# Supplementary material for: The observation of evolutionary interaction pattern pairs in membrane proteins
Source: BMC Struct Biol. 2015 Mar 24;15:6. doi: 10.1186/s12900-015-0033-5 (PMC4379700; doi:10.1186/s12900-015-0033-5)
Supplement: Additional file 1 — EIPP data. Includes derived EIPP information from families (PF00230, PF01036) with tab separated values. Can be viewed with a simple text editor. Each line consists of 7 columns: source pattern, source RegEx, destination pattern, destination RegEx, source helix, destination helix, corresponding PDB-Ids. [file 12900_2015_33_MOESM1_ESM.zip]

Archive with 48 entries (46 files):
- EIPPs/PF00230/
- EIPPs/PF00230/PF00230_10_10.csv
- EIPPs/PF00230/PF00230_11_11.csv
- EIPPs/PF00230/PF00230_12_12.csv
- EIPPs/PF00230/PF00230_13_13.csv
- EIPPs/PF00230/PF00230_14_14.csv
- EIPPs/PF00230/PF00230_15_15.csv
- EIPPs/PF00230/PF00230_16_16.csv
- EIPPs/PF00230/PF00230_17_17.csv
- EIPPs/PF00230/PF00230_18_18.csv
- EIPPs/PF00230/PF00230_19_19.csv
- EIPPs/PF00230/PF00230_2_2.csv
- EIPPs/PF00230/PF00230_20_20.csv
- EIPPs/PF00230/PF00230_21_21.csv
- EIPPs/PF00230/PF00230_22_22.csv
- EIPPs/PF00230/PF00230_23_23.csv
- EIPPs/PF00230/PF00230_24_24.csv
- EIPPs/PF00230/PF00230_3_3.csv
- EIPPs/PF00230/PF00230_4_4.csv
- EIPPs/PF00230/PF00230_5_5.csv
- EIPPs/PF00230/PF00230_6_6.csv
- EIPPs/PF00230/PF00230_7_7.csv
- EIPPs/PF00230/PF00230_8_8.csv
- EIPPs/PF00230/PF00230_9_9.csv
- EIPPs/PF01036/
- EIPPs/PF01036/PF01036_10_10.csv
- EIPPs/PF01036/PF01036_11_11.csv
- EIPPs/PF01036/PF01036_12_12.csv
- EIPPs/PF01036/PF01036_13_13.csv
- EIPPs/PF01036/PF01036_14_14.csv
- EIPPs/PF01036/PF01036_15_15.csv
- EIPPs/PF01036/PF01036_16_16.csv
- EIPPs/PF01036/PF01036_17_17.csv
- EIPPs/PF01036/PF01036_18_18.csv
- EIPPs/PF01036/PF01036_19_19.csv
- EIPPs/PF01036/PF01036_2_2.csv
- EIPPs/PF01036/PF01036_20_20.csv
- EIPPs/PF01036/PF01036_21_21.csv
- EIPPs/PF01036/PF01036_22_22.csv
- EIPPs/PF01036/PF01036_23_23.csv
- EIPPs/PF01036/PF01036_24_24.csv
- EIPPs/PF01036/PF01036_3_3.csv
- EIPPs/PF01036/PF01036_4_4.csv
- EIPPs/PF01036/PF01036_5_5.csv
- EIPPs/PF01036/PF01036_6_6.csv
- EIPPs/PF01036/PF01036_7_7.csv
- EIPPs/PF01036/PF01036_8_8.csv
- EIPPs/PF01036/PF01036_9_9.csv
