# Supplementary material for: The observation of evolutionary interaction pattern pairs in membrane proteins
Source: BMC Struct Biol. 2015 Mar 24;15:6. doi: 10.1186/s12900-015-0033-5 (PMC4379700; doi:10.1186/s12900-015-0033-5)
Supplement: Additional file 1 — EIPP data. Includes derived EIPP information from families (PF00230, PF01036) with tab separated values. Can be viewed with a simple text editor. Each line consists of 7 columns: source pattern, source RegEx, destination pattern, destination RegEx, source helix, destination helix, corresponding PDB-Ids. [file 12900_2015_33_MOESM1_ESM.zip › EIPPs/PF00230/PF00230_10_10.csv]

QIAXAFGLXIGT	QT11	VVELXLTFQLAL	VL11	1	3	[3d9s]
QIAXAFGLXIGT	QT11	IXTFQLALCIFA	IA11	1	3	[3d9s]
QXALAFGLALAT	QT11	AXLFYVFFGLGA	AA11	1	0	[2b6o, 3m9i, 2b6p, 2c32, 1ymg, 3j41, 1sor]
QIAXAFGLXIGT	QT11	AXVVELILTXXL	AL11	1	3	[3d9s]
QIAXAFGLXIGT	QT11	VXAEFLATXXXV	VV11	1	0	[3d9s]
QIAXAFGLXIGT	QT11	EXXXTFQLXLCI	EI11	1	3	[3d9s]
QXALAFGLALAT	QT11	VALAXGFSLTLG	VG11	1	4	[2b6o, 2b6p, 3m9i, 2c32, 1ymg, 3j41, 1sor]
QIAXAFGLXIGT	QT11	LTXQLXLCIXAS	LS11	1	3	[3d9s]
QIAXAFGLXIGT	QT11	VELXLTFQLXLC	VC11	1	3	[3d9s]
QIAXAFGLXIGT	QT11	IGXSVXLGHLXG	IG11	1	4	[3d9s]
QIAXAFGLXIGT	QT11	FXAXLXFVFFGL	FL11	1	0	[3d9s]
QXALAFGLALAT	QT11	FFAXLFYVFFGL	FL11	1	0	[2b6o, 3m9i, 2b6p, 2c32, 1ymg, 3j41, 1sor]
QXALAFGLALAT	QT11	AXGFSLTLGHLF	AF11	1	4	[2b6o, 2b6p, 3m9i, 2c32, 1ymg, 3j41, 1sor]
QIAXAFGLXIGT	QT11	AEFXXTXXFVFF	AF11	1	0	[3d9s]
QIAXAFGLXIGT	QT11	LAXXXXVFFGXG	LG11	1	0	[3d9s]
QIAXAFGLXIGT	QT11	AXXXFVFFGLGS	AS11	1	0	[3d9s]
QIAXAFGLXIGT	QT11	SIGLSVTLGHLV	SV11	1	4	[3d9s]
QIAXAFGLXIGT	QT11	FAEFXATLXFVF	FF11	1	0	[3d9s]
QIAXAFGLXIGT	QT11	MVVELILTFQLA	MA11	1	3	[3d9s]
QXALAFGLALAT	QT11	SLFYVFFGLGAS	SS11	1	0	[2b6p]
QXALAFGLALAT	QT11	FAXLFYVFFGLG	FG11	1	0	[2b6o, 3m9i, 2b6p, 2c32, 1ymg, 3j41, 1sor]
QXALAFGLALAT	QT11	GSVALAVGFXLT	GT11	1	4	[2b6p, 3m9i, 1ymg]
QIAXAFGLXIGT	QT11	LXXTXQLXLCIF	LF11	1	3	[3d9s]
QXALAFGLALAT	QT11	TLFYVFFGLGAS	TS11	1	0	[2b6o, 3m9i]
QIAXAFGLXIGT	QT11	EFXXTLXFVFXG	EG11	1	0	[3d9s]
QIAXAFGLXIGT	QT11	PALSIGXSVXLG	PG11	1	4	[3d9s]
QXALAFGLALAT	QT11	GFSLTLGHLFGM	GM11	1	4	[2b6o, 2b6p, 3m9i, 2c32, 1ymg, 1sor]
QXALAFGLALAT	QT11	ALAXGFSXTLGH	AH11	1	4	[2b6o, 2b6p, 3m9i, 2c32, 1ymg, 3j41, 1sor]
QIAXAFGLXIGT	QT11	ALXIGXSXXLGH	AH11	1	4	[3d9s]
QXALAFGLALAT	QT11	SXXLAVGFSXTL	SL11	1	4	[2b6o, 2b6p, 3m9i, 2c32, 1ymg, 3j41]
QIAXAFGLXIGT	QT11	SXALXIGXSXXL	SL11	1	4	[3d9s]
QXALAFGLALAT	QT11	LAXGFSXXLGHL	LL11	1	4	[2b6o, 2b6p, 3m9i, 2c32, 1ymg, 3j41, 1sor]
QIAXAFGLXIGT	QT11	LXIGXSXXLGHL	LL11	1	4	[3d9s]
QIAXAFGLXIGT	QT11	QAMVVELILTXQ	QQ11	1	3	[3d9s]
VVELXLTFQLAL	VL11	LXFGLXXXTLXQ	LQ11	3	1	[3d9s]
VVEXXLSAGXLL	VL11	AXTLIHLISIPV	AV11	3	4	[2o9e, 2o9f]
VGXIVAXALLYL	VL11	FXLVFGXSGXAV	FV11	2	0	[2o9e, 2o9f]
VAQFIGAXLGSL	VL11	FTAEVVGTFXLV	FV11	2	0	[3ne2]
VXLAFGLSIATL	VL11	VVAEFLAXILFI	VI11	1	0	[1j4n]
VVEXXLSAGXLL	VL11	VPXVXXXIGGXI	VI11	3	5	[2o9d, 2o9e, 2abm, 2o9f, 2o9g, 1rc2, 3nka, 3nkc, 3nk5]
VVELXLTFQLAL	VL11	VXXIVGXVLXAI	VI11	3	5	[3d9s]
VEMVITAILMGL	VL11	GLXIAVIGASMG	GG11	3	4	[1fx8, 1ldi, 1ldf, 1lda]
VVELXLTFQLAL	VL11	GLXIGTLXQAXG	GG11	3	1	[3d9s]
VXLAFGLSIATL	VL11	GPLAIGFSVALG	GG11	1	4	[1j4n]
VXLAFGLSIATL	VL11	AIGXSVALGXLL	AL11	1	4	[1ih5, 1j4n, 1fqy, 1h6i]
VXWXXXIVGXXL	VL11	AXVVELILTXXL	AL11	5	3	[3d9s]
VXLAFXLALAXL	VL11	AXLFYVFFGLGA	AA11	1	0	[2b6o, 3m9i, 2b6p, 2c32, 1ymg, 3j41, 1sor]
VVELXLTFQLAL	VL11	AXXXXIGTLXXA	AA11	3	1	[3d9s]
VGPXIGXXLAXL	VL11	IXTLQLVLCVLA	IA11	5	3	[1ih5, 1j4n, 1fqy, 1h6i]
VXLAFGLSIATL	VL11	IGXXVAXGHLXA	IA11	1	4	[1ih5, 1j4n, 1fqy, 1h6i]
VXWXXXIVGXXL	VL11	IXTFQLALCIFA	IA11	5	3	[3d9s]
VGXIVAXALLYL	VL11	VFGGSGSAVXAA	VA11	2	0	[2o9e, 2o9f]
VVPIVGXIIGGL	VL11	LVLSAGFLLVIH	LH11	5	3	[2o9d, 2o9e, 2o9f, 2o9g, 1rc2, 3nka, 3nkc, 3nk5]
VGXIVAXALLYL	VL11	VXLXLSAGFLLV	VV11	2	3	[2o9e, 2abm, 2o9f]
VVPIVGXIIGGL	VL11	VXLXLSAGFLLV	VV11	5	3	[2o9d, 2o9e, 2abm, 2o9f, 2o9g, 1rc2, 3nka, 3nkc, 3nk5]
VEMVITAILMGL	VL11	VPLFGXIVGXXV	VV11	3	5	[1fx8, 1ldi, 1ldf, 1lda]
VVEXXLSAGXLL	VL11	QXXGGIVAAXXL	QL11	3	2	[2o9d, 2o9e, 2abm, 2o9f, 2o9g, 1rc2, 3nka, 3nkc, 3nk5]
VVPIVGXIIGGL	VL11	SAGFLLVIHGAT	ST11	5	3	[2o9d, 2o9e]
VVPIVGXIIGGL	VL11	ELXLSAGFLXVI	EI11	5	3	[2o9d, 2o9e, 2abm, 2o9f, 2o9g, 1rc2, 3nka, 3nkc, 3nk5]
VGXXIGAXLGSL	VL11	EXXLTLQXVLCI	EI11	5	3	[2b6o, 2b6p, 3m9i, 2c32, 1ymg, 3j41, 1sor]
VXWVGXXIGAXL	VL11	EXXLTLQXVLCI	EI11	5	3	[2b6o, 2b6p, 3m9i, 2c32, 1ymg, 3j41, 1sor]
VXWXXXIVGXXL	VL11	EXXXTFQLXLCI	EI11	5	3	[3d9s]
VXLAFXLALAXL	VL11	VALAXGFSLTLG	VG11	1	4	[2b6o, 2b6p, 3m9i, 2c32, 1ymg, 3j41, 1sor]
VVPIVGXIIGGL	VL11	VLSAGFLLVIHG	VG11	5	3	[2o9d, 2o9e, 2o9f, 2o9g, 1rc2, 3nka, 3nkc, 3nk5]
VAQFIGAXLGSL	VL11	VGTFXLVFFGPG	VG11	2	0	[3ne2]
VEMVITAILMGL	VL11	LLIGLLIAVIGA	LA11	3	4	[1fx8, 1ldi, 1ldf, 1lda]
VGXIVAXALLYL	VL11	LSALVVELVLSA	LA11	2	3	[2o9e, 2o9f]
VVPIVGXIIGGL	VL11	LSAGFLLVIXGA	LA11	5	3	[2o9d, 2o9e, 2o9f, 2o9g, 1rc2, 3nka, 3nkc, 3nk5]
VEMVITAILMGL	VL11	LFGXIXGXIVGA	LA11	3	5	[1fx8, 1ldi, 1ldf, 1lda]
VGXIVAXALLYL	VL11	LVFGGSGSAVLA	LA11	2	0	[2o9e, 2o9f]
VVPIVGXIIGGL	VL11	LSALVVELVLSA	LA11	5	3	[2o9e, 2o9f]
VVEXXLSAGXLL	VL11	WVXPIXGGIXGG	WG11	3	5	[2o9d, 2o9e, 2abm, 2o9f, 2o9g, 1rc2, 3nka, 3nkc, 3nk5]
VGXXIGAXLGSL	VL11	IFXTLQFVLXIF	IF11	5	3	[2b6o, 2b6p, 3m9i, 2c32, 1ymg, 3j41, 1sor]
VXWVGXXIGAXL	VL11	IFXTLQFVLXIF	IF11	5	3	[2b6o, 2b6p, 3m9i, 2c32, 1ymg, 3j41, 1sor]
VEMVITAILMGL	VL11	PXXGXIVGAFAY	PY11	3	5	[1fx8, 1ldi, 1ldf, 1lda]
VVELXLTFQLAL	VL11	PXXGAVXAAXLY	PY11	3	5	[3d9s]
VVEXXLSAGXLL	VL11	PXXGXIIGGLIY	PY11	3	5	[2o9d, 2o9e, 2abm, 2o9f, 2o9g, 1rc2, 3nka, 3nkc, 3nk5]
VXWXXXIVGXXL	VL11	LTXQLXLCIXAS	LS11	5	3	[3d9s]
VEMVITAILMGL	VL11	LIGLLXAVIXAS	LS11	3	4	[1fx8, 1ldi, 1ldf, 1lda]
VVEXXLSAGXLL	VL11	LEQLWFFWVVPI	LI11	3	5	[2o9e, 2o9f]
VEMVITAILMGL	VL11	LVPLFGPIVGXI	LI11	3	5	[1fx8, 1ldi, 1ldf, 1lda]
VXWVGXXIGAXL	VL11	TIVEIFLTLXFV	TV11	5	3	[2b6o, 2b6p, 3m9i, 2c32, 1ymg, 1sor]
VGXXIGAXLGSL	VL11	TIVEIFLTLXFV	TV11	5	3	[2b6o, 2b6p, 3m9i, 2c32, 1ymg, 1sor]
VVEXXLSAGXLL	VL11	EQLWFFWVVPIV	EV11	3	5	[2o9e, 2o9f]
VGPXIGXXLAXL	VL11	EIIGTLQLVLCV	EV11	5	3	[1ih5, 1j4n, 1fqy, 1h6i]
VVELXLTFQLAL	VL11	GXXXGAXXAAXL	GL11	3	5	[3d9s]
VGXXIGAXLGSL	VL11	GQATIVEIFLTL	GL11	5	3	[2b6o, 3m9i]
VGPXIGXXLAXL	VL11	GLGIEIIGXXQL	GL11	5	3	[1fqy]
VGPXIGXXLAXL	VL11	GIEIIGXXQLVL	GL11	5	3	[1ih5, 1j4n, 1fqy, 1h6i]
VEMVITAILMGL	VL11	GXIXGAXAYRXL	GL11	3	5	[1fx8, 1ldi, 1ldf, 1lda]
VXWVGXXIGAXL	VL11	GQATIVEIFLTL	GL11	5	3	[2b6o, 3m9i]
VVEXXLSAGXLL	VL11	GXXIGGXIYRXL	GL11	3	5	[2o9d, 2o9e]
VGXIVAXALLYL	VL11	LXAEXFGTFXLV	LV11	2	0	[2o9e, 2o9f]
VGPXIGXXLAXL	VL11	LGXEIIGTXQLV	LV11	5	3	[1fqy, 1h6i]
VVEXXLSAGXLL	VL11	IGLAXTLIXXIS	IS11	3	4	[2o9d, 2o9e, 2abm, 2o9f, 2o9g, 1rc2, 3nka, 3nkc, 3nk5]
VEMVITAILMGL	VL11	GXIVGXIVGAFA	GA11	3	5	[1fx8, 1ldi, 1ldf, 1lda]
VVEXXLSAGXLL	VL11	GIVAAALLYXXA	GA11	3	2	[2o9e, 2o9f]
VAQFIGAXLGSL	VL11	GTFXLVFFGXGA	GA11	2	0	[3ne2]
VXWXXXIVGXXL	VL11	VELXLTFQLXLC	VC11	5	3	[3d9s]
VVELXLTFQLAL	VL11	IGXSVXLGHLXG	IG11	3	4	[3d9s]
VEMVITAILMGL	VL11	AIVGAFAYRKLI	AI11	3	5	[1fx8, 1ldi, 1ldf, 1lda]
VVEXXLSAGXLL	VL11	APIAIGLAXTLI	AI11	3	4	[2o9d, 2o9e, 2o9f, 2o9g, 1rc2, 3nka, 3nkc, 3nk5]
VVEXXLSAGXLL	VL11	AIGLAXTLIXLI	AI11	3	4	[2o9d, 2o9e, 2abm, 2o9f, 2o9g, 1rc2, 3nka, 3nkc, 3nk5]
VXLAFGLSIATL	VL11	AEFXAXILFXXI	AI11	1	0	[1j4n]
VXLAFGLSIATL	VL11	AEFXAXTLFXFI	AI11	1	0	[1ih5, 1fqy, 1h6i]
VXLAFGLSIATL	VL11	VAEFLATTLFXF	VF11	1	0	[1ih5, 1fqy, 1h6i]
VXLAFGLSIATL	VL11	VAEFLAMILFXF	VF11	1	0	[1j4n]
VXLAFGLSIATL	VL11	EFLAMILFXFIS	ES11	1	0	[1j4n]
VXLAFGLSIATL	VL11	EFLATTLFXFIS	ES11	1	0	[1ih5, 1fqy, 1h6i]
VVEXXLSAGXLL	VL11	FAPIAXGLALTL	FL11	3	4	[2o9e]
VXLAFXLALAXL	VL11	FFAXLFYVFFGL	FL11	1	0	[2b6o, 3m9i, 2b6p, 2c32, 1ymg, 3j41, 1sor]
VVELXLTFQLAL	VL11	FGLXIGTLXQAL	FL11	3	1	[3d9s]
VXLAFGLSIATL	VL11	FLATTLFXFIXI	FI11	1	0	[1ih5, 1fqy, 1h6i]
VXLAFGLSIATL	VL11	FLAMILFXXISI	FI11	1	0	[1j4n]
VVEXXLSAGXLL	VL11	FFXVVPIVGXXI	FI11	3	5	[2o9d, 2o9e, 2abm, 2o9f, 2o9g, 1rc2, 3nka, 3nkc, 3nk5]
VXLAFGLSIATL	VL11	AMILFXFISXGS	AS11	1	0	[1j4n]
VXLAFGLSIATL	VL11	ATXLFXFISXGS	AS11	1	0	[1ih5, 1fqy, 1h6i]
VXLAFGLSIATL	VL11	LATXLFXFISIG	LG11	1	0	[1ih5, 1fqy, 1h6i]
VXLAFGLSIATL	VL11	LAMILFXFISIG	LG11	1	0	[1j4n]
VVEXXLSAGXLL	VL11	LWXFWVVPIXGG	LG11	3	5	[2o9e, 2o9f]
VVELXLTFQLAL	VL11	SIGLSVTLGHLV	SV11	3	4	[3d9s]
VXLAFGLSIATL	VL11	MILFIFISIGSA	MA11	1	0	[1j4n]
VXWXXXIVGXXL	VL11	MVVELILTFQLA	MA11	5	3	[3d9s]
VVPIVGXIIGGL	VL11	AXVVELVLSAGF	AF11	5	3	[2o9e, 2o9f]
VXWVGXXIGAXL	VL11	ATIVEIFLTLXF	AF11	5	3	[2b6o, 2b6p, 3m9i, 2c32, 1ymg, 1sor]
VGXXIGAXLGSL	VL11	ATIVEIFLTLXF	AF11	5	3	[2b6o, 2b6p, 3m9i, 2c32, 1ymg, 1sor]
VGXIVAXALLYL	VL11	AAEXFGTFWLVF	AF11	2	0	[2o9e, 2abm, 2o9f]
VGXIVAXALLYL	VL11	AXVVELVLSAGF	AF11	2	3	[2o9e, 2o9f]
VAQFIGAXLGSL	VL11	AXVVGTFXXXFF	AF11	2	0	[3ne2]
VXLAFXLALAXL	VL11	AXGFSLTLGHLF	AF11	1	4	[2b6o, 2b6p, 3m9i, 2c32, 1ymg, 3j41, 1sor]
VGXXIGAXLGSL	VL11	IVEIXLTLQFVL	IL11	5	3	[2b6o, 2b6p, 3m9i, 2c32, 1ymg, 3j41, 1sor]
VXWVGXXIGAXL	VL11	IVEIXLTLQFVL	IL11	5	3	[2b6o, 2b6p, 3m9i, 2c32, 1ymg, 3j41, 1sor]
VVEXXLSAGXLL	VL11	IXIXXAXTLIXL	IL11	3	4	[2o9d, 2o9e, 2o9f, 2abm, 2o9g, 1rc2, 3nka, 3nkc, 3nk5]
VVELXLTFQLAL	VL11	IAXAFGLXIXXL	IL11	3	1	[3d9s]
VGPXIGXXLAXL	VL11	IIXXLQXVLCVL	IL11	5	3	[1ih5, 1j4n, 1fqy, 1h6i]
VEMVITAILMGL	VL11	FGPIVGAIVGXF	FF11	3	5	[1fx8, 1ldi, 1ldf, 1lda]
VGXIVAXALLYL	VL11	FRKLAAESFGTF	FF11	2	0	[2o9e]
VXLAFXLALAXL	VL11	SLFYVFFGLGAS	SS11	1	0	[2b6p]
VGXIVAXALLYL	VL11	SFGTFWLVFGGS	SS11	2	0	[2o9e, 2o9f]
VGXIVAXALLYL	VL11	FGTFWXVFGGXG	FG11	2	0	[2o9e, 2abm, 2o9f]
VVEXXLSAGXLL	VL11	FWVVPIVGGIIG	FG11	3	5	[2o9d, 2o9e, 2abm, 2o9f, 2o9g, 1rc2, 3nka, 3nkc, 3nk5]
VXLAFXLALAXL	VL11	FAXLFYVFFGLG	FG11	1	0	[2b6o, 3m9i, 2b6p, 2c32, 1ymg, 3j41, 1sor]
VXLAFXLALAXL	VL11	GSVALAVGFXLT	GT11	1	4	[2b6p, 3m9i, 1ymg]
VGPXIGXXLAXL	VL11	GTLQLVLCVLAT	GT11	5	3	[1ih5, 1j4n, 1fqy, 1h6i]
VXWXXXIVGXXL	VL11	LXXTXQLXLCIF	LF11	5	3	[3d9s]
VXLAFXLALAXL	VL11	TLFYVFFGLGAS	TS11	1	0	[2b6o, 3m9i]
VVEXXLSAGXLL	VL11	VGXIIGGLIYRT	VT11	3	5	[2o9d, 2o9e]
VVELXLTFQLAL	VL11	WVFWVGPIXGXV	WV11	3	5	[3d9s]
VGXIVAXALLYL	VL11	EXXXTFWLVFXG	EG11	2	0	[2o9e, 2abm, 2o9f]
VAQFIGAXLGSL	VL11	EVVGTFIXXFXG	EG11	2	0	[3ne2]
VVELXLTFQLAL	VL11	WVGPIXGAVXAA	WA11	3	5	[3d9s]
VVELXLTFQLAL	VL11	FWVGPIVGAXXA	FA11	3	5	[3d9s]
VXWVGXXIGAXL	VL11	FLTLQXVLCIFA	FA11	5	3	[2b6o, 2b6p, 3m9i, 2c32, 1ymg, 3j41]
VGXXIGAXLGSL	VL11	FLTLQXVLCIFA	FA11	5	3	[2b6o, 2b6p, 3m9i, 2c32, 1ymg, 3j41]
VVEXXLSAGXLL	VL11	GXAXXLIXLIXI	GI11	3	4	[2o9e, 2o9f, 2abm, 2o9g, 1rc2, 3nkc, 3nk5]
VVEXXLSAGXLL	VL11	GGIVAAALLXLI	GI11	3	2	[2o9e, 2o9f]
VXLAFGLSIATL	VL11	GXXVXXGHLXXI	GI11	1	4	[1ih5, 1j4n, 1fqy, 1h6i]
VGPXIGXXLAXL	VL11	TLQLVLCVLAXT	TT11	5	3	[1j4n]
VEMVITAILMGL	VL11	IGLLIAVIGASM	IM11	3	4	[1fx8, 1ldi, 1ldf, 1lda]
VGXIVAXALLYL	VL11	AEXFGTFWLVXG	AG11	2	0	[2o9e, 2o9f, 2abm]
VXLAFGLSIATL	VL11	APLAIGLSVALG	AG11	1	4	[1ih5, 1fqy, 1h6i]
VGPXIGXXLAXL	VL11	IEIIGTLQLVLC	IC11	5	3	[1ih5, 1j4n, 1fqy, 1h6i]
VVELXLTFQLAL	VL11	PALSIGXSVXLG	PG11	3	4	[3d9s]
VEMVITAILMGL	VL11	PLLIGLLIAVIG	PG11	3	4	[1fx8, 1ldi, 1ldf, 1lda]
VEMVITAILMGL	VL11	PLFGXIVGXIVG	PG11	3	5	[1fx8, 1ldi, 1ldf, 1lda]
VVEXXLSAGXLL	VL11	PIAIGLALTLIG	PG11	3	4	[3nka, 3nkc]
VXLAFGLSIATL	VL11	PXXIGXSVALGH	PH11	1	4	[1ih5, 1j4n, 1fqy, 1h6i]
VVEXXLSAGXLL	VL11	PXAIGLAXTLIH	PH11	3	4	[2o9d, 2o9e, 2abm, 2o9f, 2o9g, 1rc2, 3nk5]
VXLAFXLALAXL	VL11	GFSLTLGHLFGM	GM11	1	4	[2b6o, 2b6p, 3m9i, 2c32, 1ymg, 1sor]
VXLAFXLALAXL	VL11	ALAXGFSXTLGH	AH11	1	4	[2b6o, 2b6p, 3m9i, 2c32, 1ymg, 3j41, 1sor]
VVELXLTFQLAL	VL11	ALXIGXSXXLGH	AH11	3	4	[3d9s]
VGXIVAXALLYL	VL11	CFGTFWLVFGGC	CC11	2	0	[2abm]
VGXIVAXALLYL	VL11	GTFXLVFGGXGS	GS11	2	0	[2o9e, 2abm, 2o9f]
VXLAFXLALAXL	VL11	SXXLAVGFSXTL	SL11	1	4	[2b6o, 2b6p, 3m9i, 2c32, 1ymg, 3j41]
VXLAFGLSIATL	VL11	SXPLXIGXSXXL	SL11	1	4	[1j4n, 1fqy]
VVELXLTFQLAL	VL11	SXALXIGXSXXL	SL11	3	4	[3d9s]
VXLAFGLSIATL	VL11	TXLFVFISIGSA	TA11	1	0	[1ih5, 1fqy, 1h6i]
VGXIVAXALLYL	VL11	TFXLVFGGXGSA	TA11	2	0	[2o9e, 2o9f, 2abm]
VGXXIGAXLGSL	VL11	LTLQFVLCIFXT	LT11	5	3	[2b6o, 2b6p, 3m9i, 2c32, 1ymg, 3j41]
VXWVGXXIGAXL	VL11	LTLQFVLCIFXT	LT11	5	3	[2b6o, 2b6p, 3m9i, 2c32, 1ymg, 3j41]
VVEXXLSAGXLL	VL11	LTLIXLISIPVT	LT11	3	4	[2o9e]
VVEXXLSAGXLL	VL11	VVGGIVXXALXY	VY11	3	2	[2o9e, 2abm, 2o9f]
VVPIVGXIIGGL	VL11	LVVELVLSXXFL	LL11	5	3	[2o9e, 2abm, 2o9f, 2o9g, 1rc2, 3nka, 3nkc, 3nk5]
VXLAFGLSIATL	VL11	LXXGXSVXXGHL	LL11	1	4	[1ih5, 1j4n, 1fqy, 1h6i]
VXLAFXLALAXL	VL11	LAXGFSXXLGHL	LL11	1	4	[2b6o, 2b6p, 3m9i, 2c32, 1ymg, 3j41, 1sor]
VVELXLTFQLAL	VL11	LXIGXSXXLGHL	LL11	3	4	[3d9s]
VGXIVAXALLYL	VL11	LVVELVLSXXFL	LL11	2	3	[2o9e, 2abm, 2o9f]
VGXXIGAXLGSL	VL11	TLQFVLCIFATY	TY11	5	3	[2b6p, 3m9i, 1ymg]
VXWVGXXIGAXL	VL11	TLQFVLCIFATY	TY11	5	3	[2b6p, 3m9i, 1ymg]
VXWVGXXIGAXL	VL11	QATIVEXFLTXQ	QQ11	5	3	[2b6o, 2b6p, 3m9i, 2c32, 1ymg, 1sor]
VGXXIGAXLGSL	VL11	QATIVEXFLTXQ	QQ11	5	3	[2b6o, 2b6p, 3m9i, 2c32, 1ymg, 1sor]
VXWXXXIVGXXL	VL11	QAMVVELILTXQ	QQ11	5	3	[3d9s]
VGXIVAXALLYL	VL11	WLVFGGSGSAVL	WL11	2	0	[2o9e, 2o9f]
VVEXXLSAGXLL	VL11	LAXTLIHLISIP	LP11	3	4	[2o9e, 2o9f]
VVEXXLSAGXLL	VL11	QLWXFWVVPIVG	QG11	3	5	[2o9e, 2o9f]
VVEXXLSAGXLL	VL11	IIGGLIYRTLLE	IE11	3	5	[2o9e]
VVEXXLSAGXLL	VL11	IXGXIXGGLIYR	IR11	3	5	[2o9d, 2o9e]
VEMVITAILMGL	VL11	IVGXIVGAFAYR	IR11	3	5	[1fx8, 1ldi, 1ldf, 1lda]
VVEXXLSAGXLL	VL11	WXFWVVPIVGXI	WI11	3	5	[2o9d, 2o9e, 2abm, 2o9f, 2o9g, 1rc2, 3nka, 3nkc, 3nk5]
VEMVITAILMGL	VL11	VGAIVGAFAYRK	VK11	3	5	[1fx8, 1ldi, 1ldf, 1lda]
VAQFIGAXLGSL	VL11	TAEVVGTFILVF	TF11	2	0	[3ne2]
VVPIVGXIIGGL	VL11	AGFLLVIHGATD	AD11	5	3	[2o9e]
VGXIVAXALLYL	VL11	SALVVELVLSAG	SG11	2	3	[2o9e, 2o9f]
VVPIVGXIIGGL	VL11	SALVVELVLSAG	SG11	5	3	[2o9e, 2o9f]
VAQFIGAXLGSL	VL11	VVGTFILVFFGP	VP11	2	0	[3ne2]
VGXIVAXALLYL	VL11	KLXAEXFGTFWL	KL11	2	0	[2o9e]
VXLAFGLSIATL	VL11	LSVALGHLLAID	LD11	1	4	[1ih5]
VGXIVAXALLYL	VL11	RKLAAESFGTFW	RW11	2	0	[2o9e]
VVEXXLSAGXLL	VL11	CTLIHLISIPVT	CT11	3	4	[2o9f]
AXAFGGMIFVLV	AV11	FIATLLFLYITV	FV11	1	0	[1z98, 3cn6, 4jc6, 4ia4, 3cll, 2b5f, 3cn5]
AXTLIHLISIPV	AV11	FGLTVLTMAXAV	FV11	4	1	[2o9e]
APLPIGXAVFMV	AV11	FIATLLFLYITV	FV11	4	0	[4jc6, 3cn6, 1z98, 4ia4, 3cll, 2b5f, 3cn5]
AXTLIHLISIPV	AV11	FXGVALAFGLTV	FV11	4	1	[2o9e, 2o9f]
APLPIGXAVFMV	AV11	GIAWAFGGMIFV	GV11	4	1	[4jc6, 3cn6, 1z98, 4ia4, 3cll, 2b5f, 3cn5]
AXTLIHLISIPV	AV11	GLTVLTMAXAXG	GG11	4	1	[2o9e]
APLPIGXAVFMV	AV11	IXTLLFLYITVA	IA11	4	0	[4jc6, 3cn6, 1z98, 4ia4, 3cll, 2b5f, 3cn5]
AXAFGGMIFVLV	AV11	IXTLLFLYITVA	IA11	1	0	[1z98, 3cn6, 4jc6, 4ia4, 3cll, 2b5f, 3cn5]
AXAFGGMIFVLV	AV11	AIAXFXAXLLFL	AL11	1	0	[1z98, 3cn6, 4jc6, 4ia4, 3cll, 2b5f, 3cn5]
AXTLIHLISIPV	AV11	AGXXLAXGLTVL	AL11	4	1	[2o9e, 2o9f]
AXAXGLALATLV	AV11	AXLFYVFFGLGA	AA11	1	0	[2b6o, 3m9i, 2b6p, 2c32, 1ymg, 3j41, 1sor]
AQLLGAVAGAAV	AV11	AXLFYVFFGLGA	AA11	2	0	[2b6o, 3m9i, 2b6p, 2c32, 1ymg, 3j41, 1sor]
AXTLIHLISIPV	AV11	AXGLTVLTMAXA	AA11	4	1	[2o9e, 2o9f]
AXTLIHLISIPV	AV11	AXAXGLTVLTMA	AA11	4	1	[2o9e, 2o9f]
AXTLIHLISIPV	AV11	LVLSAGFLLVIH	LH11	4	3	[2o9e, 2o9f]
AXTLIHLISIPV	AV11	LTVLTMAFAVGH	LH11	4	1	[2o9e]
AXTLIHLISIPV	AV11	VXLXLSAGFLLV	VV11	4	3	[2o9e, 2o9f]
AXTLIHLISIPV	AV11	SAGFLLVIHGAT	ST11	4	3	[2o9e]
AXTLIHLISIPV	AV11	VLSAGFLLVIHG	VG11	4	3	[2o9e]
AXAXGLALATLV	AV11	VALAXGFSLTLG	VG11	1	4	[2b6o, 2b6p, 3m9i, 2c32, 1ymg, 3j41, 1sor]
AXTLIHLISIPV	AV11	LSALVVELVLSA	LA11	4	3	[2o9e, 2o9f]
AXTLIHLISIPV	AV11	LSAGFLLVIXGA	LA11	4	3	[2o9e]
AXTLIHLISIPV	AV11	ELXLSAGFLXVI	EI11	4	3	[2o9e, 2o9f]
AXAFGGMIFVLV	AV11	IIGXFVLVYTVF	IF11	1	3	[1z98, 3cn6, 4jc6, 4ia4, 3cll, 2b5f, 3cn5]
APLPIGXAVFMV	AV11	IIGXFVLVYTVF	IF11	4	3	[4jc6, 3cn6, 1z98, 4ia4, 3cll, 2b5f, 3cn5]
AQLLGAVAGAAV	AV11	IXAEFFAXLFYV	IV11	2	0	[2b6p, 3m9i, 2c32, 1ymg]
AXAXGLALATLV	AV11	IXAEFFAXLFYV	IV11	1	0	[2b6p, 3m9i, 2c32, 1ymg]
AXAFGGMIFVLV	AV11	IGFAVFMVHLAT	IT11	1	4	[1z98, 3cn6, 4jc6, 4ia4, 3cll, 2b5f, 3cn5]
AXAFGGMIFVLV	AV11	TLLFLYITVATV	TV11	1	0	[2b5f]
APLPIGXAVFMV	AV11	TLLFLYITVATV	TV11	4	0	[2b5f]
APLPIGXAVFMV	AV11	AXLLFLXITVAT	AT11	4	0	[4jc6, 3cn6, 1z98, 4ia4, 3cll, 2b5f, 3cn5]
AXAFGGMIFVLV	AV11	AXLLFLXITVAT	AT11	1	0	[1z98, 3cn6, 4jc6, 4ia4, 3cll, 2b5f, 3cn5]
AXAFGGMIFVLV	AV11	EIIGTFVLVYTV	EV11	1	3	[1z98, 3cn6, 4jc6, 4ia4, 3cll, 2b5f, 3cn5]
APLPIGXAVFMV	AV11	EIIGTFVLVYTV	EV11	4	3	[4jc6, 3cn6, 1z98, 4ia4, 3cll, 2b5f, 3cn5]
APLPIGXAVFMV	AV11	GGMIFVLVYXTA	GA11	4	1	[4jc6, 3cn6, 1z98, 4ia4, 3cll, 2b5f, 3cn5]
AXAFGGMIFVLV	AV11	GTFXLVYTVFSA	GA11	1	3	[1z98, 3cn6, 4jc6, 4ia4, 3cll, 2b5f, 3cn5]
APLPIGXAVFMV	AV11	GTFXLVYTVFSA	GA11	4	3	[4jc6, 3cn6, 1z98, 4ia4, 3cll, 2b5f, 3cn5]
AKEVVGYVIAQV	AV11	LXAEXFGTFXLV	LV11	2	0	[2o9e]
APLPIGXAVFMV	AV11	IGTFVLVYTVFS	IS11	4	3	[4jc6, 3cn6, 1z98, 4ia4, 3cll, 2b5f, 3cn5]
AXAFGGMIFVLV	AV11	IGTFVLVYTVFS	IS11	1	3	[1z98, 3cn6, 4jc6, 4ia4, 3cll, 2b5f, 3cn5]
AXAFGGMIFVLV	AV11	AEFXAXXLFLYI	AI11	1	0	[1z98, 3cn6, 4jc6, 4ia4, 3cll, 2b5f, 3cn5]
AXAFGGMIFVLV	AV11	RAAIAEFXAXXL	RL11	1	0	[2b5f]
AXAXGLALATLV	AV11	FFAXLFYVFFGL	FL11	1	0	[2b6o, 3m9i, 2b6p, 2c32, 1ymg, 3j41, 1sor]
AQLLGAVAGAAV	AV11	FFAXLFYVFFGL	FL11	2	0	[2b6o, 3m9i, 2b6p, 2c32, 1ymg, 3j41, 1sor]
AXAXGLALATLV	AV11	AXGFSLTLGHLF	AF11	1	4	[2b6o, 2b6p, 3m9i, 2c32, 1ymg, 3j41, 1sor]
AQLLGAVAGAAV	AV11	AEFXAXLFYVFF	AF11	2	0	[2b6o, 3m9i, 2b6p, 2c32, 1ymg, 3j41, 1sor]
AKEVVGYVIAQV	AV11	AAEXFGTFWLVF	AF11	2	0	[2o9e]
AXTLIHLISIPV	AV11	AXVVELVLSAGF	AF11	4	3	[2o9e, 2o9f]
AXAFGGMIFVLV	AV11	AAIAEFXXTXXF	AF11	1	0	[2b5f]
AXAXGLALATLV	AV11	AEFXAXLFYVFF	AF11	1	0	[2b6o, 3m9i, 2b6p, 2c32, 1ymg, 3j41, 1sor]
APLPIGXAVFMV	AV11	IAXAFGGMIFXL	IL11	4	1	[4jc6, 3cn6, 1z98, 4ia4, 3cll, 2b5f, 3cn5]
APLPIGXAVFMV	AV11	FGGMIFVLVYCT	FT11	4	1	[4jc6, 3cn6, 1z98, 4ia4, 3cll, 2b5f, 3cn5]
AXAXGLALATLV	AV11	RAIXAEFFAXLF	RF11	1	0	[2b6p, 3m9i, 1ymg]
AQLLGAVAGAAV	AV11	RAIXAEFFAXLF	RF11	2	0	[2b6p, 3m9i, 1ymg]
AXAXGLALATLV	AV11	FAEFXATLFYVF	FF11	1	0	[2b6o, 3m9i, 1sor]
AQLLGAVAGAAV	AV11	FAEFXATLFYVF	FF11	2	0	[2b6o, 3m9i, 1sor]
AKEVVGYVIAQV	AV11	FRKLAAESFGTF	FF11	2	0	[2o9e]
AXAXGLALATLV	AV11	CAEFFASLFYVF	CF11	1	0	[2b6p, 2c32, 1ymg, 3j41]
AQLLGAVAGAAV	AV11	CAEFFASLFYVF	CF11	2	0	[2b6p, 2c32, 1ymg, 3j41]
AQLLGAVAGAAV	AV11	AIXAEFFAXLFY	AY11	2	0	[2b6p, 3m9i, 1ymg]
AXAXGLALATLV	AV11	AIXAEFFAXLFY	AY11	1	0	[2b6p, 3m9i, 1ymg]
AQLLGAVAGAAV	AV11	SLFYVFFGLGAS	SS11	2	0	[2b6p]
AKEVVGYVIAQV	AV11	SFGTFWLVFGGS	SS11	2	0	[2o9e]
AXAXGLALATLV	AV11	SLFYVFFGLGAS	SS11	1	0	[2b6p]
AXAXGLALATLV	AV11	GSVALAVGFXLT	GT11	1	4	[2b6p, 3m9i, 1ymg]
AXTLIHLISIPV	AV11	GFAGVALAXXLT	GT11	4	1	[2o9e, 2o9f]
AXTLIHLISIPV	AV11	GVALAXXLTVLT	GT11	4	1	[2o9e, 2o9f]
AKEVVGYVIAQV	AV11	FGTFWXVFGGXG	FG11	2	0	[2o9e]
AXAXGLALATLV	AV11	FAXLFYVFFGLG	FG11	1	0	[2b6o, 3m9i, 2b6p, 2c32, 1ymg, 3j41, 1sor]
AQLLGAVAGAAV	AV11	FAXLFYVFFGLG	FG11	2	0	[2b6o, 3m9i, 2b6p, 2c32, 1ymg, 3j41, 1sor]
AXTLIHLISIPV	AV11	VALAXGLTVLTM	VM11	4	1	[2o9e, 2o9f]
AXTLIHLISIPV	AV11	TVLTMAXAVGXI	TI11	4	1	[2o9e]
AXTLIHLISIPV	AV11	VLTMAXAVGXIS	VS11	4	1	[2o9e]
AXTLIHLISIPV	AV11	LAXGLTVLTMAF	LF11	4	1	[2o9e, 2o9f]
APLPIGXAVFMV	AV11	LGIAWAFGGMIF	LF11	4	1	[2b5f]
AXAXGLALATLV	AV11	TLFYVFFGLGAS	TS11	1	0	[2b6o, 3m9i]
AQLLGAVAGAAV	AV11	TLFYVFFGLGAS	TS11	2	0	[2b6o, 3m9i]
AKEVVGYVIAQV	AV11	EXXXTFWLVFXG	EG11	2	0	[2o9e]
AXAXGLALATLV	AV11	EFXAXLFYVFXG	EG11	1	0	[2b6o, 2b6p, 3m9i, 2c32, 1ymg, 3j41, 1sor]
AQLLGAVAGAAV	AV11	EFXAXLFYVFXG	EG11	2	0	[2b6o, 2b6p, 3m9i, 2c32, 1ymg, 3j41, 1sor]
AXAFGGMIFVLV	AV11	GFXVFMVHLATI	GI11	1	4	[1z98, 3cn6, 4jc6, 4ia4, 3cll, 2b5f, 3cn5]
AKEVVGYVIAQV	AV11	AEXFGTFWLVXG	AG11	2	0	[2o9e]
AXAFGGMIFVLV	AV11	PIGFAVFMVHLA	PA11	1	4	[1z98, 3cn6, 4jc6, 4ia4, 3cll, 2b5f, 3cn5]
AXAFGGMIFVLV	AV11	PLXIGFAVFMVH	PH11	1	4	[1z98, 3cn6, 4jc6, 4ia4, 3cll, 2b5f, 3cn5]
AXAXGLALATLV	AV11	GFSLTLGHLFGM	GM11	1	4	[2b6o, 2b6p, 3m9i, 2c32, 1ymg, 1sor]
AKEVVGYVIAQV	AV11	GTFXLVFGGXGS	GS11	2	0	[2o9e]
AXAXGLALATLV	AV11	ALAXGFSXTLGH	AH11	1	4	[2b6o, 2b6p, 3m9i, 2c32, 1ymg, 3j41, 1sor]
APLPIGXAVFMV	AV11	WAFGGMIFVLVY	WY11	4	1	[4jc6, 3cn6, 1z98, 4ia4, 3cll, 2b5f, 3cn5]
AXAXGLALATLV	AV11	SXXLAVGFSXTL	SL11	1	4	[2b6o, 2b6p, 3m9i, 2c32, 1ymg, 3j41]
APLPIGXAVFMV	AV11	AFGGMIFVLVYC	AC11	4	1	[4jc6, 3cn6, 1z98, 4ia4, 3cll, 2b5f, 3cn5]
AXTLIHLISIPV	AV11	LVVELVLSXXFL	LL11	4	3	[2o9e, 2o9f]
AXAXGLALATLV	AV11	LAXGFSXXLGHL	LL11	1	4	[2b6o, 2b6p, 3m9i, 2c32, 1ymg, 3j41, 1sor]
AXAFGGMIFVLV	AV11	LXIGFAVFMVHL	LL11	1	4	[1z98, 3cn6, 4jc6, 4ia4, 3cll, 2b5f, 3cn5]
AXAFGGMIFVLV	AV11	IAEFIATLLFLY	IY11	1	0	[1z98, 3cn6, 4jc6, 4ia4, 3cll, 2b5f, 3cn5]
APLPIGXAVFMV	AV11	EFIATLLFLYIT	ET11	4	0	[4jc6, 3cn6, 1z98, 4ia4, 3cll, 2b5f, 3cn5]
AXAFGGMIFVLV	AV11	EFIATLLFLYIT	ET11	1	0	[1z98, 3cn6, 4jc6, 4ia4, 3cll, 2b5f, 3cn5]
AXAFGGMIFVLV	AV11	LAPLPIGFAVFM	LM11	1	4	[2b5f]
AXTLIHLISIPV	AV11	SALVVELVLSAG	SG11	4	3	[2o9e, 2o9f]
AKEVVGYVIAQV	AV11	KLXAEXFGTFWL	KL11	2	0	[2o9e]
AKEVVGYVIAQV	AV11	RKLAAESFGTFW	RW11	2	0	[2o9e]
LXFGLSIATXVQ	LQ11	VFYIXAQCLXAI	VI11	1	2	[3gd8]
LXXGLXIXTLXQ	LQ11	VVAEFLAXILFI	VI11	1	0	[1j4n]
LXXGLXIXTLXQ	LQ11	GPLAIGFSVALG	GG11	1	4	[1j4n]
LXFGLSIATXVQ	LQ11	IXTXQLVFTIFA	IA11	1	3	[3gd8, 2d57, 2zz9]
LXXGLXIXTLXQ	LQ11	IGXXVAXGHLXA	IA11	1	4	[1ih5, 1j4n, 1fqy, 1h6i]
LXFGLSIATXVQ	LQ11	IXAQXXGAIIGA	IA11	1	2	[3gd8]
LXFGLXXXTLXQ	LQ11	IXTFQLALCIFA	IA11	1	3	[3d9s]
LXXGLXIXTLXQ	LQ11	AIGXSVALGXLL	AL11	1	4	[1ih5, 1j4n, 1fqy, 1h6i]
LXFGLXXXTLXQ	LQ11	AXVVELILTXXL	AL11	1	3	[3d9s]
LXXGLALATXXQ	LQ11	AXLFYVFFGLGA	AA11	1	0	[2b6o, 3m9i, 2b6p, 2c32, 1ymg, 3j41, 1sor]
LXFGLXXXTLXQ	LQ11	VXAEFLATXXXV	VV11	1	0	[3d9s]
LXXGLALATXXQ	LQ11	VALAXGFSLTLG	VG11	1	4	[2b6o, 2b6p, 3m9i, 2c32, 1ymg, 3j41, 1sor]
LXFGLSIATXVQ	LQ11	ELIXTFQLVFTI	EI11	1	3	[3gd8, 2d57, 2zz9, 3iyz]
LXFGLXXXTLXQ	LQ11	EXXXTFQLXLCI	EI11	1	3	[3d9s]
LXFGLSIATXVQ	LQ11	YIXAQCLGAIXG	YG11	1	2	[3gd8]
LXXGLALATXXQ	LQ11	IXAEFFAXLFYV	IV11	1	0	[2b6p, 3m9i, 2c32, 1ymg]
LXFGLXXXTLXQ	LQ11	LTXQLXLCIXAS	LS11	1	3	[3d9s]
LXFGLSIATXVQ	LQ11	GXLVELIITXQL	GL11	1	3	[3gd8, 2d57, 2zz9, 3iyz]
LXFGLSIATXVQ	LQ11	LLXXLIITXXLV	LV11	1	3	[3gd8, 2d57, 2zz9, 3iyz]
LXFGLXXXTLXQ	LQ11	VELXLTFQLXLC	VC11	1	3	[3d9s]
LXFGLXXXTLXQ	LQ11	IGXSVXLGHLXG	IG11	1	4	[3d9s]
LXXGLXIXTLXQ	LQ11	AEFXAXTLFXFI	AI11	1	0	[1ih5, 1fqy, 1h6i]
LXXGLXIXTLXQ	LQ11	AEFXAXILFXXI	AI11	1	0	[1j4n]
LXXGLXIXTLXQ	LQ11	RXVXAEFLAMIL	RL11	1	0	[1j4n]
LXXGLXIXTLXQ	LQ11	RAVXAEFXAXXL	RL11	1	0	[1ih5, 1fqy]
LXXGLXIXTLXQ	LQ11	VAEFLAMILFXF	VF11	1	0	[1j4n]
LXXGLXIXTLXQ	LQ11	VAEFLATTLFXF	VF11	1	0	[1ih5, 1fqy, 1h6i]
LXXGLALATXXQ	LQ11	FFAXLFYVFFGL	FL11	1	0	[2b6o, 3m9i, 2b6p, 2c32, 1ymg, 3j41, 1sor]
LXFGLXXXTLXQ	LQ11	FXAXLXFVFFGL	FL11	1	0	[3d9s]
LXXGLXIXTLXQ	LQ11	EFLAMILFXFIS	ES11	1	0	[1j4n]
LXXGLXIXTLXQ	LQ11	EFLATTLFXFIS	ES11	1	0	[1ih5, 1fqy, 1h6i]
LXFGLSIATXVQ	LQ11	FYIXAQCLGXXI	FI11	1	2	[3gd8]
LXXGLXIXTLXQ	LQ11	FLATTLFXFIXI	FI11	1	0	[1ih5, 1fqy, 1h6i]
LXXGLXIXTLXQ	LQ11	FLAMILFXXISI	FI11	1	0	[1j4n]
LXXGLXIXTLXQ	LQ11	LAMILFXFISIG	LG11	1	0	[1j4n]
LXXGLXIXTLXQ	LQ11	LATXLFXFISIG	LG11	1	0	[1ih5, 1fqy, 1h6i]
LXFGLXXXTLXQ	LQ11	LAXXXXVFFGXG	LG11	1	0	[3d9s]
LXXGLXIXTLXQ	LQ11	MILFIFISIGSA	MA11	1	0	[1j4n]
LXFGLXXXTLXQ	LQ11	MVVELILTFQLA	MA11	1	3	[3d9s]
LXXGLXIXTLXQ	LQ11	ATXLFXFISXGS	AS11	1	0	[1ih5, 1fqy, 1h6i]
LXXGLXIXTLXQ	LQ11	AMILFXFISXGS	AS11	1	0	[1j4n]
LXFGLXXXTLXQ	LQ11	AXXXFVFFGLGS	AS11	1	0	[3d9s]
LXXGLXIXTLXQ	LQ11	AVXAEFXAMILF	AF11	1	0	[1j4n]
LXXGLALATXXQ	LQ11	AEFXAXLFYVFF	AF11	1	0	[2b6o, 3m9i, 2b6p, 2c32, 1ymg, 3j41, 1sor]
LXFGLXXXTLXQ	LQ11	AEFXXTXXFVFF	AF11	1	0	[3d9s]
LXXGLALATXXQ	LQ11	AXGFSLTLGHLF	AF11	1	4	[2b6o, 2b6p, 3m9i, 2c32, 1ymg, 3j41, 1sor]
LXXGLXIXTLXQ	LQ11	AVXAEFXXTXLF	AF11	1	0	[1ih5, 1fqy]
LXFGLXXXTLXQ	LQ11	SIGLSVTLGHLV	SV11	1	4	[3d9s]
LXXGLALATXXQ	LQ11	RAIXAEFFAXLF	RF11	1	0	[2b6p, 3m9i, 1ymg]
LXXGLALATXXQ	LQ11	CAEFFASLFYVF	CF11	1	0	[2b6p, 2c32, 1ymg, 3j41]
LXXGLALATXXQ	LQ11	AIXAEFFAXLFY	AY11	1	0	[2b6p, 3m9i, 1ymg]
LXXGLALATXXQ	LQ11	FAEFXATLFYVF	FF11	1	0	[2b6o, 3m9i, 1sor]
LXFGLXXXTLXQ	LQ11	FAEFXATLXFVF	FF11	1	0	[3d9s]
LXXGLALATXXQ	LQ11	SLFYVFFGLGAS	SS11	1	0	[2b6p]
LXXGLALATXXQ	LQ11	FAXLFYVFFGLG	FG11	1	0	[2b6o, 3m9i, 2b6p, 2c32, 1ymg, 3j41, 1sor]
LXXGLALATXXQ	LQ11	GSVALAVGFXLT	GT11	1	4	[2b6p, 3m9i, 1ymg]
LXFGLSIATXVQ	LQ11	HGLLVELIITFQ	HQ11	1	3	[3gd8, 2d57, 2zz9, 3iyz]
LXFGLSIATXVQ	LQ11	VXLIITFQLVFT	VT11	1	3	[3gd8, 2d57, 2zz9, 3iyz]
LXFGLXXXTLXQ	LQ11	LXXTXQLXLCIF	LF11	1	3	[3d9s]
LXFGLSIATXVQ	LQ11	LIXTFXLVFTIF	LF11	1	3	[3gd8, 2d57, 2zz9]
LXFGLSIATXVQ	LQ11	LVELIXTFXLVF	LF11	1	3	[3gd8, 2d57, 2zz9, 3iyz]
LXXGLALATXXQ	LQ11	TLFYVFFGLGAS	TS11	1	0	[2b6o, 3m9i]
LXXGLALATXXQ	LQ11	EFXAXLFYVFXG	EG11	1	0	[2b6o, 2b6p, 3m9i, 2c32, 1ymg, 3j41, 1sor]
LXFGLXXXTLXQ	LQ11	EFXXTLXFVFXG	EG11	1	0	[3d9s]
LXFGLXXXTLXQ	LQ11	PALSIGXSVXLG	PG11	1	4	[3d9s]
LXXGLXIXTLXQ	LQ11	GXXVXXGHLXXI	GI11	1	4	[1ih5, 1j4n, 1fqy, 1h6i]
LXFGLSIATXVQ	LQ11	AAQCLGAIXGAG	AG11	1	2	[3gd8]
LXXGLXIXTLXQ	LQ11	APLAIGLSVALG	AG11	1	4	[1ih5, 1fqy, 1h6i]
LXXGLXIXTLXQ	LQ11	PXXIGXSVALGH	PH11	1	4	[1ih5, 1j4n, 1fqy, 1h6i]
LXXGLALATXXQ	LQ11	GFSLTLGHLFGM	GM11	1	4	[2b6o, 2b6p, 3m9i, 2c32, 1ymg, 1sor]
LXFGLXXXTLXQ	LQ11	ALXIGXSXXLGH	AH11	1	4	[3d9s]
LXXGLALATXXQ	LQ11	ALAXGFSXTLGH	AH11	1	4	[2b6o, 2b6p, 3m9i, 2c32, 1ymg, 3j41, 1sor]
LXFGLXXXTLXQ	LQ11	SXALXIGXSXXL	SL11	1	4	[3d9s]
LXXGLXIXTLXQ	LQ11	SXPLXIGXSXXL	SL11	1	4	[1j4n, 1fqy]
LXXGLALATXXQ	LQ11	SXXLAVGFSXTL	SL11	1	4	[2b6o, 2b6p, 3m9i, 2c32, 1ymg, 3j41]
LXXGLXIXTLXQ	LQ11	TXLFVFISIGSA	TA11	1	0	[1ih5, 1fqy, 1h6i]
LXXGLXIXTLXQ	LQ11	LXXGXSVXXGHL	LL11	1	4	[1ih5, 1j4n, 1fqy, 1h6i]
LXXGLALATXXQ	LQ11	LAXGFSXXLGHL	LL11	1	4	[2b6o, 2b6p, 3m9i, 2c32, 1ymg, 3j41, 1sor]
LXFGLXXXTLXQ	LQ11	LXIGXSXXLGHL	LL11	1	4	[3d9s]
LXFGLXXXTLXQ	LQ11	QAMVVELILTXQ	QQ11	1	3	[3d9s]
LXFGLSIATXVQ	LQ11	GHGLLVELIXTF	GF11	1	3	[3iyz]
LXXGLXIXTLXQ	LQ11	LSVALGHLLAID	LD11	1	4	[1ih5]
AXLFYVFFGLGA	AA11	GAVAGXAVLYSV	GV11	0	2	[2b6o, 3m9i, 2b6p, 1ymg]
ALXYMIAQXXGA	AA11	FIATLLFLYITV	FV11	2	0	[4jc6, 1z98, 3cn6, 4ia4, 3cll, 2b5f, 3cn5]
AXLFYVFFGLGA	AA11	FGLALATLVQAV	FV11	0	1	[2b6o, 3m9i, 2b6p, 2c32, 1ymg, 3j41, 1sor]
AXAXGLTVLTMA	AA11	FXLVFGXSGXAV	FV11	1	0	[2o9e, 2o9f]
AXGLTVLTMAXA	AA11	FXLVFGXSGXAV	FV11	1	0	[2o9e, 2o9f]
AXXYIIAQCXGA	AA11	VVAEFLAXILFI	VI11	2	0	[1j4n]
AXLFYVFFGLGA	AA11	GLALATLVQXXG	GG11	0	1	[2b6o, 3m9i, 2b6p, 2c32, 1ymg, 3j41, 1sor]
AIGXAXXLXXXA	AA11	GLTVXXIITTXG	GG11	1	4	[3ne2]
AXXXXIGTLXXA	AA11	AXVVELILTXXL	AL11	1	3	[3d9s]
APFVIGIALXXA	AA11	AXGTAILCLTVL	AL11	4	3	[2w2e, 3zoj, 2w1p]
ALXYMIAQXXGA	AA11	AIAXFXAXLLFL	AL11	2	0	[4jc6, 1z98, 3cn6, 4ia4, 3cll, 2b5f, 3cn5]
AXLFYVFFGLGA	AA11	QXXGAVAXAXXL	QL11	0	2	[2b6o, 3m9i, 2b6p, 2c32, 1ymg, 3j41, 1sor]
AXXXXIGTLXXA	AA11	IXTFQLALCIFA	IA11	1	3	[3d9s]
ALXYMIAQXXGA	AA11	IXTLLFLYITVA	IA11	2	0	[4jc6, 1z98, 3cn6, 4ia4, 3cll, 2b5f, 3cn5]
AXAXGLTVLTMA	AA11	LVLSAGFLLVIH	LH11	1	3	[2o9d, 2o9e, 2o9f, 2o9g, 1rc2, 3nka]
AXGLTVLTMAXA	AA11	LVLSAGFLLVIH	LH11	1	3	[2o9d, 2o9e, 2o9f, 2o9g, 1rc2, 3nka]
AXGLTVLTMAXA	AA11	VFGGSGSAVXAA	VA11	1	0	[2o9e, 2o9f]
AXAXGLTVLTMA	AA11	VFGGSGSAVXAA	VA11	1	0	[2o9e, 2o9f]
AFTQIVAGXAXA	AA11	VGXFLFLWSAFV	VV11	2	0	[2w2e, 3zoj, 2w1p]
AXXXXIGTLXXA	AA11	VXAEFLATXXXV	VV11	1	0	[3d9s]
AXGLTVLTMAXA	AA11	SAGFLLVIHGAT	ST11	1	3	[2o9d, 2o9e]
AXAXGLTVLTMA	AA11	SAGFLLVIHGAT	ST11	1	3	[2o9d, 2o9e]
AXAXGLTVLTMA	AA11	VLSAGFLLVIHG	VG11	1	3	[2o9d, 2o9e, 2o9f, 2o9g, 1rc2, 3nka]
AXGLTVLTMAXA	AA11	VLSAGFLLVIHG	VG11	1	3	[2o9d, 2o9e, 2o9f, 2o9g, 1rc2, 3nka]
AIGXAXXLXXXA	AA11	VGTFXLVFFGPG	VG11	1	0	[3ne2]
AXXXAXATLXQA	AA11	VALAXGFSLTLG	VG11	1	4	[2b6o, 2b6p, 3m9i, 2c32, 1ymg, 3j41, 1sor]
AXAXGLTVLTMA	AA11	ELXLSAGFLXVI	EI11	1	3	[2o9d, 2o9e, 2abm, 2o9f, 2o9g, 1rc2, 3nka]
AXXXXIGTLXXA	AA11	EXXXTFQLXLCI	EI11	1	3	[3d9s]
AXGLTVLTMAXA	AA11	ELXLSAGFLXVI	EI11	1	3	[2o9d, 2o9e, 2abm, 2o9f, 2o9g, 1rc2, 3nka]
AXAXGLTVLTMA	AA11	LVFGGSGSAVLA	LA11	1	0	[2o9e, 2o9f]
AXGLTVLTMAXA	AA11	LVFGGSGSAVLA	LA11	1	0	[2o9e, 2o9f]
AXAXGLTVLTMA	AA11	LSAGFLLVIXGA	LA11	1	3	[2o9d, 2o9e, 2o9f, 2o9g, 1rc2, 3nka]
AXLFYVFFGLGA	AA11	LQVALXFGLALA	LA11	0	1	[2b6o, 3m9i]
AXGLTVLTMAXA	AA11	LSAGFLLVIXGA	LA11	1	3	[2o9d, 2o9e, 2o9f, 2o9g, 1rc2, 3nka]
AXLFYVFFGLGA	AA11	ICYXVAQLLGAV	IV11	0	2	[2b6o, 3m9i, 2b6p, 2c32, 1ymg, 3j41, 1sor]
AIXYXVAXXLXA	AA11	IXAEFFAXLFYV	IV11	2	0	[2b6p, 3m9i, 1ymg]
AXXXAXATLXQA	AA11	IXAEFFAXLFYV	IV11	1	0	[2b6p, 3m9i, 2c32, 1ymg]
AIGXAXXLXXXA	AA11	IGMAFALAIAAV	IV11	1	1	[3ne2]
AXLFYVFFGLGA	AA11	CYXVAQLLGAVA	CA11	0	2	[2b6o, 3m9i, 2b6p, 2c32, 1ymg, 3j41, 1sor]
AXLFYVFFGLGA	AA11	YXXAQLXGAXAG	YG11	0	2	[2b6o, 3m9i, 1sor]
AXLFYVFFGLGA	AA11	YXXAQLLGAXAG	YG11	0	2	[2b6p, 2c32, 1ymg, 3j41]
AXLFYVFFGLGA	AA11	LLGAVAGAAVLY	LY11	0	2	[2b6o, 3m9i, 2b6p, 1ymg]
AXXXXIGTLXXA	AA11	LTXQLXLCIXAS	LS11	1	3	[3d9s]
AXLFYVFFGLGA	AA11	LGAVAGAAVLYS	LS11	0	2	[2b6o, 3m9i, 2b6p, 1ymg]
APFVIGIALXXA	AA11	MISFGFGFGVMV	MV11	4	1	[2w2e, 3zoj, 2w1p]
ALXYMIAQXXGA	AA11	TLLFLYITVATV	TV11	2	0	[2b5f]
APFVIGIALXXA	AA11	GFGVMVGXFITY	GY11	4	1	[2w2e, 3zoj, 2w1p]
ALXYMIAQXXGA	AA11	AXLLFLXITVAT	AT11	2	0	[4jc6, 1z98, 3cn6, 4ia4, 3cll, 2b5f, 3cn5]
APFVIGIALXXA	AA11	EAFGTAILCLTV	EV11	4	3	[2w2e, 3zoj, 2w1p]
APFVIGIALXXA	AA11	GTAILCLTVLML	GL11	4	3	[2w2e, 3zoj, 2w1p]
AXAXGLTVLTMA	AA11	LXAEXFGTFXLV	LV11	1	0	[2o9d, 2o9e, 2o9f, 2o9g, 3nka, 3nkc, 3nk5]
AXGLTVLTMAXA	AA11	LXAEXFGTFXLV	LV11	1	0	[2o9d, 2o9e, 2o9f, 2o9g, 3nka, 3nkc, 3nk5]
AXAXGLTVLTMA	AA11	IGLAXTLIXXIS	IS11	1	4	[2o9d, 2o9e, 2abm, 2o9f, 2o9g, 3llq, 1rc2, 3nka, 3nkc, 3nk5]
AXGLTVLTMAXA	AA11	IGLAXTLIXXIS	IS11	1	4	[2o9d, 2o9e, 2abm, 2o9f, 2o9g, 1rc2, 3nka, 3nkc, 3nk5]
AXXXXIGTLXXA	AA11	VELXLTFQLXLC	VC11	1	3	[3d9s]
AIGXAXXLXXXA	AA11	GTFXLVFFGXGA	GA11	1	0	[3ne2]
AXXXXIGTLXXA	AA11	IGXSVXLGHLXG	IG11	1	4	[3d9s]
APFVIGIALXXA	AA11	ISFGXGFGVMVG	IG11	4	1	[2w2e, 3zoj, 2w1p]
AIGXAXXLXXXA	AA11	AXXVIGLTVXGI	AI11	1	4	[3ne2]
AXGLTVLTMAXA	AA11	APIAIGLAXTLI	AI11	1	4	[2o9d, 2o9e, 2o9f, 2o9g, 1rc2, 3nka, 3nkc, 3nk5]
AXXYIIAQCXGA	AA11	AEFXAXILFXXI	AI11	2	0	[1j4n]
AXAXGLTVLTMA	AA11	APIAIGLAXTLI	AI11	1	4	[2o9d, 2o9e, 2o9f, 2o9g, 3llq, 1rc2, 3nka, 3nkc, 3nk5]
AXGLTVLTMAXA	AA11	AIGLAXTLIXLI	AI11	1	4	[2o9d, 2o9e, 2abm, 2o9f, 2o9g, 1rc2, 3nka, 3nkc, 3nk5]
AXXYIIAQCXGA	AA11	AEFXAXTLFXFI	AI11	2	0	[1fqy, 1h6i]
ALXYMIAQXXGA	AA11	AEFXAXXLFLYI	AI11	2	0	[4jc6, 1z98, 3cn6, 4ia4, 3cll, 2b5f, 3cn5]
AXAXGLTVLTMA	AA11	AIGLAXTLIXLI	AI11	1	4	[2o9d, 2o9e, 2abm, 2o9f, 2o9g, 3llq, 1rc2, 3nka, 3nkc, 3nk5]
AXXYIIAQCXGA	AA11	RXVXAEFLAMIL	RL11	2	0	[1j4n]
AXXYIIAQCXGA	AA11	RAVXAEFXAXXL	RL11	2	0	[1fqy]
ALXYMIAQXXGA	AA11	RAAIAEFXAXXL	RL11	2	0	[2b5f]
AXXYIIAQCXGA	AA11	VAEFLAMILFXF	VF11	2	0	[1j4n]
AXXYIIAQCXGA	AA11	VAEFLATTLFXF	VF11	2	0	[1fqy, 1h6i]
AXXYIIAQCXGA	AA11	EFLATTLFXFIS	ES11	2	0	[1fqy, 1h6i]
AXXYIIAQCXGA	AA11	EFLAMILFXFIS	ES11	2	0	[1j4n]
AXAXGLTVLTMA	AA11	FAPIAXGLALTL	FL11	1	4	[2o9e, 3llq]
AIXYXVAXXLXA	AA11	FFAXLFYVFFGL	FL11	2	0	[2b6p, 3m9i, 1ymg]
AXXXAXATLXQA	AA11	FFAXLFYVFFGL	FL11	1	0	[2b6o, 3m9i, 2b6p, 2c32, 1ymg, 3j41, 1sor]
AXXXXIGTLXXA	AA11	FXAXLXFVFFGL	FL11	1	0	[3d9s]
AXGLTVLTMAXA	AA11	FAPIAXGLALTL	FL11	1	4	[2o9e]
AXXYIIAQCXGA	AA11	FLAMILFXXISI	FI11	2	0	[1j4n]
AXXYIIAQCXGA	AA11	FLATTLFXFIXI	FI11	2	0	[1fqy, 1h6i]
AIGXAXXLXXXA	AA11	AFXLAIAAVIYS	AS11	1	1	[3ne2]
AXXYIIAQCXGA	AA11	ATXLFXFISXGS	AS11	2	0	[1fqy, 1h6i]
AXXYIIAQCXGA	AA11	AMILFXFISXGS	AS11	2	0	[1j4n]
AXXXXIGTLXXA	AA11	AXXXFVFFGLGS	AS11	1	0	[3d9s]
AXXXXIGTLXXA	AA11	LAXXXXVFFGXG	LG11	1	0	[3d9s]
AXXYIIAQCXGA	AA11	LAMILFXFISIG	LG11	2	0	[1j4n]
AXXYIIAQCXGA	AA11	LATXLFXFISIG	LG11	2	0	[1fqy, 1h6i]
AXLFYVFFGLGA	AA11	MVAQLLGAXAGA	MA11	0	2	[2b6p, 2c32, 1ymg, 3j41]
AXXXXIGTLXXA	AA11	MVVELILTFQLA	MA11	1	3	[3d9s]
AXXYIIAQCXGA	AA11	MILFIFISIGSA	MA11	2	0	[1j4n]
AXXXXIGTLXXA	AA11	SIGLSVTLGHLV	SV11	1	4	[3d9s]
APFVIGIALXXA	AA11	SFGFGFGVMVGV	SV11	4	1	[2w2e, 3zoj, 2w1p]
AXAXGLTVLTMA	AA11	IXIXXAXTLIXL	IL11	1	4	[2o9d, 2o9e, 2o9f, 2abm, 2o9g, 3llq, 1rc2, 3nka, 3nkc, 3nk5]
AXGLTVLTMAXA	AA11	IXIXXAXTLIXL	IL11	1	4	[2o9d, 2o9e, 2o9f, 2abm, 2o9g, 1rc2, 3nka, 3nkc, 3nk5]
AXGLTVLTMAXA	AA11	AAEXFGTFWLVF	AF11	1	0	[2o9d, 2o9e, 2abm, 2o9f, 2o9g, 1rc2, 3nka, 3nkc, 3nk5]
AXXYIIAQCXGA	AA11	AVXAEFXAMILF	AF11	2	0	[1j4n]
ALXYMIAQXXGA	AA11	AAIAEFXXTXXF	AF11	2	0	[2b5f]
AXXXAXATLXQA	AA11	AXGFSLTLGHLF	AF11	1	4	[2b6o, 2b6p, 3m9i, 2c32, 1ymg, 3j41, 1sor]
AXXXAXATLXQA	AA11	AEFXAXLFYVFF	AF11	1	0	[2b6o, 3m9i, 2b6p, 2c32, 1ymg, 3j41, 1sor]
AIXYXVAXXLXA	AA11	AEFXAXLFYVFF	AF11	2	0	[2b6p, 3m9i, 1ymg]
AXXYIIAQCXGA	AA11	AVXAEFXXTXLF	AF11	2	0	[1fqy]
AXXXXIGTLXXA	AA11	AEFXXTXXFVFF	AF11	1	0	[3d9s]
AXAXGLTVLTMA	AA11	AAEXFGTFWLVF	AF11	1	0	[2o9d, 2o9e, 2abm, 2o9f, 2o9g, 1rc2, 3nka, 3nkc, 3nk5]
AXXXAXATLXQA	AA11	RAIXAEFFAXLF	RF11	1	0	[2b6p, 3m9i, 1ymg]
AIXYXVAXXLXA	AA11	RAIXAEFFAXLF	RF11	2	0	[2b6p, 3m9i, 1ymg]
AIXYXVAXXLXA	AA11	AIXAEFFAXLFY	AY11	2	0	[2b6p, 3m9i, 1ymg]
AXXXAXATLXQA	AA11	AIXAEFFAXLFY	AY11	1	0	[2b6p, 3m9i, 1ymg]
AIXYXVAXXLXA	AA11	CAEFFASLFYVF	CF11	2	0	[2b6p, 1ymg]
AXXXAXATLXQA	AA11	CAEFFASLFYVF	CF11	1	0	[2b6p, 2c32, 1ymg, 3j41]
AXXXAXATLXQA	AA11	FAEFXATLFYVF	FF11	1	0	[2b6o, 3m9i, 1sor]
APFVIGIALXXA	AA11	FGFGFGVMVGXF	FF11	4	1	[2w2e, 3zoj, 2w1p]
AXXXXIGTLXXA	AA11	FAEFXATLXFVF	FF11	1	0	[3d9s]
AIXYXVAXXLXA	AA11	FAEFXATLFYVF	FF11	2	0	[3m9i]
AXAXGLTVLTMA	AA11	FRKLAAESFGTF	FF11	1	0	[2o9e]
AXGLTVLTMAXA	AA11	FRKLAAESFGTF	FF11	1	0	[2o9e]
AFTQIVAGXAXA	AA11	FVGXFLFLWSAF	FF11	2	0	[2w2e, 3zoj, 2w1p]
AXXXAXATLXQA	AA11	SLFYVFFGLGAS	SS11	1	0	[2b6p]
AIXYXVAXXLXA	AA11	SLFYVFFGLGAS	SS11	2	0	[2b6p]
AXAXGLTVLTMA	AA11	SFGTFWLVFGGS	SS11	1	0	[2o9d, 2o9e, 2o9f, 2o9g]
AXGLTVLTMAXA	AA11	SFGTFWLVFGGS	SS11	1	0	[2o9d, 2o9e, 2o9f, 2o9g]
AXXXAXATLXQA	AA11	FAXLFYVFFGLG	FG11	1	0	[2b6o, 3m9i, 2b6p, 2c32, 1ymg, 3j41, 1sor]
AXAXGLTVLTMA	AA11	FGTFWXVFGGXG	FG11	1	0	[2o9d, 2o9e, 2abm, 2o9f, 2o9g, 3llq, 1rc2, 3nka, 3nkc, 3nk5]
AXGLTVLTMAXA	AA11	FGTFWXVFGGXG	FG11	1	0	[2o9d, 2o9e, 2abm, 2o9f, 2o9g, 1rc2, 3nka, 3nkc, 3nk5]
AIXYXVAXXLXA	AA11	FAXLFYVFFGLG	FG11	2	0	[2b6p, 3m9i, 1ymg]
AXXXAXATLXQA	AA11	GSVALAVGFXLT	GT11	1	4	[2b6p, 3m9i, 1ymg]
AXXXXIGTLXXA	AA11	LXXTXQLXLCIF	LF11	1	3	[3d9s]
AXXXAXATLXQA	AA11	TLFYVFFGLGAS	TS11	1	0	[2b6o, 3m9i]
AIXYXVAXXLXA	AA11	TLFYVFFGLGAS	TS11	2	0	[3m9i]
AIGXAXXLXXXA	AA11	VXGXTVGXIITT	VT11	1	4	[3ne2]
AXXXAXATLXQA	AA11	EFXAXLFYVFXG	EG11	1	0	[2b6o, 2b6p, 3m9i, 2c32, 1ymg, 3j41, 1sor]
AIXYXVAXXLXA	AA11	EFXAXLFYVFXG	EG11	2	0	[2b6p, 3m9i, 1ymg]
AXXXXIGTLXXA	AA11	EFXXTLXFVFXG	EG11	1	0	[3d9s]
AXAXGLTVLTMA	AA11	EXXXTFWLVFXG	EG11	1	0	[2o9d, 2o9e, 2abm, 2o9f, 2o9g, 1rc2, 3nka, 3nkc, 3nk5]
AXGLTVLTMAXA	AA11	EXXXTFWLVFXG	EG11	1	0	[2o9d, 2o9e, 2abm, 2o9f, 2o9g, 1rc2, 3nka, 3nkc, 3nk5]
APFVIGIALXXA	AA11	FGTAILCLTVLM	FM11	4	3	[2w2e, 3zoj, 2w1p]
AIGXAXXLXXXA	AA11	FAIGMAFALAIA	FA11	1	1	[3ne2]
AFTQIVAGXAXA	AA11	MSGEFVGTFLFL	ML11	2	0	[2w2e, 2w1p]
AXXXXIGTLXXA	AA11	PALSIGXSVXLG	PG11	1	4	[3d9s]
AXAXGLTVLTMA	AA11	PIAIGLALTLIG	PG11	1	4	[3nka, 3nkc]
AXGLTVLTMAXA	AA11	PIAIGLALTLIG	PG11	1	4	[3nka, 3nkc]
AXGLTVLTMAXA	AA11	AEXFGTFWLVXG	AG11	1	0	[2o9d, 2o9e, 2o9f, 2abm, 2o9g, 1rc2, 3nka, 3nkc, 3nk5]
AXAXGLTVLTMA	AA11	AEXFGTFWLVXG	AG11	1	0	[2o9d, 2o9e, 2o9f, 2abm, 2o9g, 1rc2, 3nka, 3nkc, 3nk5]
AFTQIVAGXAXA	AA11	GXFLFLWSAXVI	GI11	2	0	[2w2e, 3zoj, 2w1p]
AXGLTVLTMAXA	AA11	GXAXXLIXLIXI	GI11	1	4	[2o9e, 2o9f, 2abm, 2o9g, 1rc2, 3nkc, 3nk5]
AXAXGLTVLTMA	AA11	GXAXXLIXLIXI	GI11	1	4	[2o9e, 2o9f, 2abm, 2o9g, 3llq, 1rc2, 3nkc, 3nk5]
AIGXAXXLXXXA	AA11	GXAFALAIAXXI	GI11	1	1	[3ne2]
APFVIGIALXXA	AA11	GFGFXVMVGXFI	GI11	4	1	[2w2e, 3zoj, 2w1p]
AIGXAXXLXXXA	AA11	GLVIGLXVXXII	GI11	1	4	[3ne2]
AXGLTVLTMAXA	AA11	PXAIGLAXTLIH	PH11	1	4	[2o9d, 2o9e, 2abm, 2o9f, 2o9g, 1rc2, 3nk5]
AXAXGLTVLTMA	AA11	PXAIGLAXTLIH	PH11	1	4	[2o9d, 2o9e, 2abm, 2o9f, 2o9g, 3llq, 1rc2, 3nk5]
AXXXAXATLXQA	AA11	GFSLTLGHLFGM	GM11	1	4	[2b6o, 2b6p, 3m9i, 2c32, 1ymg, 1sor]
AXXXAXATLXQA	AA11	ALAXGFSXTLGH	AH11	1	4	[2b6o, 2b6p, 3m9i, 2c32, 1ymg, 3j41, 1sor]
AXXXXIGTLXXA	AA11	ALXIGXSXXLGH	AH11	1	4	[3d9s]
AXAXGLTVLTMA	AA11	CFGTFWLVFGGC	CC11	1	0	[2abm, 1rc2, 3nka, 3nkc, 3nk5]
AXGLTVLTMAXA	AA11	CFGTFWLVFGGC	CC11	1	0	[2abm, 1rc2, 3nka, 3nkc, 3nk5]
AXGLTVLTMAXA	AA11	GTFXLVFGGXGS	GS11	1	0	[2o9d, 2o9e, 2abm, 2o9f, 2o9g, 1rc2, 3nka, 3nkc, 3nk5]
AXAXGLTVLTMA	AA11	GTFXLVFGGXGS	GS11	1	0	[2o9d, 2o9e, 2abm, 2o9f, 2o9g, 3llq, 1rc2, 3nka, 3nkc, 3nk5]
AFTQIVAGXAXA	AA11	GEFVGTFLFLWS	GS11	2	0	[2w2e, 3zoj, 2w1p]
AXXXAXATLXQA	AA11	SXXLAVGFSXTL	SL11	1	4	[2b6o, 2b6p, 3m9i, 2c32, 1ymg, 3j41]
AXXXXIGTLXXA	AA11	SXALXIGXSXXL	SL11	1	4	[3d9s]
AIGXAXXLXXXA	AA11	MAFALAIAAVIY	MY11	1	1	[3ne2]
AFTQIVAGXAXA	AA11	TXLFLWSAFVIA	TA11	2	0	[2w2e, 3zoj, 2w1p]
AXAXGLTVLTMA	AA11	TFXLVFGGXGSA	TA11	1	0	[2o9e, 2o9f, 2abm]
AXGLTVLTMAXA	AA11	TFXLVFGGXGSA	TA11	1	0	[2o9e, 2o9f, 2abm]
AXXYIIAQCXGA	AA11	TXLFVFISIGSA	TA11	2	0	[1fqy, 1h6i]
AIGXAXXLXXXA	AA11	IGLTVGXIITTI	II11	1	4	[3ne2]
AXGLTVLTMAXA	AA11	LTLIXLISIPVT	LT11	1	4	[2o9e]
AXAXGLTVLTMA	AA11	LTLIXLISIPVT	LT11	1	4	[2o9e]
AIGXAXXLXXXA	AA11	LVIXLTVGGIIT	LT11	1	4	[3ne2]
ALXYMIAQXXGA	AA11	IAEFIATLLFLY	IY11	2	0	[4jc6, 1z98, 3cn6, 4ia4, 3cll, 2b5f, 3cn5]
AXXXXIGTLXXA	AA11	QAMVVELILTXQ	QQ11	1	3	[3d9s]
ALXYMIAQXXGA	AA11	EFIATLLFLYIT	ET11	2	0	[4jc6, 1z98, 3cn6, 4ia4, 3cll, 2b5f, 3cn5]
AXXXXIGTLXXA	AA11	LXIGXSXXLGHL	LL11	1	4	[3d9s]
AXLFYVFFGLGA	AA11	LRAICYXXAXXL	LL11	0	2	[3m9i, 2b6p, 1ymg]
AXXXAXATLXQA	AA11	LAXGFSXXLGHL	LL11	1	4	[2b6o, 2b6p, 3m9i, 2c32, 1ymg, 3j41, 1sor]
AXGLTVLTMAXA	AA11	WLVFGGSGSAVL	WL11	1	0	[2o9e, 2o9f]
AXAXGLTVLTMA	AA11	WLVFGGSGSAVL	WL11	1	0	[2o9e, 2o9f]
AFTQIVAGXAXA	AA11	SGEFVGTFLFLW	SW11	2	0	[2w2e, 3zoj, 2w1p]
AXAXGLTVLTMA	AA11	LAXTLIHLISIP	LP11	1	4	[2o9e, 2o9f]
AXGLTVLTMAXA	AA11	LAXTLIHLISIP	LP11	1	4	[2o9e, 2o9f]
AFTQIVAGXAXA	AA11	EFVGTFLFLWSA	EA11	2	0	[2w2e, 3zoj, 2w1p]
AXLFYVFFGLGA	AA11	RAIXYXVAQXLG	RG11	0	2	[3m9i, 2b6p, 1ymg]
AXGLTVLTMAXA	AA11	AGFLLVIHGATD	AD11	1	3	[2o9e]
AXAXGLTVLTMA	AA11	AGFLLVIHGATD	AD11	1	3	[2o9e]
AIGXAXXLXXXA	AA11	VVGTFILVFFGP	VP11	1	0	[3ne2]
AXAXGLTVLTMA	AA11	KLXAEXFGTFWL	KL11	1	0	[2o9e]
AXGLTVLTMAXA	AA11	KLXAEXFGTFWL	KL11	1	0	[2o9e]
AXAXGLTVLTMA	AA11	CTLIHLISIPVT	CT11	1	4	[2o9f]
AXAXGLTVLTMA	AA11	RKLAAESFGTFW	RW11	1	0	[2o9e]
AXGLTVLTMAXA	AA11	RKLAAESFGTFW	RW11	1	0	[2o9e]
FIATLLFLYITV	FV11	GIAWAFGGMIFV	GV11	0	1	[3cn6, 4jc6, 1z98, 4ia4, 3cll, 2b5f, 3cn5]
FTAEVVGTFXLV	FV11	GTFLLMLVIMGV	GV11	0	3	[3ne2]
FXLVFGXSGXAV	FV11	GYVIAQVVGGIV	GV11	0	2	[2o9e, 2o9f]
FGLSIATLAQSV	FV11	VVAEFLAXILFI	VI11	1	0	[1j4n]
FXLVFGXSGXAV	FV11	VXYVIAQVVXXI	VI11	0	2	[2o9e, 2o9f]
FXLVFGXSGXAV	FV11	YXIAQVXGXIVA	YA11	0	2	[2o9e, 2o9f]
FXLVFGXSGXAV	FV11	GLTVLTMAXAXG	GG11	0	1	[2o9e, 2o9f]
FGLSIATLAQSV	FV11	GPLAIGFSVALG	GG11	1	4	[1j4n]
FIATLLFLYITV	FV11	AQXLGAICGVGL	AL11	0	2	[3cn6, 4jc6, 1z98, 4ia4, 3cll, 2b5f, 3cn5]
FIATLLFLYITV	FV11	ALGAEIIGTFXL	AL11	0	3	[3cn6, 4jc6, 1z98, 4ia4, 3cll, 2b5f, 3cn5]
FTAEVVGTFXLV	FV11	AQFIGAXLGXLL	AL11	0	2	[3ne2]
FGLSIATLAQSV	FV11	AIGXSVALGXLL	AL11	1	4	[1j4n, 1fqy, 1h6i]
FTAEVVGTFXLV	FV11	AILTEAXGTFXL	AL11	0	3	[3ne2]
FXLVFGXSGXAV	FV11	AXVVGGIVAAXL	AL11	0	2	[2o9e, 2o9f]
FXLVFGXSGXAV	FV11	AGXXLAXGLTVL	AL11	0	1	[2o9e, 2o9f]
FXLVFGXSGXAV	FV11	QXXGGIVAAXXL	QL11	0	2	[2o9e, 2o9f]
FXLVFGXSGXAV	FV11	IAQXXGXXVAXA	IA11	0	2	[2o9e, 2o9f]
FLGTGLLIFXGV	FV11	IXVIXGLXVAXA	IA11	0	1	[1fx8, 1ldi, 1ldf, 1lda]
FLGTGLLIFXGV	FV11	IVSQVAXAFCAA	IA11	0	2	[1fx8, 1ldi, 1ldf, 1lda]
FGLSIATLAQSV	FV11	IGXXVAXGHLXA	IA11	1	4	[1j4n, 1fqy, 1h6i]
FGLTVLTMAXAV	FV11	LVLSAGFLLVIH	LH11	1	3	[2o9d, 2o9e, 2o9f, 2o9g, 1rc2, 3nka]
FLGTGLLIFXGV	FV11	VSQVAXAFCAAA	VA11	0	2	[1fx8, 1ldi, 1ldf, 1lda]
FXLVFGXSGXAV	FV11	VXAQVXGXIXAA	VA11	0	2	[2o9e, 2o9f]
FGLTVLTMAXAV	FV11	VFGGSGSAVXAA	VA11	1	0	[2o9e, 2o9f]
FXGVALAFGLTV	FV11	VFGGSGSAVXAA	VA11	1	0	[2o9e, 2o9f]
FLGTGLLIFXGV	FV11	VXPFIVSQVAXA	VA11	0	2	[1fx8, 1ldi, 1ldf, 1lda]
FTAEVVGTFXLV	FV11	VPYIXAQFIXAA	VA11	0	2	[3ne2]
FGLTVLTMAXAV	FV11	SAGFLLVIHGAT	ST11	1	3	[2o9d, 2o9e]
FGLTVLTMAXAV	FV11	LSAGFLLVIXGA	LA11	1	3	[2o9d, 2o9e, 2o9f, 2o9g, 1rc2, 3nka]
FXGVALAFGLTV	FV11	LVFGGSGSAVLA	LA11	1	0	[2o9e, 2o9f]
FIATLLFLYITV	FV11	LGAICGVGLVXA	LA11	0	2	[2b5f]
FGLTVLTMAXAV	FV11	LVFGGSGSAVLA	LA11	1	0	[2o9e, 2o9f]
FXLVFGXSGXAV	FV11	VVGYVIAQXVGG	VG11	0	2	[2o9e, 2o9f]
FGLTVLTMAXAV	FV11	VLSAGFLLVIHG	VG11	1	3	[2o9d, 2o9e, 2o9f, 2o9g, 1rc2, 3nka]
FGLALATLVQAV	FV11	VALAXGFSLTLG	VG11	1	4	[2b6o, 2b6p, 3m9i, 2c32, 1ymg, 3j41, 1sor]
FTAEVVGTFXLV	FV11	EAIGTFLLXLVI	EI11	0	3	[3ne2]
FGLTVLTMAXAV	FV11	ELXLSAGFLXVI	EI11	1	3	[2o9d, 2o9e, 2abm, 2o9f, 2o9g, 1rc2, 3nka]
FLGTGLLIFXGV	FV11	IPFIVSQVAGAF	IF11	0	2	[1fx8, 1ldi, 1ldf, 1lda]
FIATLLFLYITV	FV11	IIGXFVLVYTVF	IF11	0	3	[3cn6, 4jc6, 1z98, 4ia4, 3cll, 2b5f, 3cn5]
FGLALATLVQAV	FV11	IXAEFFAXLFYV	IV11	1	0	[2b6p, 3m9i, 2c32, 1ymg]
FTAEVVGTFXLV	FV11	YXXAQFIGAXXG	YG11	0	2	[3ne2]
FIATLLFLYITV	FV11	YXXAQCLGAIXG	YG11	0	2	[3cn6, 4jc6, 1z98, 4ia4, 3cll, 2b5f, 3cn5]
FIATLLFLYITV	FV11	MIAQCLGAICGV	MV11	0	2	[3cn6, 4jc6, 1z98, 4ia4, 3cll, 2b5f, 3cn5]
FIATLLFLYITV	FV11	LVYMIAQCXGAI	LI11	0	2	[3cn6, 4jc6, 1z98, 4ia4, 3cll, 2b5f, 3cn5]
FIATLLFLYITV	FV11	IGFAVFMVHLAT	IT11	0	4	[3cn6, 4jc6, 1z98, 4ia4, 3cll, 2b5f, 3cn5]
FTAEVVGTFXLV	FV11	TEAIGTFLLMLV	TV11	0	3	[3ne2]
FIATLLFLYITV	FV11	GAEIIGTFVLVY	GY11	0	3	[3cn6, 4jc6, 1z98, 4ia4, 3cll, 2b5f, 3cn5]
FIATLLFLYITV	FV11	AEIIGTFVLVYT	AT11	0	3	[3cn6, 4jc6, 1z98, 4ia4, 3cll, 2b5f, 3cn5]
FIATLLFLYITV	FV11	EIIGTFVLVYTV	EV11	0	3	[3cn6, 4jc6, 1z98, 4ia4, 3cll, 2b5f, 3cn5]
FXGVALAFGLTV	FV11	LXAEXFGTFXLV	LV11	1	0	[2o9e, 2o9f]
FGLTVLTMAXAV	FV11	LXAEXFGTFXLV	LV11	1	0	[2o9d, 2o9e, 2o9f, 2o9g, 3nka]
FIATLLFLYITV	FV11	LXXEIIGTFXLV	LV11	0	3	[3cn6, 4jc6, 1z98, 4ia4, 3cll, 2b5f, 3cn5]
FGLTVLTMAXAV	FV11	IGLAXTLIXXIS	IS11	1	4	[2o9d, 2o9e, 2abm, 2o9f, 2o9g, 1rc2, 3nka]
FIATLLFLYITV	FV11	IGTFVLVYTVFS	IS11	0	3	[3cn6, 4jc6, 1z98, 4ia4, 3cll, 2b5f, 3cn5]
FXGVALAFGLTV	FV11	IGLAXTLIXXIS	IS11	1	4	[2o9e, 2o9f]
FTAEVVGTFXLV	FV11	IXAQFIGXAXGS	IS11	0	2	[3ne2]
FLGTGLLIFXGV	FV11	GAFCAXXLVYGL	GL11	0	2	[1lda]
FIATLLFLYITV	FV11	VYMIAQCLGAIC	VC11	0	2	[3cn6, 4jc6, 1z98, 4ia4, 3cll, 2b5f, 3cn5]
FLGTGLLIFXGV	FV11	GLXVAMAIYXXA	GA11	0	1	[1fx8, 1ldi, 1ldf, 1lda]
FXLVFGXSGXAV	FV11	GIVAAALLYXXA	GA11	0	2	[2o9e, 2o9f]
FIATLLFLYITV	FV11	GGMIFVLVYXTA	GA11	0	1	[3cn6, 4jc6, 1z98, 4ia4, 3cll, 2b5f, 3cn5]
FIATLLFLYITV	FV11	GTFXLVYTVFSA	GA11	0	3	[3cn6, 4jc6, 1z98, 4ia4, 3cll, 2b5f, 3cn5]
FIATLLFLYITV	FV11	QXLGAICGVGLV	QV11	0	2	[3cn6, 4jc6, 1z98, 4ia4, 3cll, 2b5f, 3cn5]
FLGTGLLIFXGV	FV11	QVAGAFCAAALV	QV11	0	2	[1fx8, 1ldi, 1ldf, 1lda]
FTAEVVGTFXLV	FV11	IGTFXLMLVIXG	IG11	0	3	[3ne2]
FIATLLFLYITV	FV11	IAQCLGAICGVG	IG11	0	2	[3cn6, 4jc6, 1z98, 4ia4, 3cll, 2b5f, 3cn5]
FGLTVLTMAXAV	FV11	APIAIGLAXTLI	AI11	1	4	[2o9d, 2o9e, 2o9f, 2o9g, 1rc2, 3nka]
FGLSIATLAQSV	FV11	AEFXAXTLFXFI	AI11	1	0	[1fqy, 1h6i]
FGLSIATLAQSV	FV11	AEFXAXILFXXI	AI11	1	0	[1j4n]
FGLTVLTMAXAV	FV11	AIGLAXTLIXLI	AI11	1	4	[2o9d, 2o9e, 2abm, 2o9f, 2o9g, 1rc2, 3nka]
FXGVALAFGLTV	FV11	APIAIGLAXTLI	AI11	1	4	[2o9e, 2o9f]
FXGVALAFGLTV	FV11	AIGLAXTLIXLI	AI11	1	4	[2o9e, 2o9f]
FGLSIATLAQSV	FV11	RAVXAEFXAXXL	RL11	1	0	[1fqy]
FGLSIATLAQSV	FV11	RXVXAEFLAMIL	RL11	1	0	[1j4n]
FGLSIATLAQSV	FV11	VAEFLATTLFXF	VF11	1	0	[1fqy, 1h6i]
FGLSIATLAQSV	FV11	VAEFLAMILFXF	VF11	1	0	[1j4n]
FGLSIATLAQSV	FV11	EFLAMILFXFIS	ES11	1	0	[1j4n]
FGLSIATLAQSV	FV11	EFLATTLFXFIS	ES11	1	0	[1fqy, 1h6i]
FXGVALAFGLTV	FV11	FAPIAXGLALTL	FL11	1	4	[2o9e]
FGLALATLVQAV	FV11	FFAXLFYVFFGL	FL11	1	0	[2b6o, 3m9i, 2b6p, 2c32, 1ymg, 3j41, 1sor]
FTAEVVGTFXLV	FV11	FXXAIAAVIYXL	FL11	0	1	[3ne2]
FGLTVLTMAXAV	FV11	FAPIAXGLALTL	FL11	1	4	[2o9e]
FGLSIATLAQSV	FV11	FLATTLFXFIXI	FI11	1	0	[1fqy, 1h6i]
FGLSIATLAQSV	FV11	FLAMILFXXISI	FI11	1	0	[1j4n]
FXGVALAFGLTV	FV11	IXIXXAXTLIXL	IL11	1	4	[2o9e, 2o9f]
FIATLLFLYITV	FV11	IAXAFGGMIFXL	IL11	0	1	[3cn6, 4jc6, 1z98, 4ia4, 3cll, 2b5f, 3cn5]
FGLTVLTMAXAV	FV11	IXIXXAXTLIXL	IL11	1	4	[2o9d, 2o9e, 2o9f, 2abm, 2o9g, 1rc2, 3nka]
FLGTGLLIFXGV	FV11	IXXLGVAMAIYL	IL11	0	1	[1fx8, 1ldi, 1ldf, 1lda]
FGLSIATLAQSV	FV11	ATXLFXFISXGS	AS11	1	0	[1fqy, 1h6i]
FTAEVVGTFXLV	FV11	AFXLAIAAVIYS	AS11	0	1	[3ne2]
FGLSIATLAQSV	FV11	AMILFXFISXGS	AS11	1	0	[1j4n]
FGLSIATLAQSV	FV11	MILFIFISIGSA	MA11	1	0	[1j4n]
FGLSIATLAQSV	FV11	LATXLFXFISIG	LG11	1	0	[1fqy, 1h6i]
FGLSIATLAQSV	FV11	LAMILFXFISIG	LG11	1	0	[1j4n]
FXGVALAFGLTV	FV11	AAEXFGTFWLVF	AF11	1	0	[2o9e, 2o9f]
FGLALATLVQAV	FV11	AXGFSLTLGHLF	AF11	1	4	[2b6o, 2b6p, 3m9i, 2c32, 1ymg, 3j41, 1sor]
FGLSIATLAQSV	FV11	AVXAEFXAMILF	AF11	1	0	[1j4n]
FGLSIATLAQSV	FV11	AVXAEFXXTXLF	AF11	1	0	[1fqy]
FGLTVLTMAXAV	FV11	AAEXFGTFWLVF	AF11	1	0	[2o9d, 2o9e, 2abm, 2o9f, 2o9g, 1rc2, 3nka]
FGLALATLVQAV	FV11	AEFXAXLFYVFF	AF11	1	0	[2b6o, 3m9i, 2b6p, 2c32, 1ymg, 3j41, 1sor]
FIATLLFLYITV	FV11	FGGMIFVLVYCT	FT11	0	1	[3cn6, 4jc6, 1z98, 4ia4, 3cll, 2b5f, 3cn5]
FLGTGLLIFXGV	FV11	FGXGVAMAIYLT	FT11	0	1	[1ldf]
FGLTVLTMAXAV	FV11	FRKLAAESFGTF	FF11	1	0	[2o9e]
FGLALATLVQAV	FV11	FAEFXATLFYVF	FF11	1	0	[2b6o, 3m9i, 1sor]
FXGVALAFGLTV	FV11	FRKLAAESFGTF	FF11	1	0	[2o9e]
FGLALATLVQAV	FV11	CAEFFASLFYVF	CF11	1	0	[2b6p, 2c32, 1ymg, 3j41]
FGLALATLVQAV	FV11	RAIXAEFFAXLF	RF11	1	0	[2b6p, 3m9i, 1ymg]
FGLALATLVQAV	FV11	AIXAEFFAXLFY	AY11	1	0	[2b6p, 3m9i, 1ymg]
FXGVALAFGLTV	FV11	SFGTFWLVFGGS	SS11	1	0	[2o9e, 2o9f]
FGLALATLVQAV	FV11	SLFYVFFGLGAS	SS11	1	0	[2b6p]
FGLTVLTMAXAV	FV11	SFGTFWLVFGGS	SS11	1	0	[2o9d, 2o9e, 2o9f, 2o9g]
FXGVALAFGLTV	FV11	FGTFWXVFGGXG	FG11	1	0	[2o9e, 2o9f]
FGLALATLVQAV	FV11	FAXLFYVFFGLG	FG11	1	0	[2b6o, 3m9i, 2b6p, 2c32, 1ymg, 3j41, 1sor]
FGLTVLTMAXAV	FV11	FGTFWXVFGGXG	FG11	1	0	[2o9d, 2o9e, 2abm, 2o9f, 2o9g, 1rc2, 3nka]
FXLVFGXSGXAV	FV11	VALAXGLTVLTM	VM11	0	1	[2o9e, 2o9f]
FXLVFGXSGXAV	FV11	GFAGVALAXXLT	GT11	0	1	[2o9e, 2o9f]
FGLALATLVQAV	FV11	GSVALAVGFXLT	GT11	1	4	[2b6p, 3m9i, 1ymg]
FXLVFGXSGXAV	FV11	GVALAXXLTVLT	GT11	0	1	[2o9e, 2o9f]
FXLVFGXSGXAV	FV11	LAXGLTVLTMAF	LF11	0	1	[2o9e, 2o9f]
FIATLLFLYITV	FV11	LGIAWAFGGMIF	LF11	0	1	[2b5f]
FGLALATLVQAV	FV11	TLFYVFFGLGAS	TS11	1	0	[2b6o, 3m9i]
FXGVALAFGLTV	FV11	EXXXTFWLVFXG	EG11	1	0	[2o9e, 2o9f]
FXLVFGXSGXAV	FV11	EVVXYVIAQVVG	EG11	0	2	[2o9e]
FGLALATLVQAV	FV11	EFXAXLFYVFXG	EG11	1	0	[2b6o, 2b6p, 3m9i, 2c32, 1ymg, 3j41, 1sor]
FGLTVLTMAXAV	FV11	EXXXTFWLVFXG	EG11	1	0	[2o9d, 2o9e, 2abm, 2o9f, 2o9g, 1rc2, 3nka]
FLGTGLLIFXGV	FV11	FIVSQVAGAFCA	FA11	0	2	[1fx8, 1ldi, 1ldf, 1lda]
FTAEVVGTFXLV	FV11	ILTEAIGTFLLM	IM11	0	3	[3ne2]
FGLTVLTMAXAV	FV11	AEXFGTFWLVXG	AG11	1	0	[2o9d, 2o9e, 2o9f, 2abm, 2o9g, 1rc2, 3nka]
FTAEVVGTFXLV	FV11	ALAIAAVIYSLG	AG11	0	1	[3ne2]
FGLSIATLAQSV	FV11	APLAIGLSVALG	AG11	1	4	[1fqy, 1h6i]
FXGVALAFGLTV	FV11	AEXFGTFWLVXG	AG11	1	0	[2o9e, 2o9f]
FLGTGLLIFXGV	FV11	AGAFCAAXLVXG	AG11	0	2	[1lda]
FGLTVLTMAXAV	FV11	PIAIGLALTLIG	PG11	1	4	[3nka]
FIATLLFLYITV	FV11	PIGFAVFMVHLA	PA11	0	4	[3cn6, 4jc6, 1z98, 4ia4, 3cll, 2b5f, 3cn5]
FGLSIATLAQSV	FV11	PXXIGXSVALGH	PH11	1	4	[1j4n, 1fqy, 1h6i]
FGLTVLTMAXAV	FV11	PXAIGLAXTLIH	PH11	1	4	[2o9d, 2o9e, 2abm, 2o9f, 2o9g, 1rc2]
FIATLLFLYITV	FV11	PLXIGFAVFMVH	PH11	0	4	[3cn6, 4jc6, 1z98, 4ia4, 3cll, 2b5f, 3cn5]
FXGVALAFGLTV	FV11	PXAIGLAXTLIH	PH11	1	4	[2o9e, 2o9f]
FTAEVVGTFXLV	FV11	PYIVAQFIGAAL	PL11	0	2	[3ne2]
FTAEVVGTFXLV	FV11	QFIGAALGSLLF	QF11	0	2	[3ne2]
FXLVFGXSGXAV	FV11	GGIVAAALLXLI	GI11	0	2	[2o9e, 2o9f]
FXGVALAFGLTV	FV11	GXAXXLIXLIXI	GI11	1	4	[2o9e, 2o9f]
FGLTVLTMAXAV	FV11	GXAXXLIXLIXI	GI11	1	4	[2o9e, 2o9f, 2abm, 2o9g, 1rc2]
FGLSIATLAQSV	FV11	GXXVXXGHLXXI	GI11	1	4	[1j4n, 1fqy, 1h6i]
FTAEVVGTFXLV	FV11	GXAFALAIAXXI	GI11	0	1	[3ne2]
FIATLLFLYITV	FV11	GFXVFMVHLATI	GI11	0	4	[3cn6, 4jc6, 1z98, 4ia4, 3cll, 2b5f, 3cn5]
FGLALATLVQAV	FV11	GFSLTLGHLFGM	GM11	1	4	[2b6o, 2b6p, 3m9i, 2c32, 1ymg, 1sor]
FLGTGLLIFXGV	FV11	PFIVSQVAGAFC	PC11	0	2	[1fx8, 1ldi, 1ldf, 1lda]
FGLALATLVQAV	FV11	ALAXGFSXTLGH	AH11	1	4	[2b6o, 2b6p, 3m9i, 2c32, 1ymg, 3j41, 1sor]
FGLTVLTMAXAV	FV11	CFGTFWLVFGGC	CC11	1	0	[2abm, 1rc2, 3nka]
FXGVALAFGLTV	FV11	GTFXLVFGGXGS	GS11	1	0	[2o9e, 2o9f]
FGLTVLTMAXAV	FV11	GTFXLVFGGXGS	GS11	1	0	[2o9d, 2o9e, 2abm, 2o9f, 2o9g, 1rc2, 3nka]
FIATLLFLYITV	FV11	WAFGGMIFVLVY	WY11	0	1	[3cn6, 4jc6, 1z98, 4ia4, 3cll, 2b5f, 3cn5]
FGLSIATLAQSV	FV11	SXPLXIGXSXXL	SL11	1	4	[1j4n, 1fqy]
FLGTGLLIFXGV	FV11	SQVAGAFCAAAL	SL11	0	2	[1fx8, 1ldi, 1ldf, 1lda]
FGLALATLVQAV	FV11	SXXLAVGFSXTL	SL11	1	4	[2b6o, 2b6p, 3m9i, 2c32, 1ymg, 3j41]
FTAEVVGTFXLV	FV11	MAFALAIAAVIY	MY11	0	1	[3ne2]
FLGTGLLIFXGV	FV11	EISVIXGLGVAM	EM11	0	1	[1fx8, 1ldi, 1ldf, 1lda]
FGLSIATLAQSV	FV11	TXLFVFISIGSA	TA11	1	0	[1fqy, 1h6i]
FXGVALAFGLTV	FV11	TFXLVFGGXGSA	TA11	1	0	[2o9e, 2o9f]
FGLTVLTMAXAV	FV11	TFXLVFGGXGSA	TA11	1	0	[2o9e, 2o9f, 2abm]
FLGTGLLIFXGV	FV11	WGLGVAMAIYLT	WT11	0	1	[1fx8, 1ldi, 1lda]
FLGTGLLIFXGV	FV11	SVIXGLGVAMAI	SI11	0	1	[1fx8, 1ldi, 1ldf, 1lda]
FIATLLFLYITV	FV11	AFGGMIFVLVYC	AC11	0	1	[3cn6, 4jc6, 1z98, 4ia4, 3cll, 2b5f, 3cn5]
FXGVALAFGLTV	FV11	LTLIXLISIPVT	LT11	1	4	[2o9e]
FGLTVLTMAXAV	FV11	LTLIXLISIPVT	LT11	1	4	[2o9e]
FLGTGLLIFXGV	FV11	VAGAFCAAALXY	VY11	0	2	[1lda]
FXLVFGXSGXAV	FV11	VVGGIVXXALXY	VY11	0	2	[2o9e, 2o9f]
FLGTGLLIFXGV	FV11	VIXGLGVAXAIY	VY11	0	1	[1fx8, 1ldi, 1ldf, 1lda]
FXLVFGXSGXAV	FV11	KEVVGYVIAQVV	KV11	0	2	[2o9e]
FIATLLFLYITV	FV11	LRALVYMIAQXL	LL11	0	2	[2b5f]
FGLSIATLAQSV	FV11	LXXGXSVXXGHL	LL11	1	4	[1j4n, 1fqy, 1h6i]
FIATLLFLYITV	FV11	LXIGFAVFMVHL	LL11	0	4	[3cn6, 4jc6, 1z98, 4ia4, 3cll, 2b5f, 3cn5]
FGLALATLVQAV	FV11	LAXGFSXXLGHL	LL11	1	4	[2b6o, 2b6p, 3m9i, 2c32, 1ymg, 3j41, 1sor]
FTAEVVGTFXLV	FV11	LTEAIGTFLLML	LL11	0	3	[3ne2]
FGLTVLTMAXAV	FV11	WLVFGGSGSAVL	WL11	1	0	[2o9e, 2o9f]
FXGVALAFGLTV	FV11	WLVFGGSGSAVL	WL11	1	0	[2o9e, 2o9f]
FIATLLFLYITV	FV11	RALVYMIAQXXG	RG11	0	2	[2b5f]
FTAEVVGTFXLV	FV11	AIGTFLLMLVIM	AM11	0	3	[3ne2]
FGLTVLTMAXAV	FV11	LAXTLIHLISIP	LP11	1	4	[2o9e, 2o9f]
FXGVALAFGLTV	FV11	LAXTLIHLISIP	LP11	1	4	[2o9e, 2o9f]
FGLTVLTMAXAV	FV11	AGFLLVIHGATD	AD11	1	3	[2o9e]
FXGVALAFGLTV	FV11	KLXAEXFGTFWL	KL11	1	0	[2o9e]
FGLTVLTMAXAV	FV11	KLXAEXFGTFWL	KL11	1	0	[2o9e]
FIATLLFLYITV	FV11	GAICGXGLVKAF	GF11	0	2	[2b5f]
FGLTVLTMAXAV	FV11	RKLAAESFGTFW	RW11	1	0	[2o9e]
FXGVALAFGLTV	FV11	RKLAAESFGTFW	RW11	1	0	[2o9e]
FXGVALAFGLTV	FV11	CTLIHLISIPVT	CT11	1	4	[2o9f]
FIATLLFLYITV	FV11	CLGAICGVGLVK	CK11	0	2	[2b5f]
GLXILCIGITFG	GG11	GWGXAVFFGILV	GV11	4	1	[3c02]
GLTVXXIITTXG	GG11	GTFLLMLVIMGV	GV11	4	3	[3ne2]
GLXIATLAQXVG	GG11	VVAEFLAXILFI	VI11	1	0	[1j4n]
GLTVXXIITTXG	GG11	QAILTEAIGTFL	QL11	4	3	[3ne2]
GLXIATMVQCFG	GG11	IXTXQLVFTIFA	IA11	1	3	[3gd8, 2d57, 2zz9]
GLXIAVIGASMG	GG11	IXVIXGLXVAXA	IA11	4	1	[1fx8, 1ldi, 1ldf, 1lda]
GLXIATLAQXVG	GG11	IGXXVAXGHLXA	IA11	1	4	[1j4n, 1fqy, 1h6i]
GLXIGTLXQAXG	GG11	IXTFQLALCIFA	IA11	1	3	[3d9s]
GPLAIGFSVALG	GG11	IXTLQLVLCVLA	IA11	4	3	[1j4n]
GLXIGTLXQAXG	GG11	AXVVELILTXXL	AL11	1	3	[3d9s]
GLXIATLAQXVG	GG11	AIGXSVALGXLL	AL11	1	4	[1j4n, 1fqy, 1h6i]
GLTVXXIITTXG	GG11	AILTEAXGTFXL	AL11	4	3	[3ne2]
GLTVLTMAXAXG	GG11	LVLSAGFLLVIH	LH11	1	3	[2o9d, 2o9e, 2o9f, 2o9g, 1rc2, 3nka, 3nkc, 3nk5]
GLTVLTMAXAXG	GG11	VFGGSGSAVXAA	VA11	1	0	[2o9e, 2o9f]
GLXIAVIGASMG	GG11	VITAILMGLILA	VA11	4	3	[1fx8, 1ldi, 1ldf, 1lda]
GPLAIGFSVALG	GG11	VKVSLXFGLSIA	VA11	4	1	[1j4n]
GLXIGTLXQAXG	GG11	VXAEFLATXXXV	VV11	1	0	[3d9s]
GLTVLTMAXAXG	GG11	SAGFLLVIHGAT	ST11	1	3	[2o9d, 2o9e]
GLTVLTMAXAXG	GG11	VLSAGFLLVIHG	VG11	1	3	[2o9d, 2o9e, 2o9f, 2o9g, 1rc2, 3nka, 3nkc, 3nk5]
GLTVXXIITTXG	GG11	VGTFXLVFFGPG	VG11	4	0	[3ne2]
GLALATLVQXXG	GG11	VALAXGFSLTLG	VG11	1	4	[2b6o, 2b6p, 3m9i, 2c32, 1ymg, 3j41, 1sor]
GLTVLTMAXAXG	GG11	LVFGGSGSAVLA	LA11	1	0	[2o9e, 2o9f]
GLTVLTMAXAXG	GG11	LSAGFLLVIXGA	LA11	1	3	[2o9d, 2o9e, 2o9f, 2o9g, 1rc2, 3nka, 3nkc, 3nk5]
GLXIGTLXQAXG	GG11	EXXXTFQLXLCI	EI11	1	3	[3d9s]
GLXIAVIGASMG	GG11	EMVITAILMGLI	EI11	4	3	[1fx8, 1ldi, 1ldf, 1lda]
GLXIATMVQCFG	GG11	ELIXTFQLVFTI	EI11	1	3	[3gd8, 2d57, 2zz9]
GLTVLTMAXAXG	GG11	ELXLSAGFLXVI	EI11	1	3	[2o9d, 2o9e, 2o9f, 2o9g, 1rc2, 3nka, 3nkc, 3nk5]
GLTVXXIITTXG	GG11	EAIGTFLLXLVI	EI11	4	3	[3ne2]
GLXILCIGITFG	GG11	EXXXTGILXXVI	EI11	4	3	[3c02]
GLXILCIGITFG	GG11	WGLAVFFGILXS	WS11	4	1	[3c02]
GLALATLVQXXG	GG11	IXAEFFAXLFYV	IV11	1	0	[2b6p, 3m9i, 2c32, 1ymg]
GLTVXXIITTXG	GG11	IGMAFALAIAAV	IV11	4	1	[3ne2]
GLXILCIGITFG	GG11	ILTGILLLVILV	IV11	4	3	[3c02]
GLXIGTLXQAXG	GG11	LTXQLXLCIXAS	LS11	1	3	[3d9s]
GLTVXXIITTXG	GG11	TEAIGTFLLMLV	TV11	4	3	[3ne2]
GPLAIGFSVALG	GG11	EIIGTLQLVLCV	EV11	4	3	[1j4n]
GLXIATMVQCFG	GG11	GXLVELIITXQL	GL11	1	3	[3gd8, 2d57, 2zz9]
GPLAIGFSVALG	GG11	GIEIIGXXQLVL	GL11	4	3	[1j4n]
GLXILCIGITFG	GG11	LTGILXLVXLVV	LV11	4	3	[3c02]
GLXIATMVQCFG	GG11	LLXXLIITXXLV	LV11	1	3	[3gd8, 2d57, 2zz9]
GLTVLTMAXAXG	GG11	LXAEXFGTFXLV	LV11	1	0	[2o9d, 2o9e, 2o9f, 2o9g, 3nka, 3nkc, 3nk5]
GLTVLTMAXAXG	GG11	IGLAXTLIXXIS	IS11	1	4	[2o9d, 2o9e, 2o9f, 2o9g, 1rc2, 3nka, 3nkc, 3nk5]
GLXIGTLXQAXG	GG11	VELXLTFQLXLC	VC11	1	3	[3d9s]
GLTVXXIITTXG	GG11	GTFXLVFFGXGA	GA11	4	0	[3ne2]
GLXILCIGITFG	GG11	GLXVFFGILVSA	GA11	4	1	[3c02]
GLXIAVIGASMG	GG11	GLXVAMAIYXXA	GA11	4	1	[1fx8, 1ldi, 1ldf, 1lda]
GLXIGTLXQAXG	GG11	IGXSVXLGHLXG	IG11	1	4	[3d9s]
GLTVXXIITTXG	GG11	IGTFXLMLVIXG	IG11	4	3	[3ne2]
GLTVLTMAXAXG	GG11	AIGLAXTLIXLI	AI11	1	4	[2o9d, 2o9e, 2o9f, 2o9g, 1rc2, 3nka, 3nkc, 3nk5]
GLXIATLAQXVG	GG11	AEFXAXTLFXFI	AI11	1	0	[1fqy, 1h6i]
GLXIATLAQXVG	GG11	AEFXAXILFXXI	AI11	1	0	[1j4n]
GLTVLTMAXAXG	GG11	APIAIGLAXTLI	AI11	1	4	[2o9d, 2o9e, 2o9f, 2o9g, 1rc2, 3nka, 3nkc, 3nk5]
GLXIATLAQXVG	GG11	RAVXAEFXAXXL	RL11	1	0	[1fqy]
GLXIATLAQXVG	GG11	RXVXAEFLAMIL	RL11	1	0	[1j4n]
GLXIATLAQXVG	GG11	VAEFLAMILFXF	VF11	1	0	[1j4n]
GLXIATLAQXVG	GG11	VAEFLATTLFXF	VF11	1	0	[1fqy, 1h6i]
GLXIATLAQXVG	GG11	EFLAMILFXFIS	ES11	1	0	[1j4n]
GLXIATLAQXVG	GG11	EFLATTLFXFIS	ES11	1	0	[1fqy, 1h6i]
GLALATLVQXXG	GG11	FFAXLFYVFFGL	FL11	1	0	[2b6o, 3m9i, 2b6p, 2c32, 1ymg, 3j41, 1sor]
GLTVXXIITTXG	GG11	FXXAIAAVIYXL	FL11	4	1	[3ne2]
GLXIGTLXQAXG	GG11	FXAXLXFVFFGL	FL11	1	0	[3d9s]
GLXILCIGITFG	GG11	FNELILTGIXXL	FL11	4	3	[3c02]
GLTVLTMAXAXG	GG11	FAPIAXGLALTL	FL11	1	4	[2o9e]
GLXIATLAQXVG	GG11	FLAMILFXXISI	FI11	1	0	[1j4n]
GLXIATLAQXVG	GG11	FLATTLFXFIXI	FI11	1	0	[1fqy, 1h6i]
GLXIATLAQXVG	GG11	LAMILFXFISIG	LG11	1	0	[1j4n]
GLXIATLAQXVG	GG11	LATXLFXFISIG	LG11	1	0	[1fqy, 1h6i]
GLXIGTLXQAXG	GG11	LAXXXXVFFGXG	LG11	1	0	[3d9s]
GLXILCIGITFG	GG11	LXLGXGLAVFFG	LG11	4	1	[3c02]
GLXIATLAQXVG	GG11	AMILFXFISXGS	AS11	1	0	[1j4n]
GPLAIGFSVALG	GG11	AFXLSIATLAQS	AS11	4	1	[1j4n]
GLTVXXIITTXG	GG11	AFXLAIAAVIYS	AS11	4	1	[3ne2]
GLXIGTLXQAXG	GG11	AXXXFVFFGLGS	AS11	1	0	[3d9s]
GLXIATLAQXVG	GG11	ATXLFXFISXGS	AS11	1	0	[1fqy, 1h6i]
GLXIATLAQXVG	GG11	MILFIFISIGSA	MA11	1	0	[1j4n]
GLXIGTLXQAXG	GG11	MVVELILTFQLA	MA11	1	3	[3d9s]
GLXIGTLXQAXG	GG11	SIGLSVTLGHLV	SV11	1	4	[3d9s]
GLXIATLAQXVG	GG11	AVXAEFXXTXLF	AF11	1	0	[1fqy]
GLALATLVQXXG	GG11	AXGFSLTLGHLF	AF11	1	4	[2b6o, 2b6p, 3m9i, 2c32, 1ymg, 3j41, 1sor]
GLXIATLAQXVG	GG11	AVXAEFXAMILF	AF11	1	0	[1j4n]
GLXIGTLXQAXG	GG11	AEFXXTXXFVFF	AF11	1	0	[3d9s]
GLTVLTMAXAXG	GG11	AAEXFGTFWLVF	AF11	1	0	[2o9d, 2o9e, 2o9f, 2o9g, 1rc2, 3nka, 3nkc, 3nk5]
GLALATLVQXXG	GG11	AEFXAXLFYVFF	AF11	1	0	[2b6o, 3m9i, 2b6p, 2c32, 1ymg, 3j41, 1sor]
GLXIAVIGASMG	GG11	ITAILXGXILAL	IL11	4	3	[1fx8, 1ldi, 1ldf, 1lda]
GLXIAVIGASMG	GG11	IXXLGVAMAIYL	IL11	4	1	[1fx8, 1ldi, 1ldf, 1lda]
GPLAIGFSVALG	GG11	IIXXLQXVLCVL	IL11	4	3	[1j4n]
GLTVLTMAXAXG	GG11	IXIXXAXTLIXL	IL11	1	4	[2o9d, 2o9e, 2o9f, 2o9g, 1rc2, 3nka, 3nkc, 3nk5]
GLALATLVQXXG	GG11	RAIXAEFFAXLF	RF11	1	0	[2b6p, 3m9i, 1ymg]
GLALATLVQXXG	GG11	AIXAEFFAXLFY	AY11	1	0	[2b6p, 3m9i, 1ymg]
GLALATLVQXXG	GG11	FAEFXATLFYVF	FF11	1	0	[2b6o, 3m9i, 1sor]
GLXIGTLXQAXG	GG11	FAEFXATLXFVF	FF11	1	0	[3d9s]
GLTVLTMAXAXG	GG11	FRKLAAESFGTF	FF11	1	0	[2o9e]
GLALATLVQXXG	GG11	CAEFFASLFYVF	CF11	1	0	[2b6p, 2c32, 1ymg, 3j41]
GLXIAVIGASMG	GG11	FGXGVAMAIYLT	FT11	4	1	[1ldf]
GLTVLTMAXAXG	GG11	SFGTFWLVFGGS	SS11	1	0	[2o9d, 2o9e, 2o9f, 2o9g]
GLALATLVQXXG	GG11	SLFYVFFGLGAS	SS11	1	0	[2b6p]
GLALATLVQXXG	GG11	FAXLFYVFFGLG	FG11	1	0	[2b6o, 3m9i, 2b6p, 2c32, 1ymg, 3j41, 1sor]
GLTVLTMAXAXG	GG11	FGTFWXVFGGXG	FG11	1	0	[2o9d, 2o9e, 2o9f, 2o9g, 1rc2, 3nka, 3nkc, 3nk5]
GPLAIGFSVALG	GG11	GTLQLVLCVLAT	GT11	4	3	[1j4n]
GLALATLVQXXG	GG11	GSVALAVGFXLT	GT11	1	4	[2b6p, 3m9i, 1ymg]
GLXIATMVQCFG	GG11	HGLLVELIITFQ	HQ11	1	3	[3gd8, 2d57, 2zz9]
GLXIATMVQCFG	GG11	LVELIXTFXLVF	LF11	1	3	[3gd8, 2d57, 2zz9]
GLXIATMVQCFG	GG11	LIXTFXLVFTIF	LF11	1	3	[3gd8, 2d57, 2zz9]
GLXIGTLXQAXG	GG11	LXXTXQLXLCIF	LF11	1	3	[3d9s]
GLALATLVQXXG	GG11	TLFYVFFGLGAS	TS11	1	0	[2b6o, 3m9i]
GLXIATMVQCFG	GG11	VXLIITFQLVFT	VT11	1	3	[3gd8, 2d57, 2zz9]
GLTVXXIITTXG	GG11	EVVGTFIXXFXG	EG11	4	0	[3ne2]
GLTVLTMAXAXG	GG11	EXXXTFWLVFXG	EG11	1	0	[2o9d, 2o9e, 2o9f, 2o9g, 1rc2, 3nka, 3nkc, 3nk5]
GLALATLVQXXG	GG11	EFXAXLFYVFXG	EG11	1	0	[2b6o, 2b6p, 3m9i, 2c32, 1ymg, 3j41, 1sor]
GLXIGTLXQAXG	GG11	EFXXTLXFVFXG	EG11	1	0	[3d9s]
GLXIAVIGASMG	GG11	FAVEMVITAILM	FM11	4	3	[1fx8, 1ldi, 1lda]
GLTVXXIITTXG	GG11	FAIGMAFALAIA	FA11	4	1	[3ne2]
GLXIAVIGASMG	GG11	MVITAILMGLIL	ML11	4	3	[1fx8, 1ldi, 1ldf, 1lda]
GPLAIGFSVALG	GG11	TLQLVLCVLAXT	TT11	4	3	[1j4n]
GLXIAVIGASMG	GG11	TAILMGLILAXT	TT11	4	3	[1fx8, 1ldi]
GLXIATLAQXVG	GG11	APLAIGLSVALG	AG11	1	4	[1fqy, 1h6i]
GLTVLTMAXAXG	GG11	AEXFGTFWLVXG	AG11	1	0	[2o9d, 2o9e, 2o9f, 2o9g, 1rc2, 3nka, 3nkc, 3nk5]
GLXIAVIGASMG	GG11	AVEMVITAILMG	AG11	4	3	[1fx8, 1ldi, 1ldf, 1lda]
GLTVXXIITTXG	GG11	ALAIAAVIYSLG	AG11	4	1	[3ne2]
GLTVXXIITTXG	GG11	ILTEAIGTFLLM	IM11	4	3	[3ne2]
GLXIGTLXQAXG	GG11	PALSIGXSVXLG	PG11	1	4	[3d9s]
GLTVLTMAXAXG	GG11	PIAIGLALTLIG	PG11	1	4	[3nka, 3nkc]
GPLAIGFSVALG	GG11	IEIIGTLQLVLC	IC11	4	3	[1j4n]
GLTVLTMAXAXG	GG11	GXAXXLIXLIXI	GI11	1	4	[2o9e, 2o9f, 2o9g, 1rc2, 3nkc, 3nk5]
GLXIATLAQXVG	GG11	GXXVXXGHLXXI	GI11	1	4	[1j4n, 1fqy, 1h6i]
GLTVXXIITTXG	GG11	GXAFALAIAXXI	GI11	4	1	[3ne2]
GLXIATLAQXVG	GG11	PXXIGXSVALGH	PH11	1	4	[1j4n, 1fqy, 1h6i]
GLTVLTMAXAXG	GG11	PXAIGLAXTLIH	PH11	1	4	[2o9d, 2o9e, 2o9f, 2o9g, 1rc2, 3nk5]
GLALATLVQXXG	GG11	GFSLTLGHLFGM	GM11	1	4	[2b6o, 2b6p, 3m9i, 2c32, 1ymg, 1sor]
GLTVLTMAXAXG	GG11	GTFXLVFGGXGS	GS11	1	0	[2o9d, 2o9e, 2o9f, 2o9g, 1rc2, 3nka, 3nkc, 3nk5]
GLXIGTLXQAXG	GG11	SXALXIGXSXXL	SL11	1	4	[3d9s]
GLXIATLAQXVG	GG11	SXPLXIGXSXXL	SL11	1	4	[1j4n, 1fqy]
GLALATLVQXXG	GG11	SXXLAVGFSXTL	SL11	1	4	[2b6o, 2b6p, 3m9i, 2c32, 1ymg, 3j41]
GLXIGTLXQAXG	GG11	ALXIGXSXXLGH	AH11	1	4	[3d9s]
GLALATLVQXXG	GG11	ALAXGFSXTLGH	AH11	1	4	[2b6o, 2b6p, 3m9i, 2c32, 1ymg, 3j41, 1sor]
GLTVLTMAXAXG	GG11	CFGTFWLVFGGC	CC11	1	0	[1rc2, 3nka, 3nkc, 3nk5]
GLXILCIGITFG	GG11	CLGWGLAVFFGI	CI11	4	1	[3c02]
GLTVXXIITTXG	GG11	MAFALAIAAVIY	MY11	4	1	[3ne2]
GLXIAVIGASMG	GG11	EISVIXGLGVAM	EM11	4	1	[1fx8, 1ldi, 1ldf, 1lda]
GLXIAVIGASMG	GG11	SVIXGLGVAMAI	SI11	4	1	[1fx8, 1ldi, 1ldf, 1lda]
GLXIAVIGASMG	GG11	WGLGVAMAIYLT	WT11	4	1	[1fx8, 1ldi, 1lda]
GLXIATLAQXVG	GG11	TXLFVFISIGSA	TA11	1	0	[1fqy, 1h6i]
GLTVLTMAXAXG	GG11	TFXLVFGGXGSA	TA11	1	0	[2o9e, 2o9f]
GLXIAVIGASMG	GG11	VIXGLGVAXAIY	VY11	4	1	[1fx8, 1ldi, 1ldf, 1lda]
GLTVLTMAXAXG	GG11	LTLIXLISIPVT	LT11	1	4	[2o9e]
GLXILCIGITFG	GG11	LGWGLAVXFGIL	LL11	4	1	[3c02]
GLTVXXIITTXG	GG11	LTEAIGTFLLML	LL11	4	3	[3ne2]
GLXILCIGITFG	GG11	LILTGILXLVIL	LL11	4	3	[3c02]
GLXIGTLXQAXG	GG11	LXIGXSXXLGHL	LL11	1	4	[3d9s]
GLXIATLAQXVG	GG11	LXXGXSVXXGHL	LL11	1	4	[1j4n, 1fqy, 1h6i]
GLALATLVQXXG	GG11	LAXGFSXXLGHL	LL11	1	4	[2b6o, 2b6p, 3m9i, 2c32, 1ymg, 3j41, 1sor]
GLXIGTLXQAXG	GG11	QAMVVELILTXQ	QQ11	1	3	[3d9s]
GLTVLTMAXAXG	GG11	WLVFGGSGSAVL	WL11	1	0	[2o9e, 2o9f]
GPLAIGFSVALG	GG11	SLAFGLSIATLA	SA11	4	1	[1j4n]
GPLAIGFSVALG	GG11	KVSLAFGLSIAT	KT11	4	1	[1j4n]
GLTVLTMAXAXG	GG11	LAXTLIHLISIP	LP11	1	4	[2o9e, 2o9f]
GLXILCIGITFG	GG11	KLCLGWGLAVFF	KF11	4	1	[3c02]
GLTVXXIITTXG	GG11	AIGTFLLMLVIM	AM11	4	3	[3ne2]
GLTVXXIITTXG	GG11	VVGTFILVFFGP	VP11	4	0	[3ne2]
GLTVLTMAXAXG	GG11	AGFLLVIHGATD	AD11	1	3	[2o9e]
GLXILCIGITFG	GG11	NELILTGILLLV	NV11	4	3	[3c02]
GLTVLTMAXAXG	GG11	KLXAEXFGTFWL	KL11	1	0	[2o9e]
GLTVLTMAXAXG	GG11	RKLAAESFGTFW	RW11	1	0	[2o9e]
VVAEFLAXILFI	VI11	YXIAQCVGXXVA	YA11	0	2	[1j4n]
VXXIVGXVLXAI	VI11	AXVVELILTXXL	AL11	5	3	[3d9s]
VXGIAXLIAXLI	VI11	AXGTAILCLTVL	AL11	4	3	[2w2e, 3zoj, 2w1p]
VVAEFLAXILFI	VI11	QXXGAIVATAIL	QL11	0	2	[1j4n]
VVAEFLAXILFI	VI11	IAQXVXAIVAXA	IA11	0	2	[1j4n]
VXXIVGXVLXAI	VI11	IXTFQLALCIFA	IA11	5	3	[3d9s]
VPXVXXXIGGXI	VI11	LVLSAGFLLVIH	LH11	5	3	[2o9d, 2o9e, 2o9f, 2o9g, 1rc2, 3nka, 3nkc, 3nk5]
VPXVXXXIGGXI	VI11	VXLXLSAGFLLV	VV11	5	3	[2o9d, 2o9e, 2abm, 2o9f, 2o9g, 1rc2, 3nka, 3nkc, 3nk5]
VPXVXXXIGGXI	VI11	VLSAGFLLVIHG	VG11	5	3	[2o9d, 2o9e, 2o9f, 2o9g, 1rc2, 3nka, 3nkc, 3nk5]
VPXVXXXIGGXI	VI11	SAGFLLVIHGAT	ST11	5	3	[2o9d, 2o9e]
VVAEFLAXILFI	VI11	VKVSLXFGLSIA	VA11	0	1	[1j4n]
VPXVXXXIGGXI	VI11	ELXLSAGFLXVI	EI11	5	3	[2o9d, 2o9e, 2abm, 2o9f, 2o9g, 1rc2, 3nka, 3nkc, 3nk5]
VXXIVGXVLXAI	VI11	EXXXTFQLXLCI	EI11	5	3	[3d9s]
VPXVXXXIGGXI	VI11	LSAGFLLVIXGA	LA11	5	3	[2o9d, 2o9e, 2o9f, 2o9g, 1rc2, 3nka, 3nkc, 3nk5]
VPXVXXXIGGXI	VI11	LSALVVELVLSA	LA11	5	3	[2o9e, 2o9f]
VXYVIAQVVXXI	VI11	LVFGGSGSAVLA	LA11	2	0	[2o9e, 2o9f]
VXXIVGXVLXAI	VI11	LTXQLXLCIXAS	LS11	5	3	[3d9s]
VXGIAXLIAXLI	VI11	MISFGFGFGVMV	MV11	4	1	[2w2e, 3zoj, 2w1p]
VVAEFLAXILFI	VI11	MYIIAQCVGAIV	MV11	0	2	[1j4n]
VVAEFLAXILFI	VI11	IIAQCVGAIVAT	IT11	0	2	[1j4n]
VXGIAXLIAXLI	VI11	GFGVMVGXFITY	GY11	4	1	[2w2e, 3zoj, 2w1p]
VXGIAXLIAXLI	VI11	EAFGTAILCLTV	EV11	4	3	[2w2e, 3zoj, 2w1p]
VXGIAXLIAXLI	VI11	GTAILCLTVLML	GL11	4	3	[2w2e, 3zoj, 2w1p]
VVAEFLAXILFI	VI11	LRAIMYIIAQCV	LV11	0	2	[1j4n]
VXYVIAQVVXXI	VI11	LXAEXFGTFXLV	LV11	2	0	[2o9d, 2o9e, 2o9f, 2o9g, 3nka, 3nkc, 3nk5]
VXXIVGXVLXAI	VI11	VELXLTFQLXLC	VC11	5	3	[3d9s]
VXGIAXLIAXLI	VI11	ISFGXGFGVMVG	IG11	4	1	[2w2e, 3zoj, 2w1p]
VVAEFLAXILFI	VI11	AQXXGXIXATAI	AI11	0	2	[1j4n]
VVAEFLAXILFI	VI11	AFXLSIATLAQS	AS11	0	1	[1j4n]
VXXIVGXVLXAI	VI11	MVVELILTFQLA	MA11	5	3	[3d9s]
VXGIAXLIAXLI	VI11	SFGFGFGVMVGV	SV11	4	1	[2w2e, 3zoj, 2w1p]
VFYIXAQCLXAI	VI11	SLCFGLSIATMV	SV11	2	1	[3gd8]
VXYVIAQVVXXI	VI11	AAEXFGTFWLVF	AF11	2	0	[2o9d, 2o9e, 2abm, 2o9f, 2o9g, 1rc2, 3nka, 3nkc, 3nk5]
VPXVXXXIGGXI	VI11	AXVVELVLSAGF	AF11	5	3	[2o9e, 2o9f]
VXGIAXLIAXLI	VI11	FGFGFGVMVGXF	FF11	4	1	[2w2e, 3zoj, 2w1p]
VXYVIAQVVXXI	VI11	FRKLAAESFGTF	FF11	2	0	[2o9e]
VXYVIAQVVXXI	VI11	SFGTFWLVFGGS	SS11	2	0	[2o9d, 2o9e, 2o9f, 2o9g]
VXYVIAQVVXXI	VI11	FGTFWXVFGGXG	FG11	2	0	[2o9d, 2o9e, 2abm, 2o9f, 2o9g, 1rc2, 3nka, 3nkc, 3nk5]
VXXIVGXVLXAI	VI11	LXXTXQLXLCIF	LF11	5	3	[3d9s]
VXYVIAQVVXXI	VI11	EXXXTFWLVFXG	EG11	2	0	[2o9d, 2o9e, 2abm, 2o9f, 2o9g, 1rc2, 3nka, 3nkc, 3nk5]
VXGIAXLIAXLI	VI11	FGTAILCLTVLM	FM11	4	3	[2w2e, 3zoj, 2w1p]
VXYVIAQVVXXI	VI11	AEXFGTFWLVXG	AG11	2	0	[2o9d, 2o9e, 2o9f, 2abm, 2o9g, 1rc2, 3nka, 3nkc, 3nk5]
VFYIXAQCLXAI	VI11	ISLCFGLSIATM	IM11	2	1	[3gd8]
VXGIAXLIAXLI	VI11	GFGFXVMVGXFI	GI11	4	1	[2w2e, 3zoj, 2w1p]
VXYVIAQVVXXI	VI11	CFGTFWLVFGGC	CC11	2	0	[2abm, 1rc2, 3nka, 3nkc, 3nk5]
VFYIXAQCLXAI	VI11	CFGLSIATMVQC	CC11	2	1	[3gd8]
VXYVIAQVVXXI	VI11	GTFXLVFGGXGS	GS11	2	0	[2o9d, 2o9e, 2abm, 2o9f, 2o9g, 1rc2, 3nka, 3nkc, 3nk5]
VXYVIAQVVXXI	VI11	TFXLVFGGXGSA	TA11	2	0	[2o9e, 2o9f, 2abm]
VVAEFLAXILFI	VI11	IMYIIAQCVGAI	II11	0	2	[1j4n]
VPXVXXXIGGXI	VI11	LVVELVLSXXFL	LL11	5	3	[2o9e, 2abm, 2o9f, 2o9g, 1rc2, 3nka, 3nkc, 3nk5]
VFYIXAQCLXAI	VI11	LISLCFGLSIAT	LT11	2	1	[3gd8]
VXXIVGXVLXAI	VI11	QAMVVELILTXQ	QQ11	5	3	[3d9s]
VXYVIAQVVXXI	VI11	WLVFGGSGSAVL	WL11	2	0	[2o9e, 2o9f]
VVAEFLAXILFI	VI11	SLAFGLSIATLA	SA11	0	1	[1j4n]
VVAEFLAXILFI	VI11	KVSLAFGLSIAT	KT11	0	1	[1j4n]
VVAEFLAXILFI	VI11	RAIXYIIAQCXG	RG11	0	2	[1j4n]
VPXVXXXIGGXI	VI11	AGFLLVIHGATD	AD11	5	3	[2o9e]
VPXVXXXIGGXI	VI11	SALVVELVLSAG	SG11	5	3	[2o9e, 2o9f]
VXYVIAQVVXXI	VI11	KLXAEXFGTFWL	KL11	2	0	[2o9e]
VXYVIAQVVXXI	VI11	RKLAAESFGTFW	RW11	2	0	[2o9e]
GTFLLMLVIMGV	GV11	YVIGPIXGXXXA	YA11	3	5	[3ne2]
GXAVAAAYHQYV	GV11	ALGAEIIGTFXL	AL11	5	3	[2b5f]
GIAWAFGGMIFV	GV11	AIAXFXAXLLFL	AL11	1	0	[1z98, 3cn6, 4jc6, 4ia4, 3cll, 2b5f, 3cn5]
GTFLLMLVIMGV	GV11	IXVIGPIXGAVA	IA11	3	5	[3ne2]
GIAWAFGGMIFV	GV11	IXTLLFLYITVA	IA11	1	0	[1z98, 3cn6, 4jc6, 4ia4, 3cll, 2b5f, 3cn5]
GTFLLMLVIMGV	GV11	VIGPIXXXXXXA	VA11	3	5	[3ne2]
GTFLLMLVIMGV	GV11	VGTFXLVFFGPG	VG11	3	0	[3ne2]
GYVIAQVVGGIV	GV11	LVFGGSGSAVLA	LA11	2	0	[2o9e, 2o9f]
GWGXAVFFGILV	GV11	IXXFXGTFVLMF	IF11	1	0	[3c02]
GXAVAAAYHQYV	GV11	IIGXFVLVYTVF	IF11	5	3	[2b5f]
GTFLLMLVIMGV	GV11	PXXGAVXAAXLY	PY11	3	5	[3ne2]
GTFLLMLVIMGV	GV11	IGMAFALAIAAV	IV11	3	1	[3ne2]
GAVAGXAVLYSV	GV11	IXAEFFAXLFYV	IV11	2	0	[2b6p, 3m9i, 1ymg]
GIAWAFGGMIFV	GV11	IGFAVFMVHLAT	IT11	1	4	[1z98, 3cn6, 4jc6, 4ia4, 3cll, 2b5f, 3cn5]
GIAWAFGGMIFV	GV11	TLLFLYITVATV	TV11	1	0	[2b5f]
GXAVAAAYHQYV	GV11	TALGAEIIGTFV	TV11	5	3	[2b5f]
GTFLLMLVIMGV	GV11	GXXXGAXXAAXL	GL11	3	5	[3ne2]
GWGXAVFFGILV	GV11	GXFLGTFXLMFL	GL11	1	0	[3c02]
GWGXAVFFGILV	GV11	LSSVVGXIILCI	LI11	1	4	[3c02]
GXAVAAAYHQYV	GV11	AEIIGTFVLVYT	AT11	5	3	[2b5f]
GIAWAFGGMIFV	GV11	AXLLFLXITVAT	AT11	1	0	[1z98, 3cn6, 4jc6, 4ia4, 3cll, 2b5f, 3cn5]
GXAVAAAYHQYV	GV11	EIIGTFVLVYTV	EV11	5	3	[2b5f]
GXAVAAAYHQYV	GV11	GAEIIGTFVLVY	GY11	5	3	[2b5f]
GXAVAAAYHQYV	GV11	IGTFVLVYTVFS	IS11	5	3	[2b5f]
GXAVAAAYHQYV	GV11	GTFXLVYTVFSA	GA11	5	3	[2b5f]
GTFLLMLVIMGV	GV11	GTFXLVFFGXGA	GA11	3	0	[3ne2]
GWGXAVFFGILV	GV11	GTFXLMFLGXGA	GA11	1	0	[3c02]
GTFLLMLVIMGV	GV11	AXXVIGLTVXGI	AI11	3	4	[3ne2]
GIAWAFGGMIFV	GV11	AEFXAXXLFLYI	AI11	1	0	[1z98, 3cn6, 4jc6, 4ia4, 3cll, 2b5f, 3cn5]
GXAVAAAYHQYV	GV11	LXXEIIGTFXLV	LV11	5	3	[2b5f]
GYVIAQVVGGIV	GV11	LXAEXFGTFXLV	LV11	2	0	[2o9d, 2o9e, 2o9f, 2o9g, 3nka, 3nkc, 3nk5]
GTFLLMLVIMGV	GV11	FXXAIAAVIYXL	FL11	3	1	[3ne2]
GAVAGXAVLYSV	GV11	FFAXLFYVFFGL	FL11	2	0	[2b6o, 3m9i, 2b6p, 1ymg]
GWGXAVFFGILV	GV11	VGLIILCIGITF	VF11	1	4	[3c02]
GTFLLMLVIMGV	GV11	AFXLAIAAVIYS	AS11	3	1	[3ne2]
GWGXAVFFGILV	GV11	LGTFVLMFLGXG	LG11	1	0	[3c02]
GAVAGXAVLYSV	GV11	AEFXAXLFYVFF	AF11	2	0	[2b6o, 3m9i, 2b6p, 1ymg]
GYVIAQVVGGIV	GV11	AAEXFGTFWLVF	AF11	2	0	[2o9d, 2o9e, 2abm, 2o9f, 2o9g, 1rc2, 3nka, 3nkc, 3nk5]
GTFLLMLVIMGV	GV11	AXVVGTFXXXFF	AF11	3	0	[3ne2]
GAVAGXAVLYSV	GV11	RAIXAEFFAXLF	RF11	2	0	[2b6p, 3m9i, 1ymg]
GAVAGXAVLYSV	GV11	CAEFFASLFYVF	CF11	2	0	[2b6p, 1ymg]
GAVAGXAVLYSV	GV11	AIXAEFFAXLFY	AY11	2	0	[2b6p, 3m9i, 1ymg]
GYVIAQVVGGIV	GV11	FRKLAAESFGTF	FF11	2	0	[2o9e]
GAVAGXAVLYSV	GV11	FAEFXATLFYVF	FF11	2	0	[2b6o, 3m9i]
GYVIAQVVGGIV	GV11	SFGTFWLVFGGS	SS11	2	0	[2o9d, 2o9e, 2o9f, 2o9g]
GAVAGXAVLYSV	GV11	SLFYVFFGLGAS	SS11	2	0	[2b6p]
GYVIAQVVGGIV	GV11	FGTFWXVFGGXG	FG11	2	0	[2o9d, 2o9e, 2abm, 2o9f, 2o9g, 1rc2, 3nka, 3nkc, 3nk5]
GAVAGXAVLYSV	GV11	FAXLFYVFFGLG	FG11	2	0	[2b6o, 3m9i, 2b6p, 1ymg]
GAVAGXAVLYSV	GV11	TLFYVFFGLGAS	TS11	2	0	[2b6o, 3m9i]
GTFLLMLVIMGV	GV11	VXGXTVGXIITT	VT11	3	4	[3ne2]
GWGXAVFFGILV	GV11	VXXXIILCIGXT	VT11	1	4	[3c02]
GAVAGXAVLYSV	GV11	EFXAXLFYVFXG	EG11	2	0	[2b6o, 2b6p, 3m9i, 1ymg]
GWGXAVFFGILV	GV11	EFXXTFVLMFLG	EG11	1	0	[3c02]
GTFLLMLVIMGV	GV11	EVVGTFIXXFXG	EG11	3	0	[3ne2]
GYVIAQVVGGIV	GV11	EXXXTFWLVFXG	EG11	2	0	[2o9d, 2o9e, 2abm, 2o9f, 2o9g, 1rc2, 3nka, 3nkc, 3nk5]
GWGXAVFFGILV	GV11	TFVLMFLGEGAT	TT11	1	0	[3c02]
GTFLLMLVIMGV	GV11	ALAIAAVIYSLG	AG11	3	1	[3ne2]
GYVIAQVVGGIV	GV11	AEXFGTFWLVXG	AG11	2	0	[2o9d, 2o9e, 2o9f, 2abm, 2o9g, 1rc2, 3nka, 3nkc, 3nk5]
GIAWAFGGMIFV	GV11	PLXIGFAVFMVH	PH11	1	4	[1z98, 3cn6, 4jc6, 4ia4, 3cll, 2b5f, 3cn5]
GIAWAFGGMIFV	GV11	PIGFAVFMVHLA	PA11	1	4	[1z98, 3cn6, 4jc6, 4ia4, 3cll, 2b5f, 3cn5]
GTFLLMLVIMGV	GV11	GLVIGLXVXXII	GI11	3	4	[3ne2]
GIAWAFGGMIFV	GV11	GFXVFMVHLATI	GI11	1	4	[1z98, 3cn6, 4jc6, 4ia4, 3cll, 2b5f, 3cn5]
GTFLLMLVIMGV	GV11	GXAFALAIAXXI	GI11	3	1	[3ne2]
GYVIAQVVGGIV	GV11	CFGTFWLVFGGC	CC11	2	0	[2abm, 1rc2, 3nka, 3nkc, 3nk5]
GYVIAQVVGGIV	GV11	GTFXLVFGGXGS	GS11	2	0	[2o9d, 2o9e, 2abm, 2o9f, 2o9g, 1rc2, 3nka, 3nkc, 3nk5]
GTFLLMLVIMGV	GV11	MAFALAIAAVIY	MY11	3	1	[3ne2]
GYVIAQVVGGIV	GV11	TFXLVFGGXGSA	TA11	2	0	[2o9e, 2o9f, 2abm]
GWGXAVFFGILV	GV11	SVVGLIILCIGI	SI11	1	4	[3c02]
GTFLLMLVIMGV	GV11	IGLTVGXIITTI	II11	3	4	[3ne2]
GTFLLMLVIMGV	GV11	LVIXLTVGGIIT	LT11	3	4	[3ne2]
GIAWAFGGMIFV	GV11	LXIGFAVFMVHL	LL11	1	4	[1z98, 3cn6, 4jc6, 4ia4, 3cll, 2b5f, 3cn5]
GIAWAFGGMIFV	GV11	IAEFIATLLFLY	IY11	1	0	[1z98, 3cn6, 4jc6, 4ia4, 3cll, 2b5f, 3cn5]
GIAWAFGGMIFV	GV11	EFIATLLFLYIT	ET11	1	0	[1z98, 3cn6, 4jc6, 4ia4, 3cll, 2b5f, 3cn5]
GYVIAQVVGGIV	GV11	WLVFGGSGSAVL	WL11	2	0	[2o9e, 2o9f]
GIAWAFGGMIFV	GV11	LAPLPIGFAVFM	LM11	1	4	[2b5f]
GTFLLMLVIMGV	GV11	TAEVVGTFILVF	TF11	3	0	[3ne2]
GWGXAVFFGILV	GV11	SSVVGLIILCIG	SG11	1	4	[3c02]
GTFLLMLVIMGV	GV11	VVGTFILVFFGP	VP11	3	0	[3ne2]
GWGXAVFFGILV	GV11	KLSSVVGLIILC	KC11	1	4	[3c02]
GYVIAQVVGGIV	GV11	KLXAEXFGTFWL	KL11	2	0	[2o9e]
GWGXAVFFGILV	GV11	FLGTFVLMFLGE	FE11	1	0	[3c02]
GXAVAAAYHQYV	GV11	GTALGAEIIXTF	GF11	5	3	[2b5f]
GTFLLMLVIMGV	GV11	IGPIVGAVAAAW	IW11	3	5	[3ne2]
GYVIAQVVGGIV	GV11	RKLAAESFGTFW	RW11	2	0	[2o9e]
GTFLLMLVIMGV	GV11	PIYVIGXIVGAV	PV11	3	5	[3ne2]
YVIGPIXGXXXA	YA11	QAILTEAIGTFL	QL11	5	3	[3ne2]
YWXGPILGAXLA	YA11	AXGTAILCLTVL	AL11	5	3	[2w2e, 3zoj, 2w1p]
YVIGPIXGXXXA	YA11	AILTEAXGTFXL	AL11	5	3	[3ne2]
YWXGPIXGAXXA	YA11	IGXSVAXGXLXA	IA11	5	4	[3gd8, 2d57, 3iyz, 2zz9]
YXIAQVXGXIVA	YA11	LVFGGSGSAVLA	LA11	2	0	[2o9e, 2o9f]
YVIGPIXGXXXA	YA11	EAIGTFLLXLVI	EI11	5	3	[3ne2]
YVIGPIXGXXXA	YA11	TEAIGTFLLMLV	TV11	5	3	[3ne2]
YWXGPILGAXLA	YA11	EAFGTAILCLTV	EV11	5	3	[2w2e, 3zoj, 2w1p]
YXIAQVXGXIVA	YA11	LXAEXFGTFXLV	LV11	2	0	[2o9d, 2o9e, 2o9f, 2o9g, 3nka, 3nkc, 3nk5]
YWXGPILGAXLA	YA11	GXFLEAFGTAIL	GL11	5	3	[2w1p]
YWXGPILGAXLA	YA11	GTAILCLTVLML	GL11	5	3	[2w2e, 3zoj, 2w1p]
YXIAQCVGXXVA	YA11	AEFXAXILFXXI	AI11	2	0	[1j4n]
YXIAQCVGXXVA	YA11	AEFXAXTLFXFI	AI11	2	0	[1ih5, 1fqy, 1h6i]
YWXGPIXGAXXA	YA11	IALAIGXSVAXG	IG11	5	4	[3gd8]
YVIGPIXGXXXA	YA11	IGTFXLMLVIXG	IG11	5	3	[3ne2]
YXIAQCVGXXVA	YA11	RAVXAEFXAXXL	RL11	2	0	[1ih5, 1fqy]
YXIAQCVGXXVA	YA11	RXVXAEFLAMIL	RL11	2	0	[1j4n]
YXIAQCVGXXVA	YA11	VAEFLATTLFXF	VF11	2	0	[1ih5, 1fqy, 1h6i]
YXIAQCVGXXVA	YA11	VAEFLAMILFXF	VF11	2	0	[1j4n]
YXIAQCVGXXVA	YA11	EFLATTLFXFIS	ES11	2	0	[1ih5, 1fqy, 1h6i]
YXIAQCVGXXVA	YA11	EFLAMILFXFIS	ES11	2	0	[1j4n]
YWXGPILGAXLA	YA11	FLEAFGXAILXL	FL11	5	3	[2w2e, 3zoj, 2w1p]
YXIAQCVGXXVA	YA11	FLATTLFXFIXI	FI11	2	0	[1ih5, 1fqy, 1h6i]
YXIAQCVGXXVA	YA11	FLAMILFXXISI	FI11	2	0	[1j4n]
YXIAQCVGXXVA	YA11	ATXLFXFISXGS	AS11	2	0	[1ih5, 1fqy, 1h6i]
YXIAQCVGXXVA	YA11	AMILFXFISXGS	AS11	2	0	[1j4n]
YXIAQCVGXXVA	YA11	MILFIFISIGSA	MA11	2	0	[1j4n]
YXIAQCVGXXVA	YA11	AVXAEFXXTXLF	AF11	2	0	[1ih5, 1fqy]
YWXGPIXGAXXA	YA11	AXGFSVAIGHLF	AF11	5	4	[3gd8, 2d57, 3iyz, 2zz9]
YXIAQCVGXXVA	YA11	AVXAEFXAMILF	AF11	2	0	[1j4n]
YXIAQVXGXIVA	YA11	AAEXFGTFWLVF	AF11	2	0	[2o9d, 2o9e, 2abm, 2o9f, 2o9g, 1rc2, 3nka, 3nkc, 3nk5]
YXIAQCVGXXVA	YA11	LAMILFXFISIG	LG11	2	0	[1j4n]
YXIAQCVGXXVA	YA11	LATXLFXFISIG	LG11	2	0	[1ih5, 1fqy, 1h6i]
YXIAQVXGXIVA	YA11	FRKLAAESFGTF	FF11	2	0	[2o9e]
YXIAQVXGXIVA	YA11	SFGTFWLVFGGS	SS11	2	0	[2o9d, 2o9e, 2o9f, 2o9g]
YXIAQVXGXIVA	YA11	FGTFWXVFGGXG	FG11	2	0	[2o9d, 2o9e, 2abm, 2o9f, 2o9g, 1rc2, 3nka, 3nkc, 3nk5]
YWXGPILGAXLA	YA11	FGTAILCLTVLM	FM11	5	3	[2w2e, 3zoj, 2w1p]
YXIAQVXGXIVA	YA11	EXXXTFWLVFXG	EG11	2	0	[2o9d, 2o9e, 2abm, 2o9f, 2o9g, 1rc2, 3nka, 3nkc, 3nk5]
YVIGPIXGXXXA	YA11	ILTEAIGTFLLM	IM11	5	3	[3ne2]
YWXGPIXGAXXA	YA11	GXXVAXGHLXAI	GI11	5	4	[3gd8, 2d57, 2zz9]
YXIAQVXGXIVA	YA11	AEXFGTFWLVXG	AG11	2	0	[2o9d, 2o9e, 2o9f, 2abm, 2o9g, 1rc2, 3nka, 3nkc, 3nk5]
YWXGPIXGAXXA	YA11	ALXXGFSVAXGH	AH11	5	4	[3gd8, 2d57, 3iyz, 2zz9]
YXIAQVXGXIVA	YA11	CFGTFWLVFGGC	CC11	2	0	[2abm, 1rc2, 3nka, 3nkc, 3nk5]
YXIAQVXGXIVA	YA11	GTFXLVFGGXGS	GS11	2	0	[2o9d, 2o9e, 2abm, 2o9f, 2o9g, 1rc2, 3nka, 3nkc, 3nk5]
YWXGPIXGAXXA	YA11	SXAXAIGFSVAI	SI11	5	4	[3gd8]
YXIAQCVGXXVA	YA11	TXLFVFISIGSA	TA11	2	0	[1ih5, 1fqy, 1h6i]
YXIAQVXGXIVA	YA11	TFXLVFGGXGSA	TA11	2	0	[2o9e, 2o9f, 2abm]
YWXGPILGAXLA	YA11	LEAFGTAILCLT	LT11	5	3	[2w2e, 3zoj, 2w1p]
YWXGPIXGAXXA	YA11	LXXGXSVAXGHL	LL11	5	4	[3gd8, 2d57, 3iyz, 2zz9]
YVIGPIXGXXXA	YA11	LTEAIGTFLLML	LL11	5	3	[3ne2]
YXIAQVXGXIVA	YA11	WLVFGGSGSAVL	WL11	2	0	[2o9e, 2o9f]
YWXGPILGAXLA	YA11	LFLEAFGTAILC	LC11	5	3	[2w2e, 3zoj, 2w1p]
YVIGPIXGXXXA	YA11	AIGTFLLMLVIM	AM11	5	3	[3ne2]
YXIAQVXGXIVA	YA11	KLXAEXFGTFWL	KL11	2	0	[2o9e]
YWXGPILGAXLA	YA11	RGLFLEAFGTAI	RI11	5	3	[2w1p]
YXIAQVXGXIVA	YA11	RKLAAESFGTFW	RW11	2	0	[2o9e]
VITAILMGLILA	VA11	VPLFGXIVGXXV	VV11	3	5	[1fx8, 1ldi, 1ldf, 1lda]
VXAQLXGXXAGA	VA11	VXAEFLATXXXV	VV11	2	0	[3d9s]
VAGXAXAXAASA	VA11	VGXFLFLWSAFV	VV11	2	0	[2w1p]
VIGPIXXXXXXA	VA11	QAILTEAIGTFL	QL11	5	3	[3ne2]
VFGGSGSAVXAA	VA11	QXXGGIVAAXXL	QL11	0	2	[2o9e, 2o9f]
VFGGSGSAVXAA	VA11	AXVVGGIVAAXL	AL11	0	2	[2o9e, 2o9f]
VXPXIXAXXXXA	VA11	ALGAEIIGTFXL	AL11	5	3	[1z98, 3cn6, 4jc6, 4ia4, 3cll, 2b5f, 3cn5]
VKVSLXFGLSIA	VA11	AIGXSVALGXLL	AL11	1	4	[1ih5, 1j4n, 1fqy, 1h6i]
VFGGSGSAVXAA	VA11	AGXXLAXGLTVL	AL11	0	1	[2o9e, 2o9f]
VIGPIXXXXXXA	VA11	AILTEAXGTFXL	AL11	5	3	[3ne2]
VPYIXAQFIXAA	VA11	VGTFXLVFFGPG	VG11	2	0	[3ne2]
VFGGSGSAVXAA	VA11	IAQXXGXXVAXA	IA11	0	2	[2o9e, 2o9f]
VKVSLXFGLSIA	VA11	IGXXVAXGHLXA	IA11	1	4	[1ih5, 1j4n, 1fqy, 1h6i]
VXAQVXGXIXAA	VA11	LVFGGSGSAVLA	LA11	2	0	[2o9e, 2o9f]
VITAILMGLILA	VA11	LLIGLLIAVIGA	LA11	3	4	[1fx8, 1ldi, 1ldf, 1lda]
VITAILMGLILA	VA11	LFGXIXGXIVGA	LA11	3	5	[1fx8, 1ldi, 1ldf, 1lda]
VIGPIXXXXXXA	VA11	EAIGTFLLXLVI	EI11	5	3	[3ne2]
VLISLXFGLSIA	VA11	ELIXTFQLVFTI	EI11	1	3	[3iyz]
VXPXIXAXXXXA	VA11	IIGXFVLVYTVF	IF11	5	3	[1z98, 3cn6, 4jc6, 4ia4, 3cll, 2b5f, 3cn5]
VXPFIVSQVAXA	VA11	IXEFXGTGLXIF	IF11	2	0	[1fx8, 1ldi, 1ldf, 1lda]
VSQVAXAFCAAA	VA11	IXEFXGTGLXIF	IF11	2	0	[1fx8, 1ldi, 1ldf, 1lda]
VITAILMGLILA	VA11	PXXGXIVGAFAY	PY11	3	5	[1fx8, 1ldi, 1ldf, 1lda]
VITAILMGLILA	VA11	LVPLFGPIVGXI	LI11	3	5	[1fx8, 1ldi, 1ldf, 1lda]
VITAILMGLILA	VA11	LIGLLXAVIXAS	LS11	3	4	[1fx8, 1ldi, 1ldf, 1lda]
VIGPIXXXXXXA	VA11	TEAIGTFLLMLV	TV11	5	3	[3ne2]
VXPXIXAXXXXA	VA11	TALGAEIIGTFV	TV11	5	3	[1z98, 3cn6, 4jc6, 4ia4, 3cll, 2b5f, 3cn5]
VXPXIXAXXXXA	VA11	GAEIIGTFVLVY	GY11	5	3	[1z98, 3cn6, 4jc6, 4ia4, 3cll, 2b5f, 3cn5]
VXPXIXAXXXXA	VA11	AEIIGTFVLVYT	AT11	5	3	[1z98, 3cn6, 4jc6, 4ia4, 3cll, 2b5f, 3cn5]
VXPXIXAXXXXA	VA11	EIIGTFVLVYTV	EV11	5	3	[1z98, 3cn6, 4jc6, 4ia4, 3cll, 2b5f, 3cn5]
VITAILMGLILA	VA11	GXIXGAXAYRXL	GL11	3	5	[1fx8, 1ldi, 1ldf, 1lda]
VLISLXFGLSIA	VA11	GXLVELIITXQL	GL11	1	3	[3iyz]
VXPXIXAXXXXA	VA11	LXXEIIGTFXLV	LV11	5	3	[1z98, 3cn6, 4jc6, 4ia4, 3cll, 2b5f, 3cn5]
VXAQVXGXIXAA	VA11	LXAEXFGTFXLV	LV11	2	0	[2o9d, 2o9e, 2o9f, 2o9g, 3nka, 3nkc, 3nk5]
VLISLXFGLSIA	VA11	LLXXLIITXXLV	LV11	1	3	[3iyz]
VXPXIXAXXXXA	VA11	IGTFVLVYTVFS	IS11	5	3	[1z98, 3cn6, 4jc6, 4ia4, 3cll, 2b5f, 3cn5]
VXPXIXAXXXXA	VA11	GTFXLVYTVFSA	GA11	5	3	[1z98, 3cn6, 4jc6, 4ia4, 3cll, 2b5f, 3cn5]
VFGGSGSAVXAA	VA11	GIVAAALLYXXA	GA11	0	2	[2o9e, 2o9f]
VPYIXAQFIXAA	VA11	GTFXLVFFGXGA	GA11	2	0	[3ne2]
VITAILMGLILA	VA11	GXIVGXIVGAFA	GA11	3	5	[1fx8, 1ldi, 1ldf, 1lda]
VIGPIXXXXXXA	VA11	IGTFXLMLVIXG	IG11	5	3	[3ne2]
VITAILMGLILA	VA11	AIVGAFAYRKLI	AI11	3	5	[1fx8, 1ldi, 1ldf, 1lda]
VKVSLXFGLSIA	VA11	AEFXAXILFXXI	AI11	1	0	[1j4n]
VKVSLXFGLSIA	VA11	AEFXAXTLFXFI	AI11	1	0	[1ih5, 1fqy, 1h6i]
VITAILMGLILA	VA11	AXLLIGLLIAVI	AI11	3	4	[1fx8, 1ldi, 1ldf, 1lda]
VKVSLXFGLSIA	VA11	VAEFLATTLFXF	VF11	1	0	[1ih5, 1fqy, 1h6i]
VKVSLXFGLSIA	VA11	VAEFLAMILFXF	VF11	1	0	[1j4n]
VKVSLXFGLSIA	VA11	EFLAMILFXFIS	ES11	1	0	[1j4n]
VKVSLXFGLSIA	VA11	EFLATTLFXFIS	ES11	1	0	[1ih5, 1fqy, 1h6i]
VXAQLXGXXAGA	VA11	FXAXLXFVFFGL	FL11	2	0	[3d9s]
VKVSLXFGLSIA	VA11	FLATTLFXFIXI	FI11	1	0	[1ih5, 1fqy, 1h6i]
VKVSLXFGLSIA	VA11	FLAMILFXXISI	FI11	1	0	[1j4n]
VSQVAXAFCAAA	VA11	LGXGLLXFFGXG	LG11	2	0	[1fx8, 1ldi, 1ldf, 1lda]
VXPFIVSQVAXA	VA11	LGXGLLXFFGXG	LG11	2	0	[1fx8, 1ldi, 1ldf, 1lda]
VKVSLXFGLSIA	VA11	LAMILFXFISIG	LG11	1	0	[1j4n]
VKVSLXFGLSIA	VA11	LATXLFXFISIG	LG11	1	0	[1ih5, 1fqy, 1h6i]
VXAQLXGXXAGA	VA11	LAXXXXVFFGXG	LG11	2	0	[3d9s]
VKVSLXFGLSIA	VA11	AMILFXFISXGS	AS11	1	0	[1j4n]
VXAQLXGXXAGA	VA11	AXXXFVFFGLGS	AS11	2	0	[3d9s]
VKVSLXFGLSIA	VA11	ATXLFXFISXGS	AS11	1	0	[1ih5, 1fqy, 1h6i]
VKVSLXFGLSIA	VA11	MILFIFISIGSA	MA11	1	0	[1j4n]
VXAQLXGXXAGA	VA11	AEFXXTXXFVFF	AF11	2	0	[3d9s]
VXAQVXGXIXAA	VA11	AAEXFGTFWLVF	AF11	2	0	[2o9d, 2o9e, 2abm, 2o9f, 2o9g, 1rc2, 3nka, 3nkc, 3nk5]
VPYIXAQFIXAA	VA11	AXVVGTFXXXFF	AF11	2	0	[3ne2]
VXPFIVSQVAXA	VA11	AEFXXTGLLXFF	AF11	2	0	[1fx8, 1ldi, 1ldf, 1lda]
VSQVAXAFCAAA	VA11	AEFXXTGLLXFF	AF11	2	0	[1fx8, 1ldi, 1ldf, 1lda]
VITAILMGLILA	VA11	FGPIVGAIVGXF	FF11	3	5	[1fx8, 1ldi, 1ldf, 1lda]
VAGXAXAXAASA	VA11	FVGXFLFLWSAF	FF11	2	0	[2w1p]
VXAQLXGXXAGA	VA11	FAEFXATLXFVF	FF11	2	0	[3d9s]
VXAQVXGXIXAA	VA11	FRKLAAESFGTF	FF11	2	0	[2o9e]
VXAQVXGXIXAA	VA11	SFGTFWLVFGGS	SS11	2	0	[2o9d, 2o9e, 2o9f, 2o9g]
VXAQVXGXIXAA	VA11	FGTFWXVFGGXG	FG11	2	0	[2o9d, 2o9e, 2abm, 2o9f, 2o9g, 1rc2, 3nka, 3nkc, 3nk5]
VFGGSGSAVXAA	VA11	GVALAXXLTVLT	GT11	0	1	[2o9e, 2o9f]
VFGGSGSAVXAA	VA11	GFAGVALAXXLT	GT11	0	1	[2o9e, 2o9f]
VFGGSGSAVXAA	VA11	VALAXGLTVLTM	VM11	0	1	[2o9e, 2o9f]
VLISLXFGLSIA	VA11	HGLLVELIITFQ	HQ11	1	3	[3iyz]
VFGGSGSAVXAA	VA11	LAXGLTVLTMAF	LF11	0	1	[2o9e, 2o9f]
VLISLXFGLSIA	VA11	LVELIXTFXLVF	LF11	1	3	[3iyz]
VLISLXFGLSIA	VA11	VXLIITFQLVFT	VT11	1	3	[3iyz]
VXPFIVSQVAXA	VA11	EFXXTGLLXFFG	EG11	2	0	[1fx8, 1ldi, 1ldf, 1lda]
VXAQVXGXIXAA	VA11	EXXXTFWLVFXG	EG11	2	0	[2o9d, 2o9e, 2abm, 2o9f, 2o9g, 1rc2, 3nka, 3nkc, 3nk5]
VPYIXAQFIXAA	VA11	EVVGTFIXXFXG	EG11	2	0	[3ne2]
VSQVAXAFCAAA	VA11	EFXXTGLLXFFG	EG11	2	0	[1fx8, 1ldi, 1ldf, 1lda]
VXAQLXGXXAGA	VA11	EFXXTLXFVFXG	EG11	2	0	[3d9s]
VAGXAXAXAASA	VA11	MSGEFVGTFLFL	ML11	2	0	[2w1p]
VIGPIXXXXXXA	VA11	ILTEAIGTFLLM	IM11	5	3	[3ne2]
VITAILMGLILA	VA11	IGLLIAVIGASM	IM11	3	4	[1fx8, 1ldi, 1ldf, 1lda]
VITAILMGLILA	VA11	PLFGXIVGXIVG	PG11	3	5	[1fx8, 1ldi, 1ldf, 1lda]
VITAILMGLILA	VA11	PLLIGLLIAVIG	PG11	3	4	[1fx8, 1ldi, 1ldf, 1lda]
VKVSLXFGLSIA	VA11	APLAIGLSVALG	AG11	1	4	[1ih5, 1fqy, 1h6i]
VXAQVXGXIXAA	VA11	AEXFGTFWLVXG	AG11	2	0	[2o9d, 2o9e, 2o9f, 2abm, 2o9g, 1rc2, 3nka, 3nkc, 3nk5]
VKVSLXFGLSIA	VA11	GXXVXXGHLXXI	GI11	1	4	[1ih5, 1j4n, 1fqy, 1h6i]
VAGXAXAXAASA	VA11	GXFLFLWSAXVI	GI11	2	0	[2w1p]
VFGGSGSAVXAA	VA11	GGIVAAALLXLI	GI11	0	2	[2o9e, 2o9f]
VKVSLXFGLSIA	VA11	PXXIGXSVALGH	PH11	1	4	[1ih5, 1j4n, 1fqy, 1h6i]
VXAQVXGXIXAA	VA11	CFGTFWLVFGGC	CC11	2	0	[2abm, 1rc2, 3nka, 3nkc, 3nk5]
VXAQVXGXIXAA	VA11	GTFXLVFGGXGS	GS11	2	0	[2o9d, 2o9e, 2abm, 2o9f, 2o9g, 1rc2, 3nka, 3nkc, 3nk5]
VAGXAXAXAASA	VA11	GEFVGTFLFLWS	GS11	2	0	[2w1p]
VKVSLXFGLSIA	VA11	SXPLXIGXSXXL	SL11	1	4	[1j4n, 1fqy]
VXPFIVSQVAXA	VA11	GTGLLIFFGVGC	GC11	2	0	[1fx8, 1ldi, 1ldf, 1lda]
VSQVAXAFCAAA	VA11	GTGLLIFFGVGC	GC11	2	0	[1fx8, 1ldi, 1ldf, 1lda]
VSQVAXAFCAAA	VA11	CIAEFLGTGLLI	CI11	2	0	[1fx8, 1ldi, 1ldf, 1lda]
VXPFIVSQVAXA	VA11	CIAEFLGTGLLI	CI11	2	0	[1fx8, 1ldi, 1ldf, 1lda]
VKVSLXFGLSIA	VA11	TXLFVFISIGSA	TA11	1	0	[1ih5, 1fqy, 1h6i]
VXAQVXGXIXAA	VA11	TFXLVFGGXGSA	TA11	2	0	[2o9e, 2o9f, 2abm]
VAGXAXAXAASA	VA11	TXLFLWSAFVIA	TA11	2	0	[2w1p]
VFGGSGSAVXAA	VA11	VVGGIVXXALXY	VY11	0	2	[2o9e, 2o9f]
VIGPIXXXXXXA	VA11	LTEAIGTFLLML	LL11	5	3	[3ne2]
VKVSLXFGLSIA	VA11	LXXGXSVXXGHL	LL11	1	4	[1ih5, 1j4n, 1fqy, 1h6i]
VXAQVXGXIXAA	VA11	WLVFGGSGSAVL	WL11	2	0	[2o9e, 2o9f]
VAGXAXAXAASA	VA11	SGEFVGTFLFLW	SW11	2	0	[2w1p]
VAGXAXAXAASA	VA11	EFVGTFLFLWSA	EA11	2	0	[2w1p]
VIGPIXXXXXXA	VA11	AIGTFLLMLVIM	AM11	5	3	[3ne2]
VITAILMGLILA	VA11	VGAIVGAFAYRK	VK11	3	5	[1fx8, 1ldi, 1ldf, 1lda]
VITAILMGLILA	VA11	IVGXIVGAFAYR	IR11	3	5	[1fx8, 1ldi, 1ldf, 1lda]
VPYIXAQFIXAA	VA11	TAEVVGTFILVF	TF11	2	0	[3ne2]
VPYIXAQFIXAA	VA11	VVGTFILVFFGP	VP11	2	0	[3ne2]
VXAQVXGXIXAA	VA11	KLXAEXFGTFWL	KL11	2	0	[2o9e]
VXPXIXAXXXXA	VA11	GTALGAEIIXTF	GF11	5	3	[2b5f]
VLISLXFGLSIA	VA11	GHGLLVELIXTF	GF11	1	3	[3iyz]
VKVSLXFGLSIA	VA11	LSVALGHLLAID	LD11	1	4	[1ih5]
VXAQVXGXIXAA	VA11	RKLAAESFGTFW	RW11	2	0	[2o9e]
IXVIGPIXGAVA	IA11	EAIGTFLLXLVI	EI11	5	3	[3ne2]
IXVIGPIXGAVA	IA11	QAILTEAIGTFL	QL11	5	3	[3ne2]
IXVIGPIXGAVA	IA11	AILTEAXGTFXL	AL11	5	3	[3ne2]
IXTLLFLYITVA	IA11	AQXLGAICGVGL	AL11	0	2	[3cn6, 4jc6, 1z98, 4ia4, 3cll, 2b5f, 3cn5]
IXTLLFLYITVA	IA11	ALGAEIIGTFXL	AL11	0	3	[3cn6, 4jc6, 1z98, 4ia4, 3cll, 2b5f, 3cn5]
IXTLQLVLCVLA	IA11	AIGXSVALGXLL	AL11	3	4	[1ih5, 1j4n, 1fqy, 1h6i]
IXTLQLVLCVLA	IA11	AALXVLIYDFXL	AL11	3	5	[1j4n]
IGXSVAXGXLXA	IA11	WVXXIIGAVLAG	WG11	4	5	[3gd8, 2d57, 2zz9, 3iyz]
IGXSVAXGXLXA	IA11	VGXIIGAVLAXG	VG11	4	5	[3gd8]
IXVIXGLXVAXA	IA11	LLIGLLIAVIGA	LA11	1	4	[1fx8, 1ldi, 1ldf, 1lda]
IAQXXGXXVAXA	IA11	LVFGGSGSAVLA	LA11	2	0	[2o9e, 2o9f]
IXTLLFLYITVA	IA11	LGAICGVGLVXA	LA11	0	2	[2b5f]
IXTLQLVLCVLA	IA11	IGXXLAVLXYDF	IF11	3	5	[1ih5, 1j4n, 1fqy, 1h6i]
IPVYFFAQLLGA	IA11	IXXFXGTFVLMF	IF11	2	0	[3c02]
IXVIXGLXVAXA	IA11	IXEFXGTGLXIF	IF11	1	0	[1fx8, 1ldi, 1lda]
IVSQVAXAFCAA	IA11	IXEFXGTGLXIF	IF11	2	0	[1fx8, 1ldi, 1ldf, 1lda]
IXTLLFLYITVA	IA11	IIGXFVLVYTVF	IF11	0	3	[3cn6, 4jc6, 1z98, 4ia4, 3cll, 2b5f, 3cn5]
IXTLLFLYITVA	IA11	YXXAQCLGAIXG	YG11	0	2	[3cn6, 4jc6, 1z98, 4ia4, 3cll, 2b5f, 3cn5]
IXTFQLALCIFA	IA11	PXXGAVXAAXLY	PY11	3	5	[3d9s]
IXTLQLVLCVLA	IA11	PXIGXALAVLIY	PY11	3	5	[1ih5, 1j4n, 1fqy, 1h6i]
IXTLLFLYITVA	IA11	MIAQCLGAICGV	MV11	0	2	[3cn6, 4jc6, 1z98, 4ia4, 3cll, 2b5f, 3cn5]
IXTLLFLYITVA	IA11	IGFAVFMVHLAT	IT11	0	4	[3cn6, 4jc6, 1z98, 4ia4, 3cll, 2b5f, 3cn5]
IXTLLFLYITVA	IA11	LVYMIAQCXGAI	LI11	0	2	[3cn6, 4jc6, 1z98, 4ia4, 3cll, 2b5f, 3cn5]
IXVIXGLXVAXA	IA11	LIGLLXAVIXAS	LS11	1	4	[1fx8, 1ldi, 1ldf, 1lda]
IXVIGPIXGAVA	IA11	TEAIGTFLLMLV	TV11	5	3	[3ne2]
IXTLLFLYITVA	IA11	GAEIIGTFVLVY	GY11	0	3	[3cn6, 4jc6, 1z98, 4ia4, 3cll, 2b5f, 3cn5]
IXTLLFLYITVA	IA11	AEIIGTFVLVYT	AT11	0	3	[3cn6, 4jc6, 1z98, 4ia4, 3cll, 2b5f, 3cn5]
IGXXVAXGHLXA	IA11	EIIGTLQLVLCV	EV11	4	3	[1ih5, 1j4n, 1fqy, 1h6i]
IXTLLFLYITVA	IA11	EIIGTFVLVYTV	EV11	0	3	[3cn6, 4jc6, 1z98, 4ia4, 3cll, 2b5f, 3cn5]
IPVYFFAQLLGA	IA11	GXFLGTFXLMFL	GL11	2	0	[3c02]
IGXXVAXGHLXA	IA11	GIEIIGXXQLVL	GL11	4	3	[1ih5, 1j4n, 1fqy, 1h6i]
IGXSVAXGXLXA	IA11	GXXXGAXLAGXL	GL11	4	5	[3gd8]
IGXXVAXGHLXA	IA11	GLGIEIIGXXQL	GL11	4	3	[1fqy]
IXTFQLALCIFA	IA11	GXXXGAXXAAXL	GL11	3	5	[3d9s]
IXTLQLVLCVLA	IA11	GALAVLIYDFIL	GL11	3	5	[1h6i]
IGXXVAXGHLXA	IA11	LGXEIIGTXQLV	LV11	4	3	[1fqy, 1h6i]
IAQXXGXXVAXA	IA11	LXAEXFGTFXLV	LV11	2	0	[2o9d, 2o9e, 2o9f, 2o9g, 3nka, 3nkc, 3nk5]
IXTLLFLYITVA	IA11	LXXEIIGTFXLV	LV11	0	3	[3cn6, 4jc6, 1z98, 4ia4, 3cll, 2b5f, 3cn5]
IXTLLFLYITVA	IA11	IGTFVLVYTVFS	IS11	0	3	[3cn6, 4jc6, 1z98, 4ia4, 3cll, 2b5f, 3cn5]
IXTLLFLYITVA	IA11	VYMIAQCLGAIC	VC11	0	2	[3cn6, 4jc6, 1z98, 4ia4, 3cll, 2b5f, 3cn5]
IPVYFFAQLLGA	IA11	GTFXLMFLGXGA	GA11	2	0	[3c02]
IXTLLFLYITVA	IA11	GTFXLVYTVFSA	GA11	0	3	[3cn6, 4jc6, 1z98, 4ia4, 3cll, 2b5f, 3cn5]
IXTLLFLYITVA	IA11	GGMIFVLVYXTA	GA11	0	1	[3cn6, 4jc6, 1z98, 4ia4, 3cll, 2b5f, 3cn5]
IXTLLFLYITVA	IA11	QXLGAICGVGLV	QV11	0	2	[3cn6, 4jc6, 1z98, 4ia4, 3cll, 2b5f, 3cn5]
IXTLLFLYITVA	IA11	IAQCLGAICGVG	IG11	0	2	[3cn6, 4jc6, 1z98, 4ia4, 3cll, 2b5f, 3cn5]
IXVIGPIXGAVA	IA11	IGTFXLMLVIXG	IG11	5	3	[3ne2]
IXTFQLALCIFA	IA11	IGXSVXLGHLXG	IG11	3	4	[3d9s]
IAQXVXAIVAXA	IA11	AEFXAXTLFXFI	AI11	2	0	[1ih5, 1fqy, 1h6i]
IXVIXGLXVAXA	IA11	AXLLIGLLIAVI	AI11	1	4	[1fx8, 1ldi, 1ldf, 1lda]
IAQXVXAIVAXA	IA11	AEFXAXILFXXI	AI11	2	0	[1j4n]
IAQXVXAIVAXA	IA11	RXVXAEFLAMIL	RL11	2	0	[1j4n]
IAQXVXAIVAXA	IA11	RAVXAEFXAXXL	RL11	2	0	[1ih5, 1fqy]
IAQXVXAIVAXA	IA11	VAEFLAMILFXF	VF11	2	0	[1j4n]
IAQXVXAIVAXA	IA11	VAEFLATTLFXF	VF11	2	0	[1ih5, 1fqy, 1h6i]
IAQXVXAIVAXA	IA11	EFLATTLFXFIS	ES11	2	0	[1ih5, 1fqy, 1h6i]
IAQXVXAIVAXA	IA11	EFLAMILFXFIS	ES11	2	0	[1j4n]
IXTFQLALCIFA	IA11	FGLXIGTLXQAL	FL11	3	1	[3d9s]
IAQXVXAIVAXA	IA11	FLAMILFXXISI	FI11	2	0	[1j4n]
IAQXVXAIVAXA	IA11	FLATTLFXFIXI	FI11	2	0	[1ih5, 1fqy, 1h6i]
IPVYFFAQLLGA	IA11	LGTFVLMFLGXG	LG11	2	0	[3c02]
IVSQVAXAFCAA	IA11	LGXGLLXFFGXG	LG11	2	0	[1fx8, 1ldi, 1ldf, 1lda]
IXVIXGLXVAXA	IA11	LGXGLLXFFGXG	LG11	1	0	[1fx8, 1ldi, 1ldf, 1lda]
IAQXVXAIVAXA	IA11	LAMILFXFISIG	LG11	2	0	[1j4n]
IAQXVXAIVAXA	IA11	LATXLFXFISIG	LG11	2	0	[1ih5, 1fqy, 1h6i]
IAQXVXAIVAXA	IA11	MILFIFISIGSA	MA11	2	0	[1j4n]
IAQXVXAIVAXA	IA11	AMILFXFISXGS	AS11	2	0	[1j4n]
IAQXVXAIVAXA	IA11	ATXLFXFISXGS	AS11	2	0	[1ih5, 1fqy, 1h6i]
IGXXVAXGHLXA	IA11	AFXLSIATLAQS	AS11	4	1	[1j4n, 1fqy, 1h6i]
IXTFQLALCIFA	IA11	SIGLSVTLGHLV	SV11	3	4	[3d9s]
IXTXQLVFTIFA	IA11	SLCFGLSIATMV	SV11	3	1	[3gd8, 2d57, 2zz9]
IXAQXXGAIIGA	IA11	SLCFGLSIATMV	SV11	2	1	[3gd8]
IXTFQLALCIFA	IA11	IAXAFGLXIXXL	IL11	3	1	[3d9s]
IXTLLFLYITVA	IA11	IAXAFGGMIFXL	IL11	0	1	[3cn6, 4jc6, 1z98, 4ia4, 3cll, 2b5f, 3cn5]
IXTLQLVLCVLA	IA11	IXWVGPFIGXXL	IL11	3	5	[1ih5, 1j4n, 1fqy, 1h6i]
IGXSVAXGXLXA	IA11	IXWXGPIXGAXL	IL11	4	5	[3gd8, 2d57, 2zz9, 3iyz]
IGXXVAXGHLXA	IA11	IIXXLQXVLCVL	IL11	4	3	[1ih5, 1j4n, 1fqy, 1h6i]
IAQXVXAIVAXA	IA11	AVXAEFXAMILF	AF11	2	0	[1j4n]
IAQXXGXXVAXA	IA11	AAEXFGTFWLVF	AF11	2	0	[2o9d, 2o9e, 2abm, 2o9f, 2o9g, 1rc2, 3nka, 3nkc, 3nk5]
IXVIXGLXVAXA	IA11	AEFXXTGLLXFF	AF11	1	0	[1fx8, 1ldi, 1lda]
IAQXVXAIVAXA	IA11	AVXAEFXXTXLF	AF11	2	0	[1ih5, 1fqy]
IVSQVAXAFCAA	IA11	AEFXXTGLLXFF	AF11	2	0	[1fx8, 1ldi, 1ldf, 1lda]
IXTLLFLYITVA	IA11	FGGMIFVLVYCT	FT11	0	1	[3cn6, 4jc6, 1z98, 4ia4, 3cll, 2b5f, 3cn5]
IXTXQLVFTIFA	IA11	FGLSIATMVQCF	FF11	3	1	[3gd8, 2d57, 2zz9]
IAQXXGXXVAXA	IA11	FRKLAAESFGTF	FF11	2	0	[2o9e]
IAQXXGXXVAXA	IA11	SFGTFWLVFGGS	SS11	2	0	[2o9d, 2o9e, 2o9f, 2o9g]
IAQXXGXXVAXA	IA11	FGTFWXVFGGXG	FG11	2	0	[2o9d, 2o9e, 2abm, 2o9f, 2o9g, 1rc2, 3nka, 3nkc, 3nk5]
IGXXVAXGHLXA	IA11	GTLQLVLCVLAT	GT11	4	3	[1ih5, 1j4n, 1fqy, 1h6i]
IXTLLFLYITVA	IA11	LGIAWAFGGMIF	LF11	0	1	[2b5f]
IGXSVAXGXLXA	IA11	WIYWVGPXXGAV	WV11	4	5	[3gd8, 2d57, 2zz9, 3iyz]
IXTFQLALCIFA	IA11	WVFWVGPIXGXV	WV11	3	5	[3d9s]
IXTLQLVLCVLA	IA11	WVGPFIGXAXAV	WV11	3	5	[1ih5, 1j4n, 1fqy, 1h6i]
IVSQVAXAFCAA	IA11	EFXXTGLLXFFG	EG11	2	0	[1fx8, 1ldi, 1ldf, 1lda]
IXVIXGLXVAXA	IA11	EFXXTGLLXFFG	EG11	1	0	[1fx8, 1ldi, 1ldf, 1lda]
IPVYFFAQLLGA	IA11	EFXXTFVLMFLG	EG11	2	0	[3c02]
IAQXXGXXVAXA	IA11	EXXXTFWLVFXG	EG11	2	0	[2o9d, 2o9e, 2abm, 2o9f, 2o9g, 1rc2, 3nka, 3nkc, 3nk5]
IXTFQLALCIFA	IA11	WVGPIXGAVXAA	WA11	3	5	[3d9s]
IXTLQLVLCVLA	IA11	WXFWVGPFIGXA	WA11	3	5	[1ih5, 1j4n, 1fqy, 1h6i]
IXTFQLALCIFA	IA11	FWVGPIVGAXXA	FA11	3	5	[3d9s]
IXTLQLVLCVLA	IA11	FWVGPFXGXAXA	FA11	3	5	[1ih5, 1j4n, 1fqy, 1h6i]
IPVYFFAQLLGA	IA11	TFVLMFLGEGAT	TT11	2	0	[3c02]
IGXXVAXGHLXA	IA11	TLQLVLCVLAXT	TT11	4	3	[1j4n]
IXTFQLALCIFA	IA11	PALSIGXSVXLG	PG11	3	4	[3d9s]
IXVIXGLXVAXA	IA11	PLLIGLLIAVIG	PG11	1	4	[1fx8, 1ldi, 1ldf, 1lda]
IXTLQLVLCVLA	IA11	APLAIGLSVALG	AG11	3	4	[1ih5, 1fqy, 1h6i]
IAQXXGXXVAXA	IA11	AEXFGTFWLVXG	AG11	2	0	[2o9d, 2o9e, 2o9f, 2abm, 2o9g, 1rc2, 3nka, 3nkc, 3nk5]
IXVIXGLXVAXA	IA11	IGLLIAVIGASM	IM11	1	4	[1fx8, 1ldi, 1ldf, 1lda]
IXTXQLVFTIFA	IA11	ISLCFGLSIATM	IM11	3	1	[3gd8, 2d57, 2zz9]
IXAQXXGAIIGA	IA11	ISLCFGLSIATM	IM11	2	1	[3gd8]
IXVIGPIXGAVA	IA11	ILTEAIGTFLLM	IM11	5	3	[3ne2]
IGXXVAXGHLXA	IA11	IEIIGTLQLVLC	IC11	4	3	[1ih5, 1j4n, 1fqy, 1h6i]
IXTLLFLYITVA	IA11	PIGFAVFMVHLA	PA11	0	4	[3cn6, 4jc6, 1z98, 4ia4, 3cll, 2b5f, 3cn5]
IXTLQLVLCVLA	IA11	GXFIGXXLAVLI	GI11	3	5	[1ih5, 1j4n, 1fqy, 1h6i]
IXTLQLVLCVLA	IA11	GXXLAVLIYDFI	GI11	3	5	[1j4n, 1fqy, 1h6i]
IXTLLFLYITVA	IA11	GFXVFMVHLATI	GI11	0	4	[3cn6, 4jc6, 1z98, 4ia4, 3cll, 2b5f, 3cn5]
IXTLQLVLCVLA	IA11	GXXVXXGHLXXI	GI11	3	4	[1ih5, 1j4n, 1fqy, 1h6i]
IXTLQLVLCVLA	IA11	PXXIGXSVALGH	PH11	3	4	[1ih5, 1j4n, 1fqy, 1h6i]
IXTLLFLYITVA	IA11	PLXIGFAVFMVH	PH11	0	4	[3cn6, 4jc6, 1z98, 4ia4, 3cll, 2b5f, 3cn5]
IXTFQLALCIFA	IA11	ALXIGXSXXLGH	AH11	3	4	[3d9s]
IXAQXXGAIIGA	IA11	CFGLSIATMVQC	CC11	2	1	[3gd8]
IAQXXGXXVAXA	IA11	CFGTFWLVFGGC	CC11	2	0	[2abm, 1rc2, 3nka, 3nkc, 3nk5]
IXTXQLVFTIFA	IA11	CFGLSIATMVQC	CC11	3	1	[3gd8, 2d57, 2zz9]
IAQXXGXXVAXA	IA11	GTFXLVFGGXGS	GS11	2	0	[2o9d, 2o9e, 2abm, 2o9f, 2o9g, 1rc2, 3nka, 3nkc, 3nk5]
IXTLQLVLCVLA	IA11	SXPLXIGXSXXL	SL11	3	4	[1j4n, 1fqy]
IXTFQLALCIFA	IA11	SXALXIGXSXXL	SL11	3	4	[3d9s]
IXTLLFLYITVA	IA11	WAFGGMIFVLVY	WY11	0	1	[3cn6, 4jc6, 1z98, 4ia4, 3cll, 2b5f, 3cn5]
IVSQVAXAFCAA	IA11	CIAEFLGTGLLI	CI11	2	0	[1fx8, 1ldi, 1ldf, 1lda]
IXVIXGLXVAXA	IA11	CIAEFLGTGLLI	CI11	1	0	[1fx8, 1ldi, 1lda]
IXVIXGLXVAXA	IA11	GTGLLIFFGVGC	GC11	1	0	[1fx8, 1ldi, 1ldf, 1lda]
IVSQVAXAFCAA	IA11	GTGLLIFFGVGC	GC11	2	0	[1fx8, 1ldi, 1ldf, 1lda]
IAQXVXAIVAXA	IA11	TXLFVFISIGSA	TA11	2	0	[1ih5, 1fqy, 1h6i]
IAQXXGXXVAXA	IA11	TFXLVFGGXGSA	TA11	2	0	[2o9e, 2o9f, 2abm]
IXTLLFLYITVA	IA11	AFGGMIFVLVYC	AC11	0	1	[3cn6, 4jc6, 1z98, 4ia4, 3cll, 2b5f, 3cn5]
IXAQXXGAIIGA	IA11	LISLCFGLSIAT	LT11	2	1	[3gd8]
IXTXQLVFTIFA	IA11	LISLCFGLSIAT	LT11	3	1	[3gd8, 2d57, 2zz9]
IAQXXGXXVAXA	IA11	WLVFGGSGSAVL	WL11	2	0	[2o9e, 2o9f]
IGXXVAXGHLXA	IA11	SLAFGLSIATLA	SA11	4	1	[1ih5, 1j4n, 1fqy, 1h6i]
IXVIGPIXGAVA	IA11	LTEAIGTFLLML	LL11	5	3	[3ne2]
IXTLLFLYITVA	IA11	LXIGFAVFMVHL	LL11	0	4	[3cn6, 4jc6, 1z98, 4ia4, 3cll, 2b5f, 3cn5]
IXTLLFLYITVA	IA11	LRALVYMIAQXL	LL11	0	2	[2b5f]
IXTFQLALCIFA	IA11	LXIGXSXXLGHL	LL11	3	4	[3d9s]
IXTLQLVLCVLA	IA11	LXXGXSVXXGHL	LL11	3	4	[1ih5, 1j4n, 1fqy, 1h6i]
IGXXVAXGHLXA	IA11	KVSLAFGLSIAT	KT11	4	1	[1ih5, 1j4n, 1fqy, 1h6i]
IXTLLFLYITVA	IA11	RALVYMIAQXXG	RG11	0	2	[2b5f]
IGXSVAXGXLXA	IA11	HWIYWVGPIIGA	HA11	4	5	[3iyz]
IXVIGPIXGAVA	IA11	AIGTFLLMLVIM	AM11	5	3	[3ne2]
IAQXXGXXVAXA	IA11	KLXAEXFGTFWL	KL11	2	0	[2o9e]
IXTLQLVLCVLA	IA11	FIGXALAVLIYD	FD11	3	5	[1ih5, 1j4n, 1fqy, 1h6i]
IGXXVAXGHLXA	IA11	NVKVSLAFGLSI	NI11	4	1	[1ih5]
IGXXVAXGHLXA	IA11	DNVKVSLAFGLS	DS11	4	1	[1ih5]
IXTLLFLYITVA	IA11	GAICGXGLVKAF	GF11	0	2	[2b5f]
IXTLQLVLCVLA	IA11	LSVALGHLLAID	LD11	3	4	[1ih5]
IPVYFFAQLLGA	IA11	FLGTFVLMFLGE	FE11	2	0	[3c02]
IXTLQLVLCVLA	IA11	NHWIFWVGPFIG	NG11	3	5	[1fqy]
IXTLQLVLCVLA	IA11	HWIFWVGPFIGG	HG11	3	5	[1fqy]
IXTLLFLYITVA	IA11	CLGAICGVGLVK	CK11	0	2	[2b5f]
IAQXXGXXVAXA	IA11	RKLAAESFGTFW	RW11	2	0	[2o9e]
AILTEAXGTFXL	AL11	VGTFXLVFFGPG	VG11	3	0	[3ne2]
AQFIGAXLGXLL	AL11	VGTFXLVFFGPG	VG11	2	0	[3ne2]
AXLGXLLYDFXL	AL11	EXXLTLQXVLCI	EI11	5	3	[2b6p, 1ymg]
AXVVGGIVAAXL	AL11	LVFGGSGSAVLA	LA11	2	0	[2o9e, 2o9f]
AIAXFXAXLLFL	AL11	LGAICGVGLVXA	LA11	0	2	[2b5f]
AGXXLAXGLTVL	AL11	LVFGGSGSAVLA	LA11	1	0	[2o9e, 2o9f]
AXLGXLLYDFXL	AL11	IFXTLQFVLXIF	IF11	5	3	[2b6p, 1ymg]
ALGAEIIGTFXL	AL11	IIGXFVLVYTVF	IF11	3	3	[1z98, 3cn6, 4jc6, 4ia4, 3cll, 2b5f, 3cn5]
AIAXFXAXLLFL	AL11	IIGXFVLVYTVF	IF11	0	3	[3cn6, 4jc6, 1z98, 4ia4, 3cll, 2b5f, 3cn5]
AIAXFXAXLLFL	AL11	YXXAQCLGAIXG	YG11	0	2	[3cn6, 4jc6, 1z98, 4ia4, 3cll, 2b5f, 3cn5]
ALGAEIIGTFXL	AL11	IFWVGPFIGXAV	IV11	3	5	[1z98, 3cn6, 4jc6, 4ia4, 3cll, 2b5f, 3cn5]
AILTEAXGTFXL	AL11	PXXGAVXAAXLY	PY11	3	5	[3ne2]
AXVVELILTXXL	AL11	PXXGAVXAAXLY	PY11	3	5	[3d9s]
AIAXFXAXLLFL	AL11	MIAQCLGAICGV	MV11	0	2	[3cn6, 4jc6, 1z98, 4ia4, 3cll, 2b5f, 3cn5]
AXGTAILCLTVL	AL11	LGPILXAFLAYS	LS11	3	5	[2w2e, 3zoj, 2w1p]
AIAXFXAXLLFL	AL11	LVYMIAQCXGAI	LI11	0	2	[3cn6, 4jc6, 1z98, 4ia4, 3cll, 2b5f, 3cn5]
ALGAEIIGTFXL	AL11	IGFAVFMVHLAT	IT11	3	4	[1z98, 3cn6, 4jc6, 4ia4, 3cll, 2b5f, 3cn5]
AQXLGAICGVGL	AL11	TLLFLYITVATV	TV11	2	0	[2b5f]
AXLGXLLYDFXL	AL11	TIVEIFLTLXFV	TV11	5	3	[2b6p, 1ymg]
ALGAEIIGTFXL	AL11	TLLFLYITVATV	TV11	3	0	[2b5f]
AIAXFXAXLLFL	AL11	GAEIIGTFVLVY	GY11	0	3	[3cn6, 4jc6, 1z98, 4ia4, 3cll, 2b5f, 3cn5]
ALGAEIIGTFXL	AL11	GPFIGAAVAAAY	GY11	3	5	[1z98, 3cn6, 4jc6, 4ia4, 3cll, 2b5f, 3cn5]
AQXLGAICGVGL	AL11	AXLLFLXITVAT	AT11	2	0	[4jc6, 1z98, 3cn6, 4ia4, 3cll, 2b5f, 3cn5]
ALGAEIIGTFXL	AL11	AXLLFLXITVAT	AT11	3	0	[1z98, 3cn6, 4jc6, 4ia4, 3cll, 2b5f, 3cn5]
AIAXFXAXLLFL	AL11	AEIIGTFVLVYT	AT11	0	3	[3cn6, 4jc6, 1z98, 4ia4, 3cll, 2b5f, 3cn5]
AIGXSVALGXLL	AL11	EIIGTLQLVLCV	EV11	4	3	[1ih5, 1j4n, 1fqy, 1h6i]
AIAXFXAXLLFL	AL11	EIIGTFVLVYTV	EV11	0	3	[3cn6, 4jc6, 1z98, 4ia4, 3cll, 2b5f, 3cn5]
AALXVLIYDFXL	AL11	EIIGTLQLVLCV	EV11	5	3	[1j4n]
AALXVLIYDFXL	AL11	GIEIIGXXQLVL	GL11	5	3	[1j4n]
AIGXSVALGXLL	AL11	GLGIEIIGXXQL	GL11	4	3	[1fqy]
AXVVELILTXXL	AL11	GXXXGAXXAAXL	GL11	3	5	[3d9s]
AIGXSVALGXLL	AL11	GIEIIGXXQLVL	GL11	4	3	[1ih5, 1j4n, 1fqy, 1h6i]
AILTEAXGTFXL	AL11	GXXXGAXXAAXL	GL11	3	5	[3ne2]
AXVVGGIVAAXL	AL11	LXAEXFGTFXLV	LV11	2	0	[2o9d, 2o9e, 2o9f, 2o9g, 3nka, 3nkc, 3nk5]
AIGXSVALGXLL	AL11	LGXEIIGTXQLV	LV11	4	3	[1fqy, 1h6i]
AGXXLAXGLTVL	AL11	LXAEXFGTFXLV	LV11	1	0	[2o9e, 2o9f]
AIAXFXAXLLFL	AL11	LXXEIIGTFXLV	LV11	0	3	[3cn6, 4jc6, 1z98, 4ia4, 3cll, 2b5f, 3cn5]
ALGAEIIGTFXL	AL11	IGTFVLVYTVFS	IS11	3	3	[1z98, 3cn6, 4jc6, 4ia4, 3cll, 2b5f, 3cn5]
AGXXLAXGLTVL	AL11	IGLAXTLIXXIS	IS11	1	4	[2o9e, 2o9f]
AIAXFXAXLLFL	AL11	IGTFVLVYTVFS	IS11	0	3	[3cn6, 4jc6, 1z98, 4ia4, 3cll, 2b5f, 3cn5]
AIAXFXAXLLFL	AL11	VYMIAQCLGAIC	VC11	0	2	[3cn6, 4jc6, 1z98, 4ia4, 3cll, 2b5f, 3cn5]
AIAXFXAXLLFL	AL11	GGMIFVLVYXTA	GA11	0	1	[3cn6, 4jc6, 1z98, 4ia4, 3cll, 2b5f, 3cn5]
AIAXFXAXLLFL	AL11	GTFXLVYTVFSA	GA11	0	3	[3cn6, 4jc6, 1z98, 4ia4, 3cll, 2b5f, 3cn5]
ALGAEIIGTFXL	AL11	GTFXLVYTVFSA	GA11	3	3	[1z98, 3cn6, 4jc6, 4ia4, 3cll, 2b5f, 3cn5]
AQFIGAXLGXLL	AL11	GTFXLVFFGXGA	GA11	2	0	[3ne2]
AILTEAXGTFXL	AL11	GTFXLVFFGXGA	GA11	3	0	[3ne2]
AIAXFXAXLLFL	AL11	QXLGAICGVGLV	QV11	0	2	[3cn6, 4jc6, 1z98, 4ia4, 3cll, 2b5f, 3cn5]
AXVVELILTXXL	AL11	IGXSVXLGHLXG	IG11	3	4	[3d9s]
AIAXFXAXLLFL	AL11	IAQCLGAICGVG	IG11	0	2	[3cn6, 4jc6, 1z98, 4ia4, 3cll, 2b5f, 3cn5]
AGXXLAXGLTVL	AL11	AIGLAXTLIXLI	AI11	1	4	[2o9e, 2o9f]
ALGAEIIGTFXL	AL11	AEFXAXXLFLYI	AI11	3	0	[1z98, 3cn6, 4jc6, 4ia4, 3cll, 2b5f, 3cn5]
AGXXLAXGLTVL	AL11	APIAIGLAXTLI	AI11	1	4	[2o9e, 2o9f]
AQXLGAICGVGL	AL11	AEFXAXXLFLYI	AI11	2	0	[4jc6, 1z98, 3cn6, 4ia4, 3cll, 2b5f, 3cn5]
AQXLGAICGVGL	AL11	RAAIAEFXAXXL	RL11	2	0	[2b5f]
AGXXLAXGLTVL	AL11	FAPIAXGLALTL	FL11	1	4	[2o9e]
AXVVELILTXXL	AL11	FGLXIGTLXQAL	FL11	3	1	[3d9s]
AXGTAILCLTVL	AL11	FVIGIXXLIAXL	FL11	3	4	[2w2e, 3zoj, 2w1p]
AIGXSVALGXLL	AL11	AFXLSIATLAQS	AS11	4	1	[1j4n, 1fqy, 1h6i]
AXVVELILTXXL	AL11	SIGLSVTLGHLV	SV11	3	4	[3d9s]
AILTEAXGTFXL	AL11	AXVVGTFXXXFF	AF11	3	0	[3ne2]
AQFIGAXLGXLL	AL11	AXVVGTFXXXFF	AF11	2	0	[3ne2]
AXLGXLLYDFXL	AL11	ATIVEIFLTLXF	AF11	5	3	[2b6p, 1ymg]
AGXXLAXGLTVL	AL11	AAEXFGTFWLVF	AF11	1	0	[2o9e, 2o9f]
ALGAEIIGTFXL	AL11	AAIAEFXXTXXF	AF11	3	0	[2b5f]
AXVVGGIVAAXL	AL11	AAEXFGTFWLVF	AF11	2	0	[2o9d, 2o9e, 2abm, 2o9f, 2o9g, 1rc2, 3nka, 3nkc, 3nk5]
AQXLGAICGVGL	AL11	AAIAEFXXTXXF	AF11	2	0	[2b5f]
AGXXLAXGLTVL	AL11	IXIXXAXTLIXL	IL11	1	4	[2o9e, 2o9f]
AIAXFXAXLLFL	AL11	IAXAFGGMIFXL	IL11	0	1	[3cn6, 4jc6, 1z98, 4ia4, 3cll, 2b5f, 3cn5]
AIGXSVALGXLL	AL11	IIXXLQXVLCVL	IL11	4	3	[1ih5, 1j4n, 1fqy, 1h6i]
AXLGXLLYDFXL	AL11	IVEIXLTLQFVL	IL11	5	3	[2b6p, 1ymg]
AXVVELILTXXL	AL11	IAXAFGLXIXXL	IL11	3	1	[3d9s]
AALXVLIYDFXL	AL11	IIXXLQXVLCVL	IL11	5	3	[1j4n]
AXGTAILCLTVL	AL11	IYWXGPILGAXL	IL11	3	5	[2w2e, 3zoj, 2w1p]
AXVVGGIVAAXL	AL11	FRKLAAESFGTF	FF11	2	0	[2o9e]
AGXXLAXGLTVL	AL11	FRKLAAESFGTF	FF11	1	0	[2o9e]
AIAXFXAXLLFL	AL11	FGGMIFVLVYCT	FT11	0	1	[3cn6, 4jc6, 1z98, 4ia4, 3cll, 2b5f, 3cn5]
AXVVGGIVAAXL	AL11	SFGTFWLVFGGS	SS11	2	0	[2o9d, 2o9e, 2o9f, 2o9g]
AGXXLAXGLTVL	AL11	SFGTFWLVFGGS	SS11	1	0	[2o9e, 2o9f]
AXVVGGIVAAXL	AL11	FGTFWXVFGGXG	FG11	2	0	[2o9d, 2o9e, 2abm, 2o9f, 2o9g, 1rc2, 3nka, 3nkc, 3nk5]
AGXXLAXGLTVL	AL11	FGTFWXVFGGXG	FG11	1	0	[2o9e, 2o9f]
AALXVLIYDFXL	AL11	GTLQLVLCVLAT	GT11	5	3	[1j4n]
AIGXSVALGXLL	AL11	GTLQLVLCVLAT	GT11	4	3	[1ih5, 1j4n, 1fqy, 1h6i]
AIAXFXAXLLFL	AL11	LGIAWAFGGMIF	LF11	0	1	[2b5f]
AILTEAXGTFXL	AL11	VXGXTVGXIITT	VT11	3	4	[3ne2]
AXVVELILTXXL	AL11	WVFWVGPIXGXV	WV11	3	5	[3d9s]
AQFIGAXLGXLL	AL11	EVVGTFIXXFXG	EG11	2	0	[3ne2]
AILTEAXGTFXL	AL11	EVVGTFIXXFXG	EG11	3	0	[3ne2]
AGXXLAXGLTVL	AL11	EXXXTFWLVFXG	EG11	1	0	[2o9e, 2o9f]
AXVVGGIVAAXL	AL11	EXXXTFWLVFXG	EG11	2	0	[2o9d, 2o9e, 2abm, 2o9f, 2o9g, 1rc2, 3nka, 3nkc, 3nk5]
ALGAEIIGTFXL	AL11	WXFWVGPFIGXA	WA11	3	5	[1z98, 3cn6, 4jc6, 4ia4, 3cll, 2b5f, 3cn5]
AXVVELILTXXL	AL11	WVGPIXGAVXAA	WA11	3	5	[3d9s]
ALGAEIIGTFXL	AL11	WVGPFIGXAXAA	WA11	3	5	[1z98, 3cn6, 4jc6, 4ia4, 3cll, 2b5f, 3cn5]
ALGAEIIGTFXL	AL11	FWVGPFXGXAXA	FA11	3	5	[1z98, 3cn6, 4jc6, 4ia4, 3cll, 2b5f, 3cn5]
AXVVELILTXXL	AL11	FWVGPIVGAXXA	FA11	3	5	[3d9s]
AXLGXLLYDFXL	AL11	FLTLQXVLCIFA	FA11	5	3	[2b6p, 1ymg]
AIGXSVALGXLL	AL11	TLQLVLCVLAXT	TT11	4	3	[1j4n]
AALXVLIYDFXL	AL11	TLQLVLCVLAXT	TT11	5	3	[1j4n]
AXVVELILTXXL	AL11	PALSIGXSVXLG	PG11	3	4	[3d9s]
AALXVLIYDFXL	AL11	IEIIGTLQLVLC	IC11	5	3	[1j4n]
AXGTAILCLTVL	AL11	IGIALLIAHLIC	IC11	3	4	[2w2e, 3zoj, 2w1p]
AIGXSVALGXLL	AL11	IEIIGTLQLVLC	IC11	4	3	[1ih5, 1j4n, 1fqy, 1h6i]
AXVVGGIVAAXL	AL11	AEXFGTFWLVXG	AG11	2	0	[2o9d, 2o9e, 2o9f, 2abm, 2o9g, 1rc2, 3nka, 3nkc, 3nk5]
AGXXLAXGLTVL	AL11	AEXFGTFWLVXG	AG11	1	0	[2o9e, 2o9f]
ALGAEIIGTFXL	AL11	PIGFAVFMVHLA	PA11	3	4	[1z98, 3cn6, 4jc6, 4ia4, 3cll, 2b5f, 3cn5]
ALGAEIIGTFXL	AL11	PLXIGFAVFMVH	PH11	3	4	[1z98, 3cn6, 4jc6, 4ia4, 3cll, 2b5f, 3cn5]
AGXXLAXGLTVL	AL11	PXAIGLAXTLIH	PH11	1	4	[2o9e, 2o9f]
ALGAEIIGTFXL	AL11	PFIGAAVAAAYH	PH11	3	5	[1z98, 3cn6, 4jc6, 4ia4, 3cll, 2b5f, 3cn5]
AXGTAILCLTVL	AL11	PFVIGIALLIAH	PH11	3	4	[2w2e, 3zoj, 2w1p]
AGXXLAXGLTVL	AL11	GXAXXLIXLIXI	GI11	1	4	[2o9e, 2o9f]
AILTEAXGTFXL	AL11	GLVIGLXVXXII	GI11	3	4	[3ne2]
AXGTAILCLTVL	AL11	GPILGXXLAXSI	GI11	3	5	[2w2e, 3zoj, 2w1p]
ALGAEIIGTFXL	AL11	GFXVFMVHLATI	GI11	3	4	[1z98, 3cn6, 4jc6, 4ia4, 3cll, 2b5f, 3cn5]
AXGTAILCLTVL	AL11	GXAXXIAXLIXI	GI11	3	4	[2w2e, 3zoj, 2w1p]
AXVVGGIVAAXL	AL11	GTFXLVFGGXGS	GS11	2	0	[2o9d, 2o9e, 2abm, 2o9f, 2o9g, 1rc2, 3nka, 3nkc, 3nk5]
AGXXLAXGLTVL	AL11	GTFXLVFGGXGS	GS11	1	0	[2o9e, 2o9f]
AXVVGGIVAAXL	AL11	CFGTFWLVFGGC	CC11	2	0	[2abm, 1rc2, 3nka, 3nkc, 3nk5]
AXGTAILCLTVL	AL11	WIYWLGPILGAF	WF11	3	5	[2w2e, 3zoj, 2w1p]
AXVVELILTXXL	AL11	ALXIGXSXXLGH	AH11	3	4	[3d9s]
AXGTAILCLTVL	AL11	WLGPILGAFLAY	WY11	3	5	[2w2e, 3zoj, 2w1p]
AIAXFXAXLLFL	AL11	WAFGGMIFVLVY	WY11	0	1	[3cn6, 4jc6, 1z98, 4ia4, 3cll, 2b5f, 3cn5]
AXVVELILTXXL	AL11	SXALXIGXSXXL	SL11	3	4	[3d9s]
AXGTAILCLTVL	AL11	PIXGAFLAYSIW	PW11	3	5	[2w2e, 3zoj, 2w1p]
AXVVGGIVAAXL	AL11	TFXLVFGGXGSA	TA11	2	0	[2o9e, 2o9f, 2abm]
AGXXLAXGLTVL	AL11	TFXLVFGGXGSA	TA11	1	0	[2o9e, 2o9f]
AILTEAXGTFXL	AL11	IGLTVGXIITTI	II11	3	4	[3ne2]
AIAXFXAXLLFL	AL11	AFGGMIFVLVYC	AC11	0	1	[3cn6, 4jc6, 1z98, 4ia4, 3cll, 2b5f, 3cn5]
AGXXLAXGLTVL	AL11	LTLIXLISIPVT	LT11	1	4	[2o9e]
AXLGXLLYDFXL	AL11	LTLQFVLCIFXT	LT11	5	3	[2b6p, 1ymg]
AILTEAXGTFXL	AL11	LVIXLTVGGIIT	LT11	3	4	[3ne2]
AXLGXLLYDFXL	AL11	TLQFVLCIFATY	TY11	5	3	[2b6p, 1ymg]
AIAXFXAXLLFL	AL11	LRALVYMIAQXL	LL11	0	2	[2b5f]
ALGAEIIGTFXL	AL11	LXIGFAVFMVHL	LL11	3	4	[1z98, 3cn6, 4jc6, 4ia4, 3cll, 2b5f, 3cn5]
AXVVELILTXXL	AL11	LXIGXSXXLGHL	LL11	3	4	[3d9s]
ALGAEIIGTFXL	AL11	EFIATLLFLYIT	ET11	3	0	[1z98, 3cn6, 4jc6, 4ia4, 3cll, 2b5f, 3cn5]
AQXLGAICGVGL	AL11	EFIATLLFLYIT	ET11	2	0	[4jc6, 1z98, 3cn6, 4ia4, 3cll, 2b5f, 3cn5]
AQXLGAICGVGL	AL11	IAEFIATLLFLY	IY11	2	0	[4jc6, 1z98, 3cn6, 4ia4, 3cll, 2b5f, 3cn5]
ALGAEIIGTFXL	AL11	IAEFIATLLFLY	IY11	3	0	[1z98, 3cn6, 4jc6, 4ia4, 3cll, 2b5f, 3cn5]
ALGAEIIGTFXL	AL11	IGAAVAAAYHQY	IY11	3	5	[2b5f]
AXLGXLLYDFXL	AL11	QATIVEXFLTXQ	QQ11	5	3	[2b6p, 1ymg]
AGXXLAXGLTVL	AL11	WLVFGGSGSAVL	WL11	1	0	[2o9e, 2o9f]
AXVVGGIVAAXL	AL11	WLVFGGSGSAVL	WL11	2	0	[2o9e, 2o9f]
AIGXSVALGXLL	AL11	SLAFGLSIATLA	SA11	4	1	[1ih5, 1j4n, 1fqy, 1h6i]
AGXXLAXGLTVL	AL11	LAXTLIHLISIP	LP11	1	4	[2o9e, 2o9f]
AIGXSVALGXLL	AL11	KVSLAFGLSIAT	KT11	4	1	[1ih5, 1j4n, 1fqy, 1h6i]
AIAXFXAXLLFL	AL11	RALVYMIAQXXG	RG11	0	2	[2b5f]
AQFIGAXLGXLL	AL11	TAEVVGTFILVF	TF11	2	0	[3ne2]
AILTEAXGTFXL	AL11	TAEVVGTFILVF	TF11	3	0	[3ne2]
AQFIGAXLGXLL	AL11	VVGTFILVFFGP	VP11	2	0	[3ne2]
AILTEAXGTFXL	AL11	VVGTFILVFFGP	VP11	3	0	[3ne2]
AGXXLAXGLTVL	AL11	KLXAEXFGTFWL	KL11	1	0	[2o9e]
AXVVGGIVAAXL	AL11	KLXAEXFGTFWL	KL11	2	0	[2o9e]
AIGXSVALGXLL	AL11	DNVKVSLAFGLS	DS11	4	1	[1ih5]
AIGXSVALGXLL	AL11	NVKVSLAFGLSI	NI11	4	1	[1ih5]
AIAXFXAXLLFL	AL11	GAICGXGLVKAF	GF11	0	2	[2b5f]
AILTEAXGTFXL	AL11	PIYVIGXIVGAV	PV11	3	5	[3ne2]
ALGAEIIGTFXL	AL11	DDQWIFWVGPFI	DI11	3	5	[2b5f]
ALGAEIIGTFXL	AL11	DQWIFWVGPFIG	DG11	3	5	[2b5f]
ALGAEIIGTFXL	AL11	FIGAAVAAAYHQ	FQ11	3	5	[2b5f]
ALGAEIIGTFXL	AL11	QWIFWVGPFIGA	QA11	3	5	[2b5f]
AILTEAXGTFXL	AL11	IGPIVGAVAAAW	IW11	3	5	[3ne2]
AGXXLAXGLTVL	AL11	CTLIHLISIPVT	CT11	1	4	[2o9f]
AIAXFXAXLLFL	AL11	CLGAICGVGLVK	CK11	0	2	[2b5f]
AGXXLAXGLTVL	AL11	RKLAAESFGTFW	RW11	1	0	[2o9e]
AXVVGGIVAAXL	AL11	RKLAAESFGTFW	RW11	2	0	[2o9e]
QXXGGIVAAXXL	QL11	LVFGGSGSAVLA	LA11	2	0	[2o9e, 2o9f]
QXXGGIVAAXXL	QL11	LSALVVELVLSA	LA11	2	3	[2o9e, 2o9f]
QXXGAIXGAGIL	QL11	VXAEFLATXXXV	VV11	2	0	[3d9s]
QXXGGIVAAXXL	QL11	VXLXLSAGFLLV	VV11	2	3	[2o9d, 2o9e, 2abm, 2o9f, 2o9g, 1rc2, 3nka, 3nkc, 3nk5]
QXXGAVAXAXXL	QL11	IXAEFFAXLFYV	IV11	2	0	[2b6p, 3m9i, 2c32, 1ymg]
QAILTEAIGTFL	QL11	PXXGAVXAAXLY	PY11	3	5	[3ne2]
QAILTEAIGTFL	QL11	GXXXGAXXAAXL	GL11	3	5	[3ne2]
QXXGGIVAAXXL	QL11	LXAEXFGTFXLV	LV11	2	0	[2o9d, 2o9e, 2o9f, 2o9g, 3nka, 3nkc, 3nk5]
QXXGAIVATAIL	QL11	AEFXAXTLFXFI	AI11	2	0	[1ih5, 1fqy, 1h6i]
QXXGAIVATAIL	QL11	AEFXAXILFXXI	AI11	2	0	[1j4n]
QXXGAIVATAIL	QL11	RXVXAEFLAMIL	RL11	2	0	[1j4n]
QXXGAIVATAIL	QL11	RAVXAEFXAXXL	RL11	2	0	[1ih5, 1fqy]
QXXGAIVATAIL	QL11	VAEFLAMILFXF	VF11	2	0	[1j4n]
QXXGAIVATAIL	QL11	VAEFLATTLFXF	VF11	2	0	[1ih5, 1fqy, 1h6i]
QXXGAIVATAIL	QL11	EFLAMILFXFIS	ES11	2	0	[1j4n]
QXXGAIVATAIL	QL11	EFLATTLFXFIS	ES11	2	0	[1ih5, 1fqy, 1h6i]
QXXGAIXGAGIL	QL11	FXAXLXFVFFGL	FL11	2	0	[3d9s]
QXXGAVAXAXXL	QL11	FFAXLFYVFFGL	FL11	2	0	[2b6o, 3m9i, 2b6p, 2c32, 1ymg, 3j41, 1sor]
QXXGAIVATAIL	QL11	FLAMILFXXISI	FI11	2	0	[1j4n]
QXXGAIVATAIL	QL11	FLATTLFXFIXI	FI11	2	0	[1ih5, 1fqy, 1h6i]
QXXGAIVATAIL	QL11	LATXLFXFISIG	LG11	2	0	[1ih5, 1fqy, 1h6i]
QXXGAIXGAGIL	QL11	LAXXXXVFFGXG	LG11	2	0	[3d9s]
QXXGAIVATAIL	QL11	LAMILFXFISIG	LG11	2	0	[1j4n]
QXXGAIVATAIL	QL11	ATXLFXFISXGS	AS11	2	0	[1ih5, 1fqy, 1h6i]
QXXGAIXGAGIL	QL11	AXXXFVFFGLGS	AS11	2	0	[3d9s]
QXXGAIVATAIL	QL11	AMILFXFISXGS	AS11	2	0	[1j4n]
QXXGAIVATAIL	QL11	MILFIFISIGSA	MA11	2	0	[1j4n]
QXXGGIVAAXXL	QL11	FRKLAAESFGTF	FF11	2	0	[2o9e]
QXXGAVAXAXXL	QL11	FAEFXATLFYVF	FF11	2	0	[2b6o, 3m9i, 1sor]
QXXGAIXGAGIL	QL11	FAEFXATLXFVF	FF11	2	0	[3d9s]
QXXGAIVATAIL	QL11	AVXAEFXAMILF	AF11	2	0	[1j4n]
QXXGAIXGAGIL	QL11	AEFXXTXXFVFF	AF11	2	0	[3d9s]
QXXGGIVAAXXL	QL11	AAEXFGTFWLVF	AF11	2	0	[2o9d, 2o9e, 2abm, 2o9f, 2o9g, 1rc2, 3nka, 3nkc, 3nk5]
QXXGAVAXAXXL	QL11	AEFXAXLFYVFF	AF11	2	0	[2b6o, 3m9i, 2b6p, 2c32, 1ymg, 3j41, 1sor]
QXXGAIVATAIL	QL11	AVXAEFXXTXLF	AF11	2	0	[1ih5, 1fqy]
QXXGGIVAAXXL	QL11	AXVVELVLSAGF	AF11	2	3	[2o9e, 2o9f]
QXXGAVAXAXXL	QL11	CAEFFASLFYVF	CF11	2	0	[2b6p, 2c32, 1ymg, 3j41]
QXXGAVAXAXXL	QL11	RAIXAEFFAXLF	RF11	2	0	[2b6p, 3m9i, 1ymg]
QXXGAVAXAXXL	QL11	AIXAEFFAXLFY	AY11	2	0	[2b6p, 3m9i, 1ymg]
QXXGGIVAAXXL	QL11	SFGTFWLVFGGS	SS11	2	0	[2o9d, 2o9e, 2o9f, 2o9g]
QXXGAVAXAXXL	QL11	SLFYVFFGLGAS	SS11	2	0	[2b6p]
QXXGGIVAAXXL	QL11	FGTFWXVFGGXG	FG11	2	0	[2o9d, 2o9e, 2abm, 2o9f, 2o9g, 1rc2, 3nka, 3nkc, 3nk5]
QXXGAVAXAXXL	QL11	FAXLFYVFFGLG	FG11	2	0	[2b6o, 3m9i, 2b6p, 2c32, 1ymg, 3j41, 1sor]
QXXGAVAXAXXL	QL11	TLFYVFFGLGAS	TS11	2	0	[2b6o, 3m9i]
QAILTEAIGTFL	QL11	VXGXTVGXIITT	VT11	3	4	[3ne2]
QXXGGIVAAXXL	QL11	EXXXTFWLVFXG	EG11	2	0	[2o9d, 2o9e, 2abm, 2o9f, 2o9g, 1rc2, 3nka, 3nkc, 3nk5]
QXXGAIXGAGIL	QL11	EFXXTLXFVFXG	EG11	2	0	[3d9s]
QXXGAVAXAXXL	QL11	EFXAXLFYVFXG	EG11	2	0	[2b6o, 2b6p, 3m9i, 2c32, 1ymg, 3j41, 1sor]
QXXGGIVAAXXL	QL11	AEXFGTFWLVXG	AG11	2	0	[2o9d, 2o9e, 2o9f, 2abm, 2o9g, 1rc2, 3nka, 3nkc, 3nk5]
QAILTEAIGTFL	QL11	GLVIGLXVXXII	GI11	3	4	[3ne2]
QXXGGIVAAXXL	QL11	CFGTFWLVFGGC	CC11	2	0	[2abm, 1rc2, 3nka, 3nkc, 3nk5]
QXXGGIVAAXXL	QL11	GTFXLVFGGXGS	GS11	2	0	[2o9d, 2o9e, 2abm, 2o9f, 2o9g, 1rc2, 3nka, 3nkc, 3nk5]
QXXGGIVAAXXL	QL11	TFXLVFGGXGSA	TA11	2	0	[2o9e, 2o9f, 2abm]
QXXGAIVATAIL	QL11	TXLFVFISIGSA	TA11	2	0	[1ih5, 1fqy, 1h6i]
QAILTEAIGTFL	QL11	IGLTVGXIITTI	II11	3	4	[3ne2]
QAILTEAIGTFL	QL11	LVIXLTVGGIIT	LT11	3	4	[3ne2]
QXXGGIVAAXXL	QL11	LVVELVLSXXFL	LL11	2	3	[2o9e, 2abm, 2o9f, 2o9g, 1rc2, 3nka, 3nkc, 3nk5]
QXXGGIVAAXXL	QL11	WLVFGGSGSAVL	WL11	2	0	[2o9e, 2o9f]
QXXGGIVAAXXL	QL11	SALVVELVLSAG	SG11	2	3	[2o9e, 2o9f]
QXXGGIVAAXXL	QL11	KLXAEXFGTFWL	KL11	2	0	[2o9e]
QAILTEAIGTFL	QL11	PIYVIGXIVGAV	PV11	3	5	[3ne2]
QAILTEAIGTFL	QL11	IGPIVGAVAAAW	IW11	3	5	[3ne2]
QXXGGIVAAXXL	QL11	RKLAAESFGTFW	RW11	2	0	[2o9e]
VXLXLSAGFLLV	VV11	WVXPIXGGIXGG	WG11	3	5	[2o9d, 2o9e, 2abm, 2o9f, 2o9g, 1rc2, 3nka, 3nkc, 3nk5]
VGXFLFLWSAFV	VV11	LMAFTQIVAGXA	LA11	0	2	[2w2e, 3zoj, 2w1p]
VPLFGXIVGXXV	VV11	EMVITAILMGLI	EI11	5	3	[1fx8, 1ldi, 1ldf, 1lda]
VXLVAPCVGSVV	VV11	EXXXTGILXXVI	EI11	5	3	[3c02]
VXAEFLATXXXV	VV11	YXXAQLXGAXXG	YG11	0	2	[3d9s]
VYFFAQLLGAXV	VV11	IXXFXGTFVLMF	IF11	2	0	[3c02]
VXLVAPCVGSVV	VV11	ILTGILLLVILV	IV11	5	3	[3c02]
VXLXLSAGFLLV	VV11	PXXGXIIGGLIY	PY11	3	5	[2o9d, 2o9e, 2abm, 2o9f, 2o9g, 1rc2, 3nka, 3nkc, 3nk5]
VGXFLFLWSAFV	VV11	MISFGFGFGVMV	MV11	0	1	[2w2e, 3zoj, 2w1p]
VXLXLSAGFLLV	VV11	LEQLWFFWVVPI	LI11	3	5	[2o9e, 2o9f]
VXLXLSAGFLLV	VV11	GXXIGGXIYRXL	GL11	3	5	[2o9d, 2o9e]
VYFFAQLLGAXV	VV11	GXFLGTFXLMFL	GL11	2	0	[3c02]
VGXFLFLWSAFV	VV11	GFGVMVGXFITY	GY11	0	1	[2w2e, 3zoj, 2w1p]
VXLXLSAGFLLV	VV11	EQLWFFWVVPIV	EV11	3	5	[2o9e, 2o9f]
VXLVAPCVGSVV	VV11	LTGILXLVXLVV	LV11	5	3	[3c02]
VXLXLSAGFLLV	VV11	IGLAXTLIXXIS	IS11	3	4	[2o9d, 2o9e, 2abm, 2o9f, 2o9g, 1rc2, 3nka, 3nkc, 3nk5]
VGXFLFLWSAFV	VV11	IVAGMAAAXAAS	IS11	0	2	[2w1p]
VXLXLSAGFLLV	VV11	GIVAAALLYXXA	GA11	3	2	[2o9e, 2o9f]
VYFFAQLLGAXV	VV11	GTFXLMFLGXGA	GA11	2	0	[3c02]
VGXFLFLWSAFV	VV11	ISFGXGFGVMVG	IG11	0	1	[2w2e, 3zoj, 2w1p]
VXLXLSAGFLLV	VV11	APIAIGLAXTLI	AI11	3	4	[2o9d, 2o9e, 2o9f, 2o9g, 1rc2, 3nka, 3nkc, 3nk5]
VXLXLSAGFLLV	VV11	AIGLAXTLIXLI	AI11	3	4	[2o9d, 2o9e, 2abm, 2o9f, 2o9g, 1rc2, 3nka, 3nkc, 3nk5]
VXAEFLATXXXV	VV11	AXXXGXIXGAXI	AI11	0	2	[3d9s]
VXLVAPCVGSVV	VV11	FNELILTGIXXL	FL11	5	3	[3c02]
VXAEFLATXXXV	VV11	FGLXIGTLXQAL	FL11	0	1	[3d9s]
VXLXLSAGFLLV	VV11	FAPIAXGLALTL	FL11	3	4	[2o9e]
VXLXLSAGFLLV	VV11	FFXVVPIVGXXI	FI11	3	5	[2o9d, 2o9e, 2abm, 2o9f, 2o9g, 1rc2, 3nka, 3nkc, 3nk5]
VXAEFLATXXXV	VV11	FFXXAAQLVGAI	FI11	0	2	[3d9s]
VPLFGXIVGXXV	VV11	ITAILXGXILAL	IL11	5	3	[1fx8, 1ldi, 1ldf, 1lda]
VXLXLSAGFLLV	VV11	IXIXXAXTLIXL	IL11	3	4	[2o9d, 2o9e, 2o9f, 2abm, 2o9g, 1rc2, 3nka, 3nkc, 3nk5]
VXAEFLATXXXV	VV11	IAXAFGLXIXXL	IL11	0	1	[3d9s]
VGXFLFLWSAFV	VV11	MAFTQIVAGMAA	MA11	0	2	[2w2e, 3zoj, 2w1p]
VGXFLFLWSAFV	VV11	SFGFGFGVMVGV	SV11	0	1	[2w2e, 3zoj, 2w1p]
VXLXLSAGFLLV	VV11	LWXFWVVPIXGG	LG11	3	5	[2o9e, 2o9f]
VYFFAQLLGAXV	VV11	LGTFVLMFLGXG	LG11	2	0	[3c02]
VGXFLFLWSAFV	VV11	FGFGFGVMVGXF	FF11	0	1	[2w2e, 3zoj, 2w1p]
VGXFLFLWSAFV	VV11	FTQIVAGMAAAG	FG11	0	2	[2w2e, 3zoj, 2w1p]
VXLXLSAGFLLV	VV11	FWVVPIVGGIIG	FG11	3	5	[2o9d, 2o9e, 2abm, 2o9f, 2o9g, 1rc2, 3nka, 3nkc, 3nk5]
VXLXLSAGFLLV	VV11	VGXIIGGLIYRT	VT11	3	5	[2o9d, 2o9e]
VYFFAQLLGAXV	VV11	EFXXTFVLMFLG	EG11	2	0	[3c02]
VPLFGXIVGXXV	VV11	FAVEMVITAILM	FM11	5	3	[1fx8, 1ldi, 1lda]
VPLFGXIVGXXV	VV11	MVITAILMGLIL	ML11	5	3	[1fx8, 1ldi, 1ldf, 1lda]
VPLFGXIVGXXV	VV11	TAILMGLILAXT	TT11	5	3	[1fx8, 1ldi]
VYFFAQLLGAXV	VV11	TFVLMFLGEGAT	TT11	2	0	[3c02]
VXAEFLATXXXV	VV11	FYVAAQLXGAXA	FA11	0	2	[3d9s]
VGXFLFLWSAFV	VV11	ILMAFTQIVAGM	IM11	0	2	[2w2e, 3zoj, 2w1p]
VXAEFLATXXXV	VV11	AAQLVGAIXGAG	AG11	0	2	[3d9s]
VPLFGXIVGXXV	VV11	AVEMVITAILMG	AG11	5	3	[1fx8, 1ldi, 1ldf, 1lda]
VXLXLSAGFLLV	VV11	PIAIGLALTLIG	PG11	3	4	[3nka, 3nkc]
VXLXLSAGFLLV	VV11	GGIVAAALLXLI	GI11	3	2	[2o9e, 2o9f]
VXLXLSAGFLLV	VV11	GXAXXLIXLIXI	GI11	3	4	[2o9e, 2o9f, 2abm, 2o9g, 1rc2, 3nkc, 3nk5]
VGXFLFLWSAFV	VV11	GFGFXVMVGXFI	GI11	0	1	[2w2e, 3zoj, 2w1p]
VXLXLSAGFLLV	VV11	PXAIGLAXTLIH	PH11	3	4	[2o9d, 2o9e, 2abm, 2o9f, 2o9g, 1rc2, 3nk5]
VGXFLFLWSAFV	VV11	TQIVAGXAAAXA	TA11	0	2	[2w2e, 3zoj, 2w1p]
VXLXLSAGFLLV	VV11	VVGGIVXXALXY	VY11	3	2	[2o9e, 2abm, 2o9f]
VXLXLSAGFLLV	VV11	LTLIXLISIPVT	LT11	3	4	[2o9e]
VXLVAPCVGSVV	VV11	LILTGILXLVIL	LL11	5	3	[3c02]
VXLXLSAGFLLV	VV11	LAXTLIHLISIP	LP11	3	4	[2o9e, 2o9f]
VXLXLSAGFLLV	VV11	QLWXFWVVPIVG	QG11	3	5	[2o9e, 2o9f]
VXLXLSAGFLLV	VV11	IIGGLIYRTLLE	IE11	3	5	[2o9e]
VGXFLFLWSAFV	VV11	AGMAAAGAASAM	AM11	0	2	[2w1p]
VXLXLSAGFLLV	VV11	WXFWVVPIVGXI	WI11	3	5	[2o9d, 2o9e, 2abm, 2o9f, 2o9g, 1rc2, 3nka, 3nkc, 3nk5]
VXLXLSAGFLLV	VV11	IXGXIXGGLIYR	IR11	3	5	[2o9d, 2o9e]
VXLVAPCVGSVV	VV11	NELILTGILLLV	NV11	5	3	[3c02]
VYFFAQLLGAXV	VV11	FLGTFVLMFLGE	FE11	2	0	[3c02]
VGXFLFLWSAFV	VV11	QIVAGXAAAXXA	QA11	0	2	[2w2e, 3zoj, 2w1p]
VXLXLSAGFLLV	VV11	CTLIHLISIPVT	CT11	3	4	[2o9f]
ELXLSAGFLXVI	EI11	LTVLTMAFAVGH	LH11	3	1	[2o9e]
ELXLSAGFLXVI	EI11	WVXPIXGGIXGG	WG11	3	5	[2o9d, 2o9e, 2abm, 2o9f, 2o9g, 1rc2, 3nka, 3nkc, 3nk5]
EXXLTLQXVLCI	EI11	WVYWVXPXIGAG	WG11	3	5	[2b6o, 2b6p, 3m9i, 2c32, 1ymg, 3j41, 1sor]
EXXLTLQXVLCI	EI11	WXGPVIGAXLGS	WS11	3	5	[2b6o, 2b6p, 3m9i, 2c32, 1ymg, 3j41, 1sor]
EXXLTLQXVLCI	EI11	VALAXGFSLTLG	VG11	3	4	[2b6o, 2b6p, 3m9i, 2c32, 1ymg, 3j41, 1sor]
EAIGTFLLXLVI	EI11	VGTFXLVFFGPG	VG11	3	0	[3ne2]
EMVITAILMGLI	EI11	LFGXIXGXIVGA	LA11	3	5	[1fx8, 1ldi, 1ldf, 1lda]
EMVITAILMGLI	EI11	LLIGLLIAVIGA	LA11	3	4	[1fx8, 1ldi, 1ldf, 1lda]
EXXLTLQXVLCI	EI11	VIGAGLGSLLYD	VD11	3	5	[2b6p, 3m9i, 1ymg]
EXXLTLQXVLCI	EI11	IGAXLGSLXYDF	IF11	3	5	[2b6p, 1ymg]
EXXLTLQXVLCI	EI11	YWVGPVIGAXXG	YG11	3	5	[2b6o, 2b6p, 3m9i, 2c32, 1ymg, 3j41, 1sor]
EAIGTFLLXLVI	EI11	IGMAFALAIAAV	IV11	3	1	[3ne2]
EMVITAILMGLI	EI11	LIGLLXAVIXAS	LS11	3	4	[1fx8, 1ldi, 1ldf, 1lda]
EXXXTGILXXVI	EI11	LSSVVGXIILCI	LI11	3	4	[3c02]
EMVITAILMGLI	EI11	LVPLFGPIVGXI	LI11	3	5	[1fx8, 1ldi, 1ldf, 1lda]
ELXLSAGFLXVI	EI11	LEQLWFFWVVPI	LI11	3	5	[2o9e, 2o9f]
EXXLTLQXVLCI	EI11	PXIGAXLGSLLY	PY11	3	5	[2b6o, 2b6p, 3m9i, 2c32, 1ymg, 3j41, 1sor]
EAIGTFLLXLVI	EI11	PXXGAVXAAXLY	PY11	3	5	[3ne2]
EMVITAILMGLI	EI11	PXXGXIVGAFAY	PY11	3	5	[1fx8, 1ldi, 1ldf, 1lda]
ELXLSAGFLXVI	EI11	PXXGXIIGGLIY	PY11	3	5	[2o9d, 2o9e, 2abm, 2o9f, 2o9g, 1rc2, 3nka, 3nkc, 3nk5]
EXXXTGILXXVI	EI11	PXVGSVVFCQFY	PY11	3	5	[3c02]
EXXXTFQLXLCI	EI11	PXXGAVXAAXLY	PY11	3	5	[3d9s]
ELXLSAGFLXVI	EI11	EQLWFFWVVPIV	EV11	3	5	[2o9e, 2o9f]
EMVITAILMGLI	EI11	GXIXGAXAYRXL	GL11	3	5	[1fx8, 1ldi, 1ldf, 1lda]
EAIGTFLLXLVI	EI11	GXXXGAXXAAXL	GL11	3	5	[3ne2]
EXXLTLQXVLCI	EI11	GAXLGSLLYDFL	GL11	3	5	[2b6p, 1ymg]
EXXLTLQXVLCI	EI11	GPXIGAXLGSLL	GL11	3	5	[2b6o, 2b6p, 3m9i, 2c32, 1ymg, 3j41, 1sor]
ELXLSAGFLXVI	EI11	GXXIGGXIYRXL	GL11	3	5	[2o9d, 2o9e]
EXXXTFQLXLCI	EI11	GXXXGAXXAAXL	GL11	3	5	[3d9s]
ELXLSAGFLXVI	EI11	IGLAXTLIXXIS	IS11	3	4	[2o9d, 2o9e, 2abm, 2o9f, 2o9g, 1rc2, 3nka, 3nkc, 3nk5]
EAIGTFLLXLVI	EI11	GTFXLVFFGXGA	GA11	3	0	[3ne2]
EMVITAILMGLI	EI11	GXIVGXIVGAFA	GA11	3	5	[1fx8, 1ldi, 1ldf, 1lda]
ELXLSAGFLXVI	EI11	AIGLAXTLIXLI	AI11	3	4	[2o9d, 2o9e, 2abm, 2o9f, 2o9g, 1rc2, 3nka, 3nkc, 3nk5]
EMVITAILMGLI	EI11	AIVGAFAYRKLI	AI11	3	5	[1fx8, 1ldi, 1ldf, 1lda]
ELXLSAGFLXVI	EI11	APIAIGLAXTLI	AI11	3	4	[2o9d, 2o9e, 2o9f, 2o9g, 1rc2, 3nka, 3nkc, 3nk5]
EAIGTFLLXLVI	EI11	AXXVIGLTVXGI	AI11	3	4	[3ne2]
EMVITAILMGLI	EI11	AXLLIGLLIAVI	AI11	3	4	[1fx8, 1ldi, 1ldf, 1lda]
EXXXTFQLXLCI	EI11	IGXSVXLGHLXG	IG11	3	4	[3d9s]
EXXXTGILXXVI	EI11	VGLIILCIGITF	VF11	3	4	[3c02]
ELXLSAGFLXVI	EI11	FAPIAXGLALTL	FL11	3	4	[2o9e]
EAIGTFLLXLVI	EI11	FXXAIAAVIYXL	FL11	3	1	[3ne2]
EXXXTFQLXLCI	EI11	FGLXIGTLXQAL	FL11	3	1	[3d9s]
ELXLSAGFLXVI	EI11	FFXVVPIVGXXI	FI11	3	5	[2o9d, 2o9e, 2abm, 2o9f, 2o9g, 1rc2, 3nka, 3nkc, 3nk5]
ELXLSAGFLXVI	EI11	LWXFWVVPIXGG	LG11	3	5	[2o9e, 2o9f]
EAIGTFLLXLVI	EI11	AFXLAIAAVIYS	AS11	3	1	[3ne2]
ELIXTFQLVFTI	EI11	SLCFGLSIATMV	SV11	3	1	[3gd8, 2d57, 2zz9, 3iyz]
EXXXTFQLXLCI	EI11	SIGLSVTLGHLV	SV11	3	4	[3d9s]
EXXLTLQXVLCI	EI11	AXGFSLTLGHLF	AF11	3	4	[2b6o, 2b6p, 3m9i, 2c32, 1ymg, 3j41, 1sor]
EAIGTFLLXLVI	EI11	AXVVGTFXXXFF	AF11	3	0	[3ne2]
EXXXTGILXXVI	EI11	APCVGSVVFCQF	AF11	3	5	[3c02]
ELXLSAGFLXVI	EI11	IXIXXAXTLIXL	IL11	3	4	[2o9d, 2o9e, 2o9f, 2abm, 2o9g, 1rc2, 3nka, 3nkc, 3nk5]
EXXXTFQLXLCI	EI11	IAXAFGLXIXXL	IL11	3	1	[3d9s]
ELIXTFQLVFTI	EI11	FGLSIATMVQCF	FF11	3	1	[3gd8, 2d57, 2zz9, 3iyz]
EMVITAILMGLI	EI11	FGPIVGAIVGXF	FF11	3	5	[1fx8, 1ldi, 1ldf, 1lda]
ELXLSAGFLXVI	EI11	FWVVPIVGGIIG	FG11	3	5	[2o9d, 2o9e, 2abm, 2o9f, 2o9g, 1rc2, 3nka, 3nkc, 3nk5]
EXXLTLQXVLCI	EI11	GSVALAVGFXLT	GT11	3	4	[2b6p, 3m9i, 1ymg]
ELXLSAGFLXVI	EI11	VALAXGLTVLTM	VM11	3	1	[2o9d, 2o9e, 2abm, 2o9f, 2o9g, 1rc2, 3nka]
ELXLSAGFLXVI	EI11	TVLTMAXAVGXI	TI11	3	1	[2o9e]
ELXLSAGFLXVI	EI11	VLTMAXAVGXIS	VS11	3	1	[2o9e]
ELXLSAGFLXVI	EI11	LAXGLTVLTMAF	LF11	3	1	[2o9d, 2o9e, 2abm, 2o9f, 2o9g, 1rc2, 3nka]
EAIGTFLLXLVI	EI11	VXGXTVGXIITT	VT11	3	4	[3ne2]
EXXXTGILXXVI	EI11	VXXXIILCIGXT	VT11	3	4	[3c02]
ELXLSAGFLXVI	EI11	VGXIIGGLIYRT	VT11	3	5	[2o9d, 2o9e]
EXXXTFQLXLCI	EI11	WVFWVGPIXGXV	WV11	3	5	[3d9s]
EXXXTGILXXVI	EI11	WVPLVAPCVGXV	WV11	3	5	[3c02]
EAIGTFLLXLVI	EI11	EVVGTFIXXFXG	EG11	3	0	[3ne2]
EXXXTFQLXLCI	EI11	FWVGPIVGAXXA	FA11	3	5	[3d9s]
EXXXTFQLXLCI	EI11	WVGPIXGAVXAA	WA11	3	5	[3d9s]
EAIGTFLLXLVI	EI11	ALAIAAVIYSLG	AG11	3	1	[3ne2]
ELIXTFQLVFTI	EI11	ISLCFGLSIATM	IM11	3	1	[3gd8, 2d57, 2zz9, 3iyz]
EMVITAILMGLI	EI11	IGLLIAVIGASM	IM11	3	4	[1fx8, 1ldi, 1ldf, 1lda]
EMVITAILMGLI	EI11	PLFGXIVGXIVG	PG11	3	5	[1fx8, 1ldi, 1ldf, 1lda]
ELXLSAGFLXVI	EI11	PIAIGLALTLIG	PG11	3	4	[3nka, 3nkc]
EMVITAILMGLI	EI11	PLLIGLLIAVIG	PG11	3	4	[1fx8, 1ldi, 1ldf, 1lda]
EXXXTFQLXLCI	EI11	PALSIGXSVXLG	PG11	3	4	[3d9s]
EAIGTFLLXLVI	EI11	GLVIGLXVXXII	GI11	3	4	[3ne2]
EAIGTFLLXLVI	EI11	GXAFALAIAXXI	GI11	3	1	[3ne2]
ELXLSAGFLXVI	EI11	GXAXXLIXLIXI	GI11	3	4	[2o9e, 2o9f, 2abm, 2o9g, 1rc2, 3nkc, 3nk5]
ELXLSAGFLXVI	EI11	PXAIGLAXTLIH	PH11	3	4	[2o9d, 2o9e, 2abm, 2o9f, 2o9g, 1rc2, 3nk5]
EXXLTLQXVLCI	EI11	GFSLTLGHLFGM	GM11	3	4	[2b6o, 2b6p, 3m9i, 2c32, 1ymg, 1sor]
EXXLTLQXVLCI	EI11	ALAXGFSXTLGH	AH11	3	4	[2b6o, 2b6p, 3m9i, 2c32, 1ymg, 3j41, 1sor]
EXXXTFQLXLCI	EI11	ALXIGXSXXLGH	AH11	3	4	[3d9s]
ELIXTFQLVFTI	EI11	CFGLSIATMVQC	CC11	3	1	[3gd8, 2d57, 2zz9, 3iyz]
EXXXTFQLXLCI	EI11	SXALXIGXSXXL	SL11	3	4	[3d9s]
EXXLTLQXVLCI	EI11	SXXLAVGFSXTL	SL11	3	4	[2b6o, 2b6p, 3m9i, 2c32, 1ymg, 3j41]
EAIGTFLLXLVI	EI11	MAFALAIAAVIY	MY11	3	1	[3ne2]
EXXXTGILXXVI	EI11	SVVGLIILCIGI	SI11	3	4	[3c02]
EAIGTFLLXLVI	EI11	IGLTVGXIITTI	II11	3	4	[3ne2]
ELIXTFQLVFTI	EI11	LISLCFGLSIAT	LT11	3	1	[3gd8, 2d57, 2zz9, 3iyz]
EAIGTFLLXLVI	EI11	LVIXLTVGGIIT	LT11	3	4	[3ne2]
ELXLSAGFLXVI	EI11	LTLIXLISIPVT	LT11	3	4	[2o9e]
EXXXTGILXXVI	EI11	PLVAPCVGSVVF	PF11	3	5	[3c02]
EXXLTLQXVLCI	EI11	LAXGFSXXLGHL	LL11	3	4	[2b6o, 2b6p, 3m9i, 2c32, 1ymg, 3j41, 1sor]
EXXXTFQLXLCI	EI11	LXIGXSXXLGHL	LL11	3	4	[3d9s]
ELXLSAGFLXVI	EI11	LAXTLIHLISIP	LP11	3	4	[2o9e, 2o9f]
EXXXTGILXXVI	EI11	LVAPCVGSVVFC	LC11	3	5	[3c02]
ELXLSAGFLXVI	EI11	QLWXFWVVPIVG	QG11	3	5	[2o9e, 2o9f]
ELXLSAGFLXVI	EI11	IIGGLIYRTLLE	IE11	3	5	[2o9e]
EMVITAILMGLI	EI11	VGAIVGAFAYRK	VK11	3	5	[1fx8, 1ldi, 1ldf, 1lda]
EAIGTFLLXLVI	EI11	TAEVVGTFILVF	TF11	3	0	[3ne2]
ELXLSAGFLXVI	EI11	IXGXIXGGLIYR	IR11	3	5	[2o9d, 2o9e]
EMVITAILMGLI	EI11	IVGXIVGAFAYR	IR11	3	5	[1fx8, 1ldi, 1ldf, 1lda]
EAIGTFLLXLVI	EI11	VVGTFILVFFGP	VP11	3	0	[3ne2]
EXXXTGILXXVI	EI11	SSVVGLIILCIG	SG11	3	4	[3c02]
EXXXTGILXXVI	EI11	KLSSVVGLIILC	KC11	3	4	[3c02]
ELXLSAGFLXVI	EI11	WXFWVVPIVGXI	WI11	3	5	[2o9d, 2o9e, 2abm, 2o9f, 2o9g, 1rc2, 3nka, 3nkc, 3nk5]
EAIGTFLLXLVI	EI11	PIYVIGXIVGAV	PV11	3	5	[3ne2]
EXXXTGILXXVI	EI11	VAPCVGSVVFCQ	VQ11	3	5	[3c02]
EAIGTFLLXLVI	EI11	IGPIVGAVAAAW	IW11	3	5	[3ne2]
ELXLSAGFLXVI	EI11	CTLIHLISIPVT	CT11	3	4	[2o9f]
LTVLTMAFAVGH	LH11	SAGFLLVIHGAT	ST11	1	3	[2o9e]
LTVLTMAFAVGH	LH11	LSAGFLLVIXGA	LA11	1	3	[2o9e]
LVLSAGFLLVIH	LH11	WVXPIXGGIXGG	WG11	3	5	[2o9d, 2o9e, 2o9f, 2o9g, 1rc2, 3nka, 3nkc, 3nk5]
LTVLTMAFAVGH	LH11	VLSAGFLLVIHG	VG11	1	3	[2o9e]
LVLSAGFLLVIH	LH11	PXXGXIIGGLIY	PY11	3	5	[2o9d, 2o9e, 2o9f, 2o9g, 1rc2, 3nka, 3nkc, 3nk5]
LVLSAGFLLVIH	LH11	LEQLWFFWVVPI	LI11	3	5	[2o9e, 2o9f]
LVLSAGFLLVIH	LH11	EQLWFFWVVPIV	EV11	3	5	[2o9e, 2o9f]
LTVLTMAFAVGH	LH11	LXAEXFGTFXLV	LV11	1	0	[2o9e]
LTVLTMAFAVGH	LH11	IGLAXTLIXXIS	IS11	1	4	[2o9e]
LVLSAGFLLVIH	LH11	IGLAXTLIXXIS	IS11	3	4	[2o9d, 2o9e, 2o9f, 2o9g, 1rc2, 3nka, 3nkc, 3nk5]
LVLSAGFLLVIH	LH11	GXXIGGXIYRXL	GL11	3	5	[2o9d, 2o9e]
LTVLTMAFAVGH	LH11	APIAIGLAXTLI	AI11	1	4	[2o9e]
LTVLTMAFAVGH	LH11	AIGLAXTLIXLI	AI11	1	4	[2o9e]
LVLSAGFLLVIH	LH11	APIAIGLAXTLI	AI11	3	4	[2o9d, 2o9e, 2o9f, 2o9g, 1rc2, 3nka, 3nkc, 3nk5]
LVLSAGFLLVIH	LH11	AIGLAXTLIXLI	AI11	3	4	[2o9d, 2o9e, 2o9f, 2o9g, 1rc2, 3nka, 3nkc, 3nk5]
LTVLTMAFAVGH	LH11	FAPIAXGLALTL	FL11	1	4	[2o9e]
LVLSAGFLLVIH	LH11	FAPIAXGLALTL	FL11	3	4	[2o9e]
LVLSAGFLLVIH	LH11	FFXVVPIVGXXI	FI11	3	5	[2o9d, 2o9e, 2o9f, 2o9g, 1rc2, 3nka, 3nkc, 3nk5]
LVLSAGFLLVIH	LH11	LWXFWVVPIXGG	LG11	3	5	[2o9e, 2o9f]
LTVLTMAFAVGH	LH11	FRKLAAESFGTF	FF11	1	0	[2o9e]
LTVLTMAFAVGH	LH11	AAEXFGTFWLVF	AF11	1	0	[2o9e]
LTVLTMAFAVGH	LH11	FGTFWXVFGGXG	FG11	1	0	[2o9e]
LVLSAGFLLVIH	LH11	FWVVPIVGGIIG	FG11	3	5	[2o9d, 2o9e, 2o9f, 2o9g, 1rc2, 3nka, 3nkc, 3nk5]
LTVLTMAFAVGH	LH11	SFGTFWLVFGGS	SS11	1	0	[2o9e]
LVLSAGFLLVIH	LH11	VALAXGLTVLTM	VM11	3	1	[2o9d, 2o9e, 2o9f, 2o9g, 1rc2, 3nka]
LVLSAGFLLVIH	LH11	IXIXXAXTLIXL	IL11	3	4	[2o9d, 2o9e, 2o9f, 2o9g, 1rc2, 3nka, 3nkc, 3nk5]
LTVLTMAFAVGH	LH11	IXIXXAXTLIXL	IL11	1	4	[2o9e]
LVLSAGFLLVIH	LH11	TVLTMAXAVGXI	TI11	3	1	[2o9e]
LVLSAGFLLVIH	LH11	LAXGLTVLTMAF	LF11	3	1	[2o9d, 2o9e, 2o9f, 2o9g, 1rc2, 3nka]
LVLSAGFLLVIH	LH11	VLTMAXAVGXIS	VS11	3	1	[2o9e]
LVLSAGFLLVIH	LH11	VGXIIGGLIYRT	VT11	3	5	[2o9d, 2o9e]
LTVLTMAFAVGH	LH11	EXXXTFWLVFXG	EG11	1	0	[2o9e]
LTVLTMAFAVGH	LH11	AEXFGTFWLVXG	AG11	1	0	[2o9e]
LVLSAGFLLVIH	LH11	PIAIGLALTLIG	PG11	3	4	[3nka, 3nkc]
LVLSAGFLLVIH	LH11	GXAXXLIXLIXI	GI11	3	4	[2o9e, 2o9f, 2o9g, 1rc2, 3nkc, 3nk5]
LTVLTMAFAVGH	LH11	GXAXXLIXLIXI	GI11	1	4	[2o9e]
LVLSAGFLLVIH	LH11	PXAIGLAXTLIH	PH11	3	4	[2o9d, 2o9e, 2o9f, 2o9g, 1rc2, 3nk5]
LTVLTMAFAVGH	LH11	PXAIGLAXTLIH	PH11	1	4	[2o9e]
LTVLTMAFAVGH	LH11	GTFXLVFGGXGS	GS11	1	0	[2o9e]
LTVLTMAFAVGH	LH11	TFXLVFGGXGSA	TA11	1	0	[2o9e]
LVLSAGFLLVIH	LH11	LTLIXLISIPVT	LT11	3	4	[2o9e]
LTVLTMAFAVGH	LH11	LTLIXLISIPVT	LT11	1	4	[2o9e]
LTVLTMAFAVGH	LH11	LAXTLIHLISIP	LP11	1	4	[2o9e]
LVLSAGFLLVIH	LH11	LAXTLIHLISIP	LP11	3	4	[2o9e, 2o9f]
LVLSAGFLLVIH	LH11	QLWXFWVVPIVG	QG11	3	5	[2o9e, 2o9f]
LVLSAGFLLVIH	LH11	IIGGLIYRTLLE	IE11	3	5	[2o9e]
LVLSAGFLLVIH	LH11	IXGXIXGGLIYR	IR11	3	5	[2o9d, 2o9e]
LTVLTMAFAVGH	LH11	AGFLLVIHGATD	AD11	1	3	[2o9e]
LTVLTMAFAVGH	LH11	KLXAEXFGTFWL	KL11	1	0	[2o9e]
LTVLTMAFAVGH	LH11	RKLAAESFGTFW	RW11	1	0	[2o9e]
LVLSAGFLLVIH	LH11	CTLIHLISIPVT	CT11	3	4	[2o9f]
VLSAGFLLVIHG	VG11	WVXPIXGGIXGG	WG11	3	5	[2o9d, 2o9e, 2o9f, 2o9g, 1rc2, 3nka, 3nkc, 3nk5]
LVLSAGFLLVIH	LH11	WXFWVVPIVGXI	WI11	3	5	[2o9d, 2o9e, 2o9f, 2o9g, 1rc2, 3nka, 3nkc, 3nk5]
VALAXGFSLTLG	VG11	LQVALXFGLALA	LA11	4	1	[2b6o, 3m9i]
VALAXGFSLTLG	VG11	IFXTLQFVLXIF	IF11	4	3	[2b6o, 2b6p, 3m9i, 2c32, 1ymg, 3j41, 1sor]
VGTFXLVFFGPG	VG11	IGMAFALAIAAV	IV11	0	1	[3ne2]
VGTFXLVFFGPG	VG11	YXXAQFIGAXXG	YG11	0	2	[3ne2]
VLSAGFLLVIHG	VG11	LEQLWFFWVVPI	LI11	3	5	[2o9e, 2o9f]
VLSAGFLLVIHG	VG11	PXXGXIIGGLIY	PY11	3	5	[2o9d, 2o9e, 2o9f, 2o9g, 1rc2, 3nka, 3nkc, 3nk5]
VGTFXLVFFGPG	VG11	TEAIGTFLLMLV	TV11	0	3	[3ne2]
VALAXGFSLTLG	VG11	TIVEIFLTLXFV	TV11	4	3	[2b6o, 2b6p, 3m9i, 2c32, 1ymg, 1sor]
VLSAGFLLVIHG	VG11	EQLWFFWVVPIV	EV11	3	5	[2o9e, 2o9f]
VLSAGFLLVIHG	VG11	GXXIGGXIYRXL	GL11	3	5	[2o9d, 2o9e]
VVGYVIAQXVGG	VG11	LXAEXFGTFXLV	LV11	2	0	[2o9d, 2o9e, 2o9f, 3nka, 3nk5]
VGTFXLVFFGPG	VG11	IXAQFIGXAXGS	IS11	0	2	[3ne2]
VLSAGFLLVIHG	VG11	IGLAXTLIXXIS	IS11	3	4	[2o9d, 2o9e, 2o9f, 2o9g, 1rc2, 3nk5]
VGTFXLVFFGPG	VG11	IGTFXLMLVIXG	IG11	0	3	[3ne2]
VGXIIGAVLAXG	VG11	IALAIGXSVAXG	IG11	5	4	[3gd8]
VGXIVAXAILSG	VG11	AEFXAXTLFXFI	AI11	2	0	[1ih5, 1h6i]
VLSAGFLLVIHG	VG11	AIGLAXTLIXLI	AI11	3	4	[2o9d, 2o9e, 2o9f, 2o9g, 1rc2, 3nk5]
VLSAGFLLVIHG	VG11	APIAIGLAXTLI	AI11	3	4	[2o9d, 2o9e, 2o9f, 2o9g, 1rc2, 3nka, 3nkc, 3nk5]
VGXIVAXAILSG	VG11	RAVXAEFXAXXL	RL11	2	0	[1ih5]
VGXIVAXAILSG	VG11	VAEFLATTLFXF	VF11	2	0	[1ih5, 1h6i]
VGXIVAXAILSG	VG11	EFLATTLFXFIS	ES11	2	0	[1ih5, 1h6i]
VLSAGFLLVIHG	VG11	FAPIAXGLALTL	FL11	3	4	[2o9e]
VGTFXLVFFGPG	VG11	FXXAIAAVIYXL	FL11	0	1	[3ne2]
VLSAGFLLVIHG	VG11	FFXVVPIVGXXI	FI11	3	5	[2o9d, 2o9e, 2o9f, 2o9g, 1rc2, 3nka, 3nkc, 3nk5]
VGXIVAXAILSG	VG11	FLATTLFXFIXI	FI11	2	0	[1ih5, 1h6i]
VVGYVIAQXVGG	VG11	AAEXFGTFWLVF	AF11	2	0	[2o9d, 2o9e, 2o9f, 3nka, 3nk5]
VGXIVAXAILSG	VG11	AVXAEFXXTXLF	AF11	2	0	[1ih5]
VGXIIGAVLAXG	VG11	AXGFSVAIGHLF	AF11	5	4	[3gd8]
VLSAGFLLVIHG	VG11	LWXFWVVPIXGG	LG11	3	5	[2o9e, 2o9f]
VGXIVAXAILSG	VG11	LATXLFXFISIG	LG11	2	0	[1ih5, 1h6i]
VGXIVAXAILSG	VG11	ATXLFXFISXGS	AS11	2	0	[1ih5, 1h6i]
VGTFXLVFFGPG	VG11	AFXLAIAAVIYS	AS11	0	1	[3ne2]
VALAXGFSLTLG	VG11	IVEIXLTLQFVL	IL11	4	3	[2b6o, 2b6p, 3m9i, 2c32, 1ymg, 3j41, 1sor]
VLSAGFLLVIHG	VG11	IXIXXAXTLIXL	IL11	3	4	[2o9d, 2o9e, 2o9f, 2o9g, 1rc2, 3nka, 3nkc, 3nk5]
VVGYVIAQXVGG	VG11	FRKLAAESFGTF	FF11	2	0	[2o9e]
VVGYVIAQXVGG	VG11	SFGTFWLVFGGS	SS11	2	0	[2o9d, 2o9e, 2o9f]
VVGYVIAQXVGG	VG11	FGTFWXVFGGXG	FG11	2	0	[2o9d, 2o9e, 2o9f, 3nka, 3nk5]
VLSAGFLLVIHG	VG11	FWVVPIVGGIIG	FG11	3	5	[2o9d, 2o9e, 2o9f, 2o9g, 1rc2, 3nka, 3nkc, 3nk5]
VLSAGFLLVIHG	VG11	VALAXGLTVLTM	VM11	3	1	[2o9d, 2o9e, 2o9f, 2o9g, 1rc2, 3nka]
VLSAGFLLVIHG	VG11	TVLTMAXAVGXI	TI11	3	1	[2o9e]
VLSAGFLLVIHG	VG11	VLTMAXAVGXIS	VS11	3	1	[2o9e]
VLSAGFLLVIHG	VG11	LAXGLTVLTMAF	LF11	3	1	[2o9d, 2o9e, 2o9f, 2o9g, 1rc2, 3nka]
VLSAGFLLVIHG	VG11	VGXIIGGLIYRT	VT11	3	5	[2o9d, 2o9e]
VGTFXLVFFGPG	VG11	FAIGMAFALAIA	FA11	0	1	[3ne2]
VALAXGFSLTLG	VG11	FLTLQXVLCIFA	FA11	4	3	[2b6o, 2b6p, 3m9i, 2c32, 1ymg, 3j41]
VVGYVIAQXVGG	VG11	EXXXTFWLVFXG	EG11	2	0	[2o9d, 2o9e, 2o9f, 3nka, 3nk5]
VVGYVIAQXVGG	VG11	AEXFGTFWLVXG	AG11	2	0	[2o9d, 2o9e, 2o9f, 3nka, 3nk5]
VGTFXLVFFGPG	VG11	ALAIAAVIYSLG	AG11	0	1	[3ne2]
VLSAGFLLVIHG	VG11	PIAIGLALTLIG	PG11	3	4	[3nka, 3nkc]
VGTFXLVFFGPG	VG11	ILTEAIGTFLLM	IM11	0	3	[3ne2]
VGTFXLVFFGPG	VG11	GXAFALAIAXXI	GI11	0	1	[3ne2]
VLSAGFLLVIHG	VG11	GXAXXLIXLIXI	GI11	3	4	[2o9e, 2o9f, 2o9g, 1rc2, 3nk5]
VGXIIGAVLAXG	VG11	GXXVAXGHLXAI	GI11	5	4	[3gd8]
VGTFXLVFFGPG	VG11	PYIVAQFIGAAL	PL11	0	2	[3ne2]
VGTFXLVFFGPG	VG11	QFIGAALGSLLF	QF11	0	2	[3ne2]
VGXIIGAVLAXG	VG11	ALXXGFSVAXGH	AH11	5	4	[3gd8]
VLSAGFLLVIHG	VG11	PXAIGLAXTLIH	PH11	3	4	[2o9d, 2o9e, 2o9f, 2o9g, 1rc2, 3nk5]
VVGYVIAQXVGG	VG11	CFGTFWLVFGGC	CC11	2	0	[3nka, 3nk5]
VGTFXLVFFGPG	VG11	MAFALAIAAVIY	MY11	0	1	[3ne2]
VVGYVIAQXVGG	VG11	GTFXLVFGGXGS	GS11	2	0	[2o9d, 2o9e, 2o9f, 3nka, 3nk5]
VGXIVAXAILSG	VG11	TXLFVFISIGSA	TA11	2	0	[1ih5, 1h6i]
VVGYVIAQXVGG	VG11	TFXLVFGGXGSA	TA11	2	0	[2o9e, 2o9f]
VGXIIGAVLAXG	VG11	SXAXAIGFSVAI	SI11	5	4	[3gd8]
VLSAGFLLVIHG	VG11	LTLIXLISIPVT	LT11	3	4	[2o9e]
VALAXGFSLTLG	VG11	LTLQFVLCIFXT	LT11	4	3	[2b6o, 2b6p, 3m9i, 2c32, 1ymg, 3j41]
VGTFXLVFFGPG	VG11	LTEAIGTFLLML	LL11	0	3	[3ne2]
VGXIIGAVLAXG	VG11	LXXGXSVAXGHL	LL11	5	4	[3gd8]
VGTFXLVFFGPG	VG11	IGLTVGXIITTI	II11	0	4	[3ne2]
VALAXGFSLTLG	VG11	TLQFVLCIFATY	TY11	4	3	[2b6p, 3m9i, 1ymg]
VVGYVIAQXVGG	VG11	WLVFGGSGSAVL	WL11	2	0	[2o9e, 2o9f]
VLSAGFLLVIHG	VG11	LAXTLIHLISIP	LP11	3	4	[2o9e]
VLSAGFLLVIHG	VG11	QLWXFWVVPIVG	QG11	3	5	[2o9e, 2o9f]
VLSAGFLLVIHG	VG11	WXFWVVPIVGXI	WI11	3	5	[2o9d, 2o9e, 2o9f, 2o9g, 1rc2, 3nka, 3nkc, 3nk5]
VLSAGFLLVIHG	VG11	IIGGLIYRTLLE	IE11	3	5	[2o9e]
VLSAGFLLVIHG	VG11	IXGXIXGGLIYR	IR11	3	5	[2o9d, 2o9e]
VGTFXLVFFGPG	VG11	AIGTFLLMLVIM	AM11	0	3	[3ne2]
VVGYVIAQXVGG	VG11	KLXAEXFGTFWL	KL11	2	0	[2o9e]
VVGYVIAQXVGG	VG11	RKLAAESFGTFW	RW11	2	0	[2o9e]
LSAGFLLVIXGA	LA11	WVXPIXGGIXGG	WG11	3	5	[2o9d, 2o9e, 2o9f, 2o9g, 1rc2, 3nka, 3nkc, 3nk5]
LSALVVELVLSA	LA11	WVXPIXGGIXGG	WG11	3	5	[2o9e, 2o9f]
LSAGFLLVIXGA	LA11	PXXGXIIGGLIY	PY11	3	5	[2o9d, 2o9e, 2o9f, 2o9g, 1rc2, 3nka, 3nkc, 3nk5]
LSALVVELVLSA	LA11	PXXGXIIGGLIY	PY11	3	5	[2o9e, 2o9f]
LSALVVELVLSA	LA11	LEQLWFFWVVPI	LI11	3	5	[2o9e, 2o9f]
LSAGFLLVIXGA	LA11	LEQLWFFWVVPI	LI11	3	5	[2o9e, 2o9f]
LGAICGVGLVXA	LA11	TLLFLYITVATV	TV11	2	0	[2b5f]
LGAICGVGLVXA	LA11	AXLLFLXITVAT	AT11	2	0	[2b5f]
LSAGFLLVIXGA	LA11	EQLWFFWVVPIV	EV11	3	5	[2o9e, 2o9f]
LSALVVELVLSA	LA11	EQLWFFWVVPIV	EV11	3	5	[2o9e, 2o9f]
LSAGFLLVIXGA	LA11	GXXIGGXIYRXL	GL11	3	5	[2o9d, 2o9e]
LSALVVELVLSA	LA11	GXXIGGXIYRXL	GL11	3	5	[2o9e]
LSAGFLLVIXGA	LA11	IGLAXTLIXXIS	IS11	3	4	[2o9d, 2o9e, 2o9f, 2o9g, 1rc2, 3nk5]
LSALVVELVLSA	LA11	IGLAXTLIXXIS	IS11	3	4	[2o9e, 2o9f]
LSALVVELVLSA	LA11	GIVAAALLYXXA	GA11	3	2	[2o9e, 2o9f]
LVFGGSGSAVLA	LA11	GIVAAALLYXXA	GA11	0	2	[2o9e, 2o9f]
LLIGLLIAVIGA	LA11	GLXVAMAIYXXA	GA11	4	1	[1fx8, 1ldi, 1ldf, 1lda]
LSAGFLLVIXGA	LA11	APIAIGLAXTLI	AI11	3	4	[2o9d, 2o9e, 2o9f, 2o9g, 1rc2, 3nka, 3nkc, 3nk5]
LSALVVELVLSA	LA11	AIGLAXTLIXLI	AI11	3	4	[2o9e, 2o9f]
LSALVVELVLSA	LA11	APIAIGLAXTLI	AI11	3	4	[2o9e, 2o9f]
LSAGFLLVIXGA	LA11	AIGLAXTLIXLI	AI11	3	4	[2o9d, 2o9e, 2o9f, 2o9g, 1rc2, 3nk5]
LGAICGVGLVXA	LA11	AEFXAXXLFLYI	AI11	2	0	[2b5f]
LGAICGVGLVXA	LA11	RAAIAEFXAXXL	RL11	2	0	[2b5f]
LQVALXFGLALA	LA11	FFAXLFYVFFGL	FL11	1	0	[2b6o, 3m9i]
LSALVVELVLSA	LA11	FAPIAXGLALTL	FL11	3	4	[2o9e]
LSAGFLLVIXGA	LA11	FAPIAXGLALTL	FL11	3	4	[2o9e]
LSAGFLLVIXGA	LA11	FFXVVPIVGXXI	FI11	3	5	[2o9d, 2o9e, 2o9f, 2o9g, 1rc2, 3nka, 3nkc, 3nk5]
LSALVVELVLSA	LA11	FFXVVPIVGXXI	FI11	3	5	[2o9e, 2o9f]
LSALVVELVLSA	LA11	LWXFWVVPIXGG	LG11	3	5	[2o9e, 2o9f]
LSAGFLLVIXGA	LA11	LWXFWVVPIXGG	LG11	3	5	[2o9e, 2o9f]
LQVALXFGLALA	LA11	AXGFSLTLGHLF	AF11	1	4	[2b6o, 3m9i]
LGAICGVGLVXA	LA11	AAIAEFXXTXXF	AF11	2	0	[2b5f]
LFGXIXGXIVGA	LA11	ITAILXGXILAL	IL11	5	3	[1fx8, 1ldi, 1ldf, 1lda]
LLIGLLIAVIGA	LA11	IXXLGVAMAIYL	IL11	4	1	[1fx8, 1ldi, 1ldf, 1lda]
LSALVVELVLSA	LA11	IXIXXAXTLIXL	IL11	3	4	[2o9e, 2o9f]
LSAGFLLVIXGA	LA11	IXIXXAXTLIXL	IL11	3	4	[2o9d, 2o9e, 2o9f, 2o9g, 1rc2, 3nka, 3nkc, 3nk5]
LLIGLLIAVIGA	LA11	ITAILXGXILAL	IL11	4	3	[1fx8, 1ldi, 1ldf, 1lda]
LLIGLLIAVIGA	LA11	FGXGVAMAIYLT	FT11	4	1	[1ldf]
LMAFTQIVAGXA	LA11	FVGXFLFLWSAF	FF11	2	0	[2w2e, 3zoj, 2w1p]
LQVALXFGLALA	LA11	FAXLFYVFFGLG	FG11	1	0	[2b6o, 3m9i]
LSAGFLLVIXGA	LA11	FWVVPIVGGIIG	FG11	3	5	[2o9d, 2o9e, 2o9f, 2o9g, 1rc2, 3nka, 3nkc, 3nk5]
LSALVVELVLSA	LA11	FWVVPIVGGIIG	FG11	3	5	[2o9e, 2o9f]
LSAGFLLVIXGA	LA11	VALAXGLTVLTM	VM11	3	1	[2o9d, 2o9e, 2o9f, 2o9g, 1rc2, 3nka]
LVFGGSGSAVLA	LA11	VALAXGLTVLTM	VM11	0	1	[2o9e, 2o9f]
LVFGGSGSAVLA	LA11	GFAGVALAXXLT	GT11	0	1	[2o9e, 2o9f]
LQVALXFGLALA	LA11	GSVALAVGFXLT	GT11	1	4	[3m9i]
LVFGGSGSAVLA	LA11	GVALAXXLTVLT	GT11	0	1	[2o9e, 2o9f]
LSAGFLLVIXGA	LA11	TVLTMAXAVGXI	TI11	3	1	[2o9e]
LSAGFLLVIXGA	LA11	VLTMAXAVGXIS	VS11	3	1	[2o9e]
LSALVVELVLSA	LA11	VGXIIGGLIYRT	VT11	3	5	[2o9e]
LSAGFLLVIXGA	LA11	VGXIIGGLIYRT	VT11	3	5	[2o9d, 2o9e]
LQVALXFGLALA	LA11	TLFYVFFGLGAS	TS11	1	0	[2b6o, 3m9i]
LVFGGSGSAVLA	LA11	LAXGLTVLTMAF	LF11	0	1	[2o9e, 2o9f]
LSAGFLLVIXGA	LA11	LAXGLTVLTMAF	LF11	3	1	[2o9d, 2o9e, 2o9f, 2o9g, 1rc2, 3nka]
[truncated: 2,196 more rows]
