# Supplementary material for: The observation of evolutionary interaction pattern pairs in membrane proteins
Source: BMC Struct Biol. 2015 Mar 24;15:6. doi: 10.1186/s12900-015-0033-5 (PMC4379700; doi:10.1186/s12900-015-0033-5)
Supplement: Additional file 1 — EIPP data. Includes derived EIPP information from families (PF00230, PF01036) with tab separated values. Can be viewed with a simple text editor. Each line consists of 7 columns: source pattern, source RegEx, destination pattern, destination RegEx, source helix, destination helix, corresponding PDB-Ids. [file 12900_2015_33_MOESM1_ESM.zip › EIPPs/PF00230/PF00230_11_11.csv]

QAMVVELILTXXL	QL12	AXAFGLXIGTLXQ	AQ12	3	1	[3d9s]
QIAXAFGLXIGTL	QL12	LXXTXQLXLCIFA	LA12	1	3	[3d9s]
QAMVVELILTXXL	QL12	LXXGXXXGTLXXA	LA12	3	1	[3d9s]
QAILTEAIGTFXL	QL12	YVIGPIXXXVXXA	YA12	3	5	[3ne2]
QAILTEAIGTFXL	QL12	IGPXVGAVAAAXL	IL12	3	5	[3ne2]
QAMVVELILTXXL	QL12	VFWVGXIXGAXLA	VA12	3	5	[3d9s]
QAILTEAIGTFXL	QL12	VGTFILVFFGPGA	VA12	3	0	[3ne2]
QXALAFGLALATL	QL12	FFAXLFYVFFGXG	FG12	1	0	[2b6o, 3m9i, 2b6p, 2c32, 1ymg, 3j41, 1sor]
QIAXAFGLXIGTL	QL12	FXXXXXFVFFGXG	FG12	1	0	[3d9s]
QAMVVELILTXXL	QL12	FXXXIGTLXQAXG	FG12	3	1	[3d9s]
QAILTEAIGTFXL	QL12	VIGLTVGXXITTI	VI12	3	4	[3ne2]
QIAXAFGLXIGTL	QL12	VELXXTFQLXLCI	VI12	1	3	[3d9s]
QAILTEAIGTFXL	QL12	LVIGLTVGGIITT	LT12	3	4	[3ne2]
QAILTEAIGTFXL	QL12	VVGXFXLVFFGPG	VG12	3	0	[3ne2]
QAMVVELILTXXL	QL12	GXXXGAVXAAXLY	GY12	3	5	[3d9s]
QAILTEAIGTFXL	QL12	GXXXGAVXAAXLY	GY12	3	5	[3ne2]
QAMVVELILTXXL	QL12	WXXWXXPIXGAXL	WL12	3	5	[3d9s]
QAMVVELILTXXL	QL12	VXXIXGXXLAAXL	VL12	3	5	[3d9s]
QAMVVELILTXXL	QL12	AXXXXIGXLXXXL	AL12	3	1	[3d9s]
QAMVVELILTXXL	QL12	ALXIGXSXXLGHL	AL12	3	4	[3d9s]
QXALAFGLALATL	QL12	ALXXGFSXTLGHL	AL12	1	4	[2b6o, 2b6p, 3m9i, 2c32, 1ymg, 3j41, 1sor]
QIAXAFGLXIGTL	QL12	ALXIGXSXXLGHL	AL12	1	4	[3d9s]
QIAXAFGLXIGTL	QL12	VXAEFLATXXFXF	VF12	1	0	[3d9s]
QXALAFGLALATL	QL12	GSVALAVGFSLTL	GL12	1	4	[2b6p, 3m9i, 1ymg]
QIAXAFGLXIGTL	QL12	LAXXXFVFFGLGS	LS12	1	0	[3d9s]
QAILTEAIGTFXL	QL12	GLVIGLTVXXIIT	GT12	3	4	[3ne2]
QAMVVELILTXXL	QL12	LSIGLXVTLGXLV	LV12	3	4	[3d9s]
QIAXAFGLXIGTL	QL12	LSIGLXVTLGXLV	LV12	1	4	[3d9s]
QIAXAFGLXIGTL	QL12	IXXFQLALCIFAS	IS12	1	3	[3d9s]
QAILTEAIGTFXL	QL12	IYVIGPIXGAXXA	IA12	3	5	[3ne2]
QAMVVELILTXXL	QL12	IALAFGLAIGXLA	IA12	3	1	[3d9s]
QIAXAFGLXIGTL	QL12	ELXXTFQLXLCIF	EF12	1	3	[3d9s]
QAILTEAIGTFXL	QL12	AGLVIGLTVXXII	AI12	3	4	[3ne2]
QXALAFGLALATL	QL12	AXLFYVFFGLGAS	AS12	1	0	[2b6o, 2b6p, 3m9i]
QIAXAFGLXIGTL	QL12	AMVVELILTFQLA	AA12	1	3	[3d9s]
QXALAFGLALATL	QL12	EFXAXLFYVFFGL	EL12	1	0	[2b6o, 3m9i, 2b6p, 2c32, 1ymg, 3j41, 1sor]
QIAXAFGLXIGTL	QL12	EFXAXLXFVFFGL	EL12	1	0	[3d9s]
QAMVVELILTXXL	QL12	FWVGPIVGAVXAA	FA12	3	5	[3d9s]
QXALAFGLALATL	QL12	FAXLFYVFFGLGA	FA12	1	0	[2b6o, 3m9i, 2b6p, 2c32, 1ymg, 3j41, 1sor]
QIAXAFGLXIGTL	QL12	FAEFXATLXXVFF	FF12	1	0	[3d9s]
QAILTEAIGTFXL	QL12	FTAEVVGTFILVF	FF12	3	0	[3ne2]
QAILTEAIGTFXL	QL12	AEVVGTFIXXFXG	AG12	3	0	[3ne2]
QIAXAFGLXIGTL	QL12	AEFXXXLXFVFXG	AG12	1	0	[3d9s]
QXALAFGLALATL	QL12	AVGFSLTLGHLFG	AG12	1	4	[2b6o, 2b6p, 3m9i, 2c32, 1ymg, 3j41, 1sor]
QAMVVELILTXXL	QL12	WVXPIVGAVLAAI	WI12	3	5	[3d9s]
QXALAFGLALATL	QL12	LAXGFSLTLGHLF	LF12	1	4	[2b6o, 2b6p, 3m9i, 2c32, 1ymg, 3j41, 1sor]
QAILTEAIGTFXL	QL12	PIYVIGXIVGAVA	PA12	3	5	[3ne2]
QAILTEAIGTFXL	QL12	IXLTVXGIIXTXG	IG12	3	4	[3ne2]
QIAXAFGLXIGTL	QL12	VVELILTFQLALC	VC12	1	3	[3d9s]
QXALAFGLALATL	QL12	VGFSLTLGHLFGM	VM12	1	4	[2b6o, 2b6p, 3m9i, 2c32, 1ymg, 1sor]
QXALAFGLALATL	QL12	VALAXGFSLTLGH	VH12	1	4	[2b6o, 2b6p, 3m9i, 2c32, 1ymg, 3j41, 1sor]
QIAXAFGLXIGTL	QL12	PALSIGXSVXLGH	PH12	1	4	[3d9s]
QAMVVELILTXXL	QL12	PALSIGXSVXLGH	PH12	3	4	[3d9s]
QXALAFGLALATL	QL12	SXXLAXGFSXTLG	SG12	1	4	[2b6o, 2b6p, 3m9i, 2c32, 1ymg, 3j41]
QAMVVELILTXXL	QL12	SIXXSXXLGHLXG	SG12	3	4	[3d9s]
QAMVVELILTXXL	QL12	SXALSIXXSXXLG	SG12	3	4	[3d9s]
QIAXAFGLXIGTL	QL12	SXALSIXXSXXLG	SG12	1	4	[3d9s]
QIAXAFGLXIGTL	QL12	SIXXSXXLGHLXG	SG12	1	4	[3d9s]
QAILTEAIGTFXL	QL12	TAEVVGTFILVFF	TF12	3	0	[3ne2]
QAILTEAIGTFXL	QL12	EVVGTFILVFFGP	EP12	3	0	[3ne2]
QAILTEAIGTFXL	QL12	VIGPIVGAVAAAW	VW12	3	5	[3ne2]
QIAXAFGLXIGTL	QL12	MVVELILTFQLAL	ML12	1	3	[3d9s]
VXYVIAQVVGXIV	VV12	GTFXLVFGGXGSA	GA12	2	0	[2o9e, 2o9f, 2abm]
VVELVLSAGFLLV	VV12	GGIVAAALLYXIA	GA12	3	2	[2o9e, 2o9f]
VXYVIAQVVGXIV	VV12	LXFGGSGSAVLAA	LA12	2	0	[2o9e, 2o9f]
VAQLLGAVAXAXV	VV12	AIXAEFFAXLFYV	AV12	2	0	[2b6p, 3m9i, 1ymg]
VALAFGLALATLV	VV12	AIXAEFFAXLFYV	AV12	1	0	[2b6p, 3m9i, 1ymg]
VVELVLSAGFLLV	VV12	FFWVVPIXGXIXG	FG12	3	5	[2o9d, 2o9e, 2abm, 2o9f, 2o9g, 1rc2, 3nka, 3nkc, 3nk5]
VAQLLGAVAXAXV	VV12	FFAXLFYVFFGXG	FG12	2	0	[2b6o, 3m9i, 2b6p, 2c32, 1ymg, 3j41, 1sor]
VVELVLSAGFLLV	VV12	FWVVPIXGXIXGG	FG12	3	5	[2o9d, 2o9e, 2abm, 2o9f, 2o9g, 1rc2, 3nka, 3nkc, 3nk5]
VALAFGLALATLV	VV12	FFAXLFYVFFGXG	FG12	1	0	[2b6o, 3m9i, 2b6p, 2c32, 1ymg, 3j41, 1sor]
VVELVLSAGFLLV	VV12	VVPIVGXXIGGXI	VI12	3	5	[2o9d, 2o9e, 2abm, 2o9f, 2o9g, 1rc2, 3nka, 3nkc, 3nk5]
VVELVLSAGFLLV	VV12	VGGIVAAALLYLI	VI12	3	2	[2o9e, 2o9f]
VALAFGLALATLV	VV12	ALXXGFSXTLGHL	AL12	1	4	[2b6o, 2b6p, 3m9i, 2c32, 1ymg, 3j41, 1sor]
VVELVLSAGFLLV	VV12	AXXXGGIVAXXXL	AL12	3	2	[2o9d, 2o9e, 2abm, 2o9f, 2o9g, 1rc2, 3nka, 3nkc, 3nk5]
VVELVLSAGFLLV	VV12	WVXPIVGGIIGGL	WL12	3	5	[2o9d, 2o9e, 2abm, 2o9f, 2o9g, 1rc2, 3nka, 3nkc, 3nk5]
VVELVLSAGFLLV	VV12	VVGXIVXXXXLYL	VL12	3	2	[2o9e, 2abm, 2o9f]
VVELVLSAGFLLV	VV12	VGXIIGGLIYRXL	VL12	3	5	[2o9d, 2o9e]
VXYVIAQVVGXIV	VV12	CFGTFWLVFGGCG	CG12	2	0	[2abm, 1rc2, 3nka, 3nkc, 3nk5]
VVELVLSAGFLLV	VV12	GGXIGGXIYRTLL	GL12	3	5	[2o9d, 2o9e]
VALAFGLALATLV	VV12	GSVALAVGFSLTL	GL12	1	4	[2b6p, 3m9i, 1ymg]
VVELVLSAGFLLV	VV12	QVXGGIVAAAXXY	QY12	3	2	[2o9e, 2abm, 2o9f]
VVELVLSAGFLLV	VV12	LXXTLIHLIXIPV	LV12	3	4	[2o9e, 2o9f]
VVELVLSAGFLLV	VV12	LEQLWFFWVVPIV	LV12	3	5	[2o9e, 2o9f]
VVELVLSAGFLLV	VV12	AIGLAXTLIXXIS	AS12	3	4	[2o9d, 2o9e, 2abm, 2o9f, 2o9g, 1rc2, 3nka, 3nkc, 3nk5]
VAQLLGAVAXAXV	VV12	AXLFYVFFGLGAS	AS12	2	0	[2b6o, 2b6p, 3m9i]
VALAFGLALATLV	VV12	AXLFYVFFGLGAS	AS12	1	0	[2b6o, 2b6p, 3m9i]
VVELVLSAGFLLV	VV12	IAIGXAXTLIXLI	II12	3	4	[2o9d, 2o9e, 2o9f, 2abm, 2o9g, 1rc2, 3nka, 3nkc, 3nk5]
VVELVLSAGFLLV	VV12	IGXAXTLIXLIXI	II12	3	4	[2o9e, 2abm, 2o9f, 2o9g, 1rc2, 3nkc, 3nk5]
VAQLLGAVAXAXV	VV12	RAIXAEFFAXLFY	RY12	2	0	[2b6p, 3m9i, 1ymg]
VALAFGLALATLV	VV12	RAIXAEFFAXLFY	RY12	1	0	[2b6p, 3m9i, 1ymg]
VVELVLSAGFLLV	VV12	FAXIAIGLALTLI	FI12	3	4	[2o9e]
VAQLLGAVAXAXV	VV12	CAEFFASLFYVFF	CF12	2	0	[2b6p, 2c32, 1ymg, 3j41]
VALAFGLALATLV	VV12	CAEFFASLFYVFF	CF12	1	0	[2b6p, 2c32, 1ymg, 3j41]
VAQLLGAVAXAXV	VV12	IXAEFFAXLFYVF	IF12	2	0	[2b6p, 3m9i, 2c32, 1ymg]
VALAFGLALATLV	VV12	IXAEFFAXLFYVF	IF12	1	0	[2b6p, 3m9i, 2c32, 1ymg]
VXYVIAQVVGXIV	VV12	FWLVFGGSGSAVL	FL12	2	0	[2o9e, 2o9f]
VAQLLGAVAXAXV	VV12	EFXAXLFYVFFGL	EL12	2	0	[2b6o, 3m9i, 2b6p, 2c32, 1ymg, 3j41, 1sor]
VALAFGLALATLV	VV12	EFXAXLFYVFFGL	EL12	1	0	[2b6o, 3m9i, 2b6p, 2c32, 1ymg, 3j41, 1sor]
VVELVLSAGFLLV	VV12	AXTLIHLISIPVT	AT12	3	4	[2o9e, 2o9f]
VAQLLGAVAXAXV	VV12	FAXLFYVFFGLGA	FA12	2	0	[2b6o, 3m9i, 2b6p, 2c32, 1ymg, 3j41, 1sor]
VALAFGLALATLV	VV12	FAXLFYVFFGLGA	FA12	1	0	[2b6o, 3m9i, 2b6p, 2c32, 1ymg, 3j41, 1sor]
VVELVLSAGFLLV	VV12	LWFFWVVPIVGXI	LI12	3	5	[2o9e, 2o9f]
VVELVLSAGFLLV	VV12	WFFWVXPIVGGXI	WI12	3	5	[2o9d, 2o9e, 2abm, 2o9f, 2o9g, 1rc2, 3nka, 3nkc, 3nk5]
VAQLLGAVAXAXV	VV12	FAEFXATLFYVFF	FF12	2	0	[2b6o, 3m9i, 1sor]
VALAFGLALATLV	VV12	FAEFXATLFYVFF	FF12	1	0	[2b6o, 3m9i, 1sor]
VALAFGLALATLV	VV12	LAXGFSLTLGHLF	LF12	1	4	[2b6o, 2b6p, 3m9i, 2c32, 1ymg, 3j41, 1sor]
VALAFGLALATLV	VV12	AVGFSLTLGHLFG	AG12	1	4	[2b6o, 2b6p, 3m9i, 2c32, 1ymg, 3j41, 1sor]
VAQLLGAVAXAXV	VV12	AEXXAXLFYVFXG	AG12	2	0	[2b6o, 2b6p, 3m9i, 2c32, 1ymg, 3j41, 1sor]
VVELVLSAGFLLV	VV12	APIAIGLALTLIG	AG12	3	4	[3nka, 3nkc]
VXYVIAQVVGXIV	VV12	AEXXXTFWLVFXG	AG12	2	0	[2o9d, 2o9e, 2abm, 2o9f, 2o9g, 1rc2, 3nka, 3nkc, 3nk5]
VALAFGLALATLV	VV12	AEXXAXLFYVFXG	AG12	1	0	[2b6o, 2b6p, 3m9i, 2c32, 1ymg, 3j41, 1sor]
VXYVIAQVVGXIV	VV12	WLVFGGSGSAVLA	WA12	2	0	[2o9e, 2o9f]
VVELVLSAGFLLV	VV12	IXGGIXXXLIYXT	IT12	3	5	[2o9d, 2o9e]
VVELVLSAGFLLV	VV12	APXAIGLAXTLIH	AH12	3	4	[2o9d, 2o9e, 2o9f, 2o9g, 1rc2, 3nk5]
VALAFGLALATLV	VV12	VALAXGFSLTLGH	VH12	1	4	[2b6o, 2b6p, 3m9i, 2c32, 1ymg, 3j41, 1sor]
VALAFGLALATLV	VV12	VGFSLTLGHLFGM	VM12	1	4	[2b6o, 2b6p, 3m9i, 2c32, 1ymg, 1sor]
VXYVIAQVVGXIV	VV12	ESFGTFWLVFGGS	ES12	2	0	[2o9d, 2o9e, 2o9f, 2o9g]
VXYVIAQVVGXIV	VV12	EXFGTFWLVFGGC	EC12	2	0	[2abm, 1rc2, 3nka, 3nkc, 3nk5]
VXYVIAQVVGXIV	VV12	FGTFWLVFGGXGS	FS12	2	0	[2o9d, 2o9e, 2abm, 2o9f, 2o9g, 1rc2, 3nka, 3nkc, 3nk5]
VVELVLSAGFLLV	VV12	PXAIGLAXTLXXL	PL12	3	4	[2o9d, 2o9e, 2o9f, 2abm, 2o9g, 1rc2, 3nka, 3nkc, 3nk5]
VVELVLSAGFLLV	VV12	VPIVGGIIGGLIY	VY12	3	5	[2o9d, 2o9e, 2abm, 2o9f, 2o9g, 1rc2, 3nka, 3nkc, 3nk5]
VVELVLSAGFLLV	VV12	EQLWFFWVVPIVG	EG12	3	5	[2o9e, 2o9f]
VXYVIAQVVGXIV	VV12	SFGTFWLVFGGSG	SG12	2	0	[2o9d, 2o9e, 2o9f, 2o9g]
VALAFGLALATLV	VV12	SXXLAXGFSXTLG	SG12	1	4	[2b6o, 2b6p, 3m9i, 2c32, 1ymg, 3j41]
VVELVLSAGFLLV	VV12	GLAXTLIHLISIP	GP12	3	4	[2o9e, 2o9f]
VXYVIAQVVGXIV	VV12	TFXLVFGGSGXAV	TV12	2	0	[2o9e, 2o9f]
VVELVLSAGFLLV	VV12	GIIGGLIYRTLLE	GE12	3	5	[2o9e]
VVELVLSAGFLLV	VV12	PIVGXIIGGLIYR	PR12	3	5	[2o9d, 2o9e]
VVELVLSAGFLLV	VV12	QLWXFWVVPIXGG	QG12	3	5	[2o9e, 2o9f]
VXYVIAQVVGXIV	VV12	KLXAEXFGTFWLV	KV12	2	0	[2o9e]
VXYVIAQVVGXIV	VV12	RKLAAESFGTFWL	RL12	2	0	[2o9e]
VXYVIAQVVGXIV	VV12	FRKLAAESFGTFW	FW12	2	0	[2o9e]
AXAFGLXIGTLXQ	AQ12	LXXTXQLXLCIFA	LA12	1	3	[3d9s]
AXAFGLALATLXQ	AQ12	AIXAEFFAXLFYV	AV12	1	0	[2b6p, 3m9i, 1ymg]
AXAFGLALATLXQ	AQ12	FFAXLFYVFFGXG	FG12	1	0	[2b6o, 3m9i, 2b6p, 2c32, 1ymg, 3j41, 1sor]
AXAFGLXIGTLXQ	AQ12	FXXXXXFVFFGXG	FG12	1	0	[3d9s]
AXAFGLXIGTLXQ	AQ12	VELXXTFQLXLCI	VI12	1	3	[3d9s]
AXAFGLXIGTLXQ	AQ12	ALXIGXSXXLGHL	AL12	1	4	[3d9s]
AXAFGLALATLXQ	AQ12	ALXXGFSXTLGHL	AL12	1	4	[2b6o, 2b6p, 3m9i, 2c32, 1ymg, 3j41, 1sor]
AXAFGLXIGTLXQ	AQ12	VXAEFLATXXFXF	VF12	1	0	[3d9s]
AXAFGLALATLXQ	AQ12	GSVALAVGFSLTL	GL12	1	4	[2b6p, 3m9i, 1ymg]
AXAFGLXIGTLXQ	AQ12	LAXXXFVFFGLGS	LS12	1	0	[3d9s]
AXAFGLXIGTLXQ	AQ12	LSIGLXVTLGXLV	LV12	1	4	[3d9s]
AXAFGLXIGTLXQ	AQ12	ELXXTFQLXLCIF	EF12	1	3	[3d9s]
AXAFGLXIGTLXQ	AQ12	IXXFQLALCIFAS	IS12	1	3	[3d9s]
AXAFGLALATLXQ	AQ12	AXLFYVFFGLGAS	AS12	1	0	[2b6o, 2b6p, 3m9i]
AXAFGLXIGTLXQ	AQ12	AMVVELILTFQLA	AA12	1	3	[3d9s]
AXAFGLALATLXQ	AQ12	RAIXAEFFAXLFY	RY12	1	0	[2b6p, 3m9i, 1ymg]
AXAFGLALATLXQ	AQ12	CAEFFASLFYVFF	CF12	1	0	[2b6p, 2c32, 1ymg, 3j41]
AXAFGLALATLXQ	AQ12	IXAEFFAXLFYVF	IF12	1	0	[2b6p, 3m9i, 2c32, 1ymg]
AXAFGLALATLXQ	AQ12	EFXAXLFYVFFGL	EL12	1	0	[2b6o, 3m9i, 2b6p, 2c32, 1ymg, 3j41, 1sor]
AXAFGLXIGTLXQ	AQ12	EFXAXLXFVFFGL	EL12	1	0	[3d9s]
AXAFGLALATLXQ	AQ12	FAXLFYVFFGLGA	FA12	1	0	[2b6o, 3m9i, 2b6p, 2c32, 1ymg, 3j41, 1sor]
AXAFGLALATLXQ	AQ12	FAEFXATLFYVFF	FF12	1	0	[2b6o, 3m9i, 1sor]
AXAFGLXIGTLXQ	AQ12	FAEFXATLXXVFF	FF12	1	0	[3d9s]
AXAFGLALATLXQ	AQ12	LAXGFSLTLGHLF	LF12	1	4	[2b6o, 2b6p, 3m9i, 2c32, 1ymg, 3j41, 1sor]
AXAFGLALATLXQ	AQ12	AEXXAXLFYVFXG	AG12	1	0	[2b6o, 2b6p, 3m9i, 2c32, 1ymg, 3j41, 1sor]
AXAFGLXIGTLXQ	AQ12	AEFXXXLXFVFXG	AG12	1	0	[3d9s]
AXAFGLALATLXQ	AQ12	AVGFSLTLGHLFG	AG12	1	4	[2b6o, 2b6p, 3m9i, 2c32, 1ymg, 3j41, 1sor]
AXAFGLXIGTLXQ	AQ12	VVELILTFQLALC	VC12	1	3	[3d9s]
AXAFGLALATLXQ	AQ12	VALAXGFSLTLGH	VH12	1	4	[2b6o, 2b6p, 3m9i, 2c32, 1ymg, 3j41, 1sor]
AXAFGLALATLXQ	AQ12	VGFSLTLGHLFGM	VM12	1	4	[2b6o, 2b6p, 3m9i, 2c32, 1ymg, 1sor]
AXAFGLXIGTLXQ	AQ12	PALSIGXSVXLGH	PH12	1	4	[3d9s]
AXAFGLXIGTLXQ	AQ12	SXALSIXXSXXLG	SG12	1	4	[3d9s]
AXAFGLXIGTLXQ	AQ12	SIXXSXXLGHLXG	SG12	1	4	[3d9s]
AXAFGLALATLXQ	AQ12	SXXLAXGFSXTLG	SG12	1	4	[2b6o, 2b6p, 3m9i, 2c32, 1ymg, 3j41]
AXAFGLXIGTLXQ	AQ12	MVVELILTFQLAL	ML12	1	3	[3d9s]
LXFGGSGSAVLAA	LA12	GYXIAQVVGGIVA	GA12	0	2	[2o9e, 2o9f]
LMAFTQIVAGMAA	LA12	GTFLFLWSAFVIA	GA12	2	0	[2w2e, 3zoj, 2w1p]
LXFGGSGSAVLAA	LA12	GGIVAAALLYXIA	GA12	0	2	[2o9e, 2o9f]
LMAFTQIVAGMAA	LA12	GEFVGTFLFLWSA	GA12	2	0	[2w2e, 3zoj, 2w1p]
LXXGLTVLTMAXA	LA12	GTFXLVFGGXGSA	GA12	1	0	[2o9e, 2o9f, 2abm]
LXFGGSGSAVLAA	LA12	YXXAQVXGXIVAA	YA12	0	2	[2o9e, 2o9f]
LXFGGSGSAVLAA	LA12	IAQVVGGIVAAXL	IL12	0	2	[2o9e, 2o9f]
LXFGGSGSAVLAA	LA12	AXGLTVLTMAXAV	AV12	0	1	[2o9e, 2o9f]
LXXGXAXATLXQA	LA12	AIXAEFFAXLFYV	AV12	1	0	[2b6p, 3m9i, 1ymg]
LGTFVLMFLGEGA	LA12	AXXLGAFVGTSTV	AV12	0	2	[3c02]
LXIGFAVFMVHLA	LA12	ALGAEIIGTFVLV	AV12	4	3	[4jc6, 3cn6, 1z98, 4ia4, 3cll, 2b5f, 3cn5]
LXIGFAVFMVHLA	LA12	AEIIGTFVLVXTV	AV12	4	3	[4jc6, 3cn6, 1z98, 4ia4, 3cll, 2b5f, 3cn5]
LXIGFAVFMVHLA	LA12	AXLLFLYITVXTV	AV12	4	0	[2b5f]
LXXTXQLXLCIFA	LA12	VFWVGXIXGAXLA	VA12	3	5	[3d9s]
LXFGGSGSAVLAA	LA12	VXXAXGLTVLTMA	VA12	0	1	[2o9e, 2o9f]
LXFGGSGSAVLAA	LA12	VXAQVXGXIVAXA	VA12	0	2	[2o9e, 2o9f]
LXXGLTVLTMAXA	LA12	VLSAGFLLVIHGA	VA12	1	3	[2o9d, 2o9e, 2o9f, 2o9g, 1rc2, 3nka]
LXXGLTVLTMAXA	LA12	ELVLSAGFLLVIH	EH12	1	3	[2o9d, 2o9e, 2o9f, 2o9g, 1rc2, 3nka]
LXXGLTVLTMAXA	LA12	LVLSAGFLLVIHG	LG12	1	3	[2o9d, 2o9e, 2o9f, 2o9g, 1rc2, 3nka]
LXXGLTVLTMAXA	LA12	LSAGFLLVIHGAT	LT12	1	3	[2o9d, 2o9e]
LXFGGSGSAVLAA	LA12	VGGIVAAALLYLI	VI12	0	2	[2o9e, 2o9f]
LMAFTQIVAGMAA	LA12	VGXFLFLWSAFVI	VI12	2	0	[2w2e, 3zoj, 2w1p]
LXFGGSGSAVLAA	LA12	VVGYVIAQVVGGI	VI12	0	2	[2o9e, 2o9f]
LXXGLTVLTMAXA	LA12	VEXXLSAGFLLVI	VI12	1	3	[2o9d, 2o9e, 2abm, 2o9f, 2o9g, 1rc2, 3nka]
LXXGXXXGTLXXA	LA12	VELXXTFQLXLCI	VI12	1	3	[3d9s]
LXXGXAXATLXQA	LA12	FFAXLFYVFFGXG	FG12	1	0	[2b6o, 3m9i, 2b6p, 2c32, 1ymg, 3j41, 1sor]
LXFGGSGSAVLAA	LA12	FGLTVLTMAXXXG	FG12	0	1	[2o9e, 2o9f]
LXXGXXXGTLXXA	LA12	FXXXXXFVFFGXG	FG12	1	0	[3d9s]
LIXTFQLVFTIFA	LA12	FGLXIATMVQCFG	FG12	3	1	[3gd8, 2d57, 2zz9]
LXXTXQLXLCIFA	LA12	FXXXIGTLXQAXG	FG12	3	1	[3d9s]
LGTFVLMFLGEGA	LA12	VYFFAQLLGAXVG	VG12	0	2	[3c02]
LXXTXQLXLCIFA	LA12	GXXXGAVXAAXLY	GY12	3	5	[3d9s]
LXXTXQLXLCIFA	LA12	ALXIGXSXXLGHL	AL12	3	4	[3d9s]
LXFGGSGSAVLAA	LA12	AXXXGGIVAXXXL	AL12	0	2	[2o9e, 2o9f]
LXXGXXXGTLXXA	LA12	ALXIGXSXXLGHL	AL12	1	4	[3d9s]
LXXTXQLXLCIFA	LA12	AXXXXIGXLXXXL	AL12	3	1	[3d9s]
LXXGXAXATLXQA	LA12	ALXXGFSXTLGHL	AL12	1	4	[2b6o, 2b6p, 3m9i, 2c32, 1ymg, 3j41, 1sor]
LXXTXQLXLCIFA	LA12	WXXWXXPIXGAXL	WL12	3	5	[3d9s]
LXXTXQLXLCIFA	LA12	VXXIXGXXLAAXL	VL12	3	5	[3d9s]
LXFGGSGSAVLAA	LA12	VVGXIVXXXXLYL	VL12	0	2	[2o9e, 2o9f]
LXXGXXXGTLXXA	LA12	VXAEFLATXXFXF	VF12	1	0	[3d9s]
LXXGXAXATLXQA	LA12	GSVALAVGFSLTL	GL12	1	4	[2b6p, 3m9i, 1ymg]
LXIGFAVFMVHLA	LA12	GIAWAFGGXIFVL	GL12	4	1	[4jc6, 3cn6, 1z98, 4ia4, 3cll, 2b5f, 3cn5]
LXXGLTVLTMAXA	LA12	CFGTFWLVFGGCG	CG12	1	0	[2abm, 1rc2, 3nka, 3nkc, 3nk5]
LXFGGSGSAVLAA	LA12	QVXGGIVAAAXXY	QY12	0	2	[2o9e, 2o9f]
LGTFVLMFLGEGA	LA12	YFFAQLLGAFVGT	YT12	0	2	[3c02]
LXXGXXXGTLXXA	LA12	LAXXXFVFFGLGS	LS12	1	0	[3d9s]
LXIGFAVFMVHLA	LA12	TALGAEIIGTFVL	TL12	4	3	[4jc6, 3cn6, 1z98, 4ia4, 3cll, 2b5f, 3cn5]
LXIGFAVFMVHLA	LA12	LGAEIIGTFVLVY	LY12	4	3	[4jc6, 3cn6, 1z98, 4ia4, 3cll, 2b5f, 3cn5]
LXIGFAVFMVHLA	LA12	GAEIIGTFVLVYT	GT12	4	3	[4jc6, 3cn6, 1z98, 4ia4, 3cll, 2b5f, 3cn5]
LXXGXXXGTLXXA	LA12	LSIGLXVTLGXLV	LV12	1	4	[3d9s]
LGTFVLMFLGEGA	LA12	LGWGLXVFFGXLV	LV12	0	1	[3c02]
LXXGLTVLTMAXA	LA12	LXXTLIHLIXIPV	LV12	1	4	[2o9e, 2o9f]
LXIGFAVFMVHLA	LA12	LGIAWAFGGMIFV	LV12	4	1	[2b5f]
LXXTXQLXLCIFA	LA12	LSIGLXVTLGXLV	LV12	3	4	[3d9s]
LMAFTQIVAGMAA	LA12	EFVGTFLFLWSAF	EF12	2	0	[2w2e, 3zoj, 2w1p]
LXIGFAVFMVHLA	LA12	EIIGTFVLVYTVF	EF12	4	3	[4jc6, 3cn6, 1z98, 4ia4, 3cll, 2b5f, 3cn5]
LXXGXXXGTLXXA	LA12	ELXXTFQLXLCIF	EF12	1	3	[3d9s]
LXIGFAVFMVHLA	LA12	IIXTFXLVYTVFS	IS12	4	3	[4jc6, 3cn6, 1z98, 4ia4, 3cll, 2b5f, 3cn5]
LXXGXXXGTLXXA	LA12	IXXFQLALCIFAS	IS12	1	3	[3d9s]
LIXTFQLVFTIFA	LA12	LCFGLSIATMVQC	LC12	3	1	[3gd8, 2d57, 2zz9]
LXXTXQLXLCIFA	LA12	IALAFGLAIGXLA	IA12	3	1	[3d9s]
LXIGFAVFMVHLA	LA12	IGTFVLVYTVFSA	IA12	4	3	[4jc6, 3cn6, 1z98, 4ia4, 3cll, 2b5f, 3cn5]
LIXTFQLVFTIFA	LA12	ISLCFGLSIATMV	IV12	3	1	[3gd8, 2d57, 2zz9]
LXIGFAVFMVHLA	LA12	IAXAFGGMIFVLV	IV12	4	1	[4jc6, 3cn6, 1z98, 4ia4, 3cll, 2b5f, 3cn5]
LXXGLTVLTMAXA	LA12	AIGLAXTLIXXIS	AS12	1	4	[2o9d, 2o9e, 2abm, 2o9f, 2o9g, 1rc2, 3nka, 3nkc, 3nk5]
LXXGXAXATLXQA	LA12	AXLFYVFFGLGAS	AS12	1	0	[2b6o, 2b6p, 3m9i]
LXXGXAXATLXQA	LA12	RAIXAEFFAXLFY	RY12	1	0	[2b6p, 3m9i, 1ymg]
LXXGXXXGTLXXA	LA12	AMVVELILTFQLA	AA12	1	3	[3d9s]
LXXGLTVLTMAXA	LA12	FAXIAIGLALTLI	FI12	1	4	[2o9e]
LXXGXAXATLXQA	LA12	CAEFFASLFYVFF	CF12	1	0	[2b6p, 2c32, 1ymg, 3j41]
LIXTFQLVFTIFA	LA12	CFGLSIATMVQCF	CF12	3	1	[3gd8, 2d57, 2zz9]
LXXGXAXATLXQA	LA12	IXAEFFAXLFYVF	IF12	1	0	[2b6p, 3m9i, 2c32, 1ymg]
LGTFVLMFLGEGA	LA12	IPVYFFAQLLGAF	IF12	0	2	[3c02]
LXXGLTVLTMAXA	LA12	IAIGXAXTLIXLI	II12	1	4	[2o9d, 2o9e, 2o9f, 2abm, 2o9g, 1rc2, 3nka, 3nkc, 3nk5]
LXXGLTVLTMAXA	LA12	IGXAXTLIXLIXI	II12	1	4	[2o9e, 2abm, 2o9f, 2o9g, 1rc2, 3nkc, 3nk5]
LXFGGSGSAVLAA	LA12	GFAGXALAFGLXV	GV12	0	1	[2o9e, 2o9f]
LXIGFAVFMVHLA	LA12	GTALGXEIIGTFV	GV12	4	3	[2b5f]
LXFGGSGSAVLAA	LA12	FAGVALAFGLTVL	FL12	0	1	[2o9e, 2o9f]
LXXGLTVLTMAXA	LA12	FWLVFGGSGSAVL	FL12	1	0	[2o9e, 2o9f]
LXXGXAXATLXQA	LA12	EFXAXLFYVFFGL	EL12	1	0	[2b6o, 3m9i, 2b6p, 2c32, 1ymg, 3j41, 1sor]
LXXGXXXGTLXXA	LA12	EFXAXLXFVFFGL	EL12	1	0	[3d9s]
LXFGGSGSAVLAA	LA12	GVALAXGLTVLTM	GM12	0	1	[2o9e, 2o9f]
LXIGFAVFMVHLA	LA12	AEFIATLLFLYIT	AT12	4	0	[4jc6, 3cn6, 1z98, 4ia4, 3cll, 2b5f, 3cn5]
LXXGLTVLTMAXA	LA12	AXTLIHLISIPVT	AT12	1	4	[2o9e, 2o9f]
LXFGGSGSAVLAA	LA12	AGVALAXGLTVLT	AT12	0	1	[2o9e, 2o9f]
LXIGFAVFMVHLA	LA12	AFGGMIFVLVYCT	AT12	4	1	[4jc6, 3cn6, 1z98, 4ia4, 3cll, 2b5f, 3cn5]
LXFGGSGSAVLAA	LA12	ALAXGLTVLTMAF	AF12	0	1	[2o9e, 2o9f]
LXFGGSGSAVLAA	LA12	GLTVLTMAFAXGH	GH12	0	1	[2o9e]
LXIGFAVFMVHLA	LA12	FGGMIFVLVYXTA	FA12	4	1	[4jc6, 3cn6, 1z98, 4ia4, 3cll, 2b5f, 3cn5]
LXXTXQLXLCIFA	LA12	FWVGPIVGAVXAA	FA12	3	5	[3d9s]
LXIGFAVFMVHLA	LA12	FIATLLFLYITVA	FA12	4	0	[4jc6, 3cn6, 1z98, 4ia4, 3cll, 2b5f, 3cn5]
LXXGXAXATLXQA	LA12	FAXLFYVFFGLGA	FA12	1	0	[2b6o, 3m9i, 2b6p, 2c32, 1ymg, 3j41, 1sor]
LXXGXAXATLXQA	LA12	FAEFXATLFYVFF	FF12	1	0	[2b6o, 3m9i, 1sor]
LXXGXXXGTLXXA	LA12	FAEFXATLXXVFF	FF12	1	0	[3d9s]
LGTFVLMFLGEGA	LA12	LCLGWGLAVFFXI	LI12	0	1	[3c02]
LXXTXQLXLCIFA	LA12	WVXPIVGAVLAAI	WI12	3	5	[3d9s]
LXXGXAXATLXQA	LA12	LAXGFSLTLGHLF	LF12	1	4	[2b6o, 2b6p, 3m9i, 2c32, 1ymg, 3j41, 1sor]
LIXTFQLVFTIFA	LA12	LIXLCFGLSIATM	LM12	3	1	[3gd8, 2d57, 2zz9]
LXXGXXXGTLXXA	LA12	AEFXXXLXFVFXG	AG12	1	0	[3d9s]
LXXGXAXATLXQA	LA12	AEXXAXLFYVFXG	AG12	1	0	[2b6o, 2b6p, 3m9i, 2c32, 1ymg, 3j41, 1sor]
LXXGLTVLTMAXA	LA12	AEXXXTFWLVFXG	AG12	1	0	[2o9d, 2o9e, 2abm, 2o9f, 2o9g, 1rc2, 3nka, 3nkc, 3nk5]
LXXGLTVLTMAXA	LA12	APIAIGLALTLIG	AG12	1	4	[3nka, 3nkc]
LXXGXAXATLXQA	LA12	AVGFSLTLGHLFG	AG12	1	4	[2b6o, 2b6p, 3m9i, 2c32, 1ymg, 3j41, 1sor]
LXXGLTVLTMAXA	LA12	APXAIGLAXTLIH	AH12	1	4	[2o9d, 2o9e, 2o9f, 2o9g, 1rc2, 3nk5]
LXXGLTVLTMAXA	LA12	WLVFGGSGSAVLA	WA12	1	0	[2o9e, 2o9f]
LGTFVLMFLGEGA	LA12	WGLXVFFGILVSA	WA12	0	1	[3c02]
LXXGXXXGTLXXA	LA12	VVELILTFQLALC	VC12	1	3	[3d9s]
LXIGFAVFMVHLA	LA12	IXTLLFLYITVAT	IT12	4	0	[4jc6, 3cn6, 1z98, 4ia4, 3cll, 2b5f, 3cn5]
LXXGXAXATLXQA	LA12	VGFSLTLGHLFGM	VM12	1	4	[2b6o, 2b6p, 3m9i, 2c32, 1ymg, 1sor]
LXXGXAXATLXQA	LA12	VALAXGFSLTLGH	VH12	1	4	[2b6o, 2b6p, 3m9i, 2c32, 1ymg, 3j41, 1sor]
LXXGLTVLTMAXA	LA12	ESFGTFWLVFGGS	ES12	1	0	[2o9d, 2o9e, 2o9f, 2o9g]
LXXGLTVLTMAXA	LA12	EXFGTFWLVFGGC	EC12	1	0	[2abm, 1rc2, 3nka, 3nkc, 3nk5]
LXXGLTVLTMAXA	LA12	FGTFWLVFGGXGS	FS12	1	0	[2o9d, 2o9e, 2abm, 2o9f, 2o9g, 1rc2, 3nka, 3nkc, 3nk5]
LGTFVLMFLGEGA	LA12	FFAQLLGAFVGTS	FS12	0	2	[3c02]
LXIGFAVFMVHLA	LA12	EFXATLLFLYITV	EV12	4	0	[4jc6, 3cn6, 1z98, 4ia4, 3cll, 2b5f, 3cn5]
LXXGLTVLTMAXA	LA12	PXAIGLAXTLXXL	PL12	1	4	[2o9d, 2o9e, 2o9f, 2abm, 2o9g, 1rc2, 3nka, 3nkc, 3nk5]
LXXTXQLXLCIFA	LA12	PALSIGXSVXLGH	PH12	3	4	[3d9s]
LXXGXXXGTLXXA	LA12	PALSIGXSVXLGH	PH12	1	4	[3d9s]
LXIGFAVFMVHLA	LA12	WAFGGMIFVLVYC	WC12	4	1	[4jc6, 3cn6, 1z98, 4ia4, 3cll, 2b5f, 3cn5]
LXIGFAVFMVHLA	LA12	AXAFGGMIFVLVY	AY12	4	1	[4jc6, 3cn6, 1z98, 4ia4, 3cll, 2b5f, 3cn5]
LGTFVLMFLGEGA	LA12	KLCLGWGLAVFFG	KG12	0	1	[3c02]
LGTFVLMFLGEGA	LA12	FAQLLGAFVGTST	FT12	0	2	[3c02]
LXXGLTVLTMAXA	LA12	GLAXTLIHLISIP	GP12	1	4	[2o9e, 2o9f]
LXXGLTVLTMAXA	LA12	SFGTFWLVFGGSG	SG12	1	0	[2o9d, 2o9e, 2o9f, 2o9g]
LXXTXQLXLCIFA	LA12	SIXXSXXLGHLXG	SG12	3	4	[3d9s]
LXXGXXXGTLXXA	LA12	SIXXSXXLGHLXG	SG12	1	4	[3d9s]
LXXTXQLXLCIFA	LA12	SXALSIXXSXXLG	SG12	3	4	[3d9s]
LXXGXAXATLXQA	LA12	SXXLAXGFSXTLG	SG12	1	4	[2b6o, 2b6p, 3m9i, 2c32, 1ymg, 3j41]
LXXGXXXGTLXXA	LA12	SXALSIXXSXXLG	SG12	1	4	[3d9s]
LMAFTQIVAGMAA	LA12	MSGEFVGTFLFLW	MW12	2	0	[2w2e, 2w1p]
LMAFTQIVAGMAA	LA12	SGEFVGTFLFLWS	SS12	2	0	[2w2e, 3zoj, 2w1p]
LXXGLTVLTMAXA	LA12	TFXLVFGGSGXAV	TV12	1	0	[2o9e, 2o9f]
LMAFTQIVAGMAA	LA12	FVGTFLFLWSAFV	FV12	2	0	[2w2e, 3zoj, 2w1p]
LIXTFQLVFTIFA	LA12	SLXFGLSIATMVQ	SQ12	3	1	[3gd8, 2d57, 2zz9]
LGTFVLMFLGEGA	LA12	CLGWGLAVFFGIL	CL12	0	1	[3c02]
LGTFVLMFLGEGA	LA12	GWGLAVFFGILVS	GS12	0	1	[3c02]
LXXGLTVLTMAXA	LA12	SAGFLLVIHGATD	SD12	1	3	[2o9e]
LXXGLTVLTMAXA	LA12	KLXAEXFGTFWLV	KV12	1	0	[2o9e]
LGTFVLMFLGEGA	LA12	PVYFFAQLLGAFV	PV12	0	2	[3c02]
LXXGLTVLTMAXA	LA12	RKLAAESFGTFWL	RL12	1	0	[2o9e]
LXXGLTVLTMAXA	LA12	FRKLAAESFGTFW	FW12	1	0	[2o9e]
LXXGXXXGTLXXA	LA12	MVVELILTFQLAL	ML12	1	3	[3d9s]
AKEVVGXVIAXXV	AV12	GTFXLVFGGXGSA	GA12	2	0	[2o9e]
AXGLTVLTMAXAV	AV12	GTFXLVFGGXGSA	GA12	1	0	[2o9e, 2o9f, 2abm]
AXXLGAFVGTSTV	AV12	IGEFLGTFVLMFL	IL12	2	0	[3c02]
AXLLFLYITVXTV	AV12	IAQCLGAICGVGL	IL12	0	2	[2b5f]
ATIVEIFLTLXXV	AV12	IGXXLGSLLYDFL	IL12	3	5	[2b6p, 1ymg]
AIXAEFFAXLFYV	AV12	YXXAQLXGAXAXA	YA12	0	2	[3m9i]
AIXAEFFAXLFYV	AV12	YXVAQLLGAXAXA	YA12	0	2	[2b6p, 1ymg]
AXGLTVLTMAXAV	AV12	VLSAGFLLVIHGA	VA12	1	3	[2o9d, 2o9e, 2o9f, 2o9g, 1rc2, 3nka]
AIXAEFFAXLFYV	AV12	VXAQLLGAVAXAA	VA12	0	2	[3m9i]
AIGMAFXLAXXAV	AV12	VGTFILVFFGPGA	VA12	1	0	[3ne2]
AXGLTVLTMAXAV	AV12	ELVLSAGFLLVIH	EH12	1	3	[2o9d, 2o9e, 2o9f, 2o9g, 1rc2, 3nka]
AIXAEFFAXLFYV	AV12	LRAIXYXVAQXLG	LG12	0	2	[2b6p, 3m9i, 1ymg]
AXGLTVLTMAXAV	AV12	LVLSAGFLLVIHG	LG12	1	3	[2o9d, 2o9e, 2o9f, 2o9g, 1rc2, 3nka]
AXLLFLYITVXTV	AV12	LXALVYMIAQXXG	LG12	0	2	[2b5f]
AIGMAFXLAXXAV	AV12	LVIGLTVGGIITT	LT12	1	4	[3ne2]
AXGLTVLTMAXAV	AV12	LSAGFLLVIHGAT	LT12	1	3	[2o9d, 2o9e]
AXGLSIATLAQXV	AV12	VAEFLAMILFXXI	VI12	1	0	[1j4n]
AXGLTVLTMAXAV	AV12	VEXXLSAGFLLVI	VI12	1	3	[2o9d, 2o9e, 2abm, 2o9f, 2o9g, 1rc2, 3nka]
AIGMAFXLAXXAV	AV12	VIGLTVGXXITTI	VI12	1	4	[3ne2]
AXGLSIATLAQXV	AV12	VAEFLATTLFXFI	VI12	1	0	[1fqy, 1h6i]
AIGMAFXLAXXAV	AV12	VVGXFXLVFFGPG	VG12	1	0	[3ne2]
ATIVEIFLTLXXV	AV12	VYWVGPVXGAXXG	VG12	3	5	[2b6o, 2b6p, 3m9i, 2c32, 1ymg, 1sor]
AXLLFLYITVXTV	AV12	VYMIAQCLGAIXG	VG12	0	2	[2b5f]
AXGLSIATLAQXV	AV12	FLAMILFXFISIG	FG12	1	0	[1j4n]
AICYXXAXXLGAV	AV12	FFAXLFYVFFGXG	FG12	2	0	[3m9i, 2b6p, 1ymg]
AXGLSIATLAQXV	AV12	FXXTXLFXFISIG	FG12	1	0	[1fqy, 1h6i]
AIXAEFFAXLFYV	AV12	FXXALATLVQXXG	FG12	0	1	[2b6p, 3m9i, 1ymg]
AXXLALATXVQAV	AV12	FFAXLFYVFFGXG	FG12	1	0	[2b6o, 3m9i, 2b6p, 2c32, 1ymg, 3j41, 1sor]
AXXLGAFVGTSTV	AV12	FXXTFVLMFLGXG	FG12	2	0	[3c02]
ATIVEIFLTLXXV	AV12	YWVGPVIGAXLGS	YS12	3	5	[2b6o, 2b6p, 3m9i, 2c32, 1ymg, 1sor]
ATIVEIFLTLXXV	AV12	WXXPXIGAXLGSL	WL12	3	5	[2b6o, 2b6p, 3m9i, 2c32, 1ymg, 1sor]
ATIVEIFLTLXXV	AV12	WXXWXXPXIGAXL	WL12	3	5	[2b6o, 2b6p, 3m9i, 2c32, 1ymg, 1sor]
AIGMAFXLAXXAV	AV12	GXAFALAIAAXIY	GY12	1	1	[3ne2]
ATIVEIFLTLXXV	AV12	GPXIGAXLGSLLY	GY12	3	5	[2b6o, 2b6p, 3m9i, 2c32, 1ymg, 1sor]
AEIIGTFVLVXTV	AV12	AAXAEFIAXLLFL	AL12	3	0	[2b5f]
ATIVEIFLTLXXV	AV12	ALXXGFSXTLGHL	AL12	3	4	[2b6o, 2b6p, 3m9i, 2c32, 1ymg, 1sor]
AXXLALATXVQAV	AV12	ALXXGFSXTLGHL	AL12	1	4	[2b6o, 2b6p, 3m9i, 2c32, 1ymg, 3j41, 1sor]
AIXAEFFAXLFYV	AV12	AXXXGAVAXAXXL	AL12	0	2	[2b6p, 3m9i, 1ymg]
AIGMAFXLAXXAV	AV12	AXXLXXXAXIYXL	AL12	1	1	[3ne2]
AQXLGAICXVGLV	AV12	AAXAEFIAXLLFL	AL12	2	0	[2b5f]
ALGAEIIGTFVLV	AV12	AAXAEFIAXLLFL	AL12	3	0	[2b5f]
ATIVEIFLTLXXV	AV12	PXIGAGLGSLXYD	PD12	3	5	[2b6p, 3m9i, 1ymg]
AXXLALATXVQAV	AV12	GSVALAVGFSLTL	GL12	1	4	[2b6p, 3m9i, 1ymg]
AEIIGTFVLVXTV	AV12	GIAWAFGGXIFVL	GL12	3	1	[1z98, 3cn6, 4jc6, 4ia4, 3cll, 2b5f, 3cn5]
ATIVEIFLTLXXV	AV12	GAXLGSLLYDFXL	GL12	3	5	[2b6p, 1ymg]
AXLLFLYITVXTV	AV12	GIAWAFGGXIFVL	GL12	0	1	[2b5f]
ATIVEIFLTLXXV	AV12	GSVALAVGFSLTL	GL12	3	4	[2b6p, 3m9i, 1ymg]
ATIVEIFLTLXXV	AV12	VIGAGLGSLLYDF	VF12	3	5	[2b6p, 1ymg]
AXGLSIATLAQXV	AV12	VXAEFLAMILFXF	VF12	1	0	[1j4n]
AIXAEFFAXLFYV	AV12	CYXVAQLLGAVAG	CG12	0	2	[2b6p, 3m9i, 1ymg]
AXGLTVLTMAXAV	AV12	CFGTFWLVFGGCG	CG12	1	0	[2abm, 1rc2, 3nka, 3nkc, 3nk5]
AIXAEFFAXLFYV	AV12	QLLGAVAGAAXLY	QY12	0	2	[2b6p, 3m9i, 1ymg]
ATIVEIFLTLXXV	AV12	VGXXIXAXLGSLL	VL12	3	5	[2b6o, 2b6p, 3m9i, 2c32, 1ymg, 1sor]
AIXAEFFAXLFYV	AV12	MVAQLLGAXAGAA	MA12	0	2	[2b6p, 1ymg]
AXGLSIATLAQXV	AV12	LAMILFXFISXGS	LS12	1	0	[1j4n]
AIXAEFFAXLFYV	AV12	LLGAVAGAAVLYS	LS12	0	2	[2b6p, 3m9i, 1ymg]
AXGLSIATLAQXV	AV12	LATXLFXFISXGS	LS12	1	0	[1fqy, 1h6i]
AXLLFLYITVXTV	AV12	TALGAEIIGTFVL	TL12	0	3	[2b5f]
AXLLFLYITVXTV	AV12	LGAEIIGTFVLVY	LY12	0	3	[2b5f]
AIGMAFXLAXXAV	AV12	GLVIGLTVXXIIT	GT12	1	4	[3ne2]
AXXLGAFVGTSTV	AV12	GTFVLMFLGEGAT	GT12	2	0	[3c02]
AXLLFLYITVXTV	AV12	GAEIIGTFVLVYT	GT12	0	3	[2b5f]
AIXAEFFAXLFYV	AV12	LGAVAGXXVLYSV	LV12	0	2	[2b6p, 3m9i, 1ymg]
AEIIGTFVLVXTV	AV12	LXPLXIGXAVFMV	LV12	3	4	[2b5f]
AXLLFLYITVXTV	AV12	LGIAWAFGGMIFV	LV12	0	1	[2b5f]
AXGLTVLTMAXAV	AV12	LXXTLIHLIXIPV	LV12	1	4	[2o9e, 2o9f]
AXLLFLYITVXTV	AV12	LXPLXIGXAVFMV	LV12	0	4	[2b5f]
AXLLFLYITVXTV	AV12	IIXTFXLVYTVFS	IS12	0	3	[2b5f]
ALGAEIIGTFVLV	AV12	IIXTFXLVYTVFS	IS12	3	3	[1z98, 3cn6, 4jc6, 4ia4, 3cll, 2b5f, 3cn5]
AXLLFLYITVXTV	AV12	EIIGTFVLVYTVF	EF12	0	3	[2b5f]
ALGAEIIGTFVLV	AV12	EIIGTFVLVYTVF	EF12	3	3	[1z98, 3cn6, 4jc6, 4ia4, 3cll, 2b5f, 3cn5]
AXLLFLYITVXTV	AV12	LVYMIAQCLGAIC	LC12	0	2	[2b5f]
AXLLFLYITVXTV	AV12	YMIAQCLGAICGV	YV12	0	2	[2b5f]
AXLLFLYITVXTV	AV12	MIAQCLGAICGVG	MG12	0	2	[2b5f]
AEIIGTFVLVXTV	AV12	IXWVGPFIGXXXA	IA12	3	5	[1z98, 3cn6, 4jc6, 4ia4, 3cll, 2b5f, 3cn5]
AIXAEFFAXLFYV	AV12	ICYXVAQLLGAXA	IA12	0	2	[2b6p, 3m9i, 1ymg]
ALGAEIIGTFVLV	AV12	IXWVGPFIGXXXA	IA12	3	5	[1z98, 3cn6, 4jc6, 4ia4, 3cll, 2b5f, 3cn5]
ALGAEIIGTFVLV	AV12	IGTFVLVYTVFSA	IA12	3	3	[1z98, 3cn6, 4jc6, 4ia4, 3cll, 2b5f, 3cn5]
AXLLFLYITVXTV	AV12	IGTFVLVYTVFSA	IA12	0	3	[2b5f]
AIGMAFXLAXXAV	AV12	IGTFLLMLVIMGV	IV12	1	3	[3ne2]
AEIIGTFVLVXTV	AV12	IAXAFGGMIFVLV	IV12	3	1	[1z98, 3cn6, 4jc6, 4ia4, 3cll, 2b5f, 3cn5]
AEIIGTFVLVXTV	AV12	IGAXVAAAYHQYV	IV12	3	5	[2b5f]
ALGAEIIGTFVLV	AV12	IGAXVAAAYHQYV	IV12	3	5	[2b5f]
AXLLFLYITVXTV	AV12	IAXAFGGMIFVLV	IV12	0	1	[2b5f]
AEIIGTFVLVXTV	AV12	RAAIAEFXATXLF	RF12	3	0	[2b5f]
AXGLSIATLAQXV	AV12	RAVXAEFLAMILF	RF12	1	0	[1j4n]
AXGLSIATLAQXV	AV12	RAVXAEFXATXLF	RF12	1	0	[1fqy]
AQXLGAICXVGLV	AV12	RAAIAEFXATXLF	RF12	2	0	[2b5f]
ALGAEIIGTFVLV	AV12	RAAIAEFXATXLF	RF12	3	0	[2b5f]
AXLLFLYITVXTV	AV12	ALXYMIAQCXGAI	AI12	0	2	[2b5f]
AXGLSIATLAQXV	AV12	AVVAEFLAXILFI	AI12	1	0	[1j4n]
AIGMAFXLAXXAV	AV12	AGLVIGLTVXXII	AI12	1	4	[3ne2]
AXGLSIATLAQXV	AV12	EFLATTLFXFIXI	EI12	1	0	[1fqy, 1h6i]
AXGLSIATLAQXV	AV12	EFLAMILFXXISI	EI12	1	0	[1j4n]
AXXLALATXVQAV	AV12	AXLFYVFFGLGAS	AS12	1	0	[2b6o, 2b6p, 3m9i]
AICYXXAXXLGAV	AV12	AXLFYVFFGLGAS	AS12	2	0	[3m9i, 2b6p]
AXGLSIATLAQXV	AV12	AEFLAMILFXFIS	AS12	1	0	[1j4n]
AXGLTVLTMAXAV	AV12	AIGLAXTLIXXIS	AS12	1	4	[2o9d, 2o9e, 2abm, 2o9f, 2o9g, 1rc2, 3nka, 3nkc, 3nk5]
AXGLSIATLAQXV	AV12	AEFLAXTLFXFIS	AS12	1	0	[1fqy, 1h6i]
AEIIGTFVLVXTV	AV12	FIGAAVAAAYHQY	FY12	3	5	[2b5f]
ALGAEIIGTFVLV	AV12	FIGAAVAAAYHQY	FY12	3	5	[2b5f]
AXGLSIATLAQXV	AV12	ATTLFXFISIGSA	AA12	1	0	[1fqy, 1h6i]
AXGLSIATLAQXV	AV12	AIGXSVAXGHLXA	AA12	1	4	[1j4n, 1fqy, 1h6i]
AXGLSIATLAQXV	AV12	AMILFXFISIGSA	AA12	1	0	[1j4n]
AICYXXAXXLGAV	AV12	RAIXAEFFAXLFY	RY12	2	0	[3m9i, 2b6p, 1ymg]
AXXLALATXVQAV	AV12	RAIXAEFFAXLFY	RY12	1	0	[2b6p, 3m9i, 1ymg]
AXXLALATXVQAV	AV12	CAEFFASLFYVFF	CF12	1	0	[2b6p, 2c32, 1ymg, 3j41]
AICYXXAXXLGAV	AV12	CAEFFASLFYVFF	CF12	2	0	[2b6p, 1ymg]
AXGLTVLTMAXAV	AV12	FAXIAIGLALTLI	FI12	1	4	[2o9e]
AXGLTVLTMAXAV	AV12	IAIGXAXTLIXLI	II12	1	4	[2o9d, 2o9e, 2o9f, 2abm, 2o9g, 1rc2, 3nka, 3nkc, 3nk5]
AIGMAFXLAXXAV	AV12	IGXAFAXAIAAXI	II12	1	1	[3ne2]
AEIIGTFVLVXTV	AV12	IAEFIAXLLFLYI	II12	3	0	[1z98, 3cn6, 4jc6, 4ia4, 3cll, 2b5f, 3cn5]
ALGAEIIGTFVLV	AV12	IGXXVFMVHLATI	II12	3	4	[1z98, 3cn6, 4jc6, 4ia4, 3cll, 2b5f, 3cn5]
AQXLGAICXVGLV	AV12	IAEFIAXLLFLYI	II12	2	0	[4jc6, 1z98, 3cn6, 4ia4, 3cll, 2b5f, 3cn5]
AXLLFLYITVXTV	AV12	IGXXVFMVHLATI	II12	0	4	[2b5f]
AXGLSIATLAQXV	AV12	IGXXVXXGHLXXI	II12	1	4	[1j4n, 1fqy, 1h6i]
ALGAEIIGTFVLV	AV12	IAEFIAXLLFLYI	II12	3	0	[1z98, 3cn6, 4jc6, 4ia4, 3cll, 2b5f, 3cn5]
AXGLTVLTMAXAV	AV12	IGXAXTLIXLIXI	II12	1	4	[2o9e, 2abm, 2o9f, 2o9g, 1rc2, 3nkc, 3nk5]
AEIIGTFVLVXTV	AV12	IGXXVFMVHLATI	II12	3	4	[1z98, 3cn6, 4jc6, 4ia4, 3cll, 2b5f, 3cn5]
AXXLALATXVQAV	AV12	IXAEFFAXLFYVF	IF12	1	0	[2b6p, 3m9i, 2c32, 1ymg]
AICYXXAXXLGAV	AV12	IXAEFFAXLFYVF	IF12	2	0	[3m9i, 2b6p, 1ymg]
AXGLTVLTMAXAV	AV12	FWLVFGGSGSAVL	FL12	1	0	[2o9e, 2o9f]
AKEVVGXVIAXXV	AV12	FWLVFGGSGSAVL	FL12	2	0	[2o9e]
AICYXXAXXLGAV	AV12	EFXAXLFYVFFGL	EL12	2	0	[3m9i, 2b6p, 1ymg]
AXXLALATXVQAV	AV12	EFXAXLFYVFFGL	EL12	1	0	[2b6o, 3m9i, 2b6p, 2c32, 1ymg, 3j41, 1sor]
AXGLTVLTMAXAV	AV12	AXTLIHLISIPVT	AT12	1	4	[2o9e, 2o9f]
AEIIGTFVLVXTV	AV12	AEFIATLLFLYIT	AT12	3	0	[1z98, 3cn6, 4jc6, 4ia4, 3cll, 2b5f, 3cn5]
AQXLGAICXVGLV	AV12	AEFIATLLFLYIT	AT12	2	0	[4jc6, 1z98, 3cn6, 4ia4, 3cll, 2b5f, 3cn5]
AXLLFLYITVXTV	AV12	AFGGMIFVLVYCT	AT12	0	1	[2b5f]
AEIIGTFVLVXTV	AV12	AFGGMIFVLVYCT	AT12	3	1	[1z98, 3cn6, 4jc6, 4ia4, 3cll, 2b5f, 3cn5]
ALGAEIIGTFVLV	AV12	AEFIATLLFLYIT	AT12	3	0	[1z98, 3cn6, 4jc6, 4ia4, 3cll, 2b5f, 3cn5]
AICYXXAXXLGAV	AV12	FAXLFYVFFGLGA	FA12	2	0	[3m9i, 2b6p, 1ymg]
AEIIGTFVLVXTV	AV12	FIATLLFLYITVA	FA12	3	0	[1z98, 3cn6, 4jc6, 4ia4, 3cll, 2b5f, 3cn5]
AEIIGTFVLVXTV	AV12	FWVGPFIGAAXAA	FA12	3	5	[1z98, 3cn6, 4jc6, 4ia4, 3cll, 2b5f, 3cn5]
AXLLFLYITVXTV	AV12	FGGMIFVLVYXTA	FA12	0	1	[2b5f]
AQXLGAICXVGLV	AV12	FIATLLFLYITVA	FA12	2	0	[4jc6, 1z98, 3cn6, 4ia4, 3cll, 2b5f, 3cn5]
ALGAEIIGTFVLV	AV12	FWVGPFIGAAXAA	FA12	3	5	[1z98, 3cn6, 4jc6, 4ia4, 3cll, 2b5f, 3cn5]
AEIIGTFVLVXTV	AV12	FGGMIFVLVYXTA	FA12	3	1	[1z98, 3cn6, 4jc6, 4ia4, 3cll, 2b5f, 3cn5]
AIGMAFXLAXXAV	AV12	FAIGMAFXLAXAA	FA12	1	1	[3ne2]
AXXLALATXVQAV	AV12	FAXLFYVFFGLGA	FA12	1	0	[2b6o, 3m9i, 2b6p, 2c32, 1ymg, 3j41, 1sor]
ALGAEIIGTFVLV	AV12	FIATLLFLYITVA	FA12	3	0	[1z98, 3cn6, 4jc6, 4ia4, 3cll, 2b5f, 3cn5]
ALGAEIIGTFVLV	AV12	GPFIGAAVAAAYH	GH12	3	5	[1z98, 3cn6, 4jc6, 4ia4, 3cll, 2b5f, 3cn5]
AEIIGTFVLVXTV	AV12	GPFIGAAVAAAYH	GH12	3	5	[1z98, 3cn6, 4jc6, 4ia4, 3cll, 2b5f, 3cn5]
AXGLSIATLAQXV	AV12	GPLAIGFSVAXGH	GH12	1	4	[1j4n]
AICYXXAXXLGAV	AV12	FAEFXATLFYVFF	FF12	2	0	[3m9i]
AXXLALATXVQAV	AV12	FAEFXATLFYVFF	FF12	1	0	[2b6o, 3m9i, 1sor]
AXLLFLYITVXTV	AV12	LGAICGVGLVXAF	LF12	0	2	[2b5f]
ATIVEIFLTLXXV	AV12	LAXGFSLTLGHLF	LF12	3	4	[2b6o, 2b6p, 3m9i, 2c32, 1ymg, 1sor]
AXXLALATXVQAV	AV12	LAXGFSLTLGHLF	LF12	1	4	[2b6o, 2b6p, 3m9i, 2c32, 1ymg, 3j41, 1sor]
ATIVEIFLTLXXV	AV12	AVGFSLTLGHLFG	AG12	3	4	[2b6o, 2b6p, 3m9i, 2c32, 1ymg, 1sor]
AXGLTVLTMAXAV	AV12	APIAIGLALTLIG	AG12	1	4	[3nka, 3nkc]
AXXLALATXVQAV	AV12	AVGFSLTLGHLFG	AG12	1	4	[2b6o, 2b6p, 3m9i, 2c32, 1ymg, 3j41, 1sor]
AIGMAFXLAXXAV	AV12	AIGTFLLMLVIMG	AG12	1	3	[3ne2]
AKEVVGXVIAXXV	AV12	AEXXXTFWLVFXG	AG12	2	0	[2o9e]
AXGLTVLTMAXAV	AV12	AEXXXTFWLVFXG	AG12	1	0	[2o9d, 2o9e, 2abm, 2o9f, 2o9g, 1rc2, 3nka, 3nkc, 3nk5]
AICYXXAXXLGAV	AV12	AEXXAXLFYVFXG	AG12	2	0	[3m9i, 2b6p, 1ymg]
AXXLALATXVQAV	AV12	AEXXAXLFYVFXG	AG12	1	0	[2b6o, 2b6p, 3m9i, 2c32, 1ymg, 3j41, 1sor]
AIGMAFXLAXXAV	AV12	IXLTVXGIIXTXG	IG12	1	4	[3ne2]
AQXLGAICXVGLV	AV12	IXTLLFLYITVAT	IT12	2	0	[4jc6, 1z98, 3cn6, 4ia4, 3cll, 2b5f, 3cn5]
AEIIGTFVLVXTV	AV12	IXTLLFLYITVAT	IT12	3	0	[1z98, 3cn6, 4jc6, 4ia4, 3cll, 2b5f, 3cn5]
ALGAEIIGTFVLV	AV12	IXTLLFLYITVAT	IT12	3	0	[1z98, 3cn6, 4jc6, 4ia4, 3cll, 2b5f, 3cn5]
AEIIGTFVLVXTV	AV12	WVGPXIGAAVXAA	WA12	3	5	[1z98, 3cn6, 4jc6, 4ia4, 3cll, 2b5f, 3cn5]
AXGLTVLTMAXAV	AV12	WLVFGGSGSAVLA	WA12	1	0	[2o9e, 2o9f]
ALGAEIIGTFVLV	AV12	WVGPXIGAAVXAA	WA12	3	5	[1z98, 3cn6, 4jc6, 4ia4, 3cll, 2b5f, 3cn5]
AKEVVGXVIAXXV	AV12	WLVFGGSGSAVLA	WA12	2	0	[2o9e]
ALGAEIIGTFVLV	AV12	APLXIGFAVFMVH	AH12	3	4	[1z98, 3cn6, 4jc6, 4ia4, 3cll, 2b5f, 3cn5]
AXGLTVLTMAXAV	AV12	APXAIGLAXTLIH	AH12	1	4	[2o9d, 2o9e, 2o9f, 2o9g, 1rc2, 3nk5]
AXLLFLYITVXTV	AV12	APLXIGFAVFMVH	AH12	0	4	[2b5f]
AEIIGTFVLVXTV	AV12	APLXIGFAVFMVH	AH12	3	4	[1z98, 3cn6, 4jc6, 4ia4, 3cll, 2b5f, 3cn5]
AXGLSIATLAQXV	AV12	APXXIGLSVALGH	AH12	1	4	[1fqy, 1h6i]
ALGAEIIGTFVLV	AV12	PIGFAVFMVHLAT	PT12	3	4	[1z98, 3cn6, 4jc6, 4ia4, 3cll, 2b5f, 3cn5]
AEIIGTFVLVXTV	AV12	PIGFAVFMVHLAT	PT12	3	4	[1z98, 3cn6, 4jc6, 4ia4, 3cll, 2b5f, 3cn5]
AXLLFLYITVXTV	AV12	PIGFAVFMVHLAT	PT12	0	4	[2b5f]
AIGMAFXLAXXAV	AV12	TEAIGTFLLMLVI	TI12	1	3	[3ne2]
AXXLALATXVQAV	AV12	VGFSLTLGHLFGM	VM12	1	4	[2b6o, 2b6p, 3m9i, 2c32, 1ymg, 1sor]
ATIVEIFLTLXXV	AV12	VGFSLTLGHLFGM	VM12	3	4	[2b6o, 2b6p, 3m9i, 2c32, 1ymg, 1sor]
AXXLALATXVQAV	AV12	VALAXGFSLTLGH	VH12	1	4	[2b6o, 2b6p, 3m9i, 2c32, 1ymg, 3j41, 1sor]
ATIVEIFLTLXXV	AV12	VALAXGFSLTLGH	VH12	3	4	[2b6o, 2b6p, 3m9i, 2c32, 1ymg, 1sor]
AXGLTVLTMAXAV	AV12	ESFGTFWLVFGGS	ES12	1	0	[2o9d, 2o9e, 2o9f, 2o9g]
AKEVVGXVIAXXV	AV12	ESFGTFWLVFGGS	ES12	2	0	[2o9e]
AXGLTVLTMAXAV	AV12	EXFGTFWLVFGGC	EC12	1	0	[2abm, 1rc2, 3nka, 3nkc, 3nk5]
AXGLTVLTMAXAV	AV12	FGTFWLVFGGXGS	FS12	1	0	[2o9d, 2o9e, 2abm, 2o9f, 2o9g, 1rc2, 3nka, 3nkc, 3nk5]
AKEVVGXVIAXXV	AV12	FGTFWLVFGGXGS	FS12	2	0	[2o9e]
AIGMAFXLAXXAV	AV12	MAFALAIAAVIYS	MS12	1	1	[3ne2]
AEIIGTFVLVXTV	AV12	EFXATLLFLYITV	EV12	3	0	[1z98, 3cn6, 4jc6, 4ia4, 3cll, 2b5f, 3cn5]
AQXLGAICXVGLV	AV12	EFXATLLFLYITV	EV12	2	0	[4jc6, 1z98, 3cn6, 4ia4, 3cll, 2b5f, 3cn5]
ALGAEIIGTFVLV	AV12	EFXATLLFLYITV	EV12	3	0	[1z98, 3cn6, 4jc6, 4ia4, 3cll, 2b5f, 3cn5]
AXGLTVLTMAXAV	AV12	PXAIGLAXTLXXL	PL12	1	4	[2o9d, 2o9e, 2o9f, 2abm, 2o9g, 1rc2, 3nka, 3nkc, 3nk5]
AXGLSIATLAQXV	AV12	PXXIGXSVALXHL	PL12	1	4	[1j4n, 1fqy, 1h6i]
AEIIGTFVLVXTV	AV12	PLXIGFAVFMVHL	PL12	3	4	[1z98, 3cn6, 4jc6, 4ia4, 3cll, 2b5f, 3cn5]
AXLLFLYITVXTV	AV12	PLXIGFAVFMVHL	PL12	0	4	[2b5f]
ALGAEIIGTFVLV	AV12	PLXIGFAVFMVHL	PL12	3	4	[1z98, 3cn6, 4jc6, 4ia4, 3cll, 2b5f, 3cn5]
AEIIGTFVLVXTV	AV12	WIFWVGPFIGAAV	WV12	3	5	[1z98, 3cn6, 4jc6, 4ia4, 3cll, 2b5f, 3cn5]
ALGAEIIGTFVLV	AV12	WIFWVGPFIGAAV	WV12	3	5	[1z98, 3cn6, 4jc6, 4ia4, 3cll, 2b5f, 3cn5]
ALGAEIIGTFVLV	AV12	VGPFIGAAVAAAY	VY12	3	5	[1z98, 3cn6, 4jc6, 4ia4, 3cll, 2b5f, 3cn5]
AEIIGTFVLVXTV	AV12	VGPFIGAAVAAAY	VY12	3	5	[1z98, 3cn6, 4jc6, 4ia4, 3cll, 2b5f, 3cn5]
AXLLFLYITVXTV	AV12	WAFGGMIFVLVYC	WC12	0	1	[2b5f]
AEIIGTFVLVXTV	AV12	WAFGGMIFVLVYC	WC12	3	1	[1z98, 3cn6, 4jc6, 4ia4, 3cll, 2b5f, 3cn5]
AIGMAFXLAXXAV	AV12	EAIGTFLLMLVIM	EM12	1	3	[3ne2]
AXLLFLYITVXTV	AV12	AXAFGGMIFVLVY	AY12	0	1	[2b5f]
AEIIGTFVLVXTV	AV12	AXAFGGMIFVLVY	AY12	3	1	[1z98, 3cn6, 4jc6, 4ia4, 3cll, 2b5f, 3cn5]
ALGAEIIGTFVLV	AV12	AIAEFIATLLFLY	AY12	3	0	[1z98, 3cn6, 4jc6, 4ia4, 3cll, 2b5f, 3cn5]
AQXLGAICXVGLV	AV12	AIAEFIATLLFLY	AY12	2	0	[4jc6, 1z98, 3cn6, 4ia4, 3cll, 2b5f, 3cn5]
AEIIGTFVLVXTV	AV12	AIAEFIATLLFLY	AY12	3	0	[1z98, 3cn6, 4jc6, 4ia4, 3cll, 2b5f, 3cn5]
AXGLSIATLAQXV	AV12	LXIGXSVALGXLL	LL12	1	4	[1j4n, 1fqy, 1h6i]
AEIIGTFVLVXTV	AV12	PFIGAAVAAAYHQ	PQ12	3	5	[2b5f]
ALGAEIIGTFVLV	AV12	PFIGAAVAAAYHQ	PQ12	3	5	[2b5f]
AXGLTVLTMAXAV	AV12	GLAXTLIHLISIP	GP12	1	4	[2o9e, 2o9f]
AKEVVGXVIAXXV	AV12	TFXLVFGGSGXAV	TV12	2	0	[2o9e]
AXGLTVLTMAXAV	AV12	TFXLVFGGSGXAV	TV12	1	0	[2o9e, 2o9f]
ATIVEIFLTLXXV	AV12	SXXLAXGFSXTLG	SG12	3	4	[2b6o, 2b6p, 3m9i, 2c32, 1ymg]
AXGLSIATLAQXV	AV12	SXPLAXGXSXXXG	SG12	1	4	[1j4n, 1fqy]
AKEVVGXVIAXXV	AV12	SFGTFWLVFGGSG	SG12	2	0	[2o9e]
AXXLALATXVQAV	AV12	SXXLAXGFSXTLG	SG12	1	4	[2b6o, 2b6p, 3m9i, 2c32, 1ymg, 3j41]
AXGLTVLTMAXAV	AV12	SFGTFWLVFGGSG	SG12	1	0	[2o9d, 2o9e, 2o9f, 2o9g]
AIXAEFFAXLFYV	AV12	RAIXYXVAQXLGA	RA12	0	2	[2b6p, 3m9i, 1ymg]
AXLLFLYITVXTV	AV12	RALVYMIAQXXGA	RA12	0	2	[2b5f]
AXGLTVLTMAXAV	AV12	SAGFLLVIHGATD	SD12	1	3	[2o9e]
AIGMAFXLAXXAV	AV12	EVVGTFILVFFGP	EP12	1	0	[3ne2]
AKEVVGXVIAXXV	AV12	KLXAEXFGTFWLV	KV12	2	0	[2o9e]
AXGLTVLTMAXAV	AV12	KLXAEXFGTFWLV	KV12	1	0	[2o9e]
AXXLGAFVGTSTV	AV12	EFLGTFVLMFLGE	EE12	2	0	[3c02]
AXXLGAFVGTSTV	AV12	GEFLGTFVLMFLG	GG12	2	0	[3c02]
ALGAEIIGTFVLV	AV12	DDQWIFWVGPFIG	DG12	3	5	[2b5f]
AEIIGTFVLVXTV	AV12	DDQWIFWVGPFIG	DG12	3	5	[2b5f]
AEIIGTFVLVXTV	AV12	DQWIFWVGPFIGA	DA12	3	5	[2b5f]
ALGAEIIGTFVLV	AV12	DQWIFWVGPFIGA	DA12	3	5	[2b5f]
ALGAEIIGTFVLV	AV12	QWIFWVGPFIGAA	QA12	3	5	[2b5f]
AEIIGTFVLVXTV	AV12	QWIFWVGPFIGAA	QA12	3	5	[2b5f]
AXGLTVLTMAXAV	AV12	RKLAAESFGTFWL	RL12	1	0	[2o9e]
AKEVVGXVIAXXV	AV12	RKLAAESFGTFWL	RL12	2	0	[2o9e]
AKEVVGXVIAXXV	AV12	FRKLAAESFGTFW	FW12	2	0	[2o9e]
AXGLTVLTMAXAV	AV12	FRKLAAESFGTFW	FW12	1	0	[2o9e]
AXLLFLYITVXTV	AV12	CLGAICGVGLVKA	CA12	0	2	[2b5f]
AXLLFLYITVXTV	AV12	QCLGAICGVGLVK	QK12	0	2	[2b5f]
FGLTVLTMAXXXG	FG12	GTFXLVFGGXGSA	GA12	1	0	[2o9e, 2o9f]
FFAXLFYVFFGXG	FG12	YXXAQLXGAXAXA	YA12	0	2	[2b6o, 3m9i, 1sor]
FFAXLFYVFFGXG	FG12	YXVAQLLGAXAXA	YA12	0	2	[2b6p, 2c32, 1ymg, 3j41]
FXXXXXFVFFGXG	FG12	YXXAQLXGAXXGA	YA12	0	2	[3d9s]
FWVVPIXGXIXGG	FG12	ELVLSAGFLLVIH	EH12	5	3	[2o9d, 2o9e, 2o9f, 2o9g, 1rc2, 3nka, 3nkc, 3nk5]
FGLTVLTMAXXXG	FG12	ELVLSAGFLLVIH	EH12	1	3	[2o9d, 2o9e, 2o9f, 2o9g, 1rc2, 3nka]
FFWVVPIXGXIXG	FG12	ELVLSAGFLLVIH	EH12	5	3	[2o9d, 2o9e, 2o9f, 2o9g, 1rc2, 3nka, 3nkc, 3nk5]
FGLTVLTMAXXXG	FG12	VLSAGFLLVIHGA	VA12	1	3	[2o9d, 2o9e, 2o9f, 2o9g, 1rc2, 3nka]
FLAMILFXFISIG	FG12	VXLAFGLSIAXLA	VA12	0	1	[1j4n]
FFAXLFYVFFGXG	FG12	VXAQLLGAVAXAA	VA12	0	2	[2b6o, 3m9i, 1sor]
FXXAIAAVIYXLG	FG12	VGTFILVFFGPGA	VA12	1	0	[3ne2]
FFWVVPIXGXIXG	FG12	VLSAGFLLVIHGA	VA12	5	3	[2o9d, 2o9e, 2o9f, 2o9g, 1rc2, 3nka, 3nkc, 3nk5]
FXXTXLFXFISIG	FG12	VXLAFGLSIAXLA	VA12	0	1	[1ih5, 1fqy, 1h6i]
FWVVPIXGXIXGG	FG12	VLSAGFLLVIHGA	VA12	5	3	[2o9d, 2o9e, 2o9f, 2o9g, 1rc2, 3nka, 3nkc, 3nk5]
FWVVPIXGXIXGG	FG12	LSAGFLLVIHGAT	LT12	5	3	[2o9d, 2o9e]
FGLXIATMVQCFG	FG12	LVELXITFQLVFT	LT12	1	3	[3gd8, 2d57, 2zz9]
FFAXLFYVFFGXG	FG12	LQVALAFGLALAT	LT12	0	1	[2b6o, 3m9i]
FXXAIAAVIYXLG	FG12	LVIGLTVGGIITT	LT12	1	4	[3ne2]
FFWVVPIXGXIXG	FG12	LSAGFLLVIHGAT	LT12	5	3	[2o9d, 2o9e]
FGLTVLTMAXXXG	FG12	LSAGFLLVIHGAT	LT12	1	3	[2o9d, 2o9e]
FFWVVPIXGXIXG	FG12	LXALVVELVLSAG	LG12	5	3	[2o9e, 2o9f]
FFWVVPIXGXIXG	FG12	LVLSAGFLLVIHG	LG12	5	3	[2o9d, 2o9e, 2o9f, 2o9g, 1rc2, 3nka, 3nkc, 3nk5]
FGLTVLTMAXXXG	FG12	LVLSAGFLLVIHG	LG12	1	3	[2o9d, 2o9e, 2o9f, 2o9g, 1rc2, 3nka]
FWVVPIXGXIXGG	FG12	LXALVVELVLSAG	LG12	5	3	[2o9e, 2o9f]
FFAXLFYVFFGXG	FG12	LRAIXYXVAQXLG	LG12	0	2	[3m9i, 2b6p, 1ymg]
FLAMILFXFISIG	FG12	LRAIXYIIAQCXG	LG12	0	2	[1j4n]
FWVVPIXGXIXGG	FG12	LVLSAGFLLVIHG	LG12	5	3	[2o9d, 2o9e, 2o9f, 2o9g, 1rc2, 3nka, 3nkc, 3nk5]
FGLTVLTMAXXXG	FG12	VEXXLSAGFLLVI	VI12	1	3	[2o9d, 2o9e, 2o9f, 2o9g, 1rc2, 3nka]
FGLXIATLAQXVG	FG12	VAEFLATTLFXFI	VI12	1	0	[1fqy, 1h6i]
FXXXIGTLXQAXG	FG12	VELXXTFQLXLCI	VI12	1	3	[3d9s]
FWVVPIXGXIXGG	FG12	VEXXLSAGFLLVI	VI12	5	3	[2o9d, 2o9e, 2abm, 2o9f, 2o9g, 1rc2, 3nka, 3nkc, 3nk5]
FXXAIAAVIYXLG	FG12	VIGLTVGXXITTI	VI12	1	4	[3ne2]
FGLXIATLAQXVG	FG12	VAEFLAMILFXXI	VI12	1	0	[1j4n]
FGLXIATMVQCFG	FG12	VELIXTFQLVFXI	VI12	1	3	[3gd8, 2d57, 2zz9]
FFWVVPIXGXIXG	FG12	VEXXLSAGFLLVI	VI12	5	3	[2o9d, 2o9e, 2abm, 2o9f, 2o9g, 1rc2, 3nka, 3nkc, 3nk5]
FXXXGLLIFFXXG	FG12	VAGAFCAAALVYG	VG12	0	2	[1lda]
FAVEMVITAILMG	FG12	VPLFGXXVGXXXG	VG12	3	5	[1fx8, 1ldi, 1lda]
FXXXXXFVFFGXG	FG12	VAAQLVGXIXGXG	VG12	0	2	[3d9s]
FXXAIAAVIYXLG	FG12	VVGXFXLVFFGPG	VG12	1	0	[3ne2]
FXXTFVLMFLGXG	FG12	VYFFAQLLGAXVG	VG12	0	2	[3c02]
FXXXGLLIFFXXG	FG12	VIXXLGVAMAIYL	VL12	0	1	[1fx8, 1ldi, 1ldf, 1lda]
FXXXGLLIFFXXG	FG12	VSQVAGAFCAXXL	VL12	0	2	[1fx8, 1ldi, 1ldf, 1lda]
FAVEMVITAILMG	FG12	VGXIVGAFAYRXL	VL12	3	5	[1fx8, 1ldi, 1lda]
FAVEMVITAILMG	FG12	GXXXGXIXGAFAY	GY12	3	5	[1fx8, 1ldi, 1lda]
FLAMILFXFISIG	FG12	AQXXGAXVAXAIL	AL12	0	2	[1j4n]
FXXTXLFXFISIG	FG12	AQXXGAXVAXAIL	AL12	0	2	[1ih5, 1fqy, 1h6i]
FXXXIGTLXQAXG	FG12	ALXIGXSXXLGHL	AL12	1	4	[3d9s]
FXXXGLLIFFXXG	FG12	AGAFCAXXLVYGL	AL12	0	2	[1lda]
FFAXLFYVFFGXG	FG12	AXXXGAVAXAXXL	AL12	0	2	[2b6o, 3m9i, 2b6p, 2c32, 1ymg, 3j41, 1sor]
FFWVVPIXGXIXG	FG12	AXXVELVLSAXXL	AL12	5	3	[2o9e, 2o9f]
FXXXXXFVFFGXG	FG12	AXXXXIGXLXXXL	AL12	0	1	[3d9s]
FWVVPIXGXIXGG	FG12	AXXVELVLSAXXL	AL12	5	3	[2o9e, 2o9f]
FXXALATLVQXXG	FG12	ALXXGFSXTLGHL	AL12	1	4	[2b6o, 2b6p, 3m9i, 2c32, 1ymg, 3j41, 1sor]
FYXAAQXXGAXXG	FG12	VXAEFLATXXFXF	VF12	2	0	[3d9s]
FGLXIATLAQXVG	FG12	VXAEFLAMILFXF	VF12	1	0	[1j4n]
FXXXGLLIFFXXG	FG12	VIPFIVSQVXGAF	VF12	0	2	[1fx8, 1ldi, 1ldf, 1lda]
FXXXIGTLXQAXG	FG12	VXAEFLATXXFXF	VF12	1	0	[3d9s]
FXXALATLVQXXG	FG12	GSVALAVGFSLTL	GL12	1	4	[2b6p, 3m9i, 1ymg]
FGLTVLTMAXXXG	FG12	CFGTFWLVFGGCG	CG12	1	0	[1rc2, 3nka]
FFAXLFYVFFGXG	FG12	CYXVAQLLGAVAG	CG12	0	2	[2b6o, 3m9i, 2b6p, 2c32, 1ymg, 3j41, 1sor]
FXXTXLFXFISIG	FG12	CVGAIVATAILSG	CG12	0	2	[1ih5, 1h6i]
FFAXLFYVFFGXG	FG12	QLLGAVAGAAXLY	QY12	0	2	[2b6o, 3m9i, 2b6p, 1ymg]
FXXXGLLIFFXXG	FG12	QVXGAFCAAALXY	QY12	0	2	[1lda]
FLAMILFXFISIG	FG12	MYIIAQCVGAIVA	MA12	0	2	[1j4n]
FFAXLFYVFFGXG	FG12	MVAQLLGAXAGAA	MA12	0	2	[2b6p, 2c32, 1ymg, 3j41]
FXXTXLFXFISIG	FG12	MYIIAQCVGAIVA	MA12	0	2	[1ih5, 1fqy, 1h6i]
FXXTFVLMFLGXG	FG12	YFFAQLLGAFVGT	YT12	0	2	[3c02]
FLAMILFXFISIG	FG12	YIIAQCVGAIVAT	YT12	0	2	[1j4n]
FXXTXLFXFISIG	FG12	YIIAQCVGAIVAT	YT12	0	2	[1ih5, 1fqy, 1h6i]
FAVEMVITAILMG	FG12	LLIGLLXAVIGAS	LS12	3	4	[1fx8, 1ldi, 1lda]
FGLXIATLAQXVG	FG12	LAMILFXFISXGS	LS12	1	0	[1j4n]
FGLXIATLAQXVG	FG12	LATXLFXFISXGS	LS12	1	0	[1fqy, 1h6i]
FXXXIGTLXQAXG	FG12	LAXXXFVFFGLGS	LS12	1	0	[3d9s]
FLAMILFXFISIG	FG12	LAFGLSIATLAQS	LS12	0	1	[1j4n]
FYXAAQXXGAXXG	FG12	LAXXXFVFFGLGS	LS12	2	0	[3d9s]
FFAXLFYVFFGXG	FG12	LLGAVAGAAVLYS	LS12	0	2	[2b6o, 3m9i, 2b6p, 1ymg]
FXXTXLFXFISIG	FG12	LAFGLSIATLAQS	LS12	0	1	[1fqy, 1h6i]
FXXTXLFXFISIG	FG12	QCVGAIVATAILS	QS12	0	2	[1ih5, 1h6i]
FXXXXXFVFFGXG	FG12	LSIGLXVTLGXLV	LV12	0	4	[3d9s]
FXXTFVLMFLGXG	FG12	LGWGLXVFFGXLV	LV12	0	1	[3c02]
FXXTXLFXFISIG	FG12	LMYIIAQCVGXIV	LV12	0	2	[1ih5, 1fqy, 1h6i]
FXXAIAAVIYXLG	FG12	LTEAIGTFLLMLV	LV12	1	3	[3ne2]
FFAXLFYVFFGXG	FG12	LGAVAGXXVLYSV	LV12	0	2	[2b6o, 3m9i, 2b6p, 1ymg]
FXXXIGTLXQAXG	FG12	LSIGLXVTLGXLV	LV12	1	4	[3d9s]
FGLTVLTMAXXXG	FG12	LXXTLIHLIXIPV	LV12	1	4	[2o9e, 2o9f]
FAVEMVITAILMG	FG12	LXPLFGXIVGXIV	LV12	3	5	[1fx8, 1ldi, 1lda]
FXXAIAAVIYXLG	FG12	GLVIGLTVXXIIT	GT12	1	4	[3ne2]
FGLXIATMVQCFG	FG12	ELIXTFQLVFTIF	EF12	1	3	[3gd8, 2d57, 2zz9]
FXXXIGTLXQAXG	FG12	ELXXTFQLXLCIF	EF12	1	3	[3d9s]
FXXXIGTLXQAXG	FG12	IXXFQLALCIFAS	IS12	1	3	[3d9s]
FGLXIATMVQCFG	FG12	IXTFQLVFTIFAS	IS12	1	3	[3gd8, 2d57, 2zz9]
FYIXAQXXGXIXG	FG12	LCFGLSIATMVQC	LC12	2	1	[3gd8]
FXXAIAAVIYXLG	FG12	IGTFLLMLVIMGV	IV12	1	3	[3ne2]
FYIXAQXXGXIXG	FG12	ISLCFGLSIATMV	IV12	2	1	[3gd8]
FLAMILFXFISIG	FG12	IMYIIAQCVGAIV	IV12	0	2	[1j4n]
FXXXGLLIFFXXG	FG12	IVSQVAXAFXAAA	IA12	0	2	[1fx8, 1ldi, 1ldf, 1lda]
FXXXXXFVFFGXG	FG12	IALAFGLAIGXLA	IA12	0	1	[3d9s]
FXXTXLFXFISIG	FG12	IIAQCVXAXXAXA	IA12	0	2	[1ih5, 1fqy, 1h6i]
FFAXLFYVFFGXG	FG12	ICYXVAQLLGAXA	IA12	0	2	[2b6o, 3m9i, 2b6p, 2c32, 1ymg, 3j41, 1sor]
FLAMILFXFISIG	FG12	IIAQCVXAXXAXA	IA12	0	2	[1j4n]
FGLXIATLAQXVG	FG12	RAVXAEFXATXLF	RF12	1	0	[1fqy]
FGLXIATLAQXVG	FG12	RAVXAEFLAMILF	RF12	1	0	[1j4n]
FXXTXLFXFISIG	FG12	AXMYIIAQXXGAI	AI12	0	2	[1fqy, 1h6i]
FGLXIATLAQXVG	FG12	AVVAEFLAXILFI	AI12	1	0	[1j4n]
FXXXXXFVFFGXG	FG12	AAXXVGAIXGAXI	AI12	0	2	[3d9s]
FXXAIAAVIYXLG	FG12	AGLVIGLTVXXII	AI12	1	4	[3ne2]
FLAMILFXFISIG	FG12	AXMYIIAQXXGAI	AI12	0	2	[1j4n]
FGLXIATLAQXVG	FG12	EFLAMILFXXISI	EI12	1	0	[1j4n]
FGLXIATLAQXVG	FG12	EFLATTLFXFIXI	EI12	1	0	[1fqy, 1h6i]
FXXALATLVQXXG	FG12	AXLFYVFFGLGAS	AS12	1	0	[2b6o, 2b6p, 3m9i]
FGLXIATLAQXVG	FG12	AEFLAMILFXFIS	AS12	1	0	[1j4n]
FGLTVLTMAXXXG	FG12	AIGLAXTLIXXIS	AS12	1	4	[2o9d, 2o9e, 2o9f, 2o9g, 1rc2, 3nka]
FGLXIATLAQXVG	FG12	AEFLAXTLFXFIS	AS12	1	0	[1fqy, 1h6i]
FFWVVPIXGXIXG	FG12	SALVVELVLSXGF	SF12	5	3	[2o9e, 2o9f]
FWVVPIXGXIXGG	FG12	SALVVELVLSXGF	SF12	5	3	[2o9e, 2o9f]
FGLXIATLAQXVG	FG12	AIGXSVAXGHLXA	AA12	1	4	[1j4n, 1fqy, 1h6i]
FXXXIGTLXQAXG	FG12	AMVVELILTFQLA	AA12	1	3	[3d9s]
FGLXIATLAQXVG	FG12	ATTLFXFISIGSA	AA12	1	0	[1fqy, 1h6i]
FGLXIATLAQXVG	FG12	AMILFXFISIGSA	AA12	1	0	[1j4n]
FXXALATLVQXXG	FG12	RAIXAEFFAXLFY	RY12	1	0	[2b6p, 3m9i, 1ymg]
FXXALATLVQXXG	FG12	CAEFFASLFYVFF	CF12	1	0	[2b6p, 2c32, 1ymg, 3j41]
FYIXAQXXGXIXG	FG12	CFGLSIATMVQCF	CF12	2	1	[3gd8]
FGLTVLTMAXXXG	FG12	FAXIAIGLALTLI	FI12	1	4	[2o9e]
FGLTVLTMAXXXG	FG12	IGXAXTLIXLIXI	II12	1	4	[2o9e, 2o9f, 2o9g, 1rc2]
FGLTVLTMAXXXG	FG12	IAIGXAXTLIXLI	II12	1	4	[2o9d, 2o9e, 2o9f, 2o9g, 1rc2, 3nka]
FLAMILFXFISIG	FG12	IAQCVGAIVAXAI	II12	0	2	[1j4n]
FGLXIATLAQXVG	FG12	IGXXVXXGHLXXI	II12	1	4	[1j4n, 1fqy, 1h6i]
FXXTXLFXFISIG	FG12	IAQCVGAIVAXAI	II12	0	2	[1ih5, 1fqy, 1h6i]
FXXXGLLIFFXXG	FG12	ISVIXGLGVAXAI	II12	0	1	[1fx8, 1ldi, 1ldf, 1lda]
FXXALATLVQXXG	FG12	IXAEFFAXLFYVF	IF12	1	0	[2b6p, 3m9i, 2c32, 1ymg]
FXXTFVLMFLGXG	FG12	IPVYFFAQLLGAF	IF12	0	2	[3c02]
FGLXIATMVQCFG	FG12	GLXVELIITXQLV	GV12	1	3	[3gd8, 2d57, 2zz9]
FGLTVLTMAXXXG	FG12	FWLVFGGSGSAVL	FL12	1	0	[2o9e, 2o9f]
FYXAAQXXGAXXG	FG12	EFXAXLXFVFFGL	EL12	2	0	[3d9s]
FXXXIGTLXQAXG	FG12	EFXAXLXFVFFGL	EL12	1	0	[3d9s]
FXXALATLVQXXG	FG12	EFXAXLFYVFFGL	EL12	1	0	[2b6o, 3m9i, 2b6p, 2c32, 1ymg, 3j41, 1sor]
FGLTVLTMAXXXG	FG12	AXTLIHLISIPVT	AT12	1	4	[2o9e]
FXXXXXFVFFGXG	FG12	FFYVAAQLVGAXA	FA12	0	2	[3d9s]
FXXXGLLIFFXXG	FG12	FIVSQVAGAFCAA	FA12	0	2	[1fx8, 1ldi, 1ldf, 1lda]
FXXXGLLIFFXXG	FG12	FGLGVAMAIYXTA	FA12	0	1	[1ldf]
FAVEMVITAILMG	FG12	FGPIVGXIVGAXA	FA12	3	5	[1fx8, 1ldi, 1lda]
FXXALATLVQXXG	FG12	FAXLFYVFFGLGA	FA12	1	0	[2b6o, 3m9i, 2b6p, 2c32, 1ymg, 3j41, 1sor]
FGLXIATLAQXVG	FG12	GPLAIGFSVAXGH	GH12	1	4	[1j4n]
FGLXIATMVQCFG	FG12	HGLLVELIITFQL	HL12	1	3	[3gd8, 2d57, 2zz9]
FXXTFVLMFLGXG	FG12	LCLGWGLAVFFXI	LI12	0	1	[3c02]
FXXALATLVQXXG	FG12	FAEFXATLFYVFF	FF12	1	0	[2b6o, 3m9i, 1sor]
FXXXIGTLXQAXG	FG12	FAEFXATLXXVFF	FF12	1	0	[3d9s]
FXXAIAAVIYXLG	FG12	FTAEVVGTFILVF	FF12	1	0	[3ne2]
FYXAAQXXGAXXG	FG12	FAEFXATLXXVFF	FF12	2	0	[3d9s]
FGLXIATMVQCFG	FG12	LLXELIITFXLVF	LF12	1	3	[3gd8, 2d57, 2zz9]
FAVEMVITAILMG	FG12	LFGPIVGAIVXAF	LF12	3	5	[1fx8, 1ldi, 1lda]
FXXALATLVQXXG	FG12	LAXGFSLTLGHLF	LF12	1	4	[2b6o, 2b6p, 3m9i, 2c32, 1ymg, 3j41, 1sor]
FAVEMVITAILMG	FG12	LIXLLIAVIGASM	LM12	3	4	[1fx8, 1ldi, 1lda]
FYIXAQXXGXIXG	FG12	LIXLCFGLSIATM	LM12	2	1	[3gd8]
FAVEMVITAILMG	FG12	PLLIGLLIAVIGA	PA12	3	4	[1fx8, 1ldi, 1lda]
FXXXGLLIFFXXG	FG12	PFIVSQVXGAFCA	PA12	0	2	[1fx8, 1ldi, 1ldf, 1lda]
FAVEMVITAILMG	FG12	PLFGXIVGXIVGA	PA12	3	5	[1fx8, 1ldi, 1lda]
FXXAIAAVIYXLG	FG12	AEVVGTFIXXFXG	AG12	1	0	[3ne2]
FAVEMVITAILMG	FG12	AXLLIGLLIAVIG	AG12	3	4	[1fx8, 1ldi, 1lda]
FXXALATLVQXXG	FG12	AEXXAXLFYVFXG	AG12	1	0	[2b6o, 2b6p, 3m9i, 2c32, 1ymg, 3j41, 1sor]
FGLTVLTMAXXXG	FG12	APIAIGLALTLIG	AG12	1	4	[3nka]
FGLTVLTMAXXXG	FG12	AEXXXTFWLVFXG	AG12	1	0	[2o9d, 2o9e, 2o9f, 2o9g, 1rc2, 3nka]
FXXXIGTLXQAXG	FG12	AEFXXXLXFVFXG	AG12	1	0	[3d9s]
FXXAIAAVIYXLG	FG12	AIGTFLLMLVIMG	AG12	1	3	[3ne2]
FXXALATLVQXXG	FG12	AVGFSLTLGHLFG	AG12	1	4	[2b6o, 2b6p, 3m9i, 2c32, 1ymg, 3j41, 1sor]
FYXAAQXXGAXXG	FG12	AEFXXXLXFVFXG	AG12	2	0	[3d9s]
FXXAIAAVIYXLG	FG12	IXLTVXGIIXTXG	IG12	1	4	[3ne2]
FAVEMVITAILMG	FG12	IGLLIAVIGASMG	IG12	3	4	[1fx8, 1ldi, 1lda]
FXXXGLLIFFXXG	FG12	IXGLGVAMAIXXT	IT12	0	1	[1fx8, 1ldi, 1ldf, 1lda]
FXXXGLLIFFXXG	FG12	WGLXVAXAIYLTA	WA12	0	1	[1fx8, 1ldi, 1lda]
FXXTFVLMFLGXG	FG12	WGLXVFFGILVSA	WA12	0	1	[3c02]
FGLTVLTMAXXXG	FG12	WLVFGGSGSAVLA	WA12	1	0	[2o9e, 2o9f]
FXXXIGTLXQAXG	FG12	VVELILTFQLALC	VC12	1	3	[3d9s]
FGLTVLTMAXXXG	FG12	APXAIGLAXTLIH	AH12	1	4	[2o9d, 2o9e, 2o9f, 2o9g, 1rc2]
FGLXIATLAQXVG	FG12	APXXIGLSVALGH	AH12	1	4	[1fqy, 1h6i]
FXXAIAAVIYXLG	FG12	TEAIGTFLLMLVI	TI12	1	3	[3ne2]
FXXALATLVQXXG	FG12	VALAXGFSLTLGH	VH12	1	4	[2b6o, 2b6p, 3m9i, 2c32, 1ymg, 3j41, 1sor]
FXXALATLVQXXG	FG12	VGFSLTLGHLFGM	VM12	1	4	[2b6o, 2b6p, 3m9i, 2c32, 1ymg, 1sor]
FXXXGLLIFFXXG	FG12	SQVAGAFCAAALV	SV12	0	2	[1fx8, 1ldi, 1ldf, 1lda]
FXXXGLLIFFXXG	FG12	IPFIVSQVAGAFC	IC12	0	2	[1fx8, 1ldi, 1ldf, 1lda]
FGLTVLTMAXXXG	FG12	ESFGTFWLVFGGS	ES12	1	0	[2o9d, 2o9e, 2o9f, 2o9g]
FGLTVLTMAXXXG	FG12	EXFGTFWLVFGGC	EC12	1	0	[1rc2, 3nka]
FGLTVLTMAXXXG	FG12	FGTFWLVFGGXGS	FS12	1	0	[2o9d, 2o9e, 2o9f, 2o9g, 1rc2, 3nka]
FXXTFVLMFLGXG	FG12	FFAQLLGAFVGTS	FS12	0	2	[3c02]
FXXXGLLIFFXXG	FG12	EISVIXGLGXAMA	EA12	0	1	[1fx8, 1ldi, 1ldf, 1lda]
FXXXGLLIFFXXG	FG12	SVIXGLGVAMAIY	SY12	0	1	[1fx8, 1ldi, 1ldf, 1lda]
FGLTVLTMAXXXG	FG12	PXAIGLAXTLXXL	PL12	1	4	[2o9d, 2o9e, 2o9f, 2o9g, 1rc2, 3nka]
FGLXIATLAQXVG	FG12	PXXIGXSVALXHL	PL12	1	4	[1j4n, 1fqy, 1h6i]
FXXXIGTLXQAXG	FG12	PALSIGXSVXLGH	PH12	1	4	[3d9s]
FXXAIAAVIYXLG	FG12	EAIGTFLLMLVIM	EM12	1	3	[3ne2]
FGLXIATLAQXVG	FG12	LXIGXSVALGXLL	LL12	1	4	[1j4n, 1fqy, 1h6i]
FWVVPIXGXIXGG	FG12	LVVELVLSXGXLL	LL12	5	3	[2o9e, 2abm, 2o9f, 2o9g, 1rc2, 3nka, 3nkc, 3nk5]
FFWVVPIXGXIXG	FG12	LVVELVLSXGXLL	LL12	5	3	[2o9e, 2abm, 2o9f, 2o9g, 1rc2, 3nka, 3nkc, 3nk5]
FXXTFVLMFLGXG	FG12	KLCLGWGLAVFFG	KG12	0	1	[3c02]
FXXTFVLMFLGXG	FG12	FAQLLGAFVGTST	FT12	0	2	[3c02]
FGLTVLTMAXXXG	FG12	GLAXTLIHLISIP	GP12	1	4	[2o9e, 2o9f]
FGLTVLTMAXXXG	FG12	TFXLVFGGSGXAV	TV12	1	0	[2o9e, 2o9f]
FFAXLFYVFFGXG	FG12	RAIXYXVAQXLGA	RA12	0	2	[3m9i, 2b6p, 1ymg]
FLAMILFXFISIG	FG12	RAIXYIIAQCXGA	RA12	0	2	[1j4n]
FYIXAQXXGXIXG	FG12	SLXFGLSIATMVQ	SQ12	2	1	[3gd8]
FXXTXLFXFISIG	FG12	SLXFGLSIATLAQ	SQ12	0	1	[1ih5, 1fqy, 1h6i]
FLAMILFXFISIG	FG12	SLXFGLSIATLAQ	SQ12	0	1	[1j4n]
FLAMILFXFISIG	FG12	VKVSLXFGLSIAT	VT12	0	1	[1j4n]
FXXTXLFXFISIG	FG12	VKVSLXFGLSIAT	VT12	0	1	[1ih5, 1fqy, 1h6i]
FGLXIATLAQXVG	FG12	SXPLAXGXSXXXG	SG12	1	4	[1j4n, 1fqy]
FGLTVLTMAXXXG	FG12	SFGTFWLVFGGSG	SG12	1	0	[2o9d, 2o9e, 2o9f, 2o9g]
FXXXIGTLXQAXG	FG12	SIXXSXXLGHLXG	SG12	1	4	[3d9s]
FXXXIGTLXQAXG	FG12	SXALSIXXSXXLG	SG12	1	4	[3d9s]
FXXALATLVQXXG	FG12	SXXLAXGFSXTLG	SG12	1	4	[2b6o, 2b6p, 3m9i, 2c32, 1ymg, 3j41]
FXXXXXFVFFGXG	FG12	SIXXSXXLGHLXG	SG12	0	4	[3d9s]
FXXTFVLMFLGXG	FG12	CLGWGLAVFFGIL	CL12	0	1	[3c02]
FLAMILFXFISIG	FG12	KVSLAFGLSIATL	KL12	0	1	[1j4n]
FXXTXLFXFISIG	FG12	KVSLAFGLSIATL	KL12	0	1	[1ih5, 1fqy, 1h6i]
FXXTFVLMFLGXG	FG12	GWGLAVFFGILVS	GS12	0	1	[3c02]
FAVEMVITAILMG	FG12	IVGAIVGAFAYRK	IK12	3	5	[1fx8, 1ldi, 1lda]
FAVEMVITAILMG	FG12	GXIVGAFAYRKLI	GI12	3	5	[1fx8, 1ldi, 1lda]
FAVEMVITAILMG	FG12	PIVGXIVGAFAYR	PR12	3	5	[1fx8, 1ldi, 1lda]
FFWVVPIXGXIXG	FG12	SAGFLLVIHGATD	SD12	5	3	[2o9e]
FWVVPIXGXIXGG	FG12	SAGFLLVIHGATD	SD12	5	3	[2o9e]
FGLTVLTMAXXXG	FG12	SAGFLLVIHGATD	SD12	1	3	[2o9e]
FXXAIAAVIYXLG	FG12	TAEVVGTFILVFF	TF12	1	0	[3ne2]
FXXAIAAVIYXLG	FG12	EVVGTFILVFFGP	EP12	1	0	[3ne2]
FXXTXLFXFISIG	FG12	DNVKVSLAFGLSI	DI12	0	1	[1ih5]
FXXTXLFXFISIG	FG12	NVKVSLAFGLSIA	NA12	0	1	[1ih5]
FGLTVLTMAXXXG	FG12	KLXAEXFGTFWLV	KV12	1	0	[2o9e]
FXXTFVLMFLGXG	FG12	PVYFFAQLLGAFV	PV12	0	2	[3c02]
FGLTVLTMAXXXG	FG12	RKLAAESFGTFWL	RL12	1	0	[2o9e]
FXXXIGTLXQAXG	FG12	MVVELILTFQLAL	ML12	1	3	[3d9s]
GTFXLVFGGXGSA	GA12	IAQVVGGIVAAXL	IL12	0	2	[2o9e, 2o9f, 2abm]
FGLTVLTMAXXXG	FG12	FRKLAAESFGTFW	FW12	1	0	[2o9e]
GTFXLVFGGXGSA	GA12	YXXAQVXGXIVAA	YA12	0	2	[2o9e, 2o9f, 2abm]
GTFXLVFGGXGSA	GA12	VXXAXGLTVLTMA	VA12	0	1	[2o9e, 2o9f, 2abm]
GTFXLVFGGXGSA	GA12	VXAQVXGXIVAXA	VA12	0	2	[2o9e, 2o9f, 2abm]
GGIVAAALLYXIA	GA12	LXALVVELVLSAG	LG12	2	3	[2o9e, 2o9f]
GTFXLVFGGXGSA	GA12	VVGYVIAQVVGGI	VI12	0	2	[2o9e, 2o9f]
GTFXLVFGGXGSA	GA12	VGGIVAAALLYLI	VI12	0	2	[2o9e, 2o9f]
GGIVAAALLYXIA	GA12	VEXXLSAGFLLVI	VI12	2	3	[2o9e, 2o9f]
GTFXLVFGGXGSA	GA12	VVGXIVXXXXLYL	VL12	0	2	[2o9e, 2o9f, 2abm]
GYXIAQVVGGIVA	GA12	CFGTFWLVFGGCG	CG12	2	0	[2abm, 1rc2, 3nka, 3nkc, 3nk5]
GGIVAAALLYXIA	GA12	AXXVELVLSAXXL	AL12	2	3	[2o9e, 2o9f]
GTFXLVFGGXGSA	GA12	AXXXGGIVAXXXL	AL12	0	2	[2o9e, 2o9f, 2abm]
GTFXLVFGGXGSA	GA12	QVXGGIVAAAXXY	QY12	0	2	[2o9e, 2o9f, 2abm]
GTFLFLWSAFVIA	GA12	MAFTQIVAGXAAA	MA12	0	2	[2w2e, 3zoj, 2w1p]
GEFVGTFLFLWSA	GA12	MAFTQIVAGXAAA	MA12	0	2	[2w2e, 3zoj, 2w1p]
GEFVGTFLFLWSA	GA12	QIVAGMAAAGAAS	QS12	0	2	[2w1p]
GTFLFLWSAFVIA	GA12	QIVAGMAAAGAAS	QS12	0	2	[2w1p]
GEFVGTFLFLWSA	GA12	GFGFGVMVGVFIT	GT12	0	1	[2w2e, 3zoj, 2w1p]
GTFLFLWSAFVIA	GA12	GFGFGVMVGVFIT	GT12	0	1	[2w2e, 3zoj, 2w1p]
GTFLFLWSAFVIA	GA12	MISFGFGFGVMVG	MG12	0	1	[2w2e, 3zoj, 2w1p]
GEFVGTFLFLWSA	GA12	MISFGFGFGVMVG	MG12	0	1	[2w2e, 3zoj, 2w1p]
GTFLFLWSAFVIA	GA12	ILMAFTQIVAGXA	IA12	0	2	[2w2e, 3zoj, 2w1p]
GEFVGTFLFLWSA	GA12	ILMAFTQIVAGXA	IA12	0	2	[2w2e, 3zoj, 2w1p]
GEFVGTFLFLWSA	GA12	IVAGXAAAXXAXA	IA12	0	2	[2w1p]
GTFLFLWSAFVIA	GA12	IVAGXAAAXXAXA	IA12	0	2	[2w1p]
GTFLFLWSAFVIA	GA12	ISFGFGFGVMVGV	IV12	0	1	[2w2e, 3zoj, 2w1p]
GEFVGTFLFLWSA	GA12	ISFGFGFGVMVGV	IV12	0	1	[2w2e, 3zoj, 2w1p]
GTFXLVFGGXGSA	GA12	AIGLAXTLIXXIS	AS12	0	4	[2abm]
GTFLFLWSAFVIA	GA12	FGFGVMVGVFITY	FY12	0	1	[2w2e, 3zoj, 2w1p]
GEFVGTFLFLWSA	GA12	FGFGVMVGVFITY	FY12	0	1	[2w2e, 3zoj, 2w1p]
GTFLFLWSAFVIA	GA12	FGFGFGVMVGVFI	FI12	0	1	[2w2e, 3zoj, 2w1p]
GEFVGTFLFLWSA	GA12	FGFGFGVMVGVFI	FI12	0	1	[2w2e, 3zoj, 2w1p]
GGIVAAALLYXIA	GA12	SALVVELVLSXGF	SF12	2	3	[2o9e, 2o9f]
GTFLFLWSAFVIA	GA12	SXGFGFGVMVGVF	SF12	0	1	[2w2e, 3zoj, 2w1p]
GEFVGTFLFLWSA	GA12	SXGFGFGVMVGVF	SF12	0	1	[2w2e, 3zoj, 2w1p]
GTFXLVFGGXGSA	GA12	IAIGXAXTLIXLI	II12	0	4	[2abm]
GTFXLVFGGXGSA	GA12	IGXAXTLIXLIXI	II12	0	4	[2abm]
GTFXLVFGGXGSA	GA12	GFAGXALAFGLXV	GV12	0	1	[2o9e, 2o9f]
GYXIAQVVGGIVA	GA12	FWLVFGGSGSAVL	FL12	2	0	[2o9e, 2o9f]
GGIVAAALLYXIA	GA12	FWLVFGGSGSAVL	FL12	2	0	[2o9e, 2o9f]
GTFXLVFGGXGSA	GA12	FAGVALAFGLTVL	FL12	0	1	[2o9e, 2o9f]
GTFXLVFGGXGSA	GA12	GVALAXGLTVLTM	GM12	0	1	[2o9e, 2o9f, 2abm]
GTFXLVFGGXGSA	GA12	AGVALAXGLTVLT	AT12	0	1	[2o9e, 2o9f]
GTFXLVFGGXGSA	GA12	GLTVLTMAFAXGH	GH12	0	1	[2o9e]
GTFXLVFGGXGSA	GA12	ALAXGLTVLTMAF	AF12	0	1	[2o9e, 2o9f, 2abm]
GEFVGTFLFLWSA	GA12	FTQIVAGXAAAXA	FA12	0	2	[2w2e, 3zoj, 2w1p]
GTFLFLWSAFVIA	GA12	FTQIVAGXAAAXA	FA12	0	2	[2w2e, 3zoj, 2w1p]
GTFXLVFGGXGSA	GA12	TVLTMAXAVGXIS	TS12	0	1	[2o9e]
GTFXLVFGGXGSA	GA12	LTVLTMAXAVGXI	LI12	0	1	[2o9e]
GGIVAAALLYXIA	GA12	WLVFGGSGSAVLA	WA12	2	0	[2o9e, 2o9f]
GYXIAQVVGGIVA	GA12	WLVFGGSGSAVLA	WA12	2	0	[2o9e, 2o9f]
GTFLFLWSAFVIA	GA12	AFTQIVAGMAAAG	AG12	0	2	[2w2e, 3zoj, 2w1p]
GYXIAQVVGGIVA	GA12	AEXXXTFWLVFXG	AG12	2	0	[2o9d, 2o9e, 2abm, 2o9f, 2o9g, 1rc2, 3nka, 3nkc, 3nk5]
GGIVAAALLYXIA	GA12	AEXXXTFWLVFXG	AG12	2	0	[2o9e, 2o9f]
GEFVGTFLFLWSA	GA12	AFTQIVAGMAAAG	AG12	0	2	[2w2e, 3zoj, 2w1p]
GTFLFLWSAFVIA	GA12	VAGMAAAGAASAM	VM12	0	2	[2w1p]
GEFVGTFLFLWSA	GA12	VAGMAAAGAASAM	VM12	0	2	[2w1p]
GYXIAQVVGGIVA	GA12	ESFGTFWLVFGGS	ES12	2	0	[2o9d, 2o9e, 2o9f, 2o9g]
GGIVAAALLYXIA	GA12	ESFGTFWLVFGGS	ES12	2	0	[2o9e, 2o9f]
GYXIAQVVGGIVA	GA12	FGTFWLVFGGXGS	FS12	2	0	[2o9d, 2o9e, 2abm, 2o9f, 2o9g, 1rc2, 3nka, 3nkc, 3nk5]
GGIVAAALLYXIA	GA12	FGTFWLVFGGXGS	FS12	2	0	[2o9e, 2o9f]
GYXIAQVVGGIVA	GA12	EXFGTFWLVFGGC	EC12	2	0	[2abm, 1rc2, 3nka, 3nkc, 3nk5]
GGIVAAALLYXIA	GA12	LVVELVLSXGXLL	LL12	2	3	[2o9e, 2o9f]
GTFXLVFGGXGSA	GA12	KEVVGYVIAQVVG	KG12	0	2	[2o9e]
GTFXLVFGGXGSA	GA12	EVVGYVIAQVVGG	EG12	0	2	[2o9e]
GYXIAQVVGGIVA	GA12	TFXLVFGGSGXAV	TV12	2	0	[2o9e, 2o9f]
GGIVAAALLYXIA	GA12	TFXLVFGGSGXAV	TV12	2	0	[2o9e, 2o9f]
GYXIAQVVGGIVA	GA12	SFGTFWLVFGGSG	SG12	2	0	[2o9d, 2o9e, 2o9f, 2o9g]
GGIVAAALLYXIA	GA12	SFGTFWLVFGGSG	SG12	2	0	[2o9e, 2o9f]
GGIVAAALLYXIA	GA12	KLXAEXFGTFWLV	KV12	2	0	[2o9e]
GYXIAQVVGGIVA	GA12	KLXAEXFGTFWLV	KV12	2	0	[2o9e]
GYXIAQVVGGIVA	GA12	RKLAAESFGTFWL	RL12	2	0	[2o9e]
GGIVAAALLYXIA	GA12	RKLAAESFGTFWL	RL12	2	0	[2o9e]
GGIVAAALLYXIA	GA12	FRKLAAESFGTFW	FW12	2	0	[2o9e]
GYXIAQVVGGIVA	GA12	FRKLAAESFGTFW	FW12	2	0	[2o9e]
GEFVGTFLFLWSA	GA12	TQIVAGXAAAXXA	TA12	0	2	[2w2e, 3zoj, 2w1p]
GTFLFLWSAFVIA	GA12	TQIVAGXAAAXXA	TA12	0	2	[2w2e, 3zoj, 2w1p]
YVIGPIXXXVXXA	YA12	ILTEAIGXFLLML	IL12	5	3	[3ne2]
YXXAQLXGAXXGA	YA12	VXAEFLATXXFXF	VF12	2	0	[3d9s]
YXXAQVXGXIVAA	YA12	CFGTFWLVFGGCG	CG12	2	0	[2abm, 1rc2, 3nka, 3nkc, 3nk5]
YXXAQLXGAXXGA	YA12	LAXXXFVFFGLGS	LS12	2	0	[3d9s]
YVIGPIXXXVXXA	YA12	LTEAIGTFLLMLV	LV12	5	3	[3ne2]
YIXAQCLGAIXGA	YA12	LCFGLSIATMVQC	LC12	2	1	[3gd8]
YIXAQCLGAIXGA	YA12	ISLCFGLSIATMV	IV12	2	1	[3gd8]
YVIGPIXXXVXXA	YA12	IGTFLLMLVIMGV	IV12	5	3	[3ne2]
YXXAQLXGAXAXA	YA12	AXLFYVFFGLGAS	AS12	2	0	[2b6o, 3m9i]
YXVAQLLGAXAXA	YA12	AXLFYVFFGLGAS	AS12	2	0	[2b6p]
YXXAQLXGAXAXA	YA12	RAIXAEFFAXLFY	RY12	2	0	[3m9i]
YXVAQLLGAXAXA	YA12	RAIXAEFFAXLFY	RY12	2	0	[2b6p, 1ymg]
YXVAQLLGAXAXA	YA12	CAEFFASLFYVFF	CF12	2	0	[2b6p, 2c32, 1ymg, 3j41]
YIXAQCLGAIXGA	YA12	CFGLSIATMVQCF	CF12	2	1	[3gd8]
YXXAQLXGAXAXA	YA12	IXAEFFAXLFYVF	IF12	2	0	[3m9i]
YXVAQLLGAXAXA	YA12	IXAEFFAXLFYVF	IF12	2	0	[2b6p, 2c32, 1ymg]
YXXAQVXGXIVAA	YA12	FWLVFGGSGSAVL	FL12	2	0	[2o9e, 2o9f]
YXXAQLXGAXXGA	YA12	EFXAXLXFVFFGL	EL12	2	0	[3d9s]
YXXAQLXGAXAXA	YA12	EFXAXLFYVFFGL	EL12	2	0	[2b6o, 3m9i, 1sor]
YXVAQLLGAXAXA	YA12	EFXAXLFYVFFGL	EL12	2	0	[2b6p, 2c32, 1ymg, 3j41]
YXVAQLLGAXAXA	YA12	FAXLFYVFFGLGA	FA12	2	0	[2b6p, 2c32, 1ymg, 3j41]
YXXAQLXGAXAXA	YA12	FAXLFYVFFGLGA	FA12	2	0	[2b6o, 3m9i, 1sor]
YXXAQLXGAXXGA	YA12	FAEFXATLXXVFF	FF12	2	0	[3d9s]
YXXAQLXGAXAXA	YA12	FAEFXATLFYVFF	FF12	2	0	[2b6o, 3m9i, 1sor]
YIXAQCLGAIXGA	YA12	LIXLCFGLSIATM	LM12	2	1	[3gd8]
YVIGPIXXXVXXA	YA12	AIGTFLLMLVIMG	AG12	5	3	[3ne2]
YXXAQLXGAXXGA	YA12	AEFXXXLXFVFXG	AG12	2	0	[3d9s]
YXXAQLXGAXAXA	YA12	AEXXAXLFYVFXG	AG12	2	0	[2b6o, 3m9i, 1sor]
YXVAQLLGAXAXA	YA12	AEXXAXLFYVFXG	AG12	2	0	[2b6p, 2c32, 1ymg, 3j41]
YXXAQVXGXIVAA	YA12	AEXXXTFWLVFXG	AG12	2	0	[2o9d, 2o9e, 2abm, 2o9f, 2o9g, 1rc2, 3nka, 3nkc, 3nk5]
YXXAQVXGXIVAA	YA12	WLVFGGSGSAVLA	WA12	2	0	[2o9e, 2o9f]
YVIGPIXXXVXXA	YA12	TEAIGTFLLMLVI	TI12	5	3	[3ne2]
YXXAQVXGXIVAA	YA12	ESFGTFWLVFGGS	ES12	2	0	[2o9d, 2o9e, 2o9f, 2o9g]
YXXAQVXGXIVAA	YA12	EXFGTFWLVFGGC	EC12	2	0	[2abm, 1rc2, 3nka, 3nkc, 3nk5]
YXXAQVXGXIVAA	YA12	FGTFWLVFGGXGS	FS12	2	0	[2o9d, 2o9e, 2abm, 2o9f, 2o9g, 1rc2, 3nka, 3nkc, 3nk5]
YVIGPIXXXVXXA	YA12	EAIGTFLLMLVIM	EM12	5	3	[3ne2]
YXXAQVXGXIVAA	YA12	TFXLVFGGSGXAV	TV12	2	0	[2o9e, 2o9f]
YXXAQVXGXIVAA	YA12	SFGTFWLVFGGSG	SG12	2	0	[2o9d, 2o9e, 2o9f, 2o9g]
YVIGPIXXXVXXA	YA12	AILTEAXGTFLLM	AM12	5	3	[3ne2]
YIXAQCLGAIXGA	YA12	SLXFGLSIATMVQ	SQ12	2	1	[3gd8]
YXXAQVXGXIVAA	YA12	KLXAEXFGTFWLV	KV12	2	0	[2o9e]
YXXAQVXGXIVAA	YA12	RKLAAESFGTFWL	RL12	2	0	[2o9e]
YXXAQVXGXIVAA	YA12	FRKLAAESFGTFW	FW12	2	0	[2o9e]
VXXAXGLTVLTMA	VA12	ELVLSAGFLLVIH	EH12	1	3	[2o9d, 2o9e, 2o9f, 2o9g, 1rc2, 3nka]
VGTFILVFFGPGA	VA12	ILTEAIGXFLLML	IL12	0	3	[3ne2]
VGTFILVFFGPGA	VA12	IVAQFIGAXLGSL	IL12	0	2	[3ne2]
VXXAXGLTVLTMA	VA12	LVLSAGFLLVIHG	LG12	1	3	[2o9d, 2o9e, 2o9f, 2o9g, 1rc2, 3nka]
VXXAXGLTVLTMA	VA12	LSAGFLLVIHGAT	LT12	1	3	[2o9d, 2o9e]
VXLAFGLSIAXLA	VA12	VAEFLATTLFXFI	VI12	1	0	[1ih5, 1fqy, 1h6i]
VXLAFGLSIAXLA	VA12	VAEFLAMILFXXI	VI12	1	0	[1j4n]
VXXAXGLTVLTMA	VA12	VEXXLSAGFLLVI	VI12	1	3	[2o9d, 2o9e, 2abm, 2o9f, 2o9g, 1rc2, 3nka]
VGTFILVFFGPGA	VA12	VIGLTVGXXITTI	VI12	0	4	[3ne2]
VFWVGXIXGAXLA	VA12	VELXXTFQLXLCI	VI12	5	3	[3d9s]
VLSAGFLLVIHGA	VA12	VVPIVGXXIGGXI	VI12	3	5	[2o9d, 2o9e, 2o9f, 2o9g, 1rc2, 3nka, 3nkc, 3nk5]
VGTFILVFFGPGA	VA12	YIXAQFIGAXXGS	YS12	0	2	[3ne2]
VGTFILVFFGPGA	VA12	GXAFALAIAAXIY	GY12	0	1	[3ne2]
VLSAGFLLVIHGA	VA12	WVXPIVGGIIGGL	WL12	3	5	[2o9d, 2o9e, 2o9f, 2o9g, 1rc2, 3nka, 3nkc, 3nk5]
VLSAGFLLVIHGA	VA12	VGXIIGGLIYRXL	VL12	3	5	[2o9d, 2o9e]
VGTFILVFFGPGA	VA12	VPYIVAQFIGAXL	VL12	0	2	[3ne2]
VGTFILVFFGPGA	VA12	VAQFIGAXLGSLL	VL12	0	2	[3ne2]
VXLAFGLSIAXLA	VA12	VXAEFLAMILFXF	VF12	1	0	[1j4n]
VLSAGFLLVIHGA	VA12	GGXIGGXIYRTLL	GL12	3	5	[2o9d, 2o9e]
VXAQVXGXIVAXA	VA12	CFGTFWLVFGGCG	CG12	2	0	[2abm, 1rc2, 3nka, 3nkc, 3nk5]
VXXAXGLTVLTMA	VA12	CFGTFWLVFGGCG	CG12	1	0	[2abm, 1rc2, 3nka, 3nkc, 3nk5]
VGTFILVFFGPGA	VA12	AXXLXXXAXIYXL	AL12	0	1	[3ne2]
VXLAFGLSIAXLA	VA12	LAMILFXFISXGS	LS12	1	0	[1j4n]
VXLAFGLSIAXLA	VA12	LATXLFXFISXGS	LS12	1	0	[1ih5, 1fqy, 1h6i]
VXXAXGLTVLTMA	VA12	LXXTLIHLIXIPV	LV12	1	4	[2o9e, 2o9f]
VLSAGFLLVIHGA	VA12	LXXTLIHLIXIPV	LV12	3	4	[2o9e]
VLSAGFLLVIHGA	VA12	LEQLWFFWVVPIV	LV12	3	5	[2o9e, 2o9f]
VGTFILVFFGPGA	VA12	LTEAIGTFLLMLV	LV12	0	3	[3ne2]
VFWVGXIXGAXLA	VA12	ELXXTFQLXLCIF	EF12	5	3	[3d9s]
VFWVGXIXGAXLA	VA12	IXXFQLALCIFAS	IS12	5	3	[3d9s]
VGTFILVFFGPGA	VA12	IGTFLLMLVIMGV	IV12	0	3	[3ne2]
VXLAFGLSIAXLA	VA12	RAVXAEFLAMILF	RF12	1	0	[1j4n]
VXLAFGLSIAXLA	VA12	RAVXAEFXATXLF	RF12	1	0	[1ih5, 1fqy]
VXLAFGLSIAXLA	VA12	AVVAEFLAXILFI	AI12	1	0	[1j4n]
VXLAFGLSIAXLA	VA12	EFLAMILFXXISI	EI12	1	0	[1j4n]
VXLAFGLSIAXLA	VA12	EFLATTLFXFIXI	EI12	1	0	[1ih5, 1fqy, 1h6i]
VXLAFGLSIAXLA	VA12	AIGXSVAXGHLXA	AA12	1	4	[1ih5, 1j4n, 1fqy, 1h6i]
VFWVGXIXGAXLA	VA12	AMVVELILTFQLA	AA12	5	3	[3d9s]
VXLAFGLSIAXLA	VA12	ATTLFXFISIGSA	AA12	1	0	[1ih5, 1fqy, 1h6i]
VXLAFGLSIAXLA	VA12	AMILFXFISIGSA	AA12	1	0	[1j4n]
VLSAGFLLVIHGA	VA12	AIGLAXTLIXXIS	AS12	3	4	[2o9d, 2o9e, 2o9f, 2o9g, 1rc2, 3nk5]
VXLAFGLSIAXLA	VA12	AEFLAMILFXFIS	AS12	1	0	[1j4n]
VXAQLLGAVAXAA	VA12	AXLFYVFFGLGAS	AS12	2	0	[2b6o, 3m9i]
VXLAFGLSIAXLA	VA12	AEFLAXTLFXFIS	AS12	1	0	[1ih5, 1fqy, 1h6i]
VXXAXGLTVLTMA	VA12	AIGLAXTLIXXIS	AS12	1	4	[2o9d, 2o9e, 2abm, 2o9f, 2o9g, 3llq, 1rc2, 3nka, 3nkc, 3nk5]
VXAQLLGAVAXAA	VA12	RAIXAEFFAXLFY	RY12	2	0	[3m9i]
VXXAXGLTVLTMA	VA12	FAXIAIGLALTLI	FI12	1	4	[2o9e, 3llq]
VLSAGFLLVIHGA	VA12	FAXIAIGLALTLI	FI12	3	4	[2o9e]
VXAQLLGAVAXAA	VA12	IXAEFFAXLFYVF	IF12	2	0	[3m9i]
VXXAXGLTVLTMA	VA12	IGXAXTLIXLIXI	II12	1	4	[2o9e, 2abm, 2o9f, 2o9g, 3llq, 1rc2, 3nkc, 3nk5]
VLSAGFLLVIHGA	VA12	IGXAXTLIXLIXI	II12	3	4	[2o9e, 2o9f, 2o9g, 1rc2, 3nk5]
VXLAFGLSIAXLA	VA12	IGXXVXXGHLXXI	II12	1	4	[1ih5, 1j4n, 1fqy, 1h6i]
VLSAGFLLVIHGA	VA12	IAIGXAXTLIXLI	II12	3	4	[2o9d, 2o9e, 2o9f, 2o9g, 1rc2, 3nka, 3nkc, 3nk5]
VGTFILVFFGPGA	VA12	IGXAFAXAIAAXI	II12	0	1	[3ne2]
VXXAXGLTVLTMA	VA12	IAIGXAXTLIXLI	II12	1	4	[2o9d, 2o9e, 2o9f, 2abm, 2o9g, 3llq, 1rc2, 3nka, 3nkc, 3nk5]
VXAQLLGAVAXAA	VA12	EFXAXLFYVFFGL	EL12	2	0	[2b6o, 3m9i, 1sor]
VXAQVXGXIVAXA	VA12	FWLVFGGSGSAVL	FL12	2	0	[2o9e, 2o9f]
VXXAXGLTVLTMA	VA12	FWLVFGGSGSAVL	FL12	1	0	[2o9e, 2o9f]
VLSAGFLLVIHGA	VA12	GVALAXGLTVLTM	GM12	3	1	[2o9d, 2o9e, 2o9f, 2o9g, 1rc2, 3nka]
VXAQLLGAVAXAA	VA12	FAXLFYVFFGLGA	FA12	2	0	[2b6o, 3m9i, 1sor]
VGTFILVFFGPGA	VA12	FAIGMAFXLAXAA	FA12	0	1	[3ne2]
VXXAXGLTVLTMA	VA12	AXTLIHLISIPVT	AT12	1	4	[2o9e, 2o9f]
VLSAGFLLVIHGA	VA12	AXTLIHLISIPVT	AT12	3	4	[2o9e]
VLSAGFLLVIHGA	VA12	ALAXGLTVLTMAF	AF12	3	1	[2o9d, 2o9e, 2o9f, 2o9g, 1rc2, 3nka]
VGTFILVFFGPGA	VA12	AQFIGAALGSLLF	AF12	0	2	[3ne2]
VXLAFGLSIAXLA	VA12	GPLAIGFSVAXGH	GH12	1	4	[1j4n]
VLSAGFLLVIHGA	VA12	GLTVLTMAFAXGH	GH12	3	1	[2o9e]
VLSAGFLLVIHGA	VA12	TVLTMAXAVGXIS	TS12	3	1	[2o9e]
VLSAGFLLVIHGA	VA12	LWFFWVVPIVGXI	LI12	3	5	[2o9e, 2o9f]
VLSAGFLLVIHGA	VA12	LTVLTMAXAVGXI	LI12	3	1	[2o9e]
VXAQLLGAVAXAA	VA12	FAEFXATLFYVFF	FF12	2	0	[2b6o, 3m9i, 1sor]
VLSAGFLLVIHGA	VA12	WFFWVXPIVGGXI	WI12	3	5	[2o9d, 2o9e, 2o9f, 2o9g, 1rc2, 3nka, 3nkc, 3nk5]
VXXAXGLTVLTMA	VA12	APIAIGLALTLIG	AG12	1	4	[3nka, 3nkc]
VXAQVXGXIVAXA	VA12	AEXXXTFWLVFXG	AG12	2	0	[2o9d, 2o9e, 2abm, 2o9f, 2o9g, 1rc2, 3nka, 3nkc, 3nk5]
VXXAXGLTVLTMA	VA12	AEXXXTFWLVFXG	AG12	1	0	[2o9d, 2o9e, 2abm, 2o9f, 2o9g, 1rc2, 3nka, 3nkc, 3nk5]
VXAQLLGAVAXAA	VA12	AEXXAXLFYVFXG	AG12	2	0	[2b6o, 3m9i, 1sor]
VGTFILVFFGPGA	VA12	AIGTFLLMLVIMG	AG12	0	3	[3ne2]
VLSAGFLLVIHGA	VA12	APIAIGLALTLIG	AG12	3	4	[3nka, 3nkc]
VXAQVXGXIVAXA	VA12	WLVFGGSGSAVLA	WA12	2	0	[2o9e, 2o9f]
VXXAXGLTVLTMA	VA12	WLVFGGSGSAVLA	WA12	1	0	[2o9e, 2o9f]
VLSAGFLLVIHGA	VA12	APXAIGLAXTLIH	AH12	3	4	[2o9d, 2o9e, 2o9f, 2o9g, 1rc2, 3nk5]
VXXAXGLTVLTMA	VA12	APXAIGLAXTLIH	AH12	1	4	[2o9d, 2o9e, 2o9f, 2o9g, 3llq, 1rc2, 3nk5]
VXLAFGLSIAXLA	VA12	APXXIGLSVALGH	AH12	1	4	[1ih5, 1fqy, 1h6i]
VGTFILVFFGPGA	VA12	IXLTVXGIIXTXG	IG12	0	4	[3ne2]
VFWVGXIXGAXLA	VA12	VVELILTFQLALC	VC12	5	3	[3d9s]
VLSAGFLLVIHGA	VA12	IXGGIXXXLIYXT	IT12	3	5	[2o9d, 2o9e]
VGTFILVFFGPGA	VA12	TEAIGTFLLMLVI	TI12	0	3	[3ne2]
VGTFILVFFGPGA	VA12	PYIXAQFIGAAXG	PG12	0	2	[3ne2]
VXXAXGLTVLTMA	VA12	ESFGTFWLVFGGS	ES12	1	0	[2o9d, 2o9e, 2o9f, 2o9g]
VXAQVXGXIVAXA	VA12	ESFGTFWLVFGGS	ES12	2	0	[2o9d, 2o9e, 2o9f, 2o9g]
VXXAXGLTVLTMA	VA12	FGTFWLVFGGXGS	FS12	1	0	[2o9d, 2o9e, 2abm, 2o9f, 2o9g, 3llq, 1rc2, 3nka, 3nkc, 3nk5]
VXAQVXGXIVAXA	VA12	FGTFWLVFGGXGS	FS12	2	0	[2o9d, 2o9e, 2abm, 2o9f, 2o9g, 1rc2, 3nka, 3nkc, 3nk5]
VXAQVXGXIVAXA	VA12	EXFGTFWLVFGGC	EC12	2	0	[2abm, 1rc2, 3nka, 3nkc, 3nk5]
VXXAXGLTVLTMA	VA12	EXFGTFWLVFGGC	EC12	1	0	[2abm, 1rc2, 3nka, 3nkc, 3nk5]
VGTFILVFFGPGA	VA12	MAFALAIAAVIYS	MS12	0	1	[3ne2]
VLSAGFLLVIHGA	VA12	VPIVGGIIGGLIY	VY12	3	5	[2o9d, 2o9e, 2o9f, 2o9g, 1rc2, 3nka, 3nkc, 3nk5]
VLSAGFLLVIHGA	VA12	PXAIGLAXTLXXL	PL12	3	4	[2o9d, 2o9e, 2o9f, 2o9g, 1rc2, 3nka, 3nkc, 3nk5]
VXLAFGLSIAXLA	VA12	PXXIGXSVALXHL	PL12	1	4	[1ih5, 1j4n, 1fqy, 1h6i]
VXXAXGLTVLTMA	VA12	PXAIGLAXTLXXL	PL12	1	4	[2o9d, 2o9e, 2o9f, 2abm, 2o9g, 3llq, 1rc2, 3nka, 3nkc, 3nk5]
VGTFILVFFGPGA	VA12	EAIGTFLLMLVIM	EM12	0	3	[3ne2]
VXLAFGLSIAXLA	VA12	LXIGXSVALGXLL	LL12	1	4	[1ih5, 1j4n, 1fqy, 1h6i]
VLSAGFLLVIHGA	VA12	EQLWFFWVVPIVG	EG12	3	5	[2o9e, 2o9f]
VXXAXGLTVLTMA	VA12	GLAXTLIHLISIP	GP12	1	4	[2o9e, 2o9f]
VLSAGFLLVIHGA	VA12	GLAXTLIHLISIP	GP12	3	4	[2o9e, 2o9f]
VXLAFGLSIAXLA	VA12	SXPLAXGXSXXXG	SG12	1	4	[1j4n, 1fqy]
VXXAXGLTVLTMA	VA12	SFGTFWLVFGGSG	SG12	1	0	[2o9d, 2o9e, 2o9f, 2o9g]
VXAQVXGXIVAXA	VA12	SFGTFWLVFGGSG	SG12	2	0	[2o9d, 2o9e, 2o9f, 2o9g]
VXAQVXGXIVAXA	VA12	TFXLVFGGSGXAV	TV12	2	0	[2o9e, 2o9f]
VXXAXGLTVLTMA	VA12	TFXLVFGGSGXAV	TV12	1	0	[2o9e, 2o9f]
VGTFILVFFGPGA	VA12	AILTEAXGTFLLM	AM12	0	3	[3ne2]
VLSAGFLLVIHGA	VA12	GIIGGLIYRTLLE	GE12	3	5	[2o9e]
VLSAGFLLVIHGA	VA12	PIVGXIIGGLIYR	PR12	3	5	[2o9d, 2o9e]
VXXAXGLTVLTMA	VA12	SAGFLLVIHGATD	SD12	1	3	[2o9e]
VLSAGFLLVIHGA	VA12	QLWXFWVVPIXGG	QG12	3	5	[2o9e, 2o9f]
VXXAXGLTVLTMA	VA12	KLXAEXFGTFWLV	KV12	1	0	[2o9e]
VXAQVXGXIVAXA	VA12	KLXAEXFGTFWLV	KV12	2	0	[2o9e]
VXLAFGLSIAXLA	VA12	GLSVALGHLLAID	GD12	1	4	[1ih5]
VXAQVXGXIVAXA	VA12	RKLAAESFGTFWL	RL12	2	0	[2o9e]
VXXAXGLTVLTMA	VA12	RKLAAESFGTFWL	RL12	1	0	[2o9e]
VXXAXGLTVLTMA	VA12	FRKLAAESFGTFW	FW12	1	0	[2o9e]
VXAQVXGXIVAXA	VA12	FRKLAAESFGTFW	FW12	2	0	[2o9e]
VFWVGXIXGAXLA	VA12	MVVELILTFQLAL	ML12	5	3	[3d9s]
ILTEAIGXFLLML	IL12	LVIGLTVGGIITT	LT12	3	4	[3ne2]
ILTEAIGXFLLML	IL12	VIGLTVGXXITTI	VI12	3	4	[3ne2]
IVAQFIGAXLGSL	IL12	VVGXFXLVFFGPG	VG12	2	0	[3ne2]
ILTEAIGXFLLML	IL12	VVGXFXLVFFGPG	VG12	3	0	[3ne2]
IGEFLGTFVLMFL	IL12	VYFFAQLLGAXVG	VG12	0	2	[3c02]
ILTEAIGXFLLML	IL12	GXXXGAVXAAXLY	GY12	3	5	[3ne2]
IAQVVGGIVAAXL	IL12	CFGTFWLVFGGCG	CG12	2	0	[2abm, 1rc2, 3nka, 3nkc, 3nk5]
IAQCLGAICGVGL	IL12	AAXAEFIAXLLFL	AL12	2	0	[2b5f]
IGEFLGTFVLMFL	IL12	YFFAQLLGAFVGT	YT12	0	2	[3c02]
IGXXLGSLLYDFL	IL12	TIVEIFLTLQFVL	TL12	5	3	[2b6p, 1ymg]
IGXXLGSLLYDFL	IL12	LTLQFVLCIFATY	LY12	5	3	[2b6p, 1ymg]
ILTEAIGXFLLML	IL12	GLVIGLTVXXIIT	GT12	3	4	[3ne2]
IGEFLGTFVLMFL	IL12	LGWGLXVFFGXLV	LV12	0	1	[3c02]
IGPXVGAVAAAXL	IL12	LTEAIGTFLLMLV	LV12	5	3	[3ne2]
ILTEAIGXFLLML	IL12	IYVIGPIXGAXXA	IA12	3	5	[3ne2]
IGXXLGSLLYDFL	IL12	IFXTLQFVLCIFA	IA12	5	3	[2b6p, 1ymg]
IAQCLGAICGVGL	IL12	RAAIAEFXATXLF	RF12	2	0	[2b5f]
IGPXVGAVAAAXL	IL12	IGTFLLMLVIMGV	IV12	5	3	[3ne2]
ILTEAIGXFLLML	IL12	AGLVIGLTVXXII	AI12	3	4	[3ne2]
IGEFLGTFVLMFL	IL12	IPVYFFAQLLGAF	IF12	0	2	[3c02]
IAQCLGAICGVGL	IL12	IAEFIAXLLFLYI	II12	2	0	[4jc6, 1z98, 3cn6, 4ia4, 3cll, 2b5f, 3cn5]
IAQVVGGIVAAXL	IL12	FWLVFGGSGSAVL	FL12	2	0	[2o9e, 2o9f]
IAQCLGAICGVGL	IL12	AEFIATLLFLYIT	AT12	2	0	[4jc6, 1z98, 3cn6, 4ia4, 3cll, 2b5f, 3cn5]
IAQCLGAICGVGL	IL12	FIATLLFLYITVA	FA12	2	0	[4jc6, 1z98, 3cn6, 4ia4, 3cll, 2b5f, 3cn5]
ILTEAIGXFLLML	IL12	FTAEVVGTFILVF	FF12	3	0	[3ne2]
IVAQFIGAXLGSL	IL12	FTAEVVGTFILVF	FF12	2	0	[3ne2]
IGEFLGTFVLMFL	IL12	LCLGWGLAVFFXI	LI12	0	1	[3c02]
ILTEAIGXFLLML	IL12	AEVVGTFIXXFXG	AG12	3	0	[3ne2]
IVAQFIGAXLGSL	IL12	AEVVGTFIXXFXG	AG12	2	0	[3ne2]
IAQVVGGIVAAXL	IL12	AEXXXTFWLVFXG	AG12	2	0	[2o9d, 2o9e, 2abm, 2o9f, 2o9g, 1rc2, 3nka, 3nkc, 3nk5]
IGPXVGAVAAAXL	IL12	AIGTFLLMLVIMG	AG12	5	3	[3ne2]
ILTEAIGXFLLML	IL12	PIYVIGXIVGAVA	PA12	3	5	[3ne2]
IAQCLGAICGVGL	IL12	IXTLLFLYITVAT	IT12	2	0	[4jc6, 1z98, 3cn6, 4ia4, 3cll, 2b5f, 3cn5]
ILTEAIGXFLLML	IL12	IXLTVXGIIXTXG	IG12	3	4	[3ne2]
IGPXVGAVAAAXL	IL12	TEAIGTFLLMLVI	TI12	5	3	[3ne2]
IGEFLGTFVLMFL	IL12	WGLXVFFGILVSA	WA12	0	1	[3c02]
IAQVVGGIVAAXL	IL12	WLVFGGSGSAVLA	WA12	2	0	[2o9e, 2o9f]
IGXXLGSLLYDFL	IL12	IVEIFLTLQFVLC	IC12	5	3	[2b6p, 1ymg]
IAQVVGGIVAAXL	IL12	ESFGTFWLVFGGS	ES12	2	0	[2o9d, 2o9e, 2o9f, 2o9g]
IAQVVGGIVAAXL	IL12	FGTFWLVFGGXGS	FS12	2	0	[2o9d, 2o9e, 2abm, 2o9f, 2o9g, 1rc2, 3nka, 3nkc, 3nk5]
IGEFLGTFVLMFL	IL12	FFAQLLGAFVGTS	FS12	0	2	[3c02]
IAQVVGGIVAAXL	IL12	EXFGTFWLVFGGC	EC12	2	0	[2abm, 1rc2, 3nka, 3nkc, 3nk5]
IAQCLGAICGVGL	IL12	EFXATLLFLYITV	EV12	2	0	[4jc6, 1z98, 3cn6, 4ia4, 3cll, 2b5f, 3cn5]
IGPXVGAVAAAXL	IL12	EAIGTFLLMLVIM	EM12	5	3	[3ne2]
IAQCLGAICGVGL	IL12	AIAEFIATLLFLY	AY12	2	0	[4jc6, 1z98, 3cn6, 4ia4, 3cll, 2b5f, 3cn5]
IGXXLGSLLYDFL	IL12	QATIVEIFLTLQF	QF12	5	3	[2b6p, 1ymg]
IGXXLGSLLYDFL	IL12	FLTLQFVLCIFXT	FT12	5	3	[2b6p, 1ymg]
IGEFLGTFVLMFL	IL12	FAQLLGAFVGTST	FT12	0	2	[3c02]
IGEFLGTFVLMFL	IL12	KLCLGWGLAVFFG	KG12	0	1	[3c02]
IAQVVGGIVAAXL	IL12	SFGTFWLVFGGSG	SG12	2	0	[2o9d, 2o9e, 2o9f, 2o9g]
IAQVVGGIVAAXL	IL12	TFXLVFGGSGXAV	TV12	2	0	[2o9e, 2o9f]
IGPXVGAVAAAXL	IL12	AILTEAXGTFLLM	AM12	5	3	[3ne2]
IGEFLGTFVLMFL	IL12	CLGWGLAVFFGIL	CL12	0	1	[3c02]
IGEFLGTFVLMFL	IL12	GWGLAVFFGILVS	GS12	0	1	[3c02]
ILTEAIGXFLLML	IL12	TAEVVGTFILVFF	TF12	3	0	[3ne2]
IVAQFIGAXLGSL	IL12	TAEVVGTFILVFF	TF12	2	0	[3ne2]
ILTEAIGXFLLML	IL12	EVVGTFILVFFGP	EP12	3	0	[3ne2]
IVAQFIGAXLGSL	IL12	EVVGTFILVFFGP	EP12	2	0	[3ne2]
IAQVVGGIVAAXL	IL12	KLXAEXFGTFWLV	KV12	2	0	[2o9e]
IGEFLGTFVLMFL	IL12	PVYFFAQLLGAFV	PV12	0	2	[3c02]
IAQVVGGIVAAXL	IL12	RKLAAESFGTFWL	RL12	2	0	[2o9e]
ILTEAIGXFLLML	IL12	VIGPIVGAVAAAW	VW12	3	5	[3ne2]
IAQVVGGIVAAXL	IL12	FRKLAAESFGTFW	FW12	2	0	[2o9e]
ALXXGFSXTLGHL	AL12	LQVALAFGLALAT	LT12	4	1	[2b6o, 3m9i]
AXXLXXXAXIYXL	AL12	LVIGLTVGGIITT	LT12	1	4	[3ne2]
AXXXGGIVAXXXL	AL12	LXALVVELVLSAG	LG12	2	3	[2o9e, 2o9f]
AAXAEFIAXLLFL	AL12	LXALVYMIAQXXG	LG12	0	2	[2b5f]
AVEMVXTAILXGL	AL12	VPLFGXXVGXXXG	VG12	3	5	[1fx8, 1ldi, 1ldf, 1lda]
AAXAEFIAXLLFL	AL12	VYMIAQCLGAIXG	VG12	0	2	[2b5f]
AXXLXXXAXIYXL	AL12	VVGXFXLVFFGPG	VG12	1	0	[3ne2]
AXXVELVLSAXXL	AL12	VVPIVGXXIGGXI	VI12	3	5	[2o9e, 2o9f]
AQXXGAXVAXAIL	AL12	VAEFLATTLFXFI	VI12	2	0	[1ih5, 1fqy, 1h6i]
AXXXGGIVAXXXL	AL12	VEXXLSAGFLLVI	VI12	2	3	[2o9d, 2o9e, 2abm, 2o9f, 2o9g, 1rc2, 3nka, 3nkc, 3nk5]
ALXIGXSXXLGHL	AL12	VELXXTFQLXLCI	VI12	4	3	[3d9s]
AQXXGAXVAXAIL	AL12	VAEFLAMILFXXI	VI12	2	0	[1j4n]
AXXXXIGXLXXXL	AL12	VELXXTFQLXLCI	VI12	1	3	[3d9s]
AXXLXXXAXIYXL	AL12	VIGLTVGXXITTI	VI12	1	4	[3ne2]
AXXVELVLSAXXL	AL12	VGGIVAAALLYLI	VI12	3	2	[2o9e, 2o9f]
AXXXXIGXLXXXL	AL12	VXAEFLATXXFXF	VF12	1	0	[3d9s]
AQXXGAXVAXAIL	AL12	VXAEFLAMILFXF	VF12	2	0	[1j4n]
AAXAEFIAXLLFL	AL12	GIAWAFGGXIFVL	GL12	0	1	[2b5f]
AXXVELVLSAXXL	AL12	GGXIGGXIYRTLL	GL12	3	5	[2o9e]
AVEMVXTAILXGL	AL12	GXXXGXIXGAFAY	GY12	3	5	[1fx8, 1ldi, 1ldf, 1lda]
ALXXGFSVAXGHL	AL12	GPXXGAVLAGXLY	GY12	4	5	[3gd8]
AXXXGGIVAXXXL	AL12	CFGTFWLVFGGCG	CG12	2	0	[2abm, 1rc2, 3nka, 3nkc, 3nk5]
AVEMVXTAILXGL	AL12	VGXIVGAFAYRXL	VL12	3	5	[1fx8, 1ldi, 1ldf, 1lda]
AXXVELVLSAXXL	AL12	VVGXIVXXXXLYL	VL12	3	2	[2o9e, 2o9f]
AXXVELVLSAXXL	AL12	VGXIIGGLIYRXL	VL12	3	5	[2o9e]
ALXXGFSVAXGHL	AL12	VXXXXGAXLAXXL	VL12	4	5	[3gd8]
AXXVELVLSAXXL	AL12	QVXGGIVAAAXXY	QY12	3	2	[2o9e, 2o9f]
ALXXGFSVAXGHL	AL12	WXXWXXPXXGAXL	WL12	4	5	[3gd8, 2d57, 2zz9, 3iyz]
AXXVELVLSAXXL	AL12	WVXPIVGGIIGGL	WL12	3	5	[2o9e, 2o9f]
AXXXXIGXLXXXL	AL12	LAXXXFVFFGLGS	LS12	1	0	[3d9s]
AQXXGAXVAXAIL	AL12	LAMILFXFISXGS	LS12	2	0	[1j4n]
ALXIGXSXXLGHL	AL12	LAXXXFVFFGLGS	LS12	4	0	[3d9s]
AQXXGAXVAXAIL	AL12	LATXLFXFISXGS	LS12	2	0	[1ih5, 1fqy, 1h6i]
AVEMVXTAILXGL	AL12	LLIGLLXAVIGAS	LS12	3	4	[1fx8, 1ldi, 1ldf, 1lda]
AAXAEFIAXLLFL	AL12	TALGAEIIGTFVL	TL12	0	3	[2b5f]
ALXXGFSXTLGHL	AL12	TIVEIFLTLQFVL	TL12	4	3	[2b6o, 2b6p, 3m9i, 2c32, 1ymg, 1sor]
ALXXGFSXTLGHL	AL12	LTLQFVLCIFATY	LY12	4	3	[2b6p, 3m9i, 1ymg]
AAXAEFIAXLLFL	AL12	LGAEIIGTFVLVY	LY12	0	3	[2b5f]
AVEMVXTAILXGL	AL12	LXPLFGXIVGXIV	LV12	3	5	[1fx8, 1ldi, 1ldf, 1lda]
AAXAEFIAXLLFL	AL12	LGIAWAFGGMIFV	LV12	0	1	[2b5f]
AXXXXIGXLXXXL	AL12	LSIGLXVTLGXLV	LV12	1	4	[3d9s]
AXXVELVLSAXXL	AL12	LXXTLIHLIXIPV	LV12	3	4	[2o9e, 2o9f]
AXXLXXXAXIYXL	AL12	LTEAIGTFLLMLV	LV12	1	3	[3ne2]
AXXVELVLSAXXL	AL12	LEQLWFFWVVPIV	LV12	3	5	[2o9e, 2o9f]
AXXLXXXAXIYXL	AL12	GLVIGLTVXXIIT	GT12	1	4	[3ne2]
AAXAEFIAXLLFL	AL12	GAEIIGTFVLVYT	GT12	0	3	[2b5f]
AXXXXIGXLXXXL	AL12	ELXXTFQLXLCIF	EF12	1	3	[3d9s]
AAXAEFIAXLLFL	AL12	EIIGTFVLVYTVF	EF12	0	3	[2b5f]
ALXIGXSXXLGHL	AL12	ELXXTFQLXLCIF	EF12	4	3	[3d9s]
AXXXXIGXLXXXL	AL12	IXXFQLALCIFAS	IS12	1	3	[3d9s]
ALXIGXSXXLGHL	AL12	IXXFQLALCIFAS	IS12	4	3	[3d9s]
AAXAEFIAXLLFL	AL12	IIXTFXLVYTVFS	IS12	0	3	[2b5f]
AAXAEFIAXLLFL	AL12	LVYMIAQCLGAIC	LC12	0	2	[2b5f]
AGAFCAXXLVYGL	AL12	LGTGLLIFFGVGC	LC12	2	0	[1lda]
AAXAEFIAXLLFL	AL12	YMIAQCLGAICGV	YV12	0	2	[2b5f]
AAXAEFIAXLLFL	AL12	MIAQCLGAICGVG	MG12	0	2	[2b5f]
ALXXGFSVAXGHL	AL12	IXWXGPIXGAXXA	IA12	4	5	[3gd8, 2d57, 2zz9, 3iyz]
ALXXGFSXTLGHL	AL12	IFXTLQFVLCIFA	IA12	4	3	[2b6o, 2b6p, 3m9i, 2c32, 1ymg, 3j41]
AAXAEFIAXLLFL	AL12	IGTFVLVYTVFSA	IA12	0	3	[2b5f]
ALXIGXSXXLGHL	AL12	IALAFGLAIGXLA	IA12	4	1	[3d9s]
AAXAEFIAXLLFL	AL12	IAXAFGGMIFVLV	IV12	0	1	[2b5f]
AXXLXXXAXIYXL	AL12	IGTFLLMLVIMGV	IV12	1	3	[3ne2]
AQXXGAXVAXAIL	AL12	RAVXAEFXATXLF	RF12	2	0	[1ih5, 1fqy]
AQXXGAXVAXAIL	AL12	RAVXAEFLAMILF	RF12	2	0	[1j4n]
AQXXGAXVAXAIL	AL12	EFLAMILFXXISI	EI12	2	0	[1j4n]
AQXXGAXVAXAIL	AL12	EFLATTLFXFIXI	EI12	2	0	[1ih5, 1fqy, 1h6i]
AQXXGAXVAXAIL	AL12	AVVAEFLAXILFI	AI12	2	0	[1j4n]
AAXAEFIAXLLFL	AL12	ALXYMIAQCXGAI	AI12	0	2	[2b5f]
AXXLXXXAXIYXL	AL12	AGLVIGLTVXXII	AI12	1	4	[3ne2]
AXXXGGIVAXXXL	AL12	SALVVELVLSXGF	SF12	2	3	[2o9e, 2o9f]
AQXXGAXVAXAIL	AL12	AEFLAXTLFXFIS	AS12	2	0	[1ih5, 1fqy, 1h6i]
AXXVELVLSAXXL	AL12	AIGLAXTLIXXIS	AS12	3	4	[2o9e, 2o9f]
AXXXGAVAXAXXL	AL12	AXLFYVFFGLGAS	AS12	2	0	[2b6o, 2b6p, 3m9i]
AQXXGAXVAXAIL	AL12	AEFLAMILFXFIS	AS12	2	0	[1j4n]
AQXXGAXVAXAIL	AL12	AMILFXFISIGSA	AA12	2	0	[1j4n]
ALXIGXSXXLGHL	AL12	AMVVELILTFQLA	AA12	4	3	[3d9s]
AQXXGAXVAXAIL	AL12	ATTLFXFISIGSA	AA12	2	0	[1ih5, 1fqy, 1h6i]
AXXXXIGXLXXXL	AL12	AMVVELILTFQLA	AA12	1	3	[3d9s]
AXXXGAVAXAXXL	AL12	RAIXAEFFAXLFY	RY12	2	0	[2b6p, 3m9i, 1ymg]
AXXVELVLSAXXL	AL12	FAXIAIGLALTLI	FI12	3	4	[2o9e]
AGAFCAXXLVYGL	AL12	CIAEFXGTGLLIF	CF12	2	0	[1lda]
AXXXGAVAXAXXL	AL12	CAEFFASLFYVFF	CF12	2	0	[2b6p, 2c32, 1ymg, 3j41]
AGAFCAXXLVYGL	AL12	IAEFXGTGLLXFF	IF12	2	0	[1lda]
AXXXGAVAXAXXL	AL12	IXAEFFAXLFYVF	IF12	2	0	[2b6p, 3m9i, 2c32, 1ymg]
AXXVELVLSAXXL	AL12	IGXAXTLIXLIXI	II12	3	4	[2o9e, 2o9f]
AXXVELVLSAXXL	AL12	IAIGXAXTLIXLI	II12	3	4	[2o9e, 2o9f]
AXXXGGIVAXXXL	AL12	FWLVFGGSGSAVL	FL12	2	0	[2o9e, 2o9f]
AXXXXIGXLXXXL	AL12	EFXAXLXFVFFGL	EL12	1	0	[3d9s]
AXXXGAVAXAXXL	AL12	EFXAXLFYVFFGL	EL12	2	0	[2b6o, 3m9i, 2b6p, 2c32, 1ymg, 3j41, 1sor]
AXXVELVLSAXXL	AL12	AXTLIHLISIPVT	AT12	3	4	[2o9e, 2o9f]
AAXAEFIAXLLFL	AL12	AFGGMIFVLVYCT	AT12	0	1	[2b5f]
AXXLXXXAXIYXL	AL12	FAIGMAFXLAXAA	FA12	1	1	[3ne2]
AAXAEFIAXLLFL	AL12	FGGMIFVLVYXTA	FA12	0	1	[2b5f]
AVEMVXTAILXGL	AL12	FGPIVGXIVGAXA	FA12	3	5	[1fx8, 1ldi, 1ldf, 1lda]
AXXXGAVAXAXXL	AL12	FAXLFYVFFGLGA	FA12	2	0	[2b6o, 3m9i, 2b6p, 2c32, 1ymg, 3j41, 1sor]
AXXVELVLSAXXL	AL12	LWFFWVVPIVGXI	LI12	3	5	[2o9e, 2o9f]
AXXLXXXAXIYXL	AL12	FTAEVVGTFILVF	FF12	1	0	[3ne2]
AXXXXIGXLXXXL	AL12	FAEFXATLXXVFF	FF12	1	0	[3d9s]
AXXXGAVAXAXXL	AL12	FAEFXATLFYVFF	FF12	2	0	[2b6o, 3m9i, 1sor]
AXXVELVLSAXXL	AL12	WFFWVXPIVGGXI	WI12	3	5	[2o9e, 2o9f]
AAXAEFIAXLLFL	AL12	LGAICGVGLVXAF	LF12	0	2	[2b5f]
AVEMVXTAILXGL	AL12	LFGPIVGAIVXAF	LF12	3	5	[1fx8, 1ldi, 1ldf, 1lda]
AVEMVXTAILXGL	AL12	LIXLLIAVIGASM	LM12	3	4	[1fx8, 1ldi, 1ldf, 1lda]
AVEMVXTAILXGL	AL12	PLFGXIVGXIVGA	PA12	3	5	[1fx8, 1ldi, 1ldf, 1lda]
AVEMVXTAILXGL	AL12	PLLIGLLIAVIGA	PA12	3	4	[1fx8, 1ldi, 1ldf, 1lda]
ALXXGFSVAXGHL	AL12	YWVGPIIGAVLAG	YG12	4	5	[3gd8, 2d57, 2zz9, 3iyz]
AXXXGGIVAXXXL	AL12	AEXXXTFWLVFXG	AG12	2	0	[2o9d, 2o9e, 2abm, 2o9f, 2o9g, 1rc2, 3nka, 3nkc, 3nk5]
AXXLXXXAXIYXL	AL12	AIGTFLLMLVIMG	AG12	1	3	[3ne2]
AXXXXIGXLXXXL	AL12	AEFXXXLXFVFXG	AG12	1	0	[3d9s]
AVEMVXTAILXGL	AL12	AXLLIGLLIAVIG	AG12	3	4	[1fx8, 1ldi, 1ldf, 1lda]
AXXLXXXAXIYXL	AL12	AEVVGTFIXXFXG	AG12	1	0	[3ne2]
AXXXGAVAXAXXL	AL12	AEXXAXLFYVFXG	AG12	2	0	[2b6o, 2b6p, 3m9i, 2c32, 1ymg, 3j41, 1sor]
AGAFCAXXLVYGL	AL12	AEFXXTGLLXFFG	AG12	2	0	[1lda]
AXXXGGIVAXXXL	AL12	WLVFGGSGSAVLA	WA12	2	0	[2o9e, 2o9f]
AVEMVXTAILXGL	AL12	IGLLIAVIGASMG	IG12	3	4	[1fx8, 1ldi, 1ldf, 1lda]
AXXLXXXAXIYXL	AL12	IXLTVXGIIXTXG	IG12	1	4	[3ne2]
AXXVELVLSAXXL	AL12	IXGGIXXXLIYXT	IT12	3	5	[2o9e]
ALXIGXSXXLGHL	AL12	VVELILTFQLALC	VC12	4	3	[3d9s]
AXXXXIGXLXXXL	AL12	VVELILTFQLALC	VC12	1	3	[3d9s]
AXXLXXXAXIYXL	AL12	TEAIGTFLLMLVI	TI12	1	3	[3ne2]
AXXVELVLSAXXL	AL12	APXAIGLAXTLIH	AH12	3	4	[2o9e, 2o9f]
ALXXGFSXTLGHL	AL12	IVEIFLTLQFVLC	IC12	4	3	[2b6o, 2b6p, 3m9i, 2c32, 1ymg, 3j41, 1sor]
AXXXGGIVAXXXL	AL12	ESFGTFWLVFGGS	ES12	2	0	[2o9d, 2o9e, 2o9f, 2o9g]
AXXXGGIVAXXXL	AL12	EXFGTFWLVFGGC	EC12	2	0	[2abm, 1rc2, 3nka, 3nkc, 3nk5]
AXXXGGIVAXXXL	AL12	FGTFWLVFGGXGS	FS12	2	0	[2o9d, 2o9e, 2abm, 2o9f, 2o9g, 1rc2, 3nka, 3nkc, 3nk5]
AGAFCAXXLVYGL	AL12	EFLGTGLLIFFGV	EV12	2	0	[1lda]
AXXVELVLSAXXL	AL12	PXAIGLAXTLXXL	PL12	3	4	[2o9e, 2o9f]
AXXVELVLSAXXL	AL12	VPIVGGIIGGLIY	VY12	3	5	[2o9e, 2o9f]
AXXXXIGXLXXXL	AL12	PALSIGXSVXLGH	PH12	1	4	[3d9s]
AAXAEFIAXLLFL	AL12	WAFGGMIFVLVYC	WC12	0	1	[2b5f]
AAXAEFIAXLLFL	AL12	AXAFGGMIFVLVY	AY12	0	1	[2b5f]
AXXLXXXAXIYXL	AL12	EAIGTFLLMLVIM	EM12	1	3	[3ne2]
ALXXGFSXTLGHL	AL12	QATIVEIFLTLQF	QF12	4	3	[2b6o, 2b6p, 3m9i, 2c32, 1ymg, 1sor]
AXXXGGIVAXXXL	AL12	LVVELVLSXGXLL	LL12	2	3	[2o9e, 2abm, 2o9f, 2o9g, 1rc2, 3nka, 3nkc, 3nk5]
ALXXGFSXTLGHL	AL12	FLTLQFVLCIFXT	FT12	4	3	[2b6o, 2b6p, 3m9i, 2c32, 1ymg, 3j41]
AXXVELVLSAXXL	AL12	EQLWFFWVVPIVG	EG12	3	5	[2o9e, 2o9f]
AXXVELVLSAXXL	AL12	GLAXTLIHLISIP	GP12	3	4	[2o9e, 2o9f]
AAXAEFIAXLLFL	AL12	RALVYMIAQXXGA	RA12	0	2	[2b5f]
AXXXGGIVAXXXL	AL12	TFXLVFGGSGXAV	TV12	2	0	[2o9e, 2o9f]
ALXXGFSVAXGHL	AL12	WVGPIIGAVLAGG	WG12	4	5	[3gd8]
AXXVELVLSAXXL	AL12	GIIGGLIYRTLLE	GE12	3	5	[2o9e]
ALXXGFSVAXGHL	AL12	HWIYWVGPIIGAV	HV12	4	5	[3iyz]
AXXXXIGXLXXXL	AL12	SXALSIXXSXXLG	SG12	1	4	[3d9s]
AXXXXIGXLXXXL	AL12	SIXXSXXLGHLXG	SG12	1	4	[3d9s]
AXXXGGIVAXXXL	AL12	SFGTFWLVFGGSG	SG12	2	0	[2o9d, 2o9e, 2o9f, 2o9g]
AVEMVXTAILXGL	AL12	IVGAIVGAFAYRK	IK12	3	5	[1fx8, 1ldi, 1ldf, 1lda]
AVEMVXTAILXGL	AL12	GXIVGAFAYRKLI	GI12	3	5	[1fx8, 1ldi, 1ldf, 1lda]
AVEMVXTAILXGL	AL12	PIVGXIVGAFAYR	PR12	3	5	[1fx8, 1ldi, 1ldf, 1lda]
AXXVELVLSAXXL	AL12	PIVGXIIGGLIYR	PR12	3	5	[2o9e]
ALXXGFSXTLGHL	AL12	GQATIVEIFLTLQ	GQ12	4	3	[2b6o, 3m9i]
AXXLXXXAXIYXL	AL12	TAEVVGTFILVFF	TF12	1	0	[3ne2]
AXXLXXXAXIYXL	AL12	EVVGTFILVFFGP	EP12	1	0	[3ne2]
AXXVELVLSAXXL	AL12	QLWXFWVVPIXGG	QG12	3	5	[2o9e, 2o9f]
AXXXGGIVAXXXL	AL12	KLXAEXFGTFWLV	KV12	2	0	[2o9e]
AXXXGGIVAXXXL	AL12	RKLAAESFGTFWL	RL12	2	0	[2o9e]
AXXXGGIVAXXXL	AL12	FRKLAAESFGTFW	FW12	2	0	[2o9e]
AAXAEFIAXLLFL	AL12	QCLGAICGVGLVK	QK12	0	2	[2b5f]
AAXAEFIAXLLFL	AL12	CLGAICGVGLVKA	CA12	0	2	[2b5f]
AXXXXIGXLXXXL	AL12	MVVELILTFQLAL	ML12	1	3	[3d9s]
ALXIGXSXXLGHL	AL12	MVVELILTFQLAL	ML12	4	3	[3d9s]
VVPIVGXXIGGXI	VI12	ELVLSAGFLLVIH	EH12	5	3	[2o9d, 2o9e, 2o9f, 2o9g, 1rc2, 3nka, 3nkc, 3nk5]
VVPIVGXXIGGXI	VI12	LSAGFLLVIHGAT	LT12	5	3	[2o9d, 2o9e]
VVPIVGXXIGGXI	VI12	LXALVVELVLSAG	LG12	5	3	[2o9e, 2o9f]
VVPIVGXXIGGXI	VI12	LVLSAGFLLVIHG	LG12	5	3	[2o9d, 2o9e, 2o9f, 2o9g, 1rc2, 3nka, 3nkc, 3nk5]
VAEFLAMILFXXI	VI12	LRAIXYIIAQCXG	LG12	0	2	[1j4n]
VGGIVAAALLYLI	VI12	LXALVVELVLSAG	LG12	2	3	[2o9e, 2o9f]
VIGLTVGXXITTI	VI12	VVGXFXLVFFGPG	VG12	4	0	[3ne2]
VEXVITXILMGLI	VI12	VPLFGXXVGXXXG	VG12	3	5	[1fx8, 1ldi, 1ldf, 1lda]
VIGLTVGXXITTI	VI12	GXAFALAIAAXIY	GY12	4	1	[3ne2]
VEXVITXILMGLI	VI12	GXXXGXIXGAFAY	GY12	3	5	[1fx8, 1ldi, 1ldf, 1lda]
VELXXTFQLXLCI	VI12	GXXXGAVXAAXLY	GY12	3	5	[3d9s]
VEXXLSAGFLLVI	VI12	GGXIGGXIYRTLL	GL12	3	5	[2o9d, 2o9e]
VVGYVIAQVVGGI	VI12	CFGTFWLVFGGCG	CG12	2	0	[3nka, 3nk5]
VAEFLATTLFXFI	VI12	CVGAIVATAILSG	CG12	0	2	[1ih5, 1h6i]
VEXXLSAGFLLVI	VI12	VGXIIGGLIYRXL	VL12	3	5	[2o9d, 2o9e]
VEXXLSAGFLLVI	VI12	VVGXIVXXXXLYL	VL12	3	2	[2o9e, 2abm, 2o9f]
VELXXTFQLXLCI	VI12	VXXIXGXXLAAXL	VL12	3	5	[3d9s]
VEXVITXILMGLI	VI12	VGXIVGAFAYRXL	VL12	3	5	[1fx8, 1ldi, 1ldf, 1lda]
VEXXLSAGFLLVI	VI12	QVXGGIVAAAXXY	QY12	3	2	[2o9e, 2abm, 2o9f]
VEXXLSAGFLLVI	VI12	WVXPIVGGIIGGL	WL12	3	5	[2o9d, 2o9e, 2abm, 2o9f, 2o9g, 1rc2, 3nka, 3nkc, 3nk5]
VELXXTFQLXLCI	VI12	WXXWXXPIXGAXL	WL12	3	5	[3d9s]
VGXFLFLWSAFVI	VI12	MAFTQIVAGXAAA	MA12	0	2	[2w2e, 3zoj, 2w1p]
VAEFLAMILFXXI	VI12	MYIIAQCVGAIVA	MA12	0	2	[1j4n]
VAEFLATTLFXFI	VI12	MYIIAQCVGAIVA	MA12	0	2	[1ih5, 1fqy, 1h6i]
VAEFLATTLFXFI	VI12	YIIAQCVGAIVAT	YT12	0	2	[1ih5, 1fqy, 1h6i]
VAEFLAMILFXXI	VI12	YIIAQCVGAIVAT	YT12	0	2	[1j4n]
VEXVITXILMGLI	VI12	LLIGLLXAVIGAS	LS12	3	4	[1fx8, 1ldi, 1ldf, 1lda]
VAEFLAMILFXXI	VI12	LAFGLSIATLAQS	LS12	0	1	[1j4n]
VAEFLATTLFXFI	VI12	LAFGLSIATLAQS	LS12	0	1	[1fqy, 1h6i]
VAEFLATTLFXFI	VI12	QCVGAIVATAILS	QS12	0	2	[1ih5, 1h6i]
VGXFLFLWSAFVI	VI12	QIVAGMAAAGAAS	QS12	0	2	[2w1p]
VGXFIGXALAVLI	VI12	GTLQLVLCVLATT	GT12	5	3	[1j4n]
VGXFLFLWSAFVI	VI12	GFGFGVMVGVFIT	GT12	0	1	[2w2e, 3zoj, 2w1p]
VAEFLATTLFXFI	VI12	LMYIIAQCVGXIV	LV12	0	2	[1ih5, 1fqy, 1h6i]
VIGLTVGXXITTI	VI12	LTEAIGTFLLMLV	LV12	4	3	[3ne2]
VEXXLSAGFLLVI	VI12	LXXTLIHLIXIPV	LV12	3	4	[2o9e, 2o9f]
VEXXLSAGFLLVI	VI12	LEQLWFFWVVPIV	LV12	3	5	[2o9e, 2o9f]
VELXXTFQLXLCI	VI12	LSIGLXVTLGXLV	LV12	3	4	[3d9s]
VEXVITXILMGLI	VI12	LXPLFGXIVGXIV	LV12	3	5	[1fx8, 1ldi, 1ldf, 1lda]
VFXIXAQCLGXXI	VI12	LCFGLSIATMVQC	LC12	2	1	[3gd8]
VELIXTFQLVFXI	VI12	LCFGLSIATMVQC	LC12	3	1	[3gd8, 2d57, 2zz9, 3iyz]
VGXFLFLWSAFVI	VI12	MISFGFGFGVMVG	MG12	0	1	[2w2e, 3zoj, 2w1p]
VGXFIGXALAVLI	VI12	IIGTLQLVLCVLA	IA12	5	3	[1ih5, 1j4n, 1fqy, 1h6i]
VAEFLATTLFXFI	VI12	IIAQCVXAXXAXA	IA12	0	2	[1ih5, 1fqy, 1h6i]
VELXXTFQLXLCI	VI12	IALAFGLAIGXLA	IA12	3	1	[3d9s]
VAEFLAMILFXXI	VI12	IIAQCVXAXXAXA	IA12	0	2	[1j4n]
VGXFLFLWSAFVI	VI12	ILMAFTQIVAGXA	IA12	0	2	[2w2e, 3zoj, 2w1p]
VGXFLFLWSAFVI	VI12	IVAGXAAAXXAXA	IA12	0	2	[2w1p]
VGXFIGXALAVLI	VI12	IEIIGTLQLVLCV	IV12	5	3	[1ih5, 1j4n, 1fqy, 1h6i]
VIGLTVGXXITTI	VI12	IGTFLLMLVIMGV	IV12	4	3	[3ne2]
VGXFLFLWSAFVI	VI12	ISFGFGFGVMVGV	IV12	0	1	[2w2e, 3zoj, 2w1p]
VELIXTFQLVFXI	VI12	ISLCFGLSIATMV	IV12	3	1	[3gd8, 2d57, 2zz9, 3iyz]
VFXIXAQCLGXXI	VI12	ISLCFGLSIATMV	IV12	2	1	[3gd8]
VAEFLAMILFXXI	VI12	IMYIIAQCVGAIV	IV12	0	2	[1j4n]
VAEFLATTLFXFI	VI12	AXMYIIAQXXGAI	AI12	0	2	[1fqy, 1h6i]
VAEFLAMILFXXI	VI12	AXMYIIAQXXGAI	AI12	0	2	[1j4n]
VGGIVAAALLYLI	VI12	SALVVELVLSXGF	SF12	2	3	[2o9e, 2o9f]
VGXFLFLWSAFVI	VI12	SXGFGFGVMVGVF	SF12	0	1	[2w2e, 3zoj, 2w1p]
VVPIVGXXIGGXI	VI12	SALVVELVLSXGF	SF12	5	3	[2o9e, 2o9f]
VEXXLSAGFLLVI	VI12	AIGLAXTLIXXIS	AS12	3	4	[2o9d, 2o9e, 2abm, 2o9f, 2o9g, 1rc2, 3nka, 3nkc, 3nk5]
VGXFLFLWSAFVI	VI12	FGFGVMVGVFITY	FY12	0	1	[2w2e, 3zoj, 2w1p]
VEXXLSAGFLLVI	VI12	FAXIAIGLALTLI	FI12	3	4	[2o9e]
VGXFLFLWSAFVI	VI12	FGFGFGVMVGVFI	FI12	0	1	[2w2e, 3zoj, 2w1p]
VELIXTFQLVFXI	VI12	CFGLSIATMVQCF	CF12	3	1	[3gd8, 2d57, 2zz9, 3iyz]
VFXIXAQCLGXXI	VI12	CFGLSIATMVQCF	CF12	2	1	[3gd8]
VAEFLAMILFXXI	VI12	IAQCVGAIVAXAI	II12	0	2	[1j4n]
VAEFLATTLFXFI	VI12	IAQCVGAIVAXAI	II12	0	2	[1ih5, 1fqy, 1h6i]
VIGLTVGXXITTI	VI12	IGXAFAXAIAAXI	II12	4	1	[3ne2]
VEXXLSAGFLLVI	VI12	IGXAXTLIXLIXI	II12	3	4	[2o9e, 2abm, 2o9f, 2o9g, 1rc2, 3nkc, 3nk5]
VEXXLSAGFLLVI	VI12	IAIGXAXTLIXLI	II12	3	4	[2o9d, 2o9e, 2o9f, 2abm, 2o9g, 1rc2, 3nka, 3nkc, 3nk5]
VGXFIGXALAVLI	VI12	EIIXTLQLVLXVL	EL12	5	3	[1ih5, 1j4n, 1fqy, 1h6i]
VGXFIGXALAVLI	VI12	GLGIEIIGTXQLV	GV12	5	3	[1fqy]
VVGYVIAQVVGGI	VI12	FWLVFGGSGSAVL	FL12	2	0	[2o9e, 2o9f]
VGGIVAAALLYLI	VI12	FWLVFGGSGSAVL	FL12	2	0	[2o9e, 2o9f]
VGXFLFLWSAFVI	VI12	FTQIVAGXAAAXA	FA12	0	2	[2w2e, 3zoj, 2w1p]
VIGLTVGXXITTI	VI12	FAIGMAFXLAXAA	FA12	4	1	[3ne2]
VEXVITXILMGLI	VI12	FGPIVGXIVGAXA	FA12	3	5	[1fx8, 1ldi, 1ldf, 1lda]
VELXXTFQLXLCI	VI12	FWVGPIVGAVXAA	FA12	3	5	[3d9s]
VEXXLSAGFLLVI	VI12	GVALAXGLTVLTM	GM12	3	1	[2o9d, 2o9e, 2abm, 2o9f, 2o9g, 1rc2, 3nka]
VEXXLSAGFLLVI	VI12	ALAXGLTVLTMAF	AF12	3	1	[2o9d, 2o9e, 2abm, 2o9f, 2o9g, 1rc2, 3nka]
VEXXLSAGFLLVI	VI12	AXTLIHLISIPVT	AT12	3	4	[2o9e, 2o9f]
VEXXLSAGFLLVI	VI12	TVLTMAXAVGXIS	TS12	3	1	[2o9e]
VEXXLSAGFLLVI	VI12	GLTVLTMAFAXGH	GH12	3	1	[2o9e]
VEXXLSAGFLLVI	VI12	LTVLTMAXAVGXI	LI12	3	1	[2o9e]
VEXXLSAGFLLVI	VI12	LWFFWVVPIVGXI	LI12	3	5	[2o9e, 2o9f]
VELXXTFQLXLCI	VI12	WVXPIVGAVLAAI	WI12	3	5	[3d9s]
VEXXLSAGFLLVI	VI12	WFFWVXPIVGGXI	WI12	3	5	[2o9d, 2o9e, 2abm, 2o9f, 2o9g, 1rc2, 3nka, 3nkc, 3nk5]
VEXVITXILMGLI	VI12	LFGPIVGAIVXAF	LF12	3	5	[1fx8, 1ldi, 1ldf, 1lda]
VEXVITXILMGLI	VI12	LIXLLIAVIGASM	LM12	3	4	[1fx8, 1ldi, 1ldf, 1lda]
VELIXTFQLVFXI	VI12	LIXLCFGLSIATM	LM12	3	1	[3gd8, 2d57, 2zz9, 3iyz]
VFXIXAQCLGXXI	VI12	LIXLCFGLSIATM	LM12	2	1	[3gd8]
VEXVITXILMGLI	VI12	PLLIGLLIAVIGA	PA12	3	4	[1fx8, 1ldi, 1ldf, 1lda]
VEXVITXILMGLI	VI12	PLFGXIVGXIVGA	PA12	3	5	[1fx8, 1ldi, 1ldf, 1lda]
VVGYVIAQVVGGI	VI12	AEXXXTFWLVFXG	AG12	2	0	[2o9d, 2o9e, 2o9f, 3nka, 3nk5]
VEXVITXILMGLI	VI12	AXLLIGLLIAVIG	AG12	3	4	[1fx8, 1ldi, 1ldf, 1lda]
VIGLTVGXXITTI	VI12	AIGTFLLMLVIMG	AG12	4	3	[3ne2]
VEXXLSAGFLLVI	VI12	APIAIGLALTLIG	AG12	3	4	[3nka, 3nkc]
VIGLTVGXXITTI	VI12	AEVVGTFIXXFXG	AG12	4	0	[3ne2]
VGGIVAAALLYLI	VI12	AEXXXTFWLVFXG	AG12	2	0	[2o9e, 2o9f]
VGXFLFLWSAFVI	VI12	AFTQIVAGMAAAG	AG12	0	2	[2w2e, 3zoj, 2w1p]
VEXXLSAGFLLVI	VI12	APXAIGLAXTLIH	AH12	3	4	[2o9d, 2o9e, 2o9f, 2o9g, 1rc2, 3nk5]
VEXVITXILMGLI	VI12	IGLLIAVIGASMG	IG12	3	4	[1fx8, 1ldi, 1ldf, 1lda]
VEXXLSAGFLLVI	VI12	IXGGIXXXLIYXT	IT12	3	5	[2o9d, 2o9e]
VGXFIGXALAVLI	VI12	IXTLQLVLCVLAT	IT12	5	3	[1ih5, 1j4n, 1fqy, 1h6i]
VIGLTVGXXITTI	VI12	TEAIGTFLLMLVI	TI12	4	3	[3ne2]
VVGYVIAQVVGGI	VI12	WLVFGGSGSAVLA	WA12	2	0	[2o9e, 2o9f]
VGGIVAAALLYLI	VI12	WLVFGGSGSAVLA	WA12	2	0	[2o9e, 2o9f]
VGXFLFLWSAFVI	VI12	VAGMAAAGAASAM	VM12	0	2	[2w1p]
VVGYVIAQVVGGI	VI12	ESFGTFWLVFGGS	ES12	2	0	[2o9d, 2o9e, 2o9f]
VGGIVAAALLYLI	VI12	ESFGTFWLVFGGS	ES12	2	0	[2o9e, 2o9f]
VVGYVIAQVVGGI	VI12	EXFGTFWLVFGGC	EC12	2	0	[3nka, 3nk5]
VVGYVIAQVVGGI	VI12	FGTFWLVFGGXGS	FS12	2	0	[2o9d, 2o9e, 2o9f, 3nka, 3nk5]
VGGIVAAALLYLI	VI12	FGTFWLVFGGXGS	FS12	2	0	[2o9e, 2o9f]
VIGLTVGXXITTI	VI12	MAFALAIAAVIYS	MS12	4	1	[3ne2]
VEXXLSAGFLLVI	VI12	PXAIGLAXTLXXL	PL12	3	4	[2o9d, 2o9e, 2o9f, 2abm, 2o9g, 1rc2, 3nka, 3nkc, 3nk5]
VEXXLSAGFLLVI	VI12	VPIVGGIIGGLIY	VY12	3	5	[2o9d, 2o9e, 2abm, 2o9f, 2o9g, 1rc2, 3nka, 3nkc, 3nk5]
VELXXTFQLXLCI	VI12	PALSIGXSVXLGH	PH12	3	4	[3d9s]
VIGLTVGXXITTI	VI12	EAIGTFLLMLVIM	EM12	4	3	[3ne2]
VVPIVGXXIGGXI	VI12	LVVELVLSXGXLL	LL12	5	3	[2o9e, 2abm, 2o9f, 2o9g, 1rc2, 3nka, 3nkc, 3nk5]
VGXFIGXALAVLI	VI12	LGIEIIGTLQLVL	LL12	5	3	[1fqy, 1h6i]
VGGIVAAALLYLI	VI12	LVVELVLSXGXLL	LL12	2	3	[2o9e, 2o9f]
VEXXLSAGFLLVI	VI12	EQLWFFWVVPIVG	EG12	3	5	[2o9e, 2o9f]
VGXFIGXALAVLI	VI12	GIEIIGTLQLVLC	GC12	5	3	[1ih5, 1j4n, 1fqy, 1h6i]
VEXXLSAGFLLVI	VI12	GLAXTLIHLISIP	GP12	3	4	[2o9e, 2o9f]
VVGYVIAQVVGGI	VI12	TFXLVFGGSGXAV	TV12	2	0	[2o9e, 2o9f]
VGGIVAAALLYLI	VI12	TFXLVFGGSGXAV	TV12	2	0	[2o9e, 2o9f]
VAEFLAMILFXXI	VI12	RAIXYIIAQCXGA	RA12	0	2	[1j4n]
VFXIXAQCLGXXI	VI12	SLXFGLSIATMVQ	SQ12	2	1	[3gd8]
VAEFLATTLFXFI	VI12	SLXFGLSIATLAQ	SQ12	0	1	[1ih5, 1fqy, 1h6i]
VELIXTFQLVFXI	VI12	SLXFGLSIATMVQ	SQ12	3	1	[3gd8, 2d57, 2zz9, 3iyz]
VAEFLAMILFXXI	VI12	SLXFGLSIATLAQ	SQ12	0	1	[1j4n]
VIGLTVGXXITTI	VI12	AILTEAXGTFLLM	AM12	4	3	[3ne2]
VAEFLATTLFXFI	VI12	KVSLAFGLSIATL	KL12	0	1	[1ih5, 1fqy, 1h6i]
VAEFLAMILFXXI	VI12	KVSLAFGLSIATL	KL12	0	1	[1j4n]
VVGYVIAQVVGGI	VI12	SFGTFWLVFGGSG	SG12	2	0	[2o9d, 2o9e, 2o9f]
VGGIVAAALLYLI	VI12	SFGTFWLVFGGSG	SG12	2	0	[2o9e, 2o9f]
VELXXTFQLXLCI	VI12	SIXXSXXLGHLXG	SG12	3	4	[3d9s]
VELXXTFQLXLCI	VI12	SXALSIXXSXXLG	SG12	3	4	[3d9s]
VAEFLATTLFXFI	VI12	VKVSLXFGLSIAT	VT12	0	1	[1ih5, 1fqy, 1h6i]
VAEFLAMILFXXI	VI12	VKVSLXFGLSIAT	VT12	0	1	[1j4n]
VELIXTFQLVFXI	VI12	VLISLXFGLSIAT	VT12	3	1	[3iyz]
VEXXLSAGFLLVI	VI12	GIIGGLIYRTLLE	GE12	3	5	[2o9e]
VEXVITXILMGLI	VI12	IVGAIVGAFAYRK	IK12	3	5	[1fx8, 1ldi, 1ldf, 1lda]
VEXVITXILMGLI	VI12	GXIVGAFAYRKLI	GI12	3	5	[1fx8, 1ldi, 1ldf, 1lda]
VEXXLSAGFLLVI	VI12	PIVGXIIGGLIYR	PR12	3	5	[2o9d, 2o9e]
VEXVITXILMGLI	VI12	PIVGXIVGAFAYR	PR12	3	5	[1fx8, 1ldi, 1ldf, 1lda]
VVPIVGXXIGGXI	VI12	SAGFLLVIHGATD	SD12	5	3	[2o9e]
VIGLTVGXXITTI	VI12	EVVGTFILVFFGP	EP12	4	0	[3ne2]
VEXXLSAGFLLVI	VI12	QLWXFWVVPIXGG	QG12	3	5	[2o9e, 2o9f]
VAEFLATTLFXFI	VI12	DNVKVSLAFGLSI	DI12	0	1	[1ih5]
VAEFLATTLFXFI	VI12	NVKVSLAFGLSIA	NA12	0	1	[1ih5]
VVGYVIAQVVGGI	VI12	KLXAEXFGTFWLV	KV12	2	0	[2o9e]
VGGIVAAALLYLI	VI12	KLXAEXFGTFWLV	KV12	2	0	[2o9e]
VGGIVAAALLYLI	VI12	RKLAAESFGTFWL	RL12	2	0	[2o9e]
VVGYVIAQVVGGI	VI12	RKLAAESFGTFWL	RL12	2	0	[2o9e]
VGXFLFLWSAFVI	VI12	TQIVAGXAAAXXA	TA12	0	2	[2w2e, 3zoj, 2w1p]
VVGYVIAQVVGGI	VI12	FRKLAAESFGTFW	FW12	2	0	[2o9e]
VGGIVAAALLYLI	VI12	FRKLAAESFGTFW	FW12	2	0	[2o9e]
ELVLSAGFLLVIH	EH12	GGXIGGXIYRTLL	GL12	3	5	[2o9d, 2o9e]
ELVLSAGFLLVIH	EH12	VGXIIGGLIYRXL	VL12	3	5	[2o9d, 2o9e]
ELVLSAGFLLVIH	EH12	WVXPIVGGIIGGL	WL12	3	5	[2o9d, 2o9e, 2o9f, 2o9g, 1rc2, 3nka, 3nkc, 3nk5]
ELVLSAGFLLVIH	EH12	LXXTLIHLIXIPV	LV12	3	4	[2o9e, 2o9f]
ELVLSAGFLLVIH	EH12	LEQLWFFWVVPIV	LV12	3	5	[2o9e, 2o9f]
ELVLSAGFLLVIH	EH12	AIGLAXTLIXXIS	AS12	3	4	[2o9d, 2o9e, 2o9f, 2o9g, 1rc2, 3nka, 3nkc, 3nk5]
ELVLSAGFLLVIH	EH12	FAXIAIGLALTLI	FI12	3	4	[2o9e]
ELVLSAGFLLVIH	EH12	IGXAXTLIXLIXI	II12	3	4	[2o9e, 2o9f, 2o9g, 1rc2, 3nkc, 3nk5]
ELVLSAGFLLVIH	EH12	IAIGXAXTLIXLI	II12	3	4	[2o9d, 2o9e, 2o9f, 2o9g, 1rc2, 3nka, 3nkc, 3nk5]
ELVLSAGFLLVIH	EH12	GVALAXGLTVLTM	GM12	3	1	[2o9d, 2o9e, 2o9f, 2o9g, 1rc2, 3nka]
ELVLSAGFLLVIH	EH12	AXTLIHLISIPVT	AT12	3	4	[2o9e, 2o9f]
ELVLSAGFLLVIH	EH12	ALAXGLTVLTMAF	AF12	3	1	[2o9d, 2o9e, 2o9f, 2o9g, 1rc2, 3nka]
ELVLSAGFLLVIH	EH12	GLTVLTMAFAXGH	GH12	3	1	[2o9e]
ELVLSAGFLLVIH	EH12	TVLTMAXAVGXIS	TS12	3	1	[2o9e]
ELVLSAGFLLVIH	EH12	LTVLTMAXAVGXI	LI12	3	1	[2o9e]
ELVLSAGFLLVIH	EH12	LWFFWVVPIVGXI	LI12	3	5	[2o9e, 2o9f]
ELVLSAGFLLVIH	EH12	WFFWVXPIVGGXI	WI12	3	5	[2o9d, 2o9e, 2o9f, 2o9g, 1rc2, 3nka, 3nkc, 3nk5]
ELVLSAGFLLVIH	EH12	IXGGIXXXLIYXT	IT12	3	5	[2o9d, 2o9e]
ELVLSAGFLLVIH	EH12	APXAIGLAXTLIH	AH12	3	4	[2o9d, 2o9e, 2o9f, 2o9g, 1rc2, 3nk5]
ELVLSAGFLLVIH	EH12	APIAIGLALTLIG	AG12	3	4	[3nka, 3nkc]
ELVLSAGFLLVIH	EH12	PXAIGLAXTLXXL	PL12	3	4	[2o9d, 2o9e, 2o9f, 2o9g, 1rc2, 3nka, 3nkc, 3nk5]
ELVLSAGFLLVIH	EH12	VPIVGGIIGGLIY	VY12	3	5	[2o9d, 2o9e, 2o9f, 2o9g, 1rc2, 3nka, 3nkc, 3nk5]
ELVLSAGFLLVIH	EH12	EQLWFFWVVPIVG	EG12	3	5	[2o9e, 2o9f]
ELVLSAGFLLVIH	EH12	GLAXTLIHLISIP	GP12	3	4	[2o9e, 2o9f]
ELVLSAGFLLVIH	EH12	GIIGGLIYRTLLE	GE12	3	5	[2o9e]
ELVLSAGFLLVIH	EH12	PIVGXIIGGLIYR	PR12	3	5	[2o9d, 2o9e]
ELVLSAGFLLVIH	EH12	QLWXFWVVPIXGG	QG12	3	5	[2o9e, 2o9f]
LRAIXYIIAQCXG	LG12	VXAEFLAMILFXF	VF12	2	0	[1j4n]
LVLSAGFLLVIHG	LG12	GGXIGGXIYRTLL	GL12	3	5	[2o9d, 2o9e]
LXALVVELVLSAG	LG12	GGXIGGXIYRTLL	GL12	3	5	[2o9e]
LXALVVELVLSAG	LG12	QVXGGIVAAAXXY	QY12	3	2	[2o9e, 2o9f]
LXALVVELVLSAG	LG12	VGXIIGGLIYRXL	VL12	3	5	[2o9e]
LXALVVELVLSAG	LG12	VVGXIVXXXXLYL	VL12	3	2	[2o9e, 2o9f]
LVLSAGFLLVIHG	LG12	VGXIIGGLIYRXL	VL12	3	5	[2o9d, 2o9e]
LRAIXYIIAQCXG	LG12	LAMILFXFISXGS	LS12	2	0	[1j4n]
LXALVVELVLSAG	LG12	WVXPIVGGIIGGL	WL12	3	5	[2o9e, 2o9f]
LVLSAGFLLVIHG	LG12	WVXPIVGGIIGGL	WL12	3	5	[2o9d, 2o9e, 2o9f, 2o9g, 1rc2, 3nka, 3nkc, 3nk5]
LVLSAGFLLVIHG	LG12	LXXTLIHLIXIPV	LV12	3	4	[2o9e, 2o9f]
LSSVVGLIILCIG	LG12	LGWGLXVFFGXLV	LV12	4	1	[3c02]
LSSVVGLIILCIG	LG12	LXLTGILXXVXLV	LV12	4	3	[3c02]
LXALVVELVLSAG	LG12	LEQLWFFWVVPIV	LV12	3	5	[2o9e, 2o9f]
LXALVVELVLSAG	LG12	LXXTLIHLIXIPV	LV12	3	4	[2o9e, 2o9f]
LVLSAGFLLVIHG	LG12	LEQLWFFWVVPIV	LV12	3	5	[2o9e, 2o9f]
LRAIXYIIAQCXG	LG12	RAVXAEFLAMILF	RF12	2	0	[1j4n]
LXALVYMIAQXXG	LG12	RAAIAEFXATXLF	RF12	2	0	[2b5f]
LSSVVGLIILCIG	LG12	ILTGILLLVILVV	IV12	4	3	[3c02]
LRAIXYIIAQCXG	LG12	AVVAEFLAXILFI	AI12	2	0	[1j4n]
LRAIXYIIAQCXG	LG12	EFLAMILFXXISI	EI12	2	0	[1j4n]
LVLSAGFLLVIHG	LG12	AIGLAXTLIXXIS	AS12	3	4	[2o9d, 2o9e, 2o9f, 2o9g, 1rc2, 3nka, 3nkc, 3nk5]
LRAIXYIIAQCXG	LG12	AEFLAMILFXFIS	AS12	2	0	[1j4n]
LRAIXYXVAQXLG	LG12	AXLFYVFFGLGAS	AS12	2	0	[3m9i, 2b6p]
LXALVVELVLSAG	LG12	AIGLAXTLIXXIS	AS12	3	4	[2o9e, 2o9f]
LRAIXYIIAQCXG	LG12	AMILFXFISIGSA	AA12	2	0	[1j4n]
LRAIXYXVAQXLG	LG12	RAIXAEFFAXLFY	RY12	2	0	[3m9i, 2b6p, 1ymg]
LXALVVELVLSAG	LG12	FAXIAIGLALTLI	FI12	3	4	[2o9e]
LVLSAGFLLVIHG	LG12	FAXIAIGLALTLI	FI12	3	4	[2o9e]
LRAIXYXVAQXLG	LG12	CAEFFASLFYVFF	CF12	2	0	[2b6p, 1ymg]
LRAIXYXVAQXLG	LG12	IXAEFFAXLFYVF	IF12	2	0	[3m9i, 2b6p, 1ymg]
LVLSAGFLLVIHG	LG12	IGXAXTLIXLIXI	II12	3	4	[2o9e, 2o9f, 2o9g, 1rc2, 3nkc, 3nk5]
LVLSAGFLLVIHG	LG12	IAIGXAXTLIXLI	II12	3	4	[2o9d, 2o9e, 2o9f, 2o9g, 1rc2, 3nka, 3nkc, 3nk5]
LXALVVELVLSAG	LG12	IGXAXTLIXLIXI	II12	3	4	[2o9e, 2o9f]
LXALVVELVLSAG	LG12	IAIGXAXTLIXLI	II12	3	4	[2o9e, 2o9f]
LXALVYMIAQXXG	LG12	IAEFIAXLLFLYI	II12	2	0	[2b5f]
LSSVVGLIILCIG	LG12	EXILTGILLXVIL	EL12	4	3	[3c02]
LRAIXYXVAQXLG	LG12	EFXAXLFYVFFGL	EL12	2	0	[3m9i, 2b6p, 1ymg]
LSSVVGLIILCIG	LG12	FFNELILTGILLL	FL12	4	3	[3c02]
LRAIXYXVAQXLG	LG12	FAXLFYVFFGLGA	FA12	2	0	[3m9i, 2b6p, 1ymg]
LXALVYMIAQXXG	LG12	FIATLLFLYITVA	FA12	2	0	[2b5f]
LVLSAGFLLVIHG	LG12	GVALAXGLTVLTM	GM12	3	1	[2o9d, 2o9e, 2o9f, 2o9g, 1rc2, 3nka]
LVLSAGFLLVIHG	LG12	AXTLIHLISIPVT	AT12	3	4	[2o9e, 2o9f]
LXALVYMIAQXXG	LG12	AEFIATLLFLYIT	AT12	2	0	[2b5f]
LXALVVELVLSAG	LG12	AXTLIHLISIPVT	AT12	3	4	[2o9e, 2o9f]
LVLSAGFLLVIHG	LG12	ALAXGLTVLTMAF	AF12	3	1	[2o9d, 2o9e, 2o9f, 2o9g, 1rc2, 3nka]
LVLSAGFLLVIHG	LG12	GLTVLTMAFAXGH	GH12	3	1	[2o9e]
LVLSAGFLLVIHG	LG12	TVLTMAXAVGXIS	TS12	3	1	[2o9e]
LVLSAGFLLVIHG	LG12	LWFFWVVPIVGXI	LI12	3	5	[2o9e, 2o9f]
LXALVVELVLSAG	LG12	LWFFWVVPIVGXI	LI12	3	5	[2o9e, 2o9f]
LSSVVGLIILCIG	LG12	LCLGWGLAVFFXI	LI12	4	1	[3c02]
LVLSAGFLLVIHG	LG12	LTVLTMAXAVGXI	LI12	3	1	[2o9e]
LRAIXYXVAQXLG	LG12	FAEFXATLFYVFF	FF12	2	0	[3m9i]
LVLSAGFLLVIHG	LG12	WFFWVXPIVGGXI	WI12	3	5	[2o9d, 2o9e, 2o9f, 2o9g, 1rc2, 3nka, 3nkc, 3nk5]
LXALVVELVLSAG	LG12	WFFWVXPIVGGXI	WI12	3	5	[2o9e, 2o9f]
LVLSAGFLLVIHG	LG12	APIAIGLALTLIG	AG12	3	4	[3nka, 3nkc]
LRAIXYXVAQXLG	LG12	AEXXAXLFYVFXG	AG12	2	0	[3m9i, 2b6p, 1ymg]
LVLSAGFLLVIHG	LG12	APXAIGLAXTLIH	AH12	3	4	[2o9d, 2o9e, 2o9f, 2o9g, 1rc2, 3nk5]
LXALVVELVLSAG	LG12	APXAIGLAXTLIH	AH12	3	4	[2o9e, 2o9f]
LSSVVGLIILCIG	LG12	WGLXVFFGILVSA	WA12	4	1	[3c02]
LXALVYMIAQXXG	LG12	IXTLLFLYITVAT	IT12	2	0	[2b5f]
LVLSAGFLLVIHG	LG12	IXGGIXXXLIYXT	IT12	3	5	[2o9d, 2o9e]
LXALVVELVLSAG	LG12	IXGGIXXXLIYXT	IT12	3	5	[2o9e]
LXALVYMIAQXXG	LG12	EFXATLLFLYITV	EV12	2	0	[2b5f]
LXALVVELVLSAG	LG12	VPIVGGIIGGLIY	VY12	3	5	[2o9e, 2o9f]
LVLSAGFLLVIHG	LG12	VPIVGGIIGGLIY	VY12	3	5	[2o9d, 2o9e, 2o9f, 2o9g, 1rc2, 3nka, 3nkc, 3nk5]
LXALVVELVLSAG	LG12	PXAIGLAXTLXXL	PL12	3	4	[2o9e, 2o9f]
LVLSAGFLLVIHG	LG12	PXAIGLAXTLXXL	PL12	3	4	[2o9d, 2o9e, 2o9f, 2o9g, 1rc2, 3nka, 3nkc, 3nk5]
LXALVYMIAQXXG	LG12	AIAEFIATLLFLY	AY12	2	0	[2b5f]
LSSVVGLIILCIG	LG12	KLCLGWGLAVFFG	KG12	4	1	[3c02]
LVLSAGFLLVIHG	LG12	EQLWFFWVVPIVG	EG12	3	5	[2o9e, 2o9f]
LXALVVELVLSAG	LG12	EQLWFFWVVPIVG	EG12	3	5	[2o9e, 2o9f]
LVLSAGFLLVIHG	LG12	GLAXTLIHLISIP	GP12	3	4	[2o9e, 2o9f]
LXALVVELVLSAG	LG12	GLAXTLIHLISIP	GP12	3	4	[2o9e, 2o9f]
LSSVVGLIILCIG	LG12	FNELILTGILLLV	FV12	4	3	[3c02]
LSSVVGLIILCIG	LG12	CLGWGLAVFFGIL	CL12	4	1	[3c02]
LSSVVGLIILCIG	LG12	GWGLAVFFGILVS	GS12	4	1	[3c02]
LVLSAGFLLVIHG	LG12	GIIGGLIYRTLLE	GE12	3	5	[2o9e]
LXALVVELVLSAG	LG12	GIIGGLIYRTLLE	GE12	3	5	[2o9e]
LXALVVELVLSAG	LG12	PIVGXIIGGLIYR	PR12	3	5	[2o9e]
LVLSAGFLLVIHG	LG12	PIVGXIIGGLIYR	PR12	3	5	[2o9d, 2o9e]
LVLSAGFLLVIHG	LG12	QLWXFWVVPIXGG	QG12	3	5	[2o9e, 2o9f]
LXALVVELVLSAG	LG12	QLWXFWVVPIXGG	QG12	3	5	[2o9e, 2o9f]
LSSVVGLIILCIG	LG12	NELILTGILLLVI	NI12	4	3	[3c02]
LVIGLTVGGIITT	LT12	GXAFALAIAAXIY	GY12	4	1	[3ne2]
LQVALAFGLALAT	LT12	GSVALAVGFSLTL	GL12	1	4	[3m9i]
LSAGFLLVIHGAT	LT12	GGXIGGXIYRTLL	GL12	3	5	[2o9d, 2o9e]
LSAGFLLVIHGAT	LT12	VGXIIGGLIYRXL	VL12	3	5	[2o9d, 2o9e]
LSAGFLLVIHGAT	LT12	WVXPIVGGIIGGL	WL12	3	5	[2o9d, 2o9e]
LSAGFLLVIHGAT	LT12	LEQLWFFWVVPIV	LV12	3	5	[2o9e]
LVIGLTVGGIITT	LT12	LTEAIGTFLLMLV	LV12	4	3	[3ne2]
LSAGFLLVIHGAT	LT12	LXXTLIHLIXIPV	LV12	3	4	[2o9e]
LVELXITFQLVFT	LT12	LCFGLSIATMVQC	LC12	3	1	[3gd8, 2d57, 2zz9, 3iyz]
LVELXITFQLVFT	LT12	ISLCFGLSIATMV	IV12	3	1	[3gd8, 2d57, 2zz9, 3iyz]
LVIGLTVGGIITT	LT12	IGTFLLMLVIMGV	IV12	4	3	[3ne2]
LSAGFLLVIHGAT	LT12	AIGLAXTLIXXIS	AS12	3	4	[2o9d, 2o9e]
LQVALAFGLALAT	LT12	AXLFYVFFGLGAS	AS12	1	0	[2b6o, 3m9i]
LSAGFLLVIHGAT	LT12	FAXIAIGLALTLI	FI12	3	4	[2o9e]
LVELXITFQLVFT	LT12	CFGLSIATMVQCF	CF12	3	1	[3gd8, 2d57, 2zz9, 3iyz]
LVIGLTVGGIITT	LT12	IGXAFAXAIAAXI	II12	4	1	[3ne2]
LSAGFLLVIHGAT	LT12	IGXAXTLIXLIXI	II12	3	4	[2o9e]
LSAGFLLVIHGAT	LT12	IAIGXAXTLIXLI	II12	3	4	[2o9d, 2o9e]
LQVALAFGLALAT	LT12	EFXAXLFYVFFGL	EL12	1	0	[2b6o, 3m9i]
LSAGFLLVIHGAT	LT12	GVALAXGLTVLTM	GM12	3	1	[2o9d, 2o9e]
LVIGLTVGGIITT	LT12	FAIGMAFXLAXAA	FA12	4	1	[3ne2]
LQVALAFGLALAT	LT12	FAXLFYVFFGLGA	FA12	1	0	[2b6o, 3m9i]
LSAGFLLVIHGAT	LT12	AXTLIHLISIPVT	AT12	3	4	[2o9e]
LSAGFLLVIHGAT	LT12	ALAXGLTVLTMAF	AF12	3	1	[2o9d, 2o9e]
LSAGFLLVIHGAT	LT12	GLTVLTMAFAXGH	GH12	3	1	[2o9e]
LSAGFLLVIHGAT	LT12	TVLTMAXAVGXIS	TS12	3	1	[2o9e]
LSAGFLLVIHGAT	LT12	LTVLTMAXAVGXI	LI12	3	1	[2o9e]
LSAGFLLVIHGAT	LT12	LWFFWVVPIVGXI	LI12	3	5	[2o9e]
LSAGFLLVIHGAT	LT12	WFFWVXPIVGGXI	WI12	3	5	[2o9d, 2o9e]
LQVALAFGLALAT	LT12	LAXGFSLTLGHLF	LF12	1	4	[2b6o, 3m9i]
LVIGLTVGGIITT	LT12	AIGTFLLMLVIMG	AG12	4	3	[3ne2]
LQVALAFGLALAT	LT12	AVGFSLTLGHLFG	AG12	1	4	[2b6o, 3m9i]
LVELXITFQLVFT	LT12	LIXLCFGLSIATM	LM12	3	1	[3gd8, 2d57, 2zz9, 3iyz]
LSAGFLLVIHGAT	LT12	APXAIGLAXTLIH	AH12	3	4	[2o9d, 2o9e]
LSAGFLLVIHGAT	LT12	IXGGIXXXLIYXT	IT12	3	5	[2o9d, 2o9e]
LVIGLTVGGIITT	LT12	TEAIGTFLLMLVI	TI12	4	3	[3ne2]
LQVALAFGLALAT	LT12	VALAXGFSLTLGH	VH12	1	4	[2b6o, 3m9i]
LQVALAFGLALAT	LT12	VGFSLTLGHLFGM	VM12	1	4	[2b6o, 3m9i]
LVIGLTVGGIITT	LT12	MAFALAIAAVIYS	MS12	4	1	[3ne2]
LSAGFLLVIHGAT	LT12	PXAIGLAXTLXXL	PL12	3	4	[2o9d, 2o9e]
LSAGFLLVIHGAT	LT12	VPIVGGIIGGLIY	VY12	3	5	[2o9d, 2o9e]
LVIGLTVGGIITT	LT12	EAIGTFLLMLVIM	EM12	4	3	[3ne2]
LSAGFLLVIHGAT	LT12	EQLWFFWVVPIVG	EG12	3	5	[2o9e]
LSAGFLLVIHGAT	LT12	GLAXTLIHLISIP	GP12	3	4	[2o9e]
LVELXITFQLVFT	LT12	SLXFGLSIATMVQ	SQ12	3	1	[3gd8, 2d57, 2zz9, 3iyz]
LVIGLTVGGIITT	LT12	AILTEAXGTFLLM	AM12	4	3	[3ne2]
LQVALAFGLALAT	LT12	SXXLAXGFSXTLG	SG12	1	4	[2b6o, 3m9i]
LVELXITFQLVFT	LT12	VLISLXFGLSIAT	VT12	3	1	[3iyz]
LSAGFLLVIHGAT	LT12	GIIGGLIYRTLLE	GE12	3	5	[2o9e]
LSAGFLLVIHGAT	LT12	PIVGXIIGGLIYR	PR12	3	5	[2o9d, 2o9e]
LSAGFLLVIHGAT	LT12	QLWXFWVVPIXGG	QG12	3	5	[2o9e]
WXXPXIGAXLGSL	WL12	TIVEIFLTLQFVL	TL12	5	3	[2b6o, 2b6p, 3m9i, 2c32, 1ymg, 1sor]
WXXWXXPXIGAXL	WL12	TIVEIFLTLQFVL	TL12	5	3	[2b6o, 2b6p, 3m9i, 2c32, 1ymg, 1sor]
WXXPXIGAXLGSL	WL12	LTLQFVLCIFATY	LY12	5	3	[2b6p, 3m9i, 1ymg]
WXXWXXPXIGAXL	WL12	LTLQFVLCIFATY	LY12	5	3	[2b6p, 3m9i, 1ymg]
WXXPXIGXXLAVL	WL12	GTLQLVLCVLATT	GT12	5	3	[1j4n]
WXXWXXPXIGXXL	WL12	GTLQLVLCVLATT	GT12	5	3	[1j4n]
WXXWXGXILGAXL	WL12	LEAFGTAILXLTV	LV12	5	3	[2w2e, 3zoj, 2w1p]
WXXWXXPIXGAXL	WL12	ELXXTFQLXLCIF	EF12	5	3	[3d9s]
WXXWXXPIXGAXL	WL12	IXXFQLALCIFAS	IS12	5	3	[3d9s]
WXXWXXPXIGAXL	WL12	IFXTLQFVLCIFA	IA12	5	3	[2b6o, 2b6p, 3m9i, 2c32, 1ymg, 3j41]
WXXPXIGAXLGSL	WL12	IFXTLQFVLCIFA	IA12	5	3	[2b6o, 2b6p, 3m9i, 2c32, 1ymg, 3j41]
WXXWXXPXIGXXL	WL12	IIGTLQLVLCVLA	IA12	5	3	[1ih5, 1j4n, 1fqy, 1h6i]
WXXPXIGXXLAVL	WL12	IIGTLQLVLCVLA	IA12	5	3	[1ih5, 1j4n, 1fqy, 1h6i]
WXXPXIGXXLAVL	WL12	IEIIGTLQLVLCV	IV12	5	3	[1ih5, 1j4n, 1fqy, 1h6i]
WXXWXXPXIGXXL	WL12	IEIIGTLQLVLCV	IV12	5	3	[1ih5, 1j4n, 1fqy, 1h6i]
WVXPIVGGIIGGL	WL12	SALVVELVLSXGF	SF12	5	3	[2o9e, 2o9f]
WXXWXXPIXGAXL	WL12	AMVVELILTFQLA	AA12	5	3	[3d9s]
WXXWXXPXXGAXL	WL12	AIGXSVAXGHLXA	AA12	5	4	[3gd8, 2d57, 3iyz, 2zz9]
WXXWXXPXXGAXL	WL12	IGXXVAXGHLXAI	II12	5	4	[3gd8, 2d57, 2zz9]
WXXWXGXILGAXL	WL12	EAFGTAILCLXVL	EL12	5	3	[2w2e, 3zoj, 2w1p]
WXXWXXPXIGXXL	WL12	EIIXTLQLVLXVL	EL12	5	3	[1ih5, 1j4n, 1fqy, 1h6i]
WXXPXIGXXLAVL	WL12	EIIXTLQLVLXVL	EL12	5	3	[1ih5, 1j4n, 1fqy, 1h6i]
WXXWXXPXIGXXL	WL12	GLGIEIIGTXQLV	GV12	5	3	[1fqy]
WXXPXIGXXLAVL	WL12	GLGIEIIGTXQLV	GV12	5	3	[1fqy]
WXXWXGXILGAXL	WL12	FGTAILXLTVLML	FL12	5	3	[2w2e, 3zoj, 2w1p]
WXXWXXPXXGAXL	WL12	LAXGFSVAIGHLF	LF12	5	4	[3gd8, 2d57, 3iyz, 2zz9]
WXXWXXPXIGXXL	WL12	IXTLQLVLCVLAT	IT12	5	3	[1ih5, 1j4n, 1fqy, 1h6i]
WXXPXIGXXLAVL	WL12	IXTLQLVLCVLAT	IT12	5	3	[1ih5, 1j4n, 1fqy, 1h6i]
WXXWXXPIXGAXL	WL12	VVELILTFQLALC	VC12	5	3	[3d9s]
WXXPXIGAXLGSL	WL12	IVEIFLTLQFVLC	IC12	5	3	[2b6o, 2b6p, 3m9i, 2c32, 1ymg, 3j41, 1sor]
WXXWXXPXIGAXL	WL12	IVEIFLTLQFVLC	IC12	5	3	[2b6o, 2b6p, 3m9i, 2c32, 1ymg, 3j41, 1sor]
WXXPXIGAXLGSL	WL12	QATIVEIFLTLQF	QF12	5	3	[2b6o, 2b6p, 3m9i, 2c32, 1ymg, 1sor]
WXXWXXPXIGAXL	WL12	QATIVEIFLTLQF	QF12	5	3	[2b6o, 2b6p, 3m9i, 2c32, 1ymg, 1sor]
WXXPXIGXXLAVL	WL12	LGIEIIGTLQLVL	LL12	5	3	[1fqy, 1h6i]
WVXPIVGGIIGGL	WL12	LVVELVLSXGXLL	LL12	5	3	[2o9e, 2abm, 2o9f, 2o9g, 1rc2, 3nka, 3nkc, 3nk5]
WXXWXGXILGAXL	WL12	LFLEAFGTAILCL	LL12	5	3	[2w2e, 3zoj, 2w1p]
WXXWXXPXIGXXL	WL12	LGIEIIGTLQLVL	LL12	5	3	[1fqy, 1h6i]
WXXWXXPXIGAXL	WL12	FLTLQFVLCIFXT	FT12	5	3	[2b6o, 2b6p, 3m9i, 2c32, 1ymg, 3j41]
WXXPXIGAXLGSL	WL12	FLTLQFVLCIFXT	FT12	5	3	[2b6o, 2b6p, 3m9i, 2c32, 1ymg, 3j41]
WXXWXGXILGAXL	WL12	FLEAFGTAILCLT	FT12	5	3	[2w2e, 3zoj, 2w1p]
WXXWXGXILGAXL	WL12	GLFLEAFGTAILC	GC12	5	3	[2w1p]
WXXWXXPXIGXXL	WL12	GIEIIGTLQLVLC	GC12	5	3	[1ih5, 1j4n, 1fqy, 1h6i]
WXXPXIGXXLAVL	WL12	GIEIIGTLQLVLC	GC12	5	3	[1ih5, 1j4n, 1fqy, 1h6i]
WXXWXGXILGAXL	WL12	AXGTAILCLTVLM	AM12	5	3	[2w2e, 3zoj, 2w1p]
WXXWXXPXXGAXL	WL12	SXXLAXGFSVAXG	SG12	5	4	[3gd8]
WXXPXIGAXLGSL	WL12	GQATIVEIFLTLQ	GQ12	5	3	[2b6o, 3m9i]
WXXWXXPXIGAXL	WL12	GQATIVEIFLTLQ	GQ12	5	3	[2b6o, 3m9i]
WVXPIVGGIIGGL	WL12	SAGFLLVIHGATD	SD12	5	3	[2o9e]
WXXWXXPXXGAXL	WL12	IALAIGFSVAIGH	IH12	5	4	[3gd8]
WXXWXGXILGAXL	WL12	RGLFLEAFGTAIL	RL12	5	3	[2w1p]
WXXWXXPIXGAXL	WL12	MVVELILTFQLAL	ML12	5	3	[3d9s]
VVGXFXLVFFGPG	VG12	YIXAQFIGAXXGS	YS12	0	2	[3ne2]
VAAQLVGXIXGXG	VG12	VXAEFLATXXFXF	VF12	2	0	[3d9s]
VVGXFXLVFFGPG	VG12	GXAFALAIAAXIY	GY12	0	1	[3ne2]
VAAQLVGXIXGXG	VG12	LAXXXFVFFGLGS	LS12	2	0	[3d9s]
VPLFGXXVGXXXG	VG12	MVITAILMGLILA	MA12	5	3	[1fx8, 1ldi, 1ldf, 1lda]
VVGXFXLVFFGPG	VG12	VAQFIGAXLGSLL	VL12	0	2	[3ne2]
VPLFGXXVGXXXG	VG12	VITAILMGLILAL	VL12	5	3	[1fx8, 1ldi, 1ldf, 1lda]
VVGXFXLVFFGPG	VG12	VPYIVAQFIGAXL	VL12	0	2	[3ne2]
VYWVGPVXGAXXG	VG12	TIVEIFLTLQFVL	TL12	5	3	[2b6o, 2b6p, 3m9i, 2c32, 1ymg, 1sor]
VYWVGPVXGAXXG	VG12	LTLQFVLCIFATY	LY12	5	3	[2b6p, 3m9i, 1ymg]
VGXIILCIGITFG	VG12	LGWGLXVFFGXLV	LV12	4	1	[3c02]
VGXIILCIGITFG	VG12	LXLTGILXXVXLV	LV12	4	3	[3c02]
VVGXFXLVFFGPG	VG12	LTEAIGTFLLMLV	LV12	0	3	[3ne2]
VYFFAQLLGAXVG	VG12	GTFVLMFLGEGAT	GT12	2	0	[3c02]
VYWVGPVXGAXXG	VG12	IFXTLQFVLCIFA	IA12	5	3	[2b6o, 2b6p, 3m9i, 2c32, 1ymg, 3j41]
VAGAFCAAALVYG	VG12	LGTGLLIFFGVGC	LC12	2	0	[1lda]
VYMIAQCLGAIXG	VG12	RAAIAEFXATXLF	RF12	2	0	[2b5f]
VGXIILCIGITFG	VG12	ILTGILLLVILVV	IV12	4	3	[3c02]
VVGXFXLVFFGPG	VG12	IGTFLLMLVIMGV	IV12	0	3	[3ne2]
VAGAFCAAALVYG	VG12	CIAEFXGTGLLIF	CF12	2	0	[1lda]
VAGAFCAAALVYG	VG12	IAEFXGTGLLXFF	IF12	2	0	[1lda]
VVGXFXLVFFGPG	VG12	IGXAFAXAIAAXI	II12	0	1	[3ne2]
VYMIAQCLGAIXG	VG12	IAEFIAXLLFLYI	II12	2	0	[4jc6, 1z98, 3cn6, 4ia4, 3cll, 2b5f, 3cn5]
VPLFGXXVGXXXG	VG12	EMVITAILMGLIL	EL12	5	3	[1fx8, 1ldi, 1ldf, 1lda]
VGXIILCIGITFG	VG12	EXILTGILLXVIL	EL12	4	3	[3c02]
VAAQLVGXIXGXG	VG12	EFXAXLXFVFFGL	EL12	2	0	[3d9s]
VGXIILCIGITFG	VG12	FFNELILTGILLL	FL12	4	3	[3c02]
VYMIAQCLGAIXG	VG12	FIATLLFLYITVA	FA12	2	0	[4jc6, 1z98, 3cn6, 4ia4, 3cll, 2b5f, 3cn5]
VVGXFXLVFFGPG	VG12	FAIGMAFXLAXAA	FA12	0	1	[3ne2]
VYMIAQCLGAIXG	VG12	AEFIATLLFLYIT	AT12	2	0	[4jc6, 1z98, 3cn6, 4ia4, 3cll, 2b5f, 3cn5]
VVGXFXLVFFGPG	VG12	AQFIGAALGSLLF	AF12	0	2	[3ne2]
VAAQLVGXIXGXG	VG12	FAEFXATLXXVFF	FF12	2	0	[3d9s]
VGXIILCIGITFG	VG12	LCLGWGLAVFFXI	LI12	4	1	[3c02]
VAGAFCAAALVYG	VG12	AEFXXTGLLXFFG	AG12	2	0	[1lda]
VVGXFXLVFFGPG	VG12	AIGTFLLMLVIMG	AG12	0	3	[3ne2]
VAAQLVGXIXGXG	VG12	AEFXXXLXFVFXG	AG12	2	0	[3d9s]
VGXIILCIGITFG	VG12	WGLXVFFGILVSA	WA12	4	1	[3c02]
VVGXFXLVFFGPG	VG12	IXLTVXGIIXTXG	IG12	0	4	[3ne2]
VPLFGXXVGXXXG	VG12	ITAILMGLILALT	IT12	5	3	[1fx8, 1ldi]
VYMIAQCLGAIXG	VG12	IXTLLFLYITVAT	IT12	2	0	[4jc6, 1z98, 3cn6, 4ia4, 3cll, 2b5f, 3cn5]
VVGXFXLVFFGPG	VG12	TEAIGTFLLMLVI	TI12	0	3	[3ne2]
VVGXFXLVFFGPG	VG12	PYIXAQFIGAAXG	PG12	0	2	[3ne2]
VYWVGPVXGAXXG	VG12	IVEIFLTLQFVLC	IC12	5	3	[2b6o, 2b6p, 3m9i, 2c32, 1ymg, 3j41, 1sor]
VVGXFXLVFFGPG	VG12	MAFALAIAAVIYS	MS12	0	1	[3ne2]
VYMIAQCLGAIXG	VG12	EFXATLLFLYITV	EV12	2	0	[4jc6, 1z98, 3cn6, 4ia4, 3cll, 2b5f, 3cn5]
VAGAFCAAALVYG	VG12	EFLGTGLLIFFGV	EV12	2	0	[1lda]
VVGXFXLVFFGPG	VG12	EAIGTFLLMLVIM	EM12	0	3	[3ne2]
VYMIAQCLGAIXG	VG12	AIAEFIATLLFLY	AY12	2	0	[4jc6, 1z98, 3cn6, 4ia4, 3cll, 2b5f, 3cn5]
VYWVGPVXGAXXG	VG12	QATIVEIFLTLQF	QF12	5	3	[2b6o, 2b6p, 3m9i, 2c32, 1ymg, 1sor]
VYWVGPVXGAXXG	VG12	FLTLQFVLCIFXT	FT12	5	3	[2b6o, 2b6p, 3m9i, 2c32, 1ymg, 3j41]
VGXIILCIGITFG	VG12	KLCLGWGLAVFFG	KG12	4	1	[3c02]
VGXIILCIGITFG	VG12	FNELILTGILLLV	FV12	4	3	[3c02]
VGXIILCIGITFG	VG12	CLGWGLAVFFGIL	CL12	4	1	[3c02]
VGXIILCIGITFG	VG12	GWGLAVFFGILVS	GS12	4	1	[3c02]
VVGXFXLVFFGPG	VG12	AILTEAXGTFLLM	AM12	0	3	[3ne2]
VYWVGPVXGAXXG	VG12	GQATIVEIFLTLQ	GQ12	5	3	[2b6o, 3m9i]
VGXIILCIGITFG	VG12	NELILTGILLLVI	NI12	4	3	[3c02]
VYFFAQLLGAXVG	VG12	EFLGTFVLMFLGE	EE12	2	0	[3c02]
VYFFAQLLGAXVG	VG12	GEFLGTFVLMFLG	GG12	2	0	[3c02]
YWVGPVIGAXLGS	YS12	TIVEIFLTLQFVL	TL12	5	3	[2b6o, 2b6p, 3m9i, 2c32, 1ymg, 1sor]
YWVGPVIGAXLGS	YS12	LTLQFVLCIFATY	LY12	5	3	[2b6p, 3m9i, 1ymg]
YWVGPVIGAXLGS	YS12	IFXTLQFVLCIFA	IA12	5	3	[2b6o, 2b6p, 3m9i, 2c32, 1ymg, 3j41]
YIXAQFIGAXXGS	YS12	FTAEVVGTFILVF	FF12	2	0	[3ne2]
YIXAQFIGAXXGS	YS12	AEVVGTFIXXFXG	AG12	2	0	[3ne2]
YWVGPVIGAXLGS	YS12	IVEIFLTLQFVLC	IC12	5	3	[2b6o, 2b6p, 3m9i, 2c32, 1ymg, 3j41, 1sor]
YWVGPVIGAXLGS	YS12	QATIVEIFLTLQF	QF12	5	3	[2b6o, 2b6p, 3m9i, 2c32, 1ymg, 1sor]
YWVGPVIGAXLGS	YS12	FLTLQFVLCIFXT	FT12	5	3	[2b6o, 2b6p, 3m9i, 2c32, 1ymg, 3j41]
YWVGPVIGAXLGS	YS12	GQATIVEIFLTLQ	GQ12	5	3	[2b6o, 3m9i]
YIXAQFIGAXXGS	YS12	EVVGTFILVFFGP	EP12	2	0	[3ne2]
YIXAQFIGAXXGS	YS12	TAEVVGTFILVFF	TF12	2	0	[3ne2]
VVGXIVXXXXLYL	VL12	CFGTFWLVFGGCG	CG12	2	0	[2abm]
VIXXLGVAMAIYL	VL12	LLIGLLXAVIGAS	LS12	1	4	[1fx8, 1ldi, 1ldf, 1lda]
VITAILMGLILAL	VL12	LLIGLLXAVIGAS	LS12	3	4	[1fx8, 1ldi, 1ldf, 1lda]
VGXIVGAFAYRXL	VL12	MVITAILMGLILA	MA12	5	3	[1fx8, 1ldi, 1ldf, 1lda]
VITAILMGLILAL	VL12	GXXXGXIXGAFAY	GY12	3	5	[1fx8, 1ldi, 1ldf, 1lda]
VGXXIXAXLGSLL	VL12	TIVEIFLTLQFVL	TL12	5	3	[2b6o, 2b6p, 3m9i, 2c32, 1ymg, 1sor]
VGXXIXAXLGSLL	VL12	LTLQFVLCIFATY	LY12	5	3	[2b6p, 3m9i, 1ymg]
VITAILMGLILAL	VL12	LXPLFGXIVGXIV	LV12	3	5	[1fx8, 1ldi, 1ldf, 1lda]
VXXIXGXXLAAXL	VL12	ELXXTFQLXLCIF	EF12	5	3	[3d9s]
VXXIXGXXLAAXL	VL12	IXXFQLALCIFAS	IS12	5	3	[3d9s]
VGXXIXAXLGSLL	VL12	IFXTLQFVLCIFA	IA12	5	3	[2b6o, 2b6p, 3m9i, 2c32, 1ymg, 3j41]
VIXXLGVAMAIYL	VL12	LGTGLLIFFGVGC	LC12	1	0	[1fx8, 1ldi, 1ldf, 1lda]
VSQVAGAFCAXXL	VL12	LGTGLLIFFGVGC	LC12	2	0	[1fx8, 1ldi, 1ldf, 1lda]
VGXIIGGLIYRXL	VL12	SALVVELVLSXGF	SF12	5	3	[2o9e]
VVGXIVXXXXLYL	VL12	SALVVELVLSXGF	SF12	2	3	[2o9e, 2o9f]
VXXIXGXXLAAXL	VL12	AMVVELILTFQLA	AA12	5	3	[3d9s]
VXXXXGAXLAXXL	VL12	AIGXSVAXGHLXA	AA12	5	4	[3gd8]
VSQVAGAFCAXXL	VL12	CIAEFXGTGLLIF	CF12	2	0	[1fx8, 1ldi, 1ldf, 1lda]
VIXXLGVAMAIYL	VL12	CIAEFXGTGLLIF	CF12	1	0	[1fx8, 1ldi, 1ldf, 1lda]
VSQVAGAFCAXXL	VL12	IAEFXGTGLLXFF	IF12	2	0	[1fx8, 1ldi, 1ldf, 1lda]
VIXXLGVAMAIYL	VL12	IAEFXGTGLLXFF	IF12	1	0	[1fx8, 1ldi, 1ldf, 1lda]
VXXXXGAXLAXXL	VL12	IGXXVAXGHLXAI	II12	5	4	[3gd8]
VGXIVGAFAYRXL	VL12	EMVITAILMGLIL	EL12	5	3	[1fx8, 1ldi, 1ldf, 1lda]
VVGXIVXXXXLYL	VL12	FWLVFGGSGSAVL	FL12	2	0	[2o9e, 2o9f]
VITAILMGLILAL	VL12	FGPIVGXIVGAXA	FA12	3	5	[1fx8, 1ldi, 1ldf, 1lda]
VAQFIGAXLGSLL	VL12	FTAEVVGTFILVF	FF12	2	0	[3ne2]
VPYIVAQFIGAXL	VL12	FTAEVVGTFILVF	FF12	2	0	[3ne2]
VITAILMGLILAL	VL12	LFGPIVGAIVXAF	LF12	3	5	[1fx8, 1ldi, 1ldf, 1lda]
VXXXXGAXLAXXL	VL12	LAXGFSVAIGHLF	LF12	5	4	[3gd8]
VIXXLGVAMAIYL	VL12	LIXLLIAVIGASM	LM12	1	4	[1fx8, 1ldi, 1ldf, 1lda]
VITAILMGLILAL	VL12	LIXLLIAVIGASM	LM12	3	4	[1fx8, 1ldi, 1ldf, 1lda]
VITAILMGLILAL	VL12	PLFGXIVGXIVGA	PA12	3	5	[1fx8, 1ldi, 1ldf, 1lda]
VIXXLGVAMAIYL	VL12	PLLIGLLIAVIGA	PA12	1	4	[1fx8, 1ldi, 1ldf, 1lda]
VITAILMGLILAL	VL12	PLLIGLLIAVIGA	PA12	3	4	[1fx8, 1ldi, 1ldf, 1lda]
VITAILMGLILAL	VL12	AXLLIGLLIAVIG	AG12	3	4	[1fx8, 1ldi, 1ldf, 1lda]
VPYIVAQFIGAXL	VL12	AEVVGTFIXXFXG	AG12	2	0	[3ne2]
VIXXLGVAMAIYL	VL12	AEFXXTGLLXFFG	AG12	1	0	[1fx8, 1ldi, 1ldf, 1lda]
VSQVAGAFCAXXL	VL12	AEFXXTGLLXFFG	AG12	2	0	[1fx8, 1ldi, 1ldf, 1lda]
VAQFIGAXLGSLL	VL12	AEVVGTFIXXFXG	AG12	2	0	[3ne2]
VVGXIVXXXXLYL	VL12	AEXXXTFWLVFXG	AG12	2	0	[2o9e, 2abm, 2o9f]
VIXXLGVAMAIYL	VL12	AXLLIGLLIAVIG	AG12	1	4	[1fx8, 1ldi, 1ldf, 1lda]
VVGXIVXXXXLYL	VL12	WLVFGGSGSAVLA	WA12	2	0	[2o9e, 2o9f]
VITAILMGLILAL	VL12	IGLLIAVIGASMG	IG12	3	4	[1fx8, 1ldi, 1ldf, 1lda]
VIXXLGVAMAIYL	VL12	IGLLIAVIGASMG	IG12	1	4	[1fx8, 1ldi, 1ldf, 1lda]
VGXIVGAFAYRXL	VL12	ITAILMGLILALT	IT12	5	3	[1fx8, 1ldi]
VXXIXGXXLAAXL	VL12	VVELILTFQLALC	VC12	5	3	[3d9s]
VVGXIVXXXXLYL	VL12	ESFGTFWLVFGGS	ES12	2	0	[2o9e, 2o9f]
VGXXIXAXLGSLL	VL12	IVEIFLTLQFVLC	IC12	5	3	[2b6o, 2b6p, 3m9i, 2c32, 1ymg, 3j41, 1sor]
VVGXIVXXXXLYL	VL12	EXFGTFWLVFGGC	EC12	2	0	[2abm]
VVGXIVXXXXLYL	VL12	FGTFWLVFGGXGS	FS12	2	0	[2o9e, 2abm, 2o9f]
VIXXLGVAMAIYL	VL12	EFLGTGLLIFFGV	EV12	1	0	[1fx8, 1ldi, 1ldf, 1lda]
VSQVAGAFCAXXL	VL12	EFLGTGLLIFFGV	EV12	2	0	[1fx8, 1ldi, 1ldf, 1lda]
VGXXIXAXLGSLL	VL12	QATIVEIFLTLQF	QF12	5	3	[2b6o, 2b6p, 3m9i, 2c32, 1ymg, 1sor]
VGXIIGGLIYRXL	VL12	LVVELVLSXGXLL	LL12	5	3	[2o9e]
VVGXIVXXXXLYL	VL12	LVVELVLSXGXLL	LL12	2	3	[2o9e, 2abm, 2o9f]
VGXXIXAXLGSLL	VL12	FLTLQFVLCIFXT	FT12	5	3	[2b6o, 2b6p, 3m9i, 2c32, 1ymg, 3j41]
VVGXIVXXXXLYL	VL12	TFXLVFGGSGXAV	TV12	2	0	[2o9e, 2o9f]
VVGXIVXXXXLYL	VL12	SFGTFWLVFGGSG	SG12	2	0	[2o9e, 2o9f]
VXXXXGAXLAXXL	VL12	SXXLAXGFSVAXG	SG12	5	4	[3gd8]
VITAILMGLILAL	VL12	IVGAIVGAFAYRK	IK12	3	5	[1fx8, 1ldi, 1ldf, 1lda]
VITAILMGLILAL	VL12	GXIVGAFAYRKLI	GI12	3	5	[1fx8, 1ldi, 1ldf, 1lda]
VITAILMGLILAL	VL12	PIVGXIVGAFAYR	PR12	3	5	[1fx8, 1ldi, 1ldf, 1lda]
VGXXIXAXLGSLL	VL12	GQATIVEIFLTLQ	GQ12	5	3	[2b6o, 3m9i]
VGXIIGGLIYRXL	VL12	SAGFLLVIHGATD	SD12	5	3	[2o9e]
VPYIVAQFIGAXL	VL12	EVVGTFILVFFGP	EP12	2	0	[3ne2]
VAQFIGAXLGSLL	VL12	EVVGTFILVFFGP	EP12	2	0	[3ne2]
VPYIVAQFIGAXL	VL12	TAEVVGTFILVFF	TF12	2	0	[3ne2]
VAQFIGAXLGSLL	VL12	TAEVVGTFILVFF	TF12	2	0	[3ne2]
VXXXXGAXLAXXL	VL12	IALAIGFSVAIGH	IH12	5	4	[3gd8]
VVGXIVXXXXLYL	VL12	KLXAEXFGTFWLV	KV12	2	0	[2o9e]
VVGXIVXXXXLYL	VL12	RKLAAESFGTFWL	RL12	2	0	[2o9e]
VVGXIVXXXXLYL	VL12	FRKLAAESFGTFW	FW12	2	0	[2o9e]
VXXIXGXXLAAXL	VL12	MVVELILTFQLAL	ML12	5	3	[3d9s]
GXXXGXIXGAFAY	GY12	MVITAILMGLILA	MA12	5	3	[1fx8, 1ldi, 1ldf, 1lda]
GPXIGAXLGSLLY	GY12	TIVEIFLTLQFVL	TL12	5	3	[2b6o, 2b6p, 3m9i, 2c32, 1ymg, 1sor]
GPXIGAXLGSLLY	GY12	LTLQFVLCIFATY	LY12	5	3	[2b6p, 3m9i, 1ymg]
GXAFALAIAAXIY	GY12	GLVIGLTVXXIIT	GT12	1	4	[3ne2]
GPXIGXALAVLIY	GY12	GTLQLVLCVLATT	GT12	5	3	[1j4n]
GXXXGAVXAAXLY	GY12	LTEAIGTFLLMLV	LV12	5	3	[3ne2]
GXXXGAVXAAXLY	GY12	ELXXTFQLXLCIF	EF12	5	3	[3d9s]
GXXXGAVXAAXLY	GY12	IXXFQLALCIFAS	IS12	5	3	[3d9s]
GPXIGAXLGSLLY	GY12	IFXTLQFVLCIFA	IA12	5	3	[2b6o, 2b6p, 3m9i, 2c32, 1ymg, 3j41]
GPXIGXALAVLIY	GY12	IIGTLQLVLCVLA	IA12	5	3	[1ih5, 1j4n, 1fqy, 1h6i]
GXXXGAVXAAXLY	GY12	IGTFLLMLVIMGV	IV12	5	3	[3ne2]
GPXIGXALAVLIY	GY12	IEIIGTLQLVLCV	IV12	5	3	[1ih5, 1j4n, 1fqy, 1h6i]
GXAFALAIAAXIY	GY12	IGTFLLMLVIMGV	IV12	1	3	[3ne2]
GXAFALAIAAXIY	GY12	AGLVIGLTVXXII	AI12	1	4	[3ne2]
GPXXGAVLAGXLY	GY12	AIGXSVAXGHLXA	AA12	5	4	[3gd8]
GXXXGAVXAAXLY	GY12	AMVVELILTFQLA	AA12	5	3	[3d9s]
GPXXGAVLAGXLY	GY12	IGXXVAXGHLXAI	II12	5	4	[3gd8]
GPXIGXALAVLIY	GY12	GLGIEIIGTXQLV	GV12	5	3	[1fqy]
GXXXGXIXGAFAY	GY12	EMVITAILMGLIL	EL12	5	3	[1fx8, 1ldi, 1ldf, 1lda]
GPXIGXALAVLIY	GY12	EIIXTLQLVLXVL	EL12	5	3	[1ih5, 1j4n, 1fqy, 1h6i]
GXAFALAIAAXIY	GY12	FAIGMAFXLAXAA	FA12	1	1	[3ne2]
GXAFALAIAAXIY	GY12	FTAEVVGTFILVF	FF12	1	0	[3ne2]
GPXXGAVLAGXLY	GY12	LAXGFSVAIGHLF	LF12	5	4	[3gd8]
GXAFALAIAAXIY	GY12	AEVVGTFIXXFXG	AG12	1	0	[3ne2]
GXXXGAVXAAXLY	GY12	AIGTFLLMLVIMG	AG12	5	3	[3ne2]
GXAFALAIAAXIY	GY12	AIGTFLLMLVIMG	AG12	1	3	[3ne2]
GXXXGXIXGAFAY	GY12	ITAILMGLILALT	IT12	5	3	[1fx8, 1ldi]
GPXIGXALAVLIY	GY12	IXTLQLVLCVLAT	IT12	5	3	[1ih5, 1j4n, 1fqy, 1h6i]
GXAFALAIAAXIY	GY12	IXLTVXGIIXTXG	IG12	1	4	[3ne2]
GXXXGAVXAAXLY	GY12	VVELILTFQLALC	VC12	5	3	[3d9s]
GXAFALAIAAXIY	GY12	TEAIGTFLLMLVI	TI12	1	3	[3ne2]
GXXXGAVXAAXLY	GY12	TEAIGTFLLMLVI	TI12	5	3	[3ne2]
GPXIGAXLGSLLY	GY12	IVEIFLTLQFVLC	IC12	5	3	[2b6o, 2b6p, 3m9i, 2c32, 1ymg, 3j41, 1sor]
GXAFALAIAAXIY	GY12	EAIGTFLLMLVIM	EM12	1	3	[3ne2]
GXXXGAVXAAXLY	GY12	EAIGTFLLMLVIM	EM12	5	3	[3ne2]
GPXIGAXLGSLLY	GY12	QATIVEIFLTLQF	QF12	5	3	[2b6o, 2b6p, 3m9i, 2c32, 1ymg, 1sor]
GPXIGXALAVLIY	GY12	LGIEIIGTLQLVL	LL12	5	3	[1fqy, 1h6i]
GPXIGAXLGSLLY	GY12	FLTLQFVLCIFXT	FT12	5	3	[2b6o, 2b6p, 3m9i, 2c32, 1ymg, 3j41]
GPXIGXALAVLIY	GY12	GIEIIGTLQLVLC	GC12	5	3	[1ih5, 1j4n, 1fqy, 1h6i]
GXXXGAVXAAXLY	GY12	AILTEAXGTFLLM	AM12	5	3	[3ne2]
GPXXGAVLAGXLY	GY12	SXXLAXGFSVAXG	SG12	5	4	[3gd8]
GPXIGAXLGSLLY	GY12	GQATIVEIFLTLQ	GQ12	5	3	[2b6o, 3m9i]
GXAFALAIAAXIY	GY12	TAEVVGTFILVFF	TF12	1	0	[3ne2]
GXAFALAIAAXIY	GY12	EVVGTFILVFFGP	EP12	1	0	[3ne2]
GPXXGAVLAGXLY	GY12	IALAIGFSVAIGH	IH12	5	4	[3gd8]
GXXXGAVXAAXLY	GY12	MVVELILTFQLAL	ML12	5	3	[3d9s]
PXIGAGLGSLXYD	PD12	TIVEIFLTLQFVL	TL12	5	3	[2b6p, 3m9i, 1ymg]
PXIGAGLGSLXYD	PD12	LTLQFVLCIFATY	LY12	5	3	[2b6p, 3m9i, 1ymg]
PXIGXALAVLXYD	PD12	GTLQLVLCVLATT	GT12	5	3	[1j4n]
PXIGXALAVLXYD	PD12	IIGTLQLVLCVLA	IA12	5	3	[1ih5, 1j4n, 1fqy, 1h6i]
PXIGAGLGSLXYD	PD12	IFXTLQFVLCIFA	IA12	5	3	[2b6p, 3m9i, 1ymg]
PXIGXALAVLXYD	PD12	IEIIGTLQLVLCV	IV12	5	3	[1ih5, 1j4n, 1fqy, 1h6i]
PXIGXALAVLXYD	PD12	GLGIEIIGTXQLV	GV12	5	3	[1fqy]
PXIGXALAVLXYD	PD12	EIIXTLQLVLXVL	EL12	5	3	[1ih5, 1j4n, 1fqy, 1h6i]
PXIGXALAVLXYD	PD12	IXTLQLVLCVLAT	IT12	5	3	[1ih5, 1j4n, 1fqy, 1h6i]
PXIGAGLGSLXYD	PD12	IVEIFLTLQFVLC	IC12	5	3	[2b6p, 3m9i, 1ymg]
PXIGXALAVLXYD	PD12	LGIEIIGTLQLVL	LL12	5	3	[1fqy, 1h6i]
PXIGAGLGSLXYD	PD12	QATIVEIFLTLQF	QF12	5	3	[2b6p, 3m9i, 1ymg]
PXIGAGLGSLXYD	PD12	FLTLQFVLCIFXT	FT12	5	3	[2b6p, 3m9i, 1ymg]
PXIGXALAVLXYD	PD12	GIEIIGTLQLVLC	GC12	5	3	[1ih5, 1j4n, 1fqy, 1h6i]
PXIGAGLGSLXYD	PD12	GQATIVEIFLTLQ	GQ12	5	3	[3m9i]
VXAEFLAMILFXF	VF12	MYIIAQCVGAIVA	MA12	0	2	[1j4n]
VXAEFLAMILFXF	VF12	YIIAQCVGAIVAT	YT12	0	2	[1j4n]
VXAEFLAMILFXF	VF12	LAFGLSIATLAQS	LS12	0	1	[1j4n]
VIGAGLGSLLYDF	VF12	TIVEIFLTLQFVL	TL12	5	3	[2b6p, 1ymg]
VIGAGLGSLLYDF	VF12	LTLQFVLCIFATY	LY12	5	3	[2b6p, 1ymg]
VPLVAPCVGSVVF	VF12	LXLTGILXXVXLV	LV12	5	3	[3c02]
VVGLIILCIGITF	VF12	LGWGLXVFFGXLV	LV12	4	1	[3c02]
VAPCVGSVVFCQF	VF12	LXLTGILXXVXLV	LV12	5	3	[3c02]
VVGLIILCIGITF	VF12	LXLTGILXXVXLV	LV12	4	3	[3c02]
VIPFIVSQVXGAF	VF12	LGTGLLIFFGVGC	LC12	2	0	[1fx8, 1ldi, 1ldf, 1lda]
VVGLIILCIGITF	VF12	ILTGILLLVILVV	IV12	4	3	[3c02]
VAPCVGSVVFCQF	VF12	ILTGILLLVILVV	IV12	5	3	[3c02]
VPLVAPCVGSVVF	VF12	ILTGILLLVILVV	IV12	5	3	[3c02]
VXAEFLAMILFXF	VF12	IMYIIAQCVGAIV	IV12	0	2	[1j4n]
VIGAGLGSLLYDF	VF12	IFXTLQFVLCIFA	IA12	5	3	[2b6p, 1ymg]
VXAEFLATXXFXF	VF12	IALAFGLAIGXLA	IA12	0	1	[3d9s]
VXAEFLAMILFXF	VF12	IIAQCVXAXXAXA	IA12	0	2	[1j4n]
VXAEFLATXXFXF	VF12	AAXXVGAIXGAXI	AI12	0	2	[3d9s]
VXAEFLAMILFXF	VF12	AXMYIIAQXXGAI	AI12	0	2	[1j4n]
VIPFIVSQVXGAF	VF12	CIAEFXGTGLLIF	CF12	2	0	[1fx8, 1ldi, 1ldf, 1lda]
VIPFIVSQVXGAF	VF12	IAEFXGTGLLXFF	IF12	2	0	[1fx8, 1ldi, 1ldf, 1lda]
VXAEFLAMILFXF	VF12	IAQCVGAIVAXAI	II12	0	2	[1j4n]
VPLVAPCVGSVVF	VF12	FFNELILTGILLL	FL12	5	3	[3c02]
VVGLIILCIGITF	VF12	FFNELILTGILLL	FL12	4	3	[3c02]
VAPCVGSVVFCQF	VF12	FFNELILTGILLL	FL12	5	3	[3c02]
VAPCVGSVVFCQF	VF12	EXILTGILLXVIL	EL12	5	3	[3c02]
VVGLIILCIGITF	VF12	EXILTGILLXVIL	EL12	4	3	[3c02]
VPLVAPCVGSVVF	VF12	EXILTGILLXVIL	EL12	5	3	[3c02]
VVGLIILCIGITF	VF12	LCLGWGLAVFFXI	LI12	4	1	[3c02]
VXAEFLATXXFXF	VF12	FFYVAAQLVGAXA	FA12	0	2	[3d9s]
VVGLIILCIGITF	VF12	WGLXVFFGILVSA	WA12	4	1	[3c02]
VIPFIVSQVXGAF	VF12	AEFXXTGLLXFFG	AG12	2	0	[1fx8, 1ldi, 1ldf, 1lda]
VIGAGLGSLLYDF	VF12	IVEIFLTLQFVLC	IC12	5	3	[2b6p, 1ymg]
VIPFIVSQVXGAF	VF12	EFLGTGLLIFFGV	EV12	2	0	[1fx8, 1ldi, 1ldf, 1lda]
VIGAGLGSLLYDF	VF12	QATIVEIFLTLQF	QF12	5	3	[2b6p, 1ymg]
VIGAGLGSLLYDF	VF12	FLTLQFVLCIFXT	FT12	5	3	[2b6p, 1ymg]
VVGLIILCIGITF	VF12	KLCLGWGLAVFFG	KG12	4	1	[3c02]
VXAEFLAMILFXF	VF12	SLXFGLSIATLAQ	SQ12	0	1	[1j4n]
VXAEFLAMILFXF	VF12	RAIXYIIAQCXGA	RA12	0	2	[1j4n]
VXAEFLAMILFXF	VF12	KVSLAFGLSIATL	KL12	0	1	[1j4n]
VVGLIILCIGITF	VF12	CLGWGLAVFFGIL	CL12	4	1	[3c02]
VXAEFLAMILFXF	VF12	VKVSLXFGLSIAT	VT12	0	1	[1j4n]
VVGLIILCIGITF	VF12	GWGLAVFFGILVS	GS12	4	1	[3c02]
VPLVAPCVGSVVF	VF12	FNELILTGILLLV	FV12	5	3	[3c02]
VAPCVGSVVFCQF	VF12	FNELILTGILLLV	FV12	5	3	[3c02]
VVGLIILCIGITF	VF12	FNELILTGILLLV	FV12	4	3	[3c02]
VAPCVGSVVFCQF	VF12	NELILTGILLLVI	NI12	5	3	[3c02]
VVGLIILCIGITF	VF12	NELILTGILLLVI	NI12	4	3	[3c02]
VPLVAPCVGSVVF	VF12	NELILTGILLLVI	NI12	5	3	[3c02]
GSVALAVGFSLTL	GL12	TIVEIFLTLQFVL	TL12	4	3	[2b6p, 3m9i, 1ymg]
GAXLGSLLYDFXL	GL12	TIVEIFLTLQFVL	TL12	5	3	[2b6p, 1ymg]
GSVALAVGFSLTL	GL12	LTLQFVLCIFATY	LY12	4	3	[2b6p, 3m9i, 1ymg]
GAXLGSLLYDFXL	GL12	LTLQFVLCIFATY	LY12	5	3	[2b6p, 1ymg]
GIAWAFGGXIFVL	GL12	LXPLXIGXAVFMV	LV12	1	4	[2b5f]
GXXLAVLIYDFXL	GL12	GTLQLVLCVLATT	GT12	5	3	[1j4n]
GIAWAFGGXIFVL	GL12	EIIGTFVLVYTVF	EF12	1	3	[1z98, 3cn6, 4jc6, 4ia4, 3cll, 2b5f, 3cn5]
GIAWAFGGXIFVL	GL12	IIXTFXLVYTVFS	IS12	1	3	[1z98, 3cn6, 4jc6, 4ia4, 3cll, 2b5f, 3cn5]
GXXLAVLIYDFXL	GL12	IEIIGTLQLVLCV	IV12	5	3	[1j4n, 1h6i]
GAXLGSLLYDFXL	GL12	IFXTLQFVLCIFA	IA12	5	3	[2b6p, 1ymg]
GXXLAVLIYDFXL	GL12	IIGTLQLVLCVLA	IA12	5	3	[1j4n, 1h6i]
GSVALAVGFSLTL	GL12	IFXTLQFVLCIFA	IA12	4	3	[2b6p, 3m9i, 1ymg]
GIAWAFGGXIFVL	GL12	IGTFVLVYTVFSA	IA12	1	3	[1z98, 3cn6, 4jc6, 4ia4, 3cll, 2b5f, 3cn5]
GGXIGGXIYRTLL	GL12	SALVVELVLSXGF	SF12	5	3	[2o9e]
GIAWAFGGXIFVL	GL12	IGXXVFMVHLATI	II12	1	4	[1z98, 3cn6, 4jc6, 4ia4, 3cll, 2b5f, 3cn5]
GIAWAFGGXIFVL	GL12	IAEFIAXLLFLYI	II12	1	0	[1z98, 3cn6, 4jc6, 4ia4, 3cll, 2b5f, 3cn5]
GXXLAVLIYDFXL	GL12	EIIXTLQLVLXVL	EL12	5	3	[1j4n, 1h6i]
GIAWAFGGXIFVL	GL12	AEFIATLLFLYIT	AT12	1	0	[1z98, 3cn6, 4jc6, 4ia4, 3cll, 2b5f, 3cn5]
GIAWAFGGXIFVL	GL12	FIATLLFLYITVA	FA12	1	0	[1z98, 3cn6, 4jc6, 4ia4, 3cll, 2b5f, 3cn5]
GIAWAFGGXIFVL	GL12	IXTLLFLYITVAT	IT12	1	0	[1z98, 3cn6, 4jc6, 4ia4, 3cll, 2b5f, 3cn5]
GXXLAVLIYDFXL	GL12	IXTLQLVLCVLAT	IT12	5	3	[1j4n, 1h6i]
GIAWAFGGXIFVL	GL12	PIGFAVFMVHLAT	PT12	1	4	[1z98, 3cn6, 4jc6, 4ia4, 3cll, 2b5f, 3cn5]
GIAWAFGGXIFVL	GL12	APLXIGFAVFMVH	AH12	1	4	[1z98, 3cn6, 4jc6, 4ia4, 3cll, 2b5f, 3cn5]
GSVALAVGFSLTL	GL12	IVEIFLTLQFVLC	IC12	4	3	[2b6p, 3m9i, 1ymg]
GAXLGSLLYDFXL	GL12	IVEIFLTLQFVLC	IC12	5	3	[2b6p, 1ymg]
GIAWAFGGXIFVL	GL12	EFXATLLFLYITV	EV12	1	0	[1z98, 3cn6, 4jc6, 4ia4, 3cll, 2b5f, 3cn5]
GIAWAFGGXIFVL	GL12	PLXIGFAVFMVHL	PL12	1	4	[1z98, 3cn6, 4jc6, 4ia4, 3cll, 2b5f, 3cn5]
GIAWAFGGXIFVL	GL12	AIAEFIATLLFLY	AY12	1	0	[1z98, 3cn6, 4jc6, 4ia4, 3cll, 2b5f, 3cn5]
GAXLGSLLYDFXL	GL12	QATIVEIFLTLQF	QF12	5	3	[2b6p, 1ymg]
GAXLGSLLYDFXL	GL12	FLTLQFVLCIFXT	FT12	5	3	[2b6p, 1ymg]
GSVALAVGFSLTL	GL12	FLTLQFVLCIFXT	FT12	4	3	[2b6p, 3m9i, 1ymg]
GXXLAVLIYDFXL	GL12	LGIEIIGTLQLVL	LL12	5	3	[1h6i]
GGXIGGXIYRTLL	GL12	LVVELVLSXGXLL	LL12	5	3	[2o9e]
GXXLAVLIYDFXL	GL12	GIEIIGTLQLVLC	GC12	5	3	[1j4n, 1h6i]
GGXIGGXIYRTLL	GL12	SAGFLLVIHGATD	SD12	5	3	[2o9e]
IGTFVLVYTVFSA	IA12	TALGAEIIGTFVL	TL12	3	3	[1z98, 3cn6, 4jc6, 4ia4, 3cll, 2b5f, 3cn5]
IXWVGPFIGXXXA	IA12	TALGAEIIGTFVL	TL12	5	3	[1z98, 3cn6, 4jc6, 4ia4, 3cll, 2b5f, 3cn5]
IXWVGPFIGXXXA	IA12	LGAEIIGTFVLVY	LY12	5	3	[1z98, 3cn6, 4jc6, 4ia4, 3cll, 2b5f, 3cn5]
IALAFGLAIGXLA	IA12	LAXXXFVFFGLGS	LS12	1	0	[3d9s]
IIAQCVXAXXAXA	IA12	LATXLFXFISXGS	LS12	2	0	[1ih5, 1fqy, 1h6i]
IIAQCVXAXXAXA	IA12	LAMILFXFISXGS	LS12	2	0	[1j4n]
IXWVGPFIGXXXA	IA12	GAEIIGTFVLVYT	GT12	5	3	[1z98, 3cn6, 4jc6, 4ia4, 3cll, 2b5f, 3cn5]
IXWVGPFIGXXXA	IA12	GTLQLVLCVLATT	GT12	5	3	[1j4n]
IVAGXAAAXXAXA	IA12	EFVGTFLFLWSAF	EF12	2	0	[2w1p]
IALAFGLAIGXLA	IA12	ELXXTFQLXLCIF	EF12	1	3	[3d9s]
ILMAFTQIVAGXA	IA12	EFVGTFLFLWSAF	EF12	2	0	[2w2e, 3zoj, 2w1p]
IXWVGPFIGXXXA	IA12	EIIGTFVLVYTVF	EF12	5	3	[1z98, 3cn6, 4jc6, 4ia4, 3cll, 2b5f, 3cn5]
IGTFVLVYTVFSA	IA12	LXPLXIGXAVFMV	LV12	3	4	[2b5f]
IYVIGPIXGAXXA	IA12	LTEAIGTFLLMLV	LV12	5	3	[3ne2]
IYWXGPILXAXLA	IA12	LEAFGTAILXLTV	LV12	5	3	[2w2e, 3zoj, 2w1p]
IALAFGLAIGXLA	IA12	LSIGLXVTLGXLV	LV12	1	4	[3d9s]
IXWVGPFIGXXXA	IA12	IIXTFXLVYTVFS	IS12	5	3	[1z98, 3cn6, 4jc6, 4ia4, 3cll, 2b5f, 3cn5]
IALAFGLAIGXLA	IA12	IXXFQLALCIFAS	IS12	1	3	[3d9s]
IVSQVAXAFXAAA	IA12	LGTGLLIFFGVGC	LC12	2	0	[1fx8, 1ldi, 1ldf, 1lda]
IIAQCVXAXXAXA	IA12	RAVXAEFLAMILF	RF12	2	0	[1j4n]
IGTFVLVYTVFSA	IA12	RAAIAEFXATXLF	RF12	3	0	[2b5f]
IIAQCVXAXXAXA	IA12	RAVXAEFXATXLF	RF12	2	0	[1ih5, 1fqy]
IGTFVLVYTVFSA	IA12	IAXAFGGMIFVLV	IV12	3	1	[1z98, 3cn6, 4jc6, 4ia4, 3cll, 2b5f, 3cn5]
IYVIGPIXGAXXA	IA12	IGTFLLMLVIMGV	IV12	5	3	[3ne2]
IGTFVLVYTVFSA	IA12	IGAXVAAAYHQYV	IV12	3	5	[2b5f]
IXWVGPFIGXXXA	IA12	IEIIGTLQLVLCV	IV12	5	3	[1ih5, 1j4n, 1fqy, 1h6i]
IIAQCVXAXXAXA	IA12	EFLATTLFXFIXI	EI12	2	0	[1ih5, 1fqy, 1h6i]
IIAQCVXAXXAXA	IA12	EFLAMILFXXISI	EI12	2	0	[1j4n]
IIAQCVXAXXAXA	IA12	AVVAEFLAXILFI	AI12	2	0	[1j4n]
IIAQCVXAXXAXA	IA12	AMILFXFISIGSA	AA12	2	0	[1j4n]
IIAQCVXAXXAXA	IA12	ATTLFXFISIGSA	AA12	2	0	[1ih5, 1fqy, 1h6i]
IIGTLQLVLCVLA	IA12	AIGXSVAXGHLXA	AA12	3	4	[1ih5, 1j4n, 1fqy, 1h6i]
IXWXGPIXGAXXA	IA12	AIGXSVAXGHLXA	AA12	5	4	[3gd8, 2d57, 3iyz, 2zz9]
IALAFGLAIGXLA	IA12	AMVVELILTFQLA	AA12	1	3	[3d9s]
IIAQCVXAXXAXA	IA12	AEFLAXTLFXFIS	AS12	2	0	[1ih5, 1fqy, 1h6i]
IIAQCVXAXXAXA	IA12	AEFLAMILFXFIS	AS12	2	0	[1j4n]
ICYXVAQLLGAXA	IA12	AXLFYVFFGLGAS	AS12	2	0	[2b6o, 3m9i, 2b6p]
IGTFVLVYTVFSA	IA12	FIGAAVAAAYHQY	FY12	3	5	[2b5f]
ICYXVAQLLGAXA	IA12	RAIXAEFFAXLFY	RY12	2	0	[3m9i, 2b6p, 1ymg]
ICYXVAQLLGAXA	IA12	CAEFFASLFYVFF	CF12	2	0	[2b6p, 2c32, 1ymg, 3j41]
IVSQVAXAFXAAA	IA12	CIAEFXGTGLLIF	CF12	2	0	[1fx8, 1ldi, 1ldf, 1lda]
ICYXVAQLLGAXA	IA12	IXAEFFAXLFYVF	IF12	2	0	[3m9i, 2b6p, 2c32, 1ymg]
IVSQVAXAFXAAA	IA12	IAEFXGTGLLXFF	IF12	2	0	[1fx8, 1ldi, 1ldf, 1lda]
IXWXGPIXGAXXA	IA12	IGXXVAXGHLXAI	II12	5	4	[3gd8, 2d57, 2zz9]
IGTFVLVYTVFSA	IA12	IGXXVFMVHLATI	II12	3	4	[1z98, 3cn6, 4jc6, 4ia4, 3cll, 2b5f, 3cn5]
IIGTLQLVLCVLA	IA12	IGXXVXXGHLXXI	II12	3	4	[1ih5, 1j4n, 1fqy, 1h6i]
IGTFVLVYTVFSA	IA12	IAEFIAXLLFLYI	II12	3	0	[1z98, 3cn6, 4jc6, 4ia4, 3cll, 2b5f, 3cn5]
IIGTLQLVLCVLA	IA12	IGXALAVLIYDFI	II12	3	5	[1j4n, 1fqy, 1h6i]
ICYXVAQLLGAXA	IA12	EFXAXLFYVFFGL	EL12	2	0	[2b6o, 3m9i, 2b6p, 2c32, 1ymg, 3j41, 1sor]
IXWVGPFIGXXXA	IA12	EIIXTLQLVLXVL	EL12	5	3	[1ih5, 1j4n, 1fqy, 1h6i]
IYWXGPILXAXLA	IA12	EAFGTAILCLXVL	EL12	5	3	[2w2e, 3zoj, 2w1p]
IALAFGLAIGXLA	IA12	EFXAXLXFVFFGL	EL12	1	0	[3d9s]
IYWXGPILXAXLA	IA12	FGTAILXLTVLML	FL12	5	3	[2w2e, 3zoj, 2w1p]
IGTFVLVYTVFSA	IA12	GTALGXEIIGTFV	GV12	3	3	[2b5f]
IXWVGPFIGXXXA	IA12	GTALGXEIIGTFV	GV12	5	3	[2b5f]
IXWVGPFIGXXXA	IA12	GLGIEIIGTXQLV	GV12	5	3	[1fqy]
IGTFVLVYTVFSA	IA12	FIATLLFLYITVA	FA12	3	0	[1z98, 3cn6, 4jc6, 4ia4, 3cll, 2b5f, 3cn5]
IGTFVLVYTVFSA	IA12	FGGMIFVLVYXTA	FA12	3	1	[1z98, 3cn6, 4jc6, 4ia4, 3cll, 2b5f, 3cn5]
IGTFVLVYTVFSA	IA12	FWVGPFIGAAXAA	FA12	3	5	[1z98, 3cn6, 4jc6, 4ia4, 3cll, 2b5f, 3cn5]
ICYXVAQLLGAXA	IA12	FAXLFYVFFGLGA	FA12	2	0	[2b6o, 3m9i, 2b6p, 2c32, 1ymg, 3j41, 1sor]
IIGTLQLVLCVLA	IA12	GPLAIGFSVAXGH	GH12	3	4	[1j4n]
IGTFVLVYTVFSA	IA12	GPFIGAAVAAAYH	GH12	3	5	[1z98, 3cn6, 4jc6, 4ia4, 3cll, 2b5f, 3cn5]
IGTFVLVYTVFSA	IA12	AEFIATLLFLYIT	AT12	3	0	[1z98, 3cn6, 4jc6, 4ia4, 3cll, 2b5f, 3cn5]
IGTFVLVYTVFSA	IA12	AFGGMIFVLVYCT	AT12	3	1	[1z98, 3cn6, 4jc6, 4ia4, 3cll, 2b5f, 3cn5]
IALAFGLAIGXLA	IA12	FAEFXATLXXVFF	FF12	1	0	[3d9s]
IIGTLQLVLCVLA	IA12	FIGXALAVLIYDF	FF12	3	5	[1ih5, 1j4n, 1fqy, 1h6i]
ICYXVAQLLGAXA	IA12	FAEFXATLFYVFF	FF12	2	0	[2b6o, 3m9i, 1sor]
IXWXGPIXGAXXA	IA12	LAXGFSVAIGHLF	LF12	5	4	[3gd8, 2d57, 3iyz, 2zz9]
IFXTLQFVLCIFA	IA12	LAXGFSLTLGHLF	LF12	3	4	[2b6o, 2b6p, 3m9i, 2c32, 1ymg, 3j41]
IYVIGPIXGAXXA	IA12	AIGTFLLMLVIMG	AG12	5	3	[3ne2]
IVSQVAXAFXAAA	IA12	AEFXXTGLLXFFG	AG12	2	0	[1fx8, 1ldi, 1ldf, 1lda]
IALAFGLAIGXLA	IA12	AEFXXXLXFVFXG	AG12	1	0	[3d9s]
ICYXVAQLLGAXA	IA12	AEXXAXLFYVFXG	AG12	2	0	[2b6o, 3m9i, 2b6p, 2c32, 1ymg, 3j41, 1sor]
IFXTLQFVLCIFA	IA12	AVGFSLTLGHLFG	AG12	3	4	[2b6o, 2b6p, 3m9i, 2c32, 1ymg, 3j41]
IGTFVLVYTVFSA	IA12	WVGPXIGAAVXAA	WA12	3	5	[1z98, 3cn6, 4jc6, 4ia4, 3cll, 2b5f, 3cn5]
IIGTLQLVLCVLA	IA12	APXXIGLSVALGH	AH12	3	4	[1ih5, 1fqy, 1h6i]
IGTFVLVYTVFSA	IA12	APLXIGFAVFMVH	AH12	3	4	[1z98, 3cn6, 4jc6, 4ia4, 3cll, 2b5f, 3cn5]
IGTFVLVYTVFSA	IA12	IXTLLFLYITVAT	IT12	3	0	[1z98, 3cn6, 4jc6, 4ia4, 3cll, 2b5f, 3cn5]
IXWVGPFIGXXXA	IA12	IXTLQLVLCVLAT	IT12	5	3	[1ih5, 1j4n, 1fqy, 1h6i]
IALAFGLAIGXLA	IA12	VVELILTFQLALC	VC12	1	3	[3d9s]
IGTFVLVYTVFSA	IA12	PIGFAVFMVHLAT	PT12	3	4	[1z98, 3cn6, 4jc6, 4ia4, 3cll, 2b5f, 3cn5]
IYVIGPIXGAXXA	IA12	TEAIGTFLLMLVI	TI12	5	3	[3ne2]
IFXTLQFVLCIFA	IA12	VALAXGFSLTLGH	VH12	3	4	[2b6o, 2b6p, 3m9i, 2c32, 1ymg, 3j41]
IFXTLQFVLCIFA	IA12	VGFSLTLGHLFGM	VM12	3	4	[2b6o, 2b6p, 3m9i, 2c32, 1ymg]
IGTFVLVYTVFSA	IA12	EFXATLLFLYITV	EV12	3	0	[1z98, 3cn6, 4jc6, 4ia4, 3cll, 2b5f, 3cn5]
IVSQVAXAFXAAA	IA12	EFLGTGLLIFFGV	EV12	2	0	[1fx8, 1ldi, 1ldf, 1lda]
IGTFVLVYTVFSA	IA12	PLXIGFAVFMVHL	PL12	3	4	[1z98, 3cn6, 4jc6, 4ia4, 3cll, 2b5f, 3cn5]
IIGTLQLVLCVLA	IA12	PXXIGXSVALXHL	PL12	3	4	[1ih5, 1j4n, 1fqy, 1h6i]
IGTFVLVYTVFSA	IA12	WIFWVGPFIGAAV	WV12	3	5	[1z98, 3cn6, 4jc6, 4ia4, 3cll, 2b5f, 3cn5]
IGTFVLVYTVFSA	IA12	VGPFIGAAVAAAY	VY12	3	5	[1z98, 3cn6, 4jc6, 4ia4, 3cll, 2b5f, 3cn5]
IALAFGLAIGXLA	IA12	PALSIGXSVXLGH	PH12	1	4	[3d9s]
IGTFVLVYTVFSA	IA12	WAFGGMIFVLVYC	WC12	3	1	[1z98, 3cn6, 4jc6, 4ia4, 3cll, 2b5f, 3cn5]
IGTFVLVYTVFSA	IA12	AIAEFIATLLFLY	AY12	3	0	[1z98, 3cn6, 4jc6, 4ia4, 3cll, 2b5f, 3cn5]
IGTFVLVYTVFSA	IA12	AXAFGGMIFVLVY	AY12	3	1	[1z98, 3cn6, 4jc6, 4ia4, 3cll, 2b5f, 3cn5]
IYVIGPIXGAXXA	IA12	EAIGTFLLMLVIM	EM12	5	3	[3ne2]
IIGTLQLVLCVLA	IA12	LXIGXSVALGXLL	LL12	3	4	[1ih5, 1j4n, 1fqy, 1h6i]
IYWXGPILXAXLA	IA12	LFLEAFGTAILCL	LL12	5	3	[2w2e, 3zoj, 2w1p]
IXWVGPFIGXXXA	IA12	LGIEIIGTLQLVL	LL12	5	3	[1fqy, 1h6i]
IYWXGPILXAXLA	IA12	FLEAFGTAILCLT	FT12	5	3	[2w2e, 3zoj, 2w1p]
IGTFVLVYTVFSA	IA12	PFIGAAVAAAYHQ	PQ12	3	5	[2b5f]
IXWVGPFIGXXXA	IA12	GIEIIGTLQLVLC	GC12	5	3	[1ih5, 1j4n, 1fqy, 1h6i]
[truncated: 1,428 more rows]
