# Supplementary material for: The observation of evolutionary interaction pattern pairs in membrane proteins
Source: BMC Struct Biol. 2015 Mar 24;15:6. doi: 10.1186/s12900-015-0033-5 (PMC4379700; doi:10.1186/s12900-015-0033-5)
Supplement: Additional file 1 — EIPP data. Includes derived EIPP information from families (PF00230, PF01036) with tab separated values. Can be viewed with a simple text editor. Each line consists of 7 columns: source pattern, source RegEx, destination pattern, destination RegEx, source helix, destination helix, corresponding PDB-Ids. [file 12900_2015_33_MOESM1_ESM.zip › EIPPs/PF00230/PF00230_12_12.csv]

QATXVEIFLTLQXV	QV13	VAXAXGFSLTLGHL	VL13	3	4	[2b6o, 2b6p, 3m9i, 2c32, 1ymg, 1sor]
QATXVEIFLTLQXV	QV13	VXGAXLGXLLYDFL	VL13	3	5	[2b6p, 1ymg]
QVALAFGLALATLV	QV13	VAXAXGFSLTLGHL	VL13	1	4	[2b6o, 2b6p, 3m9i, 2c32, 1ymg, 3j41, 1sor]
QATXVEIFLTLQXV	QV13	WVXWVGPVIGAXLG	WG13	3	5	[2b6o, 2b6p, 3m9i, 2c32, 1ymg, 1sor]
QATXVEIFLTLQXV	QV13	IGAXLGSLLYDFXL	IL13	3	5	[2b6p, 1ymg]
QATXVEIFLTLQXV	QV13	YWVGPVIGAXLGSL	YL13	3	5	[2b6o, 2b6p, 3m9i, 2c32, 1ymg, 1sor]
QATXVEIFLTLQXV	QV13	VYWVGPVIGAXLGS	VS13	3	5	[2b6o, 2b6p, 3m9i, 2c32, 1ymg, 1sor]
QATXVEIFLTLQXV	QV13	WXGPXIGAXLGSLL	WL13	3	5	[2b6o, 2b6p, 3m9i, 2c32, 1ymg, 1sor]
QATXVEIFLTLQXV	QV13	GPXIGAGLGSLXYD	GD13	3	5	[2b6p, 3m9i, 1ymg]
QATXVEIFLTLQXV	QV13	PXIGAGLGSLXYDF	PF13	3	5	[2b6p, 1ymg]
QATXVEIFLTLQXV	QV13	VGPXIGAGLGSLLY	VY13	3	5	[2b6o, 2b6p, 3m9i, 2c32, 1ymg, 1sor]
QWIFWVGPFIGAAV	QV13	ALGAEIIGTFVLVY	AY13	5	3	[2b5f]
QVALAFGLALATLV	QV13	EFXAXLFYVFFGXG	EG13	1	0	[2b6o, 3m9i, 2b6p, 2c32, 1ymg, 3j41, 1sor]
QWIFWVGPFIGAAV	QV13	TALGAEIIGTFVLV	TV13	5	3	[2b5f]
QWIFWVGPFIGAAV	QV13	LGAEIIGTFVLVXT	LT13	5	3	[2b5f]
QWIFWVGPFIGAAV	QV13	EIIGTFVLVYTVFS	ES13	5	3	[2b5f]
QVALAFGLALATLV	QV13	ALAXGFSLTLGHLF	AF13	1	4	[2b6o, 2b6p, 3m9i, 2c32, 1ymg, 3j41, 1sor]
QVALAFGLALATLV	QV13	AIXAEFFAXLFYVF	AF13	1	0	[2b6p, 3m9i, 1ymg]
QATXVEIFLTLQXV	QV13	ALAXGFSLTLGHLF	AF13	3	4	[2b6o, 2b6p, 3m9i, 2c32, 1ymg, 1sor]
QWIFWVGPFIGAAV	QV13	AEIIGTFVLVYTVF	AF13	5	3	[2b5f]
QWIFWVGPFIGAAV	QV13	GXEIIGTFXLVYTV	GV13	5	3	[2b5f]
QWIFWVGPFIGAAV	QV13	IIGTFVLVYTVFSA	IA13	5	3	[2b5f]
QVALAFGLALATLV	QV13	IXAEFFAXLFYVFF	IF13	1	0	[3m9i, 2b6p, 2c32, 1ymg]
QVALAFGLALATLV	QV13	LAVGFSLTLGHLXG	LG13	1	4	[2b6o, 2b6p, 3m9i, 2c32, 1ymg, 3j41, 1sor]
QATXVEIFLTLQXV	QV13	LAVGFSLTLGHLXG	LG13	3	4	[2b6o, 2b6p, 3m9i, 2c32, 1ymg, 1sor]
QVALAFGLALATLV	QV13	FAXLFYVFFGLGAS	FS13	1	0	[2b6o, 3m9i, 2b6p]
QVALAFGLALATLV	QV13	CAEFFASLFYVFFG	CG13	1	0	[2b6p, 2c32, 1ymg, 3j41]
QVALAFGLALATLV	QV13	RAIXAEFFAXLFYV	RV13	1	0	[2b6p, 3m9i, 1ymg]
QWIFWVGPFIGAAV	QV13	GTALGXEIIGTFXL	GL13	5	3	[2b5f]
QATXVEIFLTLQXV	QV13	AVGFSLTLGHLFGM	AM13	3	4	[2b6o, 2b6p, 3m9i, 2c32, 1ymg, 1sor]
QVALAFGLALATLV	QV13	AVGFSLTLGHLFGM	AM13	1	4	[2b6o, 2b6p, 3m9i, 2c32, 1ymg, 1sor]
QVALAFGLALATLV	QV13	FFAXLFYVFFGXGA	FA13	1	0	[2b6o, 2b6p, 3m9i, 2c32, 1ymg, 3j41, 1sor]
QVALAFGLALATLV	QV13	FAEFXATLFYVFFG	FG13	1	0	[2b6o, 3m9i, 1sor]
QVALAFGLALATLV	QV13	AEFXAXLFYVFFGL	AL13	1	0	[2b6o, 3m9i, 2b6p, 2c32, 1ymg, 3j41, 1sor]
QATXVEIFLTLQXV	QV13	GSVALAVGFSLTLG	GG13	3	4	[2b6p, 3m9i, 1ymg]
QVALAFGLALATLV	QV13	GSVALAVGFSLTLG	GG13	1	4	[2b6p, 3m9i, 1ymg]
QATXVEIFLTLQXV	QV13	SXXLAXGFSXTLGH	SH13	3	4	[2b6o, 2b6p, 3m9i, 2c32, 1ymg]
QVALAFGLALATLV	QV13	SXXLAXGFSXTLGH	SH13	1	4	[2b6o, 2b6p, 3m9i, 2c32, 1ymg, 3j41]
VXLAFGLSIATLXQ	VQ13	VVAEFLATTLFXFI	VI13	1	0	[1ih5, 1fqy, 1h6i]
VXLAFGLSIATLXQ	VQ13	VVAEFLAMILFXXI	VI13	1	0	[1j4n]
VXLAFGLALATLXQ	VQ13	VAXAXGFSLTLGHL	VL13	1	4	[2b6o, 2b6p, 3m9i, 2c32, 1ymg, 3j41, 1sor]
VXLAFGLSIATLXQ	VQ13	VAEFLATTLFXFIS	VS13	1	0	[1ih5, 1fqy, 1h6i]
VXLAFGLSIATLXQ	VQ13	VAEFLAMILFXFIS	VS13	1	0	[1j4n]
VXLAFGLSIATLXQ	VQ13	LATTLFXFISIGSA	LA13	1	0	[1ih5, 1fqy, 1h6i]
VXLAFGLSIATLXQ	VQ13	LAMILFXFISIGSA	LA13	1	0	[1j4n]
VXLAFGLSIATLXQ	VQ13	LAIGXSVAXGHLXA	LA13	1	4	[1ih5, 1j4n, 1fqy, 1h6i]
VXLAFGLALATLXQ	VQ13	EFXAXLFYVFFGXG	EG13	1	0	[2b6o, 3m9i, 2b6p, 2c32, 1ymg, 3j41, 1sor]
VXLAFGLSIATLXQ	VQ13	EFXXTXLFXFISIG	EG13	1	0	[1ih5, 1fqy, 1h6i]
VXLAFGLSIATLXQ	VQ13	EFXAMILFXFISIG	EG13	1	0	[1j4n]
VXLAFGLALATLXQ	VQ13	AIXAEFFAXLFYVF	AF13	1	0	[2b6p, 3m9i, 1ymg]
VXLAFGLALATLXQ	VQ13	ALAXGFSLTLGHLF	AF13	1	4	[2b6o, 2b6p, 3m9i, 2c32, 1ymg, 3j41, 1sor]
VXLAFGLSIATLXQ	VQ13	AVXAEFLAMILFXF	AF13	1	0	[1j4n]
VXLAFGLSIATLXQ	VQ13	RAXVAEFLAMILFI	RI13	1	0	[1j4n]
VXLAFGLALATLXQ	VQ13	IXAEFFAXLFYVFF	IF13	1	0	[3m9i, 2b6p, 2c32, 1ymg]
VXLAFGLALATLXQ	VQ13	LAVGFSLTLGHLXG	LG13	1	4	[2b6o, 2b6p, 3m9i, 2c32, 1ymg, 3j41, 1sor]
VXLAFGLSIATLXQ	VQ13	FLATXLFXFISXGS	FS13	1	0	[1ih5, 1fqy, 1h6i]
VXLAFGLALATLXQ	VQ13	FAXLFYVFFGLGAS	FS13	1	0	[2b6o, 3m9i, 2b6p]
VXLAFGLSIATLXQ	VQ13	FLAMILFXFISXGS	FS13	1	0	[1j4n]
VXLAFGLALATLXQ	VQ13	CAEFFASLFYVFFG	CG13	1	0	[2b6p, 2c32, 1ymg, 3j41]
VXLAFGLALATLXQ	VQ13	RAIXAEFFAXLFYV	RV13	1	0	[2b6p, 3m9i, 1ymg]
VXLAFGLSIATLXQ	VQ13	AEFLAMILFXXISI	AI13	1	0	[1j4n]
VXLAFGLSIATLXQ	VQ13	AEFLAXXLFXFIXI	AI13	1	0	[1ih5, 1fqy, 1h6i]
VXLAFGLSIATLXQ	VQ13	AIGXSVAXGHLXAI	AI13	1	4	[1ih5, 1j4n, 1fqy, 1h6i]
VXLAFGLALATLXQ	VQ13	FFAXLFYVFFGXGA	FA13	1	0	[2b6o, 2b6p, 3m9i, 2c32, 1ymg, 3j41, 1sor]
VXLAFGLSIATLXQ	VQ13	GPLAIGFSVALGHL	GL13	1	4	[1j4n]
VXLAFGLALATLXQ	VQ13	AVGFSLTLGHLFGM	AM13	1	4	[2b6o, 2b6p, 3m9i, 2c32, 1ymg, 1sor]
VXLAFGLALATLXQ	VQ13	FAEFXATLFYVFFG	FG13	1	0	[2b6o, 3m9i, 1sor]
VXLAFGLSIATLXQ	VQ13	APXXIGLSVALXHL	AL13	1	4	[1ih5, 1fqy, 1h6i]
VXLAFGLALATLXQ	VQ13	AEFXAXLFYVFFGL	AL13	1	0	[2b6o, 3m9i, 2b6p, 2c32, 1ymg, 3j41, 1sor]
VXLAFGLALATLXQ	VQ13	GSVALAVGFSLTLG	GG13	1	4	[2b6p, 3m9i, 1ymg]
VXLAFGLSIATLXQ	VQ13	SXPLAIGXSXXXGH	SH13	1	4	[1j4n, 1fqy]
VXLAFGLALATLXQ	VQ13	SXXLAXGFSXTLGH	SH13	1	4	[2b6o, 2b6p, 3m9i, 2c32, 1ymg, 3j41]
VXLAFGLSIATLXQ	VQ13	PLXIGXSVXLGHLL	PL13	1	4	[1ih5, 1j4n, 1fqy, 1h6i]
VXLAFGLSIATLXQ	VQ13	IGLSVALGHLLAID	ID13	1	4	[1ih5]
AFTQIVAGXAXAXA	AA13	VGXFLFLWSAFVIA	VA13	2	0	[2w2e, 3zoj, 2w1p]
AXAXGLTVLTMAXA	AA13	AAEXFGTFWLVFGG	AG13	1	0	[2o9d, 2o9e, 2abm, 2o9f, 2o9g, 1rc2, 3nka, 3nkc, 3nk5]
AXAXGLTVLTMAXA	AA13	VVELXLSAGFLLVI	VI13	1	3	[2o9d, 2o9e, 2abm, 2o9f, 2o9g, 1rc2, 3nka]
AXAXGLXIGTLXXA	AA13	VVELXLTFQLALCI	VI13	1	3	[3d9s]
AXAXGLTVLTMAXA	AA13	VELVLSAGFLLVIH	VH13	1	3	[2o9d, 2o9e, 2o9f, 2o9g, 1rc2, 3nka]
APLLIGLLIAVIGA	AA13	VEMVIXAILMGLIL	VL13	4	3	[1fx8, 1ldi, 1ldf, 1lda]
AXAXGLAXATLXQA	AA13	VAXAXGFSLTLGHL	VL13	1	4	[2b6o, 2b6p, 3m9i, 2c32, 1ymg, 3j41, 1sor]
APLLIGLLIAVIGA	AA13	VIXGLGVAMAIYLT	VT13	4	1	[1fx8, 1ldi, 1ldf, 1lda]
APLLIGLLIAVIGA	AA13	VITAILMGLILALT	VT13	4	3	[1fx8, 1ldi]
AXAXGLTVLTMAXA	AA13	VLSAGFLLVIXGAT	VT13	1	3	[2o9d, 2o9e]
AXAXGLTVLTMAXA	AA13	LVLSAGFLLVIHGA	LA13	1	3	[2o9d, 2o9e, 2o9f, 2o9g, 1rc2, 3nka]
AXAXGLTVLTMAXA	AA13	AESFGTFWLVFGGS	AS13	1	0	[2o9d, 2o9e, 2o9f, 2o9g]
AFGGMIFVLVYCTA	AA13	AAIAEFIAXLLFLY	AY13	1	0	[2b5f]
AXAXGLTVLTMAXA	AA13	LXXTLIHLISIPVT	LT13	1	4	[2o9e, 2o9f]
AFGGMIFVLVYCTA	AA13	LPIGFAVFMVHLAT	LT13	1	4	[1z98, 3cn6, 4jc6, 4ia4, 3cll, 2b5f, 3cn5]
AFGGMIFVLVYCTA	AA13	EIIGTFVLVYTVFS	ES13	1	3	[1z98, 3cn6, 4jc6, 4ia4, 3cll, 2b5f, 3cn5]
AXAXGLTVLTMAXA	AA13	GLAXTLIHLISIPV	GV13	1	4	[2o9e, 2o9f]
AFGGMIFVLVYCTA	AA13	GXEIIGTFXLVYTV	GV13	1	3	[1z98, 3cn6, 4jc6, 4ia4, 3cll, 2b5f, 3cn5]
AXAXGLTVLTMAXA	AA13	GTFXLVFGGSGXAV	GV13	1	0	[2o9e, 2o9f]
AXAXGLTVLTMAXA	AA13	AEXFGTFWLVFGGC	AC13	1	0	[2abm, 1rc2, 3nka, 3nkc, 3nk5]
AXAXGLTVLTMAXA	AA13	EXFGTFWLVFGGXG	EG13	1	0	[2o9d, 2o9e, 2o9f, 2o9g]
AXAXGLTVLTMAXA	AA13	EXXXTFWLVFGGXG	EG13	1	0	[2abm, 1rc2, 3nka, 3nkc, 3nk5]
AXAXGLAXATLXQA	AA13	EFXAXLFYVFFGXG	EG13	1	0	[2b6o, 3m9i, 2b6p, 2c32, 1ymg, 3j41, 1sor]
AXAXGLXIGTLXXA	AA13	EFXXXXXFVFFGXG	EG13	1	0	[3d9s]
AXAXGLTVLTMAXA	AA13	ELVLSXGFLLVIXG	EG13	1	3	[2o9d, 2o9e, 2o9f, 2o9g, 1rc2, 3nka]
AICYXXAXXLGAVA	AA13	EFXAXLFYVFFGXG	EG13	2	0	[2b6p, 3m9i, 1ymg]
AXAXGLAXATLXQA	AA13	AIXAEFFAXLFYVF	AF13	1	0	[2b6p, 3m9i, 1ymg]
AFGGMIFVLVYCTA	AA13	AEIIGTFVLVYTVF	AF13	1	3	[1z98, 3cn6, 4jc6, 4ia4, 3cll, 2b5f, 3cn5]
AXAXGLAXATLXQA	AA13	ALAXGFSLTLGHLF	AF13	1	4	[2b6o, 2b6p, 3m9i, 2c32, 1ymg, 3j41, 1sor]
AICYXXAXXLGAVA	AA13	AIXAEFFAXLFYVF	AF13	2	0	[2b6p, 3m9i, 1ymg]
APLLIGLLIAVIGA	AA13	IXGLGVAXAIYLTA	IA13	4	1	[1fx8, 1ldi, 1ldf, 1lda]
AFGGMIFVLVYCTA	AA13	IIGTFVLVYTVFSA	IA13	1	3	[1z98, 3cn6, 4jc6, 4ia4, 3cll, 2b5f, 3cn5]
APLLIGLLIAVIGA	AA13	MVITAILMGLILAL	ML13	4	3	[1fx8, 1ldi, 1ldf, 1lda]
AFGGMIFVLVYCTA	AA13	IATLLFLYITVATV	IV13	1	0	[2b5f]
AICYXXAXXLGAVA	AA13	IXAEFFAXLFYVFF	IF13	2	0	[2b6p, 3m9i, 1ymg]
AXAXGLAXATLXQA	AA13	IXAEFFAXLFYVFF	IF13	1	0	[3m9i, 2b6p, 2c32, 1ymg]
AXAXGLAXATLXQA	AA13	LAVGFSLTLGHLXG	LG13	1	4	[2b6o, 2b6p, 3m9i, 2c32, 1ymg, 3j41, 1sor]
AXAXGLTVLTMAXA	AA13	LXAEXFGTFWLVFG	LG13	1	0	[2o9d, 2o9e, 2o9f, 2o9g, 3nka, 3nkc, 3nk5]
AXAXGLXIGTLXXA	AA13	LXIGXSVTLGHLXG	LG13	1	4	[3d9s]
AXAXGLXIGTLXXA	AA13	SIGXSVTLGHLXGI	SI13	1	4	[3d9s]
AFGGMIFVLVYCTA	AA13	FIATLLFLYITVXT	FT13	1	0	[1z98, 3cn6, 4jc6, 4ia4, 3cll, 2b5f, 3cn5]
AXAXGLAXATLXQA	AA13	CAEFFASLFYVFFG	CG13	1	0	[2b6p, 2c32, 1ymg, 3j41]
AICYXXAXXLGAVA	AA13	CAEFFASLFYVFFG	CG13	2	0	[2b6p, 1ymg]
AXAXGLAXATLXQA	AA13	FAXLFYVFFGLGAS	FS13	1	0	[2b6o, 3m9i, 2b6p]
AXAXGLXIGTLXXA	AA13	FLAXXXFVFFGXGS	FS13	1	0	[3d9s]
AICYXXAXXLGAVA	AA13	FAXLFYVFFGLGAS	FS13	2	0	[2b6p, 3m9i]
APLLIGLLIAVIGA	AA13	AVEMVITAIXMGLI	AI13	4	3	[1fx8, 1ldi, 1ldf, 1lda]
AXAXGLTVLTMAXA	AA13	AIGXAXTLIXLISI	AI13	1	4	[2o9e, 2abm, 2o9f, 2o9g, 1rc2, 3nkc, 3nk5]
AFGGMIFVLVYCTA	AA13	AIAEFXATXLFLYI	AI13	1	0	[1z98, 3cn6, 4jc6, 4ia4, 3cll, 2b5f, 3cn5]
AXAXGLTVLTMAXA	AA13	RKLAAESFGTFWLV	RV13	1	0	[2o9e]
AXAXGLAXATLXQA	AA13	RAIXAEFFAXLFYV	RV13	1	0	[2b6p, 3m9i, 1ymg]
AICYXXAXXLGAVA	AA13	RAIXAEFFAXLFYV	RV13	2	0	[2b6p, 3m9i, 1ymg]
AXAXGLAXATLXQA	AA13	AVGFSLTLGHLFGM	AM13	1	4	[2b6o, 2b6p, 3m9i, 2c32, 1ymg, 1sor]
AXAXGLTVLTMAXA	AA13	FAPIAIGLALTLIH	FH13	1	4	[2o9e]
AXAXGLXIGTLXXA	AA13	VFAEFLATLXFVFF	VF13	1	0	[3d9s]
AXAXGLXIGTLXXA	AA13	VELXXTFQLXLCIF	VF13	1	3	[3d9s]
AFTQIVAGXAXAXA	AA13	GEFVGTFLFLWSAF	GF13	2	0	[2w2e, 3zoj, 2w1p]
AXAXGLXIGTLXXA	AA13	LXXTXQLXLCIFAS	LS13	1	3	[3d9s]
AICYXXAXXLGAVA	AA13	FFAXLFYVFFGXGA	FA13	2	0	[2b6p, 3m9i, 1ymg]
AXAXGLTVLTMAXA	AA13	FWLVFGGXGSAVLA	FA13	1	0	[2o9e, 2o9f]
AXAXGLAXATLXQA	AA13	FFAXLFYVFFGXGA	FA13	1	0	[2b6o, 2b6p, 3m9i, 2c32, 1ymg, 3j41, 1sor]
AXAXGLTVLTMAXA	AA13	FGTFWLVFGGXGSA	FA13	1	0	[2o9e, 2abm, 2o9f]
AXAXGLXIGTLXXA	AA13	ELXXTFQLXLCIFA	EA13	1	3	[3d9s]
AFGGMIFVLVYCTA	AA13	EFIATLLFLYITVA	EA13	1	0	[1z98, 3cn6, 4jc6, 4ia4, 3cll, 2b5f, 3cn5]
APLLIGLLIAVIGA	AA13	EMVITAILMGLILA	EA13	4	3	[1fx8, 1ldi, 1ldf, 1lda]
AXAXGLXIGTLXXA	AA13	FAEFXATLXFVFFG	FG13	1	0	[3d9s]
AICYXXAXXLGAVA	AA13	FAEFXATLFYVFFG	FG13	2	0	[3m9i]
AXAXGLAXATLXQA	AA13	FAEFXATLFYVFFG	FG13	1	0	[2b6o, 3m9i, 1sor]
AFTQIVAGXAXAXA	AA13	FVGTFLFLWSAFVI	FI13	2	0	[2w2e, 3zoj, 2w1p]
AXAXGLTVLTMAXA	AA13	FRKLAAESFGTFWL	FL13	1	0	[2o9e]
APLLIGLLIAVIGA	AA13	FAVEMVITAILMGL	FL13	4	3	[1fx8, 1ldi, 1lda]
AFGGMIFVLVYCTA	AA13	PIGFAVFMVHLATI	PI13	1	4	[1z98, 3cn6, 4jc6, 4ia4, 3cll, 2b5f, 3cn5]
AXAXGLTVLTMAXA	AA13	PIAIGLAXTLIXLI	PI13	1	4	[2o9d, 2o9e, 2abm, 2o9f, 2o9g, 1rc2, 3nka, 3nkc, 3nk5]
AXAXGLTVLTMAXA	AA13	TFXLVFGGSGSAVL	TL13	1	0	[2o9e, 2o9f]
AXAXGLTVLTMAXA	AA13	WLVFGGSGSAXXAA	WA13	1	0	[2o9e, 2o9f]
AFGGMIFVLVYCTA	AA13	PLPIGFAVFMVHLA	PA13	1	4	[1z98, 3cn6, 4jc6, 4ia4, 3cll, 2b5f, 3cn5]
AXAXGLAXATLXQA	AA13	GSVALAVGFSLTLG	GG13	1	4	[2b6p, 3m9i, 1ymg]
AXAXGLTVLTMAXA	AA13	SFGTFWLVFGGSGS	SS13	1	0	[2o9d, 2o9e, 2o9f, 2o9g]
AFGGMIFVLVYCTA	AA13	APLXIGFAVFMVHL	AL13	1	4	[1z98, 3cn6, 4jc6, 4ia4, 3cll, 2b5f, 3cn5]
AXAXGLAXATLXQA	AA13	AEFXAXLFYVFFGL	AL13	1	0	[2b6o, 3m9i, 2b6p, 2c32, 1ymg, 3j41, 1sor]
AXAXGLXIGTLXXA	AA13	AEFXAXLXFVFFGL	AL13	1	0	[3d9s]
AXAXGLTVLTMAXA	AA13	APXAIGLXXTLXXL	AL13	1	4	[2o9d, 2o9e, 2o9f, 2o9g, 1rc2, 3nka, 3nkc, 3nk5]
AICYXXAXXLGAVA	AA13	AEFXAXLFYVFFGL	AL13	2	0	[2b6p, 3m9i, 1ymg]
AXAXGLXIGTLXXA	AA13	AXVVELILTXQLXL	AL13	1	3	[3d9s]
AXAXGLTVLTMAXA	AA13	CFGTFWLVFGGCGS	CS13	1	0	[2abm, 1rc2, 3nka, 3nkc, 3nk5]
APLLIGLLIAVIGA	AA13	IXVIXGLGVAMAIY	IY13	4	1	[1fx8, 1ldi, 1ldf, 1lda]
AFGGMIFVLVYCTA	AA13	AEFXATLLFLYITV	AV13	1	0	[1z98, 3cn6, 4jc6, 4ia4, 3cll, 2b5f, 3cn5]
AXAXGLXIGTLXXA	AA13	ALSIGLSVTLGHLV	AV13	1	4	[3d9s]
APLLIGLLIAVIGA	AA13	EISVIXGLGVAMAI	EI13	4	1	[1fx8, 1ldi, 1ldf, 1lda]
APLLIGLLIAVIGA	AA13	SVIXGLGVAMAIYL	SL13	4	1	[1fx8, 1ldi, 1ldf, 1lda]
AXAXGLAXATLXQA	AA13	SXXLAXGFSXTLGH	SH13	1	4	[2b6o, 2b6p, 3m9i, 2c32, 1ymg, 3j41]
AXAXGLXIGTLXXA	AA13	SXALSIXLSXXLGH	SH13	1	4	[3d9s]
AFTQIVAGXAXAXA	AA13	SGEFVGTFLFLWSA	SA13	2	0	[2w2e, 3zoj, 2w1p]
AFGGMIFVLVYCTA	AA13	IAEFIXTLLFLYIT	IT13	1	0	[1z98, 3cn6, 4jc6, 4ia4, 3cll, 2b5f, 3cn5]
AXAXGLXIGTLXXA	AA13	PALSIGXSVXLGHL	PL13	1	4	[3d9s]
AFGGMIFVLVYCTA	AA13	LAPLPIGFAVFMVH	LH13	1	4	[2b5f]
AXAXGLTVLTMAXA	AA13	IGLAXTLIHLISIP	IP13	1	4	[2o9e, 2o9f]
AFTQIVAGXAXAXA	AA13	MSGEFVGTFLFLWS	MS13	2	0	[2w2e, 2w1p]
AXAXGLTVLTMAXA	AA13	IAIGLAXTLIXLIS	IS13	1	4	[2o9d, 2o9e, 2o9f, 2abm, 2o9g, 1rc2, 3nka, 3nkc, 3nk5]
AFTQIVAGXAXAXA	AA13	EFVGTFLFLWSAFV	EV13	2	0	[2w2e, 3zoj, 2w1p]
AXAXGLXIGTLXXA	AA13	QAMVVELILTFQLA	QA13	1	3	[3d9s]
AXAXGLTVLTMAXA	AA13	LSAGFLLVIHGATD	LD13	1	3	[2o9e]
AXAXGLTVLTMAXA	AA13	KLXAEXFGTFWLVF	KF13	1	0	[2o9e]
AFGGMIFVLVYCTA	AA13	RAAIAEFIATLLFL	RL13	1	0	[2b5f]
AXAXGLXIGTLXXA	AA13	MVVELILTFQLALC	MC13	1	3	[3d9s]
LAXGLALATXVQAV	LV13	VAXAXGFSLTLGHL	VL13	1	4	[2b6o, 2b6p, 3m9i, 2c32, 1ymg, 3j41, 1sor]
LVVELVLSAGFLXV	LV13	VGGIIGXLIYRTLL	VL13	3	5	[2o9e]
LAXGLTVLTMAXAV	LV13	AAEXFGTFWLVFGG	AG13	1	0	[2o9d, 2o9e, 2abm, 2o9f, 2o9g, 1rc2, 3nka, 3nkc, 3nk5]
LAXGLTVLTMAXAV	LV13	VELVLSAGFLLVIH	VH13	1	3	[2o9d, 2o9e, 2o9f, 2o9g, 1rc2, 3nka]
LAXGLSIATLAQSV	LV13	VVAEFLATTLFXFI	VI13	1	0	[1fqy, 1h6i]
LAXGLTVLTMAXAV	LV13	VVELXLSAGFLLVI	VI13	1	3	[2o9d, 2o9e, 2abm, 2o9f, 2o9g, 1rc2, 3nka]
LVVELVLSAGFLXV	LV13	VVXXIVAAXLLYLI	VI13	3	2	[2o9e, 2o9f]
LAXGLSIATLAQSV	LV13	VVAEFLAMILFXXI	VI13	1	0	[1j4n]
LAXGLTVLTMAXAV	LV13	VLSAGFLLVIXGAT	VT13	1	3	[2o9d, 2o9e]
LVVELVLSAGFLXV	LV13	WXFWVVPIVGGIIG	WG13	3	5	[2o9e, 2abm, 2o9f, 2o9g, 1rc2, 3nka, 3nkc, 3nk5]
LAXGLTVLTMAXAV	LV13	LVLSAGFLLVIHGA	LA13	1	3	[2o9d, 2o9e, 2o9f, 2o9g, 1rc2, 3nka]
LAXGLSIATLAQSV	LV13	LAMILFXFISIGSA	LA13	1	0	[1j4n]
LAXGLSIATLAQSV	LV13	LAIGXSVAXGHLXA	LA13	1	4	[1j4n, 1fqy, 1h6i]
LAXGLSIATLAQSV	LV13	LATTLFXFISIGSA	LA13	1	0	[1fqy, 1h6i]
LAXGLSIATLAQSV	LV13	VAEFLATTLFXFIS	VS13	1	0	[1fqy, 1h6i]
LAXGLSIATLAQSV	LV13	VAEFLAMILFXFIS	VS13	1	0	[1j4n]
LVVELVLSAGFLXV	LV13	IXGXIXXXLIYRXL	IL13	3	5	[2o9e]
LVVELVLSAGFLXV	LV13	IAQXXGGIXXAXXL	IL13	3	2	[2o9e, 2abm, 2o9f, 2o9g, 1rc2, 3nka, 3nkc, 3nk5]
LILTGILLLVILVV	LV13	VAPCVGXVVFCQFY	VY13	3	5	[3c02]
LVVELVLSAGFLXV	LV13	VXPIVGXIIGGLIY	VY13	3	5	[2o9e, 2abm, 2o9f, 2o9g, 1rc2, 3nka, 3nkc, 3nk5]
LAXGLTVLTMAXAV	LV13	AESFGTFWLVFGGS	AS13	1	0	[2o9d, 2o9e, 2o9f, 2o9g]
LISLXFGLSIATMV	LV13	IXAQCXGAXIGAXI	II13	1	2	[3gd8]
LVVELVLSAGFLXV	LV13	AQVVGGIVAAXXLY	AY13	3	2	[2o9e, 2abm, 2o9f]
LAXGLTVLTMAXAV	LV13	LXXTLIHLISIPVT	LT13	1	4	[2o9e, 2o9f]
LISLXFGLSIATMV	LV13	LLVELIITFQLVXT	LT13	1	3	[3gd8, 2d57, 2zz9, 3iyz]
LVVELVLSAGFLXV	LV13	LXXTLIHLISIPVT	LT13	3	4	[2o9e, 2o9f]
LAXGLTVLTMAXAV	LV13	GLAXTLIHLISIPV	GV13	1	4	[2o9e, 2o9f]
LAXGLTVLTMAXAV	LV13	GTFXLVFGGSGXAV	GV13	1	0	[2o9e, 2o9f]
LVVELVLSAGFLXV	LV13	GLAXTLIHLISIPV	GV13	3	4	[2o9e, 2o9f]
LAXGLSIATLAQSV	LV13	EFXXTXLFXFISIG	EG13	1	0	[1fqy, 1h6i]
LAXGLTVLTMAXAV	LV13	EXFGTFWLVFGGXG	EG13	1	0	[2o9d, 2o9e, 2o9f, 2o9g]
LAXGLALATXVQAV	LV13	EFXAXLFYVFFGXG	EG13	1	0	[2b6o, 3m9i, 2b6p, 2c32, 1ymg, 3j41, 1sor]
LLGAVAGAAVLYSV	LV13	EFXAXLFYVFFGXG	EG13	2	0	[2b6o, 3m9i, 2b6p, 1ymg]
LVVELVLSAGFLXV	LV13	EQLWFFWVVPIXGG	EG13	3	5	[2o9e, 2o9f]
LAXGLSIATLAQSV	LV13	EFXAMILFXFISIG	EG13	1	0	[1j4n]
LAXGLTVLTMAXAV	LV13	EXXXTFWLVFGGXG	EG13	1	0	[2abm, 1rc2, 3nka, 3nkc, 3nk5]
LAXGLTVLTMAXAV	LV13	ELVLSXGFLLVIXG	EG13	1	3	[2o9d, 2o9e, 2o9f, 2o9g, 1rc2, 3nka]
LAXGLSIATLAQSV	LV13	AVXAEFLAMILFXF	AF13	1	0	[1j4n]
LLGAVAGAAVLYSV	LV13	AIXAEFFAXLFYVF	AF13	2	0	[2b6p, 3m9i, 1ymg]
LAXGLALATXVQAV	LV13	AIXAEFFAXLFYVF	AF13	1	0	[2b6p, 3m9i, 1ymg]
LAXGLALATXVQAV	LV13	ALAXGFSLTLGHLF	AF13	1	4	[2b6o, 2b6p, 3m9i, 2c32, 1ymg, 3j41, 1sor]
LAXGLTVLTMAXAV	LV13	AEXFGTFWLVFGGC	AC13	1	0	[2abm, 1rc2, 3nka, 3nkc, 3nk5]
LISLXFGLSIATMV	LV13	YIXAQCLGAIXGAG	YG13	1	2	[3gd8]
LAXGLSIATLAQSV	LV13	RAXVAEFLAMILFI	RI13	1	0	[1j4n]
LLGAVAGAAVLYSV	LV13	IXAEFFAXLFYVFF	IF13	2	0	[3m9i, 2b6p, 1ymg]
LAXGLALATXVQAV	LV13	IXAEFFAXLFYVFF	IF13	1	0	[3m9i, 2b6p, 2c32, 1ymg]
LAXGLALATXVQAV	LV13	LAVGFSLTLGHLXG	LG13	1	4	[2b6o, 2b6p, 3m9i, 2c32, 1ymg, 3j41, 1sor]
LAXGLTVLTMAXAV	LV13	LXAEXFGTFWLVFG	LG13	1	0	[2o9d, 2o9e, 2o9f, 2o9g, 3nka, 3nkc, 3nk5]
LVVELVLSAGFLXV	LV13	LEQLWFFWVVPIVG	LG13	3	5	[2o9e, 2o9f]
LAXGLALATXVQAV	LV13	CAEFFASLFYVFFG	CG13	1	0	[2b6p, 2c32, 1ymg, 3j41]
LLGAVAGAAVLYSV	LV13	CAEFFASLFYVFFG	CG13	2	0	[2b6p, 1ymg]
LAXGLALATXVQAV	LV13	FAXLFYVFFGLGAS	FS13	1	0	[2b6o, 3m9i, 2b6p]
LLGAVAGAAVLYSV	LV13	FAXLFYVFFGLGAS	FS13	2	0	[2b6o, 3m9i, 2b6p]
LAXGLSIATLAQSV	LV13	FLAMILFXFISXGS	FS13	1	0	[1j4n]
LAXGLSIATLAQSV	LV13	FLATXLFXFISXGS	FS13	1	0	[1fqy, 1h6i]
LAXGLTVLTMAXAV	LV13	RKLAAESFGTFWLV	RV13	1	0	[2o9e]
LAXGLALATXVQAV	LV13	RAIXAEFFAXLFYV	RV13	1	0	[2b6p, 3m9i, 1ymg]
LLGAVAGAAVLYSV	LV13	RAIXAEFFAXLFYV	RV13	2	0	[2b6p, 3m9i, 1ymg]
LAXGLSIATLAQSV	LV13	AIGXSVAXGHLXAI	AI13	1	4	[1j4n, 1fqy, 1h6i]
LAXGLTVLTMAXAV	LV13	AIGXAXTLIXLISI	AI13	1	4	[2o9e, 2abm, 2o9f, 2o9g, 1rc2, 3nkc, 3nk5]
LAXGLSIATLAQSV	LV13	AEFLAMILFXXISI	AI13	1	0	[1j4n]
LAXGLSIATLAQSV	LV13	AEFLAXXLFXFIXI	AI13	1	0	[1fqy, 1h6i]
LVVELVLSAGFLXV	LV13	AIGXAXTLIXLISI	AI13	3	4	[2o9e, 2abm, 2o9f, 2o9g, 1rc2, 3nkc, 3nk5]
LAXGLALATXVQAV	LV13	AVGFSLTLGHLFGM	AM13	1	4	[2b6o, 2b6p, 3m9i, 2c32, 1ymg, 1sor]
LAXGLSIATLAQSV	LV13	GPLAIGFSVALGHL	GL13	1	4	[1j4n]
LISLXFGLSIATMV	LV13	GHGLLVELIITFXL	GL13	1	3	[3iyz]
LAXGLTVLTMAXAV	LV13	FAPIAIGLALTLIH	FH13	1	4	[2o9e]
LVVELVLSAGFLXV	LV13	FAPIAIGLALTLIH	FH13	3	4	[2o9e]
LISLXFGLSIATMV	LV13	VELIXTFQLVFTIF	VF13	1	3	[3gd8, 2d57, 2zz9]
LISLXFGLSIATMV	LV13	HGLLVELIITFQLV	HV13	1	3	[3gd8, 2d57, 2zz9, 3iyz]
LISLXFGLSIATMV	LV13	GLLVELIITFQLVF	GF13	1	3	[3gd8, 2d57, 2zz9, 3iyz]
LAXGLALATXVQAV	LV13	FFAXLFYVFFGXGA	FA13	1	0	[2b6o, 2b6p, 3m9i, 2c32, 1ymg, 3j41, 1sor]
LAXGLTVLTMAXAV	LV13	FWLVFGGXGSAVLA	FA13	1	0	[2o9e, 2o9f]
LAXGLTVLTMAXAV	LV13	FGTFWLVFGGXGSA	FA13	1	0	[2o9e, 2abm, 2o9f]
LISLXFGLSIATMV	LV13	FYIXAQCLGAIXGA	FA13	1	2	[3gd8]
LLGAVAGAAVLYSV	LV13	FFAXLFYVFFGXGA	FA13	2	0	[2b6o, 2b6p, 3m9i, 1ymg]
LISLXFGLSIATMV	LV13	LIXTFQLVFTIFAS	LS13	1	3	[3gd8, 2d57, 2zz9]
LVVELVLSAGFLXV	LV13	LWFFWVVPIVGGXI	LI13	3	5	[2o9e, 2o9f]
LILTGILLLVILVV	LV13	LSSVVXXIILXIGI	LI13	3	4	[3c02]
LISLXFGLSIATMV	LV13	LVELIITFQLVFTI	LI13	1	3	[3gd8, 2d57, 2zz9, 3iyz]
LAXGLALATXVQAV	LV13	FAEFXATLFYVFFG	FG13	1	0	[2b6o, 3m9i, 1sor]
LVVELVLSAGFLXV	LV13	FFXVVPIXGGIXGG	FG13	3	5	[2o9e, 2abm, 2o9f, 2o9g, 1rc2, 3nka, 3nkc, 3nk5]
LLGAVAGAAVLYSV	LV13	FAEFXATLFYVFFG	FG13	2	0	[2b6o, 3m9i]
LISLXFGLSIATMV	LV13	ELIXTFQLVFTIFA	EA13	1	3	[3gd8, 2d57, 2zz9]
LAXGLTVLTMAXAV	LV13	FRKLAAESFGTFWL	FL13	1	0	[2o9e]
LVVELVLSAGFLXV	LV13	FWVXPIVGGIIGGL	FL13	3	5	[2o9e, 2abm, 2o9f, 2o9g, 1rc2, 3nka, 3nkc, 3nk5]
LISLXFGLSIATMV	LV13	AAQXLGAIXGAGIL	AL13	1	2	[3gd8]
LAXGLTVLTMAXAV	LV13	APXAIGLXXTLXXL	AL13	1	4	[2o9d, 2o9e, 2o9f, 2o9g, 1rc2, 3nka, 3nkc, 3nk5]
LVVELVLSAGFLXV	LV13	APXAIGLXXTLXXL	AL13	3	4	[2o9e, 2o9f, 2o9g, 1rc2, 3nka, 3nkc, 3nk5]
LAXGLALATXVQAV	LV13	AEFXAXLFYVFFGL	AL13	1	0	[2b6o, 3m9i, 2b6p, 2c32, 1ymg, 3j41, 1sor]
LAXGLSIATLAQSV	LV13	APXXIGLSVALXHL	AL13	1	4	[1fqy, 1h6i]
LLGAVAGAAVLYSV	LV13	AEFXAXLFYVFFGL	AL13	2	0	[2b6o, 3m9i, 2b6p, 1ymg]
LVVELVLSAGFLXV	LV13	PIAIGLAXTLIXLI	PI13	3	4	[2o9e, 2abm, 2o9f, 2o9g, 1rc2, 3nka, 3nkc, 3nk5]
LAXGLTVLTMAXAV	LV13	PIAIGLAXTLIXLI	PI13	1	4	[2o9d, 2o9e, 2abm, 2o9f, 2o9g, 1rc2, 3nka, 3nkc, 3nk5]
LAXGLTVLTMAXAV	LV13	TFXLVFGGSGSAVL	TL13	1	0	[2o9e, 2o9f]
LAXGLALATXVQAV	LV13	GSVALAVGFSLTLG	GG13	1	4	[2b6p, 3m9i, 1ymg]
LILTGILLLVILVV	LV13	VPLVAPCVGSVVFC	VC13	3	5	[3c02]
LAXGLTVLTMAXAV	LV13	SFGTFWLVFGGSGS	SS13	1	0	[2o9d, 2o9e, 2o9f, 2o9g]
LAXGLTVLTMAXAV	LV13	CFGTFWLVFGGCGS	CS13	1	0	[2abm, 1rc2, 3nka, 3nkc, 3nk5]
LISLXFGLSIATMV	LV13	VXYIXAQCLGAIIG	VG13	1	2	[3gd8]
LILTGILLLVILVV	LV13	VXGLIILCIGITFG	VG13	3	4	[3c02]
LAXGLTVLTMAXAV	LV13	WLVFGGSGSAXXAA	WA13	1	0	[2o9e, 2o9f]
LVVELVLSAGFLXV	LV13	WVXPIVGGXIGGXI	WI13	3	5	[2o9e, 2abm, 2o9f, 2o9g, 1rc2, 3nka, 3nkc, 3nk5]
LAXGLALATXVQAV	LV13	SXXLAXGFSXTLGH	SH13	1	4	[2b6o, 2b6p, 3m9i, 2c32, 1ymg, 3j41]
LAXGLSIATLAQSV	LV13	SXPLAIGXSXXXGH	SH13	1	4	[1j4n, 1fqy]
LILTGILLLVILVV	LV13	KLSSVVGLIILCIG	KG13	3	4	[3c02]
LVVELVLSAGFLXV	LV13	QVVGGIVAAALLYL	QL13	3	2	[2o9e, 2abm, 2o9f]
LVVELVLSAGFLXV	LV13	IGLAXTLIHLISIP	IP13	3	4	[2o9e, 2o9f]
LAXGLTVLTMAXAV	LV13	IGLAXTLIHLISIP	IP13	1	4	[2o9e, 2o9f]
LVVELVLSAGFLXV	LV13	IAIGLAXTLIXLIS	IS13	3	4	[2o9e, 2o9f, 2abm, 2o9g, 1rc2, 3nka, 3nkc, 3nk5]
LAXGLTVLTMAXAV	LV13	IAIGLAXTLIXLIS	IS13	1	4	[2o9d, 2o9e, 2o9f, 2abm, 2o9g, 1rc2, 3nka, 3nkc, 3nk5]
LAXGLSIATLAQSV	LV13	PLXIGXSVXLGHLL	PL13	1	4	[1j4n, 1fqy, 1h6i]
LILTGILLLVILVV	LV13	LVAPCVGSVVFCQF	LF13	3	5	[3c02]
LVVELVLSAGFLXV	LV13	QLWFFWVVPIVGGI	QI13	3	5	[2o9e, 2o9f]
LVVELVLSAGFLXV	LV13	VPIVGGIIGGLIYR	VR13	3	5	[2o9e]
LVVELVLSAGFLXV	LV13	PIVGGIIGGLIYRT	PT13	3	5	[2o9e]
LVVELVLSAGFLXV	LV13	GGIIGGLIYRTLLE	GE13	3	5	[2o9e]
LAXGLTVLTMAXAV	LV13	LSAGFLLVIHGATD	LD13	1	3	[2o9e]
LILTGILLLVILVV	LV13	SVVGLIILCIGITF	SF13	3	4	[3c02]
LILTGILLLVILVV	LV13	SSVVGLIILCIGIT	ST13	3	4	[3c02]
LAXGLTVLTMAXAV	LV13	KLXAEXFGTFWLVF	KF13	1	0	[2o9e]
LILTGILLLVILVV	LV13	WVPLVAPCVGSVVF	WF13	3	5	[3c02]
LILTGILLLVILVV	LV13	PLVAPCVGSVVFCQ	PQ13	3	5	[3c02]
AAEXFGTFWLVFGG	AG13	GYVIAQVVGGIVAA	GA13	0	2	[2o9d, 2o9e, 2abm, 2o9f, 2o9g, 1rc2, 3nka, 3nkc, 3nk5]
AAEXFGTFWLVFGG	AG13	GVALAXGLTVLTMA	GA13	0	1	[2o9d, 2o9e, 2abm, 2o9f, 2o9g, 1rc2, 3nka, 3nkc, 3nk5]
AAEXFGTFWLVFGG	AG13	YXXAQVXGXIVAXA	YA13	0	2	[2o9d, 2o9e, 2abm, 2o9f, 2o9g, 1rc2, 3nka, 3nkc, 3nk5]
AXXLAIAAXIYXLG	AG13	VVGXFXLVFFGPGA	VA13	1	0	[3ne2]
AXXLTVLTMAXXXG	AG13	VELVLSAGFLLVIH	VH13	1	3	[2o9d, 2o9e, 2o9f, 2o9g, 1rc2, 3nka]
AXXLXIATLAQXVG	AG13	VVAEFLATTLFXFI	VI13	1	0	[1fqy, 1h6i]
AXXLXIATLAQXVG	AG13	VVAEFLAMILFXXI	VI13	1	0	[1j4n]
AAEXFGTFWLVFGG	AG13	VVXXIVAAXLLYLI	VI13	0	2	[2o9e, 2o9f]
AXXXXIGTLXXAXG	AG13	VVELXLTFQLALCI	VI13	1	3	[3d9s]
AXXLTVLTMAXXXG	AG13	VVELXLSAGFLLVI	VI13	1	3	[2o9d, 2o9e, 2o9f, 2o9g, 1rc2, 3nka]
AAEXFGTFWLVFGG	AG13	VXAQVVGGIVAXXL	VL13	0	2	[2o9d, 2o9e, 2abm, 2o9f, 2o9g, 1rc2, 3nka, 3nkc, 3nk5]
AXXXALATLVQXXG	AG13	VAXAXGFSLTLGHL	VL13	1	4	[2b6o, 2b6p, 3m9i, 2c32, 1ymg, 3j41, 1sor]
AAEXFGTFWLVFGG	AG13	IAQXXGGIXXAXXL	IL13	0	2	[2o9d, 2o9e, 2abm, 2o9f, 2o9g, 1rc2, 3nka, 3nkc, 3nk5]
AXXLTVLTMAXXXG	AG13	VLSAGFLLVIXGAT	VT13	1	3	[2o9d, 2o9e]
AXXLXIATLAQXVG	AG13	VAEFLATTLFXFIS	VS13	1	0	[1fqy, 1h6i]
AXXLXIATLAQXVG	AG13	VAEFLAMILFXFIS	VS13	1	0	[1j4n]
AXXLTVLTMAXXXG	AG13	LVLSAGFLLVIHGA	LA13	1	3	[2o9d, 2o9e, 2o9f, 2o9g, 1rc2, 3nka]
AXXLXIATLAQXVG	AG13	LAIGXSVAXGHLXA	LA13	1	4	[1j4n, 1fqy, 1h6i]
AXXLXIATLAQXVG	AG13	LATTLFXFISIGSA	LA13	1	0	[1fqy, 1h6i]
AXXLXIATLAQXVG	AG13	LAMILFXFISIGSA	LA13	1	0	[1j4n]
AAEXFGTFWLVFGG	AG13	VVGYVXAQVVGGIV	VV13	0	2	[2o9d, 2o9e, 2o9f, 3nka, 3nk5]
AAEXFGTFWLVFGG	AG13	AQVVGGIVAAXXLY	AY13	0	2	[2o9e, 2abm, 2o9f]
AKEVVGYVIAQXVG	AG13	AESFGTFWLVFGGS	AS13	2	0	[2o9e]
AXXLTVLTMAXXXG	AG13	AESFGTFWLVFGGS	AS13	1	0	[2o9d, 2o9e, 2o9f, 2o9g]
AXXLTVLTMAXXXG	AG13	LXXTLIHLISIPVT	LT13	1	4	[2o9e, 2o9f]
AKEVVGYVIAQXVG	AG13	GTFXLVFGGSGXAV	GV13	2	0	[2o9e]
AXXLTVLTMAXXXG	AG13	GTFXLVFGGSGXAV	GV13	1	0	[2o9e, 2o9f]
AXXLTVLTMAXXXG	AG13	GLAXTLIHLISIPV	GV13	1	4	[2o9e, 2o9f]
AXXLXIATLAQXVG	AG13	EFXXTXLFXFISIG	EG13	1	0	[1fqy, 1h6i]
AXXXXIGTLXXAXG	AG13	EFXXXXXFVFFGXG	EG13	1	0	[3d9s]
AXXLAIAAXIYXLG	AG13	EVVGTFXLVFFGXG	EG13	1	0	[3ne2]
AXXLTVLTMAXXXG	AG13	EXFGTFWLVFGGXG	EG13	1	0	[2o9d, 2o9e, 2o9f, 2o9g]
AXXLAIAAXIYXLG	AG13	EXIGTFLLMLVIXG	EG13	1	3	[3ne2]
AXXLXIATLAQXVG	AG13	EFXAMILFXFISIG	EG13	1	0	[1j4n]
AXXXALATLVQXXG	AG13	EFXAXLFYVFFGXG	EG13	1	0	[2b6o, 3m9i, 2b6p, 2c32, 1ymg, 3j41, 1sor]
AXXLTVLTMAXXXG	AG13	EXXXTFWLVFGGXG	EG13	1	0	[1rc2, 3nka, 3nkc, 3nk5]
AKEVVGYVIAQXVG	AG13	EXFGTFWLVFGGXG	EG13	2	0	[2o9e]
AXXLTVLTMAXXXG	AG13	ELVLSXGFLLVIXG	EG13	1	3	[2o9d, 2o9e, 2o9f, 2o9g, 1rc2, 3nka]
AXXLTVLTMAXXXG	AG13	AEXFGTFWLVFGGC	AC13	1	0	[1rc2, 3nka, 3nkc, 3nk5]
AXXLXIATLAQXVG	AG13	AVXAEFLAMILFXF	AF13	1	0	[1j4n]
AXXXALATLVQXXG	AG13	ALAXGFSLTLGHLF	AF13	1	4	[2b6o, 2b6p, 3m9i, 2c32, 1ymg, 3j41, 1sor]
AXXXALATLVQXXG	AG13	AIXAEFFAXLFYVF	AF13	1	0	[2b6p, 3m9i, 1ymg]
AXXLAIAAXIYXLG	AG13	ILTEAIGTFLLMLV	IV13	1	3	[3ne2]
AXXLXIATLAQXVG	AG13	RAXVAEFLAMILFI	RI13	1	0	[1j4n]
AXXXALATLVQXXG	AG13	IXAEFFAXLFYVFF	IF13	1	0	[3m9i, 2b6p, 2c32, 1ymg]
AKEVVGYVIAQXVG	AG13	LXAEXFGTFWLVFG	LG13	2	0	[2o9e]
AXXXXIGTLXXAXG	AG13	LXIGXSVTLGHLXG	LG13	1	4	[3d9s]
AXXXALATLVQXXG	AG13	LAVGFSLTLGHLXG	LG13	1	4	[2b6o, 2b6p, 3m9i, 2c32, 1ymg, 3j41, 1sor]
AXXLTVLTMAXXXG	AG13	LXAEXFGTFWLVFG	LG13	1	0	[2o9d, 2o9e, 2o9f, 2o9g, 3nka, 3nkc, 3nk5]
AXXXXIGTLXXAXG	AG13	SIGXSVTLGHLXGI	SI13	1	4	[3d9s]
AAEXFGTFWLVFGG	AG13	FAGVALAFGLTVXT	FT13	0	1	[2o9e, 2o9f]
AXXXALATLVQXXG	AG13	CAEFFASLFYVFFG	CG13	1	0	[2b6p, 2c32, 1ymg, 3j41]
AXXLXIATLAQXVG	AG13	FLAMILFXFISXGS	FS13	1	0	[1j4n]
AXXXXIGTLXXAXG	AG13	FLAXXXFVFFGXGS	FS13	1	0	[3d9s]
AXXXALATLVQXXG	AG13	FAXLFYVFFGLGAS	FS13	1	0	[2b6o, 3m9i, 2b6p]
AXXLXIATLAQXVG	AG13	FLATXLFXFISXGS	FS13	1	0	[1fqy, 1h6i]
AXXXALATLVQXXG	AG13	RAIXAEFFAXLFYV	RV13	1	0	[2b6p, 3m9i, 1ymg]
AKEVVGYVIAQXVG	AG13	RKLAAESFGTFWLV	RV13	2	0	[2o9e]
AXXLTVLTMAXXXG	AG13	RKLAAESFGTFWLV	RV13	1	0	[2o9e]
AXXLXIATLAQXVG	AG13	AIGXSVAXGHLXAI	AI13	1	4	[1j4n, 1fqy, 1h6i]
AXXLXIATLAQXVG	AG13	AEFLAXXLFXFIXI	AI13	1	0	[1fqy, 1h6i]
AXXLTVLTMAXXXG	AG13	AIGXAXTLIXLISI	AI13	1	4	[2o9e, 2o9f, 2o9g, 1rc2, 3nkc, 3nk5]
AXXLAIAAXIYXLG	AG13	AIXXAFALXIAAXI	AI13	1	1	[3ne2]
AXXLXIATLAQXVG	AG13	AEFLAMILFXXISI	AI13	1	0	[1j4n]
AAEXFGTFWLVFGG	AG13	AIGXAXTLIXLISI	AI13	0	4	[2abm, 1rc2, 3nk5]
AXXLXIATLAQXVG	AG13	GPLAIGFSVALGHL	GL13	1	4	[1j4n]
AAEXFGTFWLVFGG	AG13	GFAGXALAFGLTVL	GL13	0	1	[2o9e, 2o9f]
AXXXALATLVQXXG	AG13	AVGFSLTLGHLFGM	AM13	1	4	[2b6o, 2b6p, 3m9i, 2c32, 1ymg, 1sor]
AAEXFGTFWLVFGG	AG13	AGVALAFGLTVLTM	AM13	0	1	[2o9e, 2o9f]
AXXLTVLTMAXXXG	AG13	FAPIAIGLALTLIH	FH13	1	4	[2o9e]
AAEXFGTFWLVFGG	AG13	FGLTVLTMAFAVGH	FH13	0	1	[2o9e]
AAEXFGTFWLVFGG	AG13	GLTVLTMAXAVGXI	GI13	0	1	[2o9e]
AAEXFGTFWLVFGG	AG13	VALAXGLTVLTMAF	VF13	0	1	[2o9d, 2o9e, 2abm, 2o9f, 2o9g, 1rc2, 3nka, 3nkc, 3nk5]
AXXXXIGTLXXAXG	AG13	VFAEFLATLXFVFF	VF13	1	0	[3d9s]
AXXXXIGTLXXAXG	AG13	VELXXTFQLXLCIF	VF13	1	3	[3d9s]
AAEXFGTFWLVFGG	AG13	LTVLTMAXAVGXIS	LS13	0	1	[2o9e]
AXXXXIGTLXXAXG	AG13	LXXTXQLXLCIFAS	LS13	1	3	[3d9s]
AXXLTVLTMAXXXG	AG13	FWLVFGGXGSAVLA	FA13	1	0	[2o9e, 2o9f]
AKEVVGYVIAQXVG	AG13	FWLVFGGXGSAVLA	FA13	2	0	[2o9e]
AKEVVGYVIAQXVG	AG13	FGTFWLVFGGXGSA	FA13	2	0	[2o9e]
AXXLTVLTMAXXXG	AG13	FGTFWLVFGGXGSA	FA13	1	0	[2o9e, 2o9f]
AXXXALATLVQXXG	AG13	FFAXLFYVFFGXGA	FA13	1	0	[2b6o, 2b6p, 3m9i, 2c32, 1ymg, 3j41, 1sor]
AXXLAIAAXIYXLG	AG13	LTEAIGTFLLMLVI	LI13	1	3	[3ne2]
AXXLAIAAXIYXLG	AG13	LVIGLTVGGXITTI	LI13	1	4	[3ne2]
AXXXXIGTLXXAXG	AG13	ELXXTFQLXLCIFA	EA13	1	3	[3d9s]
AXXXALATLVQXXG	AG13	FAEFXATLFYVFFG	FG13	1	0	[2b6o, 3m9i, 1sor]
AXXXXIGTLXXAXG	AG13	FAEFXATLXFVFFG	FG13	1	0	[3d9s]
AXXLAIAAXIYXLG	AG13	AGLVIGLTVXGIIT	AT13	1	4	[3ne2]
AXXLTVLTMAXXXG	AG13	FRKLAAESFGTFWL	FL13	1	0	[2o9e]
AKEVVGYVIAQXVG	AG13	FRKLAAESFGTFWL	FL13	2	0	[2o9e]
AXXLAIAAXIYXLG	AG13	GLVIGLTVXXIITT	GT13	1	4	[3ne2]
AXXXALATLVQXXG	AG13	AEFXAXLFYVFFGL	AL13	1	0	[2b6o, 3m9i, 2b6p, 2c32, 1ymg, 3j41, 1sor]
AXXLXIATLAQXVG	AG13	APXXIGLSVALXHL	AL13	1	4	[1fqy, 1h6i]
AXXXXIGTLXXAXG	AG13	AEFXAXLXFVFFGL	AL13	1	0	[3d9s]
AXXXXIGTLXXAXG	AG13	AXVVELILTXQLXL	AL13	1	3	[3d9s]
AXXLTVLTMAXXXG	AG13	APXAIGLXXTLXXL	AL13	1	4	[2o9d, 2o9e, 2o9f, 2o9g, 1rc2, 3nka, 3nkc, 3nk5]
AXXLTVLTMAXXXG	AG13	PIAIGLAXTLIXLI	PI13	1	4	[2o9d, 2o9e, 2o9f, 2o9g, 1rc2, 3nka, 3nkc, 3nk5]
AXXLTVLTMAXXXG	AG13	TFXLVFGGSGSAVL	TL13	1	0	[2o9e, 2o9f]
AKEVVGYVIAQXVG	AG13	TFXLVFGGSGSAVL	TL13	2	0	[2o9e]
AKEVVGYVIAQXVG	AG13	WLVFGGSGSAXXAA	WA13	2	0	[2o9e]
AXXLTVLTMAXXXG	AG13	WLVFGGSGSAXXAA	WA13	1	0	[2o9e, 2o9f]
AXXXALATLVQXXG	AG13	GSVALAVGFSLTLG	GG13	1	4	[2b6p, 3m9i, 1ymg]
AKEVVGYVIAQXVG	AG13	SFGTFWLVFGGSGS	SS13	2	0	[2o9e]
AXXLTVLTMAXXXG	AG13	SFGTFWLVFGGSGS	SS13	1	0	[2o9d, 2o9e, 2o9f, 2o9g]
AXXLTVLTMAXXXG	AG13	CFGTFWLVFGGCGS	CS13	1	0	[1rc2, 3nka, 3nkc, 3nk5]
AXXLAIAAXIYXLG	AG13	VXGLTVGXIITTIG	VG13	1	4	[3ne2]
AAEXFGTFWLVFGG	AG13	EVVGYVIAQVVGGI	EI13	0	2	[2o9e]
AXXLAIAAXIYXLG	AG13	FAIGMAFXLAIAAV	FV13	1	1	[3ne2]
AXXLAIAAXIYXLG	AG13	AIGTFLLMLVIMGV	AV13	1	3	[3ne2]
AXXXXIGTLXXAXG	AG13	ALSIGLSVTLGHLV	AV13	1	4	[3d9s]
AXXXXIGTLXXAXG	AG13	SXALSIXLSXXLGH	SH13	1	4	[3d9s]
AXXXALATLVQXXG	AG13	SXXLAXGFSXTLGH	SH13	1	4	[2b6o, 2b6p, 3m9i, 2c32, 1ymg, 3j41]
AXXLXIATLAQXVG	AG13	SXPLAIGXSXXXGH	SH13	1	4	[1j4n, 1fqy]
AAEXFGTFWLVFGG	AG13	KEVVGYVIAQVVGG	KG13	0	2	[2o9e]
AAEXFGTFWLVFGG	AG13	QVVGGIVAAALLYL	QL13	0	2	[2o9e, 2abm, 2o9f]
AXXLXIATLAQXVG	AG13	PLXIGXSVXLGHLL	PL13	1	4	[1j4n, 1fqy, 1h6i]
AXXXXIGTLXXAXG	AG13	PALSIGXSVXLGHL	PL13	1	4	[3d9s]
AXXLTVLTMAXXXG	AG13	IGLAXTLIHLISIP	IP13	1	4	[2o9e, 2o9f]
AXXLTVLTMAXXXG	AG13	IAIGLAXTLIXLIS	IS13	1	4	[2o9d, 2o9e, 2o9f, 2o9g, 1rc2, 3nka, 3nkc, 3nk5]
AAEXFGTFWLVFGG	AG13	IAIGLAXTLIXLIS	IS13	0	4	[2abm, 1rc2, 3nk5]
AXXXXIGTLXXAXG	AG13	QAMVVELILTFQLA	QA13	1	3	[3d9s]
AXXLAIAAXIYXLG	AG13	TEAIGTFLLMLVIM	TM13	1	3	[3ne2]
AXXLTVLTMAXXXG	AG13	LSAGFLLVIHGATD	LD13	1	3	[2o9e]
AXXLAIAAXIYXLG	AG13	FTAEVVGTFILVFF	FF13	1	0	[3ne2]
AXXLAIAAXIYXLG	AG13	TAEVVGTFILVFFG	TG13	1	0	[3ne2]
AXXLAIAAXIYXLG	AG13	AEVVGTFILVFFGP	AP13	1	0	[3ne2]
AKEVVGYVIAQXVG	AG13	KLXAEXFGTFWLVF	KF13	2	0	[2o9e]
AXXLTVLTMAXXXG	AG13	KLXAEXFGTFWLVF	KF13	1	0	[2o9e]
AXXXXIGTLXXAXG	AG13	MVVELILTFQLALC	MC13	1	3	[3d9s]
VFWVGXIVGXVLAA	VA13	VVELXLTFQLALCI	VI13	5	3	[3d9s]
VPLFGXIVGXIVGA	VA13	VEMVIXAILMGLIL	VL13	5	3	[1fx8, 1ldi, 1ldf, 1lda]
VVGXFXLVFFGPGA	VA13	IVXQFIGXXLGSLL	IL13	0	2	[3ne2]
VPLFGXIVGXIVGA	VA13	VITAILMGLILALT	VT13	5	3	[1fx8, 1ldi]
VVGXFXLVFFGPGA	VA13	YIVAQFIGAXLGSL	YL13	0	2	[3ne2]
VGXFLFLWSAFVIA	VA13	LMAFTQIVAGXAAA	LA13	0	2	[2w2e, 3zoj, 2w1p]
VVGXFXLVFFGPGA	VA13	EXIGTFLLMLVIXG	EG13	0	3	[3ne2]
VGXFLFLWSAFVIA	VA13	ILMAFTQIVAGMAA	IA13	0	2	[2w2e, 3zoj, 2w1p]
VVGXFXLVFFGPGA	VA13	MAFXLAIAAVIYSL	ML13	0	1	[3ne2]
VPLFGXIVGXIVGA	VA13	MVITAILMGLILAL	ML13	5	3	[1fx8, 1ldi, 1ldf, 1lda]
VVGXFXLVFFGPGA	VA13	ILTEAIGTFLLMLV	IV13	0	3	[3ne2]
VGXFLFLWSAFVIA	VA13	MISFGFGFGVMVGV	MV13	0	1	[2w2e, 3zoj, 2w1p]
VGXFLFLWSAFVIA	VA13	ISFXFGFGVMVGVF	IF13	0	1	[2w2e, 3zoj, 2w1p]
VGXFLFLWSAFVIA	VA13	SXGFGFGVMVGVFI	SI13	0	1	[2w2e, 3zoj, 2w1p]
VGXFLFLWSAFVIA	VA13	GFGFGVMVGVFITY	GY13	0	1	[2w2e, 3zoj, 2w1p]
VGXFLFLWSAFVIA	VA13	FGFGFGVMVGVFIT	FT13	0	1	[2w2e, 3zoj, 2w1p]
VVGXFXLVFFGPGA	VA13	AIXXAFALXIAAXI	AI13	0	1	[3ne2]
VPLFGXIVGXIVGA	VA13	AVEMVITAIXMGLI	AI13	5	3	[1fx8, 1ldi, 1ldf, 1lda]
VVGXFXLVFFGPGA	VA13	VAQFIGAALGSLLF	VF13	0	2	[3ne2]
VFWVGXIVGXVLAA	VA13	VELXXTFQLXLCIF	VF13	5	3	[3d9s]
VFWVGXIVGXVLAA	VA13	LXXTXQLXLCIFAS	LS13	5	3	[3d9s]
VGXFLFLWSAFVIA	VA13	FTQIVAGXAXAXXA	FA13	0	2	[2w2e, 3zoj, 2w1p]
VVGXFXLVFFGPGA	VA13	LVIGLTVGGXITTI	LI13	0	4	[3ne2]
VVGXFXLVFFGPGA	VA13	LTEAIGTFLLMLVI	LI13	0	3	[3ne2]
VPLFGXIVGXIVGA	VA13	EMVITAILMGLILA	EA13	5	3	[1fx8, 1ldi, 1ldf, 1lda]
VFWVGXIVGXVLAA	VA13	ELXXTFQLXLCIFA	EA13	5	3	[3d9s]
VVGXFXLVFFGPGA	VA13	PYIXAQFIGAAXGS	PS13	0	2	[3ne2]
VPLFGXIVGXIVGA	VA13	FAVEMVITAILMGL	FL13	5	3	[1fx8, 1ldi, 1lda]
VFWVGXIVGXVLAA	VA13	AXVVELILTXQLXL	AL13	5	3	[3d9s]
VVGXFXLVFFGPGA	VA13	AILTEAXGTFLXXL	AL13	0	3	[3ne2]
VVGXFXLVFFGPGA	VA13	VXYIXAQFIGAAXG	VG13	0	2	[3ne2]
VVGXFXLVFFGPGA	VA13	VXGLTVGXIITTIG	VG13	0	4	[3ne2]
VVGXFXLVFFGPGA	VA13	IGXAFALAIAAXIY	IY13	0	1	[3ne2]
VVGXFXLVFFGPGA	VA13	AIGTFLLMLVIMGV	AV13	0	3	[3ne2]
VVGXFXLVFFGPGA	VA13	GMAFALAIAAVIYS	GS13	0	1	[3ne2]
VVGXFXLVFFGPGA	VA13	FAIGMAFXLAIAAV	FV13	0	1	[3ne2]
VFWVGXIVGXVLAA	VA13	QAMVVELILTFQLA	QA13	5	3	[3d9s]
VGXFLFLWSAFVIA	VA13	QIVAGMAAAGAASA	QA13	0	2	[2w1p]
VVGXFXLVFFGPGA	VA13	QAILTEAIGTFLLM	QM13	0	3	[3ne2]
VVGXFXLVFFGPGA	VA13	TEAIGTFLLMLVIM	TM13	0	3	[3ne2]
VGXFLFLWSAFVIA	VA13	TQIVAGMAAAGAAS	TS13	0	2	[2w1p]
VGXFLFLWSAFVIA	VA13	MAFTQIVAGMAAAG	MG13	0	2	[2w2e, 3zoj, 2w1p]
VGXFLFLWSAFVIA	VA13	IVAGMAAAGAASAM	IM13	0	2	[2w1p]
VFWVGXIVGXVLAA	VA13	MVVELILTFQLALC	MC13	5	3	[3d9s]
GVALAXGLTVLTMA	GA13	VVELXLSAGFLLVI	VI13	1	3	[2o9d, 2o9e, 2abm, 2o9f, 2o9g, 1rc2, 3nka]
GVALAXGLTVLTMA	GA13	VELVLSAGFLLVIH	VH13	1	3	[2o9d, 2o9e, 2o9f, 2o9g, 1rc2, 3nka]
GVALAXGLTVLTMA	GA13	VLSAGFLLVIXGAT	VT13	1	3	[2o9d, 2o9e]
GVALAXGLTVLTMA	GA13	LVLSAGFLLVIHGA	LA13	1	3	[2o9d, 2o9e, 2o9f, 2o9g, 1rc2, 3nka]
GVALAXGLTVLTMA	GA13	AESFGTFWLVFGGS	AS13	1	0	[2o9d, 2o9e, 2o9f, 2o9g]
GYVIAQVVGGIVAA	GA13	AESFGTFWLVFGGS	AS13	2	0	[2o9d, 2o9e, 2o9f, 2o9g]
GWGLAVFFGILVSA	GA13	LGTFVLMFLGEGAT	LT13	1	0	[3c02]
GVALAXGLTVLTMA	GA13	LXXTLIHLISIPVT	LT13	1	4	[2o9e, 2o9f]
GYVIAQVVGGIVAA	GA13	GTFXLVFGGSGXAV	GV13	2	0	[2o9e, 2o9f]
GVALAXGLTVLTMA	GA13	GLAXTLIHLISIPV	GV13	1	4	[2o9e, 2o9f]
GVALAXGLTVLTMA	GA13	GTFXLVFGGSGXAV	GV13	1	0	[2o9e, 2o9f]
GVALAXGLTVLTMA	GA13	EXXXTFWLVFGGXG	EG13	1	0	[2abm, 1rc2, 3nka, 3nkc, 3nk5]
GYVIAQVVGGIVAA	GA13	EXFGTFWLVFGGXG	EG13	2	0	[2o9d, 2o9e, 2o9f, 2o9g]
GVALAXGLTVLTMA	GA13	EXFGTFWLVFGGXG	EG13	1	0	[2o9d, 2o9e, 2o9f, 2o9g]
GVALAXGLTVLTMA	GA13	ELVLSXGFLLVIXG	EG13	1	3	[2o9d, 2o9e, 2o9f, 2o9g, 1rc2, 3nka]
GWGLAVFFGILVSA	GA13	EFXXTFVLMFLGXG	EG13	1	0	[3c02]
GYVIAQVVGGIVAA	GA13	EXXXTFWLVFGGXG	EG13	2	0	[2abm, 1rc2, 3nka, 3nkc, 3nk5]
GWGLAVFFGILVSA	GA13	IXXFLGTFVLMFLG	IG13	1	0	[3c02]
GVALAXGLTVLTMA	GA13	AEXFGTFWLVFGGC	AC13	1	0	[2abm, 1rc2, 3nka, 3nkc, 3nk5]
GYVIAQVVGGIVAA	GA13	AEXFGTFWLVFGGC	AC13	2	0	[2abm, 1rc2, 3nka, 3nkc, 3nk5]
GYVIAQVVGGIVAA	GA13	LXAEXFGTFWLVFG	LG13	2	0	[2o9d, 2o9e, 2o9f, 2o9g, 3nka, 3nkc, 3nk5]
GVALAXGLTVLTMA	GA13	LXAEXFGTFWLVFG	LG13	1	0	[2o9d, 2o9e, 2o9f, 2o9g, 3nka, 3nkc, 3nk5]
GVALAXGLTVLTMA	GA13	AIGXAXTLIXLISI	AI13	1	4	[2o9e, 2abm, 2o9f, 2o9g, 1rc2, 3nkc, 3nk5]
GVALAXGLTVLTMA	GA13	RKLAAESFGTFWLV	RV13	1	0	[2o9e]
GYVIAQVVGGIVAA	GA13	RKLAAESFGTFWLV	RV13	2	0	[2o9e]
GVALAXGLTVLTMA	GA13	FAPIAIGLALTLIH	FH13	1	4	[2o9e]
GWGLAVFFGILVSA	GA13	LSSVVXXIILXIGI	LI13	1	4	[3c02]
GVALAXGLTVLTMA	GA13	FGTFWLVFGGXGSA	FA13	1	0	[2o9e, 2abm, 2o9f]
GWGLAVFFGILVSA	GA13	FLGTFVLMFLGXGA	FA13	1	0	[3c02]
GYVIAQVVGGIVAA	GA13	FWLVFGGXGSAVLA	FA13	2	0	[2o9e, 2o9f]
GVALAXGLTVLTMA	GA13	FWLVFGGXGSAVLA	FA13	1	0	[2o9e, 2o9f]
GYVIAQVVGGIVAA	GA13	FGTFWLVFGGXGSA	FA13	2	0	[2o9e, 2abm, 2o9f]
GYVIAQVVGGIVAA	GA13	FRKLAAESFGTFWL	FL13	2	0	[2o9e]
GVALAXGLTVLTMA	GA13	FRKLAAESFGTFWL	FL13	1	0	[2o9e]
GVALAXGLTVLTMA	GA13	APXAIGLXXTLXXL	AL13	1	4	[2o9d, 2o9e, 2o9f, 2o9g, 1rc2, 3nka, 3nkc, 3nk5]
GVALAXGLTVLTMA	GA13	PIAIGLAXTLIXLI	PI13	1	4	[2o9d, 2o9e, 2abm, 2o9f, 2o9g, 1rc2, 3nka, 3nkc, 3nk5]
GVALAXGLTVLTMA	GA13	WLVFGGSGSAXXAA	WA13	1	0	[2o9e, 2o9f]
GYVIAQVVGGIVAA	GA13	WLVFGGSGSAXXAA	WA13	2	0	[2o9e, 2o9f]
GYVIAQVVGGIVAA	GA13	TFXLVFGGSGSAVL	TL13	2	0	[2o9e, 2o9f]
GVALAXGLTVLTMA	GA13	TFXLVFGGSGSAVL	TL13	1	0	[2o9e, 2o9f]
GYVIAQVVGGIVAA	GA13	SFGTFWLVFGGSGS	SS13	2	0	[2o9d, 2o9e, 2o9f, 2o9g]
GVALAXGLTVLTMA	GA13	SFGTFWLVFGGSGS	SS13	1	0	[2o9d, 2o9e, 2o9f, 2o9g]
GYVIAQVVGGIVAA	GA13	CFGTFWLVFGGCGS	CS13	2	0	[2abm, 1rc2, 3nka, 3nkc, 3nk5]
GVALAXGLTVLTMA	GA13	CFGTFWLVFGGCGS	CS13	1	0	[2abm, 1rc2, 3nka, 3nkc, 3nk5]
GWGLAVFFGILVSA	GA13	VXGLIILCIGITFG	VG13	1	4	[3c02]
GWGLAVFFGILVSA	GA13	KLSSVVGLIILCIG	KG13	1	4	[3c02]
GVALAXGLTVLTMA	GA13	IGLAXTLIHLISIP	IP13	1	4	[2o9e, 2o9f]
GVALAXGLTVLTMA	GA13	IAIGLAXTLIXLIS	IS13	1	4	[2o9d, 2o9e, 2o9f, 2abm, 2o9g, 1rc2, 3nka, 3nkc, 3nk5]
GWGLAVFFGILVSA	GA13	GEFLGTFVLMFLGE	GE13	1	0	[3c02]
GVALAXGLTVLTMA	GA13	LSAGFLLVIHGATD	LD13	1	3	[2o9e]
GWGLAVFFGILVSA	GA13	SSVVGLIILCIGIT	ST13	1	4	[3c02]
GWGLAVFFGILVSA	GA13	SVVGLIILCIGITF	SF13	1	4	[3c02]
GVALAXGLTVLTMA	GA13	KLXAEXFGTFWLVF	KF13	1	0	[2o9e]
GYVIAQVVGGIVAA	GA13	KLXAEXFGTFWLVF	KF13	2	0	[2o9e]
YXIAQCVGAIVAXA	YA13	VVAEFLATTLFXFI	VI13	2	0	[1ih5, 1fqy, 1h6i]
YXIAQCVGAIVAXA	YA13	VVAEFLAMILFXXI	VI13	2	0	[1j4n]
YXIAQCVGAIVAXA	YA13	LATTLFXFISIGSA	LA13	2	0	[1ih5, 1fqy, 1h6i]
YXIAQCVGAIVAXA	YA13	LAMILFXFISIGSA	LA13	2	0	[1j4n]
YXIAQCVGAIVAXA	YA13	VAEFLATTLFXFIS	VS13	2	0	[1ih5, 1fqy, 1h6i]
YXIAQCVGAIVAXA	YA13	VAEFLAMILFXFIS	VS13	2	0	[1j4n]
YXXAQVXGXIVAXA	YA13	AESFGTFWLVFGGS	AS13	2	0	[2o9d, 2o9e, 2o9f, 2o9g]
YXXAQLXGAVAXAA	YA13	EFXAXLFYVFFGXG	EG13	2	0	[2b6o, 3m9i, 1sor]
YXIAQCVGAIVAXA	YA13	EFXXTXLFXFISIG	EG13	2	0	[1ih5, 1fqy, 1h6i]
YXVAQLXGAVAXAA	YA13	EFXAXLFYVFFGXG	EG13	2	0	[2b6p, 2c32, 1ymg, 3j41]
YXIAQCVGAIVAXA	YA13	EFXAMILFXFISIG	EG13	2	0	[1j4n]
YXXAQVXGXIVAXA	YA13	EXXXTFWLVFGGXG	EG13	2	0	[2abm, 1rc2, 3nka, 3nkc, 3nk5]
YXXAQVXGXIVAXA	YA13	EXFGTFWLVFGGXG	EG13	2	0	[2o9d, 2o9e, 2o9f, 2o9g]
YXXAQVXGXIVAXA	YA13	GTFXLVFGGSGXAV	GV13	2	0	[2o9e, 2o9f]
YXXAQVXGXIVAXA	YA13	AEXFGTFWLVFGGC	AC13	2	0	[2abm, 1rc2, 3nka, 3nkc, 3nk5]
YXXAQLXGAVAXAA	YA13	AIXAEFFAXLFYVF	AF13	2	0	[3m9i]
YXIAQCVGAIVAXA	YA13	AVXAEFLAMILFXF	AF13	2	0	[1j4n]
YXVAQLXGAVAXAA	YA13	AIXAEFFAXLFYVF	AF13	2	0	[2b6p, 1ymg]
YXIAQCVGAIVAXA	YA13	RAXVAEFLAMILFI	RI13	2	0	[1j4n]
YXVAQLXGAVAXAA	YA13	IXAEFFAXLFYVFF	IF13	2	0	[2b6p, 2c32, 1ymg]
YXXAQLXGAVAXAA	YA13	IXAEFFAXLFYVFF	IF13	2	0	[3m9i]
YXXAQVXGXIVAXA	YA13	LXAEXFGTFWLVFG	LG13	2	0	[2o9d, 2o9e, 2o9f, 2o9g, 3nka, 3nkc, 3nk5]
YXVAQLXGAVAXAA	YA13	CAEFFASLFYVFFG	CG13	2	0	[2b6p, 2c32, 1ymg, 3j41]
YXIAQCVGAIVAXA	YA13	FLAMILFXFISXGS	FS13	2	0	[1j4n]
YXIAQCVGAIVAXA	YA13	FLATXLFXFISXGS	FS13	2	0	[1ih5, 1fqy, 1h6i]
YXVAQLXGAVAXAA	YA13	FAXLFYVFFGLGAS	FS13	2	0	[2b6p]
YXXAQLXGAVAXAA	YA13	FAXLFYVFFGLGAS	FS13	2	0	[2b6o, 3m9i]
YXVAQLXGAVAXAA	YA13	RAIXAEFFAXLFYV	RV13	2	0	[2b6p, 1ymg]
YXXAQLXGAVAXAA	YA13	RAIXAEFFAXLFYV	RV13	2	0	[3m9i]
YXXAQVXGXIVAXA	YA13	RKLAAESFGTFWLV	RV13	2	0	[2o9e]
YXIAQCVGAIVAXA	YA13	AEFLAXXLFXFIXI	AI13	2	0	[1ih5, 1fqy, 1h6i]
YXIAQCVGAIVAXA	YA13	AEFLAMILFXXISI	AI13	2	0	[1j4n]
YXVAQLXGAVAXAA	YA13	FFAXLFYVFFGXGA	FA13	2	0	[2b6p, 2c32, 1ymg, 3j41]
YXXAQLXGAVAXAA	YA13	FFAXLFYVFFGXGA	FA13	2	0	[2b6o, 3m9i, 1sor]
YXXAQVXGXIVAXA	YA13	FWLVFGGXGSAVLA	FA13	2	0	[2o9e, 2o9f]
YXXAQVXGXIVAXA	YA13	FGTFWLVFGGXGSA	FA13	2	0	[2o9e, 2abm, 2o9f]
YXXAQLXGAVAXAA	YA13	FAEFXATLFYVFFG	FG13	2	0	[2b6o, 3m9i, 1sor]
YXXAQVXGXIVAXA	YA13	FRKLAAESFGTFWL	FL13	2	0	[2o9e]
YXXAQVXGXIVAXA	YA13	TFXLVFGGSGSAVL	TL13	2	0	[2o9e, 2o9f]
YXXAQVXGXIVAXA	YA13	WLVFGGSGSAXXAA	WA13	2	0	[2o9e, 2o9f]
YXVAQLXGAVAXAA	YA13	AEFXAXLFYVFFGL	AL13	2	0	[2b6p, 2c32, 1ymg, 3j41]
YXXAQLXGAVAXAA	YA13	AEFXAXLFYVFFGL	AL13	2	0	[2b6o, 3m9i, 1sor]
YXXAQVXGXIVAXA	YA13	CFGTFWLVFGGCGS	CS13	2	0	[2abm, 1rc2, 3nka, 3nkc, 3nk5]
YXXAQVXGXIVAXA	YA13	SFGTFWLVFGGSGS	SS13	2	0	[2o9d, 2o9e, 2o9f, 2o9g]
YXXAQVXGXIVAXA	YA13	KLXAEXFGTFWLVF	KF13	2	0	[2o9e]
VGGIIGXLIYRTLL	VL13	VELVLSAGFLLVIH	VH13	5	3	[2o9d, 2o9e]
VKVXLAFGLSIATL	VL13	VVAEFLATTLFXFI	VI13	1	0	[1ih5, 1fqy, 1h6i]
VKVXLAFGLSIATL	VL13	VVAEFLAMILFXXI	VI13	1	0	[1j4n]
VEMVIXAILMGLIL	VL13	VGAIVGAFAYRKLI	VI13	3	5	[1fx8, 1ldi, 1ldf, 1lda]
VGGIIGXLIYRTLL	VL13	VVELXLSAGFLLVI	VI13	5	3	[2o9d, 2o9e]
VGGIIGXLIYRTLL	VL13	VLSAGFLLVIXGAT	VT13	5	3	[2o9d, 2o9e]
VKVXLAFGLSIATL	VL13	LAIGXSVAXGHLXA	LA13	1	4	[1ih5, 1j4n, 1fqy, 1h6i]
VKVXLAFGLSIATL	VL13	LATTLFXFISIGSA	LA13	1	0	[1ih5, 1fqy, 1h6i]
VGGIIGXLIYRTLL	VL13	LVLSAGFLLVIHGA	LA13	5	3	[2o9d, 2o9e]
VEMVIXAILMGLIL	VL13	LFGPIXGAIVGAFA	LA13	3	5	[1fx8, 1ldi, 1ldf, 1lda]
VKVXLAFGLSIATL	VL13	LAMILFXFISIGSA	LA13	1	0	[1j4n]
VKVXLAFGLSIATL	VL13	VAEFLAMILFXFIS	VS13	1	0	[1j4n]
VKVXLAFGLSIATL	VL13	VAEFLATTLFXFIS	VS13	1	0	[1ih5, 1fqy, 1h6i]
VEMVIXAILMGLIL	VL13	IXGXIVGAFAYRXL	IL13	3	5	[1fx8, 1ldi, 1ldf, 1lda]
VEMVIXAILMGLIL	VL13	PLFGPIVGAIVGAF	PF13	3	5	[1fx8, 1ldi, 1ldf, 1lda]
VXXAFCAAXLVYGL	VL13	IXEFXGTGLLXFFG	IG13	2	0	[1lda]
VXAQVVGGIVAXXL	VL13	AESFGTFWLVFGGS	AS13	2	0	[2o9d, 2o9e, 2o9f, 2o9g]
VAXLLGAVXXAAXL	VL13	EFXAXLFYVFFGXG	EG13	2	0	[2b6o, 3m9i, 2b6p, 2c32, 1ymg, 3j41, 1sor]
VIGPIVGAVAXAXL	VL13	EXIGTFLLMLVIXG	EG13	5	3	[3ne2]
VKVXLAFGLSIATL	VL13	EFXXTXLFXFISIG	EG13	1	0	[1ih5, 1fqy, 1h6i]
VXAQVVGGIVAXXL	VL13	EXXXTFWLVFGGXG	EG13	2	0	[2abm, 1rc2, 3nka, 3nkc, 3nk5]
VKVXLAFGLSIATL	VL13	EFXAMILFXFISIG	EG13	1	0	[1j4n]
VXAQVVGGIVAXXL	VL13	EXFGTFWLVFGGXG	EG13	2	0	[2o9d, 2o9e, 2o9f, 2o9g]
VGGIIGXLIYRTLL	VL13	ELVLSXGFLLVIXG	EG13	5	3	[2o9d, 2o9e]
VXXAFCAAXLVYGL	VL13	EFXXXGLLIFFGXG	EG13	2	0	[1lda]
VXGAXLGXLLYDFL	VL13	IVEIFLTLQFVLCI	II13	5	3	[2b6p, 1ymg]
VAXAXGFSLTLGHL	VL13	IVEIFLTLQFVLCI	II13	4	3	[2b6o, 2b6p, 3m9i, 2c32, 1ymg, 3j41, 1sor]
VXAQVVGGIVAXXL	VL13	AEXFGTFWLVFGGC	AC13	2	0	[2abm, 1rc2, 3nka, 3nkc, 3nk5]
VXAQVVGGIVAXXL	VL13	GTFXLVFGGSGXAV	GV13	2	0	[2o9e, 2o9f]
VKVXLAFGLSIATL	VL13	AVXAEFLAMILFXF	AF13	1	0	[1j4n]
VAXLLGAVXXAAXL	VL13	AIXAEFFAXLFYVF	AF13	2	0	[2b6p, 3m9i, 1ymg]
VKVXLAFGLSIATL	VL13	RAXVAEFLAMILFI	RI13	1	0	[1j4n]
VIGPIVGAVAXAXL	VL13	ILTEAIGTFLLMLV	IV13	5	3	[3ne2]
VAXLLGAVXXAAXL	VL13	IXAEFFAXLFYVFF	IF13	2	0	[3m9i, 2b6p, 2c32, 1ymg]
VEMVIXAILMGLIL	VL13	LVPLFGXIVGXIXG	LG13	3	5	[1fx8, 1ldi, 1ldf, 1lda]
VXAQVVGGIVAXXL	VL13	LXAEXFGTFWLVFG	LG13	2	0	[2o9d, 2o9e, 2o9f, 2o9g, 3nka, 3nkc, 3nk5]
VEMVIXAILMGLIL	VL13	LIGLLIAVIGASMG	LG13	3	4	[1fx8, 1ldi, 1ldf, 1lda]
VAXLLGAVXXAAXL	VL13	CAEFFASLFYVFFG	CG13	2	0	[2b6p, 2c32, 1ymg, 3j41]
VKVXLAFGLSIATL	VL13	FLAMILFXFISXGS	FS13	1	0	[1j4n]
VAXLLGAVXXAAXL	VL13	FAXLFYVFFGLGAS	FS13	2	0	[2b6o, 3m9i, 2b6p]
VKVXLAFGLSIATL	VL13	FLATXLFXFISXGS	FS13	1	0	[1ih5, 1fqy, 1h6i]
VXAQVVGGIVAXXL	VL13	RKLAAESFGTFWLV	RV13	2	0	[2o9e]
VAXLLGAVXXAAXL	VL13	RAIXAEFFAXLFYV	RV13	2	0	[2b6p, 3m9i, 1ymg]
VKVXLAFGLSIATL	VL13	AIGXSVAXGHLXAI	AI13	1	4	[1ih5, 1j4n, 1fqy, 1h6i]
VKVXLAFGLSIATL	VL13	AEFLAXXLFXFIXI	AI13	1	0	[1ih5, 1fqy, 1h6i]
VKVXLAFGLSIATL	VL13	AEFLAMILFXXISI	AI13	1	0	[1j4n]
VKVXLAFGLSIATL	VL13	GPLAIGFSVALGHL	GL13	1	4	[1j4n]
VAXAXGFSLTLGHL	VL13	GQATIVEIFLTLQF	GF13	4	3	[2b6o, 3m9i]
VAXLLGAVXXAAXL	VL13	FFAXLFYVFFGXGA	FA13	2	0	[2b6o, 2b6p, 3m9i, 2c32, 1ymg, 3j41, 1sor]
VXAQVVGGIVAXXL	VL13	FWLVFGGXGSAVLA	FA13	2	0	[2o9e, 2o9f]
VXAQVVGGIVAXXL	VL13	FGTFWLVFGGXGSA	FA13	2	0	[2o9e, 2abm, 2o9f]
VIGPIVGAVAXAXL	VL13	LTEAIGTFLLMLVI	LI13	5	3	[3ne2]
VAXLLGAVXXAAXL	VL13	FAEFXATLFYVFFG	FG13	2	0	[2b6o, 3m9i, 1sor]
VEMVIXAILMGLIL	VL13	PLLIGLLIAVIGAS	PS13	3	4	[1fx8, 1ldi, 1ldf, 1lda]
VEMVIXAILMGLIL	VL13	LLIGLLIAVIGASM	LM13	3	4	[1fx8, 1ldi, 1ldf, 1lda]
VXAQVVGGIVAXXL	VL13	FRKLAAESFGTFWL	FL13	2	0	[2o9e]
VAXAXGFSLTLGHL	VL13	ATIVEIFXTLQXVL	AL13	4	3	[2b6o, 2b6p, 3m9i, 2c32, 1ymg, 1sor]
VKVXLAFGLSIATL	VL13	APXXIGLSVALXHL	AL13	1	4	[1ih5, 1fqy, 1h6i]
VIGPIVGAVAXAXL	VL13	AILTEAXGTFLXXL	AL13	5	3	[3ne2]
VGGIIGXLIYRTLL	VL13	AXVVELVLSAXXLL	AL13	5	3	[2o9e]
VAXLLGAVXXAAXL	VL13	AEFXAXLFYVFFGL	AL13	2	0	[2b6o, 3m9i, 2b6p, 2c32, 1ymg, 3j41, 1sor]
VXGAXLGXLLYDFL	VL13	ATIVEIFXTLQXVL	AL13	5	3	[2b6p, 1ymg]
VXXAFCAAXLVYGL	VL13	FLGTGLLIFFGVGC	FC13	2	0	[1lda]
VXAQVVGGIVAXXL	VL13	TFXLVFGGSGSAVL	TL13	2	0	[2o9e, 2o9f]
VXAQVVGGIVAXXL	VL13	WLVFGGSGSAXXAA	WA13	2	0	[2o9e, 2o9f]
VXAQVVGGIVAXXL	VL13	SFGTFWLVFGGSGS	SS13	2	0	[2o9d, 2o9e, 2o9f, 2o9g]
VXAQVVGGIVAXXL	VL13	CFGTFWLVFGGCGS	CS13	2	0	[2abm, 1rc2, 3nka, 3nkc, 3nk5]
VXXAFCAAXLVYGL	VL13	CIAEFXGTGLLXFF	CF13	2	0	[1lda]
VXXAFCAAXLVYGL	VL13	AEFLGTGLLIFFGV	AV13	2	0	[1lda]
VIGPIVGAVAXAXL	VL13	AIGTFLLMLVIMGV	AV13	5	3	[3ne2]
VKVXLAFGLSIATL	VL13	SXPLAIGXSXXXGH	SH13	1	4	[1j4n, 1fqy]
VXGAXLGXLLYDFL	VL13	TIVEIFLTLQFVLC	TC13	5	3	[2b6p, 1ymg]
VAXAXGFSLTLGHL	VL13	TIVEIFLTLQFVLC	TC13	4	3	[2b6o, 2b6p, 3m9i, 2c32, 1ymg, 1sor]
VGGIIGXLIYRTLL	VL13	SALVVELVLSAXFL	SL13	5	3	[2o9e]
VAXAXGFSLTLGHL	VL13	FLTLQFVLCIFATY	FY13	4	3	[2b6p, 3m9i, 1ymg]
VXGAXLGXLLYDFL	VL13	FLTLQFVLCIFATY	FY13	5	3	[2b6p, 1ymg]
VEMVIXAILMGLIL	VL13	FGPIVGAIVGAFAY	FY13	3	5	[1fx8, 1ldi, 1ldf, 1lda]
VKVXLAFGLSIATL	VL13	PLXIGXSVXLGHLL	PL13	1	4	[1ih5, 1j4n, 1fqy, 1h6i]
VAXAXGFSLTLGHL	VL13	IFXTLQFVLCIFXT	IT13	4	3	[2b6o, 2b6p, 3m9i, 2c32, 1ymg, 3j41]
VXGAXLGXLLYDFL	VL13	IFXTLQFVLCIFXT	IT13	5	3	[2b6p, 1ymg]
VIGPIVGAVAXAXL	VL13	QAILTEAIGTFLLM	QM13	5	3	[3ne2]
VGGIIGXLIYRTLL	VL13	LSALVVELVLSAGF	LF13	5	3	[2o9e]
VIGPIVGAVAXAXL	VL13	TEAIGTFLLMLVIM	TM13	5	3	[3ne2]
VEMVIXAILMGLIL	VL13	PIVGAIVGAFAYRK	PK13	3	5	[1fx8, 1ldi, 1ldf, 1lda]
VEMVIXAILMGLIL	VL13	GXIVGXIVGAFAYR	GR13	3	5	[1fx8, 1ldi, 1ldf, 1lda]
VGGIIGXLIYRTLL	VL13	LSAGFLLVIHGATD	LD13	5	3	[2o9e]
VXAQVVGGIVAXXL	VL13	KLXAEXFGTFWLVF	KF13	2	0	[2o9e]
VAXAXGFSLTLGHL	VL13	LQVALAXGXALATL	LL13	4	1	[2b6o, 3m9i]
VKVXLAFGLSIATL	VL13	IGLSVALGHLLAID	ID13	1	4	[1ih5]
IXGXIXXXLIYRXL	IL13	VELVLSAGFLLVIH	VH13	5	3	[2o9d, 2o9e]
IAQXXGGIXXAXXL	IL13	VELVLSAGFLLVIH	VH13	2	3	[2o9d, 2o9e, 2o9f, 2o9g, 1rc2, 3nka, 3nkc, 3nk5]
IXGXIXXXLIYRXL	IL13	VLSAGFLLVIXGAT	VT13	5	3	[2o9d, 2o9e]
IXGXIVGAFAYRXL	IL13	VITAILMGLILALT	VT13	5	3	[1fx8, 1ldi]
IAQXXGGIXXAXXL	IL13	VVELXLSAGFLLVI	VI13	2	3	[2o9d, 2o9e, 2abm, 2o9f, 2o9g, 1rc2, 3nka, 3nkc, 3nk5]
IAQXVGAIVAXAIL	IL13	VVAEFLAMILFXXI	VI13	2	0	[1j4n]
IXGXIXXXLIYRXL	IL13	VVELXLSAGFLLVI	VI13	5	3	[2o9d, 2o9e]
IAQXVGAIVAXAIL	IL13	VVAEFLATTLFXFI	VI13	2	0	[1ih5, 1fqy, 1h6i]
IAQXVGAIVAXAIL	IL13	VAEFLATTLFXFIS	VS13	2	0	[1ih5, 1fqy, 1h6i]
IAQXVGAIVAXAIL	IL13	VAEFLAMILFXFIS	VS13	2	0	[1j4n]
IAQXVGAIVAXAIL	IL13	LATTLFXFISIGSA	LA13	2	0	[1ih5, 1fqy, 1h6i]
IXGXIXXXLIYRXL	IL13	LVLSAGFLLVIHGA	LA13	5	3	[2o9d, 2o9e]
IEIIXXLQLVLCVL	IL13	LAIGXSVAXGHLXA	LA13	3	4	[1ih5, 1j4n, 1fqy, 1h6i]
IAQXVGAIVAXAIL	IL13	LAMILFXFISIGSA	LA13	2	0	[1j4n]
IEIIXXLQLVLCVL	IL13	GPXIGXALAVLXYD	GD13	3	5	[1ih5, 1j4n, 1fqy, 1h6i]
IALAIGFSVAIGHL	IL13	WXGPXXGAXLAGXL	WL13	4	5	[3gd8]
IEIIXXLQLVLCVL	IL13	PXIGXALAVLXYDF	PF13	3	5	[1ih5, 1j4n, 1fqy, 1h6i]
IEIIXXLQLVLCVL	IL13	VGPXIGXALAVLIY	VY13	3	5	[1ih5, 1j4n, 1fqy, 1h6i]
IALAIGFSVAIGHL	IL13	VXXXXGAVLAGXLY	VY13	4	5	[3gd8]
IALAIGFSVAIGHL	IL13	IYWVGPIIGAVLAG	IG13	4	5	[3gd8]
IVXQVAGAFCAAXL	IL13	IXEFXGTGLLXFFG	IG13	2	0	[1fx8, 1ldi, 1ldf, 1lda]
IAQXXGGIXXAXXL	IL13	AESFGTFWLVFGGS	AS13	2	0	[2o9d, 2o9e, 2o9f, 2o9g]
IGAXLGSLLYDFXL	IL13	IVEIFLTLQFVLCI	II13	5	3	[2b6p, 1ymg]
IAQXXGGIXXAXXL	IL13	GTFXLVFGGSGXAV	GV13	2	0	[2o9e, 2o9f]
IGXXLXVLIYDFXL	IL13	GXEIIGTLQLVLCV	GV13	5	3	[1j4n, 1h6i]
IAQXXGGIXXAXXL	IL13	AEXFGTFWLVFGGC	AC13	2	0	[2abm, 1rc2, 3nka, 3nkc, 3nk5]
IAQXVGAIVAXAIL	IL13	AVXAEFLAMILFXF	AF13	2	0	[1j4n]
IXGXIVGAFAYRXL	IL13	MVITAILMGLILAL	ML13	5	3	[1fx8, 1ldi, 1ldf, 1lda]
IVXQFIGXXLGSLL	IL13	EVVGTFXLVFFGXG	EG13	2	0	[3ne2]
IAQXVGAIVAXAIL	IL13	EFXXTXLFXFISIG	EG13	2	0	[1ih5, 1fqy, 1h6i]
IAQXXGGIXXAXXL	IL13	EXFGTFWLVFGGXG	EG13	2	0	[2o9d, 2o9e, 2o9f, 2o9g]
IAQXVGAIVAXAIL	IL13	EFXAMILFXFISIG	EG13	2	0	[1j4n]
IXGXIXXXLIYRXL	IL13	ELVLSXGFLLVIXG	EG13	5	3	[2o9d, 2o9e]
IAQXXGGIXXAXXL	IL13	EXXXTFWLVFGGXG	EG13	2	0	[2abm, 1rc2, 3nka, 3nkc, 3nk5]
IVXQVAGAFCAAXL	IL13	EFXXXGLLIFFGXG	EG13	2	0	[1fx8, 1ldi, 1ldf, 1lda]
IALAIGFSVAIGHL	IL13	YWVGPIIGAVLAGG	YG13	4	5	[3gd8]
IEIIXXLQLVLCVL	IL13	IFWVGPFIGXALAV	IV13	3	5	[1ih5, 1j4n, 1fqy, 1h6i]
IAQXVGAIVAXAIL	IL13	RAXVAEFLAMILFI	RI13	2	0	[1j4n]
IAQXXGGIXXAXXL	IL13	LXAEXFGTFWLVFG	LG13	2	0	[2o9d, 2o9e, 2o9f, 2o9g, 3nka, 3nkc, 3nk5]
IAQXVGAIVAXAIL	IL13	FLAMILFXFISXGS	FS13	2	0	[1j4n]
IAQXVGAIVAXAIL	IL13	FLATXLFXFISXGS	FS13	2	0	[1ih5, 1fqy, 1h6i]
IAQXXGGIXXAXXL	IL13	RKLAAESFGTFWLV	RV13	2	0	[2o9e]
IAQXVGAIVAXAIL	IL13	AEFLAXXLFXFIXI	AI13	2	0	[1ih5, 1fqy, 1h6i]
IXGXIVGAFAYRXL	IL13	AVEMVITAIXMGLI	AI13	5	3	[1fx8, 1ldi, 1ldf, 1lda]
IEIIXXLQLVLCVL	IL13	AIGXSVAXGHLXAI	AI13	3	4	[1ih5, 1j4n, 1fqy, 1h6i]
IAQXVGAIVAXAIL	IL13	AEFLAMILFXXISI	AI13	2	0	[1j4n]
IEIIXXLQLVLCVL	IL13	GPLAIGFSVALGHL	GL13	3	4	[1j4n]
IAQXXGGIXXAXXL	IL13	FWLVFGGXGSAVLA	FA13	2	0	[2o9e, 2o9f]
IAQXXGGIXXAXXL	IL13	FGTFWLVFGGXGSA	FA13	2	0	[2o9e, 2abm, 2o9f]
IXGXIVGAFAYRXL	IL13	EMVITAILMGLILA	EA13	5	3	[1fx8, 1ldi, 1ldf, 1lda]
IGXXLXVLIYDFXL	IL13	EIIGTLQLVLCVLA	EA13	5	3	[1j4n, 1h6i]
IEIIXXLQLVLCVL	IL13	FIGXALAVLIYDFI	FI13	3	5	[1j4n, 1fqy, 1h6i]
IAQXXGGIXXAXXL	IL13	FRKLAAESFGTFWL	FL13	2	0	[2o9e]
IEIIXXLQLVLCVL	IL13	FWXXPFIGXALAVL	FL13	3	5	[1ih5, 1j4n, 1fqy, 1h6i]
IXGXIVGAFAYRXL	IL13	FAVEMVITAILMGL	FL13	5	3	[1fx8, 1ldi, 1lda]
IVXQVAGAFCAAXL	IL13	FLGTGLLIFFGVGC	FC13	2	0	[1fx8, 1ldi, 1ldf, 1lda]
IAQXXGGIXXAXXL	IL13	AXVVELVLSAXXLL	AL13	2	3	[2o9e, 2o9f]
IXGXIXXXLIYRXL	IL13	AXVVELVLSAXXLL	AL13	5	3	[2o9e]
IEIIXXLQLVLCVL	IL13	APXXIGLSVALXHL	AL13	3	4	[1ih5, 1fqy, 1h6i]
IGAXLGSLLYDFXL	IL13	ATIVEIFXTLQXVL	AL13	5	3	[2b6p, 1ymg]
IAQXXGGIXXAXXL	IL13	TFXLVFGGSGSAVL	TL13	2	0	[2o9e, 2o9f]
IALAIGFSVAIGHL	IL13	WIXWXGPIXGAXXA	WA13	4	5	[3gd8]
IAQXXGGIXXAXXL	IL13	WLVFGGSGSAXXAA	WA13	2	0	[2o9e, 2o9f]
IEIIXXLQLVLCVL	IL13	WXXWVGPFIGXXXA	WA13	3	5	[1ih5, 1fqy, 1h6i]
IEIIXXLQLVLCVL	IL13	WXXWVGPFIGXAXA	WA13	3	5	[1j4n]
IAQXXGGIXXAXXL	IL13	SFGTFWLVFGGSGS	SS13	2	0	[2o9d, 2o9e, 2o9f, 2o9g]
IAQXXGGIXXAXXL	IL13	CFGTFWLVFGGCGS	CS13	2	0	[2abm, 1rc2, 3nka, 3nkc, 3nk5]
IVXQVAGAFCAAXL	IL13	CIAEFXGTGLLXFF	CF13	2	0	[1fx8, 1ldi, 1ldf, 1lda]
IEIIXXLQLVLCVL	IL13	WXXPFIGXALAVLI	WI13	3	5	[1ih5, 1j4n, 1fqy, 1h6i]
IVXQVAGAFCAAXL	IL13	AEFLGTGLLIFFGV	AV13	2	0	[1fx8, 1ldi, 1ldf, 1lda]
IEIIXXLQLVLCVL	IL13	SXPLAIGXSXXXGH	SH13	3	4	[1j4n, 1fqy]
IGAXLGSLLYDFXL	IL13	TIVEIFLTLQFVLC	TC13	5	3	[2b6p, 1ymg]
IAQXXGGIXXAXXL	IL13	SALVVELVLSAXFL	SL13	2	3	[2o9e, 2o9f]
IXGXIXXXLIYRXL	IL13	SALVVELVLSAXFL	SL13	5	3	[2o9e]
IGAXLGSLLYDFXL	IL13	FLTLQFVLCIFATY	FY13	5	3	[2b6p, 1ymg]
IEIIXXLQLVLCVL	IL13	PLXIGXSVXLGHLL	PL13	3	4	[1ih5, 1j4n, 1fqy, 1h6i]
IGXXLXVLIYDFXL	IL13	IGTLQLVLCVLATT	IT13	5	3	[1j4n]
IGXXLXVLIYDFXL	IL13	IIGTLQLVLCVLAT	IT13	5	3	[1j4n, 1h6i]
IGAXLGSLLYDFXL	IL13	IFXTLQFVLCIFXT	IT13	5	3	[2b6p, 1ymg]
IXGXIXXXLIYRXL	IL13	LSALVVELVLSAGF	LF13	5	3	[2o9e]
IAQXXGGIXXAXXL	IL13	LSALVVELVLSAGF	LF13	2	3	[2o9e, 2o9f]
IEIIXXLQLVLCVL	IL13	HWIXWVGPFIGGAL	HL13	3	5	[1fqy]
IXGXIXXXLIYRXL	IL13	LSAGFLLVIHGATD	LD13	5	3	[2o9e]
IVXQFIGXXLGSLL	IL13	FTAEVVGTFILVFF	FF13	2	0	[3ne2]
IVXQFIGXXLGSLL	IL13	TAEVVGTFILVFFG	TG13	2	0	[3ne2]
IVXQFIGXXLGSLL	IL13	AEVVGTFILVFFGP	AP13	2	0	[3ne2]
IGXXLXVLIYDFXL	IL13	LGIEIIGTLQLVLC	LC13	5	3	[1h6i]
IAQXXGGIXXAXXL	IL13	KLXAEXFGTFWLVF	KF13	2	0	[2o9e]
IEIIXXLQLVLCVL	IL13	IGLSVALGHLLAID	ID13	3	4	[1ih5]
IEIIXXLQLVLCVL	IL13	NHWIFWVGPFIGGA	NA13	3	5	[1fqy]
VVXXIVAAXLLYLI	VI13	VELVLSAGFLLVIH	VH13	2	3	[2o9e, 2o9f]
VGAIVGAFAYRKLI	VI13	VITAILMGLILALT	VT13	5	3	[1fx8, 1ldi]
VVELXLSAGFLLVI	VI13	WXFWVVPIVGGIIG	WG13	3	5	[2o9d, 2o9e, 2abm, 2o9f, 2o9g, 1rc2, 3nka, 3nkc, 3nk5]
VVAEFLATTLFXFI	VI13	LMYIIAQCXGAIVA	LA13	0	2	[1ih5, 1fqy, 1h6i]
VVAEFLAMILFXXI	VI13	LRAIXYIIAQCXGA	LA13	0	2	[1j4n]
VVELXLTFQLALCI	VI13	WXGPIXGAXLAAIL	WL13	3	5	[3d9s]
VVELXLTFQLALCI	VI13	VXXIXGXVLAAILY	VY13	3	5	[3d9s]
VVELXLSAGFLLVI	VI13	VXPIVGXIIGGLIY	VY13	3	5	[2o9d, 2o9e, 2abm, 2o9f, 2o9g, 1rc2, 3nka, 3nkc, 3nk5]
VVAEFLAMILFXXI	VI13	MYIIAQCVGAIVAT	MT13	0	2	[1j4n]
VVAEFLATTLFXFI	VI13	MYIIAQCVGAIVAT	MT13	0	2	[1ih5, 1fqy, 1h6i]
VVAEFLATTLFXFI	VI13	AQCVGAIVATAILS	AS13	0	2	[1ih5, 1h6i]
VVXXIVAAXLLYLI	VI13	AESFGTFWLVFGGS	AS13	2	0	[2o9e, 2o9f]
VVELXLSAGFLLVI	VI13	AQVVGGIVAAXXLY	AY13	3	2	[2o9e, 2abm, 2o9f]
VVAEFLATTLFXFI	VI13	QCVGAIVATAILSG	QG13	0	2	[1ih5, 1h6i]
VVAEFLAMILFXXI	VI13	IXAQCXGAIVATAI	II13	0	2	[1j4n]
VVAEFLATTLFXFI	VI13	IXAQCXGAIVATAI	II13	0	2	[1ih5, 1fqy, 1h6i]
VVELXLSAGFLLVI	VI13	LXXTLIHLISIPVT	LT13	3	4	[2o9e, 2o9f]
VIGIALXIAHLICI	VI13	LFLEAFGTAILXLT	LT13	4	3	[2w2e, 3zoj, 2w1p]
VVELXLSAGFLLVI	VI13	GLAXTLIHLISIPV	GV13	3	4	[2o9e, 2o9f]
VVXXIVAAXLLYLI	VI13	GTFXLVFGGSGXAV	GV13	2	0	[2o9e, 2o9f]
VVAEFLAMILFXXI	VI13	IMYIIAQCVGAXVA	IA13	0	2	[1j4n]
VGAIVGAFAYRKLI	VI13	MVITAILMGLILAL	ML13	5	3	[1fx8, 1ldi, 1ldf, 1lda]
VVXXIVAAXLLYLI	VI13	EXFGTFWLVFGGXG	EG13	2	0	[2o9e, 2o9f]
VVELXLSAGFLLVI	VI13	EQLWFFWVVPIXGG	EG13	3	5	[2o9e, 2o9f]
VAAQLVGAIXGAGI	VI13	EFXXXXXFVFFGXG	EG13	2	0	[3d9s]
VVAEFLAMILFXXI	VI13	RAIMYIIAQCXGAI	RI13	0	2	[1j4n]
VVELXLTFQLALCI	VI13	IAXAFGLAIGTLXQ	IQ13	3	1	[3d9s]
VIGIALXIAHLICI	VI13	MISFGFGFGVMVGV	MV13	4	1	[2w2e, 3zoj, 2w1p]
VIGIALXIAHLICI	VI13	ISFXFGFGVMVGVF	IF13	4	1	[2w2e, 3zoj, 2w1p]
VVXXIVAAXLLYLI	VI13	LXAEXFGTFWLVFG	LG13	2	0	[2o9e, 2o9f]
VVELXLSAGFLLVI	VI13	LEQLWFFWVVPIVG	LG13	3	5	[2o9e, 2o9f]
VVELXLTFQLALCI	VI13	LXIGXSVTLGHLXG	LG13	3	4	[3d9s]
VVELXLTFQLALCI	VI13	SIGXSVTLGHLXGI	SI13	3	4	[3d9s]
VIGIALXIAHLICI	VI13	SXGFGFGVMVGVFI	SI13	4	1	[2w2e, 3zoj, 2w1p]
VIGIALXIAHLICI	VI13	GFGFGVMVGVFITY	GY13	4	1	[2w2e, 3zoj, 2w1p]
VIGIALXIAHLICI	VI13	FGFGFGVMVGVFIT	FT13	4	1	[2w2e, 3zoj, 2w1p]
VAAQLVGAIXGAGI	VI13	FLAXXXFVFFGXGS	FS13	2	0	[3d9s]
VVXXIVAAXLLYLI	VI13	RKLAAESFGTFWLV	RV13	2	0	[2o9e]
VGAIVGAFAYRKLI	VI13	AVEMVITAIXMGLI	AI13	5	3	[1fx8, 1ldi, 1ldf, 1lda]
VVELXLSAGFLLVI	VI13	AIGXAXTLIXLISI	AI13	3	4	[2o9e, 2abm, 2o9f, 2o9g, 1rc2, 3nkc, 3nk5]
VVELXLSAGFLLVI	VI13	AGVALAFGLTVLTM	AM13	3	1	[2o9e, 2o9f]
VIGIALXIAHLICI	VI13	GLFLEAFGTAILCL	GL13	4	3	[2w1p]
VVELXLSAGFLLVI	VI13	FAPIAIGLALTLIH	FH13	3	4	[2o9e]
VVELXLSAGFLLVI	VI13	FGLTVLTMAFAVGH	FH13	3	1	[2o9e]
VVELXLSAGFLLVI	VI13	GLTVLTMAXAVGXI	GI13	3	1	[2o9e]
VAAQLVGAIXGAGI	VI13	VFAEFLATLXFVFF	VF13	2	0	[3d9s]
VVELXLSAGFLLVI	VI13	VALAXGLTVLTMAF	VF13	3	1	[2o9d, 2o9e, 2abm, 2o9f, 2o9g, 1rc2, 3nka]
VVELXLSAGFLLVI	VI13	LTVLTMAXAVGXIS	LS13	3	1	[2o9e]
VVXXIVAAXLLYLI	VI13	FWLVFGGXGSAVLA	FA13	2	0	[2o9e, 2o9f]
VVXXIVAAXLLYLI	VI13	FGTFWLVFGGXGSA	FA13	2	0	[2o9e, 2o9f]
VVELXLSAGFLLVI	VI13	LWFFWVVPIVGGXI	LI13	3	5	[2o9e, 2o9f]
VGAIVGAFAYRKLI	VI13	EMVITAILMGLILA	EA13	5	3	[1fx8, 1ldi, 1ldf, 1lda]
VVELXLSAGFLLVI	VI13	FFXVVPIXGGIXGG	FG13	3	5	[2o9d, 2o9e, 2abm, 2o9f, 2o9g, 1rc2, 3nka, 3nkc, 3nk5]
VAAQLVGAIXGAGI	VI13	FAEFXATLXFVFFG	FG13	2	0	[3d9s]
VVELXLTFQLALCI	VI13	FWVGPIVGAVLAAI	FI13	3	5	[3d9s]
VVXXIVAAXLLYLI	VI13	FRKLAAESFGTFWL	FL13	2	0	[2o9e]
VVELXLSAGFLLVI	VI13	FWVXPIVGGIIGGL	FL13	3	5	[2o9d, 2o9e, 2abm, 2o9f, 2o9g, 1rc2, 3nka, 3nkc, 3nk5]
VGAIVGAFAYRKLI	VI13	FAVEMVITAILMGL	FL13	5	3	[1fx8, 1ldi, 1lda]
VVELXLSAGFLLVI	VI13	PIAIGLAXTLIXLI	PI13	3	4	[2o9d, 2o9e, 2abm, 2o9f, 2o9g, 1rc2, 3nka, 3nkc, 3nk5]
VVXXIVAAXLLYLI	VI13	AXVVELVLSAXXLL	AL13	2	3	[2o9e, 2o9f]
VAAQLVGAIXGAGI	VI13	AEFXAXLXFVFFGL	AL13	2	0	[3d9s]
VVELXLSAGFLLVI	VI13	APXAIGLXXTLXXL	AL13	3	4	[2o9d, 2o9e, 2o9f, 2o9g, 1rc2, 3nka, 3nkc, 3nk5]
VIGIALXIAHLICI	VI13	AXGTAILCLTVLML	AL13	4	3	[2w2e, 3zoj, 2w1p]
VVXXIVAAXLLYLI	VI13	TFXLVFGGSGSAVL	TL13	2	0	[2o9e, 2o9f]
VVXXIVAAXLLYLI	VI13	WLVFGGSGSAXXAA	WA13	2	0	[2o9e, 2o9f]
VVELXLTFQLALCI	VI13	WXFWVGPIXGAXXA	WA13	3	5	[3d9s]
VVAEFLAMILFXXI	VI13	SLAFGLSIATLAQS	SS13	0	1	[1j4n]
VVXXIVAAXLLYLI	VI13	SFGTFWLVFGGSGS	SS13	2	0	[2o9e, 2o9f]
VVAEFLATTLFXFI	VI13	SLAFGLSIATLAQS	SS13	0	1	[1fqy, 1h6i]
VVELXLSAGFLLVI	VI13	WVXPIVGGXIGGXI	WI13	3	5	[2o9d, 2o9e, 2abm, 2o9f, 2o9g, 1rc2, 3nka, 3nkc, 3nk5]
VIGIALXIAHLICI	VI13	FLEAFGTAILCLTV	FV13	4	3	[2w2e, 3zoj, 2w1p]
VVAEFLAMILFXXI	VI13	AXMYIIAQCVGAIV	AV13	0	2	[1j4n]
VVAEFLATTLFXFI	VI13	AXMYIIAQCVGAIV	AV13	0	2	[1fqy, 1h6i]
VVELXLTFQLALCI	VI13	ALSIGLSVTLGHLV	AV13	3	4	[3d9s]
VVELXLTFQLALCI	VI13	SXALSIXLSXXLGH	SH13	3	4	[3d9s]
VVXXIVAAXLLYLI	VI13	SALVVELVLSAXFL	SL13	2	3	[2o9e, 2o9f]
VVELXLSAGFLLVI	VI13	QVVGGIVAAALLYL	QL13	3	2	[2o9e, 2abm, 2o9f]
VVELXLTFQLALCI	VI13	PALSIGXSVXLGHL	PL13	3	4	[3d9s]
VVELXLSAGFLLVI	VI13	IGLAXTLIHLISIP	IP13	3	4	[2o9e, 2o9f]
VVELXLSAGFLLVI	VI13	IAIGLAXTLIXLIS	IS13	3	4	[2o9d, 2o9e, 2o9f, 2abm, 2o9g, 1rc2, 3nka, 3nkc, 3nk5]
VIGIALXIAHLICI	VI13	EAFGTAILCLTVLM	EM13	4	3	[2w2e, 3zoj, 2w1p]
VVAEFLATTLFXFI	VI13	KVSLAFGLSIATLA	KA13	0	1	[1ih5, 1fqy, 1h6i]
VVAEFLAMILFXXI	VI13	KVSLAFGLSIATLA	KA13	0	1	[1j4n]
VVELXLTFQLALCI	VI13	QIALAFGLAIGTLA	QA13	3	1	[3d9s]
VVXXIVAAXLLYLI	VI13	LSALVVELVLSAGF	LF13	2	3	[2o9e, 2o9f]
VVELXLSAGFLLVI	VI13	QLWFFWVVPIVGGI	QI13	3	5	[2o9e, 2o9f]
VVELXLSAGFLLVI	VI13	VPIVGGIIGGLIYR	VR13	3	5	[2o9d, 2o9e]
VVELXLSAGFLLVI	VI13	PIVGGIIGGLIYRT	PT13	3	5	[2o9d, 2o9e]
VVELXLSAGFLLVI	VI13	GGIIGGLIYRTLLE	GE13	3	5	[2o9e]
VVELXLTFQLALCI	VI13	LAFGXAXGTLXXAL	LL13	3	1	[3d9s]
VIGIALXIAHLICI	VI13	LEAFGTAILCLTVL	LL13	4	3	[2w2e, 3zoj, 2w1p]
VVXXIVAAXLLYLI	VI13	KLXAEXFGTFWLVF	KF13	2	0	[2o9e]
VVAEFLATTLFXFI	VI13	NVKVSLAFGLSIAT	NT13	0	1	[1ih5]
VVAEFLATTLFXFI	VI13	DNVKVSLAFGLSIA	DA13	0	1	[1ih5]
VIGIALXIAHLICI	VI13	RGLFLEAFGTAILC	RC13	4	3	[2w1p]
VELVLSAGFLLVIH	VH13	WXFWVVPIVGGIIG	WG13	3	5	[2o9d, 2o9e, 2o9f, 2o9g, 1rc2, 3nka, 3nkc, 3nk5]
VELVLSAGFLLVIH	VH13	VXPIVGXIIGGLIY	VY13	3	5	[2o9d, 2o9e, 2o9f, 2o9g, 1rc2, 3nka, 3nkc, 3nk5]
VGPFIGAAVAAAYH	VH13	ALGAEIIGTFVLVY	AY13	5	3	[1z98, 3cn6, 4jc6, 4ia4, 3cll, 2b5f, 3cn5]
VELVLSAGFLLVIH	VH13	AQVVGGIVAAXXLY	AY13	3	2	[2o9e, 2o9f]
VGPFIGAAVAAAYH	VH13	TALGAEIIGTFVLV	TV13	5	3	[1z98, 3cn6, 4jc6, 4ia4, 3cll, 2b5f, 3cn5]
VELVLSAGFLLVIH	VH13	LXXTLIHLISIPVT	LT13	3	4	[2o9e, 2o9f]
VGPFIGAAVAAAYH	VH13	LGAEIIGTFVLVXT	LT13	5	3	[1z98, 3cn6, 4jc6, 4ia4, 3cll, 2b5f, 3cn5]
VGPFIGAAVAAAYH	VH13	EIIGTFVLVYTVFS	ES13	5	3	[1z98, 3cn6, 4jc6, 4ia4, 3cll, 2b5f, 3cn5]
VELVLSAGFLLVIH	VH13	GLAXTLIHLISIPV	GV13	3	4	[2o9e, 2o9f]
VGPFIGAAVAAAYH	VH13	GXEIIGTFXLVYTV	GV13	5	3	[1z98, 3cn6, 4jc6, 4ia4, 3cll, 2b5f, 3cn5]
VGPFIGAAVAAAYH	VH13	IIGTFVLVYTVFSA	IA13	5	3	[1z98, 3cn6, 4jc6, 4ia4, 3cll, 2b5f, 3cn5]
VGPFIGAAVAAAYH	VH13	AEIIGTFVLVYTVF	AF13	5	3	[1z98, 3cn6, 4jc6, 4ia4, 3cll, 2b5f, 3cn5]
VELVLSAGFLLVIH	VH13	EQLWFFWVVPIXGG	EG13	3	5	[2o9e, 2o9f]
VELVLSAGFLLVIH	VH13	LEQLWFFWVVPIVG	LG13	3	5	[2o9e, 2o9f]
VELVLSAGFLLVIH	VH13	AIGXAXTLIXLISI	AI13	3	4	[2o9e, 2o9f, 2o9g, 1rc2, 3nkc, 3nk5]
VGPFIGAAVAAAYH	VH13	GTALGXEIIGTFXL	GL13	5	3	[2b5f]
VELVLSAGFLLVIH	VH13	AGVALAFGLTVLTM	AM13	3	1	[2o9e, 2o9f]
VELVLSAGFLLVIH	VH13	FAPIAIGLALTLIH	FH13	3	4	[2o9e]
VELVLSAGFLLVIH	VH13	FGLTVLTMAFAVGH	FH13	3	1	[2o9e]
VELVLSAGFLLVIH	VH13	GLTVLTMAXAVGXI	GI13	3	1	[2o9e]
VELVLSAGFLLVIH	VH13	VALAXGLTVLTMAF	VF13	3	1	[2o9d, 2o9e, 2o9f, 2o9g, 1rc2, 3nka]
VELVLSAGFLLVIH	VH13	LTVLTMAXAVGXIS	LS13	3	1	[2o9e]
VELVLSAGFLLVIH	VH13	LWFFWVVPIVGGXI	LI13	3	5	[2o9e, 2o9f]
VELVLSAGFLLVIH	VH13	FFXVVPIXGGIXGG	FG13	3	5	[2o9d, 2o9e, 2o9f, 2o9g, 1rc2, 3nka, 3nkc, 3nk5]
VELVLSAGFLLVIH	VH13	FWVXPIVGGIIGGL	FL13	3	5	[2o9d, 2o9e, 2o9f, 2o9g, 1rc2, 3nka, 3nkc, 3nk5]
VELVLSAGFLLVIH	VH13	PIAIGLAXTLIXLI	PI13	3	4	[2o9d, 2o9e, 2o9f, 2o9g, 1rc2, 3nka, 3nkc, 3nk5]
VELVLSAGFLLVIH	VH13	APXAIGLXXTLXXL	AL13	3	4	[2o9d, 2o9e, 2o9f, 2o9g, 1rc2, 3nka, 3nkc, 3nk5]
VELVLSAGFLLVIH	VH13	WVXPIVGGXIGGXI	WI13	3	5	[2o9d, 2o9e, 2o9f, 2o9g, 1rc2, 3nka, 3nkc, 3nk5]
VELVLSAGFLLVIH	VH13	QVVGGIVAAALLYL	QL13	3	2	[2o9e, 2o9f]
VELVLSAGFLLVIH	VH13	IGLAXTLIHLISIP	IP13	3	4	[2o9e, 2o9f]
VELVLSAGFLLVIH	VH13	IAIGLAXTLIXLIS	IS13	3	4	[2o9d, 2o9e, 2o9f, 2o9g, 1rc2, 3nka, 3nkc, 3nk5]
VELVLSAGFLLVIH	VH13	QLWFFWVVPIVGGI	QI13	3	5	[2o9e, 2o9f]
VELVLSAGFLLVIH	VH13	VPIVGGIIGGLIYR	VR13	3	5	[2o9d, 2o9e]
VELVLSAGFLLVIH	VH13	PIVGGIIGGLIYRT	PT13	3	5	[2o9d, 2o9e]
VELVLSAGFLLVIH	VH13	GGIIGGLIYRTLLE	GE13	3	5	[2o9e]
EQLWFFWVVPIXGG	EG13	VLSAGFLLVIXGAT	VT13	5	3	[2o9e]
EFXXTFVLMFLGXG	EG13	VYFFAQLLGAFVGT	VT13	0	2	[3c02]
EFXXXGLLIFFGXG	EG13	VIXGLGVAMAIYLT	VT13	0	1	[1fx8, 1ldi, 1ldf, 1lda]
EVVGTFXLVFFGXG	EG13	YIVAQFIGAXLGSL	YL13	0	2	[3ne2]
ELVLSXGFLLVIXG	EG13	WXFWVVPIVGGIIG	WG13	3	5	[2o9d, 2o9e, 2o9f, 2o9g, 1rc2, 3nka, 3nkc, 3nk5]
EFXAXLFYVFFGXG	EG13	CYXVAQLLGAVAGA	CA13	0	2	[2b6o, 3m9i, 2b6p, 2c32, 1ymg, 3j41, 1sor]
EQLWFFWVVPIXGG	EG13	LVLSAGFLLVIHGA	LA13	5	3	[2o9e, 2o9f]
EFXAMILFXFISIG	EG13	LRAIXYIIAQCXGA	LA13	0	2	[1j4n]
EFXXTXLFXFISIG	EG13	LMYIIAQCXGAIVA	LA13	0	2	[1ih5, 1fqy, 1h6i]
EFXAXLFYVFFGXG	EG13	LRAIXYXVAQXLGA	LA13	0	2	[3m9i, 2b6p, 1ymg]
EFXAXLFYVFFGXG	EG13	VVAQLLGAVAGAAV	VV13	0	2	[2b6o, 3m9i, 1sor]
EFXXXGLLIFFGXG	EG13	VSQVAGAFCAAALV	VV13	0	2	[1fx8, 1ldi, 1ldf, 1lda]
EXFGTFWLVFGGXG	EG13	VVGYVXAQVVGGIV	VV13	0	2	[2o9d, 2o9e, 2o9f]
EXXXTFWLVFGGXG	EG13	VVGYVXAQVVGGIV	VV13	0	2	[3nka, 3nk5]
ELVLSXGFLLVIXG	EG13	VXPIVGXIIGGLIY	VY13	3	5	[2o9d, 2o9e, 2o9f, 2o9g, 1rc2, 3nka, 3nkc, 3nk5]
EFXAXLFYVFFGXG	EG13	QLLGAVAGAAVLYS	QS13	0	2	[2b6o, 3m9i, 2b6p, 1ymg]
EFXXTXLFXFISIG	EG13	MYIIAQCVGAIVAT	MT13	0	2	[1ih5, 1fqy, 1h6i]
EFXAMILFXFISIG	EG13	MYIIAQCVGAIVAT	MT13	0	2	[1j4n]
EXXXTFWLVFGGXG	EG13	AQVVGGIVAAXXLY	AY13	0	2	[2abm]
EXFGTFWLVFGGXG	EG13	AQVVGGIVAAXXLY	AY13	0	2	[2o9e, 2o9f]
EFXAXLFYVFFGXG	EG13	AQLLGAVAGAAXLY	AY13	0	2	[2b6o, 3m9i, 2b6p, 1ymg]
EFXXTXLFXFISIG	EG13	AQCVGAIVATAILS	AS13	0	2	[1ih5, 1h6i]
EFXAXLFYVFFGXG	EG13	ICYXVAQLLGAVAG	IG13	0	2	[2b6o, 3m9i, 2b6p, 2c32, 1ymg, 3j41, 1sor]
EFXXXGLLIFFGXG	EG13	QVAGAFCAAALVYG	QG13	0	2	[1lda]
EFXXTXLFXFISIG	EG13	QCVGAIVATAILSG	QG13	0	2	[1ih5, 1h6i]
EFXXTXLFXFISIG	EG13	IXAQCXGAIVATAI	II13	0	2	[1ih5, 1fqy, 1h6i]
EFXAMILFXFISIG	EG13	IXAQCXGAIVATAI	II13	0	2	[1j4n]
ELVLSXGFLLVIXG	EG13	LXXTLIHLISIPVT	LT13	3	4	[2o9e, 2o9f]
ELVLSXGFLLVIXG	EG13	GLAXTLIHLISIPV	GV13	3	4	[2o9e, 2o9f]
EFXXXGLLIFFGXG	EG13	IPFIVSQVAXAFCA	IA13	0	2	[1fx8, 1ldi, 1ldf, 1lda]
EFXXXGLLIFFGXG	EG13	IXGLGVAXAIYLTA	IA13	0	1	[1fx8, 1ldi, 1ldf, 1lda]
EFXAMILFXFISIG	EG13	IMYIIAQCVGAXVA	IA13	0	2	[1j4n]
EXIGTFLLMLVIXG	EG13	IYVIGPIVGAVXAA	IA13	3	5	[3ne2]
EVVGTFXLVFFGXG	EG13	MAFXLAIAAVIYSL	ML13	0	1	[3ne2]
EXIGTFLLMLVIXG	EG13	MAFXLAIAAVIYSL	ML13	3	1	[3ne2]
EFXXXXXFVFFGXG	EG13	YXAAQLVGAIXGAG	YG13	0	2	[3d9s]
EFXXTFVLMFLGXG	EG13	IPVYFFAQLLGAFV	IV13	0	2	[3c02]
EVVGTFXLVFFGXG	EG13	ILTEAIGTFLLMLV	IV13	0	3	[3ne2]
EFXAMILFXFISIG	EG13	RAIMYIIAQCXGAI	RI13	0	2	[1j4n]
EFXXXXXFVFFGXG	EG13	IAXAFGLAIGTLXQ	IQ13	0	1	[3d9s]
EFXAXLFYVFFGXG	EG13	MVAQLLGAVAGAAV	MV13	0	2	[2b6p, 2c32, 1ymg, 3j41]
ELVLSXGFLLVIXG	EG13	LEQLWFFWVVPIVG	LG13	3	5	[2o9e, 2o9f]
EFXXXXXFVFFGXG	EG13	LXIGXSVTLGHLXG	LG13	0	4	[3d9s]
EFXXXXXFVFFGXG	EG13	SIGXSVTLGHLXGI	SI13	0	4	[3d9s]
EFXXTFVLMFLGXG	EG13	FFAQLLGAFVGTST	FT13	0	2	[3c02]
EXFGTFWLVFGGXG	EG13	FAGVALAFGLTVXT	FT13	0	1	[2o9e, 2o9f]
EFXAXLFYVFFGXG	EG13	RAICYXXAQLLGAV	RV13	0	2	[3m9i, 2b6p, 1ymg]
EVVGTFXLVFFGXG	EG13	AIXXAFALXIAAXI	AI13	0	1	[3ne2]
ELVLSXGFLLVIXG	EG13	AIGXAXTLIXLISI	AI13	3	4	[2o9e, 2o9f, 2o9g, 1rc2, 3nkc, 3nk5]
EXIGTFLLMLVIXG	EG13	AIXXAFALXIAAXI	AI13	3	1	[3ne2]
EXXXTFWLVFGGXG	EG13	AIGXAXTLIXLISI	AI13	0	4	[2abm, 1rc2, 3nk5]
EXFGTFWLVFGGXG	EG13	AGVALAFGLTVLTM	AM13	0	1	[2o9e, 2o9f]
ELVLSXGFLLVIXG	EG13	AGVALAFGLTVLTM	AM13	3	1	[2o9e, 2o9f]
EXFGTFWLVFGGXG	EG13	GFAGXALAFGLTVL	GL13	0	1	[2o9e, 2o9f]
ELVLSXGFLLVIXG	EG13	FGLTVLTMAFAVGH	FH13	3	1	[2o9e]
ELVLSXGFLLVIXG	EG13	FAPIAIGLALTLIH	FH13	3	4	[2o9e]
EXFGTFWLVFGGXG	EG13	FGLTVLTMAFAVGH	FH13	0	1	[2o9e]
ELVLSXGFLLVIXG	EG13	GLTVLTMAXAVGXI	GI13	3	1	[2o9e]
EXFGTFWLVFGGXG	EG13	GLTVLTMAXAVGXI	GI13	0	1	[2o9e]
EXXXTFWLVFGGXG	EG13	VALAXGLTVLTMAF	VF13	0	1	[2abm, 1rc2, 3nka, 3nkc, 3nk5]
EXFGTFWLVFGGXG	EG13	VALAXGLTVLTMAF	VF13	0	1	[2o9d, 2o9e, 2o9f, 2o9g]
ELVLSXGFLLVIXG	EG13	VALAXGLTVLTMAF	VF13	3	1	[2o9d, 2o9e, 2o9f, 2o9g, 1rc2, 3nka]
EVVGTFXLVFFGXG	EG13	VAQFIGAALGSLLF	VF13	0	2	[3ne2]
ELVLSXGFLLVIXG	EG13	LTVLTMAXAVGXIS	LS13	3	1	[2o9e]
EFXXTFVLMFLGXG	EG13	LGWGLAVFFGILVS	LS13	0	1	[3c02]
EXFGTFWLVFGGXG	EG13	LTVLTMAXAVGXIS	LS13	0	1	[2o9e]
EFXXXGLLIFFGXG	EG13	FIVSQVAXAFCAAA	FA13	0	2	[1fx8, 1ldi, 1ldf, 1lda]
EFXXXXXFVFFGXG	EG13	FYXAAQLXGAXXGA	FA13	0	2	[3d9s]
EVVGTFXLVFFGXG	EG13	LVIGLTVGGXITTI	LI13	0	4	[3ne2]
EXIGTFLLMLVIXG	EG13	LVIGLTVGGXITTI	LI13	3	4	[3ne2]
EVVGTFXLVFFGXG	EG13	LTEAIGTFLLMLVI	LI13	0	3	[3ne2]
ELVLSXGFLLVIXG	EG13	LWFFWVVPIVGGXI	LI13	3	5	[2o9e, 2o9f]
ELVLSXGFLLVIXG	EG13	FFXVVPIXGGIXGG	FG13	3	5	[2o9d, 2o9e, 2o9f, 2o9g, 1rc2, 3nka, 3nkc, 3nk5]
EFXXXXXFVFFGXG	EG13	FFXVAAQLVGAIAG	FG13	0	2	[3d9s]
EVVGTFXLVFFGXG	EG13	PYIXAQFIGAAXGS	PS13	0	2	[3ne2]
ELVLSXGFLLVIXG	EG13	FWVXPIVGGIIGGL	FL13	3	5	[2o9d, 2o9e, 2o9f, 2o9g, 1rc2, 3nka, 3nkc, 3nk5]
EXIGTFLLMLVIXG	EG13	AGLVIGLTVXGIIT	AT13	3	4	[3ne2]
EXIGTFLLMLVIXG	EG13	GLVIGLTVXXIITT	GT13	3	4	[3ne2]
ELVLSXGFLLVIXG	EG13	PIAIGLAXTLIXLI	PI13	3	4	[2o9d, 2o9e, 2o9f, 2o9g, 1rc2, 3nka, 3nkc, 3nk5]
EVVGTFXLVFFGXG	EG13	AILTEAXGTFLXXL	AL13	0	3	[3ne2]
EFXXXXXFVFFGXG	EG13	AAXLXGAIXGAGIL	AL13	0	2	[3d9s]
EQLWFFWVVPIXGG	EG13	AXVVELVLSAXXLL	AL13	5	3	[2o9e, 2o9f]
ELVLSXGFLLVIXG	EG13	APXAIGLXXTLXXL	AL13	3	4	[2o9d, 2o9e, 2o9f, 2o9g, 1rc2, 3nka, 3nkc, 3nk5]
EFXXXGLLIFFGXG	EG13	VIPFIVSQVAGAFC	VC13	0	2	[1fx8, 1ldi, 1ldf, 1lda]
EFXXXGLLIFFGXG	EG13	PFIVSQVAGAFCAA	PA13	0	2	[1fx8, 1ldi, 1ldf, 1lda]
EXIGTFLLMLVIXG	EG13	PIYVIGPIVXAVAA	PA13	3	5	[3ne2]
EFXAMILFXFISIG	EG13	SLAFGLSIATLAQS	SS13	0	1	[1j4n]
EFXXTXLFXFISIG	EG13	SLAFGLSIATLAQS	SS13	0	1	[1fqy, 1h6i]
EXIGTFLLMLVIXG	EG13	VXGLTVGXIITTIG	VG13	3	4	[3ne2]
EVVGTFXLVFFGXG	EG13	VXYIXAQFIGAAXG	VG13	0	2	[3ne2]
EVVGTFXLVFFGXG	EG13	VXGLTVGXIITTIG	VG13	0	4	[3ne2]
EFXXTFVLMFLGXG	EG13	YFFAQLLGAFVGTS	YS13	0	2	[3c02]
ELVLSXGFLLVIXG	EG13	WVXPIVGGXIGGXI	WI13	3	5	[2o9d, 2o9e, 2o9f, 2o9g, 1rc2, 3nka, 3nkc, 3nk5]
EXIGTFLLMLVIXG	EG13	IGXAFALAIAAXIY	IY13	3	1	[3ne2]
EXIGTFLLMLVIXG	EG13	IGPXVGAVXAAWLY	IY13	3	5	[3ne2]
EFXXXGLLIFFGXG	EG13	IXVIXGLGVAMAIY	IY13	0	1	[1fx8, 1ldi, 1ldf, 1lda]
EVVGTFXLVFFGXG	EG13	IGXAFALAIAAXIY	IY13	0	1	[3ne2]
EFXXXXXFVFFGXG	EG13	ALSIGLSVTLGHLV	AV13	0	4	[3d9s]
EFXXTXLFXFISIG	EG13	AXMYIIAQCVGAIV	AV13	0	2	[1fqy, 1h6i]
EVVGTFXLVFFGXG	EG13	AIGTFLLMLVIMGV	AV13	0	3	[3ne2]
EFXAMILFXFISIG	EG13	AXMYIIAQCVGAIV	AV13	0	2	[1j4n]
EXIGTFLLMLVIXG	EG13	GMAFALAIAAVIYS	GS13	3	1	[3ne2]
EVVGTFXLVFFGXG	EG13	GMAFALAIAAVIYS	GS13	0	1	[3ne2]
EFXXTFVLMFLGXG	EG13	FAQLLGAFVGTSTV	FV13	0	2	[3c02]
EVVGTFXLVFFGXG	EG13	FAIGMAFXLAIAAV	FV13	0	1	[3ne2]
EXIGTFLLMLVIXG	EG13	FAIGMAFXLAIAAV	FV13	3	1	[3ne2]
EFXXXGLLIFFGXG	EG13	EISVIXGLGVAMAI	EI13	0	1	[1fx8, 1ldi, 1ldf, 1lda]
EXFGTFWLVFGGXG	EG13	EVVGYVIAQVVGGI	EI13	0	2	[2o9e]
EFXXXGLLIFFGXG	EG13	SVIXGLGVAMAIYL	SL13	0	1	[1fx8, 1ldi, 1ldf, 1lda]
EQLWFFWVVPIXGG	EG13	SALVVELVLSAXFL	SL13	5	3	[2o9e, 2o9f]
EXFGTFWLVFGGXG	EG13	KEVVGYVIAQVVGG	KG13	0	2	[2o9e]
EXFGTFWLVFGGXG	EG13	QVVGGIVAAALLYL	QL13	0	2	[2o9e, 2o9f]
EXXXTFWLVFGGXG	EG13	QVVGGIVAAALLYL	QL13	0	2	[2abm]
ELVLSXGFLLVIXG	EG13	IGLAXTLIHLISIP	IP13	3	4	[2o9e, 2o9f]
ELVLSXGFLLVIXG	EG13	IAIGLAXTLIXLIS	IS13	3	4	[2o9d, 2o9e, 2o9f, 2o9g, 1rc2, 3nka, 3nkc, 3nk5]
EXXXTFWLVFGGXG	EG13	IAIGLAXTLIXLIS	IS13	0	4	[2abm, 1rc2, 3nk5]
EFXXXXXFVFFGXG	EG13	QIALAFGLAIGTLA	QA13	0	1	[3d9s]
EFXAMILFXFISIG	EG13	KVSLAFGLSIATLA	KA13	0	1	[1j4n]
EFXXTXLFXFISIG	EG13	KVSLAFGLSIATLA	KA13	0	1	[1ih5, 1fqy, 1h6i]
EQLWFFWVVPIXGG	EG13	LSALVVELVLSAGF	LF13	5	3	[2o9e, 2o9f]
EFXXTFVLMFLGXG	EG13	KLCLGWGLAVFFGI	KI13	0	1	[3c02]
EFXXTFVLMFLGXG	EG13	CLGWGLAVFFGILV	CV13	0	1	[3c02]
ELVLSXGFLLVIXG	EG13	QLWFFWVVPIVGGI	QI13	3	5	[2o9e, 2o9f]
ELVLSXGFLLVIXG	EG13	VPIVGGIIGGLIYR	VR13	3	5	[2o9d, 2o9e]
ELVLSXGFLLVIXG	EG13	PIVGGIIGGLIYRT	PT13	3	5	[2o9d, 2o9e]
EVVGTFXLVFFGXG	EG13	QAILTEAIGTFLLM	QM13	0	3	[3ne2]
EVVGTFXLVFFGXG	EG13	TEAIGTFLLMLVIM	TM13	0	3	[3ne2]
ELVLSXGFLLVIXG	EG13	GGIIGGLIYRTLLE	GE13	3	5	[2o9e]
EXIGTFLLMLVIXG	EG13	FTAEVVGTFILVFF	FF13	3	0	[3ne2]
EQLWFFWVVPIXGG	EG13	LSAGFLLVIHGATD	LD13	5	3	[2o9e]
EXIGTFLLMLVIXG	EG13	TAEVVGTFILVFFG	TG13	3	0	[3ne2]
EXIGTFLLMLVIXG	EG13	AEVVGTFILVFFGP	AP13	3	0	[3ne2]
EFXAXLFYVFFGXG	EG13	LQVALAXGXALATL	LL13	0	1	[2b6o, 3m9i]
EFXXTFVLMFLGXG	EG13	LCLGWGLAVFFGIL	LL13	0	1	[3c02]
EFXXXXXFVFFGXG	EG13	LAFGXAXGTLXXAL	LL13	0	1	[3d9s]
EFXXTXLFXFISIG	EG13	NVKVSLAFGLSIAT	NT13	0	1	[1ih5]
EFXXXGLLIFFGXG	EG13	SQVAGAFCAAALVY	SY13	0	2	[1lda]
EFXXTXLFXFISIG	EG13	DNVKVSLAFGLSIA	DA13	0	1	[1ih5]
EFXXTFVLMFLGXG	EG13	PVYFFAQLLGAFVG	PG13	0	2	[3c02]
EXIGTFLLMLVIXG	EG13	YVIGPIVGAVAAAW	YW13	3	5	[3ne2]
LFGPIXGAIVGAFA	LA13	VITAILMGLILALT	VT13	5	3	[1fx8, 1ldi]
LRAIXYIIAQCXGA	LA13	VAEFLAMILFXFIS	VS13	2	0	[1j4n]
LMYIIAQCXGAIVA	LA13	VAEFLATTLFXFIS	VS13	2	0	[1ih5, 1fqy, 1h6i]
LVLSAGFLLVIHGA	LA13	WXFWVVPIVGGIIG	WG13	3	5	[2o9d, 2o9e, 2o9f, 2o9g, 1rc2, 3nka, 3nkc, 3nk5]
LAIGXSVAXGHLXA	LA13	WXGPXXGAXLAGXL	WL13	4	5	[3gd8]
LAIGXSVAXGHLXA	LA13	IYWVGPIIGAVLAG	IG13	4	5	[3gd8, 2d57, 2zz9, 3iyz]
LATTLFXFISIGSA	LA13	MYIIAQCVGAIVAT	MT13	0	2	[1ih5, 1fqy, 1h6i]
LAMILFXFISIGSA	LA13	MYIIAQCVGAIVAT	MT13	0	2	[1j4n]
LATTLFXFISIGSA	LA13	AQCVGAIVATAILS	AS13	0	2	[1ih5, 1h6i]
LAIGXSVAXGHLXA	LA13	VXXXXGAVLAGXLY	VY13	4	5	[3gd8]
LVLSAGFLLVIHGA	LA13	VXPIVGXIIGGLIY	VY13	3	5	[2o9d, 2o9e, 2o9f, 2o9g, 1rc2, 3nka, 3nkc, 3nk5]
LATTLFXFISIGSA	LA13	QCVGAIVATAILSG	QG13	0	2	[1ih5, 1h6i]
LRALVYMIAQXXGA	LA13	AAIAEFIAXLLFLY	AY13	2	0	[2b5f]
LAMILFXFISIGSA	LA13	IXAQCXGAIVATAI	II13	0	2	[1j4n]
LATTLFXFISIGSA	LA13	IXAQCXGAIVATAI	II13	0	2	[1ih5, 1fqy, 1h6i]
LVLSAGFLLVIHGA	LA13	LXXTLIHLISIPVT	LT13	3	4	[2o9e, 2o9f]
LVLSAGFLLVIHGA	LA13	GLAXTLIHLISIPV	GV13	3	4	[2o9e, 2o9f]
LAIGXSVAXGHLXA	LA13	GXEIIGTLQLVLCV	GV13	4	3	[1ih5, 1j4n, 1fqy, 1h6i]
LRAIXYIIAQCXGA	LA13	AVXAEFLAMILFXF	AF13	2	0	[1j4n]
LRAIXYXVAQXLGA	LA13	AIXAEFFAXLFYVF	AF13	2	0	[3m9i, 2b6p, 1ymg]
LAMILFXFISIGSA	LA13	IMYIIAQCVGAXVA	IA13	0	2	[1j4n]
LFGPIXGAIVGAFA	LA13	MVITAILMGLILAL	ML13	5	3	[1fx8, 1ldi, 1ldf, 1lda]
LAIGXSVAXGHLXA	LA13	YWVGPIIGAVLAGG	YG13	4	5	[3gd8]
LRALVYMIAQXXGA	LA13	IATLLFLYITVATV	IV13	2	0	[2b5f]
LAMILFXFISIGSA	LA13	RAIMYIIAQCXGAI	RI13	0	2	[1j4n]
LRAIXYIIAQCXGA	LA13	RAXVAEFLAMILFI	RI13	2	0	[1j4n]
LRAIXYXVAQXLGA	LA13	IXAEFFAXLFYVFF	IF13	2	0	[3m9i, 2b6p, 1ymg]
LVLSAGFLLVIHGA	LA13	LEQLWFFWVVPIVG	LG13	3	5	[2o9e, 2o9f]
LRALVYMIAQXXGA	LA13	FIATLLFLYITVXT	FT13	2	0	[2b5f]
LRAIXYXVAQXLGA	LA13	CAEFFASLFYVFFG	CG13	2	0	[2b6p, 1ymg]
LMYIIAQCXGAIVA	LA13	FLATXLFXFISXGS	FS13	2	0	[1ih5, 1fqy, 1h6i]
LRAIXYIIAQCXGA	LA13	FLAMILFXFISXGS	FS13	2	0	[1j4n]
LRAIXYXVAQXLGA	LA13	FAXLFYVFFGLGAS	FS13	2	0	[3m9i, 2b6p]
LRAIXYXVAQXLGA	LA13	RAIXAEFFAXLFYV	RV13	2	0	[3m9i, 2b6p, 1ymg]
LFGPIXGAIVGAFA	LA13	AVEMVITAIXMGLI	AI13	5	3	[1fx8, 1ldi, 1ldf, 1lda]
LMYIIAQCXGAIVA	LA13	AEFLAXXLFXFIXI	AI13	2	0	[1ih5, 1fqy, 1h6i]
LRALVYMIAQXXGA	LA13	AIAEFXATXLFLYI	AI13	2	0	[2b5f]
LVLSAGFLLVIHGA	LA13	AIGXAXTLIXLISI	AI13	3	4	[2o9e, 2o9f, 2o9g, 1rc2, 3nkc, 3nk5]
LRAIXYIIAQCXGA	LA13	AEFLAMILFXXISI	AI13	2	0	[1j4n]
LVLSAGFLLVIHGA	LA13	AGVALAFGLTVLTM	AM13	3	1	[2o9e, 2o9f]
LAIGXSVAXGHLXA	LA13	GLGIEIIGTXQLVL	GL13	4	3	[1fqy]
LVLSAGFLLVIHGA	LA13	FAPIAIGLALTLIH	FH13	3	4	[2o9e]
LVLSAGFLLVIHGA	LA13	FGLTVLTMAFAVGH	FH13	3	1	[2o9e]
LVLSAGFLLVIHGA	LA13	GLTVLTMAXAVGXI	GI13	3	1	[2o9e]
LVLSAGFLLVIHGA	LA13	VALAXGLTVLTMAF	VF13	3	1	[2o9d, 2o9e, 2o9f, 2o9g, 1rc2, 3nka]
LMAFTQIVAGXAAA	LA13	GEFVGTFLFLWSAF	GF13	2	0	[2w2e, 3zoj, 2w1p]
LVLSAGFLLVIHGA	LA13	LTVLTMAXAVGXIS	LS13	3	1	[2o9e]
LRAIXYXVAQXLGA	LA13	FFAXLFYVFFGXGA	FA13	2	0	[3m9i, 2b6p, 1ymg]
LVLSAGFLLVIHGA	LA13	LWFFWVVPIVGGXI	LI13	3	5	[2o9e, 2o9f]
LFGPIXGAIVGAFA	LA13	EMVITAILMGLILA	EA13	5	3	[1fx8, 1ldi, 1ldf, 1lda]
LRALVYMIAQXXGA	LA13	EFIATLLFLYITVA	EA13	2	0	[2b5f]
LAIGXSVAXGHLXA	LA13	EIIGTLQLVLCVLA	EA13	4	3	[1ih5, 1j4n, 1fqy, 1h6i]
LRAIXYXVAQXLGA	LA13	FAEFXATLFYVFFG	FG13	2	0	[3m9i]
LVLSAGFLLVIHGA	LA13	FFXVVPIXGGIXGG	FG13	3	5	[2o9d, 2o9e, 2o9f, 2o9g, 1rc2, 3nka, 3nkc, 3nk5]
LMAFTQIVAGXAAA	LA13	FVGTFLFLWSAFVI	FI13	2	0	[2w2e, 3zoj, 2w1p]
LVLSAGFLLVIHGA	LA13	FWVXPIVGGIIGGL	FL13	3	5	[2o9d, 2o9e, 2o9f, 2o9g, 1rc2, 3nka, 3nkc, 3nk5]
LFGPIXGAIVGAFA	LA13	FAVEMVITAILMGL	FL13	5	3	[1fx8, 1ldi, 1lda]
LVLSAGFLLVIHGA	LA13	PIAIGLAXTLIXLI	PI13	3	4	[2o9d, 2o9e, 2o9f, 2o9g, 1rc2, 3nka, 3nkc, 3nk5]
LRAIXYXVAQXLGA	LA13	AEFXAXLFYVFFGL	AL13	2	0	[3m9i, 2b6p, 1ymg]
LVLSAGFLLVIHGA	LA13	APXAIGLXXTLXXL	AL13	3	4	[2o9d, 2o9e, 2o9f, 2o9g, 1rc2, 3nka, 3nkc, 3nk5]
LAIGXSVAXGHLXA	LA13	WIXWXGPIXGAXXA	WA13	4	5	[3gd8, 2d57, 2zz9, 3iyz]
LAIGXSVAXGHLXA	LA13	SLAFGLSIATLAQS	SS13	4	1	[1j4n, 1fqy, 1h6i]
LATTLFXFISIGSA	LA13	SLAFGLSIATLAQS	SS13	0	1	[1fqy, 1h6i]
LAMILFXFISIGSA	LA13	SLAFGLSIATLAQS	SS13	0	1	[1j4n]
LVLSAGFLLVIHGA	LA13	WVXPIVGGXIGGXI	WI13	3	5	[2o9d, 2o9e, 2o9f, 2o9g, 1rc2, 3nka, 3nkc, 3nk5]
LAMILFXFISIGSA	LA13	AXMYIIAQCVGAIV	AV13	0	2	[1j4n]
LRALVYMIAQXXGA	LA13	AEFXATLLFLYITV	AV13	2	0	[2b5f]
LATTLFXFISIGSA	LA13	AXMYIIAQCVGAIV	AV13	0	2	[1fqy, 1h6i]
LMAFTQIVAGXAAA	LA13	SGEFVGTFLFLWSA	SA13	2	0	[2w2e, 3zoj, 2w1p]
LAIGXSVAXGHLXA	LA13	IGTLQLVLCVLATT	IT13	4	3	[1j4n]
LRALVYMIAQXXGA	LA13	IAEFIXTLLFLYIT	IT13	2	0	[2b5f]
LAIGXSVAXGHLXA	LA13	IIGTLQLVLCVLAT	IT13	4	3	[1ih5, 1j4n, 1fqy, 1h6i]
LVLSAGFLLVIHGA	LA13	IGLAXTLIHLISIP	IP13	3	4	[2o9e, 2o9f]
LMAFTQIVAGXAAA	LA13	MSGEFVGTFLFLWS	MS13	2	0	[2w2e, 2w1p]
LVLSAGFLLVIHGA	LA13	IAIGLAXTLIXLIS	IS13	3	4	[2o9d, 2o9e, 2o9f, 2o9g, 1rc2, 3nka, 3nkc, 3nk5]
LMAFTQIVAGXAAA	LA13	EFVGTFLFLWSAFV	EV13	2	0	[2w2e, 3zoj, 2w1p]
LAIGXSVAXGHLXA	LA13	KVSLAFGLSIATLA	KA13	4	1	[1ih5, 1j4n, 1fqy, 1h6i]
LATTLFXFISIGSA	LA13	KVSLAFGLSIATLA	KA13	0	1	[1ih5, 1fqy, 1h6i]
LAMILFXFISIGSA	LA13	KVSLAFGLSIATLA	KA13	0	1	[1j4n]
LVLSAGFLLVIHGA	LA13	QLWFFWVVPIVGGI	QI13	3	5	[2o9e, 2o9f]
LVLSAGFLLVIHGA	LA13	VPIVGGIIGGLIYR	VR13	3	5	[2o9d, 2o9e]
LVLSAGFLLVIHGA	LA13	PIVGGIIGGLIYRT	PT13	3	5	[2o9d, 2o9e]
LVLSAGFLLVIHGA	LA13	GGIIGGLIYRTLLE	GE13	3	5	[2o9e]
LAIGXSVAXGHLXA	LA13	HWIXWVGPIIGAVL	HL13	4	5	[3iyz]
LAIGXSVAXGHLXA	LA13	LGIEIIGTLQLVLC	LC13	4	3	[1fqy, 1h6i]
LATTLFXFISIGSA	LA13	NVKVSLAFGLSIAT	NT13	0	1	[1ih5]
LAIGXSVAXGHLXA	LA13	NVKVSLAFGLSIAT	NT13	4	1	[1ih5]
LRALVYMIAQXXGA	LA13	RAAIAEFIATLLFL	RL13	2	0	[2b5f]
LAIGXSVAXGHLXA	LA13	DNVKVSLAFGLSIA	DA13	4	1	[1ih5]
LATTLFXFISIGSA	LA13	DNVKVSLAFGLSIA	DA13	0	1	[1ih5]
VLSAGFLLVIXGAT	VT13	WXFWVVPIVGGIIG	WG13	3	5	[2o9d, 2o9e]
VITAILMGLILALT	VT13	PLFGPIVGAIVGAF	PF13	3	5	[1fx8, 1ldi]
VIXGLGVAMAIYLT	VT13	IXEFXGTGLLXFFG	IG13	1	0	[1fx8, 1ldi, 1ldf, 1lda]
VYFFAQLLGAFVGT	VT13	IXXFLGTFVLMFLG	IG13	2	0	[3c02]
VLSAGFLLVIXGAT	VT13	VXPIVGXIIGGLIY	VY13	3	5	[2o9d, 2o9e]
VYFFAQLLGAFVGT	VT13	LGTFVLMFLGEGAT	LT13	2	0	[3c02]
VLSAGFLLVIXGAT	VT13	LXXTLIHLISIPVT	LT13	3	4	[2o9e]
VLSAGFLLVIXGAT	VT13	GLAXTLIHLISIPV	GV13	3	4	[2o9e]
VITAILMGLILALT	VT13	LVPLFGXIVGXIXG	LG13	3	5	[1fx8, 1ldi]
VIXGLGVAMAIYLT	VT13	LIGLLIAVIGASMG	LG13	1	4	[1fx8, 1ldi, 1ldf, 1lda]
VITAILMGLILALT	VT13	LIGLLIAVIGASMG	LG13	3	4	[1fx8, 1ldi]
VLSAGFLLVIXGAT	VT13	LEQLWFFWVVPIVG	LG13	3	5	[2o9e]
VLSAGFLLVIXGAT	VT13	AIGXAXTLIXLISI	AI13	3	4	[2o9e]
VLSAGFLLVIXGAT	VT13	AGVALAFGLTVLTM	AM13	3	1	[2o9e]
VLSAGFLLVIXGAT	VT13	VALAXGLTVLTMAF	VF13	3	1	[2o9d, 2o9e]
VLSAGFLLVIXGAT	VT13	FAPIAIGLALTLIH	FH13	3	4	[2o9e]
VLSAGFLLVIXGAT	VT13	FGLTVLTMAFAVGH	FH13	3	1	[2o9e]
VLSAGFLLVIXGAT	VT13	GLTVLTMAXAVGXI	GI13	3	1	[2o9e]
VLSAGFLLVIXGAT	VT13	LTVLTMAXAVGXIS	LS13	3	1	[2o9e]
VYFFAQLLGAFVGT	VT13	FLGTFVLMFLGXGA	FA13	2	0	[3c02]
VLSAGFLLVIXGAT	VT13	LWFFWVVPIVGGXI	LI13	3	5	[2o9e]
VLSAGFLLVIXGAT	VT13	FFXVVPIXGGIXGG	FG13	3	5	[2o9d, 2o9e]
VIXGLGVAMAIYLT	VT13	PLLIGLLIAVIGAS	PS13	1	4	[1fx8, 1ldi, 1ldf, 1lda]
VITAILMGLILALT	VT13	PLLIGLLIAVIGAS	PS13	3	4	[1fx8, 1ldi]
VITAILMGLILALT	VT13	LLIGLLIAVIGASM	LM13	3	4	[1fx8, 1ldi]
VIXGLGVAMAIYLT	VT13	LLIGLLIAVIGASM	LM13	1	4	[1fx8, 1ldi, 1ldf, 1lda]
VLSAGFLLVIXGAT	VT13	FWVXPIVGGIIGGL	FL13	3	5	[2o9d, 2o9e]
VIXGLGVAMAIYLT	VT13	FLGTGLLIFFGVGC	FC13	1	0	[1fx8, 1ldi, 1ldf, 1lda]
VLSAGFLLVIXGAT	VT13	APXAIGLXXTLXXL	AL13	3	4	[2o9d, 2o9e]
VLSAGFLLVIXGAT	VT13	PIAIGLAXTLIXLI	PI13	3	4	[2o9d, 2o9e]
VIXGLGVAMAIYLT	VT13	CIAEFXGTGLLXFF	CF13	1	0	[1fx8, 1ldi, 1ldf, 1lda]
VLSAGFLLVIXGAT	VT13	WVXPIVGGXIGGXI	WI13	3	5	[2o9d, 2o9e]
VIXGLGVAMAIYLT	VT13	AEFLGTGLLIFFGV	AV13	1	0	[1fx8, 1ldi, 1ldf, 1lda]
VITAILMGLILALT	VT13	FGPIVGAIVGAFAY	FY13	3	5	[1fx8, 1ldi]
VLSAGFLLVIXGAT	VT13	IGLAXTLIHLISIP	IP13	3	4	[2o9e]
VLSAGFLLVIXGAT	VT13	IAIGLAXTLIXLIS	IS13	3	4	[2o9d, 2o9e]
VLSAGFLLVIXGAT	VT13	QLWFFWVVPIVGGI	QI13	3	5	[2o9e]
VLSAGFLLVIXGAT	VT13	VPIVGGIIGGLIYR	VR13	3	5	[2o9d, 2o9e]
VLSAGFLLVIXGAT	VT13	PIVGGIIGGLIYRT	PT13	3	5	[2o9d, 2o9e]
VLSAGFLLVIXGAT	VT13	GGIIGGLIYRTLLE	GE13	3	5	[2o9e]
VYFFAQLLGAFVGT	VT13	GEFLGTFVLMFLGE	GE13	2	0	[3c02]
VITAILMGLILALT	VT13	PIVGAIVGAFAYRK	PK13	3	5	[1fx8, 1ldi]
VITAILMGLILALT	VT13	GXIVGXIVGAFAYR	GR13	3	5	[1fx8, 1ldi]
WVXWVGPVIGAXLG	WG13	IVEIFLTLQFVLCI	II13	5	3	[2b6o, 2b6p, 3m9i, 2c32, 1ymg, 3j41, 1sor]
WVXWVGPVIGAXLG	WG13	GQATIVEIFLTLQF	GF13	5	3	[2b6o, 3m9i]
WXFWVVPIVGGIIG	WG13	AXVVELVLSAXXLL	AL13	5	3	[2o9e, 2o9f]
WVXWVGPVIGAXLG	WG13	ATIVEIFXTLQXVL	AL13	5	3	[2b6o, 2b6p, 3m9i, 2c32, 1ymg, 1sor]
WVXWVGPVIGAXLG	WG13	TIVEIFLTLQFVLC	TC13	5	3	[2b6o, 2b6p, 3m9i, 2c32, 1ymg, 1sor]
WXFWVVPIVGGIIG	WG13	SALVVELVLSAXFL	SL13	5	3	[2o9e, 2o9f]
WVXWVGPVIGAXLG	WG13	FLTLQFVLCIFATY	FY13	5	3	[2b6p, 3m9i, 1ymg]
WVXWVGPVIGAXLG	WG13	IFXTLQFVLCIFXT	IT13	5	3	[2b6o, 2b6p, 3m9i, 2c32, 1ymg, 3j41]
WXFWVVPIVGGIIG	WG13	LSALVVELVLSAGF	LF13	5	3	[2o9e, 2o9f]
WXFWVVPIVGGIIG	WG13	LSAGFLLVIHGATD	LD13	5	3	[2o9e]
VAEFLATTLFXFIS	VS13	MYIIAQCVGAIVAT	MT13	0	2	[1ih5, 1fqy, 1h6i]
VAEFLAMILFXFIS	VS13	MYIIAQCVGAIVAT	MT13	0	2	[1j4n]
VAEFLATTLFXFIS	VS13	AQCVGAIVATAILS	AS13	0	2	[1ih5, 1h6i]
VAEFLATTLFXFIS	VS13	QCVGAIVATAILSG	QG13	0	2	[1ih5, 1h6i]
VAEFLATTLFXFIS	VS13	IXAQCXGAIVATAI	II13	0	2	[1ih5, 1fqy, 1h6i]
VYWVGPVIGAXLGS	VS13	IVEIFLTLQFVLCI	II13	5	3	[2b6o, 2b6p, 3m9i, 2c32, 1ymg, 3j41, 1sor]
VAEFLAMILFXFIS	VS13	IXAQCXGAIVATAI	II13	0	2	[1j4n]
VAEFLAMILFXFIS	VS13	IMYIIAQCVGAXVA	IA13	0	2	[1j4n]
VAEFLAMILFXFIS	VS13	RAIMYIIAQCXGAI	RI13	0	2	[1j4n]
VYWVGPVIGAXLGS	VS13	GQATIVEIFLTLQF	GF13	5	3	[2b6o, 3m9i]
VAEFLAMILFXFIS	VS13	SLAFGLSIATLAQS	SS13	0	1	[1j4n]
VAEFLATTLFXFIS	VS13	SLAFGLSIATLAQS	SS13	0	1	[1fqy, 1h6i]
VYWVGPVIGAXLGS	VS13	ATIVEIFXTLQXVL	AL13	5	3	[2b6o, 2b6p, 3m9i, 2c32, 1ymg, 1sor]
VAEFLAMILFXFIS	VS13	AXMYIIAQCVGAIV	AV13	0	2	[1j4n]
VAEFLATTLFXFIS	VS13	AXMYIIAQCVGAIV	AV13	0	2	[1fqy, 1h6i]
VYWVGPVIGAXLGS	VS13	TIVEIFLTLQFVLC	TC13	5	3	[2b6o, 2b6p, 3m9i, 2c32, 1ymg, 1sor]
VYWVGPVIGAXLGS	VS13	FLTLQFVLCIFATY	FY13	5	3	[2b6p, 3m9i, 1ymg]
VYWVGPVIGAXLGS	VS13	IFXTLQFVLCIFXT	IT13	5	3	[2b6o, 2b6p, 3m9i, 2c32, 1ymg, 3j41]
VAEFLATTLFXFIS	VS13	KVSLAFGLSIATLA	KA13	0	1	[1ih5, 1fqy, 1h6i]
VAEFLAMILFXFIS	VS13	KVSLAFGLSIATLA	KA13	0	1	[1j4n]
VAEFLATTLFXFIS	VS13	NVKVSLAFGLSIAT	NT13	0	1	[1ih5]
VAEFLATTLFXFIS	VS13	DNVKVSLAFGLSIA	DA13	0	1	[1ih5]
YWVGPVIGAXLGSL	YL13	IVEIFLTLQFVLCI	II13	5	3	[2b6o, 2b6p, 3m9i, 2c32, 1ymg, 3j41, 1sor]
YWVGPVIGAXLGSL	YL13	GQATIVEIFLTLQF	GF13	5	3	[2b6o, 3m9i]
YWVGPVIGAXLGSL	YL13	ATIVEIFXTLQXVL	AL13	5	3	[2b6o, 2b6p, 3m9i, 2c32, 1ymg, 1sor]
YWVGPVIGAXLGSL	YL13	TIVEIFLTLQFVLC	TC13	5	3	[2b6o, 2b6p, 3m9i, 2c32, 1ymg, 1sor]
YWVGPVIGAXLGSL	YL13	FLTLQFVLCIFATY	FY13	5	3	[2b6p, 3m9i, 1ymg]
YWVGPVIGAXLGSL	YL13	IFXTLQFVLCIFXT	IT13	5	3	[2b6o, 2b6p, 3m9i, 2c32, 1ymg, 3j41]
YIVAQFIGAXLGSL	YL13	FTAEVVGTFILVFF	FF13	2	0	[3ne2]
YIVAQFIGAXLGSL	YL13	AEVVGTFILVFFGP	AP13	2	0	[3ne2]
YIVAQFIGAXLGSL	YL13	TAEVVGTFILVFFG	TG13	2	0	[3ne2]
WXGPXIGAXLGSLL	WL13	IVEIFLTLQFVLCI	II13	5	3	[2b6o, 2b6p, 3m9i, 2c32, 1ymg, 3j41, 1sor]
WXGPXXGAXLAGXL	WL13	ALAXGFSVAIGHLF	AF13	5	4	[3gd8]
WXGPXXGAXLAGXL	WL13	AIGXSVAXGHLXAI	AI13	5	4	[3gd8]
WXGPIXGAXLAAIL	WL13	VELXXTFQLXLCIF	VF13	5	3	[3d9s]
WXGPXIGAXLGSLL	WL13	GQATIVEIFLTLQF	GF13	5	3	[2b6o, 3m9i]
WXGPIXGAXLAAIL	WL13	LXXTXQLXLCIFAS	LS13	5	3	[3d9s]
WXGPIXGAXLAAIL	WL13	ELXXTFQLXLCIFA	EA13	5	3	[3d9s]
WXGPIXGAXLAAIL	WL13	AXVVELILTXQLXL	AL13	5	3	[3d9s]
WXGPXIGAXLGSLL	WL13	ATIVEIFXTLQXVL	AL13	5	3	[2b6o, 2b6p, 3m9i, 2c32, 1ymg, 1sor]
WXGPXXGAXLAGXL	WL13	SXXLAXGFSVAXGH	SH13	5	4	[3gd8]
WXGPXIGAXLGSLL	WL13	TIVEIFLTLQFVLC	TC13	5	3	[2b6o, 2b6p, 3m9i, 2c32, 1ymg, 1sor]
WXGPXIGAXLGSLL	WL13	FLTLQFVLCIFATY	FY13	5	3	[2b6p, 3m9i, 1ymg]
WXGPXIGAXLGSLL	WL13	IFXTLQFVLCIFXT	IT13	5	3	[2b6o, 2b6p, 3m9i, 2c32, 1ymg, 3j41]
WXGPIXGAXLAAIL	WL13	QAMVVELILTFQLA	QA13	5	3	[3d9s]
WXGPIXGAXLAAIL	WL13	MVVELILTFQLALC	MC13	5	3	[3d9s]
VGPXIGAGLGSLLY	VY13	IVEIFLTLQFVLCI	II13	5	3	[2b6o, 2b6p, 3m9i, 2c32, 1ymg, 3j41, 1sor]
VXXXXGAVLAGXLY	VY13	ALAXGFSVAIGHLF	AF13	5	4	[3gd8]
VGPXIGXALAVLIY	VY13	GXEIIGTLQLVLCV	GV13	5	3	[1ih5, 1j4n, 1fqy, 1h6i]
VXXXXGAVLAGXLY	VY13	AIGXSVAXGHLXAI	AI13	5	4	[3gd8]
VGPXIGXALAVLIY	VY13	GLGIEIIGTXQLVL	GL13	5	3	[1fqy]
VXXIXGXVLAAILY	VY13	VELXXTFQLXLCIF	VF13	5	3	[3d9s]
VGPXIGAGLGSLLY	VY13	GQATIVEIFLTLQF	GF13	5	3	[2b6o, 3m9i]
VXXIXGXVLAAILY	VY13	LXXTXQLXLCIFAS	LS13	5	3	[3d9s]
VXXIXGXVLAAILY	VY13	ELXXTFQLXLCIFA	EA13	5	3	[3d9s]
VGPXIGXALAVLIY	VY13	EIIGTLQLVLCVLA	EA13	5	3	[1ih5, 1j4n, 1fqy, 1h6i]
VAPCVGXVVFCQFY	VY13	FNELILTGILLLVI	FI13	5	3	[3c02]
VXXIXGXVLAAILY	VY13	AXVVELILTXQLXL	AL13	5	3	[3d9s]
VGPXIGAGLGSLLY	VY13	ATIVEIFXTLQXVL	AL13	5	3	[2b6o, 2b6p, 3m9i, 2c32, 1ymg, 1sor]
VXPIVGXIIGGLIY	VY13	AXVVELVLSAXXLL	AL13	5	3	[2o9e, 2o9f]
VAPCVGXVVFCQFY	VY13	FFNELILTGILLLV	FV13	5	3	[3c02]
VXPIVGXIIGGLIY	VY13	SALVVELVLSAXFL	SL13	5	3	[2o9e, 2o9f]
VXXXXGAVLAGXLY	VY13	SXXLAXGFSVAXGH	SH13	5	4	[3gd8]
VGPXIGAGLGSLLY	VY13	TIVEIFLTLQFVLC	TC13	5	3	[2b6o, 2b6p, 3m9i, 2c32, 1ymg, 1sor]
VGPXIGAGLGSLLY	VY13	FLTLQFVLCIFATY	FY13	5	3	[2b6p, 3m9i, 1ymg]
VGPXIGXALAVLIY	VY13	IGTLQLVLCVLATT	IT13	5	3	[1j4n]
VGPXIGAGLGSLLY	VY13	IFXTLQFVLCIFXT	IT13	5	3	[2b6o, 2b6p, 3m9i, 2c32, 1ymg, 3j41]
VGPXIGXALAVLIY	VY13	IIGTLQLVLCVLAT	IT13	5	3	[1ih5, 1j4n, 1fqy, 1h6i]
VAPCVGXVVFCQFY	VY13	ELILTGILLLVILV	EV13	5	3	[3c02]
VXXIXGXVLAAILY	VY13	QAMVVELILTFQLA	QA13	5	3	[3d9s]
VXPIVGXIIGGLIY	VY13	LSALVVELVLSAGF	LF13	5	3	[2o9e, 2o9f]
VXPIVGXIIGGLIY	VY13	LSAGFLLVIHGATD	LD13	5	3	[2o9e]
VGPXIGXALAVLIY	VY13	LGIEIIGTLQLVLC	LC13	5	3	[1fqy, 1h6i]
VAPCVGXVVFCQFY	VY13	NELILTGILLLVIL	NL13	5	3	[3c02]
VXXIXGXVLAAILY	VY13	MVVELILTFQLALC	MC13	5	3	[3d9s]
GPXIGAGLGSLXYD	GD13	IVEIFLTLQFVLCI	II13	5	3	[2b6p, 3m9i, 1ymg]
GPXIGXALAVLXYD	GD13	GXEIIGTLQLVLCV	GV13	5	3	[1ih5, 1j4n, 1fqy, 1h6i]
GPXIGXALAVLXYD	GD13	GLGIEIIGTXQLVL	GL13	5	3	[1fqy]
GPXIGAGLGSLXYD	GD13	GQATIVEIFLTLQF	GF13	5	3	[3m9i]
GPXIGXALAVLXYD	GD13	EIIGTLQLVLCVLA	EA13	5	3	[1ih5, 1j4n, 1fqy, 1h6i]
GPXIGAGLGSLXYD	GD13	TIVEIFLTLQFVLC	TC13	5	3	[2b6p, 3m9i, 1ymg]
GPXIGAGLGSLXYD	GD13	FLTLQFVLCIFATY	FY13	5	3	[2b6p, 3m9i, 1ymg]
GPXIGXALAVLXYD	GD13	IIGTLQLVLCVLAT	IT13	5	3	[1ih5, 1j4n, 1fqy, 1h6i]
GPXIGAGLGSLXYD	GD13	IFXTLQFVLCIFXT	IT13	5	3	[2b6p, 3m9i, 1ymg]
GPXIGXALAVLXYD	GD13	IGTLQLVLCVLATT	IT13	5	3	[1j4n]
GPXIGAGLGSLXYD	GD13	ATIVEIFXTLQXVL	AL13	5	3	[2b6p, 3m9i, 1ymg]
GPXIGXALAVLXYD	GD13	LGIEIIGTLQLVLC	LC13	5	3	[1fqy, 1h6i]
PXIGAGLGSLXYDF	PF13	IVEIFLTLQFVLCI	II13	5	3	[2b6p, 1ymg]
PXIGXALAVLXYDF	PF13	GXEIIGTLQLVLCV	GV13	5	3	[1ih5, 1j4n, 1fqy, 1h6i]
PLFGPIVGAIVGAF	PF13	MVITAILMGLILAL	ML13	5	3	[1fx8, 1ldi, 1ldf, 1lda]
PXIGXALAVLXYDF	PF13	GLGIEIIGTXQLVL	GL13	5	3	[1fqy]
PLFGPIVGAIVGAF	PF13	AVEMVITAIXMGLI	AI13	5	3	[1fx8, 1ldi, 1ldf, 1lda]
PLFGPIVGAIVGAF	PF13	EMVITAILMGLILA	EA13	5	3	[1fx8, 1ldi, 1ldf, 1lda]
PXIGXALAVLXYDF	PF13	EIIGTLQLVLCVLA	EA13	5	3	[1ih5, 1j4n, 1fqy, 1h6i]
PLFGPIVGAIVGAF	PF13	FAVEMVITAILMGL	FL13	5	3	[1fx8, 1ldi, 1lda]
PXIGAGLGSLXYDF	PF13	ATIVEIFXTLQXVL	AL13	5	3	[2b6p, 1ymg]
PXIGAGLGSLXYDF	PF13	TIVEIFLTLQFVLC	TC13	5	3	[2b6p, 1ymg]
PXIGAGLGSLXYDF	PF13	FLTLQFVLCIFATY	FY13	5	3	[2b6p, 1ymg]
PXIGXALAVLXYDF	PF13	IGTLQLVLCVLATT	IT13	5	3	[1j4n]
PXIGAGLGSLXYDF	PF13	IFXTLQFVLCIFXT	IT13	5	3	[2b6p, 1ymg]
PXIGXALAVLXYDF	PF13	IIGTLQLVLCVLAT	IT13	5	3	[1ih5, 1j4n, 1fqy, 1h6i]
PXIGXALAVLXYDF	PF13	LGIEIIGTLQLVLC	LC13	5	3	[1fqy, 1h6i]
IXEFXGTGLLXFFG	IG13	VSQVAGAFCAAALV	VV13	0	2	[1fx8, 1ldi, 1ldf, 1lda]
IXEFXGTGLLXFFG	IG13	QVAGAFCAAALVYG	QG13	0	2	[1lda]
IXEFXGTGLLXFFG	IG13	IPFIVSQVAXAFCA	IA13	0	2	[1fx8, 1ldi, 1ldf, 1lda]
IXEFXGTGLLXFFG	IG13	IXGLGVAXAIYLTA	IA13	0	1	[1fx8, 1ldi, 1ldf, 1lda]
IYWVGPIIGAVLAG	IG13	ALAXGFSVAIGHLF	AF13	5	4	[3gd8, 2d57, 3iyz, 2zz9]
ICYXVAQLLGAVAG	IG13	AIXAEFFAXLFYVF	AF13	2	0	[2b6p, 3m9i, 1ymg]
IXXFLGTFVLMFLG	IG13	IPVYFFAQLLGAFV	IV13	0	2	[3c02]
ICYXVAQLLGAVAG	IG13	IXAEFFAXLFYVFF	IF13	2	0	[2b6p, 3m9i, 2c32, 1ymg]
IXXFLGTFVLMFLG	IG13	FFAQLLGAFVGTST	FT13	0	2	[3c02]
ICYXVAQLLGAVAG	IG13	CAEFFASLFYVFFG	CG13	2	0	[2b6p, 2c32, 1ymg, 3j41]
ICYXVAQLLGAVAG	IG13	FAXLFYVFFGLGAS	FS13	2	0	[2b6o, 2b6p, 3m9i]
ICYXVAQLLGAVAG	IG13	RAIXAEFFAXLFYV	RV13	2	0	[2b6p, 3m9i, 1ymg]
IYWVGPIIGAVLAG	IG13	AIGXSVAXGHLXAI	AI13	5	4	[3gd8, 2d57, 2zz9]
IXEFXGTGLLXFFG	IG13	FIVSQVAXAFCAAA	FA13	0	2	[1fx8, 1ldi, 1ldf, 1lda]
ICYXVAQLLGAVAG	IG13	FFAXLFYVFFGXGA	FA13	2	0	[2b6o, 2b6p, 3m9i, 2c32, 1ymg, 3j41, 1sor]
IXXFLGTFVLMFLG	IG13	LGWGLAVFFGILVS	LS13	0	1	[3c02]
ICYXVAQLLGAVAG	IG13	FAEFXATLFYVFFG	FG13	2	0	[2b6o, 3m9i, 1sor]
ICYXVAQLLGAVAG	IG13	AEFXAXLFYVFFGL	AL13	2	0	[2b6o, 2b6p, 3m9i, 2c32, 1ymg, 3j41, 1sor]
IXEFXGTGLLXFFG	IG13	PFIVSQVAGAFCAA	PA13	0	2	[1fx8, 1ldi, 1ldf, 1lda]
IXEFXGTGLLXFFG	IG13	VIPFIVSQVAGAFC	VC13	0	2	[1fx8, 1ldi, 1ldf, 1lda]
IXXFLGTFVLMFLG	IG13	YFFAQLLGAFVGTS	YS13	0	2	[3c02]
IXEFXGTGLLXFFG	IG13	IXVIXGLGVAMAIY	IY13	0	1	[1fx8, 1ldi, 1ldf, 1lda]
IXEFXGTGLLXFFG	IG13	EISVIXGLGVAMAI	EI13	0	1	[1fx8, 1ldi, 1ldf, 1lda]
IXXFLGTFVLMFLG	IG13	FAQLLGAFVGTSTV	FV13	0	2	[3c02]
IYWVGPIIGAVLAG	IG13	SXXLAXGFSVAXGH	SH13	5	4	[3gd8]
IXEFXGTGLLXFFG	IG13	SVIXGLGVAMAIYL	SL13	0	1	[1fx8, 1ldi, 1ldf, 1lda]
IXXFLGTFVLMFLG	IG13	KLCLGWGLAVFFGI	KI13	0	1	[3c02]
IXXFLGTFVLMFLG	IG13	CLGWGLAVFFGILV	CV13	0	1	[3c02]
IXEFXGTGLLXFFG	IG13	SQVAGAFCAAALVY	SY13	0	2	[1lda]
IXXFLGTFVLMFLG	IG13	LCLGWGLAVFFGIL	LL13	0	1	[3c02]
IXXFLGTFVLMFLG	IG13	PVYFFAQLLGAFVG	PG13	0	2	[3c02]
CYXVAQLLGAVAGA	CA13	AIXAEFFAXLFYVF	AF13	2	0	[2b6p, 3m9i, 1ymg]
CYXVAQLLGAVAGA	CA13	IXAEFFAXLFYVFF	IF13	2	0	[2b6p, 3m9i, 2c32, 1ymg]
CYXVAQLLGAVAGA	CA13	CAEFFASLFYVFFG	CG13	2	0	[2b6p, 2c32, 1ymg, 3j41]
CYXVAQLLGAVAGA	CA13	FAXLFYVFFGLGAS	FS13	2	0	[2b6o, 2b6p, 3m9i]
CYXVAQLLGAVAGA	CA13	RAIXAEFFAXLFYV	RV13	2	0	[2b6p, 3m9i, 1ymg]
CYXVAQLLGAVAGA	CA13	FFAXLFYVFFGXGA	FA13	2	0	[2b6o, 2b6p, 3m9i, 2c32, 1ymg, 3j41, 1sor]
CYXVAQLLGAVAGA	CA13	FAEFXATLFYVFFG	FG13	2	0	[2b6o, 3m9i, 1sor]
CYXVAQLLGAVAGA	CA13	AEFXAXLFYVFFGL	AL13	2	0	[2b6o, 2b6p, 3m9i, 2c32, 1ymg, 3j41, 1sor]
VVGYVXAQVVGGIV	VV13	AESFGTFWLVFGGS	AS13	2	0	[2o9d, 2o9e, 2o9f]
VYMIAQCLGAICXV	VV13	AAIAEFIAXLLFLY	AY13	2	0	[2b5f]
VVGYVXAQVVGGIV	VV13	AEXFGTFWLVFGGC	AC13	2	0	[3nka, 3nk5]
VVGYVXAQVVGGIV	VV13	GTFXLVFGGSGXAV	GV13	2	0	[2o9e, 2o9f]
VVAQLLGAVAGAAV	VV13	AIXAEFFAXLFYVF	AF13	2	0	[3m9i]
VYMIAQCLGAICXV	VV13	IATLLFLYITVATV	IV13	2	0	[2b5f]
VVAQLLGAVAGAAV	VV13	IXAEFFAXLFYVFF	IF13	2	0	[3m9i]
VVAQLLGAVAGAAV	VV13	FAXLFYVFFGLGAS	FS13	2	0	[2b6o, 3m9i]
VVGYVXAQVVGGIV	VV13	LXAEXFGTFWLVFG	LG13	2	0	[2o9d, 2o9e, 2o9f, 3nka, 3nk5]
VYMIAQCLGAICXV	VV13	AIAEFXATXLFLYI	AI13	2	0	[4jc6, 1z98, 3cn6, 4ia4, 3cll, 2b5f, 3cn5]
VVAQLLGAVAGAAV	VV13	RAIXAEFFAXLFYV	RV13	2	0	[3m9i]
VVGYVXAQVVGGIV	VV13	RKLAAESFGTFWLV	RV13	2	0	[2o9e]
VYMIAQCLGAICXV	VV13	FIATLLFLYITVXT	FT13	2	0	[4jc6, 1z98, 3cn6, 4ia4, 3cll, 2b5f, 3cn5]
VVAQLLGAVAGAAV	VV13	FFAXLFYVFFGXGA	FA13	2	0	[2b6o, 3m9i, 1sor]
VVGYVXAQVVGGIV	VV13	FGTFWLVFGGXGSA	FA13	2	0	[2o9e, 2o9f]
VVGYVXAQVVGGIV	VV13	FWLVFGGXGSAVLA	FA13	2	0	[2o9e, 2o9f]
VVAQLLGAVAGAAV	VV13	FAEFXATLFYVFFG	FG13	2	0	[2b6o, 3m9i, 1sor]
VYMIAQCLGAICXV	VV13	EFIATLLFLYITVA	EA13	2	0	[4jc6, 1z98, 3cn6, 4ia4, 3cll, 2b5f, 3cn5]
VVGYVXAQVVGGIV	VV13	FRKLAAESFGTFWL	FL13	2	0	[2o9e]
VSQVAGAFCAAALV	VV13	FLGTGLLIFFGVGC	FC13	2	0	[1fx8, 1ldi, 1ldf, 1lda]
VVGYVXAQVVGGIV	VV13	TFXLVFGGSGSAVL	TL13	2	0	[2o9e, 2o9f]
VVAQLLGAVAGAAV	VV13	AEFXAXLFYVFFGL	AL13	2	0	[2b6o, 3m9i, 1sor]
VVGYVXAQVVGGIV	VV13	SFGTFWLVFGGSGS	SS13	2	0	[2o9d, 2o9e, 2o9f]
VVGYVXAQVVGGIV	VV13	CFGTFWLVFGGCGS	CS13	2	0	[3nka, 3nk5]
VVGYVXAQVVGGIV	VV13	WLVFGGSGSAXXAA	WA13	2	0	[2o9e, 2o9f]
VYMIAQCLGAICXV	VV13	AEFXATLLFLYITV	AV13	2	0	[4jc6, 1z98, 3cn6, 4ia4, 3cll, 2b5f, 3cn5]
VSQVAGAFCAAALV	VV13	AEFLGTGLLIFFGV	AV13	2	0	[1fx8, 1ldi, 1ldf, 1lda]
VYMIAQCLGAICXV	VV13	IAEFIXTLLFLYIT	IT13	2	0	[4jc6, 1z98, 3cn6, 4ia4, 3cll, 2b5f, 3cn5]
VSQVAGAFCAAALV	VV13	CIAEFXGTGLLXFF	CF13	2	0	[1fx8, 1ldi, 1ldf, 1lda]
VVGYVXAQVVGGIV	VV13	KLXAEXFGTFWLVF	KF13	2	0	[2o9e]
VYMIAQCLGAICXV	VV13	RAAIAEFIATLLFL	RL13	2	0	[2b5f]
AAIAEFIAXLLFLY	AY13	TALGAEIIGTFVLV	TV13	0	3	[2b5f]
AQVVGGIVAAXXLY	AY13	AESFGTFWLVFGGS	AS13	2	0	[2o9e, 2o9f]
AAIAEFIAXLLFLY	AY13	LGAEIIGTFVLVXT	LT13	0	3	[2b5f]
ALGAEIIGTFVLVY	AY13	LPIGFAVFMVHLAT	LT13	3	4	[1z98, 3cn6, 4jc6, 4ia4, 3cll, 2b5f, 3cn5]
AAIAEFIAXLLFLY	AY13	EIIGTFVLVYTVFS	ES13	0	3	[2b5f]
ALGAEIIGTFVLVY	AY13	EIIGTFVLVYTVFS	ES13	3	3	[1z98, 3cn6, 4jc6, 4ia4, 3cll, 2b5f, 3cn5]
AAIAEFIAXLLFLY	AY13	GXEIIGTFXLVYTV	GV13	0	3	[2b5f]
AQVVGGIVAAXXLY	AY13	GTFXLVFGGSGXAV	GV13	2	0	[2o9e, 2o9f]
AAIAEFIAXLLFLY	AY13	GIAWAFGGMIFVLV	GV13	0	1	[2b5f]
AAIAEFIAXLLFLY	AY13	ALVYMIAQCLGAIC	AC13	0	2	[2b5f]
AQVVGGIVAAXXLY	AY13	AEXFGTFWLVFGGC	AC13	2	0	[2abm]
AAIAEFIAXLLFLY	AY13	AWAFGGMIFVLVYC	AC13	0	1	[2b5f]
ALGAEIIGTFVLVY	AY13	AEIIGTFVLVYTVF	AF13	3	3	[1z98, 3cn6, 4jc6, 4ia4, 3cll, 2b5f, 3cn5]
AQLLGAVAGAAXLY	AY13	AIXAEFFAXLFYVF	AF13	2	0	[2b6p, 3m9i, 1ymg]
AAIAEFIAXLLFLY	AY13	AEIIGTFVLVYTVF	AF13	0	3	[2b5f]
AAIAEFIAXLLFLY	AY13	MIAQCLGAICGVGL	ML13	0	2	[2b5f]
AAIAEFIAXLLFLY	AY13	YMIAQCLGAIXGVG	YG13	0	2	[2b5f]
ALGAEIIGTFVLVY	AY13	IATLLFLYITVATV	IV13	3	0	[2b5f]
AAIAEFIAXLLFLY	AY13	IAQCLGAICGVGLV	IV13	0	2	[2b5f]
ALGAEIIGTFVLVY	AY13	IIGTFVLVYTVFSA	IA13	3	3	[1z98, 3cn6, 4jc6, 4ia4, 3cll, 2b5f, 3cn5]
AAIAEFIAXLLFLY	AY13	IIGTFVLVYTVFSA	IA13	0	3	[2b5f]
ALGAEIIGTFVLVY	AY13	IFWVGPFIGAXXAA	IA13	3	5	[1z98, 3cn6, 4jc6, 4ia4, 3cll, 2b5f, 3cn5]
AAIAEFIAXLLFLY	AY13	RAXVYMIAQCXGAI	RI13	0	2	[2b5f]
AAIAEFIAXLLFLY	AY13	LVYMIAQCLGAIXG	LG13	0	2	[2b5f]
AQVVGGIVAAXXLY	AY13	LXAEXFGTFWLVFG	LG13	2	0	[2o9e, 2o9f]
AQLLGAVAGAAXLY	AY13	IXAEFFAXLFYVFF	IF13	2	0	[3m9i, 2b6p, 1ymg]
ALGAEIIGTFVLVY	AY13	FIATLLFLYITVXT	FT13	3	0	[1z98, 3cn6, 4jc6, 4ia4, 3cll, 2b5f, 3cn5]
AQLLGAVAGAAXLY	AY13	CAEFFASLFYVFFG	CG13	2	0	[2b6p, 1ymg]
AQLLGAVAGAAXLY	AY13	FAXLFYVFFGLGAS	FS13	2	0	[2b6o, 3m9i, 2b6p]
ALGAEIIGTFVLVY	AY13	AIAEFXATXLFLYI	AI13	3	0	[1z98, 3cn6, 4jc6, 4ia4, 3cll, 2b5f, 3cn5]
AQVVGGIVAAXXLY	AY13	RKLAAESFGTFWLV	RV13	2	0	[2o9e]
AQLLGAVAGAAXLY	AY13	RAIXAEFFAXLFYV	RV13	2	0	[2b6p, 3m9i, 1ymg]
AAIAEFIAXLLFLY	AY13	GTALGXEIIGTFXL	GL13	0	3	[2b5f]
ALGAEIIGTFVLVY	AY13	FWVGPFIGAAXXXA	FA13	3	5	[1z98, 3cn6, 4jc6, 4ia4, 3cll, 2b5f, 3cn5]
AQLLGAVAGAAXLY	AY13	FFAXLFYVFFGXGA	FA13	2	0	[2b6o, 2b6p, 3m9i, 1ymg]
AQVVGGIVAAXXLY	AY13	FWLVFGGXGSAVLA	FA13	2	0	[2o9e, 2o9f]
AQVVGGIVAAXXLY	AY13	FGTFWLVFGGXGSA	FA13	2	0	[2o9e, 2abm, 2o9f]
ALGAEIIGTFVLVY	AY13	EFIATLLFLYITVA	EA13	3	0	[1z98, 3cn6, 4jc6, 4ia4, 3cll, 2b5f, 3cn5]
AQLLGAVAGAAXLY	AY13	FAEFXATLFYVFFG	FG13	2	0	[2b6o, 3m9i]
AQVVGGIVAAXXLY	AY13	FRKLAAESFGTFWL	FL13	2	0	[2o9e]
AQVVGGIVAAXXLY	AY13	AXVVELVLSAXXLL	AL13	2	3	[2o9e, 2o9f]
AQLLGAVAGAAXLY	AY13	AEFXAXLFYVFFGL	AL13	2	0	[2b6o, 3m9i, 2b6p, 1ymg]
ALGAEIIGTFVLVY	AY13	APLXIGFAVFMVHL	AL13	3	4	[1z98, 3cn6, 4jc6, 4ia4, 3cll, 2b5f, 3cn5]
ALGAEIIGTFVLVY	AY13	PIGFAVFMVHLATI	PI13	3	4	[1z98, 3cn6, 4jc6, 4ia4, 3cll, 2b5f, 3cn5]
AQVVGGIVAAXXLY	AY13	TFXLVFGGSGSAVL	TL13	2	0	[2o9e, 2o9f]
ALGAEIIGTFVLVY	AY13	PLPIGFAVFMVHLA	PA13	3	4	[1z98, 3cn6, 4jc6, 4ia4, 3cll, 2b5f, 3cn5]
AQVVGGIVAAXXLY	AY13	SFGTFWLVFGGSGS	SS13	2	0	[2o9e, 2o9f]
AQVVGGIVAAXXLY	AY13	CFGTFWLVFGGCGS	CS13	2	0	[2abm]
AQVVGGIVAAXXLY	AY13	WLVFGGSGSAXXAA	WA13	2	0	[2o9e, 2o9f]
ALGAEIIGTFVLVY	AY13	WXXWVGPFIGXAXA	WA13	3	5	[1z98, 3cn6, 4jc6, 4ia4, 3cll, 2b5f, 3cn5]
AAIAEFIAXLLFLY	AY13	CLGAICGVGLVKAF	CF13	0	2	[2b5f]
ALGAEIIGTFVLVY	AY13	AEFXATLLFLYITV	AV13	3	0	[1z98, 3cn6, 4jc6, 4ia4, 3cll, 2b5f, 3cn5]
ALGAEIIGTFVLVY	AY13	FIGAAVAAAYHQYV	FV13	3	5	[2b5f]
ALGAEIIGTFVLVY	AY13	WVGPFIGAAVAAAY	WY13	3	5	[1z98, 3cn6, 4jc6, 4ia4, 3cll, 2b5f, 3cn5]
AAIAEFIAXLLFLY	AY13	WAFGGMIFVLVYCT	WT13	0	1	[2b5f]
ALGAEIIGTFVLVY	AY13	IAEFIXTLLFLYIT	IT13	3	0	[1z98, 3cn6, 4jc6, 4ia4, 3cll, 2b5f, 3cn5]
AAIAEFIAXLLFLY	AY13	IAWAFGGMIFVLVY	IY13	0	1	[2b5f]
ALGAEIIGTFVLVY	AY13	GPFIGAAVAAAYHQ	GQ13	3	5	[2b5f]
ALGAEIIGTFVLVY	AY13	PFIGAAVAAAYHQY	PY13	3	5	[2b5f]
ALGAEIIGTFVLVY	AY13	LAPLPIGFAVFMVH	LH13	3	4	[2b5f]
AQVVGGIVAAXXLY	AY13	SALVVELVLSAXFL	SL13	2	3	[2o9e, 2o9f]
AQVVGGIVAAXXLY	AY13	LSALVVELVLSAGF	LF13	2	3	[2o9e, 2o9f]
AAIAEFIAXLLFLY	AY13	QCLGAICGVGLVKA	QA13	0	2	[2b5f]
AQVVGGIVAAXXLY	AY13	KLXAEXFGTFWLVF	KF13	2	0	[2o9e]
ALGAEIIGTFVLVY	AY13	RAAIAEFIATLLFL	RL13	3	0	[2b5f]
AAIAEFIAXLLFLY	AY13	LGIAWAFGGMIFVL	LL13	0	1	[2b5f]
ALGAEIIGTFVLVY	AY13	DDQWIFWVGPFIGA	DA13	3	5	[2b5f]
ALGAEIIGTFVLVY	AY13	DQWIFWVGPFIGAA	DA13	3	5	[2b5f]
AAIAEFIAXLLFLY	AY13	AQCLGAICGVGLVK	AK13	0	2	[2b5f]
QLLGAVAGAAVLYS	QS13	AIXAEFFAXLFYVF	AF13	2	0	[2b6p, 3m9i, 1ymg]
QLLGAVAGAAVLYS	QS13	IXAEFFAXLFYVFF	IF13	2	0	[3m9i, 2b6p, 1ymg]
QLLGAVAGAAVLYS	QS13	FAXLFYVFFGLGAS	FS13	2	0	[2b6o, 3m9i, 2b6p]
QLLGAVAGAAVLYS	QS13	CAEFFASLFYVFFG	CG13	2	0	[2b6p, 1ymg]
QLLGAVAGAAVLYS	QS13	RAIXAEFFAXLFYV	RV13	2	0	[2b6p, 3m9i, 1ymg]
QLLGAVAGAAVLYS	QS13	FFAXLFYVFFGXGA	FA13	2	0	[2b6o, 2b6p, 3m9i, 1ymg]
QLLGAVAGAAVLYS	QS13	FAEFXATLFYVFFG	FG13	2	0	[2b6o, 3m9i]
QLLGAVAGAAVLYS	QS13	AEFXAXLFYVFFGL	AL13	2	0	[2b6o, 3m9i, 2b6p, 1ymg]
MYIIAQCVGAIVAT	MT13	AVXAEFLAMILFXF	AF13	2	0	[1j4n]
MYIIAQCVGAIVAT	MT13	RAXVAEFLAMILFI	RI13	2	0	[1j4n]
MYIIAQCVGAIVAT	MT13	FLAMILFXFISXGS	FS13	2	0	[1j4n]
MYIIAQCVGAIVAT	MT13	FLATXLFXFISXGS	FS13	2	0	[1ih5, 1fqy, 1h6i]
MYIIAQCVGAIVAT	MT13	AEFLAMILFXXISI	AI13	2	0	[1j4n]
MYIIAQCVGAIVAT	MT13	AEFLAXXLFXFIXI	AI13	2	0	[1ih5, 1fqy, 1h6i]
IXAQCXGAIVATAI	II13	AVXAEFLAMILFXF	AF13	2	0	[1j4n]
IVEIFLTLQFVLCI	II13	ALAXGFSLTLGHLF	AF13	3	4	[2b6o, 2b6p, 3m9i, 2c32, 1ymg, 3j41, 1sor]
IXAQCXGAIVATAI	II13	RAXVAEFLAMILFI	RI13	2	0	[1j4n]
IXAQCXGAXIGAXI	II13	ISLCFGLSIATXVQ	IQ13	2	1	[3gd8]
IVEIFLTLQFVLCI	II13	LAVGFSLTLGHLXG	LG13	3	4	[2b6o, 2b6p, 3m9i, 2c32, 1ymg, 3j41, 1sor]
IXAQCXGAXIGAXI	II13	CFGLSIATMVQCFG	CG13	2	1	[3gd8]
IXAQCXGAIVATAI	II13	FLAMILFXFISXGS	FS13	2	0	[1j4n]
IXAQCXGAIVATAI	II13	FLATXLFXFISXGS	FS13	2	0	[1ih5, 1fqy, 1h6i]
IXAQCXGAIVATAI	II13	AEFLAMILFXXISI	AI13	2	0	[1j4n]
IXAQCXGAIVATAI	II13	AEFLAXXLFXFIXI	AI13	2	0	[1ih5, 1fqy, 1h6i]
IVEIFLTLQFVLCI	II13	AVGFSLTLGHLFGM	AM13	3	4	[2b6o, 2b6p, 3m9i, 2c32, 1ymg, 1sor]
IVEIFLTLQFVLCI	II13	GSVALAVGFSLTLG	GG13	3	4	[2b6p, 3m9i, 1ymg]
IVEIFLTLQFVLCI	II13	SXXLAXGFSXTLGH	SH13	3	4	[2b6o, 2b6p, 3m9i, 2c32, 1ymg, 3j41]
IXAQCXGAXIGAXI	II13	SLCFGLSIATMVQC	SC13	2	1	[3gd8]
IXAQCXGAXIGAXI	II13	LCFGLSIATMVQCF	LF13	2	1	[3gd8]
AQCVGAIVATAILS	AS13	FLATXLFXFISXGS	FS13	2	0	[1ih5, 1h6i]
AESFGTFWLVFGGS	AS13	FAGVALAFGLTVXT	FT13	0	1	[2o9e, 2o9f]
AESFGTFWLVFGGS	AS13	GFAGXALAFGLTVL	GL13	0	1	[2o9e, 2o9f]
AESFGTFWLVFGGS	AS13	AGVALAFGLTVLTM	AM13	0	1	[2o9e, 2o9f]
AESFGTFWLVFGGS	AS13	VALAXGLTVLTMAF	VF13	0	1	[2o9d, 2o9e, 2o9f, 2o9g]
AESFGTFWLVFGGS	AS13	FGLTVLTMAFAVGH	FH13	0	1	[2o9e]
AESFGTFWLVFGGS	AS13	GLTVLTMAXAVGXI	GI13	0	1	[2o9e]
AESFGTFWLVFGGS	AS13	LTVLTMAXAVGXIS	LS13	0	1	[2o9e]
AQCVGAIVATAILS	AS13	AEFLAXXLFXFIXI	AI13	2	0	[1ih5, 1h6i]
AESFGTFWLVFGGS	AS13	EVVGYVIAQVVGGI	EI13	0	2	[2o9e]
AESFGTFWLVFGGS	AS13	KEVVGYVIAQVVGG	KG13	0	2	[2o9e]
AESFGTFWLVFGGS	AS13	QVVGGIVAAALLYL	QL13	0	2	[2o9e, 2o9f]
QCVGAIVATAILSG	QG13	FLATXLFXFISXGS	FS13	2	0	[1ih5, 1h6i]
QCVGAIVATAILSG	QG13	AEFLAXXLFXFIXI	AI13	2	0	[1ih5, 1h6i]
QVAGAFCAAALVYG	QG13	FLGTGLLIFFGVGC	FC13	2	0	[1lda]
QVAGAFCAAALVYG	QG13	CIAEFXGTGLLXFF	CF13	2	0	[1lda]
QVAGAFCAAALVYG	QG13	AEFLGTGLLIFFGV	AV13	2	0	[1lda]
TALGAEIIGTFVLV	TV13	LPIGFAVFMVHLAT	LT13	3	4	[1z98, 3cn6, 4jc6, 4ia4, 3cll, 2b5f, 3cn5]
TALGAEIIGTFVLV	TV13	EIIGTFVLVYTVFS	ES13	3	3	[1z98, 3cn6, 4jc6, 4ia4, 3cll, 2b5f, 3cn5]
TALGAEIIGTFVLV	TV13	AEIIGTFVLVYTVF	AF13	3	3	[1z98, 3cn6, 4jc6, 4ia4, 3cll, 2b5f, 3cn5]
TALGAEIIGTFVLV	TV13	IFWVGPFIGAXXAA	IA13	3	5	[1z98, 3cn6, 4jc6, 4ia4, 3cll, 2b5f, 3cn5]
TALGAEIIGTFVLV	TV13	IIGTFVLVYTVFSA	IA13	3	3	[1z98, 3cn6, 4jc6, 4ia4, 3cll, 2b5f, 3cn5]
TALGAEIIGTFVLV	TV13	IATLLFLYITVATV	IV13	3	0	[2b5f]
TALGAEIIGTFVLV	TV13	FIATLLFLYITVXT	FT13	3	0	[1z98, 3cn6, 4jc6, 4ia4, 3cll, 2b5f, 3cn5]
TALGAEIIGTFVLV	TV13	AIAEFXATXLFLYI	AI13	3	0	[1z98, 3cn6, 4jc6, 4ia4, 3cll, 2b5f, 3cn5]
TALGAEIIGTFVLV	TV13	FWVGPFIGAAXXXA	FA13	3	5	[1z98, 3cn6, 4jc6, 4ia4, 3cll, 2b5f, 3cn5]
TALGAEIIGTFVLV	TV13	APLXIGFAVFMVHL	AL13	3	4	[1z98, 3cn6, 4jc6, 4ia4, 3cll, 2b5f, 3cn5]
TALGAEIIGTFVLV	TV13	EFIATLLFLYITVA	EA13	3	0	[1z98, 3cn6, 4jc6, 4ia4, 3cll, 2b5f, 3cn5]
TALGAEIIGTFVLV	TV13	PIGFAVFMVHLATI	PI13	3	4	[1z98, 3cn6, 4jc6, 4ia4, 3cll, 2b5f, 3cn5]
TALGAEIIGTFVLV	TV13	PLPIGFAVFMVHLA	PA13	3	4	[1z98, 3cn6, 4jc6, 4ia4, 3cll, 2b5f, 3cn5]
TALGAEIIGTFVLV	TV13	WXXWVGPFIGXAXA	WA13	3	5	[1z98, 3cn6, 4jc6, 4ia4, 3cll, 2b5f, 3cn5]
TALGAEIIGTFVLV	TV13	FIGAAVAAAYHQYV	FV13	3	5	[2b5f]
TALGAEIIGTFVLV	TV13	WVGPFIGAAVAAAY	WY13	3	5	[1z98, 3cn6, 4jc6, 4ia4, 3cll, 2b5f, 3cn5]
TALGAEIIGTFVLV	TV13	AEFXATLLFLYITV	AV13	3	0	[1z98, 3cn6, 4jc6, 4ia4, 3cll, 2b5f, 3cn5]
TALGAEIIGTFVLV	TV13	IAEFIXTLLFLYIT	IT13	3	0	[1z98, 3cn6, 4jc6, 4ia4, 3cll, 2b5f, 3cn5]
TALGAEIIGTFVLV	TV13	GPFIGAAVAAAYHQ	GQ13	3	5	[2b5f]
TALGAEIIGTFVLV	TV13	PFIGAAVAAAYHQY	PY13	3	5	[2b5f]
TALGAEIIGTFVLV	TV13	LAPLPIGFAVFMVH	LH13	3	4	[2b5f]
TALGAEIIGTFVLV	TV13	DDQWIFWVGPFIGA	DA13	3	5	[2b5f]
TALGAEIIGTFVLV	TV13	DQWIFWVGPFIGAA	DA13	3	5	[2b5f]
TALGAEIIGTFVLV	TV13	RAAIAEFIATLLFL	RL13	3	0	[2b5f]
LPIGFAVFMVHLAT	LT13	EIIGTFVLVYTVFS	ES13	4	3	[4jc6, 3cn6, 1z98, 4ia4, 3cll, 2b5f, 3cn5]
LPIGFAVFMVHLAT	LT13	AWAFGGMIFVLVYC	AC13	4	1	[4jc6, 3cn6, 1z98, 4ia4, 3cll, 2b5f, 3cn5]
LGAEIIGTFVLVXT	LT13	IFWVGPFIGAXXAA	IA13	3	5	[1z98, 3cn6, 4jc6, 4ia4, 3cll, 2b5f, 3cn5]
LPIGFAVFMVHLAT	LT13	IIGTFVLVYTVFSA	IA13	4	3	[4jc6, 3cn6, 1z98, 4ia4, 3cll, 2b5f, 3cn5]
LPIGFAVFMVHLAT	LT13	GIAWAFGGMIFVLV	GV13	4	1	[4jc6, 3cn6, 1z98, 4ia4, 3cll, 2b5f, 3cn5]
LPIGFAVFMVHLAT	LT13	GXEIIGTFXLVYTV	GV13	4	3	[4jc6, 3cn6, 1z98, 4ia4, 3cll, 2b5f, 3cn5]
LPIGFAVFMVHLAT	LT13	AEIIGTFVLVYTVF	AF13	4	3	[4jc6, 3cn6, 1z98, 4ia4, 3cll, 2b5f, 3cn5]
LGAEIIGTFVLVXT	LT13	IATLLFLYITVATV	IV13	3	0	[2b5f]
LGTFVLMFLGEGAT	LT13	IPVYFFAQLLGAFV	IV13	0	2	[3c02]
LPIGFAVFMVHLAT	LT13	IATLLFLYITVATV	IV13	4	0	[2b5f]
LLVELIITFQLVXT	LT13	ISLCFGLSIATXVQ	IQ13	3	1	[3gd8, 2d57, 2zz9, 3iyz]
LXXTLIHLISIPVT	LT13	FAGVALAFGLTVXT	FT13	4	1	[2o9e, 2o9f]
LGAEIIGTFVLVXT	LT13	FIATLLFLYITVXT	FT13	3	0	[1z98, 3cn6, 4jc6, 4ia4, 3cll, 2b5f, 3cn5]
LGTFVLMFLGEGAT	LT13	FFAQLLGAFVGTST	FT13	0	2	[3c02]
LPIGFAVFMVHLAT	LT13	FIATLLFLYITVXT	FT13	4	0	[4jc6, 3cn6, 1z98, 4ia4, 3cll, 2b5f, 3cn5]
LLVELIITFQLVXT	LT13	CFGLSIATMVQCFG	CG13	3	1	[3gd8, 2d57, 2zz9]
LGAEIIGTFVLVXT	LT13	AIAEFXATXLFLYI	AI13	3	0	[1z98, 3cn6, 4jc6, 4ia4, 3cll, 2b5f, 3cn5]
LXXTLIHLISIPVT	LT13	AGVALAFGLTVLTM	AM13	4	1	[2o9e, 2o9f]
LXXTLIHLISIPVT	LT13	GFAGXALAFGLTVL	GL13	4	1	[2o9e, 2o9f]
LPIGFAVFMVHLAT	LT13	GTALGXEIIGTFXL	GL13	4	3	[2b5f]
LXXTLIHLISIPVT	LT13	FGLTVLTMAFAVGH	FH13	4	1	[2o9e]
LXXTLIHLISIPVT	LT13	GLTVLTMAXAVGXI	GI13	4	1	[2o9e]
LXXTLIHLISIPVT	LT13	VALAXGLTVLTMAF	VF13	4	1	[2o9e, 2o9f]
LGAEIIGTFVLVXT	LT13	FWVGPFIGAAXXXA	FA13	3	5	[1z98, 3cn6, 4jc6, 4ia4, 3cll, 2b5f, 3cn5]
LPIGFAVFMVHLAT	LT13	EFIATLLFLYITVA	EA13	4	0	[4jc6, 3cn6, 1z98, 4ia4, 3cll, 2b5f, 3cn5]
LGAEIIGTFVLVXT	LT13	EFIATLLFLYITVA	EA13	3	0	[1z98, 3cn6, 4jc6, 4ia4, 3cll, 2b5f, 3cn5]
LGTFVLMFLGEGAT	LT13	LGWGLAVFFGILVS	LS13	0	1	[3c02]
LXXTLIHLISIPVT	LT13	LTVLTMAXAVGXIS	LS13	4	1	[2o9e]
LGAEIIGTFVLVXT	LT13	APLXIGFAVFMVHL	AL13	3	4	[1z98, 3cn6, 4jc6, 4ia4, 3cll, 2b5f, 3cn5]
LXXTLIHLISIPVT	LT13	AXVVELVLSAXXLL	AL13	4	3	[2o9e, 2o9f]
LGAEIIGTFVLVXT	LT13	PIGFAVFMVHLATI	PI13	3	4	[1z98, 3cn6, 4jc6, 4ia4, 3cll, 2b5f, 3cn5]
LGAEIIGTFVLVXT	LT13	PLPIGFAVFMVHLA	PA13	3	4	[1z98, 3cn6, 4jc6, 4ia4, 3cll, 2b5f, 3cn5]
LFLEAFGTAILXLT	LT13	WIXWXGPILGAXLA	WA13	3	5	[2w2e, 3zoj, 2w1p]
LGAEIIGTFVLVXT	LT13	WXXWVGPFIGXAXA	WA13	3	5	[1z98, 3cn6, 4jc6, 4ia4, 3cll, 2b5f, 3cn5]
LFLEAFGTAILXLT	LT13	YWLGPILGAFLAYS	YS13	3	5	[2w2e, 3zoj, 2w1p]
LGTFVLMFLGEGAT	LT13	YFFAQLLGAFVGTS	YS13	0	2	[3c02]
LFLEAFGTAILXLT	LT13	LXPILGAFLAYSIW	LW13	3	5	[2w2e, 3zoj, 2w1p]
LFLEAFGTAILXLT	LT13	WXXPILGAFLAYSI	WI13	3	5	[2w2e, 3zoj, 2w1p]
LFLEAFGTAILXLT	LT13	IYWLGPILGAFLAY	IY13	3	5	[2w2e, 3zoj, 2w1p]
LPIGFAVFMVHLAT	LT13	IAWAFGGMIFVLVY	IY13	4	1	[4jc6, 3cn6, 1z98, 4ia4, 3cll, 2b5f, 3cn5]
LGAEIIGTFVLVXT	LT13	WVGPFIGAAVAAAY	WY13	3	5	[1z98, 3cn6, 4jc6, 4ia4, 3cll, 2b5f, 3cn5]
LGAEIIGTFVLVXT	LT13	AEFXATLLFLYITV	AV13	3	0	[1z98, 3cn6, 4jc6, 4ia4, 3cll, 2b5f, 3cn5]
LPIGFAVFMVHLAT	LT13	AEFXATLLFLYITV	AV13	4	0	[4jc6, 3cn6, 1z98, 4ia4, 3cll, 2b5f, 3cn5]
LXXTLIHLISIPVT	LT13	SALVVELVLSAXFL	SL13	4	3	[2o9e, 2o9f]
LPIGFAVFMVHLAT	LT13	WAFGGMIFVLVYCT	WT13	4	1	[4jc6, 3cn6, 1z98, 4ia4, 3cll, 2b5f, 3cn5]
LGAEIIGTFVLVXT	LT13	IAEFIXTLLFLYIT	IT13	3	0	[1z98, 3cn6, 4jc6, 4ia4, 3cll, 2b5f, 3cn5]
LPIGFAVFMVHLAT	LT13	IAEFIXTLLFLYIT	IT13	4	0	[4jc6, 3cn6, 1z98, 4ia4, 3cll, 2b5f, 3cn5]
LGAEIIGTFVLVXT	LT13	GPFIGAAVAAAYHQ	GQ13	3	5	[2b5f]
LGAEIIGTFVLVXT	LT13	PFIGAAVAAAYHQY	PY13	3	5	[2b5f]
LGTFVLMFLGEGAT	LT13	FAQLLGAFVGTSTV	FV13	0	2	[3c02]
LGAEIIGTFVLVXT	LT13	FIGAAVAAAYHQYV	FV13	3	5	[2b5f]
LGAEIIGTFVLVXT	LT13	LAPLPIGFAVFMVH	LH13	3	4	[2b5f]
LLVELIITFQLVXT	LT13	SLCFGLSIATMVQC	SC13	3	1	[3gd8, 2d57, 2zz9, 3iyz]
LGTFVLMFLGEGAT	LT13	KLCLGWGLAVFFGI	KI13	0	1	[3c02]
LGTFVLMFLGEGAT	LT13	CLGWGLAVFFGILV	CV13	0	1	[3c02]
LXXTLIHLISIPVT	LT13	LSALVVELVLSAGF	LF13	4	3	[2o9e, 2o9f]
LLVELIITFQLVXT	LT13	LCFGLSIATMVQCF	LF13	3	1	[3gd8, 2d57, 2zz9, 3iyz]
LXXTLIHLISIPVT	LT13	LSAGFLLVIHGATD	LD13	4	3	[2o9e]
LPIGFAVFMVHLAT	LT13	LGIAWAFGGMIFVL	LL13	4	1	[2b5f]
LGTFVLMFLGEGAT	LT13	LCLGWGLAVFFGIL	LL13	0	1	[3c02]
LGAEIIGTFVLVXT	LT13	DQWIFWVGPFIGAA	DA13	3	5	[2b5f]
LGAEIIGTFVLVXT	LT13	DDQWIFWVGPFIGA	DA13	3	5	[2b5f]
LGAEIIGTFVLVXT	LT13	RAAIAEFIATLLFL	RL13	3	0	[2b5f]
LGTFVLMFLGEGAT	LT13	PVYFFAQLLGAFVG	PG13	0	2	[3c02]
LLVELIITFQLVXT	LT13	VLISLCFGLSIATM	VM13	3	1	[3iyz]
GIAWAFGGMIFVLV	GV13	EIIGTFVLVYTVFS	ES13	1	3	[1z98, 3cn6, 4jc6, 4ia4, 3cll, 2b5f, 3cn5]
GXEIIGTFXLVYTV	GV13	AWAFGGMIFVLVYC	AC13	3	1	[1z98, 3cn6, 4jc6, 4ia4, 3cll, 2b5f, 3cn5]
GXEIIGTFXLVYTV	GV13	IFWVGPFIGAXXAA	IA13	3	5	[1z98, 3cn6, 4jc6, 4ia4, 3cll, 2b5f, 3cn5]
GIAWAFGGMIFVLV	GV13	IIGTFVLVYTVFSA	IA13	1	3	[1z98, 3cn6, 4jc6, 4ia4, 3cll, 2b5f, 3cn5]
GXEIIGTFXLVYTV	GV13	IATLLFLYITVATV	IV13	3	0	[2b5f]
GIAWAFGGMIFVLV	GV13	IATLLFLYITVATV	IV13	1	0	[2b5f]
GXEIIGTLQLVLCV	GV13	IFWVGPFIGXALAV	IV13	3	5	[1ih5, 1j4n, 1fqy, 1h6i]
GIAWAFGGMIFVLV	GV13	AEIIGTFVLVYTVF	AF13	1	3	[1z98, 3cn6, 4jc6, 4ia4, 3cll, 2b5f, 3cn5]
GTFXLVFGGSGXAV	GV13	FAGVALAFGLTVXT	FT13	0	1	[2o9e, 2o9f]
GXEIIGTFXLVYTV	GV13	FIATLLFLYITVXT	FT13	3	0	[1z98, 3cn6, 4jc6, 4ia4, 3cll, 2b5f, 3cn5]
GIAWAFGGMIFVLV	GV13	FIATLLFLYITVXT	FT13	1	0	[1z98, 3cn6, 4jc6, 4ia4, 3cll, 2b5f, 3cn5]
GLAXTLIHLISIPV	GV13	FAGVALAFGLTVXT	FT13	4	1	[2o9e, 2o9f]
GXEIIGTFXLVYTV	GV13	AIAEFXATXLFLYI	AI13	3	0	[1z98, 3cn6, 4jc6, 4ia4, 3cll, 2b5f, 3cn5]
GXEIIGTLQLVLCV	GV13	AIGXSVAXGHLXAI	AI13	3	4	[1ih5, 1j4n, 1fqy, 1h6i]
GIAWAFGGMIFVLV	GV13	AIAEFXATXLFLYI	AI13	1	0	[1z98, 3cn6, 4jc6, 4ia4, 3cll, 2b5f, 3cn5]
GTFXLVFGGSGXAV	GV13	AGVALAFGLTVLTM	AM13	0	1	[2o9e, 2o9f]
GLAXTLIHLISIPV	GV13	AGVALAFGLTVLTM	AM13	4	1	[2o9e, 2o9f]
GTFXLVFGGSGXAV	GV13	GFAGXALAFGLTVL	GL13	0	1	[2o9e, 2o9f]
GLAXTLIHLISIPV	GV13	GFAGXALAFGLTVL	GL13	4	1	[2o9e, 2o9f]
GXEIIGTLQLVLCV	GV13	GPLAIGFSVALGHL	GL13	3	4	[1j4n]
GTFXLVFGGSGXAV	GV13	FGLTVLTMAFAVGH	FH13	0	1	[2o9e]
GLAXTLIHLISIPV	GV13	FGLTVLTMAFAVGH	FH13	4	1	[2o9e]
GLAXTLIHLISIPV	GV13	GLTVLTMAXAVGXI	GI13	4	1	[2o9e]
GTFXLVFGGSGXAV	GV13	GLTVLTMAXAVGXI	GI13	0	1	[2o9e]
GLAXTLIHLISIPV	GV13	VALAXGLTVLTMAF	VF13	4	1	[2o9e, 2o9f]
GTFXLVFGGSGXAV	GV13	VALAXGLTVLTMAF	VF13	0	1	[2o9e, 2o9f]
GLAXTLIHLISIPV	GV13	LTVLTMAXAVGXIS	LS13	4	1	[2o9e]
GTFXLVFGGSGXAV	GV13	LTVLTMAXAVGXIS	LS13	0	1	[2o9e]
GXEIIGTFXLVYTV	GV13	FWVGPFIGAAXXXA	FA13	3	5	[1z98, 3cn6, 4jc6, 4ia4, 3cll, 2b5f, 3cn5]
GXEIIGTFXLVYTV	GV13	EFIATLLFLYITVA	EA13	3	0	[1z98, 3cn6, 4jc6, 4ia4, 3cll, 2b5f, 3cn5]
GIAWAFGGMIFVLV	GV13	EFIATLLFLYITVA	EA13	1	0	[1z98, 3cn6, 4jc6, 4ia4, 3cll, 2b5f, 3cn5]
GXEIIGTLQLVLCV	GV13	FIGXALAVLIYDFI	FI13	3	5	[1j4n, 1fqy, 1h6i]
GIAWAFGGMIFVLV	GV13	APLXIGFAVFMVHL	AL13	1	4	[1z98, 3cn6, 4jc6, 4ia4, 3cll, 2b5f, 3cn5]
GXEIIGTFXLVYTV	GV13	APLXIGFAVFMVHL	AL13	3	4	[1z98, 3cn6, 4jc6, 4ia4, 3cll, 2b5f, 3cn5]
GLAXTLIHLISIPV	GV13	AXVVELVLSAXXLL	AL13	4	3	[2o9e, 2o9f]
GXEIIGTLQLVLCV	GV13	APXXIGLSVALXHL	AL13	3	4	[1ih5, 1fqy, 1h6i]
GXEIIGTLQLVLCV	GV13	FWXXPFIGXALAVL	FL13	3	5	[1ih5, 1j4n, 1fqy, 1h6i]
GXEIIGTFXLVYTV	GV13	WXXWVGPFIGXAXA	WA13	3	5	[1z98, 3cn6, 4jc6, 4ia4, 3cll, 2b5f, 3cn5]
GXEIIGTLQLVLCV	GV13	WXXWVGPFIGXXXA	WA13	3	5	[1ih5, 1fqy, 1h6i]
GXEIIGTLQLVLCV	GV13	WXXWVGPFIGXAXA	WA13	3	5	[1j4n]
GXEIIGTFXLVYTV	GV13	PIGFAVFMVHLATI	PI13	3	4	[1z98, 3cn6, 4jc6, 4ia4, 3cll, 2b5f, 3cn5]
GIAWAFGGMIFVLV	GV13	PIGFAVFMVHLATI	PI13	1	4	[1z98, 3cn6, 4jc6, 4ia4, 3cll, 2b5f, 3cn5]
GXEIIGTFXLVYTV	GV13	PLPIGFAVFMVHLA	PA13	3	4	[1z98, 3cn6, 4jc6, 4ia4, 3cll, 2b5f, 3cn5]
GIAWAFGGMIFVLV	GV13	PLPIGFAVFMVHLA	PA13	1	4	[1z98, 3cn6, 4jc6, 4ia4, 3cll, 2b5f, 3cn5]
GXEIIGTLQLVLCV	GV13	WXXPFIGXALAVLI	WI13	3	5	[1ih5, 1j4n, 1fqy, 1h6i]
GIAWAFGGMIFVLV	GV13	AEFXATLLFLYITV	AV13	1	0	[1z98, 3cn6, 4jc6, 4ia4, 3cll, 2b5f, 3cn5]
GXEIIGTFXLVYTV	GV13	AEFXATLLFLYITV	AV13	3	0	[1z98, 3cn6, 4jc6, 4ia4, 3cll, 2b5f, 3cn5]
GXEIIGTFXLVYTV	GV13	IAWAFGGMIFVLVY	IY13	3	1	[1z98, 3cn6, 4jc6, 4ia4, 3cll, 2b5f, 3cn5]
GXEIIGTFXLVYTV	GV13	FIGAAVAAAYHQYV	FV13	3	5	[2b5f]
GTFXLVFGGSGXAV	GV13	EVVGYVIAQVVGGI	EI13	0	2	[2o9e]
GXEIIGTFXLVYTV	GV13	WVGPFIGAAVAAAY	WY13	3	5	[1z98, 3cn6, 4jc6, 4ia4, 3cll, 2b5f, 3cn5]
GXEIIGTFXLVYTV	GV13	WAFGGMIFVLVYCT	WT13	3	1	[1z98, 3cn6, 4jc6, 4ia4, 3cll, 2b5f, 3cn5]
GLAXTLIHLISIPV	GV13	SALVVELVLSAXFL	SL13	4	3	[2o9e, 2o9f]
GXEIIGTLQLVLCV	GV13	SXPLAIGXSXXXGH	SH13	3	4	[1j4n, 1fqy]
GTFXLVFGGSGXAV	GV13	KEVVGYVIAQVVGG	KG13	0	2	[2o9e]
GTFXLVFGGSGXAV	GV13	QVVGGIVAAALLYL	QL13	0	2	[2o9e, 2o9f]
GXEIIGTFXLVYTV	GV13	GPFIGAAVAAAYHQ	GQ13	3	5	[2b5f]
GIAWAFGGMIFVLV	GV13	IAEFIXTLLFLYIT	IT13	1	0	[1z98, 3cn6, 4jc6, 4ia4, 3cll, 2b5f, 3cn5]
GXEIIGTFXLVYTV	GV13	IAEFIXTLLFLYIT	IT13	3	0	[1z98, 3cn6, 4jc6, 4ia4, 3cll, 2b5f, 3cn5]
GXEIIGTFXLVYTV	GV13	PFIGAAVAAAYHQY	PY13	3	5	[2b5f]
GXEIIGTLQLVLCV	GV13	PLXIGXSVXLGHLL	PL13	3	4	[1ih5, 1j4n, 1fqy, 1h6i]
GIAWAFGGMIFVLV	GV13	LAPLPIGFAVFMVH	LH13	1	4	[2b5f]
GXEIIGTFXLVYTV	GV13	LAPLPIGFAVFMVH	LH13	3	4	[2b5f]
GLAXTLIHLISIPV	GV13	LSALVVELVLSAGF	LF13	4	3	[2o9e, 2o9f]
GXEIIGTLQLVLCV	GV13	HWIXWVGPFIGGAL	HL13	3	5	[1fqy]
GXEIIGTFXLVYTV	GV13	LGIAWAFGGMIFVL	LL13	3	1	[2b5f]
GLAXTLIHLISIPV	GV13	LSAGFLLVIHGATD	LD13	4	3	[2o9e]
GIAWAFGGMIFVLV	GV13	RAAIAEFIATLLFL	RL13	1	0	[2b5f]
GXEIIGTFXLVYTV	GV13	RAAIAEFIATLLFL	RL13	3	0	[2b5f]
GXEIIGTLQLVLCV	GV13	IGLSVALGHLLAID	ID13	3	4	[1ih5]
GXEIIGTLQLVLCV	GV13	NHWIFWVGPFIGGA	NA13	3	5	[1fqy]
GXEIIGTFXLVYTV	GV13	DQWIFWVGPFIGAA	DA13	3	5	[2b5f]
GXEIIGTFXLVYTV	GV13	DDQWIFWVGPFIGA	DA13	3	5	[2b5f]
AEIIGTFVLVYTVF	AF13	AWAFGGMIFVLVYC	AC13	3	1	[1z98, 3cn6, 4jc6, 4ia4, 3cll, 2b5f, 3cn5]
ALAXGFSVAIGHLF	AF13	YWVGPIIGAVLAGG	YG13	4	5	[3gd8]
AVXAEFLAMILFXF	AF13	IMYIIAQCVGAXVA	IA13	0	2	[1j4n]
AEIIGTFVLVYTVF	AF13	IFWVGPFIGAXXAA	IA13	3	5	[1z98, 3cn6, 4jc6, 4ia4, 3cll, 2b5f, 3cn5]
AEIIGTFVLVYTVF	AF13	IATLLFLYITVATV	IV13	3	0	[2b5f]
AVXAEFLAMILFXF	AF13	RAIMYIIAQCXGAI	RI13	0	2	[1j4n]
AIXAEFFAXLFYVF	AF13	MVAQLLGAVAGAAV	MV13	0	2	[2b6p, 1ymg]
AEIIGTFVLVYTVF	AF13	FIATLLFLYITVXT	FT13	3	0	[1z98, 3cn6, 4jc6, 4ia4, 3cll, 2b5f, 3cn5]
AIXAEFFAXLFYVF	AF13	RAICYXXAQLLGAV	RV13	0	2	[2b6p, 3m9i, 1ymg]
AEIIGTFVLVYTVF	AF13	AIAEFXATXLFLYI	AI13	3	0	[1z98, 3cn6, 4jc6, 4ia4, 3cll, 2b5f, 3cn5]
AEIIGTFVLVYTVF	AF13	GTALGXEIIGTFXL	GL13	3	3	[2b5f]
ALAXGFSLTLGHLF	AF13	GQATIVEIFLTLQF	GF13	4	3	[2b6o, 3m9i]
AEIIGTFVLVYTVF	AF13	FWVGPFIGAAXXXA	FA13	3	5	[1z98, 3cn6, 4jc6, 4ia4, 3cll, 2b5f, 3cn5]
AEIIGTFVLVYTVF	AF13	EFIATLLFLYITVA	EA13	3	0	[1z98, 3cn6, 4jc6, 4ia4, 3cll, 2b5f, 3cn5]
ALAXGFSLTLGHLF	AF13	ATIVEIFXTLQXVL	AL13	4	3	[2b6o, 2b6p, 3m9i, 2c32, 1ymg, 1sor]
AEIIGTFVLVYTVF	AF13	APLXIGFAVFMVHL	AL13	3	4	[1z98, 3cn6, 4jc6, 4ia4, 3cll, 2b5f, 3cn5]
AEIIGTFVLVYTVF	AF13	PIGFAVFMVHLATI	PI13	3	4	[1z98, 3cn6, 4jc6, 4ia4, 3cll, 2b5f, 3cn5]
AEIIGTFVLVYTVF	AF13	PLPIGFAVFMVHLA	PA13	3	4	[1z98, 3cn6, 4jc6, 4ia4, 3cll, 2b5f, 3cn5]
AVXAEFLAMILFXF	AF13	SLAFGLSIATLAQS	SS13	0	1	[1j4n]
AEIIGTFVLVYTVF	AF13	WXXWVGPFIGXAXA	WA13	3	5	[1z98, 3cn6, 4jc6, 4ia4, 3cll, 2b5f, 3cn5]
ALAXGFSVAIGHLF	AF13	WIXWXGPIXGAXXA	WA13	4	5	[3gd8, 2d57, 2zz9, 3iyz]
AEIIGTFVLVYTVF	AF13	IAWAFGGMIFVLVY	IY13	3	1	[1z98, 3cn6, 4jc6, 4ia4, 3cll, 2b5f, 3cn5]
AEIIGTFVLVYTVF	AF13	FIGAAVAAAYHQYV	FV13	3	5	[2b5f]
AEIIGTFVLVYTVF	AF13	WVGPFIGAAVAAAY	WY13	3	5	[1z98, 3cn6, 4jc6, 4ia4, 3cll, 2b5f, 3cn5]
AVXAEFLAMILFXF	AF13	AXMYIIAQCVGAIV	AV13	0	2	[1j4n]
AEIIGTFVLVYTVF	AF13	AEFXATLLFLYITV	AV13	3	0	[1z98, 3cn6, 4jc6, 4ia4, 3cll, 2b5f, 3cn5]
AEIIGTFVLVYTVF	AF13	WAFGGMIFVLVYCT	WT13	3	1	[1z98, 3cn6, 4jc6, 4ia4, 3cll, 2b5f, 3cn5]
ALAXGFSLTLGHLF	AF13	TIVEIFLTLQFVLC	TC13	4	3	[2b6o, 2b6p, 3m9i, 2c32, 1ymg, 1sor]
ALAXGFSLTLGHLF	AF13	FLTLQFVLCIFATY	FY13	4	3	[2b6p, 3m9i, 1ymg]
ALAXGFSLTLGHLF	AF13	IFXTLQFVLCIFXT	IT13	4	3	[2b6o, 2b6p, 3m9i, 2c32, 1ymg, 3j41]
AEIIGTFVLVYTVF	AF13	IAEFIXTLLFLYIT	IT13	3	0	[1z98, 3cn6, 4jc6, 4ia4, 3cll, 2b5f, 3cn5]
AEIIGTFVLVYTVF	AF13	GPFIGAAVAAAYHQ	GQ13	3	5	[2b5f]
AEIIGTFVLVYTVF	AF13	PFIGAAVAAAYHQY	PY13	3	5	[2b5f]
AEIIGTFVLVYTVF	AF13	LAPLPIGFAVFMVH	LH13	3	4	[2b5f]
AVXAEFLAMILFXF	AF13	KVSLAFGLSIATLA	KA13	0	1	[1j4n]
AEIIGTFVLVYTVF	AF13	LGIAWAFGGMIFVL	LL13	3	1	[2b5f]
ALAXGFSLTLGHLF	AF13	LQVALAXGXALATL	LL13	4	1	[2b6o, 3m9i]
ALAXGFSVAIGHLF	AF13	HWIXWVGPIIGAVL	HL13	4	5	[3iyz]
AEIIGTFVLVYTVF	AF13	DDQWIFWVGPFIGA	DA13	3	5	[2b5f]
AEIIGTFVLVYTVF	AF13	DQWIFWVGPFIGAA	DA13	3	5	[2b5f]
AEIIGTFVLVYTVF	AF13	RAAIAEFIATLLFL	RL13	3	0	[2b5f]
EIIGTFVLVYTVFS	ES13	IFWVGPFIGAXXAA	IA13	3	5	[1z98, 3cn6, 4jc6, 4ia4, 3cll, 2b5f, 3cn5]
EIIGTFVLVYTVFS	ES13	AWAFGGMIFVLVYC	AC13	3	1	[1z98, 3cn6, 4jc6, 4ia4, 3cll, 2b5f, 3cn5]
EIIGTFVLVYTVFS	ES13	IATLLFLYITVATV	IV13	3	0	[2b5f]
EIIGTFVLVYTVFS	ES13	FIATLLFLYITVXT	FT13	3	0	[1z98, 3cn6, 4jc6, 4ia4, 3cll, 2b5f, 3cn5]
EIIGTFVLVYTVFS	ES13	AIAEFXATXLFLYI	AI13	3	0	[1z98, 3cn6, 4jc6, 4ia4, 3cll, 2b5f, 3cn5]
EIIGTFVLVYTVFS	ES13	GTALGXEIIGTFXL	GL13	3	3	[2b5f]
EIIGTFVLVYTVFS	ES13	FWVGPFIGAAXXXA	FA13	3	5	[1z98, 3cn6, 4jc6, 4ia4, 3cll, 2b5f, 3cn5]
EIIGTFVLVYTVFS	ES13	EFIATLLFLYITVA	EA13	3	0	[1z98, 3cn6, 4jc6, 4ia4, 3cll, 2b5f, 3cn5]
EIIGTFVLVYTVFS	ES13	APLXIGFAVFMVHL	AL13	3	4	[1z98, 3cn6, 4jc6, 4ia4, 3cll, 2b5f, 3cn5]
EIIGTFVLVYTVFS	ES13	PIGFAVFMVHLATI	PI13	3	4	[1z98, 3cn6, 4jc6, 4ia4, 3cll, 2b5f, 3cn5]
EIIGTFVLVYTVFS	ES13	PLPIGFAVFMVHLA	PA13	3	4	[1z98, 3cn6, 4jc6, 4ia4, 3cll, 2b5f, 3cn5]
EIIGTFVLVYTVFS	ES13	WXXWVGPFIGXAXA	WA13	3	5	[1z98, 3cn6, 4jc6, 4ia4, 3cll, 2b5f, 3cn5]
EIIGTFVLVYTVFS	ES13	IAWAFGGMIFVLVY	IY13	3	1	[1z98, 3cn6, 4jc6, 4ia4, 3cll, 2b5f, 3cn5]
EIIGTFVLVYTVFS	ES13	FIGAAVAAAYHQYV	FV13	3	5	[2b5f]
EIIGTFVLVYTVFS	ES13	AEFXATLLFLYITV	AV13	3	0	[1z98, 3cn6, 4jc6, 4ia4, 3cll, 2b5f, 3cn5]
EIIGTFVLVYTVFS	ES13	WVGPFIGAAVAAAY	WY13	3	5	[1z98, 3cn6, 4jc6, 4ia4, 3cll, 2b5f, 3cn5]
EIIGTFVLVYTVFS	ES13	WAFGGMIFVLVYCT	WT13	3	1	[1z98, 3cn6, 4jc6, 4ia4, 3cll, 2b5f, 3cn5]
EIIGTFVLVYTVFS	ES13	GPFIGAAVAAAYHQ	GQ13	3	5	[2b5f]
EIIGTFVLVYTVFS	ES13	PFIGAAVAAAYHQY	PY13	3	5	[2b5f]
EIIGTFVLVYTVFS	ES13	IAEFIXTLLFLYIT	IT13	3	0	[1z98, 3cn6, 4jc6, 4ia4, 3cll, 2b5f, 3cn5]
EIIGTFVLVYTVFS	ES13	LAPLPIGFAVFMVH	LH13	3	4	[2b5f]
EIIGTFVLVYTVFS	ES13	LGIAWAFGGMIFVL	LL13	3	1	[2b5f]
EIIGTFVLVYTVFS	ES13	DDQWIFWVGPFIGA	DA13	3	5	[2b5f]
EIIGTFVLVYTVFS	ES13	DQWIFWVGPFIGAA	DA13	3	5	[2b5f]
EIIGTFVLVYTVFS	ES13	RAAIAEFIATLLFL	RL13	3	0	[2b5f]
IIGTFVLVYTVFSA	IA13	AWAFGGMIFVLVYC	AC13	3	1	[1z98, 3cn6, 4jc6, 4ia4, 3cll, 2b5f, 3cn5]
IIGTFVLVYTVFSA	IA13	IATLLFLYITVATV	IV13	3	0	[2b5f]
IYVIGPIVGAVXAA	IA13	ILTEAIGTFLLMLV	IV13	5	3	[3ne2]
IMYIIAQCVGAXVA	IA13	RAXVAEFLAMILFI	RI13	2	0	[1j4n]
IXGLGVAXAIYLTA	IA13	LIGLLIAVIGASMG	LG13	1	4	[1fx8, 1ldi, 1ldf, 1lda]
IMYIIAQCVGAXVA	IA13	FLAMILFXFISXGS	FS13	2	0	[1j4n]
IIGTFVLVYTVFSA	IA13	FIATLLFLYITVXT	FT13	3	0	[1z98, 3cn6, 4jc6, 4ia4, 3cll, 2b5f, 3cn5]
IIGTFVLVYTVFSA	IA13	AIAEFXATXLFLYI	AI13	3	0	[1z98, 3cn6, 4jc6, 4ia4, 3cll, 2b5f, 3cn5]
IMYIIAQCVGAXVA	IA13	AEFLAMILFXXISI	AI13	2	0	[1j4n]
IIGTFVLVYTVFSA	IA13	GTALGXEIIGTFXL	GL13	3	3	[2b5f]
IFWVGPFIGAXXAA	IA13	GTALGXEIIGTFXL	GL13	5	3	[2b5f]
ILMAFTQIVAGMAA	IA13	GEFVGTFLFLWSAF	GF13	2	0	[2w2e, 3zoj, 2w1p]
IIGTFVLVYTVFSA	IA13	FWVGPFIGAAXXXA	FA13	3	5	[1z98, 3cn6, 4jc6, 4ia4, 3cll, 2b5f, 3cn5]
IYVIGPIVGAVXAA	IA13	LTEAIGTFLLMLVI	LI13	5	3	[3ne2]
IIGTFVLVYTVFSA	IA13	EFIATLLFLYITVA	EA13	3	0	[1z98, 3cn6, 4jc6, 4ia4, 3cll, 2b5f, 3cn5]
ILMAFTQIVAGMAA	IA13	FVGTFLFLWSAFVI	FI13	2	0	[2w2e, 3zoj, 2w1p]
IXGLGVAXAIYLTA	IA13	PLLIGLLIAVIGAS	PS13	1	4	[1fx8, 1ldi, 1ldf, 1lda]
IXGLGVAXAIYLTA	IA13	LLIGLLIAVIGASM	LM13	1	4	[1fx8, 1ldi, 1ldf, 1lda]
IIGTFVLVYTVFSA	IA13	WXXWVGPFIGXAXA	WA13	3	5	[1z98, 3cn6, 4jc6, 4ia4, 3cll, 2b5f, 3cn5]
IXGLGVAXAIYLTA	IA13	FLGTGLLIFFGVGC	FC13	1	0	[1fx8, 1ldi, 1ldf, 1lda]
IPFIVSQVAXAFCA	IA13	FLGTGLLIFFGVGC	FC13	2	0	[1fx8, 1ldi, 1ldf, 1lda]
IYVIGPIVGAVXAA	IA13	AILTEAXGTFLXXL	AL13	5	3	[3ne2]
IIGTFVLVYTVFSA	IA13	APLXIGFAVFMVHL	AL13	3	4	[1z98, 3cn6, 4jc6, 4ia4, 3cll, 2b5f, 3cn5]
IIGTFVLVYTVFSA	IA13	PIGFAVFMVHLATI	PI13	3	4	[1z98, 3cn6, 4jc6, 4ia4, 3cll, 2b5f, 3cn5]
IIGTFVLVYTVFSA	IA13	PLPIGFAVFMVHLA	PA13	3	4	[1z98, 3cn6, 4jc6, 4ia4, 3cll, 2b5f, 3cn5]
IIGTFVLVYTVFSA	IA13	IAWAFGGMIFVLVY	IY13	3	1	[1z98, 3cn6, 4jc6, 4ia4, 3cll, 2b5f, 3cn5]
IPFIVSQVAXAFCA	IA13	CIAEFXGTGLLXFF	CF13	2	0	[1fx8, 1ldi, 1ldf, 1lda]
IXGLGVAXAIYLTA	IA13	CIAEFXGTGLLXFF	CF13	1	0	[1fx8, 1ldi, 1ldf, 1lda]
IXGLGVAXAIYLTA	IA13	AEFLGTGLLIFFGV	AV13	1	0	[1fx8, 1ldi, 1ldf, 1lda]
IIGTFVLVYTVFSA	IA13	AEFXATLLFLYITV	AV13	3	0	[1z98, 3cn6, 4jc6, 4ia4, 3cll, 2b5f, 3cn5]
IPFIVSQVAXAFCA	IA13	AEFLGTGLLIFFGV	AV13	2	0	[1fx8, 1ldi, 1ldf, 1lda]
IYVIGPIVGAVXAA	IA13	AIGTFLLMLVIMGV	AV13	5	3	[3ne2]
IIGTFVLVYTVFSA	IA13	WVGPFIGAAVAAAY	WY13	3	5	[1z98, 3cn6, 4jc6, 4ia4, 3cll, 2b5f, 3cn5]
IIGTFVLVYTVFSA	IA13	FIGAAVAAAYHQYV	FV13	3	5	[2b5f]
IIGTFVLVYTVFSA	IA13	WAFGGMIFVLVYCT	WT13	3	1	[1z98, 3cn6, 4jc6, 4ia4, 3cll, 2b5f, 3cn5]
ILMAFTQIVAGMAA	IA13	SGEFVGTFLFLWSA	SA13	2	0	[2w2e, 3zoj, 2w1p]
IIGTFVLVYTVFSA	IA13	GPFIGAAVAAAYHQ	GQ13	3	5	[2b5f]
IIGTFVLVYTVFSA	IA13	PFIGAAVAAAYHQY	PY13	3	5	[2b5f]
IIGTFVLVYTVFSA	IA13	IAEFIXTLLFLYIT	IT13	3	0	[1z98, 3cn6, 4jc6, 4ia4, 3cll, 2b5f, 3cn5]
IIGTFVLVYTVFSA	IA13	LAPLPIGFAVFMVH	LH13	3	4	[2b5f]
ILMAFTQIVAGMAA	IA13	MSGEFVGTFLFLWS	MS13	2	0	[2w2e, 2w1p]
ILMAFTQIVAGMAA	IA13	EFVGTFLFLWSAFV	EV13	2	0	[2w2e, 3zoj, 2w1p]
IYVIGPIVGAVXAA	IA13	QAILTEAIGTFLLM	QM13	5	3	[3ne2]
IYVIGPIVGAVXAA	IA13	TEAIGTFLLMLVIM	TM13	5	3	[3ne2]
IIGTFVLVYTVFSA	IA13	DQWIFWVGPFIGAA	DA13	3	5	[2b5f]
IIGTFVLVYTVFSA	IA13	DDQWIFWVGPFIGA	DA13	3	5	[2b5f]
IIGTFVLVYTVFSA	IA13	RAAIAEFIATLLFL	RL13	3	0	[2b5f]
IIGTFVLVYTVFSA	IA13	LGIAWAFGGMIFVL	LL13	3	1	[2b5f]
AWAFGGMIFVLVYC	AC13	IATLLFLYITVATV	IV13	1	0	[2b5f]
ALVYMIAQCLGAIC	AC13	IATLLFLYITVATV	IV13	2	0	[2b5f]
AWAFGGMIFVLVYC	AC13	FIATLLFLYITVXT	FT13	1	0	[1z98, 3cn6, 4jc6, 4ia4, 3cll, 2b5f, 3cn5]
ALVYMIAQCLGAIC	AC13	FIATLLFLYITVXT	FT13	2	0	[4jc6, 1z98, 3cn6, 4ia4, 3cll, 2b5f, 3cn5]
AWAFGGMIFVLVYC	AC13	AIAEFXATXLFLYI	AI13	1	0	[1z98, 3cn6, 4jc6, 4ia4, 3cll, 2b5f, 3cn5]
AEXFGTFWLVFGGC	AC13	AIGXAXTLIXLISI	AI13	0	4	[2abm, 1rc2, 3nk5]
ALVYMIAQCLGAIC	AC13	AIAEFXATXLFLYI	AI13	2	0	[4jc6, 1z98, 3cn6, 4ia4, 3cll, 2b5f, 3cn5]
AEXFGTFWLVFGGC	AC13	VALAXGLTVLTMAF	VF13	0	1	[2abm, 1rc2, 3nka, 3nkc, 3nk5]
AWAFGGMIFVLVYC	AC13	EFIATLLFLYITVA	EA13	1	0	[1z98, 3cn6, 4jc6, 4ia4, 3cll, 2b5f, 3cn5]
ALVYMIAQCLGAIC	AC13	EFIATLLFLYITVA	EA13	2	0	[4jc6, 1z98, 3cn6, 4ia4, 3cll, 2b5f, 3cn5]
AWAFGGMIFVLVYC	AC13	APLXIGFAVFMVHL	AL13	1	4	[1z98, 3cn6, 4jc6, 4ia4, 3cll, 2b5f, 3cn5]
AWAFGGMIFVLVYC	AC13	PIGFAVFMVHLATI	PI13	1	4	[1z98, 3cn6, 4jc6, 4ia4, 3cll, 2b5f, 3cn5]
AWAFGGMIFVLVYC	AC13	PLPIGFAVFMVHLA	PA13	1	4	[1z98, 3cn6, 4jc6, 4ia4, 3cll, 2b5f, 3cn5]
ALVYMIAQCLGAIC	AC13	AEFXATLLFLYITV	AV13	2	0	[4jc6, 1z98, 3cn6, 4ia4, 3cll, 2b5f, 3cn5]
AWAFGGMIFVLVYC	AC13	AEFXATLLFLYITV	AV13	1	0	[1z98, 3cn6, 4jc6, 4ia4, 3cll, 2b5f, 3cn5]
AEXFGTFWLVFGGC	AC13	QVVGGIVAAALLYL	QL13	0	2	[2abm]
ALVYMIAQCLGAIC	AC13	IAEFIXTLLFLYIT	IT13	2	0	[4jc6, 1z98, 3cn6, 4ia4, 3cll, 2b5f, 3cn5]
AWAFGGMIFVLVYC	AC13	IAEFIXTLLFLYIT	IT13	1	0	[1z98, 3cn6, 4jc6, 4ia4, 3cll, 2b5f, 3cn5]
AWAFGGMIFVLVYC	AC13	LAPLPIGFAVFMVH	LH13	1	4	[2b5f]
AEXFGTFWLVFGGC	AC13	IAIGLAXTLIXLIS	IS13	0	4	[2abm, 1rc2, 3nk5]
ALVYMIAQCLGAIC	AC13	RAAIAEFIATLLFL	RL13	2	0	[2b5f]
AWAFGGMIFVLVYC	AC13	RAAIAEFIATLLFL	RL13	1	0	[2b5f]
LVYMIAQCLGAIXG	LG13	IATLLFLYITVATV	IV13	2	0	[2b5f]
LVPLFGXIVGXIXG	LG13	MVITAILMGLILAL	ML13	5	3	[1fx8, 1ldi, 1ldf, 1lda]
LIGLLIAVIGASMG	LG13	MVITAILMGLILAL	ML13	4	3	[1fx8, 1ldi, 1ldf, 1lda]
LXIGXSVTLGHLXG	LG13	IAXAFGLAIGTLXQ	IQ13	4	1	[3d9s]
LXAEXFGTFWLVFG	LG13	FAGVALAFGLTVXT	FT13	0	1	[2o9e, 2o9f]
LVYMIAQCLGAIXG	LG13	FIATLLFLYITVXT	FT13	2	0	[4jc6, 1z98, 3cn6, 4ia4, 3cll, 2b5f, 3cn5]
LXIGXSVTLGHLXG	LG13	FLAXXXFVFFGXGS	FS13	4	0	[3d9s]
LVPLFGXIVGXIXG	LG13	AVEMVITAIXMGLI	AI13	5	3	[1fx8, 1ldi, 1ldf, 1lda]
LIGLLIAVIGASMG	LG13	AVEMVITAIXMGLI	AI13	4	3	[1fx8, 1ldi, 1ldf, 1lda]
LVYMIAQCLGAIXG	LG13	AIAEFXATXLFLYI	AI13	2	0	[4jc6, 1z98, 3cn6, 4ia4, 3cll, 2b5f, 3cn5]
LXAEXFGTFWLVFG	LG13	AGVALAFGLTVLTM	AM13	0	1	[2o9e, 2o9f]
LXAEXFGTFWLVFG	LG13	GFAGXALAFGLTVL	GL13	0	1	[2o9e, 2o9f]
LXAEXFGTFWLVFG	LG13	FGLTVLTMAFAVGH	FH13	0	1	[2o9e]
LXAEXFGTFWLVFG	LG13	GLTVLTMAXAVGXI	GI13	0	1	[2o9e]
LXAEXFGTFWLVFG	LG13	VALAXGLTVLTMAF	VF13	0	1	[2o9d, 2o9e, 2o9f, 2o9g, 3nka, 3nkc, 3nk5]
LXIGXSVTLGHLXG	LG13	VELXXTFQLXLCIF	VF13	4	3	[3d9s]
LXIGXSVTLGHLXG	LG13	VFAEFLATLXFVFF	VF13	4	0	[3d9s]
LAVGFSLTLGHLXG	LG13	GQATIVEIFLTLQF	GF13	4	3	[2b6o, 3m9i]
LXIGXSVTLGHLXG	LG13	LXXTXQLXLCIFAS	LS13	4	3	[3d9s]
LXAEXFGTFWLVFG	LG13	LTVLTMAXAVGXIS	LS13	0	1	[2o9e]
LXIGXSVTLGHLXG	LG13	ELXXTFQLXLCIFA	EA13	4	3	[3d9s]
LVPLFGXIVGXIXG	LG13	EMVITAILMGLILA	EA13	5	3	[1fx8, 1ldi, 1ldf, 1lda]
LVYMIAQCLGAIXG	LG13	EFIATLLFLYITVA	EA13	2	0	[4jc6, 1z98, 3cn6, 4ia4, 3cll, 2b5f, 3cn5]
LIGLLIAVIGASMG	LG13	EMVITAILMGLILA	EA13	4	3	[1fx8, 1ldi, 1ldf, 1lda]
LXIGXSVTLGHLXG	LG13	FAEFXATLXFVFFG	FG13	4	0	[3d9s]
LVPLFGXIVGXIXG	LG13	FAVEMVITAILMGL	FL13	5	3	[1fx8, 1ldi, 1lda]
LIGLLIAVIGASMG	LG13	FAVEMVITAILMGL	FL13	4	3	[1fx8, 1ldi, 1lda]
LAVGFSLTLGHLXG	LG13	ATIVEIFXTLQXVL	AL13	4	3	[2b6o, 2b6p, 3m9i, 2c32, 1ymg, 1sor]
LEQLWFFWVVPIVG	LG13	AXVVELVLSAXXLL	AL13	5	3	[2o9e, 2o9f]
LXIGXSVTLGHLXG	LG13	AXVVELILTXQLXL	AL13	4	3	[3d9s]
LXIGXSVTLGHLXG	LG13	AEFXAXLXFVFFGL	AL13	4	0	[3d9s]
LIGLLIAVIGASMG	LG13	IXVIXGLGVAMAIY	IY13	4	1	[1fx8, 1ldi, 1ldf, 1lda]
LIGLLIAVIGASMG	LG13	EISVIXGLGVAMAI	EI13	4	1	[1fx8, 1ldi, 1ldf, 1lda]
LXAEXFGTFWLVFG	LG13	EVVGYVIAQVVGGI	EI13	0	2	[2o9e]
LVYMIAQCLGAIXG	LG13	AEFXATLLFLYITV	AV13	2	0	[4jc6, 1z98, 3cn6, 4ia4, 3cll, 2b5f, 3cn5]
LAVGFSLTLGHLXG	LG13	TIVEIFLTLQFVLC	TC13	4	3	[2b6o, 2b6p, 3m9i, 2c32, 1ymg, 1sor]
LAVGFSLTLGHLXG	LG13	FLTLQFVLCIFATY	FY13	4	3	[2b6p, 3m9i, 1ymg]
LEQLWFFWVVPIVG	LG13	SALVVELVLSAXFL	SL13	5	3	[2o9e, 2o9f]
LIGLLIAVIGASMG	LG13	SVIXGLGVAMAIYL	SL13	4	1	[1fx8, 1ldi, 1ldf, 1lda]
LXAEXFGTFWLVFG	LG13	KEVVGYVIAQVVGG	KG13	0	2	[2o9e]
LXAEXFGTFWLVFG	LG13	QVVGGIVAAALLYL	QL13	0	2	[2o9e, 2o9f]
LVYMIAQCLGAIXG	LG13	IAEFIXTLLFLYIT	IT13	2	0	[4jc6, 1z98, 3cn6, 4ia4, 3cll, 2b5f, 3cn5]
LAVGFSLTLGHLXG	LG13	IFXTLQFVLCIFXT	IT13	4	3	[2b6o, 2b6p, 3m9i, 2c32, 1ymg, 3j41]
LXIGXSVTLGHLXG	LG13	QAMVVELILTFQLA	QA13	4	3	[3d9s]
LXIGXSVTLGHLXG	LG13	QIALAFGLAIGTLA	QA13	4	1	[3d9s]
LEQLWFFWVVPIVG	LG13	LSALVVELVLSAGF	LF13	5	3	[2o9e, 2o9f]
LXIGXSVTLGHLXG	LG13	LAFGXAXGTLXXAL	LL13	4	1	[3d9s]
LAVGFSLTLGHLXG	LG13	LQVALAXGXALATL	LL13	4	1	[2b6o, 3m9i]
LEQLWFFWVVPIVG	LG13	LSAGFLLVIHGATD	LD13	5	3	[2o9e]
LVYMIAQCLGAIXG	LG13	RAAIAEFIATLLFL	RL13	2	0	[2b5f]
LXIGXSVTLGHLXG	LG13	MVVELILTFQLALC	MC13	4	3	[3d9s]
YMIAQCLGAIXGVG	YG13	IATLLFLYITVATV	IV13	2	0	[2b5f]
YIXAQCLGAIXGAG	YG13	ISLCFGLSIATXVQ	IQ13	2	1	[3gd8]
YMIAQCLGAIXGVG	YG13	FIATLLFLYITVXT	FT13	2	0	[4jc6, 1z98, 3cn6, 4ia4, 3cll, 2b5f, 3cn5]
YIXAQCLGAIXGAG	YG13	CFGLSIATMVQCFG	CG13	2	1	[3gd8]
YXAAQLVGAIXGAG	YG13	FLAXXXFVFFGXGS	FS13	2	0	[3d9s]
YMIAQCLGAIXGVG	YG13	AIAEFXATXLFLYI	AI13	2	0	[4jc6, 1z98, 3cn6, 4ia4, 3cll, 2b5f, 3cn5]
YWVGPIIGAVLAGG	YG13	AIGXSVAXGHLXAI	AI13	5	4	[3gd8]
YXAAQLVGAIXGAG	YG13	VFAEFLATLXFVFF	VF13	2	0	[3d9s]
YXAAQLVGAIXGAG	YG13	AEFXAXLXFVFFGL	AL13	2	0	[3d9s]
YMIAQCLGAIXGVG	YG13	EFIATLLFLYITVA	EA13	2	0	[4jc6, 1z98, 3cn6, 4ia4, 3cll, 2b5f, 3cn5]
YXAAQLVGAIXGAG	YG13	FAEFXATLXFVFFG	FG13	2	0	[3d9s]
YMIAQCLGAIXGVG	YG13	AEFXATLLFLYITV	AV13	2	0	[4jc6, 1z98, 3cn6, 4ia4, 3cll, 2b5f, 3cn5]
YWVGPIIGAVLAGG	YG13	SXXLAXGFSVAXGH	SH13	5	4	[3gd8]
YMIAQCLGAIXGVG	YG13	IAEFIXTLLFLYIT	IT13	2	0	[4jc6, 1z98, 3cn6, 4ia4, 3cll, 2b5f, 3cn5]
YIXAQCLGAIXGAG	YG13	SLCFGLSIATMVQC	SC13	2	1	[3gd8]
YIXAQCLGAIXGAG	YG13	LCFGLSIATMVQCF	LF13	2	1	[3gd8]
YMIAQCLGAIXGVG	YG13	RAAIAEFIATLLFL	RL13	2	0	[2b5f]
MAFXLAIAAVIYSL	ML13	ILTEAIGTFLLMLV	IV13	1	3	[3ne2]
MIAQCLGAICGVGL	ML13	IATLLFLYITVATV	IV13	2	0	[2b5f]
MIAQCLGAICGVGL	ML13	FIATLLFLYITVXT	FT13	2	0	[4jc6, 1z98, 3cn6, 4ia4, 3cll, 2b5f, 3cn5]
MIAQCLGAICGVGL	ML13	AIAEFXATXLFLYI	AI13	2	0	[4jc6, 1z98, 3cn6, 4ia4, 3cll, 2b5f, 3cn5]
MAFXLAIAAVIYSL	ML13	AIXXAFALXIAAXI	AI13	1	1	[3ne2]
MIAQCLGAICGVGL	ML13	EFIATLLFLYITVA	EA13	2	0	[4jc6, 1z98, 3cn6, 4ia4, 3cll, 2b5f, 3cn5]
MAFXLAIAAVIYSL	ML13	LVIGLTVGGXITTI	LI13	1	4	[3ne2]
MAFXLAIAAVIYSL	ML13	LTEAIGTFLLMLVI	LI13	1	3	[3ne2]
MVITAILMGLILAL	ML13	LLIGLLIAVIGASM	LM13	3	4	[1fx8, 1ldi, 1ldf, 1lda]
MVITAILMGLILAL	ML13	PLLIGLLIAVIGAS	PS13	3	4	[1fx8, 1ldi, 1ldf, 1lda]
MAFXLAIAAVIYSL	ML13	AGLVIGLTVXGIIT	AT13	1	4	[3ne2]
MAFXLAIAAVIYSL	ML13	GLVIGLTVXXIITT	GT13	1	4	[3ne2]
MAFXLAIAAVIYSL	ML13	VXGLTVGXIITTIG	VG13	1	4	[3ne2]
MAFXLAIAAVIYSL	ML13	FAIGMAFXLAIAAV	FV13	1	1	[3ne2]
MIAQCLGAICGVGL	ML13	AEFXATLLFLYITV	AV13	2	0	[4jc6, 1z98, 3cn6, 4ia4, 3cll, 2b5f, 3cn5]
MAFXLAIAAVIYSL	ML13	AIGTFLLMLVIMGV	AV13	1	3	[3ne2]
MVITAILMGLILAL	ML13	FGPIVGAIVGAFAY	FY13	3	5	[1fx8, 1ldi, 1ldf, 1lda]
MIAQCLGAICGVGL	ML13	IAEFIXTLLFLYIT	IT13	2	0	[4jc6, 1z98, 3cn6, 4ia4, 3cll, 2b5f, 3cn5]
MAFXLAIAAVIYSL	ML13	TEAIGTFLLMLVIM	TM13	1	3	[3ne2]
MVITAILMGLILAL	ML13	PIVGAIVGAFAYRK	PK13	3	5	[1fx8, 1ldi, 1ldf, 1lda]
MAFXLAIAAVIYSL	ML13	FTAEVVGTFILVFF	FF13	1	0	[3ne2]
MAFXLAIAAVIYSL	ML13	TAEVVGTFILVFFG	TG13	1	0	[3ne2]
MAFXLAIAAVIYSL	ML13	AEVVGTFILVFFGP	AP13	1	0	[3ne2]
MVITAILMGLILAL	ML13	GXIVGXIVGAFAYR	GR13	3	5	[1fx8, 1ldi, 1ldf, 1lda]
MIAQCLGAICGVGL	ML13	RAAIAEFIATLLFL	RL13	2	0	[2b5f]
IATLLFLYITVATV	IV13	RAXVYMIAQCXGAI	RI13	0	2	[2b5f]
IAQCLGAICGVGLV	IV13	FIATLLFLYITVXT	FT13	2	0	[4jc6, 1z98, 3cn6, 4ia4, 3cll, 2b5f, 3cn5]
IAQCLGAICGVGLV	IV13	AIAEFXATXLFLYI	AI13	2	0	[4jc6, 1z98, 3cn6, 4ia4, 3cll, 2b5f, 3cn5]
IFWVGPFIGXALAV	IV13	GLGIEIIGTXQLVL	GL13	5	3	[1fqy]
IATLLFLYITVATV	IV13	GTALGXEIIGTFXL	GL13	0	3	[2b5f]
IPVYFFAQLLGAFV	IV13	FLGTFVLMFLGXGA	FA13	2	0	[3c02]
IFWVGPFIGXALAV	IV13	EIIGTLQLVLCVLA	EA13	5	3	[1ih5, 1j4n, 1fqy, 1h6i]
IAQCLGAICGVGLV	IV13	EFIATLLFLYITVA	EA13	2	0	[4jc6, 1z98, 3cn6, 4ia4, 3cll, 2b5f, 3cn5]
ILTEAIGTFLLMLV	IV13	LVIGLTVGGXITTI	LI13	3	4	[3ne2]
ILTEAIGTFLLMLV	IV13	AGLVIGLTVXGIIT	AT13	3	4	[3ne2]
ILTEAIGTFLLMLV	IV13	GLVIGLTVXXIITT	GT13	3	4	[3ne2]
IATLLFLYITVATV	IV13	PIGFAVFMVHLATI	PI13	0	4	[2b5f]
IATLLFLYITVATV	IV13	PLPIGFAVFMVHLA	PA13	0	4	[2b5f]
ILTEAIGTFLLMLV	IV13	PIYVIGPIVXAVAA	PA13	3	5	[3ne2]
ILTEAIGTFLLMLV	IV13	VXGLTVGXIITTIG	VG13	3	4	[3ne2]
ILTEAIGTFLLMLV	IV13	IGPXVGAVXAAWLY	IY13	3	5	[3ne2]
IATLLFLYITVATV	IV13	IAWAFGGMIFVLVY	IY13	0	1	[2b5f]
IATLLFLYITVATV	IV13	APLXIGFAVFMVHL	AL13	0	4	[2b5f]
IATLLFLYITVATV	IV13	CLGAICGVGLVKAF	CF13	0	2	[2b5f]
IAQCLGAICGVGLV	IV13	AEFXATLLFLYITV	AV13	2	0	[4jc6, 1z98, 3cn6, 4ia4, 3cll, 2b5f, 3cn5]
IATLLFLYITVATV	IV13	WAFGGMIFVLVYCT	WT13	0	1	[2b5f]
IATLLFLYITVATV	IV13	LAPLPIGFAVFMVH	LH13	0	4	[2b5f]
IATLLFLYITVATV	IV13	QCLGAICGVGLVKA	QA13	0	2	[2b5f]
IPVYFFAQLLGAFV	IV13	GEFLGTFVLMFLGE	GE13	2	0	[3c02]
IATLLFLYITVATV	IV13	LGIAWAFGGMIFVL	LL13	0	1	[2b5f]
ILTEAIGTFLLMLV	IV13	TAEVVGTFILVFFG	TG13	3	0	[3ne2]
ILTEAIGTFLLMLV	IV13	FTAEVVGTFILVFF	FF13	3	0	[3ne2]
ILTEAIGTFLLMLV	IV13	AEVVGTFILVFFGP	AP13	3	0	[3ne2]
IFWVGPFIGXALAV	IV13	LGIEIIGTLQLVLC	LC13	5	3	[1fqy, 1h6i]
IAQCLGAICGVGLV	IV13	RAAIAEFIATLLFL	RL13	2	0	[2b5f]
ILTEAIGTFLLMLV	IV13	YVIGPIVGAVAAAW	YW13	3	5	[3ne2]
IATLLFLYITVATV	IV13	AQCLGAICGVGLVK	AK13	0	2	[2b5f]
IFWVGPFIGXALAV	IV13	IGTLQLVLCVLATT	IT13	5	3	[1j4n]
IFWVGPFIGXALAV	IV13	IIGTLQLVLCVLAT	IT13	5	3	[1ih5, 1j4n, 1fqy, 1h6i]
IAQCLGAICGVGLV	IV13	IAEFIXTLLFLYIT	IT13	2	0	[4jc6, 1z98, 3cn6, 4ia4, 3cll, 2b5f, 3cn5]
IAXAFGLAIGTLXQ	IQ13	SIGXSVTLGHLXGI	SI13	1	4	[3d9s]
IAXAFGLAIGTLXQ	IQ13	FLAXXXFVFFGXGS	FS13	1	0	[3d9s]
ISLCFGLSIATXVQ	IQ13	GHGLLVELIITFXL	GL13	1	3	[3iyz]
ISLCFGLSIATXVQ	IQ13	VELIXTFQLVFTIF	VF13	1	3	[3gd8, 2d57, 2zz9]
IAXAFGLAIGTLXQ	IQ13	VFAEFLATLXFVFF	VF13	1	0	[3d9s]
IAXAFGLAIGTLXQ	IQ13	VELXXTFQLXLCIF	VF13	1	3	[3d9s]
ISLCFGLSIATXVQ	IQ13	HGLLVELIITFQLV	HV13	1	3	[3gd8, 2d57, 2zz9, 3iyz]
ISLCFGLSIATXVQ	IQ13	GLLVELIITFQLVF	GF13	1	3	[3gd8, 2d57, 2zz9, 3iyz]
ISLCFGLSIATXVQ	IQ13	LIXTFQLVFTIFAS	LS13	1	3	[3gd8, 2d57, 2zz9]
IAXAFGLAIGTLXQ	IQ13	LXXTXQLXLCIFAS	LS13	1	3	[3d9s]
ISLCFGLSIATXVQ	IQ13	FYIXAQCLGAIXGA	FA13	1	2	[3gd8]
ISLCFGLSIATXVQ	IQ13	LVELIITFQLVFTI	LI13	1	3	[3gd8, 2d57, 2zz9, 3iyz]
IAXAFGLAIGTLXQ	IQ13	FAEFXATLXFVFFG	FG13	1	0	[3d9s]
IAXAFGLAIGTLXQ	IQ13	ELXXTFQLXLCIFA	EA13	1	3	[3d9s]
ISLCFGLSIATXVQ	IQ13	ELIXTFQLVFTIFA	EA13	1	3	[3gd8, 2d57, 2zz9]
IAXAFGLAIGTLXQ	IQ13	AEFXAXLXFVFFGL	AL13	1	0	[3d9s]
ISLCFGLSIATXVQ	IQ13	AAQXLGAIXGAGIL	AL13	1	2	[3gd8]
IAXAFGLAIGTLXQ	IQ13	AXVVELILTXQLXL	AL13	1	3	[3d9s]
ISLCFGLSIATXVQ	IQ13	VXYIXAQCLGAIIG	VG13	1	2	[3gd8]
IAXAFGLAIGTLXQ	IQ13	SXALSIXLSXXLGH	SH13	1	4	[3d9s]
IAXAFGLAIGTLXQ	IQ13	ALSIGLSVTLGHLV	AV13	1	4	[3d9s]
IAXAFGLAIGTLXQ	IQ13	PALSIGXSVXLGHL	PL13	1	4	[3d9s]
IAXAFGLAIGTLXQ	IQ13	QAMVVELILTFQLA	QA13	1	3	[3d9s]
IAXAFGLAIGTLXQ	IQ13	MVVELILTFQLALC	MC13	1	3	[3d9s]
RAXVYMIAQCXGAI	RI13	FIATLLFLYITVXT	FT13	2	0	[2b5f]
RAIMYIIAQCXGAI	RI13	FLAMILFXFISXGS	FS13	2	0	[1j4n]
RAXVYMIAQCXGAI	RI13	AIAEFXATXLFLYI	AI13	2	0	[2b5f]
RAIMYIIAQCXGAI	RI13	AEFLAMILFXXISI	AI13	2	0	[1j4n]
RAXVYMIAQCXGAI	RI13	EFIATLLFLYITVA	EA13	2	0	[2b5f]
RAXVAEFLAMILFI	RI13	SLAFGLSIATLAQS	SS13	0	1	[1j4n]
RAXVAEFLAMILFI	RI13	AXMYIIAQCVGAIV	AV13	0	2	[1j4n]
RAXVYMIAQCXGAI	RI13	AEFXATLLFLYITV	AV13	2	0	[2b5f]
RAXVYMIAQCXGAI	RI13	IAEFIXTLLFLYIT	IT13	2	0	[2b5f]
RAXVAEFLAMILFI	RI13	KVSLAFGLSIATLA	KA13	0	1	[1j4n]
RAXVYMIAQCXGAI	RI13	RAAIAEFIATLLFL	RL13	2	0	[2b5f]
AIGXAXTLIXLISI	AI13	FAGVALAFGLTVXT	FT13	4	1	[2o9e, 2o9f]
AIGXSVAXGHLXAI	AI13	GLGIEIIGTXQLVL	GL13	4	3	[1fqy]
AIGXAXTLIXLISI	AI13	GFAGXALAFGLTVL	GL13	4	1	[2o9e, 2o9f]
AIAEFXATXLFLYI	AI13	GTALGXEIIGTFXL	GL13	0	3	[2b5f]
AIGXAXTLIXLISI	AI13	AGVALAFGLTVLTM	AM13	4	1	[2o9e, 2o9f]
AIGXAXTLIXLISI	AI13	FGLTVLTMAFAVGH	FH13	4	1	[2o9e]
AIGXAXTLIXLISI	AI13	GLTVLTMAXAVGXI	GI13	4	1	[2o9e]
AIGXAXTLIXLISI	AI13	FGTFWLVFGGXGSA	FA13	4	0	[2abm]
AIGXAXTLIXLISI	AI13	VALAXGLTVLTMAF	VF13	4	1	[2o9e, 2abm, 2o9f, 2o9g, 1rc2, 3nkc, 3nk5]
AIGXAXTLIXLISI	AI13	LTVLTMAXAVGXIS	LS13	4	1	[2o9e]
AIXXAFALXIAAXI	AI13	LVIGLTVGGXITTI	LI13	1	4	[3ne2]
AIXXAFALXIAAXI	AI13	LTEAIGTFLLMLVI	LI13	1	3	[3ne2]
AIGXSVAXGHLXAI	AI13	EIIGTLQLVLCVLA	EA13	4	3	[1ih5, 1j4n, 1fqy, 1h6i]
AVEMVITAIXMGLI	AI13	PLLIGLLIAVIGAS	PS13	3	4	[1fx8, 1ldi, 1ldf, 1lda]
AVEMVITAIXMGLI	AI13	LLIGLLIAVIGASM	LM13	3	4	[1fx8, 1ldi, 1ldf, 1lda]
AIXXAFALXIAAXI	AI13	AGLVIGLTVXGIIT	AT13	1	4	[3ne2]
AIXXAFALXIAAXI	AI13	GLVIGLTVXXIITT	GT13	1	4	[3ne2]
AIGXAXTLIXLISI	AI13	AXVVELVLSAXXLL	AL13	4	3	[2o9e, 2o9f]
AIGXSVAXGHLXAI	AI13	WIXWXGPIXGAXXA	WA13	4	5	[3gd8, 2d57, 2zz9]
AIGXSVAXGHLXAI	AI13	SLAFGLSIATLAQS	SS13	4	1	[1j4n, 1fqy, 1h6i]
AEFLAMILFXXISI	AI13	SLAFGLSIATLAQS	SS13	0	1	[1j4n]
AEFLAXXLFXFIXI	AI13	SLAFGLSIATLAQS	SS13	0	1	[1fqy, 1h6i]
AIGXAXTLIXLISI	AI13	CFGTFWLVFGGCGS	CS13	4	0	[2abm, 1rc2, 3nk5]
AIXXAFALXIAAXI	AI13	VXGLTVGXIITTIG	VG13	1	4	[3ne2]
AIAEFXATXLFLYI	AI13	CLGAICGVGLVKAF	CF13	0	2	[2b5f]
AIXXAFALXIAAXI	AI13	IGXAFALAIAAXIY	IY13	1	1	[3ne2]
AIAEFXATXLFLYI	AI13	IAWAFGGMIFVLVY	IY13	0	1	[3cn6, 4jc6, 1z98, 4ia4, 3cll, 2b5f, 3cn5]
AIXXAFALXIAAXI	AI13	GMAFALAIAAVIYS	GS13	1	1	[3ne2]
AIXXAFALXIAAXI	AI13	AIGTFLLMLVIMGV	AV13	1	3	[3ne2]
AEFLAXXLFXFIXI	AI13	AXMYIIAQCVGAIV	AV13	0	2	[1fqy, 1h6i]
AEFLAMILFXXISI	AI13	AXMYIIAQCVGAIV	AV13	0	2	[1j4n]
AIXXAFALXIAAXI	AI13	FAIGMAFXLAIAAV	FV13	1	1	[3ne2]
AIAEFXATXLFLYI	AI13	WAFGGMIFVLVYCT	WT13	0	1	[3cn6, 4jc6, 1z98, 4ia4, 3cll, 2b5f, 3cn5]
AIGXAXTLIXLISI	AI13	SALVVELVLSAXFL	SL13	4	3	[2o9e, 2o9f]
AVEMVITAIXMGLI	AI13	FGPIVGAIVGAFAY	FY13	3	5	[1fx8, 1ldi, 1ldf, 1lda]
AIGXSVAXGHLXAI	AI13	IGTLQLVLCVLATT	IT13	4	3	[1j4n]
AIGXSVAXGHLXAI	AI13	IIGTLQLVLCVLAT	IT13	4	3	[1ih5, 1j4n, 1fqy, 1h6i]
AIAEFXATXLFLYI	AI13	QCLGAICGVGLVKA	QA13	0	2	[2b5f]
AIGXAXTLIXLISI	AI13	LSALVVELVLSAGF	LF13	4	3	[2o9e, 2o9f]
AEFLAMILFXXISI	AI13	KVSLAFGLSIATLA	KA13	0	1	[1j4n]
AIGXSVAXGHLXAI	AI13	KVSLAFGLSIATLA	KA13	4	1	[1ih5, 1j4n, 1fqy, 1h6i]
AEFLAXXLFXFIXI	AI13	KVSLAFGLSIATLA	KA13	0	1	[1ih5, 1fqy, 1h6i]
AIXXAFALXIAAXI	AI13	TEAIGTFLLMLVIM	TM13	1	3	[3ne2]
AVEMVITAIXMGLI	AI13	PIVGAIVGAFAYRK	PK13	3	5	[1fx8, 1ldi, 1ldf, 1lda]
AVEMVITAIXMGLI	AI13	GXIVGXIVGAFAYR	GR13	3	5	[1fx8, 1ldi, 1ldf, 1lda]
AIGXAXTLIXLISI	AI13	LSAGFLLVIHGATD	LD13	4	3	[2o9e]
AIXXAFALXIAAXI	AI13	FTAEVVGTFILVFF	FF13	1	0	[3ne2]
AIXXAFALXIAAXI	AI13	TAEVVGTFILVFFG	TG13	1	0	[3ne2]
AIXXAFALXIAAXI	AI13	AEVVGTFILVFFGP	AP13	1	0	[3ne2]
AIAEFXATXLFLYI	AI13	LGIAWAFGGMIFVL	LL13	0	1	[2b5f]
AEFLAXXLFXFIXI	AI13	NVKVSLAFGLSIAT	NT13	0	1	[1ih5]
AIGXSVAXGHLXAI	AI13	NVKVSLAFGLSIAT	NT13	4	1	[1ih5]
AIGXSVAXGHLXAI	AI13	LGIEIIGTLQLVLC	LC13	4	3	[1fqy, 1h6i]
AEFLAXXLFXFIXI	AI13	DNVKVSLAFGLSIA	DA13	0	1	[1ih5]
AIGXSVAXGHLXAI	AI13	DNVKVSLAFGLSIA	DA13	4	1	[1ih5]
AIAEFXATXLFLYI	AI13	AQCLGAICGVGLVK	AK13	0	2	[2b5f]
FAXLFYVFFGLGAS	FS13	MVAQLLGAVAGAAV	MV13	0	2	[2b6p]
FLAXXXFVFFGXGS	FS13	SIGXSVTLGHLXGI	SI13	0	4	[3d9s]
FAXLFYVFFGLGAS	FS13	RAICYXXAQLLGAV	RV13	0	2	[3m9i, 2b6p]
FLAXXXFVFFGXGS	FS13	FYXAAQLXGAXXGA	FA13	0	2	[3d9s]
FLAXXXFVFFGXGS	FS13	FFXVAAQLVGAIAG	FG13	0	2	[3d9s]
FLAXXXFVFFGXGS	FS13	AAXLXGAIXGAGIL	AL13	0	2	[3d9s]
FLAMILFXFISXGS	FS13	SLAFGLSIATLAQS	SS13	0	1	[1j4n]
FLATXLFXFISXGS	FS13	SLAFGLSIATLAQS	SS13	0	1	[1fqy, 1h6i]
FLAMILFXFISXGS	FS13	AXMYIIAQCVGAIV	AV13	0	2	[1j4n]
FLATXLFXFISXGS	FS13	AXMYIIAQCVGAIV	AV13	0	2	[1fqy, 1h6i]
FLAXXXFVFFGXGS	FS13	ALSIGLSVTLGHLV	AV13	0	4	[3d9s]
FLAXXXFVFFGXGS	FS13	PALSIGXSVXLGHL	PL13	0	4	[3d9s]
FLAXXXFVFFGXGS	FS13	QIALAFGLAIGTLA	QA13	0	1	[3d9s]
FLATXLFXFISXGS	FS13	KVSLAFGLSIATLA	KA13	0	1	[1ih5, 1fqy, 1h6i]
FLAMILFXFISXGS	FS13	KVSLAFGLSIATLA	KA13	0	1	[1j4n]
FLAXXXFVFFGXGS	FS13	LAFGXAXGTLXXAL	LL13	0	1	[3d9s]
FAXLFYVFFGLGAS	FS13	LQVALAXGXALATL	LL13	0	1	[2b6o, 3m9i]
FLATXLFXFISXGS	FS13	NVKVSLAFGLSIAT	NT13	0	1	[1ih5]
FLATXLFXFISXGS	FS13	DNVKVSLAFGLSIA	DA13	0	1	[1ih5]
MVAQLLGAVAGAAV	MV13	IXAEFFAXLFYVFF	IF13	2	0	[2b6p, 2c32, 1ymg]
MVAQLLGAVAGAAV	MV13	CAEFFASLFYVFFG	CG13	2	0	[2b6p, 2c32, 1ymg, 3j41]
MVAQLLGAVAGAAV	MV13	RAIXAEFFAXLFYV	RV13	2	0	[2b6p, 1ymg]
MVAQLLGAVAGAAV	MV13	FFAXLFYVFFGXGA	FA13	2	0	[2b6p, 2c32, 1ymg, 3j41]
MISFGFGFGVMVGV	MV13	GEFVGTFLFLWSAF	GF13	1	0	[2w2e, 3zoj, 2w1p]
MVAQLLGAVAGAAV	MV13	AEFXAXLFYVFFGL	AL13	2	0	[2b6p, 2c32, 1ymg, 3j41]
MISFGFGFGVMVGV	MV13	APFVIGXAXXIAXL	AL13	1	4	[2w2e, 3zoj, 2w1p]
MISFGFGFGVMVGV	MV13	FVGTFLFLWSAFVI	FI13	1	0	[2w2e, 3zoj, 2w1p]
MISFGFGFGVMVGV	MV13	FVIGIALLIAHLIC	FC13	1	4	[2w2e, 3zoj, 2w1p]
MISFGFGFGVMVGV	MV13	PFVIGIAXLIAXLI	PI13	1	4	[2w2e, 3zoj, 2w1p]
MISFGFGFGVMVGV	MV13	SGEFVGTFLFLWSA	SA13	1	0	[2w2e, 3zoj, 2w1p]
[truncated: 748 more rows]
