# Supplementary material for: The observation of evolutionary interaction pattern pairs in membrane proteins
Source: BMC Struct Biol. 2015 Mar 24;15:6. doi: 10.1186/s12900-015-0033-5 (PMC4379700; doi:10.1186/s12900-015-0033-5)
Supplement: Additional file 1 — EIPP data. Includes derived EIPP information from families (PF00230, PF01036) with tab separated values. Can be viewed with a simple text editor. Each line consists of 7 columns: source pattern, source RegEx, destination pattern, destination RegEx, source helix, destination helix, corresponding PDB-Ids. [file 12900_2015_33_MOESM1_ESM.zip › EIPPs/PF00230/PF00230_13_13.csv]

QXAXAFGLAIGTLXQ	QQ14	VFAEFLATLXFVFFG	VG14	1	0	[3d9s]
QXAXAFGLAIGTLXQ	QQ14	VELXXTFQLXLCIFA	VA14	1	3	[3d9s]
QXALAFGLALATLXQ	QQ14	EFFAXLFYVFFGXGA	EA14	1	0	[2b6o, 3m9i, 2b6p, 2c32, 1ymg, 3j41, 1sor]
QXALAFGLALATLXQ	QQ14	RAIXAEFFAXLFYVF	RF14	1	0	[2b6p, 3m9i, 1ymg]
QXALAFGLALATLXQ	QQ14	AIXAEFFAXLFYVFF	AF14	1	0	[3m9i, 2b6p, 1ymg]
QXALAFGLALATLXQ	QQ14	CAEFFASLFYVFFGL	CL14	1	0	[2b6p, 2c32, 1ymg, 3j41]
QXALAFGLALATLXQ	QQ14	IXAEFFAXLFYVFFG	IG14	1	0	[3m9i, 2b6p, 2c32, 1ymg]
QXALAFGLALATLXQ	QQ14	FFAXLFYVFFGLGAS	FS14	1	0	[2b6o, 2b6p, 3m9i]
QXAXAFGLAIGTLXQ	QQ14	EXXXTFQLXLCIFAS	ES14	1	3	[3d9s]
QXAXAFGLAIGTLXQ	QQ14	EFLAXXXFVFFGXGS	ES14	1	0	[3d9s]
QXAXAFGLAIGTLXQ	QQ14	AEFXXXXXFVFFGXG	AG14	1	0	[3d9s]
QXALAFGLALATLXQ	QQ14	ALXVGFSLXLGHLXG	AG14	1	4	[2b6o, 2b6p, 3m9i, 2c32, 1ymg, 3j41, 1sor]
QXALAFGLALATLXQ	QQ14	AEXXAXLFYVFFGXG	AG14	1	0	[2b6o, 3m9i, 2b6p, 2c32, 1ymg, 3j41, 1sor]
QXAXAFGLAIGTLXQ	QQ14	ALSXGXSVTLGHLXG	AG14	1	4	[3d9s]
QXALAFGLALATLXQ	QQ14	FAEFXATLFYVFFGL	FL14	1	0	[2b6o, 3m9i, 1sor]
QXAXAFGLAIGTLXQ	QQ14	FAEFXAXLXFVFFGL	FL14	1	0	[3d9s]
QXALAFGLALATLXQ	QQ14	GSVALAVGFSLTLGH	GH14	1	4	[2b6p, 3m9i, 1ymg]
QXALAFGLALATLXQ	QQ14	VALAXGFSLTLGHLF	VF14	1	4	[2b6o, 2b6p, 3m9i, 2c32, 1ymg, 3j41, 1sor]
QXAXAFGLAIGTLXQ	QQ14	VVELILTFQLALCIF	VF14	1	3	[3d9s]
QXALAFGLALATLXQ	QQ14	LAVGFSLTLGHLFGM	LM14	1	4	[2b6o, 2b6p, 3m9i, 2c32, 1ymg, 1sor]
QXAXAFGLAIGTLXQ	QQ14	AMVVELILTFQLXLC	AC14	1	3	[3d9s]
QXAXAFGLAIGTLXQ	QQ14	LXIGXSVXLGHLXGI	LI14	1	4	[3d9s]
QXAXAFGLAIGTLXQ	QQ14	MVVELILTFQLALCI	MI14	1	3	[3d9s]
QXAXAFGLAIGTLXQ	QQ14	QAMVVELILTXQLXL	QL14	1	3	[3d9s]
QXAXAFGLAIGTLXQ	QQ14	SXALSIXLSXXLGHL	SL14	1	4	[3d9s]
QXALAFGLALATLXQ	QQ14	SXXLAXGFXXTLGHL	SL14	1	4	[2b6o, 2b6p, 3m9i, 2c32, 1ymg, 3j41]
QXAXAFGLAIGTLXQ	QQ14	PALSIGLSVTLGHLV	PV14	1	4	[3d9s]
VVGXIVAXALLYXXA	VA14	ALVVELVLSAGFLXV	AV14	2	3	[2o9e, 2o9f]
VVGXIVAXALLYXXA	VA14	VVELVLSAGFLLVIH	VH14	2	3	[2o9e, 2o9f]
VALAXGLTVLTMAXA	VA14	VVELVLSAGFLLVIH	VH14	1	3	[2o9d, 2o9e, 2o9f, 2o9g, 1rc2, 3nka]
VVGXIVAXALLYXXA	VA14	VELVLSAGFLLVIHG	VG14	2	3	[2o9e, 2o9f]
VALAXGLTVLTMAXA	VA14	VELVLSAGFLLVIHG	VG14	1	3	[2o9d, 2o9e, 2o9f, 2o9g, 1rc2, 3nka]
VALAXGLTVLTMAXA	VA14	ELVXSAGFLLVIHGA	EA14	1	3	[2o9d, 2o9e, 2o9f, 2o9g, 1rc2, 3nka]
VALAXGLXLATLVQA	VA14	EFFAXLFYVFFGXGA	EA14	1	0	[2b6o, 3m9i, 2b6p, 2c32, 1ymg, 3j41, 1sor]
VALAXGLTVLTMAXA	VA14	LVLSAGFLLVIHGAT	LT14	1	3	[2o9d, 2o9e]
VALAXGLTVLTMAXA	VA14	VLSAGFLLVIHGATD	VD14	1	3	[2o9e]
VEMVITAILMGLXLA	VA14	PIVGXIVGAFAYRXL	PL14	3	5	[1fx8, 1ldi, 1ldf, 1lda]
VALAXGLTVLTMAXA	VA14	CFGTFWLVFGGCGSA	CA14	1	0	[2abm]
VIXGLXVAXAIYLXA	VA14	LXIGLLIAVIGASMG	LG14	1	4	[1fx8, 1ldi, 1ldf, 1lda]
VELIXTFQLVFXIFA	VA14	LXFGLSIATMVQCFG	LG14	3	1	[3gd8, 2d57, 2zz9]
VELXXTFQLXLCIFA	VA14	LXXGXXXGTLAQAXG	LG14	3	1	[3d9s]
VEMVITAILMGLXLA	VA14	LXIGLLIAVIGASMG	LG14	3	4	[1fx8, 1ldi, 1ldf, 1lda]
VVGXIVAXALLYXXA	VA14	LXAEXFGTFWLXXGG	LG14	2	0	[2o9e, 2o9f]
VFXXXAQCLGAIIGA	VA14	LXFGLSIATMVQCFG	LG14	2	1	[3gd8]
VALAXGLTVLTMAXA	VA14	LXAEXFGTFWLXXGG	LG14	1	0	[2o9d, 2o9e, 2o9f, 2o9g, 3nka, 3nkc, 3nk5]
VVXYXIAQVVGXIVA	VA14	LXAEXFGTFWLXXGG	LG14	2	0	[2o9d, 2o9e, 2o9f, 3nka, 3nk5]
VELXXTFQLXLCIFA	VA14	WXXPIXGAVLAAILY	WY14	3	5	[3d9s]
VIXGLXVAXAIYLXA	VA14	AXLLIGLLIAVIGAS	AS14	1	4	[1fx8, 1ldi, 1ldf, 1lda]
VVGXIVAXALLYXXA	VA14	AAESFGTFWLVFGGS	AS14	2	0	[2o9e, 2o9f]
VALAXGLTVLTMAXA	VA14	AAESFGTFWLVFGGS	AS14	1	0	[2o9d, 2o9e, 2o9f, 2o9g]
VVXYXIAQVVGXIVA	VA14	AAESFGTFWLVFGGS	AS14	2	0	[2o9d, 2o9e, 2o9f]
VEMVITAILMGLXLA	VA14	AXLLIGLLIAVIGAS	AS14	3	4	[1fx8, 1ldi, 1ldf, 1lda]
VELXXTFQLXLCIFA	VA14	IXXAXGXAIGTLXXA	IA14	3	1	[3d9s]
VELXXTFQLXLCIFA	VA14	AXAFGLXIGTLXQAL	AL14	3	1	[3d9s]
VKVXLAFGLSIATLA	VA14	APLAXGLSVALGHLL	AL14	1	4	[1ih5, 1fqy, 1h6i]
VALAXGLXLATLVQA	VA14	RAIXAEFFAXLFYVF	RF14	1	0	[2b6p, 3m9i, 1ymg]
VKVXLAFGLSIATLA	VA14	RAVXAEFLAMILFXF	RF14	1	0	[1j4n]
VVGXIVAXALLYXXA	VA14	RKLAAESFGTFWLVF	RF14	2	0	[2o9e]
VVXYXIAQVVGXIVA	VA14	RKLAAESFGTFWLVF	RF14	2	0	[2o9e]
VALAXGLTVLTMAXA	VA14	RKLAAESFGTFWLVF	RF14	1	0	[2o9e]
VKVXLAFGLSIATLA	VA14	AVVAEFLATTLFXFI	AI14	1	0	[1ih5, 1fqy]
VALAXGLTVLTMAXA	VA14	AXIAIGLAXTLIXLI	AI14	1	4	[2o9d, 2o9e, 2o9f, 2o9g, 1rc2, 3nka, 3nkc, 3nk5]
VKVXLAFGLSIATLA	VA14	AVVAEFLAMILFXXI	AI14	1	0	[1j4n]
VELXXTFQLXLCIFA	VA14	VFWVGPIVGAVLAAI	VI14	3	5	[3d9s]
VKVXLAFGLSIATLA	VA14	VAEFLAXILFXXISI	VI14	1	0	[1j4n]
VKVXLAFGLSIATLA	VA14	VAEFLATTLFXFIXI	VI14	1	0	[1ih5, 1fqy, 1h6i]
VKVXLAFGLSIATLA	VA14	VXAEFLAMILFXFIS	VS14	1	0	[1j4n]
VKVXLAFGLSIATLA	VA14	VXAEFLATTLFXFIS	VS14	1	0	[1ih5, 1fqy, 1h6i]
VEMVITAILMGLXLA	VA14	IVGAIVGAFAYRKLI	II14	3	5	[1fx8, 1ldi, 1ldf, 1lda]
VALAXGLTVLTMAXA	VA14	IAIGLAXTLIXLISI	II14	1	4	[2o9e, 2abm, 2o9f, 2o9g, 1rc2, 3nkc, 3nk5]
VALAXGLTVLTMAXA	VA14	FWLVFGGSGSAVLAA	FA14	1	0	[2o9e, 2o9f]
VKVXLAFGLSIATLA	VA14	FLATTLFXFISIGSA	FA14	1	0	[1ih5, 1fqy, 1h6i]
VVGXIVAXALLYXXA	VA14	FWLVFGGSGSAVLAA	FA14	2	0	[2o9e, 2o9f]
VVXYXIAQVVGXIVA	VA14	FWLVFGGSGSAVLAA	FA14	2	0	[2o9e, 2o9f]
VKVXLAFGLSIATLA	VA14	FLAMILFXFISIGSA	FA14	1	0	[1j4n]
VALAXGLXLATLVQA	VA14	AIXAEFFAXLFYVFF	AF14	1	0	[3m9i, 2b6p, 1ymg]
VALAXGLXLATLVQA	VA14	CAEFFASLFYVFFGL	CL14	1	0	[2b6p, 2c32, 1ymg, 3j41]
VALAXGLXLATLVQA	VA14	IXAEFFAXLFYVFFG	IG14	1	0	[3m9i, 2b6p, 2c32, 1ymg]
VALAXGLXLATLVQA	VA14	FFAXLFYVFFGLGAS	FS14	1	0	[2b6o, 2b6p, 3m9i]
VALAXGLTVLTMAXA	VA14	GLXXTLIHLISIPVT	GT14	1	4	[2o9e, 2o9f]
VVXYXIAQVVGXIVA	VA14	EXXGTFWLVFGGXGS	ES14	2	0	[3nka, 3nk5]
VVGXIVAXALLYXXA	VA14	EXFGTFWLVFGGXGS	ES14	2	0	[2o9e, 2o9f]
VKVXLAFGLSIATLA	VA14	EFLAMILFXFXSXGS	ES14	1	0	[1j4n]
VALAXGLTVLTMAXA	VA14	EXFGTFWLVFGGXGS	ES14	1	0	[2o9d, 2o9e, 2o9f, 2o9g]
VVXYXIAQVVGXIVA	VA14	EXFGTFWLVFGGXGS	ES14	2	0	[2o9d, 2o9e, 2o9f]
VKVXLAFGLSIATLA	VA14	EFLATXLFXFISXGS	ES14	1	0	[1ih5, 1fqy, 1h6i]
VALAXGLTVLTMAXA	VA14	EXXGTFWLVFGGXGS	ES14	1	0	[2abm, 1rc2, 3nka, 3nkc, 3nk5]
VIXGLXVAXAIYLXA	VA14	AEFXXTGLLIFFGXG	AG14	1	0	[1fx8, 1ldi, 1ldf, 1lda]
VALAXGLXLATLVQA	VA14	AEXXAXLFYVFFGXG	AG14	1	0	[2b6o, 3m9i, 2b6p, 2c32, 1ymg, 3j41, 1sor]
VVXYXIAQVVGXIVA	VA14	AEXXXTFWLVXGGXG	AG14	2	0	[3nka, 3nk5]
VIPFIVSQVAXAFCA	VA14	AEFXXTGLLIFFGXG	AG14	2	0	[1fx8, 1ldi, 1ldf, 1lda]
VALAXGLTVLTMAXA	VA14	AEXXXTFWLVXGGXG	AG14	1	0	[2abm, 1rc2, 3nka, 3nkc, 3nk5]
VALAXGLTVLTMAXA	VA14	AEXFGTFWLVXGGXG	AG14	1	0	[2o9d, 2o9e, 2o9f, 2o9g]
VVXYXIAQVVGXIVA	VA14	AEXFGTFWLVXGGXG	AG14	2	0	[2o9d, 2o9e, 2o9f]
VKVXLAFGLSIATLA	VA14	AEFXXTXLFXFISIG	AG14	1	0	[1ih5, 1fqy, 1h6i]
VALAXGLXLATLVQA	VA14	ALXVGFSLXLGHLXG	AG14	1	4	[2b6o, 2b6p, 3m9i, 2c32, 1ymg, 3j41, 1sor]
VVGXIVAXALLYXXA	VA14	AEXFGTFWLVXGGXG	AG14	2	0	[2o9e, 2o9f]
VKVXLAFGLSIATLA	VA14	AEFXAMILFXFISIG	AG14	1	0	[1j4n]
VELXXTFQLXLCIFA	VA14	ALSXGXSVTLGHLXG	AG14	3	4	[3d9s]
VELXXTFQLXLCIFA	VA14	WXFWVGPIVGAVXAA	WA14	3	5	[3d9s]
VEMVITAILMGLXLA	VA14	PLLIGLLIAVIGASM	PM14	3	4	[1fx8, 1ldi, 1ldf, 1lda]
VIXGLXVAXAIYLXA	VA14	PLLIGLLIAVIGASM	PM14	1	4	[1fx8, 1ldi, 1ldf, 1lda]
VALAXGLTVLTMAXA	VA14	GTFWLVFGGSGSAVL	GL14	1	0	[2o9e, 2o9f]
VKVXLAFGLSIATLA	VA14	GPLAIGFSVALGHLL	GL14	1	4	[1j4n]
VVGXIVAXALLYXXA	VA14	GTFWLVFGGSGSAVL	GL14	2	0	[2o9e, 2o9f]
VVXYXIAQVVGXIVA	VA14	GTFWLVFGGSGSAVL	GL14	2	0	[2o9e, 2o9f]
VALAXGLXLATLVQA	VA14	FAEFXATLFYVFFGL	FL14	1	0	[2b6o, 3m9i, 1sor]
VELXXTFQLXLCIFA	VA14	FWXGPIVGAXLAAXL	FL14	3	5	[3d9s]
VALAXGLTVLTMAXA	VA14	FAPIAIGLALTLIHL	FL14	1	4	[2o9e]
VALAXGLXLATLVQA	VA14	GSVALAVGFSLTLGH	GH14	1	4	[2b6p, 3m9i, 1ymg]
VALAXGLXLATLVQA	VA14	VALAXGFSLTLGHLF	VF14	1	4	[2b6o, 2b6p, 3m9i, 2c32, 1ymg, 3j41, 1sor]
VEMVITAILMGLXLA	VA14	VPLFGPIVGAIVGAF	VF14	3	5	[1fx8, 1ldi, 1ldf, 1lda]
VALAXGLXLATLVQA	VA14	LAVGFSLTLGHLFGM	LM14	1	4	[2b6o, 2b6p, 3m9i, 2c32, 1ymg, 1sor]
VKVXLAFGLSIATLA	VA14	PLAIGXSVALGHLLA	PA14	1	4	[1ih5, 1j4n, 1fqy, 1h6i]
VEMVITAILMGLXLA	VA14	PLFGPIVGXIVGAFA	PA14	3	5	[1fx8, 1ldi, 1ldf, 1lda]
VALAXGLTVLTMAXA	VA14	IGLAXTLIHLISIPV	IV14	1	4	[2o9e, 2o9f]
VIXGLXVAXAIYLXA	VA14	IAEFLGTGLLIFFGV	IV14	1	0	[1fx8, 1ldi, 1ldf, 1lda]
VIPFIVSQVAXAFCA	VA14	IAEFLGTGLLIFFGV	IV14	2	0	[1fx8, 1ldi, 1ldf, 1lda]
VVXYXIAQVVGXIVA	VA14	AAECFGTFWLVFGGC	AC14	2	0	[3nka, 3nk5]
VALAXGLTVLTMAXA	VA14	AAECFGTFWLVFGGC	AC14	1	0	[2abm, 1rc2, 3nka, 3nkc, 3nk5]
VIPFIVSQVAXAFCA	VA14	CIAEFXGTGLLXFFG	CG14	2	0	[1fx8, 1ldi, 1ldf, 1lda]
VIXGLXVAXAIYLXA	VA14	CIAEFXGTGLLXFFG	CG14	1	0	[1fx8, 1ldi, 1ldf, 1lda]
VIXGLXVAXAIYLXA	VA14	EFLGTGLLIFFGVGC	EC14	1	0	[1fx8, 1ldi, 1ldf, 1lda]
VIPFIVSQVAXAFCA	VA14	EFLGTGLLIFFGVGC	EC14	2	0	[1fx8, 1ldi, 1ldf, 1lda]
VKVXLAFGLSIATLA	VA14	LXIGXSVAXGHLXXI	LI14	1	4	[1j4n]
VKVXLAFGLSIATLA	VA14	LXIGXSVALGHLXXI	LI14	1	4	[1ih5, 1fqy, 1h6i]
VVGXIVAXALLYXXA	VA14	LXVELVLSXGFLXXI	LI14	2	3	[2o9e, 2o9f]
VELXXTFQLXLCIFA	VA14	LXIGXSVXLGHLXGI	LI14	3	4	[3d9s]
VALAXGLTVLTMAXA	VA14	LXVELVLSXGFLXXI	LI14	1	3	[2o9e, 2abm, 2o9f, 2o9g, 1rc2, 3nka]
VELIXTFQLVFXIFA	VA14	ISLCFGLSIATMVQC	IC14	3	1	[3gd8, 2d57, 2zz9]
VFXXXAQCLGAIIGA	VA14	ISLCFGLSIATMVQC	IC14	2	1	[3gd8]
VVGXIVAXALLYXXA	VA14	SALVVELVLSAGFLL	SL14	2	3	[2o9e, 2o9f]
VALAXGLXLATLVQA	VA14	SXXLAXGFXXTLGHL	SL14	1	4	[2b6o, 2b6p, 3m9i, 2c32, 1ymg, 3j41]
VELXXTFQLXLCIFA	VA14	SXALSIXLSXXLGHL	SL14	3	4	[3d9s]
VKVXLAFGLSIATLA	VA14	SXPLAIGXSXXXGHL	SL14	1	4	[1j4n, 1fqy]
VALAXGLTVLTMAXA	VA14	SFGTFWLVFGGSGSA	SA14	1	0	[2o9e, 2o9f]
VVXYXIAQVVGXIVA	VA14	SFGTFWLVFGGSGSA	SA14	2	0	[2o9e, 2o9f]
VVGXIVAXALLYXXA	VA14	SFGTFWLVFGGSGSA	SA14	2	0	[2o9e, 2o9f]
VALAXGLTVLTMAXA	VA14	TFWLVFGGSGSAVLA	TA14	1	0	[2o9e, 2o9f]
VVXYXIAQVVGXIVA	VA14	TFWLVFGGSGSAVLA	TA14	2	0	[2o9e, 2o9f]
VVGXIVAXALLYXXA	VA14	TFWLVFGGSGSAVLA	TA14	2	0	[2o9e, 2o9f]
VALAXGLTVLTMAXA	VA14	AIGLAXTLIHLISIP	AP14	1	4	[2o9e, 2o9f]
VALAXGLTVLTMAXA	VA14	FRKLAAESFGTFWLV	FV14	1	0	[2o9e]
VVXYXIAQVVGXIVA	VA14	FRKLAAESFGTFWLV	FV14	2	0	[2o9e]
VVGXIVAXALLYXXA	VA14	FGTFWLVFGGSGSAV	FV14	2	0	[2o9e, 2o9f]
VALAXGLTVLTMAXA	VA14	FGTFWLVFGGSGSAV	FV14	1	0	[2o9e, 2o9f]
VVXYXIAQVVGXIVA	VA14	FGTFWLVFGGSGSAV	FV14	2	0	[2o9e, 2o9f]
VVGXIVAXALLYXXA	VA14	FRKLAAESFGTFWLV	FV14	2	0	[2o9e]
VELIXTFQLVFXIFA	VA14	SLCFGLSIATMVQCF	SF14	3	1	[3gd8, 2d57, 2zz9]
VFXXXAQCLGAIIGA	VA14	SLCFGLSIATMVQCF	SF14	2	1	[3gd8]
VFXXXAQCLGAIIGA	VA14	LISLCFGLSIATMVQ	LQ14	2	1	[3gd8]
VELIXTFQLVFXIFA	VA14	LISLCFGLSIATMVQ	LQ14	3	1	[3gd8, 2d57, 2zz9]
VVGXIVAXALLYXXA	VA14	LSALVVELVLSAGFL	LL14	2	3	[2o9e, 2o9f]
VALAXGLTVLTMAXA	VA14	PIAIGLAXTLIXLIS	PS14	1	4	[2o9d, 2o9e, 2abm, 2o9f, 2o9g, 1rc2, 3nka, 3nkc, 3nk5]
VEMVITAILMGLXLA	VA14	LVPLFGXIVGXIVGA	LA14	3	5	[1fx8, 1ldi, 1ldf, 1lda]
VEMVITAILMGLXLA	VA14	LFGPIVGAIVGAFAY	LY14	3	5	[1fx8, 1ldi, 1ldf, 1lda]
VEMVITAILMGLXLA	VA14	FGPIVGAIVGAFAYR	FR14	3	5	[1fx8, 1ldi, 1ldf, 1lda]
VEMVITAILMGLXLA	VA14	GXIVGXIVGAFAYRK	GK14	3	5	[1fx8, 1ldi, 1ldf, 1lda]
VVXYXIAQVVGXIVA	VA14	KLXAEXFGTFWLVFG	KG14	2	0	[2o9e]
VVGXIVAXALLYXXA	VA14	KLXAEXFGTFWLVFG	KG14	2	0	[2o9e]
VALAXGLTVLTMAXA	VA14	KLXAEXFGTFWLVFG	KG14	1	0	[2o9e]
VKVXLAFGLSIATLA	VA14	AIGLSVALGHLLAID	AD14	1	4	[1ih5]
VELXXTFQLXLCIFA	VA14	PALSIGLSVTLGHLV	PV14	3	4	[3d9s]
ALAXGLTVLTMAXAV	AV14	VVELVLSAGFLLVIH	VH14	1	3	[2o9d, 2o9e, 2o9f, 2o9g, 1rc2, 3nka]
ALAXGLTVLTMAXAV	AV14	VELVLSAGFLLVIHG	VG14	1	3	[2o9d, 2o9e, 2o9f, 2o9g, 1rc2, 3nka]
ALAXGLALATLVQAV	AV14	EFFAXLFYVFFGXGA	EA14	1	0	[2b6o, 3m9i, 2b6p, 2c32, 1ymg, 3j41, 1sor]
ALAXGLTVLTMAXAV	AV14	ELVXSAGFLLVIHGA	EA14	1	3	[2o9d, 2o9e, 2o9f, 2o9g, 1rc2, 3nka]
AILTEAIGTFLLMLV	AV14	EVVGTFILVFFGXGA	EA14	3	0	[3ne2]
ALAXGLTVLTMAXAV	AV14	LVLSAGFLLVIHGAT	LT14	1	3	[2o9d, 2o9e]
AILTEAIGTFLLMLV	AV14	YVIGPIVGAVAAAXL	YL14	3	5	[3ne2]
ALAXGLTVLTMAXAV	AV14	VLSAGFLLVIHGATD	VD14	1	3	[2o9e]
ALVVELVLSAGFLXV	AV14	VXAQVXGXIVAAXXL	VL14	3	2	[2o9e, 2o9f]
ALVVELVLSAGFLXV	AV14	PIVGXIIGGLIYRXL	PL14	3	5	[2o9e]
ALAXGLTVLTMAXAV	AV14	CFGTFWLVFGGCGSA	CA14	1	0	[2abm]
ALAXGLTVLTMAXAV	AV14	LXAEXFGTFWLXXGG	LG14	1	0	[2o9d, 2o9e, 2o9f, 2o9g, 3nka, 3nkc, 3nk5]
AILTEAIGTFLLMLV	AV14	LXIGLTVGGIITTIG	LG14	3	4	[3ne2]
ALVVELVLSAGFLXV	AV14	LWXFWVVPIXGGIIG	LG14	3	5	[2o9e, 2o9f]
ALVVELVLSAGFLXV	AV14	LEQLWXFWVVPIXGG	LG14	3	5	[2o9e, 2o9f]
ALAXGLTVLTMAXAV	AV14	AAESFGTFWLVFGGS	AS14	1	0	[2o9d, 2o9e, 2o9f, 2o9g]
AILTEAIGTFLLMLV	AV14	VIGPIVGAVXAAXLY	VY14	3	5	[3ne2]
ALVVELVLSAGFLXV	AV14	WVXPIVGGIIGGLIY	WY14	3	5	[2o9e, 2o9f]
ALVVELVLSAGFLXV	AV14	IXGGIXGGLIYRTLL	IL14	3	5	[2o9e]
AILTEAIGTFLLMLV	AV14	AGLVIGLTVXGIITT	AT14	3	4	[3ne2]
AILTEAIGTFLLMLV	AV14	MAFXLAIAAVIYSLG	MG14	3	1	[3ne2]
ALVVELVLSAGFLXV	AV14	AQVVGGIVAXALLYL	AL14	3	2	[2o9e, 2o9f]
ALAXGLTVLTMAXAV	AV14	RKLAAESFGTFWLVF	RF14	1	0	[2o9e]
ALAXGLALATLVQAV	AV14	RAIXAEFFAXLFYVF	RF14	1	0	[2b6p, 3m9i, 1ymg]
ALVVELVLSAGFLXV	AV14	AXIAIGLAXTLIXLI	AI14	3	4	[2o9e, 2o9f]
ALAXGLTVLTMAXAV	AV14	AXIAIGLAXTLIXLI	AI14	1	4	[2o9d, 2o9e, 2o9f, 2o9g, 1rc2, 3nka, 3nkc, 3nk5]
ALAXGLTVLTMAXAV	AV14	FWLVFGGSGSAVLAA	FA14	1	0	[2o9e, 2o9f]
ALAXGLTVLTMAXAV	AV14	IAIGLAXTLIXLISI	II14	1	4	[2o9e, 2abm, 2o9f, 2o9g, 1rc2, 3nkc, 3nk5]
ALVVELVLSAGFLXV	AV14	IAIGLAXTLIXLISI	II14	3	4	[2o9e, 2o9f]
ALAXGLALATLVQAV	AV14	IXAEFFAXLFYVFFG	IG14	1	0	[3m9i, 2b6p, 2c32, 1ymg]
ALAXGLALATLVQAV	AV14	CAEFFASLFYVFFGL	CL14	1	0	[2b6p, 2c32, 1ymg, 3j41]
ALAXGLALATLVQAV	AV14	AIXAEFFAXLFYVFF	AF14	1	0	[3m9i, 2b6p, 1ymg]
ALAXGLALATLVQAV	AV14	FFAXLFYVFFGLGAS	FS14	1	0	[2b6o, 2b6p, 3m9i]
ALVVELVLSAGFLXV	AV14	GLXXTLIHLISIPVT	GT14	3	4	[2o9e, 2o9f]
ALAXGLTVLTMAXAV	AV14	GLXXTLIHLISIPVT	GT14	1	4	[2o9e, 2o9f]
ALAXGLTVLTMAXAV	AV14	EXFGTFWLVFGGXGS	ES14	1	0	[2o9d, 2o9e, 2o9f, 2o9g]
ALAXGLTVLTMAXAV	AV14	EXXGTFWLVFGGXGS	ES14	1	0	[2abm, 1rc2, 3nka, 3nkc, 3nk5]
ALVVELVLSAGFLXV	AV14	FWVXPIVGXXIGGXI	FI14	3	5	[2o9e, 2o9f]
ALVVELVLSAGFLXV	AV14	FAPIAIGLALTLIHL	FL14	3	4	[2o9e]
ALVVELVLSAGFLXV	AV14	FFWVXPIVGGIIGGL	FL14	3	5	[2o9e, 2o9f]
ALAXGLTVLTMAXAV	AV14	FAPIAIGLALTLIHL	FL14	1	4	[2o9e]
ALAXGLALATLVQAV	AV14	FAEFXATLFYVFFGL	FL14	1	0	[2b6o, 3m9i, 1sor]
ALVVELVLSAGFLXV	AV14	WFFWVVPIXGGIXGG	WG14	3	5	[2o9e, 2o9f]
ALAXGLALATLVQAV	AV14	ALXVGFSLXLGHLXG	AG14	1	4	[2b6o, 2b6p, 3m9i, 2c32, 1ymg, 3j41, 1sor]
AILTEAIGTFLLMLV	AV14	AXVVGTFXLVFFGXG	AG14	3	0	[3ne2]
ALAXGLALATLVQAV	AV14	AEXXAXLFYVFFGXG	AG14	1	0	[2b6o, 3m9i, 2b6p, 2c32, 1ymg, 3j41, 1sor]
ALAXGLTVLTMAXAV	AV14	AEXFGTFWLVXGGXG	AG14	1	0	[2o9d, 2o9e, 2o9f, 2o9g]
ALAXGLTVLTMAXAV	AV14	AEXXXTFWLVXGGXG	AG14	1	0	[2abm, 1rc2, 3nka, 3nkc, 3nk5]
AILTEAIGTFLLMLV	AV14	GXAFALAIAAVIYXL	GL14	3	1	[3ne2]
ALAXGLTVLTMAXAV	AV14	GTFWLVFGGSGSAVL	GL14	1	0	[2o9e, 2o9f]
ALAXGLALATLVQAV	AV14	GSVALAVGFSLTLGH	GH14	1	4	[2b6p, 3m9i, 1ymg]
AILTEAIGTFLLMLV	AV14	FTAEVVGTFILVFFG	FG14	3	0	[3ne2]
ALAXGLALATLVQAV	AV14	VALAXGFSLTLGHLF	VF14	1	4	[2b6o, 2b6p, 3m9i, 2c32, 1ymg, 3j41, 1sor]
ALAXGLALATLVQAV	AV14	LAVGFSLTLGHLFGM	LM14	1	4	[2b6o, 2b6p, 3m9i, 2c32, 1ymg, 1sor]
ALAXGLTVLTMAXAV	AV14	IGLAXTLIHLISIPV	IV14	1	4	[2o9e, 2o9f]
ALVVELVLSAGFLXV	AV14	IGLAXTLIHLISIPV	IV14	3	4	[2o9e, 2o9f]
AILTEAIGTFLLMLV	AV14	PIYVIGPIVGAXAXA	PA14	3	5	[3ne2]
ALAXGLTVLTMAXAV	AV14	LXVELVLSXGFLXXI	LI14	1	3	[2o9e, 2abm, 2o9f, 2o9g, 1rc2, 3nka]
ALAXGLTVLTMAXAV	AV14	AAECFGTFWLVFGGC	AC14	1	0	[2abm, 1rc2, 3nka, 3nkc, 3nk5]
AILTEAIGTFLLMLV	AV14	GLVIGLTVGGIITTI	GI14	3	4	[3ne2]
ALAXGLALATLVQAV	AV14	SXXLAXGFXXTLGHL	SL14	1	4	[2b6o, 2b6p, 3m9i, 2c32, 1ymg, 3j41]
ALVVELVLSAGFLXV	AV14	IAQVVGGIVAAALLY	IY14	3	2	[2o9e, 2o9f]
ALAXGLTVLTMAXAV	AV14	SFGTFWLVFGGSGSA	SA14	1	0	[2o9e, 2o9f]
ALVVELVLSAGFLXV	AV14	EQLWFFWVVPIVGGI	EI14	3	5	[2o9e, 2o9f]
ALVVELVLSAGFLXV	AV14	QLWFFWVVPIVGGXI	QI14	3	5	[2o9e, 2o9f]
ALVVELVLSAGFLXV	AV14	QVVGGIVAAALLYLI	QI14	3	2	[2o9e, 2o9f]
ALAXGLTVLTMAXAV	AV14	TFWLVFGGSGSAVLA	TA14	1	0	[2o9e, 2o9f]
ALAXGLTVLTMAXAV	AV14	FRKLAAESFGTFWLV	FV14	1	0	[2o9e]
ALAXGLTVLTMAXAV	AV14	FGTFWLVFGGSGSAV	FV14	1	0	[2o9e, 2o9f]
ALAXGLTVLTMAXAV	AV14	AIGLAXTLIHLISIP	AP14	1	4	[2o9e, 2o9f]
ALVVELVLSAGFLXV	AV14	AIGLAXTLIHLISIP	AP14	3	4	[2o9e, 2o9f]
ALVVELVLSAGFLXV	AV14	VVPIVGGIIGGLIYR	VR14	3	5	[2o9e]
ALVVELVLSAGFLXV	AV14	VPIVGGIIGGLIYRT	VT14	3	5	[2o9e]
ALVVELVLSAGFLXV	AV14	VGGIIGGLIYRTLLE	VE14	3	5	[2o9e]
ALVVELVLSAGFLXV	AV14	PIAIGLAXTLIXLIS	PS14	3	4	[2o9e, 2o9f]
ALAXGLTVLTMAXAV	AV14	PIAIGLAXTLIXLIS	PS14	1	4	[2o9d, 2o9e, 2abm, 2o9f, 2o9g, 1rc2, 3nka, 3nkc, 3nk5]
AILTEAIGTFLLMLV	AV14	TAEVVGTFILVFFGP	TP14	3	0	[3ne2]
ALAXGLTVLTMAXAV	AV14	KLXAEXFGTFWLVFG	KG14	1	0	[2o9e]
AILTEAIGTFLLMLV	AV14	IYVIGPIVGAVAAAW	IW14	3	5	[3ne2]
LXAEXFGTFWLXXGG	LG14	GYVIAQVVGGIVAAA	GA14	0	2	[2o9d, 2o9e, 2o9f, 2o9g, 3nka, 3nkc, 3nk5]
LEQLWXFWVVPIXGG	LG14	VVELVLSAGFLLVIH	VH14	5	3	[2o9e, 2o9f]
LXXGLTVLTMAXAXG	LG14	VVELVLSAGFLLVIH	VH14	1	3	[2o9d, 2o9e, 2o9f, 2o9g, 1rc2, 3nka]
LWXFWVVPIXGGIIG	LG14	VVELVLSAGFLLVIH	VH14	5	3	[2o9e, 2o9f]
LXXGXXXGTLAQAXG	LG14	VFAEFLATLXFVFFG	VG14	1	0	[3d9s]
LEQLWXFWVVPIXGG	LG14	VELVLSAGFLLVIHG	VG14	5	3	[2o9e, 2o9f]
LXXGLTVLTMAXAXG	LG14	VELVLSAGFLLVIHG	VG14	1	3	[2o9d, 2o9e, 2o9f, 2o9g, 1rc2, 3nka]
LWXFWVVPIXGGIIG	LG14	VELVLSAGFLLVIHG	VG14	5	3	[2o9e, 2o9f]
LWXFWVVPIXGGIIG	LG14	LVLSAGFLLVIHGAT	LT14	5	3	[2o9e]
LEQLWXFWVVPIXGG	LG14	LVLSAGFLLVIHGAT	LT14	5	3	[2o9e]
LXXGLTVLTMAXAXG	LG14	LVLSAGFLLVIHGAT	LT14	1	3	[2o9d, 2o9e]
LXIGLTVGGIITTIG	LG14	EVVGTFILVFFGXGA	EA14	4	0	[3ne2]
LWXFWVVPIXGGIIG	LG14	ELVXSAGFLLVIHGA	EA14	5	3	[2o9e, 2o9f]
LXXGXALATLVQXXG	LG14	EFFAXLFYVFFGXGA	EA14	1	0	[2b6o, 3m9i, 2b6p, 2c32, 1ymg, 3j41, 1sor]
LXXGLTVLTMAXAXG	LG14	ELVXSAGFLLVIHGA	EA14	1	3	[2o9d, 2o9e, 2o9f, 2o9g, 1rc2, 3nka]
LEQLWXFWVVPIXGG	LG14	ELVXSAGFLLVIHGA	EA14	5	3	[2o9e, 2o9f]
LWXFWVVPIXGGIIG	LG14	VLSAGFLLVIHGATD	VD14	5	3	[2o9e]
LXXGLTVLTMAXAXG	LG14	VLSAGFLLVIHGATD	VD14	1	3	[2o9e]
LEQLWXFWVVPIXGG	LG14	VLSAGFLLVIHGATD	VD14	5	3	[2o9e]
LXAEXFGTFWLXXGG	LG14	YXXAQVVGGIVAXXL	YL14	0	2	[2o9d, 2o9e, 2o9f, 2o9g, 3nka, 3nkc, 3nk5]
LXAEXFGTFWLXXGG	LG14	GVALAXGLTVLTMAF	GF14	0	1	[2o9d, 2o9e, 2o9f, 2o9g, 3nka, 3nkc, 3nk5]
LXAEXFGTFWLXXGG	LG14	VXAQVXGXIVAAXXL	VL14	0	2	[2o9d, 2o9e, 2o9f, 2o9g, 3nka, 3nkc, 3nk5]
LXXGLTVLTMAXAXG	LG14	AAESFGTFWLVFGGS	AS14	1	0	[2o9d, 2o9e, 2o9f, 2o9g]
LMAFTQIVXGMAAAG	LG14	MSGEFVGTFLFLWSA	MA14	2	0	[2w2e, 2w1p]
LXIGLTVGGIITTIG	LG14	IGMAFALAIAAVIYS	IS14	4	1	[3ne2]
LXFGLSIATMVQCFG	LG14	IXAQCLGAIIGAGIL	IL14	1	2	[3gd8]
LXIGLLIAVIGASMG	LG14	IXVIXGLGVAMAIYL	IL14	4	1	[1fx8, 1ldi, 1ldf, 1lda]
LXFGLSIATMVQCFG	LG14	YIXAQCXGAXXGAXI	YI14	1	2	[3gd8]
LXIGLTVGGIITTIG	LG14	MAFXLAIAAVIYSLG	MG14	4	1	[3ne2]
LXAEXFGTFWLXXGG	LG14	AQVVGGIVAXALLYL	AL14	0	2	[2o9e, 2o9f]
LXXGLXIATLAQXVG	LG14	APLAXGLSVALGHLL	AL14	1	4	[1fqy, 1h6i]
LXIGLLIAVIGASMG	LG14	AVEMVITAILMGLIL	AL14	4	3	[1fx8, 1ldi, 1ldf, 1lda]
LXXGLTVLTMAXAXG	LG14	RKLAAESFGTFWLVF	RF14	1	0	[2o9e]
LXXGLXIATLAQXVG	LG14	RAVXAEFLAMILFXF	RF14	1	0	[1j4n]
LXXGXALATLVQXXG	LG14	RAIXAEFFAXLFYVF	RF14	1	0	[2b6p, 3m9i, 1ymg]
LXXGLTVLTMAXAXG	LG14	AXIAIGLAXTLIXLI	AI14	1	4	[2o9d, 2o9e, 2o9f, 2o9g, 1rc2, 3nka]
LXXGLXIATLAQXVG	LG14	AVVAEFLATTLFXFI	AI14	1	0	[1fqy]
LXXGLTVLTMAXAVG	LG14	AXIAIGLAXTLIXLI	AI14	1	4	[3nkc, 3nk5]
LXXGLXIATLAQXVG	LG14	AVVAEFLAMILFXXI	AI14	1	0	[1j4n]
LXXGLXIATLAQXVG	LG14	VXAEFLAMILFXFIS	VS14	1	0	[1j4n]
LXXGLXIATLAQXVG	LG14	VXAEFLATTLFXFIS	VS14	1	0	[1fqy, 1h6i]
LXXGLXIATLAQXVG	LG14	VAEFLAXILFXXISI	VI14	1	0	[1j4n]
LXXGLXIATLAQXVG	LG14	VAEFLATTLFXFIXI	VI14	1	0	[1fqy, 1h6i]
LXXGLTVLTMAXAXG	LG14	FWLVFGGSGSAVLAA	FA14	1	0	[2o9e, 2o9f]
LXXGLXIATLAQXVG	LG14	FLATTLFXFISIGSA	FA14	1	0	[1fqy, 1h6i]
LMAFTQIVXGMAAAG	LG14	FVGTFLFLWSAFVIA	FA14	2	0	[2w2e, 3zoj, 2w1p]
LXXGLXIATLAQXVG	LG14	FLAMILFXFISIGSA	FA14	1	0	[1j4n]
LXIGLLIAVIGASMG	LG14	SVIXGLGVAMAIYLT	ST14	4	1	[1fx8, 1ldi, 1ldf, 1lda]
LXXGLTVLTMAXAVG	LG14	IAIGLAXTLIXLISI	II14	1	4	[3nkc, 3nk5]
LXAEXFGTFWLXXGG	LG14	IAIGLAXTLIXLISI	II14	0	4	[3nk5]
LXIGLTVGGIITTIG	LG14	ILTEAIGTFLLMLVI	II14	4	3	[3ne2]
LXXGLTVLTMAXAXG	LG14	IAIGLAXTLIXLISI	II14	1	4	[2o9e, 2o9f, 2o9g, 1rc2]
LXXGXALATLVQXXG	LG14	IXAEFFAXLFYVFFG	IG14	1	0	[3m9i, 2b6p, 2c32, 1ymg]
LXXGXALATLVQXXG	LG14	AIXAEFFAXLFYVFF	AF14	1	0	[3m9i, 2b6p, 1ymg]
LXXGXALATLVQXXG	LG14	CAEFFASLFYVFFGL	CL14	1	0	[2b6p, 2c32, 1ymg, 3j41]
LXXGXALATLVQXXG	LG14	FFAXLFYVFFGLGAS	FS14	1	0	[2b6o, 2b6p, 3m9i]
LXAEXFGTFWLXXGG	LG14	FAGVALAFGLTVLTM	FM14	0	1	[2o9e, 2o9f]
LXAEXFGTFWLXXGG	LG14	GFAGXALAFGLXVLT	GT14	0	1	[2o9e, 2o9f]
LXFGLSIATMVQCFG	LG14	GLLVELIITFQLVFT	GT14	1	3	[3gd8, 2d57, 2zz9]
LXXGLTVLTMAXAXG	LG14	GLXXTLIHLISIPVT	GT14	1	4	[2o9e, 2o9f]
LXAEXFGTFWLXXGG	LG14	AFGLTVLTMAFAVGH	AH14	0	1	[2o9e]
LXXGLTVLTMAXAXG	LG14	EXFGTFWLVFGGXGS	ES14	1	0	[2o9d, 2o9e, 2o9f, 2o9g]
LXFGLSIATMVQCFG	LG14	ELIXTFQLVFTIFAS	ES14	1	3	[3gd8, 2d57, 2zz9]
LXXGXXXGTLAQAXG	LG14	EXXXTFQLXLCIFAS	ES14	1	3	[3d9s]
LXXGLXIATLAQXVG	LG14	EFLAMILFXFXSXGS	ES14	1	0	[1j4n]
LXXGXXXGTLAQAXG	LG14	EFLAXXXFVFFGXGS	ES14	1	0	[3d9s]
LXXGLTVLTMAXAXG	LG14	EXXGTFWLVFGGXGS	ES14	1	0	[1rc2, 3nka]
LXXGLXIATLAQXVG	LG14	EFLATXLFXFISXGS	ES14	1	0	[1fqy, 1h6i]
LXXGLTVLTMAXAVG	LG14	EXXGTFWLVFGGXGS	ES14	1	0	[3nkc, 3nk5]
LXAEXFGTFWLXXGG	LG14	AXXXXAXGLTVLTMA	AA14	0	1	[2o9e, 2o9f]
LXFGLSIATMVQCFG	LG14	HGLLVELIITFQLVF	HF14	1	3	[3gd8, 2d57, 2zz9]
LXAEXFGTFWLXXGG	LG14	GLTVLTMAXAVGXIS	GS14	0	1	[2o9e]
LXFGLSIATMVQCFG	LG14	LVELIITFQLVFTIF	LF14	1	3	[3gd8, 2d57, 2zz9]
LXIGLTVGGIITTIG	LG14	FXIGMAFXXAIAAVI	FI14	4	1	[3ne2]
LXIGLLIAVIGASMG	LG14	FAVEMVITAILMGLI	FI14	4	3	[1fx8, 1ldi, 1lda]
LXAEXFGTFWLXXGG	LG14	FGLTVLTMAXAVGXI	FI14	0	1	[2o9e]
LXIGLLIAVIGASMG	LG14	EMVITAILMGLILAL	EL14	4	3	[1fx8, 1ldi, 1ldf, 1lda]
LXIGLLIAVIGASMG	LG14	MVITAILMGLILALT	MT14	4	3	[1fx8, 1ldi]
LXXGLTVLTMAXAVG	LG14	AEXXXTFWLVXGGXG	AG14	1	0	[3nkc, 3nk5]
LXXGXALATLVQXXG	LG14	AEXXAXLFYVFFGXG	AG14	1	0	[2b6o, 3m9i, 2b6p, 2c32, 1ymg, 3j41, 1sor]
LXAEXFGTFWLXXGG	LG14	AKEVVGYVIAXXVGG	AG14	0	2	[2o9e]
LXXGXALATLVQXXG	LG14	ALXVGFSLXLGHLXG	AG14	1	4	[2b6o, 2b6p, 3m9i, 2c32, 1ymg, 3j41, 1sor]
LXXGXXXGTLAQAXG	LG14	ALSXGXSVTLGHLXG	AG14	1	4	[3d9s]
LXIGLTVGGIITTIG	LG14	AXVVGTFXLVFFGXG	AG14	4	0	[3ne2]
LXXGLTVLTMAXAXG	LG14	AEXFGTFWLVXGGXG	AG14	1	0	[2o9d, 2o9e, 2o9f, 2o9g]
LXXGXXXGTLAQAXG	LG14	AEFXXXXXFVFFGXG	AG14	1	0	[3d9s]
LXXGLXIATLAQXVG	LG14	AEFXAMILFXFISIG	AG14	1	0	[1j4n]
LXXGLTVLTMAXAXG	LG14	AEXXXTFWLVXGGXG	AG14	1	0	[1rc2, 3nka]
LXXGLXIATLAQXVG	LG14	AEFXXTXLFXFISIG	AG14	1	0	[1fqy, 1h6i]
LXXGXALATLVQXXG	LG14	FAEFXATLFYVFFGL	FL14	1	0	[2b6o, 3m9i, 1sor]
LXXGLTVLTMAXAXG	LG14	FAPIAIGLALTLIHL	FL14	1	4	[2o9e]
LXXGXXXGTLAQAXG	LG14	FAEFXAXLXFVFFGL	FL14	1	0	[3d9s]
LXXGLTVLTMAXAXG	LG14	GTFWLVFGGSGSAVL	GL14	1	0	[2o9e, 2o9f]
LXIGLTVGGIITTIG	LG14	GXAFALAIAAVIYXL	GL14	4	1	[3ne2]
LXXGLXIATLAQXVG	LG14	GPLAIGFSVALGHLL	GL14	1	4	[1j4n]
LXXGXALATLVQXXG	LG14	GSVALAVGFSLTLGH	GH14	1	4	[2b6p, 3m9i, 1ymg]
LXIGLTVGGIITTIG	LG14	FTAEVVGTFILVFFG	FG14	4	0	[3ne2]
LXFGLSIATMVQCFG	LG14	FYIXAQCLGAIXGAG	FG14	1	2	[3gd8]
LXIGLTVGGIITTIG	LG14	LTEAIGTFLLMLVIM	LM14	4	3	[3ne2]
LXXGXALATLVQXXG	LG14	LAVGFSLTLGHLFGM	LM14	1	4	[2b6o, 2b6p, 3m9i, 2c32, 1ymg, 1sor]
LXXGXXXGTLAQAXG	LG14	VVELILTFQLALCIF	VF14	1	3	[3d9s]
LXXGXALATLVQXXG	LG14	VALAXGFSLTLGHLF	VF14	1	4	[2b6o, 2b6p, 3m9i, 2c32, 1ymg, 3j41, 1sor]
LXXGLTVLTMAXAXG	LG14	IGLAXTLIHLISIPV	IV14	1	4	[2o9e, 2o9f]
LXXGLXIATLAQXVG	LG14	PLAIGXSVALGHLLA	PA14	1	4	[1j4n, 1fqy, 1h6i]
LXXGXXXGTLAQAXG	LG14	AMVVELILTFQLXLC	AC14	1	3	[3d9s]
LXXGLTVLTMAXAVG	LG14	AAECFGTFWLVFGGC	AC14	1	0	[3nkc, 3nk5]
LXXGLTVLTMAXAXG	LG14	AAECFGTFWLVFGGC	AC14	1	0	[1rc2, 3nka]
LXXGLTVLTMAXAXG	LG14	LXVELVLSXGFLXXI	LI14	1	3	[2o9e, 2o9f, 2o9g, 1rc2, 3nka]
LEQLWXFWVVPIXGG	LG14	LXVELVLSXGFLXXI	LI14	5	3	[2o9e, 2o9f]
LXFGLSIATMVQCFG	LG14	LXXELIITFQLVFTI	LI14	1	3	[3gd8, 2d57, 2zz9]
LWXFWVVPIXGGIIG	LG14	LXVELVLSXGFLXXI	LI14	5	3	[2o9e, 2o9f]
LXXGLXIATLAQXVG	LG14	LXIGXSVALGHLXXI	LI14	1	4	[1fqy, 1h6i]
LXXGLXIATLAQXVG	LG14	LXIGXSVAXGHLXXI	LI14	1	4	[1j4n]
LXXGXXXGTLAQAXG	LG14	LXIGXSVXLGHLXGI	LI14	1	4	[3d9s]
LXIGLLIAVIGASMG	LG14	EISVIXGLGVAMAIY	EY14	4	1	[1fx8, 1ldi, 1ldf, 1lda]
LXIGLTVGGIITTIG	LG14	AIGXAFALAIAAXIY	AY14	4	1	[3ne2]
LXXGXXXGTLAQAXG	LG14	MVVELILTFQLALCI	MI14	1	3	[3d9s]
LXXGXXXGTLAQAXG	LG14	SXALSIXLSXXLGHL	SL14	1	4	[3d9s]
LWXFWVVPIXGGIIG	LG14	SALVVELVLSAGFLL	SL14	5	3	[2o9e, 2o9f]
LXXGLXIATLAQXVG	LG14	SXPLAIGXSXXXGHL	SL14	1	4	[1j4n, 1fqy]
LEQLWXFWVVPIXGG	LG14	SALVVELVLSAGFLL	SL14	5	3	[2o9e, 2o9f]
LXXGXALATLVQXXG	LG14	SXXLAXGFXXTLGHL	SL14	1	4	[2b6o, 2b6p, 3m9i, 2c32, 1ymg, 3j41]
LMAFTQIVXGMAAAG	LG14	EXVGTFLFLWSAFVI	EI14	2	0	[2w2e, 3zoj, 2w1p]
LXAEXFGTFWLXXGG	LG14	KEVVGYVIAQVVGGI	KI14	0	2	[2o9e]
LXAEXFGTFWLXXGG	LG14	IAQVVGGIVAAALLY	IY14	0	2	[2o9e, 2o9f]
LXIGLTVGGIITTIG	LG14	EAIGTFLLMLVIMGV	EV14	4	3	[3ne2]
LXAEXFGTFWLXXGG	LG14	EVVGYVIAQVVGGIV	EV14	0	2	[2o9e]
LXXGLTVLTMAXAXG	LG14	SFGTFWLVFGGSGSA	SA14	1	0	[2o9e, 2o9f]
LXAEXFGTFWLXXGG	LG14	QVVGGIVAAALLYLI	QI14	0	2	[2o9e, 2o9f]
LXIGLTVGGIITTIG	LG14	QAILTEAIGTFLLML	QL14	4	3	[3ne2]
LXXGXXXGTLAQAXG	LG14	QAMVVELILTXQLXL	QL14	1	3	[3d9s]
LXXGLTVLTMAXAXG	LG14	TFWLVFGGSGSAVLA	TA14	1	0	[2o9e, 2o9f]
LXXGLTVLTMAXAXG	LG14	FRKLAAESFGTFWLV	FV14	1	0	[2o9e]
LXXGLTVLTMAXAXG	LG14	FGTFWLVFGGSGSAV	FV14	1	0	[2o9e, 2o9f]
LXAEXFGTFWLXXGG	LG14	PIAIGLAXTLIXLIS	PS14	0	4	[3nk5]
LXXGLTVLTMAXAXG	LG14	PIAIGLAXTLIXLIS	PS14	1	4	[2o9d, 2o9e, 2o9f, 2o9g, 1rc2, 3nka]
LXXGLTVLTMAXAVG	LG14	PIAIGLAXTLIXLIS	PS14	1	4	[3nkc, 3nk5]
LMAFTQIVXGMAAAG	LG14	SGEFVGTFLFLWSAF	SF14	2	0	[2w2e, 3zoj, 2w1p]
LXXGLTVLTMAXAXG	LG14	AIGLAXTLIHLISIP	AP14	1	4	[2o9e, 2o9f]
LEQLWXFWVVPIXGG	LG14	LSALVVELVLSAGFL	LL14	5	3	[2o9e, 2o9f]
LWXFWVVPIXGGIIG	LG14	LSALVVELVLSAGFL	LL14	5	3	[2o9e, 2o9f]
LXIGLTVGGIITTIG	LG14	TEAIGTFLLMLVIMG	TG14	4	3	[3ne2]
LMAFTQIVXGMAAAG	LG14	GEFVGTXLFLWSAFV	GV14	2	0	[2w2e, 3zoj, 2w1p]
LXIGLTVGGIITTIG	LG14	TAEVVGTFILVFFGP	TP14	4	0	[3ne2]
LXXGLTVLTMAXAXG	LG14	KLXAEXFGTFWLVFG	KG14	1	0	[2o9e]
LXXGXXXGTLAQAXG	LG14	PALSIGLSVTLGHLV	PV14	1	4	[3d9s]
GYVIAQVVGGIVAAA	GA14	CFGTFWLVFGGCGSA	CA14	2	0	[2abm]
GYVIAQVVGGIVAAA	GA14	AAESFGTFWLVFGGS	AS14	2	0	[2o9d, 2o9e, 2o9f, 2o9g]
GYVIAQVVGGIVAAA	GA14	RKLAAESFGTFWLVF	RF14	2	0	[2o9e]
GYVIAQVVGGIVAAA	GA14	FWLVFGGSGSAVLAA	FA14	2	0	[2o9e, 2o9f]
GYVIAQVVGGIVAAA	GA14	AEXFGTFWLVXGGXG	AG14	2	0	[2o9d, 2o9e, 2o9f, 2o9g]
GYVIAQVVGGIVAAA	GA14	AEXXXTFWLVXGGXG	AG14	2	0	[2abm, 1rc2, 3nka, 3nkc, 3nk5]
GYVIAQVVGGIVAAA	GA14	EXXGTFWLVFGGXGS	ES14	2	0	[2abm, 1rc2, 3nka, 3nkc, 3nk5]
GYVIAQVVGGIVAAA	GA14	EXFGTFWLVFGGXGS	ES14	2	0	[2o9d, 2o9e, 2o9f, 2o9g]
GYVIAQVVGGIVAAA	GA14	GTFWLVFGGSGSAVL	GL14	2	0	[2o9e, 2o9f]
GYVIAQVVGGIVAAA	GA14	AAECFGTFWLVFGGC	AC14	2	0	[2abm, 1rc2, 3nka, 3nkc, 3nk5]
GYVIAQVVGGIVAAA	GA14	SFGTFWLVFGGSGSA	SA14	2	0	[2o9e, 2o9f]
GYVIAQVVGGIVAAA	GA14	TFWLVFGGSGSAVLA	TA14	2	0	[2o9e, 2o9f]
GYVIAQVVGGIVAAA	GA14	FRKLAAESFGTFWLV	FV14	2	0	[2o9e]
GYVIAQVVGGIVAAA	GA14	FGTFWLVFGGSGSAV	FV14	2	0	[2o9e, 2o9f]
GYVIAQVVGGIVAAA	GA14	KLXAEXFGTFWLVFG	KG14	2	0	[2o9e]
YIVAQFIGAXLGSLL	YL14	EVVGTFILVFFGXGA	EA14	2	0	[3ne2]
YXXAQVVGGIVAXXL	YL14	CFGTFWLVFGGCGSA	CA14	2	0	[2abm]
YXXAQVVGGIVAXXL	YL14	AAESFGTFWLVFGGS	AS14	2	0	[2o9d, 2o9e, 2o9f, 2o9g]
YXIAQCLGAICGXGL	YL14	AIAEFIATLLFLYIT	AT14	2	0	[4jc6, 1z98, 3cn6, 4ia4, 3cll, 2b5f, 3cn5]
YXXAQVVGGIVAXXL	YL14	RKLAAESFGTFWLVF	RF14	2	0	[2o9e]
YXIAQCLGAICGXGL	YL14	AXIAEFIATLLFLYI	AI14	2	0	[2b5f]
YXXAQVVGGIVAXXL	YL14	FWLVFGGSGSAVLAA	FA14	2	0	[2o9e, 2o9f]
YVIGPIVGAVAAAXL	YL14	ILTEAIGTFLLMLVI	II14	5	3	[3ne2]
YXXAQVVGGIVAXXL	YL14	EXXGTFWLVFGGXGS	ES14	2	0	[2abm, 1rc2, 3nka, 3nkc, 3nk5]
YXXAQVVGGIVAXXL	YL14	EXFGTFWLVFGGXGS	ES14	2	0	[2o9d, 2o9e, 2o9f, 2o9g]
YXIAQCLGAICGXGL	YL14	AEFIATLLFLYITVA	AA14	2	0	[4jc6, 1z98, 3cn6, 4ia4, 3cll, 2b5f, 3cn5]
YWVGPXIGAXLAXXL	YL14	ALAIGFSVAIGHLFA	AA14	5	4	[3gd8]
YXXAQVVGGIVAXXL	YL14	AEXFGTFWLVXGGXG	AG14	2	0	[2o9d, 2o9e, 2o9f, 2o9g]
YXXAQVVGGIVAXXL	YL14	AEXXXTFWLVXGGXG	AG14	2	0	[2abm, 1rc2, 3nka, 3nkc, 3nk5]
YIVAQFIGAXLGSLL	YL14	AXVVGTFXLVFFGXG	AG14	2	0	[3ne2]
YXXAQVVGGIVAXXL	YL14	GTFWLVFGGSGSAVL	GL14	2	0	[2o9e, 2o9f]
YWVGPXIGXXLGSLL	YL14	IVEIFLTLQFVLCIF	IF14	5	3	[2b6o, 2b6p, 3m9i, 2c32, 1ymg, 3j41, 1sor]
YWVGPXIGAXLAXXL	YL14	IALAIGFSVAIGHLF	IF14	5	4	[3gd8]
YIVAQFIGAXLGSLL	YL14	FTAEVVGTFILVFFG	FG14	2	0	[3ne2]
YVIGPIVGAVAAAXL	YL14	LTEAIGTFLLMLVIM	LM14	5	3	[3ne2]
YXIAQCLGAICGXGL	YL14	IAEFIATLLFLYITV	IV14	2	0	[4jc6, 1z98, 3cn6, 4ia4, 3cll, 2b5f, 3cn5]
YXXAQVVGGIVAXXL	YL14	AAECFGTFWLVFGGC	AC14	2	0	[2abm, 1rc2, 3nka, 3nkc, 3nk5]
YWVGPXIGXXLGSLL	YL14	ATIVEIFLTLQXVLC	AC14	5	3	[2b6o, 2b6p, 3m9i, 2c32, 1ymg, 1sor]
YWVGPXIGAXLAXXL	YL14	LXIGXSVAXGHLXAI	LI14	5	4	[3gd8]
YWVGPXIGAXLAXXL	YL14	SXXLAXGFSVAXGHL	SL14	5	4	[3gd8]
YWVGPXIGXXLGSLL	YL14	TIVEIFLTLQFVLCI	TI14	5	3	[2b6o, 2b6p, 3m9i, 2c32, 1ymg, 1sor]
YWVGPXIGXXLGSLL	YL14	IFXTLQFVLCIFXTY	IY14	5	3	[2b6p, 3m9i, 1ymg]
YWVGPXIGXXLGSLL	YL14	EIFXTLQFVLCIFXT	ET14	5	3	[2b6o, 2b6p, 3m9i, 2c32, 1ymg, 3j41]
YXIAQCLGAICGXGL	YL14	EFIATLLFLYITVAT	ET14	2	0	[4jc6, 1z98, 3cn6, 4ia4, 3cll, 2b5f, 3cn5]
YVIGPIVGAVAAAXL	YL14	EAIGTFLLMLVIMGV	EV14	5	3	[3ne2]
YWVGPXIGXXLGSLL	YL14	QATIVEIFLTLQXVL	QL14	5	3	[2b6o, 2b6p, 3m9i, 2c32, 1ymg, 1sor]
YVIGPIVGAVAAAXL	YL14	QAILTEAIGTFLLML	QL14	5	3	[3ne2]
YXXAQVVGGIVAXXL	YL14	SFGTFWLVFGGSGSA	SA14	2	0	[2o9e, 2o9f]
YXXAQVVGGIVAXXL	YL14	TFWLVFGGSGSAVLA	TA14	2	0	[2o9e, 2o9f]
YXIAQCLGAICGXGL	YL14	FIATLLFLYITVATV	FV14	2	0	[2b5f]
YXXAQVVGGIVAXXL	YL14	FRKLAAESFGTFWLV	FV14	2	0	[2o9e]
YXXAQVVGGIVAXXL	YL14	FGTFWLVFGGSGSAV	FV14	2	0	[2o9e, 2o9f]
YVIGPIVGAVAAAXL	YL14	TEAIGTFLLMLVIMG	TG14	5	3	[3ne2]
YWVGPXIGXXLGSLL	YL14	GQATIVEIFLTLQFV	GV14	5	3	[2b6o, 3m9i]
YXXAQVVGGIVAXXL	YL14	KLXAEXFGTFWLVFG	KG14	2	0	[2o9e]
YXIAQCLGAICGXGL	YL14	RAAIAEFIATLLFLY	RY14	2	0	[2b5f]
YIVAQFIGAXLGSLL	YL14	TAEVVGTFILVFFGP	TP14	2	0	[3ne2]
VXAQVXGXIVAAXXL	VL14	VVELVLSAGFLLVIH	VH14	2	3	[2o9d, 2o9e, 2o9f, 2o9g, 1rc2, 3nka, 3nkc, 3nk5]
VXAQVXGXIVAAXXL	VL14	VELVLSAGFLLVIHG	VG14	2	3	[2o9d, 2o9e, 2o9f, 2o9g, 1rc2, 3nka, 3nkc, 3nk5]
VXAXLXGAIAGAGIL	VL14	VFAEFLATLXFVFFG	VG14	2	0	[3d9s]
VXAQVXGXIVAAXXL	VL14	CFGTFWLVFGGCGSA	CA14	2	0	[2abm]
VXAQVXGXIVAAXXL	VL14	AAESFGTFWLVFGGS	AS14	2	0	[2o9d, 2o9e, 2o9f, 2o9g]
VXAQVXGXIVAAXXL	VL14	RKLAAESFGTFWLVF	RF14	2	0	[2o9e]
VXAQVXGXIVAAXXL	VL14	FWLVFGGSGSAVLAA	FA14	2	0	[2o9e, 2o9f]
VXAXLXGAIAGAGIL	VL14	EFLAXXXFVFFGXGS	ES14	2	0	[3d9s]
VXAQVXGXIVAAXXL	VL14	EXFGTFWLVFGGXGS	ES14	2	0	[2o9d, 2o9e, 2o9f, 2o9g]
VXAQVXGXIVAAXXL	VL14	EXXGTFWLVFGGXGS	ES14	2	0	[2abm, 1rc2, 3nka, 3nkc, 3nk5]
VXAQVXGXIVAAXXL	VL14	AEXFGTFWLVXGGXG	AG14	2	0	[2o9d, 2o9e, 2o9f, 2o9g]
VXAXLXGAIAGAGIL	VL14	AEFXXXXXFVFFGXG	AG14	2	0	[3d9s]
VXAQVXGXIVAAXXL	VL14	AEXXXTFWLVXGGXG	AG14	2	0	[2abm, 1rc2, 3nka, 3nkc, 3nk5]
VXAXLXGAIAGAGIL	VL14	FAEFXAXLXFVFFGL	FL14	2	0	[3d9s]
VXAQVXGXIVAAXXL	VL14	GTFWLVFGGSGSAVL	GL14	2	0	[2o9e, 2o9f]
VIGAXLGSLLYDFLL	VL14	IVEIFLTLQFVLCIF	IF14	5	3	[2b6p, 1ymg]
VYWVGPVIGAXLGSL	VL14	IVEIFLTLQFVLCIF	IF14	5	3	[2b6o, 2b6p, 3m9i, 2c32, 1ymg, 3j41, 1sor]
VXAQVXGXIVAAXXL	VL14	LXVELVLSXGFLXXI	LI14	2	3	[2o9e, 2abm, 2o9f, 2o9g, 1rc2, 3nka, 3nkc, 3nk5]
VXAQVXGXIVAAXXL	VL14	AAECFGTFWLVFGGC	AC14	2	0	[2abm, 1rc2, 3nka, 3nkc, 3nk5]
VIGAXLGSLLYDFLL	VL14	ATIVEIFLTLQXVLC	AC14	5	3	[2b6p, 1ymg]
VYWVGPVIGAXLGSL	VL14	ATIVEIFLTLQXVLC	AC14	5	3	[2b6o, 2b6p, 3m9i, 2c32, 1ymg, 1sor]
VXAQVXGXIVAAXXL	VL14	SALVVELVLSAGFLL	SL14	2	3	[2o9e, 2o9f]
VIGAXLGSLLYDFLL	VL14	TIVEIFLTLQFVLCI	TI14	5	3	[2b6p, 1ymg]
VYWVGPVIGAXLGSL	VL14	TIVEIFLTLQFVLCI	TI14	5	3	[2b6o, 2b6p, 3m9i, 2c32, 1ymg, 1sor]
VYWVGPVIGAXLGSL	VL14	IFXTLQFVLCIFXTY	IY14	5	3	[2b6p, 3m9i, 1ymg]
VIGAXLGSLLYDFLL	VL14	IFXTLQFVLCIFXTY	IY14	5	3	[2b6p, 1ymg]
VYWVGPVIGAXLGSL	VL14	EIFXTLQFVLCIFXT	ET14	5	3	[2b6o, 2b6p, 3m9i, 2c32, 1ymg, 3j41]
VIGAXLGSLLYDFLL	VL14	EIFXTLQFVLCIFXT	ET14	5	3	[2b6p, 1ymg]
VXAQVXGXIVAAXXL	VL14	SFGTFWLVFGGSGSA	SA14	2	0	[2o9e, 2o9f]
VYWVGPVIGAXLGSL	VL14	QATIVEIFLTLQXVL	QL14	5	3	[2b6o, 2b6p, 3m9i, 2c32, 1ymg, 1sor]
VIGAXLGSLLYDFLL	VL14	QATIVEIFLTLQXVL	QL14	5	3	[2b6p, 1ymg]
VXAQVXGXIVAAXXL	VL14	TFWLVFGGSGSAVLA	TA14	2	0	[2o9e, 2o9f]
VXAQVXGXIVAAXXL	VL14	FRKLAAESFGTFWLV	FV14	2	0	[2o9e]
VXAQVXGXIVAAXXL	VL14	FGTFWLVFGGSGSAV	FV14	2	0	[2o9e, 2o9f]
VXAQVXGXIVAAXXL	VL14	LSALVVELVLSAGFL	LL14	2	3	[2o9e, 2o9f]
VYWVGPVIGAXLGSL	VL14	GQATIVEIFLTLQFV	GV14	5	3	[2b6o, 3m9i]
VXAQVXGXIVAAXXL	VL14	KLXAEXFGTFWLVFG	KG14	2	0	[2o9e]
VVELVLSAGFLLVIH	VH14	GVALAXGLTVLTMAF	GF14	3	1	[2o9d, 2o9e, 2o9f, 2o9g, 1rc2, 3nka]
VVELVLSAGFLLVIH	VH14	PIVGXIIGGLIYRXL	PL14	3	5	[2o9d, 2o9e]
VVELVLSAGFLLVIH	VH14	IXGGIXGGLIYRTLL	IL14	3	5	[2o9d, 2o9e]
VVELVLSAGFLLVIH	VH14	AQVVGGIVAXALLYL	AL14	3	2	[2o9e, 2o9f]
VVELVLSAGFLLVIH	VH14	AXIAIGLAXTLIXLI	AI14	3	4	[2o9d, 2o9e, 2o9f, 2o9g, 1rc2, 3nka, 3nkc, 3nk5]
VVELVLSAGFLLVIH	VH14	WVXPIVGGIIGGLIY	WY14	3	5	[2o9d, 2o9e, 2o9f, 2o9g, 1rc2, 3nka, 3nkc, 3nk5]
VVELVLSAGFLLVIH	VH14	IAIGLAXTLIXLISI	II14	3	4	[2o9e, 2o9f, 2o9g, 1rc2, 3nkc, 3nk5]
VVELVLSAGFLLVIH	VH14	FAGVALAFGLTVLTM	FM14	3	1	[2o9e, 2o9f]
VVELVLSAGFLLVIH	VH14	GLXXTLIHLISIPVT	GT14	3	4	[2o9e, 2o9f]
VVELVLSAGFLLVIH	VH14	AFGLTVLTMAFAVGH	AH14	3	1	[2o9e]
VVELVLSAGFLLVIH	VH14	GLTVLTMAXAVGXIS	GS14	3	1	[2o9e]
VVELVLSAGFLLVIH	VH14	AXXXXAXGLTVLTMA	AA14	3	1	[2o9e, 2o9f]
VVELVLSAGFLLVIH	VH14	FGLTVLTMAXAVGXI	FI14	3	1	[2o9e]
VVELVLSAGFLLVIH	VH14	FWVXPIVGXXIGGXI	FI14	3	5	[2o9d, 2o9e, 2o9f, 2o9g, 1rc2, 3nka, 3nkc, 3nk5]
VVELVLSAGFLLVIH	VH14	FAPIAIGLALTLIHL	FL14	3	4	[2o9e]
VVELVLSAGFLLVIH	VH14	FFWVXPIVGGIIGGL	FL14	3	5	[2o9d, 2o9e, 2o9f, 2o9g, 1rc2, 3nka, 3nkc, 3nk5]
VVELVLSAGFLLVIH	VH14	WFFWVVPIXGGIXGG	WG14	3	5	[2o9d, 2o9e, 2o9f, 2o9g, 1rc2, 3nka, 3nkc, 3nk5]
VVELVLSAGFLLVIH	VH14	IGLAXTLIHLISIPV	IV14	3	4	[2o9e, 2o9f]
VVELVLSAGFLLVIH	VH14	EQLWFFWVVPIVGGI	EI14	3	5	[2o9e, 2o9f]
VVELVLSAGFLLVIH	VH14	IAQVVGGIVAAALLY	IY14	3	2	[2o9e, 2o9f]
VVELVLSAGFLLVIH	VH14	QLWFFWVVPIVGGXI	QI14	3	5	[2o9e, 2o9f]
VVELVLSAGFLLVIH	VH14	QVVGGIVAAALLYLI	QI14	3	2	[2o9e, 2o9f]
VVELVLSAGFLLVIH	VH14	AIGLAXTLIHLISIP	AP14	3	4	[2o9e, 2o9f]
VVELVLSAGFLLVIH	VH14	PIAIGLAXTLIXLIS	PS14	3	4	[2o9d, 2o9e, 2o9f, 2o9g, 1rc2, 3nka, 3nkc, 3nk5]
VVELVLSAGFLLVIH	VH14	VVPIVGGIIGGLIYR	VR14	3	5	[2o9d, 2o9e]
VVELVLSAGFLLVIH	VH14	VPIVGGIIGGLIYRT	VT14	3	5	[2o9d, 2o9e]
VVELVLSAGFLLVIH	VH14	VGGIIGGLIYRTLLE	VE14	3	5	[2o9e]
VELVLSAGFLLVIHG	VG14	GVALAXGLTVLTMAF	GF14	3	1	[2o9d, 2o9e, 2o9f, 2o9g, 1rc2, 3nka]
VELVLSAGFLLVIHG	VG14	PIVGXIIGGLIYRXL	PL14	3	5	[2o9d, 2o9e]
VELVLSAGFLLVIHG	VG14	WVXPIVGGIIGGLIY	WY14	3	5	[2o9d, 2o9e, 2o9f, 2o9g, 1rc2, 3nka, 3nkc, 3nk5]
VFAEFLATLXFVFFG	VG14	IXXAXGXAIGTLXXA	IA14	0	1	[3d9s]
VELVLSAGFLLVIHG	VG14	IXGGIXGGLIYRTLL	IL14	3	5	[2o9d, 2o9e]
VFAEFLATLXFVFFG	VG14	YXAAQXVGAIXGAXI	YI14	0	2	[3d9s]
VYMIAQCLGAICGVG	VG14	AIAEFIATLLFLYIT	AT14	2	0	[4jc6, 1z98, 3cn6, 4ia4, 3cll, 2b5f, 3cn5]
VFAEFLATLXFVFFG	VG14	AXAFGLXIGTLXQAL	AL14	0	1	[3d9s]
VELVLSAGFLLVIHG	VG14	AQVVGGIVAXALLYL	AL14	3	2	[2o9e, 2o9f]
VFAEFLATLXFVFFG	VG14	FFYVAAQLXGAIAGA	FA14	0	2	[3d9s]
VYMIAQCLGAICGVG	VG14	AXIAEFIATLLFLYI	AI14	2	0	[2b5f]
VELVLSAGFLLVIHG	VG14	AXIAIGLAXTLIXLI	AI14	3	4	[2o9d, 2o9e, 2o9f, 2o9g, 1rc2, 3nka, 3nkc, 3nk5]
VELVLSAGFLLVIHG	VG14	IAIGLAXTLIXLISI	II14	3	4	[2o9e, 2o9f, 2o9g, 1rc2, 3nkc, 3nk5]
VELVLSAGFLLVIHG	VG14	FAGVALAFGLTVLTM	FM14	3	1	[2o9e, 2o9f]
VYMIAQCLGAICGVG	VG14	AEFIATLLFLYITVA	AA14	2	0	[4jc6, 1z98, 3cn6, 4ia4, 3cll, 2b5f, 3cn5]
VELVLSAGFLLVIHG	VG14	AXXXXAXGLTVLTMA	AA14	3	1	[2o9e, 2o9f]
VELVLSAGFLLVIHG	VG14	AFGLTVLTMAFAVGH	AH14	3	1	[2o9e]
VELVLSAGFLLVIHG	VG14	GLTVLTMAXAVGXIS	GS14	3	1	[2o9e]
VELVLSAGFLLVIHG	VG14	GLXXTLIHLISIPVT	GT14	3	4	[2o9e, 2o9f]
VFAEFLATLXFVFFG	VG14	ALSXGXSVTLGHLXG	AG14	0	4	[3d9s]
VELVLSAGFLLVIHG	VG14	FAPIAIGLALTLIHL	FL14	3	4	[2o9e]
VELVLSAGFLLVIHG	VG14	FFWVXPIVGGIIGGL	FL14	3	5	[2o9d, 2o9e, 2o9f, 2o9g, 1rc2, 3nka, 3nkc, 3nk5]
VELVLSAGFLLVIHG	VG14	WFFWVVPIXGGIXGG	WG14	3	5	[2o9d, 2o9e, 2o9f, 2o9g, 1rc2, 3nka, 3nkc, 3nk5]
VELVLSAGFLLVIHG	VG14	FGLTVLTMAXAVGXI	FI14	3	1	[2o9e]
VELVLSAGFLLVIHG	VG14	FWVXPIVGXXIGGXI	FI14	3	5	[2o9d, 2o9e, 2o9f, 2o9g, 1rc2, 3nka, 3nkc, 3nk5]
VFAEFLATLXFVFFG	VG14	FYXAAQLVGAIXGAG	FG14	0	2	[3d9s]
VFAEFLATLXFVFFG	VG14	LXIGXSVXLGHLXGI	LI14	0	4	[3d9s]
VELVLSAGFLLVIHG	VG14	IGLAXTLIHLISIPV	IV14	3	4	[2o9e, 2o9f]
VYMIAQCLGAICGVG	VG14	IAEFIATLLFLYITV	IV14	2	0	[4jc6, 1z98, 3cn6, 4ia4, 3cll, 2b5f, 3cn5]
VELVLSAGFLLVIHG	VG14	EQLWFFWVVPIVGGI	EI14	3	5	[2o9e, 2o9f]
VYMIAQCLGAICGVG	VG14	EFIATLLFLYITVAT	ET14	2	0	[4jc6, 1z98, 3cn6, 4ia4, 3cll, 2b5f, 3cn5]
VELVLSAGFLLVIHG	VG14	IAQVVGGIVAAALLY	IY14	3	2	[2o9e, 2o9f]
VELVLSAGFLLVIHG	VG14	QVVGGIVAAALLYLI	QI14	3	2	[2o9e, 2o9f]
VELVLSAGFLLVIHG	VG14	QLWFFWVVPIVGGXI	QI14	3	5	[2o9e, 2o9f]
VYMIAQCLGAICGVG	VG14	FIATLLFLYITVATV	FV14	2	0	[2b5f]
VELVLSAGFLLVIHG	VG14	AIGLAXTLIHLISIP	AP14	3	4	[2o9e, 2o9f]
VELVLSAGFLLVIHG	VG14	PIAIGLAXTLIXLIS	PS14	3	4	[2o9d, 2o9e, 2o9f, 2o9g, 1rc2, 3nka, 3nkc, 3nk5]
VELVLSAGFLLVIHG	VG14	VVPIVGGIIGGLIYR	VR14	3	5	[2o9d, 2o9e]
VELVLSAGFLLVIHG	VG14	VPIVGGIIGGLIYRT	VT14	3	5	[2o9d, 2o9e]
VELVLSAGFLLVIHG	VG14	VGGIIGGLIYRTLLE	VE14	3	5	[2o9e]
VYMIAQCLGAICGVG	VG14	RAAIAEFIATLLFLY	RY14	2	0	[2b5f]
VFAEFLATLXFVFFG	VG14	PALSIGLSVTLGHLV	PV14	0	4	[3d9s]
ELVXSAGFLLVIHGA	EA14	GVALAXGLTVLTMAF	GF14	3	1	[2o9d, 2o9e, 2o9f, 2o9g, 1rc2, 3nka]
ELVXSAGFLLVIHGA	EA14	PIVGXIIGGLIYRXL	PL14	3	5	[2o9d, 2o9e]
EVVGTFILVFFGXGA	EA14	PYIVAQFIGAALGSL	PL14	0	2	[3ne2]
EFFAXLFYVFFGXGA	EA14	CYXVAQLLGAVAGAA	CA14	0	2	[2b6o, 3m9i, 2b6p, 2c32, 1ymg, 3j41, 1sor]
EFFAXLFYVFFGXGA	EA14	YXVAQLLGAVAGAAV	YV14	0	2	[2b6o, 3m9i, 2b6p, 2c32, 1ymg, 3j41, 1sor]
EFFAXLFYVFFGXGA	EA14	AXLLGAVAGAAVLYS	AS14	0	2	[2b6o, 3m9i, 2b6p, 1ymg]
EFFAXLFYVFFGXGA	EA14	QLLGAVAGAAVLYSV	QV14	0	2	[2b6o, 3m9i, 2b6p, 1ymg]
EFFAXLFYVFFGXGA	EA14	VAQLLGAVAGAAXLY	VY14	0	2	[2b6o, 3m9i, 2b6p, 1ymg]
ELVXSAGFLLVIHGA	EA14	WVXPIVGGIIGGLIY	WY14	3	5	[2o9d, 2o9e, 2o9f, 2o9g, 1rc2, 3nka, 3nkc, 3nk5]
EVVGTFILVFFGXGA	EA14	IGMAFALAIAAVIYS	IS14	0	1	[3ne2]
EFFAXLFYVFFGXGA	EA14	ICYXVAQLXGAVAXA	IA14	0	2	[2b6o, 3m9i, 2b6p, 2c32, 1ymg, 3j41, 1sor]
EIIGTFVLVYTVFSA	EA14	IXWVGPFXGXAXAXA	IA14	3	5	[1z98, 3cn6, 4jc6, 4ia4, 3cll, 2b5f, 3cn5]
EIIGTFVLVYTVFSA	EA14	TALGAEIIGTFVLVY	TY14	3	3	[1z98, 3cn6, 4jc6, 4ia4, 3cll, 2b5f, 3cn5]
ELVXSAGFLLVIHGA	EA14	IXGGIXGGLIYRTLL	IL14	3	5	[2o9d, 2o9e]
EIIGTFVLVYTVFSA	EA14	AWAFGGMIFVLVYCT	AT14	3	1	[1z98, 3cn6, 4jc6, 4ia4, 3cll, 2b5f, 3cn5]
EIIGTFVLVYTVFSA	EA14	ALGAXIIXTFVLVYT	AT14	3	3	[1z98, 3cn6, 4jc6, 4ia4, 3cll, 2b5f, 3cn5]
EIIGTFVLVYTVFSA	EA14	AIAEFIATLLFLYIT	AT14	3	0	[1z98, 3cn6, 4jc6, 4ia4, 3cll, 2b5f, 3cn5]
EFFAXLFYVFFGXGA	EA14	LQVALAFGLALATLV	LV14	0	1	[2b6o, 3m9i]
EFFAXLFYVFFGXGA	EA14	LRAICXXXAQLLGAV	LV14	0	2	[3m9i, 2b6p, 1ymg]
EFLGTFVLMFLGXGA	EA14	LCLGWGLAVFFGILV	LV14	0	1	[3c02]
EIIGTFVLVYTVFSA	EA14	LGIAWAFGGMIFVLV	LV14	3	1	[2b5f]
EVVGTFILVFFGXGA	EA14	MAFXLAIAAVIYSLG	MG14	0	1	[3ne2]
EFLGTFVLMFLGXGA	EA14	VYFFAQLLGAFVGTS	VS14	0	2	[3c02]
EVVGTFILVFFGXGA	EA14	VPYIXAQFIGAAXGS	VS14	0	2	[3ne2]
ELVXSAGFLLVIHGA	EA14	AXIAIGLAXTLIXLI	AI14	3	4	[2o9d, 2o9e, 2o9f, 2o9g, 1rc2, 3nka, 3nkc, 3nk5]
EIIGTFVLVYTVFSA	EA14	AXIAEFIATLLFLYI	AI14	3	0	[2b5f]
EIIGTFVLVYTVFSA	EA14	FWVGPFIGAAVAAAY	FY14	3	5	[1z98, 3cn6, 4jc6, 4ia4, 3cll, 2b5f, 3cn5]
ELVXSAGFLLVIHGA	EA14	IAIGLAXTLIXLISI	II14	3	4	[2o9e, 2o9f, 2o9g, 1rc2, 3nkc, 3nk5]
EVVGTFILVFFGXGA	EA14	ILTEAIGTFLLMLVI	II14	0	3	[3ne2]
EFLGTFVLMFLGXGA	EA14	IPVYFFAQLLGAFVG	IG14	0	2	[3c02]
ELVXSAGFLLVIHGA	EA14	FAGVALAFGLTVLTM	FM14	3	1	[2o9e, 2o9f]
ELVXSAGFLLVIHGA	EA14	GLXXTLIHLISIPVT	GT14	3	4	[2o9e, 2o9f]
ELVXSAGFLLVIHGA	EA14	AFGLTVLTMAFAVGH	AH14	3	1	[2o9e]
ELVXSAGFLLVIHGA	EA14	GLTVLTMAXAVGXIS	GS14	3	1	[2o9e]
EIIGTFVLVYTVFSA	EA14	AEFIATLLFLYITVA	AA14	3	0	[1z98, 3cn6, 4jc6, 4ia4, 3cll, 2b5f, 3cn5]
EIIGTFVLVYTVFSA	EA14	APLPIGFAVFMVHLA	AA14	3	4	[1z98, 3cn6, 4jc6, 4ia4, 3cll, 2b5f, 3cn5]
ELVXSAGFLLVIHGA	EA14	AXXXXAXGLTVLTMA	AA14	3	1	[2o9e, 2o9f]
EVVGTFILVFFGXGA	EA14	FXIGMAFXXAIAAVI	FI14	0	1	[3ne2]
ELVXSAGFLLVIHGA	EA14	FGLTVLTMAXAVGXI	FI14	3	1	[2o9e]
ELVXSAGFLLVIHGA	EA14	FWVXPIVGXXIGGXI	FI14	3	5	[2o9d, 2o9e, 2o9f, 2o9g, 1rc2, 3nka, 3nkc, 3nk5]
EIIGTFVLVYTVFSA	EA14	WAFGGMIFVLVYCTA	WA14	3	1	[1z98, 3cn6, 4jc6, 4ia4, 3cll, 2b5f, 3cn5]
EIIGTFVLVYTVFSA	EA14	WXFWVGPFIGAAXAA	WA14	3	5	[1z98, 3cn6, 4jc6, 4ia4, 3cll, 2b5f, 3cn5]
ELVXSAGFLLVIHGA	EA14	FFWVXPIVGGIIGGL	FL14	3	5	[2o9d, 2o9e, 2o9f, 2o9g, 1rc2, 3nka, 3nkc, 3nk5]
ELVXSAGFLLVIHGA	EA14	FAPIAIGLALTLIHL	FL14	3	4	[2o9e]
EVVGTFILVFFGXGA	EA14	GXAFALAIAAVIYXL	GL14	0	1	[3ne2]
EFFAXLFYVFFGXGA	EA14	AICYXXAXLLGAVXG	AG14	0	2	[3m9i, 2b6p, 1ymg]
ELVXSAGFLLVIHGA	EA14	WFFWVVPIXGGIXGG	WG14	3	5	[2o9d, 2o9e, 2o9f, 2o9g, 1rc2, 3nka, 3nkc, 3nk5]
EIIGTFVLVYTVFSA	EA14	PLPIGFAVFMVHLAT	PT14	3	4	[1z98, 3cn6, 4jc6, 4ia4, 3cll, 2b5f, 3cn5]
EFLGTFVLMFLGXGA	EA14	PVYFFAQLLGAFVGT	PT14	0	2	[3c02]
EVVGTFILVFFGXGA	EA14	IXAQFIGAALGSLLF	IF14	0	2	[3ne2]
EVVGTFILVFFGXGA	EA14	LTEAIGTFLLMLVIM	LM14	0	3	[3ne2]
EIIGTFVLVYTVFSA	EA14	LXIGFAVFMVHLATI	LI14	3	4	[1z98, 3cn6, 4jc6, 4ia4, 3cll, 2b5f, 3cn5]
EIIGTFVLVYTVFSA	EA14	IAEFIATLLFLYITV	IV14	3	0	[1z98, 3cn6, 4jc6, 4ia4, 3cll, 2b5f, 3cn5]
ELVXSAGFLLVIHGA	EA14	IGLAXTLIHLISIPV	IV14	3	4	[2o9e, 2o9f]
EVVGTFILVFFGXGA	EA14	AIGXAFALAIAAXIY	AY14	0	1	[3ne2]
EVVGTFILVFFGXGA	EA14	GLVIGLTVGGIITTI	GI14	0	4	[3ne2]
EIIGTFVLVYTVFSA	EA14	WVGPFIGAAVAAAYH	WH14	3	5	[1z98, 3cn6, 4jc6, 4ia4, 3cll, 2b5f, 3cn5]
EIIGTFVLVYTVFSA	EA14	IAWAFGGMIFVLVYC	IC14	3	1	[1z98, 3cn6, 4jc6, 4ia4, 3cll, 2b5f, 3cn5]
EIIGTFVLVYTVFSA	EA14	GIAWAFGGMIFVLVY	GY14	3	1	[1z98, 3cn6, 4jc6, 4ia4, 3cll, 2b5f, 3cn5]
EIIGTFVLVYTVFSA	EA14	GPFIGAAVAAAYHQY	GY14	3	5	[2b5f]
EFFAXLFYVFFGXGA	EA14	MVAQLLGAVAGAAVL	ML14	0	2	[2b6p, 2c32, 1ymg, 3j41]
ELVXSAGFLLVIHGA	EA14	EQLWFFWVVPIVGGI	EI14	3	5	[2o9e, 2o9f]
EFFAXLFYVFFGXGA	EA14	RAICYXXAQLLGAVA	RA14	0	2	[3m9i, 2b6p, 1ymg]
EVVGTFILVFFGXGA	EA14	QAILTEAIGTFLLML	QL14	0	3	[3ne2]
EVVGTFILVFFGXGA	EA14	EAIGTFLLMLVIMGV	EV14	0	3	[3ne2]
EIIGTFVLVYTVFSA	EA14	EFIATLLFLYITVAT	ET14	3	0	[1z98, 3cn6, 4jc6, 4ia4, 3cll, 2b5f, 3cn5]
EFLGTFVLMFLGXGA	EA14	YFFAQLLGAFVGTST	YT14	0	2	[3c02]
EIIGTFVLVYTVFSA	EA14	FIATLLFLYITVATV	FV14	3	0	[2b5f]
EFLGTFVLMFLGXGA	EA14	FFAQLLGAFVGTSTV	FV14	0	2	[3c02]
ELVXSAGFLLVIHGA	EA14	AIGLAXTLIHLISIP	AP14	3	4	[2o9e, 2o9f]
ELVXSAGFLLVIHGA	EA14	PIAIGLAXTLIXLIS	PS14	3	4	[2o9d, 2o9e, 2o9f, 2o9g, 1rc2, 3nka, 3nkc, 3nk5]
ELVXSAGFLLVIHGA	EA14	QLWFFWVVPIVGGXI	QI14	3	5	[2o9e, 2o9f]
EIIGTFVLVYTVFSA	EA14	LAPLPIGFAVFMVHL	LL14	3	4	[2b5f]
EFLGTFVLMFLGXGA	EA14	CLGWGLAVFFGILVS	CS14	0	1	[3c02]
EFLGTFVLMFLGXGA	EA14	KLCLGWGLAVFFGIL	KL14	0	1	[3c02]
ELVXSAGFLLVIHGA	EA14	VVPIVGGIIGGLIYR	VR14	3	5	[2o9d, 2o9e]
ELVXSAGFLLVIHGA	EA14	VPIVGGIIGGLIYRT	VT14	3	5	[2o9d, 2o9e]
EFLGTFVLMFLGXGA	EA14	LGWGLAVFFGILVSA	LA14	0	1	[3c02]
ELVXSAGFLLVIHGA	EA14	VGGIIGGLIYRTLLE	VE14	3	5	[2o9e]
EVVGTFILVFFGXGA	EA14	TEAIGTFLLMLVIMG	TG14	0	3	[3ne2]
EIIGTFVLVYTVFSA	EA14	GTALGAEIIGXFXLV	GV14	3	3	[2b5f]
EIIGTFVLVYTVFSA	EA14	RAAIAEFIATLLFLY	RY14	3	0	[2b5f]
EIIGTFVLVYTVFSA	EA14	PFIGAAVAAAYHQYV	PV14	3	5	[2b5f]
EIIGTFVLVYTVFSA	EA14	VGPFIGAAVAAAYHQ	VQ14	3	5	[2b5f]
EIIGTFVLVYTVFSA	EA14	DDQWIFWVGPFIGAA	DA14	3	5	[2b5f]
EIIGTFVLVYTVFSA	EA14	DQWIFWVGPFIGAAV	DV14	3	5	[2b5f]
EIIGTFVLVYTVFSA	EA14	QWIFWVGPFIGAAVA	QA14	3	5	[2b5f]
LVLSAGFLLVIHGAT	LT14	PIVGXIIGGLIYRXL	PL14	3	5	[2o9d, 2o9e]
LVLSAGFLLVIHGAT	LT14	WVXPIVGGIIGGLIY	WY14	3	5	[2o9d, 2o9e]
LVLSAGFLLVIHGAT	LT14	GVALAXGLTVLTMAF	GF14	3	1	[2o9d, 2o9e]
LVLSAGFLLVIHGAT	LT14	IXGGIXGGLIYRTLL	IL14	3	5	[2o9d, 2o9e]
LMYIIAQCVGAIVAT	LT14	AVVAEFLATTLFXFI	AI14	2	0	[1ih5, 1fqy]
LVLSAGFLLVIHGAT	LT14	AXIAIGLAXTLIXLI	AI14	3	4	[2o9d, 2o9e]
LMYIIAQCVGAIVAT	LT14	VXAEFLATTLFXFIS	VS14	2	0	[1ih5, 1fqy, 1h6i]
LMYIIAQCVGAIVAT	LT14	VAEFLATTLFXFIXI	VI14	2	0	[1ih5, 1fqy, 1h6i]
LSSVVGLIILCIGIT	LT14	LCLGWGLAVFFGILV	LV14	4	1	[3c02]
LVLSAGFLLVIHGAT	LT14	IAIGLAXTLIXLISI	II14	3	4	[2o9e]
LMYIIAQCVGAIVAT	LT14	FLATTLFXFISIGSA	FA14	2	0	[1ih5, 1fqy, 1h6i]
LVLSAGFLLVIHGAT	LT14	FAGVALAFGLTVLTM	FM14	3	1	[2o9e]
LVLSAGFLLVIHGAT	LT14	GLXXTLIHLISIPVT	GT14	3	4	[2o9e]
LVLSAGFLLVIHGAT	LT14	AFGLTVLTMAFAVGH	AH14	3	1	[2o9e]
LMYIIAQCVGAIVAT	LT14	EFLATXLFXFISXGS	ES14	2	0	[1ih5, 1fqy, 1h6i]
LVLSAGFLLVIHGAT	LT14	AXXXXAXGLTVLTMA	AA14	3	1	[2o9e]
LVLSAGFLLVIHGAT	LT14	GLTVLTMAXAVGXIS	GS14	3	1	[2o9e]
LSSVVGLIILCIGIT	LT14	FFNELILTGILLLVI	FI14	4	3	[3c02]
LVLSAGFLLVIHGAT	LT14	FGLTVLTMAXAVGXI	FI14	3	1	[2o9e]
LVLSAGFLLVIHGAT	LT14	FWVXPIVGXXIGGXI	FI14	3	5	[2o9d, 2o9e]
LVLSAGFLLVIHGAT	LT14	FFWVXPIVGGIIGGL	FL14	3	5	[2o9d, 2o9e]
LVLSAGFLLVIHGAT	LT14	FAPIAIGLALTLIHL	FL14	3	4	[2o9e]
LSSVVGLIILCIGIT	LT14	FNELILTGXLLLVIL	FL14	4	3	[3c02]
LVLSAGFLLVIHGAT	LT14	WFFWVVPIXGGIXGG	WG14	3	5	[2o9d, 2o9e]
LMYIIAQCVGAIVAT	LT14	AEFXXTXLFXFISIG	AG14	2	0	[1ih5, 1fqy, 1h6i]
LVLSAGFLLVIHGAT	LT14	IGLAXTLIHLISIPV	IV14	3	4	[2o9e]
LVLSAGFLLVIHGAT	LT14	EQLWFFWVVPIVGGI	EI14	3	5	[2o9e]
LSSVVGLIILCIGIT	LT14	ELILTGILLLVILVV	EV14	4	3	[3c02]
LVLSAGFLLVIHGAT	LT14	QLWFFWVVPIVGGXI	QI14	3	5	[2o9e]
LVLSAGFLLVIHGAT	LT14	PIAIGLAXTLIXLIS	PS14	3	4	[2o9d, 2o9e]
LVLSAGFLLVIHGAT	LT14	AIGLAXTLIHLISIP	AP14	3	4	[2o9e]
LSSVVGLIILCIGIT	LT14	KLCLGWGLAVFFGIL	KL14	4	1	[3c02]
LSSVVGLIILCIGIT	LT14	CLGWGLAVFFGILVS	CS14	4	1	[3c02]
LVLSAGFLLVIHGAT	LT14	VVPIVGGIIGGLIYR	VR14	3	5	[2o9d, 2o9e]
LVLSAGFLLVIHGAT	LT14	VPIVGGIIGGLIYRT	VT14	3	5	[2o9d, 2o9e]
LVLSAGFLLVIHGAT	LT14	VGGIIGGLIYRTLLE	VE14	3	5	[2o9e]
LSSVVGLIILCIGIT	LT14	LGWGLAVFFGILVSA	LA14	4	1	[3c02]
LSSVVGLIILCIGIT	LT14	NELILTGILLLVILV	NV14	4	3	[3c02]
WVXWVGPVIGAXLGS	WS14	IVEIFLTLQFVLCIF	IF14	5	3	[2b6o, 2b6p, 3m9i, 2c32, 1ymg, 3j41, 1sor]
WVXWVGPVIGAXLGS	WS14	ATIVEIFLTLQXVLC	AC14	5	3	[2b6o, 2b6p, 3m9i, 2c32, 1ymg, 1sor]
WVXWVGPVIGAXLGS	WS14	TIVEIFLTLQFVLCI	TI14	5	3	[2b6o, 2b6p, 3m9i, 2c32, 1ymg, 1sor]
WVXWVGPVIGAXLGS	WS14	IFXTLQFVLCIFXTY	IY14	5	3	[2b6p, 3m9i, 1ymg]
WVXWVGPVIGAXLGS	WS14	EIFXTLQFVLCIFXT	ET14	5	3	[2b6o, 2b6p, 3m9i, 2c32, 1ymg, 3j41]
WVXWVGPVIGAXLGS	WS14	QATIVEIFLTLQXVL	QL14	5	3	[2b6o, 2b6p, 3m9i, 2c32, 1ymg, 1sor]
WVXWVGPVIGAXLGS	WS14	GQATIVEIFLTLQFV	GV14	5	3	[2b6o, 3m9i]
WVXPIVGGIIGGLIY	WY14	VLSAGFLLVIHGATD	VD14	5	3	[2o9e]
WXXPXIGXALAVLIY	WY14	IEIIGTLQLVLCVLA	IA14	5	3	[1ih5, 1j4n, 1fqy, 1h6i]
WIYWXGPILGAFLAY	WY14	LFLEAFGTAILCLTV	LV14	5	3	[2w2e, 3zoj, 2w1p]
WXXPXIGXALAVLIY	WY14	LGXEIIGTLQLVLCV	LV14	5	3	[1fqy, 1h6i]
WIYWXGPILGAFLAY	WY14	GLXLEAFGTAILCLT	GT14	5	3	[2w1p]
WXXPIXGAVLAAILY	WY14	EXXXTFQLXLCIFAS	ES14	5	3	[3d9s]
WXXPXXGAVLAGXLY	WY14	ALAIGFSVAIGHLFA	AA14	5	4	[3gd8]
WIYWXGPILGAFLAY	WY14	EAFGTAILXLTVLML	EL14	5	3	[2w2e, 3zoj, 2w1p]
WIYWXGPILGAFLAY	WY14	FLEAFGTAILCLTVL	FL14	5	3	[2w2e, 3zoj, 2w1p]
WXXPXIGXALAVLIY	WY14	GIXIIXTLQLVLCVL	GL14	5	3	[1ih5, 1j4n, 1fqy, 1h6i]
WXXPXIGAXLGSLLY	WY14	IVEIFLTLQFVLCIF	IF14	5	3	[2b6o, 2b6p, 3m9i, 2c32, 1ymg, 3j41, 1sor]
WXXPXXGAVLAGXLY	WY14	IALAIGFSVAIGHLF	IF14	5	4	[3gd8]
WIYWXGPILGAFLAY	WY14	LEAFGTAILCLTVLM	LM14	5	3	[2w2e, 3zoj, 2w1p]
WXXPIXGAVLAAILY	WY14	VVELILTFQLALCIF	VF14	5	3	[3d9s]
WXXPXIGAXLGSLLY	WY14	ATIVEIFLTLQXVLC	AC14	5	3	[2b6o, 2b6p, 3m9i, 2c32, 1ymg, 1sor]
WXXPIXGAVLAAILY	WY14	AMVVELILTFQLXLC	AC14	5	3	[3d9s]
WVXPIVGGIIGGLIY	WY14	LXVELVLSXGFLXXI	LI14	5	3	[2o9e, 2o9f, 2abm, 2o9g, 1rc2, 3nka, 3nkc, 3nk5]
WXXPXXGAVLAGXLY	WY14	LXIGXSVAXGHLXAI	LI14	5	4	[3gd8]
WXXPIXGAVLAAILY	WY14	MVVELILTFQLALCI	MI14	5	3	[3d9s]
WXXPXIGAXLGSLLY	WY14	TIVEIFLTLQFVLCI	TI14	5	3	[2b6o, 2b6p, 3m9i, 2c32, 1ymg, 1sor]
WVXPIVGGIIGGLIY	WY14	SALVVELVLSAGFLL	SL14	5	3	[2o9e, 2o9f]
WXXPXXGAVLAGXLY	WY14	SXXLAXGFSVAXGHL	SL14	5	4	[3gd8]
WXXPXIGAXLGSLLY	WY14	IFXTLQFVLCIFXTY	IY14	5	3	[2b6p, 3m9i, 1ymg]
WXXPXIGXALAVLIY	WY14	EIIGTLQLVLCVLAT	ET14	5	3	[1ih5, 1j4n, 1fqy, 1h6i]
WXXPXIGAXLGSLLY	WY14	EIFXTLQFVLCIFXT	ET14	5	3	[2b6o, 2b6p, 3m9i, 2c32, 1ymg, 3j41]
WXXPXIGAXLGSLLY	WY14	QATIVEIFLTLQXVL	QL14	5	3	[2b6o, 2b6p, 3m9i, 2c32, 1ymg, 1sor]
WXXPIXGAVLAAILY	WY14	QAMVVELILTXQLXL	QL14	5	3	[3d9s]
WVXPIVGGIIGGLIY	WY14	LSALVVELVLSAGFL	LL14	5	3	[2o9e, 2o9f]
WXXPXIGAXLGSLLY	WY14	GQATIVEIFLTLQFV	GV14	5	3	[2b6o, 3m9i]
WXXPXIGXALAVLIY	WY14	GLGIEIIGTLQLVLC	GC14	5	3	[1fqy]
WXXPXIGXALAVLIY	WY14	IIXTLQLVLCVLATT	IT14	5	3	[1j4n]
WIYWXGPILGAFLAY	WY14	RGLFLEAFGTAILCL	RL14	5	3	[2w1p]
VLSAGFLLVIHGATD	VD14	GVALAXGLTVLTMAF	GF14	3	1	[2o9e]
VLSAGFLLVIHGATD	VD14	PIVGXIIGGLIYRXL	PL14	3	5	[2o9e]
VGPXIGXALAVLXYD	VD14	IEIIGTLQLVLCVLA	IA14	5	3	[1ih5, 1j4n, 1fqy, 1h6i]
VLSAGFLLVIHGATD	VD14	IXGGIXGGLIYRTLL	IL14	3	5	[2o9e]
VGPXIGXALAVLXYD	VD14	LGXEIIGTLQLVLCV	LV14	5	3	[1fqy, 1h6i]
VLSAGFLLVIHGATD	VD14	AXIAIGLAXTLIXLI	AI14	3	4	[2o9e]
VLSAGFLLVIHGATD	VD14	IAIGLAXTLIXLISI	II14	3	4	[2o9e]
VLSAGFLLVIHGATD	VD14	FAGVALAFGLTVLTM	FM14	3	1	[2o9e]
VLSAGFLLVIHGATD	VD14	GLXXTLIHLISIPVT	GT14	3	4	[2o9e]
VLSAGFLLVIHGATD	VD14	AFGLTVLTMAFAVGH	AH14	3	1	[2o9e]
VLSAGFLLVIHGATD	VD14	GLTVLTMAXAVGXIS	GS14	3	1	[2o9e]
VLSAGFLLVIHGATD	VD14	AXXXXAXGLTVLTMA	AA14	3	1	[2o9e]
VLSAGFLLVIHGATD	VD14	FGLTVLTMAXAVGXI	FI14	3	1	[2o9e]
VLSAGFLLVIHGATD	VD14	FWVXPIVGXXIGGXI	FI14	3	5	[2o9e]
VLSAGFLLVIHGATD	VD14	FFWVXPIVGGIIGGL	FL14	3	5	[2o9e]
VLSAGFLLVIHGATD	VD14	FAPIAIGLALTLIHL	FL14	3	4	[2o9e]
VLSAGFLLVIHGATD	VD14	WFFWVVPIXGGIXGG	WG14	3	5	[2o9e]
VGPXIGAGLGSLXYD	VD14	IVEIFLTLQFVLCIF	IF14	5	3	[2b6p, 3m9i, 1ymg]
VGPXIGXALAVLXYD	VD14	GIXIIXTLQLVLCVL	GL14	5	3	[1ih5, 1j4n, 1fqy, 1h6i]
VLSAGFLLVIHGATD	VD14	IGLAXTLIHLISIPV	IV14	3	4	[2o9e]
VGPXIGAGLGSLXYD	VD14	ATIVEIFLTLQXVLC	AC14	5	3	[2b6p, 3m9i, 1ymg]
VLSAGFLLVIHGATD	VD14	EQLWFFWVVPIVGGI	EI14	3	5	[2o9e]
VGPXIGAGLGSLXYD	VD14	TIVEIFLTLQFVLCI	TI14	5	3	[2b6p, 3m9i, 1ymg]
VGPXIGXALAVLXYD	VD14	EIIGTLQLVLCVLAT	ET14	5	3	[1ih5, 1j4n, 1fqy, 1h6i]
VGPXIGAGLGSLXYD	VD14	EIFXTLQFVLCIFXT	ET14	5	3	[2b6p, 3m9i, 1ymg]
VGPXIGAGLGSLXYD	VD14	QATIVEIFLTLQXVL	QL14	5	3	[2b6p, 3m9i, 1ymg]
VLSAGFLLVIHGATD	VD14	QLWFFWVVPIVGGXI	QI14	3	5	[2o9e]
VGPXIGAGLGSLXYD	VD14	IFXTLQFVLCIFXTY	IY14	5	3	[2b6p, 3m9i, 1ymg]
VLSAGFLLVIHGATD	VD14	AIGLAXTLIHLISIP	AP14	3	4	[2o9e]
VLSAGFLLVIHGATD	VD14	PIAIGLAXTLIXLIS	PS14	3	4	[2o9e]
VLSAGFLLVIHGATD	VD14	VPIVGGIIGGLIYRT	VT14	3	5	[2o9e]
VLSAGFLLVIHGATD	VD14	VVPIVGGIIGGLIYR	VR14	3	5	[2o9e]
VLSAGFLLVIHGATD	VD14	VGGIIGGLIYRTLLE	VE14	3	5	[2o9e]
VGPXIGAGLGSLXYD	VD14	GQATIVEIFLTLQFV	GV14	5	3	[3m9i]
VGPXIGXALAVLXYD	VD14	GLGIEIIGTLQLVLC	GC14	5	3	[1fqy]
VGPXIGXALAVLXYD	VD14	IIXTLQLVLCVLATT	IT14	5	3	[1j4n]
GVALAXGLTVLTMAF	GF14	CFGTFWLVFGGCGSA	CA14	1	0	[2abm]
GVALAXGLTVLTMAF	GF14	AAESFGTFWLVFGGS	AS14	1	0	[2o9d, 2o9e, 2o9f, 2o9g]
GAEIIGTFVLVYTVF	GF14	TALGAEIIGTFVLVY	TY14	3	3	[1z98, 3cn6, 4jc6, 4ia4, 3cll, 2b5f, 3cn5]
GAEIIGTFVLVYTVF	GF14	ALGAXIIXTFVLVYT	AT14	3	3	[1z98, 3cn6, 4jc6, 4ia4, 3cll, 2b5f, 3cn5]
GAEIIGTFVLVYTVF	GF14	AIAEFIATLLFLYIT	AT14	3	0	[1z98, 3cn6, 4jc6, 4ia4, 3cll, 2b5f, 3cn5]
GAEIIGTFVLVYTVF	GF14	AWAFGGMIFVLVYCT	AT14	3	1	[1z98, 3cn6, 4jc6, 4ia4, 3cll, 2b5f, 3cn5]
GPXIGXALAVLXYDF	GF14	LGXEIIGTLQLVLCV	LV14	5	3	[1fqy, 1h6i]
GAEIIGTFVLVYTVF	GF14	LGIAWAFGGMIFVLV	LV14	3	1	[2b5f]
GAEIIGTFVLVYTVF	GF14	IXWVGPFXGXAXAXA	IA14	3	5	[1z98, 3cn6, 4jc6, 4ia4, 3cll, 2b5f, 3cn5]
GPXIGXALAVLXYDF	GF14	IEIIGTLQLVLCVLA	IA14	5	3	[1ih5, 1j4n, 1fqy, 1h6i]
GAEIIGTFVLVYTVF	GF14	AXIAEFIATLLFLYI	AI14	3	0	[2b5f]
GVALAXGLTVLTMAF	GF14	AXIAIGLAXTLIXLI	AI14	1	4	[2o9d, 2o9e, 2o9f, 2o9g, 1rc2, 3nka, 3nkc, 3nk5]
GVALAXGLTVLTMAF	GF14	RKLAAESFGTFWLVF	RF14	1	0	[2o9e]
GVALAXGLTVLTMAF	GF14	FWLVFGGSGSAVLAA	FA14	1	0	[2o9e, 2o9f]
GAEIIGTFVLVYTVF	GF14	FWVGPFIGAAVAAAY	FY14	3	5	[1z98, 3cn6, 4jc6, 4ia4, 3cll, 2b5f, 3cn5]
GVALAXGLTVLTMAF	GF14	IAIGLAXTLIXLISI	II14	1	4	[2o9e, 2abm, 2o9f, 2o9g, 1rc2, 3nkc, 3nk5]
GVALAXGLTVLTMAF	GF14	GLXXTLIHLISIPVT	GT14	1	4	[2o9e, 2o9f]
GVALAXGLTVLTMAF	GF14	EXFGTFWLVFGGXGS	ES14	1	0	[2o9d, 2o9e, 2o9f, 2o9g]
GVALAXGLTVLTMAF	GF14	EXXGTFWLVFGGXGS	ES14	1	0	[2abm, 1rc2, 3nka, 3nkc, 3nk5]
GAEIIGTFVLVYTVF	GF14	APLPIGFAVFMVHLA	AA14	3	4	[1z98, 3cn6, 4jc6, 4ia4, 3cll, 2b5f, 3cn5]
GAEIIGTFVLVYTVF	GF14	AEFIATLLFLYITVA	AA14	3	0	[1z98, 3cn6, 4jc6, 4ia4, 3cll, 2b5f, 3cn5]
GVALAXGLTVLTMAF	GF14	FAPIAIGLALTLIHL	FL14	1	4	[2o9e]
GAEIIGTFVLVYTVF	GF14	WAFGGMIFVLVYCTA	WA14	3	1	[1z98, 3cn6, 4jc6, 4ia4, 3cll, 2b5f, 3cn5]
GAEIIGTFVLVYTVF	GF14	WXFWVGPFIGAAXAA	WA14	3	5	[1z98, 3cn6, 4jc6, 4ia4, 3cll, 2b5f, 3cn5]
GVALAXGLTVLTMAF	GF14	AEXFGTFWLVXGGXG	AG14	1	0	[2o9d, 2o9e, 2o9f, 2o9g]
GVALAXGLTVLTMAF	GF14	AEXXXTFWLVXGGXG	AG14	1	0	[2abm, 1rc2, 3nka, 3nkc, 3nk5]
GVALAXGLTVLTMAF	GF14	GTFWLVFGGSGSAVL	GL14	1	0	[2o9e, 2o9f]
GPXIGXALAVLXYDF	GF14	GIXIIXTLQLVLCVL	GL14	5	3	[1ih5, 1j4n, 1fqy, 1h6i]
GAEIIGTFVLVYTVF	GF14	PLPIGFAVFMVHLAT	PT14	3	4	[1z98, 3cn6, 4jc6, 4ia4, 3cll, 2b5f, 3cn5]
GVALAXGLTVLTMAF	GF14	LXVELVLSXGFLXXI	LI14	1	3	[2o9e, 2abm, 2o9f, 2o9g, 1rc2, 3nka]
GAEIIGTFVLVYTVF	GF14	LXIGFAVFMVHLATI	LI14	3	4	[1z98, 3cn6, 4jc6, 4ia4, 3cll, 2b5f, 3cn5]
GPXIGAGLGSLXYDF	GF14	IVEIFLTLQFVLCIF	IF14	5	3	[2b6p, 1ymg]
GVALAXGLTVLTMAF	GF14	IGLAXTLIHLISIPV	IV14	1	4	[2o9e, 2o9f]
GAEIIGTFVLVYTVF	GF14	IAEFIATLLFLYITV	IV14	3	0	[1z98, 3cn6, 4jc6, 4ia4, 3cll, 2b5f, 3cn5]
GVALAXGLTVLTMAF	GF14	AAECFGTFWLVFGGC	AC14	1	0	[2abm, 1rc2, 3nka, 3nkc, 3nk5]
GPXIGAGLGSLXYDF	GF14	ATIVEIFLTLQXVLC	AC14	5	3	[2b6p, 1ymg]
GAEIIGTFVLVYTVF	GF14	WVGPFIGAAVAAAYH	WH14	3	5	[1z98, 3cn6, 4jc6, 4ia4, 3cll, 2b5f, 3cn5]
GAEIIGTFVLVYTVF	GF14	IAWAFGGMIFVLVYC	IC14	3	1	[1z98, 3cn6, 4jc6, 4ia4, 3cll, 2b5f, 3cn5]
GAEIIGTFVLVYTVF	GF14	GIAWAFGGMIFVLVY	GY14	3	1	[1z98, 3cn6, 4jc6, 4ia4, 3cll, 2b5f, 3cn5]
GAEIIGTFVLVYTVF	GF14	GPFIGAAVAAAYHQY	GY14	3	5	[2b5f]
GPXIGAGLGSLXYDF	GF14	TIVEIFLTLQFVLCI	TI14	5	3	[2b6p, 1ymg]
GPXIGAGLGSLXYDF	GF14	IFXTLQFVLCIFXTY	IY14	5	3	[2b6p, 1ymg]
GAEIIGTFVLVYTVF	GF14	EFIATLLFLYITVAT	ET14	3	0	[1z98, 3cn6, 4jc6, 4ia4, 3cll, 2b5f, 3cn5]
GPXIGAGLGSLXYDF	GF14	EIFXTLQFVLCIFXT	ET14	5	3	[2b6p, 1ymg]
GPXIGXALAVLXYDF	GF14	EIIGTLQLVLCVLAT	ET14	5	3	[1ih5, 1j4n, 1fqy, 1h6i]
GVALAXGLTVLTMAF	GF14	SFGTFWLVFGGSGSA	SA14	1	0	[2o9e, 2o9f]
GVALAXGLTVLTMAF	GF14	TFWLVFGGSGSAVLA	TA14	1	0	[2o9e, 2o9f]
GVALAXGLTVLTMAF	GF14	AIGLAXTLIHLISIP	AP14	1	4	[2o9e, 2o9f]
GVALAXGLTVLTMAF	GF14	FRKLAAESFGTFWLV	FV14	1	0	[2o9e]
GAEIIGTFVLVYTVF	GF14	FIATLLFLYITVATV	FV14	3	0	[2b5f]
GVALAXGLTVLTMAF	GF14	FGTFWLVFGGSGSAV	FV14	1	0	[2o9e, 2o9f]
GVALAXGLTVLTMAF	GF14	PIAIGLAXTLIXLIS	PS14	1	4	[2o9d, 2o9e, 2abm, 2o9f, 2o9g, 1rc2, 3nka, 3nkc, 3nk5]
GPXIGAGLGSLXYDF	GF14	QATIVEIFLTLQXVL	QL14	5	3	[2b6p, 1ymg]
GAEIIGTFVLVYTVF	GF14	LAPLPIGFAVFMVHL	LL14	3	4	[2b5f]
GAEIIGTFVLVYTVF	GF14	GTALGAEIIGXFXLV	GV14	3	3	[2b5f]
GPXIGXALAVLXYDF	GF14	GLGIEIIGTLQLVLC	GC14	5	3	[1fqy]
GVALAXGLTVLTMAF	GF14	KLXAEXFGTFWLVFG	KG14	1	0	[2o9e]
GPXIGXALAVLXYDF	GF14	IIXTLQLVLCVLATT	IT14	5	3	[1j4n]
GAEIIGTFVLVYTVF	GF14	RAAIAEFIATLLFLY	RY14	3	0	[2b5f]
GAEIIGTFVLVYTVF	GF14	PFIGAAVAAAYHQYV	PV14	3	5	[2b5f]
GAEIIGTFVLVYTVF	GF14	DQWIFWVGPFIGAAV	DV14	3	5	[2b5f]
GAEIIGTFVLVYTVF	GF14	DDQWIFWVGPFIGAA	DA14	3	5	[2b5f]
GAEIIGTFVLVYTVF	GF14	VGPFIGAAVAAAYHQ	VQ14	3	5	[2b5f]
GAEIIGTFVLVYTVF	GF14	QWIFWVGPFIGAAVA	QA14	3	5	[2b5f]
PIVGXIVGAFAYRXL	PL14	AVEMVITAILMGLIL	AL14	5	3	[1fx8, 1ldi, 1ldf, 1lda]
PYIVAQFIGAALGSL	PL14	AXVVGTFXLVFFGXG	AG14	2	0	[3ne2]
PIVGXIVGAFAYRXL	PL14	EMVITAILMGLILAL	EL14	5	3	[1fx8, 1ldi, 1ldf, 1lda]
PIVGXIVGAFAYRXL	PL14	MVITAILMGLILALT	MT14	5	3	[1fx8, 1ldi]
PIVGXIVGAFAYRXL	PL14	FAVEMVITAILMGLI	FI14	5	3	[1fx8, 1ldi, 1lda]
PVIGAXLGXLLYDFL	PL14	IVEIFLTLQFVLCIF	IF14	5	3	[2b6p, 1ymg]
PYIVAQFIGAALGSL	PL14	FTAEVVGTFILVFFG	FG14	2	0	[3ne2]
PIVGXIIGGLIYRXL	PL14	LXVELVLSXGFLXXI	LI14	5	3	[2o9e]
PVIGAXLGXLLYDFL	PL14	ATIVEIFLTLQXVLC	AC14	5	3	[2b6p, 1ymg]
PVIGAXLGXLLYDFL	PL14	TIVEIFLTLQFVLCI	TI14	5	3	[2b6p, 1ymg]
PIVGXIIGGLIYRXL	PL14	SALVVELVLSAGFLL	SL14	5	3	[2o9e]
PVIGAXLGXLLYDFL	PL14	QATIVEIFLTLQXVL	QL14	5	3	[2b6p, 1ymg]
PVIGAXLGXLLYDFL	PL14	IFXTLQFVLCIFXTY	IY14	5	3	[2b6p, 1ymg]
PVIGAXLGXLLYDFL	PL14	EIFXTLQFVLCIFXT	ET14	5	3	[2b6p, 1ymg]
PIVGXIIGGLIYRXL	PL14	LSALVVELVLSAGFL	LL14	5	3	[2o9e]
PYIVAQFIGAALGSL	PL14	TAEVVGTFILVFFGP	TP14	2	0	[3ne2]
IXWVGPFXGXAXAXA	IA14	AEIIGTFVLVYTVFS	AS14	5	3	[1z98, 3cn6, 4jc6, 4ia4, 3cll, 2b5f, 3cn5]
IXMAFTQIVAGMAAA	IA14	MSGEFVGTFLFLWSA	MA14	2	0	[2w2e, 2w1p]
IXWVGPFXGXAXAXA	IA14	TALGAEIIGTFVLVY	TY14	5	3	[1z98, 3cn6, 4jc6, 4ia4, 3cll, 2b5f, 3cn5]
IEIIGTLQLVLCVLA	IA14	IFWVGPFIGXALAXL	IL14	3	5	[1ih5, 1j4n, 1fqy, 1h6i]
IXWVGPFXGXAXAXA	IA14	ALGAXIIXTFVLVYT	AT14	5	3	[1z98, 3cn6, 4jc6, 4ia4, 3cll, 2b5f, 3cn5]
IEIIGTLQLVLCVLA	IA14	APLAXGLSVALGHLL	AL14	3	4	[1ih5, 1fqy, 1h6i]
IXWVGPFXGXAXAXA	IA14	LGXEIIGTFVLVYTV	LV14	5	3	[1z98, 3cn6, 4jc6, 4ia4, 3cll, 2b5f, 3cn5]
ICYXVAQLXGAVAXA	IA14	RAIXAEFFAXLFYVF	RF14	2	0	[3m9i, 2b6p, 1ymg]
IXMAFTQIVAGMAAA	IA14	FVGTFLFLWSAFVIA	FA14	2	0	[2w2e, 3zoj, 2w1p]
ICYXVAQLXGAVAXA	IA14	IXAEFFAXLFYVFFG	IG14	2	0	[3m9i, 2b6p, 2c32, 1ymg]
ICYXVAQLXGAVAXA	IA14	CAEFFASLFYVFFGL	CL14	2	0	[2b6p, 2c32, 1ymg, 3j41]
ICYXVAQLXGAVAXA	IA14	AIXAEFFAXLFYVFF	AF14	2	0	[3m9i, 2b6p, 1ymg]
ICYXVAQLXGAVAXA	IA14	FFAXLFYVFFGLGAS	FS14	2	0	[2b6o, 3m9i, 2b6p]
IXXAXGXAIGTLXXA	IA14	EXXXTFQLXLCIFAS	ES14	1	3	[3d9s]
IXXAXGXAIGTLXXA	IA14	EFLAXXXFVFFGXGS	ES14	1	0	[3d9s]
IEIIGTLQLVLCVLA	IA14	FWVXPFIGXALAVLI	FI14	3	5	[1ih5, 1j4n, 1fqy, 1h6i]
ICYXVAQLXGAVAXA	IA14	AEXXAXLFYVFFGXG	AG14	2	0	[2b6o, 3m9i, 2b6p, 2c32, 1ymg, 3j41, 1sor]
IPFIVSQVAXAFCAA	IA14	AEFXXTGLLIFFGXG	AG14	2	0	[1fx8, 1ldi, 1ldf, 1lda]
IXXAXGXAIGTLXXA	IA14	ALSXGXSVTLGHLXG	AG14	1	4	[3d9s]
IXXAXGXAIGTLXXA	IA14	AEFXXXXXFVFFGXG	AG14	1	0	[3d9s]
IEIIGTLQLVLCVLA	IA14	FIGXXLXVLIYDFIL	FL14	3	5	[1j4n, 1h6i]
ICYXVAQLXGAVAXA	IA14	FAEFXATLFYVFFGL	FL14	2	0	[2b6o, 3m9i, 1sor]
IXXAXGXAIGTLXXA	IA14	FAEFXAXLXFVFFGL	FL14	1	0	[3d9s]
IEIIGTLQLVLCVLA	IA14	GPLAIGFSVALGHLL	GL14	3	4	[1j4n]
IXXAXGXAIGTLXXA	IA14	VVELILTFQLALCIF	VF14	1	3	[3d9s]
IPFIVSQVAXAFCAA	IA14	IAEFLGTGLLIFFGV	IV14	2	0	[1fx8, 1ldi, 1ldf, 1lda]
IEIIGTLQLVLCVLA	IA14	LXIGXSVALGHLXXI	LI14	3	4	[1ih5, 1fqy, 1h6i]
IEIIGTLQLVLCVLA	IA14	LXIGXSVAXGHLXXI	LI14	3	4	[1j4n]
IXXAXGXAIGTLXXA	IA14	LXIGXSVXLGHLXGI	LI14	1	4	[3d9s]
IEIIGTLQLVLCVLA	IA14	PLAIGXSVALGHLLA	PA14	3	4	[1ih5, 1j4n, 1fqy, 1h6i]
IPFIVSQVAXAFCAA	IA14	EFLGTGLLIFFGVGC	EC14	2	0	[1fx8, 1ldi, 1ldf, 1lda]
IPFIVSQVAXAFCAA	IA14	CIAEFXGTGLLXFFG	CG14	2	0	[1fx8, 1ldi, 1ldf, 1lda]
IXXAXGXAIGTLXXA	IA14	AMVVELILTFQLXLC	AC14	1	3	[3d9s]
IXXAXGXAIGTLXXA	IA14	MVVELILTFQLALCI	MI14	1	3	[3d9s]
IXMAFTQIVAGMAAA	IA14	EXVGTFLFLWSAFVI	EI14	2	0	[2w2e, 3zoj, 2w1p]
IXXAXGXAIGTLXXA	IA14	SXALSIXLSXXLGHL	SL14	1	4	[3d9s]
IEIIGTLQLVLCVLA	IA14	SXPLAIGXSXXXGHL	SL14	3	4	[1j4n, 1fqy]
IXXAXGXAIGTLXXA	IA14	QAMVVELILTXQLXL	QL14	1	3	[3d9s]
IXMAFTQIVAGMAAA	IA14	SGEFVGTFLFLWSAF	SF14	2	0	[2w2e, 3zoj, 2w1p]
IXMAFTQIVAGMAAA	IA14	GEFVGTXLFLWSAFV	GV14	2	0	[2w2e, 3zoj, 2w1p]
IXWVGPFXGXAXAXA	IA14	GTALGAEIIGXFXLV	GV14	5	3	[2b5f]
IEIIGTLQLVLCVLA	IA14	HWIXWVGPFIGGALA	HA14	3	5	[1fqy]
IEIIGTLQLVLCVLA	IA14	WIFWVGPFIGXALAV	WV14	3	5	[1ih5, 1j4n, 1fqy, 1h6i]
IEIIGTLQLVLCVLA	IA14	NHWIFWVGPFIGGAL	NL14	3	5	[1fqy]
IEIIGTLQLVLCVLA	IA14	PFIGXALAVLIYDFI	PI14	3	5	[1j4n, 1fqy, 1h6i]
IEIIGTLQLVLCVLA	IA14	AIGLSVALGHLLAID	AD14	3	4	[1ih5]
IXXAXGXAIGTLXXA	IA14	PALSIGLSVTLGHLV	PV14	1	4	[3d9s]
CFGTFWLVFGGCGSA	CA14	AQVVGGIVAXALLYL	AL14	0	2	[2abm]
CYXVAQLLGAVAGAA	CA14	RAIXAEFFAXLFYVF	RF14	2	0	[2b6p, 3m9i, 1ymg]
CFGTFWLVFGGCGSA	CA14	IAIGLAXTLIXLISI	II14	0	4	[2abm]
CYXVAQLLGAVAGAA	CA14	AIXAEFFAXLFYVFF	AF14	2	0	[2b6p, 3m9i, 1ymg]
CYXVAQLLGAVAGAA	CA14	IXAEFFAXLFYVFFG	IG14	2	0	[2b6p, 3m9i, 2c32, 1ymg]
CYXVAQLLGAVAGAA	CA14	CAEFFASLFYVFFGL	CL14	2	0	[2b6p, 2c32, 1ymg, 3j41]
CYXVAQLLGAVAGAA	CA14	FFAXLFYVFFGLGAS	FS14	2	0	[2b6o, 2b6p, 3m9i]
CYXVAQLLGAVAGAA	CA14	AEXXAXLFYVFFGXG	AG14	2	0	[2b6o, 2b6p, 3m9i, 2c32, 1ymg, 3j41, 1sor]
CYXVAQLLGAVAGAA	CA14	FAEFXATLFYVFFGL	FL14	2	0	[2b6o, 3m9i, 1sor]
CFGTFWLVFGGCGSA	CA14	IAQVVGGIVAAALLY	IY14	0	2	[2abm]
CFGTFWLVFGGCGSA	CA14	PIAIGLAXTLIXLIS	PS14	0	4	[2abm]
YXVAQLLGAVAGAAV	YV14	RAIXAEFFAXLFYVF	RF14	2	0	[2b6p, 3m9i, 1ymg]
YXVAQLLGAVAGAAV	YV14	IXAEFFAXLFYVFFG	IG14	2	0	[2b6p, 3m9i, 2c32, 1ymg]
YXVAQLLGAVAGAAV	YV14	CAEFFASLFYVFFGL	CL14	2	0	[2b6p, 2c32, 1ymg, 3j41]
YXVAQLLGAVAGAAV	YV14	FFAXLFYVFFGLGAS	FS14	2	0	[2b6o, 2b6p, 3m9i]
YXVAQLLGAVAGAAV	YV14	AIXAEFFAXLFYVFF	AF14	2	0	[2b6p, 3m9i, 1ymg]
YXVAQLLGAVAGAAV	YV14	AEXXAXLFYVFFGXG	AG14	2	0	[2b6o, 2b6p, 3m9i, 2c32, 1ymg, 3j41, 1sor]
YXVAQLLGAVAGAAV	YV14	FAEFXATLFYVFFGL	FL14	2	0	[2b6o, 3m9i, 1sor]
VAQLLGAVAGAAXLY	VY14	RAIXAEFFAXLFYVF	RF14	2	0	[2b6p, 3m9i, 1ymg]
VIGPIVGAVXAAXLY	VY14	ILTEAIGTFLLMLVI	II14	5	3	[3ne2]
VAQLLGAVAGAAXLY	VY14	IXAEFFAXLFYVFFG	IG14	2	0	[3m9i, 2b6p, 1ymg]
VAQLLGAVAGAAXLY	VY14	CAEFFASLFYVFFGL	CL14	2	0	[2b6p, 1ymg]
VAQLLGAVAGAAXLY	VY14	FFAXLFYVFFGLGAS	FS14	2	0	[2b6o, 2b6p, 3m9i]
VAQLLGAVAGAAXLY	VY14	AIXAEFFAXLFYVFF	AF14	2	0	[3m9i, 2b6p, 1ymg]
VAQLLGAVAGAAXLY	VY14	FAEFXATLFYVFFGL	FL14	2	0	[2b6o, 3m9i]
VSQVAGAFCAAALXY	VY14	AEFXXTGLLIFFGXG	AG14	2	0	[1lda]
VAQLLGAVAGAAXLY	VY14	AEXXAXLFYVFFGXG	AG14	2	0	[2b6o, 3m9i, 2b6p, 1ymg]
VIGPIVGAVXAAXLY	VY14	LTEAIGTFLLMLVIM	LM14	5	3	[3ne2]
VSQVAGAFCAAALXY	VY14	IAEFLGTGLLIFFGV	IV14	2	0	[1lda]
VSQVAGAFCAAALXY	VY14	EFLGTGLLIFFGVGC	EC14	2	0	[1lda]
VSQVAGAFCAAALXY	VY14	CIAEFXGTGLLXFFG	CG14	2	0	[1lda]
VIGPIVGAVXAAXLY	VY14	EAIGTFLLMLVIMGV	EV14	5	3	[3ne2]
VIGPIVGAVXAAXLY	VY14	QAILTEAIGTFLLML	QL14	5	3	[3ne2]
VIGPIVGAVXAAXLY	VY14	TEAIGTFLLMLVIMG	TG14	5	3	[3ne2]
AEIIGTFVLVYTVFS	AS14	TALGAEIIGTFVLVY	TY14	3	3	[1z98, 3cn6, 4jc6, 4ia4, 3cll, 2b5f, 3cn5]
AEIIGTFVLVYTVFS	AS14	AIAEFIATLLFLYIT	AT14	3	0	[1z98, 3cn6, 4jc6, 4ia4, 3cll, 2b5f, 3cn5]
AEIIGTFVLVYTVFS	AS14	ALGAXIIXTFVLVYT	AT14	3	3	[1z98, 3cn6, 4jc6, 4ia4, 3cll, 2b5f, 3cn5]
AEIIGTFVLVYTVFS	AS14	AWAFGGMIFVLVYCT	AT14	3	1	[1z98, 3cn6, 4jc6, 4ia4, 3cll, 2b5f, 3cn5]
AXLLIGLLIAVIGAS	AS14	IXVIXGLGVAMAIYL	IL14	4	1	[1fx8, 1ldi, 1ldf, 1lda]
AEIIGTFVLVYTVFS	AS14	LGIAWAFGGMIFVLV	LV14	3	1	[2b5f]
AAESFGTFWLVFGGS	AS14	AQVVGGIVAXALLYL	AL14	0	2	[2o9e, 2o9f]
AXLLIGLLIAVIGAS	AS14	AVEMVITAILMGLIL	AL14	4	3	[1fx8, 1ldi, 1ldf, 1lda]
AXLLGAVAGAAVLYS	AS14	RAIXAEFFAXLFYVF	RF14	2	0	[2b6p, 3m9i, 1ymg]
AEIIGTFVLVYTVFS	AS14	AXIAEFIATLLFLYI	AI14	3	0	[2b5f]
AXLLIGLLIAVIGAS	AS14	SVIXGLGVAMAIYLT	ST14	4	1	[1fx8, 1ldi, 1ldf, 1lda]
AEIIGTFVLVYTVFS	AS14	FWVGPFIGAAVAAAY	FY14	3	5	[1z98, 3cn6, 4jc6, 4ia4, 3cll, 2b5f, 3cn5]
AXLLGAVAGAAVLYS	AS14	IXAEFFAXLFYVFFG	IG14	2	0	[3m9i, 2b6p, 1ymg]
AXLLGAVAGAAVLYS	AS14	AIXAEFFAXLFYVFF	AF14	2	0	[3m9i, 2b6p, 1ymg]
AXLLGAVAGAAVLYS	AS14	CAEFFASLFYVFFGL	CL14	2	0	[2b6p, 1ymg]
AXLLGAVAGAAVLYS	AS14	FFAXLFYVFFGLGAS	FS14	2	0	[2b6o, 2b6p, 3m9i]
AAESFGTFWLVFGGS	AS14	FAGVALAFGLTVLTM	FM14	0	1	[2o9e, 2o9f]
AAESFGTFWLVFGGS	AS14	GFAGXALAFGLXVLT	GT14	0	1	[2o9e, 2o9f]
AAESFGTFWLVFGGS	AS14	AFGLTVLTMAFAVGH	AH14	0	1	[2o9e]
AAESFGTFWLVFGGS	AS14	GLTVLTMAXAVGXIS	GS14	0	1	[2o9e]
AEIIGTFVLVYTVFS	AS14	APLPIGFAVFMVHLA	AA14	3	4	[1z98, 3cn6, 4jc6, 4ia4, 3cll, 2b5f, 3cn5]
AEIIGTFVLVYTVFS	AS14	AEFIATLLFLYITVA	AA14	3	0	[1z98, 3cn6, 4jc6, 4ia4, 3cll, 2b5f, 3cn5]
AAESFGTFWLVFGGS	AS14	AXXXXAXGLTVLTMA	AA14	0	1	[2o9e, 2o9f]
AXLLIGLLIAVIGAS	AS14	FAVEMVITAILMGLI	FI14	4	3	[1fx8, 1ldi, 1lda]
AAESFGTFWLVFGGS	AS14	FGLTVLTMAXAVGXI	FI14	0	1	[2o9e]
AEIIGTFVLVYTVFS	AS14	WXFWVGPFIGAAXAA	WA14	3	5	[1z98, 3cn6, 4jc6, 4ia4, 3cll, 2b5f, 3cn5]
AEIIGTFVLVYTVFS	AS14	WAFGGMIFVLVYCTA	WA14	3	1	[1z98, 3cn6, 4jc6, 4ia4, 3cll, 2b5f, 3cn5]
AXLLIGLLIAVIGAS	AS14	EMVITAILMGLILAL	EL14	4	3	[1fx8, 1ldi, 1ldf, 1lda]
AXLLIGLLIAVIGAS	AS14	MVITAILMGLILALT	MT14	4	3	[1fx8, 1ldi]
AXLLGAVAGAAVLYS	AS14	FAEFXATLFYVFFGL	FL14	2	0	[2b6o, 3m9i]
AXLLGAVAGAAVLYS	AS14	AEXXAXLFYVFFGXG	AG14	2	0	[2b6o, 3m9i, 2b6p, 1ymg]
AAESFGTFWLVFGGS	AS14	AKEVVGYVIAXXVGG	AG14	0	2	[2o9e]
AEIIGTFVLVYTVFS	AS14	PLPIGFAVFMVHLAT	PT14	3	4	[1z98, 3cn6, 4jc6, 4ia4, 3cll, 2b5f, 3cn5]
AEIIGTFVLVYTVFS	AS14	IAEFIATLLFLYITV	IV14	3	0	[1z98, 3cn6, 4jc6, 4ia4, 3cll, 2b5f, 3cn5]
AEIIGTFVLVYTVFS	AS14	LXIGFAVFMVHLATI	LI14	3	4	[1z98, 3cn6, 4jc6, 4ia4, 3cll, 2b5f, 3cn5]
AXLLIGLLIAVIGAS	AS14	EISVIXGLGVAMAIY	EY14	4	1	[1fx8, 1ldi, 1ldf, 1lda]
AEIIGTFVLVYTVFS	AS14	WVGPFIGAAVAAAYH	WH14	3	5	[1z98, 3cn6, 4jc6, 4ia4, 3cll, 2b5f, 3cn5]
AEIIGTFVLVYTVFS	AS14	GIAWAFGGMIFVLVY	GY14	3	1	[1z98, 3cn6, 4jc6, 4ia4, 3cll, 2b5f, 3cn5]
AEIIGTFVLVYTVFS	AS14	GPFIGAAVAAAYHQY	GY14	3	5	[2b5f]
AEIIGTFVLVYTVFS	AS14	IAWAFGGMIFVLVYC	IC14	3	1	[1z98, 3cn6, 4jc6, 4ia4, 3cll, 2b5f, 3cn5]
AAESFGTFWLVFGGS	AS14	IAQVVGGIVAAALLY	IY14	0	2	[2o9e, 2o9f]
AEIIGTFVLVYTVFS	AS14	EFIATLLFLYITVAT	ET14	3	0	[1z98, 3cn6, 4jc6, 4ia4, 3cll, 2b5f, 3cn5]
AAESFGTFWLVFGGS	AS14	EVVGYVIAQVVGGIV	EV14	0	2	[2o9e]
AAESFGTFWLVFGGS	AS14	KEVVGYVIAQVVGGI	KI14	0	2	[2o9e]
AEIIGTFVLVYTVFS	AS14	FIATLLFLYITVATV	FV14	3	0	[2b5f]
AEIIGTFVLVYTVFS	AS14	LAPLPIGFAVFMVHL	LL14	3	4	[2b5f]
AEIIGTFVLVYTVFS	AS14	GTALGAEIIGXFXLV	GV14	3	3	[2b5f]
AAESFGTFWLVFGGS	AS14	QVVGGIVAAALLYLI	QI14	0	2	[2o9e, 2o9f]
AEIIGTFVLVYTVFS	AS14	RAAIAEFIATLLFLY	RY14	3	0	[2b5f]
AEIIGTFVLVYTVFS	AS14	PFIGAAVAAAYHQYV	PV14	3	5	[2b5f]
AEIIGTFVLVYTVFS	AS14	DDQWIFWVGPFIGAA	DA14	3	5	[2b5f]
AEIIGTFVLVYTVFS	AS14	DQWIFWVGPFIGAAV	DV14	3	5	[2b5f]
AEIIGTFVLVYTVFS	AS14	VGPFIGAAVAAAYHQ	VQ14	3	5	[2b5f]
AEIIGTFVLVYTVFS	AS14	QWIFWVGPFIGAAVA	QA14	3	5	[2b5f]
QLLGAVAGAAVLYSV	QV14	RAIXAEFFAXLFYVF	RF14	2	0	[2b6p, 3m9i, 1ymg]
QLLGAVAGAAVLYSV	QV14	IXAEFFAXLFYVFFG	IG14	2	0	[3m9i, 2b6p, 1ymg]
QLLGAVAGAAVLYSV	QV14	CAEFFASLFYVFFGL	CL14	2	0	[2b6p, 1ymg]
QLLGAVAGAAVLYSV	QV14	AIXAEFFAXLFYVFF	AF14	2	0	[3m9i, 2b6p, 1ymg]
QLLGAVAGAAVLYSV	QV14	FFAXLFYVFFGLGAS	FS14	2	0	[2b6o, 2b6p, 3m9i]
QLLGAVAGAAVLYSV	QV14	AEXXAXLFYVFFGXG	AG14	2	0	[2b6o, 3m9i, 2b6p, 1ymg]
QLLGAVAGAAVLYSV	QV14	FAEFXATLFYVFFGL	FL14	2	0	[2b6o, 3m9i]
MYIIAQCVGAIVATA	MA14	AVVAEFLATTLFXFI	AI14	2	0	[1ih5, 1fqy]
MYIIAQCVGAIVATA	MA14	AVVAEFLAMILFXXI	AI14	2	0	[1j4n]
MYIIAQCVGAIVATA	MA14	VXAEFLAMILFXFIS	VS14	2	0	[1j4n]
MYIIAQCVGAIVATA	MA14	VXAEFLATTLFXFIS	VS14	2	0	[1ih5, 1fqy, 1h6i]
MYIIAQCVGAIVATA	MA14	RAVXAEFLAMILFXF	RF14	2	0	[1j4n]
MYIIAQCVGAIVATA	MA14	FLAMILFXFISIGSA	FA14	2	0	[1j4n]
MYIIAQCVGAIVATA	MA14	FLATTLFXFISIGSA	FA14	2	0	[1ih5, 1fqy, 1h6i]
MAFTQIVAGXAAAXA	MA14	FVGTFLFLWSAFVIA	FA14	2	0	[2w2e, 3zoj, 2w1p]
MSGEFVGTFLFLWSA	MA14	MISFGFGFGVMVGVF	MF14	0	1	[2w2e, 2w1p]
MYIIAQCVGAIVATA	MA14	VAEFLAXILFXXISI	VI14	2	0	[1j4n]
MYIIAQCVGAIVATA	MA14	VAEFLATTLFXFIXI	VI14	2	0	[1ih5, 1fqy, 1h6i]
MSGEFVGTFLFLWSA	MA14	SFGFGFGVMVGVFIT	ST14	0	1	[2w2e, 2w1p]
MSGEFVGTFLFLWSA	MA14	ISFGFGFGVMVGVFI	II14	0	1	[2w2e, 2w1p]
MSGEFVGTFLFLWSA	MA14	FGFGFGVMVGVFITY	FY14	0	1	[2w2e, 2w1p]
MSGEFVGTFLFLWSA	MA14	FTQIVAGMAAAGAAS	FS14	0	2	[2w1p]
MYIIAQCVGAIVATA	MA14	EFLAMILFXFXSXGS	ES14	2	0	[1j4n]
MYIIAQCVGAIVATA	MA14	EFLATXLFXFISXGS	ES14	2	0	[1ih5, 1fqy, 1h6i]
MSGEFVGTFLFLWSA	MA14	AFTQIVAGXAXAXXA	AA14	0	2	[2w2e, 2w1p]
MYIIAQCVGAIVATA	MA14	AEFXXTXLFXFISIG	AG14	2	0	[1ih5, 1fqy, 1h6i]
MYIIAQCVGAIVATA	MA14	AEFXAMILFXFISIG	AG14	2	0	[1j4n]
MAFTQIVAGXAAAXA	MA14	EXVGTFLFLWSAFVI	EI14	2	0	[2w2e, 3zoj, 2w1p]
MSGEFVGTFLFLWSA	MA14	TQIVAGMAAAGAASA	TA14	0	2	[2w1p]
MAFTQIVAGXAAAXA	MA14	GEFVGTXLFLWSAFV	GV14	2	0	[2w2e, 3zoj, 2w1p]
MAFTQIVAGXAAAXA	MA14	SGEFVGTFLFLWSAF	SF14	2	0	[2w2e, 3zoj, 2w1p]
MSGEFVGTFLFLWSA	MA14	QIVAGMAAAGAASAM	QM14	0	2	[2w1p]
YWLGPILGAFLAYSI	YI14	LFLEAFGTAILCLTV	LV14	5	3	[2w2e, 3zoj, 2w1p]
YIXAQXXGAIVATAI	YI14	AVVAEFLATTLFXFI	AI14	2	0	[1ih5, 1fqy]
YIXAQXXGAIVATAI	YI14	AVVAEFLAMILFXXI	AI14	2	0	[1j4n]
YIXAQXXGAIVATAI	YI14	RAVXAEFLAMILFXF	RF14	2	0	[1j4n]
YIXAQXXGAIVATAI	YI14	VAEFLATTLFXFIXI	VI14	2	0	[1ih5, 1fqy, 1h6i]
YIXAQXXGAIVATAI	YI14	VAEFLAXILFXXISI	VI14	2	0	[1j4n]
YIXAQXXGAIVATAI	YI14	VXAEFLAMILFXFIS	VS14	2	0	[1j4n]
YIXAQXXGAIVATAI	YI14	VXAEFLATTLFXFIS	VS14	2	0	[1ih5, 1fqy, 1h6i]
YIXAQXXGAIVATAI	YI14	FLATTLFXFISIGSA	FA14	2	0	[1ih5, 1fqy, 1h6i]
YIXAQXXGAIVATAI	YI14	FLAMILFXFISIGSA	FA14	2	0	[1j4n]
YWLGPILGAFLAYSI	YI14	GLXLEAFGTAILCLT	GT14	5	3	[2w1p]
YXAAQXVGAIXGAXI	YI14	EFLAXXXFVFFGXGS	ES14	2	0	[3d9s]
YIXAQXXGAIVATAI	YI14	EFLATXLFXFISXGS	ES14	2	0	[1ih5, 1fqy, 1h6i]
YIXAQXXGAIVATAI	YI14	EFLAMILFXFXSXGS	ES14	2	0	[1j4n]
YWLGPILGAFLAYSI	YI14	EAFGTAILXLTVLML	EL14	5	3	[2w2e, 3zoj, 2w1p]
YXAAQXVGAIXGAXI	YI14	AEFXXXXXFVFFGXG	AG14	2	0	[3d9s]
YIXAQXXGAIVATAI	YI14	AEFXAMILFXFISIG	AG14	2	0	[1j4n]
YIXAQXXGAIVATAI	YI14	AEFXXTXLFXFISIG	AG14	2	0	[1ih5, 1fqy, 1h6i]
YXAAQXVGAIXGAXI	YI14	FAEFXAXLXFVFFGL	FL14	2	0	[3d9s]
YWLGPILGAFLAYSI	YI14	FLEAFGTAILCLTVL	FL14	5	3	[2w2e, 3zoj, 2w1p]
YWLGPILGAFLAYSI	YI14	LEAFGTAILCLTVLM	LM14	5	3	[2w2e, 3zoj, 2w1p]
YIXAQCXGAXXGAXI	YI14	ISLCFGLSIATMVQC	IC14	2	1	[3gd8]
YIXAQCXGAXXGAXI	YI14	SLCFGLSIATMVQCF	SF14	2	1	[3gd8]
YIXAQCXGAXXGAXI	YI14	LISLCFGLSIATMVQ	LQ14	2	1	[3gd8]
YWLGPILGAFLAYSI	YI14	RGLFLEAFGTAILCL	RL14	5	3	[2w1p]
IFWVGPFIGXALAXL	IL14	LGXEIIGTLQLVLCV	LV14	5	3	[1fqy, 1h6i]
IXAQCVGAIVATAIL	IL14	RAVXAEFLAMILFXF	RF14	2	0	[1j4n]
IXAQCVGAIVATAIL	IL14	VXAEFLAMILFXFIS	VS14	2	0	[1j4n]
IXAQCVGAIVATAIL	IL14	VXAEFLATTLFXFIS	VS14	2	0	[1ih5, 1fqy, 1h6i]
IXAQCVGAIVATAIL	IL14	AVVAEFLAMILFXXI	AI14	2	0	[1j4n]
IXAQCVGAIVATAIL	IL14	AVVAEFLATTLFXFI	AI14	2	0	[1ih5, 1fqy]
IXAQCVGAIVATAIL	IL14	FLATTLFXFISIGSA	FA14	2	0	[1ih5, 1fqy, 1h6i]
IXAQCVGAIVATAIL	IL14	FLAMILFXFISIGSA	FA14	2	0	[1j4n]
IXAQCVGAIVATAIL	IL14	VAEFLAXILFXXISI	VI14	2	0	[1j4n]
IXAQCVGAIVATAIL	IL14	VAEFLATTLFXFIXI	VI14	2	0	[1ih5, 1fqy, 1h6i]
IXAQCVGAIVATAIL	IL14	EFLAMILFXFXSXGS	ES14	2	0	[1j4n]
IXAQCVGAIVATAIL	IL14	EFLATXLFXFISXGS	ES14	2	0	[1ih5, 1fqy, 1h6i]
IXVIXGLGVAMAIYL	IL14	AEFXXTGLLIFFGXG	AG14	1	0	[1fx8, 1ldi, 1ldf, 1lda]
IXAQCVGAIVATAIL	IL14	AEFXAMILFXFISIG	AG14	2	0	[1j4n]
IXAQCVGAIVATAIL	IL14	AEFXXTXLFXFISIG	AG14	2	0	[1ih5, 1fqy, 1h6i]
IXVIXGLGVAMAIYL	IL14	PLLIGLLIAVIGASM	PM14	1	4	[1fx8, 1ldi, 1ldf, 1lda]
IFWVGPFIGXALAXL	IL14	GIXIIXTLQLVLCVL	GL14	5	3	[1ih5, 1j4n, 1fqy, 1h6i]
IXVIXGLGVAMAIYL	IL14	IAEFLGTGLLIFFGV	IV14	1	0	[1fx8, 1ldi, 1ldf, 1lda]
IXGGIXGGLIYRTLL	IL14	LXVELVLSXGFLXXI	LI14	5	3	[2o9e]
IXVIXGLGVAMAIYL	IL14	EFLGTGLLIFFGVGC	EC14	1	0	[1fx8, 1ldi, 1ldf, 1lda]
IXVIXGLGVAMAIYL	IL14	CIAEFXGTGLLXFFG	CG14	1	0	[1fx8, 1ldi, 1ldf, 1lda]
IXGGIXGGLIYRTLL	IL14	SALVVELVLSAGFLL	SL14	5	3	[2o9e]
IXAQCLGAIIGAGIL	IL14	ISLCFGLSIATMVQC	IC14	2	1	[3gd8]
IFWVGPFIGXALAXL	IL14	EIIGTLQLVLCVLAT	ET14	5	3	[1ih5, 1j4n, 1fqy, 1h6i]
IXAQCLGAIIGAGIL	IL14	SLCFGLSIATMVQCF	SF14	2	1	[3gd8]
IXGGIXGGLIYRTLL	IL14	LSALVVELVLSAGFL	LL14	5	3	[2o9e]
IXAQCLGAIIGAGIL	IL14	LISLCFGLSIATMVQ	LQ14	2	1	[3gd8]
IFWVGPFIGXALAXL	IL14	GLGIEIIGTLQLVLC	GC14	5	3	[1fqy]
IFWVGPFIGXALAXL	IL14	IIXTLQLVLCVLATT	IT14	5	3	[1j4n]
IGMAFALAIAAVIYS	IS14	AGLVIGLTVXGIITT	AT14	1	4	[3ne2]
IYWLGPILGAFLAYS	IS14	LFLEAFGTAILCLTV	LV14	5	3	[2w2e, 3zoj, 2w1p]
IAQCVGAIVATAILS	IS14	VXAEFLATTLFXFIS	VS14	2	0	[1ih5, 1h6i]
IAQCVGAIVATAILS	IS14	AVVAEFLATTLFXFI	AI14	2	0	[1ih5]
IAQCVGAIVATAILS	IS14	VAEFLATTLFXFIXI	VI14	2	0	[1ih5, 1h6i]
IAQCVGAIVATAILS	IS14	FLATTLFXFISIGSA	FA14	2	0	[1ih5, 1h6i]
IGMAFALAIAAVIYS	IS14	ILTEAIGTFLLMLVI	II14	1	3	[3ne2]
IYWLGPILGAFLAYS	IS14	GLXLEAFGTAILCLT	GT14	5	3	[2w1p]
IGMAFALAIAAVIYS	IS14	FXIGMAFXXAIAAVI	FI14	1	1	[3ne2]
IAQCVGAIVATAILS	IS14	EFLATXLFXFISXGS	ES14	2	0	[1ih5, 1h6i]
IYWLGPILGAFLAYS	IS14	EAFGTAILXLTVLML	EL14	5	3	[2w2e, 3zoj, 2w1p]
IAQCVGAIVATAILS	IS14	AEFXXTXLFXFISIG	AG14	2	0	[1ih5, 1h6i]
IGMAFALAIAAVIYS	IS14	AXVVGTFXLVFFGXG	AG14	1	0	[3ne2]
IGMAFALAIAAVIYS	IS14	FTAEVVGTFILVFFG	FG14	1	0	[3ne2]
IGMAFALAIAAVIYS	IS14	LTEAIGTFLLMLVIM	LM14	1	3	[3ne2]
IYWLGPILGAFLAYS	IS14	LEAFGTAILCLTVLM	LM14	5	3	[2w2e, 3zoj, 2w1p]
IGMAFALAIAAVIYS	IS14	GLVIGLTVGGIITTI	GI14	1	4	[3ne2]
IGMAFALAIAAVIYS	IS14	AIGXAFALAIAAXIY	AY14	1	1	[3ne2]
IYWLGPILGAFLAYS	IS14	FLEAFGTAILCLTVL	FL14	5	3	[2w2e, 3zoj, 2w1p]
IGMAFALAIAAVIYS	IS14	TEAIGTFLLMLVIMG	TG14	1	3	[3ne2]
IGMAFALAIAAVIYS	IS14	EAIGTFLLMLVIMGV	EV14	1	3	[3ne2]
IGMAFALAIAAVIYS	IS14	TAEVVGTFILVFFGP	TP14	1	0	[3ne2]
IYWLGPILGAFLAYS	IS14	RGLFLEAFGTAILCL	RL14	5	3	[2w1p]
AXVVGTFXLVFFGXG	AG14	MAFXLAIAAVIYSLG	MG14	0	1	[3ne2]
ALVYMIAQXXGAICG	AG14	AIAEFIATLLFLYIT	AT14	2	0	[4jc6, 1z98, 3cn6, 4ia4, 3cll, 2b5f, 3cn5]
ALSXGXSVTLGHLXG	AG14	AXAFGLXIGTLXQAL	AL14	4	1	[3d9s]
AEXFGTFWLVXGGXG	AG14	AQVVGGIVAXALLYL	AL14	0	2	[2o9e, 2o9f]
AEFXXXXXFVFFGXG	AG14	AXAFGLXIGTLXQAL	AL14	0	1	[3d9s]
AEXXXTFWLVXGGXG	AG14	AQVVGGIVAXALLYL	AL14	0	2	[2abm]
ALXVGFSLXLGHLXG	AG14	LQVALAFGLALATLV	LV14	4	1	[2b6o, 3m9i]
AEXXAXLFYVFFGXG	AG14	LQVALAFGLALATLV	LV14	0	1	[2b6o, 3m9i]
AEXXAXLFYVFFGXG	AG14	LRAICXXXAQLLGAV	LV14	0	2	[3m9i, 2b6p, 1ymg]
AICYXXAXLLGAVXG	AG14	RAIXAEFFAXLFYVF	RF14	2	0	[2b6p, 3m9i, 1ymg]
AKEVVGYVIAXXVGG	AG14	RKLAAESFGTFWLVF	RF14	2	0	[2o9e]
AQXVGAIVATAILSG	AG14	AVVAEFLATTLFXFI	AI14	2	0	[1ih5]
ALVYMIAQXXGAICG	AG14	AXIAEFIATLLFLYI	AI14	2	0	[2b5f]
AQXVGAIVATAILSG	AG14	VAEFLATTLFXFIXI	VI14	2	0	[1ih5, 1h6i]
AXVVGTFXLVFFGXG	AG14	VPYIXAQFIGAAXGS	VS14	0	2	[3ne2]
AEFXAMILFXFISIG	AG14	VSLAFGLSIATLAQS	VS14	0	1	[1j4n]
AEFXXTXLFXFISIG	AG14	VSLAFGLSIATLAQS	VS14	0	1	[1fqy, 1h6i]
AQXVGAIVATAILSG	AG14	VXAEFLATTLFXFIS	VS14	2	0	[1ih5, 1h6i]
AQXVGAIVATAILSG	AG14	FLATTLFXFISIGSA	FA14	2	0	[1ih5, 1h6i]
AEFXXXXXFVFFGXG	AG14	FFYVAAQLXGAIAGA	FA14	0	2	[3d9s]
AKEVVGYVIAXXVGG	AG14	FWLVFGGSGSAVLAA	FA14	2	0	[2o9e]
AEFXXTGLLIFFGXG	AG14	SVIXGLGVAMAIYLT	ST14	0	1	[1fx8, 1ldi, 1ldf, 1lda]
AXVVGTFXLVFFGXG	AG14	ILTEAIGTFLLMLVI	II14	0	3	[3ne2]
AEXXXTFWLVXGGXG	AG14	IAIGLAXTLIXLISI	II14	0	4	[2abm, 1rc2, 3nk5]
AICYXXAXLLGAVXG	AG14	CAEFFASLFYVFFGL	CL14	2	0	[2b6p, 1ymg]
AICYXXAXLLGAVXG	AG14	IXAEFFAXLFYVFFG	IG14	2	0	[2b6p, 3m9i, 1ymg]
AICYXXAXLLGAVXG	AG14	FFAXLFYVFFGLGAS	FS14	2	0	[2b6p, 3m9i]
AICYXXAXLLGAVXG	AG14	AIXAEFFAXLFYVFF	AF14	2	0	[2b6p, 3m9i, 1ymg]
AEXFGTFWLVXGGXG	AG14	FAGVALAFGLTVLTM	FM14	0	1	[2o9e, 2o9f]
AEXFGTFWLVXGGXG	AG14	AFGLTVLTMAFAVGH	AH14	0	1	[2o9e]
AEXFGTFWLVXGGXG	AG14	GFAGXALAFGLXVLT	GT14	0	1	[2o9e, 2o9f]
AEXFGTFWLVXGGXG	AG14	GLTVLTMAXAVGXIS	GS14	0	1	[2o9e]
ALVYMIAQXXGAICG	AG14	AEFIATLLFLYITVA	AA14	2	0	[4jc6, 1z98, 3cn6, 4ia4, 3cll, 2b5f, 3cn5]
AEFXXTXLFXFISIG	AG14	AXMYIIAQCXGAXVA	AA14	0	2	[1fqy, 1h6i]
AEXFGTFWLVXGGXG	AG14	AXXXXAXGLTVLTMA	AA14	0	1	[2o9e, 2o9f]
AEFXAMILFXFISIG	AG14	AXMYIIAQCXGAXVA	AA14	0	2	[1j4n]
AKEVVGYVIAXXVGG	AG14	EXFGTFWLVFGGXGS	ES14	2	0	[2o9e]
ALSXGXSVTLGHLXG	AG14	EFLAXXXFVFFGXGS	ES14	4	0	[3d9s]
AQXVGAIVATAILSG	AG14	EFLATXLFXFISXGS	ES14	2	0	[1ih5, 1h6i]
ALSXGXSVTLGHLXG	AG14	EXXXTFQLXLCIFAS	ES14	4	3	[3d9s]
AXVVGTFXLVFFGXG	AG14	FXIGMAFXXAIAAVI	FI14	0	1	[3ne2]
AEXFGTFWLVXGGXG	AG14	FGLTVLTMAXAVGXI	FI14	0	1	[2o9e]
AXVVGTFXLVFFGXG	AG14	GXAFALAIAAVIYXL	GL14	0	1	[3ne2]
AKEVVGYVIAXXVGG	AG14	GTFWLVFGGSGSAVL	GL14	2	0	[2o9e]
AICYXXAXLLGAVXG	AG14	FAEFXATLFYVFFGL	FL14	2	0	[3m9i]
ALSXGXSVTLGHLXG	AG14	FAEFXAXLXFVFFGL	FL14	4	0	[3d9s]
AEFXXTGLLIFFGXG	AG14	FIVSQVAGAFCAAXL	FL14	0	2	[1fx8, 1ldi, 1ldf, 1lda]
AEFXXXXXFVFFGXG	AG14	FYXAAQLVGAIXGAG	FG14	0	2	[3d9s]
ALXVGFSLXLGHLXG	AG14	IVEIFLTLQFVLCIF	IF14	4	3	[2b6o, 2b6p, 3m9i, 2c32, 1ymg, 3j41, 1sor]
AXVVGTFXLVFFGXG	AG14	IXAQFIGAALGSLLF	IF14	0	2	[3ne2]
AXVVGTFXLVFFGXG	AG14	LTEAIGTFLLMLVIM	LM14	0	3	[3ne2]
ALSXGXSVTLGHLXG	AG14	VVELILTFQLALCIF	VF14	4	3	[3d9s]
AEFXXTGLLIFFGXG	AG14	IVSQVAGAFCAAALV	IV14	0	2	[1fx8, 1ldi, 1ldf, 1lda]
ALVYMIAQXXGAICG	AG14	IAEFIATLLFLYITV	IV14	2	0	[4jc6, 1z98, 3cn6, 4ia4, 3cll, 2b5f, 3cn5]
AEFXXTGLLIFFGXG	AG14	PFIVSQVAXAFCAAA	PA14	0	2	[1fx8, 1ldi, 1ldf, 1lda]
AEFXAMILFXFISIG	AG14	LXAIMYIIAQCXGAI	LI14	0	2	[1j4n]
AEFXXXXXFVFFGXG	AG14	LXIGXSVXLGHLXGI	LI14	0	4	[3d9s]
ALXVGFSLXLGHLXG	AG14	ATIVEIFLTLQXVLC	AC14	4	3	[2b6o, 2b6p, 3m9i, 2c32, 1ymg, 1sor]
ALSXGXSVTLGHLXG	AG14	AMVVELILTFQLXLC	AC14	4	3	[3d9s]
AEFXXTGLLIFFGXG	AG14	EISVIXGLGVAMAIY	EY14	0	1	[1fx8, 1ldi, 1ldf, 1lda]
AXVVGTFXLVFFGXG	AG14	GLVIGLTVGGIITTI	GI14	0	4	[3ne2]
AXVVGTFXLVFFGXG	AG14	AIGXAFALAIAAXIY	AY14	0	1	[3ne2]
ALSXGXSVTLGHLXG	AG14	MVVELILTFQLALCI	MI14	4	3	[3d9s]
AEXXAXLFYVFFGXG	AG14	MVAQLLGAVAGAAVL	ML14	0	2	[2b6p, 2c32, 1ymg, 3j41]
AEXXAXLFYVFFGXG	AG14	RAICYXXAQLLGAVA	RA14	0	2	[3m9i, 2b6p, 1ymg]
ALXVGFSLXLGHLXG	AG14	TIVEIFLTLQFVLCI	TI14	4	3	[2b6o, 2b6p, 3m9i, 2c32, 1ymg, 1sor]
AEXFGTFWLVXGGXG	AG14	KEVVGYVIAQVVGGI	KI14	0	2	[2o9e]
AEXFGTFWLVXGGXG	AG14	IAQVVGGIVAAALLY	IY14	0	2	[2o9e, 2o9f]
ALXVGFSLXLGHLXG	AG14	IFXTLQFVLCIFXTY	IY14	4	3	[2b6p, 3m9i, 1ymg]
AEXXXTFWLVXGGXG	AG14	IAQVVGGIVAAALLY	IY14	0	2	[2abm]
ALVYMIAQXXGAICG	AG14	EFIATLLFLYITVAT	ET14	2	0	[4jc6, 1z98, 3cn6, 4ia4, 3cll, 2b5f, 3cn5]
ALXVGFSLXLGHLXG	AG14	EIFXTLQFVLCIFXT	ET14	4	3	[2b6o, 2b6p, 3m9i, 2c32, 1ymg, 3j41]
AXVVGTFXLVFFGXG	AG14	EAIGTFLLMLVIMGV	EV14	0	3	[3ne2]
AEXFGTFWLVXGGXG	AG14	EVVGYVIAQVVGGIV	EV14	0	2	[2o9e]
AXVVGTFXLVFFGXG	AG14	QAILTEAIGTFLLML	QL14	0	3	[3ne2]
ALSXGXSVTLGHLXG	AG14	QAMVVELILTXQLXL	QL14	4	3	[3d9s]
ALXVGFSLXLGHLXG	AG14	QATIVEIFLTLQXVL	QL14	4	3	[2b6o, 2b6p, 3m9i, 2c32, 1ymg, 1sor]
AEFXXTGLLIFFGXG	AG14	QVAGAFCAAALVYGL	QL14	0	2	[1lda]
AKEVVGYVIAXXVGG	AG14	SFGTFWLVFGGSGSA	SA14	2	0	[2o9e]
AEXFGTFWLVXGGXG	AG14	QVVGGIVAAALLYLI	QI14	0	2	[2o9e, 2o9f]
AEFXXTGLLIFFGXG	AG14	SQVAGAFCAAALVYG	SG14	0	2	[1lda]
AKEVVGYVIAXXVGG	AG14	TFWLVFGGSGSAVLA	TA14	2	0	[2o9e]
AKEVVGYVIAXXVGG	AG14	FRKLAAESFGTFWLV	FV14	2	0	[2o9e]
AKEVVGYVIAXXVGG	AG14	FGTFWLVFGGSGSAV	FV14	2	0	[2o9e]
ALVYMIAQXXGAICG	AG14	FIATLLFLYITVATV	FV14	2	0	[2b5f]
AEXXXTFWLVXGGXG	AG14	PIAIGLAXTLIXLIS	PS14	0	4	[2abm, 1rc2, 3nk5]
AEFXAMILFXFISIG	AG14	KVSLAFGLSIATLAQ	KQ14	0	1	[1j4n]
AEFXXTXLFXFISIG	AG14	KVSLAFGLSIATLAQ	KQ14	0	1	[1ih5, 1fqy, 1h6i]
AEFXXTXLFXFISIG	AG14	SLAFGLSIATLAQSV	SV14	0	1	[1fqy, 1h6i]
AEFXAMILFXFISIG	AG14	SLAFGLSIATLAQSV	SV14	0	1	[1j4n]
AXVVGTFXLVFFGXG	AG14	TEAIGTFLLMLVIMG	TG14	0	3	[3ne2]
ALXVGFSLXLGHLXG	AG14	GQATIVEIFLTLQFV	GV14	4	3	[2b6o, 3m9i]
AKEVVGYVIAXXVGG	AG14	KLXAEXFGTFWLVFG	KG14	2	0	[2o9e]
AEFXXTXLFXFISIG	AG14	DNVKVSLAFGLSIAT	DT14	0	1	[1ih5]
ALVYMIAQXXGAICG	AG14	RAAIAEFIATLLFLY	RY14	2	0	[2b5f]
AEFXAMILFXFISIG	AG14	IMYIIAQCVGAIVAT	IT14	0	2	[1j4n]
AEFXXTXLFXFISIG	AG14	NVKVSLAFGLSIATL	NL14	0	1	[1ih5]
AEFXXXXXFVFFGXG	AG14	PALSIGLSVTLGHLV	PV14	0	4	[3d9s]
TALGAEIIGTFVLVY	TY14	AIAEFIATLLFLYIT	AT14	3	0	[1z98, 3cn6, 4jc6, 4ia4, 3cll, 2b5f, 3cn5]
AEFXAMILFXFISIG	AG14	RAIMYIIAQCVGAIV	RV14	0	2	[1j4n]
TALGAEIIGTFVLVY	TY14	AXIAEFIATLLFLYI	AI14	3	0	[2b5f]
TALGAEIIGTFVLVY	TY14	FWVGPFIGAAVAAAY	FY14	3	5	[1z98, 3cn6, 4jc6, 4ia4, 3cll, 2b5f, 3cn5]
TALGAEIIGTFVLVY	TY14	APLPIGFAVFMVHLA	AA14	3	4	[1z98, 3cn6, 4jc6, 4ia4, 3cll, 2b5f, 3cn5]
TALGAEIIGTFVLVY	TY14	AEFIATLLFLYITVA	AA14	3	0	[1z98, 3cn6, 4jc6, 4ia4, 3cll, 2b5f, 3cn5]
TALGAEIIGTFVLVY	TY14	WXFWVGPFIGAAXAA	WA14	3	5	[1z98, 3cn6, 4jc6, 4ia4, 3cll, 2b5f, 3cn5]
TALGAEIIGTFVLVY	TY14	PLPIGFAVFMVHLAT	PT14	3	4	[1z98, 3cn6, 4jc6, 4ia4, 3cll, 2b5f, 3cn5]
TALGAEIIGTFVLVY	TY14	LXIGFAVFMVHLATI	LI14	3	4	[1z98, 3cn6, 4jc6, 4ia4, 3cll, 2b5f, 3cn5]
TALGAEIIGTFVLVY	TY14	IAEFIATLLFLYITV	IV14	3	0	[1z98, 3cn6, 4jc6, 4ia4, 3cll, 2b5f, 3cn5]
TALGAEIIGTFVLVY	TY14	WVGPFIGAAVAAAYH	WH14	3	5	[1z98, 3cn6, 4jc6, 4ia4, 3cll, 2b5f, 3cn5]
TALGAEIIGTFVLVY	TY14	GPFIGAAVAAAYHQY	GY14	3	5	[2b5f]
TALGAEIIGTFVLVY	TY14	EFIATLLFLYITVAT	ET14	3	0	[1z98, 3cn6, 4jc6, 4ia4, 3cll, 2b5f, 3cn5]
TALGAEIIGTFVLVY	TY14	FIATLLFLYITVATV	FV14	3	0	[2b5f]
TALGAEIIGTFVLVY	TY14	LAPLPIGFAVFMVHL	LL14	3	4	[2b5f]
TALGAEIIGTFVLVY	TY14	RAAIAEFIATLLFLY	RY14	3	0	[2b5f]
TALGAEIIGTFVLVY	TY14	DDQWIFWVGPFIGAA	DA14	3	5	[2b5f]
TALGAEIIGTFVLVY	TY14	VGPFIGAAVAAAYHQ	VQ14	3	5	[2b5f]
TALGAEIIGTFVLVY	TY14	DQWIFWVGPFIGAAV	DV14	3	5	[2b5f]
TALGAEIIGTFVLVY	TY14	QWIFWVGPFIGAAVA	QA14	3	5	[2b5f]
AIAEFIATLLFLYIT	AT14	MIAQCLGAICGVGLV	MV14	0	2	[3cn6, 4jc6, 1z98, 4ia4, 3cll, 2b5f, 3cn5]
TALGAEIIGTFVLVY	TY14	PFIGAAVAAAYHQYV	PV14	3	5	[2b5f]
AGLVIGLTVXGIITT	AT14	MAFXLAIAAVIYSLG	MG14	4	1	[3ne2]
AIAEFIATLLFLYIT	AT14	LGXEIIGTFVLVYTV	LV14	0	3	[3cn6, 4jc6, 1z98, 4ia4, 3cll, 2b5f, 3cn5]
AIAEFIATLLFLYIT	AT14	LGIAWAFGGMIFVLV	LV14	0	1	[2b5f]
AWAFGGMIFVLVYCT	AT14	LGXEIIGTFVLVYTV	LV14	1	3	[1z98, 3cn6, 4jc6, 4ia4, 3cll, 2b5f, 3cn5]
AIAEFIATLLFLYIT	AT14	LVYMIAQCLXAICGV	LV14	0	2	[3cn6, 4jc6, 1z98, 4ia4, 3cll, 2b5f, 3cn5]
AWAFGGMIFVLVYCT	AT14	AXIAEFIATLLFLYI	AI14	1	0	[2b5f]
ALGAXIIXTFVLVYT	AT14	AXIAEFIATLLFLYI	AI14	3	0	[2b5f]
ALGAXIIXTFVLVYT	AT14	FWVGPFIGAAVAAAY	FY14	3	5	[1z98, 3cn6, 4jc6, 4ia4, 3cll, 2b5f, 3cn5]
AGLVIGLTVXGIITT	AT14	ILTEAIGTFLLMLVI	II14	4	3	[3ne2]
AIAEFIATLLFLYIT	AT14	AQXLGAICGVGLVKA	AA14	0	2	[2b5f]
ALGAXIIXTFVLVYT	AT14	APLPIGFAVFMVHLA	AA14	3	4	[1z98, 3cn6, 4jc6, 4ia4, 3cll, 2b5f, 3cn5]
ALGAXIIXTFVLVYT	AT14	AEFIATLLFLYITVA	AA14	3	0	[1z98, 3cn6, 4jc6, 4ia4, 3cll, 2b5f, 3cn5]
AWAFGGMIFVLVYCT	AT14	AEFIATLLFLYITVA	AA14	1	0	[1z98, 3cn6, 4jc6, 4ia4, 3cll, 2b5f, 3cn5]
AIAEFIATLLFLYIT	AT14	APLPIGFAVFMVHLA	AA14	0	4	[3cn6, 4jc6, 1z98, 4ia4, 3cll, 2b5f, 3cn5]
AWAFGGMIFVLVYCT	AT14	APLPIGFAVFMVHLA	AA14	1	4	[1z98, 3cn6, 4jc6, 4ia4, 3cll, 2b5f, 3cn5]
ALGAXIIXTFVLVYT	AT14	WXFWVGPFIGAAXAA	WA14	3	5	[1z98, 3cn6, 4jc6, 4ia4, 3cll, 2b5f, 3cn5]
AIAEFIATLLFLYIT	AT14	WAFGGMIFVLVYCTA	WA14	0	1	[3cn6, 4jc6, 1z98, 4ia4, 3cll, 2b5f, 3cn5]
AGLVIGLTVXGIITT	AT14	FXIGMAFXXAIAAVI	FI14	4	1	[3ne2]
ALGAXIIXTFVLVYT	AT14	PLPIGFAVFMVHLAT	PT14	3	4	[1z98, 3cn6, 4jc6, 4ia4, 3cll, 2b5f, 3cn5]
AIAEFIATLLFLYIT	AT14	PLPIGFAVFMVHLAT	PT14	0	4	[3cn6, 4jc6, 1z98, 4ia4, 3cll, 2b5f, 3cn5]
AWAFGGMIFVLVYCT	AT14	PLPIGFAVFMVHLAT	PT14	1	4	[1z98, 3cn6, 4jc6, 4ia4, 3cll, 2b5f, 3cn5]
AGLVIGLTVXGIITT	AT14	GXAFALAIAAVIYXL	GL14	4	1	[3ne2]
AGLVIGLTVXGIITT	AT14	LTEAIGTFLLMLVIM	LM14	4	3	[3ne2]
ALGAXIIXTFVLVYT	AT14	IAEFIATLLFLYITV	IV14	3	0	[1z98, 3cn6, 4jc6, 4ia4, 3cll, 2b5f, 3cn5]
AWAFGGMIFVLVYCT	AT14	IAEFIATLLFLYITV	IV14	1	0	[1z98, 3cn6, 4jc6, 4ia4, 3cll, 2b5f, 3cn5]
AIAEFIATLLFLYIT	AT14	LRALVYMIAQCXXAI	LI14	0	2	[2b5f]
AIAEFIATLLFLYIT	AT14	LXIGFAVFMVHLATI	LI14	0	4	[3cn6, 4jc6, 1z98, 4ia4, 3cll, 2b5f, 3cn5]
AWAFGGMIFVLVYCT	AT14	LXIGFAVFMVHLATI	LI14	1	4	[1z98, 3cn6, 4jc6, 4ia4, 3cll, 2b5f, 3cn5]
ALGAXIIXTFVLVYT	AT14	LXIGFAVFMVHLATI	LI14	3	4	[1z98, 3cn6, 4jc6, 4ia4, 3cll, 2b5f, 3cn5]
ALGAXIIXTFVLVYT	AT14	WVGPFIGAAVAAAYH	WH14	3	5	[1z98, 3cn6, 4jc6, 4ia4, 3cll, 2b5f, 3cn5]
AGLVIGLTVXGIITT	AT14	AIGXAFALAIAAXIY	AY14	4	1	[3ne2]
AIAEFIATLLFLYIT	AT14	IAWAFGGMIFVLVYC	IC14	0	1	[3cn6, 4jc6, 1z98, 4ia4, 3cll, 2b5f, 3cn5]
ALGAXIIXTFVLVYT	AT14	GPFIGAAVAAAYHQY	GY14	3	5	[2b5f]
AIAEFIATLLFLYIT	AT14	GIAWAFGGMIFVLVY	GY14	0	1	[3cn6, 4jc6, 1z98, 4ia4, 3cll, 2b5f, 3cn5]
ALGAXIIXTFVLVYT	AT14	EFIATLLFLYITVAT	ET14	3	0	[1z98, 3cn6, 4jc6, 4ia4, 3cll, 2b5f, 3cn5]
AWAFGGMIFVLVYCT	AT14	EFIATLLFLYITVAT	ET14	1	0	[1z98, 3cn6, 4jc6, 4ia4, 3cll, 2b5f, 3cn5]
AGLVIGLTVXGIITT	AT14	EAIGTFLLMLVIMGV	EV14	4	3	[3ne2]
ALGAXIIXTFVLVYT	AT14	FIATLLFLYITVATV	FV14	3	0	[2b5f]
AWAFGGMIFVLVYCT	AT14	FIATLLFLYITVATV	FV14	1	0	[2b5f]
AGLVIGLTVXGIITT	AT14	QAILTEAIGTFLLML	QL14	4	3	[3ne2]
AWAFGGMIFVLVYCT	AT14	LAPLPIGFAVFMVHL	LL14	1	4	[2b5f]
AIAEFIATLLFLYIT	AT14	LAPLPIGFAVFMVHL	LL14	0	4	[2b5f]
ALGAXIIXTFVLVYT	AT14	LAPLPIGFAVFMVHL	LL14	3	4	[2b5f]
AGLVIGLTVXGIITT	AT14	TEAIGTFLLMLVIMG	TG14	4	3	[3ne2]
AIAEFIATLLFLYIT	AT14	GTALGAEIIGXFXLV	GV14	0	3	[2b5f]
AWAFGGMIFVLVYCT	AT14	RAAIAEFIATLLFLY	RY14	1	0	[2b5f]
ALGAXIIXTFVLVYT	AT14	RAAIAEFIATLLFLY	RY14	3	0	[2b5f]
ALGAXIIXTFVLVYT	AT14	PFIGAAVAAAYHQYV	PV14	3	5	[2b5f]
ALGAXIIXTFVLVYT	AT14	DDQWIFWVGPFIGAA	DA14	3	5	[2b5f]
ALGAXIIXTFVLVYT	AT14	DQWIFWVGPFIGAAV	DV14	3	5	[2b5f]
ALGAXIIXTFVLVYT	AT14	VGPFIGAAVAAAYHQ	VQ14	3	5	[2b5f]
AIAEFIATLLFLYIT	AT14	RALVYMIAQCLGAIC	RC14	0	2	[2b5f]
AIAEFIATLLFLYIT	AT14	IAQCLGAICGVGLVK	IK14	0	2	[2b5f]
AIAEFIATLLFLYIT	AT14	QCLGAICGVGLVKAF	QF14	0	2	[2b5f]
ALGAXIIXTFVLVYT	AT14	QWIFWVGPFIGAAVA	QA14	3	5	[2b5f]
LGXEIIGTLQLVLCV	LV14	APLAXGLSVALGHLL	AL14	3	4	[1fqy, 1h6i]
LRAICXXXAQLLGAV	LV14	RAIXAEFFAXLFYVF	RF14	2	0	[2b6p, 3m9i, 1ymg]
LQVALAFGLALATLV	LV14	RAIXAEFFAXLFYVF	RF14	1	0	[3m9i]
LGXEIIGTFVLVYTV	LV14	AXIAEFIATLLFLYI	AI14	3	0	[2b5f]
LVYMIAQCLXAICGV	LV14	AXIAEFIATLLFLYI	AI14	2	0	[2b5f]
LFLEAFGTAILCLTV	LV14	APFVIGIAXLIAXLI	AI14	3	4	[2w2e, 3zoj, 2w1p]
LGIAWAFGGMIFVLV	LV14	AXIAEFIATLLFLYI	AI14	1	0	[2b5f]
LGXEIIGTFVLVYTV	LV14	FWVGPFIGAAVAAAY	FY14	3	5	[1z98, 3cn6, 4jc6, 4ia4, 3cll, 2b5f, 3cn5]
LRAICXXXAQLLGAV	LV14	CAEFFASLFYVFFGL	CL14	2	0	[2b6p, 1ymg]
LQVALAFGLALATLV	LV14	FFAXLFYVFFGLGAS	FS14	1	0	[2b6o, 3m9i]
LRAICXXXAQLLGAV	LV14	FFAXLFYVFFGLGAS	FS14	2	0	[2b6p, 3m9i]
LRAICXXXAQLLGAV	LV14	IXAEFFAXLFYVFFG	IG14	2	0	[2b6p, 3m9i, 1ymg]
LQVALAFGLALATLV	LV14	IXAEFFAXLFYVFFG	IG14	1	0	[3m9i]
LQVALAFGLALATLV	LV14	AIXAEFFAXLFYVFF	AF14	1	0	[3m9i]
LRAICXXXAQLLGAV	LV14	AIXAEFFAXLFYVFF	AF14	2	0	[2b6p, 3m9i, 1ymg]
LVYMIAQCLXAICGV	LV14	AEFIATLLFLYITVA	AA14	2	0	[4jc6, 1z98, 3cn6, 4ia4, 3cll, 2b5f, 3cn5]
LGIAWAFGGMIFVLV	LV14	APLPIGFAVFMVHLA	AA14	1	4	[2b5f]
LGXEIIGTFVLVYTV	LV14	APLPIGFAVFMVHLA	AA14	3	4	[1z98, 3cn6, 4jc6, 4ia4, 3cll, 2b5f, 3cn5]
LGXEIIGTFVLVYTV	LV14	AEFIATLLFLYITVA	AA14	3	0	[1z98, 3cn6, 4jc6, 4ia4, 3cll, 2b5f, 3cn5]
LGIAWAFGGMIFVLV	LV14	AEFIATLLFLYITVA	AA14	1	0	[2b5f]
LFLEAFGTAILCLTV	LV14	FXXGIAXXIAXLICI	FI14	3	4	[2w2e, 3zoj, 2w1p]
LGXEIIGTLQLVLCV	LV14	FWVXPFIGXALAVLI	FI14	3	5	[1fqy, 1h6i]
LGXEIIGTFVLVYTV	LV14	WXFWVGPFIGAAXAA	WA14	3	5	[1z98, 3cn6, 4jc6, 4ia4, 3cll, 2b5f, 3cn5]
LGXEIIGTFVLVYTV	LV14	WAFGGMIFVLVYCTA	WA14	3	1	[1z98, 3cn6, 4jc6, 4ia4, 3cll, 2b5f, 3cn5]
LCLGWGLAVFFGILV	LV14	FLGTFVLMFLGEGAT	FT14	1	0	[3c02]
LFLEAFGTAILCLTV	LV14	PFVIGIALLIAHLIC	PC14	3	4	[2w2e, 3zoj, 2w1p]
LGIAWAFGGMIFVLV	LV14	PLPIGFAVFMVHLAT	PT14	1	4	[2b5f]
LGXEIIGTFVLVYTV	LV14	PLPIGFAVFMVHLAT	PT14	3	4	[1z98, 3cn6, 4jc6, 4ia4, 3cll, 2b5f, 3cn5]
LQVALAFGLALATLV	LV14	FAEFXATLFYVFFGL	FL14	1	0	[2b6o, 3m9i]
LRAICXXXAQLLGAV	LV14	FAEFXATLFYVFFGL	FL14	2	0	[3m9i]
LGXEIIGTLQLVLCV	LV14	FIGXXLXVLIYDFIL	FL14	3	5	[1h6i]
LQVALAFGLALATLV	LV14	GSVALAVGFSLTLGH	GH14	1	4	[3m9i]
LQVALAFGLALATLV	LV14	VALAXGFSLTLGHLF	VF14	1	4	[2b6o, 3m9i]
LQVALAFGLALATLV	LV14	LAVGFSLTLGHLFGM	LM14	1	4	[2b6o, 3m9i]
LGIAWAFGGMIFVLV	LV14	LXIGFAVFMVHLATI	LI14	1	4	[2b5f]
LGXEIIGTFVLVYTV	LV14	LXIGFAVFMVHLATI	LI14	3	4	[1z98, 3cn6, 4jc6, 4ia4, 3cll, 2b5f, 3cn5]
LGXEIIGTLQLVLCV	LV14	LXIGXSVALGHLXXI	LI14	3	4	[1fqy, 1h6i]
LVYMIAQCLXAICGV	LV14	IAEFIATLLFLYITV	IV14	2	0	[4jc6, 1z98, 3cn6, 4ia4, 3cll, 2b5f, 3cn5]
LGIAWAFGGMIFVLV	LV14	IAEFIATLLFLYITV	IV14	1	0	[2b5f]
LGXEIIGTFVLVYTV	LV14	IAEFIATLLFLYITV	IV14	3	0	[1z98, 3cn6, 4jc6, 4ia4, 3cll, 2b5f, 3cn5]
LFLEAFGTAILCLTV	LV14	WLXPILGAFLAYSIW	WW14	3	5	[2w2e, 3zoj, 2w1p]
LGXEIIGTLQLVLCV	LV14	PLAIGXSVALGHLLA	PA14	3	4	[1fqy, 1h6i]
LGXEIIGTFVLVYTV	LV14	WVGPFIGAAVAAAYH	WH14	3	5	[1z98, 3cn6, 4jc6, 4ia4, 3cll, 2b5f, 3cn5]
LGXEIIGTFVLVYTV	LV14	IAWAFGGMIFVLVYC	IC14	3	1	[1z98, 3cn6, 4jc6, 4ia4, 3cll, 2b5f, 3cn5]
LGXEIIGTFVLVYTV	LV14	GIAWAFGGMIFVLVY	GY14	3	1	[1z98, 3cn6, 4jc6, 4ia4, 3cll, 2b5f, 3cn5]
LGXEIIGTFVLVYTV	LV14	GPFIGAAVAAAYHQY	GY14	3	5	[2b5f]
LGXEIIGTLQLVLCV	LV14	SXPLAIGXSXXXGHL	SL14	3	4	[1fqy]
LQVALAFGLALATLV	LV14	SXXLAXGFXXTLGHL	SL14	1	4	[2b6o, 3m9i]
LCLGWGLAVFFGILV	LV14	KLSSVVGXIILCIGI	KI14	1	4	[3c02]
LGIAWAFGGMIFVLV	LV14	EFIATLLFLYITVAT	ET14	1	0	[2b5f]
LVYMIAQCLXAICGV	LV14	EFIATLLFLYITVAT	ET14	2	0	[4jc6, 1z98, 3cn6, 4ia4, 3cll, 2b5f, 3cn5]
LGXEIIGTFVLVYTV	LV14	EFIATLLFLYITVAT	ET14	3	0	[1z98, 3cn6, 4jc6, 4ia4, 3cll, 2b5f, 3cn5]
LCLGWGLAVFFGILV	LV14	SVVGLIILCIGITFG	SG14	1	4	[3c02]
LVYMIAQCLXAICGV	LV14	FIATLLFLYITVATV	FV14	2	0	[2b5f]
LGIAWAFGGMIFVLV	LV14	FIATLLFLYITVATV	FV14	1	0	[2b5f]
LGXEIIGTFVLVYTV	LV14	FIATLLFLYITVATV	FV14	3	0	[2b5f]
LCLGWGLAVFFGILV	LV14	SSVVGLIILCIGITF	SF14	1	4	[3c02]
LGIAWAFGGMIFVLV	LV14	LAPLPIGFAVFMVHL	LL14	1	4	[2b5f]
LGXEIIGTFVLVYTV	LV14	LAPLPIGFAVFMVHL	LL14	3	4	[2b5f]
LGXEIIGTLQLVLCV	LV14	HWIXWVGPFIGGALA	HA14	3	5	[1fqy]
LGXEIIGTLQLVLCV	LV14	WIFWVGPFIGXALAV	WV14	3	5	[1fqy, 1h6i]
LVYMIAQCLXAICGV	LV14	RAAIAEFIATLLFLY	RY14	2	0	[2b5f]
LGXEIIGTFVLVYTV	LV14	RAAIAEFIATLLFLY	RY14	3	0	[2b5f]
LGIAWAFGGMIFVLV	LV14	RAAIAEFIATLLFLY	RY14	1	0	[2b5f]
LGXEIIGTLQLVLCV	LV14	NHWIFWVGPFIGGAL	NL14	3	5	[1fqy]
LCLGWGLAVFFGILV	LV14	IGEFLGTFVLMFLGE	IE14	1	0	[3c02]
LCLGWGLAVFFGILV	LV14	GEFLGTFVLMFLGEG	GG14	1	0	[3c02]
LGXEIIGTLQLVLCV	LV14	PFIGXALAVLIYDFI	PI14	3	5	[1fqy, 1h6i]
LGXEIIGTFVLVYTV	LV14	PFIGAAVAAAYHQYV	PV14	3	5	[2b5f]
LGXEIIGTFVLVYTV	LV14	DQWIFWVGPFIGAAV	DV14	3	5	[2b5f]
LGXEIIGTFVLVYTV	LV14	DDQWIFWVGPFIGAA	DA14	3	5	[2b5f]
LGXEIIGTFVLVYTV	LV14	VGPFIGAAVAAAYHQ	VQ14	3	5	[2b5f]
LGXEIIGTFVLVYTV	LV14	QWIFWVGPFIGAAVA	QA14	3	5	[2b5f]
MIAQCLGAICGVGLV	MV14	AXIAEFIATLLFLYI	AI14	2	0	[2b5f]
MIAQCLGAICGVGLV	MV14	AEFIATLLFLYITVA	AA14	2	0	[4jc6, 1z98, 3cn6, 4ia4, 3cll, 2b5f, 3cn5]
MIAQCLGAICGVGLV	MV14	IAEFIATLLFLYITV	IV14	2	0	[4jc6, 1z98, 3cn6, 4ia4, 3cll, 2b5f, 3cn5]
MIAQCLGAICGVGLV	MV14	EFIATLLFLYITVAT	ET14	2	0	[4jc6, 1z98, 3cn6, 4ia4, 3cll, 2b5f, 3cn5]
MIAQCLGAICGVGLV	MV14	FIATLLFLYITVATV	FV14	2	0	[2b5f]
MIAQCLGAICGVGLV	MV14	RAAIAEFIATLLFLY	RY14	2	0	[2b5f]
APLAXGLSVALGHLL	AL14	VSLAFGLSIATLAQS	VS14	4	1	[1fqy, 1h6i]
AQVVGGIVAXALLYL	AL14	RKLAAESFGTFWLVF	RF14	2	0	[2o9e]
AQVVGGIVAXALLYL	AL14	FWLVFGGSGSAVLAA	FA14	2	0	[2o9e, 2o9f]
AVEMVITAILMGLIL	AL14	IVGAIVGAFAYRKLI	II14	3	5	[1fx8, 1ldi, 1ldf, 1lda]
AQVVGGIVAXALLYL	AL14	EXXGTFWLVFGGXGS	ES14	2	0	[2abm]
AQVVGGIVAXALLYL	AL14	EXFGTFWLVFGGXGS	ES14	2	0	[2o9e, 2o9f]
AXAFGLXIGTLXQAL	AL14	EFLAXXXFVFFGXGS	ES14	1	0	[3d9s]
AXAFGLXIGTLXQAL	AL14	EXXXTFQLXLCIFAS	ES14	1	3	[3d9s]
AVEMVITAILMGLIL	AL14	PLLIGLLIAVIGASM	PM14	3	4	[1fx8, 1ldi, 1ldf, 1lda]
AQVVGGIVAXALLYL	AL14	GTFWLVFGGSGSAVL	GL14	2	0	[2o9e, 2o9f]
APLAXGLSVALGHLL	AL14	GIXIIXTLQLVLCVL	GL14	4	3	[1ih5, 1fqy, 1h6i]
AXAFGLXIGTLXQAL	AL14	FAEFXAXLXFVFFGL	FL14	1	0	[3d9s]
AVEMVITAILMGLIL	AL14	VPLFGPIVGAIVGAF	VF14	3	5	[1fx8, 1ldi, 1ldf, 1lda]
AXAFGLXIGTLXQAL	AL14	VVELILTFQLALCIF	VF14	1	3	[3d9s]
AVEMVITAILMGLIL	AL14	PLFGPIVGXIVGAFA	PA14	3	5	[1fx8, 1ldi, 1ldf, 1lda]
AQVVGGIVAXALLYL	AL14	LXVELVLSXGFLXXI	LI14	2	3	[2o9e, 2abm, 2o9f]
AXAFGLXIGTLXQAL	AL14	LXIGXSVXLGHLXGI	LI14	1	4	[3d9s]
AXAFGLXIGTLXQAL	AL14	AMVVELILTFQLXLC	AC14	1	3	[3d9s]
AQVVGGIVAXALLYL	AL14	AAECFGTFWLVFGGC	AC14	2	0	[2abm]
AXAFGLXIGTLXQAL	AL14	MVVELILTFQLALCI	MI14	1	3	[3d9s]
AQVVGGIVAXALLYL	AL14	SALVVELVLSAGFLL	SL14	2	3	[2o9e, 2o9f]
AXAFGLXIGTLXQAL	AL14	SXALSIXLSXXLGHL	SL14	1	4	[3d9s]
APLAXGLSVALGHLL	AL14	EIIGTLQLVLCVLAT	ET14	4	3	[1ih5, 1fqy, 1h6i]
AQVVGGIVAXALLYL	AL14	SFGTFWLVFGGSGSA	SA14	2	0	[2o9e, 2o9f]
AQVVGGIVAXALLYL	AL14	TFWLVFGGSGSAVLA	TA14	2	0	[2o9e, 2o9f]
AXAFGLXIGTLXQAL	AL14	QAMVVELILTXQLXL	QL14	1	3	[3d9s]
AQVVGGIVAXALLYL	AL14	FRKLAAESFGTFWLV	FV14	2	0	[2o9e]
AQVVGGIVAXALLYL	AL14	FGTFWLVFGGSGSAV	FV14	2	0	[2o9e, 2o9f]
AQVVGGIVAXALLYL	AL14	LSALVVELVLSAGFL	LL14	2	3	[2o9e, 2o9f]
APLAXGLSVALGHLL	AL14	KVSLAFGLSIATLAQ	KQ14	4	1	[1ih5, 1fqy, 1h6i]
APLAXGLSVALGHLL	AL14	SLAFGLSIATLAQSV	SV14	4	1	[1fqy, 1h6i]
AVEMVITAILMGLIL	AL14	LVPLFGXIVGXIVGA	LA14	3	5	[1fx8, 1ldi, 1ldf, 1lda]
AVEMVITAILMGLIL	AL14	FGPIVGAIVGAFAYR	FR14	3	5	[1fx8, 1ldi, 1ldf, 1lda]
AVEMVITAILMGLIL	AL14	LFGPIVGAIVGAFAY	LY14	3	5	[1fx8, 1ldi, 1ldf, 1lda]
AQVVGGIVAXALLYL	AL14	KLXAEXFGTFWLVFG	KG14	2	0	[2o9e]
APLAXGLSVALGHLL	AL14	GLGIEIIGTLQLVLC	GC14	4	3	[1fqy]
APLAXGLSVALGHLL	AL14	DNVKVSLAFGLSIAT	DT14	4	1	[1ih5]
APLAXGLSVALGHLL	AL14	NVKVSLAFGLSIATL	NL14	4	1	[1ih5]
AVEMVITAILMGLIL	AL14	GXIVGXIVGAFAYRK	GK14	3	5	[1fx8, 1ldi, 1ldf, 1lda]
AXAFGLXIGTLXQAL	AL14	PALSIGLSVTLGHLV	PV14	1	4	[3d9s]
MAFXLAIAAVIYSLG	MG14	ILTEAIGTFLLMLVI	II14	1	3	[3ne2]
MAFXLAIAAVIYSLG	MG14	FXIGMAFXXAIAAVI	FI14	1	1	[3ne2]
MAFXLAIAAVIYSLG	MG14	FTAEVVGTFILVFFG	FG14	1	0	[3ne2]
MAFXLAIAAVIYSLG	MG14	LTEAIGTFLLMLVIM	LM14	1	3	[3ne2]
MAFXLAIAAVIYSLG	MG14	AIGXAFALAIAAXIY	AY14	1	1	[3ne2]
MAFXLAIAAVIYSLG	MG14	GLVIGLTVGGIITTI	GI14	1	4	[3ne2]
MAFXLAIAAVIYSLG	MG14	EAIGTFLLMLVIMGV	EV14	1	3	[3ne2]
MAFXLAIAAVIYSLG	MG14	TEAIGTFLLMLVIMG	TG14	1	3	[3ne2]
MAFXLAIAAVIYSLG	MG14	TAEVVGTFILVFFGP	TP14	1	0	[3ne2]
RAVXAEFLAMILFXF	RF14	VSLAFGLSIATLAQS	VS14	0	1	[1j4n]
RKLAAESFGTFWLVF	RF14	FAGVALAFGLTVLTM	FM14	0	1	[2o9e]
RKLAAESFGTFWLVF	RF14	AFGLTVLTMAFAVGH	AH14	0	1	[2o9e]
RKLAAESFGTFWLVF	RF14	GFAGXALAFGLXVLT	GT14	0	1	[2o9e]
RKLAAESFGTFWLVF	RF14	GLTVLTMAXAVGXIS	GS14	0	1	[2o9e]
RKLAAESFGTFWLVF	RF14	AXXXXAXGLTVLTMA	AA14	0	1	[2o9e]
RAVXAEFLAMILFXF	RF14	AXMYIIAQCXGAXVA	AA14	0	2	[1j4n]
RKLAAESFGTFWLVF	RF14	FGLTVLTMAXAVGXI	FI14	0	1	[2o9e]
RAVXAEFLAMILFXF	RF14	LXAIMYIIAQCXGAI	LI14	0	2	[1j4n]
RAIXAEFFAXLFYVF	RF14	MVAQLLGAVAGAAVL	ML14	0	2	[2b6p, 1ymg]
RKLAAESFGTFWLVF	RF14	IAQVVGGIVAAALLY	IY14	0	2	[2o9e]
RKLAAESFGTFWLVF	RF14	KEVVGYVIAQVVGGI	KI14	0	2	[2o9e]
RAIXAEFFAXLFYVF	RF14	RAICYXXAQLLGAVA	RA14	0	2	[2b6p, 3m9i, 1ymg]
RKLAAESFGTFWLVF	RF14	EVVGYVIAQVVGGIV	EV14	0	2	[2o9e]
RKLAAESFGTFWLVF	RF14	QVVGGIVAAALLYLI	QI14	0	2	[2o9e]
RAVXAEFLAMILFXF	RF14	SLAFGLSIATLAQSV	SV14	0	1	[1j4n]
RAVXAEFLAMILFXF	RF14	KVSLAFGLSIATLAQ	KQ14	0	1	[1j4n]
RAVXAEFLAMILFXF	RF14	IMYIIAQCVGAIVAT	IT14	0	2	[1j4n]
RAVXAEFLAMILFXF	RF14	RAIMYIIAQCVGAIV	RV14	0	2	[1j4n]
APFVIGIAXLIAXLI	AI14	MISFGFGFGVMVGVF	MF14	4	1	[2w2e, 3zoj, 2w1p]
APFVIGIAXLIAXLI	AI14	SFGFGFGVMVGVFIT	ST14	4	1	[2w2e, 3zoj, 2w1p]
APFVIGIAXLIAXLI	AI14	FGFGFGVMVGVFITY	FY14	4	1	[2w2e, 3zoj, 2w1p]
APFVIGIAXLIAXLI	AI14	ISFGFGFGVMVGVFI	II14	4	1	[2w2e, 3zoj, 2w1p]
AVVAEFLAMILFXXI	AI14	VSLAFGLSIATLAQS	VS14	0	1	[1j4n]
AVVAEFLATTLFXFI	AI14	VSLAFGLSIATLAQS	VS14	0	1	[1fqy]
AXIAIGLAXTLIXLI	AI14	FAGVALAFGLTVLTM	FM14	4	1	[2o9e, 2o9f]
AXIAIGLAXTLIXLI	AI14	AFGLTVLTMAFAVGH	AH14	4	1	[2o9e]
AXIAIGLAXTLIXLI	AI14	GFAGXALAFGLXVLT	GT14	4	1	[2o9e, 2o9f]
AXIAIGLAXTLIXLI	AI14	GLTVLTMAXAVGXIS	GS14	4	1	[2o9e]
AVVAEFLATTLFXFI	AI14	AXMYIIAQCXGAXVA	AA14	0	2	[1fqy]
AXIAEFIATLLFLYI	AI14	AQXLGAICGVGLVKA	AA14	0	2	[2b5f]
AXIAIGLAXTLIXLI	AI14	AXXXXAXGLTVLTMA	AA14	4	1	[2o9e, 2o9f]
AVVAEFLAMILFXXI	AI14	AXMYIIAQCXGAXVA	AA14	0	2	[1j4n]
AXIAIGLAXTLIXLI	AI14	FGLTVLTMAXAVGXI	FI14	4	1	[2o9e]
APFVIGIAXLIAXLI	AI14	EAFGTAILXLTVLML	EL14	4	3	[2w2e, 3zoj, 2w1p]
AXIAEFIATLLFLYI	AI14	WAFGGMIFVLVYCTA	WA14	0	1	[2b5f]
APFVIGIAXLIAXLI	AI14	FLEAFGTAILCLTVL	FL14	4	3	[2w2e, 3zoj, 2w1p]
APFVIGIAXLIAXLI	AI14	LEAFGTAILCLTVLM	LM14	4	3	[2w2e, 3zoj, 2w1p]
AXIAEFIATLLFLYI	AI14	LRALVYMIAQCXXAI	LI14	0	2	[2b5f]
AVVAEFLAMILFXXI	AI14	LXAIMYIIAQCXGAI	LI14	0	2	[1j4n]
AXIAIGLAXTLIXLI	AI14	LXVELVLSXGFLXXI	LI14	4	3	[2o9e, 2o9f, 2o9g, 1rc2, 3nka, 3nkc, 3nk5]
AXIAEFIATLLFLYI	AI14	GIAWAFGGMIFVLVY	GY14	0	1	[2b5f]
AXIAEFIATLLFLYI	AI14	IAWAFGGMIFVLVYC	IC14	0	1	[2b5f]
AXIAIGLAXTLIXLI	AI14	SALVVELVLSAGFLL	SL14	4	3	[2o9e, 2o9f]
AXIAIGLAXTLIXLI	AI14	LSALVVELVLSAGFL	LL14	4	3	[2o9e, 2o9f]
AVVAEFLATTLFXFI	AI14	KVSLAFGLSIATLAQ	KQ14	0	1	[1ih5, 1fqy]
AVVAEFLAMILFXXI	AI14	KVSLAFGLSIATLAQ	KQ14	0	1	[1j4n]
AVVAEFLAMILFXXI	AI14	SLAFGLSIATLAQSV	SV14	0	1	[1j4n]
AVVAEFLATTLFXFI	AI14	SLAFGLSIATLAQSV	SV14	0	1	[1fqy]
AXIAEFIATLLFLYI	AI14	GTALGAEIIGXFXLV	GV14	0	3	[2b5f]
AVVAEFLATTLFXFI	AI14	DNVKVSLAFGLSIAT	DT14	0	1	[1ih5]
AVVAEFLAMILFXXI	AI14	IMYIIAQCVGAIVAT	IT14	0	2	[1j4n]
AVVAEFLATTLFXFI	AI14	NVKVSLAFGLSIATL	NL14	0	1	[1ih5]
AVVAEFLAMILFXXI	AI14	RAIMYIIAQCVGAIV	RV14	0	2	[1j4n]
AXIAEFIATLLFLYI	AI14	RALVYMIAQCLGAIC	RC14	0	2	[2b5f]
AXIAEFIATLLFLYI	AI14	IAQCLGAICGVGLVK	IK14	0	2	[2b5f]
AXIAEFIATLLFLYI	AI14	QCLGAICGVGLVKAF	QF14	0	2	[2b5f]
VSLAFGLSIATLAQS	VS14	FLAMILFXFISIGSA	FA14	1	0	[1j4n]
VSLAFGLSIATLAQS	VS14	FLATTLFXFISIGSA	FA14	1	0	[1fqy, 1h6i]
VSLAFGLSIATLAQS	VS14	VAEFLAXILFXXISI	VI14	1	0	[1j4n]
VSLAFGLSIATLAQS	VS14	VAEFLATTLFXFIXI	VI14	1	0	[1fqy, 1h6i]
VXAEFLAMILFXFIS	VS14	AXMYIIAQCXGAXVA	AA14	0	2	[1j4n]
VXAEFLATTLFXFIS	VS14	AXMYIIAQCXGAXVA	AA14	0	2	[1fqy, 1h6i]
VSLAFGLSIATLAQS	VS14	EFLAMILFXFXSXGS	ES14	1	0	[1j4n]
VSLAFGLSIATLAQS	VS14	EFLATXLFXFISXGS	ES14	1	0	[1fqy, 1h6i]
VYFFAQLLGAFVGTS	VS14	FLGTFVLMFLGEGAT	FT14	2	0	[3c02]
VSLAFGLSIATLAQS	VS14	GPLAIGFSVALGHLL	GL14	1	4	[1j4n]
VPYIXAQFIGAAXGS	VS14	FTAEVVGTFILVFFG	FG14	2	0	[3ne2]
VSLAFGLSIATLAQS	VS14	PLAIGXSVALGHLLA	PA14	1	4	[1j4n, 1fqy, 1h6i]
VSLAFGLSIATLAQS	VS14	LXIGXSVAXGHLXXI	LI14	1	4	[1j4n]
VSLAFGLSIATLAQS	VS14	LXIGXSVALGHLXXI	LI14	1	4	[1fqy, 1h6i]
VXAEFLAMILFXFIS	VS14	LXAIMYIIAQCXGAI	LI14	0	2	[1j4n]
VSLAFGLSIATLAQS	VS14	SXPLAIGXSXXXGHL	SL14	1	4	[1j4n, 1fqy]
VXAEFLAMILFXFIS	VS14	KVSLAFGLSIATLAQ	KQ14	0	1	[1j4n]
VXAEFLATTLFXFIS	VS14	KVSLAFGLSIATLAQ	KQ14	0	1	[1ih5, 1fqy, 1h6i]
VXAEFLAMILFXFIS	VS14	SLAFGLSIATLAQSV	SV14	0	1	[1j4n]
VXAEFLATTLFXFIS	VS14	SLAFGLSIATLAQSV	SV14	0	1	[1fqy, 1h6i]
VPYIXAQFIGAAXGS	VS14	TAEVVGTFILVFFGP	TP14	2	0	[3ne2]
VXAEFLAMILFXFIS	VS14	IMYIIAQCVGAIVAT	IT14	0	2	[1j4n]
VXAEFLATTLFXFIS	VS14	DNVKVSLAFGLSIAT	DT14	0	1	[1ih5]
VXAEFLATTLFXFIS	VS14	NVKVSLAFGLSIATL	NL14	0	1	[1ih5]
VYFFAQLLGAFVGTS	VS14	GEFLGTFVLMFLGEG	GG14	2	0	[3c02]
VYFFAQLLGAFVGTS	VS14	IGEFLGTFVLMFLGE	IE14	2	0	[3c02]
VXAEFLAMILFXFIS	VS14	RAIMYIIAQCVGAIV	RV14	0	2	[1j4n]
VFWVGPIVGAVLAAI	VI14	EXXXTFQLXLCIFAS	ES14	5	3	[3d9s]
VAEFLAXILFXXISI	VI14	AXMYIIAQCXGAXVA	AA14	0	2	[1j4n]
VAEFLATTLFXFIXI	VI14	AXMYIIAQCXGAXVA	AA14	0	2	[1fqy, 1h6i]
VFWVGPIVGAVLAAI	VI14	VVELILTFQLALCIF	VF14	5	3	[3d9s]
VAEFLAXILFXXISI	VI14	LXAIMYIIAQCXGAI	LI14	0	2	[1j4n]
VFWVGPIVGAVLAAI	VI14	AMVVELILTFQLXLC	AC14	5	3	[3d9s]
VFWVGPIVGAVLAAI	VI14	MVVELILTFQLALCI	MI14	5	3	[3d9s]
VFWVGPIVGAVLAAI	VI14	QAMVVELILTXQLXL	QL14	5	3	[3d9s]
VAEFLAXILFXXISI	VI14	KVSLAFGLSIATLAQ	KQ14	0	1	[1j4n]
VAEFLATTLFXFIXI	VI14	KVSLAFGLSIATLAQ	KQ14	0	1	[1ih5, 1fqy, 1h6i]
VAEFLATTLFXFIXI	VI14	SLAFGLSIATLAQSV	SV14	0	1	[1fqy, 1h6i]
VAEFLAXILFXXISI	VI14	SLAFGLSIATLAQSV	SV14	0	1	[1j4n]
VAEFLATTLFXFIXI	VI14	DNVKVSLAFGLSIAT	DT14	0	1	[1ih5]
VAEFLATTLFXFIXI	VI14	NVKVSLAFGLSIATL	NL14	0	1	[1ih5]
VAEFLAXILFXXISI	VI14	IMYIIAQCVGAIVAT	IT14	0	2	[1j4n]
VAEFLAXILFXXISI	VI14	RAIMYIIAQCVGAIV	RV14	0	2	[1j4n]
EFLAXXXFVFFGXGS	ES14	FFYVAAQLXGAIAGA	FA14	0	2	[3d9s]
EXXGTFWLVFGGXGS	ES14	IAIGLAXTLIXLISI	II14	0	4	[2abm, 1rc2, 3nk5]
EXFGTFWLVFGGXGS	ES14	FAGVALAFGLTVLTM	FM14	0	1	[2o9e, 2o9f]
EXFGTFWLVFGGXGS	ES14	AFGLTVLTMAFAVGH	AH14	0	1	[2o9e]
EXFGTFWLVFGGXGS	ES14	GLTVLTMAXAVGXIS	GS14	0	1	[2o9e]
EXFGTFWLVFGGXGS	ES14	GFAGXALAFGLXVLT	GT14	0	1	[2o9e, 2o9f]
EXFGTFWLVFGGXGS	ES14	FGLTVLTMAXAVGXI	FI14	0	1	[2o9e]
EFLATXLFXFISXGS	ES14	AXMYIIAQCXGAXVA	AA14	0	2	[1fqy, 1h6i]
EFLAMILFXFXSXGS	ES14	AXMYIIAQCXGAXVA	AA14	0	2	[1j4n]
EXFGTFWLVFGGXGS	ES14	AXXXXAXGLTVLTMA	AA14	0	1	[2o9e, 2o9f]
EXXXTFQLXLCIFAS	ES14	FWXGPIVGAXLAAXL	FL14	3	5	[3d9s]
EXXXTFQLXLCIFAS	ES14	WXFWVGPIVGAVXAA	WA14	3	5	[3d9s]
EFLAXXXFVFFGXGS	ES14	FYXAAQLVGAIXGAG	FG14	0	2	[3d9s]
EXXXTFQLXLCIFAS	ES14	LXIGXSVXLGHLXGI	LI14	3	4	[3d9s]
EFLAXXXFVFFGXGS	ES14	LXIGXSVXLGHLXGI	LI14	0	4	[3d9s]
EFLAMILFXFXSXGS	ES14	LXAIMYIIAQCXGAI	LI14	0	2	[1j4n]
ELIXTFQLVFTIFAS	ES14	ISLCFGLSIATMVQC	IC14	3	1	[3gd8, 2d57, 2zz9]
EFLAXXXFVFFGXGS	ES14	SXALSIXLSXXLGHL	SL14	0	4	[3d9s]
EXXXTFQLXLCIFAS	ES14	SXALSIXLSXXLGHL	SL14	3	4	[3d9s]
EXXGTFWLVFGGXGS	ES14	IAQVVGGIVAAALLY	IY14	0	2	[2abm]
EXFGTFWLVFGGXGS	ES14	IAQVVGGIVAAALLY	IY14	0	2	[2o9e, 2o9f]
EXFGTFWLVFGGXGS	ES14	KEVVGYVIAQVVGGI	KI14	0	2	[2o9e]
EXFGTFWLVFGGXGS	ES14	EVVGYVIAQVVGGIV	EV14	0	2	[2o9e]
EXFGTFWLVFGGXGS	ES14	QVVGGIVAAALLYLI	QI14	0	2	[2o9e, 2o9f]
ELIXTFQLVFTIFAS	ES14	SLCFGLSIATMVQCF	SF14	3	1	[3gd8, 2d57, 2zz9]
EXXGTFWLVFGGXGS	ES14	PIAIGLAXTLIXLIS	PS14	0	4	[2abm, 1rc2, 3nk5]
EFLATXLFXFISXGS	ES14	KVSLAFGLSIATLAQ	KQ14	0	1	[1ih5, 1fqy, 1h6i]
EFLAMILFXFXSXGS	ES14	KVSLAFGLSIATLAQ	KQ14	0	1	[1j4n]
EFLATXLFXFISXGS	ES14	SLAFGLSIATLAQSV	SV14	0	1	[1fqy, 1h6i]
EFLAMILFXFXSXGS	ES14	SLAFGLSIATLAQSV	SV14	0	1	[1j4n]
ELIXTFQLVFTIFAS	ES14	LISLCFGLSIATMVQ	LQ14	3	1	[3gd8, 2d57, 2zz9]
EFLATXLFXFISXGS	ES14	DNVKVSLAFGLSIAT	DT14	0	1	[1ih5]
EFLATXLFXFISXGS	ES14	NVKVSLAFGLSIATL	NL14	0	1	[1ih5]
EFLAMILFXFXSXGS	ES14	IMYIIAQCVGAIVAT	IT14	0	2	[1j4n]
EFLAXXXFVFFGXGS	ES14	PALSIGLSVTLGHLV	PV14	0	4	[3d9s]
EXXXTFQLXLCIFAS	ES14	PALSIGLSVTLGHLV	PV14	3	4	[3d9s]
EFLAMILFXFXSXGS	ES14	RAIMYIIAQCVGAIV	RV14	0	2	[1j4n]
FVGTFLFLWSAFVIA	FA14	MISFGFGFGVMVGVF	MF14	0	1	[2w2e, 3zoj, 2w1p]
FVGTFLFLWSAFVIA	FA14	SFGFGFGVMVGVFIT	ST14	0	1	[2w2e, 3zoj, 2w1p]
FVGTFLFLWSAFVIA	FA14	FGFGFGVMVGVFITY	FY14	0	1	[2w2e, 3zoj, 2w1p]
FVGTFLFLWSAFVIA	FA14	ISFGFGFGVMVGVFI	II14	0	1	[2w2e, 3zoj, 2w1p]
FVGTFLFLWSAFVIA	FA14	FTQIVAGMAAAGAAS	FS14	0	2	[2w1p]
FWLVFGGSGSAVLAA	FA14	FAGVALAFGLTVLTM	FM14	0	1	[2o9e, 2o9f]
FWLVFGGSGSAVLAA	FA14	AFGLTVLTMAFAVGH	AH14	0	1	[2o9e]
FWLVFGGSGSAVLAA	FA14	GFAGXALAFGLXVLT	GT14	0	1	[2o9e, 2o9f]
FWLVFGGSGSAVLAA	FA14	GLTVLTMAXAVGXIS	GS14	0	1	[2o9e]
FVGTFLFLWSAFVIA	FA14	AFTQIVAGXAXAXXA	AA14	0	2	[2w2e, 3zoj, 2w1p]
FLAMILFXFISIGSA	FA14	AXMYIIAQCXGAXVA	AA14	0	2	[1j4n]
FWLVFGGSGSAVLAA	FA14	AXXXXAXGLTVLTMA	AA14	0	1	[2o9e, 2o9f]
FLATTLFXFISIGSA	FA14	AXMYIIAQCXGAXVA	AA14	0	2	[1fqy, 1h6i]
FWLVFGGSGSAVLAA	FA14	FGLTVLTMAXAVGXI	FI14	0	1	[2o9e]
FFYVAAQLXGAIAGA	FA14	FAEFXAXLXFVFFGL	FL14	2	0	[3d9s]
FLAMILFXFISIGSA	FA14	LXAIMYIIAQCXGAI	LI14	0	2	[1j4n]
FWLVFGGSGSAVLAA	FA14	IAQVVGGIVAAALLY	IY14	0	2	[2o9e, 2o9f]
FWLVFGGSGSAVLAA	FA14	KEVVGYVIAQVVGGI	KI14	0	2	[2o9e]
FWLVFGGSGSAVLAA	FA14	EVVGYVIAQVVGGIV	EV14	0	2	[2o9e]
FWLVFGGSGSAVLAA	FA14	QVVGGIVAAALLYLI	QI14	0	2	[2o9e, 2o9f]
FVGTFLFLWSAFVIA	FA14	TQIVAGMAAAGAASA	TA14	0	2	[2w1p]
FLAMILFXFISIGSA	FA14	KVSLAFGLSIATLAQ	KQ14	0	1	[1j4n]
FLATTLFXFISIGSA	FA14	KVSLAFGLSIATLAQ	KQ14	0	1	[1ih5, 1fqy, 1h6i]
FLAMILFXFISIGSA	FA14	SLAFGLSIATLAQSV	SV14	0	1	[1j4n]
FLATTLFXFISIGSA	FA14	SLAFGLSIATLAQSV	SV14	0	1	[1fqy, 1h6i]
FLATTLFXFISIGSA	FA14	DNVKVSLAFGLSIAT	DT14	0	1	[1ih5]
FLAMILFXFISIGSA	FA14	IMYIIAQCVGAIVAT	IT14	0	2	[1j4n]
FLATTLFXFISIGSA	FA14	NVKVSLAFGLSIATL	NL14	0	1	[1ih5]
FVGTFLFLWSAFVIA	FA14	QIVAGMAAAGAASAM	QM14	0	2	[2w1p]
FLAMILFXFISIGSA	FA14	RAIMYIIAQCVGAIV	RV14	0	2	[1j4n]
MISFGFGFGVMVGVF	MF14	FXXGIAXXIAXLICI	FI14	1	4	[2w2e, 3zoj, 2w1p]
MISFGFGFGVMVGVF	MF14	PFVIGIALLIAHLIC	PC14	1	4	[2w2e, 3zoj, 2w1p]
MISFGFGFGVMVGVF	MF14	EXVGTFLFLWSAFVI	EI14	1	0	[2w2e, 3zoj, 2w1p]
MISFGFGFGVMVGVF	MF14	SGEFVGTFLFLWSAF	SF14	1	0	[2w2e, 3zoj, 2w1p]
MISFGFGFGVMVGVF	MF14	GEFVGTXLFLWSAFV	GV14	1	0	[2w2e, 3zoj, 2w1p]
IAIGLAXTLIXLISI	II14	FAGVALAFGLTVLTM	FM14	4	1	[2o9e, 2o9f]
IAIGLAXTLIXLISI	II14	AFGLTVLTMAFAVGH	AH14	4	1	[2o9e]
IAIGLAXTLIXLISI	II14	GFAGXALAFGLXVLT	GT14	4	1	[2o9e, 2o9f]
IAIGLAXTLIXLISI	II14	GLTVLTMAXAVGXIS	GS14	4	1	[2o9e]
IAIGLAXTLIXLISI	II14	AXXXXAXGLTVLTMA	AA14	4	1	[2o9e, 2o9f]
ILTEAIGTFLLMLVI	II14	FXIGMAFXXAIAAVI	FI14	3	1	[3ne2]
IAIGLAXTLIXLISI	II14	FGLTVLTMAXAVGXI	FI14	4	1	[2o9e]
IVGAIVGAFAYRKLI	II14	FAVEMVITAILMGLI	FI14	5	3	[1fx8, 1ldi, 1lda]
ISFGFGFGVMVGVFI	II14	FXXGIAXXIAXLICI	FI14	1	4	[2w2e, 3zoj, 2w1p]
IVGAIVGAFAYRKLI	II14	EMVITAILMGLILAL	EL14	5	3	[1fx8, 1ldi, 1ldf, 1lda]
IVGAIVGAFAYRKLI	II14	MVITAILMGLILALT	MT14	5	3	[1fx8, 1ldi]
ISFGFGFGVMVGVFI	II14	PFVIGIALLIAHLIC	PC14	1	4	[2w2e, 3zoj, 2w1p]
ILTEAIGTFLLMLVI	II14	FTAEVVGTFILVFFG	FG14	3	0	[3ne2]
ILTEAIGTFLLMLVI	II14	GXAFALAIAAVIYXL	GL14	3	1	[3ne2]
ILTEAIGTFLLMLVI	II14	PIYVIGPIVGAXAXA	PA14	3	5	[3ne2]
IAIGLAXTLIXLISI	II14	LXVELVLSXGFLXXI	LI14	4	3	[2o9e, 2abm, 2o9f, 2o9g, 1rc2, 3nkc, 3nk5]
IAIGLAXTLIXLISI	II14	AAECFGTFWLVFGGC	AC14	4	0	[2abm, 1rc2, 3nk5]
ILTEAIGTFLLMLVI	II14	GLVIGLTVGGIITTI	GI14	3	4	[3ne2]
ILTEAIGTFLLMLVI	II14	AIGXAFALAIAAXIY	AY14	3	1	[3ne2]
IAIGLAXTLIXLISI	II14	SALVVELVLSAGFLL	SL14	4	3	[2o9e, 2o9f]
ISFGFGFGVMVGVFI	II14	EXVGTFLFLWSAFVI	EI14	1	0	[2w2e, 3zoj, 2w1p]
ISFGFGFGVMVGVFI	II14	SGEFVGTFLFLWSAF	SF14	1	0	[2w2e, 3zoj, 2w1p]
ISFGFGFGVMVGVFI	II14	GEFVGTXLFLWSAFV	GV14	1	0	[2w2e, 3zoj, 2w1p]
ILTEAIGTFLLMLVI	II14	TAEVVGTFILVFFGP	TP14	3	0	[3ne2]
IAIGLAXTLIXLISI	II14	LSALVVELVLSAGFL	LL14	4	3	[2o9e, 2o9f]
ILTEAIGTFLLMLVI	II14	IYVIGPIVGAVAAAW	IW14	3	5	[3ne2]
SFGFGFGVMVGVFIT	ST14	FXXGIAXXIAXLICI	FI14	1	4	[2w2e, 3zoj, 2w1p]
SVIXGLGVAMAIYLT	ST14	PLLIGLLIAVIGASM	PM14	1	4	[1fx8, 1ldi, 1ldf, 1lda]
SFGFGFGVMVGVFIT	ST14	PFVIGIALLIAHLIC	PC14	1	4	[2w2e, 3zoj, 2w1p]
SVIXGLGVAMAIYLT	ST14	IAEFLGTGLLIFFGV	IV14	1	0	[1fx8, 1ldi, 1ldf, 1lda]
SVIXGLGVAMAIYLT	ST14	EFLGTGLLIFFGVGC	EC14	1	0	[1fx8, 1ldi, 1ldf, 1lda]
SVIXGLGVAMAIYLT	ST14	CIAEFXGTGLLXFFG	CG14	1	0	[1fx8, 1ldi, 1ldf, 1lda]
SFGFGFGVMVGVFIT	ST14	EXVGTFLFLWSAFVI	EI14	1	0	[2w2e, 3zoj, 2w1p]
SFGFGFGVMVGVFIT	ST14	SGEFVGTFLFLWSAF	SF14	1	0	[2w2e, 3zoj, 2w1p]
SFGFGFGVMVGVFIT	ST14	GEFVGTXLFLWSAFV	GV14	1	0	[2w2e, 3zoj, 2w1p]
FGFGFGVMVGVFITY	FY14	FXXGIAXXIAXLICI	FI14	1	4	[2w2e, 3zoj, 2w1p]
FGFGFGVMVGVFITY	FY14	PFVIGIALLIAHLIC	PC14	1	4	[2w2e, 3zoj, 2w1p]
FGFGFGVMVGVFITY	FY14	EXVGTFLFLWSAFVI	EI14	1	0	[2w2e, 3zoj, 2w1p]
FGFGFGVMVGVFITY	FY14	SGEFVGTFLFLWSAF	SF14	1	0	[2w2e, 3zoj, 2w1p]
FGFGFGVMVGVFITY	FY14	GEFVGTXLFLWSAFV	GV14	1	0	[2w2e, 3zoj, 2w1p]
FWVGPFIGAAVAAAY	FY14	GTALGAEIIGXFXLV	GV14	5	3	[2b5f]
AIXAEFFAXLFYVFF	AF14	MVAQLLGAVAGAAVL	ML14	0	2	[2b6p, 1ymg]
AIXAEFFAXLFYVFF	AF14	RAICYXXAQLLGAVA	RA14	0	2	[3m9i, 2b6p, 1ymg]
IYWVGPIIGAVLAGG	IG14	ALAIGFSVAIGHLFA	AA14	5	4	[3gd8]
IPVYFFAQLLGAFVG	IG14	FLGTFVLMFLGEGAT	FT14	2	0	[3c02]
IYWVGPIIGAVLAGG	IG14	IALAIGFSVAIGHLF	IF14	5	4	[3gd8]
IYWVGPIIGAVLAGG	IG14	LXIGXSVAXGHLXAI	LI14	5	4	[3gd8]
IXAEFFAXLFYVFFG	IG14	MVAQLLGAVAGAAVL	ML14	0	2	[2b6p, 2c32, 1ymg]
IXAEFFAXLFYVFFG	IG14	RAICYXXAQLLGAVA	RA14	0	2	[3m9i, 2b6p, 1ymg]
IYWVGPIIGAVLAGG	IG14	SXXLAXGFSVAXGHL	SL14	5	4	[3gd8]
IPVYFFAQLLGAFVG	IG14	IGEFLGTFVLMFLGE	IE14	2	0	[3c02]
IPVYFFAQLLGAFVG	IG14	GEFLGTFVLMFLGEG	GG14	2	0	[3c02]
CAEFFASLFYVFFGL	CL14	MVAQLLGAVAGAAVL	ML14	0	2	[2b6p, 2c32, 1ymg, 3j41]
CAEFFASLFYVFFGL	CL14	RAICYXXAQLLGAVA	RA14	0	2	[2b6p, 1ymg]
FTQIVAGMAAAGAAS	FS14	EXVGTFLFLWSAFVI	EI14	2	0	[2w1p]
FFAXLFYVFFGLGAS	FS14	MVAQLLGAVAGAAVL	ML14	0	2	[2b6p]
FFAXLFYVFFGLGAS	FS14	RAICYXXAQLLGAVA	RA14	0	2	[2b6p, 3m9i]
FTQIVAGMAAAGAAS	FS14	SGEFVGTFLFLWSAF	SF14	2	0	[2w1p]
FTQIVAGMAAAGAAS	FS14	GEFVGTXLFLWSAFV	GV14	2	0	[2w1p]
GLXXTLIHLISIPVT	GT14	AFGLTVLTMAFAVGH	AH14	4	1	[2o9e]
GLXXTLIHLISIPVT	GT14	FAGVALAFGLTVLTM	FM14	4	1	[2o9e, 2o9f]
GLXXTLIHLISIPVT	GT14	GLTVLTMAXAVGXIS	GS14	4	1	[2o9e]
GLXXTLIHLISIPVT	GT14	AXXXXAXGLTVLTMA	AA14	4	1	[2o9e, 2o9f]
GLXXTLIHLISIPVT	GT14	FGLTVLTMAXAVGXI	FI14	4	1	[2o9e]
GLXLEAFGTAILCLT	GT14	FXXGIAXXIAXLICI	FI14	3	4	[2w1p]
GFAGXALAFGLXVLT	GT14	FAPIAIGLALTLIHL	FL14	1	4	[2o9e]
GFAGXALAFGLXVLT	GT14	GTFWLVFGGSGSAVL	GL14	1	0	[2o9e, 2o9f]
GFAGXALAFGLXVLT	GT14	IGLAXTLIHLISIPV	IV14	1	4	[2o9e, 2o9f]
GLXLEAFGTAILCLT	GT14	WLXPILGAFLAYSIW	WW14	3	5	[2w1p]
GLXXTLIHLISIPVT	GT14	LXVELVLSXGFLXXI	LI14	4	3	[2o9e, 2o9f]
GLLVELIITFQLVFT	GT14	ISLCFGLSIATMVQC	IC14	3	1	[3gd8, 2d57, 2zz9, 3iyz]
GLXXTLIHLISIPVT	GT14	SALVVELVLSAGFLL	SL14	4	3	[2o9e, 2o9f]
GFAGXALAFGLXVLT	GT14	SFGTFWLVFGGSGSA	SA14	1	0	[2o9e, 2o9f]
GFAGXALAFGLXVLT	GT14	TFWLVFGGSGSAVLA	TA14	1	0	[2o9e, 2o9f]
GFAGXALAFGLXVLT	GT14	FGTFWLVFGGSGSAV	FV14	1	0	[2o9e, 2o9f]
GFAGXALAFGLXVLT	GT14	FRKLAAESFGTFWLV	FV14	1	0	[2o9e]
GFAGXALAFGLXVLT	GT14	AIGLAXTLIHLISIP	AP14	1	4	[2o9e, 2o9f]
GFAGXALAFGLXVLT	GT14	PIAIGLAXTLIXLIS	PS14	1	4	[2o9e, 2o9f]
GLLVELIITFQLVFT	GT14	LISLCFGLSIATMVQ	LQ14	3	1	[3gd8, 2d57, 2zz9, 3iyz]
GLLVELIITFQLVFT	GT14	SLCFGLSIATMVQCF	SF14	3	1	[3gd8, 2d57, 2zz9, 3iyz]
GLXXTLIHLISIPVT	GT14	LSALVVELVLSAGFL	LL14	4	3	[2o9e, 2o9f]
GLLVELIITFQLVFT	GT14	VLISLCFGLSIATMV	VV14	3	1	[3iyz]
GFAGXALAFGLXVLT	GT14	KLXAEXFGTFWLVFG	KG14	1	0	[2o9e]
FAGVALAFGLTVLTM	FM14	FAPIAIGLALTLIHL	FL14	1	4	[2o9e]
FAGVALAFGLTVLTM	FM14	GTFWLVFGGSGSAVL	GL14	1	0	[2o9e, 2o9f]
FAGVALAFGLTVLTM	FM14	LXVELVLSXGFLXXI	LI14	1	3	[2o9e, 2o9f]
FAGVALAFGLTVLTM	FM14	IGLAXTLIHLISIPV	IV14	1	4	[2o9e, 2o9f]
FAGVALAFGLTVLTM	FM14	SFGTFWLVFGGSGSA	SA14	1	0	[2o9e, 2o9f]
FAGVALAFGLTVLTM	FM14	TFWLVFGGSGSAVLA	TA14	1	0	[2o9e, 2o9f]
FAGVALAFGLTVLTM	FM14	FRKLAAESFGTFWLV	FV14	1	0	[2o9e]
FAGVALAFGLTVLTM	FM14	FGTFWLVFGGSGSAV	FV14	1	0	[2o9e, 2o9f]
FAGVALAFGLTVLTM	FM14	AIGLAXTLIHLISIP	AP14	1	4	[2o9e, 2o9f]
FAGVALAFGLTVLTM	FM14	PIAIGLAXTLIXLIS	PS14	1	4	[2o9e, 2o9f]
FAGVALAFGLTVLTM	FM14	KLXAEXFGTFWLVFG	KG14	1	0	[2o9e]
AEFIATLLFLYITVA	AA14	WAFGGMIFVLVYCTA	WA14	0	1	[3cn6, 4jc6, 1z98, 4ia4, 3cll, 2b5f, 3cn5]
APLPIGFAVFMVHLA	AA14	WAFGGMIFVLVYCTA	WA14	4	1	[4jc6, 3cn6, 1z98, 4ia4, 3cll, 2b5f, 3cn5]
AXXXXAXGLTVLTMA	AA14	FAPIAIGLALTLIHL	FL14	1	4	[2o9e]
ALAIGFSVAIGHLFA	AA14	WIYWVGXIIGAVLAG	WG14	4	5	[3gd8, 2d57, 2zz9, 3iyz]
AEFIATLLFLYITVA	AA14	PLPIGFAVFMVHLAT	PT14	0	4	[3cn6, 4jc6, 1z98, 4ia4, 3cll, 2b5f, 3cn5]
AXXXXAXGLTVLTMA	AA14	GTFWLVFGGSGSAVL	GL14	1	0	[2o9e, 2o9f]
AQXLGAICGVGLVKA	AA14	IAEFIATLLFLYITV	IV14	2	0	[2b5f]
APLPIGFAVFMVHLA	AA14	IAEFIATLLFLYITV	IV14	4	0	[4jc6, 3cn6, 1z98, 4ia4, 3cll, 2b5f, 3cn5]
AXXXXAXGLTVLTMA	AA14	IGLAXTLIHLISIPV	IV14	1	4	[2o9e, 2o9f]
AXXXXAXGLTVLTMA	AA14	LXVELVLSXGFLXXI	LI14	1	3	[2o9e, 2o9f]
AEFIATLLFLYITVA	AA14	LRALVYMIAQCXXAI	LI14	0	2	[2b5f]
AEFIATLLFLYITVA	AA14	LXIGFAVFMVHLATI	LI14	0	4	[3cn6, 4jc6, 1z98, 4ia4, 3cll, 2b5f, 3cn5]
APLPIGFAVFMVHLA	AA14	IAWAFGGMIFVLVYC	IC14	4	1	[4jc6, 3cn6, 1z98, 4ia4, 3cll, 2b5f, 3cn5]
AEFIATLLFLYITVA	AA14	IAWAFGGMIFVLVYC	IC14	0	1	[3cn6, 4jc6, 1z98, 4ia4, 3cll, 2b5f, 3cn5]
APLPIGFAVFMVHLA	AA14	GIAWAFGGMIFVLVY	GY14	4	1	[4jc6, 3cn6, 1z98, 4ia4, 3cll, 2b5f, 3cn5]
AEFIATLLFLYITVA	AA14	GIAWAFGGMIFVLVY	GY14	0	1	[3cn6, 4jc6, 1z98, 4ia4, 3cll, 2b5f, 3cn5]
AFTQIVAGXAXAXXA	AA14	EXVGTFLFLWSAFVI	EI14	2	0	[2w2e, 3zoj, 2w1p]
APLPIGFAVFMVHLA	AA14	EFIATLLFLYITVAT	ET14	4	0	[4jc6, 3cn6, 1z98, 4ia4, 3cll, 2b5f, 3cn5]
AQXLGAICGVGLVKA	AA14	EFIATLLFLYITVAT	ET14	2	0	[2b5f]
AXXXXAXGLTVLTMA	AA14	SFGTFWLVFGGSGSA	SA14	1	0	[2o9e, 2o9f]
AXXXXAXGLTVLTMA	AA14	TFWLVFGGSGSAVLA	TA14	1	0	[2o9e, 2o9f]
AXXXXAXGLTVLTMA	AA14	AIGLAXTLIHLISIP	AP14	1	4	[2o9e, 2o9f]
AXXXXAXGLTVLTMA	AA14	PIAIGLAXTLIXLIS	PS14	1	4	[2o9e, 2o9f]
AFTQIVAGXAXAXXA	AA14	SGEFVGTFLFLWSAF	SF14	2	0	[2w2e, 3zoj, 2w1p]
AEFIATLLFLYITVA	AA14	LAPLPIGFAVFMVHL	LL14	0	4	[2b5f]
AQXLGAICGVGLVKA	AA14	FIATLLFLYITVATV	FV14	2	0	[2b5f]
APLPIGFAVFMVHLA	AA14	FIATLLFLYITVATV	FV14	4	0	[2b5f]
AXXXXAXGLTVLTMA	AA14	FRKLAAESFGTFWLV	FV14	1	0	[2o9e]
AXXXXAXGLTVLTMA	AA14	FGTFWLVFGGSGSAV	FV14	1	0	[2o9e, 2o9f]
APLPIGFAVFMVHLA	AA14	GTALGAEIIGXFXLV	GV14	4	3	[2b5f]
AFTQIVAGXAXAXXA	AA14	GEFVGTXLFLWSAFV	GV14	2	0	[2w2e, 3zoj, 2w1p]
AEFIATLLFLYITVA	AA14	GTALGAEIIGXFXLV	GV14	0	3	[2b5f]
ALAIGFSVAIGHLFA	AA14	HWIXWVGPIIGAVLA	HA14	4	5	[3iyz]
AXXXXAXGLTVLTMA	AA14	KLXAEXFGTFWLVFG	KG14	1	0	[2o9e]
AQXLGAICGVGLVKA	AA14	RAAIAEFIATLLFLY	RY14	2	0	[2b5f]
AEFIATLLFLYITVA	AA14	RALVYMIAQCLGAIC	RC14	0	2	[2b5f]
AEFIATLLFLYITVA	AA14	QCLGAICGVGLVKAF	QF14	0	2	[2b5f]
AEFIATLLFLYITVA	AA14	IAQCLGAICGVGLVK	IK14	0	2	[2b5f]
AFGLTVLTMAFAVGH	AH14	GTFWLVFGGSGSAVL	GL14	1	0	[2o9e]
AFGLTVLTMAFAVGH	AH14	FAPIAIGLALTLIHL	FL14	1	4	[2o9e]
AFGLTVLTMAFAVGH	AH14	LXVELVLSXGFLXXI	LI14	1	3	[2o9e]
AFGLTVLTMAFAVGH	AH14	IGLAXTLIHLISIPV	IV14	1	4	[2o9e]
AFGLTVLTMAFAVGH	AH14	SFGTFWLVFGGSGSA	SA14	1	0	[2o9e]
AFGLTVLTMAFAVGH	AH14	TFWLVFGGSGSAVLA	TA14	1	0	[2o9e]
AFGLTVLTMAFAVGH	AH14	FRKLAAESFGTFWLV	FV14	1	0	[2o9e]
AFGLTVLTMAFAVGH	AH14	FGTFWLVFGGSGSAV	FV14	1	0	[2o9e]
AFGLTVLTMAFAVGH	AH14	AIGLAXTLIHLISIP	AP14	1	4	[2o9e]
AFGLTVLTMAFAVGH	AH14	PIAIGLAXTLIXLIS	PS14	1	4	[2o9e]
AFGLTVLTMAFAVGH	AH14	KLXAEXFGTFWLVFG	KG14	1	0	[2o9e]
FXXGIAXXIAXLICI	FI14	EAFGTAILXLTVLML	EL14	4	3	[2w2e, 3zoj, 2w1p]
FAVEMVITAILMGLI	FI14	PLLIGLLIAVIGASM	PM14	3	4	[1fx8, 1ldi, 1lda]
FGLTVLTMAXAVGXI	FI14	GTFWLVFGGSGSAVL	GL14	1	0	[2o9e]
FWVXPFIGXALAVLI	FI14	GIXIIXTLQLVLCVL	GL14	5	3	[1ih5, 1j4n, 1fqy, 1h6i]
FXIGMAFXXAIAAVI	FI14	GXAFALAIAAVIYXL	GL14	1	1	[3ne2]
FXXGIAXXIAXLICI	FI14	FLEAFGTAILCLTVL	FL14	4	3	[2w2e, 3zoj, 2w1p]
FGLTVLTMAXAVGXI	FI14	FAPIAIGLALTLIHL	FL14	1	4	[2o9e]
FXIGMAFXXAIAAVI	FI14	FTAEVVGTFILVFFG	FG14	1	0	[3ne2]
FAVEMVITAILMGLI	FI14	VPLFGPIVGAIVGAF	VF14	3	5	[1fx8, 1ldi, 1lda]
FXIGMAFXXAIAAVI	FI14	LTEAIGTFLLMLVIM	LM14	1	3	[3ne2]
FXXGIAXXIAXLICI	FI14	LEAFGTAILCLTVLM	LM14	4	3	[2w2e, 3zoj, 2w1p]
FAVEMVITAILMGLI	FI14	PLFGPIVGXIVGAFA	PA14	3	5	[1fx8, 1ldi, 1lda]
FGLTVLTMAXAVGXI	FI14	IGLAXTLIHLISIPV	IV14	1	4	[2o9e]
FWVXPIVGXXIGGXI	FI14	SALVVELVLSAGFLL	SL14	5	3	[2o9e, 2o9f]
FXIGMAFXXAIAAVI	FI14	GLVIGLTVGGIITTI	GI14	1	4	[3ne2]
FXIGMAFXXAIAAVI	FI14	AIGXAFALAIAAXIY	AY14	1	1	[3ne2]
FGLTVLTMAXAVGXI	FI14	LXVELVLSXGFLXXI	LI14	1	3	[2o9e]
FWVXPIVGXXIGGXI	FI14	LXVELVLSXGFLXXI	LI14	5	3	[2o9e, 2abm, 2o9f, 2o9g, 1rc2, 3nka, 3nkc, 3nk5]
FFNELILTGILLLVI	FI14	PLVAPCVGSVVFCQF	PF14	3	5	[3c02]
FFNELILTGILLLVI	FI14	KLSSVVGXIILCIGI	KI14	3	4	[3c02]
FXIGMAFXXAIAAVI	FI14	EAIGTFLLMLVIMGV	EV14	1	3	[3ne2]
FGLTVLTMAXAVGXI	FI14	SFGTFWLVFGGSGSA	SA14	1	0	[2o9e]
FWVXPFIGXALAVLI	FI14	EIIGTLQLVLCVLAT	ET14	5	3	[1ih5, 1j4n, 1fqy, 1h6i]
FGLTVLTMAXAVGXI	FI14	TFWLVFGGSGSAVLA	TA14	1	0	[2o9e]
FFNELILTGILLLVI	FI14	SVVGLIILCIGITFG	SG14	3	4	[3c02]
FGLTVLTMAXAVGXI	FI14	FRKLAAESFGTFWLV	FV14	1	0	[2o9e]
FGLTVLTMAXAVGXI	FI14	FGTFWLVFGGSGSAV	FV14	1	0	[2o9e]
FGLTVLTMAXAVGXI	FI14	AIGLAXTLIHLISIP	AP14	1	4	[2o9e]
FGLTVLTMAXAVGXI	FI14	PIAIGLAXTLIXLIS	PS14	1	4	[2o9e]
FFNELILTGILLLVI	FI14	SSVVGLIILCIGITF	SF14	3	4	[3c02]
FWVXPIVGXXIGGXI	FI14	LSALVVELVLSAGFL	LL14	5	3	[2o9e, 2o9f]
FXIGMAFXXAIAAVI	FI14	TEAIGTFLLMLVIMG	TG14	1	3	[3ne2]
FAVEMVITAILMGLI	FI14	LFGPIVGAIVGAFAY	LY14	3	5	[1fx8, 1ldi, 1lda]
FFNELILTGILLLVI	FI14	LVAPCVGSVVFCQFY	LY14	3	5	[3c02]
FAVEMVITAILMGLI	FI14	LVPLFGXIVGXIVGA	LA14	3	5	[1fx8, 1ldi, 1lda]
FAVEMVITAILMGLI	FI14	FGPIVGAIVGAFAYR	FR14	3	5	[1fx8, 1ldi, 1lda]
FAVEMVITAILMGLI	FI14	GXIVGXIVGAFAYRK	GK14	3	5	[1fx8, 1ldi, 1lda]
FXIGMAFXXAIAAVI	FI14	TAEVVGTFILVFFGP	TP14	1	0	[3ne2]
FGLTVLTMAXAVGXI	FI14	KLXAEXFGTFWLVFG	KG14	1	0	[2o9e]
FWVXPFIGXALAVLI	FI14	GLGIEIIGTLQLVLC	GC14	5	3	[1fqy]
FWVXPFIGXALAVLI	FI14	IIXTLQLVLCVLATT	IT14	5	3	[1j4n]
FXXGIAXXIAXLICI	FI14	RGLFLEAFGTAILCL	RL14	4	3	[2w1p]
FFNELILTGILLLVI	FI14	WVPLVAPCVGSVVFC	WC14	3	5	[3c02]
FFNELILTGILLLVI	FI14	VPLVAPCVGSVVFCQ	VQ14	3	5	[3c02]
GLTVLTMAXAVGXIS	GS14	FAPIAIGLALTLIHL	FL14	1	4	[2o9e]
GLTVLTMAXAVGXIS	GS14	GTFWLVFGGSGSAVL	GL14	1	0	[2o9e]
GLTVLTMAXAVGXIS	GS14	IGLAXTLIHLISIPV	IV14	1	4	[2o9e]
GLTVLTMAXAVGXIS	GS14	LXVELVLSXGFLXXI	LI14	1	3	[2o9e]
GLTVLTMAXAVGXIS	GS14	SFGTFWLVFGGSGSA	SA14	1	0	[2o9e]
GLTVLTMAXAVGXIS	GS14	TFWLVFGGSGSAVLA	TA14	1	0	[2o9e]
GLTVLTMAXAVGXIS	GS14	AIGLAXTLIHLISIP	AP14	1	4	[2o9e]
GLTVLTMAXAVGXIS	GS14	PIAIGLAXTLIXLIS	PS14	1	4	[2o9e]
GLTVLTMAXAVGXIS	GS14	FRKLAAESFGTFWLV	FV14	1	0	[2o9e]
GLTVLTMAXAVGXIS	GS14	FGTFWLVFGGSGSAV	FV14	1	0	[2o9e]
GLTVLTMAXAVGXIS	GS14	KLXAEXFGTFWLVFG	KG14	1	0	[2o9e]
HGLLVELIITFQLVF	HF14	ISLCFGLSIATMVQC	IC14	3	1	[3gd8, 2d57, 2zz9, 3iyz]
HGLLVELIITFQLVF	HF14	LISLCFGLSIATMVQ	LQ14	3	1	[3gd8, 2d57, 2zz9, 3iyz]
HGLLVELIITFQLVF	HF14	SLCFGLSIATMVQCF	SF14	3	1	[3gd8, 2d57, 2zz9, 3iyz]
HGLLVELIITFQLVF	HF14	VLISLCFGLSIATMV	VV14	3	1	[3iyz]
LXIGXSVAXGHLXAI	LI14	WIYWVGXIIGAVLAG	WG14	4	5	[3gd8, 2d57, 2zz9]
LXVELVLSXGFLXXI	LI14	WFFWVVPIXGGIXGG	WG14	3	5	[2o9e, 2abm, 2o9f, 2o9g, 1rc2, 3nka, 3nkc, 3nk5]
LXIGFAVFMVHLATI	LI14	WAFGGMIFVLVYCTA	WA14	4	1	[4jc6, 3cn6, 1z98, 4ia4, 3cll, 2b5f, 3cn5]
LXIGXSVALGHLXXI	LI14	GIXIIXTLQLVLCVL	GL14	4	3	[1ih5, 1fqy, 1h6i]
LXIGXSVAXGHLXXI	LI14	GIXIIXTLQLVLCVL	GL14	4	3	[1j4n]
LXIGXSVXLGHLXGI	LI14	VVELILTFQLALCIF	VF14	4	3	[3d9s]
LXVELVLSXGFLXXI	LI14	FAPIAIGLALTLIHL	FL14	3	4	[2o9e]
LXIGXSVXLGHLXGI	LI14	FAEFXAXLXFVFFGL	FL14	4	0	[3d9s]
LXVELVLSXGFLXXI	LI14	FFWVXPIVGGIIGGL	FL14	3	5	[2o9e, 2abm, 2o9f, 2o9g, 1rc2, 3nka, 3nkc, 3nk5]
LXVELVLSXGFLXXI	LI14	IGLAXTLIHLISIPV	IV14	3	4	[2o9e, 2o9f]
LXIGFAVFMVHLATI	LI14	IAEFIATLLFLYITV	IV14	4	0	[4jc6, 3cn6, 1z98, 4ia4, 3cll, 2b5f, 3cn5]
LRALVYMIAQCXXAI	LI14	IAEFIATLLFLYITV	IV14	2	0	[2b5f]
LXIGXSVXLGHLXGI	LI14	AMVVELILTFQLXLC	AC14	4	3	[3d9s]
LXXELIITFQLVFTI	LI14	ISLCFGLSIATMVQC	IC14	3	1	[3gd8, 2d57, 2zz9, 3iyz]
LXIGFAVFMVHLATI	LI14	IAWAFGGMIFVLVYC	IC14	4	1	[4jc6, 3cn6, 1z98, 4ia4, 3cll, 2b5f, 3cn5]
LXIGFAVFMVHLATI	LI14	GIAWAFGGMIFVLVY	GY14	4	1	[4jc6, 3cn6, 1z98, 4ia4, 3cll, 2b5f, 3cn5]
LXIGXSVXLGHLXGI	LI14	MVVELILTFQLALCI	MI14	4	3	[3d9s]
LXVELVLSXGFLXXI	LI14	EQLWFFWVVPIVGGI	EI14	3	5	[2o9e, 2o9f]
LXIGXSVAXGHLXXI	LI14	EIIGTLQLVLCVLAT	ET14	4	3	[1j4n]
LRALVYMIAQCXXAI	LI14	EFIATLLFLYITVAT	ET14	2	0	[2b5f]
LXIGFAVFMVHLATI	LI14	EFIATLLFLYITVAT	ET14	4	0	[4jc6, 3cn6, 1z98, 4ia4, 3cll, 2b5f, 3cn5]
LXIGXSVALGHLXXI	LI14	EIIGTLQLVLCVLAT	ET14	4	3	[1ih5, 1fqy, 1h6i]
LXVELVLSXGFLXXI	LI14	IAQVVGGIVAAALLY	IY14	3	2	[2o9e, 2abm, 2o9f]
LXIGXSVXLGHLXGI	LI14	QAMVVELILTXQLXL	QL14	4	3	[3d9s]
LXVELVLSXGFLXXI	LI14	QVVGGIVAAALLYLI	QI14	3	2	[2o9e, 2o9f]
LXVELVLSXGFLXXI	LI14	QLWFFWVVPIVGGXI	QI14	3	5	[2o9e, 2o9f]
LXIGFAVFMVHLATI	LI14	FIATLLFLYITVATV	FV14	4	0	[2b5f]
LRALVYMIAQCXXAI	LI14	FIATLLFLYITVATV	FV14	2	0	[2b5f]
LXVELVLSXGFLXXI	LI14	AIGLAXTLIHLISIP	AP14	3	4	[2o9e, 2o9f]
LXVELVLSXGFLXXI	LI14	PIAIGLAXTLIXLIS	PS14	3	4	[2o9e, 2abm, 2o9f, 2o9g, 1rc2, 3nka, 3nkc, 3nk5]
LXXELIITFQLVFTI	LI14	LISLCFGLSIATMVQ	LQ14	3	1	[3gd8, 2d57, 2zz9, 3iyz]
LXXELIITFQLVFTI	LI14	SLCFGLSIATMVQCF	SF14	3	1	[3gd8, 2d57, 2zz9, 3iyz]
LXIGXSVALGHLXXI	LI14	KVSLAFGLSIATLAQ	KQ14	4	1	[1ih5, 1fqy, 1h6i]
LXIGXSVAXGHLXXI	LI14	KVSLAFGLSIATLAQ	KQ14	4	1	[1j4n]
LXIGXSVALGHLXXI	LI14	SLAFGLSIATLAQSV	SV14	4	1	[1fqy, 1h6i]
LXIGXSVAXGHLXXI	LI14	SLAFGLSIATLAQSV	SV14	4	1	[1j4n]
LXVELVLSXGFLXXI	LI14	VVPIVGGIIGGLIYR	VR14	3	5	[2o9e]
LXVELVLSXGFLXXI	LI14	VPIVGGIIGGLIYRT	VT14	3	5	[2o9e]
LXVELVLSXGFLXXI	LI14	VGGIIGGLIYRTLLE	VE14	3	5	[2o9e]
LXIGFAVFMVHLATI	LI14	GTALGAEIIGXFXLV	GV14	4	3	[2b5f]
LXXELIITFQLVFTI	LI14	VLISLCFGLSIATMV	VV14	3	1	[3iyz]
LXIGXSVALGHLXXI	LI14	GLGIEIIGTLQLVLC	GC14	4	3	[1fqy]
LXIGXSVALGHLXXI	LI14	DNVKVSLAFGLSIAT	DT14	4	1	[1ih5]
LRALVYMIAQCXXAI	LI14	RAAIAEFIATLLFLY	RY14	2	0	[2b5f]
LXIGXSVAXGHLXXI	LI14	IIXTLQLVLCVLATT	IT14	4	3	[1j4n]
LXIGXSVALGHLXXI	LI14	NVKVSLAFGLSIATL	NL14	4	1	[1ih5]
LVELIITFQLVFTIF	LF14	ISLCFGLSIATMVQC	IC14	3	1	[3gd8, 2d57, 2zz9]
LVELIITFQLVFTIF	LF14	SLCFGLSIATMVQCF	SF14	3	1	[3gd8, 2d57, 2zz9]
LVELIITFQLVFTIF	LF14	LISLCFGLSIATMVQ	LQ14	3	1	[3gd8, 2d57, 2zz9]
FLEAFGTAILCLTVL	FL14	PFVIGIALLIAHLIC	PC14	3	4	[2w2e, 3zoj, 2w1p]
FIGXXLXVLIYDFIL	FL14	GIXIIXTLQLVLCVL	GL14	5	3	[1j4n, 1h6i]
FAEFXAXLXFVFFGL	FL14	FYXAAQLVGAIXGAG	FG14	0	2	[3d9s]
FWXGPIVGAXLAAXL	FL14	VVELILTFQLALCIF	VF14	5	3	[3d9s]
FLEAFGTAILCLTVL	FL14	WLXPILGAFLAYSIW	WW14	3	5	[2w2e, 3zoj, 2w1p]
FIVSQVAGAFCAAXL	FL14	IAEFLGTGLLIFFGV	IV14	2	0	[1fx8, 1ldi, 1ldf, 1lda]
FIVSQVAGAFCAAXL	FL14	CIAEFXGTGLLXFFG	CG14	2	0	[1fx8, 1ldi, 1ldf, 1lda]
FIVSQVAGAFCAAXL	FL14	EFLGTGLLIFFGVGC	EC14	2	0	[1fx8, 1ldi, 1ldf, 1lda]
FWXGPIVGAXLAAXL	FL14	AMVVELILTFQLXLC	AC14	5	3	[3d9s]
FWXGPIVGAXLAAXL	FL14	MVVELILTFQLALCI	MI14	5	3	[3d9s]
FNELILTGXLLLVIL	FL14	PLVAPCVGSVVFCQF	PF14	3	5	[3c02]
FAEFXATLFYVFFGL	FL14	RAICYXXAQLLGAVA	RA14	0	2	[3m9i]
FAPIAIGLALTLIHL	FL14	SALVVELVLSAGFLL	SL14	4	3	[2o9e]
FFWVXPIVGGIIGGL	FL14	SALVVELVLSAGFLL	SL14	5	3	[2o9e, 2o9f]
FIGXXLXVLIYDFIL	FL14	EIIGTLQLVLCVLAT	ET14	5	3	[1j4n, 1h6i]
FNELILTGXLLLVIL	FL14	KLSSVVGXIILCIGI	KI14	3	4	[3c02]
FNELILTGXLLLVIL	FL14	SVVGLIILCIGITFG	SG14	3	4	[3c02]
FWXGPIVGAXLAAXL	FL14	QAMVVELILTXQLXL	QL14	5	3	[3d9s]
FNELILTGXLLLVIL	FL14	SSVVGLIILCIGITF	SF14	3	4	[3c02]
FFWVXPIVGGIIGGL	FL14	LSALVVELVLSAGFL	LL14	5	3	[2o9e, 2o9f]
FAPIAIGLALTLIHL	FL14	LSALVVELVLSAGFL	LL14	4	3	[2o9e]
FNELILTGXLLLVIL	FL14	LVAPCVGSVVFCQFY	LY14	3	5	[3c02]
FIGXXLXVLIYDFIL	FL14	IIXTLQLVLCVLATT	IT14	5	3	[1j4n]
FAEFXAXLXFVFFGL	FL14	PALSIGLSVTLGHLV	PV14	0	4	[3d9s]
FNELILTGXLLLVIL	FL14	WVPLVAPCVGSVVFC	WC14	3	5	[3c02]
FNELILTGXLLLVIL	FL14	VPLVAPCVGSVVFCQ	VQ14	3	5	[3c02]
WXFWVGPIVGAVXAA	WA14	VVELILTFQLALCIF	VF14	5	3	[3d9s]
WAFGGMIFVLVYCTA	WA14	PLPIGFAVFMVHLAT	PT14	1	4	[1z98, 3cn6, 4jc6, 4ia4, 3cll, 2b5f, 3cn5]
WAFGGMIFVLVYCTA	WA14	IAEFIATLLFLYITV	IV14	1	0	[1z98, 3cn6, 4jc6, 4ia4, 3cll, 2b5f, 3cn5]
WXFWVGPIVGAVXAA	WA14	AMVVELILTFQLXLC	AC14	5	3	[3d9s]
WXFWVGPIVGAVXAA	WA14	MVVELILTFQLALCI	MI14	5	3	[3d9s]
WAFGGMIFVLVYCTA	WA14	EFIATLLFLYITVAT	ET14	1	0	[1z98, 3cn6, 4jc6, 4ia4, 3cll, 2b5f, 3cn5]
WAFGGMIFVLVYCTA	WA14	FIATLLFLYITVATV	FV14	1	0	[2b5f]
WXFWVGPIVGAVXAA	WA14	QAMVVELILTXQLXL	QL14	5	3	[3d9s]
WAFGGMIFVLVYCTA	WA14	LAPLPIGFAVFMVHL	LL14	1	4	[2b5f]
WAFGGMIFVLVYCTA	WA14	RAAIAEFIATLLFLY	RY14	1	0	[2b5f]
WXFWVGPFIGAAXAA	WA14	GTALGAEIIGXFXLV	GV14	5	3	[2b5f]
EMVITAILMGLILAL	EL14	PLLIGLLIAVIGASM	PM14	3	4	[1fx8, 1ldi, 1ldf, 1lda]
EAFGTAILXLTVLML	EL14	PFVIGIALLIAHLIC	PC14	3	4	[2w2e, 3zoj, 2w1p]
EMVITAILMGLILAL	EL14	VPLFGPIVGAIVGAF	VF14	3	5	[1fx8, 1ldi, 1ldf, 1lda]
EMVITAILMGLILAL	EL14	PLFGPIVGXIVGAFA	PA14	3	5	[1fx8, 1ldi, 1ldf, 1lda]
EAFGTAILXLTVLML	EL14	WLXPILGAFLAYSIW	WW14	3	5	[2w2e, 3zoj, 2w1p]
EMVITAILMGLILAL	EL14	LVPLFGXIVGXIVGA	LA14	3	5	[1fx8, 1ldi, 1ldf, 1lda]
EMVITAILMGLILAL	EL14	LFGPIVGAIVGAFAY	LY14	3	5	[1fx8, 1ldi, 1ldf, 1lda]
EMVITAILMGLILAL	EL14	FGPIVGAIVGAFAYR	FR14	3	5	[1fx8, 1ldi, 1ldf, 1lda]
EMVITAILMGLILAL	EL14	GXIVGXIVGAFAYRK	GK14	3	5	[1fx8, 1ldi, 1ldf, 1lda]
MVITAILMGLILALT	MT14	PLLIGLLIAVIGASM	PM14	3	4	[1fx8, 1ldi]
MVITAILMGLILALT	MT14	VPLFGPIVGAIVGAF	VF14	3	5	[1fx8, 1ldi]
MVITAILMGLILALT	MT14	PLFGPIVGXIVGAFA	PA14	3	5	[1fx8, 1ldi]
MVITAILMGLILALT	MT14	LVPLFGXIVGXIVGA	LA14	3	5	[1fx8, 1ldi]
MVITAILMGLILALT	MT14	LFGPIVGAIVGAFAY	LY14	3	5	[1fx8, 1ldi]
MVITAILMGLILALT	MT14	GXIVGXIVGAFAYRK	GK14	3	5	[1fx8, 1ldi]
MVITAILMGLILALT	MT14	FGPIVGAIVGAFAYR	FR14	3	5	[1fx8, 1ldi]
PLLIGLLIAVIGASM	PM14	EISVIXGLGVAMAIY	EY14	4	1	[1fx8, 1ldi, 1ldf, 1lda]
FLGTFVLMFLGEGAT	FT14	PVYFFAQLLGAFVGT	PT14	0	2	[3c02]
FLGTFVLMFLGEGAT	FT14	YFFAQLLGAFVGTST	YT14	0	2	[3c02]
FLGTFVLMFLGEGAT	FT14	FFAQLLGAFVGTSTV	FV14	0	2	[3c02]
FLGTFVLMFLGEGAT	FT14	KLCLGWGLAVFFGIL	KL14	0	1	[3c02]
FLGTFVLMFLGEGAT	FT14	CLGWGLAVFFGILVS	CS14	0	1	[3c02]
FLGTFVLMFLGEGAT	FT14	LGWGLAVFFGILVSA	LA14	0	1	[3c02]
GXAFALAIAAVIYXL	GL14	FTAEVVGTFILVFFG	FG14	1	0	[3ne2]
GXAFALAIAAVIYXL	GL14	LTEAIGTFLLMLVIM	LM14	1	3	[3ne2]
GIXIIXTLQLVLCVL	GL14	PLAIGXSVALGHLLA	PA14	3	4	[1ih5, 1j4n, 1fqy, 1h6i]
GXAFALAIAAVIYXL	GL14	GLVIGLTVGGIITTI	GI14	1	4	[3ne2]
GXAFALAIAAVIYXL	GL14	AIGXAFALAIAAXIY	AY14	1	1	[3ne2]
GPLAIGFSVALGHLL	GL14	EIIGTLQLVLCVLAT	ET14	4	3	[1j4n]
GTFWLVFGGSGSAVL	GL14	IAQVVGGIVAAALLY	IY14	0	2	[2o9e, 2o9f]
GIXIIXTLQLVLCVL	GL14	SXPLAIGXSXXXGHL	SL14	3	4	[1j4n, 1fqy]
GXAFALAIAAVIYXL	GL14	EAIGTFLLMLVIMGV	EV14	1	3	[3ne2]
GTFWLVFGGSGSAVL	GL14	EVVGYVIAQVVGGIV	EV14	0	2	[2o9e]
GTFWLVFGGSGSAVL	GL14	KEVVGYVIAQVVGGI	KI14	0	2	[2o9e]
GTFWLVFGGSGSAVL	GL14	QVVGGIVAAALLYLI	QI14	0	2	[2o9e, 2o9f]
GPLAIGFSVALGHLL	GL14	KVSLAFGLSIATLAQ	KQ14	4	1	[1j4n]
GPLAIGFSVALGHLL	GL14	SLAFGLSIATLAQSV	SV14	4	1	[1j4n]
GXAFALAIAAVIYXL	GL14	TEAIGTFLLMLVIMG	TG14	1	3	[3ne2]
GIXIIXTLQLVLCVL	GL14	HWIXWVGPFIGGALA	HA14	3	5	[1fqy]
GXAFALAIAAVIYXL	GL14	TAEVVGTFILVFFGP	TP14	1	0	[3ne2]
GIXIIXTLQLVLCVL	GL14	WIFWVGPFIGXALAV	WV14	3	5	[1ih5, 1j4n, 1fqy, 1h6i]
GPLAIGFSVALGHLL	GL14	IIXTLQLVLCVLATT	IT14	4	3	[1j4n]
GIXIIXTLQLVLCVL	GL14	NHWIFWVGPFIGGAL	NL14	3	5	[1fqy]
GIXIIXTLQLVLCVL	GL14	PFIGXALAVLIYDFI	PI14	3	5	[1j4n, 1fqy, 1h6i]
GIXIIXTLQLVLCVL	GL14	AIGLSVALGHLLAID	AD14	3	4	[1ih5]
WIYWVGXIIGAVLAG	WG14	IALAIGFSVAIGHLF	IF14	5	4	[3gd8]
WFFWVVPIXGGIXGG	WG14	SALVVELVLSAGFLL	SL14	5	3	[2o9e, 2o9f]
WIYWVGXIIGAVLAG	WG14	SXXLAXGFSVAXGHL	SL14	5	4	[3gd8]
WFFWVVPIXGGIXGG	WG14	LSALVVELVLSAGFL	LL14	5	3	[2o9e, 2o9f]
PFVIGIALLIAHLIC	PC14	LEAFGTAILCLTVLM	LM14	4	3	[2w2e, 3zoj, 2w1p]
FTAEVVGTFILVFFG	FG14	IXAQFIGAALGSLLF	IF14	0	2	[3ne2]
FTAEVVGTFILVFFG	FG14	LTEAIGTFLLMLVIM	LM14	0	3	[3ne2]
FTAEVVGTFILVFFG	FG14	GLVIGLTVGGIITTI	GI14	0	4	[3ne2]
FTAEVVGTFILVFFG	FG14	AIGXAFALAIAAXIY	AY14	0	1	[3ne2]
FYIXAQCLGAIXGAG	FG14	ISLCFGLSIATMVQC	IC14	2	1	[3gd8]
FTAEVVGTFILVFFG	FG14	EAIGTFLLMLVIMGV	EV14	0	3	[3ne2]
FTAEVVGTFILVFFG	FG14	QAILTEAIGTFLLML	QL14	0	3	[3ne2]
FYIXAQCLGAIXGAG	FG14	SLCFGLSIATMVQCF	SF14	2	1	[3gd8]
FYIXAQCLGAIXGAG	FG14	LISLCFGLSIATMVQ	LQ14	2	1	[3gd8]
FTAEVVGTFILVFFG	FG14	TEAIGTFLLMLVIMG	TG14	0	3	[3ne2]
PLPIGFAVFMVHLAT	PT14	IAEFIATLLFLYITV	IV14	4	0	[4jc6, 3cn6, 1z98, 4ia4, 3cll, 2b5f, 3cn5]
PLPIGFAVFMVHLAT	PT14	IAWAFGGMIFVLVYC	IC14	4	1	[4jc6, 3cn6, 1z98, 4ia4, 3cll, 2b5f, 3cn5]
PLPIGFAVFMVHLAT	PT14	GIAWAFGGMIFVLVY	GY14	4	1	[4jc6, 3cn6, 1z98, 4ia4, 3cll, 2b5f, 3cn5]
PLPIGFAVFMVHLAT	PT14	EFIATLLFLYITVAT	ET14	4	0	[4jc6, 3cn6, 1z98, 4ia4, 3cll, 2b5f, 3cn5]
PLPIGFAVFMVHLAT	PT14	FIATLLFLYITVATV	FV14	4	0	[2b5f]
PLPIGFAVFMVHLAT	PT14	GTALGAEIIGXFXLV	GV14	4	3	[2b5f]
PVYFFAQLLGAFVGT	PT14	IGEFLGTFVLMFLGE	IE14	2	0	[3c02]
PVYFFAQLLGAFVGT	PT14	GEFLGTFVLMFLGEG	GG14	2	0	[3c02]
IVEIFLTLQFVLCIF	IF14	GSVALAVGFSLTLGH	GH14	3	4	[2b6p, 3m9i, 1ymg]
IVEIFLTLQFVLCIF	IF14	VALAXGFSLTLGHLF	VF14	3	4	[2b6o, 2b6p, 3m9i, 2c32, 1ymg, 3j41, 1sor]
IVEIFLTLQFVLCIF	IF14	LAVGFSLTLGHLFGM	LM14	3	4	[2b6o, 2b6p, 3m9i, 2c32, 1ymg, 1sor]
IVEIFLTLQFVLCIF	IF14	SXXLAXGFXXTLGHL	SL14	3	4	[2b6o, 2b6p, 3m9i, 2c32, 1ymg, 3j41]
IXAQFIGAALGSLLF	IF14	TAEVVGTFILVFFGP	TP14	2	0	[3ne2]
GSVALAVGFSLTLGH	GH14	ATIVEIFLTLQXVLC	AC14	4	3	[2b6p, 3m9i, 1ymg]
GSVALAVGFSLTLGH	GH14	TIVEIFLTLQFVLCI	TI14	4	3	[2b6p, 3m9i, 1ymg]
GSVALAVGFSLTLGH	GH14	EIFXTLQFVLCIFXT	ET14	4	3	[2b6p, 3m9i, 1ymg]
GSVALAVGFSLTLGH	GH14	QATIVEIFLTLQXVL	QL14	4	3	[2b6p, 3m9i, 1ymg]
GSVALAVGFSLTLGH	GH14	IFXTLQFVLCIFXTY	IY14	4	3	[2b6p, 3m9i, 1ymg]
GSVALAVGFSLTLGH	GH14	GQATIVEIFLTLQFV	GV14	4	3	[3m9i]
SALVVELVLSAGFLL	SL14	IGLAXTLIHLISIPV	IV14	3	4	[2o9e, 2o9f]
SXALSIXLSXXLGHL	SL14	VVELILTFQLALCIF	VF14	4	3	[3d9s]
SXXLAXGFXXTLGHL	SL14	ATIVEIFLTLQXVLC	AC14	4	3	[2b6o, 2b6p, 3m9i, 2c32, 1ymg]
SXALSIXLSXXLGHL	SL14	AMVVELILTFQLXLC	AC14	4	3	[3d9s]
SXALSIXLSXXLGHL	SL14	MVVELILTFQLALCI	MI14	4	3	[3d9s]
SALVVELVLSAGFLL	SL14	EQLWFFWVVPIVGGI	EI14	3	5	[2o9e, 2o9f]
SXXLAXGFXXTLGHL	SL14	TIVEIFLTLQFVLCI	TI14	4	3	[2b6o, 2b6p, 3m9i, 2c32, 1ymg]
SALVVELVLSAGFLL	SL14	IAQVVGGIVAAALLY	IY14	3	2	[2o9e, 2o9f]
SXXLAXGFXXTLGHL	SL14	IFXTLQFVLCIFXTY	IY14	4	3	[2b6p, 3m9i, 1ymg]
SXPLAIGXSXXXGHL	SL14	EIIGTLQLVLCVLAT	ET14	4	3	[1j4n, 1fqy]
SXXLAXGFXXTLGHL	SL14	EIFXTLQFVLCIFXT	ET14	4	3	[2b6o, 2b6p, 3m9i, 2c32, 1ymg, 3j41]
SALVVELVLSAGFLL	SL14	QLWFFWVVPIVGGXI	QI14	3	5	[2o9e, 2o9f]
SALVVELVLSAGFLL	SL14	QVVGGIVAAALLYLI	QI14	3	2	[2o9e, 2o9f]
SXXLAXGFXXTLGHL	SL14	QATIVEIFLTLQXVL	QL14	4	3	[2b6o, 2b6p, 3m9i, 2c32, 1ymg]
SXALSIXLSXXLGHL	SL14	QAMVVELILTXQLXL	QL14	4	3	[3d9s]
SALVVELVLSAGFLL	SL14	AIGLAXTLIHLISIP	AP14	3	4	[2o9e, 2o9f]
SALVVELVLSAGFLL	SL14	PIAIGLAXTLIXLIS	PS14	3	4	[2o9e, 2o9f]
SXPLAIGXSXXXGHL	SL14	KVSLAFGLSIATLAQ	KQ14	4	1	[1j4n, 1fqy]
SXPLAIGXSXXXGHL	SL14	SLAFGLSIATLAQSV	SV14	4	1	[1j4n, 1fqy]
SALVVELVLSAGFLL	SL14	VVPIVGGIIGGLIYR	VR14	3	5	[2o9e]
SALVVELVLSAGFLL	SL14	VGGIIGGLIYRTLLE	VE14	3	5	[2o9e]
SALVVELVLSAGFLL	SL14	VPIVGGIIGGLIYRT	VT14	3	5	[2o9e]
SXXLAXGFXXTLGHL	SL14	GQATIVEIFLTLQFV	GV14	4	3	[2b6o, 3m9i]
SXPLAIGXSXXXGHL	SL14	GLGIEIIGTLQLVLC	GC14	4	3	[1fqy]
SXPLAIGXSXXXGHL	SL14	IIXTLQLVLCVLATT	IT14	4	3	[1j4n]
VALAXGFSLTLGHLF	VF14	ATIVEIFLTLQXVLC	AC14	4	3	[2b6o, 2b6p, 3m9i, 2c32, 1ymg, 1sor]
VALAXGFSLTLGHLF	VF14	TIVEIFLTLQFVLCI	TI14	4	3	[2b6o, 2b6p, 3m9i, 2c32, 1ymg, 1sor]
VALAXGFSLTLGHLF	VF14	EIFXTLQFVLCIFXT	ET14	4	3	[2b6o, 2b6p, 3m9i, 2c32, 1ymg, 3j41]
VALAXGFSLTLGHLF	VF14	QATIVEIFLTLQXVL	QL14	4	3	[2b6o, 2b6p, 3m9i, 2c32, 1ymg, 1sor]
VALAXGFSLTLGHLF	VF14	IFXTLQFVLCIFXTY	IY14	4	3	[2b6p, 3m9i, 1ymg]
VALAXGFSLTLGHLF	VF14	GQATIVEIFLTLQFV	GV14	4	3	[2b6o, 3m9i]
VVELILTFQLALCIF	VF14	PALSIGLSVTLGHLV	PV14	3	4	[3d9s]
LTEAIGTFLLMLVIM	LM14	PIYVIGPIVGAXAXA	PA14	3	5	[3ne2]
LAVGFSLTLGHLFGM	LM14	ATIVEIFLTLQXVLC	AC14	4	3	[2b6o, 2b6p, 3m9i, 2c32, 1ymg, 1sor]
LTEAIGTFLLMLVIM	LM14	AIGXAFALAIAAXIY	AY14	3	1	[3ne2]
LTEAIGTFLLMLVIM	LM14	GLVIGLTVGGIITTI	GI14	3	4	[3ne2]
LEAFGTAILCLTVLM	LM14	WLXPILGAFLAYSIW	WW14	3	5	[2w2e, 3zoj, 2w1p]
LAVGFSLTLGHLFGM	LM14	TIVEIFLTLQFVLCI	TI14	4	3	[2b6o, 2b6p, 3m9i, 2c32, 1ymg, 1sor]
LAVGFSLTLGHLFGM	LM14	EIFXTLQFVLCIFXT	ET14	4	3	[2b6o, 2b6p, 3m9i, 2c32, 1ymg]
LAVGFSLTLGHLFGM	LM14	QATIVEIFLTLQXVL	QL14	4	3	[2b6o, 2b6p, 3m9i, 2c32, 1ymg, 1sor]
LAVGFSLTLGHLFGM	LM14	IFXTLQFVLCIFXTY	IY14	4	3	[2b6p, 3m9i, 1ymg]
LAVGFSLTLGHLFGM	LM14	GQATIVEIFLTLQFV	GV14	4	3	[2b6o, 3m9i]
LTEAIGTFLLMLVIM	LM14	TAEVVGTFILVFFGP	TP14	3	0	[3ne2]
LTEAIGTFLLMLVIM	LM14	IYVIGPIVGAVAAAW	IW14	3	5	[3ne2]
PFIVSQVAXAFCAAA	PA14	IAEFLGTGLLIFFGV	IV14	2	0	[1fx8, 1ldi, 1ldf, 1lda]
PFIVSQVAXAFCAAA	PA14	CIAEFXGTGLLXFFG	CG14	2	0	[1fx8, 1ldi, 1ldf, 1lda]
PFIVSQVAXAFCAAA	PA14	EFLGTGLLIFFGVGC	EC14	2	0	[1fx8, 1ldi, 1ldf, 1lda]
PLAIGXSVALGHLLA	PA14	EIIGTLQLVLCVLAT	ET14	4	3	[1ih5, 1j4n, 1fqy, 1h6i]
PIYVIGPIVGAXAXA	PA14	QAILTEAIGTFLLML	QL14	5	3	[3ne2]
PIYVIGPIVGAXAXA	PA14	EAIGTFLLMLVIMGV	EV14	5	3	[3ne2]
PLAIGXSVALGHLLA	PA14	KVSLAFGLSIATLAQ	KQ14	4	1	[1ih5, 1j4n, 1fqy, 1h6i]
PIYVIGPIVGAXAXA	PA14	TEAIGTFLLMLVIMG	TG14	5	3	[3ne2]
PLAIGXSVALGHLLA	PA14	SLAFGLSIATLAQSV	SV14	4	1	[1j4n, 1fqy, 1h6i]
PLAIGXSVALGHLLA	PA14	GLGIEIIGTLQLVLC	GC14	4	3	[1fqy]
PLAIGXSVALGHLLA	PA14	DNVKVSLAFGLSIAT	DT14	4	1	[1ih5]
PLAIGXSVALGHLLA	PA14	NVKVSLAFGLSIATL	NL14	4	1	[1ih5]
PLAIGXSVALGHLLA	PA14	IIXTLQLVLCVLATT	IT14	4	3	[1j4n]
IVSQVAGAFCAAALV	IV14	EFLGTGLLIFFGVGC	EC14	2	0	[1fx8, 1ldi, 1ldf, 1lda]
IAEFLGTGLLIFFGV	IV14	EISVIXGLGVAMAIY	EY14	0	1	[1fx8, 1ldi, 1ldf, 1lda]
IVSQVAGAFCAAALV	IV14	CIAEFXGTGLLXFFG	CG14	2	0	[1fx8, 1ldi, 1ldf, 1lda]
IAEFIATLLFLYITV	IV14	GIAWAFGGMIFVLVY	GY14	0	1	[3cn6, 4jc6, 1z98, 4ia4, 3cll, 2b5f, 3cn5]
IAEFIATLLFLYITV	IV14	IAWAFGGMIFVLVYC	IC14	0	1	[3cn6, 4jc6, 1z98, 4ia4, 3cll, 2b5f, 3cn5]
IAEFLGTGLLIFFGV	IV14	QVAGAFCAAALVYGL	QL14	0	2	[1lda]
IAEFLGTGLLIFFGV	IV14	SQVAGAFCAAALVYG	SG14	0	2	[1lda]
IAEFIATLLFLYITV	IV14	GTALGAEIIGXFXLV	GV14	0	3	[2b5f]
IAEFIATLLFLYITV	IV14	RALVYMIAQCLGAIC	RC14	0	2	[2b5f]
IAEFIATLLFLYITV	IV14	IAQCLGAICGVGLVK	IK14	0	2	[2b5f]
IAEFIATLLFLYITV	IV14	QCLGAICGVGLVKAF	QF14	0	2	[2b5f]
IGLAXTLIHLISIPV	IV14	LSALVVELVLSAGFL	LL14	4	3	[2o9e, 2o9f]
IAEFIATLLFLYITV	IV14	LAPLPIGFAVFMVHL	LL14	0	4	[2b5f]
AAECFGTFWLVFGGC	AC14	IAQVVGGIVAAALLY	IY14	0	2	[2abm]
AAECFGTFWLVFGGC	AC14	PIAIGLAXTLIXLIS	PS14	0	4	[2abm, 1rc2, 3nk5]
AMVVELILTFQLXLC	AC14	PALSIGLSVTLGHLV	PV14	3	4	[3d9s]
WLXPILGAFLAYSIW	WW14	RGLFLEAFGTAILCL	RL14	5	3	[2w1p]
CIAEFXGTGLLXFFG	CG14	EISVIXGLGVAMAIY	EY14	0	1	[1fx8, 1ldi, 1ldf, 1lda]
CIAEFXGTGLLXFFG	CG14	QVAGAFCAAALVYGL	QL14	0	2	[1lda]
CIAEFXGTGLLXFFG	CG14	SQVAGAFCAAALVYG	SG14	0	2	[1lda]
EFLGTGLLIFFGVGC	EC14	EISVIXGLGVAMAIY	EY14	0	1	[1fx8, 1ldi, 1ldf, 1lda]
EFLGTGLLIFFGVGC	EC14	QVAGAFCAAALVYGL	QL14	0	2	[1lda]
EFLGTGLLIFFGVGC	EC14	SQVAGAFCAAALVYG	SG14	0	2	[1lda]
AIGXAFALAIAAXIY	AY14	GLVIGLTVGGIITTI	GI14	1	4	[3ne2]
AIGXAFALAIAAXIY	AY14	EAIGTFLLMLVIMGV	EV14	1	3	[3ne2]
AIGXAFALAIAAXIY	AY14	TEAIGTFLLMLVIMG	TG14	1	3	[3ne2]
[truncated: 129 more rows]
