# Supplementary material for: The observation of evolutionary interaction pattern pairs in membrane proteins
Source: BMC Struct Biol. 2015 Mar 24;15:6. doi: 10.1186/s12900-015-0033-5 (PMC4379700; doi:10.1186/s12900-015-0033-5)
Supplement: Additional file 1 — EIPP data. Includes derived EIPP information from families (PF00230, PF01036) with tab separated values. Can be viewed with a simple text editor. Each line consists of 7 columns: source pattern, source RegEx, destination pattern, destination RegEx, source helix, destination helix, corresponding PDB-Ids. [file 12900_2015_33_MOESM1_ESM.zip › EIPPs/PF00230/PF00230_14_14.csv]

QXALAFGLAXATLXQA	QA15	GSVALAVGFSLTLGHL	GL15	1	4	[2b6p, 3m9i, 1ymg]
QXAXAFGLAIGTLXXA	QA15	VVELXLTFQLALCIFA	VA15	1	3	[3d9s]
QVVGGIVAAALLYXIA	QA15	VELVLSAGFLLVIHGA	VA15	2	3	[2o9e, 2o9f]
QXALAFGLAXATLXQA	QA15	VALAVGFSLTLGHLFG	VG15	1	4	[2b6o, 2b6p, 3m9i, 2c32, 1ymg, 3j41, 1sor]
QVVGGIVAAALLYXIA	QA15	VVELVLSAGFLLVIHG	VG15	2	3	[2o9e, 2o9f]
QXALAFGLAXATLXQA	QA15	AIXAEFFAXLFYVFFG	AG15	1	0	[2b6p, 3m9i, 1ymg]
QVVGGIVAAALLYXIA	QA15	AAEXFGTFWLVFXGXG	AG15	2	0	[2o9e, 2o9f]
QXAXAFGLAIGTLXXA	QA15	VXAEFLAXLXFVFFGL	VL15	1	0	[3d9s]
QXAXAFGLAIGTLXXA	QA15	VELXXTFQLXLCIFAS	VS15	1	3	[3d9s]
QWIFWVGPFIGAAVAA	QA15	TALGAEIIGTFVLVYT	TT15	5	3	[2b5f]
QWIFWVGPFIGAAVAA	QA15	ALGAEIIGTFVLVYTV	AV15	5	3	[2b5f]
QWIFWVGPFIGAAVAA	QA15	GAEIIGTFVLVYTVFS	GS15	5	3	[2b5f]
QWIFWVGPFIGAAVAA	QA15	LGAEIIGTFVLVYTVF	LF15	5	3	[2b5f]
QWIFWVGPFIGAAVAA	QA15	AEIIGTFVLVYTVFSA	AA15	5	3	[2b5f]
QXALAFGLAXATLXQA	QA15	AEFFAXLFYVFFGXGA	AA15	1	0	[2b6o, 3m9i, 2b6p, 2c32, 1ymg, 3j41, 1sor]
QVVGGIVAAALLYXIA	QA15	EXFGTFWLVFGGXGSA	EA15	2	0	[2o9e, 2o9f]
QXALAFGLAXATLXQA	QA15	IXAEFFAXLFYVFFGL	IL15	1	0	[3m9i, 2b6p, 2c32, 1ymg]
QXALAFGLAXATLXQA	QA15	RAIXAEFFAXLFYVFF	RF15	1	0	[3m9i, 2b6p, 1ymg]
QXALAFGLAXATLXQA	QA15	CAEFFASLFYVFFGLG	CG15	1	0	[2b6p, 2c32, 1ymg, 3j41]
QXALAFGLAXATLXQA	QA15	EFFAXLFYVFFGLGAS	ES15	1	0	[2b6o, 3m9i, 2b6p]
QVVGGIVAAALLYXIA	QA15	LVVELVLSAGFLLVIH	LH15	2	3	[2o9e, 2o9f]
QVVGGIVAAALLYXIA	QA15	GTFWLVFGGSGSAVLA	GA15	2	0	[2o9e, 2o9f]
QXAXAFGLAIGTLXXA	QA15	AEFLAXXXFVFFGXXS	AS15	1	0	[3d9s]
QVVGGIVAAALLYXIA	QA15	AEXFGTFWLVFGGXGS	AS15	2	0	[2o9e, 2o9f]
QVVGGIVAAALLYXIA	QA15	FGTFWLVFGGSGSAVL	FL15	2	0	[2o9e, 2o9f]
QXAXAFGLAIGTLXXA	QA15	FAEFXATLXFVFFGLG	FG15	1	0	[3d9s]
QXALAFGLAXATLXQA	QA15	FAEFXATLFYVFFGLG	FG15	1	0	[2b6o, 3m9i, 1sor]
QXALAFGLAXATLXQA	QA15	ALAVGFSLTLGHLFGM	AM15	1	4	[2b6o, 2b6p, 3m9i, 2c32, 1ymg, 1sor]
QXAXAFGLAIGTLXXA	QA15	PALSIGXSVTLGHLXG	PG15	1	4	[3d9s]
QXALAFGLAXATLXQA	QA15	SXALAXGFSLTLGHLF	SF15	1	4	[2b6o, 2b6p, 3m9i, 2c32, 1ymg, 3j41]
QVVGGIVAAALLYXIA	QA15	LAAESFGTFWLVFGGS	LS15	2	0	[2o9e, 2o9f]
QVVGGIVAAALLYXIA	QA15	AXVVELVLSAGFLXXI	AI15	2	3	[2o9e, 2o9f]
QXAXAFGLAIGTLXXA	QA15	ALXIGXSVTLGHLXGI	AI15	1	4	[3d9s]
QXAXAFGLAIGTLXXA	QA15	AXVVELILTFQLXLXI	AI15	1	3	[3d9s]
QXAXAFGLAIGTLXXA	QA15	QAMVVELILTFQLXLC	QC15	1	3	[3d9s]
QVVGGIVAAALLYXIA	QA15	RKLAAESFGTFWLVFG	RG15	2	0	[2o9e]
QVVGGIVAAALLYXIA	QA15	TFWLVFGGSGSAVLAA	TA15	2	0	[2o9e, 2o9f]
QXAXAFGLAIGTLXXA	QA15	MVVELILTFQLALCIF	MF15	1	3	[3d9s]
QVVGGIVAAALLYXIA	QA15	SFGTFXLVFGGSGSAV	SV15	2	0	[2o9e, 2o9f]
QXAXAFGLAIGTLXXA	QA15	SPALSIGLSVTLGHLV	SV15	1	4	[3d9s]
QVVGGIVAAALLYXIA	QA15	SAXVVELVLSAGFLXV	SV15	2	3	[2o9e, 2o9f]
QVVGGIVAAALLYXIA	QA15	LSALVVELVLSAGFLL	LL15	2	3	[2o9e, 2o9f]
QWIFWVGPFIGAAVAA	QA15	GTALGAEIIGTFVLVY	GY15	5	3	[2b5f]
QVVGGIVAAALLYXIA	QA15	KLXAEXFGTFWLVFGG	KG15	2	0	[2o9e]
QVVGGIVAAALLYXIA	QA15	FRKLAAESFGTFWLVF	FF15	2	0	[2o9e]
VXLAXGLALATLVQAV	VV15	GSVALAVGFSLTLGHL	GL15	1	4	[2b6p, 3m9i, 1ymg]
VXLAXGLTVLTMAXAV	VV15	VELVLSAGFLLVIHGA	VA15	1	3	[2o9d, 2o9e, 2o9f, 2o9g, 1rc2, 3nka]
VXLAXGLTVLTMAXAV	VV15	VVELVLSAGFLLVIHG	VG15	1	3	[2o9d, 2o9e, 2o9f, 2o9g, 1rc2, 3nka]
VXLAFGLSIATLAQSV	VV15	VAEFLAMILFXFISIG	VG15	1	0	[1j4n]
VXLAXGLALATLVQAV	VV15	VALAVGFSLTLGHLFG	VG15	1	4	[2b6o, 2b6p, 3m9i, 2c32, 1ymg, 3j41, 1sor]
VXLAFGLSIATLAQSV	VV15	VAEFLATTLFXFISIG	VG15	1	0	[1fqy, 1h6i]
VXLAXGLALATLVQAV	VV15	AIXAEFFAXLFYVFFG	AG15	1	0	[2b6p, 3m9i, 1ymg]
VXLAXGLTVLTMAXAV	VV15	AAEXFGTFWLVFXGXG	AG15	1	0	[2o9d, 2o9e, 2abm, 2o9f, 2o9g, 1rc2, 3nka, 3nkc, 3nk5]
VXLAXGLTVLTMAXAV	VV15	ELXLSAGFLLVIHGAT	ET15	1	3	[2o9d, 2o9e]
VXLAXGLTVLTMAXAV	VV15	AIGLAXTLIHLISIPV	AV15	1	4	[2o9e, 2o9f]
VXLAFGLSIATLAQSV	VV15	RAVVAEFLAMILFXXI	RI15	1	0	[1j4n]
VXLAFGLSIATLAQSV	VV15	RAVVAEFLATTLFXFI	RI15	1	0	[1fqy]
VXLAFGLSIATLAQSV	VV15	VVAEFLAMILFXXISI	VI15	1	0	[1j4n]
VXLAFGLSIATLAQSV	VV15	VVAEFLATTLFXFIXI	VI15	1	0	[1fqy, 1h6i]
VXLAXGLALATLVQAV	VV15	AEFFAXLFYVFFGXGA	AA15	1	0	[2b6o, 3m9i, 2b6p, 2c32, 1ymg, 3j41, 1sor]
VXLAFGLSIATLAQSV	VV15	APLAIGLSVALGHLLA	AA15	1	4	[1fqy, 1h6i]
VXLAXGLTVLTMAXAV	VV15	EXFGTFWLVFGGXGSA	EA15	1	0	[2o9e, 2o9f, 2abm]
VXLAFGLSIATLAQSV	VV15	EFLAMILFXFISIGSA	EA15	1	0	[1j4n]
VXLAFGLSIATLAQSV	VV15	EFLATTLFXFISIGSA	EA15	1	0	[1fqy, 1h6i]
VXLAXGLTVLTMAXAV	VV15	IGLAXTLIHLISIPVT	IT15	1	4	[2o9e, 2o9f]
VXLAXGLALATLVQAV	VV15	CAEFFASLFYVFFGLG	CG15	1	0	[2b6p, 2c32, 1ymg, 3j41]
VXLAXGLALATLVQAV	VV15	EFFAXLFYVFFGLGAS	ES15	1	0	[2b6o, 3m9i, 2b6p]
VXLAXGLALATLVQAV	VV15	RAIXAEFFAXLFYVFF	RF15	1	0	[3m9i, 2b6p, 1ymg]
VXLAXGLALATLVQAV	VV15	IXAEFFAXLFYVFFGL	IL15	1	0	[3m9i, 2b6p, 2c32, 1ymg]
VXLAXGLTVLTMAXAV	VV15	LVVELVLSAGFLLVIH	LH15	1	3	[2o9e, 2o9f, 2o9g, 1rc2, 3nka]
VXLAFGLSIATLAQSV	VV15	GPLAIGFSVALGHLLA	GA15	1	4	[1j4n]
VXLAXGLTVLTMAXAV	VV15	GTFWLVFGGSGSAVLA	GA15	1	0	[2o9e, 2o9f]
VXLAXGLTVLTMAXAV	VV15	APIAIGXAXTLIXLXS	AS15	1	4	[2o9d, 2o9e, 2o9f, 2o9g, 1rc2, 3nka, 3nkc, 3nk5]
VXLAFGLSIATLAQSV	VV15	AEFLATXLFXFISXGS	AS15	1	0	[1fqy, 1h6i]
VXLAFGLSIATLAQSV	VV15	AVXAEFLAMILFXFIS	AS15	1	0	[1j4n]
VXLAFGLSIATLAQSV	VV15	AEFLAMILFXFISXGS	AS15	1	0	[1j4n]
VXLAFGLSIATLAQSV	VV15	AVXAEFLATXLFXFIS	AS15	1	0	[1fqy]
VXLAXGLTVLTMAXAV	VV15	AEXXGTFWLVFGGXGS	AS15	1	0	[2abm, 1rc2, 3nka, 3nkc, 3nk5]
VXLAXGLTVLTMAXAV	VV15	AEXFGTFWLVFGGXGS	AS15	1	0	[2o9d, 2o9e, 2o9f, 2o9g]
VXLAXGLALATLVQAV	VV15	FAEFXATLFYVFFGLG	FG15	1	0	[2b6o, 3m9i, 1sor]
VXLAXGLTVLTMAXAV	VV15	FGTFWLVFGGSGSAVL	FL15	1	0	[2o9e, 2o9f]
VXLAXGLALATLVQAV	VV15	ALAVGFSLTLGHLFGM	AM15	1	4	[2b6o, 2b6p, 3m9i, 2c32, 1ymg, 1sor]
VXLAXGLTVLTMAXAV	VV15	PXAIGLAXTLIXLIXI	PI15	1	4	[2o9e, 2o9f, 2abm, 2o9g, 1rc2, 3nkc, 3nk5]
VXLAFGLSIATLAQSV	VV15	PXXIGXSVALGHLLAI	PI15	1	4	[1j4n, 1fqy, 1h6i]
VXLAXGLALATLVQAV	VV15	SXALAXGFSLTLGHLF	SF15	1	4	[2b6o, 2b6p, 3m9i, 2c32, 1ymg, 3j41]
VXLAXGLTVLTMAXAV	VV15	AXVVELVLSAGFLXXI	AI15	1	3	[2o9e, 2o9f]
VXLAXGLTVLTMAXAV	VV15	LAAESFGTFWLVFGGS	LS15	1	0	[2o9d, 2o9e, 2o9f, 2o9g]
VXLAXGLTVLTMAXAV	VV15	LXAEXFGTFWLVFGGC	LC15	1	0	[3nka, 3nkc, 3nk5]
VXLAXGLTVLTMAXAV	VV15	FAPIAIGLALTLIHLI	FI15	1	4	[2o9e]
VXLAXGLTVLTMAXAV	VV15	RKLAAESFGTFWLVFG	RG15	1	0	[2o9e]
VXLAXGLTVLTMAXAV	VV15	TFWLVFGGSGSAVLAA	TA15	1	0	[2o9e, 2o9f]
VXLAXGLTVLTMAXAV	VV15	IAIGLAXTLIHLISIP	IP15	1	4	[2o9e, 2o9f]
VXLAFGLSIATLAQSV	VV15	SXPLAIGXSVALGHLL	SL15	1	4	[1j4n, 1fqy]
VXLAXGLTVLTMAXAV	VV15	SFGTFXLVFGGSGSAV	SV15	1	0	[2o9e, 2o9f]
VXLAXGLTVLTMAXAV	VV15	KLXAEXFGTFWLVFGG	KG15	1	0	[2o9e]
VXLAXGLTVLTMAXAV	VV15	LVLSAGFLLVIHGATD	LD15	1	3	[2o9e]
VXLAXGLTVLTMAXAV	VV15	FRKLAAESFGTFWLVF	FF15	1	0	[2o9e]
AXAXGLTVLTMAXAVG	AG15	VVELVLSAGFLLVIHG	VG15	1	3	[2o9d, 2o9e, 2o9f, 2o9g, 1rc2, 3nka]
AXAXGLALATLVQAXG	AG15	VALAVGFSLTLGHLFG	VG15	1	4	[2b6o, 2b6p, 3m9i, 2c32, 1ymg, 3j41, 1sor]
AAEXFGTFWLVFXGXG	AG15	GXVIAQVVGXXVAAXL	GL15	0	2	[2o9d, 2o9e, 2abm, 2o9f, 2o9g, 1rc2, 3nka, 3nkc, 3nk5]
AXAXGLALATLVQAXG	AG15	GSVALAVGFSLTLGHL	GL15	1	4	[2b6p, 3m9i, 1ymg]
AXAXGLTVLTMAXAVG	AG15	ELXLSAGFLLVIHGAT	ET15	1	3	[2o9d, 2o9e]
AXAXGLTVLTMAXAVG	AG15	VELVLSAGFLLVIHGA	VA15	1	3	[2o9d, 2o9e, 2o9f, 2o9g, 1rc2, 3nka]
AAEXFGTFWLVFXGXG	AG15	VXYVIAQVVGXIVAXA	VA15	0	2	[2o9d, 2o9e, 2abm, 2o9f, 2o9g, 1rc2, 3nka, 3nkc, 3nk5]
AXAXGLXIGTLXQAXG	AG15	VVELXLTFQLALCIFA	VA15	1	3	[3d9s]
AAEXFGTFWLVFXGXG	AG15	YXXAQVXGGIVAAXXL	YL15	0	2	[2o9d, 2o9e, 2abm, 2o9f, 2o9g, 1rc2, 3nka, 3nkc, 3nk5]
AIXAEFFAXLFYVFFG	AG15	YXVAXXLGAVAGAAXL	YL15	0	2	[2b6p, 3m9i, 1ymg]
AIXAEFFAXLFYVFFG	AG15	CYXVAQLLGAVAGAAV	CV15	0	2	[2b6p, 3m9i, 1ymg]
AXAXGLXIGTLXQAXG	AG15	VXAEFLAXLXFVFFGL	VL15	1	0	[3d9s]
AIXAEFFAXLFYVFFG	AG15	ICYXVAQLLGAVAXAA	IA15	0	2	[2b6p, 3m9i, 1ymg]
AAEXFGTFWLVFXGXG	AG15	VXAQVVGGIVAAAXLY	VY15	0	2	[2o9e, 2abm, 2o9f]
AIXAEFFAXLFYVFFG	AG15	VXAQLLGAVAGAAXLY	VY15	0	2	[3m9i]
AIXAEFFAXLFYVFFG	AG15	VAQLLGAVAGAAVLYS	VS15	0	2	[2b6p, 3m9i, 1ymg]
AXAXGLXIGTLXQAXG	AG15	VELXXTFQLXLCIFAS	VS15	1	3	[3d9s]
AIXAEFFAXLFYVFFG	AG15	LRAICYXXAQLLGAVA	LA15	0	2	[2b6p, 3m9i, 1ymg]
AXAXGLTVLTMAXAVG	AG15	AIGLAXTLIHLISIPV	AV15	1	4	[2o9e, 2o9f]
AIXAEFFAXLFYVFFG	AG15	AQLLGAVAGAAVLYSV	AV15	0	2	[2b6p, 3m9i, 1ymg]
AIXAEFFAXLFYVFFG	AG15	AICYXXAQLLGAVAGA	AA15	0	2	[2b6p, 3m9i, 1ymg]
AXAXGLALATLVQAXG	AG15	AEFFAXLFYVFFGXGA	AA15	1	0	[2b6o, 3m9i, 2b6p, 2c32, 1ymg, 3j41, 1sor]
AAEXFGTFWLVFXGXG	AG15	EXVGYVIAQVVGGIVA	EA15	0	2	[2o9e]
AXAXGLTVLTMAXAVG	AG15	EXFGTFWLVFGGXGSA	EA15	1	0	[2o9e, 2o9f]
AXAXGLALATLVQAXG	AG15	RAIXAEFFAXLFYVFF	RF15	1	0	[3m9i, 2b6p, 1ymg]
AXAXGLALATLVQAXG	AG15	CAEFFASLFYVFFGLG	CG15	1	0	[2b6p, 2c32, 1ymg, 3j41]
AXAXGLTVLTMAXAVG	AG15	IGLAXTLIHLISIPVT	IT15	1	4	[2o9e, 2o9f]
AXAXGLALATLVQAXG	AG15	EFFAXLFYVFFGLGAS	ES15	1	0	[2b6o, 3m9i, 2b6p]
AAEXFGTFWLVFXGXG	AG15	GFAGVALAFGLTVLTM	GM15	0	1	[2o9e, 2o9f]
AAEXFGTFWLVFXGXG	AG15	IAQVVGGIVAXXXLYL	IL15	0	2	[2o9e, 2abm, 2o9f]
AXAXGLALATLVQAXG	AG15	IXAEFFAXLFYVFFGL	IL15	1	0	[3m9i, 2b6p, 2c32, 1ymg]
AAEXFGTFWLVFXGXG	AG15	FAGXALAFGLTVLTMA	FA15	0	1	[2o9e, 2o9f]
AAEXFGTFWLVFXGXG	AG15	AGVALAFGLTVLTMAF	AF15	0	1	[2o9e, 2o9f]
AXAXGLTVLTMAXAVG	AG15	LVVELVLSAGFLLVIH	LH15	1	3	[2o9e, 2o9f, 2o9g, 1rc2, 3nka]
AAEXFGTFWLVFXGXG	AG15	LAFGLTVLTMAFAVGH	LH15	0	1	[2o9e]
AAEXFGTFWLVFXGXG	AG15	GVALAXGLTVLTMAFA	GA15	0	1	[2o9d, 2o9e, 2abm, 2o9f, 2o9g, 1rc2, 3nka, 3nkc, 3nk5]
AXAXGLTVLTMAXAVG	AG15	GTFWLVFGGSGSAVLA	GA15	1	0	[2o9e, 2o9f]
AAEXFGTFWLVFXGXG	AG15	FGLTVLTMAXAVGXIS	FS15	0	1	[2o9e]
AXAXGLALATLVQAXG	AG15	FAEFXATLFYVFFGLG	FG15	1	0	[2b6o, 3m9i, 1sor]
AXAXGLXIGTLXQAXG	AG15	FAEFXATLXFVFFGLG	FG15	1	0	[3d9s]
AXAXGLTVLTMAXAVG	AG15	AEXXGTFWLVFGGXGS	AS15	1	0	[1rc2, 3nka, 3nkc, 3nk5]
AAEXFGTFWLVFXGXG	AG15	APIAIGXAXTLIXLXS	AS15	0	4	[1rc2, 3nk5]
AXAXGLXIGTLXQAXG	AG15	AEFLAXXXFVFFGXXS	AS15	1	0	[3d9s]
AXAXGLTVLTMAXAVG	AG15	APIAIGXAXTLIXLXS	AS15	1	4	[2o9d, 2o9e, 2o9f, 2o9g, 1rc2, 3nka, 3nkc, 3nk5]
AXAXGLTVLTMAXAVG	AG15	AEXFGTFWLVFGGXGS	AS15	1	0	[2o9d, 2o9e, 2o9f, 2o9g]
AXAXGLTVLTMAXAVG	AG15	FGTFWLVFGGSGSAVL	FL15	1	0	[2o9e, 2o9f]
AXAXGLALATLVQAXG	AG15	ALAVGFSLTLGHLFGM	AM15	1	4	[2b6o, 2b6p, 3m9i, 2c32, 1ymg, 1sor]
AXAXGLXIGTLXQAXG	AG15	PALSIGXSVTLGHLXG	PG15	1	4	[3d9s]
AAEXFGTFWLVFXGXG	AG15	PXAIGLAXTLIXLIXI	PI15	0	4	[2abm, 1rc2, 3nk5]
AXAXGLTVLTMAXAVG	AG15	PXAIGLAXTLIXLIXI	PI15	1	4	[2o9e, 2o9f, 2o9g, 1rc2, 3nkc, 3nk5]
AXAXGLTVLTMAXAVG	AG15	FAPIAIGLALTLIHLI	FI15	1	4	[2o9e]
AXAXGLTVLTMAXAVG	AG15	LAAESFGTFWLVFGGS	LS15	1	0	[2o9d, 2o9e, 2o9f, 2o9g]
AXAXGLALATLVQAXG	AG15	SXALAXGFSLTLGHLF	SF15	1	4	[2b6o, 2b6p, 3m9i, 2c32, 1ymg, 3j41]
AXAXGLTVLTMAXAVG	AG15	LXAEXFGTFWLVFGGC	LC15	1	0	[3nka, 3nkc, 3nk5]
AIXAEFFAXLFYVFFG	AG15	MVAQLLGAVAGAAVLY	MY15	0	2	[2b6p, 1ymg]
AXAXGLTVLTMAXAVG	AG15	RKLAAESFGTFWLVFG	RG15	1	0	[2o9e]
AIXAEFFAXLFYVFFG	AG15	RAICYXXAQLLGAVAG	RG15	0	2	[2b6p, 3m9i, 1ymg]
AXAXGLXIGTLXQAXG	AG15	QAMVVELILTFQLXLC	QC15	1	3	[3d9s]
AXAXGLXIGTLXQAXG	AG15	AXVVELILTFQLXLXI	AI15	1	3	[3d9s]
AAEXFGTFWLVFXGXG	AG15	AXVVGXIVAAALLYLI	AI15	0	2	[2o9e, 2o9f]
AXAXGLTVLTMAXAVG	AG15	AXVVELVLSAGFLXXI	AI15	1	3	[2o9e, 2o9f]
AAEXFGTFWLVFXGXG	AG15	AKEVVGYVIAXVVGGI	AI15	0	2	[2o9e]
AAEXFGTFWLVFXGXG	AG15	AFGLTVLTMAXAVGXI	AI15	0	1	[2o9e]
AXAXGLXIGTLXQAXG	AG15	ALXIGXSVTLGHLXGI	AI15	1	4	[3d9s]
AAEXFGTFWLVFXGXG	AG15	KEVVGYVIAQVVGGIV	KV15	0	2	[2o9e]
AXAXGLTVLTMAXAVG	AG15	TFWLVFGGSGSAVLAA	TA15	1	0	[2o9e, 2o9f]
AXAXGLXIGTLXQAXG	AG15	MVVELILTFQLALCIF	MF15	1	3	[3d9s]
AXAXGLTVLTMAXAVG	AG15	IAIGLAXTLIHLISIP	IP15	1	4	[2o9e, 2o9f]
AXAXGLTVLTMAXAVG	AG15	SFGTFXLVFGGSGSAV	SV15	1	0	[2o9e, 2o9f]
AXAXGLXIGTLXQAXG	AG15	SPALSIGLSVTLGHLV	SV15	1	4	[3d9s]
AIXAEFFAXLFYVFFG	AG15	LQVALAFGLALATLVQ	LQ15	0	1	[3m9i]
AXAXGLTVLTMAXAVG	AG15	LVLSAGFLLVIHGATD	LD15	1	3	[2o9e]
AXAXGLTVLTMAXAVG	AG15	KLXAEXFGTFWLVFGG	KG15	1	0	[2o9e]
AXAXGLTVLTMAXAVG	AG15	FRKLAAESFGTFWLVF	FF15	1	0	[2o9e]
VPLFGPIXXXIVGAFA	VA15	EMVITAILMGLILAXT	ET15	5	3	[1fx8, 1ldi]
VELVLSAGFLLVIHGA	VA15	WXFWVVPIVGGIIGGL	WL15	3	5	[2o9d, 2o9e, 2o9f, 2o9g, 1rc2, 3nka, 3nkc, 3nk5]
VELVLSAGFLLVIHGA	VA15	PIVGGIIGGLIYRTLL	PL15	3	5	[2o9d, 2o9e]
VIPFIVSQVAXAFCAA	VA15	CIAEFLGTGLLIFFGV	CV15	2	0	[1fx8, 1ldi, 1ldf, 1lda]
VVELXLTFQLALCIFA	VA15	VXWXXXIVGXXLAAIL	VL15	3	5	[3d9s]
VELVLSAGFLLVIHGA	VA15	VPIVGXIIGGLIYRTL	VL15	3	5	[2o9d, 2o9e]
VPLFGPIXXXIVGAFA	VA15	VEMVITAILMGXILAL	VL15	5	3	[1fx8, 1ldi, 1ldf, 1lda]
VELVLSAGFLLVIHGA	VA15	VXAQVVGGIVAAAXLY	VY15	3	2	[2o9e, 2o9f]
VELVLSAGFLLVIHGA	VA15	AIGLAXTLIHLISIPV	AV15	3	4	[2o9e, 2o9f]
VELVLSAGFLLVIHGA	VA15	YXXAQVXGGIVAAXXL	YL15	3	2	[2o9d, 2o9e, 2o9f, 2o9g, 1rc2, 3nka, 3nkc, 3nk5]
VIPFIVSQVAXAFCAA	VA15	IXEFXGXGLLIFFGXG	IG15	2	0	[1fx8, 1ldi, 1ldf, 1lda]
VELVLSAGFLLVIHGA	VA15	LWFFWVVPIXGGIXGG	LG15	3	5	[2o9e, 2o9f]
VPLFGPIXXXIVGAFA	VA15	AVEMVITAILMGLILA	AA15	5	3	[1fx8, 1ldi, 1ldf, 1lda]
VELVLSAGFLLVIHGA	VA15	IGLAXTLIHLISIPVT	IT15	3	4	[2o9e, 2o9f]
VXYVIAQVVGXIVAXA	VA15	EXFGTFWLVFGGXGSA	EA15	2	0	[2o9e, 2o9f, 2abm]
VELVLSAGFLLVIHGA	VA15	GFAGVALAFGLTVLTM	GM15	3	1	[2o9e, 2o9f]
VELVLSAGFLLVIHGA	VA15	AGVALAFGLTVLTMAF	AF15	3	1	[2o9e, 2o9f]
VELVLSAGFLLVIHGA	VA15	FAGXALAFGLTVLTMA	FA15	3	1	[2o9e, 2o9f]
VELVLSAGFLLVIHGA	VA15	LAFGLTVLTMAFAVGH	LH15	3	1	[2o9e]
VVELXLTFQLALCIFA	VA15	IXXAXGLXIGTLXXAL	IL15	3	1	[3d9s]
VELVLSAGFLLVIHGA	VA15	IAQVVGGIVAXXXLYL	IL15	3	2	[2o9e, 2o9f]
VXYVIAQVVGXIVAXA	VA15	GTFWLVFGGSGSAVLA	GA15	2	0	[2o9e, 2o9f]
VELVLSAGFLLVIHGA	VA15	GVALAXGLTVLTMAFA	GA15	3	1	[2o9d, 2o9e, 2o9f, 2o9g, 1rc2, 3nka]
VELVLSAGFLLVIHGA	VA15	FGLTVLTMAXAVGXIS	FS15	3	1	[2o9e]
VVELXLTFQLALCIFA	VA15	WVFWVGPIVGAVLAAI	WI15	3	5	[3d9s]
VXYVIAQVVGXIVAXA	VA15	FGTFWLVFGGSGSAVL	FL15	2	0	[2o9e, 2o9f]
VPLFGPIXXXIVGAFA	VA15	FAVEMVITAILMGLIL	FL15	5	3	[1fx8, 1ldi, 1lda]
VELVLSAGFLLVIHGA	VA15	APIAIGXAXTLIXLXS	AS15	3	4	[2o9d, 2o9e, 2o9f, 2o9g, 1rc2, 3nka, 3nkc, 3nk5]
VXYVIAQVVGXIVAXA	VA15	AEXXGTFWLVFGGXGS	AS15	2	0	[2abm, 1rc2, 3nka, 3nkc, 3nk5]
VXYVIAQVVGXIVAXA	VA15	AEXFGTFWLVFGGXGS	AS15	2	0	[2o9d, 2o9e, 2o9f, 2o9g]
VVELXLTFQLALCIFA	VA15	FWXXPIVGAVLAAILY	FY15	3	5	[3d9s]
VELVLSAGFLLVIHGA	VA15	FWVXPIVGGIIGGLIY	FY15	3	5	[2o9d, 2o9e, 2o9f, 2o9g, 1rc2, 3nka, 3nkc, 3nk5]
VVELXLTFQLALCIFA	VA15	PALSIGXSVTLGHLXG	PG15	3	4	[3d9s]
VIPFIVSQVAXAFCAA	VA15	AEFLGTGLLIFFGVGC	AC15	2	0	[1fx8, 1ldi, 1ldf, 1lda]
VELVLSAGFLLVIHGA	VA15	PXAIGLAXTLIXLIXI	PI15	3	4	[2o9e, 2o9f, 2o9g, 1rc2, 3nkc, 3nk5]
VELVLSAGFLLVIHGA	VA15	FAPIAIGLALTLIHLI	FI15	3	4	[2o9e]
VELVLSAGFLLVIHGA	VA15	FFWVVPIVGXXIGGXI	FI15	3	5	[2o9d, 2o9e, 2o9f, 2o9g, 1rc2, 3nka, 3nkc, 3nk5]
VXYVIAQVVGXIVAXA	VA15	LAAESFGTFWLVFGGS	LS15	2	0	[2o9d, 2o9e, 2o9f, 2o9g]
VXYVIAQVVGXIVAXA	VA15	LXAEXFGTFWLVFGGC	LC15	2	0	[3nka, 3nkc, 3nk5]
VELVLSAGFLLVIHGA	VA15	AXVVGXIVAAALLYLI	AI15	3	2	[2o9e, 2o9f]
VVELXLTFQLALCIFA	VA15	ALXIGXSVTLGHLXGI	AI15	3	4	[3d9s]
VELVLSAGFLLVIHGA	VA15	AFGLTVLTMAXAVGXI	AI15	3	1	[2o9e]
VXYVIAQVVGXIVAXA	VA15	RKLAAESFGTFWLVFG	RG15	2	0	[2o9e]
VELVLSAGFLLVIHGA	VA15	VVPIVGGIIGGLIYRT	VT15	3	5	[2o9d, 2o9e]
VXYVIAQVVGXIVAXA	VA15	TFWLVFGGSGSAVLAA	TA15	2	0	[2o9e, 2o9f]
VELVLSAGFLLVIHGA	VA15	IAIGLAXTLIHLISIP	IP15	3	4	[2o9e, 2o9f]
VELVLSAGFLLVIHGA	VA15	LEQLWFFWVVPIVGGI	LI15	3	5	[2o9e, 2o9f]
VELVLSAGFLLVIHGA	VA15	EQLWFFWVVPIVGGXI	EI15	3	5	[2o9e, 2o9f]
VXYVIAQVVGXIVAXA	VA15	SFGTFXLVFGGSGSAV	SV15	2	0	[2o9e, 2o9f]
VVELXLTFQLALCIFA	VA15	SPALSIGLSVTLGHLV	SV15	3	4	[3d9s]
VELVLSAGFLLVIHGA	VA15	WVVPIVGGIIGGLIYR	WR15	3	5	[2o9d, 2o9e]
VELVLSAGFLLVIHGA	VA15	IVGGIIGGLIYRTLLE	IE15	3	5	[2o9e]
VELVLSAGFLLVIHGA	VA15	QLWXFWVVPIVGGIIG	QG15	3	5	[2o9e, 2o9f]
VXYVIAQVVGXIVAXA	VA15	KLXAEXFGTFWLVFGG	KG15	2	0	[2o9e]
VXYVIAQVVGXIVAXA	VA15	FRKLAAESFGTFWLVF	FF15	2	0	[2o9e]
GQATIVEIFLTLQFVL	GL15	VALAVGFSLTLGHLFG	VG15	3	4	[2b6o, 3m9i]
GXIVGXIVGAFAYRKL	GL15	EMVITAILMGLILAXT	ET15	5	3	[1fx8, 1ldi]
GQATIVEIFLTLQFVL	GL15	WVXWVGPVIGAXLGSL	WL15	3	5	[2b6o, 3m9i]
GQATIVEIFLTLQFVL	GL15	YWVGPXIGAGLGSLLY	YY15	3	5	[2b6o, 3m9i]
GQATIVEIFLTLQFVL	GL15	WVGPXIGAGLGSLXYD	WD15	3	5	[3m9i]
GXVIGAGLGXLLYDFL	GL15	IVEIFLTLQFVLCIFA	IA15	5	3	[2b6p, 1ymg]
GSVALAVGFSLTLGHL	GL15	IVEIFLTLQFVLCIFA	IA15	4	3	[2b6p, 3m9i, 1ymg]
GXIVGXIVGAFAYRKL	GL15	VEMVITAILMGXILAL	VL15	5	3	[1fx8, 1ldi, 1ldf, 1lda]
GQATIVEIFLTLQFVL	GL15	VXWVGXVIGXXLXSLL	VL15	3	5	[2b6o, 3m9i]
GXIVGXIVGAFAYRKL	GL15	AVEMVITAILMGLILA	AA15	5	3	[1fx8, 1ldi, 1ldf, 1lda]
GXVIAQVVGXXVAAXL	GL15	EXFGTFWLVFGGXGSA	EA15	2	0	[2o9e, 2o9f, 2abm]
GXVIAQVVGXXVAAXL	GL15	GTFWLVFGGSGSAVLA	GA15	2	0	[2o9e, 2o9f]
GXVIAQVVGXXVAAXL	GL15	AEXXGTFWLVFGGXGS	AS15	2	0	[2abm, 1rc2, 3nka, 3nkc, 3nk5]
GXVIAQVVGXXVAAXL	GL15	AEXFGTFWLVFGGXGS	AS15	2	0	[2o9d, 2o9e, 2o9f, 2o9g]
GQATIVEIFLTLQFVL	GL15	ALAVGFSLTLGHLFGM	AM15	3	4	[2b6o, 3m9i]
GXIVGXIVGAFAYRKL	GL15	FAVEMVITAILMGLIL	FL15	5	3	[1fx8, 1ldi, 1lda]
GXVIAQVVGXXVAAXL	GL15	FGTFWLVFGGSGSAVL	FL15	2	0	[2o9e, 2o9f]
GXVIGAGLGXLLYDFL	GL15	ATIVEIFLTLQXVLCI	AI15	5	3	[2b6p, 1ymg]
GSVALAVGFSLTLGHL	GL15	ATIVEIFLTLQXVLCI	AI15	4	3	[2b6p, 3m9i, 1ymg]
GXVIAQVVGXXVAAXL	GL15	LAAESFGTFWLVFGGS	LS15	2	0	[2o9d, 2o9e, 2o9f, 2o9g]
GQATIVEIFLTLQFVL	GL15	SXALAXGFSLTLGHLF	SF15	3	4	[2b6o, 3m9i]
GXVIAQVVGXXVAAXL	GL15	LXAEXFGTFWLVFGGC	LC15	2	0	[3nka, 3nkc, 3nk5]
GXVIGAGLGXLLYDFL	GL15	TIVEIFLTLQFVLCIF	TF15	5	3	[2b6p, 1ymg]
GSVALAVGFSLTLGHL	GL15	TIVEIFLTLQFVLCIF	TF15	4	3	[2b6p, 3m9i, 1ymg]
GSVALAVGFSLTLGHL	GL15	QATIVEIFLTLQXVLC	QC15	4	3	[2b6p, 3m9i, 1ymg]
GXVIGAGLGXLLYDFL	GL15	QATIVEIFLTLQXVLC	QC15	5	3	[2b6p, 1ymg]
GXVIAQVVGXXVAAXL	GL15	RKLAAESFGTFWLVFG	RG15	2	0	[2o9e]
GSVALAVGFSLTLGHL	GL15	EIFLTLQFVLCIFATY	EY15	4	3	[2b6p, 3m9i, 1ymg]
GXVIGAGLGXLLYDFL	GL15	EIFLTLQFVLCIFATY	EY15	5	3	[2b6p, 1ymg]
GXVIAQVVGXXVAAXL	GL15	TFWLVFGGSGSAVLAA	TA15	2	0	[2o9e, 2o9f]
GSVALAVGFSLTLGHL	GL15	VEIFXTLQFVLCIFXT	VT15	4	3	[2b6p, 3m9i, 1ymg]
GXVIGAGLGXLLYDFL	GL15	VEIFXTLQFVLCIFXT	VT15	5	3	[2b6p, 1ymg]
GXVIAQVVGXXVAAXL	GL15	SFGTFXLVFGGSGSAV	SV15	2	0	[2o9e, 2o9f]
GSVALAVGFSLTLGHL	GL15	LQVALAFGLALATLVQ	LQ15	4	1	[3m9i]
GXVIAQVVGXXVAAXL	GL15	KLXAEXFGTFWLVFGG	KG15	2	0	[2o9e]
GXVIAQVVGXXVAAXL	GL15	FRKLAAESFGTFWLVF	FF15	2	0	[2o9e]
YXXAQCVGAIVATAIL	YL15	VAEFLAMILFXFISIG	VG15	2	0	[1j4n]
YXXAQVXGGIVAAXXL	YL15	VVELVLSAGFLLVIHG	VG15	2	3	[2o9d, 2o9e, 2o9f, 2o9g, 1rc2, 3nka, 3nkc, 3nk5]
YXXAQCVGAIVATAIL	YL15	VAEFLATTLFXFISIG	VG15	2	0	[1ih5, 1fqy, 1h6i]
YXXAXLXGAIXGAGIL	YL15	VXAEFLAXLXFVFFGL	VL15	2	0	[3d9s]
YXXAQCVGAIVATAIL	YL15	RAVVAEFLAMILFXXI	RI15	2	0	[1j4n]
YXXAQCVGAIVATAIL	YL15	RAVVAEFLATTLFXFI	RI15	2	0	[1ih5, 1fqy]
YXVAXXLGAVAGAAXL	YL15	AEFFAXLFYVFFGXGA	AA15	2	0	[2b6o, 2b6p, 3m9i, 2c32, 1ymg, 3j41, 1sor]
YXXAQCVGAIVATAIL	YL15	VVAEFLAMILFXXISI	VI15	2	0	[1j4n]
YXXAQCVGAIVATAIL	YL15	VVAEFLATTLFXFIXI	VI15	2	0	[1ih5, 1fqy, 1h6i]
YXXAQCVGAIVATAIL	YL15	EFLATTLFXFISIGSA	EA15	2	0	[1ih5, 1fqy, 1h6i]
YXXAQVXGGIVAAXXL	YL15	EXFGTFWLVFGGXGSA	EA15	2	0	[2o9e, 2o9f, 2abm]
YXXAQCVGAIVATAIL	YL15	EFLAMILFXFISIGSA	EA15	2	0	[1j4n]
YXVAXXLGAVAGAAXL	YL15	CAEFFASLFYVFFGLG	CG15	2	0	[2b6p, 2c32, 1ymg, 3j41]
YXVAXXLGAVAGAAXL	YL15	EFFAXLFYVFFGLGAS	ES15	2	0	[2b6o, 2b6p, 3m9i]
YXVAXXLGAVAGAAXL	YL15	RAIXAEFFAXLFYVFF	RF15	2	0	[2b6p, 3m9i, 1ymg]
YXVAXXLGAVAGAAXL	YL15	IXAEFFAXLFYVFFGL	IL15	2	0	[2b6p, 3m9i, 2c32, 1ymg]
YXXAQVXGGIVAAXXL	YL15	LVVELVLSAGFLLVIH	LH15	2	3	[2o9e, 2o9f, 2o9g, 1rc2, 3nka, 3nkc, 3nk5]
YXXAQVXGGIVAAXXL	YL15	GTFWLVFGGSGSAVLA	GA15	2	0	[2o9e, 2o9f]
YXXAXLXGAIXGAGIL	YL15	FAEFXATLXFVFFGLG	FG15	2	0	[3d9s]
YXVAXXLGAVAGAAXL	YL15	FAEFXATLFYVFFGLG	FG15	2	0	[2b6o, 3m9i, 1sor]
YXXAQVXGGIVAAXXL	YL15	FGTFWLVFGGSGSAVL	FL15	2	0	[2o9e, 2o9f]
YXXAXLXGAIXGAGIL	YL15	AEFLAXXXFVFFGXXS	AS15	2	0	[3d9s]
YXXAQCVGAIVATAIL	YL15	AVXAEFLAMILFXFIS	AS15	2	0	[1j4n]
YXXAQCVGAIVATAIL	YL15	AEFLAMILFXFISXGS	AS15	2	0	[1j4n]
YXXAQCVGAIVATAIL	YL15	AVXAEFLATXLFXFIS	AS15	2	0	[1ih5, 1fqy]
YXXAQVXGGIVAAXXL	YL15	AEXFGTFWLVFGGXGS	AS15	2	0	[2o9d, 2o9e, 2o9f, 2o9g]
YXXAQVXGGIVAAXXL	YL15	AEXXGTFWLVFGGXGS	AS15	2	0	[2abm, 1rc2, 3nka, 3nkc, 3nk5]
YXXAQCVGAIVATAIL	YL15	AEFLATXLFXFISXGS	AS15	2	0	[1ih5, 1fqy, 1h6i]
YXXAQVXGGIVAAXXL	YL15	LAAESFGTFWLVFGGS	LS15	2	0	[2o9d, 2o9e, 2o9f, 2o9g]
YIXAQXLGAIXGAGIL	YL15	LISLCFGLSIATMVQC	LC15	2	1	[3gd8]
YXXAQVXGGIVAAXXL	YL15	LXAEXFGTFWLVFGGC	LC15	2	0	[3nka, 3nkc, 3nk5]
YXXAQVXGGIVAAXXL	YL15	AXVVELVLSAGFLXXI	AI15	2	3	[2o9e, 2o9f]
YXXAQVXGGIVAAXXL	YL15	RKLAAESFGTFWLVFG	RG15	2	0	[2o9e]
YXXAQVXGGIVAAXXL	YL15	TFWLVFGGSGSAVLAA	TA15	2	0	[2o9e, 2o9f]
YIXAQXLGAIXGAGIL	YL15	ISLCFGLSIATMVQCF	IF15	2	1	[3gd8]
YIXAQXLGAIXGAGIL	YL15	SLXFGLSIATMVQCFG	SG15	2	1	[3gd8]
YXXAQVXGGIVAAXXL	YL15	SFGTFXLVFGGSGSAV	SV15	2	0	[2o9e, 2o9f]
YXXAQVXGGIVAAXXL	YL15	SAXVVELVLSAGFLXV	SV15	2	3	[2o9e, 2o9f]
YXXAQVXGGIVAAXXL	YL15	LSALVVELVLSAGFLL	LL15	2	3	[2o9e, 2o9f]
YXXAQVXGGIVAAXXL	YL15	KLXAEXFGTFWLVFGG	KG15	2	0	[2o9e]
YXXAQVXGGIVAAXXL	YL15	FRKLAAESFGTFWLVF	FF15	2	0	[2o9e]
VVELVLSAGFLLVIHG	VG15	WXFWVVPIVGGIIGGL	WL15	3	5	[2o9d, 2o9e, 2o9f, 2o9g, 1rc2, 3nka, 3nkc, 3nk5]
VSQVAXAFCAAALVYG	VG15	CIAEFLGTGLLIFFGV	CV15	2	0	[1lda]
VVELVLSAGFLLVIHG	VG15	PIVGGIIGGLIYRTLL	PL15	3	5	[2o9d, 2o9e]
VALAVGFSLTLGHLFG	VG15	IVEIFLTLQFVLCIFA	IA15	4	3	[2b6o, 2b6p, 3m9i, 2c32, 1ymg, 3j41]
VAEFLAMILFXFISIG	VG15	IMYIIAQCXGAIVATA	IA15	0	2	[1j4n]
VVELVLSAGFLLVIHG	VG15	VXAQVVGGIVAAAXLY	VY15	3	2	[2o9e, 2o9f]
VAEFLATTLFXFISIG	VG15	MYIIAQCVGAIVATAI	MI15	0	2	[1ih5, 1fqy, 1h6i]
VAEFLAMILFXFISIG	VG15	MYIIAQCVGAIVATAI	MI15	0	2	[1j4n]
VAEFLATTLFXFISIG	VG15	IIAQCVGAIVATAILS	IS15	0	2	[1ih5, 1h6i]
VAEFLATTLFXFISIG	VG15	LMYIIAQCVGAIVATA	LA15	0	2	[1ih5, 1fqy, 1h6i]
VVELVLSAGFLLVIHG	VG15	VPIVGXIIGGLIYRTL	VL15	3	5	[2o9d, 2o9e]
VVELVLSAGFLLVIHG	VG15	AIGLAXTLIHLISIPV	AV15	3	4	[2o9e, 2o9f]
VAEFLATTLFXFISIG	VG15	IAQCVGAIVATAILSG	IG15	0	2	[1ih5, 1h6i]
VSQVAXAFCAAALVYG	VG15	IXEFXGXGLLIFFGXG	IG15	2	0	[1lda]
VVELVLSAGFLLVIHG	VG15	LWFFWVVPIXGGIXGG	LG15	3	5	[2o9e, 2o9f]
VVELVLSAGFLLVIHG	VG15	IGLAXTLIHLISIPVT	IT15	3	4	[2o9e, 2o9f]
VVELVLSAGFLLVIHG	VG15	GFAGVALAFGLTVLTM	GM15	3	1	[2o9e, 2o9f]
VVELVLSAGFLLVIHG	VG15	AGVALAFGLTVLTMAF	AF15	3	1	[2o9e, 2o9f]
VVELVLSAGFLLVIHG	VG15	FAGXALAFGLTVLTMA	FA15	3	1	[2o9e, 2o9f]
VVELVLSAGFLLVIHG	VG15	LAFGLTVLTMAFAVGH	LH15	3	1	[2o9e]
VVELVLSAGFLLVIHG	VG15	GVALAXGLTVLTMAFA	GA15	3	1	[2o9d, 2o9e, 2o9f, 2o9g, 1rc2, 3nka]
VVELVLSAGFLLVIHG	VG15	IAQVVGGIVAXXXLYL	IL15	3	2	[2o9e, 2o9f]
VVELVLSAGFLLVIHG	VG15	FGLTVLTMAXAVGXIS	FS15	3	1	[2o9e]
VVELVLSAGFLLVIHG	VG15	FWVXPIVGGIIGGLIY	FY15	3	5	[2o9d, 2o9e, 2o9f, 2o9g, 1rc2, 3nka, 3nkc, 3nk5]
VVELVLSAGFLLVIHG	VG15	APIAIGXAXTLIXLXS	AS15	3	4	[2o9d, 2o9e, 2o9f, 2o9g, 1rc2, 3nka, 3nkc, 3nk5]
VSQVAXAFCAAALVYG	VG15	AEFLGTGLLIFFGVGC	AC15	2	0	[1lda]
VAEFLATTLFXFISIG	VG15	AXMYIIAQCVGAIVAT	AT15	0	2	[1fqy, 1h6i]
VAEFLAMILFXFISIG	VG15	AXMYIIAQCVGAIVAT	AT15	0	2	[1j4n]
VVELVLSAGFLLVIHG	VG15	AXVVGXIVAAALLYLI	AI15	3	2	[2o9e, 2o9f]
VALAVGFSLTLGHLFG	VG15	ATIVEIFLTLQXVLCI	AI15	4	3	[2b6o, 2b6p, 3m9i, 2c32, 1ymg, 1sor]
VVELVLSAGFLLVIHG	VG15	AFGLTVLTMAXAVGXI	AI15	3	1	[2o9e]
VVELVLSAGFLLVIHG	VG15	PXAIGLAXTLIXLIXI	PI15	3	4	[2o9e, 2o9f, 2o9g, 1rc2, 3nkc, 3nk5]
VVELVLSAGFLLVIHG	VG15	FAPIAIGLALTLIHLI	FI15	3	4	[2o9e]
VVELVLSAGFLLVIHG	VG15	FFWVVPIVGXXIGGXI	FI15	3	5	[2o9d, 2o9e, 2o9f, 2o9g, 1rc2, 3nka, 3nkc, 3nk5]
VFYIXAQCLGAIIGAG	VG15	LISLCFGLSIATMVQC	LC15	2	1	[3gd8]
VALAVGFSLTLGHLFG	VG15	TIVEIFLTLQFVLCIF	TF15	4	3	[2b6o, 2b6p, 3m9i, 2c32, 1ymg, 1sor]
VALAVGFSLTLGHLFG	VG15	EIFLTLQFVLCIFATY	EY15	4	3	[2b6p, 3m9i, 1ymg]
VVELVLSAGFLLVIHG	VG15	VVPIVGGIIGGLIYRT	VT15	3	5	[2o9d, 2o9e]
VALAVGFSLTLGHLFG	VG15	VEIFXTLQFVLCIFXT	VT15	4	3	[2b6o, 2b6p, 3m9i, 2c32, 1ymg, 3j41]
VAEFLAMILFXFISIG	VG15	VKVSLAFGLSIATLAQ	VQ15	0	1	[1j4n]
VAEFLATTLFXFISIG	VG15	VKVSLAFGLSIATLAQ	VQ15	0	1	[1ih5, 1fqy, 1h6i]
VALAVGFSLTLGHLFG	VG15	QATIVEIFLTLQXVLC	QC15	4	3	[2b6o, 2b6p, 3m9i, 2c32, 1ymg, 1sor]
VFYIXAQCLGAIIGAG	VG15	ISLCFGLSIATMVQCF	IF15	2	1	[3gd8]
VVELVLSAGFLLVIHG	VG15	IAIGLAXTLIHLISIP	IP15	3	4	[2o9e, 2o9f]
VAEFLAMILFXFISIG	VG15	KVSLAFGLSIATLAQS	KS15	0	1	[1j4n]
VAEFLATTLFXFISIG	VG15	KVSLAFGLSIATLAQS	KS15	0	1	[1fqy, 1h6i]
VAEFLATTLFXFISIG	VG15	SLXFGLSIATLAQSVG	SG15	0	1	[1fqy, 1h6i]
VFYIXAQCLGAIIGAG	VG15	SLXFGLSIATMVQCFG	SG15	2	1	[3gd8]
VAEFLAMILFXFISIG	VG15	SLXFGLSIATLAQSVG	SG15	0	1	[1j4n]
VVELVLSAGFLLVIHG	VG15	LEQLWFFWVVPIVGGI	LI15	3	5	[2o9e, 2o9f]
VVELVLSAGFLLVIHG	VG15	EQLWFFWVVPIVGGXI	EI15	3	5	[2o9e, 2o9f]
VVELVLSAGFLLVIHG	VG15	WVVPIVGGIIGGLIYR	WR15	3	5	[2o9d, 2o9e]
VVELVLSAGFLLVIHG	VG15	IVGGIIGGLIYRTLLE	IE15	3	5	[2o9e]
VVELVLSAGFLLVIHG	VG15	QLWXFWVVPIVGGIIG	QG15	3	5	[2o9e, 2o9f]
VALAVGFSLTLGHLFG	VG15	LQVALAFGLALATLVQ	LQ15	4	1	[2b6o, 3m9i]
VAEFLATTLFXFISIG	VG15	DNVKVSLAFGLSIATL	DL15	0	1	[1ih5]
VAEFLATTLFXFISIG	VG15	NVKVSLAFGLSIATLA	NA15	0	1	[1ih5]
VAEFLAMILFXFISIG	VG15	LRAIMYIIAQCVGAIV	LV15	0	2	[1j4n]
VAEFLAMILFXFISIG	VG15	RAIMYIIAQCVGAIVA	RA15	0	2	[1j4n]
EIIXTLQLVLCVLAXT	ET15	WXFWVGPFIGXALAVL	WL15	3	5	[1j4n]
ELXLSAGFLLVIHGAT	ET15	WXFWVVPIVGGIIGGL	WL15	3	5	[2o9d, 2o9e]
EIIXTLQLVLCVLAXT	ET15	WVGPXIGXALAVLXYD	WD15	3	5	[1j4n]
EIIXTLQLVLCVLAXT	ET15	VGPXIGXALAVLXYDF	VF15	3	5	[1j4n]
ELXLSAGFLLVIHGAT	ET15	PIVGGIIGGLIYRTLL	PL15	3	5	[2o9d, 2o9e]
EIIXTLQLVLCVLAXT	ET15	PXIGXALAVLIYDFXL	PL15	3	5	[1j4n]
ELXLSAGFLLVIHGAT	ET15	AIGLAXTLIHLISIPV	AV15	3	4	[2o9e]
ELXLSAGFLLVIHGAT	ET15	VPIVGXIIGGLIYRTL	VL15	3	5	[2o9d, 2o9e]
EMVITAILMGLILAXT	ET15	LVPLFGPIVGAIVGAF	LF15	3	5	[1fx8, 1ldi]
EFLGTFVLMFLGEGAT	ET15	YFFAQLLGAFVGTSTV	YV15	0	2	[3c02]
ELXLSAGFLLVIHGAT	ET15	LWFFWVVPIXGGIXGG	LG15	3	5	[2o9e]
EFLGTFVLMFLGEGAT	ET15	IPVYFFAQLLGAFVGT	IT15	0	2	[3c02]
ELXLSAGFLLVIHGAT	ET15	IGLAXTLIHLISIPVT	IT15	3	4	[2o9e]
ELXLSAGFLLVIHGAT	ET15	GFAGVALAFGLTVLTM	GM15	3	1	[2o9e]
ELXLSAGFLLVIHGAT	ET15	FAGXALAFGLTVLTMA	FA15	3	1	[2o9e]
ELXLSAGFLLVIHGAT	ET15	AGVALAFGLTVLTMAF	AF15	3	1	[2o9e]
ELXLSAGFLLVIHGAT	ET15	LAFGLTVLTMAFAVGH	LH15	3	1	[2o9e]
ELXLSAGFLLVIHGAT	ET15	GVALAXGLTVLTMAFA	GA15	3	1	[2o9d, 2o9e]
EIIXTLQLVLCVLAXT	ET15	GPLAIGFSVALGHLLA	GA15	3	4	[1j4n]
ELXLSAGFLLVIHGAT	ET15	FGLTVLTMAXAVGXIS	FS15	3	1	[2o9e]
EIIXTLQLVLCVLAXT	ET15	GPFIGXALAVLIYDFI	GI15	3	5	[1j4n]
EMVITAILMGLILAXT	ET15	APLLIGLLIAVIGASM	AM15	3	4	[1fx8, 1ldi]
ELXLSAGFLLVIHGAT	ET15	FWVXPIVGGIIGGLIY	FY15	3	5	[2o9d, 2o9e]
EIIXTLQLVLCVLAXT	ET15	FWXXPFIGXALAVLIY	FY15	3	5	[1j4n]
EMVITAILMGLILAXT	ET15	PLLIGLLIAVIGASMG	PG15	3	4	[1fx8, 1ldi]
ELXLSAGFLLVIHGAT	ET15	APIAIGXAXTLIXLXS	AS15	3	4	[2o9d, 2o9e]
ELXLSAGFLLVIHGAT	ET15	FAPIAIGLALTLIHLI	FI15	3	4	[2o9e]
ELXLSAGFLLVIHGAT	ET15	FFWVVPIVGXXIGGXI	FI15	3	5	[2o9d, 2o9e]
EMVITAILMGLILAXT	ET15	PIVGAIVGAFAYRKLI	PI15	3	5	[1fx8, 1ldi]
ELXLSAGFLLVIHGAT	ET15	PXAIGLAXTLIXLIXI	PI15	3	4	[2o9e]
EIIXTLQLVLCVLAXT	ET15	PXXIGXSVALGHLLAI	PI15	3	4	[1j4n]
EFLGTFVLMFLGEGAT	ET15	LCLGWGLAVFFGILVS	LS15	0	1	[3c02]
EIIXTLQLVLCVLAXT	ET15	IFWVGPFIGXALAVLI	II15	3	5	[1j4n]
ELXLSAGFLLVIHGAT	ET15	AFGLTVLTMAXAVGXI	AI15	3	1	[2o9e]
ELXLSAGFLLVIHGAT	ET15	VVPIVGGIIGGLIYRT	VT15	3	5	[2o9d, 2o9e]
EFLGTFVLMFLGEGAT	ET15	VYFFAQLLGAFVGTST	VT15	0	2	[3c02]
EFLGTFVLMFLGEGAT	ET15	KLCLGWGLAVFFGILV	KV15	0	1	[3c02]
EFLGTFVLMFLGEGAT	ET15	CLGWGLAVFFGILVSA	CA15	0	1	[3c02]
EIIXTLQLVLCVLAXT	ET15	SXPLAIGXSVALGHLL	SL15	3	4	[1j4n]
ELXLSAGFLLVIHGAT	ET15	IAIGLAXTLIHLISIP	IP15	3	4	[2o9e]
ELXLSAGFLLVIHGAT	ET15	LEQLWFFWVVPIVGGI	LI15	3	5	[2o9e]
ELXLSAGFLLVIHGAT	ET15	EQLWFFWVVPIVGGXI	EI15	3	5	[2o9e]
ELXLSAGFLLVIHGAT	ET15	WVVPIVGGIIGGLIYR	WR15	3	5	[2o9d, 2o9e]
ELXLSAGFLLVIHGAT	ET15	IVGGIIGGLIYRTLLE	IE15	3	5	[2o9e]
ELXLSAGFLLVIHGAT	ET15	QLWXFWVVPIVGGIIG	QG15	3	5	[2o9e]
EMVITAILMGLILAXT	ET15	LFGPIVGAIVGAFAYR	LR15	3	5	[1fx8, 1ldi]
EMVITAILMGLILAXT	ET15	FGPIVGAIVGAFAYRK	FK15	3	5	[1fx8, 1ldi]
EMVITAILMGLILAXT	ET15	PLFGPIVGAIVGAFAY	PY15	3	5	[1fx8, 1ldi]
EFLGTFVLMFLGEGAT	ET15	PVYFFAQLLGAFVGTS	PS15	0	2	[3c02]
WVXWVGPVIGAXLGSL	WL15	IVEIFLTLQFVLCIFA	IA15	5	3	[2b6o, 2b6p, 3m9i, 2c32, 1ymg, 3j41]
WXFWVGPFIGXALAVL	WL15	IEIIGTLQLVLCVLAT	IT15	5	3	[1ih5, 1j4n, 1fqy, 1h6i]
WXFWVGPFIGXALAVL	WL15	GIEIIGTLQLVLCVLA	GA15	5	3	[1ih5, 1j4n, 1fqy, 1h6i]
WXFWVVPIVGGIIGGL	WL15	LVVELVLSAGFLLVIH	LH15	5	3	[2o9e, 2o9f, 2o9g, 1rc2, 3nka, 3nkc, 3nk5]
WVXWVGPVIGAXLGSL	WL15	ATIVEIFLTLQXVLCI	AI15	5	3	[2b6o, 2b6p, 3m9i, 2c32, 1ymg, 1sor]
WXFWVVPIVGGIIGGL	WL15	AXVVELVLSAGFLXXI	AI15	5	3	[2o9e, 2o9f]
WVXWVGPVIGAXLGSL	WL15	TIVEIFLTLQFVLCIF	TF15	5	3	[2b6o, 2b6p, 3m9i, 2c32, 1ymg, 1sor]
WVXWVGPVIGAXLGSL	WL15	EIFLTLQFVLCIFATY	EY15	5	3	[2b6p, 3m9i, 1ymg]
WVXWVGPVIGAXLGSL	WL15	QATIVEIFLTLQXVLC	QC15	5	3	[2b6o, 2b6p, 3m9i, 2c32, 1ymg, 1sor]
WVXWVGPVIGAXLGSL	WL15	VEIFXTLQFVLCIFXT	VT15	5	3	[2b6o, 2b6p, 3m9i, 2c32, 1ymg, 3j41]
WXFWVVPIVGGIIGGL	WL15	SAXVVELVLSAGFLXV	SV15	5	3	[2o9e, 2o9f]
WXFWVVPIVGGIIGGL	WL15	LSALVVELVLSAGFLL	LL15	5	3	[2o9e, 2o9f]
WXFWVGPFIGXALAVL	WL15	LXIEIIGTLQLVLXVL	LL15	5	3	[1fqy, 1h6i]
WXFWVVPIVGGIIGGL	WL15	LVLSAGFLLVIHGATD	LD15	5	3	[2o9e]
WXFWVGPFIGXALAVL	WL15	GLGIEIIGTLQLVLCV	GV15	5	3	[1fqy]
VYMIAQCLGAICGXGL	VL15	IAEFIATLLFLYITVA	IA15	2	0	[4jc6, 1z98, 3cn6, 4ia4, 3cll, 2b5f, 3cn5]
VXWVGXVIGXXLXSLL	VL15	IVEIFLTLQFVLCIFA	IA15	5	3	[2b6o, 2b6p, 3m9i, 2c32, 1ymg, 3j41]
VXWXXXIVGXXLAAIL	VL15	VELXXTFQLXLCIFAS	VS15	5	3	[3d9s]
VYMIAQCLGAICGXGL	VL15	AIAEFIAXLLFLYITV	AV15	2	0	[4jc6, 1z98, 3cn6, 4ia4, 3cll, 2b5f, 3cn5]
VEMVITAILMGXILAL	VL15	LVPLFGPIVGAIVGAF	LF15	3	5	[1fx8, 1ldi, 1ldf, 1lda]
VYMIAQCLGAICGXGL	VL15	RAAIAEFIATLLFLYI	RI15	2	0	[2b5f]
VPYIVAQFIGAXLXSL	VL15	AEVVGTFILVFFGXGA	AA15	2	0	[3ne2]
VXAEFLAXLXFVFFGL	VL15	IXXAXGLXIGTLXXAL	IL15	0	1	[3d9s]
VPIVGXIIGGLIYRTL	VL15	LVVELVLSAGFLLVIH	LH15	5	3	[2o9e]
VXAEFLAXLXFVFFGL	VL15	FFYVAAQLXGAIAGAG	FG15	0	2	[3d9s]
VEMVITAILMGXILAL	VL15	APLLIGLLIAVIGASM	AM15	3	4	[1fx8, 1ldi, 1ldf, 1lda]
VEMVITAILMGXILAL	VL15	PLLIGLLIAVIGASMG	PG15	3	4	[1fx8, 1ldi, 1ldf, 1lda]
VXAEFLAXLXFVFFGL	VL15	PALSIGXSVTLGHLXG	PG15	0	4	[3d9s]
VYMIAQCLGAICGXGL	VL15	AEFIATLLFLYITVAT	AT15	2	0	[4jc6, 1z98, 3cn6, 4ia4, 3cll, 2b5f, 3cn5]
VYMIAQCLGAICGXGL	VL15	AAIAEFIATLLFLYIT	AT15	2	0	[2b5f]
VEMVITAILMGXILAL	VL15	PIVGAIVGAFAYRKLI	PI15	3	5	[1fx8, 1ldi, 1ldf, 1lda]
VXAEFLAXLXFVFFGL	VL15	FYXAAQLVGAIXGAXI	FI15	0	2	[3d9s]
VPIVGXIIGGLIYRTL	VL15	AXVVELVLSAGFLXXI	AI15	5	3	[2o9e]
VXWXXXIVGXXLAAIL	VL15	AXVVELILTFQLXLXI	AI15	5	3	[3d9s]
VXWVGXVIGXXLXSLL	VL15	ATIVEIFLTLQXVLCI	AI15	5	3	[2b6o, 2b6p, 3m9i, 2c32, 1ymg, 1sor]
VXAEFLAXLXFVFFGL	VL15	ALXIGXSVTLGHLXGI	AI15	0	4	[3d9s]
VXWVGXVIGXXLXSLL	VL15	TIVEIFLTLQFVLCIF	TF15	5	3	[2b6o, 2b6p, 3m9i, 2c32, 1ymg, 1sor]
VXWVGXVIGXXLXSLL	VL15	EIFLTLQFVLCIFATY	EY15	5	3	[2b6p, 3m9i, 1ymg]
VXWVGXVIGXXLXSLL	VL15	VEIFXTLQFVLCIFXT	VT15	5	3	[2b6o, 2b6p, 3m9i, 2c32, 1ymg, 3j41]
VXWXXXIVGXXLAAIL	VL15	QAMVVELILTFQLXLC	QC15	5	3	[3d9s]
VXWVGXVIGXXLXSLL	VL15	QATIVEIFLTLQXVLC	QC15	5	3	[2b6o, 2b6p, 3m9i, 2c32, 1ymg, 1sor]
VXWXXXIVGXXLAAIL	VL15	MVVELILTFQLALCIF	MF15	5	3	[3d9s]
VPIVGXIIGGLIYRTL	VL15	SAXVVELVLSAGFLXV	SV15	5	3	[2o9e]
VXAEFLAXLXFVFFGL	VL15	SPALSIGLSVTLGHLV	SV15	0	4	[3d9s]
VPIVGXIIGGLIYRTL	VL15	LSALVVELVLSAGFLL	LL15	5	3	[2o9e]
VEMVITAILMGXILAL	VL15	LFGPIVGAIVGAFAYR	LR15	3	5	[1fx8, 1ldi, 1ldf, 1lda]
VEMVITAILMGXILAL	VL15	FGPIVGAIVGAFAYRK	FK15	3	5	[1fx8, 1ldi, 1ldf, 1lda]
VEMVITAILMGXILAL	VL15	PLFGPIVGAIVGAFAY	PY15	3	5	[1fx8, 1ldi, 1ldf, 1lda]
VPYIVAQFIGAXLXSL	VL15	FTAEVVGTFILVFFGP	FP15	2	0	[3ne2]
VPIVGXIIGGLIYRTL	VL15	LVLSAGFLLVIHGATD	LD15	5	3	[2o9e]
VPYIVAQFIGAXLXSL	VL15	TAEVVGTFILVFFGPG	TG15	2	0	[3ne2]
VYMIAQCLGAICGXGL	VL15	EFIATLLFLYITVATV	EV15	2	0	[2b5f]
YWVGPXIGAGLGSLLY	YY15	IVEIFLTLQFVLCIFA	IA15	5	3	[2b6o, 2b6p, 3m9i, 2c32, 1ymg, 3j41]
YWVGPXIGAVLAGXLY	YY15	IALAIGFSVAIGHLFA	IA15	5	4	[3gd8]
YVIGPIVGAVXAAWLY	YY15	LTEAIGTFLLMLVXXG	LG15	5	3	[3ne2]
YWVGPXIGAVLAGXLY	YY15	SXALAXGFSVAIGHLF	SF15	5	4	[3gd8]
YWVGPXIGAGLGSLLY	YY15	TIVEIFLTLQFVLCIF	TF15	5	3	[2b6o, 2b6p, 3m9i, 2c32, 1ymg, 1sor]
YWVGPXIGAGLGSLLY	YY15	VEIFXTLQFVLCIFXT	VT15	5	3	[2b6o, 2b6p, 3m9i, 2c32, 1ymg, 3j41]
YWVGPXIGAGLGSLLY	YY15	QATIVEIFLTLQXVLC	QC15	5	3	[2b6o, 2b6p, 3m9i, 2c32, 1ymg, 1sor]
YWVGPXIGAGLGSLLY	YY15	EIFLTLQFVLCIFATY	EY15	5	3	[2b6p, 3m9i, 1ymg]
YVIGPIVGAVXAAWLY	YY15	AILTEAIGTFLLMLVI	AI15	5	3	[3ne2]
YWVGPXIGAVLAGXLY	YY15	ALXXGFSVAIGHLFAI	AI15	5	4	[3gd8]
YWVGPXIGAGLGSLLY	YY15	ATIVEIFLTLQXVLCI	AI15	5	3	[2b6o, 2b6p, 3m9i, 2c32, 1ymg, 1sor]
YVIGPIVGAVXAAWLY	YY15	QAILTEAIGTFLLMLV	QV15	5	3	[3ne2]
YVIGPIVGAVXAAWLY	YY15	TEAIGTFLLMLVIMGV	TV15	5	3	[3ne2]
YVIGPIVGAVXAAWLY	YY15	ILTEAIGTFLLMLVIM	IM15	5	3	[3ne2]
WVGPXIGAGLGSLXYD	WD15	IVEIFLTLQFVLCIFA	IA15	5	3	[2b6p, 3m9i, 1ymg]
WVGPXIGXALAVLXYD	WD15	IEIIGTLQLVLCVLAT	IT15	5	3	[1ih5, 1j4n, 1fqy, 1h6i]
WVGPXIGXALAVLXYD	WD15	GIEIIGTLQLVLCVLA	GA15	5	3	[1ih5, 1j4n, 1fqy, 1h6i]
WVGPXIGAGLGSLXYD	WD15	ATIVEIFLTLQXVLCI	AI15	5	3	[2b6p, 3m9i, 1ymg]
WVGPXIGAGLGSLXYD	WD15	TIVEIFLTLQFVLCIF	TF15	5	3	[2b6p, 3m9i, 1ymg]
WVGPXIGAGLGSLXYD	WD15	QATIVEIFLTLQXVLC	QC15	5	3	[2b6p, 3m9i, 1ymg]
WVGPXIGAGLGSLXYD	WD15	EIFLTLQFVLCIFATY	EY15	5	3	[2b6p, 3m9i, 1ymg]
WVGPXIGAGLGSLXYD	WD15	VEIFXTLQFVLCIFXT	VT15	5	3	[2b6p, 3m9i, 1ymg]
WVGPXIGXALAVLXYD	WD15	LXIEIIGTLQLVLXVL	LL15	5	3	[1fqy, 1h6i]
WVGPXIGXALAVLXYD	WD15	GLGIEIIGTLQLVLCV	GV15	5	3	[1fqy]
VGXXIGAGLGSLXYDF	VF15	IVEIFLTLQFVLCIFA	IA15	5	3	[2b6p, 1ymg]
VGPXIGXALAVLXYDF	VF15	IEIIGTLQLVLCVLAT	IT15	5	3	[1ih5, 1j4n, 1fqy, 1h6i]
VGPXIGXALAVLXYDF	VF15	GIEIIGTLQLVLCVLA	GA15	5	3	[1ih5, 1j4n, 1fqy, 1h6i]
VPLVAPCVGXVVFCQF	VF15	FFNELILTGILLLVIL	FL15	5	3	[3c02]
VPLVAPCVGXVVFCQF	VF15	FNELILTGILLLVILV	FV15	5	3	[3c02]
VGXXIGAGLGSLXYDF	VF15	TIVEIFLTLQFVLCIF	TF15	5	3	[2b6p, 1ymg]
VGXXIGAGLGSLXYDF	VF15	VEIFXTLQFVLCIFXT	VT15	5	3	[2b6p, 1ymg]
VGXXIGAGLGSLXYDF	VF15	EIFLTLQFVLCIFATY	EY15	5	3	[2b6p, 1ymg]
VGXXIGAGLGSLXYDF	VF15	ATIVEIFLTLQXVLCI	AI15	5	3	[2b6p, 1ymg]
VGXXIGAGLGSLXYDF	VF15	QATIVEIFLTLQXVLC	QC15	5	3	[2b6p, 1ymg]
VGPXIGXALAVLXYDF	VF15	LXIEIIGTLQLVLXVL	LL15	5	3	[1fqy, 1h6i]
VGPXIGXALAVLXYDF	VF15	GLGIEIIGTLQLVLCV	GV15	5	3	[1fqy]
VPLVAPCVGXVVFCQF	VF15	NELILTGILLLVILVV	NV15	5	3	[3c02]
PXIVSQVAGAFCAAAL	PL15	CIAEFLGTGLLIFFGV	CV15	2	0	[1fx8, 1ldi, 1ldf, 1lda]
PXIGAXLGSLLYDFXL	PL15	IVEIFLTLQFVLCIFA	IA15	5	3	[2b6p, 1ymg]
PXIVSQVAGAFCAAAL	PL15	IXEFXGXGLLIFFGXG	IG15	2	0	[1fx8, 1ldi, 1ldf, 1lda]
PXIVAQFIGAALGSLL	PL15	AEVVGTFILVFFGXGA	AA15	2	0	[3ne2]
PXIGXALAVLIYDFXL	PL15	IEIIGTLQLVLCVLAT	IT15	5	3	[1j4n, 1h6i]
PIVGGIIGGLIYRTLL	PL15	LVVELVLSAGFLLVIH	LH15	5	3	[2o9e]
PXIGXALAVLIYDFXL	PL15	GIEIIGTLQLVLCVLA	GA15	5	3	[1j4n, 1h6i]
PXIVSQVAGAFCAAAL	PL15	AEFLGTGLLIFFGVGC	AC15	2	0	[1fx8, 1ldi, 1ldf, 1lda]
PXIGAXLGSLLYDFXL	PL15	ATIVEIFLTLQXVLCI	AI15	5	3	[2b6p, 1ymg]
PIVGGIIGGLIYRTLL	PL15	AXVVELVLSAGFLXXI	AI15	5	3	[2o9e]
PXIGAXLGSLLYDFXL	PL15	TIVEIFLTLQFVLCIF	TF15	5	3	[2b6p, 1ymg]
PXIGAXLGSLLYDFXL	PL15	EIFLTLQFVLCIFATY	EY15	5	3	[2b6p, 1ymg]
PXIGAXLGSLLYDFXL	PL15	QATIVEIFLTLQXVLC	QC15	5	3	[2b6p, 1ymg]
PXIGAXLGSLLYDFXL	PL15	VEIFXTLQFVLCIFXT	VT15	5	3	[2b6p, 1ymg]
PIVGGIIGGLIYRTLL	PL15	SAXVVELVLSAGFLXV	SV15	5	3	[2o9e]
PXIVAQFIGAALGSLL	PL15	FTAEVVGTFILVFFGP	FP15	2	0	[3ne2]
PXIGXALAVLIYDFXL	PL15	LXIEIIGTLQLVLXVL	LL15	5	3	[1h6i]
PIVGGIIGGLIYRTLL	PL15	LSALVVELVLSAGFLL	LL15	5	3	[2o9e]
PIVGGIIGGLIYRTLL	PL15	LVLSAGFLLVIHGATD	LD15	5	3	[2o9e]
PXIVAQFIGAALGSLL	PL15	TAEVVGTFILVFFGPG	TG15	2	0	[3ne2]
IPFIVSQVAXAFCAAA	IA15	CIAEFLGTGLLIFFGV	CV15	2	0	[1fx8, 1ldi, 1ldf, 1lda]
IAQXXGAICXVGLVKA	IA15	AIAEFIAXLLFLYITV	AV15	2	0	[2b5f]
IAEFIATLLFLYITVA	IA15	ALGAEIIGTFVLVYTV	AV15	0	3	[3cn6, 4jc6, 1z98, 4ia4, 3cll, 2b5f, 3cn5]
IAEFIATLLFLYITVA	IA15	ALVYMIAQXLGAICGV	AV15	0	2	[3cn6, 4jc6, 1z98, 4ia4, 3cll, 2b5f, 3cn5]
IAEFIATLLFLYITVA	IA15	TALGAEIIGTFVLVYT	TT15	0	3	[3cn6, 4jc6, 1z98, 4ia4, 3cll, 2b5f, 3cn5]
IAEFIATLLFLYITVA	IA15	LAPLPIGFAVFMVHLA	LA15	0	4	[2b5f]
IAEFIATLLFLYITVA	IA15	GAEIIGTFVLVYTVFS	GS15	0	3	[3cn6, 4jc6, 1z98, 4ia4, 3cll, 2b5f, 3cn5]
IAEFIATLLFLYITVA	IA15	LGAEIIGTFVLVYTVF	LF15	0	3	[3cn6, 4jc6, 1z98, 4ia4, 3cll, 2b5f, 3cn5]
IAEFIATLLFLYITVA	IA15	YMIAQCLGAICGVGLV	YV15	0	2	[3cn6, 4jc6, 1z98, 4ia4, 3cll, 2b5f, 3cn5]
IAEFIATLLFLYITVA	IA15	LVYMIAQCLGAICGVG	LG15	0	2	[3cn6, 4jc6, 1z98, 4ia4, 3cll, 2b5f, 3cn5]
IPFIVSQVAXAFCAAA	IA15	IXEFXGXGLLIFFGXG	IG15	2	0	[1fx8, 1ldi, 1ldf, 1lda]
IAQXXGAICXVGLVKA	IA15	RAAIAEFIATLLFLYI	RI15	2	0	[2b5f]
IMYIIAQCXGAIVATA	IA15	RAVVAEFLAMILFXXI	RI15	2	0	[1j4n]
ICYXVAQLLGAVAXAA	IA15	AEFFAXLFYVFFGXGA	AA15	2	0	[2b6o, 2b6p, 3m9i, 2c32, 1ymg, 3j41, 1sor]
IAEFIATLLFLYITVA	IA15	AEIIGTFVLVYTVFSA	AA15	0	3	[3cn6, 4jc6, 1z98, 4ia4, 3cll, 2b5f, 3cn5]
IAEFIATLLFLYITVA	IA15	AWAFGGMIFVLVYCTA	AA15	0	1	[3cn6, 4jc6, 1z98, 4ia4, 3cll, 2b5f, 3cn5]
IMYIIAQCXGAIVATA	IA15	VVAEFLAMILFXXISI	VI15	2	0	[1j4n]
IMYIIAQCXGAIVATA	IA15	EFLAMILFXFISIGSA	EA15	2	0	[1j4n]
IAEFIATLLFLYITVA	IA15	IAWAFGGMIFVLVYCT	IT15	0	1	[3cn6, 4jc6, 1z98, 4ia4, 3cll, 2b5f, 3cn5]
IALAIGFSVAIGHLFA	IA15	IYWVGPIIGAVLAXXL	IL15	4	5	[3gd8]
ICYXVAQLLGAVAXAA	IA15	IXAEFFAXLFYVFFGL	IL15	2	0	[2b6p, 3m9i, 2c32, 1ymg]
ICYXVAQLLGAVAXAA	IA15	CAEFFASLFYVFFGLG	CG15	2	0	[2b6p, 2c32, 1ymg, 3j41]
ICYXVAQLLGAVAXAA	IA15	EFFAXLFYVFFGLGAS	ES15	2	0	[2b6o, 2b6p, 3m9i]
IAEFIATLLFLYITVA	IA15	AQCLGAICGVGLVKAF	AF15	0	2	[2b5f]
ICYXVAQLLGAVAXAA	IA15	RAIXAEFFAXLFYVFF	RF15	2	0	[2b6p, 3m9i, 1ymg]
ICYXVAQLLGAVAXAA	IA15	FAEFXATLFYVFFGLG	FG15	2	0	[2b6o, 3m9i, 1sor]
IVEIFLTLQFVLCIFA	IA15	ALAVGFSLTLGHLFGM	AM15	3	4	[2b6o, 2b6p, 3m9i, 2c32, 1ymg]
IMYIIAQCXGAIVATA	IA15	AEFLAMILFXFISXGS	AS15	2	0	[1j4n]
IMYIIAQCXGAIVATA	IA15	AVXAEFLAMILFXFIS	AS15	2	0	[1j4n]
IPFIVSQVAXAFCAAA	IA15	AEFLGTGLLIFFGVGC	AC15	2	0	[1fx8, 1ldi, 1ldf, 1lda]
IAEFIATLLFLYITVA	IA15	APLPIGFAVFMVHLAT	AT15	0	4	[3cn6, 4jc6, 1z98, 4ia4, 3cll, 2b5f, 3cn5]
IAQXXGAICXVGLVKA	IA15	AAIAEFIATLLFLYIT	AT15	2	0	[2b5f]
IAQXXGAICXVGLVKA	IA15	AEFIATLLFLYITVAT	AT15	2	0	[2b5f]
IAEFIATLLFLYITVA	IA15	PLXIGFAVFMVHLATI	PI15	0	4	[3cn6, 4jc6, 1z98, 4ia4, 3cll, 2b5f, 3cn5]
IVEIFLTLQFVLCIFA	IA15	SXALAXGFSLTLGHLF	SF15	3	4	[2b6o, 2b6p, 3m9i, 2c32, 1ymg, 3j41]
IAEFIATLLFLYITVA	IA15	LRALVYMIAQCLGAIC	LC15	0	2	[2b5f]
IAEFIATLLFLYITVA	IA15	GIAWAFGGMIFVLVYC	GC15	0	1	[3cn6, 4jc6, 1z98, 4ia4, 3cll, 2b5f, 3cn5]
IAEFIATLLFLYITVA	IA15	RALVYMIAQCLGAICG	RG15	0	2	[2b5f]
IALAIGFSVAIGHLFA	IA15	WIYWVGPIIGAVLAGG	WG15	4	5	[3gd8]
IAEFIATLLFLYITVA	IA15	GTALGAEIIGTFVLVY	GY15	0	3	[2b5f]
IAQXXGAICXVGLVKA	IA15	EFIATLLFLYITVATV	EV15	2	0	[2b5f]
IAEFIATLLFLYITVA	IA15	LGIAWAFGGMIFVLVY	LY15	0	1	[2b5f]
IAEFIATLLFLYITVA	IA15	MIAQCLGAICGVGLVK	MK15	0	2	[2b5f]
CYXVAQLLGAVAGAAV	CV15	AEFFAXLFYVFFGXGA	AA15	2	0	[2b6o, 2b6p, 3m9i, 2c32, 1ymg, 3j41, 1sor]
CYXVAQLLGAVAGAAV	CV15	IXAEFFAXLFYVFFGL	IL15	2	0	[2b6p, 3m9i, 2c32, 1ymg]
CYXVAQLLGAVAGAAV	CV15	CAEFFASLFYVFFGLG	CG15	2	0	[2b6p, 2c32, 1ymg, 3j41]
CYXVAQLLGAVAGAAV	CV15	RAIXAEFFAXLFYVFF	RF15	2	0	[2b6p, 3m9i, 1ymg]
CYXVAQLLGAVAGAAV	CV15	EFFAXLFYVFFGLGAS	ES15	2	0	[2b6o, 2b6p, 3m9i]
CIAEFLGTGLLIFFGV	CV15	IXVIXGLGVAMAIYLT	IT15	0	1	[1fx8, 1ldi, 1ldf, 1lda]
CYXVAQLLGAVAGAAV	CV15	FAEFXATLFYVFFGLG	FG15	2	0	[2b6o, 3m9i, 1sor]
CIAEFLGTGLLIFFGV	CV15	FIVSQVAGAFCAAALV	FV15	0	2	[1fx8, 1ldi, 1ldf, 1lda]
CIAEFLGTGLLIFFGV	CV15	EISVIXGLGVAMAIYL	EL15	0	1	[1fx8, 1ldi, 1ldf, 1lda]
CIAEFLGTGLLIFFGV	CV15	SVIXGLGVAMAIYLTA	SA15	0	1	[1fx8, 1ldi, 1ldf, 1lda]
CIAEFLGTGLLIFFGV	CV15	IVSQVAGAFCAAALVY	IY15	0	2	[1lda]
CIAEFLGTGLLIFFGV	CV15	SQVAGAFCAAALVYGL	SL15	0	2	[1lda]
VGPFIGAAVAAAYHQY	VY15	TALGAEIIGTFVLVYT	TT15	5	3	[2b5f]
VGPFIGAAVAAAYHQY	VY15	GAEIIGTFVLVYTVFS	GS15	5	3	[2b5f]
VGPFIGAAVAAAYHQY	VY15	LGAEIIGTFVLVYTVF	LF15	5	3	[2b5f]
VGPFIGAAVAAAYHQY	VY15	AEIIGTFVLVYTVFSA	AA15	5	3	[2b5f]
VXAQLLGAVAGAAXLY	VY15	AEFFAXLFYVFFGXGA	AA15	2	0	[2b6o, 3m9i]
VGPFIGAAVAAAYHQY	VY15	ALGAEIIGTFVLVYTV	AV15	5	3	[2b5f]
VXAQLLGAVAGAAXLY	VY15	RAIXAEFFAXLFYVFF	RF15	2	0	[3m9i]
VXAQLLGAVAGAAXLY	VY15	IXAEFFAXLFYVFFGL	IL15	2	0	[3m9i]
VXAQLLGAVAGAAXLY	VY15	EFFAXLFYVFFGLGAS	ES15	2	0	[2b6o, 3m9i]
VXAQVVGGIVAAAXLY	VY15	EXFGTFWLVFGGXGSA	EA15	2	0	[2o9e, 2o9f, 2abm]
VXAQVVGGIVAAAXLY	VY15	LVVELVLSAGFLLVIH	LH15	2	3	[2o9e, 2o9f]
VXAQVVGGIVAAAXLY	VY15	GTFWLVFGGSGSAVLA	GA15	2	0	[2o9e, 2o9f]
VXAQLLGAVAGAAXLY	VY15	FAEFXATLFYVFFGLG	FG15	2	0	[2b6o, 3m9i]
VXAQVVGGIVAAAXLY	VY15	FGTFWLVFGGSGSAVL	FL15	2	0	[2o9e, 2o9f]
VXAQVVGGIVAAAXLY	VY15	AEXXGTFWLVFGGXGS	AS15	2	0	[2abm]
VXAQVVGGIVAAAXLY	VY15	AEXFGTFWLVFGGXGS	AS15	2	0	[2o9e, 2o9f]
VXAQVVGGIVAAAXLY	VY15	LAAESFGTFWLVFGGS	LS15	2	0	[2o9e, 2o9f]
VXAQVVGGIVAAAXLY	VY15	AXVVELVLSAGFLXXI	AI15	2	3	[2o9e, 2o9f]
VXAQVVGGIVAAAXLY	VY15	RKLAAESFGTFWLVFG	RG15	2	0	[2o9e]
VXAQVVGGIVAAAXLY	VY15	TFWLVFGGSGSAVLAA	TA15	2	0	[2o9e, 2o9f]
VXAQVVGGIVAAAXLY	VY15	LSALVVELVLSAGFLL	LL15	2	3	[2o9e, 2o9f]
VXAQVVGGIVAAAXLY	VY15	KLXAEXFGTFWLVFGG	KG15	2	0	[2o9e]
VGPFIGAAVAAAYHQY	VY15	GTALGAEIIGTFVLVY	GY15	5	3	[2b5f]
VXAQVVGGIVAAAXLY	VY15	SAXVVELVLSAGFLXV	SV15	2	3	[2o9e, 2o9f]
VXAQVVGGIVAAAXLY	VY15	SFGTFXLVFGGSGSAV	SV15	2	0	[2o9e, 2o9f]
VXAQVVGGIVAAAXLY	VY15	FRKLAAESFGTFWLVF	FF15	2	0	[2o9e]
VAQLLGAVAGAAVLYS	VS15	AEFFAXLFYVFFGXGA	AA15	2	0	[2b6o, 3m9i, 2b6p, 1ymg]
VAQLLGAVAGAAVLYS	VS15	CAEFFASLFYVFFGLG	CG15	2	0	[2b6p, 1ymg]
VAQLLGAVAGAAVLYS	VS15	EFFAXLFYVFFGLGAS	ES15	2	0	[2b6o, 3m9i, 2b6p]
VAQLLGAVAGAAVLYS	VS15	RAIXAEFFAXLFYVFF	RF15	2	0	[3m9i, 2b6p, 1ymg]
VELXXTFQLXLCIFAS	VS15	IXXAXGLXIGTLXXAL	IL15	3	1	[3d9s]
VAQLLGAVAGAAVLYS	VS15	IXAEFFAXLFYVFFGL	IL15	2	0	[3m9i, 2b6p, 1ymg]
VELXXTFQLXLCIFAS	VS15	WVFWVGPIVGAVLAAI	WI15	3	5	[3d9s]
VAQLLGAVAGAAVLYS	VS15	FAEFXATLFYVFFGLG	FG15	2	0	[2b6o, 3m9i]
VELXXTFQLXLCIFAS	VS15	FWXXPIVGAVLAAILY	FY15	3	5	[3d9s]
VELXXTFQLXLCIFAS	VS15	PALSIGXSVTLGHLXG	PG15	3	4	[3d9s]
VELIXTFQLVFTIFAS	VS15	LISLCFGLSIATMVQC	LC15	3	1	[3gd8, 2d57, 2zz9]
VELIXTFQLVFTIFAS	VS15	ISLCFGLSIATMVQCF	IF15	3	1	[3gd8, 2d57, 2zz9]
VELIXTFQLVFTIFAS	VS15	SLXFGLSIATMVQCFG	SG15	3	1	[3gd8, 2d57, 2zz9]
VELXXTFQLXLCIFAS	VS15	ALXIGXSVTLGHLXGI	AI15	3	4	[3d9s]
VELXXTFQLXLCIFAS	VS15	SPALSIGLSVTLGHLV	SV15	3	4	[3d9s]
AIAEFIAXLLFLYITV	AV15	TALGAEIIGTFVLVYT	TT15	0	3	[3cn6, 4jc6, 1z98, 4ia4, 3cll, 2b5f, 3cn5]
ALGAEIIGTFVLVYTV	AV15	GAEIIGTFVLVYTVFS	GS15	3	3	[1z98, 3cn6, 4jc6, 4ia4, 3cll, 2b5f, 3cn5]
AIAEFIAXLLFLYITV	AV15	GAEIIGTFVLVYTVFS	GS15	0	3	[3cn6, 4jc6, 1z98, 4ia4, 3cll, 2b5f, 3cn5]
ALGAEIIGTFVLVYTV	AV15	LGAEIIGTFVLVYTVF	LF15	3	3	[1z98, 3cn6, 4jc6, 4ia4, 3cll, 2b5f, 3cn5]
AIAEFIAXLLFLYITV	AV15	LGAEIIGTFVLVYTVF	LF15	0	3	[3cn6, 4jc6, 1z98, 4ia4, 3cll, 2b5f, 3cn5]
AIAEFIAXLLFLYITV	AV15	LAPLPIGFAVFMVHLA	LA15	0	4	[2b5f]
ALGAEIIGTFVLVYTV	AV15	LAPLPIGFAVFMVHLA	LA15	3	4	[2b5f]
AIAEFIAXLLFLYITV	AV15	YMIAQCLGAICGVGLV	YV15	0	2	[3cn6, 4jc6, 1z98, 4ia4, 3cll, 2b5f, 3cn5]
AIAEFIAXLLFLYITV	AV15	AWAFGGMIFVLVYCTA	AA15	0	1	[3cn6, 4jc6, 1z98, 4ia4, 3cll, 2b5f, 3cn5]
AIAEFIAXLLFLYITV	AV15	AEIIGTFVLVYTVFSA	AA15	0	3	[3cn6, 4jc6, 1z98, 4ia4, 3cll, 2b5f, 3cn5]
ALGAEIIGTFVLVYTV	AV15	AEIIGTFVLVYTVFSA	AA15	3	3	[1z98, 3cn6, 4jc6, 4ia4, 3cll, 2b5f, 3cn5]
ALGAEIIGTFVLVYTV	AV15	AWAFGGMIFVLVYCTA	AA15	3	1	[1z98, 3cn6, 4jc6, 4ia4, 3cll, 2b5f, 3cn5]
AQLLGAVAGAAVLYSV	AV15	AEFFAXLFYVFFGXGA	AA15	2	0	[2b6o, 3m9i, 2b6p, 1ymg]
ALVYMIAQXLGAICGV	AV15	RAAIAEFIATLLFLYI	RI15	2	0	[2b5f]
ALGAEIIGTFVLVYTV	AV15	RAAIAEFIATLLFLYI	RI15	3	0	[2b5f]
AIAEFIAXLLFLYITV	AV15	LVYMIAQCLGAICGVG	LG15	0	2	[3cn6, 4jc6, 1z98, 4ia4, 3cll, 2b5f, 3cn5]
AQLLGAVAGAAVLYSV	AV15	RAIXAEFFAXLFYVFF	RF15	2	0	[3m9i, 2b6p, 1ymg]
AQLLGAVAGAAVLYSV	AV15	CAEFFASLFYVFFGLG	CG15	2	0	[2b6p, 1ymg]
AQLLGAVAGAAVLYSV	AV15	EFFAXLFYVFFGLGAS	ES15	2	0	[2b6o, 3m9i, 2b6p]
AIAEFIAXLLFLYITV	AV15	IAWAFGGMIFVLVYCT	IT15	0	1	[3cn6, 4jc6, 1z98, 4ia4, 3cll, 2b5f, 3cn5]
ALGAEIIGTFVLVYTV	AV15	IAWAFGGMIFVLVYCT	IT15	3	1	[1z98, 3cn6, 4jc6, 4ia4, 3cll, 2b5f, 3cn5]
AIGLAXTLIHLISIPV	AV15	GFAGVALAFGLTVLTM	GM15	4	1	[2o9e, 2o9f]
AIAEFIAXLLFLYITV	AV15	AQCLGAICGVGLVKAF	AF15	0	2	[2b5f]
AIGLAXTLIHLISIPV	AV15	AGVALAFGLTVLTMAF	AF15	4	1	[2o9e, 2o9f]
AIGLAXTLIHLISIPV	AV15	FAGXALAFGLTVLTMA	FA15	4	1	[2o9e, 2o9f]
AIGLAXTLIHLISIPV	AV15	LVVELVLSAGFLLVIH	LH15	4	3	[2o9e, 2o9f]
AIGLAXTLIHLISIPV	AV15	LAFGLTVLTMAFAVGH	LH15	4	1	[2o9e]
AIGLAXTLIHLISIPV	AV15	GVALAXGLTVLTMAFA	GA15	4	1	[2o9e, 2o9f]
AIGLAXTLIHLISIPV	AV15	FGLTVLTMAXAVGXIS	FS15	4	1	[2o9e]
AQLLGAVAGAAVLYSV	AV15	IXAEFFAXLFYVFFGL	IL15	2	0	[3m9i, 2b6p, 1ymg]
AQLLGAVAGAAVLYSV	AV15	FAEFXATLFYVFFGLG	FG15	2	0	[2b6o, 3m9i]
ALGAEIIGTFVLVYTV	AV15	WIXWVGPFIGAAVAAA	WA15	3	5	[1z98, 3cn6, 4jc6, 4ia4, 3cll, 2b5f, 3cn5]
ALVYMIAQXLGAICGV	AV15	AAIAEFIATLLFLYIT	AT15	2	0	[2b5f]
ALVYMIAQXLGAICGV	AV15	AEFIATLLFLYITVAT	AT15	2	0	[4jc6, 1z98, 3cn6, 4ia4, 3cll, 2b5f, 3cn5]
ALGAEIIGTFVLVYTV	AV15	AAIAEFIATLLFLYIT	AT15	3	0	[2b5f]
ALGAEIIGTFVLVYTV	AV15	APLPIGFAVFMVHLAT	AT15	3	4	[1z98, 3cn6, 4jc6, 4ia4, 3cll, 2b5f, 3cn5]
ALGAEIIGTFVLVYTV	AV15	AEFIATLLFLYITVAT	AT15	3	0	[1z98, 3cn6, 4jc6, 4ia4, 3cll, 2b5f, 3cn5]
AIAEFIAXLLFLYITV	AV15	APLPIGFAVFMVHLAT	AT15	0	4	[3cn6, 4jc6, 1z98, 4ia4, 3cll, 2b5f, 3cn5]
ALGAEIIGTFVLVYTV	AV15	PLXIGFAVFMVHLATI	PI15	3	4	[1z98, 3cn6, 4jc6, 4ia4, 3cll, 2b5f, 3cn5]
AIAEFIAXLLFLYITV	AV15	PLXIGFAVFMVHLATI	PI15	0	4	[3cn6, 4jc6, 1z98, 4ia4, 3cll, 2b5f, 3cn5]
AIGLAXTLIHLISIPV	AV15	AFGLTVLTMAXAVGXI	AI15	4	1	[2o9e]
AIGLAXTLIHLISIPV	AV15	AXVVELVLSAGFLXXI	AI15	4	3	[2o9e, 2o9f]
ALGAEIIGTFVLVYTV	AV15	IFWVGPFIGAAVAAAY	IY15	3	5	[1z98, 3cn6, 4jc6, 4ia4, 3cll, 2b5f, 3cn5]
AIAEFIAXLLFLYITV	AV15	LRALVYMIAQCLGAIC	LC15	0	2	[2b5f]
ALGAEIIGTFVLVYTV	AV15	GIAWAFGGMIFVLVYC	GC15	3	1	[1z98, 3cn6, 4jc6, 4ia4, 3cll, 2b5f, 3cn5]
AIAEFIAXLLFLYITV	AV15	GIAWAFGGMIFVLVYC	GC15	0	1	[3cn6, 4jc6, 1z98, 4ia4, 3cll, 2b5f, 3cn5]
ALGAEIIGTFVLVYTV	AV15	FWVGPFIGAAVAAAYH	FH15	3	5	[1z98, 3cn6, 4jc6, 4ia4, 3cll, 2b5f, 3cn5]
AIAEFIAXLLFLYITV	AV15	RALVYMIAQCLGAICG	RG15	0	2	[2b5f]
AIGLAXTLIHLISIPV	AV15	LSALVVELVLSAGFLL	LL15	4	3	[2o9e, 2o9f]
AIGLAXTLIHLISIPV	AV15	SAXVVELVLSAGFLXV	SV15	4	3	[2o9e, 2o9f]
AIGLAXTLIHLISIPV	AV15	LVLSAGFLLVIHGATD	LD15	4	3	[2o9e]
AIAEFIAXLLFLYITV	AV15	GTALGAEIIGTFVLVY	GY15	0	3	[2b5f]
ALGAEIIGTFVLVYTV	AV15	GPFIGAAVAAAYHQYV	GV15	3	5	[2b5f]
AIAEFIAXLLFLYITV	AV15	LGIAWAFGGMIFVLVY	LY15	0	1	[2b5f]
ALGAEIIGTFVLVYTV	AV15	LGIAWAFGGMIFVLVY	LY15	3	1	[2b5f]
ALGAEIIGTFVLVYTV	AV15	DDQWIFWVGPFIGAAV	DV15	3	5	[2b5f]
ALGAEIIGTFVLVYTV	AV15	DQWIFWVGPFIGAAVA	DA15	3	5	[2b5f]
ALGAEIIGTFVLVYTV	AV15	WVGPFIGAAVAAAYHQ	WQ15	3	5	[2b5f]
AIAEFIAXLLFLYITV	AV15	MIAQCLGAICGVGLVK	MK15	0	2	[2b5f]
LAPLPIGFAVFMVHLA	LA15	TALGAEIIGTFVLVYT	TT15	4	3	[2b5f]
LAPLPIGFAVFMVHLA	LA15	GAEIIGTFVLVYTVFS	GS15	4	3	[2b5f]
LAPLPIGFAVFMVHLA	LA15	LGAEIIGTFVLVYTVF	LF15	4	3	[2b5f]
ALGAEIIGTFVLVYTV	AV15	EFIATLLFLYITVATV	EV15	3	0	[2b5f]
ALVYMIAQXLGAICGV	AV15	EFIATLLFLYITVATV	EV15	2	0	[2b5f]
LAPLPIGFAVFMVHLA	LA15	AEIIGTFVLVYTVFSA	AA15	4	3	[2b5f]
LAPLPIGFAVFMVHLA	LA15	AWAFGGMIFVLVYCTA	AA15	4	1	[2b5f]
LRAICYXXAQLLGAVA	LA15	AEFFAXLFYVFFGXGA	AA15	2	0	[3m9i, 2b6p, 1ymg]
LMYIIAQCVGAIVATA	LA15	RAVVAEFLATTLFXFI	RI15	2	0	[1ih5, 1fqy]
LMAFTQIVAGXAAAXA	LA15	EXVGTFLFLWSAFVIA	EA15	2	0	[2w2e, 3zoj, 2w1p]
LMYIIAQCVGAIVATA	LA15	EFLATTLFXFISIGSA	EA15	2	0	[1ih5, 1fqy, 1h6i]
LMYIIAQCVGAIVATA	LA15	VVAEFLATTLFXFIXI	VI15	2	0	[1ih5, 1fqy, 1h6i]
LRAICYXXAQLLGAVA	LA15	RAIXAEFFAXLFYVFF	RF15	2	0	[3m9i, 2b6p, 1ymg]
LRAICYXXAQLLGAVA	LA15	CAEFFASLFYVFFGLG	CG15	2	0	[2b6p, 1ymg]
LRAICYXXAQLLGAVA	LA15	EFFAXLFYVFFGLGAS	ES15	2	0	[3m9i, 2b6p]
LRAICYXXAQLLGAVA	LA15	IXAEFFAXLFYVFFGL	IL15	2	0	[3m9i, 2b6p, 1ymg]
LAPLPIGFAVFMVHLA	LA15	IAWAFGGMIFVLVYCT	IT15	4	1	[2b5f]
LMAFTQIVAGXAAAXA	LA15	GEFVGTFLFLWSAFVI	GI15	2	0	[2w2e, 3zoj, 2w1p]
LRAICYXXAQLLGAVA	LA15	FAEFXATLFYVFFGLG	FG15	2	0	[3m9i]
LMYIIAQCVGAIVATA	LA15	AVXAEFLATXLFXFIS	AS15	2	0	[1ih5, 1fqy]
LMYIIAQCVGAIVATA	LA15	AEFLATXLFXFISXGS	AS15	2	0	[1ih5, 1fqy, 1h6i]
LAPLPIGFAVFMVHLA	LA15	AAIAEFIATLLFLYIT	AT15	4	0	[2b5f]
LAPLPIGFAVFMVHLA	LA15	AEFIATLLFLYITVAT	AT15	4	0	[2b5f]
LVELIITFQLVFTIFA	LA15	LISLCFGLSIATMVQC	LC15	3	1	[3gd8, 2d57, 2zz9]
LAPLPIGFAVFMVHLA	LA15	GIAWAFGGMIFVLVYC	GC15	4	1	[2b5f]
LMAFTQIVAGXAAAXA	LA15	MSGEFVGTFLFLWSAF	MF15	2	0	[2w2e, 2w1p]
LVELIITFQLVFTIFA	LA15	ISLCFGLSIATMVQCF	IF15	3	1	[3gd8, 2d57, 2zz9]
LMAFTQIVAGXAAAXA	LA15	SGEFVGTFLFLWSAXV	SV15	2	0	[2w2e, 3zoj, 2w1p]
LVELIITFQLVFTIFA	LA15	SLXFGLSIATMVQCFG	SG15	3	1	[3gd8, 2d57, 2zz9]
LAPLPIGFAVFMVHLA	LA15	GTALGAEIIGTFVLVY	GY15	4	3	[2b5f]
LAPLPIGFAVFMVHLA	LA15	EFIATLLFLYITVATV	EV15	4	0	[2b5f]
LAPLPIGFAVFMVHLA	LA15	LGIAWAFGGMIFVLVY	LY15	4	1	[2b5f]
MYIIAQCVGAIVATAI	MI15	RAVVAEFLATTLFXFI	RI15	2	0	[1ih5, 1fqy]
MYIIAQCVGAIVATAI	MI15	RAVVAEFLAMILFXXI	RI15	2	0	[1j4n]
MYIIAQCVGAIVATAI	MI15	VVAEFLATTLFXFIXI	VI15	2	0	[1ih5, 1fqy, 1h6i]
MYIIAQCVGAIVATAI	MI15	VVAEFLAMILFXXISI	VI15	2	0	[1j4n]
MYIIAQCVGAIVATAI	MI15	EFLATTLFXFISIGSA	EA15	2	0	[1ih5, 1fqy, 1h6i]
MYIIAQCVGAIVATAI	MI15	EFLAMILFXFISIGSA	EA15	2	0	[1j4n]
MISFGFGFGVMVGVFI	MI15	EXVGTFLFLWSAFVIA	EA15	1	0	[2w2e, 3zoj, 2w1p]
MISFGFGFGVMVGVFI	MI15	GEFVGTFLFLWSAFVI	GI15	1	0	[2w2e, 3zoj, 2w1p]
MYIIAQCVGAIVATAI	MI15	AEFLATXLFXFISXGS	AS15	2	0	[1ih5, 1fqy, 1h6i]
MYIIAQCVGAIVATAI	MI15	AVXAEFLATXLFXFIS	AS15	2	0	[1ih5, 1fqy]
MYIIAQCVGAIVATAI	MI15	AEFLAMILFXFISXGS	AS15	2	0	[1j4n]
MYIIAQCVGAIVATAI	MI15	AVXAEFLAMILFXFIS	AS15	2	0	[1j4n]
MISFGFGFGVMVGVFI	MI15	APFVIGIALLIAHLIC	AC15	1	4	[2w2e, 3zoj, 2w1p]
MISFGFGFGVMVGVFI	MI15	PFVIGIALLIAHLIXI	PI15	1	4	[2w2e, 3zoj, 2w1p]
MISFGFGFGVMVGVFI	MI15	MSGEFVGTFLFLWSAF	MF15	1	0	[2w2e, 2w1p]
MISFGFGFGVMVGVFI	MI15	SGEFVGTFLFLWSAXV	SV15	1	0	[2w2e, 3zoj, 2w1p]
IIAQCVGAIVATAILS	IS15	RAVVAEFLATTLFXFI	RI15	2	0	[1ih5]
IIAQCVGAIVATAILS	IS15	VVAEFLATTLFXFIXI	VI15	2	0	[1ih5, 1h6i]
IIAQCVGAIVATAILS	IS15	EFLATTLFXFISIGSA	EA15	2	0	[1ih5, 1h6i]
IIAQCVGAIVATAILS	IS15	AEFLATXLFXFISXGS	AS15	2	0	[1ih5, 1h6i]
IIAQCVGAIVATAILS	IS15	AVXAEFLATXLFXFIS	AS15	2	0	[1ih5]
IXXFLGTFVLMFLGXG	IG15	YFFAQLLGAFVGTSTV	YV15	0	2	[3c02]
IAQCVGAIVATAILSG	IG15	RAVVAEFLATTLFXFI	RI15	2	0	[1ih5]
IAQCVGAIVATAILSG	IG15	VVAEFLATTLFXFIXI	VI15	2	0	[1ih5, 1h6i]
IXEFXGXGLLIFFGXG	IG15	IXVIXGLGVAMAIYLT	IT15	0	1	[1fx8, 1ldi, 1ldf, 1lda]
IXXFLGTFVLMFLGXG	IG15	IPVYFFAQLLGAFVGT	IT15	0	2	[3c02]
ILMAFTQIVAGMAAAG	IG15	EXVGTFLFLWSAFVIA	EA15	2	0	[2w2e, 3zoj, 2w1p]
IAQCVGAIVATAILSG	IG15	EFLATTLFXFISIGSA	EA15	2	0	[1ih5, 1h6i]
ILMAFTQIVAGMAAAG	IG15	GEFVGTFLFLWSAFVI	GI15	2	0	[2w2e, 3zoj, 2w1p]
IAQCVGAIVATAILSG	IG15	AEFLATXLFXFISXGS	AS15	2	0	[1ih5, 1h6i]
IAQCVGAIVATAILSG	IG15	AVXAEFLATXLFXFIS	AS15	2	0	[1ih5]
IXEFXGXGLLIFFGXG	IG15	FIVSQVAGAFCAAALV	FV15	0	2	[1fx8, 1ldi, 1ldf, 1lda]
IXEFXGXGLLIFFGXG	IG15	EISVIXGLGVAMAIYL	EL15	0	1	[1fx8, 1ldi, 1ldf, 1lda]
IXEFXGXGLLIFFGXG	IG15	SVIXGLGVAMAIYLTA	SA15	0	1	[1fx8, 1ldi, 1ldf, 1lda]
IXEFXGXGLLIFFGXG	IG15	IVSQVAGAFCAAALVY	IY15	0	2	[1lda]
IXXFLGTFVLMFLGXG	IG15	LCLGWGLAVFFGILVS	LS15	0	1	[3c02]
IXXFLGTFVLMFLGXG	IG15	KLCLGWGLAVFFGILV	KV15	0	1	[3c02]
IXXFLGTFVLMFLGXG	IG15	VYFFAQLLGAFVGTST	VT15	0	2	[3c02]
IXXFLGTFVLMFLGXG	IG15	CLGWGLAVFFGILVSA	CA15	0	1	[3c02]
IXEFXGXGLLIFFGXG	IG15	SQVAGAFCAAALVYGL	SL15	0	2	[1lda]
ILMAFTQIVAGMAAAG	IG15	MSGEFVGTFLFLWSAF	MF15	2	0	[2w2e, 2w1p]
ILMAFTQIVAGMAAAG	IG15	SGEFVGTFLFLWSAXV	SV15	2	0	[2w2e, 3zoj, 2w1p]
IXXFLGTFVLMFLGXG	IG15	PVYFFAQLLGAFVGTS	PS15	0	2	[3c02]
TALGAEIIGTFVLVYT	TT15	LGAEIIGTFVLVYTVF	LF15	3	3	[1z98, 3cn6, 4jc6, 4ia4, 3cll, 2b5f, 3cn5]
TALGAEIIGTFVLVYT	TT15	GAEIIGTFVLVYTVFS	GS15	3	3	[1z98, 3cn6, 4jc6, 4ia4, 3cll, 2b5f, 3cn5]
TALGAEIIGTFVLVYT	TT15	RAAIAEFIATLLFLYI	RI15	3	0	[2b5f]
TALGAEIIGTFVLVYT	TT15	AEIIGTFVLVYTVFSA	AA15	3	3	[1z98, 3cn6, 4jc6, 4ia4, 3cll, 2b5f, 3cn5]
TALGAEIIGTFVLVYT	TT15	WIXWVGPFIGAAVAAA	WA15	3	5	[1z98, 3cn6, 4jc6, 4ia4, 3cll, 2b5f, 3cn5]
TALGAEIIGTFVLVYT	TT15	PLXIGFAVFMVHLATI	PI15	3	4	[1z98, 3cn6, 4jc6, 4ia4, 3cll, 2b5f, 3cn5]
TALGAEIIGTFVLVYT	TT15	AEFIATLLFLYITVAT	AT15	3	0	[1z98, 3cn6, 4jc6, 4ia4, 3cll, 2b5f, 3cn5]
TALGAEIIGTFVLVYT	TT15	APLPIGFAVFMVHLAT	AT15	3	4	[1z98, 3cn6, 4jc6, 4ia4, 3cll, 2b5f, 3cn5]
TALGAEIIGTFVLVYT	TT15	AAIAEFIATLLFLYIT	AT15	3	0	[2b5f]
TALGAEIIGTFVLVYT	TT15	FWVGPFIGAAVAAAYH	FH15	3	5	[1z98, 3cn6, 4jc6, 4ia4, 3cll, 2b5f, 3cn5]
TALGAEIIGTFVLVYT	TT15	IFWVGPFIGAAVAAAY	IY15	3	5	[1z98, 3cn6, 4jc6, 4ia4, 3cll, 2b5f, 3cn5]
TALGAEIIGTFVLVYT	TT15	GPFIGAAVAAAYHQYV	GV15	3	5	[2b5f]
TALGAEIIGTFVLVYT	TT15	EFIATLLFLYITVATV	EV15	3	0	[2b5f]
TALGAEIIGTFVLVYT	TT15	WVGPFIGAAVAAAYHQ	WQ15	3	5	[2b5f]
TALGAEIIGTFVLVYT	TT15	DDQWIFWVGPFIGAAV	DV15	3	5	[2b5f]
TALGAEIIGTFVLVYT	TT15	DQWIFWVGPFIGAAVA	DA15	3	5	[2b5f]
LVPLFGPIVGAIVGAF	LF15	AVEMVITAILMGLILA	AA15	5	3	[1fx8, 1ldi, 1ldf, 1lda]
LGAEIIGTFVLVYTVF	LF15	AWAFGGMIFVLVYCTA	AA15	3	1	[1z98, 3cn6, 4jc6, 4ia4, 3cll, 2b5f, 3cn5]
LGAEIIGTFVLVYTVF	LF15	RAAIAEFIATLLFLYI	RI15	3	0	[2b5f]
LGAEIIGTFVLVYTVF	LF15	IAWAFGGMIFVLVYCT	IT15	3	1	[1z98, 3cn6, 4jc6, 4ia4, 3cll, 2b5f, 3cn5]
LSSVVGLIILCIGITF	LF15	FFNELILTGILLLVIL	FL15	4	3	[3c02]
LVPLFGPIVGAIVGAF	LF15	FAVEMVITAILMGLIL	FL15	5	3	[1fx8, 1ldi, 1lda]
LGAEIIGTFVLVYTVF	LF15	WIXWVGPFIGAAVAAA	WA15	3	5	[1z98, 3cn6, 4jc6, 4ia4, 3cll, 2b5f, 3cn5]
LGAEIIGTFVLVYTVF	LF15	PLXIGFAVFMVHLATI	PI15	3	4	[1z98, 3cn6, 4jc6, 4ia4, 3cll, 2b5f, 3cn5]
LSSVVGLIILCIGITF	LF15	FNELILTGILLLVILV	FV15	4	3	[3c02]
LSSVVGLIILCIGITF	LF15	LCLGWGLAVFFGILVS	LS15	4	1	[3c02]
LGAEIIGTFVLVYTVF	LF15	APLPIGFAVFMVHLAT	AT15	3	4	[1z98, 3cn6, 4jc6, 4ia4, 3cll, 2b5f, 3cn5]
LGAEIIGTFVLVYTVF	LF15	AEFIATLLFLYITVAT	AT15	3	0	[1z98, 3cn6, 4jc6, 4ia4, 3cll, 2b5f, 3cn5]
LGAEIIGTFVLVYTVF	LF15	AAIAEFIATLLFLYIT	AT15	3	0	[2b5f]
LLVXLIITFQLVFTIF	LF15	LISLCFGLSIATMVQC	LC15	3	1	[3gd8, 2d57, 2zz9]
LGAEIIGTFVLVYTVF	LF15	FWVGPFIGAAVAAAYH	FH15	3	5	[1z98, 3cn6, 4jc6, 4ia4, 3cll, 2b5f, 3cn5]
LGAEIIGTFVLVYTVF	LF15	IFWVGPFIGAAVAAAY	IY15	3	5	[1z98, 3cn6, 4jc6, 4ia4, 3cll, 2b5f, 3cn5]
LGAEIIGTFVLVYTVF	LF15	GIAWAFGGMIFVLVYC	GC15	3	1	[1z98, 3cn6, 4jc6, 4ia4, 3cll, 2b5f, 3cn5]
LSSVVGLIILCIGITF	LF15	KLCLGWGLAVFFGILV	KV15	4	1	[3c02]
LSSVVGLIILCIGITF	LF15	CLGWGLAVFFGILVSA	CA15	4	1	[3c02]
LLVXLIITFQLVFTIF	LF15	ISLCFGLSIATMVQCF	IF15	3	1	[3gd8, 2d57, 2zz9]
LLVXLIITFQLVFTIF	LF15	SLXFGLSIATMVQCFG	SG15	3	1	[3gd8, 2d57, 2zz9]
LGAEIIGTFVLVYTVF	LF15	GTALGAEIIGTFVLVY	GY15	3	3	[2b5f]
LGAEIIGTFVLVYTVF	LF15	GPFIGAAVAAAYHQYV	GV15	3	5	[2b5f]
LSSVVGLIILCIGITF	LF15	NELILTGILLLVILVV	NV15	4	3	[3c02]
LGAEIIGTFVLVYTVF	LF15	LGIAWAFGGMIFVLVY	LY15	3	1	[2b5f]
LGAEIIGTFVLVYTVF	LF15	DDQWIFWVGPFIGAAV	DV15	3	5	[2b5f]
LGAEIIGTFVLVYTVF	LF15	DQWIFWVGPFIGAAVA	DA15	3	5	[2b5f]
LGAEIIGTFVLVYTVF	LF15	WVGPFIGAAVAAAYHQ	WQ15	3	5	[2b5f]
GAEIIGTFVLVYTVFS	GS15	AWAFGGMIFVLVYCTA	AA15	3	1	[1z98, 3cn6, 4jc6, 4ia4, 3cll, 2b5f, 3cn5]
GAEIIGTFVLVYTVFS	GS15	IAWAFGGMIFVLVYCT	IT15	3	1	[1z98, 3cn6, 4jc6, 4ia4, 3cll, 2b5f, 3cn5]
LGAEIIGTFVLVYTVF	LF15	EFIATLLFLYITVATV	EV15	3	0	[2b5f]
GAEIIGTFVLVYTVFS	GS15	WIXWVGPFIGAAVAAA	WA15	3	5	[1z98, 3cn6, 4jc6, 4ia4, 3cll, 2b5f, 3cn5]
GAEIIGTFVLVYTVFS	GS15	RAAIAEFIATLLFLYI	RI15	3	0	[2b5f]
GAEIIGTFVLVYTVFS	GS15	PLXIGFAVFMVHLATI	PI15	3	4	[1z98, 3cn6, 4jc6, 4ia4, 3cll, 2b5f, 3cn5]
GAEIIGTFVLVYTVFS	GS15	FWVGPFIGAAVAAAYH	FH15	3	5	[1z98, 3cn6, 4jc6, 4ia4, 3cll, 2b5f, 3cn5]
GAEIIGTFVLVYTVFS	GS15	IFWVGPFIGAAVAAAY	IY15	3	5	[1z98, 3cn6, 4jc6, 4ia4, 3cll, 2b5f, 3cn5]
GAEIIGTFVLVYTVFS	GS15	GIAWAFGGMIFVLVYC	GC15	3	1	[1z98, 3cn6, 4jc6, 4ia4, 3cll, 2b5f, 3cn5]
GAEIIGTFVLVYTVFS	GS15	GTALGAEIIGTFVLVY	GY15	3	3	[2b5f]
GAEIIGTFVLVYTVFS	GS15	GPFIGAAVAAAYHQYV	GV15	3	5	[2b5f]
GAEIIGTFVLVYTVFS	GS15	EFIATLLFLYITVATV	EV15	3	0	[2b5f]
GAEIIGTFVLVYTVFS	GS15	LGIAWAFGGMIFVLVY	LY15	3	1	[2b5f]
GAEIIGTFVLVYTVFS	GS15	DDQWIFWVGPFIGAAV	DV15	3	5	[2b5f]
GAEIIGTFVLVYTVFS	GS15	DQWIFWVGPFIGAAVA	DA15	3	5	[2b5f]
GAEIIGTFVLVYTVFS	GS15	WVGPFIGAAVAAAYHQ	WQ15	3	5	[2b5f]
AEIIGTFVLVYTVFSA	AA15	RAAIAEFIATLLFLYI	RI15	3	0	[2b5f]
AWAFGGMIFVLVYCTA	AA15	RAAIAEFIATLLFLYI	RI15	1	0	[2b5f]
GAEIIGTFVLVYTVFS	GS15	AAIAEFIATLLFLYIT	AT15	3	0	[2b5f]
GAEIIGTFVLVYTVFS	GS15	APLPIGFAVFMVHLAT	AT15	3	4	[1z98, 3cn6, 4jc6, 4ia4, 3cll, 2b5f, 3cn5]
GAEIIGTFVLVYTVFS	GS15	AEFIATLLFLYITVAT	AT15	3	0	[1z98, 3cn6, 4jc6, 4ia4, 3cll, 2b5f, 3cn5]
AEVVGTFILVFFGXGA	AA15	LTEAIGTFLLMLVXXG	LG15	0	3	[3ne2]
AEIIGTFVLVYTVFSA	AA15	IAWAFGGMIFVLVYCT	IT15	3	1	[1z98, 3cn6, 4jc6, 4ia4, 3cll, 2b5f, 3cn5]
APLAIGLSVALGHLLA	AA15	IEIIGTLQLVLCVLAT	IT15	4	3	[1ih5, 1fqy, 1h6i]
AICYXXAQLLGAVAGA	AA15	CAEFFASLFYVFFGLG	CG15	2	0	[2b6p, 1ymg]
AICYXXAQLLGAVAGA	AA15	EFFAXLFYVFFGLGAS	ES15	2	0	[3m9i, 2b6p]
AICYXXAQLLGAVAGA	AA15	RAIXAEFFAXLFYVFF	RF15	2	0	[3m9i, 2b6p, 1ymg]
AICYXXAQLLGAVAGA	AA15	IXAEFFAXLFYVFFGL	IL15	2	0	[3m9i, 2b6p, 1ymg]
AEVVGTFILVFFGXGA	AA15	IXXAXXLAIXXVIYXL	IL15	0	1	[3ne2]
APLAIGLSVALGHLLA	AA15	GIEIIGTLQLVLCVLA	GA15	4	3	[1ih5, 1fqy, 1h6i]
AICYXXAQLLGAVAGA	AA15	FAEFXATLFYVFFGLG	FG15	2	0	[3m9i]
AEVVGTFILVFFGXGA	AA15	FXIGMAFALAIAAVIY	FY15	0	1	[3ne2]
AVEMVITAILMGLILA	AA15	APLLIGLLIAVIGASM	AM15	3	4	[1fx8, 1ldi, 1ldf, 1lda]
AVEMVITAILMGLILA	AA15	PLLIGLLIAVIGASMG	PG15	3	4	[1fx8, 1ldi, 1ldf, 1lda]
AEIIGTFVLVYTVFSA	AA15	WIXWVGPFIGAAVAAA	WA15	3	5	[1z98, 3cn6, 4jc6, 4ia4, 3cll, 2b5f, 3cn5]
AEVVGTFILVFFGXGA	AA15	GLVIGLTVXXIITTXG	GG15	0	4	[3ne2]
AEVVGTFILVFFGXGA	AA15	GXAFALAIAAVIYXLG	GG15	0	1	[3ne2]
AEVVGTFILVFFGXGA	AA15	AIGMAFALAIAAVIYS	AS15	0	1	[3ne2]
AEIIGTFVLVYTVFSA	AA15	APLPIGFAVFMVHLAT	AT15	3	4	[1z98, 3cn6, 4jc6, 4ia4, 3cll, 2b5f, 3cn5]
AEIIGTFVLVYTVFSA	AA15	AEFIATLLFLYITVAT	AT15	3	0	[1z98, 3cn6, 4jc6, 4ia4, 3cll, 2b5f, 3cn5]
AEIIGTFVLVYTVFSA	AA15	AAIAEFIATLLFLYIT	AT15	3	0	[2b5f]
AWAFGGMIFVLVYCTA	AA15	AAIAEFIATLLFLYIT	AT15	1	0	[2b5f]
AWAFGGMIFVLVYCTA	AA15	AEFIATLLFLYITVAT	AT15	1	0	[1z98, 3cn6, 4jc6, 4ia4, 3cll, 2b5f, 3cn5]
AWAFGGMIFVLVYCTA	AA15	APLPIGFAVFMVHLAT	AT15	1	4	[1z98, 3cn6, 4jc6, 4ia4, 3cll, 2b5f, 3cn5]
AEVVGTFILVFFGXGA	AA15	YIXAQFIGAALGSLLF	YF15	0	2	[3ne2]
AWAFGGMIFVLVYCTA	AA15	PLXIGFAVFMVHLATI	PI15	1	4	[1z98, 3cn6, 4jc6, 4ia4, 3cll, 2b5f, 3cn5]
AVEMVITAILMGLILA	AA15	PIVGAIVGAFAYRKLI	PI15	3	5	[1fx8, 1ldi, 1ldf, 1lda]
AEIIGTFVLVYTVFSA	AA15	PLXIGFAVFMVHLATI	PI15	3	4	[1z98, 3cn6, 4jc6, 4ia4, 3cll, 2b5f, 3cn5]
AEIIGTFVLVYTVFSA	AA15	FWVGPFIGAAVAAAYH	FH15	3	5	[1z98, 3cn6, 4jc6, 4ia4, 3cll, 2b5f, 3cn5]
AEIIGTFVLVYTVFSA	AA15	IFWVGPFIGAAVAAAY	IY15	3	5	[1z98, 3cn6, 4jc6, 4ia4, 3cll, 2b5f, 3cn5]
AEIIGTFVLVYTVFSA	AA15	GIAWAFGGMIFVLVYC	GC15	3	1	[1z98, 3cn6, 4jc6, 4ia4, 3cll, 2b5f, 3cn5]
AEFFAXLFYVFFGXGA	AA15	MVAQLLGAVAGAAVLY	MY15	0	2	[2b6p, 1ymg]
AEVVGTFILVFFGXGA	AA15	AILTEAIGTFLLMLVI	AI15	0	3	[3ne2]
AEVVGTFILVFFGXGA	AA15	AGLVIGLTVGXIITTI	AI15	0	4	[3ne2]
AEFFAXLFYVFFGXGA	AA15	RAICYXXAQLLGAVAG	RG15	0	2	[3m9i, 2b6p, 1ymg]
APLAIGLSVALGHLLA	AA15	VKVSLAFGLSIATLAQ	VQ15	4	1	[1ih5, 1fqy, 1h6i]
APLAIGLSVALGHLLA	AA15	SLXFGLSIATLAQSVG	SG15	4	1	[1fqy, 1h6i]
APLAIGLSVALGHLLA	AA15	KVSLAFGLSIATLAQS	KS15	4	1	[1fqy, 1h6i]
AEVVGTFILVFFGXGA	AA15	QAILTEAIGTFLLMLV	QV15	0	3	[3ne2]
AEVVGTFILVFFGXGA	AA15	ILTEAIGTFLLMLVIM	IM15	0	3	[3ne2]
AEVVGTFILVFFGXGA	AA15	TEAIGTFLLMLVIMGV	TV15	0	3	[3ne2]
AEFFAXLFYVFFGXGA	AA15	LQVALAFGLALATLVQ	LQ15	0	1	[2b6o, 3m9i]
AVEMVITAILMGLILA	AA15	LFGPIVGAIVGAFAYR	LR15	3	5	[1fx8, 1ldi, 1ldf, 1lda]
AVEMVITAILMGLILA	AA15	PLFGPIVGAIVGAFAY	PY15	3	5	[1fx8, 1ldi, 1ldf, 1lda]
AVEMVITAILMGLILA	AA15	FGPIVGAIVGAFAYRK	FK15	3	5	[1fx8, 1ldi, 1ldf, 1lda]
APLAIGLSVALGHLLA	AA15	LXIEIIGTLQLVLXVL	LL15	4	3	[1fqy, 1h6i]
AEIIGTFVLVYTVFSA	AA15	GTALGAEIIGTFVLVY	GY15	3	3	[2b5f]
APLAIGLSVALGHLLA	AA15	DNVKVSLAFGLSIATL	DL15	4	1	[1ih5]
APLAIGLSVALGHLLA	AA15	NVKVSLAFGLSIATLA	NA15	4	1	[1ih5]
AEIIGTFVLVYTVFSA	AA15	GPFIGAAVAAAYHQYV	GV15	3	5	[2b5f]
APLAIGLSVALGHLLA	AA15	GLGIEIIGTLQLVLCV	GV15	4	3	[1fqy]
AEIIGTFVLVYTVFSA	AA15	EFIATLLFLYITVATV	EV15	3	0	[2b5f]
AWAFGGMIFVLVYCTA	AA15	EFIATLLFLYITVATV	EV15	1	0	[2b5f]
AEIIGTFVLVYTVFSA	AA15	LGIAWAFGGMIFVLVY	LY15	3	1	[2b5f]
AEIIGTFVLVYTVFSA	AA15	DDQWIFWVGPFIGAAV	DV15	3	5	[2b5f]
AEIIGTFVLVYTVFSA	AA15	DQWIFWVGPFIGAAVA	DA15	3	5	[2b5f]
AEIIGTFVLVYTVFSA	AA15	WVGPFIGAAVAAAYHQ	WQ15	3	5	[2b5f]
LVYMIAQCLGAICGVG	LG15	RAAIAEFIATLLFLYI	RI15	2	0	[2b5f]
LWFFWVVPIXGGIXGG	LG15	LVVELVLSAGFLLVIH	LH15	5	3	[2o9e, 2o9f]
LTEAIGTFLLMLVXXG	LG15	IYVIGPIVGAVAAAXL	IL15	3	5	[3ne2]
LTEAIGTFLLMLVXXG	LG15	IXXAXXLAIXXVIYXL	IL15	3	1	[3ne2]
LTEAIGTFLLMLVXXG	LG15	AIGMAFALAIAAVIYS	AS15	3	1	[3ne2]
LTEAIGTFLLMLVXXG	LG15	FXIGMAFALAIAAVIY	FY15	3	1	[3ne2]
LTEAIGTFLLMLVXXG	LG15	GXAFALAIAAVIYXLG	GG15	3	1	[3ne2]
LTEAIGTFLLMLVXXG	LG15	GLVIGLTVXXIITTXG	GG15	3	4	[3ne2]
LVYMIAQCLGAICGVG	LG15	AAIAEFIATLLFLYIT	AT15	2	0	[2b5f]
LVYMIAQCLGAICGVG	LG15	AEFIATLLFLYITVAT	AT15	2	0	[4jc6, 1z98, 3cn6, 4ia4, 3cll, 2b5f, 3cn5]
LWFFWVVPIXGGIXGG	LG15	AXVVELVLSAGFLXXI	AI15	5	3	[2o9e, 2o9f]
LTEAIGTFLLMLVXXG	LG15	AGLVIGLTVGXIITTI	AI15	3	4	[3ne2]
LWFFWVVPIXGGIXGG	LG15	SAXVVELVLSAGFLXV	SV15	5	3	[2o9e, 2o9f]
LTEAIGTFLLMLVXXG	LG15	FTAEVVGTFILVFFGP	FP15	3	0	[3ne2]
LTEAIGTFLLMLVXXG	LG15	TAEVVGTFILVFFGPG	TG15	3	0	[3ne2]
LWFFWVVPIXGGIXGG	LG15	LVLSAGFLLVIHGATD	LD15	5	3	[2o9e]
LVYMIAQCLGAICGVG	LG15	EFIATLLFLYITVATV	EV15	2	0	[2b5f]
LWFFWVVPIXGGIXGG	LG15	LSALVVELVLSAGFLL	LL15	5	3	[2o9e, 2o9f]
LTEAIGTFLLMLVXXG	LG15	PIYVIGPIVGAVAAAW	PW15	3	5	[3ne2]
YMIAQCLGAICGVGLV	YV15	RAAIAEFIATLLFLYI	RI15	2	0	[2b5f]
YFFAQLLGAFVGTSTV	YV15	GEFLGTFXLMFLGEGA	GA15	2	0	[3c02]
YMIAQCLGAICGVGLV	YV15	AEFIATLLFLYITVAT	AT15	2	0	[4jc6, 1z98, 3cn6, 4ia4, 3cll, 2b5f, 3cn5]
YMIAQCLGAICGVGLV	YV15	AAIAEFIATLLFLYIT	AT15	2	0	[2b5f]
YMIAQCLGAICGVGLV	YV15	EFIATLLFLYITVATV	EV15	2	0	[2b5f]
IAQVVGGIVAXXXLYL	IL15	EXFGTFWLVFGGXGSA	EA15	2	0	[2o9e, 2o9f, 2abm]
IAQVVGGIVAXXXLYL	IL15	LVVELVLSAGFLLVIH	LH15	2	3	[2o9e, 2o9f]
IAQVVGGIVAXXXLYL	IL15	GTFWLVFGGSGSAVLA	GA15	2	0	[2o9e, 2o9f]
IXXAXGLXIGTLXXAL	IL15	FAEFXATLXFVFFGLG	FG15	1	0	[3d9s]
IAQVVGGIVAXXXLYL	IL15	FGTFWLVFGGSGSAVL	FL15	2	0	[2o9e, 2o9f]
IXXAXXLAIXXVIYXL	IL15	FXIGMAFALAIAAVIY	FY15	1	1	[3ne2]
IXXAXGLXIGTLXXAL	IL15	PALSIGXSVTLGHLXG	PG15	1	4	[3d9s]
IXXAXXLAIXXVIYXL	IL15	AIGMAFALAIAAVIYS	AS15	1	1	[3ne2]
IAQVVGGIVAXXXLYL	IL15	AEXFGTFWLVFGGXGS	AS15	2	0	[2o9e, 2o9f]
IXXAXGLXIGTLXXAL	IL15	AEFLAXXXFVFFGXXS	AS15	1	0	[3d9s]
IAQVVGGIVAXXXLYL	IL15	AEXXGTFWLVFGGXGS	AS15	2	0	[2abm]
IXXAXXLAIXXVIYXL	IL15	GLVIGLTVXXIITTXG	GG15	1	4	[3ne2]
IYWVGPIIGAVLAXXL	IL15	SXALAXGFSVAIGHLF	SF15	5	4	[3gd8]
IAQVVGGIVAXXXLYL	IL15	LAAESFGTFWLVFGGS	LS15	2	0	[2o9e, 2o9f]
IXXAXXLAIXXVIYXL	IL15	AGLVIGLTVGXIITTI	AI15	1	4	[3ne2]
IXXAXGLXIGTLXXAL	IL15	ALXIGXSVTLGHLXGI	AI15	1	4	[3d9s]
IXXAXXLAIXXVIYXL	IL15	AILTEAIGTFLLMLVI	AI15	1	3	[3ne2]
IYVIGPIVGAVAAAXL	IL15	AILTEAIGTFLLMLVI	AI15	5	3	[3ne2]
IAQVVGGIVAXXXLYL	IL15	AXVVELVLSAGFLXXI	AI15	2	3	[2o9e, 2o9f]
IXXAXGLXIGTLXXAL	IL15	AXVVELILTFQLXLXI	AI15	1	3	[3d9s]
IYWVGPIIGAVLAXXL	IL15	ALXXGFSVAIGHLFAI	AI15	5	4	[3gd8]
IXAEFFAXLFYVFFGL	IL15	MVAQLLGAVAGAAVLY	MY15	0	2	[2b6p, 1ymg]
IXAEFFAXLFYVFFGL	IL15	RAICYXXAQLLGAVAG	RG15	0	2	[3m9i, 2b6p, 1ymg]
IAQVVGGIVAXXXLYL	IL15	RKLAAESFGTFWLVFG	RG15	2	0	[2o9e]
IXXAXGLXIGTLXXAL	IL15	QAMVVELILTFQLXLC	QC15	1	3	[3d9s]
IAQVVGGIVAXXXLYL	IL15	TFWLVFGGSGSAVLAA	TA15	2	0	[2o9e, 2o9f]
IXXAXGLXIGTLXXAL	IL15	MVVELILTFQLALCIF	MF15	1	3	[3d9s]
IAQVVGGIVAXXXLYL	IL15	SFGTFXLVFGGSGSAV	SV15	2	0	[2o9e, 2o9f]
IAQVVGGIVAXXXLYL	IL15	SAXVVELVLSAGFLXV	SV15	2	3	[2o9e, 2o9f]
IXXAXGLXIGTLXXAL	IL15	SPALSIGLSVTLGHLV	SV15	1	4	[3d9s]
IXXAXXLAIXXVIYXL	IL15	ILTEAIGTFLLMLVIM	IM15	1	3	[3ne2]
IYVIGPIVGAVAAAXL	IL15	ILTEAIGTFLLMLVIM	IM15	5	3	[3ne2]
IAQVVGGIVAXXXLYL	IL15	LSALVVELVLSAGFLL	LL15	2	3	[2o9e, 2o9f]
IXAEFFAXLFYVFFGL	IL15	LQVALAFGLALATLVQ	LQ15	0	1	[3m9i]
IXXAXXLAIXXVIYXL	IL15	TEAIGTFLLMLVIMGV	TV15	1	3	[3ne2]
IYVIGPIVGAVAAAXL	IL15	TEAIGTFLLMLVIMGV	TV15	5	3	[3ne2]
IXXAXXLAIXXVIYXL	IL15	QAILTEAIGTFLLMLV	QV15	1	3	[3ne2]
IYVIGPIVGAVAAAXL	IL15	QAILTEAIGTFLLMLV	QV15	5	3	[3ne2]
IXXAXXLAIXXVIYXL	IL15	TAEVVGTFILVFFGPG	TG15	1	0	[3ne2]
IXXAXXLAIXXVIYXL	IL15	FTAEVVGTFILVFFGP	FP15	1	0	[3ne2]
IAQVVGGIVAXXXLYL	IL15	KLXAEXFGTFWLVFGG	KG15	2	0	[2o9e]
IAQVVGGIVAXXXLYL	IL15	FRKLAAESFGTFWLVF	FF15	2	0	[2o9e]
RAAIAEFIATLLFLYI	RI15	IAWAFGGMIFVLVYCT	IT15	0	1	[2b5f]
RAAIAEFIATLLFLYI	RI15	AQCLGAICGVGLVKAF	AF15	0	2	[2b5f]
RAVVAEFLAMILFXXI	RI15	AXMYIIAQCVGAIVAT	AT15	0	2	[1j4n]
RAVVAEFLATTLFXFI	RI15	AXMYIIAQCVGAIVAT	AT15	0	2	[1fqy]
RAAIAEFIATLLFLYI	RI15	LRALVYMIAQCLGAIC	LC15	0	2	[2b5f]
RAAIAEFIATLLFLYI	RI15	GIAWAFGGMIFVLVYC	GC15	0	1	[2b5f]
RAAIAEFIATLLFLYI	RI15	RALVYMIAQCLGAICG	RG15	0	2	[2b5f]
RAVVAEFLAMILFXXI	RI15	VKVSLAFGLSIATLAQ	VQ15	0	1	[1j4n]
RAVVAEFLATTLFXFI	RI15	VKVSLAFGLSIATLAQ	VQ15	0	1	[1ih5, 1fqy]
RAVVAEFLAMILFXXI	RI15	KVSLAFGLSIATLAQS	KS15	0	1	[1j4n]
RAVVAEFLATTLFXFI	RI15	KVSLAFGLSIATLAQS	KS15	0	1	[1fqy]
RAVVAEFLAMILFXXI	RI15	SLXFGLSIATLAQSVG	SG15	0	1	[1j4n]
RAVVAEFLATTLFXFI	RI15	SLXFGLSIATLAQSVG	SG15	0	1	[1fqy]
RAAIAEFIATLLFLYI	RI15	GTALGAEIIGTFVLVY	GY15	0	3	[2b5f]
RAVVAEFLATTLFXFI	RI15	DNVKVSLAFGLSIATL	DL15	0	1	[1ih5]
RAVVAEFLATTLFXFI	RI15	NVKVSLAFGLSIATLA	NA15	0	1	[1ih5]
RAAIAEFIATLLFLYI	RI15	LGIAWAFGGMIFVLVY	LY15	0	1	[2b5f]
RAVVAEFLAMILFXXI	RI15	LRAIMYIIAQCVGAIV	LV15	0	2	[1j4n]
RAVVAEFLAMILFXXI	RI15	RAIMYIIAQCVGAIVA	RA15	0	2	[1j4n]
RAAIAEFIATLLFLYI	RI15	MIAQCLGAICGVGLVK	MK15	0	2	[2b5f]
APIAIGXAXTLIXLXS	AS15	GFAGVALAFGLTVLTM	GM15	4	1	[2o9e, 2o9f]
AEXFGTFWLVFGGXGS	AS15	GFAGVALAFGLTVLTM	GM15	0	1	[2o9e, 2o9f]
AEXFGTFWLVFGGXGS	AS15	AGVALAFGLTVLTMAF	AF15	0	1	[2o9e, 2o9f]
APIAIGXAXTLIXLXS	AS15	AGVALAFGLTVLTMAF	AF15	4	1	[2o9e, 2o9f]
APIAIGXAXTLIXLXS	AS15	FAGXALAFGLTVLTMA	FA15	4	1	[2o9e, 2o9f]
AEXFGTFWLVFGGXGS	AS15	FAGXALAFGLTVLTMA	FA15	0	1	[2o9e, 2o9f]
AEXFGTFWLVFGGXGS	AS15	EXVGYVIAQVVGGIVA	EA15	0	2	[2o9e]
AFTQIVAGMAAAGAXS	AS15	EXVGTFLFLWSAFVIA	EA15	2	0	[2w1p]
AEXFGTFWLVFGGXGS	AS15	LAFGLTVLTMAFAVGH	LH15	0	1	[2o9e]
APIAIGXAXTLIXLXS	AS15	LVVELVLSAGFLLVIH	LH15	4	3	[2o9e, 2o9f, 2o9g, 1rc2, 3nka, 3nkc, 3nk5]
APIAIGXAXTLIXLXS	AS15	LAFGLTVLTMAFAVGH	LH15	4	1	[2o9e]
AEXFGTFWLVFGGXGS	AS15	GVALAXGLTVLTMAFA	GA15	0	1	[2o9d, 2o9e, 2o9f, 2o9g]
AEXXGTFWLVFGGXGS	AS15	GVALAXGLTVLTMAFA	GA15	0	1	[2abm, 1rc2, 3nka, 3nkc, 3nk5]
APIAIGXAXTLIXLXS	AS15	GVALAXGLTVLTMAFA	GA15	4	1	[2o9d, 2o9e, 2o9f, 2o9g, 1rc2, 3nka, 3nkc, 3nk5]
AEXFGTFWLVFGGXGS	AS15	FGLTVLTMAXAVGXIS	FS15	0	1	[2o9e]
APIAIGXAXTLIXLXS	AS15	FGLTVLTMAXAVGXIS	FS15	4	1	[2o9e]
AFTQIVAGMAAAGAXS	AS15	GEFVGTFLFLWSAFVI	GI15	2	0	[2w1p]
AEFLAXXXFVFFGXXS	AS15	FFYVAAQLXGAIAGAG	FG15	0	2	[3d9s]
AEFLAXXXFVFFGXXS	AS15	PALSIGXSVTLGHLXG	PG15	0	4	[3d9s]
AIGMAFALAIAAVIYS	AS15	FXIGMAFALAIAAVIY	FY15	1	1	[3ne2]
AIGMAFALAIAAVIYS	AS15	GXAFALAIAAVIYXLG	GG15	1	1	[3ne2]
AIGMAFALAIAAVIYS	AS15	GLVIGLTVXXIITTXG	GG15	1	4	[3ne2]
AEFLATXLFXFISXGS	AS15	AXMYIIAQCVGAIVAT	AT15	0	2	[1fqy, 1h6i]
AVXAEFLATXLFXFIS	AS15	AXMYIIAQCVGAIVAT	AT15	0	2	[1fqy]
AVXAEFLAMILFXFIS	AS15	AXMYIIAQCVGAIVAT	AT15	0	2	[1j4n]
AEFLAMILFXFISXGS	AS15	AXMYIIAQCVGAIVAT	AT15	0	2	[1j4n]
AEXXGTFWLVFGGXGS	AS15	PXAIGLAXTLIXLIXI	PI15	0	4	[2abm, 1rc2, 3nk5]
AEFLAXXXFVFFGXXS	AS15	FYXAAQLVGAIXGAXI	FI15	0	2	[3d9s]
APIAIGXAXTLIXLXS	AS15	LXAEXFGTFWLVFGGC	LC15	4	0	[3nk5]
AIGMAFALAIAAVIYS	AS15	AILTEAIGTFLLMLVI	AI15	1	3	[3ne2]
AEXFGTFWLVFGGXGS	AS15	AKEVVGYVIAXVVGGI	AI15	0	2	[2o9e]
AEXFGTFWLVFGGXGS	AS15	AFGLTVLTMAXAVGXI	AI15	0	1	[2o9e]
AEFLAXXXFVFFGXXS	AS15	ALXIGXSVTLGHLXGI	AI15	0	4	[3d9s]
APIAIGXAXTLIXLXS	AS15	AXVVELVLSAGFLXXI	AI15	4	3	[2o9e, 2o9f]
APIAIGXAXTLIXLXS	AS15	AFGLTVLTMAXAVGXI	AI15	4	1	[2o9e]
AIGMAFALAIAAVIYS	AS15	AGLVIGLTVGXIITTI	AI15	1	4	[3ne2]
AEXFGTFWLVFGGXGS	AS15	AXVVGXIVAAALLYLI	AI15	0	2	[2o9e, 2o9f]
AEXFGTFWLVFGGXGS	AS15	KEVVGYVIAQVVGGIV	KV15	0	2	[2o9e]
AEFLATXLFXFISXGS	AS15	VKVSLAFGLSIATLAQ	VQ15	0	1	[1ih5, 1fqy, 1h6i]
AVXAEFLATXLFXFIS	AS15	VKVSLAFGLSIATLAQ	VQ15	0	1	[1ih5, 1fqy]
AEFLAMILFXFISXGS	AS15	VKVSLAFGLSIATLAQ	VQ15	0	1	[1j4n]
AVXAEFLAMILFXFIS	AS15	VKVSLAFGLSIATLAQ	VQ15	0	1	[1j4n]
AFTQIVAGMAAAGAXS	AS15	MSGEFVGTFLFLWSAF	MF15	2	0	[2w1p]
AVXAEFLAMILFXFIS	AS15	KVSLAFGLSIATLAQS	KS15	0	1	[1j4n]
AEFLATXLFXFISXGS	AS15	KVSLAFGLSIATLAQS	KS15	0	1	[1fqy, 1h6i]
AVXAEFLATXLFXFIS	AS15	KVSLAFGLSIATLAQS	KS15	0	1	[1fqy]
AEFLAMILFXFISXGS	AS15	KVSLAFGLSIATLAQS	KS15	0	1	[1j4n]
AVXAEFLATXLFXFIS	AS15	SLXFGLSIATLAQSVG	SG15	0	1	[1fqy]
AEFLAMILFXFISXGS	AS15	SLXFGLSIATLAQSVG	SG15	0	1	[1j4n]
AVXAEFLAMILFXFIS	AS15	SLXFGLSIATLAQSVG	SG15	0	1	[1j4n]
AEFLATXLFXFISXGS	AS15	SLXFGLSIATLAQSVG	SG15	0	1	[1fqy, 1h6i]
AFTQIVAGMAAAGAXS	AS15	SGEFVGTFLFLWSAXV	SV15	2	0	[2w1p]
AEFLAXXXFVFFGXXS	AS15	SPALSIGLSVTLGHLV	SV15	0	4	[3d9s]
APIAIGXAXTLIXLXS	AS15	SAXVVELVLSAGFLXV	SV15	4	3	[2o9e, 2o9f]
AIGMAFALAIAAVIYS	AS15	ILTEAIGTFLLMLVIM	IM15	1	3	[3ne2]
AIGMAFALAIAAVIYS	AS15	TEAIGTFLLMLVIMGV	TV15	1	3	[3ne2]
APIAIGXAXTLIXLXS	AS15	LSALVVELVLSAGFLL	LL15	4	3	[2o9e, 2o9f]
AIGMAFALAIAAVIYS	AS15	FTAEVVGTFILVFFGP	FP15	1	0	[3ne2]
APIAIGXAXTLIXLXS	AS15	LVLSAGFLLVIHGATD	LD15	4	3	[2o9e]
AIGMAFALAIAAVIYS	AS15	TAEVVGTFILVFFGPG	TG15	1	0	[3ne2]
AEFLATXLFXFISXGS	AS15	DNVKVSLAFGLSIATL	DL15	0	1	[1ih5]
AVXAEFLATXLFXFIS	AS15	DNVKVSLAFGLSIATL	DL15	0	1	[1ih5]
AVXAEFLATXLFXFIS	AS15	NVKVSLAFGLSIATLA	NA15	0	1	[1ih5]
AEFLATXLFXFISXGS	AS15	NVKVSLAFGLSIATLA	NA15	0	1	[1ih5]
AEFLAMILFXFISXGS	AS15	LRAIMYIIAQCVGAIV	LV15	0	2	[1j4n]
AVXAEFLAMILFXFIS	AS15	LRAIMYIIAQCVGAIV	LV15	0	2	[1j4n]
AVXAEFLAMILFXFIS	AS15	RAIMYIIAQCVGAIVA	RA15	0	2	[1j4n]
AEFLAMILFXFISXGS	AS15	RAIMYIIAQCVGAIVA	RA15	0	2	[1j4n]
VVAEFLAMILFXXISI	VI15	AXMYIIAQCVGAIVAT	AT15	0	2	[1j4n]
VVAEFLATTLFXFIXI	VI15	AXMYIIAQCVGAIVAT	AT15	0	2	[1fqy, 1h6i]
VVAEFLATTLFXFIXI	VI15	VKVSLAFGLSIATLAQ	VQ15	0	1	[1ih5, 1fqy, 1h6i]
VVAEFLAMILFXXISI	VI15	VKVSLAFGLSIATLAQ	VQ15	0	1	[1j4n]
VVAEFLATTLFXFIXI	VI15	SLXFGLSIATLAQSVG	SG15	0	1	[1fqy, 1h6i]
VVAEFLAMILFXXISI	VI15	SLXFGLSIATLAQSVG	SG15	0	1	[1j4n]
VVAEFLAMILFXXISI	VI15	KVSLAFGLSIATLAQS	KS15	0	1	[1j4n]
VVAEFLATTLFXFIXI	VI15	KVSLAFGLSIATLAQS	KS15	0	1	[1fqy, 1h6i]
VVAEFLATTLFXFIXI	VI15	DNVKVSLAFGLSIATL	DL15	0	1	[1ih5]
VVAEFLATTLFXFIXI	VI15	NVKVSLAFGLSIATLA	NA15	0	1	[1ih5]
VVAEFLAMILFXXISI	VI15	RAIMYIIAQCVGAIVA	RA15	0	2	[1j4n]
VVAEFLAMILFXXISI	VI15	LRAIMYIIAQCVGAIV	LV15	0	2	[1j4n]
EXVGTFLFLWSAFVIA	EA15	SFGFGFGVMVGVFITY	SY15	0	1	[2w2e, 3zoj, 2w1p]
EXFGTFWLVFGGXGSA	EA15	GFAGVALAFGLTVLTM	GM15	0	1	[2o9e, 2o9f]
EXFGTFWLVFGGXGSA	EA15	FAGXALAFGLTVLTMA	FA15	0	1	[2o9e, 2o9f]
EXVGTFLFLWSAFVIA	EA15	FTQIVAGMAAAGAASA	FA15	0	2	[2w1p]
EXFGTFWLVFGGXGSA	EA15	AGVALAFGLTVLTMAF	AF15	0	1	[2o9e, 2o9f]
EXVGTFLFLWSAFVIA	EA15	ISFGFGFGVMVGVFIT	IT15	0	1	[2w2e, 3zoj, 2w1p]
EXFGTFWLVFGGXGSA	EA15	LAFGLTVLTMAFAVGH	LH15	0	1	[2o9e]
EXFGTFWLVFGGXGSA	EA15	GVALAXGLTVLTMAFA	GA15	0	1	[2o9e, 2o9f, 2abm]
EXVGYVIAQVVGGIVA	EA15	GTFWLVFGGSGSAVLA	GA15	2	0	[2o9e]
EXFGTFWLVFGGXGSA	EA15	FGLTVLTMAXAVGXIS	FS15	0	1	[2o9e]
EXVGYVIAQVVGGIVA	EA15	FGTFWLVFGGSGSAVL	FL15	2	0	[2o9e]
EFLATTLFXFISIGSA	EA15	AXMYIIAQCVGAIVAT	AT15	0	2	[1fqy, 1h6i]
EFLAMILFXFISIGSA	EA15	AXMYIIAQCVGAIVAT	AT15	0	2	[1j4n]
EXFGTFWLVFGGXGSA	EA15	PXAIGLAXTLIXLIXI	PI15	0	4	[2abm]
EXVGYVIAQVVGGIVA	EA15	LAAESFGTFWLVFGGS	LS15	2	0	[2o9e]
EXFGTFWLVFGGXGSA	EA15	AKEVVGYVIAXVVGGI	AI15	0	2	[2o9e]
EXFGTFWLVFGGXGSA	EA15	AXVVGXIVAAALLYLI	AI15	0	2	[2o9e, 2o9f]
EXFGTFWLVFGGXGSA	EA15	AFGLTVLTMAXAVGXI	AI15	0	1	[2o9e]
EXFGTFWLVFGGXGSA	EA15	KEVVGYVIAQVVGGIV	KV15	0	2	[2o9e]
EXVGYVIAQVVGGIVA	EA15	RKLAAESFGTFWLVFG	RG15	2	0	[2o9e]
EFLAMILFXFISIGSA	EA15	VKVSLAFGLSIATLAQ	VQ15	0	1	[1j4n]
EFLATTLFXFISIGSA	EA15	VKVSLAFGLSIATLAQ	VQ15	0	1	[1ih5, 1fqy, 1h6i]
EXVGYVIAQVVGGIVA	EA15	TFWLVFGGSGSAVLAA	TA15	2	0	[2o9e]
EXVGYVIAQVVGGIVA	EA15	SFGTFXLVFGGSGSAV	SV15	2	0	[2o9e]
EFLAMILFXFISIGSA	EA15	KVSLAFGLSIATLAQS	KS15	0	1	[1j4n]
EFLATTLFXFISIGSA	EA15	KVSLAFGLSIATLAQS	KS15	0	1	[1fqy, 1h6i]
EFLATTLFXFISIGSA	EA15	SLXFGLSIATLAQSVG	SG15	0	1	[1fqy, 1h6i]
EFLAMILFXFISIGSA	EA15	SLXFGLSIATLAQSVG	SG15	0	1	[1j4n]
EXVGYVIAQVVGGIVA	EA15	KLXAEXFGTFWLVFGG	KG15	2	0	[2o9e]
EFLATTLFXFISIGSA	EA15	DNVKVSLAFGLSIATL	DL15	0	1	[1ih5]
EFLATTLFXFISIGSA	EA15	NVKVSLAFGLSIATLA	NA15	0	1	[1ih5]
EXVGTFLFLWSAFVIA	EA15	TQIVAGMAAAGAASAM	TM15	0	2	[2w1p]
EXVGTFLFLWSAFVIA	EA15	MAFTQIVAGXAAAXXA	MA15	0	2	[2w2e, 3zoj, 2w1p]
EXVGYVIAQVVGGIVA	EA15	FRKLAAESFGTFWLVF	FF15	2	0	[2o9e]
EFLAMILFXFISIGSA	EA15	RAIMYIIAQCVGAIVA	RA15	0	2	[1j4n]
EFLAMILFXFISIGSA	EA15	LRAIMYIIAQCVGAIV	LV15	0	2	[1j4n]
IGLAXTLIHLISIPVT	IT15	GFAGVALAFGLTVLTM	GM15	4	1	[2o9e, 2o9f]
IGLAXTLIHLISIPVT	IT15	FAGXALAFGLTVLTMA	FA15	4	1	[2o9e, 2o9f]
IPVYFFAQLLGAFVGT	IT15	GEFLGTFXLMFLGEGA	GA15	2	0	[3c02]
IEIIGTLQLVLCVLAT	IT15	GPLAIGFSVALGHLLA	GA15	3	4	[1j4n]
IGLAXTLIHLISIPVT	IT15	GVALAXGLTVLTMAFA	GA15	4	1	[2o9e, 2o9f]
IGLAXTLIHLISIPVT	IT15	LAFGLTVLTMAFAVGH	LH15	4	1	[2o9e]
IGLAXTLIHLISIPVT	IT15	LVVELVLSAGFLLVIH	LH15	4	3	[2o9e, 2o9f]
IGLAXTLIHLISIPVT	IT15	AGVALAFGLTVLTMAF	AF15	4	1	[2o9e, 2o9f]
ISFGFGFGVMVGVFIT	IT15	GEFVGTFLFLWSAFVI	GI15	1	0	[2w2e, 3zoj, 2w1p]
IEIIGTLQLVLCVLAT	IT15	GPFIGXALAVLIYDFI	GI15	3	5	[1j4n, 1fqy, 1h6i]
IXVIXGLGVAMAIYLT	IT15	APLLIGLLIAVIGASM	AM15	1	4	[1fx8, 1ldi, 1ldf, 1lda]
IXVIXGLGVAMAIYLT	IT15	PLLIGLLIAVIGASMG	PG15	1	4	[1fx8, 1ldi, 1ldf, 1lda]
IGLAXTLIHLISIPVT	IT15	FGLTVLTMAXAVGXIS	FS15	4	1	[2o9e]
IEIIGTLQLVLCVLAT	IT15	FWXXPFIGXALAVLIY	FY15	3	5	[1ih5, 1j4n, 1fqy, 1h6i]
ISFGFGFGVMVGVFIT	IT15	APFVIGIALLIAHLIC	AC15	1	4	[2w2e, 3zoj, 2w1p]
IXVIXGLGVAMAIYLT	IT15	AEFLGTGLLIFFGVGC	AC15	1	0	[1fx8, 1ldi, 1ldf, 1lda]
IAWAFGGMIFVLVYCT	IT15	AAIAEFIATLLFLYIT	AT15	1	0	[2b5f]
IAWAFGGMIFVLVYCT	IT15	AEFIATLLFLYITVAT	AT15	1	0	[1z98, 3cn6, 4jc6, 4ia4, 3cll, 2b5f, 3cn5]
IAWAFGGMIFVLVYCT	IT15	APLPIGFAVFMVHLAT	AT15	1	4	[1z98, 3cn6, 4jc6, 4ia4, 3cll, 2b5f, 3cn5]
ISFGFGFGVMVGVFIT	IT15	PFVIGIALLIAHLIXI	PI15	1	4	[2w2e, 3zoj, 2w1p]
IEIIGTLQLVLCVLAT	IT15	PXXIGXSVALGHLLAI	PI15	3	4	[1ih5, 1j4n, 1fqy, 1h6i]
IAWAFGGMIFVLVYCT	IT15	PLXIGFAVFMVHLATI	PI15	1	4	[1z98, 3cn6, 4jc6, 4ia4, 3cll, 2b5f, 3cn5]
IGLAXTLIHLISIPVT	IT15	AFGLTVLTMAXAVGXI	AI15	4	1	[2o9e]
IGLAXTLIHLISIPVT	IT15	AXVVELVLSAGFLXXI	AI15	4	3	[2o9e, 2o9f]
IEIIGTLQLVLCVLAT	IT15	IFWVGPFIGXALAVLI	II15	3	5	[1ih5, 1j4n, 1fqy, 1h6i]
IEIIGTLQLVLCVLAT	IT15	SXPLAIGXSVALGHLL	SL15	3	4	[1j4n, 1fqy]
ISFGFGFGVMVGVFIT	IT15	MSGEFVGTFLFLWSAF	MF15	1	0	[2w2e, 2w1p]
IGLAXTLIHLISIPVT	IT15	SAXVVELVLSAGFLXV	SV15	4	3	[2o9e, 2o9f]
ISFGFGFGVMVGVFIT	IT15	SGEFVGTFLFLWSAXV	SV15	1	0	[2w2e, 3zoj, 2w1p]
IEIIGTLQLVLCVLAT	IT15	LAIGLSVALGHLLAID	LD15	3	4	[1ih5]
IGLAXTLIHLISIPVT	IT15	LVLSAGFLLVIHGATD	LD15	4	3	[2o9e]
IEIIGTLQLVLCVLAT	IT15	NHWIFWVGPFIGGALA	NA15	3	5	[1fqy]
IGLAXTLIHLISIPVT	IT15	LSALVVELVLSAGFLL	LL15	4	3	[2o9e, 2o9f]
IAWAFGGMIFVLVYCT	IT15	EFIATLLFLYITVATV	EV15	1	0	[2b5f]
IEIIGTLQLVLCVLAT	IT15	HWIFWVGPFIGGALAV	HV15	3	5	[1fqy]
SFGFGFGVMVGVFITY	SY15	GEFVGTFLFLWSAFVI	GI15	1	0	[2w2e, 3zoj, 2w1p]
SFGFGFGVMVGVFITY	SY15	APFVIGIALLIAHLIC	AC15	1	4	[2w2e, 3zoj, 2w1p]
SFGFGFGVMVGVFITY	SY15	PFVIGIALLIAHLIXI	PI15	1	4	[2w2e, 3zoj, 2w1p]
SFGFGFGVMVGVFITY	SY15	MSGEFVGTFLFLWSAF	MF15	1	0	[2w2e, 2w1p]
SFGFGFGVMVGVFITY	SY15	SGEFVGTFLFLWSAXV	SV15	1	0	[2w2e, 3zoj, 2w1p]
RAIXAEFFAXLFYVFF	RF15	MVAQLLGAVAGAAVLY	MY15	0	2	[2b6p, 1ymg]
RAIXAEFFAXLFYVFF	RF15	RAICYXXAQLLGAVAG	RG15	0	2	[3m9i, 2b6p, 1ymg]
RAIXAEFFAXLFYVFF	RF15	LQVALAFGLALATLVQ	LQ15	0	1	[3m9i]
CAEFFASLFYVFFGLG	CG15	MVAQLLGAVAGAAVLY	MY15	0	2	[2b6p, 1ymg]
CAEFFASLFYVFFGLG	CG15	RAICYXXAQLLGAVAG	RG15	0	2	[2b6p, 1ymg]
EFFAXLFYVFFGLGAS	ES15	MVAQLLGAVAGAAVLY	MY15	0	2	[2b6p]
EFFAXLFYVFFGLGAS	ES15	RAICYXXAQLLGAVAG	RG15	0	2	[3m9i, 2b6p]
EFFAXLFYVFFGLGAS	ES15	LQVALAFGLALATLVQ	LQ15	0	1	[2b6o, 3m9i]
GFAGVALAFGLTVLTM	GM15	LVVELVLSAGFLLVIH	LH15	1	3	[2o9e, 2o9f]
GFAGVALAFGLTVLTM	GM15	GTFWLVFGGSGSAVLA	GA15	1	0	[2o9e, 2o9f]
GFAGVALAFGLTVLTM	GM15	FGTFWLVFGGSGSAVL	FL15	1	0	[2o9e, 2o9f]
GFAGVALAFGLTVLTM	GM15	PXAIGLAXTLIXLIXI	PI15	1	4	[2o9e, 2o9f]
GFAGVALAFGLTVLTM	GM15	LAAESFGTFWLVFGGS	LS15	1	0	[2o9e, 2o9f]
GFAGVALAFGLTVLTM	GM15	FAPIAIGLALTLIHLI	FI15	1	4	[2o9e]
GFAGVALAFGLTVLTM	GM15	RKLAAESFGTFWLVFG	RG15	1	0	[2o9e]
GFAGVALAFGLTVLTM	GM15	TFWLVFGGSGSAVLAA	TA15	1	0	[2o9e, 2o9f]
GFAGVALAFGLTVLTM	GM15	IAIGLAXTLIHLISIP	IP15	1	4	[2o9e, 2o9f]
GFAGVALAFGLTVLTM	GM15	SFGTFXLVFGGSGSAV	SV15	1	0	[2o9e, 2o9f]
GFAGVALAFGLTVLTM	GM15	LVLSAGFLLVIHGATD	LD15	1	3	[2o9e]
GFAGVALAFGLTVLTM	GM15	KLXAEXFGTFWLVFGG	KG15	1	0	[2o9e]
GFAGVALAFGLTVLTM	GM15	FRKLAAESFGTFWLVF	FF15	1	0	[2o9e]
FAGXALAFGLTVLTMA	FA15	LVVELVLSAGFLLVIH	LH15	1	3	[2o9e, 2o9f]
FAGXALAFGLTVLTMA	FA15	GTFWLVFGGSGSAVLA	GA15	1	0	[2o9e, 2o9f]
GFAGVALAFGLTVLTM	GM15	AXVVELVLSAGFLXXI	AI15	1	3	[2o9e, 2o9f]
FTQIVAGMAAAGAASA	FA15	GEFVGTFLFLWSAFVI	GI15	2	0	[2w1p]
FAGXALAFGLTVLTMA	FA15	FGTFWLVFGGSGSAVL	FL15	1	0	[2o9e, 2o9f]
FAGXALAFGLTVLTMA	FA15	PXAIGLAXTLIXLIXI	PI15	1	4	[2o9e, 2o9f]
FAGXALAFGLTVLTMA	FA15	LAAESFGTFWLVFGGS	LS15	1	0	[2o9e, 2o9f]
FAGXALAFGLTVLTMA	FA15	RKLAAESFGTFWLVFG	RG15	1	0	[2o9e]
FAGXALAFGLTVLTMA	FA15	AXVVELVLSAGFLXXI	AI15	1	3	[2o9e, 2o9f]
FAGXALAFGLTVLTMA	FA15	FAPIAIGLALTLIHLI	FI15	1	4	[2o9e]
FAGXALAFGLTVLTMA	FA15	TFWLVFGGSGSAVLAA	TA15	1	0	[2o9e, 2o9f]
FTQIVAGMAAAGAASA	FA15	MSGEFVGTFLFLWSAF	MF15	2	0	[2w1p]
FAGXALAFGLTVLTMA	FA15	IAIGLAXTLIHLISIP	IP15	1	4	[2o9e, 2o9f]
FTQIVAGMAAAGAASA	FA15	SGEFVGTFLFLWSAXV	SV15	2	0	[2w1p]
FAGXALAFGLTVLTMA	FA15	SFGTFXLVFGGSGSAV	SV15	1	0	[2o9e, 2o9f]
FAGXALAFGLTVLTMA	FA15	LVLSAGFLLVIHGATD	LD15	1	3	[2o9e]
FAGXALAFGLTVLTMA	FA15	KLXAEXFGTFWLVFGG	KG15	1	0	[2o9e]
FAGXALAFGLTVLTMA	FA15	FRKLAAESFGTFWLVF	FF15	1	0	[2o9e]
AGVALAFGLTVLTMAF	AF15	LVVELVLSAGFLLVIH	LH15	1	3	[2o9e, 2o9f]
AGVALAFGLTVLTMAF	AF15	GTFWLVFGGSGSAVLA	GA15	1	0	[2o9e, 2o9f]
AGVALAFGLTVLTMAF	AF15	FGTFWLVFGGSGSAVL	FL15	1	0	[2o9e, 2o9f]
AGVALAFGLTVLTMAF	AF15	PXAIGLAXTLIXLIXI	PI15	1	4	[2o9e, 2o9f]
AQCLGAICGVGLVKAF	AF15	AEFIATLLFLYITVAT	AT15	2	0	[2b5f]
AQCLGAICGVGLVKAF	AF15	AAIAEFIATLLFLYIT	AT15	2	0	[2b5f]
AGVALAFGLTVLTMAF	AF15	FAPIAIGLALTLIHLI	FI15	1	4	[2o9e]
AGVALAFGLTVLTMAF	AF15	AXVVELVLSAGFLXXI	AI15	1	3	[2o9e, 2o9f]
AGVALAFGLTVLTMAF	AF15	RKLAAESFGTFWLVFG	RG15	1	0	[2o9e]
AGVALAFGLTVLTMAF	AF15	LAAESFGTFWLVFGGS	LS15	1	0	[2o9e, 2o9f]
AGVALAFGLTVLTMAF	AF15	TFWLVFGGSGSAVLAA	TA15	1	0	[2o9e, 2o9f]
AGVALAFGLTVLTMAF	AF15	IAIGLAXTLIHLISIP	IP15	1	4	[2o9e, 2o9f]
AGVALAFGLTVLTMAF	AF15	SFGTFXLVFGGSGSAV	SV15	1	0	[2o9e, 2o9f]
AGVALAFGLTVLTMAF	AF15	LVLSAGFLLVIHGATD	LD15	1	3	[2o9e]
AGVALAFGLTVLTMAF	AF15	KLXAEXFGTFWLVFGG	KG15	1	0	[2o9e]
AQCLGAICGVGLVKAF	AF15	EFIATLLFLYITVATV	EV15	2	0	[2b5f]
AGVALAFGLTVLTMAF	AF15	FRKLAAESFGTFWLVF	FF15	1	0	[2o9e]
GTFWLVFGGSGSAVLA	GA15	LAFGLTVLTMAFAVGH	LH15	0	1	[2o9e]
GVALAXGLTVLTMAFA	GA15	LVVELVLSAGFLLVIH	LH15	1	3	[2o9e, 2o9f, 2o9g, 1rc2, 3nka]
GTFWLVFGGSGSAVLA	GA15	FGLTVLTMAXAVGXIS	FS15	0	1	[2o9e]
GIEIIGTLQLVLCVLA	GA15	GPFIGXALAVLIYDFI	GI15	3	5	[1j4n, 1fqy, 1h6i]
GVALAXGLTVLTMAFA	GA15	FGTFWLVFGGSGSAVL	FL15	1	0	[2o9e, 2o9f]
GIEIIGTLQLVLCVLA	GA15	FWXXPFIGXALAVLIY	FY15	3	5	[1ih5, 1j4n, 1fqy, 1h6i]
GIEIIGTLQLVLCVLA	GA15	PXXIGXSVALGHLLAI	PI15	3	4	[1ih5, 1j4n, 1fqy, 1h6i]
GVALAXGLTVLTMAFA	GA15	PXAIGLAXTLIXLIXI	PI15	1	4	[2o9e, 2o9f, 2abm, 2o9g, 1rc2, 3nkc, 3nk5]
GVALAXGLTVLTMAFA	GA15	LAAESFGTFWLVFGGS	LS15	1	0	[2o9d, 2o9e, 2o9f, 2o9g]
GEFLGTFXLMFLGEGA	GA15	LCLGWGLAVFFGILVS	LS15	0	1	[3c02]
GIEIIGTLQLVLCVLA	GA15	IFWVGPFIGXALAVLI	II15	3	5	[1ih5, 1j4n, 1fqy, 1h6i]
GVALAXGLTVLTMAFA	GA15	LXAEXFGTFWLVFGGC	LC15	1	0	[3nka, 3nkc, 3nk5]
GVALAXGLTVLTMAFA	GA15	FAPIAIGLALTLIHLI	FI15	1	4	[2o9e]
GVALAXGLTVLTMAFA	GA15	RKLAAESFGTFWLVFG	RG15	1	0	[2o9e]
GEFLGTFXLMFLGEGA	GA15	VYFFAQLLGAFVGTST	VT15	0	2	[3c02]
GTFWLVFGGSGSAVLA	GA15	KEVVGYVIAQVVGGIV	KV15	0	2	[2o9e]
GEFLGTFXLMFLGEGA	GA15	KLCLGWGLAVFFGILV	KV15	0	1	[3c02]
GPLAIGFSVALGHLLA	GA15	VKVSLAFGLSIATLAQ	VQ15	4	1	[1j4n]
GTFWLVFGGSGSAVLA	GA15	AXVVGXIVAAALLYLI	AI15	0	2	[2o9e, 2o9f]
GVALAXGLTVLTMAFA	GA15	AXVVELVLSAGFLXXI	AI15	1	3	[2o9e, 2o9f]
GTFWLVFGGSGSAVLA	GA15	AKEVVGYVIAXVVGGI	AI15	0	2	[2o9e]
GTFWLVFGGSGSAVLA	GA15	AFGLTVLTMAXAVGXI	AI15	0	1	[2o9e]
GIEIIGTLQLVLCVLA	GA15	SXPLAIGXSVALGHLL	SL15	3	4	[1j4n, 1fqy]
GEFLGTFXLMFLGEGA	GA15	CLGWGLAVFFGILVSA	CA15	0	1	[3c02]
GVALAXGLTVLTMAFA	GA15	TFWLVFGGSGSAVLAA	TA15	1	0	[2o9e, 2o9f]
GVALAXGLTVLTMAFA	GA15	IAIGLAXTLIHLISIP	IP15	1	4	[2o9e, 2o9f]
GPLAIGFSVALGHLLA	GA15	SLXFGLSIATLAQSVG	SG15	4	1	[1j4n]
GVALAXGLTVLTMAFA	GA15	SFGTFXLVFGGSGSAV	SV15	1	0	[2o9e, 2o9f]
GIEIIGTLQLVLCVLA	GA15	LAIGLSVALGHLLAID	LD15	3	4	[1ih5]
GVALAXGLTVLTMAFA	GA15	LVLSAGFLLVIHGATD	LD15	1	3	[2o9e]
GVALAXGLTVLTMAFA	GA15	KLXAEXFGTFWLVFGG	KG15	1	0	[2o9e]
GIEIIGTLQLVLCVLA	GA15	NHWIFWVGPFIGGALA	NA15	3	5	[1fqy]
GPLAIGFSVALGHLLA	GA15	KVSLAFGLSIATLAQS	KS15	4	1	[1j4n]
GEFLGTFXLMFLGEGA	GA15	PVYFFAQLLGAFVGTS	PS15	0	2	[3c02]
GIEIIGTLQLVLCVLA	GA15	HWIFWVGPFIGGALAV	HV15	3	5	[1fqy]
GVALAXGLTVLTMAFA	GA15	FRKLAAESFGTFWLVF	FF15	1	0	[2o9e]
LVVELVLSAGFLLVIH	LH15	FGLTVLTMAXAVGXIS	FS15	3	1	[2o9e]
LAFGLTVLTMAFAVGH	LH15	FGTFWLVFGGSGSAVL	FL15	1	0	[2o9e]
LVVELVLSAGFLLVIH	LH15	FWVXPIVGGIIGGLIY	FY15	3	5	[2o9e, 2o9f, 2o9g, 1rc2, 3nka, 3nkc, 3nk5]
LVVELVLSAGFLLVIH	LH15	PXAIGLAXTLIXLIXI	PI15	3	4	[2o9e, 2o9f, 2o9g, 1rc2, 3nkc, 3nk5]
LAFGLTVLTMAFAVGH	LH15	PXAIGLAXTLIXLIXI	PI15	1	4	[2o9e]
LAFGLTVLTMAFAVGH	LH15	LAAESFGTFWLVFGGS	LS15	1	0	[2o9e]
LAFGLTVLTMAFAVGH	LH15	RKLAAESFGTFWLVFG	RG15	1	0	[2o9e]
LVVELVLSAGFLLVIH	LH15	VVPIVGGIIGGLIYRT	VT15	3	5	[2o9e]
LVVELVLSAGFLLVIH	LH15	FAPIAIGLALTLIHLI	FI15	3	4	[2o9e]
LVVELVLSAGFLLVIH	LH15	FFWVVPIVGXXIGGXI	FI15	3	5	[2o9e, 2o9f, 2o9g, 1rc2, 3nka, 3nkc, 3nk5]
LAFGLTVLTMAFAVGH	LH15	FAPIAIGLALTLIHLI	FI15	1	4	[2o9e]
LAFGLTVLTMAFAVGH	LH15	TFWLVFGGSGSAVLAA	TA15	1	0	[2o9e]
LAFGLTVLTMAFAVGH	LH15	IAIGLAXTLIHLISIP	IP15	1	4	[2o9e]
LVVELVLSAGFLLVIH	LH15	IAIGLAXTLIHLISIP	IP15	3	4	[2o9e, 2o9f]
LVVELVLSAGFLLVIH	LH15	AFGLTVLTMAXAVGXI	AI15	3	1	[2o9e]
LVVELVLSAGFLLVIH	LH15	AXVVGXIVAAALLYLI	AI15	3	2	[2o9e, 2o9f]
LAFGLTVLTMAFAVGH	LH15	AXVVELVLSAGFLXXI	AI15	1	3	[2o9e]
LVVELVLSAGFLLVIH	LH15	LEQLWFFWVVPIVGGI	LI15	3	5	[2o9e, 2o9f]
LVVELVLSAGFLLVIH	LH15	EQLWFFWVVPIVGGXI	EI15	3	5	[2o9e, 2o9f]
LVVELVLSAGFLLVIH	LH15	WVVPIVGGIIGGLIYR	WR15	3	5	[2o9e]
LVVELVLSAGFLLVIH	LH15	QLWXFWVVPIVGGIIG	QG15	3	5	[2o9e, 2o9f]
LVVELVLSAGFLLVIH	LH15	IVGGIIGGLIYRTLLE	IE15	3	5	[2o9e]
LAFGLTVLTMAFAVGH	LH15	LVLSAGFLLVIHGATD	LD15	1	3	[2o9e]
LAFGLTVLTMAFAVGH	LH15	KLXAEXFGTFWLVFGG	KG15	1	0	[2o9e]
LAFGLTVLTMAFAVGH	LH15	FRKLAAESFGTFWLVF	FF15	1	0	[2o9e]
LAFGLTVLTMAFAVGH	LH15	SFGTFXLVFGGSGSAV	SV15	1	0	[2o9e]
AXVVELILTFQLXLXI	AI15	WVFWVGPIVGAVLAAI	WI15	3	5	[3d9s]
ALXIGXSVTLGHLXGI	AI15	FAEFXATLXFVFFGLG	FG15	4	0	[3d9s]
AFGLTVLTMAXAVGXI	AI15	FGTFWLVFGGSGSAVL	FL15	1	0	[2o9e]
AXVVGXIVAAALLYLI	AI15	FGTFWLVFGGSGSAVL	FL15	2	0	[2o9e, 2o9f]
AKEVVGYVIAXVVGGI	AI15	FGTFWLVFGGSGSAVL	FL15	2	0	[2o9e]
AXVVELVLSAGFLXXI	AI15	FGLTVLTMAXAVGXIS	FS15	3	1	[2o9e]
ATIVEIFLTLQXVLCI	AI15	ALAVGFSLTLGHLFGM	AM15	3	4	[2b6o, 2b6p, 3m9i, 2c32, 1ymg, 1sor]
AXVVELILTFQLXLXI	AI15	PALSIGXSVTLGHLXG	PG15	3	4	[3d9s]
AXVVELILTFQLXLXI	AI15	FWXXPIVGAVLAAILY	FY15	3	5	[3d9s]
AILTEAIGTFLLMLVI	AI15	FXIGMAFALAIAAVIY	FY15	3	1	[3ne2]
AGLVIGLTVGXIITTI	AI15	FXIGMAFALAIAAVIY	FY15	4	1	[3ne2]
AXVVELVLSAGFLXXI	AI15	FWVXPIVGGIIGGLIY	FY15	3	5	[2o9e, 2o9f]
AILTEAIGTFLLMLVI	AI15	GXAFALAIAAVIYXLG	GG15	3	1	[3ne2]
AGLVIGLTVGXIITTI	AI15	GXAFALAIAAVIYXLG	GG15	4	1	[3ne2]
AILTEAIGTFLLMLVI	AI15	GLVIGLTVXXIITTXG	GG15	3	4	[3ne2]
AFGLTVLTMAXAVGXI	AI15	LAAESFGTFWLVFGGS	LS15	1	0	[2o9e]
AXVVGXIVAAALLYLI	AI15	LAAESFGTFWLVFGGS	LS15	2	0	[2o9e, 2o9f]
AKEVVGYVIAXVVGGI	AI15	LAAESFGTFWLVFGGS	LS15	2	0	[2o9e]
ATIVEIFLTLQXVLCI	AI15	SXALAXGFSLTLGHLF	SF15	3	4	[2b6o, 2b6p, 3m9i, 2c32, 1ymg]
AFGLTVLTMAXAVGXI	AI15	FAPIAIGLALTLIHLI	FI15	1	4	[2o9e]
AXVVELVLSAGFLXXI	AI15	FAPIAIGLALTLIHLI	FI15	3	4	[2o9e]
AXVVELVLSAGFLXXI	AI15	FFWVVPIVGXXIGGXI	FI15	3	5	[2o9e, 2o9f]
AFGLTVLTMAXAVGXI	AI15	PXAIGLAXTLIXLIXI	PI15	1	4	[2o9e]
AXVVELVLSAGFLXXI	AI15	PXAIGLAXTLIXLIXI	PI15	3	4	[2o9e, 2o9f]
AFGLTVLTMAXAVGXI	AI15	RKLAAESFGTFWLVFG	RG15	1	0	[2o9e]
AXVVGXIVAAALLYLI	AI15	RKLAAESFGTFWLVFG	RG15	2	0	[2o9e]
AKEVVGYVIAXVVGGI	AI15	RKLAAESFGTFWLVFG	RG15	2	0	[2o9e]
ALXIGXSVTLGHLXGI	AI15	QAMVVELILTFQLXLC	QC15	4	3	[3d9s]
AXVVELVLSAGFLXXI	AI15	VVPIVGGIIGGLIYRT	VT15	3	5	[2o9e]
AFGLTVLTMAXAVGXI	AI15	TFWLVFGGSGSAVLAA	TA15	1	0	[2o9e]
AXVVGXIVAAALLYLI	AI15	TFWLVFGGSGSAVLAA	TA15	2	0	[2o9e, 2o9f]
AKEVVGYVIAXVVGGI	AI15	TFWLVFGGSGSAVLAA	TA15	2	0	[2o9e]
AFGLTVLTMAXAVGXI	AI15	IAIGLAXTLIHLISIP	IP15	1	4	[2o9e]
AXVVELVLSAGFLXXI	AI15	IAIGLAXTLIHLISIP	IP15	3	4	[2o9e, 2o9f]
ALXIGXSVTLGHLXGI	AI15	MVVELILTFQLALCIF	MF15	4	3	[3d9s]
ALXXGFSVAIGHLFAI	AI15	WIYWVGPIIGAVLAGG	WG15	4	5	[3gd8]
AXVVGXIVAAALLYLI	AI15	SAXVVELVLSAGFLXV	SV15	2	3	[2o9e, 2o9f]
AKEVVGYVIAXVVGGI	AI15	SFGTFXLVFGGSGSAV	SV15	2	0	[2o9e]
AFGLTVLTMAXAVGXI	AI15	SFGTFXLVFGGSGSAV	SV15	1	0	[2o9e]
AXVVGXIVAAALLYLI	AI15	SFGTFXLVFGGSGSAV	SV15	2	0	[2o9e, 2o9f]
AXVVELILTFQLXLXI	AI15	SPALSIGLSVTLGHLV	SV15	3	4	[3d9s]
AXVVELVLSAGFLXXI	AI15	LEQLWFFWVVPIVGGI	LI15	3	5	[2o9e, 2o9f]
AXVVELVLSAGFLXXI	AI15	WVVPIVGGIIGGLIYR	WR15	3	5	[2o9e]
AXVVELVLSAGFLXXI	AI15	EQLWFFWVVPIVGGXI	EI15	3	5	[2o9e, 2o9f]
AXVVELVLSAGFLXXI	AI15	QLWXFWVVPIVGGIIG	QG15	3	5	[2o9e, 2o9f]
AXVVELVLSAGFLXXI	AI15	IVGGIIGGLIYRTLLE	IE15	3	5	[2o9e]
AGLVIGLTVGXIITTI	AI15	QAILTEAIGTFLLMLV	QV15	4	3	[3ne2]
AGLVIGLTVGXIITTI	AI15	TEAIGTFLLMLVIMGV	TV15	4	3	[3ne2]
AGLVIGLTVGXIITTI	AI15	ILTEAIGTFLLMLVIM	IM15	4	3	[3ne2]
AXVVGXIVAAALLYLI	AI15	LSALVVELVLSAGFLL	LL15	2	3	[2o9e, 2o9f]
AFGLTVLTMAXAVGXI	AI15	LVLSAGFLLVIHGATD	LD15	1	3	[2o9e]
AGLVIGLTVGXIITTI	AI15	FTAEVVGTFILVFFGP	FP15	4	0	[3ne2]
AILTEAIGTFLLMLVI	AI15	FTAEVVGTFILVFFGP	FP15	3	0	[3ne2]
AGLVIGLTVGXIITTI	AI15	TAEVVGTFILVFFGPG	TG15	4	0	[3ne2]
AILTEAIGTFLLMLVI	AI15	TAEVVGTFILVFFGPG	TG15	3	0	[3ne2]
AFGLTVLTMAXAVGXI	AI15	KLXAEXFGTFWLVFGG	KG15	1	0	[2o9e]
AXVVGXIVAAALLYLI	AI15	KLXAEXFGTFWLVFGG	KG15	2	0	[2o9e]
AKEVVGYVIAXVVGGI	AI15	KLXAEXFGTFWLVFGG	KG15	2	0	[2o9e]
AILTEAIGTFLLMLVI	AI15	PIYVIGPIVGAVAAAW	PW15	3	5	[3ne2]
AFGLTVLTMAXAVGXI	AI15	FRKLAAESFGTFWLVF	FF15	1	0	[2o9e]
AXVVGXIVAAALLYLI	AI15	FRKLAAESFGTFWLVF	FF15	2	0	[2o9e]
AKEVVGYVIAXVVGGI	AI15	FRKLAAESFGTFWLVF	FF15	2	0	[2o9e]
FGLTVLTMAXAVGXIS	FS15	FGTFWLVFGGSGSAVL	FL15	1	0	[2o9e]
FGLTVLTMAXAVGXIS	FS15	LAAESFGTFWLVFGGS	LS15	1	0	[2o9e]
FGLTVLTMAXAVGXIS	FS15	FAPIAIGLALTLIHLI	FI15	1	4	[2o9e]
FGLTVLTMAXAVGXIS	FS15	PXAIGLAXTLIXLIXI	PI15	1	4	[2o9e]
FGLTVLTMAXAVGXIS	FS15	RKLAAESFGTFWLVFG	RG15	1	0	[2o9e]
FGLTVLTMAXAVGXIS	FS15	TFWLVFGGSGSAVLAA	TA15	1	0	[2o9e]
FGLTVLTMAXAVGXIS	FS15	IAIGLAXTLIHLISIP	IP15	1	4	[2o9e]
FGLTVLTMAXAVGXIS	FS15	LVLSAGFLLVIHGATD	LD15	1	3	[2o9e]
FGLTVLTMAXAVGXIS	FS15	SFGTFXLVFGGSGSAV	SV15	1	0	[2o9e]
FGLTVLTMAXAVGXIS	FS15	KLXAEXFGTFWLVFGG	KG15	1	0	[2o9e]
FGLTVLTMAXAVGXIS	FS15	FRKLAAESFGTFWLVF	FF15	1	0	[2o9e]
HGLLVELIITFQLVFT	HT15	LISLCFGLSIATMVQC	LC15	3	1	[3gd8, 2d57, 2zz9, 3iyz]
HGLLVELIITFQLVFT	HT15	VLISLCFGLSIATMVQ	VQ15	3	1	[3iyz]
HGLLVELIITFQLVFT	HT15	ISLCFGLSIATMVQCF	IF15	3	1	[3gd8, 2d57, 2zz9, 3iyz]
HGLLVELIITFQLVFT	HT15	SLXFGLSIATMVQCFG	SG15	3	1	[3gd8, 2d57, 2zz9]
GLLVELIITFQLVFTI	GI15	LISLCFGLSIATMVQC	LC15	3	1	[3gd8, 2d57, 2zz9, 3iyz]
GLLVELIITFQLVFTI	GI15	VLISLCFGLSIATMVQ	VQ15	3	1	[3iyz]
GLLVELIITFQLVFTI	GI15	ISLCFGLSIATMVQCF	IF15	3	1	[3gd8, 2d57, 2zz9, 3iyz]
GLLVELIITFQLVFTI	GI15	SLXFGLSIATMVQCFG	SG15	3	1	[3gd8, 2d57, 2zz9]
GPFIGXALAVLIYDFI	GI15	LXIEIIGTLQLVLXVL	LL15	5	3	[1fqy, 1h6i]
GPFIGXALAVLIYDFI	GI15	GLGIEIIGTLQLVLCV	GV15	5	3	[1fqy]
GEFVGTFLFLWSAFVI	GI15	MAFTQIVAGXAAAXXA	MA15	0	2	[2w2e, 3zoj, 2w1p]
GEFVGTFLFLWSAFVI	GI15	TQIVAGMAAAGAASAM	TM15	0	2	[2w1p]
FAEFXATLXFVFFGLG	FG15	PALSIGXSVTLGHLXG	PG15	0	4	[3d9s]
FAEFXATLXFVFFGLG	FG15	FYXAAQLVGAIXGAXI	FI15	0	2	[3d9s]
FAEFXATLXFVFFGLG	FG15	SPALSIGLSVTLGHLV	SV15	0	4	[3d9s]
FAEFXATLFYVFFGLG	FG15	LQVALAFGLALATLVQ	LQ15	0	1	[2b6o, 3m9i]
FAEFXATLFYVFFGLG	FG15	RAICYXXAQLLGAVAG	RG15	0	2	[3m9i]
WVFWVGPIVGAVLAAI	WI15	QAMVVELILTFQLXLC	QC15	5	3	[3d9s]
WVFWVGPIVGAVLAAI	WI15	MVVELILTFQLALCIF	MF15	5	3	[3d9s]
FXIGMAFALAIAAVIY	FY15	GLVIGLTVXXIITTXG	GG15	1	4	[3ne2]
FXIGMAFALAIAAVIY	FY15	GXAFALAIAAVIYXLG	GG15	1	1	[3ne2]
FWXXPIVGAVLAAILY	FY15	QAMVVELILTFQLXLC	QC15	5	3	[3d9s]
FWXXPIVGAVLAAILY	FY15	MVVELILTFQLALCIF	MF15	5	3	[3d9s]
FWVXPIVGGIIGGLIY	FY15	SAXVVELVLSAGFLXV	SV15	5	3	[2o9e, 2o9f]
FXIGMAFALAIAAVIY	FY15	ILTEAIGTFLLMLVIM	IM15	1	3	[3ne2]
FXIGMAFALAIAAVIY	FY15	TEAIGTFLLMLVIMGV	TV15	1	3	[3ne2]
FWVXPIVGGIIGGLIY	FY15	LSALVVELVLSAGFLL	LL15	5	3	[2o9e, 2o9f]
FWXXPFIGXALAVLIY	FY15	LXIEIIGTLQLVLXVL	LL15	5	3	[1fqy, 1h6i]
FXIGMAFALAIAAVIY	FY15	FTAEVVGTFILVFFGP	FP15	1	0	[3ne2]
FWVXPIVGGIIGGLIY	FY15	LVLSAGFLLVIHGATD	LD15	5	3	[2o9e]
FXIGMAFALAIAAVIY	FY15	TAEVVGTFILVFFGPG	TG15	1	0	[3ne2]
FWXXPFIGXALAVLIY	FY15	GLGIEIIGTLQLVLCV	GV15	5	3	[1fqy]
FAVEMVITAILMGLIL	FL15	APLLIGLLIAVIGASM	AM15	3	4	[1fx8, 1ldi, 1lda]
FAVEMVITAILMGLIL	FL15	PLLIGLLIAVIGASMG	PG15	3	4	[1fx8, 1ldi, 1lda]
FAVEMVITAILMGLIL	FL15	PIVGAIVGAFAYRKLI	PI15	3	5	[1fx8, 1ldi, 1lda]
FGTFWLVFGGSGSAVL	FL15	KEVVGYVIAQVVGGIV	KV15	0	2	[2o9e]
FFNELILTGILLLVIL	FL15	SSVVGLIILCIGITFG	SG15	3	4	[3c02]
FAVEMVITAILMGLIL	FL15	LFGPIVGAIVGAFAYR	LR15	3	5	[1fx8, 1ldi, 1lda]
FAVEMVITAILMGLIL	FL15	FGPIVGAIVGAFAYRK	FK15	3	5	[1fx8, 1ldi, 1lda]
FFNELILTGILLLVIL	FL15	PLVAPXVGSVVFCQFY	PY15	3	5	[3c02]
FAVEMVITAILMGLIL	FL15	PLFGPIVGAIVGAFAY	PY15	3	5	[1fx8, 1ldi, 1lda]
FFNELILTGILLLVIL	FL15	KLSSVVGLIILCIGIT	KT15	3	4	[3c02]
FFNELILTGILLLVIL	FL15	WVPLVAPCVGSVVFCQ	WQ15	3	5	[3c02]
APLLIGLLIAVIGASM	AM15	EISVIXGLGVAMAIYL	EL15	4	1	[1fx8, 1ldi, 1ldf, 1lda]
APLLIGLLIAVIGASM	AM15	SVIXGLGVAMAIYLTA	SA15	4	1	[1fx8, 1ldi, 1ldf, 1lda]
ALAVGFSLTLGHLFGM	AM15	TIVEIFLTLQFVLCIF	TF15	4	3	[2b6o, 2b6p, 3m9i, 2c32, 1ymg, 1sor]
ALAVGFSLTLGHLFGM	AM15	QATIVEIFLTLQXVLC	QC15	4	3	[2b6o, 2b6p, 3m9i, 2c32, 1ymg, 1sor]
ALAVGFSLTLGHLFGM	AM15	EIFLTLQFVLCIFATY	EY15	4	3	[2b6p, 3m9i, 1ymg]
ALAVGFSLTLGHLFGM	AM15	VEIFXTLQFVLCIFXT	VT15	4	3	[2b6o, 2b6p, 3m9i, 2c32, 1ymg]
ALAVGFSLTLGHLFGM	AM15	LQVALAFGLALATLVQ	LQ15	4	1	[2b6o, 3m9i]
PLLIGLLIAVIGASMG	PG15	EISVIXGLGVAMAIYL	EL15	4	1	[1fx8, 1ldi, 1ldf, 1lda]
PLLIGLLIAVIGASMG	PG15	SVIXGLGVAMAIYLTA	SA15	4	1	[1fx8, 1ldi, 1ldf, 1lda]
PALSIGXSVTLGHLXG	PG15	QAMVVELILTFQLXLC	QC15	4	3	[3d9s]
PALSIGXSVTLGHLXG	PG15	MVVELILTFQLALCIF	MF15	4	3	[3d9s]
GLVIGLTVXXIITTXG	GG15	QAILTEAIGTFLLMLV	QV15	4	3	[3ne2]
GXAFALAIAAVIYXLG	GG15	QAILTEAIGTFLLMLV	QV15	1	3	[3ne2]
GXAFALAIAAVIYXLG	GG15	TEAIGTFLLMLVIMGV	TV15	1	3	[3ne2]
GLVIGLTVXXIITTXG	GG15	TEAIGTFLLMLVIMGV	TV15	4	3	[3ne2]
GXAFALAIAAVIYXLG	GG15	ILTEAIGTFLLMLVIM	IM15	1	3	[3ne2]
GLVIGLTVXXIITTXG	GG15	ILTEAIGTFLLMLVIM	IM15	4	3	[3ne2]
GXAFALAIAAVIYXLG	GG15	FTAEVVGTFILVFFGP	FP15	1	0	[3ne2]
GLVIGLTVXXIITTXG	GG15	FTAEVVGTFILVFFGP	FP15	4	0	[3ne2]
GXAFALAIAAVIYXLG	GG15	TAEVVGTFILVFFGPG	TG15	1	0	[3ne2]
GLVIGLTVXXIITTXG	GG15	TAEVVGTFILVFFGPG	TG15	4	0	[3ne2]
WIXWVGPFIGAAVAAA	WA15	GTALGAEIIGTFVLVY	GY15	5	3	[2b5f]
AEFLGTGLLIFFGVGC	AC15	FIVSQVAGAFCAAALV	FV15	0	2	[1fx8, 1ldi, 1ldf, 1lda]
AEFLGTGLLIFFGVGC	AC15	EISVIXGLGVAMAIYL	EL15	0	1	[1fx8, 1ldi, 1ldf, 1lda]
AEFLGTGLLIFFGVGC	AC15	IVSQVAGAFCAAALVY	IY15	0	2	[1lda]
AEFLGTGLLIFFGVGC	AC15	SVIXGLGVAMAIYLTA	SA15	0	1	[1fx8, 1ldi, 1ldf, 1lda]
AEFLGTGLLIFFGVGC	AC15	SQVAGAFCAAALVYGL	SL15	0	2	[1lda]
APFVIGIALLIAHLIC	AC15	FLEAFGTAILCLTVLM	FM15	4	3	[2w2e, 3zoj, 2w1p]
APFVIGIALLIAHLIC	AC15	LEAFGTAILCLXVLML	LL15	4	3	[2w2e, 3zoj, 2w1p]
APFVIGIALLIAHLIC	AC15	LFLEAFGTAILCLXVL	LL15	4	3	[2w2e, 3zoj, 2w1p]
APFVIGIALLIAHLIC	AC15	GLFLEAFGTAILCLTV	GV15	4	3	[2w1p]
PLXIGFAVFMVHLATI	PI15	AEFIATLLFLYITVAT	AT15	4	0	[4jc6, 3cn6, 1z98, 4ia4, 3cll, 2b5f, 3cn5]
PLXIGFAVFMVHLATI	PI15	AAIAEFIATLLFLYIT	AT15	4	0	[2b5f]
PXAIGLAXTLIXLIXI	PI15	LXAEXFGTFWLVFGGC	LC15	4	0	[3nk5]
PLXIGFAVFMVHLATI	PI15	GIAWAFGGMIFVLVYC	GC15	4	1	[4jc6, 3cn6, 1z98, 4ia4, 3cll, 2b5f, 3cn5]
PXXIGXSVALGHLLAI	PI15	VKVSLAFGLSIATLAQ	VQ15	4	1	[1ih5, 1j4n, 1fqy, 1h6i]
PXAIGLAXTLIXLIXI	PI15	SAXVVELVLSAGFLXV	SV15	4	3	[2o9e, 2o9f]
PFVIGIALLIAHLIXI	PI15	FLEAFGTAILCLTVLM	FM15	4	3	[2w2e, 3zoj, 2w1p]
PXXIGXSVALGHLLAI	PI15	KVSLAFGLSIATLAQS	KS15	4	1	[1j4n, 1fqy, 1h6i]
PFVIGIALLIAHLIXI	PI15	LEAFGTAILCLXVLML	LL15	4	3	[2w2e, 3zoj, 2w1p]
PFVIGIALLIAHLIXI	PI15	LFLEAFGTAILCLXVL	LL15	4	3	[2w2e, 3zoj, 2w1p]
PXXIGXSVALGHLLAI	PI15	LXIEIIGTLQLVLXVL	LL15	4	3	[1fqy, 1h6i]
PXAIGLAXTLIXLIXI	PI15	LSALVVELVLSAGFLL	LL15	4	3	[2o9e, 2o9f]
PXXIGXSVALGHLLAI	PI15	SLXFGLSIATLAQSVG	SG15	4	1	[1j4n, 1fqy, 1h6i]
PXAIGLAXTLIXLIXI	PI15	LVLSAGFLLVIHGATD	LD15	4	3	[2o9e]
PLXIGFAVFMVHLATI	PI15	GTALGAEIIGTFVLVY	GY15	4	3	[2b5f]
PXXIGXSVALGHLLAI	PI15	DNVKVSLAFGLSIATL	DL15	4	1	[1ih5]
PFVIGIALLIAHLIXI	PI15	GLFLEAFGTAILCLTV	GV15	4	3	[2w1p]
PXXIGXSVALGHLLAI	PI15	GLGIEIIGTLQLVLCV	GV15	4	3	[1fqy]
PXXIGXSVALGHLLAI	PI15	NVKVSLAFGLSIATLA	NA15	4	1	[1ih5]
PLXIGFAVFMVHLATI	PI15	LGIAWAFGGMIFVLVY	LY15	4	1	[2b5f]
PFVIGIALLIAHLIXI	PI15	RGLFLEAFGTAILCLT	RT15	4	3	[2w1p]
PLXIGFAVFMVHLATI	PI15	EFIATLLFLYITVATV	EV15	4	0	[2b5f]
FYIXAQCLGXXXGAXI	FI15	LISLCFGLSIATMVQC	LC15	2	1	[3gd8]
FYIXAQCLGXXXGAXI	FI15	ISLCFGLSIATMVQCF	IF15	2	1	[3gd8]
FYIXAQCLGXXXGAXI	FI15	SLXFGLSIATMVQCFG	SG15	2	1	[3gd8]
FAPIAIGLALTLIHLI	FI15	LSALVVELVLSAGFLL	LL15	4	3	[2o9e]
FFWVVPIVGXXIGGXI	FI15	LSALVVELVLSAGFLL	LL15	5	3	[2o9e, 2o9f]
FAPIAIGLALTLIHLI	FI15	SAXVVELVLSAGFLXV	SV15	4	3	[2o9e]
FFWVVPIVGXXIGGXI	FI15	SAXVVELVLSAGFLXV	SV15	5	3	[2o9e, 2o9f]
FAPIAIGLALTLIHLI	FI15	LVLSAGFLLVIHGATD	LD15	4	3	[2o9e]
FFWVVPIVGXXIGGXI	FI15	LVLSAGFLLVIHGATD	LD15	5	3	[2o9e]
AAIAEFIATLLFLYIT	AT15	LRALVYMIAQCLGAIC	LC15	0	2	[2b5f]
AEFIATLLFLYITVAT	AT15	LRALVYMIAQCLGAIC	LC15	0	2	[2b5f]
APLPIGFAVFMVHLAT	AT15	GIAWAFGGMIFVLVYC	GC15	4	1	[4jc6, 3cn6, 1z98, 4ia4, 3cll, 2b5f, 3cn5]
AAIAEFIATLLFLYIT	AT15	GIAWAFGGMIFVLVYC	GC15	0	1	[2b5f]
AEFIATLLFLYITVAT	AT15	GIAWAFGGMIFVLVYC	GC15	0	1	[3cn6, 4jc6, 1z98, 4ia4, 3cll, 2b5f, 3cn5]
AAIAEFIATLLFLYIT	AT15	GTALGAEIIGTFVLVY	GY15	0	3	[2b5f]
APLPIGFAVFMVHLAT	AT15	GTALGAEIIGTFVLVY	GY15	4	3	[2b5f]
AEFIATLLFLYITVAT	AT15	GTALGAEIIGTFVLVY	GY15	0	3	[2b5f]
APLPIGFAVFMVHLAT	AT15	EFIATLLFLYITVATV	EV15	4	0	[2b5f]
AEFIATLLFLYITVAT	AT15	LGIAWAFGGMIFVLVY	LY15	0	1	[2b5f]
AAIAEFIATLLFLYIT	AT15	LGIAWAFGGMIFVLVY	LY15	0	1	[2b5f]
APLPIGFAVFMVHLAT	AT15	LGIAWAFGGMIFVLVY	LY15	4	1	[2b5f]
AEFIATLLFLYITVAT	AT15	MIAQCLGAICGVGLVK	MK15	0	2	[2b5f]
AAIAEFIATLLFLYIT	AT15	MIAQCLGAICGVGLVK	MK15	0	2	[2b5f]
AEFIATLLFLYITVAT	AT15	RALVYMIAQCLGAICG	RG15	0	2	[2b5f]
AAIAEFIATLLFLYIT	AT15	RALVYMIAQCLGAICG	RG15	0	2	[2b5f]
YIXAQFIGAALGSLLF	YF15	FTAEVVGTFILVFFGP	FP15	2	0	[3ne2]
YIXAQFIGAALGSLLF	YF15	TAEVVGTFILVFFGPG	TG15	2	0	[3ne2]
SXALAXGFSLTLGHLF	SF15	TIVEIFLTLQFVLCIF	TF15	4	3	[2b6o, 2b6p, 3m9i, 2c32, 1ymg]
SXALAXGFSLTLGHLF	SF15	QATIVEIFLTLQXVLC	QC15	4	3	[2b6o, 2b6p, 3m9i, 2c32, 1ymg]
SXALAXGFSLTLGHLF	SF15	VEIFXTLQFVLCIFXT	VT15	4	3	[2b6o, 2b6p, 3m9i, 2c32, 1ymg, 3j41]
SXALAXGFSLTLGHLF	SF15	EIFLTLQFVLCIFATY	EY15	4	3	[2b6p, 3m9i, 1ymg]
SXALAXGFSVAIGHLF	SF15	WIYWVGPIIGAVLAGG	WG15	4	5	[3gd8]
SXALAXGFSLTLGHLF	SF15	LQVALAFGLALATLVQ	LQ15	4	1	[2b6o, 3m9i]
FNELILTGILLLVILV	FV15	SSVVGLIILCIGITFG	SG15	3	4	[3c02]
FNELILTGILLLVILV	FV15	PLVAPXVGSVVFCQFY	PY15	3	5	[3c02]
FNELILTGILLLVILV	FV15	KLSSVVGLIILCIGIT	KT15	3	4	[3c02]
FNELILTGILLLVILV	FV15	WVPLVAPCVGSVVFCQ	WQ15	3	5	[3c02]
LAAESFGTFWLVFGGS	LS15	KEVVGYVIAQVVGGIV	KV15	0	2	[2o9e]
LCLGWGLAVFFGILVS	LS15	SSVVGLIILCIGITFG	SG15	1	4	[3c02]
LCLGWGLAVFFGILVS	LS15	KLSSVVGLIILCIGIT	KT15	1	4	[3c02]
LRALVYMIAQCLGAIC	LC15	EFIATLLFLYITVATV	EV15	2	0	[2b5f]
LISLCFGLSIATMVQC	LC15	GHGLLVELIITFQLVF	GF15	1	3	[3iyz]
WIYWLGPILGAFLAYS	WS15	FLEAFGTAILCLTVLM	FM15	5	3	[2w2e, 3zoj, 2w1p]
WIYWLGPILGAFLAYS	WS15	LFLEAFGTAILCLXVL	LL15	5	3	[2w2e, 3zoj, 2w1p]
WIYWLGPILGAFLAYS	WS15	LEAFGTAILCLXVLML	LL15	5	3	[2w2e, 3zoj, 2w1p]
WIYWLGPILGAFLAYS	WS15	GLFLEAFGTAILCLTV	GV15	5	3	[2w1p]
WIYWLGPILGAFLAYS	WS15	RGLFLEAFGTAILCLT	RT15	5	3	[2w1p]
IYWLGPILGAFLAYSI	II15	FLEAFGTAILCLTVLM	FM15	5	3	[2w2e, 3zoj, 2w1p]
IYWLGPILGAFLAYSI	II15	LEAFGTAILCLXVLML	LL15	5	3	[2w2e, 3zoj, 2w1p]
IYWLGPILGAFLAYSI	II15	LFLEAFGTAILCLXVL	LL15	5	3	[2w2e, 3zoj, 2w1p]
IFWVGPFIGXALAVLI	II15	LXIEIIGTLQLVLXVL	LL15	5	3	[1fqy, 1h6i]
IFWVGPFIGXALAVLI	II15	GLGIEIIGTLQLVLCV	GV15	5	3	[1fqy]
IYWLGPILGAFLAYSI	II15	GLFLEAFGTAILCLTV	GV15	5	3	[2w1p]
IYWLGPILGAFLAYSI	II15	RGLFLEAFGTAILCLT	RT15	5	3	[2w1p]
YWLGPILGAFLAYSIW	YW15	FLEAFGTAILCLTVLM	FM15	5	3	[2w2e, 3zoj, 2w1p]
YWLGPILGAFLAYSIW	YW15	LEAFGTAILCLXVLML	LL15	5	3	[2w2e, 3zoj, 2w1p]
YWLGPILGAFLAYSIW	YW15	LFLEAFGTAILCLXVL	LL15	5	3	[2w2e, 3zoj, 2w1p]
YWLGPILGAFLAYSIW	YW15	GLFLEAFGTAILCLTV	GV15	5	3	[2w1p]
YWLGPILGAFLAYSIW	YW15	RGLFLEAFGTAILCLT	RT15	5	3	[2w1p]
IFWVGPFIGAAVAAAY	IY15	GTALGAEIIGTFVLVY	GY15	5	3	[2b5f]
FWVGPFIGAAVAAAYH	FH15	GTALGAEIIGTFVLVY	GY15	5	3	[2b5f]
GIAWAFGGMIFVLVYC	GC15	EFIATLLFLYITVATV	EV15	1	0	[2b5f]
RKLAAESFGTFWLVFG	RG15	KEVVGYVIAQVVGGIV	KV15	0	2	[2o9e]
RALVYMIAQCLGAICG	RG15	EFIATLLFLYITVATV	EV15	2	0	[2b5f]
QAMVVELILTFQLXLC	QC15	SPALSIGLSVTLGHLV	SV15	3	4	[3d9s]
VVPIVGGIIGGLIYRT	VT15	SAXVVELVLSAGFLXV	SV15	5	3	[2o9e]
VVPIVGGIIGGLIYRT	VT15	LSALVVELVLSAGFLL	LL15	5	3	[2o9e]
VVPIVGGIIGGLIYRT	VT15	LVLSAGFLLVIHGATD	LD15	5	3	[2o9e]
KEVVGYVIAQVVGGIV	KV15	TFWLVFGGSGSAVLAA	TA15	2	0	[2o9e]
KLCLGWGLAVFFGILV	KV15	SSVVGLIILCIGITFG	SG15	1	4	[3c02]
KEVVGYVIAQVVGGIV	KV15	SFGTFXLVFGGSGSAV	SV15	2	0	[2o9e]
KLCLGWGLAVFFGILV	KV15	KLSSVVGLIILCIGIT	KT15	1	4	[3c02]
KEVVGYVIAQVVGGIV	KV15	KLXAEXFGTFWLVFGG	KG15	2	0	[2o9e]
KEVVGYVIAQVVGGIV	KV15	FRKLAAESFGTFWLVF	FF15	2	0	[2o9e]
SXPLAIGXSVALGHLL	SL15	VKVSLAFGLSIATLAQ	VQ15	4	1	[1j4n, 1fqy]
SXPLAIGXSVALGHLL	SL15	KVSLAFGLSIATLAQS	KS15	4	1	[1j4n, 1fqy]
SXPLAIGXSVALGHLL	SL15	SLXFGLSIATLAQSVG	SG15	4	1	[1j4n, 1fqy]
SXPLAIGXSVALGHLL	SL15	GLGIEIIGTLQLVLCV	GV15	4	3	[1fqy]
SXPLAIGXSVALGHLL	SL15	LXIEIIGTLQLVLXVL	LL15	4	3	[1fqy]
VKVSLAFGLSIATLAQ	VQ15	LAIGLSVALGHLLAID	LD15	1	4	[1ih5]
VLISLCFGLSIATMVQ	VQ15	GHGLLVELIITFQLVF	GF15	1	3	[3iyz]
CLGWGLAVFFGILVSA	CA15	SSVVGLIILCIGITFG	SG15	1	4	[3c02]
CLGWGLAVFFGILVSA	CA15	KLSSVVGLIILCIGIT	KT15	1	4	[3c02]
SPALSIGLSVTLGHLV	SV15	MVVELILTFQLALCIF	MF15	4	3	[3d9s]
SAXVVELVLSAGFLXV	SV15	IAIGLAXTLIHLISIP	IP15	3	4	[2o9e, 2o9f]
SAXVVELVLSAGFLXV	SV15	EQLWFFWVVPIVGGXI	EI15	3	5	[2o9e, 2o9f]
SAXVVELVLSAGFLXV	SV15	LEQLWFFWVVPIVGGI	LI15	3	5	[2o9e, 2o9f]
SAXVVELVLSAGFLXV	SV15	WVVPIVGGIIGGLIYR	WR15	3	5	[2o9e]
SAXVVELVLSAGFLXV	SV15	IVGGIIGGLIYRTLLE	IE15	3	5	[2o9e]
SAXVVELVLSAGFLXV	SV15	QLWXFWVVPIVGGIIG	QG15	3	5	[2o9e, 2o9f]
SGEFVGTFLFLWSAXV	SV15	TQIVAGMAAAGAASAM	TM15	0	2	[2w1p]
SGEFVGTFLFLWSAXV	SV15	MAFTQIVAGXAAAXXA	MA15	0	2	[2w2e, 3zoj, 2w1p]
IAIGLAXTLIHLISIP	IP15	LSALVVELVLSAGFLL	LL15	4	3	[2o9e, 2o9f]
IAIGLAXTLIHLISIP	IP15	LVLSAGFLLVIHGATD	LD15	4	3	[2o9e]
MSGEFVGTFLFLWSAF	MF15	MAFTQIVAGXAAAXXA	MA15	0	2	[2w2e, 2w1p]
MSGEFVGTFLFLWSAF	MF15	TQIVAGMAAAGAASAM	TM15	0	2	[2w1p]
ISLCFGLSIATMVQCF	IF15	GHGLLVELIITFQLVF	GF15	1	3	[3iyz]
SSVVGLIILCIGITFG	SG15	NELILTGILLLVILVV	NV15	4	3	[3c02]
LSALVVELVLSAGFLL	LL15	LEQLWFFWVVPIVGGI	LI15	3	5	[2o9e, 2o9f]
LSALVVELVLSAGFLL	LL15	EQLWFFWVVPIVGGXI	EI15	3	5	[2o9e, 2o9f]
LSALVVELVLSAGFLL	LL15	IVGGIIGGLIYRTLLE	IE15	3	5	[2o9e]
LSALVVELVLSAGFLL	LL15	QLWXFWVVPIVGGIIG	QG15	3	5	[2o9e, 2o9f]
LSALVVELVLSAGFLL	LL15	WVVPIVGGIIGGLIYR	WR15	3	5	[2o9e]
LXIEIIGTLQLVLXVL	LL15	NHWIFWVGPFIGGALA	NA15	3	5	[1fqy]
LXIEIIGTLQLVLXVL	LL15	HWIFWVGPFIGGALAV	HV15	3	5	[1fqy]
LEQLWFFWVVPIVGGI	LI15	LVLSAGFLLVIHGATD	LD15	5	3	[2o9e]
EQLWFFWVVPIVGGXI	EI15	LVLSAGFLLVIHGATD	LD15	5	3	[2o9e]
QLWXFWVVPIVGGIIG	QG15	LVLSAGFLLVIHGATD	LD15	5	3	[2o9e]
WVVPIVGGIIGGLIYR	WR15	LVLSAGFLLVIHGATD	LD15	5	3	[2o9e]
IVGGIIGGLIYRTLLE	IE15	LVLSAGFLLVIHGATD	LD15	5	3	[2o9e]
QAILTEAIGTFLLMLV	QV15	FTAEVVGTFILVFFGP	FP15	3	0	[3ne2]
QAILTEAIGTFLLMLV	QV15	TAEVVGTFILVFFGPG	TG15	3	0	[3ne2]
QAILTEAIGTFLLMLV	QV15	PIYVIGPIVGAVAAAW	PW15	3	5	[3ne2]
ILTEAIGTFLLMLVIM	IM15	FTAEVVGTFILVFFGP	FP15	3	0	[3ne2]
ILTEAIGTFLLMLVIM	IM15	TAEVVGTFILVFFGPG	TG15	3	0	[3ne2]
ILTEAIGTFLLMLVIM	IM15	PIYVIGPIVGAVAAAW	PW15	3	5	[3ne2]
TEAIGTFLLMLVIMGV	TV15	FTAEVVGTFILVFFGP	FP15	3	0	[3ne2]
TEAIGTFLLMLVIMGV	TV15	TAEVVGTFILVFFGPG	TG15	3	0	[3ne2]
TEAIGTFLLMLVIMGV	TV15	PIYVIGPIVGAVAAAW	PW15	3	5	[3ne2]
PLVAPXVGSVVFCQFY	PY15	NELILTGILLLVILVV	NV15	5	3	[3c02]
LAIGLSVALGHLLAID	LD15	DNVKVSLAFGLSIATL	DL15	4	1	[1ih5]
LAIGLSVALGHLLAID	LD15	NVKVSLAFGLSIATLA	NA15	4	1	[1ih5]
KLSSVVGLIILCIGIT	KT15	NELILTGILLLVILVV	NV15	4	3	[3c02]
GTALGAEIIGTFVLVY	GY15	GPFIGAAVAAAYHQYV	GV15	3	5	[2b5f]
GTALGAEIIGTFVLVY	GY15	EFIATLLFLYITVATV	EV15	3	0	[2b5f]
GTALGAEIIGTFVLVY	GY15	DDQWIFWVGPFIGAAV	DV15	3	5	[2b5f]
GTALGAEIIGTFVLVY	GY15	DQWIFWVGPFIGAAVA	DA15	3	5	[2b5f]
GTALGAEIIGTFVLVY	GY15	WVGPFIGAAVAAAYHQ	WQ15	3	5	[2b5f]
GLGIEIIGTLQLVLCV	GV15	NHWIFWVGPFIGGALA	NA15	3	5	[1fqy]
GLGIEIIGTLQLVLCV	GV15	HWIFWVGPFIGGALAV	HV15	3	5	[1fqy]
EFIATLLFLYITVATV	EV15	LGIAWAFGGMIFVLVY	LY15	0	1	[2b5f]
EFIATLLFLYITVATV	EV15	MIAQCLGAICGVGLVK	MK15	0	2	[2b5f]
NELILTGILLLVILVV	NV15	WVPLVAPCVGSVVFCQ	WQ15	3	5	[3c02]
