# Supplementary material for: The observation of evolutionary interaction pattern pairs in membrane proteins
Source: BMC Struct Biol. 2015 Mar 24;15:6. doi: 10.1186/s12900-015-0033-5 (PMC4379700; doi:10.1186/s12900-015-0033-5)
Supplement: Additional file 1 — EIPP data. Includes derived EIPP information from families (PF00230, PF01036) with tab separated values. Can be viewed with a simple text editor. Each line consists of 7 columns: source pattern, source RegEx, destination pattern, destination RegEx, source helix, destination helix, corresponding PDB-Ids. [file 12900_2015_33_MOESM1_ESM.zip › EIPPs/PF00230/PF00230_15_15.csv]

QVALAFGLALATLVQAV	QV16	RAIXAEFFAXLFYVFXG	RG16	1	0	[2b6p, 3m9i, 1ymg]
QVALAFGLALATLVQAV	QV16	CAEFFASLFYVFFGLGA	CA16	1	0	[2b6p, 2c32, 1ymg, 3j41]
QVALAFGLALATLVQAV	QV16	IXAEFFAXLFYVFFGLG	IG16	1	0	[2b6p, 3m9i, 2c32, 1ymg]
QVALAFGLALATLVQAV	QV16	AEFFAXLFYVFFGLGAS	AS16	1	0	[2b6o, 3m9i, 2b6p]
QVALAFGLALATLVQAV	QV16	GSVALAVGFSLTLGHLF	GF16	1	4	[2b6p, 3m9i, 1ymg]
QVALAFGLALATLVQAV	QV16	AIXAEFFAXLFYVFFGL	AL16	1	0	[3m9i, 2b6p, 1ymg]
QVALAFGLALATLVQAV	QV16	FAEFFATLFYVFFGLGA	FA16	1	0	[2b6o, 3m9i, 1sor]
QVALAFGLALATLVQAV	QV16	VALAVGFSLTLGHLFGM	VM16	1	4	[2b6o, 2b6p, 3m9i, 2c32, 1ymg, 1sor]
QVALAFGLALATLVQAV	QV16	SXXLAVGFSXTLGHLXG	SG16	1	4	[2b6o, 2b6p, 3m9i, 2c32, 1ymg, 3j41]
VXLAXGLTVLTMAXAVG	VG16	VEXXLSAGFLLVIHGAT	VT16	1	3	[2o9d, 2o9e]
VXLAXGLTVLTMAXAVG	VG16	VVELXLSAGFLLVIHGA	VA16	1	3	[2o9d, 2o9e, 2o9f, 2o9g, 1rc2, 3nka]
VXLAXGLTVLTMAXAVG	VG16	IAIGLAXTLIHLISIPV	IV16	1	4	[2o9e, 2o9f]
VXAEFLAMILFXFISIG	VG16	MYIIAQCVGAIVATAIL	ML16	0	2	[1j4n]
VXAEFLATTLFXFISIG	VG16	MYIIAQCVGAIVATAIL	ML16	0	2	[1ih5, 1fqy, 1h6i]
VXAEFLATTLFXFISIG	VG16	YIIAQCVGAIVATAILS	YS16	0	2	[1ih5, 1h6i]
VXAEFLAMILFXFISIG	VG16	VKVSLAFGLSIATLAQS	VS16	0	1	[1j4n]
VXLAFGLSIATLAQXVG	VG16	VAEFLAMILFXFXSIGS	VS16	1	0	[1j4n]
VXLAFGLSIATLAQXVG	VG16	VAEFLATTLFXFISIGS	VS16	1	0	[1fqy, 1h6i]
VXAEFLATTLFXFISIG	VG16	VKVSLAFGLSIATLAQS	VS16	0	1	[1fqy, 1h6i]
VXAEFLATTLFXFISIG	VG16	LMYIIAQCVGXIVATAI	LI16	0	2	[1ih5, 1fqy, 1h6i]
VXLAXGLTVLTMAXAVG	VG16	GTFWLVFGGSGSAVLAA	GA16	1	0	[2o9e, 2o9f]
VXLAFGLSIATLAQXVG	VG16	RAVVAEFLATTLFXFIS	RS16	1	0	[1fqy]
VXLAFGLSIATLAQXVG	VG16	RAVVAEFLAMILFXFIS	RS16	1	0	[1j4n]
VXAEFLATLXFVFFGLG	VG16	QIAXAFGLXIGTLXQAL	QL16	0	1	[3d9s]
VXLAXGLALATLVQXVG	VG16	IXAEFFAXLFYVFFGLG	IG16	1	0	[2b6p, 3m9i, 2c32, 1ymg]
VXAEFLATTLFXFISIG	VG16	IIAQCXGAIVATAILSG	IG16	0	2	[1ih5, 1h6i]
VXAEFLATLXFVFFGLG	VG16	IXXAFGLAIGTLXQALG	IG16	0	1	[3d9s]
VXLAXGLTVLTMAXAVG	VG16	RKLAAESFGTFWLVFXG	RG16	1	0	[2o9e]
VXLAXGLALATLVQXVG	VG16	RAIXAEFFAXLFYVFXG	RG16	1	0	[2b6p, 3m9i, 1ymg]
VXLAXGLALATLVQXVG	VG16	CAEFFASLFYVFFGLGA	CA16	1	0	[2b6p, 2c32, 1ymg, 3j41]
VXLAXGLALATLVQXVG	VG16	AIXAEFFAXLFYVFFGL	AL16	1	0	[3m9i, 2b6p, 1ymg]
VXLAFGLSIATLAQXVG	VG16	AVVAEFLATTLFXFIXI	AI16	1	0	[1fqy]
VXLAFGLSIATLAQXVG	VG16	AVVAEFLAXILFXXISI	AI16	1	0	[1j4n]
VXLAFGLSIATLAQXVG	VG16	APXXIGLSVALGHLLAI	AI16	1	4	[1fqy, 1h6i]
VXLAXGLTVLTMAXAVG	VG16	APXAIGLAXTLIXLIXI	AI16	1	4	[2o9e, 2o9f, 2o9g, 1rc2, 3nkc, 3nk5]
VXLAXGLALATLVQXVG	VG16	AEFFAXLFYVFFGLGAS	AS16	1	0	[2b6o, 3m9i, 2b6p]
VXLAXGLTVLTMAXAVG	VG16	AAEXFGTFWLVFGGXGS	AS16	1	0	[2o9d, 2o9e, 2o9f, 2o9g, 1rc2, 3nka, 3nkc, 3nk5]
VXLAXGLTVLTMAXAVG	VG16	ALVVELVLSAGFLLVIH	AH16	1	3	[2o9e, 2o9f]
VXLAXGLALATLVQXVG	VG16	GSVALAVGFSLTLGHLF	GF16	1	4	[2b6p, 3m9i, 1ymg]
VXLAXGLALATLVQXVG	VG16	FAEFFATLFYVFFGLGA	FA16	1	0	[2b6o, 3m9i, 1sor]
VXLAXGLTVLTMAXAVG	VG16	FGTFWLVFGGSGSAVLA	FA16	1	0	[2o9e, 2o9f]
VXAEFLAMILFXFISIG	VG16	LRAIMYIIAQCVXAIVA	LA16	0	2	[1j4n]
VXLAXGLALATLVQXVG	VG16	VALAVGFSLTLGHLFGM	VM16	1	4	[2b6o, 2b6p, 3m9i, 2c32, 1ymg, 1sor]
VXLAXGLTVLTMAXAVG	VG16	AEXFGTFWLVFGGXGSA	AA16	1	0	[2o9e, 2o9f]
VXAEFLAMILFXFISIG	VG16	AXXYXIAQXVGAXVATA	AA16	0	2	[1j4n]
VXLAFGLSIATLAQXVG	VG16	AEFLATXLFXFISIGSA	AA16	1	0	[1fqy, 1h6i]
VXAEFLATTLFXFISIG	VG16	AXXYXIAQXVGAXVATA	AA16	0	2	[1fqy, 1h6i]
VXLAFGLSIATLAQXVG	VG16	AEFLAMILFXFISIGSA	AA16	1	0	[1j4n]
VXAEFLATLXFVFFGLG	VG16	FYXAAXLXGAIXGAGIL	FL16	0	2	[3d9s]
VXLAXGLALATLVQXVG	VG16	SXXLAVGFSXTLGHLXG	SG16	1	4	[2b6o, 2b6p, 3m9i, 2c32, 1ymg, 3j41]
VXAEFLATLXFVFFGLG	VG16	SXALSIGLSXXLGHLXG	SG16	0	4	[3d9s]
VXLAXGLTVLTMAXAVG	VG16	FAPIAIGLALTLIHLIS	FS16	1	4	[2o9e]
VXLAXGLTVLTMAXAVG	VG16	LXAEXFGTFWLVFGGXG	LG16	1	0	[2o9d, 2o9e, 2o9f, 2o9g, 3nka, 3nkc, 3nk5]
VXLAXGLTVLTMAXAVG	VG16	LVVELVLSAGFLLVIXG	LG16	1	3	[2o9e, 2o9f, 2o9g, 1rc2, 3nka]
VXAEFLATLXFVFFGLG	VG16	PALSIGXSVTLGHLXGI	PI16	0	4	[3d9s]
VXAEFLAMILFXFISIG	VG16	IMYIIAQXVGAIVATAI	II16	0	2	[1j4n]
VXLAXGLTVLTMAXAVG	VG16	SFGTFWLVFGGSGSAVL	SL16	1	0	[2o9e, 2o9f]
VXLAXGLTVLTMAXAVG	VG16	ESFGTFWLVFGGSGXAV	EV16	1	0	[2o9e, 2o9f]
VXLAXGLTVLTMAXAVG	VG16	AIGLAXTLIHLISIPVT	AT16	1	4	[2o9e, 2o9f]
VXAEFLATTLFXFISIG	VG16	KVSLAFGLSIATLAQSV	KV16	0	1	[1fqy, 1h6i]
VXAEFLAMILFXFISIG	VG16	KVSLAFGLSIATLAQSV	KV16	0	1	[1j4n]
VXLAXGLTVLTMAXAVG	VG16	PIAIGLAXTLIHLISIP	PP16	1	4	[2o9e, 2o9f]
VXLAXGLTVLTMAXAVG	VG16	KLAAESFGTFWLVFGGS	KS16	1	0	[2o9e]
VXLAXGLTVLTMAXAVG	VG16	SALVVELVLSAGFLXVI	SI16	1	3	[2o9e, 2o9f]
VXLAFGLSIATLAQXVG	VG16	GPLAIGFSVALGHLLAI	GI16	1	4	[1j4n]
VXLAXGLTVLTMAXAVG	VG16	ELVLSAGFLLVIHGATD	ED16	1	3	[2o9e]
VXLAXGLTVLTMAXAVG	VG16	FRKLAAESFGTFWLVFG	FG16	1	0	[2o9e]
VXAEFLATTLFXFISIG	VG16	NVKVSLAFGLSIATLAQ	NQ16	0	1	[1ih5]
VXLAFGLSIATLAQXVG	VG16	SXPLAIGXSXALGHLXA	SA16	1	4	[1j4n, 1fqy]
VXAEFLAMILFXFISIG	VG16	RAIMYIIAQCVGAIVAT	RT16	0	2	[1j4n]
VXAEFLATTLFXFISIG	VG16	DNVKVSLAFGLSIATLA	DA16	0	1	[1ih5]
VXAEFLATLXFVFFGLG	VG16	FFYVAAQLVGAIAGAGI	FI16	0	2	[3d9s]
VPIVGGIIGGLIYRTLL	VL16	VEXXLSAGFLLVIHGAT	VT16	5	3	[2o9d, 2o9e]
VIAQVVGGIVAAXXLYL	VL16	VEXXLSAGFLLVIHGAT	VT16	2	3	[2o9e]
VVPIVGGIIGGLIYRTL	VL16	VEXXLSAGFLLVIHGAT	VT16	5	3	[2o9d, 2o9e]
VPIVGGIIGGLIYRTLL	VL16	VVELXLSAGFLLVIHGA	VA16	5	3	[2o9d, 2o9e]
VVPIVGGIIGGLIYRTL	VL16	VVELXLSAGFLLVIHGA	VA16	5	3	[2o9d, 2o9e]
VIAQVVGGIVAAXXLYL	VL16	VVELXLSAGFLLVIHGA	VA16	2	3	[2o9e, 2o9f]
VGXVIGAXLGSLLYDFL	VL16	VEIFLTLQFVLCIFATY	VY16	5	3	[2b6p, 1ymg]
VIAQVVGGIVAAXXLYL	VL16	GTFWLVFGGSGSAVLAA	GA16	2	0	[2o9e, 2o9f]
VGXVIGAXLGSLLYDFL	VL16	ATIVEIFLTLQXVLCIF	AF16	5	3	[2b6p, 1ymg]
VIAQVVGGIVAAXXLYL	VL16	RKLAAESFGTFWLVFXG	RG16	2	0	[2o9e]
VIAQVVGGIVAAXXLYL	VL16	AAEXFGTFWLVFGGXGS	AS16	2	0	[2o9e, 2abm, 2o9f]
VPIVGGIIGGLIYRTLL	VL16	ALVVELVLSAGFLLVIH	AH16	5	3	[2o9e]
VIAQVVGGIVAAXXLYL	VL16	ALVVELVLSAGFLLVIH	AH16	2	3	[2o9e, 2o9f]
VVPIVGGIIGGLIYRTL	VL16	ALVVELVLSAGFLLVIH	AH16	5	3	[2o9e]
VIAQVVGGIVAAXXLYL	VL16	FGTFWLVFGGSGSAVLA	FA16	2	0	[2o9e, 2o9f]
VIAQVVGGIVAAXXLYL	VL16	AEXFGTFWLVFGGXGSA	AA16	2	0	[2o9e, 2o9f, 2abm]
VSQVAGAFCAAXLVYGL	VL16	CIAEFXGTGLLIFFGXG	CG16	2	0	[1lda]
VSQVAGAFCAAXLVYGL	VL16	IAEFLGTGLLIFFGVGC	IC16	2	0	[1lda]
VIAQVVGGIVAAXXLYL	VL16	LVVELVLSAGFLLVIXG	LG16	2	3	[2o9e, 2o9f]
VPIVGGIIGGLIYRTLL	VL16	LVVELVLSAGFLLVIXG	LG16	5	3	[2o9e]
VVPIVGGIIGGLIYRTL	VL16	LVVELVLSAGFLLVIXG	LG16	5	3	[2o9e]
VIAQVVGGIVAAXXLYL	VL16	LXAEXFGTFWLVFGGXG	LG16	2	0	[2o9e, 2o9f]
VGXVIGAXLGSLLYDFL	VL16	QATIVEIFLTLQXVLCI	QI16	5	3	[2b6p, 1ymg]
VPYIVAQFIGAXLGSLL	VL16	TAEVVGTFILVFFGPGA	TA16	2	0	[3ne2]
VGXVIGAXLGSLLYDFL	VL16	TIVEIFLTLQFVLCIFA	TA16	5	3	[2b6p, 1ymg]
VIAQVVGGIVAAXXLYL	VL16	SFGTFWLVFGGSGSAVL	SL16	2	0	[2o9e, 2o9f]
VGXVIGAXLGSLLYDFL	VL16	IVEIFXTLQFVLCIFXT	IT16	5	3	[2b6p, 1ymg]
VIAQVVGGIVAAXXLYL	VL16	ESFGTFWLVFGGSGXAV	EV16	2	0	[2o9e, 2o9f]
VIAQVVGGIVAAXXLYL	VL16	KLAAESFGTFWLVFGGS	KS16	2	0	[2o9e]
VIAQVVGGIVAAXXLYL	VL16	SALVVELVLSAGFLXVI	SI16	2	3	[2o9e, 2o9f]
VVPIVGGIIGGLIYRTL	VL16	SALVVELVLSAGFLXVI	SI16	5	3	[2o9e]
VPIVGGIIGGLIYRTLL	VL16	SALVVELVLSAGFLXVI	SI16	5	3	[2o9e]
VIAQVVGGIVAAXXLYL	VL16	LSALVVELVLSAGFLLV	LV16	2	3	[2o9e, 2o9f]
VVPIVGGIIGGLIYRTL	VL16	LSALVVELVLSAGFLLV	LV16	5	3	[2o9e]
VPIVGGIIGGLIYRTLL	VL16	LSALVVELVLSAGFLLV	LV16	5	3	[2o9e]
VVPIVGGIIGGLIYRTL	VL16	ELVLSAGFLLVIHGATD	ED16	5	3	[2o9e]
VPIVGGIIGGLIYRTLL	VL16	ELVLSAGFLLVIHGATD	ED16	5	3	[2o9e]
VPYIVAQFIGAXLGSLL	VL16	FTAEVVGTFILVFFGPG	FG16	2	0	[3ne2]
VIAQVVGGIVAAXXLYL	VL16	FRKLAAESFGTFWLVFG	FG16	2	0	[2o9e]
GXVIAQVVGGIVAAXXL	GL16	VEXXLSAGFLLVIHGAT	VT16	2	3	[2o9d, 2o9e]
GXVIAQVVGGIVAAXXL	GL16	VVELXLSAGFLLVIHGA	VA16	2	3	[2o9d, 2o9e, 2o9f, 2o9g, 1rc2, 3nka, 3nkc, 3nk5]
GLGIEIIGTLQLVLXVL	GL16	WVGPXIGXALAVLXYDF	WF16	3	5	[1fqy]
GXXIGAGLGSLLYDFXL	GL16	VEIFLTLQFVLCIFATY	VY16	5	3	[2b6p, 1ymg]
GXXIGAGLGSLLYDFXL	GL16	ATIVEIFLTLQXVLCIF	AF16	5	3	[2b6p, 1ymg]
GXVIAQVVGGIVAAXXL	GL16	GTFWLVFGGSGSAVLAA	GA16	2	0	[2o9e, 2o9f]
GLGIEIIGTLQLVLXVL	GL16	IXWVGPFIGXALAVLIY	IY16	3	5	[1fqy]
GXVIAQVVGGIVAAXXL	GL16	RKLAAESFGTFWLVFXG	RG16	2	0	[2o9e]
GLGIEIIGTLQLVLXVL	GL16	APXXIGLSVALGHLLAI	AI16	3	4	[1fqy]
GLFLEAFGTAILCLXVL	GL16	APFVIGIALLIAHLIXI	AI16	3	4	[2w1p]
GXVIAQVVGGIVAAXXL	GL16	AAEXFGTFWLVFGGXGS	AS16	2	0	[2o9d, 2o9e, 2abm, 2o9f, 2o9g, 1rc2, 3nka, 3nkc, 3nk5]
GXVIAQVVGGIVAAXXL	GL16	ALVVELVLSAGFLLVIH	AH16	2	3	[2o9e, 2o9f]
GXVIAQVVGGIVAAXXL	GL16	FGTFWLVFGGSGSAVLA	FA16	2	0	[2o9e, 2o9f]
GLGIEIIGTLQLVLXVL	GL16	VGXFIGXALAVLIYDFI	VI16	3	5	[1fqy]
GPXIGXALXVLIYDFXL	GL16	LGIEIIGTLQLVLCVLA	LA16	5	3	[1h6i]
GXVIAQVVGGIVAAXXL	GL16	AEXFGTFWLVFGGXGSA	AA16	2	0	[2o9e, 2o9f, 2abm]
GLFLEAFGTAILCLXVL	GL16	IYWLGPILGAFLAYSIW	IW16	3	5	[2w1p]
GLGIEIIGTLQLVLXVL	GL16	WXXWVGPFIGXALAVLI	WI16	3	5	[1fqy]
GLFLEAFGTAILCLXVL	GL16	WIXWLGPILGAFLAYSI	WI16	3	5	[2w1p]
GXVIAQVVGGIVAAXXL	GL16	LVVELVLSAGFLLVIXG	LG16	2	3	[2o9e, 2o9f, 2o9g, 1rc2, 3nka, 3nkc, 3nk5]
GXVIAQVVGGIVAAXXL	GL16	LXAEXFGTFWLVFGGXG	LG16	2	0	[2o9d, 2o9e, 2o9f, 2o9g, 3nka, 3nkc, 3nk5]
GPXIGXALXVLIYDFXL	GL16	GIEIIGTLQLVLCVLAT	GT16	5	3	[1j4n, 1h6i]
GXXIGAGLGSLLYDFXL	GL16	TIVEIFLTLQFVLCIFA	TA16	5	3	[2b6p, 1ymg]
GXXIGAGLGSLLYDFXL	GL16	IVEIFXTLQFVLCIFXT	IT16	5	3	[2b6p, 1ymg]
GPXIGXALXVLIYDFXL	GL16	IEIIXTLQLVLCVLATT	IT16	5	3	[1j4n]
GXVIAQVVGGIVAAXXL	GL16	SFGTFWLVFGGSGSAVL	SL16	2	0	[2o9e, 2o9f]
GXXIGAGLGSLLYDFXL	GL16	QATIVEIFLTLQXVLCI	QI16	5	3	[2b6p, 1ymg]
GXVIAQVVGGIVAAXXL	GL16	ESFGTFWLVFGGSGXAV	EV16	2	0	[2o9e, 2o9f]
GXVIAQVVGGIVAAXXL	GL16	KLAAESFGTFWLVFGGS	KS16	2	0	[2o9e]
GXVIAQVVGGIVAAXXL	GL16	SALVVELVLSAGFLXVI	SI16	2	3	[2o9e, 2o9f]
GXVIAQVVGGIVAAXXL	GL16	LSALVVELVLSAGFLLV	LV16	2	3	[2o9e, 2o9f]
GLGIEIIGTLQLVLXVL	GL16	FWVGPFIGXALAVLIYD	FD16	3	5	[1fqy]
GXVIAQVVGGIVAAXXL	GL16	FRKLAAESFGTFWLVFG	FG16	2	0	[2o9e]
GLGIEIIGTLQLVLXVL	GL16	SXPLAIGXSXALGHLXA	SA16	3	4	[1fqy]
GLGIEIIGTLQLVLXVL	GL16	NHWIFWVGPFIGGALAV	NV16	3	5	[1fqy]
GLGIEIIGTLQLVLXVL	GL16	HWIFWVGPFIGGALAVL	HL16	3	5	[1fqy]
VVELXLSAGFLLVIHGA	VA16	IAIGLAXTLIHLISIPV	IV16	3	4	[2o9e, 2o9f]
VVELXLSAGFLLVIHGA	VA16	YXXAQVVGGIVAAAXLY	YY16	3	2	[2o9e, 2o9f]
VVELXLSAGFLLVIHGA	VA16	LEQLWFFWVVPIVGXXI	LI16	3	5	[2o9e, 2o9f]
VVELXLSAGFLLVIHGA	VA16	LAFGLTVLTMAXAVGXI	LI16	3	1	[2o9e]
VVELXLSAGFLLVIHGA	VA16	LWFFWVVPIVGGIIGGL	LL16	3	5	[2o9e, 2o9f]
VVELXLSAGFLLVIHGA	VA16	GFAGVALAFGLTVLTMA	GA16	3	1	[2o9e, 2o9f]
VVXYVIAQVVGGIVAAA	VA16	GTFWLVFGGSGSAVLAA	GA16	2	0	[2o9e, 2o9f]
VVXYVIAQVVGGIVAAA	VA16	RKLAAESFGTFWLVFXG	RG16	2	0	[2o9e]
VVELXLSAGFLLVIHGA	VA16	APXAIGLAXTLIXLIXI	AI16	3	4	[2o9e, 2o9f, 2o9g, 1rc2, 3nkc, 3nk5]
VVELXLSAGFLLVIHGA	VA16	AFGLTVLTMAXAVGXIS	AS16	3	1	[2o9e]
VVXYVIAQVVGGIVAAA	VA16	AAEXFGTFWLVFGGXGS	AS16	2	0	[2o9d, 2o9e, 2o9f, 3nka, 3nk5]
VVELXLSAGFLLVIHGA	VA16	FAGVALAFGLTVLTMAF	FF16	3	1	[2o9e, 2o9f]
VVELXLSAGFLLVIHGA	VA16	GVALAXGLTVLTMAFAV	GV16	3	1	[2o9d, 2o9e, 2o9f, 2o9g, 1rc2, 3nka]
VVELXLSAGFLLVIHGA	VA16	ALAFGLTVLTMAFAVGH	AH16	3	1	[2o9e]
VVXYVIAQVVGGIVAAA	VA16	AEXFGTFWLVFGGXGSA	AA16	2	0	[2o9e, 2o9f]
VVELXLSAGFLLVIHGA	VA16	AXVVGGIVAXAXXYXIA	AA16	3	2	[2o9e, 2o9f]
VVELXLSAGFLLVIHGA	VA16	AGXAXAFGLTVLTMAFA	AA16	3	1	[2o9e, 2o9f]
VVXYVIAQVVGGIVAAA	VA16	FGTFWLVFGGSGSAVLA	FA16	2	0	[2o9e, 2o9f]
VIPFIVSQVAXAFCAAA	VA16	IAEFLGTGLLIFFGVGC	IC16	2	0	[1fx8, 1ldi, 1ldf, 1lda]
VVELXLSAGFLLVIHGA	VA16	WXFWVVPIVGGXIGGXI	WI16	3	5	[2o9d, 2o9e, 2o9f, 2o9g, 1rc2, 3nka, 3nkc, 3nk5]
VIPFIVSQVAXAFCAAA	VA16	CIAEFXGTGLLIFFGXG	CG16	2	0	[1fx8, 1ldi, 1ldf, 1lda]
VVELXLSAGFLLVIHGA	VA16	FAPIAIGLALTLIHLIS	FS16	3	4	[2o9e]
VVXYVIAQVVGGIVAAA	VA16	LXAEXFGTFWLVFGGXG	LG16	2	0	[2o9d, 2o9e, 2o9f, 3nka, 3nk5]
VVELXLSAGFLLVIHGA	VA16	IAQVVGGIVAAALLYLI	II16	3	2	[2o9e, 2o9f]
VVXYVIAQVVGGIVAAA	VA16	SFGTFWLVFGGSGSAVL	SL16	2	0	[2o9e, 2o9f]
VVXYVIAQVVGGIVAAA	VA16	ESFGTFWLVFGGSGXAV	EV16	2	0	[2o9e, 2o9f]
VVELXLSAGFLLVIHGA	VA16	PIAIGLAXTLIHLISIP	PP16	3	4	[2o9e, 2o9f]
VVELXLSAGFLLVIHGA	VA16	AIGLAXTLIHLISIPVT	AT16	3	4	[2o9e, 2o9f]
VVXYVIAQVVGGIVAAA	VA16	KLAAESFGTFWLVFGGS	KS16	2	0	[2o9e]
VVELXLSAGFLLVIHGA	VA16	EQLWFFWVVPIVGGIIG	EG16	3	5	[2o9e, 2o9f]
VVELXLSAGFLLVIHGA	VA16	FWVVPIVGGIIGGLIYR	FR16	3	5	[2o9d, 2o9e]
VVELXLSAGFLLVIHGA	VA16	QLWFFWVVPIXGGIXGG	QG16	3	5	[2o9e, 2o9f]
VVELXLSAGFLLVIHGA	VA16	WVVPIVGGIIGGLIYRT	WT16	3	5	[2o9d, 2o9e]
VVELXLSAGFLLVIHGA	VA16	PIVGGIIGGLIYRTLLE	PE16	3	5	[2o9e]
VVELXLSAGFLLVIHGA	VA16	FFWVVPIVGGIIGGLIY	FY16	3	5	[2o9d, 2o9e, 2o9f, 2o9g, 1rc2, 3nka, 3nkc, 3nk5]
VVXYVIAQVVGGIVAAA	VA16	FRKLAAESFGTFWLVFG	FG16	2	0	[2o9e]
VEXXLSAGFLLVIHGAT	VT16	IAIGLAXTLIHLISIPV	IV16	3	4	[2o9e]
VEXVITAILMGLILALT	VT16	VPLFGPIVGAIVGAFAY	VY16	3	5	[1fx8, 1ldi]
VEXXLSAGFLLVIHGAT	VT16	LEQLWFFWVVPIVGXXI	LI16	3	5	[2o9e]
VEXXLSAGFLLVIHGAT	VT16	LAFGLTVLTMAXAVGXI	LI16	3	1	[2o9e]
VEXXLSAGFLLVIHGAT	VT16	YXXAQVVGGIVAAAXLY	YY16	3	2	[2o9e]
VEXXLSAGFLLVIHGAT	VT16	GFAGVALAFGLTVLTMA	GA16	3	1	[2o9e]
VEXXLSAGFLLVIHGAT	VT16	LWFFWVVPIVGGIIGGL	LL16	3	5	[2o9e]
VEXVITAILMGLILALT	VT16	APLLIGLLIAVXGASMG	AG16	3	4	[1fx8, 1ldi]
VEXXLSAGFLLVIHGAT	VT16	APXAIGLAXTLIXLIXI	AI16	3	4	[2o9e]
VEXXLSAGFLLVIHGAT	VT16	FAGVALAFGLTVLTMAF	FF16	3	1	[2o9e]
VEXXLSAGFLLVIHGAT	VT16	GVALAXGLTVLTMAFAV	GV16	3	1	[2o9d, 2o9e]
VEXXLSAGFLLVIHGAT	VT16	AFGLTVLTMAXAVGXIS	AS16	3	1	[2o9e]
VEXXLSAGFLLVIHGAT	VT16	ALAFGLTVLTMAFAVGH	AH16	3	1	[2o9e]
VEXXLSAGFLLVIHGAT	VT16	AXVVGGIVAXAXXYXIA	AA16	3	2	[2o9e]
VEXXLSAGFLLVIHGAT	VT16	AGXAXAFGLTVLTMAFA	AA16	3	1	[2o9e]
VEXVITAILMGLILALT	VT16	LVPLFGPIVGAIVGAFA	LA16	3	5	[1fx8, 1ldi]
VEXVITAILMGLILALT	VT16	FGPIVGAIVGAFAYRKL	FL16	3	5	[1fx8, 1ldi]
VEXXLSAGFLLVIHGAT	VT16	WXFWVVPIVGGXIGGXI	WI16	3	5	[2o9d, 2o9e]
VEXXLSAGFLLVIHGAT	VT16	FAPIAIGLALTLIHLIS	FS16	3	4	[2o9e]
VEXXLSAGFLLVIHGAT	VT16	IAQVVGGIVAAALLYLI	II16	3	2	[2o9e]
VEXXLSAGFLLVIHGAT	VT16	PIAIGLAXTLIHLISIP	PP16	3	4	[2o9e]
VEXXLSAGFLLVIHGAT	VT16	EQLWFFWVVPIVGGIIG	EG16	3	5	[2o9e]
VEXXLSAGFLLVIHGAT	VT16	FFWVVPIVGGIIGGLIY	FY16	3	5	[2o9d, 2o9e]
VEXXLSAGFLLVIHGAT	VT16	QLWFFWVVPIXGGIXGG	QG16	3	5	[2o9e]
VEXXLSAGFLLVIHGAT	VT16	WVVPIVGGIIGGLIYRT	WT16	3	5	[2o9d, 2o9e]
VEXXLSAGFLLVIHGAT	VT16	FWVVPIVGGIIGGLIYR	FR16	3	5	[2o9d, 2o9e]
VEXXLSAGFLLVIHGAT	VT16	PIVGGIIGGLIYRTLLE	PE16	3	5	[2o9e]
VEXVITAILMGLILALT	VT16	PLFGPIVGAIVGAFAYR	PR16	3	5	[1fx8, 1ldi]
VEXVITAILMGLILALT	VT16	LFGPIVGAIVGAFAYRK	LK16	3	5	[1fx8, 1ldi]
VEXVITAILMGLILALT	VT16	GXIVGXIVGAFAYRKLI	GI16	3	5	[1fx8, 1ldi]
VEXXLSAGFLLVIHGAT	VT16	AIGLAXTLIHLISIPVT	AT16	3	4	[2o9e]
WXXWVGPVIGAXLGSLL	WL16	VEIFLTLQFVLCIFATY	VY16	5	3	[2b6p, 3m9i, 1ymg]
WVXWXGPIXGAXLAAIL	WL16	VVELILTFQLALCIFAS	VS16	5	3	[3d9s]
WXXWVGPVIGAXLGSLL	WL16	ATIVEIFLTLQXVLCIF	AF16	5	3	[2b6o, 2b6p, 3m9i, 2c32, 1ymg, 1sor]
WVXWXGPIXGAXLAAIL	WL16	AMVVELILTFQLXLCIF	AF16	5	3	[3d9s]
WXXWVGPVIGAXLGSLL	WL16	TIVEIFLTLQFVLCIFA	TA16	5	3	[2b6o, 2b6p, 3m9i, 2c32, 1ymg]
WXXWVGPVIGAXLGSLL	WL16	IVEIFXTLQFVLCIFXT	IT16	5	3	[2b6o, 2b6p, 3m9i, 2c32, 1ymg, 3j41]
WXXWVGPVIGAXLGSLL	WL16	QATIVEIFLTLQXVLCI	QI16	5	3	[2b6o, 2b6p, 3m9i, 2c32, 1ymg, 1sor]
WVXWXGPIXGAXLAAIL	WL16	QAMVVELILTFQLXLCI	QI16	5	3	[3d9s]
WXYWVGPIXGAXLAGXL	WL16	IAXAIGFSVAIGHLFAI	II16	5	4	[3gd8]
WXXWVGPVIGAXLGSLL	WL16	GQATIVEIFLTLQFVLC	GC16	5	3	[2b6o, 3m9i]
WXYWVGPIXGAXLAGXL	WL16	SXALAIGXSVAIGHLXA	SA16	5	4	[3gd8]
VEIFLTLQFVLCIFATY	VY16	YWVGPVIGAGLGSLLYD	YD16	3	5	[2b6p, 3m9i, 1ymg]
WVXWXGPIXGAXLAAIL	WL16	MVVELILTFQLALCIFA	MA16	5	3	[3d9s]
VEIFLTLQFVLCIFATY	VY16	WVGPXIGAGLGSLXYDF	WF16	3	5	[2b6p, 1ymg]
VXWXGXIVGXVLAAILY	VY16	VVELILTFQLALCIFAS	VS16	5	3	[3d9s]
VXWVGXVIGAXLGSLLY	VY16	ATIVEIFLTLQXVLCIF	AF16	5	3	[2b6o, 2b6p, 3m9i, 2c32, 1ymg, 1sor]
VXWXGXIVGXVLAAILY	VY16	AMVVELILTFQLXLCIF	AF16	5	3	[3d9s]
VPLFGPIVGAIVGAFAY	VY16	AVEMVITAIXMGLIXAL	AL16	5	3	[1fx8, 1ldi, 1ldf, 1lda]
VEIFLTLQFVLCIFATY	VY16	GSVALAVGFSLTLGHLF	GF16	3	4	[2b6p, 3m9i, 1ymg]
VPLFGPIVGAIVGAFAY	VY16	FAVEMVITAILMGLILA	FA16	5	3	[1fx8, 1ldi, 1lda]
VEIFLTLQFVLCIFATY	VY16	VALAVGFSLTLGHLFGM	VM16	3	4	[2b6p, 3m9i, 1ymg]
VEIFLTLQFVLCIFATY	VY16	SXXLAVGFSXTLGHLXG	SG16	3	4	[2b6p, 3m9i, 1ymg]
VXWVGXVIGAXLGSLLY	VY16	TIVEIFLTLQFVLCIFA	TA16	5	3	[2b6o, 2b6p, 3m9i, 2c32, 1ymg]
VXWXGXIVGXVLAAILY	VY16	QAMVVELILTFQLXLCI	QI16	5	3	[3d9s]
VXWVGXVIGAXLGSLLY	VY16	QATIVEIFLTLQXVLCI	QI16	5	3	[2b6o, 2b6p, 3m9i, 2c32, 1ymg, 1sor]
VXWVGXVIGAXLGSLLY	VY16	IVEIFXTLQFVLCIFXT	IT16	5	3	[2b6o, 2b6p, 3m9i, 2c32, 1ymg, 3j41]
VXWVGXVIGAXLGSLLY	VY16	GQATIVEIFLTLQFVLC	GC16	5	3	[2b6o, 3m9i]
VPLVAPCVGXVVFCQFY	VY16	FFNELILTGILLLVILV	FV16	5	3	[3c02]
VPLVAPCVGXVVFCQFY	VY16	FNELILTGILLLVILVV	FV16	5	3	[3c02]
VXWXGXIVGXVLAAILY	VY16	MVVELILTFQLALCIFA	MA16	5	3	[3d9s]
YWVGPVIGAGLGSLLYD	YD16	ATIVEIFLTLQXVLCIF	AF16	5	3	[2b6p, 3m9i, 1ymg]
YWVGPVIGAGLGSLLYD	YD16	TIVEIFLTLQFVLCIFA	TA16	5	3	[2b6p, 3m9i, 1ymg]
YWVGPVIGAGLGSLLYD	YD16	QATIVEIFLTLQXVLCI	QI16	5	3	[2b6p, 3m9i, 1ymg]
YWVGPVIGAGLGSLLYD	YD16	GQATIVEIFLTLQFVLC	GC16	5	3	[3m9i]
YWVGPVIGAGLGSLLYD	YD16	IVEIFXTLQFVLCIFXT	IT16	5	3	[2b6p, 3m9i, 1ymg]
WVGPXIGAGLGSLXYDF	WF16	ATIVEIFLTLQXVLCIF	AF16	5	3	[2b6p, 1ymg]
WVGPXIGXALAVLXYDF	WF16	LGIEIIGTLQLVLCVLA	LA16	5	3	[1fqy, 1h6i]
WVGPXIGAGLGSLXYDF	WF16	TIVEIFLTLQFVLCIFA	TA16	5	3	[2b6p, 1ymg]
WVGPXIGAGLGSLXYDF	WF16	QATIVEIFLTLQXVLCI	QI16	5	3	[2b6p, 1ymg]
WVGPXIGXALAVLXYDF	WF16	GIEIIGTLQLVLCVLAT	GT16	5	3	[1ih5, 1j4n, 1fqy, 1h6i]
WVGPXIGAGLGSLXYDF	WF16	IVEIFXTLQFVLCIFXT	IT16	5	3	[2b6p, 1ymg]
WVGPXIGXALAVLXYDF	WF16	IEIIXTLQLVLCVLATT	IT16	5	3	[1j4n]
WVPLVAPCVGSVVFCQF	WF16	FNELILTGILLLVILVV	FV16	5	3	[3c02]
WVPLVAPCVGSVVFCQF	WF16	FFNELILTGILLLVILV	FV16	5	3	[3c02]
IAIGLAXTLIHLISIPV	IV16	LAFGLTVLTMAXAVGXI	LI16	4	1	[2o9e]
ICYXVAQLLGAVAGAAV	IV16	IXAEFFAXLFYVFFGLG	IG16	2	0	[3m9i, 2b6p, 2c32, 1ymg]
ICYXVAQLLGAVAGAAV	IV16	RAIXAEFFAXLFYVFXG	RG16	2	0	[3m9i, 2b6p, 1ymg]
ICYXVAQLLGAVAGAAV	IV16	CAEFFASLFYVFFGLGA	CA16	2	0	[2b6p, 2c32, 1ymg, 3j41]
IAIGLAXTLIHLISIPV	IV16	GFAGVALAFGLTVLTMA	GA16	4	1	[2o9e, 2o9f]
IAIGLAXTLIHLISIPV	IV16	FAGVALAFGLTVLTMAF	FF16	4	1	[2o9e, 2o9f]
ICYXVAQLLGAVAGAAV	IV16	AEFFAXLFYVFFGLGAS	AS16	2	0	[2b6o, 3m9i, 2b6p]
IAIGLAXTLIHLISIPV	IV16	AFGLTVLTMAXAVGXIS	AS16	4	1	[2o9e]
IAIGLAXTLIHLISIPV	IV16	GVALAXGLTVLTMAFAV	GV16	4	1	[2o9e, 2o9f]
ICYXVAQLLGAVAGAAV	IV16	AIXAEFFAXLFYVFFGL	AL16	2	0	[3m9i, 2b6p, 1ymg]
ICYXVAQLLGAVAGAAV	IV16	FAEFFATLFYVFFGLGA	FA16	2	0	[2b6o, 3m9i, 1sor]
IAIGLAXTLIHLISIPV	IV16	AGXAXAFGLTVLTMAFA	AA16	4	1	[2o9e, 2o9f]
IAIGLAXTLIHLISIPV	IV16	ALVVELVLSAGFLLVIH	AH16	4	3	[2o9e, 2o9f]
IAIGLAXTLIHLISIPV	IV16	ALAFGLTVLTMAFAVGH	AH16	4	1	[2o9e]
IAIGLAXTLIHLISIPV	IV16	LVVELVLSAGFLLVIXG	LG16	4	3	[2o9e, 2o9f]
IAIGLAXTLIHLISIPV	IV16	LSALVVELVLSAGFLLV	LV16	4	3	[2o9e, 2o9f]
IAIGLAXTLIHLISIPV	IV16	ELVLSAGFLLVIHGATD	ED16	4	3	[2o9e]
IAIGLAXTLIHLISIPV	IV16	SALVVELVLSAGFLXVI	SI16	4	3	[2o9e, 2o9f]
CYXVAQLLGAVAGAAVL	CL16	IXAEFFAXLFYVFFGLG	IG16	2	0	[2b6p, 3m9i, 2c32, 1ymg]
CYXVAQLLGAVAGAAVL	CL16	RAIXAEFFAXLFYVFXG	RG16	2	0	[2b6p, 3m9i, 1ymg]
CYXVAQLLGAVAGAAVL	CL16	CAEFFASLFYVFFGLGA	CA16	2	0	[2b6p, 2c32, 1ymg, 3j41]
CYXVAQLLGAVAGAAVL	CL16	AIXAEFFAXLFYVFFGL	AL16	2	0	[2b6p, 3m9i, 1ymg]
CYXVAQLLGAVAGAAVL	CL16	AEFFAXLFYVFFGLGAS	AS16	2	0	[2b6o, 2b6p, 3m9i]
CYXVAQLLGAVAGAAVL	CL16	FAEFFATLFYVFFGLGA	FA16	2	0	[2b6o, 3m9i, 1sor]
YXXAQVVGGIVAAAXLY	YY16	GTFWLVFGGSGSAVLAA	GA16	2	0	[2o9e, 2o9f]
YXVAQLLGAVAGAAXLY	YY16	IXAEFFAXLFYVFFGLG	IG16	2	0	[3m9i, 2b6p, 1ymg]
YXXAQVVGGIVAAAXLY	YY16	RKLAAESFGTFWLVFXG	RG16	2	0	[2o9e]
YXVAQLLGAVAGAAXLY	YY16	RAIXAEFFAXLFYVFXG	RG16	2	0	[3m9i, 2b6p, 1ymg]
YXVAQLLGAVAGAAXLY	YY16	CAEFFASLFYVFFGLGA	CA16	2	0	[2b6p, 1ymg]
YXXAQVVGGIVAAAXLY	YY16	AAEXFGTFWLVFGGXGS	AS16	2	0	[2o9e, 2abm, 2o9f]
YXVAQLLGAVAGAAXLY	YY16	AEFFAXLFYVFFGLGAS	AS16	2	0	[2b6o, 3m9i, 2b6p]
YXXAQVVGGIVAAAXLY	YY16	ALVVELVLSAGFLLVIH	AH16	2	3	[2o9e, 2o9f]
YXVAQLLGAVAGAAXLY	YY16	AIXAEFFAXLFYVFFGL	AL16	2	0	[3m9i, 2b6p, 1ymg]
YXXAQVVGGIVAAAXLY	YY16	FGTFWLVFGGSGSAVLA	FA16	2	0	[2o9e, 2o9f]
YXVAQLLGAVAGAAXLY	YY16	FAEFFATLFYVFFGLGA	FA16	2	0	[2b6o, 3m9i]
YXXAQVVGGIVAAAXLY	YY16	AEXFGTFWLVFGGXGSA	AA16	2	0	[2o9e, 2o9f, 2abm]
YXXAQVVGGIVAAAXLY	YY16	LXAEXFGTFWLVFGGXG	LG16	2	0	[2o9e, 2o9f]
YXXAQVVGGIVAAAXLY	YY16	LVVELVLSAGFLLVIXG	LG16	2	3	[2o9e, 2o9f]
YXXAQVVGGIVAAAXLY	YY16	ESFGTFWLVFGGSGXAV	EV16	2	0	[2o9e, 2o9f]
YXXAQVVGGIVAAAXLY	YY16	SFGTFWLVFGGSGSAVL	SL16	2	0	[2o9e, 2o9f]
YXXAQVVGGIVAAAXLY	YY16	SALVVELVLSAGFLXVI	SI16	2	3	[2o9e, 2o9f]
YXXAQVVGGIVAAAXLY	YY16	KLAAESFGTFWLVFGGS	KS16	2	0	[2o9e]
YXXAQVVGGIVAAAXLY	YY16	LSALVVELVLSAGFLLV	LV16	2	3	[2o9e, 2o9f]
YXXAQVVGGIVAAAXLY	YY16	FRKLAAESFGTFWLVFG	FG16	2	0	[2o9e]
VAEFLATTLFXFISIGS	VS16	MYIIAQCVGAIVATAIL	ML16	0	2	[1ih5, 1fqy, 1h6i]
VAEFLAMILFXFXSIGS	VS16	MYIIAQCVGAIVATAIL	ML16	0	2	[1j4n]
VAEFLATTLFXFISIGS	VS16	YIIAQCVGAIVATAILS	YS16	0	2	[1ih5, 1h6i]
VAEFLATTLFXFISIGS	VS16	LMYIIAQCVGXIVATAI	LI16	0	2	[1ih5, 1fqy, 1h6i]
VVELILTFQLALCIFAS	VS16	QIAXAFGLXIGTLXQAL	QL16	3	1	[3d9s]
VKVSLAFGLSIATLAQS	VS16	RAVVAEFLATTLFXFIS	RS16	1	0	[1fqy]
VKVSLAFGLSIATLAQS	VS16	RAVVAEFLAMILFXFIS	RS16	1	0	[1j4n]
VVELILTFQLALCIFAS	VS16	IXXAFGLAIGTLXQALG	IG16	3	1	[3d9s]
VVAQLLGAVAGAAVLYS	VS16	IXAEFFAXLFYVFFGLG	IG16	2	0	[3m9i]
VAEFLATTLFXFISIGS	VS16	IIAQCXGAIVATAILSG	IG16	0	2	[1ih5, 1h6i]
VKVSLAFGLSIATLAQS	VS16	AVVAEFLATTLFXFIXI	AI16	1	0	[1fqy]
VKVSLAFGLSIATLAQS	VS16	APXXIGLSVALGHLLAI	AI16	1	4	[1fqy, 1h6i]
VKVSLAFGLSIATLAQS	VS16	AVVAEFLAXILFXXISI	AI16	1	0	[1j4n]
VVAQLLGAVAGAAVLYS	VS16	RAIXAEFFAXLFYVFXG	RG16	2	0	[3m9i]
VVAQLLGAVAGAAVLYS	VS16	AEFFAXLFYVFFGLGAS	AS16	2	0	[2b6o, 3m9i]
VVAQLLGAVAGAAVLYS	VS16	AIXAEFFAXLFYVFFGL	AL16	2	0	[3m9i]
VVAQLLGAVAGAAVLYS	VS16	FAEFFATLFYVFFGLGA	FA16	2	0	[2b6o, 3m9i]
VAEFLAMILFXFXSIGS	VS16	LRAIMYIIAQCVXAIVA	LA16	0	2	[1j4n]
VKVSLAFGLSIATLAQS	VS16	AEFLAMILFXFISIGSA	AA16	1	0	[1j4n]
VAEFLATTLFXFISIGS	VS16	AXXYXIAQXVGAXVATA	AA16	0	2	[1fqy, 1h6i]
VAEFLAMILFXFXSIGS	VS16	AXXYXIAQXVGAXVATA	AA16	0	2	[1j4n]
VKVSLAFGLSIATLAQS	VS16	AEFLATXLFXFISIGSA	AA16	1	0	[1fqy, 1h6i]
VVELILTFQLALCIFAS	VS16	SXALSIGLSXXLGHLXG	SG16	3	4	[3d9s]
VVELILTFQLALCIFAS	VS16	PALSIGXSVTLGHLXGI	PI16	3	4	[3d9s]
VAEFLAMILFXFXSIGS	VS16	IMYIIAQXVGAIVATAI	II16	0	2	[1j4n]
VAEFLAMILFXFXSIGS	VS16	KVSLAFGLSIATLAQSV	KV16	0	1	[1j4n]
VAEFLATTLFXFISIGS	VS16	KVSLAFGLSIATLAQSV	KV16	0	1	[1fqy, 1h6i]
VKVSLAFGLSIATLAQS	VS16	GPLAIGFSVALGHLLAI	GI16	1	4	[1j4n]
VAEFLATTLFXFISIGS	VS16	NVKVSLAFGLSIATLAQ	NQ16	0	1	[1ih5]
VAEFLATTLFXFISIGS	VS16	DNVKVSLAFGLSIATLA	DA16	0	1	[1ih5]
VAEFLAMILFXFXSIGS	VS16	RAIMYIIAQCVGAIVAT	RT16	0	2	[1j4n]
VGPFIGAAVAAAYHQYV	VV16	TALGAEIIGTFVLVYTV	TV16	5	3	[2b5f]
VGPFIGAAVAAAYHQYV	VV16	LGAEIIGTFVLVYTVFS	LS16	5	3	[2b5f]
VKVSLAFGLSIATLAQS	VS16	SXPLAIGXSXALGHLXA	SA16	1	4	[1j4n, 1fqy]
VGPFIGAAVAAAYHQYV	VV16	GAEIIGXFXLVYTVFSA	GA16	5	3	[2b5f]
VGPFIGAAVAAAYHQYV	VV16	ALGAEIIGTFVLVYTVF	AF16	5	3	[2b5f]
VAQLLGAVAGAAVLYSV	VV16	IXAEFFAXLFYVFFGLG	IG16	2	0	[2b6p, 3m9i, 1ymg]
VAQLLGAVAGAAVLYSV	VV16	RAIXAEFFAXLFYVFXG	RG16	2	0	[2b6p, 3m9i, 1ymg]
VAQLLGAVAGAAVLYSV	VV16	CAEFFASLFYVFFGLGA	CA16	2	0	[2b6p, 1ymg]
VAQLLGAVAGAAVLYSV	VV16	AEFFAXLFYVFFGLGAS	AS16	2	0	[2b6o, 3m9i, 2b6p]
VAQLLGAVAGAAVLYSV	VV16	AIXAEFFAXLFYVFFGL	AL16	2	0	[3m9i, 2b6p, 1ymg]
VAQLLGAVAGAAVLYSV	VV16	FAEFFATLFYVFFGLGA	FA16	2	0	[2b6o, 3m9i]
VYMIAQCLGAICGVGLV	VV16	AIAEFXATXLFLYITVA	AA16	2	0	[4jc6, 1z98, 3cn6, 4ia4, 3cll, 2b5f, 3cn5]
VYFFAQLLGAFVGTSTV	VV16	IGEFLGTFVLMFLGEGA	IA16	2	0	[3c02]
VGPFIGAAVAAAYHQYV	VV16	GTALGXEIIGTFVLVXT	GT16	5	3	[2b5f]
VYFFAQLLGAFVGTSTV	VV16	GEFLGTFVLMFLGEGAT	GT16	2	0	[3c02]
VYMIAQCLGAICGVGLV	VV16	AAIAEFIATLLFLYITV	AV16	2	0	[2b5f]
VYMIAQCLGAICGVGLV	VV16	AEFIATLLFLYITVATV	AV16	2	0	[2b5f]
VYMIAQCLGAICGVGLV	VV16	IAEFIATLLFLYITVAT	IT16	2	0	[4jc6, 1z98, 3cn6, 4ia4, 3cll, 2b5f, 3cn5]
VYMIAQCLGAICGVGLV	VV16	RAAIAEFIATLLFLYIT	RT16	2	0	[2b5f]
LAFGLTVLTMAXAVGXI	LI16	GTFWLVFGGSGSAVLAA	GA16	1	0	[2o9e]
LMYIIAQCVGXIVATAI	LI16	RAVVAEFLATTLFXFIS	RS16	2	0	[1ih5, 1fqy]
LAFGLTVLTMAXAVGXI	LI16	RKLAAESFGTFWLVFXG	RG16	1	0	[2o9e]
LMYIIAQCVGXIVATAI	LI16	AVVAEFLATTLFXFIXI	AI16	2	0	[1ih5, 1fqy]
LAFGLTVLTMAXAVGXI	LI16	APXAIGLAXTLIXLIXI	AI16	1	4	[2o9e]
LEQLWFFWVVPIVGXXI	LI16	ALVVELVLSAGFLLVIH	AH16	5	3	[2o9e, 2o9f]
LAFGLTVLTMAXAVGXI	LI16	ALVVELVLSAGFLLVIH	AH16	1	3	[2o9e]
LAFGLTVLTMAXAVGXI	LI16	FGTFWLVFGGSGSAVLA	FA16	1	0	[2o9e]
LAFGLTVLTMAXAVGXI	LI16	AAEXFGTFWLVFGGXGS	AS16	1	0	[2o9e]
LMYIIAQCVGXIVATAI	LI16	AEFLATXLFXFISIGSA	AA16	2	0	[1ih5, 1fqy, 1h6i]
LAFGLTVLTMAXAVGXI	LI16	AEXFGTFWLVFGGXGSA	AA16	1	0	[2o9e]
LAFGLTVLTMAXAVGXI	LI16	FAPIAIGLALTLIHLIS	FS16	1	4	[2o9e]
LAFGLTVLTMAXAVGXI	LI16	LXAEXFGTFWLVFGGXG	LG16	1	0	[2o9e]
LEQLWFFWVVPIVGXXI	LI16	LVVELVLSAGFLLVIXG	LG16	5	3	[2o9e, 2o9f]
LAFGLTVLTMAXAVGXI	LI16	LVVELVLSAGFLLVIXG	LG16	1	3	[2o9e]
LAFGLTVLTMAXAVGXI	LI16	ESFGTFWLVFGGSGXAV	EV16	1	0	[2o9e]
LAFGLTVLTMAXAVGXI	LI16	SFGTFWLVFGGSGSAVL	SL16	1	0	[2o9e]
LAFGLTVLTMAXAVGXI	LI16	PIAIGLAXTLIHLISIP	PP16	1	4	[2o9e]
LEQLWFFWVVPIVGXXI	LI16	SALVVELVLSAGFLXVI	SI16	5	3	[2o9e, 2o9f]
LAFGLTVLTMAXAVGXI	LI16	SALVVELVLSAGFLXVI	SI16	1	3	[2o9e]
LAFGLTVLTMAXAVGXI	LI16	KLAAESFGTFWLVFGGS	KS16	1	0	[2o9e]
LEQLWFFWVVPIVGXXI	LI16	LSALVVELVLSAGFLLV	LV16	5	3	[2o9e, 2o9f]
LAFGLTVLTMAXAVGXI	LI16	AIGLAXTLIHLISIPVT	AT16	1	4	[2o9e]
LAFGLTVLTMAXAVGXI	LI16	ELVLSAGFLLVIHGATD	ED16	1	3	[2o9e]
LEQLWFFWVVPIVGXXI	LI16	ELVLSAGFLLVIHGATD	ED16	5	3	[2o9e]
LAFGLTVLTMAXAVGXI	LI16	FRKLAAESFGTFWLVFG	FG16	1	0	[2o9e]
MYIIAQCVGAIVATAIL	ML16	RAVVAEFLATTLFXFIS	RS16	2	0	[1ih5, 1fqy]
MYIIAQCVGAIVATAIL	ML16	RAVVAEFLAMILFXFIS	RS16	2	0	[1j4n]
MYIIAQCVGAIVATAIL	ML16	AVVAEFLATTLFXFIXI	AI16	2	0	[1ih5, 1fqy]
MYIIAQCVGAIVATAIL	ML16	AVVAEFLAXILFXXISI	AI16	2	0	[1j4n]
MYIIAQCVGAIVATAIL	ML16	AEFLAMILFXFISIGSA	AA16	2	0	[1j4n]
MYIIAQCVGAIVATAIL	ML16	AEFLATXLFXFISIGSA	AA16	2	0	[1ih5, 1fqy, 1h6i]
YIIAQCVGAIVATAILS	YS16	RAVVAEFLATTLFXFIS	RS16	2	0	[1ih5]
YIIAQCVGAIVATAILS	YS16	AVVAEFLATTLFXFIXI	AI16	2	0	[1ih5]
YIIAQCVGAIVATAILS	YS16	AEFLATXLFXFISIGSA	AA16	2	0	[1ih5, 1h6i]
ISLCFGLSIATMVQCFG	IG16	LVELIITFQLVFTIFAS	LS16	1	3	[3gd8, 2d57, 2zz9]
IXXAFGLAIGTLXQALG	IG16	AMVVELILTFQLXLCIF	AF16	1	3	[3d9s]
ILTEAIGTFLLMLVIMG	IG16	AGLVIGLTVXGIITTXG	AG16	3	4	[3ne2]
IXXAFALAIAAVIYXLG	IG16	AGLVIGLTVXGIITTXG	AG16	1	4	[3ne2]
IIAQCXGAIVATAILSG	IG16	RAVVAEFLATTLFXFIS	RS16	2	0	[1ih5]
ILTEAIGTFLLMLVIMG	IG16	IYVIGPIVGAVXAAWLY	IY16	3	5	[3ne2]
IIAQCXGAIVATAILSG	IG16	AVVAEFLATTLFXFIXI	AI16	2	0	[1ih5]
ISLCFGLSIATMVQCFG	IG16	HGLLVELIITFQLVFTI	HI16	1	3	[3gd8, 2d57, 2zz9]
IXXAFALAIAAVIYXLG	IG16	AIXXAFALXIXAVIYXL	AL16	1	1	[3ne2]
ILTEAIGTFLLMLVIMG	IG16	AIXXAFALXIXAVIYXL	AL16	3	1	[3ne2]
ISLCFGLSIATMVQCFG	IG16	GLLVELIITFQLVFTIF	GF16	1	3	[3gd8, 2d57, 2zz9]
IXAEFFAXLFYVFFGLG	IG16	LQVALAFGLALATLVXA	LA16	0	1	[3m9i]
ISLCFGLSIATMVQCFG	IG16	LLVXLIITFQLVFTIFA	LA16	1	3	[3gd8, 2d57, 2zz9]
ISLCFGLSIATMVQCFG	IG16	VXYIXAQCLXAXIGAXI	VI16	1	2	[3gd8]
ISLCFGLSIATMVQCFG	IG16	FYIXAQXLGAIXGAGIL	FL16	1	2	[3gd8]
IXXAFGLAIGTLXQALG	IG16	SXALSIGLSXXLGHLXG	SG16	1	4	[3d9s]
IXAEFFAXLFYVFFGLG	IG16	AIXYXVAQLLGAXAXXA	AA16	0	2	[2b6p, 3m9i, 1ymg]
IIAQCXGAIVATAILSG	IG16	AEFLATXLFXFISIGSA	AA16	2	0	[1ih5, 1h6i]
IVSQVAGAFCAAALVYG	IG16	IAEFLGTGLLIFFGVGC	IC16	2	0	[1lda]
IVSQVAGAFCAAALVYG	IG16	CIAEFXGTGLLIFFGXG	CG16	2	0	[1lda]
ILTEAIGTFLLMLVIMG	IG16	FAIGMAFALAIAAVIYS	FS16	3	1	[3ne2]
IXXAFGLAIGTLXQALG	IG16	FAEFLATLXFVFFGLGS	FS16	1	0	[3d9s]
IXXAFALAIAAVIYXLG	IG16	FAIGMAFALAIAAVIYS	FS16	1	1	[3ne2]
IXXAFGLAIGTLXQALG	IG16	PALSIGXSVTLGHLXGI	PI16	1	4	[3d9s]
IXAEFFAXLFYVFFGLG	IG16	LRAICYXXAQLLGAVAG	LG16	0	2	[2b6p, 3m9i, 1ymg]
IXAEFFAXLFYVFFGLG	IG16	MVAQLLGAVAGAAVLYS	MS16	0	2	[2b6p, 1ymg]
ILTEAIGTFLLMLVIMG	IG16	TAEVVGTFILVFFGPGA	TA16	3	0	[3ne2]
IXXAFALAIAAVIYXLG	IG16	TAEVVGTFILVFFGPGA	TA16	1	0	[3ne2]
IXAEFFAXLFYVFFGLG	IG16	RAICYXXAQLLGAVAGA	RA16	0	2	[2b6p, 3m9i, 1ymg]
IXXAFALAIAAVIYXLG	IG16	QAILTEAIGTFLLMLVI	QI16	1	3	[3ne2]
IXXAFGLAIGTLXQALG	IG16	QAMVVELILTFQLXLCI	QI16	1	3	[3d9s]
IXXAFALAIAAVIYXLG	IG16	AILTEAIGTFLLMLVIM	AM16	1	3	[3ne2]
IXXAFALAIAAVIYXLG	IG16	LTEAIGTFLLMLVIMGV	LV16	1	3	[3ne2]
IXXAFALAIAAVIYXLG	IG16	FTAEVVGTFILVFFGPG	FG16	1	0	[3ne2]
ILTEAIGTFLLMLVIMG	IG16	FTAEVVGTFILVFFGPG	FG16	3	0	[3ne2]
ILTEAIGTFLLMLVIMG	IG16	PIYVIGPIVGAVAAAXL	PL16	3	5	[3ne2]
TALGAEIIGTFVLVYTV	TV16	ALGAEIIGTFVLVYTVF	AF16	3	3	[1z98, 3cn6, 4jc6, 4ia4, 3cll, 2b5f, 3cn5]
TALGAEIIGTFVLVYTV	TV16	LGAEIIGTFVLVYTVFS	LS16	3	3	[1z98, 3cn6, 4jc6, 4ia4, 3cll, 2b5f, 3cn5]
TALGAEIIGTFVLVYTV	TV16	GAEIIGXFXLVYTVFSA	GA16	3	3	[1z98, 3cn6, 4jc6, 4ia4, 3cll, 2b5f, 3cn5]
IXXAFGLAIGTLXQALG	IG16	MVVELILTFQLALCIFA	MA16	1	3	[3d9s]
TALGAEIIGTFVLVYTV	TV16	APLXIGFAVFMVHLATI	AI16	3	4	[1z98, 3cn6, 4jc6, 4ia4, 3cll, 2b5f, 3cn5]
TALGAEIIGTFVLVYTV	TV16	WIFWVGPFIGAAVAAAY	WY16	3	5	[1z98, 3cn6, 4jc6, 4ia4, 3cll, 2b5f, 3cn5]
TALGAEIIGTFVLVYTV	TV16	WVGPFIGAAVAAAYHQY	WY16	3	5	[2b5f]
TALGAEIIGTFVLVYTV	TV16	IFWVGPFIGAAVAAAYH	IH16	3	5	[1z98, 3cn6, 4jc6, 4ia4, 3cll, 2b5f, 3cn5]
TALGAEIIGTFVLVYTV	TV16	IAWAFGGMIFVLVYXTA	IA16	3	1	[1z98, 3cn6, 4jc6, 4ia4, 3cll, 2b5f, 3cn5]
TALGAEIIGTFVLVYTV	TV16	GIAWAFGGMIFVLVYCT	GT16	3	1	[1z98, 3cn6, 4jc6, 4ia4, 3cll, 2b5f, 3cn5]
TALGAEIIGTFVLVYTV	TV16	AEFIATLLFLYITVATV	AV16	3	0	[2b5f]
TALGAEIIGTFVLVYTV	TV16	AAIAEFIATLLFLYITV	AV16	3	0	[2b5f]
TALGAEIIGTFVLVYTV	TV16	IAEFIATLLFLYITVAT	IT16	3	0	[1z98, 3cn6, 4jc6, 4ia4, 3cll, 2b5f, 3cn5]
TALGAEIIGTFVLVYTV	TV16	LAPLPIGFAVFMVHLAT	LT16	3	4	[2b5f]
TALGAEIIGTFVLVYTV	TV16	AIAEFXATXLFLYITVA	AA16	3	0	[1z98, 3cn6, 4jc6, 4ia4, 3cll, 2b5f, 3cn5]
TALGAEIIGTFVLVYTV	TV16	DDQWIFWVGPFIGAAVA	DA16	3	5	[2b5f]
TALGAEIIGTFVLVYTV	TV16	DQWIFWVGPFIGAAVAA	DA16	3	5	[2b5f]
TALGAEIIGTFVLVYTV	TV16	RAAIAEFIATLLFLYIT	RT16	3	0	[2b5f]
TALGAEIIGTFVLVYTV	TV16	LGIAWAFGGMIFVLVYC	LC16	3	1	[2b5f]
TALGAEIIGTFVLVYTV	TV16	FWVGPFIGAAVAAAYHQ	FQ16	3	5	[2b5f]
TALGAEIIGTFVLVYTV	TV16	QWIFWVGPFIGAAXAAA	QA16	3	5	[2b5f]
ALGAEIIGTFVLVYTVF	AF16	GAEIIGXFXLVYTVFSA	GA16	3	3	[1z98, 3cn6, 4jc6, 4ia4, 3cll, 2b5f, 3cn5]
AMVVELILTFQLXLCIF	AF16	QIAXAFGLXIGTLXQAL	QL16	3	1	[3d9s]
ALGAEIIGTFVLVYTVF	AF16	LGAEIIGTFVLVYTVFS	LS16	3	3	[1z98, 3cn6, 4jc6, 4ia4, 3cll, 2b5f, 3cn5]
ALGAEIIGTFVLVYTVF	AF16	APLXIGFAVFMVHLATI	AI16	3	4	[1z98, 3cn6, 4jc6, 4ia4, 3cll, 2b5f, 3cn5]
ATIVEIFLTLQXVLCIF	AF16	GSVALAVGFSLTLGHLF	GF16	3	4	[2b6p, 3m9i, 1ymg]
ALGAEIIGTFVLVYTVF	AF16	AIAEFXATXLFLYITVA	AA16	3	0	[1z98, 3cn6, 4jc6, 4ia4, 3cll, 2b5f, 3cn5]
AMVVELILTFQLXLCIF	AF16	SXALSIGLSXXLGHLXG	SG16	3	4	[3d9s]
ATIVEIFLTLQXVLCIF	AF16	SXXLAVGFSXTLGHLXG	SG16	3	4	[2b6o, 2b6p, 3m9i, 2c32, 1ymg]
ATIVEIFLTLQXVLCIF	AF16	VALAVGFSLTLGHLFGM	VM16	3	4	[2b6o, 2b6p, 3m9i, 2c32, 1ymg, 1sor]
ALGAEIIGTFVLVYTVF	AF16	IFWVGPFIGAAVAAAYH	IH16	3	5	[1z98, 3cn6, 4jc6, 4ia4, 3cll, 2b5f, 3cn5]
ALGAEIIGTFVLVYTVF	AF16	IAWAFGGMIFVLVYXTA	IA16	3	1	[1z98, 3cn6, 4jc6, 4ia4, 3cll, 2b5f, 3cn5]
AMVVELILTFQLXLCIF	AF16	PALSIGXSVTLGHLXGI	PI16	3	4	[3d9s]
ALGAEIIGTFVLVYTVF	AF16	WIFWVGPFIGAAVAAAY	WY16	3	5	[1z98, 3cn6, 4jc6, 4ia4, 3cll, 2b5f, 3cn5]
ALGAEIIGTFVLVYTVF	AF16	WVGPFIGAAVAAAYHQY	WY16	3	5	[2b5f]
ALGAEIIGTFVLVYTVF	AF16	GTALGXEIIGTFVLVXT	GT16	3	3	[2b5f]
ALGAEIIGTFVLVYTVF	AF16	GIAWAFGGMIFVLVYCT	GT16	3	1	[1z98, 3cn6, 4jc6, 4ia4, 3cll, 2b5f, 3cn5]
ALGAEIIGTFVLVYTVF	AF16	AAIAEFIATLLFLYITV	AV16	3	0	[2b5f]
ALGAEIIGTFVLVYTVF	AF16	AEFIATLLFLYITVATV	AV16	3	0	[2b5f]
ALGAEIIGTFVLVYTVF	AF16	LAPLPIGFAVFMVHLAT	LT16	3	4	[2b5f]
ALGAEIIGTFVLVYTVF	AF16	IAEFIATLLFLYITVAT	IT16	3	0	[1z98, 3cn6, 4jc6, 4ia4, 3cll, 2b5f, 3cn5]
ALGAEIIGTFVLVYTVF	AF16	DQWIFWVGPFIGAAVAA	DA16	3	5	[2b5f]
ALGAEIIGTFVLVYTVF	AF16	DDQWIFWVGPFIGAAVA	DA16	3	5	[2b5f]
ALGAEIIGTFVLVYTVF	AF16	RAAIAEFIATLLFLYIT	RT16	3	0	[2b5f]
ALGAEIIGTFVLVYTVF	AF16	LGIAWAFGGMIFVLVYC	LC16	3	1	[2b5f]
ALGAEIIGTFVLVYTVF	AF16	FWVGPFIGAAVAAAYHQ	FQ16	3	5	[2b5f]
ALGAEIIGTFVLVYTVF	AF16	QWIFWVGPFIGAAXAAA	QA16	3	5	[2b5f]
LGAEIIGTFVLVYTVFS	LS16	APLXIGFAVFMVHLATI	AI16	3	4	[1z98, 3cn6, 4jc6, 4ia4, 3cll, 2b5f, 3cn5]
LGAEIIGTFVLVYTVFS	LS16	AIAEFXATXLFLYITVA	AA16	3	0	[1z98, 3cn6, 4jc6, 4ia4, 3cll, 2b5f, 3cn5]
LGAEIIGTFVLVYTVFS	LS16	WIFWVGPFIGAAVAAAY	WY16	3	5	[1z98, 3cn6, 4jc6, 4ia4, 3cll, 2b5f, 3cn5]
LGAEIIGTFVLVYTVFS	LS16	WVGPFIGAAVAAAYHQY	WY16	3	5	[2b5f]
LGAEIIGTFVLVYTVFS	LS16	IFWVGPFIGAAVAAAYH	IH16	3	5	[1z98, 3cn6, 4jc6, 4ia4, 3cll, 2b5f, 3cn5]
LGAEIIGTFVLVYTVFS	LS16	IAWAFGGMIFVLVYXTA	IA16	3	1	[1z98, 3cn6, 4jc6, 4ia4, 3cll, 2b5f, 3cn5]
LGAEIIGTFVLVYTVFS	LS16	GTALGXEIIGTFVLVXT	GT16	3	3	[2b5f]
LGAEIIGTFVLVYTVFS	LS16	GIAWAFGGMIFVLVYCT	GT16	3	1	[1z98, 3cn6, 4jc6, 4ia4, 3cll, 2b5f, 3cn5]
LGAEIIGTFVLVYTVFS	LS16	AAIAEFIATLLFLYITV	AV16	3	0	[2b5f]
LGAEIIGTFVLVYTVFS	LS16	AEFIATLLFLYITVATV	AV16	3	0	[2b5f]
LGAEIIGTFVLVYTVFS	LS16	IAEFIATLLFLYITVAT	IT16	3	0	[1z98, 3cn6, 4jc6, 4ia4, 3cll, 2b5f, 3cn5]
LGAEIIGTFVLVYTVFS	LS16	LAPLPIGFAVFMVHLAT	LT16	3	4	[2b5f]
LVELIITFQLVFTIFAS	LS16	LISLCFGLSIATMVQCF	LF16	3	1	[3gd8, 2d57, 2zz9]
LGAEIIGTFVLVYTVFS	LS16	DDQWIFWVGPFIGAAVA	DA16	3	5	[2b5f]
LGAEIIGTFVLVYTVFS	LS16	DQWIFWVGPFIGAAVAA	DA16	3	5	[2b5f]
LGAEIIGTFVLVYTVFS	LS16	RAAIAEFIATLLFLYIT	RT16	3	0	[2b5f]
LGAEIIGTFVLVYTVFS	LS16	LGIAWAFGGMIFVLVYC	LC16	3	1	[2b5f]
LGAEIIGTFVLVYTVFS	LS16	FWVGPFIGAAVAAAYHQ	FQ16	3	5	[2b5f]
LGAEIIGTFVLVYTVFS	LS16	QWIFWVGPFIGAAXAAA	QA16	3	5	[2b5f]
GEFVGTFLFLWSAFVIA	GA16	MISFGFGFGVMVGVFIT	MT16	0	1	[2w2e, 3zoj, 2w1p]
GEFVGTFLFLWSAFVIA	GA16	ISFGFGFGVMVGVFITY	IY16	0	1	[2w2e, 3zoj, 2w1p]
GFAGVALAFGLTVLTMA	GA16	RKLAAESFGTFWLVFXG	RG16	1	0	[2o9e]
GAEIIGXFXLVYTVFSA	GA16	APLXIGFAVFMVHLATI	AI16	3	4	[1z98, 3cn6, 4jc6, 4ia4, 3cll, 2b5f, 3cn5]
GFAGVALAFGLTVLTMA	GA16	APXAIGLAXTLIXLIXI	AI16	1	4	[2o9e, 2o9f]
GTFWLVFGGSGSAVLAA	GA16	FAGVALAFGLTVLTMAF	FF16	0	1	[2o9e, 2o9f]
GTFWLVFGGSGSAVLAA	GA16	GVALAXGLTVLTMAFAV	GV16	0	1	[2o9e, 2o9f]
GFAGVALAFGLTVLTMA	GA16	ALVVELVLSAGFLLVIH	AH16	1	3	[2o9e, 2o9f]
GTFWLVFGGSGSAVLAA	GA16	ALAFGLTVLTMAFAVGH	AH16	0	1	[2o9e]
GEFVGTFLFLWSAFVIA	GA16	LMAFTQIVAGXAAAXXA	LA16	0	2	[2w2e, 3zoj, 2w1p]
GFAGVALAFGLTVLTMA	GA16	FGTFWLVFGGSGSAVLA	FA16	1	0	[2o9e, 2o9f]
GEFVGTFLFLWSAFVIA	GA16	AFTQIVAGXAXAGXASA	AA16	0	2	[2w1p]
GAEIIGXFXLVYTVFSA	GA16	AIAEFXATXLFLYITVA	AA16	3	0	[1z98, 3cn6, 4jc6, 4ia4, 3cll, 2b5f, 3cn5]
GTFWLVFGGSGSAVLAA	GA16	AGXAXAFGLTVLTMAFA	AA16	0	1	[2o9e, 2o9f]
GFAGVALAFGLTVLTMA	GA16	AEXFGTFWLVFGGXGSA	AA16	1	0	[2o9e, 2o9f]
GTFWLVFGGSGSAVLAA	GA16	AXVVGGIVAXAXXYXIA	AA16	0	2	[2o9e, 2o9f]
GFAGVALAFGLTVLTMA	GA16	AAEXFGTFWLVFGGXGS	AS16	1	0	[2o9e, 2o9f]
GTFWLVFGGSGSAVLAA	GA16	AFGLTVLTMAXAVGXIS	AS16	0	1	[2o9e]
GAEIIGXFXLVYTVFSA	GA16	WIFWVGPFIGAAVAAAY	WY16	3	5	[1z98, 3cn6, 4jc6, 4ia4, 3cll, 2b5f, 3cn5]
GAEIIGXFXLVYTVFSA	GA16	WVGPFIGAAVAAAYHQY	WY16	3	5	[2b5f]
GAEIIGXFXLVYTVFSA	GA16	IFWVGPFIGAAVAAAYH	IH16	3	5	[1z98, 3cn6, 4jc6, 4ia4, 3cll, 2b5f, 3cn5]
GAEIIGXFXLVYTVFSA	GA16	IAWAFGGMIFVLVYXTA	IA16	3	1	[1z98, 3cn6, 4jc6, 4ia4, 3cll, 2b5f, 3cn5]
GEFVGTFLFLWSAFVIA	GA16	ILMAFTQIVAGXAAAXA	IA16	0	2	[2w2e, 3zoj, 2w1p]
GAEIIGXFXLVYTVFSA	GA16	GIAWAFGGMIFVLVYCT	GT16	3	1	[1z98, 3cn6, 4jc6, 4ia4, 3cll, 2b5f, 3cn5]
GAEIIGXFXLVYTVFSA	GA16	GTALGXEIIGTFVLVXT	GT16	3	3	[2b5f]
GEFVGTFLFLWSAFVIA	GA16	MAFTQIVAGMAAAGAAS	MS16	0	2	[2w1p]
GFAGVALAFGLTVLTMA	GA16	FAPIAIGLALTLIHLIS	FS16	1	4	[2o9e]
GFAGVALAFGLTVLTMA	GA16	LVVELVLSAGFLLVIXG	LG16	1	3	[2o9e, 2o9f]
GFAGVALAFGLTVLTMA	GA16	LXAEXFGTFWLVFGGXG	LG16	1	0	[2o9e, 2o9f]
GTFWLVFGGSGSAVLAA	GA16	AKEVVGYVIAQVVGGIV	AV16	0	2	[2o9e]
GAEIIGXFXLVYTVFSA	GA16	AEFIATLLFLYITVATV	AV16	3	0	[2b5f]
GAEIIGXFXLVYTVFSA	GA16	AAIAEFIATLLFLYITV	AV16	3	0	[2b5f]
GTFWLVFGGSGSAVLAA	GA16	KEVVGYVIAQVVGGIVA	KA16	0	2	[2o9e]
GTFWLVFGGSGSAVLAA	GA16	EVVGYVIAQVVGGIVAA	EA16	0	2	[2o9e]
GTFWLVFGGSGSAVLAA	GA16	IAQVVGGIVAAALLYLI	II16	0	2	[2o9e, 2o9f]
GFAGVALAFGLTVLTMA	GA16	SFGTFWLVFGGSGSAVL	SL16	1	0	[2o9e, 2o9f]
GFAGVALAFGLTVLTMA	GA16	ESFGTFWLVFGGSGXAV	EV16	1	0	[2o9e, 2o9f]
GFAGVALAFGLTVLTMA	GA16	PIAIGLAXTLIHLISIP	PP16	1	4	[2o9e, 2o9f]
GAEIIGXFXLVYTVFSA	GA16	LAPLPIGFAVFMVHLAT	LT16	3	4	[2b5f]
GFAGVALAFGLTVLTMA	GA16	AIGLAXTLIHLISIPVT	AT16	1	4	[2o9e, 2o9f]
GFAGVALAFGLTVLTMA	GA16	KLAAESFGTFWLVFGGS	KS16	1	0	[2o9e]
GFAGVALAFGLTVLTMA	GA16	SALVVELVLSAGFLXVI	SI16	1	3	[2o9e, 2o9f]
GFAGVALAFGLTVLTMA	GA16	ELVLSAGFLLVIHGATD	ED16	1	3	[2o9e]
GAEIIGXFXLVYTVFSA	GA16	IAEFIATLLFLYITVAT	IT16	3	0	[1z98, 3cn6, 4jc6, 4ia4, 3cll, 2b5f, 3cn5]
GFAGVALAFGLTVLTMA	GA16	FRKLAAESFGTFWLVFG	FG16	1	0	[2o9e]
GAEIIGXFXLVYTVFSA	GA16	DQWIFWVGPFIGAAVAA	DA16	3	5	[2b5f]
GAEIIGXFXLVYTVFSA	GA16	DDQWIFWVGPFIGAAVA	DA16	3	5	[2b5f]
GAEIIGXFXLVYTVFSA	GA16	RAAIAEFIATLLFLYIT	RT16	3	0	[2b5f]
GAEIIGXFXLVYTVFSA	GA16	LGIAWAFGGMIFVLVYC	LC16	3	1	[2b5f]
GEFVGTFLFLWSAFVIA	GA16	FTQIVAGMAAAGAASAM	FM16	0	2	[2w1p]
GAEIIGXFXLVYTVFSA	GA16	FWVGPFIGAAVAAAYHQ	FQ16	3	5	[2b5f]
GAEIIGXFXLVYTVFSA	GA16	QWIFWVGPFIGAAXAAA	QA16	3	5	[2b5f]
AGLVIGLTVXGIITTXG	AG16	AIXXAFALXIXAVIYXL	AL16	4	1	[3ne2]
APLLIGLLIAVXGASMG	AG16	AVEMVITAIXMGLIXAL	AL16	4	3	[1fx8, 1ldi, 1ldf, 1lda]
APLLIGLLIAVXGASMG	AG16	FAVEMVITAILMGLILA	FA16	4	3	[1fx8, 1ldi, 1lda]
ALVYMIAQCLGAICGVG	AG16	AIAEFXATXLFLYITVA	AA16	2	0	[4jc6, 1z98, 3cn6, 4ia4, 3cll, 2b5f, 3cn5]
AGLVIGLTVXGIITTXG	AG16	FAIGMAFALAIAAVIYS	FS16	4	1	[3ne2]
APLLIGLLIAVXGASMG	AG16	EISVIXGLGVAMAIYLT	ET16	4	1	[1fx8, 1ldi, 1ldf, 1lda]
APLLIGLLIAVXGASMG	AG16	ISVIXGLGVAMAIYXTA	IA16	4	1	[1fx8, 1ldi, 1ldf, 1lda]
AGLVIGLTVXGIITTXG	AG16	TAEVVGTFILVFFGPGA	TA16	4	0	[3ne2]
AGLVIGLTVXGIITTXG	AG16	QAILTEAIGTFLLMLVI	QI16	4	3	[3ne2]
ALVYMIAQCLGAICGVG	AG16	AEFIATLLFLYITVATV	AV16	2	0	[2b5f]
ALVYMIAQCLGAICGVG	AG16	AAIAEFIATLLFLYITV	AV16	2	0	[2b5f]
ALVYMIAQCLGAICGVG	AG16	IAEFIATLLFLYITVAT	IT16	2	0	[4jc6, 1z98, 3cn6, 4ia4, 3cll, 2b5f, 3cn5]
AGLVIGLTVXGIITTXG	AG16	AILTEAIGTFLLMLVIM	AM16	4	3	[3ne2]
AGLVIGLTVXGIITTXG	AG16	LTEAIGTFLLMLVIMGV	LV16	4	3	[3ne2]
AGLVIGLTVXGIITTXG	AG16	FTAEVVGTFILVFFGPG	FG16	4	0	[3ne2]
ALVYMIAQCLGAICGVG	AG16	RAAIAEFIATLLFLYIT	RT16	2	0	[2b5f]
LWFFWVVPIVGGIIGGL	LL16	ALVVELVLSAGFLLVIH	AH16	5	3	[2o9e, 2o9f]
LVYMIAQCLGAICGVGL	LL16	AIAEFXATXLFLYITVA	AA16	2	0	[4jc6, 1z98, 3cn6, 4ia4, 3cll, 2b5f, 3cn5]
LWFFWVVPIVGGIIGGL	LL16	LVVELVLSAGFLLVIXG	LG16	5	3	[2o9e, 2o9f]
LVYMIAQCLGAICGVGL	LL16	AEFIATLLFLYITVATV	AV16	2	0	[2b5f]
LVYMIAQCLGAICGVGL	LL16	AAIAEFIATLLFLYITV	AV16	2	0	[2b5f]
LVYMIAQCLGAICGVGL	LL16	IAEFIATLLFLYITVAT	IT16	2	0	[4jc6, 1z98, 3cn6, 4ia4, 3cll, 2b5f, 3cn5]
LWFFWVVPIVGGIIGGL	LL16	SALVVELVLSAGFLXVI	SI16	5	3	[2o9e, 2o9f]
LWFFWVVPIVGGIIGGL	LL16	LSALVVELVLSAGFLLV	LV16	5	3	[2o9e, 2o9f]
LVYMIAQCLGAICGVGL	LL16	RAAIAEFIATLLFLYIT	RT16	2	0	[2b5f]
LWFFWVVPIVGGIIGGL	LL16	ELVLSAGFLLVIHGATD	ED16	5	3	[2o9e]
QIAXAFGLXIGTLXQAL	QL16	SXALSIGLSXXLGHLXG	SG16	1	4	[3d9s]
QIAXAFGLXIGTLXQAL	QL16	FAEFLATLXFVFFGLGS	FS16	1	0	[3d9s]
QIAXAFGLXIGTLXQAL	QL16	PALSIGXSVTLGHLXGI	PI16	1	4	[3d9s]
QIAXAFGLXIGTLXQAL	QL16	QAMVVELILTFQLXLCI	QI16	1	3	[3d9s]
QIAXAFGLXIGTLXQAL	QL16	MVVELILTFQLALCIFA	MA16	1	3	[3d9s]
RAVVAEFLAMILFXFIS	RS16	LRAIMYIIAQCVXAIVA	LA16	0	2	[1j4n]
RAVVAEFLATTLFXFIS	RS16	AXXYXIAQXVGAXVATA	AA16	0	2	[1fqy]
RAVVAEFLAMILFXFIS	RS16	AXXYXIAQXVGAXVATA	AA16	0	2	[1j4n]
RAVVAEFLAMILFXFIS	RS16	IMYIIAQXVGAIVATAI	II16	0	2	[1j4n]
RAVVAEFLAMILFXFIS	RS16	KVSLAFGLSIATLAQSV	KV16	0	1	[1j4n]
RAVVAEFLATTLFXFIS	RS16	KVSLAFGLSIATLAQSV	KV16	0	1	[1fqy]
RAVVAEFLATTLFXFIS	RS16	NVKVSLAFGLSIATLAQ	NQ16	0	1	[1ih5]
RAVVAEFLATTLFXFIS	RS16	DNVKVSLAFGLSIATLA	DA16	0	1	[1ih5]
RAVVAEFLAMILFXFIS	RS16	RAIMYIIAQCVGAIVAT	RT16	0	2	[1j4n]
APFVIGIALLIAHLIXI	AI16	MISFGFGFGVMVGVFIT	MT16	4	1	[2w2e, 3zoj, 2w1p]
APFVIGIALLIAHLIXI	AI16	ISFGFGFGVMVGVFITY	IY16	4	1	[2w2e, 3zoj, 2w1p]
APXAIGLAXTLIXLIXI	AI16	FAGVALAFGLTVLTMAF	FF16	4	1	[2o9e, 2o9f]
APXAIGLAXTLIXLIXI	AI16	GVALAXGLTVLTMAFAV	GV16	4	1	[2o9e, 2o9f, 2o9g, 1rc2, 3nkc, 3nk5]
APXAIGLAXTLIXLIXI	AI16	ALVVELVLSAGFLLVIH	AH16	4	3	[2o9e, 2o9f]
APXAIGLAXTLIXLIXI	AI16	ALAFGLTVLTMAFAVGH	AH16	4	1	[2o9e]
APXAIGLAXTLIXLIXI	AI16	AFGLTVLTMAXAVGXIS	AS16	4	1	[2o9e]
APXAIGLAXTLIXLIXI	AI16	AAEXFGTFWLVFGGXGS	AS16	4	0	[1rc2, 3nk5]
AVVAEFLAXILFXXISI	AI16	LRAIMYIIAQCVXAIVA	LA16	0	2	[1j4n]
APXXIGLSVALGHLLAI	AI16	LGIEIIGTLQLVLCVLA	LA16	4	3	[1fqy, 1h6i]
APFVIGIALLIAHLIXI	AI16	FLEAFGTAILCLTVLML	FL16	4	3	[2w2e, 3zoj, 2w1p]
AVVAEFLATTLFXFIXI	AI16	AXXYXIAQXVGAXVATA	AA16	0	2	[1fqy]
APXAIGLAXTLIXLIXI	AI16	AGXAXAFGLTVLTMAFA	AA16	4	1	[2o9e, 2o9f]
AVVAEFLAXILFXXISI	AI16	AXXYXIAQXVGAXVATA	AA16	0	2	[1j4n]
APLXIGFAVFMVHLATI	AI16	AIAEFXATXLFLYITVA	AA16	4	0	[4jc6, 3cn6, 1z98, 4ia4, 3cll, 2b5f, 3cn5]
APXAIGLAXTLIXLIXI	AI16	LXAEXFGTFWLVFGGXG	LG16	4	0	[3nk5]
APXAIGLAXTLIXLIXI	AI16	LVVELVLSAGFLLVIXG	LG16	4	3	[2o9e, 2o9f, 2o9g, 1rc2, 3nkc, 3nk5]
APLXIGFAVFMVHLATI	AI16	IAWAFGGMIFVLVYXTA	IA16	4	1	[4jc6, 3cn6, 1z98, 4ia4, 3cll, 2b5f, 3cn5]
APXXIGLSVALGHLLAI	AI16	GIEIIGTLQLVLCVLAT	GT16	4	3	[1ih5, 1fqy, 1h6i]
APLXIGFAVFMVHLATI	AI16	GTALGXEIIGTFVLVXT	GT16	4	3	[2b5f]
APLXIGFAVFMVHLATI	AI16	GIAWAFGGMIFVLVYCT	GT16	4	1	[4jc6, 3cn6, 1z98, 4ia4, 3cll, 2b5f, 3cn5]
APLXIGFAVFMVHLATI	AI16	AAIAEFIATLLFLYITV	AV16	4	0	[2b5f]
APLXIGFAVFMVHLATI	AI16	AEFIATLLFLYITVATV	AV16	4	0	[2b5f]
AVVAEFLAXILFXXISI	AI16	IMYIIAQXVGAIVATAI	II16	0	2	[1j4n]
APFVIGIALLIAHLIXI	AI16	LFLEAFGTAILCLTVLM	LM16	4	3	[2w2e, 3zoj, 2w1p]
APXXIGLSVALGHLLAI	AI16	KVSLAFGLSIATLAQSV	KV16	4	1	[1fqy, 1h6i]
AVVAEFLATTLFXFIXI	AI16	KVSLAFGLSIATLAQSV	KV16	0	1	[1fqy]
AVVAEFLAXILFXXISI	AI16	KVSLAFGLSIATLAQSV	KV16	0	1	[1j4n]
APLXIGFAVFMVHLATI	AI16	IAEFIATLLFLYITVAT	IT16	4	0	[4jc6, 3cn6, 1z98, 4ia4, 3cll, 2b5f, 3cn5]
APXAIGLAXTLIXLIXI	AI16	SALVVELVLSAGFLXVI	SI16	4	3	[2o9e, 2o9f]
APXAIGLAXTLIXLIXI	AI16	LSALVVELVLSAGFLLV	LV16	4	3	[2o9e, 2o9f]
APXAIGLAXTLIXLIXI	AI16	ELVLSAGFLLVIHGATD	ED16	4	3	[2o9e]
APXXIGLSVALGHLLAI	AI16	DNVKVSLAFGLSIATLA	DA16	4	1	[1ih5]
AVVAEFLATTLFXFIXI	AI16	DNVKVSLAFGLSIATLA	DA16	0	1	[1ih5]
APXXIGLSVALGHLLAI	AI16	NVKVSLAFGLSIATLAQ	NQ16	4	1	[1ih5]
AVVAEFLATTLFXFIXI	AI16	NVKVSLAFGLSIATLAQ	NQ16	0	1	[1ih5]
APLXIGFAVFMVHLATI	AI16	RAAIAEFIATLLFLYIT	RT16	4	0	[2b5f]
AVVAEFLAXILFXXISI	AI16	RAIMYIIAQCVGAIVAT	RT16	0	2	[1j4n]
APLXIGFAVFMVHLATI	AI16	LGIAWAFGGMIFVLVYC	LC16	4	1	[2b5f]
APFVIGIALLIAHLIXI	AI16	RGLFLEAFGTAILCLTV	RV16	4	3	[2w1p]
AIXYXVAQLLGAXAXXA	AA16	CAEFFASLFYVFFGLGA	CA16	2	0	[2b6p, 1ymg]
AEXFGTFWLVFGGXGSA	AA16	FAGVALAFGLTVLTMAF	FF16	0	1	[2o9e, 2o9f]
AXVVGGIVAXAXXYXIA	AA16	RKLAAESFGTFWLVFXG	RG16	2	0	[2o9e]
AGXAXAFGLTVLTMAFA	AA16	RKLAAESFGTFWLVFXG	RG16	1	0	[2o9e]
AIXYXVAQLLGAXAXXA	AA16	RAIXAEFFAXLFYVFXG	RG16	2	0	[2b6p, 3m9i, 1ymg]
AEXFGTFWLVFGGXGSA	AA16	GVALAXGLTVLTMAFAV	GV16	0	1	[2o9e, 2o9f, 2abm]
AGXAXAFGLTVLTMAFA	AA16	AAEXFGTFWLVFGGXGS	AS16	1	0	[2o9e, 2o9f]
AXVVGGIVAXAXXYXIA	AA16	AAEXFGTFWLVFGGXGS	AS16	2	0	[2o9e, 2o9f]
AEXFGTFWLVFGGXGSA	AA16	AFGLTVLTMAXAVGXIS	AS16	0	1	[2o9e]
AIXYXVAQLLGAXAXXA	AA16	AEFFAXLFYVFFGLGAS	AS16	2	0	[2b6p, 3m9i]
AXVVGGIVAXAXXYXIA	AA16	ALVVELVLSAGFLLVIH	AH16	2	3	[2o9e, 2o9f]
AGXAXAFGLTVLTMAFA	AA16	ALVVELVLSAGFLLVIH	AH16	1	3	[2o9e, 2o9f]
AEXFGTFWLVFGGXGSA	AA16	ALAFGLTVLTMAFAVGH	AH16	0	1	[2o9e]
AIXYXVAQLLGAXAXXA	AA16	FAEFFATLFYVFFGLGA	FA16	2	0	[3m9i]
AGXAXAFGLTVLTMAFA	AA16	FGTFWLVFGGSGSAVLA	FA16	1	0	[2o9e, 2o9f]
AXVVGGIVAXAXXYXIA	AA16	FGTFWLVFGGSGSAVLA	FA16	2	0	[2o9e, 2o9f]
AEFLAMILFXFISIGSA	AA16	LRAIMYIIAQCVXAIVA	LA16	0	2	[1j4n]
AIXYXVAQLLGAXAXXA	AA16	AIXAEFFAXLFYVFFGL	AL16	2	0	[2b6p, 3m9i, 1ymg]
AGXAXAFGLTVLTMAFA	AA16	FAPIAIGLALTLIHLIS	FS16	1	4	[2o9e]
AGXAXAFGLTVLTMAFA	AA16	LVVELVLSAGFLLVIXG	LG16	1	3	[2o9e, 2o9f]
AXVVGGIVAXAXXYXIA	AA16	LXAEXFGTFWLVFGGXG	LG16	2	0	[2o9e, 2o9f]
AXVVGGIVAXAXXYXIA	AA16	LVVELVLSAGFLLVIXG	LG16	2	3	[2o9e, 2o9f]
AGXAXAFGLTVLTMAFA	AA16	LXAEXFGTFWLVFGGXG	LG16	1	0	[2o9e, 2o9f]
AIAEFXATXLFLYITVA	AA16	LRALVYMIAQCLXAICG	LG16	0	2	[2b5f]
AIAEFXATXLFLYITVA	AA16	IAWAFGGMIFVLVYXTA	IA16	0	1	[3cn6, 4jc6, 1z98, 4ia4, 3cll, 2b5f, 3cn5]
AIAEFXATXLFLYITVA	AA16	GIAWAFGGMIFVLVYCT	GT16	0	1	[3cn6, 4jc6, 1z98, 4ia4, 3cll, 2b5f, 3cn5]
AIAEFXATXLFLYITVA	AA16	GTALGXEIIGTFVLVXT	GT16	0	3	[2b5f]
AEXFGTFWLVFGGXGSA	AA16	KEVVGYVIAQVVGGIVA	KA16	0	2	[2o9e]
AEXFGTFWLVFGGXGSA	AA16	EVVGYVIAQVVGGIVAA	EA16	0	2	[2o9e]
AEXFGTFWLVFGGXGSA	AA16	AKEVVGYVIAQVVGGIV	AV16	0	2	[2o9e]
AEXFGTFWLVFGGXGSA	AA16	IAQVVGGIVAAALLYLI	II16	0	2	[2o9e, 2o9f]
AEFLAMILFXFISIGSA	AA16	IMYIIAQXVGAIVATAI	II16	0	2	[1j4n]
AGXAXAFGLTVLTMAFA	AA16	SFGTFWLVFGGSGSAVL	SL16	1	0	[2o9e, 2o9f]
AXVVGGIVAXAXXYXIA	AA16	SFGTFWLVFGGSGSAVL	SL16	2	0	[2o9e, 2o9f]
AXVVGGIVAXAXXYXIA	AA16	ESFGTFWLVFGGSGXAV	EV16	2	0	[2o9e, 2o9f]
AGXAXAFGLTVLTMAFA	AA16	ESFGTFWLVFGGSGXAV	EV16	1	0	[2o9e, 2o9f]
AIAEFXATXLFLYITVA	AA16	LAPLPIGFAVFMVHLAT	LT16	0	4	[2b5f]
AFTQIVAGXAXAGXASA	AA16	MSGEFVGTFLFLWSAFV	MV16	2	0	[2w1p]
AGXAXAFGLTVLTMAFA	AA16	PIAIGLAXTLIHLISIP	PP16	1	4	[2o9e, 2o9f]
AGXAXAFGLTVLTMAFA	AA16	AIGLAXTLIHLISIPVT	AT16	1	4	[2o9e, 2o9f]
AEFLATXLFXFISIGSA	AA16	KVSLAFGLSIATLAQSV	KV16	0	1	[1fqy, 1h6i]
AEFLAMILFXFISIGSA	AA16	KVSLAFGLSIATLAQSV	KV16	0	1	[1j4n]
AXVVGGIVAXAXXYXIA	AA16	KLAAESFGTFWLVFGGS	KS16	2	0	[2o9e]
AGXAXAFGLTVLTMAFA	AA16	KLAAESFGTFWLVFGGS	KS16	1	0	[2o9e]
AXVVGGIVAXAXXYXIA	AA16	SALVVELVLSAGFLXVI	SI16	2	3	[2o9e, 2o9f]
AFTQIVAGXAXAGXASA	AA16	SGEFVGTFLFLWSAXVI	SI16	2	0	[2w1p]
AGXAXAFGLTVLTMAFA	AA16	SALVVELVLSAGFLXVI	SI16	1	3	[2o9e, 2o9f]
AXVVGGIVAXAXXYXIA	AA16	LSALVVELVLSAGFLLV	LV16	2	3	[2o9e, 2o9f]
AXVVGGIVAXAXXYXIA	AA16	FRKLAAESFGTFWLVFG	FG16	2	0	[2o9e]
AGXAXAFGLTVLTMAFA	AA16	FRKLAAESFGTFWLVFG	FG16	1	0	[2o9e]
AEFLATXLFXFISIGSA	AA16	NVKVSLAFGLSIATLAQ	NQ16	0	1	[1ih5]
AGXAXAFGLTVLTMAFA	AA16	ELVLSAGFLLVIHGATD	ED16	1	3	[2o9e]
AEFLATXLFXFISIGSA	AA16	DNVKVSLAFGLSIATLA	DA16	0	1	[1ih5]
AEFLAMILFXFISIGSA	AA16	RAIMYIIAQCVGAIVAT	RT16	0	2	[1j4n]
AIAEFXATXLFLYITVA	AA16	LGIAWAFGGMIFVLVYC	LC16	0	1	[2b5f]
AIAEFXATXLFLYITVA	AA16	RALVYMIAQCLGAICGV	RV16	0	2	[2b5f]
AIAEFXATXLFLYITVA	AA16	YMIAQCLGAICGVGLVK	YK16	0	2	[2b5f]
AIAEFXATXLFLYITVA	AA16	IAQCLGAICGVGLVKAF	IF16	0	2	[2b5f]
MISFGFGFGVMVGVFIT	MT16	MSGEFVGTFLFLWSAFV	MV16	1	0	[2w2e, 2w1p]
MISFGFGFGVMVGVFIT	MT16	SGEFVGTFLFLWSAXVI	SI16	1	0	[2w2e, 3zoj, 2w1p]
AIAEFXATXLFLYITVA	AA16	MIAQCLGAICGVGLVKA	MA16	0	2	[2b5f]
IXWVGPFIGXALAVLIY	IY16	LGIEIIGTLQLVLCVLA	LA16	5	3	[1fqy, 1h6i]
IXWVGPFIGXALAVLIY	IY16	GIEIIGTLQLVLCVLAT	GT16	5	3	[1ih5, 1j4n, 1fqy, 1h6i]
IYVIGPIVGAVXAAWLY	IY16	QAILTEAIGTFLLMLVI	QI16	5	3	[3ne2]
IXWVGPIIGAVLAGXLY	IY16	IAXAIGFSVAIGHLFAI	II16	5	4	[3gd8]
ISFGFGFGVMVGVFITY	IY16	MSGEFVGTFLFLWSAFV	MV16	1	0	[2w2e, 2w1p]
ISFGFGFGVMVGVFITY	IY16	SGEFVGTFLFLWSAXVI	SI16	1	0	[2w2e, 3zoj, 2w1p]
IYVIGPIVGAVXAAWLY	IY16	AILTEAIGTFLLMLVIM	AM16	5	3	[3ne2]
IYVIGPIVGAVXAAWLY	IY16	LTEAIGTFLLMLVIMGV	LV16	5	3	[3ne2]
IXWVGPIIGAVLAGXLY	IY16	SXALAIGXSVAIGHLXA	SA16	5	4	[3gd8]
IXWVGPFIGXALAVLIY	IY16	IEIIXTLQLVLCVLATT	IT16	5	3	[1j4n]
RKLAAESFGTFWLVFXG	RG16	FAGVALAFGLTVLTMAF	FF16	0	1	[2o9e]
RKLAAESFGTFWLVFXG	RG16	GVALAXGLTVLTMAFAV	GV16	0	1	[2o9e]
RKLAAESFGTFWLVFXG	RG16	ALAFGLTVLTMAFAVGH	AH16	0	1	[2o9e]
RKLAAESFGTFWLVFXG	RG16	AFGLTVLTMAXAVGXIS	AS16	0	1	[2o9e]
RAIXAEFFAXLFYVFXG	RG16	LQVALAFGLALATLVXA	LA16	0	1	[3m9i]
RAIXAEFFAXLFYVFXG	RG16	LRAICYXXAQLLGAVAG	LG16	0	2	[2b6p, 3m9i, 1ymg]
RAIXAEFFAXLFYVFXG	RG16	MVAQLLGAVAGAAVLYS	MS16	0	2	[2b6p, 1ymg]
RAIXAEFFAXLFYVFXG	RG16	RAICYXXAQLLGAVAGA	RA16	0	2	[2b6p, 3m9i, 1ymg]
RKLAAESFGTFWLVFXG	RG16	KEVVGYVIAQVVGGIVA	KA16	0	2	[2o9e]
RKLAAESFGTFWLVFXG	RG16	EVVGYVIAQVVGGIVAA	EA16	0	2	[2o9e]
RKLAAESFGTFWLVFXG	RG16	IAQVVGGIVAAALLYLI	II16	0	2	[2o9e]
RKLAAESFGTFWLVFXG	RG16	AKEVVGYVIAQVVGGIV	AV16	0	2	[2o9e]
AIXAEFFAXLFYVFFGL	AL16	LQVALAFGLALATLVXA	LA16	0	1	[3m9i]
AVEMVITAIXMGLIXAL	AL16	LVPLFGPIVGAIVGAFA	LA16	3	5	[1fx8, 1ldi, 1ldf, 1lda]
AVEMVITAIXMGLIXAL	AL16	FGPIVGAIVGAFAYRKL	FL16	3	5	[1fx8, 1ldi, 1ldf, 1lda]
AIXXAFALXIXAVIYXL	AL16	FAIGMAFALAIAAVIYS	FS16	1	1	[3ne2]
AIXAEFFAXLFYVFFGL	AL16	LRAICYXXAQLLGAVAG	LG16	0	2	[3m9i, 2b6p, 1ymg]
AIXAEFFAXLFYVFFGL	AL16	RAICYXXAQLLGAVAGA	RA16	0	2	[3m9i, 2b6p, 1ymg]
AIXAEFFAXLFYVFFGL	AL16	MVAQLLGAVAGAAVLYS	MS16	0	2	[2b6p, 1ymg]
AIXXAFALXIXAVIYXL	AL16	TAEVVGTFILVFFGPGA	TA16	1	0	[3ne2]
AIXXAFALXIXAVIYXL	AL16	QAILTEAIGTFLLMLVI	QI16	1	3	[3ne2]
AVEMVITAIXMGLIXAL	AL16	PLFGPIVGAIVGAFAYR	PR16	3	5	[1fx8, 1ldi, 1ldf, 1lda]
AIXXAFALXIXAVIYXL	AL16	LTEAIGTFLLMLVIMGV	LV16	1	3	[3ne2]
AIXXAFALXIXAVIYXL	AL16	AILTEAIGTFLLMLVIM	AM16	1	3	[3ne2]
AVEMVITAIXMGLIXAL	AL16	LFGPIVGAIVGAFAYRK	LK16	3	5	[1fx8, 1ldi, 1ldf, 1lda]
AIXXAFALXIXAVIYXL	AL16	FTAEVVGTFILVFFGPG	FG16	1	0	[3ne2]
AVEMVITAIXMGLIXAL	AL16	GXIVGXIVGAFAYRKLI	GI16	3	5	[1fx8, 1ldi, 1ldf, 1lda]
CAEFFASLFYVFFGLGA	CA16	MVAQLLGAVAGAAVLYS	MS16	0	2	[2b6p, 1ymg]
CAEFFASLFYVFFGLGA	CA16	RAICYXXAQLLGAVAGA	RA16	0	2	[2b6p, 1ymg]
CAEFFASLFYVFFGLGA	CA16	LRAICYXXAQLLGAVAG	LG16	0	2	[2b6p, 1ymg]
AAEXFGTFWLVFGGXGS	AS16	GVALAXGLTVLTMAFAV	GV16	0	1	[2o9d, 2o9e, 2abm, 2o9f, 2o9g, 1rc2, 3nka, 3nkc, 3nk5]
AAEXFGTFWLVFGGXGS	AS16	FAGVALAFGLTVLTMAF	FF16	0	1	[2o9e, 2o9f]
AFGLTVLTMAXAVGXIS	AS16	ALVVELVLSAGFLLVIH	AH16	1	3	[2o9e]
AAEXFGTFWLVFGGXGS	AS16	ALAFGLTVLTMAFAVGH	AH16	0	1	[2o9e]
AFGLTVLTMAXAVGXIS	AS16	FGTFWLVFGGSGSAVLA	FA16	1	0	[2o9e]
AEFFAXLFYVFFGLGAS	AS16	LQVALAFGLALATLVXA	LA16	0	1	[2b6o, 3m9i]
AFGLTVLTMAXAVGXIS	AS16	FAPIAIGLALTLIHLIS	FS16	1	4	[2o9e]
AFGLTVLTMAXAVGXIS	AS16	LVVELVLSAGFLLVIXG	LG16	1	3	[2o9e]
AFGLTVLTMAXAVGXIS	AS16	LXAEXFGTFWLVFGGXG	LG16	1	0	[2o9e]
AEFFAXLFYVFFGLGAS	AS16	LRAICYXXAQLLGAVAG	LG16	0	2	[3m9i, 2b6p]
AEFFAXLFYVFFGLGAS	AS16	MVAQLLGAVAGAAVLYS	MS16	0	2	[2b6p]
AEFFAXLFYVFFGLGAS	AS16	RAICYXXAQLLGAVAGA	RA16	0	2	[3m9i, 2b6p]
AAEXFGTFWLVFGGXGS	AS16	AKEVVGYVIAQVVGGIV	AV16	0	2	[2o9e]
AAEXFGTFWLVFGGXGS	AS16	KEVVGYVIAQVVGGIVA	KA16	0	2	[2o9e]
AAEXFGTFWLVFGGXGS	AS16	EVVGYVIAQVVGGIVAA	EA16	0	2	[2o9e]
AFGLTVLTMAXAVGXIS	AS16	SFGTFWLVFGGSGSAVL	SL16	1	0	[2o9e]
AFGLTVLTMAXAVGXIS	AS16	AIGLAXTLIHLISIPVT	AT16	1	4	[2o9e]
AFGLTVLTMAXAVGXIS	AS16	ESFGTFWLVFGGSGXAV	EV16	1	0	[2o9e]
AAEXFGTFWLVFGGXGS	AS16	IAQVVGGIVAAALLYLI	II16	0	2	[2o9e, 2o9f]
AFGLTVLTMAXAVGXIS	AS16	KLAAESFGTFWLVFGGS	KS16	1	0	[2o9e]
AFGLTVLTMAXAVGXIS	AS16	SALVVELVLSAGFLXVI	SI16	1	3	[2o9e]
AFGLTVLTMAXAVGXIS	AS16	PIAIGLAXTLIHLISIP	PP16	1	4	[2o9e]
AFGLTVLTMAXAVGXIS	AS16	ELVLSAGFLLVIHGATD	ED16	1	3	[2o9e]
AFGLTVLTMAXAVGXIS	AS16	FRKLAAESFGTFWLVFG	FG16	1	0	[2o9e]
FAGVALAFGLTVLTMAF	FF16	FGTFWLVFGGSGSAVLA	FA16	1	0	[2o9e, 2o9f]
FAGVALAFGLTVLTMAF	FF16	ALVVELVLSAGFLLVIH	AH16	1	3	[2o9e, 2o9f]
FAGVALAFGLTVLTMAF	FF16	FAPIAIGLALTLIHLIS	FS16	1	4	[2o9e]
FAGVALAFGLTVLTMAF	FF16	LVVELVLSAGFLLVIXG	LG16	1	3	[2o9e, 2o9f]
FAGVALAFGLTVLTMAF	FF16	LXAEXFGTFWLVFGGXG	LG16	1	0	[2o9e, 2o9f]
FAGVALAFGLTVLTMAF	FF16	SFGTFWLVFGGSGSAVL	SL16	1	0	[2o9e, 2o9f]
FAGVALAFGLTVLTMAF	FF16	PIAIGLAXTLIHLISIP	PP16	1	4	[2o9e, 2o9f]
FAGVALAFGLTVLTMAF	FF16	ESFGTFWLVFGGSGXAV	EV16	1	0	[2o9e, 2o9f]
FAGVALAFGLTVLTMAF	FF16	AIGLAXTLIHLISIPVT	AT16	1	4	[2o9e, 2o9f]
FAGVALAFGLTVLTMAF	FF16	SALVVELVLSAGFLXVI	SI16	1	3	[2o9e, 2o9f]
FAGVALAFGLTVLTMAF	FF16	KLAAESFGTFWLVFGGS	KS16	1	0	[2o9e]
FAGVALAFGLTVLTMAF	FF16	ELVLSAGFLLVIHGATD	ED16	1	3	[2o9e]
FAGVALAFGLTVLTMAF	FF16	FRKLAAESFGTFWLVFG	FG16	1	0	[2o9e]
GVALAXGLTVLTMAFAV	GV16	ALVVELVLSAGFLLVIH	AH16	1	3	[2o9e, 2o9f]
GVALAXGLTVLTMAFAV	GV16	FGTFWLVFGGSGSAVLA	FA16	1	0	[2o9e, 2o9f]
GVALAXGLTVLTMAFAV	GV16	LVVELVLSAGFLLVIXG	LG16	1	3	[2o9e, 2o9f, 2o9g, 1rc2, 3nka]
GVALAXGLTVLTMAFAV	GV16	LXAEXFGTFWLVFGGXG	LG16	1	0	[2o9d, 2o9e, 2o9f, 2o9g, 3nka, 3nkc, 3nk5]
GVALAXGLTVLTMAFAV	GV16	FAPIAIGLALTLIHLIS	FS16	1	4	[2o9e]
GVALAXGLTVLTMAFAV	GV16	SFGTFWLVFGGSGSAVL	SL16	1	0	[2o9e, 2o9f]
GVALAXGLTVLTMAFAV	GV16	AIGLAXTLIHLISIPVT	AT16	1	4	[2o9e, 2o9f]
GVALAXGLTVLTMAFAV	GV16	ESFGTFWLVFGGSGXAV	EV16	1	0	[2o9e, 2o9f]
GVALAXGLTVLTMAFAV	GV16	PIAIGLAXTLIHLISIP	PP16	1	4	[2o9e, 2o9f]
GVALAXGLTVLTMAFAV	GV16	KLAAESFGTFWLVFGGS	KS16	1	0	[2o9e]
GVALAXGLTVLTMAFAV	GV16	SALVVELVLSAGFLXVI	SI16	1	3	[2o9e, 2o9f]
GVALAXGLTVLTMAFAV	GV16	ELVLSAGFLLVIHGATD	ED16	1	3	[2o9e]
GVALAXGLTVLTMAFAV	GV16	FRKLAAESFGTFWLVFG	FG16	1	0	[2o9e]
ALAFGLTVLTMAFAVGH	AH16	FGTFWLVFGGSGSAVLA	FA16	1	0	[2o9e]
ALVVELVLSAGFLLVIH	AH16	FAPIAIGLALTLIHLIS	FS16	3	4	[2o9e]
ALAFGLTVLTMAFAVGH	AH16	FAPIAIGLALTLIHLIS	FS16	1	4	[2o9e]
ALAFGLTVLTMAFAVGH	AH16	LXAEXFGTFWLVFGGXG	LG16	1	0	[2o9e]
ALAFGLTVLTMAFAVGH	AH16	LVVELVLSAGFLLVIXG	LG16	1	3	[2o9e]
ALVVELVLSAGFLLVIH	AH16	WXFWVVPIVGGXIGGXI	WI16	3	5	[2o9e, 2o9f]
ALVVELVLSAGFLLVIH	AH16	IAQVVGGIVAAALLYLI	II16	3	2	[2o9e, 2o9f]
ALAFGLTVLTMAFAVGH	AH16	SFGTFWLVFGGSGSAVL	SL16	1	0	[2o9e]
ALAFGLTVLTMAFAVGH	AH16	PIAIGLAXTLIHLISIP	PP16	1	4	[2o9e]
ALVVELVLSAGFLLVIH	AH16	PIAIGLAXTLIHLISIP	PP16	3	4	[2o9e, 2o9f]
ALAFGLTVLTMAFAVGH	AH16	AIGLAXTLIHLISIPVT	AT16	1	4	[2o9e]
ALVVELVLSAGFLLVIH	AH16	AIGLAXTLIHLISIPVT	AT16	3	4	[2o9e, 2o9f]
ALAFGLTVLTMAFAVGH	AH16	ESFGTFWLVFGGSGXAV	EV16	1	0	[2o9e]
ALVVELVLSAGFLLVIH	AH16	EQLWFFWVVPIVGGIIG	EG16	3	5	[2o9e, 2o9f]
ALAFGLTVLTMAFAVGH	AH16	KLAAESFGTFWLVFGGS	KS16	1	0	[2o9e]
ALAFGLTVLTMAFAVGH	AH16	SALVVELVLSAGFLXVI	SI16	1	3	[2o9e]
ALVVELVLSAGFLLVIH	AH16	FFWVVPIVGGIIGGLIY	FY16	3	5	[2o9e, 2o9f]
ALVVELVLSAGFLLVIH	AH16	FWVVPIVGGIIGGLIYR	FR16	3	5	[2o9e]
ALVVELVLSAGFLLVIH	AH16	WVVPIVGGIIGGLIYRT	WT16	3	5	[2o9e]
ALVVELVLSAGFLLVIH	AH16	PIVGGIIGGLIYRTLLE	PE16	3	5	[2o9e]
ALVVELVLSAGFLLVIH	AH16	QLWFFWVVPIXGGIXGG	QG16	3	5	[2o9e, 2o9f]
ALAFGLTVLTMAFAVGH	AH16	ELVLSAGFLLVIHGATD	ED16	1	3	[2o9e]
ALAFGLTVLTMAFAVGH	AH16	FRKLAAESFGTFWLVFG	FG16	1	0	[2o9e]
HGLLVELIITFQLVFTI	HI16	LISLCFGLSIATMVQCF	LF16	3	1	[3gd8, 2d57, 2zz9, 3iyz]
HGLLVELIITFQLVFTI	HI16	VLISLCFGLSIATMVQC	VC16	3	1	[3iyz]
GSVALAVGFSLTLGHLF	GF16	LQVALAFGLALATLVXA	LA16	4	1	[3m9i]
GSVALAVGFSLTLGHLF	GF16	TIVEIFLTLQFVLCIFA	TA16	4	3	[2b6p, 3m9i, 1ymg]
GSVALAVGFSLTLGHLF	GF16	QATIVEIFLTLQXVLCI	QI16	4	3	[2b6p, 3m9i, 1ymg]
GSVALAVGFSLTLGHLF	GF16	IVEIFXTLQFVLCIFXT	IT16	4	3	[2b6p, 3m9i, 1ymg]
GLLVELIITFQLVFTIF	GF16	LISLCFGLSIATMVQCF	LF16	3	1	[3gd8, 2d57, 2zz9]
GSVALAVGFSLTLGHLF	GF16	GQATIVEIFLTLQFVLC	GC16	4	3	[3m9i]
LQVALAFGLALATLVXA	LA16	FAEFFATLFYVFFGLGA	FA16	1	0	[2b6o, 3m9i]
LVPLFGPIVGAIVGAFA	LA16	FAVEMVITAILMGLILA	FA16	5	3	[1fx8, 1ldi, 1lda]
LQVALAFGLALATLVXA	LA16	VALAVGFSLTLGHLFGM	VM16	1	4	[2b6o, 3m9i]
LGIEIIGTLQLVLCVLA	LA16	VGXFIGXALAVLIYDFI	VI16	3	5	[1fqy, 1h6i]
LQVALAFGLALATLVXA	LA16	SXXLAVGFSXTLGHLXG	SG16	1	4	[2b6o, 3m9i]
LCLGWGLAVFFGILVXA	LA16	LSSVVGLIILCIGITFG	LG16	1	4	[3c02]
LGIEIIGTLQLVLCVLA	LA16	WXXWVGPFIGXALAVLI	WI16	3	5	[1fqy, 1h6i]
LCLGWGLAVFFGILVXA	LA16	IGEFLGTFVLMFLGEGA	IA16	1	0	[3c02]
LCLGWGLAVFFGILVXA	LA16	GEFLGTFVLMFLGEGAT	GT16	1	0	[3c02]
LMAFTQIVAGXAAAXXA	LA16	MSGEFVGTFLFLWSAFV	MV16	2	0	[2w2e, 2w1p]
LLVXLIITFQLVFTIFA	LA16	LISLCFGLSIATMVQCF	LF16	3	1	[3gd8, 2d57, 2zz9]
LMAFTQIVAGXAAAXXA	LA16	SGEFVGTFLFLWSAXVI	SI16	2	0	[2w2e, 3zoj, 2w1p]
LCLGWGLAVFFGILVXA	LA16	KLSSVVGLIILCIGITF	KF16	1	4	[3c02]
LGIEIIGTLQLVLCVLA	LA16	FWVGPFIGXALAVLIYD	FD16	3	5	[1fqy, 1h6i]
LGIEIIGTLQLVLCVLA	LA16	SXPLAIGXSXALGHLXA	SA16	3	4	[1fqy]
LGIEIIGTLQLVLCVLA	LA16	NHWIFWVGPFIGGALAV	NV16	3	5	[1fqy]
LGIEIIGTLQLVLCVLA	LA16	HWIFWVGPFIGGALAVL	HL16	3	5	[1fqy]
FAEFFATLFYVFFGLGA	FA16	LRAICYXXAQLLGAVAG	LG16	0	2	[3m9i]
FAVEMVITAILMGLILA	FA16	FGPIVGAIVGAFAYRKL	FL16	3	5	[1fx8, 1ldi, 1lda]
FAEFFATLFYVFFGLGA	FA16	RAICYXXAQLLGAVAGA	RA16	0	2	[3m9i]
FGTFWLVFGGSGSAVLA	FA16	AKEVVGYVIAQVVGGIV	AV16	0	2	[2o9e]
FGTFWLVFGGSGSAVLA	FA16	KEVVGYVIAQVVGGIVA	KA16	0	2	[2o9e]
FGTFWLVFGGSGSAVLA	FA16	EVVGYVIAQVVGGIVAA	EA16	0	2	[2o9e]
FGTFWLVFGGSGSAVLA	FA16	IAQVVGGIVAAALLYLI	II16	0	2	[2o9e, 2o9f]
FAVEMVITAILMGLILA	FA16	PLFGPIVGAIVGAFAYR	PR16	3	5	[1fx8, 1ldi, 1lda]
FAVEMVITAILMGLILA	FA16	LFGPIVGAIVGAFAYRK	LK16	3	5	[1fx8, 1ldi, 1lda]
FAVEMVITAILMGLILA	FA16	GXIVGXIVGAFAYRKLI	GI16	3	5	[1fx8, 1ldi, 1lda]
FLEAFGTAILCLTVLML	FL16	IYWLGPILGAFLAYSIW	IW16	3	5	[2w2e, 3zoj, 2w1p]
FLEAFGTAILCLTVLML	FL16	WIXWLGPILGAFLAYSI	WI16	3	5	[2w2e, 3zoj, 2w1p]
FYXAAXLXGAIXGAGIL	FL16	FAEFLATLXFVFFGLGS	FS16	2	0	[3d9s]
FYIXAQXLGAIXGAGIL	FL16	LISLCFGLSIATMVQCF	LF16	2	1	[3gd8]
VGXFIGXALAVLIYDFI	VI16	GIEIIGTLQLVLCVLAT	GT16	5	3	[1j4n, 1fqy, 1h6i]
VGXFIGXALAVLIYDFI	VI16	IEIIXTLQLVLCVLATT	IT16	5	3	[1j4n]
VXYIXAQCLXAXIGAXI	VI16	LISLCFGLSIATMVQCF	LF16	2	1	[3gd8]
PYIXAQFIGAALGSLLF	PF16	TAEVVGTFILVFFGPGA	TA16	2	0	[3ne2]
PYIXAQFIGAALGSLLF	PF16	FTAEVVGTFILVFFGPG	FG16	2	0	[3ne2]
SXALSIGLSXXLGHLXG	SG16	FAEFLATLXFVFFGLGS	FS16	4	0	[3d9s]
SXALSIGLSXXLGHLXG	SG16	QAMVVELILTFQLXLCI	QI16	4	3	[3d9s]
SXXLAVGFSXTLGHLXG	SG16	QATIVEIFLTLQXVLCI	QI16	4	3	[2b6o, 2b6p, 3m9i, 2c32, 1ymg]
SXXLAVGFSXTLGHLXG	SG16	IVEIFXTLQFVLCIFXT	IT16	4	3	[2b6o, 2b6p, 3m9i, 2c32, 1ymg, 3j41]
SXXLAVGFSXTLGHLXG	SG16	TIVEIFLTLQFVLCIFA	TA16	4	3	[2b6o, 2b6p, 3m9i, 2c32, 1ymg]
SXXLAVGFSXTLGHLXG	SG16	GQATIVEIFLTLQFVLC	GC16	4	3	[2b6o, 3m9i]
SXALSIGLSXXLGHLXG	SG16	MVVELILTFQLALCIFA	MA16	4	3	[3d9s]
VALAVGFSLTLGHLFGM	VM16	TIVEIFLTLQFVLCIFA	TA16	4	3	[2b6o, 2b6p, 3m9i, 2c32, 1ymg]
VALAVGFSLTLGHLFGM	VM16	QATIVEIFLTLQXVLCI	QI16	4	3	[2b6o, 2b6p, 3m9i, 2c32, 1ymg, 1sor]
VALAVGFSLTLGHLFGM	VM16	IVEIFXTLQFVLCIFXT	IT16	4	3	[2b6o, 2b6p, 3m9i, 2c32, 1ymg]
VALAVGFSLTLGHLFGM	VM16	GQATIVEIFLTLQFVLC	GC16	4	3	[2b6o, 3m9i]
IPFIVSQVAGAFCAAAL	IL16	CIAEFXGTGLLIFFGXG	CG16	2	0	[1fx8, 1ldi, 1ldf, 1lda]
IPFIVSQVAGAFCAAAL	IL16	IAEFLGTGLLIFFGVGC	IC16	2	0	[1fx8, 1ldi, 1ldf, 1lda]
PFIVSQVAGAFCAAALV	PV16	CIAEFXGTGLLIFFGXG	CG16	2	0	[1fx8, 1ldi, 1ldf, 1lda]
PFIVSQVAGAFCAAALV	PV16	IAEFLGTGLLIFFGVGC	IC16	2	0	[1fx8, 1ldi, 1ldf, 1lda]
LVVELVLSAGFLLVIXG	LG16	FAPIAIGLALTLIHLIS	FS16	3	4	[2o9e]
LVVELVLSAGFLLVIXG	LG16	WXFWVVPIVGGXIGGXI	WI16	3	5	[2o9e, 2o9f, 2o9g, 1rc2, 3nka, 3nkc, 3nk5]
LXAEXFGTFWLVFGGXG	LG16	KEVVGYVIAQVVGGIVA	KA16	0	2	[2o9e]
LXAEXFGTFWLVFGGXG	LG16	EVVGYVIAQVVGGIVAA	EA16	0	2	[2o9e]
LRALVYMIAQCLXAICG	LG16	AEFIATLLFLYITVATV	AV16	2	0	[2b5f]
LXAEXFGTFWLVFGGXG	LG16	AKEVVGYVIAQVVGGIV	AV16	0	2	[2o9e]
LRALVYMIAQCLXAICG	LG16	AAIAEFIATLLFLYITV	AV16	2	0	[2b5f]
LVVELVLSAGFLLVIXG	LG16	IAQVVGGIVAAALLYLI	II16	3	2	[2o9e, 2o9f]
LXAEXFGTFWLVFGGXG	LG16	IAQVVGGIVAAALLYLI	II16	0	2	[2o9e, 2o9f]
LVVELVLSAGFLLVIXG	LG16	PIAIGLAXTLIHLISIP	PP16	3	4	[2o9e, 2o9f]
LVVELVLSAGFLLVIXG	LG16	AIGLAXTLIHLISIPVT	AT16	3	4	[2o9e, 2o9f]
LSSVVGLIILCIGITFG	LG16	KLCLGWGLAVFFGILVS	KS16	4	1	[3c02]
LVVELVLSAGFLLVIXG	LG16	EQLWFFWVVPIVGGIIG	EG16	3	5	[2o9e, 2o9f]
LVVELVLSAGFLLVIXG	LG16	FFWVVPIVGGIIGGLIY	FY16	3	5	[2o9e, 2o9f, 2o9g, 1rc2, 3nka, 3nkc, 3nk5]
LVVELVLSAGFLLVIXG	LG16	FWVVPIVGGIIGGLIYR	FR16	3	5	[2o9e]
LRALVYMIAQCLXAICG	LG16	IAEFIATLLFLYITVAT	IT16	2	0	[2b5f]
LVVELVLSAGFLLVIXG	LG16	PIVGGIIGGLIYRTLLE	PE16	3	5	[2o9e]
LVVELVLSAGFLLVIXG	LG16	QLWFFWVVPIXGGIXGG	QG16	3	5	[2o9e, 2o9f]
LVVELVLSAGFLLVIXG	LG16	WVVPIVGGIIGGLIYRT	WT16	3	5	[2o9e]
LRALVYMIAQCLXAICG	LG16	RAAIAEFIATLLFLYIT	RT16	2	0	[2b5f]
LSSVVGLIILCIGITFG	LG16	FNELILTGILLLVILVV	FV16	4	3	[3c02]
LSSVVGLIILCIGITFG	LG16	FFNELILTGILLLVILV	FV16	4	3	[3c02]
WXXWVGPFIGXALAVLI	WI16	GIEIIGTLQLVLCVLAT	GT16	5	3	[1ih5, 1j4n, 1fqy, 1h6i]
WXXWVGPFIGXALAVLI	WI16	IEIIXTLQLVLCVLATT	IT16	5	3	[1j4n]
WIXWLGPILGAFLAYSI	WI16	LFLEAFGTAILCLTVLM	LM16	5	3	[2w2e, 3zoj, 2w1p]
WXFWVVPIVGGXIGGXI	WI16	SALVVELVLSAGFLXVI	SI16	5	3	[2o9e, 2o9f]
WXFWVVPIVGGXIGGXI	WI16	LSALVVELVLSAGFLLV	LV16	5	3	[2o9e, 2o9f]
WXFWVVPIVGGXIGGXI	WI16	ELVLSAGFLLVIHGATD	ED16	5	3	[2o9e]
WIXWLGPILGAFLAYSI	WI16	RGLFLEAFGTAILCLTV	RV16	5	3	[2w1p]
IYWLGPILGAFLAYSIW	IW16	LFLEAFGTAILCLTVLM	LM16	5	3	[2w2e, 3zoj, 2w1p]
IYWLGPILGAFLAYSIW	IW16	RGLFLEAFGTAILCLTV	RV16	5	3	[2w1p]
CIAEFXGTGLLIFFGXG	CG16	EISVIXGLGVAMAIYLT	ET16	0	1	[1fx8, 1ldi, 1ldf, 1lda]
CIAEFXGTGLLIFFGXG	CG16	ISVIXGLGVAMAIYXTA	IA16	0	1	[1fx8, 1ldi, 1ldf, 1lda]
CIAEFXGTGLLIFFGXG	CG16	FIVSQVAGAFCAAALVY	FY16	0	2	[1lda]
IAEFLGTGLLIFFGVGC	IC16	EISVIXGLGVAMAIYLT	ET16	0	1	[1fx8, 1ldi, 1ldf, 1lda]
IAEFLGTGLLIFFGVGC	IC16	ISVIXGLGVAMAIYXTA	IA16	0	1	[1fx8, 1ldi, 1ldf, 1lda]
IAEFLGTGLLIFFGVGC	IC16	FIVSQVAGAFCAAALVY	FY16	0	2	[1lda]
FAEFLATLXFVFFGLGS	FS16	PALSIGXSVTLGHLXGI	PI16	0	4	[3d9s]
FAIGMAFALAIAAVIYS	FS16	TAEVVGTFILVFFGPGA	TA16	1	0	[3ne2]
FAIGMAFALAIAAVIYS	FS16	QAILTEAIGTFLLMLVI	QI16	1	3	[3ne2]
FAPIAIGLALTLIHLIS	FS16	SALVVELVLSAGFLXVI	SI16	4	3	[2o9e]
FAIGMAFALAIAAVIYS	FS16	AILTEAIGTFLLMLVIM	AM16	1	3	[3ne2]
FAIGMAFALAIAAVIYS	FS16	LTEAIGTFLLMLVIMGV	LV16	1	3	[3ne2]
FAPIAIGLALTLIHLIS	FS16	LSALVVELVLSAGFLLV	LV16	4	3	[2o9e]
FAPIAIGLALTLIHLIS	FS16	ELVLSAGFLLVIHGATD	ED16	4	3	[2o9e]
FAIGMAFALAIAAVIYS	FS16	FTAEVVGTFILVFFGPG	FG16	1	0	[3ne2]
FAEFLATLXFVFFGLGS	FS16	FFYVAAQLVGAIAGAGI	FI16	0	2	[3d9s]
IAWAFGGMIFVLVYXTA	IA16	AAIAEFIATLLFLYITV	AV16	1	0	[2b5f]
IAWAFGGMIFVLVYXTA	IA16	AEFIATLLFLYITVATV	AV16	1	0	[2b5f]
IGEFLGTFVLMFLGEGA	IA16	IPVYFFAQLLGAFVGTS	IS16	0	2	[3c02]
IAWAFGGMIFVLVYXTA	IA16	IAEFIATLLFLYITVAT	IT16	1	0	[1z98, 3cn6, 4jc6, 4ia4, 3cll, 2b5f, 3cn5]
IAWAFGGMIFVLVYXTA	IA16	LAPLPIGFAVFMVHLAT	LT16	1	4	[2b5f]
ILMAFTQIVAGXAAAXA	IA16	MSGEFVGTFLFLWSAFV	MV16	2	0	[2w2e, 2w1p]
IGEFLGTFVLMFLGEGA	IA16	KLCLGWGLAVFFGILVS	KS16	0	1	[3c02]
ILMAFTQIVAGXAAAXA	IA16	SGEFVGTFLFLWSAXVI	SI16	2	0	[2w2e, 3zoj, 2w1p]
IAWAFGGMIFVLVYXTA	IA16	RAAIAEFIATLLFLYIT	RT16	1	0	[2b5f]
IGEFLGTFVLMFLGEGA	IA16	PVYFFAQLLGAFVGTST	PT16	0	2	[3c02]
WIFWVGPFIGAAVAAAY	WY16	GTALGXEIIGTFVLVXT	GT16	5	3	[2b5f]
WVGPFIGAAVAAAYHQY	WY16	GTALGXEIIGTFVLVXT	GT16	5	3	[2b5f]
IFWVGPFIGAAVAAAYH	IH16	GTALGXEIIGTFVLVXT	GT16	5	3	[2b5f]
PALSIGXSVTLGHLXGI	PI16	QAMVVELILTFQLXLCI	QI16	4	3	[3d9s]
PALSIGXSVTLGHLXGI	PI16	MVVELILTFQLALCIFA	MA16	4	3	[3d9s]
GIAWAFGGMIFVLVYCT	GT16	AEFIATLLFLYITVATV	AV16	1	0	[2b5f]
GIAWAFGGMIFVLVYCT	GT16	AAIAEFIATLLFLYITV	AV16	1	0	[2b5f]
GTALGXEIIGTFVLVXT	GT16	AAIAEFIATLLFLYITV	AV16	3	0	[2b5f]
GTALGXEIIGTFVLVXT	GT16	AEFIATLLFLYITVATV	AV16	3	0	[2b5f]
GEFLGTFVLMFLGEGAT	GT16	IPVYFFAQLLGAFVGTS	IS16	0	2	[3c02]
GTALGXEIIGTFVLVXT	GT16	IAEFIATLLFLYITVAT	IT16	3	0	[2b5f]
GIAWAFGGMIFVLVYCT	GT16	IAEFIATLLFLYITVAT	IT16	1	0	[1z98, 3cn6, 4jc6, 4ia4, 3cll, 2b5f, 3cn5]
GIAWAFGGMIFVLVYCT	GT16	LAPLPIGFAVFMVHLAT	LT16	1	4	[2b5f]
GTALGXEIIGTFVLVXT	GT16	LAPLPIGFAVFMVHLAT	LT16	3	4	[2b5f]
GHGLLVELIITFQLVXT	GT16	LISLCFGLSIATMVQCF	LF16	3	1	[3iyz]
GEFLGTFVLMFLGEGAT	GT16	KLCLGWGLAVFFGILVS	KS16	0	1	[3c02]
GIEIIGTLQLVLCVLAT	GT16	GPLAIGFSVALGHLLAI	GI16	3	4	[1j4n]
GIEIIGTLQLVLCVLAT	GT16	SXPLAIGXSXALGHLXA	SA16	3	4	[1j4n, 1fqy]
GTALGXEIIGTFVLVXT	GT16	DDQWIFWVGPFIGAAVA	DA16	3	5	[2b5f]
GTALGXEIIGTFVLVXT	GT16	DQWIFWVGPFIGAAVAA	DA16	3	5	[2b5f]
GHGLLVELIITFQLVXT	GT16	VLISLCFGLSIATMVQC	VC16	3	1	[3iyz]
GEFLGTFVLMFLGEGAT	GT16	PVYFFAQLLGAFVGTST	PT16	0	2	[3c02]
GTALGXEIIGTFVLVXT	GT16	RAAIAEFIATLLFLYIT	RT16	3	0	[2b5f]
GIAWAFGGMIFVLVYCT	GT16	RAAIAEFIATLLFLYIT	RT16	1	0	[2b5f]
GIEIIGTLQLVLCVLAT	GT16	PLAIGLSVALGHLLAID	PD16	3	4	[1ih5]
GTALGXEIIGTFVLVXT	GT16	FWVGPFIGAAVAAAYHQ	FQ16	3	5	[2b5f]
GIEIIGTLQLVLCVLAT	GT16	NHWIFWVGPFIGGALAV	NV16	3	5	[1fqy]
GTALGXEIIGTFVLVXT	GT16	QWIFWVGPFIGAAXAAA	QA16	3	5	[2b5f]
GIEIIGTLQLVLCVLAT	GT16	HWIFWVGPFIGGALAVL	HL16	3	5	[1fqy]
GIEIIGTLQLVLCVLAT	GT16	FWVGPFIGXALAVLIYD	FD16	3	5	[1ih5, 1j4n, 1fqy, 1h6i]
MAFTQIVAGMAAAGAAS	MS16	MSGEFVGTFLFLWSAFV	MV16	2	0	[2w1p]
MAFTQIVAGMAAAGAAS	MS16	SGEFVGTFLFLWSAXVI	SI16	2	0	[2w1p]
QAILTEAIGTFLLMLVI	QI16	TAEVVGTFILVFFGPGA	TA16	3	0	[3ne2]
QAILTEAIGTFLLMLVI	QI16	FTAEVVGTFILVFFGPG	FG16	3	0	[3ne2]
QAILTEAIGTFLLMLVI	QI16	PIYVIGPIVGAVAAAXL	PL16	3	5	[3ne2]
TAEVVGTFILVFFGPGA	TA16	AILTEAIGTFLLMLVIM	AM16	0	3	[3ne2]
TAEVVGTFILVFFGPGA	TA16	LTEAIGTFLLMLVIMGV	LV16	0	3	[3ne2]
IAEFIATLLFLYITVAT	IT16	LAPLPIGFAVFMVHLAT	LT16	0	4	[2b5f]
IEIIXTLQLVLCVLATT	IT16	SXPLAIGXSXALGHLXA	SA16	3	4	[1j4n]
IEIIXTLQLVLCVLATT	IT16	FWVGPFIGXALAVLIYD	FD16	3	5	[1j4n]
IEIIXTLQLVLCVLATT	IT16	GPLAIGFSVALGHLLAI	GI16	3	4	[1j4n]
IAEFIATLLFLYITVAT	IT16	LGIAWAFGGMIFVLVYC	LC16	0	1	[2b5f]
IAEFIATLLFLYITVAT	IT16	RALVYMIAQCLGAICGV	RV16	0	2	[2b5f]
IAEFIATLLFLYITVAT	IT16	IAQCLGAICGVGLVKAF	IF16	0	2	[2b5f]
IAEFIATLLFLYITVAT	IT16	MIAQCLGAICGVGLVKA	MA16	0	2	[2b5f]
IAEFIATLLFLYITVAT	IT16	YMIAQCLGAICGVGLVK	YK16	0	2	[2b5f]
AKEVVGYVIAQVVGGIV	AV16	SFGTFWLVFGGSGSAVL	SL16	2	0	[2o9e]
AAIAEFIATLLFLYITV	AV16	LAPLPIGFAVFMVHLAT	LT16	0	4	[2b5f]
AEFIATLLFLYITVATV	AV16	LAPLPIGFAVFMVHLAT	LT16	0	4	[2b5f]
AKEVVGYVIAQVVGGIV	AV16	ESFGTFWLVFGGSGXAV	EV16	2	0	[2o9e]
AKEVVGYVIAQVVGGIV	AV16	KLAAESFGTFWLVFGGS	KS16	2	0	[2o9e]
AKEVVGYVIAQVVGGIV	AV16	FRKLAAESFGTFWLVFG	FG16	2	0	[2o9e]
AEFIATLLFLYITVATV	AV16	LGIAWAFGGMIFVLVYC	LC16	0	1	[2b5f]
AAIAEFIATLLFLYITV	AV16	LGIAWAFGGMIFVLVYC	LC16	0	1	[2b5f]
AAIAEFIATLLFLYITV	AV16	RALVYMIAQCLGAICGV	RV16	0	2	[2b5f]
AEFIATLLFLYITVATV	AV16	RALVYMIAQCLGAICGV	RV16	0	2	[2b5f]
AEFIATLLFLYITVATV	AV16	YMIAQCLGAICGVGLVK	YK16	0	2	[2b5f]
AAIAEFIATLLFLYITV	AV16	YMIAQCLGAICGVGLVK	YK16	0	2	[2b5f]
AAIAEFIATLLFLYITV	AV16	IAQCLGAICGVGLVKAF	IF16	0	2	[2b5f]
AEFIATLLFLYITVATV	AV16	IAQCLGAICGVGLVKAF	IF16	0	2	[2b5f]
KEVVGYVIAQVVGGIVA	KA16	SFGTFWLVFGGSGSAVL	SL16	2	0	[2o9e]
KEVVGYVIAQVVGGIVA	KA16	ESFGTFWLVFGGSGXAV	EV16	2	0	[2o9e]
KEVVGYVIAQVVGGIVA	KA16	KLAAESFGTFWLVFGGS	KS16	2	0	[2o9e]
AAIAEFIATLLFLYITV	AV16	MIAQCLGAICGVGLVKA	MA16	0	2	[2b5f]
AEFIATLLFLYITVATV	AV16	MIAQCLGAICGVGLVKA	MA16	0	2	[2b5f]
KEVVGYVIAQVVGGIVA	KA16	FRKLAAESFGTFWLVFG	FG16	2	0	[2o9e]
EVVGYVIAQVVGGIVAA	EA16	SFGTFWLVFGGSGSAVL	SL16	2	0	[2o9e]
EVVGYVIAQVVGGIVAA	EA16	ESFGTFWLVFGGSGXAV	EV16	2	0	[2o9e]
EVVGYVIAQVVGGIVAA	EA16	KLAAESFGTFWLVFGGS	KS16	2	0	[2o9e]
EVVGYVIAQVVGGIVAA	EA16	FRKLAAESFGTFWLVFG	FG16	2	0	[2o9e]
IAQVVGGIVAAALLYLI	II16	SFGTFWLVFGGSGSAVL	SL16	2	0	[2o9e, 2o9f]
IAQVVGGIVAAALLYLI	II16	ESFGTFWLVFGGSGXAV	EV16	2	0	[2o9e, 2o9f]
IAQVVGGIVAAALLYLI	II16	KLAAESFGTFWLVFGGS	KS16	2	0	[2o9e]
IAQVVGGIVAAALLYLI	II16	SALVVELVLSAGFLXVI	SI16	2	3	[2o9e, 2o9f]
IAQVVGGIVAAALLYLI	II16	LSALVVELVLSAGFLLV	LV16	2	3	[2o9e, 2o9f]
IAQVVGGIVAAALLYLI	II16	FRKLAAESFGTFWLVFG	FG16	2	0	[2o9e]
PIAIGLAXTLIHLISIP	PP16	SALVVELVLSAGFLXVI	SI16	4	3	[2o9e, 2o9f]
PIAIGLAXTLIHLISIP	PP16	LSALVVELVLSAGFLLV	LV16	4	3	[2o9e, 2o9f]
PIAIGLAXTLIHLISIP	PP16	ELVLSAGFLLVIHGATD	ED16	4	3	[2o9e]
AIGLAXTLIHLISIPVT	AT16	SALVVELVLSAGFLXVI	SI16	4	3	[2o9e, 2o9f]
AIGLAXTLIHLISIPVT	AT16	LSALVVELVLSAGFLLV	LV16	4	3	[2o9e, 2o9f]
AIGLAXTLIHLISIPVT	AT16	ELVLSAGFLLVIHGATD	ED16	4	3	[2o9e]
LAPLPIGFAVFMVHLAT	LT16	RAAIAEFIATLLFLYIT	RT16	4	0	[2b5f]
LAPLPIGFAVFMVHLAT	LT16	LGIAWAFGGMIFVLVYC	LC16	4	1	[2b5f]
MSGEFVGTFLFLWSAFV	MV16	FTQIVAGMAAAGAASAM	FM16	0	2	[2w1p]
SALVVELVLSAGFLXVI	SI16	EQLWFFWVVPIVGGIIG	EG16	3	5	[2o9e, 2o9f]
SALVVELVLSAGFLXVI	SI16	FFWVVPIVGGIIGGLIY	FY16	3	5	[2o9e, 2o9f]
SALVVELVLSAGFLXVI	SI16	QLWFFWVVPIXGGIXGG	QG16	3	5	[2o9e, 2o9f]
SALVVELVLSAGFLXVI	SI16	WVVPIVGGIIGGLIYRT	WT16	3	5	[2o9e]
SALVVELVLSAGFLXVI	SI16	PIVGGIIGGLIYRTLLE	PE16	3	5	[2o9e]
SALVVELVLSAGFLXVI	SI16	FWVVPIVGGIIGGLIYR	FR16	3	5	[2o9e]
SGEFVGTFLFLWSAXVI	SI16	FTQIVAGMAAAGAASAM	FM16	0	2	[2w1p]
KVSLAFGLSIATLAQSV	KV16	GPLAIGFSVALGHLLAI	GI16	1	4	[1j4n]
KVSLAFGLSIATLAQSV	KV16	SXPLAIGXSXALGHLXA	SA16	1	4	[1j4n, 1fqy]
KLCLGWGLAVFFGILVS	KS16	KLSSVVGLIILCIGITF	KF16	1	4	[3c02]
EQLWFFWVVPIVGGIIG	EG16	LSALVVELVLSAGFLLV	LV16	5	3	[2o9e, 2o9f]
EQLWFFWVVPIVGGIIG	EG16	ELVLSAGFLLVIHGATD	ED16	5	3	[2o9e]
QLWFFWVVPIXGGIXGG	QG16	LSALVVELVLSAGFLLV	LV16	5	3	[2o9e, 2o9f]
QLWFFWVVPIXGGIXGG	QG16	ELVLSAGFLLVIHGATD	ED16	5	3	[2o9e]
FFWVVPIVGGIIGGLIY	FY16	LSALVVELVLSAGFLLV	LV16	5	3	[2o9e, 2o9f]
FFWVVPIVGGIIGGLIY	FY16	ELVLSAGFLLVIHGATD	ED16	5	3	[2o9e]
FWVVPIVGGIIGGLIYR	FR16	LSALVVELVLSAGFLLV	LV16	5	3	[2o9e]
FWVVPIVGGIIGGLIYR	FR16	ELVLSAGFLLVIHGATD	ED16	5	3	[2o9e]
WVVPIVGGIIGGLIYRT	WT16	LSALVVELVLSAGFLLV	LV16	5	3	[2o9e]
WVVPIVGGIIGGLIYRT	WT16	ELVLSAGFLLVIHGATD	ED16	5	3	[2o9e]
PIVGGIIGGLIYRTLLE	PE16	LSALVVELVLSAGFLLV	LV16	5	3	[2o9e]
PIVGGIIGGLIYRTLLE	PE16	ELVLSAGFLLVIHGATD	ED16	5	3	[2o9e]
AILTEAIGTFLLMLVIM	AM16	FTAEVVGTFILVFFGPG	FG16	3	0	[3ne2]
AILTEAIGTFLLMLVIM	AM16	PIYVIGPIVGAVAAAXL	PL16	3	5	[3ne2]
LTEAIGTFLLMLVIMGV	LV16	FTAEVVGTFILVFFGPG	FG16	3	0	[3ne2]
LTEAIGTFLLMLVIMGV	LV16	PIYVIGPIVGAVAAAXL	PL16	3	5	[3ne2]
KLSSVVGLIILCIGITF	KF16	FFNELILTGILLLVILV	FV16	4	3	[3c02]
KLSSVVGLIILCIGITF	KF16	FNELILTGILLLVILVV	FV16	4	3	[3c02]
DNVKVSLAFGLSIATLA	DA16	PLAIGLSVALGHLLAID	PD16	1	4	[1ih5]
NVKVSLAFGLSIATLAQ	NQ16	PLAIGLSVALGHLLAID	PD16	1	4	[1ih5]
RAAIAEFIATLLFLYIT	RT16	LGIAWAFGGMIFVLVYC	LC16	0	1	[2b5f]
RAAIAEFIATLLFLYIT	RT16	RALVYMIAQCLGAICGV	RV16	0	2	[2b5f]
RAAIAEFIATLLFLYIT	RT16	YMIAQCLGAICGVGLVK	YK16	0	2	[2b5f]
RAAIAEFIATLLFLYIT	RT16	IAQCLGAICGVGLVKAF	IF16	0	2	[2b5f]
RAAIAEFIATLLFLYIT	RT16	MIAQCLGAICGVGLVKA	MA16	0	2	[2b5f]
