# Supplementary material for: The observation of evolutionary interaction pattern pairs in membrane proteins
Source: BMC Struct Biol. 2015 Mar 24;15:6. doi: 10.1186/s12900-015-0033-5 (PMC4379700; doi:10.1186/s12900-015-0033-5)
Supplement: Additional file 1 — EIPP data. Includes derived EIPP information from families (PF00230, PF01036) with tab separated values. Can be viewed with a simple text editor. Each line consists of 7 columns: source pattern, source RegEx, destination pattern, destination RegEx, source helix, destination helix, corresponding PDB-Ids. [file 12900_2015_33_MOESM1_ESM.zip › EIPPs/PF00230/PF00230_16_16.csv]

QXAXAFGLAIGTLXQAXG	QG17	MVVELILTFQLALCIFAS	MS17	1	3	[3d9s]
QXALAFGLALATLVQAXG	QG17	RAIXAEFFAXLFYVFFGL	RL17	1	0	[2b6p, 3m9i, 1ymg]
QXALAFGLALATLVQAXG	QG17	CAEFFASLFYVFFGLGAS	CS17	1	0	[2b6p]
QXALAFGLALATLVQAXG	QG17	IXAEFFAXLFYVFFGLGA	IA17	1	0	[3m9i, 2b6p, 2c32, 1ymg]
QXALAFGLALATLVQAXG	QG17	AIXAEFFAXLFYVFFGLG	AG17	1	0	[3m9i, 2b6p, 1ymg]
QXAXAFGLAIGTLXQAXG	QG17	VXAEFLATLXFVFFGLGS	VS17	1	0	[3d9s]
QXALAFGLALATLVQAXG	QG17	GSVAXAXGFSLTLGHLFG	GG17	1	4	[2b6p, 3m9i, 1ymg]
QXALAFGLALATLVQAXG	QG17	FAEFFATLFYVFFGLGAS	FS17	1	0	[2b6o, 3m9i]
QXALAFGLALATLVQAXG	QG17	SVALAVGFSLTLGHLFGM	SM17	1	4	[2b6o, 2b6p, 3m9i, 2c32, 1ymg]
QXAXAFGLAIGTLXQAXG	QG17	QAMVVELILTFQLXLCIF	QF17	1	3	[3d9s]
QXAXAFGLAIGTLXQAXG	QG17	AXVVELILTFQLXLCIFA	AA17	1	3	[3d9s]
QXAXAFGLAIGTLXQAXG	QG17	SXALSIXLSVXLGHLVGI	SI17	1	4	[3d9s]
VVPXVGGIIGGLIYRTLL	VL17	VVELVLSAGFLLVIHGAT	VT17	5	3	[2o9d, 2o9e]
VXXVIAQVVGGIVAAXXL	VL17	VVELVLSAGFLLVIHGAT	VT17	2	3	[2o9d, 2o9e]
VXXVIAQVVGGIVAAXXL	VL17	VELVLSAGFLLVIHGATD	VD17	2	3	[2o9e]
VVPXVGGIIGGLIYRTLL	VL17	VELVLSAGFLLVIHGATD	VD17	5	3	[2o9e]
VVPXVGGIIGGLIYRTLL	VL17	LVVELVXSAGFLLVIHGA	LA17	5	3	[2o9e]
VXXVIAQVVGGIVAAXXL	VL17	LVVELVXSAGFLLVIHGA	LA17	2	3	[2o9e, 2o9f, 2o9g, 1rc2, 3nka, 3nkc, 3nk5]
VVPXVGGIIGGLIYRTLL	VL17	ALVVELVLSAGFLLVIXG	AG17	5	3	[2o9e]
VXXVIAQVVGGIVAAXXL	VL17	ALVVELVLSAGFLLVIXG	AG17	2	3	[2o9e, 2o9f]
VXXVIAQVVGGIVAAXXL	VL17	FGTFWLVFGGSGSAVLAA	FA17	2	0	[2o9e, 2o9f]
VXXVIAQVVGGIVAAXXL	VL17	AESFGTFWLVFGGSGXAV	AV17	2	0	[2o9e, 2o9f]
VXXVIAQVVGGIVAAXXL	VL17	FRKLAAESFGTFWLVXGG	FG17	2	0	[2o9e]
VXPFIVSQVAGAFCAAXL	VL17	CIAEFLGTGLLIFFGVGC	CC17	2	0	[1fx8, 1ldi, 1ldf, 1lda]
VXXVIAQVVGGIVAAXXL	VL17	LXAEXFGTFWLXFGGXGS	LS17	2	0	[2o9d, 2o9e, 2o9f, 2o9g]
VXXVIAQVVGGIVAAXXL	VL17	RKLAAESFGTFWLVFGGS	RS17	2	0	[2o9e]
VGXXIGAGLGSLLYDFXL	VL17	TIVEIFXTLQXVLCIFXT	TT17	5	3	[2b6p, 1ymg]
VGXXIGAGLGSLLYDFXL	VL17	IVEIFLTLQFVLCIFATY	IY17	5	3	[2b6p, 1ymg]
VGXXIGAGLGSLLYDFXL	VL17	QATIVEIFLTLQXVLCIF	QF17	5	3	[2b6p, 1ymg]
VXXVIAQVVGGIVAAXXL	VL17	ESFGTFWLVFGGSGSAVL	EL17	2	0	[2o9e, 2o9f]
VGXXIGAGLGSLLYDFXL	VL17	ATIVEIFLTLQXVLCIFA	AA17	5	3	[2b6p, 1ymg]
VXXVIAQVVGGIVAAXXL	VL17	AAEXFGTFWLVFGGXGSA	AA17	2	0	[2o9e, 2abm, 2o9f]
VXXVIAQVVGGIVAAXXL	VL17	SFGTFWLVFGGSGSAVLA	SA17	2	0	[2o9e, 2o9f]
VFYIXAQCLGAIIGAGIL	VL17	LISLCFGLSIATMVQCFG	LG17	2	1	[3gd8]
VXXVIAQVVGGIVAAXXL	VL17	KLXAESFGTFWLVFGGXG	KG17	2	0	[2o9e]
VXXVIAQVVGGIVAAXXL	VL17	LSALVVELVLSAGFLLVI	LI17	2	3	[2o9e, 2o9f]
VVPXVGGIIGGLIYRTLL	VL17	LSALVVELVLSAGFLLVI	LI17	5	3	[2o9e]
VXXVIAQVVGGIVAAXXL	VL17	SALVVELVLSAGFLLVIH	SH17	2	3	[2o9e, 2o9f]
VVPXVGGIIGGLIYRTLL	VL17	SALVVELVLSAGFLLVIH	SH17	5	3	[2o9e]
VXPXIGXALAVLIYDFXL	VL17	GIEIIGTLQLVLCVLATT	GT17	5	3	[1j4n]
VXPXIGXALAVLIYDFXL	VL17	LXIEIIGTLQLVLCVLAT	LT17	5	3	[1h6i]
VVELVLSAGFLLVIHGAT	VT17	WVXPIVGGIIGGLIYRTL	WL17	3	5	[2o9d, 2o9e]
VVELVLSAGFLLVIHGAT	VT17	WXFWVVPIVGGIIGGLIY	WY17	3	5	[2o9d, 2o9e]
VVELVLSAGFLLVIHGAT	VT17	IAQVVGGIVAAALLYXIA	IA17	3	2	[2o9e]
VVELVLSAGFLLVIHGAT	VT17	GFAGVALAFGLTVLTMAF	GF17	3	1	[2o9e]
VVELVLSAGFLLVIHGAT	VT17	AGVALAFGLTVLTMAFAV	AV17	3	1	[2o9e]
VVELVLSAGFLLVIHGAT	VT17	GVALAXGLTVLTMAFAVG	GG17	3	1	[2o9d, 2o9e]
VVELVLSAGFLLVIHGAT	VT17	VALAFGLTVLTMAFAVGH	VH17	3	1	[2o9e]
VVELVLSAGFLLVIHGAT	VT17	ALAFGLTVLTMAXAVGXI	AI17	3	1	[2o9e]
VVELVLSAGFLLVIHGAT	VT17	FAGVALAFGLTVLTMAFA	FA17	3	1	[2o9e]
VVELVLSAGFLLVIHGAT	VT17	VIAQVVGGIVAAALLYLI	VI17	3	2	[2o9e]
VVELVLSAGFLLVIHGAT	VT17	GYVIAQVVGGIVAAALLY	GY17	3	2	[2o9e]
VVELVLSAGFLLVIHGAT	VT17	YXIAQVVGGIVAAALLYL	YL17	3	2	[2o9e]
VVELVLSAGFLLVIHGAT	VT17	APIAIGLAXTLIHLISIP	AP17	3	4	[2o9e]
VVELVLSAGFLLVIHGAT	VT17	FXPIAIGLALTLIHLISI	FI17	3	4	[2o9e]
VVELVLSAGFLLVIHGAT	VT17	PIAIGLAXTLIHLISIPV	PV17	3	4	[2o9e]
VVELVLSAGFLLVIHGAT	VT17	IAIGLAXTLIHLISIPVT	IT17	3	4	[2o9e]
VVELVLSAGFLLVIHGAT	VT17	LWXFWVVPIVGGXIGGXI	LI17	3	5	[2o9e]
VVELVLSAGFLLVIHGAT	VT17	LEQLWFFWVVPIVGGIIG	LG17	3	5	[2o9e]
VVELVLSAGFLLVIHGAT	VT17	EQLWFFWVVPIXGGIXGG	EG17	3	5	[2o9e]
VVELVLSAGFLLVIHGAT	VT17	QLWFFWVVPIVGGIIGGL	QL17	3	5	[2o9e]
VVELVLSAGFLLVIHGAT	VT17	FFWVVPIVGGIIGGLIYR	FR17	3	5	[2o9d, 2o9e]
VVELVLSAGFLLVIHGAT	VT17	FWVVPIVGGIIGGLIYRT	FT17	3	5	[2o9d, 2o9e]
VVELVLSAGFLLVIHGAT	VT17	VPIVGGIIGGLIYRTLLE	VE17	3	5	[2o9e]
VVELVLSAGFLLVIHGAT	VT17	LAFGLTVLTMAXAVGXIS	LS17	3	1	[2o9e]
WXFWVVPIVGGIIGGLIY	WY17	VELVLSAGFLLVIHGATD	VD17	5	3	[2o9e]
WXXWXXPIXGAVLAAILY	WY17	MVVELILTFQLALCIFAS	MS17	5	3	[3d9s]
WXFWVVPIVGGIIGGLIY	WY17	LVVELVXSAGFLLVIHGA	LA17	5	3	[2o9e, 2o9f, 2o9g, 1rc2, 3nka, 3nkc, 3nk5]
WXFWVVPIVGGIIGGLIY	WY17	ALVVELVLSAGFLLVIXG	AG17	5	3	[2o9e, 2o9f]
WXXWVGPFIGXALAVLIY	WY17	GLGIEIIGTLQLVLCVLA	GA17	5	3	[1fqy]
WXXWXXPIXGAVLAAILY	WY17	QAMVVELILTFQLXLCIF	QF17	5	3	[3d9s]
WXXWVGPVIGAXLGSLLY	WY17	QATIVEIFLTLQXVLCIF	QF17	5	3	[2b6o, 2b6p, 3m9i, 2c32, 1ymg, 1sor]
WXXWVGPVIGAXLGSLLY	WY17	ATIVEIFLTLQXVLCIFA	AA17	5	3	[2b6o, 2b6p, 3m9i, 2c32, 1ymg]
WXXWXXPIXGAVLAAILY	WY17	AXVVELILTFQLXLCIFA	AA17	5	3	[3d9s]
WXXWVGPVIGAXLGSLLY	WY17	IVEIFLTLQFVLCIFATY	IY17	5	3	[2b6p, 3m9i, 1ymg]
WXXWVGPVIGAXLGSLLY	WY17	TIVEIFXTLQXVLCIFXT	TT17	5	3	[2b6o, 2b6p, 3m9i, 2c32, 1ymg]
WXFWVVPIVGGIIGGLIY	WY17	LSALVVELVLSAGFLLVI	LI17	5	3	[2o9e, 2o9f]
WXXWVGPIXGAVLAGXLY	WY17	SXXLAIGFSVAIGHLXAI	SI17	5	4	[3gd8]
WXXWVGPFIGXALAVLIY	WY17	GIEIIGTLQLVLCVLATT	GT17	5	3	[1j4n]
WXFWVVPIVGGIIGGLIY	WY17	SALVVELVLSAGFLLVIH	SH17	5	3	[2o9e, 2o9f]
WXXWVGPVIGAXLGSLLY	WY17	GQATIVEIFLTLQFVLCI	GI17	5	3	[2b6o, 3m9i]
WVPLVAPCVGSVVFCQFY	WY17	FFNELILTGILLLVILVV	FV17	5	3	[3c02]
WXXWVGPFIGXALAVLIY	WY17	LXIEIIGTLQLVLCVLAT	LT17	5	3	[1fqy, 1h6i]
VELVLSAGFLLVIHGATD	VD17	WVXPIVGGIIGGLIYRTL	WL17	3	5	[2o9e]
VELVLSAGFLLVIHGATD	VD17	IAQVVGGIVAAALLYXIA	IA17	3	2	[2o9e]
VELVLSAGFLLVIHGATD	VD17	FAGVALAFGLTVLTMAFA	FA17	3	1	[2o9e]
VELVLSAGFLLVIHGATD	VD17	GFAGVALAFGLTVLTMAF	GF17	3	1	[2o9e]
VELVLSAGFLLVIHGATD	VD17	VALAFGLTVLTMAFAVGH	VH17	3	1	[2o9e]
VELVLSAGFLLVIHGATD	VD17	AGVALAFGLTVLTMAFAV	AV17	3	1	[2o9e]
VELVLSAGFLLVIHGATD	VD17	GVALAXGLTVLTMAFAVG	GG17	3	1	[2o9e]
VELVLSAGFLLVIHGATD	VD17	ALAFGLTVLTMAXAVGXI	AI17	3	1	[2o9e]
VELVLSAGFLLVIHGATD	VD17	LAFGLTVLTMAXAVGXIS	LS17	3	1	[2o9e]
VELVLSAGFLLVIHGATD	VD17	VIAQVVGGIVAAALLYLI	VI17	3	2	[2o9e]
VYWVGPVIGAGLGSLLYD	VD17	TIVEIFXTLQXVLCIFXT	TT17	5	3	[2b6p, 3m9i, 1ymg]
VYWVGPVIGAGLGSLLYD	VD17	IVEIFLTLQFVLCIFATY	IY17	5	3	[2b6p, 3m9i, 1ymg]
VELVLSAGFLLVIHGATD	VD17	GYVIAQVVGGIVAAALLY	GY17	3	2	[2o9e]
VYWVGPVIGAGLGSLLYD	VD17	QATIVEIFLTLQXVLCIF	QF17	5	3	[2b6p, 3m9i, 1ymg]
VELVLSAGFLLVIHGATD	VD17	YXIAQVVGGIVAAALLYL	YL17	3	2	[2o9e]
VELVLSAGFLLVIHGATD	VD17	APIAIGLAXTLIHLISIP	AP17	3	4	[2o9e]
VELVLSAGFLLVIHGATD	VD17	FXPIAIGLALTLIHLISI	FI17	3	4	[2o9e]
VELVLSAGFLLVIHGATD	VD17	PIAIGLAXTLIHLISIPV	PV17	3	4	[2o9e]
VELVLSAGFLLVIHGATD	VD17	IAIGLAXTLIHLISIPVT	IT17	3	4	[2o9e]
VELVLSAGFLLVIHGATD	VD17	LEQLWFFWVVPIVGGIIG	LG17	3	5	[2o9e]
VYWVGPVIGAGLGSLLYD	VD17	ATIVEIFLTLQXVLCIFA	AA17	5	3	[2b6p, 3m9i, 1ymg]
VELVLSAGFLLVIHGATD	VD17	EQLWFFWVVPIXGGIXGG	EG17	3	5	[2o9e]
VELVLSAGFLLVIHGATD	VD17	LWXFWVVPIVGGXIGGXI	LI17	3	5	[2o9e]
VELVLSAGFLLVIHGATD	VD17	QLWFFWVVPIVGGIIGGL	QL17	3	5	[2o9e]
VELVLSAGFLLVIHGATD	VD17	FFWVVPIVGGIIGGLIYR	FR17	3	5	[2o9e]
VELVLSAGFLLVIHGATD	VD17	FWVVPIVGGIIGGLIYRT	FT17	3	5	[2o9e]
VELVLSAGFLLVIHGATD	VD17	VPIVGGIIGGLIYRTLLE	VE17	3	5	[2o9e]
VYWVGPVIGAGLGSLLYD	VD17	GQATIVEIFLTLQFVLCI	GI17	5	3	[3m9i]
YWVGPVIGAGLGSLLYDF	YF17	ATIVEIFLTLQXVLCIFA	AA17	5	3	[2b6p, 1ymg]
YWVGPVIGAGLGSLLYDF	YF17	QATIVEIFLTLQXVLCIF	QF17	5	3	[2b6p, 1ymg]
YWVGPVIGAGLGSLLYDF	YF17	IVEIFLTLQFVLCIFATY	IY17	5	3	[2b6p, 1ymg]
YWVGPVIGAGLGSLLYDF	YF17	TIVEIFXTLQXVLCIFXT	TT17	5	3	[2b6p, 1ymg]
WVXPIVGGIIGGLIYRTL	WL17	LVVELVXSAGFLLVIHGA	LA17	5	3	[2o9e]
WVXPIVGGIIGGLIYRTL	WL17	ALVVELVLSAGFLLVIXG	AG17	5	3	[2o9e]
WVXPVIGAGLGSLLYDFL	WL17	ATIVEIFLTLQXVLCIFA	AA17	5	3	[2b6p, 1ymg]
WVXPVIGAGLGSLLYDFL	WL17	IVEIFLTLQFVLCIFATY	IY17	5	3	[2b6p, 1ymg]
WVXPVIGAGLGSLLYDFL	WL17	TIVEIFXTLQXVLCIFXT	TT17	5	3	[2b6p, 1ymg]
WVXPVIGAGLGSLLYDFL	WL17	QATIVEIFLTLQXVLCIF	QF17	5	3	[2b6p, 1ymg]
WVXPIVGGIIGGLIYRTL	WL17	LSALVVELVLSAGFLLVI	LI17	5	3	[2o9e]
WVXPIVGGIIGGLIYRTL	WL17	SALVVELVLSAGFLLVIH	SH17	5	3	[2o9e]
IMYIIAQCVGAIVATAIL	IL17	RAVVAEFLAMILFXXISI	RI17	2	0	[1j4n]
IMYIIAQCVGAIVATAIL	IL17	VAEFLAMILFXFISIGSA	VA17	2	0	[1j4n]
ICYXVAQLLGAVAGAAVL	IL17	RAIXAEFFAXLFYVFFGL	RL17	2	0	[3m9i, 2b6p, 1ymg]
ICYXVAQLLGAVAGAAVL	IL17	CAEFFASLFYVFFGLGAS	CS17	2	0	[2b6p]
ICYXVAQLLGAVAGAAVL	IL17	IXAEFFAXLFYVFFGLGA	IA17	2	0	[3m9i, 2b6p, 2c32, 1ymg]
IMYIIAQCVGAIVATAIL	IL17	AVXAEFLAMILFXFISIG	AG17	2	0	[1j4n]
ICYXVAQLLGAVAGAAVL	IL17	AIXAEFFAXLFYVFFGLG	AG17	2	0	[3m9i, 2b6p, 1ymg]
ICYXVAQLLGAVAGAAVL	IL17	FAEFFATLFYVFFGLGAS	FS17	2	0	[2b6o, 3m9i]
IMYIIAQCVGAIVATAIL	IL17	VXAEFLAMILFXFXSXGS	VS17	2	0	[1j4n]
IVSQVAGAFCAAXLVYGL	IL17	CIAEFLGTGLLIFFGVGC	CC17	2	0	[1lda]
CYXVAQLLGAVAGAAVLY	CY17	AIXAEFFAXLFYVFFGLG	AG17	2	0	[3m9i, 2b6p, 1ymg]
CYXVAQLLGAVAGAAVLY	CY17	CAEFFASLFYVFFGLGAS	CS17	2	0	[2b6p]
CYXVAQLLGAVAGAAVLY	CY17	IXAEFFAXLFYVFFGLGA	IA17	2	0	[3m9i, 2b6p, 1ymg]
CYXVAQLLGAVAGAAVLY	CY17	FAEFFATLFYVFFGLGAS	FS17	2	0	[2b6o, 3m9i]
CYXVAQLLGAVAGAAVLY	CY17	RAIXAEFFAXLFYVFFGL	RL17	2	0	[3m9i, 2b6p, 1ymg]
YXVAQLLGAVAGAAVLYS	YS17	AIXAEFFAXLFYVFFGLG	AG17	2	0	[2b6p, 3m9i, 1ymg]
YXVAQLLGAVAGAAVLYS	YS17	RAIXAEFFAXLFYVFFGL	RL17	2	0	[2b6p, 3m9i, 1ymg]
YXVAQLLGAVAGAAVLYS	YS17	CAEFFASLFYVFFGLGAS	CS17	2	0	[2b6p]
YXVAQLLGAVAGAAVLYS	YS17	IXAEFFAXLFYVFFGLGA	IA17	2	0	[2b6p, 3m9i, 1ymg]
YXVAQLLGAVAGAAVLYS	YS17	FAEFFATLFYVFFGLGAS	FS17	2	0	[2b6o, 3m9i]
VKVSLAFGLSIATLAQSV	VV17	RAVVAEFLATTLFXFIXI	RI17	1	0	[1fqy]
VKVSLAFGLSIATLAQSV	VV17	RAVVAEFLAMILFXXISI	RI17	1	0	[1j4n]
VKVSLAFGLSIATLAQSV	VV17	VXAEFLAMILFXFXSXGS	VS17	1	0	[1j4n]
VKVSLAFGLSIATLAQSV	VV17	VXAEFLATTLFXFISXGS	VS17	1	0	[1fqy, 1h6i]
VKVSLAFGLSIATLAQSV	VV17	VAEFLATTLFXFISIGSA	VA17	1	0	[1fqy, 1h6i]
VKVSLAFGLSIATLAQSV	VV17	VAEFLAMILFXFISIGSA	VA17	1	0	[1j4n]
VVAQLLGAVAGAAVLYSV	VV17	RAIXAEFFAXLFYVFFGL	RL17	2	0	[3m9i]
VVAQLLGAVAGAAVLYSV	VV17	IXAEFFAXLFYVFFGLGA	IA17	2	0	[3m9i]
VKVSLAFGLSIATLAQSV	VV17	AVXAEFLATTLFXFISIG	AG17	1	0	[1fqy]
VKVSLAFGLSIATLAQSV	VV17	AVXAEFLAMILFXFISIG	AG17	1	0	[1j4n]
VVAQLLGAVAGAAVLYSV	VV17	AIXAEFFAXLFYVFFGLG	AG17	2	0	[3m9i]
VVAQLLGAVAGAAVLYSV	VV17	FAEFFATLFYVFFGLGAS	FS17	2	0	[2b6o, 3m9i]
VKVSLAFGLSIATLAQSV	VV17	SXPLAIGXSXXLGHLXAI	SI17	1	4	[1j4n, 1fqy]
LMYIIAQCVGAIVATAIL	LL17	RAVVAEFLATTLFXFIXI	RI17	2	0	[1ih5, 1fqy]
LMYIIAQCVGAIVATAIL	LL17	VXAEFLATTLFXFISXGS	VS17	2	0	[1ih5, 1fqy, 1h6i]
LMYIIAQCVGAIVATAIL	LL17	VAEFLATTLFXFISIGSA	VA17	2	0	[1ih5, 1fqy, 1h6i]
LFGPIVGAIVGAFAYRKL	LL17	FAVEMVITAILMGLILAL	FL17	5	3	[1fx8, 1ldi, 1lda]
LFGPIVGAIVGAFAYRKL	LL17	AVEMVITAILMGLILALT	AT17	5	3	[1fx8, 1ldi]
LFLEAFGTAILCLTVLML	LL17	WIYWLGPILGAFLAYSIW	WW17	3	5	[2w2e, 3zoj, 2w1p]
LMYIIAQCVGAIVATAIL	LL17	AVXAEFLATTLFXFISIG	AG17	2	0	[1ih5, 1fqy]
MYIIAQCVGAIVATAILS	MS17	RAVVAEFLATTLFXFIXI	RI17	2	0	[1ih5]
MYIIAQCVGAIVATAILS	MS17	AVXAEFLATTLFXFISIG	AG17	2	0	[1ih5]
MYIIAQCVGAIVATAILS	MS17	VAEFLATTLFXFISIGSA	VA17	2	0	[1ih5, 1h6i]
MYIIAQCVGAIVATAILS	MS17	VXAEFLATTLFXFISXGS	VS17	2	0	[1ih5, 1h6i]
MVVELILTFQLALCIFAS	MS17	SXALSIXLSVXLGHLVGI	SI17	3	4	[3d9s]
YIIAQCVGAIVATAILSG	YG17	RAVVAEFLATTLFXFIXI	RI17	2	0	[1ih5]
YIIAQCVGAIVATAILSG	YG17	AVXAEFLATTLFXFISIG	AG17	2	0	[1ih5]
YIIAQCVGAIVATAILSG	YG17	VAEFLATTLFXFISIGSA	VA17	2	0	[1ih5, 1h6i]
YIIAQCVGAIVATAILSG	YG17	VXAEFLATTLFXFISXGS	VS17	2	0	[1ih5, 1h6i]
TALGAEIIGTFVLVYTVF	TF17	ALGAEIIGTFVLVYTVFS	AS17	3	3	[1z98, 3cn6, 4jc6, 4ia4, 3cll, 2b5f, 3cn5]
TALGAEIIGTFVLVYTVF	TF17	LGAEIIGTFVLVYTVFSA	LA17	3	3	[1z98, 3cn6, 4jc6, 4ia4, 3cll, 2b5f, 3cn5]
TALGAEIIGTFVLVYTVF	TF17	GIAWAFGGMIFVLVYCTA	GA17	3	1	[1z98, 3cn6, 4jc6, 4ia4, 3cll, 2b5f, 3cn5]
TALGAEIIGTFVLVYTVF	TF17	AIAEFIATLLFLYITVAT	AT17	3	0	[1z98, 3cn6, 4jc6, 4ia4, 3cll, 2b5f, 3cn5]
TALGAEIIGTFVLVYTVF	TF17	IAEFIATLLFLYITVATV	IV17	3	0	[2b5f]
TALGAEIIGTFVLVYTVF	TF17	AAIAEFIATLLFLYITVA	AA17	3	0	[2b5f]
TALGAEIIGTFVLVYTVF	TF17	WIFWVGPFIGAAVAAAYH	WH17	3	5	[1z98, 3cn6, 4jc6, 4ia4, 3cll, 2b5f, 3cn5]
TALGAEIIGTFVLVYTVF	TF17	IFWVGPFIGAAVAAAYHQ	IQ17	3	5	[2b5f]
TALGAEIIGTFVLVYTVF	TF17	GTALGAEIIGTFVLVYTV	GV17	3	3	[2b5f]
TALGAEIIGTFVLVYTVF	TF17	LGIAWAFGGMIFVLVYCT	LT17	3	1	[2b5f]
TALGAEIIGTFVLVYTVF	TF17	RAAIAEFIATLLFLYITV	RV17	3	0	[2b5f]
TALGAEIIGTFVLVYTVF	TF17	DDQWIFWVGPFIGAAVAA	DA17	3	5	[2b5f]
TALGAEIIGTFVLVYTVF	TF17	DQWIFWVGPFIGAAVAAA	DA17	3	5	[2b5f]
TALGAEIIGTFVLVYTVF	TF17	QWIFWVGPFIGAAVAAAY	QY17	3	5	[2b5f]
TALGAEIIGTFVLVYTVF	TF17	FWVGPFIGAAVAAAYHQY	FY17	3	5	[2b5f]
TALGAEIIGTFVLVYTVF	TF17	WVGPFIGAAVAAAYHQYV	WV17	3	5	[2b5f]
ALGAEIIGTFVLVYTVFS	AS17	LGAEIIGTFVLVYTVFSA	LA17	3	3	[1z98, 3cn6, 4jc6, 4ia4, 3cll, 2b5f, 3cn5]
TALGAEIIGTFVLVYTVF	TF17	LAPLPIGFAVFMVHLATI	LI17	3	4	[2b5f]
ALGAEIIGTFVLVYTVFS	AS17	GIAWAFGGMIFVLVYCTA	GA17	3	1	[1z98, 3cn6, 4jc6, 4ia4, 3cll, 2b5f, 3cn5]
ALGAEIIGTFVLVYTVFS	AS17	AIAEFIATLLFLYITVAT	AT17	3	0	[1z98, 3cn6, 4jc6, 4ia4, 3cll, 2b5f, 3cn5]
ALGAEIIGTFVLVYTVFS	AS17	IAEFIATLLFLYITVATV	IV17	3	0	[2b5f]
ALGAEIIGTFVLVYTVFS	AS17	WIFWVGPFIGAAVAAAYH	WH17	3	5	[1z98, 3cn6, 4jc6, 4ia4, 3cll, 2b5f, 3cn5]
ALGAEIIGTFVLVYTVFS	AS17	AAIAEFIATLLFLYITVA	AA17	3	0	[2b5f]
ALGAEIIGTFVLVYTVFS	AS17	IFWVGPFIGAAVAAAYHQ	IQ17	3	5	[2b5f]
ALGAEIIGTFVLVYTVFS	AS17	LAPLPIGFAVFMVHLATI	LI17	3	4	[2b5f]
ALGAEIIGTFVLVYTVFS	AS17	GTALGAEIIGTFVLVYTV	GV17	3	3	[2b5f]
ALGAEIIGTFVLVYTVFS	AS17	RAAIAEFIATLLFLYITV	RV17	3	0	[2b5f]
ALGAEIIGTFVLVYTVFS	AS17	QWIFWVGPFIGAAVAAAY	QY17	3	5	[2b5f]
ALGAEIIGTFVLVYTVFS	AS17	DQWIFWVGPFIGAAVAAA	DA17	3	5	[2b5f]
ALGAEIIGTFVLVYTVFS	AS17	DDQWIFWVGPFIGAAVAA	DA17	3	5	[2b5f]
ALGAEIIGTFVLVYTVFS	AS17	FWVGPFIGAAVAAAYHQY	FY17	3	5	[2b5f]
ALGAEIIGTFVLVYTVFS	AS17	WVGPFIGAAVAAAYHQYV	WV17	3	5	[2b5f]
ALGAEIIGTFVLVYTVFS	AS17	LGIAWAFGGMIFVLVYCT	LT17	3	1	[2b5f]
LRAICYXXAQLLGAVAGA	LA17	RAIXAEFFAXLFYVFFGL	RL17	2	0	[3m9i, 2b6p, 1ymg]
LRAICYXXAQLLGAVAGA	LA17	CAEFFASLFYVFFGLGAS	CS17	2	0	[2b6p]
LVVELVXSAGFLLVIHGA	LA17	GFAGVALAFGLTVLTMAF	GF17	3	1	[2o9e, 2o9f]
LVVELVXSAGFLLVIHGA	LA17	FAGVALAFGLTVLTMAFA	FA17	3	1	[2o9e, 2o9f]
LRAICYXXAQLLGAVAGA	LA17	IXAEFFAXLFYVFFGLGA	IA17	2	0	[3m9i, 2b6p, 1ymg]
LVVELVXSAGFLLVIHGA	LA17	IAQVVGGIVAAALLYXIA	IA17	3	2	[2o9e, 2o9f]
LVVELVXSAGFLLVIHGA	LA17	VALAFGLTVLTMAFAVGH	VH17	3	1	[2o9e]
LVVELVXSAGFLLVIHGA	LA17	ALAFGLTVLTMAXAVGXI	AI17	3	1	[2o9e]
LVVELVXSAGFLLVIHGA	LA17	GVALAXGLTVLTMAFAVG	GG17	3	1	[2o9e, 2o9f, 2o9g, 1rc2, 3nka]
LGAEIIGTFVLVYTVFSA	LA17	GIAWAFGGMIFVLVYCTA	GA17	3	1	[1z98, 3cn6, 4jc6, 4ia4, 3cll, 2b5f, 3cn5]
LRAICYXXAQLLGAVAGA	LA17	FAEFFATLFYVFFGLGAS	FS17	2	0	[3m9i]
LVVELVXSAGFLLVIHGA	LA17	AGVALAFGLTVLTMAFAV	AV17	3	1	[2o9e, 2o9f]
LGAEIIGTFVLVYTVFSA	LA17	AIAEFIATLLFLYITVAT	AT17	3	0	[1z98, 3cn6, 4jc6, 4ia4, 3cll, 2b5f, 3cn5]
LRAICYXXAQLLGAVAGA	LA17	AIXAEFFAXLFYVFFGLG	AG17	2	0	[3m9i, 2b6p, 1ymg]
LGAEIIGTFVLVYTVFSA	LA17	WIFWVGPFIGAAVAAAYH	WH17	3	5	[1z98, 3cn6, 4jc6, 4ia4, 3cll, 2b5f, 3cn5]
LGAEIIGTFVLVYTVFSA	LA17	AAIAEFIATLLFLYITVA	AA17	3	0	[2b5f]
LGAEIIGTFVLVYTVFSA	LA17	IAEFIATLLFLYITVATV	IV17	3	0	[2b5f]
LVVELVXSAGFLLVIHGA	LA17	LAFGLTVLTMAXAVGXIS	LS17	3	1	[2o9e]
LVVELVXSAGFLLVIHGA	LA17	GYVIAQVVGGIVAAALLY	GY17	3	2	[2o9e, 2o9f]
LVVELVXSAGFLLVIHGA	LA17	YXIAQVVGGIVAAALLYL	YL17	3	2	[2o9e, 2o9f]
LGAEIIGTFVLVYTVFSA	LA17	IFWVGPFIGAAVAAAYHQ	IQ17	3	5	[2b5f]
LVVELVXSAGFLLVIHGA	LA17	VIAQVVGGIVAAALLYLI	VI17	3	2	[2o9e, 2o9f]
LVVELVXSAGFLLVIHGA	LA17	APIAIGLAXTLIHLISIP	AP17	3	4	[2o9e, 2o9f]
LVVELVXSAGFLLVIHGA	LA17	FXPIAIGLALTLIHLISI	FI17	3	4	[2o9e]
LVVELVXSAGFLLVIHGA	LA17	PIAIGLAXTLIHLISIPV	PV17	3	4	[2o9e, 2o9f]
LVVELVXSAGFLLVIHGA	LA17	IAIGLAXTLIHLISIPVT	IT17	3	4	[2o9e, 2o9f]
LVVELVXSAGFLLVIHGA	LA17	LEQLWFFWVVPIVGGIIG	LG17	3	5	[2o9e, 2o9f]
LVVELVXSAGFLLVIHGA	LA17	EQLWFFWVVPIXGGIXGG	EG17	3	5	[2o9e, 2o9f]
LVVELVXSAGFLLVIHGA	LA17	QLWFFWVVPIVGGIIGGL	QL17	3	5	[2o9e, 2o9f]
LVVELVXSAGFLLVIHGA	LA17	FFWVVPIVGGIIGGLIYR	FR17	3	5	[2o9e]
LGAEIIGTFVLVYTVFSA	LA17	LAPLPIGFAVFMVHLATI	LI17	3	4	[2b5f]
LVVELVXSAGFLLVIHGA	LA17	LWXFWVVPIVGGXIGGXI	LI17	3	5	[2o9e, 2o9f]
LVVELVXSAGFLLVIHGA	LA17	VPIVGGIIGGLIYRTLLE	VE17	3	5	[2o9e]
LVVELVXSAGFLLVIHGA	LA17	FWVVPIVGGIIGGLIYRT	FT17	3	5	[2o9e]
LGAEIIGTFVLVYTVFSA	LA17	GTALGAEIIGTFVLVYTV	GV17	3	3	[2b5f]
LGAEIIGTFVLVYTVFSA	LA17	RAAIAEFIATLLFLYITV	RV17	3	0	[2b5f]
LGAEIIGTFVLVYTVFSA	LA17	LGIAWAFGGMIFVLVYCT	LT17	3	1	[2b5f]
LGAEIIGTFVLVYTVFSA	LA17	QWIFWVGPFIGAAVAAAY	QY17	3	5	[2b5f]
LGAEIIGTFVLVYTVFSA	LA17	FWVGPFIGAAVAAAYHQY	FY17	3	5	[2b5f]
LGAEIIGTFVLVYTVFSA	LA17	DDQWIFWVGPFIGAAVAA	DA17	3	5	[2b5f]
LGAEIIGTFVLVYTVFSA	LA17	DQWIFWVGPFIGAAVAAA	DA17	3	5	[2b5f]
LGAEIIGTFVLVYTVFSA	LA17	WVGPFIGAAVAAAYHQYV	WV17	3	5	[2b5f]
ALVYMIAQXLGAICGVGL	AL17	AIAEFIATLLFLYITVAT	AT17	2	0	[4jc6, 1z98, 3cn6, 4ia4, 3cll, 2b5f, 3cn5]
ALVYMIAQXLGAICGVGL	AL17	IAEFIATLLFLYITVATV	IV17	2	0	[2b5f]
ALVYMIAQXLGAICGVGL	AL17	AAIAEFIATLLFLYITVA	AA17	2	0	[2b5f]
ALVYMIAQXLGAICGVGL	AL17	RAAIAEFIATLLFLYITV	RV17	2	0	[2b5f]
LQVALAFGLALATLVQAV	LV17	AIXAEFFAXLFYVFFGLG	AG17	1	0	[3m9i]
LQVALAFGLALATLVQAV	LV17	IXAEFFAXLFYVFFGLGA	IA17	1	0	[3m9i]
LQVALAFGLALATLVQAV	LV17	RAIXAEFFAXLFYVFFGL	RL17	1	0	[3m9i]
LQVALAFGLALATLVQAV	LV17	GSVAXAXGFSLTLGHLFG	GG17	1	4	[3m9i]
LQVALAFGLALATLVQAV	LV17	FAEFFATLFYVFFGLGAS	FS17	1	0	[2b6o, 3m9i]
LRALVYMIAQCLGAICGV	LV17	AIAEFIATLLFLYITVAT	AT17	2	0	[2b5f]
LVYMIAQCLGAICGVGLV	LV17	AIAEFIATLLFLYITVAT	AT17	2	0	[4jc6, 1z98, 3cn6, 4ia4, 3cll, 2b5f, 3cn5]
LQVALAFGLALATLVQAV	LV17	SVALAVGFSLTLGHLFGM	SM17	1	4	[2b6o, 3m9i]
LRALVYMIAQCLGAICGV	LV17	IAEFIATLLFLYITVATV	IV17	2	0	[2b5f]
LVYMIAQCLGAICGVGLV	LV17	IAEFIATLLFLYITVATV	IV17	2	0	[2b5f]
LRALVYMIAQCLGAICGV	LV17	AAIAEFIATLLFLYITVA	AA17	2	0	[2b5f]
LVYMIAQCLGAICGVGLV	LV17	AAIAEFIATLLFLYITVA	AA17	2	0	[2b5f]
LRALVYMIAQCLGAICGV	LV17	RAAIAEFIATLLFLYITV	RV17	2	0	[2b5f]
LVYMIAQCLGAICGVGLV	LV17	RAAIAEFIATLLFLYITV	RV17	2	0	[2b5f]
RAVVAEFLAMILFXXISI	RI17	AXMYIIAQCVGXIVATAI	AI17	0	2	[1j4n]
RAVVAEFLATTLFXFIXI	RI17	AXMYIIAQCVGXIVATAI	AI17	0	2	[1fqy]
RAVVAEFLAMILFXXISI	RI17	RAIXYIIAQCVGAIVATA	RA17	0	2	[1j4n]
RAVVAEFLAMILFXXISI	RI17	KVSLAFGLSIATLAQSVG	KG17	0	1	[1j4n]
RAVVAEFLATTLFXFIXI	RI17	KVSLAFGLSIATLAQSVG	KG17	0	1	[1fqy]
RAVVAEFLATTLFXFIXI	RI17	DNVKVSLAFGLSIATLAQ	DQ17	0	1	[1ih5]
RAVVAEFLAMILFXXISI	RI17	LRAIMYIIAQCVGAIVAT	LT17	0	2	[1j4n]
ALVVELVLSAGFLLVIXG	AG17	GFAGVALAFGLTVLTMAF	GF17	3	1	[2o9e, 2o9f]
ALVVELVLSAGFLLVIXG	AG17	IAQVVGGIVAAALLYXIA	IA17	3	2	[2o9e, 2o9f]
AILTEAIGTFLLMLVIXG	AG17	FTAEVVGTFILVFFGPGA	FA17	3	0	[3ne2]
AIGXAFALXIXAVIYXLG	AG17	FTAEVVGTFILVFFGPGA	FA17	1	0	[3ne2]
ALVVELVLSAGFLLVIXG	AG17	FAGVALAFGLTVLTMAFA	FA17	3	1	[2o9e, 2o9f]
ALVVELVLSAGFLLVIXG	AG17	VALAFGLTVLTMAFAVGH	VH17	3	1	[2o9e]
ALVVELVLSAGFLLVIXG	AG17	GVALAXGLTVLTMAFAVG	GG17	3	1	[2o9e, 2o9f]
ALVVELVLSAGFLLVIXG	AG17	AGVALAFGLTVLTMAFAV	AV17	3	1	[2o9e, 2o9f]
AIXAEFFAXLFYVFFGLG	AG17	AICYXVAQLLGAVAGXAV	AV17	0	2	[3m9i, 2b6p, 1ymg]
AVXAEFLATTLFXFISIG	AG17	AXMYIIAQCVGXIVATAI	AI17	0	2	[1fqy]
AVXAEFLAMILFXFISIG	AG17	AXMYIIAQCVGXIVATAI	AI17	0	2	[1j4n]
ALVVELVLSAGFLLVIXG	AG17	ALAFGLTVLTMAXAVGXI	AI17	3	1	[2o9e]
AIGXAFALXIXAVIYXLG	AG17	FAIGMAFALAIAAVIYSL	FL17	1	1	[3ne2]
AILTEAIGTFLLMLVIXG	AG17	FAIGMAFALAIAAVIYSL	FL17	3	1	[3ne2]
AIGXAFALXIXAVIYXLG	AG17	ILTEAIGTFLLMLVIMGV	IV17	1	3	[3ne2]
ALVVELVLSAGFLLVIXG	AG17	VIAQVVGGIVAAALLYLI	VI17	3	2	[2o9e, 2o9f]
AIXAEFFAXLFYVFFGLG	AG17	MVAQLLGAVAGAAVLYSV	MV17	0	2	[2b6p, 1ymg]
AIXAEFFAXLFYVFFGLG	AG17	RAIXYXVAQLLGAVAXAA	RA17	0	2	[3m9i, 2b6p, 1ymg]
AVXAEFLAMILFXFISIG	AG17	RAIXYIIAQCVGAIVATA	RA17	0	2	[1j4n]
ALVVELVLSAGFLLVIXG	AG17	LAFGLTVLTMAXAVGXIS	LS17	3	1	[2o9e]
ALVVELVLSAGFLLVIXG	AG17	GYVIAQVVGGIVAAALLY	GY17	3	2	[2o9e, 2o9f]
ALVVELVLSAGFLLVIXG	AG17	YXIAQVVGGIVAAALLYL	YL17	3	2	[2o9e, 2o9f]
ALVVELVLSAGFLLVIXG	AG17	APIAIGLAXTLIHLISIP	AP17	3	4	[2o9e, 2o9f]
ALVVELVLSAGFLLVIXG	AG17	PIAIGLAXTLIHLISIPV	PV17	3	4	[2o9e, 2o9f]
ALVVELVLSAGFLLVIXG	AG17	FXPIAIGLALTLIHLISI	FI17	3	4	[2o9e]
ALVVELVLSAGFLLVIXG	AG17	IAIGLAXTLIHLISIPVT	IT17	3	4	[2o9e, 2o9f]
ALVVELVLSAGFLLVIXG	AG17	LEQLWFFWVVPIVGGIIG	LG17	3	5	[2o9e, 2o9f]
ALVVELVLSAGFLLVIXG	AG17	EQLWFFWVVPIXGGIXGG	EG17	3	5	[2o9e, 2o9f]
ALVVELVLSAGFLLVIXG	AG17	LWXFWVVPIVGGXIGGXI	LI17	3	5	[2o9e, 2o9f]
AVXAEFLAMILFXFISIG	AG17	KVSLAFGLSIATLAQSVG	KG17	0	1	[1j4n]
AVXAEFLATTLFXFISIG	AG17	KVSLAFGLSIATLAQSVG	KG17	0	1	[1fqy]
ALVVELVLSAGFLLVIXG	AG17	FFWVVPIVGGIIGGLIYR	FR17	3	5	[2o9e]
ALVVELVLSAGFLLVIXG	AG17	QLWFFWVVPIVGGIIGGL	QL17	3	5	[2o9e, 2o9f]
AIGXAFALXIXAVIYXLG	AG17	QAILTEAIGTFLLMLVIM	QM17	1	3	[3ne2]
ALVVELVLSAGFLLVIXG	AG17	FWVVPIVGGIIGGLIYRT	FT17	3	5	[2o9e]
ALVVELVLSAGFLLVIXG	AG17	VPIVGGIIGGLIYRTLLE	VE17	3	5	[2o9e]
AILTEAIGTFLLMLVIXG	AG17	PIYVIGPIVGAVAAAWLY	PY17	3	5	[3ne2]
AVXAEFLAMILFXFISIG	AG17	LRAIMYIIAQCVGAIVAT	LT17	0	2	[1j4n]
AVXAEFLATTLFXFISIG	AG17	DNVKVSLAFGLSIATLAQ	DQ17	0	1	[1ih5]
VXAEFLAMILFXFXSXGS	VS17	AXMYIIAQCVGXIVATAI	AI17	0	2	[1j4n]
VXAEFLATTLFXFISXGS	VS17	AXMYIIAQCVGXIVATAI	AI17	0	2	[1fqy, 1h6i]
VXAEFLATLXFVFFGLGS	VS17	FFYVAAQLVGAIAGAGIL	FL17	0	2	[3d9s]
VXAEFLAMILFXFXSXGS	VS17	RAIXYIIAQCVGAIVATA	RA17	0	2	[1j4n]
VXAEFLAMILFXFXSXGS	VS17	KVSLAFGLSIATLAQSVG	KG17	0	1	[1j4n]
VXAEFLATTLFXFISXGS	VS17	KVSLAFGLSIATLAQSVG	KG17	0	1	[1fqy, 1h6i]
VXAEFLATLXFVFFGLGS	VS17	SXALSIXLSVXLGHLVGI	SI17	0	4	[3d9s]
VXAEFLATTLFXFISXGS	VS17	DNVKVSLAFGLSIATLAQ	DQ17	0	1	[1ih5]
VXAEFLAMILFXFXSXGS	VS17	LRAIMYIIAQCVGAIVAT	LT17	0	2	[1j4n]
VAEFLATTLFXFISIGSA	VA17	AXMYIIAQCVGXIVATAI	AI17	0	2	[1fqy, 1h6i]
VAEFLAMILFXFISIGSA	VA17	AXMYIIAQCVGXIVATAI	AI17	0	2	[1j4n]
VAEFLAMILFXFISIGSA	VA17	RAIXYIIAQCVGAIVATA	RA17	0	2	[1j4n]
VAEFLAMILFXFISIGSA	VA17	KVSLAFGLSIATLAQSVG	KG17	0	1	[1j4n]
VAEFLATTLFXFISIGSA	VA17	KVSLAFGLSIATLAQSVG	KG17	0	1	[1fqy, 1h6i]
VAEFLATTLFXFISIGSA	VA17	DNVKVSLAFGLSIATLAQ	DQ17	0	1	[1ih5]
VAEFLAMILFXFISIGSA	VA17	LRAIMYIIAQCVGAIVAT	LT17	0	2	[1j4n]
MISFGFGFGVMVGVFITY	MY17	MSGEFVGTFLFLWSAFVI	MI17	1	0	[2w2e, 2w1p]
MISFGFGFGVMVGVFITY	MY17	SGEFVGTFLFLWSAFVIA	SA17	1	0	[2w2e, 3zoj, 2w1p]
RAIXAEFFAXLFYVFFGL	RL17	AICYXVAQLLGAVAGXAV	AV17	0	2	[2b6p, 3m9i, 1ymg]
RGLFLEAFGTAILCLTVL	RL17	WIYWLGPILGAFLAYSIW	WW17	3	5	[2w1p]
RAIXAEFFAXLFYVFFGL	RL17	MVAQLLGAVAGAAVLYSV	MV17	0	2	[2b6p, 1ymg]
RAIXAEFFAXLFYVFFGL	RL17	RAIXYXVAQLLGAVAXAA	RA17	0	2	[2b6p, 3m9i, 1ymg]
IAQVVGGIVAAALLYXIA	IA17	FGTFWLVFGGSGSAVLAA	FA17	2	0	[2o9e, 2o9f]
IAQVVGGIVAAALLYXIA	IA17	AESFGTFWLVFGGSGXAV	AV17	2	0	[2o9e, 2o9f]
IXAEFFAXLFYVFFGLGA	IA17	AICYXVAQLLGAVAGXAV	AV17	0	2	[3m9i, 2b6p, 1ymg]
IAQVVGGIVAAALLYXIA	IA17	FRKLAAESFGTFWLVXGG	FG17	2	0	[2o9e]
ILMAFTQIVAGXAAAXXA	IA17	MSGEFVGTFLFLWSAFVI	MI17	2	0	[2w2e, 2w1p]
IAQVVGGIVAAALLYXIA	IA17	RKLAAESFGTFWLVFGGS	RS17	2	0	[2o9e]
IAQVVGGIVAAALLYXIA	IA17	AAEXFGTFWLVFGGXGSA	AA17	2	0	[2o9e, 2o9f]
IXAEFFAXLFYVFFGLGA	IA17	MVAQLLGAVAGAAVLYSV	MV17	0	2	[2b6p, 1ymg]
IXAEFFAXLFYVFFGLGA	IA17	RAIXYXVAQLLGAVAXAA	RA17	0	2	[3m9i, 2b6p, 1ymg]
IAQVVGGIVAAALLYXIA	IA17	LXAEXFGTFWLXFGGXGS	LS17	2	0	[2o9e, 2o9f]
IAQVVGGIVAAALLYXIA	IA17	ESFGTFWLVFGGSGSAVL	EL17	2	0	[2o9e, 2o9f]
ILMAFTQIVAGXAAAXXA	IA17	SGEFVGTFLFLWSAFVIA	SA17	2	0	[2w2e, 3zoj, 2w1p]
IAQVVGGIVAAALLYXIA	IA17	SFGTFWLVFGGSGSAVLA	SA17	2	0	[2o9e, 2o9f]
IAQVVGGIVAAALLYXIA	IA17	LSALVVELVLSAGFLLVI	LI17	2	3	[2o9e, 2o9f]
IAQVVGGIVAAALLYXIA	IA17	KLXAESFGTFWLVFGGXG	KG17	2	0	[2o9e]
IAQVVGGIVAAALLYXIA	IA17	SALVVELVLSAGFLLVIH	SH17	2	3	[2o9e, 2o9f]
CAEFFASLFYVFFGLGAS	CS17	AICYXVAQLLGAVAGXAV	AV17	0	2	[2b6p]
CAEFFASLFYVFFGLGAS	CS17	MVAQLLGAVAGAAVLYSV	MV17	0	2	[2b6p]
GFAGVALAFGLTVLTMAF	GF17	FGTFWLVFGGSGSAVLAA	FA17	1	0	[2o9e, 2o9f]
GFAGVALAFGLTVLTMAF	GF17	AESFGTFWLVFGGSGXAV	AV17	1	0	[2o9e, 2o9f]
GFAGVALAFGLTVLTMAF	GF17	FRKLAAESFGTFWLVXGG	FG17	1	0	[2o9e]
GFAGVALAFGLTVLTMAF	GF17	LXAEXFGTFWLXFGGXGS	LS17	1	0	[2o9e, 2o9f]
GFAGVALAFGLTVLTMAF	GF17	RKLAAESFGTFWLVFGGS	RS17	1	0	[2o9e]
GFAGVALAFGLTVLTMAF	GF17	AAEXFGTFWLVFGGXGSA	AA17	1	0	[2o9e, 2o9f]
CAEFFASLFYVFFGLGAS	CS17	RAIXYXVAQLLGAVAXAA	RA17	0	2	[2b6p]
GFAGVALAFGLTVLTMAF	GF17	ESFGTFWLVFGGSGSAVL	EL17	1	0	[2o9e, 2o9f]
GFAGVALAFGLTVLTMAF	GF17	SFGTFWLVFGGSGSAVLA	SA17	1	0	[2o9e, 2o9f]
GFAGVALAFGLTVLTMAF	GF17	APIAIGLAXTLIHLISIP	AP17	1	4	[2o9e, 2o9f]
GFAGVALAFGLTVLTMAF	GF17	FXPIAIGLALTLIHLISI	FI17	1	4	[2o9e]
GFAGVALAFGLTVLTMAF	GF17	PIAIGLAXTLIHLISIPV	PV17	1	4	[2o9e, 2o9f]
GFAGVALAFGLTVLTMAF	GF17	IAIGLAXTLIHLISIPVT	IT17	1	4	[2o9e, 2o9f]
GFAGVALAFGLTVLTMAF	GF17	KLXAESFGTFWLVFGGXG	KG17	1	0	[2o9e]
GFAGVALAFGLTVLTMAF	GF17	LSALVVELVLSAGFLLVI	LI17	1	3	[2o9e, 2o9f]
GFAGVALAFGLTVLTMAF	GF17	SALVVELVLSAGFLLVIH	SH17	1	3	[2o9e, 2o9f]
FGTFWLVFGGSGSAVLAA	FA17	VALAFGLTVLTMAFAVGH	VH17	0	1	[2o9e]
FGTFWLVFGGSGSAVLAA	FA17	GVALAXGLTVLTMAFAVG	GG17	0	1	[2o9e, 2o9f]
FGTFWLVFGGSGSAVLAA	FA17	ALAFGLTVLTMAXAVGXI	AI17	0	1	[2o9e]
FTAEVVGTFILVFFGPGA	FA17	FAIGMAFALAIAAVIYSL	FL17	0	1	[3ne2]
FAGVALAFGLTVLTMAFA	FA17	FRKLAAESFGTFWLVXGG	FG17	1	0	[2o9e]
FTAEVVGTFILVFFGPGA	FA17	VPYIXAQFIGAALGSLLF	VF17	0	2	[3ne2]
FTAEVVGTFILVFFGPGA	FA17	ILTEAIGTFLLMLVIMGV	IV17	0	3	[3ne2]
FGTFWLVFGGSGSAVLAA	FA17	EVVGYVIAQVVGGIVAAA	EA17	0	2	[2o9e]
FGTFWLVFGGSGSAVLAA	FA17	AKEVVGYVIAXVVGGIVA	AA17	0	2	[2o9e]
FAGVALAFGLTVLTMAFA	FA17	AAEXFGTFWLVFGGXGSA	AA17	1	0	[2o9e, 2o9f]
FAGVALAFGLTVLTMAFA	FA17	RKLAAESFGTFWLVFGGS	RS17	1	0	[2o9e]
FGTFWLVFGGSGSAVLAA	FA17	VIAQVVGGIVAAALLYLI	VI17	0	2	[2o9e, 2o9f]
FGTFWLVFGGSGSAVLAA	FA17	AGVALAFGLTVLTMAFAV	AV17	0	1	[2o9e, 2o9f]
FAGVALAFGLTVLTMAFA	FA17	AESFGTFWLVFGGSGXAV	AV17	1	0	[2o9e, 2o9f]
FGTFWLVFGGSGSAVLAA	FA17	GYVIAQVVGGIVAAALLY	GY17	0	2	[2o9e, 2o9f]
FGTFWLVFGGSGSAVLAA	FA17	YXIAQVVGGIVAAALLYL	YL17	0	2	[2o9e, 2o9f]
FGTFWLVFGGSGSAVLAA	FA17	LAFGLTVLTMAXAVGXIS	LS17	0	1	[2o9e]
FAGVALAFGLTVLTMAFA	FA17	LXAEXFGTFWLXFGGXGS	LS17	1	0	[2o9e, 2o9f]
FAGVALAFGLTVLTMAFA	FA17	ESFGTFWLVFGGSGSAVL	EL17	1	0	[2o9e, 2o9f]
FAGVALAFGLTVLTMAFA	FA17	SFGTFWLVFGGSGSAVLA	SA17	1	0	[2o9e, 2o9f]
FGTFWLVFGGSGSAVLAA	FA17	KEVVGYVIAQVVGGIVAA	KA17	0	2	[2o9e]
FAGVALAFGLTVLTMAFA	FA17	APIAIGLAXTLIHLISIP	AP17	1	4	[2o9e, 2o9f]
FAGVALAFGLTVLTMAFA	FA17	FXPIAIGLALTLIHLISI	FI17	1	4	[2o9e]
FAGVALAFGLTVLTMAFA	FA17	PIAIGLAXTLIHLISIPV	PV17	1	4	[2o9e, 2o9f]
FAGVALAFGLTVLTMAFA	FA17	IAIGLAXTLIHLISIPVT	IT17	1	4	[2o9e, 2o9f]
FAGVALAFGLTVLTMAFA	FA17	LSALVVELVLSAGFLLVI	LI17	1	3	[2o9e, 2o9f]
FAGVALAFGLTVLTMAFA	FA17	KLXAESFGTFWLVFGGXG	KG17	1	0	[2o9e]
FTAEVVGTFILVFFGPGA	FA17	QAILTEAIGTFLLMLVIM	QM17	0	3	[3ne2]
FAGVALAFGLTVLTMAFA	FA17	SALVVELVLSAGFLLVIH	SH17	1	3	[2o9e, 2o9f]
AESFGTFWLVFGGSGXAV	AV17	VALAFGLTVLTMAFAVGH	VH17	0	1	[2o9e]
AESFGTFWLVFGGSGXAV	AV17	ALAFGLTVLTMAXAVGXI	AI17	0	1	[2o9e]
AICYXVAQLLGAVAGXAV	AV17	FAEFFATLFYVFFGLGAS	FS17	2	0	[3m9i]
AESFGTFWLVFGGSGXAV	AV17	GVALAXGLTVLTMAFAVG	GG17	0	1	[2o9e, 2o9f]
AGVALAFGLTVLTMAFAV	AV17	FRKLAAESFGTFWLVXGG	FG17	1	0	[2o9e]
AESFGTFWLVFGGSGXAV	AV17	EVVGYVIAQVVGGIVAAA	EA17	0	2	[2o9e]
AGVALAFGLTVLTMAFAV	AV17	RKLAAESFGTFWLVFGGS	RS17	1	0	[2o9e]
AESFGTFWLVFGGSGXAV	AV17	VIAQVVGGIVAAALLYLI	VI17	0	2	[2o9e, 2o9f]
AGVALAFGLTVLTMAFAV	AV17	LXAEXFGTFWLXFGGXGS	LS17	1	0	[2o9e, 2o9f]
AESFGTFWLVFGGSGXAV	AV17	LAFGLTVLTMAXAVGXIS	LS17	0	1	[2o9e]
AESFGTFWLVFGGSGXAV	AV17	GYVIAQVVGGIVAAALLY	GY17	0	2	[2o9e, 2o9f]
AESFGTFWLVFGGSGXAV	AV17	KEVVGYVIAQVVGGIVAA	KA17	0	2	[2o9e]
AESFGTFWLVFGGSGXAV	AV17	YXIAQVVGGIVAAALLYL	YL17	0	2	[2o9e, 2o9f]
AGVALAFGLTVLTMAFAV	AV17	ESFGTFWLVFGGSGSAVL	EL17	1	0	[2o9e, 2o9f]
AGVALAFGLTVLTMAFAV	AV17	SFGTFWLVFGGSGSAVLA	SA17	1	0	[2o9e, 2o9f]
AGVALAFGLTVLTMAFAV	AV17	AAEXFGTFWLVFGGXGSA	AA17	1	0	[2o9e, 2o9f]
AESFGTFWLVFGGSGXAV	AV17	AKEVVGYVIAXVVGGIVA	AA17	0	2	[2o9e]
AGVALAFGLTVLTMAFAV	AV17	APIAIGLAXTLIHLISIP	AP17	1	4	[2o9e, 2o9f]
AGVALAFGLTVLTMAFAV	AV17	PIAIGLAXTLIHLISIPV	PV17	1	4	[2o9e, 2o9f]
AGVALAFGLTVLTMAFAV	AV17	FXPIAIGLALTLIHLISI	FI17	1	4	[2o9e]
AGVALAFGLTVLTMAFAV	AV17	IAIGLAXTLIHLISIPVT	IT17	1	4	[2o9e, 2o9f]
AGVALAFGLTVLTMAFAV	AV17	LSALVVELVLSAGFLLVI	LI17	1	3	[2o9e, 2o9f]
AGVALAFGLTVLTMAFAV	AV17	KLXAESFGTFWLVFGGXG	KG17	1	0	[2o9e]
AGVALAFGLTVLTMAFAV	AV17	SALVVELVLSAGFLLVIH	SH17	1	3	[2o9e, 2o9f]
GVALAXGLTVLTMAFAVG	GG17	FRKLAAESFGTFWLVXGG	FG17	1	0	[2o9e]
GVALAXGLTVLTMAFAVG	GG17	RKLAAESFGTFWLVFGGS	RS17	1	0	[2o9e]
GVALAXGLTVLTMAFAVG	GG17	AAEXFGTFWLVFGGXGSA	AA17	1	0	[2o9e, 2o9f]
GSVAXAXGFSLTLGHLFG	GG17	ATIVEIFLTLQXVLCIFA	AA17	4	3	[2b6p, 3m9i, 1ymg]
GSVAXAXGFSLTLGHLFG	GG17	QATIVEIFLTLQXVLCIF	QF17	4	3	[2b6p, 3m9i, 1ymg]
GSVAXAXGFSLTLGHLFG	GG17	IVEIFLTLQFVLCIFATY	IY17	4	3	[2b6p, 3m9i, 1ymg]
GVALAXGLTVLTMAFAVG	GG17	LXAEXFGTFWLXFGGXGS	LS17	1	0	[2o9d, 2o9e, 2o9f, 2o9g]
GSVAXAXGFSLTLGHLFG	GG17	TIVEIFXTLQXVLCIFXT	TT17	4	3	[2b6p, 3m9i, 1ymg]
GVALAXGLTVLTMAFAVG	GG17	ESFGTFWLVFGGSGSAVL	EL17	1	0	[2o9e, 2o9f]
GVALAXGLTVLTMAFAVG	GG17	SFGTFWLVFGGSGSAVLA	SA17	1	0	[2o9e, 2o9f]
GVALAXGLTVLTMAFAVG	GG17	FXPIAIGLALTLIHLISI	FI17	1	4	[2o9e]
GVALAXGLTVLTMAFAVG	GG17	APIAIGLAXTLIHLISIP	AP17	1	4	[2o9e, 2o9f]
GVALAXGLTVLTMAFAVG	GG17	PIAIGLAXTLIHLISIPV	PV17	1	4	[2o9e, 2o9f]
GVALAXGLTVLTMAFAVG	GG17	IAIGLAXTLIHLISIPVT	IT17	1	4	[2o9e, 2o9f]
GVALAXGLTVLTMAFAVG	GG17	LSALVVELVLSAGFLLVI	LI17	1	3	[2o9e, 2o9f]
GVALAXGLTVLTMAFAVG	GG17	KLXAESFGTFWLVFGGXG	KG17	1	0	[2o9e]
GVALAXGLTVLTMAFAVG	GG17	SALVVELVLSAGFLLVIH	SH17	1	3	[2o9e, 2o9f]
GSVAXAXGFSLTLGHLFG	GG17	GQATIVEIFLTLQFVLCI	GI17	4	3	[3m9i]
VALAFGLTVLTMAFAVGH	VH17	LXAEXFGTFWLXFGGXGS	LS17	1	0	[2o9e]
VALAFGLTVLTMAFAVGH	VH17	AAEXFGTFWLVFGGXGSA	AA17	1	0	[2o9e]
VALAFGLTVLTMAFAVGH	VH17	RKLAAESFGTFWLVFGGS	RS17	1	0	[2o9e]
VALAFGLTVLTMAFAVGH	VH17	ESFGTFWLVFGGSGSAVL	EL17	1	0	[2o9e]
VALAFGLTVLTMAFAVGH	VH17	FXPIAIGLALTLIHLISI	FI17	1	4	[2o9e]
VALAFGLTVLTMAFAVGH	VH17	APIAIGLAXTLIHLISIP	AP17	1	4	[2o9e]
VALAFGLTVLTMAFAVGH	VH17	PIAIGLAXTLIHLISIPV	PV17	1	4	[2o9e]
VALAFGLTVLTMAFAVGH	VH17	IAIGLAXTLIHLISIPVT	IT17	1	4	[2o9e]
VALAFGLTVLTMAFAVGH	VH17	LSALVVELVLSAGFLLVI	LI17	1	3	[2o9e]
VALAFGLTVLTMAFAVGH	VH17	KLXAESFGTFWLVFGGXG	KG17	1	0	[2o9e]
VALAFGLTVLTMAFAVGH	VH17	SALVVELVLSAGFLLVIH	SH17	1	3	[2o9e]
VALAFGLTVLTMAFAVGH	VH17	SFGTFWLVFGGSGSAVLA	SA17	1	0	[2o9e]
VALAFGLTVLTMAFAVGH	VH17	FRKLAAESFGTFWLVXGG	FG17	1	0	[2o9e]
ALAFGLTVLTMAXAVGXI	AI17	FRKLAAESFGTFWLVXGG	FG17	1	0	[2o9e]
ALAFGLTVLTMAXAVGXI	AI17	RKLAAESFGTFWLVFGGS	RS17	1	0	[2o9e]
ALAFGLTVLTMAXAVGXI	AI17	AAEXFGTFWLVFGGXGSA	AA17	1	0	[2o9e]
ALAFGLTVLTMAXAVGXI	AI17	ESFGTFWLVFGGSGSAVL	EL17	1	0	[2o9e]
ALAFGLTVLTMAXAVGXI	AI17	SFGTFWLVFGGSGSAVLA	SA17	1	0	[2o9e]
ALAFGLTVLTMAXAVGXI	AI17	APIAIGLAXTLIHLISIP	AP17	1	4	[2o9e]
ALAFGLTVLTMAXAVGXI	AI17	LXAEXFGTFWLXFGGXGS	LS17	1	0	[2o9e]
ALAFGLTVLTMAXAVGXI	AI17	PIAIGLAXTLIHLISIPV	PV17	1	4	[2o9e]
ALAFGLTVLTMAXAVGXI	AI17	FXPIAIGLALTLIHLISI	FI17	1	4	[2o9e]
ALAFGLTVLTMAXAVGXI	AI17	IAIGLAXTLIHLISIPVT	IT17	1	4	[2o9e]
ALAFGLTVLTMAXAVGXI	AI17	KLXAESFGTFWLVFGGXG	KG17	1	0	[2o9e]
ALAFGLTVLTMAXAVGXI	AI17	LSALVVELVLSAGFLLVI	LI17	1	3	[2o9e]
ALAFGLTVLTMAXAVGXI	AI17	SALVVELVLSAGFLLVIH	SH17	1	3	[2o9e]
LAFGLTVLTMAXAVGXIS	LS17	FRKLAAESFGTFWLVXGG	FG17	1	0	[2o9e]
LXAEXFGTFWLXFGGXGS	LS17	EVVGYVIAQVVGGIVAAA	EA17	0	2	[2o9e]
LMAFTQIVAGMAAAGAAS	LS17	MSGEFVGTFLFLWSAFVI	MI17	2	0	[2w1p]
LAFGLTVLTMAXAVGXIS	LS17	RKLAAESFGTFWLVFGGS	RS17	1	0	[2o9e]
LXAEXFGTFWLXFGGXGS	LS17	VIAQVVGGIVAAALLYLI	VI17	0	2	[2o9e, 2o9f]
LXAEXFGTFWLXFGGXGS	LS17	KEVVGYVIAQVVGGIVAA	KA17	0	2	[2o9e]
LXAEXFGTFWLXFGGXGS	LS17	GYVIAQVVGGIVAAALLY	GY17	0	2	[2o9e, 2o9f]
LXAEXFGTFWLXFGGXGS	LS17	AKEVVGYVIAXVVGGIVA	AA17	0	2	[2o9e]
LAFGLTVLTMAXAVGXIS	LS17	AAEXFGTFWLVFGGXGSA	AA17	1	0	[2o9e]
LAFGLTVLTMAXAVGXIS	LS17	ESFGTFWLVFGGSGSAVL	EL17	1	0	[2o9e]
LAFGLTVLTMAXAVGXIS	LS17	SFGTFWLVFGGSGSAVLA	SA17	1	0	[2o9e]
LMAFTQIVAGMAAAGAAS	LS17	SGEFVGTFLFLWSAFVIA	SA17	2	0	[2w1p]
LAFGLTVLTMAXAVGXIS	LS17	APIAIGLAXTLIHLISIP	AP17	1	4	[2o9e]
LXAEXFGTFWLXFGGXGS	LS17	YXIAQVVGGIVAAALLYL	YL17	0	2	[2o9e, 2o9f]
LAFGLTVLTMAXAVGXIS	LS17	PIAIGLAXTLIHLISIPV	PV17	1	4	[2o9e]
LAFGLTVLTMAXAVGXIS	LS17	FXPIAIGLALTLIHLISI	FI17	1	4	[2o9e]
LAFGLTVLTMAXAVGXIS	LS17	IAIGLAXTLIHLISIPVT	IT17	1	4	[2o9e]
LLXELIITFQLVFTIFAS	LS17	LISLCFGLSIATMVQCFG	LG17	3	1	[3gd8, 2d57, 2zz9]
LAFGLTVLTMAXAVGXIS	LS17	LSALVVELVLSAGFLLVI	LI17	1	3	[2o9e]
LAFGLTVLTMAXAVGXIS	LS17	KLXAESFGTFWLVFGGXG	KG17	1	0	[2o9e]
LAFGLTVLTMAXAVGXIS	LS17	SALVVELVLSAGFLLVIH	SH17	1	3	[2o9e]
HGLLVELIITFQLVFTIF	HF17	LISLCFGLSIATMVQCFG	LG17	3	1	[3gd8, 2d57, 2zz9]
GIAWAFGGMIFVLVYCTA	GA17	AIAEFIATLLFLYITVAT	AT17	1	0	[1z98, 3cn6, 4jc6, 4ia4, 3cll, 2b5f, 3cn5]
GIAWAFGGMIFVLVYCTA	GA17	IAEFIATLLFLYITVATV	IV17	1	0	[2b5f]
GIAWAFGGMIFVLVYCTA	GA17	AAIAEFIATLLFLYITVA	AA17	1	0	[2b5f]
GLLVELIITFQLVFTIFA	GA17	LISLCFGLSIATMVQCFG	LG17	3	1	[3gd8, 2d57, 2zz9]
GLGIEIIGTLQLVLCVLA	GA17	SXPLAIGXSXXLGHLXAI	SI17	3	4	[1fqy]
GIAWAFGGMIFVLVYCTA	GA17	GTALGAEIIGTFVLVYTV	GV17	1	3	[2b5f]
GLGIEIIGTLQLVLCVLA	GA17	FWVGPFIGXALAVLIYDF	FF17	3	5	[1fqy]
GIAWAFGGMIFVLVYCTA	GA17	RAAIAEFIATLLFLYITV	RV17	1	0	[2b5f]
GLGIEIIGTLQLVLCVLA	GA17	IFWVGPFIGXALAVLIYD	ID17	3	5	[1fqy]
GLGIEIIGTLQLVLCVLA	GA17	WVGPFIGXALAVLIYDFI	WI17	3	5	[1fqy]
GIAWAFGGMIFVLVYCTA	GA17	LAPLPIGFAVFMVHLATI	LI17	1	4	[2b5f]
GLGIEIIGTLQLVLCVLA	GA17	NHWIFWVGPFIGGALAVL	NL17	3	5	[1fqy]
GLGIEIIGTLQLVLCVLA	GA17	HWIFWVGPFIGGALAVLI	HI17	3	5	[1fqy]
FAEFFATLFYVFFGLGAS	FS17	RAIXYXVAQLLGAVAXAA	RA17	0	2	[3m9i]
FAIGMAFALAIAAVIYSL	FL17	ILTEAIGTFLLMLVIMGV	IV17	1	3	[3ne2]
FAIGMAFALAIAAVIYSL	FL17	QAILTEAIGTFLLMLVIM	QM17	1	3	[3ne2]
FAVEMVITAILMGLILAL	FL17	LVPLFGPIVGAIVGAFAY	LY17	3	5	[1fx8, 1ldi, 1lda]
FAVEMVITAILMGLILAL	FL17	VPLFGPIVGAIVGAFAYR	VR17	3	5	[1fx8, 1ldi, 1lda]
FAVEMVITAILMGLILAL	FL17	PLFGPIVGAIVGAFAYRK	PK17	3	5	[1fx8, 1ldi, 1lda]
FAVEMVITAILMGLILAL	FL17	FXPIVGAIVGAFAYRKLI	FI17	3	5	[1fx8, 1ldi, 1lda]
AVEMVITAILMGLILALT	AT17	FXPIVGAIVGAFAYRKLI	FI17	3	5	[1fx8, 1ldi]
AIAEFIATLLFLYITVAT	AT17	LAPLPIGFAVFMVHLATI	LI17	0	4	[2b5f]
AVEMVITAILMGLILALT	AT17	LVPLFGPIVGAIVGAFAY	LY17	3	5	[1fx8, 1ldi]
AVEMVITAILMGLILALT	AT17	PLFGPIVGAIVGAFAYRK	PK17	3	5	[1fx8, 1ldi]
AVEMVITAILMGLILALT	AT17	VPLFGPIVGAIVGAFAYR	VR17	3	5	[1fx8, 1ldi]
AIAEFIATLLFLYITVAT	AT17	RALVYMIAQCLGAICGVG	RG17	0	2	[2b5f]
AIAEFIATLLFLYITVAT	AT17	GTALGAEIIGTFVLVYTV	GV17	0	3	[2b5f]
AIAEFIATLLFLYITVAT	AT17	LGIAWAFGGMIFVLVYCT	LT17	0	1	[2b5f]
AIAEFIATLLFLYITVAT	AT17	VYMIAQCLGAICGVGLVK	VK17	0	2	[2b5f]
AIAEFIATLLFLYITVAT	AT17	YMIAQCLGAICGVGLVKA	YA17	0	2	[2b5f]
AIAEFIATLLFLYITVAT	AT17	MIAQCLGAICGVGLVKAF	MF17	0	2	[2b5f]
FIVSQVAGAFCAAALVYG	FG17	CIAEFLGTGLLIFFGVGC	CC17	2	0	[1lda]
FRKLAAESFGTFWLVXGG	FG17	EVVGYVIAQVVGGIVAAA	EA17	0	2	[2o9e]
FRKLAAESFGTFWLVXGG	FG17	VIAQVVGGIVAAALLYLI	VI17	0	2	[2o9e]
FRKLAAESFGTFWLVXGG	FG17	AKEVVGYVIAXVVGGIVA	AA17	0	2	[2o9e]
FRKLAAESFGTFWLVXGG	FG17	GYVIAQVVGGIVAAALLY	GY17	0	2	[2o9e]
FRKLAAESFGTFWLVXGG	FG17	KEVVGYVIAQVVGGIVAA	KA17	0	2	[2o9e]
FRKLAAESFGTFWLVXGG	FG17	YXIAQVVGGIVAAALLYL	YL17	0	2	[2o9e]
VLISLXFGLSIATMVQCF	VF17	GHGLLVELIITFQLVFTI	GI17	1	3	[3iyz]
SVALAVGFSLTLGHLFGM	SM17	ATIVEIFLTLQXVLCIFA	AA17	4	3	[2b6o, 2b6p, 3m9i, 2c32, 1ymg]
SVALAVGFSLTLGHLFGM	SM17	QATIVEIFLTLQXVLCIF	QF17	4	3	[2b6o, 2b6p, 3m9i, 2c32, 1ymg]
SVALAVGFSLTLGHLFGM	SM17	IVEIFLTLQFVLCIFATY	IY17	4	3	[2b6p, 3m9i, 1ymg]
SVALAVGFSLTLGHLFGM	SM17	TIVEIFXTLQXVLCIFXT	TT17	4	3	[2b6o, 2b6p, 3m9i, 2c32, 1ymg]
SVALAVGFSLTLGHLFGM	SM17	GQATIVEIFLTLQFVLCI	GI17	4	3	[2b6o, 3m9i]
IPFIVSQVAGAFCAAALV	IV17	CIAEFLGTGLLIFFGVGC	CC17	2	0	[1fx8, 1ldi, 1ldf, 1lda]
IAEFIATLLFLYITVATV	IV17	LAPLPIGFAVFMVHLATI	LI17	0	4	[2b5f]
IAEFIATLLFLYITVATV	IV17	RALVYMIAQCLGAICGVG	RG17	0	2	[2b5f]
IAEFIATLLFLYITVATV	IV17	GTALGAEIIGTFVLVYTV	GV17	0	3	[2b5f]
ILTEAIGTFLLMLVIMGV	IV17	PIYVIGPIVGAVAAAWLY	PY17	3	5	[3ne2]
IAEFIATLLFLYITVATV	IV17	LGIAWAFGGMIFVLVYCT	LT17	0	1	[2b5f]
IAEFIATLLFLYITVATV	IV17	VYMIAQCLGAICGVGLVK	VK17	0	2	[2b5f]
IAEFIATLLFLYITVATV	IV17	MIAQCLGAICGVGLVKAF	MF17	0	2	[2b5f]
IAEFIATLLFLYITVATV	IV17	YMIAQCLGAICGVGLVKA	YA17	0	2	[2b5f]
WIYWLGPILGAFLAYSIW	WW17	GLFLEAFGTAILCLTVLM	GM17	5	3	[2w1p]
AKEVVGYVIAXVVGGIVA	AA17	RKLAAESFGTFWLVFGGS	RS17	2	0	[2o9e]
AAEXFGTFWLVFGGXGSA	AA17	EVVGYVIAQVVGGIVAAA	EA17	0	2	[2o9e]
AAEXFGTFWLVFGGXGSA	AA17	VIAQVVGGIVAAALLYLI	VI17	0	2	[2o9e, 2o9f]
AAEXFGTFWLVFGGXGSA	AA17	GYVIAQVVGGIVAAALLY	GY17	0	2	[2o9e, 2abm, 2o9f]
AAEXFGTFWLVFGGXGSA	AA17	KEVVGYVIAQVVGGIVAA	KA17	0	2	[2o9e]
AAEXFGTFWLVFGGXGSA	AA17	YXIAQVVGGIVAAALLYL	YL17	0	2	[2o9e, 2abm, 2o9f]
AKEVVGYVIAXVVGGIVA	AA17	ESFGTFWLVFGGSGSAVL	EL17	2	0	[2o9e]
AKEVVGYVIAXVVGGIVA	AA17	SFGTFWLVFGGSGSAVLA	SA17	2	0	[2o9e]
AKEVVGYVIAXVVGGIVA	AA17	KLXAESFGTFWLVFGGXG	KG17	2	0	[2o9e]
AAIAEFIATLLFLYITVA	AA17	LAPLPIGFAVFMVHLATI	LI17	0	4	[2b5f]
AAIAEFIATLLFLYITVA	AA17	RALVYMIAQCLGAICGVG	RG17	0	2	[2b5f]
AAIAEFIATLLFLYITVA	AA17	GTALGAEIIGTFVLVYTV	GV17	0	3	[2b5f]
AXVVELILTFQLXLCIFA	AA17	SXALSIXLSVXLGHLVGI	SI17	3	4	[3d9s]
AAIAEFIATLLFLYITVA	AA17	VYMIAQCLGAICGVGLVK	VK17	0	2	[2b5f]
AAIAEFIATLLFLYITVA	AA17	YMIAQCLGAICGVGLVKA	YA17	0	2	[2b5f]
AAIAEFIATLLFLYITVA	AA17	MIAQCLGAICGVGLVKAF	MF17	0	2	[2b5f]
CIAEFLGTGLLIFFGVGC	CC17	EISVIXGLGVAXAIYLTA	EA17	0	1	[1fx8, 1ldi, 1ldf, 1lda]
AAIAEFIATLLFLYITVA	AA17	LGIAWAFGGMIFVLVYCT	LT17	0	1	[2b5f]
CIAEFLGTGLLIFFGVGC	CC17	PFIVSQVAGAFCAAALVY	PY17	0	2	[1lda]
EVVGYVIAQVVGGIVAAA	EA17	RKLAAESFGTFWLVFGGS	RS17	2	0	[2o9e]
EVVGYVIAQVVGGIVAAA	EA17	ESFGTFWLVFGGSGSAVL	EL17	2	0	[2o9e]
EVVGYVIAQVVGGIVAAA	EA17	SFGTFWLVFGGSGSAVLA	SA17	2	0	[2o9e]
EVVGYVIAQVVGGIVAAA	EA17	KLXAESFGTFWLVFGGXG	KG17	2	0	[2o9e]
WIFWVGPFIGAAVAAAYH	WH17	GTALGAEIIGTFVLVYTV	GV17	5	3	[2b5f]
MSGEFVGTFLFLWSAFVI	MI17	MAFTQIVAGMAAAGAASA	MA17	0	2	[2w1p]
MSGEFVGTFLFLWSAFVI	MI17	AFTQIVAGMAAAGAASAM	AM17	0	2	[2w1p]
RKLAAESFGTFWLVFGGS	RS17	VIAQVVGGIVAAALLYLI	VI17	0	2	[2o9e]
RKLAAESFGTFWLVFGGS	RS17	GYVIAQVVGGIVAAALLY	GY17	0	2	[2o9e]
RKLAAESFGTFWLVFGGS	RS17	KEVVGYVIAQVVGGIVAA	KA17	0	2	[2o9e]
RKLAAESFGTFWLVFGGS	RS17	YXIAQVVGGIVAAALLYL	YL17	0	2	[2o9e]
VIAQVVGGIVAAALLYLI	VI17	ESFGTFWLVFGGSGSAVL	EL17	2	0	[2o9e, 2o9f]
VIAQVVGGIVAAALLYLI	VI17	SFGTFWLVFGGSGSAVLA	SA17	2	0	[2o9e, 2o9f]
VIAQVVGGIVAAALLYLI	VI17	LSALVVELVLSAGFLLVI	LI17	2	3	[2o9e, 2o9f]
VIAQVVGGIVAAALLYLI	VI17	KLXAESFGTFWLVFGGXG	KG17	2	0	[2o9e]
VIAQVVGGIVAAALLYLI	VI17	SALVVELVLSAGFLLVIH	SH17	2	3	[2o9e, 2o9f]
QAMVVELILTFQLXLCIF	QF17	SXALSIXLSVXLGHLVGI	SI17	3	4	[3d9s]
KEVVGYVIAQVVGGIVAA	KA17	ESFGTFWLVFGGSGSAVL	EL17	2	0	[2o9e]
KEVVGYVIAQVVGGIVAA	KA17	SFGTFWLVFGGSGSAVLA	SA17	2	0	[2o9e]
KLCLGWGLAVFFGILVSA	KA17	IGEFLGTFVLMFLGEGAT	IT17	1	0	[3c02]
KEVVGYVIAQVVGGIVAA	KA17	KLXAESFGTFWLVFGGXG	KG17	2	0	[2o9e]
KLCLGWGLAVFFGILVSA	KA17	KLSSVVGLIILCIGITFG	KG17	1	4	[3c02]
GYVIAQVVGGIVAAALLY	GY17	ESFGTFWLVFGGSGSAVL	EL17	2	0	[2o9e, 2o9f]
GYVIAQVVGGIVAAALLY	GY17	SFGTFWLVFGGSGSAVLA	SA17	2	0	[2o9e, 2o9f]
GYVIAQVVGGIVAAALLY	GY17	LSALVVELVLSAGFLLVI	LI17	2	3	[2o9e, 2o9f]
GYVIAQVVGGIVAAALLY	GY17	KLXAESFGTFWLVFGGXG	KG17	2	0	[2o9e]
GYVIAQVVGGIVAAALLY	GY17	SALVVELVLSAGFLLVIH	SH17	2	3	[2o9e, 2o9f]
YXIAQVVGGIVAAALLYL	YL17	ESFGTFWLVFGGSGSAVL	EL17	2	0	[2o9e, 2o9f]
YXIAQVVGGIVAAALLYL	YL17	SFGTFWLVFGGSGSAVLA	SA17	2	0	[2o9e, 2o9f]
YXIAQVVGGIVAAALLYL	YL17	LSALVVELVLSAGFLLVI	LI17	2	3	[2o9e, 2o9f]
YXIAQVVGGIVAAALLYL	YL17	KLXAESFGTFWLVFGGXG	KG17	2	0	[2o9e]
YXIAQVVGGIVAAALLYL	YL17	SALVVELVLSAGFLLVIH	SH17	2	3	[2o9e, 2o9f]
IFWVGPFIGAAVAAAYHQ	IQ17	GTALGAEIIGTFVLVYTV	GV17	5	3	[2b5f]
SXPLAIGXSXXLGHLXAI	SI17	KVSLAFGLSIATLAQSVG	KG17	4	1	[1j4n, 1fqy]
SXPLAIGXSXXLGHLXAI	SI17	GIEIIGTLQLVLCVLATT	GT17	4	3	[1j4n]
SXPLAIGXSXXLGHLXAI	SI17	LXIEIIGTLQLVLCVLAT	LT17	4	3	[1fqy]
SGEFVGTFLFLWSAFVIA	SA17	MAFTQIVAGMAAAGAASA	MA17	0	2	[2w1p]
SGEFVGTFLFLWSAFVIA	SA17	AFTQIVAGMAAAGAASAM	AM17	0	2	[2w1p]
FXPIAIGLALTLIHLISI	FI17	LSALVVELVLSAGFLLVI	LI17	4	3	[2o9e]
FXPIAIGLALTLIHLISI	FI17	SALVVELVLSAGFLLVIH	SH17	4	3	[2o9e]
APIAIGLAXTLIHLISIP	AP17	LSALVVELVLSAGFLLVI	LI17	4	3	[2o9e, 2o9f]
APIAIGLAXTLIHLISIP	AP17	SALVVELVLSAGFLLVIH	SH17	4	3	[2o9e, 2o9f]
PVYFFAQLLGAFVGTSTV	PV17	IGEFLGTFVLMFLGEGAT	IT17	2	0	[3c02]
PIAIGLAXTLIHLISIPV	PV17	LSALVVELVLSAGFLLVI	LI17	4	3	[2o9e, 2o9f]
PIAIGLAXTLIHLISIPV	PV17	SALVVELVLSAGFLLVIH	SH17	4	3	[2o9e, 2o9f]
IAIGLAXTLIHLISIPVT	IT17	LSALVVELVLSAGFLLVI	LI17	4	3	[2o9e, 2o9f]
IAIGLAXTLIHLISIPVT	IT17	SALVVELVLSAGFLLVIH	SH17	4	3	[2o9e, 2o9f]
LSALVVELVLSAGFLLVI	LI17	LEQLWFFWVVPIVGGIIG	LG17	3	5	[2o9e, 2o9f]
LSALVVELVLSAGFLLVI	LI17	QLWFFWVVPIVGGIIGGL	QL17	3	5	[2o9e, 2o9f]
LSALVVELVLSAGFLLVI	LI17	FFWVVPIVGGIIGGLIYR	FR17	3	5	[2o9e]
LSALVVELVLSAGFLLVI	LI17	EQLWFFWVVPIXGGIXGG	EG17	3	5	[2o9e, 2o9f]
LSALVVELVLSAGFLLVI	LI17	VPIVGGIIGGLIYRTLLE	VE17	3	5	[2o9e]
LSALVVELVLSAGFLLVI	LI17	FWVVPIVGGIIGGLIYRT	FT17	3	5	[2o9e]
LWXFWVVPIVGGXIGGXI	LI17	SALVVELVLSAGFLLVIH	SH17	5	3	[2o9e, 2o9f]
LAPLPIGFAVFMVHLATI	LI17	GTALGAEIIGTFVLVYTV	GV17	4	3	[2b5f]
LAPLPIGFAVFMVHLATI	LI17	RAAIAEFIATLLFLYITV	RV17	4	0	[2b5f]
LAPLPIGFAVFMVHLATI	LI17	LGIAWAFGGMIFVLVYCT	LT17	4	1	[2b5f]
LEQLWFFWVVPIVGGIIG	LG17	SALVVELVLSAGFLLVIH	SH17	5	3	[2o9e, 2o9f]
KLSSVVGLIILCIGITFG	KG17	FFNELILTGILLLVILVV	FV17	4	3	[3c02]
EQLWFFWVVPIXGGIXGG	EG17	SALVVELVLSAGFLLVIH	SH17	5	3	[2o9e, 2o9f]
QLWFFWVVPIVGGIIGGL	QL17	SALVVELVLSAGFLLVIH	SH17	5	3	[2o9e, 2o9f]
FFWVVPIVGGIIGGLIYR	FR17	SALVVELVLSAGFLLVIH	SH17	5	3	[2o9e]
FWVVPIVGGIIGGLIYRT	FT17	SALVVELVLSAGFLLVIH	SH17	5	3	[2o9e]
VPIVGGIIGGLIYRTLLE	VE17	SALVVELVLSAGFLLVIH	SH17	5	3	[2o9e]
QAILTEAIGTFLLMLVIM	QM17	PIYVIGPIVGAVAAAWLY	PY17	3	5	[3ne2]
RALVYMIAQCLGAICGVG	RG17	RAAIAEFIATLLFLYITV	RV17	2	0	[2b5f]
GTALGAEIIGTFVLVYTV	GV17	RAAIAEFIATLLFLYITV	RV17	3	0	[2b5f]
GTALGAEIIGTFVLVYTV	GV17	LGIAWAFGGMIFVLVYCT	LT17	3	1	[2b5f]
GTALGAEIIGTFVLVYTV	GV17	QWIFWVGPFIGAAVAAAY	QY17	3	5	[2b5f]
GTALGAEIIGTFVLVYTV	GV17	FWVGPFIGAAVAAAYHQY	FY17	3	5	[2b5f]
GTALGAEIIGTFVLVYTV	GV17	DQWIFWVGPFIGAAVAAA	DA17	3	5	[2b5f]
GTALGAEIIGTFVLVYTV	GV17	DDQWIFWVGPFIGAAVAA	DA17	3	5	[2b5f]
GTALGAEIIGTFVLVYTV	GV17	WVGPFIGAAVAAAYHQYV	WV17	3	5	[2b5f]
GIEIIGTLQLVLCVLATT	GT17	IFWVGPFIGXALAVLIYD	ID17	3	5	[1j4n]
GIEIIGTLQLVLCVLATT	GT17	FWVGPFIGXALAVLIYDF	FF17	3	5	[1j4n]
GIEIIGTLQLVLCVLATT	GT17	WVGPFIGXALAVLIYDFI	WI17	3	5	[1j4n]
IFWVGPFIGXALAVLIYD	ID17	LXIEIIGTLQLVLCVLAT	LT17	5	3	[1fqy, 1h6i]
LGIAWAFGGMIFVLVYCT	LT17	RAAIAEFIATLLFLYITV	RV17	1	0	[2b5f]
LXIEIIGTLQLVLCVLAT	LT17	WVGPFIGXALAVLIYDFI	WI17	3	5	[1fqy, 1h6i]
LXIEIIGTLQLVLCVLAT	LT17	NHWIFWVGPFIGGALAVL	NL17	3	5	[1fqy]
LXIEIIGTLQLVLCVLAT	LT17	HWIFWVGPFIGGALAVLI	HI17	3	5	[1fqy]
DNVKVSLAFGLSIATLAQ	DQ17	APLAIGLSVALGHLLAID	AD17	1	4	[1ih5]
RAAIAEFIATLLFLYITV	RV17	VYMIAQCLGAICGVGLVK	VK17	0	2	[2b5f]
RAAIAEFIATLLFLYITV	RV17	YMIAQCLGAICGVGLVKA	YA17	0	2	[2b5f]
RAAIAEFIATLLFLYITV	RV17	MIAQCLGAICGVGLVKAF	MF17	0	2	[2b5f]
FWVGPFIGXALAVLIYDF	FF17	LXIEIIGTLQLVLCVLAT	LT17	5	3	[1fqy, 1h6i]
