# Supplementary material for: The observation of evolutionary interaction pattern pairs in membrane proteins
Source: BMC Struct Biol. 2015 Mar 24;15:6. doi: 10.1186/s12900-015-0033-5 (PMC4379700; doi:10.1186/s12900-015-0033-5)
Supplement: Additional file 1 — EIPP data. Includes derived EIPP information from families (PF00230, PF01036) with tab separated values. Can be viewed with a simple text editor. Each line consists of 7 columns: source pattern, source RegEx, destination pattern, destination RegEx, source helix, destination helix, corresponding PDB-Ids. [file 12900_2015_33_MOESM1_ESM.zip › EIPPs/PF00230/PF00230_17_17.csv]

WVYWVGPVIGAGLGSLXYD	WD18	ATIVEIFXTLQFVLCIFXT	AT18	5	3	[2b6p, 3m9i, 1ymg]
WVYWVGPVIGAGLGSLXYD	WD18	TIVEIFLTLQFVLCIFATY	TY18	5	3	[2b6p, 3m9i, 1ymg]
WVYWVGPVIGAGLGSLXYD	WD18	QATIVEIFLTLQXVLCIFA	QA18	5	3	[2b6p, 3m9i, 1ymg]
WVYWVGPVIGAGLGSLXYD	WD18	GQATIVEIFLTLQFVLCIF	GF18	5	3	[3m9i]
WIFWVGPFIGXALAVLXYD	WD18	GLGIEIIGTLQLVLCVLAT	GT18	5	3	[1fqy]
VYWVGPVIGAGLGSLLYDF	VF18	ATIVEIFXTLQFVLCIFXT	AT18	5	3	[2b6p, 1ymg]
VYWVGPVIGAGLGSLLYDF	VF18	QATIVEIFLTLQXVLCIFA	QA18	5	3	[2b6p, 1ymg]
VYWVGPVIGAGLGSLLYDF	VF18	TIVEIFLTLQFVLCIFATY	TY18	5	3	[2b6p, 1ymg]
YWVGPVIGAGLGSLLYDFL	YL18	ATIVEIFXTLQFVLCIFXT	AT18	5	3	[2b6p, 1ymg]
YWVGPVIGAGLGSLLYDFL	YL18	TIVEIFLTLQFVLCIFATY	TY18	5	3	[2b6p, 1ymg]
YWVGPVIGAGLGSLLYDFL	YL18	QATIVEIFLTLQXVLCIFA	QA18	5	3	[2b6p, 1ymg]
WVXPIVGGIIGGLIYRTLL	WL18	AXVVELVXSAGFLLVIHGA	AA18	5	3	[2o9e]
WVXPXIGAGLGSLLYDFXL	WL18	ATIVEIFXTLQFVLCIFXT	AT18	5	3	[2b6p, 1ymg]
WVXPXIGAGLGSLLYDFXL	WL18	QATIVEIFLTLQXVLCIFA	QA18	5	3	[2b6p, 1ymg]
WVXPXIGAGLGSLLYDFXL	WL18	TIVEIFLTLQFVLCIFATY	TY18	5	3	[2b6p, 1ymg]
WVXPIVGGIIGGLIYRTLL	WL18	LSALVVELVLSAGFLLVIH	LH18	5	3	[2o9e]
WVXPIVGGIIGGLIYRTLL	WL18	LVVELVLSAGFLLVIHGAT	LT18	5	3	[2o9e]
WVXPIVGGIIGGLIYRTLL	WL18	VVELVLSAGFLLVIHGATD	VD18	5	3	[2o9e]
WVXPIVGGIIGGLIYRTLL	WL18	SALVVELVLSAGFLLVIXG	SG18	5	3	[2o9e]
IFWVGPFIGAAVAAAYHQY	IY18	TALGAEIIGTFVLVYTVFS	TS18	5	3	[2b5f]
ICYXVAQLLGAVAGAAVLY	IY18	AIXAEFFAXLFYVFFGLGA	AA18	2	0	[3m9i, 2b6p, 1ymg]
IFWVGPFIGAAVAAAYHQY	IY18	ALGAEIIGTFVLVYTVFSA	AA18	5	3	[2b5f]
ICYXVAQLLGAVAGAAVLY	IY18	RAIXAEFFAXLFYVFFGLG	RG18	2	0	[3m9i, 2b6p, 1ymg]
ICYXVAQLLGAVAGAAVLY	IY18	IXAEFFAXLFYVFFGLGAS	IS18	2	0	[3m9i, 2b6p]
IFWVGPFIGAAVAAAYHQY	IY18	GTALGAEIIGTFVLVYTVF	GF18	5	3	[2b5f]
CYXVAQLLGAVAGAAVLYS	CS18	AIXAEFFAXLFYVFFGLGA	AA18	2	0	[2b6p, 3m9i, 1ymg]
CYXVAQLLGAVAGAAVLYS	CS18	RAIXAEFFAXLFYVFFGLG	RG18	2	0	[2b6p, 3m9i, 1ymg]
CYXVAQLLGAVAGAAVLYS	CS18	IXAEFFAXLFYVFFGLGAS	IS18	2	0	[2b6p, 3m9i]
YXVAQLLGAVAGAAVLYSV	YV18	AIXAEFFAXLFYVFFGLGA	AA18	2	0	[2b6p, 3m9i, 1ymg]
YXVAQLLGAVAGAAVLYSV	YV18	IXAEFFAXLFYVFFGLGAS	IS18	2	0	[2b6p, 3m9i]
YXVAQLLGAVAGAAVLYSV	YV18	RAIXAEFFAXLFYVFFGLG	RG18	2	0	[2b6p, 3m9i, 1ymg]
LMYIIAQCVGAIVATAILS	LS18	RAVXAEFLATTLFXFISIG	RG18	2	0	[1ih5]
LMYIIAQCVGAIVATAILS	LS18	VVAEFLATTLFXFISIGSA	VA18	2	0	[1ih5, 1h6i]
LMYIIAQCVGAIVATAILS	LS18	AVXAEFLATTLFXFISIGS	AS18	2	0	[1ih5]
MYIIAQCVGAIVATAILSG	MG18	RAVXAEFLATTLFXFISIG	RG18	2	0	[1ih5]
MYIIAQCVGAIVATAILSG	MG18	VVAEFLATTLFXFISIGSA	VA18	2	0	[1ih5, 1h6i]
MYIIAQCVGAIVATAILSG	MG18	AVXAEFLATTLFXFISIGS	AS18	2	0	[1ih5]
TALGAEIIGTFVLVYTVFS	TS18	AIAEFIATLLFLYITVATV	AV18	3	0	[2b5f]
TALGAEIIGTFVLVYTVFS	TS18	ALGAEIIGTFVLVYTVFSA	AA18	3	3	[1z98, 3cn6, 4jc6, 4ia4, 3cll, 2b5f, 3cn5]
TALGAEIIGTFVLVYTVFS	TS18	FWVGPFIGAAVAAAYHQYV	FV18	3	5	[2b5f]
TALGAEIIGTFVLVYTVFS	TS18	AAIAEFIATLLFLYITVAT	AT18	3	0	[2b5f]
TALGAEIIGTFVLVYTVFS	TS18	GTALGAEIIGTFVLVYTVF	GF18	3	3	[2b5f]
TALGAEIIGTFVLVYTVFS	TS18	LGIAWAFGGMIFVLVYCTA	LA18	3	1	[2b5f]
TALGAEIIGTFVLVYTVFS	TS18	RAAIAEFIATLLFLYITVA	RA18	3	0	[2b5f]
TALGAEIIGTFVLVYTVFS	TS18	DQWIFWVGPFIGAAVAAAY	DY18	3	5	[2b5f]
TALGAEIIGTFVLVYTVFS	TS18	DDQWIFWVGPFIGAAVAAA	DA18	3	5	[2b5f]
TALGAEIIGTFVLVYTVFS	TS18	QWIFWVGPFIGAAVAAAYH	QH18	3	5	[2b5f]
TALGAEIIGTFVLVYTVFS	TS18	WIFWVGPFIGAAVAAAYHQ	WQ18	3	5	[2b5f]
AXVVELVXSAGFLLVIHGA	AA18	VIAQVVGGIVAAALLYXIA	VA18	3	2	[2o9e, 2o9f]
AKEVVGYVIAXVVGGIVAA	AA18	RKLAAESFGTFWLVFGGSG	RG18	2	0	[2o9e]
AXVVELVXSAGFLLVIHGA	AA18	GFAGVALAFGLTVLTMAFA	GA18	3	1	[2o9e, 2o9f]
AXVVELVXSAGFLLVIHGA	AA18	ALAFGLTVLTMAXAVGXIS	AS18	3	1	[2o9e]
AXVVELVXSAGFLLVIHGA	AA18	AGVALAFGLTVLTMAFAVG	AG18	3	1	[2o9e, 2o9f]
AXVVELVXSAGFLLVIHGA	AA18	APIAIGLAXTLIHLISIPV	AV18	3	4	[2o9e, 2o9f]
ALGAEIIGTFVLVYTVFSA	AA18	AIAEFIATLLFLYITVATV	AV18	3	0	[2b5f]
AKEVVGYVIAXVVGGIVAA	AA18	AAESFGTFWLVFGGSGSAV	AV18	2	0	[2o9e]
ALGAEIIGTFVLVYTVFSA	AA18	FWVGPFIGAAVAAAYHQYV	FV18	3	5	[2b5f]
AXVVELVXSAGFLLVIHGA	AA18	FAGVALAFGLTVLTMAFAV	FV18	3	1	[2o9e, 2o9f]
AXVVELVXSAGFLLVIHGA	AA18	GVALAFGLTVLTMAFAVGH	GH18	3	1	[2o9e]
AXVVELVXSAGFLLVIHGA	AA18	FFWVVPIVGGIIGGLIYRT	FT18	3	5	[2o9e]
AXVVELVXSAGFLLVIHGA	AA18	VALAFGLTVLTMAXAVGXI	VI18	3	1	[2o9e]
AIXAEFFAXLFYVFFGLGA	AA18	RAICYXVAQLLGAVAGAAV	RV18	0	2	[3m9i, 2b6p, 1ymg]
ALGAEIIGTFVLVYTVFSA	AA18	AAIAEFIATLLFLYITVAT	AT18	3	0	[2b5f]
AXVVELVXSAGFLLVIHGA	AA18	EQLWFFWVVPIVGGIIGGL	EL18	3	5	[2o9e, 2o9f]
AXVVELVXSAGFLLVIHGA	AA18	VVGYVIAQVVGGIVAAXXL	VL18	3	2	[2o9e, 2o9f]
AXVVELVXSAGFLLVIHGA	AA18	VGYVIAQVVGGIVAAALLY	VY18	3	2	[2o9e, 2o9f]
AXVVELVXSAGFLLVIHGA	AA18	YXIAQVVGGIVAAALLYLI	YI18	3	2	[2o9e, 2o9f]
AIXAEFFAXLFYVFFGLGA	AA18	LRAIXYXVAQLLGAXAXXA	LA18	0	2	[3m9i, 2b6p, 1ymg]
AKEVVGYVIAXVVGGIVAA	AA18	LAAESFGTFWLVFGGSGSA	LA18	2	0	[2o9e]
ALGAEIIGTFVLVYTVFSA	AA18	LGIAWAFGGMIFVLVYCTA	LA18	3	1	[2b5f]
AKEVVGYVIAXVVGGIVAA	AA18	ESFGTFWLVFGGSGSAVLA	EA18	2	0	[2o9e]
AKEVVGYVIAXVVGGIVAA	AA18	SFGTFWLVFGGSGSAVLAA	SA18	2	0	[2o9e]
AXVVELVXSAGFLLVIHGA	AA18	GYVIAQVVGGIVAAALLYL	GL18	3	2	[2o9e, 2o9f]
AIXAEFFAXLFYVFFGLGA	AA18	AIXYXVAXLLGAVAGXAXL	AL18	0	2	[3m9i, 2b6p, 1ymg]
AKEVVGYVIAXVVGGIVAA	AA18	AESFGTFWLVFGGSGXAVL	AL18	2	0	[2o9e]
AXVVELVXSAGFLLVIHGA	AA18	PIAIGLAXTLIHLISIPVT	PT18	3	4	[2o9e, 2o9f]
AXVVELVXSAGFLLVIHGA	AA18	LWFFWVVPIVGGIIGGLIY	LY18	3	5	[2o9e, 2o9f]
AXVVELVXSAGFLLVIHGA	AA18	WFFWVVPIVGGIIGGLIYR	WR18	3	5	[2o9e]
AXVVELVXSAGFLLVIHGA	AA18	FAPIAIGLALTLIHLISIP	FP18	3	4	[2o9e]
AXVVELVXSAGFLLVIHGA	AA18	VVPIVGGIIGGLIYRTLLE	VE18	3	5	[2o9e]
AIXAEFFAXLFYVFFGLGA	AA18	LQVALAFGLALATLVQAVG	LG18	0	1	[3m9i]
AXVVELVXSAGFLLVIHGA	AA18	LEQLWFFWVVPIXGGIXGG	LG18	3	5	[2o9e, 2o9f]
AXVVELVXSAGFLLVIHGA	AA18	FWVVPIVGGIIGGLIYRTL	FL18	3	5	[2o9e]
ALGAEIIGTFVLVYTVFSA	AA18	GTALGAEIIGTFVLVYTVF	GF18	3	3	[2b5f]
AXVVELVXSAGFLLVIHGA	AA18	QLWXFWVVPIVGGXIGGXI	QI18	3	5	[2o9e, 2o9f]
ALGAEIIGTFVLVYTVFSA	AA18	RAAIAEFIATLLFLYITVA	RA18	3	0	[2b5f]
ALGAEIIGTFVLVYTVFSA	AA18	DDQWIFWVGPFIGAAVAAA	DA18	3	5	[2b5f]
ALGAEIIGTFVLVYTVFSA	AA18	DQWIFWVGPFIGAAVAAAY	DY18	3	5	[2b5f]
ALGAEIIGTFVLVYTVFSA	AA18	QWIFWVGPFIGAAVAAAYH	QH18	3	5	[2b5f]
AKEVVGYVIAXVVGGIVAA	AA18	KLXAESFGTFWLVFGGXGS	KS18	2	0	[2o9e]
ALGAEIIGTFVLVYTVFSA	AA18	WIFWVGPFIGAAVAAAYHQ	WQ18	3	5	[2b5f]
AKEVVGYVIAXVVGGIVAA	AA18	FRKLAAESFGTFWLVFGGS	FS18	2	0	[2o9e]
AAESFGTFWLVFGGSGSAV	AV18	VIAQVVGGIVAAALLYXIA	VA18	0	2	[2o9e, 2o9f]
AIAEFIATLLFLYITVATV	AV18	VYXIAQCLGAICGVGLVKA	VA18	0	2	[2b5f]
AAESFGTFWLVFGGSGSAV	AV18	GFAGVALAFGLTVLTMAFA	GA18	0	1	[2o9e, 2o9f]
APIAIGLAXTLIHLISIPV	AV18	GFAGVALAFGLTVLTMAFA	GA18	4	1	[2o9e, 2o9f]
AAESFGTFWLVFGGSGSAV	AV18	FAGVALAFGLTVLTMAFAV	FV18	0	1	[2o9e, 2o9f]
APIAIGLAXTLIHLISIPV	AV18	FAGVALAFGLTVLTMAFAV	FV18	4	1	[2o9e, 2o9f]
AAESFGTFWLVFGGSGSAV	AV18	AGVALAFGLTVLTMAFAVG	AG18	0	1	[2o9e, 2o9f]
APIAIGLAXTLIHLISIPV	AV18	AGVALAFGLTVLTMAFAVG	AG18	4	1	[2o9e, 2o9f]
AAESFGTFWLVFGGSGSAV	AV18	GVALAFGLTVLTMAFAVGH	GH18	0	1	[2o9e]
APIAIGLAXTLIHLISIPV	AV18	GVALAFGLTVLTMAFAVGH	GH18	4	1	[2o9e]
AAESFGTFWLVFGGSGSAV	AV18	ALAFGLTVLTMAXAVGXIS	AS18	0	1	[2o9e]
APIAIGLAXTLIHLISIPV	AV18	ALAFGLTVLTMAXAVGXIS	AS18	4	1	[2o9e]
AAESFGTFWLVFGGSGSAV	AV18	VALAFGLTVLTMAXAVGXI	VI18	0	1	[2o9e]
APIAIGLAXTLIHLISIPV	AV18	VALAFGLTVLTMAXAVGXI	VI18	4	1	[2o9e]
AILTEAIGTFLLMLVIMGV	AV18	FAIGMAFALAIAAVIYSLG	FG18	3	1	[3ne2]
ALVYMIAQCLGAIXGVGLV	AV18	AAIAEFIATLLFLYITVAT	AT18	2	0	[2b5f]
AAESFGTFWLVFGGSGSAV	AV18	KEVVGYVIAQVVGGIVAAA	KA18	0	2	[2o9e]
AAESFGTFWLVFGGSGSAV	AV18	EVVGYVIAQVVGGIVAAAL	EL18	0	2	[2o9e]
AAESFGTFWLVFGGSGSAV	AV18	VGYVIAQVVGGIVAAALLY	VY18	0	2	[2o9e, 2o9f]
AAESFGTFWLVFGGSGSAV	AV18	VVGYVIAQVVGGIVAAXXL	VL18	0	2	[2o9e, 2o9f]
AAESFGTFWLVFGGSGSAV	AV18	YXIAQVVGGIVAAALLYLI	YI18	0	2	[2o9e, 2o9f]
AAESFGTFWLVFGGSGSAV	AV18	GYVIAQVVGGIVAAALLYL	GL18	0	2	[2o9e, 2o9f]
AIAEFIATLLFLYITVATV	AV18	LGIAWAFGGMIFVLVYCTA	LA18	0	1	[2b5f]
AIAEFIATLLFLYITVATV	AV18	LRALVYMIAQCLGAICGVG	LG18	0	2	[2b5f]
AIAEFIATLLFLYITVATV	AV18	RALVYMIAQCLGAICGVGL	RL18	0	2	[2b5f]
APIAIGLAXTLIHLISIPV	AV18	LSALVVELVLSAGFLLVIH	LH18	4	3	[2o9e, 2o9f]
AIAEFIATLLFLYITVATV	AV18	GTALGAEIIGTFVLVYTVF	GF18	0	3	[2b5f]
APIAIGLAXTLIHLISIPV	AV18	LVVELVLSAGFLLVIHGAT	LT18	4	3	[2o9e]
APIAIGLAXTLIHLISIPV	AV18	VVELVLSAGFLLVIHGATD	VD18	4	3	[2o9e]
APIAIGLAXTLIHLISIPV	AV18	SALVVELVLSAGFLLVIXG	SG18	4	3	[2o9e, 2o9f]
ALVYMIAQCLGAIXGVGLV	AV18	RAAIAEFIATLLFLYITVA	RA18	2	0	[2b5f]
AIAEFIATLLFLYITVATV	AV18	YMIAQCLGAICGVGLVKAF	YF18	0	2	[2b5f]
AIAEFIATLLFLYITVATV	AV18	LVYMIAQCLGAICGVGLVK	LK18	0	2	[2b5f]
RKLAAESFGTFWLVFGGSG	RG18	GFAGVALAFGLTVLTMAFA	GA18	0	1	[2o9e]
RKLAAESFGTFWLVFGGSG	RG18	VIAQVVGGIVAAALLYXIA	VA18	0	2	[2o9e]
RKLAAESFGTFWLVFGGSG	RG18	AGVALAFGLTVLTMAFAVG	AG18	0	1	[2o9e]
RKLAAESFGTFWLVFGGSG	RG18	GVALAFGLTVLTMAFAVGH	GH18	0	1	[2o9e]
RKLAAESFGTFWLVFGGSG	RG18	VALAFGLTVLTMAXAVGXI	VI18	0	1	[2o9e]
RKLAAESFGTFWLVFGGSG	RG18	ALAFGLTVLTMAXAVGXIS	AS18	0	1	[2o9e]
RKLAAESFGTFWLVFGGSG	RG18	FAGVALAFGLTVLTMAFAV	FV18	0	1	[2o9e]
RAIXAEFFAXLFYVFFGLG	RG18	RAICYXVAQLLGAVAGAAV	RV18	0	2	[3m9i, 2b6p, 1ymg]
RKLAAESFGTFWLVFGGSG	RG18	KEVVGYVIAQVVGGIVAAA	KA18	0	2	[2o9e]
RKLAAESFGTFWLVFGGSG	RG18	EVVGYVIAQVVGGIVAAAL	EL18	0	2	[2o9e]
RKLAAESFGTFWLVFGGSG	RG18	VGYVIAQVVGGIVAAALLY	VY18	0	2	[2o9e]
RKLAAESFGTFWLVFGGSG	RG18	GYVIAQVVGGIVAAALLYL	GL18	0	2	[2o9e]
RAVXAEFLATTLFXFISIG	RG18	AXXYIIAQCVGAIVATAIL	AL18	0	2	[1fqy]
RAVXAEFLAMILFXFISIG	RG18	AXXYIIAQCVGAIVATAIL	AL18	0	2	[1j4n]
RAIXAEFFAXLFYVFFGLG	RG18	AIXYXVAXLLGAVAGXAXL	AL18	0	2	[3m9i, 2b6p, 1ymg]
RAIXAEFFAXLFYVFFGLG	RG18	LRAIXYXVAQLLGAXAXXA	LA18	0	2	[3m9i, 2b6p, 1ymg]
RAVXAEFLAMILFXFISIG	RG18	LRAIXYIIAQCVGAIVATA	LA18	0	2	[1j4n]
RKLAAESFGTFWLVFGGSG	RG18	VVGYVIAQVVGGIVAAXXL	VL18	0	2	[2o9e]
RAVXAEFLAMILFXFISIG	RG18	VKVSLAFGLSIATLAQSVG	VG18	0	1	[1j4n]
RAVXAEFLATTLFXFISIG	RG18	VKVSLAFGLSIATLAQSVG	VG18	0	1	[1fqy]
RKLAAESFGTFWLVFGGSG	RG18	YXIAQVVGGIVAAALLYLI	YI18	0	2	[2o9e]
RAIXAEFFAXLFYVFFGLG	RG18	LQVALAFGLALATLVQAVG	LG18	0	1	[3m9i]
RAVXAEFLAMILFXFISIG	RG18	RAIMYIIAQCVGAIVATAI	RI18	0	2	[1j4n]
AVXAEFLAMILFXFXSIGS	AS18	AXXYIIAQCVGAIVATAIL	AL18	0	2	[1j4n]
AVXAEFLATTLFXFISIGS	AS18	AXXYIIAQCVGAIVATAIL	AL18	0	2	[1fqy]
ALAFGLTVLTMAXAVGXIS	AS18	AESFGTFWLVFGGSGXAVL	AL18	1	0	[2o9e]
ALAFGLTVLTMAXAVGXIS	AS18	ESFGTFWLVFGGSGSAVLA	EA18	1	0	[2o9e]
ALAFGLTVLTMAXAVGXIS	AS18	SFGTFWLVFGGSGSAVLAA	SA18	1	0	[2o9e]
ALAFGLTVLTMAXAVGXIS	AS18	FAPIAIGLALTLIHLISIP	FP18	1	4	[2o9e]
ALAFGLTVLTMAXAVGXIS	AS18	LAAESFGTFWLVFGGSGSA	LA18	1	0	[2o9e]
AVXAEFLAMILFXFXSIGS	AS18	LRAIXYIIAQCVGAIVATA	LA18	0	2	[1j4n]
AVXAEFLAMILFXFXSIGS	AS18	VKVSLAFGLSIATLAQSVG	VG18	0	1	[1j4n]
AVXAEFLATTLFXFISIGS	AS18	VKVSLAFGLSIATLAQSVG	VG18	0	1	[1fqy]
ALAFGLTVLTMAXAVGXIS	AS18	PIAIGLAXTLIHLISIPVT	PT18	1	4	[2o9e]
ALAFGLTVLTMAXAVGXIS	AS18	LSALVVELVLSAGFLLVIH	LH18	1	3	[2o9e]
ALAFGLTVLTMAXAVGXIS	AS18	LVVELVLSAGFLLVIHGAT	LT18	1	3	[2o9e]
ALAFGLTVLTMAXAVGXIS	AS18	SALVVELVLSAGFLLVIXG	SG18	1	3	[2o9e]
ALAFGLTVLTMAXAVGXIS	AS18	VVELVLSAGFLLVIHGATD	VD18	1	3	[2o9e]
ALAFGLTVLTMAXAVGXIS	AS18	FRKLAAESFGTFWLVFGGS	FS18	1	0	[2o9e]
AVXAEFLAMILFXFXSIGS	AS18	RAIMYIIAQCVGAIVATAI	RI18	0	2	[1j4n]
ALAFGLTVLTMAXAVGXIS	AS18	KLXAESFGTFWLVFGGXGS	KS18	1	0	[2o9e]
VYXIAQCLGAICGVGLVKA	VA18	AAIAEFIATLLFLYITVAT	AT18	2	0	[2b5f]
VVAEFLATTLFXFISIGSA	VA18	AXXYIIAQCVGAIVATAIL	AL18	0	2	[1fqy, 1h6i]
VIAQVVGGIVAAALLYXIA	VA18	AESFGTFWLVFGGSGXAVL	AL18	2	0	[2o9e, 2o9f]
VVAEFLAMILFXFISIGSA	VA18	AXXYIIAQCVGAIVATAIL	AL18	0	2	[1j4n]
VIAQVVGGIVAAALLYXIA	VA18	ESFGTFWLVFGGSGSAVLA	EA18	2	0	[2o9e, 2o9f]
VIAQVVGGIVAAALLYXIA	VA18	SFGTFWLVFGGSGSAVLAA	SA18	2	0	[2o9e, 2o9f]
VVAEFLAMILFXFISIGSA	VA18	VKVSLAFGLSIATLAQSVG	VG18	0	1	[1j4n]
VVAEFLATTLFXFISIGSA	VA18	VKVSLAFGLSIATLAQSVG	VG18	0	1	[1fqy, 1h6i]
VVAEFLAMILFXFISIGSA	VA18	LRAIXYIIAQCVGAIVATA	LA18	0	2	[1j4n]
VIAQVVGGIVAAALLYXIA	VA18	LAAESFGTFWLVFGGSGSA	LA18	2	0	[2o9e, 2o9f]
VIAQVVGGIVAAALLYXIA	VA18	LSALVVELVLSAGFLLVIH	LH18	2	3	[2o9e, 2o9f]
VIAQVVGGIVAAALLYXIA	VA18	LVVELVLSAGFLLVIHGAT	LT18	2	3	[2o9e]
VIAQVVGGIVAAALLYXIA	VA18	SALVVELVLSAGFLLVIXG	SG18	2	3	[2o9e, 2o9f]
VIAQVVGGIVAAALLYXIA	VA18	VVELVLSAGFLLVIHGATD	VD18	2	3	[2o9e]
VYXIAQCLGAICGVGLVKA	VA18	RAAIAEFIATLLFLYITVA	RA18	2	0	[2b5f]
VVAEFLAMILFXFISIGSA	VA18	RAIMYIIAQCVGAIVATAI	RI18	0	2	[1j4n]
VIAQVVGGIVAAALLYXIA	VA18	FRKLAAESFGTFWLVFGGS	FS18	2	0	[2o9e]
VIAQVVGGIVAAALLYXIA	VA18	KLXAESFGTFWLVFGGXGS	KS18	2	0	[2o9e]
IXAEFFAXLFYVFFGLGAS	IS18	RAICYXVAQLLGAVAGAAV	RV18	0	2	[3m9i, 2b6p]
IXAEFFAXLFYVFFGLGAS	IS18	LRAIXYXVAQLLGAXAXXA	LA18	0	2	[3m9i, 2b6p]
ILMAFTQIVAGMAAAGAAS	IS18	MSGEFVGTFLFLWSAFVIA	MA18	2	0	[2w1p]
IXAEFFAXLFYVFFGLGAS	IS18	AIXYXVAXLLGAVAGXAXL	AL18	0	2	[3m9i, 2b6p]
GFAGVALAFGLTVLTMAFA	GA18	AESFGTFWLVFGGSGXAVL	AL18	1	0	[2o9e, 2o9f]
GFAGVALAFGLTVLTMAFA	GA18	ESFGTFWLVFGGSGSAVLA	EA18	1	0	[2o9e, 2o9f]
GFAGVALAFGLTVLTMAFA	GA18	FAPIAIGLALTLIHLISIP	FP18	1	4	[2o9e]
GFAGVALAFGLTVLTMAFA	GA18	PIAIGLAXTLIHLISIPVT	PT18	1	4	[2o9e, 2o9f]
GFAGVALAFGLTVLTMAFA	GA18	SFGTFWLVFGGSGSAVLAA	SA18	1	0	[2o9e, 2o9f]
IXAEFFAXLFYVFFGLGAS	IS18	LQVALAFGLALATLVQAVG	LG18	0	1	[3m9i]
GFAGVALAFGLTVLTMAFA	GA18	LSALVVELVLSAGFLLVIH	LH18	1	3	[2o9e, 2o9f]
GFAGVALAFGLTVLTMAFA	GA18	LVVELVLSAGFLLVIHGAT	LT18	1	3	[2o9e]
GFAGVALAFGLTVLTMAFA	GA18	VVELVLSAGFLLVIHGATD	VD18	1	3	[2o9e]
GFAGVALAFGLTVLTMAFA	GA18	KLXAESFGTFWLVFGGXGS	KS18	1	0	[2o9e]
GFAGVALAFGLTVLTMAFA	GA18	SALVVELVLSAGFLLVIXG	SG18	1	3	[2o9e, 2o9f]
GFAGVALAFGLTVLTMAFA	GA18	FRKLAAESFGTFWLVFGGS	FS18	1	0	[2o9e]
GFAGVALAFGLTVLTMAFA	GA18	LAAESFGTFWLVFGGSGSA	LA18	1	0	[2o9e, 2o9f]
FAGVALAFGLTVLTMAFAV	FV18	AESFGTFWLVFGGSGXAVL	AL18	1	0	[2o9e, 2o9f]
FAGVALAFGLTVLTMAFAV	FV18	ESFGTFWLVFGGSGSAVLA	EA18	1	0	[2o9e, 2o9f]
FAGVALAFGLTVLTMAFAV	FV18	SFGTFWLVFGGSGSAVLAA	SA18	1	0	[2o9e, 2o9f]
FAGVALAFGLTVLTMAFAV	FV18	FAPIAIGLALTLIHLISIP	FP18	1	4	[2o9e]
FAGVALAFGLTVLTMAFAV	FV18	PIAIGLAXTLIHLISIPVT	PT18	1	4	[2o9e, 2o9f]
FAGVALAFGLTVLTMAFAV	FV18	LAAESFGTFWLVFGGSGSA	LA18	1	0	[2o9e, 2o9f]
FWVGPFIGAAVAAAYHQYV	FV18	GTALGAEIIGTFVLVYTVF	GF18	5	3	[2b5f]
FAGVALAFGLTVLTMAFAV	FV18	LSALVVELVLSAGFLLVIH	LH18	1	3	[2o9e, 2o9f]
FAGVALAFGLTVLTMAFAV	FV18	VVELVLSAGFLLVIHGATD	VD18	1	3	[2o9e]
FAGVALAFGLTVLTMAFAV	FV18	LVVELVLSAGFLLVIHGAT	LT18	1	3	[2o9e]
FAGVALAFGLTVLTMAFAV	FV18	SALVVELVLSAGFLLVIXG	SG18	1	3	[2o9e, 2o9f]
FAGVALAFGLTVLTMAFAV	FV18	KLXAESFGTFWLVFGGXGS	KS18	1	0	[2o9e]
FAGVALAFGLTVLTMAFAV	FV18	FRKLAAESFGTFWLVFGGS	FS18	1	0	[2o9e]
AGVALAFGLTVLTMAFAVG	AG18	AESFGTFWLVFGGSGXAVL	AL18	1	0	[2o9e, 2o9f]
AGVALAFGLTVLTMAFAVG	AG18	ESFGTFWLVFGGSGSAVLA	EA18	1	0	[2o9e, 2o9f]
AGVALAFGLTVLTMAFAVG	AG18	FAPIAIGLALTLIHLISIP	FP18	1	4	[2o9e]
AGVALAFGLTVLTMAFAVG	AG18	SFGTFWLVFGGSGSAVLAA	SA18	1	0	[2o9e, 2o9f]
AGVALAFGLTVLTMAFAVG	AG18	PIAIGLAXTLIHLISIPVT	PT18	1	4	[2o9e, 2o9f]
AGVALAFGLTVLTMAFAVG	AG18	LSALVVELVLSAGFLLVIH	LH18	1	3	[2o9e, 2o9f]
AGVALAFGLTVLTMAFAVG	AG18	LVVELVLSAGFLLVIHGAT	LT18	1	3	[2o9e]
AGVALAFGLTVLTMAFAVG	AG18	SALVVELVLSAGFLLVIXG	SG18	1	3	[2o9e, 2o9f]
AGVALAFGLTVLTMAFAVG	AG18	KLXAESFGTFWLVFGGXGS	KS18	1	0	[2o9e]
AGVALAFGLTVLTMAFAVG	AG18	LAAESFGTFWLVFGGSGSA	LA18	1	0	[2o9e, 2o9f]
AGVALAFGLTVLTMAFAVG	AG18	FRKLAAESFGTFWLVFGGS	FS18	1	0	[2o9e]
AGVALAFGLTVLTMAFAVG	AG18	VVELVLSAGFLLVIHGATD	VD18	1	3	[2o9e]
GVALAFGLTVLTMAFAVGH	GH18	LAAESFGTFWLVFGGSGSA	LA18	1	0	[2o9e]
GVALAFGLTVLTMAFAVGH	GH18	AESFGTFWLVFGGSGXAVL	AL18	1	0	[2o9e]
GVALAFGLTVLTMAFAVGH	GH18	ESFGTFWLVFGGSGSAVLA	EA18	1	0	[2o9e]
GVALAFGLTVLTMAFAVGH	GH18	FAPIAIGLALTLIHLISIP	FP18	1	4	[2o9e]
GVALAFGLTVLTMAFAVGH	GH18	PIAIGLAXTLIHLISIPVT	PT18	1	4	[2o9e]
GVALAFGLTVLTMAFAVGH	GH18	SFGTFWLVFGGSGSAVLAA	SA18	1	0	[2o9e]
GVALAFGLTVLTMAFAVGH	GH18	LSALVVELVLSAGFLLVIH	LH18	1	3	[2o9e]
GVALAFGLTVLTMAFAVGH	GH18	LVVELVLSAGFLLVIHGAT	LT18	1	3	[2o9e]
GVALAFGLTVLTMAFAVGH	GH18	VVELVLSAGFLLVIHGATD	VD18	1	3	[2o9e]
GVALAFGLTVLTMAFAVGH	GH18	SALVVELVLSAGFLLVIXG	SG18	1	3	[2o9e]
GVALAFGLTVLTMAFAVGH	GH18	KLXAESFGTFWLVFGGXGS	KS18	1	0	[2o9e]
GVALAFGLTVLTMAFAVGH	GH18	FRKLAAESFGTFWLVFGGS	FS18	1	0	[2o9e]
VALAFGLTVLTMAXAVGXI	VI18	LAAESFGTFWLVFGGSGSA	LA18	1	0	[2o9e]
VALAFGLTVLTMAXAVGXI	VI18	ESFGTFWLVFGGSGSAVLA	EA18	1	0	[2o9e]
VALAFGLTVLTMAXAVGXI	VI18	SFGTFWLVFGGSGSAVLAA	SA18	1	0	[2o9e]
VALAFGLTVLTMAXAVGXI	VI18	PIAIGLAXTLIHLISIPVT	PT18	1	4	[2o9e]
VALAFGLTVLTMAXAVGXI	VI18	FAPIAIGLALTLIHLISIP	FP18	1	4	[2o9e]
VALAFGLTVLTMAXAVGXI	VI18	AESFGTFWLVFGGSGXAVL	AL18	1	0	[2o9e]
VALAFGLTVLTMAXAVGXI	VI18	LSALVVELVLSAGFLLVIH	LH18	1	3	[2o9e]
VALAFGLTVLTMAXAVGXI	VI18	SALVVELVLSAGFLLVIXG	SG18	1	3	[2o9e]
VALAFGLTVLTMAXAVGXI	VI18	LVVELVLSAGFLLVIHGAT	LT18	1	3	[2o9e]
VALAFGLTVLTMAXAVGXI	VI18	VVELVLSAGFLLVIHGATD	VD18	1	3	[2o9e]
VALAFGLTVLTMAXAVGXI	VI18	FRKLAAESFGTFWLVFGGS	FS18	1	0	[2o9e]
VALAFGLTVLTMAXAVGXI	VI18	KLXAESFGTFWLVFGGXGS	KS18	1	0	[2o9e]
FAVEMVITAILMGLILALT	FT18	LVPLFGPIVGAIVGAFAYR	LR18	3	5	[1fx8, 1ldi]
FAVEMVITAILMGLILALT	FT18	VPLFGPIVGAIVGAFAYRK	VK18	3	5	[1fx8, 1ldi]
FAVEMVITAILMGLILALT	FT18	PLFGPIVGAIVGAFAYRKL	PL18	3	5	[1fx8, 1ldi]
FAVEMVITAILMGLILALT	FT18	LFGPIVGAIVGAFAYRKLI	LI18	3	5	[1fx8, 1ldi]
FFWVVPIVGGIIGGLIYRT	FT18	LSALVVELVLSAGFLLVIH	LH18	5	3	[2o9e]
FFWVVPIVGGIIGGLIYRT	FT18	VVELVLSAGFLLVIHGATD	VD18	5	3	[2o9e]
FFWVVPIVGGIIGGLIYRT	FT18	SALVVELVLSAGFLLVIXG	SG18	5	3	[2o9e]
FFWVVPIVGGIIGGLIYRT	FT18	LVVELVLSAGFLLVIHGAT	LT18	5	3	[2o9e]
GSVALAVGFSLTLGHLFGM	GM18	ATIVEIFXTLQFVLCIFXT	AT18	4	3	[2b6p, 3m9i, 1ymg]
GSVALAVGFSLTLGHLFGM	GM18	QATIVEIFLTLQXVLCIFA	QA18	4	3	[2b6p, 3m9i, 1ymg]
GSVALAVGFSLTLGHLFGM	GM18	TIVEIFLTLQFVLCIFATY	TY18	4	3	[2b6p, 3m9i, 1ymg]
GSVALAVGFSLTLGHLFGM	GM18	GQATIVEIFLTLQFVLCIF	GF18	4	3	[3m9i]
GSVALAVGFSLTLGHLFGM	GM18	LQVALAFGLALATLVQAVG	LG18	4	1	[3m9i]
FAIGMAFALAIAAVIYSLG	FG18	QAILTEAIGTFLLMLVIMG	QG18	1	3	[3ne2]
LAAESFGTFWLVFGGSGSA	LA18	KEVVGYVIAQVVGGIVAAA	KA18	0	2	[2o9e]
LGIAWAFGGMIFVLVYCTA	LA18	AAIAEFIATLLFLYITVAT	AT18	1	0	[2b5f]
LAAESFGTFWLVFGGSGSA	LA18	EVVGYVIAQVVGGIVAAAL	EL18	0	2	[2o9e]
LAAESFGTFWLVFGGSGSA	LA18	VVGYVIAQVVGGIVAAXXL	VL18	0	2	[2o9e, 2o9f]
LAAESFGTFWLVFGGSGSA	LA18	VGYVIAQVVGGIVAAALLY	VY18	0	2	[2o9e, 2o9f]
LAAESFGTFWLVFGGSGSA	LA18	YXIAQVVGGIVAAALLYLI	YI18	0	2	[2o9e, 2o9f]
LAAESFGTFWLVFGGSGSA	LA18	GYVIAQVVGGIVAAALLYL	GL18	0	2	[2o9e, 2o9f]
LMAFTQIVAGXAXAGAASA	LA18	MSGEFVGTFLFLWSAFVIA	MA18	2	0	[2w1p]
LGIAWAFGGMIFVLVYCTA	LA18	GTALGAEIIGTFVLVYTVF	GF18	1	3	[2b5f]
LGIAWAFGGMIFVLVYCTA	LA18	RAAIAEFIATLLFLYITVA	RA18	1	0	[2b5f]
AESFGTFWLVFGGSGXAVL	AL18	KEVVGYVIAQVVGGIVAAA	KA18	0	2	[2o9e]
AESFGTFWLVFGGSGXAVL	AL18	EVVGYVIAQVVGGIVAAAL	EL18	0	2	[2o9e]
AESFGTFWLVFGGSGXAVL	AL18	VVGYVIAQVVGGIVAAXXL	VL18	0	2	[2o9e, 2o9f]
AESFGTFWLVFGGSGXAVL	AL18	VGYVIAQVVGGIVAAALLY	VY18	0	2	[2o9e, 2o9f]
AESFGTFWLVFGGSGXAVL	AL18	GYVIAQVVGGIVAAALLYL	GL18	0	2	[2o9e, 2o9f]
AESFGTFWLVFGGSGXAVL	AL18	YXIAQVVGGIVAAALLYLI	YI18	0	2	[2o9e, 2o9f]
AAIAEFIATLLFLYITVAT	AT18	LRALVYMIAQCLGAICGVG	LG18	0	2	[2b5f]
AAIAEFIATLLFLYITVAT	AT18	RALVYMIAQCLGAICGVGL	RL18	0	2	[2b5f]
AAIAEFIATLLFLYITVAT	AT18	GTALGAEIIGTFVLVYTVF	GF18	0	3	[2b5f]
AAIAEFIATLLFLYITVAT	AT18	YMIAQCLGAICGVGLVKAF	YF18	0	2	[2b5f]
AAIAEFIATLLFLYITVAT	AT18	LVYMIAQCLGAICGVGLVK	LK18	0	2	[2b5f]
KEVVGYVIAQVVGGIVAAA	KA18	SFGTFWLVFGGSGSAVLAA	SA18	2	0	[2o9e]
KEVVGYVIAQVVGGIVAAA	KA18	ESFGTFWLVFGGSGSAVLA	EA18	2	0	[2o9e]
KEVVGYVIAQVVGGIVAAA	KA18	KLXAESFGTFWLVFGGXGS	KS18	2	0	[2o9e]
KEVVGYVIAQVVGGIVAAA	KA18	FRKLAAESFGTFWLVFGGS	FS18	2	0	[2o9e]
EVVGYVIAQVVGGIVAAAL	EL18	ESFGTFWLVFGGSGSAVLA	EA18	2	0	[2o9e]
EVVGYVIAQVVGGIVAAAL	EL18	SFGTFWLVFGGSGSAVLAA	SA18	2	0	[2o9e]
EQLWFFWVVPIVGGIIGGL	EL18	LSALVVELVLSAGFLLVIH	LH18	5	3	[2o9e, 2o9f]
EQLWFFWVVPIVGGIIGGL	EL18	VVELVLSAGFLLVIHGATD	VD18	5	3	[2o9e]
EQLWFFWVVPIVGGIIGGL	EL18	LVVELVLSAGFLLVIHGAT	LT18	5	3	[2o9e]
EVVGYVIAQVVGGIVAAAL	EL18	KLXAESFGTFWLVFGGXGS	KS18	2	0	[2o9e]
EQLWFFWVVPIVGGIIGGL	EL18	SALVVELVLSAGFLLVIXG	SG18	5	3	[2o9e, 2o9f]
EVVGYVIAQVVGGIVAAAL	EL18	FRKLAAESFGTFWLVFGGS	FS18	2	0	[2o9e]
VVGYVIAQVVGGIVAAXXL	VL18	ESFGTFWLVFGGSGSAVLA	EA18	2	0	[2o9e, 2o9f]
VVGYVIAQVVGGIVAAXXL	VL18	SFGTFWLVFGGSGSAVLAA	SA18	2	0	[2o9e, 2o9f]
VVGYVIAQVVGGIVAAXXL	VL18	LSALVVELVLSAGFLLVIH	LH18	2	3	[2o9e, 2o9f]
VVGYVIAQVVGGIVAAXXL	VL18	LVVELVLSAGFLLVIHGAT	LT18	2	3	[2o9e]
VVGYVIAQVVGGIVAAXXL	VL18	SALVVELVLSAGFLLVIXG	SG18	2	3	[2o9e, 2o9f]
VVGYVIAQVVGGIVAAXXL	VL18	VVELVLSAGFLLVIHGATD	VD18	2	3	[2o9e]
VVGYVIAQVVGGIVAAXXL	VL18	FRKLAAESFGTFWLVFGGS	FS18	2	0	[2o9e]
VGYVIAQVVGGIVAAALLY	VY18	ESFGTFWLVFGGSGSAVLA	EA18	2	0	[2o9e, 2o9f]
VGYVIAQVVGGIVAAALLY	VY18	SFGTFWLVFGGSGSAVLAA	SA18	2	0	[2o9e, 2o9f]
VGYVIAQVVGGIVAAALLY	VY18	SALVVELVLSAGFLLVIXG	SG18	2	3	[2o9e, 2o9f]
VGYVIAQVVGGIVAAALLY	VY18	LVVELVLSAGFLLVIHGAT	LT18	2	3	[2o9e]
VGYVIAQVVGGIVAAALLY	VY18	VVELVLSAGFLLVIHGATD	VD18	2	3	[2o9e]
VVGYVIAQVVGGIVAAXXL	VL18	KLXAESFGTFWLVFGGXGS	KS18	2	0	[2o9e]
VGYVIAQVVGGIVAAALLY	VY18	KLXAESFGTFWLVFGGXGS	KS18	2	0	[2o9e]
VGYVIAQVVGGIVAAALLY	VY18	FRKLAAESFGTFWLVFGGS	FS18	2	0	[2o9e]
GYVIAQVVGGIVAAALLYL	GL18	ESFGTFWLVFGGSGSAVLA	EA18	2	0	[2o9e, 2o9f]
GYVIAQVVGGIVAAALLYL	GL18	SFGTFWLVFGGSGSAVLAA	SA18	2	0	[2o9e, 2o9f]
GYVIAQVVGGIVAAALLYL	GL18	LSALVVELVLSAGFLLVIH	LH18	2	3	[2o9e, 2o9f]
GYVIAQVVGGIVAAALLYL	GL18	SALVVELVLSAGFLLVIXG	SG18	2	3	[2o9e, 2o9f]
GYVIAQVVGGIVAAALLYL	GL18	LVVELVLSAGFLLVIHGAT	LT18	2	3	[2o9e]
GYVIAQVVGGIVAAALLYL	GL18	KLXAESFGTFWLVFGGXGS	KS18	2	0	[2o9e]
GYVIAQVVGGIVAAALLYL	GL18	FRKLAAESFGTFWLVFGGS	FS18	2	0	[2o9e]
YXIAQVVGGIVAAALLYLI	YI18	SFGTFWLVFGGSGSAVLAA	SA18	2	0	[2o9e, 2o9f]
YXIAQVVGGIVAAALLYLI	YI18	ESFGTFWLVFGGSGSAVLA	EA18	2	0	[2o9e, 2o9f]
VGYVIAQVVGGIVAAALLY	VY18	LSALVVELVLSAGFLLVIH	LH18	2	3	[2o9e, 2o9f]
GYVIAQVVGGIVAAALLYL	GL18	VVELVLSAGFLLVIHGATD	VD18	2	3	[2o9e]
YXIAQVVGGIVAAALLYLI	YI18	LSALVVELVLSAGFLLVIH	LH18	2	3	[2o9e, 2o9f]
YXIAQVVGGIVAAALLYLI	YI18	LVVELVLSAGFLLVIHGAT	LT18	2	3	[2o9e]
YXIAQVVGGIVAAALLYLI	YI18	VVELVLSAGFLLVIHGATD	VD18	2	3	[2o9e]
YXIAQVVGGIVAAALLYLI	YI18	KLXAESFGTFWLVFGGXGS	KS18	2	0	[2o9e]
YXIAQVVGGIVAAALLYLI	YI18	SALVVELVLSAGFLLVIXG	SG18	2	3	[2o9e, 2o9f]
YXIAQVVGGIVAAALLYLI	YI18	FRKLAAESFGTFWLVFGGS	FS18	2	0	[2o9e]
FAPIAIGLALTLIHLISIP	FP18	LSALVVELVLSAGFLLVIH	LH18	4	3	[2o9e]
FAPIAIGLALTLIHLISIP	FP18	VVELVLSAGFLLVIHGATD	VD18	4	3	[2o9e]
FAPIAIGLALTLIHLISIP	FP18	LVVELVLSAGFLLVIHGAT	LT18	4	3	[2o9e]
FAPIAIGLALTLIHLISIP	FP18	SALVVELVLSAGFLLVIXG	SG18	4	3	[2o9e]
PIAIGLAXTLIHLISIPVT	PT18	LSALVVELVLSAGFLLVIH	LH18	4	3	[2o9e, 2o9f]
PIAIGLAXTLIHLISIPVT	PT18	VVELVLSAGFLLVIHGATD	VD18	4	3	[2o9e]
PIAIGLAXTLIHLISIPVT	PT18	LVVELVLSAGFLLVIHGAT	LT18	4	3	[2o9e]
PIAIGLAXTLIHLISIPVT	PT18	SALVVELVLSAGFLLVIXG	SG18	4	3	[2o9e, 2o9f]
MSGEFVGTFLFLWSAFVIA	MA18	MAFTQIVAGMAAAGAASAM	MM18	0	2	[2w1p]
LEQLWFFWVVPIXGGIXGG	LG18	LSALVVELVLSAGFLLVIH	LH18	5	3	[2o9e, 2o9f]
LEQLWFFWVVPIXGGIXGG	LG18	SALVVELVLSAGFLLVIXG	SG18	5	3	[2o9e, 2o9f]
LEQLWFFWVVPIXGGIXGG	LG18	LVVELVLSAGFLLVIHGAT	LT18	5	3	[2o9e]
LEQLWFFWVVPIXGGIXGG	LG18	VVELVLSAGFLLVIHGATD	VD18	5	3	[2o9e]
LRALVYMIAQCLGAICGVG	LG18	RAAIAEFIATLLFLYITVA	RA18	2	0	[2b5f]
QLWXFWVVPIVGGXIGGXI	QI18	LSALVVELVLSAGFLLVIH	LH18	5	3	[2o9e, 2o9f]
QLWXFWVVPIVGGXIGGXI	QI18	SALVVELVLSAGFLLVIXG	SG18	5	3	[2o9e, 2o9f]
QLWXFWVVPIVGGXIGGXI	QI18	VVELVLSAGFLLVIHGATD	VD18	5	3	[2o9e]
QLWXFWVVPIVGGXIGGXI	QI18	LVVELVLSAGFLLVIHGAT	LT18	5	3	[2o9e]
LWFFWVVPIVGGIIGGLIY	LY18	LSALVVELVLSAGFLLVIH	LH18	5	3	[2o9e, 2o9f]
LWFFWVVPIVGGIIGGLIY	LY18	LVVELVLSAGFLLVIHGAT	LT18	5	3	[2o9e]
LWFFWVVPIVGGIIGGLIY	LY18	VVELVLSAGFLLVIHGATD	VD18	5	3	[2o9e]
LWFFWVVPIVGGIIGGLIY	LY18	SALVVELVLSAGFLLVIXG	SG18	5	3	[2o9e, 2o9f]
WFFWVVPIVGGIIGGLIYR	WR18	LSALVVELVLSAGFLLVIH	LH18	5	3	[2o9e]
WFFWVVPIVGGIIGGLIYR	WR18	SALVVELVLSAGFLLVIXG	SG18	5	3	[2o9e]
WFFWVVPIVGGIIGGLIYR	WR18	LVVELVLSAGFLLVIHGAT	LT18	5	3	[2o9e]
WFFWVVPIVGGIIGGLIYR	WR18	VVELVLSAGFLLVIHGATD	VD18	5	3	[2o9e]
FWVVPIVGGIIGGLIYRTL	FL18	LSALVVELVLSAGFLLVIH	LH18	5	3	[2o9e]
FWVVPIVGGIIGGLIYRTL	FL18	LVVELVLSAGFLLVIHGAT	LT18	5	3	[2o9e]
FWVVPIVGGIIGGLIYRTL	FL18	SALVVELVLSAGFLLVIXG	SG18	5	3	[2o9e]
FWVVPIVGGIIGGLIYRTL	FL18	VVELVLSAGFLLVIHGATD	VD18	5	3	[2o9e]
VVPIVGGIIGGLIYRTLLE	VE18	LSALVVELVLSAGFLLVIH	LH18	5	3	[2o9e]
VVPIVGGIIGGLIYRTLLE	VE18	LVVELVLSAGFLLVIHGAT	LT18	5	3	[2o9e]
VVPIVGGIIGGLIYRTLLE	VE18	VVELVLSAGFLLVIHGATD	VD18	5	3	[2o9e]
VVPIVGGIIGGLIYRTLLE	VE18	SALVVELVLSAGFLLVIXG	SG18	5	3	[2o9e]
RALVYMIAQCLGAICGVGL	RL18	RAAIAEFIATLLFLYITVA	RA18	2	0	[2b5f]
GTALGAEIIGTFVLVYTVF	GF18	RAAIAEFIATLLFLYITVA	RA18	3	0	[2b5f]
GTALGAEIIGTFVLVYTVF	GF18	DDQWIFWVGPFIGAAVAAA	DA18	3	5	[2b5f]
GTALGAEIIGTFVLVYTVF	GF18	DQWIFWVGPFIGAAVAAAY	DY18	3	5	[2b5f]
GTALGAEIIGTFVLVYTVF	GF18	QWIFWVGPFIGAAVAAAYH	QH18	3	5	[2b5f]
GTALGAEIIGTFVLVYTVF	GF18	WIFWVGPFIGAAVAAAYHQ	WQ18	3	5	[2b5f]
IFWVGPFIGXALAVLIYDF	IF18	GLGIEIIGTLQLVLCVLAT	GT18	5	3	[1fqy]
GLGIEIIGTLQLVLCVLAT	GT18	FWVGPFIGXALAVLIYDFI	FI18	3	5	[1fqy]
GLGIEIIGTLQLVLCVLAT	GT18	NHWIFWVGPFIGGALAVLI	NI18	3	5	[1fqy]
GLGIEIIGTLQLVLCVLAT	GT18	HWIFWVGPFIGGALAVLIY	HY18	3	5	[1fqy]
RAAIAEFIATLLFLYITVA	RA18	LVYMIAQCLGAICGVGLVK	LK18	0	2	[2b5f]
RAAIAEFIATLLFLYITVA	RA18	YMIAQCLGAICGVGLVKAF	YF18	0	2	[2b5f]
