# Supplementary material for: The observation of evolutionary interaction pattern pairs in membrane proteins
Source: BMC Struct Biol. 2015 Mar 24;15:6. doi: 10.1186/s12900-015-0033-5 (PMC4379700; doi:10.1186/s12900-015-0033-5)
Supplement: Additional file 1 — EIPP data. Includes derived EIPP information from families (PF00230, PF01036) with tab separated values. Can be viewed with a simple text editor. Each line consists of 7 columns: source pattern, source RegEx, destination pattern, destination RegEx, source helix, destination helix, corresponding PDB-Ids. [file 12900_2015_33_MOESM1_ESM.zip › EIPPs/PF00230/PF00230_18_18.csv]

WVYWVGPVIGAGLGSLXYDF	WF19	QATIVEIFXTLQFVLCIFXT	QT19	5	3	[2b6p, 1ymg]
WVYWVGPVIGAGLGSLXYDF	WF19	ATIVEIFLTLQFVLCIFATY	AY19	5	3	[2b6p, 1ymg]
VGXVIAQVVGGIVAAALLYL	VL19	LSALVVELVLSAGFLLVIHG	LG19	2	3	[2o9e, 2o9f]
VGXVIAQVVGGIVAAALLYL	VL19	AESFGTFWLVFGGSGSAVXA	AA19	2	0	[2o9e, 2o9f]
VGXVIAQVVGGIVAAALLYL	VL19	RKLAAESFGTFWLVFGGXGS	RS19	2	0	[2o9e]
VGXVIAQVVGGIVAAALLYL	VL19	FRKLAAESFGTFWLVFGGSG	FG19	2	0	[2o9e]
VYWVGXVIGAGLGSLLYDFL	VL19	ATIVEIFLTLQFVLCIFATY	AY19	5	3	[2b6p, 1ymg]
VYWVGXVIGAGLGSLLYDFL	VL19	QATIVEIFXTLQFVLCIFXT	QT19	5	3	[2b6p, 1ymg]
VGXVIAQVVGGIVAAALLYL	VL19	LAAESFGTFWLVFGGSGXAV	LV19	2	0	[2o9e, 2o9f]
VGXVIAQVVGGIVAAALLYL	VL19	ESFGTFWLVFGGSGSAVLAA	EA19	2	0	[2o9e, 2o9f]
VGXVIAQVVGGIVAAALLYL	VL19	AAESFGTFWLVFGGSGSAVL	AL19	2	0	[2o9e, 2o9f]
VGXVIAQVVGGIVAAALLYL	VL19	SALVVELVLSAGFLLVIHGA	SA19	2	3	[2o9e, 2o9f]
VGXVIAQVVGGIVAAALLYL	VL19	LVVELVLSAGFLLVIHGATD	LD19	2	3	[2o9e]
VGXVIAQVVGGIVAAALLYL	VL19	ALVVELVLSAGFLLVIHGAT	AT19	2	3	[2o9e]
VGXVIAQVVGGIVAAALLYL	VL19	KLAAESFGTFWLVFGGSGSA	KA19	2	0	[2o9e]
YWVGPVIGAGLGSLLYDFLL	YL19	ATIVEIFLTLQFVLCIFATY	AY19	5	3	[2b6p, 1ymg]
YWVGPVIGAGLGSLLYDFLL	YL19	QATIVEIFXTLQFVLCIFXT	QT19	5	3	[2b6p, 1ymg]
ICYXVAQLLGAVAGAAVLYS	IS19	RAIXAEFFAXLFYVFFGLGA	RA19	2	0	[2b6p, 3m9i, 1ymg]
ICYXVAQLLGAVAGAAVLYS	IS19	AIXAEFFAXLFYVFFGLGAS	AS19	2	0	[2b6p, 3m9i]
CYXVAQLLGAVAGAAVLYSV	CV19	RAIXAEFFAXLFYVFFGLGA	RA19	2	0	[2b6p, 3m9i, 1ymg]
CYXVAQLLGAVAGAAVLYSV	CV19	AIXAEFFAXLFYVFFGLGAS	AS19	2	0	[2b6p, 3m9i]
LMYIIAQCVGAIVATAILSG	LG19	AVXAEFLATTLFXFISIGSA	AA19	2	0	[1ih5]
LMYIIAQCVGAIVATAILSG	LG19	RAVXAEFLATTLFXFISIGS	RS19	2	0	[1ih5]
LSALVVELVLSAGFLLVIHG	LG19	GFAGVALAFGLTVLTMAFAV	GV19	3	1	[2o9e, 2o9f]
LSALVVELVLSAGFLLVIHG	LG19	AGVALAFGLTVLTMAFAVGH	AH19	3	1	[2o9e]
LSALVVELVLSAGFLLVIHG	LG19	FAGVALAFGLTVLTMAFAVG	FG19	3	1	[2o9e, 2o9f]
LSALVVELVLSAGFLLVIHG	LG19	GVALAFGLTVLTMAFAVGHI	GI19	3	1	[2o9e]
LSALVVELVLSAGFLLVIHG	LG19	GYVIAQVVGXIVAAALLYLI	GI19	3	2	[2o9e, 2o9f]
LSALVVELVLSAGFLLVIHG	LG19	VALAFGLTVLTMAXAVGXIS	VS19	3	1	[2o9e]
LSALVVELVLSAGFLLVIHG	LG19	EVVGYVIAQVVGGIVAAALL	EL19	3	2	[2o9e]
LSALVVELVLSAGFLLVIHG	LG19	VVGYVIAQVVGGIVAAALXY	VY19	3	2	[2o9e, 2o9f]
LSALVVELVLSAGFLLVIHG	LG19	YXIAQVVGGIVAAALLYXIA	YA19	3	2	[2o9e, 2o9f]
LSALVVELVLSAGFLLVIHG	LG19	FAPIAIGLALTLIHLISIPV	FV19	3	4	[2o9e]
LSALVVELVLSAGFLLVIHG	LG19	QLWFFWVVPIVGGIIGGLIY	QY19	3	5	[2o9e, 2o9f]
LSALVVELVLSAGFLLVIHG	LG19	LWFFWVVPIVGGIIGGLIYR	LR19	3	5	[2o9e]
LSALVVELVLSAGFLLVIHG	LG19	LEQLWFFWVVPIVGGIIGGL	LL19	3	5	[2o9e, 2o9f]
LSALVVELVLSAGFLLVIHG	LG19	WFFWVVPIVGGIIGGLIYRT	WT19	3	5	[2o9e]
LSALVVELVLSAGFLLVIHG	LG19	APIAIGLAXTLIHLISIPVT	AT19	3	4	[2o9e, 2o9f]
LSALVVELVLSAGFLLVIHG	LG19	WVVPIVGGIIGGLIYRTLLE	WE19	3	5	[2o9e]
LSALVVELVLSAGFLLVIHG	LG19	FFWVXPIVGGIIGGLIYRTL	FL19	3	5	[2o9e]
LSALVVELVLSAGFLLVIHG	LG19	FWVXPIVGGIIGGLIYRTLL	FL19	3	5	[2o9e]
LSALVVELVLSAGFLLVIHG	LG19	EQLWFFWVVPIVGGXIGGXI	EI19	3	5	[2o9e, 2o9f]
TALGAEIIGTFVLVYTVFSA	TA19	GTALGAEIIGTFVLVYTVFS	GS19	3	3	[2b5f]
TALGAEIIGTFVLVYTVFSA	TA19	RAAIAEFIATLLFLYITVAT	RT19	3	0	[2b5f]
TALGAEIIGTFVLVYTVFSA	TA19	AAIAEFIATLLFLYITVATV	AV19	3	0	[2b5f]
TALGAEIIGTFVLVYTVFSA	TA19	DDQWIFWVGPFIGAAVAAAY	DY19	3	5	[2b5f]
TALGAEIIGTFVLVYTVFSA	TA19	DQWIFWVGPFIGAAVAAAYH	DH19	3	5	[2b5f]
TALGAEIIGTFVLVYTVFSA	TA19	QWIFWVGPFIGAAVAAAYHQ	QQ19	3	5	[2b5f]
TALGAEIIGTFVLVYTVFSA	TA19	WIFWVGPFIGAAVAAAYHQY	WY19	3	5	[2b5f]
TALGAEIIGTFVLVYTVFSA	TA19	IFWVGPFIGAAVAAAYHQYV	IV19	3	5	[2b5f]
RKLAAESFGTFWLVFGGXGS	RS19	GFAGVALAFGLTVLTMAFAV	GV19	0	1	[2o9e]
RKLAAESFGTFWLVFGGXGS	RS19	AKEVVGYVIAQVVGGIVAAA	AA19	0	2	[2o9e]
RKLAAESFGTFWLVFGGXGS	RS19	AGVALAFGLTVLTMAFAVGH	AH19	0	1	[2o9e]
RKLAAESFGTFWLVFGGXGS	RS19	FAGVALAFGLTVLTMAFAVG	FG19	0	1	[2o9e]
RKLAAESFGTFWLVFGGXGS	RS19	GYVIAQVVGXIVAAALLYLI	GI19	0	2	[2o9e]
RKLAAESFGTFWLVFGGXGS	RS19	GVALAFGLTVLTMAFAVGHI	GI19	0	1	[2o9e]
RKLAAESFGTFWLVFGGXGS	RS19	KEVVGYVIAQVVGGIVAAAL	KL19	0	2	[2o9e]
RKLAAESFGTFWLVFGGXGS	RS19	EVVGYVIAQVVGGIVAAALL	EL19	0	2	[2o9e]
RAVXAEFLAMILFXFISIGS	RS19	RAIXYIIAQCVGAIVATAIL	RL19	0	2	[1j4n]
RKLAAESFGTFWLVFGGXGS	RS19	VVGYVIAQVVGGIVAAALXY	VY19	0	2	[2o9e]
RKLAAESFGTFWLVFGGXGS	RS19	VALAFGLTVLTMAXAVGXIS	VS19	0	1	[2o9e]
RKLAAESFGTFWLVFGGXGS	RS19	YXIAQVVGGIVAAALLYXIA	YA19	0	2	[2o9e]
RAVXAEFLAMILFXFISIGS	RS19	LRAIMYIIAQCVGAIVATAI	LI19	0	2	[1j4n]
AESFGTFWLVFGGSGSAVXA	AA19	FAGVALAFGLTVLTMAFAVG	FG19	0	1	[2o9e, 2o9f]
AKEVVGYVIAQVVGGIVAAA	AA19	FRKLAAESFGTFWLVFGGSG	FG19	2	0	[2o9e]
AESFGTFWLVFGGSGSAVXA	AA19	GFAGVALAFGLTVLTMAFAV	GV19	0	1	[2o9e, 2o9f]
AESFGTFWLVFGGSGSAVXA	AA19	AGVALAFGLTVLTMAFAVGH	AH19	0	1	[2o9e]
AESFGTFWLVFGGSGSAVXA	AA19	GVALAFGLTVLTMAFAVGHI	GI19	0	1	[2o9e]
AESFGTFWLVFGGSGSAVXA	AA19	GYVIAQVVGXIVAAALLYLI	GI19	0	2	[2o9e, 2o9f]
AESFGTFWLVFGGSGSAVXA	AA19	VALAFGLTVLTMAXAVGXIS	VS19	0	1	[2o9e]
AKEVVGYVIAQVVGGIVAAA	AA19	LAAESFGTFWLVFGGSGXAV	LV19	2	0	[2o9e]
AESFGTFWLVFGGSGSAVXA	AA19	KEVVGYVIAQVVGGIVAAAL	KL19	0	2	[2o9e]
AESFGTFWLVFGGSGSAVXA	AA19	EVVGYVIAQVVGGIVAAALL	EL19	0	2	[2o9e]
AESFGTFWLVFGGSGSAVXA	AA19	VVGYVIAQVVGGIVAAALXY	VY19	0	2	[2o9e, 2o9f]
AESFGTFWLVFGGSGSAVXA	AA19	YXIAQVVGGIVAAALLYXIA	YA19	0	2	[2o9e, 2o9f]
AKEVVGYVIAQVVGGIVAAA	AA19	AAESFGTFWLVFGGSGSAVL	AL19	2	0	[2o9e]
AKEVVGYVIAQVVGGIVAAA	AA19	ESFGTFWLVFGGSGSAVLAA	EA19	2	0	[2o9e]
AVXAEFLAMILFXFISIGSA	AA19	RAIXYIIAQCVGAIVATAIL	RL19	0	2	[1j4n]
AVXAEFLAMILFXFISIGSA	AA19	LRAIMYIIAQCVGAIVATAI	LI19	0	2	[1j4n]
AKEVVGYVIAQVVGGIVAAA	AA19	KLAAESFGTFWLVFGGSGSA	KA19	2	0	[2o9e]
RAIXAEFFAXLFYVFFGLGA	RA19	LRAICYXVAQLLGAVAGXAV	LV19	0	2	[2b6p, 3m9i, 1ymg]
RAIXAEFFAXLFYVFFGLGA	RA19	AICYXVAQLLGAVAGAAVLY	AY19	0	2	[2b6p, 3m9i, 1ymg]
RAIXAEFFAXLFYVFFGLGA	RA19	RAIXYXVAXLLGAVAGAAXL	RL19	0	2	[2b6p, 3m9i, 1ymg]
AIXAEFFAXLFYVFFGLGAS	AS19	LRAICYXVAQLLGAVAGXAV	LV19	0	2	[2b6p, 3m9i]
AIXAEFFAXLFYVFFGLGAS	AS19	AICYXVAQLLGAVAGAAVLY	AY19	0	2	[2b6p, 3m9i]
AIXAEFFAXLFYVFFGLGAS	AS19	RAIXYXVAXLLGAVAGAAXL	RL19	0	2	[2b6p, 3m9i]
GFAGVALAFGLTVLTMAFAV	GV19	FRKLAAESFGTFWLVFGGSG	FG19	1	0	[2o9e]
GFAGVALAFGLTVLTMAFAV	GV19	LAAESFGTFWLVFGGSGXAV	LV19	1	0	[2o9e, 2o9f]
GFAGVALAFGLTVLTMAFAV	GV19	AAESFGTFWLVFGGSGSAVL	AL19	1	0	[2o9e, 2o9f]
GFAGVALAFGLTVLTMAFAV	GV19	ESFGTFWLVFGGSGSAVLAA	EA19	1	0	[2o9e, 2o9f]
GFAGVALAFGLTVLTMAFAV	GV19	FAPIAIGLALTLIHLISIPV	FV19	1	4	[2o9e]
GFAGVALAFGLTVLTMAFAV	GV19	APIAIGLAXTLIHLISIPVT	AT19	1	4	[2o9e, 2o9f]
GFAGVALAFGLTVLTMAFAV	GV19	ALVVELVLSAGFLLVIHGAT	AT19	1	3	[2o9e]
GFAGVALAFGLTVLTMAFAV	GV19	SALVVELVLSAGFLLVIHGA	SA19	1	3	[2o9e, 2o9f]
GFAGVALAFGLTVLTMAFAV	GV19	LVVELVLSAGFLLVIHGATD	LD19	1	3	[2o9e]
GFAGVALAFGLTVLTMAFAV	GV19	KLAAESFGTFWLVFGGSGSA	KA19	1	0	[2o9e]
FRKLAAESFGTFWLVFGGSG	FG19	AGVALAFGLTVLTMAFAVGH	AH19	0	1	[2o9e]
FRKLAAESFGTFWLVFGGSG	FG19	VALAFGLTVLTMAXAVGXIS	VS19	0	1	[2o9e]
FRKLAAESFGTFWLVFGGSG	FG19	GVALAFGLTVLTMAFAVGHI	GI19	0	1	[2o9e]
FRKLAAESFGTFWLVFGGSG	FG19	GYVIAQVVGXIVAAALLYLI	GI19	0	2	[2o9e]
FAGVALAFGLTVLTMAFAVG	FG19	LAAESFGTFWLVFGGSGXAV	LV19	1	0	[2o9e, 2o9f]
FRKLAAESFGTFWLVFGGSG	FG19	KEVVGYVIAQVVGGIVAAAL	KL19	0	2	[2o9e]
FRKLAAESFGTFWLVFGGSG	FG19	EVVGYVIAQVVGGIVAAALL	EL19	0	2	[2o9e]
FRKLAAESFGTFWLVFGGSG	FG19	VVGYVIAQVVGGIVAAALXY	VY19	0	2	[2o9e]
FRKLAAESFGTFWLVFGGSG	FG19	YXIAQVVGGIVAAALLYXIA	YA19	0	2	[2o9e]
FAGVALAFGLTVLTMAFAVG	FG19	ESFGTFWLVFGGSGSAVLAA	EA19	1	0	[2o9e, 2o9f]
FAGVALAFGLTVLTMAFAVG	FG19	AAESFGTFWLVFGGSGSAVL	AL19	1	0	[2o9e, 2o9f]
FAGVALAFGLTVLTMAFAVG	FG19	FAPIAIGLALTLIHLISIPV	FV19	1	4	[2o9e]
FAGVALAFGLTVLTMAFAVG	FG19	APIAIGLAXTLIHLISIPVT	AT19	1	4	[2o9e, 2o9f]
FAGVALAFGLTVLTMAFAVG	FG19	ALVVELVLSAGFLLVIHGAT	AT19	1	3	[2o9e]
FAGVALAFGLTVLTMAFAVG	FG19	SALVVELVLSAGFLLVIHGA	SA19	1	3	[2o9e, 2o9f]
FAGVALAFGLTVLTMAFAVG	FG19	LVVELVLSAGFLLVIHGATD	LD19	1	3	[2o9e]
FAGVALAFGLTVLTMAFAVG	FG19	KLAAESFGTFWLVFGGSGSA	KA19	1	0	[2o9e]
AGVALAFGLTVLTMAFAVGH	AH19	LAAESFGTFWLVFGGSGXAV	LV19	1	0	[2o9e]
AGVALAFGLTVLTMAFAVGH	AH19	AAESFGTFWLVFGGSGSAVL	AL19	1	0	[2o9e]
AGVALAFGLTVLTMAFAVGH	AH19	ESFGTFWLVFGGSGSAVLAA	EA19	1	0	[2o9e]
AGVALAFGLTVLTMAFAVGH	AH19	FAPIAIGLALTLIHLISIPV	FV19	1	4	[2o9e]
AGVALAFGLTVLTMAFAVGH	AH19	ALVVELVLSAGFLLVIHGAT	AT19	1	3	[2o9e]
AGVALAFGLTVLTMAFAVGH	AH19	APIAIGLAXTLIHLISIPVT	AT19	1	4	[2o9e]
AGVALAFGLTVLTMAFAVGH	AH19	SALVVELVLSAGFLLVIHGA	SA19	1	3	[2o9e]
AGVALAFGLTVLTMAFAVGH	AH19	LVVELVLSAGFLLVIHGATD	LD19	1	3	[2o9e]
AGVALAFGLTVLTMAFAVGH	AH19	KLAAESFGTFWLVFGGSGSA	KA19	1	0	[2o9e]
GYVIAQVVGXIVAAALLYLI	GI19	LAAESFGTFWLVFGGSGXAV	LV19	2	0	[2o9e, 2o9f]
GVALAFGLTVLTMAFAVGHI	GI19	LAAESFGTFWLVFGGSGXAV	LV19	1	0	[2o9e]
GVALAFGLTVLTMAFAVGHI	GI19	AAESFGTFWLVFGGSGSAVL	AL19	1	0	[2o9e]
GYVIAQVVGXIVAAALLYLI	GI19	AAESFGTFWLVFGGSGSAVL	AL19	2	0	[2o9e, 2o9f]
GYVIAQVVGXIVAAALLYLI	GI19	ESFGTFWLVFGGSGSAVLAA	EA19	2	0	[2o9e, 2o9f]
GVALAFGLTVLTMAFAVGHI	GI19	ESFGTFWLVFGGSGSAVLAA	EA19	1	0	[2o9e]
GVALAFGLTVLTMAFAVGHI	GI19	FAPIAIGLALTLIHLISIPV	FV19	1	4	[2o9e]
GVALAFGLTVLTMAFAVGHI	GI19	APIAIGLAXTLIHLISIPVT	AT19	1	4	[2o9e]
GVALAFGLTVLTMAFAVGHI	GI19	ALVVELVLSAGFLLVIHGAT	AT19	1	3	[2o9e]
GYVIAQVVGXIVAAALLYLI	GI19	ALVVELVLSAGFLLVIHGAT	AT19	2	3	[2o9e]
GYVIAQVVGXIVAAALLYLI	GI19	SALVVELVLSAGFLLVIHGA	SA19	2	3	[2o9e, 2o9f]
GVALAFGLTVLTMAFAVGHI	GI19	SALVVELVLSAGFLLVIHGA	SA19	1	3	[2o9e]
GYVIAQVVGXIVAAALLYLI	GI19	LVVELVLSAGFLLVIHGATD	LD19	2	3	[2o9e]
GVALAFGLTVLTMAFAVGHI	GI19	LVVELVLSAGFLLVIHGATD	LD19	1	3	[2o9e]
GYVIAQVVGXIVAAALLYLI	GI19	KLAAESFGTFWLVFGGSGSA	KA19	2	0	[2o9e]
GVALAFGLTVLTMAFAVGHI	GI19	KLAAESFGTFWLVFGGSGSA	KA19	1	0	[2o9e]
VALAFGLTVLTMAXAVGXIS	VS19	LAAESFGTFWLVFGGSGXAV	LV19	1	0	[2o9e]
VALAFGLTVLTMAXAVGXIS	VS19	ESFGTFWLVFGGSGSAVLAA	EA19	1	0	[2o9e]
VALAFGLTVLTMAXAVGXIS	VS19	AAESFGTFWLVFGGSGSAVL	AL19	1	0	[2o9e]
VALAFGLTVLTMAXAVGXIS	VS19	FAPIAIGLALTLIHLISIPV	FV19	1	4	[2o9e]
VALAFGLTVLTMAXAVGXIS	VS19	ALVVELVLSAGFLLVIHGAT	AT19	1	3	[2o9e]
VALAFGLTVLTMAXAVGXIS	VS19	APIAIGLAXTLIHLISIPVT	AT19	1	4	[2o9e]
VALAFGLTVLTMAXAVGXIS	VS19	LVVELVLSAGFLLVIHGATD	LD19	1	3	[2o9e]
VALAFGLTVLTMAXAVGXIS	VS19	SALVVELVLSAGFLLVIHGA	SA19	1	3	[2o9e]
VALAFGLTVLTMAXAVGXIS	VS19	KLAAESFGTFWLVFGGSGSA	KA19	1	0	[2o9e]
LAAESFGTFWLVFGGSGXAV	LV19	KEVVGYVIAQVVGGIVAAAL	KL19	0	2	[2o9e]
LAAESFGTFWLVFGGSGXAV	LV19	EVVGYVIAQVVGGIVAAALL	EL19	0	2	[2o9e]
LAAESFGTFWLVFGGSGXAV	LV19	YXIAQVVGGIVAAALLYXIA	YA19	0	2	[2o9e, 2o9f]
LAAESFGTFWLVFGGSGXAV	LV19	VVGYVIAQVVGGIVAAALXY	VY19	0	2	[2o9e, 2o9f]
KEVVGYVIAQVVGGIVAAAL	KL19	AAESFGTFWLVFGGSGSAVL	AL19	2	0	[2o9e]
KEVVGYVIAQVVGGIVAAAL	KL19	ESFGTFWLVFGGSGSAVLAA	EA19	2	0	[2o9e]
KEVVGYVIAQVVGGIVAAAL	KL19	KLAAESFGTFWLVFGGSGSA	KA19	2	0	[2o9e]
EVVGYVIAQVVGGIVAAALL	EL19	ESFGTFWLVFGGSGSAVLAA	EA19	2	0	[2o9e]
EVVGYVIAQVVGGIVAAALL	EL19	AAESFGTFWLVFGGSGSAVL	AL19	2	0	[2o9e]
EVVGYVIAQVVGGIVAAALL	EL19	ALVVELVLSAGFLLVIHGAT	AT19	2	3	[2o9e]
EVVGYVIAQVVGGIVAAALL	EL19	SALVVELVLSAGFLLVIHGA	SA19	2	3	[2o9e]
EVVGYVIAQVVGGIVAAALL	EL19	LVVELVLSAGFLLVIHGATD	LD19	2	3	[2o9e]
EVVGYVIAQVVGGIVAAALL	EL19	KLAAESFGTFWLVFGGSGSA	KA19	2	0	[2o9e]
VVGYVIAQVVGGIVAAALXY	VY19	ESFGTFWLVFGGSGSAVLAA	EA19	2	0	[2o9e, 2o9f]
VVGYVIAQVVGGIVAAALXY	VY19	AAESFGTFWLVFGGSGSAVL	AL19	2	0	[2o9e, 2o9f]
VVGYVIAQVVGGIVAAALXY	VY19	ALVVELVLSAGFLLVIHGAT	AT19	2	3	[2o9e]
VVGYVIAQVVGGIVAAALXY	VY19	SALVVELVLSAGFLLVIHGA	SA19	2	3	[2o9e, 2o9f]
VVGYVIAQVVGGIVAAALXY	VY19	LVVELVLSAGFLLVIHGATD	LD19	2	3	[2o9e]
VVGYVIAQVVGGIVAAALXY	VY19	KLAAESFGTFWLVFGGSGSA	KA19	2	0	[2o9e]
YXIAQVVGGIVAAALLYXIA	YA19	ESFGTFWLVFGGSGSAVLAA	EA19	2	0	[2o9e, 2o9f]
YXIAQVVGGIVAAALLYXIA	YA19	AAESFGTFWLVFGGSGSAVL	AL19	2	0	[2o9e, 2o9f]
YXIAQVVGGIVAAALLYXIA	YA19	ALVVELVLSAGFLLVIHGAT	AT19	2	3	[2o9e]
YXIAQVVGGIVAAALLYXIA	YA19	SALVVELVLSAGFLLVIHGA	SA19	2	3	[2o9e, 2o9f]
YXIAQVVGGIVAAALLYXIA	YA19	LVVELVLSAGFLLVIHGATD	LD19	2	3	[2o9e]
YXIAQVVGGIVAAALLYXIA	YA19	KLAAESFGTFWLVFGGSGSA	KA19	2	0	[2o9e]
FAPIAIGLALTLIHLISIPV	FV19	ALVVELVLSAGFLLVIHGAT	AT19	4	3	[2o9e]
FAPIAIGLALTLIHLISIPV	FV19	SALVVELVLSAGFLLVIHGA	SA19	4	3	[2o9e]
FAPIAIGLALTLIHLISIPV	FV19	LVVELVLSAGFLLVIHGATD	LD19	4	3	[2o9e]
ALVVELVLSAGFLLVIHGAT	AT19	QLWFFWVVPIVGGIIGGLIY	QY19	3	5	[2o9e]
ALVVELVLSAGFLLVIHGAT	AT19	LEQLWFFWVVPIVGGIIGGL	LL19	3	5	[2o9e]
ALVVELVLSAGFLLVIHGAT	AT19	WFFWVVPIVGGIIGGLIYRT	WT19	3	5	[2o9e]
ALVVELVLSAGFLLVIHGAT	AT19	EQLWFFWVVPIVGGXIGGXI	EI19	3	5	[2o9e]
ALVVELVLSAGFLLVIHGAT	AT19	LWFFWVVPIVGGIIGGLIYR	LR19	3	5	[2o9e]
ALVVELVLSAGFLLVIHGAT	AT19	WVVPIVGGIIGGLIYRTLLE	WE19	3	5	[2o9e]
ALVVELVLSAGFLLVIHGAT	AT19	FFWVXPIVGGIIGGLIYRTL	FL19	3	5	[2o9e]
ALVVELVLSAGFLLVIHGAT	AT19	FWVXPIVGGIIGGLIYRTLL	FL19	3	5	[2o9e]
APIAIGLAXTLIHLISIPVT	AT19	SALVVELVLSAGFLLVIHGA	SA19	4	3	[2o9e, 2o9f]
APIAIGLAXTLIHLISIPVT	AT19	LVVELVLSAGFLLVIHGATD	LD19	4	3	[2o9e]
LEQLWFFWVVPIVGGIIGGL	LL19	SALVVELVLSAGFLLVIHGA	SA19	5	3	[2o9e, 2o9f]
LRALVYMIAQCLGAICGVGL	LL19	RAAIAEFIATLLFLYITVAT	RT19	2	0	[2b5f]
LEQLWFFWVVPIVGGIIGGL	LL19	LVVELVLSAGFLLVIHGATD	LD19	5	3	[2o9e]
LRALVYMIAQCLGAICGVGL	LL19	AAIAEFIATLLFLYITVATV	AV19	2	0	[2b5f]
EQLWFFWVVPIVGGXIGGXI	EI19	SALVVELVLSAGFLLVIHGA	SA19	5	3	[2o9e, 2o9f]
EQLWFFWVVPIVGGXIGGXI	EI19	LVVELVLSAGFLLVIHGATD	LD19	5	3	[2o9e]
QLWFFWVVPIVGGIIGGLIY	QY19	SALVVELVLSAGFLLVIHGA	SA19	5	3	[2o9e, 2o9f]
QLWFFWVVPIVGGIIGGLIY	QY19	LVVELVLSAGFLLVIHGATD	LD19	5	3	[2o9e]
LWFFWVVPIVGGIIGGLIYR	LR19	SALVVELVLSAGFLLVIHGA	SA19	5	3	[2o9e]
LWFFWVVPIVGGIIGGLIYR	LR19	LVVELVLSAGFLLVIHGATD	LD19	5	3	[2o9e]
WFFWVVPIVGGIIGGLIYRT	WT19	SALVVELVLSAGFLLVIHGA	SA19	5	3	[2o9e]
WFFWVVPIVGGIIGGLIYRT	WT19	LVVELVLSAGFLLVIHGATD	LD19	5	3	[2o9e]
FFWVXPIVGGIIGGLIYRTL	FL19	SALVVELVLSAGFLLVIHGA	SA19	5	3	[2o9e]
FWVXPIVGGIIGGLIYRTLL	FL19	SALVVELVLSAGFLLVIHGA	SA19	5	3	[2o9e]
FFWVXPIVGGIIGGLIYRTL	FL19	LVVELVLSAGFLLVIHGATD	LD19	5	3	[2o9e]
FWVXPIVGGIIGGLIYRTLL	FL19	LVVELVLSAGFLLVIHGATD	LD19	5	3	[2o9e]
WVVPIVGGIIGGLIYRTLLE	WE19	SALVVELVLSAGFLLVIHGA	SA19	5	3	[2o9e]
WVVPIVGGIIGGLIYRTLLE	WE19	LVVELVLSAGFLLVIHGATD	LD19	5	3	[2o9e]
GTALGAEIIGTFVLVYTVFS	GS19	RAAIAEFIATLLFLYITVAT	RT19	3	0	[2b5f]
GTALGAEIIGTFVLVYTVFS	GS19	AAIAEFIATLLFLYITVATV	AV19	3	0	[2b5f]
GTALGAEIIGTFVLVYTVFS	GS19	DDQWIFWVGPFIGAAVAAAY	DY19	3	5	[2b5f]
GTALGAEIIGTFVLVYTVFS	GS19	QWIFWVGPFIGAAVAAAYHQ	QQ19	3	5	[2b5f]
GTALGAEIIGTFVLVYTVFS	GS19	DQWIFWVGPFIGAAVAAAYH	DH19	3	5	[2b5f]
GTALGAEIIGTFVLVYTVFS	GS19	WIFWVGPFIGAAVAAAYHQY	WY19	3	5	[2b5f]
GTALGAEIIGTFVLVYTVFS	GS19	IFWVGPFIGAAVAAAYHQYV	IV19	3	5	[2b5f]
RAAIAEFIATLLFLYITVAT	RT19	RALVYMIAQCLGAICGVGLV	RV19	0	2	[2b5f]
RAAIAEFIATLLFLYITVAT	RT19	ALVYMIAQCLGAICGVGLVK	AK19	0	2	[2b5f]
RAAIAEFIATLLFLYITVAT	RT19	LVYMIAQCLGAICGVGLVKA	LA19	0	2	[2b5f]
RAAIAEFIATLLFLYITVAT	RT19	VYMIAQCLGAICGVGLVKAF	VF19	0	2	[2b5f]
AAIAEFIATLLFLYITVATV	AV19	ALVYMIAQCLGAICGVGLVK	AK19	0	2	[2b5f]
AAIAEFIATLLFLYITVATV	AV19	RALVYMIAQCLGAICGVGLV	RV19	0	2	[2b5f]
AAIAEFIATLLFLYITVATV	AV19	VYMIAQCLGAICGVGLVKAF	VF19	0	2	[2b5f]
AAIAEFIATLLFLYITVATV	AV19	LVYMIAQCLGAICGVGLVKA	LA19	0	2	[2b5f]
