# Supplementary material for: The observation of evolutionary interaction pattern pairs in membrane proteins
Source: BMC Struct Biol. 2015 Mar 24;15:6. doi: 10.1186/s12900-015-0033-5 (PMC4379700; doi:10.1186/s12900-015-0033-5)
Supplement: Additional file 1 — EIPP data. Includes derived EIPP information from families (PF00230, PF01036) with tab separated values. Can be viewed with a simple text editor. Each line consists of 7 columns: source pattern, source RegEx, destination pattern, destination RegEx, source helix, destination helix, corresponding PDB-Ids. [file 12900_2015_33_MOESM1_ESM.zip › EIPPs/PF00230/PF00230_19_19.csv]

WVYWVGPVIGAGLGSLLYDFL	WL20	QATIVEIFLTLQFVLCIFATY	QY20	5	3	[2b6p, 1ymg]
WFFWVVPIVGGIIGGLIYRTL	WL20	LSALVVELVLSAGFLLVIHGA	LA20	5	3	[2o9e]
WFFWVVPIVGGIIGGLIYRTL	WL20	SALVVELVLSAGFLLVIHGAT	ST20	5	3	[2o9e]
WFFWVVPIVGGIIGGLIYRTL	WL20	ALVVELVLSAGFLLVIHGATD	AD20	5	3	[2o9e]
VVGXVIAQVVGGIVAAALLYL	VL20	RKLAAESFGTFWLVFGGSGSA	RA20	2	0	[2o9e]
VVGXVIAQVVGGIVAAALLYL	VL20	FRKLAAESFGTFWLVFGGSGS	FS20	2	0	[2o9e]
VYWVGPVIGAGLGSLLYDFLL	VL20	QATIVEIFLTLQFVLCIFATY	QY20	5	3	[2b6p, 1ymg]
VVGXVIAQVVGGIVAAALLYL	VL20	AAESFGTFWLVFGGSGSAVLA	AA20	2	0	[2o9e, 2o9f]
VVGXVIAQVVGGIVAAALLYL	VL20	AESFGTFWLVFGGSGSAVLAA	AA20	2	0	[2o9e, 2o9f]
VVGXVIAQVVGGIVAAALLYL	VL20	LSALVVELVLSAGFLLVIHGA	LA20	2	3	[2o9e, 2o9f]
VVGXVIAQVVGGIVAAALLYL	VL20	ALVVELVLSAGFLLVIHGATD	AD20	2	3	[2o9e]
VVGXVIAQVVGGIVAAALLYL	VL20	SALVVELVLSAGFLLVIHGAT	ST20	2	3	[2o9e]
VVGXVIAQVVGGIVAAALLYL	VL20	KLAAESFGTFWLVFGGSGSAV	KV20	2	0	[2o9e]
ICYXVAQLLGAVAGAAVLYSV	IV20	RAIXAEFFAXLFYVFFGLGAS	RS20	2	0	[3m9i, 2b6p]
VVGXVIAQVVGGIVAAALLYL	VL20	LAAESFGTFWLVFGGSGXAVL	LL20	2	0	[2o9e, 2o9f]
RKLAAESFGTFWLVFGGSGSA	RA20	GFAGVALAFGLTVLTMAFAVG	GG20	0	1	[2o9e]
RKLAAESFGTFWLVFGGSGSA	RA20	FAGVALAFGLTVLTMAFAVGH	FH20	0	1	[2o9e]
RKLAAESFGTFWLVFGGSGSA	RA20	AGVALAFGLTVLTMAFAVGHI	AI20	0	1	[2o9e]
RKLAAESFGTFWLVFGGSGSA	RA20	GVALAFGLTVLTMAFAVGHIS	GS20	0	1	[2o9e]
RKLAAESFGTFWLVFGGSGSA	RA20	AKEVVGYVIAQVVGGIVAAAL	AL20	0	2	[2o9e]
RKLAAESFGTFWLVFGGSGSA	RA20	KEVVGYVIAQVVGGIVAAALL	KL20	0	2	[2o9e]
RKLAAESFGTFWLVFGGSGSA	RA20	VGYVIAQVVGGIVAAALLYLI	VI20	0	2	[2o9e]
RKLAAESFGTFWLVFGGSGSA	RA20	EVVGYVIAQVVGGIVAAALLY	EY20	0	2	[2o9e]
RKLAAESFGTFWLVFGGSGSA	RA20	GYXIAQVVGGIVAAALLYXIA	GA20	0	2	[2o9e]
RAVVAEFLAMILFXFISIGSA	RA20	LRAIXYIIAQCVGAIVATAIL	LL20	0	2	[1j4n]
RAIXAEFFAXLFYVFFGLGAS	RS20	RAICYXVAQLLGAVAGAAVLY	RY20	0	2	[2b6p, 3m9i]
RAIXAEFFAXLFYVFFGLGAS	RS20	AICYXVAQLLGAVAGAAVLYS	AS20	0	2	[2b6p, 3m9i]
GFAGVALAFGLTVLTMAFAVG	GG20	FRKLAAESFGTFWLVFGGSGS	FS20	1	0	[2o9e]
GFAGVALAFGLTVLTMAFAVG	GG20	LAAESFGTFWLVFGGSGXAVL	LL20	1	0	[2o9e, 2o9f]
GFAGVALAFGLTVLTMAFAVG	GG20	FAPIAIGLALTLIHLISIPVT	FT20	1	4	[2o9e]
GFAGVALAFGLTVLTMAFAVG	GG20	AESFGTFWLVFGGSGSAVLAA	AA20	1	0	[2o9e, 2o9f]
GFAGVALAFGLTVLTMAFAVG	GG20	AAESFGTFWLVFGGSGSAVLA	AA20	1	0	[2o9e, 2o9f]
RAIXAEFFAXLFYVFFGLGAS	RS20	LRAIXYXVAXLLGAVAGXAXL	LL20	0	2	[2b6p, 3m9i]
GFAGVALAFGLTVLTMAFAVG	GG20	LSALVVELVLSAGFLLVIHGA	LA20	1	3	[2o9e, 2o9f]
GFAGVALAFGLTVLTMAFAVG	GG20	ALVVELVLSAGFLLVIHGATD	AD20	1	3	[2o9e]
GFAGVALAFGLTVLTMAFAVG	GG20	SALVVELVLSAGFLLVIHGAT	ST20	1	3	[2o9e]
GFAGVALAFGLTVLTMAFAVG	GG20	KLAAESFGTFWLVFGGSGSAV	KV20	1	0	[2o9e]
FAGVALAFGLTVLTMAFAVGH	FH20	FRKLAAESFGTFWLVFGGSGS	FS20	1	0	[2o9e]
FAGVALAFGLTVLTMAFAVGH	FH20	AAESFGTFWLVFGGSGSAVLA	AA20	1	0	[2o9e]
FAGVALAFGLTVLTMAFAVGH	FH20	AESFGTFWLVFGGSGSAVLAA	AA20	1	0	[2o9e]
FAGVALAFGLTVLTMAFAVGH	FH20	FAPIAIGLALTLIHLISIPVT	FT20	1	4	[2o9e]
FAGVALAFGLTVLTMAFAVGH	FH20	LSALVVELVLSAGFLLVIHGA	LA20	1	3	[2o9e]
FAGVALAFGLTVLTMAFAVGH	FH20	SALVVELVLSAGFLLVIHGAT	ST20	1	3	[2o9e]
FAGVALAFGLTVLTMAFAVGH	FH20	ALVVELVLSAGFLLVIHGATD	AD20	1	3	[2o9e]
FAGVALAFGLTVLTMAFAVGH	FH20	KLAAESFGTFWLVFGGSGSAV	KV20	1	0	[2o9e]
AGVALAFGLTVLTMAFAVGHI	AI20	FRKLAAESFGTFWLVFGGSGS	FS20	1	0	[2o9e]
FAGVALAFGLTVLTMAFAVGH	FH20	LAAESFGTFWLVFGGSGXAVL	LL20	1	0	[2o9e]
AGVALAFGLTVLTMAFAVGHI	AI20	FAPIAIGLALTLIHLISIPVT	FT20	1	4	[2o9e]
AGVALAFGLTVLTMAFAVGHI	AI20	AAESFGTFWLVFGGSGSAVLA	AA20	1	0	[2o9e]
AGVALAFGLTVLTMAFAVGHI	AI20	AESFGTFWLVFGGSGSAVLAA	AA20	1	0	[2o9e]
AGVALAFGLTVLTMAFAVGHI	AI20	LSALVVELVLSAGFLLVIHGA	LA20	1	3	[2o9e]
AGVALAFGLTVLTMAFAVGHI	AI20	ALVVELVLSAGFLLVIHGATD	AD20	1	3	[2o9e]
AGVALAFGLTVLTMAFAVGHI	AI20	SALVVELVLSAGFLLVIHGAT	ST20	1	3	[2o9e]
AGVALAFGLTVLTMAFAVGHI	AI20	KLAAESFGTFWLVFGGSGSAV	KV20	1	0	[2o9e]
GVALAFGLTVLTMAFAVGHIS	GS20	FRKLAAESFGTFWLVFGGSGS	FS20	1	0	[2o9e]
GVALAFGLTVLTMAFAVGHIS	GS20	FAPIAIGLALTLIHLISIPVT	FT20	1	4	[2o9e]
GVALAFGLTVLTMAFAVGHIS	GS20	AESFGTFWLVFGGSGSAVLAA	AA20	1	0	[2o9e]
GVALAFGLTVLTMAFAVGHIS	GS20	AAESFGTFWLVFGGSGSAVLA	AA20	1	0	[2o9e]
GVALAFGLTVLTMAFAVGHIS	GS20	LAAESFGTFWLVFGGSGXAVL	LL20	1	0	[2o9e]
GVALAFGLTVLTMAFAVGHIS	GS20	LSALVVELVLSAGFLLVIHGA	LA20	1	3	[2o9e]
GVALAFGLTVLTMAFAVGHIS	GS20	SALVVELVLSAGFLLVIHGAT	ST20	1	3	[2o9e]
GVALAFGLTVLTMAFAVGHIS	GS20	ALVVELVLSAGFLLVIHGATD	AD20	1	3	[2o9e]
GVALAFGLTVLTMAFAVGHIS	GS20	KLAAESFGTFWLVFGGSGSAV	KV20	1	0	[2o9e]
AGVALAFGLTVLTMAFAVGHI	AI20	LAAESFGTFWLVFGGSGXAVL	LL20	1	0	[2o9e]
FRKLAAESFGTFWLVFGGSGS	FS20	AKEVVGYVIAQVVGGIVAAAL	AL20	0	2	[2o9e]
FRKLAAESFGTFWLVFGGSGS	FS20	KEVVGYVIAQVVGGIVAAALL	KL20	0	2	[2o9e]
FRKLAAESFGTFWLVFGGSGS	FS20	VGYVIAQVVGGIVAAALLYLI	VI20	0	2	[2o9e]
FRKLAAESFGTFWLVFGGSGS	FS20	EVVGYVIAQVVGGIVAAALLY	EY20	0	2	[2o9e]
FRKLAAESFGTFWLVFGGSGS	FS20	GYXIAQVVGGIVAAALLYXIA	GA20	0	2	[2o9e]
LAAESFGTFWLVFGGSGXAVL	LL20	AKEVVGYVIAQVVGGIVAAAL	AL20	0	2	[2o9e]
LAAESFGTFWLVFGGSGXAVL	LL20	VGYVIAQVVGGIVAAALLYLI	VI20	0	2	[2o9e, 2o9f]
LAAESFGTFWLVFGGSGXAVL	LL20	EVVGYVIAQVVGGIVAAALLY	EY20	0	2	[2o9e]
LAAESFGTFWLVFGGSGXAVL	LL20	KEVVGYVIAQVVGGIVAAALL	KL20	0	2	[2o9e]
LAAESFGTFWLVFGGSGXAVL	LL20	GYXIAQVVGGIVAAALLYXIA	GA20	0	2	[2o9e, 2o9f]
QWIFWVGPFIGAAVAAAYHQY	QY20	GTALGAEIIGTFVLVYTVFSA	GA20	5	3	[2b5f]
AKEVVGYVIAQVVGGIVAAAL	AL20	AESFGTFWLVFGGSGSAVLAA	AA20	2	0	[2o9e]
AKEVVGYVIAQVVGGIVAAAL	AL20	AAESFGTFWLVFGGSGSAVLA	AA20	2	0	[2o9e]
AKEVVGYVIAQVVGGIVAAAL	AL20	KLAAESFGTFWLVFGGSGSAV	KV20	2	0	[2o9e]
KEVVGYVIAQVVGGIVAAALL	KL20	AAESFGTFWLVFGGSGSAVLA	AA20	2	0	[2o9e]
KEVVGYVIAQVVGGIVAAALL	KL20	AESFGTFWLVFGGSGSAVLAA	AA20	2	0	[2o9e]
KEVVGYVIAQVVGGIVAAALL	KL20	LSALVVELVLSAGFLLVIHGA	LA20	2	3	[2o9e]
KEVVGYVIAQVVGGIVAAALL	KL20	SALVVELVLSAGFLLVIHGAT	ST20	2	3	[2o9e]
KEVVGYVIAQVVGGIVAAALL	KL20	ALVVELVLSAGFLLVIHGATD	AD20	2	3	[2o9e]
KEVVGYVIAQVVGGIVAAALL	KL20	KLAAESFGTFWLVFGGSGSAV	KV20	2	0	[2o9e]
EVVGYVIAQVVGGIVAAALLY	EY20	AESFGTFWLVFGGSGSAVLAA	AA20	2	0	[2o9e]
EVVGYVIAQVVGGIVAAALLY	EY20	AAESFGTFWLVFGGSGSAVLA	AA20	2	0	[2o9e]
EVVGYVIAQVVGGIVAAALLY	EY20	LSALVVELVLSAGFLLVIHGA	LA20	2	3	[2o9e]
EQLWFFWVVPIVGGIIGGLIY	EY20	LSALVVELVLSAGFLLVIHGA	LA20	5	3	[2o9e, 2o9f]
EVVGYVIAQVVGGIVAAALLY	EY20	SALVVELVLSAGFLLVIHGAT	ST20	2	3	[2o9e]
EQLWFFWVVPIVGGIIGGLIY	EY20	SALVVELVLSAGFLLVIHGAT	ST20	5	3	[2o9e]
EVVGYVIAQVVGGIVAAALLY	EY20	ALVVELVLSAGFLLVIHGATD	AD20	2	3	[2o9e]
EQLWFFWVVPIVGGIIGGLIY	EY20	ALVVELVLSAGFLLVIHGATD	AD20	5	3	[2o9e]
EVVGYVIAQVVGGIVAAALLY	EY20	KLAAESFGTFWLVFGGSGSAV	KV20	2	0	[2o9e]
VGYVIAQVVGGIVAAALLYLI	VI20	AAESFGTFWLVFGGSGSAVLA	AA20	2	0	[2o9e, 2o9f]
VGYVIAQVVGGIVAAALLYLI	VI20	AESFGTFWLVFGGSGSAVLAA	AA20	2	0	[2o9e, 2o9f]
VGYVIAQVVGGIVAAALLYLI	VI20	LSALVVELVLSAGFLLVIHGA	LA20	2	3	[2o9e, 2o9f]
VGYVIAQVVGGIVAAALLYLI	VI20	ALVVELVLSAGFLLVIHGATD	AD20	2	3	[2o9e]
VGYVIAQVVGGIVAAALLYLI	VI20	SALVVELVLSAGFLLVIHGAT	ST20	2	3	[2o9e]
VGYVIAQVVGGIVAAALLYLI	VI20	KLAAESFGTFWLVFGGSGSAV	KV20	2	0	[2o9e]
GYXIAQVVGGIVAAALLYXIA	GA20	AAESFGTFWLVFGGSGSAVLA	AA20	2	0	[2o9e, 2o9f]
GYXIAQVVGGIVAAALLYXIA	GA20	AESFGTFWLVFGGSGSAVLAA	AA20	2	0	[2o9e, 2o9f]
GYXIAQVVGGIVAAALLYXIA	GA20	LSALVVELVLSAGFLLVIHGA	LA20	2	3	[2o9e, 2o9f]
GYXIAQVVGGIVAAALLYXIA	GA20	SALVVELVLSAGFLLVIHGAT	ST20	2	3	[2o9e]
GYXIAQVVGGIVAAALLYXIA	GA20	ALVVELVLSAGFLLVIHGATD	AD20	2	3	[2o9e]
GTALGAEIIGTFVLVYTVFSA	GA20	RAAIAEFIATLLFLYITVATV	RV20	3	0	[2b5f]
GTALGAEIIGTFVLVYTVFSA	GA20	DDQWIFWVGPFIGAAVAAAYH	DH20	3	5	[2b5f]
GTALGAEIIGTFVLVYTVFSA	GA20	DQWIFWVGPFIGAAVAAAYHQ	DQ20	3	5	[2b5f]
GTALGAEIIGTFVLVYTVFSA	GA20	WIFWVGPFIGAAVAAAYHQYV	WV20	3	5	[2b5f]
GYXIAQVVGGIVAAALLYXIA	GA20	KLAAESFGTFWLVFGGSGSAV	KV20	2	0	[2o9e]
ALVYMIAQCLGAICGVGLVKA	AA20	RAAIAEFIATLLFLYITVATV	RV20	2	0	[2b5f]
FAPIAIGLALTLIHLISIPVT	FT20	LSALVVELVLSAGFLLVIHGA	LA20	4	3	[2o9e]
FAPIAIGLALTLIHLISIPVT	FT20	ALVVELVLSAGFLLVIHGATD	AD20	4	3	[2o9e]
FAPIAIGLALTLIHLISIPVT	FT20	SALVVELVLSAGFLLVIHGAT	ST20	4	3	[2o9e]
LEQLWFFWVVPIVGGXIGGXI	LI20	LSALVVELVLSAGFLLVIHGA	LA20	5	3	[2o9e, 2o9f]
LEQLWFFWVVPIVGGXIGGXI	LI20	SALVVELVLSAGFLLVIHGAT	ST20	5	3	[2o9e]
LEQLWFFWVVPIVGGXIGGXI	LI20	ALVVELVLSAGFLLVIHGATD	AD20	5	3	[2o9e]
QLWFFWVVPIVGGIIGGLIYR	QR20	LSALVVELVLSAGFLLVIHGA	LA20	5	3	[2o9e]
QLWFFWVVPIVGGIIGGLIYR	QR20	ALVVELVLSAGFLLVIHGATD	AD20	5	3	[2o9e]
QLWFFWVVPIVGGIIGGLIYR	QR20	SALVVELVLSAGFLLVIHGAT	ST20	5	3	[2o9e]
LWFFWVVPIVGGIIGGLIYRT	LT20	LSALVVELVLSAGFLLVIHGA	LA20	5	3	[2o9e]
LWFFWVVPIVGGIIGGLIYRT	LT20	SALVVELVLSAGFLLVIHGAT	ST20	5	3	[2o9e]
LWFFWVVPIVGGIIGGLIYRT	LT20	ALVVELVLSAGFLLVIHGATD	AD20	5	3	[2o9e]
FFWVVPIVGGIIGGLIYRTLL	FL20	LSALVVELVLSAGFLLVIHGA	LA20	5	3	[2o9e]
FFWVVPIVGGIIGGLIYRTLL	FL20	SALVVELVLSAGFLLVIHGAT	ST20	5	3	[2o9e]
FFWVVPIVGGIIGGLIYRTLL	FL20	ALVVELVLSAGFLLVIHGATD	AD20	5	3	[2o9e]
FWVVPIVGGIIGGLIYRTLLE	FE20	LSALVVELVLSAGFLLVIHGA	LA20	5	3	[2o9e]
FWVVPIVGGIIGGLIYRTLLE	FE20	SALVVELVLSAGFLLVIHGAT	ST20	5	3	[2o9e]
FWVVPIVGGIIGGLIYRTLLE	FE20	ALVVELVLSAGFLLVIHGATD	AD20	5	3	[2o9e]
RAAIAEFIATLLFLYITVATV	RV20	LRALVYMIAQCLGAICGVGLV	LV20	0	2	[2b5f]
RAAIAEFIATLLFLYITVATV	RV20	LVYMIAQCLGAICGVGLVKAF	LF20	0	2	[2b5f]
RAAIAEFIATLLFLYITVATV	RV20	RALVYMIAQCLGAICGVGLVK	RK20	0	2	[2b5f]
