# Supplementary material for: The observation of evolutionary interaction pattern pairs in membrane proteins
Source: BMC Struct Biol. 2015 Mar 24;15:6. doi: 10.1186/s12900-015-0033-5 (PMC4379700; doi:10.1186/s12900-015-0033-5)
Supplement: Additional file 1 — EIPP data. Includes derived EIPP information from families (PF00230, PF01036) with tab separated values. Can be viewed with a simple text editor. Each line consists of 7 columns: source pattern, source RegEx, destination pattern, destination RegEx, source helix, destination helix, corresponding PDB-Ids. [file 12900_2015_33_MOESM1_ESM.zip › EIPPs/PF00230/PF00230_2_2.csv]

QXXL	QL3	VXXA	VA3	3	3	[2b6o, 2b6p, 3m9i, 2c32, 1ymg, 3j41, 1sor]
QXXL	QL3	VXXA	VA3	3	5	[3d9s]
QXXL	QL3	FXGA	FA3	3	5	[1j4n]
QXXL	QL3	FXVA	FA3	3	4	[4nef, 1j4n, 4oj2]
QXXL	QL3	AXXT	AT3	3	3	[3d9s]
QXXL	QL3	AXXL	AL3	3	1	[3d9s]
QXXL	QL3	GXXL	GL3	3	2	[1ih5, 1fqy, 1h6i]
QXXL	QL3	GXXL	GL3	3	5	[2b6o, 4nef, 2b6p, 3m9i, 3d9s, 1j4n, 2c32, 4oj2, 1ymg, 3j41, 1sor]
QXXL	QL3	GXXL	GL3	3	4	[4nef, 1j4n, 2c32, 1fqy, 3j41, 2b6o, 1ih5, 2b6p, 3m9i, 4oj2, 1ymg, 1h6i, 1sor]
QXXL	QL3	TXXQ	TQ3	3	1	[3d9s]
QXXL	QL3	LXXA	LA3	3	4	[1ih5, 1fqy, 1h6i]
QXXL	QL3	LXXA	LA3	3	1	[3d9s]
QXXL	QL3	QXXG	QG3	3	1	[3d9s]
QXXL	QL3	VXXV	VV3	3	5	[3d9s]
QXXL	QL3	LXXL	LL3	3	4	[4nef, 1j4n, 2c32, 1fqy, 3j41, 2b6o, 1ih5, 2b6p, 3m9i, 3d9s, 4oj2, 1ymg, 1h6i, 1sor]
QXXL	QL3	LXXL	LL3	3	5	[2b6o, 1ih5, 2b6p, 3m9i, 1j4n, 2c32, 1fqy, 1ymg, 3j41, 1h6i, 1sor]
QXXL	QL3	VXXG	VG3	3	4	[1ih5, 4nef, 3d9s, 1j4n, 4oj2, 1fqy, 1h6i]
QXXL	QL3	AXXV	AV3	3	5	[1ih5, 1j4n, 1fqy, 1h6i]
QXXL	QL3	GAXA	GA3	3	5	[1ih5, 1fqy, 1h6i]
QXXL	QL3	GXXA	GA3	3	4	[3d9s]
QXXL	QL3	LGAS	LS3	3	0	[2b6o, 2b6p, 3m9i]
QXXL	QL3	IXXA	IA3	3	5	[1ih5, 3d9s, 1fqy, 1h6i]
QXXL	QL3	IXXA	IA3	3	4	[1j4n]
QAIL	QL3	GXXV	GV3	3	5	[3ne2]
QXXL	QL3	GXXV	GV3	3	4	[4nef, 3d9s, 1j4n, 4oj2]
QAIL	QL3	YVIG	YG3	3	5	[3ne2]
QAIL	QL3	PXXG	PG3	3	5	[3ne2]
QXXL	QL3	GXXS	GS3	3	0	[2b6o, 2b6p, 3m9i, 3d9s, 2c32, 1ymg, 3j41, 1sor]
QXXL	QL3	SLXY	SY3	3	5	[2b6o, 2b6p, 3m9i, 2c32, 1ymg, 3j41, 1sor]
QXXL	QL3	LXYD	LD3	3	5	[2b6p, 3m9i, 1ymg]
QXXL	QL3	LXXI	LI3	3	5	[3d9s]
QXXL	QL3	LXXI	LI3	3	4	[3d9s]
QXXL	QL3	IXAG	IG3	3	5	[2b6o, 2b6p, 3m9i, 2c32, 1ymg, 3j41, 1sor]
QXXL	QL3	AXXG	AG3	3	5	[2b6o, 2b6p, 3m9i, 2c32, 1ymg, 3j41, 1sor]
QXXL	QL3	LYDF	LF3	3	5	[2b6p, 1ymg]
QXXL	QL3	AXXI	AI3	3	0	[1ih5, 1j4n, 1fqy, 1h6i]
QXXL	QL3	VLXY	VY3	3	5	[1ih5, 1j4n, 1fqy, 1h6i]
QXXL	QL3	LFGM	LM3	3	4	[2b6o, 2b6p, 3m9i, 2c32, 1ymg, 1sor]
QXXL	QL3	LSVT	LT3	3	4	[3d9s]
QXXL	QL3	FIGG	FG3	3	5	[1ih5, 1fqy, 1h6i]
QAIL	QL3	IXXI	II3	3	5	[3ne2]
QAIL	QL3	IXVI	II3	3	5	[3ne2]
QXXL	QL3	IXXS	IS3	3	4	[3d9s]
QXXL	QL3	GHLF	GF3	3	4	[2b6o, 2b6p, 3m9i, 2c32, 1ymg, 3j41, 1sor]
QXXL	QL3	IXXL	IL3	3	0	[3d9s]
QXXL	QL3	FXLT	FT3	3	4	[2b6o, 2b6p, 3m9i, 2c32, 1ymg, 3j41, 1sor]
QXXL	QL3	AXGH	AH3	3	4	[1ih5, 4nef, 1j4n, 4oj2, 1fqy, 1h6i]
QAIL	QL3	PIYV	PV3	3	5	[3ne2]
QXXL	QL3	TLXH	TH3	3	4	[2b6o, 2b6p, 3m9i, 3d9s, 2c32, 1ymg, 3j41, 1sor]
QXXL	QL3	HLXG	HG3	3	4	[2b6o, 2b6p, 3m9i, 3d9s, 2c32, 1ymg, 3j41, 1sor]
QXXL	QL3	SXTL	SL3	3	4	[2b6o, 2b6p, 3m9i, 2c32, 1ymg, 3j41, 1sor]
QXXL	QL3	SXXL	SL3	3	4	[1ih5, 4nef, 3d9s, 1j4n, 4oj2, 1fqy, 1h6i]
QAIL	QL3	VIGP	VP3	3	5	[3ne2]
QXXL	QL3	HLXA	HA3	3	4	[1ih5, 1j4n, 1fqy, 1h6i]
VXXA	VA3	FXXA	FA3	5	3	[3d9s]
VXXA	VA3	AXAF	AF3	5	1	[2o9e, 2o9f, 3d9s]
VXXA	VA3	AXAF	AF3	1	1	[4jc6, 3cn6, 1z98, 4ia4, 3cll, 2b5f, 3cn5]
VXXA	VA3	AXLF	AF3	2	0	[2b6o, 2b6p, 3m9i, 2c32, 1ymg, 3j41, 1sor]
VXXA	VA3	LXXG	LG3	1	0	[2o9d, 2o9e, 2abm, 2o9f, 2o9g, 3llq, 1rc2, 3nka, 3nkc, 3nk5]
VXXA	VA3	LXXG	LG3	5	0	[2o9d, 2o9e, 2abm, 2o9f, 2o9g, 3llq, 1rc2, 3nka, 3nkc, 3nk5]
VXXA	VA3	LXXG	LG3	1	4	[1fx8, 1ldi, 1ldf, 1lda]
VXXA	VA3	LXXG	LG3	3	1	[1z98, 3cn6, 4jc6, 4ia4, 3cll, 2b5f, 3cn5]
VXXA	VA3	LGXG	LG3	2	0	[1fx8, 1ldi, 1ldf, 1lda]
VXXA	VA3	LXXA	LA3	1	1	[2b6o, 2b6p, 3m9i, 2c32, 2b5f, 1ymg, 3j41, 1sor]
VXXA	VA3	LXXA	LA3	1	4	[1fx8, 1ldi, 1ldf, 1lda]
VXXA	VA3	ALAT	AT3	1	1	[2b6o, 2b6p, 3m9i, 2c32, 1ymg, 3j41, 1sor]
VXXA	VA3	GXXL	GL3	5	3	[3ne2]
VXXA	VA3	GXXL	GL3	5	1	[2o9e, 2o9f]
VXXA	VA3	GXXL	GL3	2	0	[1fx8, 1ldi, 1ldf, 1lda]
VXXA	VA3	GXXL	GL3	3	0	[2b5f]
VXXA	VA3	GXXL	GL3	1	4	[2abm, 1j4n, 3llq, 1rc2, 2c32, 3nka, 1fqy, 3nkc, 3j41, 2o9d, 2o9e, 2b6o, 2b6p, 3m9i, 1ih5, 1ymg, 1sor, 3nk5, 1h6i]
VXXA	VA3	GXXL	GL3	3	4	[2o9d, 2o9e, 2abm, 1rc2, 3nka, 3nkc, 3nk5]
VXXA	VA3	TXXQ	TQ3	1	1	[2b6o, 2b6p, 3m9i, 2c32, 1ymg, 3j41, 1sor]
VXXA	VA3	AIXL	AL3	3	4	[2o9d, 2o9e, 2abm, 2o9f, 2o9g, 1rc2, 3nka, 3nkc, 3nk5]
VXXA	VA3	AXXL	AL3	2	5	[1j4n]
VXXA	VA3	AXTL	AL3	1	4	[2o9f, 2o9g]
VXXA	VA3	AXXL	AL3	1	4	[1fx8, 1ldi, 1ldf, 1lda]
VXXA	VA3	AIXL	AL3	1	4	[2o9d, 2o9e, 2abm, 2o9f, 2o9g, 3llq, 1rc2, 3nka, 3nkc, 3nk5]
VXXA	VA3	AXXL	AL3	1	2	[2o9d, 2o9e, 2abm, 3llq, 1rc2, 3nka, 3nkc, 3nk5]
VXXA	VA3	AXXL	AL3	2	0	[1ih5, 1fqy, 1h6i]
VXXA	VA3	AXFL	AL3	2	0	[1ih5, 1fx8, 4nef, 1j4n, 1ldi, 1fqy, 1ldf, 4oj2, 1h6i, 1lda]
VXXA	VA3	QXXG	QG3	1	1	[2b6o, 2b6p, 3m9i, 2c32, 1ymg, 3j41, 1sor]
VXXA	VA3	AXLV	AV3	1	1	[2b6o, 2b6p, 3m9i, 2c32, 1ymg, 3j41, 1sor]
VXXA	VA3	VXXV	VV3	1	0	[2b5f]
VXXA	VA3	VXXV	VV3	3	4	[1z98, 3cn6, 4jc6, 4ia4, 3cll, 2b5f, 3cn5]
VXXA	VA3	VXXV	VV3	5	3	[3cn6, 1z98, 4jc6, 4ia4, 3cll, 2b5f, 3cn5]
VXXA	VA3	VXXV	VV3	1	5	[2b6o, 2b6p, 3m9i, 2c32, 1ymg, 3j41, 1sor]
VXXA	VA3	VXXV	VV3	3	2	[2o9d, 2o9e, 2abm, 2o9f, 2o9g, 1rc2, 3nka, 3nkc, 3nk5]
VXXA	VA3	LXXL	LL3	1	1	[2b6o, 2b6p, 3m9i, 2c32, 1ymg, 3j41, 1sor]
VXXA	VA3	LXXL	LL3	5	3	[3ne2]
VXXA	VA3	LXXL	LL3	3	4	[2o9d, 2o9e, 2abm, 2o9f, 2o9g, 1rc2, 3nk5]
VXXA	VA3	LXXL	LL3	1	4	[2abm, 1j4n, 3llq, 1rc2, 2c32, 1fqy, 3j41, 2o9d, 2o9e, 2b6o, 2o9f, 2b6p, 3m9i, 1ih5, 2o9g, 1ymg, 3nk5, 1sor, 1h6i]
VXXA	VA3	YXTA	YA3	3	1	[1z98, 3cn6, 4jc6, 4ia4, 3cll, 2b5f, 3cn5]
VXXA	VA3	VXXG	VG3	5	0	[2o9d, 2o9e, 2abm, 2o9f, 2o9g, 3llq, 1rc2, 3nka, 3nkc, 3nk5]
VXXA	VA3	VXXG	VG3	3	1	[1fx8, 1ldi, 1ldf, 1lda]
VXXA	VA3	VXXG	VG3	5	3	[3ne2]
VXXA	VA3	VXXG	VG3	1	4	[1ih5, 1j4n, 1fqy, 1h6i]
VXXA	VA3	VXXG	VG3	2	0	[2b6o, 4nef, 2b6p, 3m9i, 2c32, 1ymg, 4oj2, 3j41, 1sor]
VXXA	VA3	VXXG	VG3	1	0	[2o9d, 2o9e, 2abm, 2o9f, 2o9g, 3llq, 1rc2, 3nka, 3nkc, 3nk5]
VXXA	VA3	GXXI	GI3	1	5	[1fx8, 1ldi, 1ldf, 1lda]
VXXA	VA3	GGXI	GI3	3	5	[2o9d, 2o9e, 2abm, 2o9f, 2o9g, 1rc2, 3nka, 3nkc, 3nk5]
VXXA	VA3	GXXI	GI3	2	5	[1fx8, 1ldi, 1ldf, 1lda]
VXXA	VA3	GGXI	GI3	1	1	[4jc6, 3cn6, 1z98, 4ia4, 3cll, 2b5f, 3cn5]
VXXA	VA3	GXXA	GA3	2	0	[2b6o, 2b6p, 3m9i, 2c32, 1ymg, 3j41, 1sor]
VXXA	VA3	VXXI	VI3	3	5	[2o9d, 2o9e, 2abm, 2o9f, 2o9g, 1rc2, 3nka, 3nkc, 3nk5]
VXXA	VA3	VXXI	VI3	3	4	[2abm, 1fx8, 1rc2, 3nka, 1ldf, 3nkc, 1lda, 2o9d, 2o9e, 2o9f, 2o9g, 1ldi, 3nk5]
VXXA	VA3	EXXL	EL3	3	3	[2b6o, 2b6p, 3m9i, 2c32, 1ymg, 3j41, 1sor]
VXXA	VA3	LGAS	LS3	1	0	[2b6o, 2b6p, 3m9i]
VXXA	VA3	SXXF	SF3	3	1	[1ldf]
VXXA	VA3	GXXV	GV3	1	0	[2o9e, 2o9f]
VXXA	VA3	GXXV	GV3	5	3	[3cn6, 1z98, 4jc6, 4ia4, 3cll, 2b5f, 3cn5]
VXXA	VA3	GXXV	GV3	3	4	[1z98, 3cn6, 4jc6, 4ia4, 3cll, 2b5f, 3cn5]
VXXA	VA3	GXXV	GV3	3	5	[1fx8, 1ldi, 1ldf, 1lda]
VXXA	VA3	GXXV	GV3	3	2	[1fx8, 1ldi, 1ldf, 1lda]
VXXA	VA3	GXXV	GV3	1	3	[4jc6, 3cn6, 1z98, 4ia4, 3cll, 2b5f, 3cn5]
VXXA	VA3	FXXV	FV3	1	3	[4jc6, 3cn6, 1z98, 4ia4, 3cll, 2b5f, 3cn5]
VXXA	VA3	FXXV	FV3	3	0	[2o9d, 2o9e, 2abm, 2o9f, 2o9g, 1rc2, 3nka, 3nkc, 3nk5]
VXXA	VA3	FXXV	FV3	3	3	[1z98, 3cn6, 4jc6, 4ia4, 3cll, 2b5f, 3cn5]
VXXA	VA3	FXXV	FV3	5	3	[3cn6, 1z98, 4jc6, 4ia4, 3cll, 2b5f, 3cn5]
VXXA	VA3	FXXV	FV3	5	0	[2o9d, 2o9e, 2abm, 2o9f, 2o9g, 3llq, 1rc2, 3nka, 3nkc, 3nk5]
VXXA	VA3	IXXA	IA3	3	4	[3cn6, 2abm, 1rc2, 3cll, 3nka, 3nkc, 3cn5, 2o9d, 1z98, 4jc6, 2o9e, 4ia4, 2o9f, 2o9g, 2b5f, 3nk5]
VXXA	VA3	IXXA	IA3	3	5	[1fx8, 1ldi, 1ldf, 1lda]
VXXA	VA3	ITVA	IA3	1	0	[4jc6, 3cn6, 1z98, 4ia4, 3cll, 2b5f, 3cn5]
VXXA	VA3	IXXA	IA3	1	4	[2o9d, 2o9e, 2abm, 2o9f, 2o9g, 3llq, 1rc2, 3nka, 3nkc, 3nk5]
VXXA	VA3	IXXA	IA3	1	1	[4jc6, 3cn6, 1z98, 4ia4, 3cll, 2b5f, 3cn5]
VXXA	VA3	IXXA	IA3	1	0	[1ih5, 1j4n, 1fqy, 1h6i]
VXXA	VA3	WXXP	WP3	3	5	[2o9d, 2o9e, 2abm, 2o9f, 2o9g, 1rc2, 3nka, 3nkc, 3nk5]
VXXA	VA3	PXXG	PG3	3	5	[2abm, 1fx8, 1rc2, 3nka, 1ldf, 3nkc, 1lda, 2o9d, 2o9e, 2o9f, 2o9g, 1ldi, 3nk5]
VXXA	VA3	GXXS	GS3	5	0	[2o9d, 2o9e, 2o9f, 2abm, 2o9g, 3llq, 1rc2, 3nka, 3nkc, 3nk5]
VXXA	VA3	GXXS	GS3	1	0	[2o9d, 2o9e, 2o9f, 2abm, 2o9g, 3llq, 1rc2, 3nka, 3nkc, 3nk5]
VXXA	VA3	SLXY	SY3	2	0	[2b6p, 2c32, 1ymg, 3j41]
VXXA	VA3	IXXG	IG3	1	4	[2o9d, 2o9e, 2abm, 2o9f, 2o9g, 3llq, 1rc2, 3nka, 3nkc, 3nk5]
VXXA	VA3	IXXG	IG3	3	5	[2o9d, 2o9e, 2abm, 2o9f, 2o9g, 1rc2, 3nka, 3nkc, 3nk5]
VXXA	VA3	IXXG	IG3	3	4	[2o9d, 2o9e, 2abm, 2o9f, 2o9g, 1rc2, 3nka, 3nkc, 3nk5]
VXXA	VA3	IXFG	IG3	1	0	[1fx8, 1ldi, 1ldf, 1lda]
VXXA	VA3	IXXG	IG3	1	0	[1ih5, 1j4n, 1fqy, 1h6i]
VXXA	VA3	LXXI	LI3	1	4	[2o9d, 2o9e, 2abm, 1ih5, 1j4n, 3llq, 1rc2, 3nka, 1fqy, 3nkc, 3nk5, 1h6i]
VXXA	VA3	LIXI	LI3	1	4	[2o9e, 2abm, 2o9f, 2o9g, 3llq, 1rc2, 3nkc, 3nk5]
VXXA	VA3	LIXI	LI3	3	4	[2o9e, 2abm, 2o9f, 2o9g, 1rc2, 3nkc, 3nk5]
VXXA	VA3	LAID	LD3	1	4	[1ih5]
VXXA	VA3	AXXG	AG3	3	5	[1fx8, 1ldi, 1ldf, 1lda]
VXXA	VA3	ASMG	AG3	3	4	[1fx8, 1ldi, 1ldf, 1lda]
VXXA	VA3	AXXG	AG3	1	1	[4jc6, 3cn6, 1z98, 4ia4, 3cll, 2b5f, 3cn5]
VXXA	VA3	LXXF	LF3	5	0	[3d9s]
VXXA	VA3	LXXF	LF3	2	0	[1ih5, 1fx8, 1j4n, 1ldi, 1fqy, 1ldf, 1h6i, 1lda]
VXXA	VA3	LXXF	LF3	1	0	[1fx8, 1ldi, 1ldf, 1lda]
VXXA	VA3	LXXV	LV3	1	4	[1fx8, 1ldi, 1ldf, 1lda]
VXXA	VA3	LXXV	LV3	3	0	[2b6o, 2b6p, 3m9i, 2c32, 1ymg, 3j41, 1sor]
VXXA	VA3	LXXV	LV3	5	3	[3ne2]
VXXA	VA3	LFYV	LV3	2	0	[2b6o, 2b6p, 3m9i, 2c32, 1ymg, 3j41, 1sor]
VXXA	VA3	MLVI	MI3	5	3	[3ne2]
VXXA	VA3	CGSA	CA3	1	0	[2abm]
VXXA	VA3	VXXS	VS3	2	0	[1ih5, 1fqy, 1h6i]
VXXA	VA3	IIXT	IT3	1	3	[4jc6, 3cn6, 1z98, 4ia4, 3cll, 2b5f, 3cn5]
VXXA	VA3	IXXT	IT3	3	3	[2b6o, 2b6p, 3m9i, 2c32, 1ymg, 3j41, 1sor]
VXXA	VA3	IPVT	IT3	3	4	[2o9e, 2o9f]
VXXA	VA3	TXXL	TL3	2	0	[1fx8, 1ldi, 1ldf, 1lda]
VXXA	VA3	TXXL	TL3	3	3	[1fx8, 1ldi, 1ldf, 1lda]
VXXA	VA3	TXXL	TL3	5	0	[2o9d, 2o9e, 2abm, 2o9f, 2o9g, 3llq, 1rc2, 3nka, 3nkc, 3nk5]
VXXA	VA3	TXXL	TL3	1	3	[4jc6, 3cn6, 1z98, 4ia4, 3cll, 2b5f, 3cn5]
VXXA	VA3	TXXL	TL3	5	3	[3ne2, 3cn6, 1z98, 4jc6, 4ia4, 3d9s, 3cll, 2b5f, 3cn5]
VXXA	VA3	TXXG	TG3	3	4	[1z98, 3cn6, 4jc6, 4ia4, 3cll, 2b5f, 3cn5]
VXXA	VA3	IXXF	IF3	5	3	[3d9s]
VXXA	VA3	IXXF	IF3	2	0	[1fx8, 1ldi, 1ldf, 1lda]
VXXA	VA3	IXXF	IF3	1	3	[4jc6, 3cn6, 1z98, 4ia4, 3cll, 2b5f, 3cn5]
VXXA	VA3	EXXG	EG3	2	0	[1fx8, 1ldi, 1ldf, 1lda]
VXXA	VA3	AXXI	AI3	5	3	[3d9s]
VXXA	VA3	YTVF	YF3	5	3	[3cn6, 1z98, 4jc6, 4ia4, 3cll, 2b5f, 3cn5]
VXXA	VA3	YVFF	YF3	2	0	[2b6o, 2b6p, 3m9i, 2c32, 1ymg, 3j41, 1sor]
VXXA	VA3	TVFS	TS3	5	3	[3cn6, 1z98, 4jc6, 4ia4, 3cll, 2b5f, 3cn5]
VXXA	VA3	LFGM	LM3	1	4	[2b6o, 2b6p, 3m9i, 2c32, 1ymg, 1sor]
VXXA	VA3	LVXM	LM3	5	3	[3ne2]
VXXA	VA3	GLAC	GC3	3	4	[2o9f, 2o9g]
VXXA	VA3	GVGC	GC3	1	0	[1fx8, 1ldi, 1ldf, 1lda]
VXXA	VA3	GLAC	GC3	1	4	[2o9f, 2o9g]
VXXA	VA3	AXXA	AA3	1	4	[2o9d, 2o9e, 2o9f, 2o9g, 3llq, 1rc2, 3nka, 3nkc, 3nk5]
VXXA	VA3	VLXY	VY3	3	3	[1z98, 3cn6, 4jc6, 4ia4, 3cll, 2b5f, 3cn5]
VXXA	VA3	VLXY	VY3	1	3	[4jc6, 3cn6, 1z98, 4ia4, 3cll, 2b5f, 3cn5]
VXXA	VA3	VLXY	VY3	5	3	[3cn6, 1z98, 4jc6, 4ia4, 3cll, 2b5f, 3cn5]
VXXA	VA3	LXXT	LT3	2	0	[1ih5, 1j4n, 1fqy, 1h6i]
VXXA	VA3	LVXT	LT3	5	3	[3cn6, 1z98, 4jc6, 4ia4, 3cll, 2b5f, 3cn5]
VXXA	VA3	LVXT	LT3	1	3	[4jc6, 3cn6, 1z98, 4ia4, 3cll, 2b5f, 3cn5]
VXXA	VA3	LXXT	LT3	1	4	[2o9f, 2o9g]
VXXA	VA3	LXXT	LT3	1	3	[3cn6, 2abm, 3llq, 1rc2, 3cll, 3nka, 3nkc, 3cn5, 2o9d, 4jc6, 1z98, 2o9e, 4ia4, 2b5f, 3nk5]
VXXA	VA3	FXXG	FG3	1	0	[1fx8, 1ldi, 1ldf, 1lda]
VXXA	VA3	FGXG	FG3	2	1	[2b6o, 4nef, 2b6p, 3m9i, 2c32, 1ldf, 1ymg, 4oj2, 3j41, 1sor]
VXXA	VA3	EFXA	EA3	2	0	[1ih5, 1j4n, 1fqy, 1h6i]
VXXA	VA3	FXXM	FM3	5	3	[3ne2]
VXXA	VA3	FGXM	FM3	1	1	[4jc6, 3cn6, 1z98, 4ia4, 3cll, 2b5f, 3cn5]
VXXA	VA3	MIXF	MF3	2	0	[1j4n]
VXXA	VA3	IXXI	II3	3	4	[2o9d, 2o9e, 2abm, 2o9f, 2o9g, 1rc2, 3nk5]
VXXA	VA3	IXXI	II3	1	4	[2o9d, 2o9e, 2abm, 2o9f, 2o9g, 3llq, 1rc2, 3nk5]
VXXA	VA3	ITXI	II3	3	3	[1fx8, 1ldi, 1ldf, 1lda]
VXXA	VA3	IXVI	II3	3	1	[1fx8, 1ldi, 1ldf, 1lda]
VXXA	VA3	IXXI	II3	2	0	[1j4n]
VXXA	VA3	IVEI	II3	3	3	[2b6o, 2b6p, 3m9i, 2c32, 1ymg, 3j41, 1sor]
VXXA	VA3	IXVI	II3	1	4	[1fx8, 1ldi, 1ldf, 1lda]
VXXA	VA3	IXXL	IL3	3	1	[1z98, 3cn6, 4jc6, 4ia4, 1fx8, 1ldi, 3cll, 2b5f, 1ldf, 3cn5, 1lda]
VXXA	VA3	IXXL	IL3	1	1	[4jc6, 3cn6, 1z98, 4ia4, 3cll, 2b5f, 3cn5]
VXXA	VA3	SXGS	SS3	1	0	[1ih5, 1j4n, 1fqy, 1h6i]
VXXA	VA3	FXXI	FI3	2	0	[1ih5, 1fqy, 1h6i]
VXXA	VA3	FXXI	FI3	3	4	[1fx8, 1ldi, 1ldf, 1lda]
VXXA	VA3	MIFV	MV3	1	1	[4jc6, 3cn6, 1z98, 4ia4, 3cll, 2b5f, 3cn5]
VXXA	VA3	VYCT	VT3	3	1	[1z98, 3cn6, 4jc6, 4ia4, 3cll, 2b5f, 3cn5]
VXXA	VA3	FXTY	FY3	1	3	[2b6p, 3m9i, 1ymg]
VXXA	VA3	VXXF	VF3	3	3	[2b6o, 2b6p, 3m9i, 2c32, 1ymg, 3j41, 1sor]
VXXA	VA3	IFXS	IS3	2	0	[1j4n]
VXXA	VA3	IXXS	IS3	3	4	[1fx8, 1ldi, 1ldf, 1lda]
VXXA	VA3	GXXF	GF3	1	1	[4jc6, 3cn6, 1z98, 4ia4, 3cll, 2b5f, 3cn5]
VXXA	VA3	GHLF	GF3	1	4	[2b6o, 2b6p, 3m9i, 2c32, 1ymg, 3j41, 2d57, 1sor, 3iyz, 2zz9]
VXXA	VA3	FGXS	FS3	5	0	[2o9d, 2o9e, 2o9f, 2o9g]
VXXA	VA3	FGXS	FS3	1	0	[2o9d, 2o9e, 2o9f, 2o9g]
VXXA	VA3	GGXG	GG3	1	0	[2o9d, 2o9e, 2abm, 2o9f, 2o9g, 3llq, 1rc2, 3nka, 3nkc, 3nk5]
VXXA	VA3	GXAG	GG3	5	1	[2o9e, 2o9f]
VXXA	VA3	GIIG	GG3	3	5	[2o9d, 2o9e, 2abm, 2o9f, 2o9g, 1rc2, 3nka, 3nkc, 3nk5]
VXXA	VA3	GGXG	GG3	5	0	[2o9d, 2o9e, 2abm, 2o9f, 2o9g, 3llq, 1rc2, 3nka, 3nkc, 3nk5]
VXXA	VA3	TVXT	TT3	1	0	[4jc6, 3cn6, 1z98, 4ia4, 3cll, 2b5f, 3cn5]
VXXA	VA3	FXXF	FF3	3	4	[1z98, 3cn6, 4jc6, 4ia4, 3cll, 2b5f, 3cn5]
VXXA	VA3	FXXF	FF3	2	4	[2b6o, 2b6p, 3m9i, 2c32, 1ymg, 3j41, 1sor]
VXXA	VA3	FXXL	FL3	2	0	[2b6o, 3m9i, 2b6p, 2c32, 1ymg, 3j41, 1sor]
VXXA	VA3	FXXL	FL3	3	3	[2b6o, 2b6p, 3m9i, 2c32, 1ymg, 3j41, 1sor]
VXXA	VA3	FFGL	FL3	2	0	[2b6o, 4nef, 2b6p, 3m9i, 2c32, 1ymg, 4oj2, 3j41, 1sor]
VXXA	VA3	FXXT	FT3	2	0	[2b6o, 1ih5, 1fx8, 3m9i, 1ldi, 1fqy, 1ldf, 1h6i, 1sor, 1lda]
VXXA	VA3	TLFY	TY3	2	0	[2b6o, 3m9i, 1sor]
VXXA	VA3	AVXM	AM3	3	4	[1z98, 3cn6, 4jc6, 4ia4, 3cll, 2b5f, 3cn5]
VXXA	VA3	MVIT	MT3	3	3	[1fx8, 1ldi, 1ldf, 1lda]
VXXA	VA3	TXXF	TF3	2	0	[1ih5, 1fqy, 1h6i]
VXXA	VA3	TXXF	TF3	3	3	[2b6o, 2b6p, 3m9i, 2c32, 1ymg, 3j41, 1sor]
VXXA	VA3	AXGH	AH3	1	1	[2o9e]
VXXA	VA3	AXGH	AH3	1	4	[1ih5, 1j4n, 1fqy, 1h6i]
VXXA	VA3	PIGF	PF3	3	4	[1z98, 3cn6, 4jc6, 4ia4, 3cll, 2b5f, 3cn5]
VXXA	VA3	TLXH	TH3	1	4	[2abm, 3llq, 1rc2, 2c32, 3j41, 2o9d, 2o9e, 2b6o, 2o9f, 2b6p, 3m9i, 2o9g, 1ymg, 3nk5, 1sor]
VXXA	VA3	TLXH	TH3	3	4	[2o9d, 2o9e, 2abm, 2o9f, 2o9g, 1rc2, 3nk5]
VXXA	VA3	HLXG	HG3	1	4	[2b6o, 2b6p, 3m9i, 2c32, 1ymg, 3j41, 1sor]
VXXA	VA3	GASM	GM3	3	4	[1fx8, 1ldi, 1ldf, 1lda]
VXXA	VA3	PXXI	PI3	3	4	[1z98, 3cn6, 4jc6, 4ia4, 3cll, 2b5f, 3cn5]
VXXA	VA3	PXXI	PI3	1	4	[1fx8, 2abm, 3llq, 1rc2, 3nka, 1ldf, 3nkc, 1lda, 2o9d, 2o9e, 2o9f, 2o9g, 1ldi, 3nk5]
VXXA	VA3	GTFW	GW3	5	0	[2o9d, 2o9e, 2abm, 2o9f, 2o9g, 3llq, 1rc2, 3nka, 3nkc, 3nk5]
VXXA	VA3	GIAW	GW3	1	1	[4jc6, 3cn6, 1z98, 4ia4, 3cll, 2b5f, 3cn5]
VXXA	VA3	WLVF	WF3	5	0	[2o9d, 2o9e, 2abm, 2o9f, 2o9g, 3llq, 1rc2, 3nka, 3nkc, 3nk5]
VXXA	VA3	WLVF	WF3	1	0	[2o9d, 2o9e, 2abm, 2o9f, 2o9g, 3llq, 1rc2, 3nka, 3nkc, 3nk5]
VXXA	VA3	FGGC	FC3	5	0	[2abm, 3llq, 1rc2, 3nka, 3nkc, 3nk5]
VXXA	VA3	FGGC	FC3	1	0	[2abm, 3llq, 1rc2, 3nka, 3nkc, 3nk5]
VXXA	VA3	EISV	EV3	3	1	[1fx8, 1ldi, 1ldf, 1lda]
VXXA	VA3	SVIW	SW3	3	1	[1fx8, 1ldi, 1lda]
VXXA	VA3	WAFG	WG3	1	1	[4jc6, 3cn6, 1z98, 4ia4, 3cll, 2b5f, 3cn5]
VXXA	VA3	LXXC	LC3	3	3	[1z98, 3cn6, 4jc6, 4ia4, 3cll, 2b5f, 3cn5]
VXXA	VA3	LXXC	LC3	5	3	[3d9s]
VXXA	VA3	SXXL	SL3	1	0	[2o9e, 2o9f]
VXXA	VA3	SXTL	SL3	1	4	[2b6o, 2b6p, 3m9i, 2c32, 1ymg, 3j41, 1sor]
VXXA	VA3	SXXL	SL3	1	4	[1ih5, 1j4n, 1fqy, 1h6i]
VXXA	VA3	SIXV	SV3	3	4	[2o9e, 2o9f]
VXXA	VA3	SGSA	SA3	1	0	[2o9e, 2o9f]
VXXA	VA3	YITV	YV3	1	0	[4jc6, 3cn6, 1z98, 4ia4, 3cll, 2b5f, 3cn5]
VXXA	VA3	HLIS	HS3	1	4	[2o9d, 2o9e, 2abm, 2o9f, 2o9g, 3llq, 1rc2, 3nk5]
VXXA	VA3	HLIS	HS3	3	4	[2o9d, 2o9e, 2abm, 2o9f, 2o9g, 1rc2, 3nk5]
VXXA	VA3	ISIP	IP3	1	4	[2o9e, 2o9f]
VXXA	VA3	ISIP	IP3	3	4	[2o9e, 2o9f]
VXXA	VA3	LFGP	LP3	3	5	[1fx8, 1ldi, 1ldf, 1lda]
VXXA	VA3	HLXA	HA3	1	4	[1ih5, 1j4n, 1fqy, 1h6i]
VXXA	VA3	LTXQ	LQ3	5	3	[3d9s]
VXXA	VA3	LTXQ	LQ3	3	3	[2b6o, 2b6p, 3m9i, 2c32, 1ymg, 3j41, 1sor]
VXXA	VA3	TLFV	TV3	2	0	[1ih5, 1fqy, 1h6i]
VXXA	VA3	CTLI	CI3	1	4	[2o9f, 2o9g]
VXXA	VA3	AYHQ	AQ3	3	5	[2b5f]
VXXA	VA3	YHQY	YY3	3	5	[2b5f]
VXXA	VA3	HQYV	HV3	3	5	[2b5f]
AXXF	AF3	FXXA	FA3	4	1	[2b6o, 2b6p, 3m9i, 2c32, 1ymg, 3j41, 1sor]
AXXF	AF3	LGXG	LG3	0	0	[3c02]
AXXF	AF3	LXXG	LG3	0	4	[3c02]
AXAF	AF3	LGXG	LG3	2	0	[1fx8, 1ldi, 1ldf, 1lda]
AXAF	AF3	LXXG	LG3	1	0	[2o9d, 2o9e, 2abm, 2o9f, 2o9g, 3llq, 1rc2, 3nka]
AXAF	AF3	GXXL	GL3	2	0	[1fx8, 1ldi, 1ldf, 1lda]
AXXF	AF3	GXXL	GL3	4	4	[2b6o, 2b6p, 3m9i, 2c32, 1ymg, 3j41, 1sor]
AXAF	AF3	GXXL	GL3	1	4	[2abm, 3llq, 1rc2, 2c32, 3nka, 3j41, 2o9d, 2o9e, 2b6o, 2b6p, 3m9i, 1ymg, 1sor]
AXAF	AF3	AXFL	AL3	2	0	[1fx8, 1ldi, 1ldf, 1lda]
AXAF	AF3	AXXL	AL3	1	2	[2o9d, 2o9e, 2abm, 3llq, 1rc2, 3nka]
AXXF	AF3	AXXL	AL3	4	1	[2b6o, 2b6p, 3m9i, 1j4n, 2c32, 1ymg, 3j41, 1sor]
AXAF	AF3	AIXL	AL3	1	4	[2o9d, 2o9e, 2abm, 2o9f, 2o9g, 3llq, 1rc2, 3nka]
AXXF	AF3	AXXL	AL3	0	2	[2b6o, 2b6p, 3m9i, 2c32, 1ymg, 3j41, 1sor]
AXLF	AF3	AXXL	AL3	0	2	[2b6o, 2b6p, 3m9i, 2c32, 1ymg, 3j41, 1sor]
AXAF	AF3	AXTL	AL3	1	4	[2o9f, 2o9g]
AXXF	AF3	ALAT	AT3	4	1	[2b6o, 2b6p, 3m9i, 2c32, 1ymg, 3j41, 1sor]
AXLF	AF3	TXXQ	TQ3	0	1	[2b6o, 2b6p, 3m9i, 2c32, 1ymg, 3j41, 1sor]
AXXF	AF3	TXXQ	TQ3	4	1	[2b6o, 2b6p, 3m9i, 2c32, 1ymg, 3j41, 1sor]
AXXF	AF3	LXXA	LA3	0	2	[2b6o, 2b6p, 3m9i, 2c32, 1ymg, 3j41, 1sor]
AXLF	AF3	LXXA	LA3	0	2	[2b6o, 2b6p, 3m9i, 2c32, 1ymg, 3j41, 1sor]
AXLF	AF3	LXXA	LA3	0	1	[2b6o, 2b6p, 3m9i, 2c32, 1ymg, 3j41, 1sor]
AXXF	AF3	LXXA	LA3	4	4	[3gd8, 1j4n, 2d57, 2zz9, 3iyz]
AXXF	AF3	LXXA	LA3	4	1	[2b6o, 2b6p, 3m9i, 2c32, 1ymg, 3j41, 1sor]
AXXF	AF3	LXXA	LA3	0	4	[2o9d, 2o9e, 2o9f, 2o9g]
AXXF	AF3	QXXG	QG3	0	2	[2abm, 1rc2, 2c32, 3nka, 3nkc, 3j41, 2o9d, 2o9e, 2b6o, 2o9f, 2b6p, 3m9i, 2o9g, 1ymg, 3nk5, 1sor]
AXLF	AF3	QXXG	QG3	0	2	[2b6o, 2b6p, 3m9i, 2c32, 1ymg, 3j41, 1sor]
AXXF	AF3	QXXG	QG3	0	1	[2b6o, 2b6p, 3m9i, 2c32, 1ymg, 3j41, 1sor]
AXLF	AF3	QXXG	QG3	0	1	[2b6o, 3m9i, 1sor]
AXXF	AF3	LXXL	LL3	0	0	[3c02]
AXAF	AF3	LXXL	LL3	1	4	[2abm, 3llq, 1rc2, 2c32, 3j41, 2o9d, 2o9e, 2b6o, 2o9f, 2b6p, 3m9i, 2o9g, 3d9s, 1ymg, 1sor]
AXXF	AF3	LXXL	LL3	0	1	[2o9d, 2o9e, 2o9f, 2o9g]
AXXF	AF3	LXXL	LL3	4	1	[2b6o, 2b6p, 3m9i, 2c32, 1ymg, 3j41, 1sor]
AXXF	AF3	LXXL	LL3	0	4	[3c02]
AXXF	AF3	LXXL	LL3	4	5	[1j4n]
AXAF	AF3	VXXV	VV3	1	4	[1z98, 3cn6, 4jc6, 4ia4, 3cll, 2b5f, 3cn5]
AXXF	AF3	VXXV	VV3	0	2	[2o9d, 2o9e, 2o9f, 2abm, 2o9g, 1rc2, 3nka, 3nkc, 3nk5]
AXLF	AF3	VXXV	VV3	0	5	[2b6o, 2b6p, 3m9i, 2c32, 1ymg, 3j41, 1sor]
AXAF	AF3	VXXV	VV3	1	0	[2b5f]
AXXF	AF3	VXAQ	VQ3	0	2	[2o9d, 2o9e, 2b6o, 2o9f, 2abm, 3m9i, 2o9g, 1rc2, 3nka, 3nkc, 3nk5, 1sor]
AXXF	AF3	IXXV	IV3	0	2	[2b6o, 3m9i, 1sor]
AXXF	AF3	IXXV	IV3	0	1	[2o9d, 2o9e, 2o9f, 2abm, 2o9g, 1rc2, 3nka, 3nkc, 3nk5]
AXXF	AF3	YXXA	YA3	0	2	[2abm, 1rc2, 2c32, 3nka, 3nkc, 3j41, 2o9d, 2o9e, 2b6o, 2o9f, 3m9i, 2b6p, 2o9g, 1ymg, 3nk5, 1sor]
AXAF	AF3	VXXG	VG3	1	0	[2abm, 3llq, 1rc2, 2c32, 3nka, 3j41, 2o9d, 2b6o, 2o9e, 2b6p, 3m9i, 2o9f, 3d9s, 2o9g, 1ymg, 1sor]
AXXF	AF3	VXXG	VG3	0	0	[2o9d, 2o9e, 2o9f, 2abm, 2o9g, 1rc2, 3nka, 3nkc, 3nk5]
AXAF	AF3	VXXG	VG3	1	4	[3d9s]
AXXF	AF3	AXXV	AV3	0	2	[2o9d, 2o9e, 2o9f, 2abm, 2o9g, 1rc2, 3nka, 3nkc, 3nk5]
AXLF	AF3	AXLV	AV3	0	1	[2b6o, 2b6p, 3m9i, 2c32, 1ymg, 3j41, 1sor]
AXXF	AF3	AXLV	AV3	4	1	[2b6o, 2b6p, 3m9i, 2c32, 1ymg, 3j41, 1sor]
AXXF	AF3	VXXI	VI3	4	5	[3gd8, 2d57, 2zz9, 3iyz]
AXXF	AF3	VXXI	VI3	0	4	[2abm, 1rc2, 3nka, 3c02, 3nkc, 3nk5]
AXXF	AF3	GXXI	GI3	0	2	[2o9d, 2o9e, 2o9f, 2abm, 2o9g, 1rc2, 3nka, 3nkc, 3nk5]
AXXF	AF3	GXXI	GI3	0	4	[3c02]
AXAF	AF3	GXXI	GI3	2	5	[1fx8, 1ldi, 1ldf, 1lda]
AXXF	AF3	GXXI	GI3	4	5	[3gd8, 2d57, 2zz9, 3iyz]
AXXF	AF3	GXXA	GA3	0	0	[3c02]
AXXF	AF3	GXXA	GA3	0	2	[2abm, 1rc2, 3nka, 3nkc, 3nk5]
AXXF	AF3	GAXA	GA3	0	2	[2b6o, 2b6p, 3m9i, 2c32, 1ymg, 3j41, 1sor]
AXLF	AF3	GAXA	GA3	0	2	[2b6o, 2b6p, 3m9i, 2c32, 1ymg, 3j41, 1sor]
AXAF	AF3	LGAS	LS3	1	0	[2b6o, 2b6p, 3m9i]
AXXF	AF3	VAQL	VL3	0	2	[2b6o, 2b6p, 3m9i, 2c32, 1ymg, 3j41, 1sor]
AXXF	AF3	VVXL	VL3	0	4	[3c02]
AXLF	AF3	VAQL	VL3	0	2	[2b6o, 2b6p, 3m9i, 2c32, 1ymg, 3j41, 1sor]
AXAF	AF3	ITVA	IA3	1	0	[1z98, 3cn6, 4jc6, 4ia4, 3cll, 2b5f, 3cn5]
AXAF	AF3	IXXA	IA3	1	4	[2o9d, 2o9e, 2abm, 2o9f, 2o9g, 3llq, 1rc2, 3nka]
AXAF	AF3	HXAT	HT3	1	4	[1z98, 3cn6, 4jc6, 4ia4, 3cll, 2b5f, 3cn5]
AXXF	AF3	GXXV	GV3	0	2	[2abm, 1rc2, 3nka, 3nkc, 3nk5]
AXAF	AF3	GXXV	GV3	1	4	[3d9s]
AXLF	AF3	GXXV	GV3	0	2	[2b6o, 2b6p, 3m9i, 2c32, 1ymg, 3j41, 1sor]
AXAF	AF3	GXXV	GV3	1	0	[2o9e, 2o9f]
AXXF	AF3	WXXP	WP3	4	5	[3gd8, 1j4n, 2d57, 2zz9, 3iyz]
AXXF	AF3	YXXG	YG3	4	1	[3gd8, 2d57, 2zz9, 3iyz]
AXAF	AF3	LIXI	LI3	1	4	[2o9e, 2abm, 2o9f, 2o9g, 3llq, 1rc2]
AXAF	AF3	LXXI	LI3	1	4	[2o9d, 2o9e, 2abm, 3d9s, 3llq, 1rc2, 3nka]
AXAF	AF3	LXXI	LI3	1	5	[1z98, 3cn6, 4jc6, 4ia4, 3cll, 2b5f, 3cn5]
AXAF	AF3	GXXS	GS3	1	0	[2abm, 3llq, 1rc2, 2c32, 3nka, 3j41, 2o9d, 2b6o, 2o9e, 2b6p, 3m9i, 2o9f, 3d9s, 2o9g, 1ymg, 1sor]
AXAF	AF3	IXXG	IG3	1	4	[2o9d, 2o9e, 2abm, 2o9f, 2o9g, 3llq, 1rc2, 3nka]
AXAF	AF3	IXFG	IG3	2	0	[1fx8, 1ldi, 1ldf, 1lda]
AXXF	AF3	CYXV	CV3	0	2	[2b6o, 2b6p, 3m9i, 2c32, 1ymg, 3j41, 1sor]
AXAF	AF3	LXXF	LF3	2	0	[1fx8, 1ldi, 1ldf, 1lda]
AXXF	AF3	LXXF	LF3	4	0	[2b6o, 2b6p, 3m9i, 2c32, 1ymg, 3j41, 1sor]
AXLF	AF3	LXXV	LV3	0	2	[2b6o, 2b6p, 3m9i, 2c32, 1ymg, 3j41, 1sor]
AXXF	AF3	LXXV	LV3	0	2	[2b6o, 2b6p, 3m9i, 2c32, 1ymg, 3j41, 1sor]
AXXF	AF3	LXXV	LV3	0	0	[3c02]
AXXF	AF3	IXLC	IC3	0	4	[3c02]
AXXF	AF3	CXXA	CA3	4	3	[1j4n]
AXAF	AF3	CGSA	CA3	1	0	[2abm]
AXXF	AF3	CIFA	CA3	4	3	[2b6o, 2b6p, 3m9i, 2c32, 1ymg, 3j41]
AXAF	AF3	TXXL	TL3	2	0	[1fx8, 1ldi, 1ldf, 1lda]
AXXF	AF3	IXXT	IT3	4	3	[2b6o, 2b6p, 3m9i, 2c32, 1ymg, 3j41]
AXAF	AF3	EXXG	EG3	2	0	[1fx8, 1ldi, 1ldf, 1lda]
AXAF	AF3	LFGM	LM3	1	4	[2b6o, 2b6p, 3m9i, 2c32, 1ymg, 1sor]
AXXF	AF3	MXAQ	MQ3	0	2	[2b6p, 2c32, 1ymg, 3j41]
AXAF	AF3	GLAC	GC3	1	4	[2o9f, 2o9g]
AXXF	AF3	MFLG	MG3	0	0	[3c02]
AXAF	AF3	LSVT	LT3	1	4	[3d9s]
AXAF	AF3	LXXT	LT3	1	3	[2o9d, 2o9e, 2abm, 3llq, 1rc2, 3nka]
AXAF	AF3	LXXT	LT3	1	4	[2o9f, 2o9g]
AXXF	AF3	LXXT	LT3	4	0	[1j4n]
AXAF	AF3	AXXA	AA3	1	4	[2o9d, 2o9e, 2o9f, 2o9g, 3llq, 1rc2, 3nka]
AXXF	AF3	FXXM	FM3	0	0	[3c02]
AXXF	AF3	FXXG	FG3	0	1	[1rc2, 3nka, 3nkc, 3nk5]
AXAF	AF3	FGXG	FG3	1	1	[2b6o, 2b6p, 3m9i, 3d9s, 2c32, 1ymg, 3j41, 1sor]
AXXF	AF3	VLMF	VF3	0	0	[3c02]
AXXF	AF3	VLAT	VT3	4	3	[1j4n]
AXXF	AF3	FXTY	FY3	4	3	[2b6p, 3m9i, 1ymg]
AXXF	AF3	FGXS	FS3	4	1	[3gd8, 1j4n, 2d57, 2zz9, 3iyz]
AXAF	AF3	FGXS	FS3	1	0	[2o9d, 2o9e, 2o9f, 2o9g]
AXAF	AF3	FFGL	FL3	1	0	[2b6o, 2b6p, 3m9i, 3d9s, 2c32, 1ymg, 3j41, 1sor]
AXXF	AF3	IXXI	II3	0	4	[3c02]
AXAF	AF3	IXXI	II3	1	4	[2o9d, 2o9e, 2abm, 2o9f, 2o9g, 3llq, 1rc2]
AXAF	AF3	GGXG	GG3	1	0	[2o9d, 2o9e, 2abm, 2o9f, 2o9g, 3llq, 1rc2, 3nka]
AXXF	AF3	TVXT	TT3	0	1	[2o9d, 2o9e, 2o9f, 2o9g]
AXAF	AF3	TVXT	TT3	1	0	[1z98, 3cn6, 4jc6, 4ia4, 3cll, 2b5f, 3cn5]
AXXF	AF3	VLTM	VM3	0	1	[2o9d, 2o9e, 2o9f, 2o9g]
AXAF	AF3	FXXT	FT3	2	0	[1fx8, 1ldi, 1ldf, 1lda]
AXAF	AF3	GHLF	GF3	1	4	[2b6o, 2b6p, 3m9i, 2c32, 1ymg, 3j41, 1sor]
AXXF	AF3	FLGE	FE3	0	0	[3c02]
AXAF	AF3	AVXM	AM3	1	4	[1z98, 3cn6, 4jc6, 4ia4, 3cll, 2b5f, 3cn5]
AXAF	AF3	PXXI	PI3	1	4	[2o9d, 2o9e, 2abm, 2o9f, 2o9g, 3llq, 1rc2, 3nka]
AXAF	AF3	FMVH	FH3	1	4	[1z98, 3cn6, 4jc6, 4ia4, 3cll, 2b5f, 3cn5]
AXAF	AF3	MVHL	ML3	1	4	[1z98, 3cn6, 4jc6, 4ia4, 3cll, 2b5f, 3cn5]
AXAF	AF3	TLXH	TH3	1	4	[2abm, 3llq, 1rc2, 2c32, 3j41, 2o9d, 2o9e, 2b6o, 2o9f, 2b6p, 3m9i, 2o9g, 3d9s, 1ymg, 1sor]
AXAF	AF3	SGSA	SA3	1	0	[2o9e, 2o9f]
AXAF	AF3	WLVF	WF3	1	0	[2o9d, 2o9e, 2abm, 2o9f, 2o9g, 3llq, 1rc2, 3nka]
AXAF	AF3	FGGC	FC3	1	0	[2abm, 3llq, 1rc2, 3nka]
AXXF	AF3	ICYM	IM3	0	2	[2b6p, 2c32, 1ymg, 3j41]
AXAF	AF3	YITV	YV3	1	0	[1z98, 3cn6, 4jc6, 4ia4, 3cll, 2b5f, 3cn5]
AXAF	AF3	HLXG	HG3	1	4	[2b6o, 2b6p, 3m9i, 3d9s, 2c32, 1ymg, 3j41, 1sor]
AXAF	AF3	HLIS	HS3	1	4	[2o9d, 2o9e, 2abm, 2o9f, 2o9g, 3llq, 1rc2]
AXAF	AF3	ISIP	IP3	1	4	[2o9e, 2o9f]
AXAF	AF3	SXXL	SL3	1	4	[3d9s]
AXAF	AF3	SXTL	SL3	1	4	[2b6o, 2b6p, 3m9i, 2c32, 1ymg, 3j41, 1sor]
AXAF	AF3	SXXL	SL3	1	0	[2o9e, 2o9f]
AXAF	AF3	CTLI	CI3	1	4	[2o9f, 2o9g]
AXXF	AF3	KLSS	KS3	0	4	[3c02]
AXXF	AF3	SSVV	SV3	0	4	[3c02]
AXXF	AF3	EGAT	ET3	0	0	[3c02]
AXXF	AF3	SVVG	SG3	0	4	[3c02]
LXXG	LG3	FXXA	FA3	4	1	[3d9s]
LXXG	LG3	FXXA	FA3	1	2	[3gd8]
LXXG	LG3	FXVA	FA3	1	4	[1j4n]
LGXG	LG3	FCAA	FA3	0	2	[1fx8, 1ldi, 1ldf, 1lda]
LXXG	LG3	AXXT	AT3	4	3	[3d9s]
LXXG	LG3	ALAT	AT3	4	1	[2b6o, 2b6p, 3m9i, 2c32, 1ymg, 3j41, 1sor]
LXXG	LG3	GXXL	GL3	3	4	[2o9d, 2o9e, 2abm, 1rc2, 3nka, 3nkc, 3nk5]
LXXG	LG3	GXXL	GL3	1	4	[2abm, 1j4n, 3llq, 1rc2, 2c32, 3nka, 1fqy, 3nkc, 3j41, 2o9d, 2o9e, 2b6o, 2b6p, 3m9i, 1ih5, 1ymg, 3nk5, 1sor, 1h6i]
LGXG	LG3	GXXL	GL3	0	2	[3c02]
LXXG	LG3	GXXL	GL3	4	2	[3c02]
LXXG	LG3	GXXL	GL3	1	3	[3iyz]
LXXG	LG3	GXXL	GL3	0	1	[2o9d, 2o9e, 2abm, 2o9f, 2o9g, 1rc2, 3nka, 3nkc, 3nk5]
LXXG	LG3	LXXA	LA3	4	1	[2b6o, 2b6p, 3m9i, 3d9s, 2c32, 1ymg, 3j41, 1sor]
LXXG	LG3	LXXA	LA3	0	4	[2o9d, 2o9e, 2abm, 2o9f, 2o9g, 3llq, 1rc2, 3nka, 3nkc, 3nk5]
LXXG	LG3	TXXQ	TQ3	1	1	[1ih5, 3d9s, 1j4n, 1fqy, 1h6i]
LXXG	LG3	TXXQ	TQ3	4	1	[2b6o, 2b6p, 3m9i, 3d9s, 2c32, 1ymg, 3j41, 1sor]
LXXG	LG3	LXXL	LL3	0	1	[2o9d, 2o9e, 2abm, 2o9f, 2o9g, 3llq, 1rc2, 3nka, 3nkc, 3nk5]
LXXG	LG3	LXXL	LL3	1	5	[3gd8, 1ih5, 1j4n, 1fqy, 2d57, 1h6i, 2zz9, 3iyz]
LXXG	LG3	LXXL	LL3	1	4	[2abm, 1j4n, 3llq, 1rc2, 2c32, 1fqy, 3j41, 2o9d, 2o9e, 2b6o, 1ih5, 2o9f, 2b6p, 3m9i, 3d9s, 2o9g, 1ymg, 3nk5, 1h6i, 1sor]
LXXG	LG3	LXXL	LL3	4	1	[2b6o, 2b6p, 3m9i, 2c32, 1ymg, 3j41, 1sor]
LXXG	LG3	LXXL	LL3	3	4	[2o9d, 2o9e, 2abm, 2o9f, 2o9g, 1rc2, 3nk5]
LXXG	LG3	AXXL	AL3	4	1	[4nef, 3d9s, 4oj2]
LXXG	LG3	AIXL	AL3	1	4	[2abm, 3llq, 1rc2, 3nka, 1fqy, 2evu, 3nkc, 2o9d, 2o9e, 2o9f, 1ih5, 2o9g, 2f2b, 3nk5, 1h6i]
LXXG	LG3	AXXL	AL3	1	2	[2o9d, 2o9e, 2abm, 3llq, 1rc2, 3nka, 3nkc, 3nk5]
LXXG	LG3	AIXL	AL3	3	4	[2o9d, 2o9e, 2abm, 2o9f, 2o9g, 1rc2, 3nka, 3nkc, 3nk5]
LXXG	LG3	AXTL	AL3	1	4	[2o9f, 2o9g]
LXXG	LG3	AXXL	AL3	0	1	[2o9d, 2o9e, 2abm, 2o9f, 2o9g, 3llq, 1rc2, 3nka, 3nkc, 3nk5]
LXXG	LG3	AXXL	AL3	0	2	[2o9d, 2o9e, 2abm, 2o9f, 2o9g, 3llq, 1rc2, 3nka, 3nkc, 3nk5]
LXXG	LG3	AIXL	AL3	4	1	[1fx8, 1ldi, 1ldf, 1lda]
LGXG	LG3	AIXL	AL3	0	1	[1fx8, 1ldi, 1ldf, 1lda]
LXXG	LG3	AXXV	AV3	0	1	[2o9d, 2o9e, 2abm, 2o9f, 2o9g, 1rc2, 3nka, 3nkc, 3nk5]
LXXG	LG3	AXXV	AV3	1	2	[1j4n, 1fqy, 1h6i]
LXXG	LG3	AXLV	AV3	4	1	[2b6o, 2b6p, 3m9i, 2c32, 1ymg, 3j41, 1sor]
LXXG	LG3	YXTA	YA3	4	1	[1fx8, 1ldi, 1ldf, 1lda]
LXXG	LG3	YXTA	YA3	1	1	[4jc6, 3cn6, 1z98, 4ia4, 3cll, 2b5f, 3cn5]
LGXG	LG3	YXTA	YA3	0	1	[1fx8, 1ldi, 1ldf, 1lda]
LXXG	LG3	YXXA	YA3	1	2	[3gd8]
LGXG	LG3	VSQV	VV3	0	2	[1fx8, 1ldi, 1ldf, 1lda]
LXXG	LG3	VXXV	VV3	1	3	[4jc6, 3cn6, 1z98, 4ia4, 3cll, 2b5f, 3cn5]
LXXG	LG3	VXXV	VV3	3	2	[2o9d, 2o9e, 2abm, 2o9f, 2o9g, 1rc2, 3nka, 3nkc, 3nk5]
LXXG	LG3	VXXV	VV3	4	5	[2b6o, 2b6p, 3m9i, 2c32, 1ymg, 3j41, 1sor]
LXXG	LG3	IXXV	IV3	4	2	[3ne2]
LXXG	LG3	IXXV	IV3	4	1	[3ne2]
LGXG	LG3	QXXG	QG3	0	2	[1fx8, 1ldi, 1ldf, 1lda]
LXXG	LG3	QXXG	QG3	1	1	[1j4n, 1fqy, 1h6i]
LXXG	LG3	QXXG	QG3	4	1	[2b6o, 2b6p, 3m9i, 4nef, 3d9s, 2c32, 1ymg, 4oj2, 3j41, 1sor]
LXXG	LG3	VXXG	VG3	1	4	[1ih5, 3d9s, 1j4n, 1fqy, 1h6i]
LXXG	LG3	VXXG	VG3	4	0	[3c02]
LXXG	LG3	VXXG	VG3	4	3	[3ne2]
LGXG	LG3	VXXG	VG3	0	0	[3c02]
LXXG	LG3	VXXG	VG3	1	0	[2abm, 3llq, 1rc2, 2c32, 3nka, 2evu, 3nkc, 3j41, 2o9d, 2b6o, 2o9e, 2b6p, 3m9i, 2o9f, 3d9s, 2o9g, 1ymg, 2f2b, 3nk5, 1sor]
LXXG	LG3	VXXI	VI3	3	5	[2o9d, 2o9e, 2abm, 2o9f, 2o9g, 1rc2, 3nka, 3nkc, 3nk5]
LXXG	LG3	VXXI	VI3	3	4	[2o9d, 2o9e, 2abm, 2o9f, 2o9g, 1rc2, 3nka, 3nkc, 3nk5]
LXXG	LG3	VXXI	VI3	1	5	[3gd8, 3d9s, 2d57, 2zz9, 3iyz]
LXXG	LG3	VXXI	VI3	0	4	[2o9d, 2o9e, 2abm, 2o9f, 2o9g, 3llq, 1rc2, 3nka, 3nkc, 3nk5]
LXXG	LG3	VFXI	VI3	1	2	[3gd8, 2d57, 2zz9, 3iyz]
LXXG	LG3	GXXI	GI3	1	5	[3gd8, 2d57, 2zz9, 3iyz]
LXXG	LG3	GGXI	GI3	3	5	[2o9d, 2o9e, 2abm, 2o9f, 2o9g, 1rc2, 3nka, 3nkc, 3nk5]
LXXG	LG3	GXXA	GA3	4	4	[3d9s]
LGXG	LG3	GXXA	GA3	1	0	[3c02]
LXXG	LG3	GXXA	GA3	1	0	[2b6o, 2b6p, 3m9i, 2c32, 1ymg, 3j41, 1sor]
LXXG	LG3	GXXA	GA3	0	2	[2o9d, 2o9e, 2abm, 2o9f, 2o9g, 1rc2, 3nka, 3nkc, 3nk5]
LXXG	LG3	LAXS	LS3	1	1	[1j4n, 1fqy, 1h6i]
LXXG	LG3	LGAS	LS3	1	0	[2b6o, 2b6p, 3m9i]
LGXG	LG3	GXXV	GV3	0	1	[3c02]
LXXG	LG3	GXXV	GV3	0	2	[2o9d, 2o9e, 2abm, 2o9f, 2o9g, 1rc2, 3nka, 3nkc, 3nk5]
LXXG	LG3	GXXV	GV3	1	0	[2o9e, 2o9f]
LXXG	LG3	GXXV	GV3	4	1	[3c02]
LXXG	LG3	GXXV	GV3	1	4	[1ih5, 3d9s, 1fqy, 1h6i]
LXXG	LG3	GLXV	GV3	0	1	[2o9d, 2o9e, 2abm, 2o9f, 2o9g, 3llq, 1rc2, 3nka, 3nkc, 3nk5]
LXXG	LG3	GXXV	GV3	1	3	[3gd8, 2d57, 2zz9, 3iyz]
LXXG	LG3	FXXV	FV3	1	0	[2o9d, 2o9e, 2abm, 2o9f, 2o9g, 3llq, 1rc2, 3nka, 3nkc, 3nk5]
LXXG	LG3	FXXV	FV3	1	3	[4jc6, 3cn6, 1z98, 4ia4, 3cll, 2b5f, 3cn5]
LXXG	LG3	IXXA	IA3	1	4	[2o9d, 2o9e, 2abm, 2o9f, 2o9g, 3llq, 1rc2, 3nka, 2evu, 3nkc, 2f2b, 3nk5]
LXXG	LG3	IXXA	IA3	0	5	[2o9d, 2o9e, 2abm, 2o9f, 2o9g, 3llq, 1rc2, 3nka, 3nkc, 3nk5]
LXXG	LG3	IXXA	IA3	3	4	[2o9d, 2o9e, 2abm, 2o9f, 2o9g, 1rc2, 3nka, 3nkc, 3nk5]
LXXG	LG3	IXXA	IA3	1	0	[1ih5, 1j4n, 1fqy, 1h6i]
LXXG	LG3	YXXG	YG3	1	1	[3gd8, 2d57, 2zz9, 3iyz]
LXXG	LG3	YXXG	YG3	4	1	[3ne2]
LXXG	LG3	WXXP	WP3	1	5	[3gd8, 1ih5, 3d9s, 1j4n, 1fqy, 2d57, 1h6i, 2zz9, 3iyz]
LXXG	LG3	PXXG	PG3	3	5	[2o9d, 2o9e, 2abm, 2o9f, 2o9g, 1rc2, 3nka, 3nkc, 3nk5]
LXXG	LG3	LIXI	LI3	3	4	[2o9e, 2abm, 2o9f, 2o9g, 1rc2, 3nkc, 3nk5]
LXXG	LG3	LIXI	LI3	1	4	[2o9e, 2abm, 2o9f, 2o9g, 3llq, 1rc2]
LXXG	LG3	LXXI	LI3	1	4	[2abm, 1j4n, 3llq, 1rc2, 3nka, 1fqy, 3nkc, 2o9d, 2o9e, 1ih5, 3d9s, 3nk5, 1h6i]
LXXG	LG3	LXXI	LI3	4	4	[3c02]
LXXG	LG3	SXXY	SY3	1	0	[3iyz]
LXXG	LG3	IXXG	IG3	1	0	[1ih5, 1j4n, 1fqy, 1h6i]
LGXG	LG3	IXFG	IG3	1	4	[3c02]
LXXG	LG3	ILXG	IG3	4	3	[3c02]
LXXG	LG3	IXXG	IG3	3	4	[2o9d, 2o9e, 2abm, 2o9f, 2o9g, 1rc2, 3nka, 3nkc, 3nk5]
LXXG	LG3	IXXG	IG3	3	5	[2o9d, 2o9e, 2abm, 2o9f, 2o9g, 1rc2, 3nka, 3nkc, 3nk5]
LXXG	LG3	IXXG	IG3	1	4	[2o9d, 2o9e, 2abm, 2o9f, 2o9g, 3llq, 1rc2, 3nka, 3nkc, 3nk5]
LXXG	LG3	LAID	LD3	1	4	[1ih5]
LXXG	LG3	GXXS	GS3	1	0	[2b6o, 2b6p, 3m9i, 2abm, 3d9s, 3llq, 1rc2, 2c32, 3nka, 1ymg, 3j41, 1sor]
LXXG	LG3	LXXV	LV3	1	4	[3gd8, 3d9s, 2d57, 2zz9, 3iyz]
LXXG	LG3	LXXF	LF3	4	0	[2b6o, 2b6p, 3m9i, 4nef, 3d9s, 2c32, 1ymg, 4oj2, 3j41, 1sor]
LGXG	LG3	LXXF	LF3	0	1	[3c02]
LXXG	LG3	LXXF	LF3	4	1	[3c02]
LXXG	LG3	MLVI	MI3	4	3	[3ne2]
LXXG	LG3	AXXY	AY3	4	1	[3ne2]
LXXG	LG3	AXXY	AY3	0	2	[2o9e, 2abm, 2o9f]
LGXG	LG3	IXLC	IC3	1	4	[3c02]
LXXG	LG3	VXXS	VS3	1	0	[1ih5, 1fqy, 1h6i]
LXXG	LG3	VXYS	VS3	4	1	[3ne2]
LGXG	LG3	VGXS	VS3	0	2	[3c02]
LXXG	LG3	IXXQ	IQ3	1	2	[3gd8]
LGXG	LG3	IXXQ	IQ3	0	2	[1fx8, 1ldi, 1ldf, 1lda]
LXXG	LG3	CGSA	CA3	1	0	[2abm]
LXXG	LG3	CIFA	CA3	4	3	[2b6o, 2b6p, 3m9i, 4nef, 3d9s, 2c32, 1ymg, 4oj2, 3j41]
LXXG	LG3	CXXA	CA3	1	3	[1ih5, 1j4n, 1fqy, 1h6i]
LXXG	LG3	TXXL	TL3	1	0	[2o9d, 2o9e, 2abm, 2o9f, 2o9g, 3llq, 1rc2, 3nka, 3nkc, 3nk5]
LXXG	LG3	TXXL	TL3	4	3	[3c02]
LXXG	LG3	IXXT	IT3	4	1	[1fx8, 1ldi, 1ldf, 1lda]
LXXG	LG3	IXXT	IT3	4	3	[2b6o, 2b6p, 3m9i, 2c32, 1ymg, 3j41]
LGXG	LG3	IGXT	IT3	1	4	[3c02]
LXXG	LG3	IPVT	IT3	3	4	[2o9e, 2o9f]
LGXG	LG3	IXXT	IT3	0	1	[1fx8, 1ldi, 1ldf, 1lda]
LXXG	LG3	AXXI	AI3	4	1	[3ne2, 1fx8, 1ldi, 1ldf, 1lda]
LXXG	LG3	AXXI	AI3	4	3	[3d9s]
LXXG	LG3	AXXI	AI3	1	4	[3d9s]
LGXG	LG3	AXXI	AI3	0	1	[1fx8, 1ldi, 1ldf, 1lda]
LXXG	LG3	LXXE	LE3	1	0	[3gd8, 2d57, 2zz9, 3iyz]
LXXG	LG3	VLXY	VY3	1	3	[4jc6, 3cn6, 1z98, 4ia4, 3cll, 2b5f, 3cn5]
LXXG	LG3	IXXF	IF3	1	0	[3d9s]
LXXG	LG3	TVFS	TS3	1	3	[4jc6, 3cn6, 1z98, 4ia4, 3cll, 2b5f, 3cn5]
LXXG	LG3	LFGM	LM3	1	4	[2b6o, 2b6p, 3m9i, 2c32, 1ymg, 1sor]
LXXG	LG3	LVXM	LM3	4	3	[3ne2]
LXXG	LG3	YTVF	YF3	1	3	[4jc6, 3cn6, 1z98, 4ia4, 3cll, 2b5f, 3cn5]
LXXG	LG3	LXXT	LT3	1	0	[1ih5, 1j4n, 1fqy, 1h6i]
LXXG	LG3	LSVT	LT3	1	4	[3d9s]
LXXG	LG3	LXXT	LT3	1	3	[2o9d, 2o9e, 2abm, 3llq, 1rc2, 3nka, 3nkc, 3nk5]
LXXG	LG3	LXXT	LT3	1	4	[2o9f, 2o9g]
LXXG	LG3	LXXT	LT3	4	3	[1fx8, 1ldi, 3c02]
LXXG	LG3	GLAC	GC3	1	4	[2o9f, 2o9g]
LGXG	LG3	GAXC	GC3	0	2	[1fx8, 1ldi, 1ldf, 1lda]
LXXG	LG3	GVGC	GC3	2	0	[1lda]
LXXG	LG3	GLAC	GC3	3	4	[2o9f, 2o9g]
LGXG	LG3	GTST	GT3	0	2	[3c02]
LXXG	LG3	AXXA	AA3	1	4	[2o9d, 2o9e, 2o9f, 2o9g, 3llq, 1rc2, 3nka, 3nkc, 3nk5]
LXXG	LG3	AXXA	AA3	1	5	[1ih5, 1j4n, 1fqy, 1h6i]
LGXG	LG3	AXXA	AA3	0	2	[1fx8, 1ldi, 1ldf, 1lda]
LXXG	LG3	FGXG	FG3	1	1	[2b6o, 2b6p, 3m9i, 3d9s, 2c32, 1ymg, 3j41, 1sor]
LXXG	LG3	FXXG	FG3	2	0	[1lda]
LXXG	LG3	FXXI	FI3	4	1	[3c02]
LXXG	LG3	SXGS	SS3	1	0	[1ih5, 1j4n, 1fqy, 1h6i]
LXXG	LG3	IXXS	IS3	4	3	[4nef, 3d9s, 4oj2]
LXXG	LG3	IXXS	IS3	1	4	[1ih5, 3d9s, 1fqy, 1h6i]
LXXG	LG3	MIFV	MV3	1	1	[4jc6, 3cn6, 1z98, 4ia4, 3cll, 2b5f, 3cn5]
LXXG	LG3	IXXI	II3	1	4	[2o9d, 2o9e, 2abm, 2o9f, 2o9g, 3llq, 1rc2]
LGXG	LG3	IXXI	II3	1	4	[3c02]
LXXG	LG3	IXXI	II3	3	4	[2o9d, 2o9e, 2abm, 2o9f, 2o9g, 1rc2, 3nk5]
LGXG	LG3	GITF	GF3	1	4	[3c02]
LXXG	LG3	GXXF	GF3	1	1	[4jc6, 3cn6, 1z98, 4ia4, 3cll, 2b5f, 3cn5]
LXXG	LG3	GHLF	GF3	1	4	[2b6o, 2b6p, 3m9i, 2c32, 1ymg, 3j41, 1sor]
LXXG	LG3	FXTY	FY3	4	3	[2b6p, 3m9i, 1ymg]
LXXG	LG3	FGXS	FS3	1	0	[2o9d, 2o9e, 2o9f, 2o9g]
LXXG	LG3	IXXL	IL3	4	0	[4nef, 3d9s, 4oj2]
LXXG	LG3	IXXL	IL3	4	1	[3ne2]
LXXG	LG3	IXXL	IL3	3	5	[2o9d, 2o9e, 2abm, 2o9f, 2o9g, 1rc2, 3nka, 3nkc, 3nk5]
LXXG	LG3	IXXL	IL3	1	1	[4jc6, 3cn6, 1z98, 4ia4, 3cll, 2b5f, 3cn5]
LXXG	LG3	IXXL	IL3	1	0	[1ih5, 1j4n, 1fqy, 1h6i]
LXXG	LG3	VLAT	VT3	1	3	[1ih5, 1j4n, 1fqy, 1h6i]
LXXG	LG3	VYCT	VT3	1	1	[4jc6, 3cn6, 1z98, 4ia4, 3cll, 2b5f, 3cn5]
LXXG	LG3	FFGL	FL3	1	0	[2b6o, 2b6p, 3m9i, 3d9s, 2c32, 1ymg, 3j41, 1sor]
LXXG	LG3	TVXT	TT3	0	1	[2o9d, 2o9e, 2abm, 2o9f, 2o9g, 3llq, 1rc2, 3nka, 3nkc, 3nk5]
LXXG	LG3	GGXG	GG3	1	0	[2abm, 3llq, 1rc2, 3nka]
LXXG	LG3	GIIG	GG3	3	5	[2o9d, 2o9e, 2abm, 2o9f, 2o9g, 1rc2, 3nka, 3nkc, 3nk5]
LXXG	LG3	VLTM	VM3	0	1	[2o9d, 2o9e, 2abm, 2o9f, 2o9g, 3llq, 1rc2, 3nka, 3nkc, 3nk5]
LXXG	LG3	FGXF	FF3	1	0	[2o9d, 2o9e, 2abm, 2o9f, 2o9g, 3llq, 1rc2, 3nka, 3nkc, 3nk5]
LXXG	LG3	FVFF	FF3	1	0	[3d9s]
LXXG	LG3	MAXA	MA3	0	1	[2o9d, 2o9e, 2abm, 2o9f, 2o9g, 1rc2, 3nka, 3nkc, 3nk5]
LXXG	LG3	HGLL	HL3	1	3	[3gd8, 2d57, 2zz9, 3iyz]
LXXG	LG3	AXGH	AH3	1	4	[1ih5, 1j4n, 1fqy, 1h6i]
LXXG	LG3	FAST	FT3	4	3	[4oj2]
LXXG	LG3	FXLT	FT3	1	4	[2b6o, 2b6p, 3m9i, 2c32, 1ymg, 3j41, 1sor]
LXXG	LG3	FXLT	FT3	0	1	[2o9d, 2o9e, 2abm, 2o9f, 2o9g, 3llq, 1rc2, 3nka]
LGXG	LG3	FLGE	FE3	1	0	[3c02]
LXXG	LG3	GVAM	GM3	4	1	[1fx8, 1ldi, 1ldf, 1lda]
LXXG	LG3	TXXF	TF3	1	0	[3d9s]
LXXG	LG3	TMAF	TF3	0	1	[2o9d, 2o9e, 2abm, 2o9f, 2o9g, 1rc2, 3nka, 3nkc, 3nk5]
LXXG	LG3	GLIY	GY3	3	5	[2o9d, 2o9e, 2abm, 2o9f, 2o9g, 1rc2, 3nka, 3nkc, 3nk5]
LXXG	LG3	TLXH	TH3	3	4	[2o9d, 2o9e, 2abm, 2o9f, 2o9g, 1rc2, 3nk5]
LXXG	LG3	TLXH	TH3	1	4	[2abm, 3llq, 1rc2, 2c32, 3j41, 2o9d, 2o9e, 2b6o, 2o9f, 2b6p, 3m9i, 3d9s, 2o9g, 1ymg, 3nk5, 1sor]
LGXG	LG3	SQVA	SA3	0	2	[1fx8, 1ldi, 1ldf, 1lda]
LXXG	LG3	SFGT	ST3	1	0	[2o9d, 2o9e, 2o9f, 2o9g]
LXXG	LG3	SIAT	ST3	1	1	[3gd8, 1ih5, 1j4n, 1fqy, 2d57, 1h6i, 2zz9, 3iyz]
LXXG	LG3	PXXI	PI3	1	4	[2o9d, 2o9e, 2abm, 2o9f, 2o9g, 3llq, 1rc2, 3nka, 3nkc, 3nk5]
LXXG	LG3	WLVF	WF3	1	0	[2o9d, 2o9e, 2abm, 2o9f, 2o9g, 3llq, 1rc2, 3nka, 3nkc, 3nk5]
LXXG	LG3	AAXC	AC3	1	2	[3gd8]
LXXG	LG3	CFGT	CT3	1	0	[2abm, 1rc2, 3nka, 3nkc, 3nk5]
LXXG	LG3	FGGC	FC3	1	0	[2abm, 3llq, 1rc2, 3nka, 3nkc, 3nk5]
LXXG	LG3	HLXG	HG3	1	4	[2b6o, 2b6p, 3m9i, 3d9s, 2c32, 1ymg, 3j41, 1sor]
LXXG	LG3	GTFW	GW3	1	0	[2o9d, 2o9e, 2abm, 2o9f, 2o9g, 3llq, 1rc2, 3nka, 3nkc, 3nk5]
LXXG	LG3	MAIY	MY3	4	1	[1fx8, 1ldi, 1ldf, 1lda]
LGXG	LG3	MAIY	MY3	0	1	[1fx8, 1ldi, 1ldf, 1lda]
LXXG	LG3	PALS	PS3	1	4	[3d9s]
LXXG	LG3	LXXC	LC3	1	3	[4jc6, 3cn6, 1z98, 4ia4, 3cll, 2b5f, 3cn5]
LXXG	LG3	SXXL	SL3	1	0	[2o9e, 2o9f]
LXXG	LG3	SXXL	SL3	1	4	[2b6o, 2b6p, 1ih5, 3m9i, 3d9s, 1j4n, 2c32, 1fqy, 1ymg, 3j41, 1h6i]
LXXG	LG3	SXTL	SL3	1	4	[2b6o, 2b6p, 3m9i, 2c32, 1ymg, 3j41, 1sor]
LXXG	LG3	HLIS	HS3	3	4	[2o9d, 2o9e, 2abm, 2o9f, 2o9g, 1rc2, 3nk5]
LXXG	LG3	HLIS	HS3	1	4	[2o9d, 2o9e, 2abm, 2o9f, 2o9g, 3llq, 1rc2]
LXXG	LG3	ISIP	IP3	1	4	[2o9e, 2o9f]
LXXG	LG3	ISIP	IP3	3	4	[2o9e, 2o9f]
LGXG	LG3	CIGI	CI3	1	4	[3c02]
LXXG	LG3	CTLI	CI3	1	4	[2o9f, 2o9g]
LXXG	LG3	KLCL	KL3	4	1	[3c02]
LXXG	LG3	SIXV	SV3	3	4	[2o9e, 2o9f]
LXXG	LG3	WGLA	WA3	4	1	[3c02]
LGXG	LG3	WGLA	WA3	0	1	[3c02]
LXXG	LG3	HLXA	HA3	1	4	[1ih5, 1j4n, 1fqy, 1h6i]
LXXG	LG3	CLGW	CW3	4	1	[3c02]
LGXG	LG3	TSTV	TV3	0	2	[3c02]
LXXG	LG3	WGLT	WT3	0	1	[3nkc, 3nk5]
LXXG	LG3	AXAW	AW3	0	1	[3nkc, 3nk5]
LGXG	LG3	EGAT	ET3	1	0	[3c02]
AXFL	AL3	FXVA	FA3	0	2	[4nef, 3d9s, 4oj2]
AXXL	AL3	FXVA	FA3	1	4	[4nef, 1j4n, 4oj2]
AXXL	AL3	GXXL	GL3	1	4	[2abm, 4nef, 1j4n, 3llq, 1rc2, 2c32, 3nka, 1fqy, 3nkc, 3j41, 2o9d, 2o9e, 2b6o, 2b6p, 3m9i, 1ih5, 1ymg, 4oj2, 1sor, 1h6i, 3nk5]
AXXL	AL3	GXXL	GL3	2	1	[2o9d, 2o9e, 2abm, 1rc2, 3nka, 3nkc, 3nk5]
AXTL	AL3	GXXL	GL3	4	1	[2o9f, 2o9g]
AXFL	AL3	GXXL	GL3	3	4	[2o9d, 2o9e, 2abm, 1rc2, 3nka, 3nkc, 3nk5]
AIXL	AL3	GXXL	GL3	4	1	[2o9d, 2o9e, 2abm, 2o9f, 2o9g, 1rc2, 3nka, 3nkc, 3nk5]
AIXL	AL3	GXXL	GL3	1	0	[1fx8, 1ldi, 1ldf, 1lda]
AXXL	AL3	GXXL	GL3	0	2	[3cn6, 4jc6, 1z98, 4ia4, 3cll, 2b5f, 3cn5]
AXXL	AL3	GXXL	GL3	2	0	[1fx8, 1ldi, 3c02, 1ldf, 1lda]
AXXL	AL3	TXXQ	TQ3	5	1	[1j4n]
AXXL	AL3	TXXQ	TQ3	0	1	[1ih5, 1fqy, 1h6i]
AIXL	AL3	TXXQ	TQ3	4	1	[1ih5, 1fqy, 1h6i]
AXXL	AL3	LXXA	LA3	2	4	[2o9d, 2o9e, 2abm, 3llq, 1rc2, 3nka, 3nkc, 3nk5]
AXXL	AL3	LXXA	LA3	1	4	[1ih5, 1fqy, 1h6i]
AXFL	AL3	LXXA	LA3	0	2	[4nef, 3d9s, 4oj2]
AIXL	AL3	LXXA	LA3	4	4	[2abm, 3llq, 1rc2, 3nka, 1fqy, 3nkc, 2o9d, 2o9e, 1ih5, 2o9f, 2o9g, 1h6i, 3nk5]
AXXL	AL3	LXXL	LL3	1	4	[2abm, 4nef, 1j4n, 3llq, 1rc2, 2c32, 1fqy, 3j41, 2o9d, 2o9e, 2b6o, 2o9f, 2b6p, 1ih5, 3m9i, 2o9g, 3d9s, 1ymg, 4oj2, 1sor, 1h6i]
AXXL	AL3	LXXL	LL3	2	1	[2o9d, 2o9e, 2abm, 3llq, 1rc2, 3nka, 3nkc, 3nk5]
AXXL	AL3	LXXL	LL3	1	0	[4jc6, 1z98, 3cn6, 4ia4, 3cll, 2b5f, 3cn5]
AIXL	AL3	LXXL	LL3	4	1	[2o9d, 2o9e, 2abm, 2o9f, 2o9g, 3llq, 1rc2, 3nka, 3nkc, 3nk5]
AXXL	AL3	LXXL	LL3	1	1	[3d9s]
AXXL	AL3	QXXG	QG3	5	2	[1j4n]
AXXL	AL3	QXXG	QG3	5	1	[1j4n]
AXXL	AL3	QXXG	QG3	0	2	[3cn6, 4jc6, 1z98, 4ia4, 1ih5, 3cll, 2b5f, 1fqy, 1h6i, 3cn5]
AXXL	AL3	QXXG	QG3	0	1	[1fqy, 1h6i]
AXFL	AL3	QXXG	QG3	0	1	[4nef, 3d9s, 1j4n, 4oj2, 1fqy, 1h6i]
AXFL	AL3	QXXG	QG3	0	2	[1ih5, 1fx8, 3d9s, 1j4n, 1ldi, 1fqy, 1ldf, 1h6i, 1lda]
AXTL	AL3	VXXV	VV3	4	3	[2o9f, 2o9g]
AXFL	AL3	VXXV	VV3	3	2	[2o9d, 2o9e, 2abm, 2o9f, 2o9g, 1rc2, 3nka, 3nkc, 3nk5]
AXXL	AL3	VXXV	VV3	2	3	[2o9d, 2o9e, 2abm, 2o9f, 2o9g, 1rc2, 3nka, 3nkc, 3nk5]
AXXL	AL3	VXXV	VV3	0	2	[3cn6, 4jc6, 1z98, 4ia4, 3cll, 2b5f, 3cn5]
AXFL	AL3	VSQV	VV3	0	2	[1fx8, 1ldi, 1ldf, 1lda]
AXFL	AL3	VXAQ	VQ3	0	2	[4nef, 3d9s, 4oj2]
AXXL	AL3	AXXV	AV3	2	3	[2o9e, 2o9f]
AXXL	AL3	AXXV	AV3	5	2	[1j4n]
AXFL	AL3	AXXV	AV3	0	2	[1ih5, 1j4n, 1fqy, 1h6i]
AXXL	AL3	AXXV	AV3	0	2	[1ih5, 1fqy, 1h6i]
AIXL	AL3	AXXV	AV3	4	1	[2o9d, 2o9e, 2abm, 2o9f, 2o9g, 1rc2, 3nka, 3nkc, 3nk5]
AXFL	AL3	AXLV	AV3	0	2	[3d9s]
AXXL	AL3	IXXV	IV3	0	2	[3cn6, 4jc6, 1z98, 4ia4, 3cll, 2b5f, 3cn5]
AXXL	AL3	YXTA	YA3	4	1	[1fx8, 1ldi, 1ldf, 1lda]
AXXL	AL3	YXTA	YA3	0	1	[3cn6, 4jc6, 1z98, 4ia4, 3cll, 2b5f, 3cn5]
AXFL	AL3	YXXA	YA3	0	2	[1ih5, 4nef, 3d9s, 1j4n, 1fqy, 4oj2, 1h6i]
AXFL	AL3	YXTA	YA3	0	1	[1fx8, 1ldi, 1ldf, 1lda]
AXXL	AL3	VXXG	VG3	1	0	[4nef, 2abm, 3llq, 1rc2, 2c32, 3nka, 3nkc, 3j41, 2o9d, 2b6o, 2o9e, 2b6p, 3m9i, 2o9f, 3d9s, 2o9g, 1ymg, 4oj2, 1sor, 3nk5]
AXXL	AL3	VXXG	VG3	2	0	[2o9d, 2o9e, 2abm, 2o9f, 2o9g, 3d9s, 3llq, 1rc2, 3nka, 3nkc, 3nk5]
AIXL	AL3	VXXG	VG3	4	3	[2o9d, 2o9e, 2o9f, 2o9g, 1rc2, 3nka, 3nkc, 3nk5]
AXXL	AL3	VXXG	VG3	1	4	[4nef, 1ih5, 3d9s, 1j4n, 1fqy, 4oj2, 1h6i]
AXXL	AL3	VXXI	VI3	1	4	[3ne2]
AXXL	AL3	VXXI	VI3	0	4	[1ih5, 1fqy, 1h6i]
AXFL	AL3	VXXI	VI3	3	4	[2o9d, 2o9e, 2abm, 2o9f, 2o9g, 1rc2, 3nka, 3nkc, 3nk5]
AXFL	AL3	VXXI	VI3	3	5	[2o9d, 2o9e, 2abm, 2o9f, 2o9g, 1rc2, 3nka, 3nkc, 3nk5]
AXXL	AL3	VXXI	VI3	5	4	[1j4n]
AXFL	AL3	VXXI	VI3	0	4	[4nef, 1fx8, 1ih5, 3d9s, 1j4n, 1ldi, 1ldf, 1fqy, 4oj2, 1h6i, 1lda]
AXFL	AL3	GAXA	GA3	0	2	[3d9s]
AXXL	AL3	GXXA	GA3	1	0	[3ne2, 2b6o, 2b6p, 3m9i, 2c32, 1ymg, 3j41, 1sor]
AXXL	AL3	GGXI	GI3	1	5	[3ne2]
AXXL	AL3	GXXI	GI3	2	5	[1fx8, 1ldi, 1ldf, 1lda]
AIXL	AL3	GXXI	GI3	1	5	[1fx8, 1ldi, 1ldf, 1lda]
AXFL	AL3	GGXI	GI3	3	5	[2o9d, 2o9e, 2abm, 2o9f, 2o9g, 1rc2, 3nka, 3nkc, 3nk5]
AXTL	AL3	EXXL	EL3	4	3	[2o9f, 2o9g]
AXXL	AL3	EXXL	EL3	2	3	[2o9d, 2o9e, 2abm, 1rc2, 3nka, 3nkc, 3nk5]
AXTL	AL3	LVLS	LS3	4	3	[2o9f, 2o9g]
AXXL	AL3	LAXS	LS3	0	1	[1fqy, 1h6i]
AXXL	AL3	LAXS	LS3	5	1	[1j4n]
AXXL	AL3	LVLS	LS3	2	3	[2o9d, 2o9e, 2abm, 1rc2, 3nka, 3nkc, 3nk5]
AXXL	AL3	LGAS	LS3	1	0	[2b6o, 2b6p, 3m9i]
AXXL	AL3	VVXL	VL3	2	3	[2o9d, 2o9e, 2abm, 2o9f, 2o9g, 1rc2, 3nka, 3nkc, 3nk5]
AXXL	AL3	VXXL	VL3	1	4	[3ne2]
AXTL	AL3	VVXL	VL3	4	3	[2o9f, 2o9g]
AIXL	AL3	SXXF	SF3	4	1	[2o9d, 2o9e, 2abm, 2o9f, 2o9g, 1rc2, 3nka, 3nkc, 3nk5]
AXXL	AL3	GLXV	GV3	1	1	[3ne2]
AXXL	AL3	GXXV	GV3	5	2	[1j4n]
AXXL	AL3	GXXV	GV3	2	3	[3c02]
AXXL	AL3	GXXV	GV3	1	4	[4nef, 1ih5, 3d9s, 1j4n, 4oj2, 1fqy, 1h6i]
AXXL	AL3	GLXV	GV3	2	1	[2o9d, 2o9e, 2abm, 3llq, 1rc2, 3nka, 3nkc, 3nk5]
AXXL	AL3	GXXV	GV3	0	2	[1ih5, 1fqy, 1h6i]
AXFL	AL3	GXXV	GV3	0	2	[1fx8, 1ih5, 1j4n, 1ldi, 1ldf, 1fqy, 1h6i, 1lda]
AXXL	AL3	GXXV	GV3	1	0	[2o9e, 2o9f]
AIXL	AL3	GLXV	GV3	4	1	[2o9d, 2o9e, 2abm, 2o9f, 2o9g, 3llq, 1rc2, 3nka, 2evu, 3nkc, 2f2b, 3nk5]
AIXL	AL3	LVIH	LH3	4	3	[2o9d, 2o9e, 2o9f, 2o9g, 1rc2, 3nka, 3nkc, 3nk5]
AIXL	AL3	HXAT	HT3	4	3	[2o9d, 2o9e]
AXXL	AL3	FXXV	FV3	2	0	[2o9d, 2o9e, 2abm, 2o9f, 2o9g, 3llq, 1rc2, 3nka, 3nkc, 3nk5]
AXXL	AL3	FXXV	FV3	1	0	[2o9d, 2o9e, 2abm, 2o9f, 2o9g, 3llq, 1rc2, 3nka, 3nkc, 3nk5]
AXXL	AL3	FXXV	FV3	0	3	[3cn6, 4jc6, 1z98, 4ia4, 3cll, 2b5f, 3cn5]
AXXL	AL3	IXXA	IA3	1	0	[1ih5, 1j4n, 1fqy, 1h6i]
AIXL	AL3	IXXA	IA3	4	5	[2o9d, 2o9e, 2o9f, 2o9g, 1rc2, 3nka, 3nkc, 3nk5]
AXFL	AL3	IXXA	IA3	3	4	[2o9d, 2o9e, 2abm, 2o9f, 2o9g, 1rc2, 3nka, 3nkc, 3nk5]
AXXL	AL3	IXXA	IA3	1	4	[2o9d, 2o9e, 2abm, 2o9f, 2o9g, 3llq, 1rc2, 3nka, 3nkc, 3nk5]
AXFL	AL3	PXXG	PG3	3	5	[2o9d, 2o9e, 2abm, 2o9f, 2o9g, 1rc2, 3nka, 3nkc, 3nk5]
AIXL	AL3	IXFG	IG3	1	0	[1fx8, 1ldi, 1ldf, 1lda]
AXXL	AL3	ILXG	IG3	0	2	[1ih5, 1h6i]
AXXL	AL3	IXFG	IG3	2	0	[1fx8, 1ldi, 1ldf, 1lda]
AXXL	AL3	IXXG	IG3	1	0	[1ih5, 1j4n, 1fqy, 1h6i]
AXXL	AL3	IXXG	IG3	1	4	[2o9d, 2o9e, 2abm, 2o9f, 2o9g, 3llq, 1rc2, 3nka, 3nkc, 3nk5]
AXFL	AL3	IXXG	IG3	3	5	[2o9d, 2o9e, 2abm, 2o9f, 2o9g, 1rc2, 3nka, 3nkc, 3nk5]
AXFL	AL3	IXXG	IG3	3	4	[2o9d, 2o9e, 2abm, 2o9f, 2o9g, 1rc2, 3nka, 3nkc, 3nk5]
AXFL	AL3	LMYI	LI3	0	2	[1ih5, 1fqy, 1h6i]
AXXL	AL3	LIXI	LI3	1	4	[2o9e, 2abm, 2o9f, 2o9g, 3llq, 1rc2]
AXXL	AL3	LXXI	LI3	0	2	[3cn6, 4jc6, 1z98, 4ia4, 3cll, 2b5f, 3cn5]
AXXL	AL3	LXXI	LI3	1	4	[2o9d, 2o9e, 1ih5, 2abm, 3d9s, 1j4n, 3llq, 1rc2, 3nka, 1fqy, 1h6i]
AXXL	AL3	SLXY	SY3	2	0	[2b6p, 2c32, 1ymg, 3j41]
AXXL	AL3	GXXS	GS3	1	0	[4nef, 2abm, 3llq, 1rc2, 2c32, 3nka, 3j41, 2b6o, 2b6p, 3m9i, 3d9s, 1ymg, 4oj2, 1sor]
AXXL	AL3	GXXS	GS3	2	0	[2o9d, 2o9e, 2o9f, 2abm, 2o9g, 3d9s, 3llq, 1rc2, 3nka, 3nkc, 3nk5]
AXXL	AL3	AXXG	AG3	0	5	[3cn6, 4jc6, 1z98, 4ia4, 3cll, 2b5f, 3cn5]
AXXL	AL3	LXXF	LF3	1	0	[3d9s]
AXXL	AL3	LXXF	LF3	2	0	[1fx8, 1ldi, 1ldf, 1lda]
AXXL	AL3	LGXF	LF3	2	0	[3c02]
AIXL	AL3	LXXF	LF3	1	0	[1fx8, 1ldi, 1ldf, 1lda]
AXXL	AL3	LFYV	LV3	2	0	[2b6o, 2b6p, 3m9i, 2c32, 1ymg, 3j41, 1sor]
AXXL	AL3	LXXV	LV3	2	4	[3gd8, 3d9s, 2d57, 2zz9, 3iyz]
AXXL	AL3	VGXS	VS3	1	4	[2b6o, 2b6p, 3m9i, 2c32, 1ymg, 3j41, 1sor]
AXXL	AL3	VXXS	VS3	1	0	[1ih5, 1fqy, 1h6i]
AXFL	AL3	MYII	MI3	0	2	[1ih5, 1j4n, 1fqy, 1h6i]
AXFL	AL3	IAQC	IC3	0	2	[1ih5, 1j4n, 1fqy, 1h6i]
AXXL	AL3	IAQC	IC3	5	2	[1j4n]
AXXL	AL3	IAQC	IC3	0	2	[3cn6, 4jc6, 1z98, 4ia4, 1ih5, 3cll, 2b5f, 1fqy, 1h6i, 3cn5]
AXXL	AL3	CXXA	CA3	0	2	[3cn6, 4jc6, 1z98, 4ia4, 1ih5, 3cll, 2b5f, 1fqy, 1h6i, 3cn5]
AXXL	AL3	CIFA	CA3	1	3	[3d9s]
AXFL	AL3	CXXA	CA3	0	2	[1ih5, 1j4n, 1fqy, 1h6i]
AXXL	AL3	CGSA	CA3	1	0	[2abm]
AXXL	AL3	CXXA	CA3	5	2	[1j4n]
AXFL	AL3	IXXQ	IQ3	0	2	[1ih5, 1fx8, 1j4n, 1ldi, 1fqy, 1ldf, 1h6i, 1lda]
AXFL	AL3	IXXT	IT3	0	3	[1ih5, 1j4n, 1fqy, 1h6i]
AXXL	AL3	IXXT	IT3	5	3	[1j4n]
AXXL	AL3	IXXT	IT3	1	4	[3ne2]
AXXL	AL3	IIXT	IT3	1	4	[3ne2]
AXXL	AL3	IXXT	IT3	4	1	[1fx8, 1ldi, 1ldf, 1lda]
AXXL	AL3	IXXT	IT3	0	3	[1ih5, 1fqy, 1h6i]
AIXL	AL3	TXXL	TL3	1	0	[1fx8, 1ldi, 1ldf, 1lda]
AXXL	AL3	TXXL	TL3	0	3	[1ih5, 1fqy, 1h6i]
AXXL	AL3	TXXL	TL3	2	3	[3c02]
AXXL	AL3	TXXL	TL3	5	3	[1j4n]
AXXL	AL3	TXXL	TL3	2	0	[2abm, 1fx8, 3llq, 1rc2, 3nka, 1ldf, 3nkc, 1lda, 2o9d, 2o9e, 2o9f, 2o9g, 1ldi, 3nk5]
AXXL	AL3	TXXL	TL3	1	0	[2o9d, 2o9e, 2abm, 2o9f, 2o9g, 3llq, 1rc2, 3nka, 3nkc, 3nk5]
AXXL	AL3	AILS	AS3	0	2	[1ih5, 1h6i]
AXXL	AL3	TXXG	TG3	1	4	[3ne2]
AXXL	AL3	TVXG	TG3	1	4	[3ne2]
AXXL	AL3	LXXE	LE3	2	3	[2o9e, 2abm, 2o9f, 2o9g, 1rc2, 3nka, 3nkc, 3nk5]
AXXL	AL3	AXXI	AI3	1	3	[3d9s]
AXFL	AL3	AXXI	AI3	0	1	[1ih5, 1j4n, 1fqy, 1h6i]
AXXL	AL3	AXXI	AI3	1	4	[3d9s]
AXXL	AL3	AXXI	AI3	5	1	[1j4n]
AXXL	AL3	AXXI	AI3	4	1	[1fx8, 1ldi, 1ldf, 1lda]
AXXL	AL3	AXXI	AI3	1	1	[3ne2]
AXXL	AL3	AXXI	AI3	0	1	[1ih5, 1fqy, 1h6i]
AXXL	AL3	AXXI	AI3	1	0	[4jc6, 1z98, 3cn6, 4ia4, 3d9s, 3cll, 2b5f, 3cn5]
AXXL	AL3	EXXG	EG3	2	0	[3c02]
AXXL	AL3	VLXY	VY3	0	3	[3cn6, 4jc6, 1z98, 4ia4, 3cll, 2b5f, 3cn5]
AXXL	AL3	IXXF	IF3	1	0	[4jc6, 1z98, 3cn6, 4ia4, 3cll, 2b5f, 3cn5]
AXXL	AL3	IXXF	IF3	2	0	[3d9s, 3c02]
AXXL	AL3	LFGM	LM3	1	4	[2b6o, 2b6p, 3m9i, 2c32, 1ymg, 1sor]
AXXL	AL3	CGVG	CG3	0	2	[3cn6, 4jc6, 1z98, 4ia4, 3cll, 2b5f, 3cn5]
AXFL	AL3	GAXC	GC3	0	2	[1fx8, 1ldi, 1ldf, 1lda]
AXXL	AL3	GLAC	GC3	1	4	[2o9f, 2o9g]
AXXL	AL3	GAXC	GC3	0	2	[3cn6, 4jc6, 1z98, 4ia4, 3cll, 2b5f, 3cn5]
AXFL	AL3	GLAC	GC3	3	4	[2o9f, 2o9g]
AXXL	AL3	GIXT	GT3	1	4	[3ne2]
AXXL	AL3	LXXT	LT3	1	4	[2o9f, 2o9g]
AXXL	AL3	LXXT	LT3	1	3	[2o9d, 2o9e, 2abm, 3llq, 1rc2, 3nka, 3nkc, 3nk5]
AIXL	AL3	LXXT	LT3	4	0	[1ih5, 1fqy, 1h6i]
AXXL	AL3	LSVT	LT3	1	4	[3d9s]
AXFL	AL3	AXXA	AA3	0	2	[1fx8, 1ldi, 1ldf, 1lda]
AXXL	AL3	AXXA	AA3	0	5	[1ih5, 1fqy, 1h6i]
AXXL	AL3	AXXA	AA3	1	4	[2o9d, 2o9e, 2o9f, 2o9g, 3llq, 1rc2, 3nka, 3nkc, 3nk5]
AIXL	AL3	AXXA	AA3	4	5	[1ih5, 1fqy, 1h6i]
AXXL	AL3	AXXA	AA3	5	5	[1j4n]
AXXL	AL3	AXXA	AA3	2	2	[2b6p, 1ymg]
AXXL	AL3	VXAE	VE3	1	0	[3d9s]
AXXL	AL3	EFXA	EA3	2	0	[2b6o, 2b6p, 3m9i, 2c32, 1ymg, 3j41, 1sor]
AXXL	AL3	EFXA	EA3	1	0	[4jc6, 1z98, 3cn6, 4ia4, 3d9s, 3cll, 2b5f, 3cn5]
AIXL	AL3	FXXG	FG3	4	1	[2o9d, 2o9e, 2o9f, 2o9g, 1rc2, 3nka, 3nkc, 3nk5]
AXXL	AL3	FGXG	FG3	1	1	[2b6o, 4nef, 2b6p, 3m9i, 3d9s, 2c32, 1ymg, 4oj2, 3j41, 1sor]
AXXL	AL3	FGXG	FG3	2	1	[3d9s]
AXXL	AL3	FGXG	FG3	1	0	[3ne2]
AXXL	AL3	FXXG	FG3	1	1	[3ne2]
AXXL	AL3	FXXM	FM3	2	0	[3c02]
AXXL	AL3	ITXI	II3	1	4	[3ne2]
AXXL	AL3	IXXI	II3	1	4	[2o9d, 2o9e, 2abm, 2o9f, 2o9g, 3llq, 1rc2]
AXFL	AL3	IXXI	II3	0	0	[1fx8, 1ldi, 1ldf, 1lda]
AXXL	AL3	FXXI	FI3	1	4	[2o9e, 3llq]
AXXL	AL3	SXGS	SS3	1	0	[1ih5, 1j4n, 1fqy, 1h6i]
AXXL	AL3	IXXS	IS3	1	3	[3d9s]
AXXL	AL3	IXXS	IS3	1	4	[1ih5, 4nef, 3d9s, 1j4n, 1fqy, 4oj2, 1h6i]
AXXL	AL3	VYCT	VT3	0	1	[3cn6, 4jc6, 1z98, 4ia4, 3cll, 2b5f, 3cn5]
AXXL	AL3	RAIC	RC3	2	2	[2b6p, 3m9i, 1ymg]
AXXL	AL3	CAEF	CF3	2	0	[2b6p, 2c32, 1ymg, 3j41]
AXXL	AL3	GHLF	GF3	1	4	[2b6o, 2b6p, 3m9i, 2c32, 1ymg, 3j41, 1sor]
AXXL	AL3	IXAE	IE3	2	0	[2b6p, 2c32, 1ymg]
AXXL	AL3	FGXS	FS3	1	0	[2o9d, 2o9e, 2o9f, 2o9g]
AXFL	AL3	FIVS	FS3	0	2	[1fx8, 1ldi, 1ldf, 1lda]
AIXL	AL3	FGXS	FS3	4	1	[1ih5, 1fqy, 1h6i]
AXXL	AL3	FFAS	FS3	2	0	[2b6p, 2c32, 1ymg, 3j41]
AXXL	AL3	FGXS	FS3	2	0	[2o9d, 2o9e, 2o9f, 2o9g]
AIXL	AL3	IXXL	IL3	4	0	[1ih5, 1fqy, 1h6i]
AXXL	AL3	IXXL	IL3	1	0	[4jc6, 1z98, 3cn6, 4ia4, 3cll, 2b5f, 3cn5]
AXFL	AL3	IXXL	IL3	3	5	[2o9d, 2o9e, 2abm, 2o9f, 2o9g, 1rc2, 3nka, 3nkc, 3nk5]
AXXL	AL3	GGXG	GG3	2	0	[2o9d, 2o9e, 2abm, 2o9f, 2o9g, 3llq, 1rc2, 3nka, 3nkc, 3nk5]
AXFL	AL3	GIIG	GG3	3	5	[2o9d, 2o9e, 2abm, 2o9f, 2o9g, 1rc2, 3nka, 3nkc, 3nk5]
AXTL	AL3	GXAG	GG3	4	1	[2o9f]
AXXL	AL3	GXAG	GG3	2	1	[2o9e]
AXXL	AL3	GGXG	GG3	1	0	[2abm, 3llq, 1rc2, 3nka]
AXXL	AL3	FGXF	FF3	1	0	[2o9d, 2o9e, 2abm, 2o9f, 2o9g, 3llq, 1rc2, 3nka, 3nkc, 3nk5]
AXXL	AL3	FVFF	FF3	2	0	[3d9s]
AXXL	AL3	FXXF	FF3	2	0	[2b6o, 3m9i, 4nef, 4oj2, 1sor]
AXXL	AL3	FXXF	FF3	1	0	[3d9s]
AIXL	AL3	VLTM	VM3	4	1	[2o9d, 2o9e, 2abm, 2o9f, 2o9g, 3llq, 1rc2, 3nka, 3nkc, 3nk5]
AXXL	AL3	VLTM	VM3	2	1	[2o9d, 2o9e, 2abm, 3llq, 1rc2, 3nka, 3nkc, 3nk5]
AIXL	AL3	TVXT	TT3	4	1	[2o9d, 2o9e, 2abm, 2o9f, 2o9g, 3llq, 1rc2, 3nka, 3nkc, 3nk5]
AXXL	AL3	TVXT	TT3	2	1	[2o9d, 2o9e, 2abm, 3llq, 1rc2, 3nka, 3nkc, 3nk5]
AXXL	AL3	FFGL	FL3	2	0	[3d9s]
AXXL	AL3	FFGL	FL3	1	0	[2b6o, 4nef, 2b6p, 3m9i, 3d9s, 2c32, 1ymg, 4oj2, 3j41, 1sor]
AXXL	AL3	FXXL	FL3	2	0	[2b6o, 3m9i, 2b6p, 2c32, 1ymg, 3j41, 1sor]
AIXL	AL3	MAXA	MA3	4	1	[2o9d, 2o9e, 2abm, 2o9f, 2o9g, 1rc2, 3nka, 3nkc, 3nk5]
AXXL	AL3	MAXA	MA3	2	1	[2o9d, 2o9e, 2abm, 1rc2, 3nka, 3nkc, 3nk5]
AIXL	AL3	FXXT	FT3	1	0	[1fx8, 1ldi, 1ldf, 1lda]
AIXL	AL3	FXLT	FT3	4	1	[2o9d, 2o9e, 2abm, 2o9f, 2o9g, 3llq, 1rc2, 3nka]
AXXL	AL3	FXXT	FT3	2	0	[2b6o, 3m9i, 3c02, 1sor]
AXXL	AL3	FXXT	FT3	1	0	[4jc6, 1z98, 3cn6, 4ia4, 3d9s, 3cll, 2b5f, 3cn5]
AXXL	AL3	FXLT	FT3	2	1	[2o9d, 2o9e, 2abm, 3llq, 1rc2, 3nka]
AXXL	AL3	FXLT	FT3	1	4	[2b6o, 2b6p, 3m9i, 2c32, 1ymg, 3j41, 1sor]
AXXL	AL3	AXGH	AH3	1	4	[4nef, 1ih5, 1j4n, 1fqy, 4oj2, 1h6i]
AIXL	AL3	AXGH	AH3	4	1	[2o9e]
AXXL	AL3	TLFY	TY3	2	0	[2b6o, 3m9i, 1sor]
AIXL	AL3	TMAF	TF3	4	1	[2o9d, 2o9e, 2abm, 2o9f, 2o9g, 1rc2, 3nka, 3nkc, 3nk5]
AXXL	AL3	TXXF	TF3	1	0	[4jc6, 1z98, 3cn6, 4ia4, 3cll, 2b5f, 3cn5]
AXXL	AL3	TMAF	TF3	2	1	[2o9d, 2o9e, 2abm, 1rc2, 3nka, 3nkc, 3nk5]
AXXL	AL3	AIXM	AM3	1	1	[3ne2]
AXXL	AL3	GVAM	GM3	4	1	[1fx8, 1ldi, 1ldf, 1lda]
AXFL	AL3	GLIY	GY3	3	5	[2o9d, 2o9e, 2abm, 2o9f, 2o9g, 1rc2, 3nka, 3nkc, 3nk5]
AXFL	AL3	PXIV	PV3	0	2	[1fx8, 1ldi, 1ldf, 1lda]
AXXL	AL3	TLXH	TH3	1	4	[2abm, 3llq, 1rc2, 2c32, 3j41, 2o9d, 2o9e, 2b6o, 2o9f, 2b6p, 3m9i, 2o9g, 3d9s, 1ymg, 1sor]
AIXL	AL3	PXXI	PI3	1	4	[1fx8, 1ldi, 1ldf, 1lda]
AXXL	AL3	PXXI	PI3	1	4	[2o9d, 2o9e, 2abm, 2o9f, 2o9g, 3llq, 1rc2, 3nka, 3nkc, 3nk5]
AXFL	AL3	SQVA	SA3	0	2	[1fx8, 1ldi, 1ldf, 1lda]
AXXL	AL3	HLXG	HG3	1	4	[2b6o, 2b6p, 3m9i, 3d9s, 2c32, 1ymg, 3j41, 1sor]
AXXL	AL3	GTFW	GW3	2	0	[2o9d, 2o9e, 2abm, 2o9f, 2o9g, 3llq, 1rc2, 3nka, 3nkc, 3nk5]
AXXL	AL3	GTFW	GW3	1	0	[2o9d, 2o9e, 2abm, 2o9f, 2o9g, 3llq, 1rc2, 3nka, 3nkc, 3nk5]
AXXL	AL3	SFGT	ST3	1	0	[2o9d, 2o9e, 2o9f, 2o9g]
AIXL	AL3	SIAT	ST3	4	1	[1ih5, 1fqy, 1h6i]
AXXL	AL3	WLVF	WF3	2	0	[2o9d, 2o9e, 2abm, 2o9f, 2o9g, 3llq, 1rc2, 3nka, 3nkc, 3nk5]
AXXL	AL3	WLVF	WF3	1	0	[2o9d, 2o9e, 2abm, 2o9f, 2o9g, 3llq, 1rc2, 3nka, 3nkc, 3nk5]
AXXL	AL3	CFGT	CT3	1	0	[2abm, 1rc2, 3nka, 3nkc, 3nk5]
AXXL	AL3	FGGC	FC3	1	0	[2abm, 3llq, 1rc2, 3nka]
AXXL	AL3	FGGC	FC3	2	0	[2abm, 3llq, 1rc2, 3nka, 3nkc, 3nk5]
AXXL	AL3	MAIY	MY3	4	1	[1fx8, 1ldi, 1ldf, 1lda]
AXXL	AL3	PALS	PS3	1	4	[3d9s]
AXXL	AL3	LXXC	LC3	1	3	[3d9s]
AXXL	AL3	LXXC	LC3	0	3	[3cn6, 4jc6, 1z98, 4ia4, 3cll, 2b5f, 3cn5]
AXXL	AL3	SXTL	SL3	1	4	[2b6o, 2b6p, 3m9i, 2c32, 1ymg, 3j41, 1sor]
AXXL	AL3	SXXL	SL3	1	4	[4nef, 1j4n, 2c32, 1fqy, 3j41, 2b6o, 2b6p, 1ih5, 3m9i, 3d9s, 1ymg, 4oj2, 1h6i]
AXXL	AL3	SXXL	SL3	1	0	[2o9e, 2o9f]
AXXL	AL3	AIAE	AE3	1	0	[4jc6, 1z98, 3cn6, 4ia4, 3cll, 2b5f, 3cn5]
AXXL	AL3	HLIS	HS3	1	4	[2o9d, 2o9e, 2abm, 2o9f, 2o9g, 3llq, 1rc2]
AXXL	AL3	ISIP	IP3	1	4	[2o9e, 2o9f]
AXFL	AL3	LIYR	LR3	3	5	[2o9d, 2o9e]
AXXL	AL3	RAAI	RI3	1	0	[2b5f]
AXXL	AL3	HLXA	HA3	1	4	[1ih5, 1j4n, 1fqy, 1h6i]
AXXL	AL3	FFGP	FP3	1	0	[3ne2]
AIXL	AL3	WGLT	WT3	4	1	[3nkc, 3nk5]
AIXL	AL3	AXAW	AW3	4	1	[3nkc, 3nk5]
AXXL	AL3	AXAW	AW3	2	1	[3nkc, 3nk5]
FXXA	FA3	AXXT	AT3	3	3	[3d9s]
FXXA	FA3	GXXL	GL3	1	4	[2b6o, 2b6p, 3m9i, 2c32, 1ymg, 3j41, 1sor]
FXXA	FA3	GXXL	GL3	3	5	[3d9s]
FLEA	FA3	GXXL	GL3	3	3	[2w2e, 3zoj, 2w1p]
FCAA	FA3	GXXL	GL3	2	0	[1fx8, 1ldi, 1ldf, 1lda]
FXXA	FA3	TXXQ	TQ3	3	1	[3d9s]
FXVA	FA3	LXXA	LA3	4	4	[3gd8, 1j4n, 2d57, 2zz9, 3iyz]
FXXA	FA3	LXXL	LL3	1	4	[2b6o, 2b6p, 3m9i, 3d9s, 2c32, 1ymg, 3j41, 1sor]
FXXA	FA3	LXXL	LL3	2	1	[3gd8]
FXGA	FA3	AXVV	AV3	5	0	[3ne2]
FXVA	FA3	VLCV	VV3	4	3	[1j4n]
FXXA	FA3	VXXV	VV3	3	5	[3d9s]
FXXA	FA3	VXXG	VG3	1	0	[2b6o, 2b6p, 3m9i, 3d9s, 2c32, 1ymg, 3j41, 1sor]
FXXA	FA3	VXXG	VG3	3	4	[3d9s]
FXXA	FA3	VXXG	VG3	1	4	[3d9s]
FXXA	FA3	GGXI	GI3	1	5	[3ne2]
FXGA	FA3	GXXI	GI3	5	0	[3ne2]
FXVA	FA3	GXXI	GI3	4	5	[3gd8, 2d57, 2zz9, 3iyz]
FCAA	FA3	GXXI	GI3	2	5	[1fx8, 1ldi, 1ldf, 1lda]
FXXA	FA3	GXXA	GA3	3	4	[3d9s]
FXXA	FA3	GXXA	GA3	1	0	[3ne2, 2b6o, 2b6p, 3m9i, 2c32, 1ymg, 3j41, 1sor]
FXXA	FA3	VXXI	VI3	1	4	[3ne2]
FXVA	FA3	VXXI	VI3	4	5	[3gd8, 2d57, 2zz9, 3iyz]
FXXA	FA3	LGAS	LS3	1	0	[2b6o, 2b6p, 3m9i]
FXXA	FA3	VXXL	VL3	1	4	[3ne2]
FXXA	FA3	SLXF	SF3	2	1	[3gd8]
FXXA	FA3	SXXF	SF3	0	1	[2w2e, 3zoj, 2w1p]
FXXA	FA3	GLXV	GV3	1	1	[3ne2]
FXXA	FA3	GXXV	GV3	3	4	[3d9s]
FXXA	FA3	GXXV	GV3	1	4	[3d9s]
FXXA	FA3	GXXV	GV3	0	1	[2w2e, 3zoj, 2w1p]
FXGA	FA3	GXXV	GV3	5	3	[1z98, 3cn6, 4jc6, 4ia4, 3cll, 2b5f, 3cn5]
FXGA	FA3	FXXV	FV3	5	3	[1z98, 3cn6, 4jc6, 3ne2, 4ia4, 3cll, 2b5f, 3cn5]
FXXA	FA3	IXXA	IA3	3	5	[3d9s]
FXVA	FA3	YXXG	YG3	4	1	[3gd8, 2d57, 2zz9, 3iyz]
FLEA	FA3	WXXP	WP3	3	5	[2w2e, 3zoj, 2w1p]
FXVA	FA3	WXXP	WP3	4	5	[3gd8, 1j4n, 2d57, 2zz9, 3iyz]
FLEA	FA3	PXXG	PG3	3	5	[2w2e, 3zoj, 2w1p]
FXXA	FA3	PXXG	PG3	3	5	[3d9s]
FCAA	FA3	IXFG	IG3	2	0	[1fx8, 1ldi, 1ldf, 1lda]
FXXA	FA3	GXXS	GS3	1	0	[2b6o, 2b6p, 3m9i, 3d9s, 2c32, 1ymg, 3j41, 1sor]
FXXA	FA3	GXXS	GS3	0	2	[2w1p]
FXXA	FA3	AXXG	AG3	0	2	[2w2e, 3zoj, 2w1p]
FXXA	FA3	LXXI	LI3	3	5	[3d9s]
FLEA	FA3	LXXI	LI3	3	5	[2w2e, 3zoj, 2w1p]
FLEA	FA3	LIXI	LI3	3	4	[2w2e, 3zoj, 2w1p]
FCAA	FA3	LXXF	LF3	2	0	[1fx8, 1ldi, 1ldf, 1lda]
FXGA	FA3	LXXV	LV3	5	3	[1j4n]
FXXA	FA3	LXXV	LV3	1	4	[3d9s]
FXVA	FA3	LXXV	LV3	4	3	[4nef, 1j4n, 4oj2]
FXXA	FA3	VGXS	VS3	1	4	[2b6o, 2b6p, 3m9i, 2c32, 1ymg, 3j41, 1sor]
FXXA	FA3	IXLC	IC3	2	1	[3gd8]
FXGA	FA3	IIXT	IT3	5	3	[1z98, 3cn6, 4jc6, 4ia4, 1j4n, 3cll, 2b5f, 3cn5]
FXXA	FA3	IIXT	IT3	1	4	[3ne2]
FXXA	FA3	IXXT	IT3	1	4	[3ne2]
FCAA	FA3	TXXL	TL3	2	0	[1fx8, 1ldi, 1ldf, 1lda]
FXGA	FA3	TXXL	TL3	5	3	[3ne2, 1z98, 3cn6, 4jc6, 4ia4, 1j4n, 3cll, 2b5f, 3cn5]
FXXA	FA3	TXXG	TG3	1	4	[3ne2]
FXXA	FA3	TVXG	TG3	1	4	[3ne2]
FXGA	FA3	AXXI	AI3	5	3	[1z98, 3cn6, 4jc6, 4ia4, 3cll, 2b5f, 3cn5]
FXXA	FA3	AXXI	AI3	1	1	[3ne2]
FXGA	FA3	VLXY	VY3	5	3	[1z98, 3cn6, 4jc6, 4ia4, 3cll, 2b5f, 3cn5]
FXGA	FA3	EXXG	EG3	5	0	[3ne2]
FXGA	FA3	EXXG	EG3	5	3	[1z98, 3cn6, 4jc6, 4ia4, 1j4n, 3cll, 2b5f, 3cn5]
FXXA	FA3	LFGM	LM3	1	4	[2b6o, 2b6p, 3m9i, 2c32, 1ymg, 1sor]
FXXA	FA3	LSVT	LT3	1	4	[3d9s]
FXXA	FA3	LSVT	LT3	3	4	[3d9s]
FXXA	FA3	GIXT	GT3	1	4	[3ne2]
FXVA	FA3	AXXA	AA3	4	5	[1j4n]
FXGA	FA3	IXXF	IF3	5	3	[3ne2, 1z98, 3cn6, 4jc6, 4ia4, 3cll, 2b5f, 3cn5]
FXGA	FA3	IXXF	IF3	5	0	[3ne2]
FXXA	FA3	IXXF	IF3	1	0	[3d9s]
FXVA	FA3	VXAE	VE3	2	0	[4nef, 3d9s, 4oj2]
FXXA	FA3	FGXG	FG3	1	1	[2b6o, 2b6p, 3m9i, 3d9s, 2c32, 1ymg, 3j41, 1sor]
FXXA	FA3	FGXG	FG3	0	1	[2w2e, 3zoj, 2w1p]
FXXA	FA3	FGXG	FG3	1	0	[3ne2]
FXVA	FA3	EFXA	EA3	2	0	[4nef, 3d9s, 4oj2]
FXGA	FA3	VXXF	VF3	5	0	[3ne2]
FXXA	FA3	GFGF	GF3	0	1	[2w2e, 3zoj, 2w1p]
FXXA	FA3	GHLF	GF3	1	4	[2b6o, 2b6p, 3m9i, 2c32, 1ymg, 3j41, 1sor]
FXXA	FA3	IXXS	IS3	1	4	[3d9s]
FXXA	FA3	IXXS	IS3	3	4	[3d9s]
FXGA	FA3	IXXL	IL3	5	0	[1j4n]
FXXA	FA3	IXXL	IL3	3	0	[3d9s]
FXVA	FA3	IXXL	IL3	4	0	[1j4n]
FXGA	FA3	VVGT	VT3	5	0	[3ne2]
FXXA	FA3	ITXI	II3	1	4	[3ne2]
FXGA	FA3	IEII	II3	5	3	[1j4n]
FXVA	FA3	FGXS	FS3	4	1	[3gd8, 1j4n, 2d57, 2zz9, 3iyz]
FXXA	FA3	FVFF	FF3	1	0	[3d9s]
FXVA	FA3	FXXF	FF3	2	0	[4nef, 3d9s, 4oj2]
FXXA	FA3	FXLT	FT3	1	4	[2b6o, 2b6p, 3m9i, 2c32, 1ymg, 3j41, 1sor]
FXXA	FA3	FFGL	FL3	1	0	[2b6o, 2b6p, 3m9i, 3d9s, 2c32, 1ymg, 3j41, 1sor]
FXXA	FA3	MAXA	MA3	0	2	[2w2e, 3zoj, 2w1p]
FXXA	FA3	TXXF	TF3	1	0	[3d9s]
FXXA	FA3	ASAM	AM3	0	2	[2w1p]
FXXA	FA3	TLXH	TH3	1	4	[2b6o, 2b6p, 3m9i, 3d9s, 2c32, 1ymg, 3j41, 1sor]
FXXA	FA3	HLXG	HG3	1	4	[2b6o, 2b6p, 3m9i, 3d9s, 2c32, 1ymg, 3j41, 1sor]
FXVA	FA3	SIAT	ST3	4	1	[3gd8, 1j4n, 2d57, 2zz9, 3iyz]
FXVA	FA3	LXXC	LC3	4	3	[4nef, 1j4n, 4oj2]
FXGA	FA3	GTLQ	GQ3	5	3	[1j4n]
FXXA	FA3	CFGL	CL3	2	1	[3gd8]
FXXA	FA3	SXXL	SL3	3	4	[3d9s]
FXXA	FA3	SXTL	SL3	1	4	[2b6o, 2b6p, 3m9i, 2c32, 1ymg, 3j41, 1sor]
FXXA	FA3	SXXL	SL3	1	4	[3d9s]
FXXA	FA3	FFGP	FP3	1	0	[3ne2]
FXGA	FA3	TAEV	TV3	5	0	[3ne2]
GXXL	GL3	AXXT	AT3	3	3	[2w2e, 3zoj, 2w1p]
GXXL	GL3	AXXT	AT3	0	3	[2w2e, 3zoj, 2w1p]
GXXL	GL3	VSQV	VV3	0	2	[1fx8, 1ldi, 1ldf, 1lda]
GXXL	GL3	VXXV	VV3	3	5	[3ne2, 3c02, 2evu, 2f2b]
GXXL	GL3	VXXV	VV3	4	2	[2o9d, 2o9e, 2abm, 2o9f, 2o9g, 1rc2, 3nka, 3nkc, 3nk5]
GXXL	GL3	VLCV	VV3	2	3	[1ih5, 1fqy, 1h6i]
GXXL	GL3	LXXL	LL3	3	1	[3iyz]
GXXL	GL3	LXXL	LL3	1	4	[2o9d, 2o9e, 2abm, 2o9f, 2o9g, 1rc2, 3nka, 3nkc, 3nk5]
GXXL	GL3	LXXL	LL3	2	4	[3c02]
GXXL	GL3	LXXL	LL3	4	1	[2o9d, 2w2e, 2o9e, 2abm, 3llq, 1rc2, 3nka, 3nkc, 3zoj, 2w1p, 3nk5]
GXXL	GL3	LXXL	LL3	4	4	[2b6o, 2b6p, 3m9i, 2c32, 1ymg, 3j41, 1sor]
GXXL	GL3	LXXL	LL3	3	4	[3c02]
GXXL	GL3	LXXL	LL3	2	5	[1ih5, 1fqy, 1h6i]
GXXL	GL3	LXXL	LL3	0	1	[2w2e, 3zoj, 2w1p]
GXXL	GL3	LXXL	LL3	2	0	[4jc6, 1z98, 3cn6, 4ia4, 3cll, 2b5f, 3cn5]
GXXL	GL3	LXXA	LA3	4	1	[2b6o, 2b6p, 3m9i, 2c32, 1ymg, 3j41, 1sor]
GXXL	GL3	LXXA	LA3	4	4	[2o9d, 2o9e, 2abm, 3llq, 1rc2, 3nka, 3nkc, 3nk5]
GXXL	GL3	LXXA	LA3	3	4	[1fx8, 1ldi, 1ldf, 3iyz, 1lda]
GXXL	GL3	LXXA	LA3	0	2	[3c02]
GXXL	GL3	LXXA	LA3	0	1	[3c02]
GXXL	GL3	AXLV	AV3	0	2	[1fx8, 1ldi, 1ldf, 1lda]
GXXL	GL3	AXVV	AV3	5	0	[3ne2]
GXXL	GL3	AXXV	AV3	3	5	[3c02]
GXXL	GL3	QXXG	QG3	4	1	[2b6o, 2b6p, 3m9i, 2c32, 1ymg, 3j41, 1sor]
GXXL	GL3	QXXG	QG3	0	2	[1fx8, 1ldi, 1ldf, 3c02, 1lda]
GXXL	GL3	VFCQ	VQ3	3	5	[3c02]
GXXL	GL3	YFFA	YA3	0	2	[3c02]
GXXL	GL3	YXTA	YA3	0	1	[1fx8, 1ldi, 1ldf, 1lda]
GXXL	GL3	VXXG	VG3	4	3	[2o9d, 2o9e, 1rc2, 3nka, 3nkc, 3nk5]
GXXL	GL3	VXXG	VG3	5	0	[3ne2, 4nef, 4oj2]
GXXL	GL3	VXXG	VG3	4	0	[3ne2, 2b6o, 2b6p, 4nef, 3m9i, 2c32, 1ymg, 4oj2, 3j41, 1sor]
GXXL	GL3	VXXG	VG3	1	0	[2o9d, 2o9e, 2abm, 2o9f, 2o9g, 1rc2, 3nka, 3nkc, 3nk5]
GXXL	GL3	VMVG	VG3	4	1	[2w2e, 3zoj, 2w1p]
GXXL	GL3	GXXA	GA3	2	0	[3c02]
GXXL	GL3	GXAA	GA3	3	2	[2w2e, 3zoj, 2w1p]
GXXL	GL3	GAXA	GA3	3	2	[3ne2]
GXXL	GL3	GXXA	GA3	4	0	[2b6o, 2b6p, 3m9i, 2c32, 1ymg, 3j41, 1sor]
GXXL	GL3	GAXA	GA3	3	5	[1fx8, 1ldi, 1ldf, 1lda]
GXXL	GL3	VXLI	VI3	5	3	[3gd8, 3d9s, 2d57, 3iyz, 2zz9]
GXXL	GL3	VXXI	VI3	3	4	[1fx8, 1ldi, 1ldf, 1lda]
GXXL	GL3	VLCI	VI3	4	3	[2b6o, 2b6p, 3m9i, 4nef, 2c32, 1ymg, 4oj2, 3j41, 1sor]
GXXL	GL3	VXXI	VI3	4	4	[2o9d, 2o9e, 2abm, 2o9f, 2o9g, 1rc2, 3nka, 3nkc, 3nk5]
GXXL	GL3	VXXI	VI3	2	4	[3c02]
GXXL	GL3	VLCI	VI3	5	3	[2b6o, 2b6p, 3m9i, 2c32, 1ymg, 3j41, 1sor]
GXXL	GL3	VVXL	VL3	2	4	[3c02]
GXXL	GL3	VLML	VL3	4	3	[2w2e, 3zoj, 2w1p]
GXXL	GL3	VVXL	VL3	5	3	[3d9s]
GXXL	GL3	GGXI	GI3	4	5	[2o9d, 2o9e, 2abm, 2o9f, 2o9g, 1rc2, 3nka, 3nkc, 3nk5]
GXXL	GL3	GGXI	GI3	3	5	[3ne2]
GXXL	GL3	GXXI	GI3	3	5	[1fx8, 1ldi, 1ldf, 1lda]
GXXL	GL3	GXXI	GI3	3	4	[3c02]
GXXL	GL3	GXXI	GI3	4	0	[3ne2]
GXXL	GL3	GXXI	GI3	2	4	[3c02]
GXXL	GL3	GXXI	GI3	5	0	[3ne2]
GXXL	GL3	GXXI	GI3	3	3	[2w2e, 3zoj, 2w1p]
GXXL	GL3	GXXI	GI3	0	3	[2w2e, 3zoj, 2w1p]
GXXL	GL3	EXXL	EL3	5	3	[2b6o, 2b6p, 3m9i, 3d9s, 2c32, 1ymg, 3j41, 1sor]
GXXL	GL3	LGAS	LS3	4	0	[2b6o, 2b6p, 3m9i]
GXXL	GL3	SLXF	SF3	3	1	[3iyz]
GXXL	GL3	SXXF	SF3	3	1	[3c02]
GXXL	GL3	SXXF	SF3	4	1	[2o9d, 2o9e, 2abm, 1rc2, 3nka, 3nkc, 3nk5]
GXXL	GL3	SLXF	SF3	4	1	[1ih5, 1j4n, 1fqy, 1h6i]
GXXL	GL3	GXXV	GV3	3	0	[3c02]
GXXL	GL3	GXXV	GV3	3	2	[1fx8, 1ldi, 1ldf, 1lda]
GXXL	GL3	GXXV	GV3	4	1	[2w2e, 3zoj, 2w1p]
GXXL	GL3	GXXV	GV3	3	5	[3ne2, 2evu, 2f2b]
GXXL	GL3	GLXV	GV3	4	1	[2o9d, 2o9e, 2abm, 3llq, 1rc2, 3nka, 3nkc, 3nk5]
GXXL	GL3	GXXV	GV3	1	0	[2o9e, 2o9f]
GXXL	GL3	GXXV	GV3	0	2	[3c02]
GXXL	GL3	LVIH	LH3	4	3	[2o9d, 2o9e, 1rc2, 3nka, 3nkc, 3nk5]
GXXL	GL3	HXAT	HT3	4	3	[2o9d, 2o9e]
GXXL	GL3	FXXV	FV3	5	3	[3ne2]
GXXL	GL3	FXXV	FV3	4	3	[3ne2]
GXXL	GL3	IXXA	IA3	4	5	[2o9d, 2o9e, 1rc2, 3nka, 3nkc, 3nk5]
GXXL	GL3	ITVA	IA3	2	0	[4jc6, 1z98, 3cn6, 4ia4, 3cll, 2b5f, 3cn5]
GXXL	GL3	IXXA	IA3	1	4	[2o9d, 2o9e, 2abm, 2o9f, 2o9g, 1rc2, 3nka, 3nkc, 3nk5]
GXXL	GL3	IXXA	IA3	3	5	[3ne2, 1fx8, 1ldi, 1ldf, 2evu, 2f2b, 1lda]
GXXL	GL3	WXXP	WP3	4	5	[2w1p]
GXXL	GL3	PXXG	PG3	3	5	[3ne2, 3c02, 2evu, 2f2b]
GXXL	GL3	PXXG	PG3	4	5	[2o9d, 2o9e, 2abm, 2o9f, 2o9g, 1rc2, 3nka, 3nkc, 2w1p, 3nk5]
GXXL	GL3	IXXG	IG3	3	5	[2w2e, 3zoj, 2w1p]
GXXL	GL3	IXXG	IG3	4	4	[2o9d, 2o9e, 2abm, 2o9f, 2o9g, 1rc2, 3nka, 3nkc, 3nk5]
GXXL	GL3	IXXG	IG3	4	5	[2o9d, 2o9e, 2abm, 2o9f, 2o9g, 1rc2, 3nka, 3nkc, 3nk5]
GXXL	GL3	LIXI	LI3	1	4	[2o9e, 2abm, 2o9f, 2o9g, 1rc2, 3nkc, 3nk5]
GXXL	GL3	LXXI	LI3	1	4	[2o9d, 2o9e, 2abm, 1rc2, 3nka, 3nkc, 3nk5]
GXXL	GL3	LXXI	LI3	4	5	[2w1p]
GXXL	GL3	GXXS	GS3	1	0	[2o9d, 2o9e, 2o9f, 2abm, 2o9g, 1rc2, 3nka, 3nkc, 3nk5]
GXXL	GL3	YRXL	YL3	3	5	[1fx8, 1ldi, 1ldf, 1lda]
GXXL	GL3	CLTV	CV3	4	3	[2w2e, 3zoj, 2w1p]
GXXL	GL3	CLTV	CV3	0	3	[2w2e, 3zoj, 2w1p]
GXXL	GL3	AXXG	AG3	3	5	[1fx8, 1ldi, 1ldf, 1lda]
GXXL	GL3	AXXG	AG3	3	2	[2w2e, 3zoj, 2w1p]
GXXL	GL3	AXXG	AG3	0	2	[3c02]
GXXL	GL3	LXXV	LV3	5	3	[4nef, 1j4n, 4oj2]
GXXL	GL3	LXXV	LV3	4	3	[4nef, 1ih5, 1j4n, 4oj2, 1fqy, 1h6i]
GXXL	GL3	LXXV	LV3	3	4	[1fx8, 1ldi, 1ldf, 1lda]
GXXL	GL3	LXXV	LV3	4	0	[2b6o, 2b6p, 3m9i, 2c32, 1ymg, 3j41, 1sor]
GXXL	GL3	LXXV	LV3	2	3	[1ih5, 1fqy, 1h6i]
GXXL	GL3	LXXV	LV3	5	0	[2b6o, 2b6p, 3m9i, 2c32, 1ymg, 3j41, 1sor]
GXXL	GL3	LXXF	LF3	5	0	[2b6o, 2b6p, 3m9i, 2c32, 1ymg, 3j41, 1sor]
GXXL	GL3	LXXF	LF3	3	5	[2w2e, 3zoj, 2w1p]
GXXL	GL3	LXXF	LF3	4	0	[2b6o, 2b6p, 3m9i, 4nef, 2c32, 1ymg, 4oj2, 3j41, 1sor]
GXXL	GL3	LXXF	LF3	0	5	[2w2e, 3zoj, 2w1p]
GXXL	GL3	LXXF	LF3	0	2	[3c02]
GXXL	GL3	VKVS	VS3	4	1	[1ih5, 1j4n, 1fqy, 1h6i]
GXXL	GL3	VGXS	VS3	4	4	[2b6o, 2b6p, 3m9i, 2c32, 1ymg, 3j41, 1sor]
GXXL	GL3	VXXS	VS3	3	2	[3iyz]
GXXL	GL3	IXLC	IC3	3	1	[3iyz]
GXXL	GL3	IXLC	IC3	2	4	[3c02]
GXXL	GL3	IXLC	IC3	3	4	[3c02]
GXXL	GL3	AXXY	AY3	3	5	[1fx8, 1ldi, 1ldf, 1lda]
GXXL	GL3	AXXY	AY3	3	2	[3ne2]
GXXL	GL3	CIFA	CA3	4	3	[2b6o, 2b6p, 3m9i, 4nef, 2c32, 1ymg, 4oj2, 3j41]
GXXL	GL3	CGSA	CA3	1	0	[2abm]
GXXL	GL3	CAAA	CA3	0	2	[1fx8, 1ldi, 1ldf, 1lda]
GXXL	GL3	IIXT	IT3	5	3	[1j4n]
GXXL	GL3	IXXT	IT3	5	3	[2b6o, 2b6p, 3m9i, 2c32, 1ymg, 3j41, 1sor]
GXXL	GL3	IXXT	IT3	0	1	[1fx8, 1ldi, 1ldf, 1lda]
GXXL	GL3	IIXT	IT3	3	4	[3ne2, 2evu, 2f2b]
GXXL	GL3	IIXT	IT3	2	3	[1ih5, 1fqy, 1h6i]
GXXL	GL3	IXXT	IT3	4	3	[2b6o, 2b6p, 3m9i, 2c32, 1ymg, 3j41]
GXXL	GL3	TXXG	TG3	1	4	[3nka, 3nkc]
GXXL	GL3	TXXL	TL3	0	3	[2w2e, 3zoj, 2w1p]
GXXL	GL3	TXXL	TL3	4	3	[3ne2, 4nef, 1ih5, 1j4n, 4oj2, 1fqy, 1h6i]
GXXL	GL3	TXXL	TL3	5	3	[3ne2, 3gd8, 4nef, 3d9s, 1j4n, 4oj2, 2d57, 3iyz, 2zz9]
GXXL	GL3	TXXL	TL3	3	3	[2w2e, 3zoj, 2w1p]
GXXL	GL3	TXXL	TL3	2	3	[1ih5, 1fqy, 1h6i]
GXXL	GL3	LFLE	LE3	3	3	[2w2e, 3zoj, 2w1p]
GXXL	GL3	AXXI	AI3	0	1	[1fx8, 1ldi, 1ldf, 1lda]
GXXL	GL3	AXXI	AI3	5	3	[3d9s]
GXXL	GL3	IXXF	IF3	5	0	[3ne2]
GXXL	GL3	IXXF	IF3	4	0	[3ne2]
GXXL	GL3	IXXF	IF3	5	3	[3d9s]
GXXL	GL3	EXXG	EG3	5	3	[1j4n]
GXXL	GL3	EXXG	EG3	2	3	[1ih5, 1fqy, 1h6i]
GXXL	GL3	EXXG	EG3	3	3	[2w2e, 3zoj, 2w1p]
GXXL	GL3	EXXG	EG3	0	3	[2w2e, 3zoj, 2w1p]
GXXL	GL3	EXXG	EG3	5	0	[3ne2]
GXXL	GL3	YTVF	YF3	0	3	[2b5f]
GXXL	GL3	TVFS	TS3	0	3	[2b5f]
GXXL	GL3	LFGM	LM3	4	4	[2b6o, 2b6p, 3m9i, 2c32, 1ymg, 1sor]
GXXL	GL3	GLAC	GC3	1	4	[2o9f, 2o9g]
GXXL	GL3	GAXC	GC3	0	2	[1fx8, 1ldi, 1ldf, 1lda]
GXXL	GL3	AXXA	AA3	0	2	[1fx8, 1ldi, 1ldf, 1lda]
GXXL	GL3	AXXA	AA3	4	4	[2o9d, 2o9e, 2o9f, 2o9g, 1rc2, 3nka, 3nkc, 3nk5]
GXXL	GL3	GIXT	GT3	3	4	[3ne2, 2evu, 2f2b]
GXXL	GL3	LXXT	LT3	2	3	[4jc6, 1z98, 3cn6, 4ia4, 3cll, 2b5f, 3cn5]
GXXL	GL3	LXXT	LT3	1	4	[2o9f, 2o9g]
GXXL	GL3	LXXT	LT3	1	3	[2o9d, 2o9e, 2abm, 1rc2, 3nka, 3nkc, 3nk5]
GXXL	GL3	LXXT	LT3	0	3	[2w2e, 3zoj, 2w1p]
GXXL	GL3	LXXT	LT3	5	3	[3d9s]
GXXL	GL3	FGXG	FG3	4	0	[3ne2]
GXXL	GL3	FGXG	FG3	4	1	[2w2e, 2b6o, 2b6p, 3m9i, 2c32, 1ymg, 3zoj, 3j41, 2w1p, 1sor]
GXXL	GL3	FGXM	FM3	4	1	[2w2e, 3zoj, 2w1p]
GXXL	GL3	VYFF	VF3	0	2	[3c02]
GXXL	GL3	VXXF	VF3	5	3	[2b6o, 2b6p, 3m9i, 2c32, 1ymg, 3j41, 1sor]
GXXL	GL3	VXXF	VF3	3	5	[1fx8, 1ldi, 1ldf, 1lda]
GXXL	GL3	VXXF	VF3	5	0	[3ne2]
GXXL	GL3	IEII	II3	5	3	[1j4n]
GXXL	GL3	IXXI	II3	1	4	[2o9d, 2o9e, 2abm, 2o9f, 2o9g, 1rc2, 3nka, 3nkc, 3nk5]
GXXL	GL3	IXXI	II3	2	4	[3c02]
GXXL	GL3	IEII	II3	2	3	[1ih5, 1fqy, 1h6i]
GXXL	GL3	IXXI	II3	3	5	[3ne2, 2evu, 2f2b]
GXXL	GL3	IXXI	II3	3	4	[3c02]
GXXL	GL3	ITXI	II3	3	4	[3ne2]
GXXL	GL3	IXVI	II3	3	4	[1fx8, 1ldi, 1ldf, 1lda]
GXXL	GL3	FTQI	FI3	3	2	[2w2e, 3zoj, 2w1p]
GXXL	GL3	FXXI	FI3	4	4	[2o9e]
GXXL	GL3	FLYI	FI3	2	0	[4jc6, 1z98, 3cn6, 4ia4, 3cll, 2b5f, 3cn5]
GXXL	GL3	MVGV	MV3	4	1	[2w2e, 3zoj, 2w1p]
GXXL	GL3	GFGF	GF3	4	1	[2w2e, 3zoj, 2w1p]
GXXL	GL3	GHLF	GF3	4	4	[2b6o, 2b6p, 3m9i, 2c32, 1ymg, 3j41, 1sor]
GXXL	GL3	VVGT	VT3	5	0	[3ne2]
GXXL	GL3	FXTY	FY3	3	1	[2w2e, 3zoj, 2w1p]
GXXL	GL3	FXTY	FY3	4	3	[2b6p, 3m9i, 1ymg]
GXXL	GL3	FGXS	FS3	1	0	[2o9d, 2o9e, 2o9f, 2o9g]
GXXL	GL3	FGXS	FS3	3	1	[3iyz]
GXXL	GL3	FGXS	FS3	4	1	[1ih5, 1j4n, 1fqy, 1h6i]
GXXL	GL3	GGXG	GG3	1	0	[2o9d, 2o9e, 2abm, 2o9f, 2o9g, 1rc2, 3nka, 3nkc, 3nk5]
GXXL	GL3	GXAG	GG3	4	1	[2o9e]
GXXL	GL3	GIIG	GG3	4	5	[2o9d, 2o9e, 2abm, 2o9f, 2o9g, 1rc2, 3nka, 3nkc, 3nk5]
GXXL	GL3	FXXL	FL3	0	2	[3c02]
GXXL	GL3	FFGL	FL3	4	0	[2b6o, 2b6p, 3m9i, 2c32, 1ymg, 3j41, 1sor]
GXXL	GL3	FXXL	FL3	5	3	[2b6o, 2b6p, 3m9i, 2c32, 1ymg, 3j41, 1sor]
GXXL	GL3	IXXL	IL3	4	5	[2o9d, 2o9e, 2abm, 2o9f, 2o9g, 1rc2, 3nka, 3nkc, 3nk5]
GXXL	GL3	IXXL	IL3	5	0	[4nef, 1j4n, 4oj2]
GXXL	GL3	IXXL	IL3	2	0	[1ih5, 1fqy, 1h6i]
GXXL	GL3	IXXL	IL3	0	3	[2w2e, 3zoj, 2w1p]
GXXL	GL3	TVXT	TT3	4	1	[2o9d, 2o9e, 2abm, 3llq, 1rc2, 3nka, 3nkc, 3nk5]
GXXL	GL3	VLTM	VM3	4	1	[2o9d, 2o9e, 2abm, 3llq, 1rc2, 3nka, 3nkc, 3nk5]
GXXL	GL3	VAGM	VM3	3	2	[2w2e, 3zoj, 2w1p]
GXXL	GL3	FXLT	FT3	4	1	[2o9d, 2o9e, 2abm, 3llq, 1rc2, 3nka]
GXXL	GL3	FXLT	FT3	4	4	[2b6o, 2b6p, 3m9i, 2c32, 1ymg, 3j41, 1sor]
GXXL	GL3	FCQF	FF3	3	5	[3c02]
GXXL	GL3	MAXA	MA3	3	2	[2w2e, 3zoj, 2w1p]
GXXL	GL3	MAXA	MA3	4	1	[2o9d, 2o9e, 2abm, 1rc2, 3nka, 3nkc, 3nk5]
GXXL	GL3	QWIF	QF3	0	5	[2b5f]
GXXL	GL3	TXXF	TF3	5	3	[2b6o, 2b6p, 3m9i, 2c32, 1ymg, 3j41, 1sor]
GXXL	GL3	TXXF	TF3	4	3	[2b6o, 2b6p, 3m9i, 2c32, 1ymg, 3j41, 1sor]
GXXL	GL3	TXXF	TF3	2	0	[4jc6, 1z98, 3cn6, 4ia4, 3cll, 2b5f, 3cn5]
GXXL	GL3	TMAF	TF3	4	1	[2o9d, 2o9e, 2abm, 1rc2, 3nka, 3nkc, 3nk5]
GXXL	GL3	GLIY	GY3	4	5	[2o9d, 2o9e, 2abm, 2o9f, 2o9g, 1rc2, 3nka, 3nkc, 3nk5]
GXXL	GL3	PVYF	PF3	0	2	[3c02]
GXXL	GL3	FLGE	FE3	2	0	[3c02]
GXXL	GL3	PXXI	PI3	4	4	[2o9d, 2o9e, 2abm, 2o9f, 2o9g, 1rc2, 3nka, 3nkc, 3nk5]
GXXL	GL3	TLXH	TH3	1	4	[2o9d, 2o9e, 2abm, 2o9f, 2o9g, 1rc2, 3nk5]
GXXL	GL3	TLXH	TH3	4	4	[2b6o, 2b6p, 3m9i, 2c32, 1ymg, 3j41, 1sor]
GXXL	GL3	SGSA	SA3	1	0	[2o9e, 2o9f]
GXXL	GL3	SQVA	SA3	0	2	[1fx8, 1ldi, 1ldf, 1lda]
GXXL	GL3	HLXG	HG3	4	4	[2b6o, 2b6p, 3m9i, 2c32, 1ymg, 3j41, 1sor]
GXXL	GL3	SIAT	ST3	3	1	[3iyz]
GXXL	GL3	WLVF	WF3	1	0	[2o9d, 2o9e, 2abm, 2o9f, 2o9g, 1rc2, 3nka, 3nkc, 3nk5]
GXXL	GL3	AILC	AC3	0	3	[2w2e, 3zoj, 2w1p]
GXXL	GL3	AILC	AC3	3	3	[2w2e, 3zoj, 2w1p]
GXXL	GL3	FVLC	FC3	4	3	[2b6o, 2b6p, 3m9i, 2c32, 1ymg, 3j41, 1sor]
GXXL	GL3	FVLC	FC3	5	3	[2b6o, 2b6p, 3m9i, 2c32, 1ymg, 3j41, 1sor]
GXXL	GL3	FGGC	FC3	1	0	[2abm, 1rc2, 3nka, 3nkc, 3nk5]
GXXL	GL3	MAIY	MY3	0	1	[1fx8, 1ldi, 1ldf, 1lda]
GXXL	GL3	IATM	IM3	3	1	[3iyz]
GXXL	GL3	LXXC	LC3	5	3	[3d9s]
GXXL	GL3	LXXC	LC3	4	3	[4nef, 1ih5, 1j4n, 4oj2, 1fqy, 1h6i]
GXXL	GL3	LXXC	LC3	2	3	[1ih5, 1fqy, 1h6i]
GXXL	GL3	FAYR	FR3	3	5	[1fx8, 1ldi, 1ldf, 1lda]
GXXL	GL3	SXTL	SL3	4	4	[2b6o, 2b6p, 3m9i, 2c32, 1ymg, 3j41, 1sor]
GXXL	GL3	SXXL	SL3	1	0	[2o9e, 2o9f]
GXXL	GL3	LTXQ	LQ3	5	3	[2b6o, 2b6p, 3m9i, 3d9s, 2c32, 1ymg, 3j41, 1sor]
GXXL	GL3	LTXQ	LQ3	4	3	[2b6o, 2b6p, 4nef, 3m9i, 2c32, 1ymg, 4oj2, 3j41, 1sor]
GXXL	GL3	LFLY	LY3	2	0	[4jc6, 1z98, 3cn6, 4ia4, 3cll, 2b5f, 3cn5]
GXXL	GL3	YITV	YV3	2	0	[4jc6, 1z98, 3cn6, 4ia4, 3cll, 2b5f, 3cn5]
GXXL	GL3	GTLQ	GQ3	5	3	[1j4n]
GXXL	GL3	GTLQ	GQ3	2	3	[1ih5, 1fqy, 1h6i]
GXXL	GL3	HLIS	HS3	1	4	[2o9d, 2o9e, 2abm, 2o9f, 2o9g, 1rc2, 3nk5]
GXXL	GL3	CFGL	CL3	3	1	[3iyz]
GXXL	GL3	TVLM	TM3	4	3	[2w2e, 3zoj, 2w1p]
GXXL	GL3	KVSL	KL3	4	1	[1ih5, 1j4n, 1fqy, 1h6i]
GXXL	GL3	CIGI	CI3	2	4	[3c02]
GXXL	GL3	CTLI	CI3	1	4	[2o9f, 2o9g]
GXXL	GL3	LIYR	LR3	4	5	[2o9d, 2o9e]
GXXL	GL3	AYRK	AK3	3	5	[1fx8, 1ldi, 1ldf, 1lda]
GXXL	GL3	RKLI	RI3	3	5	[1fx8, 1ldi, 1ldf, 1lda]
GXXL	GL3	ISIP	IP3	1	4	[2o9e, 2o9f]
GXXL	GL3	FFGP	FP3	4	0	[3ne2]
GXXL	GL3	FFGP	FP3	5	0	[3ne2]
GXXL	GL3	RGLF	RF3	3	3	[2w1p]
GXXL	GL3	DNVK	DK3	4	1	[1ih5]
GXXL	GL3	NVKV	NV3	4	1	[1ih5]
GXXL	GL3	TQIV	TV3	3	2	[2w2e, 3zoj, 2w1p]
GXXL	GL3	WGLT	WT3	4	1	[3nkc, 3nk5]
GXXL	GL3	QIVA	QA3	3	2	[2w2e, 3zoj, 2w1p]
GXXL	GL3	AXAW	AW3	3	5	[3ne2]
GXXL	GL3	AXAW	AW3	4	1	[3nkc, 3nk5]
GXXL	GL3	EGAT	ET3	2	0	[3c02]
GXXL	GL3	FFAQ	FQ3	0	2	[3c02]
GXXL	GL3	CVGS	CS3	3	5	[3c02]
GXXL	GL3	DDQW	DW3	0	5	[2b5f]
GXXL	GL3	CQFY	CY3	3	5	[3c02]
GXXL	GL3	DQWI	DI3	0	5	[2b5f]
GXXL	GL3	VVFC	VC3	3	5	[3c02]
GXXL	GL3	VAPC	VC3	3	5	[3c02]
LXXA	LA3	TXXQ	TQ3	4	1	[1ih5, 1fqy, 1h6i]
LXXA	LA3	VLCV	VV3	4	3	[1ih5, 1fqy, 1h6i]
LXXA	LA3	VXXV	VV3	2	0	[2b5f]
LXXA	LA3	AXXV	AV3	1	5	[2b6o, 2b6p, 3m9i, 2c32, 1ymg, 3j41, 1sor]
LXXA	LA3	LXXL	LL3	2	1	[4nef, 3d9s, 4oj2]
LXXA	LA3	LXXL	LL3	4	1	[2w2e, 3zoj, 2w1p]
LXXA	LA3	LXXL	LL3	1	4	[1fx8, 4nef, 2c32, 1ldf, 3j41, 1lda, 2b6o, 2b6p, 3m9i, 1ldi, 1ymg, 4oj2, 1sor]
LXXA	LA3	LXXL	LL3	4	4	[1ih5, 1j4n, 1fqy, 1h6i]
LXXA	LA3	LXXL	LL3	4	5	[3gd8, 1ih5, 1fqy, 2d57, 1h6i, 2zz9, 3iyz]
LXXA	LA3	LXXL	LL3	1	1	[3d9s]
LXXA	LA3	LXXL	LL3	1	0	[3c02]
LXXA	LA3	VMVG	VG3	4	1	[2w2e, 3zoj, 2w1p]
LXXA	LA3	VXXG	VG3	4	4	[1ih5, 1j4n, 1fqy, 1h6i]
LXXA	LA3	VXXG	VG3	4	3	[2o9d, 2o9e, 2o9f, 2o9g, 1rc2, 3nka, 3nkc, 3nk5]
LXXA	LA3	VMVG	VG3	1	1	[2w2e, 3zoj, 2w1p]
LXXA	LA3	VXXG	VG3	1	0	[2b6o, 4nef, 2b6p, 3m9i, 2c32, 1ymg, 4oj2, 3j41, 1sor]
LXXA	LA3	VXXG	VG3	2	0	[4nef, 3d9s, 4oj2]
LXXA	LA3	VXLI	VI3	4	3	[3gd8, 2d57, 2zz9, 3iyz]
LXXA	LA3	VXXI	VI3	1	4	[3ne2, 3c02]
LXXA	LA3	GGXI	GI3	1	5	[3ne2]
LXXA	LA3	GXXI	GI3	1	4	[3c02]
LXXA	LA3	GXXI	GI3	1	5	[1fx8, 1ldi, 1ldf, 1lda]
LXXA	LA3	GXAA	GA3	1	2	[2w2e, 3zoj, 2w1p]
LXXA	LA3	VLML	VL3	4	3	[2w2e, 3zoj, 2w1p]
LXXA	LA3	VVXL	VL3	1	4	[3c02]
LXXA	LA3	VXXL	VL3	1	4	[3ne2]
LXXA	LA3	LGAS	LS3	1	0	[2b6o, 3m9i]
LXXA	LA3	SXXF	SF3	4	1	[2w2e, 3zoj, 2w1p]
LXXA	LA3	GXXV	GV3	1	3	[3c02]
LXXA	LA3	GXXV	GV3	4	1	[2w2e, 1fx8, 1ldi, 1ldf, 3zoj, 2w1p, 1lda]
LXXA	LA3	GXXV	GV3	2	3	[3c02]
LXXA	LA3	GXXV	GV3	4	3	[3gd8, 2d57, 2zz9, 3iyz]
LXXA	LA3	GXXV	GV3	4	4	[3gd8, 1ih5, 1j4n, 1fqy, 2d57, 1h6i, 2zz9, 3iyz]
LXXA	LA3	GXXV	GV3	4	5	[3ne2]
LXXA	LA3	GLXV	GV3	1	1	[3ne2]
LXXA	LA3	GXXV	GV3	1	1	[2w2e, 3zoj, 2w1p]
LXXA	LA3	LVIH	LH3	4	3	[2o9d, 2o9e, 2o9f, 2o9g, 1rc2, 3nka, 3nkc, 3nk5]
LXXA	LA3	HXAT	HT3	1	4	[2b5f]
LXXA	LA3	FXXV	FV3	4	0	[2o9d, 2o9e, 2abm, 2o9f, 2o9g, 3llq, 1rc2, 3nka, 3nkc, 3nk5]
LXXA	LA3	IXXA	IA3	4	5	[3ne2, 2o9d, 2o9e, 2o9f, 2o9g, 1rc2, 3nka, 3nkc, 3nk5]
LXXA	LA3	IXXA	IA3	4	4	[2o9d, 2o9e, 2abm, 2o9f, 2o9g, 3llq, 1rc2, 3nka, 3nkc, 3nk5]
LXXA	LA3	ITVA	IA3	2	0	[2b5f]
LXXA	LA3	IXXA	IA3	4	0	[1ih5, 1j4n, 1fqy, 1h6i]
LXXA	LA3	YVIG	YG3	4	5	[3ne2]
LXXA	LA3	PXXG	PG3	4	5	[3ne2]
LXXA	LA3	LXXI	LI3	1	5	[2b5f]
LXXA	LA3	LXXI	LI3	4	4	[2o9d, 2o9e, 2abm, 3llq, 1rc2, 3nka, 3nkc, 3nk5]
LXXA	LA3	LXXI	LI3	4	3	[2o9d, 2o9e, 2abm, 2o9f, 2o9g, 1rc2, 3nka, 3nkc, 3nk5]
LXXA	LA3	SLXY	SY3	2	0	[2b6p, 2c32, 1ymg, 3j41]
LXXA	LA3	SLXY	SY3	1	0	[2b6p, 2c32, 1ymg, 3j41]
LXXA	LA3	IXFG	IG3	4	1	[2w2e, 3zoj, 2w1p]
LXXA	LA3	IXXG	IG3	4	4	[2o9d, 2o9e, 2abm, 2o9f, 2o9g, 3llq, 1rc2, 3nka, 3nkc, 3nk5]
LXXA	LA3	IXXG	IG3	4	0	[1ih5, 1j4n, 1fqy, 1h6i]
LXXA	LA3	IXFG	IG3	1	0	[1fx8, 1ldi, 1ldf, 1lda]
LXXA	LA3	YRXL	YL3	1	5	[1fx8, 1ldi, 1ldf, 1lda]
LXXA	LA3	CLTV	CV3	4	3	[2w2e, 3zoj, 2w1p]
LXXA	LA3	GXXS	GS3	1	2	[2w1p]
LXXA	LA3	AXXG	AG3	1	2	[2w2e, 3zoj, 2w1p]
LXXA	LA3	LXXF	LF3	4	0	[1ih5, 1j4n, 1fqy, 1h6i]
LXXA	LA3	LGXF	LF3	2	0	[3c02]
LXXA	LA3	LGXF	LF3	1	0	[3c02]
LXXA	LA3	LXXF	LF3	1	0	[1fx8, 3d9s, 1ldi, 1ldf, 1lda]
LXXA	LA3	LXXV	LV3	4	3	[1ih5, 1fqy, 1h6i]
LXXA	LA3	LXXV	LV3	1	4	[1fx8, 3d9s, 1ldi, 1ldf, 1lda]
LXXA	LA3	LXXV	LV3	2	4	[3d9s]
LXXA	LA3	LXXV	LV3	1	0	[3c02]
LXXA	LA3	LFYV	LV3	2	0	[2b6o, 2b6p, 3m9i, 2c32, 1ymg, 3j41, 1sor]
LXXA	LA3	LFYV	LV3	1	0	[2b6o, 2b6p, 3m9i, 2c32, 1ymg, 3j41, 1sor]
LXXA	LA3	MGLI	MI3	4	3	[1fx8, 1ldi, 1ldf, 1lda]
LXXA	LA3	VXXS	VS3	4	0	[1ih5, 1fqy, 1h6i]
LXXA	LA3	VGXS	VS3	1	4	[2b6o, 2b6p, 3m9i, 2c32, 1ymg, 3j41, 1sor]
LXXA	LA3	CXXA	CA3	4	3	[1ih5, 1fqy, 1h6i]
LXXA	LA3	CIFA	CA3	1	3	[3d9s]
LXXA	LA3	IIXT	IT3	1	4	[3ne2]
LXXA	LA3	IXXT	IT3	1	4	[3ne2]
LXXA	LA3	AAES	AS3	4	0	[2o9d, 2o9e, 2o9f, 2o9g]
LXXA	LA3	TXXL	TL3	2	3	[3c02]
LXXA	LA3	TXXL	TL3	1	3	[3c02]
LXXA	LA3	TXXL	TL3	4	0	[2o9d, 2o9e, 2abm, 2o9f, 2o9g, 3llq, 1rc2, 3nka, 3nkc, 3nk5]
LXXA	LA3	TVXG	TG3	1	4	[3ne2]
LXXA	LA3	AXXI	AI3	2	0	[3d9s]
LXXA	LA3	AXXI	AI3	1	0	[3d9s]
LXXA	LA3	AXXI	AI3	4	1	[1fx8, 1ldi, 1ldf, 1lda]
LXXA	LA3	AXXI	AI3	1	4	[3d9s]
LXXA	LA3	AXXI	AI3	1	3	[3d9s]
LXXA	LA3	LXXE	LE3	4	0	[3gd8, 2d57, 2zz9, 3iyz]
LXXA	LA3	EXXG	EG3	1	0	[3c02]
LXXA	LA3	EXXG	EG3	2	0	[3c02]
LXXA	LA3	EXXG	EG3	4	0	[2o9d, 2o9e, 2o9f, 2o9g]
LXXA	LA3	YVFF	YF3	2	0	[2b6o, 2b6p, 3m9i, 2c32, 1ymg, 3j41, 1sor]
LXXA	LA3	YVFF	YF3	1	0	[2b6o, 2b6p, 3m9i, 2c32, 1ymg, 3j41, 1sor]
LXXA	LA3	LFGM	LM3	1	4	[2b6o, 2b6p, 3m9i, 2c32, 1ymg, 1sor]
LXXA	LA3	IXXF	IF3	1	0	[3d9s, 3c02]
LXXA	LA3	IXXF	IF3	2	0	[3d9s, 3c02]
LXXA	LA3	IXXF	IF3	4	3	[3gd8, 2d57, 2zz9, 3iyz]
LXXA	LA3	GVGC	GC3	1	0	[1fx8, 1ldi, 1ldf, 1lda]
LXXA	LA3	LXXT	LT3	2	3	[2b5f]
LXXA	LA3	LXXT	LT3	4	3	[3gd8, 2o9d, 2o9e, 2abm, 3llq, 1rc2, 3nka, 3nkc, 2d57, 3nk5, 2zz9, 3iyz]
LXXA	LA3	GIXT	GT3	1	4	[3ne2]
LXXA	LA3	AXXA	AA3	4	4	[2o9d, 2o9e, 2o9f, 2o9g, 3llq, 1rc2, 3nka, 3nkc, 3nk5]
LXXA	LA3	AXXA	AA3	4	5	[1ih5, 1fqy, 1h6i]
LXXA	LA3	EFXA	EA3	2	0	[2b6o, 4nef, 2b6p, 3m9i, 3d9s, 2c32, 4oj2, 1ymg, 3j41, 1sor]
LXXA	LA3	EFXA	EA3	1	0	[3d9s]
LXXA	LA3	FXXG	FG3	1	0	[1fx8, 1ldi, 1ldf, 1lda]
LXXA	LA3	FGXG	FG3	4	1	[2w2e, 1ldf, 3zoj, 2w1p]
LXXA	LA3	MIXF	MF3	4	1	[2w2e, 3zoj, 2w1p]
LXXA	LA3	FXXM	FM3	1	0	[3c02]
LXXA	LA3	FXXM	FM3	2	0	[3c02]
LXXA	LA3	FGXM	FM3	4	1	[2w2e, 3zoj, 2w1p]
LXXA	LA3	FGXM	FM3	1	1	[2w2e, 3zoj, 2w1p]
LXXA	LA3	IXXI	II3	4	0	[1j4n]
LXXA	LA3	IXVI	II3	1	4	[1fx8, 1ldi, 1ldf, 1lda]
LXXA	LA3	IXXI	II3	4	5	[3ne2]
LXXA	LA3	IXVI	II3	4	5	[3ne2]
LXXA	LA3	VLMF	VF3	2	0	[3c02]
LXXA	LA3	VLMF	VF3	1	0	[3c02]
LXXA	LA3	SXGS	SS3	4	0	[1ih5, 1j4n, 1fqy, 1h6i]
LXXA	LA3	FXXI	FI3	4	4	[2o9e, 3llq]
LXXA	LA3	FLYI	FI3	2	0	[2b5f]
LXXA	LA3	FXXI	FI3	4	0	[1ih5, 1fqy, 1h6i]
LXXA	LA3	MVGV	MV3	4	1	[2w2e, 3zoj, 2w1p]
LXXA	LA3	MVGV	MV3	1	1	[2w2e, 3zoj, 2w1p]
LXXA	LA3	IFXS	IS3	4	0	[1j4n]
LXXA	LA3	IXXS	IS3	4	4	[3gd8, 1ih5, 1j4n, 1fqy, 2d57, 1h6i, 2zz9, 3iyz]
LXXA	LA3	IXXS	IS3	1	3	[3d9s]
LXXA	LA3	GFGF	GF3	4	1	[2w2e, 3zoj, 2w1p]
LXXA	LA3	GHLF	GF3	1	4	[2b6o, 2b6p, 3m9i, 2c32, 1ymg, 3j41, 1sor]
LXXA	LA3	CAEF	CF3	2	0	[2b6p, 2c32, 1ymg, 3j41]
LXXA	LA3	VLAT	VT3	4	3	[1ih5, 1fqy, 1h6i]
LXXA	LA3	FGXS	FS3	4	1	[1ih5, 1fqy, 1h6i]
LXXA	LA3	FFAS	FS3	1	0	[2b6p, 2c32, 1ymg, 3j41]
LXXA	LA3	FFAS	FS3	2	0	[2b6p, 2c32, 1ymg, 3j41]
LXXA	LA3	FXXF	FF3	2	4	[2b6o, 2b6p, 3m9i, 2c32, 1ymg, 3j41, 1sor]
LXXA	LA3	FXXF	FF3	1	4	[2b6o, 2b6p, 3m9i, 2c32, 1ymg, 3j41, 1sor]
LXXA	LA3	FGXF	FF3	4	0	[2o9d, 2o9e, 2abm, 2o9f, 2o9g, 3llq, 1rc2, 3nka, 3nkc, 3nk5]
LXXA	LA3	FVFF	FF3	2	0	[4nef, 3d9s, 4oj2]
LXXA	LA3	FVFF	FF3	1	0	[3d9s]
LXXA	LA3	FXXF	FF3	2	0	[2b6o, 4nef, 3m9i, 3d9s, 4oj2, 1sor]
LXXA	LA3	IXXL	IL3	4	3	[1fx8, 1ldi, 1ldf, 1lda]
LXXA	LA3	IXXL	IL3	4	1	[1fx8, 1ldi, 1ldf, 1lda]
LXXA	LA3	IXXL	IL3	4	0	[1ih5, 1fqy, 1h6i]
LXXA	LA3	IXXL	IL3	1	4	[1fx8, 1ldi, 1ldf, 1lda]
LXXA	LA3	FXXL	FL3	1	0	[2b6o, 3m9i, 2b6p, 2c32, 1ymg, 3j41, 1sor]
LXXA	LA3	FXXL	FL3	2	0	[2b6o, 3m9i, 2b6p, 2c32, 1ymg, 3j41, 1sor]
LXXA	LA3	TVXT	TT3	2	0	[2b5f]
LXXA	LA3	MAXA	MA3	1	2	[2w2e, 3zoj, 2w1p]
LXXA	LA3	VAGM	VM3	1	2	[2w2e, 3zoj, 2w1p]
LXXA	LA3	HGLL	HL3	4	3	[3gd8, 2d57, 2zz9, 3iyz]
LXXA	LA3	ELII	EI3	4	3	[3gd8, 2d57, 2zz9, 3iyz]
LXXA	LA3	TLFY	TY3	2	0	[2b6o, 3m9i, 1sor]
LXXA	LA3	TLFY	TY3	1	0	[2b6o, 3m9i, 1sor]
LXXA	LA3	FXXT	FT3	2	0	[2b6o, 4nef, 3m9i, 3d9s, 4oj2, 3c02, 1sor]
LXXA	LA3	FXXT	FT3	1	0	[2b6o, 3m9i, 3d9s, 3c02, 1sor]
LXXA	LA3	FXLT	FT3	1	4	[2b6o, 2b6p, 3m9i, 2c32, 1ymg, 3j41, 1sor]
LXXA	LA3	AXGH	AH3	4	4	[1ih5, 1j4n, 1fqy, 1h6i]
LXXA	LA3	TXXF	TF3	1	0	[3d9s]
LXXA	LA3	TXXF	TF3	2	0	[3d9s]
LXXA	LA3	GVAM	GM3	4	1	[1fx8, 1ldi, 1ldf, 1lda]
LXXA	LA3	ASAM	AM3	1	2	[2w1p]
LXXA	LA3	PXXI	PI3	4	4	[2o9d, 2o9e, 2abm, 2o9f, 2o9g, 3llq, 1rc2, 3nka, 3nkc, 3nk5]
LXXA	LA3	PIYV	PV3	4	5	[3ne2]
LXXA	LA3	TLXH	TH3	1	4	[2b6o, 2b6p, 3m9i, 2c32, 1ymg, 3j41, 1sor]
LXXA	LA3	TLXH	TH3	4	4	[2o9d, 2o9e, 2abm, 2o9f, 2o9g, 3llq, 1rc2, 3nk5]
LXXA	LA3	SFGT	ST3	4	0	[2o9d, 2o9e, 2o9f, 2o9g]
LXXA	LA3	SIAT	ST3	4	1	[1ih5, 1fqy, 1h6i]
LXXA	LA3	HLXG	HG3	1	4	[2b6o, 2b6p, 3m9i, 2c32, 1ymg, 3j41, 1sor]
LXXA	LA3	GTFW	GW3	4	0	[2o9d, 2o9e, 2abm, 2o9f, 2o9g, 3llq, 1rc2, 3nka, 3nkc, 3nk5]
LXXA	LA3	CFGT	CT3	4	0	[2abm, 1rc2, 3nka, 3nkc, 3nk5]
LXXA	LA3	WLVF	WF3	4	0	[2o9d, 2o9e, 2abm, 2o9f, 2o9g, 3llq, 1rc2, 3nka, 3nkc, 3nk5]
LXXA	LA3	WGLG	WG3	4	1	[1fx8, 1ldi, 1lda]
LXXA	LA3	PALS	PS3	1	4	[3d9s]
LXXA	LA3	LXXC	LC3	4	3	[1ih5, 1fqy, 1h6i]
LXXA	LA3	LXXC	LC3	1	3	[3d9s]
LXXA	LA3	FAYR	FR3	1	5	[1fx8, 1ldi, 1ldf, 1lda]
LXXA	LA3	VIGP	VP3	4	5	[3ne2]
LXXA	LA3	SXXL	SL3	1	4	[2b6o, 4nef, 2b6p, 3m9i, 3d9s, 2c32, 1ymg, 4oj2, 3j41]
LXXA	LA3	SXXL	SL3	4	4	[1ih5, 1j4n, 1fqy, 2d57, 1h6i, 2zz9, 3iyz]
LXXA	LA3	SXTL	SL3	1	4	[2b6o, 2b6p, 3m9i, 2c32, 1ymg, 3j41, 1sor]
LXXA	LA3	YITV	YV3	2	0	[2b5f]
LXXA	LA3	SSVV	SV3	1	4	[3c02]
LXXA	LA3	TVLM	TM3	4	3	[2w2e, 3zoj, 2w1p]
LXXA	LA3	AYRK	AK3	1	5	[1fx8, 1ldi, 1ldf, 1lda]
LXXA	LA3	RKLI	RI3	1	5	[1fx8, 1ldi, 1ldf, 1lda]
LXXA	LA3	SVVG	SG3	1	4	[3c02]
LXXA	LA3	TLFV	TV3	4	0	[1ih5, 1fqy, 1h6i]
LXXA	LA3	KLSS	KS3	1	4	[3c02]
AXXT	AT3	VXXV	VV3	3	5	[3ne2, 3d9s]
ALAT	AT3	LXXL	LL3	1	4	[2b6o, 2b6p, 3m9i, 2c32, 1ymg, 3j41, 1sor]
AXXT	AT3	LXXL	LL3	3	4	[3d9s]
AXXT	AT3	VXXG	VG3	3	4	[3d9s]
ALAT	AT3	AXXV	AV3	1	5	[2b6o, 2b6p, 3m9i, 2c32, 1ymg, 3j41, 1sor]
AXXT	AT3	GGXI	GI3	3	5	[3ne2]
AXXT	AT3	IXXA	IA3	3	5	[3ne2, 3d9s]
AXXT	AT3	IXXA	IA3	3	2	[2w2e, 3zoj, 2w1p]
AXXT	AT3	GAXA	GA3	3	2	[3ne2]
AXXT	AT3	YVIG	YG3	3	5	[3ne2]
AXXT	AT3	WXXP	WP3	3	5	[2w2e, 3zoj, 2w1p]
AXXT	AT3	PXXG	PG3	3	5	[3ne2, 2w2e, 3d9s, 3zoj, 2w1p]
AXXT	AT3	GXXV	GV3	3	4	[3d9s]
AXXT	AT3	GXXV	GV3	3	5	[3ne2, 3d9s]
AXXT	AT3	LXXI	LI3	3	5	[2w2e, 3zoj, 2w1p]
AXXT	AT3	LXXF	LF3	3	2	[2w2e, 3zoj, 2w1p]
AXXT	AT3	LXXF	LF3	3	0	[3d9s]
AXXT	AT3	LXXV	LV3	3	4	[3d9s]
AXXT	AT3	CIFA	CA3	3	3	[3d9s]
AXXT	AT3	AXXI	AI3	3	3	[3d9s]
AXXT	AT3	AXXI	AI3	3	4	[3d9s]
AXXT	AT3	TXXL	TL3	3	3	[3d9s]
AXXT	AT3	IXXF	IF3	3	0	[3d9s]
AXXT	AT3	AXXA	AA3	3	5	[2w2e, 3zoj, 2w1p]
AXXT	AT3	IIXT	IT3	3	4	[3ne2]
ALAT	AT3	LFGM	LM3	1	4	[2b6o, 2b6p, 3m9i, 2c32, 1ymg, 1sor]
AXXT	AT3	LSVT	LT3	3	4	[3d9s]
AXXT	AT3	GIXT	GT3	3	4	[3ne2]
AXXT	AT3	IXVI	II3	3	5	[3ne2]
AXXT	AT3	ITXI	II3	3	4	[3ne2]
AXXT	AT3	IXXI	II3	3	5	[3ne2]
AXXT	AT3	IXXS	IS3	3	4	[3d9s]
ALAT	AT3	GHLF	GF3	1	4	[2b6o, 2b6p, 3m9i, 2c32, 1ymg, 3j41, 1sor]
AXXT	AT3	FVFF	FF3	3	0	[3d9s]
AXXT	AT3	TXXF	TF3	3	0	[3d9s]
AXXT	AT3	PIYV	PV3	3	5	[3ne2]
ALAT	AT3	HLXG	HG3	1	4	[2b6o, 2b6p, 3m9i, 2c32, 1ymg, 3j41, 1sor]
ALAT	AT3	SXXL	SL3	1	4	[2b6o, 2b6p, 3m9i, 2c32, 1ymg, 3j41]
ALAT	AT3	SXTL	SL3	1	4	[2b6o, 2b6p, 3m9i, 2c32, 1ymg, 3j41, 1sor]
AXXT	AT3	SXXL	SL3	3	4	[3d9s]
ALAT	AT3	FXLT	FT3	1	4	[2b6o, 2b6p, 3m9i, 2c32, 1ymg, 3j41, 1sor]
AXXT	AT3	TLXH	TH3	3	4	[3d9s]
ALAT	AT3	TLXH	TH3	1	4	[2b6o, 2b6p, 3m9i, 2c32, 1ymg, 3j41, 1sor]
AXXT	AT3	PALS	PS3	3	4	[3d9s]
AXXT	AT3	LXXC	LC3	3	3	[3d9s]
AXXT	AT3	LTXQ	LQ3	3	3	[3d9s]
AXXT	AT3	VIGP	VP3	3	5	[3ne2]
LXXL	LL3	TXXQ	TQ3	4	1	[2b6o, 4nef, 2b6p, 3m9i, 2c32, 1ymg, 4oj2, 3j41, 1sor]
LXXL	LL3	TXXQ	TQ3	5	1	[3gd8, 2d57, 2zz9, 3iyz]
LXXL	LL3	TXXQ	TQ3	1	1	[3d9s]
LXXL	LL3	QXXG	QG3	1	2	[3d9s]
LXXL	LL3	QXXG	QG3	4	1	[2b6o, 2b6p, 3m9i, 2c32, 1ymg, 3j41, 1sor]
LXXL	LL3	QXXG	QG3	0	2	[3cn6, 4jc6, 1z98, 4ia4, 3cll, 2b5f, 3cn5]
LXXL	LL3	QXXG	QG3	1	1	[4nef, 3d9s, 4oj2]
LXXL	LL3	VXXV	VV3	5	3	[1fx8, 1ldi, 1ldf, 1lda]
LXXL	LL3	VLCV	VV3	5	3	[1ih5, 1j4n, 1fqy, 1h6i]
LXXL	LL3	VXXV	VV3	4	5	[2b6o, 2b6p, 3m9i, 2c32, 1ymg, 3j41, 1sor]
LXXL	LL3	VXXV	VV3	4	3	[2o9d, 2o9e, 2abm, 2o9f, 2o9g, 1rc2, 3nka, 3nkc, 3nk5]
LXXL	LL3	VXXV	VV3	3	5	[3ne2, 3c02]
LXXL	LL3	VXXV	VV3	2	3	[2o9e, 2abm, 2o9f]
LXXL	LL3	VXXV	VV3	4	2	[3c02]
LXXL	LL3	VXXV	VV3	0	2	[3cn6, 4jc6, 1z98, 4ia4, 3cll, 2b5f, 3cn5]
LXXL	LL3	YXXA	YA3	1	2	[3gd8]
LXXL	LL3	YXTA	YA3	4	1	[2b5f]
LXXL	LL3	VFCQ	VQ3	3	5	[3c02]
LXXL	LL3	VXAQ	VQ3	1	2	[4nef, 3d9s, 4oj2]
LXXL	LL3	IXXV	IV3	0	2	[3cn6, 4jc6, 1z98, 4ia4, 3cll, 2b5f, 3cn5]
LXXL	LL3	ILVV	IV3	4	3	[3c02]
LXXL	LL3	AXLV	AV3	1	2	[3d9s]
LXXL	LL3	AXLV	AV3	4	1	[2b6o, 2b6p, 3m9i, 2c32, 1ymg, 3j41, 1sor]
LXXL	LL3	AXXV	AV3	4	3	[2o9e, 2o9f]
LXXL	LL3	AXXV	AV3	5	5	[1ih5, 1j4n, 1fqy, 1h6i]
LXXL	LL3	AXXV	AV3	1	5	[2b6o, 2b6p, 3m9i, 2c32, 1ymg, 3j41, 1sor]
LXXL	LL3	AXXV	AV3	2	3	[2o9e, 2o9f]
LXXL	LL3	AXXV	AV3	5	1	[3gd8, 2d57, 2zz9, 3iyz]
LXXL	LL3	VXXG	VG3	5	4	[1ih5, 1j4n, 1fqy, 1h6i]
LXXL	LL3	VXXG	VG3	5	0	[3ne2, 2b6o, 2b6p, 4nef, 3m9i, 2c32, 1ymg, 4oj2, 3j41, 1sor]
LXXL	LL3	VXXG	VG3	0	0	[3c02]
LXXL	LL3	VXXG	VG3	4	0	[3c02]
LXXL	LL3	VXXG	VG3	1	0	[2o9d, 2o9e, 2abm, 2o9f, 2o9g, 3llq, 1rc2, 3nka, 3nkc, 3nk5]
LXXL	LL3	GXXI	GI3	3	4	[3c02]
LXXL	LL3	GXXI	GI3	5	0	[3ne2]
LXXL	LL3	GXXI	GI3	1	2	[3d9s]
LXXL	LL3	GGXI	GI3	0	1	[3cn6, 4jc6, 1z98, 4ia4, 3cll, 2b5f, 3cn5]
LXXL	LL3	GAXA	GA3	1	2	[3d9s]
LXXL	LL3	GAXA	GA3	3	2	[3ne2]
LXXL	LL3	GAXA	GA3	3	5	[1fx8, 1ldi, 1ldf, 1lda]
LXXL	LL3	GXXA	GA3	1	4	[3d9s]
LXXL	LL3	GAXA	GA3	5	5	[1ih5, 1fqy, 1h6i]
LXXL	LL3	VXXI	VI3	1	1	[2w2e, 3zoj, 2w1p]
LXXL	LL3	VLCI	VI3	5	3	[2b6o, 2b6p, 4nef, 3m9i, 2c32, 1ymg, 4oj2, 3j41, 1sor]
LXXL	LL3	VXXI	VI3	1	4	[4nef, 3d9s, 4oj2]
LXXL	LL3	VXXI	VI3	3	4	[1fx8, 1ldi, 1ldf, 3c02, 1lda]
LXXL	LL3	EXXL	EL3	4	3	[2o9d, 2o9e, 2abm, 2o9f, 2o9g, 3d9s, 1rc2, 3nka, 3nkc, 3nk5]
LXXL	LL3	VVXL	VL3	2	3	[2o9e, 2abm, 2o9f]
LXXL	LL3	VVXL	VL3	4	3	[2o9d, 2o9e, 2abm, 2o9f, 2o9g, 1rc2, 3nka, 3nkc, 3nk5]
LXXL	LL3	VVXL	VL3	3	4	[3c02]
LXXL	LL3	LVLS	LS3	4	3	[2o9d, 2o9e, 2abm, 2o9f, 2o9g, 1rc2, 3nka, 3nkc, 3nk5]
LXXL	LL3	LAXS	LS3	1	5	[2w2e, 3zoj, 2w1p]
LXXL	LL3	SXXF	SF3	4	1	[2o9d, 2o9e, 2abm, 2o9f, 2o9g, 1rc2, 3nk5]
LXXL	LL3	SXXF	SF3	3	1	[3c02]
LXXL	LL3	SLXF	SF3	4	1	[1ih5, 1j4n, 1fqy, 1h6i]
LXXL	LL3	GXXV	GV3	3	0	[3c02]
LXXL	LL3	GXXV	GV3	3	2	[1fx8, 1ldi, 1ldf, 1lda]
LXXL	LL3	GXXV	GV3	5	4	[1ih5, 1j4n, 1fqy, 1h6i]
LXXL	LL3	GXXV	GV3	4	1	[1fx8, 1ldi, 1ldf, 3c02, 1lda]
LXXL	LL3	GLXV	GV3	4	1	[2o9d, 2o9e, 2abm, 2o9f, 2o9g, 3llq, 1rc2, 3nk5]
LXXL	LL3	GXXV	GV3	0	2	[3cn6, 4jc6, 1z98, 4ia4, 3cll, 2b5f, 3c02, 3cn5]
LXXL	LL3	GXXV	GV3	0	1	[3c02]
LXXL	LL3	GXXV	GV3	2	0	[2o9e, 2o9f]
LXXL	LL3	FXXV	FV3	3	3	[3ne2]
LXXL	LL3	FXXV	FV3	3	0	[2o9e, 2o9f]
LXXL	LL3	FXXV	FV3	0	3	[3cn6, 4jc6, 1z98, 4ia4, 3cll, 2b5f, 3cn5]
LXXL	LL3	FXXV	FV3	5	3	[3ne2]
LXXL	LL3	FXXV	FV3	4	3	[2b5f]
LXXL	LL3	FXXV	FV3	1	0	[2o9d, 2o9e, 2abm, 2o9f, 2o9g, 3llq, 1rc2, 3nka, 3nkc, 3nk5]
LXXL	LL3	IXXA	IA3	5	5	[1ih5, 1fqy, 1h6i]
LXXL	LL3	IXXA	IA3	3	5	[3ne2, 1fx8, 1ldi, 1ldf, 1lda]
LXXL	LL3	IXXA	IA3	4	4	[3d9s]
LXXL	LL3	IXXA	IA3	1	4	[2w2e, 2abm, 3llq, 1rc2, 3nka, 3nkc, 2o9d, 2o9e, 2o9f, 2o9g, 3zoj, 2w1p, 3nk5]
LXXL	LL3	IXXA	IA3	1	2	[3d9s]
LXXL	LL3	WXXW	WW3	3	5	[2o9e, 2o9f]
LXXL	LL3	WXXP	WP3	3	5	[2o9e, 2o9f]
LXXL	LL3	IXXG	IG3	1	4	[2o9d, 2o9e, 2abm, 2o9f, 2o9g, 3llq, 1rc2, 3nka, 3nkc, 3nk5]
LXXL	LL3	LXXI	LI3	1	4	[2o9d, 2o9e, 2abm, 3llq, 1rc2, 3nka, 3nkc, 3nk5]
LXXL	LL3	LXXI	LI3	4	3	[3c02]
LXXL	LL3	LXXI	LI3	0	2	[3cn6, 4jc6, 1z98, 4ia4, 3cll, 2b5f, 3cn5]
LXXL	LL3	LIXI	LI3	3	4	[2o9e, 2o9f]
LXXL	LL3	GXXS	GS3	4	0	[2b6o, 4nef, 2b6p, 3m9i, 3d9s, 2c32, 1ymg, 4oj2, 3j41, 1sor]
LXXL	LL3	GXXS	GS3	1	0	[2abm, 3llq, 1rc2, 3nka, 3nkc, 3nk5]
LXXL	LL3	GXXS	GS3	2	0	[2o9e, 2o9f, 2abm]
LXXL	LL3	YRXL	YL3	3	5	[1fx8, 1ldi, 1ldf, 1lda]
LXXL	LL3	AXXG	AG3	3	5	[1fx8, 1ldi, 1ldf, 1lda]
LXXL	LL3	AXXG	AG3	0	5	[3cn6, 4jc6, 1z98, 4ia4, 3cll, 2b5f, 3cn5]
LXXL	LL3	AXXG	AG3	1	5	[3d9s]
LXXL	LL3	AXXG	AG3	0	2	[3c02]
LXXL	LL3	LXXV	LV3	4	3	[4nef, 1ih5, 1j4n, 3c02, 1fqy, 4oj2, 1h6i]
LXXL	LL3	LXXV	LV3	5	3	[1ih5, 1j4n, 1fqy, 1h6i]
LXXL	LL3	LXXV	LV3	5	0	[2b6o, 2b6p, 3m9i, 2c32, 1ymg, 3j41, 1sor]
LXXL	LL3	LXXF	LF3	4	1	[3c02]
LXXL	LL3	LXXF	LF3	5	0	[2b6o, 2b6p, 4nef, 3m9i, 2c32, 1ymg, 4oj2, 3j41, 1sor]
LXXL	LL3	LXXF	LF3	4	0	[2b6o, 4nef, 2b6p, 3m9i, 3d9s, 2c32, 1ymg, 4oj2, 3j41, 1sor]
LXXL	LL3	LXXF	LF3	1	2	[2w2e, 3zoj, 2w1p]
LXXL	LL3	LXXF	LF3	0	1	[3c02]
LXXL	LL3	LXXF	LF3	0	2	[3c02]
LXXL	LL3	AXXY	AY3	3	2	[3ne2]
LXXL	LL3	AXXY	AY3	3	5	[1fx8, 1ldi, 1ldf, 1lda]
LXXL	LL3	VGXS	VS3	0	2	[3c02]
LXXL	LL3	IAQC	IC3	0	2	[3cn6, 4jc6, 1z98, 4ia4, 3cll, 2b5f, 3cn5]
LXXL	LL3	IXLC	IC3	3	4	[3c02]
LXXL	LL3	IXXQ	IQ3	1	2	[3gd8]
LXXL	LL3	CXXA	CA3	5	3	[1ih5, 1j4n, 1fqy, 1h6i]
LXXL	LL3	CXXA	CA3	0	2	[3cn6, 4jc6, 1z98, 4ia4, 3cll, 2b5f, 3cn5]
LXXL	LL3	CGSA	CA3	1	0	[2abm]
LXXL	LL3	CGSA	CA3	2	0	[2abm]
LXXL	LL3	CIFA	CA3	5	3	[2b6o, 2b6p, 4nef, 3m9i, 2c32, 1ymg, 4oj2, 3j41]
LXXL	LL3	CIFA	CA3	4	3	[2b6o, 4nef, 2b6p, 3m9i, 3d9s, 2c32, 1ymg, 4oj2, 3j41]
LXXL	LL3	IXXT	IT3	4	3	[2b6o, 2b6p, 3m9i, 2c32, 1ymg, 3j41, 1sor]
LXXL	LL3	IXXT	IT3	5	3	[2b6o, 2b6p, 3m9i, 2c32, 1ymg, 3j41]
LXXL	LL3	IPVT	IT3	3	4	[2o9e, 2o9f]
LXXL	LL3	AAES	AS3	1	0	[2o9d, 2o9e, 2o9f, 2o9g]
LXXL	LL3	TXXL	TL3	1	0	[2o9d, 2o9e, 2abm, 2o9f, 2o9g, 3llq, 1rc2, 3nka, 3nkc, 3nk5]
LXXL	LL3	TXXL	TL3	5	3	[3ne2, 1ih5, 1j4n, 1fqy, 1h6i]
LXXL	LL3	TXXL	TL3	4	3	[4nef, 1ih5, 1j4n, 1fqy, 4oj2, 1h6i]
LXXL	LL3	TXXL	TL3	3	3	[3ne2]
LXXL	LL3	TXXL	TL3	0	3	[3cn6, 4jc6, 1z98, 4ia4, 3cll, 2b5f, 3cn5]
LXXL	LL3	AXXI	AI3	1	4	[2w2e, 3llq, 3zoj, 2w1p]
LXXL	LL3	AXXI	AI3	5	0	[1ih5, 1j4n, 1fqy, 1h6i]
LXXL	LL3	LXXE	LE3	2	3	[2o9e, 2abm, 2o9f]
LXXL	LL3	LXXE	LE3	4	3	[2o9e, 2abm, 2o9f, 2o9g, 1rc2, 3nk5]
LXXL	LL3	VLXY	VY3	4	3	[2b5f]
LXXL	LL3	VLXY	VY3	5	5	[1ih5, 1j4n, 1fqy, 1h6i]
LXXL	LL3	VLXY	VY3	0	3	[3cn6, 4jc6, 1z98, 4ia4, 3cll, 2b5f, 3cn5]
LXXL	LL3	IXXF	IF3	3	0	[3ne2]
LXXL	LL3	IXXF	IF3	5	0	[3ne2]
LXXL	LL3	IXXF	IF3	4	3	[3d9s]
LXXL	LL3	LFGM	LM3	1	4	[2b6o, 2b6p, 3m9i, 2c32, 1ymg, 1sor]
LXXL	LL3	GAXC	GC3	0	2	[3cn6, 4jc6, 1z98, 4ia4, 3cll, 2b5f, 3cn5]
LXXL	LL3	GLAC	GC3	1	4	[2o9f, 2o9g]
LXXL	LL3	LXXT	LT3	1	3	[2o9d, 2o9e, 2abm, 3llq, 1rc2, 3nka, 3nkc, 3nk5]
LXXL	LL3	LXXT	LT3	1	4	[2o9f, 2o9g]
LXXL	LL3	LXXT	LT3	4	3	[1fx8, 3d9s, 1ldi, 3nka, 3nkc]
LXXL	LL3	LVXT	LT3	0	3	[3cn6, 4jc6, 1z98, 4ia4, 3cll, 2b5f, 3cn5]
LXXL	LL3	CGVG	CG3	0	2	[3cn6, 4jc6, 1z98, 4ia4, 3cll, 2b5f, 3cn5]
LXXL	LL3	GTST	GT3	0	2	[3c02]
LXXL	LL3	AXXA	AA3	1	5	[2w2e, 3zoj, 2w1p]
LXXL	LL3	AXXA	AA3	1	4	[2o9d, 2o9e, 2o9f, 2o9g, 3llq, 1rc2, 3nka, 3nkc, 3nk5]
LXXL	LL3	EXXG	EG3	1	0	[2o9d, 2o9e, 2o9f, 2o9g]
LXXL	LL3	FXXG	FG3	1	1	[2w2e, 3zoj, 2w1p]
LXXL	LL3	FGXG	FG3	4	1	[1ldf]
LXXL	LL3	FGXG	FG3	5	0	[3ne2]
LXXL	LL3	VQCF	VF3	5	1	[3gd8, 2d57, 2zz9, 3iyz]
LXXL	LL3	VXXF	VF3	3	5	[1fx8, 1ldi, 1ldf, 1lda]
LXXL	LL3	IXXI	II3	1	4	[2o9d, 2o9e, 2abm, 2o9f, 2o9g, 3llq, 1rc2, 3nk5]
LXXL	LL3	IXXI	II3	3	4	[2o9e, 2o9f, 3c02]
LXXL	LL3	ILXS	IS3	0	1	[3c02]
LXXL	LL3	IXXS	IS3	5	4	[1j4n]
LXXL	LL3	MIFV	MV3	4	1	[2b5f]
LXXL	LL3	MIFV	MV3	0	1	[3cn6, 4jc6, 1z98, 4ia4, 3cll, 2b5f, 3cn5]
LXXL	LL3	VYCT	VT3	0	1	[3cn6, 4jc6, 1z98, 4ia4, 3cll, 2b5f, 3cn5]
LXXL	LL3	VYCT	VT3	4	1	[2b5f]
LXXL	LL3	GXXF	GF3	0	1	[3cn6, 4jc6, 1z98, 4ia4, 3cll, 2b5f, 3cn5]
LXXL	LL3	GHLF	GF3	1	4	[2b6o, 2b6p, 3m9i, 2c32, 1ymg, 3j41, 1sor]
LXXL	LL3	FLAY	FY3	1	5	[2w2e, 3zoj, 2w1p]
LXXL	LL3	FXTY	FY3	4	3	[2b6p, 3m9i, 1ymg]
LXXL	LL3	FXTY	FY3	5	3	[2b6p, 3m9i, 1ymg]
LXXL	LL3	FXXI	FI3	4	1	[3c02]
LXXL	LL3	FXXI	FI3	1	4	[2o9e, 3llq]
LXXL	LL3	FXXI	FI3	0	1	[3c02]
LXXL	LL3	FGXS	FS3	5	1	[3gd8, 2d57, 2zz9, 3iyz]
LXXL	LL3	FGXS	FS3	4	1	[1ih5, 1j4n, 1fqy, 1h6i]
LXXL	LL3	FCQF	FF3	3	5	[3c02]
LXXL	LL3	FGXF	FF3	1	0	[2o9d, 2o9e, 2abm, 2o9f, 2o9g, 3llq, 1rc2, 3nka, 3nkc, 3nk5]
LXXL	LL3	IXXL	IL3	4	3	[3c02]
LXXL	LL3	IXXL	IL3	1	4	[2w2e, 3zoj, 2w1p]
LXXL	LL3	IXXL	IL3	4	1	[1fx8, 1ldi, 2b5f, 1ldf, 1lda]
LXXL	LL3	IXXL	IL3	0	1	[3cn6, 4jc6, 1z98, 4ia4, 3cll, 2b5f, 3cn5]
LXXL	LL3	IXXL	IL3	1	0	[4nef, 3d9s, 4oj2]
LXXL	LL3	GGXG	GG3	1	0	[2abm, 3llq, 1rc2, 3nka, 3nkc, 3nk5]
LXXL	LL3	GXAG	GG3	4	1	[2o9e, 2o9f]
LXXL	LL3	GGXG	GG3	2	0	[2abm]
LXXL	LL3	FXXL	FL3	4	3	[2b6o, 4nef, 2b6p, 3m9i, 2c32, 1ymg, 4oj2, 3j41, 1sor]
LXXL	LL3	FGIL	FL3	0	1	[3c02]
LXXL	LL3	TVXT	TT3	4	1	[2o9d, 2o9e, 2abm, 2o9f, 2o9g, 3llq, 1rc2, 3nk5]
LXXL	LL3	EMVI	EI3	5	3	[1fx8, 1ldi, 1ldf, 1lda]
LXXL	LL3	FXXT	FT3	0	2	[3c02]
LXXL	LL3	FXLT	FT3	1	4	[2b6o, 2b6p, 3m9i, 2c32, 1ymg, 3j41, 1sor]
LXXL	LL3	FXLT	FT3	4	1	[2o9d, 2o9e, 2abm, 2o9f, 2o9g, 3llq, 1rc2]
LXXL	LL3	MVIT	MT3	5	3	[1fx8, 1ldi, 1ldf, 1lda]
LXXL	LL3	TXXF	TF3	4	3	[2b6o, 2b6p, 3m9i, 2c32, 1ymg, 3j41, 1sor]
LXXL	LL3	TXXF	TF3	5	3	[2b6o, 2b6p, 3m9i, 2c32, 1ymg, 3j41, 1sor]
LXXL	LL3	AVXM	AM3	5	3	[1fx8, 1ldi, 1ldf, 1lda]
LXXL	LL3	FAVE	FE3	5	3	[1fx8, 1ldi, 1lda]
LXXL	LL3	HLXG	HG3	1	4	[2b6o, 2b6p, 3m9i, 2c32, 1ymg, 3j41, 1sor]
LXXL	LL3	PXXI	PI3	1	4	[2w2e, 2abm, 3llq, 1rc2, 3nka, 3nkc, 2o9d, 2o9e, 2o9f, 2o9g, 3zoj, 2w1p, 3nk5]
LXXL	LL3	SIAT	ST3	5	1	[3gd8, 2d57, 2zz9, 3iyz]
LXXL	LL3	SFGT	ST3	1	0	[2o9d, 2o9e, 2o9f, 2o9g]
LXXL	LL3	SGSA	SA3	2	0	[2o9e, 2o9f]
LXXL	LL3	TLXH	TH3	1	4	[2abm, 3llq, 1rc2, 2c32, 3j41, 2o9d, 2b6o, 2o9e, 2b6p, 3m9i, 2o9f, 3d9s, 2o9g, 1ymg, 1sor, 3nk5]
LXXL	LL3	GTFW	GW3	1	0	[2o9d, 2o9e, 2abm, 2o9f, 2o9g, 3llq, 1rc2, 3nka, 3nkc, 3nk5]
LXXL	LL3	WLVF	WF3	1	0	[2o9d, 2o9e, 2abm, 2o9f, 2o9g, 3llq, 1rc2, 3nka, 3nkc, 3nk5]
LXXL	LL3	CFGT	CT3	1	0	[2abm, 1rc2, 3nka, 3nkc, 3nk5]
LXXL	LL3	FVLC	FC3	5	3	[2b6o, 2b6p, 3m9i, 2c32, 1ymg, 3j41, 1sor]
LXXL	LL3	FGGC	FC3	1	0	[2abm, 3llq, 1rc2, 3nka, 3nkc, 3nk5]
LXXL	LL3	YSIW	YW3	1	5	[2w2e, 3zoj, 2w1p]
LXXL	LL3	AAXC	AC3	1	2	[3gd8]
LXXL	LL3	WGLG	WG3	4	1	[1fx8, 1ldi, 1lda]
LXXL	LL3	SXXL	SL3	1	4	[2b6o, 2b6p, 4nef, 3m9i, 2c32, 1ymg, 4oj2, 3j41]
LXXL	LL3	SXTL	SL3	1	4	[2b6o, 2b6p, 3m9i, 2c32, 1ymg, 3j41, 1sor]
LXXL	LL3	SXXL	SL3	5	4	[1ih5, 1j4n, 1fqy, 1h6i]
LXXL	LL3	SXXL	SL3	2	0	[2o9e, 2o9f]
LXXL	LL3	IATM	IM3	5	1	[3gd8, 2d57, 2zz9, 3iyz]
LXXL	LL3	LXXC	LC3	4	3	[4nef, 1ih5, 1j4n, 2b5f, 1fqy, 4oj2, 1h6i]
LXXL	LL3	LXXC	LC3	0	3	[3cn6, 4jc6, 1z98, 4ia4, 3cll, 2b5f, 3cn5]
LXXL	LL3	LXXC	LC3	5	3	[1ih5, 1j4n, 1fqy, 1h6i]
LXXL	LL3	FAYR	FR3	3	5	[1fx8, 1ldi, 1ldf, 1lda]
LXXL	LL3	LTXQ	LQ3	5	3	[2b6o, 2b6p, 4nef, 3m9i, 2c32, 1ymg, 4oj2, 3j41, 1sor]
LXXL	LL3	LTXQ	LQ3	4	3	[2b6o, 4nef, 2b6p, 3m9i, 3d9s, 2c32, 1ymg, 4oj2, 3j41, 1sor]
LXXL	LL3	GTLQ	GQ3	5	3	[1ih5, 1j4n, 1fqy, 1h6i]
LXXL	LL3	HLIS	HS3	3	4	[2o9e, 2o9f]
LXXL	LL3	ISIP	IP3	3	4	[2o9e, 2o9f]
LXXL	LL3	CFGL	CL3	5	1	[3gd8, 2d57, 2zz9, 3iyz]
LXXL	LL3	MVQC	MC3	5	1	[3gd8, 2d57, 2zz9, 3iyz]
LXXL	LL3	KVSL	KL3	4	1	[1ih5, 1j4n, 1fqy, 1h6i]
LXXL	LL3	WGLA	WA3	4	1	[3c02]
LXXL	LL3	SAXV	SV3	4	3	[2o9e, 2o9f]
LXXL	LL3	SIXV	SV3	3	4	[2o9e, 2o9f]
LXXL	LL3	AYRK	AK3	3	5	[1fx8, 1ldi, 1ldf, 1lda]
LXXL	LL3	FFGP	FP3	5	0	[3ne2]
LXXL	LL3	SVVG	SG3	3	4	[3c02]
LXXL	LL3	TSTV	TV3	0	2	[3c02]
LXXL	LL3	RAAI	RI3	2	0	[2b5f]
LXXL	LL3	RKLI	RI3	3	5	[1fx8, 1ldi, 1ldf, 1lda]
LXXL	LL3	AXAW	AW3	3	5	[3ne2]
LXXL	LL3	AXAW	AW3	4	1	[3nk5]
LXXL	LL3	CQFY	CY3	3	5	[3c02]
LXXL	LL3	VVFC	VC3	3	5	[3c02]
AXXV	AV3	TXXQ	TQ3	5	1	[2b6o, 2b6p, 3m9i, 2c32, 1ymg, 3j41, 1sor]
AXXV	AV3	QXXG	QG3	5	1	[2b6o, 2b6p, 3m9i, 2c32, 1ymg, 3j41, 1sor]
AXVV	AV3	QFIG	QG3	0	2	[3ne2]
AXXV	AV3	YXXA	YA3	3	2	[2o9e, 2o9f]
AXVV	AV3	YXXA	YA3	0	2	[3ne2]
AXLV	AV3	IXXV	IV3	4	1	[3ne2]
AXXV	AV3	VXXV	VV3	3	2	[2o9e, 2o9f]
AXVV	AV3	VXXV	VV3	3	4	[3d9s]
AXXV	AV3	VXXV	VV3	5	5	[2b6o, 2b6p, 3m9i, 2c32, 1ymg, 3j41, 1sor]
AXXV	AV3	VLCV	VV3	5	3	[1ih5, 1j4n, 1fqy, 1h6i]
AXXV	AV3	VXXV	VV3	5	3	[2b6o, 2b6p, 3m9i, 2c32, 1ymg, 1sor]
AXXV	AV3	VMVG	VG3	4	1	[2w2e, 3zoj, 2w1p]
AXXV	AV3	VXXG	VG3	1	3	[2o9d, 2o9e, 2o9f, 2o9g, 1rc2, 3nka, 3nkc, 3nk5]
AXLV	AV3	VXXG	VG3	1	0	[2b6o, 2b6p, 3m9i, 2c32, 1ymg, 3j41, 1sor]
AXXV	AV3	VXLI	VI3	1	3	[3gd8, 2d57, 2zz9, 3iyz]
AXXV	AV3	VXXI	VI3	3	5	[2o9e, 2o9f]
AXVV	AV3	VXXI	VI3	3	5	[3d9s]
AXVV	AV3	VXXI	VI3	0	2	[3ne2, 2evu, 2f2b]
AXLV	AV3	GXXI	GI3	2	5	[1fx8, 1ldi, 1ldf, 1lda]
AXXV	AV3	GXXI	GI3	5	5	[2b6o, 2b6p, 3m9i, 2c32, 1ymg, 1sor]
AXXV	AV3	GXXI	GI3	4	1	[2w2e, 3zoj, 2w1p]
AXXV	AV3	GXXA	GA3	2	4	[1j4n]
AXXV	AV3	EXXL	EL3	5	3	[3c02]
AXXV	AV3	GXXV	GV3	1	3	[3gd8, 2d57, 2zz9, 3iyz]
AXVV	AV3	GXXV	GV3	3	5	[3d9s]
AXXV	AV3	LVIH	LH3	1	3	[2o9d, 2o9e, 2o9f, 2o9g, 1rc2, 3nka, 3nkc, 3nk5]
AXXV	AV3	FXXV	FV3	3	0	[2o9e, 2o9f]
AXXV	AV3	FXXV	FV3	1	0	[2o9d, 2o9e, 2abm, 2o9f, 2o9g, 1rc2, 3nka, 3nkc, 3nk5]
AXXV	AV3	FXXV	FV3	2	0	[2o9d, 2o9e, 2abm, 2o9f, 2o9g, 1rc2, 3nka, 3nkc, 3nk5]
AXLV	AV3	YXXG	YG3	4	1	[3ne2]
AXXV	AV3	YXXG	YG3	5	1	[2b6o, 2b6p, 3m9i, 2c32, 1ymg, 1sor]
AXVV	AV3	YXXG	YG3	0	1	[3ne2]
AXVV	AV3	IXXA	IA3	0	4	[3ne2]
AXXV	AV3	IXXA	IA3	1	5	[2o9d, 2o9e, 2o9f, 2o9g, 1rc2, 3nka, 3nkc, 3nk5]
AXXV	AV3	IXXA	IA3	1	4	[2o9d, 2o9e, 2abm, 2o9f, 2o9g, 1rc2, 3nka, 3nkc, 3nk5]
AXXV	AV3	WXXW	WW3	5	5	[2b6o, 2b6p, 3m9i, 2c32, 1ymg, 1sor]
AXXV	AV3	WXXW	WW3	3	5	[2o9e, 2o9f]
AXVV	AV3	WXXW	WW3	3	5	[3d9s]
AXXV	AV3	WXXP	WP3	3	5	[2o9e, 2o9f]
AXVV	AV3	WXXP	WP3	3	5	[3d9s]
AXXV	AV3	WXXP	WP3	5	5	[2b6o, 2b6p, 3m9i, 2c32, 1ymg, 1sor]
AXXV	AV3	PXXG	PG3	3	5	[2o9e, 2o9f]
AXXV	AV3	PXXG	PG3	1	5	[2o9d, 2o9e, 2abm, 2o9f, 2o9g, 1rc2, 3nka, 3nkc, 3nk5]
AXXV	AV3	PXIG	PG3	5	5	[2b6o, 2b6p, 3m9i, 2c32, 1ymg, 1sor]
AXXV	AV3	LXXI	LI3	1	3	[2o9d, 2o9e, 2abm, 2o9f, 2o9g, 1rc2, 3nka, 3nkc, 3nk5]
AXXV	AV3	LIXI	LI3	3	4	[2o9e, 2o9f]
AXXV	AV3	LXXI	LI3	3	4	[2o9e, 2o9f]
AXXV	AV3	LXXI	LI3	5	4	[3c02]
AXXV	AV3	LXXI	LI3	2	0	[1j4n]
AXXV	AV3	IXXG	IG3	3	5	[2o9e, 2o9f]
AXLV	AV3	IXFG	IG3	2	0	[1fx8, 1ldi, 1ldf, 1lda]
AXXV	AV3	IXXG	IG3	1	4	[2o9d, 2o9e, 2abm, 2o9f, 2o9g, 1rc2, 3nka, 3nkc, 3nk5]
AXXV	AV3	ILXG	IG3	5	3	[3c02]
AXLV	AV3	SLXY	SY3	1	0	[2b6p, 2c32, 1ymg, 3j41]
AXVV	AV3	AXXG	AG3	0	2	[3ne2]
AXXV	AV3	LXXV	LV3	5	3	[1ih5, 1j4n, 1fqy, 1h6i]
AXLV	AV3	LFYV	LV3	1	0	[2b6o, 2b6p, 3m9i, 2c32, 1ymg, 3j41, 1sor]
AXLV	AV3	LXXF	LF3	2	0	[1fx8, 1ldi, 1ldf, 1lda]
AXXV	AV3	LXXF	LF3	2	0	[1j4n, 1fqy, 1h6i]
AXLV	AV3	VXYS	VS3	4	1	[3ne2]
AXXV	AV3	VXXS	VS3	2	0	[1fqy, 1h6i]
AXXV	AV3	CXXA	CA3	5	3	[1ih5, 1j4n, 1fqy, 1h6i]
AXLV	AV3	AXXY	AY3	4	1	[3ne2]
AXXV	AV3	AXXY	AY3	3	2	[2o9e, 2o9f]
AXVV	AV3	IXXQ	IQ3	0	2	[3ne2]
AXXV	AV3	IPVT	IT3	3	4	[2o9e, 2o9f]
AXLV	AV3	TXXL	TL3	2	0	[1fx8, 1ldi, 1ldf, 1lda]
AXXV	AV3	TXXL	TL3	2	0	[2o9d, 2o9e, 2abm, 2o9f, 2o9g, 1rc2, 3nka, 3nkc, 3nk5]
AXXV	AV3	TXXL	TL3	5	3	[1ih5, 1j4n, 1fqy, 3c02, 1h6i]
AXXV	AV3	TXXL	TL3	1	0	[2o9d, 2o9e, 2abm, 2o9f, 2o9g, 1rc2, 3nka, 3nkc, 3nk5]
AXXV	AV3	AAES	AS3	2	0	[2o9d, 2o9e, 2o9f, 2o9g]
AXVV	AV3	AXXI	AI3	0	0	[3ne2]
AXLV	AV3	AXXI	AI3	4	1	[3ne2]
AXLV	AV3	AXXI	AI3	2	0	[3d9s]
AXXV	AV3	LXXE	LE3	1	0	[2o9d, 3gd8, 2o9e, 2o9f, 2o9g, 3nka, 3nkc, 2d57, 3nk5, 2zz9, 3iyz]
AXXV	AV3	LXXE	LE3	2	0	[2o9d, 2o9e, 2o9f, 2o9g, 3nka, 3nkc, 3nk5]
AXXV	AV3	IXXF	IF3	1	3	[3gd8, 2d57, 2zz9, 3iyz]
AXXV	AV3	EXXG	EG3	2	0	[2o9d, 2o9e, 2o9f, 2abm, 2o9g, 1rc2, 3nka, 3nkc, 3nk5]
AXLV	AV3	LFGM	LM3	1	4	[2b6o, 2b6p, 3m9i, 2c32, 1ymg, 1sor]
AXLV	AV3	YVFF	YF3	1	0	[2b6o, 2b6p, 3m9i, 2c32, 1ymg, 3j41, 1sor]
AXXV	AV3	AXXA	AA3	1	4	[2o9d, 2o9e, 2o9f, 2o9g, 1rc2, 3nka, 3nkc, 3nk5]
AXXV	AV3	AXXA	AA3	2	4	[1fqy, 1h6i]
AXXV	AV3	LXXT	LT3	1	3	[3gd8, 2d57, 2zz9, 3iyz]
AXXV	AV3	LXXT	LT3	5	3	[3c02]
AXXV	AV3	LXXT	LT3	2	0	[1ih5, 1j4n, 1fqy, 1h6i]
AXXV	AV3	RXXV	RV3	2	0	[1ih5, 1j4n, 1fqy]
AXLV	AV3	VXAE	VE3	2	0	[3d9s]
AXXV	AV3	VXAE	VE3	2	0	[1ih5, 1j4n, 1fqy, 1h6i]
AXXV	AV3	EFXA	EA3	2	0	[1ih5, 1j4n, 1fqy, 1h6i]
AXLV	AV3	EFXA	EA3	2	0	[3d9s]
AXXV	AV3	FXXM	FM3	2	3	[1j4n]
AXXV	AV3	MIXF	MF3	2	0	[1j4n]
AXXV	AV3	VAXF	VF3	2	0	[1ih5, 1j4n, 1fqy, 1h6i]
AXVV	AV3	VAXF	VF3	0	2	[3ne2]
AXXV	AV3	VXXF	VF3	4	1	[2w2e, 3zoj, 2w1p]
AXVV	AV3	FXXG	FG3	3	5	[3d9s]
AXXV	AV3	IXXI	II3	2	0	[1j4n]
AXXV	AV3	IXXI	II3	3	4	[2o9e, 2o9f]
AXXV	AV3	IFXS	IS3	2	0	[1j4n]
AXXV	AV3	MVGV	MV3	4	1	[2w2e, 3zoj, 2w1p]
AXXV	AV3	VFIT	VT3	4	1	[2w2e, 3zoj, 2w1p]
AXXV	AV3	FXTY	FY3	5	3	[2b6p, 3m9i, 1ymg]
AXXV	AV3	FXTY	FY3	4	1	[2w2e, 3zoj, 2w1p]
AXXV	AV3	FXXI	FI3	1	4	[2o9e]
AXXV	AV3	FXXI	FI3	2	0	[1fqy, 1h6i]
AXLV	AV3	GHLF	GF3	1	4	[2b6o, 2b6p, 3m9i, 2c32, 1ymg, 3j41, 1sor]
AXLV	AV3	FFAS	FS3	1	0	[2b6p, 2c32, 1ymg, 3j41]
AXLV	AV3	IXXL	IL3	4	1	[3ne2]
AXLV	AV3	FXXF	FF3	1	4	[2b6o, 2b6p, 3m9i, 2c32, 1ymg, 3j41, 1sor]
AXXV	AV3	FGXF	FF3	2	0	[2o9d, 2o9e, 2abm, 2o9f, 2o9g, 1rc2, 3nka, 3nkc, 3nk5]
AXLV	AV3	FXXF	FF3	2	0	[3d9s]
AXXV	AV3	FGXF	FF3	1	0	[2o9d, 2o9e, 2abm, 2o9f, 2o9g, 1rc2, 3nka, 3nkc, 3nk5]
AXLV	AV3	FXXT	FT3	2	0	[3d9s]
AXXV	AV3	FXXT	FT3	2	0	[1ih5, 1fqy, 1h6i]
AXLV	AV3	FXXT	FT3	1	0	[2b6o, 3m9i, 1sor]
AXLV	AV3	FXLT	FT3	1	4	[2b6o, 2b6p, 3m9i, 2c32, 1ymg, 3j41, 1sor]
AXLV	AV3	FXXL	FL3	1	0	[2b6o, 3m9i, 2b6p, 2c32, 1ymg, 3j41, 1sor]
AXXV	AV3	FRKL	FL3	1	0	[2o9e]
AXXV	AV3	FNEL	FL3	5	3	[3c02]
AXLV	AV3	TXXF	TF3	2	0	[3d9s]
AXXV	AV3	TXXF	TF3	2	0	[1ih5, 1fqy, 1h6i]
AXXV	AV3	ELII	EI3	1	3	[3gd8, 2d57, 2zz9, 3iyz]
AXXV	AV3	HGLL	HL3	1	3	[3gd8, 2d57, 2zz9, 3iyz]
AXLV	AV3	TLFY	TY3	1	0	[2b6o, 3m9i, 1sor]
AXXV	AV3	FFNE	FE3	5	3	[3c02]
AXLV	AV3	TLXH	TH3	1	4	[2b6o, 2b6p, 3m9i, 2c32, 1ymg, 3j41, 1sor]
AXVV	AV3	PXIV	PV3	0	2	[3ne2]
AXLV	AV3	HLXG	HG3	1	4	[2b6o, 2b6p, 3m9i, 2c32, 1ymg, 3j41, 1sor]
AXXV	AV3	SFGT	ST3	2	0	[2o9d, 2o9e, 2o9f, 2o9g]
AXXV	AV3	GTFW	GW3	2	0	[2o9d, 2o9e, 2abm, 2o9f, 2o9g, 1rc2, 3nka, 3nkc, 3nk5]
AXXV	AV3	GTFW	GW3	1	0	[2o9d, 2o9e, 2abm, 2o9f, 2o9g, 1rc2, 3nka, 3nkc, 3nk5]
AXXV	AV3	PXXI	PI3	1	4	[2o9d, 2o9e, 2abm, 2o9f, 2o9g, 1rc2, 3nka, 3nkc, 3nk5]
AXXV	AV3	PXXI	PI3	2	4	[1j4n, 1fqy, 1h6i]
AXXV	AV3	CFGT	CT3	1	0	[2abm, 1rc2, 3nka, 3nkc, 3nk5]
AXXV	AV3	CFGT	CT3	2	0	[2abm, 1rc2, 3nka, 3nkc, 3nk5]
AXXV	AV3	WLVF	WF3	2	0	[2o9d, 2o9e, 2abm, 2o9f, 2o9g, 1rc2, 3nka, 3nkc, 3nk5]
AXXV	AV3	WLVF	WF3	1	0	[2o9d, 2o9e, 2abm, 2o9f, 2o9g, 1rc2, 3nka, 3nkc, 3nk5]
AXXV	AV3	LXXC	LC3	5	3	[1ih5, 1j4n, 1fqy, 1h6i]
AXXV	AV3	SXXL	SL3	2	4	[1j4n, 1fqy]
AXLV	AV3	SXXL	SL3	1	4	[2b6o, 2b6p, 3m9i, 2c32, 1ymg, 3j41]
AXLV	AV3	SXTL	SL3	1	4	[2b6o, 2b6p, 3m9i, 2c32, 1ymg, 3j41, 1sor]
AXXV	AV3	AAXC	AC3	2	0	[2abm, 1rc2, 3nka, 3nkc, 3nk5]
AXXV	AV3	GTLQ	GQ3	5	3	[1ih5, 1j4n, 1fqy, 1h6i]
AXXV	AV3	SIXV	SV3	3	4	[2o9e, 2o9f]
AXXV	AV3	ISIP	IP3	3	4	[2o9e, 2o9f]
AXXV	AV3	HLIS	HS3	3	4	[2o9e, 2o9f]
AXXV	AV3	RKLA	RA3	1	0	[2o9e]
AXXV	AV3	KLXA	KA3	1	0	[2o9e]
AXXV	AV3	KLXA	KA3	2	0	[2o9e]
AXXV	AV3	TLFV	TV3	2	0	[1ih5, 1fqy, 1h6i]
AXXV	AV3	NELI	NI3	5	3	[3c02]
TXXQ	TQ3	VXXG	VG3	1	0	[2b6o, 4nef, 2b6p, 3m9i, 2c32, 1ymg, 4oj2, 3j41, 1sor]
TXXQ	TQ3	VXLI	VI3	1	3	[3gd8, 2d57, 2zz9, 3iyz]
TXXQ	TQ3	GXXA	GA3	1	4	[1j4n]
TXXQ	TQ3	GXXV	GV3	1	4	[1ih5, 3d9s, 1fqy, 1h6i]
TXXQ	TQ3	GXXV	GV3	1	3	[3gd8, 2d57, 2zz9, 3iyz]
TXXQ	TQ3	LXXI	LI3	1	0	[1j4n]
TXXQ	TQ3	SLXY	SY3	1	0	[2b6p, 2c32, 1ymg, 3j41]
TXXQ	TQ3	LFYV	LV3	1	0	[2b6o, 2b6p, 3m9i, 2c32, 1ymg, 3j41, 1sor]
TXXQ	TQ3	LXXV	LV3	1	4	[3d9s]
TXXQ	TQ3	LXXF	LF3	1	0	[1ih5, 3d9s, 1j4n, 1fqy, 1h6i]
TXXQ	TQ3	VXXS	VS3	1	0	[1ih5, 1fqy, 1h6i]
TXXQ	TQ3	CIFA	CA3	1	3	[3d9s]
TXXQ	TQ3	AXXI	AI3	1	3	[3d9s]
TXXQ	TQ3	AXXI	AI3	1	4	[3d9s]
TXXQ	TQ3	AXXI	AI3	1	0	[3d9s]
TXXQ	TQ3	TXXL	TL3	1	3	[3d9s]
TXXQ	TQ3	LXXE	LE3	1	0	[3gd8, 2d57, 2zz9, 3iyz]
TXXQ	TQ3	IXXF	IF3	1	3	[3gd8, 2d57, 2zz9, 3iyz]
TXXQ	TQ3	IXXF	IF3	1	0	[3d9s]
TXXQ	TQ3	LXXT	LT3	1	0	[1ih5, 1j4n, 1fqy, 1h6i]
TXXQ	TQ3	LSVT	LT3	1	4	[3d9s]
TXXQ	TQ3	LXXT	LT3	1	3	[3gd8, 2d57, 2zz9, 3iyz]
TXXQ	TQ3	YVFF	YF3	1	0	[2b6o, 2b6p, 3m9i, 2c32, 1ymg, 3j41, 1sor]
TXXQ	TQ3	LFGM	LM3	1	4	[2b6o, 2b6p, 3m9i, 2c32, 1ymg, 1sor]
TXXQ	TQ3	AXXA	AA3	1	4	[1ih5, 1fqy, 1h6i]
TXXQ	TQ3	EFXA	EA3	1	0	[1ih5, 3d9s, 1j4n, 1fqy, 1h6i]
TXXQ	TQ3	FXXM	FM3	1	3	[1j4n]
TXXQ	TQ3	MIXF	MF3	1	0	[1j4n]
TXXQ	TQ3	FXXI	FI3	1	0	[1ih5, 1fqy, 1h6i]
TXXQ	TQ3	IXXS	IS3	1	4	[1ih5, 3d9s, 1fqy, 1h6i]
TXXQ	TQ3	IXXS	IS3	1	3	[3d9s]
TXXQ	TQ3	IFXS	IS3	1	0	[1j4n]
TXXQ	TQ3	GHLF	GF3	1	4	[2b6o, 2b6p, 3m9i, 2c32, 1ymg, 3j41, 1sor]
TXXQ	TQ3	FFAS	FS3	1	0	[2b6p, 2c32, 1ymg, 3j41]
TXXQ	TQ3	FVFF	FF3	1	0	[3d9s]
TXXQ	TQ3	FXXF	FF3	1	4	[2b6o, 2b6p, 3m9i, 2c32, 1ymg, 3j41, 1sor]
TXXQ	TQ3	FXXL	FL3	1	0	[2b6o, 3m9i, 2b6p, 2c32, 1ymg, 3j41, 1sor]
TXXQ	TQ3	TXXF	TF3	1	0	[1ih5, 3d9s, 1fqy, 1h6i]
TXXQ	TQ3	ELII	EI3	1	3	[3gd8, 2d57, 2zz9, 3iyz]
TXXQ	TQ3	IXXI	II3	1	0	[1j4n]
TXXQ	TQ3	TLFY	TY3	1	0	[2b6o, 3m9i, 1sor]
TXXQ	TQ3	PXXI	PI3	1	4	[1ih5, 1j4n, 1fqy, 1h6i]
TXXQ	TQ3	TLXH	TH3	1	4	[2b6o, 2b6p, 3m9i, 2c32, 1ymg, 3j41, 1sor]
TXXQ	TQ3	HLXG	HG3	1	4	[2b6o, 2b6p, 3m9i, 2c32, 1ymg, 3j41, 1sor]
TXXQ	TQ3	SXXL	SL3	1	4	[2b6o, 4nef, 2b6p, 3m9i, 3d9s, 1j4n, 2c32, 1ymg, 4oj2, 1fqy, 3j41]
TXXQ	TQ3	SXTL	SL3	1	4	[2b6o, 2b6p, 3m9i, 2c32, 1ymg, 3j41, 1sor]
TXXQ	TQ3	PALS	PS3	1	4	[3d9s]
TXXQ	TQ3	LXXC	LC3	1	3	[3d9s]
TXXQ	TQ3	LTXQ	LQ3	1	3	[3d9s]
TXXQ	TQ3	TLFV	TV3	1	0	[1ih5, 1fqy, 1h6i]
TXXQ	TQ3	FXXT	FT3	1	0	[2b6o, 3m9i, 1ih5, 3d9s, 1fqy, 1sor, 1h6i]
VXXV	VV3	YXXA	YA3	3	2	[2o9e, 2o9f]
VLCV	VV3	VXXG	VG3	3	4	[1ih5, 1j4n, 1fqy, 1h6i]
VXXV	VV3	VXXG	VG3	5	0	[2b6o, 2b6p, 3m9i, 2c32, 1ymg, 3j41, 1sor]
VXXV	VV3	VXXI	VI3	2	4	[3c02]
VXXV	VV3	VXXI	VI3	3	5	[2o9d, 2o9e, 2abm, 2o9f, 2o9g, 1rc2, 3nka, 3nkc, 3nk5]
VXXV	VV3	VXXI	VI3	3	4	[1fx8, 2abm, 1rc2, 3nka, 1ldf, 3nkc, 1lda, 2o9d, 2o9e, 2o9f, 2o9g, 1ldi, 3nk5]
VXXV	VV3	VXLI	VI3	4	3	[3d9s]
VXXV	VV3	VXLI	VI3	5	3	[3d9s]
VLCV	VV3	GAXA	GA3	3	5	[1ih5, 1fqy, 1h6i]
VXXV	VV3	GGXI	GI3	4	1	[4jc6, 3cn6, 1z98, 4ia4, 3cll, 2b5f, 3cn5]
VXXV	VV3	GXXI	GI3	2	4	[3c02]
VXXV	VV3	GGXI	GI3	0	1	[2b5f]
VSQV	VV3	GXXI	GI3	2	5	[1fx8, 1ldi, 1ldf, 1lda]
VXXV	VV3	GGXI	GI3	3	5	[2o9d, 2o9e, 2abm, 2o9f, 2o9g, 1rc2, 3nka, 3nkc, 3nk5]
VXXV	VV3	EXXL	EL3	4	3	[3d9s]
VXXV	VV3	EXXL	EL3	5	3	[2b6o, 2b6p, 3m9i, 3d9s, 2c32, 3c02, 1ymg, 3j41, 1sor]
VXXV	VV3	EXXL	EL3	3	3	[2b6o, 2b6p, 3m9i, 2c32, 1ymg, 3j41, 1sor]
VXXV	VV3	EXXL	EL3	2	3	[2o9d, 2o9e, 2abm, 2o9f, 2o9g, 1rc2, 3nka, 3nkc, 3nk5]
VXXV	VV3	VVXL	VL3	4	3	[3d9s]
VXXV	VV3	VVXL	VL3	5	3	[3d9s]
VXXV	VV3	VVXL	VL3	2	3	[2o9d, 2o9e, 2abm, 2o9f, 2o9g, 1rc2, 3nka, 3nkc, 3nk5]
VXXV	VV3	VVXL	VL3	2	4	[3c02]
VLCV	VV3	GXXV	GV3	3	4	[1ih5, 1j4n, 1fqy, 1h6i]
VXXV	VV3	GXXV	GV3	3	2	[1fx8, 1ldi, 1ldf, 1lda]
VXXV	VV3	GXXV	GV3	3	4	[1z98, 3cn6, 4jc6, 4ia4, 3cll, 2b5f, 3cn5]
VXXV	VV3	GXXV	GV3	3	5	[1fx8, 1ldi, 1ldf, 1lda]
VXXV	VV3	LVLS	LS3	2	3	[2o9d, 2o9e, 2abm, 2o9f, 2o9g, 1rc2, 3nka, 3nkc, 3nk5]
VXXV	VV3	SXXF	SF3	2	1	[2o9d, 2o9e, 2abm, 2o9f, 2o9g, 1rc2, 3nka, 3nkc, 3nk5]
VXXV	VV3	HXAT	HT3	0	4	[2b5f]
VXXV	VV3	IXXA	IA3	3	5	[1fx8, 1ldi, 1ldf, 1lda]
VXXV	VV3	IXXA	IA3	3	4	[1z98, 3cn6, 4jc6, 4ia4, 3cll, 2b5f, 3cn5]
VXXV	VV3	IXXA	IA3	4	1	[4jc6, 3cn6, 1z98, 4ia4, 3cll, 2b5f, 3cn5]
VXXV	VV3	ITVA	IA3	4	0	[4jc6, 3cn6, 1z98, 4ia4, 3cll, 2b5f, 3cn5]
VXXV	VV3	ITVA	IA3	2	0	[4jc6, 1z98, 3cn6, 4ia4, 3cll, 2b5f, 3cn5]
VLCV	VV3	IXXA	IA3	3	5	[1ih5, 1fqy, 1h6i]
VXXV	VV3	WXXW	WW3	3	5	[2o9d, 2o9e, 2abm, 2o9f, 2o9g, 1rc2, 3nka, 3nkc, 3nk5]
VXXV	VV3	FXXV	FV3	3	3	[1z98, 3cn6, 4jc6, 4ia4, 3cll, 2b5f, 3cn5]
VXXV	VV3	FXXV	FV3	3	0	[2o9d, 2o9e, 2abm, 2o9f, 2o9g, 1rc2, 3nka, 3nkc, 3nk5]
VXXV	VV3	WXXP	WP3	3	5	[2o9d, 2o9e, 2abm, 2o9f, 2o9g, 1rc2, 3nka, 3nkc, 3nk5]
VXXV	VV3	PXXG	PG3	3	5	[1fx8, 2abm, 1rc2, 3nka, 1ldf, 3nkc, 1lda, 2o9d, 2o9e, 2o9f, 2o9g, 1ldi, 3nk5]
VXXV	VV3	LIXI	LI3	3	4	[2o9e, 2abm, 2o9f, 2o9g, 1rc2, 3nkc, 3nk5]
VXXV	VV3	LXXI	LI3	0	5	[2b5f]
VXXV	VV3	LXXI	LI3	3	4	[2o9d, 2o9e, 2abm, 2o9f, 1rc2, 3nka, 3nkc, 3nk5]
VXXV	VV3	LXXI	LI3	5	3	[3c02]
VXXV	VV3	LXXI	LI3	5	4	[3c02]
VXXV	VV3	IXXG	IG3	3	5	[2o9d, 2o9e, 2abm, 2o9f, 2o9g, 1rc2, 3nka, 3nkc, 3nk5]
VXXV	VV3	ILXG	IG3	5	3	[3c02]
VXXV	VV3	SLXY	SY3	5	0	[2b6p, 2c32, 1ymg, 3j41]
VXXV	VV3	GXXS	GS3	3	4	[3nka, 3nkc]
VXXV	VV3	AXXG	AG3	0	1	[2b5f]
VXXV	VV3	AXXG	AG3	3	5	[1fx8, 1ldi, 1ldf, 1lda]
VXXV	VV3	AXXG	AG3	4	1	[4jc6, 3cn6, 1z98, 4ia4, 3cll, 2b5f, 3cn5]
VXXV	VV3	LFYV	LV3	5	0	[2b6o, 2b6p, 3m9i, 2c32, 1ymg, 3j41, 1sor]
VXXV	VV3	LXXV	LV3	5	3	[3ne2, 3c02]
VXXV	VV3	LXXV	LV3	5	0	[2b6o, 2b6p, 3m9i, 2c32, 1ymg, 3j41, 1sor]
VXXV	VV3	MLVI	MI3	5	3	[3ne2]
VXXV	VV3	IXLC	IC3	2	4	[3c02]
VXXV	VV3	AXXY	AY3	3	2	[2o9e, 2abm, 2o9f]
VXXV	VV3	AXXY	AY3	3	5	[1z98, 3cn6, 4jc6, 4ia4, 3cll, 2b5f, 3cn5]
VXXV	VV3	IPVT	IT3	3	4	[2o9e, 2o9f]
VXXV	VV3	IXXT	IT3	5	3	[2b6o, 2b6p, 3m9i, 2c32, 1ymg, 3j41, 1sor]
VXXV	VV3	IXXT	IT3	3	3	[2b6o, 2b6p, 3m9i, 2c32, 1ymg, 3j41, 1sor]
VXXV	VV3	AAES	AS3	2	0	[2o9d, 2o9e, 2o9f, 2o9g]
VXXV	VV3	TXXL	TL3	5	3	[3ne2, 3d9s, 2evu, 3c02, 2f2b]
VSQV	VV3	TXXL	TL3	2	0	[1fx8, 1ldi, 1ldf, 1lda]
VXXV	VV3	TXXG	TG3	3	4	[3nka, 3nkc]
VXXV	VV3	LXXE	LE3	2	3	[2o9e, 2abm, 2o9f, 2o9g, 1rc2, 3nka, 3nkc, 3nk5]
VXXV	VV3	LXXE	LE3	2	0	[2o9d, 2o9e, 2o9f, 2o9g, 3nka, 3nkc, 3nk5]
VXXV	VV3	AXXI	AI3	5	3	[3d9s]
VLCV	VV3	AXXI	AI3	3	0	[1ih5, 1j4n, 1fqy, 1h6i]
VLCV	VV3	VLXY	VY3	3	5	[1ih5, 1j4n, 1fqy, 1h6i]
VXXV	VV3	VLXY	VY3	3	3	[1z98, 3cn6, 4jc6, 4ia4, 3cll, 2b5f, 3cn5]
VSQV	VV3	EXXG	EG3	2	0	[1fx8, 1ldi, 1ldf, 1lda]
VXXV	VV3	EXXG	EG3	5	3	[3ne2]
VXXV	VV3	EXXG	EG3	2	0	[2abm, 1rc2, 3nka, 3nkc, 3nk5]
VXXV	VV3	IXXF	IF3	5	3	[3ne2, 3d9s, 2evu, 2f2b]
VSQV	VV3	IXXF	IF3	2	0	[1fx8, 1ldi, 1ldf, 1lda]
VXXV	VV3	TVFS	TS3	4	3	[4jc6, 3cn6, 1z98, 4ia4, 3cll, 2b5f, 3cn5]
VXXV	VV3	YVFF	YF3	5	0	[2b6o, 2b6p, 3m9i, 2c32, 1ymg, 3j41, 1sor]
VXXV	VV3	YTVF	YF3	4	3	[4jc6, 3cn6, 1z98, 4ia4, 3cll, 2b5f, 3cn5]
VXXV	VV3	LVXM	LM3	5	3	[3ne2]
VXXV	VV3	LFGM	LM3	5	4	[2b6o, 2b6p, 3m9i, 2c32, 1ymg, 1sor]
VXXV	VV3	GQAT	GT3	3	3	[2b6o, 3m9i]
VXXV	VV3	LXXT	LT3	5	3	[3d9s, 3c02]
VXXV	VV3	LXXT	LT3	3	3	[2o9d, 2o9e, 2abm, 1rc2, 3nka, 3nkc, 3nk5]
[truncated: 2,988 more rows]
