# Supplementary material for: The observation of evolutionary interaction pattern pairs in membrane proteins
Source: BMC Struct Biol. 2015 Mar 24;15:6. doi: 10.1186/s12900-015-0033-5 (PMC4379700; doi:10.1186/s12900-015-0033-5)
Supplement: Additional file 1 — EIPP data. Includes derived EIPP information from families (PF00230, PF01036) with tab separated values. Can be viewed with a simple text editor. Each line consists of 7 columns: source pattern, source RegEx, destination pattern, destination RegEx, source helix, destination helix, corresponding PDB-Ids. [file 12900_2015_33_MOESM1_ESM.zip › EIPPs/PF00230/PF00230_20_20.csv]

WXFWVVPIVGGIIGGLIYRTLL	WL21	LSALVVELVLSAGFLLVIHGAT	LT21	5	3	[2o9e]
WXFWVVPIVGGIIGGLIYRTLL	WL21	SALVVELVLSAGFLLVIHGATD	SD21	5	3	[2o9e]
GFAGVALAFGLTVLTMAFAVGH	GH21	LAAESFGTFWLVFGGSGSAVLA	LA21	1	0	[2o9e]
GFAGVALAFGLTVLTMAFAVGH	GH21	AAESFGTFWLVFGGSGSAVLAA	AA21	1	0	[2o9e]
GFAGVALAFGLTVLTMAFAVGH	GH21	LSALVVELVLSAGFLLVIHGAT	LT21	1	3	[2o9e]
GFAGVALAFGLTVLTMAFAVGH	GH21	SALVVELVLSAGFLLVIHGATD	SD21	1	3	[2o9e]
GFAGVALAFGLTVLTMAFAVGH	GH21	FRKLAAESFGTFWLVFGGSGSA	FA21	1	0	[2o9e]
GFAGVALAFGLTVLTMAFAVGH	GH21	RKLAAESFGTFWLVFGGSGSAV	RV21	1	0	[2o9e]
GFAGVALAFGLTVLTMAFAVGH	GH21	KLAAESFGTFWLVFGGSGSAVL	KL21	1	0	[2o9e]
FAGVALAFGLTVLTMAFAVGHI	FI21	LAAESFGTFWLVFGGSGSAVLA	LA21	1	0	[2o9e]
FAGVALAFGLTVLTMAFAVGHI	FI21	AAESFGTFWLVFGGSGSAVLAA	AA21	1	0	[2o9e]
FAGVALAFGLTVLTMAFAVGHI	FI21	SALVVELVLSAGFLLVIHGATD	SD21	1	3	[2o9e]
FAGVALAFGLTVLTMAFAVGHI	FI21	LSALVVELVLSAGFLLVIHGAT	LT21	1	3	[2o9e]
FAGVALAFGLTVLTMAFAVGHI	FI21	FRKLAAESFGTFWLVFGGSGSA	FA21	1	0	[2o9e]
FAGVALAFGLTVLTMAFAVGHI	FI21	RKLAAESFGTFWLVFGGSGSAV	RV21	1	0	[2o9e]
FAGVALAFGLTVLTMAFAVGHI	FI21	KLAAESFGTFWLVFGGSGSAVL	KL21	1	0	[2o9e]
AGVALAFGLTVLTMAFAVGHIS	AS21	LAAESFGTFWLVFGGSGSAVLA	LA21	1	0	[2o9e]
AGVALAFGLTVLTMAFAVGHIS	AS21	AAESFGTFWLVFGGSGSAVLAA	AA21	1	0	[2o9e]
AGVALAFGLTVLTMAFAVGHIS	AS21	SALVVELVLSAGFLLVIHGATD	SD21	1	3	[2o9e]
AGVALAFGLTVLTMAFAVGHIS	AS21	LSALVVELVLSAGFLLVIHGAT	LT21	1	3	[2o9e]
AGVALAFGLTVLTMAFAVGHIS	AS21	FRKLAAESFGTFWLVFGGSGSA	FA21	1	0	[2o9e]
AGVALAFGLTVLTMAFAVGHIS	AS21	RKLAAESFGTFWLVFGGSGSAV	RV21	1	0	[2o9e]
AGVALAFGLTVLTMAFAVGHIS	AS21	KLAAESFGTFWLVFGGSGSAVL	KL21	1	0	[2o9e]
LEQLWFFWVVPIVGGIIGGLIY	LY21	LSALVVELVLSAGFLLVIHGAT	LT21	5	3	[2o9e]
LEQLWFFWVVPIVGGIIGGLIY	LY21	SALVVELVLSAGFLLVIHGATD	SD21	5	3	[2o9e]
AKEVVGYVIAQVVGGIVAAALL	AL21	LAAESFGTFWLVFGGSGSAVLA	LA21	2	0	[2o9e]
AKEVVGYVIAQVVGGIVAAALL	AL21	AAESFGTFWLVFGGSGSAVLAA	AA21	2	0	[2o9e]
AKEVVGYVIAQVVGGIVAAALL	AL21	LSALVVELVLSAGFLLVIHGAT	LT21	2	3	[2o9e]
AKEVVGYVIAQVVGGIVAAALL	AL21	SALVVELVLSAGFLLVIHGATD	SD21	2	3	[2o9e]
AKEVVGYVIAQVVGGIVAAALL	AL21	FRKLAAESFGTFWLVFGGSGSA	FA21	2	0	[2o9e]
AKEVVGYVIAQVVGGIVAAALL	AL21	KLAAESFGTFWLVFGGSGSAVL	KL21	2	0	[2o9e]
KEVVGYVIAQVVGGIVAAALLY	KY21	LAAESFGTFWLVFGGSGSAVLA	LA21	2	0	[2o9e]
KEVVGYVIAQVVGGIVAAALLY	KY21	AAESFGTFWLVFGGSGSAVLAA	AA21	2	0	[2o9e]
AKEVVGYVIAQVVGGIVAAALL	AL21	RKLAAESFGTFWLVFGGSGSAV	RV21	2	0	[2o9e]
KEVVGYVIAQVVGGIVAAALLY	KY21	SALVVELVLSAGFLLVIHGATD	SD21	2	3	[2o9e]
KEVVGYVIAQVVGGIVAAALLY	KY21	FRKLAAESFGTFWLVFGGSGSA	FA21	2	0	[2o9e]
KEVVGYVIAQVVGGIVAAALLY	KY21	RKLAAESFGTFWLVFGGSGSAV	RV21	2	0	[2o9e]
KEVVGYVIAQVVGGIVAAALLY	KY21	KLAAESFGTFWLVFGGSGSAVL	KL21	2	0	[2o9e]
EVVGYVIAQVVGGIVAAALLYL	EL21	LAAESFGTFWLVFGGSGSAVLA	LA21	2	0	[2o9e]
EVVGYVIAQVVGGIVAAALLYL	EL21	AAESFGTFWLVFGGSGSAVLAA	AA21	2	0	[2o9e]
KEVVGYVIAQVVGGIVAAALLY	KY21	LSALVVELVLSAGFLLVIHGAT	LT21	2	3	[2o9e]
EVVGYVIAQVVGGIVAAALLYL	EL21	LSALVVELVLSAGFLLVIHGAT	LT21	2	3	[2o9e]
EVVGYVIAQVVGGIVAAALLYL	EL21	SALVVELVLSAGFLLVIHGATD	SD21	2	3	[2o9e]
EVVGYVIAQVVGGIVAAALLYL	EL21	RKLAAESFGTFWLVFGGSGSAV	RV21	2	0	[2o9e]
EVVGYVIAQVVGGIVAAALLYL	EL21	FRKLAAESFGTFWLVFGGSGSA	FA21	2	0	[2o9e]
EVVGYVIAQVVGGIVAAALLYL	EL21	KLAAESFGTFWLVFGGSGSAVL	KL21	2	0	[2o9e]
VVGYVIAQVVGGIVAAALLYLI	VI21	LAAESFGTFWLVFGGSGSAVLA	LA21	2	0	[2o9e, 2o9f]
VVGYVIAQVVGGIVAAALLYLI	VI21	AAESFGTFWLVFGGSGSAVLAA	AA21	2	0	[2o9e, 2o9f]
VVGYVIAQVVGGIVAAALLYLI	VI21	LSALVVELVLSAGFLLVIHGAT	LT21	2	3	[2o9e]
VVGYVIAQVVGGIVAAALLYLI	VI21	FRKLAAESFGTFWLVFGGSGSA	FA21	2	0	[2o9e]
VVGYVIAQVVGGIVAAALLYLI	VI21	RKLAAESFGTFWLVFGGSGSAV	RV21	2	0	[2o9e]
VVGYVIAQVVGGIVAAALLYLI	VI21	KLAAESFGTFWLVFGGSGSAVL	KL21	2	0	[2o9e]
VGYXIAQVVGGIVAAALLYXIA	VA21	AAESFGTFWLVFGGSGSAVLAA	AA21	2	0	[2o9e, 2o9f]
VGYXIAQVVGGIVAAALLYXIA	VA21	LAAESFGTFWLVFGGSGSAVLA	LA21	2	0	[2o9e, 2o9f]
VVGYVIAQVVGGIVAAALLYLI	VI21	SALVVELVLSAGFLLVIHGATD	SD21	2	3	[2o9e]
VGYXIAQVVGGIVAAALLYXIA	VA21	LSALVVELVLSAGFLLVIHGAT	LT21	2	3	[2o9e]
VGYXIAQVVGGIVAAALLYXIA	VA21	SALVVELVLSAGFLLVIHGATD	SD21	2	3	[2o9e]
VGYXIAQVVGGIVAAALLYXIA	VA21	FRKLAAESFGTFWLVFGGSGSA	FA21	2	0	[2o9e]
VGYXIAQVVGGIVAAALLYXIA	VA21	RKLAAESFGTFWLVFGGSGSAV	RV21	2	0	[2o9e]
VGYXIAQVVGGIVAAALLYXIA	VA21	KLAAESFGTFWLVFGGSGSAVL	KL21	2	0	[2o9e]
EQLWFFWVVPIVGGIIGGLIYR	ER21	LSALVVELVLSAGFLLVIHGAT	LT21	5	3	[2o9e]
EQLWFFWVVPIVGGIIGGLIYR	ER21	SALVVELVLSAGFLLVIHGATD	SD21	5	3	[2o9e]
QLWFFWVVPIVGGIIGGLIYRT	QT21	LSALVVELVLSAGFLLVIHGAT	LT21	5	3	[2o9e]
QLWFFWVVPIVGGIIGGLIYRT	QT21	SALVVELVLSAGFLLVIHGATD	SD21	5	3	[2o9e]
LWFFWVVPIVGGIIGGLIYRTL	LL21	LSALVVELVLSAGFLLVIHGAT	LT21	5	3	[2o9e]
LWFFWVVPIVGGIIGGLIYRTL	LL21	SALVVELVLSAGFLLVIHGATD	SD21	5	3	[2o9e]
FFWVVPIVGGIIGGLIYRTLLE	FE21	LSALVVELVLSAGFLLVIHGAT	LT21	5	3	[2o9e]
FFWVVPIVGGIIGGLIYRTLLE	FE21	SALVVELVLSAGFLLVIHGATD	SD21	5	3	[2o9e]
