# Supplementary material for: The observation of evolutionary interaction pattern pairs in membrane proteins
Source: BMC Struct Biol. 2015 Mar 24;15:6. doi: 10.1186/s12900-015-0033-5 (PMC4379700; doi:10.1186/s12900-015-0033-5)
Supplement: Additional file 1 — EIPP data. Includes derived EIPP information from families (PF00230, PF01036) with tab separated values. Can be viewed with a simple text editor. Each line consists of 7 columns: source pattern, source RegEx, destination pattern, destination RegEx, source helix, destination helix, corresponding PDB-Ids. [file 12900_2015_33_MOESM1_ESM.zip › EIPPs/PF00230/PF00230_21_21.csv]

GFAGVALAFGLTVLTMAFAVGHI	GI22	LAAESFGTFWLVFGGSGSAVLAA	LA22	1	0	[2o9e]
GFAGVALAFGLTVLTMAFAVGHI	GI22	RKLAAESFGTFWLVFGGSGSAVL	RL22	1	0	[2o9e]
GFAGVALAFGLTVLTMAFAVGHI	GI22	KLAAESFGTFWLVFGGSGSAVLA	KA22	1	0	[2o9e]
GFAGVALAFGLTVLTMAFAVGHI	GI22	LSALVVELVLSAGFLLVIHGATD	LD22	1	3	[2o9e]
FAGVALAFGLTVLTMAFAVGHIS	FS22	LAAESFGTFWLVFGGSGSAVLAA	LA22	1	0	[2o9e]
FAGVALAFGLTVLTMAFAVGHIS	FS22	LSALVVELVLSAGFLLVIHGATD	LD22	1	3	[2o9e]
FAGVALAFGLTVLTMAFAVGHIS	FS22	FRKLAAESFGTFWLVFGGSGSAV	FV22	1	0	[2o9e]
GFAGVALAFGLTVLTMAFAVGHI	GI22	FRKLAAESFGTFWLVFGGSGSAV	FV22	1	0	[2o9e]
FAGVALAFGLTVLTMAFAVGHIS	FS22	RKLAAESFGTFWLVFGGSGSAVL	RL22	1	0	[2o9e]
FAGVALAFGLTVLTMAFAVGHIS	FS22	KLAAESFGTFWLVFGGSGSAVLA	KA22	1	0	[2o9e]
AKEVVGYVIAQVVGGIVAAALLY	AY22	LAAESFGTFWLVFGGSGSAVLAA	LA22	2	0	[2o9e]
AKEVVGYVIAQVVGGIVAAALLY	AY22	LSALVVELVLSAGFLLVIHGATD	LD22	2	3	[2o9e]
AKEVVGYVIAQVVGGIVAAALLY	AY22	RKLAAESFGTFWLVFGGSGSAVL	RL22	2	0	[2o9e]
AKEVVGYVIAQVVGGIVAAALLY	AY22	KLAAESFGTFWLVFGGSGSAVLA	KA22	2	0	[2o9e]
KEVVGYVIAQVVGGIVAAALLYL	KL22	LAAESFGTFWLVFGGSGSAVLAA	LA22	2	0	[2o9e]
KEVVGYVIAQVVGGIVAAALLYL	KL22	LSALVVELVLSAGFLLVIHGATD	LD22	2	3	[2o9e]
KEVVGYVIAQVVGGIVAAALLYL	KL22	RKLAAESFGTFWLVFGGSGSAVL	RL22	2	0	[2o9e]
KEVVGYVIAQVVGGIVAAALLYL	KL22	FRKLAAESFGTFWLVFGGSGSAV	FV22	2	0	[2o9e]
KEVVGYVIAQVVGGIVAAALLYL	KL22	KLAAESFGTFWLVFGGSGSAVLA	KA22	2	0	[2o9e]
EVVGYVIAQVVGGIVAAALLYLI	EI22	LAAESFGTFWLVFGGSGSAVLAA	LA22	2	0	[2o9e]
AKEVVGYVIAQVVGGIVAAALLY	AY22	FRKLAAESFGTFWLVFGGSGSAV	FV22	2	0	[2o9e]
EVVGYVIAQVVGGIVAAALLYLI	EI22	FRKLAAESFGTFWLVFGGSGSAV	FV22	2	0	[2o9e]
EVVGYVIAQVVGGIVAAALLYLI	EI22	RKLAAESFGTFWLVFGGSGSAVL	RL22	2	0	[2o9e]
EVVGYVIAQVVGGIVAAALLYLI	EI22	KLAAESFGTFWLVFGGSGSAVLA	KA22	2	0	[2o9e]
EVVGYVIAQVVGGIVAAALLYLI	EI22	LSALVVELVLSAGFLLVIHGATD	LD22	2	3	[2o9e]
VVGYXIAQVVGGIVAAALLYXIA	VA22	LAAESFGTFWLVFGGSGSAVLAA	LA22	2	0	[2o9e, 2o9f]
VVGYXIAQVVGGIVAAALLYXIA	VA22	FRKLAAESFGTFWLVFGGSGSAV	FV22	2	0	[2o9e]
VVGYXIAQVVGGIVAAALLYXIA	VA22	RKLAAESFGTFWLVFGGSGSAVL	RL22	2	0	[2o9e]
VVGYXIAQVVGGIVAAALLYXIA	VA22	KLAAESFGTFWLVFGGSGSAVLA	KA22	2	0	[2o9e]
VVGYXIAQVVGGIVAAALLYXIA	VA22	LSALVVELVLSAGFLLVIHGATD	LD22	2	3	[2o9e]
LEQLWFFWVVPIVGGIIGGLIYR	LR22	LSALVVELVLSAGFLLVIHGATD	LD22	5	3	[2o9e]
EQLWFFWVVPIVGGIIGGLIYRT	ET22	LSALVVELVLSAGFLLVIHGATD	LD22	5	3	[2o9e]
QLWFFWVVPIVGGIIGGLIYRTL	QL22	LSALVVELVLSAGFLLVIHGATD	LD22	5	3	[2o9e]
LWFFWVVPIVGGIIGGLIYRTLL	LL22	LSALVVELVLSAGFLLVIHGATD	LD22	5	3	[2o9e]
WFFWVVPIVGGIIGGLIYRTLLE	WE22	LSALVVELVLSAGFLLVIHGATD	LD22	5	3	[2o9e]
