# Supplementary material for: The observation of evolutionary interaction pattern pairs in membrane proteins
Source: BMC Struct Biol. 2015 Mar 24;15:6. doi: 10.1186/s12900-015-0033-5 (PMC4379700; doi:10.1186/s12900-015-0033-5)
Supplement: Additional file 1 — EIPP data. Includes derived EIPP information from families (PF00230, PF01036) with tab separated values. Can be viewed with a simple text editor. Each line consists of 7 columns: source pattern, source RegEx, destination pattern, destination RegEx, source helix, destination helix, corresponding PDB-Ids. [file 12900_2015_33_MOESM1_ESM.zip › EIPPs/PF00230/PF00230_22_22.csv]

GFAGVALAFGLTVLTMAFAVGHIS	GS23	FRKLAAESFGTFWLVFGGSGSAVL	FL23	1	0	[2o9e]
GFAGVALAFGLTVLTMAFAVGHIS	GS23	RKLAAESFGTFWLVFGGSGSAVLA	RA23	1	0	[2o9e]
GFAGVALAFGLTVLTMAFAVGHIS	GS23	KLAAESFGTFWLVFGGSGSAVLAA	KA23	1	0	[2o9e]
AKEVVGYVIAQVVGGIVAAALLYL	AL23	RKLAAESFGTFWLVFGGSGSAVLA	RA23	2	0	[2o9e]
AKEVVGYVIAQVVGGIVAAALLYL	AL23	FRKLAAESFGTFWLVFGGSGSAVL	FL23	2	0	[2o9e]
AKEVVGYVIAQVVGGIVAAALLYL	AL23	KLAAESFGTFWLVFGGSGSAVLAA	KA23	2	0	[2o9e]
KEVVGYVIAQVVGGIVAAALLYLI	KI23	FRKLAAESFGTFWLVFGGSGSAVL	FL23	2	0	[2o9e]
KEVVGYVIAQVVGGIVAAALLYLI	KI23	RKLAAESFGTFWLVFGGSGSAVLA	RA23	2	0	[2o9e]
KEVVGYVIAQVVGGIVAAALLYLI	KI23	KLAAESFGTFWLVFGGSGSAVLAA	KA23	2	0	[2o9e]
EVVGYVIAQVVGGIVAAALLYLIA	EA23	FRKLAAESFGTFWLVFGGSGSAVL	FL23	2	0	[2o9e]
EVVGYVIAQVVGGIVAAALLYLIA	EA23	RKLAAESFGTFWLVFGGSGSAVLA	RA23	2	0	[2o9e]
EVVGYVIAQVVGGIVAAALLYLIA	EA23	KLAAESFGTFWLVFGGSGSAVLAA	KA23	2	0	[2o9e]
