# Supplementary material for: The observation of evolutionary interaction pattern pairs in membrane proteins
Source: BMC Struct Biol. 2015 Mar 24;15:6. doi: 10.1186/s12900-015-0033-5 (PMC4379700; doi:10.1186/s12900-015-0033-5)
Supplement: Additional file 1 — EIPP data. Includes derived EIPP information from families (PF00230, PF01036) with tab separated values. Can be viewed with a simple text editor. Each line consists of 7 columns: source pattern, source RegEx, destination pattern, destination RegEx, source helix, destination helix, corresponding PDB-Ids. [file 12900_2015_33_MOESM1_ESM.zip › EIPPs/PF00230/PF00230_23_23.csv]

AKEVVGYVIAQVVGGIVAAALLYLI	AI24	FRKLAAESFGTFWLVFGGSGSAVLA	FA24	2	0	[2o9e]
AKEVVGYVIAQVVGGIVAAALLYLI	AI24	RKLAAESFGTFWLVFGGSGSAVLAA	RA24	2	0	[2o9e]
KEVVGYVIAQVVGGIVAAALLYLIA	KA24	FRKLAAESFGTFWLVFGGSGSAVLA	FA24	2	0	[2o9e]
KEVVGYVIAQVVGGIVAAALLYLIA	KA24	RKLAAESFGTFWLVFGGSGSAVLAA	RA24	2	0	[2o9e]
