# Supplementary material for: The observation of evolutionary interaction pattern pairs in membrane proteins
Source: BMC Struct Biol. 2015 Mar 24;15:6. doi: 10.1186/s12900-015-0033-5 (PMC4379700; doi:10.1186/s12900-015-0033-5)
Supplement: Additional file 1 — EIPP data. Includes derived EIPP information from families (PF00230, PF01036) with tab separated values. Can be viewed with a simple text editor. Each line consists of 7 columns: source pattern, source RegEx, destination pattern, destination RegEx, source helix, destination helix, corresponding PDB-Ids. [file 12900_2015_33_MOESM1_ESM.zip › EIPPs/PF00230/PF00230_3_3.csv]

QXXGA	QA4	VXAEF	VF4	2	0	[1ih5, 3d9s, 1j4n, 1fqy, 1h6i]
QFIGA	QA4	VVGTF	VF4	2	0	[3ne2]
QXXGA	QA4	FXAXL	FL4	2	0	[3cn6, 3cll, 2c32, 3j41, 3cn5, 4jc6, 1z98, 4ia4, 2b6o, 2b6p, 3m9i, 3d9s, 2b5f, 1ymg, 1sor]
QXAXA	QA4	FSLTL	FL4	1	4	[2b6o, 2b6p, 3m9i, 2c32, 1ymg, 3j41, 1sor]
QXAXA	QA4	AXXXG	AG4	1	0	[1fx8, 1ldi, 1ldf, 1lda]
QFIGA	QA4	AXVVG	AG4	2	0	[3ne2]
QXXGA	QA4	LAXXL	LL4	2	0	[1ih5, 1fqy, 1h6i]
QIAXA	QA4	LXXXL	LL4	1	4	[3d9s]
QXXGA	QA4	LAXIL	LL4	2	0	[1j4n]
QXAXA	QA4	LXXGL	LL4	1	1	[1fx8, 1ldi, 1ldf, 1lda]
QIAXA	QA4	LGHLV	LV4	1	4	[3d9s]
QXXGA	QA4	LGTFV	LV4	2	0	[3c02]
QXXGA	QA4	AEFXA	AA4	2	0	[3cn6, 1j4n, 3cll, 2c32, 1fqy, 3j41, 3cn5, 4jc6, 1z98, 4ia4, 2b6o, 2b6p, 3m9i, 1ih5, 3d9s, 2b5f, 1ymg, 1sor, 1h6i]
QXXGA	QA4	EFFAS	ES4	2	0	[2b6p, 2c32, 1ymg, 3j41]
QFIGA	QA4	VXXXI	VI4	2	0	[3ne2]
QXXGA	QA4	LFYVF	LF4	2	0	[2b6o, 2b6p, 3m9i, 2c32, 1ymg, 3j41, 1sor]
QXAXA	QA4	LLIFF	LF4	1	0	[1fx8, 1ldi, 1ldf, 1lda]
QXXGA	QA4	LXXVF	LF4	2	0	[3d9s]
QXAXA	QA4	LGHLF	LF4	1	4	[2b6o, 2b6p, 3m9i, 2c32, 1ymg, 3j41, 1sor]
QXXGA	QA4	FLXXI	FI4	2	3	[1j4n]
QXXGA	QA4	VXXGL	VL4	2	0	[3d9s]
QXXGA	QA4	VAEFL	VL4	2	0	[1ih5, 1j4n, 1fqy, 1h6i]
QXXGA	QA4	VLMFL	VL4	2	0	[3c02]
QXAXA	QA4	LTLXH	LH4	1	4	[2b6o, 2b6p, 3m9i, 2c32, 1ymg, 3j41, 1sor]
QXAXA	QA4	GXXXL	GL4	1	3	[1fx8, 1ldi, 1ldf, 1lda]
QFIGA	QA4	GTXXL	GL4	2	0	[3ne2]
QXXGA	QA4	GTXXL	GL4	2	0	[3c02]
QXXGA	QA4	IXEFL	IL4	2	0	[3c02]
QXXGA	QA4	IXXXL	IL4	2	2	[4jc6, 1z98, 3cn6, 4ia4, 3cll, 2b5f, 3cn5]
QXAXA	QA4	IXEFL	IL4	1	0	[1fx8, 1ldi, 1ldf, 1lda]
QXAXA	QA4	GXXXG	GG4	1	5	[2b6o, 2b6p, 3m9i, 2c32, 1ymg, 3j41, 1sor]
QIAXA	QA4	GXLXG	GG4	1	4	[3d9s]
QXXGA	QA4	GXFXG	GG4	2	0	[3c02]
QXXGA	QA4	AXLFY	AY4	2	0	[2b6o, 2b6p, 3m9i, 2c32, 1ymg, 3j41, 1sor]
QXXGA	QA4	AAIAE	AE4	2	0	[2b5f]
QXXGA	QA4	AXXAE	AE4	2	0	[1ih5, 1j4n, 1fqy]
QXXGA	QA4	AIXAE	AE4	2	0	[2b6p, 1ymg]
QXXGA	QA4	LFLYI	LI4	2	0	[4jc6, 1z98, 3cn6, 4ia4, 3cll, 2b5f, 3cn5]
QXXGA	QA4	LAXLI	LI4	2	0	[3d9s]
QXXGA	QA4	LFXXI	LI4	2	0	[1ih5, 1j4n, 1fqy, 1h6i]
QFIGA	QA4	IXVFF	IF4	2	0	[3ne2]
QXXGA	QA4	IXVFF	IF4	2	0	[3d9s]
QXXGA	QA4	ILFIF	IF4	2	0	[1j4n]
QXXGA	QA4	IXAEF	IF4	2	0	[3m9i, 2b6p, 2c32, 1ymg]
QFIGA	QA4	TAEVV	TV4	2	0	[3ne2]
QXXGA	QA4	TLFYV	TV4	2	0	[2b6o, 3m9i, 1sor]
QFIGA	QA4	TFXLV	TV4	2	0	[3ne2]
QXXGA	QA4	TXXFV	TV4	2	0	[1ih5, 3d9s, 1fqy, 1h6i]
QXXGA	QA4	EFLAM	EM4	2	0	[1j4n]
QXXGA	QA4	RAXXA	RA4	2	0	[1ih5, 1j4n, 1fqy]
QXXGA	QA4	RAIXA	RA4	2	0	[2b6p, 1ymg]
QXXGA	QA4	RAAIA	RA4	2	0	[2b5f]
QXXGA	QA4	MILFI	MI4	2	0	[1j4n]
QIAXA	QA4	FGXGS	FS4	1	0	[3d9s]
QXXGA	QA4	AXXXF	AF4	2	0	[4jc6, 1z98, 3cn6, 4ia4, 1ih5, 3d9s, 3cll, 2b5f, 1fqy, 1h6i, 3cn5]
QXXGA	QA4	AIAEF	AF4	2	0	[4jc6, 1z98, 3cn6, 4ia4, 3cll, 2b5f, 3cn5]
QXXGA	QA4	AMILF	AF4	2	0	[1j4n]
QXXGA	QA4	FVFFG	FG4	2	0	[3d9s]
QXAXA	QA4	FLGXG	FG4	1	0	[1fx8, 1ldi, 1ldf, 1lda]
QXXGA	QA4	FXGTF	FF4	2	0	[3c02]
QXXGA	QA4	FAEFF	FF4	2	0	[2b6o, 3m9i, 1sor]
QXXGA	QA4	FYVFF	FF4	2	0	[2b6o, 2b6p, 3m9i, 2c32, 1ymg, 3j41, 1sor]
QFIGA	QA4	FXLVF	FF4	2	0	[3ne2]
QXXGA	QA4	FAXLF	FF4	2	0	[2b6o, 3m9i, 2b6p, 2c32, 1ymg, 3j41, 1sor]
QXXGA	QA4	FVLMF	FF4	2	0	[3c02]
QFIGA	QA4	EXXGT	ET4	2	0	[3ne2]
QXXGA	QA4	EFXXT	ET4	2	0	[3cn6, 3cll, 3c02, 1fqy, 3cn5, 4jc6, 1z98, 4ia4, 2b6o, 3m9i, 1ih5, 3d9s, 2b5f, 1sor, 1h6i]
QXAXA	QA4	EFXXT	ET4	1	0	[1fx8, 1ldi, 1ldf, 1lda]
QIAXA	QA4	GLSVT	GT4	1	4	[3d9s]
QFIGA	QA4	FTAEV	FV4	2	0	[3ne2]
QXAXA	QA4	CIAEF	CF4	1	0	[1fx8, 1ldi, 1ldf, 1lda]
QXXGA	QA4	CAEFF	CF4	2	0	[2b6p, 2c32, 1ymg, 3j41]
QXXGA	QA4	SLFYV	SV4	2	0	[2b6p, 2c32, 1ymg, 3j41]
QXXGA	QA4	YVFFG	YG4	2	0	[2b6o, 2b6p, 3m9i, 2c32, 1ymg, 3j41, 1sor]
QXAXA	QA4	GLGAS	GS4	1	0	[2b6o, 2b6p, 3m9i]
QXXGA	QA4	TFXLM	TM4	2	0	[3c02]
QIAXA	QA4	SXXXG	SG4	1	4	[3d9s]
QXAXA	QA4	SXTLG	SG4	1	4	[2b6o, 2b6p, 3m9i, 2c32, 1ymg, 3j41, 1sor]
QXXGA	QA4	IAEFI	II4	2	0	[4jc6, 1z98, 3cn6, 4ia4, 3cll, 2b5f, 3cn5]
QXAXA	QA4	TGLLI	TI4	1	0	[1fx8, 1ldi, 1ldf, 1lda]
QIAXA	QA4	HLXXI	HI4	1	4	[3d9s]
QXAXA	QA4	TLXXL	TL4	1	4	[2b6o, 2b6p, 3m9i, 2c32, 1ymg, 3j41, 1sor]
QXXGA	QA4	TXLFL	TL4	2	0	[4jc6, 1z98, 3cn6, 4ia4, 3cll, 2b5f, 3cn5]
QIAXA	QA4	TLXXL	TL4	1	4	[3d9s]
QXAXA	QA4	HLFGM	HM4	1	4	[2b6o, 2b6p, 3m9i, 2c32, 1ymg, 1sor]
QXAXA	QA4	GLLIF	GF4	1	0	[1fx8, 1ldi, 1ldf, 1lda]
QXXGA	QA4	LLFLY	LY4	2	0	[4jc6, 1z98, 3cn6, 4ia4, 3cll, 2b5f, 3cn5]
QXXGA	QA4	FLATT	FT4	2	0	[1ih5, 1fqy, 1h6i]
QXXGA	QA4	TLFVF	TF4	2	0	[1ih5, 1fqy, 1h6i]
QIAXA	QA4	VXXGH	VH4	1	4	[3d9s]
VXXAF	VF4	FSVAL	FL4	1	4	[1j4n]
VXXAF	VF4	FSLTL	FL4	1	4	[2b6o, 2b6p, 3m9i, 2c32, 1ymg, 3j41, 1sor]
VLCIF	VF4	FSLTL	FL4	3	4	[2b6o, 2b6p, 3m9i, 2c32, 1ymg, 3j41, 1sor]
VXXAF	VF4	AXXXG	AG4	1	0	[1fx8, 1ldi, 1ldf, 1lda]
VXAEF	VF4	AQXXG	AG4	0	2	[1ih5, 3d9s, 1j4n, 1fqy, 1h6i]
VXAEF	VF4	AQXXG	AG4	0	1	[3d9s, 1j4n, 1fqy, 1h6i]
VLCIF	VF4	AXAXG	AG4	3	4	[2b6o, 2b6p, 3m9i, 2c32, 1ymg, 3j41, 1sor]
VVGTF	VF4	AXXXG	AG4	0	2	[3ne2]
VXXAF	VF4	AXXXA	AA4	1	1	[2o9d, 2o9e, 2abm, 2o9f, 2o9g, 3llq, 1rc2, 3nka]
VXXAF	VF4	GXGSA	GA4	1	0	[2o9e, 2abm, 2o9f]
VXXAF	VF4	GHLXA	GA4	1	4	[1ih5, 1j4n, 1fqy, 1h6i]
VYTVF	VF4	LVYCT	LT4	3	1	[1z98, 3cn6, 4jc6, 4ia4, 3cll, 2b5f, 3cn5]
VYTVF	VF4	AAYHQ	AQ4	3	5	[2b5f]
VLCIF	VF4	LGXLL	LL4	3	5	[2b6o, 2b6p, 3m9i, 4nef, 2c32, 1ymg, 4oj2, 3j41, 1sor]
VXXAF	VF4	LGXLL	LL4	1	4	[1ih5, 1j4n, 1fqy, 1h6i]
VXXAF	VF4	LXXXL	LL4	1	4	[1ih5, 1fqy, 1h6i]
VXAEF	VF4	LXXAL	LL4	0	1	[3d9s]
VLCIF	VF4	LYDFL	LL4	3	5	[2b6p, 1ymg]
VXXAF	VF4	LAXXL	LL4	1	4	[2o9d, 2o9e, 2abm, 2o9f, 2o9g, 3llq, 1rc2, 3nka]
VXXAF	VF4	LXXGL	LL4	1	1	[1fx8, 1ldi, 1ldf, 1lda]
VFCQF	VF4	LXVIL	LL4	5	3	[3c02]
VFCQF	VF4	LTGIL	LL4	5	3	[3c02]
VYTVF	VF4	TALGA	TA4	3	3	[1z98, 3cn6, 4jc6, 4ia4, 3cll, 2b5f, 3cn5]
VLCIF	VF4	VIGAG	VG4	3	5	[2b6o, 2b6p, 3m9i, 2c32, 1ymg, 3j41, 1sor]
VFCQF	VF4	LVILV	LV4	5	3	[3c02]
VVGTF	VF4	YXXAQ	YQ4	0	2	[3ne2]
VXAEF	VF4	YXXAQ	YQ4	0	2	[1ih5, 4nef, 3d9s, 1j4n, 1fqy, 4oj2, 1h6i]
VVGTF	VF4	VPYIV	VV4	0	2	[3ne2]
VXXAF	VF4	AXGXL	AL4	1	4	[1ih5, 1j4n, 1fqy, 1h6i]
VXXAF	VF4	IFFGV	IV4	1	0	[1fx8, 1ldi, 1ldf, 1lda]
VYTVF	VF4	IFVLV	IV4	3	1	[1z98, 3cn6, 4jc6, 4ia4, 3cll, 2b5f, 3cn5]
VXXAF	VF4	ISIPV	IV4	1	4	[2o9e, 2o9f]
VFCQF	VF4	ILLLV	IV4	5	3	[3c02]
VYTVF	VF4	IGXXV	IV4	3	4	[1z98, 3cn6, 4jc6, 4ia4, 3cll, 2b5f, 3cn5]
VXAEF	VF4	IAQXV	IV4	0	2	[1ih5, 1j4n, 1fqy, 1h6i]
VVGTF	VF4	VAQFI	VI4	0	2	[3ne2]
VXXAF	VF4	VFISI	VI4	1	0	[1ih5, 1fqy, 1h6i]
VLCIF	VF4	LTLXH	LH4	3	4	[2b6o, 2b6p, 3m9i, 2c32, 1ymg, 3j41, 1sor]
VXXAF	VF4	LTLXH	LH4	1	4	[2o9d, 2b6o, 2o9e, 2b6p, 3m9i, 2abm, 3llq, 1rc2, 2c32, 1ymg, 3j41, 1sor]
VXXAF	VF4	LXFFG	LG4	1	0	[1fx8, 1ldi, 1ldf, 1lda]
VXXAF	VF4	LXXXG	LG4	1	0	[2o9d, 2o9e, 2abm, 2o9f, 2o9g, 3llq, 1rc2, 3nka]
VXAEF	VF4	VGAXA	VA4	0	2	[3d9s]
VXAEF	VF4	VXAXL	VL4	0	2	[4nef, 3d9s, 4oj2]
VVGTF	VF4	VIYSL	VL4	0	1	[3ne2]
VLCIF	VF4	VGFSL	VL4	3	4	[2b6o, 2b6p, 3m9i, 2c32, 1ymg, 3j41, 1sor]
VVGTF	VF4	PYXXA	PA4	0	2	[3ne2]
VYTVF	VF4	PIGFA	PA4	3	4	[1z98, 3cn6, 4jc6, 4ia4, 3cll, 2b5f, 3cn5]
VVGTF	VF4	AXXGS	AS4	0	2	[3ne2]
VVGTF	VF4	AVXYS	AS4	0	1	[3ne2]
VLCIF	VF4	AXXGS	AS4	3	5	[2b6o, 2b6p, 3m9i, 2c32, 1ymg, 3j41, 1sor]
VLCIF	VF4	AXGXS	AS4	3	4	[2b6o, 2b6p, 3m9i, 2c32, 1ymg, 3j41, 1sor]
VXXAF	VF4	LGHLF	LF4	1	4	[2b6o, 2b6p, 3m9i, 2c32, 1ymg, 3j41, 1sor]
VYTVF	VF4	LXXGF	LF4	3	4	[1z98, 3cn6, 4jc6, 4ia4, 3cll, 2b5f, 3cn5]
VLCIF	VF4	LGHLF	LF4	3	4	[2b6o, 2b6p, 3m9i, 2c32, 1ymg, 3j41, 1sor]
VXXAF	VF4	LLIFF	LF4	1	0	[1fx8, 1ldi, 1ldf, 1lda]
VLCIF	VF4	LXYDF	LF4	3	5	[2b6p, 1ymg]
VLCIF	VF4	LXXGF	LF4	3	4	[2b6o, 2b6p, 3m9i, 2c32, 1ymg, 3j41, 1sor]
VLCIF	VF4	GSLLY	GY4	3	5	[2b6o, 2b6p, 3m9i, 4nef, 2c32, 1ymg, 4oj2, 3j41, 1sor]
VLCIF	VF4	SLLYD	SD4	3	5	[2b6p, 3m9i, 1ymg]
VLCIF	VF4	YDFXL	YL4	3	5	[2b6p, 1ymg]
VFCQF	VF4	GXXXL	GL4	5	4	[3c02]
VXXAF	VF4	GXAXL	GL4	1	2	[2o9e, 2o9f]
VLCIF	VF4	GLGSL	GL4	3	5	[2b6o, 2b6p, 3m9i, 2c32, 1ymg, 3j41, 1sor]
VXXAF	VF4	GXXXL	GL4	1	3	[1fx8, 1ldi, 1ldf, 1lda]
VYTVF	VF4	AVXMV	AV4	3	4	[1z98, 3cn6, 4jc6, 4ia4, 3cll, 2b5f, 3cn5]
VXAEF	VF4	AAXXV	AV4	0	2	[3d9s]
VVGTF	VF4	AAXXY	AY4	0	1	[3ne2]
VXAEF	VF4	MYIIA	MA4	0	2	[1ih5, 1j4n, 1fqy, 1h6i]
VXXAF	VF4	IGLAC	IC4	1	4	[2o9f, 2o9g]
VXAEF	VF4	IXAQC	IC4	0	2	[1ih5, 1j4n, 1fqy, 1h6i]
VXAEF	VF4	GAIXG	GG4	0	2	[3d9s]
VLCIF	VF4	GXXXG	GG4	3	5	[2b6o, 2b6p, 3m9i, 2c32, 1ymg, 3j41, 1sor]
VVGTF	VF4	GAXXG	GG4	0	5	[3ne2]
VLCIF	VF4	GAXXG	GG4	3	5	[2b6o, 2b6p, 3m9i, 2c32, 1ymg, 3j41, 1sor]
VYTVF	VF4	GXXXG	GG4	3	2	[2b5f]
VXXAF	VF4	GXXXG	GG4	1	5	[2b6o, 2b6p, 3m9i, 2c32, 1ymg, 3j41, 1sor]
VXAEF	VF4	CXGAI	CI4	0	2	[1ih5, 1j4n, 1fqy, 1h6i]
VXXAF	VF4	IGXXL	IL4	1	4	[2o9d, 2o9e, 2abm, 3llq, 1rc2, 3nka]
VLCIF	VF4	IGXXL	IL4	3	5	[2b6o, 2b6p, 3m9i, 2c32, 1ymg, 3j41, 1sor]
VVGTF	VF4	IGXXL	IL4	0	5	[3ne2]
VXXAF	VF4	IXEFL	IL4	1	0	[1fx8, 1ldi, 1ldf, 1lda]
VXAEF	VF4	LMYII	LI4	0	2	[1ih5, 1fqy, 1h6i]
VXXAF	VF4	LXXLI	LI4	1	4	[2o9d, 2o9e, 2abm, 2o9f, 2o9g, 3llq, 1rc2]
VFCQF	VF4	LXXVI	LI4	5	3	[3c02]
VXAEF	VF4	LVGAI	LI4	0	5	[4nef, 3d9s, 4oj2]
VYTVF	VF4	FVLVY	FY4	3	3	[1z98, 3cn6, 4jc6, 4ia4, 3cll, 2b5f, 3cn5]
VVGTF	VF4	IVAQF	IF4	0	2	[3ne2]
VXXAF	VF4	EFXXT	ET4	1	0	[1fx8, 1ldi, 1ldf, 1lda]
VYTVF	VF4	ALGAE	AE4	3	3	[1z98, 3cn6, 4jc6, 4ia4, 3cll, 2b5f, 3cn5]
VYTVF	VF4	MIFVL	ML4	3	1	[1z98, 3cn6, 4jc6, 4ia4, 3cll, 2b5f, 3cn5]
VXXAF	VF4	FXXIS	FS4	1	0	[1ih5, 1fqy, 1h6i]
VXXAF	VF4	ISIGS	IS4	1	0	[1ih5, 1j4n, 1fqy, 1h6i]
VXXAF	VF4	IXLIS	IS4	1	4	[2o9d, 2o9e, 2abm, 2o9f, 2o9g, 3llq, 1rc2]
VXXAF	VF4	SIGSA	SA4	1	0	[1ih5, 1j4n, 1fqy, 1h6i]
VXXAF	VF4	SXXLA	SA4	1	0	[2o9e, 2o9f]
VXXAF	VF4	FIXIG	FG4	1	0	[1ih5, 1j4n, 1fqy, 1h6i]
VXXAF	VF4	FGGXG	FG4	1	0	[2o9d, 2o9e, 2abm, 2o9f, 2o9g, 3llq, 1rc2, 3nka]
VXXAF	VF4	FFGXG	FG4	1	0	[1fx8, 1ldi, 1ldf, 1lda]
VXXAF	VF4	FLGXG	FG4	1	0	[1fx8, 1ldi, 1ldf, 1lda]
VFCQF	VF4	ILTGI	II4	5	3	[3c02]
VXAEF	VF4	IMYII	II4	0	2	[1j4n]
VVGTF	VF4	IAAXI	II4	0	1	[3ne2]
VXXAF	VF4	IFISI	II4	1	0	[1j4n]
VXXAF	VF4	FXLVF	FF4	1	0	[2o9d, 2o9e, 2abm, 2o9f, 2o9g, 3llq, 1rc2, 3nka]
VXXAF	VF4	SXXXG	SG4	1	4	[1ih5, 1j4n, 1fqy, 1h6i]
VLCIF	VF4	SXTLG	SG4	3	4	[2b6o, 2b6p, 3m9i, 2c32, 1ymg, 3j41, 1sor]
VXXAF	VF4	SXTLG	SG4	1	4	[2b6o, 2b6p, 3m9i, 2c32, 1ymg, 3j41, 1sor]
VYTVF	VF4	VAAAY	VY4	3	5	[1z98, 3cn6, 4jc6, 4ia4, 3cll, 2b5f, 3cn5]
VXXAF	VF4	CIAEF	CF4	1	0	[1fx8, 1ldi, 1ldf, 1lda]
VXXAF	VF4	SGSAV	SV4	1	0	[2o9e, 2o9f]
VLCIF	VF4	GFSLT	GT4	3	4	[2b6o, 2b6p, 3m9i, 2c32, 1ymg, 3j41, 1sor]
VXXAF	VF4	GLAXT	GT4	1	4	[2o9d, 2o9e, 2o9f, 2abm, 2o9g, 3llq, 1rc2, 3nka]
VXXAF	VF4	GGXGS	GS4	1	0	[2o9d, 2o9e, 2o9f, 2abm, 2o9g, 3llq, 1rc2, 3nka]
VXXAF	VF4	GLGAS	GS4	1	0	[2b6o, 2b6p, 3m9i]
VVGTF	VF4	IYXLG	IG4	0	1	[3ne2]
VXXAF	VF4	VFGGS	VS4	1	0	[2o9d, 2o9e, 2o9f, 2o9g]
VYTVF	VF4	FAVXM	FM4	3	4	[1z98, 3cn6, 4jc6, 4ia4, 3cll, 2b5f, 3cn5]
VXXAF	VF4	PXXIG	PG4	1	4	[2o9d, 2o9e, 2abm, 2o9f, 2o9g, 3llq, 1rc2, 3nka]
VYTVF	VF4	PXXIG	PG4	3	4	[1z98, 3cn6, 4jc6, 4ia4, 3cll, 2b5f, 3cn5]
VXXAF	VF4	TGLLI	TI4	1	0	[1fx8, 1ldi, 1ldf, 1lda]
VXXAF	VF4	HLXXI	HI4	1	4	[1ih5, 1j4n, 1fqy, 1h6i]
VXXAF	VF4	HLIXI	HI4	1	4	[2o9e, 2abm, 2o9f, 2o9g, 3llq, 1rc2]
VLCIF	VF4	TLXXL	TL4	3	4	[2b6o, 2b6p, 3m9i, 2c32, 1ymg, 3j41, 1sor]
VFCQF	VF4	TGILL	TL4	5	3	[3c02]
VXXAF	VF4	TLXXL	TL4	1	4	[2abm, 3llq, 1rc2, 2c32, 3j41, 2o9d, 2b6o, 2o9e, 2b6p, 3m9i, 2o9f, 2o9g, 1ymg, 1sor]
VYTVF	VF4	VFMVH	VH4	3	4	[1z98, 3cn6, 4jc6, 4ia4, 3cll, 2b5f, 3cn5]
VXXAF	VF4	VXXGH	VH4	1	4	[1ih5, 1j4n, 1fqy, 1h6i]
VXXAF	VF4	GLLIF	GF4	1	0	[1fx8, 1ldi, 1ldf, 1lda]
VYTVF	VF4	GXAVF	GF4	3	4	[1z98, 3cn6, 4jc6, 4ia4, 3cll, 2b5f, 3cn5]
VXXAF	VF4	HLFGM	HM4	1	4	[2b6o, 2b6p, 3m9i, 2c32, 1ymg, 1sor]
VLCIF	VF4	HLFGM	HM4	3	4	[2b6o, 2b6p, 3m9i, 2c32, 1ymg, 1sor]
VXXAF	VF4	VFGGC	VC4	1	0	[2abm, 3llq, 1rc2, 3nka]
VYTVF	VF4	VLVYC	VC4	3	1	[1z98, 3cn6, 4jc6, 4ia4, 3cll, 2b5f, 3cn5]
VXXAF	VF4	WLVFG	WG4	1	0	[2o9d, 2o9e, 2abm, 2o9f, 2o9g, 3llq, 1rc2, 3nka]
VXXAF	VF4	FAPIA	FA4	1	4	[2o9e, 3llq]
VXAEF	VF4	FFYXA	FA4	0	2	[3d9s]
VXAEF	VF4	FXXXA	FA4	0	2	[4nef, 3d9s, 4oj2]
VVGTF	VF4	FIGXA	FA4	0	5	[3ne2]
VYTVF	VF4	AAAYH	AH4	3	5	[1z98, 3cn6, 4jc6, 4ia4, 3cll, 2b5f, 3cn5]
VXAEF	VF4	RAIXY	RY4	0	2	[1j4n]
VYTVF	VF4	APXXI	AI4	3	4	[1z98, 3cn6, 4jc6, 4ia4, 3cll, 2b5f, 3cn5]
VXXAF	VF4	APXXI	AI4	1	4	[2o9d, 2o9e, 2o9f, 2o9g, 3llq, 1rc2, 3nka]
VXXAF	VF4	AXTLI	AI4	1	4	[2o9d, 2o9e, 2abm, 2o9f, 2o9g, 3llq, 1rc2, 3nka]
VXAEF	VF4	AXMYI	AI4	0	2	[1j4n, 1fqy, 1h6i]
VXXAF	VF4	LISIP	LP4	1	4	[2o9e, 2o9f]
VXXAF	VF4	CTLIH	CH4	1	4	[2o9f, 2o9g]
VXXAF	VF4	LLAID	LD4	1	4	[1ih5]
AXAXG	AG4	FSLTL	FL4	1	4	[2b6o, 2b6p, 3m9i, 2c32, 1ymg, 3j41, 1sor]
AQXXG	AG4	FXLAL	FL4	1	3	[3d9s]
AQXXG	AG4	FXAXL	FL4	2	0	[3cn6, 3cll, 2c32, 3j41, 3cn5, 4jc6, 1z98, 4ia4, 2b6o, 2b6p, 3m9i, 3d9s, 2b5f, 1ymg, 1sor]
AQXXG	AG4	FXAXL	FL4	1	0	[3d9s]
AXAXG	AG4	FMVHL	FL4	1	4	[1z98, 3cn6, 4jc6, 4ia4, 3cll, 2b5f, 3cn5]
APXVG	AG4	FFNEL	FL4	5	3	[3c02]
ALXXG	AG4	LXIGT	LT4	4	1	[3d9s]
AXXXG	AG4	LTVLT	LT4	0	1	[2o9d, 2o9e, 2o9f, 2o9g]
AXAXG	AG4	LALAT	LT4	4	1	[2b6o, 2b6p, 3m9i, 2c32, 1ymg, 3j41, 1sor]
ALXXG	AG4	AXGXL	AL4	4	1	[3d9s]
AXAXG	AG4	ALAXL	AL4	4	1	[2b6o, 2b6p, 3m9i, 2c32, 1ymg, 3j41, 1sor]
AXXXG	AG4	GXXVA	GA4	0	2	[2o9d, 2o9e, 2o9f, 2abm, 2o9g, 1rc2, 3nka, 3nkc, 3nk5]
AXAXG	AG4	GXGSA	GA4	1	0	[2o9e, 2abm, 2o9f]
AXXXG	AG4	GAFXA	GA4	0	2	[1fx8, 1ldi, 1ldf, 1lda]
AXXXG	AG4	GYXIA	GA4	0	2	[2o9d, 2o9e, 2o9f, 2abm, 2o9g, 1rc2, 3nka, 3nkc, 3nk5]
AXXXG	AG4	GXXXA	GA4	0	2	[1z98, 3cn6, 4jc6, 4ia4, 3cll, 2b5f, 3cn5]
AXAXG	AG4	ATLXQ	AQ4	4	1	[2b6o, 2b6p, 3m9i, 2c32, 1ymg, 3j41, 1sor]
AXXXG	AG4	AFCAA	AA4	0	2	[1fx8, 1ldi, 1ldf, 1lda]
AQXXG	AG4	AEFXA	AA4	1	0	[3d9s, 1j4n, 1fqy, 1h6i]
AQXXG	AG4	AEFXA	AA4	2	0	[3cn6, 1j4n, 3cll, 2c32, 1fqy, 3j41, 3cn5, 4jc6, 1z98, 4ia4, 2b6o, 1ih5, 2b6p, 3m9i, 3d9s, 2b5f, 1ymg, 1h6i, 1sor]
AXAXG	AG4	AXXXA	AA4	1	1	[2o9d, 2o9e, 2abm, 2o9f, 2o9g, 3llq, 1rc2, 3nka, 3nkc, 3nk5]
ALXXG	AG4	AXXXA	AA4	4	1	[3d9s]
AILXG	AG4	AXXXA	AA4	3	2	[1fx8, 1ldi, 1ldf, 1lda]
ALXXG	AG4	TLXXA	TA4	4	1	[3d9s]
AXAXG	AG4	TLXXA	TA4	4	1	[2b6o, 2b6p, 3m9i, 2c32, 1ymg, 3j41, 1sor]
AXAXG	AG4	LXXXL	LL4	1	4	[3d9s]
AQXXG	AG4	LAXIL	LL4	2	0	[1j4n]
AQXXG	AG4	LAXIL	LL4	1	0	[1j4n]
ALXXG	AG4	LXXGL	LL4	4	1	[3d9s]
APXVG	AG4	LTGIL	LL4	5	3	[3c02]
AILXG	AG4	LAXXL	LL4	2	0	[1ih5, 1h6i]
AQXXG	AG4	LXXXL	LL4	1	4	[3d9s, 1fqy, 1h6i]
AQXXG	AG4	LAXXL	LL4	1	0	[1fqy, 1h6i]
AXAXG	AG4	LAXXL	LL4	1	4	[2o9d, 2o9e, 2abm, 2o9f, 2o9g, 3llq, 1rc2, 3nka, 3nkc, 3nk5]
ALXXG	AG4	LXXAL	LL4	4	1	[3d9s]
AQXXG	AG4	LAXXL	LL4	2	0	[1ih5, 1fqy, 1h6i]
AXAXG	AG4	LGHLV	LV4	1	4	[3d9s]
AQXXG	AG4	LGTFV	LV4	2	0	[3c02]
AXAXG	AG4	LYITV	LV4	1	0	[1z98, 3cn6, 4jc6, 4ia4, 3cll, 2b5f, 3cn5]
AXAXG	AG4	LATLV	LV4	4	1	[2b6o, 2b6p, 3m9i, 2c32, 1ymg, 3j41, 1sor]
AXXXG	AG4	LXSVV	LV4	0	4	[3c02]
AXAXG	AG4	LVQAV	LV4	4	1	[2b6o, 2b6p, 3m9i, 2c32, 1ymg, 3j41, 1sor]
AXAXG	AG4	VXAXG	VG4	4	1	[2b6o, 2b6p, 3m9i, 2c32, 1ymg, 3j41, 1sor]
AXXXG	AG4	YXXAQ	YQ4	0	2	[2o9d, 2o9e, 2o9f, 2abm, 2o9g, 1rc2, 3nka, 3nkc, 3nk5]
AXVVG	AG4	YXXAQ	YQ4	0	2	[3ne2]
AXXXG	AG4	QVVGG	QG4	0	2	[2o9d, 2o9e, 2o9f, 2abm, 2o9g, 1rc2, 3nka, 3nkc, 3nk5]
AXXXG	AG4	VVGXV	VV4	0	2	[2o9d, 2o9e, 2o9f, 3nka, 3nk5]
AXXXG	AG4	VIAQV	VV4	0	2	[2o9d, 2o9e, 2o9f, 2abm, 2o9g, 1rc2, 3nka, 3nkc, 3nk5]
AXVVG	AG4	VPYIV	VV4	0	2	[3ne2]
AILXG	AG4	VGXIV	VV4	3	5	[1fx8, 1ldi, 1ldf, 1lda]
AXXXG	AG4	VGXIV	VV4	0	2	[2o9d, 2o9e, 2o9f, 2abm, 2o9g, 1rc2, 3nka, 3nkc, 3nk5]
ALXXG	AG4	IXTLA	IA4	4	1	[3d9s]
AXXXG	AG4	IVAXA	IA4	0	2	[2o9d, 2o9e, 2o9f, 2abm, 2o9g, 1rc2, 3nka, 3nkc, 3nk5]
AXXXG	AG4	IXLTA	IA4	0	1	[1fx8, 1ldi, 1ldf, 1lda]
AQXXG	AG4	EFFAS	ES4	2	0	[2b6p, 2c32, 1ymg, 3j41]
AXAXG	AG4	LCIFA	LA4	4	3	[2b6o, 2b6p, 3m9i, 2c32, 1ymg, 3j41]
ALXXG	AG4	LCIFA	LA4	4	3	[4nef, 3d9s, 4oj2]
AXXXG	AG4	LGEGA	LA4	0	0	[3c02]
AQXXG	AG4	LCIFA	LA4	1	3	[3d9s]
AXXXG	AG4	IVSQV	IV4	0	2	[1fx8, 1ldi, 1ldf, 1lda]
ALVYG	AG4	IFFGV	IV4	2	0	[1lda]
AXAXG	AG4	IGXXV	IV4	1	4	[3d9s]
AXXXG	AG4	IAQXV	IV4	0	2	[2o9d, 2o9e, 2o9f, 2abm, 2o9g, 1rc2, 3nka, 3nkc, 3nk5]
AXXXG	AG4	IPFIV	IV4	0	2	[1fx8, 1ldi, 1ldf, 1lda]
AXXXG	AG4	IGXXV	IV4	0	5	[1z98, 3cn6, 4jc6, 4ia4, 3cll, 2b5f, 3cn5]
AXAXG	AG4	ISIPV	IV4	1	4	[2o9e, 2o9f]
AXXXG	AG4	SVVGL	SL4	0	4	[3c02]
AILXG	AG4	VFISI	VI4	2	0	[1ih5, 1h6i]
AXVVG	AG4	VAQFI	VI4	0	2	[3ne2]
AXXXG	AG4	VXXXI	VI4	2	0	[3ne2]
AXXXG	AG4	VXXXI	VI4	0	2	[2o9d, 2o9e, 2o9f, 2abm, 2o9g, 1rc2, 3nka, 3nkc, 3nk5]
AXXXG	AG4	VXXXI	VI4	0	4	[3c02]
AXAXG	AG4	VXXXI	VI4	4	5	[3gd8, 2d57, 2zz9, 3iyz]
AXXXG	AG4	VXXXI	VI4	0	5	[1z98, 3cn6, 4jc6, 4ia4, 1fx8, 1ldi, 3cll, 2b5f, 1ldf, 3cn5, 1lda]
AQXXG	AG4	VFISI	VI4	1	0	[1fqy, 1h6i]
AXAXG	AG4	LLVIH	LH4	1	3	[2o9d, 2o9e, 2o9f, 2o9g, 1rc2, 3nka, 3nkc, 3nk5]
AXAXG	AG4	LTLXH	LH4	1	4	[2abm, 3llq, 1rc2, 2c32, 3j41, 2o9d, 2b6o, 2o9e, 2b6p, 3m9i, 1ymg, 1sor, 3nk5]
AXXXG	AG4	VLMFL	VL4	0	0	[3c02]
AQXXG	AG4	VAEFL	VL4	2	0	[1ih5, 1j4n, 1fqy, 1h6i]
AQXXG	AG4	VAEFL	VL4	1	0	[1j4n, 1fqy, 1h6i]
AXAXG	AG4	VXXGL	VL4	1	0	[2b6o, 2b6p, 3m9i, 3d9s, 2c32, 1ymg, 3j41, 1sor]
APXVG	AG4	FNELI	FI4	5	3	[3c02]
ALXXG	AG4	FGLXI	FI4	4	1	[3d9s]
AQXXG	AG4	FLXXI	FI4	2	3	[1j4n]
AQXXG	AG4	FLXXI	FI4	1	3	[1j4n]
AXAXG	AG4	FLXXI	FI4	1	3	[2o9d, 2o9e, 2o9f, 2o9g, 1rc2, 3nka, 3nkc, 3nk5]
AXAXG	AG4	ITVAT	IT4	1	0	[1z98, 3cn6, 4jc6, 4ia4, 3cll, 2b5f, 3cn5]
AXAXG	AG4	IHGAT	IT4	1	3	[2o9d, 2o9e]
ALXXG	AG4	IFAST	IT4	4	3	[4oj2]
ALVYG	AG4	LLIFF	LF4	2	0	[1lda]
AXAXG	AG4	LGHLF	LF4	1	4	[2b6o, 2b6p, 3m9i, 2c32, 1ymg, 3j41, 1sor]
AXXXG	AG4	LTMAF	LF4	0	1	[2o9d, 2o9e, 2o9f, 2o9g]
AQXXG	AG4	LFYVF	LF4	2	0	[2b6o, 2b6p, 3m9i, 2c32, 1ymg, 3j41, 1sor]
AQXXG	AG4	LXXGF	LF4	1	4	[1j4n]
AQXXG	AG4	LXXVF	LF4	2	0	[3d9s]
APXVG	AG4	LILTG	LG4	5	3	[3c02]
AXAXG	AG4	LVIXG	LG4	1	3	[2o9d, 2o9e, 2o9f, 2o9g, 1rc2, 3nka, 3nkc, 3nk5]
AXXXG	AG4	LMFLG	LG4	0	0	[3c02]
AXAXG	AG4	LXXXG	LG4	1	0	[2o9d, 2o9e, 2abm, 2o9f, 2o9g, 3llq, 1rc2, 3nka, 3nkc, 3nk5]
ALVYG	AG4	LXFFG	LG4	2	0	[1lda]
AXAXG	AG4	YWXGP	YP4	4	5	[3gd8, 2d57, 2zz9, 3iyz]
AILXG	AG4	VGAXA	VA4	3	5	[1fx8, 1ldi, 1ldf, 1lda]
AXXXG	AG4	VLTMA	VA4	0	1	[2o9d, 2o9e, 2o9f, 2o9g]
AXXXG	AG4	VSQVA	VA4	0	2	[1fx8, 1ldi, 1ldf, 1lda]
AXAXG	AG4	VIHGA	VA4	1	3	[2o9d, 2o9e, 2o9f, 2o9g, 1rc2, 3nka, 3nkc, 3nk5]
AXVVG	AG4	PYXXA	PA4	0	2	[3ne2]
AILXG	AG4	PXXGA	PA4	3	5	[1fx8, 1ldi, 1ldf, 1lda]
AXXXG	AG4	PXIGA	PA4	0	5	[1z98, 3cn6, 4jc6, 4ia4, 3cll, 2b5f, 3cn5]
AXVVG	AG4	AXXGS	AS4	0	2	[3ne2]
AILXG	AG4	GAFAY	GY4	3	5	[1fx8, 1ldi, 1ldf, 1lda]
AXAXG	AG4	AVXMV	AV4	1	4	[1z98, 3cn6, 4jc6, 4ia4, 3cll, 2b5f, 3cn5]
AQXXG	AG4	IXXXL	IL4	2	2	[4jc6, 1z98, 3cn6, 4ia4, 3cll, 2b5f, 3cn5]
AXAXG	AG4	IGXXL	IL4	1	4	[2o9d, 2o9e, 2abm, 3llq, 1rc2, 3nka, 3nkc, 3nk5]
AQXXG	AG4	IXEFL	IL4	2	0	[3c02]
AXVVG	AG4	IGXXL	IL4	0	5	[3ne2]
AXXXG	AG4	GXIIL	GL4	0	4	[3c02]
APXVG	AG4	GXXXL	GL4	5	4	[3c02]
AXAXG	AG4	GXAXL	GL4	1	2	[2o9e, 2o9f]
AQXXG	AG4	GTXXL	GL4	2	0	[2o9d, 2o9e, 2abm, 2o9f, 2o9g, 1rc2, 3nka, 3c02, 3nkc, 3nk5]
AXXXG	AG4	GTXXL	GL4	0	0	[3c02]
AXXXG	AG4	GLTVL	GL4	0	1	[2o9d, 2o9e, 2o9f, 2o9g]
AXXXG	AG4	GTXXL	GL4	2	0	[3ne2]
AXAXG	AG4	GTXXL	GL4	1	0	[2o9d, 2o9e, 2abm, 2o9f, 2o9g, 3llq, 1rc2, 3nka, 3nkc, 3nk5]
AXAXG	AG4	MVHLA	MA4	1	4	[1z98, 3cn6, 4jc6, 4ia4, 3cll, 2b5f, 3cn5]
AXAXG	AG4	IGLAC	IC4	1	4	[2o9f, 2o9g]
AQXXG	AG4	AXLFY	AY4	2	0	[2b6o, 2b6p, 3m9i, 2c32, 1ymg, 3j41, 1sor]
AQXXG	AG4	GPLAI	GI4	1	4	[1j4n]
AQXXG	AG4	AIXAE	AE4	2	0	[2b6p, 1ymg]
AQXXG	AG4	AXXAE	AE4	1	0	[1j4n, 1fqy]
AQXXG	AG4	AXXAE	AE4	2	0	[1ih5, 1j4n, 1fqy]
AQXXG	AG4	AAIAE	AE4	2	0	[2b5f]
AILXG	AG4	LFGPI	LI4	3	5	[1fx8, 1ldi, 1ldf, 1lda]
ALXXG	AG4	LXLCI	LI4	4	3	[3d9s]
AQXXG	AG4	LAXLI	LI4	2	0	[3d9s]
AQXXG	AG4	LAXLI	LI4	1	0	[3d9s]
AILXG	AG4	LFXXI	LI4	2	0	[1ih5, 1h6i]
AQXXG	AG4	LXLCI	LI4	1	3	[3d9s]
AQXXG	AG4	LFXXI	LI4	1	0	[1j4n, 1fqy, 1h6i]
AXAXG	AG4	LXXLI	LI4	1	4	[2o9d, 2o9e, 2abm, 2o9f, 2o9g, 3llq, 1rc2, 3nk5]
AXXXG	AG4	LCIGI	LI4	0	4	[3c02]
AXAXG	AG4	GXXXG	GG4	1	5	[2b6o, 2b6p, 3m9i, 2c32, 1ymg, 3j41, 1sor]
AILXG	AG4	GAIXG	GG4	3	5	[1fx8, 1ldi, 1ldf, 1lda]
AILXG	AG4	GXXXG	GG4	3	5	[1fx8, 1ldi, 1ldf, 1lda]
AXXXG	AG4	GXXIG	GG4	0	5	[1z98, 3cn6, 4jc6, 4ia4, 3cll, 2b5f, 3cn5]
AQXXG	AG4	GXFXG	GG4	2	0	[3c02]
AXAXG	AG4	GXXIG	GG4	4	5	[3gd8, 2d57, 2zz9, 3iyz]
ALXXG	AG4	GXXXG	GG4	4	1	[3d9s]
AXVVG	AG4	GAXXG	GG4	0	5	[3ne2]
AXAXG	AG4	GXLXG	GG4	1	4	[3d9s]
APXVG	AG4	EXXXT	ET4	5	3	[3c02]
AQXXG	AG4	EXXXT	ET4	2	0	[2o9d, 2o9e, 2o9f, 2abm, 2o9g, 1rc2, 3nka, 3nkc, 3nk5]
AQXXG	AG4	EFXXT	ET4	1	0	[3d9s, 1fqy, 1h6i]
AQXXG	AG4	EFXXT	ET4	2	0	[3cn6, 3cll, 1fqy, 3c02, 3cn5, 4jc6, 1z98, 4ia4, 2b6o, 1ih5, 3m9i, 3d9s, 2b5f, 1h6i, 1sor]
AXAXG	AG4	EXXXT	ET4	1	0	[2o9d, 2o9e, 2o9f, 2abm, 2o9g, 1rc2, 3nka, 3nkc, 3nk5]
AXXXG	AG4	EXXGT	ET4	2	0	[3ne2]
AXVVG	AG4	IVAQF	IF4	0	2	[3ne2]
AILXG	AG4	IXXAF	IF4	3	5	[1fx8, 1ldi, 1ldf, 1lda]
AQXXG	AG4	IXAEF	IF4	2	0	[3m9i, 2b6p, 2c32, 1ymg]
AQXXG	AG4	ILFIF	IF4	1	0	[1j4n]
AQXXG	AG4	ILFIF	IF4	2	0	[1j4n]
AXAXG	AG4	VHLAT	VT4	1	4	[1z98, 3cn6, 4jc6, 4ia4, 3cll, 2b5f, 3cn5]
AQXXG	AG4	TLFYV	TV4	2	0	[2b6o, 3m9i, 1sor]
AXAXG	AG4	TVATV	TV4	1	0	[2b5f]
AQXXG	AG4	TXXFV	TV4	1	0	[1fqy, 1h6i]
AXAXG	AG4	TFXLV	TV4	1	0	[2o9d, 2o9e, 2abm, 2o9f, 2o9g, 3llq, 1rc2, 3nka, 3nkc, 3nk5]
AILXG	AG4	TXXFV	TV4	2	0	[1ih5, 1h6i]
AXXXG	AG4	TFXLV	TV4	2	0	[3ne2]
AQXXG	AG4	TXXFV	TV4	2	0	[1ih5, 3d9s, 1fqy, 1h6i]
AXXXG	AG4	TAEVV	TV4	2	0	[3ne2]
AQXXG	AG4	TFXLV	TV4	2	0	[2o9d, 2o9e, 2abm, 2o9f, 2o9g, 1rc2, 3nka, 3nkc, 3nk5]
AQXXG	AG4	LAAEC	LC4	2	0	[3nka, 3nkc, 3nk5]
AXAXG	AG4	LAAEC	LC4	1	0	[3nka, 3nkc, 3nk5]
AXXXG	AG4	LIXLC	LC4	0	4	[3c02]
ALXXG	AG4	GTLXQ	GQ4	4	1	[3d9s]
AQXXG	AG4	EFLAM	EM4	1	0	[1j4n]
AQXXG	AG4	EFLAM	EM4	2	0	[1j4n]
AQXXG	AG4	MILFI	MI4	2	0	[1j4n]
AQXXG	AG4	MILFI	MI4	1	0	[1j4n]
AQXXG	AG4	RAAIA	RA4	2	0	[2b5f]
AQXXG	AG4	RAXXA	RA4	2	0	[1ih5, 1j4n, 1fqy]
AQXXG	AG4	RKLAA	RA4	2	0	[2o9e]
AXAXG	AG4	RKLAA	RA4	1	0	[2o9e]
AQXXG	AG4	RAIXA	RA4	2	0	[2b6p, 1ymg]
AILXG	AG4	FXXIS	FS4	2	0	[1ih5, 1h6i]
AXAXG	AG4	FGXGS	FS4	1	0	[3d9s]
AQXXG	AG4	FXXIS	FS4	1	0	[1j4n, 1fqy, 1h6i]
AQXXG	AG4	AXXXF	AF4	2	0	[4jc6, 1z98, 3cn6, 4ia4, 1ih5, 3d9s, 3cll, 2b5f, 1fqy, 1h6i, 3cn5]
AQXXG	AG4	AIAEF	AF4	2	0	[4jc6, 1z98, 3cn6, 4ia4, 3cll, 2b5f, 3cn5]
AQXXG	AG4	AMILF	AF4	2	0	[1j4n]
AQXXG	AG4	AAEXF	AF4	2	0	[2o9d, 2o9e, 2abm, 2o9f, 2o9g, 1rc2, 3nka, 3nkc, 3nk5]
AILXG	AG4	AXXXF	AF4	2	0	[1ih5, 1h6i]
AXAXG	AG4	AAEXF	AF4	1	0	[1rc2, 3nka, 3nkc, 3nk5]
AQXXG	AG4	ALCIF	AF4	1	3	[3d9s]
AQXXG	AG4	AMILF	AF4	1	0	[1j4n]
ALXXG	AG4	ALCIF	AF4	4	3	[3d9s]
AQXXG	AG4	AXXXF	AF4	1	0	[3d9s, 1fqy, 1h6i]
AXXXG	AG4	ILCIG	IG4	0	4	[3c02]
AXVVG	AG4	IYXLG	IG4	0	1	[3ne2]
AXAXG	AG4	IXWVG	IG4	4	5	[3gd8, 2d57, 2zz9, 3iyz]
AXAXG	AG4	IXLIS	IS4	1	4	[2o9d, 2o9e, 2abm, 2o9f, 2o9g, 3llq, 1rc2]
AILXG	AG4	ISIGS	IS4	2	0	[1ih5, 1h6i]
AILXG	AG4	SIGSA	SA4	2	0	[1ih5, 1h6i]
AQXXG	AG4	SXXLA	SA4	1	4	[1j4n, 1fqy]
AXAXG	AG4	SXXLA	SA4	1	0	[2o9e, 2o9f]
AXAXG	AG4	FFGXG	FG4	1	0	[2b6o, 2b6p, 3m9i, 3d9s, 2c32, 1ymg, 3j41, 1sor]
AXAXG	AG4	FVFFG	FG4	1	0	[3d9s]
AXAXG	AG4	FGGXG	FG4	1	0	[2o9d, 2o9e, 2abm, 2o9f, 2o9g, 3llq, 1rc2, 3nka, 3nkc, 3nk5]
AILXG	AG4	FIXIG	FG4	2	0	[1ih5, 1h6i]
AXXXG	AG4	FLGXG	FG4	0	0	[3c02]
ALVYG	AG4	FFGXG	FG4	2	0	[1lda]
APXVG	AG4	ILTGI	II4	5	3	[3c02]
AQXXG	AG4	IFISI	II4	1	0	[1j4n]
AQXXG	AG4	IAEFI	II4	2	0	[4jc6, 1z98, 3cn6, 4ia4, 3cll, 2b5f, 3cn5]
AXXXG	AG4	IILCI	II4	0	4	[3c02]
AILXG	AG4	IXGXI	II4	3	5	[1fx8, 1ldi, 1ldf, 1lda]
AXXXG	AG4	SSVVG	SG4	0	4	[3c02]
AXAXG	AG4	SXXXG	SG4	1	4	[3d9s]
AXXXG	AG4	SQVAG	SG4	0	2	[1fx8, 1ldi, 1ldf, 1lda]
AXAXG	AG4	SXTLG	SG4	1	4	[2b6o, 2b6p, 3m9i, 2c32, 1ymg, 3j41, 1sor]
AQXXG	AG4	FAXLF	FF4	2	0	[2b6o, 3m9i, 2b6p, 2c32, 1ymg, 3j41, 1sor]
AQXXG	AG4	FVLMF	FF4	2	0	[3c02]
AXXXG	AG4	FVLMF	FF4	0	0	[3c02]
AQXXG	AG4	FAEFF	FF4	2	0	[2b6o, 3m9i, 1sor]
AXXXG	AG4	FXLVF	FF4	2	0	[3ne2]
AXAXG	AG4	FXLVF	FF4	1	0	[2o9d, 2o9e, 2abm, 2o9f, 2o9g, 3llq, 1rc2, 3nka, 3nkc, 3nk5]
AQXXG	AG4	FXLVF	FF4	2	0	[2o9d, 2o9e, 2abm, 2o9f, 2o9g, 1rc2, 3nka, 3nkc, 3nk5]
AQXXG	AG4	FXGTF	FF4	2	0	[3c02]
AQXXG	AG4	FYVFF	FF4	2	0	[2b6o, 2b6p, 3m9i, 2c32, 1ymg, 3j41, 1sor]
AQXXG	AG4	CAEFF	CF4	2	0	[2b6p, 2c32, 1ymg, 3j41]
AQXXG	AG4	CFGTF	CF4	2	0	[2abm, 1rc2, 3nka, 3nkc, 3nk5]
AXAXG	AG4	CFGTF	CF4	1	0	[2abm, 1rc2, 3nka, 3nkc, 3nk5]
AXAXG	AG4	GLAXT	GT4	1	4	[2o9d, 2o9e, 2o9f, 2abm, 2o9g, 3llq, 1rc2, 3nka, 3nkc, 3nk5]
AXXXG	AG4	GEGAT	GT4	0	0	[3c02]
AXAXG	AG4	GFSLT	GT4	1	4	[2b6o, 2b6p, 3m9i, 2c32, 1ymg, 3j41, 1sor]
AXAXG	AG4	GLSVT	GT4	1	4	[3d9s]
AQXXG	AG4	YVFFG	YG4	2	0	[2b6o, 2b6p, 3m9i, 2c32, 1ymg, 3j41, 1sor]
AQXXG	AG4	SLFYV	SV4	2	0	[2b6p, 2c32, 1ymg, 3j41]
AXAXG	AG4	SGSAV	SV4	1	0	[2o9e, 2o9f]
AILXG	AG4	FGXIV	FV4	3	5	[1fx8, 1ldi, 1ldf, 1lda]
AXXXG	AG4	FTAEV	FV4	2	0	[3ne2]
AQXXG	AG4	TFXLM	TM4	2	0	[3c02]
AXXXG	AG4	TVLTM	TM4	0	1	[2o9d, 2o9e, 2o9f, 2o9g]
AXXXG	AG4	TFXLM	TM4	0	0	[3c02]
AXAXG	AG4	GLGAS	GS4	1	0	[2b6o, 2b6p, 3m9i]
AXAXG	AG4	GGXGS	GS4	1	0	[2o9d, 2o9e, 2o9f, 2abm, 2o9g, 3llq, 1rc2, 3nka, 3nkc, 3nk5]
AXAXG	AG4	VFGGS	VS4	1	0	[2o9d, 2o9e, 2o9f, 2o9g]
AXAXG	AG4	FGXGA	FA4	1	0	[2b6o, 2b6p, 3m9i, 2c32, 1ymg, 3j41, 1sor]
AXAXG	AG4	FAPIA	FA4	1	4	[2o9e, 3llq]
AXVVG	AG4	FIGXA	FA4	0	5	[3ne2]
AXAXG	AG4	FRKLA	FA4	1	0	[2o9e]
AXXXG	AG4	FIGXA	FA4	0	5	[1z98, 3cn6, 4jc6, 4ia4, 3cll, 2b5f, 3cn5]
AXXXG	AG4	FWXXP	FP4	0	5	[1z98, 3cn6, 4jc6, 4ia4, 3cll, 2b5f, 3cn5]
AXAXG	AG4	FAVXM	FM4	1	4	[1z98, 3cn6, 4jc6, 4ia4, 3cll, 2b5f, 3cn5]
AXAXG	AG4	WXXXI	WI4	4	5	[3gd8, 2d57, 2zz9, 3iyz]
AQXXG	AG4	PXXIG	PG4	1	4	[1j4n, 1fqy, 1h6i]
AXAXG	AG4	PXXIG	PG4	1	4	[2o9d, 2o9e, 2abm, 2o9f, 2o9g, 3llq, 1rc2, 3nka, 3nkc, 3nk5]
AXAXG	AG4	APXXI	AI4	1	4	[2o9d, 2o9e, 2o9f, 2o9g, 3llq, 1rc2, 3nka, 3nkc, 3nk5]
AXAXG	AG4	AXTLI	AI4	1	4	[2o9d, 2o9e, 2abm, 2o9f, 2o9g, 3llq, 1rc2, 3nka, 3nkc, 3nk5]
AQXXG	AG4	APXXI	AI4	1	4	[1fqy, 1h6i]
AXXXG	AG4	AGAFC	AC4	0	2	[1fx8, 1ldi, 1ldf, 1lda]
AXAXG	AG4	VXXGH	VH4	1	4	[3d9s]
AXAXG	AG4	VFMVH	VH4	1	4	[1z98, 3cn6, 4jc6, 4ia4, 3cll, 2b5f, 3cn5]
ALVYG	AG4	GLLIF	GF4	2	0	[1lda]
AXAXG	AG4	GXAVF	GF4	1	4	[1z98, 3cn6, 4jc6, 4ia4, 3cll, 2b5f, 3cn5]
AXAXG	AG4	HLFGM	HM4	1	4	[2b6o, 2b6p, 3m9i, 2c32, 1ymg, 1sor]
AXXXG	AG4	PFIVS	PS4	0	2	[1fx8, 1ldi, 1ldf, 1lda]
AXXXG	AG4	FIVSQ	FQ4	0	2	[1fx8, 1ldi, 1ldf, 1lda]
AQXXG	AG4	SFGTF	SF4	2	0	[2o9d, 2o9e, 2o9f, 2o9g]
AXAXG	AG4	SFGTF	SF4	1	0	[2o9d, 2o9e, 2o9f, 2o9g]
AQXXG	AG4	FGTFW	FW4	2	0	[2o9d, 2o9e, 2abm, 2o9f, 2o9g, 1rc2, 3nka, 3nkc, 3nk5]
AXAXG	AG4	FGTFW	FW4	1	0	[2o9d, 2o9e, 2abm, 2o9f, 2o9g, 3llq, 1rc2, 3nka, 3nkc, 3nk5]
AXAXG	AG4	HLXXI	HI4	1	4	[3d9s]
AXAXG	AG4	HLATI	HI4	1	4	[1z98, 3cn6, 4jc6, 4ia4, 3cll, 2b5f, 3cn5]
AXAXG	AG4	HLIXI	HI4	1	4	[2o9e, 2abm, 2o9f, 2o9g, 3llq, 1rc2]
APXVG	AG4	TGILL	TL4	5	3	[3c02]
AQXXG	AG4	TXLFL	TL4	2	0	[4jc6, 1z98, 3cn6, 4ia4, 3cll, 2b5f, 3cn5]
AXAXG	AG4	TLXXL	TL4	1	4	[2abm, 3llq, 1rc2, 2c32, 3j41, 2o9d, 2b6o, 2o9e, 2b6p, 3m9i, 2o9f, 3d9s, 2o9g, 1ymg, 1sor, 3nk5]
AQXXG	AG4	WLVFG	WG4	2	0	[2o9d, 2o9e, 2abm, 2o9f, 2o9g, 1rc2, 3nka, 3nkc, 3nk5]
AXAXG	AG4	WLVFG	WG4	1	0	[2o9d, 2o9e, 2abm, 2o9f, 2o9g, 3llq, 1rc2, 3nka, 3nkc, 3nk5]
AXAXG	AG4	LAAES	LS4	1	0	[2o9d, 2o9e, 2o9f, 2o9g]
AQXXG	AG4	LAAES	LS4	2	0	[2o9d, 2o9e, 2o9f, 2o9g]
ALVYG	AG4	FGVGC	FC4	2	0	[1lda]
AXAXG	AG4	VFGGC	VC4	1	0	[2abm, 3llq, 1rc2, 3nka, 3nkc, 3nk5]
AXXXG	AG4	WVGPF	WF4	0	5	[1z98, 3cn6, 4jc6, 4ia4, 3cll, 2b5f, 3cn5]
AQXXG	AG4	PALSI	PI4	1	4	[3d9s]
AQXXG	AG4	SPALS	SS4	1	4	[3d9s]
AQXXG	AG4	SIGXS	SS4	1	4	[3d9s]
AXAXG	AG4	SIGXS	SS4	1	4	[3d9s]
AXAXG	AG4	IFXTY	IY4	4	3	[2b6p, 3m9i, 1ymg]
AQXXG	AG4	QXXLC	QC4	1	3	[3d9s]
AXAXG	AG4	CIFXT	CT4	4	3	[2b6o, 2b6p, 3m9i, 2c32, 1ymg, 3j41]
AXAXG	AG4	YITVA	YA4	1	0	[1z98, 3cn6, 4jc6, 4ia4, 3cll, 2b5f, 3cn5]
AQXXG	AG4	LLFLY	LY4	2	0	[4jc6, 1z98, 3cn6, 4ia4, 3cll, 2b5f, 3cn5]
AQXXG	AG4	FLATT	FT4	1	0	[1fqy, 1h6i]
AQXXG	AG4	FLATT	FT4	2	0	[1ih5, 1fqy, 1h6i]
AXAXG	AG4	LISIP	LP4	1	4	[2o9e, 2o9f]
ALXXG	AG4	CIFAS	CS4	4	3	[4nef, 3d9s, 4oj2]
AQXXG	AG4	CIFAS	CS4	1	3	[3d9s]
AXAXG	AG4	CTLIH	CH4	1	4	[2o9f, 2o9g]
AILXG	AG4	AFAYR	AR4	3	5	[1fx8, 1ldi, 1ldf, 1lda]
AILXG	AG4	FAYRK	FK4	3	5	[1fx8, 1ldi, 1ldf, 1lda]
AILXG	AG4	TLFVF	TF4	2	0	[1ih5, 1h6i]
AQXXG	AG4	TLFVF	TF4	1	0	[1fqy, 1h6i]
AQXXG	AG4	TLFVF	TF4	2	0	[1ih5, 1fqy, 1h6i]
AXAXG	AG4	KLXAE	KE4	1	0	[2o9e]
AQXXG	AG4	KLXAE	KE4	2	0	[2o9e]
APXVG	AG4	NELIL	NL4	5	3	[3c02]
AXXXG	AG4	KLSSV	KV4	0	4	[3c02]
AXXXG	AG4	MFLGE	ME4	0	0	[3c02]
LXXXL	LL4	LSIAT	LT4	4	1	[1ih5, 1fqy, 1h6i]
LXVXL	LL4	LSIAT	LT4	3	1	[3gd8, 2d57, 2zz9, 3iyz]
LGXLL	LL4	LSIAT	LT4	4	1	[1ih5, 1j4n, 1fqy, 1h6i]
LAXXL	LL4	LTVLT	LT4	4	1	[2o9d, 2o9e, 2abm, 2o9f, 2o9g, 3llq, 1rc2, 3nka, 3nkc, 3nk5]
LXXXL	LL4	LXIGT	LT4	4	1	[3d9s]
LXXAL	LL4	FXLAL	FL4	1	3	[3d9s]
LXXXL	LL4	FXLAL	FL4	4	3	[3d9s]
LXXGL	LL4	FSVAL	FL4	1	4	[1j4n]
LXXXL	LL4	FSLTL	FL4	1	4	[2b6o, 3m9i]
LXXAL	LL4	FXAXL	FL4	1	0	[3d9s]
LXXGL	LL4	FSLTL	FL4	1	4	[2b6o, 2b6p, 3m9i, 2c32, 1ymg, 3j41, 1sor]
LAXIL	LL4	FXLAL	FL4	5	3	[3d9s]
LXXXL	LL4	LAQSV	LV4	4	1	[1fqy, 1h6i]
LAXXL	LL4	LAQSV	LV4	0	1	[1fqy, 1h6i]
LXLAL	LL4	LLXAV	LV4	3	4	[1fx8, 1ldi, 1ldf, 1lda]
LGAXL	LL4	LCLTV	LV4	5	3	[2w2e, 3zoj, 2w1p]
LXXXL	LL4	LVLCV	LV4	4	3	[1ih5, 1fqy, 1h6i]
LGXLL	LL4	LVLCV	LV4	4	3	[1ih5, 1j4n, 1fqy, 1h6i]
LAXIL	LL4	LAQSV	LV4	0	1	[1j4n]
LXXGL	LL4	LGHLV	LV4	1	4	[3d9s]
LAXIL	LL4	ATLXQ	AQ4	0	1	[1j4n]
LXVXL	LL4	ATXXQ	AQ4	3	1	[3gd8, 2d57, 2zz9, 3iyz]
LXXXL	LL4	ATLXQ	AQ4	4	1	[1ih5, 1fqy, 1h6i]
LAXXL	LL4	ATLXQ	AQ4	0	1	[1ih5, 1fqy, 1h6i]
LGXIL	LL4	AILCL	AL4	5	3	[2w2e, 3zoj, 2w1p]
LAXXL	LL4	AXXXL	AL4	4	2	[2o9e, 2o9f]
LAXIL	LL4	ATAIL	AL4	0	2	[1j4n]
LXVXL	LL4	AAXXL	AL4	3	2	[2o9e, 2abm, 2o9f, 2o9g, 1rc2, 3nka, 3nkc, 3nk5]
LXXGL	LL4	AXGXL	AL4	1	4	[1ih5, 1j4n, 1fqy, 1h6i]
LGAXL	LL4	AILCL	AL4	5	3	[2w2e, 3zoj, 2w1p]
LAXXL	LL4	ATAIL	AL4	0	2	[1ih5, 1fqy, 1h6i]
LXXGL	LL4	AAXXL	AL4	1	2	[3gd8]
LXLAL	LL4	AYRKL	AL4	3	5	[1fx8, 1ldi, 1ldf, 1lda]
LXXXL	LL4	AXGXL	AL4	4	1	[3d9s]
LAXIL	LL4	TFQLA	TA4	5	3	[3d9s]
LXXXL	LL4	TLXXA	TA4	4	1	[3d9s]
LXXXL	LL4	TFQLA	TA4	4	3	[3d9s]
LAXXL	LL4	TMAXA	TA4	4	1	[2o9d, 2o9e, 2abm, 1rc2, 3nka, 3nkc, 3nk5]
LXVXL	LL4	VPIVG	VG4	3	5	[2o9e, 2abm, 2o9f, 2o9g, 1rc2, 3nka, 3nkc, 3nk5]
LXVXL	LL4	VQCFG	VG4	3	1	[3gd8, 2d57, 2zz9]
LAXXL	LL4	YXXAQ	YQ4	0	2	[1ih5, 1fqy, 1h6i]
LAXIL	LL4	YXXAQ	YQ4	0	2	[1j4n]
LXXGL	LL4	YXXAQ	YQ4	1	2	[3gd8]
LXXGL	LL4	GXSVA	GA4	1	4	[1j4n]
LXVXL	LL4	GLXIA	GA4	3	1	[3gd8, 2d57, 2zz9, 3iyz]
LGXLL	LL4	GLXIA	GA4	4	1	[1ih5, 1j4n, 1fqy, 1h6i]
LAXIL	LL4	GXXXA	GA4	0	5	[1j4n]
LXXGL	LL4	GXGSA	GA4	1	0	[2abm]
LXLAL	LL4	GLXIA	GA4	3	4	[1fx8, 1ldi, 1ldf, 1lda]
LXXXL	LL4	GLXIA	GA4	4	1	[1ih5, 1fqy, 1h6i]
LXXXL	LL4	GLXVA	GA4	4	1	[1fx8, 1ldi, 1ldf, 1lda]
LXXGL	LL4	GLXVA	GA4	1	4	[1ih5, 1fqy, 1h6i]
LXXGL	LL4	GAFXA	GA4	1	2	[1fx8, 1ldi, 1ldf, 1lda]
LAXXL	LL4	GXXXA	GA4	0	5	[1ih5, 1fqy, 1h6i]
LXXGL	LL4	GHLXA	GA4	1	4	[1ih5, 1j4n, 1fqy, 1h6i]
LXXAL	LL4	AEFXA	AA4	1	0	[3d9s]
LXXGL	LL4	AFCAA	AA4	1	2	[1fx8, 1ldi, 1ldf, 1lda]
LXXGL	LL4	AXXXA	AA4	1	1	[2o9d, 2o9e, 2abm, 2o9f, 2o9g, 3llq, 1rc2, 3nka, 3nkc, 3nk5]
LGAXL	LL4	AXXXA	AA4	5	3	[2w2e, 3zoj, 2w1p]
LXXXL	LL4	AXXXA	AA4	4	1	[3d9s]
LGXIL	LL4	AXXXA	AA4	5	3	[2w2e, 3zoj, 2w1p]
LAXXL	LL4	VVXLV	VV4	4	3	[2o9d, 2o9e, 2abm, 2o9f, 2o9g, 1rc2, 3nka, 3nkc, 3nk5]
LTGIL	LL4	VAPCV	VV4	3	5	[3c02]
LAXIL	LL4	VGXIV	VV4	0	5	[1j4n]
LXVIL	LL4	VGXVV	VV4	3	5	[3c02]
LXXXL	LL4	VIMGV	VV4	4	3	[3ne2]
LAXXL	LL4	VGXIV	VV4	0	5	[1ih5, 1fqy, 1h6i]
LXVXL	LL4	VXXXV	VV4	3	5	[2o9e, 2abm, 2o9f, 2o9g, 1rc2, 3nka, 3nkc, 3nk5]
LTGIL	LL4	VGXVV	VV4	3	5	[3c02]
LIAXL	LL4	VMVGV	VV4	4	1	[2w2e, 3zoj, 2w1p]
LAXIL	LL4	IAQXV	IV4	0	2	[1j4n]
LXXGL	LL4	ISIPV	IV4	1	4	[2o9e, 2o9f]
LXXGL	LL4	IGXXV	IV4	1	4	[1ih5, 3d9s, 1j4n, 1fqy, 1h6i]
LXXGL	LL4	IVSQV	IV4	1	2	[1fx8, 1ldi, 1ldf, 1lda]
LXVXL	LL4	IATMV	IV4	3	1	[3gd8, 2d57, 2zz9, 3iyz]
LXVXL	LL4	ISIPV	IV4	3	4	[2o9e, 2o9f]
LAXXL	LL4	IAQXV	IV4	0	2	[1ih5, 1fqy, 1h6i]
LAXXL	LL4	ELVLS	ES4	4	3	[2o9d, 2o9e, 2abm, 2o9f, 2o9g, 1rc2, 3nka, 3nkc, 3nk5]
LXXXL	LL4	IXTLA	IA4	4	1	[1ih5, 3d9s, 1fqy, 1h6i]
LAXIL	LL4	IXTLA	IA4	0	1	[1j4n]
LAXIL	LL4	IVAXA	IA4	0	2	[1j4n]
LXXXL	LL4	IXLTA	IA4	4	1	[1fx8, 1ldi, 1ldf, 1lda]
LXXGL	LL4	IXLTA	IA4	1	1	[1fx8, 1ldi, 1ldf, 1lda]
LAXXL	LL4	IXTLA	IA4	0	1	[1ih5, 1fqy, 1h6i]
LAXXL	LL4	IVAXA	IA4	0	2	[1ih5, 1fqy, 1h6i]
LXXXL	LL4	VXXAI	VI4	4	1	[1fx8, 1ldi, 1ldf, 1lda]
LXXGL	LL4	VFISI	VI4	1	0	[1ih5, 1fqy, 1h6i]
LXXGL	LL4	VXXXI	VI4	1	4	[3c02]
LGXLL	LL4	VXXXI	VI4	5	0	[3ne2]
LAXIL	LL4	VXXAI	VI4	0	2	[1j4n]
LXVIL	LL4	VXXXI	VI4	3	4	[3c02]
LXXGL	LL4	VXXAI	VI4	1	1	[1fx8, 1ldi, 1ldf, 1lda]
LAXXL	LL4	VXXAI	VI4	0	2	[1ih5, 1fqy, 1h6i]
LXXXL	LL4	SIATL	SL4	4	1	[1ih5, 1fqy, 1h6i]
LXXGL	LL4	SVVGL	SL4	1	4	[3c02]
LXVIL	LL4	SVVGL	SL4	3	4	[3c02]
LXXXL	LL4	LCVLA	LA4	4	3	[1ih5, 1fqy, 1h6i]
LXXXL	LL4	LAIAA	LA4	4	1	[3ne2]
LXXAL	LL4	LCIFA	LA4	1	3	[3d9s]
LXXGL	LL4	LGEGA	LA4	1	0	[3c02]
LYDFL	LL4	LCIFA	LA4	5	3	[2b6p, 1ymg]
LGXLL	LL4	LCIFA	LA4	5	3	[2b6o, 2b6p, 4nef, 3m9i, 2c32, 1ymg, 4oj2, 3j41]
LXVXL	LL4	LYXIA	LA4	3	2	[2o9e, 2o9f]
LAXXL	LL4	LVLSA	LA4	4	3	[2o9d, 2o9e, 2abm, 2o9f, 2o9g, 1rc2, 3nka, 3nkc, 3nk5]
LAXIL	LL4	LCIFA	LA4	5	3	[3d9s]
LGXIL	LL4	LFLEA	LA4	5	3	[2w2e, 3zoj, 2w1p]
LXXXL	LL4	LCIFA	LA4	4	3	[3d9s]
LAXXL	LL4	GFAGV	GV4	4	1	[2o9e, 2o9f]
LXVXL	LL4	LTLXH	LH4	3	4	[2o9e, 2abm, 1rc2, 3nk5]
LXXGL	LL4	LTLXH	LH4	1	4	[2abm, 3llq, 1rc2, 2c32, 3j41, 2o9d, 2b6o, 2o9e, 2b6p, 3m9i, 1ymg, 3nk5, 1sor]
LXXXL	LL4	LTLXH	LH4	1	4	[2b6o, 3m9i]
LXXXL	LL4	VLCVL	VL4	4	3	[1ih5, 1fqy, 1h6i]
LXXGL	LL4	VGFSL	VL4	1	4	[2b6o, 2b6p, 3m9i, 2c32, 1ymg, 3j41, 1sor]
LAXXL	LL4	VEXXL	VL4	4	3	[2o9d, 2o9e, 2abm, 2o9f, 2o9g, 1rc2, 3nka, 3nkc, 3nk5]
LGXLL	LL4	VKVSL	VL4	4	1	[1ih5, 1j4n, 1fqy, 1h6i]
LXXXL	LL4	VKVSL	VL4	4	1	[1ih5, 1fqy, 1h6i]
LXXXL	LL4	VIYSL	VL4	4	1	[3ne2]
LXXGL	LL4	VXXGL	VL4	1	0	[2b6o, 2b6p, 3m9i, 3d9s, 2c32, 1ymg, 3j41, 1sor]
LXXXL	LL4	VXXGL	VL4	4	1	[1fx8, 1ldi, 1ldf, 1lda]
LGXIL	LL4	FXXXI	FI4	5	1	[2w2e, 3zoj, 2w1p]
LYDFL	LL4	FVLCI	FI4	5	3	[2b6p, 1ymg]
LGAXL	LL4	FXXXI	FI4	5	1	[2w2e, 3zoj, 2w1p]
LXVXL	LL4	FGLXI	FI4	3	1	[3gd8, 2d57, 2zz9, 3iyz]
LXXXL	LL4	FXXAI	FI4	4	1	[3ne2]
LXXXL	LL4	FGLXI	FI4	4	1	[1ih5, 3d9s, 1fqy, 1h6i]
LGXLL	LL4	FVLCI	FI4	5	3	[2b6o, 2b6p, 3m9i, 2c32, 1ymg, 3j41, 1sor]
LGXLL	LL4	FGLXI	FI4	4	1	[1ih5, 1j4n, 1fqy, 1h6i]
LAXIL	LL4	LIXTF	LF4	5	3	[3d9s]
LXXAL	LL4	LXXVF	LF4	1	0	[3d9s]
LGXLL	LL4	LTLQF	LF4	5	3	[2b6o, 2b6p, 3m9i, 2c32, 1ymg, 3j41, 1sor]
LXXGL	LL4	LXXGF	LF4	1	4	[2b6o, 2b6p, 3m9i, 1j4n, 2c32, 1ymg, 3j41, 1sor]
LAXXL	LL4	LTMAF	LF4	4	1	[2o9d, 2o9e, 2abm, 1rc2, 3nka, 3nkc, 3nk5]
LXXGL	LL4	LGHLF	LF4	1	4	[2b6o, 2b6p, 3m9i, 2c32, 1ymg, 3j41, 1sor]
LXXXL	LL4	LGHLF	LF4	1	4	[2b6o, 3m9i]
LXXGL	LL4	LXXXG	LG4	1	0	[2o9d, 2o9e, 2abm, 2o9f, 2o9g, 3llq, 1rc2, 3nka, 3nkc, 3nk5]
LXXXL	LL4	LVIXG	LG4	4	3	[3ne2]
LXVXL	LL4	LTXIG	LG4	3	4	[3nka, 3nkc]
LGAXL	LL4	LEAFG	LG4	5	3	[2w2e, 3zoj, 2w1p]
LGXLL	LL4	LXFFG	LG4	5	0	[3ne2]
LGXIL	LL4	LEAFG	LG4	5	3	[2w2e, 3zoj, 2w1p]
LGAXL	LL4	ILXLT	IT4	5	3	[2w2e, 3zoj, 2w1p]
LXXXL	LL4	ILXLT	IT4	4	3	[1fx8, 1ldi]
LXVXL	LL4	WXXWV	WV4	3	5	[2o9e, 2abm, 2o9f, 2o9g, 1rc2, 3nka, 3nkc, 3nk5]
LXXXL	LL4	WGLXV	WV4	4	1	[1fx8, 1ldi, 1lda]
LAXXL	LL4	WGLXV	WV4	4	1	[3nkc, 3nk5]
LAXXL	LL4	VLTMA	VA4	4	1	[2o9d, 2o9e, 2abm, 3llq, 1rc2, 3nka, 3nkc, 3nk5]
LXXGL	LL4	VSQVA	VA4	1	2	[1fx8, 1ldi, 1ldf, 1lda]
LXXGL	LL4	VFYIA	VA4	1	2	[3gd8]
LXXGL	LL4	AXGXS	AS4	1	4	[2b6o, 1ih5, 2b6p, 3m9i, 1j4n, 2c32, 1fqy, 1ymg, 3j41, 1h6i, 1sor]
LXXXL	LL4	AXGXS	AS4	4	4	[1ih5, 1fqy, 1h6i]
LGXLL	LL4	AXGXS	AS4	4	4	[1ih5, 1j4n, 1fqy, 1h6i]
LXXXL	LL4	AVXYS	AS4	4	1	[3ne2]
LXXGL	LL4	AAXXV	AV4	1	2	[1fx8, 1ldi, 1ldf, 1lda]
LXXXL	LL4	AXAXV	AV4	4	2	[3ne2]
LXXGL	LL4	IGXXL	IL4	1	4	[2o9d, 2o9e, 2abm, 3llq, 1rc2, 3nka, 3nkc, 3nk5]
LGXLL	LL4	GTLQL	GL4	4	3	[1ih5, 1j4n, 1fqy, 1h6i]
LGAXL	LL4	GTXXL	GL4	5	3	[2w2e, 3zoj, 2w1p]
LXVIL	LL4	GXIIL	GL4	3	4	[3c02]
LXXGL	LL4	GXIIL	GL4	1	4	[3c02]
LAXXL	LL4	GLTVL	GL4	4	1	[2o9d, 2o9e, 2abm, 2o9f, 2o9g, 3llq, 1rc2, 3nka, 3nkc, 3nk5]
LGXIL	LL4	GTXXL	GL4	5	3	[2w2e, 3zoj, 2w1p]
LGXLL	LL4	GTXXL	GL4	5	0	[3ne2]
LXXGL	LL4	GXAXL	GL4	1	2	[2o9e, 2o9f]
LXXGL	LL4	GXXXL	GL4	1	3	[3iyz]
LXXGL	LL4	GTXXL	GL4	1	0	[2o9d, 2o9e, 2abm, 2o9f, 2o9g, 3llq, 1rc2, 3nka, 3nkc, 3nk5]
LXXGL	LL4	IXAQC	IC4	1	2	[3gd8]
LAXIL	LL4	IXAQC	IC4	0	2	[1j4n]
LXXGL	LL4	IGLAC	IC4	1	4	[2o9f, 2o9g]
LAXXL	LL4	IXAQC	IC4	0	2	[1ih5, 1fqy, 1h6i]
LAXXL	LL4	CXGAI	CI4	0	2	[1ih5, 1fqy, 1h6i]
LAXIL	LL4	CXGAI	CI4	0	2	[1j4n]
LXXXL	LL4	AIYLT	AT4	4	1	[1fx8, 1ldi, 1ldf, 1lda]
LAXXL	LL4	AXGLT	AT4	4	1	[2o9d, 2o9e, 2abm, 2o9f, 2o9g, 3llq, 1rc2, 3nka, 3nkc, 3nk5]
LAXIL	LL4	AIVAT	AT4	0	2	[1j4n]
LXXGL	LL4	AIYLT	AT4	1	1	[1fx8, 1ldi, 1ldf, 1lda]
LAXXL	LL4	AIVAT	AT4	0	2	[1ih5, 1fqy, 1h6i]
LXXXL	LL4	TLAQS	TS4	4	1	[1fqy, 1h6i]
LAXXL	LL4	TAILS	TS4	0	2	[1ih5, 1h6i]
LAXXL	LL4	TLAQS	TS4	0	1	[1fqy, 1h6i]
LAXIL	LL4	TLAQS	TS4	0	1	[1j4n]
LXXGL	LL4	AXAIY	AY4	1	1	[1fx8, 1ldi, 1ldf, 1lda]
LXXXL	LL4	AAXXY	AY4	4	1	[3ne2]
LXXXL	LL4	AXAIY	AY4	4	1	[1fx8, 1ldi, 1ldf, 1lda]
LXXGL	LL4	AALXY	AY4	1	2	[1lda]
LXVXL	LL4	AALXY	AY4	3	2	[2o9e, 2abm, 2o9f]
LXVXL	LL4	GLISI	GI4	3	4	[3nkc]
LXXXL	LL4	LXXVI	LI4	4	3	[3ne2]
LXXAL	LL4	LAXLI	LI4	1	0	[3d9s]
LXXGL	LL4	LXXLI	LI4	1	4	[2o9d, 2o9e, 2abm, 2o9f, 2o9g, 3llq, 1rc2, 3nk5]
LXLAL	LL4	LIAVI	LI4	3	4	[1fx8, 1ldi, 1ldf, 1lda]
LXVXL	LL4	LXXLI	LI4	3	4	[2o9e, 2abm, 2o9f, 2o9g, 1rc2, 3nka, 3nkc, 3nk5]
LXXXL	LL4	LXLCI	LI4	4	3	[3d9s]
LXXGL	LL4	LVELI	LI4	1	3	[3gd8, 2d57, 2zz9, 3iyz]
LAXIL	LL4	LXLCI	LI4	5	3	[3d9s]
LTGIL	LL4	LCIGI	LI4	3	4	[3c02]
LXXAL	LL4	LXLCI	LI4	1	3	[3d9s]
LXXGL	LL4	LCIGI	LI4	1	4	[3c02]
LXVXL	LL4	LLXLI	LI4	3	2	[2o9e, 2o9f]
LXXGL	LL4	GXXXG	GG4	1	5	[2b6o, 2b6p, 3m9i, 2c32, 1ymg, 3j41, 1sor]
LIAXL	LL4	GVMVG	GG4	4	1	[2w2e, 3zoj, 2w1p]
LIAXL	LL4	GFGFG	GG4	4	1	[2w2e, 3zoj, 2w1p]
LXXGL	LL4	GITFG	GG4	1	4	[3c02]
LXXXL	LL4	GXXXG	GG4	4	1	[3d9s]
LTGIL	LL4	GITFG	GG4	3	4	[3c02]
LXXXL	LL4	GXXXG	GG4	1	5	[2b6o, 3m9i]
LXXGL	LL4	GXLXG	GG4	1	4	[3d9s]
LTGIL	LL4	FCQFY	FY4	3	5	[3c02]
LXVIL	LL4	FCQFY	FY4	3	5	[3c02]
LYDFL	LL4	TXXFV	TV4	5	3	[2b6p, 1ymg]
LXXAL	LL4	TXXFV	TV4	1	0	[3d9s]
LXXGL	LL4	TFXLV	TV4	1	0	[2o9d, 2o9e, 2abm, 2o9f, 2o9g, 3llq, 1rc2, 3nka, 3nkc, 3nk5]
LGXLL	LL4	TFXLV	TV4	5	0	[3ne2]
LGXLL	LL4	TXXXV	TV4	4	3	[4nef, 1ih5, 1j4n, 4oj2, 1fqy, 1h6i]
LGXLL	LL4	TXXFV	TV4	5	3	[2b6o, 2b6p, 3m9i, 2c32, 1ymg, 3j41, 1sor]
LXXXL	LL4	TXXXV	TV4	4	3	[1ih5, 1fqy, 1h6i]
LXXGL	LL4	IGITF	IF4	1	4	[3c02]
LIAXL	LL4	ISFGF	IF4	4	1	[2w2e, 3zoj, 2w1p]
LGXLL	LL4	IXVFF	IF4	5	0	[3ne2]
LTGIL	LL4	IGITF	IF4	3	4	[3c02]
LXXXL	LL4	IXXAF	IF4	4	1	[3d9s]
LXXAL	LL4	IXVFF	IF4	1	0	[3d9s]
LGAXL	LL4	CLTVL	CL4	5	3	[2w2e, 3zoj, 2w1p]
LXXGL	LL4	CAAAL	CL4	1	2	[1fx8, 1ldi, 1ldf, 1lda]
LXXGL	LL4	LIXLC	LC4	1	4	[3c02]
LXVIL	LL4	LIXLC	LC4	3	4	[3c02]
LTGIL	LL4	LVAPC	LC4	3	5	[3c02]
LXXXL	LL4	GTLXQ	GQ4	4	1	[3d9s]
LGAXL	LL4	EXXXT	ET4	5	3	[2w2e, 3zoj, 2w1p]
LGXIL	LL4	EXXXT	ET4	5	3	[2w2e, 3zoj, 2w1p]
LXXAL	LL4	EFXXT	ET4	1	0	[3d9s]
LXXGL	LL4	EXXXT	ET4	1	0	[2o9d, 2o9e, 2o9f, 2abm, 2o9g, 1rc2, 3nka, 3nkc, 3nk5]
LXXGL	LL4	MAIYL	ML4	1	1	[1fx8, 1ldi, 1ldf, 1lda]
LXXXL	LL4	MAIYL	ML4	4	1	[1fx8, 1ldi, 1ldf, 1lda]
LXXXL	LL4	MAFXL	ML4	4	1	[3ne2]
LXXGL	LL4	FGXGS	FS4	1	0	[3d9s]
LXXGL	LL4	FXXIS	FS4	1	0	[1ih5, 1fqy, 1h6i]
LXLAL	LL4	IXVIG	IG4	3	4	[1fx8, 1ldi, 1ldf, 1lda]
LXXXL	LL4	IXGLG	IG4	4	1	[1fx8, 1ldi, 1ldf, 1lda]
LXXXL	LL4	IYXLG	IG4	4	1	[3ne2]
LTGIL	LL4	ILCIG	IG4	3	4	[3c02]
LXXGL	LL4	ILCIG	IG4	1	4	[3c02]
LXVIL	LL4	ILCIG	IG4	3	4	[3c02]
LXXAL	LL4	AXXXF	AF4	1	0	[3d9s]
LXXXL	LL4	ALCIF	AF4	4	3	[3d9s]
LAXIL	LL4	ALCIF	AF4	5	3	[3d9s]
LXXAL	LL4	ALCIF	AF4	1	3	[3d9s]
LXVXL	LL4	IXLIS	IS4	3	4	[2o9e, 2abm, 2o9f, 2o9g, 1rc2, 3nka, 3nkc, 3nk5]
LXXGL	LL4	ISIGS	IS4	1	0	[1ih5, 1j4n, 1fqy, 1h6i]
LXXGL	LL4	IXLIS	IS4	1	4	[2o9d, 2o9e, 2abm, 2o9f, 2o9g, 3llq, 1rc2]
LIAXL	LL4	MISFG	MG4	4	1	[2w2e, 3zoj, 2w1p]
LXXGL	LL4	SIGSA	SA4	1	0	[1ih5, 1j4n, 1fqy, 1h6i]
LXXGL	LL4	SXXLA	SA4	1	0	[2o9e, 2o9f]
LXXGL	LL4	FFGXG	FG4	1	0	[2b6o, 2b6p, 3m9i, 3d9s, 2c32, 1ymg, 3j41, 1sor]
LXXGL	LL4	FGGXG	FG4	1	0	[2o9d, 2o9e, 2abm, 2o9f, 2o9g, 3llq, 1rc2, 3nka, 3nkc, 3nk5]
LXXGL	LL4	FFGXG	FG4	4	0	[1lda]
LXXAL	LL4	FVFFG	FG4	1	0	[3d9s]
LXXGL	LL4	FIXIG	FG4	1	0	[1ih5, 1j4n, 1fqy, 1h6i]
LXXGL	LL4	FLGXG	FG4	1	0	[3c02]
LXXGL	LL4	FVFFG	FG4	1	0	[3d9s]
LGXLL	LL4	FFGXG	FG4	5	0	[3ne2]
LXVIL	LL4	IILCI	II4	3	4	[3c02]
LXXGL	LL4	IILCI	II4	1	4	[3c02]
LXXXL	LL4	IAAXI	II4	4	1	[3ne2]
LXVXL	LL4	IXGXI	II4	3	5	[2o9e, 2abm, 2o9f, 2o9g, 1rc2, 3nka, 3nkc, 3nk5]
LXLAL	LL4	IXXXI	II4	3	5	[1fx8, 1ldi, 1ldf, 1lda]
LXXGL	LL4	IFISI	II4	1	0	[1j4n]
LIAXL	LL4	GFGVM	GM4	4	1	[2w2e, 3zoj, 2w1p]
LGXLL	LL4	FXLVF	FF4	5	0	[3ne2]
LIAXL	LL4	FGFGF	FF4	4	1	[2w2e, 3zoj, 2w1p]
LXXGL	LL4	FXLVF	FF4	1	0	[2o9d, 2o9e, 2abm, 2o9f, 2o9g, 3llq, 1rc2, 3nka, 3nkc, 3nk5]
LGAXL	LL4	FLEAF	FF4	5	3	[2w2e, 3zoj, 2w1p]
LGXIL	LL4	FLEAF	FF4	5	3	[2w2e, 3zoj, 2w1p]
LIAXL	LL4	MVGVF	MF4	4	1	[2w2e, 3zoj, 2w1p]
LXVXL	LL4	MVQCF	MF4	3	1	[3gd8, 2d57, 2zz9, 3iyz]
LXVXL	LL4	FFWVV	FV4	3	5	[2o9e, 2abm, 2o9f, 2o9g, 1rc2, 3nka, 3nkc, 3nk5]
LAXXL	LL4	FGXXV	FV4	4	1	[2o9d, 2o9e, 2abm, 2o9f, 2o9g, 3llq, 1rc2, 3nka]
LXXXL	LL4	FGXXV	FV4	4	1	[1ldf]
LXXGL	LL4	CFGTF	CF4	1	0	[2abm, 1rc2, 3nka, 3nkc, 3nk5]
LXXXL	LL4	SXTLG	SG4	1	4	[2b6o, 3m9i]
LXXGL	LL4	SXXXG	SG4	1	4	[1ih5, 3d9s, 1j4n, 1fqy, 1h6i]
LXVXL	LL4	SLXXG	SG4	3	1	[3gd8, 2d57, 2zz9, 3iyz]
LXXGL	LL4	SQVAG	SG4	1	2	[1fx8, 1ldi, 1ldf, 1lda]
LIAXL	LL4	SFGFG	SG4	4	1	[2w2e, 3zoj, 2w1p]
LXXXL	LL4	SLXXG	SG4	4	1	[1ih5, 1fqy, 1h6i]
LGXLL	LL4	SLXXG	SG4	4	1	[1ih5, 1j4n, 1fqy, 1h6i]
LXXGL	LL4	SXTLG	SG4	1	4	[2b6o, 2b6p, 3m9i, 2c32, 1ymg, 3j41, 1sor]
LXVIL	LL4	SSVVG	SG4	3	4	[3c02]
LXXGL	LL4	GEGAT	GT4	1	0	[3c02]
LXXGL	LL4	GLAXT	GT4	1	4	[2o9d, 2o9e, 2o9f, 2abm, 2o9g, 3llq, 1rc2, 3nka, 3nkc, 3nk5]
LXXGL	LL4	GFSLT	GT4	1	4	[2b6o, 2b6p, 3m9i, 2c32, 1ymg, 3j41, 1sor]
LXXGL	LL4	GLSVT	GT4	1	4	[3d9s]
LXVXL	LL4	GLAXT	GT4	3	4	[2o9e, 2o9f, 2abm, 2o9g, 1rc2, 3nka, 3nkc, 3nk5]
LXXGL	LL4	GLGAS	GS4	1	0	[2b6o, 2b6p, 3m9i]
LXXGL	LL4	GGXGS	GS4	1	0	[2abm, 3llq, 1rc2, 3nka]
LXXXL	LL4	GLGAS	GS4	1	0	[2b6o, 3m9i]
LAXXL	LL4	TVLTM	TM4	4	1	[2o9d, 2o9e, 2abm, 3llq, 1rc2, 3nka, 3nkc, 3nk5]
LAXXL	LL4	MAXAV	MV4	4	1	[2o9d, 2o9e, 2abm, 1rc2, 3nka, 3nkc, 3nk5]
LXXGL	LL4	HGLLV	HV4	1	3	[3gd8, 2d57, 2zz9, 3iyz]
LXXGL	LL4	VFGGS	VS4	1	0	[2o9d, 2o9e, 2o9f, 2o9g]
LGXIL	LL4	GLFLE	GE4	5	3	[2w1p]
LXXGL	LL4	GLLVE	GE4	1	3	[3gd8, 2d57, 2zz9, 3iyz]
LAXIL	LL4	IXTFQ	IQ4	5	3	[3d9s]
LXXGL	LL4	FGXGA	FA4	1	0	[2b6o, 2b6p, 3m9i, 2c32, 1ymg, 3j41, 1sor]
LXXGL	LL4	FAPIA	FA4	1	4	[2o9e, 3llq]
LGXLL	LL4	FGXGA	FA4	5	0	[3ne2]
LXXGL	LL4	FCAAA	FA4	1	2	[1fx8, 1ldi, 1ldf, 1lda]
LAXXL	LL4	FAGVA	FA4	4	1	[2o9e, 2o9f]
LXXGL	LL4	FXXXA	FA4	1	2	[3gd8]
LXVXL	LL4	FWXXP	FP4	3	5	[2o9e, 2abm, 2o9f, 2o9g, 1rc2, 3nka, 3nkc, 3nk5]
LXXGL	LL4	AXTLI	AI4	1	4	[2o9d, 2o9e, 2abm, 2o9f, 2o9g, 3llq, 1rc2, 3nka, 3nkc, 3nk5]
LXXGL	LL4	APXXI	AI4	1	4	[2o9d, 2o9e, 2o9f, 2o9g, 3llq, 1rc2, 3nka, 3nkc, 3nk5]
LXVXL	LL4	AXTLI	AI4	3	4	[2o9e, 2abm, 2o9f, 2o9g, 1rc2, 3nka, 3nkc, 3nk5]
LXVXL	LL4	WXXXI	WI4	3	5	[2o9e, 2abm, 2o9f, 2o9g, 1rc2, 3nka, 3nkc, 3nk5]
LXXGL	LL4	AGAFC	AC4	1	2	[1fx8, 1ldi, 1ldf, 1lda]
LXXGL	LL4	PXXIG	PG4	1	4	[2o9d, 2o9e, 2abm, 2o9f, 2o9g, 3llq, 1rc2, 3nka, 3nkc, 3nk5]
LXVXL	LL4	PIXGG	PG4	3	5	[2o9e, 2abm, 2o9f, 2o9g, 1rc2, 3nka, 3nkc, 3nk5]
LTGIL	LL4	GSVVF	GF4	3	5	[3c02]
LXVIL	LL4	GSVVF	GF4	3	5	[3c02]
LXXGL	LL4	HLFGM	HM4	1	4	[2b6o, 2b6p, 3m9i, 2c32, 1ymg, 1sor]
LXXXL	LL4	HLFGM	HM4	1	4	[2b6o, 3m9i]
LXXGL	LL4	TLXXL	TL4	1	4	[2abm, 3llq, 1rc2, 2c32, 3j41, 2o9d, 2b6o, 2o9e, 2b6p, 3m9i, 2o9f, 3d9s, 2o9g, 1ymg, 3nk5, 1sor]
LXXXL	LL4	TLXXL	TL4	1	4	[2b6o, 3m9i]
LXVXL	LL4	TLXXL	TL4	3	4	[2o9e, 2abm, 2o9f, 2o9g, 1rc2, 3nka, 3nkc, 3nk5]
LTGIL	LL4	PCVGS	PS4	3	5	[3c02]
LXXGL	LL4	VXXGH	VH4	1	4	[1ih5, 3d9s, 1j4n, 1fqy, 1h6i]
LXXGL	LL4	HLIXI	HI4	1	4	[2o9e, 2abm, 2o9f, 2o9g, 3llq, 1rc2]
LXXGL	LL4	HLXXI	HI4	1	4	[1ih5, 3d9s, 1j4n, 1fqy, 1h6i]
LXVXL	LL4	HLIXI	HI4	3	4	[2o9e, 2abm, 2o9f, 2o9g, 1rc2, 3nk5]
LXXGL	LL4	SFGTF	SF4	1	0	[2o9d, 2o9e, 2o9f, 2o9g]
LGXLL	LL4	FLTLQ	FQ4	5	3	[2b6o, 2b6p, 4nef, 3m9i, 2c32, 1ymg, 4oj2, 3j41, 1sor]
LXXGL	LL4	FIVSQ	FQ4	1	2	[1fx8, 1ldi, 1ldf, 1lda]
LXXGL	LL4	FGTFW	FW4	1	0	[2o9d, 2o9e, 2abm, 2o9f, 2o9g, 3llq, 1rc2, 3nka, 3nkc, 3nk5]
LXXGL	LL4	WLVFG	WG4	1	0	[2o9d, 2o9e, 2abm, 2o9f, 2o9g, 3llq, 1rc2, 3nka, 3nkc, 3nk5]
LXXGL	LL4	VFGGC	VC4	1	0	[2abm, 3llq, 1rc2, 3nka, 3nkc, 3nk5]
LXXGL	LL4	FGVGC	FC4	4	0	[1lda]
LXXAL	LL4	PALSI	PI4	1	4	[3d9s]
LXXXL	LL4	MLVIM	MM4	4	3	[3ne2]
LXXAL	LL4	SPALS	SS4	1	4	[3d9s]
LXXAL	LL4	SIGXS	SS4	1	4	[3d9s]
LXXGL	LL4	SIGXS	SS4	1	4	[3d9s]
LXXXL	LL4	LGVAM	LM4	4	1	[1fx8, 1ldi, 1ldf, 1lda]
LGAXL	LL4	LTVLM	LM4	5	3	[2w2e, 3zoj, 2w1p]
LXXAL	LL4	QXXLC	QC4	1	3	[3d9s]
LXXXL	LL4	QXXLC	QC4	4	3	[1ih5, 3d9s, 1fqy, 1h6i]
LYDFL	LL4	QXXLC	QC4	5	3	[2b6p, 1ymg]
LGXLL	LL4	QXXLC	QC4	4	3	[4nef, 1ih5, 1j4n, 4oj2, 1fqy, 1h6i]
LAXIL	LL4	QXXLC	QC4	5	3	[3d9s]
LGXLL	LL4	QXXLC	QC4	5	3	[2b6o, 2b6p, 3m9i, 2c32, 1ymg, 3j41, 1sor]
LXXGL	LL4	CIGIT	CT4	1	4	[3c02]
LGXLL	LL4	CIFXT	CT4	5	3	[2b6o, 2b6p, 3m9i, 2c32, 1ymg, 3j41]
LTGIL	LL4	CIGIT	CT4	3	4	[3c02]
LYDFL	LL4	CIFXT	CT4	5	3	[2b6p, 1ymg]
LXXXL	LL4	CVLAT	CT4	4	3	[1ih5, 1fqy, 1h6i]
LYDFL	LL4	IFXTY	IY4	5	3	[2b6p, 1ymg]
LGXLL	LL4	IFXTY	IY4	5	3	[2b6p, 3m9i, 1ymg]
LXXGL	LL4	SVFYI	SI4	1	2	[3iyz]
LXVXL	LL4	SIPVT	ST4	3	4	[2o9e, 2o9f]
LXVXL	LL4	LISIP	LP4	3	4	[2o9e, 2o9f]
LXXGL	LL4	LISIP	LP4	1	4	[2o9e, 2o9f]
LXVXL	LL4	SIATM	SM4	3	1	[3gd8, 2d57, 2zz9, 3iyz]
LXVXL	LL4	CFGLS	CS4	3	1	[3gd8, 2d57, 2zz9, 3iyz]
LXXXL	LL4	CIFAS	CS4	4	3	[3d9s]
LXXAL	LL4	CIFAS	CS4	1	3	[3d9s]
LGXLL	LL4	KVSLA	KA4	4	1	[1ih5, 1j4n, 1fqy, 1h6i]
LXXXL	LL4	KVSLA	KA4	4	1	[1ih5, 1fqy, 1h6i]
LXVXL	LL4	CTLIH	CH4	3	4	[2o9f, 2o9g]
LXXGL	LL4	CTLIH	CH4	1	4	[2o9f, 2o9g]
LGXIL	LL4	TAILC	TC4	5	3	[2w2e, 3zoj, 2w1p]
LXVXL	LL4	TMVQC	TC4	3	1	[3gd8, 2d57, 2zz9, 3iyz]
LGAXL	LL4	TAILC	TC4	5	3	[2w2e, 3zoj, 2w1p]
LXVXL	LL4	LWXFW	LW4	3	5	[2o9e, 2o9f]
LXLAL	LL4	FAYRK	FK4	3	5	[1fx8, 1ldi, 1ldf, 1lda]
LXLAL	LL4	YRKLI	YI4	3	5	[1fx8, 1ldi, 1ldf, 1lda]
LGXLL	LL4	VFFGP	VP4	5	0	[3ne2]
LGXLL	LL4	DNVKV	DV4	4	1	[1ih5]
LXLAL	LL4	AFAYR	AR4	3	5	[1fx8, 1ldi, 1ldf, 1lda]
LGXLL	LL4	NVKVS	NS4	4	1	[1ih5]
LXXGL	LL4	MFLGE	ME4	1	0	[3c02]
LXXGL	LL4	LLAID	LD4	1	4	[1ih5]
LTGIL	LL4	CVGSV	CV4	3	5	[3c02]
LXVIL	LL4	CVGSV	CV4	3	5	[3c02]
LTGIL	LL4	SVVFC	SC4	3	5	[3c02]
LXVIL	LL4	SVVFC	SC4	3	5	[3c02]
LAXXL	LL4	VAXAW	VW4	4	1	[3nkc, 3nk5]
LXVIL	LL4	VVFCQ	VQ4	3	5	[3c02]
LTGIL	LL4	VVFCQ	VQ4	3	5	[3c02]
LGXIL	LL4	RGLFL	RL4	5	3	[2w1p]
AXXXA	AA4	LTVLT	LT4	1	1	[2o9d, 2o9e, 2abm, 2o9f, 2o9g, 3llq, 1rc2, 3nka, 3nkc, 3nk5]
AXXXA	AA4	FSLTL	FL4	1	4	[2b6o, 2b6p, 3m9i, 2c32, 1ymg, 3j41, 1sor]
AXXXA	AA4	FXAXL	FL4	2	0	[3d9s]
AXXXA	AA4	LGHLV	LV4	1	4	[3d9s]
AEFXA	AA4	LLXAV	LV4	0	2	[2b6o, 2b6p, 3m9i, 2c32, 1ymg, 3j41, 1sor]
AEFXA	AA4	TLXXA	TA4	0	1	[3d9s]
AXXXA	AA4	TMAXA	TA4	1	1	[2o9d, 2o9e, 2abm, 2o9f, 2o9g, 1rc2, 3nka, 3nkc, 3nk5]
AXXXA	AA4	VLSAG	VG4	1	3	[2o9d, 2o9e, 2abm, 2o9f, 2o9g, 1rc2, 3nka, 3nkc, 3nk5]
AEFXA	AA4	VXAXG	VG4	0	1	[2b6o, 2b6p, 3m9i, 2c32, 1ymg, 3j41, 1sor]
AEFXA	AA4	AXGXL	AL4	0	1	[3d9s]
AXXXA	AA4	AXXXL	AL4	1	2	[2o9e, 2o9f]
AEFXA	AA4	ATAIL	AL4	0	2	[1ih5, 1j4n, 1fqy, 1h6i]
AXXXA	AA4	AGXLL	AL4	1	3	[2o9d, 2o9e, 2abm, 2o9f, 2o9g, 1rc2, 3nka, 3nkc, 3nk5]
AEFXA	AA4	YXXAQ	YQ4	0	2	[3cn6, 4nef, 1j4n, 2c32, 3cll, 1fqy, 3j41, 3cn5, 4jc6, 1z98, 2b6o, 4ia4, 1ih5, 3m9i, 2b6p, 3d9s, 2b5f, 4oj2, 1ymg, 1h6i, 1sor]
AEFXA	AA4	VGXIV	VV4	0	5	[1ih5, 1j4n, 1fqy, 1h6i]
AXXXA	AA4	GLXVA	GA4	2	1	[1fx8, 1ldi, 1ldf, 1lda]
AXXIA	AA4	GXXXA	GA4	0	2	[2w1p]
AXXIA	AA4	GMAXA	GA4	0	2	[2w2e, 3zoj, 2w1p]
AXXXA	AA4	GAFXA	GA4	3	5	[2w2e, 3zoj, 2w1p]
AXXXA	AA4	GXXLA	GA4	2	3	[1fx8, 1ldi, 1ldf, 1lda]
AXXXA	AA4	GMAXA	GA4	4	1	[3ne2]
AEFXA	AA4	GXXXA	GA4	0	5	[1ih5, 1j4n, 1fqy, 1h6i]
AEFXA	AA4	IVAXA	IA4	0	2	[1ih5, 1j4n, 1fqy, 1h6i]
AEFXA	AA4	IXTLA	IA4	0	1	[3d9s]
AEFXA	AA4	ICYXV	IV4	0	2	[2b6o, 3m9i, 2b6p, 2c32, 1ymg, 3j41, 1sor]
AFCAA	AA4	IFFGV	IV4	2	0	[1fx8, 1ldi, 1ldf, 1lda]
AEFXA	AA4	IAQXV	IV4	0	2	[1ih5, 1j4n, 1fqy, 1h6i]
AXXXA	AA4	IGXXV	IV4	1	4	[3d9s]
AEFXA	AA4	LGAVA	LA4	0	2	[2b6o, 2b6p, 3m9i, 2c32, 1ymg, 3j41, 1sor]
AXXXA	AA4	LVLSA	LA4	1	3	[2o9d, 2o9e, 2abm, 2o9f, 2o9g, 1rc2, 3nka, 3nkc, 3nk5]
AXXXA	AA4	SAGFL	SL4	1	3	[2o9d, 2o9e, 2abm, 2o9f, 2o9g, 1rc2, 3nka, 3nkc, 3nk5]
AXXXA	AA4	VXXAI	VI4	2	2	[1fx8, 1ldi, 1ldf, 1lda]
AXXXA	AA4	VXXAI	VI4	2	1	[1fx8, 1ldi, 1ldf, 1lda]
AXXXA	AA4	VXXXI	VI4	4	5	[3ne2]
AEFXA	AA4	VXXAI	VI4	0	2	[1ih5, 1j4n, 1fqy, 1h6i]
AXXXA	AA4	GFAGV	GV4	1	1	[2o9e, 2o9f]
AXXXA	AA4	LTLXH	LH4	1	4	[2b6o, 2b6p, 3m9i, 2c32, 1ymg, 3j41, 1sor]
AXXXA	AA4	LLVIH	LH4	1	3	[2o9d, 2o9e, 2o9f, 2o9g, 1rc2, 3nka, 3nkc, 3nk5]
AXXXA	AA4	VXXGL	VL4	2	0	[3d9s]
AXXXA	AA4	VXXGL	VL4	2	1	[1fx8, 1ldi, 1ldf, 1lda]
AEFXA	AA4	VXAXL	VL4	0	2	[2b6o, 4nef, 3m9i, 3d9s, 4oj2, 1sor]
AXXXA	AA4	VGFSL	VL4	1	4	[2b6o, 2b6p, 3m9i, 2c32, 1ymg, 3j41, 1sor]
AXXXA	AA4	VXXGL	VL4	1	0	[2b6o, 2b6p, 3m9i, 3d9s, 2c32, 1ymg, 3j41, 1sor]
AXXXA	AA4	LXVXG	LG4	4	4	[3ne2]
AFCAA	AA4	LXFFG	LG4	2	0	[1fx8, 1ldi, 1ldf, 1lda]
AXXXA	AA4	LVIXG	LG4	1	3	[2o9d, 2o9e, 2o9f, 2o9g, 1rc2, 3nka, 3nkc, 3nk5]
AFCAA	AA4	LLIFF	LF4	2	0	[1fx8, 1ldi, 1ldf, 1lda]
AXXXA	AA4	LXXVF	LF4	2	0	[3d9s]
AXXXA	AA4	LXXVF	LF4	1	0	[3d9s]
AXXXA	AA4	LXXGF	LF4	1	4	[2abm, 1rc2, 2c32, 3nka, 3nkc, 3j41, 2o9d, 2o9e, 2b6o, 2o9f, 2b6p, 3m9i, 2o9g, 1ymg, 3nk5, 1sor]
AXXXA	AA4	LTMAF	LF4	1	1	[2o9d, 2o9e, 2abm, 2o9f, 2o9g, 1rc2, 3nka, 3nkc, 3nk5]
AXXXA	AA4	LGHLF	LF4	1	4	[2b6o, 2b6p, 3m9i, 2c32, 1ymg, 3j41, 1sor]
AXXXA	AA4	YWXGP	YP4	3	5	[2w2e, 3zoj, 2w1p]
AXXXA	AA4	IHGAT	IT4	1	3	[2o9d, 2o9e]
AXXXA	AA4	WGLXV	WV4	2	1	[1fx8, 1ldi, 1lda]
AXXXA	AA4	WGLXV	WV4	1	1	[3nkc, 3nk5]
AEFXA	AA4	VGAXA	VA4	0	2	[3d9s]
AXXXA	AA4	VLTMA	VA4	1	1	[2o9d, 2o9e, 2abm, 2o9f, 2o9g, 3llq, 1rc2, 3nka, 3nkc, 3nk5]
AXXXA	AA4	VIHGA	VA4	1	3	[2o9d, 2o9e, 2o9f, 2o9g, 1rc2, 3nka, 3nkc, 3nk5]
AXXXA	AA4	PXXGA	PA4	3	5	[2w2e, 3zoj, 2w1p]
AXXIA	AA4	AXAAS	AS4	0	2	[2w1p]
AXXXA	AA4	AXGXS	AS4	1	4	[2b6o, 2b6p, 3m9i, 2c32, 1ymg, 3j41, 1sor]
AEFXA	AA4	CYXVA	CA4	0	2	[2b6o, 3m9i, 2b6p, 2c32, 1ymg, 3j41, 1sor]
AXXXA	AA4	AVXMV	AV4	2	3	[1fx8, 1ldi, 1ldf, 1lda]
AEFXA	AA4	AICXV	AV4	0	2	[3cn6, 4jc6, 1z98, 4ia4, 3m9i, 3cll, 2b5f, 3cn5]
AEFXA	AA4	AAXXV	AV4	0	2	[3d9s]
AXXXA	AA4	GLTVL	GL4	1	1	[2o9d, 2o9e, 2abm, 2o9f, 2o9g, 3llq, 1rc2, 3nka, 3nkc, 3nk5]
AFCAA	AA4	GXXXL	GL4	2	3	[1fx8, 1ldi, 1ldf, 1lda]
AXXXA	AA4	ILMGL	IL4	2	3	[1fx8, 1ldi, 1ldf, 1lda]
AEFXA	AA4	IAQXL	IL4	0	2	[3cn6, 4jc6, 1z98, 4ia4, 3cll, 2b5f, 3cn5]
AXXXA	AA4	ITAIL	IL4	2	3	[1fx8, 1ldi, 1ldf, 1lda]
AFCAA	AA4	IXEFL	IL4	2	0	[1fx8, 1ldi, 1ldf, 1lda]
AEFXA	AA4	MYIIA	MA4	0	2	[1ih5, 1j4n, 1fqy, 1h6i]
AXXXA	AA4	MVITA	MA4	2	3	[1fx8, 1ldi, 1ldf, 1lda]
AEFXA	AA4	IXAQC	IC4	0	2	[1ih5, 1j4n, 1fqy, 1h6i]
AEFXA	AA4	CXGAI	CI4	0	2	[3cn6, 4jc6, 1z98, 4ia4, 1ih5, 1j4n, 3cll, 2b5f, 1fqy, 1h6i, 3cn5]
AXXXA	AA4	AXGLT	AT4	1	1	[2o9d, 2o9e, 2abm, 2o9f, 2o9g, 3llq, 1rc2, 3nka, 3nkc, 3nk5]
AEFXA	AA4	AIVAT	AT4	0	2	[1ih5, 1j4n, 1fqy, 1h6i]
AXXXA	AA4	AXAIY	AY4	2	1	[1fx8, 1ldi, 1ldf, 1lda]
AXXXA	AA4	AFLAY	AY4	3	5	[2w2e, 3zoj, 2w1p]
AEFXA	AA4	LVGAI	LI4	0	5	[4nef, 3d9s, 4oj2]
AEFXA	AA4	LMYII	LI4	0	2	[1ih5, 1fqy, 1h6i]
AXXXA	AA4	LXXLI	LI4	2	4	[1fx8, 1ldi, 1ldf, 1lda]
AXXXA	AA4	LAXLI	LI4	2	0	[3d9s]
AXXXA	AA4	GXLXG	GG4	1	4	[3d9s]
AXXXA	AA4	GXXXG	GG4	3	5	[2w2e, 3zoj, 2w1p]
AEFXA	AA4	GAXXG	GG4	0	2	[2b6o, 2b6p, 3m9i, 2c32, 1ymg, 3j41, 1sor]
AEFXA	AA4	GAIXG	GG4	0	2	[3cn6, 4jc6, 1z98, 4ia4, 3d9s, 3cll, 2b5f, 3cn5]
AXXIA	AA4	GFGFG	GG4	0	1	[2w2e, 3zoj, 2w1p]
AXXXA	AA4	GXXXG	GG4	1	5	[2b6o, 2b6p, 3m9i, 2c32, 1ymg, 3j41, 1sor]
AXXXA	AA4	TXXFV	TV4	2	0	[3d9s]
AXXXA	AA4	TXXFV	TV4	1	0	[3d9s]
AEFXA	AA4	MIAQC	MC4	0	2	[3cn6, 4jc6, 1z98, 4ia4, 3cll, 2b5f, 3cn5]
AXXIA	AA4	AASAM	AM4	0	2	[2w1p]
AEFXA	AA4	AICYM	AM4	0	2	[2b6p, 1ymg]
AXXIA	AA4	ISFGF	IF4	0	1	[2w2e, 3zoj, 2w1p]
AXXXA	AA4	IXXAF	IF4	3	5	[2w2e, 3zoj, 2w1p]
AXXXA	AA4	IXVFF	IF4	2	0	[3d9s]
AXXXA	AA4	ISVIF	IF4	2	1	[1ldf]
AXXXA	AA4	IXVFF	IF4	1	0	[3d9s]
AXXXA	AA4	IXXAF	IF4	4	1	[3ne2]
AXXXA	AA4	EFXXT	ET4	2	0	[3d9s]
AXXXA	AA4	EMVIT	ET4	2	3	[1fx8, 1ldi, 1ldf, 1lda]
AFCAA	AA4	EFXXT	ET4	2	0	[1fx8, 1ldi, 1ldf, 1lda]
AEFXA	AA4	GTLXQ	GQ4	0	1	[3d9s]
AXXXA	AA4	MGLIL	ML4	2	3	[1fx8, 1ldi, 1ldf, 1lda]
AEFXA	AA4	MVAQL	ML4	0	2	[2b6p, 2c32, 1ymg, 3j41]
AXXXA	AA4	MAFXL	ML4	4	1	[3ne2]
AEFXA	AA4	LXAIC	LC4	0	2	[3cn6, 4jc6, 1z98, 4ia4, 3cll, 2b5f, 3cn5]
AXXXA	AA4	FGXGS	FS4	1	0	[3d9s]
AXXXA	AA4	IXGLG	IG4	2	1	[1fx8, 1ldi, 1ldf, 1lda]
AXXXA	AA4	ITTXG	IG4	4	4	[3ne2]
AXXXA	AA4	AXXXF	AF4	1	0	[3d9s]
AXXXA	AA4	AXXXF	AF4	2	0	[3d9s]
AXXIA	AA4	MAAAG	MG4	0	2	[2w2e, 3zoj, 2w1p]
AFCAA	AA4	FLGXG	FG4	2	0	[1fx8, 1ldi, 1ldf, 1lda]
AXXXA	AA4	FFGXG	FG4	1	0	[2b6o, 2b6p, 3m9i, 3d9s, 2c32, 1ymg, 3j41, 1sor]
AFCAA	AA4	FFGXG	FG4	2	0	[1fx8, 1ldi, 1ldf, 1lda]
AXXXA	AA4	FVFFG	FG4	2	0	[3d9s]
AXXXA	AA4	FVFFG	FG4	1	0	[3d9s]
AXXXA	AA4	IITTI	II4	4	4	[3ne2]
AXXIA	AA4	GFGVM	GM4	0	1	[2w2e, 3zoj, 2w1p]
AXXIA	AA4	FGFGF	FF4	0	1	[2w2e, 3zoj, 2w1p]
AXXXA	AA4	SXXXG	SG4	1	4	[3d9s]
AXXIA	AA4	SFGFG	SG4	0	1	[2w2e, 3zoj, 2w1p]
AXXXA	AA4	SXTLG	SG4	1	4	[2b6o, 2b6p, 3m9i, 2c32, 1ymg, 3j41, 1sor]
AXXXA	AA4	SVIXG	SG4	2	1	[1fx8, 1ldi, 1ldf, 1lda]
AXXXA	AA4	FGXXV	FV4	2	1	[1ldf]
AXXXA	AA4	FGXXV	FV4	1	1	[2o9d, 2o9e, 2abm, 2o9f, 2o9g, 3llq, 1rc2, 3nka]
AXXXA	AA4	GIITT	GT4	4	4	[3ne2]
AXXXA	AA4	GGIIT	GT4	4	4	[3ne2]
AXXXA	AA4	GFSLT	GT4	1	4	[2b6o, 2b6p, 3m9i, 2c32, 1ymg, 3j41, 1sor]
AXXXA	AA4	GLSVT	GT4	1	4	[3d9s]
AXXXA	AA4	TAILM	TM4	2	3	[1fx8, 1ldi, 1ldf, 1lda]
AXXXA	AA4	TVLTM	TM4	1	1	[2o9d, 2o9e, 2abm, 2o9f, 2o9g, 3llq, 1rc2, 3nka, 3nkc, 3nk5]
AXXXA	AA4	GLGAS	GS4	1	0	[2b6o, 2b6p, 3m9i]
AXXXA	AA4	FAVGH	FH4	1	1	[2o9e]
AXXXA	AA4	MAXAV	MV4	1	1	[2o9d, 2o9e, 2abm, 2o9f, 2o9g, 1rc2, 3nka, 3nkc, 3nk5]
AXXXA	AA4	FGXGA	FA4	1	0	[2b6o, 2b6p, 3m9i, 2c32, 1ymg, 3j41, 1sor]
AEFXA	AA4	FXXXA	FA4	0	2	[4nef, 3d9s, 4oj2]
AEFXA	AA4	FFYXA	FA4	0	2	[3d9s]
AXXXA	AA4	FAGVA	FA4	1	1	[2o9e, 2o9f]
AXXXA	AA4	FAIXM	FM4	4	1	[3ne2]
AXXXA	AA4	WLXPI	WI4	3	5	[2w2e, 3zoj, 2w1p]
AXXXA	AA4	AVGXI	AI4	1	1	[2o9e]
AEFXA	AA4	AXMYI	AI4	0	2	[1fqy, 1h6i]
AFCAA	AA4	TGLLI	TI4	2	0	[1fx8, 1ldi, 1ldf, 1lda]
AXXXA	AA4	TVXGI	TI4	4	4	[3ne2]
AXXXA	AA4	HLXXI	HI4	1	4	[3d9s]
AXXXA	AA4	VXXGH	VH4	1	4	[3d9s]
AXXXA	AA4	HLFGM	HM4	1	4	[2b6o, 2b6p, 3m9i, 2c32, 1ymg, 1sor]
AFCAA	AA4	GLLIF	GF4	2	0	[1fx8, 1ldi, 1ldf, 1lda]
AXXXA	AA4	TLXXL	TL4	1	4	[2b6o, 2b6p, 3m9i, 3d9s, 2c32, 1ymg, 3j41, 1sor]
AXXXA	AA4	EISVI	EI4	2	1	[1fx8, 1ldi, 1ldf, 1lda]
AXXXA	AA4	ISVIW	IW4	2	1	[1fx8, 1ldi, 1lda]
AXXXA	AA4	SIGXS	SS4	1	4	[3d9s]
AXXXA	AA4	LGVAM	LM4	2	1	[1fx8, 1ldi, 1ldf, 1lda]
AXXXA	AA4	HGATD	HD4	1	3	[2o9e]
AXXXA	AA4	VAXAW	VW4	1	1	[3nkc, 3nk5]
FSVAL	FL4	LSIAT	LT4	4	1	[1j4n]
FXLAL	FL4	LXIGT	LT4	3	1	[3d9s]
FSLTL	FL4	LALAT	LT4	4	1	[2b6o, 2b6p, 3m9i, 2c32, 1ymg, 3j41, 1sor]
FXAXL	FL4	LVYCT	LT4	0	1	[3cn6, 4jc6, 1z98, 4ia4, 3cll, 2b5f, 3cn5]
FXAXL	FL4	ATLXQ	AQ4	0	1	[2b6o, 2b6p, 3m9i, 2c32, 1ymg, 3j41, 1sor]
FSVAL	FL4	ATLXQ	AQ4	4	1	[1j4n]
FSLTL	FL4	ATLXQ	AQ4	4	1	[2b6o, 2b6p, 3m9i, 2c32, 1ymg, 3j41, 1sor]
FSLTL	FL4	TLXXA	TA4	4	1	[2b6o, 2b6p, 3m9i, 2c32, 1ymg, 3j41, 1sor]
FXAXL	FL4	TLXXA	TA4	0	1	[2b6o, 2b6p, 3m9i, 3d9s, 2c32, 1ymg, 3j41, 1sor]
FXLAL	FL4	TLXXA	TA4	3	1	[3d9s]
FXAXL	FL4	LVQAV	LV4	0	1	[2b6o, 2b6p, 3m9i, 2c32, 1ymg, 3j41, 1sor]
FMVHL	FL4	LVYTV	LV4	4	3	[4jc6, 3cn6, 1z98, 4ia4, 3cll, 2b5f, 3cn5]
FFGIL	FL4	LXSVV	LV4	1	4	[3c02]
FSLTL	FL4	LATLV	LV4	4	1	[2b6o, 2b6p, 3m9i, 2c32, 1ymg, 3j41, 1sor]
FFGIL	FL4	LGTFV	LV4	1	0	[3c02]
FXAXL	FL4	LGTFV	LV4	2	0	[3c02]
FMVHL	FL4	LYITV	LV4	4	0	[4jc6, 3cn6, 1z98, 4ia4, 3cll, 2b5f, 3cn5]
FSVAL	FL4	LVLCV	LV4	4	3	[1j4n]
FAXLL	FL4	LGTFV	LV4	2	0	[3c02]
FXAXL	FL4	LLXAV	LV4	0	2	[2b6o, 2b6p, 3m9i, 2c32, 1ymg, 3j41, 1sor]
FXAXL	FL4	LATLV	LV4	0	1	[2b6o, 2b6p, 3m9i, 2c32, 1ymg, 3j41, 1sor]
FSLTL	FL4	LVQAV	LV4	4	1	[2b6o, 2b6p, 3m9i, 2c32, 1ymg, 3j41, 1sor]
FXAXL	FL4	VXAXG	VG4	0	1	[2b6o, 2b6p, 3m9i, 2c32, 1ymg, 3j41, 1sor]
FSLTL	FL4	VXAXG	VG4	4	1	[2b6o, 2b6p, 3m9i, 2c32, 1ymg, 3j41, 1sor]
FLXXL	FL4	AAXXL	AL4	0	5	[3ne2]
FXAXL	FL4	AXGXL	AL4	0	1	[3d9s]
FXLAL	FL4	AXGXL	AL4	3	1	[3d9s]
FSLTL	FL4	ALAXL	AL4	4	1	[2b6o, 2b6p, 3m9i, 2c32, 1ymg, 3j41, 1sor]
FXAXL	FL4	YXXAQ	YQ4	0	2	[3cn6, 4nef, 2c32, 3cll, 3j41, 3cn5, 4jc6, 1z98, 2b6o, 4ia4, 2b6p, 3m9i, 3d9s, 2b5f, 1ymg, 4oj2, 1sor]
FFNEL	FL4	VAPCV	VV4	3	5	[3c02]
FXAXL	FL4	IXTLA	IA4	0	1	[3d9s]
FSVAL	FL4	IXTLA	IA4	4	1	[1j4n]
FXLAL	FL4	IXTLA	IA4	3	1	[3d9s]
FXAXL	FL4	IFVLV	IV4	0	1	[3cn6, 4jc6, 1z98, 4ia4, 3cll, 2b5f, 3cn5]
FLXXL	FL4	IXGAV	IV4	0	5	[3ne2]
FXLAL	FL4	IGXXV	IV4	3	4	[3d9s]
FMVHL	FL4	IFVLV	IV4	4	1	[4jc6, 3cn6, 1z98, 4ia4, 3cll, 2b5f, 3cn5]
FXLAL	FL4	IXGAV	IV4	3	5	[3d9s]
FXAXL	FL4	ICYXV	IV4	0	2	[2b6o, 2b6p, 3m9i, 2c32, 1ymg, 3j41, 1sor]
FMVHL	FL4	IGXXV	IV4	4	1	[4jc6, 3cn6, 1z98, 4ia4, 3cll, 2b5f, 3cn5]
FXLAL	FL4	VXAAI	VI4	3	5	[3d9s]
FLXXL	FL4	VIGPI	VI4	0	5	[3ne2]
FFGIL	FL4	VXXXI	VI4	1	4	[3c02]
FXAXL	FL4	LGAVA	LA4	0	2	[2b6o, 2b6p, 3m9i, 2c32, 1ymg, 3j41, 1sor]
FSLTL	FL4	LCIFA	LA4	4	3	[2b6o, 2b6p, 3m9i, 2c32, 1ymg, 3j41]
FSLTL	FL4	GXXLA	GA4	4	1	[2b6o, 2b6p, 3m9i, 2c32, 1ymg, 3j41, 1sor]
FSVAL	FL4	GLXIA	GA4	4	1	[1j4n]
FXLAL	FL4	GXXXA	GA4	3	5	[3d9s]
FMVHL	FL4	GIAWA	GA4	4	1	[4jc6, 3cn6, 1z98, 4ia4, 3cll, 2b5f, 3cn5]
FSVAL	FL4	SIATL	SL4	4	1	[1j4n]
FFGIL	FL4	SVVGL	SL4	1	4	[3c02]
FMVHL	FL4	GMIFV	GV4	4	1	[4jc6, 3cn6, 1z98, 4ia4, 3cll, 2b5f, 3cn5]
FXLAL	FL4	LTLXH	LH4	1	4	[2b6o, 2b6p, 3m9i, 2c32, 1ymg, 3j41, 1sor]
FSVAL	FL4	FGLXI	FI4	4	1	[1j4n]
FMVHL	FL4	FGGMI	FI4	4	1	[4jc6, 3cn6, 1z98, 4ia4, 3cll, 2b5f, 3cn5]
FSLTL	FL4	FVLCI	FI4	4	3	[2b6o, 2b6p, 3m9i, 2c32, 1ymg, 3j41, 1sor]
FFGIL	FL4	LMFLG	LG4	1	0	[3c02]
FLXXL	FL4	LXFFG	LG4	0	0	[3ne2]
FFGIL	FL4	VLMFL	VL4	1	0	[3c02]
FSVAL	FL4	VLCVL	VL4	4	3	[1j4n]
FXAXL	FL4	VXAXL	VL4	0	2	[2b6o, 3m9i, 4nef, 3d9s, 4oj2, 1sor]
FSVAL	FL4	VKVSL	VL4	4	1	[1j4n]
FXLAL	FL4	VXXGL	VL4	1	0	[2b6o, 2b6p, 3m9i, 2c32, 1ymg, 3j41, 1sor]
FXLAL	FL4	VGFSL	VL4	1	4	[2b6o, 2b6p, 3m9i, 2c32, 1ymg, 3j41, 1sor]
FXLAL	FL4	LGHLF	LF4	1	4	[2b6o, 2b6p, 3m9i, 2c32, 1ymg, 3j41, 1sor]
FXLAL	FL4	LXXGF	LF4	1	4	[2b6o, 2b6p, 3m9i, 2c32, 1ymg, 3j41, 1sor]
FMVHL	FL4	ITVAT	IT4	4	0	[4jc6, 3cn6, 1z98, 4ia4, 3cll, 2b5f, 3cn5]
FXAXL	FL4	VYCTA	VA4	0	1	[3cn6, 4jc6, 1z98, 4ia4, 3cll, 2b5f, 3cn5]
FXAXL	FL4	VGAXA	VA4	0	2	[3d9s]
FXAXL	FL4	VXXXA	VA4	0	2	[2b6o, 2b6p, 3m9i, 2c32, 1ymg, 3j41, 1sor]
FFNEL	FL4	VPLVA	VA4	3	5	[3c02]
FLXXL	FL4	VGAXA	VA4	0	5	[3ne2]
FFNEL	FL4	WVPLV	WV4	3	5	[3c02]
FXLAL	FL4	PXXGA	PA4	3	5	[3d9s]
FLXXL	FL4	PXXGA	PA4	0	5	[3ne2]
FSVAL	FL4	AXGXS	AS4	4	4	[1j4n]
FXLAL	FL4	AXGXS	AS4	1	4	[2b6o, 2b6p, 3m9i, 2c32, 1ymg, 3j41, 1sor]
FXAXL	FL4	CYXVA	CA4	0	2	[2b6o, 2b6p, 3m9i, 2c32, 1ymg, 3j41, 1sor]
FXAXL	FL4	AGAXV	AV4	0	2	[2b6o, 3m9i, 1sor]
FXAXL	FL4	AICXV	AV4	0	2	[3cn6, 4jc6, 1z98, 4ia4, 3m9i, 3cll, 2b5f, 3cn5]
FXAXL	FL4	AAXXV	AV4	0	2	[3d9s]
FXAXL	FL4	GTXXL	GL4	2	0	[3c02]
FFGIL	FL4	GTXXL	GL4	1	0	[3c02]
FAXLL	FL4	GTXXL	GL4	2	0	[3c02]
FXAXL	FL4	GAXIL	GL4	0	2	[3d9s]
FMVHL	FL4	GTXXL	GL4	4	0	[4jc6, 3cn6, 1z98, 4ia4, 3cll, 2b5f, 3cn5]
FFGIL	FL4	GXIIL	GL4	1	4	[3c02]
FLXXL	FL4	GTXXL	GL4	0	0	[3ne2]
FXAXL	FL4	IXEFL	IL4	2	0	[3c02]
FAXLL	FL4	IXEFL	IL4	2	0	[3c02]
FXAXL	FL4	IAQXL	IL4	0	2	[3cn6, 4jc6, 1z98, 4ia4, 3cll, 2b5f, 3cn5]
FXAXL	FL4	CXGAI	CI4	0	2	[3cn6, 4jc6, 1z98, 4ia4, 3cll, 2b5f, 3cn5]
FFGIL	FL4	LCIGI	LI4	1	4	[3c02]
FXAXL	FL4	LVGAI	LI4	0	5	[4nef, 3d9s, 4oj2]
FLXXL	FL4	AAXXY	AY4	0	2	[3ne2]
FXLAL	FL4	AAXXY	AY4	3	5	[3d9s]
FXLAL	FL4	GXXXG	GG4	3	5	[3d9s]
FLXXL	FL4	GXXXG	GG4	0	5	[3ne2]
FXLAL	FL4	GXXXG	GG4	1	5	[2b6o, 2b6p, 3m9i, 2c32, 1ymg, 3j41, 1sor]
FAXLL	FL4	GXFXG	GG4	2	0	[3c02]
FXAXL	FL4	GAIXG	GG4	0	2	[3cn6, 4jc6, 1z98, 4ia4, 3d9s, 3cll, 2b5f, 3cn5]
FXAXL	FL4	GAXXG	GG4	0	2	[2b6o, 2b6p, 3m9i, 2c32, 1ymg, 3j41, 1sor]
FXAXL	FL4	GXFXG	GG4	2	0	[3c02]
FSLTL	FL4	TXXFV	TV4	4	3	[2b6o, 2b6p, 3m9i, 2c32, 1ymg, 3j41, 1sor]
FMVHL	FL4	TVATV	TV4	4	0	[2b5f]
FLXXL	FL4	TFXLV	TV4	0	0	[3ne2]
FSVAL	FL4	TXXXV	TV4	4	3	[4nef, 1j4n, 4oj2]
FMVHL	FL4	TFXLV	TV4	4	3	[4jc6, 3cn6, 1z98, 4ia4, 3cll, 2b5f, 3cn5]
FMVHL	FL4	IXXAF	IF4	4	1	[4jc6, 3cn6, 1z98, 4ia4, 3cll, 2b5f, 3cn5]
FMVHL	FL4	IIGTF	IF4	4	3	[4jc6, 3cn6, 1z98, 4ia4, 3cll, 2b5f, 3cn5]
FLXXL	FL4	IXVFF	IF4	0	0	[3ne2]
FMVHL	FL4	VLVYT	VT4	4	3	[4jc6, 3cn6, 1z98, 4ia4, 3cll, 2b5f, 3cn5]
FXAXL	FL4	MIAQC	MC4	0	2	[3cn6, 4jc6, 1z98, 4ia4, 3cll, 2b5f, 3cn5]
FMVHL	FL4	AFGGM	AM4	4	1	[4jc6, 3cn6, 1z98, 4ia4, 3cll, 2b5f, 3cn5]
FXAXL	FL4	AICYM	AM4	0	2	[2b6p, 1ymg]
FFGIL	FL4	LIXLC	LC4	1	4	[3c02]
FXAXL	FL4	LXAIC	LC4	0	2	[3cn6, 4jc6, 1z98, 4ia4, 3cll, 2b5f, 3cn5]
FFNEL	FL4	LVAPC	LC4	3	5	[3c02]
FXAXL	FL4	FVLVY	FY4	0	3	[3cn6, 4jc6, 1z98, 4ia4, 3cll, 2b5f, 3cn5]
FMVHL	FL4	FVLVY	FY4	4	3	[4jc6, 3cn6, 1z98, 4ia4, 3cll, 2b5f, 3cn5]
FMVHL	FL4	EXXXT	ET4	4	3	[4jc6, 3cn6, 1z98, 4ia4, 3cll, 2b5f, 3cn5]
FAXLL	FL4	EFXXT	ET4	2	0	[3c02]
FXAXL	FL4	EFXXT	ET4	2	0	[3c02]
FFGIL	FL4	EFXXT	ET4	1	0	[3c02]
FXAXL	FL4	GTLXQ	GQ4	0	1	[3d9s]
FXLAL	FL4	GTLXQ	GQ4	3	1	[3d9s]
FMVHL	FL4	MIFVL	ML4	4	1	[4jc6, 3cn6, 1z98, 4ia4, 3cll, 2b5f, 3cn5]
FXAXL	FL4	MVAQL	ML4	0	2	[2b6p, 2c32, 1ymg, 3j41]
FXAXL	FL4	IXGAG	IG4	0	2	[3d9s]
FFGIL	FL4	ILCIG	IG4	1	4	[3c02]
FXAXL	FL4	ICGVG	IG4	0	2	[3cn6, 4jc6, 1z98, 4ia4, 3cll, 2b5f, 3cn5]
FXLAL	FL4	FFGXG	FG4	1	0	[2b6o, 2b6p, 3m9i, 2c32, 1ymg, 3j41, 1sor]
FFGIL	FL4	IILCI	II4	1	4	[3c02]
FAXLL	FL4	FXGTF	FF4	2	0	[3c02]
FAXLL	FL4	FVLMF	FF4	2	0	[3c02]
FLXXL	FL4	FXLVF	FF4	0	0	[3ne2]
FXAXL	FL4	FVLMF	FF4	2	0	[3c02]
FFGIL	FL4	FXGTF	FF4	1	0	[3c02]
FXAXL	FL4	FXGTF	FF4	2	0	[3c02]
FFGIL	FL4	FVLMF	FF4	1	0	[3c02]
FFGIL	FL4	SSVVG	SG4	1	4	[3c02]
FXLAL	FL4	SXTLG	SG4	1	4	[2b6o, 2b6p, 3m9i, 2c32, 1ymg, 3j41, 1sor]
FXLAL	FL4	SXXXG	SG4	3	4	[3d9s]
FSVAL	FL4	SLXXG	SG4	4	1	[1j4n]
FXLAL	FL4	GLGAS	GS4	1	0	[2b6o, 2b6p, 3m9i]
FXAXL	FL4	TFXLM	TM4	2	0	[3c02]
FFGIL	FL4	TFXLM	TM4	1	0	[3c02]
FAXLL	FL4	TFXLM	TM4	2	0	[3c02]
FXLAL	FL4	GLSVT	GT4	3	4	[3d9s]
FXLAL	FL4	GFSLT	GT4	1	4	[2b6o, 2b6p, 3m9i, 2c32, 1ymg, 3j41, 1sor]
FXAXL	FL4	AGXXI	AI4	0	2	[3d9s]
FMVHL	FL4	GGMIF	GF4	4	1	[4jc6, 3cn6, 1z98, 4ia4, 3cll, 2b5f, 3cn5]
FXLAL	FL4	FGXGA	FA4	1	0	[2b6o, 2b6p, 3m9i, 2c32, 1ymg, 3j41, 1sor]
FXAXL	FL4	FXXXA	FA4	0	2	[4nef, 3d9s, 4oj2]
FXLAL	FL4	HLFGM	HM4	1	4	[2b6o, 2b6p, 3m9i, 2c32, 1ymg, 1sor]
FFNEL	FL4	PCVGS	PS4	3	5	[3c02]
FXLAL	FL4	VXXGH	VH4	3	4	[3d9s]
FXLAL	FL4	TLXXL	TL4	1	4	[2b6o, 2b6p, 3m9i, 2c32, 1ymg, 3j41, 1sor]
FXAXL	FL4	VLVYC	VC4	0	1	[3cn6, 4jc6, 1z98, 4ia4, 3cll, 2b5f, 3cn5]
FMVHL	FL4	WAFGG	WG4	4	1	[4jc6, 3cn6, 1z98, 4ia4, 3cll, 2b5f, 3cn5]
FXLAL	FL4	SIGXS	SS4	3	4	[3d9s]
FSLTL	FL4	IFXTY	IY4	4	3	[2b6p, 3m9i, 1ymg]
FSLTL	FL4	CIFXT	CT4	4	3	[2b6o, 2b6p, 3m9i, 2c32, 1ymg, 3j41]
FSVAL	FL4	QXXLC	QC4	4	3	[4nef, 1j4n, 4oj2]
FSLTL	FL4	QXXLC	QC4	4	3	[2b6o, 2b6p, 3m9i, 2c32, 1ymg, 3j41, 1sor]
FMVHL	FL4	YITVA	YA4	4	0	[4jc6, 3cn6, 1z98, 4ia4, 3cll, 2b5f, 3cn5]
FMVHL	FL4	FLYIT	FT4	4	0	[4jc6, 3cn6, 1z98, 4ia4, 3cll, 2b5f, 3cn5]
FSVAL	FL4	KVSLA	KA4	4	1	[1j4n]
FMVHL	FL4	LGIAW	LW4	4	1	[2b5f]
FFNEL	FL4	PLVAP	PP4	3	5	[3c02]
FFGIL	FL4	KLSSV	KV4	1	4	[3c02]
FFGIL	FL4	MFLGE	ME4	1	0	[3c02]
FLXXL	FL4	VAXAW	VW4	0	5	[3ne2]
GLXVA	GA4	ATLXQ	AQ4	4	1	[1ih5, 1fqy, 1h6i]
GXSVA	GA4	ATLXQ	AQ4	4	1	[1j4n]
GLXVA	GA4	LSIAT	LT4	4	1	[1ih5, 1fqy, 1h6i]
GXGSA	GA4	LTVLT	LT4	0	1	[2abm]
GXSVA	GA4	LSIAT	LT4	4	1	[3gd8, 1j4n, 2d57, 2zz9, 3iyz]
GXXXA	GA4	TFQLA	TA4	5	3	[3d9s]
GXXLA	GA4	LLXAV	LV4	3	4	[1fx8, 1ldi, 1ldf, 1lda]
GLXVA	GA4	LLXAV	LV4	1	4	[1fx8, 1ldi, 1ldf, 1lda]
GHLXA	GA4	LVLCV	LV4	4	3	[1ih5, 1j4n, 1fqy, 1h6i]
GXSVA	GA4	LVLCV	LV4	4	3	[1j4n]
GLXVA	GA4	LVLCV	LV4	4	3	[1ih5, 1fqy, 1h6i]
GXXXA	GA4	LVLCV	LV4	5	3	[1ih5, 1fqy, 1h6i]
GAFXA	GA4	LCLTV	LV4	5	3	[2w2e, 3zoj, 2w1p]
GLVXA	GA4	LYITV	LV4	2	0	[2b5f]
GLXIA	GA4	AXGXL	AL4	1	4	[1ih5, 1j4n, 1fqy, 1h6i]
GXGSA	GA4	AXXXL	AL4	0	2	[2o9e, 2o9f]
GXGSA	GA4	AAXXL	AL4	0	2	[2o9e, 2abm, 2o9f]
GXXLA	GA4	AYRKL	AL4	3	5	[1fx8, 1ldi, 1ldf, 1lda]
GAFXA	GA4	AILCL	AL4	5	3	[2w2e, 3zoj, 2w1p]
GXXLA	GA4	VGXIV	VV4	3	5	[1fx8, 1ldi, 1ldf, 1lda]
GXSVA	GA4	IXTLA	IA4	4	1	[1j4n]
GLXVA	GA4	IXTLA	IA4	4	1	[1ih5, 1fqy, 1h6i]
GXGSA	GA4	IVAXA	IA4	0	2	[2o9e, 2abm, 2o9f]
GWGLA	GA4	LGEGA	LA4	1	0	[3c02]
GXXXA	GA4	LCIFA	LA4	5	3	[3d9s]
GXGSA	GA4	LYXIA	LA4	0	2	[2o9e, 2o9f]
GXSVA	GA4	LCVLA	LA4	4	3	[1j4n]
GLXVA	GA4	LCVLA	LA4	4	3	[1ih5, 1fqy, 1h6i]
GXXXA	GA4	LCVLA	LA4	5	3	[1ih5, 1fqy, 1h6i]
GAFXA	GA4	IFFGV	IV4	2	0	[1fx8, 1ldi, 1ldf, 1lda]
GXXXA	GA4	IGXXV	IV4	2	1	[1z98, 3cn6, 4jc6, 4ia4, 3cll, 2b5f, 3cn5]
GLXIA	GA4	IGXXV	IV4	1	4	[3gd8, 1ih5, 1j4n, 1fqy, 2d57, 1h6i, 2zz9, 3iyz]
GLXVA	GA4	IFFGV	IV4	1	0	[1fx8, 1ldi, 1ldf, 1lda]
GLXVA	GA4	SIATL	SL4	4	1	[1ih5, 1fqy, 1h6i]
GXSVA	GA4	SIATL	SL4	4	1	[1j4n]
GWGLA	GA4	SVVGL	SL4	1	4	[3c02]
GXGSA	GA4	GFAGV	GV4	0	1	[2o9e, 2o9f]
GMAXA	GA4	VXXXI	VI4	1	5	[3ne2]
GWGLA	GA4	VXXXI	VI4	1	4	[3c02]
GLXIA	GA4	VXXAI	VI4	4	1	[1fx8, 1ldi, 1ldf, 1lda]
GLXIA	GA4	VXLII	VI4	1	3	[3gd8, 2d57, 2zz9, 3iyz]
GXSVA	GA4	VXXXI	VI4	4	5	[3gd8, 2d57, 2zz9, 3iyz]
GLXIA	GA4	VFISI	VI4	1	0	[1ih5, 1fqy, 1h6i]
GXXXA	GA4	VVXLI	VI4	5	3	[3d9s]
GXXLA	GA4	LTLXH	LH4	1	4	[2b6o, 2b6p, 3m9i, 2c32, 1ymg, 3j41, 1sor]
GXXXA	GA4	VLCVL	VL4	5	3	[1ih5, 1fqy, 1h6i]
GXXLA	GA4	VGFSL	VL4	1	4	[2b6o, 2b6p, 3m9i, 2c32, 1ymg, 3j41, 1sor]
GLXVA	GA4	VLCVL	VL4	4	3	[1ih5, 1fqy, 1h6i]
GXGSA	GA4	VXAXL	VL4	0	2	[2o9e, 2abm, 2o9f]
GXSVA	GA4	VLCVL	VL4	4	3	[1j4n]
GLXIA	GA4	VXXGL	VL4	4	1	[1fx8, 1ldi, 1ldf, 1lda]
GXXXA	GA4	VAEFL	VL4	5	0	[1ih5, 1j4n, 1fqy, 1h6i]
GHLXA	GA4	VKVSL	VL4	4	1	[1ih5, 1j4n, 1fqy, 1h6i]
GXXXA	GA4	VEXXL	VL4	5	3	[3d9s]
GXXLA	GA4	VXXGL	VL4	1	0	[2b6o, 2b6p, 3m9i, 2c32, 1ymg, 3j41, 1sor]
GMAXA	GA4	VGTFL	VL4	2	0	[2w2e, 3zoj, 2w1p]
GXXXA	GA4	FLXXI	FI4	5	3	[1j4n]
GLXVA	GA4	FGLXI	FI4	4	1	[1ih5, 1fqy, 1h6i]
GAFXA	GA4	FXXXI	FI4	5	1	[2w2e, 3zoj, 2w1p]
GXSVA	GA4	FGLXI	FI4	4	1	[3gd8, 1j4n, 2d57, 2zz9, 3iyz]
GHLXA	GA4	FGLXI	FI4	4	1	[1ih5, 1j4n, 1fqy, 1h6i]
GLXVA	GA4	LXFFG	LG4	1	0	[1fx8, 1ldi, 1ldf, 1lda]
GAFXA	GA4	LEAFG	LG4	5	3	[2w2e, 3zoj, 2w1p]
GMAXA	GA4	LXVXG	LG4	1	4	[3ne2]
GAFXA	GA4	LXFFG	LG4	2	0	[1fx8, 1ldi, 1ldf, 1lda]
GXXVA	GA4	LXXXG	LG4	2	0	[2o9d, 2o9e, 2abm, 2o9f, 2o9g, 1rc2, 3nka, 3nkc, 3nk5]
GLXIA	GA4	ILXLT	IT4	4	3	[1fx8, 1ldi]
GLVXA	GA4	ITVAT	IT4	2	0	[2b5f]
GAFXA	GA4	ILXLT	IT4	5	3	[2w2e, 3zoj, 2w1p]
GXXLA	GA4	VGAXA	VA4	3	5	[1fx8, 1ldi, 1ldf, 1lda]
GXGSA	GA4	VLTMA	VA4	0	1	[2abm]
GXXLA	GA4	LXXGF	LF4	1	4	[2b6o, 2b6p, 3m9i, 2c32, 1ymg, 3j41, 1sor]
GLXIA	GA4	LIXTF	LF4	1	3	[3gd8, 2d57, 2zz9, 3iyz]
GXXLA	GA4	LGHLF	LF4	1	4	[2b6o, 2b6p, 3m9i, 2c32, 1ymg, 3j41, 1sor]
GLXIA	GA4	LXXGF	LF4	1	4	[3gd8, 1j4n, 2d57, 2zz9, 3iyz]
GXXXA	GA4	LIXTF	LF4	5	3	[3d9s]
GAFXA	GA4	LLIFF	LF4	2	0	[1fx8, 1ldi, 1ldf, 1lda]
GMAXA	GA4	LWSAF	LF4	2	0	[2w2e, 3zoj, 2w1p]
GXXXA	GA4	LWSAF	LF4	2	0	[2w1p]
GLXVA	GA4	LLIFF	LF4	1	0	[1fx8, 1ldi, 1ldf, 1lda]
GXSVA	GA4	YWXGP	YP4	4	5	[3gd8, 2d57, 2zz9, 3iyz]
GMAXA	GA4	WSAFV	WV4	2	0	[2w2e, 3zoj, 2w1p]
GLXIA	GA4	WGLXV	WV4	4	1	[1fx8, 1ldi, 1lda]
GXXXA	GA4	WSAFV	WV4	2	0	[2w1p]
GHLXA	GA4	AXGXS	AS4	4	4	[1ih5, 1j4n, 1fqy, 1h6i]
GXXLA	GA4	AXGXS	AS4	1	4	[2b6o, 2b6p, 3m9i, 2c32, 1ymg, 3j41, 1sor]
GXSVA	GA4	AXGXS	AS4	4	4	[1j4n]
GLXVA	GA4	AXGXS	AS4	4	4	[1ih5, 1fqy, 1h6i]
GLXIA	GA4	AXGXS	AS4	1	4	[3gd8, 1ih5, 1j4n, 1fqy, 2d57, 1h6i, 2zz9, 3iyz]
GXXLA	GA4	GAFAY	GY4	3	5	[1fx8, 1ldi, 1ldf, 1lda]
GIAWA	GA4	AVXMV	AV4	1	4	[1z98, 3cn6, 4jc6, 4ia4, 3cll, 2b5f, 3cn5]
GXXXA	GA4	IIXXL	IL4	5	3	[1ih5, 1j4n, 1fqy, 1h6i]
GAFXA	GA4	IXEFL	IL4	2	0	[1fx8, 1ldi, 1ldf, 1lda]
GAFXA	GA4	GTXXL	GL4	5	3	[2w2e, 3zoj, 2w1p]
GXXVA	GA4	GTXXL	GL4	2	0	[2o9d, 2o9e, 2abm, 2o9f, 2o9g, 1rc2, 3nka, 3nkc, 3nk5]
GXGSA	GA4	GLTVL	GL4	0	1	[2abm]
GXXXA	GA4	GTXXL	GL4	2	0	[1z98, 3cn6, 4jc6, 4ia4, 3cll, 2b5f, 3cn5]
GWGLA	GA4	GXIIL	GL4	1	4	[3c02]
GLXIA	GA4	GXXXL	GL4	1	3	[3iyz]
GHLXA	GA4	GTLQL	GL4	4	3	[1ih5, 1j4n, 1fqy, 1h6i]
GAFXA	GA4	GXXXL	GL4	2	3	[1fx8, 1ldi, 1ldf, 1lda]
GXXXA	GA4	GTLQL	GL4	5	3	[1ih5, 1j4n, 1fqy, 1h6i]
GIAWA	GA4	MVHLA	MA4	1	4	[1z98, 3cn6, 4jc6, 4ia4, 3cll, 2b5f, 3cn5]
GXGSA	GA4	AXGLT	AT4	0	1	[2abm]
GLXVA	GA4	TLAQS	TS4	4	1	[1fqy, 1h6i]
GLXIA	GA4	AXAIY	AY4	4	1	[1fx8, 1ldi, 1ldf, 1lda]
GXGSA	GA4	AALXY	AY4	0	2	[2o9e, 2abm, 2o9f]
GXXXA	GA4	GXEII	GI4	5	3	[1ih5, 1j4n, 1fqy, 1h6i]
GXXXA	GA4	GXEII	GI4	2	3	[1z98, 3cn6, 4jc6, 4ia4, 3cll, 2b5f, 3cn5]
GXXLA	GA4	LIAVI	LI4	3	4	[1fx8, 1ldi, 1ldf, 1lda]
GWGLA	GA4	LCIGI	LI4	1	4	[3c02]
GXGSA	GA4	LXXLI	LI4	0	4	[2abm]
GXGSA	GA4	LLXLI	LI4	0	2	[2o9e, 2o9f]
GLXIA	GA4	LXXLI	LI4	4	4	[1fx8, 1ldi, 1ldf, 1lda]
GXXXA	GA4	LFXXI	LI4	5	0	[1ih5, 1j4n, 1fqy, 1h6i]
GLXIA	GA4	LVELI	LI4	1	3	[3gd8, 2d57, 2zz9, 3iyz]
GLXVA	GA4	LIAVI	LI4	1	4	[1fx8, 1ldi, 1ldf, 1lda]
GLXIA	GA4	LFXXI	LI4	1	0	[1ih5, 1j4n, 1fqy, 1h6i]
GXXXA	GA4	LXLCI	LI4	5	3	[3d9s]
GLVXA	GA4	LFLYI	LI4	2	0	[2b5f]
GXXLA	GA4	GAIXG	GG4	3	5	[1fx8, 1ldi, 1ldf, 1lda]
GXSVA	GA4	GXXIG	GG4	4	5	[3gd8, 2d57, 2zz9, 3iyz]
GMAXA	GA4	GXXXG	GG4	2	2	[2w2e, 3zoj, 2w1p]
GXXLA	GA4	GXXXG	GG4	1	5	[2b6o, 2b6p, 3m9i, 2c32, 1ymg, 3j41, 1sor]
GLXIA	GA4	ILFIF	IF4	1	0	[1j4n]
GXXXA	GA4	ILFIF	IF4	5	0	[1j4n]
GXXLA	GA4	IXXAF	IF4	3	5	[1fx8, 1ldi, 1ldf, 1lda]
GXXXA	GA4	IIGTF	IF4	2	3	[1z98, 3cn6, 4jc6, 4ia4, 3cll, 2b5f, 3cn5]
GXXXA	GA4	FVLVY	FY4	2	3	[1z98, 3cn6, 4jc6, 4ia4, 3cll, 2b5f, 3cn5]
GIAWA	GA4	VHLAT	VT4	1	4	[1z98, 3cn6, 4jc6, 4ia4, 3cll, 2b5f, 3cn5]
GXXXA	GA4	VLVYT	VT4	2	3	[1z98, 3cn6, 4jc6, 4ia4, 3cll, 2b5f, 3cn5]
GXSVA	GA4	VLATT	VT4	4	3	[1j4n]
GXXXA	GA4	TXXXV	TV4	5	3	[1ih5, 1j4n, 1fqy, 1h6i]
GXXVA	GA4	TFXLV	TV4	2	0	[2o9d, 2o9e, 2abm, 2o9f, 2o9g, 1rc2, 3nka, 3nkc, 3nk5]
GXSVA	GA4	TXXXV	TV4	4	3	[4nef, 1j4n, 4oj2]
GXXXA	GA4	TFXLV	TV4	2	3	[1z98, 3cn6, 4jc6, 4ia4, 3cll, 2b5f, 3cn5]
GLXIA	GA4	TXXFV	TV4	1	0	[1ih5, 1fqy, 1h6i]
GLXVA	GA4	TXXXV	TV4	4	3	[1ih5, 1fqy, 1h6i]
GLVXA	GA4	TVATV	TV4	2	0	[2b5f]
GHLXA	GA4	TXXXV	TV4	4	3	[1ih5, 1j4n, 1fqy, 1h6i]
GXXXA	GA4	TXXFV	TV4	5	0	[1ih5, 1fqy, 1h6i]
GWGLA	GA4	LIXLC	LC4	1	4	[3c02]
GYXIA	GA4	LAAEC	LC4	2	0	[3nka, 3nkc, 3nk5]
GAFXA	GA4	CLTVL	CL4	5	3	[2w2e, 3zoj, 2w1p]
GXXXA	GA4	EXXXT	ET4	2	3	[1z98, 3cn6, 4jc6, 4ia4, 3cll, 2b5f, 3cn5]
GAFXA	GA4	EXXXT	ET4	5	3	[2w2e, 3zoj, 2w1p]
GAFXA	GA4	EFXXT	ET4	2	0	[1fx8, 1ldi, 1ldf, 1lda]
GXXVA	GA4	EXXXT	ET4	2	0	[2o9d, 2o9e, 2o9f, 2abm, 2o9g, 1rc2, 3nka, 3nkc, 3nk5]
GLXIA	GA4	EXXXT	ET4	1	3	[3gd8, 2d57, 2zz9, 3iyz]
GXXXA	GA4	EFXXT	ET4	5	0	[1ih5, 1fqy, 1h6i]
GMAXA	GA4	EFXXT	ET4	2	0	[2w2e, 3zoj, 2w1p]
GXXXA	GA4	EXXXT	ET4	5	3	[1ih5, 3d9s, 1j4n, 1fqy, 1h6i]
GYXIA	GA4	EXXXT	ET4	2	0	[2o9d, 2o9e, 2o9f, 2abm, 2o9g, 1rc2, 3nka, 3nkc, 3nk5]
GXXXA	GA4	EFLAM	EM4	5	0	[1j4n]
GXXXA	GA4	MVVEL	ML4	5	3	[3d9s]
GLXIA	GA4	MGLIL	ML4	4	3	[1fx8, 1ldi, 1ldf, 1lda]
GYXIA	GA4	RKLAA	RA4	2	0	[2o9e]
GLXIA	GA4	MILFI	MI4	1	0	[1j4n]
GXXXA	GA4	MILFI	MI4	5	0	[1j4n]
GXXXA	GA4	FXXIS	FS4	5	0	[1j4n]
GLXIA	GA4	FXXIS	FS4	1	0	[1ih5, 1j4n, 1fqy, 1h6i]
GXXXA	GA4	IEIIG	IG4	5	3	[1ih5, 1j4n, 1fqy, 1h6i]
GXXLA	GA4	IXVIG	IG4	3	4	[1fx8, 1ldi, 1ldf, 1lda]
GLXVA	GA4	IXVIG	IG4	1	4	[1fx8, 1ldi, 1ldf, 1lda]
GMAXA	GA4	ITTXG	IG4	1	4	[3ne2]
GXSVA	GA4	IXWVG	IG4	4	5	[3gd8, 2d57, 2zz9, 3iyz]
GLXIA	GA4	IXGLG	IG4	4	1	[1fx8, 1ldi, 1ldf, 1lda]
GWGLA	GA4	ILCIG	IG4	1	4	[3c02]
GXGSA	GA4	IXLIS	IS4	0	4	[2abm]
GLXIA	GA4	ISIGS	IS4	1	0	[1ih5, 1j4n, 1fqy, 1h6i]
GXXXA	GA4	AXXXF	AF4	5	0	[1ih5, 1fqy, 1h6i]
GXXXA	GA4	AMILF	AF4	5	0	[1j4n]
GYXIA	GA4	AAEXF	AF4	2	0	[2o9d, 2o9e, 2abm, 2o9f, 2o9g, 1rc2, 3nka, 3nkc, 3nk5]
GXXXA	GA4	ALCIF	AF4	5	3	[3d9s]
GXXVA	GA4	AAEXF	AF4	2	0	[2abm, 1rc2, 3nka, 3nkc, 3nk5]
GLXIA	GA4	SIGSA	SA4	1	0	[1ih5, 1j4n, 1fqy, 1h6i]
GXXVA	GA4	FGGXG	FG4	2	0	[2abm, 1rc2, 3nka, 3nkc, 3nk5]
GAFXA	GA4	FFGXG	FG4	2	0	[1fx8, 1ldi, 1ldf, 1lda]
GLXIA	GA4	FIXIG	FG4	1	0	[1ih5, 1j4n, 1fqy, 1h6i]
GXXLA	GA4	FFGXG	FG4	1	0	[2b6o, 2b6p, 3m9i, 2c32, 1ymg, 3j41, 1sor]
GWGLA	GA4	FLGXG	FG4	1	0	[3c02]
GLXVA	GA4	FFGXG	FG4	1	0	[1fx8, 1ldi, 1ldf, 1lda]
GAFXA	GA4	FLGXG	FG4	2	0	[1fx8, 1ldi, 1ldf, 1lda]
GMAXA	GA4	FFGXG	FG4	1	0	[3ne2]
GXXXA	GA4	FIXIG	FG4	5	0	[1ih5, 1j4n, 1fqy, 1h6i]
GXXXA	GA4	IFISI	II4	5	0	[1j4n]
GMAXA	GA4	IITTI	II4	1	4	[3ne2]
GWGLA	GA4	IILCI	II4	1	4	[3c02]
GLXVA	GA4	IXXXI	II4	1	5	[1fx8, 1ldi, 1ldf, 1lda]
GXXLA	GA4	IXGXI	II4	3	5	[1fx8, 1ldi, 1ldf, 1lda]
GXXLA	GA4	IXXXI	II4	3	5	[1fx8, 1ldi, 1ldf, 1lda]
GLXIA	GA4	IFISI	II4	1	0	[1j4n]
GMAXA	GA4	FXGTF	FF4	2	0	[2w2e, 3zoj, 2w1p]
GXXVA	GA4	FXLVF	FF4	2	0	[2o9d, 2o9e, 2abm, 2o9f, 2o9g, 1rc2, 3nka, 3nkc, 3nk5]
GAFXA	GA4	FLEAF	FF4	5	3	[2w2e, 3zoj, 2w1p]
GLXIA	GA4	SXXXG	SG4	1	4	[1ih5, 1j4n, 1fqy, 1h6i]
GXXLA	GA4	SXTLG	SG4	1	4	[2b6o, 2b6p, 3m9i, 2c32, 1ymg, 3j41, 1sor]
GXSVA	GA4	SLXXG	SG4	4	1	[1j4n]
GHLXA	GA4	SLXXG	SG4	4	1	[1ih5, 1j4n, 1fqy, 1h6i]
GXXVA	GA4	CFGTF	CF4	2	0	[2abm, 1rc2, 3nka, 3nkc, 3nk5]
GYXIA	GA4	CFGTF	CF4	2	0	[2abm, 1rc2, 3nka, 3nkc, 3nk5]
GLXIA	GA4	FGXXV	FV4	4	1	[1ldf]
GXGSA	GA4	FGXXV	FV4	0	1	[2abm]
GMAXA	GA4	SGEFV	SV4	2	0	[2w2e, 3zoj, 2w1p]
GXXLA	GA4	GLGAS	GS4	1	0	[2b6o, 2b6p, 3m9i]
GMAXA	GA4	GGIIT	GT4	1	4	[3ne2]
GWGLA	GA4	GEGAT	GT4	1	0	[3c02]
GXXLA	GA4	GFSLT	GT4	1	4	[2b6o, 2b6p, 3m9i, 2c32, 1ymg, 3j41, 1sor]
GMAXA	GA4	GIITT	GT4	1	4	[3ne2]
GXGSA	GA4	TVLTM	TM4	0	1	[2abm]
GLXIA	GA4	HGLLV	HV4	1	3	[3gd8, 2d57, 2zz9, 3iyz]
GXXXA	GA4	IXTFQ	IQ4	5	3	[3d9s]
GXXXA	GA4	IGTLQ	IQ4	5	3	[1ih5, 1j4n, 1fqy, 1h6i]
GLXIA	GA4	IXTFQ	IQ4	1	3	[3gd8, 2d57, 2zz9, 3iyz]
GLXIA	GA4	GLLVE	GE4	1	3	[3gd8, 2d57, 2zz9, 3iyz]
GXXLA	GA4	FGXGA	FA4	1	0	[2b6o, 2b6p, 3m9i, 2c32, 1ymg, 3j41, 1sor]
GMAXA	GA4	FLWSA	FA4	2	0	[2w2e, 3zoj, 2w1p]
GXXXA	GA4	FLWSA	FA4	2	0	[2w1p]
GYXIA	GA4	FRKLA	FA4	2	0	[2o9e]
GXGSA	GA4	FAGVA	FA4	0	1	[2o9e, 2o9f]
GMAXA	GA4	FGXGA	FA4	1	0	[3ne2]
GIAWA	GA4	FAVXM	FM4	1	4	[1z98, 3cn6, 4jc6, 4ia4, 3cll, 2b5f, 3cn5]
GMAXA	GA4	FAIXM	FM4	1	1	[3ne2]
GXSVA	GA4	WXXXI	WI4	4	5	[3gd8, 2d57, 2zz9, 3iyz]
GAFXA	GA4	TGLLI	TI4	2	0	[1fx8, 1ldi, 1ldf, 1lda]
GMAXA	GA4	TVXGI	TI4	1	4	[3ne2]
GLXVA	GA4	TGLLI	TI4	1	0	[1fx8, 1ldi, 1ldf, 1lda]
GIAWA	GA4	VFMVH	VH4	1	4	[1z98, 3cn6, 4jc6, 4ia4, 3cll, 2b5f, 3cn5]
GLXIA	GA4	VXXGH	VH4	1	4	[1ih5, 1j4n, 1fqy, 1h6i]
GIAWA	GA4	HLATI	HI4	1	4	[1z98, 3cn6, 4jc6, 4ia4, 3cll, 2b5f, 3cn5]
GXGSA	GA4	HLIXI	HI4	0	4	[2abm]
GLXIA	GA4	HLXXI	HI4	1	4	[1ih5, 1j4n, 1fqy, 1h6i]
GXXLA	GA4	HLFGM	HM4	1	4	[2b6o, 2b6p, 3m9i, 2c32, 1ymg, 1sor]
GAFXA	GA4	GLLIF	GF4	2	0	[1fx8, 1ldi, 1ldf, 1lda]
GLXVA	GA4	GLLIF	GF4	1	0	[1fx8, 1ldi, 1ldf, 1lda]
GMAXA	GA4	GTFLF	GF4	2	0	[2w2e, 3zoj, 2w1p]
GYXIA	GA4	SFGTF	SF4	2	0	[2o9d, 2o9e, 2o9f, 2o9g]
GXXVA	GA4	SFGTF	SF4	2	0	[2o9d, 2o9e, 2o9f, 2o9g]
GXXVA	GA4	FGTFW	FW4	2	0	[2o9d, 2o9e, 2abm, 2o9f, 2o9g, 1rc2, 3nka, 3nkc, 3nk5]
GYXIA	GA4	FGTFW	FW4	2	0	[2o9d, 2o9e, 2abm, 2o9f, 2o9g, 1rc2, 3nka, 3nkc, 3nk5]
GMAXA	GA4	FLFLW	FW4	2	0	[2w2e, 3zoj, 2w1p]
GXXVA	GA4	WLVFG	WG4	2	0	[2o9d, 2o9e, 2abm, 2o9f, 2o9g, 1rc2, 3nka, 3nkc, 3nk5]
GXXLA	GA4	TLXXL	TL4	1	4	[2b6o, 2b6p, 3m9i, 2c32, 1ymg, 3j41, 1sor]
GMAXA	GA4	TXLFL	TL4	2	0	[2w2e, 3zoj, 2w1p]
GXXVA	GA4	VFGGC	VC4	2	0	[2abm, 1rc2, 3nka, 3nkc, 3nk5]
GLXVA	GA4	FGVGC	FC4	1	0	[1fx8, 1ldi, 1ldf, 1lda]
GYXIA	GA4	LAAES	LS4	2	0	[2o9d, 2o9e, 2o9f, 2o9g]
GXXXA	GA4	LFLWS	LS4	2	0	[2w1p]
GMAXA	GA4	LFLWS	LS4	2	0	[2w2e, 3zoj, 2w1p]
GAFXA	GA4	LTVLM	LM4	5	3	[2w2e, 3zoj, 2w1p]
GLXIA	GA4	LGVAM	LM4	4	1	[1fx8, 1ldi, 1ldf, 1lda]
GXSVA	GA4	QXXLC	QC4	4	3	[4nef, 1j4n, 4oj2]
GXXXA	GA4	QXXLC	QC4	5	3	[1ih5, 3d9s, 1j4n, 1fqy, 1h6i]
GLXVA	GA4	QXXLC	QC4	4	3	[1ih5, 1fqy, 1h6i]
GHLXA	GA4	QXXLC	QC4	4	3	[1ih5, 1j4n, 1fqy, 1h6i]
GWGLA	GA4	CIGIT	CT4	1	4	[3c02]
GLXVA	GA4	CVLAT	CT4	4	3	[1ih5, 1fqy, 1h6i]
GXSVA	GA4	CVLAT	CT4	4	3	[1j4n]
GLVXA	GA4	LLFLY	LY4	2	0	[2b5f]
GXXXA	GA4	SAFVI	SI4	2	0	[2w1p]
GMAXA	GA4	SAFVI	SI4	2	0	[2w2e, 3zoj, 2w1p]
GLVXA	GA4	YITVA	YA4	2	0	[2b5f]
GXXXA	GA4	FLATT	FT4	5	0	[1ih5, 1fqy, 1h6i]
GLVXA	GA4	FLYIT	FT4	2	0	[2b5f]
GHLXA	GA4	KVSLA	KA4	4	1	[1ih5, 1j4n, 1fqy, 1h6i]
GAFXA	GA4	TAILC	TC4	5	3	[2w2e, 3zoj, 2w1p]
GXXLA	GA4	AFAYR	AR4	3	5	[1fx8, 1ldi, 1ldf, 1lda]
GXXLA	GA4	YRKLI	YI4	3	5	[1fx8, 1ldi, 1ldf, 1lda]
GXXXA	GA4	TLFVF	TF4	5	0	[1ih5, 1fqy, 1h6i]
GLXIA	GA4	TLFVF	TF4	1	0	[1ih5, 1fqy, 1h6i]
GXXLA	GA4	FAYRK	FK4	3	5	[1fx8, 1ldi, 1ldf, 1lda]
GMAXA	GA4	VFFGP	VP4	1	0	[3ne2]
GYXIA	GA4	KLXAE	KE4	2	0	[2o9e]
GHLXA	GA4	DNVKV	DV4	4	1	[1ih5]
GHLXA	GA4	NVKVS	NS4	4	1	[1ih5]
GWGLA	GA4	MFLGE	ME4	1	0	[3c02]
GLXIA	GA4	LLAID	LD4	1	4	[1ih5]
LXIGT	LT4	TFQLA	TA4	1	3	[3d9s]
LVYCT	LT4	TVFSA	TA4	1	3	[1z98, 3cn6, 4jc6, 4ia4, 3cll, 2b5f, 3cn5]
LSIAT	LT4	AXGXL	AL4	1	4	[1ih5, 1j4n, 1fqy, 1h6i]
LIYRT	LT4	AGXLL	AL4	5	3	[2o9d, 2o9e]
LVYCT	LT4	LYITV	LV4	1	0	[1z98, 3cn6, 4jc6, 4ia4, 3cll, 2b5f, 3cn5]
LVYCT	LT4	LVYTV	LV4	1	3	[1z98, 3cn6, 4jc6, 4ia4, 3cll, 2b5f, 3cn5]
LXIGT	LT4	LGHLV	LV4	1	4	[3d9s]
LALAT	LT4	VALAV	VV4	1	4	[2b6o, 2b6p, 3m9i, 2c32, 1ymg, 3j41, 1sor]
LXIGT	LT4	LCIFA	LA4	1	3	[3d9s]
LSIAT	LT4	VFISI	VI4	1	0	[1ih5, 1fqy, 1h6i]
LSIAT	LT4	VXLII	VI4	1	3	[3gd8, 2d57, 2zz9, 3iyz]
LIYRT	LT4	SAGFL	SL4	5	3	[2o9d, 2o9e]
LIYRT	LT4	GFLLV	GV4	5	3	[2o9d, 2o9e]
LIYRT	LT4	LXXGF	LF4	5	4	[2o9d, 2o9e]
LXIGT	LT4	LXXVF	LF4	1	0	[3d9s]
LSIAT	LT4	LXXGF	LF4	1	4	[3gd8, 1j4n, 2d57, 2zz9, 3iyz]
LALAT	LT4	LXXGF	LF4	1	4	[2b6o, 2b6p, 3m9i, 2c32, 1ymg, 3j41, 1sor]
LVYCT	LT4	LXXGF	LF4	1	4	[1z98, 3cn6, 4jc6, 4ia4, 3cll, 2b5f, 3cn5]
LSIAT	LT4	LIXTF	LF4	1	3	[3gd8, 2d57, 2zz9, 3iyz]
LALAT	LT4	LGHLF	LF4	1	4	[2b6o, 2b6p, 3m9i, 2c32, 1ymg, 3j41, 1sor]
LSIAT	LT4	IGXXV	IV4	1	4	[3gd8, 1ih5, 1j4n, 1fqy, 2d57, 1h6i, 2zz9, 3iyz]
LVYCT	LT4	IGXXV	IV4	1	4	[1z98, 3cn6, 4jc6, 4ia4, 3cll, 2b5f, 3cn5]
LXIGT	LT4	IGXXV	IV4	1	4	[3d9s]
LIYRT	LT4	FLXXI	FI4	5	3	[2o9d, 2o9e]
LALAT	LT4	LTLXH	LH4	1	4	[2b6o, 2b6p, 3m9i, 2c32, 1ymg, 3j41, 1sor]
LIYRT	LT4	LLVIH	LH4	5	3	[2o9d, 2o9e]
LTVLT	LT4	LTLXH	LH4	1	4	[2o9d, 2o9e, 2abm, 3llq, 1rc2, 3nk5]
LALAT	LT4	VGFSL	VL4	1	4	[2b6o, 2b6p, 3m9i, 2c32, 1ymg, 3j41, 1sor]
LIYRT	LT4	IHGAT	IT4	5	3	[2o9d, 2o9e]
LTVLT	LT4	LXXXG	LG4	1	0	[2o9d, 2o9e, 2abm, 2o9f, 2o9g, 3llq, 1rc2, 3nka, 3nkc, 3nk5]
LIYRT	LT4	LVIXG	LG4	5	3	[2o9d, 2o9e]
LVYCT	LT4	PIGFA	PA4	1	4	[1z98, 3cn6, 4jc6, 4ia4, 3cll, 2b5f, 3cn5]
LALAT	LT4	AXGXS	AS4	1	4	[2b6o, 2b6p, 3m9i, 2c32, 1ymg, 3j41, 1sor]
LSIAT	LT4	AXGXS	AS4	1	4	[3gd8, 1ih5, 1j4n, 1fqy, 2d57, 1h6i, 2zz9, 3iyz]
LIYRT	LT4	VIHGA	VA4	5	3	[2o9d, 2o9e]
LVYCT	LT4	IXXXL	IL4	1	2	[1z98, 3cn6, 4jc6, 4ia4, 3cll, 2b5f, 3cn5]
LTVLT	LT4	IGXXL	IL4	1	4	[2o9d, 2o9e, 2abm, 3llq, 1rc2, 3nka, 3nkc, 3nk5]
LALAT	LT4	GSVAL	GL4	1	4	[2b6p, 3m9i, 1ymg]
LTVLT	LT4	GTXXL	GL4	1	0	[2o9d, 2o9e, 2abm, 2o9f, 2o9g, 3llq, 1rc2, 3nka, 3nkc, 3nk5]
LSIAT	LT4	GXXXL	GL4	1	3	[3iyz]
LVYCT	LT4	AVXMV	AV4	1	4	[1z98, 3cn6, 4jc6, 4ia4, 3cll, 2b5f, 3cn5]
LTVLT	LT4	IGLAC	IC4	1	4	[2o9f, 2o9g]
LSIAT	LT4	GPLAI	GI4	1	4	[1j4n]
LTVLT	LT4	LXXLI	LI4	1	4	[2o9d, 2o9e, 2abm, 2o9f, 2o9g, 3llq, 1rc2, 3nk5]
LSIAT	LT4	LVELI	LI4	1	3	[3gd8, 2d57, 2zz9, 3iyz]
LVYCT	LT4	LFLYI	LI4	1	0	[1z98, 3cn6, 4jc6, 4ia4, 3cll, 2b5f, 3cn5]
LXIGT	LT4	LXLCI	LI4	1	3	[3d9s]
LSIAT	LT4	LFXXI	LI4	1	0	[1ih5, 1j4n, 1fqy, 1h6i]
LALAT	LT4	GXXXG	GG4	1	5	[2b6o, 2b6p, 3m9i, 2c32, 1ymg, 3j41, 1sor]
LMAFT	LT4	GXXXG	GG4	2	2	[2w2e, 3zoj, 2w1p]
LVYCT	LT4	YTVFS	YS4	1	3	[1z98, 3cn6, 4jc6, 4ia4, 3cll, 2b5f, 3cn5]
LSIAT	LT4	TXXFV	TV4	1	0	[1ih5, 1fqy, 1h6i]
LXIGT	LT4	TXXFV	TV4	1	0	[3d9s]
LTVLT	LT4	TFXLV	TV4	1	0	[2o9d, 2o9e, 2abm, 2o9f, 2o9g, 3llq, 1rc2, 3nka, 3nkc, 3nk5]
LSIAT	LT4	EXXXT	ET4	1	3	[3gd8, 2d57, 2zz9, 3iyz]
LMAFT	LT4	EFXXT	ET4	2	0	[2w2e, 3zoj, 2w1p]
LVYCT	LT4	EFXXT	ET4	1	0	[1z98, 3cn6, 4jc6, 4ia4, 3cll, 2b5f, 3cn5]
LTVLT	LT4	EXXXT	ET4	1	0	[2o9d, 2o9e, 2o9f, 2abm, 2o9g, 1rc2, 3nka, 3nkc, 3nk5]
LSIAT	LT4	ILFIF	IF4	1	0	[1j4n]
LXIGT	LT4	IXVFF	IF4	1	0	[3d9s]
LSIAT	LT4	MILFI	MI4	1	0	[1j4n]
LSIAT	LT4	FXXIS	FS4	1	0	[1ih5, 1j4n, 1fqy, 1h6i]
LXIGT	LT4	AXXXF	AF4	1	0	[3d9s]
LTVLT	LT4	AAEXF	AF4	1	0	[2o9d, 2o9e, 2o9f, 2o9g]
LVYCT	LT4	AXXXF	AF4	1	0	[1z98, 3cn6, 4jc6, 4ia4, 3cll, 2b5f, 3cn5]
LXIGT	LT4	ALCIF	AF4	1	3	[3d9s]
LSIAT	LT4	ISIGS	IS4	1	0	[1ih5, 1j4n, 1fqy, 1h6i]
LTVLT	LT4	IXLIS	IS4	1	4	[2o9d, 2o9e, 2abm, 2o9f, 2o9g, 3llq, 1rc2, 3nk5]
LALAT	LT4	SXALA	SA4	1	4	[2b6o, 2b6p, 3m9i, 2c32, 1ymg, 3j41]
LSIAT	LT4	SXXLA	SA4	1	4	[1j4n, 1fqy]
LSIAT	LT4	SIGSA	SA4	1	0	[1ih5, 1j4n, 1fqy, 1h6i]
LSIAT	LT4	FIXIG	FG4	1	0	[1ih5, 1j4n, 1fqy, 1h6i]
LTVLT	LT4	FGGXG	FG4	1	0	[2abm, 3llq, 1rc2, 3nka, 3nkc, 3nk5]
LXIGT	LT4	FVFFG	FG4	1	0	[3d9s]
LSIAT	LT4	IFISI	II4	1	0	[1j4n]
LMAFT	LT4	MSGEF	MF4	2	0	[2w2e, 2w1p]
LMAFT	LT4	FXGTF	FF4	2	0	[2w2e, 3zoj, 2w1p]
LTVLT	LT4	FXLVF	FF4	1	0	[2o9d, 2o9e, 2abm, 2o9f, 2o9g, 3llq, 1rc2, 3nka, 3nkc, 3nk5]
LXIGT	LT4	SXXXG	SG4	1	4	[3d9s]
LSIAT	LT4	SXXXG	SG4	1	4	[1ih5, 1j4n, 1fqy, 1h6i]
LALAT	LT4	SXTLG	SG4	1	4	[2b6o, 2b6p, 3m9i, 2c32, 1ymg, 3j41, 1sor]
LALAT	LT4	GFSLT	GT4	1	4	[2b6o, 2b6p, 3m9i, 2c32, 1ymg, 3j41, 1sor]
LXIGT	LT4	GLSVT	GT4	1	4	[3d9s]
LTVLT	LT4	GLAXT	GT4	1	4	[2o9d, 2o9e, 2o9f, 2abm, 2o9g, 3llq, 1rc2, 3nka, 3nkc, 3nk5]
LTVLT	LT4	CFGTF	CF4	1	0	[2abm, 1rc2, 3nka, 3nkc, 3nk5]
LMAFT	LT4	SGEFV	SV4	2	0	[2w2e, 3zoj, 2w1p]
LTVLT	LT4	GGXGS	GS4	1	0	[2abm, 3llq, 1rc2, 3nka, 3nkc, 3nk5]
LSIAT	LT4	HGLLV	HV4	1	3	[3gd8, 2d57, 2zz9, 3iyz]
LSIAT	LT4	GLLVE	GE4	1	3	[3gd8, 2d57, 2zz9, 3iyz]
LXIGT	LT4	IXTFQ	IQ4	1	3	[3d9s]
LSIAT	LT4	IXTFQ	IQ4	1	3	[3gd8, 2d57, 2zz9, 3iyz]
LTVLT	LT4	FAPIA	FA4	1	4	[2o9e, 3llq]
LVYCT	LT4	FAVXM	FM4	1	4	[1z98, 3cn6, 4jc6, 4ia4, 3cll, 2b5f, 3cn5]
LSIAT	LT4	APXXI	AI4	1	4	[1ih5, 1fqy, 1h6i]
LTVLT	LT4	APXXI	AI4	1	4	[2o9d, 2o9e, 2o9f, 2o9g, 3llq, 1rc2, 3nka, 3nkc, 3nk5]
LVYCT	LT4	APXXI	AI4	1	4	[1z98, 3cn6, 4jc6, 4ia4, 3cll, 2b5f, 3cn5]
LTVLT	LT4	AXTLI	AI4	1	4	[2o9d, 2o9e, 2abm, 3llq, 1rc2, 3nka, 3nkc, 3nk5]
LSIAT	LT4	VXXGH	VH4	1	4	[1ih5, 1j4n, 1fqy, 1h6i]
LXIGT	LT4	VXXGH	VH4	1	4	[3d9s]
LALAT	LT4	HLFGM	HM4	1	4	[2b6o, 2b6p, 3m9i, 2c32, 1ymg, 1sor]
LXIGT	LT4	TLXXL	TL4	1	4	[3d9s]
LALAT	LT4	TLXXL	TL4	1	4	[2b6o, 2b6p, 3m9i, 2c32, 1ymg, 3j41, 1sor]
LVYCT	LT4	TXLFL	TL4	1	0	[1z98, 3cn6, 4jc6, 4ia4, 3cll, 2b5f, 3cn5]
LTVLT	LT4	TLXXL	TL4	1	4	[2o9d, 2o9e, 2abm, 2o9f, 2o9g, 3llq, 1rc2, 3nk5]
LTVLT	LT4	PXXIG	PG4	1	4	[2o9d, 2o9e, 2abm, 2o9f, 2o9g, 3llq, 1rc2, 3nka, 3nkc, 3nk5]
LSIAT	LT4	PXXIG	PG4	1	4	[1ih5, 1j4n, 1fqy, 1h6i]
LVYCT	LT4	PXXIG	PG4	1	4	[1z98, 3cn6, 4jc6, 4ia4, 3cll, 2b5f, 3cn5]
LTVLT	LT4	FGTFW	FW4	1	0	[2o9d, 2o9e, 2abm, 2o9f, 2o9g, 3llq, 1rc2, 3nka, 3nkc, 3nk5]
LTVLT	LT4	SFGTF	SF4	1	0	[2o9d, 2o9e, 2o9f, 2o9g]
LTVLT	LT4	LAAES	LS4	1	0	[2o9d, 2o9e, 2o9f, 2o9g]
LTVLT	LT4	WLVFG	WG4	1	0	[2o9d, 2o9e, 2abm, 2o9f, 2o9g, 3llq, 1rc2, 3nka, 3nkc, 3nk5]
LTVLT	LT4	VFGGC	VC4	1	0	[2abm, 3llq, 1rc2, 3nka, 3nkc, 3nk5]
LXIGT	LT4	PALSI	PI4	1	4	[3d9s]
LXIGT	LT4	SIGXS	SS4	1	4	[3d9s]
LXIGT	LT4	SPALS	SS4	1	4	[3d9s]
LVYCT	LT4	GXAVF	GF4	1	4	[1z98, 3cn6, 4jc6, 4ia4, 3cll, 2b5f, 3cn5]
LXIGT	LT4	QXXLC	QC4	1	3	[3d9s]
LVYCT	LT4	LLFLY	LY4	1	0	[1z98, 3cn6, 4jc6, 4ia4, 3cll, 2b5f, 3cn5]
LVYCT	LT4	FLYIT	FT4	1	0	[1z98, 3cn6, 4jc6, 4ia4, 3cll, 2b5f, 3cn5]
LVYCT	LT4	LAPLP	LP4	1	4	[2b5f]
LXIGT	LT4	CIFAS	CS4	1	3	[3d9s]
LIYRT	LT4	HGATD	HD4	5	3	[2o9e]
LSIAT	LT4	TLFVF	TF4	1	0	[1ih5, 1fqy, 1h6i]
AXGXL	AL4	ATLXQ	AQ4	4	1	[1ih5, 1j4n, 1fqy, 1h6i]
AXGXL	AL4	TFQLA	TA4	1	3	[3d9s]
AGXLL	AL4	VPIVG	VG4	3	5	[2o9d, 2o9e, 2abm, 2o9f, 2o9g, 1rc2, 3nka, 3nkc, 3nk5]
AAXXL	AL4	LLMLV	LV4	5	3	[3ne2]
AXGXL	AL4	LGHLV	LV4	1	4	[3d9s]
ALAXL	AL4	LVLCV	LV4	5	3	[1ih5, 1j4n, 1fqy, 1h6i]
AXGXL	AL4	LVLCV	LV4	4	3	[1ih5, 1j4n, 1fqy, 1h6i]
AAXXL	AL4	VVXLV	VV4	2	3	[2o9d, 2o9e, 2abm, 2o9f, 2o9g, 1rc2, 3nka, 3nkc, 3nk5]
AAXXL	AL4	VIMGV	VV4	5	3	[3ne2]
AGXLL	AL4	VXXXV	VV4	3	5	[2o9d, 2o9e, 2abm, 2o9f, 2o9g, 1rc2, 3nka, 3nkc, 3nk5]
ALAXL	AL4	VALAV	VV4	1	4	[2b6o, 2b6p, 3m9i, 2c32, 1ymg, 3j41, 1sor]
AXGXL	AL4	IXTLA	IA4	4	1	[1ih5, 1j4n, 1fqy, 1h6i]
ALAXL	AL4	LCVLA	LA4	5	3	[1ih5, 1j4n, 1fqy, 1h6i]
AXGXL	AL4	LCIFA	LA4	1	3	[3d9s]
AXGXL	AL4	IGXXV	IV4	1	4	[3d9s]
AXXXL	AL4	ISIPV	IV4	2	4	[2o9e, 2o9f]
AGXLL	AL4	VXXXI	VI4	3	5	[2o9d, 2o9e, 2abm, 2o9f, 2o9g, 1rc2, 3nka, 3nkc, 3nk5]
AXGXL	AL4	VXXXI	VI4	4	5	[3gd8, 2d57, 2zz9, 3iyz]
ATAIL	AL4	VFISI	VI4	2	0	[1ih5, 1fqy, 1h6i]
AXGXL	AL4	VXXXI	VI4	4	0	[3ne2]
AXGXL	AL4	SIATL	SL4	4	1	[1ih5, 1j4n, 1fqy, 1h6i]
ALAXL	AL4	LTLXH	LH4	1	4	[2b6o, 2b6p, 3m9i, 2c32, 1ymg, 3j41, 1sor]
AXXXL	AL4	LTLXH	LH4	2	4	[2o9e]
AXGXL	AL4	VLCVL	VL4	4	3	[1ih5, 1j4n, 1fqy, 1h6i]
ALAXL	AL4	VLCVL	VL4	5	3	[1ih5, 1j4n, 1fqy, 1h6i]
AAXXL	AL4	VEXXL	VL4	2	3	[2o9d, 2o9e, 2abm, 2o9f, 2o9g, 1rc2, 3nka, 3nkc, 3nk5]
AXGXL	AL4	VKVSL	VL4	4	1	[1ih5, 1j4n, 1fqy, 1h6i]
ATAIL	AL4	VAEFL	VL4	2	0	[1ih5, 1j4n, 1fqy, 1h6i]
AXGXL	AL4	FGLXI	FI4	4	1	[1ih5, 1j4n, 1fqy, 1h6i]
AAXXL	AL4	LVIXG	LG4	5	3	[3ne2]
AAXXL	AL4	LXXXG	LG4	2	0	[2o9d, 2o9e, 2abm, 2o9f, 2o9g, 1rc2, 3nka, 3nkc, 3nk5]
AXXXL	AL4	LXXXG	LG4	2	0	[2o9e, 2o9f]
AXGXL	AL4	LXFFG	LG4	4	0	[3ne2]
AYRKL	AL4	ILXLT	IT4	5	3	[1fx8, 1ldi]
ALAXL	AL4	LXXGF	LF4	1	4	[2b6o, 2b6p, 3m9i, 2c32, 1ymg, 3j41, 1sor]
ALAXL	AL4	LGHLF	LF4	1	4	[2b6o, 2b6p, 3m9i, 2c32, 1ymg, 3j41, 1sor]
AXGXL	AL4	LXXVF	LF4	1	0	[3d9s]
AXGXL	AL4	YWXGP	YP4	4	5	[3gd8, 2d57, 2zz9, 3iyz]
AILCL	AL4	PXXGA	PA4	3	5	[2w2e, 3zoj, 2w1p]
ALAXL	AL4	AXGXS	AS4	1	4	[2b6o, 2b6p, 3m9i, 2c32, 1ymg, 3j41, 1sor]
AXGXL	AL4	AXGXS	AS4	4	4	[1ih5, 1j4n, 1fqy, 1h6i]
AGXLL	AL4	GGXIY	GY4	3	5	[2o9d, 2o9e, 2abm, 2o9f, 2o9g, 1rc2, 3nka, 3nkc, 3nk5]
AXXXL	AL4	IGXXL	IL4	2	4	[2o9e]
AYRKL	AL4	ILMGL	IL4	5	3	[1fx8, 1ldi, 1ldf, 1lda]
AGXLL	AL4	IGXXL	IL4	3	4	[2o9d, 2o9e, 2abm, 1rc2, 3nka, 3nkc, 3nk5]
AGXLL	AL4	IIXXL	IL4	3	5	[2o9d, 2o9e, 2abm, 2o9f, 2o9g, 1rc2, 3nka, 3nkc, 3nk5]
AAXXL	AL4	IXXFL	IL4	5	0	[3ne2]
AXXXL	AL4	GXAXL	GL4	2	2	[2o9e, 2o9f]
AXGXL	AL4	GTLQL	GL4	4	3	[1ih5, 1j4n, 1fqy, 1h6i]
ALAXL	AL4	GTLQL	GL4	5	3	[1ih5, 1j4n, 1fqy, 1h6i]
ALAXL	AL4	GSVAL	GL4	1	4	[2b6p, 3m9i, 1ymg]
AAXXL	AL4	GTXXL	GL4	2	0	[2o9d, 2o9e, 2abm, 2o9f, 2o9g, 1rc2, 3nka, 3nkc, 3nk5]
AXGXL	AL4	GTXXL	GL4	4	0	[3ne2]
AAXXL	AL4	GTXXL	GL4	5	3	[3ne2]
AGXLL	AL4	IGLAC	IC4	3	4	[2o9f, 2o9g]
AXXXL	AL4	IGLAC	IC4	2	4	[2o9f]
AILCL	AL4	AFLAY	AY4	3	5	[2w2e, 3zoj, 2w1p]
AAXXL	AL4	AXVVE	AE4	2	3	[2o9e, 2o9f]
AILCL	AL4	GXXXG	GG4	3	5	[2w2e, 3zoj, 2w1p]
AXGXL	AL4	GXXIG	GG4	4	5	[3gd8, 2d57, 2zz9, 3iyz]
ALAXL	AL4	GXXXG	GG4	1	5	[2b6o, 2b6p, 3m9i, 2c32, 1ymg, 3j41, 1sor]
AYRKL	AL4	LXXLI	LI4	5	4	[1fx8, 1ldi, 1ldf, 1lda]
AXGXL	AL4	LAXLI	LI4	1	0	[3d9s]
AILCL	AL4	LAYSI	LI4	3	5	[2w2e, 3zoj, 2w1p]
AXGXL	AL4	LXLCI	LI4	1	3	[3d9s]
AAXXL	AL4	LXXVI	LI4	5	3	[3ne2]
ATAIL	AL4	LFXXI	LI4	2	0	[1ih5, 1j4n, 1fqy, 1h6i]
AXXXL	AL4	LXXLI	LI4	2	4	[2o9e, 2o9f]
AXGXL	AL4	TXXFV	TV4	1	0	[3d9s]
AXGXL	AL4	TXXXV	TV4	4	3	[4nef, 1ih5, 1j4n, 4oj2, 1fqy, 1h6i]
ATAIL	AL4	TXXFV	TV4	2	0	[1ih5, 1fqy, 1h6i]
AAXXL	AL4	TFXLV	TV4	2	0	[2o9d, 2o9e, 2abm, 2o9f, 2o9g, 1rc2, 3nka, 3nkc, 3nk5]
AXGXL	AL4	TFXLV	TV4	4	0	[3ne2]
ALAXL	AL4	TXXXV	TV4	5	3	[1ih5, 1j4n, 1fqy, 1h6i]
AAXXL	AL4	LIXLC	LC4	2	1	[3gd8]
AYRKL	AL4	MGLIL	ML4	5	3	[1fx8, 1ldi, 1ldf, 1lda]
AAXXL	AL4	ISLCF	IF4	2	1	[3gd8]
AILCL	AL4	IXXAF	IF4	3	5	[2w2e, 3zoj, 2w1p]
ATAIL	AL4	ILFIF	IF4	2	0	[1j4n]
AXGXL	AL4	IXVFF	IF4	1	0	[3d9s]
AXGXL	AL4	IXVFF	IF4	4	0	[3ne2]
AXGXL	AL4	IXWVG	IG4	4	5	[3gd8, 2d57, 2zz9, 3iyz]
ATAIL	AL4	MILFI	MI4	2	0	[1j4n]
ATAIL	AL4	AXXXF	AF4	2	0	[1ih5, 1fqy, 1h6i]
ATAIL	AL4	AMILF	AF4	2	0	[1j4n]
AXGXL	AL4	AXXXF	AF4	1	0	[3d9s]
AXGXL	AL4	ALCIF	AF4	1	3	[3d9s]
AILCL	AL4	FLAYS	FS4	3	5	[2w2e, 3zoj, 2w1p]
ATAIL	AL4	FXXIS	FS4	2	0	[1ih5, 1j4n, 1fqy, 1h6i]
ATAIL	AL4	EFXXT	ET4	2	0	[1ih5, 1fqy, 1h6i]
AXGXL	AL4	EFXXT	ET4	1	0	[3d9s]
AXXXL	AL4	IXLIS	IS4	2	4	[2o9e, 2o9f]
AXXXL	AL4	SXXLA	SA4	2	0	[2o9e, 2o9f]
ALAXL	AL4	SXALA	SA4	1	4	[2b6o, 2b6p, 3m9i, 2c32, 1ymg, 3j41]
AXXXL	AL4	FGGXG	FG4	2	0	[2o9e, 2o9f]
ATAIL	AL4	FIXIG	FG4	2	0	[1ih5, 1j4n, 1fqy, 1h6i]
AAXXL	AL4	FGGXG	FG4	2	0	[2o9d, 2o9e, 2abm, 2o9f, 2o9g, 1rc2, 3nka, 3nkc, 3nk5]
AXGXL	AL4	FVFFG	FG4	1	0	[3d9s]
AXGXL	AL4	FFGXG	FG4	4	0	[3ne2]
AXGXL	AL4	FXLVF	FF4	4	0	[3ne2]
AAXXL	AL4	FXLVF	FF4	2	0	[2o9d, 2o9e, 2abm, 2o9f, 2o9g, 1rc2, 3nka, 3nkc, 3nk5]
AXXXL	AL4	FXLVF	FF4	2	0	[2o9e, 2o9f]
AXGXL	AL4	SLXXG	SG4	4	1	[1ih5, 1j4n, 1fqy, 1h6i]
AAXXL	AL4	SLXXG	SG4	2	1	[3gd8]
ALAXL	AL4	SXTLG	SG4	1	4	[2b6o, 2b6p, 3m9i, 2c32, 1ymg, 3j41, 1sor]
AXGXL	AL4	SXXXG	SG4	1	4	[3d9s]
AXXXL	AL4	GLAXT	GT4	2	4	[2o9e, 2o9f]
ALAXL	AL4	GFSLT	GT4	1	4	[2b6o, 2b6p, 3m9i, 2c32, 1ymg, 3j41, 1sor]
AXGXL	AL4	GLSVT	GT4	1	4	[3d9s]
AGXLL	AL4	GLAXT	GT4	3	4	[2o9d, 2o9e, 2o9f, 2abm, 2o9g, 1rc2, 3nka, 3nkc, 3nk5]
AGXLL	AL4	IXXXI	II4	3	4	[2o9d, 2o9e, 2abm, 2o9f, 2o9g, 1rc2, 3nka, 3nkc, 3nk5]
AGXLL	AL4	IXGXI	II4	3	5	[2o9d, 2o9e, 2abm, 2o9f, 2o9g, 1rc2, 3nka, 3nkc, 3nk5]
ATAIL	AL4	IFISI	II4	2	0	[1j4n]
AXXXL	AL4	SGSAV	SV4	2	0	[2o9e, 2o9f]
AAXXL	AL4	SALVV	SV4	2	3	[2o9e, 2o9f]
AXXXL	AL4	GGXGS	GS4	2	0	[2o9e, 2o9f]
AAXXL	AL4	GGXGS	GS4	2	0	[2o9d, 2o9e, 2o9f, 2abm, 2o9g, 1rc2, 3nka, 3nkc, 3nk5]
AAXXL	AL4	TFXLM	TM4	5	3	[3ne2]
AXXXL	AL4	VFGGS	VS4	2	0	[2o9e, 2o9f]
AAXXL	AL4	VFGGS	VS4	2	0	[2o9d, 2o9e, 2o9f, 2o9g]
AXGXL	AL4	IXTFQ	IQ4	1	3	[3d9s]
ALAXL	AL4	IGTLQ	IQ4	5	3	[1ih5, 1j4n, 1fqy, 1h6i]
AXGXL	AL4	FGXGA	FA4	4	0	[3ne2]
AGXLL	AL4	FAPIA	FA4	3	4	[2o9e]
AGXLL	AL4	APXXI	AI4	3	4	[2o9d, 2o9e, 2o9f, 2o9g, 1rc2, 3nka, 3nkc, 3nk5]
AXXXL	AL4	AXTLI	AI4	2	4	[2o9e, 2o9f]
AILCL	AL4	WLXPI	WI4	3	5	[2w2e, 3zoj, 2w1p]
AGXLL	AL4	WXXXI	WI4	3	5	[2o9d, 2o9e, 2abm, 2o9f, 2o9g, 1rc2, 3nka, 3nkc, 3nk5]
AXGXL	AL4	WXXXI	WI4	4	5	[3gd8, 2d57, 2zz9, 3iyz]
AGXLL	AL4	PIXGG	PG4	3	5	[2o9d, 2o9e, 2abm, 2o9f, 2o9g, 1rc2, 3nka, 3nkc, 3nk5]
AGXLL	AL4	PXXIG	PG4	3	4	[2o9d, 2o9e, 2abm, 2o9f, 2o9g, 1rc2, 3nka, 3nkc, 3nk5]
AXGXL	AL4	VXXGH	VH4	1	4	[3d9s]
ALAXL	AL4	HLFGM	HM4	1	4	[2b6o, 2b6p, 3m9i, 2c32, 1ymg, 1sor]
AXXXL	AL4	HLIXI	HI4	2	4	[2o9e, 2o9f]
AXGXL	AL4	TLXXL	TL4	1	4	[3d9s]
ALAXL	AL4	TLXXL	TL4	1	4	[2b6o, 2b6p, 3m9i, 2c32, 1ymg, 3j41, 1sor]
AXXXL	AL4	TLXXL	TL4	2	4	[2o9e, 2o9f]
AAXXL	AL4	FGTFW	FW4	2	0	[2o9d, 2o9e, 2abm, 2o9f, 2o9g, 1rc2, 3nka, 3nkc, 3nk5]
AAXXL	AL4	WLVFG	WG4	2	0	[2o9d, 2o9e, 2abm, 2o9f, 2o9g, 1rc2, 3nka, 3nkc, 3nk5]
AXXXL	AL4	WLVFG	WG4	2	0	[2o9e, 2o9f]
AAXXL	AL4	VFGGC	VC4	2	0	[2abm, 1rc2, 3nka, 3nkc, 3nk5]
AILCL	AL4	AYSIW	AW4	3	5	[2w2e, 3zoj, 2w1p]
AXGXL	AL4	PALSI	PI4	1	4	[3d9s]
AAXXL	AL4	MLVIM	MM4	5	3	[3ne2]
AXGXL	AL4	SPALS	SS4	1	4	[3d9s]
AXGXL	AL4	SIGXS	SS4	1	4	[3d9s]
AXGXL	AL4	QXXLC	QC4	4	3	[4nef, 1ih5, 1j4n, 4oj2, 1fqy, 1h6i]
ALAXL	AL4	QXXLC	QC4	5	3	[1ih5, 1j4n, 1fqy, 1h6i]
AXGXL	AL4	QXXLC	QC4	1	3	[3d9s]
ALAXL	AL4	CVLAT	CT4	5	3	[1ih5, 1j4n, 1fqy, 1h6i]
ATAIL	AL4	FLATT	FT4	2	0	[1ih5, 1fqy, 1h6i]
AAXXL	AL4	CFGLS	CS4	2	1	[3gd8]
AXGXL	AL4	CIFAS	CS4	1	3	[3d9s]
AXXXL	AL4	CTLIH	CH4	2	4	[2o9f]
AXGXL	AL4	KVSLA	KA4	4	1	[1ih5, 1j4n, 1fqy, 1h6i]
AXXXL	AL4	LISIP	LP4	2	4	[2o9e, 2o9f]
AGXLL	AL4	GLIYR	GR4	3	5	[2o9d, 2o9e]
AXGXL	AL4	VFFGP	VP4	4	0	[3ne2]
ATAIL	AL4	TLFVF	TF4	2	0	[1ih5, 1fqy, 1h6i]
LVYTV	LV4	AAYHQ	AQ4	3	5	[2b5f]
LGTFV	LV4	YFFAQ	YQ4	0	2	[3c02]
LXALV	LV4	VPIVG	VG4	3	5	[2o9e, 2o9f]
LATLV	LV4	VALAV	VV4	1	4	[2b6o, 2b6p, 3m9i, 2c32, 1ymg, 3j41, 1sor]
LXALV	LV4	VXXXV	VV4	3	5	[2o9e, 2o9f]
LVQAV	LV4	VALAV	VV4	1	4	[2b6o, 2b6p, 3m9i, 2c32, 1ymg, 3j41, 1sor]
LVILV	LV4	VGXVV	VV4	3	5	[3c02]
LGTFV	LV4	ILVSA	IA4	0	1	[3c02]
LXSVV	LV4	ILVSA	IA4	4	1	[3c02]
LLXAV	LV4	EFFAS	ES4	2	0	[2b6p, 2c32, 1ymg, 3j41]
LATLV	LV4	EFFAS	ES4	1	0	[2b6p, 2c32, 1ymg, 3j41]
LVQAV	LV4	EFFAS	ES4	1	0	[2b6p, 2c32, 1ymg, 3j41]
LLMLV	LV4	IXGAV	IV4	3	5	[3ne2]
LVLCV	LV4	IGXXV	IV4	3	4	[1ih5, 1j4n, 1fqy, 1h6i]
LYITV	LV4	IFVLV	IV4	0	1	[3cn6, 4jc6, 1z98, 4ia4, 3cll, 2b5f, 3cn5]
LXALV	LV4	ISIPV	IV4	3	4	[2o9e, 2o9f]
LVYTV	LV4	IGXXV	IV4	3	4	[1z98, 3cn6, 4jc6, 4ia4, 3cll, 2b5f, 3cn5]
LVYTV	LV4	IFVLV	IV4	3	1	[1z98, 3cn6, 4jc6, 4ia4, 3cll, 2b5f, 3cn5]
LXSVV	LV4	VFFGI	VI4	4	1	[3c02]
LGTFV	LV4	VFFGI	VI4	0	1	[3c02]
LAQSV	LV4	VFISI	VI4	1	0	[1fqy, 1h6i]
LLXAV	LV4	VXXAI	VI4	4	1	[1fx8, 1ldi, 1ldf, 1lda]
LVILV	LV4	VXXXI	VI4	3	4	[3c02]
LVILV	LV4	SVVGL	SL4	3	4	[3c02]
LYITV	LV4	GMIFV	GV4	0	1	[3cn6, 4jc6, 1z98, 4ia4, 3cll, 2b5f, 3cn5]
LYITV	LV4	GVGLV	GV4	0	2	[3cn6, 4jc6, 1z98, 4ia4, 3cll, 2b5f, 3cn5]
LVLCV	LV4	GALAV	GV4	3	5	[1ih5, 1fqy, 1h6i]
LGTFV	LV4	GTSTV	GV4	0	2	[3c02]
LATLV	LV4	LTLXH	LH4	1	4	[2b6o, 2b6p, 3m9i, 2c32, 1ymg, 3j41, 1sor]
LVQAV	LV4	LTLXH	LH4	1	4	[2b6o, 2b6p, 3m9i, 2c32, 1ymg, 3j41, 1sor]
LCLTV	LV4	LLIAH	LH4	3	4	[2w2e, 3zoj, 2w1p]
LGAFV	LV4	VLMFL	VL4	2	0	[3c02]
LGHLV	LV4	VEXXL	VL4	4	3	[3d9s]
LLXAV	LV4	VXXGL	VL4	2	0	[2b6o, 2b6p, 3m9i, 4nef, 2c32, 1ymg, 4oj2, 3j41, 1sor]
LLXAV	LV4	VXXGL	VL4	4	1	[1fx8, 1ldi, 1ldf, 1lda]
LGHLV	LV4	VXXGL	VL4	4	0	[3d9s]
LATLV	LV4	VXXGL	VL4	1	0	[2b6o, 2b6p, 3m9i, 2c32, 1ymg, 3j41, 1sor]
LLMLV	LV4	VIYSL	VL4	3	1	[3ne2]
LVQAV	LV4	VXXGL	VL4	1	0	[2b6o, 2b6p, 3m9i, 2c32, 1ymg, 3j41, 1sor]
LLMLV	LV4	LXFFG	LG4	3	0	[3ne2]
LGAFV	LV4	LMFLG	LG4	2	0	[3c02]
LCLTV	LV4	FVIGI	FI4	3	4	[2w2e, 3zoj, 2w1p]
LAQSV	LV4	FLXXI	FI4	1	3	[1j4n]
LYITV	LV4	FGGMI	FI4	0	1	[3cn6, 4jc6, 1z98, 4ia4, 3cll, 2b5f, 3cn5]
LGHLV	LV4	FGLXI	FI4	4	1	[3d9s]
LLXAV	LV4	ILXLT	IT4	4	3	[1fx8, 1ldi]
LAQSV	LV4	LXXGF	LF4	1	4	[1j4n]
LATLV	LV4	LXXGF	LF4	1	4	[2b6o, 2b6p, 3m9i, 2c32, 1ymg, 3j41, 1sor]
LVQAV	LV4	LXXGF	LF4	1	4	[2b6o, 2b6p, 3m9i, 2c32, 1ymg, 3j41, 1sor]
LVQAV	LV4	LFYVF	LF4	1	0	[2b6o, 2b6p, 3m9i, 2c32, 1ymg, 3j41, 1sor]
LVYTV	LV4	LXXGF	LF4	3	4	[1z98, 3cn6, 4jc6, 4ia4, 3cll, 2b5f, 3cn5]
LLXAV	LV4	LFYVF	LF4	2	0	[2b6o, 2b6p, 3m9i, 2c32, 1ymg, 3j41, 1sor]
LATLV	LV4	LGHLF	LF4	1	4	[2b6o, 2b6p, 3m9i, 2c32, 1ymg, 3j41, 1sor]
LGTFV	LV4	LLXAF	LF4	0	2	[3c02]
LVQAV	LV4	LGHLF	LF4	1	4	[2b6o, 2b6p, 3m9i, 2c32, 1ymg, 3j41, 1sor]
LYITV	LV4	LVXAF	LF4	0	2	[2b5f]
LATLV	LV4	LFYVF	LF4	1	0	[2b6o, 2b6p, 3m9i, 2c32, 1ymg, 3j41, 1sor]
LGHLV	LV4	LIXTF	LF4	4	3	[3d9s]
LLXAV	LV4	WGLXV	WV4	4	1	[1fx8, 1ldi, 1lda]
LXALV	LV4	WXXWV	WV4	3	5	[2o9e, 2o9f]
LYITV	LV4	VYCTA	VA4	0	1	[3cn6, 4jc6, 1z98, 4ia4, 3cll, 2b5f, 3cn5]
LCLTV	LV4	VIGIA	VA4	3	4	[2w2e, 3zoj, 2w1p]
LLMLV	LV4	VGAXA	VA4	3	5	[3ne2]
LATLV	LV4	AXGXS	AS4	1	4	[2b6o, 2b6p, 3m9i, 2c32, 1ymg, 3j41, 1sor]
LVYTV	LV4	PIGFA	PA4	3	4	[1z98, 3cn6, 4jc6, 4ia4, 3cll, 2b5f, 3cn5]
LLMLV	LV4	PXXGA	PA4	3	5	[3ne2]
LVYTV	LV4	AVXMV	AV4	3	4	[1z98, 3cn6, 4jc6, 4ia4, 3cll, 2b5f, 3cn5]
LVLCV	LV4	AAXAV	AV4	3	5	[1j4n]
LYITV	LV4	AICXV	AV4	0	2	[3cn6, 4jc6, 1z98, 4ia4, 3cll, 2b5f, 3cn5]
LYITV	LV4	AVXMV	AV4	0	4	[3cn6, 4jc6, 1z98, 4ia4, 3cll, 2b5f, 3cn5]
LATLV	LV4	GSVAL	GL4	1	4	[2b6p, 3m9i, 1ymg]
LVILV	LV4	GXIIL	GL4	3	4	[3c02]
LLMLV	LV4	GTXXL	GL4	3	0	[3ne2]
LVQAV	LV4	GSVAL	GL4	1	4	[2b6p, 3m9i, 1ymg]
LCLTV	LV4	GXXXL	GL4	3	2	[2w2e, 3zoj, 2w1p]
LGAFV	LV4	GTXXL	GL4	2	0	[3c02]
LCLTV	LV4	IGXXL	IL4	3	4	[2w2e, 3zoj, 2w1p]
LGAFV	LV4	IXEFL	IL4	2	0	[3c02]
LVLCV	LV4	IGXXL	IL4	3	5	[1ih5, 1fqy, 1h6i]
LYITV	LV4	MVHLA	MA4	0	4	[3cn6, 4jc6, 1z98, 4ia4, 3cll, 2b5f, 3cn5]
LVYTV	LV4	MVHLA	MA4	3	4	[1z98, 3cn6, 4jc6, 4ia4, 3cll, 2b5f, 3cn5]
LYITV	LV4	CXGAI	CI4	0	2	[3cn6, 4jc6, 1z98, 4ia4, 3cll, 2b5f, 3cn5]
LGTFV	LV4	AFVGT	AT4	0	2	[3c02]
LLXAV	LV4	AXLFY	AY4	2	0	[2b6o, 2b6p, 3m9i, 2c32, 1ymg, 3j41, 1sor]
LVLCV	LV4	AVLIY	AY4	3	5	[1ih5, 1j4n, 1fqy, 1h6i]
LCLTV	LV4	AFLAY	AY4	3	5	[2w2e, 3zoj, 2w1p]
LLMLV	LV4	AAXXY	AY4	3	2	[3ne2]
LLXAV	LV4	AXAIY	AY4	4	1	[1fx8, 1ldi, 1ldf, 1lda]
LATLV	LV4	AXLFY	AY4	1	0	[2b6o, 2b6p, 3m9i, 2c32, 1ymg, 3j41, 1sor]
LVQAV	LV4	AXLFY	AY4	1	0	[2b6o, 2b6p, 3m9i, 2c32, 1ymg, 3j41, 1sor]
LAQSV	LV4	GPLAI	GI4	1	4	[1j4n]
LYITV	LV4	IXXAF	IF4	0	1	[3cn6, 4jc6, 1z98, 4ia4, 3cll, 2b5f, 3cn5]
LAQSV	LV4	ILFIF	IF4	1	0	[1j4n]
LCLTV	LV4	IXXAF	IF4	3	5	[2w2e, 3zoj, 2w1p]
LLXAV	LV4	ISVIF	IF4	4	1	[1ldf]
LLXAV	LV4	IXAEF	IF4	2	0	[3m9i, 2b6p, 2c32, 1ymg]
LLMLV	LV4	IXVFF	IF4	3	0	[3ne2]
LGHLV	LV4	IXVFF	IF4	4	0	[3d9s]
LGHLV	LV4	IXXAF	IF4	4	1	[3d9s]
LAQSV	LV4	LFXXI	LI4	1	0	[1j4n, 1fqy, 1h6i]
LVYTV	LV4	LFLYI	LI4	3	0	[1z98, 3cn6, 4jc6, 4ia4, 3cll, 2b5f, 3cn5]
LXALV	LV4	LXXLI	LI4	3	4	[2o9e, 2o9f]
LLXAV	LV4	LXXLI	LI4	4	4	[1fx8, 1ldi, 1ldf, 1lda]
LCLTV	LV4	LAYSI	LI4	3	5	[2w2e, 3zoj, 2w1p]
LVLCV	LV4	LAXLI	LI4	3	5	[1ih5, 1j4n, 1fqy, 1h6i]
LAQSV	LV4	EFXXT	ET4	1	0	[1fqy, 1h6i]
LATLV	LV4	EFXXT	ET4	1	0	[2b6o, 3m9i, 1sor]
LGHLV	LV4	EXXXT	ET4	4	3	[3d9s]
LGAFV	LV4	EFXXT	ET4	2	0	[3c02]
LLXAV	LV4	EFXXT	ET4	2	0	[2b6o, 3m9i, 1sor]
LVQAV	LV4	EFXXT	ET4	1	0	[2b6o, 3m9i, 1sor]
LVYTV	LV4	FVLVY	FY4	3	3	[1z98, 3cn6, 4jc6, 4ia4, 3cll, 2b5f, 3cn5]
LVILV	LV4	FCQFY	FY4	3	5	[3c02]
LYITV	LV4	FVLVY	FY4	0	3	[3cn6, 4jc6, 1z98, 4ia4, 3cll, 2b5f, 3cn5]
LGTFV	LV4	VGTST	VT4	0	2	[3c02]
LVYTV	LV4	VHLAT	VT4	3	4	[1z98, 3cn6, 4jc6, 4ia4, 3cll, 2b5f, 3cn5]
LYITV	LV4	VHLAT	VT4	0	4	[3cn6, 4jc6, 1z98, 4ia4, 3cll, 2b5f, 3cn5]
LYITV	LV4	AFGGM	AM4	0	1	[3cn6, 4jc6, 1z98, 4ia4, 3cll, 2b5f, 3cn5]
LYITV	LV4	LXAIC	LC4	0	2	[3cn6, 4jc6, 1z98, 4ia4, 3cll, 2b5f, 3cn5]
LVILV	LV4	LIXLC	LC4	3	4	[3c02]
LATLV	LV4	GXXXG	GG4	1	5	[2b6o, 2b6p, 3m9i, 2c32, 1ymg, 3j41, 1sor]
LGTFV	LV4	GXXXG	GG4	0	2	[3c02]
LGHLV	LV4	GXXXG	GG4	4	1	[3d9s]
LYITV	LV4	GAIXG	GG4	0	2	[3cn6, 4jc6, 1z98, 4ia4, 3cll, 2b5f, 3cn5]
LVQAV	LV4	GXXXG	GG4	1	5	[2b6o, 2b6p, 3m9i, 2c32, 1ymg, 3j41, 1sor]
LGAFV	LV4	GXFXG	GG4	2	0	[3c02]
LYITV	LV4	CGVGL	CL4	0	2	[3cn6, 4jc6, 1z98, 4ia4, 3cll, 2b5f, 3cn5]
LYITV	LV4	MIFVL	ML4	0	1	[3cn6, 4jc6, 1z98, 4ia4, 3cll, 2b5f, 3cn5]
LVYTV	LV4	MIFVL	ML4	3	1	[1z98, 3cn6, 4jc6, 4ia4, 3cll, 2b5f, 3cn5]
LLXAV	LV4	MGLIL	ML4	4	3	[1fx8, 1ldi, 1ldf, 1lda]
LAQSV	LV4	EFLAM	EM4	1	0	[1j4n]
LLMLV	LV4	TFXLV	TV4	3	0	[3ne2]
LLXAV	LV4	TLFYV	TV4	2	0	[2b6o, 3m9i, 1sor]
LAQSV	LV4	TXXFV	TV4	1	0	[1fqy, 1h6i]
LATLV	LV4	TLFYV	TV4	1	0	[2b6o, 3m9i, 1sor]
LVQAV	LV4	TLFYV	TV4	1	0	[2b6o, 3m9i, 1sor]
LAQSV	LV4	MILFI	MI4	1	0	[1j4n]
LLXAV	LV4	IXGLG	IG4	4	1	[1fx8, 1ldi, 1ldf, 1lda]
LLMLV	LV4	IYXLG	IG4	3	1	[3ne2]
LYITV	LV4	ICGVG	IG4	0	2	[3cn6, 4jc6, 1z98, 4ia4, 3cll, 2b5f, 3cn5]
LVILV	LV4	ILCIG	IG4	3	4	[3c02]
LXALV	LV4	RAAIA	RA4	2	0	[2b5f]
LAQSV	LV4	AXXXF	AF4	1	0	[1fqy, 1h6i]
LAQSV	LV4	AMILF	AF4	1	0	[1j4n]
LVYTV	LV4	AXXXF	AF4	3	0	[1z98, 3cn6, 4jc6, 4ia4, 3cll, 2b5f, 3cn5]
LGTFV	LV4	FVGTS	FS4	0	2	[3c02]
LAQSV	LV4	FXXIS	FS4	1	0	[1j4n, 1fqy, 1h6i]
LCLTV	LV4	FLAYS	FS4	3	5	[2w2e, 3zoj, 2w1p]
LGHLV	LV4	FGXGS	FS4	4	0	[3d9s]
LXALV	LV4	IXLIS	IS4	3	4	[2o9e, 2o9f]
LGHLV	LV4	FFGXG	FG4	4	0	[3d9s]
LGAFV	LV4	FLGXG	FG4	2	0	[3c02]
LGHLV	LV4	FVFFG	FG4	4	0	[3d9s]
LLXAV	LV4	FFGXG	FG4	2	0	[2b6o, 2b6p, 3m9i, 4nef, 2c32, 1ymg, 4oj2, 3j41, 1sor]
LAQSV	LV4	SXXLA	SA4	1	4	[1j4n, 1fqy]
LVQAV	LV4	SXALA	SA4	1	4	[2b6o, 2b6p, 3m9i, 2c32, 1ymg, 3j41]
LATLV	LV4	SXALA	SA4	1	4	[2b6o, 2b6p, 3m9i, 2c32, 1ymg, 3j41]
LVQAV	LV4	FAXLF	FF4	1	0	[2b6o, 3m9i, 2b6p, 2c32, 1ymg, 3j41, 1sor]
LGAFV	LV4	FVLMF	FF4	2	0	[3c02]
LLXAV	LV4	FAEFF	FF4	2	0	[2b6o, 3m9i, 1sor]
LATLV	LV4	FAXLF	FF4	1	0	[2b6o, 3m9i, 2b6p, 2c32, 1ymg, 3j41, 1sor]
LLMLV	LV4	FXLVF	FF4	3	0	[3ne2]
LLXAV	LV4	FAXLF	FF4	2	0	[2b6o, 3m9i, 2b6p, 2c32, 1ymg, 3j41, 1sor]
LGAFV	LV4	FXGTF	FF4	2	0	[3c02]
LLXAV	LV4	FYVFF	FF4	2	0	[2b6o, 2b6p, 3m9i, 2c32, 1ymg, 3j41, 1sor]
LATLV	LV4	FYVFF	FF4	1	0	[2b6o, 2b6p, 3m9i, 2c32, 1ymg, 3j41, 1sor]
LVQAV	LV4	FYVFF	FF4	1	0	[2b6o, 2b6p, 3m9i, 2c32, 1ymg, 3j41, 1sor]
LLXAV	LV4	SVIXG	SG4	4	1	[1fx8, 1ldi, 1ldf, 1lda]
LATLV	LV4	SXTLG	SG4	1	4	[2b6o, 2b6p, 3m9i, 2c32, 1ymg, 3j41, 1sor]
LVILV	LV4	SSVVG	SG4	3	4	[3c02]
LVQAV	LV4	SXTLG	SG4	1	4	[2b6o, 2b6p, 3m9i, 2c32, 1ymg, 3j41, 1sor]
LVLCV	LV4	SXXXG	SG4	3	4	[1ih5, 1j4n, 1fqy, 1h6i]
LLXAV	LV4	FGXXV	FV4	4	1	[1ldf]
LXALV	LV4	FFWVV	FV4	3	5	[2o9e, 2o9f]
LXSVV	LV4	FGILV	FV4	4	1	[3c02]
LGTFV	LV4	FGILV	FV4	0	1	[3c02]
[truncated: 3,930 more rows]
