# Supplementary material for: The observation of evolutionary interaction pattern pairs in membrane proteins
Source: BMC Struct Biol. 2015 Mar 24;15:6. doi: 10.1186/s12900-015-0033-5 (PMC4379700; doi:10.1186/s12900-015-0033-5)
Supplement: Additional file 1 — EIPP data. Includes derived EIPP information from families (PF00230, PF01036) with tab separated values. Can be viewed with a simple text editor. Each line consists of 7 columns: source pattern, source RegEx, destination pattern, destination RegEx, source helix, destination helix, corresponding PDB-Ids. [file 12900_2015_33_MOESM1_ESM.zip › EIPPs/PF00230/PF00230_4_4.csv]

QLLGAF	QF5	FLGXGA	FA5	2	0	[3c02]
QLLGAF	QF5	GXFXGT	GT5	2	0	[3c02]
QIAXAF	QF5	VXXGXG	VG5	1	1	[3d9s]
QLLGAF	QF5	VLMFLG	VG5	2	0	[3c02]
QIAXAF	QF5	TLGHLV	TV5	1	4	[3d9s]
QIAXAF	QF5	LXVXLG	LG5	1	4	[3d9s]
QXAXAF	QF5	LGHLXG	LG5	1	4	[2b6o, 2b6p, 3m9i, 2c32, 1ymg, 3j41, 1sor]
QXAXAF	QF5	LLIFFG	LG5	1	0	[1fx8, 1ldi, 1ldf, 1lda]
QIAXAF	QF5	LGHLXG	LG5	1	4	[3d9s]
QXAXAF	QF5	LTXXXL	LL5	1	4	[2b6o, 2b6p, 3m9i, 2c32, 1ymg, 3j41, 1sor]
QXAXAF	QF5	LGXGLL	LL5	1	0	[1fx8, 1ldi, 1ldf, 1lda]
QLLGAF	QF5	LGTFVL	LL5	2	0	[3c02]
QIAXAF	QF5	IXVXFG	IG5	1	0	[3d9s]
QXAXAF	QF5	IXFGXG	IG5	1	0	[1fx8, 1ldi, 1ldf, 1lda]
QXAXAF	QF5	IXEFXG	IG5	1	0	[1fx8, 1ldi, 1ldf, 1lda]
QLLGAF	QF5	IXEFXG	IG5	2	0	[3c02]
QXAXAF	QF5	GTGLXI	GI5	1	0	[1fx8, 1ldi, 1ldf, 1lda]
QIAXAF	QF5	GXLXXI	GI5	1	4	[3d9s]
QIAXAF	QF5	VXXGHL	VL5	1	4	[3d9s]
QIAXAF	QF5	GXSXXL	GL5	1	4	[3d9s]
QXAXAF	QF5	GFSXTL	GL5	1	4	[2b6o, 2b6p, 3m9i, 2c32, 1ymg, 3j41, 1sor]
QXAXAF	QF5	AEFXXT	AT5	1	0	[1fx8, 1ldi, 1ldf, 1lda]
QLLGAF	QF5	EXXGTF	EF5	2	0	[3c02]
QLLGAF	QF5	MFLGEG	MG5	2	0	[3c02]
QXAXAF	QF5	FSLTLG	FG5	1	4	[2b6o, 2b6p, 3m9i, 2c32, 1ymg, 3j41, 1sor]
QIAXAF	QF5	FFGXGS	FS5	1	0	[3d9s]
QXAXAF	QF5	FGLGAS	FS5	1	0	[2b6o, 2b6p, 3m9i]
QIAXAF	QF5	FVFFGL	FL5	1	0	[3d9s]
QXAXAF	QF5	FXXTXL	FL5	1	0	[1fx8, 1ldi, 1ldf, 1lda]
QLLGAF	QF5	FVLMFL	FL5	2	0	[3c02]
QXAXAF	QF5	GLLIFF	GF5	1	0	[1fx8, 1ldi, 1ldf, 1lda]
QXAXAF	QF5	TGLLIF	TF5	1	0	[1fx8, 1ldi, 1ldf, 1lda]
QLLGAF	QF5	TFXLMF	TF5	2	0	[3c02]
QXAXAF	QF5	TLGHLF	TF5	1	4	[2b6o, 2b6p, 3m9i, 2c32, 1ymg, 3j41, 1sor]
QLLGAF	QF5	FLGTFV	FV5	2	0	[3c02]
QXAXAF	QF5	GHLFGM	GM5	1	4	[2b6o, 2b6p, 3m9i, 2c32, 1ymg, 1sor]
QLLGAF	QF5	GTFXLM	GM5	2	0	[3c02]
QIAXAF	QF5	SIGXSV	SV5	1	4	[3d9s]
QIAXAF	QF5	SXXXGH	SH5	1	4	[3d9s]
QXAXAF	QF5	SXTLGH	SH5	1	4	[2b6o, 2b6p, 3m9i, 2c32, 1ymg, 3j41, 1sor]
QXAXAF	QF5	EFLGTG	EG5	1	0	[1fx8, 1ldi, 1ldf, 1lda]
QXAXAF	QF5	CIAEFL	CL5	1	0	[1fx8, 1ldi, 1ldf, 1lda]
QXAXAF	QF5	FFGVGC	FC5	1	0	[1fx8, 1ldi, 1ldf, 1lda]
QIAXAF	QF5	IGLSVT	IT5	1	4	[3d9s]
QXAXAF	QF5	LXFFXV	LV5	1	0	[1fx8, 1ldi, 1ldf, 1lda]
QLLGAF	QF5	LMFLGE	LE5	2	0	[3c02]
VXXGXG	VG5	GLALAT	GT5	1	1	[2b6o, 2b6p, 3m9i, 2c32, 1ymg, 3j41, 1sor]
VXXXXG	VG5	GLALAT	GT5	4	1	[2b6o, 2b6p, 3m9i, 2c32, 1ymg, 3j41, 1sor]
VFXGXG	VG5	GLTVLT	GT5	0	1	[2o9d, 2o9e, 2abm, 2o9f, 2o9g, 3llq, 1rc2, 3nka, 3nkc, 3nk5]
VFISIG	VG5	GAXVAT	GT5	0	2	[1ih5, 1fqy, 1h6i]
VLMFLG	VG5	GXXXGT	GT5	0	0	[3c02]
VFISIG	VG5	GLXIAT	GT5	0	1	[1ih5, 1fqy, 1h6i]
VAQLLG	VG5	FAEFXA	FA5	2	0	[2b6o, 3m9i, 1sor]
VXXGXG	VG5	FXXAXA	FA5	1	1	[2b6o, 2b6p, 3m9i, 2c32, 1ymg, 3j41, 1sor]
VXXGXG	VG5	FXXXXA	FA5	0	1	[3ne2]
VXXXXG	VG5	FFGXGA	FA5	1	0	[2b6o, 2b6p, 3m9i, 2c32, 1ymg, 3j41, 1sor]
VGXIXG	VG5	FAEFXA	FA5	2	0	[3d9s]
VFISIG	VG5	FGLXIA	FA5	0	1	[1ih5, 1fqy, 1h6i]
VXXXXG	VG5	LGHLLA	LA5	4	4	[1ih5, 1j4n, 1fqy, 1h6i]
VGXIXG	VG5	LTFXLA	LA5	5	3	[3d9s]
VXXGXG	VG5	LXGAXA	LA5	1	2	[2b6o, 2b6p, 4nef, 3m9i, 3d9s, 2c32, 1ymg, 4oj2, 3j41, 1sor]
VGXIXG	VG5	LXXTXQ	LQ5	5	3	[3d9s]
VXXGXG	VG5	LATLVQ	LQ5	1	1	[2b6o, 2b6p, 3m9i, 2c32, 1ymg, 3j41, 1sor]
VXXXXG	VG5	LATLVQ	LQ5	4	1	[2b6o, 2b6p, 3m9i, 2c32, 1ymg, 3j41, 1sor]
VGXIXG	VG5	AXXXXV	AV5	2	0	[3d9s]
VXXGXG	VG5	ALATLV	AV5	1	1	[2b6o, 2b6p, 3m9i, 2c32, 1ymg, 3j41, 1sor]
VXXXXG	VG5	ALATLV	AV5	4	1	[2b6o, 2b6p, 3m9i, 2c32, 1ymg, 3j41, 1sor]
VAQLLG	VG5	AXLFYV	AV5	2	0	[2b6o, 3m9i, 2b6p, 2c32, 1ymg, 3j41, 1sor]
VXXGXG	VG5	AVLXSV	AV5	1	2	[2b6o, 2b6p, 3m9i, 1ymg]
VGPXIG	VG5	AIGXSV	AV5	5	4	[3gd8, 2d57, 3iyz, 2zz9]
VFXGXG	VG5	AXXLXV	AV5	0	1	[2o9d, 2o9e, 2abm, 2o9f, 2o9g, 3llq, 1rc2, 3nka, 3nkc, 3nk5]
VXXXXG	VG5	AXFLXV	AV5	5	3	[2o9d, 2o9e, 2abm, 2o9f, 2o9g, 1rc2, 3nka, 3nkc, 3nk5]
VFISIG	VG5	TLXQSV	TV5	0	1	[1fqy, 1h6i]
VXXGXG	VG5	TLGHLV	TV5	1	4	[3d9s]
VXXGXG	VG5	TLXQAV	TV5	1	1	[2b6o, 2b6p, 3m9i, 2c32, 1ymg, 3j41, 1sor]
VXXXXG	VG5	TLXQAV	TV5	4	1	[2b6o, 2b6p, 3m9i, 2c32, 1ymg, 3j41, 1sor]
VXXXXG	VG5	AXVVEL	AL5	5	3	[2o9e, 2o9f]
VXXXXG	VG5	AXXXAL	AL5	1	4	[2o9d, 2o9e, 2abm, 3llq, 1rc2, 3nka, 3nkc, 3nk5]
VFXGXG	VG5	AXLLXL	AL5	0	2	[2o9e, 2abm, 2o9f]
VXXGXG	VG5	AXXXAL	AL5	1	1	[2b6o, 2b6p, 3m9i, 2c32, 1ymg, 3j41, 1sor]
VGXIXG	VG5	AILMGL	AL5	5	3	[1fx8, 1ldi, 1ldf, 1lda]
VXXGXG	VG5	ALGXLL	AL5	0	2	[3ne2]
VXXGXG	VG5	AGXGIL	AL5	1	2	[3d9s]
VGXIXG	VG5	AXVVEL	AL5	5	3	[3d9s]
VXXXXG	VG5	ALGXLL	AL5	4	4	[1ih5, 1j4n, 1fqy, 1h6i]
VXXGXG	VG5	AXXGXL	AL5	0	2	[3ne2]
VXXGXG	VG5	AGXXXL	AL5	1	2	[2b6o, 2b6p, 3m9i, 2c32, 1ymg, 3j41, 1sor]
VGXIXG	VG5	LXGXIL	LL5	5	3	[1fx8, 1ldi, 1ldf, 1lda]
VSQVAG	VG5	LGXGLL	LL5	2	0	[1fx8, 1ldi, 1ldf, 1lda]
VFISIG	VG5	LXIAXL	LL5	0	1	[1ih5, 1fqy, 1h6i]
VXXXXG	VG5	LALATL	LL5	4	1	[2b6o, 2b6p, 3m9i, 2c32, 1ymg, 3j41, 1sor]
VXXGXG	VG5	LXXXXL	LL5	1	4	[1fx8, 1ldi, 1ldf, 1lda]
VAPXVG	VG5	LTXXLL	LL5	5	3	[3c02]
VXXXXG	VG5	LTXXXL	LL5	1	4	[2abm, 3llq, 1rc2, 2c32, 3j41, 2o9d, 2b6o, 2o9e, 2b6p, 3m9i, 1ymg, 3nk5, 1sor]
VXXXXG	VG5	LSAXFL	LL5	5	3	[2o9d, 2o9e, 2abm, 2o9f, 2o9g, 1rc2, 3nka, 3nkc, 3nk5]
VXXGXG	VG5	VAXXXV	VV5	1	2	[2b6o, 2b6p, 3m9i, 2c32, 1ymg, 3j41, 1sor]
VLMFLG	VG5	VGTSTV	VV5	0	2	[3c02]
VIYSLG	VG5	VIGLTV	VV5	1	4	[3ne2]
VFISIG	VG5	VKVSLA	VA5	0	1	[1ih5, 1fqy, 1h6i]
VXXXXG	VG5	VLCIFA	VA5	4	3	[2b6o, 2b6p, 3m9i, 2c32, 1ymg, 3j41]
VFXGXG	VG5	VGXXVA	VA5	0	2	[2abm, 1rc2, 3nka, 3nkc, 3nk5]
VXXXXG	VG5	LGHLXG	LG5	1	4	[2b6o, 2b6p, 3m9i, 2c32, 1ymg, 3j41, 1sor]
VFISIG	VG5	LXXXXG	LG5	0	1	[1fqy, 1h6i]
VXXXXG	VG5	LVLSAG	LG5	5	3	[2o9d, 2o9e, 2abm, 2o9f, 2o9g, 1rc2, 3nka, 3nkc, 3nk5]
VLMFLG	VG5	LGAFVG	LG5	0	2	[3c02]
VXXGXG	VG5	LGHLXG	LG5	1	4	[3d9s]
VXXGXG	VG5	LXAXXG	LG5	1	4	[1fx8, 4nef, 2c32, 1ldf, 3j41, 1lda, 2b6o, 2b6p, 3m9i, 1ldi, 1ymg, 4oj2, 1sor]
VXXGXG	VG5	LXXXXG	LG5	1	1	[2b6o, 2b6p, 3m9i, 2c32, 1ymg, 3j41, 1sor]
VXXXXG	VG5	LXXXXG	LG5	4	1	[2b6o, 2b6p, 3m9i, 2c32, 1ymg, 3j41, 1sor]
VXXXXG	VG5	LXVXLG	LG5	4	4	[1ih5, 1fqy, 1h6i]
VLMFLG	VG5	LXXXFG	LG5	0	1	[3c02]
VFXGXG	VG5	QXXGXI	QI5	0	2	[2abm, 1rc2, 3nka, 3nkc, 3nk5]
VXXGXG	VG5	QXXGXI	QI5	1	2	[3d9s]
VXXGXG	VG5	AXAXXA	AA5	1	2	[2b6o, 2b6p, 4nef, 3m9i, 2c32, 1ymg, 4oj2, 3j41, 1sor]
VXXGXG	VG5	AXXXXA	AA5	0	1	[3ne2]
VXXXXG	VG5	AXLVXA	AA5	4	1	[2b6o, 2b6p, 3m9i, 2c32, 1ymg, 3j41, 1sor]
VFISIG	VG5	AXXAXA	AA5	0	2	[1ih5, 1fqy, 1h6i]
VLMFLG	VG5	AQXXGA	AA5	0	2	[3c02]
VXXGXG	VG5	AXLVXA	AA5	1	1	[2b6o, 2b6p, 3m9i, 2c32, 1ymg, 3j41, 1sor]
VFXGXG	VG5	AXXAXA	AA5	0	1	[2o9e, 2o9f]
VXXGXG	VG5	AQXXGA	AA5	1	2	[3d9s]
VXXGXG	VG5	AIXGAG	AG5	1	2	[3d9s]
VIYSLG	VG5	AXLVXG	AG5	1	4	[3ne2]
VXXXXG	VG5	APXXIG	AG5	1	4	[2o9d, 2o9e, 2o9f, 2o9g, 3llq, 1rc2, 3nka, 3nkc, 3nk5]
VXXXXG	VG5	AXTLIG	AG5	1	4	[3nka, 3nkc]
VXXXXG	VG5	IFISXG	IG5	4	0	[1j4n]
VSQVAG	VG5	IXEFXG	IG5	2	0	[1fx8, 1ldi, 1ldf, 1lda]
VXXGXG	VG5	IGAXLG	IG5	0	2	[3ne2]
VGXIXG	VG5	IXVXFG	IG5	2	0	[3d9s]
VXXGXG	VG5	IXFGXG	IG5	1	0	[1fx8, 1ldi, 1ldf, 1lda]
VXXGXG	VG5	IAXAFG	IG5	1	1	[3d9s]
VXXGXG	VG5	IITTXG	IG5	0	4	[3ne2]
VGPXIG	VG5	IXXXXG	IG5	5	4	[3gd8]
VIYSLG	VG5	IGXTVG	IG5	1	4	[3ne2]
VIYSLG	VG5	IXVXFG	IG5	1	0	[3ne2]
VXXGXG	VG5	IGASMG	IG5	1	4	[1fx8, 1ldi, 1ldf, 1lda]
VXXXXG	VG5	VELVLS	VS5	5	3	[2o9d, 2o9e, 2abm, 2o9f, 2o9g, 1rc2, 3nka, 3nkc, 3nk5]
VGXIXG	VG5	EMVITA	EA5	5	3	[1fx8, 1ldi, 1ldf, 1lda]
VXXXXG	VG5	ELVLSA	EA5	5	3	[2o9d, 2o9e, 2abm, 2o9f, 2o9g, 1rc2, 3nka, 3nkc, 3nk5]
VFXGXG	VG5	VLTMAF	VF5	0	1	[2abm, 1rc2, 3nka, 3nkc, 3nk5]
VXXXXG	VG5	VLSAGF	VF5	5	3	[2o9d, 2o9e, 2abm, 2o9f, 2o9g, 1rc2, 3nka, 3nkc, 3nk5]
VAPXVG	VG5	ILTXIL	IL5	5	3	[3c02]
VGPXIG	VG5	IVEIFL	IL5	5	3	[2b6o, 2b6p, 3m9i, 2c32, 1ymg, 3j41, 1sor]
VGPXIG	VG5	IXTXXL	IL5	5	3	[1ih5, 1j4n, 1fqy, 1h6i]
VGXIXG	VG5	IXTXXL	IL5	5	3	[3d9s]
VFXGXG	VG5	IVXAXL	IL5	0	2	[2o9d, 2o9e, 2abm, 2o9f, 2o9g, 1rc2, 3nka, 3nkc, 3nk5]
VGPXIG	VG5	IXTFXL	IL5	5	3	[1z98, 3cn6, 4jc6, 4ia4, 3cll, 2b5f, 3cn5]
VXXXXG	VG5	SAGFLL	SL5	5	3	[2o9d, 2o9e, 2abm, 2o9f, 2o9g, 1rc2, 3nka, 3nkc, 3nk5]
VFISIG	VG5	SLXFGL	SL5	0	1	[1ih5, 1fqy, 1h6i]
VXXXXG	VG5	SGSAVL	SL5	1	0	[2o9e, 2o9f]
VGPXIG	VG5	GXSVAI	GI5	5	4	[3gd8, 2d57, 3iyz, 2zz9]
VSQVAG	VG5	GTGLXI	GI5	2	0	[1fx8, 1ldi, 1ldf, 1lda]
VXXGXG	VG5	GIITTI	GI5	0	4	[3ne2]
VXXXXG	VG5	GXLXXI	GI5	4	4	[1ih5, 1j4n, 1fqy, 1h6i]
VXXGXG	VG5	GXLXXI	GI5	1	4	[3d9s]
VGPXIG	VG5	VEXXXT	VT5	5	3	[2b6o, 2b6p, 3m9i, 2c32, 1ymg, 3j41, 1sor]
VGXIXG	VG5	VEMVIT	VT5	5	3	[1fx8, 1ldi, 1ldf, 1lda]
VGXIXG	VG5	VEXXXT	VT5	5	3	[3d9s]
VXXXXG	VG5	VGFSLT	VT5	1	4	[2b6o, 2b6p, 3m9i, 2c32, 1ymg, 3j41, 1sor]
VIYSLG	VG5	VXGIIT	VT5	1	4	[3ne2]
VXXXXG	VG5	WLVFGG	WG5	1	0	[2o9d, 2o9e, 2abm, 2o9f, 2o9g, 3llq, 1rc2, 3nka, 3nkc, 3nk5]
VXXGXG	VG5	GAXXGS	GS5	0	2	[3ne2]
VXXXXG	VG5	GGXGXA	GA5	1	0	[2o9e, 2abm, 2o9f]
VXXGXG	VG5	GXXXXA	GA5	1	2	[2b6o, 2b6p, 4nef, 3m9i, 2c32, 1ymg, 4oj2, 3j41, 1sor]
VFXGXG	VG5	GFAXVA	GA5	0	1	[2o9e, 2o9f]
VGPXIG	VG5	GTAXGA	GA5	5	3	[2b5f]
VFXGXG	VG5	GXXXXA	GA5	0	2	[2o9d, 2o9e, 2abm, 2o9f, 2o9g, 1rc2, 3nka, 3nkc, 3nk5]
VAQLLG	VG5	SLXYVF	SF5	2	0	[2b6p, 2c32, 1ymg, 3j41]
VGXIXG	VG5	VXAEFL	VL5	2	0	[3d9s]
VGXIXG	VG5	VVELXL	VL5	5	3	[3d9s]
VFISIG	VG5	VXXXIL	VL5	0	2	[1ih5, 1fqy, 1h6i]
VLMFLG	VG5	VFFGIL	VL5	0	1	[3c02]
VFXGXG	VG5	VXAXLL	VL5	0	2	[2o9d, 2o9e, 2abm, 2o9f, 2o9g, 1rc2, 3nka, 3nkc, 3nk5]
VIYSLG	VG5	VGTXXL	VL5	1	0	[3ne2]
VGXIXG	VG5	VXXXIL	VL5	5	3	[1fx8, 1ldi, 1ldf, 1lda]
VXXXXG	VG5	VXXGHL	VL5	4	4	[1ih5, 1j4n, 1fqy, 1h6i]
VAQFIG	VG5	VGTXXL	VL5	2	0	[3ne2]
VGPXIG	VG5	VXXGHL	VL5	5	4	[3gd8, 2d57, 3iyz, 2zz9]
VXXXXG	VG5	VVELXL	VL5	5	3	[2o9d, 2o9e, 2abm, 2o9f, 2o9g, 1rc2, 3nka, 3nkc, 3nk5]
VXXGXG	VG5	QLLGAV	QV5	1	2	[2b6o, 2b6p, 4nef, 3m9i, 2c32, 1ymg, 4oj2, 3j41, 1sor]
VXXGXG	VG5	GAAVLY	GY5	1	2	[2b6o, 2b6p, 3m9i, 1ymg]
VXXXXG	VG5	YVFFGL	YL5	1	0	[2b6o, 2b6p, 3m9i, 2c32, 1ymg, 3j41, 1sor]
VAQLLG	VG5	YVFFGL	YL5	2	0	[2b6o, 2b6p, 3m9i, 2c32, 1ymg, 3j41, 1sor]
VXXXXG	VG5	GXSXXL	GL5	4	4	[1ih5, 1j4n, 1fqy, 1h6i]
VXXGXG	VG5	GMXFAL	GL5	0	1	[3ne2]
VGXIXG	VG5	GLXLAL	GL5	5	3	[1fx8, 1ldi, 1ldf, 1lda]
VIYSLG	VG5	GLXIGL	GL5	1	4	[3ne2]
VXXXXG	VG5	GLXXTL	GL5	1	4	[2o9d, 2o9e, 2o9f, 2abm, 2o9g, 3llq, 1rc2, 3nka, 3nkc, 3nk5]
VXXXXG	VG5	GFSXTL	GL5	1	4	[2b6o, 2b6p, 3m9i, 2c32, 1ymg, 3j41, 1sor]
VGPXIG	VG5	IIGTFV	IV5	5	3	[1z98, 3cn6, 4jc6, 4ia4, 3cll, 2b5f, 3cn5]
VXXGXG	VG5	AAVXYS	AS5	1	2	[2b6o, 2b6p, 3m9i, 1ymg]
VFISIG	VG5	AXLAXS	AS5	0	1	[1fqy, 1h6i]
VFISIG	VG5	AXAILS	AS5	0	2	[1ih5, 1h6i]
VXXGXG	VG5	AVXGAS	AS5	1	4	[1fx8, 1ldi, 1ldf, 1lda]
VLMFLG	VG5	AFVGTS	AS5	0	2	[3c02]
VAQLLG	VG5	AEFFAS	AS5	2	0	[2b6p, 2c32, 1ymg, 3j41]
VGPXIG	VG5	TALGAE	TE5	5	3	[1z98, 3cn6, 4jc6, 4ia4, 3cll, 2b5f, 3cn5]
VFISIG	VG5	TAILXG	TG5	0	2	[1ih5, 1h6i]
VAQFIG	VG5	TAEVVG	TG5	2	0	[3ne2]
VIYSLG	VG5	TAEVVG	TG5	1	0	[3ne2]
VGXIXG	VG5	TAILXG	TG5	5	3	[1fx8, 1ldi, 1ldf, 1lda]
VGXIXG	VG5	ILMGLI	II5	5	3	[1fx8, 1ldi, 1ldf, 1lda]
VXXGXG	VG5	IXGAXI	II5	1	2	[3d9s]
VFISIG	VG5	IVATAI	II5	0	2	[1ih5, 1fqy, 1h6i]
VFXGXG	VG5	IXLISI	II5	0	4	[2abm, 3llq, 1rc2, 3nk5]
VXXXXG	VG5	IXLISI	II5	1	4	[2o9e, 2abm, 2o9f, 2o9g, 3llq, 1rc2]
VIYSLG	VG5	GLTVXG	GG5	1	4	[3ne2]
VGPXIG	VG5	GXEIIG	GG5	5	3	[1z98, 3cn6, 4jc6, 4ia4, 1ih5, 1j4n, 3cll, 2b5f, 1fqy, 1h6i, 3cn5]
VXXXXG	VG5	IXIGXA	IA5	4	0	[1ih5, 1j4n, 1fqy, 1h6i]
VXXGXG	VG5	IGXAFA	IA5	0	1	[3ne2]
VXXGXG	VG5	IAVIGA	IA5	1	4	[1fx8, 1ldi, 1ldf, 1lda]
VXXGXG	VG5	IXXLIA	IA5	1	4	[1fx8, 1ldi, 1ldf, 1lda]
VXXXXG	VG5	IXIGXA	IA5	1	4	[2o9d, 2o9e, 2abm, 2o9f, 2o9g, 3llq, 1rc2, 3nka, 3nkc, 3nk5]
VGPXIG	VG5	IGXSVA	IA5	5	4	[3gd8, 2d57, 3iyz, 2zz9]
VXXXXG	VG5	IGXSVA	IA5	4	4	[1j4n]
VIYSLG	VG5	LTVXGI	LI5	1	4	[3ne2]
VIYSLG	VG5	LLXLVI	LI5	1	3	[3ne2]
VXXGXG	VG5	LLIAVI	LI5	1	4	[1fx8, 1ldi, 1ldf, 1lda]
VGPXIG	VG5	LGXEII	LI5	5	3	[1z98, 3cn6, 4jc6, 4ia4, 3cll, 2b5f, 1fqy, 1h6i, 3cn5]
VXXGXG	VG5	LIXLLI	LI5	1	4	[1fx8, 1ldi, 1ldf, 1lda]
VXXXXG	VG5	LXXTXI	LI5	1	4	[2o9d, 2o9e, 2abm, 2o9f, 2o9g, 3llq, 1rc2, 3nka, 3nkc, 3nk5]
VFISIG	VG5	AFXLXI	AI5	0	1	[1ih5, 1fqy, 1h6i]
VLMFLG	VG5	AVFFGI	AI5	0	1	[3c02]
VGPXIG	VG5	ATIVEI	AI5	5	3	[2b6o, 2b6p, 3m9i, 2c32, 1ymg, 1sor]
VGXIXG	VG5	AVEMVI	AI5	5	3	[1fx8, 1ldi, 1ldf, 1lda]
VGPXIG	VG5	AXGAXI	AI5	5	3	[1z98, 3cn6, 4jc6, 4ia4, 3cll, 2b5f, 3cn5]
VXXGXG	VG5	AFXLXI	AI5	0	1	[3ne2]
VFXGXG	VG5	ALXYLI	AI5	0	2	[2o9e, 2o9f]
VXXGXG	VG5	AFXLXI	AI5	1	1	[3d9s]
VGXIXG	VG5	AEXXXT	AT5	2	0	[3d9s]
VGPXIG	VG5	AXXXXT	AT5	5	0	[1z98, 3cn6, 4jc6, 4ia4, 3cll, 2b5f, 3cn5]
VIYSLG	VG5	AEVVGT	AT5	1	0	[3ne2]
VAQLLG	VG5	AEXXXT	AT5	2	0	[2b6o, 3m9i, 1sor]
VAQFIG	VG5	AEVVGT	AT5	2	0	[3ne2]
VSQVAG	VG5	AEFXXT	AT5	2	0	[1fx8, 1ldi, 1ldf, 1lda]
VXXXXG	VG5	AEXXXT	AT5	1	0	[2o9d, 2o9e, 2abm, 2o9f, 2o9g, 1rc2, 3nka, 3nkc, 3nk5]
VAQFIG	VG5	EXXGTF	EF5	2	0	[3ne2]
VGXIXG	VG5	ELIXXF	EF5	5	3	[3d9s]
VXXXXG	VG5	EXXGTF	EF5	1	0	[2o9d, 2o9e, 2o9f, 2abm, 2o9g, 1rc2, 3nka, 3nkc, 3nk5]
VGPXIG	VG5	EXXXTF	EF5	5	0	[1z98, 3cn6, 4jc6, 4ia4, 3cll, 2b5f, 3cn5]
VIYSLG	VG5	EXXGTF	EF5	1	0	[3ne2]
VGPXIG	VG5	TFVLVY	TY5	5	3	[1z98, 3cn6, 4jc6, 4ia4, 3cll, 2b5f, 3cn5]
VLMFLG	VG5	FVGTST	FT5	0	2	[3c02]
VGPXIG	VG5	FXLVXT	FT5	5	3	[1z98, 3cn6, 4jc6, 4ia4, 3cll, 2b5f, 3cn5]
VIYSLG	VG5	MLVIMG	MG5	1	3	[3ne2]
VGPXIG	VG5	IFXTLQ	IQ5	5	3	[2b6o, 2b6p, 3m9i, 2c32, 1ymg, 3j41, 1sor]
VFISIG	VG5	IXTXXQ	IQ5	0	1	[1ih5, 1fqy, 1h6i]
VGPXIG	VG5	IIXTLQ	IQ5	5	3	[1ih5, 1j4n, 1fqy, 1h6i]
VXXXXG	VG5	GSGXAV	GV5	1	0	[2o9e, 2o9f]
VGPXIG	VG5	GQAXIV	GV5	5	3	[2b6o, 3m9i]
VAQFIG	VG5	GTXXLV	GV5	2	0	[3ne2]
VXXXXG	VG5	GTXXLV	GV5	1	0	[2o9d, 2o9e, 2abm, 2o9f, 2o9g, 3llq, 1rc2, 3nka, 3nkc, 3nk5]
VGPXIG	VG5	GTLXLV	GV5	5	3	[1ih5, 1j4n, 1fqy, 1h6i]
VXXGXG	VG5	GLLIAV	GV5	1	4	[1fx8, 1ldi, 1ldf, 1lda]
VIYSLG	VG5	GTXXLV	GV5	1	0	[3ne2]
VGPXIG	VG5	GTXXLV	GV5	5	3	[1z98, 3cn6, 4jc6, 4ia4, 3cll, 2b5f, 3cn5]
VLMFLG	VG5	GXGXXV	GV5	0	1	[3c02]
VAPXVG	VG5	GILXLV	GV5	5	3	[3c02]
VGPXIG	VG5	FSVAXG	FG5	5	4	[3gd8, 2d57, 3iyz, 2zz9]
VXXGXG	VG5	FGXXIG	FG5	1	1	[3d9s]
VXXXXG	VG5	FSVAXG	FG5	4	4	[1j4n]
VXXXXG	VG5	FSLTLG	FG5	1	4	[2b6o, 2b6p, 3m9i, 2c32, 1ymg, 3j41, 1sor]
VXXXXG	VG5	FWLXFG	FG5	1	0	[2o9d, 2o9e, 2abm, 2o9f, 2o9g, 3llq, 1rc2, 3nka, 3nkc, 3nk5]
VAQLLG	VG5	FYVFFG	FG5	2	0	[2b6o, 2b6p, 3m9i, 2c32, 1ymg, 3j41, 1sor]
VAQLLG	VG5	RAIXAE	RE5	2	0	[2b6p, 1ymg]
VXXGXG	VG5	LXSLXF	LF5	0	2	[3ne2]
VAQLLG	VG5	LFYVFF	LF5	2	0	[2b6o, 2b6p, 3m9i, 2c32, 1ymg, 3j41, 1sor]
VGXIXG	VG5	LAXXXF	LF5	2	0	[3d9s]
VGXIXG	VG5	TXXLXL	TL5	5	3	[3d9s]
VGPXIG	VG5	TXQXXL	TL5	5	3	[2b6o, 1ih5, 2b6p, 3m9i, 1j4n, 2c32, 1fqy, 1ymg, 3j41, 1h6i, 1sor]
VAPXVG	VG5	TXILXL	TL5	5	3	[3c02]
VGPXIG	VG5	ALXXGF	AF5	5	4	[3gd8, 2d57, 3iyz, 2zz9]
VAQLLG	VG5	AIXAEF	AF5	2	0	[2b6p, 1ymg]
VGPXIG	VG5	AIGHLF	AF5	5	4	[3gd8, 2d57, 3iyz, 2zz9]
VAQLLG	VG5	AXXAEF	AF5	2	0	[3m9i]
VXXXXG	VG5	FIXIGS	FS5	4	0	[1ih5, 1j4n, 1fqy, 1h6i]
VXXXXG	VG5	FGLGAS	FS5	1	0	[2b6o, 2b6p, 3m9i]
VLMFLG	VG5	FGILVS	FS5	0	1	[3c02]
VXXXXG	VG5	FGGXGS	FS5	1	0	[2o9d, 2o9e, 2abm, 2o9f, 2o9g, 3llq, 1rc2, 3nka, 3nkc, 3nk5]
VGXIXG	VG5	MVVELI	MI5	5	3	[3d9s]
VGXIXG	VG5	MVITAI	MI5	5	3	[1fx8, 1ldi, 1ldf, 1lda]
VGPXIG	VG5	LXXGXS	LS5	5	4	[3gd8, 2d57, 3iyz, 2zz9]
VXXXXG	VG5	LIXLIS	LS5	1	4	[2o9d, 2o9e, 2abm, 2o9f, 2o9g, 3llq, 1rc2, 3nk5]
VFISIG	VG5	LXXGXS	LS5	0	1	[1ih5, 1fqy, 1h6i]
VFXGXG	VG5	LIXLIS	LS5	0	4	[2abm, 3llq, 1rc2, 3nk5]
VXXXXG	VG5	LXXFXS	LS5	4	0	[1ih5, 1fqy, 1h6i]
VXXXXG	VG5	FXXIXI	FI5	4	0	[1ih5, 1j4n, 1fqy, 1h6i]
VAPXVG	VG5	FFNELI	FI5	5	3	[3c02]
VGXIXG	VG5	FLAXLI	FI5	2	0	[3d9s]
VXXXXG	VG5	FAXIAI	FI5	1	4	[2o9e, 3llq]
VAQLLG	VG5	CAEFFA	CA5	2	0	[2b6p, 2c32, 1ymg, 3j41]
VAQLLG	VG5	IXAXFF	IF5	2	0	[3m9i, 2b6p, 2c32, 1ymg]
VAQLLG	VG5	FAXLFY	FY5	2	0	[2b6o, 3m9i, 2b6p, 2c32, 1ymg, 3j41, 1sor]
VXXGXG	VG5	FIGXAL	FL5	0	5	[3ne2]
VFXGXG	VG5	FAGXAL	FL5	0	1	[2o9e, 2o9f]
VXXXXG	VG5	FGTFWL	FL5	1	0	[2o9d, 2o9e, 2abm, 2o9f, 2o9g, 3llq, 1rc2, 3nka, 3nkc, 3nk5]
VGXIXG	VG5	FVFFGL	FL5	2	0	[3d9s]
VSQVAG	VG5	FXXTXL	FL5	2	0	[1fx8, 1ldi, 1ldf, 1lda]
VAPXVG	VG5	FNELIL	FL5	5	3	[3c02]
VFXGXG	VG5	FGLTVL	FL5	0	1	[2o9d, 2o9e, 2abm, 2o9f, 2o9g, 3llq, 1rc2, 3nka]
VAQLLG	VG5	FFXXLF	FF5	2	0	[2b6o, 2b6p, 3m9i, 2c32, 1ymg, 3j41, 1sor]
VGPXIG	VG5	FLTLQF	FF5	5	3	[2b6o, 2b6p, 3m9i, 2c32, 1ymg, 3j41, 1sor]
VAQFIG	VG5	FILVFF	FF5	2	0	[3ne2]
VXXXXG	VG5	FVLCIF	FF5	4	3	[2b6o, 2b6p, 3m9i, 2c32, 1ymg, 3j41, 1sor]
VIYSLG	VG5	FILVFF	FF5	1	0	[3ne2]
VSQVAG	VG5	GLLIFF	GF5	2	0	[1fx8, 1ldi, 1ldf, 1lda]
VLMFLG	VG5	GLAVFF	GF5	0	1	[3c02]
VFXGXG	VG5	GVAXAF	GF5	0	1	[2o9d, 2o9e, 2abm, 2o9f, 2o9g, 1rc2, 3nka]
VIYSLG	VG5	LMLVIM	LM5	1	3	[3ne2]
VFXGXG	VG5	LTVLTM	LM5	0	1	[2abm, 3llq, 1rc2, 3nka, 3nkc, 3nk5]
VFXGXG	VG5	TVLTMA	TA5	0	1	[2abm, 3llq, 1rc2, 3nka, 3nkc, 3nk5]
VAQLLG	VG5	EFXXXL	EL5	2	0	[2b6o, 3m9i, 1sor]
VGPXIG	VG5	EIIXTL	EL5	5	3	[1ih5, 1j4n, 1fqy, 1h6i]
VGPXIG	VG5	EXFXTL	EL5	5	3	[2b6o, 2b6p, 3m9i, 2c32, 1ymg, 3j41, 1sor]
VGXIXG	VG5	EFXXXL	EL5	2	0	[3d9s]
VFXGXG	VG5	LAXGLT	LT5	0	1	[2o9d, 2o9e, 2abm, 2o9f, 2o9g, 3llq, 1rc2, 3nka, 3nkc, 3nk5]
VXXXXG	VG5	LCIFXT	LT5	4	3	[2b6o, 2b6p, 3m9i, 2c32, 1ymg, 3j41]
VIYSLG	VG5	LXIXXT	LT5	1	4	[3ne2]
VXXXXG	VG5	AXTLIH	AH5	1	4	[2o9d, 2o9e, 2abm, 2o9f, 2o9g, 3llq, 1rc2, 3nk5]
VGXIXG	VG5	ITAILM	IM5	5	3	[1fx8, 1ldi, 1ldf, 1lda]
VIYSLG	VG5	FLLMLV	FV5	1	3	[3ne2]
VIYSLG	VG5	FTAEVV	FV5	1	0	[3ne2]
VAQFIG	VG5	FTAEVV	FV5	2	0	[3ne2]
VGXIXG	VG5	FAVXMV	FV5	5	3	[1fx8, 1ldi, 1lda]
VLMFLG	VG5	FFGILV	FV5	0	1	[3c02]
VGXIXG	VG5	MGLILA	MA5	5	3	[1fx8, 1ldi, 1ldf, 1lda]
VXXGXG	VG5	MAXALA	MA5	0	1	[3ne2]
VXXGXG	VG5	PXXIGL	PL5	1	4	[1fx8, 1ldi, 1ldf, 1lda]
VXXXXG	VG5	PXXIGL	PL5	1	4	[2o9d, 2o9e, 2abm, 2o9f, 2o9g, 3llq, 1rc2, 3nka, 3nkc, 3nk5]
VIYSLG	VG5	TFXXVF	TF5	1	0	[3ne2]
VXXXXG	VG5	TFXXVF	TF5	1	0	[2o9d, 2o9e, 2abm, 2o9f, 2o9g, 3llq, 1rc2, 3nka, 3nkc, 3nk5]
VGPXIG	VG5	TIVEIF	TF5	5	3	[2b6o, 2b6p, 3m9i, 2c32, 1ymg, 1sor]
VSQVAG	VG5	TGLLIF	TF5	2	0	[1fx8, 1ldi, 1ldf, 1lda]
VXXXXG	VG5	TLGHLF	TF5	1	4	[2b6o, 2b6p, 3m9i, 2c32, 1ymg, 3j41, 1sor]
VAQFIG	VG5	TFXXVF	TF5	2	0	[3ne2]
VAQLLG	VG5	TLFYVF	TF5	2	0	[2b6o, 3m9i, 1sor]
VGXIXG	VG5	TXXXVF	TF5	2	0	[3d9s]
VXXGXG	VG5	VIGASM	VM5	1	4	[1fx8, 1ldi, 1ldf, 1lda]
VXXXXG	VG5	TLIXLI	TI5	1	4	[2o9d, 2o9e, 2abm, 2o9f, 2o9g, 3llq, 1rc2, 3nk5]
VIYSLG	VG5	TVXGII	TI5	1	4	[3ne2]
VXXXXG	VG5	IGLAXT	IT5	1	4	[2o9d, 2o9e, 2abm, 2o9f, 2o9g, 3llq, 1rc2, 3nka, 3nkc, 3nk5]
VXXXXG	VG5	ISIPVT	IT5	1	4	[2o9e, 2o9f]
VGPXIG	VG5	IEIXXT	IT5	5	3	[1ih5, 1j4n, 1fqy, 1h6i]
VXXXXG	VG5	GHLFGM	GM5	1	4	[2b6o, 2b6p, 3m9i, 2c32, 1ymg, 1sor]
VXXGXG	VG5	QFIGAA	QA5	0	2	[3ne2]
VAQFIG	VG5	VVGTFI	VI5	2	0	[3ne2]
VIYSLG	VG5	VVGTFI	VI5	1	0	[3ne2]
VFISIG	VG5	SIATLA	SA5	0	1	[1ih5, 1fqy, 1h6i]
VXXXXG	VG5	SAXLAA	SA5	1	0	[2o9e, 2o9f]
VXXXXG	VG5	SFGTFW	SW5	1	0	[2o9d, 2o9e, 2o9f, 2o9g]
VXXXXG	VG5	CFGTFW	CW5	1	0	[2abm, 1rc2, 3nka, 3nkc, 3nk5]
VFXGXG	VG5	WGLTVL	WL5	0	1	[3nkc, 3nk5]
VGPXIG	VG5	SXXXGH	SH5	5	4	[3gd8, 2d57, 3iyz, 2zz9]
VXXXXG	VG5	SXXXGH	SH5	4	4	[1ih5, 1j4n, 1fqy, 1h6i]
VXXXXG	VG5	SXTLGH	SH5	1	4	[2b6o, 2b6p, 3m9i, 2c32, 1ymg, 3j41, 1sor]
VSQVAG	VG5	EFLGTG	EG5	2	0	[1fx8, 1ldi, 1ldf, 1lda]
VAPXVG	VG5	ELILTG	EG5	5	3	[3c02]
VGPXIG	VG5	LQXVLC	LC5	5	3	[2b6o, 1ih5, 2b6p, 3m9i, 1j4n, 2c32, 1fqy, 1ymg, 3j41, 1h6i, 1sor]
VXXXXG	VG5	LVFGGC	LC5	1	0	[2abm, 3llq, 1rc2, 3nka, 3nkc, 3nk5]
VGXIXG	VG5	FQLALC	FC5	5	3	[3d9s]
VXXGXG	VG5	FFGVGC	FC5	1	0	[1fx8, 1ldi, 1ldf, 1lda]
VSQVAG	VG5	CIAEFL	CL5	2	0	[1fx8, 1ldi, 1ldf, 1lda]
VXXXXG	VG5	CTLIHL	CL5	1	4	[2o9f, 2o9g]
VFXGXG	VG5	AAXLXY	AY5	0	2	[2o9e, 2abm, 2o9f]
VXXXXG	VG5	CIFATY	CY5	4	3	[2b6p, 3m9i, 1ymg]
VGXIXG	VG5	QAMVVE	QE5	5	3	[3d9s]
VGPXIG	VG5	QATIVE	QE5	5	3	[2b6o, 2b6p, 3m9i, 2c32, 1ymg, 1sor]
VXXXXG	VG5	HLISIP	HP5	1	4	[2o9e, 2o9f]
VXXGXG	VG5	LXFFXV	LV5	1	0	[1fx8, 1ldi, 1ldf, 1lda]
VLMFLG	VG5	LLGAXV	LV5	0	2	[3c02]
VGPXIG	VG5	LTLQXV	LV5	5	3	[2b6o, 2b6p, 3m9i, 2c32, 1ymg, 3j41, 1sor]
VIYSLG	VG5	LVIMGV	LV5	1	3	[3ne2]
VXXXXG	VG5	LSAXVV	LV5	5	3	[2o9e, 2o9f]
VXXXXG	VG5	LISIPV	LV5	1	4	[2o9e, 2o9f]
VFISIG	VG5	KVSLAF	KF5	0	1	[1ih5, 1fqy, 1h6i]
VLMFLG	VG5	WGLAVF	WF5	0	1	[3c02]
VXXXXG	VG5	AIGLAC	AC5	1	4	[2o9f, 2o9g]
VXXXXG	VG5	SALVVE	SE5	5	3	[2o9e, 2o9f]
VIYSLG	VG5	LVFFGP	LP5	1	0	[3ne2]
VFISIG	VG5	DNVKVS	DS5	0	1	[1ih5]
VFISIG	VG5	NVKVSL	NL5	0	1	[1ih5]
VFXGXG	VG5	GVALAW	GW5	0	1	[3nkc, 3nk5]
VAPXVG	VG5	NELILT	NT5	5	3	[3c02]
VXXXXG	VG5	HLLAID	HD5	4	4	[1ih5]
AIGTFL	AL5	GGIXTT	GT5	3	4	[3ne2]
ALGXLL	AL5	GLXIAT	GT5	4	1	[1ih5, 1j4n, 1fqy, 1h6i]
AVGFSL	AL5	GLALAT	GT5	4	1	[2b6o, 2b6p, 3m9i, 2c32, 1ymg, 3j41, 1sor]
ALXIGL	AL5	GLXIGT	GT5	4	1	[3d9s]
AXXXAL	AL5	GLTVLT	GT5	4	1	[2o9d, 2o9e, 2abm, 3llq, 1rc2, 3nka, 3nkc, 3nk5]
AXXGXL	AL5	FFGXGA	FA5	2	0	[3ne2]
AVGFSL	AL5	FXXAXA	FA5	4	1	[2b6o, 2b6p, 3m9i, 2c32, 1ymg, 3j41, 1sor]
ALGXLL	AL5	FFGXGA	FA5	2	0	[3ne2]
AGXXXL	AL5	FFGXGA	FA5	2	0	[2b6o, 2b6p, 3m9i, 2c32, 1ymg, 3j41, 1sor]
AXXXAL	AL5	FFGXGA	FA5	1	0	[2b6o, 2b6p, 3m9i, 2c32, 1ymg, 3j41, 1sor]
ALGXLL	AL5	FGLXIA	FA5	4	1	[1ih5, 1j4n, 1fqy, 1h6i]
AXXXAL	AL5	LTMAXA	LA5	4	1	[2o9d, 2o9e, 2abm, 1rc2, 3nka, 3nkc, 3nk5]
AXLLXL	AL5	LVYCTA	LA5	0	1	[3cn6, 4jc6, 1z98, 4ia4, 3cll, 2b5f, 3cn5]
AXVVEL	AL5	LLYXIA	LA5	3	2	[2o9e, 2o9f]
AXXXAL	AL5	LVIHGA	LA5	4	3	[2o9d, 2o9e, 1rc2, 3nka, 3nkc, 3nk5]
AVGFSL	AL5	LATLVQ	LQ5	4	1	[2b6o, 2b6p, 3m9i, 2c32, 1ymg, 3j41, 1sor]
AXXXAL	AL5	TMAXAV	TV5	4	1	[2o9d, 2o9e, 2abm, 1rc2, 3nka, 3nkc, 3nk5]
AVGFSL	AL5	TLXQAV	TV5	4	1	[2b6o, 2b6p, 3m9i, 2c32, 1ymg, 3j41, 1sor]
AXXXAL	AL5	AXFLXV	AV5	4	3	[2o9d, 2o9e, 2abm, 1rc2, 3nka, 3nkc, 3nk5]
AVGFSL	AL5	ALATLV	AV5	4	1	[2b6o, 2b6p, 3m9i, 2c32, 1ymg, 3j41, 1sor]
AGXXXL	AL5	AXLFYV	AV5	2	0	[2b6o, 3m9i, 2b6p, 2c32, 1ymg, 3j41, 1sor]
AXXXAL	AL5	AXXLXV	AV5	4	1	[2o9d, 2o9e, 2abm, 3llq, 1rc2, 3nka, 3nkc, 3nk5]
AGXGIL	AL5	AXXXXV	AV5	2	0	[3d9s]
AMAIXL	AL5	LXXXXL	LL5	1	4	[1fx8, 1ldi, 1ldf, 1lda]
AXXXAL	AL5	LTXXXL	LL5	1	4	[2b6o, 2b6p, 3m9i, 2c32, 1ymg, 3j41, 1sor]
AXVVEL	AL5	LTXXXL	LL5	3	4	[2o9e]
ALXIGL	AL5	LXXXXL	LL5	4	1	[3d9s]
AXXXAL	AL5	LSAXFL	LL5	4	3	[2o9d, 2o9e, 2abm, 1rc2, 3nka, 3nkc, 3nk5]
AMAIXL	AL5	LGXGLL	LL5	1	0	[1fx8, 1ldi, 1ldf, 1lda]
ALGXLL	AL5	LVLXVL	LL5	4	3	[1ih5, 1j4n, 1fqy, 1h6i]
ALGXLL	AL5	LXIAXL	LL5	4	1	[1ih5, 1j4n, 1fqy, 1h6i]
AXLXXL	AL5	LVLXVL	LL5	5	3	[1j4n]
AVGFSL	AL5	LALATL	LL5	4	1	[2b6o, 2b6p, 3m9i, 2c32, 1ymg, 3j41, 1sor]
AIGTFL	AL5	VIGXIV	VV5	3	5	[3ne2]
AXLLXL	AL5	VLVYTV	VV5	0	3	[3cn6, 4jc6, 1z98, 4ia4, 3cll, 2b5f, 3cn5]
AXIYXL	AL5	VIGLTV	VV5	1	4	[3ne2]
AMAIXL	AL5	LLIFFG	LG5	1	0	[1fx8, 1ldi, 1ldf, 1lda]
ALXIGL	AL5	LXXXXG	LG5	4	1	[3d9s]
AMAIXL	AL5	LXAXXG	LG5	1	4	[1fx8, 1ldi, 1ldf, 1lda]
AXLLXL	AL5	LGXIXG	LG5	0	2	[3cn6, 4jc6, 1z98, 4ia4, 3cll, 2b5f, 3cn5]
AXXXAL	AL5	LVLSAG	LG5	4	3	[2o9d, 2o9e, 2abm, 1rc2, 3nka, 3nkc, 3nk5]
AVGFSL	AL5	LXXXXG	LG5	4	1	[2b6o, 2b6p, 3m9i, 2c32, 1ymg, 3j41, 1sor]
AXXXAL	AL5	LGHLXG	LG5	1	4	[2b6o, 2b6p, 3m9i, 2c32, 1ymg, 3j41, 1sor]
ALVYGL	AL5	LLIFFG	LG5	2	0	[1lda]
AVGFSL	AL5	VLCIFA	VA5	4	3	[2b6o, 2b6p, 3m9i, 2c32, 1ymg, 3j41]
AXXGXL	AL5	VLCIFA	VA5	5	3	[2b6o, 2b6p, 3m9i, 2c32, 1ymg, 3j41]
ALGXLL	AL5	VKVSLA	VA5	4	1	[1ih5, 1j4n, 1fqy, 1h6i]
ALGXLL	AL5	VLCVLA	VA5	4	3	[1ih5, 1j4n, 1fqy, 1h6i]
AXLLXL	AL5	VGXVKA	VA5	0	2	[2b5f]
AIGTFL	AL5	VGXXXA	VA5	3	5	[3ne2]
AXVVEL	AL5	VGXXXA	VA5	3	5	[3d9s]
AXLXXL	AL5	VLCVLA	VA5	5	3	[1j4n]
AXXGXL	AL5	QXXLCI	QI5	5	3	[2b6o, 2b6p, 3m9i, 2c32, 1ymg, 3j41, 1sor]
AVGFSL	AL5	QXXLCI	QI5	4	3	[2b6o, 2b6p, 3m9i, 2c32, 1ymg, 3j41, 1sor]
AXLLXL	AL5	QCXGAI	QI5	0	2	[3cn6, 4jc6, 1z98, 4ia4, 3cll, 2b5f, 3cn5]
ALXIGL	AL5	QXXLCI	QI5	4	3	[3d9s]
ALXIGL	AL5	AIXTLA	AA5	4	1	[3d9s]
ALXIGL	AL5	ALXIFA	AA5	4	3	[3d9s]
AXLLXL	AL5	AQXXGA	AA5	0	2	[3cn6, 4jc6, 1z98, 4ia4, 3cll, 2b5f, 3cn5]
AXXXAL	AL5	AXXAXA	AA5	4	1	[2o9e]
AVGFSL	AL5	AXLVXA	AA5	4	1	[2b6o, 2b6p, 3m9i, 2c32, 1ymg, 3j41, 1sor]
AXIYXL	AL5	AXLVXG	AG5	1	4	[3ne2]
AMAIXL	AL5	APLXIG	AG5	1	4	[1fx8, 1ldi, 1ldf, 1lda]
AXLLXL	AL5	AIXGVG	AG5	0	2	[3cn6, 4jc6, 1z98, 4ia4, 3cll, 2b5f, 3cn5]
AMAIXL	AL5	IXFGXG	IG5	1	0	[1fx8, 1ldi, 1ldf, 1lda]
ALXIGL	AL5	IAXAFG	IG5	4	1	[3d9s]
AXLLXL	AL5	IAQXXG	IG5	0	2	[3cn6, 4jc6, 1z98, 4ia4, 3cll, 2b5f, 3cn5]
AXXGXL	AL5	IXVXFG	IG5	2	0	[3ne2]
ALGXLL	AL5	IXVXFG	IG5	2	0	[3ne2]
ALVYGL	AL5	IXFGXG	IG5	2	0	[1lda]
AXIYXL	AL5	IGXTVG	IG5	1	4	[3ne2]
AXIYXL	AL5	IXVXFG	IG5	1	0	[3ne2]
AGXGIL	AL5	IXVXFG	IG5	2	0	[3d9s]
AIGTFL	AL5	IGPXVG	IG5	3	5	[3ne2]
AIGTFL	AL5	IITTXG	IG5	3	4	[3ne2]
AXLLXL	AL5	VELVLS	VS5	2	3	[2o9e, 2abm, 2o9f]
AXXXAL	AL5	ELVLSA	EA5	4	3	[2o9d, 2o9e, 2abm, 1rc2, 3nka, 3nkc, 3nk5]
AXXXAL	AL5	VLSAGF	VF5	4	3	[2o9d, 2o9e, 2abm, 1rc2, 3nka, 3nkc, 3nk5]
AXXXAL	AL5	VLTMAF	VF5	4	1	[2o9d, 2o9e, 2abm, 1rc2, 3nka, 3nkc, 3nk5]
ALGXLL	AL5	SLXFGL	SL5	4	1	[1ih5, 1j4n, 1fqy, 1h6i]
AXLLXL	AL5	SGSAVL	SL5	2	0	[2o9e, 2o9f]
AXXXAL	AL5	SAGFLL	SL5	4	3	[2o9d, 2o9e, 2abm, 1rc2, 3nka, 3nkc, 3nk5]
AMAIXL	AL5	GTGLXI	GI5	1	0	[1fx8, 1ldi, 1ldf, 1lda]
AIGTFL	AL5	GIITTI	GI5	3	4	[3ne2]
AXXXAL	AL5	FLLVIH	FH5	4	3	[2o9d, 2o9e, 1rc2, 3nka, 3nkc, 3nk5]
AXVVEL	AL5	IXGAXL	IL5	3	5	[3d9s]
AXLLXL	AL5	ICGVGL	IL5	0	2	[3cn6, 4jc6, 1z98, 4ia4, 3cll, 2b5f, 3cn5]
ALGXLL	AL5	IXTXXL	IL5	4	3	[1ih5, 1j4n, 1fqy, 1h6i]
AXLXXL	AL5	IXTXXL	IL5	5	3	[1j4n]
AXXGXL	AL5	IVEIFL	IL5	5	3	[2b6o, 2b6p, 3m9i, 2c32, 1ymg, 3j41, 1sor]
AXLLXL	AL5	IXTFXL	IL5	0	3	[3cn6, 4jc6, 1z98, 4ia4, 3cll, 2b5f, 3cn5]
AXXXAL	AL5	VIXGAT	VT5	4	3	[2o9d, 2o9e]
AXLLXL	AL5	VLVYCT	VT5	0	1	[3cn6, 4jc6, 1z98, 4ia4, 3cll, 2b5f, 3cn5]
AXXGXL	AL5	VEXXXT	VT5	5	3	[2b6o, 2b6p, 3m9i, 2c32, 1ymg, 3j41, 1sor]
AIGTFL	AL5	VXGIIT	VT5	3	4	[3ne2]
AXIYXL	AL5	VXGIIT	VT5	1	4	[3ne2]
AXXXAL	AL5	VGFSLT	VT5	1	4	[2b6o, 2b6p, 3m9i, 2c32, 1ymg, 3j41, 1sor]
AXVVEL	AL5	VXWXGP	VP5	3	5	[3d9s]
AXLLXL	AL5	WLVFGG	WG5	2	0	[2o9e, 2abm, 2o9f]
AXVVEL	AL5	WXXWXG	WG5	3	5	[3d9s]
AXLLXL	AL5	GGXGXA	GA5	2	0	[2o9e, 2abm, 2o9f]
AIGTFL	AL5	GXXXXA	GA5	3	5	[3ne2]
AXXXAL	AL5	GFAXVA	GA5	4	1	[2o9e]
ALXIGL	AL5	GXLXXA	GA5	4	1	[3d9s]
AGXXXL	AL5	SLXYVF	SF5	2	0	[2b6p, 2c32, 1ymg, 3j41]
ALGXLL	AL5	VGTXXL	VL5	2	0	[3ne2]
AXXGXL	AL5	VGTXXL	VL5	2	0	[3ne2]
AIGTFL	AL5	VXXXXL	VL5	3	5	[3ne2]
AXIYXL	AL5	VGTXXL	VL5	1	0	[3ne2]
AXLLXL	AL5	VVELXL	VL5	2	3	[2o9e, 2abm, 2o9f]
AXVVEL	AL5	VXAXLL	VL5	3	2	[2o9e, 2o9f]
ALGXLL	AL5	QLVLCV	QV5	4	3	[1ih5, 1j4n, 1fqy, 1h6i]
AXLXXL	AL5	QLVLCV	QV5	5	3	[1j4n]
AXIYXL	AL5	GLXIGL	GL5	1	4	[3ne2]
AXXXAL	AL5	GFSXTL	GL5	1	4	[2b6o, 2b6p, 3m9i, 2c32, 1ymg, 3j41, 1sor]
AXVVEL	AL5	GLXXTL	GL5	3	4	[2o9e, 2o9f]
AXLLXL	AL5	GMXFVL	GL5	0	1	[3cn6, 4jc6, 1z98, 4ia4, 3cll, 2b5f, 3cn5]
AGXXXL	AL5	YVFFGL	YL5	2	0	[2b6o, 2b6p, 3m9i, 2c32, 1ymg, 3j41, 1sor]
AXXXAL	AL5	YVFFGL	YL5	1	0	[2b6o, 2b6p, 3m9i, 2c32, 1ymg, 3j41, 1sor]
AXLLXL	AL5	YXXAQC	YC5	0	2	[3cn6, 4jc6, 1z98, 4ia4, 3cll, 2b5f, 3cn5]
AXLLXL	AL5	CGVGLV	CV5	0	2	[3cn6, 4jc6, 1z98, 4ia4, 3cll, 2b5f, 3cn5]
AILMGL	AL5	IVGXIV	IV5	3	5	[1fx8, 1ldi, 1ldf, 1lda]
AMAIXL	AL5	AVXGAS	AS5	1	4	[1fx8, 1ldi, 1ldf, 1lda]
AXXXAL	AL5	AVXXIS	AS5	4	1	[2o9e]
ALGXLL	AL5	AXLAXS	AS5	4	1	[1j4n, 1fqy, 1h6i]
AXXGXL	AL5	TAEVVG	TG5	2	0	[3ne2]
AXVVEL	AL5	IXLISI	II5	3	4	[2o9e, 2o9f]
AXLXXL	AL5	GXEIIG	GG5	5	3	[1j4n]
AXIYXL	AL5	GLTVXG	GG5	1	4	[3ne2]
AMAIXL	AL5	LLIAVI	LI5	1	4	[1fx8, 1ldi, 1ldf, 1lda]
AXIYXL	AL5	LTVXGI	LI5	1	4	[3ne2]
AXVVEL	AL5	LXXTXI	LI5	3	4	[2o9e, 2o9f]
AXIYXL	AL5	LLXLVI	LI5	1	3	[3ne2]
AILMGL	AL5	IXXAXA	IA5	3	5	[1fx8, 1ldi, 1ldf, 1lda]
AMAIXL	AL5	IXXLIA	IA5	1	4	[1fx8, 1ldi, 1ldf, 1lda]
AIGTFL	AL5	IXXXXA	IA5	3	5	[3ne2]
AMAIXL	AL5	IAVIGA	IA5	1	4	[1fx8, 1ldi, 1ldf, 1lda]
AXLLXL	AL5	AFGGMI	AI5	0	1	[3cn6, 4jc6, 1z98, 4ia4, 3cll, 2b5f, 3cn5]
ALXIGL	AL5	AFXLXI	AI5	4	1	[3d9s]
ALGXLL	AL5	AFXLXI	AI5	4	1	[1ih5, 1j4n, 1fqy, 1h6i]
AXVVEL	AL5	ALXYLI	AI5	3	2	[2o9e, 2o9f]
AILMGL	AL5	AYRKLI	AI5	3	5	[1fx8, 1ldi, 1ldf, 1lda]
AXLLXL	AL5	TFVLVY	TY5	0	3	[3cn6, 4jc6, 1z98, 4ia4, 3cll, 2b5f, 3cn5]
AXXGXL	AL5	AEVVGT	AT5	2	0	[3ne2]
AGXXXL	AL5	AEXXXT	AT5	2	0	[2b6o, 3m9i, 1sor]
AXIYXL	AL5	AEVVGT	AT5	1	0	[3ne2]
AMAIXL	AL5	AEFXXT	AT5	1	0	[1fx8, 1ldi, 1ldf, 1lda]
AXLLXL	AL5	FXLVXT	FT5	0	3	[3cn6, 4jc6, 1z98, 4ia4, 3cll, 2b5f, 3cn5]
AXXGXL	AL5	EXXGTF	EF5	2	0	[3ne2]
AXIYXL	AL5	EXXGTF	EF5	1	0	[3ne2]
AXLLXL	AL5	MXAQXL	ML5	0	2	[3cn6, 4jc6, 1z98, 4ia4, 3cll, 2b5f, 3cn5]
AXLLXL	AL5	CLGAIC	CC5	0	2	[3cn6, 4jc6, 1z98, 4ia4, 3cll, 2b5f, 3cn5]
AXXXAL	AL5	MAXAVG	MG5	4	1	[2o9d, 2o9e, 1rc2, 3nka, 3nkc, 3nk5]
AXIYXL	AL5	MLVIMG	MG5	1	3	[3ne2]
ALGXLL	AL5	IXTXXQ	IQ5	4	1	[1ih5, 1j4n, 1fqy, 1h6i]
ALXIGL	AL5	IXTXXQ	IQ5	4	1	[3d9s]
AXLXXL	AL5	IIXTLQ	IQ5	5	3	[1j4n]
AXXGXL	AL5	IFXTLQ	IQ5	5	3	[2b6o, 2b6p, 3m9i, 2c32, 1ymg, 3j41, 1sor]
ALGXLL	AL5	GTXXLV	GV5	2	0	[3ne2]
AXLLXL	AL5	GTXXLV	GV5	2	0	[2o9e, 2abm, 2o9f]
AXLLXL	AL5	GSGXAV	GV5	2	0	[2o9e, 2o9f]
AMAIXL	AL5	GLLIAV	GV5	1	4	[1fx8, 1ldi, 1ldf, 1lda]
AXIYXL	AL5	GTXXLV	GV5	1	0	[3ne2]
AXLXXL	AL5	GTLXLV	GV5	5	3	[1j4n]
AXLLXL	AL5	GGMIFV	GV5	0	1	[3cn6, 4jc6, 1z98, 4ia4, 3cll, 2b5f, 3cn5]
AXXGXL	AL5	GTXXLV	GV5	2	0	[3ne2]
AXLLXL	AL5	GAICGV	GV5	0	2	[3cn6, 4jc6, 1z98, 4ia4, 3cll, 2b5f, 3cn5]
ALGXLL	AL5	GTLXLV	GV5	4	3	[1ih5, 1j4n, 1fqy, 1h6i]
AXLLXL	AL5	GTXXLV	GV5	0	3	[3cn6, 4jc6, 1z98, 4ia4, 3cll, 2b5f, 3cn5]
AXLLXL	AL5	FWLXFG	FG5	2	0	[2o9e, 2abm, 2o9f]
ALXIGL	AL5	FGXXIG	FG5	4	1	[3d9s]
AGXXXL	AL5	FYVFFG	FG5	2	0	[2b6o, 2b6p, 3m9i, 2c32, 1ymg, 3j41, 1sor]
AXXXAL	AL5	FSLTLG	FG5	1	4	[2b6o, 2b6p, 3m9i, 2c32, 1ymg, 3j41, 1sor]
AILMGL	AL5	FGXIVG	FG5	3	5	[1fx8, 1ldi, 1ldf, 1lda]
AGXGIL	AL5	LAXXXF	LF5	2	0	[3d9s]
ALXIGL	AL5	LXLCIF	LF5	4	3	[3d9s]
AXLLXL	AL5	LVXTVF	LF5	0	3	[3cn6, 4jc6, 1z98, 4ia4, 3cll, 2b5f, 3cn5]
AGXXXL	AL5	LFYVFF	LF5	2	0	[2b6o, 2b6p, 3m9i, 2c32, 1ymg, 3j41, 1sor]
AXLXXL	AL5	TXQXXL	TL5	5	3	[1j4n]
ALGXLL	AL5	TXQXXL	TL5	4	3	[4nef, 1ih5, 1j4n, 4oj2, 1fqy, 1h6i]
ALXIGL	AL5	TLXQAL	TL5	4	1	[3d9s]
AXXGXL	AL5	TXQXXL	TL5	5	3	[2b6o, 2b6p, 3m9i, 2c32, 1ymg, 3j41, 1sor]
AVGFSL	AL5	TXQXXL	TL5	4	3	[2b6o, 2b6p, 3m9i, 2c32, 1ymg, 3j41, 1sor]
AILMGL	AL5	AIVGAF	AF5	3	5	[1fx8, 1ldi, 1ldf, 1lda]
AXXXAL	AL5	ALXXGF	AF5	1	4	[2b6o, 2b6p, 3m9i, 2c32, 1ymg, 3j41, 1sor]
AGXGIL	AL5	FFGXGS	FS5	2	0	[3d9s]
AGXXXL	AL5	FGLGAS	FS5	2	0	[2b6o, 2b6p, 3m9i]
AXXXAL	AL5	FGLGAS	FS5	1	0	[2b6o, 2b6p, 3m9i]
AXLLXL	AL5	FGGXGS	FS5	2	0	[2o9e, 2abm, 2o9f]
AXXXAL	AL5	LAXGFS	LS5	1	4	[2b6o, 2b6p, 3m9i, 2c32, 1ymg, 3j41, 1sor]
AXVVEL	AL5	LIXLIS	LS5	3	4	[2o9e, 2o9f]
ALXIGL	AL5	LXIFXS	LS5	4	3	[3d9s]
ALGXLL	AL5	LXXGXS	LS5	4	1	[1ih5, 1j4n, 1fqy, 1h6i]
AXXXAL	AL5	FXVXXI	FI5	4	1	[2o9e]
AXVVEL	AL5	FXVXXI	FI5	3	5	[2o9e, 2o9f, 3d9s]
AGXGIL	AL5	FLAXLI	FI5	2	0	[3d9s]
AILMGL	AL5	FAYRKL	FL5	3	5	[1fx8, 1ldi, 1ldf, 1lda]
AXXXAL	AL5	FAGXAL	FL5	4	1	[2o9e]
AXLLXL	AL5	FGTFWL	FL5	2	0	[2o9e, 2abm, 2o9f]
AXXXAL	AL5	FGLTVL	FL5	4	1	[2o9d, 2o9e, 2abm, 3llq, 1rc2, 3nka]
AGXGIL	AL5	FVFFGL	FL5	2	0	[3d9s]
AMAIXL	AL5	FXXTXL	FL5	1	0	[1fx8, 1ldi, 1ldf, 1lda]
AGXXXL	AL5	FAXLFY	FY5	2	0	[2b6o, 3m9i, 2b6p, 2c32, 1ymg, 3j41, 1sor]
AXXGXL	AL5	FILVFF	FF5	2	0	[3ne2]
AXXGXL	AL5	FVLCIF	FF5	5	3	[2b6o, 2b6p, 3m9i, 2c32, 1ymg, 3j41, 1sor]
AVGFSL	AL5	FVLCIF	FF5	4	3	[2b6o, 2b6p, 3m9i, 2c32, 1ymg, 3j41, 1sor]
AGXXXL	AL5	FFXXLF	FF5	2	0	[2b6o, 2b6p, 3m9i, 2c32, 1ymg, 3j41, 1sor]
AXLLXL	AL5	FGGMIF	FF5	0	1	[3cn6, 4jc6, 1z98, 4ia4, 3cll, 2b5f, 3cn5]
AXXGXL	AL5	FLTLQF	FF5	5	3	[2b6o, 2b6p, 3m9i, 2c32, 1ymg, 3j41, 1sor]
AXIYXL	AL5	FILVFF	FF5	1	0	[3ne2]
ALGXLL	AL5	FILVFF	FF5	2	0	[3ne2]
AXXXAL	AL5	LTVLTM	LM5	4	1	[2o9d, 2o9e, 2abm, 3llq, 1rc2, 3nka, 3nkc, 3nk5]
AXIYXL	AL5	LMLVIM	LM5	1	3	[3ne2]
AMAIXL	AL5	GLLIFF	GF5	1	0	[1fx8, 1ldi, 1ldf, 1lda]
ALVYGL	AL5	GLLIFF	GF5	2	0	[1lda]
AXXXAL	AL5	GVAXAF	GF5	4	1	[2o9d, 2o9e, 2abm, 1rc2, 3nka]
AXXXAL	AL5	TVLTMA	TA5	4	1	[2o9d, 2o9e, 2abm, 3llq, 1rc2, 3nka, 3nkc, 3nk5]
AGXXXL	AL5	EFXXXL	EL5	2	0	[2b6o, 3m9i, 1sor]
AXXGXL	AL5	EXFXTL	EL5	5	3	[2b6o, 2b6p, 3m9i, 2c32, 1ymg, 3j41, 1sor]
AXLXXL	AL5	EIIXTL	EL5	5	3	[1j4n]
AGXGIL	AL5	EFXXXL	EL5	2	0	[3d9s]
AXXXAL	AL5	AFAVGH	AH5	4	1	[2o9e]
AXVVEL	AL5	AXTLIH	AH5	3	4	[2o9e, 2o9f]
AXXGXL	AL5	LCIFXT	LT5	5	3	[2b6o, 2b6p, 3m9i, 2c32, 1ymg, 3j41]
AVGFSL	AL5	LCIFXT	LT5	4	3	[2b6o, 2b6p, 3m9i, 2c32, 1ymg, 3j41]
AXXXAL	AL5	LAXGLT	LT5	4	1	[2o9d, 2o9e, 2abm, 3llq, 1rc2, 3nka, 3nkc, 3nk5]
AXLXXL	AL5	LCVLAT	LT5	5	3	[1j4n]
AXIYXL	AL5	LXIXXT	LT5	1	4	[3ne2]
AXVVEL	AL5	PXXGXV	PV5	3	5	[3d9s]
AIGTFL	AL5	PXXGXV	PV5	3	5	[3ne2]
AXVVEL	AL5	WXXPXV	WV5	3	5	[2o9e, 2o9f, 3d9s]
AXXGXL	AL5	FTAEVV	FV5	2	0	[3ne2]
AXIYXL	AL5	FLLMLV	FV5	1	3	[3ne2]
AMAIXL	AL5	PXXIGL	PL5	1	4	[1fx8, 1ldi, 1ldf, 1lda]
ALVYGL	AL5	TGLLIF	TF5	2	0	[1lda]
AXIYXL	AL5	TFXXVF	TF5	1	0	[3ne2]
ALGXLL	AL5	TFXXVF	TF5	2	0	[3ne2]
AGXGIL	AL5	TXXXVF	TF5	2	0	[3d9s]
AMAIXL	AL5	TGLLIF	TF5	1	0	[1fx8, 1ldi, 1ldf, 1lda]
AXXGXL	AL5	TIVEIF	TF5	5	3	[2b6o, 2b6p, 3m9i, 2c32, 1ymg, 1sor]
AXXGXL	AL5	TFXXVF	TF5	2	0	[3ne2]
AXLLXL	AL5	TFXXVF	TF5	2	0	[2o9e, 2abm, 2o9f]
AGXXXL	AL5	TLFYVF	TF5	2	0	[2b6o, 3m9i, 1sor]
AXXXAL	AL5	TLGHLF	TF5	1	4	[2b6o, 2b6p, 3m9i, 2c32, 1ymg, 3j41, 1sor]
AIGTFL	AL5	IYVIGP	IP5	3	5	[3ne2]
AIGTFL	AL5	TVXGII	TI5	3	4	[3ne2]
AXIYXL	AL5	TVXGII	TI5	1	4	[3ne2]
AXVVEL	AL5	TLIXLI	TI5	3	4	[2o9e, 2o9f]
AIGTFL	AL5	YVIGPI	YI5	3	5	[3ne2]
AXVVEL	AL5	PXVGXI	PI5	3	5	[2o9e, 2o9f]
AILMGL	AL5	PXVGXI	PI5	3	5	[1fx8, 1ldi, 1ldf, 1lda]
AXVVEL	AL5	ISIPVT	IT5	3	4	[2o9e, 2o9f]
AXLXXL	AL5	IEIXXT	IT5	5	3	[1j4n]
AXVVEL	AL5	IGLAXT	IT5	3	4	[2o9e, 2o9f]
AXXXAL	AL5	GHLFGM	GM5	1	4	[2b6o, 2b6p, 3m9i, 2c32, 1ymg, 1sor]
AXXGXL	AL5	VVGTFI	VI5	2	0	[3ne2]
AXIYXL	AL5	VVGTFI	VI5	1	0	[3ne2]
ALGXLL	AL5	VVGTFI	VI5	2	0	[3ne2]
AXLLXL	AL5	SAXLAA	SA5	2	0	[2o9e, 2o9f]
ALGXLL	AL5	SIATLA	SA5	4	1	[1ih5, 1j4n, 1fqy, 1h6i]
AXLLXL	AL5	CFGTFW	CW5	2	0	[2abm]
AXXXAL	AL5	SXTLGH	SH5	1	4	[2b6o, 2b6p, 3m9i, 2c32, 1ymg, 3j41, 1sor]
AXXGXL	AL5	LQXVLC	LC5	5	3	[2b6o, 2b6p, 3m9i, 2c32, 1ymg, 3j41, 1sor]
AVGFSL	AL5	LQXVLC	LC5	4	3	[2b6o, 2b6p, 3m9i, 2c32, 1ymg, 3j41, 1sor]
AXLXXL	AL5	LQXVLC	LC5	5	3	[1j4n]
AXLLXL	AL5	LVFGGC	LC5	2	0	[2abm]
ALGXLL	AL5	LQXVLC	LC5	4	3	[4nef, 1ih5, 1j4n, 4oj2, 1fqy, 1h6i]
AXXXAL	AL5	WGLTVL	WL5	4	1	[3nkc, 3nk5]
AMAIXL	AL5	EFLGTG	EG5	1	0	[1fx8, 1ldi, 1ldf, 1lda]
AXVVEL	AL5	CTLIHL	CL5	3	4	[2o9f]
ALVYGL	AL5	FFGVGC	FC5	2	0	[1lda]
AXLLXL	AL5	FVLVYC	FC5	0	1	[3cn6, 4jc6, 1z98, 4ia4, 3cll, 2b5f, 3cn5]
AXLLXL	AL5	IFVLVY	IY5	0	1	[3cn6, 4jc6, 1z98, 4ia4, 3cll, 2b5f, 3cn5]
AILMGL	AL5	VGAFAY	VY5	3	5	[1fx8, 1ldi, 1ldf, 1lda]
AXLLXL	AL5	MIFVLV	MV5	0	1	[3cn6, 4jc6, 1z98, 4ia4, 3cll, 2b5f, 3cn5]
AVGFSL	AL5	CIFATY	CY5	4	3	[2b6p, 3m9i, 1ymg]
AXXGXL	AL5	CIFATY	CY5	5	3	[2b6p, 3m9i, 1ymg]
AIGTFL	AL5	AAAXLY	AY5	3	5	[3ne2]
AXVVEL	AL5	AAXLXY	AY5	3	2	[2o9e, 2o9f]
AXVVEL	AL5	HLISIP	HP5	3	4	[2o9e, 2o9f]
AXLLXL	AL5	LSAXVV	LV5	2	3	[2o9e, 2o9f]
AILMGL	AL5	LFGXIV	LV5	3	5	[1fx8, 1ldi, 1ldf, 1lda]
ALVYGL	AL5	LXFFXV	LV5	2	0	[1lda]
AXXGXL	AL5	LTLQXV	LV5	5	3	[2b6o, 2b6p, 3m9i, 2c32, 1ymg, 3j41, 1sor]
AXVVEL	AL5	LISIPV	LV5	3	4	[2o9e, 2o9f]
AVGFSL	AL5	LTLQXV	LV5	4	3	[2b6o, 2b6p, 3m9i, 2c32, 1ymg, 3j41, 1sor]
AXVVEL	AL5	LXFFXV	LV5	3	5	[2o9e, 2o9f]
AMAIXL	AL5	LXFFXV	LV5	1	0	[1fx8, 1ldi, 1ldf, 1lda]
AXIYXL	AL5	LVIMGV	LV5	1	3	[3ne2]
ALGXLL	AL5	KVSLAF	KF5	4	1	[1ih5, 1j4n, 1fqy, 1h6i]
AXVVEL	AL5	FFWVVP	FP5	3	5	[2o9e, 2o9f]
AILMGL	AL5	GAFAYR	GR5	3	5	[1fx8, 1ldi, 1ldf, 1lda]
AILMGL	AL5	AFAYRK	AK5	3	5	[1fx8, 1ldi, 1ldf, 1lda]
AXVVEL	AL5	QLWXFW	QW5	3	5	[2o9e, 2o9f]
AXLXXL	AL5	CVLATT	CT5	5	3	[1j4n]
AXXXAL	AL5	IHGATD	ID5	4	3	[2o9e]
AXLLXL	AL5	SALVVE	SE5	2	3	[2o9e, 2o9f]
AXXGXL	AL5	LVFFGP	LP5	2	0	[3ne2]
AXIYXL	AL5	LVFFGP	LP5	1	0	[3ne2]
ALGXLL	AL5	LVFFGP	LP5	2	0	[3ne2]
ALGXLL	AL5	DNVKVS	DS5	4	1	[1ih5]
ALGXLL	AL5	NVKVSL	NL5	4	1	[1ih5]
AXXXAL	AL5	GVALAW	GW5	4	1	[3nkc, 3nk5]
AXLLXL	AL5	GVGLVK	GK5	0	2	[2b5f]
AIGTFL	AL5	AVAAAW	AW5	3	5	[3ne2]
LGHLLA	LA5	GLXIAT	GT5	4	1	[1ih5, 1j4n, 1fqy, 1h6i]
LVIHGA	LA5	GLIYRT	GT5	3	5	[2o9d, 2o9e]
LTFXLA	LA5	GLXIGT	GT5	3	1	[3d9s]
LXGAXA	LA5	FAEFXA	FA5	2	0	[2b6o, 3m9i, 3d9s, 1sor]
LXGAXA	LA5	FFGXGA	FA5	2	0	[2b6o, 2b6p, 3m9i, 2c32, 1ymg, 3j41, 1sor]
LYITVA	LA5	FMVHLA	FA5	0	4	[3cn6, 4jc6, 1z98, 4ia4, 3cll, 2b5f, 3cn5]
LGXAWA	LA5	FMVHLA	FA5	1	4	[2b5f]
LTMAXA	LA5	FRKLAA	FA5	1	0	[2o9e]
LGHLLA	LA5	FGLXIA	FA5	4	1	[1ih5, 1j4n, 1fqy, 1h6i]
LGWGLA	LA5	FLGXGA	FA5	1	0	[3c02]
LVIHGA	LA5	TMAXAV	TV5	3	1	[2o9d, 2o9e, 2o9f, 2o9g, 1rc2, 3nka, 3nkc, 3nk5]
LTFXLA	LA5	TLGHLV	TV5	3	4	[3d9s]
LXGAXA	LA5	AXXXXV	AV5	2	0	[3d9s]
LXGAXA	LA5	AXLFYV	AV5	2	0	[2b6o, 3m9i, 2b6p, 2c32, 1ymg, 3j41, 1sor]
LTMAXA	LA5	LTXXXL	LL5	1	4	[2o9d, 2o9e, 2abm, 1rc2, 3nk5]
LTFXLA	LA5	LXXXXL	LL5	3	1	[3d9s]
LXXAXA	LA5	LXXXXL	LL5	1	4	[1fx8, 1ldi, 1ldf, 1lda]
LGAFLA	LA5	LXVLML	LL5	5	3	[2w2e, 3zoj, 2w1p]
LGHLLA	LA5	LVLXVL	LL5	4	3	[1ih5, 1j4n, 1fqy, 1h6i]
LVIHGA	LA5	LIYRTL	LL5	3	5	[2o9d, 2o9e]
LGAFLA	LA5	LCLXVL	LL5	5	3	[2w2e, 3zoj, 2w1p]
LGHLLA	LA5	LXIAXL	LL5	4	1	[1ih5, 1j4n, 1fqy, 1h6i]
LGHLLA	LA5	VKVSLA	VA5	4	1	[1ih5, 1j4n, 1fqy, 1h6i]
LYITVA	LA5	VGXVKA	VA5	0	2	[2b5f]
LTFXLA	LA5	VGXXXA	VA5	3	5	[3d9s]
LFLWSA	LA5	VAGMAA	VA5	0	2	[2w2e, 3zoj, 2w1p]
LMYXIA	LA5	VAEFLA	VA5	2	0	[1ih5, 1fqy, 1h6i]
LYITVA	LA5	LGXIXG	LG5	0	2	[3cn6, 4jc6, 1z98, 4ia4, 3cll, 2b5f, 3cn5]
LTFXLA	LA5	LGHLXG	LG5	3	4	[3d9s]
LTFXLA	LA5	LXVXLG	LG5	3	4	[3d9s]
LXXAXA	LA5	LLIFFG	LG5	1	0	[1fx8, 1ldi, 1ldf, 1lda]
LXXAXA	LA5	LXAXXG	LG5	1	4	[1fx8, 1ldi, 1ldf, 1lda]
LVYCTA	LA5	VLVYTV	VV5	1	3	[1z98, 3cn6, 4jc6, 4ia4, 3cll, 2b5f, 3cn5]
LXIGFA	LA5	VLVYTV	VV5	4	3	[4jc6, 3cn6, 1z98, 4ia4, 3cll, 2b5f, 3cn5]
LYITVA	LA5	QCXGAI	QI5	0	2	[3cn6, 4jc6, 1z98, 4ia4, 3cll, 2b5f, 3cn5]
LFLWSA	LA5	AXAXXA	AA5	0	2	[2w2e, 3zoj, 2w1p]
LFLWSA	LA5	AXXAXA	AA5	0	2	[2w1p]
LFLWSA	LA5	AGXAXA	AA5	0	2	[2w2e, 3zoj, 2w1p]
LTFXLA	LA5	AIXTLA	AA5	3	1	[3d9s]
LXXAXA	LA5	APLXIG	AG5	1	4	[1fx8, 1ldi, 1ldf, 1lda]
LTMAXA	LA5	APXXIG	AG5	1	4	[2o9d, 2o9e, 2o9f, 2o9g, 1rc2, 3nka, 3nkc, 3nk5]
LVIHGA	LA5	APXXIG	AG5	3	4	[2o9d, 2o9e, 2o9f, 2o9g, 1rc2, 3nka, 3nkc, 3nk5]
LYITVA	LA5	AXAXGG	AG5	0	1	[3cn6, 4jc6, 1z98, 4ia4, 3cll, 2b5f, 3cn5]
LVYCTA	LA5	APLXIG	AG5	1	4	[1z98, 3cn6, 4jc6, 4ia4, 3cll, 2b5f, 3cn5]
LXIGFA	LA5	AXAXGG	AG5	4	1	[4jc6, 3cn6, 1z98, 4ia4, 3cll, 2b5f, 3cn5]
LTMAXA	LA5	AAXXFG	AG5	1	0	[2o9d, 2o9e, 2o9f, 2o9g]
LYITVA	LA5	AIXGVG	AG5	0	2	[3cn6, 4jc6, 1z98, 4ia4, 3cll, 2b5f, 3cn5]
LYITVA	LA5	IAXAFG	IG5	0	1	[3cn6, 4jc6, 1z98, 4ia4, 3cll, 2b5f, 3cn5]
LXGAXA	LA5	IXVXFG	IG5	2	0	[3d9s]
LGWGLA	LA5	IXLXXG	IG5	1	4	[3c02]
LXXAXA	LA5	IXFGXG	IG5	1	0	[1fx8, 1ldi, 1ldf, 1lda]
LXIGFA	LA5	VYTVFS	VS5	4	3	[4jc6, 3cn6, 1z98, 4ia4, 3cll, 2b5f, 3cn5]
LLYXIA	LA5	VELVLS	VS5	2	3	[2o9e, 2o9f]
LVYCTA	LA5	VYTVFS	VS5	1	3	[1z98, 3cn6, 4jc6, 4ia4, 3cll, 2b5f, 3cn5]
LGAFLA	LA5	EAFGTA	EA5	5	3	[2w2e, 3zoj, 2w1p]
LFLWSA	LA5	VMVGXF	VF5	0	1	[2w2e, 3zoj, 2w1p]
LVIHGA	LA5	VLTMAF	VF5	3	1	[2o9d, 2o9e, 2o9f, 2o9g, 1rc2, 3nka, 3nkc, 3nk5]
LGHLLA	LA5	IXTXXL	IL5	4	3	[1ih5, 1j4n, 1fqy, 1h6i]
LVIHGA	LA5	IYRTLL	IL5	3	5	[2o9d, 2o9e]
LYITVA	LA5	ICGVGL	IL5	0	2	[3cn6, 4jc6, 1z98, 4ia4, 3cll, 2b5f, 3cn5]
LTFXLA	LA5	IXGAXL	IL5	3	5	[3d9s]
LGWGLA	LA5	SSVVGL	SL5	1	4	[3c02]
LLYXIA	LA5	SGSAVL	SL5	2	0	[2o9e, 2o9f]
LGHLLA	LA5	SLXFGL	SL5	4	1	[1ih5, 1j4n, 1fqy, 1h6i]
LTMAXA	LA5	FLLVIH	FH5	1	3	[2o9d, 2o9e, 2o9f, 2o9g, 1rc2, 3nka, 3nkc, 3nk5]
LXXAXA	LA5	GTGLXI	GI5	1	0	[1fx8, 1ldi, 1ldf, 1lda]
LTFXLA	LA5	GXLXXI	GI5	3	4	[3d9s]
LFLWSA	LA5	VGVFIT	VT5	0	1	[2w2e, 3zoj, 2w1p]
LTMAXA	LA5	VIXGAT	VT5	1	3	[2o9d, 2o9e]
LYITVA	LA5	VLVYCT	VT5	0	1	[3cn6, 4jc6, 1z98, 4ia4, 3cll, 2b5f, 3cn5]
LXIGFA	LA5	VLVYCT	VT5	4	1	[4jc6, 3cn6, 1z98, 4ia4, 3cll, 2b5f, 3cn5]
LTMAXA	LA5	WLVFGG	WG5	1	0	[2o9d, 2o9e, 2abm, 2o9f, 2o9g, 1rc2, 3nka, 3nkc, 3nk5]
LTFXLA	LA5	VXWXGP	VP5	3	5	[3d9s]
LGXAWA	LA5	VFMVHL	VL5	1	4	[2b5f]
LMYXIA	LA5	VXAEFL	VL5	2	0	[1ih5, 1fqy, 1h6i]
LGWGLA	LA5	VGLIIL	VL5	1	4	[3c02]
LTFXLA	LA5	VXXGHL	VL5	3	4	[3d9s]
LXGAXA	LA5	VXAEFL	VL5	2	0	[3d9s]
LLYXIA	LA5	VVELXL	VL5	2	3	[2o9e, 2o9f]
LTFXLA	LA5	VXAXXL	VL5	3	5	[3d9s]
LYITVA	LA5	VFMVHL	VL5	0	4	[3cn6, 4jc6, 1z98, 4ia4, 3cll, 2b5f, 3cn5]
LTFXLA	LA5	GXLXXA	GA5	3	1	[3d9s]
LLYXIA	LA5	GGXGXA	GA5	2	0	[2o9e, 2o9f]
LTFXLA	LA5	LXAIXY	LY5	3	5	[3d9s]
LYITVA	LA5	GMXFVL	GL5	0	1	[3cn6, 4jc6, 1z98, 4ia4, 3cll, 2b5f, 3cn5]
LXIGFA	LA5	GMXFVL	GL5	4	1	[4jc6, 3cn6, 1z98, 4ia4, 3cll, 2b5f, 3cn5]
LVIHGA	LA5	GXIXGL	GL5	3	4	[2o9d, 2o9e, 2o9f, 2o9g, 1rc2, 3nka, 3nkc, 3nk5]
LTFXLA	LA5	GXSXXL	GL5	3	4	[3d9s]
LTMAXA	LA5	GLXXTL	GL5	1	4	[2o9d, 2o9e, 2abm, 1rc2, 3nka, 3nkc, 3nk5]
LVIHGA	LA5	GLXXTL	GL5	3	4	[2o9d, 2o9e, 1rc2, 3nka, 3nkc, 3nk5]
LGHLLA	LA5	QLVLCV	QV5	4	3	[1ih5, 1j4n, 1fqy, 1h6i]
LFLWSA	LA5	GVFITY	GY5	0	1	[2w2e, 3zoj, 2w1p]
LXGAXA	LA5	SLXYVF	SF5	2	0	[2b6p, 2c32, 1ymg, 3j41]
LXGAXA	LA5	YVFFGL	YL5	2	0	[2b6o, 2b6p, 3m9i, 2c32, 1ymg, 3j41, 1sor]
LYITVA	LA5	CGVGLV	CV5	0	2	[3cn6, 4jc6, 1z98, 4ia4, 3cll, 2b5f, 3cn5]
LGAFLA	LA5	ILCLTV	IV5	5	3	[2w2e, 3zoj, 2w1p]
LVIHGA	LA5	AVXXIS	AS5	3	1	[2o9e]
LXGAXA	LA5	AEFFAS	AS5	2	0	[2b6p, 2c32, 1ymg, 3j41]
LFLWSA	LA5	AAGAAS	AS5	0	2	[2w1p]
LXXAXA	LA5	AVXGAS	AS5	1	4	[1fx8, 1ldi, 1ldf, 1lda]
LGWGLA	LA5	ILXIGI	II5	1	4	[3c02]
LFLWSA	LA5	GMAAAG	GG5	0	2	[2w2e, 3zoj, 2w1p]
LVIHGA	LA5	GGXXGG	GG5	3	5	[2o9d, 2o9e, 2o9f, 2o9g, 1rc2, 3nka, 3nkc, 3nk5]
LXXAXA	LA5	IAVIGA	IA5	1	4	[1fx8, 1ldi, 1ldf, 1lda]
LVYXIA	LA5	IAEFIA	IA5	2	0	[4jc6, 1z98, 3cn6, 4ia4, 3cll, 2b5f, 3cn5]
LXXAXA	LA5	IXXLIA	IA5	1	4	[1fx8, 1ldi, 1ldf, 1lda]
LTMAXA	LA5	IXIGXA	IA5	1	4	[2o9d, 2o9e, 2abm, 2o9f, 2o9g, 1rc2, 3nka, 3nkc, 3nk5]
LVIHGA	LA5	IXIGXA	IA5	3	4	[2o9d, 2o9e, 2o9f, 2o9g, 1rc2, 3nka, 3nkc, 3nk5]
LVYCTA	LA5	LLXLYI	LI5	1	0	[1z98, 3cn6, 4jc6, 4ia4, 3cll, 2b5f, 3cn5]
LTMAXA	LA5	LXXTXI	LI5	1	4	[2o9d, 2o9e, 2abm, 1rc2, 3nka, 3nkc, 3nk5]
LGWGLA	LA5	LIXLCI	LI5	1	4	[3c02]
LXXAXA	LA5	LLIAVI	LI5	1	4	[1fx8, 1ldi, 1ldf, 1lda]
LVYCTA	LA5	LAPLPI	LI5	1	4	[2b5f]
LXXAXA	LA5	LIXLLI	LI5	1	4	[1fx8, 1ldi, 1ldf, 1lda]
LTMAXA	LA5	AEXXXT	AT5	1	0	[2o9d, 2o9e, 2abm, 2o9f, 2o9g, 1rc2, 3nka, 3nkc, 3nk5]
LVYCTA	LA5	AEXXXT	AT5	1	0	[1z98, 3cn6, 4jc6, 4ia4, 3cll, 2b5f, 3cn5]
LGAFLA	LA5	AILCLT	AT5	5	3	[2w2e, 3zoj, 2w1p]
LMYXIA	LA5	AEXXXT	AT5	2	0	[1ih5, 1fqy, 1h6i]
LXGAXA	LA5	AEXXXT	AT5	2	0	[2b6o, 3m9i, 3d9s, 1sor]
LVYCTA	LA5	TLLFLY	TY5	1	0	[1z98, 3cn6, 4jc6, 4ia4, 3cll, 2b5f, 3cn5]
LTFXLA	LA5	AVLAAI	AI5	3	5	[3d9s]
LXIGFA	LA5	AFGGMI	AI5	4	1	[4jc6, 3cn6, 1z98, 4ia4, 3cll, 2b5f, 3cn5]
LGHLLA	LA5	AFXLXI	AI5	4	1	[1ih5, 1j4n, 1fqy, 1h6i]
LYITVA	LA5	AFGGMI	AI5	0	1	[3cn6, 4jc6, 1z98, 4ia4, 3cll, 2b5f, 3cn5]
LGAFLA	LA5	AFGXAI	AI5	5	3	[2w2e, 3zoj, 2w1p]
LVYXIA	LA5	AIAEFI	AI5	2	0	[4jc6, 1z98, 3cn6, 4ia4, 3cll, 2b5f, 3cn5]
LVYCTA	LA5	YTVFSA	YA5	1	3	[1z98, 3cn6, 4jc6, 4ia4, 3cll, 2b5f, 3cn5]
LXIGFA	LA5	YTVFSA	YA5	4	3	[4jc6, 3cn6, 1z98, 4ia4, 3cll, 2b5f, 3cn5]
LTMAXA	LA5	EXXGTF	EF5	1	0	[2o9d, 2o9e, 2o9f, 2abm, 2o9g, 1rc2, 3nka, 3nkc, 3nk5]
LYITVA	LA5	CLGAIC	CC5	0	2	[3cn6, 4jc6, 1z98, 4ia4, 3cll, 2b5f, 3cn5]
LGHLLA	LA5	GTLXLV	GV5	4	3	[1ih5, 1j4n, 1fqy, 1h6i]
LFLWSA	LA5	GFGVMV	GV5	0	1	[2w2e, 3zoj, 2w1p]
LFLWSA	LA5	GVMVGV	GV5	0	1	[2w2e, 3zoj, 2w1p]
LYITVA	LA5	GGMIFV	GV5	0	1	[3cn6, 4jc6, 1z98, 4ia4, 3cll, 2b5f, 3cn5]
LXXAXA	LA5	GLLIAV	GV5	1	4	[1fx8, 1ldi, 1ldf, 1lda]
LTMAXA	LA5	GTXXLV	GV5	1	0	[2o9d, 2o9e, 2abm, 2o9f, 2o9g, 1rc2, 3nka, 3nkc, 3nk5]
LXIGFA	LA5	GGMIFV	GV5	4	1	[4jc6, 3cn6, 1z98, 4ia4, 3cll, 2b5f, 3cn5]
LLYXIA	LA5	GSGXAV	GV5	2	0	[2o9e, 2o9f]
LFLWSA	LA5	GFGFGV	GV5	0	1	[2w2e, 3zoj, 2w1p]
LYITVA	LA5	GAICGV	GV5	0	2	[3cn6, 4jc6, 1z98, 4ia4, 3cll, 2b5f, 3cn5]
LVIHGA	LA5	MAXAVG	MG5	3	1	[2o9d, 2o9e, 2o9f, 2o9g, 1rc2, 3nka, 3nkc, 3nk5]
LGWGLA	LA5	MFLGEG	MG5	1	0	[3c02]
LTFXLA	LA5	IXTXXQ	IQ5	3	1	[3d9s]
LGAFLA	LA5	FLEAFG	FG5	5	3	[2w2e, 3zoj, 2w1p]
LFLWSA	LA5	FGVMVG	FG5	0	1	[2w2e, 3zoj, 2w1p]
LTMAXA	LA5	FWLXFG	FG5	1	0	[2o9d, 2o9e, 2abm, 2o9f, 2o9g, 1rc2, 3nka, 3nkc, 3nk5]
LXGAXA	LA5	FYVFFG	FG5	2	0	[2b6o, 2b6p, 3m9i, 2c32, 1ymg, 3j41, 1sor]
LGAFLA	LA5	LFLEAF	LF5	5	3	[2w2e, 3zoj, 2w1p]
LXGAXA	LA5	LFYVFF	LF5	2	0	[2b6o, 2b6p, 3m9i, 2c32, 1ymg, 3j41, 1sor]
LXIGFA	LA5	LVXTVF	LF5	4	3	[4jc6, 3cn6, 1z98, 4ia4, 3cll, 2b5f, 3cn5]
LTMAXA	LA5	LXAEXF	LF5	1	0	[2o9d, 2o9e, 2o9f, 2o9g, 3nka, 3nkc, 3nk5]
LXGAXA	LA5	LAXXXF	LF5	2	0	[3d9s]
LVYCTA	LA5	LVXTVF	LF5	1	3	[1z98, 3cn6, 4jc6, 4ia4, 3cll, 2b5f, 3cn5]
LGHLLA	LA5	TXQXXL	TL5	4	3	[1ih5, 1j4n, 1fqy, 1h6i]
LGAFLA	LA5	TXILXL	TL5	5	3	[2w2e, 3zoj, 2w1p]
LTFXLA	LA5	TLXQAL	TL5	3	1	[3d9s]
LMYXIA	LA5	RAXXAE	RE5	2	0	[1ih5, 1fqy]
LVYXIA	LA5	RAAIAE	RE5	2	0	[2b5f]
LTMAXA	LA5	RKLAAE	RE5	1	0	[2o9e]
LXGAXA	LA5	AIXAEF	AF5	2	0	[2b6p, 1ymg]
LMYXIA	LA5	AXXAEF	AF5	2	0	[1ih5, 1fqy]
LXGAXA	LA5	AXXAEF	AF5	2	0	[3m9i]
LVYXIA	LA5	AAIAEF	AF5	2	0	[2b5f]
LLYXIA	LA5	FGGXGS	FS5	2	0	[2o9e, 2o9f]
LFLWSA	LA5	FGFGVM	FM5	0	1	[2w2e, 3zoj, 2w1p]
LVIHGA	LA5	FXVXXI	FI5	3	1	[2o9e]
LVIHGA	LA5	FAXIAI	FI5	3	4	[2o9e]
LTFXLA	LA5	FXVXXI	FI5	3	5	[3d9s]
LXGAXA	LA5	FLAXLI	FI5	2	0	[3d9s]
LTMAXA	LA5	FAXIAI	FI5	1	4	[2o9e]
LFLWSA	LA5	MVGVFI	MI5	0	1	[2w2e, 3zoj, 2w1p]
LXGAXA	LA5	CAEFFA	CA5	2	0	[2b6p, 2c32, 1ymg, 3j41]
LTFXLA	LA5	LXXGXS	LS5	3	4	[3d9s]
LGHLLA	LA5	LXXGXS	LS5	4	1	[1ih5, 1j4n, 1fqy, 1h6i]
LXGAXA	LA5	IXAXFF	IF5	2	0	[3m9i, 2b6p, 2c32, 1ymg]
LVYCTA	LA5	IGFAVF	IF5	1	4	[1z98, 3cn6, 4jc6, 4ia4, 3cll, 2b5f, 3cn5]
LVYCTA	LA5	IATLLF	IF5	1	0	[1z98, 3cn6, 4jc6, 4ia4, 3cll, 2b5f, 3cn5]
LXGAXA	LA5	FAXLFY	FY5	2	0	[2b6o, 3m9i, 2b6p, 2c32, 1ymg, 3j41, 1sor]
LXGAXA	LA5	FVFFGL	FL5	2	0	[3d9s]
LGAFLA	LA5	FGTAIL	FL5	5	3	[2w2e, 3zoj, 2w1p]
LTMAXA	LA5	FGTFWL	FL5	1	0	[2o9d, 2o9e, 2abm, 2o9f, 2o9g, 1rc2, 3nka, 3nkc, 3nk5]
LVYCTA	LA5	FXAXXL	FL5	1	0	[1z98, 3cn6, 4jc6, 4ia4, 3cll, 2b5f, 3cn5]
LMYXIA	LA5	FXAXXL	FL5	2	0	[1ih5, 1fqy, 1h6i]
LXGAXA	LA5	FFXXLF	FF5	2	0	[2b6o, 2b6p, 3m9i, 2c32, 1ymg, 3j41, 1sor]
LYITVA	LA5	FGGMIF	FF5	0	1	[3cn6, 4jc6, 1z98, 4ia4, 3cll, 2b5f, 3cn5]
LXIGFA	LA5	FGGMIF	FF5	4	1	[4jc6, 3cn6, 1z98, 4ia4, 3cll, 2b5f, 3cn5]
LYITVA	LA5	GLVKAF	GF5	0	2	[2b5f]
LYITVA	LA5	GIAXAF	GF5	0	1	[3cn6, 4jc6, 1z98, 4ia4, 3cll, 2b5f, 3cn5]
LXXAXA	LA5	GLLIFF	GF5	1	0	[1fx8, 1ldi, 1ldf, 1lda]
LVYCTA	LA5	EFXXXL	EL5	1	0	[1z98, 3cn6, 4jc6, 4ia4, 3cll, 2b5f, 3cn5]
LXGAXA	LA5	EFXXXL	EL5	2	0	[2b6o, 3m9i, 3d9s, 1sor]
LGAFLA	LA5	LEAFGT	LT5	5	3	[2w2e, 3zoj, 2w1p]
LGWGLA	LA5	LXIXXT	LT5	1	4	[3c02]
LGWGLA	LA5	LGEGAT	LT5	1	0	[3c02]
LVYCTA	LA5	LFLYIT	LT5	1	0	[1z98, 3cn6, 4jc6, 4ia4, 3cll, 2b5f, 3cn5]
LVIHGA	LA5	TVLTMA	TA5	3	1	[2o9d, 2o9e, 2o9f, 2o9g, 1rc2, 3nka, 3nkc, 3nk5]
LVIHGA	LA5	LTVLTM	LM5	3	1	[2o9d, 2o9e, 2o9f, 2o9g, 1rc2, 3nka, 3nkc, 3nk5]
LVYCTA	LA5	AVFMVH	AH5	1	4	[1z98, 3cn6, 4jc6, 4ia4, 3cll, 2b5f, 3cn5]
LTMAXA	LA5	AXTLIH	AH5	1	4	[2o9d, 2o9e, 2abm, 1rc2, 3nk5]
LVIHGA	LA5	AFAVGH	AH5	3	1	[2o9e]
LYITVA	LA5	AVFMVH	AH5	0	4	[3cn6, 4jc6, 1z98, 4ia4, 3cll, 2b5f, 3cn5]
LGXAWA	LA5	AVFMVH	AH5	1	4	[2b5f]
LTFXLA	LA5	WXXPXV	WV5	3	5	[3d9s]
LVYCTA	LA5	PIGFAV	PV5	1	4	[1z98, 3cn6, 4jc6, 4ia4, 3cll, 2b5f, 3cn5]
LTFXLA	LA5	PXXGXV	PV5	3	5	[3d9s]
LXXAXA	LA5	PXXIGL	PL5	1	4	[1fx8, 1ldi, 1ldf, 1lda]
LVIHGA	LA5	PXXIGL	PL5	3	4	[2o9d, 2o9e, 2o9f, 2o9g, 1rc2, 3nka, 3nkc, 3nk5]
LTMAXA	LA5	PXXIGL	PL5	1	4	[2o9d, 2o9e, 2abm, 2o9f, 2o9g, 1rc2, 3nka, 3nkc, 3nk5]
LXGAXA	LA5	TLFYVF	TF5	2	0	[2b6o, 3m9i, 1sor]
LTMAXA	LA5	TFXXVF	TF5	1	0	[2o9d, 2o9e, 2abm, 2o9f, 2o9g, 1rc2, 3nka, 3nkc, 3nk5]
LXXAXA	LA5	TGLLIF	TF5	1	0	[1fx8, 1ldi, 1ldf, 1lda]
LXGAXA	LA5	TXXXVF	TF5	2	0	[3d9s]
LYITVA	LA5	FAVXMV	FV5	0	4	[3cn6, 4jc6, 1z98, 4ia4, 3cll, 2b5f, 3cn5]
LGXAWA	LA5	FAVXMV	FV5	1	4	[2b5f]
LVYCTA	LA5	FAVXMV	FV5	1	4	[1z98, 3cn6, 4jc6, 4ia4, 3cll, 2b5f, 3cn5]
LVYCTA	LA5	FLYITV	FV5	1	0	[1z98, 3cn6, 4jc6, 4ia4, 3cll, 2b5f, 3cn5]
LFLWSA	LA5	MAXAXA	MA5	0	2	[2w2e, 3zoj, 2w1p]
LTFXLA	LA5	IGLSVT	IT5	3	4	[3d9s]
LTMAXA	LA5	IGLAXT	IT5	1	4	[2o9d, 2o9e, 2abm, 1rc2, 3nka, 3nkc, 3nk5]
LVIHGA	LA5	IGLAXT	IT5	3	4	[2o9d, 2o9e, 1rc2, 3nka, 3nkc, 3nk5]
LTMAXA	LA5	TLIXLI	TI5	1	4	[2o9d, 2o9e, 2abm, 2o9f, 2o9g, 1rc2, 3nk5]
LVIHGA	LA5	PXVGXI	PI5	3	5	[2o9d, 2o9e, 2o9f, 2o9g, 1rc2, 3nka, 3nkc, 3nk5]
LVYCTA	LA5	PLXIGF	PF5	1	4	[1z98, 3cn6, 4jc6, 4ia4, 3cll, 2b5f, 3cn5]
LGXAWA	LA5	MVHLAT	MT5	1	4	[2b5f]
LYITVA	LA5	MVHLAT	MT5	0	4	[3cn6, 4jc6, 1z98, 4ia4, 3cll, 2b5f, 3cn5]
LGXAWA	LA5	GFAVFM	GM5	1	4	[2b5f]
LVYCTA	LA5	GFAVFM	GM5	1	4	[1z98, 3cn6, 4jc6, 4ia4, 3cll, 2b5f, 3cn5]
LFLWSA	LA5	GAASAM	GM5	0	2	[2w1p]
LGXAWA	LA5	VHLATI	VI5	1	4	[2b5f]
LGWGLA	LA5	VVGXII	VI5	1	4	[3c02]
LYITVA	LA5	VHLATI	VI5	0	4	[3cn6, 4jc6, 1z98, 4ia4, 3cll, 2b5f, 3cn5]
LTFXLA	LA5	SIGXSV	SV5	3	4	[3d9s]
LLYXIA	LA5	SAXLAA	SA5	2	0	[2o9e, 2o9f]
LTMAXA	LA5	CFGTFW	CW5	1	0	[2abm, 1rc2, 3nka, 3nkc, 3nk5]
LTMAXA	LA5	SFGTFW	SW5	1	0	[2o9d, 2o9e, 2o9f, 2o9g]
LTFXLA	LA5	SXXXGH	SH5	3	4	[3d9s]
LXIGFA	LA5	FVLVYC	FC5	4	1	[4jc6, 3cn6, 1z98, 4ia4, 3cll, 2b5f, 3cn5]
LXXAXA	LA5	FFGVGC	FC5	1	0	[1fx8, 1ldi, 1ldf, 1lda]
LYITVA	LA5	FVLVYC	FC5	0	1	[3cn6, 4jc6, 1z98, 4ia4, 3cll, 2b5f, 3cn5]
LXIGFA	LA5	IFVLVY	IY5	4	1	[4jc6, 3cn6, 1z98, 4ia4, 3cll, 2b5f, 3cn5]
LYITVA	LA5	IFVLVY	IY5	0	1	[3cn6, 4jc6, 1z98, 4ia4, 3cll, 2b5f, 3cn5]
LVIHGA	LA5	IGGLIY	IY5	3	5	[2o9d, 2o9e, 2o9f, 2o9g, 1rc2, 3nka, 3nkc, 3nk5]
LGHLLA	LA5	LQXVLC	LC5	4	3	[1ih5, 1j4n, 1fqy, 1h6i]
LTMAXA	LA5	LVFGGC	LC5	1	0	[2abm, 1rc2, 3nka, 3nkc, 3nk5]
LYITVA	LA5	WAFGGM	WM5	0	1	[3cn6, 4jc6, 1z98, 4ia4, 3cll, 2b5f, 3cn5]
LXIGFA	LA5	WAFGGM	WM5	4	1	[4jc6, 3cn6, 1z98, 4ia4, 3cll, 2b5f, 3cn5]
LYITVA	LA5	MIFVLV	MV5	0	1	[3cn6, 4jc6, 1z98, 4ia4, 3cll, 2b5f, 3cn5]
LXIGFA	LA5	MIFVLV	MV5	4	1	[4jc6, 3cn6, 1z98, 4ia4, 3cll, 2b5f, 3cn5]
LLYXIA	LA5	LSAXVV	LV5	2	3	[2o9e, 2o9f]
LXXAXA	LA5	LXFFXV	LV5	1	0	[1fx8, 1ldi, 1ldf, 1lda]
LGAFLA	LA5	CLTVLM	CM5	5	3	[2w2e, 3zoj, 2w1p]
LGHLLA	LA5	KVSLAF	KF5	4	1	[1ih5, 1j4n, 1fqy, 1h6i]
LVIHGA	LA5	YRTLLE	YE5	3	5	[2o9e]
LVIHGA	LA5	GGXIYR	GR5	3	5	[2o9d, 2o9e]
LGWGLA	LA5	GLIILC	GC5	1	4	[3c02]
LGAFLA	LA5	GTAILC	GC5	5	3	[2w2e, 3zoj, 2w1p]
LTMAXA	LA5	IHGATD	ID5	1	3	[2o9e]
LLYXIA	LA5	SALVVE	SE5	2	3	[2o9e, 2o9f]
LGWGLA	LA5	CIGITF	CF5	1	4	[3c02]
LGHLLA	LA5	DNVKVS	DS5	4	1	[1ih5]
LGHLLA	LA5	NVKVSL	NL5	4	1	[1ih5]
LFLWSA	LA5	QIVAGM	QM5	0	2	[2w2e, 3zoj, 2w1p]
LGWGLA	LA5	LMFLGE	LE5	1	0	[3c02]
LMYXIA	LA5	EFLATT	ET5	2	0	[1ih5, 1fqy, 1h6i]
LTMAXA	LA5	KLAAES	KS5	1	0	[2o9e]
LYITVA	LA5	GVGLVK	GK5	0	2	[2b5f]
LGWGLA	LA5	SVVGLI	SI5	1	4	[3c02]
FGLXIA	FA5	LXXTXQ	LQ5	1	3	[3gd8, 2d57, 2zz9, 3iyz]
FXXXXA	FA5	GGIXTT	GT5	1	4	[3ne2]
FLGXGA	FA5	GXXXGT	GT5	0	0	[3c02]
FTQIVA	FA5	GXXXGT	GT5	2	2	[2w2e, 3zoj, 2w1p]
FXIGXA	FA5	GGIXTT	GT5	1	4	[3ne2]
FFGXGA	FA5	GLALAT	GT5	0	1	[2b6o, 2b6p, 3m9i, 2c32, 1ymg, 3j41, 1sor]
FFGXGA	FA5	AVLXSV	AV5	0	2	[2b6o, 2b6p, 3m9i, 1ymg]
FGLXIA	FA5	AXXXXV	AV5	1	0	[1ih5, 1fqy, 1h6i]
FGLXIA	FA5	AIGXSV	AV5	1	4	[3gd8, 1ih5, 1j4n, 1fqy, 2d57, 1h6i, 2zz9, 3iyz]
FAEFXA	FA5	AICYXV	AV5	0	2	[3m9i]
FRKLAA	FA5	TMAXAV	TV5	0	1	[2o9e]
FXXAXA	FA5	LTXXXL	LL5	1	4	[2b6o, 2b6p, 3m9i, 2c32, 1ymg, 3j41, 1sor]
FXIGXA	FA5	LCLXVL	LL5	4	3	[2w2e, 3zoj, 2w1p]
FAEFXA	FA5	LXXXXL	LL5	0	1	[3d9s]
FGLXVA	FA5	LXXXXL	LL5	1	4	[1ldf]
FXIGXA	FA5	LXVLML	LL5	4	3	[2w2e, 3zoj, 2w1p]
FRKLAA	FA5	GYVIAQ	GQ5	0	2	[2o9e]
FRKLAA	FA5	YXIAQV	YV5	0	2	[2o9e]
FRKLAA	FA5	VXXXXA	VA5	0	2	[2o9e]
FGLXVA	FA5	LLIFFG	LG5	1	0	[1ldf]
FAEFXA	FA5	LXAXXG	LG5	0	4	[2b6o, 3m9i, 1sor]
FGLXVA	FA5	LXAXXG	LG5	1	4	[1ldf]
FFGXGA	FA5	LXAXXG	LG5	0	4	[2b6o, 2b6p, 3m9i, 2c32, 1ymg, 3j41, 1sor]
FLGXGA	FA5	LCLGWG	LG5	0	1	[3c02]
FXXAXA	FA5	LGHLXG	LG5	1	4	[2b6o, 2b6p, 3m9i, 2c32, 1ymg, 3j41, 1sor]
FAEFXA	FA5	LXXXXG	LG5	0	1	[2b6o, 3m9i, 3d9s, 1sor]
FLGXGA	FA5	LXXXFG	LG5	0	1	[3c02]
FLGXGA	FA5	LGAFVG	LG5	0	2	[3c02]
FGLXIA	FA5	LXVXLG	LG5	1	4	[1ih5, 1fqy, 1h6i]
FMVHLA	FA5	VLVYTV	VV5	4	3	[4jc6, 3cn6, 1z98, 4ia4, 3cll, 2b5f, 3cn5]
FLGXGA	FA5	VGTSTV	VV5	0	2	[3c02]
FFGXGA	FA5	VAXXXV	VV5	0	2	[2b6o, 2b6p, 3m9i, 2c32, 1ymg, 3j41, 1sor]
FAEFXA	FA5	VXAQXV	VV5	0	2	[3d9s]
FRKLAA	FA5	VXAQXV	VV5	0	2	[2o9e]
FXXXXA	FA5	VIGLTV	VV5	1	4	[3ne2]
FFGXGA	FA5	AXAXXA	AA5	0	2	[2b6o, 2b6p, 3m9i, 2c32, 1ymg, 3j41, 1sor]
FFGXGA	FA5	AXXXXA	AA5	0	1	[3ne2]
FAEFXA	FA5	AQXXGA	AA5	0	2	[2b6o, 3m9i, 3d9s, 1sor]
FAEFXA	FA5	AIXTLA	AA5	0	1	[3d9s]
FAEFXA	FA5	AXAXXA	AA5	0	2	[2b6o, 3m9i, 1sor]
FAEFXA	FA5	QXXGXI	QI5	0	2	[3d9s]
FRKLAA	FA5	QXXGXI	QI5	0	2	[2o9e]
FMVHLA	FA5	AXAXGG	AG5	4	1	[4jc6, 3cn6, 1z98, 4ia4, 3cll, 2b5f, 3cn5]
FRKLAA	FA5	AQXVGG	AG5	0	2	[2o9e]
FRKLAA	FA5	AKEVVG	AG5	0	2	[2o9e]
FAEFXA	FA5	AAXXXG	AG5	0	2	[3d9s]
FGLXIA	FA5	IFISXG	IG5	1	0	[1j4n]
FFGXGA	FA5	IITTXG	IG5	0	4	[3ne2]
FGLXVA	FA5	IXFGXG	IG5	1	0	[1ldf]
FFGXGA	FA5	IGAXLG	IG5	0	2	[3ne2]
FXIGXA	FA5	IITTXG	IG5	1	4	[3ne2]
FMVHLA	FA5	IAXAFG	IG5	4	1	[4jc6, 3cn6, 1z98, 4ia4, 3cll, 2b5f, 3cn5]
FRKLAA	FA5	IAQXXG	IG5	0	2	[2o9e]
FXXXXA	FA5	IITTXG	IG5	1	4	[3ne2]
FXXXXA	FA5	IGXTVG	IG5	1	4	[3ne2]
FRKLAA	FA5	VLTMAF	VF5	0	1	[2o9e]
FXIGXA	FA5	VMVGXF	VF5	4	1	[2w2e, 3zoj, 2w1p]
FTQIVA	FA5	VGXFLF	VF5	2	0	[2w2e, 3zoj, 2w1p]
FMVHLA	FA5	IXTFXL	IL5	4	3	[4jc6, 3cn6, 1z98, 4ia4, 3cll, 2b5f, 3cn5]
FGLXIA	FA5	IXTFXL	IL5	1	3	[3gd8, 2d57, 2zz9, 3iyz]
FFGXGA	FA5	GIITTI	GI5	0	4	[3ne2]
FXXXXA	FA5	GIITTI	GI5	1	4	[3ne2]
FXIGXA	FA5	GIITTI	GI5	1	4	[3ne2]
FGLXIA	FA5	GXLXXI	GI5	1	4	[1ih5, 1j4n, 1fqy, 1h6i]
FXIGXA	FA5	VXGIIT	VT5	1	4	[3ne2]
FGLXIA	FA5	VELXXT	VT5	1	3	[3gd8, 2d57, 2zz9, 3iyz]
FXIGXA	FA5	VGVFIT	VT5	4	1	[2w2e, 3zoj, 2w1p]
FXXAXA	FA5	VGFSLT	VT5	1	4	[2b6o, 2b6p, 3m9i, 2c32, 1ymg, 3j41, 1sor]
FXXXXA	FA5	VXGIIT	VT5	1	4	[3ne2]
FFGXGA	FA5	GAXXGS	GS5	0	2	[3ne2]
FXIGXA	FA5	SFGFGF	SF5	4	1	[2w2e, 3zoj, 2w1p]
FAEFXA	FA5	VXAXLL	VL5	0	2	[2b6o, 3m9i, 1sor]
FLGXGA	FA5	VFFGIL	VL5	0	1	[3c02]
FGLXIA	FA5	VXXGHL	VL5	1	4	[1ih5, 1j4n, 1fqy, 1h6i]
FFYVAA	FA5	VXAEFL	VL5	2	0	[3d9s]
FAEFXA	FA5	GXLXXA	GA5	0	1	[3d9s]
FFGXGA	FA5	GXXXXA	GA5	0	2	[2b6o, 2b6p, 3m9i, 2c32, 1ymg, 3j41, 1sor]
FAEFXA	FA5	GXXXXA	GA5	0	2	[2b6o, 3m9i, 1sor]
FGLXIA	FA5	GXXVEL	GL5	1	3	[3gd8, 2d57, 2zz9, 3iyz]
FXXXXA	FA5	GLXIGL	GL5	1	4	[3ne2]
FTQIVA	FA5	GTFLFL	GL5	2	0	[2w2e, 3zoj, 2w1p]
FMVHLA	FA5	GMXFVL	GL5	4	1	[4jc6, 3cn6, 1z98, 4ia4, 3cll, 2b5f, 3cn5]
FXIGXA	FA5	GMXFAL	GL5	1	1	[3ne2]
FFGXGA	FA5	GMXFAL	GL5	0	1	[3ne2]
FGLXIA	FA5	GXSXXL	GL5	1	4	[1ih5, 1j4n, 1fqy, 1h6i]
FXXAXA	FA5	GFSXTL	GL5	1	4	[2b6o, 2b6p, 3m9i, 2c32, 1ymg, 3j41, 1sor]
FAEFXA	FA5	CYXVAQ	CQ5	0	2	[2b6o, 3m9i, 1sor]
FAEFXA	FA5	QLLGAV	QV5	0	2	[2b6o, 3m9i, 1sor]
FFGXGA	FA5	QLLGAV	QV5	0	2	[2b6o, 2b6p, 3m9i, 2c32, 1ymg, 3j41, 1sor]
FFGXGA	FA5	GAAVLY	GY5	0	2	[2b6o, 2b6p, 3m9i, 1ymg]
FXIGXA	FA5	GVFITY	GY5	4	1	[2w2e, 3zoj, 2w1p]
FXXAXA	FA5	YVFFGL	YL5	1	0	[2b6o, 2b6p, 3m9i, 2c32, 1ymg, 3j41, 1sor]
FAEFXA	FA5	YXXAXL	YL5	0	2	[2b6o, 3m9i, 4nef, 3d9s, 4oj2, 1sor]
FMVHLA	FA5	IIGTFV	IV5	4	3	[4jc6, 3cn6, 1z98, 4ia4, 3cll, 2b5f, 3cn5]
FMVHLA	FA5	ITVATV	IV5	4	0	[2b5f]
FXIGXA	FA5	ILCLTV	IV5	4	3	[2w2e, 3zoj, 2w1p]
FGLXVA	FA5	AVXGAS	AS5	1	4	[1ldf]
FFGXGA	FA5	AAVXYS	AS5	0	2	[2b6o, 2b6p, 3m9i, 1ymg]
FLGXGA	FA5	AFVGTS	AS5	0	2	[3c02]
FRKLAA	FA5	AVXXIS	AS5	0	1	[2o9e]
FGLXIA	FA5	ILXIFI	II5	1	0	[1j4n]
FXXXXA	FA5	GLTVXG	GG5	1	4	[3ne2]
FXIGXA	FA5	GLTVXG	GG5	1	4	[3ne2]
FGLXIA	FA5	LLXELI	LI5	1	3	[3gd8, 2d57, 2zz9, 3iyz]
FXXXXA	FA5	LTVXGI	LI5	1	4	[3ne2]
FXIGXA	FA5	LTVXGI	LI5	1	4	[3ne2]
FGLXVA	FA5	LLIAVI	LI5	1	4	[1ldf]
FGLXVA	FA5	LIXLLI	LI5	1	4	[1ldf]
FGLXIA	FA5	LXELII	LI5	1	3	[3gd8, 2d57, 2zz9, 3iyz]
FAEFXA	FA5	ICYXVA	IA5	0	2	[2b6o, 3m9i, 1sor]
FGLXVA	FA5	IAVIGA	IA5	1	4	[1ldf]
FGLXIA	FA5	IXIGXA	IA5	1	0	[1ih5, 1j4n, 1fqy, 1h6i]
FXIGXA	FA5	IGXAFA	IA5	1	1	[3ne2]
FFGXGA	FA5	IGXAFA	IA5	0	1	[3ne2]
FGLXVA	FA5	IXXLIA	IA5	1	4	[1ldf]
FGLXIA	FA5	IGXSVA	IA5	1	4	[3gd8, 1ih5, 1j4n, 1fqy, 2d57, 1h6i, 2zz9, 3iyz]
FLGXGA	FA5	AVFFGI	AI5	0	1	[3c02]
FGLXIA	FA5	AMILFI	AI5	1	0	[1j4n]
FFGXGA	FA5	AFXLXI	AI5	0	1	[3ne2]
FMVHLA	FA5	AFGGMI	AI5	4	1	[4jc6, 3cn6, 1z98, 4ia4, 3cll, 2b5f, 3cn5]
FXIGXA	FA5	AFXLXI	AI5	1	1	[3ne2]
FMVHLA	FA5	AXXXXT	AT5	4	0	[4jc6, 3cn6, 1z98, 4ia4, 3cll, 2b5f, 3cn5]
FFYVAA	FA5	AEXXXT	AT5	2	0	[3d9s]
FMVHLA	FA5	TFVLVY	TY5	4	3	[4jc6, 3cn6, 1z98, 4ia4, 3cll, 2b5f, 3cn5]
FMVHLA	FA5	FXLVXT	FT5	4	3	[4jc6, 3cn6, 1z98, 4ia4, 3cll, 2b5f, 3cn5]
FLGXGA	FA5	FVGTST	FT5	0	2	[3c02]
FMVHLA	FA5	EXXXTF	EF5	4	0	[4jc6, 3cn6, 1z98, 4ia4, 3cll, 2b5f, 3cn5]
FTQIVA	FA5	EXXGTF	EF5	2	0	[2w2e, 3zoj, 2w1p]
FGLXIA	FA5	ELIXXF	EF5	1	3	[3gd8, 2d57, 2zz9, 3iyz]
FRKLAA	FA5	MAXAVG	MG5	0	1	[2o9e]
FMVHLA	FA5	GGMIFV	GV5	4	1	[4jc6, 3cn6, 1z98, 4ia4, 3cll, 2b5f, 3cn5]
FXIGXA	FA5	GVMVGV	GV5	4	1	[2w2e, 3zoj, 2w1p]
FXIGXA	FA5	GFGVMV	GV5	4	1	[2w2e, 3zoj, 2w1p]
FMVHLA	FA5	GTXXLV	GV5	4	3	[4jc6, 3cn6, 1z98, 4ia4, 3cll, 2b5f, 3cn5]
FXIGXA	FA5	GFGFGV	GV5	4	1	[2w2e, 3zoj, 2w1p]
FGLXIA	FA5	GXGXXV	GV5	1	3	[3iyz]
FLGXGA	FA5	GXGXXV	GV5	0	1	[3c02]
FGLXVA	FA5	GLLIAV	GV5	1	4	[1ldf]
FAEFXA	FA5	IXTXXQ	IQ5	0	1	[3d9s]
FXIGXA	FA5	FGXGFG	FG5	4	1	[2w2e, 3zoj, 2w1p]
FGLXIA	FA5	FSVAXG	FG5	1	4	[1j4n]
FXIGXA	FA5	FGVMVG	FG5	4	1	[2w2e, 3zoj, 2w1p]
FXXAXA	FA5	FSLTLG	FG5	1	4	[2b6o, 2b6p, 3m9i, 2c32, 1ymg, 3j41, 1sor]
FMVHLA	FA5	LVXTVF	LF5	4	3	[4jc6, 3cn6, 1z98, 4ia4, 3cll, 2b5f, 3cn5]
FFGXGA	FA5	LXSLXF	LF5	0	2	[3ne2]
FAEFXA	FA5	TLXQAL	TL5	0	1	[3d9s]
FGLXIA	FA5	MIXFIF	MF5	1	0	[1j4n]
FXXAXA	FA5	ALXXGF	AF5	1	4	[2b6o, 2b6p, 3m9i, 2c32, 1ymg, 3j41, 1sor]
FXIGXA	FA5	AIGXAF	AF5	1	1	[3ne2]
FXXAXA	FA5	FGLGAS	FS5	1	0	[2b6o, 2b6p, 3m9i]
FTQIVA	FA5	FLFLWS	FS5	2	0	[2w2e, 3zoj, 2w1p]
FGLXIA	FA5	FIXIGS	FS5	1	0	[1ih5, 1j4n, 1fqy, 1h6i]
FFYVAA	FA5	FLAXLI	FI5	2	0	[3d9s]
FGLXIA	FA5	FXXIXI	FI5	1	0	[1ih5, 1j4n, 1fqy, 1h6i]
FRKLAA	FA5	FXVXXI	FI5	0	1	[2o9e]
FXIGXA	FA5	FGFGVM	FM5	4	1	[2w2e, 3zoj, 2w1p]
FXIGXA	FA5	MVGVFI	MI5	4	1	[2w2e, 3zoj, 2w1p]
FGLXIA	FA5	LXIFXS	LS5	1	0	[1j4n]
FGLXIA	FA5	LXXGXS	LS5	1	4	[3gd8, 1ih5, 1j4n, 1fqy, 2d57, 1h6i, 2zz9, 3iyz]
FGLXIA	FA5	LXXFXS	LS5	1	0	[1ih5, 1fqy, 1h6i]
FXXAXA	FA5	LAXGFS	LS5	1	4	[2b6o, 2b6p, 3m9i, 2c32, 1ymg, 3j41, 1sor]
FFGXGA	FA5	FIGXAL	FL5	0	5	[3ne2]
FMVHLA	FA5	FGGMIF	FF5	4	1	[4jc6, 3cn6, 1z98, 4ia4, 3cll, 2b5f, 3cn5]
FLGXGA	FA5	GLAVFF	GF5	0	1	[3c02]
FMVHLA	FA5	GIAXAF	GF5	4	1	[4jc6, 3cn6, 1z98, 4ia4, 3cll, 2b5f, 3cn5]
FFYVAA	FA5	EFXXXL	EL5	2	0	[3d9s]
FGLXIA	FA5	HGLLVE	HE5	1	3	[3gd8, 2d57, 2zz9, 3iyz]
FMVHLA	FA5	LFLYIT	LT5	4	0	[4jc6, 3cn6, 1z98, 4ia4, 3cll, 2b5f, 3cn5]
FXXXXA	FA5	LXIXXT	LT5	1	4	[3ne2]
FRKLAA	FA5	AFAVGH	AH5	0	1	[2o9e]
FXIGXA	FA5	MAXALA	MA5	1	1	[3ne2]
FFGXGA	FA5	MAXALA	MA5	0	1	[3ne2]
FGLXIA	FA5	PXXIGL	PL5	1	4	[1ih5, 1fqy, 1h6i]
FGLXVA	FA5	PXXIGL	PL5	1	4	[1ldf]
FMVHLA	FA5	FLYITV	FV5	4	0	[4jc6, 3cn6, 1z98, 4ia4, 3cll, 2b5f, 3cn5]
FXXAXA	FA5	TLGHLF	TF5	1	4	[2b6o, 2b6p, 3m9i, 2c32, 1ymg, 3j41, 1sor]
FGLXIA	FA5	TXXXVF	TF5	1	0	[1ih5, 1fqy, 1h6i]
FGLXIA	FA5	TLFVFI	TI5	1	0	[1ih5, 1fqy, 1h6i]
FXXXXA	FA5	TVXGII	TI5	1	4	[3ne2]
FXIGXA	FA5	TVXGII	TI5	1	4	[3ne2]
FAEFXA	FA5	FYXXAQ	FQ5	0	2	[4nef, 3d9s, 4oj2]
FGLXIA	FA5	PLXIGF	PF5	1	4	[1j4n]
FFGXGA	FA5	QFIGAA	QA5	0	2	[3ne2]
FRKLAA	FA5	VVXYVI	VI5	0	2	[2o9e]
FXXAXA	FA5	GHLFGM	GM5	1	4	[2b6o, 2b6p, 3m9i, 2c32, 1ymg, 1sor]
FXXAXA	FA5	SXTLGH	SH5	1	4	[2b6o, 2b6p, 3m9i, 2c32, 1ymg, 3j41, 1sor]
FGLXIA	FA5	SXXXGH	SH5	1	4	[1ih5, 1j4n, 1fqy, 1h6i]
FLGXGA	FA5	CLGWGL	CL5	0	1	[3c02]
FGLXVA	FA5	FFGVGC	FC5	1	0	[1ldf]
FMVHLA	FA5	IFVLVY	IY5	4	1	[4jc6, 3cn6, 1z98, 4ia4, 3cll, 2b5f, 3cn5]
FMVHLA	FA5	WAFGGM	WM5	4	1	[4jc6, 3cn6, 1z98, 4ia4, 3cll, 2b5f, 3cn5]
FMVHLA	FA5	MIFVLV	MV5	4	1	[4jc6, 3cn6, 1z98, 4ia4, 3cll, 2b5f, 3cn5]
FTQIVA	FA5	MSGEFV	MV5	2	0	[2w2e, 2w1p]
FRKLAA	FA5	KEVVGY	KY5	0	2	[2o9e]
FRKLAA	FA5	EVVGYV	EV5	0	2	[2o9e]
FMVHLA	FA5	YITVAT	YT5	4	0	[4jc6, 3cn6, 1z98, 4ia4, 3cll, 2b5f, 3cn5]
FTQIVA	FA5	SGEFVG	SG5	2	0	[2w2e, 3zoj, 2w1p]
FTQIVA	FA5	TFLFLW	TW5	2	0	[2w2e, 3zoj, 2w1p]
FXIGXA	FA5	CLTVLM	CM5	4	3	[2w2e, 3zoj, 2w1p]
FLGXGA	FA5	WGLAVF	WF5	0	1	[3c02]
FLGXGA	FA5	LLGAXV	LV5	0	2	[3c02]
FGLXVA	FA5	LXFFXV	LV5	1	0	[1ldf]
FAEFXA	FA5	RAICYV	RV5	0	2	[3m9i]
FXXXXA	FA5	LVFFGP	LP5	1	0	[3ne2]
FGLXIA	FA5	HLLAID	HD5	1	4	[1ih5]
GLXIGT	GT5	LXXTXQ	LQ5	1	3	[3d9s]
GLXIAT	GT5	LXXTXQ	LQ5	1	3	[3gd8, 2d57, 2zz9, 3iyz]
GXXXGT	GT5	LMAFTQ	LQ5	2	2	[2w2e, 3zoj, 2w1p]
GLXIGT	GT5	TLGHLV	TV5	1	4	[3d9s]
GLXIGT	GT5	AXXXXV	AV5	1	0	[3d9s]
GLIYRT	GT5	AXFLXV	AV5	5	3	[2o9d, 2o9e]
GLXIAT	GT5	AXXXXV	AV5	1	0	[1ih5, 1fqy, 1h6i]
GXXXGT	GT5	AFTQIV	AV5	2	2	[2w2e, 3zoj, 2w1p]
GLXIAT	GT5	AIGXSV	AV5	1	4	[3gd8, 1ih5, 1j4n, 1fqy, 2d57, 1h6i, 2zz9, 3iyz]
GAXVAT	GT5	AXXXXV	AV5	2	0	[1ih5, 1fqy, 1h6i]
GLTVLT	GT5	LTXXXL	LL5	1	4	[2o9d, 2o9e, 2abm, 3llq, 1rc2, 3nk5]
GXXXGT	GT5	LGTFVL	LL5	0	0	[3c02]
GLIYRT	GT5	LSAXFL	LL5	5	3	[2o9d, 2o9e]
GLALAT	GT5	LTXXXL	LL5	1	4	[2b6o, 2b6p, 3m9i, 2c32, 1ymg, 3j41, 1sor]
GLXIAT	GT5	LXVXLG	LG5	1	4	[1ih5, 1fqy, 1h6i]
GLIYRT	GT5	LVLSAG	LG5	5	3	[2o9d, 2o9e]
GLALAT	GT5	LGHLXG	LG5	1	4	[2b6o, 2b6p, 3m9i, 2c32, 1ymg, 3j41, 1sor]
GXFXGT	GT5	LGAFVG	LG5	0	2	[3c02]
GLXIGT	GT5	LXVXLG	LG5	1	4	[3d9s]
GLXIGT	GT5	LGHLXG	LG5	1	4	[3d9s]
GXXXGT	GT5	VAGMAA	VA5	2	2	[2w2e, 3zoj, 2w1p]
GAXVAT	GT5	VAEFLA	VA5	2	0	[1ih5, 1j4n, 1fqy, 1h6i]
GGIXTT	GT5	AXXXXA	AA5	4	1	[3ne2]
GXFXGT	GT5	AQXXGA	AA5	0	2	[3c02]
GLXIGT	GT5	ALXIFA	AA5	1	3	[3d9s]
GXXXGT	GT5	AGXAXA	AA5	2	2	[2w2e, 3zoj, 2w1p]
GLXIGT	GT5	QXXLCI	QI5	1	3	[3d9s]
GLXIGT	GT5	IXVXFG	IG5	1	0	[3d9s]
GAXVAT	GT5	IFISXG	IG5	2	0	[1j4n]
GLXIAT	GT5	IFISXG	IG5	1	0	[1j4n]
GXXXGT	GT5	IXEFXG	IG5	0	0	[3c02]
GLTVLT	GT5	AAXXFG	AG5	1	0	[2o9d, 2o9e, 2o9f, 2o9g]
GLTVLT	GT5	APXXIG	AG5	1	4	[2o9d, 2o9e, 2o9f, 2o9g, 3llq, 1rc2, 3nka, 3nkc, 3nk5]
GLXIAT	GT5	APLXIG	AG5	1	4	[1ih5, 1fqy, 1h6i]
GLIYRT	GT5	VLSAGF	VF5	5	3	[2o9d, 2o9e]
GLIYRT	GT5	SAGFLL	SL5	5	3	[2o9d, 2o9e]
GLXIAT	GT5	GXLXXI	GI5	1	4	[1ih5, 1j4n, 1fqy, 1h6i]
GLIYRT	GT5	FLLVIH	FH5	5	3	[2o9d, 2o9e]
GGIXTT	GT5	IXTFXL	IL5	4	3	[3ne2]
GLXIGT	GT5	IXTXXL	IL5	1	3	[3d9s]
GLXIAT	GT5	IXTFXL	IL5	1	3	[3gd8, 2d57, 2zz9, 3iyz]
GLTVLT	GT5	WLVFGG	WG5	1	0	[2o9d, 2o9e, 2abm, 2o9f, 2o9g, 3llq, 1rc2, 3nka, 3nkc, 3nk5]
GLXIAT	GT5	VELXXT	VT5	1	3	[3gd8, 2d57, 2zz9, 3iyz]
GLIYRT	GT5	VIXGAT	VT5	5	3	[2o9d, 2o9e]
GLALAT	GT5	VGFSLT	VT5	1	4	[2b6o, 2b6p, 3m9i, 2c32, 1ymg, 3j41, 1sor]
GLXIGT	GT5	PALSIG	PG5	1	4	[3d9s]
GLTVLT	GT5	GGXGXA	GA5	1	0	[2abm]
GLXIGT	GT5	VXXGHL	VL5	1	4	[3d9s]
GXFXGT	GT5	VFFGIL	VL5	0	1	[3c02]
GAXVAT	GT5	VXAEFL	VL5	2	0	[1ih5, 1j4n, 1fqy, 1h6i]
GLXIAT	GT5	VXXGHL	VL5	1	4	[1ih5, 1j4n, 1fqy, 1h6i]
GLALAT	GT5	YVFFGL	YL5	1	0	[2b6o, 2b6p, 3m9i, 2c32, 1ymg, 3j41, 1sor]
GXFXGT	GT5	YFFAXL	YL5	0	2	[3c02]
GXXXGT	GT5	GVFITY	GY5	2	1	[2w2e, 3zoj, 2w1p]
GLXIAT	GT5	GXSXXL	GL5	1	4	[1ih5, 1j4n, 1fqy, 1h6i]
GLTVLT	GT5	GLXXTL	GL5	1	4	[2o9d, 2o9e, 2o9f, 2abm, 2o9g, 3llq, 1rc2, 3nka, 3nkc, 3nk5]
GGIXTT	GT5	GMXFAL	GL5	4	1	[3ne2]
GLXIAT	GT5	GXXVEL	GL5	1	3	[3gd8, 2d57, 2zz9, 3iyz]
GLXIGT	GT5	GXSXXL	GL5	1	4	[3d9s]
GLALAT	GT5	GFSXTL	GL5	1	4	[2b6o, 2b6p, 3m9i, 2c32, 1ymg, 3j41, 1sor]
GGIXTT	GT5	AAVXYS	AS5	4	1	[3ne2]
GXFXGT	GT5	AFVGTS	AS5	0	2	[3c02]
GXXXGT	GT5	TQIVAG	TG5	2	2	[2w2e, 3zoj, 2w1p]
GAXVAT	GT5	ILXIFI	II5	2	0	[1j4n]
GLTVLT	GT5	IXLISI	II5	1	4	[2o9e, 2abm, 2o9f, 2o9g, 3llq, 1rc2, 3nk5]
GLXIAT	GT5	ILXIFI	II5	1	0	[1j4n]
GXXXGT	GT5	GMAAAG	GG5	2	2	[2w2e, 3zoj, 2w1p]
GLXIAT	GT5	GPLAIG	GG5	1	4	[1j4n]
GGIXTT	GT5	IGXAFA	IA5	4	1	[3ne2]
GLTVLT	GT5	IXIGXA	IA5	1	4	[2o9d, 2o9e, 2abm, 2o9f, 2o9g, 3llq, 1rc2, 3nka, 3nkc, 3nk5]
GLXIAT	GT5	IXIGXA	IA5	1	0	[1ih5, 1j4n, 1fqy, 1h6i]
GLXIAT	GT5	IGXSVA	IA5	1	4	[3gd8, 1ih5, 1j4n, 1fqy, 2d57, 1h6i, 2zz9, 3iyz]
GLTVLT	GT5	LXXTXI	LI5	1	4	[2o9d, 2o9e, 2abm, 2o9f, 2o9g, 3llq, 1rc2, 3nka, 3nkc, 3nk5]
GLXIAT	GT5	LLXELI	LI5	1	3	[3gd8, 2d57, 2zz9, 3iyz]
GLXIAT	GT5	LXELII	LI5	1	3	[3gd8, 2d57, 2zz9, 3iyz]
GXFXGT	GT5	AVFFGI	AI5	0	1	[3c02]
GAXVAT	GT5	AMILFI	AI5	2	0	[1j4n]
GLXIAT	GT5	AMILFI	AI5	1	0	[1j4n]
GGIXTT	GT5	AFXLXI	AI5	4	1	[3ne2]
GAXVAT	GT5	AEXXXT	AT5	2	0	[1ih5, 1fqy, 1h6i]
GLTVLT	GT5	AEXXXT	AT5	1	0	[2o9d, 2o9e, 2abm, 2o9f, 2o9g, 1rc2, 3nka, 3nkc, 3nk5]
GXFXGT	GT5	VYFFAQ	VQ5	0	2	[3c02]
GLXIAT	GT5	ELIXXF	EF5	1	3	[3gd8, 2d57, 2zz9, 3iyz]
GLTVLT	GT5	EXXGTF	EF5	1	0	[2o9d, 2o9e, 2o9f, 2abm, 2o9g, 1rc2, 3nka, 3nkc, 3nk5]
GXXXGT	GT5	EXXGTF	EF5	0	0	[3c02]
GGIXTT	GT5	EXXXTF	EF5	4	3	[3ne2]
GLTVLT	GT5	GTXXLV	GV5	1	0	[2o9d, 2o9e, 2abm, 2o9f, 2o9g, 3llq, 1rc2, 3nka, 3nkc, 3nk5]
GLXIAT	GT5	GXGXXV	GV5	1	3	[3iyz]
GXXXGT	GT5	MFLGEG	MG5	0	0	[3c02]
GAXVAT	GT5	LAMILF	LF5	2	0	[1j4n]
GLTVLT	GT5	LXAEXF	LF5	1	0	[2o9d, 2o9e, 2o9f, 2o9g]
GLXIGT	GT5	LXLCIF	LF5	1	3	[3d9s]
GAXVAT	GT5	LAXXXF	LF5	2	0	[1ih5, 1fqy, 1h6i]
GLXIGT	GT5	LAXXXF	LF5	1	0	[3d9s]
GAXVAT	GT5	AEFLAM	AM5	2	0	[1j4n]
GAXVAT	GT5	EFLAMI	EI5	2	0	[1j4n]
GLTVLT	GT5	FWLXFG	FG5	1	0	[2o9d, 2o9e, 2abm, 2o9f, 2o9g, 3llq, 1rc2, 3nka, 3nkc, 3nk5]
GLXIAT	GT5	FSVAXG	FG5	1	4	[1j4n]
GXFXGT	GT5	FAQLLG	FG5	0	2	[3c02]
GLALAT	GT5	FSLTLG	FG5	1	4	[2b6o, 2b6p, 3m9i, 2c32, 1ymg, 3j41, 1sor]
GGIXTT	GT5	TFXLML	TL5	4	3	[3ne2]
GLXIGT	GT5	TXXLXL	TL5	1	3	[3d9s]
GAXVAT	GT5	MIXFIF	MF5	2	0	[1j4n]
GLXIAT	GT5	MIXFIF	MF5	1	0	[1j4n]
GLALAT	GT5	ALXXGF	AF5	1	4	[2b6o, 2b6p, 3m9i, 2c32, 1ymg, 3j41, 1sor]
GGIXTT	GT5	AIGXAF	AF5	4	1	[3ne2]
GLALAT	GT5	FGLGAS	FS5	1	0	[2b6o, 2b6p, 3m9i]
GLXIAT	GT5	FIXIGS	FS5	1	0	[1ih5, 1j4n, 1fqy, 1h6i]
GXFXGT	GT5	FGILVS	FS5	0	1	[3c02]
GLTVLT	GT5	FGGXGS	FS5	1	0	[2o9d, 2o9e, 2abm, 2o9f, 2o9g, 3llq, 1rc2, 3nka, 3nkc, 3nk5]
GAXVAT	GT5	FIXIGS	FS5	2	0	[1ih5, 1j4n, 1fqy, 1h6i]
GXXXGT	GT5	MAFTQI	MI5	2	2	[2w2e, 3zoj, 2w1p]
GLXIAT	GT5	FXXIXI	FI5	1	0	[1ih5, 1j4n, 1fqy, 1h6i]
GLTVLT	GT5	FAXIAI	FI5	1	4	[2o9e, 3llq]
GAXVAT	GT5	FXXIXI	FI5	2	0	[1ih5, 1j4n, 1fqy, 1h6i]
GLXIAT	GT5	LXXGXS	LS5	1	4	[3gd8, 1ih5, 1j4n, 1fqy, 2d57, 1h6i, 2zz9, 3iyz]
GAXVAT	GT5	LXIFXS	LS5	2	0	[1j4n]
GLALAT	GT5	LAXGFS	LS5	1	4	[2b6o, 2b6p, 3m9i, 2c32, 1ymg, 3j41, 1sor]
GLXIGT	GT5	LXIFXS	LS5	1	3	[3d9s]
GAXVAT	GT5	LXXFXS	LS5	2	0	[1ih5, 1fqy, 1h6i]
GLXIGT	GT5	LXXGXS	LS5	1	4	[3d9s]
GLXIAT	GT5	LXIFXS	LS5	1	0	[1j4n]
GLXIAT	GT5	LXXFXS	LS5	1	0	[1ih5, 1fqy, 1h6i]
GLTVLT	GT5	LIXLIS	LS5	1	4	[2o9d, 2o9e, 2abm, 2o9f, 2o9g, 3llq, 1rc2, 3nk5]
GXFXGT	GT5	IPVYFF	IF5	0	2	[3c02]
GLXIAT	GT5	HGLLVE	HE5	1	3	[3gd8, 2d57, 2zz9, 3iyz]
GLXIGT	GT5	FVFFGL	FL5	1	0	[3d9s]
GAXVAT	GT5	FLAMIL	FL5	2	0	[1j4n]
GLTVLT	GT5	FGTFWL	FL5	1	0	[2o9d, 2o9e, 2abm, 2o9f, 2o9g, 3llq, 1rc2, 3nka, 3nkc, 3nk5]
GXXXGT	GT5	FVLMFL	FL5	0	0	[3c02]
GXFXGT	GT5	FFAXLL	FL5	0	2	[3c02]
GAXVAT	GT5	FXAXXL	FL5	2	0	[1ih5, 1fqy, 1h6i]
GLTVLT	GT5	AXTLIH	AH5	1	4	[2o9d, 2o9e, 2abm, 3llq, 1rc2, 3nk5]
GLXIAT	GT5	PXXIGL	PL5	1	4	[1ih5, 1fqy, 1h6i]
GLTVLT	GT5	PXXIGL	PL5	1	4	[2o9d, 2o9e, 2abm, 2o9f, 2o9g, 3llq, 1rc2, 3nka, 3nkc, 3nk5]
GGIXTT	GT5	MAXALA	MA5	4	1	[3ne2]
GXXXGT	GT5	FLGTFV	FV5	0	0	[3c02]
GXFXGT	GT5	FFGILV	FV5	0	1	[3c02]
GLTVLT	GT5	IGLAXT	IT5	1	4	[2o9d, 2o9e, 2abm, 2o9f, 2o9g, 3llq, 1rc2, 3nka, 3nkc, 3nk5]
GXXXGT	GT5	ILMAFT	IT5	2	2	[2w2e, 3zoj, 2w1p]
GLXIGT	GT5	IGLSVT	IT5	1	4	[3d9s]
GLXIAT	GT5	TLFVFI	TI5	1	0	[1ih5, 1fqy, 1h6i]
GAXVAT	GT5	TLFVFI	TI5	2	0	[1ih5, 1fqy, 1h6i]
GLTVLT	GT5	TLIXLI	TI5	1	4	[2o9d, 2o9e, 2abm, 2o9f, 2o9g, 3llq, 1rc2, 3nk5]
GLXIAT	GT5	TXXXVF	TF5	1	0	[1ih5, 1fqy, 1h6i]
GLTVLT	GT5	TFXXVF	TF5	1	0	[2o9d, 2o9e, 2abm, 2o9f, 2o9g, 3llq, 1rc2, 3nka, 3nkc, 3nk5]
GAXVAT	GT5	TXXXVF	TF5	2	0	[1ih5, 1fqy, 1h6i]
GLALAT	GT5	TLGHLF	TF5	1	4	[2b6o, 2b6p, 3m9i, 2c32, 1ymg, 3j41, 1sor]
GXXXGT	GT5	TFXLMF	TF5	0	0	[3c02]
GLXIGT	GT5	TXXXVF	TF5	1	0	[3d9s]
GLXIAT	GT5	PLXIGF	PF5	1	4	[1j4n]
GXXXGT	GT5	GTFXLM	GM5	0	0	[3c02]
GLALAT	GT5	GHLFGM	GM5	1	4	[2b6o, 2b6p, 3m9i, 2c32, 1ymg, 1sor]
GGIXTT	GT5	GTFXLM	GM5	4	3	[3ne2]
GLXIGT	GT5	SIGXSV	SV5	1	4	[3d9s]
GLALAT	GT5	SXXLAV	SV5	1	4	[2b6o, 2b6p, 3m9i, 2c32, 1ymg, 3j41]
GLTVLT	GT5	SFGTFW	SW5	1	0	[2o9d, 2o9e, 2o9f, 2o9g]
GLTVLT	GT5	CFGTFW	CW5	1	0	[2abm, 1rc2, 3nka, 3nkc, 3nk5]
GLXIGT	GT5	SXXXGH	SH5	1	4	[3d9s]
GLXIAT	GT5	SXXXGH	SH5	1	4	[1ih5, 1j4n, 1fqy, 1h6i]
GLALAT	GT5	SXTLGH	SH5	1	4	[2b6o, 2b6p, 3m9i, 2c32, 1ymg, 3j41, 1sor]
GLTVLT	GT5	LVFGGC	LC5	1	0	[2abm, 3llq, 1rc2, 3nka, 3nkc, 3nk5]
GLXIGT	GT5	FQLALC	FC5	1	3	[3d9s]
GXFXGT	GT5	PVYFFA	PA5	0	2	[3c02]
GGIXTT	GT5	IAAXIY	IY5	4	1	[3ne2]
GLTVLT	GT5	HLISIP	HP5	1	4	[2o9e, 2o9f]
GLTVLT	GT5	AIGLAC	AC5	1	4	[2o9f, 2o9g]
GGIXTT	GT5	TEAIGT	TT5	4	3	[3ne2]
GXFXGT	GT5	LLGAXV	LV5	0	2	[3c02]
GLTVLT	GT5	LISIPV	LV5	1	4	[2o9e, 2o9f]
GGIXTT	GT5	LAIAAV	LV5	4	1	[3ne2]
GXXXGT	GT5	QIVAGM	QM5	2	2	[2w2e, 3zoj, 2w1p]
GXXXGT	GT5	LMFLGE	LE5	0	0	[3c02]
GAXVAT	GT5	EFLATT	ET5	2	0	[1ih5, 1fqy, 1h6i]
GLXIAT	GT5	HLLAID	HD5	1	4	[1ih5]
GLTVLT	GT5	KLAAES	KS5	1	0	[2o9e]
GLIYRT	GT5	IHGATD	ID5	5	3	[2o9e]
GLXIAT	GT5	SXPLAI	SI5	1	4	[1j4n, 1fqy]
GLXIGT	GT5	SXALXI	SI5	1	4	[3d9s]
LXXXXL	LL5	TLGHLV	TV5	1	4	[3d9s]
LTXXXL	LL5	TMAXAV	TV5	4	1	[2o9d, 2o9e, 2abm, 1rc2, 3nk5]
LTXXXL	LL5	TLXQAV	TV5	4	1	[2b6o, 2b6p, 3m9i, 2c32, 1ymg, 3j41, 1sor]
LXXXXL	LL5	LXXTXQ	LQ5	1	3	[3d9s]
LTXXXL	LL5	LATLVQ	LQ5	4	1	[2b6o, 2b6p, 3m9i, 2c32, 1ymg, 3j41, 1sor]
LVLXVL	LL5	AIGXSV	AV5	3	4	[1ih5, 1j4n, 1fqy, 1h6i]
LTXXXL	LL5	ALATLV	AV5	4	1	[2b6o, 2b6p, 3m9i, 2c32, 1ymg, 3j41, 1sor]
LTXXXL	LL5	AXXLXV	AV5	4	1	[2o9d, 2o9e, 2abm, 3llq, 1rc2]
LIYRTL	LL5	AXFLXV	AV5	5	3	[2o9d, 2o9e]
LXIAXL	LL5	AIGXSV	AV5	1	4	[1ih5, 1j4n, 1fqy, 1h6i]
LXXXXL	LL5	AXXXXV	AV5	1	0	[3d9s]
LXIAXL	LL5	AXXXXV	AV5	1	0	[1ih5, 1fqy, 1h6i]
LLXVIL	LL5	LXSVVG	LG5	3	4	[3c02]
LXXXXL	LL5	LXVXLG	LG5	1	4	[3d9s]
LGTFVL	LL5	LGAFVG	LG5	0	2	[3c02]
LXIAXL	LL5	LXVXLG	LG5	1	4	[1ih5, 1fqy, 1h6i]
LXXXXL	LL5	LGHLXG	LG5	1	4	[3d9s]
LTXXXL	LL5	LXXXXG	LG5	4	1	[2b6o, 2b6p, 3m9i, 2c32, 1ymg, 3j41, 1sor]
LTXXXL	LL5	LVLSAG	LG5	4	3	[2o9d, 2o9e, 2abm, 1rc2, 3nka, 3nkc, 3nk5]
LGTFVL	LL5	LXXXFG	LG5	0	1	[3c02]
LXGXIL	LL5	LXAXXG	LG5	3	4	[1fx8, 1ldi, 1ldf, 1lda]
LVLXVL	LL5	LXVXLG	LG5	3	4	[1ih5, 1fqy, 1h6i]
LALATL	LL5	LGHLXG	LG5	1	4	[2b6o, 2b6p, 3m9i, 2c32, 1ymg, 3j41, 1sor]
LTXXXL	LL5	VLCIFA	VA5	4	3	[2b6o, 2b6p, 3m9i, 2c32, 1ymg, 3j41]
LLYDFL	LL5	VLCIFA	VA5	5	3	[2b6p, 1ymg]
LYDFLL	LL5	VLCIFA	VA5	5	3	[2b6p, 1ymg]
LGTFVL	LL5	VGTSTV	VV5	0	2	[3c02]
LTXXXL	LL5	QXXLCI	QI5	4	3	[2b6o, 2b6p, 3m9i, 2c32, 1ymg, 3j41, 1sor]
LLYDFL	LL5	QXXLCI	QI5	5	3	[2b6p, 1ymg]
LYDFLL	LL5	QXXLCI	QI5	5	3	[2b6p, 1ymg]
LXXXXL	LL5	QXXLCI	QI5	1	3	[3d9s]
LGXGLL	LL5	AFCAAA	AA5	0	2	[1fx8, 1ldi, 1ldf, 1lda]
LGTFVL	LL5	AQXXGA	AA5	0	2	[3c02]
LGXGLL	LL5	AGAFCA	AA5	0	2	[1fx8, 1ldi, 1ldf, 1lda]
LGXGLL	LL5	AIYLTA	AA5	0	1	[1fx8, 1ldi, 1ldf, 1lda]
LTXXXL	LL5	AXLVXA	AA5	4	1	[2b6o, 2b6p, 3m9i, 2c32, 1ymg, 3j41, 1sor]
LTXXXL	LL5	AXXAXA	AA5	4	1	[2o9e]
LXXXXL	LL5	AIYLTA	AA5	4	1	[1fx8, 1ldi, 1ldf, 1lda]
LXXXXL	LL5	ALXIFA	AA5	1	3	[3d9s]
LSAXFL	LL5	APXXIG	AG5	3	4	[2o9d, 2o9e, 2o9f, 2o9g, 1rc2, 3nka, 3nkc, 3nk5]
LCLXVL	LL5	APXVIG	AG5	3	4	[2w2e, 3zoj, 2w1p]
LXIAXL	LL5	APLXIG	AG5	1	4	[1ih5, 1fqy, 1h6i]
LGXGLL	LL5	AXLVXG	AG5	0	2	[1lda]
LXVLML	LL5	APXVIG	AG5	3	4	[2w2e, 3zoj, 2w1p]
LXIAXL	LL5	IFISXG	IG5	1	0	[1j4n]
LLXVIL	LL5	IXLXXG	IG5	3	4	[3c02]
LXIAXL	LL5	IXFGXG	IG5	4	1	[2w2e, 3zoj, 2w1p]
LTXXLL	LL5	IXLXXG	IG5	3	4	[3c02]
LXXXXL	LL5	IXVXFG	IG5	1	0	[3d9s]
LTXXXL	LL5	VELVLS	VS5	4	3	[2o9d, 2o9e, 2abm, 1rc2, 3nka, 3nkc, 3nk5]
LTXXXL	LL5	ELVLSA	EA5	4	3	[2o9d, 2o9e, 2abm, 1rc2, 3nka, 3nkc, 3nk5]
LTXXXL	LL5	VLTMAF	VF5	4	1	[2o9d, 2o9e, 2abm, 1rc2, 3nk5]
LVLXVL	LL5	VLIYDF	VF5	3	5	[1ih5, 1j4n, 1fqy, 1h6i]
LLXVIL	LL5	VVFCQF	VF5	3	5	[3c02]
LXIAXL	LL5	VMVGXF	VF5	4	1	[2w2e, 3zoj, 2w1p]
LIYRTL	LL5	VLSAGF	VF5	5	3	[2o9d, 2o9e]
LLXVIL	LL5	VGSVVF	VF5	3	5	[3c02]
LTXXLL	LL5	VVFCQF	VF5	3	5	[3c02]
LTXXXL	LL5	VLSAGF	VF5	4	3	[2o9d, 2o9e, 2abm, 1rc2, 3nk5]
LTXXLL	LL5	VGSVVF	VF5	3	5	[3c02]
LTXXXL	LL5	SAGFLL	SL5	4	3	[2o9d, 2o9e, 2abm, 1rc2, 3nk5]
LLXVIL	LL5	SSVVGL	SL5	3	4	[3c02]
LXXXXL	LL5	SVIXGL	SL5	4	1	[1fx8, 1ldi, 1ldf, 1lda]
LIYRTL	LL5	SAGFLL	SL5	5	3	[2o9d, 2o9e]
LCLXVL	LL5	IXGAXL	IL5	3	5	[2w2e, 3zoj, 2w1p]
LXXXXL	LL5	IXTXXL	IL5	1	3	[3d9s]
LXVLML	LL5	IGIAXL	IL5	3	4	[2w2e, 3zoj, 2w1p]
LCLXVL	LL5	IGIAXL	IL5	3	4	[2w2e, 3zoj, 2w1p]
LXVLML	LL5	IXGAXL	IL5	3	5	[2w2e, 3zoj, 2w1p]
LIYRTL	LL5	FLLVIH	FH5	5	3	[2o9d, 2o9e]
LGXGLL	LL5	GVAMAI	GI5	0	1	[1fx8, 1ldi, 1ldf, 1lda]
LXXXXL	LL5	GVAMAI	GI5	4	1	[1fx8, 1ldi, 1ldf, 1lda]
LCLXVL	LL5	GIAXLI	GI5	3	4	[2w2e, 3zoj, 2w1p]
LXVLML	LL5	GIAXLI	GI5	3	4	[2w2e, 3zoj, 2w1p]
LVLXVL	LL5	GXLXXI	GI5	3	4	[1ih5, 1j4n, 1fqy, 1h6i]
LALATL	LL5	VGFSLT	VT5	1	4	[2b6o, 2b6p, 3m9i, 2c32, 1ymg, 3j41, 1sor]
LIYRTL	LL5	VIXGAT	VT5	5	3	[2o9d, 2o9e]
LTXXXL	LL5	VEXXXT	VT5	4	3	[2b6o, 2b6p, 3m9i, 2c32, 1ymg, 3j41, 1sor]
LXXXXL	LL5	PALSIG	PG5	1	4	[3d9s]
LGXGLL	LL5	GAFCAA	GA5	0	2	[1fx8, 1ldi, 1ldf, 1lda]
LTXXXL	LL5	GFAXVA	GA5	4	1	[2o9e]
LXIAXL	LL5	SFGFGF	SF5	4	1	[2w2e, 3zoj, 2w1p]
LVLXVL	LL5	VXXGHL	VL5	3	4	[1ih5, 1j4n, 1fqy, 1h6i]
LTXXLL	LL5	VGLIIL	VL5	3	4	[3c02]
LCLXVL	LL5	VIGXAL	VL5	3	4	[2w2e, 3zoj, 2w1p]
LXVLML	LL5	VIGXAL	VL5	3	4	[2w2e, 3zoj, 2w1p]
LLXVIL	LL5	VGLIIL	VL5	3	4	[3c02]
LXXXXL	LL5	VXXGHL	VL5	1	4	[3d9s]
LXIAXL	LL5	VXXGHL	VL5	1	4	[1ih5, 1j4n, 1fqy, 1h6i]
LTXXXL	LL5	VVELXL	VL5	4	3	[2o9d, 2o9e, 2abm, 1rc2, 3nka, 3nkc, 3nk5]
LGTFVL	LL5	VFFGIL	VL5	0	1	[3c02]
LVLXVL	LL5	LAXLIY	LY5	3	5	[1ih5, 1j4n, 1fqy, 1h6i]
LCLXVL	LL5	GAFLAY	GY5	3	5	[2w2e, 3zoj, 2w1p]
LXVLML	LL5	GAFLAY	GY5	3	5	[2w2e, 3zoj, 2w1p]
LGTFVL	LL5	YFFAXL	YL5	0	2	[3c02]
LXIAXL	LL5	GXSXXL	GL5	1	4	[1ih5, 1j4n, 1fqy, 1h6i]
LXXXXL	LL5	GXSXXL	GL5	1	4	[3d9s]
LVLXVL	LL5	GALAVL	GL5	3	5	[1ih5, 1fqy, 1h6i]
LSAXFL	LL5	GLXXTL	GL5	3	4	[2o9d, 2o9e, 2o9f, 2abm, 2o9g, 1rc2, 3nka, 3nkc, 3nk5]
LALATL	LL5	GFSXTL	GL5	1	4	[2b6o, 2b6p, 3m9i, 2c32, 1ymg, 3j41, 1sor]
LVLXVL	LL5	GXSXXL	GL5	3	4	[1ih5, 1j4n, 1fqy, 1h6i]
LSAXFL	LL5	GXIXGL	GL5	3	4	[2o9d, 2o9e, 2abm, 2o9f, 2o9g, 1rc2, 3nka, 3nkc, 3nk5]
LLXVIL	LL5	CVGXVV	CV5	3	5	[3c02]
LGXGLL	LL5	CAAALV	CV5	0	2	[1fx8, 1ldi, 1ldf, 1lda]
LTXXLL	LL5	CVGXVV	CV5	3	5	[3c02]
LXXXXL	LL5	IXGLXV	IV5	4	1	[1fx8, 1ldi, 1ldf, 1lda]
LXIAXL	LL5	ILCLTV	IV5	4	3	[2w2e, 3zoj, 2w1p]
LXGXIL	LL5	IVGXIV	IV5	3	5	[1fx8, 1ldi, 1ldf, 1lda]
LCLXVL	LL5	AXLAXS	AS5	3	5	[2w2e, 3zoj, 2w1p]
LXVLML	LL5	AXLAXS	AS5	3	5	[2w2e, 3zoj, 2w1p]
LGTFVL	LL5	AFVGTS	AS5	0	2	[3c02]
LTXXLL	LL5	APCVGS	AS5	3	5	[3c02]
LLXVIL	LL5	ILXIGI	II5	3	4	[3c02]
LXIAXL	LL5	ILXIFI	II5	1	0	[1j4n]
LSAXFL	LL5	IXLISI	II5	3	4	[2o9e, 2abm, 2o9f, 2o9g, 1rc2, 3nk5]
LTXXLL	LL5	ILXIGI	II5	3	4	[3c02]
LXIAXL	LL5	GPLAIG	GG5	1	4	[1j4n]
LVLXVL	LL5	GPLAIG	GG5	3	4	[1j4n]
LSAXFL	LL5	GGXXGG	GG5	3	5	[2o9d, 2o9e, 2abm, 2o9f, 2o9g, 1rc2, 3nka, 3nkc, 3nk5]
LLXVIL	LL5	LIXLCI	LI5	3	4	[3c02]
LTXXLL	LL5	LIXLCI	LI5	3	4	[3c02]
LXGXIL	LL5	LIXLLI	LI5	3	4	[1fx8, 1ldi, 1ldf, 1lda]
LXGXIL	LL5	LLIAVI	LI5	3	4	[1fx8, 1ldi, 1ldf, 1lda]
LXIAXL	LL5	IXIGXA	IA5	1	0	[1ih5, 1j4n, 1fqy, 1h6i]
LXGXIL	LL5	IAVIGA	IA5	3	4	[1fx8, 1ldi, 1ldf, 1lda]
LXGXIL	LL5	IXXAXA	IA5	3	5	[1fx8, 1ldi, 1ldf, 1lda]
LXIAXL	LL5	IGXSVA	IA5	1	4	[1ih5, 1j4n, 1fqy, 1h6i]
LGXGLL	LL5	IVSQVA	IA5	0	2	[1fx8, 1ldi, 1ldf, 1lda]
LXGXIL	LL5	IXXLIA	IA5	3	4	[1fx8, 1ldi, 1ldf, 1lda]
LVLXVL	LL5	IXXXXA	IA5	3	5	[1ih5, 1fqy, 1h6i]
LSAXFL	LL5	IXIGXA	IA5	3	4	[2o9d, 2o9e, 2abm, 2o9f, 2o9g, 1rc2, 3nka, 3nkc, 3nk5]
LXVLML	LL5	IXXLIA	IA5	3	4	[2w2e, 3zoj, 2w1p]
LVLXVL	LL5	IGXSVA	IA5	3	4	[1ih5, 1j4n, 1fqy, 1h6i]
LCLXVL	LL5	IXXLIA	IA5	3	4	[2w2e, 3zoj, 2w1p]
LXGXIL	LL5	AYRKLI	AI5	3	5	[1fx8, 1ldi, 1ldf, 1lda]
LGTFVL	LL5	AVFFGI	AI5	0	1	[3c02]
LVLXVL	LL5	ALAXLI	AI5	3	5	[1ih5, 1j4n, 1fqy, 1h6i]
LXIAXL	LL5	AMILFI	AI5	1	0	[1j4n]
LXXXXL	LL5	AEXXXT	AT5	1	0	[3d9s]
LGTFVL	LL5	FVGTST	FT5	0	2	[3c02]
LGTFVL	LL5	VYFFAQ	VQ5	0	2	[3c02]
LXGXIL	LL5	GLLIAV	GV5	3	4	[1fx8, 1ldi, 1ldf, 1lda]
LXIAXL	LL5	GVMVGV	GV5	4	1	[2w2e, 3zoj, 2w1p]
LXIAXL	LL5	GFGVMV	GV5	4	1	[2w2e, 3zoj, 2w1p]
LVLXVL	LL5	GXAXAV	GV5	3	5	[1ih5, 1j4n, 1fqy, 1h6i]
LXIAXL	LL5	GFGFGV	GV5	4	1	[2w2e, 3zoj, 2w1p]
LTXXXL	LL5	MAXAVG	MG5	4	1	[2o9d, 2o9e, 1rc2, 3nk5]
LTXXXL	LL5	IFXTLQ	IQ5	4	3	[2b6o, 2b6p, 3m9i, 2c32, 1ymg, 3j41, 1sor]
LXIAXL	LL5	FSVAXG	FG5	1	4	[1j4n]
LXIAXL	LL5	FGVMVG	FG5	4	1	[2w2e, 3zoj, 2w1p]
LALATL	LL5	FSLTLG	FG5	1	4	[2b6o, 2b6p, 3m9i, 2c32, 1ymg, 3j41, 1sor]
LGTFVL	LL5	FAQLLG	FG5	0	2	[3c02]
LVLXVL	LL5	FSVAXG	FG5	3	4	[1j4n]
LXIAXL	LL5	FGXGFG	FG5	4	1	[2w2e, 3zoj, 2w1p]
LXXXXL	LL5	LXLCIF	LF5	1	3	[3d9s]
LXXXXL	LL5	LAXXXF	LF5	1	0	[3d9s]
LXXXXL	LL5	TXXLXL	TL5	1	3	[3d9s]
LTXXXL	LL5	TXQXXL	TL5	4	3	[2b6o, 2b6p, 3m9i, 2c32, 1ymg, 3j41, 1sor]
LLYDFL	LL5	TXQXXL	TL5	5	3	[2b6p, 1ymg]
LYDFLL	LL5	TXQXXL	TL5	5	3	[2b6p, 1ymg]
LXIAXL	LL5	MIXFIF	MF5	1	0	[1j4n]
LXIAXL	LL5	MIXFGF	MF5	4	1	[2w2e, 3zoj, 2w1p]
LXGXIL	LL5	AIVGAF	AF5	3	5	[1fx8, 1ldi, 1ldf, 1lda]
LALATL	LL5	ALXXGF	AF5	1	4	[2b6o, 2b6p, 3m9i, 2c32, 1ymg, 3j41, 1sor]
LXIAXL	LL5	FIXIGS	FS5	1	0	[1ih5, 1j4n, 1fqy, 1h6i]
LGTFVL	LL5	FGILVS	FS5	0	1	[3c02]
LXIAXL	LL5	FGFGVM	FM5	4	1	[2w2e, 3zoj, 2w1p]
LXIAXL	LL5	FXXIXI	FI5	1	0	[1ih5, 1j4n, 1fqy, 1h6i]
LXVLML	LL5	FLAYSI	FI5	3	5	[2w2e, 3zoj, 2w1p]
LSAXFL	LL5	FXVXXI	FI5	3	5	[2o9d, 2o9e, 2abm, 2o9f, 2o9g, 1rc2, 3nka, 3nkc, 3nk5]
LCLXVL	LL5	FLAYSI	FI5	3	5	[2w2e, 3zoj, 2w1p]
LXXXXL	LL5	FLAXLI	FI5	1	0	[3d9s]
LXIAXL	LL5	MVGVFI	MI5	4	1	[2w2e, 3zoj, 2w1p]
LXXXXL	LL5	LXIFXS	LS5	1	3	[3d9s]
LXXXXL	LL5	LXXGXS	LS5	1	4	[3d9s]
LALATL	LL5	LAXGFS	LS5	1	4	[2b6o, 2b6p, 3m9i, 2c32, 1ymg, 3j41, 1sor]
LXIAXL	LL5	LXXGXS	LS5	1	4	[1ih5, 1j4n, 1fqy, 1h6i]
LXIAXL	LL5	LXIFXS	LS5	1	0	[1j4n]
LXIAXL	LL5	LXXFXS	LS5	1	0	[1ih5, 1fqy, 1h6i]
LVLXVL	LL5	LXXGXS	LS5	3	4	[1j4n]
LSAXFL	LL5	LIXLIS	LS5	3	4	[2o9d, 2o9e, 2abm, 2o9f, 2o9g, 1rc2, 3nk5]
LYDFLL	LL5	FVLCIF	FF5	5	3	[2b6p, 1ymg]
LLYDFL	LL5	FVLCIF	FF5	5	3	[2b6p, 1ymg]
LTXXXL	LL5	FVLCIF	FF5	4	3	[2b6o, 2b6p, 3m9i, 2c32, 1ymg, 3j41, 1sor]
LTXXXL	LL5	FLTLQF	FF5	4	3	[2b6o, 2b6p, 3m9i, 2c32, 1ymg, 3j41, 1sor]
LGXGLL	LL5	FCAAAL	FL5	0	2	[1fx8, 1ldi, 1ldf, 1lda]
LTXXXL	LL5	FAGXAL	FL5	4	1	[2o9e]
LXGXIL	LL5	FAYRKL	FL5	3	5	[1fx8, 1ldi, 1ldf, 1lda]
LVLXVL	LL5	FIGXAL	FL5	3	5	[1ih5, 1fqy, 1h6i]
LGTFVL	LL5	FFAXLL	FL5	0	2	[3c02]
LXXXXL	LL5	FVFFGL	FL5	1	0	[3d9s]
LTXXXL	LL5	FGLTVL	FL5	4	1	[2o9d, 2o9e, 2abm, 3llq, 1rc2]
LTXXXL	LL5	GVAXAF	GF5	4	1	[2o9d, 2o9e, 2abm, 1rc2, 3nka]
LXXXXL	LL5	EFXXXL	EL5	1	0	[3d9s]
LTXXXL	LL5	EXFXTL	EL5	4	3	[2b6o, 2b6p, 3m9i, 2c32, 1ymg, 3j41, 1sor]
LTXXXL	LL5	TVLTMA	TA5	4	1	[2o9d, 2o9e, 2abm, 3llq, 1rc2, 3nk5]
LTXXXL	LL5	LTVLTM	LM5	4	1	[2o9d, 2o9e, 2abm, 3llq, 1rc2, 3nk5]
LCLXVL	LL5	AXLIAH	AH5	3	4	[2w2e, 3zoj, 2w1p]
LXVLML	LL5	AXLIAH	AH5	3	4	[2w2e, 3zoj, 2w1p]
LSAXFL	LL5	AXTLIH	AH5	3	4	[2o9d, 2o9e, 2abm, 1rc2, 3nk5]
LSAXFL	LL5	WXXPXV	WV5	3	5	[2o9d, 2o9e, 2abm, 2o9f, 2o9g, 1rc2, 3nka, 3nkc, 3nk5]
LXXXXL	LL5	LILALT	LT5	4	3	[1fx8, 1ldi]
LTXXXL	LL5	LAXGLT	LT5	4	1	[2o9d, 2o9e, 2abm, 3llq, 1rc2, 3nk5]
LYDFLL	LL5	LCIFXT	LT5	5	3	[2b6p, 1ymg]
LLYDFL	LL5	LCIFXT	LT5	5	3	[2b6p, 1ymg]
LTXXXL	LL5	LCIFXT	LT5	4	3	[2b6o, 2b6p, 3m9i, 2c32, 1ymg, 3j41]
LTXXLL	LL5	LXIXXT	LT5	3	4	[3c02]
LLXVIL	LL5	PXXGXV	PV5	3	5	[3c02]
LTXXLL	LL5	PXXGXV	PV5	3	5	[3c02]
LXXXXL	LL5	TXXXVF	TF5	1	0	[3d9s]
LXIAXL	LL5	TXXXVF	TF5	1	0	[1ih5, 1fqy, 1h6i]
LALATL	LL5	TLGHLF	TF5	1	4	[2b6o, 2b6p, 3m9i, 2c32, 1ymg, 3j41, 1sor]
LXIAXL	LL5	PXXIGL	PL5	1	4	[1ih5, 1fqy, 1h6i]
LSAXFL	LL5	PXXIGL	PL5	3	4	[2o9d, 2o9e, 2abm, 2o9f, 2o9g, 1rc2, 3nka, 3nkc, 3nk5]
LGXGLL	LL5	FIVSQV	FV5	0	2	[1fx8, 1ldi, 1ldf, 1lda]
LGTFVL	LL5	FFGILV	FV5	0	1	[3c02]
LXIAXL	LL5	TLFVFI	TI5	1	0	[1ih5, 1fqy, 1h6i]
LSAXFL	LL5	TLIXLI	TI5	3	4	[2o9d, 2o9e, 2abm, 2o9f, 2o9g, 1rc2, 3nk5]
LXXXXL	LL5	IGLSVT	IT5	1	4	[3d9s]
LSAXFL	LL5	ISIPVT	IT5	3	4	[2o9e, 2o9f]
LSAXFL	LL5	IGLAXT	IT5	3	4	[2o9d, 2o9e, 2abm, 2o9f, 2o9g, 1rc2, 3nka, 3nkc, 3nk5]
LXGXIL	LL5	PXVGXI	PI5	3	5	[1fx8, 1ldi, 1ldf, 1lda]
LSAXFL	LL5	PXVGXI	PI5	3	5	[2o9d, 2o9e, 2abm, 2o9f, 2o9g, 1rc2, 3nka, 3nkc, 3nk5]
LCLXVL	LL5	PFVXGI	PI5	3	4	[2w2e, 3zoj, 2w1p]
LXVLML	LL5	PFVXGI	PI5	3	4	[2w2e, 3zoj, 2w1p]
LXVLML	LL5	PILGAF	PF5	3	5	[2w2e, 3zoj, 2w1p]
LVLXVL	LL5	PLXIGF	PF5	3	4	[1j4n]
LXIAXL	LL5	PLXIGF	PF5	1	4	[1j4n]
LCLXVL	LL5	PILGAF	PF5	3	5	[2w2e, 3zoj, 2w1p]
LGXGLL	LL5	MAIYLT	MT5	0	1	[1fx8, 1ldi, 1ldf, 1lda]
LXXXXL	LL5	MAIYLT	MT5	4	1	[1fx8, 1ldi, 1ldf, 1lda]
LTXXLL	LL5	VVGXII	VI5	3	4	[3c02]
LLXVIL	LL5	VVGXII	VI5	3	4	[3c02]
LXXXXL	LL5	GLGVAM	GM5	4	1	[1fx8, 1ldi, 1ldf, 1lda]
LALATL	LL5	GHLFGM	GM5	1	4	[2b6o, 2b6p, 3m9i, 2c32, 1ymg, 1sor]
LALATL	LL5	SXXLAV	SV5	1	4	[2b6o, 2b6p, 3m9i, 2c32, 1ymg, 3j41]
LXXXXL	LL5	SIGXSV	SV5	1	4	[3d9s]
LGXGLL	LL5	PXIVXQ	PQ5	0	2	[1fx8, 1ldi, 1ldf, 1lda]
LGXGLL	LL5	VAGAFC	VC5	0	2	[1fx8, 1ldi, 1ldf, 1lda]
LGXGLL	LL5	SQVAGA	SA5	0	2	[1fx8, 1ldi, 1ldf, 1lda]
LXVLML	LL5	LAYSIW	LW5	3	5	[2w2e, 3zoj, 2w1p]
LCLXVL	LL5	LAYSIW	LW5	3	5	[2w2e, 3zoj, 2w1p]
LXXXXL	LL5	SXXXGH	SH5	1	4	[3d9s]
LXIAXL	LL5	SXXXGH	SH5	1	4	[1ih5, 1j4n, 1fqy, 1h6i]
LVLXVL	LL5	SXXXGH	SH5	3	4	[1ih5, 1j4n, 1fqy, 1h6i]
LALATL	LL5	SXTLGH	SH5	1	4	[2b6o, 2b6p, 3m9i, 2c32, 1ymg, 3j41, 1sor]
LTXXXL	LL5	LQXVLC	LC5	4	3	[2b6o, 2b6p, 3m9i, 2c32, 1ymg, 3j41, 1sor]
LLYDFL	LL5	LQXVLC	LC5	5	3	[2b6p, 1ymg]
LYDFLL	LL5	LQXVLC	LC5	5	3	[2b6p, 1ymg]
LXXXXL	LL5	FQLALC	FC5	1	3	[3d9s]
LXXXXL	LL5	WGLGVA	WA5	4	1	[1fx8, 1ldi, 1lda]
LSAXFL	LL5	IGGLIY	IY5	3	5	[2o9d, 2o9e, 2abm, 2o9f, 2o9g, 1rc2, 3nka, 3nkc, 3nk5]
LVLXVL	LL5	PFIGXA	PA5	3	5	[1ih5, 1fqy, 1h6i]
LLXVIL	LL5	VFCQFY	VY5	3	5	[3c02]
LGXGLL	LL5	VAMAIY	VY5	0	1	[1fx8, 1ldi, 1ldf, 1lda]
LTXXLL	LL5	VFCQFY	VY5	3	5	[3c02]
LXGXIL	LL5	VGAFAY	VY5	3	5	[1fx8, 1ldi, 1ldf, 1lda]
LXXXXL	LL5	VAMAIY	VY5	4	1	[1fx8, 1ldi, 1ldf, 1lda]
LYDFLL	LL5	CIFATY	CY5	5	3	[2b6p, 1ymg]
LLYDFL	LL5	CIFATY	CY5	5	3	[2b6p, 1ymg]
LTXXXL	LL5	CIFATY	CY5	4	3	[2b6p, 3m9i, 1ymg]
LSAXFL	LL5	HLISIP	HP5	3	4	[2o9e, 2o9f]
LGXGLL	LL5	AAXLXY	AY5	0	2	[1lda]
LSAXFL	LL5	AIGLAC	AC5	3	4	[2o9f, 2o9g]
LXIAXL	LL5	CLTVLM	CM5	4	3	[2w2e, 3zoj, 2w1p]
LTXXLL	LL5	GLIILC	GC5	3	4	[3c02]
LLXVIL	LL5	GLIILC	GC5	3	4	[3c02]
LLXVIL	LL5	GSVVFC	GC5	3	5	[3c02]
LTXXLL	LL5	GSVVFC	GC5	3	5	[3c02]
LTXXXL	LL5	LSAXVV	LV5	4	3	[2o9e]
LSAXFL	LL5	LISIPV	LV5	3	4	[2o9e, 2o9f]
LYDFLL	LL5	LTLQXV	LV5	5	3	[2b6p, 1ymg]
LGTFVL	LL5	LLGAXV	LV5	0	2	[3c02]
LTXXXL	LL5	LTLQXV	LV5	4	3	[2b6o, 2b6p, 3m9i, 2c32, 1ymg, 3j41, 1sor]
LLYDFL	LL5	LTLQXV	LV5	5	3	[2b6p, 1ymg]
LTXXLL	LL5	LVAPCV	LV5	3	5	[3c02]
LXGXIL	LL5	GAFAYR	GR5	3	5	[1fx8, 1ldi, 1ldf, 1lda]
LSAXFL	LL5	GGXIYR	GR5	3	5	[2o9d, 2o9e]
LXGXIL	LL5	AFAYRK	AK5	3	5	[1fx8, 1ldi, 1ldf, 1lda]
LIYRTL	LL5	IHGATD	ID5	5	3	[2o9e]
LTXXXL	LL5	SALVVE	SE5	4	3	[2o9e]
LVLXVL	LL5	AVLIYD	AD5	3	5	[1ih5, 1j4n, 1fqy, 1h6i]
LTXXXL	LL5	GVALAW	GW5	4	1	[3nkc, 3nk5]
LTXXLL	LL5	CIGITF	CF5	3	4	[3c02]
LVLXVL	LL5	HLLAID	HD5	3	4	[1ih5]
LTXXLL	LL5	PLVAPC	PC5	3	5	[3c02]
LLXVIL	LL5	SVVFCQ	SQ5	3	5	[3c02]
LTXXLL	LL5	SVVFCQ	SQ5	3	5	[3c02]
LXXXXL	LL5	SXALXI	SI5	1	4	[3d9s]
LXIAXL	LL5	SXPLAI	SI5	1	4	[1j4n, 1fqy]
LLXVIL	LL5	SVVGLI	SI5	3	4	[3c02]
AXLFYV	AV5	TLXQAV	TV5	0	1	[2b6o, 3m9i, 2b6p, 2c32, 1ymg, 3j41, 1sor]
AXXXXV	AV5	TLXQSV	TV5	0	1	[1fqy, 1h6i]
AIGXSV	AV5	TLXQSV	TV5	4	1	[1fqy, 1h6i]
AXLFYV	AV5	LATLVQ	LQ5	0	1	[2b6o, 3m9i, 2b6p, 2c32, 1ymg, 3j41, 1sor]
AXLFYV	AV5	VAXXXV	VV5	0	2	[2b6o, 3m9i, 2b6p, 2c32, 1ymg, 3j41, 1sor]
AXXXXV	AV5	VXAQXV	VV5	0	2	[3d9s]
AXXXXV	AV5	VGXXVA	VA5	0	2	[1ih5, 1fqy, 1h6i]
AIGXSV	AV5	VLCVLA	VA5	4	3	[1ih5, 1j4n, 1fqy, 1h6i]
AXLFYV	AV5	LXAXXG	LG5	0	4	[2b6o, 3m9i, 2b6p, 2c32, 1ymg, 3j41, 1sor]
AXLFYV	AV5	LXXXXG	LG5	0	1	[2b6o, 3m9i, 2b6p, 2c32, 1ymg, 3j41, 1sor]
AXXXXV	AV5	LXXXXG	LG5	0	1	[3d9s, 1fqy, 1h6i]
ALATLV	AV5	LGHLXG	LG5	1	4	[2b6o, 2b6p, 3m9i, 2c32, 1ymg, 3j41, 1sor]
AXXXXV	AV5	QCXGAI	QI5	0	2	[1ih5, 1fqy, 1h6i]
AXXXXV	AV5	QXXGXI	QI5	0	2	[3d9s]
AXXXXV	AV5	AXXAXA	AA5	0	2	[1ih5, 1fqy, 1h6i]
AXLFYV	AV5	AXLVXA	AA5	0	1	[2b6o, 3m9i, 2b6p, 2c32, 1ymg, 3j41, 1sor]
AXLFYV	AV5	AQXXGA	AA5	0	2	[2b6o, 3m9i, 2b6p, 2c32, 1ymg, 3j41, 1sor]
AXLFYV	AV5	AXAXXA	AA5	0	2	[2b6o, 3m9i, 2b6p, 2c32, 1ymg, 3j41, 1sor]
AXXXXV	AV5	AQXXGA	AA5	0	2	[1ih5, 3d9s, 1fqy, 1h6i]
AXXXXV	AV5	AIXTLA	AA5	0	1	[3d9s]
AXXXXV	AV5	IAQXXG	IG5	0	2	[1ih5, 1fqy, 1h6i]
AXXXXV	AV5	AAXXXG	AG5	0	2	[3d9s]
AXFLXV	AV5	APXXIG	AG5	3	4	[2o9d, 2o9e, 2o9f, 2o9g, 1rc2, 3nka, 3nkc, 3nk5]
AXXXXV	AV5	AIXGAG	AG5	0	2	[3d9s]
AXXLXV	AV5	APXXIG	AG5	1	4	[2o9d, 2o9e, 2o9f, 2o9g, 3llq, 1rc2, 3nka, 3nkc, 3nk5]
AXXLXV	AV5	AXTLIG	AG5	1	4	[3nka, 3nkc]
AYHQYV	AV5	VYTVFS	VS5	5	3	[2b5f]
AFTQIV	AV5	VGXFLF	VF5	2	0	[2w2e, 3zoj, 2w1p]
AIGXSV	AV5	SLXFGL	SL5	4	1	[1ih5, 1j4n, 1fqy, 1h6i]
AXFLXV	AV5	IYRTLL	IL5	3	5	[2o9d, 2o9e]
ALATLV	AV5	VGFSLT	VT5	1	4	[2b6o, 2b6p, 3m9i, 2c32, 1ymg, 3j41, 1sor]
AXXLXV	AV5	GGXGXA	GA5	1	0	[2abm]
AXXXXV	AV5	GXLXXA	GA5	0	1	[3d9s]
AXLFYV	AV5	GXXXXA	GA5	0	2	[2b6o, 3m9i, 2b6p, 2c32, 1ymg, 3j41, 1sor]
AIGXSV	AV5	WXXWXG	WG5	4	5	[3gd8, 2d57, 2zz9, 3iyz]
AXXLXV	AV5	WLVFGG	WG5	1	0	[2o9d, 2o9e, 2abm, 2o9f, 2o9g, 3llq, 1rc2, 3nka, 3nkc, 3nk5]
AIGXSV	AV5	WVGPXI	WI5	4	5	[3gd8, 2d57, 2zz9, 3iyz]
ALATLV	AV5	SLXYVF	SF5	1	0	[2b6p, 2c32, 1ymg, 3j41]
AXXXXV	AV5	VXXXIL	VL5	0	2	[1ih5, 1fqy, 1h6i]
AXLFYV	AV5	VXAXLL	VL5	0	2	[2b6o, 3m9i, 1sor]
AXLFYV	AV5	QLLGAV	QV5	0	2	[2b6o, 3m9i, 2b6p, 2c32, 1ymg, 3j41, 1sor]
AIGXSV	AV5	QLVLCV	QV5	4	3	[1ih5, 1j4n, 1fqy, 1h6i]
AXLFYV	AV5	GAAVLY	GY5	0	2	[2b6o, 3m9i, 2b6p, 1ymg]
AXLFYV	AV5	YXXAXL	YL5	0	2	[2b6o, 3m9i, 1sor]
AXLFYV	AV5	YXVAQL	YL5	0	2	[2b6p, 2c32, 1ymg, 3j41]
AVLXSV	AV5	YVFFGL	YL5	2	0	[2b6o, 2b6p, 3m9i, 1ymg]
ALATLV	AV5	YVFFGL	YL5	1	0	[2b6o, 2b6p, 3m9i, 2c32, 1ymg, 3j41, 1sor]
AXXXXV	AV5	YXXAXL	YL5	0	2	[3d9s]
AXFLXV	AV5	GXIXGL	GL5	3	4	[2o9d, 2o9e, 2abm, 2o9f, 2o9g, 1rc2, 3nka, 3nkc, 3nk5]
AXXLXV	AV5	GLXXTL	GL5	1	4	[2o9d, 2o9e, 2o9f, 2abm, 2o9g, 3llq, 1rc2, 3nka, 3nkc, 3nk5]
AXFLXV	AV5	GLXXTL	GL5	3	4	[2o9d, 2o9e, 2o9f, 2abm, 2o9g, 1rc2, 3nka, 3nkc, 3nk5]
AFTQIV	AV5	GTFLFL	GL5	2	0	[2w2e, 3zoj, 2w1p]
ALATLV	AV5	GFSXTL	GL5	1	4	[2b6o, 2b6p, 3m9i, 2c32, 1ymg, 3j41, 1sor]
AXXXXV	AV5	YXXAQC	YC5	0	2	[1ih5, 1fqy, 1h6i]
AXXXXV	AV5	CVGAIV	CV5	0	2	[1ih5, 1fqy, 1h6i]
AICYXV	AV5	AEFFAS	AS5	2	0	[2b6p, 1ymg]
AIGXSV	AV5	AXLAXS	AS5	4	1	[1fqy, 1h6i]
AXXXXV	AV5	AXAILS	AS5	0	2	[1ih5, 1h6i]
AXXXXV	AV5	AXLAXS	AS5	0	1	[1fqy, 1h6i]
AXLFYV	AV5	AAVXYS	AS5	0	2	[2b6o, 3m9i, 2b6p, 1ymg]
ALATLV	AV5	AEFFAS	AS5	1	0	[2b6p, 2c32, 1ymg, 3j41]
AXXXXV	AV5	TAILXG	TG5	0	2	[1ih5, 1h6i]
AXXXXV	AV5	IIAQCV	IV5	0	2	[1ih5, 1fqy, 1h6i]
AXXXXV	AV5	IVATAI	II5	0	2	[1ih5, 1fqy, 1h6i]
AXXXXV	AV5	IXGAXI	II5	0	2	[3d9s]
AXXLXV	AV5	IXLISI	II5	1	4	[2o9e, 2abm, 2o9f, 2o9g, 3llq, 1rc2]
AXFLXV	AV5	GGXXGG	GG5	3	5	[2o9d, 2o9e, 2abm, 2o9f, 2o9g, 1rc2, 3nka, 3nkc, 3nk5]
AXXLXV	AV5	LXXTXI	LI5	1	4	[2o9d, 2o9e, 2abm, 2o9f, 2o9g, 3llq, 1rc2, 3nka, 3nkc, 3nk5]
AXXLXV	AV5	IXIGXA	IA5	1	4	[2o9d, 2o9e, 2abm, 2o9f, 2o9g, 3llq, 1rc2, 3nka, 3nkc, 3nk5]
AXFLXV	AV5	IXIGXA	IA5	3	4	[2o9d, 2o9e, 2abm, 2o9f, 2o9g, 1rc2, 3nka, 3nkc, 3nk5]
AXXXXV	AV5	AFXLXI	AI5	0	1	[1ih5, 3d9s, 1fqy, 1h6i]
AIGXSV	AV5	AFXLXI	AI5	4	1	[1ih5, 1j4n, 1fqy, 1h6i]
AXXLXV	AV5	EXXGTF	EF5	1	0	[2o9d, 2o9e, 2o9f, 2abm, 2o9g, 1rc2, 3nka, 3nkc, 3nk5]
AFTQIV	AV5	EXXGTF	EF5	2	0	[2w2e, 3zoj, 2w1p]
AICYXV	AV5	AEXXXT	AT5	2	0	[3m9i]
ALATLV	AV5	AEXXXT	AT5	1	0	[2b6o, 3m9i, 1sor]
AXXLXV	AV5	AEXXXT	AT5	1	0	[2o9d, 2o9e, 2abm, 2o9f, 2o9g, 1rc2, 3nka, 3nkc, 3nk5]
AYHQYV	AV5	YTVFSA	YA5	5	3	[2b5f]
AXLFYV	AV5	MXAQXL	ML5	0	2	[2b6p, 2c32, 1ymg, 3j41]
AIGXSV	AV5	GTLXLV	GV5	4	3	[1j4n]
AXXLXV	AV5	GTXXLV	GV5	1	0	[2o9d, 2o9e, 2abm, 2o9f, 2o9g, 3llq, 1rc2, 3nka, 3nkc, 3nk5]
AVLXSV	AV5	FYVFFG	FG5	2	0	[2b6o, 2b6p, 3m9i, 1ymg]
AXXXXV	AV5	FGXXIG	FG5	0	1	[3d9s]
AXXLXV	AV5	FWLXFG	FG5	1	0	[2o9d, 2o9e, 2abm, 2o9f, 2o9g, 3llq, 1rc2, 3nka, 3nkc, 3nk5]
ALATLV	AV5	FSLTLG	FG5	1	4	[2b6o, 2b6p, 3m9i, 2c32, 1ymg, 3j41, 1sor]
ALATLV	AV5	FYVFFG	FG5	1	0	[2b6o, 2b6p, 3m9i, 2c32, 1ymg, 3j41, 1sor]
ALATLV	AV5	LFYVFF	LF5	1	0	[2b6o, 2b6p, 3m9i, 2c32, 1ymg, 3j41, 1sor]
AVLXSV	AV5	LFYVFF	LF5	2	0	[2b6o, 2b6p, 3m9i, 1ymg]
AIGXSV	AV5	IXTXXQ	IQ5	4	1	[1ih5, 1fqy, 1h6i]
AXXXXV	AV5	IXTXXQ	IQ5	0	1	[1ih5, 3d9s, 1fqy, 1h6i]
AXXXXV	AV5	TLXQAL	TL5	0	1	[3d9s]
AIGXSV	AV5	TXQXXL	TL5	4	3	[1j4n]
AICYXV	AV5	RAIXAE	RE5	2	0	[2b6p, 1ymg]
ALATLV	AV5	ALXXGF	AF5	1	4	[2b6o, 2b6p, 3m9i, 2c32, 1ymg, 3j41, 1sor]
AICYXV	AV5	AIXAEF	AF5	2	0	[2b6p, 1ymg]
AICYXV	AV5	AXXAEF	AF5	2	0	[3m9i]
AXXLXV	AV5	FGGXGS	FS5	1	0	[2o9d, 2o9e, 2abm, 2o9f, 2o9g, 3llq, 1rc2, 3nka]
AFTQIV	AV5	FLFLWS	FS5	2	0	[2w2e, 3zoj, 2w1p]
AVLXSV	AV5	FGLGAS	FS5	2	0	[2b6o, 2b6p, 3m9i]
AXFLXV	AV5	FAXIAI	FI5	3	4	[2o9e]
AXXLXV	AV5	FAXIAI	FI5	1	4	[2o9e, 3llq]
AXFLXV	AV5	FXVXXI	FI5	3	5	[2o9d, 2o9e, 2abm, 2o9f, 2o9g, 1rc2, 3nka, 3nkc, 3nk5]
AICYXV	AV5	CAEFFA	CA5	2	0	[2b6p, 1ymg]
AIGXSV	AV5	LXXGXS	LS5	4	1	[1ih5, 1j4n, 1fqy, 1h6i]
AXXLXV	AV5	LIXLIS	LS5	1	4	[2o9d, 2o9e, 2abm, 2o9f, 2o9g, 3llq, 1rc2]
ALATLV	AV5	LAXGFS	LS5	1	4	[2b6o, 2b6p, 3m9i, 2c32, 1ymg, 3j41, 1sor]
AICYXV	AV5	IXAXFF	IF5	2	0	[3m9i, 2b6p, 1ymg]
ALATLV	AV5	FAXLFY	FY5	1	0	[2b6o, 3m9i, 2b6p, 2c32, 1ymg, 3j41, 1sor]
AXXLXV	AV5	FGTFWL	FL5	1	0	[2o9d, 2o9e, 2abm, 2o9f, 2o9g, 3llq, 1rc2, 3nka, 3nkc, 3nk5]
ALATLV	AV5	FFXXLF	FF5	1	0	[2b6o, 2b6p, 3m9i, 2c32, 1ymg, 3j41, 1sor]
AICYXV	AV5	FFXXLF	FF5	2	0	[3m9i, 2b6p, 1ymg]
ALATLV	AV5	EFXXXL	EL5	1	0	[2b6o, 3m9i, 1sor]
AICYXV	AV5	EFXXXL	EL5	2	0	[3m9i]
AIGXSV	AV5	LCVLAT	LT5	4	3	[1ih5, 1j4n, 1fqy, 1h6i]
AXXLXV	AV5	AXTLIH	AH5	1	4	[2o9d, 2o9e, 2abm, 2o9f, 2o9g, 3llq, 1rc2, 3nk5]
AXFLXV	AV5	WXXPXV	WV5	3	5	[2o9d, 2o9e, 2abm, 2o9f, 2o9g, 1rc2, 3nka, 3nkc, 3nk5]
AXFLXV	AV5	PXXIGL	PL5	3	4	[2o9d, 2o9e, 2abm, 2o9f, 2o9g, 1rc2, 3nka, 3nkc, 3nk5]
AXXLXV	AV5	PXXIGL	PL5	1	4	[2o9d, 2o9e, 2abm, 2o9f, 2o9g, 3llq, 1rc2, 3nka, 3nkc, 3nk5]
AIGXSV	AV5	IXWXGP	IP5	4	5	[3gd8, 2d57, 2zz9, 3iyz]
AXXLXV	AV5	TLIXLI	TI5	1	4	[2o9d, 2o9e, 2abm, 2o9f, 2o9g, 3llq, 1rc2]
ALATLV	AV5	TLFYVF	TF5	1	0	[2b6o, 3m9i, 1sor]
ALATLV	AV5	TLGHLF	TF5	1	4	[2b6o, 2b6p, 3m9i, 2c32, 1ymg, 3j41, 1sor]
AVLXSV	AV5	TLFYVF	TF5	2	0	[2b6o, 3m9i]
AXXLXV	AV5	TFXXVF	TF5	1	0	[2o9d, 2o9e, 2abm, 2o9f, 2o9g, 3llq, 1rc2, 3nka, 3nkc, 3nk5]
AIGXSV	AV5	YXXGXI	YI5	4	5	[3gd8, 2d57, 2zz9, 3iyz]
AXXXXV	AV5	FYXXAQ	FQ5	0	2	[3d9s]
ALATLV	AV5	GHLFGM	GM5	1	4	[2b6o, 2b6p, 3m9i, 2c32, 1ymg, 1sor]
AXFLXV	AV5	PXVGXI	PI5	3	5	[2o9d, 2o9e, 2abm, 2o9f, 2o9g, 1rc2, 3nka, 3nkc, 3nk5]
AXXLXV	AV5	ISIPVT	IT5	1	4	[2o9e, 2o9f]
AXFLXV	AV5	IGLAXT	IT5	3	4	[2o9d, 2o9e, 2abm, 2o9f, 2o9g, 1rc2, 3nka, 3nkc, 3nk5]
AXXLXV	AV5	IGLAXT	IT5	1	4	[2o9d, 2o9e, 2abm, 2o9f, 2o9g, 3llq, 1rc2, 3nka, 3nkc, 3nk5]
ALATLV	AV5	SXXLAV	SV5	1	4	[2b6o, 2b6p, 3m9i, 2c32, 1ymg, 3j41]
AXXLXV	AV5	SFGTFW	SW5	1	0	[2o9d, 2o9e, 2o9f, 2o9g]
AXXLXV	AV5	CFGTFW	CW5	1	0	[2abm, 1rc2, 3nka, 3nkc, 3nk5]
AIGXSV	AV5	SIATLA	SA5	4	1	[1ih5, 1fqy, 1h6i]
AXXXXV	AV5	SIATLA	SA5	0	1	[1ih5, 1fqy, 1h6i]
AXXLXV	AV5	SAXLAA	SA5	1	0	[2o9e, 2o9f]
AIGXSV	AV5	LQXVLC	LC5	4	3	[1j4n]
AXXLXV	AV5	LVFGGC	LC5	1	0	[2abm, 3llq, 1rc2, 3nka, 3nkc, 3nk5]
ALATLV	AV5	SXTLGH	SH5	1	4	[2b6o, 2b6p, 3m9i, 2c32, 1ymg, 3j41, 1sor]
AXFLXV	AV5	IGGLIY	IY5	3	5	[2o9d, 2o9e, 2abm, 2o9f, 2o9g, 1rc2, 3nka, 3nkc, 3nk5]
AFTQIV	AV5	MSGEFV	MV5	2	0	[2w2e, 2w1p]
AFTQIV	AV5	SGEFVG	SG5	2	0	[2w2e, 3zoj, 2w1p]
AXXLXV	AV5	HLISIP	HP5	1	4	[2o9e, 2o9f]
AFTQIV	AV5	TFLFLW	TW5	2	0	[2w2e, 3zoj, 2w1p]
AXFLXV	AV5	AIGLAC	AC5	3	4	[2o9f, 2o9g]
AXXLXV	AV5	AIGLAC	AC5	1	4	[2o9f, 2o9g]
AXFLXV	AV5	YRTLLE	YE5	3	5	[2o9e]
AXFLXV	AV5	GGXIYR	GR5	3	5	[2o9d, 2o9e]
AXXLXV	AV5	LISIPV	LV5	1	4	[2o9e, 2o9f]
AIGXSV	AV5	CVLATT	CT5	4	3	[1j4n]
LXXTXQ	LQ5	TLGHLV	TV5	3	4	[3d9s]
LXXTXQ	LQ5	LGHLXG	LG5	3	4	[3d9s]
LATLVQ	LQ5	LGHLXG	LG5	1	4	[2b6o, 2b6p, 3m9i, 2c32, 1ymg, 3j41, 1sor]
LXXTXQ	LQ5	LXVXLG	LG5	3	4	[3d9s]
LXXTXQ	LQ5	VGXXXA	VA5	3	5	[3d9s]
LXXTXQ	LQ5	AIXTLA	AA5	3	1	[3d9s]
LMAFTQ	LQ5	VGXFLF	VF5	2	0	[2w2e, 3zoj, 2w1p]
LXXTXQ	LQ5	IXGAXL	IL5	3	5	[3d9s]
LATLVQ	LQ5	VGFSLT	VT5	1	4	[2b6o, 2b6p, 3m9i, 2c32, 1ymg, 3j41, 1sor]
LXXTXQ	LQ5	WXXWXG	WG5	3	5	[3d9s]
LXXTXQ	LQ5	VXWXGP	VP5	3	5	[3d9s]
LXXTXQ	LQ5	VXAXXL	VL5	3	5	[3d9s]
LXXTXQ	LQ5	VXXGHL	VL5	3	4	[3d9s]
LXXTXQ	LQ5	GXLXXA	GA5	3	1	[3d9s]
LATLVQ	LQ5	SLXYVF	SF5	1	0	[2b6p, 2c32, 1ymg, 3j41]
LXXTXQ	LQ5	LXAIXY	LY5	3	5	[3d9s]
LXXTXQ	LQ5	GXLXXI	GI5	3	4	[3d9s]
LATLVQ	LQ5	YVFFGL	YL5	1	0	[2b6o, 2b6p, 3m9i, 2c32, 1ymg, 3j41, 1sor]
LATLVQ	LQ5	GFSXTL	GL5	1	4	[2b6o, 2b6p, 3m9i, 2c32, 1ymg, 3j41, 1sor]
LATLVQ	LQ5	AEFFAS	AS5	1	0	[2b6p, 2c32, 1ymg, 3j41]
LXXTXQ	LQ5	AVLAAI	AI5	3	5	[3d9s]
LMAFTQ	LQ5	EXXGTF	EF5	2	0	[2w2e, 3zoj, 2w1p]
LATLVQ	LQ5	AEXXXT	AT5	1	0	[2b6o, 3m9i, 1sor]
LXXTXQ	LQ5	MVQCFG	MG5	3	1	[3gd8, 2d57, 2zz9]
LXXTXQ	LQ5	IXTXXQ	IQ5	3	1	[3d9s]
LXXTXQ	LQ5	IATXVQ	IQ5	3	1	[3gd8, 2d57, 2zz9, 3iyz]
LATLVQ	LQ5	FYVFFG	FG5	1	0	[2b6o, 2b6p, 3m9i, 2c32, 1ymg, 3j41, 1sor]
LATLVQ	LQ5	FSLTLG	FG5	1	4	[2b6o, 2b6p, 3m9i, 2c32, 1ymg, 3j41, 1sor]
LATLVQ	LQ5	LFYVFF	LF5	1	0	[2b6o, 2b6p, 3m9i, 2c32, 1ymg, 3j41, 1sor]
LATLVQ	LQ5	ALXXGF	AF5	1	4	[2b6o, 2b6p, 3m9i, 2c32, 1ymg, 3j41, 1sor]
LXXTXQ	LQ5	TLXQAL	TL5	3	1	[3d9s]
LATLVQ	LQ5	LAXGFS	LS5	1	4	[2b6o, 2b6p, 3m9i, 2c32, 1ymg, 3j41, 1sor]
LXXTXQ	LQ5	FXVXXI	FI5	3	5	[3d9s]
LATLVQ	LQ5	FAXLFY	FY5	1	0	[2b6o, 3m9i, 2b6p, 2c32, 1ymg, 3j41, 1sor]
LATLVQ	LQ5	FFXXLF	FF5	1	0	[2b6o, 2b6p, 3m9i, 2c32, 1ymg, 3j41, 1sor]
LXXTXQ	LQ5	LSIATM	LM5	3	1	[3gd8, 2d57, 2zz9, 3iyz]
LXXTXQ	LQ5	WXXPXV	WV5	3	5	[3d9s]
LXXTXQ	LQ5	PXXGXV	PV5	3	5	[3d9s]
LATLVQ	LQ5	TLFYVF	TF5	1	0	[2b6o, 3m9i, 1sor]
LXXTXQ	LQ5	TMVQCF	TF5	3	1	[3gd8, 2d57, 2zz9, 3iyz]
LATLVQ	LQ5	TLGHLF	TF5	1	4	[2b6o, 2b6p, 3m9i, 2c32, 1ymg, 3j41, 1sor]
LATLVQ	LQ5	EFXXXL	EL5	1	0	[2b6o, 3m9i, 1sor]
LATLVQ	LQ5	GHLFGM	GM5	1	4	[2b6o, 2b6p, 3m9i, 2c32, 1ymg, 1sor]
LXXTXQ	LQ5	SIATMV	SV5	3	1	[3gd8, 2d57, 2zz9, 3iyz]
LATLVQ	LQ5	SXXLAV	SV5	1	4	[2b6o, 2b6p, 3m9i, 2c32, 1ymg, 3j41]
LATLVQ	LQ5	SXTLGH	SH5	1	4	[2b6o, 2b6p, 3m9i, 2c32, 1ymg, 3j41, 1sor]
LXXTXQ	LQ5	SXXXGH	SH5	3	4	[3d9s]
LMAFTQ	LQ5	MSGEFV	MV5	2	0	[2w2e, 2w1p]
LMAFTQ	LQ5	SGEFVG	SG5	2	0	[2w2e, 3zoj, 2w1p]
LXXTXQ	LQ5	ATMVQC	AC5	3	1	[3gd8, 2d57, 2zz9, 3iyz]
AIXTLA	AA5	TLGHLV	TV5	1	4	[3d9s]
AXXXXA	AA5	VIGLTV	VV5	1	4	[3ne2]
AIXTEA	AA5	VIGXIV	VV5	3	5	[3ne2]
AXXXXA	AA5	VLVYTV	VV5	5	3	[1z98, 3cn6, 4jc6, 4ia4, 3cll, 2b5f, 3cn5]
AXXAXA	AA5	VAEFLA	VA5	2	0	[1ih5, 1j4n, 1fqy, 1h6i]
AQXXGA	AA5	VAEFLA	VA5	2	0	[1ih5, 1j4n, 1fqy, 1h6i]
ALXIFA	AA5	VGXXXA	VA5	3	5	[3d9s]
AIXTLA	AA5	LXVXLG	LG5	1	4	[3d9s]
AGAFCA	AA5	LLIFFG	LG5	2	0	[1fx8, 1ldi, 1ldf, 1lda]
ALXIFA	AA5	LXXXXG	LG5	3	1	[3d9s]
AFCAAA	AA5	LLIFFG	LG5	2	0	[1fx8, 1ldi, 1ldf, 1lda]
ALXIFA	AA5	LXVXLG	LG5	3	4	[3d9s]
AIXTLA	AA5	LGHLXG	LG5	1	4	[3d9s]
AIYLTA	AA5	LLIFFG	LG5	1	0	[1fx8, 1ldi, 1ldf, 1lda]
AXLVXA	AA5	LGHLXG	LG5	1	4	[2b6o, 2b6p, 3m9i, 2c32, 1ymg, 3j41, 1sor]
AIXTLA	AA5	QXXLCI	QI5	1	3	[3d9s]
AIXTEA	AA5	IGPXVG	IG5	3	5	[3ne2]
AQXXGA	AA5	IXVXFG	IG5	2	0	[3d9s]
AXXXXA	AA5	IGXTVG	IG5	1	4	[3ne2]
AIYLTA	AA5	IXEFXG	IG5	1	0	[1fx8, 1ldi, 1ldf, 1lda]
AIXTLA	AA5	IXVXFG	IG5	1	0	[3d9s]
AXXAXA	AA5	IFISXG	IG5	2	0	[1j4n]
AXXXXA	AA5	IITTXG	IG5	1	4	[3ne2]
AQXXGA	AA5	IXEFXG	IG5	2	0	[3c02]
AIYLTA	AA5	IXFGXG	IG5	1	0	[1fx8, 1ldi, 1ldf, 1lda]
AQFIGA	AA5	IXVXFG	IG5	2	0	[3ne2]
AFCAAA	AA5	IXFGXG	IG5	2	0	[1fx8, 1ldi, 1ldf, 1lda]
AGAFCA	AA5	IXEFXG	IG5	2	0	[1fx8, 1ldi, 1ldf, 1lda]
AGAFCA	AA5	IXFGXG	IG5	2	0	[1fx8, 1ldi, 1ldf, 1lda]
AFCAAA	AA5	IXEFXG	IG5	2	0	[1fx8, 1ldi, 1ldf, 1lda]
AXXXXA	AA5	AXLVXG	AG5	1	4	[3ne2]
AXXAXA	AA5	APXXIG	AG5	1	4	[2o9e, 2o9f]
AIYLTA	AA5	APLXIG	AG5	1	4	[1fx8, 1ldi, 1ldf, 1lda]
AXXXXA	AA5	VYTVFS	VS5	5	3	[1z98, 3cn6, 4jc6, 4ia4, 3cll, 2b5f, 3cn5]
AXXAXA	AA5	VGXFLF	VF5	2	0	[2w1p]
AGXAXA	AA5	VGXFLF	VF5	2	0	[2w2e, 3zoj, 2w1p]
AXAXXA	AA5	VGXFLF	VF5	2	0	[2w2e, 3zoj, 2w1p]
AXXAXA	AA5	SGSAVL	SL5	1	0	[2o9e, 2o9f]
AIYLTA	AA5	GTGLXI	GI5	1	0	[1fx8, 1ldi, 1ldf, 1lda]
AXXXXA	AA5	GIITTI	GI5	1	4	[3ne2]
AGAFCA	AA5	GTGLXI	GI5	2	0	[1fx8, 1ldi, 1ldf, 1lda]
AFCAAA	AA5	GTGLXI	GI5	2	0	[1fx8, 1ldi, 1ldf, 1lda]
ALXIFA	AA5	IXGAXL	IL5	3	5	[3d9s]
AXXXXA	AA5	IXTFXL	IL5	5	3	[1z98, 3cn6, 4jc6, 4ia4, 3cll, 2b5f, 3cn5]
AIXTLA	AA5	IXTXXL	IL5	1	3	[3d9s]
AXXAXA	AA5	WLVFGG	WG5	1	0	[2o9e, 2o9f]
AXLVXA	AA5	VGFSLT	VT5	1	4	[2b6o, 2b6p, 3m9i, 2c32, 1ymg, 3j41, 1sor]
AXXXXA	AA5	VXGIIT	VT5	1	4	[3ne2]
AIXTEA	AA5	PIYVIG	PG5	3	5	[3ne2]
AIXTLA	AA5	PALSIG	PG5	1	4	[3d9s]
ALXIFA	AA5	PALSIG	PG5	3	4	[3d9s]
AXAXXA	AA5	WSAFVI	WI5	2	0	[2w2e, 3zoj, 2w1p]
AGXAXA	AA5	WSAFVI	WI5	2	0	[2w2e, 3zoj, 2w1p]
AXXAXA	AA5	WSAFVI	WI5	2	0	[2w1p]
AIXTLA	AA5	VXXGHL	VL5	1	4	[3d9s]
AXXAXA	AA5	VXAEFL	VL5	2	0	[1ih5, 1j4n, 1fqy, 1h6i]
AQFIGA	AA5	VGTXXL	VL5	2	0	[3ne2]
ALXIFA	AA5	VXAXXL	VL5	3	5	[3d9s]
AQXXGA	AA5	VXAEFL	VL5	2	0	[1ih5, 3d9s, 1j4n, 1fqy, 1h6i]
ALXIFA	AA5	LXAIXY	LY5	3	5	[3d9s]
ALXIFA	AA5	GXLXXA	GA5	3	1	[3d9s]
AXXAXA	AA5	GGXGXA	GA5	1	0	[2o9e, 2o9f]
AXLVXA	AA5	SLXYVF	SF5	1	0	[2b6p, 2c32, 1ymg, 3j41]
AQXXGA	AA5	SLXYVF	SF5	2	0	[2b6p, 2c32, 1ymg, 3j41]
AXAXXA	AA5	SLXYVF	SF5	2	0	[2b6p, 2c32, 1ymg, 3j41]
AXXXXA	AA5	GLXIGL	GL5	1	4	[3ne2]
AXXAXA	AA5	GTFLFL	GL5	2	0	[2w1p]
AIXTLA	AA5	GXSXXL	GL5	1	4	[3d9s]
ALXIFA	AA5	GXSXXL	GL5	3	4	[3d9s]
AGXAXA	AA5	GTFLFL	GL5	2	0	[2w2e, 3zoj, 2w1p]
AXAXXA	AA5	GTFLFL	GL5	2	0	[2w2e, 3zoj, 2w1p]
AXXAXA	AA5	GLXXTL	GL5	1	4	[2o9e, 2o9f]
AXLVXA	AA5	GFSXTL	GL5	1	4	[2b6o, 2b6p, 3m9i, 2c32, 1ymg, 3j41, 1sor]
AXAXXA	AA5	YVFFGL	YL5	2	0	[2b6o, 2b6p, 3m9i, 2c32, 1ymg, 3j41, 1sor]
AXLVXA	AA5	YVFFGL	YL5	1	0	[2b6o, 2b6p, 3m9i, 2c32, 1ymg, 3j41, 1sor]
AQXXGA	AA5	YVFFGL	YL5	2	0	[2b6o, 2b6p, 3m9i, 2c32, 1ymg, 3j41, 1sor]
AXXXXA	AA5	IIGTFV	IV5	5	3	[1z98, 3cn6, 4jc6, 4ia4, 3cll, 2b5f, 3cn5]
AQXXGA	AA5	AEFFAS	AS5	2	0	[2b6p, 2c32, 1ymg, 3j41]
AXAXXA	AA5	AEFFAS	AS5	2	0	[2b6p, 2c32, 1ymg, 3j41]
AXLVXA	AA5	AEFFAS	AS5	1	0	[2b6p, 2c32, 1ymg, 3j41]
AQFIGA	AA5	TAEVVG	TG5	2	0	[3ne2]
AXXAXA	AA5	ILXIFI	II5	2	0	[1j4n]
AXXAXA	AA5	IXLISI	II5	1	4	[2o9e, 2o9f]
AQXXGA	AA5	ILXIFI	II5	2	0	[1j4n]
AXXXXA	AA5	GXEIIG	GG5	5	3	[1z98, 3cn6, 4jc6, 4ia4, 3cll, 2b5f, 3cn5]
AXXXXA	AA5	GLTVXG	GG5	1	4	[3ne2]
AXXXXA	AA5	LTVXGI	LI5	1	4	[3ne2]
AXXAXA	AA5	LXXTXI	LI5	1	4	[2o9e, 2o9f]
AXXXXA	AA5	LGXEII	LI5	5	3	[1z98, 3cn6, 4jc6, 4ia4, 3cll, 2b5f, 3cn5]
AQXXGA	AA5	LLXLYI	LI5	2	0	[4jc6, 1z98, 3cn6, 4ia4, 3cll, 2b5f, 3cn5]
AQXXGA	AA5	IAEFIA	IA5	2	0	[4jc6, 1z98, 3cn6, 4ia4, 3cll, 2b5f, 3cn5]
AXXAXA	AA5	IXIGXA	IA5	1	4	[2o9e, 2o9f]
AIXTEA	AA5	IXXXXA	IA5	3	5	[3ne2]
AIYLTA	AA5	AEFXXT	AT5	1	0	[1fx8, 1ldi, 1ldf, 1lda]
AXXAXA	AA5	AEXXXT	AT5	2	0	[1ih5, 1fqy, 1h6i]
AIXTLA	AA5	AEXXXT	AT5	1	0	[3d9s]
AXAXXA	AA5	AEXXXT	AT5	2	0	[2b6o, 3m9i, 1sor]
AQXXGA	AA5	AEXXXT	AT5	2	0	[3cn6, 3cll, 1fqy, 3cn5, 4jc6, 1z98, 4ia4, 2b6o, 1ih5, 3m9i, 3d9s, 2b5f, 1h6i, 1sor]
AFCAAA	AA5	AEFXXT	AT5	2	0	[1fx8, 1ldi, 1ldf, 1lda]
AXLVXA	AA5	AEXXXT	AT5	1	0	[2b6o, 3m9i, 1sor]
AGAFCA	AA5	AEFXXT	AT5	2	0	[1fx8, 1ldi, 1ldf, 1lda]
AXXXXA	AA5	AXXXXT	AT5	5	0	[1z98, 3cn6, 4jc6, 4ia4, 3cll, 2b5f, 3cn5]
AQFIGA	AA5	AEVVGT	AT5	2	0	[3ne2]
AXXXXA	AA5	TFVLVY	TY5	5	3	[1z98, 3cn6, 4jc6, 4ia4, 3cll, 2b5f, 3cn5]
AQXXGA	AA5	TLLFLY	TY5	2	0	[4jc6, 1z98, 3cn6, 4ia4, 3cll, 2b5f, 3cn5]
AXXXXA	AA5	FXLVXT	FT5	5	3	[1z98, 3cn6, 4jc6, 4ia4, 3cll, 2b5f, 3cn5]
AXXXXA	AA5	EXXXTF	EF5	5	0	[1z98, 3cn6, 4jc6, 4ia4, 3cll, 2b5f, 3cn5]
AGXAXA	AA5	EXXGTF	EF5	2	0	[2w2e, 3zoj, 2w1p]
AQFIGA	AA5	EXXGTF	EF5	2	0	[3ne2]
AQXXGA	AA5	EXXGTF	EF5	2	0	[3c02]
AQXXGA	AA5	AMILFI	AI5	2	0	[1j4n]
AXXAXA	AA5	AMILFI	AI5	2	0	[1j4n]
AQXXGA	AA5	AIAEFI	AI5	2	0	[4jc6, 1z98, 3cn6, 4ia4, 3cll, 2b5f, 3cn5]
ALXIFA	AA5	AVLAAI	AI5	3	5	[3d9s]
AXXXXA	AA5	YTVFSA	YA5	5	3	[1z98, 3cn6, 4jc6, 4ia4, 3cll, 2b5f, 3cn5]
ALXIFA	AA5	IXTXXQ	IQ5	3	1	[3d9s]
AXXXXA	AA5	GTXXLV	GV5	5	3	[1z98, 3cn6, 4jc6, 4ia4, 3cll, 2b5f, 3cn5]
AXXAXA	AA5	GSGXAV	GV5	1	0	[2o9e, 2o9f]
AQFIGA	AA5	GTXXLV	GV5	2	0	[3ne2]
AQXXGA	AA5	FYVFFG	FG5	2	0	[2b6o, 2b6p, 3m9i, 2c32, 1ymg, 3j41, 1sor]
AXAXXA	AA5	FYVFFG	FG5	2	0	[2b6o, 2b6p, 3m9i, 2c32, 1ymg, 3j41, 1sor]
AXXAXA	AA5	FWLXFG	FG5	1	0	[2o9e, 2o9f]
AXLVXA	AA5	FYVFFG	FG5	1	0	[2b6o, 2b6p, 3m9i, 2c32, 1ymg, 3j41, 1sor]
AXLVXA	AA5	FSLTLG	FG5	1	4	[2b6o, 2b6p, 3m9i, 2c32, 1ymg, 3j41, 1sor]
AQXXGA	AA5	RAAIAE	RE5	2	0	[2b5f]
AQXXGA	AA5	RAXXAE	RE5	2	0	[1ih5, 1j4n, 1fqy]
AQXXGA	AA5	RAIXAE	RE5	2	0	[2b6p, 1ymg]
AXXAXA	AA5	AEFLAM	AM5	2	0	[1j4n]
AQXXGA	AA5	AEFLAM	AM5	2	0	[1j4n]
AQXXGA	AA5	EFLAMI	EI5	2	0	[1j4n]
AXXAXA	AA5	EFLAMI	EI5	2	0	[1j4n]
AQXXGA	AA5	LAXXXF	LF5	2	0	[1ih5, 3d9s, 1fqy, 1h6i]
AXAXXA	AA5	LFYVFF	LF5	2	0	[2b6o, 2b6p, 3m9i, 2c32, 1ymg, 3j41, 1sor]
AQXXGA	AA5	LAMILF	LF5	2	0	[1j4n]
AQXXGA	AA5	LFYVFF	LF5	2	0	[2b6o, 2b6p, 3m9i, 2c32, 1ymg, 3j41, 1sor]
AXLVXA	AA5	LFYVFF	LF5	1	0	[2b6o, 2b6p, 3m9i, 2c32, 1ymg, 3j41, 1sor]
AIXTLA	AA5	LAXXXF	LF5	1	0	[3d9s]
AIXTLA	AA5	LXLCIF	LF5	1	3	[3d9s]
AXXAXA	AA5	LAMILF	LF5	2	0	[1j4n]
AXXAXA	AA5	LAXXXF	LF5	2	0	[1ih5, 1fqy, 1h6i]
AXXXXA	AA5	LVXTVF	LF5	5	3	[1z98, 3cn6, 4jc6, 4ia4, 3cll, 2b5f, 3cn5]
AQXXGA	AA5	MIXFIF	MF5	2	0	[1j4n]
AXXAXA	AA5	MIXFIF	MF5	2	0	[1j4n]
AIXTLA	AA5	TXXLXL	TL5	1	3	[3d9s]
ALXIFA	AA5	TLXQAL	TL5	3	1	[3d9s]
AXLVXA	AA5	ALXXGF	AF5	1	4	[2b6o, 2b6p, 3m9i, 2c32, 1ymg, 3j41, 1sor]
AQXXGA	AA5	AXXAEF	AF5	2	0	[1ih5, 3m9i, 1j4n, 1fqy]
AQXXGA	AA5	AIXAEF	AF5	2	0	[2b6p, 1ymg]
AQXXGA	AA5	AAIAEF	AF5	2	0	[2b5f]
AXXAXA	AA5	FGGXGS	FS5	1	0	[2o9e, 2o9f]
AXXAXA	AA5	FIXIGS	FS5	2	0	[1ih5, 1j4n, 1fqy, 1h6i]
AXAXXA	AA5	FGLGAS	FS5	2	0	[2b6o, 2b6p, 3m9i]
AGXAXA	AA5	FLFLWS	FS5	2	0	[2w2e, 3zoj, 2w1p]
AXAXXA	AA5	FLFLWS	FS5	2	0	[2w2e, 3zoj, 2w1p]
AXXAXA	AA5	FLFLWS	FS5	2	0	[2w1p]
AIXTLA	AA5	FLAXLI	FI5	1	0	[3d9s]
AXXAXA	AA5	FXXIXI	FI5	2	0	[1ih5, 1j4n, 1fqy, 1h6i]
AQXXGA	AA5	FLAXLI	FI5	2	0	[3d9s]
AXXAXA	AA5	FAXIAI	FI5	1	4	[2o9e]
AXXAXA	AA5	LXIFXS	LS5	2	0	[1j4n]
AIXTLA	AA5	LXIFXS	LS5	1	3	[3d9s]
AXLVXA	AA5	LAXGFS	LS5	1	4	[2b6o, 2b6p, 3m9i, 2c32, 1ymg, 3j41, 1sor]
ALXIFA	AA5	LXXGXS	LS5	3	4	[3d9s]
AXXAXA	AA5	LXXFXS	LS5	2	0	[1ih5, 1fqy, 1h6i]
AIXTLA	AA5	LXXGXS	LS5	1	4	[3d9s]
AXXAXA	AA5	LIXLIS	LS5	1	4	[2o9e, 2o9f]
AQXXGA	AA5	LXIFXS	LS5	2	0	[1j4n]
AQXXGA	AA5	LXXFXS	LS5	2	0	[1ih5, 1fqy, 1h6i]
[truncated: 4,326 more rows]
