# Supplementary material for: The observation of evolutionary interaction pattern pairs in membrane proteins
Source: BMC Struct Biol. 2015 Mar 24;15:6. doi: 10.1186/s12900-015-0033-5 (PMC4379700; doi:10.1186/s12900-015-0033-5)
Supplement: Additional file 1 — EIPP data. Includes derived EIPP information from families (PF00230, PF01036) with tab separated values. Can be viewed with a simple text editor. Each line consists of 7 columns: source pattern, source RegEx, destination pattern, destination RegEx, source helix, destination helix, corresponding PDB-Ids. [file 12900_2015_33_MOESM1_ESM.zip › EIPPs/PF00230/PF00230_5_5.csv]

QXAXAXG	QG6	VGFSLTL	VL6	1	4	[2b6o, 2b6p, 3m9i, 2c32, 1ymg, 3j41, 1sor]
QXAXAXG	QG6	TLGHLXG	TG6	1	4	[2b6o, 2b6p, 3m9i, 3d9s, 2c32, 1ymg, 3j41, 1sor]
QXAXAXG	QG6	LXXGXXV	LV6	1	4	[3d9s]
QXAXAXG	QG6	VFXGXGS	VS6	1	0	[3d9s]
QXAXAXG	QG6	LTLGHLF	LF6	1	4	[2b6o, 2b6p, 3m9i, 2c32, 1ymg, 3j41, 1sor]
QWIFWVG	QG6	ALGAXXI	AI6	5	3	[2b5f]
QXAXAXG	QG6	VFFGXGA	VA6	1	0	[2b6o, 2b6p, 3m9i, 2c32, 1ymg, 3j41, 1sor]
QXAXAXG	QG6	FVFXGLG	FG6	1	0	[3d9s]
QXAXAXG	QG6	VTLGXLV	VV6	1	4	[3d9s]
QXAXAXG	QG6	IFVXFGL	IL6	1	0	[3d9s]
QXAXAXG	QG6	IGXSXXL	IL6	1	4	[3d9s]
QXAXAXG	QG6	PALXIGL	PL6	1	4	[3d9s]
QXAXAXG	QG6	SXTLGHL	SL6	1	4	[2b6o, 2b6p, 3m9i, 2c32, 1ymg, 3j41, 1sor]
QXAXAXG	QG6	SXXXGHL	SL6	1	4	[3d9s]
QXAXAXG	QG6	GXXXXXG	GG6	1	4	[3d9s]
QXAXAXG	QG6	GFSXTLG	GG6	1	4	[2b6o, 2b6p, 3m9i, 2c32, 1ymg, 3j41, 1sor]
QWIFWVG	QG6	TALGAEI	TI6	5	3	[2b5f]
QWIFWVG	QG6	GXEIIXT	GT6	5	3	[2b5f]
QXAXAXG	QG6	LXFVFFG	LG6	1	0	[3d9s]
QWIFWVG	QG6	LXXEIIG	LG6	5	3	[2b5f]
QXAXAXG	QG6	SXALXIG	SG6	1	4	[3d9s]
QXAXAXG	QG6	YVFFGLG	YG6	1	0	[2b6o, 2b6p, 3m9i, 2c32, 1ymg, 3j41, 1sor]
QXAXAXG	QG6	FFGLGAS	FS6	1	0	[2b6o, 2b6p, 3m9i]
QXAXAXG	QG6	FYVFFGL	FL6	1	0	[2b6o, 2b6p, 3m9i, 2c32, 1ymg, 3j41, 1sor]
QXAXAXG	QG6	LXHLXXI	LI6	1	4	[3d9s]
QXAXAXG	QG6	AVGFXLT	AT6	1	4	[2b6o, 2b6p, 3m9i, 2c32, 1ymg, 3j41, 1sor]
QXAXAXG	QG6	FSLTLGH	FH6	1	4	[2b6o, 2b6p, 3m9i, 2c32, 1ymg, 3j41, 1sor]
QXAXAXG	QG6	LGHLFGM	LM6	1	4	[2b6o, 2b6p, 3m9i, 2c32, 1ymg, 1sor]
QXAXAXG	QG6	ALXXGXS	AS6	1	4	[3d9s]
QXAXAXG	QG6	SIGLSVT	ST6	1	4	[3d9s]
QWIFWVG	QG6	GTALGAE	GE6	5	3	[2b5f]
QXAXAXG	QG6	LSVXLXH	LH6	1	4	[3d9s]
VGFSLTL	VL6	FGXALAT	FT6	4	1	[2b6o, 2b6p, 3m9i, 2c32, 1ymg, 3j41, 1sor]
VAXXXXL	VL6	FAEFXAT	FT6	2	0	[2b6o, 3m9i, 1sor]
VALGHLL	VL6	FGLXIAT	FT6	4	1	[1ih5, 1j4n, 1fqy, 1h6i]
VVGXIIL	VL6	LXLGWGL	LL6	4	1	[3c02]
VXXAXGL	VL6	LAXGFXL	LL6	1	4	[2b6o, 2b6p, 3m9i, 2c32, 1ymg, 3j41, 1sor]
VGFSLTL	VL6	LTXQXXL	LL6	4	3	[2b6o, 2b6p, 3m9i, 2c32, 1ymg, 3j41, 1sor]
VLSAGFL	VL6	LIYRTLL	LL6	3	5	[2o9d, 2o9e]
VGFSLTL	VL6	LAXXLAL	LL6	4	1	[2b6o, 2b6p, 3m9i, 2c32, 1ymg, 3j41, 1sor]
VGFSLTL	VL6	ALATLXQ	AQ6	4	1	[2b6o, 2b6p, 3m9i, 2c32, 1ymg, 3j41, 1sor]
VVGTFXL	VL6	GTFXLML	GL6	0	3	[3ne2]
VVGTFXL	VL6	GAXXGSL	GL6	0	5	[3ne2]
VXXAXGL	VL6	GSGSAVL	GL6	1	0	[2o9e, 2o9f]
VALGHLL	VL6	GLXIXTL	GL6	4	1	[1ih5, 1j4n, 1fqy, 1h6i]
VALGHLL	VL6	GTLQLVL	GL6	4	3	[1ih5, 1j4n, 1fqy, 1h6i]
VEXFLXL	VL6	GAXXGSL	GL6	3	5	[2b6o, 2b6p, 3m9i, 2c32, 1ymg, 3j41, 1sor]
VLSAGFL	VL6	GGXIGXL	GL6	3	5	[2o9d, 2o9e, 2abm, 2o9f, 2o9g, 1rc2, 3nka, 3nkc, 3nk5]
VALGHLL	VL6	LXLXVLA	LA6	4	3	[1ih5, 1j4n, 1fqy, 1h6i]
VAXAIYL	VL6	LXGLXXA	LA6	1	4	[1fx8, 1ldi, 1ldf, 1lda]
VGFSLTL	VL6	LATLVQA	LA6	4	1	[2b6o, 2b6p, 3m9i, 2c32, 1ymg, 3j41, 1sor]
VALGHLL	VL6	LXIXTLA	LA6	4	1	[1ih5, 1j4n, 1fqy, 1h6i]
VIGXAXL	VL6	AILCLTV	AV6	4	3	[2w2e, 3zoj, 2w1p]
VGFSLTL	VL6	ATLXQAV	AV6	4	1	[2b6o, 2b6p, 3m9i, 2c32, 1ymg, 3j41, 1sor]
VALGHLL	VL6	ATLXQSV	AV6	4	1	[1j4n, 1fqy, 1h6i]
VGFSLTL	VL6	LALAXXV	LV6	4	1	[2b6o, 2b6p, 3m9i, 2c32, 1ymg, 3j41, 1sor]
VVGXIIL	VL6	LXXGXXV	LV6	4	1	[3c02]
VALGHLL	VL6	LXLVLCV	LV6	4	3	[1ih5, 1j4n, 1fqy, 1h6i]
VLSAGFL	VL6	LXFFXVV	LV6	3	5	[2o9e, 2o9f]
VAXAIYL	VL6	LLXFFXV	LV6	1	0	[1fx8, 1ldi, 1ldf, 1lda]
VXXAXGL	VL6	LXIGXXV	LV6	1	1	[1ih5, 1fqy, 1h6i]
VXXAXGL	VL6	LXIGXXV	LV6	1	4	[1j4n]
VVGXIIL	VL6	LXXVILV	LV6	4	3	[3c02]
VVGTFXL	VL6	VXYIXAQ	VQ6	0	2	[3ne2]
VXXAXGL	VL6	TLGHLXG	TG6	1	4	[2b6o, 2b6p, 3m9i, 2c32, 1ymg, 3j41, 1sor]
VXXAXGL	VL6	TFWLVFG	TG6	1	0	[2o9d, 2o9e, 2abm, 2o9f, 2o9g, 3llq, 1rc2, 3nka, 3nkc, 3nk5]
VEXFLXL	VL6	TLGHLXG	TG6	3	4	[2b6o, 2b6p, 3m9i, 2c32, 1ymg, 3j41, 1sor]
VGFSLTL	VL6	TXXQAXG	TG6	4	1	[2b6o, 2b6p, 3m9i, 2c32, 1ymg, 3j41, 1sor]
VXXAXGL	VL6	GGSGXAV	GV6	1	0	[2o9e, 2o9f]
VGFSLTL	VL6	AXAXXXA	AA6	4	1	[2b6o, 2b6p, 3m9i, 2c32, 1ymg, 3j41, 1sor]
VXXAXGL	VL6	AXGXXXA	AA6	1	4	[1ih5, 1j4n, 1fqy, 1h6i]
VGFSLTL	VL6	AXXXAXA	AA6	4	1	[2b6o, 2b6p, 3m9i, 2c32, 1ymg, 3j41, 1sor]
VVGTFXL	VL6	AQFIXAA	AA6	0	2	[3ne2]
VGTFLXL	VL6	AFTQIVA	AA6	0	2	[2w2e, 3zoj, 2w1p]
VXXAXGL	VL6	AXGHLXA	AA6	1	4	[1ih5, 1j4n, 1fqy, 1h6i]
VALGHLL	VL6	AXXXXXA	AA6	4	4	[1ih5, 1j4n, 1fqy, 1h6i]
VGTFLXL	VL6	AAXAAXA	AA6	0	2	[2w1p]
VLSAGFL	VL6	QLWFFWV	QV6	3	5	[2o9e, 2o9f]
VEXFLXL	VL6	VIGAGLG	VG6	3	5	[2b6o, 2b6p, 3m9i, 2c32, 1ymg, 3j41, 1sor]
VLSAGFL	VL6	VVPIXGG	VG6	3	5	[2o9d, 2o9e, 2abm, 2o9f, 2o9g, 1rc2, 3nka, 3nkc, 3nk5]
VLSAGFL	VL6	IXGXIIG	IG6	3	5	[2o9d, 2o9e, 2abm, 2o9f, 2o9g, 1rc2, 3nka, 3nkc, 3nk5]
VVGTFXL	VL6	IXXQFIG	IG6	0	2	[3ne2]
VGTFLXL	VL6	GMAXAXA	GA6	0	2	[2w2e, 3zoj, 2w1p]
VXXAXGL	VL6	LTLGHLF	LF6	1	4	[2b6o, 2b6p, 3m9i, 2c32, 1ymg, 3j41, 1sor]
VGFSLTL	VL6	LQVAXAF	LF6	4	1	[2b6o, 3m9i]
VEXFLXL	VL6	LTLGHLF	LF6	3	4	[2b6o, 2b6p, 3m9i, 2c32, 1ymg, 3j41, 1sor]
VXXAXGL	VL6	VFISXGS	VS6	1	0	[1ih5, 1fqy, 1h6i]
VXXAXGL	VL6	VFXGXGS	VS6	1	0	[2o9d, 2o9e, 2o9f, 2abm, 2o9g, 3llq, 1rc2, 3nka, 3nkc, 3nk5]
VALGHLL	VL6	LCVLATT	LT6	4	3	[1j4n]
VLSAGFL	VL6	LIXIPVT	LT6	3	4	[2o9e, 2o9f]
VXXAXGL	VL6	LIXIPVT	LT6	1	4	[2o9e, 2o9f]
VLSAGFL	VL6	FAXIXIG	FG6	3	4	[2o9e]
VYFFAQL	VL6	FVLMFLG	FG6	2	0	[3c02]
VGTFLXL	VL6	FTQIVAG	FG6	0	2	[2w2e, 3zoj, 2w1p]
VXXAXGL	VL6	FXLVFXG	FG6	1	0	[2o9d, 2o9e, 2abm, 2o9f, 2o9g, 3llq, 1rc2, 3nka, 3nkc, 3nk5]
VXXAXGL	VL6	FAXIXIG	FG6	1	4	[2o9e, 3llq]
VXXAXGL	VL6	FXXIXIG	FG6	1	0	[1ih5, 1j4n, 1fqy, 1h6i]
VVGTFXL	VL6	FIGAALG	FG6	0	2	[3ne2]
VAXXXXL	VL6	VFFGXGA	VA6	2	0	[2b6o, 2b6p, 3m9i, 2c32, 1ymg, 3j41, 1sor]
VGTFLXL	VL6	VAGMAXA	VA6	0	2	[2w2e, 3zoj, 2w1p]
VXXAXGL	VL6	VFFGXGA	VA6	1	0	[2b6o, 2b6p, 3m9i, 2c32, 1ymg, 3j41, 1sor]
VEXFLXL	VL6	VGPXIGA	VA6	3	5	[2b6o, 2b6p, 3m9i, 2c32, 1ymg, 3j41, 1sor]
VVGTFXL	VL6	VAQFIGA	VA6	0	2	[3ne2]
VVGTFXL	VL6	YIVAQFI	YI6	0	2	[3ne2]
VEXFLXL	VL6	YWVGPXI	YI6	3	5	[2b6o, 2b6p, 3m9i, 2c32, 1ymg, 3j41, 1sor]
VEXFLXL	VL6	WXXWXGP	WP6	3	5	[2b6o, 2b6p, 3m9i, 2c32, 1ymg, 3j41, 1sor]
VVGXIIL	VL6	VXFGXLV	VV6	4	1	[3c02]
VEXFLXL	VL6	VYWVGPV	VV6	3	5	[2b6o, 2b6p, 3m9i, 2c32, 1ymg, 3j41, 1sor]
VVGXIIL	VL6	ILXLVIL	IL6	4	3	[3c02]
VIGXAXL	VL6	ILXLTVL	IL6	4	3	[2w2e, 3zoj, 2w1p]
VALGHLL	VL6	IIXTLQL	IL6	4	3	[1ih5, 1j4n, 1fqy, 1h6i]
VXXAXGL	VL6	IGXSXXL	IL6	1	4	[1ih5, 1j4n, 1fqy, 1h6i]
VXXAXGL	VL6	IFISIGS	IS6	1	0	[1j4n]
VVGTFXL	VL6	IAAVIYS	IS6	0	1	[3ne2]
VALGHLL	VL6	IATLAQS	IS6	4	1	[1j4n, 1fqy, 1h6i]
VAXAIYL	VL6	IAVIGAS	IS6	1	4	[1fx8, 1ldi, 1ldf, 1lda]
VVGTFXL	VL6	IGAXLGS	IS6	0	2	[3ne2]
VEXFLXL	VL6	IGAXLGS	IS6	3	5	[2b6o, 2b6p, 3m9i, 2c32, 1ymg, 3j41, 1sor]
VLSAGFL	VL6	WXXPXXG	WG6	3	5	[2o9d, 2o9e, 2abm, 2o9f, 2o9g, 1rc2, 3nka, 3nkc, 3nk5]
VEXFLXL	VL6	WXXPXIG	WG6	3	5	[2b6o, 2b6p, 3m9i, 2c32, 1ymg, 3j41, 1sor]
VEXFLXL	VL6	GLGSLLY	GY6	3	5	[2b6o, 2b6p, 3m9i, 2c32, 1ymg, 3j41, 1sor]
VAXAIYL	VL6	PLXIGLL	PL6	1	4	[1fx8, 1ldi, 1ldf, 1lda]
VGTFLXL	VL6	GFXVMVG	GG6	0	1	[2w2e, 3zoj, 2w1p]
VAXAIYL	VL6	GLLIFFG	GG6	1	0	[1fx8, 1ldi, 1ldf, 1lda]
VVGXIIL	VL6	GLXVFFG	GG6	4	1	[3c02]
VXXAXGL	VL6	GFSXTLG	GG6	1	4	[2b6o, 2b6p, 3m9i, 2c32, 1ymg, 3j41, 1sor]
VEXFLXL	VL6	GPVIGAG	GG6	3	5	[2b6o, 2b6p, 3m9i, 2c32, 1ymg, 3j41, 1sor]
VIGXAXL	VL6	GFXVMVG	GG6	4	1	[2w2e, 3zoj, 2w1p]
VXXAXGL	VL6	GXXVXXG	GG6	1	4	[1ih5, 1j4n, 1fqy, 1h6i]
VXXAXGL	VL6	SXXXGHL	SL6	1	4	[1ih5, 1j4n, 1fqy, 1h6i]
VEXFLXL	VL6	SXTLGHL	SL6	3	4	[2b6o, 2b6p, 3m9i, 2c32, 1ymg, 3j41, 1sor]
VXXAXGL	VL6	SXTLGHL	SL6	1	4	[2b6o, 2b6p, 3m9i, 2c32, 1ymg, 3j41, 1sor]
VXXAXGL	VL6	SFGTFWL	SL6	1	0	[2o9d, 2o9e, 2o9f, 2o9g]
VGTFLXL	VL6	ILMAFTQ	IQ6	0	2	[2w2e, 3zoj, 2w1p]
VXXAXGL	VL6	CFGTFWL	CL6	1	0	[2abm, 1rc2, 3nka, 3nkc, 3nk5]
VIGXAXL	VL6	CLTVLML	CL6	4	3	[2w2e, 3zoj, 2w1p]
VGTFLXL	VL6	QIVAGXA	QA6	0	2	[2w2e, 3zoj, 2w1p]
VYFFAQL	VL6	GXFXLMF	GF6	2	0	[3c02]
VXXAXGL	VL6	GTFXLVF	GF6	1	0	[2o9d, 2o9e, 2abm, 2o9f, 2o9g, 3llq, 1rc2, 3nka, 3nkc, 3nk5]
VGTFLXL	VL6	GVMVGXF	GF6	0	1	[2w2e, 3zoj, 2w1p]
VXXAXGL	VL6	GPLAIGF	GF6	1	4	[1j4n]
VAXAIYL	VL6	GXGLLIF	GF6	1	0	[1fx8, 1ldi, 1ldf, 1lda]
VVGXIIL	VL6	GXGLAVF	GF6	4	1	[3c02]
VIGXAXL	VL6	GVMVGXF	GF6	4	1	[2w2e, 3zoj, 2w1p]
VYFFAQL	VL6	GXFXGXF	GF6	2	0	[3c02]
VVGTFXL	VL6	AXAAXXY	AY6	0	1	[3ne2]
VVGXIIL	VL6	CLGWGLA	CA6	4	1	[3c02]
VALGHLL	VL6	VLCVLAT	VT6	4	3	[1ih5, 1j4n, 1fqy, 1h6i]
VGFSLTL	VL6	VLCIXXT	VT6	4	3	[2b6o, 2b6p, 3m9i, 2c32, 1ymg, 3j41]
VAXAIYL	VL6	AEFLGXG	AG6	1	0	[1fx8, 1ldi, 1ldf, 1lda]
VGTFLXL	VL6	AGXAAAG	AG6	0	2	[2w2e, 3zoj, 2w1p]
VVGTFXL	VL6	AXIYXLG	AG6	0	1	[3ne2]
VXXAXGL	VL6	LALTLIG	LG6	1	4	[3nka, 3nkc]
VAXXXXL	VL6	LFYVFFG	LG6	2	0	[2b6o, 2b6p, 3m9i, 2c32, 1ymg, 3j41, 1sor]
VXXAXGL	VL6	LXFXGXG	LG6	1	0	[2o9d, 2o9e, 2abm, 2o9f, 2o9g, 3llq, 1rc2, 3nka, 3nkc, 3nk5]
VAXAIYL	VL6	LXFFGXG	LG6	1	0	[1fx8, 1ldi, 1ldf, 1lda]
VAXAIYL	VL6	LLXXVXG	LG6	1	4	[1fx8, 1ldi, 1ldf, 1lda]
VVGTFXL	VL6	LMLVIMG	LG6	0	3	[3ne2]
VGTFLXL	VL6	IVAGMAA	IA6	0	2	[2w2e, 3zoj, 2w1p]
VYFFAQL	VL6	EFLGTFV	EV6	2	0	[3c02]
VLSAGFL	VL6	GGXIYRT	GT6	3	5	[2o9d, 2o9e]
VALGHLL	VL6	IXXXXLV	IV6	4	3	[1ih5, 1j4n, 1fqy, 1h6i]
VAXAIYL	VL6	IGXLIXV	IV6	1	4	[1fx8, 1ldi, 1ldf, 1lda]
VLSAGFL	VL6	APXXXGL	AL6	3	4	[2o9d, 2o9e, 2o9f, 2o9g, 1rc2, 3nka, 3nkc, 3nk5]
VXXAXGL	VL6	AXLXIXL	AL6	1	4	[1ih5, 1fqy, 1h6i]
VAXXXXL	VL6	AXFXAXL	AL6	2	0	[2b6p, 2c32, 1ymg, 3j41]
VVGXIIL	VL6	AXFFGIL	AL6	4	1	[3c02]
VLSAGFL	VL6	AXTLIXL	AL6	3	4	[2o9d, 2o9e, 2abm, 1rc2, 3nk5]
VXXAXGL	VL6	AXTLIXL	AL6	1	4	[2o9d, 2o9e, 2abm, 2o9f, 2o9g, 3llq, 1rc2, 3nka, 3nkc, 3nk5]
VEXFLXL	VL6	AXXXXLL	AL6	3	5	[2b6o, 2b6p, 3m9i, 2c32, 1ymg, 3j41, 1sor]
VAXAIYL	VL6	AXLXIXL	AL6	1	4	[1fx8, 1ldi, 1ldf, 1lda]
VXXAXGL	VL6	APXXXGL	AL6	1	4	[2o9d, 2o9e, 2o9f, 2o9g, 3llq, 1rc2, 3nka, 3nkc, 3nk5]
VVGTFXL	VL6	AAXIYXL	AL6	0	1	[3ne2]
VVGTFXL	VL6	AXGTFLL	AL6	0	3	[3ne2]
VAXXXXL	VL6	AEFXXXL	AL6	2	0	[2b6o, 3m9i, 1sor]
VVGTFXL	VL6	AXXXXLL	AL6	0	2	[3ne2]
VALGHLL	VL6	VKVXLXF	VF6	4	1	[1ih5, 1j4n, 1fqy, 1h6i]
VXXAXGL	VL6	VALAXGF	VF6	1	4	[2b6o, 2b6p, 3m9i, 2c32, 1ymg, 3j41, 1sor]
VGFSLTL	VL6	FXTLQXV	FV6	4	3	[2b6o, 2b6p, 3m9i, 2c32, 1ymg, 3j41, 1sor]
VIGXAXL	VL6	FGFGXMV	FV6	4	1	[2w2e, 3zoj, 2w1p]
VIGXAXL	VL6	FGXMVGV	FV6	4	1	[2w2e, 3zoj, 2w1p]
VAXXXXL	VL6	FAXLFYV	FV6	2	0	[2b6o, 3m9i, 2b6p, 2c32, 1ymg, 3j41, 1sor]
VLSAGFL	VL6	FWXXPXV	FV6	3	5	[2o9d, 2o9e, 2abm, 2o9f, 2o9g, 1rc2, 3nka, 3nkc, 3nk5]
VGTFLXL	VL6	FGXMVGV	FV6	0	1	[2w2e, 3zoj, 2w1p]
VGTFLXL	VL6	FGFGXMV	FV6	0	1	[2w2e, 3zoj, 2w1p]
VXXAXGL	VL6	FGTFXXV	FV6	1	0	[2o9d, 2o9e, 2abm, 2o9f, 2o9g, 3llq, 1rc2, 3nka, 3nkc, 3nk5]
VAXXXXL	VL6	AXLFYVF	AF6	2	0	[2b6o, 3m9i, 2b6p, 2c32, 1ymg, 3j41, 1sor]
VVGTFXL	VL6	AXGSLLF	AF6	0	2	[3ne2]
VXXAXGL	VL6	AEXXGTF	AF6	1	0	[2o9d, 2o9e, 2abm, 2o9f, 2o9g, 1rc2, 3nka, 3nkc, 3nk5]
VIGXAXL	VL6	MISFGFG	MG6	4	1	[2w2e, 3zoj, 2w1p]
VAXAIYL	VL6	EFXXTXL	EL6	1	0	[1fx8, 1ldi, 1ldf, 1lda]
VIGXAXL	VL6	ISFGFGF	IF6	4	1	[2w2e, 3zoj, 2w1p]
VIGXAXL	VL6	GFGFGVM	GM6	4	1	[2w2e, 3zoj, 2w1p]
VGTFLXL	VL6	GFGFGVM	GM6	0	1	[2w2e, 3zoj, 2w1p]
VXXAXGL	VL6	FIXIGSA	FA6	1	0	[1ih5, 1j4n, 1fqy, 1h6i]
VGFSLTL	VL6	FVLCIFA	FA6	4	3	[2b6o, 2b6p, 3m9i, 2c32, 1ymg, 3j41]
VXXAXGL	VL6	FGGXGSA	FA6	1	0	[2o9e, 2o9f, 2abm]
VVGXIIL	VL6	FGILXSA	FA6	4	1	[3c02]
VGTFLXL	VL6	MVGVFIT	MT6	0	1	[2w2e, 3zoj, 2w1p]
VIGXAXL	VL6	MVGVFIT	MT6	4	1	[2w2e, 3zoj, 2w1p]
VIGXAXL	VL6	SFGXGFG	SG6	4	1	[2w2e, 3zoj, 2w1p]
VGTFLXL	VL6	VMVGXFI	VI6	0	1	[2w2e, 3zoj, 2w1p]
VLSAGFL	VL6	VPIVGXI	VI6	3	5	[2o9d, 2o9e, 2abm, 2o9f, 2o9g, 1rc2, 3nka, 3nkc, 3nk5]
VIGXAXL	VL6	VMVGXFI	VI6	4	1	[2w2e, 3zoj, 2w1p]
VAXXXXL	VL6	FFAXLFY	FY6	2	0	[2b6o, 3m9i, 2b6p, 2c32, 1ymg, 3j41, 1sor]
VAXXXXL	VL6	EFFAXLF	EF6	2	0	[2b6o, 3m9i, 2b6p, 2c32, 1ymg, 3j41, 1sor]
VGTFLXL	VL6	VGVFITY	VY6	0	1	[2w2e, 3zoj, 2w1p]
VAXXXXL	VL6	YVFFGLG	YG6	2	0	[2b6o, 2b6p, 3m9i, 2c32, 1ymg, 3j41, 1sor]
VXXAXGL	VL6	YVFFGLG	YG6	1	0	[2b6o, 2b6p, 3m9i, 2c32, 1ymg, 3j41, 1sor]
VXXAXGL	VL6	FFGLGAS	FS6	1	0	[2b6o, 2b6p, 3m9i]
VVGXIIL	VL6	FFGILVS	FS6	4	1	[3c02]
VAXXXXL	VL6	FFGLGAS	FS6	2	0	[2b6o, 2b6p, 3m9i]
VAXXXXL	VL6	SLFYVFF	SF6	2	0	[2b6p, 2c32, 1ymg, 3j41]
VXXAXGL	VL6	FYVFFGL	FL6	1	0	[2b6o, 2b6p, 3m9i, 2c32, 1ymg, 3j41, 1sor]
VAXXXXL	VL6	FYVFFGL	FL6	2	0	[2b6o, 2b6p, 3m9i, 2c32, 1ymg, 3j41, 1sor]
VAXAIYL	VL6	FXGTGLL	FL6	1	0	[1fx8, 1ldi, 1ldf, 1lda]
VAXAIYL	VL6	TGLLXFF	TF6	1	0	[1fx8, 1ldi, 1ldf, 1lda]
VAXXXXL	VL6	TLFYVFF	TF6	2	0	[2b6o, 3m9i, 1sor]
VXXAXGL	VL6	AAEXFGT	AT6	1	0	[2o9d, 2o9e, 2o9f, 2abm, 2o9g, 1rc2, 3nka, 3nkc, 3nk5]
VXXAXGL	VL6	AVGFXLT	AT6	1	4	[2b6o, 2b6p, 3m9i, 2c32, 1ymg, 3j41, 1sor]
VLSAGFL	VL6	AIGLAXT	AT6	3	4	[2o9d, 2o9e, 2o9f, 2abm, 2o9g, 1rc2, 3nka, 3nkc, 3nk5]
VXXAXGL	VL6	AIGLAXT	AT6	1	4	[2o9d, 2o9e, 2o9f, 2abm, 2o9g, 3llq, 1rc2, 3nka, 3nkc, 3nk5]
VVGTFXL	VL6	FLLMLVI	FI6	0	3	[3ne2]
VLSAGFL	VL6	FFWVXPI	FI6	3	5	[2o9d, 2o9e, 2abm, 2o9f, 2o9g, 1rc2, 3nka, 3nkc, 3nk5]
VGFSLTL	VL6	QXXLCIF	QF6	4	3	[2b6o, 2b6p, 3m9i, 2c32, 1ymg, 3j41, 1sor]
VLSAGFL	VL6	LTLXXLI	LI6	3	4	[2o9d, 2o9e, 2abm, 1rc2, 3nk5]
VGTFLXL	VL6	LXAFTQI	LI6	0	2	[2w2e, 3zoj, 2w1p]
VXXAXGL	VL6	LXHLXXI	LI6	1	4	[1ih5, 1j4n, 1fqy, 1h6i]
VXXAXGL	VL6	LXXLISI	LI6	1	4	[2o9e, 2abm, 2o9f, 2o9g, 3llq, 1rc2, 3nk5]
VVGTFXL	VL6	LXIAXXI	LI6	0	1	[3ne2]
VALGHLL	VL6	LXXGLXI	LI6	4	1	[1ih5, 1j4n, 1fqy, 1h6i]
VGFSLTL	VL6	LQXVLCI	LI6	4	3	[2b6o, 2b6p, 3m9i, 2c32, 1ymg, 3j41, 1sor]
VAXAIYL	VL6	LXIXLXI	LI6	1	4	[1fx8, 1ldi, 1ldf, 1lda]
VVGXIIL	VL6	LXVFFXI	LI6	4	1	[3c02]
VLSAGFL	VL6	LXXLISI	LI6	3	4	[2o9e, 2abm, 2o9f, 2o9g, 1rc2, 3nk5]
VAXAIYL	VL6	LGTGLXI	LI6	1	0	[1fx8, 1ldi, 1ldf, 1lda]
VXXAXGL	VL6	LTLXXLI	LI6	1	4	[2o9d, 2o9e, 2abm, 3llq, 1rc2, 3nk5]
VXXAXGL	VL6	LXXXIXI	LI6	1	0	[1ih5, 1j4n, 1fqy, 1h6i]
VYFFAQL	VL6	TFVLMXL	TL6	2	0	[3c02]
VAXAIYL	VL6	AVIGASM	AM6	1	4	[1fx8, 1ldi, 1ldf, 1lda]
VGTFLXL	VL6	AGAASAM	AM6	0	2	[2w1p]
VLSAGFL	VL6	PIAIGXA	PA6	3	4	[2o9d, 2o9e, 2abm, 2o9f, 2o9g, 1rc2, 3nka, 3nkc, 3nk5]
VXXAXGL	VL6	PIAIGXA	PA6	1	4	[2o9d, 2o9e, 2abm, 2o9f, 2o9g, 3llq, 1rc2, 3nka, 3nkc, 3nk5]
VVGTFXL	VL6	PYIVAQF	PF6	0	2	[3ne2]
VVGTFXL	VL6	IGTFLLM	IM6	0	3	[3ne2]
VXXAXGL	VL6	FSVAXGH	FH6	1	4	[1j4n]
VEXFLXL	VL6	FSLTLGH	FH6	3	4	[2b6o, 2b6p, 3m9i, 2c32, 1ymg, 3j41, 1sor]
VXXAXGL	VL6	FSLTLGH	FH6	1	4	[2b6o, 2b6p, 3m9i, 2c32, 1ymg, 3j41, 1sor]
VVGTFXL	VL6	QFIGAAL	QL6	0	2	[3ne2]
VALGHLL	VL6	QLXLCVL	QL6	4	3	[1ih5, 1j4n, 1fqy, 1h6i]
VGTFLXL	VL6	AAAGAAS	AS6	0	2	[2w1p]
VXXAXGL	VL6	ALAXGFS	AS6	1	4	[2b6o, 2b6p, 3m9i, 2c32, 1ymg, 3j41, 1sor]
VYFFAQL	VL6	LGTFVLM	LM6	2	0	[3c02]
VIGXAXL	VL6	LCLTVLM	LM6	4	3	[2w2e, 3zoj, 2w1p]
VVGTFXL	VL6	LLMLVXM	LM6	0	3	[3ne2]
VXXAXGL	VL6	LGHLFGM	LM6	1	4	[2b6o, 2b6p, 3m9i, 2c32, 1ymg, 1sor]
VEXFLXL	VL6	LGHLFGM	LM6	3	4	[2b6o, 2b6p, 3m9i, 2c32, 1ymg, 1sor]
VXXAXGL	VL6	WLVFGGS	WS6	1	0	[2o9d, 2o9e, 2o9f, 2o9g]
VXXAXGL	VL6	EXFGTFW	EW6	1	0	[2o9d, 2o9e, 2abm, 2o9f, 2o9g, 1rc2, 3nka, 3nkc, 3nk5]
VXXAXGL	VL6	WLVFGGC	WC6	1	0	[2abm, 3llq, 1rc2, 3nka, 3nkc, 3nk5]
VGFSLTL	VL6	LCIFATY	LY6	4	3	[2b6p, 3m9i, 1ymg]
VAXAIYL	VL6	GXXIAVI	GI6	1	4	[1fx8, 1ldi, 1ldf, 1lda]
VLSAGFL	VL6	GLAXTXI	GI6	3	4	[2o9d, 2o9e, 2abm, 2o9f, 2o9g, 1rc2, 3nka, 3nkc, 3nk5]
VVGXIIL	VL6	GILLLXI	GI6	4	3	[3c02]
VLSAGFL	VL6	GIIGXXI	GI6	3	5	[2o9d, 2o9e, 2abm, 2o9f, 2o9g, 1rc2, 3nka, 3nkc, 3nk5]
VXXAXGL	VL6	GLAXTXI	GI6	1	4	[2o9d, 2o9e, 2abm, 2o9f, 2o9g, 3llq, 1rc2, 3nka, 3nkc, 3nk5]
VXXAXGL	VL6	IAIGLAC	IC6	1	4	[2o9f, 2o9g]
VLSAGFL	VL6	IAIGLAC	IC6	3	4	[2o9f, 2o9g]
VAXAIYL	VL6	IFFGVGC	IC6	1	0	[1fx8, 1ldi, 1ldf, 1lda]
VGTFLXL	VL6	MAAAXXA	MA6	0	2	[2w2e, 3zoj, 2w1p]
VXXAXGL	VL6	SGSAVLA	SA6	1	0	[2o9e, 2o9f]
VYFFAQL	VL6	IXEFXGT	IT6	2	0	[3c02]
VAXAIYL	VL6	IXEFXGT	IT6	1	0	[1fx8, 1ldi, 1ldf, 1lda]
VALGHLL	VL6	TXQXXLC	TC6	4	3	[4nef, 1ih5, 1j4n, 4oj2, 1fqy, 1h6i]
VGFSLTL	VL6	TXQXXLC	TC6	4	3	[2b6o, 2b6p, 3m9i, 2c32, 1ymg, 3j41, 1sor]
VXXAXGL	VL6	TLIXLIS	TS6	1	4	[2o9d, 2o9e, 2abm, 2o9f, 2o9g, 3llq, 1rc2, 3nk5]
VXXAXGL	VL6	TLFVFIS	TS6	1	0	[1ih5, 1fqy, 1h6i]
VLSAGFL	VL6	TLIXLIS	TS6	3	4	[2o9d, 2o9e, 2abm, 2o9f, 2o9g, 1rc2, 3nk5]
VLSAGFL	VL6	HLISIPV	HV6	3	4	[2o9e, 2o9f]
VXXAXGL	VL6	HLISIPV	HV6	1	4	[2o9e, 2o9f]
VLSAGFL	VL6	IHLISIP	IP6	3	4	[2o9e, 2o9f]
VXXAXGL	VL6	IHLISIP	IP6	1	4	[2o9e, 2o9f]
VALGHLL	VL6	SLXFGLS	SS6	4	1	[1ih5, 1j4n, 1fqy, 1h6i]
VALGHLL	VL6	SIATLAQ	SQ6	4	1	[1ih5, 1j4n, 1fqy, 1h6i]
VXXAXGL	VL6	CTLIHLI	CI6	1	4	[2o9f, 2o9g]
VVGXIIL	VL6	WGLAVFF	WF6	4	1	[3c02]
VALGHLL	VL6	KVSLAFG	KG6	4	1	[1ih5, 1j4n, 1fqy, 1h6i]
VLSAGFL	VL6	IGGLIYR	IR6	3	5	[2o9d, 2o9e]
VLSAGFL	VL6	PIVGGXI	PI6	3	5	[2o9d, 2o9e, 2abm, 2o9f, 2o9g, 1rc2, 3nka, 3nkc, 3nk5]
VXXAXGL	VL6	LSVXLXH	LH6	1	4	[1ih5, 1fqy, 1h6i]
VLSAGFL	VL6	LAXTLXH	LH6	3	4	[2o9d, 2o9e, 2abm, 1rc2, 3nk5]
VXXAXGL	VL6	LAXTLXH	LH6	1	4	[2o9d, 2o9e, 2abm, 2o9f, 2o9g, 3llq, 1rc2, 3nk5]
VGTFLXL	VL6	MAFTQIV	MV6	0	2	[2w2e, 3zoj, 2w1p]
VVGXIIL	VL6	TGILXLV	TV6	4	3	[3c02]
VVGTFXL	VL6	TFLLXLV	TV6	0	3	[3ne2]
VLSAGFL	VL6	IXGGLIY	IY6	3	5	[2o9d, 2o9e, 2abm, 2o9f, 2o9g, 1rc2, 3nka, 3nkc, 3nk5]
VGTFLXL	VL6	TQIVAGM	TM6	0	2	[2w2e, 3zoj, 2w1p]
VXXAXGL	VL6	PLAIGXS	PS6	1	4	[1ih5, 1j4n, 1fqy, 1h6i]
VALGHLL	VL6	DNVKVSL	DL6	4	1	[1ih5]
VALGHLL	VL6	NVKVSLA	NA6	4	1	[1ih5]
VXXAXGL	VL6	GHLLAID	GD6	1	4	[1ih5]
AXGXXXA	AA6	FGLXIAT	FT6	4	1	[3gd8, 1ih5, 1j4n, 1fqy, 2d57, 1h6i, 2zz9, 3iyz]
AIXYXXA	AA6	FAEFXAT	FT6	2	0	[3m9i]
AXGHLXA	AA6	FGLXIAT	FT6	4	1	[1ih5, 1j4n, 1fqy, 1h6i]
AXXXAXA	AA6	LAXGFXL	LL6	1	4	[2b6o, 2b6p, 3m9i, 2c32, 1ymg, 3j41, 1sor]
AXXYXIA	AA6	LVVXLVL	LL6	2	3	[2o9e, 2o9f]
AXAXXXA	AA6	LAXGFXL	LL6	1	4	[2b6o, 2b6p, 3m9i, 2c32, 1ymg, 3j41, 1sor]
AIVXAFA	AA6	LXGLXLA	LA6	5	3	[1fx8, 1ldi, 1ldf, 1lda]
AXGHLXA	AA6	LXLXVLA	LA6	4	3	[1ih5, 1j4n, 1fqy, 1h6i]
AXGXXXA	AA6	LXIXTLA	LA6	4	1	[1ih5, 1j4n, 1fqy, 1h6i]
AXGXXXA	AA6	LXLXVLA	LA6	4	3	[1ih5, 1j4n, 1fqy, 1h6i]
AXGHLXA	AA6	LXIXTLA	LA6	4	1	[1ih5, 1j4n, 1fqy, 1h6i]
AXXYXIA	AA6	ALVVXLV	AV6	2	3	[2o9e, 2o9f]
AXGXXXA	AA6	ATLXQSV	AV6	4	1	[1j4n, 1fqy, 1h6i]
AXGHLXA	AA6	ATLXQSV	AV6	4	1	[1j4n, 1fqy, 1h6i]
AXXYXIA	AA6	GSGSAVL	GL6	2	0	[2o9e, 2o9f]
AXGXXXA	AA6	GLXIXTL	GL6	4	1	[1ih5, 1j4n, 1fqy, 1h6i]
AXGHLXA	AA6	GLXIXTL	GL6	4	1	[1ih5, 1j4n, 1fqy, 1h6i]
AXGHLXA	AA6	GTLQLVL	GL6	4	3	[1ih5, 1j4n, 1fqy, 1h6i]
AXGXXXA	AA6	GTLQLVL	GL6	4	3	[1ih5, 1j4n, 1fqy, 1h6i]
AXGXXXA	AA6	TLXQXVG	TG6	4	1	[1fqy, 1h6i]
AXXYXIA	AA6	TFWLVFG	TG6	2	0	[2o9e, 2o9f]
AXXXAXA	AA6	TLGHLXG	TG6	1	4	[2b6o, 2b6p, 3m9i, 2c32, 1ymg, 3j41, 1sor]
AXAXXXA	AA6	TLGHLXG	TG6	1	4	[2b6o, 2b6p, 3m9i, 3d9s, 2c32, 1ymg, 3j41, 1sor]
AXGXXXA	AA6	GPIXGAV	GV6	4	5	[3gd8, 2d57, 2zz9, 3iyz]
AXGHLXA	AA6	GPIXGAV	GV6	4	5	[3gd8, 2d57, 2zz9, 3iyz]
AXXYXIA	AA6	GGSGXAV	GV6	2	0	[2o9e, 2o9f]
AIAXFIA	AA6	LXAICXV	LV6	0	2	[3cn6, 4jc6, 1z98, 4ia4, 3cll, 2b5f, 3cn5]
AXGHLXA	AA6	LXLVLCV	LV6	4	3	[1ih5, 1j4n, 1fqy, 1h6i]
AXXXXXA	AA6	LXIGXXV	LV6	4	1	[1ih5, 1fqy, 1h6i]
AXAXXXA	AA6	LAXXXXV	LV6	1	0	[3d9s]
AXGXXXA	AA6	LXLVLCV	LV6	4	3	[1ih5, 1j4n, 1fqy, 1h6i]
AXAXXXA	AA6	LXXGXXV	LV6	1	4	[3d9s]
AXXXXXA	AA6	LAXXXXV	LV6	4	0	[1ih5, 1fqy, 1h6i]
AXAFCAA	AA6	LLXFFXV	LV6	2	0	[1fx8, 1ldi, 1ldf, 1lda]
AXXXXXA	AA6	LXIGXXV	LV6	4	4	[1j4n]
AXXXXXA	AA6	LXIGLXV	LV6	1	4	[3ne2]
AXXXXXA	AA6	VIGLTVG	VG6	1	4	[3ne2]
AIVXAFA	AA6	ITAILXG	IG6	5	3	[1fx8, 1ldi, 1ldf, 1lda]
AXXXXXA	AA6	IGLTVXG	IG6	1	4	[3ne2]
ALXYXXA	AA6	AAXAEXI	AI6	2	0	[2b5f]
AIAXFIA	AA6	AQCXGAI	AI6	0	2	[3cn6, 4jc6, 1z98, 4ia4, 3cll, 2b5f, 3cn5]
AIVXAFA	AA6	AILXGLI	AI6	5	3	[1fx8, 1ldi, 1ldf, 1lda]
AXXYXIA	AA6	VFXGXGS	VS6	2	0	[2o9e, 2o9f]
AXAXXXA	AA6	VFXGXGS	VS6	1	0	[3d9s]
AXXXXXA	AA6	VFISXGS	VS6	4	0	[1ih5, 1fqy, 1h6i]
AXXYXIA	AA6	VVELVLS	VS6	2	3	[2o9e, 2o9f]
AXAXXXA	AA6	LTLGHLF	LF6	1	4	[2b6o, 2b6p, 3m9i, 2c32, 1ymg, 3j41, 1sor]
AAXAAXA	AA6	LFLWSAF	LF6	2	0	[2w1p]
AXXXAXA	AA6	LTLGHLF	LF6	1	4	[2b6o, 2b6p, 3m9i, 2c32, 1ymg, 3j41, 1sor]
AXGXXXA	AA6	LCVLATT	LT6	4	3	[1j4n]
AXXXXXA	AA6	FXXIXIG	FG6	4	0	[1ih5, 1j4n, 1fqy, 1h6i]
AQFIXAA	AA6	FXLVFXG	FG6	2	0	[3ne2]
AXXYXIA	AA6	FXLVFXG	FG6	2	0	[2o9e, 2o9f]
AXAXXXA	AA6	FVFXGLG	FG6	1	0	[3d9s]
AQFIXAA	AA6	FTAEVVG	FG6	2	0	[3ne2]
AXXYXIA	AA6	VXAXFXA	VA6	2	0	[1j4n, 1fqy, 1h6i]
AIVXAFA	AA6	VXXVIXA	VA6	5	3	[1fx8, 1ldi, 1ldf, 1lda]
AXGHLXA	AA6	VGPXIGA	VA6	4	5	[3gd8, 2d57, 2zz9, 3iyz]
AXAXXXA	AA6	VFFGXGA	VA6	1	0	[2b6o, 2b6p, 3m9i, 2c32, 1ymg, 3j41, 1sor]
AXXXAXA	AA6	VFFGXGA	VA6	1	0	[2b6o, 2b6p, 3m9i, 2c32, 1ymg, 3j41, 1sor]
AQFIXAA	AA6	VFFGXGA	VA6	2	0	[3ne2]
AXGXXXA	AA6	VGPXIGA	VA6	4	5	[3gd8, 2d57, 2zz9, 3iyz]
AXXXXXA	AA6	VFFGXGA	VA6	1	0	[3ne2]
AXXYXIA	AA6	VEXVXXA	VA6	2	3	[2o9e, 2o9f]
AXGXXXA	AA6	YWVGPXI	YI6	4	5	[3gd8, 2d57, 2zz9, 3iyz]
AXGHLXA	AA6	YWVGPXI	YI6	4	5	[3gd8, 2d57, 2zz9, 3iyz]
AXAXXXA	AA6	VTLGXLV	VV6	1	4	[3d9s]
AQFIXAA	AA6	VGTFILV	VV6	2	0	[3ne2]
AXGHLXA	AA6	WXXWXXP	WP6	4	5	[3gd8, 2d57, 2zz9, 3iyz]
AXGXXXA	AA6	WXXWXXP	WP6	4	5	[3gd8, 2d57, 2zz9, 3iyz]
AXXXXXA	AA6	IGXSXXL	IL6	4	4	[1ih5, 1j4n, 1fqy, 1h6i]
AIVXAFA	AA6	ILXGLXL	IL6	5	3	[1fx8, 1ldi, 1ldf, 1lda]
AXAXXXA	AA6	IGXSXXL	IL6	1	4	[3d9s]
AXGHLXA	AA6	IIXTLQL	IL6	4	3	[1ih5, 1j4n, 1fqy, 1h6i]
AXAXXXA	AA6	IFVXFGL	IL6	1	0	[3d9s]
AXGHLXA	AA6	IATLAQS	IS6	4	1	[1j4n, 1fqy, 1h6i]
AXXXXXA	AA6	ILFIFIS	IS6	4	0	[1j4n]
AXXXXXA	AA6	IFISIGS	IS6	4	0	[1j4n]
AXGXXXA	AA6	IATLAQS	IS6	4	1	[1j4n, 1fqy, 1h6i]
AXGHLXA	AA6	WXXPXIG	WG6	4	5	[3gd8, 2d57, 2zz9, 3iyz]
AXGXXXA	AA6	WXXPXIG	WG6	4	5	[3gd8, 2d57, 2zz9, 3iyz]
AXXXAXA	AA6	GFSXTLG	GG6	1	4	[2b6o, 2b6p, 3m9i, 2c32, 1ymg, 3j41, 1sor]
AXAXXXA	AA6	GFSXTLG	GG6	1	4	[2b6o, 2b6p, 3m9i, 2c32, 1ymg, 3j41, 1sor]
AXAXXXA	AA6	GXXXXXG	GG6	1	4	[3d9s]
AIAXFIA	AA6	GAIXGVG	GG6	0	2	[3cn6, 4jc6, 1z98, 4ia4, 3cll, 2b5f, 3cn5]
AXAFCAA	AA6	GLLIFFG	GG6	2	0	[1fx8, 1ldi, 1ldf, 1lda]
AXXXXXA	AA6	GXXVXXG	GG6	4	4	[1ih5, 1j4n, 1fqy, 1h6i]
AXXXXXA	AA6	GIITTXG	GG6	1	4	[3ne2]
AXAXXXA	AA6	PALXIGL	PL6	1	4	[3d9s]
AXAXXXA	AA6	SXXXGHL	SL6	1	4	[3d9s]
AXXYXIA	AA6	SALVVEL	SL6	2	3	[2o9e, 2o9f]
AXXXXXA	AA6	SXXXGHL	SL6	4	4	[1ih5, 1j4n, 1fqy, 1h6i]
AXAXXXA	AA6	SXTLGHL	SL6	1	4	[2b6o, 2b6p, 3m9i, 2c32, 1ymg, 3j41, 1sor]
AXXXAXA	AA6	SXTLGHL	SL6	1	4	[2b6o, 2b6p, 3m9i, 2c32, 1ymg, 3j41, 1sor]
AIAXFIA	AA6	YXXAQXL	YL6	0	2	[3cn6, 4jc6, 1z98, 4ia4, 3cll, 2b5f, 3cn5]
AXAFCAA	AA6	GXGLLIF	GF6	2	0	[1fx8, 1ldi, 1ldf, 1lda]
AQFIXAA	AA6	GTFXLVF	GF6	2	0	[3ne2]
AFTQIVA	AA6	GXFXGXF	GF6	2	0	[2w2e, 3zoj, 2w1p]
AXXXXXA	AA6	GPLAIGF	GF6	4	4	[1j4n]
AIAXFIA	AA6	LVYXIAQ	LQ6	0	2	[3cn6, 4jc6, 1z98, 4ia4, 3cll, 2b5f, 3cn5]
AXXXXXA	AA6	VXXIITT	VT6	1	4	[3ne2]
AXXYXIA	AA6	VAEFLAT	VT6	2	0	[1fqy, 1h6i]
AXGHLXA	AA6	VLCVLAT	VT6	4	3	[1ih5, 1j4n, 1fqy, 1h6i]
AXGXXXA	AA6	VLCVLAT	VT6	4	3	[1ih5, 1j4n, 1fqy, 1h6i]
AXAFCAA	AA6	AEFLGXG	AG6	2	0	[1fx8, 1ldi, 1ldf, 1lda]
AXXXXXA	AA6	TXLFVFI	TI6	4	0	[1ih5, 1fqy, 1h6i]
AXXYXIA	AA6	LXFXGXG	LG6	2	0	[2o9e, 2o9f]
AXXXXXA	AA6	LXFFGXG	LG6	1	0	[3ne2]
AQFIXAA	AA6	LXFFGXG	LG6	2	0	[3ne2]
AXAFCAA	AA6	LXFFGXG	LG6	2	0	[1fx8, 1ldi, 1ldf, 1lda]
AXAXXXA	AA6	LXFVFFG	LG6	1	0	[3d9s]
AIVXAFA	AA6	GLILALT	GT6	5	3	[1fx8, 1ldi]
AXXXXXA	AA6	GLXIGLT	GT6	1	4	[3ne2]
AIAXFIA	AA6	IAQXXGA	IA6	0	2	[3cn6, 4jc6, 1z98, 4ia4, 3cll, 2b5f, 3cn5]
AIXYXXA	AA6	IXAEFFA	IA6	2	0	[3m9i, 2b6p, 1ymg]
AXGXXXA	AA6	IXXXXLV	IV6	4	3	[1ih5, 1j4n, 1fqy, 1h6i]
AXGHLXA	AA6	IXXXXLV	IV6	4	3	[1ih5, 1j4n, 1fqy, 1h6i]
AQFIXAA	AA6	TAEVVGT	TT6	2	0	[3ne2]
AXXXXXA	AA6	TVXGIIT	TT6	1	4	[3ne2]
AIXYXXA	AA6	AXFXAXL	AL6	2	0	[2b6p, 1ymg]
AIAXFIA	AA6	AIXGXGL	AL6	0	2	[3cn6, 4jc6, 1z98, 4ia4, 3cll, 2b5f, 3cn5]
AXXXXXA	AA6	AXLXIXL	AL6	4	4	[1ih5, 1fqy, 1h6i]
AIXYXXA	AA6	AEFXXXL	AL6	2	0	[3m9i]
AXAXXXA	AA6	VALAXGF	VF6	1	4	[2b6o, 2b6p, 3m9i, 2c32, 1ymg, 3j41, 1sor]
AXGHLXA	AA6	VKVXLXF	VF6	4	1	[1ih5, 1j4n, 1fqy, 1h6i]
AXXXAXA	AA6	VALAXGF	VF6	1	4	[2b6o, 2b6p, 3m9i, 2c32, 1ymg, 3j41, 1sor]
AIAXFIA	AA6	VYMIAQC	VC6	0	2	[3cn6, 4jc6, 1z98, 4ia4, 3cll, 2b5f, 3cn5]
AQFIXAA	AA6	AEVVGTF	AF6	2	0	[3ne2]
AXXXXXA	AA6	AXXXFXF	AF6	4	0	[1ih5, 1fqy, 1h6i]
AIXYXXA	AA6	AIXAEXF	AF6	2	0	[3m9i, 2b6p, 1ymg]
AXXXXXA	AA6	AMILFXF	AF6	4	0	[1j4n]
AXAXXXA	AA6	AXXXFXF	AF6	1	0	[3d9s]
AIAXFIA	AA6	QCLGAXC	QC6	0	2	[3cn6, 4jc6, 1z98, 4ia4, 3cll, 2b5f, 3cn5]
AFTQIVA	AA6	MSGEXVG	MG6	2	0	[2w2e, 2w1p]
AIAXFIA	AA6	MXAQXLG	MG6	0	2	[3cn6, 4jc6, 1z98, 4ia4, 3cll, 2b5f, 3cn5]
AXAFCAA	AA6	CIAEFXG	CG6	2	0	[1fx8, 1ldi, 1ldf, 1lda]
AIAXFIA	AA6	CLGAIXG	CG6	0	2	[3cn6, 4jc6, 1z98, 4ia4, 3cll, 2b5f, 3cn5]
AXXXXXA	AA6	MILFIFI	MI6	4	0	[1j4n]
AIVXAFA	AA6	VITAILM	VM6	5	3	[1fx8, 1ldi, 1ldf, 1lda]
AXXYXIA	AA6	VAEFLXM	VM6	2	0	[1j4n]
AAXAAXA	AA6	FLWSAFV	FV6	2	0	[2w1p]
ALXYXXA	AA6	RAAIAEF	RF6	2	0	[2b5f]
AXXYXIA	AA6	RAXXAEF	RF6	2	0	[1j4n, 1fqy]
AIXYXXA	AA6	RAXXAEF	RF6	2	0	[3m9i]
AIXYXXA	AA6	RAIXAEF	RF6	2	0	[2b6p, 1ymg]
AXXXXXA	AA6	FAIGMAF	FF6	1	1	[3ne2]
AXXYXIA	AA6	FXATXXF	FF6	2	0	[1fqy, 1h6i]
AAXAAXA	AA6	FVGTXLF	FF6	2	0	[2w1p]
AXAXXXA	AA6	FXAXXXF	FF6	1	0	[3d9s]
AFTQIVA	AA6	FVGTXLF	FF6	2	0	[2w2e, 3zoj, 2w1p]
AXAFCAA	AA6	EFXXTXL	EL6	2	0	[1fx8, 1ldi, 1ldf, 1lda]
AAXAAXA	AA6	EXXGTXL	EL6	2	0	[2w1p]
AFTQIVA	AA6	EXXGTXL	EL6	2	0	[2w2e, 3zoj, 2w1p]
AXXYXIA	AA6	EFXATXL	EL6	2	0	[1fqy, 1h6i]
AXAXXXA	AA6	SXALXIG	SG6	1	4	[3d9s]
AXXYXIA	AA6	FGGXGSA	FA6	2	0	[2o9e, 2o9f]
AAXAAXA	AA6	FLFLXSA	FA6	2	0	[2w1p]
AXXXXXA	AA6	FIXIGSA	FA6	4	0	[1ih5, 1j4n, 1fqy, 1h6i]
AFTQIVA	AA6	FLFLXSA	FA6	2	0	[2w2e, 3zoj, 2w1p]
AIXYXXA	AA6	CAEFFAS	CS6	2	0	[2b6p, 1ymg]
AIXYXXA	AA6	FFAXLFY	FY6	2	0	[3m9i, 2b6p, 1ymg]
AIXYXXA	AA6	EFFAXLF	EF6	2	0	[3m9i, 2b6p, 1ymg]
AXXXAXA	AA6	YVFFGLG	YG6	1	0	[2b6o, 2b6p, 3m9i, 2c32, 1ymg, 3j41, 1sor]
AXAXXXA	AA6	YVFFGLG	YG6	1	0	[2b6o, 2b6p, 3m9i, 2c32, 1ymg, 3j41, 1sor]
AXXXAXA	AA6	FFGLGAS	FS6	1	0	[2b6o, 2b6p, 3m9i]
AXAXXXA	AA6	FFGLGAS	FS6	1	0	[2b6o, 2b6p, 3m9i]
AXXXAXA	AA6	FYVFFGL	FL6	1	0	[2b6o, 2b6p, 3m9i, 2c32, 1ymg, 3j41, 1sor]
AXAXXXA	AA6	FYVFFGL	FL6	1	0	[2b6o, 2b6p, 3m9i, 2c32, 1ymg, 3j41, 1sor]
AXAFCAA	AA6	FXGTGLL	FL6	2	0	[1fx8, 1ldi, 1ldf, 1lda]
AXAFCAA	AA6	TGLLXFF	TF6	2	0	[1fx8, 1ldi, 1ldf, 1lda]
AQFIXAA	AA6	TFIXXFF	TF6	2	0	[3ne2]
AXAXXXA	AA6	TLXXVFF	TF6	1	0	[3d9s]
AIVXAFA	AA6	AVEMVIT	AT6	5	3	[1fx8, 1ldi, 1ldf, 1lda]
AXAXXXA	AA6	AVGFXLT	AT6	1	4	[2b6o, 2b6p, 3m9i, 2c32, 1ymg, 3j41, 1sor]
AXXYXIA	AA6	AEFLAXT	AT6	2	0	[1fqy, 1h6i]
AXXXAXA	AA6	AVGFXLT	AT6	1	4	[2b6o, 2b6p, 3m9i, 2c32, 1ymg, 3j41, 1sor]
AIVXAFA	AA6	FAVEMVI	FI6	5	3	[1fx8, 1ldi, 1lda]
AIVXAFA	AA6	MVITAIL	ML6	5	3	[1fx8, 1ldi, 1ldf, 1lda]
AIVXAFA	AA6	MGLILAL	ML6	5	3	[1fx8, 1ldi, 1ldf, 1lda]
AIVXAFA	AA6	TAILMXL	TL6	5	3	[1fx8, 1ldi, 1ldf, 1lda]
AIVXAFA	AA6	EMVITAI	EI6	5	3	[1fx8, 1ldi, 1ldf, 1lda]
AQFIXAA	AA6	EVVGTXI	EI6	2	0	[3ne2]
AXAFCAA	AA6	LGTGLXI	LI6	2	0	[1fx8, 1ldi, 1ldf, 1lda]
AXXXXXA	AA6	LXHLXXI	LI6	4	4	[1ih5, 1j4n, 1fqy, 1h6i]
AAXAAXA	AA6	LWSAXVI	LI6	2	0	[2w1p]
AXAXXXA	AA6	LXHLXXI	LI6	1	4	[3d9s]
AXGHLXA	AA6	LXXGLXI	LI6	4	1	[1ih5, 1j4n, 1fqy, 1h6i]
AXGXXXA	AA6	LXXGLXI	LI6	4	1	[1ih5, 1j4n, 1fqy, 1h6i]
AXXXXXA	AA6	LXXXIXI	LI6	4	0	[1ih5, 1j4n, 1fqy, 1h6i]
AXXXXXA	AA6	LXVXGII	LI6	1	4	[3ne2]
AXGHLXA	AA6	IYXXGXI	II6	4	5	[3gd8, 2d57, 2zz9, 3iyz]
AXGXXXA	AA6	IYXXGXI	II6	4	5	[3gd8, 2d57, 2zz9, 3iyz]
AXAXXXA	AA6	FSLTLGH	FH6	1	4	[2b6o, 2b6p, 3m9i, 2c32, 1ymg, 3j41, 1sor]
AXXXAXA	AA6	FSLTLGH	FH6	1	4	[2b6o, 2b6p, 3m9i, 2c32, 1ymg, 3j41, 1sor]
AXXXXXA	AA6	FSVAXGH	FH6	4	4	[1j4n]
AXGHLXA	AA6	QLXLCVL	QL6	4	3	[1ih5, 1j4n, 1fqy, 1h6i]
AXGXXXA	AA6	QLXLCVL	QL6	4	3	[1ih5, 1j4n, 1fqy, 1h6i]
AXAXXXA	AA6	ALAXGFS	AS6	1	4	[2b6o, 2b6p, 3m9i, 2c32, 1ymg, 3j41, 1sor]
AXXXAXA	AA6	ALAXGFS	AS6	1	4	[2b6o, 2b6p, 3m9i, 2c32, 1ymg, 3j41, 1sor]
AXAXXXA	AA6	ALXXGXS	AS6	1	4	[3d9s]
AXAXXXA	AA6	LGHLFGM	LM6	1	4	[2b6o, 2b6p, 3m9i, 2c32, 1ymg, 1sor]
AIAXFIA	AA6	LRALVXM	LM6	0	2	[2b5f]
AXXXAXA	AA6	LGHLFGM	LM6	1	4	[2b6o, 2b6p, 3m9i, 2c32, 1ymg, 1sor]
AXXYXIA	AA6	WLVFGGS	WS6	2	0	[2o9e, 2o9f]
AXAFCAA	AA6	IFFGVGC	IC6	2	0	[1fx8, 1ldi, 1ldf, 1lda]
AXXYXIA	AA6	SGSAVLA	SA6	2	0	[2o9e, 2o9f]
AIAXFIA	AA6	RALVYMI	RI6	0	2	[2b5f]
ALXYXXA	AA6	IXEFIXT	IT6	2	0	[4jc6, 1z98, 3cn6, 4ia4, 3cll, 2b5f, 3cn5]
AXAFCAA	AA6	IXEFXGT	IT6	2	0	[1fx8, 1ldi, 1ldf, 1lda]
AQFIXAA	AA6	ILVFFGP	IP6	2	0	[3ne2]
AXXXXXA	AA6	ILVFFGP	IP6	1	0	[3ne2]
AXGXXXA	AA6	TXQXXLC	TC6	4	3	[1ih5, 1j4n, 1fqy, 1h6i]
AXGHLXA	AA6	TXQXXLC	TC6	4	3	[1ih5, 1j4n, 1fqy, 1h6i]
AXXXXXA	AA6	TLFVFIS	TS6	4	0	[1ih5, 1fqy, 1h6i]
AAXAAXA	AA6	TFLFLWS	TS6	2	0	[2w1p]
AFTQIVA	AA6	TFLFLWS	TS6	2	0	[2w2e, 3zoj, 2w1p]
AAXAAXA	AA6	WSAFVIA	WA6	2	0	[2w1p]
AFTQIVA	AA6	GTFLFLW	GW6	2	0	[2w2e, 3zoj, 2w1p]
AAXAAXA	AA6	GTFLFLW	GW6	2	0	[2w1p]
AXAXXXA	AA6	SIGLSVT	ST6	1	4	[3d9s]
AFTQIVA	AA6	SGEFVGT	ST6	2	0	[2w2e, 3zoj, 2w1p]
AXGXXXA	AA6	SIATLAQ	SQ6	4	1	[1ih5, 1j4n, 1fqy, 1h6i]
AXGHLXA	AA6	SIATLAQ	SQ6	4	1	[1ih5, 1j4n, 1fqy, 1h6i]
AXAXXXA	AA6	LSVXLXH	LH6	1	4	[3d9s]
AXXXXXA	AA6	LSVXLXH	LH6	4	4	[1ih5, 1fqy, 1h6i]
AXGXXXA	AA6	SLXFGLS	SS6	4	1	[1ih5, 1j4n, 1fqy, 1h6i]
AXGHLXA	AA6	SLXFGLS	SS6	4	1	[1ih5, 1j4n, 1fqy, 1h6i]
AXGXXXA	AA6	KVSLAFG	KG6	4	1	[1j4n]
AXGHLXA	AA6	KVSLAFG	KG6	4	1	[1ih5, 1j4n, 1fqy, 1h6i]
AXGXXXA	AA6	HWIXWVG	HG6	4	5	[3iyz]
AXGHLXA	AA6	HWIXWVG	HG6	4	5	[3iyz]
AXXYXIA	AA6	LSALVVE	LE6	2	3	[2o9e, 2o9f]
AXGHLXA	AA6	DNVKVSL	DL6	4	1	[1ih5]
AXXXXXA	AA6	PLAIGXS	PS6	4	4	[1ih5, 1j4n, 1fqy, 1h6i]
AXGHLXA	AA6	NVKVSLA	NA6	4	1	[1ih5]
AXXXXXA	AA6	GHLLAID	GD6	4	4	[1ih5]
LXXTXXL	LL6	AIGTLXQ	AQ6	3	1	[3d9s]
LAXGFXL	LL6	ALATLXQ	AQ6	4	1	[2b6o, 2b6p, 3m9i, 2c32, 1ymg, 3j41, 1sor]
LXXTXXL	LL6	FGLXIAT	FT6	3	1	[3gd8, 2d57, 2zz9, 3iyz]
LXXTXXL	LL6	FGLXIGT	FT6	3	1	[3d9s]
LAXGFXL	LL6	FGXALAT	FT6	4	1	[2b6o, 2b6p, 3m9i, 2c32, 1ymg, 3j41, 1sor]
LXLGWGL	LL6	FLGEGAT	FT6	1	0	[3c02]
LAXGFXL	LL6	ATLXQAV	AV6	4	1	[2b6o, 2b6p, 3m9i, 2c32, 1ymg, 3j41, 1sor]
LXXTGXL	LL6	APCVGSV	AV6	3	5	[3c02]
LIYRTLL	LL6	LLVIXGA	LA6	5	3	[2o9d, 2o9e]
LAXGFXL	LL6	LATLVQA	LA6	4	1	[2b6o, 2b6p, 3m9i, 2c32, 1ymg, 3j41, 1sor]
LXXTXXL	LL6	LAIXTLA	LA6	3	1	[3d9s]
LXXTXXL	LL6	TXXQAXG	TG6	3	1	[3d9s]
LXXTXXL	LL6	TXVQCFG	TG6	3	1	[3gd8, 2d57, 2zz9]
LTXQXXL	LL6	TLGHLXG	TG6	3	4	[2b6o, 2b6p, 3m9i, 2c32, 1ymg, 3j41, 1sor]
LAXXLAL	LL6	TLGHLXG	TG6	1	4	[2b6o, 2b6p, 3m9i, 2c32, 1ymg, 3j41, 1sor]
LAXGFXL	LL6	TXXQAXG	TG6	4	1	[2b6o, 2b6p, 3m9i, 2c32, 1ymg, 3j41, 1sor]
LXXTXXL	LL6	TLGHLXG	TG6	3	4	[3d9s]
LXXTXXL	LL6	GPIXGAV	GV6	3	5	[3d9s]
LTXQXXL	LL6	GAXXGSL	GL6	3	5	[2b6o, 2b6p, 3m9i, 2c32, 1ymg, 3j41, 1sor]
LVVXLVL	LL6	GGXIGXL	GL6	3	5	[2o9e, 2abm, 2o9f, 2o9g, 1rc2, 3nka, 3nkc, 3nk5]
LSAGFXL	LL6	GGXIGXL	GL6	3	5	[2o9d, 2o9e, 2abm, 2o9f, 2o9g, 1rc2, 3nka, 3nkc, 3nk5]
LXXTXXL	LL6	GLXIXXL	GL6	3	1	[3d9s]
LVVXLVL	LL6	VVPIXGG	VG6	3	5	[2o9e, 2abm, 2o9f, 2o9g, 1rc2, 3nka, 3nkc, 3nk5]
LTXQXXL	LL6	VIGAGLG	VG6	3	5	[2b6o, 2b6p, 3m9i, 2c32, 1ymg, 3j41, 1sor]
LSAGFXL	LL6	VVPIXGG	VG6	3	5	[2o9d, 2o9e, 2abm, 2o9f, 2o9g, 1rc2, 3nka, 3nkc, 3nk5]
LVVXLVL	LL6	LXFFXVV	LV6	3	5	[2o9e, 2o9f]
LXXTXXL	LL6	LXXGXXV	LV6	3	4	[3d9s]
LXXTXXL	LL6	LSIATXV	LV6	3	1	[3gd8, 2d57, 2zz9, 3iyz]
LSSVVGL	LL6	LXXVILV	LV6	4	3	[3c02]
LAXGFXL	LL6	LALAXXV	LV6	4	1	[2b6o, 2b6p, 3m9i, 2c32, 1ymg, 3j41, 1sor]
LSSVVGL	LL6	LXXGXXV	LV6	4	1	[3c02]
LVVXLVL	LL6	QLWFFWV	QV6	3	5	[2o9e, 2o9f]
LSAGFXL	LL6	IXGXIIG	IG6	3	5	[2o9d, 2o9e, 2abm, 2o9f, 2o9g, 1rc2, 3nka, 3nkc, 3nk5]
LVVXLVL	LL6	IXGXIIG	IG6	3	5	[2o9e, 2abm, 2o9f, 2o9g, 1rc2, 3nka, 3nkc, 3nk5]
LVVXLVL	LL6	AAXLYLI	AI6	3	2	[2o9e, 2o9f]
LIYRTLL	LL6	AXXLXVI	AI6	5	3	[2o9d, 2o9e]
LXLGWGL	LL6	LCIGITF	LF6	1	4	[3c02]
LXXTGXL	LL6	LCIGITF	LF6	3	4	[3c02]
LAXXLAL	LL6	LTLGHLF	LF6	1	4	[2b6o, 2b6p, 3m9i, 2c32, 1ymg, 3j41, 1sor]
LIYRTLL	LL6	LVLSAGF	LF6	5	3	[2o9d, 2o9e]
LTXQXXL	LL6	LTLGHLF	LF6	3	4	[2b6o, 2b6p, 3m9i, 2c32, 1ymg, 3j41, 1sor]
LIYRTLL	LL6	SAGFLLV	SV6	5	3	[2o9d, 2o9e]
LIYRTLL	LL6	GFLLVIH	GH6	5	3	[2o9d, 2o9e]
LXXTGXL	LL6	VAPCVGS	VS6	3	5	[3c02]
LSAGFXL	LL6	LIXIPVT	LT6	3	4	[2o9e, 2o9f]
LIYRTLL	LL6	LVIHGAT	LT6	5	3	[2o9d, 2o9e]
LVVXLVL	LL6	LIXIPVT	LT6	3	4	[2o9e, 2o9f]
LSAGFXL	LL6	FAXIXIG	FG6	3	4	[2o9e]
LIYRTLL	LL6	FLXVIXG	FG6	5	3	[2o9d, 2o9e]
LXXTXXL	LL6	VGXXXXA	VA6	3	5	[3d9s]
LTXQXXL	LL6	VGPXIGA	VA6	3	5	[2b6o, 2b6p, 3m9i, 2c32, 1ymg, 3j41, 1sor]
LAXXLAL	LL6	VFFGXGA	VA6	1	0	[2b6o, 2b6p, 3m9i, 2c32, 1ymg, 3j41, 1sor]
LTXQXXL	LL6	YWVGPXI	YI6	3	5	[2b6o, 2b6p, 3m9i, 2c32, 1ymg, 3j41, 1sor]
LXXTGXL	LL6	WVPLVAP	WP6	3	5	[3c02]
LXXTXXL	LL6	WXXWXXP	WP6	3	5	[3d9s]
LVVXLVL	LL6	IVAXXXL	IL6	3	2	[2o9e, 2abm, 2o9f, 2o9g, 1rc2, 3nka, 3nkc, 3nk5]
LSSVVGL	LL6	ILXLVIL	IL6	4	3	[3c02]
LXXTXXL	LL6	IGXSXXL	IL6	3	4	[3d9s]
LXXTXXL	LL6	VTLGXLV	VV6	3	4	[3d9s]
LTXQXXL	LL6	VYWVGPV	VV6	3	5	[2b6o, 2b6p, 3m9i, 2c32, 1ymg, 3j41, 1sor]
LSSVVGL	LL6	VXFGXLV	VV6	4	1	[3c02]
LTXQXXL	LL6	IGAXLGS	IS6	3	5	[2b6o, 2b6p, 3m9i, 2c32, 1ymg, 3j41, 1sor]
LXXTXXL	LL6	WXXPXXG	WG6	3	5	[3d9s]
LSAGFXL	LL6	WXXPXXG	WG6	3	5	[2o9d, 2o9e, 2abm, 2o9f, 2o9g, 1rc2, 3nka, 3nkc, 3nk5]
LVVXLVL	LL6	WXXPXXG	WG6	3	5	[2o9e, 2abm, 2o9f, 2o9g, 1rc2, 3nka, 3nkc, 3nk5]
LTXQXXL	LL6	WXXPXIG	WG6	3	5	[2b6o, 2b6p, 3m9i, 2c32, 1ymg, 3j41, 1sor]
LAXXLAL	LL6	GFSXTLG	GG6	1	4	[2b6o, 2b6p, 3m9i, 2c32, 1ymg, 3j41, 1sor]
LTXQXXL	LL6	GFSXTLG	GG6	3	4	[2b6o, 2b6p, 3m9i, 2c32, 1ymg, 3j41, 1sor]
LSSVVGL	LL6	GLXVFFG	GG6	4	1	[3c02]
LTXQXXL	LL6	GPVIGAG	GG6	3	5	[2b6o, 2b6p, 3m9i, 2c32, 1ymg, 3j41, 1sor]
LXXTXXL	LL6	GXXXXXG	GG6	3	4	[3d9s]
LTXQXXL	LL6	GLGSLLY	GY6	3	5	[2b6o, 2b6p, 3m9i, 2c32, 1ymg, 3j41, 1sor]
LTXQXXL	LL6	LGSLXYD	LD6	3	5	[2b6p, 3m9i, 1ymg]
LXXTXXL	LL6	PXVGXXL	PL6	3	5	[3d9s]
LXXTXXL	LL6	SXXXGHL	SL6	3	4	[3d9s]
LAXXLAL	LL6	SXTLGHL	SL6	1	4	[2b6o, 2b6p, 3m9i, 2c32, 1ymg, 3j41, 1sor]
LTXQXXL	LL6	SXTLGHL	SL6	3	4	[2b6o, 2b6p, 3m9i, 2c32, 1ymg, 3j41, 1sor]
LTXQXXL	LL6	SLLYDFL	SL6	3	5	[2b6p, 1ymg]
LTXQXXL	LL6	GSLLYDF	GF6	3	5	[2b6p, 1ymg]
LSSVVGL	LL6	GXGLAVF	GF6	4	1	[3c02]
LSSVVGL	LL6	CLGWGLA	CA6	4	1	[3c02]
LXXTXXL	LL6	CFGLSIA	CA6	3	1	[3gd8, 2d57, 2zz9, 3iyz]
LXYDFXL	LL6	VLCIXXT	VT6	5	3	[2b6p, 1ymg]
LAXGFXL	LL6	VLCIXXT	VT6	4	3	[2b6o, 2b6p, 3m9i, 2c32, 1ymg, 3j41]
LXLGWGL	LL6	LMFLGXG	LG6	1	0	[3c02]
LXXTGXL	LL6	LVAPXVG	LG6	3	5	[3c02]
LXXTGXL	LL6	LIXLXXG	LG6	3	4	[3c02]
LVVXLVL	LL6	LALTLIG	LG6	3	4	[3nka, 3nkc]
LXLGWGL	LL6	LIXLXXG	LG6	1	4	[3c02]
LXXTXXL	LL6	IXGAXXA	IA6	3	5	[3d9s]
LXXTXXL	LL6	IXXLXXA	IA6	3	1	[3d9s]
LSAGFXL	LL6	GGXIYRT	GT6	3	5	[2o9d, 2o9e]
LSAGFXL	LL6	AXTLIXL	AL6	3	4	[2o9d, 2o9e, 2abm, 1rc2, 3nk5]
LSAGFXL	LL6	APXXXGL	AL6	3	4	[2o9d, 2o9e, 2o9f, 2o9g, 1rc2, 3nka, 3nkc, 3nk5]
LSSVVGL	LL6	AXFFGIL	AL6	4	1	[3c02]
LVVXLVL	LL6	AXTLIXL	AL6	3	4	[2o9e, 2abm, 2o9f, 2o9g, 1rc2, 3nka, 3nkc, 3nk5]
LXXTXXL	LL6	AXXAXXL	AL6	3	5	[3d9s]
LTXQXXL	LL6	AXXXXLL	AL6	3	5	[2b6o, 2b6p, 3m9i, 2c32, 1ymg, 3j41, 1sor]
LVVXLVL	LL6	AXXXXXL	AL6	3	2	[2o9e, 2abm, 2o9f]
LAXXLAL	LL6	VALAXGF	VF6	1	4	[2b6o, 2b6p, 3m9i, 2c32, 1ymg, 3j41, 1sor]
LXXTXXL	LL6	ATXVQCF	AF6	3	1	[3gd8, 2d57, 2zz9, 3iyz]
LXLGWGL	LL6	VGLIILC	VC6	1	4	[3c02]
LXXTGXL	LL6	VPLVAPC	VC6	3	5	[3c02]
LXXTGXL	LL6	VGSVVFC	VC6	3	5	[3c02]
LXLGWGL	LL6	CIGITFG	CG6	1	4	[3c02]
LXXTGXL	LL6	CIGITFG	CG6	3	4	[3c02]
LXXTGXL	LL6	GSVVFCQ	GQ6	3	5	[3c02]
LVVXLVL	LL6	FWXXPXV	FV6	3	5	[2o9e, 2abm, 2o9f, 2o9g, 1rc2, 3nka, 3nkc, 3nk5]
LXXTXXL	LL6	FWXXPXV	FV6	3	5	[3d9s]
LSAGFXL	LL6	FWXXPXV	FV6	3	5	[2o9d, 2o9e, 2abm, 2o9f, 2o9g, 1rc2, 3nka, 3nkc, 3nk5]
LXYDFXL	LL6	FXTLQXV	FV6	5	3	[2b6p, 1ymg]
LAXGFXL	LL6	FXTLQXV	FV6	4	3	[2b6o, 2b6p, 3m9i, 2c32, 1ymg, 3j41, 1sor]
LXXTXXL	LL6	GLSIATM	GM6	3	1	[3gd8, 2d57, 2zz9, 3iyz]
LXYDFXL	LL6	FVLCIFA	FA6	5	3	[2b6p, 1ymg]
LSSVVGL	LL6	FGILXSA	FA6	4	1	[3c02]
LAXGFXL	LL6	FVLCIFA	FA6	4	3	[2b6o, 2b6p, 3m9i, 2c32, 1ymg, 3j41]
LSAGFXL	LL6	VPIVGXI	VI6	3	5	[2o9d, 2o9e, 2abm, 2o9f, 2o9g, 1rc2, 3nka, 3nkc, 3nk5]
LXXTXXL	LL6	VFWVXXI	VI6	3	5	[3d9s]
LVVXLVL	LL6	VPIVGXI	VI6	3	5	[2o9e, 2abm, 2o9f, 2o9g, 1rc2, 3nka, 3nkc, 3nk5]
LXXTGXL	LL6	SVVFCQF	SF6	3	5	[3c02]
LAXXLAL	LL6	YVFFGLG	YG6	1	0	[2b6o, 2b6p, 3m9i, 2c32, 1ymg, 3j41, 1sor]
LAXXLAL	LL6	FFGLGAS	FS6	1	0	[2b6o, 2b6p, 3m9i]
LSSVVGL	LL6	FFGILVS	FS6	4	1	[3c02]
LVVXLVL	LL6	VXAAXLY	VY6	3	2	[2o9e, 2abm, 2o9f]
LXXTGXL	LL6	VVFCQFY	VY6	3	5	[3c02]
LXXTXXL	LL6	VXAAXLY	VY6	3	5	[3d9s]
LAXXLAL	LL6	FYVFFGL	FL6	1	0	[2b6o, 2b6p, 3m9i, 2c32, 1ymg, 3j41, 1sor]
LAXXLAL	LL6	AVGFXLT	AT6	1	4	[2b6o, 2b6p, 3m9i, 2c32, 1ymg, 3j41, 1sor]
LSAGFXL	LL6	AIGLAXT	AT6	3	4	[2o9d, 2o9e, 2o9f, 2abm, 2o9g, 1rc2, 3nka, 3nkc, 3nk5]
LVVXLVL	LL6	AIGLAXT	AT6	3	4	[2o9e, 2o9f, 2abm, 2o9g, 1rc2, 3nka, 3nkc, 3nk5]
LTXQXXL	LL6	AVGFXLT	AT6	3	4	[2b6o, 2b6p, 3m9i, 2c32, 1ymg, 3j41, 1sor]
LSAGFXL	LL6	FFWVXPI	FI6	3	5	[2o9d, 2o9e, 2abm, 2o9f, 2o9g, 1rc2, 3nka, 3nkc, 3nk5]
LVVXLVL	LL6	FFWVXPI	FI6	3	5	[2o9e, 2abm, 2o9f, 2o9g, 1rc2, 3nka, 3nkc, 3nk5]
LAXGFXL	LL6	QXXLCIF	QF6	4	3	[2b6o, 2b6p, 3m9i, 2c32, 1ymg, 3j41, 1sor]
LXYDFXL	LL6	QXXLCIF	QF6	5	3	[2b6p, 1ymg]
LSAGFXL	LL6	LXXLISI	LI6	3	4	[2o9e, 2abm, 2o9f, 2o9g, 1rc2, 3nk5]
LVVXLVL	LL6	LXXLISI	LI6	3	4	[2o9e, 2abm, 2o9f, 2o9g, 1rc2, 3nkc, 3nk5]
LXYDFXL	LL6	LQXVLCI	LI6	5	3	[2b6p, 1ymg]
LSSVVGL	LL6	LXVFFXI	LI6	4	1	[3c02]
LVVXLVL	LL6	LTLXXLI	LI6	3	4	[2o9e, 2abm, 1rc2, 3nka, 3nkc, 3nk5]
LXXTXXL	LL6	LXHLXXI	LI6	3	4	[3d9s]
LSAGFXL	LL6	LTLXXLI	LI6	3	4	[2o9d, 2o9e, 2abm, 1rc2, 3nk5]
LAXGFXL	LL6	LQXVLCI	LI6	4	3	[2b6o, 2b6p, 3m9i, 2c32, 1ymg, 3j41, 1sor]
LSAGFXL	LL6	PIAIGXA	PA6	3	4	[2o9d, 2o9e, 2abm, 2o9f, 2o9g, 1rc2, 3nka, 3nkc, 3nk5]
LTXQXXL	LL6	FSLTLGH	FH6	3	4	[2b6o, 2b6p, 3m9i, 2c32, 1ymg, 3j41, 1sor]
LAXXLAL	LL6	FSLTLGH	FH6	1	4	[2b6o, 2b6p, 3m9i, 2c32, 1ymg, 3j41, 1sor]
LXLGWGL	LL6	IILCIGI	II6	1	4	[3c02]
LXXTGXL	LL6	IILCIGI	II6	3	4	[3c02]
LXXTXXL	LL6	ALXXGXS	AS6	3	4	[3d9s]
LAXXLAL	LL6	ALAXGFS	AS6	1	4	[2b6o, 2b6p, 3m9i, 2c32, 1ymg, 3j41, 1sor]
LAXXLAL	LL6	LGHLFGM	LM6	1	4	[2b6o, 2b6p, 3m9i, 2c32, 1ymg, 1sor]
LTXQXXL	LL6	LGHLFGM	LM6	3	4	[2b6o, 2b6p, 3m9i, 2c32, 1ymg, 1sor]
LVVXLVL	LL6	EQLWFFW	EW6	3	5	[2o9e, 2o9f]
LAXGFXL	LL6	LCIFATY	LY6	4	3	[2b6p, 3m9i, 1ymg]
LXYDFXL	LL6	LCIFATY	LY6	5	3	[2b6p, 1ymg]
LSAGFXL	LL6	GIIGXXI	GI6	3	5	[2o9d, 2o9e, 2abm, 2o9f, 2o9g, 1rc2, 3nka, 3nkc, 3nk5]
LVVXLVL	LL6	GIIGXXI	GI6	3	5	[2o9e, 2abm, 2o9f, 2o9g, 1rc2, 3nka, 3nkc, 3nk5]
LXLGWGL	LL6	GXXILCI	GI6	1	4	[3c02]
LVVXLVL	LL6	GLAXTXI	GI6	3	4	[2o9e, 2abm, 2o9f, 2o9g, 1rc2, 3nka, 3nkc, 3nk5]
LSAGFXL	LL6	GLAXTXI	GI6	3	4	[2o9d, 2o9e, 2abm, 2o9f, 2o9g, 1rc2, 3nka, 3nkc, 3nk5]
LXXTXXL	LL6	GAVLAAI	GI6	3	5	[3d9s]
LXXTGXL	LL6	PLVAPXV	PV6	3	5	[3c02]
LXXTGXL	LL6	PXVGSVV	PV6	3	5	[3c02]
LSAGFXL	LL6	IAIGLAC	IC6	3	4	[2o9f, 2o9g]
LXXTXXL	LL6	IATMVQC	IC6	3	1	[3gd8, 2d57, 2zz9, 3iyz]
LXLGWGL	LL6	MFLGEGA	MA6	1	0	[3c02]
LXLGWGL	LL6	ILCIGIT	IT6	1	4	[3c02]
LXXTGXL	LL6	ILCIGIT	IT6	3	4	[3c02]
LXYDFXL	LL6	TXQXXLC	TC6	5	3	[2b6p, 1ymg]
LAXGFXL	LL6	TXQXXLC	TC6	4	3	[2b6o, 2b6p, 3m9i, 2c32, 1ymg, 3j41, 1sor]
LVVXLVL	LL6	TLIXLIS	TS6	3	4	[2o9e, 2abm, 2o9f, 2o9g, 1rc2, 3nka, 3nkc, 3nk5]
LSAGFXL	LL6	TLIXLIS	TS6	3	4	[2o9d, 2o9e, 2abm, 2o9f, 2o9g, 1rc2, 3nk5]
LSAGFXL	LL6	HLISIPV	HV6	3	4	[2o9e, 2o9f]
LVVXLVL	LL6	HLISIPV	HV6	3	4	[2o9e, 2o9f]
LVVXLVL	LL6	LAXTLXH	LH6	3	4	[2o9e, 2abm, 2o9f, 2o9g, 1rc2, 3nk5]
LSAGFXL	LL6	LAXTLXH	LH6	3	4	[2o9d, 2o9e, 2abm, 1rc2, 3nk5]
LXXTXXL	LL6	LSVXLXH	LH6	3	4	[3d9s]
LVVXLVL	LL6	IHLISIP	IP6	3	4	[2o9e, 2o9f]
LSAGFXL	LL6	IHLISIP	IP6	3	4	[2o9e, 2o9f]
LXXTXXL	LL6	SIGLSVT	ST6	3	4	[3d9s]
LVVXLVL	LL6	CTLIHLI	CI6	3	4	[2o9f, 2o9g]
LXXTXXL	LL6	SIATMVQ	SQ6	3	1	[3gd8, 2d57, 2zz9, 3iyz]
LSAGFXL	LL6	IGGLIYR	IR6	3	5	[2o9d, 2o9e]
LSSVVGL	LL6	WGLAVFF	WF6	4	1	[3c02]
LSAGFXL	LL6	IXGGLIY	IY6	3	5	[2o9d, 2o9e, 2abm, 2o9f, 2o9g, 1rc2, 3nka, 3nkc, 3nk5]
LVVXLVL	LL6	IXGGLIY	IY6	3	5	[2o9e, 2abm, 2o9f, 2o9g, 1rc2, 3nka, 3nkc, 3nk5]
LVVXLVL	LL6	PIVGGXI	PI6	3	5	[2o9e, 2abm, 2o9f, 2o9g, 1rc2, 3nka, 3nkc, 3nk5]
LSAGFXL	LL6	PIVGGXI	PI6	3	5	[2o9d, 2o9e, 2abm, 2o9f, 2o9g, 1rc2, 3nka, 3nkc, 3nk5]
LIYRTLL	LL6	VIHGATD	VD6	5	3	[2o9e]
LXLGWGL	LL6	SSVVGLI	SI6	1	4	[3c02]
LXLGWGL	LL6	SVVGLII	SI6	1	4	[3c02]
LXLGWGL	LL6	VLMFLGE	VE6	1	0	[3c02]
LXXTGXL	LL6	CVGSVVF	CF6	3	5	[3c02]
FAEFXAT	FT6	ALATLXQ	AQ6	0	1	[2b6o, 3m9i, 1sor]
FAEFXAT	FT6	AIGTLXQ	AQ6	0	1	[3d9s]
FNELILT	FT6	APCVGSV	AV6	3	5	[3c02]
FAEFXAT	FT6	AXLLGAV	AV6	0	2	[2b6o, 3m9i, 1sor]
FAEFXAT	FT6	ATLXQAV	AV6	0	1	[2b6o, 3m9i, 1sor]
FGLTVLT	FT6	TFWLVFG	TG6	1	0	[2o9d, 2o9e, 2abm, 2o9f, 2o9g, 3llq, 1rc2, 3nka]
FAEFXAT	FT6	TXXQAXG	TG6	0	1	[2b6o, 3m9i, 3d9s, 1sor]
FGXALAT	FT6	TLGHLXG	TG6	1	4	[2b6o, 2b6p, 3m9i, 2c32, 1ymg, 3j41, 1sor]
FGLXIGT	FT6	TLGHLXG	TG6	1	4	[3d9s]
FAEFXAT	FT6	LATLVQA	LA6	0	1	[2b6o, 3m9i, 1sor]
FAEFXAT	FT6	LAIXTLA	LA6	0	1	[3d9s]
FGLXIGT	FT6	LXLCIFA	LA6	1	3	[3d9s]
FGXALAT	FT6	GSVAXAV	GV6	1	4	[2b6p, 3m9i, 1ymg]
FVLVYCT	FT6	GXAVFXV	GV6	1	4	[1z98, 3cn6, 4jc6, 4ia4, 3cll, 2b5f, 3cn5]
FMVHLAT	FT6	GMIFVLV	GV6	4	1	[4jc6, 3cn6, 1z98, 4ia4, 3cll, 2b5f, 3cn5]
FAEFXAT	FT6	GLXIXXL	GL6	0	1	[3d9s]
FMVHLAT	FT6	GGXIFVL	GL6	4	1	[4jc6, 3cn6, 1z98, 4ia4, 3cll, 2b5f, 3cn5]
FMVHLAT	FT6	YITVATV	YV6	4	0	[2b5f]
FAEFXAT	FT6	VXAQLXG	VG6	0	2	[2b6o, 3m9i, 3d9s, 1sor]
FLGEGAT	FT6	QLLGAXV	QV6	0	2	[3c02]
FMVHLAT	FT6	LFLYITV	LV6	4	0	[4jc6, 3cn6, 1z98, 4ia4, 3cll, 2b5f, 3cn5]
FGLXIAT	FT6	LAXXXXV	LV6	1	0	[1ih5, 1fqy, 1h6i]
FGLXIGT	FT6	LAXXXXV	LV6	1	0	[3d9s]
FVLVYCT	FT6	LXIGXXV	LV6	1	4	[1z98, 3cn6, 4jc6, 4ia4, 3cll, 2b5f, 3cn5]
FAEFXAT	FT6	LALAXXV	LV6	0	1	[2b6o, 3m9i, 1sor]
FAEFXAT	FT6	LXAICXV	LV6	0	2	[3m9i]
FVLVYCT	FT6	LFLYITV	LV6	1	0	[1z98, 3cn6, 4jc6, 4ia4, 3cll, 2b5f, 3cn5]
FGLXIGT	FT6	LXXGXXV	LV6	1	4	[3d9s]
FLGEGAT	FT6	LXXGXXV	LV6	0	1	[3c02]
FGLXIAT	FT6	LXIGXXV	LV6	1	4	[3gd8, 1j4n, 2d57, 2zz9, 3iyz]
FGLXIAT	FT6	LXIGXXV	LV6	1	1	[1ih5, 1fqy, 1h6i]
FMVHLAT	FT6	IAWAFGG	IG6	4	1	[4jc6, 3cn6, 1z98, 4ia4, 3cll, 2b5f, 3cn5]
FAEFXAT	FT6	AIXGAXI	AI6	0	2	[3d9s]
FLEAXGT	FT6	AXLAYSI	AI6	3	5	[2w2e, 3zoj, 2w1p]
FAEFXAT	FT6	GAXAXXA	GA6	0	2	[2b6o, 3m9i, 1sor]
FMVHLAT	FT6	LGIAXAF	LF6	4	1	[2b5f]
FGXALAT	FT6	LTLGHLF	LF6	1	4	[2b6o, 2b6p, 3m9i, 2c32, 1ymg, 3j41, 1sor]
FNELILT	FT6	LCIGITF	LF6	3	4	[3c02]
FGLXIGT	FT6	VFXGXGS	VS6	1	0	[3d9s]
FGLTVLT	FT6	VFXGXGS	VS6	1	0	[2o9d, 2o9e, 2o9f, 2abm, 2o9g, 3llq, 1rc2, 3nka]
FGLXIAT	FT6	VFISXGS	VS6	1	0	[1ih5, 1fqy, 1h6i]
FNELILT	FT6	VAPCVGS	VS6	3	5	[3c02]
FVLVYCT	FT6	LLFLXIT	LT6	1	0	[1z98, 3cn6, 4jc6, 4ia4, 3cll, 2b5f, 3cn5]
FVLVYCT	FT6	LXITVAT	LT6	1	0	[1z98, 3cn6, 4jc6, 4ia4, 3cll, 2b5f, 3cn5]
FGLXIAT	FT6	LVELXIT	LT6	1	3	[3gd8, 2d57, 2zz9, 3iyz]
FMVHLAT	FT6	LXITVAT	LT6	4	0	[4jc6, 3cn6, 1z98, 4ia4, 3cll, 2b5f, 3cn5]
FMVHLAT	FT6	LLFLXIT	LT6	4	0	[4jc6, 3cn6, 1z98, 4ia4, 3cll, 2b5f, 3cn5]
FGLTVLT	FT6	LIXIPVT	LT6	1	4	[2o9e, 2o9f]
FLGEGAT	FT6	LGAFXGT	LT6	0	2	[3c02]
FGLXIAT	FT6	FXXIXIG	FG6	1	0	[1ih5, 1j4n, 1fqy, 1h6i]
FGLTVLT	FT6	FXLVFXG	FG6	1	0	[2o9d, 2o9e, 2abm, 2o9f, 2o9g, 3llq, 1rc2, 3nka]
FGLXIGT	FT6	FVFXGLG	FG6	1	0	[3d9s]
FGLTVLT	FT6	FAXIXIG	FG6	1	4	[2o9e, 3llq]
FMVHLAT	FT6	IIGTFVL	IL6	4	3	[4jc6, 3cn6, 1z98, 4ia4, 3cll, 2b5f, 3cn5]
FVLVYCT	FT6	IXXLLXL	IL6	1	0	[1z98, 3cn6, 4jc6, 4ia4, 3cll, 2b5f, 3cn5]
FGLXIAT	FT6	IGXSXXL	IL6	1	4	[1ih5, 1j4n, 1fqy, 1h6i]
FGLXIGT	FT6	IFVXFGL	IL6	1	0	[3d9s]
FGLXIGT	FT6	IGXSXXL	IL6	1	4	[3d9s]
FVLVYCT	FT6	VYXVXSA	VA6	1	3	[1z98, 3cn6, 4jc6, 4ia4, 3cll, 2b5f, 3cn5]
FAEFXAT	FT6	VAQLLGA	VA6	0	2	[2b6o, 3m9i, 1sor]
FGXALAT	FT6	VFFGXGA	VA6	1	0	[2b6o, 2b6p, 3m9i, 2c32, 1ymg, 3j41, 1sor]
FNELILT	FT6	WVPLVAP	WP6	3	5	[3c02]
FLEAXGT	FT6	WXXWXXP	WP6	3	5	[2w2e, 3zoj, 2w1p]
FGLXIGT	FT6	VTLGXLV	VV6	1	4	[3d9s]
FLGEGAT	FT6	VXFGXLV	VV6	0	1	[3c02]
FGLXIAT	FT6	ILFIFIS	IS6	1	0	[1j4n]
FGLXIAT	FT6	IFISIGS	IS6	1	0	[1j4n]
FGLXIGT	FT6	PALXIGL	PL6	1	4	[3d9s]
FMVHLAT	FT6	GTFVLVY	GY6	4	3	[4jc6, 3cn6, 1z98, 4ia4, 3cll, 2b5f, 3cn5]
FGLXIGT	FT6	GXXXXXG	GG6	1	4	[3d9s]
FMVHLAT	FT6	GIAXAFG	GG6	4	1	[4jc6, 3cn6, 1z98, 4ia4, 3cll, 2b5f, 3cn5]
FLGEGAT	FT6	GLXVFFG	GG6	0	1	[3c02]
FAEFXAT	FT6	GAXXGAG	GG6	0	2	[3d9s]
FGLXIAT	FT6	GXXVXXG	GG6	1	4	[1ih5, 1j4n, 1fqy, 1h6i]
FGXALAT	FT6	GFSXTLG	GG6	1	4	[2b6o, 2b6p, 3m9i, 2c32, 1ymg, 3j41, 1sor]
FGLTVLT	FT6	SFGTFWL	SL6	1	0	[2o9d, 2o9e, 2o9f, 2o9g]
FGLXIAT	FT6	SXXXGHL	SL6	1	4	[1ih5, 1j4n, 1fqy, 1h6i]
FGXALAT	FT6	SXTLGHL	SL6	1	4	[2b6o, 2b6p, 3m9i, 2c32, 1ymg, 3j41, 1sor]
FGLXIGT	FT6	SXXXGHL	SL6	1	4	[3d9s]
FAEFXAT	FT6	ICYXVAQ	IQ6	0	2	[2b6o, 3m9i, 1sor]
FAEFXAT	FT6	CYXVAQL	CL6	0	2	[2b6o, 3m9i, 1sor]
FGLTVLT	FT6	CFGTFWL	CL6	1	0	[2abm, 1rc2, 3nka]
FLEAXGT	FT6	WXXXIXG	WG6	3	5	[2w2e, 3zoj, 2w1p]
FAEFXAT	FT6	QLXGAXA	QA6	0	2	[2b6o, 3m9i, 3d9s, 1sor]
FLEAXGT	FT6	GXIXGXF	GF6	3	5	[2w2e, 3zoj, 2w1p]
FGLXIAT	FT6	GPLAIGF	GF6	1	4	[1j4n]
FGLTVLT	FT6	GTFXLVF	GF6	1	0	[2o9d, 2o9e, 2abm, 2o9f, 2o9g, 3llq, 1rc2, 3nka]
FLGEGAT	FT6	GXGLAVF	GF6	0	1	[3c02]
FLEAXGT	FT6	YWLGPIL	YL6	3	5	[2w2e, 3zoj, 2w1p]
FAEFXAT	FT6	YXXAXXL	YL6	0	2	[2b6o, 3m9i, 1sor]
FVLVYCT	FT6	ATLLFLY	AY6	1	0	[1z98, 3cn6, 4jc6, 4ia4, 3cll, 2b5f, 3cn5]
FLEAXGT	FT6	GAFLAYS	GS6	3	5	[2w2e, 3zoj, 2w1p]
FLGEGAT	FT6	GAXVGTS	GS6	0	2	[3c02]
FLGEGAT	FT6	CLGWGLA	CA6	0	1	[3c02]
FVLVYCT	FT6	TXLFLYI	TI6	1	0	[1z98, 3cn6, 4jc6, 4ia4, 3cll, 2b5f, 3cn5]
FGLXIAT	FT6	TXLFVFI	TI6	1	0	[1ih5, 1fqy, 1h6i]
FMVHLAT	FT6	GXEIIXT	GT6	4	3	[4jc6, 3cn6, 1z98, 4ia4, 3cll, 2b5f, 3cn5]
FNELILT	FT6	LIXLXXG	LG6	3	4	[3c02]
FVLVYCT	FT6	LAPLXIG	LG6	1	4	[2b5f]
FNELILT	FT6	LVAPXVG	LG6	3	5	[3c02]
FAEFXAT	FT6	LXXAXXG	LG6	0	2	[2b6o, 3m9i, 1sor]
FGLTVLT	FT6	LALTLIG	LG6	1	4	[3nka]
FGLTVLT	FT6	LXAEXFG	LG6	1	0	[2o9d, 2o9e, 2o9f, 2o9g]
FLGEGAT	FT6	LXXAXVG	LG6	0	2	[3c02]
FGLXIGT	FT6	LXFVFFG	LG6	1	0	[3d9s]
FAEFXAT	FT6	LXGAXXG	LG6	0	5	[3d9s]
FGLTVLT	FT6	LXFXGXG	LG6	1	0	[2o9d, 2o9e, 2abm, 2o9f, 2o9g, 3llq, 1rc2, 3nka]
FMVHLAT	FT6	EIIGTFV	EV6	4	3	[4jc6, 3cn6, 1z98, 4ia4, 3cll, 2b5f, 3cn5]
FAEFXAT	FT6	IXXLXXA	IA6	0	1	[3d9s]
FLEAXGT	FT6	IXXAXLA	IA6	3	5	[2w2e, 3zoj, 2w1p]
FGLXIGT	FT6	IXXFQLA	IA6	1	3	[3d9s]
FMVHLAT	FT6	IXTFXLV	IV6	4	3	[4jc6, 3cn6, 1z98, 4ia4, 3cll, 2b5f, 3cn5]
FGLXIAT	FT6	IXTFXLV	IV6	1	3	[3gd8, 2d57, 2zz9, 3iyz]
FVLVYCT	FT6	AEFXXXL	AL6	1	0	[1z98, 3cn6, 4jc6, 4ia4, 3cll, 2b5f, 3cn5]
FVLVYCT	FT6	AVFMVHL	AL6	1	4	[1z98, 3cn6, 4jc6, 4ia4, 3cll, 2b5f, 3cn5]
FLGEGAT	FT6	AXFFGIL	AL6	0	1	[3c02]
FGLTVLT	FT6	APXXXGL	AL6	1	4	[2o9d, 2o9e, 2o9f, 2o9g, 3llq, 1rc2, 3nka]
FGLXIAT	FT6	AXLXIXL	AL6	1	4	[1ih5, 1fqy, 1h6i]
FGLTVLT	FT6	AXTLIXL	AL6	1	4	[2o9d, 2o9e, 2abm, 3llq, 1rc2]
FVLVYCT	FT6	APLPIGF	AF6	1	4	[1z98, 3cn6, 4jc6, 4ia4, 3cll, 2b5f, 3cn5]
FGLTVLT	FT6	AEXXGTF	AF6	1	0	[2o9d, 2o9e, 2abm, 2o9f, 2o9g, 1rc2, 3nka]
FLGEGAT	FT6	AXLLGAF	AF6	0	2	[3c02]
FMVHLAT	FT6	AFGGMIF	AF6	4	1	[4jc6, 3cn6, 1z98, 4ia4, 3cll, 2b5f, 3cn5]
FGLXIAT	FT6	AXXXFXF	AF6	1	0	[1ih5, 1fqy, 1h6i]
FMVHLAT	FT6	AEXXGTF	AF6	4	0	[4jc6, 3cn6, 1z98, 4ia4, 3cll, 2b5f, 3cn5]
FGLXIGT	FT6	AXXXFXF	AF6	1	0	[3d9s]
FGLXIAT	FT6	AMILFXF	AF6	1	0	[1j4n]
FVLVYCT	FT6	VLVYTVF	VF6	1	3	[1z98, 3cn6, 4jc6, 4ia4, 3cll, 2b5f, 3cn5]
FGXALAT	FT6	VALAXGF	VF6	1	4	[2b6o, 2b6p, 3m9i, 2c32, 1ymg, 3j41, 1sor]
FMVHLAT	FT6	VLVYTVF	VF6	4	3	[4jc6, 3cn6, 1z98, 4ia4, 3cll, 2b5f, 3cn5]
FGLXIAT	FT6	VELIXTF	VF6	1	3	[3gd8, 2d57, 2zz9, 3iyz]
FMVHLAT	FT6	TFXLVXT	TT6	4	3	[4jc6, 3cn6, 1z98, 4ia4, 3cll, 2b5f, 3cn5]
FNELILT	FT6	VGSVVFC	VC6	3	5	[3c02]
FNELILT	FT6	VPLVAPC	VC6	3	5	[3c02]
FVLVYCT	FT6	LVYTVFS	LS6	1	3	[1z98, 3cn6, 4jc6, 4ia4, 3cll, 2b5f, 3cn5]
FMVHLAT	FT6	LVYTVFS	LS6	4	3	[4jc6, 3cn6, 1z98, 4ia4, 3cll, 2b5f, 3cn5]
FNELILT	FT6	CIGITFG	CG6	3	4	[3c02]
FNELILT	FT6	GSVVFCQ	GQ6	3	5	[3c02]
FGLXIAT	FT6	MILFIFI	MI6	1	0	[1j4n]
FMVHLAT	FT6	FXLVYTV	FV6	4	3	[4jc6, 3cn6, 1z98, 4ia4, 3cll, 2b5f, 3cn5]
FMVHLAT	FT6	FGXMIFV	FV6	4	1	[4jc6, 3cn6, 1z98, 4ia4, 3cll, 2b5f, 3cn5]
FVLVYCT	FT6	FXLVYTV	FV6	1	3	[1z98, 3cn6, 4jc6, 4ia4, 3cll, 2b5f, 3cn5]
FLGEGAT	FT6	FVGTSTV	FV6	0	2	[3c02]
FGLTVLT	FT6	FGTFXXV	FV6	1	0	[2o9d, 2o9e, 2abm, 2o9f, 2o9g, 3llq, 1rc2, 3nka]
FVLVYCT	FT6	FXATXXF	FF6	1	0	[1z98, 3cn6, 4jc6, 4ia4, 3cll, 2b5f, 3cn5]
FGLXIGT	FT6	FXAXXXF	FF6	1	0	[3d9s]
FVLVYCT	FT6	EFXATXL	EL6	1	0	[1z98, 3cn6, 4jc6, 4ia4, 3cll, 2b5f, 3cn5]
FMVHLAT	FT6	FLYITVA	FA6	4	0	[4jc6, 3cn6, 1z98, 4ia4, 3cll, 2b5f, 3cn5]
FGLXIAT	FT6	FIXIGSA	FA6	1	0	[1ih5, 1j4n, 1fqy, 1h6i]
FGLTVLT	FT6	FGGXGSA	FA6	1	0	[2o9e, 2o9f, 2abm]
FVLVYCT	FT6	FLYITVA	FA6	1	0	[1z98, 3cn6, 4jc6, 4ia4, 3cll, 2b5f, 3cn5]
FNELILT	FT6	SVVFCQF	SF6	3	5	[3c02]
FGXALAT	FT6	YVFFGLG	YG6	1	0	[2b6o, 2b6p, 3m9i, 2c32, 1ymg, 3j41, 1sor]
FGXALAT	FT6	FFGLGAS	FS6	1	0	[2b6o, 2b6p, 3m9i]
FGXALAT	FT6	SXXLAXG	SG6	1	4	[2b6o, 2b6p, 3m9i, 2c32, 1ymg, 3j41]
FGLXIGT	FT6	SXALXIG	SG6	1	4	[3d9s]
FGLXIAT	FT6	SXPLXXG	SG6	1	4	[1j4n, 1fqy]
FGXALAT	FT6	FYVFFGL	FL6	1	0	[2b6o, 2b6p, 3m9i, 2c32, 1ymg, 3j41, 1sor]
FAEFXAT	FT6	FYVAAXL	FL6	0	2	[4nef, 3d9s, 4oj2]
FGLXIGT	FT6	TLXXVFF	TF6	1	0	[3d9s]
FGLXIAT	FT6	HGLLVEL	HL6	1	3	[3gd8, 2d57, 2zz9, 3iyz]
FGLTVLT	FT6	AIGLAXT	AT6	1	4	[2o9d, 2o9e, 2o9f, 2abm, 2o9g, 3llq, 1rc2, 3nka]
FGXALAT	FT6	AVGFXLT	AT6	1	4	[2b6o, 2b6p, 3m9i, 2c32, 1ymg, 3j41, 1sor]
FLGEGAT	FT6	AFVGTST	AT6	0	2	[3c02]
FGLTVLT	FT6	AAEXFGT	AT6	1	0	[2o9d, 2o9e, 2o9f, 2abm, 2o9g, 1rc2, 3nka]
FGLXIAT	FT6	ELXXTXQ	EQ6	1	3	[3gd8, 2d57, 2zz9, 3iyz]
FGLXIGT	FT6	ELXXTXQ	EQ6	1	3	[3d9s]
FGLXIGT	FT6	QXXLCIF	QF6	1	3	[3d9s]
FGLXIGT	FT6	FQLALCI	FI6	1	3	[3d9s]
FMVHLAT	FT6	AWAFGGM	AM6	4	1	[4jc6, 3cn6, 1z98, 4ia4, 3cll, 2b5f, 3cn5]
FGLXIGT	FT6	LXHLXXI	LI6	1	4	[3d9s]
FGLXIAT	FT6	LXHLXXI	LI6	1	4	[1ih5, 1j4n, 1fqy, 1h6i]
FLGEGAT	FT6	LXVFFXI	LI6	0	1	[3c02]
FGLXIAT	FT6	LLVELII	LI6	1	3	[3gd8, 2d57, 2zz9, 3iyz]
FGLXIAT	FT6	LXXXIXI	LI6	1	0	[1ih5, 1j4n, 1fqy, 1h6i]
FGLTVLT	FT6	LTLXXLI	LI6	1	4	[2o9d, 2o9e, 2abm, 3llq, 1rc2]
FGLTVLT	FT6	LXXLISI	LI6	1	4	[2o9e, 2abm, 2o9f, 2o9g, 3llq, 1rc2]
FVLVYCT	FT6	PLPIGXA	PA6	1	4	[1z98, 3cn6, 4jc6, 4ia4, 3cll, 2b5f, 3cn5]
FGLTVLT	FT6	PIAIGXA	PA6	1	4	[2o9d, 2o9e, 2abm, 2o9f, 2o9g, 3llq, 1rc2, 3nka]
FVLVYCT	FT6	PIGFAVF	PF6	1	4	[1z98, 3cn6, 4jc6, 4ia4, 3cll, 2b5f, 3cn5]
FVLVYCT	FT6	IGFAVFM	IM6	1	4	[1z98, 3cn6, 4jc6, 4ia4, 3cll, 2b5f, 3cn5]
FLEAXGT	FT6	IXXLICI	II6	3	4	[2w2e, 3zoj, 2w1p]
FLEAXGT	FT6	IYXXGXI	II6	3	5	[2w2e, 3zoj, 2w1p]
FNELILT	FT6	IILCIGI	II6	3	4	[3c02]
FVLVYCT	FT6	FAVFMVH	FH6	1	4	[1z98, 3cn6, 4jc6, 4ia4, 3cll, 2b5f, 3cn5]
FGXALAT	FT6	FSLTLGH	FH6	1	4	[2b6o, 2b6p, 3m9i, 2c32, 1ymg, 3j41, 1sor]
FGLXIAT	FT6	FSVAXGH	FH6	1	4	[1j4n]
FGXALAT	FT6	ALAXGFS	AS6	1	4	[2b6o, 2b6p, 3m9i, 2c32, 1ymg, 3j41, 1sor]
FGLXIGT	FT6	ALXXGXS	AS6	1	4	[3d9s]
FGLXIGT	FT6	ALXIFAS	AS6	1	3	[3d9s]
FGLXIAT	FT6	GXXVELI	GI6	1	3	[3gd8, 2d57, 2zz9, 3iyz]
FGLTVLT	FT6	GLAXTXI	GI6	1	4	[2o9d, 2o9e, 2abm, 2o9f, 2o9g, 3llq, 1rc2, 3nka]
FGLTVLT	FT6	WLVFGGS	WS6	1	0	[2o9d, 2o9e, 2o9f, 2o9g]
FGLTVLT	FT6	EXFGTFW	EW6	1	0	[2o9d, 2o9e, 2abm, 2o9f, 2o9g, 1rc2, 3nka]
FGLTVLT	FT6	WLVFGGC	WC6	1	0	[2abm, 3llq, 1rc2, 3nka]
FLEAXGT	FT6	LGAFLAY	LY6	3	5	[2w2e, 3zoj, 2w1p]
FMVHLAT	FT6	IFVLVYC	IC6	4	1	[4jc6, 3cn6, 1z98, 4ia4, 3cll, 2b5f, 3cn5]
FGLTVLT	FT6	IAIGLAC	IC6	1	4	[2o9f, 2o9g]
FNELILT	FT6	PLVAPXV	PV6	3	5	[3c02]
FNELILT	FT6	PXVGSVV	PV6	3	5	[3c02]
FGXALAT	FT6	LGHLFGM	LM6	1	4	[2b6o, 2b6p, 3m9i, 2c32, 1ymg, 1sor]
FMVHLAT	FT6	WAFGGMI	WI6	4	1	[4jc6, 3cn6, 1z98, 4ia4, 3cll, 2b5f, 3cn5]
FMVHLAT	FT6	MIFVLVY	MY6	4	1	[4jc6, 3cn6, 1z98, 4ia4, 3cll, 2b5f, 3cn5]
FNELILT	FT6	ILCIGIT	IT6	3	4	[3c02]
FVLVYCT	FT6	IXEFIXT	IT6	1	0	[1z98, 3cn6, 4jc6, 4ia4, 3cll, 2b5f, 3cn5]
FAEFXAT	FT6	RAICYXV	RV6	0	2	[3m9i]
FGLTVLT	FT6	IHLISIP	IP6	1	4	[2o9e, 2o9f]
FGLTVLT	FT6	HLISIPV	HV6	1	4	[2o9e, 2o9f]
FGLTVLT	FT6	TLIXLIS	TS6	1	4	[2o9d, 2o9e, 2abm, 2o9f, 2o9g, 3llq, 1rc2]
FGLXIAT	FT6	TLFVFIS	TS6	1	0	[1ih5, 1fqy, 1h6i]
FGLXIGT	FT6	SIGLSVT	ST6	1	4	[3d9s]
FGLXIGT	FT6	LSVXLXH	LH6	1	4	[3d9s]
FGLXIAT	FT6	LSVXLXH	LH6	1	4	[1ih5, 1fqy, 1h6i]
FGLTVLT	FT6	LAXTLXH	LH6	1	4	[2o9d, 2o9e, 2abm, 2o9f, 2o9g, 3llq, 1rc2]
FLGEGAT	FT6	WGLAVFF	WF6	0	1	[3c02]
FLGEGAT	FT6	KLCLGWG	KG6	0	1	[3c02]
FGLXIAT	FT6	GHGLLVE	GE6	1	3	[3iyz]
FGLTVLT	FT6	KLXAEXF	KF6	1	0	[2o9e]
FGLXIAT	FT6	PLAIGXS	PS6	1	4	[1ih5, 1j4n, 1fqy, 1h6i]
FGLXIAT	FT6	GHLLAID	GD6	1	4	[1ih5]
FAEFXAT	FT6	FFYVAAQ	FQ6	0	2	[3d9s]
FNELILT	FT6	CVGSVVF	CF6	3	5	[3c02]
FGLTVLT	FT6	RKLAAES	RS6	1	0	[2o9e]
GGXIGXL	GL6	ALVVXLV	AV6	5	3	[2o9e, 2o9f]
GFAGXAL	GL6	TFWLVFG	TG6	1	0	[2o9e, 2o9f]
GIVXXXL	GL6	TFWLVFG	TG6	2	0	[2o9d, 2o9e, 2abm, 2o9f, 2o9g, 1rc2, 3nka, 3nkc, 3nk5]
GLXIXXL	GL6	TLGHLXG	TG6	1	4	[3d9s]
GLXIXXL	GL6	LXLCIFA	LA6	1	3	[3d9s]
GXXLAXL	GL6	LXLXVLA	LA6	5	3	[1ih5, 1j4n, 1fqy, 1h6i]
GGXIGXL	GL6	LLVIXGA	LA6	5	3	[2o9d, 2o9e, 2o9f, 2o9g, 1rc2, 3nka, 3nkc, 3nk5]
GGXIFVL	GL6	GXAVFXV	GV6	1	4	[1z98, 3cn6, 4jc6, 4ia4, 3cll, 2b5f, 3cn5]
GTFXLML	GL6	GPIXGAV	GV6	3	5	[3ne2]
GIVXXXL	GL6	GGSGXAV	GV6	2	0	[2o9e, 2o9f]
GFAGXAL	GL6	GGSGXAV	GV6	1	0	[2o9e, 2o9f]
GGXIFVL	GL6	YITVATV	YV6	1	0	[2b5f]
GTFXLML	GL6	YVIGPIV	YV6	3	5	[3ne2]
GTLQLVL	GL6	VGPXIGG	VG6	3	5	[1ih5, 1fqy, 1h6i]
GTFXLML	GL6	VIGPIVG	VG6	3	5	[3ne2]
GLXIXTL	GL6	LAXXXXV	LV6	1	0	[1ih5, 1fqy, 1h6i]
GGXIFVL	GL6	LFLYITV	LV6	1	0	[1z98, 3cn6, 4jc6, 4ia4, 3cll, 2b5f, 3cn5]
GTLQLVL	GL6	LXIGXXV	LV6	3	4	[1j4n]
GXXLAXL	GL6	LXLVLCV	LV6	5	3	[1ih5, 1j4n, 1fqy, 1h6i]
GLXIXTL	GL6	LXIGXXV	LV6	1	1	[1ih5, 1fqy, 1h6i]
GLXIXTL	GL6	LXIGXXV	LV6	1	4	[1j4n]
GLXIXXL	GL6	LXXGXXV	LV6	1	4	[3d9s]
GLXIXXL	GL6	LAXXXXV	LV6	1	0	[3d9s]
GGXIFVL	GL6	LXIGXXV	LV6	1	4	[1z98, 3cn6, 4jc6, 4ia4, 3cll, 2b5f, 3cn5]
GGXIGXL	GL6	AXXLXVI	AI6	5	3	[2o9d, 2o9e, 2abm, 2o9f, 2o9g, 1rc2, 3nka, 3nkc, 3nk5]
GTLQLVL	GL6	AXXAXLI	AI6	3	5	[1j4n]
GXAILCL	GL6	AXLAYSI	AI6	3	5	[2w2e, 3zoj, 2w1p]
GSGSAVL	GL6	AAXLYLI	AI6	0	2	[2o9e, 2o9f]
GSGSAVL	GL6	GXXVAXA	GA6	0	2	[2o9e, 2o9f]
GGXIGXL	GL6	ELVLSAG	EG6	5	3	[2o9d, 2o9e, 2abm, 2o9f, 2o9g, 1rc2, 3nka, 3nkc, 3nk5]
GGXIGXL	GL6	LVLSAGF	LF6	5	3	[2o9d, 2o9e, 2abm, 2o9f, 2o9g, 1rc2, 3nka, 3nkc, 3nk5]
GGXIGXL	GL6	SAGFLLV	SV6	5	3	[2o9d, 2o9e, 2abm, 2o9f, 2o9g, 1rc2, 3nka, 3nkc, 3nk5]
GGXIGXL	GL6	GFLLVIH	GH6	5	3	[2o9d, 2o9e, 2o9f, 2o9g, 1rc2, 3nka, 3nkc, 3nk5]
GGXIGXL	GL6	VVELVLS	VS6	5	3	[2o9d, 2o9e, 2abm, 2o9f, 2o9g, 1rc2, 3nka, 3nkc, 3nk5]
GIVXXXL	GL6	VFXGXGS	VS6	2	0	[2o9d, 2o9e, 2o9f, 2abm, 2o9g, 1rc2, 3nka, 3nkc, 3nk5]
GLXIXTL	GL6	VFISXGS	VS6	1	0	[1ih5, 1fqy, 1h6i]
GFAGXAL	GL6	VFXGXGS	VS6	1	0	[2o9e, 2o9f]
GGXIFVL	GL6	LXITVAT	LT6	1	0	[1z98, 3cn6, 4jc6, 4ia4, 3cll, 2b5f, 3cn5]
GXXLAXL	GL6	LCVLATT	LT6	5	3	[1j4n]
GFAGXAL	GL6	LIXIPVT	LT6	1	4	[2o9e, 2o9f]
GGXIGXL	GL6	LVIHGAT	LT6	5	3	[2o9d, 2o9e]
GGXIFVL	GL6	LLFLXIT	LT6	1	0	[1z98, 3cn6, 4jc6, 4ia4, 3cll, 2b5f, 3cn5]
GFAGXAL	GL6	FXLVFXG	FG6	1	0	[2o9e, 2o9f]
GIVXXXL	GL6	FXLVFXG	FG6	2	0	[2o9d, 2o9e, 2abm, 2o9f, 2o9g, 1rc2, 3nka, 3nkc, 3nk5]
GLXIXXL	GL6	FVFXGLG	FG6	1	0	[3d9s]
GAXXGSL	GL6	FTAEVVG	FG6	5	0	[3ne2]
GLXIXTL	GL6	FXXIXIG	FG6	1	0	[1ih5, 1j4n, 1fqy, 1h6i]
GGXIGXL	GL6	FLXVIXG	FG6	5	3	[2o9d, 2o9e, 2o9f, 2o9g, 1rc2, 3nka, 3nkc, 3nk5]
GAXXGSL	GL6	FXLVFXG	FG6	5	0	[3ne2]
GTFXLML	GL6	FXLVFXG	FG6	3	0	[3ne2]
GGXIFVL	GL6	VXXVHLA	VA6	1	4	[1z98, 3cn6, 4jc6, 4ia4, 3cll, 2b5f, 3cn5]
GGXIGXL	GL6	VEXVXXA	VA6	5	3	[2o9d, 2o9e, 2abm, 2o9f, 2o9g, 1rc2, 3nka, 3nkc, 3nk5]
GAXXGSL	GL6	VFFGXGA	VA6	5	0	[3ne2]
GTFXLML	GL6	VGXXXXA	VA6	3	5	[3ne2]
GLXIXXL	GL6	VXAXFXA	VA6	1	0	[3d9s]
GTLQLVL	GL6	VGPXIGA	VA6	3	5	[1j4n]
GGXIFVL	GL6	VYXVXSA	VA6	1	3	[1z98, 3cn6, 4jc6, 4ia4, 3cll, 2b5f, 3cn5]
GGXIFVL	GL6	IXXLLXL	IL6	1	0	[1z98, 3cn6, 4jc6, 4ia4, 3cll, 2b5f, 3cn5]
GTLQLVL	GL6	IGXSXXL	IL6	3	4	[1ih5, 1j4n, 1fqy, 1h6i]
GXXLAXL	GL6	IIXTLQL	IL6	5	3	[1ih5, 1j4n, 1fqy, 1h6i]
GLXIXXL	GL6	IFVXFGL	IL6	1	0	[3d9s]
GSGSAVL	GL6	IVAXXXL	IL6	0	2	[2o9e, 2o9f]
GLXIXXL	GL6	IGXSXXL	IL6	1	4	[3d9s]
GLXIXTL	GL6	IGXSXXL	IL6	1	4	[1ih5, 1j4n, 1fqy, 1h6i]
GXXLAXL	GL6	IEIIXTL	IL6	5	3	[1ih5, 1j4n, 1fqy, 1h6i]
GAXXGSL	GL6	VGTFILV	VV6	5	0	[3ne2]
GTFXLML	GL6	VGTFILV	VV6	3	0	[3ne2]
GLXIXXL	GL6	VTLGXLV	VV6	1	4	[3d9s]
GLXIXTL	GL6	IFISIGS	IS6	1	0	[1j4n]
GLXIXTL	GL6	ILFIFIS	IS6	1	0	[1j4n]
GSGSAVL	GL6	GVAXAXG	GG6	0	1	[2o9e, 2o9f]
GLXIXTL	GL6	GXXVXXG	GG6	1	4	[1ih5, 1j4n, 1fqy, 1h6i]
GTLQLVL	GL6	GXXVXXG	GG6	3	4	[1ih5, 1j4n, 1fqy, 1h6i]
GTFXLML	GL6	GIITTXG	GG6	3	4	[3ne2]
GLXIXXL	GL6	GXXXXXG	GG6	1	4	[3d9s]
GTLQLVL	GL6	WXXPXIG	WG6	3	5	[1ih5, 1j4n, 1fqy, 1h6i]
GXAILCL	GL6	WXXXIXG	WG6	3	5	[2w2e, 3zoj, 2w1p]
GLXIXXL	GL6	PALXIGL	PL6	1	4	[3d9s]
GTLQLVL	GL6	PXIGXXL	PL6	3	5	[1ih5, 1j4n, 1fqy, 1h6i]
GTLQLVL	GL6	LAVLXYD	LD6	3	5	[1ih5, 1j4n, 1fqy, 1h6i]
GIVXXXL	GL6	CFGTFWL	CL6	2	0	[2abm, 1rc2, 3nka, 3nkc, 3nk5]
GLXIXXL	GL6	SXXXGHL	SL6	1	4	[3d9s]
GTLQLVL	GL6	SXXXGHL	SL6	3	4	[1ih5, 1j4n, 1fqy, 1h6i]
GIVXXXL	GL6	SFGTFWL	SL6	2	0	[2o9d, 2o9e, 2o9f, 2o9g]
GLXIXTL	GL6	SXXXGHL	SL6	1	4	[1ih5, 1j4n, 1fqy, 1h6i]
GXAILCL	GL6	YWLGPIL	YL6	3	5	[2w2e, 3zoj, 2w1p]
GTLQLVL	GL6	ALAVLIY	AY6	3	5	[1ih5, 1j4n, 1fqy, 1h6i]
GGXIFVL	GL6	ATLLFLY	AY6	1	0	[1z98, 3cn6, 4jc6, 4ia4, 3cll, 2b5f, 3cn5]
GIVXXXL	GL6	GTFXLVF	GF6	2	0	[2o9d, 2o9e, 2abm, 2o9f, 2o9g, 1rc2, 3nka, 3nkc, 3nk5]
GLXIXTL	GL6	GPLAIGF	GF6	1	4	[1j4n]
GXAILCL	GL6	GXIXGXF	GF6	3	5	[2w2e, 3zoj, 2w1p]
GAXXGSL	GL6	GTFXLVF	GF6	5	0	[3ne2]
GTFXLML	GL6	GTFXLVF	GF6	3	0	[3ne2]
GFAGXAL	GL6	GTFXLVF	GF6	1	0	[2o9e, 2o9f]
GXAILCL	GL6	GAFLAYS	GS6	3	5	[2w2e, 3zoj, 2w1p]
GXXLAXL	GL6	VLCVLAT	VT6	5	3	[1ih5, 1j4n, 1fqy, 1h6i]
GTFXLML	GL6	VXXIITT	VT6	3	4	[3ne2]
GAXXGSL	GL6	VLCIXXT	VT6	5	3	[2b6o, 2b6p, 3m9i, 2c32, 1ymg, 3j41]
GGXIFVL	GL6	TXLFLYI	TI6	1	0	[1z98, 3cn6, 4jc6, 4ia4, 3cll, 2b5f, 3cn5]
GLXIXTL	GL6	TXLFVFI	TI6	1	0	[1ih5, 1fqy, 1h6i]
GIVXXXL	GL6	LXAEXFG	LG6	2	0	[2o9d, 2o9e, 2o9f, 2o9g, 3nka, 3nkc, 3nk5]
GXXLAXL	GL6	LXXEIIG	LG6	5	3	[1fqy, 1h6i]
GFAGXAL	GL6	LXFXGXG	LG6	1	0	[2o9e, 2o9f]
GGXIFVL	GL6	LAPLXIG	LG6	1	4	[2b5f]
GLXIXXL	GL6	LXFVFFG	LG6	1	0	[3d9s]
GIVXXXL	GL6	LXFXGXG	LG6	2	0	[2o9d, 2o9e, 2abm, 2o9f, 2o9g, 1rc2, 3nka, 3nkc, 3nk5]
GAXXGSL	GL6	LXFFGXG	LG6	5	0	[3ne2]
GTFXLML	GL6	LXFFGXG	LG6	3	0	[3ne2]
GXXLAXL	GL6	GXEIIXT	GT6	5	3	[1ih5, 1j4n, 1fqy, 1h6i]
GXAILCL	GL6	IXXAXLA	IA6	3	5	[2w2e, 3zoj, 2w1p]
GLXIXXL	GL6	IXXFQLA	IA6	1	3	[3d9s]
GTFXLML	GL6	IGXXXXA	IA6	3	5	[3ne2]
GXXLAXL	GL6	IXXXXLV	IV6	5	3	[1ih5, 1j4n, 1fqy, 1h6i]
GTLQLVL	GL6	IGXALAV	IV6	3	5	[1ih5, 1j4n, 1fqy, 1h6i]
GAXXGSL	GL6	TAEVVGT	TT6	5	0	[3ne2]
GTFXLML	GL6	TVXGIIT	TT6	3	4	[3ne2]
GGXIFVL	GL6	VLVYTVF	VF6	1	3	[1z98, 3cn6, 4jc6, 4ia4, 3cll, 2b5f, 3cn5]
GGXIFVL	GL6	LVYTVFS	LS6	1	3	[1z98, 3cn6, 4jc6, 4ia4, 3cll, 2b5f, 3cn5]
GAXXGSL	GL6	ATXVEXF	AF6	5	3	[2b6o, 2b6p, 3m9i, 2c32, 1ymg, 1sor]
GGXIFVL	GL6	APLPIGF	AF6	1	4	[1z98, 3cn6, 4jc6, 4ia4, 3cll, 2b5f, 3cn5]
GLXIXXL	GL6	AXXXFXF	AF6	1	0	[3d9s]
GAXXGSL	GL6	AEVVGTF	AF6	5	0	[3ne2]
GLXIXTL	GL6	AMILFXF	AF6	1	0	[1j4n]
GLXIXTL	GL6	AXXXFXF	AF6	1	0	[1ih5, 1fqy, 1h6i]
GTLQLVL	GL6	AXLIYDF	AF6	3	5	[1ih5, 1j4n, 1fqy, 1h6i]
GSGSAVL	GL6	AGVALAF	AF6	0	1	[2o9e, 2o9f]
GIVXXXL	GL6	AEXXGTF	AF6	2	0	[2o9d, 2o9e, 2abm, 2o9f, 2o9g, 1rc2, 3nka, 3nkc, 3nk5]
GGXIFVL	GL6	AVFMVHL	AL6	1	4	[1z98, 3cn6, 4jc6, 4ia4, 3cll, 2b5f, 3cn5]
GFAGXAL	GL6	AXTLIXL	AL6	1	4	[2o9e, 2o9f]
GSGSAVL	GL6	AXXXXXL	AL6	0	2	[2o9e, 2o9f]
GLXIXXL	GL6	AEFXXXL	AL6	1	0	[3d9s]
GLXIXTL	GL6	AXLXIXL	AL6	1	4	[1ih5, 1fqy, 1h6i]
GTFXLML	GL6	AVXXAXL	AL6	3	5	[3ne2]
GFAGXAL	GL6	APXXXGL	AL6	1	4	[2o9e, 2o9f]
GLXIXTL	GL6	MILFIFI	MI6	1	0	[1j4n]
GGXIFVL	GL6	MVHLATI	MI6	1	4	[1z98, 3cn6, 4jc6, 4ia4, 3cll, 2b5f, 3cn5]
GGXIFVL	GL6	FXLVYTV	FV6	1	3	[1z98, 3cn6, 4jc6, 4ia4, 3cll, 2b5f, 3cn5]
GAXXGSL	GL6	FXTLQXV	FV6	5	3	[2b6o, 2b6p, 3m9i, 2c32, 1ymg, 3j41, 1sor]
GIVXXXL	GL6	FGTFXXV	FV6	2	0	[2o9d, 2o9e, 2abm, 2o9f, 2o9g, 1rc2, 3nka, 3nkc, 3nk5]
GLXIXXL	GL6	FXAXXXF	FF6	1	0	[3d9s]
GAXXGSL	GL6	IXXTLQF	IF6	5	3	[2b6o, 2b6p, 3m9i, 2c32, 1ymg, 3j41, 1sor]
GTLQLVL	GL6	IFWVGPF	IF6	3	5	[1ih5, 1j4n, 1fqy, 1h6i]
GGXIFVL	GL6	FLYITVA	FA6	1	0	[1z98, 3cn6, 4jc6, 4ia4, 3cll, 2b5f, 3cn5]
GAXXGSL	GL6	FVLCIFA	FA6	5	3	[2b6o, 2b6p, 3m9i, 2c32, 1ymg, 3j41]
GFAGXAL	GL6	FGGXGSA	FA6	1	0	[2o9e, 2o9f]
GTLQLVL	GL6	FIGXAXA	FA6	3	5	[1ih5, 1j4n, 1fqy, 1h6i]
GSGSAVL	GL6	FAXXALA	FA6	0	1	[2o9e, 2o9f]
GIVXXXL	GL6	FGGXGSA	FA6	2	0	[2o9e, 2o9f, 2abm]
GLXIXTL	GL6	FIXIGSA	FA6	1	0	[1ih5, 1j4n, 1fqy, 1h6i]
GTLQLVL	GL6	VLIYDFI	VI6	3	5	[1j4n, 1fqy, 1h6i]
GLXIXTL	GL6	SXPLXXG	SG6	1	4	[1j4n, 1fqy]
GLXIXXL	GL6	SXALXIG	SG6	1	4	[3d9s]
GTFXLML	GL6	VXAAXLY	VY6	3	5	[3ne2]
GSGSAVL	GL6	VXAAXLY	VY6	0	2	[2o9e, 2o9f]
GLXIXXL	GL6	TLXXVFF	TF6	1	0	[3d9s]
GAXXGSL	GL6	TFIXXFF	TF6	5	0	[3ne2]
GTFXLML	GL6	TFIXXFF	TF6	3	0	[3ne2]
GFAGXAL	GL6	AIGLAXT	AT6	1	4	[2o9e, 2o9f]
GIVXXXL	GL6	AAEXFGT	AT6	2	0	[2o9d, 2o9e, 2o9f, 2abm, 2o9g, 1rc2, 3nka, 3nkc, 3nk5]
GSGSAVL	GL6	ALAXXLT	AT6	0	1	[2o9e, 2o9f]
GLXIXXL	GL6	ELXXTXQ	EQ6	1	3	[3d9s]
GAXXGSL	GL6	EXXXTXQ	EQ6	5	3	[2b6o, 2b6p, 3m9i, 2c32, 1ymg, 3j41, 1sor]
GXXLAXL	GL6	EIIGTLQ	EQ6	5	3	[1ih5, 1j4n, 1fqy, 1h6i]
GLXIXXL	GL6	QXXLCIF	QF6	1	3	[3d9s]
GAXXGSL	GL6	QXXLCIF	QF6	5	3	[2b6o, 2b6p, 3m9i, 2c32, 1ymg, 3j41, 1sor]
GTLQLVL	GL6	FWVGPFI	FI6	3	5	[1ih5, 1j4n, 1fqy, 1h6i]
GLXIXXL	GL6	FQLALCI	FI6	1	3	[3d9s]
GAXXGSL	GL6	TIVEIFL	TL6	5	3	[2b6o, 2b6p, 3m9i, 2c32, 1ymg, 1sor]
GLXIXXL	GL6	EFLAXLI	EI6	1	0	[3d9s]
GAXXGSL	GL6	EVVGTXI	EI6	5	0	[3ne2]
GTFXLML	GL6	LXVXGII	LI6	3	4	[3ne2]
GFAGXAL	GL6	LTLXXLI	LI6	1	4	[2o9e]
GTLQLVL	GL6	LXHLXXI	LI6	3	4	[1ih5, 1j4n, 1fqy, 1h6i]
GAXXGSL	GL6	LQXVLCI	LI6	5	3	[2b6o, 2b6p, 3m9i, 2c32, 1ymg, 3j41, 1sor]
GLXIXTL	GL6	LXXXIXI	LI6	1	0	[1ih5, 1j4n, 1fqy, 1h6i]
GFAGXAL	GL6	LXXLISI	LI6	1	4	[2o9e, 2o9f]
GLXIXXL	GL6	LXHLXXI	LI6	1	4	[3d9s]
GLXIXTL	GL6	LXHLXXI	LI6	1	4	[1ih5, 1j4n, 1fqy, 1h6i]
GTFXLML	GL6	PIVGAVA	PA6	3	5	[3ne2]
GGXIFVL	GL6	PLPIGXA	PA6	1	4	[1z98, 3cn6, 4jc6, 4ia4, 3cll, 2b5f, 3cn5]
GFAGXAL	GL6	PIAIGXA	PA6	1	4	[2o9e, 2o9f]
GGXIFVL	GL6	PIGFAVF	PF6	1	4	[1z98, 3cn6, 4jc6, 4ia4, 3cll, 2b5f, 3cn5]
GGXIFVL	GL6	IGFAVFM	IM6	1	4	[1z98, 3cn6, 4jc6, 4ia4, 3cll, 2b5f, 3cn5]
GLXIXTL	GL6	FSVAXGH	FH6	1	4	[1j4n]
GTLQLVL	GL6	FSVAXGH	FH6	3	4	[1j4n]
GGXIFVL	GL6	FAVFMVH	FH6	1	4	[1z98, 3cn6, 4jc6, 4ia4, 3cll, 2b5f, 3cn5]
GTFXLML	GL6	IYVIGPI	II6	3	5	[3ne2]
GXAILCL	GL6	IYXXGXI	II6	3	5	[2w2e, 3zoj, 2w1p]
GXXLAXL	GL6	QLXLCVL	QL6	5	3	[1ih5, 1j4n, 1fqy, 1h6i]
GLXIXXL	GL6	ALXXGXS	AS6	1	4	[3d9s]
GLXIXXL	GL6	ALXIFAS	AS6	1	3	[3d9s]
GIVXXXL	GL6	WLVFGGS	WS6	2	0	[2o9d, 2o9e, 2o9f, 2o9g]
GFAGXAL	GL6	WLVFGGS	WS6	1	0	[2o9e, 2o9f]
GIVXXXL	GL6	EXFGTFW	EW6	2	0	[2o9d, 2o9e, 2abm, 2o9f, 2o9g, 1rc2, 3nka, 3nkc, 3nk5]
GIVXXXL	GL6	WLVFGGC	WC6	2	0	[2abm, 1rc2, 3nka, 3nkc, 3nk5]
GXAILCL	GL6	FLAYSIW	FW6	3	5	[2w2e, 3zoj, 2w1p]
GXAILCL	GL6	LGAFLAY	LY6	3	5	[2w2e, 3zoj, 2w1p]
GAXXGSL	GL6	LCIFATY	LY6	5	3	[2b6p, 3m9i, 1ymg]
GFAGXAL	GL6	IAIGLAC	IC6	1	4	[2o9f]
GFAGXAL	GL6	GLAXTXI	GI6	1	4	[2o9e, 2o9f]
GXXLAXL	GL6	GLXIEII	GI6	5	3	[1fqy]
GTLQLVL	GL6	GALAVLI	GI6	3	5	[1ih5, 1fqy, 1h6i]
GFAGXAL	GL6	SGSAVLA	SA6	1	0	[2o9e, 2o9f]
GAXXGSL	GL6	IVEIFXT	IT6	5	3	[2b6o, 2b6p, 3m9i, 2c32, 1ymg, 3j41, 1sor]
GAXXGSL	GL6	TXQXXLC	TC6	5	3	[2b6o, 2b6p, 3m9i, 2c32, 1ymg, 3j41, 1sor]
GXXLAXL	GL6	TXQXXLC	TC6	5	3	[1ih5, 1j4n, 1fqy, 1h6i]
GFAGXAL	GL6	HLISIPV	HV6	1	4	[2o9e, 2o9f]
GLXIXTL	GL6	TLFVFIS	TS6	1	0	[1ih5, 1fqy, 1h6i]
GFAGXAL	GL6	TLIXLIS	TS6	1	4	[2o9e, 2o9f]
GFAGXAL	GL6	IHLISIP	IP6	1	4	[2o9e, 2o9f]
GAXXGSL	GL6	ILVFFGP	IP6	5	0	[3ne2]
GTFXLML	GL6	ILVFFGP	IP6	3	0	[3ne2]
GFAGXAL	GL6	LAXTLXH	LH6	1	4	[2o9e, 2o9f]
GTLQLVL	GL6	LSVXLXH	LH6	3	4	[1ih5, 1fqy, 1h6i]
GLXIXTL	GL6	LSVXLXH	LH6	1	4	[1ih5, 1fqy, 1h6i]
GLXIXXL	GL6	LSVXLXH	LH6	1	4	[3d9s]
GLXIXXL	GL6	SIGLSVT	ST6	1	4	[3d9s]
GTFXLML	GL6	GAVAAAW	GW6	3	5	[3ne2]
GFAGXAL	GL6	CTLIHLI	CI6	1	4	[2o9f]
GGXIGXL	GL6	VIHGATD	VD6	5	3	[2o9e]
GLXIXTL	GL6	PLAIGXS	PS6	1	4	[1ih5, 1j4n, 1fqy, 1h6i]
GTLQLVL	GL6	GHLLAID	GD6	3	4	[1ih5]
GLXIXTL	GL6	GHLLAID	GD6	1	4	[1ih5]
LAXXXXV	LV6	AIGTLXQ	AQ6	0	1	[3d9s]
LXXGXXV	LV6	AIGTLXQ	AQ6	4	1	[3d9s]
LXIGXXV	LV6	TLXQXVG	TG6	1	1	[1fqy, 1h6i]
LAXXXXV	LV6	TLXQXVG	TG6	0	1	[1fqy, 1h6i]
LALAXXV	LV6	TLGHLXG	TG6	1	4	[2b6o, 2b6p, 3m9i, 2c32, 1ymg, 3j41, 1sor]
LXXGXXV	LV6	TXXQAXG	TG6	4	1	[3d9s]
LAXXXXV	LV6	TXXQAXG	TG6	0	1	[3d9s]
LAXGLXV	LV6	TFWLVFG	TG6	1	0	[2o9d, 2o9e, 2abm, 2o9f, 2o9g, 3llq, 1rc2, 3nka, 3nkc, 3nk5]
LXIGXXV	LV6	TLXQXVG	TG6	4	1	[1j4n]
LTMAXXV	LV6	TFWLVFG	TG6	1	0	[2o9d, 2o9e, 2abm, 2o9f, 2o9g, 1rc2, 3nka, 3nkc, 3nk5]
LXFFXVV	LV6	ALVVXLV	AV6	5	3	[2o9e, 2o9f]
LXIGXXV	LV6	ATLXQSV	AV6	4	1	[1j4n]
LXXVILV	LV6	APCVGSV	AV6	3	5	[3c02]
LAXXXXV	LV6	ATLXQSV	AV6	0	1	[1fqy, 1h6i]
LXIGLXV	LV6	ALAXAAV	AV6	4	1	[3ne2]
LXIGXXV	LV6	ATLXQSV	AV6	1	1	[1fqy, 1h6i]
LXIGXXV	LV6	GMIFVLV	GV6	4	1	[4jc6, 3cn6, 1z98, 4ia4, 3cll, 2b5f, 3cn5]
LFLYITV	LV6	GMIFVLV	GV6	0	1	[3cn6, 4jc6, 1z98, 4ia4, 3cll, 2b5f, 3cn5]
LFLYITV	LV6	GXAVFXV	GV6	0	4	[3cn6, 4jc6, 1z98, 4ia4, 3cll, 2b5f, 3cn5]
LALAXXV	LV6	GSVAXAV	GV6	1	4	[2b6p, 3m9i, 1ymg]
LXIGXXV	LV6	GPIXGAV	GV6	4	5	[3gd8, 2d57, 2zz9, 3iyz]
LXAICXV	LV6	YITVATV	YV6	2	0	[2b5f]
LAXXXXV	LV6	YXIAQXV	YV6	0	2	[1ih5, 1fqy, 1h6i]
LXIGXXV	LV6	LXLXVLA	LA6	4	3	[1j4n]
LAXXXXV	LV6	LAIXTLA	LA6	0	1	[3d9s]
LTMAXXV	LV6	LLVIXGA	LA6	1	3	[2o9d, 2o9e, 2o9f, 2o9g, 1rc2, 3nka, 3nkc, 3nk5]
LAXXXXV	LV6	LXIXTLA	LA6	0	1	[1ih5, 1fqy, 1h6i]
LXIGXXV	LV6	LXLXVLA	LA6	1	3	[1ih5, 1fqy, 1h6i]
LXXGXXV	LV6	LAIXTLA	LA6	4	1	[3d9s]
LXIGXXV	LV6	LXIXTLA	LA6	1	1	[1ih5, 1fqy, 1h6i]
LXIGXXV	LV6	LXIXTLA	LA6	4	1	[1j4n]
LXXGXXV	LV6	LXLCIFA	LA6	4	3	[3d9s]
LAXXXXV	LV6	QXVGXXV	QV6	0	2	[1ih5, 1fqy, 1h6i]
LAXXXXV	LV6	VXAQLXG	VG6	0	2	[3d9s]
LXLVLCV	LV6	VGPXIGG	VG6	3	5	[1ih5, 1fqy, 1h6i]
LAXXXXV	LV6	IXAQXXG	IG6	0	2	[1ih5, 1fqy, 1h6i]
LXIGXXV	LV6	IAWAFGG	IG6	4	1	[4jc6, 3cn6, 1z98, 4ia4, 3cll, 2b5f, 3cn5]
LFLYITV	LV6	IAWAFGG	IG6	0	1	[3cn6, 4jc6, 1z98, 4ia4, 3cll, 2b5f, 3cn5]
LAXXXXV	LV6	GXXVAXA	GA6	0	2	[1ih5, 1fqy, 1h6i]
LFLYITV	LV6	GVGLVKA	GA6	0	2	[2b5f]
LLXFFXV	LV6	GLGVAXA	GA6	0	1	[1fx8, 1ldi, 1ldf, 1lda]
LXIGLXV	LV6	GXAXAXA	GA6	4	1	[3ne2]
LLXFFXV	LV6	GAFCAAA	GA6	0	2	[1fx8, 1ldi, 1ldf, 1lda]
LAXXXXV	LV6	AIXGAXI	AI6	0	2	[3d9s]
LAXXXXV	LV6	AQCXGAI	AI6	0	2	[1ih5, 1fqy, 1h6i]
LXAICXV	LV6	AAXAEXI	AI6	2	0	[2b5f]
LFLYITV	LV6	AQCXGAI	AI6	0	2	[3cn6, 4jc6, 1z98, 4ia4, 3cll, 2b5f, 3cn5]
LTMAXXV	LV6	AXXLXVI	AI6	1	3	[2o9d, 2o9e, 2abm, 2o9f, 2o9g, 1rc2, 3nka, 3nkc, 3nk5]
LXLVLCV	LV6	AXXAXLI	AI6	3	5	[1j4n]
LXFFXVV	LV6	ELVLSAG	EG6	5	3	[2o9e, 2o9f]
LLXFFXV	LV6	EISVIXG	EG6	0	1	[1fx8, 1ldi, 1ldf, 1lda]
LAXGLXV	LV6	VFXGXGS	VS6	1	0	[2o9d, 2o9e, 2o9f, 2abm, 2o9g, 3llq, 1rc2, 3nka, 3nkc, 3nk5]
LAXXXXV	LV6	VATAILS	VS6	0	2	[1ih5, 1h6i]
LXFFXVV	LV6	VVELVLS	VS6	5	3	[2o9e, 2o9f]
LXXGXXV	LV6	LCIGITF	LF6	1	4	[3c02]
LFLYITV	LV6	LGIAXAF	LF6	0	1	[2b5f]
LXFFXVV	LV6	LVLSAGF	LF6	5	3	[2o9e, 2o9f]
LALAXXV	LV6	LTLGHLF	LF6	1	4	[2b6o, 2b6p, 3m9i, 2c32, 1ymg, 3j41, 1sor]
LTMAXXV	LV6	GFLLVIH	GH6	1	3	[2o9d, 2o9e, 2o9f, 2o9g, 1rc2, 3nka, 3nkc, 3nk5]
LSIATXV	LV6	LVELXIT	LT6	1	3	[3gd8, 2d57, 2zz9, 3iyz]
LXIGXXV	LV6	LCVLATT	LT6	4	3	[1j4n]
LXAICXV	LV6	LLFLXIT	LT6	2	0	[4jc6, 1z98, 3cn6, 4ia4, 3cll, 2b5f, 3cn5]
LTMAXXV	LV6	LVIHGAT	LT6	1	3	[2o9d, 2o9e]
LAXGLXV	LV6	LIXIPVT	LT6	1	4	[2o9e, 2o9f]
LXAICXV	LV6	LXITVAT	LT6	2	0	[4jc6, 1z98, 3cn6, 4ia4, 3cll, 2b5f, 3cn5]
LALAXXV	LV6	VFFGXGA	VA6	1	0	[2b6o, 2b6p, 3m9i, 2c32, 1ymg, 3j41, 1sor]
LXIGXXV	LV6	VGPXIGA	VA6	4	5	[3gd8, 2d57, 2zz9, 3iyz]
LFLYITV	LV6	VXXVHLA	VA6	0	4	[3cn6, 4jc6, 1z98, 4ia4, 3cll, 2b5f, 3cn5]
LLXFFXV	LV6	VXXAFCA	VA6	0	2	[1fx8, 1ldi, 1ldf, 1lda]
LFLYITV	LV6	VLVYCTA	VA6	0	1	[3cn6, 4jc6, 1z98, 4ia4, 3cll, 2b5f, 3cn5]
LLXFFXV	LV6	VSQVXXA	VA6	0	2	[1fx8, 1ldi, 1ldf, 1lda]
LXLVLCV	LV6	VGPXIGA	VA6	3	5	[1j4n]
LXFFXVV	LV6	VEXVXXA	VA6	5	3	[2o9e, 2o9f]
LXIGXXV	LV6	VYXVXSA	VA6	4	3	[4jc6, 3cn6, 1z98, 4ia4, 3cll, 2b5f, 3cn5]
LXIGXXV	LV6	VLVYCTA	VA6	4	1	[4jc6, 3cn6, 1z98, 4ia4, 3cll, 2b5f, 3cn5]
LTMAXXV	LV6	FLXVIXG	FG6	1	3	[2o9d, 2o9e, 2o9f, 2o9g, 1rc2, 3nka, 3nkc, 3nk5]
LAXGLXV	LV6	FXLVFXG	FG6	1	0	[2o9d, 2o9e, 2abm, 2o9f, 2o9g, 3llq, 1rc2, 3nka, 3nkc, 3nk5]
LAXGLXV	LV6	FAXIXIG	FG6	1	4	[2o9e, 3llq]
LTMAXXV	LV6	FAXIXIG	FG6	1	4	[2o9e]
LXXGXXV	LV6	FVLMFLG	FG6	1	0	[3c02]
LTMAXXV	LV6	FXLVFXG	FG6	1	0	[2o9d, 2o9e, 2abm, 2o9f, 2o9g, 1rc2, 3nka, 3nkc, 3nk5]
LXIGXXV	LV6	YWVGPXI	YI6	4	5	[3gd8, 2d57, 2zz9, 3iyz]
LLXFFXV	LV6	VXXGLXV	VV6	0	1	[1fx8, 1ldi, 1ldf, 1lda]
LXIGXXV	LV6	WXXWXXP	WP6	4	5	[3gd8, 2d57, 2zz9, 3iyz]
LXAICXV	LV6	IXXLLXL	IL6	2	0	[4jc6, 1z98, 3cn6, 4ia4, 3cll, 2b5f, 3cn5]
LXLVLCV	LV6	IGXSXXL	IL6	3	4	[1ih5, 1j4n, 1fqy, 1h6i]
LFLYITV	LV6	IIGTFVL	IL6	0	3	[3cn6, 4jc6, 1z98, 4ia4, 3cll, 2b5f, 3cn5]
LXIGLXV	LV6	IXXAXXL	IL6	4	1	[3ne2]
LAXXXXV	LV6	IXXAGIL	IL6	0	2	[3d9s]
LXXGXXV	LV6	IXXAXXL	IL6	4	1	[3d9s]
LAXXXXV	LV6	IVAXAIL	IL6	0	2	[1ih5, 1fqy, 1h6i]
LLXFFXV	LV6	ISVXXXL	IL6	0	1	[1fx8, 1ldi, 1ldf, 1lda]
LXIGXXV	LV6	IATLAQS	IS6	1	1	[1fqy, 1h6i]
LXIGLXV	LV6	IAAVIYS	IS6	4	1	[3ne2]
LAXXXXV	LV6	IATLAQS	IS6	0	1	[1fqy, 1h6i]
LXIGXXV	LV6	IATLAQS	IS6	4	1	[1j4n]
LXLVLCV	LV6	WXXPXIG	WG6	3	5	[1ih5, 1j4n, 1fqy, 1h6i]
LXIGXXV	LV6	WXXPXIG	WG6	4	5	[3gd8, 2d57, 2zz9, 3iyz]
LAXXXXV	LV6	GAXXGAG	GG6	0	2	[3d9s]
LFLYITV	LV6	GAIXGVG	GG6	0	2	[3cn6, 4jc6, 1z98, 4ia4, 3cll, 2b5f, 3cn5]
LXLVLCV	LV6	GXXVXXG	GG6	3	4	[1ih5, 1j4n, 1fqy, 1h6i]
LALAXXV	LV6	GFSXTLG	GG6	1	4	[2b6o, 2b6p, 3m9i, 2c32, 1ymg, 3j41, 1sor]
LFLYITV	LV6	GIAXAFG	GG6	0	1	[3cn6, 4jc6, 1z98, 4ia4, 3cll, 2b5f, 3cn5]
LLXFFXV	LV6	GVAMAIY	GY6	0	1	[1fx8, 1ldi, 1ldf, 1lda]
LFLYITV	LV6	GTFVLVY	GY6	0	3	[3cn6, 4jc6, 1z98, 4ia4, 3cll, 2b5f, 3cn5]
LXLVLCV	LV6	PXIGXXL	PL6	3	5	[1ih5, 1j4n, 1fqy, 1h6i]
LXLVLCV	LV6	LAVLXYD	LD6	3	5	[1ih5, 1j4n, 1fqy, 1h6i]
LAXGLXV	LV6	CFGTFWL	CL6	1	0	[2abm, 1rc2, 3nka, 3nkc, 3nk5]
LTMAXXV	LV6	CFGTFWL	CL6	1	0	[2abm, 1rc2, 3nka, 3nkc, 3nk5]
LTMAXXV	LV6	SFGTFWL	SL6	1	0	[2o9d, 2o9e, 2o9f, 2o9g]
LXFFXVV	LV6	SALVVEL	SL6	5	3	[2o9e, 2o9f]
LALAXXV	LV6	SXTLGHL	SL6	1	4	[2b6o, 2b6p, 3m9i, 2c32, 1ymg, 3j41, 1sor]
LXLVLCV	LV6	SXXXGHL	SL6	3	4	[1ih5, 1j4n, 1fqy, 1h6i]
LAXGLXV	LV6	SFGTFWL	SL6	1	0	[2o9d, 2o9e, 2o9f, 2o9g]
LAXXXXV	LV6	QLXGAXA	QA6	0	2	[3d9s]
LAXGLXV	LV6	GTFXLVF	GF6	1	0	[2o9d, 2o9e, 2abm, 2o9f, 2o9g, 3llq, 1rc2, 3nka, 3nkc, 3nk5]
LTMAXXV	LV6	GTFXLVF	GF6	1	0	[2o9d, 2o9e, 2abm, 2o9f, 2o9g, 1rc2, 3nka, 3nkc, 3nk5]
LXXGXXV	LV6	GXFXLMF	GF6	1	0	[3c02]
LXAICXV	LV6	ATLLFLY	AY6	2	0	[4jc6, 1z98, 3cn6, 4ia4, 3cll, 2b5f, 3cn5]
LXIGLXV	LV6	AXAAXXY	AY6	4	1	[3ne2]
LXLVLCV	LV6	ALAVLIY	AY6	3	5	[1ih5, 1j4n, 1fqy, 1h6i]
LAXXXXV	LV6	MYIIAQC	MC6	0	2	[1ih5, 1fqy, 1h6i]
LAXXXXV	LV6	LMYXIAQ	LQ6	0	2	[1ih5, 1fqy, 1h6i]
LAXXXXV	LV6	CVGAIVA	CA6	0	2	[1ih5, 1fqy, 1h6i]
LXIGXXV	LV6	VLCVLAT	VT6	4	3	[1j4n]
LXIGXXV	LV6	VLCVLAT	VT6	1	3	[1ih5, 1fqy, 1h6i]
LAXXXXV	LV6	VGXIXAT	VT6	0	2	[1ih5, 1fqy, 1h6i]
LXIGLXV	LV6	AXIYXLG	AG6	4	1	[3ne2]
LXXGXXV	LV6	AXGLXXG	AG6	4	1	[3d9s]
LAXXXXV	LV6	ATAILSG	AG6	0	2	[1ih5, 1h6i]
LAXXXXV	LV6	AXGLXXG	AG6	0	1	[3d9s]
LLXFFXV	LV6	AXALVYG	AG6	0	2	[1lda]
LXAICXV	LV6	TXLFLYI	TI6	2	0	[4jc6, 1z98, 3cn6, 4ia4, 3cll, 2b5f, 3cn5]
LTMAXXV	LV6	LXAEXFG	LG6	1	0	[2o9d, 2o9e, 2o9f, 2o9g, 3nka, 3nkc, 3nk5]
LXXGXXV	LV6	LMFLGXG	LG6	1	0	[3c02]
LXXGXXV	LV6	LIXLXXG	LG6	1	4	[3c02]
LALAXXV	LV6	LFYVFFG	LG6	1	0	[2b6o, 2b6p, 3m9i, 2c32, 1ymg, 3j41, 1sor]
LXXVILV	LV6	LIXLXXG	LG6	3	4	[3c02]
LAXGLXV	LV6	LALTLIG	LG6	1	4	[3nka, 3nkc]
LTMAXXV	LV6	LXFXGXG	LG6	1	0	[2abm, 1rc2, 3nka, 3nkc, 3nk5]
LAXGLXV	LV6	LXFXGXG	LG6	1	0	[2o9d, 2o9e, 2abm, 2o9f, 2o9g, 3llq, 1rc2, 3nka, 3nkc, 3nk5]
LXIGLXV	LV6	LMLVIMG	LG6	4	3	[3ne2]
LAXXXXV	LV6	LXGAXXG	LG6	0	5	[3d9s]
LFLYITV	LV6	IAQXXGA	IA6	0	2	[3cn6, 4jc6, 1z98, 4ia4, 3cll, 2b5f, 3cn5]
LAXXXXV	LV6	IAQXXGA	IA6	0	2	[1ih5, 1fqy, 1h6i]
LXXGXXV	LV6	IXXLXXA	IA6	4	1	[3d9s]
LLXFFXV	LV6	IXGLXXA	IA6	0	1	[1fx8, 1ldi, 1ldf, 1lda]
LAXXXXV	LV6	IXXLXXA	IA6	0	1	[3d9s]
LXXGXXV	LV6	IXXFQLA	IA6	4	3	[3d9s]
LXAICXV	LV6	IXAEFFA	IA6	2	0	[3m9i]
LXLVLCV	LV6	IGXALAV	IV6	3	5	[1ih5, 1j4n, 1fqy, 1h6i]
LFLYITV	LV6	ICGVGLV	IV6	0	2	[3cn6, 4jc6, 1z98, 4ia4, 3cll, 2b5f, 3cn5]
LXIGXXV	LV6	IXXXXLV	IV6	4	3	[1j4n]
LFLYITV	LV6	IXTFXLV	IV6	0	3	[3cn6, 4jc6, 1z98, 4ia4, 3cll, 2b5f, 3cn5]
LSIATXV	LV6	IXTFXLV	IV6	1	3	[3gd8, 2d57, 2zz9, 3iyz]
LFLYITV	LV6	TFXLVXT	TT6	0	3	[3cn6, 4jc6, 1z98, 4ia4, 3cll, 2b5f, 3cn5]
LXIGLXV	LV6	AAXIYXL	AL6	4	1	[3ne2]
LAXGLXV	LV6	APXXXGL	AL6	1	4	[2o9d, 2o9e, 2o9f, 2o9g, 3llq, 1rc2, 3nka, 3nkc, 3nk5]
LTMAXXV	LV6	AXTLIXL	AL6	1	4	[2o9d, 2o9e, 2abm, 1rc2, 3nk5]
LFLYITV	LV6	AVFMVHL	AL6	0	4	[3cn6, 4jc6, 1z98, 4ia4, 3cll, 2b5f, 3cn5]
LALAXXV	LV6	AXFXAXL	AL6	1	0	[2b6p, 2c32, 1ymg, 3j41]
LXAICXV	LV6	AEFXXXL	AL6	2	0	[4jc6, 1z98, 3cn6, 4ia4, 3m9i, 3cll, 2b5f, 3cn5]
LTMAXXV	LV6	APXXXGL	AL6	1	4	[2o9d, 2o9e, 2o9f, 2o9g, 1rc2, 3nka, 3nkc, 3nk5]
LALAXXV	LV6	AEFXXXL	AL6	1	0	[2b6o, 3m9i, 1sor]
LFLYITV	LV6	AIXGXGL	AL6	0	2	[3cn6, 4jc6, 1z98, 4ia4, 3cll, 2b5f, 3cn5]
LLXFFXV	LV6	AFCAXXL	AL6	0	2	[1fx8, 1ldi, 1ldf, 1lda]
LAXGLXV	LV6	AXTLIXL	AL6	1	4	[2o9d, 2o9e, 2abm, 2o9f, 2o9g, 3llq, 1rc2, 3nka, 3nkc, 3nk5]
LFLYITV	LV6	VLVYTVF	VF6	0	3	[3cn6, 4jc6, 1z98, 4ia4, 3cll, 2b5f, 3cn5]
LXIGXXV	LV6	VLVYTVF	VF6	4	3	[4jc6, 3cn6, 1z98, 4ia4, 3cll, 2b5f, 3cn5]
LALAXXV	LV6	VALAXGF	VF6	1	4	[2b6o, 2b6p, 3m9i, 2c32, 1ymg, 3j41, 1sor]
LFLYITV	LV6	VGLVKAF	VF6	0	2	[2b5f]
LSIATXV	LV6	VELIXTF	VF6	1	3	[3gd8, 2d57, 2zz9, 3iyz]
LXIGXXV	LV6	LVYTVFS	LS6	4	3	[4jc6, 3cn6, 1z98, 4ia4, 3cll, 2b5f, 3cn5]
LFLYITV	LV6	LVYTVFS	LS6	0	3	[3cn6, 4jc6, 1z98, 4ia4, 3cll, 2b5f, 3cn5]
LXXVILV	LV6	VGLIILC	VC6	3	4	[3c02]
LXXGXXV	LV6	VGLIILC	VC6	1	4	[3c02]
LXXVILV	LV6	VGSVVFC	VC6	3	5	[3c02]
LTMAXXV	LV6	AEXXGTF	AF6	1	0	[2o9d, 2o9e, 2abm, 2o9f, 2o9g, 1rc2, 3nka, 3nkc, 3nk5]
LALAXXV	LV6	AXLFYVF	AF6	1	0	[2b6o, 3m9i, 2b6p, 2c32, 1ymg, 3j41, 1sor]
LXLVLCV	LV6	AXLIYDF	AF6	3	5	[1ih5, 1j4n, 1fqy, 1h6i]
LXIGXXV	LV6	AFGGMIF	AF6	4	1	[4jc6, 3cn6, 1z98, 4ia4, 3cll, 2b5f, 3cn5]
LFLYITV	LV6	AFGGMIF	AF6	0	1	[3cn6, 4jc6, 1z98, 4ia4, 3cll, 2b5f, 3cn5]
LXAICXV	LV6	AIXAEXF	AF6	2	0	[3m9i]
LAXGLXV	LV6	AEXXGTF	AF6	1	0	[2o9d, 2o9e, 2abm, 2o9f, 2o9g, 1rc2, 3nka, 3nkc, 3nk5]
LLXFFXV	LV6	QVAGAXC	QC6	0	2	[1fx8, 1ldi, 1ldf, 1lda]
LFLYITV	LV6	QCLGAXC	QC6	0	2	[3cn6, 4jc6, 1z98, 4ia4, 3cll, 2b5f, 3cn5]
LXXVILV	LV6	GSVVFCQ	GQ6	3	5	[3c02]
LFLYITV	LV6	CLGAIXG	CG6	0	2	[3cn6, 4jc6, 1z98, 4ia4, 3cll, 2b5f, 3cn5]
LXXGXXV	LV6	CIGITFG	CG6	1	4	[3c02]
LXIGLXV	LV6	MAFXLAI	MI6	4	1	[3ne2]
LFLYITV	LV6	MVHLATI	MI6	0	4	[3cn6, 4jc6, 1z98, 4ia4, 3cll, 2b5f, 3cn5]
LXAICXV	LV6	RAXXAEF	RF6	2	0	[3m9i]
LAXGLXV	LV6	FGTFXXV	FV6	1	0	[2o9d, 2o9e, 2abm, 2o9f, 2o9g, 3llq, 1rc2, 3nka, 3nkc, 3nk5]
LTMAXXV	LV6	FGTFXXV	FV6	1	0	[2o9d, 2o9e, 2abm, 2o9f, 2o9g, 1rc2, 3nka, 3nkc, 3nk5]
LXIGXXV	LV6	FGXMIFV	FV6	4	1	[4jc6, 3cn6, 1z98, 4ia4, 3cll, 2b5f, 3cn5]
LFLYITV	LV6	FGXMIFV	FV6	0	1	[3cn6, 4jc6, 1z98, 4ia4, 3cll, 2b5f, 3cn5]
LXIGXXV	LV6	FXLVYTV	FV6	4	3	[4jc6, 3cn6, 1z98, 4ia4, 3cll, 2b5f, 3cn5]
LALAXXV	LV6	FAXLFYV	FV6	1	0	[2b6o, 3m9i, 2b6p, 2c32, 1ymg, 3j41, 1sor]
LLXFFXV	LV6	FCAAALV	FV6	0	2	[1fx8, 1ldi, 1ldf, 1lda]
LFLYITV	LV6	FXLVYTV	FV6	0	3	[3cn6, 4jc6, 1z98, 4ia4, 3cll, 2b5f, 3cn5]
LXAICXV	LV6	EFXATXL	EL6	2	0	[4jc6, 1z98, 3cn6, 4ia4, 3cll, 2b5f, 3cn5]
LXAICXV	LV6	FXATXXF	FF6	2	0	[4jc6, 1z98, 3cn6, 4ia4, 3cll, 2b5f, 3cn5]
LXLVLCV	LV6	IFWVGPF	IF6	3	5	[1ih5, 1j4n, 1fqy, 1h6i]
LXAICXV	LV6	FLYITVA	FA6	2	0	[4jc6, 1z98, 3cn6, 4ia4, 3cll, 2b5f, 3cn5]
LAXGLXV	LV6	FGGXGSA	FA6	1	0	[2o9e, 2o9f, 2abm]
LXLVLCV	LV6	FIGXAXA	FA6	3	5	[1ih5, 1j4n, 1fqy, 1h6i]
LXIGLXV	LV6	FAXAXAA	FA6	4	1	[3ne2]
LXLVLCV	LV6	VLIYDFI	VI6	3	5	[1j4n, 1fqy, 1h6i]
LALAXXV	LV6	CAEFFAS	CS6	1	0	[2b6p, 2c32, 1ymg, 3j41]
LXAICXV	LV6	EFFAXLF	EF6	2	0	[3m9i]
LALAXXV	LV6	EFFAXLF	EF6	1	0	[2b6o, 3m9i, 2b6p, 2c32, 1ymg, 3j41, 1sor]
LLXFFXV	LV6	SVIXGXG	SG6	0	1	[1fx8, 1ldi, 1ldf, 1lda]
LALAXXV	LV6	SXXLAXG	SG6	1	4	[2b6o, 2b6p, 3m9i, 2c32, 1ymg, 3j41]
LALAXXV	LV6	FFAXLFY	FY6	1	0	[2b6o, 3m9i, 2b6p, 2c32, 1ymg, 3j41, 1sor]
LXAICXV	LV6	FFAXLFY	FY6	2	0	[3m9i]
LLXFFXV	LV6	SQVAGAF	SF6	0	2	[1fx8, 1ldi, 1ldf, 1lda]
LALAXXV	LV6	SLFYVFF	SF6	1	0	[2b6p, 2c32, 1ymg, 3j41]
LXXVILV	LV6	SVVFCQF	SF6	3	5	[3c02]
LALAXXV	LV6	YVFFGLG	YG6	1	0	[2b6o, 2b6p, 3m9i, 2c32, 1ymg, 3j41, 1sor]
LXXVILV	LV6	VVFCQFY	VY6	3	5	[3c02]
LAXXXXV	LV6	FYVAAXL	FL6	0	2	[3d9s]
LALAXXV	LV6	FYVFFGL	FL6	1	0	[2b6o, 2b6p, 3m9i, 2c32, 1ymg, 3j41, 1sor]
LALAXXV	LV6	TLFYVFF	TF6	1	0	[2b6o, 3m9i, 1sor]
LSIATXV	LV6	HGLLVEL	HL6	1	3	[3gd8, 2d57, 2zz9, 3iyz]
LLXFFXV	LV6	AMAIXLT	AT6	0	1	[1fx8, 1ldi, 1ldf, 1lda]
LAXGLXV	LV6	AAEXFGT	AT6	1	0	[2o9d, 2o9e, 2o9f, 2abm, 2o9g, 1rc2, 3nka, 3nkc, 3nk5]
LTMAXXV	LV6	AIGLAXT	AT6	1	4	[2o9d, 2o9e, 2abm, 1rc2, 3nka, 3nkc, 3nk5]
LALAXXV	LV6	AVGFXLT	AT6	1	4	[2b6o, 2b6p, 3m9i, 2c32, 1ymg, 3j41, 1sor]
LAXGLXV	LV6	AIGLAXT	AT6	1	4	[2o9d, 2o9e, 2o9f, 2abm, 2o9g, 3llq, 1rc2, 3nka, 3nkc, 3nk5]
LTMAXXV	LV6	AAEXFGT	AT6	1	0	[2o9d, 2o9e, 2o9f, 2abm, 2o9g, 1rc2, 3nka, 3nkc, 3nk5]
LXIGLXV	LV6	FLLMLVI	FI6	4	3	[3ne2]
LXXGXXV	LV6	FQLALCI	FI6	4	3	[3d9s]
LXLVLCV	LV6	FWVGPFI	FI6	3	5	[1ih5, 1j4n, 1fqy, 1h6i]
LSIATXV	LV6	ELXXTXQ	EQ6	1	3	[3gd8, 2d57, 2zz9, 3iyz]
LXXGXXV	LV6	QXXLCIF	QF6	4	3	[3d9s]
LXXGXXV	LV6	TFVLMXL	TL6	1	0	[3c02]
LAXGLXV	LV6	LTLXXLI	LI6	1	4	[2o9d, 2o9e, 2abm, 3llq, 1rc2, 3nk5]
LXIGXXV	LV6	LXXGLXI	LI6	4	1	[1j4n]
LXIGXXV	LV6	LXXGLXI	LI6	1	1	[1ih5, 1fqy, 1h6i]
LSIATXV	LV6	LLVELII	LI6	1	3	[3gd8, 2d57, 2zz9, 3iyz]
LXIGLXV	LV6	LXIAXXI	LI6	4	1	[3ne2]
LLXFFXV	LV6	LXVAXAI	LI6	0	1	[1fx8, 1ldi, 1ldf, 1lda]
LXLVLCV	LV6	LXHLXXI	LI6	3	4	[1ih5, 1j4n, 1fqy, 1h6i]
LXXGXXV	LV6	LXXGLXI	LI6	4	1	[3d9s]
LTMAXXV	LV6	LTLXXLI	LI6	1	4	[2o9d, 2o9e, 2abm, 1rc2, 3nk5]
LAXXXXV	LV6	LXXGLXI	LI6	0	1	[1ih5, 3d9s, 1fqy, 1h6i]
LAXGLXV	LV6	LXXLISI	LI6	1	4	[2o9e, 2abm, 2o9f, 2o9g, 3llq, 1rc2, 3nk5]
LXIGXXV	LV6	AWAFGGM	AM6	4	1	[4jc6, 3cn6, 1z98, 4ia4, 3cll, 2b5f, 3cn5]
LFLYITV	LV6	AWAFGGM	AM6	0	1	[3cn6, 4jc6, 1z98, 4ia4, 3cll, 2b5f, 3cn5]
LXXGXXV	LV6	IILCIGI	II6	1	4	[3c02]
LXIGXXV	LV6	IYXXGXI	II6	4	5	[3gd8, 2d57, 2zz9, 3iyz]
LXXVILV	LV6	IILCIGI	II6	3	4	[3c02]
LAXGLXV	LV6	PIAIGXA	PA6	1	4	[2o9d, 2o9e, 2abm, 2o9f, 2o9g, 3llq, 1rc2, 3nka, 3nkc, 3nk5]
LTMAXXV	LV6	PIAIGXA	PA6	1	4	[2o9d, 2o9e, 2abm, 2o9f, 2o9g, 1rc2, 3nka, 3nkc, 3nk5]
LFLYITV	LV6	FAVFMVH	FH6	0	4	[3cn6, 4jc6, 1z98, 4ia4, 3cll, 2b5f, 3cn5]
LXLVLCV	LV6	FSVAXGH	FH6	3	4	[1j4n]
LALAXXV	LV6	FSLTLGH	FH6	1	4	[2b6o, 2b6p, 3m9i, 2c32, 1ymg, 3j41, 1sor]
LXIGXXV	LV6	QLXLCVL	QL6	1	3	[1ih5, 1fqy, 1h6i]
LXIGXXV	LV6	QLXLCVL	QL6	4	3	[1j4n]
LXXGXXV	LV6	LGTFVLM	LM6	1	0	[3c02]
LALAXXV	LV6	LGHLFGM	LM6	1	4	[2b6o, 2b6p, 3m9i, 2c32, 1ymg, 1sor]
LXIGLXV	LV6	LLMLVXM	LM6	4	3	[3ne2]
LXXGXXV	LV6	GXXILCI	GI6	1	4	[3c02]
LSIATXV	LV6	GXXVELI	GI6	1	3	[3gd8, 2d57, 2zz9, 3iyz]
LTMAXXV	LV6	GLAXTXI	GI6	1	4	[2o9d, 2o9e, 2abm, 1rc2, 3nka, 3nkc, 3nk5]
LXXVILV	LV6	GXXILCI	GI6	3	4	[3c02]
LXLVLCV	LV6	GALAVLI	GI6	3	5	[1ih5, 1fqy, 1h6i]
LAXGLXV	LV6	GLAXTXI	GI6	1	4	[2o9d, 2o9e, 2abm, 2o9f, 2o9g, 3llq, 1rc2, 3nka, 3nkc, 3nk5]
LALAXXV	LV6	ALAXGFS	AS6	1	4	[2b6o, 2b6p, 3m9i, 2c32, 1ymg, 3j41, 1sor]
LXXGXXV	LV6	ALXIFAS	AS6	4	3	[3d9s]
LAXGLXV	LV6	WLVFGGS	WS6	1	0	[2o9d, 2o9e, 2o9f, 2o9g]
LAXGLXV	LV6	EXFGTFW	EW6	1	0	[2o9d, 2o9e, 2abm, 2o9f, 2o9g, 1rc2, 3nka, 3nkc, 3nk5]
LTMAXXV	LV6	EXFGTFW	EW6	1	0	[2o9d, 2o9e, 2abm, 2o9f, 2o9g, 1rc2, 3nka, 3nkc, 3nk5]
LAXGLXV	LV6	WLVFGGC	WC6	1	0	[2abm, 3llq, 1rc2, 3nka, 3nkc, 3nk5]
LTMAXXV	LV6	WLVFGGC	WC6	1	0	[2abm, 1rc2, 3nka, 3nkc, 3nk5]
LLXFFXV	LV6	WGLGVAM	WM6	0	1	[1fx8, 1ldi, 1lda]
LAXGLXV	LV6	IAIGLAC	IC6	1	4	[2o9f, 2o9g]
LFLYITV	LV6	IFVLVYC	IC6	0	1	[3cn6, 4jc6, 1z98, 4ia4, 3cll, 2b5f, 3cn5]
LXIGXXV	LV6	IFVLVYC	IC6	4	1	[4jc6, 3cn6, 1z98, 4ia4, 3cll, 2b5f, 3cn5]
LLXFFXV	LV6	MAIYLTA	MA6	0	1	[1fx8, 1ldi, 1ldf, 1lda]
LXXGXXV	LV6	MFLGEGA	MA6	1	0	[3c02]
LXXVILV	LV6	PXVGSVV	PV6	3	5	[3c02]
LXIGXXV	LV6	WAFGGMI	WI6	4	1	[4jc6, 3cn6, 1z98, 4ia4, 3cll, 2b5f, 3cn5]
LFLYITV	LV6	WAFGGMI	WI6	0	1	[3cn6, 4jc6, 1z98, 4ia4, 3cll, 2b5f, 3cn5]
LXIGXXV	LV6	MIFVLVY	MY6	4	1	[4jc6, 3cn6, 1z98, 4ia4, 3cll, 2b5f, 3cn5]
LFLYITV	LV6	MIFVLVY	MY6	0	1	[3cn6, 4jc6, 1z98, 4ia4, 3cll, 2b5f, 3cn5]
LXXGXXV	LV6	ILCIGIT	IT6	1	4	[3c02]
LXAICXV	LV6	IXEFIXT	IT6	2	0	[4jc6, 1z98, 3cn6, 4ia4, 3cll, 2b5f, 3cn5]
LXXVILV	LV6	ILCIGIT	IT6	3	4	[3c02]
LXIGXXV	LV6	TXQXXLC	TC6	4	3	[1j4n]
LAXGLXV	LV6	IHLISIP	IP6	1	4	[2o9e, 2o9f]
LAXGLXV	LV6	HLISIPV	HV6	1	4	[2o9e, 2o9f]
LAXGLXV	LV6	TLIXLIS	TS6	1	4	[2o9d, 2o9e, 2abm, 2o9f, 2o9g, 3llq, 1rc2, 3nk5]
LTMAXXV	LV6	TLIXLIS	TS6	1	4	[2o9d, 2o9e, 2abm, 2o9f, 2o9g, 1rc2, 3nk5]
LAXGLXV	LV6	LAXTLXH	LH6	1	4	[2o9d, 2o9e, 2abm, 2o9f, 2o9g, 3llq, 1rc2, 3nk5]
LTMAXXV	LV6	LAXTLXH	LH6	1	4	[2o9d, 2o9e, 2abm, 1rc2, 3nk5]
LXLVLCV	LV6	LSVXLXH	LH6	3	4	[1ih5, 1fqy, 1h6i]
LXIGXXV	LV6	SLXFGLS	SS6	4	1	[1j4n]
LXIGXXV	LV6	SLXFGLS	SS6	1	1	[1ih5, 1fqy, 1h6i]
LAXGLXV	LV6	CTLIHLI	CI6	1	4	[2o9f, 2o9g]
LXIGXXV	LV6	SIATLAQ	SQ6	1	1	[1ih5, 1fqy, 1h6i]
LAXXXXV	LV6	SIATLAQ	SQ6	0	1	[1ih5, 1fqy, 1h6i]
LXIGXXV	LV6	SIATLAQ	SQ6	4	1	[1j4n]
LXXVILV	LV6	KLSSVVG	KG6	3	4	[3c02]
LXIGLXV	LV6	MLVIMGV	MV6	4	3	[3ne2]
LXIGXXV	LV6	HWIXWVG	HG6	4	5	[3iyz]
LXFFXVV	LV6	LSALVVE	LE6	5	3	[2o9e, 2o9f]
LSIATXV	LV6	GHGLLVE	GE6	1	3	[3iyz]
LLXFFXV	LV6	FGLGVAM	FM6	0	1	[1ldf]
LTMAXXV	LV6	VIHGATD	VD6	1	3	[2o9e]
LTMAXXV	LV6	KLXAEXF	KF6	1	0	[2o9e]
LXXGXXV	LV6	SSVVGLI	SI6	1	4	[3c02]
LXXVILV	LV6	SSVVGLI	SI6	3	4	[3c02]
LXXGXXV	LV6	SVVGLII	SI6	1	4	[3c02]
LXXVILV	LV6	SVVGLII	SI6	3	4	[3c02]
LLXFFXV	LV6	CAAALVY	CY6	0	2	[1lda]
LXLVLCV	LV6	GHLLAID	GD6	3	4	[1ih5]
LXXGXXV	LV6	VLMFLGE	VE6	1	0	[3c02]
LAXXXXV	LV6	FFYVAAQ	FQ6	0	2	[3d9s]
LXXVILV	LV6	CVGSVVF	CF6	3	5	[3c02]
LTMAXXV	LV6	FRKLAAE	FE6	1	0	[2o9e]
LTMAXXV	LV6	RKLAAES	RS6	1	0	[2o9e]
LFLYITV	LV6	CGVGLVK	CK6	0	2	[2b5f]
ALATLXQ	AQ6	TLGHLXG	TG6	1	4	[2b6o, 2b6p, 3m9i, 2c32, 1ymg, 3j41, 1sor]
AIGTLXQ	AQ6	TLGHLXG	TG6	1	4	[3d9s]
AIGTLXQ	AQ6	LXLCIFA	LA6	1	3	[3d9s]
ALATLXQ	AQ6	GSVAXAV	GV6	1	4	[2b6p, 3m9i, 1ymg]
ALATLXQ	AQ6	LTLGHLF	LF6	1	4	[2b6o, 2b6p, 3m9i, 2c32, 1ymg, 3j41, 1sor]
AIGTLXQ	AQ6	VXAXFXA	VA6	1	0	[3d9s]
ALATLXQ	AQ6	VFFGXGA	VA6	1	0	[2b6o, 2b6p, 3m9i, 2c32, 1ymg, 3j41, 1sor]
AIGTLXQ	AQ6	FVFXGLG	FG6	1	0	[3d9s]
AIGTLXQ	AQ6	IFVXFGL	IL6	1	0	[3d9s]
AIGTLXQ	AQ6	IGXSXXL	IL6	1	4	[3d9s]
AIGTLXQ	AQ6	VTLGXLV	VV6	1	4	[3d9s]
ALATLXQ	AQ6	GFSXTLG	GG6	1	4	[2b6o, 2b6p, 3m9i, 2c32, 1ymg, 3j41, 1sor]
AIGTLXQ	AQ6	GXXXXXG	GG6	1	4	[3d9s]
AIGTLXQ	AQ6	PALXIGL	PL6	1	4	[3d9s]
ALATLXQ	AQ6	SXTLGHL	SL6	1	4	[2b6o, 2b6p, 3m9i, 2c32, 1ymg, 3j41, 1sor]
AIGTLXQ	AQ6	SXXXGHL	SL6	1	4	[3d9s]
AIGTLXQ	AQ6	IXXFQLA	IA6	1	3	[3d9s]
AIGTLXQ	AQ6	LXFVFFG	LG6	1	0	[3d9s]
ALATLXQ	AQ6	LFYVFFG	LG6	1	0	[2b6o, 2b6p, 3m9i, 2c32, 1ymg, 3j41, 1sor]
ALATLXQ	AQ6	AXLFYVF	AF6	1	0	[2b6o, 3m9i, 2b6p, 2c32, 1ymg, 3j41, 1sor]
AIGTLXQ	AQ6	AXXXFXF	AF6	1	0	[3d9s]
ALATLXQ	AQ6	FAXLFYV	FV6	1	0	[2b6o, 3m9i, 2b6p, 2c32, 1ymg, 3j41, 1sor]
ALATLXQ	AQ6	VALAXGF	VF6	1	4	[2b6o, 2b6p, 3m9i, 2c32, 1ymg, 3j41, 1sor]
ALATLXQ	AQ6	AXFXAXL	AL6	1	0	[2b6p, 2c32, 1ymg, 3j41]
AIGTLXQ	AQ6	AEFXXXL	AL6	1	0	[3d9s]
ALATLXQ	AQ6	AEFXXXL	AL6	1	0	[2b6o, 3m9i, 1sor]
AIGTLXQ	AQ6	FXAXXXF	FF6	1	0	[3d9s]
ALATLXQ	AQ6	SXXLAXG	SG6	1	4	[2b6o, 2b6p, 3m9i, 2c32, 1ymg, 3j41]
AIGTLXQ	AQ6	SXALXIG	SG6	1	4	[3d9s]
ALATLXQ	AQ6	CAEFFAS	CS6	1	0	[2b6p, 2c32, 1ymg, 3j41]
ALATLXQ	AQ6	FFAXLFY	FY6	1	0	[2b6o, 3m9i, 2b6p, 2c32, 1ymg, 3j41, 1sor]
ALATLXQ	AQ6	SLFYVFF	SF6	1	0	[2b6p, 2c32, 1ymg, 3j41]
ALATLXQ	AQ6	YVFFGLG	YG6	1	0	[2b6o, 2b6p, 3m9i, 2c32, 1ymg, 3j41, 1sor]
ALATLXQ	AQ6	FYVFFGL	FL6	1	0	[2b6o, 2b6p, 3m9i, 2c32, 1ymg, 3j41, 1sor]
ALATLXQ	AQ6	EFFAXLF	EF6	1	0	[2b6o, 3m9i, 2b6p, 2c32, 1ymg, 3j41, 1sor]
ALATLXQ	AQ6	TLFYVFF	TF6	1	0	[2b6o, 3m9i, 1sor]
AIGTLXQ	AQ6	TLXXVFF	TF6	1	0	[3d9s]
ALATLXQ	AQ6	AVGFXLT	AT6	1	4	[2b6o, 2b6p, 3m9i, 2c32, 1ymg, 3j41, 1sor]
AIGTLXQ	AQ6	ELXXTXQ	EQ6	1	3	[3d9s]
AIGTLXQ	AQ6	LXHLXXI	LI6	1	4	[3d9s]
AIGTLXQ	AQ6	FQLALCI	FI6	1	3	[3d9s]
AIGTLXQ	AQ6	QXXLCIF	QF6	1	3	[3d9s]
AIGTLXQ	AQ6	EFLAXLI	EI6	1	0	[3d9s]
ALATLXQ	AQ6	FSLTLGH	FH6	1	4	[2b6o, 2b6p, 3m9i, 2c32, 1ymg, 3j41, 1sor]
ALATLXQ	AQ6	LGHLFGM	LM6	1	4	[2b6o, 2b6p, 3m9i, 2c32, 1ymg, 1sor]
AIGTLXQ	AQ6	ALXIFAS	AS6	1	3	[3d9s]
AIGTLXQ	AQ6	ALXXGXS	AS6	1	4	[3d9s]
ALATLXQ	AQ6	ALAXGFS	AS6	1	4	[2b6o, 2b6p, 3m9i, 2c32, 1ymg, 3j41, 1sor]
AIGTLXQ	AQ6	SIGLSVT	ST6	1	4	[3d9s]
AIGTLXQ	AQ6	LSVXLXH	LH6	1	4	[3d9s]
LATLVQA	LA6	GSVAXAV	GV6	1	4	[2b6p, 3m9i, 1ymg]
LXLCIFA	LA6	GPIXGAV	GV6	3	5	[3d9s]
LLVIXGA	LA6	TMAXAVG	TG6	3	1	[2o9d, 2o9e, 2o9f, 2o9g, 1rc2, 3nka, 3nkc, 3nk5]
LATLVQA	LA6	TLGHLXG	TG6	1	4	[2b6o, 2b6p, 3m9i, 2c32, 1ymg, 3j41, 1sor]
LTVLTMA	LA6	TFWLVFG	TG6	1	0	[2o9d, 2o9e, 2abm, 2o9f, 2o9g, 3llq, 1rc2, 3nka, 3nkc, 3nk5]
LXLCIFA	LA6	TXXQAXG	TG6	3	1	[3d9s]
LAIXTLA	LA6	TLGHLXG	TG6	1	4	[3d9s]
LLVIXGA	LA6	IXGXIIG	IG6	3	5	[2o9d, 2o9e, 2o9f, 2o9g, 1rc2, 3nka, 3nkc, 3nk5]
LXGLXLA	LA6	IVGXIVG	IG6	3	5	[1fx8, 1ldi, 1ldf, 1lda]
LXGLXXA	LA6	GLGVAXA	GA6	4	1	[1fx8, 1ldi, 1ldf, 1lda]
LXLXVLA	LA6	AXXAXLI	AI6	3	5	[1j4n]
LLVIXGA	LA6	AXAVXXI	AI6	3	1	[2o9e]
LXIXTLA	LA6	AXFLAMI	AI6	1	0	[1j4n]
LXGLXXA	LA6	AILXGLI	AI6	4	3	[1fx8, 1ldi, 1ldf, 1lda]
LTVLTMA	LA6	AXXLXVI	AI6	1	3	[2o9d, 2o9e, 2abm, 2o9f, 2o9g, 1rc2, 3nka, 3nkc, 3nk5]
LEAFGTA	LA6	AXLAYSI	AI6	3	5	[2w2e, 3zoj, 2w1p]
LATLVQA	LA6	LTLGHLF	LF6	1	4	[2b6o, 2b6p, 3m9i, 2c32, 1ymg, 3j41, 1sor]
LTVLTMA	LA6	GFLLVIH	GH6	1	3	[2o9d, 2o9e, 2o9f, 2o9g, 1rc2, 3nka, 3nkc, 3nk5]
LTVLTMA	LA6	VFXGXGS	VS6	1	0	[2abm, 3llq, 1rc2, 3nka, 3nkc, 3nk5]
LXIXTLA	LA6	VFISXGS	VS6	1	0	[1ih5, 1fqy, 1h6i]
LTVLTMA	LA6	LVIHGAT	LT6	1	3	[2o9d, 2o9e]
LTVLTMA	LA6	FXLVFXG	FG6	1	0	[2o9d, 2o9e, 2abm, 2o9f, 2o9g, 3llq, 1rc2, 3nka, 3nkc, 3nk5]
LLVIXGA	LA6	FAXIXIG	FG6	3	4	[2o9e]
LXIXTLA	LA6	FXXIXIG	FG6	1	0	[1ih5, 1j4n, 1fqy, 1h6i]
LAIXTLA	LA6	FVFXGLG	FG6	1	0	[3d9s]
LTVLTMA	LA6	FLXVIXG	FG6	1	3	[2o9d, 2o9e, 2o9f, 2o9g, 1rc2, 3nka, 3nkc, 3nk5]
LTVLTMA	LA6	FAXIXIG	FG6	1	4	[2o9e, 3llq]
LLVIXGA	LA6	VLTMAXA	VA6	3	1	[2o9d, 2o9e, 2o9f, 2o9g, 1rc2, 3nka, 3nkc, 3nk5]
LAIXTLA	LA6	VXAXFXA	VA6	1	0	[3d9s]
LXLCIFA	LA6	VGXXXXA	VA6	3	5	[3d9s]
LATLVQA	LA6	VFFGXGA	VA6	1	0	[2b6o, 2b6p, 3m9i, 2c32, 1ymg, 3j41, 1sor]
LAIXTLA	LA6	VTLGXLV	VV6	1	4	[3d9s]
LXGLXXA	LA6	VXXGLXV	VV6	4	1	[1fx8, 1ldi, 1ldf, 1lda]
LXLCIFA	LA6	VTLGXLV	VV6	3	4	[3d9s]
LXGLXXA	LA6	ISVXXXL	IL6	4	1	[1fx8, 1ldi, 1ldf, 1lda]
LXGLXXA	LA6	ILXGLXL	IL6	4	3	[1fx8, 1ldi, 1ldf, 1lda]
LXLCIFA	LA6	IGXSXXL	IL6	3	4	[3d9s]
LXIXTLA	LA6	IGXSXXL	IL6	1	4	[1ih5, 1j4n, 1fqy, 1h6i]
LAIXTLA	LA6	IGXSXXL	IL6	1	4	[3d9s]
LAIXTLA	LA6	IFVXFGL	IL6	1	0	[3d9s]
LXLXVLA	LA6	IGXSXXL	IL6	3	4	[1ih5, 1j4n, 1fqy, 1h6i]
LEAFGTA	LA6	WXXWXXP	WP6	3	5	[2w2e, 3zoj, 2w1p]
LXIXTLA	LA6	ILFIFIS	IS6	1	0	[1j4n]
LXGLXLA	LA6	IAVIGAS	IS6	3	4	[1fx8, 1ldi, 1ldf, 1lda]
LXIXTLA	LA6	IFISIGS	IS6	1	0	[1j4n]
LEAFGTA	LA6	WXXXIXG	WG6	3	5	[2w2e, 3zoj, 2w1p]
LXGLXXA	LA6	GVAMAIY	GY6	4	1	[1fx8, 1ldi, 1ldf, 1lda]
LXLCIFA	LA6	GXXXXXG	GG6	3	4	[3d9s]
LXIXTLA	LA6	GXXVXXG	GG6	1	4	[1ih5, 1j4n, 1fqy, 1h6i]
LATLVQA	LA6	GFSXTLG	GG6	1	4	[2b6o, 2b6p, 3m9i, 2c32, 1ymg, 3j41, 1sor]
LAIXTLA	LA6	GXXXXXG	GG6	1	4	[3d9s]
LXLXVLA	LA6	GXXVXXG	GG6	3	4	[1ih5, 1j4n, 1fqy, 1h6i]
LAIXTLA	LA6	PALXIGL	PL6	1	4	[3d9s]
LXLCIFA	LA6	PALXIGL	PL6	3	4	[3d9s]
LXLXVLA	LA6	PXIGXXL	PL6	3	5	[1ih5, 1fqy, 1h6i]
LXLCIFA	LA6	PXVGXXL	PL6	3	5	[3d9s]
LXLXVLA	LA6	LAVLXYD	LD6	3	5	[1ih5, 1j4n, 1fqy, 1h6i]
LTVLTMA	LA6	CFGTFWL	CL6	1	0	[2abm, 1rc2, 3nka, 3nkc, 3nk5]
LTVLTMA	LA6	SFGTFWL	SL6	1	0	[2o9d, 2o9e, 2o9f, 2o9g]
LXIXTLA	LA6	SXXXGHL	SL6	1	4	[1ih5, 1j4n, 1fqy, 1h6i]
LAIXTLA	LA6	SXXXGHL	SL6	1	4	[3d9s]
LATLVQA	LA6	SXTLGHL	SL6	1	4	[2b6o, 2b6p, 3m9i, 2c32, 1ymg, 3j41, 1sor]
LXLXVLA	LA6	SXXXGHL	SL6	3	4	[1ih5, 1j4n, 1fqy, 1h6i]
LXLCIFA	LA6	SXXXGHL	SL6	3	4	[3d9s]
LEAFGTA	LA6	YWLGPIL	YL6	3	5	[2w2e, 3zoj, 2w1p]
LXGLXLA	LA6	GXIXGXF	GF6	3	5	[1fx8, 1ldi, 1ldf, 1lda]
LXIXTLA	LA6	GPLAIGF	GF6	1	4	[1j4n]
LTVLTMA	LA6	GTFXLVF	GF6	1	0	[2o9d, 2o9e, 2abm, 2o9f, 2o9g, 3llq, 1rc2, 3nka, 3nkc, 3nk5]
LEAFGTA	LA6	GXIXGXF	GF6	3	5	[2w2e, 3zoj, 2w1p]
LXLXVLA	LA6	GPLAIGF	GF6	3	4	[1j4n]
LXLXVLA	LA6	ALAVLIY	AY6	3	5	[1ih5, 1j4n, 1fqy, 1h6i]
LEAFGTA	LA6	GAFLAYS	GS6	3	5	[2w2e, 3zoj, 2w1p]
LXIXTLA	LA6	VAEFLAT	VT6	1	0	[1ih5, 1fqy, 1h6i]
LXIXTLA	LA6	TXLFVFI	TI6	1	0	[1ih5, 1fqy, 1h6i]
LTVLTMA	LA6	LALTLIG	LG6	1	4	[3nka, 3nkc]
LATLVQA	LA6	LFYVFFG	LG6	1	0	[2b6o, 2b6p, 3m9i, 2c32, 1ymg, 3j41, 1sor]
LTVLTMA	LA6	LXAEXFG	LG6	1	0	[2o9d, 2o9e, 2o9f, 2o9g]
LXGLXLA	LA6	LLXXVXG	LG6	3	4	[1fx8, 1ldi, 1ldf, 1lda]
LAIXTLA	LA6	LXFVFFG	LG6	1	0	[3d9s]
LTVLTMA	LA6	LXFXGXG	LG6	1	0	[2abm, 3llq, 1rc2, 3nka, 3nkc, 3nk5]
LLVIXGA	LA6	GGXIYRT	GT6	3	5	[2o9d, 2o9e]
LXGLXXA	LA6	GLILALT	GT6	4	3	[1fx8, 1ldi]
LEAFGTA	LA6	IXXAXLA	IA6	3	5	[2w2e, 3zoj, 2w1p]
LXLCIFA	LA6	IXXLXXA	IA6	3	1	[3d9s]
LXGLXXA	LA6	IXGLXXA	IA6	4	1	[1fx8, 1ldi, 1ldf, 1lda]
LAIXTLA	LA6	IXXFQLA	IA6	1	3	[3d9s]
LXLCIFA	LA6	IXGAXXA	IA6	3	5	[3d9s]
LXGLXLA	LA6	IGXLIXV	IV6	3	4	[1fx8, 1ldi, 1ldf, 1lda]
LXLXVLA	LA6	IGXALAV	IV6	3	5	[1ih5, 1j4n, 1fqy, 1h6i]
LATLVQA	LA6	VALAXGF	VF6	1	4	[2b6o, 2b6p, 3m9i, 2c32, 1ymg, 3j41, 1sor]
LAIXTLA	LA6	AEFXXXL	AL6	1	0	[3d9s]
LTVLTMA	LA6	APXXXGL	AL6	1	4	[2o9d, 2o9e, 2o9f, 2o9g, 3llq, 1rc2, 3nka, 3nkc, 3nk5]
LTVLTMA	LA6	AXTLIXL	AL6	1	4	[2o9d, 2o9e, 2abm, 3llq, 1rc2, 3nk5]
LXGLXLA	LA6	AFAYRKL	AL6	3	5	[1fx8, 1ldi, 1ldf, 1lda]
LATLVQA	LA6	AEFXXXL	AL6	1	0	[2b6o, 3m9i, 1sor]
LATLVQA	LA6	AXFXAXL	AL6	1	0	[2b6p, 2c32, 1ymg, 3j41]
LXIXTLA	LA6	AXLXIXL	AL6	1	4	[1ih5, 1fqy, 1h6i]
LLVIXGA	LA6	APXXXGL	AL6	3	4	[2o9d, 2o9e, 2o9f, 2o9g, 1rc2, 3nka, 3nkc, 3nk5]
LXLCIFA	LA6	AXXAXXL	AL6	3	5	[3d9s]
LATLVQA	LA6	AXLFYVF	AF6	1	0	[2b6o, 3m9i, 2b6p, 2c32, 1ymg, 3j41, 1sor]
LXLXVLA	LA6	AXLIYDF	AF6	3	5	[1ih5, 1j4n, 1fqy, 1h6i]
LXIXTLA	LA6	AMILFXF	AF6	1	0	[1j4n]
LAIXTLA	LA6	AXXXFXF	AF6	1	0	[3d9s]
LXIXTLA	LA6	AXXXFXF	AF6	1	0	[1ih5, 1fqy, 1h6i]
LTVLTMA	LA6	AEXXGTF	AF6	1	0	[2o9d, 2o9e, 2abm, 2o9f, 2o9g, 1rc2, 3nka, 3nkc, 3nk5]
LXIXTLA	LA6	MILFIFI	MI6	1	0	[1j4n]
LXIXTLA	LA6	VAEFLXM	VM6	1	0	[1j4n]
LTVLTMA	LA6	FGTFXXV	FV6	1	0	[2o9d, 2o9e, 2abm, 2o9f, 2o9g, 3llq, 1rc2, 3nka, 3nkc, 3nk5]
LATLVQA	LA6	FAXLFYV	FV6	1	0	[2b6o, 3m9i, 2b6p, 2c32, 1ymg, 3j41, 1sor]
LXIXTLA	LA6	FXATXXF	FF6	1	0	[1ih5, 1fqy, 1h6i]
LAIXTLA	LA6	FXAXXXF	FF6	1	0	[3d9s]
LXIXTLA	LA6	FLAMILF	FF6	1	0	[1j4n]
LXIXTLA	LA6	EFXATXL	EL6	1	0	[1ih5, 1fqy, 1h6i]
LXIXTLA	LA6	EFXAMIL	EL6	1	0	[1j4n]
LLVIXGA	LA6	GLTVLTM	GM6	3	1	[2o9d, 2o9e, 2o9f, 2o9g, 1rc2, 3nka, 3nkc, 3nk5]
LLVIXGA	LA6	VPIVGXI	VI6	3	5	[2o9d, 2o9e, 2o9f, 2o9g, 1rc2, 3nka, 3nkc, 3nk5]
LXLXVLA	LA6	VLIYDFI	VI6	3	5	[1j4n, 1fqy, 1h6i]
LXLXVLA	LA6	SXPLXXG	SG6	3	4	[1j4n]
LATLVQA	LA6	SXXLAXG	SG6	1	4	[2b6o, 2b6p, 3m9i, 2c32, 1ymg, 3j41]
LAIXTLA	LA6	SXALXIG	SG6	1	4	[3d9s]
LXLCIFA	LA6	SXALXIG	SG6	3	4	[3d9s]
LXIXTLA	LA6	SXPLXXG	SG6	1	4	[1j4n, 1fqy]
LXGLXXA	LA6	SVIXGXG	SG6	4	1	[1fx8, 1ldi, 1ldf, 1lda]
LATLVQA	LA6	CAEFFAS	CS6	1	0	[2b6p, 2c32, 1ymg, 3j41]
LXIXTLA	LA6	FIXIGSA	FA6	1	0	[1ih5, 1j4n, 1fqy, 1h6i]
LTVLTMA	LA6	FGGXGSA	FA6	1	0	[2abm]
LXLXVLA	LA6	FIGXAXA	FA6	3	5	[1ih5, 1fqy, 1h6i]
LATLVQA	LA6	EFFAXLF	EF6	1	0	[2b6o, 3m9i, 2b6p, 2c32, 1ymg, 3j41, 1sor]
LATLVQA	LA6	FFAXLFY	FY6	1	0	[2b6o, 3m9i, 2b6p, 2c32, 1ymg, 3j41, 1sor]
LATLVQA	LA6	SLFYVFF	SF6	1	0	[2b6p, 2c32, 1ymg, 3j41]
LATLVQA	LA6	YVFFGLG	YG6	1	0	[2b6o, 2b6p, 3m9i, 2c32, 1ymg, 3j41, 1sor]
LXLCIFA	LA6	VXAAXLY	VY6	3	5	[3d9s]
LLVIXGA	LA6	FAVGHIS	FS6	3	1	[2o9e]
LATLVQA	LA6	FYVFFGL	FL6	1	0	[2b6o, 2b6p, 3m9i, 2c32, 1ymg, 3j41, 1sor]
LLVIXGA	LA6	MAFAVGH	MH6	3	1	[2o9e]
LAIXTLA	LA6	TLXXVFF	TF6	1	0	[3d9s]
LLVIXGA	LA6	TVLTMAF	TF6	3	1	[2o9d, 2o9e, 2o9f, 2o9g, 1rc2, 3nka, 3nkc, 3nk5]
LATLVQA	LA6	TLFYVFF	TF6	1	0	[2b6o, 3m9i, 1sor]
LATLVQA	LA6	AVGFXLT	AT6	1	4	[2b6o, 2b6p, 3m9i, 2c32, 1ymg, 3j41, 1sor]
LTVLTMA	LA6	AAEXFGT	AT6	1	0	[2o9d, 2o9e, 2o9f, 2abm, 2o9g, 1rc2, 3nka, 3nkc, 3nk5]
LLVIXGA	LA6	AIGLAXT	AT6	3	4	[2o9d, 2o9e, 1rc2, 3nka, 3nkc, 3nk5]
LXGLXXA	LA6	AMAIXLT	AT6	4	1	[1fx8, 1ldi, 1ldf, 1lda]
LTVLTMA	LA6	AIGLAXT	AT6	1	4	[2o9d, 2o9e, 2o9f, 2abm, 2o9g, 3llq, 1rc2, 3nka, 3nkc, 3nk5]
LXIXTLA	LA6	AEFLAXT	AT6	1	0	[1ih5, 1fqy, 1h6i]
LAIXTLA	LA6	ELXXTXQ	EQ6	1	3	[3d9s]
LXGLXLA	LA6	FAYRKLI	FI6	3	5	[1fx8, 1ldi, 1ldf, 1lda]
LAIXTLA	LA6	FQLALCI	FI6	1	3	[3d9s]
LAIXTLA	LA6	QXXLCIF	QF6	1	3	[3d9s]
LXGLXXA	LA6	MGLILAL	ML6	4	3	[1fx8, 1ldi, 1ldf, 1lda]
LAIXTLA	LA6	EFLAXLI	EI6	1	0	[3d9s]
LAIXTLA	LA6	LXHLXXI	LI6	1	4	[3d9s]
LTVLTMA	LA6	LTLXXLI	LI6	1	4	[2o9d, 2o9e, 2abm, 3llq, 1rc2, 3nk5]
LXGLXXA	LA6	LXVAXAI	LI6	4	1	[1fx8, 1ldi, 1ldf, 1lda]
LXIXTLA	LA6	LXHLXXI	LI6	1	4	[1ih5, 1j4n, 1fqy, 1h6i]
LXLXVLA	LA6	LXHLXXI	LI6	3	4	[1ih5, 1j4n, 1fqy, 1h6i]
LXGLXLA	LA6	LXIXLXI	LI6	3	4	[1fx8, 1ldi, 1ldf, 1lda]
LTVLTMA	LA6	LXXLISI	LI6	1	4	[2o9e, 2abm, 2o9f, 2o9g, 3llq, 1rc2, 3nk5]
LXIXTLA	LA6	LXXXIXI	LI6	1	0	[1ih5, 1j4n, 1fqy, 1h6i]
LLVIXGA	LA6	PIAIGXA	PA6	3	4	[2o9d, 2o9e, 2o9f, 2o9g, 1rc2, 3nka, 3nkc, 3nk5]
LTVLTMA	LA6	PIAIGXA	PA6	1	4	[2o9d, 2o9e, 2abm, 2o9f, 2o9g, 3llq, 1rc2, 3nka, 3nkc, 3nk5]
LATLVQA	LA6	FSLTLGH	FH6	1	4	[2b6o, 2b6p, 3m9i, 2c32, 1ymg, 3j41, 1sor]
LXLXVLA	LA6	FSVAXGH	FH6	3	4	[1j4n]
LXIXTLA	LA6	FSVAXGH	FH6	1	4	[1j4n]
LEAFGTA	LA6	IYXXGXI	II6	3	5	[2w2e, 3zoj, 2w1p]
LEAFGTA	LA6	IXXLICI	II6	3	4	[2w2e, 3zoj, 2w1p]
LLVIXGA	LA6	GLAXTXI	GI6	3	4	[2o9d, 2o9e, 1rc2, 3nka, 3nkc, 3nk5]
LTVLTMA	LA6	GLAXTXI	GI6	1	4	[2o9d, 2o9e, 2abm, 2o9f, 2o9g, 3llq, 1rc2, 3nka, 3nkc, 3nk5]
LXLXVLA	LA6	GALAVLI	GI6	3	5	[1ih5, 1fqy, 1h6i]
LXLCIFA	LA6	GAVLAAI	GI6	3	5	[3d9s]
LXGLXLA	LA6	GXXIAVI	GI6	3	4	[1fx8, 1ldi, 1ldf, 1lda]
LXGLXLA	LA6	GXXVGXI	GI6	3	5	[1fx8, 1ldi, 1ldf, 1lda]
LLVIXGA	LA6	GIIGXXI	GI6	3	5	[2o9d, 2o9e, 2o9f, 2o9g, 1rc2, 3nka, 3nkc, 3nk5]
LXLCIFA	LA6	ALXXGXS	AS6	3	4	[3d9s]
LATLVQA	LA6	ALAXGFS	AS6	1	4	[2b6o, 2b6p, 3m9i, 2c32, 1ymg, 3j41, 1sor]
LAIXTLA	LA6	ALXIFAS	AS6	1	3	[3d9s]
LAIXTLA	LA6	ALXXGXS	AS6	1	4	[3d9s]
LATLVQA	LA6	LGHLFGM	LM6	1	4	[2b6o, 2b6p, 3m9i, 2c32, 1ymg, 1sor]
LTVLTMA	LA6	WLVFGGC	WC6	1	0	[2abm, 3llq, 1rc2, 3nka, 3nkc, 3nk5]
LTVLTMA	LA6	EXFGTFW	EW6	1	0	[2o9d, 2o9e, 2abm, 2o9f, 2o9g, 1rc2, 3nka, 3nkc, 3nk5]
LEAFGTA	LA6	LGAFLAY	LY6	3	5	[2w2e, 3zoj, 2w1p]
LXGLXXA	LA6	WGLGVAM	WM6	4	1	[1fx8, 1ldi, 1lda]
LTVLTMA	LA6	IAIGLAC	IC6	1	4	[2o9f, 2o9g]
LLVIXGA	LA6	IAIGLAC	IC6	3	4	[2o9f, 2o9g]
LTVLTMA	LA6	IHLISIP	IP6	1	4	[2o9e, 2o9f]
LTVLTMA	LA6	TLIXLIS	TS6	1	4	[2o9d, 2o9e, 2abm, 2o9f, 2o9g, 3llq, 1rc2, 3nk5]
LXIXTLA	LA6	TLFVFIS	TS6	1	0	[1ih5, 1fqy, 1h6i]
LXLCIFA	LA6	SIGLSVT	ST6	3	4	[3d9s]
LAIXTLA	LA6	SIGLSVT	ST6	1	4	[3d9s]
LXLXVLA	LA6	LSVXLXH	LH6	3	4	[1ih5, 1fqy, 1h6i]
LXLCIFA	LA6	LSVXLXH	LH6	3	4	[3d9s]
LTVLTMA	LA6	LAXTLXH	LH6	1	4	[2o9d, 2o9e, 2abm, 2o9f, 2o9g, 3llq, 1rc2, 3nk5]
LXIXTLA	LA6	LSVXLXH	LH6	1	4	[1ih5, 1fqy, 1h6i]
LAIXTLA	LA6	LSVXLXH	LH6	1	4	[3d9s]
LLVIXGA	LA6	IGGLIYR	IR6	3	5	[2o9d, 2o9e]
LLVIXGA	LA6	IYRTLLE	IE6	3	5	[2o9e]
LLVIXGA	LA6	PIVGGXI	PI6	3	5	[2o9d, 2o9e, 2o9f, 2o9g, 1rc2, 3nka, 3nkc, 3nk5]
LXGLXLA	LA6	VGAFAYR	VR6	3	5	[1fx8, 1ldi, 1ldf, 1lda]
LXGLXLA	LA6	GAFAYRK	GK6	3	5	[1fx8, 1ldi, 1ldf, 1lda]
LTVLTMA	LA6	VIHGATD	VD6	1	3	[2o9e]
LXGLXXA	LA6	FGLGVAM	FM6	4	1	[1ldf]
LTVLTMA	LA6	KLXAEXF	KF6	1	0	[2o9e]
LXIXTLA	LA6	PLAIGXS	PS6	1	4	[1ih5, 1j4n, 1fqy, 1h6i]
LXLXVLA	LA6	PLAIGXS	PS6	3	4	[1j4n]
LLVIXGA	LA6	IXGGLIY	IY6	3	5	[2o9d, 2o9e, 2o9f, 2o9g, 1rc2, 3nka, 3nkc, 3nk5]
LXGLXLA	LA6	IVGAFAY	IY6	3	5	[1fx8, 1ldi, 1ldf, 1lda]
LXLXVLA	LA6	GHLLAID	GD6	3	4	[1ih5]
LTVLTMA	LA6	RKLAAES	RS6	1	0	[2o9e]
ATLXQAV	AV6	GSVAXAV	GV6	1	4	[2b6p, 3m9i, 1ymg]
ATLXQAV	AV6	TLGHLXG	TG6	1	4	[2b6o, 2b6p, 3m9i, 2c32, 1ymg, 3j41, 1sor]
ALAXAAV	AV6	VIGLTVG	VG6	1	4	[3ne2]
ALVVXLV	AV6	VVPIXGG	VG6	3	5	[2o9e, 2o9f]
ALVVXLV	AV6	QLWFFWV	QV6	3	5	[2o9e, 2o9f]
ALAXAAV	AV6	IGLTVXG	IG6	1	4	[3ne2]
ALVVXLV	AV6	IXGXIIG	IG6	3	5	[2o9e, 2o9f]
AILCLTV	AV6	GIALXIA	GA6	3	4	[2w2e, 3zoj, 2w1p]
ATLXQSV	AV6	VFISXGS	VS6	1	0	[1fqy, 1h6i]
AILCLTV	AV6	APFVXGI	AI6	3	4	[2w2e, 3zoj, 2w1p]
AILCLTV	AV6	AXLAYSI	AI6	3	5	[2w2e, 3zoj, 2w1p]
ATLXQSV	AV6	AXFLAMI	AI6	1	0	[1j4n]
ALVVXLV	AV6	AAXLYLI	AI6	3	2	[2o9e, 2o9f]
ATLXQAV	AV6	LTLGHLF	LF6	1	4	[2b6o, 2b6p, 3m9i, 2c32, 1ymg, 3j41, 1sor]
ALVVXLV	AV6	LIXIPVT	LT6	3	4	[2o9e, 2o9f]
ATLXQSV	AV6	FXXIXIG	FG6	1	0	[1j4n, 1fqy, 1h6i]
ATLXQAV	AV6	VFFGXGA	VA6	1	0	[2b6o, 2b6p, 3m9i, 2c32, 1ymg, 3j41, 1sor]
ALAXAAV	AV6	VFFGXGA	VA6	1	0	[3ne2]
AAYHQYV	AV6	VYXVXSA	VA6	5	3	[2b5f]
AXLLGAV	AV6	VFFGXGA	VA6	2	0	[2b6o, 2b6p, 3m9i, 2c32, 1ymg, 3j41, 1sor]
AAXLYSV	AV6	VFFGXGA	VA6	2	0	[2b6o, 2b6p, 3m9i, 1ymg]
ALVVXLV	AV6	WXXPXXG	WG6	3	5	[2o9e, 2o9f]
AILCLTV	AV6	WXXXIXG	WG6	3	5	[2w2e, 3zoj, 2w1p]
ATLXQSV	AV6	IFISIGS	IS6	1	0	[1j4n]
ATLXQSV	AV6	ILFIFIS	IS6	1	0	[1j4n]
ATLXQSV	AV6	IGXSXXL	IL6	1	4	[1j4n, 1fqy, 1h6i]
APCVGSV	AV6	ILXLVIL	IL6	5	3	[3c02]
ALVVXLV	AV6	IVAXXXL	IL6	3	2	[2o9e, 2o9f]
AAYHQYV	AV6	IIGTFVL	IL6	5	3	[2b5f]
AAYHQYV	AV6	GTFVLVY	GY6	5	3	[2b5f]
ALAXAAV	AV6	GIITTXG	GG6	1	4	[3ne2]
ATLXQAV	AV6	GFSXTLG	GG6	1	4	[2b6o, 2b6p, 3m9i, 2c32, 1ymg, 3j41, 1sor]
ATLXQSV	AV6	GXXVXXG	GG6	1	4	[1j4n, 1fqy, 1h6i]
ATLXQAV	AV6	SXTLGHL	SL6	1	4	[2b6o, 2b6p, 3m9i, 2c32, 1ymg, 3j41, 1sor]
ATLXQSV	AV6	SXXXGHL	SL6	1	4	[1j4n, 1fqy, 1h6i]
ATLXQSV	AV6	GPLAIGF	GF6	1	4	[1j4n]
AILCLTV	AV6	GXIXGXF	GF6	3	5	[2w2e, 3zoj, 2w1p]
AILCLTV	AV6	YWLGPIL	YL6	3	5	[2w2e, 3zoj, 2w1p]
AILCLTV	AV6	GAFLAYS	GS6	3	5	[2w2e, 3zoj, 2w1p]
ATLXQSV	AV6	VAEFLAT	VT6	1	0	[1fqy, 1h6i]
ALAXAAV	AV6	VXXIITT	VT6	1	4	[3ne2]
ATLXQSV	AV6	TXLFVFI	TI6	1	0	[1fqy, 1h6i]
AAXLYSV	AV6	LFYVFFG	LG6	2	0	[2b6o, 2b6p, 3m9i, 1ymg]
AXLLGAV	AV6	LFYVFFG	LG6	2	0	[2b6o, 2b6p, 3m9i, 2c32, 1ymg, 3j41, 1sor]
ATLXQAV	AV6	LFYVFFG	LG6	1	0	[2b6o, 2b6p, 3m9i, 2c32, 1ymg, 3j41, 1sor]
ALAXAAV	AV6	LXFFGXG	LG6	1	0	[3ne2]
ALAXAAV	AV6	LMLVIMG	LG6	1	3	[3ne2]
ALAXAAV	AV6	GLXIGLT	GT6	1	4	[3ne2]
AILCLTV	AV6	IXXAXLA	IA6	3	5	[2w2e, 3zoj, 2w1p]
AXLLGAV	AV6	IXAEFFA	IA6	2	0	[2b6p, 3m9i, 2c32, 1ymg]
AAYHQYV	AV6	EIIGTFV	EV6	5	3	[2b5f]
AAYHQYV	AV6	IXTFXLV	IV6	5	3	[2b5f]
AAYHQYV	AV6	TFXLVXT	TT6	5	3	[2b5f]
ALAXAAV	AV6	TVXGIIT	TT6	1	4	[3ne2]
AAYHQYV	AV6	VLVYTVF	VF6	5	3	[2b5f]
ATLXQAV	AV6	VALAXGF	VF6	1	4	[2b6o, 2b6p, 3m9i, 2c32, 1ymg, 3j41, 1sor]
AAYHQYV	AV6	LVYTVFS	LS6	5	3	[2b5f]
AXLLGAV	AV6	AXLFYVF	AF6	2	0	[2b6o, 3m9i, 2b6p, 2c32, 1ymg, 3j41, 1sor]
ATLXQSV	AV6	AXXXFXF	AF6	1	0	[1fqy, 1h6i]
ATLXQSV	AV6	AMILFXF	AF6	1	0	[1j4n]
ATLXQAV	AV6	AXLFYVF	AF6	1	0	[2b6o, 3m9i, 2b6p, 2c32, 1ymg, 3j41, 1sor]
AXLLGAV	AV6	AIXAEXF	AF6	2	0	[2b6p, 3m9i, 1ymg]
AAXLYSV	AV6	AXLFYVF	AF6	2	0	[2b6o, 3m9i, 2b6p, 1ymg]
ALVVXLV	AV6	AXXXXXL	AL6	3	2	[2o9e, 2o9f]
AXLLGAV	AV6	AXFXAXL	AL6	2	0	[2b6p, 2c32, 1ymg, 3j41]
ATLXQAV	AV6	AXFXAXL	AL6	1	0	[2b6p, 2c32, 1ymg, 3j41]
ATLXQSV	AV6	AXLXIXL	AL6	1	4	[1fqy, 1h6i]
AILCLTV	AV6	AXXIAXL	AL6	3	4	[2w2e, 3zoj, 2w1p]
ALVVXLV	AV6	AXTLIXL	AL6	3	4	[2o9e, 2o9f]
ATLXQAV	AV6	AEFXXXL	AL6	1	0	[2b6o, 3m9i, 1sor]
AXLLGAV	AV6	AEFXXXL	AL6	2	0	[2b6o, 3m9i, 1sor]
AXLLGAV	AV6	FAXLFYV	FV6	2	0	[2b6o, 3m9i, 2b6p, 2c32, 1ymg, 3j41, 1sor]
ATLXQAV	AV6	FAXLFYV	FV6	1	0	[2b6o, 3m9i, 2b6p, 2c32, 1ymg, 3j41, 1sor]
ALVVXLV	AV6	FWXXPXV	FV6	3	5	[2o9e, 2o9f]
AAXLYSV	AV6	FAXLFYV	FV6	2	0	[2b6o, 3m9i, 2b6p, 1ymg]
AAYHQYV	AV6	FXLVYTV	FV6	5	3	[2b5f]
ATLXQSV	AV6	MILFIFI	MI6	1	0	[1j4n]
ATLXQSV	AV6	VAEFLXM	VM6	1	0	[1j4n]
AXLLGAV	AV6	RAXXAEF	RF6	2	0	[3m9i]
AXLLGAV	AV6	RAIXAEF	RF6	2	0	[2b6p, 1ymg]
ATLXQSV	AV6	EFXAMIL	EL6	1	0	[1j4n]
ATLXQSV	AV6	EFXATXL	EL6	1	0	[1fqy, 1h6i]
ATLXQSV	AV6	FLAMILF	FF6	1	0	[1j4n]
ATLXQSV	AV6	FXATXXF	FF6	1	0	[1fqy, 1h6i]
ALVVXLV	AV6	VPIVGXI	VI6	3	5	[2o9e, 2o9f]
AXLLGAV	AV6	CAEFFAS	CS6	2	0	[2b6p, 2c32, 1ymg, 3j41]
ATLXQAV	AV6	CAEFFAS	CS6	1	0	[2b6p, 2c32, 1ymg, 3j41]
ATLXQAV	AV6	EFFAXLF	EF6	1	0	[2b6o, 3m9i, 2b6p, 2c32, 1ymg, 3j41, 1sor]
AXLLGAV	AV6	EFFAXLF	EF6	2	0	[2b6o, 3m9i, 2b6p, 2c32, 1ymg, 3j41, 1sor]
AAXLYSV	AV6	EFFAXLF	EF6	2	0	[2b6o, 3m9i, 2b6p, 1ymg]
AXLLGAV	AV6	FFAXLFY	FY6	2	0	[2b6o, 3m9i, 2b6p, 2c32, 1ymg, 3j41, 1sor]
ATLXQAV	AV6	FFAXLFY	FY6	1	0	[2b6o, 3m9i, 2b6p, 2c32, 1ymg, 3j41, 1sor]
AAXLYSV	AV6	FFAXLFY	FY6	2	0	[2b6o, 3m9i, 2b6p, 1ymg]
ATLXQSV	AV6	SXPLXXG	SG6	1	4	[1j4n, 1fqy]
ATLXQAV	AV6	SXXLAXG	SG6	1	4	[2b6o, 2b6p, 3m9i, 2c32, 1ymg, 3j41]
ATLXQAV	AV6	SLFYVFF	SF6	1	0	[2b6p, 2c32, 1ymg, 3j41]
AAXLYSV	AV6	SLFYVFF	SF6	2	0	[2b6p, 1ymg]
AXLLGAV	AV6	SLFYVFF	SF6	2	0	[2b6p, 2c32, 1ymg, 3j41]
ALVVXLV	AV6	VXAAXLY	VY6	3	2	[2o9e, 2o9f]
ATLXQAV	AV6	YVFFGLG	YG6	1	0	[2b6o, 2b6p, 3m9i, 2c32, 1ymg, 3j41, 1sor]
AXLLGAV	AV6	YVFFGLG	YG6	2	0	[2b6o, 2b6p, 3m9i, 2c32, 1ymg, 3j41, 1sor]
AAXLYSV	AV6	YVFFGLG	YG6	2	0	[2b6o, 2b6p, 3m9i, 1ymg]
AXLLGAV	AV6	FFGLGAS	FS6	2	0	[2b6o, 2b6p, 3m9i]
AAXLYSV	AV6	FFGLGAS	FS6	2	0	[2b6o, 2b6p, 3m9i]
AAXLYSV	AV6	FYVFFGL	FL6	2	0	[2b6o, 2b6p, 3m9i, 1ymg]
ATLXQAV	AV6	FYVFFGL	FL6	1	0	[2b6o, 2b6p, 3m9i, 2c32, 1ymg, 3j41, 1sor]
AILCLTV	AV6	FVIGIAL	FL6	3	4	[2w2e, 3zoj, 2w1p]
AXLLGAV	AV6	FYVFFGL	FL6	2	0	[2b6o, 2b6p, 3m9i, 2c32, 1ymg, 3j41, 1sor]
APCVGSV	AV6	FFNELIL	FL6	5	3	[3c02]
AXLLGAV	AV6	TLFYVFF	TF6	2	0	[2b6o, 3m9i, 1sor]
ATLXQAV	AV6	TLFYVFF	TF6	1	0	[2b6o, 3m9i, 1sor]
AAXLYSV	AV6	TLFYVFF	TF6	2	0	[2b6o, 3m9i]
ATLXQSV	AV6	AEFLAXT	AT6	1	0	[1fqy, 1h6i]
ALVVXLV	AV6	AIGLAXT	AT6	3	4	[2o9e, 2o9f]
ATLXQAV	AV6	AVGFXLT	AT6	1	4	[2b6o, 2b6p, 3m9i, 2c32, 1ymg, 3j41, 1sor]
ALVVXLV	AV6	FFWVXPI	FI6	3	5	[2o9e, 2o9f]
ALAXAAV	AV6	FLLMLVI	FI6	1	3	[3ne2]
ALVVXLV	AV6	LTLXXLI	LI6	3	4	[2o9e]
ATLXQSV	AV6	LXXXIXI	LI6	1	0	[1j4n, 1fqy, 1h6i]
ALVVXLV	AV6	LXXLISI	LI6	3	4	[2o9e, 2o9f]
AILCLTV	AV6	LXIAXLI	LI6	3	4	[2w2e, 3zoj, 2w1p]
ALAXAAV	AV6	LXVXGII	LI6	1	4	[3ne2]
APCVGSV	AV6	ELILTGI	EI6	5	3	[3c02]
AILCLTV	AV6	IAXLIAH	IH6	3	4	[2w2e, 3zoj, 2w1p]
AILCLTV	AV6	PFVIGXA	PA6	3	4	[2w2e, 3zoj, 2w1p]
ATLXQSV	AV6	FSVAXGH	FH6	1	4	[1j4n]
ATLXQAV	AV6	FSLTLGH	FH6	1	4	[2b6o, 2b6p, 3m9i, 2c32, 1ymg, 3j41, 1sor]
AILCLTV	AV6	IGIAXLI	II6	3	4	[2w2e, 3zoj, 2w1p]
AILCLTV	AV6	IYXXGXI	II6	3	5	[2w2e, 3zoj, 2w1p]
ATLXQAV	AV6	LGHLFGM	LM6	1	4	[2b6o, 2b6p, 3m9i, 2c32, 1ymg, 1sor]
ALAXAAV	AV6	LLMLVXM	LM6	1	3	[3ne2]
ALVVXLV	AV6	GLAXTXI	GI6	3	4	[2o9e, 2o9f]
APCVGSV	AV6	GILLLXI	GI6	5	3	[3c02]
ALVVXLV	AV6	GIIGXXI	GI6	3	5	[2o9e, 2o9f]
ATLXQAV	AV6	ALAXGFS	AS6	1	4	[2b6o, 2b6p, 3m9i, 2c32, 1ymg, 3j41, 1sor]
ALVVXLV	AV6	EQLWFFW	EW6	3	5	[2o9e, 2o9f]
AILCLTV	AV6	FLAYSIW	FW6	3	5	[2w2e, 3zoj, 2w1p]
AILCLTV	AV6	LGAFLAY	LY6	3	5	[2w2e, 3zoj, 2w1p]
ATLXQSV	AV6	TLFVFIS	TS6	1	0	[1fqy, 1h6i]
ALVVXLV	AV6	TLIXLIS	TS6	3	4	[2o9e, 2o9f]
ALVVXLV	AV6	HLISIPV	HV6	3	4	[2o9e, 2o9f]
ALVVXLV	AV6	LAXTLXH	LH6	3	4	[2o9e, 2o9f]
ATLXQSV	AV6	LSVXLXH	LH6	1	4	[1fqy, 1h6i]
ALVVXLV	AV6	IHLISIP	IP6	3	4	[2o9e, 2o9f]
ALAXAAV	AV6	ILVFFGP	IP6	1	0	[3ne2]
ALVVXLV	AV6	CTLIHLI	CI6	3	4	[2o9f]
ALVVXLV	AV6	PIVGGXI	PI6	3	5	[2o9e, 2o9f]
ALAXAAV	AV6	MLVIMGV	MV6	1	3	[3ne2]
APCVGSV	AV6	TGILXLV	TV6	5	3	[3c02]
ATLXQSV	AV6	PLAIGXS	PS6	1	4	[1j4n, 1fqy, 1h6i]
APCVGSV	AV6	NELILTG	NG6	5	3	[3c02]
TXXQAXG	TG6	GSVAXAV	GV6	1	4	[2b6p, 3m9i, 1ymg]
TFWLVFG	TG6	GYVIAQV	GV6	0	2	[2o9d, 2o9e, 2abm, 2o9f, 2o9g, 1rc2, 3nka, 3nkc, 3nk5]
TFWLVFG	TG6	VXAQVXG	VG6	0	2	[2o9d, 2o9e, 2abm, 2o9f, 2o9g, 1rc2, 3nka, 3nkc, 3nk5]
TFWLVFG	TG6	YXXAQXV	YV6	0	2	[2o9d, 2o9e, 2abm, 2o9f, 2o9g, 1rc2, 3nka, 3nkc, 3nk5]
TFWLVFG	TG6	QXVGXXV	QV6	0	2	[2o9d, 2o9e, 2abm, 2o9f, 2o9g, 1rc2, 3nka, 3nkc, 3nk5]
TFWLVFG	TG6	IAQXXGG	IG6	0	2	[2o9d, 2o9e, 2abm, 2o9f, 2o9g, 1rc2, 3nka, 3nkc, 3nk5]
TFWLVFG	TG6	GXXVAXA	GA6	0	2	[2o9d, 2o9e, 2abm, 2o9f, 2o9g, 1rc2, 3nka, 3nkc, 3nk5]
TFWLVFG	TG6	AXXXXXI	AI6	0	2	[2o9d, 2o9e, 2abm, 2o9f, 2o9g, 1rc2, 3nka, 3nkc, 3nk5]
TLXQXVG	TG6	AXFLAMI	AI6	1	0	[1j4n]
TFWLVFG	TG6	AAXLYLI	AI6	0	2	[2o9e, 2o9f]
TMAXAVG	TG6	AXXLXVI	AI6	1	3	[2o9d, 2o9e, 2o9f, 2o9g, 1rc2, 3nka, 3nkc, 3nk5]
TFWLVFG	TG6	AXAVXXI	AI6	0	1	[2o9e]
TLXQXVG	TG6	VFISXGS	VS6	1	0	[1fqy, 1h6i]
TLGHLXG	TG6	VFXGXGS	VS6	4	0	[3d9s]
TMAXAVG	TG6	GFLLVIH	GH6	1	3	[2o9d, 2o9e, 2o9f, 2o9g, 1rc2, 3nka, 3nkc, 3nk5]
TLGHLXG	TG6	LQVAXAF	LF6	4	1	[2b6o, 3m9i]
TXXQAXG	TG6	LTLGHLF	LF6	1	4	[2b6o, 2b6p, 3m9i, 2c32, 1ymg, 3j41, 1sor]
TXVQCFG	TG6	LVELXIT	LT6	1	3	[3gd8, 2d57, 2zz9]
TMAXAVG	TG6	LVIHGAT	LT6	1	3	[2o9d, 2o9e]
TFWLVFG	TG6	VLTMAXA	VA6	0	1	[2o9d, 2o9e, 2abm, 2o9f, 2o9g, 1rc2, 3nka, 3nkc, 3nk5]
TXXQAXG	TG6	VFFGXGA	VA6	1	0	[2b6o, 2b6p, 3m9i, 2c32, 1ymg, 3j41, 1sor]
TXXQAXG	TG6	VXAXFXA	VA6	1	0	[3d9s]
TLXQXVG	TG6	VXAXFXA	VA6	1	0	[1j4n, 1fqy, 1h6i]
TLGHLXG	TG6	FVFXGLG	FG6	4	0	[3d9s]
TXXQAXG	TG6	FVFXGLG	FG6	1	0	[3d9s]
TMAXAVG	TG6	FXLVFXG	FG6	1	0	[2o9d, 2o9e, 2o9f, 2o9g, 1rc2, 3nka, 3nkc, 3nk5]
TLXQXVG	TG6	FXXIXIG	FG6	1	0	[1j4n, 1fqy, 1h6i]
TMAXAVG	TG6	FLXVIXG	FG6	1	3	[2o9d, 2o9e, 2o9f, 2o9g, 1rc2, 3nka, 3nkc, 3nk5]
TMAXAVG	TG6	FAXIXIG	FG6	1	4	[2o9e]
TLGHLXG	TG6	IFVXFGL	IL6	4	0	[3d9s]
TXXQAXG	TG6	IFVXFGL	IL6	1	0	[3d9s]
TFWLVFG	TG6	IVAXXXL	IL6	0	2	[2o9d, 2o9e, 2abm, 2o9f, 2o9g, 1rc2, 3nka, 3nkc, 3nk5]
TXXQAXG	TG6	IGXSXXL	IL6	1	4	[3d9s]
TLXQXVG	TG6	IGXSXXL	IL6	1	4	[1fqy, 1h6i]
TLGHLXG	TG6	IXXAXXL	IL6	4	1	[3d9s]
TLXQXVG	TG6	IFISIGS	IS6	1	0	[1j4n]
TLXQXVG	TG6	ILFIFIS	IS6	1	0	[1j4n]
TXXQAXG	TG6	PALXIGL	PL6	1	4	[3d9s]
TFWLVFG	TG6	GVAXAXG	GG6	0	1	[2o9d, 2o9e, 2abm, 2o9f, 2o9g, 1rc2, 3nka, 3nkc, 3nk5]
TXXQAXG	TG6	GXXXXXG	GG6	1	4	[3d9s]
TLXQXVG	TG6	GXXVXXG	GG6	1	4	[1fqy, 1h6i]
TXXQAXG	TG6	GFSXTLG	GG6	1	4	[2b6o, 2b6p, 3m9i, 2c32, 1ymg, 3j41, 1sor]
TMAXAVG	TG6	CFGTFWL	CL6	1	0	[1rc2, 3nka, 3nkc, 3nk5]
TXXQAXG	TG6	SXXXGHL	SL6	1	4	[3d9s]
TXXQAXG	TG6	SXTLGHL	SL6	1	4	[2b6o, 2b6p, 3m9i, 2c32, 1ymg, 3j41, 1sor]
TMAXAVG	TG6	GTFXLVF	GF6	1	0	[2o9d, 2o9e, 2o9f, 2o9g, 1rc2, 3nka, 3nkc, 3nk5]
TLXQXVG	TG6	GPLAIGF	GF6	1	4	[1j4n]
TLGHLXG	TG6	VLCIXXT	VT6	4	3	[2b6o, 2b6p, 3m9i, 2c32, 1ymg, 3j41]
TLGHLXG	TG6	VVELILT	VT6	4	3	[3d9s]
TLXQXVG	TG6	VAEFLAT	VT6	1	0	[1fqy, 1h6i]
TLGHLXG	TG6	AXGLXXG	AG6	4	1	[3d9s]
TLXQXVG	TG6	TXLFVFI	TI6	1	0	[1fqy, 1h6i]
TLGHLXG	TG6	LXFVFFG	LG6	4	0	[3d9s]
TXXQAXG	TG6	LFYVFFG	LG6	1	0	[2b6o, 2b6p, 3m9i, 2c32, 1ymg, 3j41, 1sor]
TMAXAVG	TG6	LXAEXFG	LG6	1	0	[2o9d, 2o9e, 2o9f, 2o9g, 3nka, 3nkc, 3nk5]
TXXQAXG	TG6	LXFVFFG	LG6	1	0	[3d9s]
TMAXAVG	TG6	LXFXGXG	LG6	1	0	[1rc2, 3nka, 3nkc, 3nk5]
TLGHLXG	TG6	IXXFQLA	IA6	4	3	[3d9s]
TXXQAXG	TG6	IXXFQLA	IA6	1	3	[3d9s]
TXXQAXG	TG6	IXAEFFA	IA6	1	0	[2b6p, 3m9i, 2c32, 1ymg]
TXVQCFG	TG6	IXTFXLV	IV6	1	3	[3gd8, 2d57, 2zz9]
TXXQAXG	TG6	AXLFYVF	AF6	1	0	[2b6o, 3m9i, 2b6p, 2c32, 1ymg, 3j41, 1sor]
TMAXAVG	TG6	AEXXGTF	AF6	1	0	[1rc2, 3nka, 3nkc, 3nk5]
TXXQAXG	TG6	AXXXFXF	AF6	1	0	[3d9s]
TFWLVFG	TG6	AGVALAF	AF6	0	1	[2o9e, 2o9f]
TLXQXVG	TG6	AMILFXF	AF6	1	0	[1j4n]
TLXQXVG	TG6	AXXXFXF	AF6	1	0	[1fqy, 1h6i]
TXXQAXG	TG6	AIXAEXF	AF6	1	0	[2b6p, 3m9i, 1ymg]
TXXQAXG	TG6	AEFXXXL	AL6	1	0	[2b6o, 3m9i, 3d9s, 1sor]
TXXQAXG	TG6	AXFXAXL	AL6	1	0	[2b6p, 2c32, 1ymg, 3j41]
TFWLVFG	TG6	AXXXXXL	AL6	0	2	[2o9e, 2abm, 2o9f]
TMAXAVG	TG6	APXXXGL	AL6	1	4	[2o9d, 2o9e, 2o9f, 2o9g, 1rc2, 3nka, 3nkc, 3nk5]
TFWLVFG	TG6	AXGLTVL	AL6	0	1	[2o9d, 2o9e, 2abm, 2o9f, 2o9g, 3llq, 1rc2, 3nka, 3nkc, 3nk5]
TLXQXVG	TG6	AXLXIXL	AL6	1	4	[1fqy, 1h6i]
TMAXAVG	TG6	AXTLIXL	AL6	1	4	[2o9d, 2o9e, 1rc2, 3nk5]
TXXQAXG	TG6	VALAXGF	VF6	1	4	[2b6o, 2b6p, 3m9i, 2c32, 1ymg, 3j41, 1sor]
TLGHLXG	TG6	VELIXTF	VF6	4	3	[3d9s]
TXVQCFG	TG6	VELIXTF	VF6	1	3	[3gd8, 2d57, 2zz9]
TLXQXVG	TG6	MILFIFI	MI6	1	0	[1j4n]
TLXQXVG	TG6	RAXXAEF	RF6	1	0	[1j4n, 1fqy]
TXXQAXG	TG6	RAXXAEF	RF6	1	0	[3m9i]
TXXQAXG	TG6	RAIXAEF	RF6	1	0	[2b6p, 1ymg]
TLXQXVG	TG6	VAEFLXM	VM6	1	0	[1j4n]
TLXQXVG	TG6	EFXATXL	EL6	1	0	[1fqy, 1h6i]
TLXQXVG	TG6	EFXAMIL	EL6	1	0	[1j4n]
TLXQXVG	TG6	FXATXXF	FF6	1	0	[1fqy, 1h6i]
TXXQAXG	TG6	FXAXXXF	FF6	1	0	[3d9s]
TLXQXVG	TG6	FLAMILF	FF6	1	0	[1j4n]
TXXQAXG	TG6	FAXLFYV	FV6	1	0	[2b6o, 3m9i, 2b6p, 2c32, 1ymg, 3j41, 1sor]
TMAXAVG	TG6	FGTFXXV	FV6	1	0	[2o9d, 2o9e, 2o9f, 2o9g, 1rc2, 3nka, 3nkc, 3nk5]
TLGHLXG	TG6	FXTLQXV	FV6	4	3	[2b6o, 2b6p, 3m9i, 2c32, 1ymg, 3j41, 1sor]
TLGHLXG	TG6	IXXTLQF	IF6	4	3	[2b6o, 2b6p, 3m9i, 2c32, 1ymg, 3j41, 1sor]
TFWLVFG	TG6	GLTVLTM	GM6	0	1	[2o9d, 2o9e, 2abm, 2o9f, 2o9g, 3llq, 1rc2, 3nka, 3nkc, 3nk5]
[truncated: 4,398 more rows]
