# Supplementary material for: The observation of evolutionary interaction pattern pairs in membrane proteins
Source: BMC Struct Biol. 2015 Mar 24;15:6. doi: 10.1186/s12900-015-0033-5 (PMC4379700; doi:10.1186/s12900-015-0033-5)
Supplement: Additional file 1 — EIPP data. Includes derived EIPP information from families (PF00230, PF01036) with tab separated values. Can be viewed with a simple text editor. Each line consists of 7 columns: source pattern, source RegEx, destination pattern, destination RegEx, source helix, destination helix, corresponding PDB-Ids. [file 12900_2015_33_MOESM1_ESM.zip › EIPPs/PF00230/PF00230_6_6.csv]

QXAXAFGL	QL7	FSLTLGHL	FL7	1	4	[2b6o, 2b6p, 3m9i, 2c32, 1ymg, 3j41, 1sor]
QXAXAFGL	QL7	ALXXGFSL	AL7	1	4	[2b6o, 2b6p, 3m9i, 2c32, 1ymg, 3j41, 1sor]
QXAXAFGL	QL7	VGFSLTLG	VG7	1	4	[2b6o, 2b6p, 3m9i, 2c32, 1ymg, 3j41, 1sor]
QXAXAFGL	QL7	ALXXGXXV	AV7	1	4	[3d9s]
QXAXAFGL	QL7	LXXVFFGL	LL7	1	0	[3d9s]
QXAXAFGL	QL7	LFYVFFGL	LL7	1	0	[2b6o, 2b6p, 3m9i, 2c32, 1ymg, 3j41, 1sor]
QXAXAFGL	QL7	LSVXLXHL	LL7	1	4	[3d9s]
QXAXAFGL	QL7	LXVGFSLT	LT7	1	4	[2b6o, 2b6p, 3m9i, 2c32, 1ymg, 3j41, 1sor]
QXAXAFGL	QL7	LXIGLSVT	LT7	1	4	[3d9s]
QXAXAFGL	QL7	VXLAXGFS	VS7	1	4	[2b6o, 2b6p, 3m9i, 2c32, 1ymg, 3j41, 1sor]
QXAXAFGL	QL7	VFFGLGAS	VS7	1	0	[2b6o, 2b6p, 3m9i]
QXAXAFGL	QL7	SIGXSXXL	SL7	1	4	[3d9s]
QXAXAFGL	QL7	TLXHLXGI	TI7	1	4	[3d9s]
QXAXAFGL	QL7	IGXSVXXG	IG7	1	4	[3d9s]
QXAXAFGL	QL7	IXVFFGXG	IG7	1	0	[3d9s]
QXAXAFGL	QL7	SVTLGHLV	SV7	1	4	[3d9s]
QXAXAFGL	QL7	FVFFGLGS	FS7	1	0	[3d9s]
QXAXAFGL	QL7	FYVFFGXG	FG7	1	0	[2b6o, 2b6p, 3m9i, 2c32, 1ymg, 3j41, 1sor]
QXAXAFGL	QL7	LTXGHLFG	LG7	1	4	[2b6o, 2b6p, 3m9i, 2c32, 1ymg, 3j41, 1sor]
QXAXAFGL	QL7	YVFFGLGA	YA7	1	0	[2b6o, 2b6p, 3m9i, 2c32, 1ymg, 3j41, 1sor]
QXAXAFGL	QL7	TLXXVFXG	TG7	1	0	[3d9s]
QXAXAFGL	QL7	TLGHLFGM	TM7	1	4	[2b6o, 2b6p, 3m9i, 2c32, 1ymg, 1sor]
QXAXAFGL	QL7	SXALAXGF	SF7	1	4	[2b6o, 2b6p, 3m9i, 2c32, 1ymg, 3j41]
QXAXAFGL	QL7	SLTLGHLF	SF7	1	4	[2b6o, 2b6p, 3m9i, 2c32, 1ymg, 3j41, 1sor]
QXAXAFGL	QL7	GFSXTLXH	GH7	1	4	[2b6o, 2b6p, 3m9i, 2c32, 1ymg, 3j41, 1sor]
QXAXAFGL	QL7	GXSVXXGH	GH7	1	4	[3d9s]
QXAXAFGL	QL7	PALSIGXS	PS7	1	4	[3d9s]
VAXGHLXA	VA7	AXGLXIAT	AT7	4	1	[1ih5, 1j4n, 1fqy, 1h6i]
VFISIGXA	VA7	AXGLXIAT	AT7	0	1	[1ih5, 1fqy, 1h6i]
VXGGXGSA	VA7	AXGLTVLT	AT7	0	1	[2o9e, 2o9f, 2abm]
VIGPIXXA	VA7	GXFLLMLV	GV7	5	3	[3ne2]
VAXAFCAA	VA7	GLXIFFGV	GV7	2	0	[1fx8, 1ldi, 1ldf, 1lda]
VIXGLXVA	VA7	GLXIFFGV	GV7	1	0	[1fx8, 1ldi, 1ldf, 1lda]
VAXGHLXA	VA7	LSIXTLXQ	LQ7	4	1	[1ih5, 1j4n, 1fqy, 1h6i]
VFISIGXA	VA7	LSIXTLXQ	LQ7	0	1	[1ih5, 1fqy, 1h6i]
VIXGLXVA	VA7	LXXAVXGA	LA7	1	4	[1fx8, 1ldi, 1ldf, 1lda]
VFISIGXA	VA7	LXXGLXXA	LA7	0	1	[1ih5, 1fqy, 1h6i]
VAQFIXXA	VA7	LVFFGXGA	LA7	2	0	[3ne2]
VIXGLXVA	VA7	LXIGLXXA	LA7	1	4	[1fx8, 1ldi, 1ldf, 1lda]
VAXGHLXA	VA7	LXXGLXXA	LA7	4	1	[1ih5, 1j4n, 1fqy, 1h6i]
VAXGHLXA	VA7	FGLXIXXL	FL7	4	1	[1ih5, 1j4n, 1fqy, 1h6i]
VVELVLSA	VA7	FAXIXIGL	FL7	3	4	[2o9e]
VAXAFGLA	VA7	FSLTLGHL	FL7	1	4	[2b6o, 2b6p, 3m9i, 2c32, 1ymg, 3j41, 1sor]
VXAQLXGA	VA7	FAXFXATL	FL7	2	0	[2b6o, 3m9i, 3d9s, 1sor]
VFISIGXA	VA7	FGLXIXXL	FL7	0	1	[1ih5, 1fqy, 1h6i]
VFISIGXA	VA7	ATLXQXVG	AG7	0	1	[1fqy, 1h6i]
VGPFIXXA	VA7	ALGAXXIG	AG7	5	3	[1z98, 3cn6, 4jc6, 4ia4, 3cll, 2b5f, 3cn5]
VAXGHLXA	VA7	ATLXQXVG	AG7	4	1	[1j4n, 1fqy, 1h6i]
VXGGXGSA	VA7	AGVALAFG	AG7	0	1	[2o9e, 2o9f]
VIXGLXVA	VA7	AVIGASMG	AG7	1	4	[1fx8, 1ldi, 1ldf, 1lda]
VIGPIXXA	VA7	AILTEXIG	AG7	5	3	[3ne2]
VIXGLXVA	VA7	LIGLLIXV	LV7	1	4	[1fx8, 1ldi, 1ldf, 1lda]
VIXGLXVA	VA7	AXLXIGLL	AL7	1	4	[1fx8, 1ldi, 1ldf, 1lda]
VVELVLSA	VA7	AXGXXXTL	AL7	3	4	[2o9d, 2o9e, 2abm, 2o9f, 2o9g, 1rc2, 3nka, 3nkc, 3nk5]
VFISIGXA	VA7	AXVAXAIL	AL7	0	2	[1ih5, 1fqy, 1h6i]
VAXAFCAA	VA7	AXFLXTXL	AL7	2	0	[1fx8, 1ldi, 1ldf, 1lda]
VAXAFGLA	VA7	ALXXGFSL	AL7	1	4	[2b6o, 2b6p, 3m9i, 2c32, 1ymg, 3j41, 1sor]
VGXIVAXA	VA7	AXFXXXXL	AL7	2	0	[1ih5, 1fqy, 1h6i]
VGXIVAXA	VA7	AXFXAXIL	AL7	2	0	[1j4n]
VXGGXGSA	VA7	VLTMAXAV	VV7	0	1	[2abm]
VAQFIXXA	VA7	VVGXFILV	VV7	2	0	[3ne2]
VAXGHLXA	VA7	VGXIXGAV	VV7	4	5	[3gd8, 2d57, 2zz9, 3iyz]
VAXGHLXA	VA7	YWXGPXXG	YG7	4	5	[3gd8, 2d57, 2zz9, 3iyz]
VAXGHLXA	VA7	VKVSLXXG	VG7	4	1	[1ih5, 1j4n, 1fqy, 1h6i]
VAXAFGLA	VA7	VGFSLTLG	VG7	1	4	[2b6o, 2b6p, 3m9i, 2c32, 1ymg, 3j41, 1sor]
VFISIGXA	VA7	VXTAILXG	VG7	0	2	[1ih5, 1h6i]
VFISIGXA	VA7	VKVSLXXG	VG7	0	1	[1ih5, 1fqy, 1h6i]
VVELVLSA	VA7	AXIAIGXA	AA7	3	4	[2o9d, 2o9e, 2o9f, 2o9g, 1rc2, 3nka, 3nkc, 3nk5]
VGXIVAXA	VA7	AXXAEFXA	AA7	2	0	[1ih5, 1j4n, 1fqy]
VXAQLXGA	VA7	AXXAEFXA	AA7	2	0	[3m9i]
VVELVLSA	VA7	AXXLYXXA	AA7	3	2	[2o9e, 2o9f]
VXGGXGSA	VA7	AXXLYXXA	AA7	0	2	[2o9e, 2o9f]
VVELVLSA	VA7	IGLAXTLI	II7	3	4	[2o9d, 2o9e, 2abm, 2o9f, 2o9g, 1rc2, 3nka, 3nkc, 3nk5]
VXGGXGSA	VA7	IAQXXXXI	II7	0	2	[2abm]
VIXGLXVA	VA7	IGXLIAVI	II7	1	4	[1fx8, 1ldi, 1ldf, 1lda]
VAXGHLXA	VA7	IXWVGXXI	II7	4	5	[3gd8, 2d57, 2zz9, 3iyz]
VGXIVAXA	VA7	ILFIFISI	II7	2	0	[1j4n]
VXGGXGSA	VA7	QVXGXIVA	QA7	0	2	[2abm]
VAXGHLXA	VA7	QXXLCVLA	QA7	4	3	[1ih5, 1j4n, 1fqy, 1h6i]
VGPFIXXA	VA7	QXXLCVLA	QA7	5	3	[1ih5, 1j4n, 1fqy, 1h6i]
VGXIVAXA	VA7	EFXAMILF	EF7	2	0	[1j4n]
VGXIVAXA	VA7	EFXATXXF	EF7	2	0	[1ih5, 1fqy, 1h6i]
VXAQLXGA	VA7	EFXAXXXF	EF7	2	0	[3d9s]
VGPFIXXA	VA7	AEIIGXFV	AV7	5	3	[1z98, 3cn6, 4jc6, 4ia4, 3cll, 2b5f, 3cn5]
VXGGXGSA	VA7	AQXXGXIV	AV7	0	2	[2abm]
VXGGXGSA	VA7	ALXXGXXV	AV7	0	1	[2o9e, 2o9f, 2abm]
VVELVLSA	VA7	VXAXLLYL	VL7	3	2	[2o9e, 2abm, 2o9f]
VVELVLSA	VA7	VXXIIXGL	VL7	3	5	[2o9d, 2o9e, 2abm, 2o9f, 2o9g, 1rc2, 3nka, 3nkc, 3nk5]
VXGGXGSA	VA7	VXAXLLYL	VL7	0	2	[2o9e, 2o9f, 2abm]
VFISIGXA	VA7	SLXFGLXI	SI7	0	1	[1ih5, 1fqy, 1h6i]
VAXGHLXA	VA7	SLXFGLXI	SI7	4	1	[1ih5, 1j4n, 1fqy, 1h6i]
VXGGXGSA	VA7	LXXGLXVL	LL7	0	1	[2o9e, 2o9f, 2abm]
VXAQLXGA	VA7	LFYVFFGL	LL7	2	0	[2b6o, 3m9i, 1sor]
VAXGHLXA	VA7	LQLVLXVL	LL7	4	3	[1ih5, 1j4n, 1fqy, 1h6i]
VGPFIXXA	VA7	LQLVLXVL	LL7	5	3	[1ih5, 1j4n, 1fqy, 1h6i]
VVELVLSA	VA7	LXXTLXXL	LL7	3	4	[2o9d, 2o9e, 2o9f, 2abm, 2o9g, 1rc2, 3nka, 3nkc, 3nk5]
VAXAFGLA	VA7	LFYVFFGL	LL7	1	0	[2b6o, 2b6p, 3m9i, 2c32, 1ymg, 3j41, 1sor]
VXAQLXGA	VA7	LXXVFFGL	LL7	2	0	[3d9s]
VIXGLXVA	VA7	GLXIAVIG	GG7	1	4	[1fx8, 1ldi, 1ldf, 1lda]
VGXIVAXA	VA7	GTFWLVFG	GG7	2	0	[2o9d, 2o9e, 2abm, 2o9f, 2o9g, 1rc2, 3nka, 3nkc, 3nk5]
VVELVLSA	VA7	GLXLTXIG	GG7	3	4	[3nka, 3nkc]
VGPFIXXA	VA7	GLXIEIIG	GG7	5	3	[1fqy]
VAXGHLXA	VA7	WXGPXIGA	WA7	4	5	[3gd8, 2d57, 2zz9, 3iyz]
VGXIVAXA	VA7	VAEFLXXI	VI7	2	0	[1j4n]
VVELVLSA	VA7	VPIVXXXI	VI7	3	5	[2o9d, 2o9e, 2abm, 2o9f, 2o9g, 1rc2, 3nka, 3nkc, 3nk5]
VGPFIXXA	VA7	LVLCVLAT	LT7	5	3	[1ih5, 1fqy, 1h6i]
VGPFIXXA	VA7	LXXEIIXT	LT7	5	3	[1z98, 3cn6, 4jc6, 4ia4, 3cll, 2b5f, 1fqy, 1h6i, 3cn5]
VGXIVAXA	VA7	LXAEXFGT	LT7	2	0	[2o9d, 2o9e, 2o9f, 2o9g, 3nka, 3nkc, 3nk5]
VAXAFGLA	VA7	LXVGFSLT	LT7	1	4	[2b6o, 2b6p, 3m9i, 2c32, 1ymg, 3j41, 1sor]
VAXGHLXA	VA7	LVLCVLAT	LT7	4	3	[1ih5, 1j4n, 1fqy, 1h6i]
VAXAFGLA	VA7	VFFGLGAS	VS7	1	0	[2b6o, 2b6p, 3m9i]
VFISIGXA	VA7	VXLAFGLS	VS7	0	1	[1ih5, 1fqy, 1h6i]
VAXGHLXA	VA7	VXLAFGLS	VS7	4	1	[1ih5, 1j4n, 1fqy, 1h6i]
VAXAFGLA	VA7	VXLAXGFS	VS7	1	4	[2b6o, 2b6p, 3m9i, 2c32, 1ymg, 3j41, 1sor]
VGPFIXXA	VA7	VLVYTVFS	VS7	5	3	[1z98, 3cn6, 4jc6, 4ia4, 3cll, 2b5f, 3cn5]
VVELVLSA	VA7	PXVGXIIG	PG7	3	5	[2o9d, 2o9e, 2abm, 2o9f, 2o9g, 1rc2, 3nka, 3nkc, 3nk5]
VAXGHLXA	VA7	IXTLQLXL	IL7	4	3	[1ih5, 1j4n, 1fqy, 1h6i]
VGPFIXXA	VA7	IXTLQLXL	IL7	5	3	[1ih5, 1j4n, 1fqy, 1h6i]
VIGPIXXA	VA7	IXXFLLML	IL7	5	3	[3ne2]
VIXGLXVA	VA7	LIFFGVGC	LC7	1	0	[1fx8, 1ldi, 1ldf, 1lda]
VAXAFCAA	VA7	LIFFGVGC	LC7	2	0	[1fx8, 1ldi, 1ldf, 1lda]
VGXIVAXA	VA7	LAXXXXXF	LF7	2	0	[1ih5, 1fqy, 1h6i]
VAXAFCAA	VA7	LGXGLXIF	LF7	2	0	[1fx8, 1ldi, 1ldf, 1lda]
VIXGLXVA	VA7	LGXGLXIF	LF7	1	0	[1fx8, 1ldi, 1lda]
VXGGXGSA	VA7	LXVLTXAF	LF7	0	1	[2abm]
VXAQLXGA	VA7	LAXXXXXF	LF7	2	0	[3d9s]
VIGPIXXA	VA7	LTEAIXTF	LF7	5	3	[3ne2]
VGXIVAXA	VA7	LAMILXXF	LF7	2	0	[1j4n]
VAXAFCAA	VA7	CIAEFXGT	CT7	2	0	[1fx8, 1ldi, 1ldf, 1lda]
VFISIGXA	VA7	CVGAIVAT	CT7	0	2	[1ih5, 1fqy, 1h6i]
VFISIGXA	VA7	IVATAILS	IS7	0	2	[1ih5, 1h6i]
VGPFIXXA	VA7	GIEIIGXL	GL7	5	3	[1ih5, 1j4n, 1fqy, 1h6i]
VGXIVAXA	VA7	GGSGSAVL	GL7	2	0	[2o9e, 2o9f]
VXGGXGSA	VA7	GXXXAXGL	GL7	0	1	[2o9e, 2o9f, 2abm]
VAXAFCAA	VA7	GXGLLXFF	GF7	2	0	[1fx8, 1ldi, 1ldf, 1lda]
VAQFIXXA	VA7	GTFILXFF	GF7	2	0	[3ne2]
VGPFIXXA	VA7	GAEIIGTF	GF7	5	3	[1z98, 3cn6, 4jc6, 4ia4, 3cll, 2b5f, 3cn5]
VIXGLXVA	VA7	GXGLLXFF	GF7	1	0	[1fx8, 1ldi, 1lda]
VXGGXGSA	VA7	TLXXLIXI	TI7	0	4	[2abm]
VIGPIXXA	VA7	TFXLXLVI	TI7	5	3	[3ne2]
VGXIVAXA	VA7	TLFVFISI	TI7	2	0	[1ih5, 1fqy, 1h6i]
VVELVLSA	VA7	TLXXLIXI	TI7	3	4	[2o9e, 2abm, 2o9f, 2o9g, 1rc2, 3nkc, 3nk5]
VGPFIXXA	VA7	TALGAEII	TI7	5	3	[1z98, 3cn6, 4jc6, 4ia4, 3cll, 2b5f, 3cn5]
VGPFIXXA	VA7	IIXTLQXV	IV7	5	3	[1ih5, 1j4n, 1fqy, 1h6i]
VGPFIXXA	VA7	IIGTFVLV	IV7	5	3	[1z98, 3cn6, 4jc6, 4ia4, 3cll, 2b5f, 3cn5]
VVELVLSA	VA7	IHLISIPV	IV7	3	4	[2o9e, 2o9f]
VFISIGXA	VA7	IATLAQSV	IV7	0	1	[1fqy, 1h6i]
VAXGHLXA	VA7	IIXTLQXV	IV7	4	3	[1ih5, 1j4n, 1fqy, 1h6i]
VAXGHLXA	VA7	IATLAQSV	IV7	4	1	[1j4n, 1fqy, 1h6i]
VXGGXGSA	VA7	IVAAALLY	IY7	0	2	[2o9e, 2o9f, 2abm]
VGPFIXXA	VA7	IGTFVLVY	IY7	5	3	[1z98, 3cn6, 4jc6, 4ia4, 3cll, 2b5f, 3cn5]
VVELVLSA	VA7	IVAAALLY	IY7	3	2	[2o9e, 2abm, 2o9f]
VGPFIXXA	VA7	GXFXLVYT	GT7	5	3	[1z98, 3cn6, 4jc6, 4ia4, 3cll, 2b5f, 3cn5]
VAXGHLXA	VA7	TLQLVLCV	TV7	4	3	[1ih5, 1j4n, 1fqy, 1h6i]
VGPFIXXA	VA7	TLQLVLCV	TV7	5	3	[1ih5, 1j4n, 1fqy, 1h6i]
VGPFIXXA	VA7	TFVLVYTV	TV7	5	3	[1z98, 3cn6, 4jc6, 4ia4, 3cll, 2b5f, 3cn5]
VGXIVAXA	VA7	IFIXIGXA	IA7	2	0	[1j4n]
VVELVLSA	VA7	GXXIGGXI	GI7	3	5	[2o9d, 2o9e, 2abm, 2o9f, 2o9g, 1rc2, 3nka, 3nkc, 3nk5]
VGPFIXXA	VA7	GXALGAXI	GI7	5	3	[2b5f]
VFISIGXA	VA7	GAIVAXAI	GI7	0	2	[1ih5, 1fqy, 1h6i]
VXAQLXGA	VA7	FAXLFYVF	FF7	2	0	[2b6o, 3m9i, 1sor]
VGPFIXXA	VA7	FXLVYTVF	FF7	5	3	[1z98, 3cn6, 4jc6, 4ia4, 3cll, 2b5f, 3cn5]
VGXIVAXA	VA7	FGTFXLVF	FF7	2	0	[2o9d, 2o9e, 2abm, 2o9f, 2o9g, 1rc2, 3nka, 3nkc, 3nk5]
VXGGXGSA	VA7	FAGVALAF	FF7	0	1	[2o9e, 2o9f]
VGXIVAXA	VA7	CFGTFWLV	CV7	2	0	[2abm, 1rc2, 3nka, 3nkc, 3nk5]
VGPFIXXA	VA7	EXIGTXQL	EL7	5	3	[1ih5, 1j4n, 1fqy, 1h6i]
VGPFIXXA	VA7	EXIGTFXL	EL7	5	3	[1z98, 3cn6, 4jc6, 4ia4, 3cll, 2b5f, 3cn5]
VAQFIXXA	VA7	EVVGTXXL	EL7	2	0	[3ne2]
VIGPIXXA	VA7	EXIGTFXL	EL7	5	3	[3ne2]
VAXGHLXA	VA7	EXIGTXQL	EL7	4	3	[1ih5, 1j4n, 1fqy, 1h6i]
VGXIVAXA	VA7	EXXGTFXL	EL7	2	0	[2o9d, 2o9e, 2o9f, 2abm, 2o9g, 1rc2, 3nka, 3nkc, 3nk5]
VAXAFCAA	VA7	EFXGTXXL	EL7	2	0	[1fx8, 1ldi, 1ldf, 1lda]
VIXGLXVA	VA7	LXIXFXXG	LG7	1	0	[1fx8, 1ldi, 1ldf, 1lda]
VAXAFCAA	VA7	LXIXFXXG	LG7	2	0	[1fx8, 1ldi, 1ldf, 1lda]
VAXAFGLA	VA7	LTXGHLFG	LG7	1	4	[2b6o, 2b6p, 3m9i, 2c32, 1ymg, 3j41, 1sor]
VIGPIXXA	VA7	LLMLVIMG	LG7	5	3	[3ne2]
VGXIVAXA	VA7	LXXFISIG	LG7	2	0	[1ih5, 1j4n, 1fqy, 1h6i]
VXAQLXGA	VA7	IXVFFGXG	IG7	2	0	[3d9s]
VAQFIXXA	VA7	IXVFFGXG	IG7	2	0	[3ne2]
VAXAFCAA	VA7	IAEFXGTG	IG7	2	0	[1fx8, 1ldi, 1ldf, 1lda]
VVELVLSA	VA7	IXGGIXGG	IG7	3	5	[2o9d, 2o9e, 2abm, 2o9f, 2o9g, 1rc2, 3nka, 3nkc, 3nk5]
VGXIVAXA	VA7	RAVXAEFL	RL7	2	0	[1ih5, 1j4n, 1fqy]
VGXIVAXA	VA7	VXAEFLXM	VM7	2	0	[1j4n]
VGXIVAXA	VA7	GSGSAXLA	GA7	2	0	[2o9e, 2o9f]
VXGGXGSA	VA7	GFAXXALA	GA7	0	1	[2o9e, 2o9f]
VAXGHLXA	VA7	GLXIXXLA	GA7	4	1	[1ih5, 1j4n, 1fqy, 1h6i]
VFISIGXA	VA7	GLXIXXLA	GA7	0	1	[1ih5, 1fqy, 1h6i]
VXGGXGSA	VA7	GLTVLTMA	GA7	0	1	[2o9e, 2o9f, 2abm]
VAXAFCAA	VA7	FLGTGLLI	FI7	2	0	[1fx8, 1ldi, 1ldf, 1lda]
VIXGLXVA	VA7	FLGTGLLI	FI7	1	0	[1fx8, 1ldi, 1lda]
VGXIVAXA	VA7	FLAXILFI	FI7	2	0	[1j4n]
VGXIVAXA	VA7	MILFIFIS	MS7	2	0	[1j4n]
VGXIVAXA	VA7	SFGTFWLV	SV7	2	0	[2o9d, 2o9e, 2o9f, 2o9g]
VIGPIXXA	VA7	FXLMLVIM	FM7	5	3	[3ne2]
VXGGXGSA	VA7	FGLTVLTM	FM7	0	1	[2o9e, 2o9f, 2abm]
VXAQLXGA	VA7	FVFFGLGS	FS7	2	0	[3d9s]
VGXIVAXA	VA7	FXXIXXGS	FS7	2	0	[1ih5, 1j4n, 1fqy, 1h6i]
VGXIVAXA	VA7	FWLVFGGS	FS7	2	0	[2o9d, 2o9e, 2o9f, 2o9g]
VXAQLXGA	VA7	RAIXAEXF	RF7	2	0	[3m9i]
VXAQLXGA	VA7	VXAEFLAT	VT7	2	0	[3d9s]
VAXGHLXA	VA7	VLCVLATT	VT7	4	3	[1j4n]
VGXIVAXA	VA7	VXAEFLAT	VT7	2	0	[1ih5, 1fqy, 1h6i]
VXGGXGSA	VA7	VAXAXGLT	VT7	0	1	[2o9e, 2o9f, 2abm]
VXAQLXGA	VA7	EFFAXLFY	EY7	2	0	[2b6o, 3m9i, 1sor]
VXAQLXGA	VA7	FYVFFGXG	FG7	2	0	[2b6o, 3m9i, 1sor]
VAXAFGLA	VA7	FYVFFGXG	FG7	1	0	[2b6o, 2b6p, 3m9i, 2c32, 1ymg, 3j41, 1sor]
VVELVLSA	VA7	FWXXPXVG	FG7	3	5	[2o9d, 2o9e, 2abm, 2o9f, 2o9g, 1rc2, 3nka, 3nkc, 3nk5]
VAXAFGLA	VA7	YVFFGLGA	YA7	1	0	[2b6o, 2b6p, 3m9i, 2c32, 1ymg, 3j41, 1sor]
VXAQLXGA	VA7	YVFFGLGA	YA7	2	0	[2b6o, 3m9i, 1sor]
VXGGXGSA	VA7	TVLTMAXA	TA7	0	1	[2abm]
VXAQLXGA	VA7	AXLXFVFF	AF7	2	0	[3d9s]
VGXIVAXA	VA7	AAEXFGTF	AF7	2	0	[2o9d, 2o9e, 2abm, 2o9f, 2o9g, 1rc2, 3nka, 3nkc, 3nk5]
VXAQLXGA	VA7	AXLFYVFF	AF7	2	0	[2b6o, 3m9i, 1sor]
VXAQLXGA	VA7	AEFFAXLF	AF7	2	0	[2b6o, 3m9i, 1sor]
VVELVLSA	VA7	AXXLIXLI	AI7	3	4	[2o9d, 2o9e, 2o9f, 2abm, 2o9g, 1rc2, 3nka, 3nkc, 3nk5]
VVELVLSA	VA7	AAXXLYLI	AI7	3	2	[2o9e, 2o9f]
VAQFIXXA	VA7	AEVVGTFI	AI7	2	0	[3ne2]
VGXIVAXA	VA7	AXXLFXFI	AI7	2	0	[1ih5, 1fqy, 1h6i]
VXAQLXGA	VA7	AEFLAXLI	AI7	2	0	[3d9s]
VXGGXGSA	VA7	AXXLIXLI	AI7	0	4	[2abm]
VGXIVAXA	VA7	AXILFXXI	AI7	2	0	[1j4n]
VXGGXGSA	VA7	AAXXLYLI	AI7	0	2	[2o9e, 2o9f]
VVELVLSA	VA7	FFWXVPIV	FV7	3	5	[2o9d, 2o9e, 2abm, 2o9f, 2o9g, 1rc2, 3nka, 3nkc, 3nk5]
VGXIVAXA	VA7	FXAXXXXV	FV7	2	0	[1ih5, 1fqy, 1h6i]
VXAQLXGA	VA7	FFAXLFYV	FV7	2	0	[2b6o, 3m9i, 1sor]
VGXIVAXA	VA7	FGGSGSAV	FV7	2	0	[2o9e, 2o9f]
VXAQLXGA	VA7	FXAXXXXV	FV7	2	0	[3d9s]
VIGPIXXA	VA7	ILTEAIGT	IT7	5	3	[3ne2]
VXAQLXGA	VA7	IFAEFFAT	IT7	2	0	[3m9i]
VVELVLSA	VA7	IAIGLAXT	IT7	3	4	[2o9d, 2o9e, 2o9f, 2abm, 2o9g, 1rc2, 3nka, 3nkc, 3nk5]
VXGGXGSA	VA7	LTLIXLIS	LS7	0	4	[2abm]
VGXIVAXA	VA7	LVFXGXGS	LS7	2	0	[2o9d, 2o9e, 2abm, 2o9f, 2o9g, 1rc2, 3nka, 3nkc, 3nk5]
VVELVLSA	VA7	LTLIXLIS	LS7	3	4	[2o9d, 2o9e, 2abm, 1rc2, 3nka, 3nkc, 3nk5]
VIXGLXVA	VA7	LIAVIXAS	LS7	1	4	[1fx8, 1ldi, 1ldf, 1lda]
VIXGLXVA	VA7	TGLLXFFG	TG7	1	0	[1fx8, 1ldi, 1ldf, 1lda]
VAQFIXXA	VA7	TFXLVFXG	TG7	2	0	[3ne2]
VGXIVAXA	VA7	TFXLVFXG	TG7	2	0	[2o9d, 2o9e, 2abm, 2o9f, 2o9g, 1rc2, 3nka, 3nkc, 3nk5]
VAXAFCAA	VA7	TGLLXFFG	TG7	2	0	[1fx8, 1ldi, 1ldf, 1lda]
VXAQLXGA	VA7	TLXXVFXG	TG7	2	0	[3d9s]
VXAQLXGA	VA7	TLFYVFXG	TG7	2	0	[2b6o, 3m9i, 1sor]
VAXGHLXA	VA7	WIYWXXXI	WI7	4	5	[3gd8, 2d57, 2zz9, 3iyz]
VVELVLSA	VA7	WXFWXXXI	WI7	3	5	[2o9d, 2o9e, 2abm, 2o9f, 2o9g, 1rc2, 3nka, 3nkc, 3nk5]
VIXGLXVA	VA7	PLLIGLLI	PI7	1	4	[1fx8, 1ldi, 1ldf, 1lda]
VAQFIXXA	VA7	FTAEVVGT	FT7	2	0	[3ne2]
VIXGLXVA	VA7	IAVIGASM	IM7	1	4	[1fx8, 1ldi, 1ldf, 1lda]
VVELVLSA	VA7	PIAIGXAL	PL7	3	4	[2o9d, 2o9e, 2abm, 1rc2, 3nka, 3nkc, 3nk5]
VAXAFGLA	VA7	TLGHLFGM	TM7	1	4	[2b6o, 2b6p, 3m9i, 2c32, 1ymg, 1sor]
VAQFIXXA	VA7	VGXFILXF	VF7	2	0	[3ne2]
VGXIVAXA	VA7	AEXFGTFW	AW7	2	0	[2o9d, 2o9e, 2o9f, 2abm, 2o9g, 1rc2, 3nka, 3nkc, 3nk5]
VAXAFGLA	VA7	SLTLGHLF	SF7	1	4	[2b6o, 2b6p, 3m9i, 2c32, 1ymg, 3j41, 1sor]
VAXAFGLA	VA7	SXALAXGF	SF7	1	4	[2b6o, 2b6p, 3m9i, 2c32, 1ymg, 3j41]
VGXIVAXA	VA7	FWLVFGGC	FC7	2	0	[2abm, 1rc2, 3nka, 3nkc, 3nk5]
VAQFIXXA	VA7	TAEVVGTF	TF7	2	0	[3ne2]
VGXIVAXA	VA7	WLVFXGXG	WG7	2	0	[2o9d, 2o9e, 2abm, 2o9f, 2o9g, 1rc2, 3nka, 3nkc, 3nk5]
VVELVLSA	VA7	WVXPIXGG	WG7	3	5	[2o9d, 2o9e, 2abm, 2o9f, 2o9g, 1rc2, 3nka, 3nkc, 3nk5]
VVELVLSA	VA7	GXAXTLXH	GH7	3	4	[2o9d, 2o9e, 2o9f, 2abm, 2o9g, 1rc2, 3nk5]
VAXAFGLA	VA7	GFSXTLXH	GH7	1	4	[2b6o, 2b6p, 3m9i, 2c32, 1ymg, 3j41, 1sor]
VVELVLSA	VA7	GIIGGLIY	GY7	3	5	[2o9d, 2o9e, 2abm, 2o9f, 2o9g, 1rc2, 3nka, 3nkc, 3nk5]
VAQFIXXA	VA7	FILVFFGP	FP7	2	0	[3ne2]
VGPFIXXA	VA7	GTLQLVLC	GC7	5	3	[1ih5, 1j4n, 1fqy, 1h6i]
VAXGHLXA	VA7	GTLQLVLC	GC7	4	3	[1ih5, 1j4n, 1fqy, 1h6i]
VGPFIXXA	VA7	IEIIGTLQ	IQ7	5	3	[1ih5, 1j4n, 1fqy, 1h6i]
VVELVLSA	VA7	HLISIPVT	HT7	3	4	[2o9e, 2o9f]
VAXGHLXA	VA7	SIATLAQS	SS7	4	1	[1j4n, 1fqy, 1h6i]
VFISIGXA	VA7	SIATLAQS	SS7	0	1	[1fqy, 1h6i]
VVELVLSA	VA7	PIAIGLAC	PC7	3	4	[2o9f, 2o9g]
VVELVLSA	VA7	LIHLISIP	LP7	3	4	[2o9e, 2o9f]
VVELVLSA	VA7	LWXFWVVP	LP7	3	5	[2o9e, 2o9f]
VVELVLSA	VA7	CTLIHLIS	CS7	3	4	[2o9f, 2o9g]
VVELVLSA	VA7	LEQLWFFW	LW7	3	5	[2o9e, 2o9f]
VVELVLSA	VA7	EQLWFFWV	EV7	3	5	[2o9e, 2o9f]
VVELVLSA	VA7	QLWFFWVV	QV7	3	5	[2o9e, 2o9f]
VFISIGXA	VA7	KVSLAFGL	KL7	0	1	[1ih5, 1fqy, 1h6i]
VAXGHLXA	VA7	KVSLAFGL	KL7	4	1	[1ih5, 1j4n, 1fqy, 1h6i]
VIGPIXXA	VA7	QAILTEAI	QI7	5	3	[3ne2]
VIGPIXXA	VA7	TEAIGTFL	TL7	5	3	[3ne2]
VVELVLSA	VA7	IXGGLIYR	IR7	3	5	[2o9d, 2o9e]
VIGPIXXA	VA7	AIGTFLLM	AM7	5	3	[3ne2]
VAXGHLXA	VA7	HWIXWVGP	HP7	4	5	[3iyz]
VAXGHLXA	VA7	DNVKVSLA	DA7	4	1	[1ih5]
VFISIGXA	VA7	DNVKVSLA	DA7	0	1	[1ih5]
VGXIVAXA	VA7	KLXAEXFG	KG7	2	0	[2o9e]
VFISIGXA	VA7	NVKVSLAF	NF7	0	1	[1ih5]
VAXGHLXA	VA7	NVKVSLAF	NF7	4	1	[1ih5]
VGXIVAXA	VA7	TTLFVFIS	TS7	2	0	[1ih5, 1fqy, 1h6i]
ALXXGFSL	AL7	AXGLALAT	AT7	4	1	[2b6o, 2b6p, 3m9i, 2c32, 1ymg, 3j41, 1sor]
AXGXXXTL	AL7	AXGLTVLT	AT7	4	1	[2o9d, 2o9e, 2abm, 2o9f, 2o9g, 3llq, 1rc2, 3nka, 3nkc, 3nk5]
AIXXAXXL	AL7	AGLVIGLT	AT7	1	4	[3ne2]
AXGXSVAL	AL7	AXGLXIAT	AT7	4	1	[1ih5, 1j4n, 1fqy, 1h6i]
AXFXAXIL	AL7	LSIXTLXQ	LQ7	0	1	[1j4n]
AXGXSVAL	AL7	LSIXTLXQ	LQ7	4	1	[1ih5, 1j4n, 1fqy, 1h6i]
AXFXXXXL	AL7	LSIXTLXQ	LQ7	0	1	[1ih5, 1fqy, 1h6i]
ALXXGFSL	AL7	LALATXXQ	LQ7	4	1	[2b6o, 2b6p, 3m9i, 2c32, 1ymg, 3j41, 1sor]
AXFXAXXL	AL7	GGXIFVLV	GV7	0	1	[3cn6, 4jc6, 1z98, 4ia4, 3cll, 2b5f, 3cn5]
AIXXAXXL	AL7	GXXIGLTV	GV7	1	4	[3ne2]
AIXMGLXL	AL7	GXIVGXXV	GV7	3	5	[1fx8, 1ldi, 1ldf, 1lda]
ALXXGFSL	AL7	GLALATXV	GV7	4	1	[2b6o, 2b6p, 3m9i, 2c32, 1ymg, 3j41, 1sor]
AXXLXYGL	AL7	GLXIFFGV	GV7	2	0	[1lda]
ALXXGFSL	AL7	LXXXXALA	LA7	4	1	[2b6o, 2b6p, 3m9i, 2c32, 1ymg, 3j41, 1sor]
AIXMGLXL	AL7	LFGXIXGA	LA7	3	5	[1fx8, 1ldi, 1ldf, 1lda]
AIXMGLXL	AL7	LXXAVXGA	LA7	3	4	[1fx8, 1ldi, 1ldf, 1lda]
AIXMGLXL	AL7	LXIGLXXA	LA7	3	4	[1fx8, 1ldi, 1ldf, 1lda]
AXFIGXAL	AL7	LVFFGXGA	LA7	2	0	[3ne2]
AXGXSVAL	AL7	LXXGLXXA	LA7	4	1	[1ih5, 1j4n, 1fqy, 1h6i]
AIXXAXXL	AL7	LVFFGXGA	LA7	1	0	[3ne2]
ALXXGFSL	AL7	FXXLQXVL	FL7	4	3	[2b6o, 2b6p, 3m9i, 2c32, 1ymg, 3j41, 1sor]
ALAXXXXL	AL7	FSLTLGHL	FL7	1	4	[2b6o, 2b6p, 3m9i, 2c32, 1ymg, 3j41, 1sor]
AXGXSVAL	AL7	FGLXIXXL	FL7	4	1	[1ih5, 1j4n, 1fqy, 1h6i]
AIXGAXIL	AL7	FAXFXATL	FL7	2	0	[3d9s]
ALXXGFSL	AL7	FGXALATL	FL7	4	1	[2b6o, 2b6p, 3m9i, 2c32, 1ymg, 3j41, 1sor]
AXAXXXXL	AL7	FAXFXATL	FL7	2	0	[2b6o, 3m9i, 1sor]
AILCLTVL	AL7	FVIGXAXL	FL7	3	4	[2w2e, 3zoj, 2w1p]
AIXMGLXL	AL7	LIGLLIXV	LV7	3	4	[1fx8, 1ldi, 1ldf, 1lda]
AXGXXXTL	AL7	LSAGFXXV	LV7	4	3	[2o9d, 2o9e, 2abm, 2o9f, 2o9g, 1rc2, 3nka, 3nkc, 3nk5]
ALXXGFSL	AL7	LATLVQAV	LV7	4	1	[2b6o, 2b6p, 3m9i, 2c32, 1ymg, 3j41, 1sor]
AXGXXXTL	AL7	AGVALAFG	AG7	4	1	[2o9e, 2o9f]
AXFXXXXL	AL7	ATLXQXVG	AG7	0	1	[1fqy, 1h6i]
AXGXSVAL	AL7	ATLXQXVG	AG7	4	1	[1j4n, 1fqy, 1h6i]
ALXXGFSL	AL7	ATLXQXVG	AG7	4	1	[2b6o, 2b6p, 3m9i, 2c32, 1ymg, 3j41, 1sor]
AXFXAXIL	AL7	ATLXQXVG	AG7	0	1	[1j4n]
AXVVEXXL	AL7	VGXIXGAV	VV7	3	5	[3d9s]
AXGXXXTL	AL7	VLTMAXAV	VV7	4	1	[2o9d, 2o9e, 2abm, 1rc2, 3nka, 3nkc, 3nk5]
AIXMGLXL	AL7	VPLFGXXV	VV7	3	5	[1fx8, 1ldi, 1ldf, 1lda]
AXVVEXXL	AL7	VFWXGPXV	VV7	3	5	[3d9s]
AXFIGXAL	AL7	VVGXFILV	VV7	2	0	[3ne2]
AXGXSVAL	AL7	VKVSLXXG	VG7	4	1	[1ih5, 1j4n, 1fqy, 1h6i]
AIXXAXXL	AL7	VIGLXXGG	VG7	1	4	[3ne2]
AXFXXXXL	AL7	VXTAILXG	VG7	0	2	[1ih5, 1h6i]
ATIVEXXL	AL7	VGPVIXAG	VG7	3	5	[2b6o, 2b6p, 3m9i, 2c32, 1ymg, 1sor]
ALAXXXXL	AL7	VGFSLTLG	VG7	1	4	[2b6o, 2b6p, 3m9i, 2c32, 1ymg, 3j41, 1sor]
AXGXXXTL	AL7	VELVLSAG	VG7	4	3	[2o9d, 2o9e, 2abm, 2o9f, 2o9g, 1rc2, 3nka, 3nkc, 3nk5]
AXAXXXXL	AL7	AXXAEFXA	AA7	2	0	[3m9i]
AIXXAXXL	AL7	AXAXAXXA	AA7	1	1	[3ne2]
AXLXIGLL	AL7	AXAIYLXA	AA7	4	1	[1fx8, 1ldi, 1ldf, 1lda]
AXAXXXXL	AL7	AIXAEFXA	AA7	2	0	[2b6p, 1ymg]
AXFLXTXL	AL7	AGAXCAAA	AA7	0	2	[1fx8, 1ldi, 1ldf, 1lda]
AXFLXTXL	AL7	AXAIYLXA	AA7	0	1	[1fx8, 1ldi, 1ldf, 1lda]
AILCLTVL	AL7	APXVIGXA	AA7	3	4	[2w2e, 3zoj, 2w1p]
AXXVELXL	AL7	AXXLYXXA	AA7	3	2	[2o9e, 2o9f]
AXVAXAIL	AL7	AXXAEFXA	AA7	2	0	[1ih5, 1j4n, 1fqy]
ALXXGFSL	AL7	ALAXLXQA	AA7	4	1	[2b6o, 2b6p, 3m9i, 2c32, 1ymg, 3j41, 1sor]
AXFXAXIL	AL7	YXXAQXXG	YG7	0	2	[1j4n]
AILCLTVL	AL7	YWXGPXXG	YG7	3	5	[2w2e, 3zoj, 2w1p]
AXFXAXXL	AL7	YXXAQXXG	YG7	0	2	[3cn6, 4jc6, 1z98, 4ia4, 3cll, 2b5f, 3cn5]
AXFXXXXL	AL7	YXXAQXXG	YG7	0	2	[1ih5, 1fqy, 1h6i]
ATIVEXXL	AL7	YWXGPXXG	YG7	3	5	[2b6o, 2b6p, 3m9i, 2c32, 1ymg, 1sor]
AIXMGLXL	AL7	IGXLIAVI	II7	3	4	[1fx8, 1ldi, 1ldf, 1lda]
AXVAXAIL	AL7	ILFIFISI	II7	2	0	[1j4n]
AXFXAXIL	AL7	IAQCXGAI	II7	0	2	[1j4n]
AXFXXXXL	AL7	IAQCXGAI	II7	0	2	[1ih5, 1fqy, 1h6i]
AXFXAXXL	AL7	IAQCXGAI	II7	0	2	[3cn6, 4jc6, 1z98, 4ia4, 3cll, 2b5f, 3cn5]
AIXXAXXL	AL7	IGLTVXXI	II7	1	4	[3ne2]
AXXVELXL	AL7	IGLAXTLI	II7	3	4	[2o9e, 2o9f]
ALXXGFSL	AL7	QXXLCIFA	QA7	4	3	[2b6o, 2b6p, 3m9i, 2c32, 1ymg, 3j41]
AXFXXXXL	AL7	QXVXXXVA	QA7	0	2	[1ih5, 1fqy, 1h6i]
AXGXSVAL	AL7	QXXLCVLA	QA7	4	3	[1ih5, 1j4n, 1fqy, 1h6i]
AXFLXTXL	AL7	QVXGAFCA	QA7	0	2	[1fx8, 1ldi, 1ldf, 1lda]
AXFXAXIL	AL7	QXVXXXVA	QA7	0	2	[1j4n]
AXGXXXTL	AL7	ELVLSAGF	EF7	4	3	[2o9d, 2o9e, 2abm, 2o9f, 2o9g, 1rc2, 3nka, 3nkc, 3nk5]
AIXGAXIL	AL7	EFXAXXXF	EF7	2	0	[3d9s]
AXVAXAIL	AL7	EFXAMILF	EF7	2	0	[1j4n]
AXVAXAIL	AL7	EFXATXXF	EF7	2	0	[1ih5, 1fqy, 1h6i]
AXGXXXTL	AL7	ALXXGXXV	AV7	4	1	[2o9d, 2o9e, 2abm, 2o9f, 2o9g, 3llq, 1rc2, 3nka]
AXFXXXXL	AL7	AXXVGXXV	AV7	0	2	[1ih5, 1fqy, 1h6i]
AXFXAXXL	AL7	AICGVGXV	AV7	0	2	[3cn6, 4jc6, 1z98, 4ia4, 3cll, 2b5f, 3cn5]
AXGXXXTL	AL7	ALAXGLXV	AV7	4	1	[3nkc, 3nk5]
AXFLXTXL	AL7	AFCAAXLV	AV7	0	2	[1fx8, 1ldi, 1ldf, 1lda]
AXFXAXIL	AL7	AXXVGXXV	AV7	0	2	[1j4n]
AXGXXXTL	AL7	SAGFLLVI	SI7	4	3	[2o9d, 2o9e, 2abm, 2o9f, 2o9g, 1rc2, 3nka, 3nkc, 3nk5]
AXGXSVAL	AL7	SLXFGLXI	SI7	4	1	[1ih5, 1j4n, 1fqy, 1h6i]
AXGXXXTL	AL7	AGFLLVIH	AH7	4	3	[2o9d, 2o9e, 2o9f, 2o9g, 1rc2, 3nka, 3nkc, 3nk5]
AXFXAXXL	AL7	VYMIAQXL	VL7	0	2	[3cn6, 4jc6, 1z98, 4ia4, 3cll, 2b5f, 3cn5]
AXXVELXL	AL7	VXAXLLYL	VL7	3	2	[2o9e, 2o9f]
AXXVELXL	AL7	VXXIIXGL	VL7	3	5	[2o9e, 2o9f]
AXGXXXTL	AL7	VLSAGFLL	VL7	4	3	[2o9d, 2o9e, 2abm, 2o9f, 2o9g, 1rc2, 3nka, 3nkc, 3nk5]
AXFXAXXL	AL7	FXLVYCTA	FA7	0	1	[3cn6, 4jc6, 1z98, 4ia4, 3cll, 2b5f, 3cn5]
AIXXAXXL	AL7	FAIGMAFA	FA7	1	1	[3ne2]
AXGXXXTL	AL7	FXLVIHGA	FA7	4	3	[2o9d, 2o9e, 1rc2, 3nka, 3nkc, 3nk5]
AXLXIGLL	AL7	FGLGVAMA	FA7	4	1	[1ldf]
AIXGAXIL	AL7	LXXVFFGL	LL7	2	0	[3d9s]
AXXVELXL	AL7	LXXTLXXL	LL7	3	4	[2o9e, 2o9f]
AXGXSVAL	AL7	LQLVLXVL	LL7	4	3	[1ih5, 1j4n, 1fqy, 1h6i]
AXGXXXTL	AL7	LVLSAGFL	LL7	4	3	[2o9d, 2o9e, 2abm, 2o9f, 2o9g, 1rc2, 3nka, 3nkc, 3nk5]
AXGXXXTL	AL7	LXXGLXVL	LL7	4	1	[2o9d, 2o9e, 2abm, 2o9f, 2o9g, 3llq, 1rc2, 3nka, 3nkc, 3nk5]
AXAXXXXL	AL7	LFYVFFGL	LL7	2	0	[2b6o, 2b6p, 3m9i, 2c32, 1ymg, 3j41, 1sor]
AXGXXXTL	AL7	LSALVVEL	LL7	4	3	[2o9e, 2o9f]
ALAXXXXL	AL7	LFYVFFGL	LL7	1	0	[2b6o, 2b6p, 3m9i, 2c32, 1ymg, 3j41, 1sor]
AXVVEXXL	AL7	LSVXLXHL	LL7	3	4	[3d9s]
ATIVEXXL	AL7	WVYWVGPV	WV7	3	5	[2b6o, 2b6p, 3m9i, 2c32, 1ymg, 1sor]
AXGXXXTL	AL7	GFLLVIHG	GG7	4	3	[2o9d, 2o9e, 1rc2, 3nka, 3nkc, 3nk5]
AIXXAXXL	AL7	GXIITXIG	GG7	1	4	[3ne2]
AIXMGLXL	AL7	GLXIAVIG	GG7	3	4	[1fx8, 1ldi, 1ldf, 1lda]
AILCLTVL	AL7	WXGPIXGA	WA7	3	5	[2w2e, 3zoj, 2w1p]
ATIVEXXL	AL7	WXGPXIGA	WA7	3	5	[2b6o, 2b6p, 3m9i, 2c32, 1ymg, 1sor]
AXVVEXXL	AL7	WXGPXXGA	WA7	3	5	[3d9s]
AXLXIGLL	AL7	WGLGVAMA	WA7	4	1	[1fx8, 1ldi, 1lda]
AIXXAXXL	AL7	VXXXITXI	VI7	1	4	[3ne2]
ATIVEXXL	AL7	VXWVGXVI	VI7	3	5	[2b6o, 2b6p, 3m9i, 2c32, 1ymg, 1sor]
AXXVELXL	AL7	VPIVXXXI	VI7	3	5	[2o9e, 2o9f]
AILCLTVL	AL7	VXGIAXLI	VI7	3	4	[2w2e, 3zoj, 2w1p]
AXVAXAIL	AL7	VAEFLXXI	VI7	2	0	[1j4n]
AXVVEXXL	AL7	VGXVLAXI	VI7	3	5	[3d9s]
ALAXXXXL	AL7	LXVGFSLT	LT7	1	4	[2b6o, 2b6p, 3m9i, 2c32, 1ymg, 3j41, 1sor]
AXGXSVAL	AL7	LVLCVLAT	LT7	4	3	[1ih5, 1j4n, 1fqy, 1h6i]
AIXXAXXL	AL7	LXXXGIIT	LT7	1	4	[3ne2]
AXGXXXTL	AL7	LXVIHGAT	LT7	4	3	[2o9d, 2o9e]
ALAXXXXL	AL7	VFFGLGAS	VS7	1	0	[2b6o, 2b6p, 3m9i]
AXGXSVAL	AL7	VXLAFGLS	VS7	4	1	[1ih5, 1j4n, 1fqy, 1h6i]
ALAXXXXL	AL7	VXLAXGFS	VS7	1	4	[2b6o, 2b6p, 3m9i, 2c32, 1ymg, 3j41, 1sor]
AXAXXXXL	AL7	VFFGLGAS	VS7	2	0	[2b6o, 2b6p, 3m9i]
ATIVEXXL	AL7	VIGAGLGS	VS7	3	5	[2b6o, 2b6p, 3m9i, 2c32, 1ymg, 1sor]
ATIVEXXL	AL7	PVIGAXLG	PG7	3	5	[2b6o, 2b6p, 3m9i, 2c32, 1ymg, 1sor]
AXXVELXL	AL7	PXVGXIIG	PG7	3	5	[2o9e, 2o9f]
AIXMGLXL	AL7	PLXGXXVG	PG7	3	5	[1fx8, 1ldi, 1ldf, 1lda]
AIXMGLXL	AL7	AIXGAFAY	AY7	3	5	[1fx8, 1ldi, 1ldf, 1lda]
ATIVEXXL	AL7	AXXGSLLY	AY7	3	5	[2b6o, 2b6p, 3m9i, 2c32, 1ymg, 1sor]
AXAXXXXL	AL7	CAEFFASL	CL7	2	0	[2b6p, 2c32, 1ymg, 3j41]
AILCLTVL	AL7	IYXLGPIL	IL7	3	5	[2w2e, 3zoj, 2w1p]
AXGXSVAL	AL7	IXTLQLXL	IL7	4	3	[1ih5, 1j4n, 1fqy, 1h6i]
AILCLTVL	AL7	IXXLIAXL	IL7	3	4	[2w2e, 3zoj, 2w1p]
ATIVEXXL	AL7	IGAXLGSL	IL7	3	5	[2b6o, 2b6p, 3m9i, 2c32, 1ymg, 1sor]
ALXXGFSL	AL7	VLCIFATY	VY7	4	3	[2b6p, 3m9i, 1ymg]
AXGXXXTL	AL7	AXAVGXIS	AS7	4	1	[2o9e]
AXFXAXXL	AL7	QXLGAIXG	QG7	0	2	[3cn6, 4jc6, 1z98, 4ia4, 3cll, 2b5f, 3cn5]
AXFXXXXL	AL7	MYIIAQCV	MV7	0	2	[1ih5, 1fqy, 1h6i]
AXFXAXIL	AL7	MYIIAQCV	MV7	0	2	[1j4n]
AXXLXYGL	AL7	LGXGLXIF	LF7	2	0	[1lda]
AXGXXXTL	AL7	LXVLTXAF	LF7	4	1	[2o9d, 2o9e, 2abm, 2o9f, 2o9g, 1rc2, 3nka, 3nkc, 3nk5]
ALXXGFSL	AL7	LQXVLXIF	LF7	4	3	[2b6o, 2b6p, 3m9i, 2c32, 1ymg, 3j41, 1sor]
AXVAXAIL	AL7	LAMILXXF	LF7	2	0	[1j4n]
AIXGAXIL	AL7	LAXXXXXF	LF7	2	0	[3d9s]
AXVAXAIL	AL7	LAXXXXXF	LF7	2	0	[1ih5, 1fqy, 1h6i]
AILCLTVL	AL7	LGPILGXF	LF7	3	5	[2w2e, 3zoj, 2w1p]
ALXXGFSL	AL7	LTXQXXLC	LC7	4	3	[2b6o, 2b6p, 3m9i, 2c32, 1ymg, 3j41, 1sor]
AXXLXYGL	AL7	LIFFGVGC	LC7	2	0	[1lda]
AILCLTVL	AL7	LLIAHLIC	LC7	3	4	[2w2e, 3zoj, 2w1p]
AXFXXXXL	AL7	LMYXIAQC	LC7	0	2	[1ih5, 1fqy, 1h6i]
AXFXAXXL	AL7	LVYXIAQC	LC7	0	2	[3cn6, 4jc6, 1z98, 4ia4, 3cll, 2b5f, 3cn5]
AXFXXXXL	AL7	CVGAIVAT	CT7	0	2	[1ih5, 1fqy, 1h6i]
AXFXAXIL	AL7	CVGAIVAT	CT7	0	2	[1j4n]
AXFXXXXL	AL7	IVATAILS	IS7	0	2	[1ih5, 1h6i]
AXAXXXXL	AL7	ICAEFFAS	IS7	2	0	[2b6p, 2c32, 1ymg]
AXGXXXTL	AL7	GXXXAXGL	GL7	4	1	[2o9d, 2o9e, 2abm, 2o9f, 2o9g, 1rc2, 3nka, 3nkc, 3nk5]
AXFXAXXL	AL7	GAXXGXXL	GL7	0	2	[3cn6, 4jc6, 1z98, 4ia4, 3cll, 2b5f, 3cn5]
AXLXIGLL	AL7	GVAXAIYL	GL7	4	1	[1fx8, 1ldi, 1ldf, 1lda]
AIXMGLXL	AL7	GAXAYRXL	GL7	3	5	[1fx8, 1ldi, 1ldf, 1lda]
AXFLXTXL	AL7	GVAXAIYL	GL7	0	1	[1fx8, 1ldi, 1ldf, 1lda]
AILCLTVL	AL7	GXIXGXXL	GL7	3	5	[2w2e, 3zoj, 2w1p]
ATIVEXXL	AL7	GXXXGXLL	GL7	3	5	[2b6o, 2b6p, 3m9i, 2c32, 1ymg, 1sor]
AXVVEXXL	AL7	GAXXAAXL	GL7	3	5	[3d9s]
AXFLXTXL	AL7	GAXCAXXL	GL7	0	2	[1fx8, 1ldi, 1ldf, 1lda]
AXFXAXXL	AL7	GXGLVKAF	GF7	0	2	[2b5f]
AXFIGXAL	AL7	GTFILXFF	GF7	2	0	[3ne2]
AXXLXYGL	AL7	GXGLLXFF	GF7	2	0	[1lda]
AXVAXAIL	AL7	TLFVFISI	TI7	2	0	[1ih5, 1fqy, 1h6i]
ALXXGFSL	AL7	TXQXXLCI	TI7	4	3	[2b6o, 2b6p, 3m9i, 2c32, 1ymg, 3j41, 1sor]
AXVVEXXL	AL7	TLXHLXGI	TI7	3	4	[3d9s]
AXXVELXL	AL7	TLXXLIXI	TI7	3	4	[2o9e, 2o9f]
ALXXGFSL	AL7	IFXTLQXV	IV7	4	3	[2b6o, 2b6p, 3m9i, 2c32, 1ymg, 3j41, 1sor]
AXFLXTXL	AL7	IPFIVSQV	IV7	0	2	[1fx8, 1ldi, 1ldf, 1lda]
AXGXSVAL	AL7	IIXTLQXV	IV7	4	3	[1ih5, 1j4n, 1fqy, 1h6i]
AXFXXXXL	AL7	IATLAQSV	IV7	0	1	[1fqy, 1h6i]
AXFXAXIL	AL7	IATLAQSV	IV7	0	1	[1j4n]
AXXVELXL	AL7	IHLISIPV	IV7	3	4	[2o9e, 2o9f]
AXGXSVAL	AL7	IATLAQSV	IV7	4	1	[1j4n, 1fqy, 1h6i]
AXXVELXL	AL7	IVAAALLY	IY7	3	2	[2o9e, 2o9f]
AILCLTVL	AL7	ILGAFLAY	IY7	3	5	[2w2e, 3zoj, 2w1p]
AXGXSVAL	AL7	TLQLVLCV	TV7	4	3	[1ih5, 1j4n, 1fqy, 1h6i]
AXFXAXIL	AL7	IXAQCXGA	IA7	0	2	[1j4n]
AILCLTVL	AL7	IGXAXXXA	IA7	3	4	[2w2e, 3zoj, 2w1p]
AIXMGLXL	AL7	IVGXIVGA	IA7	3	5	[1fx8, 1ldi, 1ldf, 1lda]
AXFXXXXL	AL7	IXAQCXGA	IA7	0	2	[1ih5, 1fqy, 1h6i]
AXVAXAIL	AL7	IFIXIGXA	IA7	2	0	[1j4n]
AXVVEXXL	AL7	IVGAVXXA	IA7	3	5	[3d9s]
AXFLXTXL	AL7	IVXQVAXA	IA7	0	2	[1fx8, 1ldi, 1ldf, 1lda]
AIXXAXXL	AL7	IGXAXXXA	IA7	1	1	[3ne2]
AXFLXTXL	AL7	GXXVAXAI	GI7	0	1	[1fx8, 1ldi, 1ldf, 1lda]
AXXVELXL	AL7	GXXIGGXI	GI7	3	5	[2o9e, 2o9f]
AILCLTVL	AL7	GAXLAXSI	GI7	3	5	[2w2e, 3zoj, 2w1p]
AIXXAXXL	AL7	GLXVXXXI	GI7	1	4	[3ne2]
AIXXAXXL	AL7	GXAFAXAI	GI7	1	1	[3ne2]
AXFXXXXL	AL7	GAIVAXAI	GI7	0	2	[1ih5, 1fqy, 1h6i]
AXFXAXIL	AL7	GAIVAXAI	GI7	0	2	[1j4n]
AXLXIGLL	AL7	GXXVAXAI	GI7	4	1	[1fx8, 1ldi, 1ldf, 1lda]
AXFXAXXL	AL7	MXAQXLGA	MA7	0	2	[3cn6, 4jc6, 1z98, 4ia4, 3cll, 2b5f, 3cn5]
AIXXAXXL	AL7	MAFALAIA	MA7	1	1	[3ne2]
AXFXAXXL	AL7	AQCLGAIC	AC7	0	2	[3cn6, 4jc6, 1z98, 4ia4, 3cll, 2b5f, 3cn5]
AXFXAXXL	AL7	CLGAICGV	CV7	0	2	[3cn6, 4jc6, 1z98, 4ia4, 3cll, 2b5f, 3cn5]
AXAXXXXL	AL7	FAXLFYVF	FF7	2	0	[2b6o, 3m9i, 2b6p, 2c32, 1ymg, 3j41, 1sor]
AXGXXXTL	AL7	FAGVALAF	FF7	4	1	[2o9e, 2o9f]
AXFXAXXL	AL7	ALXYXXAQ	AQ7	0	2	[3cn6, 4jc6, 1z98, 4ia4, 3cll, 2b5f, 3cn5]
AXFXAXIL	AL7	AXXYXIAQ	AQ7	0	2	[1j4n]
AXFXXXXL	AL7	AXXYXIAQ	AQ7	0	2	[1fqy, 1h6i]
AXXLXYGL	AL7	EFXGTXXL	EL7	2	0	[1lda]
AXLXIGLL	AL7	EISVIXGL	EL7	4	1	[1fx8, 1ldi, 1ldf, 1lda]
AXFIGXAL	AL7	EVVGTXXL	EL7	2	0	[3ne2]
AIXXAXXL	AL7	LXIGLXXG	LG7	1	4	[3ne2]
AXFXAXXL	AL7	LGAIXGVG	LG7	0	2	[3cn6, 4jc6, 1z98, 4ia4, 3cll, 2b5f, 3cn5]
AXXLXYGL	AL7	LXIXFXXG	LG7	2	0	[1lda]
AXVAXAIL	AL7	LXXFISIG	LG7	2	0	[1ih5, 1j4n, 1fqy, 1h6i]
ALAXXXXL	AL7	LTXGHLFG	LG7	1	4	[2b6o, 2b6p, 3m9i, 2c32, 1ymg, 3j41, 1sor]
AXGXXXTL	AL7	LTMAXXVG	LG7	4	1	[2o9d, 2o9e, 1rc2, 3nka, 3nkc, 3nk5]
AXVAXAIL	AL7	RAVXAEFL	RL7	2	0	[1ih5, 1j4n, 1fqy]
AXVVEXXL	AL7	IGXSVXXG	IG7	3	4	[3d9s]
AXXVELXL	AL7	IXGGIXGG	IG7	3	5	[2o9e, 2o9f]
AXLXIGLL	AL7	ISVXXXXG	IG7	4	1	[1fx8, 1ldi, 1ldf, 1lda]
AXFIGXAL	AL7	IXVFFGXG	IG7	2	0	[3ne2]
AIXGAXIL	AL7	IXVFFGXG	IG7	2	0	[3d9s]
AIXXAXXL	AL7	IXVFFGXG	IG7	1	0	[3ne2]
AXVAXAIL	AL7	VXAEFLXM	VM7	2	0	[1j4n]
AXVAXAIL	AL7	MILFIFIS	MS7	2	0	[1j4n]
AIXMGLXL	AL7	FGPIVGAI	FI7	3	5	[1fx8, 1ldi, 1ldf, 1lda]
AXVAXAIL	AL7	FLAXILFI	FI7	2	0	[1j4n]
AXXLXYGL	AL7	FLGTGLLI	FI7	2	0	[1lda]
AXLXIGLL	AL7	SVIXGXXV	SV7	4	1	[1fx8, 1ldi, 1ldf, 1lda]
AXGXXXTL	AL7	SALVVELV	SV7	4	3	[2o9e, 2o9f]
AXVVEXXL	AL7	SVTLGHLV	SV7	3	4	[3d9s]
AXGXXXTL	AL7	GFAXXALA	GA7	4	1	[2o9e, 2o9f]
AXGXXXTL	AL7	GLTVLTMA	GA7	4	1	[2o9d, 2o9e, 2abm, 2o9f, 2o9g, 3llq, 1rc2, 3nka, 3nkc, 3nk5]
AXFXXXXL	AL7	GLXIXXLA	GA7	0	1	[1ih5, 1fqy, 1h6i]
AIXMGLXL	AL7	GXIVXAXA	GA7	3	5	[1fx8, 1ldi, 1ldf, 1lda]
AXGXSVAL	AL7	GLXIXXLA	GA7	4	1	[1ih5, 1j4n, 1fqy, 1h6i]
AXFXAXIL	AL7	GLXIXXLA	GA7	0	1	[1j4n]
AIXGAXIL	AL7	FVFFGLGS	FS7	2	0	[3d9s]
AXVAXAIL	AL7	FXXIXXGS	FS7	2	0	[1ih5, 1j4n, 1fqy, 1h6i]
AXGXXXTL	AL7	FGLTVLTM	FM7	4	1	[2o9d, 2o9e, 2abm, 2o9f, 2o9g, 3llq, 1rc2, 3nka]
AXAXXXXL	AL7	RAIXAEXF	RF7	2	0	[3m9i, 2b6p, 1ymg]
ALAXXXXL	AL7	FYVFFGXG	FG7	1	0	[2b6o, 2b6p, 3m9i, 2c32, 1ymg, 3j41, 1sor]
AXVVEXXL	AL7	FWXXPXVG	FG7	3	5	[3d9s]
AXAXXXXL	AL7	FYVFFGXG	FG7	2	0	[2b6o, 2b6p, 3m9i, 2c32, 1ymg, 3j41, 1sor]
AXXVELXL	AL7	FWXXPXVG	FG7	3	5	[2o9e, 2o9f]
AXFLXTXL	AL7	FIVSQVAG	FG7	0	2	[1fx8, 1ldi, 1ldf, 1lda]
AXVAXAIL	AL7	VXAEFLAT	VT7	2	0	[1ih5, 1fqy, 1h6i]
AXGXSVAL	AL7	VLCVLATT	VT7	4	3	[1j4n]
AXGXXXTL	AL7	VAXAXGLT	VT7	4	1	[2o9d, 2o9e, 2abm, 2o9f, 2o9g, 3llq, 1rc2, 3nka, 3nkc, 3nk5]
AXFLXTXL	AL7	VAXAIYLT	VT7	0	1	[1fx8, 1ldi, 1ldf, 1lda]
AXLXIGLL	AL7	VAXAIYLT	VT7	4	1	[1fx8, 1ldi, 1ldf, 1lda]
AIXGAXIL	AL7	VXAEFLAT	VT7	2	0	[3d9s]
AXAXXXXL	AL7	EFFAXLFY	EY7	2	0	[2b6o, 3m9i, 2b6p, 2c32, 1ymg, 3j41, 1sor]
AXAXXXXL	AL7	SLFYVFFG	SG7	2	0	[2b6p, 2c32, 1ymg, 3j41]
AXAXXXXL	AL7	YVFFGLGA	YA7	2	0	[2b6o, 2b6p, 3m9i, 2c32, 1ymg, 3j41, 1sor]
ALAXXXXL	AL7	YVFFGLGA	YA7	1	0	[2b6o, 2b6p, 3m9i, 2c32, 1ymg, 3j41, 1sor]
AXGXXXTL	AL7	TVLTMAXA	TA7	4	1	[2o9d, 2o9e, 2abm, 1rc2, 3nka, 3nkc, 3nk5]
AXGXXXTL	AL7	TMAFAVGH	TH7	4	1	[2o9e]
AXGXXXTL	AL7	MAXAVGXI	MI7	4	1	[2o9e]
AXAXXXXL	AL7	AXLFYVFF	AF7	2	0	[2b6o, 3m9i, 2b6p, 2c32, 1ymg, 3j41, 1sor]
AIXGAXIL	AL7	AXLXFVFF	AF7	2	0	[3d9s]
AXAXXXXL	AL7	AEFFAXLF	AF7	2	0	[2b6o, 2b6p, 3m9i, 2c32, 1ymg, 3j41, 1sor]
AXVAXAIL	AL7	AXILFXXI	AI7	2	0	[1j4n]
AILCLTVL	AL7	AXXIAXLI	AI7	3	4	[2w2e, 3zoj, 2w1p]
AXVAXAIL	AL7	AXXLFXFI	AI7	2	0	[1ih5, 1fqy, 1h6i]
AXXVELXL	AL7	AXXLIXLI	AI7	3	4	[2o9e, 2o9f]
AXXVELXL	AL7	AAXXLYLI	AI7	3	2	[2o9e, 2o9f]
AIXMGLXL	AL7	AFAYRKLI	AI7	3	5	[1fx8, 1ldi, 1ldf, 1lda]
AIXGAXIL	AL7	AEFLAXLI	AI7	2	0	[3d9s]
AXFIGXAL	AL7	AEVVGTFI	AI7	2	0	[3ne2]
AXAXXXXL	AL7	FFAXLFYV	FV7	2	0	[2b6o, 3m9i, 2b6p, 2c32, 1ymg, 3j41, 1sor]
AIXGAXIL	AL7	FXAXXXXV	FV7	2	0	[3d9s]
AXVAXAIL	AL7	FXAXXXXV	FV7	2	0	[1ih5, 1fqy, 1h6i]
AXXVELXL	AL7	FFWXVPIV	FV7	3	5	[2o9e, 2o9f]
AXXVELXL	AL7	IAIGLAXT	IT7	3	4	[2o9e, 2o9f]
AXFXAXXL	AL7	IFVLVYCT	IT7	0	1	[3cn6, 4jc6, 1z98, 4ia4, 3cll, 2b5f, 3cn5]
AXAXXXXL	AL7	IFAEFFAT	IT7	2	0	[3m9i]
AXFLXTXL	AL7	VIPFIVSQ	VQ7	0	2	[1fx8, 1ldi, 1ldf, 1lda]
AXXVELXL	AL7	WXFWXXXI	WI7	3	5	[2o9e, 2o9f]
AILCLTVL	AL7	WIYWXXXI	WI7	3	5	[2w2e, 3zoj, 2w1p]
AILCLTVL	AL7	LGAFLAYS	LS7	3	5	[2w2e, 3zoj, 2w1p]
AIXMGLXL	AL7	LIAVIXAS	LS7	3	4	[1fx8, 1ldi, 1ldf, 1lda]
AXXVELXL	AL7	LTLIXLIS	LS7	3	4	[2o9e]
AXGXXXTL	AL7	LVVELVLS	LS7	4	3	[2o9e, 2abm, 2o9f, 2o9g, 1rc2, 3nka, 3nkc, 3nk5]
AXFIGXAL	AL7	FTAEVVGT	FT7	2	0	[3ne2]
ALXXGFSL	AL7	FVLCIFXT	FT7	4	3	[2b6o, 2b6p, 3m9i, 2c32, 1ymg, 3j41]
AXAXXXXL	AL7	TLFYVFXG	TG7	2	0	[2b6o, 3m9i, 1sor]
AXXLXYGL	AL7	TGLLXFFG	TG7	2	0	[1lda]
AIXGAXIL	AL7	TLXXVFXG	TG7	2	0	[3d9s]
AXFIGXAL	AL7	TFXLVFXG	TG7	2	0	[3ne2]
AIXMGLXL	AL7	PLLIGLLI	PI7	3	4	[1fx8, 1ldi, 1ldf, 1lda]
AXLXIGLL	AL7	IXGLGVAM	IM7	4	1	[1fx8, 1ldi, 1ldf, 1lda]
AIXMGLXL	AL7	IAVIGASM	IM7	3	4	[1fx8, 1ldi, 1ldf, 1lda]
AXLXIGLL	AL7	MGLILXLT	MT7	4	3	[1fx8, 1ldi]
AIXXAXXL	AL7	TVXGIITT	TT7	1	4	[3ne2]
AILCLTVL	AL7	PFVIGXAL	PL7	3	4	[2w2e, 3zoj, 2w1p]
AXFXAXXL	AL7	CGVGLVKA	CA7	0	2	[2b5f]
AXFLXTXL	AL7	PFIVSQVA	PA7	0	2	[1fx8, 1ldi, 1ldf, 1lda]
AXVVEXXL	AL7	PXXGAXXA	PA7	3	5	[3d9s]
AIXMGLXL	AL7	LVPLFGPI	LI7	3	5	[1fx8, 1ldi, 1ldf, 1lda]
ALAXXXXL	AL7	TLGHLFGM	TM7	1	4	[2b6o, 2b6p, 3m9i, 2c32, 1ymg, 1sor]
AXFLXTXL	AL7	SQVAGAFC	SC7	0	2	[1fx8, 1ldi, 1ldf, 1lda]
ALAXXXXL	AL7	SXALAXGF	SF7	1	4	[2b6o, 2b6p, 3m9i, 2c32, 1ymg, 3j41]
ALAXXXXL	AL7	SLTLGHLF	SF7	1	4	[2b6o, 2b6p, 3m9i, 2c32, 1ymg, 3j41, 1sor]
AXFIGXAL	AL7	VGXFILXF	VF7	2	0	[3ne2]
AIXMGLXL	AL7	VGAIVGXF	VF7	3	5	[1fx8, 1ldi, 1ldf, 1lda]
AXFLXTXL	AL7	VSQVAGAF	VF7	0	2	[1fx8, 1ldi, 1ldf, 1lda]
AILCLTVL	AL7	AFLAYSIW	AW7	3	5	[2w2e, 3zoj, 2w1p]
AXVVEXXL	AL7	GXSVXXGH	GH7	3	4	[3d9s]
AXXVELXL	AL7	GXAXTLXH	GH7	3	4	[2o9e, 2o9f]
AILCLTVL	AL7	GXALLIAH	GH7	3	4	[2w2e, 3zoj, 2w1p]
ALAXXXXL	AL7	GFSXTLXH	GH7	1	4	[2b6o, 2b6p, 3m9i, 2c32, 1ymg, 3j41, 1sor]
AXFLXTXL	AL7	LGVAMAIY	LY7	0	1	[1fx8, 1ldi, 1ldf, 1lda]
AXLXIGLL	AL7	LGVAMAIY	LY7	4	1	[1fx8, 1ldi, 1ldf, 1lda]
AXFIGXAL	AL7	TAEVVGTF	TF7	2	0	[3ne2]
AXFXAXXL	AL7	MIFVLVYC	MC7	0	1	[3cn6, 4jc6, 1z98, 4ia4, 3cll, 2b5f, 3cn5]
AIXXAXXL	AL7	FILVFFGP	FP7	1	0	[3ne2]
AXFIGXAL	AL7	FILVFFGP	FP7	2	0	[3ne2]
AXFXAXXL	AL7	GMIFVLXY	GY7	0	1	[3cn6, 4jc6, 1z98, 4ia4, 3cll, 2b5f, 3cn5]
AXXVELXL	AL7	GIIGGLIY	GY7	3	5	[2o9e, 2o9f]
AXXVELXL	AL7	WVXPIXGG	WG7	3	5	[2o9e, 2o9f]
AXGXSVAL	AL7	GTLQLVLC	GC7	4	3	[1ih5, 1j4n, 1fqy, 1h6i]
AXXVELXL	AL7	HLISIPVT	HT7	3	4	[2o9e, 2o9f]
AXFXAXIL	AL7	SIATLAQS	SS7	0	1	[1j4n]
AXFXXXXL	AL7	SIATLAQS	SS7	0	1	[1fqy, 1h6i]
AXGXSVAL	AL7	SIATLAQS	SS7	4	1	[1j4n, 1fqy, 1h6i]
AXXVELXL	AL7	LIHLISIP	LP7	3	4	[2o9e, 2o9f]
AXXVELXL	AL7	LWXFWVVP	LP7	3	5	[2o9e, 2o9f]
AXXVELXL	AL7	CTLIHLIS	CS7	3	4	[2o9f]
AXGXSVAL	AL7	KVSLAFGL	KL7	4	1	[1ih5, 1j4n, 1fqy, 1h6i]
AXXVELXL	AL7	EQLWFFWV	EV7	3	5	[2o9e, 2o9f]
AXXVELXL	AL7	QLWFFWVV	QV7	3	5	[2o9e, 2o9f]
AXXVELXL	AL7	LEQLWFFW	LW7	3	5	[2o9e, 2o9f]
AIXMGLXL	AL7	IVGAFAYR	IR7	3	5	[1fx8, 1ldi, 1ldf, 1lda]
AXXVELXL	AL7	IXGGLIYR	IR7	3	5	[2o9e]
AIXMGLXL	AL7	VGAFAYRK	VK7	3	5	[1fx8, 1ldi, 1ldf, 1lda]
AXGXSVAL	AL7	DNVKVSLA	DA7	4	1	[1ih5]
AXGXXXTL	AL7	LVIHGATD	LD7	4	3	[2o9e]
AXGXSVAL	AL7	NVKVSLAF	NF7	4	1	[1ih5]
AXFLXTXL	AL7	CAAALVYG	CG7	0	2	[1lda]
AXGXXXTL	AL7	WGLTVLTM	WM7	4	1	[3nkc, 3nk5]
AXFLXTXL	AL7	FCAAALVY	FY7	0	2	[1lda]
AXVAXAIL	AL7	TTLFVFIS	TS7	2	0	[1ih5, 1fqy, 1h6i]
AXFXAXIL	AL7	IMYIIAQC	IC7	0	2	[1j4n]
AXFXAXXL	AL7	ICGVGLVK	IK7	0	2	[2b5f]
LXXGXXVA	LA7	AXGLXIAT	AT7	4	1	[1ih5, 1j4n, 1fqy, 1h6i]
LILTFQLA	LA7	AXGLXIGT	AT7	3	1	[3d9s]
LILTFQLA	LA7	LXIXTXXQ	LQ7	3	1	[3d9s]
LXXGXXVA	LA7	LSIXTLXQ	LQ7	4	1	[1ih5, 1j4n, 1fqy, 1h6i]
LFLYITVA	LA7	GGXIFVLV	GV7	0	1	[3cn6, 4jc6, 1z98, 4ia4, 3cll, 2b5f, 3cn5]
LVFFGXGA	LA7	GXFLLMLV	GV7	0	3	[3ne2]
LWSAFXIA	LA7	GFGVMVGV	GV7	0	1	[2w2e, 3zoj, 2w1p]
LWSAFXIA	LA7	GFGFGVMV	GV7	0	1	[2w2e, 3zoj, 2w1p]
LVYTVFSA	LA7	GGXIFVLV	GV7	3	1	[1z98, 3cn6, 4jc6, 4ia4, 3cll, 2b5f, 3cn5]
LVYTVFSA	LA7	LLFLXITV	LV7	3	0	[1z98, 3cn6, 4jc6, 4ia4, 3cll, 2b5f, 3cn5]
LXXGLXXA	LA7	LXITXXLV	LV7	1	3	[3gd8, 2d57, 2zz9, 3iyz]
LVFFGXGA	LA7	LXLVIMGV	LV7	0	3	[3ne2]
LXXGXXVA	LA7	ATLXQXVG	AG7	4	1	[1j4n, 1fqy, 1h6i]
LVYTVFSA	LA7	ALGAXXIG	AG7	3	3	[1z98, 3cn6, 4jc6, 4ia4, 3cll, 2b5f, 3cn5]
LVFFGXGA	LA7	AAXIYXLG	AG7	0	1	[3ne2]
LFLYITVA	LA7	FXXFMVHL	FL7	0	4	[3cn6, 4jc6, 1z98, 4ia4, 3cll, 2b5f, 3cn5]
LVYTVFSA	LA7	FGGMIFVL	FL7	3	1	[1z98, 3cn6, 4jc6, 4ia4, 3cll, 2b5f, 3cn5]
LVYTVFSA	LA7	FXXXXLFL	FL7	3	0	[1z98, 3cn6, 4jc6, 4ia4, 3cll, 2b5f, 3cn5]
LXXGXXVA	LA7	FGLXIXXL	FL7	4	1	[1ih5, 1j4n, 1fqy, 1h6i]
LXXAXXGA	LA7	FAXFXATL	FL7	2	0	[2b6o, 3m9i, 3d9s, 1sor]
LFLYITVA	LA7	FGGMIFVL	FL7	0	1	[3cn6, 4jc6, 1z98, 4ia4, 3cll, 2b5f, 3cn5]
LXXGLXXA	LA7	FXVAXGHL	FL7	1	4	[1j4n]
LVYTVFSA	LA7	FXXFMVHL	FL7	3	4	[1z98, 3cn6, 4jc6, 4ia4, 3cll, 2b5f, 3cn5]
LXXXXALA	LA7	FSLTLGHL	FL7	1	4	[2b6o, 2b6p, 3m9i, 2c32, 1ymg, 3j41, 1sor]
LXXGLXXA	LA7	FYIXAQXL	FL7	1	2	[3gd8]
LILTFQLA	LA7	FGLXIXXL	FL7	3	1	[3d9s]
LXXGXXVA	LA7	VGXIXGAV	VV7	4	5	[3gd8, 2d57, 2zz9, 3iyz]
LILTFQLA	LA7	VGXIXGAV	VV7	3	5	[3d9s]
LILTFQLA	LA7	VFWXGPXV	VV7	3	5	[3d9s]
LCXGWGLA	LA7	VLMFLGEG	VG7	1	0	[3c02]
LFGXIXGA	LA7	VXTAILXG	VG7	5	3	[1fx8, 1ldi, 1ldf, 1lda]
LXXGXXVA	LA7	VKVSLXXG	VG7	4	1	[1j4n]
LXXAVXGA	LA7	VXTAILXG	VG7	4	3	[1fx8, 1ldi, 1ldf, 1lda]
LXXXXALA	LA7	VGFSLTLG	VG7	1	4	[2b6o, 2b6p, 3m9i, 2c32, 1ymg, 3j41, 1sor]
LWSAFXIA	LA7	VAGMAXAG	VG7	0	2	[2w2e, 3zoj, 2w1p]
LXXGXXVA	LA7	YWXGPXXG	YG7	4	5	[3gd8, 2d57, 2zz9, 3iyz]
LXXGLXXA	LA7	YIXAQXXG	YG7	1	2	[3gd8]
LXXGXXVA	LA7	IXWVGXXI	II7	4	5	[3gd8, 2d57, 2zz9, 3iyz]
LFLYITVA	LA7	IAQCXGAI	II7	0	2	[3cn6, 4jc6, 1z98, 4ia4, 3cll, 2b5f, 3cn5]
LXXGLXXA	LA7	ILFIFISI	II7	1	0	[1j4n]
LWSAFXIA	LA7	AXAXXAXA	AA7	0	2	[2w1p]
LFGXIXGA	LA7	AVXMVITA	AA7	5	3	[1fx8, 1ldi, 1ldf, 1lda]
LFLYITVA	LA7	AVXMVHLA	AA7	0	4	[3cn6, 4jc6, 1z98, 4ia4, 3cll, 2b5f, 3cn5]
LILTFQLA	LA7	AIGTLXXA	AA7	3	1	[3d9s]
LVYTVFSA	LA7	APLPIGXA	AA7	3	4	[1z98, 3cn6, 4jc6, 4ia4, 3cll, 2b5f, 3cn5]
LXXAVXGA	LA7	AVXMVITA	AA7	4	3	[1fx8, 1ldi, 1ldf, 1lda]
LXXAXXGA	LA7	AIXAEFXA	AA7	2	0	[2b6p, 1ymg]
LXIGLXXA	LA7	AXAIYLXA	AA7	4	1	[1fx8, 1ldi, 1ldf, 1lda]
LVYTVFSA	LA7	AVXMVHLA	AA7	3	4	[1z98, 3cn6, 4jc6, 4ia4, 3cll, 2b5f, 3cn5]
LXXAXXGA	LA7	AXXAEFXA	AA7	2	0	[3m9i]
LVFFGXGA	LA7	AXAXAXXA	AA7	0	1	[3ne2]
LXXAVXGA	LA7	AXAIYLXA	AA7	4	1	[1fx8, 1ldi, 1ldf, 1lda]
LXXGXXVA	LA7	QXXLCVLA	QA7	4	3	[1ih5, 1j4n, 1fqy, 1h6i]
LWSAFXIA	LA7	QIVAGMAA	QA7	0	2	[2w2e, 3zoj, 2w1p]
LXXAXXGA	LA7	EFXAXXXF	EF7	2	0	[3d9s]
LVYTVFSA	LA7	EFXATXXF	EF7	3	0	[1z98, 3cn6, 4jc6, 4ia4, 3cll, 2b5f, 3cn5]
LMFLGXGA	LA7	AVFFGXLV	AV7	0	1	[3c02]
LVYTVFSA	LA7	AAAYHQYV	AV7	3	5	[2b5f]
LFLYITVA	LA7	AICGVGXV	AV7	0	2	[3cn6, 4jc6, 1z98, 4ia4, 3cll, 2b5f, 3cn5]
LFLYITVA	LA7	AFXGMIFV	AV7	0	1	[3cn6, 4jc6, 1z98, 4ia4, 3cll, 2b5f, 3cn5]
LILTFQLA	LA7	ALXXGXXV	AV7	3	4	[3d9s]
LCXGWGLA	LA7	SSVVGLXI	SI7	1	4	[3c02]
LXXGXXVA	LA7	SLXFGLXI	SI7	4	1	[1ih5, 1j4n, 1fqy, 1h6i]
LVYTVFSA	LA7	AAVAAAYH	AH7	3	5	[1z98, 3cn6, 4jc6, 4ia4, 3cll, 2b5f, 3cn5]
LVFFGXGA	LA7	FAIGMAFA	FA7	0	1	[3ne2]
LVYTVFSA	LA7	FXLVYCTA	FA7	3	1	[1z98, 3cn6, 4jc6, 4ia4, 3cll, 2b5f, 3cn5]
LVYTVFSA	LA7	FXGAAVAA	FA7	3	5	[1z98, 3cn6, 4jc6, 4ia4, 3cll, 2b5f, 3cn5]
LXXAVXGA	LA7	FGLGVAMA	FA7	4	1	[1ldf]
LMFLGXGA	LA7	FFGILVSA	FA7	0	1	[3c02]
LXIGLXXA	LA7	FGLGVAMA	FA7	4	1	[1ldf]
LFLYITVA	LA7	FXLVYCTA	FA7	0	1	[3cn6, 4jc6, 1z98, 4ia4, 3cll, 2b5f, 3cn5]
LXXAXXGA	LA7	LXXVFFGL	LL7	2	0	[3d9s]
LILTFQLA	LA7	LSVXLXHL	LL7	3	4	[3d9s]
LXXGLXXA	LA7	LSVXLXHL	LL7	1	4	[1ih5, 1fqy, 1h6i]
LXIGLXXA	LA7	LXGLILAL	LL7	4	3	[1fx8, 1ldi, 1ldf, 1lda]
LXXAXXGA	LA7	LFYVFFGL	LL7	2	0	[2b6o, 2b6p, 3m9i, 2c32, 1ymg, 3j41, 1sor]
LMFLGXGA	LA7	LXVFFGIL	LL7	0	1	[3c02]
LXXAVXGA	LA7	LXGLILAL	LL7	4	3	[1fx8, 1ldi, 1ldf, 1lda]
LXXGXXVA	LA7	LQLVLXVL	LL7	4	3	[1ih5, 1j4n, 1fqy, 1h6i]
LXXXXALA	LA7	LFYVFFGL	LL7	1	0	[2b6o, 2b6p, 3m9i, 2c32, 1ymg, 3j41, 1sor]
LCXGWGLA	LA7	GXXILCIG	GG7	1	4	[3c02]
LILTFQLA	LA7	GTLXQALG	GG7	3	1	[3d9s]
LFLYITVA	LA7	GIAXAFGG	GG7	0	1	[3cn6, 4jc6, 1z98, 4ia4, 3cll, 2b5f, 3cn5]
LVFFGXGA	LA7	GXIITXIG	GG7	0	4	[3ne2]
LXXGXXVA	LA7	WXGPXIGA	WA7	4	5	[3gd8, 2d57, 2zz9, 3iyz]
LXXAVXGA	LA7	WGLGVAMA	WA7	4	1	[1fx8, 1ldi, 1lda]
LXIGLXXA	LA7	WGLGVAMA	WA7	4	1	[1fx8, 1ldi, 1lda]
LILTFQLA	LA7	WXGPXXGA	WA7	3	5	[3d9s]
LXXAVXGA	LA7	VEMVITXI	VI7	4	3	[1fx8, 1ldi, 1ldf, 1lda]
LILTFQLA	LA7	VGXVLAXI	VI7	3	5	[3d9s]
LFGXIXGA	LA7	VEMVITXI	VI7	5	3	[1fx8, 1ldi, 1ldf, 1lda]
LCXGWGLA	LA7	VGXIILCI	VI7	1	4	[3c02]
LVFFGXGA	LA7	VXXXITXI	VI7	0	4	[3ne2]
LILTFQLA	LA7	LXIGLSVT	LT7	3	4	[3d9s]
LXXXXALA	LA7	LXVGFSLT	LT7	1	4	[2b6o, 2b6p, 3m9i, 2c32, 1ymg, 3j41, 1sor]
LMFLGXGA	LA7	LLGAFXGT	LT7	0	2	[3c02]
LXXGLXXA	LA7	LLXELIIT	LT7	1	3	[3gd8, 2d57, 2zz9, 3iyz]
LXXGXXVA	LA7	LVLCVLAT	LT7	4	3	[1ih5, 1j4n, 1fqy, 1h6i]
LXXXXALA	LA7	VFFGLGAS	VS7	1	0	[2b6o, 2b6p, 3m9i]
LXXGXXVA	LA7	VXLAFGLS	VS7	4	1	[1ih5, 1j4n, 1fqy, 1h6i]
LMFLGXGA	LA7	VFFGILVS	VS7	0	1	[3c02]
LFLYITVA	LA7	VLVYTVFS	VS7	0	3	[3cn6, 4jc6, 1z98, 4ia4, 3cll, 2b5f, 3cn5]
LXXXXALA	LA7	VXLAXGFS	VS7	1	4	[2b6o, 2b6p, 3m9i, 2c32, 1ymg, 3j41, 1sor]
LXXAXXGA	LA7	VFFGLGAS	VS7	2	0	[2b6o, 2b6p, 3m9i]
LILTFQLA	LA7	AVXAAXLY	AY7	3	5	[3d9s]
LCXGWGLA	LA7	SVVGLIIL	SL7	1	4	[3c02]
LXXGLXXA	LA7	SXXLGHLL	SL7	1	4	[1ih5, 1j4n, 1fqy, 1h6i]
LILTFQLA	LA7	SIGXSXXL	SL7	3	4	[3d9s]
LXXGLXXA	LA7	SXPLXIGL	SL7	1	4	[1fqy]
LXXAXXGA	LA7	CAEFFASL	CL7	2	0	[2b6p, 2c32, 1ymg, 3j41]
LXXAVXGA	LA7	ITAILXGL	IL7	4	3	[1fx8, 1ldi, 1ldf, 1lda]
LXXGXXVA	LA7	IXTLQLXL	IL7	4	3	[1ih5, 1j4n, 1fqy, 1h6i]
LVFFGXGA	LA7	IAAXIYXL	IL7	0	1	[3ne2]
LFGXIXGA	LA7	ITAILXGL	IL7	5	3	[1fx8, 1ldi, 1ldf, 1lda]
LILTFQLA	LA7	IXTLXQAL	IL7	3	1	[3d9s]
LVFFGXGA	LA7	IGAXLGSL	IL7	0	2	[3ne2]
LVFFGXGA	LA7	IXXFLLML	IL7	0	3	[3ne2]
LVYTVFSA	LA7	VAXAYHQY	VY7	3	5	[2b5f]
LVFFGXGA	LA7	AXAAVXYS	AS7	0	1	[3ne2]
LXXGLXXA	LA7	APLAIGLS	AS7	1	4	[1ih5, 1fqy, 1h6i]
LFLYITVA	LA7	QXLGAIXG	QG7	0	2	[3cn6, 4jc6, 1z98, 4ia4, 3cll, 2b5f, 3cn5]
LMFLGXGA	LA7	QXXGAFVG	QG7	0	2	[3c02]
LVFFGXGA	LA7	QFIGAAXG	QG7	0	2	[3ne2]
LXXGLXXA	LA7	LVELIXTF	LF7	1	3	[3gd8, 2d57, 2zz9, 3iyz]
LXXGLXXA	LA7	LAXXXXXF	LF7	1	0	[1ih5, 1fqy, 1h6i]
LMFLGXGA	LA7	LGXGXXXF	LF7	0	1	[3c02]
LXXGLXXA	LA7	LAMILXXF	LF7	1	0	[1j4n]
LVYTVFSA	LA7	LPIGXAVF	LF7	3	4	[1z98, 3cn6, 4jc6, 4ia4, 3cll, 2b5f, 3cn5]
LXXAXXGA	LA7	LAXXXXXF	LF7	2	0	[3d9s]
LXXAXXGA	LA7	ICAEFFAS	IS7	2	0	[2b6p, 2c32, 1ymg]
LXXAVXGA	LA7	GVAXAIYL	GL7	4	1	[1fx8, 1ldi, 1ldf, 1lda]
LILTFQLA	LA7	GAXXAAXL	GL7	3	5	[3d9s]
LXXGLXXA	LA7	GXGXLVXL	GL7	1	3	[3iyz]
LVFFGXGA	LA7	GXXXGXLL	GL7	0	2	[3ne2]
LFLYITVA	LA7	GAXXGXXL	GL7	0	2	[3cn6, 4jc6, 1z98, 4ia4, 3cll, 2b5f, 3cn5]
LXIGLXXA	LA7	GVAXAIYL	GL7	4	1	[1fx8, 1ldi, 1ldf, 1lda]
LMFLGXGA	LA7	GXGLAVFF	GF7	0	1	[3c02]
LFLYITVA	LA7	GXGLVKAF	GF7	0	2	[2b5f]
LILTFQLA	LA7	TLXHLXGI	TI7	3	4	[3d9s]
LVYTVFSA	LA7	TALGAEII	TI7	3	3	[1z98, 3cn6, 4jc6, 4ia4, 3cll, 2b5f, 3cn5]
LVFFGXGA	LA7	TFXLXLVI	TI7	0	3	[3ne2]
LXXAVXGA	LA7	TXILMGLI	TI7	4	3	[1fx8, 1ldi, 1ldf, 1lda]
LXXGLXXA	LA7	TLFVFISI	TI7	1	0	[1ih5, 1fqy, 1h6i]
LFGXIXGA	LA7	TXILMGLI	TI7	5	3	[1fx8, 1ldi, 1ldf, 1lda]
LXIGLXXA	LA7	TXILMGLI	TI7	4	3	[1fx8, 1ldi, 1ldf, 1lda]
LXXGXXVA	LA7	IIXTLQXV	IV7	4	3	[1ih5, 1j4n, 1fqy, 1h6i]
LFLYITVA	LA7	IGXAVFMV	IV7	0	4	[3cn6, 4jc6, 1z98, 4ia4, 3cll, 2b5f, 3cn5]
LXXGXXVA	LA7	IATLAQSV	IV7	4	1	[1j4n, 1fqy, 1h6i]
LFLYITVA	LA7	IIGTFVLV	IV7	0	3	[3cn6, 4jc6, 1z98, 4ia4, 3cll, 2b5f, 3cn5]
LVYTVFSA	LA7	IGXAVFMV	IV7	3	4	[1z98, 3cn6, 4jc6, 4ia4, 3cll, 2b5f, 3cn5]
LFLYITVA	LA7	IGTFVLVY	IY7	0	3	[3cn6, 4jc6, 1z98, 4ia4, 3cll, 2b5f, 3cn5]
LVYTVFSA	LA7	IATLLFLY	IY7	3	0	[1z98, 3cn6, 4jc6, 4ia4, 3cll, 2b5f, 3cn5]
LMFLGXGA	LA7	GXFVGTST	GT7	0	2	[3c02]
LFLYITVA	LA7	GXFXLVYT	GT7	0	3	[3cn6, 4jc6, 1z98, 4ia4, 3cll, 2b5f, 3cn5]
LXXGXXVA	LA7	TLQLVLCV	TV7	4	3	[1ih5, 1j4n, 1fqy, 1h6i]
LFLYITVA	LA7	TFVLVYTV	TV7	0	3	[3cn6, 4jc6, 1z98, 4ia4, 3cll, 2b5f, 3cn5]
LVFFGXGA	LA7	GXAFAXAI	GI7	0	1	[3ne2]
LXIGLXXA	LA7	GXXVAXAI	GI7	4	1	[1fx8, 1ldi, 1ldf, 1lda]
LWSAFXIA	LA7	GVMVGXFI	GI7	0	1	[2w2e, 3zoj, 2w1p]
LVYTVFSA	LA7	GXALGAXI	GI7	3	3	[2b5f]
LXXAVXGA	LA7	GXXVAXAI	GI7	4	1	[1fx8, 1ldi, 1ldf, 1lda]
LMFLGXGA	LA7	GLXVFFGI	GI7	0	1	[3c02]
LXXGLXXA	LA7	GXXVELII	GI7	1	3	[3gd8, 2d57, 2zz9, 3iyz]
LWSAFXIA	LA7	IVXGMAAA	IA7	0	2	[2w2e, 3zoj, 2w1p]
LXXGLXXA	LA7	IFIXIGXA	IA7	1	0	[1j4n]
LXXGLXXA	LA7	IXAQCXGA	IA7	1	2	[3gd8]
LFGXIXGA	LA7	ILMGLILA	IA7	5	3	[1fx8, 1ldi, 1ldf, 1lda]
LILTFQLA	LA7	IVGAVXXA	IA7	3	5	[3d9s]
LVFFGXGA	LA7	IGXAXXXA	IA7	0	1	[3ne2]
LXIGLXXA	LA7	ILMGLILA	IA7	4	3	[1fx8, 1ldi, 1ldf, 1lda]
LXXAVXGA	LA7	ILMGLILA	IA7	4	3	[1fx8, 1ldi, 1ldf, 1lda]
LVYTVFSA	LA7	IGXAXXXA	IA7	3	5	[1z98, 3cn6, 4jc6, 4ia4, 3cll, 2b5f, 3cn5]
LXXAXXGA	LA7	FAXLFYVF	FF7	2	0	[2b6o, 3m9i, 2b6p, 2c32, 1ymg, 3j41, 1sor]
LMFLGXGA	LA7	FAXLLGAF	FF7	0	2	[3c02]
LFLYITVA	LA7	FXLVYTVF	FF7	0	3	[3cn6, 4jc6, 1z98, 4ia4, 3cll, 2b5f, 3cn5]
LWSAFXIA	LA7	FGVMVGVF	FF7	0	1	[2w2e, 3zoj, 2w1p]
LFLYITVA	LA7	AQCLGAIC	AC7	0	2	[3cn6, 4jc6, 1z98, 4ia4, 3cll, 2b5f, 3cn5]
LFLYITVA	LA7	MXAQXLGA	MA7	0	2	[3cn6, 4jc6, 1z98, 4ia4, 3cll, 2b5f, 3cn5]
LVFFGXGA	LA7	MAFALAIA	MA7	0	1	[3ne2]
LFLYITVA	LA7	CLGAICGV	CV7	0	2	[3cn6, 4jc6, 1z98, 4ia4, 3cll, 2b5f, 3cn5]
LMFLGXGA	LA7	CLGWGLAV	CV7	0	1	[3c02]
LVYTVFSA	LA7	AVAAXYHQ	AQ7	3	5	[2b5f]
LXXGLXXA	LA7	ELXXTXXL	EL7	1	3	[3gd8, 2d57, 2zz9, 3iyz]
LFGXIXGA	LA7	EMVITXIL	EL7	5	3	[1fx8, 1ldi, 1ldf, 1lda]
LFLYITVA	LA7	EXIGTFXL	EL7	0	3	[3cn6, 4jc6, 1z98, 4ia4, 3cll, 2b5f, 3cn5]
LVFFGXGA	LA7	EXIGTFXL	EL7	0	3	[3ne2]
LXXAVXGA	LA7	EMVITXIL	EL7	4	3	[1fx8, 1ldi, 1ldf, 1lda]
LXIGLXXA	LA7	EISVIXGL	EL7	4	1	[1fx8, 1ldi, 1ldf, 1lda]
LXXAVXGA	LA7	EISVIXGL	EL7	4	1	[1fx8, 1ldi, 1ldf, 1lda]
LFLYITVA	LA7	LGIAXAFG	LG7	0	1	[2b5f]
LVFFGXGA	LA7	LLMLVIMG	LG7	0	3	[3ne2]
LFLYITVA	LA7	LGAIXGVG	LG7	0	2	[3cn6, 4jc6, 1z98, 4ia4, 3cll, 2b5f, 3cn5]
LXXXXALA	LA7	LTXGHLFG	LG7	1	4	[2b6o, 2b6p, 3m9i, 2c32, 1ymg, 3j41, 1sor]
LCXGWGLA	LA7	LXIGITFG	LG7	1	4	[3c02]
LXXGLXXA	LA7	LXXFISIG	LG7	1	0	[1ih5, 1j4n, 1fqy, 1h6i]
LWSAFXIA	LA7	ISFGXGFG	IG7	0	1	[2w2e, 3zoj, 2w1p]
LXXAVXGA	LA7	ISVXXXXG	IG7	4	1	[1fx8, 1ldi, 1ldf, 1lda]
LXIGLXXA	LA7	ISVXXXXG	IG7	4	1	[1fx8, 1ldi, 1ldf, 1lda]
LXXGLXXA	LA7	IGXSVXXG	IG7	1	4	[1ih5, 1j4n, 1fqy, 1h6i]
LILTFQLA	LA7	IGXSVXXG	IG7	3	4	[3d9s]
LXXAXXGA	LA7	IXVFFGXG	IG7	2	0	[3d9s]
LVYTVFSA	LA7	FMVHLATI	FI7	3	4	[1z98, 3cn6, 4jc6, 4ia4, 3cll, 2b5f, 3cn5]
LFLYITVA	LA7	FMVHLATI	FI7	0	4	[3cn6, 4jc6, 1z98, 4ia4, 3cll, 2b5f, 3cn5]
LXXGLXXA	LA7	FLAXILFI	FI7	1	0	[1j4n]
LXXGLXXA	LA7	MILFIFIS	MS7	1	0	[1j4n]
LWSAFXIA	LA7	MAAAGAAS	MS7	0	2	[2w1p]
LWSAFXIA	LA7	MISFGFGF	MF7	0	1	[2w2e, 3zoj, 2w1p]
LXXGXXVA	LA7	GLXIXXLA	GA7	4	1	[1ih5, 1j4n, 1fqy, 1h6i]
LWSAFXIA	LA7	GMAAAXXA	GA7	0	2	[2w2e, 3zoj, 2w1p]
LILTFQLA	LA7	GLXIXXLA	GA7	3	1	[3d9s]
LILTFQLA	LA7	SVTLGHLV	SV7	3	4	[3d9s]
LXIGLXXA	LA7	SVIXGXXV	SV7	4	1	[1fx8, 1ldi, 1ldf, 1lda]
LWSAFXIA	LA7	SFGFGXGV	SV7	0	1	[2w2e, 3zoj, 2w1p]
LXXAVXGA	LA7	SVIXGXXV	SV7	4	1	[1fx8, 1ldi, 1ldf, 1lda]
LVFFGXGA	LA7	FXLMLVIM	FM7	0	3	[3ne2]
LWSAFXIA	LA7	FGFGFGVM	FM7	0	1	[2w2e, 3zoj, 2w1p]
LWSAFXIA	LA7	FTQIVAGM	FM7	0	2	[2w2e, 3zoj, 2w1p]
LXXAXXGA	LA7	FVFFGLGS	FS7	2	0	[3d9s]
LXXGLXXA	LA7	FXXIXXGS	FS7	1	0	[1ih5, 1j4n, 1fqy, 1h6i]
LVFFGXGA	LA7	FIGAALGS	FS7	0	2	[3ne2]
LWSAFXIA	LA7	MVGVFITY	MY7	0	1	[2w2e, 3zoj, 2w1p]
LXXAXXGA	LA7	RAIXAEXF	RF7	2	0	[3m9i, 2b6p, 1ymg]
LXXGXXVA	LA7	VLCVLATT	VT7	4	3	[1j4n]
LXXAVXGA	LA7	VAXAIYLT	VT7	4	1	[1fx8, 1ldi, 1ldf, 1lda]
LFLYITVA	LA7	VFMVXLAT	VT7	0	4	[3cn6, 4jc6, 1z98, 4ia4, 3cll, 2b5f, 3cn5]
LXXAXXGA	LA7	VXAEFLAT	VT7	2	0	[3d9s]
LXIGLXXA	LA7	VAXAIYLT	VT7	4	1	[1fx8, 1ldi, 1ldf, 1lda]
LVYTVFSA	LA7	VFMVXLAT	VT7	3	4	[1z98, 3cn6, 4jc6, 4ia4, 3cll, 2b5f, 3cn5]
LWSAFXIA	LA7	VMVGVFIT	VT7	0	1	[2w2e, 3zoj, 2w1p]
LXXAXXGA	LA7	FYVFFGXG	FG7	2	0	[2b6o, 2b6p, 3m9i, 2c32, 1ymg, 3j41, 1sor]
LILTFQLA	LA7	FWXXPXVG	FG7	3	5	[3d9s]
LXXXXALA	LA7	FYVFFGXG	FG7	1	0	[2b6o, 2b6p, 3m9i, 2c32, 1ymg, 3j41, 1sor]
LXXAXXGA	LA7	EFFAXLFY	EY7	2	0	[2b6o, 3m9i, 2b6p, 2c32, 1ymg, 3j41, 1sor]
LXXAXXGA	LA7	SLFYVFFG	SG7	2	0	[2b6p, 2c32, 1ymg, 3j41]
LXXAXXGA	LA7	YVFFGLGA	YA7	2	0	[2b6o, 2b6p, 3m9i, 2c32, 1ymg, 3j41, 1sor]
LXXXXALA	LA7	YVFFGLGA	YA7	1	0	[2b6o, 2b6p, 3m9i, 2c32, 1ymg, 3j41, 1sor]
LWSAFXIA	LA7	TQIVAGXA	TA7	0	2	[2w2e, 3zoj, 2w1p]
LXXGLXXA	LA7	HGLLVELI	HI7	1	3	[3gd8, 2d57, 2zz9, 3iyz]
LXXAXXGA	LA7	AEFFAXLF	AF7	2	0	[2b6o, 2b6p, 3m9i, 2c32, 1ymg, 3j41, 1sor]
LVFFGXGA	LA7	AAXGSLLF	AF7	0	2	[3ne2]
LXXAXXGA	LA7	AXLFYVFF	AF7	2	0	[2b6o, 3m9i, 2b6p, 2c32, 1ymg, 3j41, 1sor]
LXXAXXGA	LA7	AXLXFVFF	AF7	2	0	[3d9s]
LXXGLXXA	LA7	AXXLFXFI	AI7	1	0	[1ih5, 1fqy, 1h6i]
LFLYITVA	LA7	AXAFGGMI	AI7	0	1	[3cn6, 4jc6, 1z98, 4ia4, 3cll, 2b5f, 3cn5]
LXXAXXGA	LA7	AEFLAXLI	AI7	2	0	[3d9s]
LVYTVFSA	LA7	AXXLFLYI	AI7	3	0	[1z98, 3cn6, 4jc6, 4ia4, 3cll, 2b5f, 3cn5]
LVFFGXGA	LA7	ALXIAAVI	AI7	0	1	[3ne2]
LXXGLXXA	LA7	AXILFXXI	AI7	1	0	[1j4n]
LXXGLXXA	LA7	AXGHLXXI	AI7	1	4	[1ih5, 1j4n, 1fqy, 1h6i]
LVYTVFSA	LA7	IFVLVYCT	IT7	3	1	[1z98, 3cn6, 4jc6, 4ia4, 3cll, 2b5f, 3cn5]
LCXGWGLA	LA7	IILCIGIT	IT7	1	4	[3c02]
LXXAXXGA	LA7	IFAEFFAT	IT7	2	0	[3m9i]
LFLYITVA	LA7	IFVLVYCT	IT7	0	1	[3cn6, 4jc6, 1z98, 4ia4, 3cll, 2b5f, 3cn5]
LXXAXXGA	LA7	FFAXLFYV	FV7	2	0	[2b6o, 3m9i, 2b6p, 2c32, 1ymg, 3j41, 1sor]
LXXGLXXA	LA7	FXAXXXXV	FV7	1	0	[1ih5, 1fqy, 1h6i]
LVFFGXGA	LA7	FALAIAAV	FV7	0	1	[3ne2]
LXXAXXGA	LA7	FXAXXXXV	FV7	2	0	[3d9s]
LCXGWGLA	LA7	ILCIGITF	IF7	1	4	[3c02]
LXXGLXXA	LA7	IXTFXLVF	IF7	1	3	[3gd8, 2d57, 2zz9, 3iyz]
LXXGLXXA	LA7	VELXXTXQ	VQ7	1	3	[3gd8, 2d57, 2zz9, 3iyz]
LMFLGXGA	LA7	LGAFVGTS	LS7	0	2	[3c02]
LXXAXXGA	LA7	TLFYVFXG	TG7	2	0	[2b6o, 3m9i, 1sor]
LXXAXXGA	LA7	TLXXVFXG	TG7	2	0	[3d9s]
LFGXIXGA	LA7	MVITAILM	MM7	5	3	[1fx8, 1ldi, 1ldf, 1lda]
LXXAVXGA	LA7	MVITAILM	MM7	4	3	[1fx8, 1ldi, 1ldf, 1lda]
LXXGXXVA	LA7	WIYWXXXI	WI7	4	5	[3gd8, 2d57, 2zz9, 3iyz]
LXXAVXGA	LA7	FAVEMVIT	FT7	4	3	[1fx8, 1ldi, 1lda]
LFGXIXGA	LA7	FAVEMVIT	FT7	5	3	[1fx8, 1ldi, 1lda]
LVYTVFSA	LA7	FLYITVAT	FT7	3	0	[1z98, 3cn6, 4jc6, 4ia4, 3cll, 2b5f, 3cn5]
LCXGWGLA	LA7	MFLGEGAT	MT7	1	0	[3c02]
LXXAVXGA	LA7	MGLILXLT	MT7	4	3	[1fx8, 1ldi]
LXIGLXXA	LA7	MGLILXLT	MT7	4	3	[1fx8, 1ldi]
LFLYITVA	LA7	IAWAFGGM	IM7	0	1	[3cn6, 4jc6, 1z98, 4ia4, 3cll, 2b5f, 3cn5]
LXIGLXXA	LA7	IXGLGVAM	IM7	4	1	[1fx8, 1ldi, 1ldf, 1lda]
LXXAVXGA	LA7	IXGLGVAM	IM7	4	1	[1fx8, 1ldi, 1ldf, 1lda]
LVYTVFSA	LA7	TLLFLYIT	TT7	3	0	[1z98, 3cn6, 4jc6, 4ia4, 3cll, 2b5f, 3cn5]
LXXGLXXA	LA7	VFYIXAQC	VC7	1	2	[3gd8]
LCXGWGLA	LA7	VVGLIILC	VC7	1	4	[3c02]
LFLYITVA	LA7	CGVGLVKA	CA7	0	2	[2b5f]
LCXGWGLA	LA7	LIILCIGI	LI7	1	4	[3c02]
LCXGWGLA	LA7	LSSVVGLI	LI7	1	4	[3c02]
LILTFQLA	LA7	PXXGAXXA	PA7	3	5	[3d9s]
LVYTVFSA	LA7	PIGFAVFM	PM7	3	4	[1z98, 3cn6, 4jc6, 4ia4, 3cll, 2b5f, 3cn5]
LXXGLXXA	LA7	PLXIGFXV	PV7	1	4	[1j4n]
LXXGLXXA	LA7	PLXIGXXV	PV7	1	4	[1ih5, 1fqy, 1h6i]
LVYTVFSA	LA7	PLXIGFXV	PV7	3	4	[1z98, 3cn6, 4jc6, 4ia4, 3cll, 2b5f, 3cn5]
LXXXXALA	LA7	TLGHLFGM	TM7	1	4	[2b6o, 2b6p, 3m9i, 2c32, 1ymg, 1sor]
LXXGLXXA	LA7	SGPLAXGF	SF7	1	4	[1j4n]
LXXXXALA	LA7	SLTLGHLF	SF7	1	4	[2b6o, 2b6p, 3m9i, 2c32, 1ymg, 3j41, 1sor]
LXXXXALA	LA7	SXALAXGF	SF7	1	4	[2b6o, 2b6p, 3m9i, 2c32, 1ymg, 3j41]
LFLYITVA	LA7	GFXVFMVH	GH7	0	4	[3cn6, 4jc6, 1z98, 4ia4, 3cll, 2b5f, 3cn5]
LXXXXALA	LA7	GFSXTLXH	GH7	1	4	[2b6o, 2b6p, 3m9i, 2c32, 1ymg, 3j41, 1sor]
LILTFQLA	LA7	GXSVXXGH	GH7	3	4	[3d9s]
LVYTVFSA	LA7	GFXVFMVH	GH7	3	4	[1z98, 3cn6, 4jc6, 4ia4, 3cll, 2b5f, 3cn5]
LXXGLXXA	LA7	GXXXXXXH	GH7	1	4	[1ih5, 1j4n, 1fqy, 1h6i]
LFLYITVA	LA7	WAFGGMIF	WF7	0	1	[3cn6, 4jc6, 1z98, 4ia4, 3cll, 2b5f, 3cn5]
LXXAVXGA	LA7	LGVAMAIY	LY7	4	1	[1fx8, 1ldi, 1ldf, 1lda]
LVFFGXGA	LA7	LAIAAVIY	LY7	0	1	[3ne2]
LXIGLXXA	LA7	LGVAMAIY	LY7	4	1	[1fx8, 1ldi, 1ldf, 1lda]
LILTFQLA	LA7	PALSIGXS	PS7	3	4	[3d9s]
LFLYITVA	LA7	MIFVLVYC	MC7	0	1	[3cn6, 4jc6, 1z98, 4ia4, 3cll, 2b5f, 3cn5]
LVYTVFSA	LA7	MIFVLVYC	MC7	3	1	[1z98, 3cn6, 4jc6, 4ia4, 3cll, 2b5f, 3cn5]
LFLYITVA	LA7	GMIFVLXY	GY7	0	1	[3cn6, 4jc6, 1z98, 4ia4, 3cll, 2b5f, 3cn5]
LVYTVFSA	LA7	GMIFVLXY	GY7	3	1	[1z98, 3cn6, 4jc6, 4ia4, 3cll, 2b5f, 3cn5]
LVYTVFSA	LA7	GAAVAAAY	GY7	3	5	[1z98, 3cn6, 4jc6, 4ia4, 3cll, 2b5f, 3cn5]
LMFLGXGA	LA7	WGLAVFFG	WG7	0	1	[3c02]
LXXGXXVA	LA7	GTLQLVLC	GC7	4	3	[1ih5, 1j4n, 1fqy, 1h6i]
LXXGLXXA	LA7	GPLAIGFS	GS7	1	4	[1j4n]
LXXGXXVA	LA7	SIATLAQS	SS7	4	1	[1j4n, 1fqy, 1h6i]
LCXGWGLA	LA7	KLSSVVGL	KL7	1	4	[3c02]
LMFLGXGA	LA7	KLCLGWGL	KL7	0	1	[3c02]
LXXGXXVA	LA7	KVSLAFGL	KL7	4	1	[1ih5, 1j4n, 1fqy, 1h6i]
LVFFGXGA	LA7	AIGTFLLM	AM7	0	3	[3ne2]
LWSAFXIA	LA7	AAGAASAM	AM7	0	2	[2w1p]
LXXGXXVA	LA7	HWIXWVGP	HP7	4	5	[3iyz]
LXXGLXXA	LA7	LGHLLAID	LD7	1	4	[1ih5]
LCXGWGLA	LA7	FVLMFLGE	FE7	1	0	[3c02]
LXXGLXXA	LA7	TTLFVFIS	TS7	1	0	[1ih5, 1fqy, 1h6i]
LFLYITVA	LA7	ICGVGLVK	IK7	0	2	[2b5f]
AIAEFIAT	AT7	GGXIFVLV	GV7	0	1	[3cn6, 4jc6, 1z98, 4ia4, 3cll, 2b5f, 3cn5]
AGLVIGLT	AT7	AAXIYXLG	AG7	4	1	[3ne2]
AGLVIGLT	AT7	LXLVIMGV	LV7	4	3	[3ne2]
AXGLXIAT	AT7	FXVAXGHL	FL7	1	4	[1j4n]
AXGLALAT	AT7	FSLTLGHL	FL7	1	4	[2b6o, 2b6p, 3m9i, 2c32, 1ymg, 3j41, 1sor]
AXGLTVLT	AT7	FAXIXIGL	FL7	1	4	[2o9e, 3llq]
AXGLALAT	AT7	VGFSLTLG	VG7	1	4	[2b6o, 2b6p, 3m9i, 2c32, 1ymg, 3j41, 1sor]
AXGLTVLT	AT7	AXIAIGXA	AA7	1	4	[2o9d, 2o9e, 2o9f, 2o9g, 3llq, 1rc2, 3nka, 3nkc, 3nk5]
AGLVIGLT	AT7	AXAXAXXA	AA7	4	1	[3ne2]
AIAEFIAT	AT7	YXXAQXXG	YG7	0	2	[3cn6, 4jc6, 1z98, 4ia4, 3cll, 2b5f, 3cn5]
AXGLXIGT	AT7	QXXLCIFA	QA7	1	3	[3d9s]
AXGLXIAT	AT7	ILFIFISI	II7	1	0	[1j4n]
AIAEFIAT	AT7	IAQCXGAI	II7	0	2	[3cn6, 4jc6, 1z98, 4ia4, 3cll, 2b5f, 3cn5]
AXGLTVLT	AT7	IGLAXTLI	II7	1	4	[2o9d, 2o9e, 2abm, 2o9f, 2o9g, 3llq, 1rc2, 3nka, 3nkc, 3nk5]
AXGLXIGT	AT7	EFXAXXXF	EF7	1	0	[3d9s]
AXGLXIGT	AT7	ALXXGXXV	AV7	1	4	[3d9s]
AIAEFIAT	AT7	AICGVGXV	AV7	0	2	[3cn6, 4jc6, 1z98, 4ia4, 3cll, 2b5f, 3cn5]
AIAEFIAT	AT7	VYMIAQXL	VL7	0	2	[3cn6, 4jc6, 1z98, 4ia4, 3cll, 2b5f, 3cn5]
AXGLTVLT	AT7	LXXTLXXL	LL7	1	4	[2o9d, 2o9e, 2o9f, 2abm, 2o9g, 3llq, 1rc2, 3nka, 3nkc, 3nk5]
AXGLXIAT	AT7	LSVXLXHL	LL7	1	4	[1ih5, 1fqy, 1h6i]
AXGLXIGT	AT7	LXXVFFGL	LL7	1	0	[3d9s]
AXGLXIGT	AT7	LSVXLXHL	LL7	1	4	[3d9s]
AXGLALAT	AT7	LFYVFFGL	LL7	1	0	[2b6o, 2b6p, 3m9i, 2c32, 1ymg, 3j41, 1sor]
AXGLTVLT	AT7	GTFWLVFG	GG7	1	0	[2o9d, 2o9e, 2abm, 2o9f, 2o9g, 3llq, 1rc2, 3nka, 3nkc, 3nk5]
AXGLTVLT	AT7	GLXLTXIG	GG7	1	4	[3nka, 3nkc]
AXGLALAT	AT7	GSVALAXG	GG7	1	4	[2b6p, 3m9i, 1ymg]
AIAEFIAT	AT7	FXLVYCTA	FA7	0	1	[3cn6, 4jc6, 1z98, 4ia4, 3cll, 2b5f, 3cn5]
AXGLALAT	AT7	VXLAXGFS	VS7	1	4	[2b6o, 2b6p, 3m9i, 2c32, 1ymg, 3j41, 1sor]
AXGLALAT	AT7	VFFGLGAS	VS7	1	0	[2b6o, 2b6p, 3m9i]
AXGLXIGT	AT7	LXIGLSVT	LT7	1	4	[3d9s]
AXGLTVLT	AT7	LXAEXFGT	LT7	1	0	[2o9d, 2o9e, 2o9f, 2o9g, 3nka, 3nkc, 3nk5]
AXGLALAT	AT7	LXVGFSLT	LT7	1	4	[2b6o, 2b6p, 3m9i, 2c32, 1ymg, 3j41, 1sor]
AXGLXIAT	AT7	SXXLGHLL	SL7	1	4	[1ih5, 1j4n, 1fqy, 1h6i]
AXGLXIAT	AT7	SXPLXIGL	SL7	1	4	[1fqy]
AXGLXIGT	AT7	SIGXSXXL	SL7	1	4	[3d9s]
AXGLXIGT	AT7	IXTFQLXL	IL7	1	3	[3d9s]
AGLVIGLT	AT7	IAAXIYXL	IL7	4	1	[3ne2]
AIAEFIAT	AT7	QXLGAIXG	QG7	0	2	[3cn6, 4jc6, 1z98, 4ia4, 3cll, 2b5f, 3cn5]
AXGLXIAT	AT7	LAMILXXF	LF7	1	0	[1j4n]
AXGLXIGT	AT7	LAXXXXXF	LF7	1	0	[3d9s]
AXGLXIAT	AT7	LAXXXXXF	LF7	1	0	[1ih5, 1fqy, 1h6i]
AGLVIGLT	AT7	AXAAVXYS	AS7	4	1	[3ne2]
AXGLXIAT	AT7	APLAIGLS	AS7	1	4	[1ih5, 1fqy, 1h6i]
AIAEFIAT	AT7	LVYXIAQC	LC7	0	2	[3cn6, 4jc6, 1z98, 4ia4, 3cll, 2b5f, 3cn5]
AIAEFIAT	AT7	GAXXGXXL	GL7	0	2	[3cn6, 4jc6, 1z98, 4ia4, 3cll, 2b5f, 3cn5]
AGLVIGLT	AT7	TFXLXLVI	TI7	4	3	[3ne2]
AXGLXIAT	AT7	TLFVFISI	TI7	1	0	[1ih5, 1fqy, 1h6i]
AXGLXIGT	AT7	TXXLXLCI	TI7	1	3	[3d9s]
AXGLXIGT	AT7	TLXHLXGI	TI7	1	4	[3d9s]
AXGLTVLT	AT7	TLXXLIXI	TI7	1	4	[2o9e, 2abm, 2o9f, 2o9g, 3llq, 1rc2]
AXGLTVLT	AT7	IHLISIPV	IV7	1	4	[2o9e, 2o9f]
AGLVIGLT	AT7	GXAFAXAI	GI7	4	1	[3ne2]
AGLVIGLT	AT7	IGXAXXXA	IA7	4	1	[3ne2]
AXGLXIAT	AT7	IFIXIGXA	IA7	1	0	[1j4n]
AIAEFIAT	AT7	MXAQXLGA	MA7	0	2	[3cn6, 4jc6, 1z98, 4ia4, 3cll, 2b5f, 3cn5]
AGLVIGLT	AT7	MAFALAIA	MA7	4	1	[3ne2]
AIAEFIAT	AT7	AQCLGAIC	AC7	0	2	[3cn6, 4jc6, 1z98, 4ia4, 3cll, 2b5f, 3cn5]
AIAEFIAT	AT7	CLGAICGV	CV7	0	2	[3cn6, 4jc6, 1z98, 4ia4, 3cll, 2b5f, 3cn5]
AXGLTVLT	AT7	CFGTFWLV	CV7	1	0	[2abm, 1rc2, 3nka, 3nkc, 3nk5]
AXGLXIGT	AT7	FQLALCIF	FF7	1	3	[3d9s]
AXGLTVLT	AT7	FGTFXLVF	FF7	1	0	[2o9d, 2o9e, 2abm, 2o9f, 2o9g, 3llq, 1rc2, 3nka, 3nkc, 3nk5]
AXGLTVLT	AT7	EXXGTFXL	EL7	1	0	[2o9d, 2o9e, 2o9f, 2abm, 2o9g, 1rc2, 3nka, 3nkc, 3nk5]
AXGLXIGT	AT7	ELXLTXQL	EL7	1	3	[3d9s]
AIAEFIAT	AT7	ALXYXXAQ	AQ7	0	2	[3cn6, 4jc6, 1z98, 4ia4, 3cll, 2b5f, 3cn5]
AXGLXIGT	AT7	IGXSVXXG	IG7	1	4	[3d9s]
AXGLXIGT	AT7	IXVFFGXG	IG7	1	0	[3d9s]
AXGLXIAT	AT7	IGXSVXXG	IG7	1	4	[1ih5, 1j4n, 1fqy, 1h6i]
AXGLXIAT	AT7	LXXFISIG	LG7	1	0	[1ih5, 1j4n, 1fqy, 1h6i]
AIAEFIAT	AT7	LGAIXGVG	LG7	0	2	[3cn6, 4jc6, 1z98, 4ia4, 3cll, 2b5f, 3cn5]
AXGLALAT	AT7	LTXGHLFG	LG7	1	4	[2b6o, 2b6p, 3m9i, 2c32, 1ymg, 3j41, 1sor]
AGLVIGLT	AT7	LLMLVIMG	LG7	4	3	[3ne2]
AXGLXIAT	AT7	MILFIFIS	MS7	1	0	[1j4n]
AXGLXIAT	AT7	FLAXILFI	FI7	1	0	[1j4n]
AGLVIGLT	AT7	FXLMLVIM	FM7	4	3	[3ne2]
AXGLTVLT	AT7	SFGTFWLV	SV7	1	0	[2o9d, 2o9e, 2o9f, 2o9g]
AXGLXIGT	AT7	SVTLGHLV	SV7	1	4	[3d9s]
AXGLTVLT	AT7	FWLVFGGS	FS7	1	0	[2o9d, 2o9e, 2o9f, 2o9g]
AXGLTVLT	AT7	FRKLAAES	FS7	1	0	[2o9e]
AXGLXIGT	AT7	FVFFGLGS	FS7	1	0	[3d9s]
AXGLXIAT	AT7	FXXIXXGS	FS7	1	0	[1ih5, 1j4n, 1fqy, 1h6i]
AXGLTVLT	AT7	RKLAAEXF	RF7	1	0	[2o9e]
AXGLALAT	AT7	FYVFFGXG	FG7	1	0	[2b6o, 2b6p, 3m9i, 2c32, 1ymg, 3j41, 1sor]
AXGLALAT	AT7	YVFFGLGA	YA7	1	0	[2b6o, 2b6p, 3m9i, 2c32, 1ymg, 3j41, 1sor]
AXGLTVLT	AT7	AAEXFGTF	AF7	1	0	[2o9d, 2o9e, 2abm, 2o9f, 2o9g, 1rc2, 3nka, 3nkc, 3nk5]
AXGLXIGT	AT7	AXLXFVFF	AF7	1	0	[3d9s]
AXGLXIAT	AT7	AXILFXXI	AI7	1	0	[1j4n]
AGLVIGLT	AT7	ALXIAAVI	AI7	4	1	[3ne2]
AXGLXIAT	AT7	AXGHLXXI	AI7	1	4	[1ih5, 1j4n, 1fqy, 1h6i]
AXGLTVLT	AT7	AXXLIXLI	AI7	1	4	[2o9d, 2o9e, 2o9f, 2abm, 2o9g, 3llq, 1rc2, 3nka, 3nkc, 3nk5]
AXGLXIAT	AT7	AXXLFXFI	AI7	1	0	[1ih5, 1fqy, 1h6i]
AXGLTVLT	AT7	FGGSGSAV	FV7	1	0	[2o9e, 2o9f]
AXGLXIGT	AT7	FXAXXXXV	FV7	1	0	[3d9s]
AGLVIGLT	AT7	FALAIAAV	FV7	4	1	[3ne2]
AXGLXIAT	AT7	FXAXXXXV	FV7	1	0	[1ih5, 1fqy, 1h6i]
AXGLXIGT	AT7	VELXXTXQ	VQ7	1	3	[3d9s]
AXGLTVLT	AT7	IAIGLAXT	IT7	1	4	[2o9d, 2o9e, 2o9f, 2abm, 2o9g, 3llq, 1rc2, 3nka, 3nkc, 3nk5]
AIAEFIAT	AT7	IFVLVYCT	IT7	0	1	[3cn6, 4jc6, 1z98, 4ia4, 3cll, 2b5f, 3cn5]
AXGLTVLT	AT7	LVFXGXGS	LS7	1	0	[2o9d, 2o9e, 2abm, 2o9f, 2o9g, 3llq, 1rc2, 3nka, 3nkc, 3nk5]
AXGLXIGT	AT7	LXLCIXAS	LS7	1	3	[3d9s]
AXGLTVLT	AT7	LTLIXLIS	LS7	1	4	[2o9d, 2o9e, 2abm, 3llq, 1rc2]
AXGLTVLT	AT7	PIAIGXAL	PL7	1	4	[2o9d, 2o9e, 2abm, 3llq, 1rc2, 3nka, 3nkc, 3nk5]
AXGLXIGT	AT7	TLXXVFXG	TG7	1	0	[3d9s]
AXGLTVLT	AT7	TFXLVFXG	TG7	1	0	[2o9d, 2o9e, 2abm, 2o9f, 2o9g, 3llq, 1rc2, 3nka, 3nkc, 3nk5]
AIAEFIAT	AT7	LRALVYMI	LI7	0	2	[2b5f]
AXGLXIAT	AT7	PLXIGXXV	PV7	1	4	[1ih5, 1fqy, 1h6i]
AXGLXIAT	AT7	PLXIGFXV	PV7	1	4	[1j4n]
AXGLALAT	AT7	SXALAXGF	SF7	1	4	[2b6o, 2b6p, 3m9i, 2c32, 1ymg, 3j41]
AXGLALAT	AT7	SLTLGHLF	SF7	1	4	[2b6o, 2b6p, 3m9i, 2c32, 1ymg, 3j41, 1sor]
AXGLXIAT	AT7	SGPLAXGF	SF7	1	4	[1j4n]
AXGLALAT	AT7	TLGHLFGM	TM7	1	4	[2b6o, 2b6p, 3m9i, 2c32, 1ymg, 1sor]
AXGLTVLT	AT7	AEXFGTFW	AW7	1	0	[2o9d, 2o9e, 2o9f, 2abm, 2o9g, 1rc2, 3nka, 3nkc, 3nk5]
AXGLTVLT	AT7	FWLVFGGC	FC7	1	0	[2abm, 3llq, 1rc2, 3nka, 3nkc, 3nk5]
AGLVIGLT	AT7	LAIAAVIY	LY7	4	1	[3ne2]
AXGLTVLT	AT7	GXAXTLXH	GH7	1	4	[2o9d, 2o9e, 2o9f, 2abm, 2o9g, 3llq, 1rc2, 3nk5]
AXGLALAT	AT7	GFSXTLXH	GH7	1	4	[2b6o, 2b6p, 3m9i, 2c32, 1ymg, 3j41, 1sor]
AXGLXIGT	AT7	GXSVXXGH	GH7	1	4	[3d9s]
AXGLXIAT	AT7	GXXXXXXH	GH7	1	4	[1ih5, 1j4n, 1fqy, 1h6i]
AXGLXIGT	AT7	PALSIGXS	PS7	1	4	[3d9s]
AIAEFIAT	AT7	MIFVLVYC	MC7	0	1	[3cn6, 4jc6, 1z98, 4ia4, 3cll, 2b5f, 3cn5]
AIAEFIAT	AT7	GMIFVLXY	GY7	0	1	[3cn6, 4jc6, 1z98, 4ia4, 3cll, 2b5f, 3cn5]
AXGLTVLT	AT7	HLISIPVT	HT7	1	4	[2o9e, 2o9f]
AXGLTVLT	AT7	WLVFXGXG	WG7	1	0	[2o9d, 2o9e, 2abm, 2o9f, 2o9g, 3llq, 1rc2, 3nka, 3nkc, 3nk5]
AIAEFIAT	AT7	RALVYXXA	RA7	0	2	[2b5f]
AXGLTVLT	AT7	LIHLISIP	LP7	1	4	[2o9e, 2o9f]
AXGLXIAT	AT7	GPLAIGFS	GS7	1	4	[1j4n]
AXGLTVLT	AT7	PIAIGLAC	PC7	1	4	[2o9f, 2o9g]
AXGLXIAT	AT7	LGHLLAID	LD7	1	4	[1ih5]
AXGLTVLT	AT7	KLXAEXFG	KG7	1	0	[2o9e]
AXGLXIAT	AT7	TTLFVFIS	TS7	1	0	[1ih5, 1fqy, 1h6i]
FSLTLGHL	FL7	LALATXXQ	LQ7	4	1	[2b6o, 2b6p, 3m9i, 2c32, 1ymg, 3j41, 1sor]
FAXFXATL	FL7	LALATXXQ	LQ7	0	1	[2b6o, 3m9i, 1sor]
FAXFXATL	FL7	LXIXTXXQ	LQ7	0	1	[3d9s]
FXVAXGHL	FL7	LSIXTLXQ	LQ7	4	1	[1j4n]
FAXFXATL	FL7	ATLXQXVG	AG7	0	1	[2b6o, 3m9i, 1sor]
FXVAXGHL	FL7	ATLXQXVG	AG7	4	1	[1j4n]
FSLTLGHL	FL7	ATLXQXVG	AG7	4	1	[2b6o, 2b6p, 3m9i, 2c32, 1ymg, 3j41, 1sor]
FVGTXLXL	FL7	AFTQIVAG	AG7	0	2	[2w2e, 3zoj, 2w1p]
FAXIXIGL	FL7	AGVALAFG	AG7	4	1	[2o9e]
FXXFMVHL	FL7	GGXIFVLV	GV7	4	1	[4jc6, 3cn6, 1z98, 4ia4, 3cll, 2b5f, 3cn5]
FSLTLGHL	FL7	GLALATXV	GV7	4	1	[2b6o, 2b6p, 3m9i, 2c32, 1ymg, 3j41, 1sor]
FVGTXLXL	FL7	GFGFGVMV	GV7	0	1	[2w2e, 3zoj, 2w1p]
FAXFXATL	FL7	GAVAGAXV	GV7	0	2	[2b6o, 3m9i, 1sor]
FVIGXAXL	FL7	GFGVMVGV	GV7	4	1	[2w2e, 3zoj, 2w1p]
FVIGXAXL	FL7	GFGFGVMV	GV7	4	1	[2w2e, 3zoj, 2w1p]
FVGTXLXL	FL7	GFGVMVGV	GV7	0	1	[2w2e, 3zoj, 2w1p]
FAXFXATL	FL7	GLALATXV	GV7	0	1	[2b6o, 3m9i, 1sor]
FXXXXLFL	FL7	GGXIFVLV	GV7	0	1	[3cn6, 4jc6, 1z98, 4ia4, 3cll, 2b5f, 3cn5]
FAXFXATL	FL7	LATLVQAV	LV7	0	1	[2b6o, 3m9i, 1sor]
FVGTXLXL	FL7	LXAFTQIV	LV7	0	2	[2w2e, 3zoj, 2w1p]
FAXIXIGL	FL7	LSAGFXXV	LV7	4	3	[2o9e]
FXXFMVHL	FL7	LXITVATV	LV7	4	0	[2b5f]
FXXFMVHL	FL7	LLFLXITV	LV7	4	0	[4jc6, 3cn6, 1z98, 4ia4, 3cll, 2b5f, 3cn5]
FGGMIFVL	FL7	LLFLXITV	LV7	1	0	[1z98, 3cn6, 4jc6, 4ia4, 3cll, 2b5f, 3cn5]
FGGMIFVL	FL7	LXITVATV	LV7	1	0	[2b5f]
FAXFXATL	FL7	LRAICYXV	LV7	0	2	[3m9i]
FSLTLGHL	FL7	LATLVQAV	LV7	4	1	[2b6o, 2b6p, 3m9i, 2c32, 1ymg, 3j41, 1sor]
FXXLQXVL	FL7	VGPVIXAG	VG7	3	5	[2b6o, 2b6p, 3m9i, 2c32, 1ymg, 3j41, 1sor]
FGXALATL	FL7	VGFSLTLG	VG7	1	4	[2b6o, 2b6p, 3m9i, 2c32, 1ymg, 3j41, 1sor]
FXVAXGHL	FL7	VKVSLXXG	VG7	4	1	[1j4n]
FXXLQXVL	FL7	VGFSLTLG	VG7	3	4	[2b6o, 2b6p, 3m9i, 2c32, 1ymg, 3j41, 1sor]
FAXFXATL	FL7	VGAXAXAG	VG7	0	2	[3d9s]
FAXIXIGL	FL7	VELVLSAG	VG7	4	3	[2o9e]
FVGTXLXL	FL7	VAGMAXAG	VG7	0	2	[2w2e, 3zoj, 2w1p]
FAXFXATL	FL7	VAQLLGAV	VV7	0	2	[2b6o, 3m9i, 1sor]
FAXIXIGL	FL7	VLTMAXAV	VV7	4	1	[2o9e]
FXVAXGHL	FL7	VGXIXGAV	VV7	4	5	[3gd8, 2d57, 2zz9, 3iyz]
FAXFXATL	FL7	YXXAQXXG	YG7	0	2	[2b6o, 3m9i, 3d9s, 1sor]
FXVAXGHL	FL7	YWXGPXXG	YG7	4	5	[3gd8, 2d57, 2zz9, 3iyz]
FXXLQXVL	FL7	YWXGPXXG	YG7	3	5	[2b6o, 2b6p, 3m9i, 2c32, 1ymg, 3j41, 1sor]
FGXAILCL	FL7	YWXGPXXG	YG7	3	5	[2w2e, 3zoj, 2w1p]
FXXXXLFL	FL7	YXXAQXXG	YG7	0	2	[3cn6, 4jc6, 1z98, 4ia4, 3cll, 2b5f, 3cn5]
FXXXXLFL	FL7	IAQCXGAI	II7	0	2	[3cn6, 4jc6, 1z98, 4ia4, 3cll, 2b5f, 3cn5]
FXVAXGHL	FL7	IXWVGXXI	II7	4	5	[3gd8, 2d57, 2zz9, 3iyz]
FVGTXLXL	FL7	ILXAFTQI	II7	0	2	[2w2e, 3zoj, 2w1p]
FGLXIXXL	FL7	ILFIFISI	II7	1	0	[1j4n]
FAXFXATL	FL7	AQLXXAXA	AA7	0	2	[3d9s]
FAXFXATL	FL7	AIGTLXXA	AA7	0	1	[3d9s]
FAXFXATL	FL7	ALAXLXQA	AA7	0	1	[2b6o, 3m9i, 1sor]
FGGMIFVL	FL7	AVXMVHLA	AA7	1	4	[1z98, 3cn6, 4jc6, 4ia4, 3cll, 2b5f, 3cn5]
FAXFXATL	FL7	AXLXGAXA	AA7	0	2	[2b6o, 3m9i, 1sor]
FSLTLGHL	FL7	ALAXLXQA	AA7	4	1	[2b6o, 2b6p, 3m9i, 2c32, 1ymg, 3j41, 1sor]
FVGTXLXL	FL7	AXAXXAXA	AA7	0	2	[2w1p]
FGGMIFVL	FL7	APLPIGXA	AA7	1	4	[1z98, 3cn6, 4jc6, 4ia4, 3cll, 2b5f, 3cn5]
FGLXIXXL	FL7	QXXLCIFA	QA7	1	3	[3d9s]
FXVAXGHL	FL7	QXXLCVLA	QA7	4	3	[1j4n]
FVGTXLXL	FL7	QIVAGMAA	QA7	0	2	[2w2e, 3zoj, 2w1p]
FSLTLGHL	FL7	QXXLCIFA	QA7	4	3	[2b6o, 2b6p, 3m9i, 2c32, 1ymg, 3j41]
FXXFMVHL	FL7	AEIIGXFV	AV7	4	3	[4jc6, 3cn6, 1z98, 4ia4, 3cll, 2b5f, 3cn5]
FXXXXLFL	FL7	AICGVGXV	AV7	0	2	[3cn6, 4jc6, 1z98, 4ia4, 3cll, 2b5f, 3cn5]
FGLXIXXL	FL7	ALXXGXXV	AV7	1	4	[3d9s]
FAXIXIGL	FL7	ALXXGXXV	AV7	4	1	[2o9e, 3llq]
FXXFMVHL	FL7	AFXGMIFV	AV7	4	1	[4jc6, 3cn6, 1z98, 4ia4, 3cll, 2b5f, 3cn5]
FXXXXLFL	FL7	AFXGMIFV	AV7	0	1	[3cn6, 4jc6, 1z98, 4ia4, 3cll, 2b5f, 3cn5]
FAXIXIGL	FL7	ELVLSAGF	EF7	4	3	[2o9e]
FSLTLGHL	FL7	EIXLTLXF	EF7	4	3	[2b6o, 2b6p, 3m9i, 2c32, 1ymg, 3j41, 1sor]
FFXXAAXL	FL7	EFXAXXXF	EF7	2	0	[3d9s]
FGLXIXXL	FL7	EFXAXXXF	EF7	1	0	[3d9s]
FAXIXIGL	FL7	SAGFLLVI	SI7	4	3	[2o9e]
FXVAXGHL	FL7	SLXFGLXI	SI7	4	1	[1j4n]
FYIXAQXL	FL7	SLXFGLXI	SI7	2	1	[3gd8]
FAXIXIGL	FL7	AGFLLVIH	AH7	4	3	[2o9e]
FXXXXLFL	FL7	VYMIAQXL	VL7	0	2	[3cn6, 4jc6, 1z98, 4ia4, 3cll, 2b5f, 3cn5]
FAXIXIGL	FL7	VLSAGFLL	VL7	4	3	[2o9e]
FXXFMVHL	FL7	FXLVYCTA	FA7	4	1	[4jc6, 3cn6, 1z98, 4ia4, 3cll, 2b5f, 3cn5]
FAXIXIGL	FL7	FXLVIHGA	FA7	4	3	[2o9e]
FXXXXLFL	FL7	FXLVYCTA	FA7	0	1	[3cn6, 4jc6, 1z98, 4ia4, 3cll, 2b5f, 3cn5]
FXXFMVHL	FL7	GIAXAFGG	GG7	4	1	[4jc6, 3cn6, 1z98, 4ia4, 3cll, 2b5f, 3cn5]
FAXIXIGL	FL7	GFLLVIHG	GG7	4	3	[2o9e]
FAXFXATL	FL7	GTLXQALG	GG7	0	1	[3d9s]
FGXALATL	FL7	GSVALAXG	GG7	1	4	[2b6p, 3m9i, 1ymg]
FXXLQXVL	FL7	WVYWVGPV	WV7	3	5	[2b6o, 2b6p, 3m9i, 2c32, 1ymg, 3j41, 1sor]
FGLXIXXL	FL7	LXXVFFGL	LL7	1	0	[3d9s]
FGXALATL	FL7	LFYVFFGL	LL7	1	0	[2b6o, 2b6p, 3m9i, 2c32, 1ymg, 3j41, 1sor]
FAXIXIGL	FL7	LVLSAGFL	LL7	4	3	[2o9e]
FGLXIXXL	FL7	LSVXLXHL	LL7	1	4	[1ih5, 3d9s, 1fqy, 1h6i]
FXVAXGHL	FL7	LQLVLXVL	LL7	4	3	[1j4n]
FYIXAQXL	FL7	LXXLXFGL	LL7	2	1	[3gd8]
FVIGXAXL	FL7	LXLXVLML	LL7	4	3	[2w2e, 3zoj, 2w1p]
FAXIXIGL	FL7	LXXGLXVL	LL7	4	1	[2o9e, 3llq]
FXXLQXVL	FL7	WXGPXIGA	WA7	3	5	[2b6o, 2b6p, 3m9i, 2c32, 1ymg, 3j41, 1sor]
FGXAILCL	FL7	WXGPIXGA	WA7	3	5	[2w2e, 3zoj, 2w1p]
FXVAXGHL	FL7	WXGPXIGA	WA7	4	5	[3gd8, 2d57, 2zz9, 3iyz]
FXXLQXVL	FL7	VXWVGXVI	VI7	3	5	[2b6o, 2b6p, 3m9i, 2c32, 1ymg, 3j41, 1sor]
FXXLQXVL	FL7	LXVGFSLT	LT7	3	4	[2b6o, 2b6p, 3m9i, 2c32, 1ymg, 3j41, 1sor]
FXXFMVHL	FL7	LXXEIIXT	LT7	4	3	[4jc6, 3cn6, 1z98, 4ia4, 3cll, 2b5f, 3cn5]
FXVAXGHL	FL7	LVLCVLAT	LT7	4	3	[1j4n]
FGLXIXXL	FL7	LXIGLSVT	LT7	1	4	[3d9s]
FAXIXIGL	FL7	LXVIHGAT	LT7	4	3	[2o9e]
FGXALATL	FL7	LXVGFSLT	LT7	1	4	[2b6o, 2b6p, 3m9i, 2c32, 1ymg, 3j41, 1sor]
FGGMIFVL	FL7	VLVYTVFS	VS7	1	3	[1z98, 3cn6, 4jc6, 4ia4, 3cll, 2b5f, 3cn5]
FXXLQXVL	FL7	VIGAGLGS	VS7	3	5	[2b6o, 2b6p, 3m9i, 2c32, 1ymg, 3j41, 1sor]
FGXALATL	FL7	VFFGLGAS	VS7	1	0	[2b6o, 2b6p, 3m9i]
FXVAXGHL	FL7	VXLAFGLS	VS7	4	1	[1j4n]
FGXALATL	FL7	VXLAXGFS	VS7	1	4	[2b6o, 2b6p, 3m9i, 2c32, 1ymg, 3j41, 1sor]
FXXFMVHL	FL7	VLVYTVFS	VS7	4	3	[4jc6, 3cn6, 1z98, 4ia4, 3cll, 2b5f, 3cn5]
FXXXXLFL	FL7	VLVYTVFS	VS7	0	3	[3cn6, 4jc6, 1z98, 4ia4, 3cll, 2b5f, 3cn5]
FXXLQXVL	FL7	PVIGAXLG	PG7	3	5	[2b6o, 2b6p, 3m9i, 2c32, 1ymg, 3j41, 1sor]
FXXLQXVL	FL7	AXXGSLLY	AY7	3	5	[2b6o, 2b6p, 3m9i, 2c32, 1ymg, 3j41, 1sor]
FXXLQXVL	FL7	GLGSLLYD	GD7	3	5	[2b6p, 3m9i, 1ymg]
FXXLQXVL	FL7	SLLYDFLL	SL7	3	5	[2b6p, 1ymg]
FGLXIXXL	FL7	SXPLXIGL	SL7	1	4	[1fqy]
FGLXIXXL	FL7	SIGXSXXL	SL7	1	4	[3d9s]
FGLXIXXL	FL7	SXXLGHLL	SL7	1	4	[1ih5, 1j4n, 1fqy, 1h6i]
FAXFXATL	FL7	CYXVAQLL	CL7	0	2	[2b6o, 3m9i, 1sor]
FXXLQXVL	FL7	IGAXLGSL	IL7	3	5	[2b6o, 2b6p, 3m9i, 2c32, 1ymg, 3j41, 1sor]
FAXFXATL	FL7	IXTLXQAL	IL7	0	1	[3d9s]
FXVAXGHL	FL7	IXTLQLXL	IL7	4	3	[1j4n]
FSLTLGHL	FL7	IVEIXLTL	IL7	4	3	[2b6o, 2b6p, 3m9i, 2c32, 1ymg, 3j41, 1sor]
FGXAILCL	FL7	IYXLGPIL	IL7	3	5	[2w2e, 3zoj, 2w1p]
FAXFXATL	FL7	ICYXVAQL	IL7	0	2	[2b6o, 3m9i, 1sor]
FGLXIXXL	FL7	IXTFQLXL	IL7	1	3	[3d9s]
FAXFXATL	FL7	VAXAAVLY	VY7	0	2	[2b6o, 3m9i]
FSLTLGHL	FL7	VLCIFATY	VY7	4	3	[2b6p, 3m9i, 1ymg]
FGLXIXXL	FL7	APLAIGLS	AS7	1	4	[1ih5, 1fqy, 1h6i]
FAXFXATL	FL7	AXAAVXYS	AS7	0	2	[2b6o, 3m9i]
FAXIXIGL	FL7	AXAVGXIS	AS7	4	1	[2o9e]
FXXXXLFL	FL7	QXLGAIXG	QG7	0	2	[3cn6, 4jc6, 1z98, 4ia4, 3cll, 2b5f, 3cn5]
FAXFXATL	FL7	QXXGAXXG	QG7	0	2	[2b6o, 3m9i, 1sor]
FSLTLGHL	FL7	LTXQXXLC	LC7	4	3	[2b6o, 2b6p, 3m9i, 2c32, 1ymg, 3j41, 1sor]
FXXXXLFL	FL7	LVYXIAQC	LC7	0	2	[3cn6, 4jc6, 1z98, 4ia4, 3cll, 2b5f, 3cn5]
FYIXAQXL	FL7	CFGLSIAT	CT7	2	1	[3gd8]
FGXAILCL	FL7	LGPILGXF	LF7	3	5	[2w2e, 3zoj, 2w1p]
FGLXIXXL	FL7	LAXXXXXF	LF7	1	0	[1ih5, 3d9s, 1fqy, 1h6i]
FGLXIXXL	FL7	LAMILXXF	LF7	1	0	[1j4n]
FGGMIFVL	FL7	LPIGXAVF	LF7	1	4	[1z98, 3cn6, 4jc6, 4ia4, 3cll, 2b5f, 3cn5]
FXXLQXVL	FL7	LGSLXYDF	LF7	3	5	[2b6p, 1ymg]
FAXIXIGL	FL7	LXVLTXAF	LF7	4	1	[2o9e]
FFXXAAXL	FL7	LAXXXXXF	LF7	2	0	[3d9s]
FSLTLGHL	FL7	LQXVLXIF	LF7	4	3	[2b6o, 2b6p, 3m9i, 2c32, 1ymg, 3j41, 1sor]
FYIXAQXL	FL7	ISLCFGLS	IS7	2	1	[3gd8]
FXXLQXVL	FL7	GXXXGXLL	GL7	3	5	[2b6o, 2b6p, 3m9i, 2c32, 1ymg, 3j41, 1sor]
FXXXXLFL	FL7	GAXXGXXL	GL7	0	2	[3cn6, 4jc6, 1z98, 4ia4, 3cll, 2b5f, 3cn5]
FXXLQXVL	FL7	GXLLYDFL	GL7	3	5	[2b6p, 1ymg]
FAXIXIGL	FL7	GXXXAXGL	GL7	4	1	[2o9e]
FGXAILCL	FL7	GXIXGXXL	GL7	3	5	[2w2e, 3zoj, 2w1p]
FXXFMVHL	FL7	GAEIIGTF	GF7	4	3	[4jc6, 3cn6, 1z98, 4ia4, 3cll, 2b5f, 3cn5]
FXXXXLFL	FL7	GXGLVKAF	GF7	0	2	[2b5f]
FSLTLGHL	FL7	TXQXXLCI	TI7	4	3	[2b6o, 2b6p, 3m9i, 2c32, 1ymg, 3j41, 1sor]
FGLXIXXL	FL7	TXXLXLCI	TI7	1	3	[3d9s]
FGLXIXXL	FL7	TLFVFISI	TI7	1	0	[1ih5, 1fqy, 1h6i]
FGLXIXXL	FL7	TLXHLXGI	TI7	1	4	[3d9s]
FSLTLGHL	FL7	IFXTLQXV	IV7	4	3	[2b6o, 2b6p, 3m9i, 2c32, 1ymg, 3j41, 1sor]
FXXFMVHL	FL7	IIGTFVLV	IV7	4	3	[4jc6, 3cn6, 1z98, 4ia4, 3cll, 2b5f, 3cn5]
FXVAXGHL	FL7	IIXTLQXV	IV7	4	3	[1j4n]
FXVAXGHL	FL7	IATLAQSV	IV7	4	1	[1j4n]
FGGMIFVL	FL7	IGXAVFMV	IV7	1	4	[1z98, 3cn6, 4jc6, 4ia4, 3cll, 2b5f, 3cn5]
FXXXXLFL	FL7	IIGTFVLV	IV7	0	3	[3cn6, 4jc6, 1z98, 4ia4, 3cll, 2b5f, 3cn5]
FGLXIXXL	FL7	IFIXIGXA	IA7	1	0	[1j4n]
FVGTXLXL	FL7	IVXGMAAA	IA7	0	2	[2w2e, 3zoj, 2w1p]
FGXAILCL	FL7	ILGAFLAY	IY7	3	5	[2w2e, 3zoj, 2w1p]
FXXXXLFL	FL7	IGTFVLVY	IY7	0	3	[3cn6, 4jc6, 1z98, 4ia4, 3cll, 2b5f, 3cn5]
FGGMIFVL	FL7	IATLLFLY	IY7	1	0	[1z98, 3cn6, 4jc6, 4ia4, 3cll, 2b5f, 3cn5]
FXXFMVHL	FL7	IGTFVLVY	IY7	4	3	[4jc6, 3cn6, 1z98, 4ia4, 3cll, 2b5f, 3cn5]
FGGMIFVL	FL7	TFVLVYTV	TV7	1	3	[1z98, 3cn6, 4jc6, 4ia4, 3cll, 2b5f, 3cn5]
FXXFMVHL	FL7	TFVLVYTV	TV7	4	3	[4jc6, 3cn6, 1z98, 4ia4, 3cll, 2b5f, 3cn5]
FVIGXAXL	FL7	TAILCLTV	TV7	4	3	[2w2e, 3zoj, 2w1p]
FXXXXLFL	FL7	TFVLVYTV	TV7	0	3	[3cn6, 4jc6, 1z98, 4ia4, 3cll, 2b5f, 3cn5]
FXVAXGHL	FL7	TLQLVLCV	TV7	4	3	[1j4n]
FAXFXATL	FL7	GXXXGAXI	GI7	0	2	[3d9s]
FVGTXLXL	FL7	GVMVGXFI	GI7	0	1	[2w2e, 3zoj, 2w1p]
FVIGXAXL	FL7	GVMVGXFI	GI7	4	1	[2w2e, 3zoj, 2w1p]
FGXAILCL	FL7	GAXLAXSI	GI7	3	5	[2w2e, 3zoj, 2w1p]
FXXFMVHL	FL7	GXFXLVYT	GT7	4	3	[4jc6, 3cn6, 1z98, 4ia4, 3cll, 2b5f, 3cn5]
FXXXXLFL	FL7	GXFXLVYT	GT7	0	3	[3cn6, 4jc6, 1z98, 4ia4, 3cll, 2b5f, 3cn5]
FVGTXLXL	FL7	MAFTQIVA	MA7	0	2	[2w2e, 3zoj, 2w1p]
FXXXXLFL	FL7	MXAQXLGA	MA7	0	2	[3cn6, 4jc6, 1z98, 4ia4, 3cll, 2b5f, 3cn5]
FXXXXLFL	FL7	AQCLGAIC	AC7	0	2	[3cn6, 4jc6, 1z98, 4ia4, 3cll, 2b5f, 3cn5]
FXXXXLFL	FL7	CLGAICGV	CV7	0	2	[3cn6, 4jc6, 1z98, 4ia4, 3cll, 2b5f, 3cn5]
FXXXXLFL	FL7	FXLVYTVF	FF7	0	3	[3cn6, 4jc6, 1z98, 4ia4, 3cll, 2b5f, 3cn5]
FVGTXLXL	FL7	FGVMVGVF	FF7	0	1	[2w2e, 3zoj, 2w1p]
FGLXIXXL	FL7	FQLALCIF	FF7	1	3	[3d9s]
FXXFMVHL	FL7	FXLVYTVF	FF7	4	3	[4jc6, 3cn6, 1z98, 4ia4, 3cll, 2b5f, 3cn5]
FAXIXIGL	FL7	FAGVALAF	FF7	4	1	[2o9e]
FVIGXAXL	FL7	FGVMVGVF	FF7	4	1	[2w2e, 3zoj, 2w1p]
FGGMIFVL	FL7	FXLVYTVF	FF7	1	3	[1z98, 3cn6, 4jc6, 4ia4, 3cll, 2b5f, 3cn5]
FXXXXLFL	FL7	ALXYXXAQ	AQ7	0	2	[3cn6, 4jc6, 1z98, 4ia4, 3cll, 2b5f, 3cn5]
FAXFXATL	FL7	AIXYXXAQ	AQ7	0	2	[3m9i]
FXXFMVHL	FL7	EXIGTFXL	EL7	4	3	[4jc6, 3cn6, 1z98, 4ia4, 3cll, 2b5f, 3cn5]
FXXXXLFL	FL7	EXIGTFXL	EL7	0	3	[3cn6, 4jc6, 1z98, 4ia4, 3cll, 2b5f, 3cn5]
FGLXIXXL	FL7	ELXLTXQL	EL7	1	3	[3d9s]
FGLXIXXL	FL7	IGXSVXXG	IG7	1	4	[1ih5, 3d9s, 1j4n, 1fqy, 1h6i]
FGLXIXXL	FL7	IXVFFGXG	IG7	1	0	[3d9s]
FVIGXAXL	FL7	ISFGXGFG	IG7	4	1	[2w2e, 3zoj, 2w1p]
FSLTLGHL	FL7	LQVAXAXG	LG7	4	1	[2b6o, 3m9i]
FXXXXLFL	FL7	LGAIXGVG	LG7	0	2	[3cn6, 4jc6, 1z98, 4ia4, 3cll, 2b5f, 3cn5]
FXXFMVHL	FL7	LGIAXAFG	LG7	4	1	[2b5f]
FXXLQXVL	FL7	LTXGHLFG	LG7	3	4	[2b6o, 2b6p, 3m9i, 2c32, 1ymg, 3j41, 1sor]
FGLXIXXL	FL7	LXXFISIG	LG7	1	0	[1ih5, 1j4n, 1fqy, 1h6i]
FAXIXIGL	FL7	LTMAXXVG	LG7	4	1	[2o9e]
FGXALATL	FL7	LTXGHLFG	LG7	1	4	[2b6o, 2b6p, 3m9i, 2c32, 1ymg, 3j41, 1sor]
FGLXIXXL	FL7	FLAXILFI	FI7	1	0	[1j4n]
FGGMIFVL	FL7	FMVHLATI	FI7	1	4	[1z98, 3cn6, 4jc6, 4ia4, 3cll, 2b5f, 3cn5]
FVGTXLXL	FL7	MAAAGAAS	MS7	0	2	[2w1p]
FGLXIXXL	FL7	MILFIFIS	MS7	1	0	[1j4n]
FVIGXAXL	FL7	MISFGFGF	MF7	4	1	[2w2e, 3zoj, 2w1p]
FXVAXGHL	FL7	GLXIXXLA	GA7	4	1	[1j4n]
FAXFXATL	FL7	GLXIXXLA	GA7	0	1	[3d9s]
FVGTXLXL	FL7	GMAAAXXA	GA7	0	2	[2w2e, 3zoj, 2w1p]
FAXIXIGL	FL7	GFAXXALA	GA7	4	1	[2o9e]
FAXIXIGL	FL7	GLTVLTMA	GA7	4	1	[2o9e, 3llq]
FVGTXLXL	FL7	SFGFGXGV	SV7	0	1	[2w2e, 3zoj, 2w1p]
FVIGXAXL	FL7	SFGFGXGV	SV7	4	1	[2w2e, 3zoj, 2w1p]
FGLXIXXL	FL7	SVTLGHLV	SV7	1	4	[3d9s]
FGLXIXXL	FL7	FVFFGLGS	FS7	1	0	[3d9s]
FGLXIXXL	FL7	FXXIXXGS	FS7	1	0	[1ih5, 1j4n, 1fqy, 1h6i]
FVGTXLXL	FL7	FTQIVAGM	FM7	0	2	[2w2e, 3zoj, 2w1p]
FAXIXIGL	FL7	FGLTVLTM	FM7	4	1	[2o9e, 3llq]
FVGTXLXL	FL7	FGFGFGVM	FM7	0	1	[2w2e, 3zoj, 2w1p]
FVIGXAXL	FL7	FGFGFGVM	FM7	4	1	[2w2e, 3zoj, 2w1p]
FVIGXAXL	FL7	MVGVFITY	MY7	4	1	[2w2e, 3zoj, 2w1p]
FVGTXLXL	FL7	MVGVFITY	MY7	0	1	[2w2e, 3zoj, 2w1p]
FGXALATL	FL7	FYVFFGXG	FG7	1	0	[2b6o, 2b6p, 3m9i, 2c32, 1ymg, 3j41, 1sor]
FVGTXLXL	FL7	VMVGVFIT	VT7	0	1	[2w2e, 3zoj, 2w1p]
FAXIXIGL	FL7	VAXAXGLT	VT7	4	1	[2o9e, 3llq]
FGGMIFVL	FL7	VFMVXLAT	VT7	1	4	[1z98, 3cn6, 4jc6, 4ia4, 3cll, 2b5f, 3cn5]
FFXXAAXL	FL7	VXAEFLAT	VT7	2	0	[3d9s]
FGLXIXXL	FL7	VXAEFLAT	VT7	1	0	[3d9s]
FXVAXGHL	FL7	VLCVLATT	VT7	4	3	[1j4n]
FVIGXAXL	FL7	VMVGVFIT	VT7	4	1	[2w2e, 3zoj, 2w1p]
FGXALATL	FL7	YVFFGLGA	YA7	1	0	[2b6o, 2b6p, 3m9i, 2c32, 1ymg, 3j41, 1sor]
FVGTXLXL	FL7	TQIVAGXA	TA7	0	2	[2w2e, 3zoj, 2w1p]
FAXIXIGL	FL7	TVLTMAXA	TA7	4	1	[2o9e]
FAXIXIGL	FL7	TMAFAVGH	TH7	4	1	[2o9e]
FAXIXIGL	FL7	MAXAVGXI	MI7	4	1	[2o9e]
FFXXAAXL	FL7	AXLXFVFF	AF7	2	0	[3d9s]
FGLXIXXL	FL7	AXLXFVFF	AF7	1	0	[3d9s]
FXXXXLFL	FL7	AXAFGGMI	AI7	0	1	[3cn6, 4jc6, 1z98, 4ia4, 3cll, 2b5f, 3cn5]
FGLXIXXL	FL7	AEFLAXLI	AI7	1	0	[3d9s]
FGLXIXXL	FL7	AXGHLXXI	AI7	1	4	[1ih5, 1j4n, 1fqy, 1h6i]
FFXXAAXL	FL7	AEFLAXLI	AI7	2	0	[3d9s]
FAXFXATL	FL7	AAXLVGAI	AI7	0	2	[3d9s]
FGLXIXXL	FL7	AXILFXXI	AI7	1	0	[1j4n]
FGLXIXXL	FL7	AXXLFXFI	AI7	1	0	[1ih5, 1fqy, 1h6i]
FXXFMVHL	FL7	AXAFGGMI	AI7	4	1	[4jc6, 3cn6, 1z98, 4ia4, 3cll, 2b5f, 3cn5]
FGGMIFVL	FL7	AXXLFLYI	AI7	1	0	[1z98, 3cn6, 4jc6, 4ia4, 3cll, 2b5f, 3cn5]
FXXXXLFL	FL7	IFVLVYCT	IT7	0	1	[3cn6, 4jc6, 1z98, 4ia4, 3cll, 2b5f, 3cn5]
FXXFMVHL	FL7	IFVLVYCT	IT7	4	1	[4jc6, 3cn6, 1z98, 4ia4, 3cll, 2b5f, 3cn5]
FAXFXATL	FL7	FYVAAQLV	FV7	0	2	[3d9s]
FGLXIXXL	FL7	FXAXXXXV	FV7	1	0	[1ih5, 3d9s, 1fqy, 1h6i]
FFXXAAXL	FL7	FXAXXXXV	FV7	2	0	[3d9s]
FSLTLGHL	FL7	VEXXXTXQ	VQ7	4	3	[2b6o, 2b6p, 3m9i, 2c32, 1ymg, 3j41, 1sor]
FGLXIXXL	FL7	VELXXTXQ	VQ7	1	3	[3d9s]
FGLXIXXL	FL7	LXLCIXAS	LS7	1	3	[3d9s]
FGXAILCL	FL7	LGAFLAYS	LS7	3	5	[2w2e, 3zoj, 2w1p]
FXVAXGHL	FL7	WIYWXXXI	WI7	4	5	[3gd8, 2d57, 2zz9, 3iyz]
FGXAILCL	FL7	WIYWXXXI	WI7	3	5	[2w2e, 3zoj, 2w1p]
FGLXIXXL	FL7	TLXXVFXG	TG7	1	0	[3d9s]
FFXXAAXL	FL7	TLXXVFXG	TG7	2	0	[3d9s]
FXXFMVHL	FL7	FLYITVAT	FT7	4	0	[4jc6, 3cn6, 1z98, 4ia4, 3cll, 2b5f, 3cn5]
FGGMIFVL	FL7	FLYITVAT	FT7	1	0	[1z98, 3cn6, 4jc6, 4ia4, 3cll, 2b5f, 3cn5]
FSLTLGHL	FL7	FVLCIFXT	FT7	4	3	[2b6o, 2b6p, 3m9i, 2c32, 1ymg, 3j41]
FGGMIFVL	FL7	TLLFLYIT	TT7	1	0	[1z98, 3cn6, 4jc6, 4ia4, 3cll, 2b5f, 3cn5]
FXXFMVHL	FL7	TLLFLYIT	TT7	4	0	[4jc6, 3cn6, 1z98, 4ia4, 3cll, 2b5f, 3cn5]
FSLTLGHL	FL7	TIVEIXXT	TT7	4	3	[2b6o, 2b6p, 3m9i, 2c32, 1ymg, 1sor]
FXXFMVHL	FL7	IAWAFGGM	IM7	4	1	[4jc6, 3cn6, 1z98, 4ia4, 3cll, 2b5f, 3cn5]
FVIGXAXL	FL7	ILCLTVLM	IM7	4	3	[2w2e, 3zoj, 2w1p]
FXXXXLFL	FL7	CGVGLVKA	CA7	0	2	[2b5f]
FGGMIFVL	FL7	PIGFAVFM	PM7	1	4	[1z98, 3cn6, 4jc6, 4ia4, 3cll, 2b5f, 3cn5]
FGLXIXXL	FL7	PLXIGXXV	PV7	1	4	[1ih5, 1fqy, 1h6i]
FGGMIFVL	FL7	PLXIGFXV	PV7	1	4	[1z98, 3cn6, 4jc6, 4ia4, 3cll, 2b5f, 3cn5]
FGLXIXXL	FL7	PLXIGFXV	PV7	1	4	[1j4n]
FXXLQXVL	FL7	TLGHLFGM	TM7	3	4	[2b6o, 2b6p, 3m9i, 2c32, 1ymg, 1sor]
FGXALATL	FL7	TLGHLFGM	TM7	1	4	[2b6o, 2b6p, 3m9i, 2c32, 1ymg, 1sor]
FXXLQXVL	FL7	SLTLGHLF	SF7	3	4	[2b6o, 2b6p, 3m9i, 2c32, 1ymg, 3j41, 1sor]
FGXALATL	FL7	SXALAXGF	SF7	1	4	[2b6o, 2b6p, 3m9i, 2c32, 1ymg, 3j41]
FGXALATL	FL7	SLTLGHLF	SF7	1	4	[2b6o, 2b6p, 3m9i, 2c32, 1ymg, 3j41, 1sor]
FGLXIXXL	FL7	SGPLAXGF	SF7	1	4	[1j4n]
FGXAILCL	FL7	AFLAYSIW	AW7	3	5	[2w2e, 3zoj, 2w1p]
FXXFMVHL	FL7	WAFGGMIF	WF7	4	1	[4jc6, 3cn6, 1z98, 4ia4, 3cll, 2b5f, 3cn5]
FXXXXLFL	FL7	WAFGGMIF	WF7	0	1	[3cn6, 4jc6, 1z98, 4ia4, 3cll, 2b5f, 3cn5]
FGLXIXXL	FL7	GXXXXXXH	GH7	1	4	[1ih5, 1j4n, 1fqy, 1h6i]
FGLXIXXL	FL7	GXSVXXGH	GH7	1	4	[3d9s]
FGGMIFVL	FL7	GFXVFMVH	GH7	1	4	[1z98, 3cn6, 4jc6, 4ia4, 3cll, 2b5f, 3cn5]
FXXLQXVL	FL7	GFSXTLXH	GH7	3	4	[2b6o, 2b6p, 3m9i, 2c32, 1ymg, 3j41, 1sor]
FGXALATL	FL7	GFSXTLXH	GH7	1	4	[2b6o, 2b6p, 3m9i, 2c32, 1ymg, 3j41, 1sor]
FGLXIXXL	FL7	PALSIGXS	PS7	1	4	[3d9s]
FXXXXLFL	FL7	GMIFVLXY	GY7	0	1	[3cn6, 4jc6, 1z98, 4ia4, 3cll, 2b5f, 3cn5]
FXXFMVHL	FL7	GMIFVLXY	GY7	4	1	[4jc6, 3cn6, 1z98, 4ia4, 3cll, 2b5f, 3cn5]
FXXXXLFL	FL7	MIFVLVYC	MC7	0	1	[3cn6, 4jc6, 1z98, 4ia4, 3cll, 2b5f, 3cn5]
FXXFMVHL	FL7	MIFVLVYC	MC7	4	1	[4jc6, 3cn6, 1z98, 4ia4, 3cll, 2b5f, 3cn5]
FXVAXGHL	FL7	GTLQLVLC	GC7	4	3	[1j4n]
FGLXIXXL	FL7	GPLAIGFS	GS7	1	4	[1j4n]
FXVAXGHL	FL7	SIATLAQS	SS7	4	1	[1j4n]
FXVAXGHL	FL7	KVSLAFGL	KL7	4	1	[1j4n]
FAXFXATL	FL7	RAIXYXXA	RA7	0	2	[3m9i]
FXVAXGHL	FL7	HWIXWVGP	HP7	4	5	[3iyz]
FVGTXLXL	FL7	AAGAASAM	AM7	0	2	[2w1p]
FAXIXIGL	FL7	LVIHGATD	LD7	4	3	[2o9e]
FGLXIXXL	FL7	LGHLLAID	LD7	1	4	[1ih5]
FGLXIXXL	FL7	TTLFVFIS	TS7	1	0	[1ih5, 1fqy, 1h6i]
FXXXXLFL	FL7	ICGVGLVK	IK7	0	2	[2b5f]
GXXIGLTV	GV7	AAXIYXLG	AG7	4	1	[3ne2]
GPFIGAXV	GV7	ALGAXXIG	AG7	5	3	[1z98, 3cn6, 4jc6, 4ia4, 3cll, 2b5f, 3cn5]
GXFLLMLV	GV7	AAXIYXLG	AG7	3	1	[3ne2]
GLXIATXV	GV7	LXITXXLV	LV7	1	3	[3gd8, 2d57, 2zz9, 3iyz]
GXXIGLTV	GV7	LXLVIMGV	LV7	4	3	[3ne2]
GGXIFVLV	GV7	LLFLXITV	LV7	1	0	[1z98, 3cn6, 4jc6, 4ia4, 3cll, 2b5f, 3cn5]
GFGFGVMV	GV7	LFLWSAFV	LV7	1	0	[2w2e, 3zoj, 2w1p]
GFGVMVGV	GV7	LFLWSAFV	LV7	1	0	[2w2e, 3zoj, 2w1p]
GGXIFVLV	GV7	LXITVATV	LV7	1	0	[2b5f]
GXFLLMLV	GV7	VVGXFILV	VV7	3	0	[3ne2]
GXIVGXXV	GV7	VXTAILXG	VG7	5	3	[1fx8, 1ldi, 1ldf, 1lda]
GLALATXV	GV7	VGFSLTLG	VG7	1	4	[2b6o, 2b6p, 3m9i, 2c32, 1ymg, 3j41, 1sor]
GXFLLMLV	GV7	YVIGPIXG	YG7	3	5	[3ne2]
GXFLGTXV	GV7	YFFAQXXG	YG7	0	2	[3c02]
GLXIFFGV	GV7	QVXGAFCA	QA7	0	2	[1fx8, 1ldi, 1ldf, 1lda]
GGXIFVLV	GV7	APLPIGXA	AA7	1	4	[1z98, 3cn6, 4jc6, 4ia4, 3cll, 2b5f, 3cn5]
GAVAGAXV	GV7	AXXAEFXA	AA7	2	0	[3m9i]
GXXIGLTV	GV7	AXAXAXXA	AA7	4	1	[3ne2]
GFGFGVMV	GV7	APXVIGXA	AA7	1	4	[2w2e, 3zoj, 2w1p]
GXIVGXXV	GV7	AVXMVITA	AA7	5	3	[1fx8, 1ldi, 1ldf, 1lda]
GLXIFFGV	GV7	AXAIYLXA	AA7	0	1	[1fx8, 1ldi, 1ldf, 1lda]
GAVAGAXV	GV7	AIXAEFXA	AA7	2	0	[2b6p, 1ymg]
GFGVMVGV	GV7	APXVIGXA	AA7	1	4	[2w2e, 3zoj, 2w1p]
GLXIFFGV	GV7	AGAXCAAA	AA7	0	2	[1fx8, 1ldi, 1ldf, 1lda]
GGXIFVLV	GV7	AVXMVHLA	AA7	1	4	[1z98, 3cn6, 4jc6, 4ia4, 3cll, 2b5f, 3cn5]
GXFLGTXV	GV7	AVFFGXLV	AV7	0	1	[3c02]
GPFIGAXV	GV7	AEIIGXFV	AV7	5	3	[1z98, 3cn6, 4jc6, 4ia4, 3cll, 2b5f, 3cn5]
GLXIFFGV	GV7	AFCAAXLV	AV7	0	2	[1fx8, 1ldi, 1ldf, 1lda]
GFGVMVGV	GV7	EFVGTXLF	EF7	1	0	[2w2e, 3zoj, 2w1p]
GGXIFVLV	GV7	EFXATXXF	EF7	1	0	[1z98, 3cn6, 4jc6, 4ia4, 3cll, 2b5f, 3cn5]
GXFLGTXV	GV7	VYFFAQXL	VL7	0	2	[3c02]
GXFLGTXV	GV7	FFGILVSA	FA7	0	1	[3c02]
GXFLGTXV	GV7	FFAQLLGA	FA7	0	2	[3c02]
GLXIFFGV	GV7	FGLGVAMA	FA7	0	1	[1ldf]
GXFLGTXV	GV7	LXVFFGIL	LL7	0	1	[3c02]
GAXVLYSV	GV7	LFYVFFGL	LL7	2	0	[2b6o, 2b6p, 3m9i, 1ymg]
GAVAGAXV	GV7	LFYVFFGL	LL7	2	0	[2b6o, 2b6p, 3m9i, 2c32, 1ymg, 3j41, 1sor]
GLALATXV	GV7	LFYVFFGL	LL7	1	0	[2b6o, 2b6p, 3m9i, 2c32, 1ymg, 3j41, 1sor]
GXIVGXXV	GV7	LXGLILAL	LL7	5	3	[1fx8, 1ldi, 1ldf, 1lda]
GLALATXV	GV7	GSVALAXG	GG7	1	4	[2b6p, 3m9i, 1ymg]
GXVIAQVV	GV7	GTFWLVFG	GG7	2	0	[2o9d, 2o9e, 2abm, 2o9f, 2o9g, 1rc2, 3nka, 3nkc, 3nk5]
GXFLLMLV	GV7	GXIITXIG	GG7	3	4	[3ne2]
GLXIFFGV	GV7	WGLGVAMA	WA7	0	1	[1fx8, 1ldi, 1lda]
GLALATXV	GV7	LXVGFSLT	LT7	1	4	[2b6o, 2b6p, 3m9i, 2c32, 1ymg, 3j41, 1sor]
GPFIGAXV	GV7	LXXEIIXT	LT7	5	3	[1z98, 3cn6, 4jc6, 4ia4, 3cll, 2b5f, 3cn5]
GLXIATXV	GV7	LLXELIIT	LT7	1	3	[3gd8, 2d57, 2zz9, 3iyz]
GXVIAQVV	GV7	LXAEXFGT	LT7	2	0	[2o9d, 2o9e, 2o9f, 2o9g, 3nka, 3nkc, 3nk5]
GXFLGTXV	GV7	LLGAFXGT	LT7	0	2	[3c02]
GXFLLMLV	GV7	LXXXGIIT	LT7	3	4	[3ne2]
GFGFGVMV	GV7	VXGIAXLI	VI7	1	4	[2w2e, 3zoj, 2w1p]
GXFLLMLV	GV7	VXXXITXI	VI7	3	4	[3ne2]
GFGVMVGV	GV7	VXGIAXLI	VI7	1	4	[2w2e, 3zoj, 2w1p]
GXIVGXXV	GV7	VEMVITXI	VI7	5	3	[1fx8, 1ldi, 1ldf, 1lda]
GLALATXV	GV7	VXLAXGFS	VS7	1	4	[2b6o, 2b6p, 3m9i, 2c32, 1ymg, 3j41, 1sor]
GXFLGTXV	GV7	VFFGILVS	VS7	0	1	[3c02]
GGXIFVLV	GV7	VLVYTVFS	VS7	1	3	[1z98, 3cn6, 4jc6, 4ia4, 3cll, 2b5f, 3cn5]
GAXVLYSV	GV7	VFFGLGAS	VS7	2	0	[2b6o, 2b6p, 3m9i]
GLALATXV	GV7	VFFGLGAS	VS7	1	0	[2b6o, 2b6p, 3m9i]
GAVAGAXV	GV7	VFFGLGAS	VS7	2	0	[2b6o, 2b6p, 3m9i]
GPFIGAXV	GV7	VLVYTVFS	VS7	5	3	[1z98, 3cn6, 4jc6, 4ia4, 3cll, 2b5f, 3cn5]
GXFLLMLV	GV7	AVXAAXLY	AY7	3	5	[3ne2]
GLALATXV	GV7	CAEFFASL	CL7	1	0	[2b6p, 2c32, 1ymg, 3j41]
GAVAGAXV	GV7	CAEFFASL	CL7	2	0	[2b6p, 2c32, 1ymg, 3j41]
GXFLLMLV	GV7	IAAXIYXL	IL7	3	1	[3ne2]
GXIVGXXV	GV7	ITAILXGL	IL7	5	3	[1fx8, 1ldi, 1ldf, 1lda]
GXXIGLTV	GV7	IAAXIYXL	IL7	4	1	[3ne2]
GFGFGVMV	GV7	IXXLIAXL	IL7	1	4	[2w2e, 3zoj, 2w1p]
GFGVMVGV	GV7	IXXLIAXL	IL7	1	4	[2w2e, 3zoj, 2w1p]
GGXIFVLV	GV7	IAEFIXXL	IL7	1	0	[1z98, 3cn6, 4jc6, 4ia4, 3cll, 2b5f, 3cn5]
GXXIGLTV	GV7	AXAAVXYS	AS7	4	1	[3ne2]
GXFLGTXV	GV7	QXXGAFVG	QG7	0	2	[3c02]
GFGVMVGV	GV7	LLIAHLIC	LC7	1	4	[2w2e, 3zoj, 2w1p]
GFGFGVMV	GV7	LLIAHLIC	LC7	1	4	[2w2e, 3zoj, 2w1p]
GLXIATXV	GV7	LVELIXTF	LF7	1	3	[3gd8, 2d57, 2zz9, 3iyz]
GGXIFVLV	GV7	LPIGXAVF	LF7	1	4	[1z98, 3cn6, 4jc6, 4ia4, 3cll, 2b5f, 3cn5]
GLALATXV	GV7	ICAEFFAS	IS7	1	0	[2b6p, 2c32, 1ymg]
GAVAGAXV	GV7	ICAEFFAS	IS7	2	0	[2b6p, 2c32, 1ymg]
GLXIFFGV	GV7	GVAXAIYL	GL7	0	1	[1fx8, 1ldi, 1ldf, 1lda]
GXFLLMLV	GV7	GXXXXAXL	GL7	3	5	[3ne2]
GLXIATXV	GV7	GXGXLVXL	GL7	1	3	[3iyz]
GLXIFFGV	GV7	GAXCAXXL	GL7	0	2	[1fx8, 1ldi, 1ldf, 1lda]
GPFIGAXV	GV7	GAEIIGTF	GF7	5	3	[1z98, 3cn6, 4jc6, 4ia4, 3cll, 2b5f, 3cn5]
GXFLLMLV	GV7	GTFILXFF	GF7	3	0	[3ne2]
GXIVGXXV	GV7	TXILMGLI	TI7	5	3	[1fx8, 1ldi, 1ldf, 1lda]
GXXIGLTV	GV7	TFXLXLVI	TI7	4	3	[3ne2]
GPFIGAXV	GV7	TALGAEII	TI7	5	3	[1z98, 3cn6, 4jc6, 4ia4, 3cll, 2b5f, 3cn5]
GXFLLMLV	GV7	IGPIVGAV	IV7	3	5	[3ne2]
GGXIFVLV	GV7	IGXAVFMV	IV7	1	4	[1z98, 3cn6, 4jc6, 4ia4, 3cll, 2b5f, 3cn5]
GLXIFFGV	GV7	IPFIVSQV	IV7	0	2	[1fx8, 1ldi, 1ldf, 1lda]
GPFIGAXV	GV7	IIGTFVLV	IV7	5	3	[1z98, 3cn6, 4jc6, 4ia4, 3cll, 2b5f, 3cn5]
GXFLLMLV	GV7	IYVIGPIV	IV7	3	5	[3ne2]
GFGVMVGV	GV7	IGXAXXXA	IA7	1	4	[2w2e, 3zoj, 2w1p]
GFGFGVMV	GV7	IGXAXXXA	IA7	1	4	[2w2e, 3zoj, 2w1p]
GXXIGLTV	GV7	IGXAXXXA	IA7	4	1	[3ne2]
GLXIFFGV	GV7	IVXQVAXA	IA7	0	2	[1fx8, 1ldi, 1ldf, 1lda]
GXIVGXXV	GV7	ILMGLILA	IA7	5	3	[1fx8, 1ldi, 1ldf, 1lda]
GXFLLMLV	GV7	IVGAVXXA	IA7	3	5	[3ne2]
GGXIFVLV	GV7	IATLLFLY	IY7	1	0	[1z98, 3cn6, 4jc6, 4ia4, 3cll, 2b5f, 3cn5]
GPFIGAXV	GV7	IGTFVLVY	IY7	5	3	[1z98, 3cn6, 4jc6, 4ia4, 3cll, 2b5f, 3cn5]
GGXIFVLV	GV7	TFVLVYTV	TV7	1	3	[1z98, 3cn6, 4jc6, 4ia4, 3cll, 2b5f, 3cn5]
GPFIGAXV	GV7	TFVLVYTV	TV7	5	3	[1z98, 3cn6, 4jc6, 4ia4, 3cll, 2b5f, 3cn5]
GPFIGAXV	GV7	GXFXLVYT	GT7	5	3	[1z98, 3cn6, 4jc6, 4ia4, 3cll, 2b5f, 3cn5]
GXFLGTXV	GV7	GXFVGTST	GT7	0	2	[3c02]
GPFIGAXV	GV7	GXALGAXI	GI7	5	3	[2b5f]
GXFLLMLV	GV7	GLXVXXXI	GI7	3	4	[3ne2]
GLXIFFGV	GV7	GXXVAXAI	GI7	0	1	[1fx8, 1ldi, 1ldf, 1lda]
GXFLGTXV	GV7	GLXVFFGI	GI7	0	1	[3c02]
GLXIATXV	GV7	GXXVELII	GI7	1	3	[3gd8, 2d57, 2zz9, 3iyz]
GXXIGLTV	GV7	GXAFAXAI	GI7	4	1	[3ne2]
GXXIGLTV	GV7	MAFALAIA	MA7	4	1	[3ne2]
GXVIAQVV	GV7	CFGTFWLV	CV7	2	0	[2abm, 1rc2, 3nka, 3nkc, 3nk5]
GXVIAQVV	GV7	FGTFXLVF	FF7	2	0	[2o9d, 2o9e, 2abm, 2o9f, 2o9g, 1rc2, 3nka, 3nkc, 3nk5]
GAVAGAXV	GV7	FAXLFYVF	FF7	2	0	[2b6o, 3m9i, 2b6p, 2c32, 1ymg, 3j41, 1sor]
GFGVMVGV	GV7	FLFLWSAF	FF7	1	0	[2w2e, 3zoj, 2w1p]
GAXVLYSV	GV7	FAXLFYVF	FF7	2	0	[2b6o, 3m9i, 2b6p, 1ymg]
GGXIFVLV	GV7	FXLVYTVF	FF7	1	3	[1z98, 3cn6, 4jc6, 4ia4, 3cll, 2b5f, 3cn5]
GLALATXV	GV7	FAXLFYVF	FF7	1	0	[2b6o, 3m9i, 2b6p, 2c32, 1ymg, 3j41, 1sor]
GPFIGAXV	GV7	FXLVYTVF	FF7	5	3	[1z98, 3cn6, 4jc6, 4ia4, 3cll, 2b5f, 3cn5]
GFGFGVMV	GV7	FLFLWSAF	FF7	1	0	[2w2e, 3zoj, 2w1p]
GXFLGTXV	GV7	FAXLLGAF	FF7	0	2	[3c02]
GPFIGAXV	GV7	EXIGTFXL	EL7	5	3	[1z98, 3cn6, 4jc6, 4ia4, 3cll, 2b5f, 3cn5]
GXFLLMLV	GV7	EVVGTXXL	EL7	3	0	[3ne2]
GXIVGXXV	GV7	EMVITXIL	EL7	5	3	[1fx8, 1ldi, 1ldf, 1lda]
GLXIATXV	GV7	ELXXTXXL	EL7	1	3	[3gd8, 2d57, 2zz9, 3iyz]
GLXIFFGV	GV7	EISVIXGL	EL7	0	1	[1fx8, 1ldi, 1ldf, 1lda]
GXVIAQVV	GV7	EXXGTFXL	EL7	2	0	[2o9d, 2o9e, 2o9f, 2abm, 2o9g, 1rc2, 3nka, 3nkc, 3nk5]
GXXIGLTV	GV7	LLMLVIMG	LG7	4	3	[3ne2]
GLALATXV	GV7	LTXGHLFG	LG7	1	4	[2b6o, 2b6p, 3m9i, 2c32, 1ymg, 3j41, 1sor]
GLXIFFGV	GV7	ISVXXXXG	IG7	0	1	[1fx8, 1ldi, 1ldf, 1lda]
GXFLLMLV	GV7	IXVFFGXG	IG7	3	0	[3ne2]
GGXIFVLV	GV7	FMVHLATI	FI7	1	4	[1z98, 3cn6, 4jc6, 4ia4, 3cll, 2b5f, 3cn5]
GFGFGVMV	GV7	FLWSAFVI	FI7	1	0	[2w2e, 3zoj, 2w1p]
GFGVMVGV	GV7	FLWSAFVI	FI7	1	0	[2w2e, 3zoj, 2w1p]
GLXIFFGV	GV7	SVIXGXXV	SV7	0	1	[1fx8, 1ldi, 1ldf, 1lda]
GXVIAQVV	GV7	SFGTFWLV	SV7	2	0	[2o9d, 2o9e, 2o9f, 2o9g]
GXXIGLTV	GV7	FXLMLVIM	FM7	4	3	[3ne2]
GXVIAQVV	GV7	FWLVFGGS	FS7	2	0	[2o9d, 2o9e, 2o9f, 2o9g]
GXVIAQVV	GV7	FRKLAAES	FS7	2	0	[2o9e]
GXVIAQVV	GV7	RKLAAEXF	RF7	2	0	[2o9e]
GAVAGAXV	GV7	RAIXAEXF	RF7	2	0	[3m9i, 2b6p, 1ymg]
GLALATXV	GV7	FYVFFGXG	FG7	1	0	[2b6o, 2b6p, 3m9i, 2c32, 1ymg, 3j41, 1sor]
GAVAGAXV	GV7	FYVFFGXG	FG7	2	0	[2b6o, 2b6p, 3m9i, 2c32, 1ymg, 3j41, 1sor]
GLXIFFGV	GV7	FIVSQVAG	FG7	0	2	[1fx8, 1ldi, 1ldf, 1lda]
GAXVLYSV	GV7	FYVFFGXG	FG7	2	0	[2b6o, 2b6p, 3m9i, 1ymg]
GLALATXV	GV7	EFFAXLFY	EY7	1	0	[2b6o, 3m9i, 2b6p, 2c32, 1ymg, 3j41, 1sor]
GAXVLYSV	GV7	EFFAXLFY	EY7	2	0	[2b6o, 3m9i, 2b6p, 1ymg]
GAVAGAXV	GV7	EFFAXLFY	EY7	2	0	[2b6o, 3m9i, 2b6p, 2c32, 1ymg, 3j41, 1sor]
GLXIFFGV	GV7	VAXAIYLT	VT7	0	1	[1fx8, 1ldi, 1ldf, 1lda]
GGXIFVLV	GV7	VFMVXLAT	VT7	1	4	[1z98, 3cn6, 4jc6, 4ia4, 3cll, 2b5f, 3cn5]
GLALATXV	GV7	SLFYVFFG	SG7	1	0	[2b6p, 2c32, 1ymg, 3j41]
GAVAGAXV	GV7	SLFYVFFG	SG7	2	0	[2b6p, 2c32, 1ymg, 3j41]
GAXVLYSV	GV7	SLFYVFFG	SG7	2	0	[2b6p, 1ymg]
GLALATXV	GV7	YVFFGLGA	YA7	1	0	[2b6o, 2b6p, 3m9i, 2c32, 1ymg, 3j41, 1sor]
GAXVLYSV	GV7	YVFFGLGA	YA7	2	0	[2b6o, 2b6p, 3m9i, 1ymg]
GAVAGAXV	GV7	YVFFGLGA	YA7	2	0	[2b6o, 2b6p, 3m9i, 2c32, 1ymg, 3j41, 1sor]
GFGFGVMV	GV7	TFLFLWSA	TA7	1	0	[2w2e, 3zoj, 2w1p]
GFGVMVGV	GV7	TFLFLWSA	TA7	1	0	[2w2e, 3zoj, 2w1p]
GGXIFVLV	GV7	AXXLFLYI	AI7	1	0	[1z98, 3cn6, 4jc6, 4ia4, 3cll, 2b5f, 3cn5]
GFGVMVGV	GV7	AXXIAXLI	AI7	1	4	[2w2e, 3zoj, 2w1p]
GXXIGLTV	GV7	ALXIAAVI	AI7	4	1	[3ne2]
GFGFGVMV	GV7	AXXIAXLI	AI7	1	4	[2w2e, 3zoj, 2w1p]
GLXIATXV	GV7	HGLLVELI	HI7	1	3	[3gd8, 2d57, 2zz9, 3iyz]
GXVIAQVV	GV7	AAEXFGTF	AF7	2	0	[2o9d, 2o9e, 2abm, 2o9f, 2o9g, 1rc2, 3nka, 3nkc, 3nk5]
GAVAGAXV	GV7	AXLFYVFF	AF7	2	0	[2b6o, 3m9i, 2b6p, 2c32, 1ymg, 3j41, 1sor]
GAXVLYSV	GV7	AXLFYVFF	AF7	2	0	[2b6o, 3m9i, 2b6p, 1ymg]
GLALATXV	GV7	AXLFYVFF	AF7	1	0	[2b6o, 3m9i, 2b6p, 2c32, 1ymg, 3j41, 1sor]
GLALATXV	GV7	AEFFAXLF	AF7	1	0	[2b6o, 2b6p, 3m9i, 2c32, 1ymg, 3j41, 1sor]
GAVAGAXV	GV7	AEFFAXLF	AF7	2	0	[2b6o, 2b6p, 3m9i, 2c32, 1ymg, 3j41, 1sor]
GAXVLYSV	GV7	AEFFAXLF	AF7	2	0	[2b6o, 2b6p, 3m9i, 1ymg]
GLALATXV	GV7	IFAEFFAT	IT7	1	0	[3m9i]
GAVAGAXV	GV7	IFAEFFAT	IT7	2	0	[3m9i]
GXXIGLTV	GV7	FALAIAAV	FV7	4	1	[3ne2]
GAVAGAXV	GV7	FFAXLFYV	FV7	2	0	[2b6o, 3m9i, 2b6p, 2c32, 1ymg, 3j41, 1sor]
GLALATXV	GV7	FFAXLFYV	FV7	1	0	[2b6o, 3m9i, 2b6p, 2c32, 1ymg, 3j41, 1sor]
GAXVLYSV	GV7	FFAXLFYV	FV7	2	0	[2b6o, 3m9i, 2b6p, 1ymg]
GLXIATXV	GV7	IXTFXLVF	IF7	1	3	[3gd8, 2d57, 2zz9, 3iyz]
GLXIATXV	GV7	VELXXTXQ	VQ7	1	3	[3gd8, 2d57, 2zz9, 3iyz]
GXFLGTXV	GV7	LGAFVGTS	LS7	0	2	[3c02]
GXIVGXXV	GV7	MVITAILM	MM7	5	3	[1fx8, 1ldi, 1ldf, 1lda]
GXFLLMLV	GV7	TFXLVFXG	TG7	3	0	[3ne2]
GAVAGAXV	GV7	TLFYVFXG	TG7	2	0	[2b6o, 3m9i, 1sor]
GXVIAQVV	GV7	TFXLVFXG	TG7	2	0	[2o9d, 2o9e, 2abm, 2o9f, 2o9g, 1rc2, 3nka, 3nkc, 3nk5]
GLALATXV	GV7	TLFYVFXG	TG7	1	0	[2b6o, 3m9i, 1sor]
GAXVLYSV	GV7	TLFYVFXG	TG7	2	0	[2b6o, 3m9i]
GXIVGXXV	GV7	FAVEMVIT	FT7	5	3	[1fx8, 1ldi, 1lda]
GGXIFVLV	GV7	FLYITVAT	FT7	1	0	[1z98, 3cn6, 4jc6, 4ia4, 3cll, 2b5f, 3cn5]
GXFLLMLV	GV7	PIYVIGPI	PI7	3	5	[3ne2]
GXIVGXXV	GV7	MGLILXLT	MT7	5	3	[1fx8, 1ldi]
GLXIFFGV	GV7	IXGLGVAM	IM7	0	1	[1fx8, 1ldi, 1ldf, 1lda]
GXFLLMLV	GV7	TVXGIITT	TT7	3	4	[3ne2]
GGXIFVLV	GV7	TLLFLYIT	TT7	1	0	[1z98, 3cn6, 4jc6, 4ia4, 3cll, 2b5f, 3cn5]
GFGVMVGV	GV7	PFVIGXAL	PL7	1	4	[2w2e, 3zoj, 2w1p]
GFGFGVMV	GV7	PFVIGXAL	PL7	1	4	[2w2e, 3zoj, 2w1p]
GXFLGTXV	GV7	PVYFFAQL	PL7	0	2	[3c02]
GFGVMVGV	GV7	LIAHLICI	LI7	1	4	[2w2e, 3zoj, 2w1p]
GFGFGVMV	GV7	LIAHLICI	LI7	1	4	[2w2e, 3zoj, 2w1p]
GLXIFFGV	GV7	PFIVSQVA	PA7	0	2	[1fx8, 1ldi, 1ldf, 1lda]
GXFLLMLV	GV7	PIXGAXXA	PA7	3	5	[3ne2]
GGXIFVLV	GV7	PIGFAVFM	PM7	1	4	[1z98, 3cn6, 4jc6, 4ia4, 3cll, 2b5f, 3cn5]
GGXIFVLV	GV7	PLXIGFXV	PV7	1	4	[1z98, 3cn6, 4jc6, 4ia4, 3cll, 2b5f, 3cn5]
GLALATXV	GV7	TLGHLFGM	TM7	1	4	[2b6o, 2b6p, 3m9i, 2c32, 1ymg, 1sor]
GLXIFFGV	GV7	SQVAGAFC	SC7	0	2	[1fx8, 1ldi, 1ldf, 1lda]
GLALATXV	GV7	SXALAXGF	SF7	1	4	[2b6o, 2b6p, 3m9i, 2c32, 1ymg, 3j41]
GLALATXV	GV7	SLTLGHLF	SF7	1	4	[2b6o, 2b6p, 3m9i, 2c32, 1ymg, 3j41, 1sor]
GXVIAQVV	GV7	AEXFGTFW	AW7	2	0	[2o9d, 2o9e, 2o9f, 2abm, 2o9g, 1rc2, 3nka, 3nkc, 3nk5]
GXFLLMLV	GV7	VGXFILXF	VF7	3	0	[3ne2]
GLXIFFGV	GV7	VSQVAGAF	VF7	0	2	[1fx8, 1ldi, 1ldf, 1lda]
GXVIAQVV	GV7	FWLVFGGC	FC7	2	0	[2abm, 1rc2, 3nka, 3nkc, 3nk5]
GFGFGVMV	GV7	GXALLIAH	GH7	1	4	[2w2e, 3zoj, 2w1p]
GGXIFVLV	GV7	GFXVFMVH	GH7	1	4	[1z98, 3cn6, 4jc6, 4ia4, 3cll, 2b5f, 3cn5]
GFGVMVGV	GV7	GXALLIAH	GH7	1	4	[2w2e, 3zoj, 2w1p]
GLALATXV	GV7	GFSXTLXH	GH7	1	4	[2b6o, 2b6p, 3m9i, 2c32, 1ymg, 3j41, 1sor]
GXXIGLTV	GV7	LAIAAVIY	LY7	4	1	[3ne2]
GLXIFFGV	GV7	LGVAMAIY	LY7	0	1	[1fx8, 1ldi, 1ldf, 1lda]
GXFLLMLV	GV7	FILVFFGP	FP7	3	0	[3ne2]
GXVIAQVV	GV7	WLVFXGXG	WG7	2	0	[2o9d, 2o9e, 2abm, 2o9f, 2o9g, 1rc2, 3nka, 3nkc, 3nk5]
GXFLGTXV	GV7	IPVYFFAQ	IQ7	0	2	[3c02]
GFGVMVGV	GV7	VGTFLFLW	VW7	1	0	[2w2e, 3zoj, 2w1p]
GXFLLMLV	GV7	VGAVAAAW	VW7	3	5	[3ne2]
GFGFGVMV	GV7	VGTFLFLW	VW7	1	0	[2w2e, 3zoj, 2w1p]
GFGFGVMV	GV7	GTFLFLWS	GS7	1	0	[2w2e, 3zoj, 2w1p]
GFGVMVGV	GV7	GTFLFLWS	GS7	1	0	[2w2e, 3zoj, 2w1p]
GLXIFFGV	GV7	CAAALVYG	CG7	0	2	[1lda]
GLXIFFGV	GV7	FCAAALVY	FY7	0	2	[1lda]
GXVIAQVV	GV7	KLXAEXFG	KG7	2	0	[2o9e]
LSIATXVQ	LQ7	LXITXXLV	LV7	1	3	[3gd8, 2d57, 2zz9, 3iyz]
LALATXXQ	LQ7	VGFSLTLG	VG7	1	4	[2b6o, 2b6p, 3m9i, 2c32, 1ymg, 3j41, 1sor]
LSIXTLXQ	LQ7	ILFIFISI	II7	1	0	[1j4n]
LXIXTXXQ	LQ7	QXXLCIFA	QA7	1	3	[3d9s]
LSIXTLXQ	LQ7	EFXATXXF	EF7	1	0	[1ih5, 1fqy, 1h6i]
LXIXTXXQ	LQ7	EFXAXXXF	EF7	1	0	[3d9s]
LSIXTLXQ	LQ7	EFXAMILF	EF7	1	0	[1j4n]
LXIXTXXQ	LQ7	ALXXGXXV	AV7	1	4	[3d9s]
LXIXTXXQ	LQ7	LSVXLXHL	LL7	1	4	[3d9s]
LSIXTLXQ	LQ7	LSVXLXHL	LL7	1	4	[1ih5, 1fqy, 1h6i]
LALATXXQ	LQ7	LFYVFFGL	LL7	1	0	[2b6o, 2b6p, 3m9i, 2c32, 1ymg, 3j41, 1sor]
LXIXTXXQ	LQ7	LXXVFFGL	LL7	1	0	[3d9s]
LALATXXQ	LQ7	GSVALAXG	GG7	1	4	[2b6p, 3m9i, 1ymg]
LSIXTLXQ	LQ7	VAEFLXXI	VI7	1	0	[1j4n]
LXIXTXXQ	LQ7	LXIGLSVT	LT7	1	4	[3d9s]
LSIATXVQ	LQ7	LLXELIIT	LT7	1	3	[3gd8, 2d57, 2zz9, 3iyz]
LALATXXQ	LQ7	LXVGFSLT	LT7	1	4	[2b6o, 2b6p, 3m9i, 2c32, 1ymg, 3j41, 1sor]
LALATXXQ	LQ7	VFFGLGAS	VS7	1	0	[2b6o, 2b6p, 3m9i]
LALATXXQ	LQ7	VXLAXGFS	VS7	1	4	[2b6o, 2b6p, 3m9i, 2c32, 1ymg, 3j41, 1sor]
LXIXTXXQ	LQ7	IXTFQLXL	IL7	1	3	[3d9s]
LALATXXQ	LQ7	CAEFFASL	CL7	1	0	[2b6p, 2c32, 1ymg, 3j41]
LSIXTLXQ	LQ7	SXXLGHLL	SL7	1	4	[1ih5, 1j4n, 1fqy, 1h6i]
LXIXTXXQ	LQ7	SIGXSXXL	SL7	1	4	[3d9s]
LSIXTLXQ	LQ7	SXPLXIGL	SL7	1	4	[1fqy]
LSIXTLXQ	LQ7	APLAIGLS	AS7	1	4	[1ih5, 1fqy, 1h6i]
LXIXTXXQ	LQ7	LAXXXXXF	LF7	1	0	[3d9s]
LSIXTLXQ	LQ7	LAXXXXXF	LF7	1	0	[1ih5, 1fqy, 1h6i]
LSIATXVQ	LQ7	LVELIXTF	LF7	1	3	[3gd8, 2d57, 2zz9, 3iyz]
LSIXTLXQ	LQ7	LAMILXXF	LF7	1	0	[1j4n]
LALATXXQ	LQ7	ICAEFFAS	IS7	1	0	[2b6p, 2c32, 1ymg]
LSIATXVQ	LQ7	GXGXLVXL	GL7	1	3	[3iyz]
LXIXTXXQ	LQ7	TLXHLXGI	TI7	1	4	[3d9s]
LXIXTXXQ	LQ7	TXXLXLCI	TI7	1	3	[3d9s]
LSIXTLXQ	LQ7	TLFVFISI	TI7	1	0	[1ih5, 1fqy, 1h6i]
LSIATXVQ	LQ7	GXXVELII	GI7	1	3	[3gd8, 2d57, 2zz9, 3iyz]
LSIXTLXQ	LQ7	IFIXIGXA	IA7	1	0	[1j4n]
LXIXTXXQ	LQ7	FQLALCIF	FF7	1	3	[3d9s]
LALATXXQ	LQ7	FAXLFYVF	FF7	1	0	[2b6o, 3m9i, 2b6p, 2c32, 1ymg, 3j41, 1sor]
LXIXTXXQ	LQ7	ELXLTXQL	EL7	1	3	[3d9s]
LSIATXVQ	LQ7	ELXXTXXL	EL7	1	3	[3gd8, 2d57, 2zz9, 3iyz]
LSIXTLXQ	LQ7	LXXFISIG	LG7	1	0	[1ih5, 1j4n, 1fqy, 1h6i]
LALATXXQ	LQ7	LTXGHLFG	LG7	1	4	[2b6o, 2b6p, 3m9i, 2c32, 1ymg, 3j41, 1sor]
LXIXTXXQ	LQ7	IXVFFGXG	IG7	1	0	[3d9s]
LSIXTLXQ	LQ7	IGXSVXXG	IG7	1	4	[1ih5, 1j4n, 1fqy, 1h6i]
LXIXTXXQ	LQ7	IGXSVXXG	IG7	1	4	[3d9s]
LSIXTLXQ	LQ7	FLAXILFI	FI7	1	0	[1j4n]
LSIXTLXQ	LQ7	VXAEFLXM	VM7	1	0	[1j4n]
LSIXTLXQ	LQ7	MILFIFIS	MS7	1	0	[1j4n]
LSIXTLXQ	LQ7	FXXIXXGS	FS7	1	0	[1ih5, 1j4n, 1fqy, 1h6i]
LXIXTXXQ	LQ7	FVFFGLGS	FS7	1	0	[3d9s]
LSIXTLXQ	LQ7	VXAEFLAT	VT7	1	0	[1ih5, 1fqy, 1h6i]
LXIXTXXQ	LQ7	VXAEFLAT	VT7	1	0	[3d9s]
LALATXXQ	LQ7	FYVFFGXG	FG7	1	0	[2b6o, 2b6p, 3m9i, 2c32, 1ymg, 3j41, 1sor]
LXIXTXXQ	LQ7	SVTLGHLV	SV7	1	4	[3d9s]
LALATXXQ	LQ7	EFFAXLFY	EY7	1	0	[2b6o, 3m9i, 2b6p, 2c32, 1ymg, 3j41, 1sor]
LALATXXQ	LQ7	SLFYVFFG	SG7	1	0	[2b6p, 2c32, 1ymg, 3j41]
LALATXXQ	LQ7	YVFFGLGA	YA7	1	0	[2b6o, 2b6p, 3m9i, 2c32, 1ymg, 3j41, 1sor]
LSIXTLXQ	LQ7	AXILFXXI	AI7	1	0	[1j4n]
LSIXTLXQ	LQ7	AXXLFXFI	AI7	1	0	[1ih5, 1fqy, 1h6i]
LXIXTXXQ	LQ7	AEFLAXLI	AI7	1	0	[3d9s]
LSIXTLXQ	LQ7	AXGHLXXI	AI7	1	4	[1ih5, 1j4n, 1fqy, 1h6i]
LSIATXVQ	LQ7	HGLLVELI	HI7	1	3	[3gd8, 2d57, 2zz9, 3iyz]
LXIXTXXQ	LQ7	AXLXFVFF	AF7	1	0	[3d9s]
LALATXXQ	LQ7	AXLFYVFF	AF7	1	0	[2b6o, 3m9i, 2b6p, 2c32, 1ymg, 3j41, 1sor]
LALATXXQ	LQ7	AEFFAXLF	AF7	1	0	[2b6o, 2b6p, 3m9i, 2c32, 1ymg, 3j41, 1sor]
LSIXTLXQ	LQ7	FXAXXXXV	FV7	1	0	[1ih5, 1fqy, 1h6i]
LXIXTXXQ	LQ7	FXAXXXXV	FV7	1	0	[3d9s]
LALATXXQ	LQ7	FFAXLFYV	FV7	1	0	[2b6o, 3m9i, 2b6p, 2c32, 1ymg, 3j41, 1sor]
LALATXXQ	LQ7	IFAEFFAT	IT7	1	0	[3m9i]
LSIATXVQ	LQ7	IXTFXLVF	IF7	1	3	[3gd8, 2d57, 2zz9, 3iyz]
LSIATXVQ	LQ7	VELXXTXQ	VQ7	1	3	[3gd8, 2d57, 2zz9, 3iyz]
LXIXTXXQ	LQ7	VELXXTXQ	VQ7	1	3	[3d9s]
LALATXXQ	LQ7	TLFYVFXG	TG7	1	0	[2b6o, 3m9i, 1sor]
LXIXTXXQ	LQ7	TLXXVFXG	TG7	1	0	[3d9s]
LXIXTXXQ	LQ7	LXLCIXAS	LS7	1	3	[3d9s]
LSIXTLXQ	LQ7	PLXIGXXV	PV7	1	4	[1ih5, 1fqy, 1h6i]
LSIXTLXQ	LQ7	PLXIGFXV	PV7	1	4	[1j4n]
LALATXXQ	LQ7	TLGHLFGM	TM7	1	4	[2b6o, 2b6p, 3m9i, 2c32, 1ymg, 1sor]
LALATXXQ	LQ7	SLTLGHLF	SF7	1	4	[2b6o, 2b6p, 3m9i, 2c32, 1ymg, 3j41, 1sor]
LALATXXQ	LQ7	SXALAXGF	SF7	1	4	[2b6o, 2b6p, 3m9i, 2c32, 1ymg, 3j41]
LSIXTLXQ	LQ7	SGPLAXGF	SF7	1	4	[1j4n]
LALATXXQ	LQ7	GFSXTLXH	GH7	1	4	[2b6o, 2b6p, 3m9i, 2c32, 1ymg, 3j41, 1sor]
LSIXTLXQ	LQ7	GXXXXXXH	GH7	1	4	[1ih5, 1j4n, 1fqy, 1h6i]
LXIXTXXQ	LQ7	GXSVXXGH	GH7	1	4	[3d9s]
LXIXTXXQ	LQ7	PALSIGXS	PS7	1	4	[3d9s]
LSIXTLXQ	LQ7	GPLAIGFS	GS7	1	4	[1j4n]
LSIXTLXQ	LQ7	LGHLLAID	LD7	1	4	[1ih5]
LSIXTLXQ	LQ7	TTLFVFIS	TS7	1	0	[1ih5, 1fqy, 1h6i]
AXXAEFXA	AA7	ATLXQXVG	AG7	0	1	[3m9i, 1j4n, 1fqy]
AVXMVITA	AA7	AVIGASMG	AG7	3	4	[1fx8, 1ldi, 1ldf, 1lda]
AXIAIGXA	AA7	AGVALAFG	AG7	4	1	[2o9e, 2o9f]
AIXAEFXA	AA7	ATLXQXVG	AG7	0	1	[2b6p, 1ymg]
AXAIYLXA	AA7	AVIGASMG	AG7	1	4	[1fx8, 1ldi, 1ldf, 1lda]
AVXMVHLA	AA7	LLFLXITV	LV7	4	0	[4jc6, 3cn6, 1z98, 4ia4, 3cll, 2b5f, 3cn5]
AIXAEFXA	AA7	LRAICYXV	LV7	0	2	[2b6p, 1ymg]
AXAIYLXA	AA7	LIGLLIXV	LV7	1	4	[1fx8, 1ldi, 1ldf, 1lda]
AXXAEFXA	AA7	LRAICYXV	LV7	0	2	[3m9i]
AXAXXAXA	AA7	LFLWSAFV	LV7	2	0	[2w1p]
AVXMVHLA	AA7	LXITVATV	LV7	4	0	[2b5f]
AXIAIGXA	AA7	LSAGFXXV	LV7	4	3	[2o9d, 2o9e, 2o9f, 2o9g, 1rc2, 3nka, 3nkc, 3nk5]
AXIAIGXA	AA7	VLTMAXAV	VV7	4	1	[2o9d, 2o9e, 2o9f, 2o9g, 1rc2, 3nka, 3nkc, 3nk5]
AIXAEFXA	AA7	VAQLLGAV	VV7	0	2	[2b6p, 1ymg]
AXXAEFXA	AA7	VAQLLGAV	VV7	0	2	[3m9i]
AVXMVITA	AA7	VPLFGXXV	VV7	3	5	[1fx8, 1ldi, 1ldf, 1lda]
AXAXAXXA	AA7	VIGLXXGG	VG7	1	4	[3ne2]
AXIAIGXA	AA7	VELVLSAG	VG7	4	3	[2o9d, 2o9e, 2o9f, 2o9g, 1rc2, 3nka, 3nkc, 3nk5]
ALAXLXQA	AA7	VGFSLTLG	VG7	1	4	[2b6o, 2b6p, 3m9i, 2c32, 1ymg, 3j41, 1sor]
AXXAEFXA	AA7	VXTAILXG	VG7	0	2	[1ih5]
AXXLYXXA	AA7	VELVLSAG	VG7	2	3	[2o9e, 2o9f]
AXXAEFXA	AA7	YXXAQXXG	YG7	0	2	[3m9i, 1ih5, 1j4n, 2b5f, 1fqy]
AXAIYLXA	AA7	IGXLIAVI	II7	1	4	[1fx8, 1ldi, 1ldf, 1lda]
AXXAEFXA	AA7	IAQCXGAI	II7	0	2	[1ih5, 1j4n, 2b5f, 1fqy]
AXAXAXXA	AA7	IGLTVXXI	II7	1	4	[3ne2]
AXXAEFXA	AA7	QXVXXXVA	QA7	0	2	[1ih5, 1j4n, 1fqy]
AIGTLXXA	AA7	QXXLCIFA	QA7	1	3	[3d9s]
AIGTLXXA	AA7	EFXAXXXF	EF7	1	0	[3d9s]
AXAXXAXA	AA7	EFVGTXLF	EF7	2	0	[2w1p]
AQLXXAXA	AA7	EFXAXXXF	EF7	2	0	[3d9s]
AXIAIGXA	AA7	ELVLSAGF	EF7	4	3	[2o9d, 2o9e, 2o9f, 2o9g, 1rc2, 3nka, 3nkc, 3nk5]
AXIAIGXA	AA7	ALAXGLXV	AV7	4	1	[3nkc, 3nk5]
AIGTLXXA	AA7	ALXXGXXV	AV7	1	4	[3d9s]
AVXMVHLA	AA7	AFXGMIFV	AV7	4	1	[4jc6, 3cn6, 1z98, 4ia4, 3cll, 2b5f, 3cn5]
AVXMVHLA	AA7	AEIIGXFV	AV7	4	3	[4jc6, 3cn6, 1z98, 4ia4, 3cll, 2b5f, 3cn5]
APLPIGXA	AA7	AFXGMIFV	AV7	4	1	[4jc6, 3cn6, 1z98, 4ia4, 3cll, 2b5f, 3cn5]
AXXAEFXA	AA7	AXXVGXXV	AV7	0	2	[1ih5, 1j4n, 1fqy]
AXIAIGXA	AA7	ALXXGXXV	AV7	4	1	[2o9d, 2o9e, 2o9f, 2o9g, 3llq, 1rc2, 3nka]
AXXAEFXA	AA7	AICGVGXV	AV7	0	2	[2b5f]
AXIAIGXA	AA7	SAGFLLVI	SI7	4	3	[2o9d, 2o9e, 2o9f, 2o9g, 1rc2, 3nka, 3nkc, 3nk5]
AXIAIGXA	AA7	AGFLLVIH	AH7	4	3	[2o9d, 2o9e, 2o9f, 2o9g, 1rc2, 3nka, 3nkc, 3nk5]
AXIAIGXA	AA7	VLSAGFLL	VL7	4	3	[2o9d, 2o9e, 2o9f, 2o9g, 1rc2, 3nka, 3nkc, 3nk5]
AXXAEFXA	AA7	VYMIAQXL	VL7	0	2	[2b5f]
AXIAIGXA	AA7	LXXGLXVL	LL7	4	1	[2o9d, 2o9e, 2o9f, 2o9g, 3llq, 1rc2, 3nka, 3nkc, 3nk5]
AXXLYXXA	AA7	LSALVVEL	LL7	2	3	[2o9e, 2o9f]
ALAXLXQA	AA7	LFYVFFGL	LL7	1	0	[2b6o, 2b6p, 3m9i, 2c32, 1ymg, 3j41, 1sor]
APXVIGXA	AA7	LXLXVLML	LL7	4	3	[2w2e, 3zoj, 2w1p]
AIGTLXXA	AA7	LXXVFFGL	LL7	1	0	[3d9s]
AQLXXAXA	AA7	LXXVFFGL	LL7	2	0	[3d9s]
AXIAIGXA	AA7	LVLSAGFL	LL7	4	3	[2o9d, 2o9e, 2o9f, 2o9g, 1rc2, 3nka, 3nkc, 3nk5]
AXLXGAXA	AA7	LFYVFFGL	LL7	2	0	[2b6o, 2b6p, 3m9i, 2c32, 1ymg, 3j41, 1sor]
AIGTLXXA	AA7	LSVXLXHL	LL7	1	4	[3d9s]
AXAXAXXA	AA7	FAIGMAFA	FA7	1	1	[3ne2]
APLPIGXA	AA7	FXLVYCTA	FA7	4	1	[4jc6, 3cn6, 1z98, 4ia4, 3cll, 2b5f, 3cn5]
AVXMVHLA	AA7	FXLVYCTA	FA7	4	1	[4jc6, 3cn6, 1z98, 4ia4, 3cll, 2b5f, 3cn5]
AXIAIGXA	AA7	FXLVIHGA	FA7	4	3	[2o9d, 2o9e, 2o9f, 2o9g, 1rc2, 3nka, 3nkc, 3nk5]
ALAXLXQA	AA7	GSVALAXG	GG7	1	4	[2b6p, 3m9i, 1ymg]
AVXMVHLA	AA7	GIAXAFGG	GG7	4	1	[4jc6, 3cn6, 1z98, 4ia4, 3cll, 2b5f, 3cn5]
AXAIYLXA	AA7	GLXIAVIG	GG7	1	4	[1fx8, 1ldi, 1ldf, 1lda]
AXIAIGXA	AA7	GFLLVIHG	GG7	4	3	[2o9d, 2o9e, 2o9f, 2o9g, 1rc2, 3nka, 3nkc, 3nk5]
AXAXAXXA	AA7	GXIITXIG	GG7	1	4	[3ne2]
AXXLYXXA	AA7	GTFWLVFG	GG7	2	0	[2o9e, 2o9f]
APLPIGXA	AA7	GIAXAFGG	GG7	4	1	[4jc6, 3cn6, 1z98, 4ia4, 3cll, 2b5f, 3cn5]
AVXMVITA	AA7	GLXIAVIG	GG7	3	4	[1fx8, 1ldi, 1ldf, 1lda]
AXAXAXXA	AA7	VXXXITXI	VI7	1	4	[3ne2]
AXIAIGXA	AA7	LXVIHGAT	LT7	4	3	[2o9d, 2o9e]
AIGTLXXA	AA7	LXIGLSVT	LT7	1	4	[3d9s]
ALAXLXQA	AA7	LXVGFSLT	LT7	1	4	[2b6o, 2b6p, 3m9i, 2c32, 1ymg, 3j41, 1sor]
AVXMVHLA	AA7	LXXEIIXT	LT7	4	3	[4jc6, 3cn6, 1z98, 4ia4, 3cll, 2b5f, 3cn5]
AXAXAXXA	AA7	LXXXGIIT	LT7	1	4	[3ne2]
APLPIGXA	AA7	VLVYTVFS	VS7	4	3	[4jc6, 3cn6, 1z98, 4ia4, 3cll, 2b5f, 3cn5]
AVXMVHLA	AA7	VLVYTVFS	VS7	4	3	[4jc6, 3cn6, 1z98, 4ia4, 3cll, 2b5f, 3cn5]
ALAXLXQA	AA7	VFFGLGAS	VS7	1	0	[2b6o, 2b6p, 3m9i]
AXLXGAXA	AA7	VFFGLGAS	VS7	2	0	[2b6o, 2b6p, 3m9i]
ALAXLXQA	AA7	VXLAXGFS	VS7	1	4	[2b6o, 2b6p, 3m9i, 2c32, 1ymg, 3j41, 1sor]
AVXMVITA	AA7	PLXGXXVG	PG7	3	5	[1fx8, 1ldi, 1ldf, 1lda]
AVXMVITA	AA7	AIXGAFAY	AY7	3	5	[1fx8, 1ldi, 1ldf, 1lda]
AIGTLXXA	AA7	SIGXSXXL	SL7	1	4	[3d9s]
AXXAEFXA	AA7	CYXVAQLL	CL7	0	2	[3m9i]
AIXAEFXA	AA7	CYXVAQLL	CL7	0	2	[2b6p, 1ymg]
ALAXLXQA	AA7	CAEFFASL	CL7	1	0	[2b6p, 2c32, 1ymg, 3j41]
AXLXGAXA	AA7	CAEFFASL	CL7	2	0	[2b6p, 2c32, 1ymg, 3j41]
AIXAEFXA	AA7	ICYXVAQL	IL7	0	2	[2b6p, 1ymg]
AXXAEFXA	AA7	ICYXVAQL	IL7	0	2	[3m9i]
AIGTLXXA	AA7	IXTFQLXL	IL7	1	3	[3d9s]
AXIAIGXA	AA7	AXAVGXIS	AS7	4	1	[2o9e]
AXXAEFXA	AA7	QXLGAIXG	QG7	0	2	[2b5f]
AIXAEFXA	AA7	QXXGAXXG	QG7	0	2	[2b6p, 1ymg]
AXXAEFXA	AA7	QXXGAXXG	QG7	0	2	[3m9i]
AXXAEFXA	AA7	MYIIAQCV	MV7	0	2	[1ih5, 1j4n, 1fqy]
AGAXCAAA	AA7	LGXGLXIF	LF7	2	0	[1fx8, 1ldi, 1ldf, 1lda]
AXAIYLXA	AA7	LGXGLXIF	LF7	1	0	[1fx8, 1ldi, 1ldf, 1lda]
AQLXXAXA	AA7	LAXXXXXF	LF7	2	0	[3d9s]
AXIAIGXA	AA7	LXVLTXAF	LF7	4	1	[2o9d, 2o9e, 2o9f, 2o9g, 1rc2, 3nka, 3nkc, 3nk5]
AIGTLXXA	AA7	LAXXXXXF	LF7	1	0	[3d9s]
AGAXCAAA	AA7	LIFFGVGC	LC7	2	0	[1fx8, 1ldi, 1ldf, 1lda]
AXAIYLXA	AA7	LIFFGVGC	LC7	1	0	[1fx8, 1ldi, 1ldf, 1lda]
AXXAEFXA	AA7	LMYXIAQC	LC7	0	2	[1ih5, 1fqy]
AXXAEFXA	AA7	LVYXIAQC	LC7	0	2	[2b5f]
AXXAEFXA	AA7	CVGAIVAT	CT7	0	2	[1ih5, 1j4n, 1fqy]
AGAXCAAA	AA7	CIAEFXGT	CT7	2	0	[1fx8, 1ldi, 1ldf, 1lda]
AXAIYLXA	AA7	CIAEFXGT	CT7	1	0	[1fx8, 1ldi, 1ldf, 1lda]
AXXAEFXA	AA7	IVATAILS	IS7	0	2	[1ih5]
ALAXLXQA	AA7	ICAEFFAS	IS7	1	0	[2b6p, 2c32, 1ymg]
AXLXGAXA	AA7	ICAEFFAS	IS7	2	0	[2b6p, 2c32, 1ymg]
AXXAEFXA	AA7	GAXXGXXL	GL7	0	2	[2b5f]
AXAXXAXA	AA7	GXFXGXFL	GL7	2	0	[2w1p]
AXXLYXXA	AA7	GGSGSAVL	GL7	2	0	[2o9e, 2o9f]
AXIAIGXA	AA7	GXXXAXGL	GL7	4	1	[2o9d, 2o9e, 2o9f, 2o9g, 1rc2, 3nka, 3nkc, 3nk5]
AIGTLXXA	AA7	TXXLXLCI	TI7	1	3	[3d9s]
AIGTLXXA	AA7	TLXHLXGI	TI7	1	4	[3d9s]
AXAIYLXA	AA7	GXGLLXFF	GF7	1	0	[1fx8, 1ldi, 1ldf, 1lda]
AGAXCAAA	AA7	GXGLLXFF	GF7	2	0	[1fx8, 1ldi, 1ldf, 1lda]
AVXMVHLA	AA7	GAEIIGTF	GF7	4	3	[4jc6, 3cn6, 1z98, 4ia4, 3cll, 2b5f, 3cn5]
AVXMVHLA	AA7	IIGTFVLV	IV7	4	3	[4jc6, 3cn6, 1z98, 4ia4, 3cll, 2b5f, 3cn5]
AVXMVHLA	AA7	IGTFVLVY	IY7	4	3	[4jc6, 3cn6, 1z98, 4ia4, 3cll, 2b5f, 3cn5]
AVXMVITA	AA7	IVGXIVGA	IA7	3	5	[1fx8, 1ldi, 1ldf, 1lda]
AXXAEFXA	AA7	IXAQCXGA	IA7	0	2	[1ih5, 1j4n, 1fqy]
AVXMVHLA	AA7	TFVLVYTV	TV7	4	3	[4jc6, 3cn6, 1z98, 4ia4, 3cll, 2b5f, 3cn5]
APLPIGXA	AA7	TFVLVYTV	TV7	4	3	[4jc6, 3cn6, 1z98, 4ia4, 3cll, 2b5f, 3cn5]
APXVIGXA	AA7	TAILCLTV	TV7	4	3	[2w2e, 3zoj, 2w1p]
AVXMVHLA	AA7	GXFXLVYT	GT7	4	3	[4jc6, 3cn6, 1z98, 4ia4, 3cll, 2b5f, 3cn5]
APXVIGXA	AA7	GVMVGXFI	GI7	4	1	[2w2e, 3zoj, 2w1p]
AXXAEFXA	AA7	GAIVAXAI	GI7	0	2	[1ih5, 1j4n, 1fqy]
AXAXAXXA	AA7	GLXVXXXI	GI7	1	4	[3ne2]
AIXAEFXA	AA7	MXAQXLGA	MA7	0	2	[2b6p, 1ymg]
AXXAEFXA	AA7	MXAQXLGA	MA7	0	2	[2b5f]
AXXAEFXA	AA7	AQCLGAIC	AC7	0	2	[2b5f]
AXLXGAXA	AA7	FAXLFYVF	FF7	2	0	[2b6o, 3m9i, 2b6p, 2c32, 1ymg, 3j41, 1sor]
AXIAIGXA	AA7	FAGVALAF	FF7	4	1	[2o9e, 2o9f]
ALAXLXQA	AA7	FAXLFYVF	FF7	1	0	[2b6o, 3m9i, 2b6p, 2c32, 1ymg, 3j41, 1sor]
AIGTLXXA	AA7	FQLALCIF	FF7	1	3	[3d9s]
APXVIGXA	AA7	FGVMVGVF	FF7	4	1	[2w2e, 3zoj, 2w1p]
APLPIGXA	AA7	FXLVYTVF	FF7	4	3	[4jc6, 3cn6, 1z98, 4ia4, 3cll, 2b5f, 3cn5]
AVXMVHLA	AA7	FXLVYTVF	FF7	4	3	[4jc6, 3cn6, 1z98, 4ia4, 3cll, 2b5f, 3cn5]
AXXLYXXA	AA7	FGTFXLVF	FF7	2	0	[2o9e, 2o9f]
AXAXXAXA	AA7	FLFLWSAF	FF7	2	0	[2w1p]
AXXAEFXA	AA7	CLGAICGV	CV7	0	2	[2b5f]
AXXAEFXA	AA7	AXXYXIAQ	AQ7	0	2	[1j4n, 1fqy]
AIXAEFXA	AA7	AIXYXXAQ	AQ7	0	2	[2b6p, 1ymg]
AXXAEFXA	AA7	AIXYXXAQ	AQ7	0	2	[3m9i]
AXXAEFXA	AA7	ALXYXXAQ	AQ7	0	2	[2b5f]
AIGTLXXA	AA7	ELXLTXQL	EL7	1	3	[3d9s]
AGAXCAAA	AA7	EFXGTXXL	EL7	2	0	[1fx8, 1ldi, 1ldf, 1lda]
AVXMVHLA	AA7	EXIGTFXL	EL7	4	3	[4jc6, 3cn6, 1z98, 4ia4, 3cll, 2b5f, 3cn5]
AXAIYLXA	AA7	EFXGTXXL	EL7	1	0	[1fx8, 1ldi, 1ldf, 1lda]
AIGTLXXA	AA7	IXVFFGXG	IG7	1	0	[3d9s]
AIGTLXXA	AA7	IGXSVXXG	IG7	1	4	[3d9s]
AXAIYLXA	AA7	IAEFXGTG	IG7	1	0	[1fx8, 1ldi, 1ldf, 1lda]
AXAXAXXA	AA7	IXVFFGXG	IG7	1	0	[3ne2]
AQLXXAXA	AA7	IXVFFGXG	IG7	2	0	[3d9s]
AGAXCAAA	AA7	IAEFXGTG	IG7	2	0	[1fx8, 1ldi, 1ldf, 1lda]
APXVIGXA	AA7	ISFGXGFG	IG7	4	1	[2w2e, 3zoj, 2w1p]
AXAIYLXA	AA7	LXIXFXXG	LG7	1	0	[1fx8, 1ldi, 1ldf, 1lda]
AXXAEFXA	AA7	LGAIXGVG	LG7	0	2	[2b5f]
AXIAIGXA	AA7	LTMAXXVG	LG7	4	1	[2o9d, 2o9e, 2o9f, 2o9g, 1rc2, 3nka, 3nkc, 3nk5]
AXAXAXXA	AA7	LXIGLXXG	LG7	1	4	[3ne2]
AVXMVHLA	AA7	LGIAXAFG	LG7	4	1	[2b5f]
ALAXLXQA	AA7	LTXGHLFG	LG7	1	4	[2b6o, 2b6p, 3m9i, 2c32, 1ymg, 3j41, 1sor]
AGAXCAAA	AA7	LXIXFXXG	LG7	2	0	[1fx8, 1ldi, 1ldf, 1lda]
AVXMVITA	AA7	FGPIVGAI	FI7	3	5	[1fx8, 1ldi, 1ldf, 1lda]
AXAIYLXA	AA7	FLGTGLLI	FI7	1	0	[1fx8, 1ldi, 1ldf, 1lda]
AXAXXAXA	AA7	FLWSAFVI	FI7	2	0	[2w1p]
AGAXCAAA	AA7	FLGTGLLI	FI7	2	0	[1fx8, 1ldi, 1ldf, 1lda]
APXVIGXA	AA7	MISFGFGF	MF7	4	1	[2w2e, 3zoj, 2w1p]
AVXMVITA	AA7	GXIVXAXA	GA7	3	5	[1fx8, 1ldi, 1ldf, 1lda]
AXIAIGXA	AA7	GLTVLTMA	GA7	4	1	[2o9d, 2o9e, 2o9f, 2o9g, 3llq, 1rc2, 3nka, 3nkc, 3nk5]
AXIAIGXA	AA7	GFAXXALA	GA7	4	1	[2o9e, 2o9f]
AXXLYXXA	AA7	GSGSAXLA	GA7	2	0	[2o9e, 2o9f]
APXVIGXA	AA7	SFGFGXGV	SV7	4	1	[2w2e, 3zoj, 2w1p]
AIGTLXXA	AA7	SVTLGHLV	SV7	1	4	[3d9s]
AXXLYXXA	AA7	SALVVELV	SV7	2	3	[2o9e, 2o9f]
AIGTLXXA	AA7	FVFFGLGS	FS7	1	0	[3d9s]
AXXLYXXA	AA7	FWLVFGGS	FS7	2	0	[2o9e, 2o9f]
AQLXXAXA	AA7	FVFFGLGS	FS7	2	0	[3d9s]
AXIAIGXA	AA7	FGLTVLTM	FM7	4	1	[2o9d, 2o9e, 2o9f, 2o9g, 3llq, 1rc2, 3nka]
APXVIGXA	AA7	FGFGFGVM	FM7	4	1	[2w2e, 3zoj, 2w1p]
APXVIGXA	AA7	MVGVFITY	MY7	4	1	[2w2e, 3zoj, 2w1p]
AXLXGAXA	AA7	RAIXAEXF	RF7	2	0	[3m9i, 2b6p, 1ymg]
AXLXGAXA	AA7	FYVFFGXG	FG7	2	0	[2b6o, 2b6p, 3m9i, 2c32, 1ymg, 3j41, 1sor]
ALAXLXQA	AA7	FYVFFGXG	FG7	1	0	[2b6o, 2b6p, 3m9i, 2c32, 1ymg, 3j41, 1sor]
APXVIGXA	AA7	VMVGVFIT	VT7	4	1	[2w2e, 3zoj, 2w1p]
AIGTLXXA	AA7	VXAEFLAT	VT7	1	0	[3d9s]
AXIAIGXA	AA7	VAXAXGLT	VT7	4	1	[2o9d, 2o9e, 2o9f, 2o9g, 3llq, 1rc2, 3nka, 3nkc, 3nk5]
AQLXXAXA	AA7	VXAEFLAT	VT7	2	0	[3d9s]
ALAXLXQA	AA7	EFFAXLFY	EY7	1	0	[2b6o, 3m9i, 2b6p, 2c32, 1ymg, 3j41, 1sor]
AXLXGAXA	AA7	EFFAXLFY	EY7	2	0	[2b6o, 3m9i, 2b6p, 2c32, 1ymg, 3j41, 1sor]
AXLXGAXA	AA7	SLFYVFFG	SG7	2	0	[2b6p, 2c32, 1ymg, 3j41]
ALAXLXQA	AA7	SLFYVFFG	SG7	1	0	[2b6p, 2c32, 1ymg, 3j41]
ALAXLXQA	AA7	YVFFGLGA	YA7	1	0	[2b6o, 2b6p, 3m9i, 2c32, 1ymg, 3j41, 1sor]
AXLXGAXA	AA7	YVFFGLGA	YA7	2	0	[2b6o, 2b6p, 3m9i, 2c32, 1ymg, 3j41, 1sor]
AXAXXAXA	AA7	TFLFLWSA	TA7	2	0	[2w1p]
AXIAIGXA	AA7	TVLTMAXA	TA7	4	1	[2o9d, 2o9e, 2o9f, 2o9g, 1rc2, 3nka, 3nkc, 3nk5]
AXIAIGXA	AA7	TMAFAVGH	TH7	4	1	[2o9e]
ALAXLXQA	AA7	AXLFYVFF	AF7	1	0	[2b6o, 3m9i, 2b6p, 2c32, 1ymg, 3j41, 1sor]
AXLXGAXA	AA7	AEFFAXLF	AF7	2	0	[2b6o, 2b6p, 3m9i, 2c32, 1ymg, 3j41, 1sor]
ALAXLXQA	AA7	AEFFAXLF	AF7	1	0	[2b6o, 2b6p, 3m9i, 2c32, 1ymg, 3j41, 1sor]
AXLXGAXA	AA7	AXLFYVFF	AF7	2	0	[2b6o, 3m9i, 2b6p, 2c32, 1ymg, 3j41, 1sor]
AQLXXAXA	AA7	AXLXFVFF	AF7	2	0	[3d9s]
AIGTLXXA	AA7	AXLXFVFF	AF7	1	0	[3d9s]
AXIAIGXA	AA7	MAXAVGXI	MI7	4	1	[2o9e]
APLPIGXA	AA7	AXAFGGMI	AI7	4	1	[4jc6, 3cn6, 1z98, 4ia4, 3cll, 2b5f, 3cn5]
AVXMVHLA	AA7	AXAFGGMI	AI7	4	1	[4jc6, 3cn6, 1z98, 4ia4, 3cll, 2b5f, 3cn5]
AIGTLXXA	AA7	AEFLAXLI	AI7	1	0	[3d9s]
AQLXXAXA	AA7	AEFLAXLI	AI7	2	0	[3d9s]
APLPIGXA	AA7	IFVLVYCT	IT7	4	1	[4jc6, 3cn6, 1z98, 4ia4, 3cll, 2b5f, 3cn5]
ALAXLXQA	AA7	IFAEFFAT	IT7	1	0	[3m9i]
AXLXGAXA	AA7	IFAEFFAT	IT7	2	0	[3m9i]
AVXMVHLA	AA7	IFVLVYCT	IT7	4	1	[4jc6, 3cn6, 1z98, 4ia4, 3cll, 2b5f, 3cn5]
AIGTLXXA	AA7	FXAXXXXV	FV7	1	0	[3d9s]
AXLXGAXA	AA7	FFAXLFYV	FV7	2	0	[2b6o, 3m9i, 2b6p, 2c32, 1ymg, 3j41, 1sor]
AXXLYXXA	AA7	FGGSGSAV	FV7	2	0	[2o9e, 2o9f]
AQLXXAXA	AA7	FXAXXXXV	FV7	2	0	[3d9s]
ALAXLXQA	AA7	FFAXLFYV	FV7	1	0	[2b6o, 3m9i, 2b6p, 2c32, 1ymg, 3j41, 1sor]
AIGTLXXA	AA7	VELXXTXQ	VQ7	1	3	[3d9s]
AVXMVITA	AA7	LIAVIXAS	LS7	3	4	[1fx8, 1ldi, 1ldf, 1lda]
AIGTLXXA	AA7	LXLCIXAS	LS7	1	3	[3d9s]
AXXLYXXA	AA7	LVFXGXGS	LS7	2	0	[2o9e, 2o9f]
AXAIYLXA	AA7	LIAVIXAS	LS7	1	4	[1fx8, 1ldi, 1ldf, 1lda]
AXXLYXXA	AA7	LVVELVLS	LS7	2	3	[2o9e, 2o9f]
AGAXCAAA	AA7	TGLLXFFG	TG7	2	0	[1fx8, 1ldi, 1ldf, 1lda]
AXLXGAXA	AA7	TLFYVFXG	TG7	2	0	[2b6o, 3m9i, 1sor]
AXAIYLXA	AA7	TGLLXFFG	TG7	1	0	[1fx8, 1ldi, 1ldf, 1lda]
AQLXXAXA	AA7	TLXXVFXG	TG7	2	0	[3d9s]
AIGTLXXA	AA7	TLXXVFXG	TG7	1	0	[3d9s]
ALAXLXQA	AA7	TLFYVFXG	TG7	1	0	[2b6o, 3m9i, 1sor]
AXXLYXXA	AA7	TFXLVFXG	TG7	2	0	[2o9e, 2o9f]
AXAIYLXA	AA7	PLLIGLLI	PI7	1	4	[1fx8, 1ldi, 1ldf, 1lda]
AVXMVHLA	AA7	FLYITVAT	FT7	4	0	[4jc6, 3cn6, 1z98, 4ia4, 3cll, 2b5f, 3cn5]
APLPIGXA	AA7	IAWAFGGM	IM7	4	1	[4jc6, 3cn6, 1z98, 4ia4, 3cll, 2b5f, 3cn5]
AVXMVITA	AA7	IAVIGASM	IM7	3	4	[1fx8, 1ldi, 1ldf, 1lda]
AVXMVHLA	AA7	IAWAFGGM	IM7	4	1	[4jc6, 3cn6, 1z98, 4ia4, 3cll, 2b5f, 3cn5]
APXVIGXA	AA7	ILCLTVLM	IM7	4	3	[2w2e, 3zoj, 2w1p]
AXAIYLXA	AA7	IAVIGASM	IM7	1	4	[1fx8, 1ldi, 1ldf, 1lda]
AXAXAXXA	AA7	TVXGIITT	TT7	1	4	[3ne2]
AVXMVHLA	AA7	TLLFLYIT	TT7	4	0	[4jc6, 3cn6, 1z98, 4ia4, 3cll, 2b5f, 3cn5]
AVXMVITA	AA7	LVPLFGPI	LI7	3	5	[1fx8, 1ldi, 1ldf, 1lda]
AXXAEFXA	AA7	LRAIMXII	LI7	0	2	[1j4n]
AXXAEFXA	AA7	LRALVYMI	LI7	0	2	[2b5f]
ALAXLXQA	AA7	TLGHLFGM	TM7	1	4	[2b6o, 2b6p, 3m9i, 2c32, 1ymg, 1sor]
AVXMVITA	AA7	VGAIVGXF	VF7	3	5	[1fx8, 1ldi, 1ldf, 1lda]
ALAXLXQA	AA7	SXALAXGF	SF7	1	4	[2b6o, 2b6p, 3m9i, 2c32, 1ymg, 3j41]
ALAXLXQA	AA7	SLTLGHLF	SF7	1	4	[2b6o, 2b6p, 3m9i, 2c32, 1ymg, 3j41, 1sor]
APLPIGXA	AA7	WAFGGMIF	WF7	4	1	[4jc6, 3cn6, 1z98, 4ia4, 3cll, 2b5f, 3cn5]
AVXMVHLA	AA7	WAFGGMIF	WF7	4	1	[4jc6, 3cn6, 1z98, 4ia4, 3cll, 2b5f, 3cn5]
AIGTLXXA	AA7	GXSVXXGH	GH7	1	4	[3d9s]
ALAXLXQA	AA7	GFSXTLXH	GH7	1	4	[2b6o, 2b6p, 3m9i, 2c32, 1ymg, 3j41, 1sor]
AIGTLXXA	AA7	PALSIGXS	PS7	1	4	[3d9s]
APLPIGXA	AA7	MIFVLVYC	MC7	4	1	[4jc6, 3cn6, 1z98, 4ia4, 3cll, 2b5f, 3cn5]
AVXMVHLA	AA7	MIFVLVYC	MC7	4	1	[4jc6, 3cn6, 1z98, 4ia4, 3cll, 2b5f, 3cn5]
APLPIGXA	AA7	GMIFVLXY	GY7	4	1	[4jc6, 3cn6, 1z98, 4ia4, 3cll, 2b5f, 3cn5]
AVXMVHLA	AA7	GMIFVLXY	GY7	4	1	[4jc6, 3cn6, 1z98, 4ia4, 3cll, 2b5f, 3cn5]
AXAXAXXA	AA7	FILVFFGP	FP7	1	0	[3ne2]
AXXLYXXA	AA7	WLVFXGXG	WG7	2	0	[2o9e, 2o9f]
AXXLYXXA	AA7	SGSAVLAA	SA7	2	0	[2o9e, 2o9f]
AXAXXAXA	AA7	VGTFLFLW	VW7	2	0	[2w1p]
AXAXXAXA	AA7	GTFLFLWS	GS7	2	0	[2w1p]
AXXAEFXA	AA7	RAIXYXIA	RA7	0	2	[1j4n]
AIXAEFXA	AA7	RAIXYXXA	RA7	0	2	[2b6p, 1ymg]
AXXAEFXA	AA7	RALVYXXA	RA7	0	2	[2b5f]
AXXAEFXA	AA7	RAIXYXXA	RA7	0	2	[3m9i]
AVXMVITA	AA7	IVGAFAYR	IR7	3	5	[1fx8, 1ldi, 1ldf, 1lda]
AXIAIGXA	AA7	LVIHGATD	LD7	4	3	[2o9e]
AXIAIGXA	AA7	WGLTVLTM	WM7	4	1	[3nkc, 3nk5]
AXXAEFXA	AA7	IMYIIAQC	IC7	0	2	[1j4n]
LXLVIMGV	LV7	AAXIYXLG	AG7	3	1	[3ne2]
LXITXXLV	LV7	ATXVQCFG	AG7	3	1	[3gd8, 2d57, 2zz9]
LATLVQAV	LV7	VGFSLTLG	VG7	1	4	[2b6o, 2b6p, 3m9i, 2c32, 1ymg, 3j41, 1sor]
LFLWSAFV	LV7	VAGMAXAG	VG7	0	2	[2w2e, 3zoj, 2w1p]
LXLVIMGV	LV7	VIGLXXGG	VG7	3	4	[3ne2]
LTGILXXV	LV7	VPXVAPXV	VV7	3	5	[3c02]
LTGILXXV	LV7	VAPXVGXV	VV7	3	5	[3c02]
LXXVILVV	LV7	VAPXVGXV	VV7	3	5	[3c02]
LXLVIMGV	LV7	VVGXFILV	VV7	3	0	[3ne2]
LSAGFXXV	LV7	IGLAXTLI	II7	3	4	[2o9d, 2o9e, 2abm, 2o9f, 2o9g, 1rc2, 3nka, 3nkc, 3nk5]
LXITVATV	LV7	IAQCXGAI	II7	0	2	[2b5f]
LLFLXITV	LV7	IAQCXGAI	II7	0	2	[3cn6, 4jc6, 1z98, 4ia4, 3cll, 2b5f, 3cn5]
LXLVIMGV	LV7	IGLTVXXI	II7	3	4	[3ne2]
LFLWSAFV	LV7	QIVAGMAA	QA7	0	2	[2w2e, 3zoj, 2w1p]
LLFLXITV	LV7	YXXAQXXG	YG7	0	2	[3cn6, 4jc6, 1z98, 4ia4, 3cll, 2b5f, 3cn5]
LLFLXITV	LV7	AFXGMIFV	AV7	0	1	[3cn6, 4jc6, 1z98, 4ia4, 3cll, 2b5f, 3cn5]
LXITVATV	LV7	AFXGMIFV	AV7	0	1	[2b5f]
LXITVATV	LV7	AICGVGXV	AV7	0	2	[2b5f]
LXXVILVV	LV7	AXCVGXVV	AV7	3	5	[3c02]
LTGILXXV	LV7	AXCVGXVV	AV7	3	5	[3c02]
LLFLXITV	LV7	AICGVGXV	AV7	0	2	[3cn6, 4jc6, 1z98, 4ia4, 3cll, 2b5f, 3cn5]
LXAFTQIV	LV7	EFVGTXLF	EF7	2	0	[2w2e, 3zoj, 2w1p]
LTGILXXV	LV7	SSVVGLXI	SI7	3	4	[3c02]
LXXVILVV	LV7	SSVVGLXI	SI7	3	4	[3c02]
LSAGFXXV	LV7	VXXIIXGL	VL7	3	5	[2o9d, 2o9e, 2abm, 2o9f, 2o9g, 1rc2, 3nka, 3nkc, 3nk5]
LLFLXITV	LV7	VYMIAQXL	VL7	0	2	[3cn6, 4jc6, 1z98, 4ia4, 3cll, 2b5f, 3cn5]
LIGLLIXV	LV7	LXGLILAL	LL7	4	3	[1fx8, 1ldi, 1ldf, 1lda]
LSAGFXXV	LV7	LXXTLXXL	LL7	3	4	[2o9d, 2o9e, 2abm, 1rc2, 3nk5]
LATLVQAV	LV7	LFYVFFGL	LL7	1	0	[2b6o, 2b6p, 3m9i, 2c32, 1ymg, 3j41, 1sor]
LLFLXITV	LV7	FXLVYCTA	FA7	0	1	[3cn6, 4jc6, 1z98, 4ia4, 3cll, 2b5f, 3cn5]
LXITVATV	LV7	FXLVYCTA	FA7	0	1	[2b5f]
LIGLLIXV	LV7	FGLGVAMA	FA7	4	1	[1ldf]
LXITVATV	LV7	GIAXAFGG	GG7	0	1	[2b5f]
LLFLXITV	LV7	GIAXAFGG	GG7	0	1	[3cn6, 4jc6, 1z98, 4ia4, 3cll, 2b5f, 3cn5]
LTGILXXV	LV7	GXXILCIG	GG7	3	4	[3c02]
LATLVQAV	LV7	GSVALAXG	GG7	1	4	[2b6p, 3m9i, 1ymg]
LXXVILVV	LV7	GXXILCIG	GG7	3	4	[3c02]
LIGLLIXV	LV7	WGLGVAMA	WA7	4	1	[1fx8, 1ldi, 1lda]
LTGILXXV	LV7	VGXIILCI	VI7	3	4	[3c02]
LXLVIMGV	LV7	VXXXITXI	VI7	3	4	[3ne2]
LXXVILVV	LV7	VGXIILCI	VI7	3	4	[3c02]
[truncated: 4,594 more rows]
