# Supplementary material for: The observation of evolutionary interaction pattern pairs in membrane proteins
Source: BMC Struct Biol. 2015 Mar 24;15:6. doi: 10.1186/s12900-015-0033-5 (PMC4379700; doi:10.1186/s12900-015-0033-5)
Supplement: Additional file 1 — EIPP data. Includes derived EIPP information from families (PF00230, PF01036) with tab separated values. Can be viewed with a simple text editor. Each line consists of 7 columns: source pattern, source RegEx, destination pattern, destination RegEx, source helix, destination helix, corresponding PDB-Ids. [file 12900_2015_33_MOESM1_ESM.zip › EIPPs/PF00230/PF00230_7_7.csv]

QIVAGMAAA	QA8	FLFLWSAFV	FV8	2	0	[2w2e, 3zoj, 2w1p]
QXAXAFXLA	QA8	LFYVFFGLG	LG8	1	0	[2b6o, 2b6p, 3m9i, 2c32, 1ymg, 3j41, 1sor]
QXAXAFXLA	QA8	LXXVFFGLG	LG8	1	0	[3d9s]
QXXGAXAGA	QA8	LFYVFFGLG	LG8	2	0	[2b6o, 2b6p, 3m9i, 2c32, 1ymg, 3j41, 1sor]
QXXGAXXGA	QA8	LXXVFFGLG	LG8	2	0	[3d9s]
QXXGXIVAA	QA8	LXFGGXGSA	LA8	2	0	[2o9e, 2abm, 2o9f]
QXXGXIVAA	QA8	AEXXGTFXL	AL8	2	0	[2o9d, 2o9e, 2o9f, 2abm, 2o9g, 1rc2, 3nka, 3nkc, 3nk5]
QVXXAFCAA	QA8	AEFXGTXLL	AL8	2	0	[1fx8, 1ldi, 1ldf, 1lda]
QXXGAXXGA	QA8	VXAEFLAXL	VL8	2	0	[3d9s]
QXAXAFXLA	QA8	VALAXGFSL	VL8	1	4	[2b6o, 2b6p, 3m9i, 2c32, 1ymg, 3j41, 1sor]
QVXXAFCAA	QA8	GLXXFFGVG	GG8	2	0	[1fx8, 1ldi, 1ldf, 1lda]
QVXXAFCAA	QA8	GXGLXXFFG	GG8	2	0	[1fx8, 1ldi, 1ldf, 1lda]
QXXGXIVAA	QA8	GTFXLVXXG	GG8	2	0	[2o9d, 2o9e, 2abm, 2o9f, 2o9g, 1rc2, 3nka, 3nkc, 3nk5]
QIVAGMAAA	QA8	EFVGTXLFL	EL8	2	0	[2w2e, 3zoj, 2w1p]
QXAXAFXLA	QA8	GFSXTLXHL	GL8	1	4	[2b6o, 2b6p, 3m9i, 2c32, 1ymg, 3j41, 1sor]
QXAXAFXLA	QA8	GXXXXXXHL	GL8	1	4	[3d9s]
QXAXAFXLA	QA8	LAXGFXXTL	LL8	1	4	[2b6o, 2b6p, 3m9i, 2c32, 1ymg, 3j41, 1sor]
QXAXAFXLA	QA8	LXIGXSXXL	LL8	1	4	[3d9s]
QIVAGMAAA	QA8	LFLWSAFVI	LI8	2	0	[2w2e, 3zoj, 2w1p]
QXXGAXAGA	QA8	AXLFYVFFG	AG8	2	0	[2b6o, 2b6p, 3m9i, 2c32, 1ymg, 3j41, 1sor]
QXXGAXXGA	QA8	AXLXFVFFG	AG8	2	0	[3d9s]
QXAXAFXLA	QA8	AXLXFVFFG	AG8	1	0	[3d9s]
QXAXAFXLA	QA8	AXGFSLTLG	AG8	1	4	[2b6o, 2b6p, 3m9i, 2c32, 1ymg, 3j41, 1sor]
QIVAGMAAA	QA8	GXFLFLWSA	GA8	2	0	[2w2e, 3zoj, 2w1p]
QXAXAFXLA	QA8	GSVALAVGF	GF8	1	4	[2b6p, 3m9i, 1ymg]
QIVAGMAAA	QA8	GEFVGXFLF	GF8	2	0	[2w2e, 3zoj, 2w1p]
QVXXAFCAA	QA8	CIAEFLGTG	CG8	2	0	[1fx8, 1ldi, 1ldf, 1lda]
QXXGAXAGA	QA8	AEFFAXLFY	AY8	2	0	[2b6o, 2b6p, 3m9i, 2c32, 1ymg, 3j41, 1sor]
QIVAGMAAA	QA8	VGTFLFLWS	VS8	2	0	[2w2e, 3zoj, 2w1p]
QXAXAFXLA	QA8	LSVTLXXLV	LV8	1	4	[3d9s]
QXXGAXAGA	QA8	IXAEFFAXL	IL8	2	0	[3m9i, 2b6p, 2c32, 1ymg]
QVXXAFCAA	QA8	IAEFLGXGL	IL8	2	0	[1fx8, 1ldi, 1ldf, 1lda]
QXXGAXAGA	QA8	AIXAXFFAS	AS8	2	0	[2b6p, 1ymg]
QVXXAFCAA	QA8	LGXGLLIFF	LF8	2	0	[1fx8, 1ldi, 1ldf, 1lda]
QXXGAXXGA	QA8	LATLXXVFF	LF8	2	0	[3d9s]
QXXGXIVAA	QA8	LXAEXFGXF	LF8	2	0	[2o9d, 2o9e, 2o9f, 2o9g, 3nka, 3nkc, 3nk5]
QXAXAFXLA	QA8	LATLXXVFF	LF8	1	0	[3d9s]
QXAXAFXLA	QA8	ALAVGFSLT	AT8	1	4	[2b6o, 2b6p, 3m9i, 2c32, 1ymg, 3j41, 1sor]
QXAXAFXLA	QA8	ALXIGLSVT	AT8	1	4	[3d9s]
QIVAGMAAA	QA8	TFLFLWSAF	TF8	2	0	[2w2e, 3zoj, 2w1p]
QVXXAFCAA	QA8	EFLGTGLLI	EI8	2	0	[1fx8, 1ldi, 1ldf, 1lda]
QXAXAFXLA	QA8	AEFXAXXXF	AF8	1	0	[3d9s]
QXXGAXXGA	QA8	AEFXAXXXF	AF8	2	0	[3d9s]
QXXGAXAGA	QA8	RAIXAEFXA	RA8	2	0	[2b6p, 3m9i, 1ymg]
QXAXAFXLA	QA8	EFXAXXXXV	EV8	1	0	[3d9s]
QXXGXIVAA	QA8	EXXXTFXXV	EV8	2	0	[2o9d, 2o9e, 2abm, 2o9f, 2o9g, 1rc2, 3nka, 3nkc, 3nk5]
QXXGAXAGA	QA8	EFXAXLFYV	EV8	2	0	[2b6o, 2b6p, 3m9i, 2c32, 1ymg, 3j41, 1sor]
QXXGAXXGA	QA8	EFXAXXXXV	EV8	2	0	[3d9s]
QXXGAXXGA	QA8	FAEFLAXLI	FI8	2	0	[3d9s]
QXAXAFXLA	QA8	SLFYVFFGL	SL8	1	0	[2b6p, 2c32, 1ymg, 3j41]
QXXGAXAGA	QA8	SLFYVFFGL	SL8	2	0	[2b6p, 2c32, 1ymg, 3j41]
QIVAGMAAA	QA8	SGEFVGTFL	SL8	2	0	[2w2e, 3zoj, 2w1p]
QXAXAFXLA	QA8	YVFFGLGAS	YS8	1	0	[2b6o, 2b6p, 3m9i]
QXXGAXAGA	QA8	YVFFGLGAS	YS8	2	0	[2b6o, 2b6p, 3m9i]
QXXGAXAGA	QA8	CAEFFASLF	CF8	2	0	[2b6p, 2c32, 1ymg, 3j41]
QXXGXIVAA	QA8	CFGTFXLVF	CF8	2	0	[2abm, 1rc2, 3nka, 3nkc, 3nk5]
QVXXAFCAA	QA8	TGLLIFFGV	TV8	2	0	[1fx8, 1ldi, 1ldf, 1lda]
QXXGAXXGA	QA8	FXXTXXFXF	FF8	2	0	[3d9s]
QVXXAFCAA	QA8	FXXTGLXIF	FF8	2	0	[1fx8, 1ldi, 1ldf, 1lda]
QXXGAXAGA	QA8	FFAXLFYVF	FF8	2	0	[2b6o, 3m9i, 2b6p, 2c32, 1ymg, 3j41, 1sor]
QXAXAFXLA	QA8	FSLTLGHLF	FF8	1	4	[2b6o, 2b6p, 3m9i, 2c32, 1ymg, 3j41, 1sor]
QXXGXIVAA	QA8	FRKLAAEXF	FF8	2	0	[2o9e]
QXXGAXAGA	QA8	FAEXXXXLF	FF8	2	0	[2b6o, 3m9i, 1sor]
QXAXAFXLA	QA8	FXXTXXFXF	FF8	1	0	[3d9s]
QXXGAXAGA	QA8	FXVFFGLGA	FA8	2	0	[2b6o, 2b6p, 3m9i, 2c32, 1ymg, 3j41, 1sor]
QIVAGMAAA	QA8	FLWSAFXIA	FA8	2	0	[2w2e, 3zoj, 2w1p]
QXAXAFXLA	QA8	FXVFFGLGA	FA8	1	0	[2b6o, 2b6p, 3m9i, 2c32, 1ymg, 3j41, 1sor]
QXXGAXXGA	QA8	TLXFVFFGL	TL8	2	0	[3d9s]
QXAXAFXLA	QA8	TLXFVFFGL	TL8	1	0	[3d9s]
QXXGAXAGA	QA8	TLFYVFFGL	TL8	2	0	[2b6o, 3m9i, 1sor]
QXAXAFXLA	QA8	TLFYVFFGL	TL8	1	0	[2b6o, 3m9i, 1sor]
QXAXAFXLA	QA8	LTLGHLFGM	LM8	1	4	[2b6o, 2b6p, 3m9i, 2c32, 1ymg, 1sor]
QXXGXIVAA	QA8	FGTFXXXXG	FG8	2	0	[2o9d, 2o9e, 2abm, 2o9f, 2o9g, 1rc2, 3nka, 3nkc, 3nk5]
QXXGXIVAA	QA8	FXXXXGGXG	FG8	2	0	[2o9d, 2o9e, 2abm, 2o9f, 2o9g, 1rc2, 3nka, 3nkc, 3nk5]
QXAXAFXLA	QA8	PALSIGXSV	PV8	1	4	[3d9s]
QXAXAFXLA	QA8	VGFSLTLGH	VH8	1	4	[2b6o, 2b6p, 3m9i, 2c32, 1ymg, 3j41, 1sor]
QXAXAFXLA	QA8	IGXSVXXGH	IH8	1	4	[3d9s]
QXXGXIVAA	QA8	AAEXFGTFW	AW8	2	0	[2o9d, 2o9e, 2abm, 2o9f, 2o9g, 1rc2, 3nka, 3nkc, 3nk5]
QXAXAFXLA	QA8	SIGXSXXLG	SG8	1	4	[3d9s]
QXAXAFXLA	QA8	SXTLGHLXG	SG8	1	4	[2b6o, 2b6p, 3m9i, 3d9s, 2c32, 1ymg, 3j41, 1sor]
QXAXAFXLA	QA8	SXALXIXXS	SS8	1	4	[3d9s]
QXAXAFXLA	QA8	SXXLAXGFS	SS8	1	4	[2b6o, 2b6p, 3m9i, 2c32, 1ymg, 3j41]
QXXGXIVAA	QA8	TFWLVFGGS	TS8	2	0	[2o9d, 2o9e, 2o9f, 2o9g]
QXXGXIVAA	QA8	TFWLVFGGC	TC8	2	0	[2abm, 1rc2, 3nka, 3nkc, 3nk5]
QXXGXIVAA	QA8	WLVFGGXGS	WS8	2	0	[2o9d, 2o9e, 2abm, 2o9f, 2o9g, 1rc2, 3nka, 3nkc, 3nk5]
QVXXAFCAA	QA8	LLIFFGVGC	LC8	2	0	[1fx8, 1ldi, 1ldf, 1lda]
QXXGAXXGA	QA8	IXVFFGXGS	IS8	2	0	[3d9s]
QXAXAFXLA	QA8	IXVFFGXGS	IS8	1	0	[3d9s]
QXXGXIVAA	QA8	SFGTFWLVF	SF8	2	0	[2o9d, 2o9e, 2o9f, 2o9g]
QIVAGMAAA	QA8	MSGEXVGTF	MF8	2	0	[2w2e, 2w1p]
QIVAGMAAA	QA8	FVGTFLFLW	FW8	2	0	[2w2e, 3zoj, 2w1p]
QXXGXIVAA	QA8	KLXAEXFGT	KT8	2	0	[2o9e]
QXXGXIVAA	QA8	RKLAAEXFG	RG8	2	0	[2o9e]
VXAEFLAXL	VL8	FFYVAAXLV	FV8	0	2	[3d9s]
VELXXTXQL	VL8	FGLXIATXV	FV8	3	1	[3gd8, 2d57, 2zz9, 3iyz]
VALAXGFSL	VL8	FGLALAXXV	FV8	4	1	[2b6o, 2b6p, 3m9i, 2c32, 1ymg, 3j41, 1sor]
VIXAILMGL	VL8	FGXIVGXXV	FV8	3	5	[1fx8, 1ldi, 1ldf, 1lda]
VEMVIXAIL	VL8	FGXIVGXXV	FV8	3	5	[1fx8, 1ldi, 1ldf, 1lda]
VALAXGFSL	VL8	GLALATXXQ	GQ8	4	1	[2b6o, 2b6p, 3m9i, 2c32, 1ymg, 3j41, 1sor]
VELXXTXQL	VL8	GLXIATXVQ	GQ8	3	1	[3gd8, 2d57, 2zz9, 3iyz]
VAXFLAXIL	VL8	GLXIXTLXQ	GQ8	0	1	[1j4n]
VXAEFLAXL	VL8	GLXIXTXXQ	GQ8	0	1	[3d9s]
VGXXIGXXL	VL8	GIEIIGTLQ	GQ8	5	3	[1ih5, 1j4n, 1fqy, 1h6i]
VELXXTXQL	VL8	GLXIXTXXQ	GQ8	3	1	[3d9s]
VAXFLATTL	VL8	GLXIXTLXQ	GQ8	0	1	[1ih5, 1fqy, 1h6i]
VXXIXAQXL	VL8	LXXGLXIAT	LT8	2	1	[3gd8]
VGXXAYRKL	VL8	LMXLILAXT	LT8	5	3	[1fx8, 1ldi]
VALAXGFSL	VL8	LXXGLALAT	LT8	4	1	[2b6o, 2b6p, 3m9i, 2c32, 1ymg, 3j41, 1sor]
VELXXTXQL	VL8	LXXGLXXGT	LT8	3	1	[3d9s]
VELXXTXQL	VL8	LXXGLXIAT	LT8	3	1	[3gd8, 2d57, 2zz9, 3iyz]
VALAXGFSL	VL8	ALAXLVQAV	AV8	4	1	[2b6o, 2b6p, 3m9i, 2c32, 1ymg, 3j41, 1sor]
VKVXLXFGL	VL8	APLXIGLXV	AV8	1	4	[1ih5, 1fqy, 1h6i]
VGXXAYRKL	VL8	AIXXGLXLA	AA8	5	3	[1fx8, 1ldi, 1ldf, 1lda]
VAXFLAXIL	VL8	AQXVGXXVA	AA8	0	2	[1j4n]
VAXFLATTL	VL8	AQXVGXXVA	AA8	0	2	[1ih5, 1fqy, 1h6i]
VXAEFLAXL	VL8	AAXXXXAXA	AA8	0	2	[3d9s]
VALAXGFSL	VL8	ALAXXXXLA	AA8	4	1	[2b6o, 2b6p, 3m9i, 2c32, 1ymg, 3j41, 1sor]
VALAXGFSL	VL8	LATLVXAVG	LG8	4	1	[2b6o, 2b6p, 3m9i, 2c32, 1ymg, 3j41, 1sor]
VXLXXGXAL	VL8	LFYVFFGLG	LG8	1	0	[2b6o, 2b6p, 3m9i, 2c32, 1ymg, 3j41, 1sor]
VXAEFLAXL	VL8	LVGAIAGAG	LG8	0	2	[3d9s]
VELXXTXQL	VL8	LXIGTLXQA	LA8	3	1	[3d9s]
VXAEFLAXL	VL8	LXIGTLXQA	LA8	0	1	[3d9s]
VGXXIGXXL	VL8	LQXVLXVLA	LA8	5	3	[1ih5, 1j4n, 1fqy, 1h6i]
VGXIVAXXL	VL8	LXFGGXGSA	LA8	2	0	[2o9e, 2abm, 2o9f]
VAXFLAXIL	VL8	LRAIXYXIA	LA8	0	2	[1j4n]
VALAXGFSL	VL8	LQXVLCIFA	LA8	4	3	[2b6o, 2b6p, 3m9i, 2c32, 1ymg, 3j41]
VALAXGFSL	VL8	LAXAXLXQA	LA8	4	1	[2b6o, 2b6p, 3m9i, 2c32, 1ymg, 3j41, 1sor]
VGXXIXAXL	VL8	LQXVLCIFA	LA8	5	3	[2b6o, 2b6p, 3m9i, 2c32, 1ymg, 3j41]
VGXIVAXXL	VL8	VFGGSGXXV	VV8	2	0	[2o9e, 2o9f]
VALAXGFSL	VL8	AXGXALATL	AL8	4	1	[2b6o, 2b6p, 3m9i, 2c32, 1ymg, 3j41, 1sor]
VELXXTXQL	VL8	AFGLXIXTL	AL8	3	1	[3d9s]
VGXXXXAXL	VL8	AXGTXXLML	AL8	5	3	[3ne2]
VXAEFLAXL	VL8	AFGLXIXTL	AL8	0	1	[3d9s]
VGXIVAXXL	VL8	AEXXGTFXL	AL8	2	0	[2o9d, 2o9e, 2o9f, 2abm, 2o9g, 1rc2, 3nka, 3nkc, 3nk5]
VAXFIGXXL	VL8	AEVVGTXXL	AL8	2	3	[3ne2]
VEMVIXAIL	VL8	GXXVGXXXG	GG8	3	5	[1fx8, 1ldi, 1ldf, 1lda]
VGXIVAXXL	VL8	GTFXLVXXG	GG8	2	0	[2o9d, 2o9e, 2abm, 2o9f, 2o9g, 1rc2, 3nka, 3nkc, 3nk5]
VIXAILMGL	VL8	GXXVGXXXG	GG8	3	5	[1fx8, 1ldi, 1ldf, 1lda]
VAXFIGXXL	VL8	GTFXLXFXG	GG8	2	0	[3ne2]
VAXFLATTL	VL8	IAQXVGXIV	IV8	0	2	[1ih5, 1fqy, 1h6i]
VAXFLAXIL	VL8	IAQXVGXIV	IV8	0	2	[1j4n]
VGXXXXAXL	VL8	IGXFLLXLV	IV8	5	3	[3ne2]
VAXFLAXIL	VL8	IMYIIAQXV	IV8	0	2	[1j4n]
VIXAILMGL	VL8	VGAIVGAXA	VA8	3	5	[1fx8, 1ldi, 1ldf, 1lda]
VEMVIXAIL	VL8	VGAIVGAXA	VA8	3	5	[1fx8, 1ldi, 1ldf, 1lda]
VGXXIXAXL	VL8	VEIFLTLQF	VF8	5	3	[2b6o, 2b6p, 3m9i, 2c32, 1ymg, 3j41, 1sor]
VAXFIGXXL	VL8	VVGTFILVF	VF8	2	0	[3ne2]
VAXFIGXXL	VL8	VGTFILVFF	VF8	2	0	[3ne2]
VXAEFLAXL	VL8	VGXIAGAXI	VI8	0	2	[3d9s]
VXAEFLAXL	VL8	VXAXXVGXI	VI8	0	2	[3d9s]
VAXFLAXIL	VL8	VGXIVAXAI	VI8	0	2	[1j4n]
VKVXLXFGL	VL8	VXXGHLXXI	VI8	1	4	[1ih5, 1j4n, 1fqy, 1h6i]
VAXFLATTL	VL8	VGXIVAXAI	VI8	0	2	[1ih5, 1fqy, 1h6i]
VIXAILMGL	VL8	VPLXGXXVG	VG8	3	5	[1fx8, 1ldi, 1ldf, 1lda]
VELXXTXQL	VL8	VFWXGPXXG	VG8	3	5	[3d9s]
VEMVIXAIL	VL8	VPLXGXXVG	VG8	3	5	[1fx8, 1ldi, 1ldf, 1lda]
VAXFLATTL	VL8	GXIVAXAIL	GL8	0	2	[1ih5, 1fqy, 1h6i]
VKVXLXFGL	VL8	GXXVXXXHL	GL8	1	4	[1ih5, 1j4n, 1fqy, 1h6i]
VXLXXGXAL	VL8	GFSXTLXHL	GL8	1	4	[2b6o, 2b6p, 3m9i, 2c32, 1ymg, 3j41, 1sor]
VELXXTXQL	VL8	GXXXXXXHL	GL8	3	4	[3d9s]
VXAEFLAXL	VL8	GXXXGAXIL	GL8	0	2	[3d9s]
VAXFLAXIL	VL8	GXIVAXAIL	GL8	0	2	[1j4n]
VALAXGFSL	VL8	LTXQXXLCI	LI8	4	3	[2b6o, 2b6p, 3m9i, 2c32, 1ymg, 3j41, 1sor]
VGXXIXAXL	VL8	LTXQXXLCI	LI8	5	3	[2b6o, 2b6p, 3m9i, 2c32, 1ymg, 3j41, 1sor]
VEMVIXAIL	VL8	LFGPIVGXI	LI8	3	5	[1fx8, 1ldi, 1ldf, 1lda]
VIXAILMGL	VL8	LFGPIVGXI	LI8	3	5	[1fx8, 1ldi, 1ldf, 1lda]
VGXXIGXXL	VL8	LGIEIIGTL	LL8	5	3	[1fqy, 1h6i]
VALAXGFSL	VL8	LXXALAXGL	LL8	4	1	[2b6o, 3m9i]
VXLXXGXAL	VL8	LAXGFXXTL	LL8	1	4	[2b6o, 2b6p, 3m9i, 2c32, 1ymg, 3j41, 1sor]
VGXXXXAXL	VL8	LTEAIGXFL	LL8	5	3	[3ne2]
VKVXLXFGL	VL8	LXXGXSXXL	LL8	1	4	[1ih5, 1j4n, 1fqy, 1h6i]
VELXXTXQL	VL8	LXIGXSXXL	LL8	3	4	[3d9s]
VEMVIXAIL	VL8	GLXIAVIGA	GA8	3	4	[1fx8, 1ldi, 1ldf, 1lda]
VGXIVAXXL	VL8	GGSGSAXXA	GA8	2	0	[2o9e, 2o9f]
VELXXTXQL	VL8	GXXXGAXXA	GA8	3	5	[3d9s]
VIXAILMGL	VL8	GLXIAVIGA	GA8	3	4	[1fx8, 1ldi, 1ldf, 1lda]
VGXIVAXXL	VL8	GSGSAXXAA	GA8	2	0	[2o9e, 2o9f]
VKVXLXFGL	VL8	AXGXSVXXG	AG8	1	4	[1ih5, 1j4n, 1fqy, 1h6i]
VXLXXGXAL	VL8	AXGFSLTLG	AG8	1	4	[2b6o, 2b6p, 3m9i, 2c32, 1ymg, 3j41, 1sor]
VKVXLXFGL	VL8	ALGHLLAID	AD8	1	4	[1ih5]
VGXXIXAXL	VL8	GQATIVEIF	GF8	5	3	[2b6o, 3m9i]
VXLXXGXAL	VL8	GSVALAVGF	GF8	1	4	[2b6p, 3m9i, 1ymg]
VXAEFLAXL	VL8	YXXAQXXGA	YA8	0	2	[3d9s]
VAXFLATTL	VL8	YXXAQXXGA	YA8	0	2	[1ih5, 1fqy, 1h6i]
VAXFLAXIL	VL8	YXXAQXXGA	YA8	0	2	[1j4n]
VIXAILMGL	VL8	GXIXGAXAY	GY8	3	5	[1fx8, 1ldi, 1ldf, 1lda]
VELXXTXQL	VL8	GAXXAAXLY	GY8	3	5	[3d9s]
VEMVIXAIL	VL8	GXIXGAXAY	GY8	3	5	[1fx8, 1ldi, 1ldf, 1lda]
VGXXAYRKL	VL8	MVITAILXG	MG8	5	3	[1fx8, 1ldi, 1ldf, 1lda]
VAXFLAXIL	VL8	MYIIAQCVG	MG8	0	2	[1j4n]
VAXFLATTL	VL8	MYIIAQCVG	MG8	0	2	[1ih5, 1fqy, 1h6i]
VEMVIXAIL	VL8	LVPLFGXIV	LV8	3	5	[1fx8, 1ldi, 1ldf, 1lda]
VELXXTXQL	VL8	LSVTLXXLV	LV8	3	4	[3d9s]
VAXFLATTL	VL8	LMYIIAQCV	LV8	0	2	[1ih5, 1fqy, 1h6i]
VIXAILMGL	VL8	LVPLFGXIV	LV8	3	5	[1fx8, 1ldi, 1ldf, 1lda]
VGXXXXAXL	VL8	LLMLVIMGV	LV8	5	3	[3ne2]
VAXFLAXIL	VL8	CVGAIVATA	CA8	0	2	[1j4n]
VAXFLATTL	VL8	CVGAIVATA	CA8	0	2	[1ih5, 1fqy, 1h6i]
VGXXIGXXL	VL8	QXVLCVLAT	QT8	5	3	[1ih5, 1j4n, 1fqy, 1h6i]
VAXFLAXIL	VL8	QCVGAIXAT	QT8	0	2	[1j4n]
VALAXGFSL	VL8	QXVLCIXXT	QT8	4	3	[2b6o, 2b6p, 3m9i, 2c32, 1ymg, 3j41]
VGXXIXAXL	VL8	QXVLCIXXT	QT8	5	3	[2b6o, 2b6p, 3m9i, 2c32, 1ymg, 3j41]
VAXFLATTL	VL8	QCVGAIXAT	QT8	0	2	[1ih5, 1fqy, 1h6i]
VKVXLXFGL	VL8	AXTLFXFIS	AS8	1	0	[1ih5, 1fqy, 1h6i]
VAXFLATTL	VL8	AIXATAILS	AS8	0	2	[1ih5, 1h6i]
VKVXLXFGL	VL8	TLFVFISIG	TG8	1	0	[1ih5, 1fqy, 1h6i]
VALAXGFSL	VL8	IFXTLQXVL	IL8	4	3	[2b6o, 2b6p, 3m9i, 2c32, 1ymg, 3j41, 1sor]
VGXXIGXXL	VL8	IIGXLQXVL	IL8	5	3	[1ih5, 1j4n, 1fqy, 1h6i]
VGXXIXAXL	VL8	IFXTLQXVL	IL8	5	3	[2b6o, 2b6p, 3m9i, 2c32, 1ymg, 3j41, 1sor]
VGXXAYRKL	VL8	ILMGXILXL	IL8	5	3	[1fx8, 1ldi, 1ldf, 1lda]
VGXXIXAXL	VL8	ATIVEXXXT	AT8	5	3	[2b6o, 2b6p, 3m9i, 2c32, 1ymg, 1sor]
VXLXXGXAL	VL8	ALAVGFSLT	AT8	1	4	[2b6o, 2b6p, 3m9i, 2c32, 1ymg, 3j41, 1sor]
VELXXTXQL	VL8	ALXIGLSVT	AT8	3	4	[3d9s]
VGXXXXAXL	VL8	AILTEXIGT	AT8	5	3	[3ne2]
VAXFLATTL	VL8	IXTLAQXVG	IG8	0	1	[1fqy, 1h6i]
VELXXTXQL	VL8	IATMVQCFG	IG8	3	1	[3gd8, 2d57, 2zz9]
VIXAILMGL	VL8	IXVIXASMG	IG8	3	4	[1fx8, 1ldi, 1ldf, 1lda]
VELXXTXQL	VL8	IXXLXQALG	IG8	3	1	[3d9s]
VEMVIXAIL	VL8	IXVIXASMG	IG8	3	4	[1fx8, 1ldi, 1ldf, 1lda]
VXAEFLAXL	VL8	IXXLXQALG	IG8	0	1	[3d9s]
VAXFLAXIL	VL8	IXTLAQXVG	IG8	0	1	[1j4n]
VKVXLXFGL	VL8	ILXIFIXIG	IG8	1	0	[1j4n]
VAXFLATTL	VL8	IVATAILSG	IG8	0	2	[1ih5, 1h6i]
VGXIVAXXL	VL8	LXAEXFGXF	LF8	2	0	[2o9d, 2o9e, 2o9f, 2o9g, 3nka, 3nkc, 3nk5]
VLXSLXFGL	VL8	LLXELIXTF	LF8	1	3	[3iyz]
VKVXLXFGL	VL8	GPLAIGFSV	GV8	1	4	[1j4n]
VGXXIGXXL	VL8	GTLQLVLCV	GV8	5	3	[1ih5, 1j4n, 1fqy, 1h6i]
VGXXAYRKL	VL8	ITAILMGLI	II8	5	3	[1fx8, 1ldi, 1ldf, 1lda]
VAXFLATTL	VL8	IXAQCXXAI	II8	0	2	[1ih5, 1fqy, 1h6i]
VAXFLAXIL	VL8	IXAQCXXAI	II8	0	2	[1j4n]
VELXXTXQL	VL8	ISLCFGLXI	II8	3	1	[3gd8, 2d57, 2zz9, 3iyz]
VELXXTXQL	VL8	IXGAVLXAI	II8	3	5	[3d9s]
VXXIXAQXL	VL8	ISLCFGLXI	II8	2	1	[3gd8]
VKVXLXFGL	VL8	MILFIFISI	MI8	1	0	[1j4n]
VALAXGFSL	VL8	TXQXXLCIF	TF8	4	3	[2b6o, 2b6p, 3m9i, 2c32, 1ymg, 3j41, 1sor]
VGXXIXAXL	VL8	TXQXXLCIF	TF8	5	3	[2b6o, 2b6p, 3m9i, 2c32, 1ymg, 3j41, 1sor]
VGXXXXAXL	VL8	QAILTEAIG	QG8	5	3	[3ne2]
VAXFLAXIL	VL8	AXMYXIAQC	AC8	0	2	[1j4n]
VAXFLATTL	VL8	ALXYXIAQC	AC8	0	2	[1fqy, 1h6i]
VGXXIGXXL	VL8	IGTLQLXLC	IC8	5	3	[1ih5, 1j4n, 1fqy, 1h6i]
VXXIXAQXL	VL8	LISLCFGLS	LS8	2	1	[3gd8]
VAXFLATTL	VL8	LXIATLAQS	LS8	0	1	[1fqy, 1h6i]
VIXAILMGL	VL8	LXXAVIGAS	LS8	3	4	[1fx8, 1ldi, 1ldf, 1lda]
VKVXLXFGL	VL8	LFXFISIGS	LS8	1	0	[1ih5, 1j4n, 1fqy, 1h6i]
VAXFLAXIL	VL8	LXIATLAQS	LS8	0	1	[1j4n]
VEMVIXAIL	VL8	LXXAVIGAS	LS8	3	4	[1fx8, 1ldi, 1ldf, 1lda]
VGXXIXAXL	VL8	EXFLTXXXV	EV8	5	3	[2b6o, 2b6p, 3m9i, 2c32, 1ymg, 3j41, 1sor]
VAXFIGXXL	VL8	EVVGTFXLV	EV8	2	0	[3ne2]
VALAXGFSL	VL8	EXFLTXXXV	EV8	4	3	[2b6o, 2b6p, 3m9i, 2c32, 1ymg, 3j41, 1sor]
VGXXIGXXL	VL8	EXIGTXQXV	EV8	5	3	[1ih5, 1j4n, 1fqy, 1h6i]
VGXIVAXXL	VL8	EXXXTFXXV	EV8	2	0	[2o9d, 2o9e, 2abm, 2o9f, 2o9g, 1rc2, 3nka, 3nkc, 3nk5]
VLXSLXFGL	VL8	GLXVELIIT	GT8	1	3	[3iyz]
VGXXIGXXL	VL8	GLGIEIIGT	GT8	5	3	[1fqy]
VGXIVAXXL	VL8	CFGTFXLVF	CF8	2	0	[2abm, 1rc2, 3nka, 3nkc, 3nk5]
VXLXXGXAL	VL8	SLFYVFFGL	SL8	1	0	[2b6p, 2c32, 1ymg, 3j41]
VXLXXGXAL	VL8	YVFFGLGAS	YS8	1	0	[2b6o, 2b6p, 3m9i]
VELXXTXQL	VL8	FWXGPXVGA	FA8	3	5	[3d9s]
VAXFLATTL	VL8	FGLXIXTLA	FA8	0	1	[1ih5, 1fqy, 1h6i]
VAXFLAXIL	VL8	FGLXIXTLA	FA8	0	1	[1j4n]
VKVXLXFGL	VL8	FXXIXIGXA	FA8	1	0	[1ih5, 1j4n, 1fqy, 1h6i]
VXLXXGXAL	VL8	FXVFFGLGA	FA8	1	0	[2b6o, 2b6p, 3m9i, 2c32, 1ymg, 3j41, 1sor]
VELXXTXQL	VL8	FGLXIXTLA	FA8	3	1	[3d9s]
VXAEFLAXL	VL8	FGLXIXTLA	FA8	0	1	[3d9s]
VLXSLXFGL	VL8	HGLLVELII	HI8	1	3	[3iyz]
VAXFIGXXL	VL8	TAEVVGTFI	TI8	2	0	[3ne2]
VKVXLXFGL	VL8	TTLFVFISI	TI8	1	0	[1ih5, 1fqy, 1h6i]
VLXSLXFGL	VL8	LVELIITFQ	LQ8	1	3	[3iyz]
VXLXXGXAL	VL8	FSLTLGHLF	FF8	1	4	[2b6o, 2b6p, 3m9i, 2c32, 1ymg, 3j41, 1sor]
VAXFIGXXL	VL8	FTAEVVGTF	FF8	2	0	[3ne2]
VGXXIGXXL	VL8	TLQLVLXVL	TL8	5	3	[1ih5, 1j4n, 1fqy, 1h6i]
VXLXXGXAL	VL8	TLFYVFFGL	TL8	1	0	[2b6o, 3m9i, 1sor]
VGXXXXAXL	VL8	TEAIGTFLL	TL8	5	3	[3ne2]
VGXXIXAXL	VL8	TIVEIFXTL	TL8	5	3	[2b6o, 2b6p, 3m9i, 2c32, 1ymg, 1sor]
VGXXAYRKL	VL8	TXILMGLIL	TL8	5	3	[1fx8, 1ldi, 1ldf, 1lda]
VELXXTXQL	VL8	PIVGAVXAA	PA8	3	5	[3d9s]
VKVXLXFGL	VL8	PLXIGXSVA	PA8	1	4	[1ih5, 1j4n, 1fqy, 1h6i]
VGXXAYRKL	VL8	AVEMVITAI	AI8	5	3	[1fx8, 1ldi, 1ldf, 1lda]
VGXXAYRKL	VL8	EMVITAILM	EM8	5	3	[1fx8, 1ldi, 1ldf, 1lda]
VGXXXXAXL	VL8	EAIGTFXLM	EM8	5	3	[3ne2]
VXLXXGXAL	VL8	LTLGHLFGM	LM8	1	4	[2b6o, 2b6p, 3m9i, 2c32, 1ymg, 1sor]
VIXAILMGL	VL8	LIAVIGASM	LM8	3	4	[1fx8, 1ldi, 1ldf, 1lda]
VEMVIXAIL	VL8	LIAVIGASM	LM8	3	4	[1fx8, 1ldi, 1ldf, 1lda]
VELXXTXQL	VL8	WVGPIXGAV	WV8	3	5	[3d9s]
VGXIVAXXL	VL8	FXXXXGGXG	FG8	2	0	[2o9d, 2o9e, 2abm, 2o9f, 2o9g, 1rc2, 3nka, 3nkc, 3nk5]
VGXIVAXXL	VL8	FGTFXXXXG	FG8	2	0	[2o9d, 2o9e, 2abm, 2o9f, 2o9g, 1rc2, 3nka, 3nkc, 3nk5]
VAXFIGXXL	VL8	FXLVFFGXG	FG8	2	0	[3ne2]
VXAEFLAXL	VL8	FYXAAQXXG	FG8	0	2	[3d9s]
VGXXXXAXL	VL8	FXLMLVIMG	FG8	5	3	[3ne2]
VAXFIGXXL	VL8	ILVFFGPGA	IA8	2	0	[3ne2]
VELXXTXQL	VL8	PALSIGXSV	PV8	3	4	[3d9s]
VXLXXGXAL	VL8	VGFSLTLGH	VH8	1	4	[2b6o, 2b6p, 3m9i, 2c32, 1ymg, 3j41, 1sor]
VKVXLXFGL	VL8	FSVALGXLL	FL8	1	4	[1j4n]
VGXIVAXXL	VL8	FGGSGSAVL	FL8	2	0	[2o9e, 2o9f]
VKVXLXFGL	VL8	IGXXVXXXH	IH8	1	4	[1ih5, 1j4n, 1fqy, 1h6i]
VELXXTXQL	VL8	IGXSVXXGH	IH8	3	4	[3d9s]
VEMVIXAIL	VL8	IVGAIVGAF	IF8	3	5	[1fx8, 1ldi, 1ldf, 1lda]
VIXAILMGL	VL8	IVGAIVGAF	IF8	3	5	[1fx8, 1ldi, 1ldf, 1lda]
VGXXXXAXL	VL8	ILTEAIGTF	IF8	5	3	[3ne2]
VGXIVAXXL	VL8	AAEXFGTFW	AW8	2	0	[2o9d, 2o9e, 2abm, 2o9f, 2o9g, 1rc2, 3nka, 3nkc, 3nk5]
VELXXTXQL	VL8	SIATMVQCF	SF8	3	1	[3gd8, 2d57, 2zz9, 3iyz]
VGXIVAXXL	VL8	SFGTFWLVF	SF8	2	0	[2o9d, 2o9e, 2o9f, 2o9g]
VGXIVAXXL	VL8	TFWLVFGGS	TS8	2	0	[2o9d, 2o9e, 2o9f, 2o9g]
VELXXTXQL	VL8	SXTLGHLXG	SG8	3	4	[3d9s]
VELXXTXQL	VL8	SIGXSXXLG	SG8	3	4	[3d9s]
VXLXXGXAL	VL8	SXTLGHLXG	SG8	1	4	[2b6o, 2b6p, 3m9i, 2c32, 1ymg, 3j41, 1sor]
VGXIVAXXL	VL8	TFWLVFGGC	TC8	2	0	[2abm, 1rc2, 3nka, 3nkc, 3nk5]
VGXIVAXXL	VL8	WLVFGGXGS	WS8	2	0	[2o9d, 2o9e, 2abm, 2o9f, 2o9g, 1rc2, 3nka, 3nkc, 3nk5]
VXXIXAQXL	VL8	SLXFGLSXA	SA8	2	1	[3gd8]
VELXXTXQL	VL8	SLXFGLSXA	SA8	3	1	[3gd8, 2d57, 2zz9, 3iyz]
VKVXLXFGL	VL8	SVAXGHLXA	SA8	1	4	[1ih5, 1j4n, 1fqy, 1h6i]
VELXXTXQL	VL8	LSIATMVQC	LC8	3	1	[3gd8, 2d57, 2zz9, 3iyz]
VKVXLXFGL	VL8	SXPLXXGXS	SS8	1	4	[1j4n, 1fqy]
VELXXTXQL	VL8	SXALXIXXS	SS8	3	4	[3d9s]
VXLXXGXAL	VL8	SXXLAXGFS	SS8	1	4	[2b6o, 2b6p, 3m9i, 2c32, 1ymg, 3j41]
VGXXXXAXL	VL8	TFLLMLVIM	TM8	5	3	[3ne2]
VALAXGFSL	VL8	FVLCIFATY	FY8	4	3	[2b6p, 3m9i, 1ymg]
VGXXIXAXL	VL8	FVLCIFATY	FY8	5	3	[2b6p, 3m9i, 1ymg]
VGXXXXAXL	VL8	GTXLLMLVI	GI8	5	3	[3ne2]
VEMVIXAIL	VL8	GAFAYRKLI	GI8	3	5	[1fx8, 1ldi, 1ldf, 1lda]
VLXSLXFGL	VL8	GHGLLVELI	GI8	1	3	[3iyz]
VIXAILMGL	VL8	GAFAYRKLI	GI8	3	5	[1fx8, 1ldi, 1ldf, 1lda]
VGXXIXAXL	VL8	IVEIFLTLQ	IQ8	5	3	[2b6o, 2b6p, 3m9i, 2c32, 1ymg, 3j41, 1sor]
VGXXIXAXL	VL8	FLTLQXVLC	FC8	5	3	[2b6o, 2b6p, 3m9i, 2c32, 1ymg, 3j41, 1sor]
VALAXGFSL	VL8	FLTLQXVLC	FC8	4	3	[2b6o, 2b6p, 3m9i, 2c32, 1ymg, 3j41, 1sor]
VGXXIXAXL	VL8	QATIVEXFL	QL8	5	3	[2b6o, 2b6p, 3m9i, 2c32, 1ymg, 1sor]
VAXFLAXIL	VL8	SIATLAQSV	SV8	0	1	[1j4n]
VAXFLATTL	VL8	SIATLAQSV	SV8	0	1	[1fqy, 1h6i]
VXXIXAQXL	VL8	CFGLSIATM	CM8	2	1	[3gd8]
VELXXTXQL	VL8	CFGLSIATM	CM8	3	1	[3gd8, 2d57, 2zz9, 3iyz]
VAXFIGXXL	VL8	TFILVFFGP	TP8	2	0	[3ne2]
VAXFLAXIL	VL8	RAIXYXIAQ	RQ8	0	2	[1j4n]
VIXAILMGL	VL8	AIVGAFAYR	AR8	3	5	[1fx8, 1ldi, 1ldf, 1lda]
VEMVIXAIL	VL8	AIVGAFAYR	AR8	3	5	[1fx8, 1ldi, 1ldf, 1lda]
VIXAILMGL	VL8	IVGAFAYRK	IK8	3	5	[1fx8, 1ldi, 1ldf, 1lda]
VEMVIXAIL	VL8	IVGAFAYRK	IK8	3	5	[1fx8, 1ldi, 1ldf, 1lda]
VGXIVAXXL	VL8	KLXAEXFGT	KT8	2	0	[2o9e]
VGXIVAXXL	VL8	RKLAAEXFG	RG8	2	0	[2o9e]
AGXAAAXXA	AA8	FLFLWSAFV	FV8	2	0	[2w2e, 3zoj, 2w1p]
AIXXGLXLA	AA8	FGXIVGXXV	FV8	3	5	[1fx8, 1ldi, 1ldf, 1lda]
AIXXAXAXA	AA8	AFALAXAAV	AV8	1	1	[3ne2]
AIXXAXAXA	AA8	AGLVIGLXV	AV8	1	4	[3ne2]
AIXXAXAXA	AA8	LTVXGIITT	LT8	1	4	[3ne2]
AAXXXXAXA	AA8	LXXVFFGLG	LG8	2	0	[3d9s]
ALAXXXXLA	AA8	LFYVFFGLG	LG8	1	0	[2b6o, 2b6p, 3m9i, 2c32, 1ymg, 3j41, 1sor]
AIXXAXAXA	AA8	LVIGLXVGG	LG8	1	4	[3ne2]
AAXXLYXIA	AA8	LXFGGXGSA	LA8	2	0	[2o9e, 2o9f]
AQXVGXXVA	AA8	LXFGGXGSA	LA8	2	0	[2o9e, 2abm, 2o9f]
AAXXLYXIA	AA8	LVVELVLSA	LA8	2	3	[2o9e, 2o9f]
AAXXLYXIA	AA8	VFGGSGXXV	VV8	2	0	[2o9e, 2o9f]
AQXVGXXVA	AA8	GTFXLVXXG	GG8	2	0	[2o9d, 2o9e, 2abm, 2o9f, 2o9g, 1rc2, 3nka, 3nkc, 3nk5]
AAXXLYXIA	AA8	GTFXLVXXG	GG8	2	0	[2o9e, 2o9f]
AIXXGLXLA	AA8	GXXVGXXXG	GG8	3	5	[1fx8, 1ldi, 1ldf, 1lda]
AIXXAXAXA	AA8	GXXIGLTVG	GG8	1	4	[3ne2]
AQXVGXXVA	AA8	AEXXGTFXL	AL8	2	0	[2o9d, 2o9e, 2o9f, 2abm, 2o9g, 1rc2, 3nka, 3nkc, 3nk5]
AIXXGLXLA	AA8	VGAIVGAXA	VA8	3	5	[1fx8, 1ldi, 1ldf, 1lda]
AAXXLYXIA	AA8	VXLVLSAGF	VF8	2	3	[2o9e, 2o9f]
AQXVGXXVA	AA8	VVAEFLXXI	VI8	2	0	[1j4n]
AIXXAXAXA	AA8	VXGLTVGXI	VI8	1	4	[3ne2]
AGXAAAXXA	AA8	EFVGTXLFL	EL8	2	0	[2w2e, 3zoj, 2w1p]
AAXXLYXIA	AA8	VVXLVLSAG	VG8	2	3	[2o9e, 2o9f]
AIXXGLXLA	AA8	VPLXGXXVG	VG8	3	5	[1fx8, 1ldi, 1ldf, 1lda]
AIXXAXAXA	AA8	VXXIITTXG	VG8	1	4	[3ne2]
ALAXXXXLA	AA8	GFSXTLXHL	GL8	1	4	[2b6o, 2b6p, 3m9i, 2c32, 1ymg, 3j41, 1sor]
ALAXXXXLA	AA8	LAXGFXXTL	LL8	1	4	[2b6o, 2b6p, 3m9i, 2c32, 1ymg, 3j41, 1sor]
AQXVGXXVA	AA8	LXXILFXXI	LI8	2	0	[1j4n]
AGXAAAXXA	AA8	LFLWSAFVI	LI8	2	0	[2w2e, 3zoj, 2w1p]
AIXXGLXLA	AA8	LIGLXXAVI	LI8	3	4	[1fx8, 1ldi, 1ldf, 1lda]
AQXVGXXVA	AA8	LAXTLFXFI	LI8	2	0	[1ih5, 1fqy, 1h6i]
AIXXGLXLA	AA8	LFGPIVGXI	LI8	3	5	[1fx8, 1ldi, 1ldf, 1lda]
AAXXLYXIA	AA8	GSGSAXXAA	GA8	2	0	[2o9e, 2o9f]
AXXXGFSVA	AA8	GXXXGAXXA	GA8	4	5	[3gd8, 2d57, 2zz9, 3iyz]
AIXXAXAXA	AA8	GXAFAXAIA	GA8	1	1	[3ne2]
AAXXLYXIA	AA8	GGSGSAXXA	GA8	2	0	[2o9e, 2o9f]
AIXXGLXLA	AA8	GLXIAVIGA	GA8	3	4	[1fx8, 1ldi, 1ldf, 1lda]
AGXAAAXXA	AA8	GXFLFLWSA	GA8	2	0	[2w2e, 3zoj, 2w1p]
ALAXXXXLA	AA8	AXGFSLTLG	AG8	1	4	[2b6o, 2b6p, 3m9i, 2c32, 1ymg, 3j41, 1sor]
AAXXXXAXA	AA8	AXLXFVFFG	AG8	2	0	[3d9s]
AXXXGFSVA	AA8	WXYWXXPXI	WI8	4	5	[3gd8, 2d57, 2zz9, 3iyz]
AGXAAAXXA	AA8	GEFVGXFLF	GF8	2	0	[2w2e, 3zoj, 2w1p]
ALAXXXXLA	AA8	GSVALAVGF	GF8	1	4	[2b6p, 3m9i, 1ymg]
AXXXGFSVA	AA8	YWXGPXXGA	YA8	4	5	[3gd8, 2d57, 2zz9, 3iyz]
AGXAAAXXA	AA8	VGTFLFLWS	VS8	2	0	[2w2e, 3zoj, 2w1p]
AAXXLYXIA	AA8	LSALVVXLV	LV8	2	3	[2o9e, 2o9f]
AIXXGLXLA	AA8	LVPLFGXIV	LV8	3	5	[1fx8, 1ldi, 1ldf, 1lda]
AIXXGLXLA	AA8	LXIXLLXAV	LV8	3	4	[1fx8, 1ldi, 1ldf, 1lda]
AIXXGLXLA	AA8	GXIXGAXAY	GY8	3	5	[1fx8, 1ldi, 1ldf, 1lda]
AQXVGXXVA	AA8	AXTLFXFIS	AS8	2	0	[1ih5, 1fqy, 1h6i]
AQXVGXXVA	AA8	AMILFXFIS	AS8	2	0	[1j4n]
AAXXLYXIA	AA8	ALVVELVLS	AS8	2	3	[2o9e, 2o9f]
AQXVGXXVA	AA8	TLFVFISIG	TG8	2	0	[1ih5, 1fqy, 1h6i]
AQXVGXXVA	AA8	AXXAEFXAT	AT8	2	0	[1ih5, 1fqy]
ALAXXXXLA	AA8	ALAVGFSLT	AT8	1	4	[2b6o, 2b6p, 3m9i, 2c32, 1ymg, 3j41, 1sor]
AIXXGLXLA	AA8	IXVIXASMG	IG8	3	4	[1fx8, 1ldi, 1ldf, 1lda]
AQXVGXXVA	AA8	ILXIFIXIG	IG8	2	0	[1j4n]
AXXXGFSVA	AA8	IXWVGPXIG	IG8	4	5	[3gd8, 2d57, 2zz9, 3iyz]
AQXVGXXVA	AA8	LXAEXFGXF	LF8	2	0	[2o9d, 2o9e, 2o9f, 2o9g, 3nka, 3nkc, 3nk5]
AAXXXXAXA	AA8	LATLXXVFF	LF8	2	0	[3d9s]
AIXXAXAXA	AA8	IXXAFXLXI	II8	1	1	[3ne2]
AIXXAXAXA	AA8	IXLTVXXXI	II8	1	4	[3ne2]
AQXVGXXVA	AA8	MILFIFISI	MI8	2	0	[1j4n]
AGXAAAXXA	AA8	TFLFLWSAF	TF8	2	0	[2w2e, 3zoj, 2w1p]
AQXVGXXVA	AA8	AVVAEFLAM	AM8	2	0	[1j4n]
AQXVGXXVA	AA8	EFLAMILFI	EI8	2	0	[1j4n]
AQXVGXXVA	AA8	AEFXATXXF	AF8	2	0	[1ih5, 1fqy, 1h6i]
AQXVGXXVA	AA8	AEFXAMILF	AF8	2	0	[1j4n]
AAXXXXAXA	AA8	AEFXAXXXF	AF8	2	0	[3d9s]
AQXVGXXVA	AA8	RXXXAEFXA	RA8	2	0	[1ih5, 1j4n, 1fqy]
AIXXGLXLA	AA8	LXXAVIGAS	LS8	3	4	[1fx8, 1ldi, 1ldf, 1lda]
AQXVGXXVA	AA8	LFXFISIGS	LS8	2	0	[1ih5, 1j4n, 1fqy, 1h6i]
AQXVGXXVA	AA8	EXXXTFXXV	EV8	2	0	[2o9d, 2o9e, 2abm, 2o9f, 2o9g, 1rc2, 3nka, 3nkc, 3nk5]
AQXVGXXVA	AA8	EFXAXXXXV	EV8	2	0	[1ih5, 1fqy, 1h6i]
AAXXXXAXA	AA8	EFXAXXXXV	EV8	2	0	[3d9s]
AIXXAXAXA	AA8	GLXVXGIIT	GT8	1	4	[3ne2]
AAXXXXAXA	AA8	FAEFLAXLI	FI8	2	0	[3d9s]
AQXVGXXVA	AA8	CFGTFXLVF	CF8	2	0	[2abm, 1rc2, 3nka, 3nkc, 3nk5]
ALAXXXXLA	AA8	YVFFGLGAS	YS8	1	0	[2b6o, 2b6p, 3m9i]
AAXXLYXIA	AA8	SALVVELVL	SL8	2	3	[2o9e, 2o9f]
AGXAAAXXA	AA8	SGEFVGTFL	SL8	2	0	[2w2e, 3zoj, 2w1p]
ALAXXXXLA	AA8	SLFYVFFGL	SL8	1	0	[2b6p, 2c32, 1ymg, 3j41]
AGXAAAXXA	AA8	FLWSAFXIA	FA8	2	0	[2w2e, 3zoj, 2w1p]
ALAXXXXLA	AA8	FXVFFGLGA	FA8	1	0	[2b6o, 2b6p, 3m9i, 2c32, 1ymg, 3j41, 1sor]
AQXVGXXVA	AA8	FXXIXIGXA	FA8	2	0	[1j4n]
AXXXGFSVA	AA8	HWIYWVGPI	HI8	4	5	[3iyz]
ALAXXXXLA	AA8	FSLTLGHLF	FF8	1	4	[2b6o, 2b6p, 3m9i, 2c32, 1ymg, 3j41, 1sor]
AQXVGXXVA	AA8	FLAMILXXF	FF8	2	0	[1j4n]
AAXXXXAXA	AA8	FXXTXXFXF	FF8	2	0	[3d9s]
AQXVGXXVA	AA8	FRKLAAEXF	FF8	2	0	[2o9e]
AQXVGXXVA	AA8	FXXTXXFXF	FF8	2	0	[1ih5, 1fqy, 1h6i]
AQXVGXXVA	AA8	TTLFVFISI	TI8	2	0	[1ih5, 1fqy, 1h6i]
AIXXAXAXA	AA8	TVGXIITTI	TI8	1	4	[3ne2]
ALAXXXXLA	AA8	TLFYVFFGL	TL8	1	0	[2b6o, 3m9i, 1sor]
AAXXXXAXA	AA8	TLXFVFFGL	TL8	2	0	[3d9s]
AIXXGLXLA	AA8	PLXIGLLIA	PA8	3	4	[1fx8, 1ldi, 1ldf, 1lda]
AIXXGLXLA	AA8	APLLIGLLI	AI8	3	4	[1fx8, 1ldi, 1ldf, 1lda]
AIXXGLXLA	AA8	LIAVIGASM	LM8	3	4	[1fx8, 1ldi, 1ldf, 1lda]
ALAXXXXLA	AA8	LTLGHLFGM	LM8	1	4	[2b6o, 2b6p, 3m9i, 2c32, 1ymg, 1sor]
AXXXGFSVA	AA8	WVGPIXGAV	WV8	4	5	[3gd8, 2d57, 2zz9, 3iyz]
AAXXLYXIA	AA8	FGTFXXXXG	FG8	2	0	[2o9e, 2o9f]
AQXVGXXVA	AA8	FGTFXXXXG	FG8	2	0	[2o9d, 2o9e, 2abm, 2o9f, 2o9g, 1rc2, 3nka, 3nkc, 3nk5]
AQXVGXXVA	AA8	FXXXXGGXG	FG8	2	0	[2o9d, 2o9e, 2abm, 2o9f, 2o9g, 1rc2, 3nka, 3nkc, 3nk5]
AIXXAXAXA	AA8	FXLVFFGXG	FG8	1	0	[3ne2]
AAXXLYXIA	AA8	FXXXXGGXG	FG8	2	0	[2o9e, 2o9f]
AIXXAXAXA	AA8	ILVFFGPGA	IA8	1	0	[3ne2]
ALAXXXXLA	AA8	VGFSLTLGH	VH8	1	4	[2b6o, 2b6p, 3m9i, 2c32, 1ymg, 3j41, 1sor]
AAXXLYXIA	AA8	FGGSGSAVL	FL8	2	0	[2o9e, 2o9f]
AIXXAXAXA	AA8	FAIGMAFAL	FL8	1	1	[3ne2]
AIXXGLXLA	AA8	IVGAIVGAF	IF8	3	5	[1fx8, 1ldi, 1ldf, 1lda]
AQXVGXXVA	AA8	AAEXFGTFW	AW8	2	0	[2o9d, 2o9e, 2abm, 2o9f, 2o9g, 1rc2, 3nka, 3nkc, 3nk5]
AQXVGXXVA	AA8	SFGTFWLVF	SF8	2	0	[2o9d, 2o9e, 2o9f, 2o9g]
AAXXLYXIA	AA8	TFWLVFGGS	TS8	2	0	[2o9e, 2o9f]
AQXVGXXVA	AA8	TFWLVFGGS	TS8	2	0	[2o9d, 2o9e, 2o9f, 2o9g]
ALAXXXXLA	AA8	SXTLGHLXG	SG8	1	4	[2b6o, 2b6p, 3m9i, 2c32, 1ymg, 3j41, 1sor]
ALAXXXXLA	AA8	SXXLAXGFS	SS8	1	4	[2b6o, 2b6p, 3m9i, 2c32, 1ymg, 3j41]
AQXVGXXVA	AA8	TFWLVFGGC	TC8	2	0	[2abm, 1rc2, 3nka, 3nkc, 3nk5]
AQXVGXXVA	AA8	WLVFGGXGS	WS8	2	0	[2o9d, 2o9e, 2abm, 2o9f, 2o9g, 1rc2, 3nka, 3nkc, 3nk5]
AAXXLYXIA	AA8	WLVFGGXGS	WS8	2	0	[2o9e, 2o9f]
AAXXXXAXA	AA8	IXVFFGXGS	IS8	2	0	[3d9s]
AIXXAXAXA	AA8	MAXALAXAA	MA8	1	1	[3ne2]
AQXVGXXVA	AA8	VVAEFLATT	VT8	2	0	[1ih5, 1fqy, 1h6i]
AGXAAAXXA	AA8	MSGEXVGTF	MF8	2	0	[2w2e, 2w1p]
AIXXGLXLA	AA8	GAFAYRKLI	GI8	3	5	[1fx8, 1ldi, 1ldf, 1lda]
AGXAAAXXA	AA8	FVGTFLFLW	FW8	2	0	[2w2e, 3zoj, 2w1p]
AIXXAXAXA	AA8	TFILVFFGP	TP8	1	0	[3ne2]
AIXXGLXLA	AA8	AIVGAFAYR	AR8	3	5	[1fx8, 1ldi, 1ldf, 1lda]
AIXXGLXLA	AA8	IVGAFAYRK	IK8	3	5	[1fx8, 1ldi, 1ldf, 1lda]
AQXVGXXVA	AA8	KLXAEXFGT	KT8	2	0	[2o9e]
AQXVGXXVA	AA8	RKLAAEXFG	RG8	2	0	[2o9e]
LMXLILAXT	LT8	FGXIVGXXV	FV8	3	5	[1fx8, 1ldi]
LFLYITVXT	LT8	FGGMIFVLV	FV8	0	1	[3cn6, 4jc6, 1z98, 4ia4, 3cll, 2b5f, 3cn5]
LMXLGEGAT	LT8	FAQLLGAXV	FV8	0	2	[3c02]
LXXGLXIAT	LT8	APLXIGLXV	AV8	1	4	[1ih5, 1fqy, 1h6i]
LTVXGIITT	LT8	AFALAXAAV	AV8	4	1	[3ne2]
LFLYITVXT	LT8	LGIAWAXGG	LG8	0	1	[2b5f]
LXXGLALAT	LT8	LFYVFFGLG	LG8	1	0	[2b6o, 2b6p, 3m9i, 2c32, 1ymg, 3j41, 1sor]
LXXGLXXGT	LT8	LXXVFFGLG	LG8	1	0	[3d9s]
LXXGLTVXT	LT8	LXFGGXGSA	LA8	1	0	[2o9e, 2abm, 2o9f]
LXXGLTVXT	LT8	VFGGSGXXV	VV8	1	0	[2o9e, 2o9f]
LMXLGEGAT	LT8	GXGLAVFXG	GG8	0	1	[3c02]
LMXLILAXT	LT8	GXXVGXXXG	GG8	3	5	[1fx8, 1ldi]
LIILXXGXT	LT8	GXGLAVFXG	GG8	4	1	[3c02]
LXXGLTVXT	LT8	GTFXLVXXG	GG8	1	0	[2o9d, 2o9e, 2abm, 2o9f, 2o9g, 3llq, 1rc2, 3nka, 3nkc, 3nk5]
LGAFVGTST	LT8	GTFXLMFLG	GG8	2	0	[3c02]
LIILXXGXT	LT8	ILTGILXLV	IV8	4	3	[3c02]
LGAFVGTST	LT8	IGXFLGTFV	IV8	2	0	[3c02]
LIILXXGXT	LT8	ILXLVILVV	IV8	4	3	[3c02]
LTVXGIITT	LT8	IGXFLLXLV	IV8	4	3	[3ne2]
LTVXGIITT	LT8	AXGTXXLML	AL8	4	3	[3ne2]
LVLCVLAXT	LT8	AVLIYDFIL	AL8	3	5	[1j4n]
LXXGLTVXT	LT8	AEXXGTFXL	AL8	1	0	[2o9d, 2o9e, 2o9f, 2abm, 2o9g, 1rc2, 3nka, 3nkc, 3nk5]
LXXGLTVXT	LT8	APIAXGXAL	AL8	1	4	[2o9d, 2o9e, 3llq, 1rc2, 3nka, 3nkc, 3nk5]
LFLYITVXT	LT8	AFGGMIFVL	AL8	0	1	[3cn6, 4jc6, 1z98, 4ia4, 3cll, 2b5f, 3cn5]
LFLYITVXT	LT8	AEXIGTFXL	AL8	0	3	[3cn6, 4jc6, 1z98, 4ia4, 3cll, 2b5f, 3cn5]
LTVXGIITT	LT8	AXAAXXYXL	AL8	4	1	[3ne2]
LVLCVLAXT	LT8	VXXGHLXXI	VI8	3	4	[1j4n]
LFLYITVXT	LT8	VFMVXLAXI	VI8	0	4	[3cn6, 4jc6, 1z98, 4ia4, 3cll, 2b5f, 3cn5]
LXXGLXIAT	LT8	VXXGHLXXI	VI8	1	4	[1ih5, 1j4n, 1fqy, 1h6i]
LIILXXGXT	LT8	VFFGILVSA	VA8	4	1	[3c02]
LMXLILAXT	LT8	VGAIVGAXA	VA8	3	5	[1fx8, 1ldi]
LFLYITVXT	LT8	VLVYTVFSA	VA8	0	3	[3cn6, 4jc6, 1z98, 4ia4, 3cll, 2b5f, 3cn5]
LMXLGEGAT	LT8	VFFGILVSA	VA8	0	1	[3c02]
LGAFVGTST	LT8	VLMFLGEGA	VA8	2	0	[3c02]
LIILXXGXT	LT8	EXXLTGILL	EL8	4	3	[3c02]
LMXLGEGAT	LT8	GXXVFFGIL	GL8	0	1	[3c02]
LIILXXGXT	LT8	GXXVFFGIL	GL8	4	1	[3c02]
LVLCVLAXT	LT8	GXXVXXXHL	GL8	3	4	[1j4n]
LXXGLALAT	LT8	GFSXTLXHL	GL8	1	4	[2b6o, 2b6p, 3m9i, 2c32, 1ymg, 3j41, 1sor]
LGAFVGTST	LT8	GEFLGTFVL	GL8	2	0	[3c02]
LXXGLXXGT	LT8	GXXXXXXHL	GL8	1	4	[3d9s]
LXXGLTVXT	LT8	GXAXTLXXL	GL8	1	4	[2o9d, 2o9e, 2abm, 2o9f, 2o9g, 3llq, 1rc2, 3nka, 3nkc, 3nk5]
LXXGLXIAT	LT8	GXXVXXXHL	GL8	1	4	[1ih5, 1j4n, 1fqy, 1h6i]
LFLYITVXT	LT8	GXXVFMVHL	GL8	0	4	[3cn6, 4jc6, 1z98, 4ia4, 3cll, 2b5f, 3cn5]
LXXGLALAT	LT8	LAXGFXXTL	LL8	1	4	[2b6o, 2b6p, 3m9i, 2c32, 1ymg, 3j41, 1sor]
LXXGLXXGT	LT8	LXLTXQLXL	LL8	1	3	[3d9s]
LFLYITVXT	LT8	LGXICGVGL	LL8	0	2	[3cn6, 4jc6, 1z98, 4ia4, 3cll, 2b5f, 3cn5]
LGAFVGTST	LT8	LGTFVLMFL	LL8	2	0	[3c02]
LVLCVLAXT	LT8	LXXGXSXXL	LL8	3	4	[1j4n]
LIILXXGXT	LT8	LXLTXXLLL	LL8	4	3	[3c02]
LXXGLXIAT	LT8	LXXGXSXXL	LL8	1	4	[1ih5, 1j4n, 1fqy, 1h6i]
LTVXGIITT	LT8	LTEAIGXFL	LL8	4	3	[3ne2]
LXXGLXXGT	LT8	LXIGXSXXL	LL8	1	4	[3d9s]
LVLCVLAXT	LT8	LAVLIYDFI	LI8	3	5	[1j4n]
LIILXXGXT	LT8	LTXILLXXI	LI8	4	3	[3c02]
LXXGLXIAT	LT8	LXXILFXXI	LI8	1	0	[1j4n]
LXXGLXIAT	LT8	LAXTLFXFI	LI8	1	0	[1ih5, 1fqy, 1h6i]
LMXLILAXT	LT8	LFGPIVGXI	LI8	3	5	[1fx8, 1ldi]
LMXLILAXT	LT8	LIGLXXAVI	LI8	3	4	[1fx8, 1ldi]
LXXGLTVXT	LT8	LXXTXIXLI	LI8	1	4	[2o9d, 2o9e, 2abm, 2o9f, 2o9g, 3llq, 1rc2, 3nka, 3nkc, 3nk5]
LMXLILAXT	LT8	GLXIAVIGA	GA8	3	4	[1fx8, 1ldi]
LTVXGIITT	LT8	GXAFAXAIA	GA8	4	1	[3ne2]
LXXGLXXGT	LT8	AXLXFVFFG	AG8	1	0	[3d9s]
LMXLGEGAT	LT8	AXXXGAFVG	AG8	0	2	[3c02]
LXXGLXIAT	LT8	AXGXSVXXG	AG8	1	4	[1ih5, 1j4n, 1fqy, 1h6i]
LXXGLALAT	LT8	AXGFSLTLG	AG8	1	4	[2b6o, 2b6p, 3m9i, 2c32, 1ymg, 3j41, 1sor]
LFLYITVXT	LT8	AQXLGAIXG	AG8	0	2	[3cn6, 4jc6, 1z98, 4ia4, 3cll, 2b5f, 3cn5]
LVLCVLAXT	LT8	AXGXSVXXG	AG8	3	4	[1j4n]
LMXLGEGAT	LT8	WGLXVFFGI	WI8	0	1	[3c02]
LIILXXGXT	LT8	WGLXVFFGI	WI8	4	1	[3c02]
LXXGLXIAT	LT8	ALGHLLAID	AD8	1	4	[1ih5]
LVLCVLAXT	LT8	AALAVLXYD	AD8	3	5	[1j4n]
LXXGLALAT	LT8	GSVALAVGF	GF8	1	4	[2b6p, 3m9i, 1ymg]
LFLYITVXT	LT8	CLGAIXGVG	CG8	0	2	[3cn6, 4jc6, 1z98, 4ia4, 3cll, 2b5f, 3cn5]
LFLYITVXT	LT8	YXXAQXXGA	YA8	0	2	[3cn6, 4jc6, 1z98, 4ia4, 3cll, 2b5f, 3cn5]
LXXGLXIAT	LT8	YIXAQXXGA	YA8	1	2	[3gd8]
LTVXGIITT	LT8	ALAXAAVXY	AY8	4	1	[3ne2]
LMXLILAXT	LT8	LXIXLLXAV	LV8	3	4	[1fx8, 1ldi]
LXXGLTVXT	LT8	LIHLISIPV	LV8	1	4	[2o9e, 2o9f]
LIILXXGXT	LT8	LCLGWGXXV	LV8	4	1	[3c02]
LXXGLXXGT	LT8	LSVTLXXLV	LV8	1	4	[3d9s]
LMXLGEGAT	LT8	LCLGWGXXV	LV8	0	1	[3c02]
LTVXGIITT	LT8	LLMLVIMGV	LV8	4	3	[3ne2]
LMXLILAXT	LT8	GXIXGAXAY	GY8	3	5	[1fx8, 1ldi]
LFLYITVXT	LT8	GGXIFVLXY	GY8	0	1	[3cn6, 4jc6, 1z98, 4ia4, 3cll, 2b5f, 3cn5]
LVLCVLAXT	LT8	GXXXAVLXY	GY8	3	5	[1j4n]
LMXLGEGAT	LT8	QLLGAFVGT	QT8	0	2	[3c02]
LXXGLXIAT	LT8	AXTLFXFIS	AS8	1	0	[1ih5, 1fqy, 1h6i]
LXXGLXIAT	LT8	AMILFXFIS	AS8	1	0	[1j4n]
LMXLGEGAT	LT8	AVFFGILVS	AS8	0	1	[3c02]
LXXGLTVXT	LT8	AXTLIXLIS	AS8	1	4	[2o9d, 2o9e, 2o9f, 2abm, 2o9g, 3llq, 1rc2, 3nka, 3nkc, 3nk5]
LIILXXGXT	LT8	AVFFGILVS	AS8	4	1	[3c02]
LXXGLXIAT	LT8	TLFVFISIG	TG8	1	0	[1ih5, 1fqy, 1h6i]
LXXGLTVXT	LT8	IAXGXAXTL	IL8	1	4	[2o9d, 2o9e, 2abm, 2o9f, 2o9g, 3llq, 1rc2, 3nka, 3nkc, 3nk5]
LXXGLXIAT	LT8	ILXIFIXIG	IG8	1	0	[1j4n]
LXXGLTVXT	LT8	IGLALTLIG	IG8	1	4	[3nka, 3nkc]
LMXLILAXT	LT8	IXVIXASMG	IG8	3	4	[1fx8, 1ldi]
LTVXGIITT	LT8	IXAXIYXLG	IG8	4	1	[3ne2]
LXXGLALAT	LT8	ALAVGFSLT	AT8	1	4	[2b6o, 2b6p, 3m9i, 2c32, 1ymg, 3j41, 1sor]
LFLYITVXT	LT8	AVFMVHLAT	AT8	0	4	[3cn6, 4jc6, 1z98, 4ia4, 3cll, 2b5f, 3cn5]
LTVXGIITT	LT8	AILTEXIGT	AT8	4	3	[3ne2]
LXXGLXXGT	LT8	ALXIGLSVT	AT8	1	4	[3d9s]
LVLCVLAXT	LT8	IGXALAXLI	II8	3	5	[1j4n]
LTVXGIITT	LT8	IXXAFXLXI	II8	4	1	[3ne2]
LFLYITVXT	LT8	IAXAFGGXI	II8	0	1	[3cn6, 4jc6, 1z98, 4ia4, 3cll, 2b5f, 3cn5]
LXXGLXIAT	LT8	IXAQCXXAI	II8	1	2	[3gd8]
LFLYITVXT	LT8	GXFVLVYTV	GV8	0	3	[3cn6, 4jc6, 1z98, 4ia4, 3cll, 2b5f, 3cn5]
LXXGLXIAT	LT8	GPLAIGFSV	GV8	1	4	[1j4n]
LMXLGEGAT	LT8	GXFVGTSTV	GV8	0	2	[3c02]
LFLYITVXT	LT8	GAXCGVXLV	GV8	0	2	[3cn6, 4jc6, 1z98, 4ia4, 3cll, 2b5f, 3cn5]
LIILXXGXT	LT8	GILLLVXLV	GV8	4	3	[3c02]
LVLCVLAXT	LT8	GPLAIGFSV	GV8	3	4	[1j4n]
LFLYITVXT	LT8	IIGTFVLVY	IY8	0	3	[3cn6, 4jc6, 1z98, 4ia4, 3cll, 2b5f, 3cn5]
LXXGLXIAT	LT8	LIXTFXLVF	LF8	1	3	[3gd8, 2d57, 2zz9, 3iyz]
LXXGLXXGT	LT8	LATLXXVFF	LF8	1	0	[3d9s]
LIILXXGXT	LT8	LGXGLXXFF	LF8	4	1	[3c02]
LXXGLTVXT	LT8	LXAEXFGXF	LF8	1	0	[2o9d, 2o9e, 2o9f, 2o9g, 3nka, 3nkc, 3nk5]
LXXGLXIAT	LT8	LLXELIXTF	LF8	1	3	[3gd8, 2d57, 2zz9, 3iyz]
LMXLGEGAT	LT8	LGXGLXXFF	LF8	0	1	[3c02]
LFLYITVXT	LT8	FVLVYTVFS	FS8	0	3	[3cn6, 4jc6, 1z98, 4ia4, 3cll, 2b5f, 3cn5]
LXXGLXIAT	LT8	IXTFQLVXT	IT8	1	3	[3gd8, 2d57, 2zz9, 3iyz]
LFLYITVXT	LT8	IXTFVLVXT	IT8	0	3	[3cn6, 4jc6, 1z98, 4ia4, 3cll, 2b5f, 3cn5]
LXXGLTVXT	LT8	IHLISIPVT	IT8	1	4	[2o9e, 2o9f]
LXXGLXIAT	LT8	MILFIFISI	MI8	1	0	[1j4n]
LFLYITVXT	LT8	MIAQCLGAI	MI8	0	2	[3cn6, 4jc6, 1z98, 4ia4, 3cll, 2b5f, 3cn5]
LXXGLXXGT	LT8	TXXLXLCIF	TF8	1	3	[3d9s]
LFLYITVXT	LT8	TFXLVYTVF	TF8	0	3	[3cn6, 4jc6, 1z98, 4ia4, 3cll, 2b5f, 3cn5]
LFLYITVXT	LT8	QCLGAICGV	QV8	0	2	[3cn6, 4jc6, 1z98, 4ia4, 3cll, 2b5f, 3cn5]
LXXGLTVXT	LT8	APIAIGLAC	AC8	1	4	[2o9f, 2o9g]
LFLYITVXT	LT8	MIFVLVYCT	MT8	0	1	[3cn6, 4jc6, 1z98, 4ia4, 3cll, 2b5f, 3cn5]
LFLYITVXT	LT8	IAQCLGAIC	IC8	0	2	[3cn6, 4jc6, 1z98, 4ia4, 3cll, 2b5f, 3cn5]
LXXGLXXGT	LT8	ILTFQLXLC	IC8	1	3	[3d9s]
LXXGLXIAT	LT8	EFLAMILFI	EI8	1	0	[1j4n]
LFLYITVXT	LT8	AWAFGGMIF	AF8	0	1	[3cn6, 4jc6, 1z98, 4ia4, 3cll, 2b5f, 3cn5]
LXXGLXXGT	LT8	AEFXAXXXF	AF8	1	0	[3d9s]
LVLCVLAXT	LT8	ALAVLIYDF	AF8	3	5	[1j4n]
LTVXGIITT	LT8	LXIAAVIYS	LS8	4	1	[3ne2]
LMXLILAXT	LT8	LXXAVIGAS	LS8	3	4	[1fx8, 1ldi]
LMXLGEGAT	LT8	LLXAFVGTS	LS8	0	2	[3c02]
LXXGLXIAT	LT8	LFXFISIGS	LS8	1	0	[1ih5, 1j4n, 1fqy, 1h6i]
LXXGLXXGT	LT8	EFXAXXXXV	EV8	1	0	[3d9s]
LFLYITVXT	LT8	EXIGTFXLV	EV8	0	3	[3cn6, 4jc6, 1z98, 4ia4, 3cll, 2b5f, 3cn5]
LXXGLXIAT	LT8	EFXAXXXXV	EV8	1	0	[1ih5, 1fqy, 1h6i]
LXXGLXIAT	LT8	ELIITXXLV	EV8	1	3	[3gd8, 2d57, 2zz9, 3iyz]
LXXGLTVXT	LT8	EXXXTFXXV	EV8	1	0	[2o9d, 2o9e, 2abm, 2o9f, 2o9g, 1rc2, 3nka, 3nkc, 3nk5]
LXXGLXIAT	LT8	GLXVELIIT	GT8	1	3	[3gd8, 2d57, 2zz9, 3iyz]
LIILXXGXT	LT8	FNELILTGI	FI8	4	3	[3c02]
LTVXGIITT	LT8	FAXXIAAXI	FI8	4	1	[3ne2]
LXXGLALAT	LT8	SLFYVFFGL	SL8	1	0	[2b6p, 2c32, 1ymg, 3j41]
LXXGLALAT	LT8	YVFFGLGAS	YS8	1	0	[2b6o, 2b6p, 3m9i]
LMXLGEGAT	LT8	CLGWGLAVF	CF8	0	1	[3c02]
LFLYITVXT	LT8	CGVGLVKAF	CF8	0	2	[2b5f]
LXXGLTVXT	LT8	CFGTFXLVF	CF8	1	0	[2abm, 1rc2, 3nka, 3nkc, 3nk5]
LIILXXGXT	LT8	CLGWGLAVF	CF8	4	1	[3c02]
LGAFVGTST	LT8	FXXTFVLMF	FF8	2	0	[3c02]
LXXGLXXGT	LT8	FXXTXXFXF	FF8	1	0	[3d9s]
LXXGLXIAT	LT8	FXXTXXFXF	FF8	1	0	[1ih5, 1fqy, 1h6i]
LXXGLXIAT	LT8	FLAMILXXF	FF8	1	0	[1j4n]
LXXGLTVXT	LT8	FRKLAAEXF	FF8	1	0	[2o9e]
LMXLGEGAT	LT8	FFAXLLGAF	FF8	0	2	[3c02]
LXXGLALAT	LT8	FSLTLGHLF	FF8	1	4	[2b6o, 2b6p, 3m9i, 2c32, 1ymg, 3j41, 1sor]
LFLYITVXT	LT8	FXXXMVHLA	FA8	0	4	[3cn6, 4jc6, 1z98, 4ia4, 3cll, 2b5f, 3cn5]
LXXGLXXGT	LT8	FQLALCIFA	FA8	1	3	[3d9s]
LXXGLTVXT	LT8	FAPIAIGXA	FA8	1	4	[2o9e, 3llq]
LXXGLALAT	LT8	FXVFFGLGA	FA8	1	0	[2b6o, 2b6p, 3m9i, 2c32, 1ymg, 3j41, 1sor]
LXXGLXIAT	LT8	FXXIXIGXA	FA8	1	0	[1ih5, 1j4n, 1fqy, 1h6i]
LXXGLXIAT	LT8	HGLLVELII	HI8	1	3	[3gd8, 2d57, 2zz9, 3iyz]
LXXGLXIAT	LT8	LVELIITFQ	LQ8	1	3	[3gd8, 2d57, 2zz9, 3iyz]
LXXGLXIAT	LT8	TTLFVFISI	TI8	1	0	[1ih5, 1fqy, 1h6i]
LXXGLXXGT	LT8	QLXLCIFAS	QS8	1	3	[3d9s]
LTVXGIITT	LT8	TEAIGTFLL	TL8	4	3	[3ne2]
LXXGLXXGT	LT8	TLXFVFFGL	TL8	1	0	[3d9s]
LXXGLALAT	LT8	TLFYVFFGL	TL8	1	0	[2b6o, 3m9i, 1sor]
LIILXXGXT	LT8	TXILLXVIL	TL8	4	3	[3c02]
LVLCVLAXT	LT8	PLXIGXSVA	PA8	3	4	[1j4n]
LXXGLXIAT	LT8	PLXIGXSVA	PA8	1	4	[1ih5, 1j4n, 1fqy, 1h6i]
LMXLILAXT	LT8	PLXIGLLIA	PA8	3	4	[1fx8, 1ldi]
LGAFVGTST	LT8	EFLGTFXLM	EM8	2	0	[3c02]
LTVXGIITT	LT8	EAIGTFXLM	EM8	4	3	[3ne2]
LFLYITVXT	LT8	WAFGGMIFV	WV8	0	1	[3cn6, 4jc6, 1z98, 4ia4, 3cll, 2b5f, 3cn5]
LXXGLTVXT	LT8	AIGLAXTLI	AI8	1	4	[2o9d, 2o9e, 2abm, 2o9f, 2o9g, 3llq, 1rc2, 3nka, 3nkc, 3nk5]
LMXLILAXT	LT8	APLLIGLLI	AI8	3	4	[1fx8, 1ldi]
LXXGLXIAT	LT8	AAQCLGXII	AI8	1	2	[3gd8]
LMXLILAXT	LT8	LIAVIGASM	LM8	3	4	[1fx8, 1ldi]
LXXGLALAT	LT8	LTLGHLFGM	LM8	1	4	[2b6o, 2b6p, 3m9i, 2c32, 1ymg, 1sor]
LXXGLXIAT	LT8	FYIXAQXLG	FG8	1	2	[3gd8]
LXXGLTVXT	LT8	FXXXXGGXG	FG8	1	0	[2o9d, 2o9e, 2abm, 2o9f, 2o9g, 3llq, 1rc2, 3nka, 3nkc, 3nk5]
LXXGLTVXT	LT8	FGTFXXXXG	FG8	1	0	[2o9d, 2o9e, 2abm, 2o9f, 2o9g, 3llq, 1rc2, 3nka, 3nkc, 3nk5]
LIILXXGXT	LT8	FFNELILTG	FG8	4	3	[3c02]
LGAFVGTST	LT8	FXLMFLGEG	FG8	2	0	[3c02]
LTVXGIITT	LT8	FXLMLVIMG	FG8	4	3	[3ne2]
LFLYITVXT	LT8	PIGFXVFMV	PV8	0	4	[3cn6, 4jc6, 1z98, 4ia4, 3cll, 2b5f, 3cn5]
LVLCVLAXT	LT8	PFIGXALAV	PV8	3	5	[1j4n]
LXXGLXXGT	LT8	PALSIGXSV	PV8	1	4	[3d9s]
LXXGLXIAT	LT8	FSVALGXLL	FL8	1	4	[1j4n]
LVLCVLAXT	LT8	FIGXALAVL	FL8	3	5	[1j4n]
LTVXGIITT	LT8	FAIGMAFAL	FL8	4	1	[3ne2]
LVLCVLAXT	LT8	FSVALGXLL	FL8	3	4	[1j4n]
LXXGLTVXT	LT8	FGGSGSAVL	FL8	1	0	[2o9e, 2o9f]
LXXGLALAT	LT8	VGFSLTLGH	VH8	1	4	[2b6o, 2b6p, 3m9i, 2c32, 1ymg, 3j41, 1sor]
LFLYITVXT	LT8	IFXLVYCTA	IA8	0	1	[3cn6, 4jc6, 1z98, 4ia4, 3cll, 2b5f, 3cn5]
LFLYITVXT	LT8	ICGVGLVKA	IA8	0	2	[2b5f]
LMXLILAXT	LT8	IVGAIVGAF	IF8	3	5	[1fx8, 1ldi]
LTVXGIITT	LT8	ILTEAIGTF	IF8	4	3	[3ne2]
LVLCVLAXT	LT8	IGXXVXXXH	IH8	3	4	[1j4n]
LXXGLTVXT	LT8	IGXAXTLXH	IH8	1	4	[2o9d, 2o9e, 2abm, 2o9f, 2o9g, 3llq, 1rc2, 3nk5]
LXXGLXXGT	LT8	IGXSVXXGH	IH8	1	4	[3d9s]
LFLYITVXT	LT8	IGXXVFMVH	IH8	0	4	[3cn6, 4jc6, 1z98, 4ia4, 3cll, 2b5f, 3cn5]
LXXGLXIAT	LT8	IGXXVXXXH	IH8	1	4	[1ih5, 1j4n, 1fqy, 1h6i]
LXXGLTVXT	LT8	AAEXFGTFW	AW8	1	0	[2o9d, 2o9e, 2abm, 2o9f, 2o9g, 1rc2, 3nka, 3nkc, 3nk5]
LXXGLTVXT	LT8	SFGTFWLVF	SF8	1	0	[2o9d, 2o9e, 2o9f, 2o9g]
LXXGLTVXT	LT8	TFWLVFGGS	TS8	1	0	[2o9d, 2o9e, 2o9f, 2o9g]
LXXGLTVXT	LT8	WLVFGGXGS	WS8	1	0	[2o9d, 2o9e, 2abm, 2o9f, 2o9g, 3llq, 1rc2, 3nka, 3nkc, 3nk5]
LXXGLXIAT	LT8	SVAXGHLXA	SA8	1	4	[1ih5, 1j4n, 1fqy, 1h6i]
LVLCVLAXT	LT8	SVAXGHLXA	SA8	3	4	[1j4n]
LXXGLTVXT	LT8	TFWLVFGGC	TC8	1	0	[2abm, 3llq, 1rc2, 3nka, 3nkc, 3nk5]
LXXGLXIAT	LT8	SXPLXXGXS	SS8	1	4	[1j4n, 1fqy]
LXXGLXXGT	LT8	SXALXIXXS	SS8	1	4	[3d9s]
LVLCVLAXT	LT8	SXPLXXGXS	SS8	3	4	[1j4n]
LXXGLALAT	LT8	SXXLAXGFS	SS8	1	4	[2b6o, 2b6p, 3m9i, 2c32, 1ymg, 3j41]
LXXGLXXGT	LT8	IXVFFGXGS	IS8	1	0	[3d9s]
LXXGLXXGT	LT8	SXTLGHLXG	SG8	1	4	[3d9s]
LXXGLALAT	LT8	SXTLGHLXG	SG8	1	4	[2b6o, 2b6p, 3m9i, 2c32, 1ymg, 3j41, 1sor]
LXXGLXXGT	LT8	SIGXSXXLG	SG8	1	4	[3d9s]
LTVXGIITT	LT8	MAXALAXAA	MA8	4	1	[3ne2]
LFLYITVXT	LT8	GIAWAFGGM	GM8	0	1	[3cn6, 4jc6, 1z98, 4ia4, 3cll, 2b5f, 3cn5]
LFLYITVXT	LT8	GMIFVLVYC	GC8	0	1	[3cn6, 4jc6, 1z98, 4ia4, 3cll, 2b5f, 3cn5]
LTVXGIITT	LT8	TFLLMLVIM	TM8	4	3	[3ne2]
LXXGLXIAT	LT8	GHGLLVELI	GI8	1	3	[3iyz]
LTVXGIITT	LT8	GTXLLMLVI	GI8	4	3	[3ne2]
LMXLILAXT	LT8	GAFAYRKLI	GI8	3	5	[1fx8, 1ldi]
LIILXXGXT	LT8	KLCLGWGLA	KA8	4	1	[3c02]
LMXLGEGAT	LT8	KLCLGWGLA	KA8	0	1	[3c02]
LXXGLTVXT	LT8	PIAIGLAXT	PT8	1	4	[2o9d, 2o9e, 2o9f, 2abm, 2o9g, 3llq, 1rc2, 3nka, 3nkc, 3nk5]
LXXGLTVXT	LT8	TLIHLISIP	TP8	1	4	[2o9e, 2o9f]
LXXGLTVXT	LT8	CTLIHLISI	CI8	1	4	[2o9f, 2o9g]
LMXLILAXT	LT8	AIVGAFAYR	AR8	3	5	[1fx8, 1ldi]
LMXLILAXT	LT8	IVGAFAYRK	IK8	3	5	[1fx8, 1ldi]
LIILXXGXT	LT8	NELILTGIL	NL8	4	3	[3c02]
LGAFVGTST	LT8	TFVLMFLGE	TE8	2	0	[3c02]
LXXGLTVXT	LT8	KLXAEXFGT	KT8	1	0	[2o9e]
LFLYITVXT	LT8	AICGVGLVK	AK8	0	2	[2b5f]
LXXGLXXGT	LT8	VVELILTFQ	VQ8	1	3	[3d9s]
LXXGLXXGT	LT8	ELILTFQLA	EA8	1	3	[3d9s]
LXXGLTVXT	LT8	RKLAAEXFG	RG8	1	0	[2o9e]
AXAAXXYXL	AL8	AGLVIGLXV	AV8	1	4	[3ne2]
AFGGMIFVL	AL8	APLXIGFAV	AV8	1	4	[1z98, 3cn6, 4jc6, 4ia4, 3cll, 2b5f, 3cn5]
AFGLXIXTL	AL8	APLXIGLXV	AV8	1	4	[1ih5, 1fqy, 1h6i]
AVLIYDFIL	AL8	GIEIIGTLQ	GQ8	5	3	[1j4n, 1h6i]
AIAEXIXTL	AL8	FGGMIFVLV	FV8	0	1	[3cn6, 4jc6, 1z98, 4ia4, 3cll, 2b5f, 3cn5]
AFGGMIFVL	AL8	FLYITVATV	FV8	1	0	[2b5f]
AEXIGTFXL	AL8	FLYITVATV	FV8	3	0	[2b5f]
APFVIGXAL	AL8	FGXGFGXMV	FV8	4	1	[2w2e, 3zoj, 2w1p]
AXGXALATL	AL8	LFYVFFGLG	LG8	1	0	[2b6o, 2b6p, 3m9i, 2c32, 1ymg, 3j41, 1sor]
AFGLXIXTL	AL8	LXXVFFGLG	LG8	1	0	[3d9s]
AICYXXAQL	AL8	LFYVFFGLG	LG8	2	0	[3m9i, 2b6p, 1ymg]
AXAAXXYXL	AL8	LVIGLXVGG	LG8	1	4	[3ne2]
AEXXGTFXL	AL8	YXIAQVVGG	YG8	0	2	[2o9d, 2o9e, 2o9f, 2abm, 2o9g, 1rc2, 3nka, 3nkc, 3nk5]
AEXIGTFXL	AL8	VAXAYHQYV	VV8	3	5	[2b5f]
AEFXGTXLL	AL8	VXPFIVSQV	VV8	0	2	[1fx8, 1ldi, 1ldf, 1lda]
AXAXGLTVL	AL8	VFGGSGXXV	VV8	1	0	[2o9e, 2o9f]
APIAXGXAL	AL8	VAXAXGLTV	VV8	4	1	[2o9d, 2o9e, 3llq, 1rc2, 3nka, 3nkc, 3nk5]
AXGTXXLML	AL8	VIGPIVGXV	VV8	3	5	[3ne2]
AEXIGTFXL	AL8	VXPFIGXAV	VV8	3	5	[1z98, 3cn6, 4jc6, 4ia4, 3cll, 2b5f, 3cn5]
APIAXGXAL	AL8	VLSAGFLLV	VV8	4	3	[2o9d, 2o9e, 1rc2, 3nka, 3nkc, 3nk5]
AEXXGTFXL	AL8	VAXAXGLTV	VV8	0	1	[2o9d, 2o9e, 2o9f, 2abm, 2o9g, 1rc2, 3nka, 3nkc, 3nk5]
AGXAXAXGL	AL8	VFGGSGXXV	VV8	1	0	[2o9e, 2o9f]
AEXXGTFXL	AL8	VGXVXAQVV	VV8	0	2	[2o9d, 2o9e, 2o9f, 2abm, 2o9g, 1rc2, 3nka, 3nkc, 3nk5]
AEXXGTFXL	AL8	VVGXVXAQV	VV8	0	2	[2o9d, 2o9e, 2o9f, 3nka, 3nk5]
AEXXGTFXL	AL8	LTVLTMAXA	LA8	0	1	[2o9d, 2o9e, 2o9f, 2abm, 2o9g, 1rc2, 3nka, 3nkc, 3nk5]
AIAEXIXTL	AL8	LRALVYXXA	LA8	0	2	[2b5f]
AEXIGTFXL	AL8	LLFLXITVA	LA8	3	0	[1z98, 3cn6, 4jc6, 4ia4, 3cll, 2b5f, 3cn5]
AVLIYDFIL	AL8	LQXVLXVLA	LA8	5	3	[1j4n, 1h6i]
AXAXGLTVL	AL8	LXFGGXGSA	LA8	1	0	[2o9e, 2abm, 2o9f]
APIAXGXAL	AL8	LTVLTMAXA	LA8	4	1	[2o9d, 2o9e, 1rc2, 3nka, 3nkc, 3nk5]
AGXAXAXGL	AL8	LXFGGXGSA	LA8	1	0	[2o9e, 2o9f]
AFGGMIFVL	AL8	LLFLXITVA	LA8	1	0	[1z98, 3cn6, 4jc6, 4ia4, 3cll, 2b5f, 3cn5]
APIAXGXAL	AL8	LVVELVLSA	LA8	4	3	[2o9e, 1rc2, 3nka, 3nkc, 3nk5]
AFGGMIFVL	AL8	LAPLXIGFA	LA8	1	4	[2b5f]
AXAFCAXXL	AL8	GXGLXXFFG	GG8	2	0	[1fx8, 1ldi, 1ldf, 1lda]
AXAFCAXXL	AL8	GLXXFFGVG	GG8	2	0	[1fx8, 1ldi, 1ldf, 1lda]
AEXXGTFXL	AL8	GXVIAQVVG	GG8	0	2	[2o9d, 2o9e, 2o9f, 2abm, 2o9g, 1rc2, 3nka, 3nkc, 3nk5]
APFVIGXAL	AL8	GXGFGVMVG	GG8	4	1	[2w2e, 3zoj, 2w1p]
AXAXGLTVL	AL8	GTFXLVXXG	GG8	1	0	[2o9d, 2o9e, 2abm, 2o9f, 2o9g, 3llq, 1rc2, 3nka, 3nkc, 3nk5]
AXGTXXLML	AL8	GTFXLXFXG	GG8	3	0	[3ne2]
AXAAXXYXL	AL8	GTFXLXFXG	GG8	1	0	[3ne2]
AXAAXXYXL	AL8	GXXIGLTVG	GG8	1	4	[3ne2]
AGXAXAXGL	AL8	GTFXLVXXG	GG8	1	0	[2o9e, 2o9f]
AXAAXXYXL	AL8	IGXFLLXLV	IV8	1	3	[3ne2]
AEXXGTFXL	AL8	IAQXVGXIV	IV8	0	2	[2o9d, 2o9e, 2o9f, 2abm, 2o9g, 1rc2, 3nka, 3nkc, 3nk5]
AEVVGTXXL	AL8	IGXFLLXLV	IV8	3	3	[3ne2]
APFVIGXAL	AL8	ISFGFGXXV	IV8	4	1	[2w2e, 3zoj, 2w1p]
AEFXGTXLL	AL8	VAXAIYLTA	VA8	0	1	[1fx8, 1ldi, 1ldf, 1lda]
AEFXGTXLL	AL8	VAXAFCAAA	VA8	0	2	[1fx8, 1ldi, 1ldf, 1lda]
AFGGMIFVL	AL8	VLVYTVFSA	VA8	1	3	[1z98, 3cn6, 4jc6, 4ia4, 3cll, 2b5f, 3cn5]
AEXXGTFXL	AL8	VVXXXVAXA	VA8	0	2	[2o9d, 2o9e, 2o9f, 2abm, 2o9g, 1rc2, 3nka, 3nkc, 3nk5]
AXAAXXYXL	AL8	VGTFILVFF	VF8	1	0	[3ne2]
AXGTXXLML	AL8	VVGTFILVF	VF8	3	0	[3ne2]
AXAAXXYXL	AL8	VVGTFILVF	VF8	1	0	[3ne2]
AXGTXXLML	AL8	VGTFILVFF	VF8	3	0	[3ne2]
APIAXGXAL	AL8	VXLVLSAGF	VF8	4	3	[2o9d, 2o9e, 1rc2, 3nka, 3nkc, 3nk5]
AEXXGTFXL	AL8	VXAQVXGXI	VI8	0	2	[2o9d, 2o9e, 2o9f, 2abm, 2o9g, 1rc2, 3nka, 3nkc, 3nk5]
AFGLXIXTL	AL8	VXXGHLXXI	VI8	1	4	[1ih5, 1j4n, 1fqy, 1h6i]
AEXIGTFXL	AL8	VFMVXLAXI	VI8	3	4	[1z98, 3cn6, 4jc6, 4ia4, 3cll, 2b5f, 3cn5]
AFGGMIFVL	AL8	VFMVXLAXI	VI8	1	4	[1z98, 3cn6, 4jc6, 4ia4, 3cll, 2b5f, 3cn5]
AXAAXXYXL	AL8	VXGLTVGXI	VI8	1	4	[3ne2]
AEVVGTXXL	AL8	VPYIVAQFI	VI8	3	2	[3ne2]
AEXIGTFXL	AL8	EFIATXLFL	EL8	3	0	[1z98, 3cn6, 4jc6, 4ia4, 3cll, 2b5f, 3cn5]
APIAXGXAL	AL8	ELXLSAXFL	EL8	4	3	[2o9d, 2o9e, 1rc2, 3nka, 3nkc, 3nk5]
AFGGMIFVL	AL8	EFIATXLFL	EL8	1	0	[1z98, 3cn6, 4jc6, 4ia4, 3cll, 2b5f, 3cn5]
APIAXGXAL	AL8	VLTMAXAVG	VG8	4	1	[2o9d, 2o9e, 1rc2, 3nka, 3nkc, 3nk5]
AIAEXIXTL	AL8	VYMIAQXLG	VG8	0	2	[3cn6, 4jc6, 1z98, 4ia4, 3cll, 2b5f, 3cn5]
AXGTXXLML	AL8	VXXIITTXG	VG8	3	4	[3ne2]
AXAAXXYXL	AL8	VXXIITTXG	VG8	1	4	[3ne2]
APIAXGXAL	AL8	VVXLVLSAG	VG8	4	3	[2o9d, 2o9e, 1rc2, 3nka, 3nkc, 3nk5]
AEXXGTFXL	AL8	VLTMAXAVG	VG8	0	1	[2o9d, 2o9e, 2o9f, 2o9g, 1rc2, 3nka, 3nkc, 3nk5]
APIAXGXAL	AL8	SAGFLLVIH	SH8	4	3	[2o9d, 2o9e, 1rc2, 3nka, 3nkc, 3nk5]
AFGGMIFVL	AL8	GXXVFMVHL	GL8	1	4	[1z98, 3cn6, 4jc6, 4ia4, 3cll, 2b5f, 3cn5]
AEXIGTFXL	AL8	GXXVFMVHL	GL8	3	4	[1z98, 3cn6, 4jc6, 4ia4, 3cll, 2b5f, 3cn5]
AXGXALATL	AL8	GFSXTLXHL	GL8	1	4	[2b6o, 2b6p, 3m9i, 2c32, 1ymg, 3j41, 1sor]
AEXXGTFXL	AL8	GXXVAAXXL	GL8	0	2	[2o9d, 2o9e, 2o9f, 2abm, 2o9g, 1rc2, 3nka, 3nkc, 3nk5]
AFGLXIXTL	AL8	GXXVXXXHL	GL8	1	4	[1ih5, 1j4n, 1fqy, 1h6i]
AGXAXAXGL	AL8	GXAXTLXXL	GL8	1	4	[2o9e, 2o9f]
AXAXGLTVL	AL8	GXAXTLXXL	GL8	1	4	[2o9d, 2o9e, 2abm, 2o9f, 2o9g, 3llq, 1rc2, 3nka, 3nkc, 3nk5]
AFGLXIXTL	AL8	GXXXXXXHL	GL8	1	4	[3d9s]
APIAXGXAL	AL8	LVLSXGXLL	LL8	4	3	[2o9d, 2o9e, 1rc2, 3nka, 3nkc, 3nk5]
AXGXXILCL	AL8	LGXILXXXL	LL8	3	5	[2w2e, 3zoj, 2w1p]
AIAEXIXTL	AL8	LVYMIAQCL	LL8	0	2	[3cn6, 4jc6, 1z98, 4ia4, 3cll, 2b5f, 3cn5]
AFGLXIXTL	AL8	LXIGXSXXL	LL8	1	4	[3d9s]
AIAEXIXTL	AL8	LGXICGVGL	LL8	0	2	[3cn6, 4jc6, 1z98, 4ia4, 3cll, 2b5f, 3cn5]
AXGXALATL	AL8	LAXGFXXTL	LL8	1	4	[2b6o, 2b6p, 3m9i, 2c32, 1ymg, 3j41, 1sor]
AEFXGTXLL	AL8	LXVAMAIYL	LL8	0	1	[1fx8, 1ldi, 1ldf, 1lda]
AFGLXIXTL	AL8	LXLTXQLXL	LL8	1	3	[3d9s]
AFGLXIXTL	AL8	LXXGXSXXL	LL8	1	4	[1ih5, 1j4n, 1fqy, 1h6i]
APIAXGXAL	AL8	FLXVIHGAT	FT8	4	3	[2o9d, 2o9e]
AFGLXIXTL	AL8	LXXILFXXI	LI8	1	0	[1j4n]
APIAXGXAL	AL8	LSAGFLXXI	LI8	4	3	[2o9d, 2o9e, 1rc2, 3nka, 3nkc, 3nk5]
AXGXXILCL	AL8	LXAFLAYSI	LI8	3	5	[2w2e, 3zoj, 2w1p]
AGXAXAXGL	AL8	LXXTXIXLI	LI8	1	4	[2o9e, 2o9f]
AFGLXIXTL	AL8	LAXTLFXFI	LI8	1	0	[1ih5, 1fqy, 1h6i]
AXAXGLTVL	AL8	LXXTXIXLI	LI8	1	4	[2o9d, 2o9e, 2abm, 2o9f, 2o9g, 3llq, 1rc2, 3nka, 3nkc, 3nk5]
AEXIGTFXL	AL8	GPXIGXAXA	GA8	3	5	[1z98, 3cn6, 4jc6, 4ia4, 3cll, 2b5f, 3cn5]
AGXAXAXGL	AL8	GSGSAXXAA	GA8	1	0	[2o9e, 2o9f]
AXGXXILCL	AL8	GPIXGXXLA	GA8	3	5	[2w2e, 3zoj, 2w1p]
APIAXGXAL	AL8	GFLLVIHGA	GA8	4	3	[2o9d, 2o9e, 1rc2, 3nka, 3nkc, 3nk5]
AXAXGLTVL	AL8	GGSGSAXXA	GA8	1	0	[2o9e, 2o9f]
AXAXGLTVL	AL8	GSGSAXXAA	GA8	1	0	[2o9e, 2o9f]
AXGTXXLML	AL8	GPIXGAXXA	GA8	3	5	[3ne2]
AGXAXAXGL	AL8	GGSGSAXXA	GA8	1	0	[2o9e, 2o9f]
AFGLXIXTL	AL8	AXLXFVFFG	AG8	1	0	[3d9s]
AXGXALATL	AL8	AXGFSLTLG	AG8	1	4	[2b6o, 2b6p, 3m9i, 2c32, 1ymg, 3j41, 1sor]
AIAEXIXTL	AL8	AQXLGAIXG	AG8	0	2	[3cn6, 4jc6, 1z98, 4ia4, 3cll, 2b5f, 3cn5]
AEVVGTXXL	AL8	AQFIGAAXG	AG8	3	2	[3ne2]
AFGLXIXTL	AL8	AXGXSVXXG	AG8	1	4	[1ih5, 1j4n, 1fqy, 1h6i]
AICYXXAQL	AL8	AXLFYVFFG	AG8	2	0	[3m9i, 2b6p, 1ymg]
APIAXGXAL	AL8	AXXLLVIXG	AG8	4	3	[2o9d, 2o9e, 1rc2, 3nka, 3nkc, 3nk5]
AEXIGTFXL	AL8	WIXWXXPXI	WI8	3	5	[1z98, 3cn6, 4jc6, 4ia4, 3cll, 2b5f, 3cn5]
AEFXGTXLL	AL8	WGLXVAMAI	WI8	0	1	[1fx8, 1ldi, 1lda]
AFGLXIXTL	AL8	ALGHLLAID	AD8	1	4	[1ih5]
APIAXGXAL	AL8	GLTVLTMAF	GF8	4	1	[2o9d, 2o9e, 1rc2, 3nka, 3nkc, 3nk5]
AEVVGTXXL	AL8	GAAXGSLLF	GF8	3	2	[3ne2]
APIAXGXAL	AL8	GFAGXALAF	GF8	4	1	[2o9e]
AXGXALATL	AL8	GSVALAVGF	GF8	1	4	[2b6p, 3m9i, 1ymg]
APFVIGXAL	AL8	GFGVMVGVF	GF8	4	1	[2w2e, 3zoj, 2w1p]
AEXXGTFXL	AL8	GLTVLTMAF	GF8	0	1	[2o9d, 2o9e, 2o9f, 2abm, 2o9g, 1rc2, 3nka, 3nkc, 3nk5]
AXAFCAXXL	AL8	CIAEFLGTG	CG8	2	0	[1fx8, 1ldi, 1ldf, 1lda]
AIAEXIXTL	AL8	CLGAIXGVG	CG8	0	2	[3cn6, 4jc6, 1z98, 4ia4, 3cll, 2b5f, 3cn5]
AXGTXXLML	AL8	YVIGPIXGA	YA8	3	5	[3ne2]
AEVVGTXXL	AL8	YXXAQFIGA	YA8	3	2	[3ne2]
AIAEXIXTL	AL8	YXXAQXXGA	YA8	0	2	[3cn6, 4jc6, 1z98, 4ia4, 3cll, 2b5f, 3cn5]
AXGXXILCL	AL8	YWXGPXXGA	YA8	3	5	[2w2e, 3zoj, 2w1p]
AEVVGTXXL	AL8	ALAXAAVXY	AY8	3	1	[3ne2]
AEFXGTXLL	AL8	AFCAAALVY	AY8	0	2	[1lda]
AICYXXAQL	AL8	AEFFAXLFY	AY8	2	0	[3m9i, 2b6p, 1ymg]
AEXIGTFXL	AL8	AVAXAYHQY	AY8	3	5	[2b5f]
APFVIGXAL	AL8	MISFGFGFG	MG8	4	1	[2w2e, 3zoj, 2w1p]
AXAAXXYXL	AL8	LLMLVIMGV	LV8	1	3	[3ne2]
AEVVGTXXL	AL8	LLMLVIMGV	LV8	3	3	[3ne2]
AXAXGLTVL	AL8	LIHLISIPV	LV8	1	4	[2o9e, 2o9f]
AFGLXIXTL	AL8	LSVTLXXLV	LV8	1	4	[3d9s]
AGXAXAXGL	AL8	LIHLISIPV	LV8	1	4	[2o9e, 2o9f]
AEFXGTXLL	AL8	GLXVAMAIY	GY8	0	1	[1fx8, 1ldi, 1ldf, 1lda]
AIAEXIXTL	AL8	GGXIFVLXY	GY8	0	1	[3cn6, 4jc6, 1z98, 4ia4, 3cll, 2b5f, 3cn5]
AXGTXXLML	AL8	GXVXAAXXY	GY8	3	2	[3ne2]
AVLIYDFIL	AL8	QXVLCVLAT	QT8	5	3	[1j4n, 1h6i]
AFGLXIXTL	AL8	AMILFXFIS	AS8	1	0	[1j4n]
AFGLXIXTL	AL8	AXTLFXFIS	AS8	1	0	[1ih5, 1fqy, 1h6i]
AICYXXAQL	AL8	AIXAXFFAS	AS8	2	0	[2b6p, 1ymg]
AGXAXAXGL	AL8	AXTLIXLIS	AS8	1	4	[2o9e, 2o9f]
AXAXGLTVL	AL8	AXTLIXLIS	AS8	1	4	[2o9d, 2o9e, 2o9f, 2abm, 2o9g, 3llq, 1rc2, 3nka, 3nkc, 3nk5]
AFGLXIXTL	AL8	TLFVFISIG	TG8	1	0	[1ih5, 1fqy, 1h6i]
AEXXGTFXL	AL8	IXXXXXLYL	IL8	0	2	[2o9e, 2o9f, 2abm]
AEVVGTXXL	AL8	IGXXLGSLL	IL8	3	5	[3ne2]
AXAFCAXXL	AL8	IAEFLGXGL	IL8	2	0	[1fx8, 1ldi, 1ldf, 1lda]
AICYXXAQL	AL8	IXAEFFAXL	IL8	2	0	[3m9i, 2b6p, 1ymg]
AVLIYDFIL	AL8	IIGXLQXVL	IL8	5	3	[1j4n, 1h6i]
AGXAXAXGL	AL8	IAXGXAXTL	IL8	1	4	[2o9e, 2o9f]
AXAXGLTVL	AL8	IAXGXAXTL	IL8	1	4	[2o9d, 2o9e, 2abm, 2o9f, 2o9g, 3llq, 1rc2, 3nka, 3nkc, 3nk5]
APFVIGXAL	AL8	ILXLTVLML	IL8	4	3	[2w2e, 3zoj, 2w1p]
AFGGMIFVL	AL8	AVFMVHLAT	AT8	1	4	[1z98, 3cn6, 4jc6, 4ia4, 3cll, 2b5f, 3cn5]
AEXIGTFXL	AL8	ATLLFLYIT	AT8	3	0	[1z98, 3cn6, 4jc6, 4ia4, 3cll, 2b5f, 3cn5]
AFGLXIXTL	AL8	ALXIGLSVT	AT8	1	4	[3d9s]
AXGXALATL	AL8	ALAVGFSLT	AT8	1	4	[2b6o, 2b6p, 3m9i, 2c32, 1ymg, 3j41, 1sor]
AEXIGTFXL	AL8	AVFMVHLAT	AT8	3	4	[1z98, 3cn6, 4jc6, 4ia4, 3cll, 2b5f, 3cn5]
AFGGMIFVL	AL8	ATLLFLYIT	AT8	1	0	[1z98, 3cn6, 4jc6, 4ia4, 3cll, 2b5f, 3cn5]
AFGLXIXTL	AL8	ILXIFIXIG	IG8	1	0	[1j4n]
AXAXGLTVL	AL8	IGLALTLIG	IG8	1	4	[3nka, 3nkc]
AEVVGTXXL	AL8	IXAXIYXLG	IG8	3	1	[3ne2]
AEXIGTFXL	AL8	IXWVGPXIG	IG8	3	5	[1z98, 3cn6, 4jc6, 4ia4, 3cll, 2b5f, 3cn5]
AXGTXXLML	AL8	IXVIGPIXG	IG8	3	5	[3ne2]
AXGXXILCL	AL8	IYXXGPIXG	IG8	3	5	[2w2e, 3zoj, 2w1p]
AEFXGTXLL	AL8	GAXCAAALV	GV8	0	2	[1fx8, 1ldi, 1ldf, 1lda]
AFGGMIFVL	AL8	GXFVLVYTV	GV8	1	3	[1z98, 3cn6, 4jc6, 4ia4, 3cll, 2b5f, 3cn5]
AFGLXIXTL	AL8	GPLAIGFSV	GV8	1	4	[1j4n]
AIAEXIXTL	AL8	GAXCGVXLV	GV8	0	2	[3cn6, 4jc6, 1z98, 4ia4, 3cll, 2b5f, 3cn5]
AVLIYDFIL	AL8	GTLQLVLCV	GV8	5	3	[1j4n, 1h6i]
APFVIGXAL	AL8	GTAILCLTV	GV8	4	3	[2w2e, 3zoj, 2w1p]
AEXIGTFXL	AL8	IGAAVAAAY	IY8	3	5	[1z98, 3cn6, 4jc6, 4ia4, 3cll, 2b5f, 3cn5]
AXAXGLTVL	AL8	LXAEXFGXF	LF8	1	0	[2o9d, 2o9e, 2o9f, 2o9g, 3nka, 3nkc, 3nk5]
AXAFCAXXL	AL8	LGXGLLIFF	LF8	2	0	[1fx8, 1ldi, 1ldf, 1lda]
AGXAXAXGL	AL8	LXAEXFGXF	LF8	1	0	[2o9e, 2o9f]
AFGLXIXTL	AL8	LATLXXVFF	LF8	1	0	[3d9s]
AEXIGTFXL	AL8	IXXLLFLYI	II8	3	0	[1z98, 3cn6, 4jc6, 4ia4, 3cll, 2b5f, 3cn5]
AXAAXXYXL	AL8	IXLTVXXXI	II8	1	4	[3ne2]
AXGTXXLML	AL8	IXLTVXXXI	II8	3	4	[3ne2]
AFGGMIFVL	AL8	IXXLLFLYI	II8	1	0	[1z98, 3cn6, 4jc6, 4ia4, 3cll, 2b5f, 3cn5]
AFGGMIFVL	AL8	FVLVYTVFS	FS8	1	3	[1z98, 3cn6, 4jc6, 4ia4, 3cll, 2b5f, 3cn5]
AXAXGLTVL	AL8	IHLISIPVT	IT8	1	4	[2o9e, 2o9f]
AGXAXAXGL	AL8	IHLISIPVT	IT8	1	4	[2o9e, 2o9f]
AIAEXIXTL	AL8	MIAQCLGAI	MI8	0	2	[3cn6, 4jc6, 1z98, 4ia4, 3cll, 2b5f, 3cn5]
AFGLXIXTL	AL8	MILFIFISI	MI8	1	0	[1j4n]
AIAEXIXTL	AL8	IAQCLGAIC	IC8	0	2	[3cn6, 4jc6, 1z98, 4ia4, 3cll, 2b5f, 3cn5]
AVLIYDFIL	AL8	IGTLQLXLC	IC8	5	3	[1j4n, 1h6i]
AFGLXIXTL	AL8	ILTFQLXLC	IC8	1	3	[3d9s]
AFGLXIXTL	AL8	TXXLXLCIF	TF8	1	3	[3d9s]
AFGGMIFVL	AL8	TFXLVYTVF	TF8	1	3	[1z98, 3cn6, 4jc6, 4ia4, 3cll, 2b5f, 3cn5]
AIAEXIXTL	AL8	QCLGAICGV	QV8	0	2	[3cn6, 4jc6, 1z98, 4ia4, 3cll, 2b5f, 3cn5]
AGXAXAXGL	AL8	APIAIGLAC	AC8	1	4	[2o9f]
AIAEXIXTL	AL8	ALXYXIAQC	AC8	0	2	[3cn6, 4jc6, 1z98, 4ia4, 3cll, 2b5f, 3cn5]
AXAXGLTVL	AL8	APIAIGLAC	AC8	1	4	[2o9f, 2o9g]
AIAEXIXTL	AL8	MIFVLVYCT	MT8	0	1	[3cn6, 4jc6, 1z98, 4ia4, 3cll, 2b5f, 3cn5]
AEXXGTFXL	AL8	AXGLTVLTM	AM8	0	1	[2o9d, 2o9e, 2o9f, 2abm, 2o9g, 1rc2, 3nka, 3nkc, 3nk5]
APIAXGXAL	AL8	AXGLTVLTM	AM8	4	1	[2o9d, 2o9e, 3llq, 1rc2, 3nka, 3nkc, 3nk5]
APFVIGXAL	AL8	AILCLTVLM	AM8	4	3	[2w2e, 3zoj, 2w1p]
AFGLXIXTL	AL8	EFLAMILFI	EI8	1	0	[1j4n]
AXAFCAXXL	AL8	EFLGTGLLI	EI8	2	0	[1fx8, 1ldi, 1ldf, 1lda]
AEXIGTFXL	AL8	AEFXATXXF	AF8	3	0	[1z98, 3cn6, 4jc6, 4ia4, 3cll, 2b5f, 3cn5]
AFGLXIXTL	AL8	AEFXAXXXF	AF8	1	0	[3d9s]
AICYXXAQL	AL8	RAIXAEFXA	RA8	2	0	[3m9i, 2b6p, 1ymg]
AEVVGTXXL	AL8	LXIAAVIYS	LS8	3	1	[3ne2]
AFGLXIXTL	AL8	LFXFISIGS	LS8	1	0	[1ih5, 1j4n, 1fqy, 1h6i]
APFVIGXAL	AL8	SFGFGFGVM	SM8	4	1	[2w2e, 3zoj, 2w1p]
AXAAXXYXL	AL8	EVVGTFXLV	EV8	1	0	[3ne2]
AFGLXIXTL	AL8	EFXAXXXXV	EV8	1	0	[1ih5, 3d9s, 1fqy, 1h6i]
AVLIYDFIL	AL8	EXIGTXQXV	EV8	5	3	[1j4n, 1h6i]
AGXAXAXGL	AL8	EXXXTFXXV	EV8	1	0	[2o9e, 2o9f]
AICYXXAQL	AL8	EFXAXLFYV	EV8	2	0	[3m9i, 2b6p, 1ymg]
AXAXGLTVL	AL8	EXXXTFXXV	EV8	1	0	[2o9d, 2o9e, 2abm, 2o9f, 2o9g, 1rc2, 3nka, 3nkc, 3nk5]
AXGTXXLML	AL8	EVVGTFXLV	EV8	3	0	[3ne2]
APIAXGXAL	AL8	GVAXAXGLT	GT8	4	1	[2o9d, 2o9e, 1rc2, 3nka, 3nkc, 3nk5]
AXAAXXYXL	AL8	GLXVXGIIT	GT8	1	4	[3ne2]
APFVIGXAL	AL8	GVMVGVFIT	GT8	4	1	[2w2e, 3zoj, 2w1p]
AEXXGTFXL	AL8	GVAXAXGLT	GT8	0	1	[2o9d, 2o9e, 2o9f, 2abm, 2o9g, 1rc2, 3nka, 3nkc, 3nk5]
AEFXGTXLL	AL8	GVAXAIYLT	GT8	0	1	[1fx8, 1ldi, 1ldf, 1lda]
AXGTXXLML	AL8	GLXVXGIIT	GT8	3	4	[3ne2]
APFVIGXAL	AL8	VMVGVFITY	VY8	4	1	[2w2e, 3zoj, 2w1p]
AEFXGTXLL	AL8	FGXGVAXAI	FI8	0	1	[1ldf]
AFGLXIXTL	AL8	FAEFLAXLI	FI8	1	0	[3d9s]
AEVVGTXXL	AL8	FAXXIAAXI	FI8	3	1	[3ne2]
APFVIGXAL	AL8	FGVMVGVFI	FI8	4	1	[2w2e, 3zoj, 2w1p]
AXGXALATL	AL8	SLFYVFFGL	SL8	1	0	[2b6p, 2c32, 1ymg, 3j41]
AICYXXAQL	AL8	SLFYVFFGL	SL8	2	0	[2b6p, 1ymg]
AICYXXAQL	AL8	CAEFFASLF	CF8	2	0	[2b6p, 1ymg]
AXAXGLTVL	AL8	CFGTFXLVF	CF8	1	0	[2abm, 1rc2, 3nka, 3nkc, 3nk5]
AXGXALATL	AL8	YVFFGLGAS	YS8	1	0	[2b6o, 2b6p, 3m9i]
AFGGMIFVL	AL8	TLLFLYITV	TV8	1	0	[1z98, 3cn6, 4jc6, 4ia4, 3cll, 2b5f, 3cn5]
APIAXGXAL	AL8	TVLTMAXAV	TV8	4	1	[2o9d, 2o9e, 1rc2, 3nka, 3nkc, 3nk5]
AXAFCAXXL	AL8	TGLLIFFGV	TV8	2	0	[1fx8, 1ldi, 1ldf, 1lda]
AEXXGTFXL	AL8	TVLTMAXAV	TV8	0	1	[2o9d, 2o9e, 2o9f, 2abm, 2o9g, 1rc2, 3nka, 3nkc, 3nk5]
AEXIGTFXL	AL8	TLLFLYITV	TV8	3	0	[1z98, 3cn6, 4jc6, 4ia4, 3cll, 2b5f, 3cn5]
APIAXGXAL	AL8	LTMAFAVGH	LH8	4	1	[2o9e]
AEXXGTFXL	AL8	LTMAFAVGH	LH8	0	1	[2o9e]
APIAXGXAL	AL8	TMAXAVGXI	TI8	4	1	[2o9e]
AXAAXXYXL	AL8	TVGXIITTI	TI8	1	4	[3ne2]
AXGTXXLML	AL8	TVGXIITTI	TI8	3	4	[3ne2]
AFGLXIXTL	AL8	TTLFVFISI	TI8	1	0	[1ih5, 1fqy, 1h6i]
AXAAXXYXL	AL8	TAEVVGTFI	TI8	1	0	[3ne2]
AXAAXXYXL	AL8	FTAEVVGTF	FF8	1	0	[3ne2]
AICYXXAQL	AL8	FFAXLFYVF	FF8	2	0	[3m9i, 2b6p, 1ymg]
AICYXXAQL	AL8	FAEXXXXLF	FF8	2	0	[3m9i]
AXAXGLTVL	AL8	FRKLAAEXF	FF8	1	0	[2o9e]
AFGLXIXTL	AL8	FLAMILXXF	FF8	1	0	[1j4n]
AFGLXIXTL	AL8	FXXTXXFXF	FF8	1	0	[1ih5, 3d9s, 1fqy, 1h6i]
AXAFCAXXL	AL8	FXXTGLXIF	FF8	2	0	[1fx8, 1ldi, 1ldf, 1lda]
AXGXALATL	AL8	FSLTLGHLF	FF8	1	4	[2b6o, 2b6p, 3m9i, 2c32, 1ymg, 3j41, 1sor]
APIAXGXAL	AL8	MAXAVGXIS	MS8	4	1	[2o9e]
AXAXGLTVL	AL8	FAPIAIGXA	FA8	1	4	[2o9e, 3llq]
AFGGMIFVL	AL8	FXXXMVHLA	FA8	1	4	[1z98, 3cn6, 4jc6, 4ia4, 3cll, 2b5f, 3cn5]
AEXIGTFXL	AL8	FIGXAXAXA	FA8	3	5	[1z98, 3cn6, 4jc6, 4ia4, 3cll, 2b5f, 3cn5]
AGXAXAXGL	AL8	FAPIAIGXA	FA8	1	4	[2o9e]
AEXIGTFXL	AL8	FXXXMVHLA	FA8	3	4	[1z98, 3cn6, 4jc6, 4ia4, 3cll, 2b5f, 3cn5]
AEFXGTXLL	AL8	FIVSQVAXA	FA8	0	2	[1fx8, 1ldi, 1ldf, 1lda]
APIAXGXAL	AL8	FGLTVLTMA	FA8	4	1	[2o9d, 2o9e, 3llq, 1rc2, 3nka]
AFGLXIXTL	AL8	FQLALCIFA	FA8	1	3	[3d9s]
AFGLXIXTL	AL8	FXXIXIGXA	FA8	1	0	[1ih5, 1j4n, 1fqy, 1h6i]
AEXXGTFXL	AL8	FGLTVLTMA	FA8	0	1	[2o9d, 2o9e, 2o9f, 2abm, 2o9g, 1rc2, 3nka]
AXGXALATL	AL8	FXVFFGLGA	FA8	1	0	[2b6o, 2b6p, 3m9i, 2c32, 1ymg, 3j41, 1sor]
AFGLXIXTL	AL8	QLXLCIFAS	QS8	1	3	[3d9s]
AEVVGTXXL	AL8	QFIGAAXGS	QS8	3	2	[3ne2]
AEVVGTXXL	AL8	TEAIGTFLL	TL8	3	3	[3ne2]
AICYXXAQL	AL8	TLFYVFFGL	TL8	2	0	[3m9i]
AFGLXIXTL	AL8	TLXFVFFGL	TL8	1	0	[3d9s]
AXGXALATL	AL8	TLFYVFFGL	TL8	1	0	[2b6o, 3m9i, 1sor]
AVLIYDFIL	AL8	TLQLVLXVL	TL8	5	3	[1j4n, 1h6i]
APFVIGXAL	AL8	TXILCLXVL	TL8	4	3	[2w2e, 3zoj, 2w1p]
AXGTXXLML	AL8	PIVGAVXAA	PA8	3	5	[3ne2]
AEXIGTFXL	AL8	PFIGAAXAA	PA8	3	5	[1z98, 3cn6, 4jc6, 4ia4, 3cll, 2b5f, 3cn5]
AFGLXIXTL	AL8	PLXIGXSVA	PA8	1	4	[1ih5, 1j4n, 1fqy, 1h6i]
AGXAXAXGL	AL8	AIGLAXTLI	AI8	1	4	[2o9e, 2o9f]
AXAXGLTVL	AL8	AIGLAXTLI	AI8	1	4	[2o9d, 2o9e, 2abm, 2o9f, 2o9g, 3llq, 1rc2, 3nka, 3nkc, 3nk5]
AEXXGTFXL	AL8	AKEVVGYVI	AI8	0	2	[2o9e]
AEVVGTXXL	AL8	EAIGTFXLM	EM8	3	3	[3ne2]
AXGXALATL	AL8	LTLGHLFGM	LM8	1	4	[2b6o, 2b6p, 3m9i, 2c32, 1ymg, 1sor]
AFGGMIFVL	AL8	LPIGFAVFM	LM8	1	4	[1z98, 3cn6, 4jc6, 4ia4, 3cll, 2b5f, 3cn5]
AGXAXAXGL	AL8	FXXXXGGXG	FG8	1	0	[2o9e, 2o9f]
APIAXGXAL	AL8	FAGVALXFG	FG8	4	1	[2o9e]
AEVVGTXXL	AL8	FXLMLVIMG	FG8	3	3	[3ne2]
AXAXGLTVL	AL8	FGTFXXXXG	FG8	1	0	[2o9d, 2o9e, 2abm, 2o9f, 2o9g, 3llq, 1rc2, 3nka, 3nkc, 3nk5]
AXAAXXYXL	AL8	FXLMLVIMG	FG8	1	3	[3ne2]
AXAAXXYXL	AL8	FXLVFFGXG	FG8	1	0	[3ne2]
AEFXGTXLL	AL8	FCAAALVXG	FG8	0	2	[1lda]
AXGTXXLML	AL8	FXLVFFGXG	FG8	3	0	[3ne2]
AEXXGTFXL	AL8	FAGVALXFG	FG8	0	1	[2o9e, 2o9f]
AGXAXAXGL	AL8	FGTFXXXXG	FG8	1	0	[2o9e, 2o9f]
AXAXGLTVL	AL8	FXXXXGGXG	FG8	1	0	[2o9d, 2o9e, 2abm, 2o9f, 2o9g, 3llq, 1rc2, 3nka, 3nkc, 3nk5]
AFGGMIFVL	AL8	PLPIGFAVF	PF8	1	4	[1z98, 3cn6, 4jc6, 4ia4, 3cll, 2b5f, 3cn5]
AEFXGTXLL	AL8	PXIVSQVAG	PG8	0	2	[1fx8, 1ldi, 1ldf, 1lda]
AEVVGTXXL	AL8	PXIXAQFIG	PG8	3	2	[3ne2]
AFGGMIFVL	AL8	PIGFXVFMV	PV8	1	4	[1z98, 3cn6, 4jc6, 4ia4, 3cll, 2b5f, 3cn5]
AXGTXXLML	AL8	PIYVIGPIV	PV8	3	5	[3ne2]
AFGLXIXTL	AL8	PALSIGXSV	PV8	1	4	[3d9s]
AIAEXIXTL	AL8	IFXLVYCTA	IA8	0	1	[3cn6, 4jc6, 1z98, 4ia4, 3cll, 2b5f, 3cn5]
AIAEXIXTL	AL8	ICGVGLVKA	IA8	0	2	[2b5f]
AXAAXXYXL	AL8	ILVFFGPGA	IA8	1	0	[3ne2]
AXGTXXLML	AL8	ILVFFGPGA	IA8	3	0	[3ne2]
AXGTXXLML	AL8	IGPIXGAVA	IA8	3	5	[3ne2]
AEVVGTXXL	AL8	IXAQFIGAA	IA8	3	2	[3ne2]
AEFXGTXLL	AL8	IPFIVXQVA	IA8	0	2	[1fx8, 1ldi, 1ldf, 1lda]
AXGXALATL	AL8	VGFSLTLGH	VH8	1	4	[2b6o, 2b6p, 3m9i, 2c32, 1ymg, 3j41, 1sor]
AFGLXIXTL	AL8	FSVALGXLL	FL8	1	4	[1j4n]
AGXAXAXGL	AL8	FGGSGSAVL	FL8	1	0	[2o9e, 2o9f]
AEVVGTXXL	AL8	FIGXALGSL	FL8	3	2	[3ne2]
AXAXGLTVL	AL8	FGGSGSAVL	FL8	1	0	[2o9e, 2o9f]
AEFXGTXLL	AL8	IVSQVAGAF	IF8	0	2	[1fx8, 1ldi, 1ldf, 1lda]
AEXIGTFXL	AL8	IGXXVFMVH	IH8	3	4	[1z98, 3cn6, 4jc6, 4ia4, 3cll, 2b5f, 3cn5]
AXAXGLTVL	AL8	IGXAXTLXH	IH8	1	4	[2o9d, 2o9e, 2abm, 2o9f, 2o9g, 3llq, 1rc2, 3nk5]
AGXAXAXGL	AL8	IGXAXTLXH	IH8	1	4	[2o9e, 2o9f]
AFGLXIXTL	AL8	IGXSVXXGH	IH8	1	4	[3d9s]
AFGLXIXTL	AL8	IGXXVXXXH	IH8	1	4	[1ih5, 1j4n, 1fqy, 1h6i]
AFGGMIFVL	AL8	IGXXVFMVH	IH8	1	4	[1z98, 3cn6, 4jc6, 4ia4, 3cll, 2b5f, 3cn5]
AEFXGTXLL	AL8	VSQVAGAFC	VC8	0	2	[1fx8, 1ldi, 1ldf, 1lda]
AGXAXAXGL	AL8	AAEXFGTFW	AW8	1	0	[2o9e, 2o9f]
AXAXGLTVL	AL8	AAEXFGTFW	AW8	1	0	[2o9d, 2o9e, 2abm, 2o9f, 2o9g, 1rc2, 3nka, 3nkc, 3nk5]
AXAXGLTVL	AL8	SFGTFWLVF	SF8	1	0	[2o9d, 2o9e, 2o9f, 2o9g]
AGXAXAXGL	AL8	SFGTFWLVF	SF8	1	0	[2o9e, 2o9f]
AXAXGLTVL	AL8	TFWLVFGGS	TS8	1	0	[2o9d, 2o9e, 2o9f, 2o9g]
AGXAXAXGL	AL8	TFWLVFGGS	TS8	1	0	[2o9e, 2o9f]
AXAXGLTVL	AL8	WLVFGGXGS	WS8	1	0	[2o9d, 2o9e, 2abm, 2o9f, 2o9g, 3llq, 1rc2, 3nka, 3nkc, 3nk5]
AGXAXAXGL	AL8	WLVFGGXGS	WS8	1	0	[2o9e, 2o9f]
AFGLXIXTL	AL8	SIGXSXXLG	SG8	1	4	[3d9s]
AXGXALATL	AL8	SXTLGHLXG	SG8	1	4	[2b6o, 2b6p, 3m9i, 2c32, 1ymg, 3j41, 1sor]
AFGLXIXTL	AL8	SXTLGHLXG	SG8	1	4	[3d9s]
AXAXGLTVL	AL8	TFWLVFGGC	TC8	1	0	[2abm, 3llq, 1rc2, 3nka, 3nkc, 3nk5]
AEFXGTXLL	AL8	SQVAGAFCA	SA8	0	2	[1fx8, 1ldi, 1ldf, 1lda]
AFGLXIXTL	AL8	SVAXGHLXA	SA8	1	4	[1ih5, 1j4n, 1fqy, 1h6i]
AXGXXILCL	AL8	WIYWLGPIL	WL8	3	5	[2w2e, 3zoj, 2w1p]
AXGXXILCL	AL8	PILGAFLAY	PY8	3	5	[2w2e, 3zoj, 2w1p]
AFGLXIXTL	AL8	SXALXIXXS	SS8	1	4	[3d9s]
AFGLXIXTL	AL8	SXPLXXGXS	SS8	1	4	[1j4n, 1fqy]
AXGXALATL	AL8	SXXLAXGFS	SS8	1	4	[2b6o, 2b6p, 3m9i, 2c32, 1ymg, 3j41]
AXGXXILCL	AL8	WLGPILGAF	WF8	3	5	[2w2e, 3zoj, 2w1p]
AXGXXILCL	AL8	GAFLAYSIW	GW8	3	5	[2w2e, 3zoj, 2w1p]
AXAFCAXXL	AL8	LLIFFGVGC	LC8	2	0	[1fx8, 1ldi, 1ldf, 1lda]
AEXIGTFXL	AL8	GAAVAAAYH	GH8	3	5	[1z98, 3cn6, 4jc6, 4ia4, 3cll, 2b5f, 3cn5]
AXGXXILCL	AL8	ILGAFLAYS	IS8	3	5	[2w2e, 3zoj, 2w1p]
AFGLXIXTL	AL8	IXVFFGXGS	IS8	1	0	[3d9s]
AIAEXIXTL	AL8	GMIFVLVYC	GC8	0	1	[3cn6, 4jc6, 1z98, 4ia4, 3cll, 2b5f, 3cn5]
APIAXGXAL	AL8	WGLTVLTMA	WA8	4	1	[3nkc, 3nk5]
AEXXGTFXL	AL8	WGLTVLTMA	WA8	0	1	[3nkc, 3nk5]
AEXIGTFXL	AL8	WVGPFIGXA	WA8	3	5	[1z98, 3cn6, 4jc6, 4ia4, 3cll, 2b5f, 3cn5]
AXAAXXYXL	AL8	TFLLMLVIM	TM8	1	3	[3ne2]
AEVVGTXXL	AL8	TFLLMLVIM	TM8	3	3	[3ne2]
AFGGMIFVL	AL8	FIATLLFLY	FY8	1	0	[1z98, 3cn6, 4jc6, 4ia4, 3cll, 2b5f, 3cn5]
AEXIGTFXL	AL8	FIATLLFLY	FY8	3	0	[1z98, 3cn6, 4jc6, 4ia4, 3cll, 2b5f, 3cn5]
AEXXGTFXL	AL8	EVVXYXIAQ	EQ8	0	2	[2o9e]
AXAAXXYXL	AL8	GTXLLMLVI	GI8	1	3	[3ne2]
AEVVGTXXL	AL8	GTXLLMLVI	GI8	3	3	[3ne2]
AEXXGTFXL	AL8	KEVVGYVIA	KA8	0	2	[2o9e]
AEXIGTFXL	AL8	AAVXAAYHQ	AQ8	3	5	[2b5f]
AXAXGLTVL	AL8	PIAIGLAXT	PT8	1	4	[2o9d, 2o9e, 2o9f, 2abm, 2o9g, 3llq, 1rc2, 3nka, 3nkc, 3nk5]
AGXAXAXGL	AL8	PIAIGLAXT	PT8	1	4	[2o9e, 2o9f]
AIAEXIXTL	AL8	RALVYXXAQ	RQ8	0	2	[2b5f]
AGXAXAXGL	AL8	CTLIHLISI	CI8	1	4	[2o9f]
AXAXGLTVL	AL8	CTLIHLISI	CI8	1	4	[2o9f, 2o9g]
AXGTXXLML	AL8	TFILVFFGP	TP8	3	0	[3ne2]
AXAXGLTVL	AL8	TLIHLISIP	TP8	1	4	[2o9e, 2o9f]
AXAAXXYXL	AL8	TFILVFFGP	TP8	1	0	[3ne2]
AGXAXAXGL	AL8	TLIHLISIP	TP8	1	4	[2o9e, 2o9f]
APIAXGXAL	AL8	LLVIHGATD	LD8	4	3	[2o9e]
AEFXGTXLL	AL8	CAAALVYGL	CL8	0	2	[1lda]
AGXAXAXGL	AL8	KLXAEXFGT	KT8	1	0	[2o9e]
AXAXGLTVL	AL8	KLXAEXFGT	KT8	1	0	[2o9e]
AEXIGTFXL	AL8	DQWIFWVGP	DP8	3	5	[2b5f]
AEXIGTFXL	AL8	QWIFWVGPF	QF8	3	5	[2b5f]
AXGTXXLML	AL8	IVGAVAAAW	IW8	3	5	[3ne2]
AIAEXIXTL	AL8	AICGVGLVK	AK8	0	2	[2b5f]
AXAXGLTVL	AL8	RKLAAEXFG	RG8	1	0	[2o9e]
AFGLXIXTL	AL8	VVELILTFQ	VQ8	1	3	[3d9s]
AFGLXIXTL	AL8	ELILTFQLA	EA8	1	3	[3d9s]
FGGMIFVLV	FV8	APLXIGFAV	AV8	1	4	[1z98, 3cn6, 4jc6, 4ia4, 3cll, 2b5f, 3cn5]
FGLALAXXV	FV8	LFYVFFGLG	LG8	1	0	[2b6o, 2b6p, 3m9i, 2c32, 1ymg, 3j41, 1sor]
FLYITVATV	FV8	LGIAWAXGG	LG8	0	1	[2b5f]
FGGMIFVLV	FV8	LAPLXIGFA	LA8	1	4	[2b5f]
FLFLWSAFV	FV8	LMAFTQIVA	LA8	0	2	[2w2e, 3zoj, 2w1p]
FGGMIFVLV	FV8	LLFLXITVA	LA8	1	0	[1z98, 3cn6, 4jc6, 4ia4, 3cll, 2b5f, 3cn5]
FAQLLGAXV	FV8	GTFXLMFLG	GG8	2	0	[3c02]
FLFLWSAFV	FV8	GXGFGVMVG	GG8	0	1	[2w2e, 3zoj, 2w1p]
FAQLLGAXV	FV8	IGXFLGTFV	IV8	2	0	[3c02]
FLFLWSAFV	FV8	ISFGFGXXV	IV8	0	1	[2w2e, 3zoj, 2w1p]
FLFLWSAFV	FV8	ILXAFTQIV	IV8	0	2	[2w2e, 3zoj, 2w1p]
FGGMIFVLV	FV8	VFMVXLAXI	VI8	1	4	[1z98, 3cn6, 4jc6, 4ia4, 3cll, 2b5f, 3cn5]
FLYITVATV	FV8	VFMVXLAXI	VI8	0	4	[2b5f]
FGGMIFVLV	FV8	VLVYTVFSA	VA8	1	3	[1z98, 3cn6, 4jc6, 4ia4, 3cll, 2b5f, 3cn5]
FLYITVATV	FV8	VLVYTVFSA	VA8	0	3	[2b5f]
FGXGFGXMV	FV8	VIGIALLIA	VA8	1	4	[2w2e, 3zoj, 2w1p]
FAQLLGAXV	FV8	VLMFLGEGA	VA8	2	0	[3c02]
FLFLWSAFV	FV8	VAGXAAAXA	VA8	0	2	[2w2e, 3zoj, 2w1p]
FGGMIFVLV	FV8	EFIATXLFL	EL8	1	0	[1z98, 3cn6, 4jc6, 4ia4, 3cll, 2b5f, 3cn5]
FGXGFGXMV	FV8	EFVGTXLFL	EL8	1	0	[2w2e, 3zoj, 2w1p]
FAQLLGAXV	FV8	GEFLGTFVL	GL8	2	0	[3c02]
FGGMIFVLV	FV8	GXXVFMVHL	GL8	1	4	[1z98, 3cn6, 4jc6, 4ia4, 3cll, 2b5f, 3cn5]
FGLALAXXV	FV8	GFSXTLXHL	GL8	1	4	[2b6o, 2b6p, 3m9i, 2c32, 1ymg, 3j41, 1sor]
FLYITVATV	FV8	GXXVFMVHL	GL8	0	4	[2b5f]
FGXGFGXMV	FV8	GXAXLIXXL	GL8	1	4	[2w2e, 3zoj, 2w1p]
FGLALAXXV	FV8	LAXGFXXTL	LL8	1	4	[2b6o, 2b6p, 3m9i, 2c32, 1ymg, 3j41, 1sor]
FAQLLGAXV	FV8	LGTFVLMFL	LL8	2	0	[3c02]
FLYITVATV	FV8	LGXICGVGL	LL8	0	2	[2b5f]
FGXGFGXMV	FV8	LLXAHLIXI	LI8	1	4	[2w2e, 3zoj, 2w1p]
FGXGFGXMV	FV8	LFLWSAFVI	LI8	1	0	[2w2e, 3zoj, 2w1p]
FFYVAAXLV	FV8	AXLXFVFFG	AG8	2	0	[3d9s]
FGLALAXXV	FV8	AXGFSLTLG	AG8	1	4	[2b6o, 2b6p, 3m9i, 2c32, 1ymg, 3j41, 1sor]
FGLALAXXV	FV8	AXLFYVFFG	AG8	1	0	[2b6o, 2b6p, 3m9i, 2c32, 1ymg, 3j41, 1sor]
FLYITVATV	FV8	AQXLGAIXG	AG8	0	2	[2b5f]
FGXGFGXMV	FV8	GXFLFLWSA	GA8	1	0	[2w2e, 3zoj, 2w1p]
FLFLWSAFV	FV8	GFGVMVGVF	GF8	0	1	[2w2e, 3zoj, 2w1p]
FGLALAXXV	FV8	GSVALAVGF	GF8	1	4	[2b6p, 3m9i, 1ymg]
FLYITVATV	FV8	CLGAIXGVG	CG8	0	2	[2b5f]
FGLALAXXV	FV8	AEFFAXLFY	AY8	1	0	[2b6o, 2b6p, 3m9i, 2c32, 1ymg, 3j41, 1sor]
FLYITVATV	FV8	GGXIFVLXY	GY8	0	1	[2b5f]
FGXGFGXMV	FV8	VGTFLFLWS	VS8	1	0	[2w2e, 3zoj, 2w1p]
FLFLWSAFV	FV8	MISFGFGFG	MG8	0	1	[2w2e, 3zoj, 2w1p]
FGXIVGXXV	FV8	MVITAILXG	MG8	5	3	[1fx8, 1ldi, 1ldf, 1lda]
FLFLWSAFV	FV8	MAFTQIVAG	MG8	0	2	[2w2e, 3zoj, 2w1p]
FGLALAXXV	FV8	AIXAXFFAS	AS8	1	0	[2b6p, 1ymg]
FGXIVGXXV	FV8	ILMGXILXL	IL8	5	3	[1fx8, 1ldi, 1ldf, 1lda]
FGLALAXXV	FV8	IXAEFFAXL	IL8	1	0	[3m9i, 2b6p, 2c32, 1ymg]
FGGMIFVLV	FV8	IAEFXAXLL	IL8	1	0	[1z98, 3cn6, 4jc6, 4ia4, 3cll, 2b5f, 3cn5]
FGGMIFVLV	FV8	ATLLFLYIT	AT8	1	0	[1z98, 3cn6, 4jc6, 4ia4, 3cll, 2b5f, 3cn5]
FGGMIFVLV	FV8	AAIAEFXAT	AT8	1	0	[2b5f]
FGGMIFVLV	FV8	AVFMVHLAT	AT8	1	4	[1z98, 3cn6, 4jc6, 4ia4, 3cll, 2b5f, 3cn5]
FGLALAXXV	FV8	ALAVGFSLT	AT8	1	4	[2b6o, 2b6p, 3m9i, 2c32, 1ymg, 3j41, 1sor]
FLYITVATV	FV8	AVFMVHLAT	AT8	0	4	[2b5f]
FLFLWSAFV	FV8	IVAGMAAAG	IG8	0	2	[2w2e, 3zoj, 2w1p]
FFYVAAXLV	FV8	LATLXXVFF	LF8	2	0	[3d9s]
FGLXIATXV	FV8	LLXELIXTF	LF8	1	3	[3gd8, 2d57, 2zz9, 3iyz]
FGLXIATXV	FV8	LIXTFXLVF	LF8	1	3	[3gd8, 2d57, 2zz9, 3iyz]
FGGMIFVLV	FV8	GXFVLVYTV	GV8	1	3	[1z98, 3cn6, 4jc6, 4ia4, 3cll, 2b5f, 3cn5]
FLYITVATV	FV8	GXFVLVYTV	GV8	0	3	[2b5f]
FLYITVATV	FV8	GAXCGVXLV	GV8	0	2	[2b5f]
FLYITVATV	FV8	IIGTFVLVY	IY8	0	3	[2b5f]
FGLXIATXV	FV8	IXTFQLVXT	IT8	1	3	[3gd8, 2d57, 2zz9, 3iyz]
FLYITVATV	FV8	IXTFVLVXT	IT8	0	3	[2b5f]
FGGMIFVLV	FV8	FVLVYTVFS	FS8	1	3	[1z98, 3cn6, 4jc6, 4ia4, 3cll, 2b5f, 3cn5]
FLYITVATV	FV8	FVLVYTVFS	FS8	0	3	[2b5f]
FGXGFGXMV	FV8	TFLFLWSAF	TF8	1	0	[2w2e, 3zoj, 2w1p]
FGGMIFVLV	FV8	TFXLVYTVF	TF8	1	3	[1z98, 3cn6, 4jc6, 4ia4, 3cll, 2b5f, 3cn5]
FLYITVATV	FV8	TFXLVYTVF	TF8	0	3	[2b5f]
FLYITVATV	FV8	MIAQCLGAI	MI8	0	2	[2b5f]
FGGMIFVLV	FV8	IXXLLFLYI	II8	1	0	[1z98, 3cn6, 4jc6, 4ia4, 3cll, 2b5f, 3cn5]
FGXIVGXXV	FV8	ITAILMGLI	II8	5	3	[1fx8, 1ldi, 1ldf, 1lda]
FLYITVATV	FV8	IAXAFGGXI	II8	0	1	[2b5f]
FGXGFGXMV	FV8	IAXXIAXLI	II8	1	4	[2w2e, 3zoj, 2w1p]
FGXGFGXMV	FV8	AXLIAXLIC	AC8	1	4	[2w2e, 3zoj, 2w1p]
FLYITVATV	FV8	QCLGAICGV	QV8	0	2	[2b5f]
FLYITVATV	FV8	MIFVLVYCT	MT8	0	1	[2b5f]
FLYITVATV	FV8	IAQCLGAIC	IC8	0	2	[2b5f]
FLFLWSAFV	FV8	AFTQIVAGM	AM8	0	2	[2w2e, 3zoj, 2w1p]
FLFLWSAFV	FV8	AAAGAASAM	AM8	0	2	[2w1p]
FLYITVATV	FV8	AWAFGGMIF	AF8	0	1	[2b5f]
FFYVAAXLV	FV8	AEFXAXXXF	AF8	2	0	[3d9s]
FGGMIFVLV	FV8	AEFXATXXF	AF8	1	0	[1z98, 3cn6, 4jc6, 4ia4, 3cll, 2b5f, 3cn5]
FLFLWSAFV	FV8	SFGFGFGVM	SM8	0	1	[2w2e, 3zoj, 2w1p]
FGLXIATXV	FV8	ELIITXXLV	EV8	1	3	[3gd8, 2d57, 2zz9, 3iyz]
FFYVAAXLV	FV8	EFXAXXXXV	EV8	2	0	[3d9s]
FGLALAXXV	FV8	EFXAXLFYV	EV8	1	0	[2b6o, 2b6p, 3m9i, 2c32, 1ymg, 3j41, 1sor]
FLYITVATV	FV8	EXIGTFXLV	EV8	0	3	[2b5f]
FFYVAAXLV	FV8	FAEFLAXLI	FI8	2	0	[3d9s]
FLFLWSAFV	FV8	FGVMVGVFI	FI8	0	1	[2w2e, 3zoj, 2w1p]
FGXGFGXMV	FV8	FVIGIAXXI	FI8	1	4	[2w2e, 3zoj, 2w1p]
FLFLWSAFV	FV8	VMVGVFITY	VY8	0	1	[2w2e, 3zoj, 2w1p]
FLFLWSAFV	FV8	GVMVGVFIT	GT8	0	1	[2w2e, 3zoj, 2w1p]
FGLXIATXV	FV8	GLXVELIIT	GT8	1	3	[3gd8, 2d57, 2zz9, 3iyz]
FGGMIFVLV	FV8	FXXXMVHLA	FA8	1	4	[1z98, 3cn6, 4jc6, 4ia4, 3cll, 2b5f, 3cn5]
FLYITVATV	FV8	FXXXMVHLA	FA8	0	4	[2b5f]
FGXIVGXXV	FV8	FAVXMVITA	FA8	5	3	[1fx8, 1ldi, 1lda]
FGXGFGXMV	FV8	FLWSAFXIA	FA8	1	0	[2w2e, 3zoj, 2w1p]
FLFLWSAFV	FV8	FTQIVAGXA	FA8	0	2	[2w2e, 3zoj, 2w1p]
FGLALAXXV	FV8	FXVFFGLGA	FA8	1	0	[2b6o, 2b6p, 3m9i, 2c32, 1ymg, 3j41, 1sor]
FLYITVATV	FV8	CGVGLVKAF	CF8	0	2	[2b5f]
FGLALAXXV	FV8	CAEFFASLF	CF8	1	0	[2b6p, 2c32, 1ymg, 3j41]
FGLALAXXV	FV8	YVFFGLGAS	YS8	1	0	[2b6o, 2b6p, 3m9i]
FGLALAXXV	FV8	SLFYVFFGL	SL8	1	0	[2b6p, 2c32, 1ymg, 3j41]
FGGMIFVLV	FV8	TLLFLYITV	TV8	1	0	[1z98, 3cn6, 4jc6, 4ia4, 3cll, 2b5f, 3cn5]
FGLXIATXV	FV8	HGLLVELII	HI8	1	3	[3gd8, 2d57, 2zz9, 3iyz]
FGLXIATXV	FV8	LVELIITFQ	LQ8	1	3	[3gd8, 2d57, 2zz9, 3iyz]
FGLALAXXV	FV8	FFAXLFYVF	FF8	1	0	[2b6o, 3m9i, 2b6p, 2c32, 1ymg, 3j41, 1sor]
FGLALAXXV	FV8	FAEXXXXLF	FF8	1	0	[2b6o, 3m9i, 1sor]
FAQLLGAXV	FV8	FXXTFVLMF	FF8	2	0	[3c02]
FGLALAXXV	FV8	FSLTLGHLF	FF8	1	4	[2b6o, 2b6p, 3m9i, 2c32, 1ymg, 3j41, 1sor]
FFYVAAXLV	FV8	FXXTXXFXF	FF8	2	0	[3d9s]
FFYVAAXLV	FV8	TLXFVFFGL	TL8	2	0	[3d9s]
FGLALAXXV	FV8	TLFYVFFGL	TL8	1	0	[2b6o, 3m9i, 1sor]
FGXIVGXXV	FV8	TXILMGLIL	TL8	5	3	[1fx8, 1ldi, 1ldf, 1lda]
FAQLLGAXV	FV8	EFLGTFXLM	EM8	2	0	[3c02]
FGXIVGXXV	FV8	EMVITAILM	EM8	5	3	[1fx8, 1ldi, 1ldf, 1lda]
FGXIVGXXV	FV8	AVEMVITAI	AI8	5	3	[1fx8, 1ldi, 1ldf, 1lda]
FLYITVATV	FV8	WAFGGMIFV	WV8	0	1	[2b5f]
FGLALAXXV	FV8	LTLGHLFGM	LM8	1	4	[2b6o, 2b6p, 3m9i, 2c32, 1ymg, 1sor]
FGGMIFVLV	FV8	LPIGFAVFM	LM8	1	4	[1z98, 3cn6, 4jc6, 4ia4, 3cll, 2b5f, 3cn5]
FGXGFGXMV	FV8	PFVIGIAXL	PL8	1	4	[2w2e, 3zoj, 2w1p]
FGGMIFVLV	FV8	PLPIGFAVF	PF8	1	4	[1z98, 3cn6, 4jc6, 4ia4, 3cll, 2b5f, 3cn5]
FLYITVATV	FV8	PIGFXVFMV	PV8	0	4	[2b5f]
FGGMIFVLV	FV8	PIGFXVFMV	PV8	1	4	[1z98, 3cn6, 4jc6, 4ia4, 3cll, 2b5f, 3cn5]
FLYITVATV	FV8	IFXLVYCTA	IA8	0	1	[2b5f]
FLYITVATV	FV8	ICGVGLVKA	IA8	0	2	[2b5f]
FAQLLGAXV	FV8	FXLMFLGEG	FG8	2	0	[3c02]
FGLALAXXV	FV8	VGFSLTLGH	VH8	1	4	[2b6o, 2b6p, 3m9i, 2c32, 1ymg, 3j41, 1sor]
FGXGFGXMV	FV8	IGXALLIAH	IH8	1	4	[2w2e, 3zoj, 2w1p]
FGGMIFVLV	FV8	IGXXVFMVH	IH8	1	4	[1z98, 3cn6, 4jc6, 4ia4, 3cll, 2b5f, 3cn5]
FLYITVATV	FV8	IGXXVFMVH	IH8	0	4	[2b5f]
FGLALAXXV	FV8	SXXLAXGFS	SS8	1	4	[2b6o, 2b6p, 3m9i, 2c32, 1ymg, 3j41]
FGLALAXXV	FV8	SXTLGHLXG	SG8	1	4	[2b6o, 2b6p, 3m9i, 2c32, 1ymg, 3j41, 1sor]
FLYITVATV	FV8	GIAWAFGGM	GM8	0	1	[2b5f]
FLFLWSAFV	FV8	MAXAXAASA	MA8	0	2	[2w1p]
FLYITVATV	FV8	GMIFVLVYC	GC8	0	1	[2b5f]
FGLXIATXV	FV8	GHGLLVELI	GI8	1	3	[3iyz]
FGGMIFVLV	FV8	FIATLLFLY	FY8	1	0	[1z98, 3cn6, 4jc6, 4ia4, 3cll, 2b5f, 3cn5]
FGXGFGXMV	FV8	FVGTFLFLW	FW8	1	0	[2w2e, 3zoj, 2w1p]
FLFLWSAFV	FV8	TQIVAGMAA	TA8	0	2	[2w2e, 3zoj, 2w1p]
FAQLLGAXV	FV8	TFVLMFLGE	TE8	2	0	[3c02]
FLFLWSAFV	FV8	GMAAAGAAS	GS8	0	2	[2w1p]
FLYITVATV	FV8	AICGVGLVK	AK8	0	2	[2b5f]
GLXIXTLXQ	GQ8	APLXIGLXV	AV8	1	4	[1ih5, 1fqy, 1h6i]
GLALATXXQ	GQ8	LFYVFFGLG	LG8	1	0	[2b6o, 2b6p, 3m9i, 2c32, 1ymg, 3j41, 1sor]
GLXIXTXXQ	GQ8	LXXVFFGLG	LG8	1	0	[3d9s]
GIEIIGTLQ	GQ8	VXXGHLXXI	VI8	3	4	[1ih5, 1j4n, 1fqy, 1h6i]
GLXIXTLXQ	GQ8	VVAEFLXXI	VI8	1	0	[1j4n]
GLXIXTLXQ	GQ8	VXXGHLXXI	VI8	1	4	[1ih5, 1j4n, 1fqy, 1h6i]
GLXIXTLXQ	GQ8	GXXVXXXHL	GL8	1	4	[1ih5, 1j4n, 1fqy, 1h6i]
GLXIXTXXQ	GQ8	GXXXXXXHL	GL8	1	4	[3d9s]
GLALATXXQ	GQ8	GFSXTLXHL	GL8	1	4	[2b6o, 2b6p, 3m9i, 2c32, 1ymg, 3j41, 1sor]
GLALATXXQ	GQ8	LAXGFXXTL	LL8	1	4	[2b6o, 2b6p, 3m9i, 2c32, 1ymg, 3j41, 1sor]
GLXIXTLXQ	GQ8	LXXGXSXXL	LL8	1	4	[1ih5, 1j4n, 1fqy, 1h6i]
GLXIXTXXQ	GQ8	LXIGXSXXL	LL8	1	4	[3d9s]
GLXIXTXXQ	GQ8	LXLTXQLXL	LL8	1	3	[3d9s]
GLXIXTLXQ	GQ8	LAXTLFXFI	LI8	1	0	[1ih5, 1fqy, 1h6i]
GLXIXTLXQ	GQ8	LXXILFXXI	LI8	1	0	[1j4n]
GIEIIGTLQ	GQ8	LAVLIYDFI	LI8	3	5	[1j4n, 1fqy, 1h6i]
GIEIIGTLQ	GQ8	GPXIGXAXA	GA8	3	5	[1j4n]
GIEIIGTLQ	GQ8	GPXIGXXXA	GA8	3	5	[1ih5, 1fqy, 1h6i]
GLALATXXQ	GQ8	AXLFYVFFG	AG8	1	0	[2b6o, 2b6p, 3m9i, 2c32, 1ymg, 3j41, 1sor]
GLXIXTLXQ	GQ8	AXGXSVXXG	AG8	1	4	[1ih5, 1j4n, 1fqy, 1h6i]
GLXIXTXXQ	GQ8	AXLXFVFFG	AG8	1	0	[3d9s]
GLALATXXQ	GQ8	AXGFSLTLG	AG8	1	4	[2b6o, 2b6p, 3m9i, 2c32, 1ymg, 3j41, 1sor]
GIEIIGTLQ	GQ8	WIXWXXPXI	WI8	3	5	[1ih5, 1j4n, 1fqy, 1h6i]
GIEIIGTLQ	GQ8	AALAVLXYD	AD8	3	5	[1j4n]
GLXIXTLXQ	GQ8	ALGHLLAID	AD8	1	4	[1ih5]
GIEIIGTLQ	GQ8	ALGHLLAID	AD8	3	4	[1ih5]
GLALATXXQ	GQ8	GSVALAVGF	GF8	1	4	[2b6p, 3m9i, 1ymg]
GLXIXTXXQ	GQ8	LSVTLXXLV	LV8	1	4	[3d9s]
GIEIIGTLQ	GQ8	GXXXAVLXY	GY8	3	5	[1ih5, 1j4n, 1fqy, 1h6i]
GLALATXXQ	GQ8	AEFFAXLFY	AY8	1	0	[2b6o, 2b6p, 3m9i, 2c32, 1ymg, 3j41, 1sor]
GLXIXTLXQ	GQ8	AXTLFXFIS	AS8	1	0	[1ih5, 1fqy, 1h6i]
GLXIXTLXQ	GQ8	AMILFXFIS	AS8	1	0	[1j4n]
GLALATXXQ	GQ8	AIXAXFFAS	AS8	1	0	[2b6p, 1ymg]
GLXIXTLXQ	GQ8	TLFVFISIG	TG8	1	0	[1ih5, 1fqy, 1h6i]
GLALATXXQ	GQ8	IXAEFFAXL	IL8	1	0	[3m9i, 2b6p, 2c32, 1ymg]
GLXIXTLXQ	GQ8	ILXIFIXIG	IG8	1	0	[1j4n]
GIEIIGTLQ	GQ8	IXWVGPXIG	IG8	3	5	[1ih5, 1j4n, 1fqy, 1h6i]
GLXIXTLXQ	GQ8	AXXAEFXAT	AT8	1	0	[1ih5, 1fqy]
GLALATXXQ	GQ8	ALAVGFSLT	AT8	1	4	[2b6o, 2b6p, 3m9i, 2c32, 1ymg, 3j41, 1sor]
GLXIXTXXQ	GQ8	ALXIGLSVT	AT8	1	4	[3d9s]
GLXIXTLXQ	GQ8	GPLAIGFSV	GV8	1	4	[1j4n]
GLXIXTXXQ	GQ8	LATLXXVFF	LF8	1	0	[3d9s]
GLXIATXVQ	GQ8	LLXELIXTF	LF8	1	3	[3gd8, 2d57, 2zz9, 3iyz]
GLXIATXVQ	GQ8	LIXTFXLVF	LF8	1	3	[3gd8, 2d57, 2zz9, 3iyz]
GLXIATXVQ	GQ8	IXTFQLVXT	IT8	1	3	[3gd8, 2d57, 2zz9, 3iyz]
GIEIIGTLQ	GQ8	IGXALAXLI	II8	3	5	[1ih5, 1j4n, 1fqy, 1h6i]
GLXIXTLXQ	GQ8	MILFIFISI	MI8	1	0	[1j4n]
GLXIXTXXQ	GQ8	TXXLXLCIF	TF8	1	3	[3d9s]
GLXIXTXXQ	GQ8	ILTFQLXLC	IC8	1	3	[3d9s]
GLXIXTLXQ	GQ8	AVVAEFLAM	AM8	1	0	[1j4n]
GLXIXTLXQ	GQ8	EFLAMILFI	EI8	1	0	[1j4n]
GLXIXTLXQ	GQ8	AEFXATXXF	AF8	1	0	[1ih5, 1fqy, 1h6i]
GLXIXTXXQ	GQ8	AEFXAXXXF	AF8	1	0	[3d9s]
GLXIXTLXQ	GQ8	AEFXAMILF	AF8	1	0	[1j4n]
GIEIIGTLQ	GQ8	ALAVLIYDF	AF8	3	5	[1ih5, 1j4n, 1fqy, 1h6i]
GLXIXTXXQ	GQ8	EFXAXXXXV	EV8	1	0	[3d9s]
GLALATXXQ	GQ8	EFXAXLFYV	EV8	1	0	[2b6o, 2b6p, 3m9i, 2c32, 1ymg, 3j41, 1sor]
GLXIXTLXQ	GQ8	EFXAXXXXV	EV8	1	0	[1ih5, 1fqy, 1h6i]
GLXIATXVQ	GQ8	ELIITXXLV	EV8	1	3	[3gd8, 2d57, 2zz9, 3iyz]
GLXIXTLXQ	GQ8	LFXFISIGS	LS8	1	0	[1ih5, 1j4n, 1fqy, 1h6i]
GLXIXTXXQ	GQ8	FAEFLAXLI	FI8	1	0	[3d9s]
GLALATXXQ	GQ8	CAEFFASLF	CF8	1	0	[2b6p, 2c32, 1ymg, 3j41]
GLXIATXVQ	GQ8	GLXVELIIT	GT8	1	3	[3gd8, 2d57, 2zz9, 3iyz]
GLALATXXQ	GQ8	YVFFGLGAS	YS8	1	0	[2b6o, 2b6p, 3m9i]
GLALATXXQ	GQ8	SLFYVFFGL	SL8	1	0	[2b6p, 2c32, 1ymg, 3j41]
GLXIXTLXQ	GQ8	TTLFVFISI	TI8	1	0	[1ih5, 1fqy, 1h6i]
GLALATXXQ	GQ8	FXVFFGLGA	FA8	1	0	[2b6o, 2b6p, 3m9i, 2c32, 1ymg, 3j41, 1sor]
GLXIXTXXQ	GQ8	FQLALCIFA	FA8	1	3	[3d9s]
GLXIXTLXQ	GQ8	FXXIXIGXA	FA8	1	0	[1ih5, 1j4n, 1fqy, 1h6i]
GLXIXTXXQ	GQ8	FXXTXXFXF	FF8	1	0	[3d9s]
GLXIXTLXQ	GQ8	FXXTXXFXF	FF8	1	0	[1ih5, 1fqy, 1h6i]
GLALATXXQ	GQ8	FFAXLFYVF	FF8	1	0	[2b6o, 3m9i, 2b6p, 2c32, 1ymg, 3j41, 1sor]
GLALATXXQ	GQ8	FSLTLGHLF	FF8	1	4	[2b6o, 2b6p, 3m9i, 2c32, 1ymg, 3j41, 1sor]
GLXIXTLXQ	GQ8	FLAMILXXF	FF8	1	0	[1j4n]
GLALATXXQ	GQ8	FAEXXXXLF	FF8	1	0	[2b6o, 3m9i, 1sor]
GLXIATXVQ	GQ8	HGLLVELII	HI8	1	3	[3gd8, 2d57, 2zz9, 3iyz]
GLXIATXVQ	GQ8	LVELIITFQ	LQ8	1	3	[3gd8, 2d57, 2zz9, 3iyz]
GLXIXTXXQ	GQ8	QLXLCIFAS	QS8	1	3	[3d9s]
GLXIXTXXQ	GQ8	TLXFVFFGL	TL8	1	0	[3d9s]
GLALATXXQ	GQ8	TLFYVFFGL	TL8	1	0	[2b6o, 3m9i, 1sor]
GLXIXTLXQ	GQ8	PLXIGXSVA	PA8	1	4	[1ih5, 1j4n, 1fqy, 1h6i]
GLALATXXQ	GQ8	LTLGHLFGM	LM8	1	4	[2b6o, 2b6p, 3m9i, 2c32, 1ymg, 1sor]
GIEIIGTLQ	GQ8	FWVXPFIGG	FG8	3	5	[1ih5, 1fqy, 1h6i]
GLXIXTXXQ	GQ8	PALSIGXSV	PV8	1	4	[3d9s]
GIEIIGTLQ	GQ8	PFIGXALAV	PV8	3	5	[1ih5, 1j4n, 1fqy, 1h6i]
GLALATXXQ	GQ8	VGFSLTLGH	VH8	1	4	[2b6o, 2b6p, 3m9i, 2c32, 1ymg, 3j41, 1sor]
GLXIXTLXQ	GQ8	IGXXVXXXH	IH8	1	4	[1ih5, 1j4n, 1fqy, 1h6i]
GLXIXTXXQ	GQ8	IGXSVXXGH	IH8	1	4	[3d9s]
GIEIIGTLQ	GQ8	FIGXALAVL	FL8	3	5	[1ih5, 1j4n, 1fqy, 1h6i]
GLXIXTLXQ	GQ8	FSVALGXLL	FL8	1	4	[1j4n]
GLALATXXQ	GQ8	SXXLAXGFS	SS8	1	4	[2b6o, 2b6p, 3m9i, 2c32, 1ymg, 3j41]
GLXIXTXXQ	GQ8	SXALXIXXS	SS8	1	4	[3d9s]
GLXIXTLXQ	GQ8	SXPLXXGXS	SS8	1	4	[1j4n, 1fqy]
GLXIXTLXQ	GQ8	SVAXGHLXA	SA8	1	4	[1ih5, 1j4n, 1fqy, 1h6i]
GLXIXTXXQ	GQ8	SXTLGHLXG	SG8	1	4	[3d9s]
GLALATXXQ	GQ8	SXTLGHLXG	SG8	1	4	[2b6o, 2b6p, 3m9i, 2c32, 1ymg, 3j41, 1sor]
GLXIXTXXQ	GQ8	SIGXSXXLG	SG8	1	4	[3d9s]
GLXIXTXXQ	GQ8	IXVFFGXGS	IS8	1	0	[3d9s]
GIEIIGTLQ	GQ8	WVGPFIGXA	WA8	3	5	[1ih5, 1j4n, 1fqy, 1h6i]
GLXIXTLXQ	GQ8	VVAEFLATT	VT8	1	0	[1ih5, 1fqy, 1h6i]
GLXIATXVQ	GQ8	GHGLLVELI	GI8	1	3	[3iyz]
GIEIIGTLQ	GQ8	GALAVLIYD	GD8	3	5	[1ih5, 1fqy, 1h6i]
GIEIIGTLQ	GQ8	NHWIFWVGP	NP8	3	5	[1fqy]
GIEIIGTLQ	GQ8	HWIFWVGPF	HF8	3	5	[1fqy]
GLXIXTXXQ	GQ8	VVELILTFQ	VQ8	1	3	[3d9s]
GLXIXTXXQ	GQ8	ELILTFQLA	EA8	1	3	[3d9s]
LQXVLXVLA	LA8	APLXIGLXV	AV8	3	4	[1ih5, 1fqy, 1h6i]
LXIGTLXQA	LA8	LXXVFFGLG	LG8	1	0	[3d9s]
LLFLXITVA	LA8	LGIAWAXGG	LG8	0	1	[2b5f]
LAXAXLXQA	LA8	LFYVFFGLG	LG8	1	0	[2b6o, 2b6p, 3m9i, 2c32, 1ymg, 3j41, 1sor]
LLGAVXXAA	LA8	LFYVFFGLG	LG8	2	0	[2b6o, 2b6p, 3m9i, 2c32, 1ymg, 3j41, 1sor]
LAPLXIGFA	LA8	LGIAWAXGG	LG8	4	1	[2b5f]
LXFGGXGSA	LA8	VAXAXGLTV	VV8	0	1	[2o9e, 2abm, 2o9f]
LQXVLCIFA	LA8	GXVIGXXLG	GG8	3	5	[2b6o, 2b6p, 3m9i, 2c32, 1ymg, 3j41]
LTVLTMAXA	LA8	GTFXLVXXG	GG8	1	0	[2o9d, 2o9e, 2abm, 2o9f, 2o9g, 1rc2, 3nka, 3nkc, 3nk5]
LXFGGXGSA	LA8	IAQXVGXIV	IV8	0	2	[2o9e, 2abm, 2o9f]
LXFGGXGSA	LA8	VVXXXVAXA	VA8	0	2	[2o9e, 2abm, 2o9f]
LLFLXITVA	LA8	VLVYTVFSA	VA8	0	3	[3cn6, 4jc6, 1z98, 4ia4, 3cll, 2b5f, 3cn5]
LAPLXIGFA	LA8	VLVYTVFSA	VA8	4	3	[2b5f]
LVVELVLSA	LA8	VAAXLLYLI	VI8	3	2	[2o9e, 2o9f]
LRAIXYXIA	LA8	VVAEFLXXI	VI8	2	0	[1j4n]
LLFLXITVA	LA8	VFMVXLAXI	VI8	0	4	[3cn6, 4jc6, 1z98, 4ia4, 3cll, 2b5f, 3cn5]
LXFGGXGSA	LA8	VXAQVXGXI	VI8	0	2	[2o9e, 2abm, 2o9f]
LXFGGXGSA	LA8	VAAXLLYLI	VI8	0	2	[2o9e, 2o9f]
LQXVLXVLA	LA8	VXXGHLXXI	VI8	3	4	[1ih5, 1j4n, 1fqy, 1h6i]
LVVELVLSA	LA8	VVPIVGXXI	VI8	3	5	[2o9e, 2abm, 2o9f, 2o9g, 1rc2, 3nka, 3nkc, 3nk5]
LVVELVLSA	LA8	VGXXIGGXI	VI8	3	5	[2o9e, 2abm, 2o9f, 2o9g, 1rc2, 3nka, 3nkc, 3nk5]
LMAFTQIVA	LA8	EFVGTXLFL	EL8	2	0	[2w2e, 3zoj, 2w1p]
LVVELVLSA	LA8	VPXVXXIIG	VG8	3	5	[2o9e, 2abm, 2o9f, 2o9g, 1rc2, 3nka, 3nkc, 3nk5]
LLFLXITVA	LA8	VYMIAQXLG	VG8	0	2	[3cn6, 4jc6, 1z98, 4ia4, 3cll, 2b5f, 3cn5]
LQXVLCIFA	LA8	VXXVGXVIG	VG8	3	5	[2b6o, 2b6p, 3m9i, 2c32, 1ymg, 3j41]
LTVLTMAXA	LA8	SAGFLLVIH	SH8	1	3	[2o9d, 2o9e, 2o9f, 2o9g, 1rc2, 3nka, 3nkc, 3nk5]
LAXAXLXQA	LA8	GFSXTLXHL	GL8	1	4	[2b6o, 2b6p, 3m9i, 2c32, 1ymg, 3j41, 1sor]
LQXVLCIFA	LA8	GFSXTLXHL	GL8	3	4	[2b6o, 2b6p, 3m9i, 2c32, 1ymg, 3j41]
LQXVLXVLA	LA8	GXXVXXXHL	GL8	3	4	[1ih5, 1j4n, 1fqy, 1h6i]
LVVELVLSA	LA8	GXXVAAXXL	GL8	3	2	[2o9e, 2abm, 2o9f, 2o9g, 1rc2, 3nka, 3nkc, 3nk5]
LVVELVLSA	LA8	GXAXTLXXL	GL8	3	4	[2o9e, 2abm, 2o9f, 2o9g, 1rc2, 3nka, 3nkc, 3nk5]
LXIGTLXQA	LA8	GXXXXXXHL	GL8	1	4	[3d9s]
LQXVLCIFA	LA8	GSLLYDFLL	GL8	3	5	[2b6p, 1ymg]
LTVLTMAXA	LA8	GXAXTLXXL	GL8	1	4	[2o9d, 2o9e, 2abm, 2o9f, 2o9g, 1rc2, 3nka, 3nkc, 3nk5]
LXFGGXGSA	LA8	GXXVAAXXL	GL8	0	2	[2o9e, 2abm, 2o9f]
LLFLXITVA	LA8	GXXVFMVHL	GL8	0	4	[3cn6, 4jc6, 1z98, 4ia4, 3cll, 2b5f, 3cn5]
LQXVLXVLA	LA8	LAVLIYDFI	LI8	3	5	[1j4n, 1fqy, 1h6i]
LVVELVLSA	LA8	LXXTXIXLI	LI8	3	4	[2o9e, 2abm, 2o9f, 2o9g, 1rc2, 3nka, 3nkc, 3nk5]
LTVLTMAXA	LA8	LSAGFLXXI	LI8	1	3	[2o9d, 2o9e, 2abm, 2o9f, 2o9g, 1rc2, 3nka, 3nkc, 3nk5]
LFLXAFGTA	LA8	LXAFLAYSI	LI8	3	5	[2w2e, 3zoj, 2w1p]
LTVLTMAXA	LA8	LXXTXIXLI	LI8	1	4	[2o9d, 2o9e, 2abm, 2o9f, 2o9g, 1rc2, 3nka, 3nkc, 3nk5]
LVVELVLSA	LA8	LWXFWVVPI	LI8	3	5	[2o9e, 2o9f]
LXFGGXGSA	LA8	LXXTXIXLI	LI8	0	4	[2abm]
LFLXAFGTA	LA8	LLXAHLIXI	LI8	3	4	[2w2e, 3zoj, 2w1p]
LQXVLXVLA	LA8	LXXGXSXXL	LL8	3	4	[1ih5, 1j4n, 1fqy, 1h6i]
LFLXAFGTA	LA8	LGXILXXXL	LL8	3	5	[2w2e, 3zoj, 2w1p]
LLFLXITVA	LA8	LVYMIAQCL	LL8	0	2	[3cn6, 4jc6, 1z98, 4ia4, 3cll, 2b5f, 3cn5]
LXIGTLXQA	LA8	LXLTXQLXL	LL8	1	3	[3d9s]
LAXAXLXQA	LA8	LAXGFXXTL	LL8	1	4	[2b6o, 2b6p, 3m9i, 2c32, 1ymg, 3j41, 1sor]
LXIGTLXQA	LA8	LXIGXSXXL	LL8	1	4	[3d9s]
LQXVLCIFA	LA8	LAXGFXXTL	LL8	3	4	[2b6o, 2b6p, 3m9i, 2c32, 1ymg, 3j41]
LLFLXITVA	LA8	LGXICGVGL	LL8	0	2	[3cn6, 4jc6, 1z98, 4ia4, 3cll, 2b5f, 3cn5]
LQXVLCIFA	LA8	LXXLLYDFL	LL8	3	5	[2b6p, 1ymg]
LTVLTMAXA	LA8	FLXVIHGAT	FT8	1	3	[2o9d, 2o9e]
LLGAVXXAA	LA8	AXLFYVFFG	AG8	2	0	[2b6o, 2b6p, 3m9i, 2c32, 1ymg, 3j41, 1sor]
LQXVLCIFA	LA8	AXGFSLTLG	AG8	3	4	[2b6o, 2b6p, 3m9i, 2c32, 1ymg, 3j41]
LAXAXLXQA	LA8	AXGFSLTLG	AG8	1	4	[2b6o, 2b6p, 3m9i, 2c32, 1ymg, 3j41, 1sor]
LAXAXLXQA	LA8	AXLFYVFFG	AG8	1	0	[2b6o, 2b6p, 3m9i, 2c32, 1ymg, 3j41, 1sor]
LXIGTLXQA	LA8	AXLXFVFFG	AG8	1	0	[3d9s]
LLFLXITVA	LA8	AQXLGAIXG	AG8	0	2	[3cn6, 4jc6, 1z98, 4ia4, 3cll, 2b5f, 3cn5]
LQXVLXVLA	LA8	AXGXSVXXG	AG8	3	4	[1ih5, 1j4n, 1fqy, 1h6i]
LTVLTMAXA	LA8	AXXLLVIXG	AG8	1	3	[2o9d, 2o9e, 2o9f, 2o9g, 1rc2, 3nka, 3nkc, 3nk5]
LQXVLCIFA	LA8	WVGPVIGAG	WG8	3	5	[2b6o, 2b6p, 3m9i, 2c32, 1ymg, 3j41]
LQXVLCIFA	LA8	PVIGAXLGS	PS8	3	5	[2b6o, 2b6p, 3m9i, 2c32, 1ymg, 3j41]
LTVLTMAXA	LA8	GFLLVIHGA	GA8	1	3	[2o9d, 2o9e, 2o9f, 2o9g, 1rc2, 3nka, 3nkc, 3nk5]
LFLXAFGTA	LA8	GPIXGXXLA	GA8	3	5	[2w2e, 3zoj, 2w1p]
LQXVLXVLA	LA8	GPXIGXXXA	GA8	3	5	[1ih5, 1fqy, 1h6i]
LMAFTQIVA	LA8	GXFLFLWSA	GA8	2	0	[2w2e, 3zoj, 2w1p]
LQXVLXVLA	LA8	GPXIGXAXA	GA8	3	5	[1j4n]
LVVELVLSA	LA8	WVVPIVGXI	WI8	3	5	[2o9e, 2abm, 2o9f, 2o9g, 1rc2, 3nka, 3nkc, 3nk5]
LQXVLCIFA	LA8	WXYWXXPXI	WI8	3	5	[2b6o, 2b6p, 3m9i, 2c32, 1ymg, 3j41]
LQXVLXVLA	LA8	WIXWXXPXI	WI8	3	5	[1ih5, 1j4n, 1fqy, 1h6i]
LQXVLXVLA	LA8	AALAVLXYD	AD8	3	5	[1j4n]
LQXVLCIFA	LA8	AGLGSLXYD	AD8	3	5	[2b6p, 3m9i, 1ymg]
LQXVLXVLA	LA8	ALGHLLAID	AD8	3	4	[1ih5]
LMAFTQIVA	LA8	GEFVGXFLF	GF8	2	0	[2w2e, 3zoj, 2w1p]
LQXVLCIFA	LA8	GSVALAVGF	GF8	3	4	[2b6p, 3m9i, 1ymg]
LXFGGXGSA	LA8	GFAGXALAF	GF8	0	1	[2o9e, 2o9f]
LAXAXLXQA	LA8	GSVALAVGF	GF8	1	4	[2b6p, 3m9i, 1ymg]
LQXVLCIFA	LA8	GLGSLLYDF	GF8	3	5	[2b6p, 1ymg]
LXFGGXGSA	LA8	GLTVLTMAF	GF8	0	1	[2o9e, 2abm, 2o9f]
LLFLXITVA	LA8	CLGAIXGVG	CG8	0	2	[3cn6, 4jc6, 1z98, 4ia4, 3cll, 2b5f, 3cn5]
LLFLXITVA	LA8	YXXAQXXGA	YA8	0	2	[3cn6, 4jc6, 1z98, 4ia4, 3cll, 2b5f, 3cn5]
LQXVLCIFA	LA8	YWXGPXXGA	YA8	3	5	[2b6o, 2b6p, 3m9i, 2c32, 1ymg, 3j41]
LFLXAFGTA	LA8	YWXGPXXGA	YA8	3	5	[2w2e, 3zoj, 2w1p]
LLGAVXXAA	LA8	AEFFAXLFY	AY8	2	0	[2b6o, 2b6p, 3m9i, 2c32, 1ymg, 3j41, 1sor]
LRAIXYXXA	LA8	AEFFAXLFY	AY8	2	0	[2b6p, 3m9i, 1ymg]
LAXAXLXQA	LA8	AEFFAXLFY	AY8	1	0	[2b6o, 2b6p, 3m9i, 2c32, 1ymg, 3j41, 1sor]
LMAFTQIVA	LA8	VGTFLFLWS	VS8	2	0	[2w2e, 3zoj, 2w1p]
LLFLXITVA	LA8	GGXIFVLXY	GY8	0	1	[3cn6, 4jc6, 1z98, 4ia4, 3cll, 2b5f, 3cn5]
LQXVLXVLA	LA8	GXXXAVLXY	GY8	3	5	[1ih5, 1j4n, 1fqy, 1h6i]
LVVELVLSA	LA8	GGXIGGXIY	GY8	3	5	[2o9e, 2abm, 2o9f, 2o9g, 1rc2, 3nka, 3nkc, 3nk5]
LQXVLCIFA	LA8	GAXXGSLLY	GY8	3	5	[2b6o, 2b6p, 3m9i, 2c32, 1ymg, 3j41]
LAPLXIGFA	LA8	GGXIFVLXY	GY8	4	1	[2b5f]
LVVELVLSA	LA8	LIHLISIPV	LV8	3	4	[2o9e, 2o9f]
LXIGTLXQA	LA8	LSVTLXXLV	LV8	1	4	[3d9s]
LTVLTMAXA	LA8	LIHLISIPV	LV8	1	4	[2o9e, 2o9f]
LVVELVLSA	LA8	LEQLWFFWV	LV8	3	5	[2o9e, 2o9f]
LXFGGXGSA	LA8	AXTLIXLIS	AS8	0	4	[2abm]
LLGAVXXAA	LA8	AIXAXFFAS	AS8	2	0	[2b6p, 1ymg]
LTVLTMAXA	LA8	AXTLIXLIS	AS8	1	4	[2o9d, 2o9e, 2abm, 1rc2, 3nk5]
LVVELVLSA	LA8	AXTLIXLIS	AS8	3	4	[2o9e, 2o9f, 2abm, 2o9g, 1rc2, 3nka, 3nkc, 3nk5]
LRAIXYXXA	LA8	AIXAXFFAS	AS8	2	0	[2b6p, 1ymg]
LAXAXLXQA	LA8	AIXAXFFAS	AS8	1	0	[2b6p, 1ymg]
LVVELVLSA	LA8	IXXXXXLYL	IL8	3	2	[2o9e, 2abm, 2o9f]
LLGAVXXAA	LA8	IXAEFFAXL	IL8	2	0	[3m9i, 2b6p, 2c32, 1ymg]
LVVELVLSA	LA8	IXGGIXGXL	IL8	3	5	[2o9e, 2abm, 2o9f, 2o9g, 1rc2, 3nka, 3nkc, 3nk5]
LRAIXYXXA	LA8	IXAEFFAXL	IL8	2	0	[2b6p, 3m9i, 1ymg]
LTVLTMAXA	LA8	IAXGXAXTL	IL8	1	4	[2o9d, 2o9e, 2abm, 2o9f, 2o9g, 1rc2, 3nka, 3nkc, 3nk5]
LXFGGXGSA	LA8	IXXXXXLYL	IL8	0	2	[2o9e, 2abm, 2o9f]
LRALVYXXA	LA8	IAEFXAXLL	IL8	2	0	[2b5f]
LVVELVLSA	LA8	IAXGXAXTL	IL8	3	4	[2o9e, 2abm, 2o9f, 2o9g, 1rc2, 3nka, 3nkc, 3nk5]
LAXAXLXQA	LA8	IXAEFFAXL	IL8	1	0	[3m9i, 2b6p, 2c32, 1ymg]
LQXVLCIFA	LA8	IGXXLGSLL	IL8	3	5	[2b6o, 2b6p, 3m9i, 2c32, 1ymg, 3j41]
LLFLXITVA	LA8	AVFMVHLAT	AT8	0	4	[3cn6, 4jc6, 1z98, 4ia4, 3cll, 2b5f, 3cn5]
LAXAXLXQA	LA8	ALAVGFSLT	AT8	1	4	[2b6o, 2b6p, 3m9i, 2c32, 1ymg, 3j41, 1sor]
LQXVLCIFA	LA8	ALAVGFSLT	AT8	3	4	[2b6o, 2b6p, 3m9i, 2c32, 1ymg, 3j41]
LXIGTLXQA	LA8	ALXIGLSVT	AT8	1	4	[3d9s]
LRALVYXXA	LA8	AAIAEFXAT	AT8	2	0	[2b5f]
LFLXAFGTA	LA8	IYXXGPIXG	IG8	3	5	[2w2e, 3zoj, 2w1p]
LQXVLXVLA	LA8	IXWVGPXIG	IG8	3	5	[1ih5, 1j4n, 1fqy, 1h6i]
LVVELVLSA	LA8	IGLALTLIG	IG8	3	4	[3nka, 3nkc]
LTVLTMAXA	LA8	IGLALTLIG	IG8	1	4	[3nka, 3nkc]
LLFLXITVA	LA8	GXFVLVYTV	GV8	0	3	[3cn6, 4jc6, 1z98, 4ia4, 3cll, 2b5f, 3cn5]
LQXVLXVLA	LA8	GPLAIGFSV	GV8	3	4	[1j4n]
LLFLXITVA	LA8	GAXCGVXLV	GV8	0	2	[3cn6, 4jc6, 1z98, 4ia4, 3cll, 2b5f, 3cn5]
LAPLXIGFA	LA8	GXFVLVYTV	GV8	4	3	[2b5f]
LXIGTLXQA	LA8	LATLXXVFF	LF8	1	0	[3d9s]
LTVLTMAXA	LA8	LXAEXFGXF	LF8	1	0	[2o9d, 2o9e, 2o9f, 2o9g, 3nka, 3nkc, 3nk5]
LLFLXITVA	LA8	IIGTFVLVY	IY8	0	3	[3cn6, 4jc6, 1z98, 4ia4, 3cll, 2b5f, 3cn5]
LLFLXITVA	LA8	IXTFVLVXT	IT8	0	3	[3cn6, 4jc6, 1z98, 4ia4, 3cll, 2b5f, 3cn5]
LVVELVLSA	LA8	IXGGLIYRT	IT8	3	5	[2o9e]
LVVELVLSA	LA8	IHLISIPVT	IT8	3	4	[2o9e, 2o9f]
LTVLTMAXA	LA8	IHLISIPVT	IT8	1	4	[2o9e, 2o9f]
LLFLXITVA	LA8	FVLVYTVFS	FS8	0	3	[3cn6, 4jc6, 1z98, 4ia4, 3cll, 2b5f, 3cn5]
LAPLXIGFA	LA8	FVLVYTVFS	FS8	4	3	[2b5f]
LLFLXITVA	LA8	IAXAFGGXI	II8	0	1	[3cn6, 4jc6, 1z98, 4ia4, 3cll, 2b5f, 3cn5]
LAPLXIGFA	LA8	IAXAFGGXI	II8	4	1	[2b5f]
LQXVLXVLA	LA8	IGXALAXLI	II8	3	5	[1ih5, 1j4n, 1fqy, 1h6i]
LLFLXITVA	LA8	MIAQCLGAI	MI8	0	2	[3cn6, 4jc6, 1z98, 4ia4, 3cll, 2b5f, 3cn5]
LXIGTLXQA	LA8	TXXLXLCIF	TF8	1	3	[3d9s]
LAPLXIGFA	LA8	TFXLVYTVF	TF8	4	3	[2b5f]
LMAFTQIVA	LA8	TFLFLWSAF	TF8	2	0	[2w2e, 3zoj, 2w1p]
LLFLXITVA	LA8	TFXLVYTVF	TF8	0	3	[3cn6, 4jc6, 1z98, 4ia4, 3cll, 2b5f, 3cn5]
LLFLXITVA	LA8	QCLGAICGV	QV8	0	2	[3cn6, 4jc6, 1z98, 4ia4, 3cll, 2b5f, 3cn5]
LLFLXITVA	LA8	IAQCLGAIC	IC8	0	2	[3cn6, 4jc6, 1z98, 4ia4, 3cll, 2b5f, 3cn5]
LXIGTLXQA	LA8	ILTFQLXLC	IC8	1	3	[3d9s]
LLFLXITVA	LA8	MIFVLVYCT	MT8	0	1	[3cn6, 4jc6, 1z98, 4ia4, 3cll, 2b5f, 3cn5]
LAPLXIGFA	LA8	MIFVLVYCT	MT8	4	1	[2b5f]
LVVELVLSA	LA8	APIAIGLAC	AC8	3	4	[2o9f, 2o9g]
LLFLXITVA	LA8	ALXYXIAQC	AC8	0	2	[3cn6, 4jc6, 1z98, 4ia4, 3cll, 2b5f, 3cn5]
LTVLTMAXA	LA8	APIAIGLAC	AC8	1	4	[2o9f, 2o9g]
LRAIXYXIA	LA8	AVVAEFLAM	AM8	2	0	[1j4n]
LXFGGXGSA	LA8	AXGLTVLTM	AM8	0	1	[2o9e, 2abm, 2o9f]
LQXVLXVLA	LA8	ALAVLIYDF	AF8	3	5	[1ih5, 1j4n, 1fqy, 1h6i]
LLFLXITVA	LA8	AWAFGGMIF	AF8	0	1	[3cn6, 4jc6, 1z98, 4ia4, 3cll, 2b5f, 3cn5]
LAPLXIGFA	LA8	AWAFGGMIF	AF8	4	1	[2b5f]
LXIGTLXQA	LA8	AEFXAXXXF	AF8	1	0	[3d9s]
LRAIXYXXA	LA8	RAIXAEFXA	RA8	2	0	[2b6p, 3m9i, 1ymg]
LRALVYXXA	LA8	RAAIAEFXA	RA8	2	0	[2b5f]
LRAIXYXIA	LA8	RXXXAEFXA	RA8	2	0	[1j4n]
LLGAVXXAA	LA8	RAIXAEFXA	RA8	2	0	[2b6p, 3m9i, 1ymg]
LRAIXYXXA	LA8	EFXAXLFYV	EV8	2	0	[2b6p, 3m9i, 1ymg]
LLFLXITVA	LA8	EXIGTFXLV	EV8	0	3	[3cn6, 4jc6, 1z98, 4ia4, 3cll, 2b5f, 3cn5]
LLGAVXXAA	LA8	EFXAXLFYV	EV8	2	0	[2b6o, 2b6p, 3m9i, 2c32, 1ymg, 3j41, 1sor]
LVVELVLSA	LA8	EQLWFFWXV	EV8	3	5	[2o9e, 2o9f]
LAXAXLXQA	LA8	EFXAXLFYV	EV8	1	0	[2b6o, 2b6p, 3m9i, 2c32, 1ymg, 3j41, 1sor]
LXIGTLXQA	LA8	EFXAXXXXV	EV8	1	0	[3d9s]
LTVLTMAXA	LA8	EXXXTFXXV	EV8	1	0	[2o9d, 2o9e, 2abm, 2o9f, 2o9g, 1rc2, 3nka, 3nkc, 3nk5]
LXFGGXGSA	LA8	GVAXAXGLT	GT8	0	1	[2o9e, 2abm, 2o9f]
LLFLXITVA	LA8	CGVGLVKAF	CF8	0	2	[2b5f]
LLGAVXXAA	LA8	CAEFFASLF	CF8	2	0	[2b6p, 2c32, 1ymg, 3j41]
LRAIXYXXA	LA8	CAEFFASLF	CF8	2	0	[2b6p, 1ymg]
LTVLTMAXA	LA8	CFGTFXLVF	CF8	1	0	[2abm, 1rc2, 3nka, 3nkc, 3nk5]
LAXAXLXQA	LA8	CAEFFASLF	CF8	1	0	[2b6p, 2c32, 1ymg, 3j41]
LXIGTLXQA	LA8	FAEFLAXLI	FI8	1	0	[3d9s]
LLGAVXXAA	LA8	YVFFGLGAS	YS8	2	0	[2b6o, 2b6p, 3m9i]
LAXAXLXQA	LA8	YVFFGLGAS	YS8	1	0	[2b6o, 2b6p, 3m9i]
LMAFTQIVA	LA8	SGEFVGTFL	SL8	2	0	[2w2e, 3zoj, 2w1p]
LAXAXLXQA	LA8	SLFYVFFGL	SL8	1	0	[2b6p, 2c32, 1ymg, 3j41]
LLGAVXXAA	LA8	SLFYVFFGL	SL8	2	0	[2b6p, 2c32, 1ymg, 3j41]
LXFGGXGSA	LA8	TVLTMAXAV	TV8	0	1	[2abm]
LXIGTLXQA	LA8	FXXTXXFXF	FF8	1	0	[3d9s]
LAXAXLXQA	LA8	FSLTLGHLF	FF8	1	4	[2b6o, 2b6p, 3m9i, 2c32, 1ymg, 3j41, 1sor]
LLGAVXXAA	LA8	FFAXLFYVF	FF8	2	0	[2b6o, 3m9i, 2b6p, 2c32, 1ymg, 3j41, 1sor]
LLGAVXXAA	LA8	FAEXXXXLF	FF8	2	0	[2b6o, 3m9i, 1sor]
LQXVLCIFA	LA8	FSLTLGHLF	FF8	3	4	[2b6o, 2b6p, 3m9i, 2c32, 1ymg, 3j41]
LAXAXLXQA	LA8	FFAXLFYVF	FF8	1	0	[2b6o, 3m9i, 2b6p, 2c32, 1ymg, 3j41, 1sor]
LAXAXLXQA	LA8	FAEXXXXLF	FF8	1	0	[2b6o, 3m9i, 1sor]
LRAIXYXXA	LA8	FFAXLFYVF	FF8	2	0	[2b6p, 3m9i, 1ymg]
LRAIXYXXA	LA8	FAEXXXXLF	FF8	2	0	[3m9i]
LTVLTMAXA	LA8	FRKLAAEXF	FF8	1	0	[2o9e]
LXFGGXGSA	LA8	FGLTVLTMA	FA8	0	1	[2o9e, 2abm, 2o9f]
LLGAVXXAA	LA8	FXVFFGLGA	FA8	2	0	[2b6o, 2b6p, 3m9i, 2c32, 1ymg, 3j41, 1sor]
LLFLXITVA	LA8	FXXXMVHLA	FA8	0	4	[3cn6, 4jc6, 1z98, 4ia4, 3cll, 2b5f, 3cn5]
LXIGTLXQA	LA8	FQLALCIFA	FA8	1	3	[3d9s]
LVVELVLSA	LA8	FAPIAIGXA	FA8	3	4	[2o9e]
LAXAXLXQA	LA8	FXVFFGLGA	FA8	1	0	[2b6o, 2b6p, 3m9i, 2c32, 1ymg, 3j41, 1sor]
LTVLTMAXA	LA8	FAPIAIGXA	FA8	1	4	[2o9e]
LXIGTLXQA	LA8	QLXLCIFAS	QS8	1	3	[3d9s]
LXIGTLXQA	LA8	TLXFVFFGL	TL8	1	0	[3d9s]
LLGAVXXAA	LA8	TLFYVFFGL	TL8	2	0	[2b6o, 3m9i, 1sor]
LAXAXLXQA	LA8	TLFYVFFGL	TL8	1	0	[2b6o, 3m9i, 1sor]
LQXVLXVLA	LA8	PLXIGXSVA	PA8	3	4	[1ih5, 1j4n, 1fqy, 1h6i]
LVVELVLSA	LA8	AIGLAXTLI	AI8	3	4	[2o9e, 2abm, 2o9f, 2o9g, 1rc2, 3nka, 3nkc, 3nk5]
LTVLTMAXA	LA8	AIGLAXTLI	AI8	1	4	[2o9d, 2o9e, 2abm, 2o9f, 2o9g, 1rc2, 3nka, 3nkc, 3nk5]
LAXAXLXQA	LA8	LTLGHLFGM	LM8	1	4	[2b6o, 2b6p, 3m9i, 2c32, 1ymg, 1sor]
LQXVLCIFA	LA8	LTLGHLFGM	LM8	3	4	[2b6o, 2b6p, 3m9i, 2c32, 1ymg]
LVVELVLSA	LA8	WXFWVXPIV	WV8	3	5	[2o9e, 2abm, 2o9f, 2o9g, 1rc2, 3nka, 3nkc, 3nk5]
LLFLXITVA	LA8	WAFGGMIFV	WV8	0	1	[3cn6, 4jc6, 1z98, 4ia4, 3cll, 2b5f, 3cn5]
LAPLXIGFA	LA8	WAFGGMIFV	WV8	4	1	[2b5f]
LVVELVLSA	LA8	PIXGGIXGG	PG8	3	5	[2o9e, 2abm, 2o9f, 2o9g, 1rc2, 3nka, 3nkc, 3nk5]
LTVLTMAXA	LA8	FGTFXXXXG	FG8	1	0	[2o9d, 2o9e, 2abm, 2o9f, 2o9g, 1rc2, 3nka, 3nkc, 3nk5]
LXFGGXGSA	LA8	FAGVALXFG	FG8	0	1	[2o9e, 2o9f]
LTVLTMAXA	LA8	FXXXXGGXG	FG8	1	0	[2abm, 1rc2, 3nka, 3nkc, 3nk5]
LVVELVLSA	LA8	FFWXXPIXG	FG8	3	5	[2o9e, 2abm, 2o9f, 2o9g, 1rc2, 3nka, 3nkc, 3nk5]
LVVELVLSA	LA8	FWXXPIXGG	FG8	3	5	[2o9e, 2abm, 2o9f, 2o9g, 1rc2, 3nka, 3nkc, 3nk5]
LQXVLXVLA	LA8	FWVXPFIGG	FG8	3	5	[1ih5, 1fqy, 1h6i]
LLFLXITVA	LA8	PIGFXVFMV	PV8	0	4	[3cn6, 4jc6, 1z98, 4ia4, 3cll, 2b5f, 3cn5]
LXIGTLXQA	LA8	PALSIGXSV	PV8	1	4	[3d9s]
LQXVLXVLA	LA8	PFIGXALAV	PV8	3	5	[1ih5, 1j4n, 1fqy, 1h6i]
LLFLXITVA	LA8	IFXLVYCTA	IA8	0	1	[3cn6, 4jc6, 1z98, 4ia4, 3cll, 2b5f, 3cn5]
LLFLXITVA	LA8	ICGVGLVKA	IA8	0	2	[2b5f]
LAPLXIGFA	LA8	IFXLVYCTA	IA8	4	1	[2b5f]
LQXVLCIFA	LA8	VGFSLTLGH	VH8	3	4	[2b6o, 2b6p, 3m9i, 2c32, 1ymg, 3j41]
LAXAXLXQA	LA8	VGFSLTLGH	VH8	1	4	[2b6o, 2b6p, 3m9i, 2c32, 1ymg, 3j41, 1sor]
LLFLXITVA	LA8	IGXXVFMVH	IH8	0	4	[3cn6, 4jc6, 1z98, 4ia4, 3cll, 2b5f, 3cn5]
LXIGTLXQA	LA8	IGXSVXXGH	IH8	1	4	[3d9s]
LQXVLXVLA	LA8	IGXXVXXXH	IH8	3	4	[1ih5, 1j4n, 1fqy, 1h6i]
LTVLTMAXA	LA8	IGXAXTLXH	IH8	1	4	[2o9d, 2o9e, 2abm, 2o9f, 2o9g, 1rc2, 3nk5]
LVVELVLSA	LA8	IGXAXTLXH	IH8	3	4	[2o9e, 2abm, 2o9f, 2o9g, 1rc2, 3nk5]
LQXVLXVLA	LA8	FIGXALAVL	FL8	3	5	[1ih5, 1j4n, 1fqy, 1h6i]
LQXVLXVLA	LA8	FSVALGXLL	FL8	3	4	[1j4n]
LTVLTMAXA	LA8	AAEXFGTFW	AW8	1	0	[2o9d, 2o9e, 2abm, 2o9f, 2o9g, 1rc2, 3nka, 3nkc, 3nk5]
LTVLTMAXA	LA8	SFGTFWLVF	SF8	1	0	[2o9d, 2o9e, 2o9f, 2o9g]
LTVLTMAXA	LA8	TFWLVFGGS	TS8	1	0	[2o9d, 2o9e, 2o9f, 2o9g]
LTVLTMAXA	LA8	WLVFGGXGS	WS8	1	0	[2abm, 1rc2, 3nka, 3nkc, 3nk5]
LTVLTMAXA	LA8	TFWLVFGGC	TC8	1	0	[2abm, 1rc2, 3nka, 3nkc, 3nk5]
LFLXAFGTA	LA8	WIYWLGPIL	WL8	3	5	[2w2e, 3zoj, 2w1p]
LFLXAFGTA	LA8	WLGPILGAF	WF8	3	5	[2w2e, 3zoj, 2w1p]
LQXVLXVLA	LA8	SVAXGHLXA	SA8	3	4	[1ih5, 1j4n, 1fqy, 1h6i]
LXIGTLXQA	LA8	SXTLGHLXG	SG8	1	4	[3d9s]
LXIGTLXQA	LA8	SIGXSXXLG	SG8	1	4	[3d9s]
LAXAXLXQA	LA8	SXTLGHLXG	SG8	1	4	[2b6o, 2b6p, 3m9i, 2c32, 1ymg, 3j41, 1sor]
LQXVLCIFA	LA8	SXTLGHLXG	SG8	3	4	[2b6o, 2b6p, 3m9i, 2c32, 1ymg, 3j41]
LFLXAFGTA	LA8	PILGAFLAY	PY8	3	5	[2w2e, 3zoj, 2w1p]
LFLXAFGTA	LA8	GAFLAYSIW	GW8	3	5	[2w2e, 3zoj, 2w1p]
LFLXAFGTA	LA8	ILGAFLAYS	IS8	3	5	[2w2e, 3zoj, 2w1p]
LXIGTLXQA	LA8	IXVFFGXGS	IS8	1	0	[3d9s]
LQXVLCIFA	LA8	SXXLAXGFS	SS8	3	4	[2b6o, 2b6p, 3m9i, 2c32, 1ymg, 3j41]
LXIGTLXQA	LA8	SXALXIXXS	SS8	1	4	[3d9s]
LQXVLXVLA	LA8	SXPLXXGXS	SS8	3	4	[1j4n]
LAXAXLXQA	LA8	SXXLAXGFS	SS8	1	4	[2b6o, 2b6p, 3m9i, 2c32, 1ymg, 3j41]
LLFLXITVA	LA8	GIAWAFGGM	GM8	0	1	[3cn6, 4jc6, 1z98, 4ia4, 3cll, 2b5f, 3cn5]
LAPLXIGFA	LA8	GIAWAFGGM	GM8	4	1	[2b5f]
LAPLXIGFA	LA8	GMIFVLVYC	GC8	4	1	[2b5f]
LLFLXITVA	LA8	GMIFVLVYC	GC8	0	1	[3cn6, 4jc6, 1z98, 4ia4, 3cll, 2b5f, 3cn5]
LQXVLXVLA	LA8	WVGPFIGXA	WA8	3	5	[1ih5, 1j4n, 1fqy, 1h6i]
LMAFTQIVA	LA8	MSGEXVGTF	MF8	2	0	[2w2e, 2w1p]
LTVLTMAXA	LA8	TLIHLISIP	TP8	1	4	[2o9e, 2o9f]
LVVELVLSA	LA8	TLIHLISIP	TP8	3	4	[2o9e, 2o9f]
LMAFTQIVA	LA8	FVGTFLFLW	FW8	2	0	[2w2e, 3zoj, 2w1p]
LVVELVLSA	LA8	CTLIHLISI	CI8	3	4	[2o9f, 2o9g]
LTVLTMAXA	LA8	PIAIGLAXT	PT8	1	4	[2o9d, 2o9e, 2o9f, 2abm, 2o9g, 1rc2, 3nka, 3nkc, 3nk5]
LVVELVLSA	LA8	PIAIGLAXT	PT8	3	4	[2o9e, 2o9f, 2abm, 2o9g, 1rc2, 3nka, 3nkc, 3nk5]
LVVELVLSA	LA8	GIIGGLIYR	GR8	3	5	[2o9e]
LTVLTMAXA	LA8	LLVIHGATD	LD8	1	3	[2o9e]
LVVELVLSA	LA8	QLWXFWVVP	QP8	3	5	[2o9e, 2o9f]
LQXVLXVLA	LA8	GALAVLIYD	GD8	3	5	[1ih5, 1fqy, 1h6i]
LTVLTMAXA	LA8	KLXAEXFGT	KT8	1	0	[2o9e]
LQXVLXVLA	LA8	HWIFWVGPF	HF8	3	5	[1fqy]
LXIGTLXQA	LA8	VVELILTFQ	VQ8	1	3	[3d9s]
LXIGTLXQA	LA8	ELILTFQLA	EA8	1	3	[3d9s]
LLFLXITVA	LA8	AICGVGLVK	AK8	0	2	[2b5f]
LTVLTMAXA	LA8	RKLAAEXFG	RG8	1	0	[2o9e]
AFALAXAAV	AV8	LVIGLXVGG	LG8	1	4	[3ne2]
AXXAVLYSV	AV8	LFYVFFGLG	LG8	2	0	[2b6o, 2b6p, 3m9i, 1ymg]
ALAXLVQAV	AV8	LFYVFFGLG	LG8	1	0	[2b6o, 2b6p, 3m9i, 2c32, 1ymg, 3j41, 1sor]
APLXIGFAV	AV8	LGIAWAXGG	LG8	4	1	[2b5f]
AFALAXAAV	AV8	GXXIGLTVG	GG8	1	4	[3ne2]
APLXIGFAV	AV8	VLVYTVFSA	VA8	4	3	[4jc6, 3cn6, 1z98, 4ia4, 3cll, 2b5f, 3cn5]
APLXIGLXV	AV8	VSLAFGLSI	VI8	4	1	[1ih5, 1fqy, 1h6i]
AFALAXAAV	AV8	VXGLTVGXI	VI8	1	4	[3ne2]
AFALAXAAV	AV8	VXXIITTXG	VG8	1	4	[3ne2]
ALAXLVQAV	AV8	GFSXTLXHL	GL8	1	4	[2b6o, 2b6p, 3m9i, 2c32, 1ymg, 3j41, 1sor]
ALAXLVQAV	AV8	LAXGFXXTL	LL8	1	4	[2b6o, 2b6p, 3m9i, 2c32, 1ymg, 3j41, 1sor]
ALAXLVQAV	AV8	AXLFYVFFG	AG8	1	0	[2b6o, 2b6p, 3m9i, 2c32, 1ymg, 3j41, 1sor]
ALAXLVQAV	AV8	AXGFSLTLG	AG8	1	4	[2b6o, 2b6p, 3m9i, 2c32, 1ymg, 3j41, 1sor]
AXXAVLYSV	AV8	AXLFYVFFG	AG8	2	0	[2b6o, 2b6p, 3m9i, 1ymg]
AGLVIGLXV	AV8	GXAFAXAIA	GA8	4	1	[3ne2]
ALAXLVQAV	AV8	GSVALAVGF	GF8	1	4	[2b6p, 3m9i, 1ymg]
ALAXLVQAV	AV8	AEFFAXLFY	AY8	1	0	[2b6o, 2b6p, 3m9i, 2c32, 1ymg, 3j41, 1sor]
AXXAVLYSV	AV8	AEFFAXLFY	AY8	2	0	[2b6o, 2b6p, 3m9i, 1ymg]
AGLVIGLXV	AV8	ALAXAAVXY	AY8	4	1	[3ne2]
APLXIGFAV	AV8	GGXIFVLXY	GY8	4	1	[4jc6, 3cn6, 1z98, 4ia4, 3cll, 2b5f, 3cn5]
AGLVIGLXV	AV8	LLMLVIMGV	LV8	4	3	[3ne2]
AFALAXAAV	AV8	LLMLVIMGV	LV8	1	3	[3ne2]
APLXIGLXV	AV8	QXVLCVLAT	QT8	4	3	[1ih5, 1fqy, 1h6i]
ALAXLVQAV	AV8	IXAEFFAXL	IL8	1	0	[3m9i, 2b6p, 2c32, 1ymg]
AXXAVLYSV	AV8	IXAEFFAXL	IL8	2	0	[3m9i]
ALAXLVQAV	AV8	AIXAXFFAS	AS8	1	0	[2b6p, 1ymg]
ALAXLVQAV	AV8	ALAVGFSLT	AT8	1	4	[2b6o, 2b6p, 3m9i, 2c32, 1ymg, 3j41, 1sor]
APLXIGLXV	AV8	GTLQLVLCV	GV8	4	3	[1ih5, 1fqy, 1h6i]
APLXIGFAV	AV8	GXFVLVYTV	GV8	4	3	[4jc6, 3cn6, 1z98, 4ia4, 3cll, 2b5f, 3cn5]
AGLVIGLXV	AV8	IXAXIYXLG	IG8	4	1	[3ne2]
APLXIGLXV	AV8	IXTLAQXVG	IG8	4	1	[1fqy, 1h6i]
APLXIGFAV	AV8	FVLVYTVFS	FS8	4	3	[4jc6, 3cn6, 1z98, 4ia4, 3cll, 2b5f, 3cn5]
AGLVIGLXV	AV8	IXXAFXLXI	II8	4	1	[3ne2]
APLXIGFAV	AV8	IAXAFGGXI	II8	4	1	[4jc6, 3cn6, 1z98, 4ia4, 3cll, 2b5f, 3cn5]
AFALAXAAV	AV8	IXLTVXXXI	II8	1	4	[3ne2]
APLXIGFAV	AV8	TFXLVYTVF	TF8	4	3	[4jc6, 3cn6, 1z98, 4ia4, 3cll, 2b5f, 3cn5]
APLXIGFAV	AV8	MIFVLVYCT	MT8	4	1	[4jc6, 3cn6, 1z98, 4ia4, 3cll, 2b5f, 3cn5]
APLXIGFAV	AV8	AWAFGGMIF	AF8	4	1	[4jc6, 3cn6, 1z98, 4ia4, 3cll, 2b5f, 3cn5]
AGLVIGLXV	AV8	LXIAAVIYS	LS8	4	1	[3ne2]
APLXIGLXV	AV8	LXIATLAQS	LS8	4	1	[1fqy, 1h6i]
ALAXLVQAV	AV8	EFXAXLFYV	EV8	1	0	[2b6o, 2b6p, 3m9i, 2c32, 1ymg, 3j41, 1sor]
AXXAVLYSV	AV8	EFXAXLFYV	EV8	2	0	[2b6o, 2b6p, 3m9i, 1ymg]
AFALAXAAV	AV8	GLXVXGIIT	GT8	1	4	[3ne2]
AGLVIGLXV	AV8	FAXXIAAXI	FI8	4	1	[3ne2]
ALAXLVQAV	AV8	CAEFFASLF	CF8	1	0	[2b6p, 2c32, 1ymg, 3j41]
AXXAVLYSV	AV8	CAEFFASLF	CF8	2	0	[2b6p, 1ymg]
AXXAVLYSV	AV8	YVFFGLGAS	YS8	2	0	[2b6o, 2b6p, 3m9i]
ALAXLVQAV	AV8	YVFFGLGAS	YS8	1	0	[2b6o, 2b6p, 3m9i]
AXXAVLYSV	AV8	SLFYVFFGL	SL8	2	0	[2b6p, 1ymg]
ALAXLVQAV	AV8	SLFYVFFGL	SL8	1	0	[2b6p, 2c32, 1ymg, 3j41]
AFALAXAAV	AV8	TVGXIITTI	TI8	1	4	[3ne2]
ALAXLVQAV	AV8	FXVFFGLGA	FA8	1	0	[2b6o, 2b6p, 3m9i, 2c32, 1ymg, 3j41, 1sor]
APLXIGLXV	AV8	FGLXIXTLA	FA8	4	1	[1ih5, 1fqy, 1h6i]
AXXAVLYSV	AV8	FXVFFGLGA	FA8	2	0	[2b6o, 2b6p, 3m9i, 1ymg]
ALAXLVQAV	AV8	FFAXLFYVF	FF8	1	0	[2b6o, 3m9i, 2b6p, 2c32, 1ymg, 3j41, 1sor]
ALAXLVQAV	AV8	FSLTLGHLF	FF8	1	4	[2b6o, 2b6p, 3m9i, 2c32, 1ymg, 3j41, 1sor]
AXXAVLYSV	AV8	FFAXLFYVF	FF8	2	0	[2b6o, 3m9i, 2b6p, 1ymg]
AXXAVLYSV	AV8	FAEXXXXLF	FF8	2	0	[2b6o, 3m9i]
ALAXLVQAV	AV8	FAEXXXXLF	FF8	1	0	[2b6o, 3m9i, 1sor]
AFALAXAAV	AV8	FXLVFFGXG	FG8	1	0	[3ne2]
AGLVIGLXV	AV8	FXLMLVIMG	FG8	4	3	[3ne2]
AFALAXAAV	AV8	FXLMLVIMG	FG8	1	3	[3ne2]
AXXAVLYSV	AV8	TLFYVFFGL	TL8	2	0	[2b6o, 3m9i]
ALAXLVQAV	AV8	TLFYVFFGL	TL8	1	0	[2b6o, 3m9i, 1sor]
APLXIGLXV	AV8	TLQLVLXVL	TL8	4	3	[1ih5, 1fqy, 1h6i]
ALAXLVQAV	AV8	LTLGHLFGM	LM8	1	4	[2b6o, 2b6p, 3m9i, 2c32, 1ymg, 1sor]
APLXIGFAV	AV8	WAFGGMIFV	WV8	4	1	[4jc6, 3cn6, 1z98, 4ia4, 3cll, 2b5f, 3cn5]
AFALAXAAV	AV8	ILVFFGPGA	IA8	1	0	[3ne2]
APLXIGFAV	AV8	IFXLVYCTA	IA8	4	1	[4jc6, 3cn6, 1z98, 4ia4, 3cll, 2b5f, 3cn5]
AGLVIGLXV	AV8	FAIGMAFAL	FL8	4	1	[3ne2]
AFALAXAAV	AV8	FAIGMAFAL	FL8	1	1	[3ne2]
ALAXLVQAV	AV8	VGFSLTLGH	VH8	1	4	[2b6o, 2b6p, 3m9i, 2c32, 1ymg, 3j41, 1sor]
APLXIGLXV	AV8	SLXFGLSXA	SA8	4	1	[1ih5, 1fqy, 1h6i]
ALAXLVQAV	AV8	SXXLAXGFS	SS8	1	4	[2b6o, 2b6p, 3m9i, 2c32, 1ymg, 3j41]
ALAXLVQAV	AV8	SXTLGHLXG	SG8	1	4	[2b6o, 2b6p, 3m9i, 2c32, 1ymg, 3j41, 1sor]
APLXIGFAV	AV8	GIAWAFGGM	GM8	4	1	[4jc6, 3cn6, 1z98, 4ia4, 3cll, 2b5f, 3cn5]
AGLVIGLXV	AV8	MAXALAXAA	MA8	4	1	[3ne2]
APLXIGFAV	AV8	GMIFVLVYC	GC8	4	1	[4jc6, 3cn6, 1z98, 4ia4, 3cll, 2b5f, 3cn5]
AFALAXAAV	AV8	TFLLMLVIM	TM8	1	3	[3ne2]
AGLVIGLXV	AV8	TFLLMLVIM	TM8	4	3	[3ne2]
AGLVIGLXV	AV8	GTXLLMLVI	GI8	4	3	[3ne2]
AFALAXAAV	AV8	GTXLLMLVI	GI8	1	3	[3ne2]
APLXIGLXV	AV8	SIATLAQSV	SV8	4	1	[1fqy, 1h6i]
AFALAXAAV	AV8	TFILVFFGP	TP8	1	0	[3ne2]
APLXIGLXV	AV8	KVSLAFGLS	KS8	4	1	[1ih5, 1fqy, 1h6i]
LFYVFFGLG	LG8	VXAQLLGAV	VV8	0	2	[2b6o, 3m9i, 1sor]
LGIAWAXGG	LG8	VFMVXLAXI	VI8	1	4	[2b5f]
LXXVFFGLG	LG8	VXAXXVGXI	VI8	0	2	[3d9s]
LXXVFFGLG	LG8	VGXIAGAXI	VI8	0	2	[3d9s]
LFYVFFGLG	LG8	VAQLLXAXA	VA8	0	2	[2b6o, 2b6p, 3m9i, 2c32, 1ymg, 3j41, 1sor]
LFYVFFGLG	LG8	GAXAXXXXL	GL8	0	2	[2b6o, 2b6p, 3m9i, 2c32, 1ymg, 3j41, 1sor]
LGIAWAXGG	LG8	GXXVFMVHL	GL8	1	4	[2b5f]
LXXVFFGLG	LG8	GXXXGAXIL	GL8	0	2	[3d9s]
LATLVXAVG	LG8	GFSXTLXHL	GL8	1	4	[2b6o, 2b6p, 3m9i, 2c32, 1ymg, 3j41, 1sor]
LATLVXAVG	LG8	LAXGFXXTL	LL8	1	4	[2b6o, 2b6p, 3m9i, 2c32, 1ymg, 3j41, 1sor]
LFYVFFGLG	LG8	LXXALAXGL	LL8	0	1	[2b6o, 3m9i]
LVIGLXVGG	LG8	GXAFAXAIA	GA8	4	1	[3ne2]
LATLVXAVG	LG8	AXLFYVFFG	AG8	1	0	[2b6o, 2b6p, 3m9i, 2c32, 1ymg, 3j41, 1sor]
LXXVFFGLG	LG8	AXAXXLXXG	AG8	0	1	[3d9s]
LATLVXAVG	LG8	AXGFSLTLG	AG8	1	4	[2b6o, 2b6p, 3m9i, 2c32, 1ymg, 3j41, 1sor]
LFYVFFGLG	LG8	AXXXGAXXG	AG8	0	2	[2b6o, 2b6p, 3m9i, 2c32, 1ymg, 3j41, 1sor]
LVGAIAGAG	LG8	AXLXFVFFG	AG8	2	0	[3d9s]
LATLVXAVG	LG8	GSVALAVGF	GF8	1	4	[2b6p, 3m9i, 1ymg]
LFYVFFGLG	LG8	CYXVAQLLG	CG8	0	2	[2b6o, 2b6p, 3m9i, 2c32, 1ymg, 3j41, 1sor]
LXXVFFGLG	LG8	YXXAQXXGA	YA8	0	2	[3d9s]
LFYVFFGLG	LG8	YXXAQXXGA	YA8	0	2	[2b6o, 3m9i, 2b6p, 2c32, 1ymg, 3j41, 1sor]
LVIGLXVGG	LG8	LLMLVIMGV	LV8	4	3	[3ne2]
LFYVFFGLG	LG8	LXAVAGXXV	LV8	0	2	[2b6o, 2b6p, 3m9i, 2c32, 1ymg, 3j41, 1sor]
LXXVFFGLG	LG8	LSVTLXXLV	LV8	0	4	[3d9s]
LFYVFFGLG	LG8	VAGAAVLYS	VS8	0	2	[2b6o, 2b6p, 3m9i, 1ymg]
LFYVFFGLG	LG8	AVAXAAVXY	AY8	0	2	[2b6o, 2b6p, 3m9i, 1ymg]
LATLVXAVG	LG8	AEFFAXLFY	AY8	1	0	[2b6o, 2b6p, 3m9i, 2c32, 1ymg, 3j41, 1sor]
LVIGLXVGG	LG8	ALAXAAVXY	AY8	4	1	[3ne2]
LATLVXAVG	LG8	AIXAXFFAS	AS8	1	0	[2b6p, 1ymg]
LATLVXAVG	LG8	IXAEFFAXL	IL8	1	0	[3m9i, 2b6p, 2c32, 1ymg]
LFYVFFGLG	LG8	ICYXVAXLL	IL8	0	2	[2b6o, 2b6p, 3m9i, 2c32, 1ymg, 3j41, 1sor]
LVIGLXVGG	LG8	IXAXIYXLG	IG8	4	1	[3ne2]
LXXVFFGLG	LG8	IXXLXQALG	IG8	0	1	[3d9s]
LVGAIAGAG	LG8	LATLXXVFF	LF8	2	0	[3d9s]
LATLVXAVG	LG8	ALAVGFSLT	AT8	1	4	[2b6o, 2b6p, 3m9i, 2c32, 1ymg, 3j41, 1sor]
LGIAWAXGG	LG8	AVFMVHLAT	AT8	1	4	[2b5f]
LVIGLXVGG	LG8	IXXAFXLXI	II8	4	1	[3ne2]
LXXVFFGLG	LG8	IXXAFXXXI	II8	0	1	[3d9s]
LVGAIAGAG	LG8	AEFXAXXXF	AF8	2	0	[3d9s]
LATLVXAVG	LG8	RAIXAEFXA	RA8	1	0	[2b6p, 3m9i, 1ymg]
LVIGLXVGG	LG8	LXIAAVIYS	LS8	4	1	[3ne2]
LATLVXAVG	LG8	EFXAXLFYV	EV8	1	0	[2b6o, 2b6p, 3m9i, 2c32, 1ymg, 3j41, 1sor]
LVGAIAGAG	LG8	EFXAXXXXV	EV8	2	0	[3d9s]
LVIGLXVGG	LG8	FAXXIAAXI	FI8	4	1	[3ne2]
LVGAIAGAG	LG8	FAEFLAXLI	FI8	2	0	[3d9s]
LATLVXAVG	LG8	CAEFFASLF	CF8	1	0	[2b6p, 2c32, 1ymg, 3j41]
LATLVXAVG	LG8	YVFFGLGAS	YS8	1	0	[2b6o, 2b6p, 3m9i]
LATLVXAVG	LG8	SLFYVFFGL	SL8	1	0	[2b6p, 2c32, 1ymg, 3j41]
LGIAWAXGG	LG8	TLLFLYITV	TV8	1	0	[2b5f]
LATLVXAVG	LG8	FSLTLGHLF	FF8	1	4	[2b6o, 2b6p, 3m9i, 2c32, 1ymg, 3j41, 1sor]
LVGAIAGAG	LG8	FXXTXXFXF	FF8	2	0	[3d9s]
LATLVXAVG	LG8	FFAXLFYVF	FF8	1	0	[2b6o, 3m9i, 2b6p, 2c32, 1ymg, 3j41, 1sor]
LATLVXAVG	LG8	FAEXXXXLF	FF8	1	0	[2b6o, 3m9i, 1sor]
LGIAWAXGG	LG8	FXXXMVHLA	FA8	1	4	[2b5f]
LATLVXAVG	LG8	FXVFFGLGA	FA8	1	0	[2b6o, 2b6p, 3m9i, 2c32, 1ymg, 3j41, 1sor]
LXXVFFGLG	LG8	FGLXIXTLA	FA8	0	1	[3d9s]
LATLVXAVG	LG8	TLFYVFFGL	TL8	1	0	[2b6o, 3m9i, 1sor]
LVGAIAGAG	LG8	TLXFVFFGL	TL8	2	0	[3d9s]
LATLVXAVG	LG8	LTLGHLFGM	LM8	1	4	[2b6o, 2b6p, 3m9i, 2c32, 1ymg, 1sor]
LGIAWAXGG	LG8	LPIGFAVFM	LM8	1	4	[2b5f]
LGIAWAXGG	LG8	PLPIGFAVF	PF8	1	4	[2b5f]
LXXVFFGLG	LG8	FYXAAQXXG	FG8	0	2	[3d9s]
LVIGLXVGG	LG8	FXLMLVIMG	FG8	4	3	[3ne2]
LGIAWAXGG	LG8	PIGFXVFMV	PV8	1	4	[2b5f]
LATLVXAVG	LG8	VGFSLTLGH	VH8	1	4	[2b6o, 2b6p, 3m9i, 2c32, 1ymg, 3j41, 1sor]
LVIGLXVGG	LG8	FAIGMAFAL	FL8	4	1	[3ne2]
LGIAWAXGG	LG8	IGXXVFMVH	IH8	1	4	[2b5f]
LATLVXAVG	LG8	SXXLAXGFS	SS8	1	4	[2b6o, 2b6p, 3m9i, 2c32, 1ymg, 3j41]
LXXVFFGLG	LG8	SXTLGHLXG	SG8	0	4	[3d9s]
LATLVXAVG	LG8	SXTLGHLXG	SG8	1	4	[2b6o, 2b6p, 3m9i, 2c32, 1ymg, 3j41, 1sor]
LVGAIAGAG	LG8	IXVFFGXGS	IS8	2	0	[3d9s]
LVIGLXVGG	LG8	MAXALAXAA	MA8	4	1	[3ne2]
LVIGLXVGG	LG8	TFLLMLVIM	TM8	4	3	[3ne2]
LVIGLXVGG	LG8	GTXLLMLVI	GI8	4	3	[3ne2]
LFYVFFGLG	LG8	MVAQLLGAV	MV8	0	2	[2b6p, 2c32, 1ymg, 3j41]
VAPCVGXXV	VV8	ILTGILXLV	IV8	5	3	[3c02]
VAPCVGXXV	VV8	ILXLVILVV	IV8	5	3	[3c02]
VIGPIVGXV	VV8	IGXFLLXLV	IV8	5	3	[3ne2]
VAXAYHQYV	VV8	VLVYTVFSA	VA8	5	3	[2b5f]
VFGGSGXXV	VV8	VVXXXVAXA	VA8	0	2	[2o9e, 2o9f]
VXPFIGXAV	VV8	VLVYTVFSA	VA8	5	3	[1z98, 3cn6, 4jc6, 4ia4, 3cll, 2b5f, 3cn5]
VVGXVXAQV	VV8	GTFXLVXXG	GG8	2	0	[2o9d, 2o9e, 2o9f, 3nka, 3nk5]
VXPFIVSQV	VV8	GLXXFFGVG	GG8	2	0	[1fx8, 1ldi, 1ldf, 1lda]
VAXAXGLTV	VV8	GTFXLVXXG	GG8	1	0	[2o9d, 2o9e, 2abm, 2o9f, 2o9g, 3llq, 1rc2, 3nka, 3nkc, 3nk5]
VXPFIVSQV	VV8	GXGLXXFFG	GG8	2	0	[1fx8, 1ldi, 1ldf, 1lda]
VGXVXAQVV	VV8	GTFXLVXXG	GG8	2	0	[2o9d, 2o9e, 2abm, 2o9f, 2o9g, 1rc2, 3nka, 3nkc, 3nk5]
VAPCVGXXV	VV8	EXXLTGILL	EL8	5	3	[3c02]
VLSAGFLLV	VV8	VVPIVGXXI	VI8	3	5	[2o9d, 2o9e, 2abm, 2o9f, 2o9g, 1rc2, 3nka, 3nkc, 3nk5]
VLSAGFLLV	VV8	VGXXIGGXI	VI8	3	5	[2o9d, 2o9e, 2abm, 2o9f, 2o9g, 1rc2, 3nka, 3nkc, 3nk5]
VFGGSGXXV	VV8	VAAXLLYLI	VI8	0	2	[2o9e, 2o9f]
VLSAGFLLV	VV8	VPXVXXIIG	VG8	3	5	[2o9d, 2o9e, 2abm, 2o9f, 2o9g, 1rc2, 3nka, 3nkc, 3nk5]
VLSAGFLLV	VV8	GXAXTLXXL	GL8	3	4	[2o9d, 2o9e, 2abm, 2o9f, 2o9g, 1rc2, 3nk5]
VLSAGFLLV	VV8	GGXIYRTLL	GL8	3	5	[2o9d, 2o9e]
VFGGSGXXV	VV8	GXXVAAXXL	GL8	0	2	[2o9e, 2o9f]
VAXAXGLTV	VV8	GXAXTLXXL	GL8	1	4	[2o9d, 2o9e, 2abm, 2o9f, 2o9g, 3llq, 1rc2, 3nka, 3nkc, 3nk5]
VAPCVGXXV	VV8	LXLTXXLLL	LL8	5	3	[3c02]
VIGPIVGXV	VV8	LTEAIGXFL	LL8	5	3	[3ne2]
VLSAGFLLV	VV8	LWXFWVVPI	LI8	3	5	[2o9e, 2o9f]
VAPCVGXXV	VV8	LTXILLXXI	LI8	5	3	[3c02]
VAXAXGLTV	VV8	LXXTXIXLI	LI8	1	4	[2o9d, 2o9e, 2abm, 2o9f, 2o9g, 3llq, 1rc2, 3nka, 3nkc, 3nk5]
VLSAGFLLV	VV8	LXXTXIXLI	LI8	3	4	[2o9d, 2o9e, 2abm, 1rc2, 3nk5]
VXAQLLGAV	VV8	AXLFYVFFG	AG8	2	0	[2b6o, 3m9i, 1sor]
VAXAXGLTV	VV8	GSGSAXXAA	GA8	1	0	[2o9e, 2o9f]
VAXAXGLTV	VV8	GGSGSAXXA	GA8	1	0	[2o9e, 2o9f]
VLSAGFLLV	VV8	WVVPIVGXI	WI8	3	5	[2o9d, 2o9e, 2abm, 2o9f, 2o9g, 1rc2, 3nka, 3nkc, 3nk5]
VFGGSGXXV	VV8	GFAGXALAF	GF8	0	1	[2o9e, 2o9f]
VFGGSGXXV	VV8	GLTVLTMAF	GF8	0	1	[2o9e, 2o9f]
VXPFIVSQV	VV8	CIAEFLGTG	CG8	2	0	[1fx8, 1ldi, 1ldf, 1lda]
VLSAGFLLV	VV8	GGXIGGXIY	GY8	3	5	[2o9d, 2o9e, 2abm, 2o9f, 2o9g, 1rc2, 3nka, 3nkc, 3nk5]
VXAQLLGAV	VV8	AEFFAXLFY	AY8	2	0	[2b6o, 3m9i, 1sor]
VLSAGFLLV	VV8	LEQLWFFWV	LV8	3	5	[2o9e, 2o9f]
VIGPIVGXV	VV8	LLMLVIMGV	LV8	5	3	[3ne2]
VLSAGFLLV	VV8	LIHLISIPV	LV8	3	4	[2o9e, 2o9f]
VAXAXGLTV	VV8	LIHLISIPV	LV8	1	4	[2o9e, 2o9f]
VLSAGFLLV	VV8	AXTLIXLIS	AS8	3	4	[2o9d, 2o9e, 2abm, 1rc2, 3nk5]
VAXAXGLTV	VV8	AXTLIXLIS	AS8	1	4	[2o9d, 2o9e, 2o9f, 2abm, 2o9g, 3llq, 1rc2, 3nka, 3nkc, 3nk5]
VXPFIGXAV	VV8	TALGAEIIG	TG8	5	3	[1z98, 3cn6, 4jc6, 4ia4, 3cll, 2b5f, 3cn5]
VLSAGFLLV	VV8	IAXGXAXTL	IL8	3	4	[2o9d, 2o9e, 2abm, 2o9f, 2o9g, 1rc2, 3nka, 3nkc, 3nk5]
VLSAGFLLV	VV8	IXGGIXGXL	IL8	3	5	[2o9d, 2o9e, 2abm, 2o9f, 2o9g, 1rc2, 3nka, 3nkc, 3nk5]
VXAQLLGAV	VV8	IXAEFFAXL	IL8	2	0	[3m9i]
VAXAXGLTV	VV8	IAXGXAXTL	IL8	1	4	[2o9d, 2o9e, 2abm, 2o9f, 2o9g, 3llq, 1rc2, 3nka, 3nkc, 3nk5]
VXPFIVSQV	VV8	IAEFLGXGL	IL8	2	0	[1fx8, 1ldi, 1ldf, 1lda]
VFGGSGXXV	VV8	IXXXXXLYL	IL8	0	2	[2o9e, 2o9f]
VIGPIVGXV	VV8	AILTEXIGT	AT8	5	3	[3ne2]
VXPFIGXAV	VV8	ALGAEXIXT	AT8	5	3	[1z98, 3cn6, 4jc6, 4ia4, 3cll, 2b5f, 3cn5]
VAXAXGLTV	VV8	IGLALTLIG	IG8	1	4	[3nka, 3nkc]
VXPFIVSQV	VV8	LGXGLLIFF	LF8	2	0	[1fx8, 1ldi, 1ldf, 1lda]
VVGXVXAQV	VV8	LXAEXFGXF	LF8	2	0	[2o9d, 2o9e, 2o9f, 3nka, 3nk5]
VXPFIGXAV	VV8	LXAEIIXTF	LF8	5	3	[1z98, 3cn6, 4jc6, 4ia4, 3cll, 2b5f, 3cn5]
VAXAXGLTV	VV8	LXAEXFGXF	LF8	1	0	[2o9d, 2o9e, 2o9f, 2o9g, 3nka, 3nkc, 3nk5]
VGXVXAQVV	VV8	LXAEXFGXF	LF8	2	0	[2o9d, 2o9e, 2o9f, 2o9g, 3nka, 3nkc, 3nk5]
VXPFIGXAV	VV8	IIGTFVLVY	IY8	5	3	[1z98, 3cn6, 4jc6, 4ia4, 3cll, 2b5f, 3cn5]
VAXAYHQYV	VV8	IIGTFVLVY	IY8	5	3	[2b5f]
VXPFIGXAV	VV8	GAEIIGXFV	GV8	5	3	[1z98, 3cn6, 4jc6, 4ia4, 3cll, 2b5f, 3cn5]
VXPFIGXAV	VV8	GXFVLVYTV	GV8	5	3	[1z98, 3cn6, 4jc6, 4ia4, 3cll, 2b5f, 3cn5]
VAXAYHQYV	VV8	GAEIIGXFV	GV8	5	3	[2b5f]
VAXAYHQYV	VV8	GXFVLVYTV	GV8	5	3	[2b5f]
VAPCVGXXV	VV8	GILLLVXLV	GV8	5	3	[3c02]
VLSAGFLLV	VV8	IXGGLIYRT	IT8	3	5	[2o9d, 2o9e]
VAXAYHQYV	VV8	IXTFVLVXT	IT8	5	3	[2b5f]
VAXAXGLTV	VV8	IHLISIPVT	IT8	1	4	[2o9e, 2o9f]
VXPFIGXAV	VV8	IXTFVLVXT	IT8	5	3	[1z98, 3cn6, 4jc6, 4ia4, 3cll, 2b5f, 3cn5]
VLSAGFLLV	VV8	IHLISIPVT	IT8	3	4	[2o9e, 2o9f]
VXPFIGXAV	VV8	FVLVYTVFS	FS8	5	3	[1z98, 3cn6, 4jc6, 4ia4, 3cll, 2b5f, 3cn5]
VAXAYHQYV	VV8	FVLVYTVFS	FS8	5	3	[2b5f]
VXPFIGXAV	VV8	TFXLVYTVF	TF8	5	3	[1z98, 3cn6, 4jc6, 4ia4, 3cll, 2b5f, 3cn5]
VAXAYHQYV	VV8	TFXLVYTVF	TF8	5	3	[2b5f]
VAXAXGLTV	VV8	APIAIGLAC	AC8	1	4	[2o9f, 2o9g]
VLSAGFLLV	VV8	APIAIGLAC	AC8	3	4	[2o9f, 2o9g]
VIGPIVGXV	VV8	QAILTEAIG	QG8	5	3	[3ne2]
VFGGSGXXV	VV8	AXGLTVLTM	AM8	0	1	[2o9e, 2o9f]
VXPFIVSQV	VV8	EFLGTGLLI	EI8	2	0	[1fx8, 1ldi, 1ldf, 1lda]
VXAQLLGAV	VV8	RAIXAEFXA	RA8	2	0	[3m9i]
VXPFIGXAV	VV8	EXIGTFXLV	EV8	5	3	[1z98, 3cn6, 4jc6, 4ia4, 3cll, 2b5f, 3cn5]
VGXVXAQVV	VV8	EXXXTFXXV	EV8	2	0	[2o9d, 2o9e, 2abm, 2o9f, 2o9g, 1rc2, 3nka, 3nkc, 3nk5]
VAXAXGLTV	VV8	EXXXTFXXV	EV8	1	0	[2o9d, 2o9e, 2abm, 2o9f, 2o9g, 1rc2, 3nka, 3nkc, 3nk5]
VXAQLLGAV	VV8	EFXAXLFYV	EV8	2	0	[2b6o, 3m9i, 1sor]
VLSAGFLLV	VV8	EQLWFFWXV	EV8	3	5	[2o9e, 2o9f]
VAXAYHQYV	VV8	EXIGTFXLV	EV8	5	3	[2b5f]
VVGXVXAQV	VV8	EXXXTFXXV	EV8	2	0	[2o9d, 2o9e, 2o9f, 3nka, 3nk5]
VFGGSGXXV	VV8	GVAXAXGLT	GT8	0	1	[2o9e, 2o9f]
VAPCVGXXV	VV8	FNELILTGI	FI8	5	3	[3c02]
VVGXVXAQV	VV8	CFGTFXLVF	CF8	2	0	[3nka, 3nk5]
VGXVXAQVV	VV8	CFGTFXLVF	CF8	2	0	[2abm, 1rc2, 3nka, 3nkc, 3nk5]
VAXAXGLTV	VV8	CFGTFXLVF	CF8	1	0	[2abm, 1rc2, 3nka, 3nkc, 3nk5]
VXAQLLGAV	VV8	YVFFGLGAS	YS8	2	0	[2b6o, 3m9i]
VXPFIVSQV	VV8	TGLLIFFGV	TV8	2	0	[1fx8, 1ldi, 1ldf, 1lda]
VFGGSGXXV	VV8	FGLTVLTMA	FA8	0	1	[2o9e, 2o9f]
VAXAXGLTV	VV8	FAPIAIGXA	FA8	1	4	[2o9e, 3llq]
VLSAGFLLV	VV8	FAPIAIGXA	FA8	3	4	[2o9e]
VXAQLLGAV	VV8	FXVFFGLGA	FA8	2	0	[2b6o, 3m9i, 1sor]
VVGXVXAQV	VV8	FRKLAAEXF	FF8	2	0	[2o9e]
VXAQLLGAV	VV8	FFAXLFYVF	FF8	2	0	[2b6o, 3m9i, 1sor]
VXPFIVSQV	VV8	FXXTGLXIF	FF8	2	0	[1fx8, 1ldi, 1ldf, 1lda]
VGXVXAQVV	VV8	FRKLAAEXF	FF8	2	0	[2o9e]
VXAQLLGAV	VV8	FAEXXXXLF	FF8	2	0	[2b6o, 3m9i, 1sor]
VXAQLLGAV	VV8	TLFYVFFGL	TL8	2	0	[2b6o, 3m9i, 1sor]
VIGPIVGXV	VV8	TEAIGTFLL	TL8	5	3	[3ne2]
VAPCVGXXV	VV8	TXILLXVIL	TL8	5	3	[3c02]
VLSAGFLLV	VV8	AIGLAXTLI	AI8	3	4	[2o9d, 2o9e, 2abm, 2o9f, 2o9g, 1rc2, 3nka, 3nkc, 3nk5]
VAXAXGLTV	VV8	AIGLAXTLI	AI8	1	4	[2o9d, 2o9e, 2abm, 2o9f, 2o9g, 3llq, 1rc2, 3nka, 3nkc, 3nk5]
VLSAGFLLV	VV8	WXFWVXPIV	WV8	3	5	[2o9d, 2o9e, 2abm, 2o9f, 2o9g, 1rc2, 3nka, 3nkc, 3nk5]
VIGPIVGXV	VV8	EAIGTFXLM	EM8	5	3	[3ne2]
VVGXVXAQV	VV8	FGTFXXXXG	FG8	2	0	[2o9d, 2o9e, 2o9f, 3nka, 3nk5]
VLSAGFLLV	VV8	FFWXXPIXG	FG8	3	5	[2o9d, 2o9e, 2abm, 2o9f, 2o9g, 1rc2, 3nka, 3nkc, 3nk5]
VLSAGFLLV	VV8	FWXXPIXGG	FG8	3	5	[2o9d, 2o9e, 2abm, 2o9f, 2o9g, 1rc2, 3nka, 3nkc, 3nk5]
VGXVXAQVV	VV8	FXXXXGGXG	FG8	2	0	[2o9d, 2o9e, 2abm, 2o9f, 2o9g, 1rc2, 3nka, 3nkc, 3nk5]
VIGPIVGXV	VV8	FXLMLVIMG	FG8	5	3	[3ne2]
VFGGSGXXV	VV8	FAGVALXFG	FG8	0	1	[2o9e, 2o9f]
VGXVXAQVV	VV8	FGTFXXXXG	FG8	2	0	[2o9d, 2o9e, 2abm, 2o9f, 2o9g, 1rc2, 3nka, 3nkc, 3nk5]
VAPCVGXXV	VV8	FFNELILTG	FG8	5	3	[3c02]
VAXAXGLTV	VV8	FXXXXGGXG	FG8	1	0	[2o9d, 2o9e, 2abm, 2o9f, 2o9g, 3llq, 1rc2, 3nka, 3nkc, 3nk5]
VVGXVXAQV	VV8	FXXXXGGXG	FG8	2	0	[3nka, 3nk5]
VAXAXGLTV	VV8	FGTFXXXXG	FG8	1	0	[2o9d, 2o9e, 2abm, 2o9f, 2o9g, 3llq, 1rc2, 3nka, 3nkc, 3nk5]
VLSAGFLLV	VV8	PIXGGIXGG	PG8	3	5	[2o9d, 2o9e, 2abm, 2o9f, 2o9g, 1rc2, 3nka, 3nkc, 3nk5]
VAXAXGLTV	VV8	FGGSGSAVL	FL8	1	0	[2o9e, 2o9f]
VIGPIVGXV	VV8	ILTEAIGTF	IF8	5	3	[3ne2]
VAXAXGLTV	VV8	IGXAXTLXH	IH8	1	4	[2o9d, 2o9e, 2abm, 2o9f, 2o9g, 3llq, 1rc2, 3nk5]
VLSAGFLLV	VV8	IGXAXTLXH	IH8	3	4	[2o9d, 2o9e, 2abm, 2o9f, 2o9g, 1rc2, 3nk5]
VVGXVXAQV	VV8	AAEXFGTFW	AW8	2	0	[2o9d, 2o9e, 2o9f, 3nka, 3nk5]
VGXVXAQVV	VV8	AAEXFGTFW	AW8	2	0	[2o9d, 2o9e, 2abm, 2o9f, 2o9g, 1rc2, 3nka, 3nkc, 3nk5]
VAXAXGLTV	VV8	AAEXFGTFW	AW8	1	0	[2o9d, 2o9e, 2abm, 2o9f, 2o9g, 1rc2, 3nka, 3nkc, 3nk5]
VVGXVXAQV	VV8	SFGTFWLVF	SF8	2	0	[2o9d, 2o9e, 2o9f]
VAXAXGLTV	VV8	SFGTFWLVF	SF8	1	0	[2o9d, 2o9e, 2o9f, 2o9g]
VGXVXAQVV	VV8	SFGTFWLVF	SF8	2	0	[2o9d, 2o9e, 2o9f, 2o9g]
VGXVXAQVV	VV8	TFWLVFGGS	TS8	2	0	[2o9d, 2o9e, 2o9f, 2o9g]
VAXAXGLTV	VV8	TFWLVFGGS	TS8	1	0	[2o9d, 2o9e, 2o9f, 2o9g]
VGXVXAQVV	VV8	WLVFGGXGS	WS8	2	0	[2o9d, 2o9e, 2abm, 2o9f, 2o9g, 1rc2, 3nka, 3nkc, 3nk5]
VAXAXGLTV	VV8	WLVFGGXGS	WS8	1	0	[2o9d, 2o9e, 2abm, 2o9f, 2o9g, 3llq, 1rc2, 3nka, 3nkc, 3nk5]
VAXAXGLTV	VV8	TFWLVFGGC	TC8	1	0	[2abm, 3llq, 1rc2, 3nka, 3nkc, 3nk5]
VGXVXAQVV	VV8	TFWLVFGGC	TC8	2	0	[2abm, 1rc2, 3nka, 3nkc, 3nk5]
VVGXVXAQV	VV8	TFWLVFGGC	TC8	2	0	[3nka, 3nk5]
VIGPIVGXV	VV8	TFLLMLVIM	TM8	5	3	[3ne2]
VXPFIGXAV	VV8	GTXLGAEII	GI8	5	3	[2b5f]
VIGPIVGXV	VV8	GTXLLMLVI	GI8	5	3	[3ne2]
VAXAXGLTV	VV8	PIAIGLAXT	PT8	1	4	[2o9d, 2o9e, 2o9f, 2abm, 2o9g, 3llq, 1rc2, 3nka, 3nkc, 3nk5]
VLSAGFLLV	VV8	PIAIGLAXT	PT8	3	4	[2o9d, 2o9e, 2o9f, 2abm, 2o9g, 1rc2, 3nka, 3nkc, 3nk5]
VAXAXGLTV	VV8	TLIHLISIP	TP8	1	4	[2o9e, 2o9f]
VLSAGFLLV	VV8	TLIHLISIP	TP8	3	4	[2o9e, 2o9f]
VAXAXGLTV	VV8	CTLIHLISI	CI8	1	4	[2o9f, 2o9g]
VLSAGFLLV	VV8	GLIYRTLLE	GE8	3	5	[2o9e]
VLSAGFLLV	VV8	GIIGGLIYR	GR8	3	5	[2o9d, 2o9e]
VLSAGFLLV	VV8	QLWXFWVVP	QP8	3	5	[2o9e, 2o9f]
VAPCVGXXV	VV8	NELILTGIL	NL8	5	3	[3c02]
VGXVXAQVV	VV8	KLXAEXFGT	KT8	2	0	[2o9e]
VVGXVXAQV	VV8	KLXAEXFGT	KT8	2	0	[2o9e]
VAXAXGLTV	VV8	KLXAEXFGT	KT8	1	0	[2o9e]
VVGXVXAQV	VV8	RKLAAEXFG	RG8	2	0	[2o9e]
VGXVXAQVV	VV8	RKLAAEXFG	RG8	2	0	[2o9e]
GTFXLVXXG	GG8	YXIAQVVGG	YG8	0	2	[2o9d, 2o9e, 2abm, 2o9f, 2o9g, 1rc2, 3nka, 3nkc, 3nk5]
GTFXLXFXG	GG8	IGXFLLXLV	IV8	0	3	[3ne2]
GXGLXXFFG	GG8	ISVIXGXGV	IV8	0	1	[1fx8, 1ldi, 1ldf, 1lda]
GTFXLVXXG	GG8	IAQXVGXIV	IV8	0	2	[2o9d, 2o9e, 2abm, 2o9f, 2o9g, 1rc2, 3nka, 3nkc, 3nk5]
GLXXFFGVG	GG8	ISVIXGXGV	IV8	0	1	[1fx8, 1ldi, 1ldf, 1lda]
GXGLAVFXG	GG8	VLMFLGEGA	VA8	1	0	[3c02]
GLXXFFGVG	GG8	VAXAFCAAA	VA8	0	2	[1fx8, 1ldi, 1ldf, 1lda]
GTFXLVXXG	GG8	VVXXXVAXA	VA8	0	2	[2o9d, 2o9e, 2abm, 2o9f, 2o9g, 1rc2, 3nka, 3nkc, 3nk5]
GTFXLMFLG	GG8	VFFGILVSA	VA8	0	1	[3c02]
GXGLXXFFG	GG8	VAXAFCAAA	VA8	0	2	[1fx8, 1ldi, 1ldf, 1lda]
GLXXFFGVG	GG8	VAXAIYLTA	VA8	0	1	[1fx8, 1ldi, 1ldf, 1lda]
GXGLXXFFG	GG8	VAXAIYLTA	VA8	0	1	[1fx8, 1ldi, 1ldf, 1lda]
GXGFGVMVG	GG8	VIGIALLIA	VA8	1	4	[2w2e, 3zoj, 2w1p]
GXVIGXXLG	GG8	VEIFLTLQF	VF8	5	3	[2b6o, 2b6p, 3m9i, 2c32, 1ymg, 3j41, 1sor]
GXGFGVMVG	GG8	EFVGTXLFL	EL8	1	0	[2w2e, 3zoj, 2w1p]
GTFXLXFXG	GG8	VPYIVAQFI	VI8	0	2	[3ne2]
GTFXLVXXG	GG8	VXAQVXGXI	VI8	0	2	[2o9d, 2o9e, 2abm, 2o9f, 2o9g, 1rc2, 3nka, 3nkc, 3nk5]
GTFXLVXXG	GG8	VAAXLLYLI	VI8	0	2	[2o9e, 2o9f]
GXGLAVFXG	GG8	VXGXXILCI	VI8	1	4	[3c02]
GXGLAVFXG	GG8	VGXIILCIG	VG8	1	4	[3c02]
GTFXLMFLG	GG8	VYFFAQXLG	VG8	0	2	[3c02]
GTFXLVXXG	GG8	VLTMAXAVG	VG8	0	1	[2o9d, 2o9e, 2o9f, 2o9g, 1rc2, 3nka, 3nkc, 3nk5]
GTFXLXFXG	GG8	VXXIITTXG	VG8	0	4	[3ne2]
GXGFGVMVG	GG8	GXAXLIXXL	GL8	1	4	[2w2e, 3zoj, 2w1p]
GTFXLVXXG	GG8	GXXVAAXXL	GL8	0	2	[2o9d, 2o9e, 2abm, 2o9f, 2o9g, 1rc2, 3nka, 3nkc, 3nk5]
GTFXLMFLG	GG8	GXXVFFGIL	GL8	0	1	[3c02]
GXGLAVFXG	GG8	GEFLGTFVL	GL8	1	0	[3c02]
GXGLAVFXG	GG8	LGTFVLMFL	LL8	1	0	[3c02]
GXGLXXFFG	GG8	LXVAMAIYL	LL8	0	1	[1fx8, 1ldi, 1ldf, 1lda]
GLXXFFGVG	GG8	LXVAMAIYL	LL8	0	1	[1fx8, 1ldi, 1ldf, 1lda]
GXXIGLTVG	GG8	GXAFAXAIA	GA8	4	1	[3ne2]
GXGFGVMVG	GG8	GXFLFLWSA	GA8	1	0	[2w2e, 3zoj, 2w1p]
GXGLAVFXG	GG8	LSSVVGXII	LI8	1	4	[3c02]
GXGFGVMVG	GG8	LFLWSAFVI	LI8	1	0	[2w2e, 3zoj, 2w1p]
GXVIGXXLG	GG8	LTXQXXLCI	LI8	5	3	[2b6o, 2b6p, 3m9i, 2c32, 1ymg, 3j41, 1sor]
GXGFGVMVG	GG8	LLXAHLIXI	LI8	1	4	[2w2e, 3zoj, 2w1p]
GTFXLMFLG	GG8	AXXXGAFVG	AG8	0	2	[3c02]
GTFXLXFXG	GG8	AQFIGAAXG	AG8	0	2	[3ne2]
GTFXLMFLG	GG8	WGLXVFFGI	WI8	0	1	[3c02]
GXGLXXFFG	GG8	WGLXVAMAI	WI8	0	1	[1fx8, 1ldi, 1lda]
GLXXFFGVG	GG8	WGLXVAMAI	WI8	0	1	[1fx8, 1ldi, 1lda]
GTFXLVXXG	GG8	GLTVLTMAF	GF8	0	1	[2o9d, 2o9e, 2abm, 2o9f, 2o9g, 1rc2, 3nka, 3nkc, 3nk5]
GXVIGXXLG	GG8	GQATIVEIF	GF8	5	3	[2b6o, 3m9i]
GTFXLVXXG	GG8	GFAGXALAF	GF8	0	1	[2o9e, 2o9f]
GTFXLXFXG	GG8	GAAXGSLLF	GF8	0	2	[3ne2]
GTFXLXFXG	GG8	YXXAQFIGA	YA8	0	2	[3ne2]
GTFXLMFLG	GG8	YFFAQXXGA	YA8	0	2	[3c02]
GTFXLXFXG	GG8	ALAXAAVXY	AY8	0	1	[3ne2]
GXGLXXFFG	GG8	AFCAAALVY	AY8	0	2	[1lda]
GLXXFFGVG	GG8	AFCAAALVY	AY8	0	2	[1lda]
GXXIGLTVG	GG8	ALAXAAVXY	AY8	4	1	[3ne2]
GXGFGVMVG	GG8	VGTFLFLWS	VS8	1	0	[2w2e, 3zoj, 2w1p]
GXGLXXFFG	GG8	GLXVAMAIY	GY8	0	1	[1fx8, 1ldi, 1ldf, 1lda]
GLXXFFGVG	GG8	GLXVAMAIY	GY8	0	1	[1fx8, 1ldi, 1ldf, 1lda]
GXXVGXXXG	GG8	MVITAILXG	MG8	5	3	[1fx8, 1ldi, 1ldf, 1lda]
GXVIGXXLG	GG8	QXVLCIXXT	QT8	5	3	[2b6o, 2b6p, 3m9i, 2c32, 1ymg, 3j41]
GTFXLMFLG	GG8	QLLGAFVGT	QT8	0	2	[3c02]
GTFXLVXXG	GG8	LIHLISIPV	LV8	0	4	[2o9e, 2o9f]
GTFXLXFXG	GG8	LLMLVIMGV	LV8	0	3	[3ne2]
GTFXLMFLG	GG8	LCLGWGXXV	LV8	0	1	[3c02]
GXXIGLTVG	GG8	LLMLVIMGV	LV8	4	3	[3ne2]
GTFXLVXXG	GG8	AXTLIXLIS	AS8	0	4	[2o9d, 2o9e, 2abm, 3llq, 1rc2, 3nk5]
GTFXLMFLG	GG8	AVFFGILVS	AS8	0	1	[3c02]
GTFXLMFLG	GG8	IPVYFFAXL	IL8	0	2	[3c02]
GTFXLVXXG	GG8	IXXXXXLYL	IL8	0	2	[2o9e, 2abm, 2o9f]
GXVIGXXLG	GG8	IFXTLQXVL	IL8	5	3	[2b6o, 2b6p, 3m9i, 2c32, 1ymg, 3j41, 1sor]
GTFXLXFXG	GG8	IGXXLGSLL	IL8	0	5	[3ne2]
GXXVGXXXG	GG8	ILMGXILXL	IL8	5	3	[1fx8, 1ldi, 1ldf, 1lda]
GXVIGXXLG	GG8	ATIVEXXXT	AT8	5	3	[2b6o, 2b6p, 3m9i, 2c32, 1ymg, 1sor]
GXGLAVFXG	GG8	ILXIGITFG	IG8	1	4	[3c02]
GXXIGLTVG	GG8	IXAXIYXLG	IG8	4	1	[3ne2]
GTFXLXFXG	GG8	IXAXIYXLG	IG8	0	1	[3ne2]
GXVIAQVVG	GG8	LXAEXFGXF	LF8	2	0	[2o9d, 2o9e, 2o9f, 2o9g, 3nka, 3nkc, 3nk5]
GTFXLMFLG	GG8	LGXGLXXFF	LF8	0	1	[3c02]
GLXXFFGVG	GG8	GAXCAAALV	GV8	0	2	[1fx8, 1ldi, 1ldf, 1lda]
GXGLXXFFG	GG8	GAXCAAALV	GV8	0	2	[1fx8, 1ldi, 1ldf, 1lda]
[truncated: 4,087 more rows]
