# Supplementary material for: The observation of evolutionary interaction pattern pairs in membrane proteins
Source: BMC Struct Biol. 2015 Mar 24;15:6. doi: 10.1186/s12900-015-0033-5 (PMC4379700; doi:10.1186/s12900-015-0033-5)
Supplement: Additional file 1 — EIPP data. Includes derived EIPP information from families (PF00230, PF01036) with tab separated values. Can be viewed with a simple text editor. Each line consists of 7 columns: source pattern, source RegEx, destination pattern, destination RegEx, source helix, destination helix, corresponding PDB-Ids. [file 12900_2015_33_MOESM1_ESM.zip › EIPPs/PF00230/PF00230_8_8.csv]

QFIGXALGSL	QL9	AEVVGTFXLV	AV9	2	0	[3ne2]
QFIGXALGSL	QL9	VGTFILVFFG	VG9	2	0	[3ne2]
QFIGXALGSL	QL9	VVGTFILVFF	VF9	2	0	[3ne2]
QVALAFGLAL	QL9	SLFYVFFGLG	SG9	1	0	[2b6p, 2c32, 1ymg, 3j41]
QVALAFGLAL	QL9	VGFSLTLGHL	VL9	1	4	[2b6o, 2b6p, 3m9i, 2c32, 1ymg, 3j41, 1sor]
QVALAFGLAL	QL9	GSVALAVGFS	GS9	1	4	[2b6p, 3m9i, 1ymg]
QVALAFGLAL	QL9	GFSLTLGHLF	GF9	1	4	[2b6o, 2b6p, 3m9i, 2c32, 1ymg, 3j41, 1sor]
QVALAFGLAL	QL9	LAXGFSXXLG	LG9	1	4	[2b6o, 2b6p, 3m9i, 2c32, 1ymg, 3j41, 1sor]
QFIGXALGSL	QL9	FXLVFFGXGA	FA9	2	0	[3ne2]
QFIGXALGSL	QL9	FTAEVVGTFI	FI9	2	0	[3ne2]
QFIGXALGSL	QL9	EVVGTFXXVF	EF9	2	0	[3ne2]
QVALAFGLAL	QL9	LFYVFFGLGA	LA9	1	0	[2b6o, 2b6p, 3m9i, 2c32, 1ymg, 3j41, 1sor]
QVALAFGLAL	QL9	ALAVGFSXTL	AL9	1	4	[2b6o, 2b6p, 3m9i, 2c32, 1ymg, 3j41, 1sor]
QVALAFGLAL	QL9	FSLTLGHLXG	FG9	1	4	[2b6o, 2b6p, 3m9i, 2c32, 1ymg, 3j41, 1sor]
QVALAFGLAL	QL9	FYVFFGLGAS	FS9	1	0	[2b6o, 2b6p, 3m9i]
QVALAFGLAL	QL9	TLFYVFFGXG	TG9	1	0	[2b6o, 3m9i, 1sor]
QFIGXALGSL	QL9	TFXLVFFGXG	TG9	2	0	[3ne2]
QVALAFGLAL	QL9	SVALAVGFSL	SL9	1	4	[2b6o, 2b6p, 3m9i, 2c32, 1ymg, 3j41]
QVALAFGLAL	QL9	VALAVGFSLT	VT9	1	4	[2b6o, 2b6p, 3m9i, 2c32, 1ymg, 3j41, 1sor]
QVALAFGLAL	QL9	SLTLGHLFGM	SM9	1	4	[2b6o, 2b6p, 3m9i, 2c32, 1ymg, 1sor]
QVALAFGLAL	QL9	AXGFSLTLXH	AH9	1	4	[2b6o, 2b6p, 3m9i, 2c32, 1ymg, 3j41, 1sor]
QFIGXALGSL	QL9	TAEVVGTFIL	TL9	2	0	[3ne2]
QFIGXALGSL	QL9	GTFILVFFGP	GP9	2	0	[3ne2]
VELILTFQLA	VA9	FGLXIXTXXQ	FQ9	3	1	[3d9s]
VELILTFQLA	VA9	AXAFGLXIGT	AT9	3	1	[3d9s]
VXAXXXGAXA	VA9	AEXXAXLFYV	AV9	2	0	[2b6o, 3m9i, 1sor]
VXAXLXXXXA	VA9	AEFXAXXXXV	AV9	2	0	[3d9s]
VXLAFGLSIA	VA9	AEFXAXXXXV	AV9	1	0	[1ih5, 1fqy, 1h6i]
VIGXXVGXXA	VA9	AIGTFLLMLV	AV9	5	3	[3ne2]
VXXXIGXXXA	VA9	AEXIGTXXLV	AV9	5	3	[1z98, 3cn6, 4jc6, 4ia4, 3cll, 2b5f, 3cn5]
VYXIAQXLGA	VA9	ATXLFLYITV	AV9	2	0	[4jc6, 1z98, 3cn6, 4ia4, 3cll, 2b5f, 3cn5]
VIGXXVGXXA	VA9	LTXAIGTFXL	LL9	5	3	[3ne2]
VELILTFQLA	VA9	LAFGLXXXTL	LL9	3	1	[3d9s]
VAXXLLYXIA	VA9	LSALVVELVL	LL9	2	3	[2o9e, 2o9f]
VELILTFQLA	VA9	LXXXTLXXXL	LL9	3	1	[3d9s]
VGXFLFLWSA	VA9	GMAXAXAAXA	GA9	0	2	[2w1p]
VAXXLLYXIA	VA9	GGSGXAVXAA	GA9	2	0	[2o9e, 2o9f]
VXLAFGLSIA	VA9	GPLAIGFXVA	GA9	1	4	[1j4n]
VELILTFQLA	VA9	GLXIGTLXQA	GA9	3	1	[3d9s]
VELILTFQLA	VA9	GXIVGAXXAA	GA9	3	5	[3d9s]
VXXXIGXXXA	VA9	GTXLGAEIIG	GG9	5	3	[2b5f]
VYXIAQXLGA	VA9	LFLXITVATV	LV9	2	0	[2b5f]
VXXXIGXXXA	VA9	LGAEIIGTFV	LV9	5	3	[1z98, 3cn6, 4jc6, 4ia4, 3cll, 2b5f, 3cn5]
VAXXLLYXIA	VA9	LVFGGSGXXV	LV9	2	0	[2o9e, 2o9f]
VXWVGXXXGA	VA9	VEXFLTXQXV	VV9	5	3	[2b6o, 2b6p, 3m9i, 2c32, 1ymg, 3j41, 1sor]
VELILTFQLA	VA9	AIGTLAQXXG	AG9	3	1	[3d9s]
VAXXLLYXIA	VA9	VVELVLSAGF	VF9	2	3	[2o9e, 2o9f]
VIGXXVGXXA	VA9	EXXGTFLLML	EL9	5	3	[3ne2]
VXXXIGXXXA	VA9	EXIGTLQXXL	EL9	5	3	[1ih5, 1j4n, 1fqy, 1h6i]
VGXXXGAXXA	VA9	IXLAIGFSVA	IA9	5	4	[3gd8]
VGXFLFLWSA	VA9	IVAGXAAAXA	IA9	0	2	[2w2e, 3zoj, 2w1p]
VIXGLXVAXA	VA9	IGLXIXVIGA	IA9	1	4	[1fx8, 1ldi, 1ldf, 1lda]
VGXFLFLWSA	VA9	IXXAFTQIVA	IA9	0	2	[2w2e, 3zoj, 2w1p]
VAXXLLYXIA	VA9	SFGTFWLVFG	SG9	2	0	[2o9e, 2o9f]
VXXAXXXALA	VA9	SLFYVFFGLG	SG9	1	0	[2b6p, 2c32, 1ymg, 3j41]
VXAXLXXXXA	VA9	VXAEFLAXLI	VI9	2	0	[3d9s]
VPLFGXXVGA	VA9	VITAILMGLI	VI9	5	3	[1fx8, 1ldi, 1ldf, 1lda]
VGXFLFLWSA	VA9	AFTQIVAGXA	AA9	0	2	[2w2e, 3zoj, 2w1p]
VIXGLXVAXA	VA9	AXLXIGLLIA	AA9	1	4	[1fx8, 1ldi, 1ldf, 1lda]
VXLAFGLSIA	VA9	AXLXXGLXVA	AA9	1	4	[1ih5, 1fqy, 1h6i]
VAXXLLYXIA	VA9	AXVVELVLSA	AA9	2	3	[2o9e, 2o9f]
VELILTFQLA	VA9	AXGLXIXTLA	AA9	3	1	[3d9s]
VXXAXXXALA	VA9	GSVALAVGFS	GS9	1	4	[2b6p, 3m9i, 1ymg]
VIXGLXVAXA	VA9	GLXIAVIGAS	GS9	1	4	[1fx8, 1ldi, 1ldf, 1lda]
VAXXLLYXIA	VA9	GTFWLVFGGS	GS9	2	0	[2o9e, 2o9f]
VAXXLLYXIA	VA9	VXGGSGSAVL	VL9	2	0	[2o9e, 2o9f]
VFWXGPXXXA	VA9	VVEXXLTFQL	VL9	5	3	[3d9s]
VGXXXGAXXA	VA9	VVEXXLTFQL	VL9	5	3	[3d9s]
VXXAXXXALA	VA9	VGFSLTLGHL	VL9	1	4	[2b6o, 2b6p, 3m9i, 2c32, 1ymg, 3j41, 1sor]
VAXXLLYXIA	VA9	VELVLXAXXL	VL9	2	3	[2o9e, 2o9f]
VXLAFGLSIA	VA9	PXAIGXSVAL	PL9	1	4	[1ih5, 1j4n, 1fqy, 1h6i]
VXXXIGXXXA	VA9	ALGAEXIXTF	AF9	5	3	[1z98, 3cn6, 4jc6, 4ia4, 3cll, 2b5f, 3cn5]
VIGXXVGXXA	VA9	AILTEXIXTF	AF9	5	3	[3ne2]
VFWXGPXXXA	VA9	AMVVELIXTF	AF9	5	3	[3d9s]
VGXXXGAXXA	VA9	AMVVELIXTF	AF9	5	3	[3d9s]
VELILTFQLA	VA9	WXGPXXGAXL	WL9	3	5	[3d9s]
VELILTFQLA	VA9	WXXWXGXIXG	WG9	3	5	[3d9s]
VAGXAAAXXA	VA9	GEFVGTFLFL	GL9	2	0	[2w2e, 3zoj, 2w1p]
VXXXIGXXXA	VA9	GTLQLVLXVL	GL9	5	3	[1ih5, 1j4n, 1fqy, 1h6i]
VXWVGXXXGA	VA9	GQATIVEIFL	GL9	5	3	[2b6o, 3m9i]
VXXXIGXXXA	VA9	GLGXEIIGTL	GL9	5	3	[1fqy]
VXXXIGXXXA	VA9	GXEIIGTLQL	GL9	5	3	[1ih5, 1j4n, 1fqy, 1h6i]
VXXXIGXXXA	VA9	GXEIIGXFVL	GL9	5	3	[1z98, 3cn6, 4jc6, 4ia4, 3cll, 2b5f, 3cn5]
VXLAFGLSIA	VA9	GXSVALGXLL	GL9	1	4	[1ih5, 1j4n, 1fqy, 1h6i]
VGXFLFLWSA	VA9	GVMVGVFITY	GY9	0	1	[2w2e, 3zoj, 2w1p]
VXXXIGXXXA	VA9	IXTLQLVLCV	IV9	5	3	[1ih5, 1j4n, 1fqy, 1h6i]
VXXXIGXXXA	VA9	IGTFVLVYTV	IV9	5	3	[1z98, 3cn6, 4jc6, 4ia4, 3cll, 2b5f, 3cn5]
VXXXIGXXXA	VA9	IEIIXTLQLV	IV9	5	3	[1ih5, 1j4n, 1fqy, 1h6i]
VGXFLFLWSA	VA9	AGMAXAGAAS	AS9	0	2	[2w1p]
VXXXIGXXXA	VA9	TALGAEIIGT	TT9	5	3	[1z98, 3cn6, 4jc6, 4ia4, 3cll, 2b5f, 3cn5]
VYXIAQXLGA	VA9	EFIATLLFLY	EY9	2	0	[4jc6, 1z98, 3cn6, 4ia4, 3cll, 2b5f, 3cn5]
VXXXIGXXXA	VA9	EIIGTFVLVY	EY9	5	3	[1z98, 3cn6, 4jc6, 4ia4, 3cll, 2b5f, 3cn5]
VGXXXGAXXA	VA9	GFSVAIGHLF	GF9	5	4	[3gd8, 2d57, 3iyz, 2zz9]
VAGXAAAXXA	VA9	GTFLFLWSAF	GF9	2	0	[2w2e, 3zoj, 2w1p]
VXXXIGXXXA	VA9	GTFVLVYTVF	GF9	5	3	[1z98, 3cn6, 4jc6, 4ia4, 3cll, 2b5f, 3cn5]
VXXAXXXALA	VA9	GFSLTLGHLF	GF9	1	4	[2b6o, 2b6p, 3m9i, 2c32, 1ymg, 3j41, 1sor]
VPLFGXXVGA	VA9	ILMGLILALT	IT9	5	3	[1fx8, 1ldi]
VYXIAQXLGA	VA9	IATLLFLYIT	IT9	2	0	[4jc6, 1z98, 3cn6, 4ia4, 3cll, 2b5f, 3cn5]
VXXXIGXXXA	VA9	IIXTFVLVYT	IT9	5	3	[1z98, 3cn6, 4jc6, 4ia4, 3cll, 2b5f, 3cn5]
VXXXIGXXXA	VA9	TFVLVYTVFS	TS9	5	3	[1z98, 3cn6, 4jc6, 4ia4, 3cll, 2b5f, 3cn5]
VXLAFGLSIA	VA9	TLFVFISIGS	TS9	1	0	[1ih5, 1fqy, 1h6i]
VGXFLFLWSA	VA9	QIXAGMAXAG	QG9	0	2	[2w2e, 3zoj, 2w1p]
VSQVXXAFCA	VA9	CIAEFLGXGL	CL9	2	0	[1fx8, 1ldi, 1ldf, 1lda]
VPLFGXXVGA	VA9	MVITAILMGL	ML9	5	3	[1fx8, 1ldi, 1ldf, 1lda]
VAGXAAAXXA	VA9	MSGEXVGTFL	ML9	2	0	[2w2e, 2w1p]
VIXGLXVAXA	VA9	LIGLLIAVIG	LG9	1	4	[1fx8, 1ldi, 1ldf, 1lda]
VIXGLXVAXA	VA9	LIAVIGASMG	LG9	1	4	[1fx8, 1ldi, 1ldf, 1lda]
VGXFLFLWSA	VA9	LMAFTQIVXG	LG9	0	2	[2w2e, 3zoj, 2w1p]
VGXXXGAXXA	VA9	LXXGXSVAXG	LG9	5	4	[3gd8, 2d57, 3iyz, 2zz9]
VIXGLXVAXA	VA9	LGXGLLIFFG	LG9	1	0	[1fx8, 1ldi, 1ldf, 1lda]
VXAXLXXXXA	VA9	LATLXXVFFG	LG9	2	0	[3d9s]
VAXXLLYXIA	VA9	LVVELVLSXG	LG9	2	3	[2o9e, 2o9f]
VELILTFQLA	VA9	LXXGXSXXLG	LG9	3	4	[3d9s]
VSQVXXAFCA	VA9	LGXGLLIFFG	LG9	2	0	[1fx8, 1ldi, 1ldf, 1lda]
VXLAFGLSIA	VA9	LXXGXSVXXG	LG9	1	4	[1ih5, 1j4n, 1fqy, 1h6i]
VYFFAQXXGA	VA9	LGTFVLMFLG	LG9	2	0	[3c02]
VXXAXXXALA	VA9	LAXGFSXXLG	LG9	1	4	[2b6o, 2b6p, 3m9i, 2c32, 1ymg, 3j41, 1sor]
VAXXLLYXIA	VA9	FGGSGSAVLA	FA9	2	0	[2o9e, 2o9f]
VXXXIGXXXA	VA9	FXLVYTVFSA	FA9	5	3	[1z98, 3cn6, 4jc6, 4ia4, 3cll, 2b5f, 3cn5]
VYFFAQXXGA	VA9	FVLMFLGXGA	FA9	2	0	[3c02]
VGXXXGAXXA	VA9	FXVAXGHLXA	FA9	5	4	[3gd8, 2d57, 3iyz, 2zz9]
VGXFLFLWSA	VA9	FTQIVAGMAA	FA9	0	2	[2w2e, 3zoj, 2w1p]
VXLAFGLSIA	VA9	FXVAXGHLXA	FA9	1	4	[1j4n]
VXLAFGLSIA	VA9	FLXMILFXXI	FI9	1	0	[1j4n]
VYXIAQXLGA	VA9	FXATLLFLYI	FI9	2	0	[4jc6, 1z98, 3cn6, 4ia4, 3cll, 2b5f, 3cn5]
VXWVGXXXGA	VA9	FLXLQXVLCI	FI9	5	3	[2b6o, 2b6p, 3m9i, 2c32, 1ymg, 3j41, 1sor]
VPLFGXXVGA	VA9	FAVEMVITAI	FI9	5	3	[1fx8, 1ldi, 1lda]
VXLAFGLSIA	VA9	FXATTLFXFI	FI9	1	0	[1ih5, 1fqy, 1h6i]
VAGXAAAXXA	VA9	FLXLWSAFVI	FI9	2	0	[2w2e, 3zoj, 2w1p]
VXLAFGLSIA	VA9	AXTLFXFIXI	AI9	1	0	[1ih5, 1fqy, 1h6i]
VGXXXGAXXA	VA9	ALXXGFSVAI	AI9	5	4	[3gd8, 2d57, 3iyz, 2zz9]
VSQVXXAFCA	VA9	AEFLGTGLLI	AI9	2	0	[1fx8, 1ldi, 1ldf, 1lda]
VIXGLXVAXA	VA9	AEFLGTGLLI	AI9	1	0	[1fx8, 1ldi, 1lda]
VXLAFGLSIA	VA9	AXILFXXISI	AI9	1	0	[1j4n]
VXLAFGLSIA	VA9	MILFIFISIG	MG9	1	0	[1j4n]
VXLAFGLSIA	VA9	ILFIFISIGS	IS9	1	0	[1j4n]
VAGXAAAXXA	VA9	LFLWSAFVIA	LA9	2	0	[2w2e, 3zoj, 2w1p]
VXLAFGLSIA	VA9	LXVALGHLLA	LA9	1	4	[1ih5, 1fqy, 1h6i]
VXAXXXGAXA	VA9	LFYVFFGLGA	LA9	2	0	[2b6o, 3m9i, 1sor]
VXLAFGLSIA	VA9	LFXFISIGSA	LA9	1	0	[1ih5, 1j4n, 1fqy, 1h6i]
VXXAXXXALA	VA9	LFYVFFGLGA	LA9	1	0	[2b6o, 2b6p, 3m9i, 2c32, 1ymg, 3j41, 1sor]
VGXFLFLWSA	VA9	MISFGFGFGV	MV9	0	1	[2w2e, 3zoj, 2w1p]
VGXFLFLWSA	VA9	ISFGFGFGVM	IM9	0	1	[2w2e, 3zoj, 2w1p]
VXAXLXXXXA	VA9	EFXXTXXFXF	EF9	2	0	[3d9s]
VXAXXXGAXA	VA9	EFXAXLFYVF	EF9	2	0	[2b6o, 3m9i, 1sor]
VXLAFGLSIA	VA9	EFXAMILXXF	EF9	1	0	[1j4n]
VYFFAQXXGA	VA9	EFXXTFVLMF	EF9	2	0	[3c02]
VSQVXXAFCA	VA9	EFXXTGLXIF	EF9	2	0	[1fx8, 1ldi, 1ldf, 1lda]
VXLAFGLSIA	VA9	EFXXTXXFXF	EF9	1	0	[1ih5, 1fqy, 1h6i]
VIXGLXVAXA	VA9	EFXXTGLXIF	EF9	1	0	[1fx8, 1ldi, 1lda]
VXAXXXGAXA	VA9	AXFAEFXAXL	AL9	2	0	[3m9i]
VYXIAQXLGA	VA9	AEFXAXLXXL	AL9	2	0	[4jc6, 1z98, 3cn6, 4ia4, 3cll, 2b5f, 3cn5]
VPLFGXXVGA	VA9	AILMGLILAL	AL9	5	3	[1fx8, 1ldi, 1ldf, 1lda]
VXWVGXXXGA	VA9	ATIVEXFXTL	AL9	5	3	[2b6o, 2b6p, 3m9i, 2c32, 1ymg, 1sor]
VXXAXXXALA	VA9	ALAVGFSXTL	AL9	1	4	[2b6o, 2b6p, 3m9i, 2c32, 1ymg, 3j41, 1sor]
VXAXLXXXXA	VA9	AXLXFVFFGL	AL9	2	0	[3d9s]
VYXIAQXLGA	VA9	AAIAEFXAXL	AL9	2	0	[2b5f]
VPLFGXXVGA	VA9	AVEMVITAIL	AL9	5	3	[1fx8, 1ldi, 1ldf, 1lda]
VELILTFQLA	VA9	ALSIGXSXXL	AL9	3	4	[3d9s]
VXLAFGLSIA	VA9	LAXXLXXFIS	LS9	1	0	[1ih5, 1fqy, 1h6i]
VXLAFGLSIA	VA9	LAMILFXFXS	LS9	1	0	[1j4n]
VXAXLXXXXA	VA9	LXXVFFGLXS	LS9	2	0	[3d9s]
VELILTFQLA	VA9	SXALXIXXSV	SV9	3	4	[3d9s]
VGXFLFLWSA	VA9	SFGFGFXVMV	SV9	0	1	[2w2e, 3zoj, 2w1p]
VXLAFGLSIA	VA9	SXPLXIGXXV	SV9	1	4	[1j4n, 1fqy]
VGXXXGAXXA	VA9	SXXLAIGXXV	SV9	5	4	[3gd8]
VIXGLXVAXA	VA9	GTGLLIFFGV	GV9	1	0	[1fx8, 1ldi, 1ldf, 1lda]
VGXFLFLWSA	VA9	GFGFGVMVGV	GV9	0	1	[2w2e, 3zoj, 2w1p]
VELILTFQLA	VA9	GLXVTLGXLV	GV9	3	4	[3d9s]
VSQVXXAFCA	VA9	GTGLLIFFGV	GV9	2	0	[1fx8, 1ldi, 1ldf, 1lda]
VGXFLFLWSA	VA9	GFGVMVGVFI	GI9	0	1	[2w2e, 3zoj, 2w1p]
VXXAXXXALA	VA9	FSLTLGHLXG	FG9	1	4	[2b6o, 2b6p, 3m9i, 2c32, 1ymg, 3j41, 1sor]
VGXFLFLWSA	VA9	FGFGFGVMVG	FG9	0	1	[2w2e, 3zoj, 2w1p]
VAXXLLYXIA	VA9	FGTFWXVFXG	FG9	2	0	[2o9e, 2o9f]
VXAXXXGAXA	VA9	FAXLFYVFXG	FG9	2	0	[2b6o, 3m9i, 1sor]
VGXFLFLWSA	VA9	FGVMVGVFIT	FT9	0	1	[2w2e, 3zoj, 2w1p]
VSQVXXAFCA	VA9	FXXTGLLXFF	FF9	2	0	[1fx8, 1ldi, 1ldf, 1lda]
VXAXLXXXXA	VA9	FXXTLXXVFF	FF9	2	0	[3d9s]
VGXFLFLWSA	VA9	FGFGVMVGVF	FF9	0	1	[2w2e, 3zoj, 2w1p]
VXAXXXGAXA	VA9	FFAXLFYVFF	FF9	2	0	[2b6o, 3m9i, 1sor]
VIXGLXVAXA	VA9	FXXTGLLXFF	FF9	1	0	[1fx8, 1ldi, 1lda]
VXAXXXGAXA	VA9	IXAEFFAXLF	IF9	2	0	[3m9i]
VYXIAQXLGA	VA9	IAEFIAXLXF	IF9	2	0	[4jc6, 1z98, 3cn6, 4ia4, 3cll, 2b5f, 3cn5]
VXWVGXXXGA	VA9	IVEIFLTLXF	IF9	5	3	[2b6o, 2b6p, 3m9i, 2c32, 1ymg, 3j41, 1sor]
VYFFAQXXGA	VA9	FLGTFVLMFL	FL9	2	0	[3c02]
VXXAXXXALA	VA9	FYVFFGLGAS	FS9	1	0	[2b6o, 2b6p, 3m9i]
VGXXXGAXXA	VA9	FQLALCIFAS	FS9	5	3	[3d9s]
VFWXGPXXXA	VA9	FQLALCIFAS	FS9	5	3	[3d9s]
VXAXXXGAXA	VA9	FYVFFGLGAS	FS9	2	0	[2b6o, 3m9i]
VAXXLLYXIA	VA9	FXLVFGGXGS	FS9	2	0	[2o9e, 2o9f]
VAGXAAAXXA	VA9	FXGTFLFLWS	FS9	2	0	[2w2e, 3zoj, 2w1p]
VIXGLXVAXA	VA9	LXIAVIGASM	LM9	1	4	[1fx8, 1ldi, 1ldf, 1lda]
VXWVGXXXGA	VA9	LQXVLCIFXT	LT9	5	3	[2b6o, 2b6p, 3m9i, 2c32, 1ymg, 3j41]
VXXXIGXXXA	VA9	LQXVLCVLAT	LT9	5	3	[1ih5, 1j4n, 1fqy, 1h6i]
VYXIAQXLGA	VA9	LLFLXITVAT	LT9	2	0	[4jc6, 1z98, 3cn6, 4ia4, 3cll, 2b5f, 3cn5]
VXXXIGXXXA	VA9	LGIEIIGTLQ	LQ9	5	3	[1fqy, 1h6i]
VIXGLXVAXA	VA9	LXIXLXXAVI	LI9	1	4	[1fx8, 1ldi, 1ldf, 1lda]
VPLFGXXVGA	VA9	TAILMGLILA	TA9	5	3	[1fx8, 1ldi, 1ldf, 1lda]
VGXFLFLWSA	VA9	TQIVAGMAAA	TA9	0	2	[2w2e, 3zoj, 2w1p]
VYXIAQXLGA	VA9	TLXFLYITVA	TA9	2	0	[4jc6, 1z98, 3cn6, 4ia4, 3cll, 2b5f, 3cn5]
VXXXIGXXXA	VA9	TXQXVLCVLA	TA9	5	3	[1ih5, 1j4n, 1fqy, 1h6i]
VXWVGXXXGA	VA9	TXXXXLCIFA	TA9	5	3	[2b6o, 2b6p, 3m9i, 2c32, 1ymg, 3j41]
VXAXXXGAXA	VA9	FAEFFATLFY	FY9	2	0	[2b6o, 3m9i, 1sor]
VELILTFQLA	VA9	FWVGPIVGAV	FV9	3	5	[3d9s]
VIGXXVGXXA	VA9	FLLMLVIMGV	FV9	5	3	[3ne2]
VELILTFQLA	VA9	PIVGAVLAAI	PI9	3	5	[3d9s]
VXAXXXGAXA	VA9	TLFYVFFGXG	TG9	2	0	[2b6o, 3m9i, 1sor]
VIGXXVGXXA	VA9	TXXLMLVIXG	TG9	5	3	[3ne2]
VSQVXXAFCA	VA9	TXLLIFFXXG	TG9	2	0	[1fx8, 1ldi, 1ldf, 1lda]
VYFFAQXXGA	VA9	TFXLMFLGXG	TG9	2	0	[3c02]
VXAXLXXXXA	VA9	TXXXVFFGXG	TG9	2	0	[3d9s]
VIXGLXVAXA	VA9	TXLLIFFXXG	TG9	1	0	[1fx8, 1ldi, 1ldf, 1lda]
VXLAFGLSIA	VA9	TXLFVFISIG	TG9	1	0	[1ih5, 1fqy, 1h6i]
VXXAXXXALA	VA9	TLFYVFFGXG	TG9	1	0	[2b6o, 3m9i, 1sor]
VAXXLLYXIA	VA9	TFXLVFGGXG	TG9	2	0	[2o9e, 2o9f]
VPLFGXXVGA	VA9	VEMVITAILM	VM9	5	3	[1fx8, 1ldi, 1ldf, 1lda]
VELILTFQLA	VA9	VGXXXAAXLY	VY9	3	5	[3d9s]
VPLFGXXVGA	VA9	EMVITAILMG	EG9	5	3	[1fx8, 1ldi, 1ldf, 1lda]
VIXGLXVAXA	VA9	PLLIGLLIAV	PV9	1	4	[1fx8, 1ldi, 1ldf, 1lda]
VXWVGXXXGA	VA9	IFXTLQXVLC	IC9	5	3	[2b6o, 2b6p, 3m9i, 2c32, 1ymg, 3j41, 1sor]
VXXXIGXXXA	VA9	IIGTLQXVLC	IC9	5	3	[1ih5, 1j4n, 1fqy, 1h6i]
VXXAXXXALA	VA9	SVALAVGFSL	SL9	1	4	[2b6o, 2b6p, 3m9i, 2c32, 1ymg, 3j41]
VIGXXVGXXA	VA9	IXTFLLXLVI	II9	5	3	[3ne2]
VGXXXGAXXA	VA9	IXTFQLALCI	II9	5	3	[3d9s]
VFWXGPXXXA	VA9	IXTFQLALCI	II9	5	3	[3d9s]
VXXAXXXALA	VA9	VALAVGFSLT	VT9	1	4	[2b6o, 2b6p, 3m9i, 2c32, 1ymg, 3j41, 1sor]
VYFFAQXXGA	VA9	VLMFLGEGAT	VT9	2	0	[3c02]
VXXAXXXALA	VA9	SLTLGHLFGM	SM9	1	4	[2b6o, 2b6p, 3m9i, 2c32, 1ymg, 1sor]
VIXGLXVAXA	VA9	GLXIFFGVGC	GC9	1	0	[1fx8, 1ldi, 1ldf, 1lda]
VSQVXXAFCA	VA9	GLXIFFGVGC	GC9	2	0	[1fx8, 1ldi, 1ldf, 1lda]
VGXXXGAXXA	VA9	AXGXSVAXGH	AH9	5	4	[3gd8, 2d57, 3iyz, 2zz9]
VXLAFGLSIA	VA9	AXGXSVAXGH	AH9	1	4	[1ih5, 1j4n, 1fqy, 1h6i]
VXXAXXXALA	VA9	AXGFSLTLXH	AH9	1	4	[2b6o, 2b6p, 3m9i, 2c32, 1ymg, 3j41, 1sor]
VAXXLLYXIA	VA9	WLVFGGXGSA	WA9	2	0	[2o9e, 2o9f]
VAGXAAAXXA	VA9	TFLFLWSAFV	TV9	2	0	[2w2e, 3zoj, 2w1p]
VELILTFQLA	VA9	SIGXSXXLGH	SH9	3	4	[3d9s]
VYFFAQXXGA	VA9	GXFLGTFXLM	GM9	2	0	[3c02]
VIGXXVGXXA	VA9	GXFXLMLVIM	GM9	5	3	[3ne2]
VXLAFGLSIA	VA9	SXXXGHLXXI	SI9	1	4	[1ih5, 1j4n, 1fqy, 1h6i]
VXWVGXXXGA	VA9	LTXQXXLCIF	LF9	5	3	[2b6o, 2b6p, 3m9i, 2c32, 1ymg, 3j41, 1sor]
VXWVGXXXGA	VA9	TIVEIFLTLQ	TQ9	5	3	[2b6o, 2b6p, 3m9i, 2c32, 1ymg, 1sor]
VXWVGXXXGA	VA9	QFVLCIFATY	QY9	5	3	[2b6p, 3m9i, 1ymg]
VGXXXGAXXA	VA9	QAMVVELXLT	QT9	5	3	[3d9s]
VIGXXVGXXA	VA9	QAILTEAIGT	QT9	5	3	[3ne2]
VXXXIGXXXA	VA9	QLVLCVLATT	QT9	5	3	[1j4n]
VXWVGXXXGA	VA9	QATIVEXFXT	QT9	5	3	[2b6o, 2b6p, 3m9i, 2c32, 1ymg, 1sor]
VFWXGPXXXA	VA9	QAMVVELXLT	QT9	5	3	[3d9s]
VAGXAAAXXA	VA9	SGEFVGTFLF	SF9	2	0	[2w2e, 3zoj, 2w1p]
VAGXAAAXXA	VA9	EFVGTFLFLW	EW9	2	0	[2w2e, 3zoj, 2w1p]
VIGXXVGXXA	VA9	TEAIGTFLLM	TM9	5	3	[3ne2]
VFWXGPXXXA	VA9	LXLTXQLXLC	LC9	5	3	[3d9s]
VGXXXGAXXA	VA9	LXLTXQLXLC	LC9	5	3	[3d9s]
VELILTFQLA	VA9	IGXSVXXXHL	IL9	3	4	[3d9s]
VELILTFQLA	VA9	IXGAXXAAXL	IL9	3	5	[3d9s]
VPLFGXXVGA	VA9	ITXILXGLIL	IL9	5	3	[1fx8, 1ldi, 1ldf, 1lda]
VYFFAQXXGA	VA9	IXXFLGTFXL	IL9	2	0	[3c02]
VXLAFGLSIA	VA9	IGXXVXXXHL	IL9	1	4	[1ih5, 1j4n, 1fqy, 1h6i]
VIGXXVGXXA	VA9	ILTEAIGXFL	IL9	5	3	[3ne2]
VSQVXXAFCA	VA9	IXXFXGTXLL	IL9	2	0	[1fx8, 1ldi, 1ldf, 1lda]
VGXXXGAXXA	VA9	IGXXVXXXHL	IL9	5	4	[3gd8, 2d57, 3iyz, 2zz9]
VYFFAQXXGA	VA9	GTFVLMFLGE	GE9	2	0	[3c02]
VAXXLLYXIA	VA9	SALVVELVLS	SS9	2	3	[2o9e, 2o9f]
VGXFLFLWSA	VA9	MAFTQIVAGM	MM9	0	2	[2w2e, 3zoj, 2w1p]
VGXFLFLWSA	VA9	MAAAGAASAM	MM9	0	2	[2w1p]
VELILTFQLA	VA9	PALSIGLSVT	PT9	3	4	[3d9s]
VXLAFGLSIA	VA9	VALGHLLAID	VD9	1	4	[1ih5]
VGXXXGAXXA	VA9	MVVELILTFQ	MQ9	5	3	[3d9s]
VFWXGPXXXA	VA9	MVVELILTFQ	MQ9	5	3	[3d9s]
AXVAEFLAXT	AT9	FGLXIXTLXQ	FQ9	0	1	[1ih5, 1fqy]
VYXIAQXLGA	VA9	RAAIAEFXAT	RT9	2	0	[2b5f]
AXAXGLTVLT	AT9	AEXXXTFXLV	AV9	1	0	[2o9d, 2o9e, 2o9f, 2abm, 2o9g, 1rc2, 3nka, 3nkc, 3nk5]
AQCVGAXVAT	AT9	AEFXAXXXXV	AV9	2	0	[1ih5, 1fqy, 1h6i]
AXAFGLXIGT	AT9	AEFXAXXXXV	AV9	1	0	[3d9s]
AXVAEFLAXT	AT9	AXMYIIAQCV	AV9	0	2	[1fqy]
AXVAXAXGLT	AT9	AEXXXTFXLV	AV9	1	0	[2o9e, 2o9f]
AXVAEFLAXT	AT9	LSIATLAQSV	LV9	0	1	[1fqy]
APIAXGLXXT	AT9	LVLSAGFLLV	LV9	4	3	[2o9d, 2o9e, 2o9f, 2o9g, 1rc2, 3nka, 3nkc, 3nk5]
AXVAXAXGLT	AT9	LVFGGSGXXV	LV9	1	0	[2o9e, 2o9f]
AXAXGLTVLT	AT9	LVFGGSGXXV	LV9	1	0	[2o9e, 2o9f]
APIAXGLXXT	AT9	LTVLTMAXAV	LV9	4	1	[2o9d, 2o9e, 2o9f, 2o9g, 1rc2, 3nka, 3nkc, 3nk5]
APIAXGLXXT	AT9	LSALVVELVL	LL9	4	3	[2o9e, 2o9f]
APIAXGLXXT	AT9	GFAGXALAFG	GG9	4	1	[2o9e, 2o9f]
AXVAXAXGLT	AT9	GGSGXAVXAA	GA9	1	0	[2o9e, 2o9f]
AXAXGLTVLT	AT9	GGSGXAVXAA	GA9	1	0	[2o9e, 2o9f]
APIAXGLXXT	AT9	GLTVLTMAXA	GA9	4	1	[2o9d, 2o9e, 2o9f, 2o9g, 1rc2, 3nka, 3nkc, 3nk5]
AXAXGLTVLT	AT9	AIGLALTLIG	AG9	1	4	[3nka, 3nkc]
AXVAEFLAXT	AT9	AIXATAILSG	AG9	0	2	[1ih5]
AXVAEFLAXT	AT9	YXIAQCXGAI	YI9	0	2	[1ih5, 1fqy]
AXVAEFLAXT	AT9	QXVGAIVAXA	QA9	0	2	[1ih5, 1fqy]
AQCVGAXVAT	AT9	VAEFLATTLF	VF9	2	0	[1ih5, 1fqy, 1h6i]
APIAXGLXXT	AT9	VVELVLSAGF	VF9	4	3	[2o9d, 2o9e, 2o9f, 2o9g, 1rc2, 3nka, 3nkc, 3nk5]
AQCVGAXVAT	AT9	VAEFLAMILF	VF9	2	0	[1j4n]
AXVAEFLAXT	AT9	IAQXVGXXVA	IA9	0	2	[1ih5, 1fqy]
APIAXGLXXT	AT9	ELXLSAGFLL	EL9	4	3	[2o9d, 2o9e, 2o9f, 2o9g, 1rc2, 3nka, 3nkc, 3nk5]
APIAXGLXXT	AT9	LSAGFLLVIH	LH9	4	3	[2o9d, 2o9e, 2o9f, 2o9g, 1rc2, 3nka, 3nkc, 3nk5]
AXVAEFLAXT	AT9	SIATLAQSVG	SG9	0	1	[1fqy]
AXAXGLTVLT	AT9	SFGTFWLVFG	SG9	1	0	[2o9d, 2o9e, 2o9f, 2o9g]
AXVAXAXGLT	AT9	SFGTFWLVFG	SG9	1	0	[2o9e, 2o9f]
AXAXGXALAT	AT9	SLFYVFFGLG	SG9	1	0	[2b6p, 2c32, 1ymg, 3j41]
APIAXGLXXT	AT9	SAGFLLVIHG	SG9	4	3	[2o9d, 2o9e, 2o9f, 2o9g, 1rc2, 3nka, 3nkc, 3nk5]
APIAXGLXXT	AT9	VLSAGFLLVI	VI9	4	3	[2o9d, 2o9e, 2o9f, 2o9g, 1rc2, 3nka, 3nkc, 3nk5]
APIAXGLXXT	AT9	GFLLVIHGAT	GT9	4	3	[2o9d, 2o9e]
APIAXGLXXT	AT9	AXVVELVLSA	AA9	4	3	[2o9e, 2o9f]
APIAXGLXXT	AT9	AXGLTVLTXA	AA9	4	1	[2o9d, 2o9e, 2o9f, 2o9g, 3llq, 1rc2, 3nka, 3nkc, 3nk5]
APIAXGLXXT	AT9	AGXLLVIXGA	AA9	4	3	[2o9d, 2o9e, 2o9f, 2o9g, 1rc2, 3nka, 3nkc, 3nk5]
AXVAEFLAXT	AT9	AXGLXXXXLA	AA9	0	1	[1ih5, 1fqy]
AXAFGLXIGT	AT9	VVEXXLTFQL	VL9	1	3	[3d9s]
APIAXGLXXT	AT9	VAXAXGLTVL	VL9	4	1	[2o9d, 2o9e, 2o9f, 2o9g, 3llq, 1rc2, 3nka, 3nkc, 3nk5]
AXAXGLTVLT	AT9	VXGGSGSAVL	VL9	1	0	[2o9e, 2o9f]
AQCVGAXVAT	AT9	VXAXFLAXIL	VL9	2	0	[1j4n]
AQCVGAXVAT	AT9	VXAXFLATXL	VL9	2	0	[1ih5, 1fqy, 1h6i]
APIAXGLXXT	AT9	VELVLXAXXL	VL9	4	3	[2o9d, 2o9e, 2o9f, 2o9g, 1rc2, 3nka, 3nkc, 3nk5]
AXAXGXALAT	AT9	VGFSLTLGHL	VL9	1	4	[2b6o, 2b6p, 3m9i, 2c32, 1ymg, 3j41, 1sor]
AXVAXAXGLT	AT9	VXGGSGSAVL	VL9	1	0	[2o9e, 2o9f]
AXVAEFLAXT	AT9	VGXIVAXAIL	VL9	0	2	[1ih5, 1fqy]
AXVAXAXGLT	AT9	GTFWLVFGGS	GS9	1	0	[2o9e, 2o9f]
AXVAEFLAXT	AT9	GLXIATLAQS	GS9	0	1	[1fqy]
AXAXGLTVLT	AT9	GTFWLVFGGS	GS9	1	0	[2o9d, 2o9e, 2o9f, 2o9g]
AXVAEFLAXT	AT9	GAIVATAILS	GS9	0	2	[1ih5]
AXAXGXALAT	AT9	GSVALAVGFS	GS9	1	4	[2b6p, 3m9i, 1ymg]
AXAXGLTVLT	AT9	PXAIGLAXTL	PL9	1	4	[2o9d, 2o9e, 2abm, 2o9f, 2o9g, 3llq, 1rc2, 3nka, 3nkc, 3nk5]
AXVAXAXGLT	AT9	PXAIGLAXTL	PL9	1	4	[2o9e, 2o9f]
AXGTAILXLT	AT9	WXXWXGXIXG	WG9	3	5	[2w2e, 3zoj, 2w1p]
AXGTAILXLT	AT9	WXGXILGAXL	WL9	3	5	[2w2e, 3zoj, 2w1p]
AXGTAILXLT	AT9	GPILGAFXAY	GY9	3	5	[2w2e, 3zoj, 2w1p]
AXVAEFLAXT	AT9	MYIIAQCVGA	MA9	0	2	[1ih5, 1fqy]
AXVAEFLAXT	AT9	IIAQCVGAIV	IV9	0	2	[1ih5, 1fqy]
AXVAEFLAXT	AT9	CXGAIVATAI	CI9	0	2	[1ih5, 1fqy]
AXAXGXALAT	AT9	GFSLTLGHLF	GF9	1	4	[2b6o, 2b6p, 3m9i, 2c32, 1ymg, 3j41, 1sor]
APIAXGLXXT	AT9	TMAXAVGXIS	TS9	4	1	[2o9e]
AQCVGAXVAT	AT9	TLFVFISIGS	TS9	2	0	[1ih5, 1fqy, 1h6i]
AQCVGAXVAT	AT9	RAVVAEFLAM	RM9	2	0	[1j4n]
AXAXGXALAT	AT9	LAXGFSXXLG	LG9	1	4	[2b6o, 2b6p, 3m9i, 2c32, 1ymg, 3j41, 1sor]
AQXLGAFVGT	AT9	LGTFVLMFLG	LG9	2	0	[3c02]
AXVAEFLAXT	AT9	LMYIIAQCXG	LG9	0	2	[1ih5, 1fqy]
AXAFGLXIGT	AT9	LATLXXVFFG	LG9	1	0	[3d9s]
AXAFGLXIGT	AT9	LXXGXSXXLG	LG9	1	4	[3d9s]
APIAXGLXXT	AT9	LVVELVLSXG	LG9	4	3	[2o9e, 2o9f, 2o9g, 1rc2, 3nka, 3nkc, 3nk5]
AXAXGLTVLT	AT9	FGGSGSAVLA	FA9	1	0	[2o9e, 2o9f]
AQXLGAFVGT	AT9	FVLMFLGXGA	FA9	2	0	[3c02]
AXVAXAXGLT	AT9	FGGSGSAVLA	FA9	1	0	[2o9e, 2o9f]
AQCVGAXVAT	AT9	FLXMILFXXI	FI9	2	0	[1j4n]
AQCVGAXVAT	AT9	FXATTLFXFI	FI9	2	0	[1ih5, 1fqy, 1h6i]
AQCVGAXVAT	AT9	AXTLFXFIXI	AI9	2	0	[1ih5, 1fqy, 1h6i]
AQCVGAXVAT	AT9	AVVAEFLAXI	AI9	2	0	[1j4n]
AXAXGLTVLT	AT9	AXTLIXLIXI	AI9	1	4	[2o9e, 2abm, 2o9f, 2o9g, 3llq, 1rc2, 3nkc, 3nk5]
AXVAXAXGLT	AT9	AXTLIXLIXI	AI9	1	4	[2o9e, 2o9f]
AQCVGAXVAT	AT9	AXILFXXISI	AI9	2	0	[1j4n]
AQCVGAXVAT	AT9	MILFIFISIG	MG9	2	0	[1j4n]
AQCVGAXVAT	AT9	ILFIFISIGS	IS9	2	0	[1j4n]
AXGTAILXLT	AT9	LGPILGAFLA	LA9	3	5	[2w2e, 3zoj, 2w1p]
AXAXGXALAT	AT9	LFYVFFGLGA	LA9	1	0	[2b6o, 2b6p, 3m9i, 2c32, 1ymg, 3j41, 1sor]
AQCVGAXVAT	AT9	LFXFISIGSA	LA9	2	0	[1ih5, 1j4n, 1fqy, 1h6i]
AXAFGLXIGT	AT9	EFXXTXXFXF	EF9	1	0	[3d9s]
AXVAXAXGLT	AT9	EXXXTFXXVF	EF9	1	0	[2o9e, 2o9f]
AQCVGAXVAT	AT9	EFXXTXXFXF	EF9	2	0	[1ih5, 1fqy, 1h6i]
AXAXGLTVLT	AT9	EXXXTFXXVF	EF9	1	0	[2o9d, 2o9e, 2o9f, 2abm, 2o9g, 1rc2, 3nka, 3nkc, 3nk5]
AQCVGAXVAT	AT9	EFXAMILXXF	EF9	2	0	[1j4n]
AQXLGAFVGT	AT9	EFXXTFVLMF	EF9	2	0	[3c02]
AXVAXAXGLT	AT9	AAEXFGTFWL	AL9	1	0	[2o9e, 2o9f]
AXAXGXALAT	AT9	ALAVGFSXTL	AL9	1	4	[2b6o, 2b6p, 3m9i, 2c32, 1ymg, 3j41, 1sor]
AXAFGLXIGT	AT9	ALSIGXSXXL	AL9	1	4	[3d9s]
AXAFGLXIGT	AT9	AXLXFVFFGL	AL9	1	0	[3d9s]
AXAXGLTVLT	AT9	AAEXFGTFWL	AL9	1	0	[2o9d, 2o9e, 2o9f, 2abm, 2o9g, 1rc2, 3nka, 3nkc, 3nk5]
AQCVGAXVAT	AT9	LAMILFXFXS	LS9	2	0	[1j4n]
AQCVGAXVAT	AT9	LAXXLXXFIS	LS9	2	0	[1ih5, 1fqy, 1h6i]
AXVAXAXGLT	AT9	LXXTLIXLIS	LS9	1	4	[2o9e, 2o9f]
AXAXGLTVLT	AT9	LXXTLIXLIS	LS9	1	4	[2o9d, 2o9e, 2abm, 2o9f, 2o9g, 3llq, 1rc2, 3nka, 3nkc, 3nk5]
AXAFGLXIGT	AT9	LXXVFFGLXS	LS9	1	0	[3d9s]
AXAFGLXIGT	AT9	SXALXIXXSV	SV9	1	4	[3d9s]
AXAFGLXIGT	AT9	GLXVTLGXLV	GV9	1	4	[3d9s]
APIAXGLXXT	AT9	GVALAXGLXV	GV9	4	1	[2o9d, 2o9e, 2o9f, 2o9g, 1rc2, 3nka, 3nkc, 3nk5]
AXAXGLTVLT	AT9	FRKLAAESFG	FG9	1	0	[2o9e]
AXAXGLTVLT	AT9	FGTFWXVFXG	FG9	1	0	[2o9d, 2o9e, 2abm, 2o9f, 2o9g, 3llq, 1rc2, 3nka, 3nkc, 3nk5]
AXAXGXALAT	AT9	FSLTLGHLXG	FG9	1	4	[2b6o, 2b6p, 3m9i, 2c32, 1ymg, 3j41, 1sor]
AXVAXAXGLT	AT9	FGTFWXVFXG	FG9	1	0	[2o9e, 2o9f]
AXVAXAXGLT	AT9	GXAXTLIXLI	GI9	1	4	[2o9e, 2o9f]
AXAXGLTVLT	AT9	GXAXTLIXLI	GI9	1	4	[2o9d, 2o9e, 2abm, 2o9f, 2o9g, 3llq, 1rc2, 3nka, 3nkc, 3nk5]
APIAXGLXXT	AT9	FGLTVLTMAF	FF9	4	1	[2o9d, 2o9e, 2o9f, 2o9g, 1rc2, 3nka]
AXAFGLXIGT	AT9	FXXTLXXVFF	FF9	1	0	[3d9s]
APIAXGLXXT	AT9	FAGXALAFGL	FL9	4	1	[2o9e, 2o9f]
AXAXGLTVLT	AT9	FAPIAXGXAL	FL9	1	4	[2o9e, 3llq]
AXVAXAXGLT	AT9	FAPIAXGXAL	FL9	1	4	[2o9e]
AQXLGAFVGT	AT9	FLGTFVLMFL	FL9	2	0	[3c02]
AXAXGLTVLT	AT9	FXLVFGGXGS	FS9	1	0	[2o9d, 2o9e, 2abm, 2o9f, 2o9g, 3llq, 1rc2, 3nka, 3nkc, 3nk5]
AXAXGXALAT	AT9	FYVFFGLGAS	FS9	1	0	[2b6o, 2b6p, 3m9i]
AXVAXAXGLT	AT9	FXLVFGGXGS	FS9	1	0	[2o9e, 2o9f]
AXAFGLXIGT	AT9	FQLALCIFAS	FS9	1	3	[3d9s]
APIAXGLXXT	AT9	LXXGLTVLTM	LM9	4	1	[2o9d, 2o9e, 2o9f, 2o9g, 3llq, 1rc2, 3nka, 3nkc, 3nk5]
APIAXGLXXT	AT9	VLTMAFAVGH	VH9	4	1	[2o9e]
AXVAXAXGLT	AT9	LIHLISIPVT	LT9	1	4	[2o9e, 2o9f]
AXAXGLTVLT	AT9	LIHLISIPVT	LT9	1	4	[2o9e, 2o9f]
APIAXGLXXT	AT9	LTMAXAVGXI	LI9	4	1	[2o9e]
AXAXGLTVLT	AT9	TFXLVFGGXG	TG9	1	0	[2o9d, 2o9e, 2abm, 2o9f, 2o9g, 3llq, 1rc2, 3nka, 3nkc, 3nk5]
AQXLGAFVGT	AT9	TFXLMFLGXG	TG9	2	0	[3c02]
AXAFGLXIGT	AT9	TXXXVFFGXG	TG9	1	0	[3d9s]
AXAXGXALAT	AT9	TLFYVFFGXG	TG9	1	0	[2b6o, 3m9i, 1sor]
AXVAXAXGLT	AT9	TFXLVFGGXG	TG9	1	0	[2o9e, 2o9f]
APIAXGLXXT	AT9	TVLTMAXXVG	TG9	4	1	[2o9d, 2o9e, 1rc2, 3nka, 3nkc, 3nk5]
AQCVGAXVAT	AT9	TXLFVFISIG	TG9	2	0	[1ih5, 1fqy, 1h6i]
AXVAXAXGLT	AT9	IXIGLAXXXI	II9	1	4	[2o9e, 2o9f]
AXGTAILXLT	AT9	ILXAFLAYSI	II9	3	5	[2w2e, 3zoj, 2w1p]
AXAFGLXIGT	AT9	IXTFQLALCI	II9	1	3	[3d9s]
AXAXGLTVLT	AT9	IXIGLAXXXI	II9	1	4	[2o9d, 2o9e, 2abm, 2o9f, 2o9g, 3llq, 1rc2, 3nka, 3nkc, 3nk5]
AXAXGXALAT	AT9	SVALAVGFSL	SL9	1	4	[2b6o, 2b6p, 3m9i, 2c32, 1ymg, 3j41]
AQXLGAFVGT	AT9	VLMFLGEGAT	VT9	2	0	[3c02]
AXAXGXALAT	AT9	VALAVGFSLT	VT9	1	4	[2b6o, 2b6p, 3m9i, 2c32, 1ymg, 3j41, 1sor]
AXAXGXALAT	AT9	SLTLGHLFGM	SM9	1	4	[2b6o, 2b6p, 3m9i, 2c32, 1ymg, 1sor]
AXAXGLTVLT	AT9	CFGTFWLVFG	CG9	1	0	[2abm, 1rc2, 3nka, 3nkc, 3nk5]
AXAXGLTVLT	AT9	LXAEXFGTFW	LW9	1	0	[2o9d, 2o9e, 2o9f, 2o9g, 3nka, 3nkc, 3nk5]
AXVAXAXGLT	AT9	LXAEXFGTFW	LW9	1	0	[2o9e, 2o9f]
AXGTAILXLT	AT9	LGAFLAYSIW	LW9	3	5	[2w2e, 3zoj, 2w1p]
AXAXGLTVLT	AT9	GTFWLVFGGC	GC9	1	0	[2abm, 3llq, 1rc2, 3nka, 3nkc, 3nk5]
AXGTAILXLT	AT9	PILGAFLAYS	PS9	3	5	[2w2e, 3zoj, 2w1p]
AXVAXAXGLT	AT9	AIGLAXTLXH	AH9	1	4	[2o9e, 2o9f]
AXAXGLTVLT	AT9	AIGLAXTLXH	AH9	1	4	[2o9d, 2o9e, 2abm, 2o9f, 2o9g, 3llq, 1rc2, 3nk5]
AXAXGXALAT	AT9	AXGFSLTLXH	AH9	1	4	[2b6o, 2b6p, 3m9i, 2c32, 1ymg, 3j41, 1sor]
AXAXGLTVLT	AT9	WLVFGGXGSA	WA9	1	0	[2o9e, 2o9f, 2abm]
AXVAXAXGLT	AT9	WLVFGGXGSA	WA9	1	0	[2o9e, 2o9f]
AXGTAILXLT	AT9	YWLGPILGAF	YF9	3	5	[2w2e, 3zoj, 2w1p]
AXAXGLTVLT	AT9	TLIHLISIPV	TV9	1	4	[2o9e, 2o9f]
AXVAXAXGLT	AT9	TLIHLISIPV	TV9	1	4	[2o9e, 2o9f]
AXAFGLXIGT	AT9	SIGXSXXLGH	SH9	1	4	[3d9s]
AQXLGAFVGT	AT9	GXFLGTFXLM	GM9	2	0	[3c02]
AXAXGLTVLT	AT9	LTLIHLISIP	LP9	1	4	[2o9e]
AXVAXAXGLT	AT9	LTLIHLISIP	LP9	1	4	[2o9e]
AXVAXAXGLT	AT9	IGXXXTLXXL	IL9	1	4	[2o9e, 2o9f]
AXAXGLTVLT	AT9	IGXXXTLXXL	IL9	1	4	[2o9d, 2o9e, 2abm, 2o9f, 2o9g, 3llq, 1rc2, 3nka, 3nkc, 3nk5]
AXAFGLXIGT	AT9	IGXSVXXXHL	IL9	1	4	[3d9s]
AQXLGAFVGT	AT9	IXXFLGTFXL	IL9	2	0	[3c02]
AXAFGLXIGT	AT9	LXLTXQLXLC	LC9	1	3	[3d9s]
AQXLGAFVGT	AT9	GTFVLMFLGE	GE9	2	0	[3c02]
APIAXGLXXT	AT9	SALVVELVLS	SS9	4	3	[2o9e, 2o9f]
APIAXGLXXT	AT9	FLLVIHGATD	FD9	4	3	[2o9e]
APIAXGLXXT	AT9	WGLTVLTMAF	WF9	4	1	[3nkc, 3nk5]
AXAXGLTVLT	AT9	KLXAEXFGTF	KF9	1	0	[2o9e]
AXVAXAXGLT	AT9	KLXAEXFGTF	KF9	1	0	[2o9e]
AXAFGLXIGT	AT9	PALSIGLSVT	PT9	1	4	[3d9s]
AXAFGLXIGT	AT9	MVVELILTFQ	MQ9	1	3	[3d9s]
AXAXGLTVLT	AT9	CTLIHLISIP	CP9	1	4	[2o9f]
AXVAXAXGLT	AT9	CTLIHLISIP	CP9	1	4	[2o9f]
AXAXGLTVLT	AT9	RKLAAEXFGT	RT9	1	0	[2o9e]
AXVAXAXGLT	AT9	RKLAAEXFGT	RT9	1	0	[2o9e]
AQCVGAXVAT	AT9	RAXXAEFXAT	RT9	2	0	[1ih5, 1fqy]
LVXLIITFXL	LL9	FGLXIATXVQ	FQ9	3	1	[3gd8, 2d57, 2zz9, 3iyz]
LSALVVELVL	LL9	LEQLWXFWVV	LV9	3	5	[2o9e, 2o9f]
LTGXLXXVXL	LL9	LVAPXVGXXV	LV9	3	5	[3c02]
LXSVVGLIIL	LL9	LILTGILLLV	LV9	4	3	[3c02]
LSALVVELVL	LL9	LWXFWVVPIV	LV9	3	5	[2o9e, 2o9f]
LAIAAVIYSL	LL9	AGLVXGLTVG	AG9	1	4	[3ne2]
LAXGLXIXTL	LL9	AEFXAXXXXV	AV9	1	0	[1ih5, 1fqy, 1h6i]
LAFGLXXXTL	LL9	AEFXAXXXXV	AV9	1	0	[3d9s]
LTXAIGTFXL	LL9	AEVVGTFXLV	AV9	3	0	[3ne2]
LXXXTLXXXL	LL9	AEFXAXXXXV	AV9	1	0	[3d9s]
LAIAAVIYSL	LL9	AIGTFLLMLV	AV9	1	3	[3ne2]
LAIAAVIYSL	LL9	AEVVGTFXLV	AV9	1	0	[3ne2]
LAIAAVIYSL	LL9	GXVIGLTVXG	GG9	1	4	[3ne2]
LTXAIGTFXL	LL9	GXIVGAXXAA	GA9	3	5	[3ne2]
LAXGLXIXTL	LL9	GPLAIGFXVA	GA9	1	4	[1j4n]
LGSLLYDFXL	LL9	VEXFLTXQXV	VV9	5	3	[2b6p, 1ymg]
LSALVVELVL	LL9	VVPXXGXIXG	VG9	3	5	[2o9e, 2o9f]
LSALVVELVL	LL9	VPXXGXIXGG	VG9	3	5	[2o9e, 2o9f]
LAIAAVIYSL	LL9	VGTFILVFFG	VG9	1	0	[3ne2]
LTGXLXXVXL	LL9	VVGXIILCIG	VG9	3	4	[3c02]
LTXAIGTFXL	LL9	VGTFILVFFG	VG9	3	0	[3ne2]
LTXAIGTFXL	LL9	VVGTFILVFF	VF9	3	0	[3ne2]
LAIAAVIYSL	LL9	VVGTFILVFF	VF9	1	0	[3ne2]
LTGXLXXVXL	LL9	VAPCVGSVVF	VF9	3	5	[3c02]
LVXLIITFXL	LL9	ISLCFGLXIA	IA9	3	1	[3gd8, 2d57, 2zz9, 3iyz]
LTXAIGTFXL	LL9	IGPIXGXXXA	IA9	3	5	[3ne2]
LAXLIYDFXL	LL9	EXIGTLQXXL	EL9	5	3	[1j4n, 1h6i]
LXSVVGLIIL	LL9	ELXLTGXLXL	EL9	4	3	[3c02]
LTGXLXXVXL	LL9	VGXXILCIGI	VI9	3	4	[3c02]
LAFGLXXXTL	LL9	VXAEFLAXLI	VI9	1	0	[3d9s]
LAIAAVIYSL	LL9	VIGLTVGXII	VI9	1	4	[3ne2]
LXXXTLXXXL	LL9	VXAEFLAXLI	VI9	1	0	[3d9s]
LTXAIGTFXL	LL9	VIGLTVGXII	VI9	3	4	[3ne2]
LVXLIITFXL	LL9	SIATMVQCFG	SG9	3	1	[3gd8, 2d57, 2zz9]
LAXGXAXAXL	LL9	SLFYVFFGLG	SG9	1	0	[2b6p, 2c32, 1ymg, 3j41]
LTXAIGTFXL	LL9	GLTVXXIITT	GT9	3	4	[3ne2]
LSALVVELVL	LL9	GIIGGLIYRT	GT9	3	5	[2o9e]
LTGXLXXVXL	LL9	GLIILCIGXT	GT9	3	4	[3c02]
LAIAAVIYSL	LL9	GLTVXXIITT	GT9	1	4	[3ne2]
LAXGLXIXTL	LL9	AXLXXGLXVA	AA9	1	4	[1ih5, 1fqy, 1h6i]
LXSVVGLIIL	LL9	AVFFGILVXA	AA9	4	1	[3c02]
LAXGXAXAXL	LL9	GSVALAVGFS	GS9	1	4	[2b6p, 3m9i, 1ymg]
LXXXTLXXXL	LL9	VVEXXLTFQL	VL9	1	3	[3d9s]
LAXGXAXAXL	LL9	VGFSLTLGHL	VL9	1	4	[2b6o, 2b6p, 3m9i, 2c32, 1ymg, 3j41, 1sor]
LAFGLXXXTL	LL9	VVEXXLTFQL	VL9	1	3	[3d9s]
LAXGLXIXTL	LL9	PXAIGXSVAL	PL9	1	4	[1ih5, 1j4n, 1fqy, 1h6i]
LSALVVELVL	LL9	PXAIGLAXTL	PL9	3	4	[2o9e, 2o9f]
LSALVVELVL	LL9	PXVGGIIGGL	PL9	3	5	[2o9e, 2o9f]
LXSVVGLIIL	LL9	WGLAVFFGIL	WL9	4	1	[3c02]
LTGXLXXVXL	LL9	WVPLVAPXVG	WG9	3	5	[3c02]
LSALVVELVL	LL9	WXFWVXPXXG	WG9	3	5	[2o9e, 2o9f]
LAXLIYDFXL	LL9	GXEIIGTLQL	GL9	5	3	[1j4n, 1h6i]
LAXGLXIXTL	LL9	GXSVALGXLL	GL9	1	4	[1ih5, 1j4n, 1fqy, 1h6i]
LAXLIYDFXL	LL9	GTLQLVLXVL	GL9	5	3	[1j4n, 1h6i]
LSALVVELVL	LL9	GIVAAALLYL	GL9	3	2	[2o9e, 2o9f]
LTXAIGTFXL	LL9	YVIGPIXGAV	YV9	3	5	[3ne2]
LTGXLXXVXL	LL9	IILXIGITFG	IG9	3	4	[3c02]
LSALVVELVL	LL9	GGXVAAAXXY	GY9	3	2	[2o9e, 2o9f]
LAXLIYDFXL	LL9	IXTLQLVLCV	IV9	5	3	[1j4n, 1h6i]
LAXLIYDFXL	LL9	IEIIXTLQLV	IV9	5	3	[1j4n, 1h6i]
LTXAIGTFXL	LL9	IGLTVXGIIT	IT9	3	4	[3ne2]
LAIAAVIYSL	LL9	IGLTVXGIIT	IT9	1	4	[3ne2]
LAXGLXIXTL	LL9	TLFVFISIGS	TS9	1	0	[1ih5, 1fqy, 1h6i]
LAXGXAXAXL	LL9	GFSLTLGHLF	GF9	1	4	[2b6o, 2b6p, 3m9i, 2c32, 1ymg, 3j41, 1sor]
LSALVVELVL	LL9	QLWXFWVVPI	QI9	3	5	[2o9e, 2o9f]
LXSVVGLIIL	LL9	LGXGLXVXFG	LG9	4	1	[3c02]
LAFGLXXXTL	LL9	LATLXXVFFG	LG9	1	0	[3d9s]
LAXGXAXAXL	LL9	LAXGFSXXLG	LG9	1	4	[2b6o, 2b6p, 3m9i, 2c32, 1ymg, 3j41, 1sor]
LXXXTLXXXL	LL9	LXXGXSXXLG	LG9	1	4	[3d9s]
LAXGLXIXTL	LL9	LXXGXSVXXG	LG9	1	4	[1ih5, 1j4n, 1fqy, 1h6i]
LAFGLXXXTL	LL9	LXXGXSXXLG	LG9	1	4	[3d9s]
LXXXTLXXXL	LL9	LATLXXVFFG	LG9	1	0	[3d9s]
LTXAIGTFXL	LL9	FXLVFFGXGA	FA9	3	0	[3ne2]
LAXGLXIXTL	LL9	FXVAXGHLXA	FA9	1	4	[1j4n]
LAIAAVIYSL	LL9	FXLVFFGXGA	FA9	1	0	[3ne2]
LSALVVELVL	LL9	FWVVPIVGXI	FI9	3	5	[2o9e, 2o9f]
LAXGLXIXTL	LL9	FXATTLFXFI	FI9	1	0	[1ih5, 1fqy, 1h6i]
LAIAAVIYSL	LL9	FTAEVVGTFI	FI9	1	0	[3ne2]
LAXGLXIXTL	LL9	FLXMILFXXI	FI9	1	0	[1j4n]
LGSLLYDFXL	LL9	FLXLQXVLCI	FI9	5	3	[2b6p, 1ymg]
LAXGLXIXTL	LL9	AXTLFXFIXI	AI9	1	0	[1ih5, 1fqy, 1h6i]
LAXGLXIXTL	LL9	AXILFXXISI	AI9	1	0	[1j4n]
LSALVVELVL	LL9	AXTLIXLIXI	AI9	3	4	[2o9e, 2o9f]
LAXGLXIXTL	LL9	MILFIFISIG	MG9	1	0	[1j4n]
LAXGLXIXTL	LL9	ILFIFISIGS	IS9	1	0	[1j4n]
LAXGLXIXTL	LL9	LXVALGHLLA	LA9	1	4	[1ih5, 1fqy, 1h6i]
LAXGXAXAXL	LL9	LFYVFFGLGA	LA9	1	0	[2b6o, 2b6p, 3m9i, 2c32, 1ymg, 3j41, 1sor]
LAXGLXIXTL	LL9	LFXFISIGSA	LA9	1	0	[1ih5, 1j4n, 1fqy, 1h6i]
LAXGLXIXTL	LL9	EFXXTXXFXF	EF9	1	0	[1ih5, 1fqy, 1h6i]
LXXXTLXXXL	LL9	EFXXTXXFXF	EF9	1	0	[3d9s]
LAIAAVIYSL	LL9	EVVGTFXXVF	EF9	1	0	[3ne2]
LAXGLXIXTL	LL9	EFXAMILXXF	EF9	1	0	[1j4n]
LTXAIGTFXL	LL9	EVVGTFXXVF	EF9	3	0	[3ne2]
LAFGLXXXTL	LL9	EFXXTXXFXF	EF9	1	0	[3d9s]
LAFGLXXXTL	LL9	AXLXFVFFGL	AL9	1	0	[3d9s]
LAFGLXXXTL	LL9	ALSIGXSXXL	AL9	1	4	[3d9s]
LXXXTLXXXL	LL9	AXLXFVFFGL	AL9	1	0	[3d9s]
LXXXTLXXXL	LL9	ALSIGXSXXL	AL9	1	4	[3d9s]
LAXGXAXAXL	LL9	ALAVGFSXTL	AL9	1	4	[2b6o, 2b6p, 3m9i, 2c32, 1ymg, 3j41, 1sor]
LXXXTLXXXL	LL9	LXXVFFGLXS	LS9	1	0	[3d9s]
LAFGLXXXTL	LL9	LXXVFFGLXS	LS9	1	0	[3d9s]
LAXGLXIXTL	LL9	LAXXLXXFIS	LS9	1	0	[1ih5, 1fqy, 1h6i]
LXSVVGLIIL	LL9	LXVFFGILVS	LS9	4	1	[3c02]
LSALVVELVL	LL9	LXXTLIXLIS	LS9	3	4	[2o9e, 2o9f]
LAXGLXIXTL	LL9	LAMILFXFXS	LS9	1	0	[1j4n]
LAFGLXXXTL	LL9	SXALXIXXSV	SV9	1	4	[3d9s]
LXXXTLXXXL	LL9	SXALXIXXSV	SV9	1	4	[3d9s]
LAXGLXIXTL	LL9	SXPLXIGXXV	SV9	1	4	[1j4n, 1fqy]
LAXGXAXAXL	LL9	FSLTLGHLXG	FG9	1	4	[2b6o, 2b6p, 3m9i, 2c32, 1ymg, 3j41, 1sor]
LSALVVELVL	LL9	FFXVVPIXGG	FG9	3	5	[2o9e, 2o9f]
LXSVVGLIIL	LL9	GXGLAVFFGI	GI9	4	1	[3c02]
LSALVVELVL	LL9	GXAXTLIXLI	GI9	3	4	[2o9e, 2o9f]
LXSVVGLIIL	LL9	GLXVFFGXLV	GV9	4	1	[3c02]
LXXXTLXXXL	LL9	GLXVTLGXLV	GV9	1	4	[3d9s]
LXSVVGLIIL	LL9	GILLLVILVV	GV9	4	3	[3c02]
LAFGLXXXTL	LL9	GLXVTLGXLV	GV9	1	4	[3d9s]
LAFGLXXXTL	LL9	FXXTLXXVFF	FF9	1	0	[3d9s]
LXXXTLXXXL	LL9	FXXTLXXVFF	FF9	1	0	[3d9s]
LGSLLYDFXL	LL9	IVEIFLTLXF	IF9	5	3	[2b6p, 1ymg]
LAXGXAXAXL	LL9	FYVFFGLGAS	FS9	1	0	[2b6o, 2b6p, 3m9i]
LAFGLXXXTL	LL9	FQLALCIFAS	FS9	1	3	[3d9s]
LXXXTLXXXL	LL9	FQLALCIFAS	FS9	1	3	[3d9s]
LVXLIITFXL	LL9	LXFGLXIATM	LM9	3	1	[3gd8, 2d57, 2zz9, 3iyz]
LAXLIYDFXL	LL9	LGIEIIGTLQ	LQ9	5	3	[1h6i]
LAXLIYDFXL	LL9	LQXVLCVLAT	LT9	5	3	[1j4n, 1h6i]
LSALVVELVL	LL9	LIHLISIPVT	LT9	3	4	[2o9e, 2o9f]
LGSLLYDFXL	LL9	LQXVLCIFXT	LT9	5	3	[2b6p, 1ymg]
LAIAAVIYSL	LL9	LTVGXIITTI	LI9	1	4	[3ne2]
LAIAAVIYSL	LL9	LXIGLTVGXI	LI9	1	4	[3ne2]
LTXAIGTFXL	LL9	LTVGXIITTI	LI9	3	4	[3ne2]
LVXLIITFXL	LL9	LISLCFGLSI	LI9	3	1	[3gd8, 2d57, 2zz9, 3iyz]
LAXLIYDFXL	LL9	TXQXVLCVLA	TA9	5	3	[1j4n, 1h6i]
LGSLLYDFXL	LL9	TXXXXLCIFA	TA9	5	3	[2b6p, 1ymg]
LAIAAVIYSL	LL9	FLLMLVIMGV	FV9	1	3	[3ne2]
LAIAAVIYSL	LL9	TFXLVFFGXG	TG9	1	0	[3ne2]
LAIAAVIYSL	LL9	TXXLMLVIXG	TG9	1	3	[3ne2]
LXXXTLXXXL	LL9	TXXXVFFGXG	TG9	1	0	[3d9s]
LAFGLXXXTL	LL9	TXXXVFFGXG	TG9	1	0	[3d9s]
LAXGXAXAXL	LL9	TLFYVFFGXG	TG9	1	0	[2b6o, 3m9i, 1sor]
LTXAIGTFXL	LL9	TVXGIITTXG	TG9	3	4	[3ne2]
LAXGLXIXTL	LL9	TXLFVFISIG	TG9	1	0	[1ih5, 1fqy, 1h6i]
LAIAAVIYSL	LL9	TVXGIITTXG	TG9	1	4	[3ne2]
LTXAIGTFXL	LL9	TFXLVFFGXG	TG9	3	0	[3ne2]
LTGXLXXVXL	LL9	VGXVVFCQFY	VY9	3	5	[3c02]
LTXAIGTFXL	LL9	VGXVXAAXLY	VY9	3	5	[3ne2]
LSALVVELVL	LL9	VGXIIGGLIY	VY9	3	5	[2o9e, 2o9f]
LTGXLXXVXL	LL9	PLVAPXVGSV	PV9	3	5	[3c02]
LAXLIYDFXL	LL9	IIGTLQXVLC	IC9	5	3	[1j4n, 1h6i]
LGSLLYDFXL	LL9	IFXTLQXVLC	IC9	5	3	[2b6p, 1ymg]
LAXGXAXAXL	LL9	SVALAVGFSL	SL9	1	4	[2b6o, 2b6p, 3m9i, 2c32, 1ymg, 3j41]
LSALVVELVL	LL9	IXXXXXXGXI	II9	3	5	[2o9e, 2o9f]
LSALVVELVL	LL9	IVAAALLXLI	II9	3	2	[2o9e, 2o9f]
LSALVVELVL	LL9	IXIGLAXXXI	II9	3	4	[2o9e, 2o9f]
LAIAAVIYSL	LL9	IXTFLLXLVI	II9	1	3	[3ne2]
LXSVVGLIIL	LL9	ILTXILXXVI	II9	4	3	[3c02]
LXXXTLXXXL	LL9	IXTFQLALCI	II9	1	3	[3d9s]
LAFGLXXXTL	LL9	IXTFQLALCI	II9	1	3	[3d9s]
LAXGXAXAXL	LL9	VALAVGFSLT	VT9	1	4	[2b6o, 2b6p, 3m9i, 2c32, 1ymg, 3j41, 1sor]
LAXGXAXAXL	LL9	SLTLGHLFGM	SM9	1	4	[2b6o, 2b6p, 3m9i, 2c32, 1ymg, 1sor]
LVXLIITFXL	LL9	GLXIATMVQC	GC9	3	1	[3gd8, 2d57, 2zz9, 3iyz]
LAXGXAXAXL	LL9	AXGFSLTLXH	AH9	1	4	[2b6o, 2b6p, 3m9i, 2c32, 1ymg, 3j41, 1sor]
LSALVVELVL	LL9	AIGLAXTLXH	AH9	3	4	[2o9e, 2o9f]
LAXGLXIXTL	LL9	AXGXSVAXGH	AH9	1	4	[1ih5, 1j4n, 1fqy, 1h6i]
LXSVVGLIIL	LL9	TGILLLVILV	TV9	4	3	[3c02]
LSALVVELVL	LL9	TLIHLISIPV	TV9	3	4	[2o9e, 2o9f]
LXXXTLXXXL	LL9	SIGXSXXLGH	SH9	1	4	[3d9s]
LAFGLXXXTL	LL9	SIGXSXXLGH	SH9	1	4	[3d9s]
LAXGLXIXTL	LL9	SXXXGHLXXI	SI9	1	4	[1ih5, 1j4n, 1fqy, 1h6i]
LTGXLXXVXL	LL9	SVVGLIILCI	SI9	3	4	[3c02]
LAIAAVIYSL	LL9	GXFXLMLVIM	GM9	1	3	[3ne2]
LGSLLYDFXL	LL9	LTXQXXLCIF	LF9	5	3	[2b6p, 1ymg]
LXSVVGLIIL	LL9	LCLGWGLAVF	LF9	4	1	[3c02]
LTGXLXXVXL	LL9	LIILCIGITF	LF9	3	4	[3c02]
LVXLIITFXL	LL9	LSIATMVQCF	LF9	3	1	[3gd8, 2d57, 2zz9, 3iyz]
LGSLLYDFXL	LL9	TIVEIFLTLQ	TQ9	5	3	[2b6p, 1ymg]
LGSLLYDFXL	LL9	QFVLCIFATY	QY9	5	3	[2b6p, 1ymg]
LSALVVELVL	LL9	LTLIHLISIP	LP9	3	4	[2o9e]
LAXLIYDFXL	LL9	QLVLCVLATT	QT9	5	3	[1j4n]
LVXLIITFXL	LL9	CFGLSIATMV	CV9	3	1	[3gd8, 2d57, 2zz9, 3iyz]
LVXLIITFXL	LL9	SLXFGLSIAT	ST9	3	1	[3gd8, 2d57, 2zz9, 3iyz]
LAFGLXXXTL	LL9	LXLTXQLXLC	LC9	1	3	[3d9s]
LXXXTLXXXL	LL9	LXLTXQLXLC	LC9	1	3	[3d9s]
LTGXLXXVXL	LL9	VPLVAPCVGS	VS9	3	5	[3c02]
LVXLIITFXL	LL9	VLISLXFGLS	VS9	3	1	[3iyz]
LTGXLXXVXL	LL9	KLSSVVGLXI	KI9	3	4	[3c02]
LXSVVGLIIL	LL9	KLCLGWGLAV	KV9	4	1	[3c02]
LAXGLXIXTL	LL9	IGXXVXXXHL	IL9	1	4	[1ih5, 1j4n, 1fqy, 1h6i]
LSALVVELVL	LL9	IXGXLIYRXL	IL9	3	5	[2o9e]
LTXAIGTFXL	LL9	IXGAXXAAXL	IL9	3	5	[3ne2]
LAFGLXXXTL	LL9	IGXSVXXXHL	IL9	1	4	[3d9s]
LXXXTLXXXL	LL9	IGXSVXXXHL	IL9	1	4	[3d9s]
LSALVVELVL	LL9	IGXXXTLXXL	IL9	3	4	[2o9e, 2o9f]
LSALVVELVL	LL9	WVVPIVGGXI	WI9	3	5	[2o9e, 2o9f]
LTGXLXXVXL	LL9	CVGSVVFCQF	CF9	3	5	[3c02]
LXSVVGLIIL	LL9	CLGWGLAVFF	CF9	4	1	[3c02]
LSALVVELVL	LL9	EQLWFFWVVP	EP9	3	5	[2o9e, 2o9f]
LTXAIGTFXL	LL9	PIYVIGPIXG	PG9	3	5	[3ne2]
LSALVVELVL	LL9	GGXIGGXIYR	GR9	3	5	[2o9e]
LAIAAVIYSL	LL9	TAEVVGTFIL	TL9	1	0	[3ne2]
LTXAIGTFXL	LL9	TAEVVGTFIL	TL9	3	0	[3ne2]
LAIAAVIYSL	LL9	GTFILVFFGP	GP9	1	0	[3ne2]
LTXAIGTFXL	LL9	GTFILVFFGP	GP9	3	0	[3ne2]
LTGXLXXVXL	LL9	SSVVGLIILC	SC9	3	4	[3c02]
LXSVVGLIIL	LL9	NELILTGILL	NL9	4	3	[3c02]
LAXGLXIXTL	LL9	VALGHLLAID	VD9	1	4	[1ih5]
LXXXTLXXXL	LL9	PALSIGLSVT	PT9	1	4	[3d9s]
LAFGLXXXTL	LL9	PALSIGLSVT	PT9	1	4	[3d9s]
LTGXLXXVXL	LL9	APCVGSVVFC	AC9	3	5	[3c02]
LTGXLXXVXL	LL9	PCVGSVVFCQ	PQ9	3	5	[3c02]
LTXAIGTFXL	LL9	PIVGAVAAAW	PW9	3	5	[3ne2]
LXXXTLXXXL	LL9	MVVELILTFQ	MQ9	1	3	[3d9s]
LAFGLXXXTL	LL9	MVVELILTFQ	MQ9	1	3	[3d9s]
LSALVVELVL	LL9	CTLIHLISIP	CP9	3	4	[2o9f]
AEFXAXXXXV	AV9	FGLXIXTXXQ	FQ9	0	1	[3d9s]
AEFXAXXXXV	AV9	FGLXIXTLXQ	FQ9	0	1	[1ih5, 1fqy, 1h6i]
AEXXAXLFYV	AV9	FGLALATXXQ	FQ9	0	1	[2b6o, 3m9i, 2b6p, 2c32, 1ymg, 3j41, 1sor]
AEFXAXXXXV	AV9	AIGTLAQXXG	AG9	0	1	[3d9s]
AEFXAXXXXV	AV9	AIXATAILSG	AG9	0	2	[1ih5, 1h6i]
AEVVGTFXLV	AV9	AIXAXIYXLG	AG9	0	1	[3ne2]
AIGTFLLMLV	AV9	AIXAXIYXLG	AG9	3	1	[3ne2]
AEXXAXLFYV	AV9	ALAXLVQAXG	AG9	0	1	[2b6o, 3m9i, 2b6p, 2c32, 1ymg, 3j41, 1sor]
AEFXAXXXXV	AV9	AAXXXGAXXG	AG9	0	2	[3d9s]
AEXIGTXXLV	AV9	LFLXITVATV	LV9	3	0	[2b5f]
ATXLFLYITV	AV9	LGAICXVGLV	LV9	0	2	[3cn6, 4jc6, 1z98, 4ia4, 3cll, 2b5f, 3cn5]
AQCLGAICGV	AV9	LFLXITVATV	LV9	2	0	[2b5f]
AEXXAXLFYV	AV9	LLGAVAGXXV	LV9	0	2	[2b6o, 3m9i, 2b6p, 2c32, 1ymg, 3j41, 1sor]
AVAAAYHQYV	AV9	LGAEIIGTFV	LV9	5	3	[2b5f]
ATXLFLYITV	AV9	LPIGXAVFMV	LV9	0	4	[3cn6, 4jc6, 1z98, 4ia4, 3cll, 2b5f, 3cn5]
AFGGMIFXLV	AV9	LPIGXAVFMV	LV9	1	4	[1z98, 3cn6, 4jc6, 4ia4, 3cll, 2b5f, 3cn5]
AFGGMIFXLV	AV9	LAPLPIGXAV	LV9	1	4	[2b5f]
AEXXXTFXLV	AV9	LTVLTMAXAV	LV9	0	1	[2o9d, 2o9e, 2o9f, 2abm, 2o9g, 1rc2, 3nka, 3nkc, 3nk5]
AEXXAXLFYV	AV9	LALAXLVQAV	LV9	0	1	[2b6o, 3m9i, 2b6p, 2c32, 1ymg, 3j41, 1sor]
AFGGMIFXLV	AV9	LFLXITVATV	LV9	1	0	[2b5f]
AEFXAXXXXV	AV9	LSIATLAQSV	LV9	0	1	[1fqy, 1h6i]
AEXXXTFXLV	AV9	VXXVIAQVXG	VG9	0	2	[2o9d, 2o9e, 2o9f, 2abm, 2o9g, 1rc2, 3nka, 3nkc, 3nk5]
AEVVGTFXLV	AV9	VXYIXAQFIG	VG9	0	2	[3ne2]
AIGTFLLMLV	AV9	VGTFILVFFG	VG9	3	0	[3ne2]
AEXXAXLFYV	AV9	VAQXLGAVXG	VG9	0	2	[2b6o, 3m9i, 2b6p, 2c32, 1ymg, 3j41, 1sor]
AEXXXTFXLV	AV9	GFAGXALAFG	GG9	0	1	[2o9e, 2o9f]
AEXXXTFXLV	AV9	GXVIAQVVGG	GG9	0	2	[2o9d, 2o9e, 2o9f, 2abm, 2o9g, 1rc2, 3nka, 3nkc, 3nk5]
AEXXAXLFYV	AV9	VAGAXVLYSV	VV9	0	2	[2b6o, 3m9i, 2b6p, 1ymg]
AEXIGTXXLV	AV9	GFAVFMVHLA	GA9	3	4	[1z98, 3cn6, 4jc6, 4ia4, 3cll, 2b5f, 3cn5]
AEXXAXLFYV	AV9	GLXXATLXQA	GA9	0	1	[2b6o, 3m9i, 2b6p, 2c32, 1ymg, 3j41, 1sor]
AEXIGTXXLV	AV9	GXFXGXXXAA	GA9	3	5	[1z98, 3cn6, 4jc6, 4ia4, 3cll, 2b5f, 3cn5]
AEFXAXXXXV	AV9	GLXIGTLXQA	GA9	0	1	[3d9s]
AIGTFLLMLV	AV9	GXIVGAXXAA	GA9	3	5	[3ne2]
AEXXXTFXLV	AV9	GLTVLTMAXA	GA9	0	1	[2o9d, 2o9e, 2o9f, 2abm, 2o9g, 1rc2, 3nka, 3nkc, 3nk5]
ATXLFLYITV	AV9	GFAVFMVHLA	GA9	0	4	[3cn6, 4jc6, 1z98, 4ia4, 3cll, 2b5f, 3cn5]
AFGGMIFXLV	AV9	GFAVFMVHLA	GA9	1	4	[1z98, 3cn6, 4jc6, 4ia4, 3cll, 2b5f, 3cn5]
ATXLFLYITV	AV9	YXIAQCXGAI	YI9	0	2	[3cn6, 4jc6, 1z98, 4ia4, 3cll, 2b5f, 3cn5]
AEXXXTFXLV	AV9	YXXAQVXGXI	YI9	0	2	[2o9d, 2o9e, 2o9f, 2abm, 2o9g, 1rc2, 3nka, 3nkc, 3nk5]
AEFXAXXXXV	AV9	YXIAQCXGAI	YI9	0	2	[1ih5, 1fqy, 1h6i]
AEXXAXLFYV	AV9	QLLGAVAXAA	QA9	0	2	[2b6o, 3m9i, 2b6p, 2c32, 1ymg, 3j41, 1sor]
AEFXAXXXXV	AV9	QXVGAIVAXA	QA9	0	2	[1ih5, 1fqy, 1h6i]
AEXXXTFXLV	AV9	QXXGXIVAXA	QA9	0	2	[2o9d, 2o9e, 2o9f, 2abm, 2o9g, 1rc2, 3nka, 3nkc, 3nk5]
AXMYIIAQCV	AV9	VAEFLATTLF	VF9	2	0	[1fqy, 1h6i]
AIGTFLLMLV	AV9	VVGTFILVFF	VF9	3	0	[3ne2]
AXMYIIAQCV	AV9	VAEFLAMILF	VF9	2	0	[1j4n]
AEFXAXXXXV	AV9	IAQXVGXXVA	IA9	0	2	[1ih5, 1fqy, 1h6i]
AIGTFLLMLV	AV9	IGPIXGXXXA	IA9	3	5	[3ne2]
AEXIGTXXLV	AV9	IXWVGPXIGA	IA9	3	5	[1z98, 3cn6, 4jc6, 4ia4, 3cll, 2b5f, 3cn5]
AEXXXTFXLV	AV9	IAQXVGXXVA	IA9	0	2	[2o9d, 2o9e, 2o9f, 2abm, 2o9g, 1rc2, 3nka, 3nkc, 3nk5]
AEVVGTFXLV	AV9	EXXGTFLLML	EL9	0	3	[3ne2]
AFGLALAXLV	AV9	SLFYVFFGLG	SG9	1	0	[2b6p, 2c32, 1ymg, 3j41]
AEFXAXXXXV	AV9	SIATLAQSVG	SG9	0	1	[1fqy, 1h6i]
AIGTFLLMLV	AV9	VIGLTVGXII	VI9	3	4	[3ne2]
ATXLFLYITV	AV9	GMIFVLVYCT	GT9	0	1	[3cn6, 4jc6, 1z98, 4ia4, 3cll, 2b5f, 3cn5]
AIGTFLLMLV	AV9	GLTVXXIITT	GT9	3	4	[3ne2]
AEXXAXLFYV	AV9	AXXXXAXAGA	AA9	0	2	[2b6o, 3m9i, 2b6p, 2c32, 1ymg, 3j41, 1sor]
AEFXAXXXXV	AV9	AXGLXIXTLA	AA9	0	1	[3d9s]
AEXXXTFXLV	AV9	AXGLTVLTXA	AA9	0	1	[2o9d, 2o9e, 2o9f, 2abm, 2o9g, 1rc2, 3nka, 3nkc, 3nk5]
AEFXAXXXXV	AV9	AXGLXXXXLA	AA9	0	1	[1ih5, 1fqy, 1h6i]
AEFXAXXXXV	AV9	AQXXXAXXGA	AA9	0	2	[3d9s]
AEXXXTFXLV	AV9	AQVXGXIVAA	AA9	0	2	[2o9d, 2o9e, 2o9f, 2abm, 2o9g, 1rc2, 3nka, 3nkc, 3nk5]
ATXLFLYITV	AV9	AICGVGLVXA	AA9	0	2	[2b5f]
AEXXXTFXLV	AV9	AKEVVGYVIA	AA9	0	2	[2o9e]
AEFXAXXXXV	AV9	VGXIAGAXXL	VL9	0	2	[3d9s]
AEXXXTFXLV	AV9	VAXAXGLTVL	VL9	0	1	[2o9d, 2o9e, 2o9f, 2abm, 2o9g, 1rc2, 3nka, 3nkc, 3nk5]
AEFXAXXXXV	AV9	VGXIVAXAIL	VL9	0	2	[1ih5, 1fqy, 1h6i]
AFGLALAXLV	AV9	VGFSLTLGHL	VL9	1	4	[2b6o, 2b6p, 3m9i, 2c32, 1ymg, 3j41, 1sor]
AXMYIIAQCV	AV9	VXAXFLAXIL	VL9	2	0	[1j4n]
AXMYIIAQCV	AV9	VXAXFLATXL	VL9	2	0	[1fqy, 1h6i]
AFGLALAXLV	AV9	GSVALAVGFS	GS9	1	4	[2b6p, 3m9i, 1ymg]
AEFXAXXXXV	AV9	GAIVATAILS	GS9	0	2	[1ih5, 1h6i]
AEFXAXXXXV	AV9	GLXIATLAQS	GS9	0	1	[1fqy, 1h6i]
AFGGMIFXLV	AV9	APLPIGFAVF	AF9	1	4	[1z98, 3cn6, 4jc6, 4ia4, 3cll, 2b5f, 3cn5]
AEXIGTXXLV	AV9	WXXWVGPXIG	WG9	3	5	[1z98, 3cn6, 4jc6, 4ia4, 3cll, 2b5f, 3cn5]
AEXXAXLFYV	AV9	CYXVAQLLGA	CA9	0	2	[2b6o, 3m9i, 2b6p, 2c32, 1ymg, 3j41, 1sor]
AEXXXTFXLV	AV9	GIVAAALLYL	GL9	0	2	[2o9e, 2o9f, 2abm]
ATXLFLYITV	AV9	GXEIIGXFVL	GL9	0	3	[3cn6, 4jc6, 1z98, 4ia4, 3cll, 2b5f, 3cn5]
AVAAAYHQYV	AV9	GXEIIGXFVL	GL9	5	3	[2b5f]
ATXLFLYITV	AV9	WAFGGMIFVL	WL9	0	1	[3cn6, 4jc6, 1z98, 4ia4, 3cll, 2b5f, 3cn5]
AEXXAXLFYV	AV9	YXXAQLLGAV	YV9	0	2	[2b6o, 3m9i, 2b6p, 2c32, 1ymg, 3j41, 1sor]
AIGTFLLMLV	AV9	YVIGPIXGAV	YV9	3	5	[3ne2]
AEXXXTFXLV	AV9	GGXVAAAXXY	GY9	0	2	[2o9e, 2o9f, 2abm]
AEXXAXLFYV	AV9	GAVAGAAXLY	GY9	0	2	[2b6o, 3m9i, 2b6p, 1ymg]
AEFXAXXXXV	AV9	MYIIAQCVGA	MA9	0	2	[1ih5, 1fqy, 1h6i]
ATXLFLYITV	AV9	MIFVLVYCTA	MA9	0	1	[3cn6, 4jc6, 1z98, 4ia4, 3cll, 2b5f, 3cn5]
AEXXAXLFYV	AV9	MVAQLLGAVA	MA9	0	2	[2b6p, 2c32, 1ymg, 3j41]
AEXXAXLFYV	AV9	ICYXVAQLLG	IG9	0	2	[2b6o, 3m9i, 2b6p, 2c32, 1ymg, 3j41, 1sor]
AEFXAXXXXV	AV9	IAXAFGLXIG	IG9	0	1	[3d9s]
ATXLFLYITV	AV9	IAQXXGAIXG	IG9	0	2	[3cn6, 4jc6, 1z98, 4ia4, 3cll, 2b5f, 3cn5]
AFGGMIFXLV	AV9	IGTFVLVYTV	IV9	1	3	[1z98, 3cn6, 4jc6, 4ia4, 3cll, 2b5f, 3cn5]
AEFXAXXXXV	AV9	IIAQCVGAIV	IV9	0	2	[1ih5, 1fqy, 1h6i]
ATXLFLYITV	AV9	IGTFVLVYTV	IV9	0	3	[3cn6, 4jc6, 1z98, 4ia4, 3cll, 2b5f, 3cn5]
AVAAAYHQYV	AV9	IGTFVLVYTV	IV9	5	3	[2b5f]
AEXXAXLFYV	AV9	AXAGXAVXYS	AS9	0	2	[2b6o, 3m9i, 2b6p, 1ymg]
AEVVGTFXLV	AV9	ALAXAAXXYS	AS9	0	1	[3ne2]
AEVVGTFXLV	AV9	AQFIGAAXGS	AS9	0	2	[3ne2]
AQCLGAICGV	AV9	EFIATLLFLY	EY9	2	0	[4jc6, 1z98, 3cn6, 4ia4, 3cll, 2b5f, 3cn5]
AEXIGTXXLV	AV9	EFIATLLFLY	EY9	3	0	[1z98, 3cn6, 4jc6, 4ia4, 3cll, 2b5f, 3cn5]
ATXLFLYITV	AV9	EIIGTFVLVY	EY9	0	3	[3cn6, 4jc6, 1z98, 4ia4, 3cll, 2b5f, 3cn5]
AFGGMIFXLV	AV9	EFIATLLFLY	EY9	1	0	[1z98, 3cn6, 4jc6, 4ia4, 3cll, 2b5f, 3cn5]
AVAAAYHQYV	AV9	EIIGTFVLVY	EY9	5	3	[2b5f]
AEFXAXXXXV	AV9	CXGAIVATAI	CI9	0	2	[1ih5, 1fqy, 1h6i]
AFGGMIFXLV	AV9	GTFVLVYTVF	GF9	1	3	[1z98, 3cn6, 4jc6, 4ia4, 3cll, 2b5f, 3cn5]
ATXLFLYITV	AV9	GTFVLVYTVF	GF9	0	3	[3cn6, 4jc6, 1z98, 4ia4, 3cll, 2b5f, 3cn5]
AFGLALAXLV	AV9	GFSLTLGHLF	GF9	1	4	[2b6o, 2b6p, 3m9i, 2c32, 1ymg, 3j41, 1sor]
AVAAAYHQYV	AV9	GTFVLVYTVF	GF9	5	3	[2b5f]
AIGTFLLMLV	AV9	IGLTVXGIIT	IT9	3	4	[3ne2]
AQCLGAICGV	AV9	IATLLFLYIT	IT9	2	0	[4jc6, 1z98, 3cn6, 4ia4, 3cll, 2b5f, 3cn5]
ATXLFLYITV	AV9	IIXTFVLVYT	IT9	0	3	[3cn6, 4jc6, 1z98, 4ia4, 3cll, 2b5f, 3cn5]
AEXIGTXXLV	AV9	IATLLFLYIT	IT9	3	0	[1z98, 3cn6, 4jc6, 4ia4, 3cll, 2b5f, 3cn5]
AVAAAYHQYV	AV9	IIXTFVLVYT	IT9	5	3	[2b5f]
AFGGMIFXLV	AV9	IATLLFLYIT	IT9	1	0	[1z98, 3cn6, 4jc6, 4ia4, 3cll, 2b5f, 3cn5]
AVAAAYHQYV	AV9	TFVLVYTVFS	TS9	5	3	[2b5f]
AXMYIIAQCV	AV9	TLFVFISIGS	TS9	2	0	[1fqy, 1h6i]
ATXLFLYITV	AV9	TFVLVYTVFS	TS9	0	3	[3cn6, 4jc6, 1z98, 4ia4, 3cll, 2b5f, 3cn5]
AFGGMIFXLV	AV9	TFVLVYTVFS	TS9	1	3	[1z98, 3cn6, 4jc6, 4ia4, 3cll, 2b5f, 3cn5]
ATXLFLYITV	AV9	MIAQCLGAIC	MC9	0	2	[3cn6, 4jc6, 1z98, 4ia4, 3cll, 2b5f, 3cn5]
ATXLFLYITV	AV9	QCLGAIXGVG	QG9	0	2	[3cn6, 4jc6, 1z98, 4ia4, 3cll, 2b5f, 3cn5]
AEFXAXXXXV	AV9	QLVGAXXXAG	QG9	0	2	[3d9s]
ATXLFLYITV	AV9	CLGAICGXGL	CL9	0	2	[3cn6, 4jc6, 1z98, 4ia4, 3cll, 2b5f, 3cn5]
AXAFCAAXLV	AV9	CIAEFLGXGL	CL9	2	0	[1fx8, 1ldi, 1ldf, 1lda]
AEFXAXXXXV	AV9	QIAXAFGLXI	QI9	0	1	[3d9s]
AEXIGTXXLV	AV9	QWIFWVGPFI	QI9	3	5	[2b5f]
AXMYIIAQCV	AV9	RAVVAEFLAM	RM9	2	0	[1j4n]
AXAFCAAXLV	AV9	LGXGLLIFFG	LG9	2	0	[1fx8, 1ldi, 1ldf, 1lda]
AEFXAXXXXV	AV9	LMYIIAQCXG	LG9	0	2	[1ih5, 1fqy, 1h6i]
AFGLALAXLV	AV9	LAXGFSXXLG	LG9	1	4	[2b6o, 2b6p, 3m9i, 2c32, 1ymg, 3j41, 1sor]
ATXLFLYITV	AV9	LVYMIAQCXG	LG9	0	2	[3cn6, 4jc6, 1z98, 4ia4, 3cll, 2b5f, 3cn5]
AEFXAXXXXV	AV9	FXXAAQXXXA	FA9	0	2	[3d9s]
AFGGMIFXLV	AV9	FXLVYTVFSA	FA9	1	3	[1z98, 3cn6, 4jc6, 4ia4, 3cll, 2b5f, 3cn5]
ATXLFLYITV	AV9	FXLVYTVFSA	FA9	0	3	[3cn6, 4jc6, 1z98, 4ia4, 3cll, 2b5f, 3cn5]
AEXIGTXXLV	AV9	FWVGPFIGXA	FA9	3	5	[1z98, 3cn6, 4jc6, 4ia4, 3cll, 2b5f, 3cn5]
AVAAAYHQYV	AV9	FXLVYTVFSA	FA9	5	3	[2b5f]
AIGTFLLMLV	AV9	FXLVFFGXGA	FA9	3	0	[3ne2]
AEXIGTXXLV	AV9	FXATLLFLYI	FI9	3	0	[1z98, 3cn6, 4jc6, 4ia4, 3cll, 2b5f, 3cn5]
AQCLGAICGV	AV9	FXATLLFLYI	FI9	2	0	[4jc6, 1z98, 3cn6, 4ia4, 3cll, 2b5f, 3cn5]
AXMYIIAQCV	AV9	FLXMILFXXI	FI9	2	0	[1j4n]
AFGGMIFXLV	AV9	FXATLLFLYI	FI9	1	0	[1z98, 3cn6, 4jc6, 4ia4, 3cll, 2b5f, 3cn5]
AXMYIIAQCV	AV9	FXATTLFXFI	FI9	2	0	[1fqy, 1h6i]
AXAFCAAXLV	AV9	AEFLGTGLLI	AI9	2	0	[1fx8, 1ldi, 1ldf, 1lda]
AEXIGTXXLV	AV9	AVFMVHLAXI	AI9	3	4	[1z98, 3cn6, 4jc6, 4ia4, 3cll, 2b5f, 3cn5]
AXMYIIAQCV	AV9	AVVAEFLAXI	AI9	2	0	[1j4n]
AXMYIIAQCV	AV9	AXTLFXFIXI	AI9	2	0	[1fqy, 1h6i]
AEVVGTFXLV	AV9	AFALXIAAXI	AI9	0	1	[3ne2]
ATXLFLYITV	AV9	AVFMVHLAXI	AI9	0	4	[3cn6, 4jc6, 1z98, 4ia4, 3cll, 2b5f, 3cn5]
AFGGMIFXLV	AV9	AVFMVHLAXI	AI9	1	4	[1z98, 3cn6, 4jc6, 4ia4, 3cll, 2b5f, 3cn5]
AXMYIIAQCV	AV9	AXILFXXISI	AI9	2	0	[1j4n]
AXMYIIAQCV	AV9	MILFIFISIG	MG9	2	0	[1j4n]
AXMYIIAQCV	AV9	ILFIFISIGS	IS9	2	0	[1j4n]
AXMYIIAQCV	AV9	EFXXTXXFXF	EF9	2	0	[1fqy, 1h6i]
AIGTFLLMLV	AV9	EVVGTFXXVF	EF9	3	0	[3ne2]
AXMYIIAQCV	AV9	EFXAMILXXF	EF9	2	0	[1j4n]
AFGLALAXLV	AV9	EFXAXLFYVF	EF9	1	0	[2b6o, 2b6p, 3m9i, 2c32, 1ymg, 3j41, 1sor]
AXAFCAAXLV	AV9	EFXXTGLXIF	EF9	2	0	[1fx8, 1ldi, 1ldf, 1lda]
AFGLALAXLV	AV9	LFYVFFGLGA	LA9	1	0	[2b6o, 2b6p, 3m9i, 2c32, 1ymg, 3j41, 1sor]
AXMYIIAQCV	AV9	LAMILFXFXS	LS9	2	0	[1j4n]
AXMYIIAQCV	AV9	LAXXLXXFIS	LS9	2	0	[1fqy, 1h6i]
AQCLGAICGV	AV9	AEFXAXLXXL	AL9	2	0	[4jc6, 1z98, 3cn6, 4ia4, 3cll, 2b5f, 3cn5]
AEXIGTXXLV	AV9	AEFXAXLXXL	AL9	3	0	[1z98, 3cn6, 4jc6, 4ia4, 3cll, 2b5f, 3cn5]
AFGGMIFXLV	AV9	AEFXAXLXXL	AL9	1	0	[1z98, 3cn6, 4jc6, 4ia4, 3cll, 2b5f, 3cn5]
AFGGMIFXLV	AV9	AAIAEFXAXL	AL9	1	0	[2b5f]
AEXXAXLFYV	AV9	AICYXXAXXL	AL9	0	2	[3m9i, 2b6p, 1ymg]
ATXLFLYITV	AV9	ALVYMIAQXL	AL9	0	2	[3cn6, 4jc6, 1z98, 4ia4, 3cll, 2b5f, 3cn5]
AQCLGAICGV	AV9	AAIAEFXAXL	AL9	2	0	[2b5f]
AFGLALAXLV	AV9	AIXAEFXAXL	AL9	1	0	[2b6p, 1ymg]
AFGLALAXLV	AV9	AXFAEFXAXL	AL9	1	0	[3m9i]
AFGLALAXLV	AV9	ALAVGFSXTL	AL9	1	4	[2b6o, 2b6p, 3m9i, 2c32, 1ymg, 3j41, 1sor]
AXAFCAAXLV	AV9	GTGLLIFFGV	GV9	2	0	[1fx8, 1ldi, 1ldf, 1lda]
AEXXXTFXLV	AV9	GVALAXGLXV	GV9	0	1	[2o9d, 2o9e, 2o9f, 2abm, 2o9g, 1rc2, 3nka, 3nkc, 3nk5]
AEXIGTXXLV	AV9	FAVFMVHLAT	FT9	3	4	[1z98, 3cn6, 4jc6, 4ia4, 3cll, 2b5f, 3cn5]
AFGGMIFXLV	AV9	FAVFMVHLAT	FT9	1	4	[1z98, 3cn6, 4jc6, 4ia4, 3cll, 2b5f, 3cn5]
ATXLFLYITV	AV9	FAVFMVHLAT	FT9	0	4	[3cn6, 4jc6, 1z98, 4ia4, 3cll, 2b5f, 3cn5]
AFGLALAXLV	AV9	FSLTLGHLXG	FG9	1	4	[2b6o, 2b6p, 3m9i, 2c32, 1ymg, 3j41, 1sor]
AFGLALAXLV	AV9	FAXLFYVFXG	FG9	1	0	[2b6o, 3m9i, 2b6p, 2c32, 1ymg, 3j41, 1sor]
AEFXAXXXXV	AV9	FFXVAAQLVG	FG9	0	2	[3d9s]
AFGLALAXLV	AV9	RAICAEFFAS	RS9	1	0	[2b6p, 1ymg]
AFGLALAXLV	AV9	CAEFFASLFY	CY9	1	0	[2b6p, 2c32, 1ymg, 3j41]
ATXLFLYITV	AV9	GIAWAFGGMI	GI9	0	1	[3cn6, 4jc6, 1z98, 4ia4, 3cll, 2b5f, 3cn5]
AXAFCAAXLV	AV9	FXXTGLLXFF	FF9	2	0	[1fx8, 1ldi, 1ldf, 1lda]
AEXXXTFXLV	AV9	FGLTVLTMAF	FF9	0	1	[2o9d, 2o9e, 2o9f, 2abm, 2o9g, 1rc2, 3nka]
AFGLALAXLV	AV9	FFAXLFYVFF	FF9	1	0	[2b6o, 2b6p, 3m9i, 2c32, 1ymg, 3j41, 1sor]
AFGGMIFXLV	AV9	IAEFIAXLXF	IF9	1	0	[1z98, 3cn6, 4jc6, 4ia4, 3cll, 2b5f, 3cn5]
ATXLFLYITV	AV9	ICGVGLVKAF	IF9	0	2	[2b5f]
AEVVGTFXLV	AV9	IGAALGSLLF	IF9	0	2	[3ne2]
ATXLFLYITV	AV9	IAWAFGGMIF	IF9	0	1	[3cn6, 4jc6, 1z98, 4ia4, 3cll, 2b5f, 3cn5]
AQCLGAICGV	AV9	IAEFIAXLXF	IF9	2	0	[4jc6, 1z98, 3cn6, 4ia4, 3cll, 2b5f, 3cn5]
AEXIGTXXLV	AV9	IAEFIAXLXF	IF9	3	0	[1z98, 3cn6, 4jc6, 4ia4, 3cll, 2b5f, 3cn5]
AFGLALAXLV	AV9	IXAEFFAXLF	IF9	1	0	[3m9i, 2b6p, 2c32, 1ymg]
AEXXXTFXLV	AV9	FAGXALAFGL	FL9	0	1	[2o9e, 2o9f]
AEVVGTFXLV	AV9	FIGXALGSLL	FL9	0	2	[3ne2]
AFGLALAXLV	AV9	FYVFFGLGAS	FS9	1	0	[2b6o, 2b6p, 3m9i]
AEXXXTFXLV	AV9	VLTMAFAVGH	VH9	0	1	[2o9e]
ATXLFLYITV	AV9	LXIAWAFGGM	LM9	0	1	[2b5f]
AEXXXTFXLV	AV9	LXXGLTVLTM	LM9	0	1	[2o9d, 2o9e, 2o9f, 2abm, 2o9g, 1rc2, 3nka, 3nkc, 3nk5]
AFGGMIFXLV	AV9	LLFLXITVAT	LT9	1	0	[1z98, 3cn6, 4jc6, 4ia4, 3cll, 2b5f, 3cn5]
AEXIGTXXLV	AV9	LLFLXITVAT	LT9	3	0	[1z98, 3cn6, 4jc6, 4ia4, 3cll, 2b5f, 3cn5]
AQCLGAICGV	AV9	LLFLXITVAT	LT9	2	0	[4jc6, 1z98, 3cn6, 4ia4, 3cll, 2b5f, 3cn5]
AEXXAXLFYV	AV9	LRAIXYXXAQ	LQ9	0	2	[3m9i, 2b6p, 1ymg]
AEXXXTFXLV	AV9	LTMAXAVGXI	LI9	0	1	[2o9e]
AEFXAXXXXV	AV9	LXGXIAGAGI	LI9	0	2	[3d9s]
AIGTFLLMLV	AV9	LTVGXIITTI	LI9	3	4	[3ne2]
AFGGMIFXLV	AV9	TLXFLYITVA	TA9	1	0	[1z98, 3cn6, 4jc6, 4ia4, 3cll, 2b5f, 3cn5]
AQCLGAICGV	AV9	TLXFLYITVA	TA9	2	0	[4jc6, 1z98, 3cn6, 4ia4, 3cll, 2b5f, 3cn5]
AEXIGTXXLV	AV9	TLXFLYITVA	TA9	3	0	[1z98, 3cn6, 4jc6, 4ia4, 3cll, 2b5f, 3cn5]
AFGLALAXLV	AV9	FAEFFATLFY	FY9	1	0	[2b6o, 3m9i, 1sor]
ATXLFLYITV	AV9	FGGMIFVLVY	FY9	0	1	[3cn6, 4jc6, 1z98, 4ia4, 3cll, 2b5f, 3cn5]
AEXIGTXXLV	AV9	FIGAAVAAAY	FY9	3	5	[1z98, 3cn6, 4jc6, 4ia4, 3cll, 2b5f, 3cn5]
AEVVGTFXLV	AV9	FAXAIAAXIY	FY9	0	1	[3ne2]
AEVVGTFXLV	AV9	FLLMLVIMGV	FV9	0	3	[3ne2]
AIGTFLLMLV	AV9	TFXLVFFGXG	TG9	3	0	[3ne2]
AEXXXTFXLV	AV9	TVLTMAXXVG	TG9	0	1	[2o9d, 2o9e, 2o9f, 2o9g, 1rc2, 3nka, 3nkc, 3nk5]
AFGLALAXLV	AV9	TLFYVFFGXG	TG9	1	0	[2b6o, 3m9i, 1sor]
AXAFCAAXLV	AV9	TXLLIFFXXG	TG9	2	0	[1fx8, 1ldi, 1ldf, 1lda]
AEVVGTFXLV	AV9	TXXLMLVIXG	TG9	0	3	[3ne2]
AXMYIIAQCV	AV9	TXLFVFISIG	TG9	2	0	[1fqy, 1h6i]
AIGTFLLMLV	AV9	TVXGIITTXG	TG9	3	4	[3ne2]
AIGTFLLMLV	AV9	VGXVXAAXLY	VY9	3	5	[3ne2]
AFGGMIFXLV	AV9	PLPIGFAVFM	PM9	1	4	[1z98, 3cn6, 4jc6, 4ia4, 3cll, 2b5f, 3cn5]
ATXLFLYITV	AV9	PIGFAVFMVH	PH9	0	4	[3cn6, 4jc6, 1z98, 4ia4, 3cll, 2b5f, 3cn5]
AFGGMIFXLV	AV9	PIGFAVFMVH	PH9	1	4	[1z98, 3cn6, 4jc6, 4ia4, 3cll, 2b5f, 3cn5]
AEXIGTXXLV	AV9	PIGFAVFMVH	PH9	3	4	[1z98, 3cn6, 4jc6, 4ia4, 3cll, 2b5f, 3cn5]
AEVVGTFXLV	AV9	YIXAQFIGAA	YA9	0	2	[3ne2]
AFGLALAXLV	AV9	SVALAVGFSL	SL9	1	4	[2b6o, 2b6p, 3m9i, 2c32, 1ymg, 3j41]
AEVVGTFXLV	AV9	PXIXAQFIGA	PA9	0	2	[3ne2]
AEXIGTXXLV	AV9	PXIGAXVAXA	PA9	3	5	[1z98, 3cn6, 4jc6, 4ia4, 3cll, 2b5f, 3cn5]
AEXXXTFXLV	AV9	IVAAALLXLI	II9	0	2	[2o9e, 2o9f]
AEVVGTFXLV	AV9	IXTFLLXLVI	II9	0	3	[3ne2]
AFGLALAXLV	AV9	VALAVGFSLT	VT9	1	4	[2b6o, 2b6p, 3m9i, 2c32, 1ymg, 3j41, 1sor]
AFGLALAXLV	AV9	SLTLGHLFGM	SM9	1	4	[2b6o, 2b6p, 3m9i, 2c32, 1ymg, 1sor]
AXAFCAAXLV	AV9	GLXIFFGVGC	GC9	2	0	[1fx8, 1ldi, 1ldf, 1lda]
ATXLFLYITV	AV9	GGMIFVLVYC	GC9	0	1	[3cn6, 4jc6, 1z98, 4ia4, 3cll, 2b5f, 3cn5]
AEXXXTFXLV	AV9	EVVGYVIAQV	EV9	0	2	[2o9e]
AFGLALAXLV	AV9	AXGFSLTLXH	AH9	1	4	[2b6o, 2b6p, 3m9i, 2c32, 1ymg, 3j41, 1sor]
AEXIGTXXLV	AV9	WVGPFIGAAV	WV9	3	5	[1z98, 3cn6, 4jc6, 4ia4, 3cll, 2b5f, 3cn5]
AEXIGTXXLV	AV9	IGAAVAAAYH	IH9	3	5	[1z98, 3cn6, 4jc6, 4ia4, 3cll, 2b5f, 3cn5]
AEVVGTFXLV	AV9	GXFXLMLVIM	GM9	0	3	[3ne2]
AEXXAXLFYV	AV9	RAICYXXAQL	RL9	0	2	[3m9i, 2b6p, 1ymg]
AEXXXTFXLV	AV9	KEVVGYVIAQ	KQ9	0	2	[2o9e]
AEXIGTXXLV	AV9	GAAVAAAYHQ	GQ9	3	5	[2b5f]
AEXIGTXXLV	AV9	AAVXAAYHQY	AY9	3	5	[2b5f]
AEFXAXXXXV	AV9	SLXFGLSIAT	ST9	0	1	[1ih5, 1fqy, 1h6i]
AEVVGTFXLV	AV9	TEAIGTFLLM	TM9	0	3	[3ne2]
AEFXAXXXXV	AV9	KVSLAFGLXI	KI9	0	1	[1ih5, 1fqy, 1h6i]
AIGTFLLMLV	AV9	PIYVIGPIXG	PG9	3	5	[3ne2]
AIGTFLLMLV	AV9	IXGAXXAAXL	IL9	3	5	[3ne2]
AFGGMIFXLV	AV9	IGXXVFMVHL	IL9	1	4	[1z98, 3cn6, 4jc6, 4ia4, 3cll, 2b5f, 3cn5]
ATXLFLYITV	AV9	IGXXVFMVHL	IL9	0	4	[3cn6, 4jc6, 1z98, 4ia4, 3cll, 2b5f, 3cn5]
AEXIGTXXLV	AV9	IGXXVFMVHL	IL9	3	4	[1z98, 3cn6, 4jc6, 4ia4, 3cll, 2b5f, 3cn5]
AEVVGTFXLV	AV9	IVAQFIGXAL	IL9	0	2	[3ne2]
AXAFCAAXLV	AV9	IXXFXGTXLL	IL9	2	0	[1fx8, 1ldi, 1ldf, 1lda]
AIGTFLLMLV	AV9	TAEVVGTFIL	TL9	3	0	[3ne2]
AIGTFLLMLV	AV9	GTFILVFFGP	GP9	3	0	[3ne2]
AEXXXTFXLV	AV9	WGLTVLTMAF	WF9	0	1	[3nkc, 3nk5]
AEXIGTXXLV	AV9	DDQWIFWVGP	DP9	3	5	[2b5f]
AEXIGTXXLV	AV9	DQWIFWVGPF	DF9	3	5	[2b5f]
ATXLFLYITV	AV9	GAICGVGLVK	GK9	0	2	[2b5f]
ATXLFLYITV	AV9	RALVYXIAQC	RC9	0	2	[2b5f]
AIGTFLLMLV	AV9	PIVGAVAAAW	PW9	3	5	[3ne2]
AFGGMIFXLV	AV9	RAAIAEFXAT	RT9	1	0	[2b5f]
AQCLGAICGV	AV9	RAAIAEFXAT	RT9	2	0	[2b5f]
AXMYIIAQCV	AV9	RAXXAEFXAT	RT9	2	0	[1fqy]
FGLXIXTLXQ	FQ9	GPLAIGFXVA	GA9	1	4	[1j4n]
FGLXIATXVQ	FQ9	VELIITXQLV	VV9	1	3	[3gd8, 2d57, 2zz9, 3iyz]
FGLXIXTLXQ	FQ9	VAEFLAMILF	VF9	1	0	[1j4n]
FGLXIXTLXQ	FQ9	VAEFLATTLF	VF9	1	0	[1ih5, 1fqy, 1h6i]
FGLALATXXQ	FQ9	SLFYVFFGLG	SG9	1	0	[2b6p, 2c32, 1ymg, 3j41]
FGLXIXTXXQ	FQ9	VXAEFLAXLI	VI9	1	0	[3d9s]
FGLXIXTLXQ	FQ9	AXLXXGLXVA	AA9	1	4	[1ih5, 1fqy, 1h6i]
FGLALATXXQ	FQ9	GSVALAVGFS	GS9	1	4	[2b6p, 3m9i, 1ymg]
FGLALATXXQ	FQ9	VGFSLTLGHL	VL9	1	4	[2b6o, 2b6p, 3m9i, 2c32, 1ymg, 3j41, 1sor]
FGLXIXTLXQ	FQ9	VXAXFLAXIL	VL9	1	0	[1j4n]
FGLXIXTXXQ	FQ9	VVEXXLTFQL	VL9	1	3	[3d9s]
FGLXIXTLXQ	FQ9	VXAXFLATXL	VL9	1	0	[1ih5, 1fqy, 1h6i]
FGLXIXTLXQ	FQ9	PXAIGXSVAL	PL9	1	4	[1ih5, 1j4n, 1fqy, 1h6i]
FGLXIXTLXQ	FQ9	GXSVALGXLL	GL9	1	4	[1ih5, 1j4n, 1fqy, 1h6i]
FGLALATXXQ	FQ9	GFSLTLGHLF	GF9	1	4	[2b6o, 2b6p, 3m9i, 2c32, 1ymg, 3j41, 1sor]
FGLXIATXVQ	FQ9	GLLVELIITF	GF9	1	3	[3gd8, 2d57, 2zz9, 3iyz]
FGLXIXTLXQ	FQ9	TLFVFISIGS	TS9	1	0	[1ih5, 1fqy, 1h6i]
FGLXIXTLXQ	FQ9	RAVVAEFLAM	RM9	1	0	[1j4n]
FGLXIXTXXQ	FQ9	LXXGXSXXLG	LG9	1	4	[3d9s]
FGLXIXTLXQ	FQ9	LXXGXSVXXG	LG9	1	4	[1ih5, 1j4n, 1fqy, 1h6i]
FGLXIXTXXQ	FQ9	LATLXXVFFG	LG9	1	0	[3d9s]
FGLALATXXQ	FQ9	LAXGFSXXLG	LG9	1	4	[2b6o, 2b6p, 3m9i, 2c32, 1ymg, 3j41, 1sor]
FGLXIXTLXQ	FQ9	FXVAXGHLXA	FA9	1	4	[1j4n]
FGLXIXTLXQ	FQ9	FLXMILFXXI	FI9	1	0	[1j4n]
FGLXIXTLXQ	FQ9	FXATTLFXFI	FI9	1	0	[1ih5, 1fqy, 1h6i]
FGLXIXTLXQ	FQ9	AVVAEFLAXI	AI9	1	0	[1j4n]
FGLXIXTLXQ	FQ9	AXILFXXISI	AI9	1	0	[1j4n]
FGLXIXTLXQ	FQ9	AXTLFXFIXI	AI9	1	0	[1ih5, 1fqy, 1h6i]
FGLXIXTLXQ	FQ9	MILFIFISIG	MG9	1	0	[1j4n]
FGLXIXTLXQ	FQ9	ILFIFISIGS	IS9	1	0	[1j4n]
FGLALATXXQ	FQ9	LFYVFFGLGA	LA9	1	0	[2b6o, 2b6p, 3m9i, 2c32, 1ymg, 3j41, 1sor]
FGLXIXTLXQ	FQ9	LFXFISIGSA	LA9	1	0	[1ih5, 1j4n, 1fqy, 1h6i]
FGLXIXTLXQ	FQ9	LXVALGHLLA	LA9	1	4	[1ih5, 1fqy, 1h6i]
FGLXIXTXXQ	FQ9	EFXXTXXFXF	EF9	1	0	[3d9s]
FGLXIXTLXQ	FQ9	EFXAMILXXF	EF9	1	0	[1j4n]
FGLALATXXQ	FQ9	EFXAXLFYVF	EF9	1	0	[2b6o, 2b6p, 3m9i, 2c32, 1ymg, 3j41, 1sor]
FGLXIXTLXQ	FQ9	EFXXTXXFXF	EF9	1	0	[1ih5, 1fqy, 1h6i]
FGLXIATXVQ	FQ9	ELIXTFXLVF	EF9	1	3	[3gd8, 2d57, 2zz9, 3iyz]
FGLXIXTLXQ	FQ9	LAXXLXXFIS	LS9	1	0	[1ih5, 1fqy, 1h6i]
FGLXIXTXXQ	FQ9	LXXVFFGLXS	LS9	1	0	[3d9s]
FGLXIXTLXQ	FQ9	LAMILFXFXS	LS9	1	0	[1j4n]
FGLXIXTLXQ	FQ9	SXPLXIGXXV	SV9	1	4	[1j4n, 1fqy]
FGLXIXTXXQ	FQ9	SXALXIXXSV	SV9	1	4	[3d9s]
FGLALATXXQ	FQ9	ALAVGFSXTL	AL9	1	4	[2b6o, 2b6p, 3m9i, 2c32, 1ymg, 3j41, 1sor]
FGLALATXXQ	FQ9	AXFAEFXAXL	AL9	1	0	[3m9i]
FGLALATXXQ	FQ9	AIXAEFXAXL	AL9	1	0	[2b6p, 1ymg]
FGLXIXTXXQ	FQ9	AXLXFVFFGL	AL9	1	0	[3d9s]
FGLXIXTXXQ	FQ9	ALSIGXSXXL	AL9	1	4	[3d9s]
FGLXIXTXXQ	FQ9	GLXVTLGXLV	GV9	1	4	[3d9s]
FGLXIATXVQ	FQ9	GXGLLVELII	GI9	1	3	[3iyz]
FGLALATXXQ	FQ9	RAICAEFFAS	RS9	1	0	[2b6p, 1ymg]
FGLALATXXQ	FQ9	CAEFFASLFY	CY9	1	0	[2b6p, 2c32, 1ymg, 3j41]
FGLALATXXQ	FQ9	FSLTLGHLXG	FG9	1	4	[2b6o, 2b6p, 3m9i, 2c32, 1ymg, 3j41, 1sor]
FGLALATXXQ	FQ9	FAXLFYVFXG	FG9	1	0	[2b6o, 3m9i, 2b6p, 2c32, 1ymg, 3j41, 1sor]
FGLALATXXQ	FQ9	FFAXLFYVFF	FF9	1	0	[2b6o, 2b6p, 3m9i, 2c32, 1ymg, 3j41, 1sor]
FGLXIXTXXQ	FQ9	FXXTLXXVFF	FF9	1	0	[3d9s]
FGLALATXXQ	FQ9	IXAEFFAXLF	IF9	1	0	[3m9i, 2b6p, 2c32, 1ymg]
FGLXIATXVQ	FQ9	HGLLVELIIT	HT9	1	3	[3gd8, 2d57, 2zz9, 3iyz]
FGLXIXTXXQ	FQ9	FQLALCIFAS	FS9	1	3	[3d9s]
FGLALATXXQ	FQ9	FYVFFGLGAS	FS9	1	0	[2b6o, 2b6p, 3m9i]
FGLXIATXVQ	FQ9	LLVELIITFQ	LQ9	1	3	[3gd8, 2d57, 2zz9, 3iyz]
FGLXIATXVQ	FQ9	LIITFQLVFT	LT9	1	3	[3gd8, 2d57, 2zz9, 3iyz]
FGLALATXXQ	FQ9	FAEFFATLFY	FY9	1	0	[2b6o, 3m9i, 1sor]
FGLALATXXQ	FQ9	TLFYVFFGXG	TG9	1	0	[2b6o, 3m9i, 1sor]
FGLXIXTLXQ	FQ9	TXLFVFISIG	TG9	1	0	[1ih5, 1fqy, 1h6i]
FGLXIXTXXQ	FQ9	TXXXVFFGXG	TG9	1	0	[3d9s]
FGLXIATXVQ	FQ9	IXTXQLVFTI	II9	1	3	[3gd8, 2d57, 2zz9, 3iyz]
FGLXIXTXXQ	FQ9	IXTFQLALCI	II9	1	3	[3d9s]
FGLALATXXQ	FQ9	SVALAVGFSL	SL9	1	4	[2b6o, 2b6p, 3m9i, 2c32, 1ymg, 3j41]
FGLALATXXQ	FQ9	VALAVGFSLT	VT9	1	4	[2b6o, 2b6p, 3m9i, 2c32, 1ymg, 3j41, 1sor]
FGLALATXXQ	FQ9	SLTLGHLFGM	SM9	1	4	[2b6o, 2b6p, 3m9i, 2c32, 1ymg, 1sor]
FGLXIXTLXQ	FQ9	AXGXSVAXGH	AH9	1	4	[1ih5, 1j4n, 1fqy, 1h6i]
FGLALATXXQ	FQ9	AXGFSLTLXH	AH9	1	4	[2b6o, 2b6p, 3m9i, 2c32, 1ymg, 3j41, 1sor]
FGLXIXTXXQ	FQ9	SIGXSXXLGH	SH9	1	4	[3d9s]
FGLXIXTLXQ	FQ9	SXXXGHLXXI	SI9	1	4	[1ih5, 1j4n, 1fqy, 1h6i]
FGLXIXTXXQ	FQ9	LXLTXQLXLC	LC9	1	3	[3d9s]
FGLXIXTLXQ	FQ9	IGXXVXXXHL	IL9	1	4	[1ih5, 1j4n, 1fqy, 1h6i]
FGLXIXTXXQ	FQ9	IGXSVXXXHL	IL9	1	4	[3d9s]
FGLXIXTXXQ	FQ9	PALSIGLSVT	PT9	1	4	[3d9s]
FGLXIXTLXQ	FQ9	VALGHLLAID	VD9	1	4	[1ih5]
FGLXIXTXXQ	FQ9	MVVELILTFQ	MQ9	1	3	[3d9s]
FGLXIXTLXQ	FQ9	RAXXAEFXAT	RT9	1	0	[1ih5, 1fqy]
GGSGXAVXAA	GA9	GFAGXALAFG	GG9	0	1	[2o9e, 2o9f]
GXFXGXXXAA	GA9	GTXLGAEIIG	GG9	5	3	[2b5f]
GXAXALAXAA	GA9	GXVIGLTVXG	GG9	1	4	[3ne2]
GLTVLTMAXA	GA9	AIGLALTLIG	AG9	1	4	[3nka, 3nkc]
GXAXALAXAA	GA9	AGLVXGLTVG	AG9	1	4	[3ne2]
GXFXGXXXAA	GA9	LGAEIIGTFV	LV9	5	3	[1z98, 3cn6, 4jc6, 4ia4, 3cll, 2b5f, 3cn5]
GLTVLTMAXA	GA9	LVFGGSGXXV	LV9	1	0	[2o9e, 2o9f]
GFAVFMVHLA	GA9	LGAEIIGTFV	LV9	4	3	[4jc6, 3cn6, 1z98, 4ia4, 3cll, 2b5f, 3cn5]
GPLAIGFXVA	GA9	LSIATLAQSV	LV9	4	1	[1j4n]
GFAVFMVHLA	GA9	LFLXITVATV	LV9	4	0	[2b5f]
GGSGXAVXAA	GA9	QXXGXIVAXA	QA9	0	2	[2o9e, 2o9f]
GXIVGAXXAA	GA9	EXXGTFLLML	EL9	5	3	[3ne2]
GPLAIGFXVA	GA9	EXIGTLQXXL	EL9	4	3	[1j4n]
GVAXAIYLTA	GA9	IGLXIXVIGA	IA9	1	4	[1fx8, 1ldi, 1ldf, 1lda]
GLTVLTMAXA	GA9	LSAGFLLVIH	LH9	1	3	[2o9d, 2o9e, 2o9f, 2o9g, 1rc2, 3nka, 3nkc, 3nk5]
GLXXATLXQA	GA9	SLFYVFFGLG	SG9	1	0	[2b6p, 2c32, 1ymg, 3j41]
GLTVLTMAXA	GA9	SAGFLLVIHG	SG9	1	3	[2o9d, 2o9e, 2o9f, 2o9g, 1rc2, 3nka, 3nkc, 3nk5]
GPLAIGFXVA	GA9	SIATLAQSVG	SG9	4	1	[1j4n]
GLTVLTMAXA	GA9	SFGTFWLVFG	SG9	1	0	[2o9d, 2o9e, 2o9f, 2o9g]
GLTVLTMAXA	GA9	VLSAGFLLVI	VI9	1	3	[2o9d, 2o9e, 2abm, 2o9f, 2o9g, 1rc2, 3nka, 3nkc, 3nk5]
GLXIGTLXQA	GA9	VXAEFLAXLI	VI9	1	0	[3d9s]
GXAXALAXAA	GA9	VIGLTVGXII	VI9	1	4	[3ne2]
GXIVGXIVGA	GA9	VITAILMGLI	VI9	5	3	[1fx8, 1ldi, 1ldf, 1lda]
GFAVFMVHLA	GA9	GMIFVLVYCT	GT9	4	1	[4jc6, 3cn6, 1z98, 4ia4, 3cll, 2b5f, 3cn5]
GLTVLTMAXA	GA9	GFLLVIHGAT	GT9	1	3	[2o9d, 2o9e]
GXAXALAXAA	GA9	GLTVXXIITT	GT9	1	4	[3ne2]
GLTVLTMAXA	GA9	AGXLLVIXGA	AA9	1	3	[2o9d, 2o9e, 2o9f, 2o9g, 1rc2, 3nka, 3nkc, 3nk5]
GVAXAIYLTA	GA9	AXLXIGLLIA	AA9	1	4	[1fx8, 1ldi, 1ldf, 1lda]
GPLAIGFXVA	GA9	AXGLXXXXLA	AA9	4	1	[1j4n]
GLXIGTLXQA	GA9	VVEXXLTFQL	VL9	1	3	[3d9s]
GGSGXAVXAA	GA9	VAXAXGLTVL	VL9	0	1	[2o9e, 2o9f]
GLXXATLXQA	GA9	VGFSLTLGHL	VL9	1	4	[2b6o, 2b6p, 3m9i, 2c32, 1ymg, 3j41, 1sor]
GXIVGAXXAA	GA9	VVEXXLTFQL	VL9	5	3	[3d9s]
GLTVLTMAXA	GA9	VXGGSGSAVL	VL9	1	0	[2o9e, 2o9f]
GPLAIGFXVA	GA9	GLXIATLAQS	GS9	4	1	[1j4n]
GLXXATLXQA	GA9	GSVALAVGFS	GS9	1	4	[2b6p, 3m9i, 1ymg]
GLTVLTMAXA	GA9	GTFWLVFGGS	GS9	1	0	[2o9d, 2o9e, 2o9f, 2o9g]
GVAXAIYLTA	GA9	GLXIAVIGAS	GS9	1	4	[1fx8, 1ldi, 1ldf, 1lda]
GLTVLTMAXA	GA9	PXAIGLAXTL	PL9	1	4	[2o9d, 2o9e, 2abm, 2o9f, 2o9g, 1rc2, 3nka, 3nkc, 3nk5]
GXIVGAXXAA	GA9	AMVVELIXTF	AF9	5	3	[3d9s]
GXIVGAXXAA	GA9	AILTEXIXTF	AF9	5	3	[3ne2]
GFAVFMVHLA	GA9	ALGAEXIXTF	AF9	4	3	[4jc6, 3cn6, 1z98, 4ia4, 3cll, 2b5f, 3cn5]
GXFXGXXXAA	GA9	ALGAEXIXTF	AF9	5	3	[1z98, 3cn6, 4jc6, 4ia4, 3cll, 2b5f, 3cn5]
GFAVFMVHLA	GA9	WAFGGMIFVL	WL9	4	1	[4jc6, 3cn6, 1z98, 4ia4, 3cll, 2b5f, 3cn5]
GLXLEAFGXA	GA9	WXGXILGAXL	WL9	3	5	[2w1p]
GLXLEAFGXA	GA9	WXXWXGXIXG	WG9	3	5	[2w1p]
GGSGXAVXAA	GA9	GIVAAALLYL	GL9	0	2	[2o9e, 2o9f]
GXFXGXXXAA	GA9	GXEIIGXFVL	GL9	5	3	[1z98, 3cn6, 4jc6, 4ia4, 3cll, 2b5f, 3cn5]
GPLAIGFXVA	GA9	GTLQLVLXVL	GL9	4	3	[1j4n]
GFAVFMVHLA	GA9	GXEIIGXFVL	GL9	4	3	[4jc6, 3cn6, 1z98, 4ia4, 3cll, 2b5f, 3cn5]
GMAXAXAAXA	GA9	GEFVGTFLFL	GL9	2	0	[2w1p]
GFAVFMVHLA	GA9	MIFVLVYCTA	MA9	4	1	[4jc6, 3cn6, 1z98, 4ia4, 3cll, 2b5f, 3cn5]
GGSGXAVXAA	GA9	GGXVAAAXXY	GY9	0	2	[2o9e, 2o9f]
GLXLEAFGXA	GA9	GPILGAFXAY	GY9	3	5	[2w1p]
GFAVFMVHLA	GA9	IGTFVLVYTV	IV9	4	3	[4jc6, 3cn6, 1z98, 4ia4, 3cll, 2b5f, 3cn5]
GXFXGXXXAA	GA9	IGTFVLVYTV	IV9	5	3	[1z98, 3cn6, 4jc6, 4ia4, 3cll, 2b5f, 3cn5]
GPLAIGFXVA	GA9	IXTLQLVLCV	IV9	4	3	[1j4n]
GPLAIGFXVA	GA9	IEIIXTLQLV	IV9	4	3	[1j4n]
GFAVFMVHLA	GA9	TALGAEIIGT	TT9	4	3	[4jc6, 3cn6, 1z98, 4ia4, 3cll, 2b5f, 3cn5]
GXFXGXXXAA	GA9	TALGAEIIGT	TT9	5	3	[1z98, 3cn6, 4jc6, 4ia4, 3cll, 2b5f, 3cn5]
GFAVFMVHLA	GA9	EIIGTFVLVY	EY9	4	3	[4jc6, 3cn6, 1z98, 4ia4, 3cll, 2b5f, 3cn5]
GXFXGXXXAA	GA9	EIIGTFVLVY	EY9	5	3	[1z98, 3cn6, 4jc6, 4ia4, 3cll, 2b5f, 3cn5]
GFAVFMVHLA	GA9	IATLLFLYIT	IT9	4	0	[4jc6, 3cn6, 1z98, 4ia4, 3cll, 2b5f, 3cn5]
GXIVGXIVGA	GA9	ILMGLILALT	IT9	5	3	[1fx8, 1ldi]
GXFXGXXXAA	GA9	IIXTFVLVYT	IT9	5	3	[1z98, 3cn6, 4jc6, 4ia4, 3cll, 2b5f, 3cn5]
GXAXALAXAA	GA9	IGLTVXGIIT	IT9	1	4	[3ne2]
GFAVFMVHLA	GA9	IIXTFVLVYT	IT9	4	3	[4jc6, 3cn6, 1z98, 4ia4, 3cll, 2b5f, 3cn5]
GMAXAXAAXA	GA9	GTFLFLWSAF	GF9	2	0	[2w1p]
GXFXGXXXAA	GA9	GTFVLVYTVF	GF9	5	3	[1z98, 3cn6, 4jc6, 4ia4, 3cll, 2b5f, 3cn5]
GFAVFMVHLA	GA9	GTFVLVYTVF	GF9	4	3	[4jc6, 3cn6, 1z98, 4ia4, 3cll, 2b5f, 3cn5]
GLXXATLXQA	GA9	GFSLTLGHLF	GF9	1	4	[2b6o, 2b6p, 3m9i, 2c32, 1ymg, 3j41, 1sor]
GXFXGXXXAA	GA9	TFVLVYTVFS	TS9	5	3	[1z98, 3cn6, 4jc6, 4ia4, 3cll, 2b5f, 3cn5]
GFAVFMVHLA	GA9	TFVLVYTVFS	TS9	4	3	[4jc6, 3cn6, 1z98, 4ia4, 3cll, 2b5f, 3cn5]
GVAXAIYLTA	GA9	CIAEFLGXGL	CL9	1	0	[1fx8, 1ldi, 1ldf, 1lda]
GXIVGXIVGA	GA9	MVITAILMGL	ML9	5	3	[1fx8, 1ldi, 1ldf, 1lda]
GMAXAXAAXA	GA9	MSGEXVGTFL	ML9	2	0	[2w1p]
GVAXAIYLTA	GA9	LGXGLLIFFG	LG9	1	0	[1fx8, 1ldi, 1ldf, 1lda]
GLXIGTLXQA	GA9	LATLXXVFFG	LG9	1	0	[3d9s]
GVAXAIYLTA	GA9	LIAVIGASMG	LG9	1	4	[1fx8, 1ldi, 1ldf, 1lda]
GVAXAIYLTA	GA9	LIGLLIAVIG	LG9	1	4	[1fx8, 1ldi, 1ldf, 1lda]
GLXXATLXQA	GA9	LAXGFSXXLG	LG9	1	4	[2b6o, 2b6p, 3m9i, 2c32, 1ymg, 3j41, 1sor]
GLXIGTLXQA	GA9	LXXGXSXXLG	LG9	1	4	[3d9s]
GXFXGXXXAA	GA9	FXLVYTVFSA	FA9	5	3	[1z98, 3cn6, 4jc6, 4ia4, 3cll, 2b5f, 3cn5]
GFAVFMVHLA	GA9	FXLVYTVFSA	FA9	4	3	[4jc6, 3cn6, 1z98, 4ia4, 3cll, 2b5f, 3cn5]
GXAXALAXAA	GA9	FXLVFFGXGA	FA9	1	0	[3ne2]
GLTVLTMAXA	GA9	FGGSGSAVLA	FA9	1	0	[2o9e, 2o9f]
GXAXALAXAA	GA9	FXIGXAFXLA	FA9	1	1	[3ne2]
GXIVGXIVGA	GA9	FAVEMVITAI	FI9	5	3	[1fx8, 1ldi, 1lda]
GMAXAXAAXA	GA9	FLXLWSAFVI	FI9	2	0	[2w1p]
GLTVLTMAXA	GA9	AXTLIXLIXI	AI9	1	4	[2o9e, 2abm, 1rc2, 3nk5]
GLXLEAFGXA	GA9	AXXIAXLIXI	AI9	3	4	[2w1p]
GXAXALAXAA	GA9	AIGXAFALXI	AI9	1	1	[3ne2]
GVAXAIYLTA	GA9	AEFLGTGLLI	AI9	1	0	[1fx8, 1ldi, 1ldf, 1lda]
GLXXATLXQA	GA9	LFYVFFGLGA	LA9	1	0	[2b6o, 2b6p, 3m9i, 2c32, 1ymg, 3j41, 1sor]
GMAXAXAAXA	GA9	LFLWSAFVIA	LA9	2	0	[2w1p]
GLXLEAFGXA	GA9	LGPILGAFLA	LA9	3	5	[2w1p]
GLXXATLXQA	GA9	EFXAXLFYVF	EF9	1	0	[2b6o, 2b6p, 3m9i, 2c32, 1ymg, 3j41, 1sor]
GLXIGTLXQA	GA9	EFXXTXXFXF	EF9	1	0	[3d9s]
GLTVLTMAXA	GA9	EXXXTFXXVF	EF9	1	0	[2o9d, 2o9e, 2o9f, 2abm, 2o9g, 1rc2, 3nka, 3nkc, 3nk5]
GVAXAIYLTA	GA9	EFXXTGLXIF	EF9	1	0	[1fx8, 1ldi, 1ldf, 1lda]
GLXXATLXQA	GA9	ALAVGFSXTL	AL9	1	4	[2b6o, 2b6p, 3m9i, 2c32, 1ymg, 3j41, 1sor]
GLXIGTLXQA	GA9	ALSIGXSXXL	AL9	1	4	[3d9s]
GLTVLTMAXA	GA9	AAEXFGTFWL	AL9	1	0	[2o9d, 2o9e, 2o9f, 2abm, 2o9g, 1rc2, 3nka, 3nkc, 3nk5]
GLXIGTLXQA	GA9	AXLXFVFFGL	AL9	1	0	[3d9s]
GXIVGXIVGA	GA9	AVEMVITAIL	AL9	5	3	[1fx8, 1ldi, 1ldf, 1lda]
GLXXATLXQA	GA9	AXFAEFXAXL	AL9	1	0	[3m9i]
GLXXATLXQA	GA9	AIXAEFXAXL	AL9	1	0	[2b6p, 1ymg]
GXIVGXIVGA	GA9	AILMGLILAL	AL9	5	3	[1fx8, 1ldi, 1ldf, 1lda]
GLTVLTMAXA	GA9	LXXTLIXLIS	LS9	1	4	[2o9d, 2o9e, 2abm, 2o9f, 2o9g, 1rc2, 3nka, 3nkc, 3nk5]
GLXIGTLXQA	GA9	LXXVFFGLXS	LS9	1	0	[3d9s]
GLXIGTLXQA	GA9	SXALXIXXSV	SV9	1	4	[3d9s]
GLTVLTMAXA	GA9	FGTFWXVFXG	FG9	1	0	[2o9d, 2o9e, 2abm, 2o9f, 2o9g, 1rc2, 3nka, 3nkc, 3nk5]
GLTVLTMAXA	GA9	FRKLAAESFG	FG9	1	0	[2o9e]
GLXXATLXQA	GA9	FSLTLGHLXG	FG9	1	4	[2b6o, 2b6p, 3m9i, 2c32, 1ymg, 3j41, 1sor]
GLXXATLXQA	GA9	FAXLFYVFXG	FG9	1	0	[2b6o, 3m9i, 2b6p, 2c32, 1ymg, 3j41, 1sor]
GLXXATLXQA	GA9	RAICAEFFAS	RS9	1	0	[2b6p, 1ymg]
GLTVLTMAXA	GA9	GXAXTLIXLI	GI9	1	4	[2o9d, 2o9e, 2abm, 2o9f, 2o9g, 1rc2, 3nka, 3nkc, 3nk5]
GFAVFMVHLA	GA9	GIAWAFGGMI	GI9	4	1	[4jc6, 3cn6, 1z98, 4ia4, 3cll, 2b5f, 3cn5]
GLXIGTLXQA	GA9	GLXVTLGXLV	GV9	1	4	[3d9s]
GGSGXAVXAA	GA9	GVALAXGLXV	GV9	0	1	[2o9e, 2o9f]
GVAXAIYLTA	GA9	GTGLLIFFGV	GV9	1	0	[1fx8, 1ldi, 1ldf, 1lda]
GLXXATLXQA	GA9	CAEFFASLFY	CY9	1	0	[2b6p, 2c32, 1ymg, 3j41]
GLXIGTLXQA	GA9	FXXTLXXVFF	FF9	1	0	[3d9s]
GVAXAIYLTA	GA9	FXXTGLLXFF	FF9	1	0	[1fx8, 1ldi, 1ldf, 1lda]
GLXXATLXQA	GA9	FFAXLFYVFF	FF9	1	0	[2b6o, 2b6p, 3m9i, 2c32, 1ymg, 3j41, 1sor]
GGSGXAVXAA	GA9	FAGXALAFGL	FL9	0	1	[2o9e, 2o9f]
GLTVLTMAXA	GA9	FAPIAXGXAL	FL9	1	4	[2o9e]
GFAVFMVHLA	GA9	IAWAFGGMIF	IF9	4	1	[4jc6, 3cn6, 1z98, 4ia4, 3cll, 2b5f, 3cn5]
GLXXATLXQA	GA9	IXAEFFAXLF	IF9	1	0	[3m9i, 2b6p, 2c32, 1ymg]
GVAXAIYLTA	GA9	LXIAVIGASM	LM9	1	4	[1fx8, 1ldi, 1ldf, 1lda]
GFAVFMVHLA	GA9	LXIAWAFGGM	LM9	4	1	[2b5f]
GLXIGTLXQA	GA9	FQLALCIFAS	FS9	1	3	[3d9s]
GMAXAXAAXA	GA9	FXGTFLFLWS	FS9	2	0	[2w1p]
GXIVGAXXAA	GA9	FQLALCIFAS	FS9	5	3	[3d9s]
GLXXATLXQA	GA9	FYVFFGLGAS	FS9	1	0	[2b6o, 2b6p, 3m9i]
GLTVLTMAXA	GA9	FXLVFGGXGS	FS9	1	0	[2o9d, 2o9e, 2abm, 2o9f, 2o9g, 1rc2, 3nka, 3nkc, 3nk5]
GLTVLTMAXA	GA9	LIHLISIPVT	LT9	1	4	[2o9e, 2o9f]
GFAVFMVHLA	GA9	LLFLXITVAT	LT9	4	0	[4jc6, 3cn6, 1z98, 4ia4, 3cll, 2b5f, 3cn5]
GPLAIGFXVA	GA9	LQXVLCVLAT	LT9	4	3	[1j4n]
GVAXAIYLTA	GA9	LXIXLXXAVI	LI9	1	4	[1fx8, 1ldi, 1ldf, 1lda]
GXAXALAXAA	GA9	LTVGXIITTI	LI9	1	4	[3ne2]
GXAXALAXAA	GA9	LXIGLTVGXI	LI9	1	4	[3ne2]
GXIVGXIVGA	GA9	TAILMGLILA	TA9	5	3	[1fx8, 1ldi, 1ldf, 1lda]
GFAVFMVHLA	GA9	TLXFLYITVA	TA9	4	0	[4jc6, 3cn6, 1z98, 4ia4, 3cll, 2b5f, 3cn5]
GPLAIGFXVA	GA9	TXQXVLCVLA	TA9	4	3	[1j4n]
GXIVGAXXAA	GA9	FLLMLVIMGV	FV9	5	3	[3ne2]
GLXXATLXQA	GA9	FAEFFATLFY	FY9	1	0	[2b6o, 3m9i, 1sor]
GFAVFMVHLA	GA9	FGGMIFVLVY	FY9	4	1	[4jc6, 3cn6, 1z98, 4ia4, 3cll, 2b5f, 3cn5]
GVAXAIYLTA	GA9	TXLLIFFXXG	TG9	1	0	[1fx8, 1ldi, 1ldf, 1lda]
GLXIGTLXQA	GA9	TXXXVFFGXG	TG9	1	0	[3d9s]
GLTVLTMAXA	GA9	TFXLVFGGXG	TG9	1	0	[2o9d, 2o9e, 2abm, 2o9f, 2o9g, 1rc2, 3nka, 3nkc, 3nk5]
GXIVGAXXAA	GA9	TXXLMLVIXG	TG9	5	3	[3ne2]
GXAXALAXAA	GA9	TFXLVFFGXG	TG9	1	0	[3ne2]
GLXXATLXQA	GA9	TLFYVFFGXG	TG9	1	0	[2b6o, 3m9i, 1sor]
GXAXALAXAA	GA9	TVXGIITTXG	TG9	1	4	[3ne2]
GXIVGXIVGA	GA9	VEMVITAILM	VM9	5	3	[1fx8, 1ldi, 1ldf, 1lda]
GXIVGXIVGA	GA9	EMVITAILMG	EG9	5	3	[1fx8, 1ldi, 1ldf, 1lda]
GVAXAIYLTA	GA9	PLLIGLLIAV	PV9	1	4	[1fx8, 1ldi, 1ldf, 1lda]
GPLAIGFXVA	GA9	IIGTLQXVLC	IC9	4	3	[1j4n]
GLTVLTMAXA	GA9	IXIGLAXXXI	II9	1	4	[2o9d, 2o9e, 2abm, 2o9f, 2o9g, 1rc2, 3nka, 3nkc, 3nk5]
GLXLEAFGXA	GA9	ILXAFLAYSI	II9	3	5	[2w1p]
GGSGXAVXAA	GA9	IVAAALLXLI	II9	0	2	[2o9e, 2o9f]
GLXIGTLXQA	GA9	IXTFQLALCI	II9	1	3	[3d9s]
GXIVGAXXAA	GA9	IXTFQLALCI	II9	5	3	[3d9s]
GXIVGAXXAA	GA9	IXTFLLXLVI	II9	5	3	[3ne2]
GLXXATLXQA	GA9	SVALAVGFSL	SL9	1	4	[2b6o, 2b6p, 3m9i, 2c32, 1ymg, 3j41]
GLXXATLXQA	GA9	VALAVGFSLT	VT9	1	4	[2b6o, 2b6p, 3m9i, 2c32, 1ymg, 3j41, 1sor]
GLXXATLXQA	GA9	SLTLGHLFGM	SM9	1	4	[2b6o, 2b6p, 3m9i, 2c32, 1ymg, 1sor]
GLTVLTMAXA	GA9	CFGTFWLVFG	CG9	1	0	[2abm, 1rc2, 3nka, 3nkc, 3nk5]
GVAXAIYLTA	GA9	GLXIFFGVGC	GC9	1	0	[1fx8, 1ldi, 1ldf, 1lda]
GFAVFMVHLA	GA9	GGMIFVLVYC	GC9	4	1	[4jc6, 3cn6, 1z98, 4ia4, 3cll, 2b5f, 3cn5]
GLTVLTMAXA	GA9	GTFWLVFGGC	GC9	1	0	[2abm, 1rc2, 3nka, 3nkc, 3nk5]
GLXLEAFGXA	GA9	YWLGPILGAF	YF9	3	5	[2w1p]
GLXLEAFGXA	GA9	PILGAFLAYS	PS9	3	5	[2w1p]
GLXXATLXQA	GA9	AXGFSLTLXH	AH9	1	4	[2b6o, 2b6p, 3m9i, 2c32, 1ymg, 3j41, 1sor]
GLTVLTMAXA	GA9	AIGLAXTLXH	AH9	1	4	[2o9d, 2o9e, 2abm, 2o9f, 2o9g, 1rc2, 3nk5]
GLXLEAFGXA	GA9	LGAFLAYSIW	LW9	3	5	[2w1p]
GLTVLTMAXA	GA9	LXAEXFGTFW	LW9	1	0	[2o9d, 2o9e, 2o9f, 2o9g, 3nka, 3nkc, 3nk5]
GLTVLTMAXA	GA9	WLVFGGXGSA	WA9	1	0	[2o9e, 2o9f, 2abm]
GMAXAXAAXA	GA9	TFLFLWSAFV	TV9	2	0	[2w1p]
GLTVLTMAXA	GA9	TLIHLISIPV	TV9	1	4	[2o9e, 2o9f]
GLXIGTLXQA	GA9	SIGXSXXLGH	SH9	1	4	[3d9s]
GXIVGAXXAA	GA9	GXFXLMLVIM	GM9	5	3	[3ne2]
GLTVLTMAXA	GA9	LTLIHLISIP	LP9	1	4	[2o9e]
GMAXAXAAXA	GA9	SGEFVGTFLF	SF9	2	0	[2w1p]
GMAXAXAAXA	GA9	EFVGTFLFLW	EW9	2	0	[2w1p]
GXIVGAXXAA	GA9	QAILTEAIGT	QT9	5	3	[3ne2]
GXIVGAXXAA	GA9	QAMVVELXLT	QT9	5	3	[3d9s]
GPLAIGFXVA	GA9	QLVLCVLATT	QT9	4	3	[1j4n]
GPLAIGFXVA	GA9	SLXFGLSIAT	ST9	4	1	[1j4n]
GXIVGAXXAA	GA9	TEAIGTFLLM	TM9	5	3	[3ne2]
GPLAIGFXVA	GA9	KVSLAFGLXI	KI9	4	1	[1j4n]
GLXIGTLXQA	GA9	LXLTXQLXLC	LC9	1	3	[3d9s]
GXIVGAXXAA	GA9	LXLTXQLXLC	LC9	5	3	[3d9s]
GPLAIGFXVA	GA9	VKVSLXFGLS	VS9	4	1	[1j4n]
GLTVLTMAXA	GA9	FLLVIHGATD	FD9	1	3	[2o9e]
GXIVGAXXAA	GA9	ILTEAIGXFL	IL9	5	3	[3ne2]
GXIVGXIVGA	GA9	ITXILXGLIL	IL9	5	3	[1fx8, 1ldi, 1ldf, 1lda]
GLTVLTMAXA	GA9	IGXXXTLXXL	IL9	1	4	[2o9d, 2o9e, 2abm, 2o9f, 2o9g, 1rc2, 3nka, 3nkc, 3nk5]
GLXIGTLXQA	GA9	IGXSVXXXHL	IL9	1	4	[3d9s]
GVAXAIYLTA	GA9	IXXFXGTXLL	IL9	1	0	[1fx8, 1ldi, 1ldf, 1lda]
GXAXALAXAA	GA9	GTFILVFFGP	GP9	1	0	[3ne2]
GLTVLTMAXA	GA9	KLXAEXFGTF	KF9	1	0	[2o9e]
GLXIGTLXQA	GA9	PALSIGLSVT	PT9	1	4	[3d9s]
GXIVGAXXAA	GA9	MVVELILTFQ	MQ9	5	3	[3d9s]
GLXIGTLXQA	GA9	MVVELILTFQ	MQ9	1	3	[3d9s]
GLTVLTMAXA	GA9	RKLAAEXFGT	RT9	1	0	[2o9e]
LVFGGSGXXV	LV9	GFAGXALAFG	GG9	0	1	[2o9e, 2o9f]
LFLXITVATV	LV9	YXIAQCXGAI	YI9	0	2	[2b5f]
LVFGGSGXXV	LV9	YXXAQVXGXI	YI9	0	2	[2o9e, 2o9f]
LVLSAGFLLV	LV9	VVPXXGXIXG	VG9	3	5	[2o9d, 2o9e, 2abm, 2o9f, 2o9g, 1rc2, 3nka, 3nkc, 3nk5]
LILTGILLLV	LV9	VVGXIILCIG	VG9	3	4	[3c02]
LVLSAGFLLV	LV9	VPXXGXIXGG	VG9	3	5	[2o9d, 2o9e, 2abm, 2o9f, 2o9g, 1rc2, 3nka, 3nkc, 3nk5]
LTVLTMAXAV	LV9	AIGLALTLIG	AG9	1	4	[3nka, 3nkc]
LVLSAGFLLV	LV9	AIGLALTLIG	AG9	3	4	[3nka, 3nkc]
LVFGGSGXXV	LV9	QXXGXIVAXA	QA9	0	2	[2o9e, 2o9f]
LSIATLAQSV	LV9	VAEFLATTLF	VF9	1	0	[1fqy, 1h6i]
LSIATLAQSV	LV9	VAEFLAMILF	VF9	1	0	[1j4n]
LWXFWVVPIV	LV9	VVELVLSAGF	VF9	5	3	[2o9e, 2o9f]
LILTGILLLV	LV9	VAPCVGSVVF	VF9	3	5	[3c02]
LEQLWXFWVV	LV9	VVELVLSAGF	VF9	5	3	[2o9e, 2o9f]
LGAEIIGTFV	LV9	IXWVGPXIGA	IA9	3	5	[1z98, 3cn6, 4jc6, 4ia4, 3cll, 2b5f, 3cn5]
LVFGGSGXXV	LV9	IAQXVGXXVA	IA9	0	2	[2o9e, 2o9f]
LEQLWXFWVV	LV9	ELXLSAGFLL	EL9	5	3	[2o9e, 2o9f]
LVAPXVGXXV	LV9	ELXLTGXLXL	EL9	5	3	[3c02]
LWXFWVVPIV	LV9	ELXLSAGFLL	EL9	5	3	[2o9e, 2o9f]
LTVLTMAXAV	LV9	LSAGFLLVIH	LH9	1	3	[2o9d, 2o9e, 2o9f, 2o9g, 1rc2, 3nka, 3nkc, 3nk5]
LWXFWVVPIV	LV9	LSAGFLLVIH	LH9	5	3	[2o9e, 2o9f]
LFGXIVGXXV	LV9	VITAILMGLI	VI9	5	3	[1fx8, 1ldi, 1ldf, 1lda]
LTVLTMAXAV	LV9	VLSAGFLLVI	VI9	1	3	[2o9d, 2o9e, 2abm, 2o9f, 2o9g, 1rc2, 3nka, 3nkc, 3nk5]
LEQLWXFWVV	LV9	VLSAGFLLVI	VI9	5	3	[2o9e, 2o9f]
LILTGILLLV	LV9	VGXXILCIGI	VI9	3	4	[3c02]
LWXFWVVPIV	LV9	VLSAGFLLVI	VI9	5	3	[2o9e, 2o9f]
LFLXITVATV	LV9	AICGVGLVXA	AA9	0	2	[2b5f]
LSIATLAQSV	LV9	AXLXXGLXVA	AA9	1	4	[1fqy, 1h6i]
LVFGGSGXXV	LV9	AXGLTVLTXA	AA9	0	1	[2o9e, 2o9f]
LWXFWVVPIV	LV9	AGXLLVIXGA	AA9	5	3	[2o9e, 2o9f]
LEQLWXFWVV	LV9	AXVVELVLSA	AA9	5	3	[2o9e, 2o9f]
LWXFWVVPIV	LV9	AXVVELVLSA	AA9	5	3	[2o9e, 2o9f]
LTVLTMAXAV	LV9	AGXLLVIXGA	AA9	1	3	[2o9d, 2o9e, 2o9f, 2o9g, 1rc2, 3nka, 3nkc, 3nk5]
LVFGGSGXXV	LV9	AQVXGXIVAA	AA9	0	2	[2o9e, 2o9f]
LLGAVAGXXV	LV9	SLFYVFFGLG	SG9	2	0	[2b6p, 2c32, 1ymg, 3j41]
LWXFWVVPIV	LV9	SAGFLLVIHG	SG9	5	3	[2o9e, 2o9f]
LTVLTMAXAV	LV9	SFGTFWLVFG	SG9	1	0	[2o9d, 2o9e, 2o9f, 2o9g]
LTVLTMAXAV	LV9	SAGFLLVIHG	SG9	1	3	[2o9d, 2o9e, 2o9f, 2o9g, 1rc2, 3nka, 3nkc, 3nk5]
LALAXLVQAV	LV9	SLFYVFFGLG	SG9	1	0	[2b6p, 2c32, 1ymg, 3j41]
LVLSAGFLLV	LV9	GIIGGLIYRT	GT9	3	5	[2o9d, 2o9e]
LILTGILLLV	LV9	GLIILCIGXT	GT9	3	4	[3c02]
LPIGXAVFMV	LV9	GMIFVLVYCT	GT9	4	1	[4jc6, 3cn6, 1z98, 4ia4, 3cll, 2b5f, 3cn5]
LTVLTMAXAV	LV9	GFLLVIHGAT	GT9	1	3	[2o9d, 2o9e]
LAPLPIGXAV	LV9	GMIFVLVYCT	GT9	4	1	[2b5f]
LFLXITVATV	LV9	GMIFVLVYCT	GT9	0	1	[2b5f]
LWXFWVVPIV	LV9	GFLLVIHGAT	GT9	5	3	[2o9e]
LTVLTMAXAV	LV9	GTFWLVFGGS	GS9	1	0	[2o9d, 2o9e, 2o9f, 2o9g]
LALAXLVQAV	LV9	GSVALAVGFS	GS9	1	4	[2b6p, 3m9i, 1ymg]
LEQLWXFWVV	LV9	VELVLXAXXL	VL9	5	3	[2o9e, 2o9f]
LALAXLVQAV	LV9	VGFSLTLGHL	VL9	1	4	[2b6o, 2b6p, 3m9i, 2c32, 1ymg, 3j41, 1sor]
LWXFWVVPIV	LV9	VELVLXAXXL	VL9	5	3	[2o9e, 2o9f]
LSIATLAQSV	LV9	VXAXFLATXL	VL9	1	0	[1fqy, 1h6i]
LSIATLAQSV	LV9	VXAXFLAXIL	VL9	1	0	[1j4n]
LVFGGSGXXV	LV9	VAXAXGLTVL	VL9	0	1	[2o9e, 2o9f]
LVLSAGFLLV	LV9	PXAIGLAXTL	PL9	3	4	[2o9d, 2o9e, 2abm, 2o9f, 2o9g, 1rc2, 3nka, 3nkc, 3nk5]
LSIATLAQSV	LV9	PXAIGXSVAL	PL9	1	4	[1j4n, 1fqy, 1h6i]
LVLSAGFLLV	LV9	PXVGGIIGGL	PL9	3	5	[2o9d, 2o9e, 2abm, 2o9f, 2o9g, 1rc2, 3nka, 3nkc, 3nk5]
LTVLTMAXAV	LV9	PXAIGLAXTL	PL9	1	4	[2o9d, 2o9e, 2abm, 2o9f, 2o9g, 1rc2, 3nka, 3nkc, 3nk5]
LPIGXAVFMV	LV9	WAFGGMIFVL	WL9	4	1	[4jc6, 3cn6, 1z98, 4ia4, 3cll, 2b5f, 3cn5]
LFLXITVATV	LV9	WAFGGMIFVL	WL9	0	1	[2b5f]
LAPLPIGXAV	LV9	WAFGGMIFVL	WL9	4	1	[2b5f]
LVFGGSGXXV	LV9	GIVAAALLYL	GL9	0	2	[2o9e, 2o9f]
LSIATLAQSV	LV9	GXSVALGXLL	GL9	1	4	[1j4n, 1fqy, 1h6i]
LFLXITVATV	LV9	GXEIIGXFVL	GL9	0	3	[2b5f]
LILTGILLLV	LV9	IILXIGITFG	IG9	3	4	[3c02]
LFLXITVATV	LV9	IAQXXGAIXG	IG9	0	2	[2b5f]
LILTGILLLV	LV9	WVPLVAPXVG	WG9	3	5	[3c02]
LVLSAGFLLV	LV9	WXFWVXPXXG	WG9	3	5	[2o9d, 2o9e, 2abm, 2o9f, 2o9g, 1rc2, 3nka, 3nkc, 3nk5]
LGAEIIGTFV	LV9	WXXWVGPXIG	WG9	3	5	[1z98, 3cn6, 4jc6, 4ia4, 3cll, 2b5f, 3cn5]
LAPLPIGXAV	LV9	MIFVLVYCTA	MA9	4	1	[2b5f]
LFLXITVATV	LV9	MIFVLVYCTA	MA9	0	1	[2b5f]
LPIGXAVFMV	LV9	MIFVLVYCTA	MA9	4	1	[4jc6, 3cn6, 1z98, 4ia4, 3cll, 2b5f, 3cn5]
LAPLPIGXAV	LV9	IGTFVLVYTV	IV9	4	3	[2b5f]
LFLXITVATV	LV9	IGTFVLVYTV	IV9	0	3	[2b5f]
LPIGXAVFMV	LV9	IGTFVLVYTV	IV9	4	3	[4jc6, 3cn6, 1z98, 4ia4, 3cll, 2b5f, 3cn5]
LVFGGSGXXV	LV9	GGXVAAAXXY	GY9	0	2	[2o9e, 2o9f]
LGAICXVGLV	LV9	EFIATLLFLY	EY9	2	0	[4jc6, 1z98, 3cn6, 4ia4, 3cll, 2b5f, 3cn5]
LFLXITVATV	LV9	EIIGTFVLVY	EY9	0	3	[2b5f]
LFLXITVATV	LV9	IIXTFVLVYT	IT9	0	3	[2b5f]
LGAICXVGLV	LV9	IATLLFLYIT	IT9	2	0	[4jc6, 1z98, 3cn6, 4ia4, 3cll, 2b5f, 3cn5]
LFGXIVGXXV	LV9	ILMGLILALT	IT9	5	3	[1fx8, 1ldi]
LPIGXAVFMV	LV9	IATLLFLYIT	IT9	4	0	[4jc6, 3cn6, 1z98, 4ia4, 3cll, 2b5f, 3cn5]
LFLXITVATV	LV9	TFVLVYTVFS	TS9	0	3	[2b5f]
LSIATLAQSV	LV9	TLFVFISIGS	TS9	1	0	[1fqy, 1h6i]
LAPLPIGXAV	LV9	TFVLVYTVFS	TS9	4	3	[2b5f]
LPIGXAVFMV	LV9	TFVLVYTVFS	TS9	4	3	[4jc6, 3cn6, 1z98, 4ia4, 3cll, 2b5f, 3cn5]
LFLXITVATV	LV9	GTFVLVYTVF	GF9	0	3	[2b5f]
LPIGXAVFMV	LV9	GTFVLVYTVF	GF9	4	3	[4jc6, 3cn6, 1z98, 4ia4, 3cll, 2b5f, 3cn5]
LALAXLVQAV	LV9	GFSLTLGHLF	GF9	1	4	[2b6o, 2b6p, 3m9i, 2c32, 1ymg, 3j41, 1sor]
LAPLPIGXAV	LV9	GTFVLVYTVF	GF9	4	3	[2b5f]
LFLXITVATV	LV9	MIAQCLGAIC	MC9	0	2	[2b5f]
LFLXITVATV	LV9	QCLGAIXGVG	QG9	0	2	[2b5f]
LFLXITVATV	LV9	CLGAICGXGL	CL9	0	2	[2b5f]
LGAEIIGTFV	LV9	QWIFWVGPFI	QI9	3	5	[2b5f]
LVLSAGFLLV	LV9	QLWXFWVVPI	QI9	3	5	[2o9e, 2o9f]
LFGXIVGXXV	LV9	MVITAILMGL	ML9	5	3	[1fx8, 1ldi, 1ldf, 1lda]
LSIATLAQSV	LV9	RAVVAEFLAM	RM9	1	0	[1j4n]
LAPLPIGXAV	LV9	FXLVYTVFSA	FA9	4	3	[2b5f]
LPIGXAVFMV	LV9	FXLVYTVFSA	FA9	4	3	[4jc6, 3cn6, 1z98, 4ia4, 3cll, 2b5f, 3cn5]
LSIATLAQSV	LV9	FXVAXGHLXA	FA9	1	4	[1j4n]
LGXXVGTSTV	LV9	FVLMFLGXGA	FA9	2	0	[3c02]
LGAEIIGTFV	LV9	FWVGPFIGXA	FA9	3	5	[1z98, 3cn6, 4jc6, 4ia4, 3cll, 2b5f, 3cn5]
LFLXITVATV	LV9	FXLVYTVFSA	FA9	0	3	[2b5f]
LEQLWXFWVV	LV9	LVVELVLSXG	LG9	5	3	[2o9e, 2o9f]
LALAXLVQAV	LV9	LAXGFSXXLG	LG9	1	4	[2b6o, 2b6p, 3m9i, 2c32, 1ymg, 3j41, 1sor]
LWXFWVVPIV	LV9	LVVELVLSXG	LG9	5	3	[2o9e, 2o9f]
LSIATLAQSV	LV9	LXXGXSVXXG	LG9	1	4	[1j4n, 1fqy, 1h6i]
LGXXVGTSTV	LV9	LGTFVLMFLG	LG9	2	0	[3c02]
LFGXIVGXXV	LV9	FAVEMVITAI	FI9	5	3	[1fx8, 1ldi, 1lda]
LGAICXVGLV	LV9	FXATLLFLYI	FI9	2	0	[4jc6, 1z98, 3cn6, 4ia4, 3cll, 2b5f, 3cn5]
LSIATLAQSV	LV9	FLXMILFXXI	FI9	1	0	[1j4n]
LVLSAGFLLV	LV9	FWVVPIVGXI	FI9	3	5	[2o9d, 2o9e, 2abm, 2o9f, 2o9g, 1rc2, 3nka, 3nkc, 3nk5]
LVAPXVGXXV	LV9	FFNELILTGI	FI9	5	3	[3c02]
LSIATLAQSV	LV9	FXATTLFXFI	FI9	1	0	[1fqy, 1h6i]
LVLSAGFLLV	LV9	AXTLIXLIXI	AI9	3	4	[2o9e, 2abm, 2o9f, 2o9g, 1rc2, 3nkc, 3nk5]
LGAEIIGTFV	LV9	AVFMVHLAXI	AI9	3	4	[1z98, 3cn6, 4jc6, 4ia4, 3cll, 2b5f, 3cn5]
LSIATLAQSV	LV9	AXILFXXISI	AI9	1	0	[1j4n]
LTVLTMAXAV	LV9	AXTLIXLIXI	AI9	1	4	[2o9e, 2abm, 1rc2, 3nk5]
LFLXITVATV	LV9	AVFMVHLAXI	AI9	0	4	[2b5f]
LSIATLAQSV	LV9	AVVAEFLAXI	AI9	1	0	[1j4n]
LSIATLAQSV	LV9	AXTLFXFIXI	AI9	1	0	[1fqy, 1h6i]
LSIATLAQSV	LV9	MILFIFISIG	MG9	1	0	[1j4n]
LSIATLAQSV	LV9	ILFIFISIGS	IS9	1	0	[1j4n]
LALAXLVQAV	LV9	LFYVFFGLGA	LA9	1	0	[2b6o, 2b6p, 3m9i, 2c32, 1ymg, 3j41, 1sor]
LSIATLAQSV	LV9	LXVALGHLLA	LA9	1	4	[1fqy, 1h6i]
LSIATLAQSV	LV9	LFXFISIGSA	LA9	1	0	[1j4n, 1fqy, 1h6i]
LLGAVAGXXV	LV9	LFYVFFGLGA	LA9	2	0	[2b6o, 2b6p, 3m9i, 2c32, 1ymg, 3j41, 1sor]
LTVLTMAXAV	LV9	EXXXTFXXVF	EF9	1	0	[2o9d, 2o9e, 2o9f, 2abm, 2o9g, 1rc2, 3nka, 3nkc, 3nk5]
LLGAVAGXXV	LV9	EFXAXLFYVF	EF9	2	0	[2b6o, 2b6p, 3m9i, 2c32, 1ymg, 3j41, 1sor]
LSIATLAQSV	LV9	EFXXTXXFXF	EF9	1	0	[1fqy, 1h6i]
LGXXVGTSTV	LV9	EFXXTFVLMF	EF9	2	0	[3c02]
LSIATLAQSV	LV9	EFXAMILXXF	EF9	1	0	[1j4n]
LALAXLVQAV	LV9	EFXAXLFYVF	EF9	1	0	[2b6o, 2b6p, 3m9i, 2c32, 1ymg, 3j41, 1sor]
LFGXIVGXXV	LV9	AVEMVITAIL	AL9	5	3	[1fx8, 1ldi, 1ldf, 1lda]
LTVLTMAXAV	LV9	AAEXFGTFWL	AL9	1	0	[2o9d, 2o9e, 2o9f, 2abm, 2o9g, 1rc2, 3nka, 3nkc, 3nk5]
LFGXIVGXXV	LV9	AILMGLILAL	AL9	5	3	[1fx8, 1ldi, 1ldf, 1lda]
LALAXLVQAV	LV9	ALAVGFSXTL	AL9	1	4	[2b6o, 2b6p, 3m9i, 2c32, 1ymg, 3j41, 1sor]
LALAXLVQAV	LV9	AXFAEFXAXL	AL9	1	0	[3m9i]
LGAICXVGLV	LV9	AAIAEFXAXL	AL9	2	0	[2b5f]
LALAXLVQAV	LV9	AIXAEFXAXL	AL9	1	0	[2b6p, 1ymg]
LLGAVAGXXV	LV9	AXFAEFXAXL	AL9	2	0	[3m9i]
LGAICXVGLV	LV9	AEFXAXLXXL	AL9	2	0	[4jc6, 1z98, 3cn6, 4ia4, 3cll, 2b5f, 3cn5]
LLGAVAGXXV	LV9	AIXAEFXAXL	AL9	2	0	[2b6p, 1ymg]
LSIATLAQSV	LV9	LAXXLXXFIS	LS9	1	0	[1fqy, 1h6i]
LTVLTMAXAV	LV9	LXXTLIXLIS	LS9	1	4	[2o9d, 2o9e, 2abm, 2o9f, 2o9g, 1rc2, 3nka, 3nkc, 3nk5]
LSIATLAQSV	LV9	LAMILFXFXS	LS9	1	0	[1j4n]
LVLSAGFLLV	LV9	LXXTLIXLIS	LS9	3	4	[2o9d, 2o9e, 2abm, 2o9f, 2o9g, 1rc2, 3nka, 3nkc, 3nk5]
LSIATLAQSV	LV9	SXPLXIGXXV	SV9	1	4	[1j4n, 1fqy]
LVFGGSGXXV	LV9	GVALAXGLXV	GV9	0	1	[2o9e, 2o9f]
LVAPXVGXXV	LV9	GILLLVILVV	GV9	5	3	[3c02]
LFLXITVATV	LV9	GIAWAFGGMI	GI9	0	1	[2b5f]
LPIGXAVFMV	LV9	GIAWAFGGMI	GI9	4	1	[4jc6, 3cn6, 1z98, 4ia4, 3cll, 2b5f, 3cn5]
LAPLPIGXAV	LV9	GIAWAFGGMI	GI9	4	1	[2b5f]
LTVLTMAXAV	LV9	GXAXTLIXLI	GI9	1	4	[2o9d, 2o9e, 2abm, 2o9f, 2o9g, 1rc2, 3nka, 3nkc, 3nk5]
LVLSAGFLLV	LV9	GXAXTLIXLI	GI9	3	4	[2o9d, 2o9e, 2abm, 2o9f, 2o9g, 1rc2, 3nka, 3nkc, 3nk5]
LGAEIIGTFV	LV9	FAVFMVHLAT	FT9	3	4	[1z98, 3cn6, 4jc6, 4ia4, 3cll, 2b5f, 3cn5]
LFLXITVATV	LV9	FAVFMVHLAT	FT9	0	4	[2b5f]
LLGAVAGXXV	LV9	RAICAEFFAS	RS9	2	0	[2b6p, 1ymg]
LALAXLVQAV	LV9	RAICAEFFAS	RS9	1	0	[2b6p, 1ymg]
LLGAVAGXXV	LV9	CAEFFASLFY	CY9	2	0	[2b6p, 2c32, 1ymg, 3j41]
LALAXLVQAV	LV9	CAEFFASLFY	CY9	1	0	[2b6p, 2c32, 1ymg, 3j41]
LLGAVAGXXV	LV9	FAXLFYVFXG	FG9	2	0	[2b6o, 3m9i, 2b6p, 2c32, 1ymg, 3j41, 1sor]
LALAXLVQAV	LV9	FAXLFYVFXG	FG9	1	0	[2b6o, 3m9i, 2b6p, 2c32, 1ymg, 3j41, 1sor]
LTVLTMAXAV	LV9	FGTFWXVFXG	FG9	1	0	[2o9d, 2o9e, 2abm, 2o9f, 2o9g, 1rc2, 3nka, 3nkc, 3nk5]
LVLSAGFLLV	LV9	FFXVVPIXGG	FG9	3	5	[2o9d, 2o9e, 2abm, 2o9f, 2o9g, 1rc2, 3nka, 3nkc, 3nk5]
LTVLTMAXAV	LV9	FRKLAAESFG	FG9	1	0	[2o9e]
LALAXLVQAV	LV9	FSLTLGHLXG	FG9	1	4	[2b6o, 2b6p, 3m9i, 2c32, 1ymg, 3j41, 1sor]
LALAXLVQAV	LV9	FFAXLFYVFF	FF9	1	0	[2b6o, 2b6p, 3m9i, 2c32, 1ymg, 3j41, 1sor]
LVFGGSGXXV	LV9	FGLTVLTMAF	FF9	0	1	[2o9e, 2o9f]
LLGAVAGXXV	LV9	FFAXLFYVFF	FF9	2	0	[2b6o, 2b6p, 3m9i, 2c32, 1ymg, 3j41, 1sor]
LAPLPIGXAV	LV9	IAWAFGGMIF	IF9	4	1	[2b5f]
LLGAVAGXXV	LV9	IXAEFFAXLF	IF9	2	0	[3m9i, 2b6p, 2c32, 1ymg]
LFLXITVATV	LV9	IAWAFGGMIF	IF9	0	1	[2b5f]
LGAICXVGLV	LV9	IAEFIAXLXF	IF9	2	0	[4jc6, 1z98, 3cn6, 4ia4, 3cll, 2b5f, 3cn5]
LALAXLVQAV	LV9	IXAEFFAXLF	IF9	1	0	[3m9i, 2b6p, 2c32, 1ymg]
LPIGXAVFMV	LV9	IAWAFGGMIF	IF9	4	1	[4jc6, 3cn6, 1z98, 4ia4, 3cll, 2b5f, 3cn5]
LFLXITVATV	LV9	ICGVGLVKAF	IF9	0	2	[2b5f]
LTVLTMAXAV	LV9	FAPIAXGXAL	FL9	1	4	[2o9e]
LVAPXVGXXV	LV9	FNELILTXIL	FL9	5	3	[3c02]
LGXXVGTSTV	LV9	FLGTFVLMFL	FL9	2	0	[3c02]
LVLSAGFLLV	LV9	FAPIAXGXAL	FL9	3	4	[2o9e]
LVFGGSGXXV	LV9	FAGXALAFGL	FL9	0	1	[2o9e, 2o9f]
LTVLTMAXAV	LV9	FXLVFGGXGS	FS9	1	0	[2abm, 1rc2, 3nka, 3nkc, 3nk5]
LALAXLVQAV	LV9	FYVFFGLGAS	FS9	1	0	[2b6o, 2b6p, 3m9i]
LLGAVAGXXV	LV9	FYVFFGLGAS	FS9	2	0	[2b6o, 2b6p, 3m9i]
LAPLPIGXAV	LV9	LXIAWAFGGM	LM9	4	1	[2b5f]
LFLXITVATV	LV9	LXIAWAFGGM	LM9	0	1	[2b5f]
LPIGXAVFMV	LV9	LXIAWAFGGM	LM9	4	1	[2b5f]
LVFGGSGXXV	LV9	LXXGLTVLTM	LM9	0	1	[2o9e, 2o9f]
LVLSAGFLLV	LV9	LIHLISIPVT	LT9	3	4	[2o9e, 2o9f]
LGAICXVGLV	LV9	LLFLXITVAT	LT9	2	0	[4jc6, 1z98, 3cn6, 4ia4, 3cll, 2b5f, 3cn5]
LPIGXAVFMV	LV9	LLFLXITVAT	LT9	4	0	[4jc6, 3cn6, 1z98, 4ia4, 3cll, 2b5f, 3cn5]
LTVLTMAXAV	LV9	LIHLISIPVT	LT9	1	4	[2o9e, 2o9f]
LFGXIVGXXV	LV9	TAILMGLILA	TA9	5	3	[1fx8, 1ldi, 1ldf, 1lda]
LPIGXAVFMV	LV9	TLXFLYITVA	TA9	4	0	[4jc6, 3cn6, 1z98, 4ia4, 3cll, 2b5f, 3cn5]
LGAICXVGLV	LV9	TLXFLYITVA	TA9	2	0	[4jc6, 1z98, 3cn6, 4ia4, 3cll, 2b5f, 3cn5]
LGAEIIGTFV	LV9	FIGAAVAAAY	FY9	3	5	[1z98, 3cn6, 4jc6, 4ia4, 3cll, 2b5f, 3cn5]
LAPLPIGXAV	LV9	FGGMIFVLVY	FY9	4	1	[2b5f]
LLGAVAGXXV	LV9	FAEFFATLFY	FY9	2	0	[2b6o, 3m9i, 1sor]
LALAXLVQAV	LV9	FAEFFATLFY	FY9	1	0	[2b6o, 3m9i, 1sor]
LFLXITVATV	LV9	FGGMIFVLVY	FY9	0	1	[2b5f]
LPIGXAVFMV	LV9	FGGMIFVLVY	FY9	4	1	[4jc6, 3cn6, 1z98, 4ia4, 3cll, 2b5f, 3cn5]
LTVLTMAXAV	LV9	TFXLVFGGXG	TG9	1	0	[2o9d, 2o9e, 2abm, 2o9f, 2o9g, 1rc2, 3nka, 3nkc, 3nk5]
LSIATLAQSV	LV9	TXLFVFISIG	TG9	1	0	[1fqy, 1h6i]
LGXXVGTSTV	LV9	TFXLMFLGXG	TG9	2	0	[3c02]
LLGAVAGXXV	LV9	TLFYVFFGXG	TG9	2	0	[2b6o, 3m9i, 1sor]
LALAXLVQAV	LV9	TLFYVFFGXG	TG9	1	0	[2b6o, 3m9i, 1sor]
LFGXIVGXXV	LV9	VEMVITAILM	VM9	5	3	[1fx8, 1ldi, 1ldf, 1lda]
LFGXIVGXXV	LV9	EMVITAILMG	EG9	5	3	[1fx8, 1ldi, 1ldf, 1lda]
LILTGILLLV	LV9	PLVAPXVGSV	PV9	3	5	[3c02]
LILTGILLLV	LV9	VGXVVFCQFY	VY9	3	5	[3c02]
LVLSAGFLLV	LV9	VGXIIGGLIY	VY9	3	5	[2o9d, 2o9e, 2abm, 2o9f, 2o9g, 1rc2, 3nka, 3nkc, 3nk5]
LGAEIIGTFV	LV9	PIGFAVFMVH	PH9	3	4	[1z98, 3cn6, 4jc6, 4ia4, 3cll, 2b5f, 3cn5]
LFLXITVATV	LV9	PIGFAVFMVH	PH9	0	4	[2b5f]
LALAXLVQAV	LV9	SVALAVGFSL	SL9	1	4	[2b6o, 2b6p, 3m9i, 2c32, 1ymg, 3j41]
LVLSAGFLLV	LV9	IXXXXXXGXI	II9	3	5	[2o9d, 2o9e, 2abm, 2o9f, 2o9g, 1rc2, 3nka, 3nkc, 3nk5]
LVFGGSGXXV	LV9	IVAAALLXLI	II9	0	2	[2o9e, 2o9f]
LTVLTMAXAV	LV9	IXIGLAXXXI	II9	1	4	[2o9d, 2o9e, 2abm, 2o9f, 2o9g, 1rc2, 3nka, 3nkc, 3nk5]
LVAPXVGXXV	LV9	ILTXILXXVI	II9	5	3	[3c02]
LVLSAGFLLV	LV9	IXIGLAXXXI	II9	3	4	[2o9d, 2o9e, 2abm, 2o9f, 2o9g, 1rc2, 3nka, 3nkc, 3nk5]
LGAEIIGTFV	LV9	PXIGAXVAXA	PA9	3	5	[1z98, 3cn6, 4jc6, 4ia4, 3cll, 2b5f, 3cn5]
LGXXVGTSTV	LV9	VLMFLGEGAT	VT9	2	0	[3c02]
LALAXLVQAV	LV9	VALAVGFSLT	VT9	1	4	[2b6o, 2b6p, 3m9i, 2c32, 1ymg, 3j41, 1sor]
LALAXLVQAV	LV9	SLTLGHLFGM	SM9	1	4	[2b6o, 2b6p, 3m9i, 2c32, 1ymg, 1sor]
LTVLTMAXAV	LV9	CFGTFWLVFG	CG9	1	0	[2abm, 1rc2, 3nka, 3nkc, 3nk5]
LTVLTMAXAV	LV9	LXAEXFGTFW	LW9	1	0	[2o9d, 2o9e, 2o9f, 2o9g, 3nka, 3nkc, 3nk5]
LPIGXAVFMV	LV9	GGMIFVLVYC	GC9	4	1	[4jc6, 3cn6, 1z98, 4ia4, 3cll, 2b5f, 3cn5]
LTVLTMAXAV	LV9	GTFWLVFGGC	GC9	1	0	[2abm, 1rc2, 3nka, 3nkc, 3nk5]
LAPLPIGXAV	LV9	GGMIFVLVYC	GC9	4	1	[2b5f]
LFLXITVATV	LV9	GGMIFVLVYC	GC9	0	1	[2b5f]
LTVLTMAXAV	LV9	WLVFGGXGSA	WA9	1	0	[2abm]
LGAEIIGTFV	LV9	WVGPFIGAAV	WV9	3	5	[1z98, 3cn6, 4jc6, 4ia4, 3cll, 2b5f, 3cn5]
LGAEIIGTFV	LV9	IGAAVAAAYH	IH9	3	5	[1z98, 3cn6, 4jc6, 4ia4, 3cll, 2b5f, 3cn5]
LALAXLVQAV	LV9	AXGFSLTLXH	AH9	1	4	[2b6o, 2b6p, 3m9i, 2c32, 1ymg, 3j41, 1sor]
LTVLTMAXAV	LV9	AIGLAXTLXH	AH9	1	4	[2o9d, 2o9e, 2abm, 2o9f, 2o9g, 1rc2, 3nk5]
LVLSAGFLLV	LV9	AIGLAXTLXH	AH9	3	4	[2o9d, 2o9e, 2abm, 2o9f, 2o9g, 1rc2, 3nk5]
LSIATLAQSV	LV9	AXGXSVAXGH	AH9	1	4	[1j4n, 1fqy, 1h6i]
LVAPXVGXXV	LV9	TGILLLVILV	TV9	5	3	[3c02]
LVLSAGFLLV	LV9	TLIHLISIPV	TV9	3	4	[2o9e, 2o9f]
LTVLTMAXAV	LV9	TLIHLISIPV	TV9	1	4	[2o9e, 2o9f]
LGXXVGTSTV	LV9	GXFLGTFXLM	GM9	2	0	[3c02]
LILTGILLLV	LV9	LIILCIGITF	LF9	3	4	[3c02]
LGAEIIGTFV	LV9	GAAVAAAYHQ	GQ9	3	5	[2b5f]
LSIATLAQSV	LV9	SXXXGHLXXI	SI9	1	4	[1j4n, 1fqy, 1h6i]
LILTGILLLV	LV9	SVVGLIILCI	SI9	3	4	[3c02]
LTVLTMAXAV	LV9	LTLIHLISIP	LP9	1	4	[2o9e]
LVLSAGFLLV	LV9	LTLIHLISIP	LP9	3	4	[2o9e]
LGAEIIGTFV	LV9	AAVXAAYHQY	AY9	3	5	[2b5f]
LILTGILLLV	LV9	VPLVAPCVGS	VS9	3	5	[3c02]
LILTGILLLV	LV9	KLSSVVGLXI	KI9	3	4	[3c02]
LVLSAGFLLV	LV9	WVVPIVGGXI	WI9	3	5	[2o9d, 2o9e, 2abm, 2o9f, 2o9g, 1rc2, 3nka, 3nkc, 3nk5]
LILTGILLLV	LV9	CVGSVVFCQF	CF9	3	5	[3c02]
LVLSAGFLLV	LV9	EQLWFFWVVP	EP9	3	5	[2o9e, 2o9f]
LVLSAGFLLV	LV9	GGLIYRTLLE	GE9	3	5	[2o9e]
LGXXVGTSTV	LV9	GTFVLMFLGE	GE9	2	0	[3c02]
LVLSAGFLLV	LV9	GGXIGGXIYR	GR9	3	5	[2o9d, 2o9e]
LFLXITVATV	LV9	IGXXVFMVHL	IL9	0	4	[2b5f]
LSIATLAQSV	LV9	IGXXVXXXHL	IL9	1	4	[1j4n, 1fqy, 1h6i]
LGAEIIGTFV	LV9	IGXXVFMVHL	IL9	3	4	[1z98, 3cn6, 4jc6, 4ia4, 3cll, 2b5f, 3cn5]
LTVLTMAXAV	LV9	IGXXXTLXXL	IL9	1	4	[2o9d, 2o9e, 2abm, 2o9f, 2o9g, 1rc2, 3nka, 3nkc, 3nk5]
LVLSAGFLLV	LV9	IXGXLIYRXL	IL9	3	5	[2o9d, 2o9e]
LFGXIVGXXV	LV9	ITXILXGLIL	IL9	5	3	[1fx8, 1ldi, 1ldf, 1lda]
LGXXVGTSTV	LV9	IXXFLGTFXL	IL9	2	0	[3c02]
LVLSAGFLLV	LV9	IGXXXTLXXL	IL9	3	4	[2o9d, 2o9e, 2abm, 2o9f, 2o9g, 1rc2, 3nka, 3nkc, 3nk5]
LWXFWVVPIV	LV9	SALVVELVLS	SS9	5	3	[2o9e, 2o9f]
LEQLWXFWVV	LV9	SALVVELVLS	SS9	5	3	[2o9e, 2o9f]
LTVLTMAXAV	LV9	FLLVIHGATD	FD9	1	3	[2o9e]
LILTGILLLV	LV9	SSVVGLIILC	SC9	3	4	[3c02]
LVAPXVGXXV	LV9	NELILTGILL	NL9	5	3	[3c02]
LTVLTMAXAV	LV9	KLXAEXFGTF	KF9	1	0	[2o9e]
LILTGILLLV	LV9	APCVGSVVFC	AC9	3	5	[3c02]
LGAEIIGTFV	LV9	DDQWIFWVGP	DP9	3	5	[2b5f]
LGAEIIGTFV	LV9	DQWIFWVGPF	DF9	3	5	[2b5f]
LILTGILLLV	LV9	PCVGSVVFCQ	PQ9	3	5	[3c02]
LFLXITVATV	LV9	GAICGVGLVK	GK9	0	2	[2b5f]
LVLSAGFLLV	LV9	CTLIHLISIP	CP9	3	4	[2o9f]
LGAICXVGLV	LV9	RAAIAEFXAT	RT9	2	0	[2b5f]
LTVLTMAXAV	LV9	RKLAAEXFGT	RT9	1	0	[2o9e]
LSIATLAQSV	LV9	RAXXAEFXAT	RT9	1	0	[1fqy]
AIXAXIYXLG	AG9	GXVIGLTVXG	GG9	1	4	[3ne2]
AIXAXIYXLG	AG9	VGTFILVFFG	VG9	1	0	[3ne2]
AIXATAILSG	AG9	VAEFLATTLF	VF9	2	0	[1ih5, 1h6i]
AIGLALTLIG	AG9	VVELVLSAGF	VF9	4	3	[3nka, 3nkc]
AIXAXIYXLG	AG9	VVGTFILVFF	VF9	1	0	[3ne2]
AGLVXGLTVG	AG9	IXXAFAXXIA	IA9	4	1	[3ne2]
AAQXXGAIXG	AG9	ISLCFGLXIA	IA9	2	1	[3gd8]
AIGLALTLIG	AG9	ELXLSAGFLL	EL9	4	3	[3nka, 3nkc]
ALAXLVQAXG	AG9	SLFYVFFGLG	SG9	1	0	[2b6p, 2c32, 1ymg, 3j41]
AIGTLAQXXG	AG9	VXAEFLAXLI	VI9	1	0	[3d9s]
AIXAXIYXLG	AG9	VIGLTVGXII	VI9	1	4	[3ne2]
AAXXXGAXXG	AG9	VXAEFLAXLI	VI9	2	0	[3d9s]
AIGLALTLIG	AG9	AXGLTVLTXA	AA9	4	1	[3nka, 3nkc]
AIXAXIYXLG	AG9	GLTVXXIITT	GT9	1	4	[3ne2]
ALAXLVQAXG	AG9	GSVALAVGFS	GS9	1	4	[2b6p, 3m9i, 1ymg]
ALAXLVQAXG	AG9	VGFSLTLGHL	VL9	1	4	[2b6o, 2b6p, 3m9i, 2c32, 1ymg, 3j41, 1sor]
AIGTLAQXXG	AG9	VVEXXLTFQL	VL9	1	3	[3d9s]
AIGLALTLIG	AG9	VAXAXGLTVL	VL9	4	1	[3nka, 3nkc]
AIXATAILSG	AG9	VXAXFLATXL	VL9	2	0	[1ih5, 1h6i]
AIGLALTLIG	AG9	VELVLXAXXL	VL9	4	3	[3nka, 3nkc]
AGLVXGLTVG	AG9	ALAXAAXXYS	AS9	4	1	[3ne2]
ALAXLVQAXG	AG9	GFSLTLGHLF	GF9	1	4	[2b6o, 2b6p, 3m9i, 2c32, 1ymg, 3j41, 1sor]
AIXAXIYXLG	AG9	IGLTVXGIIT	IT9	1	4	[3ne2]
AIXATAILSG	AG9	TLFVFISIGS	TS9	2	0	[1ih5, 1h6i]
AFCAAXLVXG	AG9	CIAEFLGXGL	CL9	2	0	[1lda]
ALAXLVQAXG	AG9	LAXGFSXXLG	LG9	1	4	[2b6o, 2b6p, 3m9i, 2c32, 1ymg, 3j41, 1sor]
AIGLALTLIG	AG9	LVVELVLSXG	LG9	4	3	[3nka, 3nkc]
AIGTLAQXXG	AG9	LATLXXVFFG	LG9	1	0	[3d9s]
AAXXXGAXXG	AG9	LATLXXVFFG	LG9	2	0	[3d9s]
AIGTLAQXXG	AG9	LXXGXSXXLG	LG9	1	4	[3d9s]
AFCAAXLVXG	AG9	LGXGLLIFFG	LG9	2	0	[1lda]
AGLVXGLTVG	AG9	FXIGXAFXLA	FA9	4	1	[3ne2]
AIXAXIYXLG	AG9	FXLVFFGXGA	FA9	1	0	[3ne2]
AIXAXIYXLG	AG9	FTAEVVGTFI	FI9	1	0	[3ne2]
AIXATAILSG	AG9	FXATTLFXFI	FI9	2	0	[1ih5, 1h6i]
AFCAAXLVXG	AG9	AEFLGTGLLI	AI9	2	0	[1lda]
AGLVXGLTVG	AG9	AIGXAFALXI	AI9	4	1	[3ne2]
AGLVXGLTVG	AG9	AFALXIAAXI	AI9	4	1	[3ne2]
AIXATAILSG	AG9	AXTLFXFIXI	AI9	2	0	[1ih5, 1h6i]
ALAXLVQAXG	AG9	EFXAXLFYVF	EF9	1	0	[2b6o, 2b6p, 3m9i, 2c32, 1ymg, 3j41, 1sor]
AIXATAILSG	AG9	EFXXTXXFXF	EF9	2	0	[1ih5, 1h6i]
AIGTLAQXXG	AG9	EFXXTXXFXF	EF9	1	0	[3d9s]
AFCAAXLVXG	AG9	EFXXTGLXIF	EF9	2	0	[1lda]
AAXXXGAXXG	AG9	EFXXTXXFXF	EF9	2	0	[3d9s]
AIXAXIYXLG	AG9	EVVGTFXXVF	EF9	1	0	[3ne2]
AGLVXGLTVG	AG9	MAFALAIAAV	MV9	4	1	[3ne2]
AIXATAILSG	AG9	LFXFISIGSA	LA9	2	0	[1ih5, 1h6i]
ALAXLVQAXG	AG9	LFYVFFGLGA	LA9	1	0	[2b6o, 2b6p, 3m9i, 2c32, 1ymg, 3j41, 1sor]
AIXATAILSG	AG9	LAXXLXXFIS	LS9	2	0	[1ih5, 1h6i]
AIGTLAQXXG	AG9	LXXVFFGLXS	LS9	1	0	[3d9s]
AAXXXGAXXG	AG9	LXXVFFGLXS	LS9	2	0	[3d9s]
AIGTLAQXXG	AG9	SXALXIXXSV	SV9	1	4	[3d9s]
ALAXLVQAXG	AG9	AIXAEFXAXL	AL9	1	0	[2b6p, 1ymg]
AIGTLAQXXG	AG9	ALSIGXSXXL	AL9	1	4	[3d9s]
AAXXXGAXXG	AG9	AXLXFVFFGL	AL9	2	0	[3d9s]
ALAXLVQAXG	AG9	AXFAEFXAXL	AL9	1	0	[3m9i]
ALAXLVQAXG	AG9	ALAVGFSXTL	AL9	1	4	[2b6o, 2b6p, 3m9i, 2c32, 1ymg, 3j41, 1sor]
AIGTLAQXXG	AG9	AXLXFVFFGL	AL9	1	0	[3d9s]
ALAXLVQAXG	AG9	RAICAEFFAS	RS9	1	0	[2b6p, 1ymg]
ALAXLVQAXG	AG9	FSLTLGHLXG	FG9	1	4	[2b6o, 2b6p, 3m9i, 2c32, 1ymg, 3j41, 1sor]
ALAXLVQAXG	AG9	FAXLFYVFXG	FG9	1	0	[2b6o, 3m9i, 2b6p, 2c32, 1ymg, 3j41, 1sor]
AFCAAXLVXG	AG9	GTGLLIFFGV	GV9	2	0	[1lda]
AIGLALTLIG	AG9	GVALAXGLXV	GV9	4	1	[3nka, 3nkc]
AIGTLAQXXG	AG9	GLXVTLGXLV	GV9	1	4	[3d9s]
ALAXLVQAXG	AG9	CAEFFASLFY	CY9	1	0	[2b6p, 2c32, 1ymg, 3j41]
ALAXLVQAXG	AG9	IXAEFFAXLF	IF9	1	0	[3m9i, 2b6p, 2c32, 1ymg]
AIGLALTLIG	AG9	FGLTVLTMAF	FF9	4	1	[3nka]
AIGTLAQXXG	AG9	FXXTLXXVFF	FF9	1	0	[3d9s]
AAXXXGAXXG	AG9	FXXTLXXVFF	FF9	2	0	[3d9s]
AFCAAXLVXG	AG9	FXXTGLLXFF	FF9	2	0	[1lda]
ALAXLVQAXG	AG9	FFAXLFYVFF	FF9	1	0	[2b6o, 2b6p, 3m9i, 2c32, 1ymg, 3j41, 1sor]
ALAXLVQAXG	AG9	FYVFFGLGAS	FS9	1	0	[2b6o, 2b6p, 3m9i]
AIGTLAQXXG	AG9	FQLALCIFAS	FS9	1	3	[3d9s]
AAQXXGAIXG	AG9	LXFGLXIATM	LM9	2	1	[3gd8]
AIGLALTLIG	AG9	LXXGLTVLTM	LM9	4	1	[3nka, 3nkc]
AIXAXIYXLG	AG9	LTVGXIITTI	LI9	1	4	[3ne2]
AIXAXIYXLG	AG9	LXIGLTVGXI	LI9	1	4	[3ne2]
AAQXXGAIXG	AG9	LISLCFGLSI	LI9	2	1	[3gd8]
ALAXLVQAXG	AG9	FAEFFATLFY	FY9	1	0	[2b6o, 3m9i, 1sor]
AGLVXGLTVG	AG9	FAXAIAAXIY	FY9	4	1	[3ne2]
AGLVXGLTVG	AG9	FLLMLVIMGV	FV9	4	3	[3ne2]
AIXAXIYXLG	AG9	FLLMLVIMGV	FV9	1	3	[3ne2]
AIXAXIYXLG	AG9	TFXLVFFGXG	TG9	1	0	[3ne2]
AIXAXIYXLG	AG9	TVXGIITTXG	TG9	1	4	[3ne2]
AIXAXIYXLG	AG9	TXXLMLVIXG	TG9	1	3	[3ne2]
AIXATAILSG	AG9	TXLFVFISIG	TG9	2	0	[1ih5, 1h6i]
AGLVXGLTVG	AG9	TXXLMLVIXG	TG9	4	3	[3ne2]
AIGTLAQXXG	AG9	TXXXVFFGXG	TG9	1	0	[3d9s]
ALAXLVQAXG	AG9	TLFYVFFGXG	TG9	1	0	[2b6o, 3m9i, 1sor]
AFCAAXLVXG	AG9	TXLLIFFXXG	TG9	2	0	[1lda]
AAXXXGAXXG	AG9	TXXXVFFGXG	TG9	2	0	[3d9s]
ALAXLVQAXG	AG9	SVALAVGFSL	SL9	1	4	[2b6o, 2b6p, 3m9i, 2c32, 1ymg, 3j41]
AIGTLAQXXG	AG9	IXTFQLALCI	II9	1	3	[3d9s]
AIXAXIYXLG	AG9	IXTFLLXLVI	II9	1	3	[3ne2]
AGLVXGLTVG	AG9	IXTFLLXLVI	II9	4	3	[3ne2]
ALAXLVQAXG	AG9	VALAVGFSLT	VT9	1	4	[2b6o, 2b6p, 3m9i, 2c32, 1ymg, 3j41, 1sor]
ALAXLVQAXG	AG9	SLTLGHLFGM	SM9	1	4	[2b6o, 2b6p, 3m9i, 2c32, 1ymg, 1sor]
ALAXLVQAXG	AG9	AXGFSLTLXH	AH9	1	4	[2b6o, 2b6p, 3m9i, 2c32, 1ymg, 3j41, 1sor]
AFCAAXLVXG	AG9	GLXIFFGVGC	GC9	2	0	[1lda]
AIGTLAQXXG	AG9	SIGXSXXLGH	SH9	1	4	[3d9s]
AIXAXIYXLG	AG9	GXFXLMLVIM	GM9	1	3	[3ne2]
AGLVXGLTVG	AG9	GXFXLMLVIM	GM9	4	3	[3ne2]
AFCAAXLVXG	AG9	IXXFXGTXLL	IL9	2	0	[1lda]
AIGTLAQXXG	AG9	IGXSVXXXHL	IL9	1	4	[3d9s]
AAQXXGAIXG	AG9	CFGLSIATMV	CV9	2	1	[3gd8]
AAQXXGAIXG	AG9	SLXFGLSIAT	ST9	2	1	[3gd8]
AIGTLAQXXG	AG9	LXLTXQLXLC	LC9	1	3	[3d9s]
AIXAXIYXLG	AG9	TAEVVGTFIL	TL9	1	0	[3ne2]
AIXAXIYXLG	AG9	GTFILVFFGP	GP9	1	0	[3ne2]
AIGLALTLIG	AG9	WGLTVLTMAF	WF9	4	1	[3nkc]
AIGTLAQXXG	AG9	PALSIGLSVT	PT9	1	4	[3d9s]
AIGTLAQXXG	AG9	MVVELILTFQ	MQ9	1	3	[3d9s]
AIXATAILSG	AG9	RAXXAEFXAT	RT9	2	0	[1ih5]
VGXVIGAXLG	VG9	VEXFLTXQXV	VV9	5	3	[2b6o, 2b6p, 3m9i, 2c32, 1ymg, 3j41, 1sor]
VXYIXAQFIG	VG9	VVGTFILVFF	VF9	2	0	[3ne2]
VVPXXGXIXG	VG9	VVELVLSAGF	VF9	5	3	[2o9d, 2o9e, 2abm, 2o9f, 2o9g, 1rc2, 3nka, 3nkc, 3nk5]
VPXXGXIXGG	VG9	VVELVLSAGF	VF9	5	3	[2o9d, 2o9e, 2abm, 2o9f, 2o9g, 1rc2, 3nka, 3nkc, 3nk5]
VXYIXAQXLG	VG9	ISLCFGLXIA	IA9	2	1	[3gd8]
VVPXXGXIXG	VG9	ELXLSAGFLL	EL9	5	3	[2o9d, 2o9e, 2abm, 2o9f, 2o9g, 1rc2, 3nka, 3nkc, 3nk5]
VGTFILVFFG	VG9	EXXGTFLLML	EL9	0	3	[3ne2]
VPXXGXIXGG	VG9	ELXLSAGFLL	EL9	5	3	[2o9d, 2o9e, 2abm, 2o9f, 2o9g, 1rc2, 3nka, 3nkc, 3nk5]
VVGXIILCIG	VG9	ELXLTGXLXL	EL9	4	3	[3c02]
VVPXXGXIXG	VG9	LSAGFLLVIH	LH9	5	3	[2o9d, 2o9e, 2o9f, 2o9g, 1rc2, 3nka, 3nkc, 3nk5]
VPXXGXIXGG	VG9	LSAGFLLVIH	LH9	5	3	[2o9d, 2o9e, 2o9f, 2o9g, 1rc2, 3nka, 3nkc, 3nk5]
VAQXLGAVXG	VG9	SLFYVFFGLG	SG9	2	0	[2b6p, 2c32, 1ymg, 3j41]
VXXVIAQVXG	VG9	SFGTFWLVFG	SG9	2	0	[2o9d, 2o9e, 2o9f, 2o9g]
VVPXXGXIXG	VG9	SAGFLLVIHG	SG9	5	3	[2o9d, 2o9e, 2o9f, 2o9g, 1rc2, 3nka, 3nkc, 3nk5]
VPXXGXIXGG	VG9	SAGFLLVIHG	SG9	5	3	[2o9d, 2o9e, 2o9f, 2o9g, 1rc2, 3nka, 3nkc, 3nk5]
VPXXGXIXGG	VG9	VLSAGFLLVI	VI9	5	3	[2o9d, 2o9e, 2abm, 2o9f, 2o9g, 1rc2, 3nka, 3nkc, 3nk5]
VVPXXGXIXG	VG9	VLSAGFLLVI	VI9	5	3	[2o9d, 2o9e, 2abm, 2o9f, 2o9g, 1rc2, 3nka, 3nkc, 3nk5]
VVPXXGXIXG	VG9	GFLLVIHGAT	GT9	5	3	[2o9d, 2o9e]
VPXXGXIXGG	VG9	GFLLVIHGAT	GT9	5	3	[2o9d, 2o9e]
VVGXIILCIG	VG9	AVFFGILVXA	AA9	4	1	[3c02]
VVPXXGXIXG	VG9	AGXLLVIXGA	AA9	5	3	[2o9d, 2o9e, 2o9f, 2o9g, 1rc2, 3nka, 3nkc, 3nk5]
VPXXGXIXGG	VG9	AGXLLVIXGA	AA9	5	3	[2o9d, 2o9e, 2o9f, 2o9g, 1rc2, 3nka, 3nkc, 3nk5]
VPXXGXIXGG	VG9	AXVVELVLSA	AA9	5	3	[2o9e, 2o9f]
VVPXXGXIXG	VG9	AXVVELVLSA	AA9	5	3	[2o9e, 2o9f]
VXXVIAQVXG	VG9	GTFWLVFGGS	GS9	2	0	[2o9d, 2o9e, 2o9f, 2o9g]
VVPXXGXIXG	VG9	VELVLXAXXL	VL9	5	3	[2o9d, 2o9e, 2abm, 2o9f, 2o9g, 1rc2, 3nka, 3nkc, 3nk5]
VPXXGXIXGG	VG9	VELVLXAXXL	VL9	5	3	[2o9d, 2o9e, 2abm, 2o9f, 2o9g, 1rc2, 3nka, 3nkc, 3nk5]
VVGXIILCIG	VG9	WGLAVFFGIL	WL9	4	1	[3c02]
VGXVIGAXLG	VG9	GQATIVEIFL	GL9	5	3	[2b6o, 3m9i]
VGTFILVFFG	VG9	AQFIGAAXGS	AS9	0	2	[3ne2]
VGTFILVFFG	VG9	ALAXAAXXYS	AS9	0	1	[3ne2]
VXYIXAQFIG	VG9	FXLVFFGXGA	FA9	2	0	[3ne2]
VVPXXGXIXG	VG9	LVVELVLSXG	LG9	5	3	[2o9e, 2abm, 2o9f, 2o9g, 1rc2, 3nka, 3nkc, 3nk5]
VVGXIILCIG	VG9	LGXGLXVXFG	LG9	4	1	[3c02]
VPXXGXIXGG	VG9	LVVELVLSXG	LG9	5	3	[2o9e, 2abm, 2o9f, 2o9g, 1rc2, 3nka, 3nkc, 3nk5]
VXYIXAQFIG	VG9	FTAEVVGTFI	FI9	2	0	[3ne2]
VGXVIGAXLG	VG9	FLXLQXVLCI	FI9	5	3	[2b6o, 2b6p, 3m9i, 2c32, 1ymg, 3j41, 1sor]
VVGXIILCIG	VG9	FFNELILTGI	FI9	4	3	[3c02]
VGTFILVFFG	VG9	AFALXIAAXI	AI9	0	1	[3ne2]
VAQXLGAVXG	VG9	LFYVFFGLGA	LA9	2	0	[2b6o, 2b6p, 3m9i, 2c32, 1ymg, 3j41, 1sor]
VXYIXAQFIG	VG9	EVVGTFXXVF	EF9	2	0	[3ne2]
VXXVIAQVXG	VG9	EXXXTFXXVF	EF9	2	0	[2o9d, 2o9e, 2o9f, 2abm, 2o9g, 1rc2, 3nka, 3nkc, 3nk5]
VAQXLGAVXG	VG9	EFXAXLFYVF	EF9	2	0	[2b6o, 2b6p, 3m9i, 2c32, 1ymg, 3j41, 1sor]
VVGXIILCIG	VG9	LXVFFGILVS	LS9	4	1	[3c02]
VGXVIGAXLG	VG9	ATIVEXFXTL	AL9	5	3	[2b6o, 2b6p, 3m9i, 2c32, 1ymg, 1sor]
VAQXLGAVXG	VG9	AIXAEFXAXL	AL9	2	0	[2b6p, 1ymg]
VAQXLGAVXG	VG9	AXFAEFXAXL	AL9	2	0	[3m9i]
VXXVIAQVXG	VG9	AAEXFGTFWL	AL9	2	0	[2o9d, 2o9e, 2o9f, 2abm, 2o9g, 1rc2, 3nka, 3nkc, 3nk5]
VVGXIILCIG	VG9	GILLLVILVV	GV9	4	3	[3c02]
VVGXIILCIG	VG9	GLXVFFGXLV	GV9	4	1	[3c02]
VXXVIAQVXG	VG9	FRKLAAESFG	FG9	2	0	[2o9e]
VXXVIAQVXG	VG9	FGTFWXVFXG	FG9	2	0	[2o9d, 2o9e, 2abm, 2o9f, 2o9g, 1rc2, 3nka, 3nkc, 3nk5]
VAQXLGAVXG	VG9	FAXLFYVFXG	FG9	2	0	[2b6o, 3m9i, 2b6p, 2c32, 1ymg, 3j41, 1sor]
VAQXLGAVXG	VG9	RAICAEFFAS	RS9	2	0	[2b6p, 1ymg]
VAQXLGAVXG	VG9	CAEFFASLFY	CY9	2	0	[2b6p, 2c32, 1ymg, 3j41]
VVGXIILCIG	VG9	GXGLAVFFGI	GI9	4	1	[3c02]
VAQXLGAVXG	VG9	FFAXLFYVFF	FF9	2	0	[2b6o, 2b6p, 3m9i, 2c32, 1ymg, 3j41, 1sor]
VGXVIGAXLG	VG9	IVEIFLTLXF	IF9	5	3	[2b6o, 2b6p, 3m9i, 2c32, 1ymg, 3j41, 1sor]
VAQXLGAVXG	VG9	IXAEFFAXLF	IF9	2	0	[3m9i, 2b6p, 2c32, 1ymg]
VGTFILVFFG	VG9	IGAALGSLLF	IF9	0	2	[3ne2]
VXXVIAQVXG	VG9	FXLVFGGXGS	FS9	2	0	[2o9d, 2o9e, 2abm, 2o9f, 2o9g, 1rc2, 3nka, 3nkc, 3nk5]
VAQXLGAVXG	VG9	FYVFFGLGAS	FS9	2	0	[2b6o, 2b6p, 3m9i]
VXYIXAQXLG	VG9	LXFGLXIATM	LM9	2	1	[3gd8]
VVGXIILCIG	VG9	FNELILTXIL	FL9	4	3	[3c02]
VGTFILVFFG	VG9	FIGXALGSLL	FL9	0	2	[3ne2]
VXYIXAQXLG	VG9	LISLCFGLSI	LI9	2	1	[3gd8]
VGTFILVFFG	VG9	LTVGXIITTI	LI9	0	4	[3ne2]
VGXVIGAXLG	VG9	LQXVLCIFXT	LT9	5	3	[2b6o, 2b6p, 3m9i, 2c32, 1ymg, 3j41]
VAQXLGAVXG	VG9	FAEFFATLFY	FY9	2	0	[2b6o, 3m9i, 1sor]
VGTFILVFFG	VG9	FAXAIAAXIY	FY9	0	1	[3ne2]
VGXVIGAXLG	VG9	TXXXXLCIFA	TA9	5	3	[2b6o, 2b6p, 3m9i, 2c32, 1ymg, 3j41]
VGTFILVFFG	VG9	FLLMLVIMGV	FV9	0	3	[3ne2]
VXYIXAQFIG	VG9	TFXLVFFGXG	TG9	2	0	[3ne2]
VAQXLGAVXG	VG9	TLFYVFFGXG	TG9	2	0	[2b6o, 3m9i, 1sor]
VGTFILVFFG	VG9	TXXLMLVIXG	TG9	0	3	[3ne2]
VXXVIAQVXG	VG9	TFXLVFGGXG	TG9	2	0	[2o9d, 2o9e, 2abm, 2o9f, 2o9g, 1rc2, 3nka, 3nkc, 3nk5]
VGTFILVFFG	VG9	TVXGIITTXG	TG9	0	4	[3ne2]
VGXVIGAXLG	VG9	IFXTLQXVLC	IC9	5	3	[2b6o, 2b6p, 3m9i, 2c32, 1ymg, 3j41, 1sor]
VGTFILVFFG	VG9	YIXAQFIGAA	YA9	0	2	[3ne2]
VGTFILVFFG	VG9	PXIXAQFIGA	PA9	0	2	[3ne2]
VGTFILVFFG	VG9	IXTFLLXLVI	II9	0	3	[3ne2]
VVGXIILCIG	VG9	ILTXILXXVI	II9	4	3	[3c02]
VXXVIAQVXG	VG9	CFGTFWLVFG	CG9	2	0	[2abm, 1rc2, 3nka, 3nkc, 3nk5]
VXXVIAQVXG	VG9	LXAEXFGTFW	LW9	2	0	[2o9d, 2o9e, 2o9f, 2o9g, 3nka, 3nkc, 3nk5]
VXXVIAQVXG	VG9	GTFWLVFGGC	GC9	2	0	[2abm, 1rc2, 3nka, 3nkc, 3nk5]
VXXVIAQVXG	VG9	WLVFGGXGSA	WA9	2	0	[2o9e, 2o9f, 2abm]
VVGXIILCIG	VG9	TGILLLVILV	TV9	4	3	[3c02]
VGTFILVFFG	VG9	GXFXLMLVIM	GM9	0	3	[3ne2]
VGXVIGAXLG	VG9	TIVEIFLTLQ	TQ9	5	3	[2b6o, 2b6p, 3m9i, 2c32, 1ymg, 1sor]
VVGXIILCIG	VG9	LCLGWGLAVF	LF9	4	1	[3c02]
VGXVIGAXLG	VG9	LTXQXXLCIF	LF9	5	3	[2b6o, 2b6p, 3m9i, 2c32, 1ymg, 3j41, 1sor]
VGXVIGAXLG	VG9	QFVLCIFATY	QY9	5	3	[2b6p, 3m9i, 1ymg]
VXYIXAQXLG	VG9	CFGLSIATMV	CV9	2	1	[3gd8]
VXYIXAQXLG	VG9	SLXFGLSIAT	ST9	2	1	[3gd8]
VGXVIGAXLG	VG9	QATIVEXFXT	QT9	5	3	[2b6o, 2b6p, 3m9i, 2c32, 1ymg, 1sor]
VGTFILVFFG	VG9	TEAIGTFLLM	TM9	0	3	[3ne2]
VVGXIILCIG	VG9	KLCLGWGLAV	KV9	4	1	[3c02]
VVGXIILCIG	VG9	CLGWGLAVFF	CF9	4	1	[3c02]
VGTFILVFFG	VG9	IVAQFIGXAL	IL9	0	2	[3ne2]
VPXXGXIXGG	VG9	SALVVELVLS	SS9	5	3	[2o9e, 2o9f]
VVPXXGXIXG	VG9	SALVVELVLS	SS9	5	3	[2o9e, 2o9f]
VXYIXAQFIG	VG9	TAEVVGTFIL	TL9	2	0	[3ne2]
VVPXXGXIXG	VG9	FLLVIHGATD	FD9	5	3	[2o9e]
VPXXGXIXGG	VG9	FLLVIHGATD	FD9	5	3	[2o9e]
VXYIXAQFIG	VG9	GTFILVFFGP	GP9	2	0	[3ne2]
VVGXIILCIG	VG9	NELILTGILL	NL9	4	3	[3c02]
VXXVIAQVXG	VG9	KLXAEXFGTF	KF9	2	0	[2o9e]
VXXVIAQVXG	VG9	RKLAAEXFGT	RT9	2	0	[2o9e]
GTXLGAEIIG	GG9	IXWVGPXIGA	IA9	3	5	[2b5f]
GXVIGLTVXG	GG9	IXXAFAXXIA	IA9	4	1	[3ne2]
GXIIGAVLAG	GG9	IXLAIGFSVA	IA9	5	4	[3gd8]
GXVIAQVVGG	GG9	SFGTFWLVFG	SG9	2	0	[2o9d, 2o9e, 2o9f, 2o9g]
GFAGXALAFG	GG9	SFGTFWLVFG	SG9	1	0	[2o9e, 2o9f]
GFAGXALAFG	GG9	GTFWLVFGGS	GS9	1	0	[2o9e, 2o9f]
GXVIAQVVGG	GG9	GTFWLVFGGS	GS9	2	0	[2o9d, 2o9e, 2o9f, 2o9g]
GFAGXALAFG	GG9	PXAIGLAXTL	PL9	1	4	[2o9e, 2o9f]
GFAGXALAFG	GG9	VXGGSGSAVL	VL9	1	0	[2o9e, 2o9f]
GTXLGAEIIG	GG9	WXXWVGPXIG	WG9	3	5	[2b5f]
GXVIGLTVXG	GG9	ALAXAAXXYS	AS9	4	1	[3ne2]
GXIIGAVLAG	GG9	GFSVAIGHLF	GF9	5	4	[3gd8, 2d57, 3iyz, 2zz9]
GTXLGAEIIG	GG9	GTFVLVYTVF	GF9	3	3	[2b5f]
GTXLGAEIIG	GG9	TFVLVYTVFS	TS9	3	3	[2b5f]
GTXLGAEIIG	GG9	QWIFWVGPFI	QI9	3	5	[2b5f]
GXIIGAVLAG	GG9	LXXGXSVAXG	LG9	5	4	[3gd8, 2d57, 3iyz, 2zz9]
GTXLGAEIIG	GG9	FWVGPFIGXA	FA9	3	5	[2b5f]
GFAGXALAFG	GG9	FGGSGSAVLA	FA9	1	0	[2o9e, 2o9f]
GXVIGLTVXG	GG9	FXIGXAFXLA	FA9	4	1	[3ne2]
GTXLGAEIIG	GG9	FXLVYTVFSA	FA9	3	3	[2b5f]
GXIIGAVLAG	GG9	FXVAXGHLXA	FA9	5	4	[3gd8, 2d57, 3iyz, 2zz9]
GXVIGLTVXG	GG9	AIGXAFALXI	AI9	4	1	[3ne2]
GXIIGAVLAG	GG9	ALXXGFSVAI	AI9	5	4	[3gd8, 2d57, 3iyz, 2zz9]
GXVIGLTVXG	GG9	AFALXIAAXI	AI9	4	1	[3ne2]
GFAGXALAFG	GG9	AXTLIXLIXI	AI9	1	4	[2o9e, 2o9f]
GXVIGLTVXG	GG9	MAFALAIAAV	MV9	4	1	[3ne2]
GXVIAQVVGG	GG9	EXXXTFXXVF	EF9	2	0	[2o9d, 2o9e, 2o9f, 2abm, 2o9g, 1rc2, 3nka, 3nkc, 3nk5]
GFAGXALAFG	GG9	EXXXTFXXVF	EF9	1	0	[2o9e, 2o9f]
GXVIAQVVGG	GG9	AAEXFGTFWL	AL9	2	0	[2o9d, 2o9e, 2o9f, 2abm, 2o9g, 1rc2, 3nka, 3nkc, 3nk5]
GFAGXALAFG	GG9	AAEXFGTFWL	AL9	1	0	[2o9e, 2o9f]
GXIIGAVLAG	GG9	SXXLAIGXXV	SV9	5	4	[3gd8]
GFAGXALAFG	GG9	LXXTLIXLIS	LS9	1	4	[2o9e, 2o9f]
GXVIAQVVGG	GG9	FRKLAAESFG	FG9	2	0	[2o9e]
GXVIAQVVGG	GG9	FGTFWXVFXG	FG9	2	0	[2o9d, 2o9e, 2abm, 2o9f, 2o9g, 1rc2, 3nka, 3nkc, 3nk5]
GFAGXALAFG	GG9	FGTFWXVFXG	FG9	1	0	[2o9e, 2o9f]
GFAGXALAFG	GG9	GXAXTLIXLI	GI9	1	4	[2o9e, 2o9f]
GFAGXALAFG	GG9	FAPIAXGXAL	FL9	1	4	[2o9e]
GXVIAQVVGG	GG9	FXLVFGGXGS	FS9	2	0	[2o9d, 2o9e, 2abm, 2o9f, 2o9g, 1rc2, 3nka, 3nkc, 3nk5]
GFAGXALAFG	GG9	FXLVFGGXGS	FS9	1	0	[2o9e, 2o9f]
GFAGXALAFG	GG9	LIHLISIPVT	LT9	1	4	[2o9e, 2o9f]
GXVIGLTVXG	GG9	FAXAIAAXIY	FY9	4	1	[3ne2]
GTXLGAEIIG	GG9	FIGAAVAAAY	FY9	3	5	[2b5f]
GXVIGLTVXG	GG9	FLLMLVIMGV	FV9	4	3	[3ne2]
GXVIAQVVGG	GG9	TFXLVFGGXG	TG9	2	0	[2o9d, 2o9e, 2abm, 2o9f, 2o9g, 1rc2, 3nka, 3nkc, 3nk5]
GFAGXALAFG	GG9	TFXLVFGGXG	TG9	1	0	[2o9e, 2o9f]
GXVIGLTVXG	GG9	TXXLMLVIXG	TG9	4	3	[3ne2]
GTXLGAEIIG	GG9	PXIGAXVAXA	PA9	3	5	[2b5f]
GFAGXALAFG	GG9	IXIGLAXXXI	II9	1	4	[2o9e, 2o9f]
GXVIGLTVXG	GG9	IXTFLLXLVI	II9	4	3	[3ne2]
GXVIAQVVGG	GG9	CFGTFWLVFG	CG9	2	0	[2abm, 1rc2, 3nka, 3nkc, 3nk5]
GFAGXALAFG	GG9	LXAEXFGTFW	LW9	1	0	[2o9e, 2o9f]
GXVIAQVVGG	GG9	LXAEXFGTFW	LW9	2	0	[2o9d, 2o9e, 2o9f, 2o9g, 3nka, 3nkc, 3nk5]
GFAGXALAFG	GG9	AIGLAXTLXH	AH9	1	4	[2o9e, 2o9f]
GXIIGAVLAG	GG9	AXGXSVAXGH	AH9	5	4	[3gd8, 2d57, 3iyz, 2zz9]
GXVIAQVVGG	GG9	WLVFGGXGSA	WA9	2	0	[2o9e, 2o9f, 2abm]
GFAGXALAFG	GG9	WLVFGGXGSA	WA9	1	0	[2o9e, 2o9f]
GTXLGAEIIG	GG9	WVGPFIGAAV	WV9	3	5	[2b5f]
GFAGXALAFG	GG9	TLIHLISIPV	TV9	1	4	[2o9e, 2o9f]
GXVIAQVVGG	GG9	GTFWLVFGGC	GC9	2	0	[2abm, 1rc2, 3nka, 3nkc, 3nk5]
GTXLGAEIIG	GG9	IGAAVAAAYH	IH9	3	5	[2b5f]
GXVIGLTVXG	GG9	GXFXLMLVIM	GM9	4	3	[3ne2]
GTXLGAEIIG	GG9	GAAVAAAYHQ	GQ9	3	5	[2b5f]
GFAGXALAFG	GG9	LTLIHLISIP	LP9	1	4	[2o9e]
GTXLGAEIIG	GG9	AAVXAAYHQY	AY9	3	5	[2b5f]
GXIIGAVLAG	GG9	IGXXVXXXHL	IL9	5	4	[3gd8, 2d57, 3iyz, 2zz9]
GFAGXALAFG	GG9	IGXXXTLXXL	IL9	1	4	[2o9e, 2o9f]
GFAGXALAFG	GG9	KLXAEXFGTF	KF9	1	0	[2o9e]
GXVIAQVVGG	GG9	KLXAEXFGTF	KF9	2	0	[2o9e]
GTXLGAEIIG	GG9	DDQWIFWVGP	DP9	3	5	[2b5f]
GTXLGAEIIG	GG9	DQWIFWVGPF	DF9	3	5	[2b5f]
GFAGXALAFG	GG9	CTLIHLISIP	CP9	1	4	[2o9f]
GXVIAQVVGG	GG9	RKLAAEXFGT	RT9	2	0	[2o9e]
GFAGXALAFG	GG9	RKLAAEXFGT	RT9	1	0	[2o9e]
YXIAQCXGAI	YI9	VAEFLATTLF	VF9	2	0	[1ih5, 1fqy, 1h6i]
YXIAQCXGAI	YI9	VAEFLAMILF	VF9	2	0	[1j4n]
YIXAQCXGAI	YI9	ISLCFGLXIA	IA9	2	1	[3gd8]
YXXAQVXGXI	YI9	SFGTFWLVFG	SG9	2	0	[2o9d, 2o9e, 2o9f, 2o9g]
YXXAQVXGXI	YI9	GTFWLVFGGS	GS9	2	0	[2o9d, 2o9e, 2o9f, 2o9g]
YXIAQCXGAI	YI9	VXAXFLATXL	VL9	2	0	[1ih5, 1fqy, 1h6i]
YXIAQCXGAI	YI9	VXAXFLAXIL	VL9	2	0	[1j4n]
YXIAQCXGAI	YI9	EFIATLLFLY	EY9	2	0	[4jc6, 1z98, 3cn6, 4ia4, 3cll, 2b5f, 3cn5]
YXIAQCXGAI	YI9	IATLLFLYIT	IT9	2	0	[4jc6, 1z98, 3cn6, 4ia4, 3cll, 2b5f, 3cn5]
YXIAQCXGAI	YI9	TLFVFISIGS	TS9	2	0	[1ih5, 1fqy, 1h6i]
YXIAQCXGAI	YI9	RAVVAEFLAM	RM9	2	0	[1j4n]
YXIAQCXGAI	YI9	FLXMILFXXI	FI9	2	0	[1j4n]
YXIAQCXGAI	YI9	FXATTLFXFI	FI9	2	0	[1ih5, 1fqy, 1h6i]
YXIAQCXGAI	YI9	FXATLLFLYI	FI9	2	0	[4jc6, 1z98, 3cn6, 4ia4, 3cll, 2b5f, 3cn5]
YXIAQCXGAI	YI9	AVVAEFLAXI	AI9	2	0	[1j4n]
YXIAQCXGAI	YI9	AXTLFXFIXI	AI9	2	0	[1ih5, 1fqy, 1h6i]
YXIAQCXGAI	YI9	AXILFXXISI	AI9	2	0	[1j4n]
YXIAQCXGAI	YI9	MILFIFISIG	MG9	2	0	[1j4n]
YXIAQCXGAI	YI9	ILFIFISIGS	IS9	2	0	[1j4n]
YXIAQCXGAI	YI9	LFXFISIGSA	LA9	2	0	[1ih5, 1j4n, 1fqy, 1h6i]
YXIAQCXGAI	YI9	EFXAMILXXF	EF9	2	0	[1j4n]
YXXAQVXGXI	YI9	EXXXTFXXVF	EF9	2	0	[2o9d, 2o9e, 2o9f, 2abm, 2o9g, 1rc2, 3nka, 3nkc, 3nk5]
YXIAQCXGAI	YI9	EFXXTXXFXF	EF9	2	0	[1ih5, 1fqy, 1h6i]
YXIAQCXGAI	YI9	AAIAEFXAXL	AL9	2	0	[2b5f]
YXIAQCXGAI	YI9	AEFXAXLXXL	AL9	2	0	[4jc6, 1z98, 3cn6, 4ia4, 3cll, 2b5f, 3cn5]
YXXAQVXGXI	YI9	AAEXFGTFWL	AL9	2	0	[2o9d, 2o9e, 2o9f, 2abm, 2o9g, 1rc2, 3nka, 3nkc, 3nk5]
YXIAQCXGAI	YI9	LAMILFXFXS	LS9	2	0	[1j4n]
YXIAQCXGAI	YI9	LAXXLXXFIS	LS9	2	0	[1ih5, 1fqy, 1h6i]
YXXAQVXGXI	YI9	FGTFWXVFXG	FG9	2	0	[2o9d, 2o9e, 2abm, 2o9f, 2o9g, 1rc2, 3nka, 3nkc, 3nk5]
YXXAQVXGXI	YI9	FRKLAAESFG	FG9	2	0	[2o9e]
YXIAQCXGAI	YI9	IAEFIAXLXF	IF9	2	0	[4jc6, 1z98, 3cn6, 4ia4, 3cll, 2b5f, 3cn5]
YIXAQCXGAI	YI9	LXFGLXIATM	LM9	2	1	[3gd8]
YXXAQVXGXI	YI9	FXLVFGGXGS	FS9	2	0	[2o9d, 2o9e, 2abm, 2o9f, 2o9g, 1rc2, 3nka, 3nkc, 3nk5]
YXIAQCXGAI	YI9	LLFLXITVAT	LT9	2	0	[4jc6, 1z98, 3cn6, 4ia4, 3cll, 2b5f, 3cn5]
YIXAQCXGAI	YI9	LISLCFGLSI	LI9	2	1	[3gd8]
YXIAQCXGAI	YI9	TLXFLYITVA	TA9	2	0	[4jc6, 1z98, 3cn6, 4ia4, 3cll, 2b5f, 3cn5]
YXXAQVXGXI	YI9	TFXLVFGGXG	TG9	2	0	[2o9d, 2o9e, 2abm, 2o9f, 2o9g, 1rc2, 3nka, 3nkc, 3nk5]
YXIAQCXGAI	YI9	TXLFVFISIG	TG9	2	0	[1ih5, 1fqy, 1h6i]
YXXAQVXGXI	YI9	LXAEXFGTFW	LW9	2	0	[2o9d, 2o9e, 2o9f, 2o9g, 3nka, 3nkc, 3nk5]
YXXAQVXGXI	YI9	CFGTFWLVFG	CG9	2	0	[2abm, 1rc2, 3nka, 3nkc, 3nk5]
YXXAQVXGXI	YI9	GTFWLVFGGC	GC9	2	0	[2abm, 1rc2, 3nka, 3nkc, 3nk5]
YXXAQVXGXI	YI9	WLVFGGXGSA	WA9	2	0	[2o9e, 2o9f, 2abm]
YIXAQCXGAI	YI9	CFGLSIATMV	CV9	2	1	[3gd8]
YIXAQCXGAI	YI9	SLXFGLSIAT	ST9	2	1	[3gd8]
YXXAQVXGXI	YI9	KLXAEXFGTF	KF9	2	0	[2o9e]
YXIAQCXGAI	YI9	RAAIAEFXAT	RT9	2	0	[2b5f]
YXXAQVXGXI	YI9	RKLAAEXFGT	RT9	2	0	[2o9e]
YXIAQCXGAI	YI9	RAXXAEFXAT	RT9	2	0	[1ih5, 1fqy]
VELIITXQLV	VV9	ISLCFGLXIA	IA9	3	1	[3gd8, 2d57, 2zz9, 3iyz]
VELIITXQLV	VV9	SIATMVQCFG	SG9	3	1	[3gd8, 2d57, 2zz9]
VAGAXVLYSV	VV9	SLFYVFFGLG	SG9	2	0	[2b6p, 1ymg]
VEXFLTXQXV	VV9	VXGAXLGXLL	VL9	3	5	[2b6o, 2b6p, 3m9i, 2c32, 1ymg, 3j41, 1sor]
VEXFLTXQXV	VV9	VGFSLTLGHL	VL9	3	4	[2b6o, 2b6p, 3m9i, 2c32, 1ymg, 3j41, 1sor]
VEXFLTXQXV	VV9	YWVGPVIGAG	YG9	3	5	[2b6o, 2b6p, 3m9i, 2c32, 1ymg, 3j41, 1sor]
VEXFLTXQXV	VV9	GPVIGAXLGS	GS9	3	5	[2b6o, 2b6p, 3m9i, 2c32, 1ymg, 3j41, 1sor]
VEXFLTXQXV	VV9	IGAXLGSLLY	IY9	3	5	[2b6o, 2b6p, 3m9i, 2c32, 1ymg, 3j41, 1sor]
VEXFLTXQXV	VV9	GAXLGSLXYD	GD9	3	5	[2b6p, 3m9i, 1ymg]
VEXFLTXQXV	VV9	PXIGAXLGSL	PL9	3	5	[2b6o, 2b6p, 3m9i, 2c32, 1ymg, 3j41, 1sor]
VEXFLTXQXV	VV9	AGLGSLXYDF	AF9	3	5	[2b6p, 1ymg]
VEXFLTXQXV	VV9	WXGPXIGAXL	WL9	3	5	[2b6o, 2b6p, 3m9i, 2c32, 1ymg, 3j41, 1sor]
VEXFLTXQXV	VV9	GLGXLLYDFL	GL9	3	5	[2b6p, 1ymg]
VEXFLTXQXV	VV9	GFSLTLGHLF	GF9	3	4	[2b6o, 2b6p, 3m9i, 2c32, 1ymg, 3j41, 1sor]
VEXFLTXQXV	VV9	LAXGFSXXLG	LG9	3	4	[2b6o, 2b6p, 3m9i, 2c32, 1ymg, 3j41, 1sor]
VAGAXVLYSV	VV9	LFYVFFGLGA	LA9	2	0	[2b6o, 2b6p, 3m9i, 1ymg]
VAGAXVLYSV	VV9	EFXAXLFYVF	EF9	2	0	[2b6o, 2b6p, 3m9i, 1ymg]
VAGAXVLYSV	VV9	AXFAEFXAXL	AL9	2	0	[3m9i]
VEXFLTXQXV	VV9	ALAVGFSXTL	AL9	3	4	[2b6o, 2b6p, 3m9i, 2c32, 1ymg, 3j41, 1sor]
VAGAXVLYSV	VV9	AIXAEFXAXL	AL9	2	0	[2b6p, 1ymg]
VEXFLTXQXV	VV9	FSLTLGHLXG	FG9	3	4	[2b6o, 2b6p, 3m9i, 2c32, 1ymg, 3j41, 1sor]
VAGAXVLYSV	VV9	FAXLFYVFXG	FG9	2	0	[2b6o, 3m9i, 2b6p, 1ymg]
VAGAXVLYSV	VV9	CAEFFASLFY	CY9	2	0	[2b6p, 1ymg]
VAGAXVLYSV	VV9	IXAEFFAXLF	IF9	2	0	[3m9i, 2b6p, 1ymg]
VAGAXVLYSV	VV9	FFAXLFYVFF	FF9	2	0	[2b6o, 2b6p, 3m9i, 1ymg]
VAGAXVLYSV	VV9	FYVFFGLGAS	FS9	2	0	[2b6o, 2b6p, 3m9i]
VELIITXQLV	VV9	LXFGLXIATM	LM9	3	1	[3gd8, 2d57, 2zz9, 3iyz]
VELIITXQLV	VV9	LISLCFGLSI	LI9	3	1	[3gd8, 2d57, 2zz9, 3iyz]
VAGAXVLYSV	VV9	FAEFFATLFY	FY9	2	0	[2b6o, 3m9i]
VAGAXVLYSV	VV9	TLFYVFFGXG	TG9	2	0	[2b6o, 3m9i]
VEXFLTXQXV	VV9	SVALAVGFSL	SL9	3	4	[2b6o, 2b6p, 3m9i, 2c32, 1ymg, 3j41]
VEXFLTXQXV	VV9	VALAVGFSLT	VT9	3	4	[2b6o, 2b6p, 3m9i, 2c32, 1ymg, 3j41, 1sor]
VEXFLTXQXV	VV9	SLTLGHLFGM	SM9	3	4	[2b6o, 2b6p, 3m9i, 2c32, 1ymg, 1sor]
VEXFLTXQXV	VV9	AXGFSLTLXH	AH9	3	4	[2b6o, 2b6p, 3m9i, 2c32, 1ymg, 3j41, 1sor]
VELIITXQLV	VV9	GLXIATMVQC	GC9	3	1	[3gd8, 2d57, 2zz9, 3iyz]
VELIITXQLV	VV9	LSIATMVQCF	LF9	3	1	[3gd8, 2d57, 2zz9, 3iyz]
VELIITXQLV	VV9	CFGLSIATMV	CV9	3	1	[3gd8, 2d57, 2zz9, 3iyz]
VELIITXQLV	VV9	SLXFGLSIAT	ST9	3	1	[3gd8, 2d57, 2zz9, 3iyz]
IAQXVGXXVA	IA9	VAEFLATTLF	VF9	2	0	[1ih5, 1fqy, 1h6i]
IAQXVGXXVA	IA9	VAEFLAMILF	VF9	2	0	[1j4n]
IGPIXGXXXA	IA9	EXXGTFLLML	EL9	5	3	[3ne2]
IXWVGPXIGA	IA9	EXIGTLQXXL	EL9	5	3	[1j4n]
IAQXVGXXVA	IA9	SFGTFWLVFG	SG9	2	0	[2o9d, 2o9e, 2o9f, 2o9g]
IXGXIVGAFA	IA9	VITAILMGLI	VI9	5	3	[1fx8, 1ldi, 1ldf, 1lda]
IGLXIXVIGA	IA9	VITAILMGLI	VI9	4	3	[1fx8, 1ldi, 1ldf, 1lda]
IXXAFAXXIA	IA9	VIGLTVGXII	VI9	1	4	[3ne2]
IXXAFAXXIA	IA9	GLTVXXIITT	GT9	1	4	[3ne2]
IXVIXGLGVA	IA9	AXLXIGLLIA	AA9	1	4	[1fx8, 1ldi, 1ldf, 1lda]
IAQXVGXXVA	IA9	VXAXFLATXL	VL9	2	0	[1ih5, 1fqy, 1h6i]
IAQXVGXXVA	IA9	VXAXFLAXIL	VL9	2	0	[1j4n]
IXVIXGLGVA	IA9	GLXIAVIGAS	GS9	1	4	[1fx8, 1ldi, 1ldf, 1lda]
IAQXVGXXVA	IA9	GTFWLVFGGS	GS9	2	0	[2o9d, 2o9e, 2o9f, 2o9g]
IXLAIGFSVA	IA9	WXGPXXGAXL	WL9	4	5	[3gd8]
IXLAIGFSVA	IA9	WXXWXGXXXG	WG9	4	5	[3gd8]
IGPIXGXXXA	IA9	AILTEXIXTF	AF9	5	3	[3ne2]
IXWVGPXIGA	IA9	ALGAEXIXTF	AF9	5	3	[1z98, 3cn6, 4jc6, 4ia4, 3cll, 2b5f, 3cn5]
IXLAIGFSVA	IA9	YWVGPIXGAV	YV9	4	5	[3gd8]
IXWVGPXIGA	IA9	GTLQLVLXVL	GL9	5	3	[1j4n]
IVAGXAAAXA	IA9	GEFVGTFLFL	GL9	2	0	[2w2e, 3zoj, 2w1p]
IXWVGPXIGA	IA9	GXEIIGXFVL	GL9	5	3	[1z98, 3cn6, 4jc6, 4ia4, 3cll, 2b5f, 3cn5]
IXWVGPXIGA	IA9	GXEIIGTLQL	GL9	5	3	[1j4n]
IGLXIXVIGA	IA9	GLXVAMAIYL	GL9	4	1	[1fx8, 1ldi, 1ldf, 1lda]
IXXAFTQIVA	IA9	GEFVGTFLFL	GL9	2	0	[2w2e, 3zoj, 2w1p]
IXWVGPXIGA	IA9	TALGAEIIGT	TT9	5	3	[1z98, 3cn6, 4jc6, 4ia4, 3cll, 2b5f, 3cn5]
IXWVGPXIGA	IA9	IEIIXTLQLV	IV9	5	3	[1j4n]
IXWVGPXIGA	IA9	IXTLQLVLCV	IV9	5	3	[1j4n]
IXWVGPXIGA	IA9	IGTFVLVYTV	IV9	5	3	[1z98, 3cn6, 4jc6, 4ia4, 3cll, 2b5f, 3cn5]
IXWVGPXIGA	IA9	EIIGTFVLVY	EY9	5	3	[1z98, 3cn6, 4jc6, 4ia4, 3cll, 2b5f, 3cn5]
IGLXIXVIGA	IA9	ILMGLILALT	IT9	4	3	[1fx8, 1ldi]
IXGXIVGAFA	IA9	ILMGLILALT	IT9	5	3	[1fx8, 1ldi]
IXXAFAXXIA	IA9	IGLTVXGIIT	IT9	1	4	[3ne2]
IXWVGPXIGA	IA9	IIXTFVLVYT	IT9	5	3	[1z98, 3cn6, 4jc6, 4ia4, 3cll, 2b5f, 3cn5]
IAQXVGXXVA	IA9	TLFVFISIGS	TS9	2	0	[1ih5, 1fqy, 1h6i]
IXWVGPXIGA	IA9	TFVLVYTVFS	TS9	5	3	[1z98, 3cn6, 4jc6, 4ia4, 3cll, 2b5f, 3cn5]
IXWVGPXIGA	IA9	GTFVLVYTVF	GF9	5	3	[1z98, 3cn6, 4jc6, 4ia4, 3cll, 2b5f, 3cn5]
ISLCFGLXIA	IA9	GLLVELIITF	GF9	1	3	[3gd8, 2d57, 2zz9, 3iyz]
IXWVGPXIGA	IA9	GFSVAIGHLF	GF9	5	4	[3gd8, 2d57, 3iyz, 2zz9]
IXXAFTQIVA	IA9	GTFLFLWSAF	GF9	2	0	[2w2e, 3zoj, 2w1p]
IVAGXAAAXA	IA9	GTFLFLWSAF	GF9	2	0	[2w2e, 3zoj, 2w1p]
IXGXIVGAFA	IA9	MVITAILMGL	ML9	5	3	[1fx8, 1ldi, 1ldf, 1lda]
IVAGXAAAXA	IA9	MSGEXVGTFL	ML9	2	0	[2w2e, 2w1p]
IGLXIXVIGA	IA9	MVITAILMGL	ML9	4	3	[1fx8, 1ldi, 1ldf, 1lda]
IXXAFTQIVA	IA9	MSGEXVGTFL	ML9	2	0	[2w2e, 2w1p]
IAQXVGXXVA	IA9	RAVVAEFLAM	RM9	2	0	[1j4n]
IXXAFAXXIA	IA9	FXLVFFGXGA	FA9	1	0	[3ne2]
IXXAFAXXIA	IA9	FXIGXAFXLA	FA9	1	1	[3ne2]
IXWVGPXIGA	IA9	FXLVYTVFSA	FA9	5	3	[1z98, 3cn6, 4jc6, 4ia4, 3cll, 2b5f, 3cn5]
ISLCFGLXIA	IA9	FYIXAQXLGA	FA9	1	2	[3gd8]
IXWVGPXIGA	IA9	FXVAXGHLXA	FA9	5	4	[3gd8, 2d57, 3iyz, 2zz9]
IXWVGPXIGA	IA9	LXXGXSVAXG	LG9	5	4	[3gd8, 2d57, 3iyz, 2zz9]
IXVIXGLGVA	IA9	LIAVIGASMG	LG9	1	4	[1fx8, 1ldi, 1ldf, 1lda]
IXVIXGLGVA	IA9	LGXGLLIFFG	LG9	1	0	[1fx8, 1ldi, 1ldf, 1lda]
IXVIXGLGVA	IA9	LIGLLIAVIG	LG9	1	4	[1fx8, 1ldi, 1ldf, 1lda]
IVAGXAAAXA	IA9	FLXLWSAFVI	FI9	2	0	[2w2e, 3zoj, 2w1p]
IAQXVGXXVA	IA9	FXATTLFXFI	FI9	2	0	[1ih5, 1fqy, 1h6i]
IGLXIXVIGA	IA9	FAVEMVITAI	FI9	4	3	[1fx8, 1ldi, 1lda]
IAQXVGXXVA	IA9	FLXMILFXXI	FI9	2	0	[1j4n]
IXXAFTQIVA	IA9	FLXLWSAFVI	FI9	2	0	[2w2e, 3zoj, 2w1p]
IXGXIVGAFA	IA9	FAVEMVITAI	FI9	5	3	[1fx8, 1ldi, 1lda]
IAQXVGXXVA	IA9	AVVAEFLAXI	AI9	2	0	[1j4n]
IAQXVGXXVA	IA9	AXILFXXISI	AI9	2	0	[1j4n]
IAQXVGXXVA	IA9	AXTLFXFIXI	AI9	2	0	[1ih5, 1fqy, 1h6i]
IXVIXGLGVA	IA9	AEFLGTGLLI	AI9	1	0	[1fx8, 1ldi, 1lda]
IXWVGPXIGA	IA9	ALXXGFSVAI	AI9	5	4	[3gd8, 2d57, 3iyz, 2zz9]
IXXAFAXXIA	IA9	AIGXAFALXI	AI9	1	1	[3ne2]
IAQXVGXXVA	IA9	MILFIFISIG	MG9	2	0	[1j4n]
IAQXVGXXVA	IA9	ILFIFISIGS	IS9	2	0	[1j4n]
IAQXVGXXVA	IA9	LFXFISIGSA	LA9	2	0	[1ih5, 1j4n, 1fqy, 1h6i]
IVAGXAAAXA	IA9	LFLWSAFVIA	LA9	2	0	[2w2e, 3zoj, 2w1p]
IAQXVGXXVA	IA9	EXXXTFXXVF	EF9	2	0	[2o9d, 2o9e, 2o9f, 2abm, 2o9g, 1rc2, 3nka, 3nkc, 3nk5]
IAQXVGXXVA	IA9	EFXAMILXXF	EF9	2	0	[1j4n]
ISLCFGLXIA	IA9	ELIXTFXLVF	EF9	1	3	[3gd8, 2d57, 2zz9, 3iyz]
IXVIXGLGVA	IA9	EFXXTGLXIF	EF9	1	0	[1fx8, 1ldi, 1lda]
IAQXVGXXVA	IA9	EFXXTXXFXF	EF9	2	0	[1ih5, 1fqy, 1h6i]
IAQXVGXXVA	IA9	LAXXLXXFIS	LS9	2	0	[1ih5, 1fqy, 1h6i]
IAQXVGXXVA	IA9	LAMILFXFXS	LS9	2	0	[1j4n]
IAQXVGXXVA	IA9	AAEXFGTFWL	AL9	2	0	[2o9d, 2o9e, 2o9f, 2abm, 2o9g, 1rc2, 3nka, 3nkc, 3nk5]
IGLXIXVIGA	IA9	AVEMVITAIL	AL9	4	3	[1fx8, 1ldi, 1ldf, 1lda]
IXGXIVGAFA	IA9	AILMGLILAL	AL9	5	3	[1fx8, 1ldi, 1ldf, 1lda]
IXGXIVGAFA	IA9	AVEMVITAIL	AL9	5	3	[1fx8, 1ldi, 1ldf, 1lda]
IGLXIXVIGA	IA9	AILMGLILAL	AL9	4	3	[1fx8, 1ldi, 1ldf, 1lda]
IXWVGPXIGA	IA9	SXXLAIGXXV	SV9	5	4	[3gd8]
IXVIXGLGVA	IA9	GTGLLIFFGV	GV9	1	0	[1fx8, 1ldi, 1ldf, 1lda]
IAQXVGXXVA	IA9	FGTFWXVFXG	FG9	2	0	[2o9d, 2o9e, 2abm, 2o9f, 2o9g, 1rc2, 3nka, 3nkc, 3nk5]
IAQXVGXXVA	IA9	FRKLAAESFG	FG9	2	0	[2o9e]
ISLCFGLXIA	IA9	GXGLLVELII	GI9	1	3	[3iyz]
IXVIXGLGVA	IA9	FXXTGLLXFF	FF9	1	0	[1fx8, 1ldi, 1lda]
IXVIXGLGVA	IA9	LXIAVIGASM	LM9	1	4	[1fx8, 1ldi, 1ldf, 1lda]
ISLCFGLXIA	IA9	HGLLVELIIT	HT9	1	3	[3gd8, 2d57, 2zz9, 3iyz]
IAQXVGXXVA	IA9	FXLVFGGXGS	FS9	2	0	[2o9d, 2o9e, 2abm, 2o9f, 2o9g, 1rc2, 3nka, 3nkc, 3nk5]
IVAGXAAAXA	IA9	FXGTFLFLWS	FS9	2	0	[2w2e, 3zoj, 2w1p]
IXXAFTQIVA	IA9	FXGTFLFLWS	FS9	2	0	[2w2e, 3zoj, 2w1p]
IXWVGPXIGA	IA9	LQXVLCVLAT	LT9	5	3	[1j4n]
ISLCFGLXIA	IA9	LIITFQLVFT	LT9	1	3	[3gd8, 2d57, 2zz9, 3iyz]
IGLXIXVIGA	IA9	LGVAMAIXLT	LT9	4	1	[1fx8, 1ldi, 1ldf, 1lda]
ISLCFGLXIA	IA9	LLVELIITFQ	LQ9	1	3	[3gd8, 2d57, 2zz9, 3iyz]
IXXAFAXXIA	IA9	LXIGLTVGXI	LI9	1	4	[3ne2]
IXXAFAXXIA	IA9	LTVGXIITTI	LI9	1	4	[3ne2]
IXVIXGLGVA	IA9	LXIXLXXAVI	LI9	1	4	[1fx8, 1ldi, 1ldf, 1lda]
IGLXIXVIGA	IA9	FGLXVAMAIY	FY9	4	1	[1ldf]
IGLXIXVIGA	IA9	TAILMGLILA	TA9	4	3	[1fx8, 1ldi, 1ldf, 1lda]
IXWVGPXIGA	IA9	TXQXVLCVLA	TA9	5	3	[1j4n]
IXGXIVGAFA	IA9	TAILMGLILA	TA9	5	3	[1fx8, 1ldi, 1ldf, 1lda]
IGPIXGXXXA	IA9	FLLMLVIMGV	FV9	5	3	[3ne2]
IAQXVGXXVA	IA9	TFXLVFGGXG	TG9	2	0	[2o9d, 2o9e, 2abm, 2o9f, 2o9g, 1rc2, 3nka, 3nkc, 3nk5]
IGPIXGXXXA	IA9	TXXLMLVIXG	TG9	5	3	[3ne2]
IXXAFAXXIA	IA9	TFXLVFFGXG	TG9	1	0	[3ne2]
IXXAFAXXIA	IA9	TVXGIITTXG	TG9	1	4	[3ne2]
IXVIXGLGVA	IA9	TXLLIFFXXG	TG9	1	0	[1fx8, 1ldi, 1ldf, 1lda]
IAQXVGXXVA	IA9	TXLFVFISIG	TG9	2	0	[1ih5, 1fqy, 1h6i]
IXGXIVGAFA	IA9	VEMVITAILM	VM9	5	3	[1fx8, 1ldi, 1ldf, 1lda]
IGLXIXVIGA	IA9	VEMVITAILM	VM9	4	3	[1fx8, 1ldi, 1ldf, 1lda]
IGLXIXVIGA	IA9	EMVITAILMG	EG9	4	3	[1fx8, 1ldi, 1ldf, 1lda]
IXGXIVGAFA	IA9	EMVITAILMG	EG9	5	3	[1fx8, 1ldi, 1ldf, 1lda]
IXVIXGLGVA	IA9	PLLIGLLIAV	PV9	1	4	[1fx8, 1ldi, 1ldf, 1lda]
IXWVGPXIGA	IA9	IIGTLQXVLC	IC9	5	3	[1j4n]
IGLXIXVIGA	IA9	IXGLGVAMAI	II9	4	1	[1fx8, 1ldi, 1ldf, 1lda]
ISLCFGLXIA	IA9	IXTXQLVFTI	II9	1	3	[3gd8, 2d57, 2zz9, 3iyz]
IGPIXGXXXA	IA9	IXTFLLXLVI	II9	5	3	[3ne2]
ISLCFGLXIA	IA9	IXAQCLGXXI	II9	1	2	[3gd8]
IGLXIXVIGA	IA9	SVIXGLGVAM	SM9	4	1	[1fx8, 1ldi, 1ldf, 1lda]
IAQXVGXXVA	IA9	CFGTFWLVFG	CG9	2	0	[2abm, 1rc2, 3nka, 3nkc, 3nk5]
IAQXVGXXVA	IA9	LXAEXFGTFW	LW9	2	0	[2o9d, 2o9e, 2o9f, 2o9g, 3nka, 3nkc, 3nk5]
IAQXVGXXVA	IA9	GTFWLVFGGC	GC9	2	0	[2abm, 1rc2, 3nka, 3nkc, 3nk5]
IXVIXGLGVA	IA9	GLXIFFGVGC	GC9	1	0	[1fx8, 1ldi, 1ldf, 1lda]
IGLXIXVIGA	IA9	EISVIXGLGV	EV9	4	1	[1fx8, 1ldi, 1ldf, 1lda]
IGLXIXVIGA	IA9	WGLGVAMAIY	WY9	4	1	[1fx8, 1ldi, 1lda]
IXWVGPXIGA	IA9	AXGXSVAXGH	AH9	5	4	[3gd8, 2d57, 3iyz, 2zz9]
IAQXVGXXVA	IA9	WLVFGGXGSA	WA9	2	0	[2o9e, 2o9f, 2abm]
IVAGXAAAXA	IA9	TFLFLWSAFV	TV9	2	0	[2w2e, 3zoj, 2w1p]
IXXAFTQIVA	IA9	TFLFLWSAFV	TV9	2	0	[2w2e, 3zoj, 2w1p]
IGPIXGXXXA	IA9	GXFXLMLVIM	GM9	5	3	[3ne2]
[truncated: 3,470 more rows]
