# Supplementary material for: The observation of evolutionary interaction pattern pairs in membrane proteins
Source: BMC Struct Biol. 2015 Mar 24;15:6. doi: 10.1186/s12900-015-0033-5 (PMC4379700; doi:10.1186/s12900-015-0033-5)
Supplement: Additional file 1 — EIPP data. Includes derived EIPP information from families (PF00230, PF01036) with tab separated values. Can be viewed with a simple text editor. Each line consists of 7 columns: source pattern, source RegEx, destination pattern, destination RegEx, source helix, destination helix, corresponding PDB-Ids. [file 12900_2015_33_MOESM1_ESM.zip › EIPPs/PF00230/PF00230_9_9.csv]

QIVAGXAAAXA	QA10	GTFLFLWSAFV	GV10	2	0	[2w2e, 3zoj, 2w1p]
QVAXAFGLALA	QA10	AXGFSLTLXXL	AL10	1	4	[2b6o, 2b6p, 3m9i, 2c32, 1ymg, 3j41, 1sor]
QIVAGXAAAXA	QA10	FLFLWSAFXIA	FA10	2	0	[2w2e, 3zoj, 2w1p]
QIVAGXAAAXA	QA10	FVGTFLFLWSA	FA10	2	0	[2w2e, 3zoj, 2w1p]
QVAXAFGLALA	QA10	VAXAVGFXLTL	VL10	1	4	[2b6o, 2b6p, 3m9i, 2c32, 1ymg, 3j41, 1sor]
QVAXAFGLALA	QA10	SLFYVFFGLGA	SA10	1	0	[2b6p, 2c32, 1ymg, 3j41]
QVAXAFGLALA	QA10	GSVALAVGFSL	GL10	1	4	[2b6p, 3m9i, 1ymg]
QVAXAFGLALA	QA10	TLFYVFFGXGA	TA10	1	0	[2b6o, 3m9i, 1sor]
QVAXAFGLALA	QA10	GFSLTLGHLXG	GG10	1	4	[2b6o, 2b6p, 3m9i, 2c32, 1ymg, 3j41, 1sor]
QVAXAFGLALA	QA10	VGFSLTLGHLF	VF10	1	4	[2b6o, 2b6p, 3m9i, 2c32, 1ymg, 3j41, 1sor]
QIVAGXAAAXA	QA10	VGTXLFLWSAF	VF10	2	0	[2w2e, 3zoj, 2w1p]
QVAXAFGLALA	QA10	AXLFYVFFGLG	AG10	1	0	[2b6o, 2b6p, 3m9i, 2c32, 1ymg, 3j41, 1sor]
QVAXAFGLALA	QA10	ALXXGFSXXLG	AG10	1	4	[2b6o, 2b6p, 3m9i, 2c32, 1ymg, 3j41, 1sor]
QVAXAFGLALA	QA10	LFYVFFGLGAS	LS10	1	0	[2b6o, 2b6p, 3m9i]
QVAXAFGLALA	QA10	FAXLFYVFFGL	FL10	1	0	[2b6o, 3m9i, 2b6p, 2c32, 1ymg, 3j41, 1sor]
QVAXAFGLALA	QA10	SXXLAVGFSLT	ST10	1	4	[2b6o, 2b6p, 3m9i, 2c32, 1ymg, 3j41]
QVAXAFGLALA	QA10	FSLTLGHLFGM	FM10	1	4	[2b6o, 2b6p, 3m9i, 2c32, 1ymg, 1sor]
QIVAGXAAAXA	QA10	SGEFVGTFLFL	SL10	2	0	[2w2e, 3zoj, 2w1p]
QVAXAFGLALA	QA10	LAXGFSXTLGH	LH10	1	4	[2b6o, 2b6p, 3m9i, 2c32, 1ymg, 3j41, 1sor]
QIVAGXAAAXA	QA10	TFLFLWSAFVI	TI10	2	0	[2w2e, 3zoj, 2w1p]
QIVAGXAAAXA	QA10	MSGEFVGTFLF	MF10	2	0	[2w2e, 2w1p]
QIVAGXAAAXA	QA10	GEFVGTFLFLW	GW10	2	0	[2w2e, 3zoj, 2w1p]
QIVAGXAAAXA	QA10	EFVGTFLFLWS	ES10	2	0	[2w2e, 3zoj, 2w1p]
VGLIILCIGIT	VT10	LTXILLXXXLV	LV10	4	3	[3c02]
VXLAXGLTVLT	VT10	LTXIHLISIPV	LV10	1	4	[2o9e]
VIXXTVGXIIT	VT10	GMAFALAIAAV	GV10	4	1	[3ne2]
VXLAXGLTVLT	VT10	FGGXGSAVLAA	FA10	1	0	[2o9e, 2o9f]
VXLAXGLTVLT	VT10	FWLVFGGXGSA	FA10	1	0	[2o9e, 2o9f, 2abm]
VIXXTVGXIIT	VT10	LXXAAVIYSLG	LG10	4	1	[3ne2]
VXLAXGLTVLT	VT10	AXGXAXTLXXL	AL10	1	4	[2o9d, 2o9e, 2abm, 2o9f, 2o9g, 3llq, 1rc2, 3nka, 3nkc, 3nk5]
VXLAFGLSIAT	VT10	AXGXSVAXXXL	AL10	1	4	[1ih5, 1j4n, 1fqy, 1h6i]
VXLAXGLTVLT	VT10	AXXAXGXAXTL	AL10	1	4	[2o9d, 2o9e, 2o9f, 2o9g, 3llq, 1rc2, 3nka, 3nkc, 3nk5]
VXLAXGLALAT	VT10	AXGFSLTLXXL	AL10	1	4	[2b6o, 2b6p, 3m9i, 2c32, 1ymg, 3j41, 1sor]
VIXXTVGXIIT	VT10	AILTEAIGTFL	AL10	4	3	[3ne2]
VIXXTVGXIIT	VT10	ALAIAAVIYSL	AL10	4	1	[3ne2]
VXLAXGLTVLT	VT10	VFGGSGSAVXA	VA10	1	0	[2o9e, 2o9f]
VIXXTVGXIIT	VT10	EAIGTFLLXLV	EV10	4	3	[3ne2]
VGLIILCIGIT	VT10	EXXLTGILXLV	EV10	4	3	[3c02]
VXLAFGLSIAT	VT10	IXFIFISIGXA	IA10	1	0	[1j4n]
VIXXTVGXIIT	VT10	IGXAFALAXXA	IA10	4	1	[3ne2]
VXLAXGLALAT	VT10	VAXAVGFXLTL	VL10	1	4	[2b6o, 2b6p, 3m9i, 2c32, 1ymg, 3j41, 1sor]
VIXXTVGXIIT	VT10	AIGXAXAXAIA	AA10	4	1	[3ne2]
VXLAFGLSIAT	VT10	SXPLAIGXSVA	SA10	1	4	[1j4n, 1fqy]
VXLAXGLALAT	VT10	SLFYVFFGLGA	SA10	1	0	[2b6p, 2c32, 1ymg, 3j41]
VGLIILCIGIT	VT10	LXXXXILLLXI	LI10	4	3	[3c02]
VXLAFGLSIAT	VT10	LAXTLFXFIXI	LI10	1	0	[1ih5, 1fqy, 1h6i]
VGLIILCIGIT	VT10	LGWGLAVFFGI	LI10	4	1	[3c02]
VXLAFGLSIAT	VT10	LSVXLGHLLXI	LI10	1	4	[1ih5, 1fqy, 1h6i]
VXLAXGLTVLT	VT10	LXXTXIXLISI	LI10	1	4	[2o9e, 2o9f, 2abm, 2o9g, 3llq, 1rc2, 3nkc, 3nk5]
VXLAFGLSIAT	VT10	LAMILFXXISI	LI10	1	0	[1j4n]
VXLAXGLTVLT	VT10	CTLIHLISIPV	CV10	1	4	[2o9f]
VXLAXGLALAT	VT10	GSVALAVGFSL	GL10	1	4	[2b6p, 3m9i, 1ymg]
VGLIILCIGIT	VT10	GWGLXVFFGIL	GL10	4	1	[3c02]
VXLAFGLSIAT	VT10	GPLAIGFSVAL	GL10	1	4	[1j4n]
VGLIILCIGIT	VT10	GLAVFFGILVS	GS10	4	1	[3c02]
VXLAXGLTVLT	VT10	GLAXTLIXLIS	GS10	1	4	[2o9d, 2o9e, 2o9f, 2abm, 2o9g, 3llq, 1rc2, 3nka, 3nkc, 3nk5]
VIXXTVGXIIT	VT10	MAFALAIAAVI	MI10	4	1	[3ne2]
VXLAXGLTVLT	VT10	AAEXFGTFWLV	AV10	1	0	[2o9d, 2o9e, 2abm, 2o9f, 2o9g, 1rc2, 3nka, 3nkc, 3nk5]
VGLIILCIGIT	VT10	LAVFFGILVSA	LA10	4	1	[3c02]
VIXXTVGXIIT	VT10	AFXLAIAAXIY	AY10	4	1	[3ne2]
VXLAXGLTVLT	VT10	LXAEXFGTFXL	LL10	1	0	[2o9d, 2o9e, 2o9f, 2o9g, 3nka, 3nkc, 3nk5]
VXLAXGLTVLT	VT10	LVFGGXGXAVL	LL10	1	0	[2o9e, 2o9f]
VXLAFGLSIAT	VT10	TLFVFISIGSA	TA10	1	0	[1ih5, 1fqy, 1h6i]
VXLAXGLALAT	VT10	TLFYVFFGXGA	TA10	1	0	[2b6o, 3m9i, 1sor]
VXLAXGLTVLT	VT10	GTFXLVXGGXG	GG10	1	0	[2o9d, 2o9e, 2abm, 2o9f, 2o9g, 3llq, 1rc2, 3nka, 3nkc, 3nk5]
VIXXTVGXIIT	VT10	GTXXLMLVIMG	GG10	4	3	[3ne2]
VXLAXGLALAT	VT10	GFSLTLGHLXG	GG10	1	4	[2b6o, 2b6p, 3m9i, 2c32, 1ymg, 3j41, 1sor]
VXLAFGLSIAT	VT10	VAEFLAMILFI	VI10	1	0	[1j4n]
VXLAXGLALAT	VT10	VGFSLTLGHLF	VF10	1	4	[2b6o, 2b6p, 3m9i, 2c32, 1ymg, 3j41, 1sor]
VXLAFGLSIAT	VT10	EFXAMILFXXI	EI10	1	0	[1j4n]
VXLAFGLSIAT	VT10	EFXATTLFXFI	EI10	1	0	[1ih5, 1fqy, 1h6i]
VXLAFGLSIAT	VT10	MILFIFISXGS	MS10	1	0	[1j4n]
VXLAFGLSIAT	VT10	FLATTLFXFIS	FS10	1	0	[1ih5, 1fqy, 1h6i]
VIXXTVGXIIT	VT10	FALAIAAVIYS	FS10	4	1	[3ne2]
VXLAFGLSIAT	VT10	FLAMILFXFIS	FS10	1	0	[1j4n]
VXLAXGLTVLT	VT10	FGTFWLVFGXS	FS10	1	0	[2o9d, 2o9e, 2o9f, 2o9g]
VXLAXGLTVLT	VT10	SFGTFWLVFGG	SG10	1	0	[2o9d, 2o9e, 2o9f, 2o9g]
VIXXTVGXIIT	VT10	FAIGMAFALAI	FI10	4	1	[3ne2]
VXLAFGLSIAT	VT10	FXVAXGHLLXI	FI10	1	4	[1j4n]
VXLAFGLSIAT	VT10	AEFXXXXXFXF	AF10	1	0	[1ih5, 1fqy, 1h6i]
VXLAFGLSIAT	VT10	AEFXAMILXXF	AF10	1	0	[1j4n]
VXLAXGLTVLT	VT10	AEXXXXFXXVF	AF10	1	0	[2o9d, 2o9e, 2o9f, 2abm, 2o9g, 1rc2, 3nka, 3nkc, 3nk5]
VXLAXGLALAT	VT10	AXLFYVFFGLG	AG10	1	0	[2b6o, 2b6p, 3m9i, 2c32, 1ymg, 3j41, 1sor]
VXLAFGLSIAT	VT10	ATXLFXFISIG	AG10	1	0	[1ih5, 1fqy, 1h6i]
VXLAFGLSIAT	VT10	AXILFXFISIG	AG10	1	0	[1j4n]
VXLAXGLALAT	VT10	ALXXGFSXXLG	AG10	1	4	[2b6o, 2b6p, 3m9i, 2c32, 1ymg, 3j41, 1sor]
VXLAXGLALAT	VT10	LFYVFFGLGAS	LS10	1	0	[2b6o, 2b6p, 3m9i]
VXLAXGLTVLT	VT10	FRKLAAESFGT	FT10	1	0	[2o9e]
VXLAXGLTVLT	VT10	FAPIAIGLALT	FT10	1	4	[2o9e, 3llq]
VXLAFGLSIAT	VT10	VAEFLATTLFV	VV10	1	0	[1ih5, 1fqy, 1h6i]
VIXXTVGXIIT	VT10	TEAIGTFLLML	TL10	4	3	[3ne2]
VXLAXGLALAT	VT10	FAXLFYVFFGL	FL10	1	0	[2b6o, 3m9i, 2b6p, 2c32, 1ymg, 3j41, 1sor]
VGLIILCIGIT	VT10	FNELILTXXLL	FL10	4	3	[3c02]
VGLIILCIGIT	VT10	FFNELILTXXL	FL10	4	3	[3c02]
VXLAXGLTVLT	VT10	PIAIGLAXTLI	PI10	1	4	[2o9d, 2o9e, 2abm, 2o9f, 2o9g, 3llq, 1rc2, 3nka, 3nkc, 3nk5]
VXLAFGLSIAT	VT10	GXSVAXGHLXA	GA10	1	4	[1ih5, 1j4n, 1fqy, 1h6i]
VXLAFGLSIAT	VT10	TXLFVFISIGS	TS10	1	0	[1ih5, 1fqy, 1h6i]
VXLAXGLTVLT	VT10	TFXLVFGGXGS	TS10	1	0	[2o9d, 2o9e, 2abm, 2o9f, 2o9g, 3llq, 1rc2, 3nka, 3nkc, 3nk5]
VIXXTVGXIIT	VT10	AIGTFLLMLVI	AI10	4	3	[3ne2]
VXLAXGLTVLT	VT10	IAIGLALTLIG	IG10	1	4	[3nka, 3nkc]
VXLAXGLTVLT	VT10	IXXAXTLIXLI	II10	1	4	[2o9d, 2o9e, 2o9f, 2abm, 2o9g, 3llq, 1rc2, 3nka, 3nkc, 3nk5]
VXLAXGLALAT	VT10	FSLTLGHLFGM	FM10	1	4	[2b6o, 2b6p, 3m9i, 2c32, 1ymg, 1sor]
VXLAXGLALAT	VT10	SXXLAVGFSLT	ST10	1	4	[2b6o, 2b6p, 3m9i, 2c32, 1ymg, 3j41]
VXLAXGLTVLT	VT10	EXFGTFWLVFG	EG10	1	0	[2o9d, 2o9e, 2abm, 2o9f, 2o9g, 1rc2, 3nka, 3nkc, 3nk5]
VXLAXGLTVLT	VT10	CFGTFWLVFXG	CG10	1	0	[2abm, 1rc2, 3nka, 3nkc, 3nk5]
VGLIILCIGIT	VT10	CLGWGLAVFXG	CG10	4	1	[3c02]
VXLAXGLTVLT	VT10	FGTFWLVFGGC	FC10	1	0	[2abm, 3llq, 1rc2, 3nka, 3nkc, 3nk5]
VIXXTVGXIIT	VT10	IGXFXLMLVIM	IM10	4	3	[3ne2]
VGLIILCIGIT	VT10	WGXAVFFGILV	WV10	4	1	[3c02]
VXLAXGLTVLT	VT10	WLVFGGSGXAV	WV10	1	0	[2o9e, 2o9f]
VIXXTVGXIIT	VT10	LTEAIGTFLLM	LM10	4	3	[3ne2]
VGLIILCIGIT	VT10	LCLGWGXAVFF	LF10	4	1	[3c02]
VXLAXGLALAT	VT10	LAXGFSXTLGH	LH10	1	4	[2b6o, 2b6p, 3m9i, 2c32, 1ymg, 3j41, 1sor]
VXLAFGLSIAT	VT10	LXXGXSVXXGH	LH10	1	4	[1ih5, 1j4n, 1fqy, 1h6i]
VXLAXGLTVLT	VT10	IAIGLAXTLIH	IH10	1	4	[2o9d, 2o9e, 2o9f, 2abm, 2o9g, 3llq, 1rc2, 3nk5]
VXLAXGLTVLT	VT10	TLIHLISIPVT	TT10	1	4	[2o9e, 2o9f]
VGLIILCIGIT	VT10	KLCLGWGLAVF	KF10	4	1	[3c02]
VXLAXGLTVLT	VT10	AXTLIHLISIP	AP10	1	4	[2o9e, 2o9f]
VGLIILCIGIT	VT10	ILTGXLLXVIL	IL10	4	3	[3c02]
VXLAFGLSIAT	VT10	IGXSVALGHLL	IL10	1	4	[1ih5, 1j4n, 1fqy, 1h6i]
VIXXTVGXIIT	VT10	ILTEAIGTFLL	IL10	4	3	[3ne2]
VIXXTVGXIIT	VT10	QAILTEAIXTF	QF10	4	3	[3ne2]
VIXXTVGXIIT	VT10	TFLLXLVIMGV	TV10	4	3	[3ne2]
VGLIILCIGIT	VT10	TGILXXVILVV	TV10	4	3	[3c02]
VXLAXGLTVLT	VT10	KLXAEXFGTFW	KW10	1	0	[2o9e]
VXLAFGLSIAT	VT10	PLAIGXSVALG	PG10	1	4	[1ih5, 1j4n, 1fqy, 1h6i]
VGLIILCIGIT	VT10	NELILTGILLL	NL10	4	3	[3c02]
VXLAFGLSIAT	VT10	SVALGHLLAID	SD10	1	4	[1ih5]
VXLAXGLTVLT	VT10	RKLAAESFGTF	RF10	1	0	[2o9e]
AXGXAXTLXXL	AL10	GLTVLTMAXAV	GV10	4	1	[2o9d, 2o9e, 2abm, 2o9f, 2o9g, 1rc2, 3nka, 3nkc, 3nk5]
AXGXSVAXXXL	AL10	GXEIIGTLQLV	GV10	4	3	[1ih5, 1j4n, 1fqy, 1h6i]
AXXAXGXAXTL	AL10	GLTVLTMAXAV	GV10	4	1	[2o9d, 2o9e, 2o9f, 2o9g, 1rc2, 3nka, 3nkc, 3nk5]
ALAXLIYDFIL	AL10	GXEIIGTLQLV	GV10	5	3	[1j4n, 1h6i]
AXGFSLTLXXL	AL10	GLALATLVQAV	GV10	4	1	[2b6o, 2b6p, 3m9i, 2c32, 1ymg, 3j41, 1sor]
AXGXSVAXXXL	AL10	GLXIATLAQSV	GV10	4	1	[1j4n, 1fqy, 1h6i]
AVXAEFLAMIL	AL10	GLXIATLAQSV	GV10	0	1	[1j4n]
AXGFSLTLXXL	AL10	ATIVEXFLTXQ	AQ10	4	3	[2b6o, 2b6p, 3m9i, 2c32, 1ymg, 1sor]
AXLGXLLYDFL	AL10	ATIVEXFLTXQ	AQ10	5	3	[2b6p, 1ymg]
AXAXXLXIXXL	AL10	AXVVELILTXQ	AQ10	1	3	[3d9s]
AVXAEFLAMIL	AL10	AFGLXIXTLXQ	AQ10	0	1	[1j4n]
AXGXSVAXXXL	AL10	AFGLXIXTLXQ	AQ10	4	1	[1ih5, 1j4n, 1fqy, 1h6i]
AXGFSLTLXXL	AL10	AFGLALATXXQ	AQ10	4	1	[2b6o, 2b6p, 3m9i, 2c32, 1ymg, 3j41, 1sor]
AXGFSLTLXXL	AL10	LXFGLALAXXV	LV10	4	1	[2b6o, 2b6p, 3m9i, 2c32, 1ymg, 3j41, 1sor]
AFCAAALVYGL	AL10	LGTGLLIFFGV	LV10	2	0	[1lda]
AXAFGGMIFVL	AL10	LLFLYITVATV	LV10	1	0	[2b5f]
AILTEAIGTFL	AL10	GLTVXXIITTI	GI10	3	4	[3ne2]
ALAIAAVIYSL	AL10	GLTVXXIITTI	GI10	1	4	[3ne2]
ALAIAAVIYSL	AL10	GXVIGLTVXXI	GI10	1	4	[3ne2]
AXXAXGXAXTL	AL10	FGLTVLTXAXA	FA10	4	1	[2o9d, 2o9e, 2o9f, 2o9g, 1rc2, 3nka]
AXGXAXTLXXL	AL10	FGLTVLTXAXA	FA10	4	1	[2o9d, 2o9e, 2abm, 2o9f, 2o9g, 1rc2, 3nka]
AXGFSLTLXXL	AL10	FXXAXATLXXA	FA10	4	1	[2b6o, 2b6p, 3m9i, 2c32, 1ymg, 3j41, 1sor]
AVXAEFLAMIL	AL10	YXIAQCVGXXV	YV10	0	2	[1j4n]
AXGXSVAXXXL	AL10	LXIATLAQXVG	LG10	4	1	[1j4n, 1fqy, 1h6i]
AXGXAXTLXXL	AL10	LTVLTXAXAVG	LG10	4	1	[2o9d, 2o9e, 2o9f, 2o9g, 1rc2, 3nka, 3nkc, 3nk5]
AVXAEFLAMIL	AL10	LXIATLAQXVG	LG10	0	1	[1j4n]
AXXAXGXAXTL	AL10	LTVLTXAXAVG	LG10	4	1	[2o9d, 2o9e, 2o9f, 2o9g, 1rc2, 3nka, 3nkc, 3nk5]
AXGFSLTLXXL	AL10	LAXATLVQXXG	LG10	4	1	[2b6o, 2b6p, 3m9i, 2c32, 1ymg, 3j41, 1sor]
AILTEAIGTFL	AL10	LTVXGIITTXG	LG10	3	4	[3ne2]
AXGXAXTLXXL	AL10	LSAGFLLVIXG	LG10	4	3	[2o9d, 2o9e, 2o9f, 2o9g, 1rc2, 3nk5]
AXXAXGXAXTL	AL10	LSAGFLLVIXG	LG10	4	3	[2o9d, 2o9e, 2o9f, 2o9g, 1rc2, 3nka, 3nkc, 3nk5]
ALAIAAVIYSL	AL10	LTVXGIITTXG	LG10	1	4	[3ne2]
AIVGAFAYRKL	AL10	VEMVITAILMG	VG10	5	3	[1fx8, 1ldi, 1ldf, 1lda]
AXGXSVAXXXL	AL10	VXXIIGAVLAG	VG10	4	5	[3gd8, 2d57, 2zz9, 3iyz]
AQFIGAXLGXL	AL10	VVGTFILVFFG	VG10	2	0	[3ne2]
ALAIAAVIYSL	AL10	VVGTFILVFFG	VG10	1	0	[3ne2]
AXGFSLTLXXL	AL10	QATIVEXFLTL	QL10	4	3	[2b6o, 2b6p, 3m9i, 2c32, 1ymg, 1sor]
AXIAXFXXTXL	AL10	QXLGAICGVGL	QL10	0	2	[2b5f]
AXLGXLLYDFL	AL10	QATIVEXFLTL	QL10	5	3	[2b6p, 1ymg]
AXAXXLXIXXL	AL10	VVELILTFQLA	VA10	1	3	[3d9s]
AILTEAIGTFL	AL10	VIGPIVGXXXA	VA10	3	5	[3ne2]
ALAIAAVIYSL	AL10	EAIGTFLLXLV	EV10	1	3	[3ne2]
AXXAXGXAXTL	AL10	ELXLSAGFLXV	EV10	4	3	[2o9d, 2o9e, 2o9f, 2o9g, 1rc2, 3nka, 3nkc, 3nk5]
AXGXAXTLXXL	AL10	ELXLSAGFLXV	EV10	4	3	[2o9d, 2o9e, 2abm, 2o9f, 2o9g, 1rc2, 3nka, 3nkc, 3nk5]
AXGXAXTLXXL	AL10	VVELXLSAGFL	VL10	4	3	[2o9d, 2o9e, 2abm, 2o9f, 2o9g, 1rc2, 3nka, 3nkc, 3nk5]
AXGXAXTLXXL	AL10	VELXLSAGFLL	VL10	4	3	[2o9d, 2o9e, 2abm, 2o9f, 2o9g, 1rc2, 3nka, 3nkc, 3nk5]
AXXAXGXAXTL	AL10	VELXLSAGFLL	VL10	4	3	[2o9d, 2o9e, 2o9f, 2o9g, 1rc2, 3nka, 3nkc, 3nk5]
AIVGAFAYRKL	AL10	VITAILMGLIL	VL10	5	3	[1fx8, 1ldi, 1ldf, 1lda]
AXXAXGXAXTL	AL10	VVELXLSAGFL	VL10	4	3	[2o9d, 2o9e, 2o9f, 2o9g, 1rc2, 3nka, 3nkc, 3nk5]
AXAXXLALAXL	AL10	VAXAVGFXLTL	VL10	1	4	[2b6o, 2b6p, 3m9i, 2c32, 1ymg, 3j41, 1sor]
AXGXAXTLXXL	AL10	VLSAGFLLVIH	VH10	4	3	[2o9d, 2o9e, 2o9f, 2o9g, 1rc2, 3nk5]
AXXAXGXAXTL	AL10	VLSAGFLLVIH	VH10	4	3	[2o9d, 2o9e, 2o9f, 2o9g, 1rc2, 3nka, 3nkc, 3nk5]
AXXAXGXAXTL	AL10	SALVVELVLSA	SA10	4	3	[2o9e, 2o9f]
AXGXAXTLXXL	AL10	SAGFLLVIXGA	SA10	4	3	[2o9d, 2o9e, 2o9f, 2o9g, 1rc2, 3nk5]
AXXAXGXAXTL	AL10	SAGFLLVIXGA	SA10	4	3	[2o9d, 2o9e, 2o9f, 2o9g, 1rc2, 3nka, 3nkc, 3nk5]
AXAXXLALAXL	AL10	SLFYVFFGLGA	SA10	1	0	[2b6p, 2c32, 1ymg, 3j41]
AXGXAXTLXXL	AL10	SALVVELVLSA	SA10	4	3	[2o9e, 2o9f]
AXAFGGMIFVL	AL10	IGXAVFMVHLA	IA10	1	4	[1z98, 3cn6, 4jc6, 4ia4, 3cll, 2b5f, 3cn5]
AILTEAIGTFL	AL10	IGPIXXXXXXA	IA10	3	5	[3ne2]
AIVGAFAYRKL	AL10	ITAILMGLILA	IA10	5	3	[1fx8, 1ldi, 1ldf, 1lda]
AXXAXGXAXTL	AL10	AXFLLVIHGAT	AT10	4	3	[2o9d, 2o9e]
AXGXAXTLXXL	AL10	AXFLLVIHGAT	AT10	4	3	[2o9d, 2o9e]
AIVGAFAYRKL	AL10	AILMGLILALT	AT10	5	3	[1fx8, 1ldi]
AXAFGGMIFVL	AL10	AXLLFLYITVA	AA10	1	0	[1z98, 3cn6, 4jc6, 4ia4, 3cll, 2b5f, 3cn5]
AVXAEFLAMIL	AL10	AQXVGAXVAXA	AA10	0	2	[1j4n]
AXGXAXTLXXL	AL10	LVLSAGFLLXI	LI10	4	3	[2o9d, 2o9e, 2abm, 2o9f, 2o9g, 1rc2, 3nka, 3nkc, 3nk5]
AXAXXLXIXXL	AL10	LSVXLGHLXGI	LI10	1	4	[3d9s]
AXXAXGXAXTL	AL10	LVLSAGFLLXI	LI10	4	3	[2o9d, 2o9e, 2o9f, 2o9g, 1rc2, 3nka, 3nkc, 3nk5]
AXAXXLXIXXL	AL10	LXXTXQLXLCI	LI10	1	3	[3d9s]
ALAIAAVIYSL	AL10	LXIGLTVGGXI	LI10	1	4	[3ne2]
AILTEAIGTFL	AL10	LXIGLTVGGXI	LI10	3	4	[3ne2]
AXGXSVAXXXL	AL10	YWXGPXXGAXL	YL10	4	5	[3gd8, 2d57, 2zz9, 3iyz]
AXIAXFXXTXL	AL10	CLGAICGVGLV	CV10	0	2	[2b5f]
AXAFGGMIFVL	AL10	PIGFAVFMVHL	PL10	1	4	[1z98, 3cn6, 4jc6, 4ia4, 3cll, 2b5f, 3cn5]
AILTEAIGTFL	AL10	PXXGAVXAAXL	PL10	3	5	[3ne2]
AXAXXLXIXXL	AL10	PALSIGXSXXL	PL10	1	4	[3d9s]
AXGXAXTLXXL	AL10	WGLTVLTMAFA	WA10	4	1	[3nkc, 3nk5]
AXXAXGXAXTL	AL10	WGLTVLTMAFA	WA10	4	1	[3nkc, 3nk5]
AXGXSVAXXXL	AL10	WXXWXGPXXGA	WA10	4	5	[3gd8, 2d57, 2zz9, 3iyz]
AXGXSVAXXXL	AL10	WXGPXXGAXXA	WA10	4	5	[3gd8, 2d57, 2zz9, 3iyz]
AXGFSLTLXXL	AL10	LQFVLCIFATY	LY10	4	3	[2b6p, 3m9i, 1ymg]
AXLGXLLYDFL	AL10	LQFVLCIFATY	LY10	5	3	[2b6p, 1ymg]
AILTEAIGTFL	AL10	YVIGPIVGAXA	YA10	3	5	[3ne2]
AXGXAXTLXXL	AL10	GFAGVALAXGL	GL10	4	1	[2o9e, 2o9f]
AXGXAXTLXXL	AL10	GVALAXGLXVL	GL10	4	1	[2o9d, 2o9e, 2abm, 2o9f, 2o9g, 1rc2, 3nka, 3nkc, 3nk5]
AXXAXGXAXTL	AL10	GVALAXGLXVL	GL10	4	1	[2o9d, 2o9e, 2o9f, 2o9g, 1rc2, 3nka, 3nkc, 3nk5]
AXXAXGXAXTL	AL10	GFAGVALAXGL	GL10	4	1	[2o9e, 2o9f]
AXAXXLALAXL	AL10	GSVALAVGFSL	GL10	1	4	[2b6p, 3m9i, 1ymg]
AXAFGGMIFVL	AL10	GTFVLVYTVFS	GS10	1	3	[1z98, 3cn6, 4jc6, 4ia4, 3cll, 2b5f, 3cn5]
AVXAEFLAMIL	AL10	MYIIAQCVGAI	MI10	0	2	[1j4n]
AIVGAFAYRKL	AL10	MVITAILMGLI	MI10	5	3	[1fx8, 1ldi, 1ldf, 1lda]
AXGXAXTLXXL	AL10	AXVALAFGLTV	AV10	4	1	[2o9e, 2o9f]
AXXAXGXAXTL	AL10	AXVALAFGLTV	AV10	4	1	[2o9e, 2o9f]
AVXAEFLAMIL	AL10	IAQCVGAIVAT	IT10	0	2	[1j4n]
ALAIAAVIYSL	AL10	IGLTVXGIXTT	IT10	1	4	[3ne2]
AILTEAIGTFL	AL10	IGLTVXGIXTT	IT10	3	4	[3ne2]
AVXAEFLAMIL	AL10	CXGAIVATXIL	CL10	0	2	[1j4n]
AFCAAALVYGL	AL10	CIAEFXGTGLL	CL10	2	0	[1lda]
AVXAEFLAMIL	AL10	QXXGAIVATAI	QI10	0	2	[1j4n]
AXGFSLTLXXL	AL10	TIVEIFLTLQF	TF10	4	3	[2b6o, 2b6p, 3m9i, 2c32, 1ymg, 1sor]
AXLGXLLYDFL	AL10	TIVEIFLTLQF	TF10	5	3	[2b6p, 1ymg]
AXIAXFXXTXL	AL10	AFGGMIFVLVY	AY10	0	1	[2b5f]
AXAFGGMIFVL	AL10	AEXIATLLFLY	AY10	1	0	[1z98, 3cn6, 4jc6, 4ia4, 3cll, 2b5f, 3cn5]
AXIAXFXXTXL	AL10	LVYMIAQCXGA	LA10	0	2	[2b5f]
AXLGXLLYDFL	AL10	LTXQXXLCIFA	LA10	5	3	[2b6p, 1ymg]
AXXAXGXAXTL	AL10	LAXGLTVLTMA	LA10	4	1	[2o9d, 2o9e, 2o9f, 2o9g, 3llq, 1rc2, 3nka, 3nkc, 3nk5]
AXGXAXTLXXL	AL10	LAXGLTVLTMA	LA10	4	1	[2o9d, 2o9e, 2abm, 2o9f, 2o9g, 3llq, 1rc2, 3nka, 3nkc, 3nk5]
AXGFSLTLXXL	AL10	LTXQXXLCIFA	LA10	4	3	[2b6o, 2b6p, 3m9i, 2c32, 1ymg, 3j41]
AVXAEFLAMIL	AL10	LXXGLXIXTLA	LA10	0	1	[1j4n]
AXGXSVAXXXL	AL10	LXXGLXIXTLA	LA10	4	1	[1ih5, 1j4n, 1fqy, 1h6i]
AXAXXLXIXXL	AL10	IXTFQLALCIF	IF10	1	3	[3d9s]
AXAFGGMIFVL	AL10	IXTFVLVYTVF	IF10	1	3	[1z98, 3cn6, 4jc6, 4ia4, 3cll, 2b5f, 3cn5]
ALAXLIYDFIL	AL10	IIXTLQXVLCV	IV10	5	3	[1j4n, 1h6i]
AXGFSLTLXXL	AL10	IVEIFLTLQFV	IV10	4	3	[2b6o, 2b6p, 3m9i, 2c32, 1ymg, 3j41, 1sor]
AXAXXLXIXXL	AL10	IGLSVTLGHLV	IV10	1	4	[3d9s]
AILTEAIGTFL	AL10	IYVIGPIXGAV	IV10	3	5	[3ne2]
AXLGXLLYDFL	AL10	IVEIFLTLQFV	IV10	5	3	[2b6p, 1ymg]
AXGXSVAXXXL	AL10	IYWVGPIXGAV	IV10	4	5	[3gd8, 2d57, 2zz9, 3iyz]
AXIAXFXXTXL	AL10	IAQCLGAICGV	IV10	0	2	[2b5f]
AXAFGGMIFVL	AL10	IATLLFLYITV	IV10	1	0	[1z98, 3cn6, 4jc6, 4ia4, 3cll, 2b5f, 3cn5]
AXAFGGMIFVL	AL10	IIGTFXLVYTV	IV10	1	3	[1z98, 3cn6, 4jc6, 4ia4, 3cll, 2b5f, 3cn5]
AXGXSVAXXXL	AL10	IIXTLQXVLCV	IV10	4	3	[1ih5, 1j4n, 1fqy, 1h6i]
AXGFSLTLXXL	AL10	LQVALXFXLAL	LL10	4	1	[2b6o, 3m9i]
AXGXSVAXXXL	AL10	LXXEIIGTXQL	LL10	4	3	[1fqy, 1h6i]
ALAXLIYDFIL	AL10	LXXEIIGTXQL	LL10	5	3	[1h6i]
AXAXXLXIXXL	AL10	LAXLXFVFFGL	LL10	1	0	[3d9s]
AQFIGAXLGXL	AL10	TFXLVFFGXGA	TA10	2	0	[3ne2]
ALAIAAVIYSL	AL10	TFXLVFFGXGA	TA10	1	0	[3ne2]
AXAFGGMIFVL	AL10	TFXLVYTVFSA	TA10	1	3	[1z98, 3cn6, 4jc6, 4ia4, 3cll, 2b5f, 3cn5]
AXAXXLALAXL	AL10	TLFYVFFGXGA	TA10	1	0	[2b6o, 3m9i, 1sor]
AXIAXFXXTXL	AL10	YMIAQCLGAIC	YC10	0	2	[2b5f]
AXAXXLXIXXL	AL10	GXSVTLGHLXG	GG10	1	4	[3d9s]
AXAXXLALAXL	AL10	GFSLTLGHLXG	GG10	1	4	[2b6o, 2b6p, 3m9i, 2c32, 1ymg, 3j41, 1sor]
AQFIGAXLGXL	AL10	GTFXLVFFGXG	GG10	2	0	[3ne2]
AXGXSVAXXXL	AL10	GPIIGAVLAGG	GG10	4	5	[3gd8]
ALAIAAVIYSL	AL10	GTXXLMLVIMG	GG10	1	3	[3ne2]
AFCAAALVYGL	AL10	GTXLLIFFGXG	GG10	2	0	[1lda]
ALAIAAVIYSL	AL10	GTFXLVFFGXG	GG10	1	0	[3ne2]
AXIAXFXXTXL	AL10	MXAQCLGAICG	MG10	0	2	[2b5f]
AXGXSVAXXXL	AL10	VKVXLXFGLSI	VI10	4	1	[1ih5, 1j4n, 1fqy, 1h6i]
AXGXAXTLXXL	AL10	VLTMAXAVGXI	VI10	4	1	[2o9e]
AXIAXFXXTXL	AL10	VYMIAQCLGAI	VI10	0	2	[2b5f]
AXXAXGXAXTL	AL10	VLTMAXAVGXI	VI10	4	1	[2o9e]
AXAXXLALAXL	AL10	VGFSLTLGHLF	VF10	1	4	[2b6o, 2b6p, 3m9i, 2c32, 1ymg, 3j41, 1sor]
AXAXXLXIXXL	AL10	VXAEFLATXXF	VF10	1	0	[3d9s]
AXAFGGMIFVL	AL10	EFXATLLFLYI	EI10	1	0	[1z98, 3cn6, 4jc6, 4ia4, 3cll, 2b5f, 3cn5]
AXGXSVAXXXL	AL10	FGXSIATLAQS	FS10	4	1	[1j4n, 1fqy, 1h6i]
AVXAEFLAMIL	AL10	FGXSIATLAQS	FS10	0	1	[1j4n]
AXAXXLXIXXL	AL10	FAEFXATLXFV	FV10	1	0	[3d9s]
AXIAXFXXTXL	AL10	GGXIFVLVYCT	GT10	0	1	[2b5f]
AXGFSLTLXXL	AL10	GQATIVEIXXT	GT10	4	3	[2b6o, 3m9i]
AXAFGGMIFVL	AL10	GFXVFMVHLAT	GT10	1	4	[1z98, 3cn6, 4jc6, 4ia4, 3cll, 2b5f, 3cn5]
AXAFGGMIFVL	AL10	FAVFMVHLATI	FI10	1	4	[1z98, 3cn6, 4jc6, 4ia4, 3cll, 2b5f, 3cn5]
AXGXAXTLXXL	AL10	AXGLTVLTMAF	AF10	4	1	[2o9d, 2o9e, 2abm, 2o9f, 2o9g, 1rc2, 3nka, 3nkc, 3nk5]
AFCAAALVYGL	AL10	AEFXXTGLXIF	AF10	2	0	[1lda]
ALAIAAVIYSL	AL10	AEVVGTFXXVF	AF10	1	0	[3ne2]
AQFIGAXLGXL	AL10	AEVVGTFXXVF	AF10	2	0	[3ne2]
AXIAXFXXTXL	AL10	AICGVGLVKAF	AF10	0	2	[2b5f]
AXAXXLXIXXL	AL10	AEFXXXXXFXF	AF10	1	0	[3d9s]
AXXAXGXAXTL	AL10	AXGLTVLTMAF	AF10	4	1	[2o9d, 2o9e, 2o9f, 2o9g, 1rc2, 3nka, 3nkc, 3nk5]
AXIAXFXXTXL	AL10	RALVYMIAQXL	RL10	0	2	[2b5f]
AXIAXFXXTXL	AL10	AQXXGAIXXVG	AG10	0	2	[2b5f]
AXAXXLXIXXL	AL10	ALXXGXSXXLG	AG10	1	4	[3d9s]
AXXAXGXAXTL	AL10	ALXVELVLSXG	AG10	4	3	[2o9e, 2o9f]
AXIAXFXXTXL	AL10	ALXYMIAQXXG	AG10	0	2	[2b5f]
ALAIAAVIYSL	AL10	AXLVIGLXXXG	AG10	1	4	[3ne2]
AXAXXLALAXL	AL10	AXLFYVFFGLG	AG10	1	0	[2b6o, 2b6p, 3m9i, 2c32, 1ymg, 3j41, 1sor]
AVXAEFLAMIL	AL10	AXXYIIAQXXG	AG10	0	2	[1j4n]
AXGXAXTLXXL	AL10	ALXVELVLSXG	AG10	4	3	[2o9e, 2o9f]
AXAXXLALAXL	AL10	ALXXGFSXXLG	AG10	1	4	[2b6o, 2b6p, 3m9i, 2c32, 1ymg, 3j41, 1sor]
AXAXXLXIXXL	AL10	AXXXFVFFGLG	AG10	1	0	[3d9s]
AILTEAIGTFL	AL10	IXGAVXAAXLY	IY10	3	5	[3ne2]
AXGXAXTLXXL	AL10	LTMAXAVGXIS	LS10	4	1	[2o9e]
AXAXXLALAXL	AL10	LFYVFFGLGAS	LS10	1	0	[2b6o, 2b6p, 3m9i]
AXXAXGXAXTL	AL10	LTMAXAVGXIS	LS10	4	1	[2o9e]
AXXAXGXAXTL	AL10	LSALVVELVLS	LS10	4	3	[2o9e, 2o9f]
AXGXAXTLXXL	AL10	LSALVVELVLS	LS10	4	3	[2o9e, 2o9f]
AXAXXLXIXXL	AL10	EFXXTLXFVFF	EF10	1	0	[3d9s]
ALAIAAVIYSL	AL10	EVVGTFIXXFF	EF10	1	0	[3ne2]
AQFIGAXLGXL	AL10	EVVGTFIXXFF	EF10	2	0	[3ne2]
AFCAAALVYGL	AL10	EFXXTGLLXFF	EF10	2	0	[1lda]
AXAFGGMIFVL	AL10	FIATLLFLYIT	FT10	1	0	[1z98, 3cn6, 4jc6, 4ia4, 3cll, 2b5f, 3cn5]
AXGXAXTLXXL	AL10	FAGVALAFGLT	FT10	4	1	[2o9e, 2o9f]
AXXAXGXAXTL	AL10	FAGVALAFGLT	FT10	4	1	[2o9e, 2o9f]
AXXAXGXAXTL	AL10	TVLTMAFAVGH	TH10	4	1	[2o9e]
AXGXAXTLXXL	AL10	TVLTMAFAVGH	TH10	4	1	[2o9e]
AXGXAXTLXXL	AL10	ALAXGLTVLTM	AM10	4	1	[2o9d, 2o9e, 2abm, 2o9f, 2o9g, 3llq, 1rc2, 3nka, 3nkc, 3nk5]
AXAFGGMIFVL	AL10	APLPIGFAVXM	AM10	1	4	[1z98, 3cn6, 4jc6, 4ia4, 3cll, 2b5f, 3cn5]
AIVGAFAYRKL	AL10	AVXMVITAILM	AM10	5	3	[1fx8, 1ldi, 1ldf, 1lda]
AXXAXGXAXTL	AL10	ALAXGLTVLTM	AM10	4	1	[2o9d, 2o9e, 2o9f, 2o9g, 3llq, 1rc2, 3nka, 3nkc, 3nk5]
ALAIAAVIYSL	AL10	FTAEVVGTXIL	FL10	1	0	[3ne2]
AXAXXLALAXL	AL10	FAXLFYVFFGL	FL10	1	0	[2b6o, 3m9i, 2b6p, 2c32, 1ymg, 3j41, 1sor]
AIVGAFAYRKL	AL10	FAVEMVITXIL	FL10	5	3	[1fx8, 1ldi, 1lda]
AQFIGAXLGXL	AL10	FTAEVVGTXIL	FL10	2	0	[3ne2]
AIVGAFAYRKL	AL10	EMVITAILMXL	EL10	5	3	[1fx8, 1ldi, 1ldf, 1lda]
AIVGAFAYRKL	AL10	TAILMGLILAL	TL10	5	3	[1fx8, 1ldi, 1ldf, 1lda]
AXAXXLXIXXL	AL10	FXXTLXFVFXG	FG10	1	0	[3d9s]
AFCAAALVYGL	AL10	FXXTGLLXFFG	FG10	2	0	[1lda]
ALAIAAVIYSL	AL10	AIGTFLLMLVI	AI10	1	3	[3ne2]
AXAXXLXIXXL	AL10	TXXFVFFGXGS	TS10	1	0	[3d9s]
AXAXXLXIXXL	AL10	TXQLXLCIFAS	TS10	1	3	[3d9s]
ALAXLIYDFIL	AL10	GTLQLVLCVLA	GA10	5	3	[1j4n, 1h6i]
AXIAXFXXTXL	AL10	GAICGVGLVKA	GA10	0	2	[2b5f]
AXGXSVAXXXL	AL10	GTLQLVLCVLA	GA10	4	3	[1ih5, 1j4n, 1fqy, 1h6i]
AXIAXFXXTXL	AL10	GMIFVLVYCTA	GA10	0	1	[2b5f]
AILTEAIGTFL	AL10	PIYVIGPIVGA	PA10	3	5	[3ne2]
AXAFGGMIFVL	AL10	PLPIGFAVFMV	PV10	1	4	[1z98, 3cn6, 4jc6, 4ia4, 3cll, 2b5f, 3cn5]
AXGFSLTLXXL	AL10	FLTLQXVLCIF	FF10	4	3	[2b6o, 2b6p, 3m9i, 2c32, 1ymg, 3j41, 1sor]
AXLGXLLYDFL	AL10	FLTLQXVLCIF	FF10	5	3	[2b6p, 1ymg]
AXAXXLALAXL	AL10	SXXLAVGFSLT	ST10	1	4	[2b6o, 2b6p, 3m9i, 2c32, 1ymg, 3j41]
AXAXXLXIXXL	AL10	SXALSIGLSVT	ST10	1	4	[3d9s]
AXAXXLALAXL	AL10	FSLTLGHLFGM	FM10	1	4	[2b6o, 2b6p, 3m9i, 2c32, 1ymg, 1sor]
AFCAAALVYGL	AL10	IAEFLGTGLLI	II10	2	0	[1lda]
AXLGXLLYDFL	AL10	IXXTLQFVLCI	II10	5	3	[2b6p, 1ymg]
AXGFSLTLXXL	AL10	IXXTLQFVLCI	II10	4	3	[2b6o, 2b6p, 3m9i, 2c32, 1ymg, 3j41, 1sor]
AXIAXFXXTXL	AL10	FGGMIFVLVYC	FC10	0	1	[2b5f]
AFCAAALVYGL	AL10	TGLLIFFGVGC	TC10	2	0	[1lda]
ALAIAAVIYSL	AL10	IGXFXLMLVIM	IM10	1	3	[3ne2]
AXAXXLXIXXL	AL10	LXIGXSXXLGH	LH10	1	4	[3d9s]
AXAXXLALAXL	AL10	LAXGFSXTLGH	LH10	1	4	[2b6o, 2b6p, 3m9i, 2c32, 1ymg, 3j41, 1sor]
AXAFGGMIFVL	AL10	LXIGFAVFMVH	LH10	1	4	[1z98, 3cn6, 4jc6, 4ia4, 3cll, 2b5f, 3cn5]
AXGXSVAXXXL	AL10	SLAFGLSIATL	SL10	4	1	[1ih5, 1j4n, 1fqy, 1h6i]
AXAXXLXIXXL	AL10	SIGXSXXLGHL	SL10	1	4	[3d9s]
AXIAXFXXTXL	AL10	WAFGGMIFVLV	WV10	0	1	[2b5f]
AXAXXLXIXXL	AL10	MVVELILTFXL	ML10	1	3	[3d9s]
ALAXLIYDFIL	AL10	IEIIGXLQLVL	IL10	5	3	[1j4n, 1h6i]
AXGXSVAXXXL	AL10	IGXLQLVLCVL	IL10	4	3	[1ih5, 1j4n, 1fqy, 1h6i]
AXAFGGMIFVL	AL10	IAEFIXTLLFL	IL10	1	0	[1z98, 3cn6, 4jc6, 4ia4, 3cll, 2b5f, 3cn5]
ALAXLIYDFIL	AL10	IGXLQLVLCVL	IL10	5	3	[1j4n, 1h6i]
AXGXSVAXXXL	AL10	IEIIGXLQLVL	IL10	4	3	[1ih5, 1j4n, 1fqy, 1h6i]
AXAFGGMIFVL	AL10	LAPLPIGFAVF	LF10	1	4	[2b5f]
AXGXAXTLXXL	AL10	LVVELVLSAGF	LF10	4	3	[2o9e, 2abm, 2o9f, 2o9g, 1rc2, 3nka, 3nkc, 3nk5]
AXXAXGXAXTL	AL10	LVVELVLSAGF	LF10	4	3	[2o9e, 2o9f, 2o9g, 1rc2, 3nka, 3nkc, 3nk5]
AXGXSVAXXXL	AL10	TLQXVLCVLAT	TT10	4	3	[1ih5, 1j4n, 1fqy, 1h6i]
ALAXLIYDFIL	AL10	TLQXVLCVLAT	TT10	5	3	[1j4n, 1h6i]
AXAFGGMIFVL	AL10	TLXFLYITVAT	TT10	1	0	[1z98, 3cn6, 4jc6, 4ia4, 3cll, 2b5f, 3cn5]
AXLGXLLYDFL	AL10	TLXXVLCIFXT	TT10	5	3	[2b6p, 1ymg]
AXGFSLTLXXL	AL10	TLXXVLCIFXT	TT10	4	3	[2b6o, 2b6p, 3m9i, 2c32, 1ymg, 3j41]
AILTEAIGTFL	AL10	GPIVGAVAAAW	GW10	3	5	[3ne2]
AXGXSVAXXXL	AL10	KVSLAFGLSIA	KA10	4	1	[1ih5, 1j4n, 1fqy, 1h6i]
ALAXLIYDFIL	AL10	EIIGTLQXXLC	EC10	5	3	[1j4n, 1h6i]
AXAXXLXIXXL	AL10	ELXLTFQLXLC	EC10	1	3	[3d9s]
AXGXSVAXXXL	AL10	EIIGTLQXXLC	EC10	4	3	[1ih5, 1j4n, 1fqy, 1h6i]
AXGXSVAXXXL	AL10	HWIXWVGPXIG	HG10	4	5	[3iyz]
AXGXSVAXXXL	AL10	LQLVLCVLATT	LT10	4	3	[1j4n]
ALAXLIYDFIL	AL10	LQLVLCVLATT	LT10	5	3	[1j4n]
AXGXAXTLXXL	AL10	GFLLVIHGATD	GD10	4	3	[2o9e]
AXXAXGXAXTL	AL10	GFLLVIHGATD	GD10	4	3	[2o9e]
ALAIAAVIYSL	AL10	VGTFILVFFGP	VP10	1	0	[3ne2]
AQFIGAXLGXL	AL10	VGTFILVFFGP	VP10	2	0	[3ne2]
ALAIAAVIYSL	AL10	TFLLXLVIMGV	TV10	1	3	[3ne2]
AQFIGAXLGXL	AL10	TAEVVGTXILV	TV10	2	0	[3ne2]
ALAIAAVIYSL	AL10	TAEVVGTXILV	TV10	1	0	[3ne2]
AXGXSVAXXXL	AL10	DNVKVSLAFGL	DL10	4	1	[1ih5]
AXGXSVAXXXL	AL10	NVKVSLAFGLS	NS10	4	1	[1ih5]
AVXAEFLAMIL	AL10	LRAIMYXIAQC	LC10	0	2	[1j4n]
AXIAXFXXTXL	AL10	LRALVYXIAQC	LC10	0	2	[2b5f]
AVXAEFLAMIL	AL10	RAIMYIIAQCV	RV10	0	2	[1j4n]
AXIAXFXXTXL	AL10	LGAICGVGLVK	LK10	0	2	[2b5f]
LTXIHLISIPV	LV10	GLTVLTMAXAV	GV10	4	1	[2o9e]
LLFLYITVATV	LV10	GXEIIGTFVLV	GV10	0	3	[2b5f]
LTXILLXXXLV	LV10	APCVGSVVFCQ	AQ10	3	5	[3c02]
LVELIITFXLV	LV10	LXIATMVQCFG	LG10	3	1	[3gd8, 2d57, 2zz9]
LTXIHLISIPV	LV10	LTVLTXAXAVG	LG10	4	1	[2o9e]
LTXILLXXXLV	LV10	LIILXIGITFG	LG10	3	4	[3c02]
LTXIHLISIPV	LV10	LSAGFLLVIXG	LG10	4	3	[2o9e]
LGTGLLIFFGV	LV10	VIPFIVSQVXG	VG10	0	2	[1fx8, 1ldi, 1ldf, 1lda]
LTXIHLISIPV	LV10	FGLTVLTXAXA	FA10	4	1	[2o9e]
LLFLYITVATV	LV10	QXLGAICGVGL	QL10	0	2	[2b5f]
LGTGLLIFFGV	LV10	QVXGAFCAAXL	QL10	0	2	[1fx8, 1ldi, 1ldf, 1lda]
LXFGLSIATXV	LV10	VXYIXAQXLGA	VA10	1	2	[3gd8]
LGTGLLIFFGV	LV10	VSQVAXAFCAA	VA10	0	2	[1fx8, 1ldi, 1ldf, 1lda]
LXFGLALAXXV	LV10	VAXAVGFXLTL	VL10	1	4	[2b6o, 2b6p, 3m9i, 2c32, 1ymg, 3j41, 1sor]
LTXIHLISIPV	LV10	VVELXLSAGFL	VL10	4	3	[2o9e]
LTXIHLISIPV	LV10	VELXLSAGFLL	VL10	4	3	[2o9e]
LTXIHLISIPV	LV10	ELXLSAGFLXV	EV10	4	3	[2o9e]
LTXIHLISIPV	LV10	VLSAGFLLVIH	VH10	4	3	[2o9e]
LTXIHLISIPV	LV10	SALVVELVLSA	SA10	4	3	[2o9e]
LTXIHLISIPV	LV10	SAGFLLVIXGA	SA10	4	3	[2o9e]
LXFGLALAXXV	LV10	SLFYVFFGLGA	SA10	1	0	[2b6p, 2c32, 1ymg, 3j41]
LGTGLLIFFGV	LV10	SQVAXAFCAAA	SA10	0	2	[1fx8, 1ldi, 1ldf, 1lda]
LGTGLLIFFGV	LV10	SVIXGLXVAMA	SA10	0	1	[1fx8, 1ldi, 1ldf, 1lda]
LXFGLSIATXV	LV10	AAQXXGAIXGA	AA10	1	2	[3gd8]
LLFLYITVATV	LV10	IGXAVFMVHLA	IA10	0	4	[2b5f]
LGTGLLIFFGV	LV10	IVSQVAXAFCA	IA10	0	2	[1fx8, 1ldi, 1ldf, 1lda]
LGTGLLIFFGV	LV10	IXFIVSQVAXA	IA10	0	2	[1fx8, 1ldi, 1ldf, 1lda]
LTXIHLISIPV	LV10	LVLSAGFLLXI	LI10	4	3	[2o9e]
LXFGLSIATXV	LV10	LIXTFQLVFTI	LI10	1	3	[3gd8, 2d57, 2zz9, 3iyz]
LLFLYITVATV	LV10	LGIAWAFGGXI	LI10	0	1	[2b5f]
LVELIITFXLV	LV10	GLXIATMVQCF	GF10	3	1	[3gd8, 2d57, 2zz9, 3iyz]
LLFLYITVATV	LV10	GIAWAFGGMIF	GF10	0	1	[2b5f]
LTXILLXXXLV	LV10	GLXILCIGITF	GF10	3	4	[3c02]
LLGAFVGTSTV	LV10	GEFLGTFVLMF	GF10	2	0	[3c02]
LLFLYITVATV	LV10	PIGFAVFMVHL	PL10	0	4	[2b5f]
LXFGLALAXXV	LV10	CAEFFASLFYV	CV10	1	0	[2b6p, 2c32, 1ymg, 3j41]
LLFLYITVATV	LV10	CLGAICGVGLV	CV10	0	2	[2b5f]
LLFLYITVATV	LV10	GTFVLVYTVFS	GS10	0	3	[2b5f]
LXFGLALAXXV	LV10	GSVALAVGFSL	GL10	1	4	[2b6p, 3m9i, 1ymg]
LTXIHLISIPV	LV10	GVALAXGLXVL	GL10	4	1	[2o9e]
LTXIHLISIPV	LV10	GFAGVALAXGL	GL10	4	1	[2o9e]
LTXIHLISIPV	LV10	AXVALAFGLTV	AV10	4	1	[2o9e]
LVELIITFXLV	LV10	ISLCFGLSIAT	IT10	3	1	[3gd8, 2d57, 2zz9, 3iyz]
LLFLYITVATV	LV10	AFGGMIFVLVY	AY10	0	1	[2b5f]
LLFLYITVATV	LV10	AEXIGTFVLVY	AY10	0	3	[2b5f]
LGTGLLIFFGV	LV10	AGAFCAXALVY	AY10	0	2	[1lda]
LTXIHLISIPV	LV10	LAXGLTVLTMA	LA10	4	1	[2o9e]
LLFLYITVATV	LV10	LVYMIAQCXGA	LA10	0	2	[2b5f]
LVELIITFXLV	LV10	LIXLXFGLSIA	LA10	3	1	[3gd8, 2d57, 2zz9, 3iyz]
LGTGLLIFFGV	LV10	LGVAMAIYLTA	LA10	0	1	[1fx8, 1ldi, 1ldf, 1lda]
LLFLYITVATV	LV10	EIIGTFVLVXT	ET10	0	3	[2b5f]
LXFGLSIATXV	LV10	ELXITFQLVXT	ET10	1	3	[3gd8, 2d57, 2zz9, 3iyz]
LXFGLSIATXV	LV10	LLXELIITXXL	LL10	1	3	[3gd8, 2d57, 2zz9, 3iyz]
LLFLYITVATV	LV10	LXXEIIGTFXL	LL10	0	3	[2b5f]
LXFGLSIATXV	LV10	IXTFQLVFTIF	IF10	1	3	[3gd8, 2d57, 2zz9]
LLFLYITVATV	LV10	IXTFVLVYTVF	IF10	0	3	[2b5f]
LLFLYITVATV	LV10	IAWAFGGMIFV	IV10	0	1	[2b5f]
LLFLYITVATV	LV10	IAQCLGAICGV	IV10	0	2	[2b5f]
LLFLYITVATV	LV10	IIGTFXLVYTV	IV10	0	3	[2b5f]
LLGAFVGTSTV	LV10	TFXLMFLGXGA	TA10	2	0	[3c02]
LXFGLALAXXV	LV10	TLFYVFFGXGA	TA10	1	0	[2b6o, 3m9i, 1sor]
LLFLYITVATV	LV10	TFXLVYTVFSA	TA10	0	3	[2b5f]
LLFLYITVATV	LV10	YMIAQCLGAIC	YC10	0	2	[2b5f]
LLFLYITVATV	LV10	MXAQCLGAICG	MG10	0	2	[2b5f]
LGTGLLIFFGV	LV10	GAFCAAALVYG	GG10	0	2	[1lda]
LXFGLALAXXV	LV10	GFSLTLGHLXG	GG10	1	4	[2b6o, 2b6p, 3m9i, 2c32, 1ymg, 3j41, 1sor]
LLGAFVGTSTV	LV10	GTFXLMFLGXG	GG10	2	0	[3c02]
LXFGLSIATXV	LV10	VELIITFQLVF	VF10	1	3	[3gd8, 2d57, 2zz9, 3iyz]
LXFGLALAXXV	LV10	VGFSLTLGHLF	VF10	1	4	[2b6o, 2b6p, 3m9i, 2c32, 1ymg, 3j41, 1sor]
LTXILLXXXLV	LV10	VVGXXILXIGI	VI10	3	4	[3c02]
LVELIITFXLV	LV10	VLISLXFGLSI	VI10	3	1	[3iyz]
LTXIHLISIPV	LV10	VLTMAXAVGXI	VI10	4	1	[2o9e]
LLFLYITVATV	LV10	VYMIAQCLGAI	VI10	0	2	[2b5f]
LGTGLLIFFGV	LV10	VIXGLGVAXAI	VI10	0	1	[1fx8, 1ldi, 1ldf, 1lda]
LTXILLXXXLV	LV10	SVVGLIILCIG	SG10	3	4	[3c02]
LXFGLALAXXV	LV10	FAEFXATLFYV	FV10	1	0	[2b6o, 3m9i, 1sor]
LXFGLSIATXV	LV10	GHGLXVELIIT	GT10	1	3	[3iyz]
LGTGLLIFFGV	LV10	GXGVAMAIXXT	GT10	0	1	[1fx8, 1ldi, 1ldf, 1lda]
LLFLYITVATV	LV10	GFXVFMVHLAT	GT10	0	4	[2b5f]
LLFLYITVATV	LV10	GGXIFVLVYCT	GT10	0	1	[2b5f]
LXFGLSIATXV	LV10	FYIXAQCLXAI	FI10	1	2	[3gd8]
LLFLYITVATV	LV10	FAVFMVHLATI	FI10	0	4	[2b5f]
LXFGLALAXXV	LV10	AEXXAXLFYVF	AF10	1	0	[2b6o, 2b6p, 3m9i, 2c32, 1ymg, 3j41, 1sor]
LXFGLALAXXV	LV10	AIXAEXXAXLF	AF10	1	0	[2b6p, 1ymg]
LTXIHLISIPV	LV10	AXGLTVLTMAF	AF10	4	1	[2o9e]
LLFLYITVATV	LV10	AICGVGLVKAF	AF10	0	2	[2b5f]
LXFGLALAXXV	LV10	AIXAEXXXXLF	AF10	1	0	[3m9i]
LXFGLALAXXV	LV10	IXAEFFAXLFY	IY10	1	0	[3m9i, 2b6p, 2c32, 1ymg]
LGTGLLIFFGV	LV10	IXGLGVAMAIY	IY10	0	1	[1fx8, 1ldi, 1ldf, 1lda]
LXFGLALAXXV	LV10	RAIXAEFFAXL	RL10	1	0	[2b6p, 1ymg]
LXFGLALAXXV	LV10	RAXFAEFXATL	RL10	1	0	[3m9i]
LLFLYITVATV	LV10	RALVYMIAQXL	RL10	0	2	[2b5f]
LLFLYITVATV	LV10	ALXYMIAQXXG	AG10	0	2	[2b5f]
LXFGLALAXXV	LV10	AXLFYVFFGLG	AG10	1	0	[2b6o, 2b6p, 3m9i, 2c32, 1ymg, 3j41, 1sor]
LXFGLALAXXV	LV10	ALXXGFSXXLG	AG10	1	4	[2b6o, 2b6p, 3m9i, 2c32, 1ymg, 3j41, 1sor]
LTXIHLISIPV	LV10	ALXVELVLSXG	AG10	4	3	[2o9e]
LLFLYITVATV	LV10	AQXXGAIXXVG	AG10	0	2	[2b5f]
LXFGLALAXXV	LV10	LFYVFFGLGAS	LS10	1	0	[2b6o, 2b6p, 3m9i]
LTXIHLISIPV	LV10	LTMAXAVGXIS	LS10	4	1	[2o9e]
LTXIHLISIPV	LV10	LSALVVELVLS	LS10	4	3	[2o9e]
LXFGLALAXXV	LV10	EFXAXLFYVFF	EF10	1	0	[2b6o, 3m9i, 2b6p, 2c32, 1ymg, 3j41, 1sor]
LLGAFVGTSTV	LV10	FVLMFLGEGAT	FT10	2	0	[3c02]
LTXIHLISIPV	LV10	FAGVALAFGLT	FT10	4	1	[2o9e]
LTXIHLISIPV	LV10	ALAXGLTVLTM	AM10	4	1	[2o9e]
LTXIHLISIPV	LV10	TVLTMAFAVGH	TH10	4	1	[2o9e]
LXFGLSIATXV	LV10	HGLLVELIITF	HF10	1	3	[3gd8, 2d57, 2zz9, 3iyz]
LXFGLSIATXV	LV10	GLLVELIITFQ	GQ10	1	3	[3gd8, 2d57, 2zz9, 3iyz]
LGTGLLIFFGV	LV10	VAGAFCAAALV	VV10	0	2	[1fx8, 1ldi, 1ldf, 1lda]
LTXILLXXXLV	LV10	VPLVAPCVGXV	VV10	3	5	[3c02]
LLGAFVGTSTV	LV10	EFLGTFVLMXL	EL10	2	0	[3c02]
LXFGLALAXXV	LV10	FAXLFYVFFGL	FL10	1	0	[2b6o, 3m9i, 2b6p, 2c32, 1ymg, 3j41, 1sor]
LGTGLLIFFGV	LV10	FGLGVAMAIYL	FL10	0	1	[1ldf]
LXFGLALAXXV	LV10	FFAXLFYVFXG	FG10	1	0	[2b6o, 2b6p, 3m9i, 2c32, 1ymg, 3j41, 1sor]
LLGAFVGTSTV	LV10	FXXTFVLMFLG	FG10	2	0	[3c02]
LLFLYITVATV	LV10	GMIFVLVYCTA	GA10	0	1	[2b5f]
LLFLYITVATV	LV10	GAICGVGLVKA	GA10	0	2	[2b5f]
LXFGLSIATXV	LV10	YIXAQCLGAXI	YI10	1	2	[3gd8]
LLFLYITVATV	LV10	PLPIGFAVFMV	PV10	0	4	[2b5f]
LTXILLXXXLV	LV10	PLVAPXVGSVV	PV10	3	5	[3c02]
LXFGLALAXXV	LV10	SXXLAVGFSLT	ST10	1	4	[2b6o, 2b6p, 3m9i, 2c32, 1ymg, 3j41]
LXFGLALAXXV	LV10	FSLTLGHLFGM	FM10	1	4	[2b6o, 2b6p, 3m9i, 2c32, 1ymg, 1sor]
LTXILLXXXLV	LV10	PCVGSVVFCQF	PF10	3	5	[3c02]
LGTGLLIFFGV	LV10	PFIVSQVAGAF	PF10	0	2	[1fx8, 1ldi, 1ldf, 1lda]
LXFGLSIATXV	LV10	IXAQXLGAIIG	IG10	1	2	[3gd8]
LXFGLALAXXV	LV10	LAXGFSXTLGH	LH10	1	4	[2b6o, 2b6p, 3m9i, 2c32, 1ymg, 3j41, 1sor]
LLFLYITVATV	LV10	LXIGFAVFMVH	LH10	0	4	[2b5f]
LGTGLLIFFGV	LV10	EISVIXGLGVA	EA10	0	1	[1fx8, 1ldi, 1ldf, 1lda]
LGTGLLIFFGV	LV10	WGLGVAMAIYL	WL10	0	1	[1fx8, 1ldi, 1lda]
LVELIITFXLV	LV10	FGLSIATMVQC	FC10	3	1	[3gd8, 2d57, 2zz9, 3iyz]
LLFLYITVATV	LV10	FGGMIFVLVYC	FC10	0	1	[2b5f]
LGTGLLIFFGV	LV10	FIVSQVAGAFC	FC10	0	2	[1fx8, 1ldi, 1ldf, 1lda]
LGTGLLIFFGV	LV10	ISVIXGLGVAM	IM10	0	1	[1fx8, 1ldi, 1ldf, 1lda]
LLGAFVGTSTV	LV10	IGXFLGTFVLM	IM10	2	0	[3c02]
LLFLYITVATV	LV10	WAFGGMIFVLV	WV10	0	1	[2b5f]
LTXILLXXXLV	LV10	LVAPCVGSVVF	LF10	3	5	[3c02]
LTXIHLISIPV	LV10	LVVELVLSAGF	LF10	4	3	[2o9e]
LVELIITFXLV	LV10	SLCFGLSIATM	SM10	3	1	[3gd8, 2d57, 2zz9, 3iyz]
LVELIITFXLV	LV10	CFGLSIATMVQ	CQ10	3	1	[3gd8, 2d57, 2zz9, 3iyz]
LTXILLXXXLV	LV10	KLSSVVGLIIL	KL10	3	4	[3c02]
LTXILLXXXLV	LV10	SSVVGLIILCI	SI10	3	4	[3c02]
LLFLYITVATV	LV10	LRALVYXIAQC	LC10	0	2	[2b5f]
LTXILLXXXLV	LV10	LSSVVGLIILC	LC10	3	4	[3c02]
LLGAFVGTSTV	LV10	LGTFVLMFLGE	LE10	2	0	[3c02]
LTXILLXXXLV	LV10	WVPLVAPCVGS	WS10	3	5	[3c02]
LTXILLXXXLV	LV10	VAPCVGSVVFC	VC10	3	5	[3c02]
LTXILLXXXLV	LV10	CVGSVVFCQFY	CY10	3	5	[3c02]
LLFLYITVATV	LV10	LGAICGVGLVK	LK10	0	2	[2b5f]
AXVVELILTXQ	AQ10	GPIVGAVLAAI	GI10	3	5	[3d9s]
ATIVEXFLTXQ	AQ10	VYWVGXXIGAG	VG10	3	5	[2b6o, 2b6p, 3m9i, 2c32, 1ymg, 1sor]
AXVVELILTXQ	AQ10	FGLXIGTLXXA	FA10	3	1	[3d9s]
AXVVELILTXQ	AQ10	LXIGTLXXAXG	LG10	3	1	[3d9s]
AXVVELILTXQ	AQ10	VGXIVGAVXAA	VA10	3	5	[3d9s]
AFGLXIXTLXQ	AQ10	VVELILTFQLA	VA10	1	3	[3d9s]
APCVGSVVFCQ	AQ10	EXXLTGILXLV	EV10	5	3	[3c02]
AFGLALATXXQ	AQ10	VAXAVGFXLTL	VL10	1	4	[2b6o, 2b6p, 3m9i, 2c32, 1ymg, 3j41, 1sor]
AFGLXIXTLXQ	AQ10	IXFIFISIGXA	IA10	1	0	[1j4n]
AFGLXIXTLXQ	AQ10	SXPLAIGXSVA	SA10	1	4	[1j4n, 1fqy]
AFGLALATXXQ	AQ10	SLFYVFFGLGA	SA10	1	0	[2b6p, 2c32, 1ymg, 3j41]
ATIVEXFLTXQ	AQ10	YWXGPXIGAXL	YL10	3	5	[2b6o, 2b6p, 3m9i, 2c32, 1ymg, 1sor]
ATIVEXFLTXQ	AQ10	VGPVIGAXLGS	VS10	3	5	[2b6o, 2b6p, 3m9i, 2c32, 1ymg, 1sor]
AFGLXIXTLXQ	AQ10	LAMILFXXISI	LI10	1	0	[1j4n]
AFGLXIXTLXQ	AQ10	LSVXLGHLLXI	LI10	1	4	[1ih5, 1fqy, 1h6i]
AFGLXIXTLXQ	AQ10	LSVXLGHLXGI	LI10	1	4	[3d9s]
AFGLXIXTLXQ	AQ10	LXXTXQLXLCI	LI10	1	3	[3d9s]
AXVVELILTXQ	AQ10	LSVXLGHLXGI	LI10	3	4	[3d9s]
APCVGSVVFCQ	AQ10	LXXXXILLLXI	LI10	5	3	[3c02]
AFGLXIXTLXQ	AQ10	LAXTLFXFIXI	LI10	1	0	[1ih5, 1fqy, 1h6i]
ATIVEXFLTXQ	AQ10	WXXPVIGAXLG	WG10	3	5	[2b6o, 2b6p, 3m9i, 2c32, 1ymg, 1sor]
ATIVEXFLTXQ	AQ10	VIGAGLGSLLY	VY10	3	5	[2b6o, 2b6p, 3m9i, 2c32, 1ymg, 1sor]
ATIVEXFLTXQ	AQ10	IGAXLGSLXYD	ID10	3	5	[2b6p, 3m9i, 1ymg]
ATIVEXFLTXQ	AQ10	PXIGAXLGSLL	PL10	3	5	[2b6o, 2b6p, 3m9i, 2c32, 1ymg, 1sor]
AXVVELILTXQ	AQ10	PXXGAXXAAXL	PL10	3	5	[3d9s]
AFGLXIXTLXQ	AQ10	PALSIGXSXXL	PL10	1	4	[3d9s]
AXVVELILTXQ	AQ10	WXGPXXGAXXA	WA10	3	5	[3d9s]
AXVVELILTXQ	AQ10	WXXWXGPIXGA	WA10	3	5	[3d9s]
AFGLALATXXQ	AQ10	CAEFFASLFYV	CV10	1	0	[2b6p, 2c32, 1ymg, 3j41]
ATIVEXFLTXQ	AQ10	GAXLGSLXYDF	GF10	3	5	[2b6p, 1ymg]
AFGLALATXXQ	AQ10	GSVALAVGFSL	GL10	1	4	[2b6p, 3m9i, 1ymg]
AXVVELILTXQ	AQ10	GXXIXXLXQAL	GL10	3	1	[3d9s]
ATIVEXFLTXQ	AQ10	GPXIGXXLGSL	GL10	3	5	[2b6o, 2b6p, 3m9i, 2c32, 1ymg, 1sor]
AFGLXIXTLXQ	AQ10	GPLAIGFSVAL	GL10	1	4	[1j4n]
AKEVVGYVIAQ	AQ10	AAEXFGTFWLV	AV10	2	0	[2o9e]
AXVVELILTXQ	AQ10	IAXAFGLXIXT	IT10	3	1	[3d9s]
AXVVELILTXQ	AQ10	LAXGLXXXTLA	LA10	3	1	[3d9s]
AFGLXIXTLXQ	AQ10	IGLSVTLGHLV	IV10	1	4	[3d9s]
AXVVELILTXQ	AQ10	IGLSVTLGHLV	IV10	3	4	[3d9s]
AFGLXIXTLXQ	AQ10	IXTFQLALCIF	IF10	1	3	[3d9s]
AKEVVGYVIAQ	AQ10	LXAEXFGTFXL	LL10	2	0	[2o9e]
AFGLXIXTLXQ	AQ10	LAXLXFVFFGL	LL10	1	0	[3d9s]
AFGLALATXXQ	AQ10	TLFYVFFGXGA	TA10	1	0	[2b6o, 3m9i, 1sor]
AFGLXIXTLXQ	AQ10	TLFVFISIGSA	TA10	1	0	[1ih5, 1fqy, 1h6i]
AFGLXIXTLXQ	AQ10	GXSVTLGHLXG	GG10	1	4	[3d9s]
ATIVEXFLTXQ	AQ10	GFSLTLGHLXG	GG10	3	4	[2b6o, 2b6p, 3m9i, 2c32, 1ymg, 1sor]
AFGLALATXXQ	AQ10	GFSLTLGHLXG	GG10	1	4	[2b6o, 2b6p, 3m9i, 2c32, 1ymg, 3j41, 1sor]
AXVVELILTXQ	AQ10	GXSVTLGHLXG	GG10	3	4	[3d9s]
AFGLXIXTLXQ	AQ10	RAVVAEFLAMI	RI10	1	0	[1j4n]
ATIVEXFLTXQ	AQ10	VGFSLTLGHLF	VF10	3	4	[2b6o, 2b6p, 3m9i, 2c32, 1ymg, 1sor]
AFGLXIXTLXQ	AQ10	VXAEFLATXXF	VF10	1	0	[3d9s]
AFGLXIXTLXQ	AQ10	VXAEFLAMILF	VF10	1	0	[1j4n]
AFGLALATXXQ	AQ10	VGFSLTLGHLF	VF10	1	4	[2b6o, 2b6p, 3m9i, 2c32, 1ymg, 3j41, 1sor]
AFGLXIXTLXQ	AQ10	VAEFLAMILFI	VI10	1	0	[1j4n]
AFGLXIXTLXQ	AQ10	EFXATTLFXFI	EI10	1	0	[1ih5, 1fqy, 1h6i]
AFGLXIXTLXQ	AQ10	EFXAMILFXXI	EI10	1	0	[1j4n]
AFGLXIXTLXQ	AQ10	MILFIFISXGS	MS10	1	0	[1j4n]
AKEVVGYVIAQ	AQ10	SFGTFWLVFGG	SG10	2	0	[2o9e]
AFGLXIXTLXQ	AQ10	FLATTLFXFIS	FS10	1	0	[1ih5, 1fqy, 1h6i]
AKEVVGYVIAQ	AQ10	FGTFWLVFGXS	FS10	2	0	[2o9e]
AFGLXIXTLXQ	AQ10	FLAMILFXFIS	FS10	1	0	[1j4n]
AFGLALATXXQ	AQ10	FAEFXATLFYV	FV10	1	0	[2b6o, 3m9i, 1sor]
AFGLXIXTLXQ	AQ10	FAEFXATLXFV	FV10	1	0	[3d9s]
AFGLXIXTLXQ	AQ10	FXVAXGHLLXI	FI10	1	4	[1j4n]
AKEVVGYVIAQ	AQ10	AEXXXXFXXVF	AF10	2	0	[2o9e]
AFGLALATXXQ	AQ10	AEXXAXLFYVF	AF10	1	0	[2b6o, 2b6p, 3m9i, 2c32, 1ymg, 3j41, 1sor]
AFGLALATXXQ	AQ10	AIXAEXXXXLF	AF10	1	0	[3m9i]
AFGLXIXTLXQ	AQ10	AEFXXXXXFXF	AF10	1	0	[1ih5, 3d9s, 1fqy, 1h6i]
AFGLALATXXQ	AQ10	AIXAEXXAXLF	AF10	1	0	[2b6p, 1ymg]
AFGLXIXTLXQ	AQ10	AEFXAMILXXF	AF10	1	0	[1j4n]
AFGLXIXTLXQ	AQ10	AXILFXFISIG	AG10	1	0	[1j4n]
AFGLALATXXQ	AQ10	ALXXGFSXXLG	AG10	1	4	[2b6o, 2b6p, 3m9i, 2c32, 1ymg, 3j41, 1sor]
AFGLXIXTLXQ	AQ10	ATXLFXFISIG	AG10	1	0	[1ih5, 1fqy, 1h6i]
AFGLALATXXQ	AQ10	AXLFYVFFGLG	AG10	1	0	[2b6o, 2b6p, 3m9i, 2c32, 1ymg, 3j41, 1sor]
AFGLXIXTLXQ	AQ10	AXXXFVFFGLG	AG10	1	0	[3d9s]
AXVVELILTXQ	AQ10	ALXXGXSXXLG	AG10	3	4	[3d9s]
AFGLXIXTLXQ	AQ10	ALXXGXSXXLG	AG10	1	4	[3d9s]
AFGLALATXXQ	AQ10	IXAEFFAXLFY	IY10	1	0	[3m9i, 2b6p, 2c32, 1ymg]
AXVVELILTXQ	AQ10	IXGAVXAAXLY	IY10	3	5	[3d9s]
AFGLALATXXQ	AQ10	RAXFAEFXATL	RL10	1	0	[3m9i]
AFGLALATXXQ	AQ10	RAIXAEFFAXL	RL10	1	0	[2b6p, 1ymg]
AFGLALATXXQ	AQ10	LFYVFFGLGAS	LS10	1	0	[2b6o, 2b6p, 3m9i]
AKEVVGYVIAQ	AQ10	FRKLAAESFGT	FT10	2	0	[2o9e]
AFGLXIXTLXQ	AQ10	EFXXTLXFVFF	EF10	1	0	[3d9s]
AFGLALATXXQ	AQ10	EFXAXLFYVFF	EF10	1	0	[2b6o, 3m9i, 2b6p, 2c32, 1ymg, 3j41, 1sor]
AXVVELILTXQ	AQ10	VFWVGPIVGXV	VV10	3	5	[3d9s]
AFGLXIXTLXQ	AQ10	VAEFLATTLFV	VV10	1	0	[1ih5, 1fqy, 1h6i]
AFGLALATXXQ	AQ10	FAXLFYVFFGL	FL10	1	0	[2b6o, 3m9i, 2b6p, 2c32, 1ymg, 3j41, 1sor]
APCVGSVVFCQ	AQ10	FNELILTXXLL	FL10	5	3	[3c02]
APCVGSVVFCQ	AQ10	FFNELILTXXL	FL10	5	3	[3c02]
AXVVELILTXQ	AQ10	FWXGPIVGAXL	FL10	3	5	[3d9s]
AFGLXIXTLXQ	AQ10	FXXTLXFVFXG	FG10	1	0	[3d9s]
AFGLALATXXQ	AQ10	FFAXLFYVFXG	FG10	1	0	[2b6o, 2b6p, 3m9i, 2c32, 1ymg, 3j41, 1sor]
AFGLXIXTLXQ	AQ10	GXSVAXGHLXA	GA10	1	4	[1ih5, 1j4n, 1fqy, 1h6i]
AFGLXIXTLXQ	AQ10	TXLFVFISIGS	TS10	1	0	[1ih5, 1fqy, 1h6i]
AFGLXIXTLXQ	AQ10	TXXFVFFGXGS	TS10	1	0	[3d9s]
AFGLXIXTLXQ	AQ10	TXQLXLCIFAS	TS10	1	3	[3d9s]
ATIVEXFLTXQ	AQ10	FSLTLGHLFGM	FM10	3	4	[2b6o, 2b6p, 3m9i, 2c32, 1ymg, 1sor]
AFGLALATXXQ	AQ10	FSLTLGHLFGM	FM10	1	4	[2b6o, 2b6p, 3m9i, 2c32, 1ymg, 1sor]
AFGLXIXTLXQ	AQ10	SXALSIGLSVT	ST10	1	4	[3d9s]
AFGLALATXXQ	AQ10	SXXLAVGFSLT	ST10	1	4	[2b6o, 2b6p, 3m9i, 2c32, 1ymg, 3j41]
AKEVVGYVIAQ	AQ10	EXFGTFWLVFG	EG10	2	0	[2o9e]
ATIVEXFLTXQ	AQ10	LAXGFSXTLGH	LH10	3	4	[2b6o, 2b6p, 3m9i, 2c32, 1ymg, 1sor]
AFGLXIXTLXQ	AQ10	LXXGXSVXXGH	LH10	1	4	[1ih5, 1j4n, 1fqy, 1h6i]
AXVVELILTXQ	AQ10	LXIGXSXXLGH	LH10	3	4	[3d9s]
AFGLALATXXQ	AQ10	LAXGFSXTLGH	LH10	1	4	[2b6o, 2b6p, 3m9i, 2c32, 1ymg, 3j41, 1sor]
AFGLXIXTLXQ	AQ10	LXIGXSXXLGH	LH10	1	4	[3d9s]
AXVVELILTXQ	AQ10	SIGXSXXLGHL	SL10	3	4	[3d9s]
AFGLXIXTLXQ	AQ10	SIGXSXXLGHL	SL10	1	4	[3d9s]
AFGLXIXTLXQ	AQ10	MVVELILTFXL	ML10	1	3	[3d9s]
AFGLXIXTLXQ	AQ10	ELXLTFQLXLC	EC10	1	3	[3d9s]
AFGLXIXTLXQ	AQ10	IGXSVALGHLL	IL10	1	4	[1ih5, 1j4n, 1fqy, 1h6i]
APCVGSVVFCQ	AQ10	ILTGXLLXVIL	IL10	5	3	[3c02]
APCVGSVVFCQ	AQ10	TGILXXVILVV	TV10	5	3	[3c02]
AKEVVGYVIAQ	AQ10	KLXAEXFGTFW	KW10	2	0	[2o9e]
AFGLXIXTLXQ	AQ10	PLAIGXSVALG	PG10	1	4	[1ih5, 1j4n, 1fqy, 1h6i]
APCVGSVVFCQ	AQ10	NELILTGILLL	NL10	5	3	[3c02]
AFGLXIXTLXQ	AQ10	SVALGHLLAID	SD10	1	4	[1ih5]
AFGLXIXTLXQ	AQ10	RAVVAEFLATT	RT10	1	0	[1ih5, 1fqy]
AKEVVGYVIAQ	AQ10	RKLAAESFGTF	RF10	2	0	[2o9e]
FTQIVAGXAXA	FA10	GTFLFLWSAFV	GV10	2	0	[2w2e, 3zoj, 2w1p]
FWLVFGGXGSA	FA10	GLTVLTMAXAV	GV10	0	1	[2o9e, 2o9f, 2abm]
FGGXGSAVLAA	FA10	GLTVLTMAXAV	GV10	0	1	[2o9e, 2o9f]
FGGXGSAVLAA	FA10	GIVAAALLYLI	GI10	0	2	[2o9e, 2o9f]
FWLVFGGXGSA	FA10	GXVIAQVVXGI	GI10	0	2	[2o9e, 2o9f, 2abm]
FWLVFGGXGSA	FA10	GIVAAALLYLI	GI10	0	2	[2o9e, 2o9f]
FWLVFGGXGSA	FA10	YXIAQVXGXIV	YV10	0	2	[2o9e, 2o9f, 2abm]
FGXIVGXIVGA	FA10	VEMVITAILMG	VG10	5	3	[1fx8, 1ldi, 1ldf, 1lda]
FWLVFGGXGSA	FA10	VXXVXAQVXGG	VG10	0	2	[2o9e, 2o9f, 2abm]
FWLVFGGXGSA	FA10	VVXXVXAQVXG	VG10	0	2	[2o9e, 2o9f]
FGLTVLTXAXA	FA10	LSAGFLLVIXG	LG10	1	3	[2o9d, 2o9e, 2o9f, 2o9g, 1rc2, 3nka]
FGLXIGTLXXA	FA10	VVELILTFQLA	VA10	1	3	[3d9s]
FWLVFGGXGSA	FA10	VIAQVXGXIVA	VA10	0	2	[2o9e, 2o9f, 2abm]
FGLTVLTXAXA	FA10	VFGGSGSAVXA	VA10	1	0	[2o9e, 2o9f]
FWLVFGGXGSA	FA10	QVXGGIVAAXL	QL10	0	2	[2o9e, 2o9f, 2abm]
FGGXGSAVLAA	FA10	QVXGGIVAAXL	QL10	0	2	[2o9e, 2o9f]
FWLVFGGXGSA	FA10	EVVGYVIAQVV	EV10	0	2	[2o9e]
FGXIVGXIVGA	FA10	VITAILMGLIL	VL10	5	3	[1fx8, 1ldi, 1ldf, 1lda]
FGGXGSAVLAA	FA10	VVXGIVAXXXL	VL10	0	2	[2o9e, 2o9f]
FXXAXATLXXA	FA10	VAXAVGFXLTL	VL10	1	4	[2b6o, 2b6p, 3m9i, 2c32, 1ymg, 3j41, 1sor]
FWLVFGGXGSA	FA10	VVXGIVAXXXL	VL10	0	2	[2o9e, 2o9f, 2abm]
FGLTVLTXAXA	FA10	VLSAGFLLVIH	VH10	1	3	[2o9d, 2o9e, 2o9f, 2o9g, 1rc2, 3nka]
FWLVFGGXGSA	FA10	IXXXALLYXIA	IA10	0	2	[2o9e, 2o9f]
FGGXGSAVLAA	FA10	IXXXALLYXIA	IA10	0	2	[2o9e, 2o9f]
FLFLWSAFXIA	FA10	IVAGXAXAXXA	IA10	0	2	[2w2e, 3zoj, 2w1p]
FVGTFLFLWSA	FA10	IVAGXAXAXXA	IA10	0	2	[2w2e, 3zoj, 2w1p]
FGXIVGXIVGA	FA10	ITAILMGLILA	IA10	5	3	[1fx8, 1ldi, 1ldf, 1lda]
FGXIVGXIVGA	FA10	AILMGLILALT	AT10	5	3	[1fx8, 1ldi]
FGLTVLTXAXA	FA10	AXFLLVIHGAT	AT10	1	3	[2o9d, 2o9e]
FGGXGSAVLAA	FA10	AQXXGXIVAXA	AA10	0	2	[2o9e, 2o9f]
FWLVFGGXGSA	FA10	AQXXGXIVAXA	AA10	0	2	[2o9e, 2o9f, 2abm]
FLFLWSAFXIA	FA10	AGXAXAXAAXA	AA10	0	2	[2w1p]
FVGTFLFLWSA	FA10	AGXAXAXAAXA	AA10	0	2	[2w1p]
FXXAXATLXXA	FA10	SLFYVFFGLGA	SA10	1	0	[2b6p, 2c32, 1ymg, 3j41]
FGLTVLTXAXA	FA10	SAGFLLVIXGA	SA10	1	3	[2o9d, 2o9e, 2o9f, 2o9g, 1rc2, 3nka]
FGLTVLTXAXA	FA10	LVLSAGFLLXI	LI10	1	3	[2o9d, 2o9e, 2abm, 2o9f, 2o9g, 1rc2, 3nka]
FGLXIGTLXXA	FA10	LXXTXQLXLCI	LI10	1	3	[3d9s]
FGLTVLTXAXA	FA10	LXXTXIXLISI	LI10	1	4	[2o9e, 2o9f, 2abm, 2o9g, 1rc2]
FWLVFGGXGSA	FA10	LXXTXIXLISI	LI10	0	4	[2abm]
FGLXIGTLXXA	FA10	LSVXLGHLXGI	LI10	1	4	[3d9s]
FVGTFLFLWSA	FA10	VAGMAAAGAAS	VS10	0	2	[2w1p]
FLFLWSAFXIA	FA10	VAGMAAAGAAS	VS10	0	2	[2w1p]
FGGXGSAVLAA	FA10	VGGIVAAALLY	VY10	0	2	[2o9e, 2o9f]
FWLVFGGXGSA	FA10	VGGIVAAALLY	VY10	0	2	[2o9e, 2o9f, 2abm]
FLFLWSAFXIA	FA10	GFGFGVMVGXF	GF10	0	1	[2w2e, 3zoj, 2w1p]
FVGTFLFLWSA	FA10	GFGFGVMVGXF	GF10	0	1	[2w2e, 3zoj, 2w1p]
FGLXIGTLXXA	FA10	PALSIGXSXXL	PL10	1	4	[3d9s]
FXXAXATLXXA	FA10	CAEFFASLFYV	CV10	1	0	[2b6p, 2c32, 1ymg, 3j41]
FXXAXATLXXA	FA10	GSVALAVGFSL	GL10	1	4	[2b6p, 3m9i, 1ymg]
FWLVFGGXGSA	FA10	GXXVXXALLYL	GL10	0	2	[2o9e, 2o9f, 2abm]
FGGXGSAVLAA	FA10	GXXVXXALLYL	GL10	0	2	[2o9e, 2o9f]
FGGXGSAVLAA	FA10	GVALAXGLXVL	GL10	0	1	[2o9e, 2o9f]
FWLVFGGXGSA	FA10	GVALAXGLXVL	GL10	0	1	[2o9e, 2o9f, 2abm]
FWLVFGGXGSA	FA10	GFAGVALAXGL	GL10	0	1	[2o9e, 2o9f]
FGGXGSAVLAA	FA10	GFAGVALAXGL	GL10	0	1	[2o9e, 2o9f]
FGLTVLTXAXA	FA10	GLAXTLIXLIS	GS10	1	4	[2o9d, 2o9e, 2o9f, 2abm, 2o9g, 1rc2, 3nka]
FWLVFGGXGSA	FA10	GLAXTLIXLIS	GS10	0	4	[2abm]
FGXIVGXIVGA	FA10	MVITAILMGLI	MI10	5	3	[1fx8, 1ldi, 1ldf, 1lda]
FWLVFGGXGSA	FA10	AXVALAFGLTV	AV10	0	1	[2o9e, 2o9f]
FGGXGSAVLAA	FA10	AXVALAFGLTV	AV10	0	1	[2o9e, 2o9f]
FGLTVLTXAXA	FA10	AAEXFGTFWLV	AV10	1	0	[2o9d, 2o9e, 2abm, 2o9f, 2o9g, 1rc2, 3nka]
FGGXGSAVLAA	FA10	LAXGLTVLTMA	LA10	0	1	[2o9e, 2o9f]
FWLVFGGXGSA	FA10	LAXGLTVLTMA	LA10	0	1	[2o9e, 2o9f, 2abm]
FGLXIGTLXXA	FA10	IXTFQLALCIF	IF10	1	3	[3d9s]
FGLTVLTXAXA	FA10	LVFGGXGXAVL	LL10	1	0	[2o9e, 2o9f]
FGLXIGTLXXA	FA10	LAXLXFVFFGL	LL10	1	0	[3d9s]
FFYVAAQLVXA	FA10	LAXLXFVFFGL	LL10	2	0	[3d9s]
FGLTVLTXAXA	FA10	LXAEXFGTFXL	LL10	1	0	[2o9d, 2o9e, 2o9f, 2o9g, 3nka]
FVGTFLFLWSA	FA10	ISFGFGFGVMV	IV10	0	1	[2w2e, 3zoj, 2w1p]
FLFLWSAFXIA	FA10	ISFGFGFGVMV	IV10	0	1	[2w2e, 3zoj, 2w1p]
FGLXIGTLXXA	FA10	IGLSVTLGHLV	IV10	1	4	[3d9s]
FXXAXATLXXA	FA10	TLFYVFFGXGA	TA10	1	0	[2b6o, 3m9i, 1sor]
FGLXIGTLXXA	FA10	GXSVTLGHLXG	GG10	1	4	[3d9s]
FXXAXATLXXA	FA10	GFSLTLGHLXG	GG10	1	4	[2b6o, 2b6p, 3m9i, 2c32, 1ymg, 3j41, 1sor]
FGLTVLTXAXA	FA10	GTFXLVXGGXG	GG10	1	0	[2o9d, 2o9e, 2abm, 2o9f, 2o9g, 1rc2, 3nka]
FGLXIGTLXXA	FA10	VXAEFLATXXF	VF10	1	0	[3d9s]
FFYVAAQLVXA	FA10	VXAEFLATXXF	VF10	2	0	[3d9s]
FTQIVAGXAXA	FA10	VGTXLFLWSAF	VF10	2	0	[2w2e, 3zoj, 2w1p]
FXXAXATLXXA	FA10	VGFSLTLGHLF	VF10	1	4	[2b6o, 2b6p, 3m9i, 2c32, 1ymg, 3j41, 1sor]
FGLTVLTXAXA	FA10	FGTFWLVFGXS	FS10	1	0	[2o9d, 2o9e, 2o9f, 2o9g]
FLFLWSAFXIA	FA10	MISFGFGFGVM	MM10	0	1	[2w2e, 3zoj, 2w1p]
FVGTFLFLWSA	FA10	MISFGFGFGVM	MM10	0	1	[2w2e, 3zoj, 2w1p]
FVGTFLFLWSA	FA10	SFGFGFGVMVG	SG10	0	1	[2w2e, 3zoj, 2w1p]
FGLTVLTXAXA	FA10	SFGTFWLVFGG	SG10	1	0	[2o9d, 2o9e, 2o9f, 2o9g]
FLFLWSAFXIA	FA10	SFGFGFGVMVG	SG10	0	1	[2w2e, 3zoj, 2w1p]
FGLXIGTLXXA	FA10	FAEFXATLXFV	FV10	1	0	[3d9s]
FLFLWSAFXIA	FA10	FGFGFGVMVGV	FV10	0	1	[2w2e, 3zoj, 2w1p]
FVGTFLFLWSA	FA10	FGFGFGVMVGV	FV10	0	1	[2w2e, 3zoj, 2w1p]
FFYVAAQLVXA	FA10	FAEFXATLXFV	FV10	2	0	[3d9s]
FXXAXATLXXA	FA10	FAEFXATLFYV	FV10	1	0	[2b6o, 3m9i, 1sor]
FLFLWSAFXIA	FA10	GXXVMVGVFIT	GT10	0	1	[2w2e, 3zoj, 2w1p]
FVGTFLFLWSA	FA10	GXXVMVGVFIT	GT10	0	1	[2w2e, 3zoj, 2w1p]
FLFLWSAFXIA	FA10	FGVMVGVFITY	FY10	0	1	[2w2e, 3zoj, 2w1p]
FVGTFLFLWSA	FA10	FGVMVGVFITY	FY10	0	1	[2w2e, 3zoj, 2w1p]
FLFLWSAFXIA	FA10	FGFGVMVGVFI	FI10	0	1	[2w2e, 3zoj, 2w1p]
FVGTFLFLWSA	FA10	FGFGVMVGVFI	FI10	0	1	[2w2e, 3zoj, 2w1p]
FXXAXATLXXA	FA10	AEXXAXLFYVF	AF10	1	0	[2b6o, 2b6p, 3m9i, 2c32, 1ymg, 3j41, 1sor]
FWLVFGGXGSA	FA10	AXGLTVLTMAF	AF10	0	1	[2o9e, 2o9f, 2abm]
FGLXIGTLXXA	FA10	AEFXXXXXFXF	AF10	1	0	[3d9s]
FXXAXATLXXA	FA10	AIXAEXXAXLF	AF10	1	0	[2b6p, 1ymg]
FXXAXATLXXA	FA10	AIXAEXXXXLF	AF10	1	0	[3m9i]
FGGXGSAVLAA	FA10	AXGLTVLTMAF	AF10	0	1	[2o9e, 2o9f]
FFYVAAQLVXA	FA10	AEFXXXXXFXF	AF10	2	0	[3d9s]
FGLTVLTXAXA	FA10	AEXXXXFXXVF	AF10	1	0	[2o9d, 2o9e, 2o9f, 2abm, 2o9g, 1rc2, 3nka]
FXXAXATLXXA	FA10	RAXFAEFXATL	RL10	1	0	[3m9i]
FXXAXATLXXA	FA10	RAIXAEFFAXL	RL10	1	0	[2b6p, 1ymg]
FXXAXATLXXA	FA10	IXAEFFAXLFY	IY10	1	0	[3m9i, 2b6p, 2c32, 1ymg]
FXXAXATLXXA	FA10	ALXXGFSXXLG	AG10	1	4	[2b6o, 2b6p, 3m9i, 2c32, 1ymg, 3j41, 1sor]
FGLXIGTLXXA	FA10	ALXXGXSXXLG	AG10	1	4	[3d9s]
FXXAXATLXXA	FA10	AXLFYVFFGLG	AG10	1	0	[2b6o, 2b6p, 3m9i, 2c32, 1ymg, 3j41, 1sor]
FGLXIGTLXXA	FA10	AXXXFVFFGLG	AG10	1	0	[3d9s]
FFYVAAQLVXA	FA10	AXXXFVFFGLG	AG10	2	0	[3d9s]
FXXAXATLXXA	FA10	LFYVFFGLGAS	LS10	1	0	[2b6o, 2b6p, 3m9i]
FGLXIGTLXXA	FA10	EFXXTLXFVFF	EF10	1	0	[3d9s]
FXXAXATLXXA	FA10	EFXAXLFYVFF	EF10	1	0	[2b6o, 3m9i, 2b6p, 2c32, 1ymg, 3j41, 1sor]
FFYVAAQLVXA	FA10	EFXXTLXFVFF	EF10	2	0	[3d9s]
FGLTVLTXAXA	FA10	FAPIAIGLALT	FT10	1	4	[2o9e]
FGGXGSAVLAA	FA10	FAGVALAFGLT	FT10	0	1	[2o9e, 2o9f]
FWLVFGGXGSA	FA10	FAGVALAFGLT	FT10	0	1	[2o9e, 2o9f]
FGLTVLTXAXA	FA10	FRKLAAESFGT	FT10	1	0	[2o9e]
FGXIVGXIVGA	FA10	AVXMVITAILM	AM10	5	3	[1fx8, 1ldi, 1ldf, 1lda]
FWLVFGGXGSA	FA10	ALAXGLTVLTM	AM10	0	1	[2o9e, 2o9f, 2abm]
FGGXGSAVLAA	FA10	ALAXGLTVLTM	AM10	0	1	[2o9e, 2o9f]
FGXIVGXIVGA	FA10	EMVITAILMXL	EL10	5	3	[1fx8, 1ldi, 1ldf, 1lda]
FGXIVGXIVGA	FA10	FAVEMVITXIL	FL10	5	3	[1fx8, 1ldi, 1lda]
FXXAXATLXXA	FA10	FAXLFYVFFGL	FL10	1	0	[2b6o, 3m9i, 2b6p, 2c32, 1ymg, 3j41, 1sor]
FGXIVGXIVGA	FA10	TAILMGLILAL	TL10	5	3	[1fx8, 1ldi, 1ldf, 1lda]
FXXAXATLXXA	FA10	FFAXLFYVFXG	FG10	1	0	[2b6o, 2b6p, 3m9i, 2c32, 1ymg, 3j41, 1sor]
FGLXIGTLXXA	FA10	FXXTLXFVFXG	FG10	1	0	[3d9s]
FFYVAAQLVXA	FA10	FXXTLXFVFXG	FG10	2	0	[3d9s]
FVGTFLFLWSA	FA10	GMAAAGAASAM	GM10	0	2	[2w1p]
FLFLWSAFXIA	FA10	GMAAAGAASAM	GM10	0	2	[2w1p]
FGLTVLTXAXA	FA10	PIAIGLAXTLI	PI10	1	4	[2o9d, 2o9e, 2abm, 2o9f, 2o9g, 1rc2, 3nka]
FGLXIGTLXXA	FA10	TXXFVFFGXGS	TS10	1	0	[3d9s]
FGLTVLTXAXA	FA10	TFXLVFGGXGS	TS10	1	0	[2o9d, 2o9e, 2abm, 2o9f, 2o9g, 1rc2, 3nka]
FFYVAAQLVXA	FA10	TXXFVFFGXGS	TS10	2	0	[3d9s]
FGLXIGTLXXA	FA10	TXQLXLCIFAS	TS10	1	3	[3d9s]
FGLXIGTLXXA	FA10	SXALSIGLSVT	ST10	1	4	[3d9s]
FXXAXATLXXA	FA10	SXXLAVGFSLT	ST10	1	4	[2b6o, 2b6p, 3m9i, 2c32, 1ymg, 3j41]
FVGTFLFLWSA	FA10	ILMAFTQIVAG	IG10	0	2	[2w2e, 3zoj, 2w1p]
FGLTVLTXAXA	FA10	IAIGLALTLIG	IG10	1	4	[3nka]
FLFLWSAFXIA	FA10	ILMAFTQIVAG	IG10	0	2	[2w2e, 3zoj, 2w1p]
FXXAXATLXXA	FA10	FSLTLGHLFGM	FM10	1	4	[2b6o, 2b6p, 3m9i, 2c32, 1ymg, 1sor]
FGLTVLTXAXA	FA10	IXXAXTLIXLI	II10	1	4	[2o9d, 2o9e, 2o9f, 2abm, 2o9g, 1rc2, 3nka]
FWLVFGGXGSA	FA10	IXXAXTLIXLI	II10	0	4	[2abm]
FGLTVLTXAXA	FA10	EXFGTFWLVFG	EG10	1	0	[2o9d, 2o9e, 2abm, 2o9f, 2o9g, 1rc2, 3nka]
FGLTVLTXAXA	FA10	CFGTFWLVFXG	CG10	1	0	[2abm, 1rc2, 3nka]
FGLTVLTXAXA	FA10	FGTFWLVFGGC	FC10	1	0	[2abm, 1rc2, 3nka]
FTQIVAGXAXA	FA10	SGEFVGTFLFL	SL10	2	0	[2w2e, 3zoj, 2w1p]
FGLXIGTLXXA	FA10	SIGXSXXLGHL	SL10	1	4	[3d9s]
FGLXIGTLXXA	FA10	MVVELILTFXL	ML10	1	3	[3d9s]
FGLXIGTLXXA	FA10	LXIGXSXXLGH	LH10	1	4	[3d9s]
FXXAXATLXXA	FA10	LAXGFSXTLGH	LH10	1	4	[2b6o, 2b6p, 3m9i, 2c32, 1ymg, 3j41, 1sor]
FLFLWSAFXIA	FA10	LMAFTQIVAGM	LM10	0	2	[2w2e, 3zoj, 2w1p]
FVGTFLFLWSA	FA10	LMAFTQIVAGM	LM10	0	2	[2w2e, 3zoj, 2w1p]
FTQIVAGXAXA	FA10	TFLFLWSAFVI	TI10	2	0	[2w2e, 3zoj, 2w1p]
FGLTVLTXAXA	FA10	WLVFGGSGXAV	WV10	1	0	[2o9e, 2o9f]
FGLTVLTXAXA	FA10	AXTLIHLISIP	AP10	1	4	[2o9e]
FGLTVLTXAXA	FA10	TLIHLISIPVT	TT10	1	4	[2o9e, 2o9f]
FTQIVAGXAXA	FA10	MSGEFVGTFLF	MF10	2	0	[2w2e, 2w1p]
FTQIVAGXAXA	FA10	EFVGTFLFLWS	ES10	2	0	[2w2e, 3zoj, 2w1p]
FGLXIGTLXXA	FA10	ELXLTFQLXLC	EC10	1	3	[3d9s]
FGLTVLTXAXA	FA10	IAIGLAXTLIH	IH10	1	4	[2o9d, 2o9e, 2o9f, 2abm, 2o9g, 1rc2]
FTQIVAGXAXA	FA10	GEFVGTFLFLW	GW10	2	0	[2w2e, 3zoj, 2w1p]
FGLTVLTXAXA	FA10	GFLLVIHGATD	GD10	1	3	[2o9e]
FGLTVLTXAXA	FA10	KLXAEXFGTFW	KW10	1	0	[2o9e]
FLFLWSAFXIA	FA10	MAFTQIVAGXA	MA10	0	2	[2w2e, 3zoj, 2w1p]
FVGTFLFLWSA	FA10	MAFTQIVAGXA	MA10	0	2	[2w2e, 3zoj, 2w1p]
FLFLWSAFXIA	FA10	TQIVAGMAAAG	TG10	0	2	[2w2e, 3zoj, 2w1p]
FVGTFLFLWSA	FA10	TQIVAGMAAAG	TG10	0	2	[2w2e, 3zoj, 2w1p]
FGLTVLTXAXA	FA10	RKLAAESFGTF	RF10	1	0	[2o9e]
GMAFALAIAAV	GV10	GXVIGLTVXXI	GI10	1	4	[3ne2]
GMAFALAIAAV	GV10	GLTVXXIITTI	GI10	1	4	[3ne2]
GXEIIGTLQLV	GV10	GALAVLIYDFI	GI10	3	5	[1fqy, 1h6i]
GMAFALAIAAV	GV10	LTVXGIITTXG	LG10	1	4	[3ne2]
GLTVLTMAXAV	GV10	LSAGFLLVIXG	LG10	1	3	[2o9d, 2o9e, 2o9f, 2o9g, 1rc2, 3nka, 3nkc, 3nk5]
GLTVLTMAXAV	GV10	VFGGSGSAVXA	VA10	1	0	[2o9e, 2o9f]
GXEIIGTFVLV	GV10	VGPFIGAXXXA	VA10	3	5	[1z98, 3cn6, 4jc6, 4ia4, 3cll, 2b5f, 3cn5]
GLALATLVQAV	GV10	VAXAVGFXLTL	VL10	1	4	[2b6o, 2b6p, 3m9i, 2c32, 1ymg, 3j41, 1sor]
GLTVLTMAXAV	GV10	VLSAGFLLVIH	VH10	1	3	[2o9d, 2o9e, 2o9f, 2o9g, 1rc2, 3nka, 3nkc, 3nk5]
GLXIATLAQSV	GV10	IXFIFISIGXA	IA10	1	0	[1j4n]
GXEIIGTFVLV	GV10	IFWVGPFXXXA	IA10	3	5	[1z98, 3cn6, 4jc6, 4ia4, 3cll, 2b5f, 3cn5]
GXEIIGTLQLV	GV10	IFWVGPFXXXA	IA10	3	5	[1ih5, 1j4n, 1fqy, 1h6i]
GTFLFLWSAFV	GV10	IVAGXAXAXXA	IA10	0	2	[2w2e, 3zoj, 2w1p]
GXEIIGTFVLV	GV10	IGXAVFMVHLA	IA10	3	4	[1z98, 3cn6, 4jc6, 4ia4, 3cll, 2b5f, 3cn5]
GLTVLTMAXAV	GV10	AXFLLVIHGAT	AT10	1	3	[2o9d, 2o9e]
GXEIIGTFVLV	GV10	AXLLFLYITVA	AA10	3	0	[1z98, 3cn6, 4jc6, 4ia4, 3cll, 2b5f, 3cn5]
GTFLFLWSAFV	GV10	AGXAXAXAAXA	AA10	0	2	[2w1p]
GMAFALAIAAV	GV10	AIGXAXAXAIA	AA10	1	1	[3ne2]
GLTVLTMAXAV	GV10	LVLSAGFLLXI	LI10	1	3	[2o9d, 2o9e, 2abm, 2o9f, 2o9g, 1rc2, 3nka, 3nkc, 3nk5]
GLTVLTMAXAV	GV10	LXXTXIXLISI	LI10	1	4	[2o9e, 2o9f, 2abm, 2o9g, 1rc2, 3nkc, 3nk5]
GLXIATLAQSV	GV10	LAXTLFXFIXI	LI10	1	0	[1fqy, 1h6i]
GLXIATLAQSV	GV10	LAMILFXXISI	LI10	1	0	[1j4n]
GXEIIGTLQLV	GV10	LSVXLGHLLXI	LI10	3	4	[1ih5, 1fqy, 1h6i]
GMAFALAIAAV	GV10	LXIGLTVGGXI	LI10	1	4	[3ne2]
GLXIATLAQSV	GV10	LSVXLGHLLXI	LI10	1	4	[1fqy, 1h6i]
GLTVLTMAXAV	GV10	SAGFLLVIXGA	SA10	1	3	[2o9d, 2o9e, 2o9f, 2o9g, 1rc2, 3nka, 3nkc, 3nk5]
GXEIIGTLQLV	GV10	SXPLAIGXSVA	SA10	3	4	[1j4n, 1fqy]
GLALATLVQAV	GV10	SLFYVFFGLGA	SA10	1	0	[2b6p, 2c32, 1ymg, 3j41]
GLXIATLAQSV	GV10	SXPLAIGXSVA	SA10	1	4	[1j4n, 1fqy]
GTFLFLWSAFV	GV10	VAGMAAAGAAS	VS10	0	2	[2w1p]
GXEIIGTLQLV	GV10	WXFWXXPXIGG	WG10	3	5	[1ih5, 1fqy, 1h6i]
GXEIIGTFVLV	GV10	WXGPXIGXAXA	WA10	3	5	[1z98, 3cn6, 4jc6, 4ia4, 3cll, 2b5f, 3cn5]
GXEIIGTLQLV	GV10	WXGPXIGXAXA	WA10	3	5	[1j4n]
GXEIIGTLQLV	GV10	WXGPXIGXXXA	WA10	3	5	[1ih5, 1fqy, 1h6i]
GXEIIGTLQLV	GV10	IGXXLAVLXYD	ID10	3	5	[1ih5, 1j4n, 1fqy, 1h6i]
GLALATLVQAV	GV10	CAEFFASLFYV	CV10	1	0	[2b6p, 2c32, 1ymg, 3j41]
GLALATLVQAV	GV10	GSVALAVGFSL	GL10	1	4	[2b6p, 3m9i, 1ymg]
GXEIIGTLQLV	GV10	GPXIGXALXXL	GL10	3	5	[1ih5, 1j4n, 1fqy, 1h6i]
GLXIATLAQSV	GV10	GPLAIGFSVAL	GL10	1	4	[1j4n]
GXEIIGTLQLV	GV10	GPLAIGFSVAL	GL10	3	4	[1j4n]
GTFLFLWSAFV	GV10	GFGFGVMVGXF	GF10	0	1	[2w2e, 3zoj, 2w1p]
GXEIIGTLQLV	GV10	GXXLAVLXYDF	GF10	3	5	[1ih5, 1j4n, 1fqy, 1h6i]
GLTVLTMAXAV	GV10	GLAXTLIXLIS	GS10	1	4	[2o9d, 2o9e, 2o9f, 2abm, 2o9g, 1rc2, 3nka, 3nkc, 3nk5]
GXEIIGTFVLV	GV10	AXVAXAYHQYV	AV10	3	5	[2b5f]
GLTVLTMAXAV	GV10	AAEXFGTFWLV	AV10	1	0	[2o9d, 2o9e, 2abm, 2o9f, 2o9g, 1rc2, 3nka, 3nkc, 3nk5]
GXEIIGTFVLV	GV10	PIGFAVFMVHL	PL10	3	4	[1z98, 3cn6, 4jc6, 4ia4, 3cll, 2b5f, 3cn5]
GMAFALAIAAV	GV10	IGLTVXGIXTT	IT10	1	4	[3ne2]
GXEIIGTFVLV	GV10	AEXIATLLFLY	AY10	3	0	[1z98, 3cn6, 4jc6, 4ia4, 3cll, 2b5f, 3cn5]
GLTVLTMAXAV	GV10	LVFGGXGXAVL	LL10	1	0	[2o9e, 2o9f]
GLTVLTMAXAV	GV10	LXAEXFGTFXL	LL10	1	0	[2o9d, 2o9e, 2o9f, 2o9g, 3nka, 3nkc, 3nk5]
GLALATLVQAV	GV10	TLFYVFFGXGA	TA10	1	0	[2b6o, 3m9i, 1sor]
GLXIATLAQSV	GV10	TLFVFISIGSA	TA10	1	0	[1fqy, 1h6i]
GMAFALAIAAV	GV10	TFXLVFFGXGA	TA10	1	0	[3ne2]
GXEIIGTFVLV	GV10	IATLLFLYITV	IV10	3	0	[1z98, 3cn6, 4jc6, 4ia4, 3cll, 2b5f, 3cn5]
GTFLFLWSAFV	GV10	ISFGFGFGVMV	IV10	0	1	[2w2e, 3zoj, 2w1p]
GXEIIGTFVLV	GV10	QWIFWVGPFIG	QG10	3	5	[2b5f]
GLXIATLAQSV	GV10	RAVVAEFLAMI	RI10	1	0	[1j4n]
GMAFALAIAAV	GV10	GTFXLVFFGXG	GG10	1	0	[3ne2]
GLALATLVQAV	GV10	GFSLTLGHLXG	GG10	1	4	[2b6o, 2b6p, 3m9i, 2c32, 1ymg, 3j41, 1sor]
GMAFALAIAAV	GV10	GTXXLMLVIMG	GG10	1	3	[3ne2]
GLTVLTMAXAV	GV10	GTFXLVXGGXG	GG10	1	0	[2o9d, 2o9e, 2abm, 2o9f, 2o9g, 1rc2, 3nka, 3nkc, 3nk5]
GLXIATLAQSV	GV10	VXAEFLAMILF	VF10	1	0	[1j4n]
GLALATLVQAV	GV10	VGFSLTLGHLF	VF10	1	4	[2b6o, 2b6p, 3m9i, 2c32, 1ymg, 3j41, 1sor]
GLXIATLAQSV	GV10	VAEFLAMILFI	VI10	1	0	[1j4n]
GLXIATLAQSV	GV10	FLAMILFXFIS	FS10	1	0	[1j4n]
GLXIATLAQSV	GV10	FLATTLFXFIS	FS10	1	0	[1fqy, 1h6i]
GLTVLTMAXAV	GV10	FGTFWLVFGXS	FS10	1	0	[2o9d, 2o9e, 2o9f, 2o9g]
GLXIATLAQSV	GV10	MILFIFISXGS	MS10	1	0	[1j4n]
GTFLFLWSAFV	GV10	MISFGFGFGVM	MM10	0	1	[2w2e, 3zoj, 2w1p]
GLTVLTMAXAV	GV10	SFGTFWLVFGG	SG10	1	0	[2o9d, 2o9e, 2o9f, 2o9g]
GTFLFLWSAFV	GV10	SFGFGFGVMVG	SG10	0	1	[2w2e, 3zoj, 2w1p]
GLXIATLAQSV	GV10	EFXAMILFXXI	EI10	1	0	[1j4n]
GXEIIGTFVLV	GV10	EFXATLLFLYI	EI10	3	0	[1z98, 3cn6, 4jc6, 4ia4, 3cll, 2b5f, 3cn5]
GLXIATLAQSV	GV10	EFXATTLFXFI	EI10	1	0	[1fqy, 1h6i]
GTFLFLWSAFV	GV10	FGFGFGVMVGV	FV10	0	1	[2w2e, 3zoj, 2w1p]
GLALATLVQAV	GV10	FAEFXATLFYV	FV10	1	0	[2b6o, 3m9i, 1sor]
GXEIIGTFVLV	GV10	FWVGPFIGAAV	FV10	3	5	[1z98, 3cn6, 4jc6, 4ia4, 3cll, 2b5f, 3cn5]
GTFLFLWSAFV	GV10	GXXVMVGVFIT	GT10	0	1	[2w2e, 3zoj, 2w1p]
GXEIIGTFVLV	GV10	GFXVFMVHLAT	GT10	3	4	[1z98, 3cn6, 4jc6, 4ia4, 3cll, 2b5f, 3cn5]
GXEIIGTLQLV	GV10	FIGXALAVLIY	FY10	3	5	[1ih5, 1j4n, 1fqy, 1h6i]
GTFLFLWSAFV	GV10	FGVMVGVFITY	FY10	0	1	[2w2e, 3zoj, 2w1p]
GLXIATLAQSV	GV10	FXVAXGHLLXI	FI10	1	4	[1j4n]
GXEIIGTFVLV	GV10	FAVFMVHLATI	FI10	3	4	[1z98, 3cn6, 4jc6, 4ia4, 3cll, 2b5f, 3cn5]
GTFLFLWSAFV	GV10	FGFGVMVGVFI	FI10	0	1	[2w2e, 3zoj, 2w1p]
GXEIIGTLQLV	GV10	FXVAXGHLLXI	FI10	3	4	[1j4n]
GMAFALAIAAV	GV10	FAIGMAFALAI	FI10	1	1	[3ne2]
GLXIATLAQSV	GV10	AEFXAMILXXF	AF10	1	0	[1j4n]
GLALATLVQAV	GV10	AIXAEXXAXLF	AF10	1	0	[2b6p, 1ymg]
GLALATLVQAV	GV10	AIXAEXXXXLF	AF10	1	0	[3m9i]
GLALATLVQAV	GV10	AEXXAXLFYVF	AF10	1	0	[2b6o, 2b6p, 3m9i, 2c32, 1ymg, 3j41, 1sor]
GXEIIGTFVLV	GV10	AIAEFXXXXLF	AF10	3	0	[1z98, 3cn6, 4jc6, 4ia4, 3cll, 2b5f, 3cn5]
GLTVLTMAXAV	GV10	AEXXXXFXXVF	AF10	1	0	[2o9d, 2o9e, 2o9f, 2abm, 2o9g, 1rc2, 3nka, 3nkc, 3nk5]
GLXIATLAQSV	GV10	AEFXXXXXFXF	AF10	1	0	[1fqy, 1h6i]
GLALATLVQAV	GV10	IXAEFFAXLFY	IY10	1	0	[3m9i, 2b6p, 2c32, 1ymg]
GLALATLVQAV	GV10	RAXFAEFXATL	RL10	1	0	[3m9i]
GLALATLVQAV	GV10	RAIXAEFFAXL	RL10	1	0	[2b6p, 1ymg]
GLALATLVQAV	GV10	EFXAXLFYVFF	EF10	1	0	[2b6o, 3m9i, 2b6p, 2c32, 1ymg, 3j41, 1sor]
GLXIATLAQSV	GV10	ATXLFXFISIG	AG10	1	0	[1fqy, 1h6i]
GLALATLVQAV	GV10	ALXXGFSXXLG	AG10	1	4	[2b6o, 2b6p, 3m9i, 2c32, 1ymg, 3j41, 1sor]
GMAFALAIAAV	GV10	AXLVIGLXXXG	AG10	1	4	[3ne2]
GLALATLVQAV	GV10	AXLFYVFFGLG	AG10	1	0	[2b6o, 2b6p, 3m9i, 2c32, 1ymg, 3j41, 1sor]
GLXIATLAQSV	GV10	AXILFXFISIG	AG10	1	0	[1j4n]
GLALATLVQAV	GV10	LFYVFFGLGAS	LS10	1	0	[2b6o, 2b6p, 3m9i]
GLTVLTMAXAV	GV10	FAPIAIGLALT	FT10	1	4	[2o9e]
GXEIIGTFVLV	GV10	FIATLLFLYIT	FT10	3	0	[1z98, 3cn6, 4jc6, 4ia4, 3cll, 2b5f, 3cn5]
GLTVLTMAXAV	GV10	FRKLAAESFGT	FT10	1	0	[2o9e]
GLXIATLAQSV	GV10	VAEFLATTLFV	VV10	1	0	[1fqy, 1h6i]
GXEIIGTLQLV	GV10	VGPFIGXALAV	VV10	3	5	[1ih5, 1j4n, 1fqy, 1h6i]
GXEIIGTLQLV	GV10	FWXGPFIGXXL	FL10	3	5	[1ih5, 1j4n, 1fqy, 1h6i]
GLALATLVQAV	GV10	FAXLFYVFFGL	FL10	1	0	[2b6o, 3m9i, 2b6p, 2c32, 1ymg, 3j41, 1sor]
GTFLFLWSAFV	GV10	GMAAAGAASAM	GM10	0	2	[2w1p]
GLTVLTMAXAV	GV10	PIAIGLAXTLI	PI10	1	4	[2o9d, 2o9e, 2abm, 2o9f, 2o9g, 1rc2, 3nka, 3nkc, 3nk5]
GXEIIGTLQLV	GV10	PFIGXALAVLI	PI10	3	5	[1ih5, 1j4n, 1fqy, 1h6i]
GLALATLVQAV	GV10	FFAXLFYVFXG	FG10	1	0	[2b6o, 2b6p, 3m9i, 2c32, 1ymg, 3j41, 1sor]
GMAFALAIAAV	GV10	AIGTFLLMLVI	AI10	1	3	[3ne2]
GXEIIGTLQLV	GV10	AALAXLIYDFI	AI10	3	5	[1j4n]
GXEIIGTFVLV	GV10	GPXIGAAVAAA	GA10	3	5	[1z98, 3cn6, 4jc6, 4ia4, 3cll, 2b5f, 3cn5]
GXEIIGTLQLV	GV10	GXSVAXGHLXA	GA10	3	4	[1ih5, 1j4n, 1fqy, 1h6i]
GLXIATLAQSV	GV10	GXSVAXGHLXA	GA10	1	4	[1j4n, 1fqy, 1h6i]
GXEIIGTFVLV	GV10	FIGAAVAAAYH	FH10	3	5	[1z98, 3cn6, 4jc6, 4ia4, 3cll, 2b5f, 3cn5]
GLXIATLAQSV	GV10	TXLFVFISIGS	TS10	1	0	[1fqy, 1h6i]
GLTVLTMAXAV	GV10	TFXLVFGGXGS	TS10	1	0	[2o9d, 2o9e, 2abm, 2o9f, 2o9g, 1rc2, 3nka, 3nkc, 3nk5]
GLTVLTMAXAV	GV10	IXXAXTLIXLI	II10	1	4	[2o9d, 2o9e, 2o9f, 2abm, 2o9g, 1rc2, 3nka, 3nkc, 3nk5]
GLALATLVQAV	GV10	FSLTLGHLFGM	FM10	1	4	[2b6o, 2b6p, 3m9i, 2c32, 1ymg, 1sor]
GTFLFLWSAFV	GV10	ILMAFTQIVAG	IG10	0	2	[2w2e, 3zoj, 2w1p]
GLTVLTMAXAV	GV10	IAIGLALTLIG	IG10	1	4	[3nka, 3nkc]
GLALATLVQAV	GV10	SXXLAVGFSLT	ST10	1	4	[2b6o, 2b6p, 3m9i, 2c32, 1ymg, 3j41]
GLTVLTMAXAV	GV10	EXFGTFWLVFG	EG10	1	0	[2o9d, 2o9e, 2abm, 2o9f, 2o9g, 1rc2, 3nka, 3nkc, 3nk5]
GLTVLTMAXAV	GV10	CFGTFWLVFXG	CG10	1	0	[2abm, 1rc2, 3nka, 3nkc, 3nk5]
GLTVLTMAXAV	GV10	FGTFWLVFGGC	FC10	1	0	[2abm, 1rc2, 3nka, 3nkc, 3nk5]
GXEIIGTFVLV	GV10	PFIGAAVAAAY	PY10	3	5	[1z98, 3cn6, 4jc6, 4ia4, 3cll, 2b5f, 3cn5]
GMAFALAIAAV	GV10	IGXFXLMLVIM	IM10	1	3	[3ne2]
GLXIATLAQSV	GV10	LXXGXSVXXGH	LH10	1	4	[1j4n, 1fqy, 1h6i]
GXEIIGTFVLV	GV10	LXIGFAVFMVH	LH10	3	4	[1z98, 3cn6, 4jc6, 4ia4, 3cll, 2b5f, 3cn5]
GLALATLVQAV	GV10	LAXGFSXTLGH	LH10	1	4	[2b6o, 2b6p, 3m9i, 2c32, 1ymg, 3j41, 1sor]
GXEIIGTLQLV	GV10	LXXGXSVXXGH	LH10	3	4	[1ih5, 1j4n, 1fqy, 1h6i]
GLTVLTMAXAV	GV10	WLVFGGSGXAV	WV10	1	0	[2o9e, 2o9f]
GTFLFLWSAFV	GV10	LMAFTQIVAGM	LM10	0	2	[2w2e, 3zoj, 2w1p]
GXEIIGTLQLV	GV10	IGXSVALGHLL	IL10	3	4	[1ih5, 1j4n, 1fqy, 1h6i]
GXEIIGTFVLV	GV10	IAEFIXTLLFL	IL10	3	0	[1z98, 3cn6, 4jc6, 4ia4, 3cll, 2b5f, 3cn5]
GLXIATLAQSV	GV10	IGXSVALGHLL	IL10	1	4	[1j4n, 1fqy, 1h6i]
GXEIIGTFVLV	GV10	GAAVAAAYHQY	GY10	3	5	[2b5f]
GLTVLTMAXAV	GV10	IAIGLAXTLIH	IH10	1	4	[2o9d, 2o9e, 2o9f, 2abm, 2o9g, 1rc2, 3nk5]
GLTVLTMAXAV	GV10	AXTLIHLISIP	AP10	1	4	[2o9e]
GXEIIGTFVLV	GV10	TLXFLYITVAT	TT10	3	0	[1z98, 3cn6, 4jc6, 4ia4, 3cll, 2b5f, 3cn5]
GLTVLTMAXAV	GV10	TLIHLISIPVT	TT10	1	4	[2o9e, 2o9f]
GXEIIGTLQLV	GV10	HWIXWVGPXIG	HG10	3	5	[1fqy]
GLTVLTMAXAV	GV10	GFLLVIHGATD	GD10	1	3	[2o9e]
GMAFALAIAAV	GV10	VGTFILVFFGP	VP10	1	0	[3ne2]
GLTVLTMAXAV	GV10	KLXAEXFGTFW	KW10	1	0	[2o9e]
GXEIIGTLQLV	GV10	PLAIGXSVALG	PG10	3	4	[1ih5, 1j4n, 1fqy, 1h6i]
GLXIATLAQSV	GV10	PLAIGXSVALG	PG10	1	4	[1j4n, 1fqy, 1h6i]
GTFLFLWSAFV	GV10	MAFTQIVAGXA	MA10	0	2	[2w2e, 3zoj, 2w1p]
GTFLFLWSAFV	GV10	TQIVAGMAAAG	TG10	0	2	[2w2e, 3zoj, 2w1p]
GLXIATLAQSV	GV10	RAVVAEFLATT	RT10	1	0	[1fqy]
GXEIIGTLQLV	GV10	SVALGHLLAID	SD10	3	4	[1ih5]
GXEIIGTFVLV	GV10	DDQWIFWVGPF	DF10	3	5	[2b5f]
GXEIIGTFVLV	GV10	DQWIFWVGPFI	DI10	3	5	[2b5f]
GXEIIGTFVLV	GV10	IGAAVAAAYHQ	IQ10	3	5	[2b5f]
GXEIIGTLQLV	GV10	NHWIFWVGPFI	NI10	3	5	[1fqy]
GLTVLTMAXAV	GV10	RKLAAESFGTF	RF10	1	0	[2o9e]
GMAFALAIAAV	GV10	TFLLXLVIMGV	TV10	1	3	[3ne2]
LXXAAVIYSLG	LG10	GXVIGLTVXXI	GI10	1	4	[3ne2]
LXXAAVIYSLG	LG10	GLTVXXIITTI	GI10	1	4	[3ne2]
LXIXLXIAVIG	LG10	VEMVITAILMG	VG10	4	3	[1fx8, 1ldi, 1ldf, 1lda]
LTVXGIITTXG	LG10	VVGTFILVFFG	VG10	4	0	[3ne2]
LXXAAVIYSLG	LG10	VVGTFILVFFG	VG10	1	0	[3ne2]
LSAGFLLVIXG	LG10	VXPIXGXIXGG	VG10	3	5	[2o9d, 2o9e, 2o9f, 2o9g, 1rc2, 3nka, 3nkc, 3nk5]
LFGXIVGXIVG	LG10	VEMVITAILMG	VG10	5	3	[1fx8, 1ldi, 1ldf, 1lda]
LXIAVIGASMG	LG10	VEMVITAILMG	VG10	4	3	[1fx8, 1ldi, 1ldf, 1lda]
LXIGTLXXAXG	LG10	VVELILTFQLA	VA10	1	3	[3d9s]
LTVXGIITTXG	LG10	EAIGTFLLXLV	EV10	4	3	[3ne2]
LIILXIGITFG	LG10	EXXLTGILXLV	EV10	4	3	[3c02]
LXXAAVIYSLG	LG10	EAIGTFLLXLV	EV10	1	3	[3ne2]
LWXFWVVPIVG	LG10	ELXLSAGFLXV	EV10	5	3	[2o9e, 2o9f]
LFGXIVGXIVG	LG10	VITAILMGLIL	VL10	5	3	[1fx8, 1ldi, 1ldf, 1lda]
LSAGFLLVIXG	LG10	VPIVXGIIGGL	VL10	3	5	[2o9d, 2o9e, 2o9f, 2o9g, 1rc2, 3nka, 3nkc, 3nk5]
LWXFWVVPIVG	LG10	VELXLSAGFLL	VL10	5	3	[2o9e, 2o9f]
LXIAVIGASMG	LG10	VITAILMGLIL	VL10	4	3	[1fx8, 1ldi, 1ldf, 1lda]
LWXFWVVPIVG	LG10	VVELXLSAGFL	VL10	5	3	[2o9e, 2o9f]
LXIXLXIAVIG	LG10	VITAILMGLIL	VL10	4	3	[1fx8, 1ldi, 1ldf, 1lda]
LAXATLVQXXG	LG10	VAXAVGFXLTL	VL10	1	4	[2b6o, 2b6p, 3m9i, 2c32, 1ymg, 3j41, 1sor]
LWXFWVVPIVG	LG10	VLSAGFLLVIH	VH10	5	3	[2o9e, 2o9f]
LTVLTXAXAVG	LG10	VLSAGFLLVIH	VH10	1	3	[2o9d, 2o9e, 2o9f, 2o9g, 1rc2, 3nka, 3nkc, 3nk5]
LXIXLXIAVIG	LG10	ITAILMGLILA	IA10	4	3	[1fx8, 1ldi, 1ldf, 1lda]
LTVXGIITTXG	LG10	IGXAFALAXXA	IA10	4	1	[3ne2]
LXIAVIGASMG	LG10	ITAILMGLILA	IA10	4	3	[1fx8, 1ldi, 1ldf, 1lda]
LXIATLAQXVG	LG10	IXFIFISIGXA	IA10	1	0	[1j4n]
LFGXIVGXIVG	LG10	ITAILMGLILA	IA10	5	3	[1fx8, 1ldi, 1ldf, 1lda]
LTVXGIITTXG	LG10	AIGXAXAXAIA	AA10	4	1	[3ne2]
LWXFWVVPIVG	LG10	SAGFLLVIXGA	SA10	5	3	[2o9e, 2o9f]
LWXFWVVPIVG	LG10	SALVVELVLSA	SA10	5	3	[2o9e, 2o9f]
LAXATLVQXXG	LG10	SLFYVFFGLGA	SA10	1	0	[2b6p, 2c32, 1ymg, 3j41]
LXIAVIGASMG	LG10	SVIXGLXVAMA	SA10	4	1	[1fx8, 1ldi, 1ldf, 1lda]
LXIATLAQXVG	LG10	SXPLAIGXSVA	SA10	1	4	[1j4n, 1fqy]
LXIXLXIAVIG	LG10	SVIXGLXVAMA	SA10	4	1	[1fx8, 1ldi, 1ldf, 1lda]
LTVLTXAXAVG	LG10	SAGFLLVIXGA	SA10	1	3	[2o9d, 2o9e, 2o9f, 2o9g, 1rc2, 3nka, 3nkc, 3nk5]
LXIXLXIAVIG	LG10	AILMGLILALT	AT10	4	3	[1fx8, 1ldi]
LWXFWVVPIVG	LG10	AXFLLVIHGAT	AT10	5	3	[2o9e]
LFGXIVGXIVG	LG10	AILMGLILALT	AT10	5	3	[1fx8, 1ldi]
LTVLTXAXAVG	LG10	AXFLLVIHGAT	AT10	1	3	[2o9d, 2o9e]
LXIAVIGASMG	LG10	AILMGLILALT	AT10	4	3	[1fx8, 1ldi]
LIILXIGITFG	LG10	LGWGLAVFFGI	LI10	4	1	[3c02]
LXIATLAQXVG	LG10	LAXTLFXFIXI	LI10	1	0	[1fqy, 1h6i]
LXIGTLXXAXG	LG10	LXXTXQLXLCI	LI10	1	3	[3d9s]
LXIGTLXXAXG	LG10	LSVXLGHLXGI	LI10	1	4	[3d9s]
LXIATLAQXVG	LG10	LSVXLGHLLXI	LI10	1	4	[1fqy, 1h6i]
LXIATMVQCFG	LG10	LIXTFQLVFTI	LI10	1	3	[3gd8, 2d57, 2zz9]
LXXAAVIYSLG	LG10	LXIGLTVGGXI	LI10	1	4	[3ne2]
LSAGFLLVIXG	LG10	LXXTXIXLISI	LI10	3	4	[2o9e, 1rc2, 3nk5]
LWXFWVVPIVG	LG10	LVLSAGFLLXI	LI10	5	3	[2o9e, 2o9f]
LXIATLAQXVG	LG10	LAMILFXXISI	LI10	1	0	[1j4n]
LTVLTXAXAVG	LG10	LVLSAGFLLXI	LI10	1	3	[2o9d, 2o9e, 2o9f, 2o9g, 1rc2, 3nka, 3nkc, 3nk5]
LIILXIGITFG	LG10	LXXXXILLLXI	LI10	4	3	[3c02]
LTVLTXAXAVG	LG10	LXXTXIXLISI	LI10	1	4	[2o9e, 2o9f, 2o9g, 1rc2, 3nkc, 3nk5]
LSAGFLLVIXG	LG10	WXFWVXPIXGG	WG10	3	5	[2o9d, 2o9e, 2o9f, 2o9g, 1rc2, 3nka, 3nkc, 3nk5]
LSAGFLLVIXG	LG10	WVXPIXGGIIG	WG10	3	5	[2o9d, 2o9e, 2o9f, 2o9g, 1rc2, 3nka, 3nkc, 3nk5]
LXIGTLXXAXG	LG10	PALSIGXSXXL	PL10	1	4	[3d9s]
LAXATLVQXXG	LG10	CAEFFASLFYV	CV10	1	0	[2b6p, 2c32, 1ymg, 3j41]
LSAGFLLVIXG	LG10	QLWXFWVVPIV	QV10	3	5	[2o9e, 2o9f]
LTVLTXAXAVG	LG10	GLAXTLIXLIS	GS10	1	4	[2o9d, 2o9e, 2o9f, 2o9g, 1rc2, 3nka, 3nkc, 3nk5]
LIILXIGITFG	LG10	GLAVFFGILVS	GS10	4	1	[3c02]
LSAGFLLVIXG	LG10	GLAXTLIXLIS	GS10	3	4	[2o9d, 2o9e, 2o9f, 2o9g, 1rc2, 3nk5]
LIILXIGITFG	LG10	GWGLXVFFGIL	GL10	4	1	[3c02]
LSAGFLLVIXG	LG10	GIIXGLIYRTL	GL10	3	5	[2o9d, 2o9e]
LAXATLVQXXG	LG10	GSVALAVGFSL	GL10	1	4	[2b6p, 3m9i, 1ymg]
LXIATLAQXVG	LG10	GPLAIGFSVAL	GL10	1	4	[1j4n]
LXIXLXIAVIG	LG10	MVITAILMGLI	MI10	4	3	[1fx8, 1ldi, 1ldf, 1lda]
LTVXGIITTXG	LG10	MAFALAIAAVI	MI10	4	1	[3ne2]
LFGXIVGXIVG	LG10	MVITAILMGLI	MI10	5	3	[1fx8, 1ldi, 1ldf, 1lda]
LXIAVIGASMG	LG10	MVITAILMGLI	MI10	4	3	[1fx8, 1ldi, 1ldf, 1lda]
LTVLTXAXAVG	LG10	AAEXFGTFWLV	AV10	1	0	[2o9d, 2o9e, 2o9f, 2o9g, 1rc2, 3nka, 3nkc, 3nk5]
LXXAAVIYSLG	LG10	IGLTVXGIXTT	IT10	1	4	[3ne2]
LXIXLXIAVIG	LG10	LGVAMAIYLTA	LA10	4	1	[1fx8, 1ldi, 1ldf, 1lda]
LXIAVIGASMG	LG10	LGVAMAIYLTA	LA10	4	1	[1fx8, 1ldi, 1ldf, 1lda]
LSAGFLLVIXG	LG10	LAXGLTVLTMA	LA10	3	1	[2o9d, 2o9e, 2o9f, 2o9g, 1rc2, 3nka]
LIILXIGITFG	LG10	LAVFFGILVSA	LA10	4	1	[3c02]
LTVXGIITTXG	LG10	AFXLAIAAXIY	AY10	4	1	[3ne2]
LXIATMVQCFG	LG10	ELXITFQLVXT	ET10	1	3	[3gd8, 2d57, 2zz9]
LXIGTLXXAXG	LG10	IXTFQLALCIF	IF10	1	3	[3d9s]
LXIATMVQCFG	LG10	IXTFQLVFTIF	IF10	1	3	[3gd8, 2d57, 2zz9]
LXIGTLXXAXG	LG10	IGLSVTLGHLV	IV10	1	4	[3d9s]
LTVLTXAXAVG	LG10	LXAEXFGTFXL	LL10	1	0	[2o9d, 2o9e, 2o9f, 2o9g, 3nka, 3nkc, 3nk5]
LXIATMVQCFG	LG10	LLXELIITXXL	LL10	1	3	[3gd8, 2d57, 2zz9]
LXIGTLXXAXG	LG10	LAXLXFVFFGL	LL10	1	0	[3d9s]
LAXATLVQXXG	LG10	TLFYVFFGXGA	TA10	1	0	[2b6o, 3m9i, 1sor]
LXXAAVIYSLG	LG10	TFXLVFFGXGA	TA10	1	0	[3ne2]
LTVXGIITTXG	LG10	TFXLVFFGXGA	TA10	4	0	[3ne2]
LXIATLAQXVG	LG10	TLFVFISIGSA	TA10	1	0	[1fqy, 1h6i]
LXXAAVIYSLG	LG10	GTXXLMLVIMG	GG10	1	3	[3ne2]
LXIGTLXXAXG	LG10	GXSVTLGHLXG	GG10	1	4	[3d9s]
LXXAAVIYSLG	LG10	GTFXLVFFGXG	GG10	1	0	[3ne2]
LTVXGIITTXG	LG10	GTFXLVFFGXG	GG10	4	0	[3ne2]
LAXATLVQXXG	LG10	GFSLTLGHLXG	GG10	1	4	[2b6o, 2b6p, 3m9i, 2c32, 1ymg, 3j41, 1sor]
LTVXGIITTXG	LG10	GTXXLMLVIMG	GG10	4	3	[3ne2]
LTVLTXAXAVG	LG10	GTFXLVXGGXG	GG10	1	0	[2o9d, 2o9e, 2o9f, 2o9g, 1rc2, 3nka, 3nkc, 3nk5]
LXIATLAQXVG	LG10	RAVVAEFLAMI	RI10	1	0	[1j4n]
LXIATLAQXVG	LG10	VXAEFLAMILF	VF10	1	0	[1j4n]
LXIGTLXXAXG	LG10	VXAEFLATXXF	VF10	1	0	[3d9s]
LAXATLVQXXG	LG10	VGFSLTLGHLF	VF10	1	4	[2b6o, 2b6p, 3m9i, 2c32, 1ymg, 3j41, 1sor]
LXIATMVQCFG	LG10	VELIITFQLVF	VF10	1	3	[3gd8, 2d57, 2zz9]
LSAGFLLVIXG	LG10	VLTMAXAVGXI	VI10	3	1	[2o9e]
LXIAVIGASMG	LG10	VIXGLGVAXAI	VI10	4	1	[1fx8, 1ldi, 1ldf, 1lda]
LXIXLXIAVIG	LG10	VIXGLGVAXAI	VI10	4	1	[1fx8, 1ldi, 1ldf, 1lda]
LXIATLAQXVG	LG10	VAEFLAMILFI	VI10	1	0	[1j4n]
LTVLTXAXAVG	LG10	FGTFWLVFGXS	FS10	1	0	[2o9d, 2o9e, 2o9f, 2o9g]
LXIATLAQXVG	LG10	FLATTLFXFIS	FS10	1	0	[1fqy, 1h6i]
LTVXGIITTXG	LG10	FALAIAAVIYS	FS10	4	1	[3ne2]
LXIATLAQXVG	LG10	FLAMILFXFIS	FS10	1	0	[1j4n]
LXIATLAQXVG	LG10	EFXATTLFXFI	EI10	1	0	[1fqy, 1h6i]
LSAGFLLVIXG	LG10	EQLWFFWVVPI	EI10	3	5	[2o9e, 2o9f]
LXIATLAQXVG	LG10	EFXAMILFXXI	EI10	1	0	[1j4n]
LXIATLAQXVG	LG10	MILFIFISXGS	MS10	1	0	[1j4n]
LTVLTXAXAVG	LG10	SFGTFWLVFGG	SG10	1	0	[2o9d, 2o9e, 2o9f, 2o9g]
LAXATLVQXXG	LG10	FAEFXATLFYV	FV10	1	0	[2b6o, 3m9i, 1sor]
LXIGTLXXAXG	LG10	FAEFXATLXFV	FV10	1	0	[3d9s]
LXIXLXIAVIG	LG10	GXGVAMAIXXT	GT10	4	1	[1fx8, 1ldi, 1ldf, 1lda]
LSAGFLLVIXG	LG10	GGXIGGXIYXT	GT10	3	5	[2o9d, 2o9e]
LXIAVIGASMG	LG10	GXGVAMAIXXT	GT10	4	1	[1fx8, 1ldi, 1ldf, 1lda]
LXIATLAQXVG	LG10	FXVAXGHLLXI	FI10	1	4	[1j4n]
LTVXGIITTXG	LG10	FAIGMAFALAI	FI10	4	1	[3ne2]
LSAGFLLVIXG	LG10	FWVVPIVGXXI	FI10	3	5	[2o9d, 2o9e, 2o9f, 2o9g, 1rc2, 3nka, 3nkc, 3nk5]
LXIATLAQXVG	LG10	AEFXXXXXFXF	AF10	1	0	[1fqy, 1h6i]
LXIATLAQXVG	LG10	AEFXAMILXXF	AF10	1	0	[1j4n]
LXIGTLXXAXG	LG10	AEFXXXXXFXF	AF10	1	0	[3d9s]
LAXATLVQXXG	LG10	AIXAEXXXXLF	AF10	1	0	[3m9i]
LXXAAVIYSLG	LG10	AEVVGTFXXVF	AF10	1	0	[3ne2]
LTVLTXAXAVG	LG10	AEXXXXFXXVF	AF10	1	0	[2o9d, 2o9e, 2o9f, 2o9g, 1rc2, 3nka, 3nkc, 3nk5]
LAXATLVQXXG	LG10	AIXAEXXAXLF	AF10	1	0	[2b6p, 1ymg]
LSAGFLLVIXG	LG10	AXGLTVLTMAF	AF10	3	1	[2o9d, 2o9e, 2o9f, 2o9g, 1rc2, 3nka]
LAXATLVQXXG	LG10	AEXXAXLFYVF	AF10	1	0	[2b6o, 2b6p, 3m9i, 2c32, 1ymg, 3j41, 1sor]
LWXFWVVPIVG	LG10	ALXVELVLSXG	AG10	5	3	[2o9e, 2o9f]
LXXAAVIYSLG	LG10	AXLVIGLXXXG	AG10	1	4	[3ne2]
LAXATLVQXXG	LG10	ALXXGFSXXLG	AG10	1	4	[2b6o, 2b6p, 3m9i, 2c32, 1ymg, 3j41, 1sor]
LXIATLAQXVG	LG10	ATXLFXFISIG	AG10	1	0	[1fqy, 1h6i]
LAXATLVQXXG	LG10	AXLFYVFFGLG	AG10	1	0	[2b6o, 2b6p, 3m9i, 2c32, 1ymg, 3j41, 1sor]
LXIATLAQXVG	LG10	AXILFXFISIG	AG10	1	0	[1j4n]
LXIGTLXXAXG	LG10	ALXXGXSXXLG	AG10	1	4	[3d9s]
LXIGTLXXAXG	LG10	AXXXFVFFGLG	AG10	1	0	[3d9s]
LAXATLVQXXG	LG10	IXAEFFAXLFY	IY10	1	0	[3m9i, 2b6p, 2c32, 1ymg]
LSAGFLLVIXG	LG10	IXGXIXXGLIY	IY10	3	5	[2o9d, 2o9e, 2o9f, 2o9g, 1rc2, 3nka, 3nkc, 3nk5]
LXIAVIGASMG	LG10	IXGLGVAMAIY	IY10	4	1	[1fx8, 1ldi, 1ldf, 1lda]
LXIXLXIAVIG	LG10	IXGLGVAMAIY	IY10	4	1	[1fx8, 1ldi, 1ldf, 1lda]
LAXATLVQXXG	LG10	RAIXAEFFAXL	RL10	1	0	[2b6p, 1ymg]
LAXATLVQXXG	LG10	RAXFAEFXATL	RL10	1	0	[3m9i]
LSAGFLLVIXG	LG10	LTMAXAVGXIS	LS10	3	1	[2o9e]
LWXFWVVPIVG	LG10	LSALVVELVLS	LS10	5	3	[2o9e, 2o9f]
LAXATLVQXXG	LG10	LFYVFFGLGAS	LS10	1	0	[2b6o, 2b6p, 3m9i]
LAXATLVQXXG	LG10	EFXAXLFYVFF	EF10	1	0	[2b6o, 3m9i, 2b6p, 2c32, 1ymg, 3j41, 1sor]
LXXAAVIYSLG	LG10	EVVGTFIXXFF	EF10	1	0	[3ne2]
LXIGTLXXAXG	LG10	EFXXTLXFVFF	EF10	1	0	[3d9s]
LSAGFLLVIXG	LG10	FAPIAIGLALT	FT10	3	4	[2o9e]
LTVLTXAXAVG	LG10	FRKLAAESFGT	FT10	1	0	[2o9e]
LTVLTXAXAVG	LG10	FAPIAIGLALT	FT10	1	4	[2o9e]
LSAGFLLVIXG	LG10	TVLTMAFAVGH	TH10	3	1	[2o9e]
LXIATMVQCFG	LG10	HGLLVELIITF	HF10	1	3	[3gd8, 2d57, 2zz9]
LXIATMVQCFG	LG10	GLLVELIITFQ	GQ10	1	3	[3gd8, 2d57, 2zz9]
LSAGFLLVIXG	LG10	ALAXGLTVLTM	AM10	3	1	[2o9d, 2o9e, 2o9f, 2o9g, 1rc2, 3nka]
LXIAVIGASMG	LG10	AVXMVITAILM	AM10	4	3	[1fx8, 1ldi, 1ldf, 1lda]
LXIXLXIAVIG	LG10	AVXMVITAILM	AM10	4	3	[1fx8, 1ldi, 1ldf, 1lda]
LFGXIVGXIVG	LG10	AVXMVITAILM	AM10	5	3	[1fx8, 1ldi, 1ldf, 1lda]
LXIATLAQXVG	LG10	VAEFLATTLFV	VV10	1	0	[1fqy, 1h6i]
LXIAVIGASMG	LG10	FGLGVAMAIYL	FL10	4	1	[1ldf]
LXIXLXIAVIG	LG10	FGLGVAMAIYL	FL10	4	1	[1ldf]
LIILXIGITFG	LG10	FFNELILTXXL	FL10	4	3	[3c02]
LFGXIVGXIVG	LG10	FAVEMVITXIL	FL10	5	3	[1fx8, 1ldi, 1lda]
LXIAVIGASMG	LG10	FAVEMVITXIL	FL10	4	3	[1fx8, 1ldi, 1lda]
LXIXLXIAVIG	LG10	FAVEMVITXIL	FL10	4	3	[1fx8, 1ldi, 1lda]
LAXATLVQXXG	LG10	FAXLFYVFFGL	FL10	1	0	[2b6o, 3m9i, 2b6p, 2c32, 1ymg, 3j41, 1sor]
LIILXIGITFG	LG10	FNELILTXXLL	FL10	4	3	[3c02]
LXXAAVIYSLG	LG10	FTAEVVGTXIL	FL10	1	0	[3ne2]
LFGXIVGXIVG	LG10	EMVITAILMXL	EL10	5	3	[1fx8, 1ldi, 1ldf, 1lda]
LXIXLXIAVIG	LG10	EMVITAILMXL	EL10	4	3	[1fx8, 1ldi, 1ldf, 1lda]
LXIAVIGASMG	LG10	EMVITAILMXL	EL10	4	3	[1fx8, 1ldi, 1ldf, 1lda]
LXIAVIGASMG	LG10	TAILMGLILAL	TL10	4	3	[1fx8, 1ldi, 1ldf, 1lda]
LXIXLXIAVIG	LG10	TAILMGLILAL	TL10	4	3	[1fx8, 1ldi, 1ldf, 1lda]
LFGXIVGXIVG	LG10	TAILMGLILAL	TL10	5	3	[1fx8, 1ldi, 1ldf, 1lda]
LTVXGIITTXG	LG10	TEAIGTFLLML	TL10	4	3	[3ne2]
LAXATLVQXXG	LG10	FFAXLFYVFXG	FG10	1	0	[2b6o, 2b6p, 3m9i, 2c32, 1ymg, 3j41, 1sor]
LXIGTLXXAXG	LG10	FXXTLXFVFXG	FG10	1	0	[3d9s]
LTVLTXAXAVG	LG10	PIAIGLAXTLI	PI10	1	4	[2o9d, 2o9e, 2o9f, 2o9g, 1rc2, 3nka, 3nkc, 3nk5]
LSAGFLLVIXG	LG10	PIXGGXIGGXI	PI10	3	5	[2o9d, 2o9e, 2o9f, 2o9g, 1rc2, 3nka, 3nkc, 3nk5]
LSAGFLLVIXG	LG10	PIAIGLAXTLI	PI10	3	4	[2o9d, 2o9e, 2o9f, 2o9g, 1rc2, 3nka, 3nkc, 3nk5]
LXIATLAQXVG	LG10	TXLFVFISIGS	TS10	1	0	[1fqy, 1h6i]
LXIGTLXXAXG	LG10	TXXFVFFGXGS	TS10	1	0	[3d9s]
LXIGTLXXAXG	LG10	TXQLXLCIFAS	TS10	1	3	[3d9s]
LTVLTXAXAVG	LG10	TFXLVFGGXGS	TS10	1	0	[2o9d, 2o9e, 2o9f, 2o9g, 1rc2, 3nka, 3nkc, 3nk5]
LXXAAVIYSLG	LG10	AIGTFLLMLVI	AI10	1	3	[3ne2]
LTVXGIITTXG	LG10	AIGTFLLMLVI	AI10	4	3	[3ne2]
LXIATLAQXVG	LG10	GXSVAXGHLXA	GA10	1	4	[1j4n, 1fqy, 1h6i]
LSAGFLLVIXG	LG10	IAIGLALTLIG	IG10	3	4	[3nka, 3nkc]
LTVLTXAXAVG	LG10	IAIGLALTLIG	IG10	1	4	[3nka, 3nkc]
LXIGTLXXAXG	LG10	SXALSIGLSVT	ST10	1	4	[3d9s]
LAXATLVQXXG	LG10	SXXLAVGFSLT	ST10	1	4	[2b6o, 2b6p, 3m9i, 2c32, 1ymg, 3j41]
LAXATLVQXXG	LG10	FSLTLGHLFGM	FM10	1	4	[2b6o, 2b6p, 3m9i, 2c32, 1ymg, 1sor]
LTVLTXAXAVG	LG10	IXXAXTLIXLI	II10	1	4	[2o9d, 2o9e, 2o9f, 2o9g, 1rc2, 3nka, 3nkc, 3nk5]
LSAGFLLVIXG	LG10	IXXAXTLIXLI	II10	3	4	[2o9d, 2o9e, 2o9f, 2o9g, 1rc2, 3nk5]
LTVLTXAXAVG	LG10	EXFGTFWLVFG	EG10	1	0	[2o9d, 2o9e, 2o9f, 2o9g, 1rc2, 3nka, 3nkc, 3nk5]
LTVLTXAXAVG	LG10	CFGTFWLVFXG	CG10	1	0	[1rc2, 3nka, 3nkc, 3nk5]
LIILXIGITFG	LG10	CLGWGLAVFXG	CG10	4	1	[3c02]
LXIAVIGASMG	LG10	EISVIXGLGVA	EA10	4	1	[1fx8, 1ldi, 1ldf, 1lda]
LXIXLXIAVIG	LG10	EISVIXGLGVA	EA10	4	1	[1fx8, 1ldi, 1ldf, 1lda]
LXIATLAQXVG	LG10	LXXGXSVXXGH	LH10	1	4	[1j4n, 1fqy, 1h6i]
LAXATLVQXXG	LG10	LAXGFSXTLGH	LH10	1	4	[2b6o, 2b6p, 3m9i, 2c32, 1ymg, 3j41, 1sor]
LXIGTLXXAXG	LG10	LXIGXSXXLGH	LH10	1	4	[3d9s]
LXIAVIGASMG	LG10	WGLGVAMAIYL	WL10	4	1	[1fx8, 1ldi, 1lda]
LXIXLXIAVIG	LG10	WGLGVAMAIYL	WL10	4	1	[1fx8, 1ldi, 1lda]
LTVLTXAXAVG	LG10	FGTFWLVFGGC	FC10	1	0	[1rc2, 3nka, 3nkc, 3nk5]
LXIAVIGASMG	LG10	ISVIXGLGVAM	IM10	4	1	[1fx8, 1ldi, 1ldf, 1lda]
LTVXGIITTXG	LG10	IGXFXLMLVIM	IM10	4	3	[3ne2]
LXXAAVIYSLG	LG10	IGXFXLMLVIM	IM10	1	3	[3ne2]
LXIXLXIAVIG	LG10	ISVIXGLGVAM	IM10	4	1	[1fx8, 1ldi, 1ldf, 1lda]
LIILXIGITFG	LG10	WGXAVFFGILV	WV10	4	1	[3c02]
LXIGTLXXAXG	LG10	SIGXSXXLGHL	SL10	1	4	[3d9s]
LTVXGIITTXG	LG10	LTEAIGTFLLM	LM10	4	3	[3ne2]
LXIGTLXXAXG	LG10	MVVELILTFXL	ML10	1	3	[3d9s]
LIILXIGITFG	LG10	LCLGWGXAVFF	LF10	4	1	[3c02]
LWXFWVVPIVG	LG10	LVVELVLSAGF	LF10	5	3	[2o9e, 2o9f]
LIILXIGITFG	LG10	ILTGXLLXVIL	IL10	4	3	[3c02]
LTVXGIITTXG	LG10	ILTEAIGTFLL	IL10	4	3	[3ne2]
LXIATLAQXVG	LG10	IGXSVALGHLL	IL10	1	4	[1j4n, 1fqy, 1h6i]
LSAGFLLVIXG	LG10	IXGXLIYRTLL	IL10	3	5	[2o9d, 2o9e]
LSAGFLLVIXG	LG10	AXTLIHLISIP	AP10	3	4	[2o9e]
LTVLTXAXAVG	LG10	AXTLIHLISIP	AP10	1	4	[2o9e]
LXIGTLXXAXG	LG10	ELXLTFQLXLC	EC10	1	3	[3d9s]
LSAGFLLVIXG	LG10	TLIHLISIPVT	TT10	3	4	[2o9e, 2o9f]
LTVLTXAXAVG	LG10	TLIHLISIPVT	TT10	1	4	[2o9e, 2o9f]
LSAGFLLVIXG	LG10	IAIGLAXTLIH	IH10	3	4	[2o9d, 2o9e, 2o9f, 2o9g, 1rc2, 3nk5]
LTVLTXAXAVG	LG10	IAIGLAXTLIH	IH10	1	4	[2o9d, 2o9e, 2o9f, 2o9g, 1rc2, 3nk5]
LIILXIGITFG	LG10	KLCLGWGLAVF	KF10	4	1	[3c02]
LSAGFLLVIXG	LG10	IGGLIYRTLLE	IE10	3	5	[2o9e]
LSAGFLLVIXG	LG10	VGXIIGGLIYR	VR10	3	5	[2o9d, 2o9e]
LWXFWVVPIVG	LG10	GFLLVIHGATD	GD10	5	3	[2o9e]
LTVLTXAXAVG	LG10	GFLLVIHGATD	GD10	1	3	[2o9e]
LTVXGIITTXG	LG10	QAILTEAIXTF	QF10	4	3	[3ne2]
LXXAAVIYSLG	LG10	VGTFILVFFGP	VP10	1	0	[3ne2]
LTVXGIITTXG	LG10	VGTFILVFFGP	VP10	4	0	[3ne2]
LTVLTXAXAVG	LG10	KLXAEXFGTFW	KW10	1	0	[2o9e]
LTVXGIITTXG	LG10	TFLLXLVIMGV	TV10	4	3	[3ne2]
LIILXIGITFG	LG10	TGILXXVILVV	TV10	4	3	[3c02]
LXXAAVIYSLG	LG10	TFLLXLVIMGV	TV10	1	3	[3ne2]
LXXAAVIYSLG	LG10	TAEVVGTXILV	TV10	1	0	[3ne2]
LXIATLAQXVG	LG10	PLAIGXSVALG	PG10	1	4	[1j4n, 1fqy, 1h6i]
LIILXIGITFG	LG10	NELILTGILLL	NL10	4	3	[3c02]
LXIATLAQXVG	LG10	RAVVAEFLATT	RT10	1	0	[1fqy]
LTVLTXAXAVG	LG10	RKLAAESFGTF	RF10	1	0	[2o9e]
VVGTFILVFFG	VG10	GLTVXXIITTI	GI10	0	4	[3ne2]
VYWVGXXIGAG	VG10	QATIVEXFLTL	QL10	5	3	[2b6o, 2b6p, 3m9i, 2c32, 1ymg, 1sor]
VVGTFILVFFG	VG10	QFIGAALGSLL	QL10	0	2	[3ne2]
VVGTFILVFFG	VG10	VXYIXAQFIGA	VA10	0	2	[3ne2]
VXPIXGXIXGG	VG10	ELXLSAGFLXV	EV10	5	3	[2o9d, 2o9e, 2abm, 2o9f, 2o9g, 1rc2, 3nka, 3nkc, 3nk5]
VVGTFILVFFG	VG10	EAIGTFLLXLV	EV10	0	3	[3ne2]
VXPIXGXIXGG	VG10	VELXLSAGFLL	VL10	5	3	[2o9d, 2o9e, 2abm, 2o9f, 2o9g, 1rc2, 3nka, 3nkc, 3nk5]
VXPIXGXIXGG	VG10	VVELXLSAGFL	VL10	5	3	[2o9d, 2o9e, 2abm, 2o9f, 2o9g, 1rc2, 3nka, 3nkc, 3nk5]
VXPIXGXIXGG	VG10	VLSAGFLLVIH	VH10	5	3	[2o9d, 2o9e, 2o9f, 2o9g, 1rc2, 3nka, 3nkc, 3nk5]
VXPIXGXIXGG	VG10	SAGFLLVIXGA	SA10	5	3	[2o9d, 2o9e, 2o9f, 2o9g, 1rc2, 3nka, 3nkc, 3nk5]
VXXIIGAVLAG	VG10	SXAXAIGXSVA	SA10	5	4	[3gd8]
VXPIXGXIXGG	VG10	SALVVELVLSA	SA10	5	3	[2o9e, 2o9f]
VXPIXGXIXGG	VG10	AXFLLVIHGAT	AT10	5	3	[2o9d, 2o9e]
VXPIXGXIXGG	VG10	LVLSAGFLLXI	LI10	5	3	[2o9d, 2o9e, 2abm, 2o9f, 2o9g, 1rc2, 3nka, 3nkc, 3nk5]
VVGTFILVFFG	VG10	YIVAQFIGAXL	YL10	0	2	[3ne2]
VVGTFILVFFG	VG10	VAQFIGAXLGS	VS10	0	2	[3ne2]
VEMVITAILMG	VG10	GXIVGXIVGXF	GF10	3	5	[1fx8, 1ldi, 1ldf, 1lda]
VYWVGXXIGAG	VG10	LQFVLCIFATY	LY10	5	3	[2b6p, 3m9i, 1ymg]
VVGTFILVFFG	VG10	MAFALAIAAVI	MI10	0	1	[3ne2]
VVXXVXAQVXG	VG10	AAEXFGTFWLV	AV10	2	0	[2o9d, 2o9e, 2o9f, 3nka, 3nk5]
VXXVXAQVXGG	VG10	AAEXFGTFWLV	AV10	2	0	[2o9d, 2o9e, 2abm, 2o9f, 2o9g, 1rc2, 3nka, 3nkc, 3nk5]
VIPFIVSQVXG	VG10	CIAEFXGTGLL	CL10	2	0	[1fx8, 1ldi, 1ldf, 1lda]
VYWVGXXIGAG	VG10	TIVEIFLTLQF	TF10	5	3	[2b6o, 2b6p, 3m9i, 2c32, 1ymg, 1sor]
VEMVITAILMG	VG10	LIXLXIAVXGA	LA10	3	4	[1fx8, 1ldi, 1ldf, 1lda]
VEMVITAILMG	VG10	LVPLFGXIVGA	LA10	3	5	[1fx8, 1ldi, 1ldf, 1lda]
VYWVGXXIGAG	VG10	LTXQXXLCIFA	LA10	5	3	[2b6o, 2b6p, 3m9i, 2c32, 1ymg, 3j41]
VVGTFILVFFG	VG10	AFXLAIAAXIY	AY10	0	1	[3ne2]
VXXIIGAVLAG	VG10	IGFSVAIGHLF	IF10	5	4	[3gd8, 2d57, 3iyz, 2zz9]
VXAQXXGXXAG	VG10	LAXLXFVFFGL	LL10	2	0	[3d9s]
VXXVXAQVXGG	VG10	LXAEXFGTFXL	LL10	2	0	[2o9d, 2o9e, 2o9f, 2o9g, 3nka, 3nkc, 3nk5]
VVXXVXAQVXG	VG10	LXAEXFGTFXL	LL10	2	0	[2o9d, 2o9e, 2o9f, 3nka, 3nk5]
VYWVGXXIGAG	VG10	IVEIFLTLQFV	IV10	5	3	[2b6o, 2b6p, 3m9i, 2c32, 1ymg, 3j41, 1sor]
VXAQLXGAXAG	VG10	TLFYVFFGXGA	TA10	2	0	[2b6o, 3m9i, 1sor]
VIPFIVSQVXG	VG10	GTXLLIFFGXG	GG10	2	0	[1fx8, 1ldi, 1ldf, 1lda]
VXXVXAQVXGG	VG10	GTFXLVXGGXG	GG10	2	0	[2o9d, 2o9e, 2abm, 2o9f, 2o9g, 1rc2, 3nka, 3nkc, 3nk5]
VVXXVXAQVXG	VG10	GTFXLVXGGXG	GG10	2	0	[2o9d, 2o9e, 2o9f, 3nka, 3nk5]
VVGTFILVFFG	VG10	GTXXLMLVIMG	GG10	0	3	[3ne2]
VXAQXXGXXAG	VG10	VXAEFLATXXF	VF10	2	0	[3d9s]
VEMVITAILMG	VG10	VPLFGPXVGXI	VI10	3	5	[1fx8, 1ldi, 1ldf, 1lda]
VVXXVXAQVXG	VG10	FGTFWLVFGXS	FS10	2	0	[2o9d, 2o9e, 2o9f]
VXXVXAQVXGG	VG10	FGTFWLVFGXS	FS10	2	0	[2o9d, 2o9e, 2o9f, 2o9g]
VVGTFILVFFG	VG10	FALAIAAVIYS	FS10	0	1	[3ne2]
VXXVXAQVXGG	VG10	SFGTFWLVFGG	SG10	2	0	[2o9d, 2o9e, 2o9f, 2o9g]
VVXXVXAQVXG	VG10	SFGTFWLVFGG	SG10	2	0	[2o9d, 2o9e, 2o9f]
VXAQLXGAXAG	VG10	FAEFXATLFYV	FV10	2	0	[2b6o, 3m9i, 1sor]
VXAQXXGXXAG	VG10	FAEFXATLXFV	FV10	2	0	[3d9s]
VYWVGXXIGAG	VG10	GQATIVEIXXT	GT10	5	3	[2b6o, 3m9i]
VXXIIGAVLAG	VG10	FXVAXGHLXAI	FI10	5	4	[3gd8, 2d57, 2zz9]
VIPFIVSQVXG	VG10	AEFXXTGLXIF	AF10	2	0	[1fx8, 1ldi, 1ldf, 1lda]
VVXXVXAQVXG	VG10	AEXXXXFXXVF	AF10	2	0	[2o9d, 2o9e, 2o9f, 3nka, 3nk5]
VXXVXAQVXGG	VG10	AEXXXXFXXVF	AF10	2	0	[2o9d, 2o9e, 2o9f, 2abm, 2o9g, 1rc2, 3nka, 3nkc, 3nk5]
VXAQLXGAXAG	VG10	AEXXAXLFYVF	AF10	2	0	[2b6o, 3m9i, 1sor]
VXAQXXGXXAG	VG10	AEFXXXXXFXF	AF10	2	0	[3d9s]
VXAQLXGAXAG	VG10	AIXAEXXXXLF	AF10	2	0	[3m9i]
VXAQLXGAXAG	VG10	AXLFYVFFGLG	AG10	2	0	[2b6o, 3m9i, 1sor]
VXAQXXGXXAG	VG10	AXXXFVFFGLG	AG10	2	0	[3d9s]
VXPIXGXIXGG	VG10	ALXVELVLSXG	AG10	5	3	[2o9e, 2o9f]
VXXIIGAVLAG	VG10	ALXXGFSVAXG	AG10	5	4	[3gd8, 2d57, 3iyz, 2zz9]
VXAQLXGAXAG	VG10	RAXFAEFXATL	RL10	2	0	[3m9i]
VXAQLXGAXAG	VG10	IXAEFFAXLFY	IY10	2	0	[3m9i]
VEMVITAILMG	VG10	IXGXIVGAXAY	IY10	3	5	[1fx8, 1ldi, 1ldf, 1lda]
VXAQXXGXXAG	VG10	EFXXTLXFVFF	EF10	2	0	[3d9s]
VIPFIVSQVXG	VG10	EFXXTGLLXFF	EF10	2	0	[1fx8, 1ldi, 1ldf, 1lda]
VXAQLXGAXAG	VG10	EFXAXLFYVFF	EF10	2	0	[2b6o, 3m9i, 1sor]
VXPIXGXIXGG	VG10	LSALVVELVLS	LS10	5	3	[2o9e, 2o9f]
VXAQLXGAXAG	VG10	LFYVFFGLGAS	LS10	2	0	[2b6o, 3m9i]
VVXXVXAQVXG	VG10	FRKLAAESFGT	FT10	2	0	[2o9e]
VXXVXAQVXGG	VG10	FRKLAAESFGT	FT10	2	0	[2o9e]
VXAQLXGAXAG	VG10	FAXLFYVFFGL	FL10	2	0	[2b6o, 3m9i, 1sor]
VVGTFILVFFG	VG10	TEAIGTFLLML	TL10	0	3	[3ne2]
VEMVITAILMG	VG10	IGXLIAVIGAS	IS10	3	4	[1fx8, 1ldi, 1ldf, 1lda]
VEMVITAILMG	VG10	GLLIAVIGASM	GM10	3	4	[1fx8, 1ldi, 1ldf, 1lda]
VXAQXXGXXAG	VG10	FXXTLXFVFXG	FG10	2	0	[3d9s]
VIPFIVSQVXG	VG10	FXXTGLLXFFG	FG10	2	0	[1fx8, 1ldi, 1ldf, 1lda]
VXAQLXGAXAG	VG10	FFAXLFYVFXG	FG10	2	0	[2b6o, 3m9i, 1sor]
VXXIIGAVLAG	VG10	GXSVAXGHLXA	GA10	5	4	[3gd8, 2d57, 3iyz, 2zz9]
VVGTFILVFFG	VG10	AIGTFLLMLVI	AI10	0	3	[3ne2]
VVXXVXAQVXG	VG10	TFXLVFGGXGS	TS10	2	0	[2o9d, 2o9e, 2o9f, 3nka, 3nk5]
VXXVXAQVXGG	VG10	TFXLVFGGXGS	TS10	2	0	[2o9d, 2o9e, 2abm, 2o9f, 2o9g, 1rc2, 3nka, 3nkc, 3nk5]
VXAQXXGXXAG	VG10	TXXFVFFGXGS	TS10	2	0	[3d9s]
VEMVITAILMG	VG10	PLFGXIVGXIV	PV10	3	5	[1fx8, 1ldi, 1ldf, 1lda]
VVGTFILVFFG	VG10	PYIXAQFIGAA	PA10	0	2	[3ne2]
VEMVITAILMG	VG10	PIVGXIVGAFA	PA10	3	5	[1fx8, 1ldi, 1ldf, 1lda]
VYWVGXXIGAG	VG10	FLTLQXVLCIF	FF10	5	3	[2b6o, 2b6p, 3m9i, 2c32, 1ymg, 3j41, 1sor]
VVGTFILVFFG	VG10	FIGAALGSLLF	FF10	0	2	[3ne2]
VVGTFILVFFG	VG10	IXAQFIGXAXG	IG10	0	2	[3ne2]
VIPFIVSQVXG	VG10	IAEFLGTGLLI	II10	2	0	[1fx8, 1ldi, 1ldf, 1lda]
VXXIIGAVLAG	VG10	IXLXIGFSVAI	II10	5	4	[3gd8]
VEMVITAILMG	VG10	IVGAFAYRKLI	II10	3	5	[1fx8, 1ldi, 1ldf, 1lda]
VYWVGXXIGAG	VG10	IXXTLQFVLCI	II10	5	3	[2b6o, 2b6p, 3m9i, 2c32, 1ymg, 3j41, 1sor]
VXXVXAQVXGG	VG10	EXFGTFWLVFG	EG10	2	0	[2o9d, 2o9e, 2abm, 2o9f, 2o9g, 1rc2, 3nka, 3nkc, 3nk5]
VVXXVXAQVXG	VG10	EXFGTFWLVFG	EG10	2	0	[2o9d, 2o9e, 2o9f, 3nka, 3nk5]
VXXVXAQVXGG	VG10	CFGTFWLVFXG	CG10	2	0	[2abm, 1rc2, 3nka, 3nkc, 3nk5]
VVXXVXAQVXG	VG10	CFGTFWLVFXG	CG10	2	0	[3nka, 3nk5]
VVXXVXAQVXG	VG10	FGTFWLVFGGC	FC10	2	0	[3nka, 3nk5]
VXXVXAQVXGG	VG10	FGTFWLVFGGC	FC10	2	0	[2abm, 1rc2, 3nka, 3nkc, 3nk5]
VIPFIVSQVXG	VG10	TGLLIFFGVGC	TC10	2	0	[1fx8, 1ldi, 1ldf, 1lda]
VVGTFILVFFG	VG10	IGXFXLMLVIM	IM10	0	3	[3ne2]
VXXIIGAVLAG	VG10	LXXGXSVAXGH	LH10	5	4	[3gd8, 2d57, 3iyz, 2zz9]
VVXXVXAQVXG	VG10	WLVFGGSGXAV	WV10	2	0	[2o9e, 2o9f]
VXXVXAQVXGG	VG10	WLVFGGSGXAV	WV10	2	0	[2o9e, 2o9f]
VVGTFILVFFG	VG10	LTEAIGTFLLM	LM10	0	3	[3ne2]
VVGTFILVFFG	VG10	ILTEAIGTFLL	IL10	0	3	[3ne2]
VXPIXGXIXGG	VG10	LVVELVLSAGF	LF10	5	3	[2o9e, 2abm, 2o9f, 2o9g, 1rc2, 3nka, 3nkc, 3nk5]
VYWVGXXIGAG	VG10	TLXXVLCIFXT	TT10	5	3	[2b6o, 2b6p, 3m9i, 2c32, 1ymg, 3j41]
VEMVITAILMG	VG10	VGXIVGAFAYR	VR10	3	5	[1fx8, 1ldi, 1ldf, 1lda]
VEMVITAILMG	VG10	GXIVGAFAYRK	GK10	3	5	[1fx8, 1ldi, 1ldf, 1lda]
VXPIXGXIXGG	VG10	GFLLVIHGATD	GD10	5	3	[2o9e]
VXXVXAQVXGG	VG10	KLXAEXFGTFW	KW10	2	0	[2o9e]
VVXXVXAQVXG	VG10	KLXAEXFGTFW	KW10	2	0	[2o9e]
VVGTFILVFFG	VG10	TFLLXLVIMGV	TV10	0	3	[3ne2]
VXXVXAQVXGG	VG10	RKLAAESFGTF	RF10	2	0	[2o9e]
VVXXVXAQVXG	VG10	RKLAAESFGTF	RF10	2	0	[2o9e]
GIVAAALLYLI	GI10	VFGGSGSAVXA	VA10	2	0	[2o9e, 2o9f]
GPIVGAVLAAI	GI10	VVELILTFQLA	VA10	5	3	[3d9s]
GIVAAALLYLI	GI10	VVELXLSAGFL	VL10	2	3	[2o9e, 2o9f]
GIVAAALLYLI	GI10	VELXLSAGFLL	VL10	2	3	[2o9e, 2o9f]
GLTVXXIITTI	GI10	EAIGTFLLXLV	EV10	4	3	[3ne2]
GLTVXXIITTI	GI10	AIGXAXAXAIA	AA10	4	1	[3ne2]
GXVIGLTVXXI	GI10	AIGXAXAXAIA	AA10	4	1	[3ne2]
GXVIGLTVXXI	GI10	IGXAFALAXXA	IA10	4	1	[3ne2]
GLTVXXIITTI	GI10	IGXAFALAXXA	IA10	4	1	[3ne2]
GIVAAALLYLI	GI10	SALVVELVLSA	SA10	2	3	[2o9e, 2o9f]
GLFLEAFGTAI	GI10	YWXGPILGAXL	YL10	3	5	[2w1p]
GPIVGAVLAAI	GI10	LXXTXQLXLCI	LI10	5	3	[3d9s]
GLFLEAFGTAI	GI10	WXXWXGPIXGA	WA10	3	5	[2w1p]
GLFLEAFGTAI	GI10	LGPILGAFLAY	LY10	3	5	[2w1p]
GLFLEAFGTAI	GI10	GPILGAFLAYS	GS10	3	5	[2w1p]
GXVIGLTVXXI	GI10	MAFALAIAAVI	MI10	4	1	[3ne2]
GLTVXXIITTI	GI10	MAFALAIAAVI	MI10	4	1	[3ne2]
GIVAAALLYLI	GI10	AAEXFGTFWLV	AV10	2	0	[2o9e, 2o9f]
GXVIAQVVXGI	GI10	AAEXFGTFWLV	AV10	2	0	[2o9d, 2o9e, 2abm, 2o9f, 2o9g, 1rc2, 3nka, 3nkc, 3nk5]
GXVIGLTVXXI	GI10	AFXLAIAAXIY	AY10	4	1	[3ne2]
GLTVXXIITTI	GI10	AFXLAIAAXIY	AY10	4	1	[3ne2]
GLFLEAFGTAI	GI10	IYWLGPILGAF	IF10	3	5	[2w1p]
GPIVGAVLAAI	GI10	IXTFQLALCIF	IF10	5	3	[3d9s]
GALAVLIYDFI	GI10	IIXTLQXVLCV	IV10	5	3	[1fqy, 1h6i]
GXVIAQVVXGI	GI10	LVFGGXGXAVL	LL10	2	0	[2o9e, 2o9f]
GALAVLIYDFI	GI10	LXXEIIGTXQL	LL10	5	3	[1fqy, 1h6i]
GIVAAALLYLI	GI10	LVFGGXGXAVL	LL10	2	0	[2o9e, 2o9f]
GIVAAALLYLI	GI10	LXAEXFGTFXL	LL10	2	0	[2o9e, 2o9f]
GXVIAQVVXGI	GI10	LXAEXFGTFXL	LL10	2	0	[2o9d, 2o9e, 2o9f, 2o9g, 3nka, 3nkc, 3nk5]
GLTVXXIITTI	GI10	TFXLVFFGXGA	TA10	4	0	[3ne2]
GLTVXXIITTI	GI10	GTFXLVFFGXG	GG10	4	0	[3ne2]
GLTVXXIITTI	GI10	GTXXLMLVIMG	GG10	4	3	[3ne2]
GXVIAQVVXGI	GI10	GTFXLVXGGXG	GG10	2	0	[2o9d, 2o9e, 2abm, 2o9f, 2o9g, 1rc2, 3nka, 3nkc, 3nk5]
GXVIGLTVXXI	GI10	GTXXLMLVIMG	GG10	4	3	[3ne2]
GIVAAALLYLI	GI10	GTFXLVXGGXG	GG10	2	0	[2o9e, 2o9f]
GXVIAQVVXGI	GI10	FGTFWLVFGXS	FS10	2	0	[2o9d, 2o9e, 2o9f, 2o9g]
GIVAAALLYLI	GI10	FGTFWLVFGXS	FS10	2	0	[2o9e, 2o9f]
GLTVXXIITTI	GI10	FALAIAAVIYS	FS10	4	1	[3ne2]
GXVIGLTVXXI	GI10	FALAIAAVIYS	FS10	4	1	[3ne2]
GXVIAQVVXGI	GI10	SFGTFWLVFGG	SG10	2	0	[2o9d, 2o9e, 2o9f, 2o9g]
GIVAAALLYLI	GI10	SFGTFWLVFGG	SG10	2	0	[2o9e, 2o9f]
GLTVXXIITTI	GI10	FAIGMAFALAI	FI10	4	1	[3ne2]
GXVIGLTVXXI	GI10	FAIGMAFALAI	FI10	4	1	[3ne2]
GXVIAQVVXGI	GI10	AEXXXXFXXVF	AF10	2	0	[2o9d, 2o9e, 2o9f, 2abm, 2o9g, 1rc2, 3nka, 3nkc, 3nk5]
GIVAAALLYLI	GI10	AEXXXXFXXVF	AF10	2	0	[2o9e, 2o9f]
GIVAAALLYLI	GI10	ALXVELVLSXG	AG10	2	3	[2o9e, 2o9f]
GIVAAALLYLI	GI10	LSALVVELVLS	LS10	2	3	[2o9e, 2o9f]
GIVAAALLYLI	GI10	FRKLAAESFGT	FT10	2	0	[2o9e]
GXVIAQVVXGI	GI10	FRKLAAESFGT	FT10	2	0	[2o9e]
GALAVLIYDFI	GI10	GLGIEIIGTLQ	GQ10	5	3	[1fqy]
GLTVXXIITTI	GI10	TEAIGTFLLML	TL10	4	3	[3ne2]
GLFLEAFGTAI	GI10	PIXGAFLAYSI	PI10	3	5	[2w1p]
GXVIAQVVXGI	GI10	TFXLVFGGXGS	TS10	2	0	[2o9d, 2o9e, 2abm, 2o9f, 2o9g, 1rc2, 3nka, 3nkc, 3nk5]
GPIVGAVLAAI	GI10	TXQLXLCIFAS	TS10	5	3	[3d9s]
GIVAAALLYLI	GI10	TFXLVFGGXGS	TS10	2	0	[2o9e, 2o9f]
GXVIGLTVXXI	GI10	AIGTFLLMLVI	AI10	4	3	[3ne2]
GLTVXXIITTI	GI10	AIGTFLLMLVI	AI10	4	3	[3ne2]
GALAVLIYDFI	GI10	GTLQLVLCVLA	GA10	5	3	[1fqy, 1h6i]
GIVAAALLYLI	GI10	EXFGTFWLVFG	EG10	2	0	[2o9e, 2o9f]
GXVIAQVVXGI	GI10	EXFGTFWLVFG	EG10	2	0	[2o9d, 2o9e, 2abm, 2o9f, 2o9g, 1rc2, 3nka, 3nkc, 3nk5]
GLFLEAFGTAI	GI10	ILGAFLAYSIW	IW10	3	5	[2w1p]
GXVIAQVVXGI	GI10	FGTFWLVFGGC	FC10	2	0	[2abm, 1rc2, 3nka, 3nkc, 3nk5]
GXVIAQVVXGI	GI10	CFGTFWLVFXG	CG10	2	0	[2abm, 1rc2, 3nka, 3nkc, 3nk5]
GLTVXXIITTI	GI10	IGXFXLMLVIM	IM10	4	3	[3ne2]
GXVIGLTVXXI	GI10	IGXFXLMLVIM	IM10	4	3	[3ne2]
GPIVGAVLAAI	GI10	MVVELILTFXL	ML10	5	3	[3d9s]
GXVIAQVVXGI	GI10	WLVFGGSGXAV	WV10	2	0	[2o9e, 2o9f]
GIVAAALLYLI	GI10	WLVFGGSGXAV	WV10	2	0	[2o9e, 2o9f]
GLTVXXIITTI	GI10	ILTEAIGTFLL	IL10	4	3	[3ne2]
GALAVLIYDFI	GI10	IGXLQLVLCVL	IL10	5	3	[1fqy, 1h6i]
GALAVLIYDFI	GI10	IEIIGXLQLVL	IL10	5	3	[1fqy, 1h6i]
GIVAAALLYLI	GI10	LVVELVLSAGF	LF10	2	3	[2o9e, 2o9f]
GPIVGAVLAAI	GI10	ELXLTFQLXLC	EC10	5	3	[3d9s]
GALAVLIYDFI	GI10	EIIGTLQXXLC	EC10	5	3	[1fqy, 1h6i]
GLTVXXIITTI	GI10	LTEAIGTFLLM	LM10	4	3	[3ne2]
GALAVLIYDFI	GI10	TLQXVLCVLAT	TT10	5	3	[1fqy, 1h6i]
GLTVXXIITTI	GI10	QAILTEAIXTF	QF10	4	3	[3ne2]
GPIVGAVLAAI	GI10	QAMVVELIXTF	QF10	5	3	[3d9s]
GLTVXXIITTI	GI10	TFLLXLVIMGV	TV10	4	3	[3ne2]
GXVIGLTVXXI	GI10	TFLLXLVIMGV	TV10	4	3	[3ne2]
GLTVXXIITTI	GI10	VGTFILVFFGP	VP10	4	0	[3ne2]
GXVIAQVVXGI	GI10	KLXAEXFGTFW	KW10	2	0	[2o9e]
GIVAAALLYLI	GI10	KLXAEXFGTFW	KW10	2	0	[2o9e]
GIVAAALLYLI	GI10	RKLAAESFGTF	RF10	2	0	[2o9e]
GXVIAQVVXGI	GI10	RKLAAESFGTF	RF10	2	0	[2o9e]
YXIAQCVGXXV	YV10	IXFIFISIGXA	IA10	2	0	[1j4n]
YXIAQCVGXXV	YV10	LAMILFXXISI	LI10	2	0	[1j4n]
YXIAQCVGXXV	YV10	LAXTLFXFIXI	LI10	2	0	[1ih5, 1fqy, 1h6i]
YFFAQLLGAXV	YV10	GEFLGTFVLMF	GF10	2	0	[3c02]
YXIAQVXGXIV	YV10	AAEXFGTFWLV	AV10	2	0	[2o9d, 2o9e, 2abm, 2o9f, 2o9g, 1rc2, 3nka, 3nkc, 3nk5]
YXIAQVXGXIV	YV10	LVFGGXGXAVL	LL10	2	0	[2o9e, 2o9f]
YXIAQVXGXIV	YV10	LXAEXFGTFXL	LL10	2	0	[2o9d, 2o9e, 2o9f, 2o9g, 3nka, 3nkc, 3nk5]
YXIAQCVGXXV	YV10	TLFVFISIGSA	TA10	2	0	[1ih5, 1fqy, 1h6i]
YFFAQLLGAXV	YV10	TFXLMFLGXGA	TA10	2	0	[3c02]
YXIAQVXGXIV	YV10	GTFXLVXGGXG	GG10	2	0	[2o9d, 2o9e, 2abm, 2o9f, 2o9g, 1rc2, 3nka, 3nkc, 3nk5]
YFFAQLLGAXV	YV10	GTFXLMFLGXG	GG10	2	0	[3c02]
YXIAQCVGXXV	YV10	RAVVAEFLAMI	RI10	2	0	[1j4n]
YXIAQCVGXXV	YV10	VXAEFLAMILF	VF10	2	0	[1j4n]
YXIAQCVGXXV	YV10	VAEFLAMILFI	VI10	2	0	[1j4n]
YXIAQCVGXXV	YV10	EFXATTLFXFI	EI10	2	0	[1ih5, 1fqy, 1h6i]
YXIAQCVGXXV	YV10	EFXAMILFXXI	EI10	2	0	[1j4n]
YXIAQCVGXXV	YV10	FLATTLFXFIS	FS10	2	0	[1ih5, 1fqy, 1h6i]
YXIAQCVGXXV	YV10	FLAMILFXFIS	FS10	2	0	[1j4n]
YXIAQVXGXIV	YV10	FGTFWLVFGXS	FS10	2	0	[2o9d, 2o9e, 2o9f, 2o9g]
YXIAQVXGXIV	YV10	SFGTFWLVFGG	SG10	2	0	[2o9d, 2o9e, 2o9f, 2o9g]
YXIAQCVGXXV	YV10	MILFIFISXGS	MS10	2	0	[1j4n]
YXIAQVXGXIV	YV10	AEXXXXFXXVF	AF10	2	0	[2o9d, 2o9e, 2o9f, 2abm, 2o9g, 1rc2, 3nka, 3nkc, 3nk5]
YXIAQCVGXXV	YV10	AEFXXXXXFXF	AF10	2	0	[1ih5, 1fqy, 1h6i]
YXIAQCVGXXV	YV10	AEFXAMILXXF	AF10	2	0	[1j4n]
YXIAQCVGXXV	YV10	AXILFXFISIG	AG10	2	0	[1j4n]
YXIAQCVGXXV	YV10	ATXLFXFISIG	AG10	2	0	[1ih5, 1fqy, 1h6i]
YXIAQVXGXIV	YV10	FRKLAAESFGT	FT10	2	0	[2o9e]
YFFAQLLGAXV	YV10	FVLMFLGEGAT	FT10	2	0	[3c02]
YXIAQCVGXXV	YV10	VAEFLATTLFV	VV10	2	0	[1ih5, 1fqy, 1h6i]
YFFAQLLGAXV	YV10	EFLGTFVLMXL	EL10	2	0	[3c02]
YFFAQLLGAXV	YV10	FXXTFVLMFLG	FG10	2	0	[3c02]
YXIAQCVGXXV	YV10	TXLFVFISIGS	TS10	2	0	[1ih5, 1fqy, 1h6i]
YXIAQVXGXIV	YV10	TFXLVFGGXGS	TS10	2	0	[2o9d, 2o9e, 2abm, 2o9f, 2o9g, 1rc2, 3nka, 3nkc, 3nk5]
YXIAQVXGXIV	YV10	FGTFWLVFGGC	FC10	2	0	[2abm, 1rc2, 3nka, 3nkc, 3nk5]
YXIAQVXGXIV	YV10	EXFGTFWLVFG	EG10	2	0	[2o9d, 2o9e, 2abm, 2o9f, 2o9g, 1rc2, 3nka, 3nkc, 3nk5]
YXIAQVXGXIV	YV10	CFGTFWLVFXG	CG10	2	0	[2abm, 1rc2, 3nka, 3nkc, 3nk5]
YFFAQLLGAXV	YV10	IGXFLGTFVLM	IM10	2	0	[3c02]
YXIAQVXGXIV	YV10	WLVFGGSGXAV	WV10	2	0	[2o9e, 2o9f]
YXIAQVXGXIV	YV10	KLXAEXFGTFW	KW10	2	0	[2o9e]
YFFAQLLGAXV	YV10	LGTFVLMFLGE	LE10	2	0	[3c02]
YXIAQCVGXXV	YV10	RAVVAEFLATT	RT10	2	0	[1ih5, 1fqy]
YXIAQVXGXIV	YV10	RKLAAESFGTF	RF10	2	0	[2o9e]
VFGGSGSAVXA	VA10	QVXGGIVAAXL	QL10	0	2	[2o9e, 2o9f]
VIGPIVGXXXA	VA10	EAIGTFLLXLV	EV10	5	3	[3ne2]
VFGGSGSAVXA	VA10	VVXGIVAXXXL	VL10	0	2	[2o9e, 2o9f]
VAQXLGXVAXA	VA10	SLFYVFFGLGA	SA10	2	0	[2b6p, 2c32, 1ymg, 3j41]
VVELILTFQLA	VA10	LSVXLGHLXGI	LI10	3	4	[3d9s]
VGXIVGAVXAA	VA10	LXXTXQLXLCI	LI10	5	3	[3d9s]
VFGGSGSAVXA	VA10	IXXXALLYXIA	IA10	0	2	[2o9e, 2o9f]
VFGGSGSAVXA	VA10	AQXXGXIVAXA	AA10	0	2	[2o9e, 2o9f]
VFGGSGSAVXA	VA10	VGGIVAAALLY	VY10	0	2	[2o9e, 2o9f]
VVELILTFQLA	VA10	WXXWXGPIXGA	WA10	3	5	[3d9s]
VVELILTFQLA	VA10	WXGPXXGAXXA	WA10	3	5	[3d9s]
VAQXLGXVAXA	VA10	CAEFFASLFYV	CV10	2	0	[2b6p, 2c32, 1ymg, 3j41]
VVELILTFQLA	VA10	PXXGAXXAAXL	PL10	3	5	[3d9s]
VVELILTFQLA	VA10	PALSIGXSXXL	PL10	3	4	[3d9s]
VFGGSGSAVXA	VA10	GXXVXXALLYL	GL10	0	2	[2o9e, 2o9f]
VFGGSGSAVXA	VA10	GVALAXGLXVL	GL10	0	1	[2o9e, 2o9f]
VFGGSGSAVXA	VA10	GFAGVALAXGL	GL10	0	1	[2o9e, 2o9f]
VVELILTFQLA	VA10	GXXIXXLXQAL	GL10	3	1	[3d9s]
VGPFIGAXXXA	VA10	GTFVLVYTVFS	GS10	5	3	[1z98, 3cn6, 4jc6, 4ia4, 3cll, 2b5f, 3cn5]
VGPFIGAXXXA	VA10	ALGAEIIGTFV	AV10	5	3	[1z98, 3cn6, 4jc6, 4ia4, 3cll, 2b5f, 3cn5]
VIAQVXGXIVA	VA10	AAEXFGTFWLV	AV10	2	0	[2o9d, 2o9e, 2abm, 2o9f, 2o9g, 1rc2, 3nka, 3nkc, 3nk5]
VFGGSGSAVXA	VA10	AXVALAFGLTV	AV10	0	1	[2o9e, 2o9f]
VXYIXAQXLGA	VA10	ISLCFGLSIAT	IT10	2	1	[3gd8]
VVELILTFQLA	VA10	IAXAFGLXIXT	IT10	3	1	[3d9s]
VSQVAXAFCAA	VA10	CIAEFXGTGLL	CL10	2	0	[1fx8, 1ldi, 1ldf, 1lda]
VGPFIGAXXXA	VA10	TALGAEIIGTF	TF10	5	3	[1z98, 3cn6, 4jc6, 4ia4, 3cll, 2b5f, 3cn5]
VXYIXAQXLGA	VA10	LIXLXFGLSIA	LA10	2	1	[3gd8]
VVELILTFQLA	VA10	LAXGLXXXTLA	LA10	3	1	[3d9s]
VFGGSGSAVXA	VA10	LAXGLTVLTMA	LA10	0	1	[2o9e, 2o9f]
VGPFIGAXXXA	VA10	AEXIGTFVLVY	AY10	5	3	[1z98, 3cn6, 4jc6, 4ia4, 3cll, 2b5f, 3cn5]
VGPFIGAXXXA	VA10	EIIGTFVLVXT	ET10	5	3	[1z98, 3cn6, 4jc6, 4ia4, 3cll, 2b5f, 3cn5]
VGPFIGAXXXA	VA10	IXTFVLVYTVF	IF10	5	3	[1z98, 3cn6, 4jc6, 4ia4, 3cll, 2b5f, 3cn5]
VGXIVGAVXAA	VA10	IXTFQLALCIF	IF10	5	3	[3d9s]
VGPFIGAXXXA	VA10	IIGTFXLVYTV	IV10	5	3	[1z98, 3cn6, 4jc6, 4ia4, 3cll, 2b5f, 3cn5]
VVELILTFQLA	VA10	IGLSVTLGHLV	IV10	3	4	[3d9s]
VGPFIGAXXXA	VA10	LXXEIIGTFXL	LL10	5	3	[1z98, 3cn6, 4jc6, 4ia4, 3cll, 2b5f, 3cn5]
VIAQVXGXIVA	VA10	LVFGGXGXAVL	LL10	2	0	[2o9e, 2o9f]
VIAQVXGXIVA	VA10	LXAEXFGTFXL	LL10	2	0	[2o9d, 2o9e, 2o9f, 2o9g, 3nka, 3nkc, 3nk5]
VAQXLGXVAXA	VA10	TLFYVFFGXGA	TA10	2	0	[2b6o, 3m9i, 1sor]
VGPFIGAXXXA	VA10	TFXLVYTVFSA	TA10	5	3	[1z98, 3cn6, 4jc6, 4ia4, 3cll, 2b5f, 3cn5]
VXYIXAQFIGA	VA10	TFXLVFFGXGA	TA10	2	0	[3ne2]
VVELILTFQLA	VA10	GXSVTLGHLXG	GG10	3	4	[3d9s]
VXYIXAQFIGA	VA10	GTFXLVFFGXG	GG10	2	0	[3ne2]
VIGPIVGXXXA	VA10	GTXXLMLVIMG	GG10	5	3	[3ne2]
VSQVAXAFCAA	VA10	GTXLLIFFGXG	GG10	2	0	[1fx8, 1ldi, 1ldf, 1lda]
VIAQVXGXIVA	VA10	GTFXLVXGGXG	GG10	2	0	[2o9d, 2o9e, 2abm, 2o9f, 2o9g, 1rc2, 3nka, 3nkc, 3nk5]
VIAQVXGXIVA	VA10	FGTFWLVFGXS	FS10	2	0	[2o9d, 2o9e, 2o9f, 2o9g]
VIAQVXGXIVA	VA10	SFGTFWLVFGG	SG10	2	0	[2o9d, 2o9e, 2o9f, 2o9g]
VAQXLGXVAXA	VA10	FAEFXATLFYV	FV10	2	0	[2b6o, 3m9i, 1sor]
VGPFIGAXXXA	VA10	GTALGAEIIGT	GT10	5	3	[2b5f]
VAQXLGXVAXA	VA10	AIXAEXXAXLF	AF10	2	0	[2b6p, 1ymg]
VIAQVXGXIVA	VA10	AEXXXXFXXVF	AF10	2	0	[2o9d, 2o9e, 2o9f, 2abm, 2o9g, 1rc2, 3nka, 3nkc, 3nk5]
VAQXLGXVAXA	VA10	AIXAEXXXXLF	AF10	2	0	[3m9i]
VXYIXAQFIGA	VA10	AEVVGTFXXVF	AF10	2	0	[3ne2]
VSQVAXAFCAA	VA10	AEFXXTGLXIF	AF10	2	0	[1fx8, 1ldi, 1ldf, 1lda]
VFGGSGSAVXA	VA10	AXGLTVLTMAF	AF10	0	1	[2o9e, 2o9f]
VAQXLGXVAXA	VA10	AEXXAXLFYVF	AF10	2	0	[2b6o, 2b6p, 3m9i, 2c32, 1ymg, 3j41, 1sor]
VAQXLGXVAXA	VA10	AXLFYVFFGLG	AG10	2	0	[2b6o, 2b6p, 3m9i, 2c32, 1ymg, 3j41, 1sor]
VVELILTFQLA	VA10	ALXXGXSXXLG	AG10	3	4	[3d9s]
VAQXLGXVAXA	VA10	RAXFAEFXATL	RL10	2	0	[3m9i]
VAQXLGXVAXA	VA10	RAIXAEFFAXL	RL10	2	0	[2b6p, 1ymg]
VAQXLGXVAXA	VA10	IXAEFFAXLFY	IY10	2	0	[3m9i, 2b6p, 2c32, 1ymg]
VVELILTFQLA	VA10	IXGAVXAAXLY	IY10	3	5	[3d9s]
VAQXLGXVAXA	VA10	LFYVFFGLGAS	LS10	2	0	[2b6o, 2b6p, 3m9i]
VFGGSGSAVXA	VA10	FAGVALAFGLT	FT10	0	1	[2o9e, 2o9f]
VIAQVXGXIVA	VA10	FRKLAAESFGT	FT10	2	0	[2o9e]
VSQVAXAFCAA	VA10	EFXXTGLLXFF	EF10	2	0	[1fx8, 1ldi, 1ldf, 1lda]
VAQXLGXVAXA	VA10	EFXAXLFYVFF	EF10	2	0	[2b6o, 3m9i, 2b6p, 2c32, 1ymg, 3j41, 1sor]
VXYIXAQFIGA	VA10	EVVGTFIXXFF	EF10	2	0	[3ne2]
VFGGSGSAVXA	VA10	ALAXGLTVLTM	AM10	0	1	[2o9e, 2o9f]
VVELILTFQLA	VA10	VFWVGPIVGXV	VV10	3	5	[3d9s]
VVELILTFQLA	VA10	FWXGPIVGAXL	FL10	3	5	[3d9s]
VXYIXAQFIGA	VA10	FTAEVVGTXIL	FL10	2	0	[3ne2]
VAQXLGXVAXA	VA10	FAXLFYVFFGL	FL10	2	0	[2b6o, 3m9i, 2b6p, 2c32, 1ymg, 3j41, 1sor]
VIGPIVGXXXA	VA10	TEAIGTFLLML	TL10	5	3	[3ne2]
VAQXLGXVAXA	VA10	FFAXLFYVFXG	FG10	2	0	[2b6o, 2b6p, 3m9i, 2c32, 1ymg, 3j41, 1sor]
VSQVAXAFCAA	VA10	FXXTGLLXFFG	FG10	2	0	[1fx8, 1ldi, 1ldf, 1lda]
VIGPIVGXXXA	VA10	AIGTFLLMLVI	AI10	5	3	[3ne2]
VGXIVGAVXAA	VA10	TXQLXLCIFAS	TS10	5	3	[3d9s]
VIAQVXGXIVA	VA10	TFXLVFGGXGS	TS10	2	0	[2o9d, 2o9e, 2abm, 2o9f, 2o9g, 1rc2, 3nka, 3nkc, 3nk5]
VVELILTFQLA	VA10	SXALSIGLSVT	ST10	3	4	[3d9s]
VSQVAXAFCAA	VA10	IAEFLGTGLLI	II10	2	0	[1fx8, 1ldi, 1ldf, 1lda]
VIAQVXGXIVA	VA10	EXFGTFWLVFG	EG10	2	0	[2o9d, 2o9e, 2abm, 2o9f, 2o9g, 1rc2, 3nka, 3nkc, 3nk5]
VIAQVXGXIVA	VA10	FGTFWLVFGGC	FC10	2	0	[2abm, 1rc2, 3nka, 3nkc, 3nk5]
VSQVAXAFCAA	VA10	TGLLIFFGVGC	TC10	2	0	[1fx8, 1ldi, 1ldf, 1lda]
VIAQVXGXIVA	VA10	CFGTFWLVFXG	CG10	2	0	[2abm, 1rc2, 3nka, 3nkc, 3nk5]
VIGPIVGXXXA	VA10	IGXFXLMLVIM	IM10	5	3	[3ne2]
VVELILTFQLA	VA10	SIGXSXXLGHL	SL10	3	4	[3d9s]
VVELILTFQLA	VA10	LXIGXSXXLGH	LH10	3	4	[3d9s]
VGXIVGAVXAA	VA10	MVVELILTFXL	ML10	5	3	[3d9s]
VIAQVXGXIVA	VA10	WLVFGGSGXAV	WV10	2	0	[2o9e, 2o9f]
VIGPIVGXXXA	VA10	LTEAIGTFLLM	LM10	5	3	[3ne2]
VIGPIVGXXXA	VA10	ILTEAIGTFLL	IL10	5	3	[3ne2]
VGXIVGAVXAA	VA10	ELXLTFQLXLC	EC10	5	3	[3d9s]
VXYIXAQXLGA	VA10	SLCFGLSIATM	SM10	2	1	[3gd8]
VXYIXAQXLGA	VA10	CFGLSIATMVQ	CQ10	2	1	[3gd8]
VIGPIVGXXXA	VA10	QAILTEAIXTF	QF10	5	3	[3ne2]
VGXIVGAVXAA	VA10	QAMVVELIXTF	QF10	5	3	[3d9s]
VXYIXAQFIGA	VA10	VGTFILVFFGP	VP10	2	0	[3ne2]
VIGPIVGXXXA	VA10	TFLLXLVIMGV	TV10	5	3	[3ne2]
VXYIXAQFIGA	VA10	TAEVVGTXILV	TV10	2	0	[3ne2]
VIAQVXGXIVA	VA10	KLXAEXFGTFW	KW10	2	0	[2o9e]
VIAQVXGXIVA	VA10	RKLAAESFGTF	RF10	2	0	[2o9e]
IGPIXXXXXXA	IA10	EAIGTFLLXLV	EV10	5	3	[3ne2]
IXXXALLYXIA	IA10	VELXLSAGFLL	VL10	2	3	[2o9e, 2o9f]
IXXXALLYXIA	IA10	VVELXLSAGFL	VL10	2	3	[2o9e, 2o9f]
IXXXALLYXIA	IA10	SALVVELVLSA	SA10	2	3	[2o9e, 2o9f]
ICYXXAQLLGA	IA10	SLFYVFFGLGA	SA10	2	0	[2b6p, 2c32, 1ymg, 3j41]
IGXAVFMVHLA	IA10	LGIAWAFGGXI	LI10	4	1	[2b5f]
IGXAFALAXXA	IA10	LXIGLTVGGXI	LI10	1	4	[3ne2]
IGXAVFMVHLA	IA10	AXLLFLYITVA	AA10	4	0	[4jc6, 3cn6, 1z98, 4ia4, 3cll, 2b5f, 3cn5]
IXFIFISIGXA	IA10	AQXVGAXVAXA	AA10	0	2	[1j4n]
IGXAFALAXXA	IA10	AIGXAXAXAIA	AA10	1	1	[3ne2]
ICYXXAQLLGA	IA10	CAEFFASLFYV	CV10	2	0	[2b6p, 2c32, 1ymg, 3j41]
ITAILMGLILA	IA10	GXIVGXIVGXF	GF10	3	5	[1fx8, 1ldi, 1ldf, 1lda]
IGXAVFMVHLA	IA10	GIAWAFGGMIF	GF10	4	1	[4jc6, 3cn6, 1z98, 4ia4, 3cll, 2b5f, 3cn5]
IGXAVFMVHLA	IA10	GTFVLVYTVFS	GS10	4	3	[4jc6, 3cn6, 1z98, 4ia4, 3cll, 2b5f, 3cn5]
IFWVGPFXXXA	IA10	GTFVLVYTVFS	GS10	5	3	[1z98, 3cn6, 4jc6, 4ia4, 3cll, 2b5f, 3cn5]
IXFIFISIGXA	IA10	MYIIAQCVGAI	MI10	0	2	[1j4n]
IFWVGPFXXXA	IA10	ALGAEIIGTFV	AV10	5	3	[1z98, 3cn6, 4jc6, 4ia4, 3cll, 2b5f, 3cn5]
ITAILMGLILA	IA10	APLLIGLLXAV	AV10	3	4	[1fx8, 1ldi, 1ldf, 1lda]
IXXXALLYXIA	IA10	AAEXFGTFWLV	AV10	2	0	[2o9e, 2o9f]
IGXAVFMVHLA	IA10	ALGAEIIGTFV	AV10	4	3	[4jc6, 3cn6, 1z98, 4ia4, 3cll, 2b5f, 3cn5]
IGXAFALAXXA	IA10	IGLTVXGIXTT	IT10	1	4	[3ne2]
IXFIFISIGXA	IA10	IAQCVGAIVAT	IT10	0	2	[1j4n]
IXFIFISIGXA	IA10	QXXGAIVATAI	QI10	0	2	[1j4n]
IXFIVSQVAXA	IA10	CIAEFXGTGLL	CL10	2	0	[1fx8, 1ldi, 1ldf, 1lda]
IVSQVAXAFCA	IA10	CIAEFXGTGLL	CL10	2	0	[1fx8, 1ldi, 1ldf, 1lda]
IXFIFISIGXA	IA10	CXGAIVATXIL	CL10	0	2	[1j4n]
IFWVGPFXXXA	IA10	TALGAEIIGTF	TF10	5	3	[1z98, 3cn6, 4jc6, 4ia4, 3cll, 2b5f, 3cn5]
IGXAVFMVHLA	IA10	TALGAEIIGTF	TF10	4	3	[4jc6, 3cn6, 1z98, 4ia4, 3cll, 2b5f, 3cn5]
IXFIFISIGXA	IA10	LXXGLXIXTLA	LA10	0	1	[1j4n]
ITAILMGLILA	IA10	LIXLXIAVXGA	LA10	3	4	[1fx8, 1ldi, 1ldf, 1lda]
ITAILMGLILA	IA10	LVPLFGXIVGA	LA10	3	5	[1fx8, 1ldi, 1ldf, 1lda]
IGXAVFMVHLA	IA10	EIIGTFVLVXT	ET10	4	3	[4jc6, 3cn6, 1z98, 4ia4, 3cll, 2b5f, 3cn5]
IFWVGPFXXXA	IA10	EIIGTFVLVXT	ET10	5	3	[1z98, 3cn6, 4jc6, 4ia4, 3cll, 2b5f, 3cn5]
IFWVGPFXXXA	IA10	AEXIGTFVLVY	AY10	5	3	[1z98, 3cn6, 4jc6, 4ia4, 3cll, 2b5f, 3cn5]
IGXAVFMVHLA	IA10	AEXIGTFVLVY	AY10	4	3	[4jc6, 3cn6, 1z98, 4ia4, 3cll, 2b5f, 3cn5]
IGXAVFMVHLA	IA10	AFGGMIFVLVY	AY10	4	1	[4jc6, 3cn6, 1z98, 4ia4, 3cll, 2b5f, 3cn5]
IFWVGPFXXXA	IA10	IXTFVLVYTVF	IF10	5	3	[1z98, 3cn6, 4jc6, 4ia4, 3cll, 2b5f, 3cn5]
IGXAVFMVHLA	IA10	IXTFVLVYTVF	IF10	4	3	[4jc6, 3cn6, 1z98, 4ia4, 3cll, 2b5f, 3cn5]
IXXXALLYXIA	IA10	LVFGGXGXAVL	LL10	2	0	[2o9e, 2o9f]
IXXXALLYXIA	IA10	LXAEXFGTFXL	LL10	2	0	[2o9e, 2o9f]
IFWVGPFXXXA	IA10	LXXEIIGTFXL	LL10	5	3	[1z98, 3cn6, 4jc6, 4ia4, 3cll, 2b5f, 3cn5]
IFWVGPFXXXA	IA10	LXXEIIGTXQL	LL10	5	3	[1fqy, 1h6i]
IGXAVFMVHLA	IA10	LXXEIIGTFXL	LL10	4	3	[4jc6, 3cn6, 1z98, 4ia4, 3cll, 2b5f, 3cn5]
IGXAVFMVHLA	IA10	IATLLFLYITV	IV10	4	0	[4jc6, 3cn6, 1z98, 4ia4, 3cll, 2b5f, 3cn5]
IGXAVFMVHLA	IA10	IIGTFXLVYTV	IV10	4	3	[4jc6, 3cn6, 1z98, 4ia4, 3cll, 2b5f, 3cn5]
IFWVGPFXXXA	IA10	IIGTFXLVYTV	IV10	5	3	[1z98, 3cn6, 4jc6, 4ia4, 3cll, 2b5f, 3cn5]
IFWVGPFXXXA	IA10	IIXTLQXVLCV	IV10	5	3	[1ih5, 1j4n, 1fqy, 1h6i]
IGXAVFMVHLA	IA10	IAWAFGGMIFV	IV10	4	1	[4jc6, 3cn6, 1z98, 4ia4, 3cll, 2b5f, 3cn5]
IGPIXXXXXXA	IA10	GTXXLMLVIMG	GG10	5	3	[3ne2]
IGXAFALAXXA	IA10	GTFXLVFFGXG	GG10	1	0	[3ne2]
IXXXALLYXIA	IA10	GTFXLVXGGXG	GG10	2	0	[2o9e, 2o9f]
IVSQVAXAFCA	IA10	GTXLLIFFGXG	GG10	2	0	[1fx8, 1ldi, 1ldf, 1lda]
IXFIVSQVAXA	IA10	GTXLLIFFGXG	GG10	2	0	[1fx8, 1ldi, 1ldf, 1lda]
IGXAFALAXXA	IA10	TFXLVFFGXGA	TA10	1	0	[3ne2]
IGXAVFMVHLA	IA10	TFXLVYTVFSA	TA10	4	3	[4jc6, 3cn6, 1z98, 4ia4, 3cll, 2b5f, 3cn5]
IFWVGPFXXXA	IA10	TFXLVYTVFSA	TA10	5	3	[1z98, 3cn6, 4jc6, 4ia4, 3cll, 2b5f, 3cn5]
ICYXXAQLLGA	IA10	TLFYVFFGXGA	TA10	2	0	[2b6o, 3m9i, 1sor]
IVAGXAXAXXA	IA10	VGTXLFLWSAF	VF10	2	0	[2w2e, 3zoj, 2w1p]
ITAILMGLILA	IA10	VPLFGPXVGXI	VI10	3	5	[1fx8, 1ldi, 1ldf, 1lda]
IXFIFISIGXA	IA10	VKVXLXFGLSI	VI10	0	1	[1j4n]
IXFIFISIGXA	IA10	FGXSIATLAQS	FS10	0	1	[1j4n]
IXXXALLYXIA	IA10	FGTFWLVFGXS	FS10	2	0	[2o9e, 2o9f]
IXXXALLYXIA	IA10	SFGTFWLVFGG	SG10	2	0	[2o9e, 2o9f]
ICYXXAQLLGA	IA10	FAEFXATLFYV	FV10	2	0	[2b6o, 3m9i, 1sor]
IGXAVFMVHLA	IA10	GGXIFVLVYCT	GT10	4	1	[4jc6, 3cn6, 1z98, 4ia4, 3cll, 2b5f, 3cn5]
IFWVGPFXXXA	IA10	GTALGAEIIGT	GT10	5	3	[2b5f]
IGXAVFMVHLA	IA10	GTALGAEIIGT	GT10	4	3	[2b5f]
IGXAFALAXXA	IA10	FAIGMAFALAI	FI10	1	1	[3ne2]
IXFIVSQVAXA	IA10	AEFXXTGLXIF	AF10	2	0	[1fx8, 1ldi, 1ldf, 1lda]
ICYXXAQLLGA	IA10	AIXAEXXXXLF	AF10	2	0	[3m9i]
ICYXXAQLLGA	IA10	AIXAEXXAXLF	AF10	2	0	[2b6p, 1ymg]
IXXXALLYXIA	IA10	AEXXXXFXXVF	AF10	2	0	[2o9e, 2o9f]
IVSQVAXAFCA	IA10	AEFXXTGLXIF	AF10	2	0	[1fx8, 1ldi, 1ldf, 1lda]
ICYXXAQLLGA	IA10	AEXXAXLFYVF	AF10	2	0	[2b6o, 2b6p, 3m9i, 2c32, 1ymg, 3j41, 1sor]
IXXXALLYXIA	IA10	ALXVELVLSXG	AG10	2	3	[2o9e, 2o9f]
ICYXXAQLLGA	IA10	AXLFYVFFGLG	AG10	2	0	[2b6o, 2b6p, 3m9i, 2c32, 1ymg, 3j41, 1sor]
IGXAFALAXXA	IA10	AXLVIGLXXXG	AG10	1	4	[3ne2]
IXFIFISIGXA	IA10	AXXYIIAQXXG	AG10	0	2	[1j4n]
ICYXXAQLLGA	IA10	RAIXAEFFAXL	RL10	2	0	[2b6p, 1ymg]
ICYXXAQLLGA	IA10	RAXFAEFXATL	RL10	2	0	[3m9i]
ITAILMGLILA	IA10	IXGXIVGAXAY	IY10	3	5	[1fx8, 1ldi, 1ldf, 1lda]
ICYXXAQLLGA	IA10	IXAEFFAXLFY	IY10	2	0	[2b6p, 3m9i, 2c32, 1ymg]
IXXXALLYXIA	IA10	LSALVVELVLS	LS10	2	3	[2o9e, 2o9f]
ICYXXAQLLGA	IA10	LFYVFFGLGAS	LS10	2	0	[2b6o, 2b6p, 3m9i]
ICYXXAQLLGA	IA10	EFXAXLFYVFF	EF10	2	0	[2b6o, 2b6p, 3m9i, 2c32, 1ymg, 3j41, 1sor]
IVSQVAXAFCA	IA10	EFXXTGLLXFF	EF10	2	0	[1fx8, 1ldi, 1ldf, 1lda]
IXFIVSQVAXA	IA10	EFXXTGLLXFF	EF10	2	0	[1fx8, 1ldi, 1ldf, 1lda]
IXXXALLYXIA	IA10	FRKLAAESFGT	FT10	2	0	[2o9e]
IGXAVFMVHLA	IA10	FIATLLFLYIT	FT10	4	0	[4jc6, 3cn6, 1z98, 4ia4, 3cll, 2b5f, 3cn5]
IFWVGPFXXXA	IA10	GLGIEIIGTLQ	GQ10	5	3	[1fqy]
IGPIXXXXXXA	IA10	TEAIGTFLLML	TL10	5	3	[3ne2]
ICYXXAQLLGA	IA10	FAXLFYVFFGL	FL10	2	0	[2b6o, 2b6p, 3m9i, 2c32, 1ymg, 3j41, 1sor]
ITAILMGLILA	IA10	IGXLIAVIGAS	IS10	3	4	[1fx8, 1ldi, 1ldf, 1lda]
ITAILMGLILA	IA10	GLLIAVIGASM	GM10	3	4	[1fx8, 1ldi, 1ldf, 1lda]
IVSQVAXAFCA	IA10	FXXTGLLXFFG	FG10	2	0	[1fx8, 1ldi, 1ldf, 1lda]
IXFIVSQVAXA	IA10	FXXTGLLXFFG	FG10	2	0	[1fx8, 1ldi, 1ldf, 1lda]
ICYXXAQLLGA	IA10	FFAXLFYVFXG	FG10	2	0	[2b6o, 2b6p, 3m9i, 2c32, 1ymg, 3j41, 1sor]
ITAILMGLILA	IA10	PLLIGXLIAVI	PI10	3	4	[1fx8, 1ldi, 1ldf, 1lda]
IGPIXXXXXXA	IA10	AIGTFLLMLVI	AI10	5	3	[3ne2]
IXXXALLYXIA	IA10	TFXLVFGGXGS	TS10	2	0	[2o9e, 2o9f]
IFWVGPFXXXA	IA10	GTLQLVLCVLA	GA10	5	3	[1ih5, 1j4n, 1fqy, 1h6i]
IGXAVFMVHLA	IA10	GMIFVLVYCTA	GA10	4	1	[4jc6, 3cn6, 1z98, 4ia4, 3cll, 2b5f, 3cn5]
ITAILMGLILA	IA10	PLFGXIVGXIV	PV10	3	5	[1fx8, 1ldi, 1ldf, 1lda]
ITAILMGLILA	IA10	PIVGXIVGAFA	PA10	3	5	[1fx8, 1ldi, 1ldf, 1lda]
IXFIVSQVAXA	IA10	IAEFLGTGLLI	II10	2	0	[1fx8, 1ldi, 1ldf, 1lda]
IVSQVAXAFCA	IA10	IAEFLGTGLLI	II10	2	0	[1fx8, 1ldi, 1ldf, 1lda]
ITAILMGLILA	IA10	IVGAFAYRKLI	II10	3	5	[1fx8, 1ldi, 1ldf, 1lda]
IXXXALLYXIA	IA10	EXFGTFWLVFG	EG10	2	0	[2o9e, 2o9f]
IGXAVFMVHLA	IA10	FGGMIFVLVYC	FC10	4	1	[4jc6, 3cn6, 1z98, 4ia4, 3cll, 2b5f, 3cn5]
IVSQVAXAFCA	IA10	TGLLIFFGVGC	TC10	2	0	[1fx8, 1ldi, 1ldf, 1lda]
IXFIVSQVAXA	IA10	TGLLIFFGVGC	TC10	2	0	[1fx8, 1ldi, 1ldf, 1lda]
IGPIXXXXXXA	IA10	IGXFXLMLVIM	IM10	5	3	[3ne2]
IXFIFISIGXA	IA10	SLAFGLSIATL	SL10	0	1	[1j4n]
IVAGXAXAXXA	IA10	SGEFVGTFLFL	SL10	2	0	[2w2e, 3zoj, 2w1p]
IXXXALLYXIA	IA10	WLVFGGSGXAV	WV10	2	0	[2o9e, 2o9f]
IGXAVFMVHLA	IA10	WAFGGMIFVLV	WV10	4	1	[4jc6, 3cn6, 1z98, 4ia4, 3cll, 2b5f, 3cn5]
IGPIXXXXXXA	IA10	LTEAIGTFLLM	LM10	5	3	[3ne2]
IVAGXAXAXXA	IA10	TFLFLWSAFVI	TI10	2	0	[2w2e, 3zoj, 2w1p]
IXXXALLYXIA	IA10	LVVELVLSAGF	LF10	2	3	[2o9e, 2o9f]
IGPIXXXXXXA	IA10	ILTEAIGTFLL	IL10	5	3	[3ne2]
IFWVGPFXXXA	IA10	IEIIGXLQLVL	IL10	5	3	[1ih5, 1j4n, 1fqy, 1h6i]
IFWVGPFXXXA	IA10	IGXLQLVLCVL	IL10	5	3	[1ih5, 1j4n, 1fqy, 1h6i]
IVAGXAXAXXA	IA10	MSGEFVGTFLF	MF10	2	0	[2w2e, 2w1p]
IGXAVFMVHLA	IA10	TLXFLYITVAT	TT10	4	0	[4jc6, 3cn6, 1z98, 4ia4, 3cll, 2b5f, 3cn5]
IFWVGPFXXXA	IA10	TLQXVLCVLAT	TT10	5	3	[1ih5, 1j4n, 1fqy, 1h6i]
IVAGXAXAXXA	IA10	EFVGTFLFLWS	ES10	2	0	[2w2e, 3zoj, 2w1p]
IFWVGPFXXXA	IA10	EIIGTLQXXLC	EC10	5	3	[1ih5, 1j4n, 1fqy, 1h6i]
IVAGXAXAXXA	IA10	GEFVGTFLFLW	GW10	2	0	[2w2e, 3zoj, 2w1p]
IXFIFISIGXA	IA10	KVSLAFGLSIA	KA10	0	1	[1j4n]
ITAILMGLILA	IA10	VGXIVGAFAYR	VR10	3	5	[1fx8, 1ldi, 1ldf, 1lda]
IGPIXXXXXXA	IA10	QAILTEAIXTF	QF10	5	3	[3ne2]
ITAILMGLILA	IA10	GXIVGAFAYRK	GK10	3	5	[1fx8, 1ldi, 1ldf, 1lda]
IGXAFALAXXA	IA10	VGTFILVFFGP	VP10	1	0	[3ne2]
IFWVGPFXXXA	IA10	LQLVLCVLATT	LT10	5	3	[1j4n]
IGPIXXXXXXA	IA10	TFLLXLVIMGV	TV10	5	3	[3ne2]
IXXXALLYXIA	IA10	KLXAEXFGTFW	KW10	2	0	[2o9e]
IXFIFISIGXA	IA10	LRAIMYXIAQC	LC10	0	2	[1j4n]
IXFIFISIGXA	IA10	RAIMYIIAQCV	RV10	0	2	[1j4n]
IXXXALLYXIA	IA10	RKLAAESFGTF	RF10	2	0	[2o9e]
AXLLFLYITVA	AA10	QXLGAICGVGL	QL10	0	2	[3cn6, 4jc6, 1z98, 4ia4, 3cll, 2b5f, 3cn5]
AXXXGAXAXXA	AA10	SLFYVFFGLGA	SA10	2	0	[2b6p, 2c32, 1ymg, 3j41]
AQXVGAXVAXA	AA10	LAMILFXXISI	LI10	2	0	[1j4n]
AQXVGAXVAXA	AA10	LAXTLFXFIXI	LI10	2	0	[1ih5, 1fqy, 1h6i]
AIGXAXAXAIA	AA10	LXIGLTVGGXI	LI10	1	4	[3ne2]
AXLLFLYITVA	AA10	LGIAWAFGGXI	LI10	0	1	[2b5f]
AXXXGAXAXXA	AA10	CAEFFASLFYV	CV10	2	0	[2b6p, 2c32, 1ymg, 3j41]
AXLLFLYITVA	AA10	CLGAICGVGLV	CV10	0	2	[3cn6, 4jc6, 1z98, 4ia4, 3cll, 2b5f, 3cn5]
AXLLFLYITVA	AA10	GIAWAFGGMIF	GF10	0	1	[3cn6, 4jc6, 1z98, 4ia4, 3cll, 2b5f, 3cn5]
AXLLFLYITVA	AA10	PIGFAVFMVHL	PL10	0	4	[3cn6, 4jc6, 1z98, 4ia4, 3cll, 2b5f, 3cn5]
AXLLFLYITVA	AA10	GTFVLVYTVFS	GS10	0	3	[3cn6, 4jc6, 1z98, 4ia4, 3cll, 2b5f, 3cn5]
AQXXGXIVAXA	AA10	AAEXFGTFWLV	AV10	2	0	[2o9d, 2o9e, 2abm, 2o9f, 2o9g, 1rc2, 3nka, 3nkc, 3nk5]
AIGXAXAXAIA	AA10	MAFALAIAAVI	MI10	1	1	[3ne2]
AAQXXGAIXGA	AA10	ISLCFGLSIAT	IT10	2	1	[3gd8]
AIGXAXAXAIA	AA10	IGLTVXGIXTT	IT10	1	4	[3ne2]
AXLLFLYITVA	AA10	LVYMIAQCXGA	LA10	0	2	[3cn6, 4jc6, 1z98, 4ia4, 3cll, 2b5f, 3cn5]
AAQXXGAIXGA	AA10	LIXLXFGLSIA	LA10	2	1	[3gd8]
AXLLFLYITVA	AA10	EIIGTFVLVXT	ET10	0	3	[3cn6, 4jc6, 1z98, 4ia4, 3cll, 2b5f, 3cn5]
AXLLFLYITVA	AA10	AEXIGTFVLVY	AY10	0	3	[3cn6, 4jc6, 1z98, 4ia4, 3cll, 2b5f, 3cn5]
AXLLFLYITVA	AA10	AFGGMIFVLVY	AY10	0	1	[3cn6, 4jc6, 1z98, 4ia4, 3cll, 2b5f, 3cn5]
AIGXAXAXAIA	AA10	AFXLAIAAXIY	AY10	1	1	[3ne2]
AQXXGXIVAXA	AA10	LVFGGXGXAVL	LL10	2	0	[2o9e, 2o9f]
AXLLFLYITVA	AA10	LXXEIIGTFXL	LL10	0	3	[3cn6, 4jc6, 1z98, 4ia4, 3cll, 2b5f, 3cn5]
AAQXXGAIXGA	AA10	LAXLXFVFFGL	LL10	2	0	[3d9s]
AQXXGXIVAXA	AA10	LXAEXFGTFXL	LL10	2	0	[2o9d, 2o9e, 2o9f, 2o9g, 3nka, 3nkc, 3nk5]
AXLLFLYITVA	AA10	IXTFVLVYTVF	IF10	0	3	[3cn6, 4jc6, 1z98, 4ia4, 3cll, 2b5f, 3cn5]
AXLLFLYITVA	AA10	IAWAFGGMIFV	IV10	0	1	[3cn6, 4jc6, 1z98, 4ia4, 3cll, 2b5f, 3cn5]
AXLLFLYITVA	AA10	IIGTFXLVYTV	IV10	0	3	[3cn6, 4jc6, 1z98, 4ia4, 3cll, 2b5f, 3cn5]
AXLLFLYITVA	AA10	IAQCLGAICGV	IV10	0	2	[3cn6, 4jc6, 1z98, 4ia4, 3cll, 2b5f, 3cn5]
AQXVGAXVAXA	AA10	TLFVFISIGSA	TA10	2	0	[1ih5, 1fqy, 1h6i]
AXLLFLYITVA	AA10	TFXLVYTVFSA	TA10	0	3	[3cn6, 4jc6, 1z98, 4ia4, 3cll, 2b5f, 3cn5]
AXXXGAXAXXA	AA10	TLFYVFFGXGA	TA10	2	0	[2b6o, 3m9i, 1sor]
AIGXAXAXAIA	AA10	TFXLVFFGXGA	TA10	1	0	[3ne2]
AXLLFLYITVA	AA10	YMIAQCLGAIC	YC10	0	2	[3cn6, 4jc6, 1z98, 4ia4, 3cll, 2b5f, 3cn5]
AXLLFLYITVA	AA10	MXAQCLGAICG	MG10	0	2	[3cn6, 4jc6, 1z98, 4ia4, 3cll, 2b5f, 3cn5]
AQXXGXIVAXA	AA10	GTFXLVXGGXG	GG10	2	0	[2o9d, 2o9e, 2abm, 2o9f, 2o9g, 1rc2, 3nka, 3nkc, 3nk5]
AIGXAXAXAIA	AA10	GTFXLVFFGXG	GG10	1	0	[3ne2]
AQXVGAXVAXA	AA10	RAVVAEFLAMI	RI10	2	0	[1j4n]
AQXVGAXVAXA	AA10	VAEFLAMILFI	VI10	2	0	[1j4n]
AXLLFLYITVA	AA10	VYMIAQCLGAI	VI10	0	2	[3cn6, 4jc6, 1z98, 4ia4, 3cll, 2b5f, 3cn5]
AGXAXAXAAXA	AA10	VGTXLFLWSAF	VF10	2	0	[2w1p]
AAQXXGAIXGA	AA10	VXAEFLATXXF	VF10	2	0	[3d9s]
AQXVGAXVAXA	AA10	VXAEFLAMILF	VF10	2	0	[1j4n]
AQXVGAXVAXA	AA10	EFXAMILFXXI	EI10	2	0	[1j4n]
AQXVGAXVAXA	AA10	EFXATTLFXFI	EI10	2	0	[1ih5, 1fqy, 1h6i]
AQXXGXIVAXA	AA10	FGTFWLVFGXS	FS10	2	0	[2o9d, 2o9e, 2o9f, 2o9g]
AQXVGAXVAXA	AA10	FLAMILFXFIS	FS10	2	0	[1j4n]
AQXVGAXVAXA	AA10	FLATTLFXFIS	FS10	2	0	[1ih5, 1fqy, 1h6i]
AQXVGAXVAXA	AA10	MILFIFISXGS	MS10	2	0	[1j4n]
AQXXGXIVAXA	AA10	SFGTFWLVFGG	SG10	2	0	[2o9d, 2o9e, 2o9f, 2o9g]
AXXXGAXAXXA	AA10	FAEFXATLFYV	FV10	2	0	[2b6o, 3m9i, 1sor]
AAQXXGAIXGA	AA10	FAEFXATLXFV	FV10	2	0	[3d9s]
AXLLFLYITVA	AA10	GGXIFVLVYCT	GT10	0	1	[3cn6, 4jc6, 1z98, 4ia4, 3cll, 2b5f, 3cn5]
AXLLFLYITVA	AA10	GFXVFMVHLAT	GT10	0	4	[3cn6, 4jc6, 1z98, 4ia4, 3cll, 2b5f, 3cn5]
AIGXAXAXAIA	AA10	FAIGMAFALAI	FI10	1	1	[3ne2]
AXLLFLYITVA	AA10	FAVFMVHLATI	FI10	0	4	[3cn6, 4jc6, 1z98, 4ia4, 3cll, 2b5f, 3cn5]
AXXXGAXAXXA	AA10	AEXXAXLFYVF	AF10	2	0	[2b6o, 2b6p, 3m9i, 2c32, 1ymg, 3j41, 1sor]
AXLLFLYITVA	AA10	AICGVGLVKAF	AF10	0	2	[2b5f]
AQXXGXIVAXA	AA10	AEXXXXFXXVF	AF10	2	0	[2o9d, 2o9e, 2o9f, 2abm, 2o9g, 1rc2, 3nka, 3nkc, 3nk5]
AQXVGAXVAXA	AA10	AEFXAMILXXF	AF10	2	0	[1j4n]
AAQXXGAIXGA	AA10	AEFXXXXXFXF	AF10	2	0	[3d9s]
AXXXGAXAXXA	AA10	AIXAEXXAXLF	AF10	2	0	[2b6p, 1ymg]
AXXXGAXAXXA	AA10	AIXAEXXXXLF	AF10	2	0	[3m9i]
AQXVGAXVAXA	AA10	AEFXXXXXFXF	AF10	2	0	[1ih5, 1fqy, 1h6i]
AXXXGAXAXXA	AA10	RAXFAEFXATL	RL10	2	0	[3m9i]
AXLLFLYITVA	AA10	RALVYMIAQXL	RL10	0	2	[2b5f]
AXXXGAXAXXA	AA10	RAIXAEFFAXL	RL10	2	0	[2b6p, 1ymg]
AXLLFLYITVA	AA10	ALXYMIAQXXG	AG10	0	2	[3cn6, 4jc6, 1z98, 4ia4, 3cll, 2b5f, 3cn5]
AXLLFLYITVA	AA10	AQXXGAIXXVG	AG10	0	2	[3cn6, 4jc6, 1z98, 4ia4, 3cll, 2b5f, 3cn5]
AAQXXGAIXGA	AA10	AXXXFVFFGLG	AG10	2	0	[3d9s]
AQXVGAXVAXA	AA10	ATXLFXFISIG	AG10	2	0	[1ih5, 1fqy, 1h6i]
AIGXAXAXAIA	AA10	AXLVIGLXXXG	AG10	1	4	[3ne2]
AXXXGAXAXXA	AA10	AXLFYVFFGLG	AG10	2	0	[2b6o, 2b6p, 3m9i, 2c32, 1ymg, 3j41, 1sor]
AQXVGAXVAXA	AA10	AXILFXFISIG	AG10	2	0	[1j4n]
AXXXGAXAXXA	AA10	IXAEFFAXLFY	IY10	2	0	[3m9i, 2b6p, 2c32, 1ymg]
AXXXGAXAXXA	AA10	LFYVFFGLGAS	LS10	2	0	[2b6o, 2b6p, 3m9i]
AAQXXGAIXGA	AA10	EFXXTLXFVFF	EF10	2	0	[3d9s]
AXXXGAXAXXA	AA10	EFXAXLFYVFF	EF10	2	0	[2b6o, 3m9i, 2b6p, 2c32, 1ymg, 3j41, 1sor]
AQXXGXIVAXA	AA10	FRKLAAESFGT	FT10	2	0	[2o9e]
AXXXGAXAXXA	AA10	FAXLFYVFFGL	FL10	2	0	[2b6o, 3m9i, 2b6p, 2c32, 1ymg, 3j41, 1sor]
AQXVGAXVAXA	AA10	VAEFLATTLFV	VV10	2	0	[1ih5, 1fqy, 1h6i]
AAQXXGAIXGA	AA10	FXXTLXFVFXG	FG10	2	0	[3d9s]
AXXXGAXAXXA	AA10	FFAXLFYVFXG	FG10	2	0	[2b6o, 2b6p, 3m9i, 2c32, 1ymg, 3j41, 1sor]
AXLLFLYITVA	AA10	GMIFVLVYCTA	GA10	0	1	[3cn6, 4jc6, 1z98, 4ia4, 3cll, 2b5f, 3cn5]
AXLLFLYITVA	AA10	GAICGVGLVKA	GA10	0	2	[2b5f]
AAQXXGAIXGA	AA10	TXXFVFFGXGS	TS10	2	0	[3d9s]
AQXXGXIVAXA	AA10	TFXLVFGGXGS	TS10	2	0	[2o9d, 2o9e, 2abm, 2o9f, 2o9g, 1rc2, 3nka, 3nkc, 3nk5]
AQXVGAXVAXA	AA10	TXLFVFISIGS	TS10	2	0	[1ih5, 1fqy, 1h6i]
AXLLFLYITVA	AA10	PLPIGFAVFMV	PV10	0	4	[3cn6, 4jc6, 1z98, 4ia4, 3cll, 2b5f, 3cn5]
AQXXGXIVAXA	AA10	EXFGTFWLVFG	EG10	2	0	[2o9d, 2o9e, 2abm, 2o9f, 2o9g, 1rc2, 3nka, 3nkc, 3nk5]
AQXXGXIVAXA	AA10	FGTFWLVFGGC	FC10	2	0	[2abm, 1rc2, 3nka, 3nkc, 3nk5]
AXLLFLYITVA	AA10	FGGMIFVLVYC	FC10	0	1	[3cn6, 4jc6, 1z98, 4ia4, 3cll, 2b5f, 3cn5]
AQXXGXIVAXA	AA10	CFGTFWLVFXG	CG10	2	0	[2abm, 1rc2, 3nka, 3nkc, 3nk5]
AGXAXAXAAXA	AA10	SGEFVGTFLFL	SL10	2	0	[2w1p]
AXLLFLYITVA	AA10	WAFGGMIFVLV	WV10	0	1	[3cn6, 4jc6, 1z98, 4ia4, 3cll, 2b5f, 3cn5]
AQXXGXIVAXA	AA10	WLVFGGSGXAV	WV10	2	0	[2o9e, 2o9f]
AGXAXAXAAXA	AA10	TFLFLWSAFVI	TI10	2	0	[2w1p]
AXLLFLYITVA	AA10	LXIGFAVFMVH	LH10	0	4	[3cn6, 4jc6, 1z98, 4ia4, 3cll, 2b5f, 3cn5]
AGXAXAXAAXA	AA10	MSGEFVGTFLF	MF10	2	0	[2w1p]
AGXAXAXAAXA	AA10	EFVGTFLFLWS	ES10	2	0	[2w1p]
AGXAXAXAAXA	AA10	GEFVGTFLFLW	GW10	2	0	[2w1p]
AAQXXGAIXGA	AA10	CFGLSIATMVQ	CQ10	2	1	[3gd8]
AAQXXGAIXGA	AA10	SLCFGLSIATM	SM10	2	1	[3gd8]
AIGXAXAXAIA	AA10	VGTFILVFFGP	VP10	1	0	[3ne2]
AQXXGXIVAXA	AA10	KLXAEXFGTFW	KW10	2	0	[2o9e]
AXLLFLYITVA	AA10	LRALVYXIAQC	LC10	0	2	[2b5f]
AQXVGAXVAXA	AA10	RAVVAEFLATT	RT10	2	0	[1ih5, 1fqy]
AQXXGXIVAXA	AA10	RKLAAESFGTF	RF10	2	0	[2o9e]
AXLLFLYITVA	AA10	LGAICGVGLVK	LK10	0	2	[2b5f]
QATIVEXFLTL	QL10	YWXGPXIGAXL	YL10	3	5	[2b6o, 2b6p, 3m9i, 2c32, 1ymg, 1sor]
QATIVEXFLTL	QL10	WXXPVIGAXLG	WG10	3	5	[2b6o, 2b6p, 3m9i, 2c32, 1ymg, 1sor]
QATIVEXFLTL	QL10	VGPVIGAXLGS	VS10	3	5	[2b6o, 2b6p, 3m9i, 2c32, 1ymg, 1sor]
QATIVEXFLTL	QL10	VIGAGLGSLLY	VY10	3	5	[2b6o, 2b6p, 3m9i, 2c32, 1ymg, 1sor]
QATIVEXFLTL	QL10	IGAXLGSLXYD	ID10	3	5	[2b6p, 3m9i, 1ymg]
QATIVEXFLTL	QL10	GAXLGSLXYDF	GF10	3	5	[2b6p, 1ymg]
QATIVEXFLTL	QL10	PXIGAXLGSLL	PL10	3	5	[2b6o, 2b6p, 3m9i, 2c32, 1ymg, 1sor]
QVXGGIVAAXL	QL10	AAEXFGTFWLV	AV10	2	0	[2o9d, 2o9e, 2abm, 2o9f, 2o9g, 1rc2, 3nka, 3nkc, 3nk5]
QATIVEXFLTL	QL10	GPXIGXXLGSL	GL10	3	5	[2b6o, 2b6p, 3m9i, 2c32, 1ymg, 1sor]
QVXGAFCAAXL	QL10	CIAEFXGTGLL	CL10	2	0	[1fx8, 1ldi, 1ldf, 1lda]
QXLGAICGVGL	QL10	AEXIATLLFLY	AY10	2	0	[4jc6, 1z98, 3cn6, 4ia4, 3cll, 2b5f, 3cn5]
QXLGAICGVGL	QL10	IATLLFLYITV	IV10	2	0	[4jc6, 1z98, 3cn6, 4ia4, 3cll, 2b5f, 3cn5]
QVXGGIVAAXL	QL10	LVFGGXGXAVL	LL10	2	0	[2o9e, 2o9f]
QVXGGIVAAXL	QL10	LXAEXFGTFXL	LL10	2	0	[2o9d, 2o9e, 2o9f, 2o9g, 3nka, 3nkc, 3nk5]
QFIGAALGSLL	QL10	TFXLVFFGXGA	TA10	2	0	[3ne2]
QATIVEXFLTL	QL10	GFSLTLGHLXG	GG10	3	4	[2b6o, 2b6p, 3m9i, 2c32, 1ymg, 1sor]
QFIGAALGSLL	QL10	GTFXLVFFGXG	GG10	2	0	[3ne2]
QVXGAFCAAXL	QL10	GTXLLIFFGXG	GG10	2	0	[1fx8, 1ldi, 1ldf, 1lda]
QVXGGIVAAXL	QL10	GTFXLVXGGXG	GG10	2	0	[2o9d, 2o9e, 2abm, 2o9f, 2o9g, 1rc2, 3nka, 3nkc, 3nk5]
QATIVEXFLTL	QL10	VGFSLTLGHLF	VF10	3	4	[2b6o, 2b6p, 3m9i, 2c32, 1ymg, 1sor]
QXLGAICGVGL	QL10	EFXATLLFLYI	EI10	2	0	[4jc6, 1z98, 3cn6, 4ia4, 3cll, 2b5f, 3cn5]
QVXGGIVAAXL	QL10	FGTFWLVFGXS	FS10	2	0	[2o9d, 2o9e, 2o9f, 2o9g]
QVXGGIVAAXL	QL10	SFGTFWLVFGG	SG10	2	0	[2o9d, 2o9e, 2o9f, 2o9g]
QXLGAICGVGL	QL10	RAAIAEFXAXL	RL10	2	0	[2b5f]
QVXGGIVAAXL	QL10	AEXXXXFXXVF	AF10	2	0	[2o9d, 2o9e, 2o9f, 2abm, 2o9g, 1rc2, 3nka, 3nkc, 3nk5]
QXLGAICGVGL	QL10	AIAEFXXXXLF	AF10	2	0	[4jc6, 1z98, 3cn6, 4ia4, 3cll, 2b5f, 3cn5]
QVXGAFCAAXL	QL10	AEFXXTGLXIF	AF10	2	0	[1fx8, 1ldi, 1ldf, 1lda]
QFIGAALGSLL	QL10	AEVVGTFXXVF	AF10	2	0	[3ne2]
QXLGAICGVGL	QL10	FIATLLFLYIT	FT10	2	0	[4jc6, 1z98, 3cn6, 4ia4, 3cll, 2b5f, 3cn5]
QVXGGIVAAXL	QL10	FRKLAAESFGT	FT10	2	0	[2o9e]
QFIGAALGSLL	QL10	EVVGTFIXXFF	EF10	2	0	[3ne2]
QVXGAFCAAXL	QL10	EFXXTGLLXFF	EF10	2	0	[1fx8, 1ldi, 1ldf, 1lda]
QFIGAALGSLL	QL10	FTAEVVGTXIL	FL10	2	0	[3ne2]
QVXGAFCAAXL	QL10	FXXTGLLXFFG	FG10	2	0	[1fx8, 1ldi, 1ldf, 1lda]
QVXGGIVAAXL	QL10	TFXLVFGGXGS	TS10	2	0	[2o9d, 2o9e, 2abm, 2o9f, 2o9g, 1rc2, 3nka, 3nkc, 3nk5]
QATIVEXFLTL	QL10	FSLTLGHLFGM	FM10	3	4	[2b6o, 2b6p, 3m9i, 2c32, 1ymg, 1sor]
QVXGGIVAAXL	QL10	EXFGTFWLVFG	EG10	2	0	[2o9d, 2o9e, 2abm, 2o9f, 2o9g, 1rc2, 3nka, 3nkc, 3nk5]
QVXGGIVAAXL	QL10	FGTFWLVFGGC	FC10	2	0	[2abm, 1rc2, 3nka, 3nkc, 3nk5]
QVXGGIVAAXL	QL10	CFGTFWLVFXG	CG10	2	0	[2abm, 1rc2, 3nka, 3nkc, 3nk5]
QVXGAFCAAXL	QL10	TGLLIFFGVGC	TC10	2	0	[1fx8, 1ldi, 1ldf, 1lda]
QVXGAFCAAXL	QL10	IAEFLGTGLLI	II10	2	0	[1fx8, 1ldi, 1ldf, 1lda]
QVXGGIVAAXL	QL10	WLVFGGSGXAV	WV10	2	0	[2o9e, 2o9f]
QATIVEXFLTL	QL10	LAXGFSXTLGH	LH10	3	4	[2b6o, 2b6p, 3m9i, 2c32, 1ymg, 1sor]
QXLGAICGVGL	QL10	IAEFIXTLLFL	IL10	2	0	[4jc6, 1z98, 3cn6, 4ia4, 3cll, 2b5f, 3cn5]
QXLGAICGVGL	QL10	TLXFLYITVAT	TT10	2	0	[4jc6, 1z98, 3cn6, 4ia4, 3cll, 2b5f, 3cn5]
QFIGAALGSLL	QL10	VGTFILVFFGP	VP10	2	0	[3ne2]
QVXGGIVAAXL	QL10	KLXAEXFGTFW	KW10	2	0	[2o9e]
QFIGAALGSLL	QL10	TAEVVGTXILV	TV10	2	0	[3ne2]
QVXGGIVAAXL	QL10	RKLAAESFGTF	RF10	2	0	[2o9e]
VPIVXGIIGGL	VL10	VLSAGFLLVIH	VH10	5	3	[2o9d, 2o9e, 2o9f, 2o9g, 1rc2, 3nka, 3nkc, 3nk5]
VPIVXGIIGGL	VL10	AXFLLVIHGAT	AT10	5	3	[2o9d, 2o9e]
VPIVXGIIGGL	VL10	ELXLSAGFLXV	EV10	5	3	[2o9d, 2o9e, 2abm, 2o9f, 2o9g, 1rc2, 3nka, 3nkc, 3nk5]
VPIVXGIIGGL	VL10	SAGFLLVIXGA	SA10	5	3	[2o9d, 2o9e, 2o9f, 2o9g, 1rc2, 3nka, 3nkc, 3nk5]
VVXGIVAXXXL	VL10	SALVVELVLSA	SA10	2	3	[2o9e, 2o9f]
VPIVXGIIGGL	VL10	SALVVELVLSA	SA10	5	3	[2o9e, 2o9f]
VELXLSAGFLL	VL10	WXFWVXPIXGG	WG10	3	5	[2o9d, 2o9e, 2abm, 2o9f, 2o9g, 1rc2, 3nka, 3nkc, 3nk5]
VVELXLSAGFL	VL10	WVXPIXGGIIG	WG10	3	5	[2o9d, 2o9e, 2abm, 2o9f, 2o9g, 1rc2, 3nka, 3nkc, 3nk5]
VELXLSAGFLL	VL10	WVXPIXGGIIG	WG10	3	5	[2o9d, 2o9e, 2abm, 2o9f, 2o9g, 1rc2, 3nka, 3nkc, 3nk5]
VVELXLSAGFL	VL10	WXFWVXPIXGG	WG10	3	5	[2o9d, 2o9e, 2abm, 2o9f, 2o9g, 1rc2, 3nka, 3nkc, 3nk5]
VVELXLSAGFL	VL10	LXXTXIXLISI	LI10	3	4	[2o9e, 2o9f, 2abm, 2o9g, 1rc2, 3nkc, 3nk5]
VPIVXGIIGGL	VL10	LVLSAGFLLXI	LI10	5	3	[2o9d, 2o9e, 2abm, 2o9f, 2o9g, 1rc2, 3nka, 3nkc, 3nk5]
VELXLSAGFLL	VL10	LXXTXIXLISI	LI10	3	4	[2o9e, 2o9f, 2abm, 2o9g, 1rc2, 3nkc, 3nk5]
VELXLSAGFLL	VL10	VGGIVAAALLY	VY10	3	2	[2o9e, 2abm, 2o9f]
VVELXLSAGFL	VL10	VGGIVAAALLY	VY10	3	2	[2o9e, 2abm, 2o9f]
VVELXLSAGFL	VL10	CTLIHLISIPV	CV10	3	4	[2o9f]
VELXLSAGFLL	VL10	CTLIHLISIPV	CV10	3	4	[2o9f]
VITAILMGLIL	VL10	GXIVGXIVGXF	GF10	3	5	[1fx8, 1ldi, 1ldf, 1lda]
VIGIAXLIAXL	VL10	GFGFGVMVGXF	GF10	4	1	[2w2e, 3zoj, 2w1p]
VELXLSAGFLL	VL10	QLWXFWVVPIV	QV10	3	5	[2o9e, 2o9f]
VVELXLSAGFL	VL10	QLWXFWVVPIV	QV10	3	5	[2o9e, 2o9f]
VAXAVGFXLTL	VL10	LQFVLCIFATY	LY10	4	3	[2b6p, 3m9i, 1ymg]
VVELXLSAGFL	VL10	GLAXTLIXLIS	GS10	3	4	[2o9d, 2o9e, 2o9f, 2abm, 2o9g, 1rc2, 3nka, 3nkc, 3nk5]
VELXLSAGFLL	VL10	GLAXTLIXLIS	GS10	3	4	[2o9d, 2o9e, 2o9f, 2abm, 2o9g, 1rc2, 3nka, 3nkc, 3nk5]
VELXLSAGFLL	VL10	GIIXGLIYRTL	GL10	3	5	[2o9d, 2o9e]
VELXLSAGFLL	VL10	GXXVXXALLYL	GL10	3	2	[2o9e, 2abm, 2o9f]
VVELXLSAGFL	VL10	GXXVXXALLYL	GL10	3	2	[2o9e, 2abm, 2o9f]
VVELXLSAGFL	VL10	GIIXGLIYRTL	GL10	3	5	[2o9d, 2o9e]
VIGIAXLIAXL	VL10	AFGTAILCLTV	AV10	4	3	[2w2e, 3zoj, 2w1p]
VITAILMGLIL	VL10	APLLIGLLXAV	AV10	3	4	[1fx8, 1ldi, 1ldf, 1lda]
VVXGIVAXXXL	VL10	AAEXFGTFWLV	AV10	2	0	[2o9d, 2o9e, 2abm, 2o9f, 2o9g, 1rc2, 3nka, 3nkc, 3nk5]
VITAILMGLIL	VL10	LVPLFGXIVGA	LA10	3	5	[1fx8, 1ldi, 1ldf, 1lda]
VITAILMGLIL	VL10	LIXLXIAVXGA	LA10	3	4	[1fx8, 1ldi, 1ldf, 1lda]
VAXAVGFXLTL	VL10	LTXQXXLCIFA	LA10	4	3	[2b6o, 2b6p, 3m9i, 2c32, 1ymg, 3j41]
VAXAVGFXLTL	VL10	LQVALXFXLAL	LL10	4	1	[2b6o, 3m9i]
VVXGIVAXXXL	VL10	LVFGGXGXAVL	LL10	2	0	[2o9e, 2o9f]
VVXGIVAXXXL	VL10	LXAEXFGTFXL	LL10	2	0	[2o9d, 2o9e, 2o9f, 2o9g, 3nka, 3nkc, 3nk5]
VAXAVGFXLTL	VL10	IVEIFLTLQFV	IV10	4	3	[2b6o, 2b6p, 3m9i, 2c32, 1ymg, 3j41, 1sor]
VIGIAXLIAXL	VL10	ISFGFGFGVMV	IV10	4	1	[2w2e, 3zoj, 2w1p]
VVXGIVAXXXL	VL10	GTFXLVXGGXG	GG10	2	0	[2o9d, 2o9e, 2abm, 2o9f, 2o9g, 1rc2, 3nka, 3nkc, 3nk5]
VITAILMGLIL	VL10	VPLFGPXVGXI	VI10	3	5	[1fx8, 1ldi, 1ldf, 1lda]
VELXLSAGFLL	VL10	EQLWFFWVVPI	EI10	3	5	[2o9e, 2o9f]
VVELXLSAGFL	VL10	EQLWFFWVVPI	EI10	3	5	[2o9e, 2o9f]
VVXGIVAXXXL	VL10	FGTFWLVFGXS	FS10	2	0	[2o9d, 2o9e, 2o9f, 2o9g]
VIGIAXLIAXL	VL10	MISFGFGFGVM	MM10	4	1	[2w2e, 3zoj, 2w1p]
VVXGIVAXXXL	VL10	SFGTFWLVFGG	SG10	2	0	[2o9d, 2o9e, 2o9f, 2o9g]
VIGIAXLIAXL	VL10	SFGFGFGVMVG	SG10	4	1	[2w2e, 3zoj, 2w1p]
VIGIAXLIAXL	VL10	FGFGFGVMVGV	FV10	4	1	[2w2e, 3zoj, 2w1p]
VIGIAXLIAXL	VL10	GXXVMVGVFIT	GT10	4	1	[2w2e, 3zoj, 2w1p]
VVELXLSAGFL	VL10	GGXIGGXIYXT	GT10	3	5	[2o9d, 2o9e]
VELXLSAGFLL	VL10	GGXIGGXIYXT	GT10	3	5	[2o9d, 2o9e]
VIGIAXLIAXL	VL10	FGVMVGVFITY	FY10	4	1	[2w2e, 3zoj, 2w1p]
VELXLSAGFLL	VL10	FWVVPIVGXXI	FI10	3	5	[2o9d, 2o9e, 2abm, 2o9f, 2o9g, 1rc2, 3nka, 3nkc, 3nk5]
VIGIAXLIAXL	VL10	FGFGVMVGVFI	FI10	4	1	[2w2e, 3zoj, 2w1p]
VVELXLSAGFL	VL10	FWVVPIVGXXI	FI10	3	5	[2o9d, 2o9e, 2abm, 2o9f, 2o9g, 1rc2, 3nka, 3nkc, 3nk5]
VPIVXGIIGGL	VL10	ALXVELVLSXG	AG10	5	3	[2o9e, 2o9f]
VVXGIVAXXXL	VL10	ALXVELVLSXG	AG10	2	3	[2o9e, 2o9f]
VVXGIVAXXXL	VL10	AEXXXXFXXVF	AF10	2	0	[2o9d, 2o9e, 2o9f, 2abm, 2o9g, 1rc2, 3nka, 3nkc, 3nk5]
VVELXLSAGFL	VL10	IXGXIXXGLIY	IY10	3	5	[2o9d, 2o9e, 2abm, 2o9f, 2o9g, 1rc2, 3nka, 3nkc, 3nk5]
VITAILMGLIL	VL10	IXGXIVGAXAY	IY10	3	5	[1fx8, 1ldi, 1ldf, 1lda]
VELXLSAGFLL	VL10	IXGXIXXGLIY	IY10	3	5	[2o9d, 2o9e, 2abm, 2o9f, 2o9g, 1rc2, 3nka, 3nkc, 3nk5]
VPIVXGIIGGL	VL10	LSALVVELVLS	LS10	5	3	[2o9e, 2o9f]
VVXGIVAXXXL	VL10	LSALVVELVLS	LS10	2	3	[2o9e, 2o9f]
VVELXLSAGFL	VL10	FAPIAIGLALT	FT10	3	4	[2o9e]
VELXLSAGFLL	VL10	FAPIAIGLALT	FT10	3	4	[2o9e]
VVXGIVAXXXL	VL10	FRKLAAESFGT	FT10	2	0	[2o9e]
VIGIAXLIAXL	VL10	FGTXILCLTVL	FL10	4	3	[2w2e, 3zoj, 2w1p]
VIGIAXLIAXL	VL10	TAILXLTVLML	TL10	4	3	[2w2e, 3zoj, 2w1p]
VITAILMGLIL	VL10	IGXLIAVIGAS	IS10	3	4	[1fx8, 1ldi, 1ldf, 1lda]
VIGIAXLIAXL	VL10	GTAILCLTVLM	GM10	4	3	[2w2e, 3zoj, 2w1p]
VITAILMGLIL	VL10	GLLIAVIGASM	GM10	3	4	[1fx8, 1ldi, 1ldf, 1lda]
VVELXLSAGFL	VL10	PIAIGLAXTLI	PI10	3	4	[2o9d, 2o9e, 2abm, 2o9f, 2o9g, 1rc2, 3nka, 3nkc, 3nk5]
VITAILMGLIL	VL10	PLLIGXLIAVI	PI10	3	4	[1fx8, 1ldi, 1ldf, 1lda]
VELXLSAGFLL	VL10	PIAIGLAXTLI	PI10	3	4	[2o9d, 2o9e, 2abm, 2o9f, 2o9g, 1rc2, 3nka, 3nkc, 3nk5]
VVELXLSAGFL	VL10	PIXGGXIGGXI	PI10	3	5	[2o9d, 2o9e, 2abm, 2o9f, 2o9g, 1rc2, 3nka, 3nkc, 3nk5]
VELXLSAGFLL	VL10	PIXGGXIGGXI	PI10	3	5	[2o9d, 2o9e, 2abm, 2o9f, 2o9g, 1rc2, 3nka, 3nkc, 3nk5]
VVXGIVAXXXL	VL10	TFXLVFGGXGS	TS10	2	0	[2o9d, 2o9e, 2abm, 2o9f, 2o9g, 1rc2, 3nka, 3nkc, 3nk5]
VITAILMGLIL	VL10	PIVGXIVGAFA	PA10	3	5	[1fx8, 1ldi, 1ldf, 1lda]
VITAILMGLIL	VL10	PLFGXIVGXIV	PV10	3	5	[1fx8, 1ldi, 1ldf, 1lda]
VAXAVGFXLTL	VL10	FLTLQXVLCIF	FF10	4	3	[2b6o, 2b6p, 3m9i, 2c32, 1ymg, 3j41, 1sor]
VVELXLSAGFL	VL10	IAIGLALTLIG	IG10	3	4	[3nka, 3nkc]
VELXLSAGFLL	VL10	IAIGLALTLIG	IG10	3	4	[3nka, 3nkc]
VITAILMGLIL	VL10	IVGAFAYRKLI	II10	3	5	[1fx8, 1ldi, 1ldf, 1lda]
VELXLSAGFLL	VL10	IXXAXTLIXLI	II10	3	4	[2o9d, 2o9e, 2o9f, 2abm, 2o9g, 1rc2, 3nka, 3nkc, 3nk5]
VVELXLSAGFL	VL10	IXXAXTLIXLI	II10	3	4	[2o9d, 2o9e, 2o9f, 2abm, 2o9g, 1rc2, 3nka, 3nkc, 3nk5]
VAXAVGFXLTL	VL10	IXXTLQFVLCI	II10	4	3	[2b6o, 2b6p, 3m9i, 2c32, 1ymg, 3j41, 1sor]
VVXGIVAXXXL	VL10	EXFGTFWLVFG	EG10	2	0	[2o9d, 2o9e, 2abm, 2o9f, 2o9g, 1rc2, 3nka, 3nkc, 3nk5]
VVXGIVAXXXL	VL10	FGTFWLVFGGC	FC10	2	0	[2abm, 1rc2, 3nka, 3nkc, 3nk5]
VVXGIVAXXXL	VL10	CFGTFWLVFXG	CG10	2	0	[2abm, 1rc2, 3nka, 3nkc, 3nk5]
VVXGIVAXXXL	VL10	WLVFGGSGXAV	WV10	2	0	[2o9e, 2o9f]
VELXLSAGFLL	VL10	IXGXLIYRTLL	IL10	3	5	[2o9d, 2o9e]
VVELXLSAGFL	VL10	IXGXLIYRTLL	IL10	3	5	[2o9d, 2o9e]
VPIVXGIIGGL	VL10	LVVELVLSAGF	LF10	5	3	[2o9e, 2abm, 2o9f, 2o9g, 1rc2, 3nka, 3nkc, 3nk5]
VVXGIVAXXXL	VL10	LVVELVLSAGF	LF10	2	3	[2o9e, 2abm, 2o9f, 2o9g, 1rc2, 3nka, 3nkc, 3nk5]
VVELXLSAGFL	VL10	IAIGLAXTLIH	IH10	3	4	[2o9d, 2o9e, 2o9f, 2abm, 2o9g, 1rc2, 3nk5]
VELXLSAGFLL	VL10	IAIGLAXTLIH	IH10	3	4	[2o9d, 2o9e, 2o9f, 2abm, 2o9g, 1rc2, 3nk5]
VVELXLSAGFL	VL10	AXTLIHLISIP	AP10	3	4	[2o9e, 2o9f]
VELXLSAGFLL	VL10	AXTLIHLISIP	AP10	3	4	[2o9e, 2o9f]
VELXLSAGFLL	VL10	LEQLWFFWVVP	LP10	3	5	[2o9e, 2o9f]
VVELXLSAGFL	VL10	LEQLWFFWVVP	LP10	3	5	[2o9e, 2o9f]
VELXLSAGFLL	VL10	IGGLIYRTLLE	IE10	3	5	[2o9e]
VVELXLSAGFL	VL10	IGGLIYRTLLE	IE10	3	5	[2o9e]
VITAILMGLIL	VL10	VGXIVGAFAYR	VR10	3	5	[1fx8, 1ldi, 1ldf, 1lda]
VELXLSAGFLL	VL10	VGXIIGGLIYR	VR10	3	5	[2o9d, 2o9e]
VVELXLSAGFL	VL10	VGXIIGGLIYR	VR10	3	5	[2o9d, 2o9e]
VVELXLSAGFL	VL10	TLIHLISIPVT	TT10	3	4	[2o9e, 2o9f]
VELXLSAGFLL	VL10	TLIHLISIPVT	TT10	3	4	[2o9e, 2o9f]
VAXAVGFXLTL	VL10	TLXXVLCIFXT	TT10	4	3	[2b6o, 2b6p, 3m9i, 2c32, 1ymg, 3j41]
VITAILMGLIL	VL10	GXIVGAFAYRK	GK10	3	5	[1fx8, 1ldi, 1ldf, 1lda]
VPIVXGIIGGL	VL10	GFLLVIHGATD	GD10	5	3	[2o9e]
VVXGIVAXXXL	VL10	KLXAEXFGTFW	KW10	2	0	[2o9e]
VVXGIVAXXXL	VL10	RKLAAESFGTF	RF10	2	0	[2o9e]
ELXLSAGFLXV	EV10	LXXTXIXLISI	LI10	3	4	[2o9e, 2o9f, 2abm, 2o9g, 1rc2, 3nkc, 3nk5]
EAIGTFLLXLV	EV10	LXIGLTVGGXI	LI10	3	4	[3ne2]
ELXLSAGFLXV	EV10	WXFWVXPIXGG	WG10	3	5	[2o9d, 2o9e, 2abm, 2o9f, 2o9g, 1rc2, 3nka, 3nkc, 3nk5]
ELXLSAGFLXV	EV10	WVXPIXGGIIG	WG10	3	5	[2o9d, 2o9e, 2abm, 2o9f, 2o9g, 1rc2, 3nka, 3nkc, 3nk5]
EAIGTFLLXLV	EV10	PXXGAVXAAXL	PL10	3	5	[3ne2]
ELXLSAGFLXV	EV10	CTLIHLISIPV	CV10	3	4	[2o9f]
EAIGTFLLXLV	EV10	YVIGPIVGAXA	YA10	3	5	[3ne2]
ELXLSAGFLXV	EV10	QLWXFWVVPIV	QV10	3	5	[2o9e, 2o9f]
ELXLSAGFLXV	EV10	GIIXGLIYRTL	GL10	3	5	[2o9d, 2o9e]
EXXLTGILXLV	EV10	GLXILCIGITF	GF10	3	4	[3c02]
ELXLSAGFLXV	EV10	GLAXTLIXLIS	GS10	3	4	[2o9d, 2o9e, 2o9f, 2abm, 2o9g, 1rc2, 3nka, 3nkc, 3nk5]
EVVGYVIAQVV	EV10	AAEXFGTFWLV	AV10	2	0	[2o9e]
EAIGTFLLXLV	EV10	IGLTVXGIXTT	IT10	3	4	[3ne2]
EAIGTFLLXLV	EV10	IYVIGPIXGAV	IV10	3	5	[3ne2]
EVVGYVIAQVV	EV10	LXAEXFGTFXL	LL10	2	0	[2o9e]
EAIGTFLLXLV	EV10	TFXLVFFGXGA	TA10	3	0	[3ne2]
[truncated: 2,936 more rows]
