# Supplementary material for: The observation of evolutionary interaction pattern pairs in membrane proteins
Source: BMC Struct Biol. 2015 Mar 24;15:6. doi: 10.1186/s12900-015-0033-5 (PMC4379700; doi:10.1186/s12900-015-0033-5)
Supplement: Additional file 1 — EIPP data. Includes derived EIPP information from families (PF00230, PF01036) with tab separated values. Can be viewed with a simple text editor. Each line consists of 7 columns: source pattern, source RegEx, destination pattern, destination RegEx, source helix, destination helix, corresponding PDB-Ids. [file 12900_2015_33_MOESM1_ESM.zip › EIPPs/PF01036/PF01036_10_10.csv]

LWXICGVCAFLI	LI11	STQIVVITSXLI	SI11	4	3	[1xio, 2m3g, 4tl3]
LDVXAKYVFXXI	LI11	SSLWVNVALAGI	SI11	6	0	[1e12]
LLTVVXWLGYPI	LI11	WAYSXLDIVAKY	WY11	5	6	[3qbl, 3vvk, 3a7k, 3qbg, 3abw, 3qbi, 3qbk]
LYINIALAGLSI	LI11	WAYSXLDIVAKY	WY11	0	6	[3qbl, 3vvk, 3a7k, 3abw, 3qbg, 3qbi, 3qbk]
LWVNVALXGIAI	LI11	WAYSXLDVFAKY	WY11	0	6	[1e12, 2jaf]
LDLVTKVGFXXI	LI11	FWXXAIGMLVGT	FT11	6	0	[1gue, 4gyc, 3qap, 3qdc, 2f93, 2ksy, 2f95, 1jgj, 1h68, 1gu8]
LTVXLWXIYPFI	LI11	GAVAFXGLVYYL	GL11	5	4	[1gue, 4gyc, 3qap, 3qdc, 2f93, 2ksy, 2f95, 1jgj, 1gu8, 1h68]
LDLVTKVGFXXI	LI11	GIAAVAYXVXAL	GL11	6	1	[1gue, 4gyc, 3qap, 3qdc, 2ksy, 1jgj, 1h68, 1gu8]
LTVXLWXIYPFI	LI11	IGLVYYLVGPMT	IT11	5	4	[2ksy, 1jgj]
LLLLATWGFYPI	LI11	IPFVWILYILFT	IT11	5	4	[3ddl]
LVLWTAYPILXI	LI11	IETLLFMVLDVT	IT11	5	6	[1uaz]
LWLGIGTLLXLI	LI11	IETLLFMVLDVT	IT11	0	6	[1uaz]
LYINIALAGLSI	LI11	ILVPVVSIASYT	IT11	0	1	[3qbl, 3vvk, 3a7k, 3abw, 3qbg, 3qbi, 3qbk]
LDVXAKYVFXXI	LI11	IWGATLMIPXVS	IS11	6	1	[2jaf, 2jag]
LYINIALAGLSI	LI11	IAVSTILVPXVS	IS11	0	1	[3qbl, 3vvk, 3qbg, 3qbi, 3qbk]
LWVNVALXGIAI	LI11	IWGATLMIPXVS	IS11	0	1	[2jaf]
LVLWTAYPILXI	LI11	LFSTICMIVVLY	LY11	5	4	[1uaz]
LDLVTKVGFXXI	LI11	LRXXTVXLWAIY	LY11	6	5	[1gue, 4gyc, 3qap, 3qdc, 2f93, 2ksy, 2f95, 1jgj, 1h68, 1gu8]
LDVXAKVGXXXI	LI11	LGTAXMGLXXLY	LY11	6	0	[1m0k, 1s8l, 1at9, 1e0p, 1s8j, 1r2n, 1r84, 1pxs, 1jv7, 1ap9, 1pxr, 1jv6, 1m0l, 4hwl, 1s54, 1s53, 1o0a, 3han, 3hao, 1kg9, 1kg8, 3hap, 3haq, 2wjk, 3har, 2wjl, 3has, 1q5j, 2zzl, 1q5i, 1f50, 1tn5, 3nsb, 1cwq, 3utv, 1tn0, 3utw, 3utx, 3uty, 4fpd, 1brx, 1brr, 1p8i, 1fbk, 1ucq, 4hyx, 1f4z, 1ixf, 3vi0, 1qkp, 1qko, 1brd, 1p8h, 1mgy, 1qm8, 4md2, 2zfe, 4md1, 1iw6, 3ns0, 1c3w, 1bm1, 1kme, 2ntu, 2ntw, 1s52, 1s…
LDVXAKYVFXXI	LI11	LRXLXVVXWXXY	LY11	6	5	[2jaf, 2jag]
LDVXAKVGXXXI	LI11	LRNXTVVLWXAY	LY11	6	5	[1s8l, 1at9, 1e0p, 1s8j, 1r2n, 1r84, 1pxs, 1jv7, 1ap9, 1pxr, 1jv6, 4hwl, 1s54, 1s53, 1o0a, 3han, 3hao, 1kg9, 1kg8, 3hap, 3haq, 2wjk, 3har, 2wjl, 3has, 1q5j, 1q5i, 1f50, 1tn5, 3nsb, 3utv, 1tn0, 3utw, 3utx, 3uty, 4fpd, 1brx, 1brr, 1fbk, 1ucq, 4hyx, 1f4z, 1qkp, 1qko, 1brd, 1p8h, 1mgy, 4md2, 4md1, 3ns0, 1c3w, 1bm1, 1kme, 2ntu, 2ntw, 1s52, 1s51, 1py6, 4ov0, 2i20, 1vjm, 3mbv, 1x0i, 1x0k, 1xji]
LDLVTKVGFXXI	LI11	LVGISGIAAVAY	LY11	6	1	[1gue, 4gyc, 3qap, 3qdc, 2f93, 2ksy, 2f95, 1jgj, 1h68, 1gu8]
LDVXAKVGXXXI	LI11	IXLXLGTALMGL	IL11	6	0	[1s8l, 1at9, 1s8j, 1r2n, 1r84, 1pxs, 1ap9, 1pxr, 4hwl, 1s54, 1s53, 1o0a, 3han, 3hao, 1kg9, 1kg8, 3hap, 3haq, 2wjk, 3har, 2wjl, 3has, 1q5j, 2zzl, 1q5i, 1f50, 1tn5, 3nsb, 3utv, 1tn0, 3utw, 3utx, 3uty, 4fpd, 1brx, 1brr, 1fbk, 1ucq, 4hyx, 1f4z, 1ixf, 3vi0, 1qkp, 1qko, 1p8h, 4md2, 4md1, 3ns0, 1c3w, 1bm1, 1kme, 2ntu, 2ntw, 1s52, 1s51, 1py6, 4ov0, 1iw9, 2i20, 1vjm, 3mbv, 1x0k, 1xji]
LWXICGVCAFLI	LI11	IVVITSGLIXDL	IL11	4	3	[1xio, 2m3g]
LYINIALAGLSI	LI11	IVAKYIFAFLLL	IL11	0	6	[3qbl, 3vvk, 3abw, 3qbg, 3qbi, 3qbk]
LWLGIGTLLXLI	LI11	ILVPGIAXAAXL	IL11	0	1	[1vgo, 3wqj, 1uaz, 2ei4]
LDVXAKYVFXXI	LI11	IPLVSISSYLGL	IL11	6	1	[1e12]
LDLVTKVGFXXI	LI11	ILWAIYPFIXLL	IL11	6	5	[4gyc, 3qap, 3qdc, 2f93, 2f95]
LLTVVXWLGYPI	LI11	IVAKYIFAFLLL	IL11	5	6	[3qbl, 3vvk, 3qbg, 3abw, 3qbi, 3qbk]
LWVNVALXGIAI	LI11	IPLVSISSYLGL	IL11	0	1	[1e12]
LVLWTAYPILXI	LI11	ETLXFMVLDXXA	EA11	5	6	[1uaz]
LWLGIGTLLXLI	LI11	ETLXFMVLDXXA	EA11	0	6	[1uaz, 1vgo, 3wqj, 2ei4]
LWLGIGTLLXLI	LI11	TXXFMVLDXXXK	TK11	0	6	[1uaz]
LWLGIGTLLXLI	LI11	TXXFMVLDVXAK	TK11	0	6	[1vgo, 3wqj, 2ei4]
LVLWTAYPILXI	LI11	TXXFMVLDXXXK	TK11	5	6	[1uaz]
LWLGIGTLLXLI	LI11	FMVXDXXXKVGF	FF11	0	6	[1vgo, 3wqj, 1uaz, 2ei4]
LVLWTAYPILXI	LI11	FMVXDXXXKVGF	FF11	5	6	[1uaz]
LDVXAKYVFXXI	LI11	LXVVXWLGYXXV	LV11	6	5	[2jaf, 2jag]
LYINIALAGLSI	LI11	LIAVSTILXXVV	LV11	0	1	[3qbl, 3vvk, 3qbg, 3qbi, 3qbk]
LTVXLWXIYPFI	LI11	LIILLGINLXLV	LV11	5	1	[4gyc, 2f93, 2f95, 1h2s]
LWLGIGTLLXLI	LI11	LXFMVLDVXXKV	LV11	0	6	[1uaz]
LVLWTAYPILXI	LI11	LXFMVLDVXXKV	LV11	5	6	[1uaz]
LDVXAKVGXXXI	LI11	LALGTALMGLGV	LV11	6	0	[1s52]
LWXICGVCAFLI	LI11	LIGFLMSTQIVV	LV11	4	3	[2m3g]
LWVNVALXGIAI	LI11	MIPLVSISSYLG	MG11	0	1	[1e12, 2jaf]
LVLWTAYPILXI	LI11	MVXDXXXKVGXG	MG11	5	6	[1uaz]
LDVXAKVGXXXI	LI11	MXLGXLYFLVKG	MG11	6	0	[1s8l, 1at9, 1e0p, 1s8j, 1r2n, 1r84, 1pxs, 1jv7, 1ap9, 1pxr, 1jv6, 4hwl, 1s54, 1s53, 1o0a, 3han, 3hao, 1kg9, 1kg8, 3hap, 3haq, 2wjk, 3har, 2wjl, 3has, 1q5j, 1q5i, 1f50, 1tn5, 3nsb, 1tn0, 3utw, 3utx, 3uty, 4fpd, 1brx, 1fbk, 1ucq, 4hyx, 1f4z, 1qkp, 1qko, 1brd, 1p8h, 1mgy, 4md2, 4md1, 3ns0, 1c3w, 1bm1, 1kme, 2ntu, 2ntw, 1s51, 1py6, 4ov0, 2i20, 1vjm, 3mbv, 1x0i, 1x0k, 1xji]
LDVXAKYVFXXI	LI11	MIPLVSISSYLG	MG11	6	1	[1e12, 2jaf]
LWLGIGTLLXLI	LI11	MVXDXXXKVGXG	MG11	0	6	[1vgo, 3wqj, 1uaz, 2ei4]
LDLVTKVGFXXI	LI11	MLXGTLAFAWAG	MG11	6	0	[1gue, 4gyc, 3qap, 3qdc, 2f93, 2ksy, 2f95, 1jgj, 1h68, 1gu8]
LYINIALAGLSI	LI11	DXVAKYIFAFXL	DL11	0	6	[3qbl, 3vvk, 3abw, 3qbg, 3qbi, 3qbk]
LLTVVXWLGYPI	LI11	DXVAKYIFAFXL	DL11	5	6	[3qbl, 3vvk, 3qbg, 3abw, 3qbi, 3qbk]
LWVNVALXGIAI	LI11	DVXAKYVFAFXL	DL11	0	6	[1e12, 2jaf]
LYINIALAGLSI	LI11	VSTILVPVVSIA	VA11	0	1	[3qbl, 3vvk, 3abw, 3qbg, 3qbi, 3qbk]
LDLVTKVGFXXI	LI11	VGISGXAAVAYA	VA11	6	1	[2ksy, 1jgj]
LDVXAKVGXXXI	LI11	VLRNVTVVXWSA	VA11	6	5	[1s8l, 1at9, 1e0p, 1s8j, 1r2n, 1r84, 1pxs, 1jv7, 1pxr, 1jv6, 4hwl, 1s54, 1s53, 1o0a, 3han, 3hao, 1kg8, 3hap, 3haq, 2wjk, 3har, 2wjl, 3has, 1q5i, 1tn5, 3utv, 1tn0, 3utw, 3utx, 3uty, 4fpd, 1brx, 4hyx, 1f4z, 1qkp, 1qko, 1brd, 1mgy, 1c3w, 1bm1, 1kme, 2ntu, 2ntw, 1s52, 1s51, 1py6, 4ov0, 2i20, 1vjm, 1x0i, 1x0k, 1xji]
LDVXAKYVFXXI	LI11	VVXXLGYPIXWA	VA11	6	5	[1e12, 2jaf, 2jag]
LDLVTKVGFXXI	LI11	VRLRNLTVXXWA	VA11	6	5	[1gue, 4gyc, 3qap, 3qdc, 2f93, 2ksy, 2f95, 1jgj, 1h68, 1gu8]
LDLVTKVGFXXI	LI11	RXXTVXXWAIYP	RP11	6	5	[1gue, 4gyc, 3qap, 3qdc, 2f93, 2ksy, 2f95, 1jgj, 1h68, 1gu8]
LDVXAKVGXXXI	LI11	RNXTVVLWSAYP	RP11	6	5	[1m0k, 1s8l, 1at9, 1e0p, 1s8j, 1r2n, 1r84, 1pxs, 1jv7, 1ap9, 1pxr, 1jv6, 1m0l, 4hwl, 1s54, 1s53, 1o0a, 3han, 3hao, 1kg9, 1kg8, 3hap, 3haq, 2wjk, 3har, 2wjl, 3has, 1q5j, 2zzl, 1f50, 1tn5, 3nsb, 1cwq, 3utv, 1tn0, 3utw, 3utx, 3uty, 4fpd, 1brx, 1brr, 1p8i, 1fbk, 1ucq, 4hyx, 1f4z, 1ixf, 3vi0, 1qkp, 1qko, 1brd, 1p8h, 1mgy, 1qm8, 4md2, 2zfe, 4md1, 1iw6, 3ns0, 1c3w, 1bm1, 1kme, 2ntu, 2ntw, 1s52, 1s51, 1p…
LDVXAKYVFXXI	LI11	RXLXVVLWLXYP	RP11	6	5	[2jaf, 2jag]
LDVXAKVGXXXI	LI11	NVTVVLWSAYXV	NV11	6	5	[1m0k, 1s8l, 1at9, 1e0p, 1s8j, 1r2n, 1r84, 1pxs, 1jv7, 1ap9, 1pxr, 1jv6, 1m0l, 4hwl, 1s54, 1s53, 1o0a, 3han, 3hao, 1kg9, 1kg8, 3hap, 3haq, 2wjk, 3har, 2wjl, 3has, 1q5j, 2zzl, 1q5i, 1f50, 1tn5, 3nsb, 1cwq, 3utv, 1tn0, 3utw, 3utx, 3uty, 4fpd, 1brx, 1brr, 1p8i, 1fbk, 1ucq, 4hyx, 1f4z, 1ixf, 3vi0, 1qkp, 1qko, 1brd, 1p8h, 1mgy, 1qm8, 4md2, 2zfe, 4md1, 1iw6, 3ns0, 1c3w, 1bm1, 1kme, 2ntu, 2ntw, 1s52, 1s…
LDVXAKVGXXXI	LI11	NIETLLFMVLDV	NV11	6	6	[1brr, 1s52, 1r2n, 1r84, 4hyx, 4hwl, 1qkp, 3han, 3hap, 3utv, 3haq, 3utw, 3har, 3utx, 1xji, 3has, 3uty]
LDVXAKVGXXXI	LI11	TVXXWSAYXXVW	TW11	6	5	[1m0k, 1s8l, 1at9, 1e0p, 1s8j, 1r2n, 1r84, 1pxs, 1jv7, 1ap9, 1pxr, 1jv6, 1m0l, 4hwl, 1s54, 1s53, 1o0a, 3han, 3hao, 1kg9, 1kg8, 3hap, 3haq, 2wjk, 3har, 2wjl, 3has, 1q5j, 2zzl, 1q5i, 1f50, 1tn5, 3nsb, 1cwq, 3utv, 1tn0, 3utw, 3utx, 3uty, 4fpd, 1brx, 1brr, 1p8i, 1fbk, 1ucq, 4hyx, 1f4z, 1ixf, 3vi0, 1qkp, 1qko, 1brd, 1p8h, 1mgy, 1qm8, 4md2, 2zfe, 4md1, 1iw6, 3ns0, 1c3w, 1bm1, 1kme, 2ntu, 2ntw, 1s52, 1s…
LDLVTKVGFXXI	LI11	TVXLWAIYPFIW	TW11	6	5	[1gue, 4gyc, 3qap, 3qdc, 2f93, 2ksy, 2f95, 1jgj, 1h68, 1gu8]
LDVXAKVGXXXI	LI11	VLWXAYXVVWXI	VI11	6	5	[1m0k, 1at9, 1e0p, 1s8j, 1r2n, 1r84, 1pxs, 1ap9, 1pxr, 4hwl, 1s54, 1s53, 1o0a, 3han, 3hao, 1kg9, 1kg8, 3hap, 3haq, 2wjk, 3har, 2wjl, 3has, 1q5j, 2zzl, 1q5i, 1f50, 1tn5, 3nsb, 3utv, 1tn0, 3utw, 3utx, 3uty, 4fpd, 1brx, 1brr, 1p8i, 1fbk, 1ucq, 4hyx, 1f4z, 1ixf, 3vi0, 1qkp, 1qko, 1brd, 1p8h, 1qm8, 4md2, 2zfe, 4md1, 1iw6, 3ns0, 1c3w, 1bm1, 1kme, 2ntu, 2ntw, 1s52, 1s51, 1py6, 4ov0, 2at9, 1iw9, 2i20, 1v…
LDVXAKYVFXXI	LI11	VLXVVLWXGYPI	VI11	6	5	[2jaf, 2jag]
LDLVTKVGFXXI	LI11	VXLWAIYPFIXL	VL11	6	5	[1gue, 4gyc, 3qap, 3qdc, 2f93, 2ksy, 2f95, 1jgj, 1h68, 1gu8]
LDVXAKVGXXXI	LI11	VXXWSAYXVXWL	VL11	6	5	[1m0k, 1s8l, 1at9, 1e0p, 1s8j, 1r2n, 1r84, 1pxs, 1ap9, 1pxr, 1m0l, 4hwl, 1s54, 1s53, 1o0a, 3han, 3hao, 1kg9, 1kg8, 3hap, 3haq, 2wjk, 3har, 2wjl, 3has, 1q5j, 2zzl, 1q5i, 1f50, 1tn5, 3nsb, 1cwq, 3utv, 1tn0, 3utw, 3utx, 3uty, 4fpd, 1brx, 1brr, 1p8i, 1fbk, 1ucq, 4hyx, 1f4z, 1ixf, 3vi0, 1qkp, 1qko, 1brd, 1p8h, 1qm8, 4md2, 2zfe, 4md1, 1iw6, 3ns0, 1c3w, 1bm1, 1kme, 2ntu, 2ntw, 1s52, 1s51, 1py6, 4ov0, 2a…
LWVNVALXGIAI	LI11	VXAKYVFAFXXL	VL11	0	6	[1e12, 2jaf]
LYINIALAGLSI	LI11	VPVVSIASYTGL	VL11	0	1	[3qbl, 3vvk, 3a7k, 3abw, 3qbg, 3qbi, 3qbk]
LDLVTKVGFXXI	LI11	VGISGIAAVAYV	VV11	6	1	[1gue, 4gyc, 3qap, 3qdc, 2f93, 2f95, 1h68, 1gu8]
LDVXAKVGXXXI	LI11	VXXVLWXAYXVV	VV11	6	5	[1m0k, 1s8l, 1at9, 1e0p, 1s8j, 1r2n, 1r84, 1pxs, 1jv7, 1ap9, 1pxr, 1jv6, 1m0l, 4hwl, 1s54, 1s53, 1o0a, 3han, 3hao, 1kg9, 1kg8, 3hap, 3haq, 2wjk, 3har, 2wjl, 3has, 1q5j, 2zzl, 1q5i, 1f50, 1tn5, 3nsb, 1cwq, 3utv, 1tn0, 3utw, 3utx, 3uty, 4fpd, 1brx, 1brr, 1p8i, 1fbk, 1ucq, 4hyx, 1f4z, 1ixf, 3vi0, 1qkp, 1qko, 1brd, 1p8h, 1mgy, 1qm8, 4md2, 2zfe, 4md1, 1iw6, 3ns0, 1c3w, 1bm1, 1kme, 2ntu, 2ntw, 1s52, 1s…
LDVXAKVGXXXI	LI11	VPLNIETLLFMV	VV11	6	6	[1r2n, 1r84]
LTVXLWXIYPFI	LI11	VXVALIVYLXLV	VV11	5	6	[3qap, 3qdc, 2ksy, 1jgj, 1h2s]
LDLVTKVGFXXI	LI11	VTXVGISGIAAV	VV11	6	1	[1gue, 4gyc, 3qap, 3qdc, 2f93, 2ksy, 2f95, 1jgj, 1h68, 1gu8]
LDVXAKYVFXXI	LI11	VALAGIAILVXV	VV11	6	0	[1e12, 2jaf, 2jag]
LDVXAKYVFXXI	LI11	VXVALAGIAILV	VV11	6	0	[1e12, 2jaf]
LDVXAKYVFXXI	LI11	VXXLGYPXVWAV	VV11	6	5	[1e12, 2jaf]
LDVXAKVGXXXI	LI11	LXLGTALMXLGT	LT11	6	0	[1m0k, 1s8l, 1at9, 1e0p, 1s8j, 1r2n, 1r84, 1pxs, 1jv7, 1ap9, 1pxr, 1jv6, 1m0l, 4hwl, 1s53, 1o0a, 3han, 3hao, 1kg9, 1kg8, 3hap, 3haq, 2wjk, 3har, 2wjl, 3has, 1q5j, 2zzl, 1q5i, 1f50, 1tn5, 3nsb, 1cwq, 3utv, 1tn0, 3utw, 3utx, 3uty, 4fpd, 1brx, 1brr, 1p8i, 1fbk, 1ucq, 4hyx, 1f4z, 1ixf, 3vi0, 1qkp, 1qko, 1p8h, 1mgy, 1qm8, 4md2, 2zfe, 4md1, 1iw6, 3ns0, 1c3w, 1bm1, 1kme, 2ntu, 2ntw, 1py6, 4ov0, 1iw9, 2i…
LTVXLWXIYPFI	LI11	LLGINLGLVAAT	LT11	5	1	[4gyc]
LTVXLWXIYPFI	LI11	LGLVYYLVGPMT	LT11	5	4	[1gue, 4gyc, 3qap, 3qdc, 2f93, 2f95, 1gu8, 1h68]
LDVXAKVGXXXI	LI11	WLXLGTALMXLG	WG11	6	0	[1m0k, 1s8l, 1at9, 1e0p, 1s8j, 1r2n, 1r84, 1pxs, 1jv7, 1ap9, 1pxr, 1jv6, 4hwl, 1s54, 1s53, 1o0a, 3han, 3hao, 1kg9, 1kg8, 3hap, 3haq, 2wjk, 3har, 2wjl, 3has, 1q5j, 2zzl, 1q5i, 1f50, 1tn5, 3nsb, 3utv, 1tn0, 3utw, 3utx, 3uty, 4fpd, 1brx, 1brr, 1p8i, 1fbk, 1ucq, 4hyx, 1f4z, 1ixf, 3vi0, 1qkp, 1qko, 1p8h, 1qm8, 4md2, 2zfe, 4md1, 1iw6, 3ns0, 1c3w, 1bm1, 1kme, 2ntu, 2ntw, 1s52, 1s51, 1py6, 4ov0, 1iw9, 2i…
LDLVTKVGFXXI	LI11	GXIGMLVGTLXF	GF11	6	0	[1gue, 4gyc, 3qap, 3qdc, 2f93, 2ksy, 2f95, 1jgj, 1h68, 1gu8]
LDVXAKVGXXXI	LI11	GTXXMXXGXXXF	GF11	6	0	[1m0k, 1s8l, 1at9, 1e0p, 1s8j, 1r2n, 1r84, 1pxs, 1jv7, 1ap9, 1pxr, 1jv6, 1m0l, 4hwl, 1s54, 1s53, 1o0a, 3han, 3hao, 1kg9, 1kg8, 3hap, 3haq, 2wjk, 3har, 2wjl, 3has, 1q5j, 2zzl, 1q5i, 1f50, 1tn5, 3nsb, 1cwq, 3utv, 1tn0, 3utw, 3utx, 3uty, 4fpd, 1brx, 1brr, 1p8i, 1fbk, 1ucq, 4hyx, 1f4z, 1ixf, 3vi0, 1qkp, 1qko, 1brd, 1p8h, 1mgy, 1qm8, 4md2, 2zfe, 4md1, 1iw6, 3ns0, 1c3w, 1bm1, 1kme, 2ntu, 2ntw, 1s52, 1s…
LWLGIGTLLXLI	LI11	GIASAAYLXMFF	GF11	0	1	[1uaz, 1vgo, 3wqj, 2ei4]
LDVXAKYVFXXI	LI11	LWXXYPIVWXXG	LG11	6	5	[1e12]
LDVXAKVGXXXI	LI11	LWXAYXVVWXXG	LG11	6	5	[1m0k, 1at9, 1e0p, 1r2n, 1r84, 1pxs, 1ap9, 1pxr, 4hwl, 1s54, 1s53, 1o0a, 3han, 3hao, 1kg9, 1kg8, 3hap, 3haq, 2wjk, 3har, 2wjl, 3has, 1q5j, 2zzl, 1q5i, 1f50, 1tn5, 3nsb, 3utv, 1tn0, 3utw, 3utx, 3uty, 4fpd, 1brx, 1brr, 1p8i, 1fbk, 1ucq, 4hyx, 1f4z, 1ixf, 3vi0, 1qkp, 1qko, 1brd, 1p8h, 1qm8, 4md2, 2zfe, 4md1, 1iw6, 3ns0, 1c3w, 1bm1, 1kme, 2ntu, 2ntw, 1s52, 1s51, 1py6, 4ov0, 1iw9, 2i20, 1vjm, 1x0s, 3m…
LDLVTKVGFXXI	LI11	LFXLXXIGMLVG	LG11	6	0	[1gue, 4gyc, 3qap, 3qdc, 2f93, 2ksy, 2f95, 1jgj, 1h68, 1gu8]
LSTIPFXWILXI	LI11	LXXLXXLMIXXG	LG11	4	3	[3ddl]
LWXICGVCAFLI	LI11	LMSTQIVVITSG	LG11	4	3	[1xio, 2m3g, 4tl3]
LWLGIGTLLXLI	LI11	LFMVLXVXXKVG	LG11	0	6	[1uaz]
LYINIALAGLSI	LI11	LVXVVSIASYTG	LG11	0	1	[3qbl, 3vvk, 3a7k, 3abw, 3qbg, 3qbi, 3qbk]
LDVXAKVGXXXI	LI11	LXXLXFLVXGMG	LG11	6	0	[1brx, 1at9, 1e0p, 1pxs, 1pxr, 1qko, 1brd, 1s54, 1s53, 3hao, 3haq, 3har, 2wjl, 1c3w, 1bm1, 1q5i, 1kme, 2ntu, 1py6, 2i20, 1vjm, 1tn5, 1x0k, 1tn0, 3utw]
LSTIPFXWILXI	LI11	LXXLMIXXGYPG	LG11	4	3	[3ddl]
LDLVTKVGFXXI	LI11	LWAIYPFIWXXG	LG11	6	5	[4gyc, 3qap, 3qdc, 2ksy, 1jgj]
LTVXLWXIYPFI	LI11	LIVYLXLVTKVG	LG11	5	6	[1gue, 4gyc, 3qap, 3qdc, 2f93, 2ksy, 2f95, 1jgj, 1gu8, 1h68, 1h2s]
LVLWTAYPILXI	LI11	LFMVLXVXXKVG	LG11	5	6	[1uaz]
LDVXAKVGXXXI	LI11	LMGLGXLYFLVK	LK11	6	0	[1m0k, 1s8l, 1at9, 1e0p, 1s8j, 1r2n, 1r84, 1pxs, 1jv7, 1ap9, 1pxr, 1jv6, 4hwl, 1s54, 1s53, 1o0a, 3han, 3hao, 1kg9, 1kg8, 3hap, 3haq, 2wjk, 3har, 2wjl, 3has, 1q5j, 1q5i, 1f50, 1tn5, 3nsb, 1cwq, 1tn0, 3utw, 3utx, 3uty, 4fpd, 1brx, 1brr, 1p8i, 1fbk, 1ucq, 4hyx, 1f4z, 3vi0, 1qkp, 1qko, 1brd, 1p8h, 1mgy, 4md2, 4md1, 3ns0, 1c3w, 1bm1, 1kme, 2ntu, 2ntw, 1s52, 1s51, 1py6, 4ov0, 2at9, 2i20, 1vjm, 1qhj, 3m…
LDVXAKVGXXXI	LI11	GLXXLYFLVKGM	GM11	6	0	[1s8l, 1at9, 1e0p, 1r2n, 1r84, 1pxs, 1jv7, 1pxr, 1s54, 1s53, 1o0a, 3han, 3hao, 1kg8, 3hap, 3haq, 2wjk, 3har, 2wjl, 3has, 1q5j, 1q5i, 1f50, 1tn5, 1tn0, 3utw, 3utx, 3uty, 1brx, 1ucq, 4hyx, 1f4z, 1qko, 1brd, 1p8h, 4md2, 4md1, 1c3w, 1bm1, 1kme, 2ntu, 2ntw, 1s51, 1py6, 4ov0, 2i20, 1vjm, 3mbv, 1x0i, 1x0k, 1xji]
LDVXAKVGXXXI	LI11	ALGTALXGXXXL	AL11	6	0	[1m0k, 1s8l, 1at9, 1e0p, 1s8j, 1r2n, 1r84, 1pxs, 1jv7, 1ap9, 1pxr, 1jv6, 1m0l, 4hwl, 1s54, 1s53, 1o0a, 3han, 3hao, 1kg9, 1kg8, 3hap, 3haq, 2wjk, 3har, 2wjl, 3has, 1q5j, 2zzl, 1q5i, 1f50, 1tn5, 3nsb, 1cwq, 3utv, 1tn0, 3utw, 3utx, 3uty, 4fpd, 1brx, 1brr, 1p8i, 1fbk, 1ucq, 4hyx, 1f4z, 1ixf, 3vi0, 1qkp, 1qko, 1brd, 1p8h, 1mgy, 1qm8, 4md2, 2zfe, 4md1, 1iw6, 3ns0, 1c3w, 1bm1, 1kme, 2ntu, 2ntw, 1s52, 1s…
LLLLATWGFYPI	LI11	ADXLAKAGXGVL	AL11	5	6	[3ddl]
LDVXAKVGXXXI	LI11	AXXLFTTXLXXL	AL11	6	2	[1jv6]
LDVXAKVGXXXI	LI11	AIAFTXXLSMLL	AL11	6	1	[1s8l, 1at9, 1e0p, 1s8j, 1r2n, 1r84, 1pxs, 1ap9, 1pxr, 4hwl, 1s54, 1s53, 1o0a, 3han, 3hao, 1kg9, 1kg8, 3hap, 3haq, 2wjk, 3har, 2wjl, 3has, 1q5j, 2zzl, 1q5i, 1f50, 1tn5, 3nsb, 3utx, 3uty, 4fpd, 1brx, 1brr, 1fbk, 1ucq, 4hyx, 1f4z, 1ixf, 3vi0, 1qkp, 1qko, 1brd, 1p8h, 4md2, 4md1, 3ns0, 1c3w, 1bm1, 1kme, 2ntu, 2ntw, 1s52, 1s51, 1py6, 4ov0, 1iw9, 2i20, 1vjm, 3mbv, 1x0k, 1xji]
LDVXAKVGXXXI	LI11	AAIAFTXXLSML	AL11	6	1	[1pxr, 3uty]
LDLVTKVGFXXI	LI11	GISGIAAVAYXV	GV11	6	1	[1gue, 4gyc, 3qap, 3qdc, 2f93, 2ksy, 2f95, 1jgj, 1h68, 1gu8]
LDVXAKVGXXXI	LI11	GXLYFLVKGMGV	GV11	6	0	[1vjm, 1tn5, 1bm1, 1q5i, 1s54, 1s53, 1tn0, 2i20]
LLTVVXWLGYPI	LI11	SXLDIVAKYXFA	SA11	5	6	[3qbl, 3vvk, 3a7k, 3qbg, 3abw, 3qbi, 3qbk]
LYINIALAGLSI	LI11	SXLDIVAKYXFA	SA11	0	6	[3qbl, 3vvk, 3a7k, 3abw, 3qbg, 3qbi, 3qbk]
LWVNVALXGIAI	LI11	SXLDVFAKYXFA	SA11	0	6	[1e12, 2jaf]
LDLVTKVGFXXI	LI11	SGIAAVAYXVXA	SA11	6	1	[1gue, 4gyc, 3qap, 3qdc, 2f93, 2ksy, 2f95, 1jgj, 1h68, 1gu8]
LDVXAKYVFXXI	LI11	SLXVNVALAGIA	SA11	6	0	[1e12]
LDVXAKVGXXXI	LI11	SXLVPAIAFTMY	SY11	6	1	[1s53]
LDVXAKVGXXXI	LI11	TXXLXMLLGYGL	TL11	6	1	[1at9, 1kme, 1brr, 1s52, 1r2n, 1r84, 4hwl, 1qkp, 3han, 3hap, 3har, 3utx, 1xji, 3has, 3uty]
LDVXAKVGXXXI	LI11	TTPLXXXXLXLL	TL11	6	2	[1jv6]
LDVXAKVGXXXI	LI11	TLXXXIAFTXXL	TL11	6	1	[1m0k, 1s8l, 1at9, 1e0p, 1s8j, 1r2n, 1r84, 1pxs, 1jv7, 1ap9, 1pxr, 1jv6, 1m0l, 4hwl, 1s54, 1s53, 1o0a, 3han, 3hao, 1kg9, 1kg8, 3hap, 3haq, 2wjk, 3har, 2wjl, 3has, 1q5j, 2zzl, 1q5i, 1f50, 1tn5, 3nsb, 1cwq, 1tn0, 3utx, 3uty, 4fpd, 1brx, 1brr, 1p8i, 1fbk, 1ucq, 4hyx, 1f4z, 1ixf, 3vi0, 1qkp, 1qko, 1brd, 1p8h, 1mgy, 1qm8, 4md2, 2zfe, 4md1, 1iw6, 3ns0, 1c3w, 1bm1, 1kme, 2ntu, 2ntw, 1s52, 1s51, 1py6, 4o…
LDLVTKVGFXXI	LI11	TTPLIVYXLXXL	TL11	6	2	[1gue, 4gyc, 3qdc, 2f93, 2f95, 1jgj, 1h68, 1gu8]
LDVXAKVGXXXI	LI11	TALMGLXXLXXL	TL11	6	0	[1m0k, 1s8l, 1at9, 1e0p, 1s8j, 1r2n, 1r84, 1pxs, 1jv7, 1ap9, 1pxr, 1jv6, 1m0l, 4hwl, 1s54, 1s53, 1o0a, 3han, 3hao, 1kg9, 1kg8, 3hap, 3haq, 2wjk, 3har, 2wjl, 3has, 1q5j, 2zzl, 1q5i, 1f50, 1tn5, 3nsb, 1cwq, 3utv, 1tn0, 3utw, 3utx, 3uty, 4fpd, 1brx, 1brr, 1p8i, 1fbk, 1ucq, 4hyx, 1f4z, 1ixf, 3vi0, 1qkp, 1qko, 1brd, 1p8h, 1mgy, 1qm8, 4md2, 2zfe, 4md1, 1iw6, 3ns0, 1c3w, 1bm1, 1kme, 2ntu, 2ntw, 1s52, 1s…
LDLVTKVGFXXI	LI11	TTLFWLGAIGML	TL11	6	0	[3qap, 3qdc, 2ksy, 1jgj]
LDVXAKVGXXXI	LI11	ALMXLGXLYXLV	AV11	6	0	[1m0k, 1s8l, 1at9, 1e0p, 1s8j, 1r2n, 1r84, 1pxs, 1jv7, 1ap9, 1pxr, 1jv6, 1m0l, 4hwl, 1s54, 1s53, 1o0a, 3han, 3hao, 1kg9, 1kg8, 3hap, 3haq, 2wjk, 3har, 2wjl, 3has, 1q5j, 2zzl, 1q5i, 1f50, 1tn5, 3nsb, 1cwq, 3utv, 1tn0, 3utw, 3utx, 3uty, 4fpd, 1brx, 1brr, 1p8i, 1fbk, 1ucq, 4hyx, 1f4z, 1ixf, 3vi0, 1qkp, 1qko, 1brd, 1p8h, 1mgy, 1qm8, 4md2, 2zfe, 4md1, 1iw6, 3ns0, 1c3w, 1bm1, 1kme, 2ntu, 2ntw, 1s52, 1s…
LSTIPFXWILXI	LI11	AKLGFLAAXMIV	AV11	4	3	[3ddl]
LWVNVALXGIAI	LI11	AYXVLDVFAKYV	AV11	0	6	[1e12, 2jaf]
LTVXLWXIYPFI	LI11	AVAXXXLVYXLV	AV11	5	4	[1gue, 4gyc, 3qap, 3qdc, 2f93, 2ksy, 2f95, 1jgj, 1gu8, 1h68]
LDLVTKVGFXXI	LI11	AAXAXXXMAXXV	AV11	6	1	[3qap, 3qdc, 2ksy, 1jgj]
LTVXLWXIYPFI	LI11	ALXVYLDLVXKV	AV11	5	6	[1gue, 4gyc, 3qap, 3qdc, 2f93, 2ksy, 2f95, 1jgj, 1gu8, 1h68, 1h2s]
LLTVVXWLGYPI	LI11	ACFXVVLYILLV	AV11	5	4	[3qbl, 3vvk, 3qbg, 3qbi, 3qbk]
LWVNVALXGIAI	LI11	WGATLMIPLVSI	WI11	0	1	[2jaf]
LDVXAKYVFXXI	LI11	WGATLMIPLVSI	WI11	6	1	[2jaf, 2jag]
LDVXAKVGXXXI	LI11	WWAISTAAXLYI	WI11	6	4	[1m0k, 1s8l, 1at9, 1e0p, 1s8j, 1r2n, 1r84, 1pxs, 1ap9, 1pxr, 1m0l, 4hwl, 1s54, 1s53, 1o0a, 3han, 3hao, 1kg9, 1kg8, 3hap, 2wjk, 2wjl, 3has, 1q5j, 2zzl, 1q5i, 1f50, 1tn5, 3nsb, 1cwq, 3utv, 1tn0, 3utw, 3utx, 3uty, 1brx, 1brr, 1ucq, 4hyx, 1f4z, 1ixf, 3vi0, 1qkp, 1qko, 1p8h, 1qm8, 4md2, 2zfe, 4md1, 1iw6, 3ns0, 1c3w, 1bm1, 1kme, 2ntu, 2ntw, 1s52, 1s51, 1py6, 4ov0, 2at9, 1iw9, 2i20, 1vjm, 1x0s, 1qhj, 3m…
LDVXAKVGXXXI	LI11	FTXPLLXXXLXL	FL11	6	2	[1jv6]
LDVXAKVGXXXI	LI11	VXXIAFTXXLXM	VM11	6	1	[1m0k, 1s8l, 1at9, 1e0p, 1s8j, 1r2n, 1r84, 1jv7, 1pxs, 1ap9, 1pxr, 1jv6, 4hwl, 1s54, 1s53, 1o0a, 3hao, 1kg9, 1kg8, 3hap, 3haq, 2wjk, 3har, 2wjl, 3has, 1q5j, 2zzl, 1q5i, 1f50, 1tn5, 3nsb, 1cwq, 1tn0, 3utx, 3uty, 4fpd, 1brx, 1brr, 1p8i, 1fbk, 1ucq, 4hyx, 1f4z, 1ixf, 3vi0, 1qkp, 1qko, 1brd, 1p8h, 1mgy, 1qm8, 4md2, 2zfe, 4md1, 1iw6, 3ns0, 1c3w, 1bm1, 1kme, 2ntu, 2ntw, 1s52, 1s51, 1py6, 4ov0, 2at9, 1i…
LWLGIGTLLXLI	LI11	VXXIASAAYLXM	VM11	0	1	[1uaz, 1vgo, 3wqj, 2ei4]
LWXICGVCAFLI	LI11	IGXLMSTQIVVI	II11	4	3	[2m3g]
LWLGIGTLLXLI	LI11	AFMVLDVTAKVG	AG11	0	6	[1vgo, 3wqj, 2ei4]
LDVXAKYVFXXI	LI11	AGIAXLVFVYMG	AG11	6	0	[2jaf, 2jag]
LDLVTKVGFXXI	LI11	AVAYXVXALGVG	AG11	6	1	[3qap, 3qdc, 2ksy, 1jgj]
LDVXAKVGXXXI	LI11	AYXVVWLIGSEG	AG11	6	5	[1q5i, 1brr, 1s52, 1r2n, 1r84, 1ap9, 1pxr, 4hwl, 3han, 3hap, 3utv, 1tn0, 3har, 3utx, 1xji, 3has, 3uty]
LTVXLWXIYPFI	LI11	YLDLVTKVGFGF	YF11	5	6	[1gue, 4gyc, 3qap, 3qdc, 2f93, 2ksy, 2f95, 1jgj, 1gu8, 1h68, 1h2s]
LLTVVXWLGYPI	LI11	YSXLDIVAKYXF	YF11	5	6	[3qbl, 3vvk, 3a7k, 3qbg, 3abw, 3qbi, 3qbk]
LDVXAKVGXXXI	LI11	YAIXTLXXXIAF	YF11	6	1	[1s8l, 1at9, 1e0p, 1s8j, 1r2n, 1r84, 1pxs, 1jv7, 1pxr, 1jv6, 4hwl, 1s54, 1s53, 1o0a, 3han, 3hao, 1kg8, 3hap, 3haq, 2wjk, 3har, 2wjl, 3has, 1q5j, 1q5i, 1f50, 1tn5, 3utv, 1tn0, 3utw, 4fpd, 1brx, 1fbk, 1ucq, 4hyx, 1f4z, 1qkp, 1qko, 1p8h, 1mgy, 4md2, 4md1, 1c3w, 1bm1, 1kme, 2ntu, 2ntw, 1s52, 1s51, 1py6, 4ov0, 2i20, 1vjm, 3mbv, 1x0i, 1x0k, 1xji]
LWVNVALXGIAI	LI11	YSXLDVFAKYXF	YF11	0	6	[1e12, 2jaf]
LYINIALAGLSI	LI11	YSXLDIVAKYXF	YF11	0	6	[3qbl, 3vvk, 3a7k, 3abw, 3qbg, 3qbi, 3qbk]
LWVNVALXGIAI	LI11	ATLMIPLVSISS	AS11	0	1	[1e12, 2jaf]
LDVXAKYVFXXI	LI11	ATLMIPLVSISS	AS11	6	1	[1e12, 2jaf, 2jag]
LLTVVXWLGYPI	LI11	VAKYIFAFLLLN	VN11	5	6	[3qbl, 3vvk, 3qbg, 3qbi, 3qbk]
LYINIALAGLSI	LI11	VAKYIFAFLLLN	VN11	0	6	[3qbl, 3vvk, 3qbg, 3qbi, 3qbk]
LYINIALAGLSI	LI11	STILVPVVSIAS	SS11	0	1	[3qbl, 3vvk, 3a7k, 3abw, 3qbg, 3qbi, 3qbk]
LDVXAKVGXXXI	LI11	KVLRNVTVVLWS	KS11	6	5	[1brx, 1s8l, 1e0p, 1s8j, 1r2n, 1r84, 4hyx, 1f4z, 1pxs, 1jv7, 1pxr, 1jv6, 4hwl, 1qkp, 1qko, 1s54, 1s53, 1o0a, 1mgy, 3han, 3hao, 3hap, 3haq, 2wjk, 3har, 2wjl, 3has, 1c3w, 1bm1, 1q5i, 1kme, 2ntu, 2ntw, 1s52, 1s51, 1py6, 2i20, 1vjm, 1tn5, 1x0i, 1x0k, 3utv, 1tn0, 3utw, 3utx, 1xji, 3uty]
LLLLATWGFYPI	LI11	TIXDVLAKAGYG	TG11	5	6	[3ddl]
LDVXAKYVFXXI	LI11	VXVLXLGYPXXW	VW11	6	5	[2jaf, 2jag]
LDLVTKVGFXXI	LI11	VAYXVMALGVGW	VW11	6	1	[3qap, 3qdc]
LWLGIGTLLXLI	LI11	AITILVPGIASA	AA11	0	1	[1vgo]
LDLVTKVGFXXI	LI11	AIGMLVGTLAFA	AA11	6	0	[1gue, 4gyc, 3qap, 3qdc, 2f93, 2ksy, 2f95, 1jgj, 1h68, 1gu8]
LVLWTAYPILXI	LI11	VLDVXAKVGFGF	VF11	5	6	[1uaz]
LWVNVALXGIAI	LI11	VLDVXAKYVFXF	VF11	0	6	[1e12, 2jaf]
LWLGIGTLLXLI	LI11	VLDVXAKVGFGF	VF11	0	6	[1vgo, 3wqj, 1uaz, 2ei4]
LDVXAKVGXXXI	LI11	FTMXLSMLLGYG	FG11	6	1	[1at9, 1kme, 1brr, 1s52, 1r2n, 1r84, 4hwl, 1qkp, 3han, 3hap, 3har, 3utx, 1xji, 3has, 3uty]
LTVXLWXIYPFI	LI11	IXLGIXLGLVAA	IA11	5	1	[4gyc, 1h2s]
LDVXAKVGXXXI	LI11	ITXLVXAIAXTA	IA11	6	1	[1pxs]
LTVXLWXIYPFI	LI11	IIXLGIXLGLVA	IA11	5	1	[4gyc, 2f93, 2f95, 1h2s]
LLTVVXWLGYPI	LI11	IVVLYILLVEWA	IA11	5	4	[3qbl, 3vvk, 3qbg, 3qbi, 3qbk]
LWLGIGTLLXLI	LI11	ITXLVPGIAXAA	IA11	0	1	[1vgo, 2ei4]
LYINIALAGLSI	LI11	ALDIVAKYIFAF	AF11	0	6	[3qbl, 3vvk, 3a7k, 3abw, 3qbg, 3qbi, 3qbk]
LLTVVXWLGYPI	LI11	ALDIVAKYIFAF	AF11	5	6	[3qbl, 3vvk, 3a7k, 3qbg, 3abw, 3qbi, 3qbk]
LWVNVALXGIAI	LI11	ATSWAYSVLXVF	AF11	0	6	[1e12]
LDVXAKVGXXXI	LI11	AIXTLXXXIAFT	AT11	6	1	[1m0k, 1s8l, 1at9, 1e0p, 1s8j, 1r2n, 1r84, 1pxs, 1jv7, 1ap9, 1pxr, 1jv6, 4hwl, 1s54, 1s53, 1o0a, 3han, 3hao, 1kg9, 1kg8, 3hap, 3haq, 2wjk, 3har, 2wjl, 3has, 1q5j, 1q5i, 1f50, 1tn5, 3nsb, 1cwq, 3utv, 1tn0, 3utw, 4fpd, 1brx, 1brr, 1p8i, 1fbk, 1ucq, 4hyx, 1f4z, 3vi0, 1qkp, 1qko, 1brd, 1p8h, 1mgy, 4md2, 4md1, 3ns0, 1c3w, 1bm1, 1kme, 2ntu, 2ntw, 1s52, 1s51, 1py6, 4ov0, 2i20, 1vjm, 3mbv, 1x0i, 1x0k, 1x…
LTVXLWXIYPFI	LI11	DLVTKVGFGXIA	DA11	5	6	[1gue, 4gyc, 3qap, 3qdc, 2f93, 2ksy, 2f95, 1jgj, 1gu8, 1h68]
LDVXAKYVFXXI	LI11	LAGIAILVFVXM	LM11	6	0	[1e12, 2jaf, 2jag]
LDLVTKVGFXXI	LI11	LTTLFWLGAIGM	LM11	6	0	[1jgj]
LSTIPFXWILXI	LI11	LAAKLGFLAXLM	LM11	4	3	[3ddl]
LDVXAKVGXXXI	LI11	RYAXWLXTXXLL	RL11	6	2	[1jv6]
LDVXAKVGXXXI	LI11	FXXLRNVTVVXW	FW11	6	5	[1s8l, 1e0p, 1s8j, 1pxs, 1jv7, 1pxr, 1jv6, 4hwl, 1qkp, 1qko, 1s54, 1s53, 1mgy, 3hao, 3haq, 3har, 2wjl, 3has, 1c3w, 1q5i, 1kme, 2ntu, 2ntw, 1s52, 1s51, 1py6, 2i20, 1vjm, 1tn5, 1x0k, 1tn0, 3utx, 3uty]
LLTVVXWLGYPI	LI11	FIVVLYILLVEW	FW11	5	4	[3qbl, 3vvk, 3qbg, 3qbi, 3qbk]
LDVXAKVGXXXI	LI11	YAXWLXTXXLXL	YL11	6	2	[1jv6]
LWLGIGTLLXLI	LI11	PGIASAAYLXMF	PF11	0	1	[1uaz, 1vgo, 3wqj, 2ei4]
LDLVTKVGFXXI	LI11	WAXYPFIWLLGP	WP11	6	5	[3qap, 3qdc]
LDVXAKVGXXXI	LI11	IXTAAMLYXLYV	IV11	6	4	[1m0k, 1s8l, 1at9, 1e0p, 1s8j, 1r2n, 1r84, 1pxs, 1jv7, 1ap9, 1pxr, 1m0l, 4hwl, 1s54, 1s53, 1o0a, 3han, 3hao, 1kg9, 1kg8, 3hap, 2wjk, 2wjl, 3has, 1q5j, 2zzl, 1q5i, 1f50, 1tn5, 3nsb, 1cwq, 3utv, 1tn0, 3utw, 3utx, 3uty, 1brx, 1brr, 1ucq, 4hyx, 1f4z, 1ixf, 3vi0, 1qkp, 1qko, 1brd, 1p8h, 1mgy, 1qm8, 4md2, 2zfe, 4md1, 1iw6, 3ns0, 1c3w, 1bm1, 1kme, 2ntu, 2ntw, 1s52, 1s51, 1py6, 4ov0, 2at9, 1iw9, 2i20, 1v…
LLLLATWGFYPI	LI11	IAXVLAKAGYXV	IV11	5	6	[3ddl]
LDLVTKVGFXXI	LI11	LGAIGMLVGTLA	LA11	6	0	[1gue, 4gyc, 3qap, 3qdc, 2f93, 2ksy, 2f95, 1jgj, 1h68, 1gu8]
LDVXAKVGXXXI	LI11	LALXXALMGLXA	LA11	6	0	[1s54]
LWLGIGTLLXLI	LI11	LVXGIASAAYLA	LA11	0	1	[1vgo, 3wqj, 2ei4]
LDVXAKVGXXXI	LI11	LFTTXLLXLXXA	LA11	6	2	[1jv6]
LLTVVXWLGYPI	LI11	AKYIFAXLLLXY	AY11	5	6	[3qbl, 3vvk, 3qbg, 3qbi, 3qbk]
LDVXAKYVFXXI	LI11	ALAGIAXLVFVY	AY11	6	0	[1e12, 2jaf, 2jag]
LDVXAKVGXXXI	LI11	AISXAAMLYXLY	AY11	6	4	[1m0k, 1s8l, 1at9, 1e0p, 1s8j, 1r2n, 1r84, 1pxs, 1jv7, 1ap9, 1pxr, 1m0l, 4hwl, 1s54, 1s53, 1o0a, 3han, 3hao, 1kg9, 1kg8, 3hap, 2wjk, 2wjl, 3has, 1q5j, 2zzl, 1q5i, 1f50, 1tn5, 3nsb, 1cwq, 3utv, 1tn0, 3utw, 3utx, 3uty, 1brx, 1brr, 1ucq, 4hyx, 1f4z, 1ixf, 3vi0, 1qkp, 1qko, 1brd, 1p8h, 1mgy, 1qm8, 4md2, 2zfe, 4md1, 1iw6, 3ns0, 1c3w, 1bm1, 1kme, 2ntu, 2ntw, 1s52, 1s51, 1py6, 4ov0, 2at9, 1iw9, 2i20, 1v…
LDVXAKVGXXXI	LI11	AFTMXLSMLLXY	AY11	6	1	[1at9, 1kme, 1brr, 1s52, 1r2n, 1r84, 4hwl, 1qkp, 3han, 3hap, 3har, 3utx, 1xji, 3has, 3uty]
LYINIALAGLSI	LI11	AKYIFAXLLLXY	AY11	0	6	[3qbl, 3vvk, 3qbg, 3qbi, 3qbk]
LDVXAKVGXXXI	LI11	WXXSTAAMLYXL	WL11	6	4	[1m0k, 1s8l, 1at9, 1e0p, 1s8j, 1r2n, 1r84, 1pxs, 1jv7, 1ap9, 1pxr, 1m0l, 4hwl, 1s54, 1s53, 1o0a, 3han, 3hao, 1kg9, 1kg8, 3hap, 2wjk, 2wjl, 3has, 1q5j, 2zzl, 1q5i, 1f50, 1tn5, 3nsb, 1cwq, 3utv, 1tn0, 3utw, 3utx, 3uty, 1brx, 1brr, 1ucq, 4hyx, 1f4z, 1ixf, 3vi0, 1qkp, 1qko, 1p8h, 1qm8, 4md2, 2zfe, 4md1, 1iw6, 3ns0, 1c3w, 1bm1, 1kme, 2ntu, 2ntw, 1s52, 1s51, 1py6, 4ov0, 2at9, 1iw9, 2i20, 1vjm, 1x0s, 1q…
LDVXAKVGXXXI	LI11	WLXXXXLXXXXL	WL11	6	2	[1p8i, 1jv6]
LDLVTKVGFXXI	LI11	WXXTXPLIVYFL	WL11	6	2	[1gue, 4gyc, 3qap, 3qdc, 2f93, 2ksy, 2f95, 1jgj, 1h68, 1gu8]
LDVXAKYVFXXI	LI11	WVNVALAGIAIL	WL11	6	0	[1e12, 2jaf]
LDLVTKVGFXXI	LI11	WLGAIGXLVGTL	WL11	6	0	[1gue, 4gyc, 3qap, 3qdc, 2f93, 2ksy, 2f95, 1jgj, 1h68, 1gu8]
LDVXAKVGXXXI	LI11	TAXXLYXLYXXF	TF11	6	4	[1m0k, 1s8l, 1at9, 1e0p, 1s8j, 1r2n, 1r84, 1pxs, 1jv7, 1ap9, 1pxr, 4hwl, 1s54, 1s53, 1o0a, 3han, 3hao, 1kg9, 1kg8, 3hap, 2wjk, 2wjl, 1q5j, 1q5i, 1f50, 1tn5, 3nsb, 1cwq, 3utv, 1tn0, 3utw, 3utx, 3uty, 1brx, 1brr, 1ucq, 4hyx, 1f4z, 3vi0, 1qkp, 1qko, 1brd, 1p8h, 1mgy, 4md2, 2zfe, 4md1, 1iw6, 3ns0, 1c3w, 1bm1, 1kme, 2ntu, 2ntw, 1s52, 1s51, 1py6, 4ov0, 1iw9, 2i20, 1vjm, 1x0s, 3mbv, 1x0i, 1x0k, 1xji]
LLLLATWGFYPI	LI11	TIPFVWILYXLF	TF11	5	4	[3ddl]
LWXICGVCAFLI	LI11	TQIVVITSGLXA	TA11	4	3	[1xio, 2m3g, 4tl3]
LDLVTKVGFXXI	LI11	TPXIVYFLGLXA	TA11	6	2	[3qdc, 1h68, 1gu8]
LDLVTKVGFXXI	LI11	TXVGISGIAAVA	TA11	6	1	[1gue, 4gyc, 3qap, 3qdc, 2f93, 2ksy, 2f95, 1jgj, 1h68, 1gu8]
LLTVVXWLGYPI	LI11	TSWAYSXLDIVA	TA11	5	6	[3qbl, 3vvk, 3a7k, 3qbg, 3abw, 3qbi, 3qbk]
LTVXLWXIYPFI	LI11	TXVGFGXIALDA	TA11	5	6	[4gyc, 3qap, 3qdc, 1jgj]
LYINIALAGLSI	LI11	TSWAYSXLDIVA	TA11	0	6	[3qbl, 3vvk, 3a7k, 3abw, 3qbg, 3qbi, 3qbk]
LWVNVALXGIAI	LI11	TSWAYSXLDVFA	TA11	0	6	[1e12]
LTVXLWXIYPFI	LI11	IVYLDLVTKVGF	IF11	5	6	[1gue, 4gyc, 3qap, 3qdc, 2f93, 2ksy, 2f95, 1jgj, 1gu8, 1h68, 1h2s]
LDVXAKVGXXXI	LI11	WSAYXVVWLIGS	WS11	6	5	[1brx, 1at9, 1bm1, 1q5i, 1brr, 1s52, 1r2n, 1r84, 1ap9, 1pxr, 4hwl, 3han, 3hap, 3utv, 1tn0, 3har, 3utx, 1xji, 3has, 3uty]
LWXICGVCAFLI	LI11	FLMSTQIVVITS	FS11	4	3	[1xio, 2m3g, 4tl3]
LDVXAKVGXXXI	LI11	FYAIXTLXXXXA	FA11	6	1	[1brx, 1s8l, 1e0p, 1s8j, 1r2n, 1r84, 4hyx, 1f4z, 1pxs, 1jv7, 1pxr, 1jv6, 1qkp, 1qko, 1s54, 1o0a, 1mgy, 3han, 3hao, 1kg8, 3hap, 3haq, 2wjk, 3har, 2wjl, 3has, 1c3w, 1bm1, 1q5i, 1kme, 2ntu, 2ntw, 1s51, 1py6, 4ov0, 2i20, 1vjm, 1tn5, 1x0i, 1x0k, 1tn0, 3utw, 1xji, 4fpd]
LDVXAKYVFXXI	LI11	SSSLXVNVALAG	SG11	6	0	[1e12]
LTVXLWXIYPFI	LI11	DVALIVYLDLVT	DT11	5	6	[4gyc, 3qap, 3qdc, 2f93, 2ksy, 2f95, 1jgj, 1h2s]
LTVXLWXIYPFI	LI11	VYLDLVTXVGFG	VG11	5	6	[1gue, 4gyc, 3qap, 3qdc, 2f93, 2ksy, 2f95, 1jgj, 1gu8, 1h68, 1h2s]
LTVXLWXIYPFI	LI11	VAFXGLVYYLVG	VG11	5	4	[1gue, 4gyc, 3qap, 3qdc, 2f93, 2ksy, 2f95, 1jgj, 1gu8, 1h68]
LDVXAKVGXXXI	LI11	STXAMLXXLXXL	SL11	6	4	[1m0k, 1s8l, 1at9, 1e0p, 1s8j, 1r2n, 1r84, 1pxs, 1jv7, 1ap9, 1pxr, 1m0l, 4hwl, 1s54, 1s53, 1o0a, 3han, 3hao, 1kg9, 1kg8, 3hap, 2wjk, 2wjl, 1q5j, 2zzl, 1q5i, 1f50, 1tn5, 3nsb, 1cwq, 3utv, 1tn0, 3utw, 3utx, 3uty, 1brx, 1brr, 1ucq, 4hyx, 1f4z, 1ixf, 3vi0, 1qkp, 1qko, 1brd, 1p8h, 1mgy, 1qm8, 4md2, 2zfe, 4md1, 1iw6, 3ns0, 1c3w, 1bm1, 1kme, 2ntu, 2ntw, 1s52, 1s51, 1py6, 4ov0, 1iw9, 2i20, 1vjm, 1x0s, 1q…
LDVXAKVGXXXI	LI11	KFYAIXTLVXXI	KI11	6	1	[1c3w, 1e0p, 1q5i, 1kme, 2ntu, 2ntw, 1s51, 1py6, 1f4z, 1pxs, 2i20, 1pxr, 1vjm, 1qko, 1s54, 1x0i, 1x0k, 3hao, 3haq, 1tn0, 3utw, 2wjk, 2wjl]
LLTVVXWLGYPI	LI11	YIFAFLLLNYLT	YT11	5	6	[3qbl, 3vvk, 3qbg, 3qbi, 3qbk]
LYINIALAGLSI	LI11	YIFAFLLLNYLT	YT11	0	6	[3qbl, 3vvk, 3qbg, 3qbi, 3qbk]
LDVXAKVGXXXI	LI11	TXLXXXIAFTXY	TY11	6	1	[1m0k, 1s8l, 1at9, 1e0p, 1s8j, 1r2n, 1r84, 1pxs, 1jv7, 1ap9, 1pxr, 1jv6, 1m0l, 4hwl, 1s54, 1o0a, 3han, 3hao, 1kg9, 1kg8, 3hap, 3haq, 2wjk, 3har, 2wjl, 3has, 1q5j, 2zzl, 1q5i, 1f50, 1tn5, 3nsb, 1cwq, 1tn0, 4fpd, 1brx, 1brr, 1p8i, 1fbk, 1ucq, 4hyx, 1f4z, 1ixf, 3vi0, 1qkp, 1qko, 1brd, 1p8h, 1mgy, 1qm8, 4md2, 2zfe, 4md1, 1iw6, 3ns0, 1c3w, 1bm1, 1kme, 2ntu, 2ntw, 1s52, 1s51, 1py6, 4ov0, 1iw9, 2i20, 1v…
LWLGIGTLLXLI	LI11	TXLVPGIASAAY	TY11	0	1	[1vgo, 1uaz, 2ei4]
LWVNVALXGIAI	LI11	TLMIPLVSIXSY	TY11	0	1	[1e12, 2jaf]
LYINIALAGLSI	LI11	TXLVPVVSIXSY	TY11	0	1	[3qbl, 3vvk, 3a7k, 3abw, 3qbg, 3qbi, 3qbk]
LDVXAKYVFXXI	LI11	TLMIPLVSIXSY	TY11	6	1	[1e12, 2jaf, 2jag]
LWVNVALXGIAI	LI11	GATLMIPLVSIS	GS11	0	1	[1e12, 2jaf]
LDVXAKYVFXXI	LI11	GATLMIPLVSIS	GS11	6	1	[1e12, 2jaf, 2jag]
LWVNVALXGIAI	LI11	LVSISSYLGXXS	LS11	0	1	[1e12]
LDVXAKVGXXXI	LI11	LXXXIAFTXXLS	LS11	6	1	[1m0k, 1s8l, 1at9, 1e0p, 1s8j, 1r2n, 1r84, 1pxs, 1jv7, 1ap9, 1pxr, 1jv6, 1m0l, 4hwl, 1s54, 1s53, 1o0a, 3han, 3hao, 1kg9, 1kg8, 3hap, 3haq, 2wjk, 3har, 2wjl, 3has, 1q5j, 2zzl, 1q5i, 1f50, 1tn5, 3nsb, 1cwq, 1tn0, 3utx, 3uty, 4fpd, 1brx, 1brr, 1p8i, 1fbk, 1ucq, 4hyx, 1f4z, 1ixf, 3vi0, 1qkp, 1qko, 1brd, 1p8h, 1mgy, 1qm8, 4md2, 2zfe, 4md1, 1iw6, 3ns0, 1c3w, 1bm1, 1kme, 2ntu, 2ntw, 1s52, 1s51, 1py6, 4o…
LWLGIGTLLXLI	LI11	LVXXIASAAXLS	LS11	0	1	[1uaz]
LDVXAKVGXXXI	LI11	LALGTALMGLXS	LS11	6	0	[1s51]
LDVXAKYVFXXI	LI11	LVSISSYLGXXS	LS11	6	1	[1e12]
LDVXAKVGXXXI	LI11	VWWAISTAAXLY	VY11	6	4	[1m0k, 1at9, 1e0p, 1r2n, 1r84, 1pxs, 1ap9, 1pxr, 4hwl, 1s54, 1s53, 1o0a, 3han, 3hao, 1kg9, 1kg8, 3hap, 3haq, 2wjk, 3har, 2wjl, 3has, 1q5j, 2zzl, 1q5i, 1f50, 1tn5, 3nsb, 1cwq, 3utv, 1tn0, 3utw, 3utx, 3uty, 1brx, 1brr, 1ucq, 4hyx, 1f4z, 1ixf, 3vi0, 1qkp, 1qko, 1p8h, 1qm8, 4md2, 2zfe, 4md1, 1iw6, 3ns0, 1c3w, 1bm1, 1kme, 2ntu, 2ntw, 1s52, 1s51, 1py6, 4ov0, 1iw9, 2i20, 1vjm, 1x0s, 1qhj, 3mbv, 1x0k, 1x…
LLLLATWGFYPI	LI11	VLAKAGYGVLIY	VY11	5	6	[3ddl]
LSTIPFXWILXI	LI11	PLAAKLGXLAAL	PL11	4	3	[3ddl]
LWVNVALXGIAI	LI11	PLVSISSYLGXL	PL11	0	1	[1e12]
LDVXAKYVFXXI	LI11	PLVSISSYLGXL	PL11	6	1	[1e12]
LDVXAKVGXXXI	LI11	PXIAFTXXLSML	PL11	6	1	[1m0k, 1s8l, 1at9, 1e0p, 1s8j, 1r2n, 1r84, 1jv7, 1pxs, 1ap9, 1jv6, 4hwl, 1s54, 1s53, 1o0a, 3han, 3hao, 1kg9, 1kg8, 3hap, 3haq, 2wjk, 3har, 2wjl, 3has, 1q5j, 2zzl, 1q5i, 1f50, 1tn5, 3nsb, 1tn0, 3utx, 4fpd, 1brx, 1brr, 1p8i, 1fbk, 1ucq, 4hyx, 1f4z, 1ixf, 3vi0, 1qkp, 1qko, 1brd, 1p8h, 1qm8, 4md2, 2zfe, 4md1, 1iw6, 3ns0, 1c3w, 1bm1, 1kme, 2ntu, 2ntw, 1s52, 1s51, 1py6, 4ov0, 2at9, 1iw9, 2i20, 1vjm, 1x…
LDVXAKVGXXXI	LI11	PEWIWLALGTAL	PL11	6	0	[3utv]
LDVXAKVGXXXI	LI11	PLNIETLLFMVL	PL11	6	6	[1r2n, 1r84, 3utv]
LWVNVALXGIAI	LI11	SWAYSXLDVFAK	SK11	0	6	[1e12, 2jaf]
LYINIALAGLSI	LI11	SWAYSXLDIVAK	SK11	0	6	[3qbl, 3vvk, 3a7k, 3abw, 3qbg, 3qbi, 3qbk]
LLTVVXWLGYPI	LI11	SWAYSXLDIVAK	SK11	5	6	[3qbl, 3vvk, 3a7k, 3qbg, 3abw, 3qbi, 3qbk]
LWLGIGTLLXLI	LI11	YYAITILVPGIA	YA11	0	1	[1vgo]
LDLVTKVGFXXI	LI11	YYVTLVGISGXA	YA11	6	1	[1gue, 4gyc, 3qap, 3qdc, 2f93, 2ksy, 2f95, 1jgj, 1h68, 1gu8]
LDLVTKVGFXXI	LI11	YVTLVGISGXAA	YA11	6	1	[1gue, 4gyc, 3qap, 3qdc, 2f93, 2ksy, 2f95, 1jgj, 1h68, 1gu8]
LDVXAKVGXXXI	LI11	YPVVWLIGSEGA	YA11	6	5	[1brr]
LDVXAKVGXXXI	LI11	APAIAFTMYLSM	AM11	6	1	[3han]
LYINIALAGLSI	LI11	AVSTILVPVVSI	AI11	0	1	[3qbl, 3vvk, 3qbg, 3qbi, 3qbk]
LYINIALAGLSI	LI11	AYSALXIVAKYI	AI11	0	6	[3qbl, 3vvk, 3a7k, 3abw, 3qbg, 3qbi, 3qbk]
LSTIPFXWILXI	LI11	AAKLGFLAALXI	AI11	4	3	[3ddl]
LLLLATWGFYPI	LI11	AKAGYGVLIYNI	AI11	5	6	[3ddl]
LLTVVXWLGYPI	LI11	AYSALXIVAKYI	AI11	5	6	[3qbl, 3vvk, 3a7k, 3qbg, 3abw, 3qbi, 3qbk]
LTVXLWXIYPFI	LI11	MGAVAFXGLVYY	MY11	5	4	[1gue, 4gyc, 3qap, 3qdc, 2f93, 2ksy, 2f95, 1jgj, 1gu8, 1h68, 1h2s]
LTVXLWXIYPFI	LI11	GINLGLVAATXG	GG11	5	1	[4gyc]
LLLLATWGFYPI	LI11	GYTIADVLAKXG	GG11	5	6	[3ddl]
LLTVVXWLGYPI	LI11	LXIVAKYIFXFL	LL11	5	6	[3qbl, 3vvk, 3a7k, 3qbg, 3abw, 3qbi, 3qbk]
LTVXLWXIYPFI	LI11	LVXKVGFGFIXL	LL11	5	6	[1gue, 4gyc, 3qap, 3qdc, 2f93, 2ksy, 2f95, 1jgj, 1gu8, 1h68]
LTVXLWXIYPFI	LI11	LGINLXLVAATL	LL11	5	1	[4gyc]
LDVXAKYVFXXI	LI11	LMIXLVSISSYL	LL11	6	1	[1e12, 2jaf, 2jag]
LYINIALAGLSI	LI11	LXIVAKYIFXFL	LL11	0	6	[3qbl, 3vvk, 3a7k, 3abw, 3qbg, 3qbi, 3qbk]
LWVNVALXGIAI	LI11	LMIXLVSISSYL	LL11	0	1	[1e12, 2jaf]
LDLVTKVGFXXI	LI11	LXXPLIVXFXXL	LL11	6	2	[1gue, 4gyc, 3qap, 3qdc, 2f93, 2ksy, 2f95, 1jgj, 1h68, 1gu8]
LDVXAKVGXXXI	LI11	IXTXXXXIAFTM	IM11	6	1	[1m0k, 1s8l, 1at9, 1e0p, 1s8j, 1r2n, 1r84, 1jv7, 1ap9, 1pxr, 1jv6, 1m0l, 4hwl, 1s54, 1s53, 1o0a, 3han, 3hao, 1kg9, 1kg8, 3hap, 3haq, 2wjk, 3har, 2wjl, 3has, 1q5j, 2zzl, 1q5i, 1f50, 1tn5, 3nsb, 1cwq, 3utv, 3utw, 1tn0, 4fpd, 1brx, 1brr, 1p8i, 1fbk, 1ucq, 4hyx, 1f4z, 1ixf, 3vi0, 1qkp, 1qko, 1brd, 1p8h, 1mgy, 1qm8, 4md2, 2zfe, 4md1, 1iw6, 3ns0, 1c3w, 1bm1, 1kme, 2ntu, 2ntw, 1s52, 1s51, 1py6, 4ov0, 1i…
LDLVTKVGFXXI	LI11	ISGIAAXAYXVM	IM11	6	1	[1gue, 4gyc, 3qap, 3qdc, 2f93, 2ksy, 2f95, 1jgj, 1h68, 1gu8]
LDLVTKVGFXXI	LI11	IXWILTTPLIVY	IY11	6	2	[1gue, 3qap, 3qdc, 2f93, 2ksy, 2f95, 1jgj, 1h68, 1gu8]
LDVXAKVGXXXI	LI11	MXLSMLLGYGLT	MT11	6	1	[4hwl, 1at9, 1s52]
LWXICGVCAFLI	LI11	TLIGFLMSTQIV	TV11	4	3	[2m3g]
LDLVTKVGFXXI	LI11	TLFWLGAIGMLV	TV11	6	0	[1gue, 4gyc, 3qap, 3qdc, 2ksy, 1jgj, 1h68, 1gu8]
LDVXAKVGXXXI	LI11	SAYXVVWLIGSE	SE11	6	5	[1at9, 1q5i, 1brr, 1s52, 1r2n, 1r84, 1ap9, 1pxr, 4hwl, 3han, 3hap, 3utv, 1tn0, 3har, 3utx, 1xji, 3has, 3uty]
LLLLATWGFYPI	LI11	LAKAGYGVLIYN	LN11	5	6	[3ddl]
LDLVTKVGFXXI	LI11	NLTVXLWAIYPF	NF11	6	5	[1gue, 4gyc, 3qap, 3qdc, 2f93, 2ksy, 2f95, 1jgj, 1h68, 1gu8]
LDVXAKYVFXXI	LI11	NXALAGIAILXF	NF11	6	0	[1e12, 2jaf, 2jag]
LDLVTKVGFXXI	LI11	RYYVTLVGISGI	RI11	6	1	[4gyc, 3qdc, 2f93, 2f95]
LDLVTKVGFXXI	LI11	RLRXLTVXLWAI	RI11	6	5	[1gue, 4gyc, 3qap, 3qdc, 2f93, 2ksy, 2f95, 1jgj, 1h68, 1gu8]
LLLLATWGFYPI	LI11	KAGYGVLIYNIA	KA11	5	6	[3ddl]
LDVXAKVGXXXI	LI11	KKFYAIXTLVPA	KA11	6	1	[2ntu, 1s54]
LWLGIGTLLXLI	LI11	EYYAITILVPGI	EI11	0	1	[1vgo]
LWLGIGTLLXLI	LI11	YAITILVPGIAS	YS11	0	1	[1vgo]
LDLVTKVGFXXI	LI11	LVGTLAFAWAGR	LR11	6	0	[4gyc, 3qap, 3qdc, 2f93, 2ksy, 2f95, 1jgj]
LDLVTKVGFXXI	LI11	DWILTTPLIVYF	DF11	6	2	[1gue, 3qap, 3qdc, 2f93, 2ksy, 2f95, 1jgj, 1h68, 1gu8]
LYINIALAGLSI	LI11	KYIFAFLLLNYL	KL11	0	6	[3qbl, 3vvk, 3qbg, 3qbi, 3qbk]
LSTIPFXWILXI	LI11	KLGFLAALMIVL	KL11	4	3	[3ddl]
LLTVVXWLGYPI	LI11	KYIFAFLLLNYL	KL11	5	6	[3qbl, 3vvk, 3qbg, 3qbi, 3qbk]
LDLVTKVGFXXI	LI11	ILTTPLIVYFXG	IG11	6	2	[1gue, 4gyc, 3qap, 3qdc, 2f93, 2ksy, 2f95, 1jgj, 1h68, 1gu8]
LWLGIGTLLXLI	LI11	IASAAYLSMFFG	IG11	0	1	[1uaz]
LDVXAKVGXXXI	LI11	IAFTMXLSMXLG	IG11	6	1	[1brx, 1at9, 1bm1, 1kme, 1brr, 1s52, 1r2n, 1r84, 4hwl, 1qkp, 3han, 3hap, 3har, 3utx, 1xji, 3has, 3uty]
LDLVTKVGFXXI	LI11	IAAVAYXVMXLG	IG11	6	1	[3qap, 3qdc, 2ksy, 1jgj]
LDLVTKVGFXXI	LI11	AIYPFIWLXGPP	AP11	6	5	[3qap, 3qdc]
LTVXLWXIYPFI	LI11	AFXGLVYYLXGP	AP11	5	4	[1gue, 4gyc, 3qap, 3qdc, 2f93, 2ksy, 2f95, 1jgj, 1gu8, 1h68]
LTVXLWXIYPFI	LI11	FXGLVYYLVGPM	FM11	5	4	[1gue, 4gyc, 3qap, 3qdc, 2f93, 2ksy, 2f95, 1jgj, 1gu8, 1h68]
LDLVTKVGFXXI	LI11	YIXWILTTPLXV	YV11	6	2	[1gue, 3qap, 3qdc, 2f93, 2ksy, 2f95, 1jgj, 1h68, 1gu8]
LWVNVALXGIAI	LI11	FAKYVFAFILLR	FR11	0	6	[2jaf]
LLLLATWGFYPI	LI11	AGYGVLIYNIAK	AK11	5	6	[3ddl]
LYINIALAGLSI	LI11	PVVSIASYTGLA	PA11	0	1	[3qbl, 3vvk, 3a7k, 3abw, 3qbg, 3qbi, 3qbk]
LWXICGVCAFLI	LI11	VVITSGLIADLS	VS11	4	3	[2m3g]
LYINIALAGLSI	LI11	VVSIASYTGLAS	VS11	0	1	[3qbl, 3vvk, 3a7k, 3abw, 3qbg, 3qbi, 3qbk]
LTVXLWXIYPFI	LI11	VALIVYLDLVTK	VK11	5	6	[1gue, 4gyc, 3qap, 3qdc, 2f93, 2ksy, 2f95, 1jgj, 1gu8, 1h68, 1h2s]
LTVXLWXIYPFI	LI11	VTKVGFGFIALD	VD11	5	6	[1gue, 4gyc, 3qap, 3qdc, 2f93, 2ksy, 2f95, 1jgj, 1gu8, 1h68]
LTVXLWXIYPFI	LI11	GMGAVAFXGLVY	GY11	5	4	[1gue, 4gyc, 3qap, 3qdc, 2f93, 2ksy, 2f95, 1jgj, 1gu8, 1h68, 1h2s]
LSTIPFXWILXI	LI11	GFLAALMIVLXY	GY11	4	3	[3ddl]
LDVXAKVGXXXI	LI11	PFYAITTLVPAI	PI11	6	1	[1tn5]
LLTVVXWLGYPI	LI11	CACFIVVLYILL	CL11	5	4	[3qbl, 3vvk, 3qbg, 3abw, 3qbi, 3qbk]
LLTVVXWLGYPI	LI11	CFIVVLYILLVE	CE11	5	4	[3qbl, 3vvk, 3qbg, 3qbi, 3qbk]
LLLLATWGFYPI	LI11	YTIADVLAKAGY	YY11	5	6	[3ddl]
LDVXAKVGXXXI	LI11	RPEWIWLALGTA	RA11	6	0	[3utv]
LDVXAKVGXXXI	LI11	RNVTVVLWSAYA	RA11	6	5	[1q5i]
LLLLATWGFYPI	LI11	DVLAKAGYGVLI	DI11	5	6	[3ddl]
LWXICGVCAFLI	LI11	MSTQIVVITSGL	ML11	4	3	[1xio, 2m3g, 4tl3]
LWXICGVCAFLI	LI11	QIVVITSGLIAD	QD11	4	3	[1xio, 2m3g, 4tl3]
LWXICGVCAFLI	LI11	GFLMSTQIVVIT	GT11	4	3	[1xio, 2m3g, 4tl3]
LDLVTKVGFXXI	LI11	IGMLVGTLAFAW	IW11	6	0	[1gue, 4gyc, 3qap, 3qdc, 2f93, 2ksy, 2f95, 1jgj, 1h68, 1gu8]
LDLVTKVGFXXI	LI11	GMLVGTLAFAWA	GA11	6	0	[1gue, 4gyc, 3qap, 3qdc, 2f93, 2ksy, 2f95, 1jgj, 1h68, 1gu8]
LSTIPFXWILXI	LI11	AALMIVLGYPGE	AE11	4	3	[3ddl]
LSTIPFXWILXI	LI11	FLAALMIVLGYP	FP11	4	3	[3ddl]
LDVXAKVGXXXI	LI11	EWIWLALGTALM	EM11	6	0	[4hwl, 1s52, 1r2n, 1r84, 3utv]
LDVXAKVGXXXI	LI11	SWLFTTPLLLLD	SD11	6	2	[1jv6]
LDLVTKVGFXXI	LI11	YVXLRNLTVXLW	YW11	6	5	[1gue, 4gyc, 3qap, 3qdc, 2ksy, 1jgj, 1h68, 1gu8]
LDVXAKVGXXXI	LI11	LNIETLLFMVLD	LD11	6	6	[1r2n, 1r84, 3utv]
LLLLATWGFYPI	LI11	PFVWILYILFTQ	PQ11	5	4	[3ddl]
WAYSXLDVFAKY	WY11	SSLWVNVALAGI	SI11	6	0	[1e12]
WAYSXLDIVAKY	WY11	ILVPVVSIASYT	IT11	6	1	[3vvk, 3qbl, 3a7k, 3abw, 3qbg, 3qbi, 3qbk]
WAYSXLDIVAKY	WY11	IAVSTILVPXVS	IS11	6	1	[3vvk, 3qbl, 3qbg, 3qbi, 3qbk]
WAYSXLDVFAKY	WY11	IWGATLMIPXVS	IS11	6	1	[2jaf]
WAYSXLDVFAKY	WY11	LRXLXVVXWXXY	LY11	6	5	[2jaf]
WAYSXLDIVAKY	WY11	LKLXXVVXWXXY	LY11	6	5	[3vvk, 3qbl, 3abw, 3qbg, 3qbi, 3qbk]
WAYSXLDVFAKY	WY11	IPLVSISSYLGL	IL11	6	1	[1e12]
WAYSXLDIVAKY	WY11	INIXLXGLXXLL	IL11	6	0	[3vvk, 3qbl, 3a7k, 3abw, 3qbg, 3qbi, 3qbk]
WAYSXLDIVAKY	WY11	MXLGYPIVWALG	MG11	6	5	[3vvk, 3qbl, 3a7k, 3abw, 3qbg, 3qbi, 3qbk]
WAYSXLDVFAKY	WY11	MIPLVSISSYLG	MG11	6	1	[1e12, 2jaf]
WAYSXLDIVAKY	WY11	LXVVXWLGYXXV	LV11	6	5	[3vvk, 3qbl, 3a7k, 3abw, 3qbg, 3qbi, 3qbk]
WAYSXLDIVAKY	WY11	LIAVSTILXXVV	LV11	6	1	[3vvk, 3qbl, 3qbg, 3qbi, 3qbk]
WAYSXLDVFAKY	WY11	LXVVXWLGYXXV	LV11	6	5	[2jaf]
WAYSXLDVFAKY	WY11	RXLXVVLWLXYP	RP11	6	5	[2jaf]
WAYSXLDVFAKY	WY11	VVXXLGYPIXWA	VA11	6	5	[1e12, 2jaf]
WAYSXLDIVAKY	WY11	VSTILVPVVSIA	VA11	6	1	[3vvk, 3qbl, 3abw, 3qbg, 3qbi, 3qbk]
WAYSXLDIVAKY	WY11	VVXXLGYPIXWA	VA11	6	5	[3vvk, 3qbl, 3a7k, 3abw, 3qbg, 3qbi, 3qbk]
WAYSXLDIVAKY	WY11	TVXXWLGYPXVW	TW11	6	5	[3vvk, 3qbl, 3a7k, 3abw, 3qbg, 3qbi, 3qbk]
WAYSXLDVFAKY	WY11	VALAGIAILVXV	VV11	6	0	[1e12, 2jaf]
WAYSXLDVFAKY	WY11	VXXLGYPXVWAV	VV11	6	5	[1e12, 2jaf]
WAYSXLDVFAKY	WY11	VXVALAGIAILV	VV11	6	0	[1e12, 2jaf]
WAYSXLDIVAKY	WY11	VPVVSIASYTGL	VL11	6	1	[3vvk, 3qbl, 3a7k, 3abw, 3qbg, 3qbi, 3qbk]
WAYSXLDIVAKY	WY11	VXWLGYPIVXXL	VL11	6	5	[3vvk, 3qbl, 3a7k, 3abw, 3qbg, 3qbi, 3qbk]
WAYSXLDVFAKY	WY11	VLXVVLWXGYPI	VI11	6	5	[2jaf]
WAYSXLDIVAKY	WY11	LVXVVSIASYTG	LG11	6	1	[3vvk, 3qbl, 3a7k, 3abw, 3qbg, 3qbi, 3qbk]
WAYSXLDVFAKY	WY11	LWXXYPIVWXXG	LG11	6	5	[1e12]
WAYSXLDIVAKY	WY11	GRYLTWALSTPM	GM11	6	2	[3vvk, 3qbl, 3a7k, 3abw, 3qbg, 3qbi, 3qbk]
WAYSXLDVFAKY	WY11	SLXVNVALAGIA	SA11	6	0	[1e12]
WAYSXLDVFAKY	WY11	WGATLMIPLVSI	WI11	6	1	[2jaf]
WAYSXLDVFAKY	WY11	ATLMIPLVSISS	AS11	6	1	[1e12, 2jaf]
WAYSXLDIVAKY	WY11	SLYINIALAGLS	SS11	6	0	[3vvk, 3qbl, 3a7k, 3abw, 3qbg, 3qbi, 3qbk]
WAYSXLDIVAKY	WY11	STILVPVVSIAS	SS11	6	1	[3vvk, 3qbl, 3a7k, 3abw, 3qbg, 3qbi, 3qbk]
WAYSXLDVFAKY	WY11	VXVLXLGYPXXW	VW11	6	5	[2jaf]
WAYSXLDIVAKY	WY11	TLKLLTVVMWLG	TG11	6	5	[3vvk, 3qbl, 3qbg, 3qbi, 3qbk]
WAYSXLDIVAKY	WY11	YLTWALSTPXIL	YL11	6	2	[3vvk, 3qbl, 3a7k, 3abw, 3qbg, 3qbi, 3qbk]
WAYSXLDIVAKY	WY11	YINIALAGLXIL	YL11	6	0	[3vvk, 3qbl, 3a7k, 3abw, 3qbg, 3qbi, 3qbk]
WAYSXLDIVAKY	WY11	FXTLKLLTVVXW	FW11	6	5	[3vvk, 3qbl, 3qbg, 3qbi, 3qbk]
WAYSXLDIVAKY	WY11	WXRYLTWALSTP	WP11	6	2	[3vvk, 3qbl, 3a7k, 3abw, 3qbg, 3qbi, 3qbk]
WAYSXLDIVAKY	WY11	IALAGLSILLXV	IV11	6	0	[3vvk, 3qbl, 3a7k, 3abw, 3qbg, 3qbi, 3qbk]
WAYSXLDVFAKY	WY11	WVNVALAGIAIL	WL11	6	0	[1e12, 2jaf]
WAYSXLDIVAKY	WY11	SSLYINIALAGL	SL11	6	0	[3vvk, 3qbl, 3abw]
WAYSXLDIVAKY	WY11	STLXLLTVVMWL	SL11	6	5	[3vvk, 3qbl, 3qbg, 3qbi, 3qbk]
WAYSXLDVFAKY	WY11	SSSLXVNVALAG	SG11	6	0	[1e12]
WAYSXLDVFAKY	WY11	TLMIPLVSIXSY	TY11	6	1	[1e12, 2jaf]
WAYSXLDIVAKY	WY11	TXLVPVVSIXSY	TY11	6	1	[3vvk, 3qbl, 3a7k, 3abw, 3qbg, 3qbi, 3qbk]
WAYSXLDVFAKY	WY11	GATLMIPLVSIS	GS11	6	1	[1e12, 2jaf]
WAYSXLDVFAKY	WY11	LVSISSYLGXXS	LS11	6	1	[1e12]
WAYSXLDVFAKY	WY11	PLVSISSYLGXL	PL11	6	1	[1e12]
WAYSXLDIVAKY	WY11	AVSTILVPVVSI	AI11	6	1	[3vvk, 3qbl, 3qbg, 3qbi, 3qbk]
WAYSXLDVFAKY	WY11	LMIXLVSISSYL	LL11	6	1	[1e12, 2jaf]
WAYSXLDIVAKY	WY11	NXALAGLSILXF	NF11	6	0	[3vvk, 3qbl, 3a7k, 3abw, 3qbg, 3qbi, 3qbk]
WAYSXLDVFAKY	WY11	NXALAGIAILXF	NF11	6	0	[1e12, 2jaf]
WAYSXLDIVAKY	WY11	RYLTWALSTPXI	RI11	6	2	[3vvk, 3qbl, 3a7k, 3abw, 3qbg, 3qbi, 3qbk]
WAYSXLDIVAKY	WY11	KLLTVVMWLGYP	KP11	6	5	[3vvk, 3qbl, 3a7k, 3abw, 3qbg, 3qbi, 3qbk]
WAYSXLDIVAKY	WY11	PVVSIASYTGLA	PA11	6	1	[3vvk, 3qbl, 3a7k, 3abw, 3qbg, 3qbi, 3qbk]
WAYSXLDIVAKY	WY11	VVSIASYTGLAS	VS11	6	1	[3vvk, 3qbl, 3a7k, 3abw, 3qbg, 3qbi, 3qbk]
SSLWVNVALAGI	SI11	IPLVSISSYLGL	IL11	0	1	[1e12]
STQIVVITSXLI	SI11	IDXXVTTPLLXL	IL11	3	2	[1xio, 2m3g, 4tl3]
SSLWVNVALAGI	SI11	MIPLVSISSYLG	MG11	0	1	[1e12]
SSLWVNVALAGI	SI11	DVXAKYVFAFXL	DL11	0	6	[1e12]
STQIVVITSXLI	SI11	VRYLWYICGVCA	VA11	3	4	[1xio, 4tl3]
SSLWVNVALAGI	SI11	VXAKYVFAFXXL	VL11	0	6	[1e12]
STQIVVITSXLI	SI11	ARYXDWMVTTXL	AL11	3	2	[1xio, 2m3g, 4tl3]
SSLWVNVALAGI	SI11	SXLDVFAKYXFA	SA11	0	6	[1e12]
SSLWVNVALAGI	SI11	AYXVLDVFAKYV	AV11	0	6	[1e12]
STQIVVITSXLI	SI11	WYICGVCAFLII	WI11	3	4	[1xio, 2m3g, 4tl3]
STQIVVITSXLI	SI11	FLIILWGIWNPL	FL11	3	4	[2m3g]
SSLWVNVALAGI	SI11	YSXLDVFAKYXF	YF11	0	6	[1e12]
STQIVVITSXLI	SI11	MVTTPLLLLSLS	MS11	3	2	[2m3g]
SSLWVNVALAGI	SI11	ATLMIPLVSISS	AS11	0	1	[1e12]
STQIVVITSXLI	SI11	VTTPLLLLSLSW	VW11	3	2	[2m3g]
STQIVVITSXLI	SI11	VCAFLIILWGIW	VW11	3	4	[2m3g]
SSLWVNVALAGI	SI11	VLDVXAKYVFXF	VF11	0	6	[1e12]
STQIVVITSXLI	SI11	GVXAFLIILWXI	GI11	3	4	[1xio, 2m3g, 4tl3]
SSLWVNVALAGI	SI11	ATSWAYSVLXVF	AF11	0	6	[1e12]
STQIVVITSXLI	SI11	RYXXWXVTXXLL	RL11	3	2	[1xio, 2m3g, 4tl3]
STQIVVITSXLI	SI11	YXDWXVTXXLXL	YL11	3	2	[1xio, 2m3g, 4tl3]
STQIVVITSXLI	SI11	YLWYICGVCAFL	YL11	3	4	[1xio, 2m3g, 4tl3]
STQIVVITSXLI	SI11	YICGVCAFLXIL	YL11	3	4	[1xio, 2m3g, 4tl3]
STQIVVITSXLI	SI11	WMVTXPLXXXXL	WL11	3	2	[1xio, 2m3g, 4tl3]
SSLWVNVALAGI	SI11	TSWAYSXLDVFA	TA11	0	6	[1e12]
STQIVVITSXLI	SI11	TTPLLLLSLSWT	TT11	3	2	[2m3g]
SSLWVNVALAGI	SI11	TLMIPLVSIXSY	TY11	0	1	[1e12]
SSLWVNVALAGI	SI11	GATLMIPLVSIS	GS11	0	1	[1e12]
SSLWVNVALAGI	SI11	LVSISSYLGXXS	LS11	0	1	[1e12]
SSLWVNVALAGI	SI11	PLVSISSYLGXL	PL11	0	1	[1e12]
SSLWVNVALAGI	SI11	SWAYSXLDVFAK	SK11	0	6	[1e12]
SSLWVNVALAGI	SI11	LMIXLVSISSYL	LL11	0	1	[1e12]
STQIVVITSXLI	SI11	YARYXDWMVTTP	YP11	3	2	[1xio, 2m3g, 4tl3]
STQIVVITSXLI	SI11	AFLIILWGIWNP	AP11	3	4	[2m3g]
STQIVVITSXLI	SI11	DWMVTTPLLXLS	DS11	3	2	[1xio, 2m3g, 4tl3]
STQIVVITSXLI	SI11	RXXWYICGVCAF	RF11	3	4	[1xio, 2m3g, 4tl3]
STQIVVITSXLI	SI11	CGVCAFLIILWG	CG11	3	4	[1xio, 2m3g, 4tl3]
STQIVVITSXLI	SI11	CAFLIILWGIWN	CN11	3	4	[2m3g]
STQIVVITSXLI	SI11	ICGVCAFLIILW	IW11	3	4	[1xio, 2m3g, 4tl3]
YALFGMGAVAFI	YI11	GIXITLNTVVML	GL11	4	3	[2ksy, 1jgj]
YALFGMGAVAFI	YI11	VVXLAGFAGAMV	VV11	4	3	[1jgj]
YTWWLFSTICMI	YI11	VGXXALMIXTGL	VL11	4	3	[1uaz]
YALFGMGAVAFI	YI11	LNTVVMLXGFAG	LG11	4	3	[2ksy, 1jgj]
YTWWLFSTICMI	YI11	LXXXDALMIXXG	LG11	4	3	[1uaz]
YTWWLFSTICMI	YI11	GVDALMIXTGLV	GV11	4	3	[1uaz]
YTWWLFSTICMI	YI11	ALMIVTGLXGXL	AL11	4	3	[1uaz]
YALFGMGAVAFI	YI11	IVITLNTVVMLA	IA11	4	3	[2ksy, 1jgj]
YALFGMGAVAFI	YI11	TVVMLAGFAGAM	TM11	4	3	[2ksy, 1jgj]
YTWWLFSTICMI	YI11	DALMIXTGLXGA	DA11	4	3	[1uaz]
YALFGMGAVAFI	YI11	TLNTVVMLAGFA	TA11	4	3	[2ksy, 1jgj]
YTWWLFSTICMI	YI11	TLXGVDALMXVT	TT11	4	3	[1uaz]
YALFGMGAVAFI	YI11	ITLNTVVMLAGF	IF11	4	3	[2ksy, 1jgj]
YALFGMGAVAFI	YI11	VITLNTVVMLAG	VG11	4	3	[2ksy, 1jgj]
YTWWLFSTICMI	YI11	VXALMXVXGLXG	VG11	4	3	[1uaz]
YTWWLFSTICMI	YI11	LMIXTGLXXXLS	LS11	4	3	[1uaz]
YALFGMGAVAFI	YI11	FGIVITLNTVVM	FM11	4	3	[2ksy, 1jgj]
YALFGMGAVAFI	YI11	EFGIVITLNTVV	EV11	4	3	[2ksy, 1jgj]
YALFGMGAVAFI	YI11	REFGIVITLNTV	RV11	4	3	[2ksy, 1jgj]
YALFGMGAVAFI	YI11	NTVVMLAGFAGA	NA11	4	3	[2ksy, 1jgj]
LVGISGIAAVAY	LY11	FWXXAIGMLVGT	FT11	1	0	[1gue, 4gyc, 3qap, 3qdc, 2f93, 2ksy, 2f95, 1jgj, 1h68, 1gu8, 1h2s]
LVGISGIAAVAY	LY11	FXPRYIDWILTT	FT11	1	2	[3qap, 3qdc, 2ksy, 1jgj]
LRNXTVVLWXAY	LY11	IETLLFMVLDVS	IS11	5	6	[1brr, 1r84, 1r2n, 4hyx, 1pxs, 1pxr, 4hwl, 1qkp, 1s54, 1s53, 1o0a, 1p8h, 3han, 3hap, 3haq, 3har, 4md2, 3has, 4md1, 3ns0, 1q5j, 1q5i, 1kme, 2ntw, 1s52, 1s51, 1py6, 4ov0, 3nsb, 1tn5, 3mbv, 3utv, 1tn0, 3utw, 3utx, 1xji, 3uty]
LGTAXMGLXXLY	LY11	IETLLFMVLDVS	IS11	0	6	[1brr, 1r2n, 1r84, 4hyx, 1pxs, 1pxr, 4hwl, 1ixf, 3vi0, 1qkp, 1s54, 1s53, 1o0a, 1p8h, 3han, 1c8r, 3hap, 3haq, 3har, 4md2, 3has, 4md1, 3ns0, 1q5j, 1kgb, 1q5i, 1kme, 2ntw, 1s52, 1s51, 1py6, 4ov0, 3vhz, 1iw9, 2i21, 3nsb, 1tn5, 3mbv, 3t45, 3utv, 1tn0, 3utw, 3utx, 1xji, 3uty]
LTALVAVLXXAY	LY11	IAFLFVLYYLLT	IT11	5	4	[2z55, 1vgo]
LRXXTVXLWAIY	LY11	IGLVYYLVGPMT	IT11	5	4	[2ksy, 1jgj]
LRXXTVXLWAIY	LY11	GAVAFXGLVYYL	GL11	5	4	[1gue, 4gyc, 3qap, 3qdc, 2f93, 2ksy, 2f95, 1jgj, 1gu8, 1h68]
LRNXTVVLWXAY	LY11	ETLXFMVLDXXA	EA11	5	6	[1s8l, 1at9, 1e0p, 1s8j, 1r84, 1r2n, 1pxs, 1pxr, 1ap9, 4hwl, 1s54, 1s53, 1o0a, 3han, 3hao, 1kg9, 1kg8, 3hap, 3haq, 3har, 2wjl, 3has, 1q5j, 1q5i, 3nsb, 1tn5, 3utv, 1tn0, 3utw, 3utx, 3uty, 4fpd, 1brx, 1brr, 1fbk, 1ucq, 4hyx, 1qkp, 1qko, 1p8h, 4md2, 4md1, 3ns0, 1c3w, 2ntu, 1kme, 2ntw, 1s52, 1s51, 1py6, 4ov0, 2i20, 1vjm, 3mbv, 1x0i, 1x0k, 1xji]
LGTAXMGLXXLY	LY11	ETLXFMVLDXXA	EA11	0	6	[1m0k, 1s8l, 1at9, 1e0p, 1s8j, 2i1x, 1r2n, 1r84, 1pxs, 1pxr, 1ap9, 1m0m, 4hwl, 1s54, 1s53, 1o0a, 1c8s, 3han, 3hao, 1c8r, 1kg9, 1kg8, 3hap, 3haq, 3har, 2wjl, 3has, 1q5j, 1kgb, 2zzl, 1q5i, 1dze, 3nsb, 1tn5, 2brd, 3utv, 1tn0, 3utw, 3utx, 3uty, 4fpd, 1brx, 1fbb, 1brr, 1p8i, 1fbk, 1ucq, 4hyx, 1p8u, 1ixf, 3vi0, 1qkp, 1qko, 1p8h, 1qm8, 4md2, 4md1, 2zfe, 1iw6, 3ns0, 1c3w, 2ntu, 1kme, 2ntw, 1s52, 1s51, 1p…
LTALVAVLXXAY	LY11	ETLXFMVLDXXA	EA11	5	6	[2z55, 1vgo]
LVTYFTVLWXGY	LY11	TXLFCLLPFFSK	TK11	5	6	[2m3g]
LTALVAVLXXAY	LY11	TXXFMVLDVXAK	TK11	5	6	[2z55, 1vgo]
LGTAXMGLXXLY	LY11	TXXFMVLDXXXK	TK11	0	6	[1m0k, 1s8l, 1at9, 1e0p, 1s8j, 2i1x, 1r2n, 1r84, 1pxs, 1pxr, 1ap9, 1m0m, 4hwl, 1s54, 1s53, 1o0a, 1c8s, 3han, 3hao, 1c8r, 1kg9, 1kg8, 3hap, 3haq, 2wjk, 3har, 2wjl, 3has, 1q5j, 1kgb, 2zzl, 1q5i, 1f50, 1dze, 3nsb, 1tn5, 2brd, 1cwq, 3utv, 1tn0, 3utw, 3utx, 3uty, 4fpd, 1brx, 1fbb, 1brr, 1p8i, 1fbk, 1ucq, 4hyx, 1p8u, 1f4z, 1ixf, 3vi0, 1qkp, 1qko, 1p8h, 1qm8, 4md2, 4md1, 2zfe, 1iw6, 3ns0, 1c3w, 1bm1, 2n…
LRNXTVVLWXAY	LY11	TXXFMVLDXXXK	TK11	5	6	[1s8l, 1at9, 1e0p, 1s8j, 1r84, 1r2n, 1pxs, 1pxr, 1ap9, 4hwl, 1s54, 1s53, 1o0a, 3han, 3hao, 1kg9, 1kg8, 3hap, 3haq, 2wjk, 3har, 2wjl, 3has, 1q5j, 1q5i, 1f50, 3nsb, 1tn5, 3utv, 1tn0, 3utw, 3utx, 3uty, 4fpd, 1brx, 1brr, 1fbk, 1ucq, 4hyx, 1f4z, 1qkp, 1qko, 1p8h, 4md2, 4md1, 3ns0, 1c3w, 1bm1, 2ntu, 1kme, 2ntw, 1s52, 1s51, 1py6, 4ov0, 2i20, 1vjm, 3mbv, 1x0i, 1x0k, 1xji]
LVTYFTVLWXGY	LY11	FXLLPFFSKVGF	FF11	5	6	[2m3g]
LGTAXMGLXXLY	LY11	FMVXDXXXKVGF	FF11	0	6	[1m0k, 1s8l, 1at9, 1e0p, 1s8j, 2i1x, 1r2n, 1r84, 1pxs, 1jv7, 1pxr, 1ap9, 1m0m, 1m0l, 4hwl, 1s54, 1s53, 1o0a, 1c8s, 3han, 3hao, 1c8r, 1kg9, 1kg8, 3hap, 3haq, 2wjk, 3har, 2wjl, 3has, 1q5j, 1kgb, 2zzl, 1q5i, 1f50, 1dze, 3nsb, 1tn5, 2brd, 1cwq, 3utv, 1tn0, 3utw, 3utx, 3uty, 1brx, 1fbb, 1brr, 1ucq, 4hyx, 1p8u, 1f4z, 1ixf, 3vi0, 1qkp, 1qko, 1brd, 1p8h, 1mgy, 1qm8, 4md2, 4md1, 2zfe, 1iw6, 3ns0, 1c3w, 1b…
LTALVAVLXXAY	LY11	FMVXDXXXKVGF	FF11	5	6	[2z55, 1vgo]
LRNXTVVLWXAY	LY11	FMVXDXXXKVGF	FF11	5	6	[1s8l, 1at9, 1e0p, 1s8j, 1r84, 1r2n, 1pxs, 1jv7, 1pxr, 1ap9, 4hwl, 1s54, 1s53, 1o0a, 3han, 3hao, 1kg9, 1kg8, 3hap, 3haq, 2wjk, 3har, 2wjl, 3has, 1q5j, 1q5i, 1f50, 3nsb, 1tn5, 3utv, 1tn0, 3utw, 3utx, 3uty, 1brx, 1brr, 1ucq, 4hyx, 1f4z, 1qkp, 1qko, 1brd, 1p8h, 1mgy, 4md2, 4md1, 3ns0, 1c3w, 1bm1, 2ntu, 1kme, 2ntw, 1s52, 1s51, 1py6, 4ov0, 2i20, 1vjm, 3mbv, 1x0i, 1x0k, 1xji]
LKLXXVVXWXXY	LY11	IVAKYIFAFLLL	IL11	5	6	[3qbl, 3vvk, 3qbg, 3abw, 3qbi, 3qbk]
LFSTIAFLXVLY	LY11	IGVDALMXVTGL	IL11	4	3	[2z55, 1vgo, 3wqj, 2ei4]
LTALVAVLXXAY	LY11	LDVXXKVGFGFV	LV11	5	6	[2z55, 1vgo]
LRXXTVXLWAIY	LY11	LIILLGINLXLV	LV11	5	1	[4gyc, 2f93, 2f95]
LGTAXMGLXXLY	LY11	LXFMVLDVXXKV	LV11	0	6	[1m0k, 1s8l, 1at9, 1e0p, 1s8j, 2i1x, 1r2n, 1r84, 1pxs, 1jv7, 1jv6, 1pxr, 1ap9, 1m0m, 1m0l, 4hwl, 1s54, 1s53, 1o0a, 1c8s, 3han, 3hao, 1c8r, 1kg9, 1kg8, 3hap, 3haq, 2wjk, 3har, 2wjl, 3has, 1q5j, 1kgb, 2zzl, 1q5i, 1f50, 1dze, 3nsb, 1tn5, 2brd, 1cwq, 3utv, 1tn0, 3utw, 3utx, 3uty, 4fpd, 1brx, 1fbb, 1brr, 1p8i, 1fbk, 1ucq, 4hyx, 1p8u, 1f4z, 1ixf, 3vi0, 1qkp, 1qko, 1p8h, 1qm8, 4md2, 4md1, 2zfe, 1iw6, 3n…
LRNXTVVLWXAY	LY11	LXFMVLDVXXKV	LV11	5	6	[1s8l, 1at9, 1e0p, 1s8j, 1r84, 1r2n, 1pxs, 1jv7, 1pxr, 1ap9, 1jv6, 4hwl, 1s54, 1s53, 1o0a, 3han, 3hao, 1kg9, 1kg8, 3hap, 3haq, 2wjk, 3har, 2wjl, 3has, 1q5j, 1q5i, 1f50, 3nsb, 1tn5, 3utv, 1tn0, 3utw, 3utx, 3uty, 4fpd, 1brx, 1brr, 1fbk, 1ucq, 4hyx, 1f4z, 1qkp, 1qko, 1p8h, 4md2, 4md1, 3ns0, 1c3w, 1bm1, 2ntu, 1kme, 2ntw, 1s52, 1s51, 1py6, 4ov0, 2i20, 1vjm, 3mbv, 1x0i, 1x0k, 1xji]
LGTAXMGLXXLY	LY11	MXLGXLYFLVKG	MG11	0	0	[1s8l, 1at9, 1e0p, 1s8j, 1r2n, 1r84, 1pxs, 1jv7, 1jv6, 1pxr, 1ap9, 4hwl, 1s53, 1o0a, 3han, 3hao, 1kg9, 1bhb, 1kg8, 3hap, 3haq, 1bha, 2wjk, 3har, 2wjl, 3has, 1q5j, 1q5i, 1f50, 3nsb, 1tn5, 1tn0, 3utw, 3utx, 3uty, 4fpd, 1brx, 1fbk, 1ucq, 4hyx, 1f4z, 1qkp, 1qko, 1brd, 1p8h, 1mgy, 4md2, 4md1, 3ns0, 1c3w, 1bm1, 2ntu, 1kme, 2ntw, 1py6, 4ov0, 2i20, 1vjm, 3mbv, 1x0i, 1x0k, 1xji]
LGTAXMGLXXLY	LY11	MVXDXXXKVGXG	MG11	0	6	[1m0k, 1s8l, 1at9, 1e0p, 1s8j, 2i1x, 1r2n, 1r84, 1pxs, 1jv7, 1pxr, 1ap9, 1m0m, 1jv6, 1m0l, 4hwl, 1s54, 1s53, 1o0a, 1c8s, 3han, 3hao, 1c8r, 1kg9, 1kg8, 3hap, 3haq, 2wjk, 3har, 2wjl, 3has, 1q5j, 1kgb, 2zzl, 1q5i, 1f50, 1dze, 3nsb, 1tn5, 2brd, 1cwq, 3utv, 1tn0, 3utw, 3utx, 3uty, 4fpd, 1brx, 1fbb, 1brr, 1p8i, 1fbk, 1ucq, 4hyx, 1p8u, 1f4z, 1ixf, 3vi0, 1qkp, 1qko, 1brd, 1p8h, 1mgy, 1qm8, 4md2, 4md1, 2z…
LVGISGIAAVAY	LY11	MLXGTLAFAWAG	MG11	1	0	[1gue, 4gyc, 3qap, 3qdc, 2f93, 2ksy, 2f95, 1jgj, 1h68, 1gu8]
LRNXTVVLWXAY	LY11	MVXDXXXKVGXG	MG11	5	6	[1s8l, 1at9, 1e0p, 1s8j, 1r84, 1r2n, 1pxs, 1jv7, 1pxr, 1ap9, 1jv6, 4hwl, 1s54, 1s53, 1o0a, 3han, 3hao, 1kg9, 1kg8, 3hap, 3haq, 2wjk, 3har, 2wjl, 3has, 1q5j, 1q5i, 1f50, 3nsb, 1tn5, 3utv, 1tn0, 3utw, 3utx, 3uty, 4fpd, 1brx, 1brr, 1fbk, 1ucq, 4hyx, 1f4z, 1qkp, 1qko, 1brd, 1p8h, 1mgy, 4md2, 4md1, 3ns0, 1c3w, 1bm1, 2ntu, 1kme, 2ntw, 1s52, 1s51, 1py6, 4ov0, 2i20, 1vjm, 3mbv, 1x0i, 1x0k, 1xji]
LTALVAVLXXAY	LY11	MVXDXXXKVGXG	MG11	5	6	[2z55, 1vgo]
LRNXTVVLWXAY	LY11	SAKVGXGLILLR	SR11	5	6	[1s8l, 1at9, 1e0p, 1s8j, 1r84, 1r2n, 1pxs, 1jv7, 1pxr, 1jv6, 4hwl, 1s54, 1s53, 1o0a, 3han, 3hao, 1kg8, 3hap, 3haq, 2wjk, 3har, 2wjl, 3has, 1q5i, 1tn5, 1tn0, 3utw, 3utx, 3uty, 4fpd, 1brx, 1f4z, 1qkp, 1qko, 1brd, 1mgy, 1c3w, 1bm1, 2ntu, 1kme, 2ntw, 1s51, 1py6, 4ov0, 2i20, 1vjm, 1x0i, 1x0k, 1xji]
LGTAXMGLXXLY	LY11	SAKVGXGLILLR	SR11	0	6	[1s8l, 1at9, 1e0p, 1s8j, 1r2n, 1r84, 1pxs, 1jv7, 1pxr, 1jv6, 4hwl, 1s54, 1s53, 1o0a, 3han, 3hao, 1kg8, 3hap, 3haq, 2wjk, 3har, 2wjl, 3has, 1q5i, 1tn5, 1tn0, 3utw, 3utx, 3uty, 4fpd, 1brx, 1f4z, 1qkp, 1qko, 1brd, 1mgy, 1c3w, 1bm1, 2ntu, 1kme, 2ntw, 1s51, 1py6, 4ov0, 2i20, 1vjm, 1x0i, 1x0k, 1xji]
LGTAXMGLXXLY	LY11	DVXAKVGXXXXL	DL11	0	6	[1s8l, 1at9, 1e0p, 1s8j, 1r2n, 1r84, 1pxs, 1jv7, 1jv6, 1pxr, 1ap9, 4hwl, 1s54, 1s53, 1o0a, 3han, 3hao, 1kg9, 1kg8, 3hap, 3haq, 2wjk, 3har, 2wjl, 3has, 1q5j, 1q5i, 1f50, 3nsb, 1tn5, 1cwq, 3utv, 1tn0, 3utw, 3utx, 4fpd, 3uty, 1brx, 1fbk, 1ucq, 4hyx, 1f4z, 1qkp, 1qko, 1brd, 1p8h, 1mgy, 4md2, 4md1, 3ns0, 1c3w, 1bm1, 2ntu, 1kme, 2ntw, 1s52, 1s51, 1py6, 4ov0, 2i20, 1vjm, 3mbv, 1x0i, 1x0k, 1xji]
LRXLXVVXWXXY	LY11	DVXAKYVFAFXL	DL11	5	6	[2jaf, 2jag]
LRNXTVVLWXAY	LY11	DVXAKVGXXXXL	DL11	5	6	[1s8l, 1at9, 1e0p, 1s8j, 1r84, 1r2n, 1pxs, 1jv7, 1jv6, 1pxr, 1ap9, 4hwl, 1s54, 1s53, 1o0a, 3han, 3hao, 1kg9, 1kg8, 3hap, 3haq, 2wjk, 3har, 2wjl, 3has, 1q5j, 1q5i, 1f50, 3nsb, 1tn5, 3utv, 1tn0, 3utw, 3utx, 4fpd, 3uty, 1brx, 1fbk, 1ucq, 4hyx, 1f4z, 1qkp, 1qko, 1brd, 1p8h, 1mgy, 4md2, 4md1, 3ns0, 1c3w, 1bm1, 2ntu, 1kme, 2ntw, 1s52, 1s51, 1py6, 4ov0, 2i20, 1vjm, 3mbv, 1x0i, 1x0k, 1xji]
LKLXXVVXWXXY	LY11	DXVAKYIFAFXL	DL11	5	6	[3qbl, 3vvk, 3qbg, 3abw, 3qbi, 3qbk]
LTALVAVLXXAY	LY11	DVXAKVGFGFXL	DL11	5	6	[2z55, 1vgo]
LGTAXMGLXXLY	LY11	NIETLLFMVLDV	NV11	0	6	[1brr, 1s52, 1r2n, 1r84, 4hyx, 4hwl, 1qkp, 3han, 3hap, 3utv, 3haq, 3utw, 3har, 3utx, 1xji, 3has, 3uty]
LRNXTVVLWXAY	LY11	NIETLLFMVLDV	NV11	5	6	[1brr, 1s52, 1r84, 1r2n, 4hyx, 4hwl, 1qkp, 3han, 3hap, 3utv, 3haq, 3utw, 3har, 3utx, 1xji, 3has, 3uty]
LFSTICMIVVLY	LY11	VLXXAYPIXWII	VI11	4	5	[1uaz]
LGTAXMGLXXLY	LY11	VPLNIETLLFMV	VV11	0	6	[1r2n, 1r84]
LRXXTVXLWAIY	LY11	VXVALIVYLXLV	VV11	5	6	[3qap, 3qdc, 2ksy, 1jgj]
LFSTIAFLXVLY	LY11	VLWTAYPILWIV	VV11	4	5	[2z55, 1vgo, 3wqj, 2ei4]
LFSTIAFLXVLY	LY11	VTIGTLXGVXAL	VL11	4	3	[1vgo]
LFSTICMIVVLY	LY11	VGXXALMIXTGL	VL11	4	3	[1uaz]
LRXLXVVXWXXY	LY11	VXAKYVFAFXXL	VL11	5	6	[2jaf, 2jag]
LGTAXMGLXXLY	LY11	VXXKVGXGXXLL	VL11	0	6	[1s8l, 1at9, 1e0p, 1s8j, 1r2n, 1r84, 1pxs, 1jv7, 1jv6, 1pxr, 4hwl, 1s54, 1s53, 1o0a, 3han, 3hao, 1kg9, 1kg8, 3hap, 3haq, 2wjk, 3har, 2wjl, 3has, 1q5j, 1q5i, 1f50, 3nsb, 1tn5, 3utv, 1tn0, 3utw, 3utx, 4fpd, 3uty, 1brx, 1fbk, 1ucq, 4hyx, 1f4z, 1qkp, 1qko, 1brd, 1p8h, 1mgy, 4md2, 4md1, 3ns0, 1c3w, 1bm1, 2ntu, 1kme, 2ntw, 1s52, 1s51, 1py6, 4ov0, 2i20, 1vjm, 3mbv, 1x0i, 1x0k, 1xji]
LTALVAVLXXAY	LY11	VXAKVGFGFXLL	VL11	5	6	[2z55, 1vgo]
LRNXTVVLWXAY	LY11	VXXKVGXGXXLL	VL11	5	6	[1s8l, 1at9, 1e0p, 1s8j, 1r84, 1r2n, 1pxs, 1jv7, 1jv6, 1pxr, 4hwl, 1s54, 1s53, 1o0a, 3han, 3hao, 1kg9, 1kg8, 3hap, 3haq, 2wjk, 3har, 2wjl, 3has, 1q5j, 1q5i, 1f50, 3nsb, 1tn5, 3utv, 1tn0, 3utw, 3utx, 4fpd, 3uty, 1brx, 1fbk, 1ucq, 4hyx, 1f4z, 1qkp, 1qko, 1brd, 1p8h, 1mgy, 4md2, 4md1, 3ns0, 1c3w, 1bm1, 2ntu, 1kme, 2ntw, 1s52, 1s51, 1py6, 4ov0, 2i20, 1vjm, 3mbv, 1x0i, 1x0k, 1xji]
LRXXTVXLWAIY	LY11	LGLVYYLVGPMT	LT11	5	4	[1gue, 4gyc, 3qap, 3qdc, 2f93, 2f95, 1gu8, 1h68]
LRXXTVXLWAIY	LY11	LLGINLGLVAAT	LT11	5	1	[4gyc]
LRNXTVVLWXAY	LY11	LYXLYXXFFGFT	LT11	5	4	[1s8l, 1at9, 1e0p, 1s8j, 1r84, 1r2n, 4hyx, 1pxs, 1jv7, 1pxr, 1jv6, 4hwl, 1qkp, 1qko, 1s54, 1s53, 1mgy, 3han, 3hao, 3hap, 1bm1, 1q5i, 1kme, 1s52, 1s51, 1py6, 1vjm, 1tn5, 1x0i, 1x0k, 3utv, 1tn0, 3utw, 3utx, 1xji, 3uty]
LGTAXMGLXXLY	LY11	LFMVLXVXXKVG	LG11	0	6	[1m0k, 1s8l, 1at9, 1e0p, 1s8j, 2i1x, 1r2n, 1r84, 1pxs, 1jv7, 1jv6, 1pxr, 1ap9, 1m0m, 1m0l, 4hwl, 1s54, 1s53, 1o0a, 1c8s, 3han, 3hao, 1c8r, 1kg9, 1kg8, 3hap, 3haq, 2wjk, 3har, 2wjl, 3has, 1q5j, 1kgb, 2zzl, 1q5i, 1f50, 1dze, 3nsb, 1tn5, 2brd, 1cwq, 3utv, 1tn0, 3utw, 3utx, 3uty, 4fpd, 1brx, 1fbb, 1brr, 1p8i, 1fbk, 1ucq, 4hyx, 1p8u, 1f4z, 1ixf, 3vi0, 1qkp, 1qko, 1brd, 1p8h, 1mgy, 1qm8, 4md2, 4md1, 2z…
LVTYFTVLWXGY	LY11	LFXLLXFFSKVG	LG11	5	6	[2m3g]
LFSTIAFLXVLY	LY11	LXXXDALMIXXG	LG11	4	3	[2z55, 1vgo, 2ei4]
LGTAXMGLXXLY	LY11	LXXLXFLVXGMG	LG11	0	0	[1brx, 1at9, 1e0p, 1pxs, 1pxr, 1qko, 1brd, 1s53, 3hao, 3haq, 1bha, 3har, 2wjl, 1c3w, 1bm1, 1q5i, 2ntu, 1kme, 1py6, 2i20, 1vjm, 1tn5, 1x0k, 1tn0, 3utw]
LRNXTVVLWXAY	LY11	LWXAYXVVWXXG	LG11	5	5	[1at9, 1e0p, 1r84, 1r2n, 1pxs, 1pxr, 1ap9, 4hwl, 1s54, 1s53, 1o0a, 3han, 3hao, 1kg9, 1kg8, 3hap, 3haq, 2wjk, 3har, 2wjl, 3has, 1q5j, 1f50, 3nsb, 1tn5, 3utv, 1tn0, 3utw, 3utx, 3uty, 4fpd, 1brx, 1brr, 1fbk, 1ucq, 4hyx, 1f4z, 1qkp, 1qko, 1brd, 1p8h, 4md2, 4md1, 3ns0, 1c3w, 1bm1, 2ntu, 1kme, 2ntw, 1s52, 1s51, 1py6, 4ov0, 2i20, 1vjm, 3mbv, 1x0k, 1xji]
LFSTIAFLXVLY	LY11	LWXAYPIXXXXG	LG11	4	5	[2z55, 1vgo, 3wqj, 2ei4]
LVGISGIAAVAY	LY11	LIVYLXLVTKVG	LG11	1	6	[1gue, 4gyc, 3qap, 3qdc, 2f93, 2ksy, 2f95, 1jgj, 1h68, 1gu8, 1h2s]
LRXXTVXLWAIY	LY11	LIVYLXLVTKVG	LG11	5	6	[1gue, 4gyc, 3qap, 3qdc, 2f93, 2ksy, 2f95, 1jgj, 1gu8, 1h68]
LRNXTVVLWXAY	LY11	LFMVLXVXXKVG	LG11	5	6	[1s8l, 1at9, 1e0p, 1s8j, 1r84, 1r2n, 1pxs, 1jv7, 1pxr, 1ap9, 1jv6, 4hwl, 1s54, 1s53, 1o0a, 3han, 3hao, 1kg9, 1kg8, 3hap, 3haq, 2wjk, 3har, 2wjl, 3has, 1q5j, 1q5i, 1f50, 3nsb, 1tn5, 3utv, 1tn0, 3utw, 3utx, 3uty, 4fpd, 1brx, 1brr, 1fbk, 1ucq, 4hyx, 1f4z, 1qkp, 1qko, 1brd, 1p8h, 1mgy, 4md2, 4md1, 3ns0, 1c3w, 1bm1, 2ntu, 1kme, 2ntw, 1s52, 1s51, 1py6, 4ov0, 2i20, 1vjm, 3mbv, 1x0i, 1x0k, 1xji]
LVGISGIAAVAY	LY11	LFXLXXIGMLVG	LG11	1	0	[1gue, 4gyc, 3qap, 3qdc, 2f93, 2ksy, 2f95, 1jgj, 1h68, 1gu8, 1h2s]
LFSTICMIVVLY	LY11	LXXXDALMIXXG	LG11	4	3	[1uaz]
LVGISGIAAVAY	LY11	GXIGMLVGTLXF	GF11	1	0	[1gue, 4gyc, 3qap, 3qdc, 2f93, 2ksy, 2f95, 1jgj, 1h68, 1gu8, 1h2s]
LFSTIAFLXVLY	LY11	ALMIVTGLXGXL	AL11	4	3	[2z55, 1vgo, 3wqj, 2ei4]
LGTAXMGLXXLY	LY11	AAIAFTXXLSML	AL11	0	1	[1pxr, 3uty]
LGTAXMGLXXLY	LY11	AIAFTXXLSMLL	AL11	0	1	[1s8l, 1at9, 1e0p, 1s8j, 2i1x, 1r2n, 1r84, 1pxs, 1pxr, 1ap9, 1m0m, 4hwl, 1s54, 1s53, 1o0a, 1c8s, 3han, 3hao, 1c8r, 1kg9, 1bhb, 1kg8, 3hap, 3haq, 2wjk, 3har, 2wjl, 3has, 1q5j, 1kgb, 2zzl, 1q5i, 1f50, 3nsb, 1tn5, 2brd, 3utx, 3uty, 4fpd, 1brx, 1fbb, 1brr, 1fbk, 1ucq, 4hyx, 1p8u, 1f4z, 1ixf, 3vi0, 1qkp, 1qko, 1brd, 1p8h, 4md2, 4md1, 3ns0, 1c3w, 1bm1, 2ntu, 1kme, 2ntw, 1s52, 1s51, 1py6, 4ov0, 3vhz, 2i…
LFSTICMIVVLY	LY11	ALMIVTGLXGXL	AL11	4	3	[1uaz]
LLATWXFYPIAY	LY11	ADXLAKAGXGVL	AL11	5	6	[3ddl]
LGTAXMGLXXLY	LY11	GLXXLYFLVKGM	GM11	0	0	[1s8l, 1at9, 1e0p, 1r2n, 1r84, 1pxs, 1jv7, 1jv6, 1pxr, 1s53, 1o0a, 3han, 3hao, 1kg8, 3hap, 3haq, 1bha, 2wjk, 3har, 2wjl, 3has, 1q5j, 1q5i, 1f50, 1tn5, 1tn0, 3utw, 3utx, 3uty, 4fpd, 1brx, 1fbk, 1ucq, 4hyx, 1f4z, 1qko, 1brd, 1p8h, 4md2, 4md1, 1c3w, 1bm1, 2ntu, 1kme, 2ntw, 1py6, 4ov0, 2i20, 1vjm, 3mbv, 1x0i, 1x0k, 1xji]
LFSTIAFLXVLY	LY11	GTLIGVDALMIV	GV11	4	3	[2z55, 1vgo]
LGTAXMGLXXLY	LY11	GXLYFLVKGMGV	GV11	0	0	[1vjm, 1tn5, 1bm1, 1q5i, 1s53, 1tn0, 2i20]
LFSTICMIVVLY	LY11	GVDALMIXTGLV	GV11	4	3	[1uaz]
LKLXXVVXWXXY	LY11	SXLDIVAKYXFA	SA11	5	6	[3qbl, 3vvk, 3qbg, 3abw, 3qbi, 3qbk]
LRXLXVVXWXXY	LY11	SXLDVFAKYXFA	SA11	5	6	[2jaf, 2jag]
LVGISGIAAVAY	LY11	ALXVYLDLVXKV	AV11	1	6	[1gue, 4gyc, 3qap, 3qdc, 2f93, 2ksy, 2f95, 1jgj, 1h68, 1gu8, 1h2s]
LKLXXVVXWXXY	LY11	ACFXVVLYILLV	AV11	5	4	[3qbl, 3vvk, 3qbg, 3qbi, 3qbk]
LRXXTVXLWAIY	LY11	AVAXXXLVYXLV	AV11	5	4	[1gue, 4gyc, 3qap, 3qdc, 2f93, 2ksy, 2f95, 1jgj, 1gu8, 1h68]
LRXLXVVXWXXY	LY11	AYXVLDVFAKYV	AV11	5	6	[2jaf, 2jag]
LRXXTVXLWAIY	LY11	ALXVYLDLVXKV	AV11	5	6	[1gue, 4gyc, 3qap, 3qdc, 2f93, 2ksy, 2f95, 1jgj, 1gu8, 1h68]
LVGISGIAAVAY	LY11	TTLFWLGAIGML	TL11	1	0	[3qap, 3qdc, 2ksy, 1jgj, 1h2s]
LVGISGIAAVAY	LY11	TTPLIVYXLXXL	TL11	1	2	[1gue, 4gyc, 3qdc, 2f93, 2f95, 1jgj, 1h68, 1gu8]
LRNXTVVLWXAY	LY11	TTPLXXXXLXLL	TL11	5	2	[1brx, 1s8l, 1c3w, 1bm1, 1e0p, 1q5i, 2ntu, 1kme, 1pxs, 1jv7, 1pxr, 1jv6, 1vjm, 1tn5, 1qkp, 1qko, 1brd, 1s54, 1s53, 1mgy, 1x0k, 1tn0, 2wjl, 3has]
LTALVAVLXXAY	LY11	TXAFLXVLYXLL	TL11	5	4	[2z55, 1vgo]
LGTAXMGLXXLY	LY11	TLXXXIAFTXXL	TL11	0	1	[1m0k, 1s8l, 1at9, 1e0p, 1s8j, 2i1x, 1r2n, 1r84, 1pxs, 1jv7, 1jv6, 1ap9, 1m0m, 1pxr, 1m0l, 4hwl, 1s54, 1s53, 1o0a, 3han, 3hao, 1c8r, 1kg9, 1bhb, 1kg8, 3hap, 3haq, 1bha, 2wjk, 3har, 2wjl, 3has, 1q5j, 1kgb, 2zzl, 1q5i, 1f50, 1dze, 3nsb, 1tn5, 1cwq, 1tn0, 3utx, 4fpd, 3uty, 1brx, 1brr, 1p8i, 1fbk, 1ucq, 4hyx, 1p8u, 1f4z, 1ixf, 3vi0, 1qkp, 1qko, 1brd, 1p8h, 1mgy, 1qm8, 4md2, 4md1, 2zfe, 1iw6, 3ns0, 1c…
LGTAXMGLXXLY	LY11	TXXLXMLLGYGL	TL11	0	1	[1at9, 1kme, 1brr, 1s52, 1r2n, 1r84, 4hwl, 1qkp, 3han, 3hap, 3har, 3utx, 1xji, 3has, 3uty]
LGTAXMGLXXLY	LY11	SXLVPAIAFTMY	SY11	0	1	[1s53]
LVTYFTVLWXGY	LY11	LLPFFSKVGFSF	LF11	5	6	[2m3g]
LRNXTVVLWXAY	LY11	WWAISTAAXLYI	WI11	5	4	[1s8l, 1at9, 1e0p, 1s8j, 1r84, 1r2n, 1pxs, 1pxr, 1ap9, 4hwl, 1s54, 1s53, 1o0a, 3han, 3hao, 1kg9, 1kg8, 3hap, 2wjk, 2wjl, 3has, 1q5j, 1q5i, 1f50, 3nsb, 1tn5, 3utv, 1tn0, 3utw, 3utx, 3uty, 4fpd, 1brx, 1brr, 1fbk, 1ucq, 4hyx, 1f4z, 1qkp, 1qko, 1p8h, 4md2, 4md1, 3ns0, 1c3w, 1bm1, 2ntu, 1kme, 2ntw, 1s52, 1s51, 1py6, 4ov0, 2i20, 1vjm, 3mbv, 1x0i, 1x0k, 1xji]
LVTYFTVLWXGY	LY11	FFSKVGFSFXXL	FL11	5	6	[2m3g]
LRNXTVVLWXAY	LY11	FTXPLLXXXLXL	FL11	5	2	[1brx, 1s8l, 1at9, 1e0p, 1s8j, 1r84, 1r2n, 4hyx, 1f4z, 1pxs, 1jv7, 1pxr, 1jv6, 1qkp, 1qko, 1brd, 1s54, 1s53, 1mgy, 3han, 3hap, 3haq, 2wjk, 3har, 2wjl, 3has, 1c3w, 1bm1, 1q5i, 2ntu, 1kme, 2ntw, 1s52, 1s51, 1py6, 1vjm, 1tn5, 1x0i, 1x0k, 3utv, 1tn0, 3utw, 3utx, 1xji, 3uty]
LRNXTVVLWXAY	LY11	FVWWAISTAAML	FL11	5	4	[1at9, 1e0p, 1r84, 1r2n, 1pxs, 1pxr, 1ap9, 4hwl, 1s54, 1s53, 1o0a, 3han, 3hao, 1kg9, 1kg8, 3hap, 3haq, 2wjk, 3har, 2wjl, 3has, 1q5j, 1q5i, 1f50, 3nsb, 1tn5, 3utv, 1tn0, 3utw, 3utx, 3uty, 4fpd, 1brx, 1brr, 1fbk, 1ucq, 4hyx, 1f4z, 1qkp, 1qko, 1p8h, 4md2, 4md1, 3ns0, 1c3w, 1bm1, 2ntu, 1kme, 2ntw, 1s52, 1s51, 1py6, 4ov0, 2i20, 1vjm, 3mbv, 1x0k, 1xji]
LGTAXMGLXXLY	LY11	FMVLDVSAKVGL	FL11	0	6	[1p8i, 1fbk, 1jv6, 4fpd]
LRNXTVVLWXAY	LY11	FMVLDVSAKVGL	FL11	5	6	[1fbk, 1jv6, 4fpd]
LVTYFTVLWXGY	LY11	FLIILWGIWNPL	FL11	5	4	[2m3g]
LTALVAVLXXAY	LY11	FLFVLYXLLTSL	FL11	5	4	[1vgo]
LGTAXMGLXXLY	LY11	VXXIAFTXXLXM	VM11	0	1	[1m0k, 1s8l, 1at9, 1e0p, 1s8j, 2i1x, 1r2n, 1r84, 1jv7, 1pxs, 1jv6, 1ap9, 1m0m, 1pxr, 4hwl, 1s54, 1s53, 1o0a, 1c8s, 3hao, 1c8r, 1kg9, 1bhb, 1kg8, 3hap, 3haq, 1bha, 2wjk, 3har, 2wjl, 3has, 1q5j, 1kgb, 2zzl, 1q5i, 1f50, 1dze, 3nsb, 1tn5, 2brd, 1cwq, 1tn0, 3utx, 4fpd, 3uty, 1brx, 1fbb, 1brr, 1p8i, 1fbk, 1ucq, 4hyx, 1f4z, 1ixf, 3vi0, 1qkp, 1qko, 1brd, 1p8h, 1mgy, 1qm8, 4md2, 4md1, 2zfe, 1iw6, 3ns0, 1c…
LFSTIAFLXVLY	LY11	IGXLIGXDXLMI	II11	4	3	[2z55, 1vgo]
LRNXTVVLWXAY	LY11	AYXVVWLIGSEG	AG11	5	5	[1brr, 1s52, 1r84, 1r2n, 1pxr, 1ap9, 4hwl, 3han, 3hap, 3utv, 1tn0, 3har, 3utx, 1xji, 3has, 3uty]
LRNXTVVLWXAY	LY11	AMLYXLYVXFFG	AG11	5	4	[1s8l, 1at9, 1e0p, 1s8j, 1r84, 1r2n, 4hyx, 1f4z, 1pxs, 1jv7, 1pxr, 1jv6, 4hwl, 1qkp, 1qko, 1brd, 1s54, 1s53, 1o0a, 1p8h, 1mgy, 3han, 3hao, 1kg8, 3hap, 2wjk, 2wjl, 1c3w, 1bm1, 1q5i, 2ntu, 1kme, 2ntw, 1s52, 1s51, 1py6, 2i20, 1vjm, 1tn5, 1x0i, 1x0k, 3utv, 1tn0, 3utw, 3utx, 1xji, 3uty, 4fpd]
LTALVAVLXXAY	LY11	AFMVLDVTAKVG	AG11	5	6	[2z55, 1vgo]
LTALVAVLXXAY	LY11	AKVGFGFVLLRS	AS11	5	6	[1vgo]
LGTAXMGLXXLY	LY11	AKVGFGLILLXS	AS11	0	6	[1brx, 1c3w, 1at9, 1bm1, 1e0p, 1q5i, 2ntu, 1kme, 1pxs, 2i20, 1pxr, 1vjm, 1tn5, 1qko, 1s54, 1s53, 1x0k, 3hao, 1tn0]
LRNXTVVLWXAY	LY11	AKVGFGLILLXS	AS11	5	6	[1brx, 1c3w, 1at9, 1bm1, 1e0p, 1q5i, 2ntu, 1kme, 1pxs, 2i20, 1pxr, 1vjm, 1tn5, 1qko, 1s54, 1s53, 1x0k, 3hao, 1tn0]
LTALVAVLXXAY	LY11	AFLXVLYYLLXS	AS11	5	4	[1vgo]
LRXLXVVXWXXY	LY11	YSXLDVFAKYXF	YF11	5	6	[2jaf, 2jag]
LVGISGIAAVAY	LY11	YLDLVTKVGFGF	YF11	1	6	[1gue, 4gyc, 3qap, 3qdc, 2f93, 2ksy, 2f95, 1jgj, 1h68, 1gu8, 1h2s]
LGTAXMGLXXLY	LY11	YAIXTLXXXIAF	YF11	0	1	[1s8l, 1at9, 1e0p, 1s8j, 1r2n, 1r84, 1pxs, 1jv7, 1pxr, 1jv6, 4hwl, 1o0a, 3han, 3hao, 1bhb, 1kg8, 3hap, 3haq, 1bha, 2wjk, 3har, 2wjl, 3has, 1q5j, 1q5i, 1f50, 1tn5, 3utv, 1tn0, 3utw, 4fpd, 1brx, 1fbk, 1ucq, 4hyx, 1f4z, 1qkp, 1qko, 1p8h, 1mgy, 4md2, 4md1, 1c3w, 1bm1, 2ntu, 1kme, 2ntw, 1py6, 4ov0, 2i20, 1vjm, 3mbv, 1x0i, 1x0k, 1xji]
LKLXXVVXWXXY	LY11	YSXLDIVAKYXF	YF11	5	6	[3qbl, 3vvk, 3qbg, 3abw, 3qbi, 3qbk]
LRXXTVXLWAIY	LY11	YLDLVTKVGFGF	YF11	5	6	[1gue, 4gyc, 3qap, 3qdc, 2f93, 2ksy, 2f95, 1jgj, 1gu8, 1h68]
LKLXXVVXWXXY	LY11	VAKYIFAFLLLN	VN11	5	6	[3qbl, 3vvk, 3qbg, 3qbi, 3qbk]
LLATWXFYPIAY	LY11	TIXDVLAKAGYG	TG11	5	6	[3ddl]
LVTYFTVLWXGY	LY11	VCAFLIILWGIW	VW11	5	4	[2m3g]
LFSTICMIVVLY	LY11	VXVLWTAYPIXW	VW11	4	5	[1uaz]
LGTAXMGLXXLY	LY11	QTLLFMVLDVSA	QA11	0	6	[1f50, 1f4z]
LVGISGIAAVAY	LY11	AIGMLVGTLAFA	AA11	1	0	[1gue, 4gyc, 3qap, 3qdc, 2f93, 2ksy, 2f95, 1jgj, 1h68, 1gu8, 1h2s]
LRXLXVVXWXXY	LY11	VLDVXAKYVFXF	VF11	5	6	[2jaf, 2jag]
LTALVAVLXXAY	LY11	VLDVXAKVGFGF	VF11	5	6	[2z55, 1vgo]
LGTAXMGLXXLY	LY11	FTMXLSMLLGYG	FG11	0	1	[1at9, 1kme, 1brr, 1s52, 1r2n, 1r84, 4hwl, 1qkp, 3han, 2brd, 3hap, 3har, 3utx, 1xji, 3has, 3uty]
LRXXTVXLWAIY	LY11	IXLGIXLGLVAA	IA11	5	1	[4gyc]
LGTAXMGLXXLY	LY11	ITXLVXAIAXTA	IA11	0	1	[1pxs]
LRXXTVXLWAIY	LY11	IIXLGIXLGLVA	IA11	5	1	[4gyc, 2f93, 2f95]
LKLXXVVXWXXY	LY11	IVVLYILLVEWA	IA11	5	4	[3qbl, 3vvk, 3qbg, 3qbi, 3qbk]
LFSTIAFLXVLY	LY11	GVXALMIVTGXI	GI11	4	3	[2z55, 1vgo, 3wqj, 2ei4]
LFSTIAFLXVLY	LY11	TIGTLIGVDXLM	TM11	4	3	[2z55, 1vgo]
LRNXTVVLWXAY	LY11	AAMLYXLXVXFF	AF11	5	4	[1s8l, 1at9, 1e0p, 1s8j, 1r84, 1r2n, 1pxs, 1jv7, 1pxr, 1jv6, 4hwl, 1s54, 1s53, 1o0a, 3han, 3hao, 1kg8, 3hap, 2wjk, 2wjl, 1q5j, 1q5i, 1tn5, 3utv, 1tn0, 3utw, 3utx, 3uty, 4fpd, 1fbk, 1ucq, 4hyx, 1f4z, 1qkp, 1qko, 1brd, 1p8h, 1mgy, 4md2, 4md1, 1c3w, 1bm1, 2ntu, 1kme, 2ntw, 1s52, 1s51, 1py6, 4ov0, 2i20, 1vjm, 3mbv, 1x0i, 1x0k, 1xji]
LKLXXVVXWXXY	LY11	ALDIVAKYIFAF	AF11	5	6	[3qbl, 3vvk, 3qbg, 3abw, 3qbi, 3qbk]
LGTAXMGLXXLY	LY11	AIXTLXXXIAFT	AT11	0	1	[1m0k, 1s8l, 1at9, 1e0p, 1s8j, 1r2n, 1r84, 1pxs, 1jv7, 1jv6, 1ap9, 1pxr, 4hwl, 1s54, 1s53, 1o0a, 3han, 3hao, 1kg9, 1bhb, 1kg8, 3hap, 3haq, 1bha, 2wjk, 3har, 2wjl, 3has, 1q5j, 1q5i, 1f50, 3nsb, 1tn5, 1cwq, 3utv, 1tn0, 3utw, 4fpd, 1brx, 1brr, 1p8i, 1fbk, 1ucq, 4hyx, 1f4z, 3vi0, 1qkp, 1qko, 1brd, 1p8h, 1mgy, 4md2, 4md1, 3ns0, 1c3w, 1bm1, 2ntu, 1kme, 2ntw, 1s51, 1py6, 4ov0, 2i20, 1vjm, 3mbv, 1x0i, 1x…
LGTAXMGLXXLY	LY11	DTLLFMVLDVSA	DA11	0	6	[2wjk]
LRNXTVVLWXAY	LY11	DTLLFMVLDVSA	DA11	5	6	[2wjk]
LFSTICMIVVLY	LY11	DALMIXTGLXGA	DA11	4	3	[1uaz]
LVGISGIAAVAY	LY11	DLVTKVGFGXIA	DA11	1	6	[1gue, 4gyc, 3qap, 3qdc, 2f93, 2ksy, 2f95, 1jgj, 1h68, 1gu8]
LRXXTVXLWAIY	LY11	DLVTKVGFGXIA	DA11	5	6	[1gue, 4gyc, 3qap, 3qdc, 2f93, 2ksy, 2f95, 1jgj, 1gu8, 1h68]
LFSTIAFLXVLY	LY11	DALMIXTGLXGA	DA11	4	3	[2z55, 1vgo, 3wqj, 2ei4]
LRNXTVVLWXAY	LY11	DQGTILAXVGAD	DD11	5	3	[1s8l, 1s8j, 1q5i, 1kme, 1r84, 1r2n, 4hyx, 1jv7, 1jv6, 1qkp, 1s54, 1s53, 1x0i, 1mgy, 3han, 3utv, 3haq, 1tn0, 3utw, 1xji, 3has, 3uty]
LKLXXVVXWXXY	LY11	FIVVLYILLVEW	FW11	5	4	[3qbl, 3vvk, 3qbg, 3qbi, 3qbk]
LRNXTVVLWXAY	LY11	IXTAAMLYXLYV	IV11	5	4	[1s8l, 1at9, 1e0p, 1s8j, 1r84, 1r2n, 1pxs, 1jv7, 1pxr, 1ap9, 1jv6, 4hwl, 1s54, 1s53, 1o0a, 3han, 3hao, 1kg9, 1kg8, 3hap, 2wjk, 2wjl, 3has, 1q5j, 1q5i, 1f50, 3nsb, 1tn5, 3utv, 1tn0, 3utw, 3utx, 3uty, 4fpd, 1brx, 1brr, 1fbk, 1ucq, 4hyx, 1f4z, 1qkp, 1qko, 1brd, 1p8h, 1mgy, 4md2, 4md1, 3ns0, 1c3w, 1bm1, 2ntu, 1kme, 2ntw, 1s52, 1s51, 1py6, 4ov0, 2i20, 1vjm, 3mbv, 1x0i, 1x0k, 1xji]
LLATWXFYPIAY	LY11	IAXVLAKAGYXV	IV11	5	6	[3ddl]
LVGISGIAAVAY	LY11	LGAIGMLVGTLA	LA11	1	0	[1gue, 4gyc, 3qap, 3qdc, 2f93, 2ksy, 2f95, 1jgj, 1h68, 1gu8, 1h2s]
LRNXTVVLWXAY	LY11	LFTTXLLXLXXA	LA11	5	2	[1s8l, 1at9, 1e0p, 1s8j, 1r84, 1r2n, 1pxs, 1jv7, 1pxr, 1jv6, 4hwl, 1s54, 1s53, 1o0a, 3han, 1kg8, 3hap, 3haq, 2wjk, 3har, 2wjl, 3has, 1q5i, 1f50, 1tn5, 3utv, 1tn0, 3utw, 3utx, 3uty, 1brx, 4hyx, 1f4z, 1qkp, 1qko, 1brd, 1p8h, 1mgy, 4md2, 4md1, 1c3w, 1bm1, 2ntu, 1kme, 2ntw, 1s52, 1s51, 1py6, 4ov0, 1vjm, 3mbv, 1x0i, 1x0k, 1xji]
LKLXXVVXWXXY	LY11	AKYIFAXLLLXY	AY11	5	6	[3qbl, 3vvk, 3qbg, 3qbi, 3qbk]
LGTAXMGLXXLY	LY11	AFTMXLSMLLXY	AY11	0	1	[1at9, 1kme, 1brr, 1s52, 1r2n, 1r84, 4hwl, 1qkp, 3han, 2brd, 3hap, 3har, 3utx, 1xji, 3has, 3uty]
LRNXTVVLWXAY	LY11	AISXAAMLYXLY	AY11	5	4	[1s8l, 1at9, 1e0p, 1s8j, 1r84, 1r2n, 1pxs, 1jv7, 1pxr, 1ap9, 1jv6, 4hwl, 1s54, 1s53, 1o0a, 3han, 3hao, 1kg9, 1kg8, 3hap, 2wjk, 2wjl, 3has, 1q5j, 1q5i, 1f50, 3nsb, 1tn5, 3utv, 1tn0, 3utw, 3utx, 3uty, 4fpd, 1brx, 1brr, 1fbk, 1ucq, 4hyx, 1f4z, 1qkp, 1qko, 1brd, 1p8h, 1mgy, 4md2, 4md1, 3ns0, 1c3w, 1bm1, 2ntu, 1kme, 2ntw, 1s52, 1s51, 1py6, 4ov0, 2i20, 1vjm, 3mbv, 1x0i, 1x0k, 1xji]
LRNXTVVLWXAY	LY11	MLYXLYVXFFGF	MF11	5	4	[1s8l, 1at9, 1e0p, 1s8j, 1r84, 1r2n, 4hyx, 1f4z, 1pxs, 1jv7, 1pxr, 1jv6, 4hwl, 1qkp, 1qko, 1s54, 1s53, 1mgy, 3han, 3hao, 3hap, 2wjl, 1c3w, 1bm1, 1q5i, 2ntu, 1kme, 1s52, 1s51, 1py6, 2i20, 1vjm, 1tn5, 1x0i, 1x0k, 3utv, 1tn0, 3utw, 3utx, 1xji, 3uty, 4fpd]
LRNXTVVLWXAY	LY11	WXXSTAAMLYXL	WL11	5	4	[1s8l, 1at9, 1e0p, 1s8j, 1r84, 1r2n, 1pxs, 1jv7, 1pxr, 1ap9, 1jv6, 4hwl, 1s54, 1s53, 1o0a, 3han, 3hao, 1kg9, 1kg8, 3hap, 2wjk, 2wjl, 3has, 1q5j, 1q5i, 1f50, 3nsb, 1tn5, 3utv, 1tn0, 3utw, 3utx, 3uty, 4fpd, 1brx, 1brr, 1fbk, 1ucq, 4hyx, 1f4z, 1qkp, 1qko, 1p8h, 4md2, 4md1, 3ns0, 1c3w, 1bm1, 2ntu, 1kme, 2ntw, 1s52, 1s51, 1py6, 4ov0, 2i20, 1vjm, 3mbv, 1x0i, 1x0k, 1xji]
LVGISGIAAVAY	LY11	WLGAIGXLVGTL	WL11	1	0	[1gue, 4gyc, 3qap, 3qdc, 2f93, 2ksy, 2f95, 1jgj, 1h68, 1gu8, 1h2s]
LRNXTVVLWXAY	LY11	WLXXXXLXXXXL	WL11	5	2	[1s8l, 1at9, 1e0p, 1s8j, 1r84, 1r2n, 1pxs, 1jv7, 1pxr, 1ap9, 1jv6, 4hwl, 1s54, 1s53, 1o0a, 3han, 1kg9, 1kg8, 3hap, 3haq, 2wjk, 3har, 2wjl, 3has, 1q5i, 1f50, 3nsb, 1tn5, 3utv, 1tn0, 3utw, 3utx, 3uty, 1brx, 1brr, 1ucq, 4hyx, 1f4z, 1qkp, 1qko, 1brd, 1p8h, 1mgy, 4md2, 4md1, 3ns0, 1c3w, 1bm1, 2ntu, 1kme, 2ntw, 1s52, 1s51, 1py6, 4ov0, 1vjm, 3mbv, 1x0i, 1x0k, 1xji]
LVGISGIAAVAY	LY11	WXXTXPLIVYFL	WL11	1	2	[1gue, 4gyc, 3qap, 3qdc, 2f93, 2ksy, 2f95, 1jgj, 1h68, 1gu8]
LRNXTVVLWXAY	LY11	TAXXLYXLYXXF	TF11	5	4	[1s8l, 1at9, 1e0p, 1s8j, 1r84, 1r2n, 1pxs, 1jv7, 1pxr, 1ap9, 1jv6, 4hwl, 1s54, 1s53, 1o0a, 3han, 3hao, 1kg9, 1kg8, 3hap, 2wjk, 2wjl, 1q5j, 1q5i, 1f50, 3nsb, 1tn5, 3utv, 1tn0, 3utw, 3utx, 3uty, 4fpd, 1brx, 1brr, 1fbk, 1ucq, 4hyx, 1f4z, 1qkp, 1qko, 1brd, 1p8h, 1mgy, 4md2, 4md1, 3ns0, 1c3w, 1bm1, 2ntu, 1kme, 2ntw, 1s52, 1s51, 1py6, 4ov0, 2i20, 1vjm, 3mbv, 1x0i, 1x0k, 1xji]
LRXXTVXLWAIY	LY11	TXVGFGXIALDA	TA11	5	6	[4gyc, 3qap, 3qdc, 1jgj]
LVGISGIAAVAY	LY11	TXVGFGXIALDA	TA11	1	6	[4gyc, 3qap, 3qdc, 1jgj]
LVGISGIAAVAY	LY11	TPXIVYFLGLXA	TA11	1	2	[3qdc, 1h68, 1gu8]
LKLXXVVXWXXY	LY11	TSWAYSXLDIVA	TA11	5	6	[3qbl, 3vvk, 3qbg, 3abw, 3qbi, 3qbk]
LFSTIAFLXVLY	LY11	TLXGVDALMXVT	TT11	4	3	[2z55, 1vgo, 2ei4]
LFSTICMIVVLY	LY11	TLXGVDALMXVT	TT11	4	3	[1uaz]
LVTYFTVLWXGY	LY11	FLFCLLPFFSKV	FV11	5	6	[2m3g]
LVGISGIAAVAY	LY11	IVYLDLVTKVGF	IF11	1	6	[1gue, 4gyc, 3qap, 3qdc, 2f93, 2ksy, 2f95, 1jgj, 1h68, 1gu8, 1h2s]
LRXXTVXLWAIY	LY11	IVYLDLVTKVGF	IF11	5	6	[1gue, 4gyc, 3qap, 3qdc, 2f93, 2ksy, 2f95, 1jgj, 1gu8, 1h68]
LRNXTVVLWXAY	LY11	WSAYXVVWLIGS	WS11	5	5	[1brx, 1at9, 1bm1, 1brr, 1s52, 1r84, 1r2n, 1pxr, 1ap9, 4hwl, 3han, 3hap, 3utv, 1tn0, 3har, 3utx, 1xji, 3has, 3uty]
LGTAXMGLXXLY	LY11	FYAIXTLXXXXA	FA11	0	1	[1brx, 1s8l, 1e0p, 1s8j, 1r2n, 1r84, 4hyx, 1f4z, 1pxs, 1jv7, 1jv6, 1pxr, 1qkp, 1qko, 1o0a, 1mgy, 3han, 3hao, 1bhb, 1kg8, 3hap, 3haq, 1bha, 2wjk, 3har, 2wjl, 3has, 1c3w, 1bm1, 1q5i, 2ntu, 1kme, 2ntw, 1py6, 4ov0, 2i20, 1vjm, 1tn5, 1x0i, 1x0k, 1tn0, 3utw, 1xji, 4fpd]
LVTYFTVLWXGY	LY11	SKVGFSFLDLHG	SG11	5	6	[2m3g]
LRXXTVXLWAIY	LY11	DVALIVYLDLVT	DT11	5	6	[4gyc, 3qap, 3qdc, 2f93, 2ksy, 2f95, 1jgj]
LRXXTVXLWAIY	LY11	VAFXGLVYYLVG	VG11	5	4	[1gue, 4gyc, 3qap, 3qdc, 2f93, 2ksy, 2f95, 1jgj, 1gu8, 1h68]
LFSTIAFLXVLY	LY11	VXALMXVXGLXG	VG11	4	3	[2z55, 1vgo, 3wqj, 2ei4]
LRXXTVXLWAIY	LY11	VYLDLVTXVGFG	VG11	5	6	[1gue, 4gyc, 3qap, 3qdc, 2f93, 2ksy, 2f95, 1jgj, 1gu8, 1h68]
LVGISGIAAVAY	LY11	VYLDLVTXVGFG	VG11	1	6	[1gue, 4gyc, 3qap, 3qdc, 2f93, 2ksy, 2f95, 1jgj, 1h68, 1gu8, 1h2s]
LFSTICMIVVLY	LY11	VXALMXVXGLXG	VG11	4	3	[1uaz]
LGTAXMGLXXLY	LY11	KFYAIXTLVXXI	KI11	0	1	[1c3w, 1e0p, 1q5i, 2ntu, 1kme, 2ntw, 1py6, 1f4z, 1pxs, 2i20, 1pxr, 1vjm, 1qko, 1x0i, 1x0k, 3hao, 1bhb, 3haq, 1tn0, 3utw, 2wjk, 2wjl]
LRNXTVVLWXAY	LY11	STXAMLXXLXXL	SL11	5	4	[1s8l, 1at9, 1e0p, 1s8j, 1r84, 1r2n, 1pxs, 1jv7, 1pxr, 1ap9, 1jv6, 4hwl, 1s54, 1s53, 1o0a, 3han, 3hao, 1kg9, 1kg8, 3hap, 2wjk, 2wjl, 1q5j, 1q5i, 1f50, 3nsb, 1tn5, 3utv, 1tn0, 3utw, 3utx, 3uty, 4fpd, 1brx, 1brr, 1fbk, 1ucq, 4hyx, 1f4z, 1qkp, 1qko, 1brd, 1p8h, 1mgy, 4md2, 4md1, 3ns0, 1c3w, 1bm1, 2ntu, 1kme, 2ntw, 1s52, 1s51, 1py6, 4ov0, 2i20, 1vjm, 3mbv, 1x0i, 1x0k, 1xji]
LKLXXVVXWXXY	LY11	YIFAFLLLNYLT	YT11	5	6	[3qbl, 3vvk, 3qbg, 3qbi, 3qbk]
LGTAXMGLXXLY	LY11	TXLXXXIAFTXY	TY11	0	1	[1m0k, 1s8l, 1at9, 1e0p, 1s8j, 1r2n, 1r84, 1pxs, 1jv7, 1jv6, 1ap9, 1pxr, 1m0l, 4hwl, 1s54, 1o0a, 3han, 3hao, 1kg9, 1bhb, 1kg8, 3hap, 3haq, 1bha, 2wjk, 3har, 2wjl, 3has, 1q5j, 2zzl, 1q5i, 1f50, 3nsb, 1tn5, 1cwq, 1tn0, 4fpd, 1brx, 1brr, 1p8i, 1fbk, 1ucq, 4hyx, 1f4z, 1ixf, 3vi0, 1qkp, 1qko, 1brd, 1p8h, 1mgy, 1qm8, 4md2, 4md1, 2zfe, 1iw6, 3ns0, 1c3w, 1bm1, 2ntu, 1kme, 2ntw, 1s51, 1py6, 4ov0, 3vhz, 2i…
LLATWXFYPIAY	LY11	VLAKAGYGVLIY	VY11	5	6	[3ddl]
LRNXTVVLWXAY	LY11	VWWAISTAAXLY	VY11	5	4	[1at9, 1e0p, 1r84, 1r2n, 1pxs, 1pxr, 1ap9, 4hwl, 1s54, 1s53, 1o0a, 3han, 3hao, 1kg9, 1kg8, 3hap, 3haq, 2wjk, 3har, 2wjl, 3has, 1q5j, 1q5i, 1f50, 3nsb, 1tn5, 3utv, 1tn0, 3utw, 3utx, 3uty, 4fpd, 1brx, 1brr, 1fbk, 1ucq, 4hyx, 1f4z, 1qkp, 1qko, 1p8h, 4md2, 4md1, 3ns0, 1c3w, 1bm1, 2ntu, 1kme, 2ntw, 1s52, 1s51, 1py6, 4ov0, 2i20, 1vjm, 3mbv, 1x0k, 1xji]
LGTAXMGLXXLY	LY11	LXXXIAFTXXLS	LS11	0	1	[1m0k, 1s8l, 1at9, 1e0p, 1s8j, 2i1x, 1r2n, 1r84, 1pxs, 1jv7, 1jv6, 1ap9, 1m0m, 1pxr, 1m0l, 4hwl, 1s54, 1s53, 1o0a, 1c8s, 3han, 3hao, 1c8r, 1kg9, 1bhb, 1kg8, 3hap, 3haq, 1bha, 2wjk, 3har, 2wjl, 3has, 1q5j, 1kgb, 2zzl, 1q5i, 1f50, 1dze, 3nsb, 1tn5, 2brd, 1cwq, 1tn0, 3utx, 4fpd, 3uty, 1brx, 1fbb, 1brr, 1p8i, 1fbk, 1ucq, 4hyx, 1p8u, 1f4z, 1ixf, 3vi0, 1qkp, 1qko, 1brd, 1p8h, 1mgy, 1qm8, 4md2, 4md1, 2z…
LFSTIAFLXVLY	LY11	LMIXTGLXXXLS	LS11	4	3	[3wqj]
LFSTICMIVVLY	LY11	LMIXTGLXXXLS	LS11	4	3	[1uaz]
LGTAXMGLXXLY	LY11	PLNIETLLFMVL	PL11	0	6	[1r2n, 1r84, 3utv]
LRNXTVVLWXAY	LY11	PLNIETLLFMVL	PL11	5	6	[1r84, 1r2n, 3utv]
LGTAXMGLXXLY	LY11	PXIAFTXXLSML	PL11	0	1	[1m0k, 1s8l, 1at9, 1e0p, 1s8j, 2i1x, 1r2n, 1r84, 1jv7, 1pxs, 1jv6, 1ap9, 1m0m, 4hwl, 1s54, 1s53, 1o0a, 1c8s, 3han, 3hao, 1c8r, 1kg9, 1bhb, 1kg8, 3hap, 3haq, 1bha, 2wjk, 3har, 2wjl, 3has, 1q5j, 1kgb, 2zzl, 1q5i, 1f50, 1dze, 3nsb, 1tn5, 2brd, 1tn0, 3utx, 4fpd, 1brx, 1fbb, 1brr, 1p8i, 1fbk, 1ucq, 4hyx, 1p8u, 1f4z, 1ixf, 3vi0, 1qkp, 1qko, 1brd, 1p8h, 1qm8, 4md2, 4md1, 2zfe, 1iw6, 3ns0, 1c3w, 1bm1, 2n…
LVGISGIAAVAY	LY11	PRYIXWILTTPL	PL11	1	2	[1gue, 3qap, 3qdc, 2f93, 2ksy, 2f95, 1jgj, 1h68, 1gu8, 1h2s]
LRXLXVVXWXXY	LY11	SWAYSXLDVFAK	SK11	5	6	[2jaf]
LKLXXVVXWXXY	LY11	SWAYSXLDIVAK	SK11	5	6	[3qbl, 3vvk, 3qbg, 3abw, 3qbi, 3qbk]
LRNXTVVLWXAY	LY11	YPVVWLIGSEGA	YA11	5	5	[1brr]
LGTAXMGLXXLY	LY11	APAIAFTMYLSM	AM11	0	1	[3han, 1p8u]
LKLXXVVXWXXY	LY11	AYSALXIVAKYI	AI11	5	6	[3qbl, 3vvk, 3qbg, 3abw, 3qbi, 3qbk]
LLATWXFYPIAY	LY11	AKAGYGVLIYNI	AI11	5	6	[3ddl]
LFSTICMIVVLY	LY11	ALVXVLWTAYXI	AI11	4	5	[1uaz]
LRXXTVXLWAIY	LY11	MGAVAFXGLVYY	MY11	5	4	[1gue, 4gyc, 3qap, 3qdc, 2f93, 2ksy, 2f95, 1jgj, 1gu8, 1h68]
LLATWXFYPIAY	LY11	GYTIADVLAKXG	GG11	5	6	[3ddl]
LRXXTVXLWAIY	LY11	GINLGLVAATXG	GG11	5	1	[4gyc]
LRXXTVXLWAIY	LY11	LGINLXLVAATL	LL11	5	1	[4gyc]
LKLXXVVXWXXY	LY11	LXIVAKYIFXFL	LL11	5	6	[3qbl, 3vvk, 3qbg, 3abw, 3qbi, 3qbk]
LFSTICMIVVLY	LY11	LVXVXWTAYPIL	LL11	4	5	[1uaz]
LVGISGIAAVAY	LY11	LVXKVGFGFIXL	LL11	1	6	[1gue, 4gyc, 3qap, 3qdc, 2f93, 2ksy, 2f95, 1jgj, 1h68, 1gu8]
LRXXTVXLWAIY	LY11	LVXKVGFGFIXL	LL11	5	6	[1gue, 4gyc, 3qap, 3qdc, 2f93, 2ksy, 2f95, 1jgj, 1gu8, 1h68]
LVGISGIAAVAY	LY11	LXXPLIVXFXXL	LL11	1	2	[1gue, 4gyc, 3qap, 3qdc, 2f93, 2ksy, 2f95, 1jgj, 1h68, 1gu8]
LVTYFTVLWXGY	LY11	LPFFSKVGFXXL	LL11	5	6	[2m3g]
LGTAXMGLXXLY	LY11	IXTXXXXIAFTM	IM11	0	1	[1m0k, 1s8l, 1at9, 1e0p, 1s8j, 1r2n, 1r84, 1jv7, 1jv6, 1ap9, 1pxr, 1m0l, 4hwl, 1s54, 1s53, 1o0a, 3han, 3hao, 1kg9, 1bhb, 1kg8, 3hap, 3haq, 1bha, 2wjk, 3har, 2wjl, 3has, 1q5j, 2zzl, 1q5i, 1f50, 3nsb, 1tn5, 1cwq, 3utv, 3utw, 1tn0, 4fpd, 1brx, 1brr, 1p8i, 1fbk, 1ucq, 4hyx, 1f4z, 1ixf, 3vi0, 1qkp, 1qko, 1brd, 1p8h, 1mgy, 1qm8, 4md2, 4md1, 2zfe, 1iw6, 3ns0, 1c3w, 1bm1, 2ntu, 1kme, 2ntw, 1s51, 1py6, 4o…
LVGISGIAAVAY	LY11	IXWILTTPLIVY	IY11	1	2	[1gue, 3qap, 3qdc, 2f93, 2ksy, 2f95, 1jgj, 1h68, 1gu8, 1h2s]
LGTAXMGLXXLY	LY11	MXLSMLLGYGLT	MT11	0	1	[4hwl, 1at9, 1s52]
LRNXTVVLWXAY	LY11	TPLLLLDLALLV	TV11	5	2	[1brx]
LVGISGIAAVAY	LY11	TLFWLGAIGMLV	TV11	1	0	[1gue, 4gyc, 3qap, 3qdc, 2ksy, 1jgj, 1h68, 1gu8, 1h2s]
LRNXTVVLWXAY	LY11	SAYXVVWLIGSE	SE11	5	5	[1at9, 1brr, 1s52, 1r84, 1r2n, 1pxr, 1ap9, 4hwl, 3han, 3hap, 3utv, 1tn0, 3har, 3utx, 1xji, 3has, 3uty]
LLATWXFYPIAY	LY11	LAKAGYGVLIYN	LN11	5	6	[3ddl]
LVGISGIAAVAY	LY11	RYIXWILTTPXI	RI11	1	2	[1gue, 3qap, 3qdc, 2f93, 2ksy, 2f95, 1jgj, 1h68, 1gu8, 1h2s]
LTALVAVLXXAY	LY11	TAKVGFGFVLLR	TR11	5	6	[2z55, 1vgo]
LLATWXFYPIAY	LY11	KAGYGVLIYNIA	KA11	5	6	[3ddl]
LGTAXMGLXXLY	LY11	KKFYAIXTLVPA	KA11	0	1	[2ntu, 1bhb]
LRNXTVVLWXAY	LY11	YILYVLFFGFTS	YS11	5	4	[1qkp, 1s52, 3utv]
LVGISGIAAVAY	LY11	LVGTLAFAWAGR	LR11	1	0	[4gyc, 3qap, 3qdc, 2f93, 2ksy, 2f95, 1jgj]
LTALVAVLXXAY	LY11	LFVLYYLLTSLR	LR11	5	4	[1vgo]
LVGISGIAAVAY	LY11	DWILTTPLIVYF	DF11	1	2	[1gue, 3qap, 3qdc, 2f93, 2ksy, 2f95, 1jgj, 1h68, 1gu8]
LKLXXVVXWXXY	LY11	KYIFAFLLLNYL	KL11	5	6	[3qbl, 3vvk, 3qbg, 3qbi, 3qbk]
LGTAXMGLXXLY	LY11	IAFTMXLSMXLG	IG11	0	1	[1brx, 1at9, 1bm1, 1kme, 1brr, 1s52, 1r2n, 1r84, 4hwl, 1qkp, 3han, 2brd, 1bhb, 3hap, 3har, 3utx, 1xji, 3has, 3uty]
LVGISGIAAVAY	LY11	ILTTPLIVYFXG	IG11	1	2	[1gue, 4gyc, 3qap, 3qdc, 2f93, 2ksy, 2f95, 1jgj, 1h68, 1gu8]
LRXXTVXLWAIY	LY11	FXGLVYYLVGPM	FM11	5	4	[1gue, 4gyc, 3qap, 3qdc, 2f93, 2ksy, 2f95, 1jgj, 1gu8, 1h68]
LRXXTVXLWAIY	LY11	AFXGLVYYLXGP	AP11	5	4	[1gue, 4gyc, 3qap, 3qdc, 2f93, 2ksy, 2f95, 1jgj, 1gu8, 1h68]
LVGISGIAAVAY	LY11	APRYIXWILTTP	AP11	1	2	[1gue, 3qap, 3qdc, 1h68, 1gu8, 1h2s]
LVTYFTVLWXGY	LY11	AFLIILWGIWNP	AP11	5	4	[2m3g]
LRXLXVVXWXXY	LY11	FAKYVFAFILLR	FR11	5	6	[2jaf, 2jag]
LLATWXFYPIAY	LY11	AGYGVLIYNIAK	AK11	5	6	[3ddl]
LVGISGIAAVAY	LY11	YIXWILTTPLXV	YV11	1	2	[1gue, 3qap, 3qdc, 2f93, 2ksy, 2f95, 1jgj, 1h68, 1gu8, 1h2s]
LRXXTVXLWAIY	LY11	VALIVYLDLVTK	VK11	5	6	[1gue, 4gyc, 3qap, 3qdc, 2f93, 2ksy, 2f95, 1jgj, 1gu8, 1h68]
LRXXTVXLWAIY	LY11	VTKVGFGFIALD	VD11	5	6	[1gue, 4gyc, 3qap, 3qdc, 2f93, 2ksy, 2f95, 1jgj, 1gu8, 1h68]
LVGISGIAAVAY	LY11	VTKVGFGFIALD	VD11	1	6	[1gue, 4gyc, 3qap, 3qdc, 2f93, 2ksy, 2f95, 1jgj, 1h68, 1gu8]
LGTAXMGLXXLY	LY11	PFYAITTLVPAI	PI11	0	1	[1tn5]
LRXXTVXLWAIY	LY11	GMGAVAFXGLVY	GY11	5	4	[1gue, 4gyc, 3qap, 3qdc, 2f93, 2ksy, 2f95, 1jgj, 1gu8, 1h68]
LKLXXVVXWXXY	LY11	CACFIVVLYILL	CL11	5	4	[3qbl, 3vvk, 3qbg, 3abw, 3qbi, 3qbk]
LKLXXVVXWXXY	LY11	CFIVVLYILLVE	CE11	5	4	[3qbl, 3vvk, 3qbg, 3qbi, 3qbk]
LGTAXMGLXXLY	LY11	KVGFGLILLRSR	KR11	0	6	[1brx]
LRNXTVVLWXAY	LY11	KVGFGLILLRSR	KR11	5	6	[1brx]
LLATWXFYPIAY	LY11	YTIADVLAKAGY	YY11	5	6	[3ddl]
LVTYFTVLWXGY	LY11	DTFLFCLLPFFS	DS11	5	6	[2m3g]
LLATWXFYPIAY	LY11	DVLAKAGYGVLI	DI11	5	6	[3ddl]
LRNXTVVLWXAY	LY11	QGTILAXVGADG	QG11	5	3	[1s8l, 1s8j, 1q5i, 1kme, 1r84, 1r2n, 4hyx, 1jv7, 1jv6, 1qkp, 1s54, 1s53, 1x0i, 1mgy, 3han, 3utv, 3haq, 1tn0, 3utw, 1xji, 3has, 3uty]
LVTYFTVLWXGY	LY11	CAFLIILWGIWN	CN11	5	4	[2m3g]
LVGISGIAAVAY	LY11	IGMLVGTLAFAW	IW11	1	0	[1gue, 4gyc, 3qap, 3qdc, 2f93, 2ksy, 2f95, 1jgj, 1h68, 1gu8]
LVGISGIAAVAY	LY11	GMLVGTLAFAWA	GA11	1	0	[1gue, 4gyc, 3qap, 3qdc, 2f93, 2ksy, 2f95, 1jgj, 1h68, 1gu8]
LRXLXVVXWXXY	LY11	CAFFVVVLSALV	CV11	5	4	[2jaf, 2jag]
LVGISGIAAVAY	LY11	VXRYIDWILTXP	VP11	1	2	[2ksy, 1jgj]
LVTYFTVLWXGY	LY11	CLLPFFSKVGFS	CS11	5	6	[2m3g]
LRNXTVVLWXAY	LY11	LNIETLLFMVLD	LD11	5	6	[1r84, 1r2n, 3utv]
LGTAXMGLXXLY	LY11	LNIETLLFMVLD	LD11	0	6	[1r2n, 1r84, 3utv]
LVTYFTVLWXGY	LY11	PFFSKVGFSFLD	PD11	5	6	[2m3g]
LVTYFTVLWXGY	LY11	FSKVGFSFLDLH	FH11	5	6	[2m3g]
IGVDALMXVTGL	IL11	IAFLFVLYYLLT	IT11	3	4	[2z55, 1vgo]
INIXLXGLXXLL	IL11	ILVPVVSIASYT	IT11	0	1	[3qbl, 3vvk, 3a7k, 3abw, 3qbg, 3qbi, 3qbk]
ITFDIXMXVTGL	IL11	ILVPVVSIASYT	IT11	3	1	[3qbl, 3vvk, 3a7k, 3qbg, 3abw, 3qbi, 3qbk]
IVAKYIFAFLLL	IL11	ILVPVVSIASYT	IT11	6	1	[3vvk, 3qbl, 3abw, 3qbg, 3qbi, 3qbk]
ITFDIXMXVTGL	IL11	WXAISCACXIVV	WV11	3	4	[3qbl, 3vvk, 3a7k, 3qbg, 3abw, 3qbi, 3qbk]
IGVDALMXVTGL	IL11	WWLFSTIAFLFV	WV11	3	4	[2z55, 1vgo, 3wqj, 2ei4]
IXMXVTGLAAXL	IL11	WXAISCACXIVV	WV11	3	4	[3qbl, 3vvk, 3a7k, 3qbg, 3abw, 3qbi, 3qbk]
IAADIXMXVTGL	IL11	WAFYAISCAFFV	WV11	3	4	[1e12]
IXLXLGTALMGL	IL11	IETLLFMVLDVS	IS11	0	6	[1brr, 1r2n, 1r84, 4hyx, 1pxs, 1pxr, 4hwl, 1ixf, 3vi0, 1qkp, 1s54, 1s53, 1o0a, 1p8h, 3han, 1c8r, 3hap, 3haq, 3har, 4md2, 3has, 4md1, 3ns0, 1q5j, 1kgb, 1q5i, 1kme, 2ntw, 1s52, 1s51, 1py6, 4ov0, 3vhz, 1iw9, 2i21, 3nsb, 1tn5, 3mbv, 3t45, 3utv, 1tn0, 3utw, 3utx, 1xji, 3uty]
INIXLXGLXXLL	IL11	IAVSTILVPXVS	IS11	0	1	[3qbl, 3vvk, 3qbg, 3qbi, 3qbk]
IVAKYIFAFLLL	IL11	IAVSTILVPXVS	IS11	6	1	[3vvk, 3qbl, 3qbg, 3qbi, 3qbk]
ITFDIXMXVTGL	IL11	IAVSTILVPXVS	IS11	3	1	[3qbl, 3vvk, 3qbg, 3qbi, 3qbk]
IXLXLGTALMGL	IL11	ETLXFMVLDXXA	EA11	0	6	[1s8l, 1at9, 1s8j, 2i1x, 1r2n, 1r84, 1pxs, 1pxr, 1ap9, 1m0m, 4hwl, 1s54, 1s53, 1o0a, 3han, 3hao, 1c8r, 1kg9, 1kg8, 3hap, 3haq, 3har, 2wjl, 3has, 1q5j, 1kgb, 2zzl, 1q5i, 3nsb, 1tn5, 2brd, 3utv, 1tn0, 3utw, 3utx, 3uty, 4fpd, 1brx, 1fbb, 1brr, 1fbk, 1ucq, 4hyx, 1ixf, 3vi0, 1qkp, 1qko, 1p8h, 4md2, 4md1, 3ns0, 1c3w, 2ntu, 1kme, 2ntw, 1s52, 1s51, 1py6, 4ov0, 3vhz, 2i20, 1iw9, 2i21, 1vjm, 3mbv, 1x0k, 1x…
ILWAIYPFIXLL	IL11	GAVAFXGLVYYL	GL11	5	4	[4gyc, 3qap, 3qdc, 2f93, 2f95]
IXLXLGTALMGL	IL11	TXXFMVLDXXXK	TK11	0	6	[1s8l, 1at9, 1s8j, 2i1x, 1r2n, 1r84, 1pxs, 1pxr, 1ap9, 1m0m, 4hwl, 1s54, 1s53, 1o0a, 3han, 3hao, 1c8r, 1kg9, 1kg8, 3hap, 3haq, 2wjk, 3har, 2wjl, 3has, 1q5j, 1kgb, 2zzl, 1q5i, 1f50, 3nsb, 1tn5, 2brd, 3utv, 1tn0, 3utw, 3utx, 3uty, 4fpd, 1brx, 1fbb, 1brr, 1fbk, 1ucq, 4hyx, 1f4z, 1ixf, 3vi0, 1qkp, 1qko, 1p8h, 4md2, 4md1, 3ns0, 1c3w, 1bm1, 2ntu, 1kme, 2ntw, 1s52, 1s51, 1py6, 4ov0, 3vhz, 2i20, 1iw9, 2i…
ILVPGIAXAAXL	IL11	FMVXDXXXKVGF	FF11	1	6	[2z55, 3wqj, 1vgo, 1uaz, 2ei4]
IAADIXMXVTGL	IL11	FRWAFYAISCAF	FF11	3	4	[1e12]
IXLXLGTALMGL	IL11	FMVXDXXXKVGF	FF11	0	6	[1s8l, 1at9, 1s8j, 2i1x, 1r2n, 1r84, 1pxs, 1pxr, 1ap9, 1m0m, 4hwl, 1s54, 1s53, 1o0a, 3han, 3hao, 1c8r, 1kg9, 1kg8, 3hap, 3haq, 2wjk, 3har, 2wjl, 3has, 1q5j, 1kgb, 2zzl, 1q5i, 1f50, 3nsb, 1tn5, 2brd, 3utv, 1tn0, 3utw, 3utx, 3uty, 1brx, 1fbb, 1brr, 1ucq, 4hyx, 1f4z, 1ixf, 3vi0, 1qkp, 1qko, 1p8h, 4md2, 4md1, 3ns0, 1c3w, 1bm1, 2ntu, 1kme, 2ntw, 1s52, 1s51, 1py6, 4ov0, 3vhz, 2i20, 1iw9, 2i21, 1vjm, 3m…
ILWAIYPFIXLL	IL11	LIILLGINLXLV	LV11	5	1	[4gyc, 2f93, 2f95, 1h2s]
IDXXVTTPLLXL	IL11	LIGFLMSTQIVV	LV11	2	3	[2m3g]
IVAKYIFAFLLL	IL11	LIAVSTILXXVV	LV11	6	1	[3vvk, 3qbl, 3qbg, 3qbi, 3qbk]
IVAKYIFAFLLL	IL11	LXVVXWLGYXXV	LV11	6	5	[3vvk, 3qbl, 3abw, 3qbg, 3qbi, 3qbk]
IXLXLGTALMGL	IL11	LXFMVLDVXXKV	LV11	0	6	[1s8l, 1at9, 1s8j, 2i1x, 1r2n, 1r84, 1pxs, 1pxr, 1ap9, 1m0m, 4hwl, 1s54, 1s53, 1o0a, 3han, 3hao, 1c8r, 1kg9, 1kg8, 3hap, 3haq, 2wjk, 3har, 2wjl, 3has, 1q5j, 1kgb, 2zzl, 1q5i, 1f50, 3nsb, 1tn5, 2brd, 3utv, 1tn0, 3utw, 3utx, 3uty, 4fpd, 1brx, 1fbb, 1brr, 1fbk, 1ucq, 4hyx, 1f4z, 1ixf, 3vi0, 1qkp, 1qko, 1p8h, 4md2, 4md1, 3ns0, 1c3w, 1bm1, 2ntu, 1kme, 2ntw, 1s52, 1s51, 1py6, 4ov0, 3vhz, 2i20, 1iw9, 2i…
INIXLXGLXXLL	IL11	LIAVSTILXXVV	LV11	0	1	[3qbl, 3vvk, 3qbg, 3qbi, 3qbk]
ILVPGIAXAAXL	IL11	LLMLIGTFYXIV	LV11	1	0	[1uaz]
ILVPGIAXAAXL	IL11	LDVXXKVGFGFV	LV11	1	6	[2z55, 1vgo, 2ei4]
ILVPGIAXAAXL	IL11	LXFMVLDVXXKV	LV11	1	6	[1uaz]
ITFDIXMXVTGL	IL11	LIAVSTILXXVV	LV11	3	1	[3qbl, 3vvk, 3qbg, 3qbi, 3qbk]
IXLXLGTALMGL	IL11	MXLGXLYFLVKG	MG11	0	0	[1s8l, 1at9, 1s8j, 1r2n, 1r84, 1pxs, 1pxr, 1ap9, 4hwl, 1s53, 1o0a, 3han, 3hao, 1kg9, 1bhb, 1kg8, 3hap, 3haq, 2wjk, 3har, 2wjl, 3has, 1q5j, 1q5i, 1f50, 3nsb, 1tn5, 1tn0, 3utw, 3utx, 3uty, 4fpd, 1brx, 1fbk, 1ucq, 4hyx, 1f4z, 1qkp, 1qko, 1p8h, 4md2, 4md1, 3ns0, 1c3w, 1bm1, 2ntu, 1kme, 2ntw, 1py6, 4ov0, 2i20, 1vjm, 3mbv, 1x0k, 1xji]
IVAKYIFAFLLL	IL11	MXLGYPIVWALG	MG11	6	5	[3vvk, 3qbl, 3abw, 3qbg, 3qbi, 3qbk]
ILVPGIAXAAXL	IL11	MLXGTFYFIARG	MG11	1	0	[2z55, 1vgo]
IXLXLGTALMGL	IL11	MVXDXXXKVGXG	MG11	0	6	[1s8l, 1at9, 1s8j, 2i1x, 1r2n, 1r84, 1pxs, 1pxr, 1ap9, 1m0m, 4hwl, 1s54, 1s53, 1o0a, 3han, 3hao, 1c8r, 1kg9, 1kg8, 3hap, 3haq, 2wjk, 3har, 2wjl, 3has, 1q5j, 1kgb, 2zzl, 1q5i, 1f50, 3nsb, 1tn5, 2brd, 3utv, 1tn0, 3utw, 3utx, 3uty, 4fpd, 1brx, 1fbb, 1brr, 1fbk, 1ucq, 4hyx, 1f4z, 1ixf, 3vi0, 1qkp, 1qko, 1p8h, 4md2, 4md1, 3ns0, 1c3w, 1bm1, 2ntu, 1kme, 2ntw, 1s52, 1s51, 1py6, 4ov0, 3vhz, 2i20, 1iw9, 2i…
ILVPGIAXAAXL	IL11	MVXDXXXKVGXG	MG11	1	6	[2z55, 3wqj, 1vgo, 1uaz, 2ei4]
IXLXLGTALMGL	IL11	SAKVGXGLILLR	SR11	0	6	[1brx, 1s8l, 1at9, 1s8j, 1r2n, 1r84, 1f4z, 1pxs, 1pxr, 4hwl, 1qkp, 1qko, 1s54, 1s53, 1o0a, 3han, 3hao, 1kg8, 3hap, 3haq, 2wjk, 3har, 2wjl, 3has, 1c3w, 1bm1, 1q5i, 2ntu, 1kme, 2ntw, 1s51, 1py6, 4ov0, 2i20, 1vjm, 1tn5, 1x0k, 1tn0, 3utw, 3utx, 1xji, 3uty, 4fpd]
INIXLXGLXXLL	IL11	DXVAKYIFAFXL	DL11	0	6	[3qbl, 3vvk, 3abw, 3qbg, 3qbi, 3qbk]
IXLXLGTALMGL	IL11	DVXAKVGXXXXL	DL11	0	6	[1s8l, 1at9, 1s8j, 1r2n, 1r84, 1pxs, 1pxr, 1ap9, 4hwl, 1s54, 1s53, 1o0a, 3han, 3hao, 1kg9, 1kg8, 3hap, 3haq, 2wjk, 3har, 2wjl, 3has, 1q5j, 1q5i, 1f50, 3nsb, 1tn5, 3utv, 1tn0, 3utw, 3utx, 4fpd, 3uty, 1brx, 1fbk, 1ucq, 4hyx, 1f4z, 1qkp, 1qko, 1p8h, 4md2, 4md1, 3ns0, 1c3w, 1bm1, 2ntu, 1kme, 2ntw, 1s52, 1s51, 1py6, 4ov0, 2i20, 1vjm, 3mbv, 1x0k, 1xji]
IPLVSISSYLGL	IL11	DVXAKYVFAFXL	DL11	1	6	[1e12]
ILVPGIAXAAXL	IL11	DVXAKVGFGFXL	DL11	1	6	[2z55, 1vgo]
IVVITSGLIXDL	IL11	VRYLWYICGVCA	VA11	3	4	[1xio]
IVAKYIFAFLLL	IL11	VVXXLGYPIXWA	VA11	6	5	[3vvk, 3qbl, 3abw, 3qbg, 3qbi, 3qbk]
ITFDIXMXVTGL	IL11	VSTILVPVVSIA	VA11	3	1	[3qbl, 3vvk, 3qbg, 3abw, 3qbi, 3qbk]
IDXXVTTPLLXL	IL11	VAMFIPIWSGLA	VA11	2	1	[1xio, 2m3g, 4tl3]
ILGLXXXLGINL	IL11	VGALTVLFGAIA	VA11	1	0	[1h2s]
INIXLXGLXXLL	IL11	VSTILVPVVSIA	VA11	0	1	[3qbl, 3vvk, 3abw, 3qbg, 3qbi, 3qbk]
IVAKYIFAFLLL	IL11	VSTILVPVVSIA	VA11	6	1	[3vvk, 3qbl, 3abw, 3qbg, 3qbi, 3qbk]
IXLXLGTALMGL	IL11	NIETLLFMVLDV	NV11	0	6	[1brr, 1s52, 1r2n, 1r84, 4hyx, 4hwl, 1qkp, 3han, 3hap, 3utv, 3haq, 3utw, 3har, 3utx, 1xji, 3has, 3uty]
IVAKYIFAFLLL	IL11	TVXXWLGYPXVW	TW11	6	5	[3vvk, 3qbl, 3abw, 3qbg, 3qbi, 3qbk]
IXLXLGTALMGL	IL11	VPLNIETLLFMV	VV11	0	6	[1r2n, 1r84]
IPLVSISSYLGL	IL11	VALAGIAILVXV	VV11	1	0	[1e12]
ILWAIYPFIXLL	IL11	VXVALIVYLXLV	VV11	5	6	[3qap, 3qdc, 1h2s]
ILGLXXXLGINL	IL11	VXVALIVYLXLV	VV11	1	6	[1h2s]
IPLVSISSYLGL	IL11	VXVALAGIAILV	VV11	1	0	[1e12]
IVAKYIFAFLLL	IL11	VXWLGYPIVXXL	VL11	6	5	[3vvk, 3qbl, 3abw, 3qbg, 3qbi, 3qbk]
ILVPGIAXAAXL	IL11	VXAKVGFGFXLL	VL11	1	6	[2z55, 1vgo]
IPLVSISSYLGL	IL11	VXAKYVFAFXXL	VL11	1	6	[1e12]
INIXLXGLXXLL	IL11	VPVVSIASYTGL	VL11	0	1	[3qbl, 3vvk, 3a7k, 3abw, 3qbg, 3qbi, 3qbk]
ITFDIXMXVTGL	IL11	VPVVSIASYTGL	VL11	3	1	[3qbl, 3vvk, 3a7k, 3qbg, 3abw, 3qbi, 3qbk]
IXLXLGTALMGL	IL11	VXXKVGXGXXLL	VL11	0	6	[1s8l, 1at9, 1s8j, 1r2n, 1r84, 1pxs, 1pxr, 4hwl, 1s54, 1s53, 1o0a, 3han, 3hao, 1kg9, 1kg8, 3hap, 3haq, 2wjk, 3har, 2wjl, 3has, 1q5j, 1q5i, 1f50, 3nsb, 1tn5, 3utv, 1tn0, 3utw, 3utx, 4fpd, 3uty, 1brx, 1fbk, 1ucq, 4hyx, 1f4z, 1qkp, 1qko, 1p8h, 4md2, 4md1, 3ns0, 1c3w, 1bm1, 2ntu, 1kme, 2ntw, 1s52, 1s51, 1py6, 4ov0, 2i20, 1vjm, 3mbv, 1x0k, 1xji]
IVAKYIFAFLLL	IL11	VPVVSIASYTGL	VL11	6	1	[3vvk, 3qbl, 3abw, 3qbg, 3qbi, 3qbk]
ILVPGIAXAAXL	IL11	WLXIGTLLMLIG	WG11	1	0	[2z55, 3wqj, 1vgo, 1uaz, 2ei4]
ILWAIYPFIXLL	IL11	LLGINLGLVAAT	LT11	5	1	[4gyc]
ILWAIYPFIXLL	IL11	LGLVYYLVGPMT	LT11	5	4	[4gyc, 3qap, 3qdc, 2f93, 2f95]
ILVPGIAXAAXL	IL11	LXXGTLLXLIGT	LT11	1	0	[2z55, 3wqj, 1vgo, 1uaz, 2ei4]
IXLXLGTALMGL	IL11	LXXLXFLVXGMG	LG11	0	0	[1brx, 1c3w, 1at9, 1bm1, 1q5i, 2ntu, 1kme, 1py6, 1pxs, 2i20, 1pxr, 1vjm, 1tn5, 1qko, 1s53, 1x0k, 3hao, 3haq, 1tn0, 3utw, 3har, 2wjl]
ILWAIYPFIXLL	IL11	LIVYLXLVTKVG	LG11	5	6	[4gyc, 3qap, 3qdc, 2f93, 2f95, 1h2s]
IVAKYIFAFLLL	IL11	LVXVVSIASYTG	LG11	6	1	[3vvk, 3qbl, 3abw, 3qbg, 3qbi, 3qbk]
ILGLXXXLGINL	IL11	LIVYLXLVTKVG	LG11	1	6	[1h2s]
IDXXVTTPLLXL	IL11	LMSTQIVVITSG	LG11	2	3	[1xio, 2m3g, 4tl3]
IVAKYIFAFLLL	IL11	LSILLXVFMTXG	LG11	6	0	[3vvk, 3qbi]
ITFDIXMXVTGL	IL11	LVXVVSIASYTG	LG11	3	1	[3qbl, 3vvk, 3a7k, 3qbg, 3abw, 3qbi, 3qbk]
IXLXLGTALMGL	IL11	LFMVLXVXXKVG	LG11	0	6	[1s8l, 1at9, 1s8j, 2i1x, 1r2n, 1r84, 1pxs, 1pxr, 1ap9, 1m0m, 4hwl, 1s54, 1s53, 1o0a, 3han, 3hao, 1c8r, 1kg9, 1kg8, 3hap, 3haq, 2wjk, 3har, 2wjl, 3has, 1q5j, 1kgb, 2zzl, 1q5i, 1f50, 3nsb, 1tn5, 2brd, 3utv, 1tn0, 3utw, 3utx, 3uty, 4fpd, 1brx, 1fbb, 1brr, 1fbk, 1ucq, 4hyx, 1f4z, 1ixf, 3vi0, 1qkp, 1qko, 1p8h, 4md2, 4md1, 3ns0, 1c3w, 1bm1, 2ntu, 1kme, 2ntw, 1s52, 1s51, 1py6, 4ov0, 3vhz, 2i20, 1iw9, 2i…
ILVPGIAXAAXL	IL11	LFMVLXVXXKVG	LG11	1	6	[1uaz]
INIXLXGLXXLL	IL11	LVXVVSIASYTG	LG11	0	1	[3qbl, 3vvk, 3a7k, 3abw, 3qbg, 3qbi, 3qbk]
ILVPGIAXAAXL	IL11	GTXLMLIGTXYF	GF11	1	0	[2z55, 3wqj, 1vgo, 1uaz, 2ei4]
IPLVSISSYLGL	IL11	GRYLTWALSTPM	GM11	1	2	[1e12]
IXLXLGTALMGL	IL11	GLXXLYFLVKGM	GM11	0	0	[1brx, 1s8l, 1at9, 1fbk, 1r2n, 1r84, 1ucq, 4hyx, 1f4z, 1pxs, 1pxr, 1qko, 1s53, 1o0a, 1p8h, 3han, 3hao, 1kg8, 3hap, 3haq, 2wjk, 3har, 4md2, 2wjl, 3has, 4md1, 1c3w, 1q5j, 1bm1, 1q5i, 2ntu, 1kme, 1f50, 2ntw, 1py6, 4ov0, 2i20, 1vjm, 1tn5, 3mbv, 1x0k, 1tn0, 3utw, 3utx, 1xji, 3uty, 4fpd]
IAADIXMXVTGL	IL11	GRYLTWALSTPM	GM11	3	2	[1e12, 2jaf]
IXMXVTGLAAXL	IL11	GRYLTWALSTPM	GM11	3	2	[3qbl, 3vvk, 3a7k, 3qbg, 3abw, 3qbi, 3qbk]
ITFDIXMXVTGL	IL11	GRYLTWALSTPM	GM11	3	2	[3qbl, 3vvk, 3a7k, 3qbg, 3abw, 3qbi, 3qbk]
IGVDALMXVTGL	IL11	ARYAXWLFTTXL	AL11	3	2	[2z55, 1vgo, 3wqj, 2ei4]
IVVITSGLIXDL	IL11	ARYXDWMVTTXL	AL11	3	2	[1xio, 2m3g]
ILVPGIAXAAXL	IL11	AXXLFTTXLXXL	AL11	1	2	[2z55, 1vgo, 2ei4]
IGVDALMXVTGL	IL11	AXXLFTTXLXXL	AL11	3	2	[2z55, 1vgo, 2ei4]
ILVPGIAXAAXL	IL11	ARYAXWLFTTXL	AL11	1	2	[2z55, 3wqj, 1vgo, 1uaz, 2ei4]
IXLXLGTALMGL	IL11	AIAFTXXLSMLL	AL11	0	1	[1s8l, 1at9, 1s8j, 2i1x, 1r2n, 1r84, 1pxs, 1pxr, 1ap9, 1m0m, 4hwl, 1s54, 1s53, 1o0a, 3han, 3hao, 1c8r, 1kg9, 1bhb, 1kg8, 3hap, 3haq, 2wjk, 3har, 2wjl, 3has, 1q5j, 1kgb, 2zzl, 1q5i, 1f50, 3nsb, 1tn5, 2brd, 3utx, 3uty, 4fpd, 1brx, 1fbb, 1brr, 1fbk, 1ucq, 4hyx, 1f4z, 1ixf, 3vi0, 1qkp, 1qko, 1p8h, 4md2, 4md1, 3ns0, 1c3w, 1bm1, 2ntu, 1kme, 2ntw, 1s52, 1s51, 1py6, 4ov0, 3vhz, 2i20, 1iw9, 2i21, 1vjm, 3m…
IXLXLGTALMGL	IL11	AAIAFTXXLSML	AL11	0	1	[1pxr, 3uty]
IXLXLGTALMGL	IL11	GXLYFLVKGMGV	GV11	0	0	[1vjm, 1tn5, 1bm1, 1q5i, 1s53, 1tn0, 2i20]
INIXLXGLXXLL	IL11	SXLDIVAKYXFA	SA11	0	6	[3qbl, 3vvk, 3a7k, 3abw, 3qbg, 3qbi, 3qbk]
IPLVSISSYLGL	IL11	SXLDVFAKYXFA	SA11	1	6	[1e12]
IPLVSISSYLGL	IL11	SLXVNVALAGIA	SA11	1	0	[1e12]
IGVDALMXVTGL	IL11	TXAFLXVLYXLL	TL11	3	4	[2z55, 1vgo, 2ei4]
IXLXLGTALMGL	IL11	TXXLXMLLGYGL	TL11	0	1	[1at9, 1kme, 1brr, 1s52, 1r2n, 1r84, 4hwl, 1qkp, 3han, 3hap, 3har, 3utx, 1xji, 3has, 3uty]
ILVPGIAXAAXL	IL11	TTPLXXXXLXLL	TL11	1	2	[1vgo]
IXLXLGTALMGL	IL11	TLXXXIAFTXXL	TL11	0	1	[1s8l, 1at9, 1s8j, 2i1x, 1r2n, 1r84, 1pxs, 1ap9, 1m0m, 1pxr, 4hwl, 1s54, 1s53, 1o0a, 3han, 3hao, 1c8r, 1kg9, 1bhb, 1kg8, 3hap, 3haq, 2wjk, 3har, 2wjl, 3has, 1q5j, 1kgb, 2zzl, 1q5i, 1f50, 3nsb, 1tn5, 1tn0, 3utx, 4fpd, 3uty, 1brx, 1brr, 1fbk, 1ucq, 4hyx, 1f4z, 1ixf, 3vi0, 1qkp, 1qko, 1p8h, 4md2, 4md1, 3ns0, 1c3w, 1bm1, 2ntu, 1kme, 2ntw, 1s52, 1s51, 1py6, 4ov0, 3vhz, 2i20, 1iw9, 2i21, 1vjm, 3mbv, 3t…
ILVPGIAXAAXL	IL11	TLWLGIGXXLXL	TL11	1	0	[1uaz]
IGVDALMXVTGL	IL11	TTPLXXXXLXLL	TL11	3	2	[1vgo]
ILWAIYPFIXLL	IL11	ALXVYLDLVXKV	AV11	5	6	[4gyc, 3qap, 3qdc, 2f93, 2f95, 1h2s]
ITFDIXMXVTGL	IL11	ACFXVVLYILLV	AV11	3	4	[3qbl, 3vvk, 3qbg, 3qbi, 3qbk]
IXMXVTGLAAXL	IL11	ACFXVVLYILLV	AV11	3	4	[3qbl, 3vvk, 3qbg, 3qbi, 3qbk]
ILGLXXXLGINL	IL11	ALXVYLDLVXKV	AV11	1	6	[1h2s]
ILWAIYPFIXLL	IL11	AVAXXXLVYXLV	AV11	5	4	[4gyc, 3qap, 3qdc, 2f93, 2f95]
IAADIXMXVTGL	IL11	AFYAISCAFXXV	AV11	3	4	[1e12, 2jaf]
IPLVSISSYLGL	IL11	AYXVLDVFAKYV	AV11	1	6	[1e12]
ITFDIXMXVTGL	IL11	WFWXAISCACFI	WI11	3	4	[3qbl, 3vvk, 3a7k, 3qbg, 3abw, 3qbi, 3qbk]
IXMXVTGLAAXL	IL11	WFWXAISCACFI	WI11	3	4	[3qbl, 3vvk, 3a7k, 3qbg, 3abw, 3qbi, 3qbk]
IVVITSGLIXDL	IL11	WYICGVCAFLII	WI11	3	4	[1xio, 2m3g]
IVVITSGLIXDL	IL11	FLIILWGIWNPL	FL11	3	4	[2m3g]
ILVPGIAXAAXL	IL11	FTXPLLXXXLXL	FL11	1	2	[1vgo]
IGVDALMXVTGL	IL11	FLFVLYXLLTSL	FL11	3	4	[1vgo]
IXLXLGTALMGL	IL11	FMVLDVSAKVGL	FL11	0	6	[1fbk, 4fpd]
IGVDALMXVTGL	IL11	FTXPLLXXXLXL	FL11	3	2	[1vgo]
IXMXVTGLAAXL	IL11	ISCAXFIVVLXI	II11	3	4	[3qbl, 3vvk, 3qbg, 3abw, 3qbi, 3qbk]
ITFDIXMXVTGL	IL11	ISCAXFIVVLXI	II11	3	4	[3qbl, 3vvk, 3qbg, 3abw, 3qbi, 3qbk]
IDXXVTTPLLXL	IL11	IGXLMSTQIVVI	II11	2	3	[2m3g]
IDXXVTTPLLXL	IL11	IWSGLAYMAMAI	II11	2	1	[2m3g]
IXLXLGTALMGL	IL11	VXXIAFTXXLXM	VM11	0	1	[1s8l, 1at9, 1s8j, 2i1x, 1r2n, 1r84, 1pxs, 1ap9, 1m0m, 1pxr, 4hwl, 1s54, 1s53, 1o0a, 3hao, 1c8r, 1kg9, 1bhb, 1kg8, 3hap, 3haq, 2wjk, 3har, 2wjl, 3has, 1q5j, 1kgb, 2zzl, 1q5i, 1f50, 3nsb, 1tn5, 2brd, 1tn0, 3utx, 4fpd, 3uty, 1brx, 1fbb, 1brr, 1fbk, 1ucq, 4hyx, 1f4z, 1ixf, 3vi0, 1qkp, 1qko, 1p8h, 4md2, 4md1, 3ns0, 1c3w, 1bm1, 2ntu, 1kme, 2ntw, 1s52, 1s51, 1py6, 4ov0, 3vhz, 2i20, 1iw9, 2i21, 1vjm, 3m…
IXMXVTGLAAXL	IL11	ALSTPMILLALG	AG11	3	2	[3qbl, 3vvk, 3qbg, 3qbi, 3qbk]
ILVPGIAXAAXL	IL11	AFMVLDVTAKVG	AG11	1	6	[2z55, 3wqj, 1vgo, 2ei4]
ITFDIXMXVTGL	IL11	ALSTPMILLALG	AG11	3	2	[3qbl, 3vvk, 3qbg, 3qbi, 3qbk]
IAADIXMXVTGL	IL11	ALSTPMILLALG	AG11	3	2	[2jaf, 2jag]
ILWAIYPFIXLL	IL11	YLDLVTKVGFGF	YF11	5	6	[4gyc, 3qap, 3qdc, 2f93, 2f95, 1h2s]
IXLXLGTALMGL	IL11	YAIXTLXXXIAF	YF11	0	1	[1s8l, 1at9, 1s8j, 1r2n, 1r84, 1pxs, 1pxr, 4hwl, 1s54, 1o0a, 3han, 3hao, 1bhb, 1kg8, 3hap, 3haq, 2wjk, 3har, 2wjl, 3has, 1q5j, 1q5i, 1f50, 1tn5, 3utv, 1tn0, 3utw, 4fpd, 1brx, 1fbk, 1ucq, 4hyx, 1f4z, 1qkp, 1qko, 1p8h, 4md2, 4md1, 1c3w, 1bm1, 2ntu, 1kme, 2ntw, 1s52, 1s51, 1py6, 4ov0, 2i20, 1vjm, 3mbv, 1x0k, 1xji]
INIXLXGLXXLL	IL11	YSXLDIVAKYXF	YF11	0	6	[3qbl, 3vvk, 3a7k, 3abw, 3qbg, 3qbi, 3qbk]
IPLVSISSYLGL	IL11	YSXLDVFAKYXF	YF11	1	6	[1e12]
IVVITSGLIXDL	IL11	MVTTPLLLLSLS	MS11	3	2	[2m3g]
IAADIXMXVTGL	IL11	AISCAFFVVVLS	AS11	3	4	[1e12, 2jaf, 2jag]
IGVDALMXVTGL	IL11	AFLXVLYYLLXS	AS11	3	4	[1vgo]
ILVPGIAXAAXL	IL11	AKVGFGFVLLRS	AS11	1	6	[1vgo]
IXLXLGTALMGL	IL11	AKVGFGLILLXS	AS11	0	6	[1brx, 1c3w, 1at9, 1bm1, 1q5i, 2ntu, 1kme, 1pxs, 2i20, 1pxr, 1vjm, 1tn5, 1qko, 1s54, 1s53, 1x0k, 3hao, 1tn0]
INIXLXGLXXLL	IL11	STILVPVVSIAS	SS11	0	1	[3qbl, 3vvk, 3a7k, 3abw, 3qbg, 3qbi, 3qbk]
IVAKYIFAFLLL	IL11	SLYINIALAGLS	SS11	6	0	[3vvk, 3qbl, 3abw, 3qbg, 3qbi, 3qbk]
ITFDIXMXVTGL	IL11	STILVPVVSIAS	SS11	3	1	[3qbl, 3vvk, 3a7k, 3qbg, 3abw, 3qbi, 3qbk]
IVAKYIFAFLLL	IL11	STILVPVVSIAS	SS11	6	1	[3vvk, 3qbl, 3abw, 3qbg, 3qbi, 3qbk]
IVVITSGLIXDL	IL11	VCAFLIILWGIW	VW11	3	4	[2m3g]
IVVITSGLIXDL	IL11	VTTPLLLLSLSW	VW11	3	2	[2m3g]
INIXLXGLXXLL	IL11	VAKYIFAFLLLN	VN11	0	6	[3qbl, 3vvk, 3qbg, 3qbi, 3qbk]
IVAKYIFAFLLL	IL11	TLKLLTVVMWLG	TG11	6	5	[3vvk, 3qbl, 3qbg, 3qbi, 3qbk]
IXLXLGTALMGL	IL11	QTLLFMVLDVSA	QA11	0	6	[1f50, 1f4z]
IGVDALMXVTGL	IL11	ARYTWWLFSTIA	AA11	3	4	[3wqj]
ILVPGIAXAAXL	IL11	VLDVXAKVGFGF	VF11	1	6	[2z55, 3wqj, 1vgo, 1uaz, 2ei4]
IPLVSISSYLGL	IL11	VLDVXAKYVFXF	VF11	1	6	[1e12]
IXLXLGTALMGL	IL11	FTMXLSMLLGYG	FG11	0	1	[1at9, 1kme, 1brr, 1s52, 1r2n, 1r84, 4hwl, 1qkp, 3han, 2brd, 3hap, 3har, 3utx, 1xji, 3has, 3uty]
IAADIXMXVTGL	IL11	ISCAFFVVVLSA	IA11	3	4	[1e12, 2jaf, 2jag]
IXMXVTGLAAXL	IL11	IVVLYILLVEWA	IA11	3	4	[3qbl, 3vvk, 3qbg, 3qbi, 3qbk]
ITFDIXMXVTGL	IL11	IVVLYILLVEWA	IA11	3	4	[3qbl, 3vvk, 3qbg, 3qbi, 3qbk]
ILWAIYPFIXLL	IL11	IXLGIXLGLVAA	IA11	5	1	[4gyc, 1h2s]
ILGLXXXLGINL	IL11	IFVGALTVLFGA	IA11	1	0	[1h2s]
ILWAIYPFIXLL	IL11	IIXLGIXLGLVA	IA11	5	1	[4gyc, 2f93, 2f95, 1h2s]
IXLXLGTALMGL	IL11	ITXLVXAIAXTA	IA11	0	1	[1pxs]
IVVITSGLIXDL	IL11	GVXAFLIILWXI	GI11	3	4	[1xio, 2m3g]
INIXLXGLXXLL	IL11	ALDIVAKYIFAF	AF11	0	6	[3qbl, 3vvk, 3a7k, 3abw, 3qbg, 3qbi, 3qbk]
IVAKYIFAFLLL	IL11	ALAGLSILLXVF	AF11	6	0	[3vvk, 3qbl, 3abw, 3qbg, 3qbi, 3qbk]
IVAKYIFAFLLL	IL11	AGLSILLFVFMT	AT11	6	0	[3vvk, 3qbl, 3qbg, 3qbi, 3qbk]
IXLXLGTALMGL	IL11	AIXTLXXXIAFT	AT11	0	1	[1s8l, 1at9, 1s8j, 1r2n, 1r84, 1pxs, 1ap9, 1pxr, 4hwl, 1s54, 1o0a, 3han, 3hao, 1kg9, 1bhb, 1kg8, 3hap, 3haq, 2wjk, 3har, 2wjl, 3has, 1q5j, 1q5i, 1f50, 3nsb, 1tn5, 3utv, 1tn0, 3utw, 4fpd, 1brx, 1brr, 1fbk, 1ucq, 4hyx, 1f4z, 3vi0, 1qkp, 1qko, 1p8h, 4md2, 4md1, 3ns0, 1c3w, 1bm1, 2ntu, 1kme, 2ntw, 1s52, 1s51, 1py6, 4ov0, 2i20, 1vjm, 3mbv, 1x0k, 1xji]
IXLXLGTALMGL	IL11	DTLLFMVLDVSA	DA11	0	6	[2wjk]
ILWAIYPFIXLL	IL11	DLVTKVGFGXIA	DA11	5	6	[4gyc, 3qap, 3qdc, 2f93, 2f95]
IGVDALMXVTGL	IL11	DWLFTTXLXXXD	DD11	3	2	[2z55, 1vgo, 2ei4]
ILVPGIAXAAXL	IL11	DWLFTTXLXXXD	DD11	1	2	[2z55, 1vgo, 2ei4]
IPLVSISSYLGL	IL11	LAGIAILVFVXM	LM11	1	0	[1e12]
IVAKYIFAFLLL	IL11	LAGLSILLFVXM	LM11	6	0	[3vvk, 3qbl, 3abw, 3qbg, 3qbi, 3qbk]
ILVPGIAXAAXL	IL11	TLLMLIGTFYFI	TI11	1	0	[2z55, 3wqj, 1vgo, 1uaz, 2ei4]
IVAKYIFAFLLL	IL11	GLSILLFVFMTR	GR11	6	0	[3vvk, 3qbl, 3qbg, 3qbi, 3qbk]
IVVITSGLIXDL	IL11	RYXXWXVTXXLL	RL11	3	2	[1xio, 2m3g]
ILVPGIAXAAXL	IL11	RYAXWLXTXXLL	RL11	1	2	[2z55, 3wqj, 1vgo, 1uaz, 2ei4]
IGVDALMXVTGL	IL11	RYAXWLXTXXLL	RL11	3	2	[2z55, 1vgo, 3wqj, 2ei4]
IVVITSGLIXDL	IL11	YICGVCAFLXIL	YL11	3	4	[1xio, 2m3g]
IGVDALMXVTGL	IL11	YAXWLXTXXLXL	YL11	3	2	[2z55, 1vgo, 3wqj, 2ei4]
IVAKYIFAFLLL	IL11	YINIALAGLXIL	YL11	6	0	[3vvk, 3qbl, 3abw, 3qbg, 3qbi, 3qbk]
IAADIXMXVTGL	IL11	YAISCAXFXVVL	YL11	3	4	[1e12, 2jaf, 2jag]
IGVDALMXVTGL	IL11	YTWWLFSTIAFL	YL11	3	4	[2z55, 1vgo, 3wqj, 2ei4]
IXMXVTGLAAXL	IL11	YAISCAXFXVVL	YL11	3	4	[3qbl, 3vvk, 3a7k, 3qbg, 3abw, 3qbi, 3qbk]
IPLVSISSYLGL	IL11	YLTWALSTPXIL	YL11	1	2	[1e12]
ITFDIXMXVTGL	IL11	YAISCAXFXVVL	YL11	3	4	[3qbl, 3vvk, 3a7k, 3qbg, 3abw, 3qbi, 3qbk]
ILVPGIAXAAXL	IL11	YAXWLXTXXLXL	YL11	1	2	[2z55, 3wqj, 1vgo, 1uaz, 2ei4]
ITFDIXMXVTGL	IL11	YLTWALSTPXIL	YL11	3	2	[3qbl, 3vvk, 3a7k, 3qbg, 3abw, 3qbi, 3qbk]
IAADIXMXVTGL	IL11	YLTWALSTPXIL	YL11	3	2	[1e12, 2jaf, 2jag]
IVVITSGLIXDL	IL11	YXDWXVTXXLXL	YL11	3	2	[1xio, 2m3g]
IVVITSGLIXDL	IL11	YLWYICGVCAFL	YL11	3	4	[1xio, 2m3g]
IXMXVTGLAAXL	IL11	YLTWALSTPXIL	YL11	3	2	[3qbl, 3vvk, 3a7k, 3qbg, 3abw, 3qbi, 3qbk]
ITFDIXMXVTGL	IL11	FIVVLYILLVEW	FW11	3	4	[3qbl, 3vvk, 3qbg, 3qbi, 3qbk]
IVAKYIFAFLLL	IL11	FXTLKLLTVVXW	FW11	6	5	[3vvk, 3qbl, 3qbg, 3qbi, 3qbk]
IXMXVTGLAAXL	IL11	FIVVLYILLVEW	FW11	3	4	[3qbl, 3vvk, 3qbg, 3qbi, 3qbk]
IXMXVTGLAAXL	IL11	WXRYLTWALSTP	WP11	3	2	[3qbl, 3vvk, 3a7k, 3qbg, 3abw, 3qbi, 3qbk]
IAADIXMXVTGL	IL11	WXRYLTWALSTP	WP11	3	2	[1e12]
ITFDIXMXVTGL	IL11	WXRYLTWALSTP	WP11	3	2	[3qbl, 3vvk, 3a7k, 3qbg, 3abw, 3qbi, 3qbk]
IPLVSISSYLGL	IL11	WXRYLTWALSTP	WP11	1	2	[1e12]
IVAKYIFAFLLL	IL11	IALAGLSILLXV	IV11	6	0	[3vvk, 3qbl, 3abw, 3qbg, 3qbi, 3qbk]
IGVDALMXVTGL	IL11	LFTTXLLXLXXA	LA11	3	2	[2z55, 1vgo]
ILVPGIAXAAXL	IL11	LFTTXLLXLXXA	LA11	1	2	[2z55, 1vgo]
ILVPGIAXAAXL	IL11	LLMLIGTFYXIA	LA11	1	0	[2z55, 1vgo, 2ei4]
INIXLXGLXXLL	IL11	AKYIFAXLLLXY	AY11	0	6	[3qbl, 3vvk, 3qbg, 3qbi, 3qbk]
IDXXVTTPLLXL	IL11	AMXIPIWSGLAY	AY11	2	1	[1xio, 2m3g, 4tl3]
IPLVSISSYLGL	IL11	ALAGIAXLVFVY	AY11	1	0	[1e12]
IXLXLGTALMGL	IL11	AFTMXLSMLLXY	AY11	0	1	[1at9, 1kme, 1brr, 1s52, 1r2n, 1r84, 4hwl, 1qkp, 3han, 2brd, 3hap, 3har, 3utx, 1xji, 3has, 3uty]
ITFDIXMXVTGL	IL11	AISXAXFIVVLY	AY11	3	4	[3qbl, 3vvk, 3a7k, 3qbg, 3abw, 3qbi, 3qbk]
IXMXVTGLAAXL	IL11	AISXAXFIVVLY	AY11	3	4	[3qbl, 3vvk, 3a7k, 3qbg, 3abw, 3qbi, 3qbk]
IGVDALMXVTGL	IL11	TWWLFSTIXFLF	TF11	3	4	[2z55, 1vgo, 3wqj, 2ei4]
IGVDALMXVTGL	IL11	WLXXXXLXXXXL	WL11	3	2	[2z55, 1vgo]
IPLVSISSYLGL	IL11	WAXSTPMILXXL	WL11	1	2	[1e12]
IGVDALMXVTGL	IL11	WLFXTIAXLXVL	WL11	3	4	[2z55, 1vgo, 3wqj, 2ei4]
IXMXVTGLAAXL	IL11	WAXSTPMILXXL	WL11	3	2	[3qbl, 3vvk, 3qbg, 3abw, 3qbi, 3qbk]
ITFDIXMXVTGL	IL11	WAXSTPMILXXL	WL11	3	2	[3qbl, 3vvk, 3qbg, 3abw, 3qbi, 3qbk]
IVVITSGLIXDL	IL11	WMVTXPLXXXXL	WL11	3	2	[1xio, 2m3g]
IAADIXMXVTGL	IL11	WAXSTPMILXXL	WL11	3	2	[1e12, 2jaf, 2jag]
IPLVSISSYLGL	IL11	WVNVALAGIAIL	WL11	1	0	[1e12]
ILVPGIAXAAXL	IL11	WLXXXXLXXXXL	WL11	1	2	[2z55, 1vgo]
IAADIXMXVTGL	IL11	TWALSTPXILLA	TA11	3	2	[1e12, 2jaf, 2jag]
ITFDIXMXVTGL	IL11	TPXILLALGLXA	TA11	3	2	[3vvk, 3qbi]
IXMXVTGLAAXL	IL11	TWALSTPXILLA	TA11	3	2	[3qbl, 3vvk, 3qbg, 3abw, 3qbi, 3qbk]
INIXLXGLXXLL	IL11	TSWAYSXLDIVA	TA11	0	6	[3qbl, 3vvk, 3a7k, 3abw, 3qbg, 3qbi, 3qbk]
IPLVSISSYLGL	IL11	TWALSTPXILLA	TA11	1	2	[1e12]
ILWAIYPFIXLL	IL11	TXVGFGXIALDA	TA11	5	6	[4gyc, 3qap, 3qdc]
IDXXVTTPLLXL	IL11	TQIVVITSGLXA	TA11	2	3	[1xio, 2m3g, 4tl3]
ITFDIXMXVTGL	IL11	TWALSTPXILLA	TA11	3	2	[3qbl, 3vvk, 3qbg, 3abw, 3qbi, 3qbk]
IXMXVTGLAAXL	IL11	TPXILLALGLXA	TA11	3	2	[3vvk, 3qbi]
IVVITSGLIXDL	IL11	TTPLLLLSLSWT	TT11	3	2	[2m3g]
ITFDIXMXVTGL	IL11	FWYAISCACFIV	FV11	3	4	[3qbl, 3vvk, 3a7k, 3qbg, 3abw, 3qbi, 3qbk]
IAADIXMXVTGL	IL11	FXAISCAFXXVV	FV11	3	4	[1e12, 2jaf, 2jag]
IXMXVTGLAAXL	IL11	FWYAISCACFIV	FV11	3	4	[3qbl, 3vvk, 3a7k, 3qbg, 3abw, 3qbi, 3qbk]
ILWAIYPFIXLL	IL11	IVYLDLVTKVGF	IF11	5	6	[4gyc, 3qap, 3qdc, 2f93, 2f95, 1h2s]
ILGLXXXLGINL	IL11	IVYLDLVTKVGF	IF11	1	6	[1h2s]
ILVPGIAXAAXL	IL11	LIGTFYFIARGW	LW11	1	0	[2z55, 1vgo]
IDXXVTTPLLXL	IL11	FLMSTQIVVITS	FS11	2	3	[1xio, 2m3g, 4tl3]
IXLXLGTALMGL	IL11	FYAIXTLXXXXA	FA11	0	1	[1brx, 1s8l, 1s8j, 1r2n, 1r84, 4hyx, 1f4z, 1pxs, 1qkp, 1qko, 1s54, 1o0a, 3han, 3hao, 1bhb, 1kg8, 3hap, 3haq, 2wjk, 3har, 2wjl, 3has, 1c3w, 1bm1, 1q5i, 2ntu, 1kme, 2ntw, 1s51, 1py6, 4ov0, 2i20, 1vjm, 1tn5, 1x0k, 1tn0, 1xji, 4fpd]
IDXXVTTPLLXL	IL11	FIPIWSGLAYMA	FA11	2	1	[1xio, 2m3g, 4tl3]
IPLVSISSYLGL	IL11	SSSLXVNVALAG	SG11	1	0	[1e12]
ILWAIYPFIXLL	IL11	DVALIVYLDLVT	DT11	5	6	[4gyc, 3qap, 3qdc, 2f93, 2f95, 1h2s]
ILGLXXXLGINL	IL11	DVALIVYLDLVT	DT11	1	6	[1h2s]
ILWAIYPFIXLL	IL11	VYLDLVTXVGFG	VG11	5	6	[4gyc, 3qap, 3qdc, 2f93, 2f95, 1h2s]
ILWAIYPFIXLL	IL11	VAFXGLVYYLVG	VG11	5	4	[4gyc, 3qap, 3qdc, 2f93, 2f95]
ILGLXXXLGINL	IL11	VYLDLVTXVGFG	VG11	1	6	[1h2s]
ITFDIXMXVTGL	IL11	SCAXFIVVLXXL	SL11	3	4	[3qbl, 3vvk, 3qbg, 3abw, 3qbi, 3qbk]
IXMXVTGLAAXL	IL11	STPMILXXLXLL	SL11	3	2	[3qbl, 3vvk, 3qbg, 3qbi, 3qbk]
IXMXVTGLAAXL	IL11	SCAXFIVVLXXL	SL11	3	4	[3qbl, 3vvk, 3qbg, 3abw, 3qbi, 3qbk]
ITFDIXMXVTGL	IL11	STPMILXXLXLL	SL11	3	2	[3qbl, 3vvk, 3qbg, 3qbi, 3qbk]
IAADIXMXVTGL	IL11	SXAXFVVVLXXL	SL11	3	4	[1e12, 2jaf, 2jag]
IVAKYIFAFLLL	IL11	STLXLLTVVMWL	SL11	6	5	[3vvk, 3qbl, 3qbg, 3qbi, 3qbk]
IVAKYIFAFLLL	IL11	SSLYINIALAGL	SL11	6	0	[3vvk, 3qbl, 3abw]
IGVDALMXVTGL	IL11	STXXFLXVLYXL	SL11	3	4	[2z55, 1vgo, 2ei4]
IXLXLGTALMGL	IL11	KFYAIXTLVXXI	KI11	0	1	[1c3w, 1q5i, 2ntu, 1kme, 2ntw, 1s51, 1py6, 1f4z, 1pxs, 2i20, 1vjm, 1qko, 1s54, 1x0k, 3hao, 1bhb, 3haq, 1tn0, 2wjk, 2wjl]
IGVDALMXVTGL	IL11	YXARYXDWLFTT	YT11	3	2	[1vgo, 3wqj, 2ei4]
ILVPGIAXAAXL	IL11	YXARYXDWLFTT	YT11	1	2	[3wqj, 1vgo, 1uaz, 2ei4]
INIXLXGLXXLL	IL11	YIFAFLLLNYLT	YT11	0	6	[3qbl, 3vvk, 3qbg, 3qbi, 3qbk]
IXLXLGTALMGL	IL11	TXLXXXIAFTXY	TY11	0	1	[1s8l, 1at9, 1s8j, 1r2n, 1r84, 1pxs, 1ap9, 1pxr, 4hwl, 1s54, 1o0a, 3han, 3hao, 1kg9, 1bhb, 1kg8, 3hap, 3haq, 2wjk, 3har, 2wjl, 3has, 1q5j, 2zzl, 1q5i, 1f50, 3nsb, 1tn5, 1tn0, 4fpd, 1brx, 1brr, 1fbk, 1ucq, 4hyx, 1f4z, 1ixf, 3vi0, 1qkp, 1qko, 1p8h, 4md2, 4md1, 3ns0, 1c3w, 1bm1, 2ntu, 1kme, 2ntw, 1s52, 1s51, 1py6, 4ov0, 3vhz, 2i20, 1iw9, 1vjm, 3mbv, 3t45, 1x0k, 1xji]
INIXLXGLXXLL	IL11	TXLVPVVSIXSY	TY11	0	1	[3qbl, 3vvk, 3a7k, 3abw, 3qbg, 3qbi, 3qbk]
ITFDIXMXVTGL	IL11	TXLVPVVSIXSY	TY11	3	1	[3qbl, 3vvk, 3a7k, 3qbg, 3abw, 3qbi, 3qbk]
IVAKYIFAFLLL	IL11	TXLVPVVSIXSY	TY11	6	1	[3vvk, 3qbl, 3abw, 3qbg, 3qbi, 3qbk]
IXLXLGTALMGL	IL11	LXXXIAFTXXLS	LS11	0	1	[1s8l, 1at9, 1s8j, 2i1x, 1r2n, 1r84, 1pxs, 1ap9, 1m0m, 1pxr, 4hwl, 1s54, 1s53, 1o0a, 3han, 3hao, 1c8r, 1kg9, 1bhb, 1kg8, 3hap, 3haq, 2wjk, 3har, 2wjl, 3has, 1q5j, 1kgb, 2zzl, 1q5i, 1f50, 3nsb, 1tn5, 2brd, 1tn0, 3utx, 4fpd, 3uty, 1brx, 1fbb, 1brr, 1fbk, 1ucq, 4hyx, 1f4z, 1ixf, 3vi0, 1qkp, 1qko, 1p8h, 4md2, 4md1, 3ns0, 1c3w, 1bm1, 2ntu, 1kme, 2ntw, 1s52, 1s51, 1py6, 4ov0, 3vhz, 2i20, 1iw9, 2i21, 1v…
IXLXLGTALMGL	IL11	PLNIETLLFMVL	PL11	0	6	[1r2n, 1r84, 3utv]
IXLXLGTALMGL	IL11	PXIAFTXXLSML	PL11	0	1	[1s8l, 1at9, 1s8j, 2i1x, 1r2n, 1r84, 1pxs, 1ap9, 1m0m, 4hwl, 1s54, 1s53, 1o0a, 3han, 3hao, 1c8r, 1kg9, 1bhb, 1kg8, 3hap, 3haq, 2wjk, 3har, 2wjl, 3has, 1q5j, 1kgb, 2zzl, 1q5i, 1f50, 3nsb, 1tn5, 2brd, 1tn0, 3utx, 4fpd, 1brx, 1fbb, 1brr, 1fbk, 1ucq, 4hyx, 1f4z, 1ixf, 3vi0, 1qkp, 1qko, 1p8h, 4md2, 4md1, 3ns0, 1c3w, 1bm1, 2ntu, 1kme, 2ntw, 1s52, 1s51, 1py6, 4ov0, 3vhz, 2i20, 1iw9, 2i21, 1vjm, 3mbv, 3t…
INIXLXGLXXLL	IL11	SWAYSXLDIVAK	SK11	0	6	[3qbl, 3vvk, 3a7k, 3abw, 3qbg, 3qbi, 3qbk]
IXLXLGTALMGL	IL11	APAIAFTMYLSM	AM11	0	1	[3han]
INIXLXGLXXLL	IL11	AVSTILVPVVSI	AI11	0	1	[3qbl, 3vvk, 3qbg, 3qbi, 3qbk]
IVAKYIFAFLLL	IL11	AVSTILVPVVSI	AI11	6	1	[3vvk, 3qbl, 3qbg, 3qbi, 3qbk]
ITFDIXMXVTGL	IL11	AVSTILVPVVSI	AI11	3	1	[3qbl, 3vvk, 3qbg, 3qbi, 3qbk]
INIXLXGLXXLL	IL11	AYSALXIVAKYI	AI11	0	6	[3qbl, 3vvk, 3a7k, 3abw, 3qbg, 3qbi, 3qbk]
ILGLXXXLGINL	IL11	FVGALTVLFGAI	FI11	1	0	[1h2s]
ILWAIYPFIXLL	IL11	MGAVAFXGLVYY	MY11	5	4	[4gyc, 3qap, 3qdc, 2f93, 2f95, 1h2s]
ILWAIYPFIXLL	IL11	GINLGLVAATXG	GG11	5	1	[4gyc]
ILWAIYPFIXLL	IL11	LVXKVGFGFIXL	LL11	5	6	[4gyc, 3qap, 3qdc, 2f93, 2f95]
IPLVSISSYLGL	IL11	LTWALXTPMILL	LL11	1	2	[1e12]
ITFDIXMXVTGL	IL11	LXTPMILLXXGL	LL11	3	2	[3qbl, 3vvk, 3qbg, 3qbi, 3qbk]
ILWAIYPFIXLL	IL11	LGINLXLVAATL	LL11	5	1	[4gyc]
IXMXVTGLAAXL	IL11	LXTPMILLXXGL	LL11	3	2	[3qbl, 3vvk, 3qbg, 3qbi, 3qbk]
INIXLXGLXXLL	IL11	LXIVAKYIFXFL	LL11	0	6	[3qbl, 3vvk, 3a7k, 3abw, 3qbg, 3qbi, 3qbk]
IXMXVTGLAAXL	IL11	LTWALXTPMILL	LL11	3	2	[3qbl, 3vvk, 3a7k, 3qbg, 3abw, 3qbi, 3qbk]
IDXXVTTPLLXL	IL11	LVAMFIPIWSGL	LL11	2	1	[1xio, 2m3g, 4tl3]
ITFDIXMXVTGL	IL11	LTWALXTPMILL	LL11	3	2	[3qbl, 3vvk, 3a7k, 3qbg, 3abw, 3qbi, 3qbk]
IAADIXMXVTGL	IL11	LTWALXTPMILL	LL11	3	2	[1e12, 2jaf, 2jag]
IXLXLGTALMGL	IL11	IXTXXXXIAFTM	IM11	0	1	[1s8l, 1at9, 1s8j, 1r2n, 1r84, 1ap9, 1pxr, 4hwl, 1s54, 1o0a, 3han, 3hao, 1kg9, 1bhb, 1kg8, 3hap, 3haq, 2wjk, 3har, 2wjl, 3has, 1q5j, 2zzl, 1q5i, 1f50, 3nsb, 1tn5, 3utv, 3utw, 1tn0, 4fpd, 1brx, 1brr, 1fbk, 1ucq, 4hyx, 1f4z, 1ixf, 3vi0, 1qkp, 1qko, 1p8h, 4md2, 4md1, 3ns0, 1c3w, 1bm1, 2ntu, 1kme, 2ntw, 1s52, 1s51, 1py6, 4ov0, 2i20, 1iw9, 1vjm, 3mbv, 1x0k, 1xji]
IDXXVTTPLLXL	IL11	IPIWSGLAYXAM	IM11	2	1	[1xio, 2m3g, 4tl3]
ILVPGIAXAAXL	IL11	YARYXDWLFTTP	YP11	1	2	[2z55, 3wqj, 1vgo, 1uaz, 2ei4]
IVVITSGLIXDL	IL11	YARYXDWMVTTP	YP11	3	2	[1xio, 2m3g]
IGVDALMXVTGL	IL11	YARYXDWLFTTP	YP11	3	2	[2z55, 1vgo, 3wqj, 2ei4]
IXLXLGTALMGL	IL11	MXLSMLLGYGLT	MT11	0	1	[4hwl, 1at9, 1s52]
ILVPGIAXAAXL	IL11	IGTLLMLIGTXY	IY11	1	0	[2z55, 3wqj, 1vgo, 1uaz, 2ei4]
IDXXVTTPLLXL	IL11	TLIGFLMSTQIV	TV11	2	3	[2m3g]
IPLVSISSYLGL	IL11	NXALAGIAILXF	NF11	1	0	[1e12]
IVAKYIFAFLLL	IL11	NXALAGLSILXF	NF11	6	0	[3vvk, 3qbl, 3abw, 3qbg, 3qbi, 3qbk]
IPLVSISSYLGL	IL11	RYLTWALSTPXI	RI11	1	2	[1e12]
IXMXVTGLAAXL	IL11	RYLTWALSTPXI	RI11	3	2	[3qbl, 3vvk, 3a7k, 3qbg, 3abw, 3qbi, 3qbk]
IAADIXMXVTGL	IL11	RYLTWALSTPXI	RI11	3	2	[1e12, 2jaf]
ITFDIXMXVTGL	IL11	RYLTWALSTPXI	RI11	3	2	[3qbl, 3vvk, 3a7k, 3qbg, 3abw, 3qbi, 3qbk]
ILVPGIAXAAXL	IL11	TAKVGFGFVLLR	TR11	1	6	[2z55, 1vgo]
IXLXLGTALMGL	IL11	KKFYAIXTLVPA	KA11	0	1	[2ntu, 1s54, 1bhb]
IVAKYIFAFLLL	IL11	KLLTVVMWLGYP	KP11	6	5	[3vvk, 3qbl, 3abw, 3qbg, 3qbi, 3qbk]
IGVDALMXVTGL	IL11	LFVLYYLLTSLR	LR11	3	4	[1vgo]
ILVPGIAXAAXL	IL11	LMLXGTFYFIAR	LR11	1	0	[2z55, 1vgo, 2ei4]
ILVPGIAXAAXL	IL11	IGTFYFIARGWG	IG11	1	0	[1vgo]
IXLXLGTALMGL	IL11	IAFTMXLSMXLG	IG11	0	1	[1brx, 1at9, 1bm1, 1kme, 1brr, 1s52, 1r2n, 1r84, 4hwl, 1qkp, 3han, 2brd, 1bhb, 3hap, 3har, 3utx, 1xji, 3has, 3uty]
INIXLXGLXXLL	IL11	KYIFAFLLLNYL	KL11	0	6	[3qbl, 3vvk, 3qbg, 3qbi, 3qbk]
IVVITSGLIXDL	IL11	AFLIILWGIWNP	AP11	3	4	[2m3g]
ILWAIYPFIXLL	IL11	AFXGLVYYLXGP	AP11	5	4	[4gyc, 3qap, 3qdc, 2f93, 2f95]
ILWAIYPFIXLL	IL11	FXGLVYYLVGPM	FM11	5	4	[4gyc, 3qap, 3qdc, 2f93, 2f95]
IGVDALMXVTGL	IL11	FSTIAFLFVLYY	FY11	3	4	[2z55, 1vgo, 2ei4]
IDXXVTTPLLXL	IL11	PIWSGLAYMAMA	PA11	2	1	[1xio, 2m3g]
INIXLXGLXXLL	IL11	PVVSIASYTGLA	PA11	0	1	[3qbl, 3vvk, 3a7k, 3abw, 3qbg, 3qbi, 3qbk]
IVAKYIFAFLLL	IL11	PVVSIASYTGLA	PA11	6	1	[3vvk, 3qbl, 3abw, 3qbg, 3qbi, 3qbk]
IDXXVTTPLLXL	IL11	VVITSGLIADLS	VS11	2	3	[2m3g]
INIXLXGLXXLL	IL11	VVSIASYTGLAS	VS11	0	1	[3qbl, 3vvk, 3a7k, 3abw, 3qbg, 3qbi, 3qbk]
IVAKYIFAFLLL	IL11	VVSIASYTGLAS	VS11	6	1	[3vvk, 3qbl, 3abw, 3qbg, 3qbi, 3qbk]
ILGLXXXLGINL	IL11	VALIVYLDLVTK	VK11	1	6	[1h2s]
ILWAIYPFIXLL	IL11	VALIVYLDLVTK	VK11	5	6	[4gyc, 3qap, 3qdc, 2f93, 2f95, 1h2s]
ILWAIYPFIXLL	IL11	GMGAVAFXGLVY	GY11	5	4	[4gyc, 3qap, 3qdc, 2f93, 2f95, 1h2s]
ILWAIYPFIXLL	IL11	VTKVGFGFIALD	VD11	5	6	[4gyc, 3qap, 3qdc, 2f93, 2f95]
IXMXVTGLAAXL	IL11	MRWFWYAISCAC	MC11	3	4	[3qbl, 3vvk, 3a7k, 3abw, 3qbi, 3qbk]
ITFDIXMXVTGL	IL11	MRWFWYAISCAC	MC11	3	4	[3qbl, 3vvk, 3a7k, 3abw, 3qbi, 3qbk]
IXMXVTGLAAXL	IL11	CACFIVVLYILL	CL11	3	4	[3qbl, 3vvk, 3qbg, 3abw, 3qbi, 3qbk]
ITFDIXMXVTGL	IL11	CACFIVVLYILL	CL11	3	4	[3qbl, 3vvk, 3qbg, 3abw, 3qbi, 3qbk]
IXLXLGTALMGL	IL11	PFYAITTLVPAI	PI11	0	1	[1tn5]
ITFDIXMXVTGL	IL11	CFIVVLYILLVE	CE11	3	4	[3qbl, 3vvk, 3qbg, 3qbi, 3qbk]
IXMXVTGLAAXL	IL11	CFIVVLYILLVE	CE11	3	4	[3qbl, 3vvk, 3qbg, 3qbi, 3qbk]
IXLXLGTALMGL	IL11	KVGFGLILLRSR	KR11	0	6	[1brx]
IDXXVTTPLLXL	IL11	MFIPIWSGLAYM	MM11	2	1	[1xio, 2m3g, 4tl3]
IVVITSGLIXDL	IL11	DWMVTTPLLXLS	DS11	3	2	[1xio, 2m3g]
IGVDALMXVTGL	IL11	RYXWWLFSTIXF	RF11	3	4	[2z55, 1vgo, 3wqj, 2ei4]
IXMXVTGLAAXL	IL11	RWFWYAISCAXF	RF11	3	4	[3qbl, 3vvk, 3a7k, 3qbg, 3abw, 3qbi, 3qbk]
IVVITSGLIXDL	IL11	RXXWYICGVCAF	RF11	3	4	[1xio, 2m3g]
ITFDIXMXVTGL	IL11	RWFWYAISCAXF	RF11	3	4	[3qbl, 3vvk, 3a7k, 3qbg, 3abw, 3qbi, 3qbk]
IAADIXMXVTGL	IL11	RWAFYAISCAXF	RF11	3	4	[1e12]
IDXXVTTPLLXL	IL11	QIVVITSGLIAD	QD11	2	3	[1xio, 2m3g, 4tl3]
IDXXVTTPLLXL	IL11	MSTQIVVITSGL	ML11	2	3	[1xio, 2m3g, 4tl3]
IDXXVTTPLLXL	IL11	GFLMSTQIVVIT	GT11	2	3	[1xio, 2m3g, 4tl3]
IVVITSGLIXDL	IL11	CGVCAFLIILWG	CG11	3	4	[1xio, 2m3g]
IVVITSGLIXDL	IL11	CAFLIILWGIWN	CN11	3	4	[2m3g]
IVVITSGLIXDL	IL11	ICGVCAFLIILW	IW11	3	4	[1xio, 2m3g]
IAADIXMXVTGL	IL11	CAFFVVVLSALV	CV11	3	4	[1e12, 2jaf, 2jag]
IDXXVTTPLLXL	IL11	YEYLVAMFIPIW	YW11	2	1	[2m3g]
IDXXVTTPLLXL	IL11	EYLVAMFIPIWS	ES11	2	1	[2m3g]
IDXXVTTPLLXL	IL11	YLVAMFIPIWSG	YG11	2	1	[2m3g]
IXLXLGTALMGL	IL11	LNIETLLFMVLD	LD11	0	6	[1r2n, 1r84, 3utv]
GXXIGTGLVXAL	GL11	WXAISTAAMLYV	WV11	3	4	[3har]
GIXITLNTVVML	GL11	IGLVYYLVGPMT	IT11	3	4	[2ksy, 1jgj]
GIAAVAYXVXAL	GL11	FWXXAIGMLVGT	FT11	1	0	[1gue, 4gyc, 3qap, 3qdc, 2ksy, 1jgj, 1h68, 1gu8, 1h2s]
GIXITLNTVVML	GL11	FXPRYIDWILTT	FT11	3	2	[3qdc, 3qap, 2ksy, 1jgj]
GIAAVAYXVXAL	GL11	FXPRYIDWILTT	FT11	1	2	[3qap, 3qdc, 2ksy, 1jgj]
GMTIGXLHFWSL	GL11	FXLLPFFSKVGF	FF11	0	6	[1xio, 2m3g, 4tl3]
GIAAVAYXVXAL	GL11	MLXGTLAFAWAG	MG11	1	0	[1gue, 4gyc, 3qap, 3qdc, 2ksy, 1jgj, 1h68, 1gu8]
GLIXXLGINLGL	GL11	VGALTVLFGAIA	VA11	1	0	[1h2s]
GAVAFXGLVYYL	GL11	VRLRNLTVXXWA	VA11	4	5	[1gue, 4gyc, 3qdc, 3qap, 2f93, 2ksy, 2f95, 1jgj, 1h68, 1gu8]
GMTIGXLHFWSL	GL11	VAMFIPIWSGLA	VA11	0	1	[1xio, 2m3g, 4tl3]
GAVAFXGLVYYL	GL11	RXXTVXXWAIYP	RP11	4	5	[1gue, 4gyc, 3qdc, 3qap, 2f93, 2ksy, 2f95, 1jgj, 1h68, 1gu8]
GAVAFXGLVYYL	GL11	TVXLWAIYPFIW	TW11	4	5	[1gue, 4gyc, 3qdc, 3qap, 2f93, 2ksy, 2f95, 1jgj, 1h68, 1gu8]
GLIXXLGINLGL	GL11	VXVALIVYLXLV	VV11	1	6	[1h2s]
GAVAFXGLVYYL	GL11	VVXLAGFAGAMV	VV11	4	3	[3qdc, 3qap, 1jgj]
GAVAFXGLVYYL	GL11	VXLWAIYPFIXL	VL11	4	5	[1gue, 4gyc, 3qdc, 3qap, 2f93, 2ksy, 2f95, 1jgj, 1h68, 1gu8]
GXXIGTGLVXAL	GL11	VGXDGIMIXXXL	VL11	3	3	[1at9, 1e0p, 2i1x, 1r2n, 1r84, 1pxs, 1m0m, 1ap9, 1pxr, 4hwl, 1s54, 1s53, 1o0a, 1c8s, 3han, 3hao, 1kg9, 1c8r, 1kg8, 3hap, 2wjk, 3har, 2wjl, 3has, 2zzl, 1q5j, 1kgb, 1q5i, 1f50, 3nsb, 1tn5, 3utv, 1tn0, 3utx, 4fpd, 3uty, 1brx, 1fbb, 1brr, 1fbk, 1ucq, 1p8u, 1f4z, 1ixf, 3vi0, 1qkp, 1qko, 1p8h, 4md2, 4md1, 3ns0, 1c3w, 1bm1, 2ntu, 1kme, 2ntw, 1s52, 1s51, 1py6, 4ov0, 2at9, 2i20, 3vhz, 1iw9, 2i21, 1vjm, 3m…
GIXITLNTVVML	GL11	LGLVYYLVGPMT	LT11	3	4	[1gue, 4gyc, 3qdc, 3qap, 2f93, 2f95, 1gu8, 1h68]
GXXIGTGLVXAL	GL11	LYXLYXXFFGFT	LT11	3	4	[1at9, 1e0p, 1r2n, 1r84, 1pxs, 1pxr, 4hwl, 1qkp, 1qko, 1s54, 1s53, 3han, 3hao, 3hap, 3har, 3has, 1bm1, 1q5i, 1kme, 1s52, 1s51, 1py6, 1vjm, 1tn5, 1x0k, 3utv, 1tn0, 3utx, 1xji, 3uty]
GFLSTIPFVWIL	GL11	LXXLXXLMIXXG	LG11	4	3	[3ddl]
GAVAFXGLVYYL	GL11	LNTVVMLXGFAG	LG11	4	3	[1gue, 4gyc, 3qdc, 3qap, 2f93, 2ksy, 2f95, 1jgj, 1h68, 1gu8]
GFLSTIPFVWIL	GL11	LXXLMIXXGYPG	LG11	4	3	[3ddl]
GAVAFXGLVYYL	GL11	LWAIYPFIWXXG	LG11	4	5	[4gyc, 3qdc, 3qap]
GLIXXLGINLGL	GL11	LIVYLXLVTKVG	LG11	1	6	[4gyc, 2f93, 2f95, 1h2s]
GIAAVAYXVXAL	GL11	LIVYLXLVTKVG	LG11	1	6	[1gue, 4gyc, 3qap, 3qdc, 2ksy, 1jgj, 1h68, 1gu8, 1h2s]
GMTIGXLHFWSL	GL11	LFXLLXFFSKVG	LG11	0	6	[1xio, 2m3g, 4tl3]
GIAAVAYXVXAL	GL11	LFXLXXIGMLVG	LG11	1	0	[1gue, 4gyc, 3qap, 3qdc, 2ksy, 1jgj, 1h68, 1gu8, 1h2s]
GIAAVAYXVXAL	GL11	GXIGMLVGTLXF	GF11	1	0	[1gue, 4gyc, 3qap, 3qdc, 2ksy, 1jgj, 1h68, 1gu8, 1h2s]
GXXIGTGLVXAL	GL11	AIAFTXXLSMLL	AL11	3	1	[1at9, 1e0p, 2i1x, 1r2n, 1r84, 1m0m, 1ap9, 1pxr, 4hwl, 1s54, 1s53, 1o0a, 1c8s, 3han, 3hao, 1kg9, 1c8r, 1kg8, 3hap, 2wjk, 3har, 2wjl, 3has, 2zzl, 1q5j, 1kgb, 1q5i, 1f50, 3nsb, 1tn5, 2brd, 3utx, 4fpd, 3uty, 1brx, 1fbb, 1brr, 1fbk, 1ucq, 1p8u, 1f4z, 1ixf, 3vi0, 1qkp, 1qko, 1p8h, 4md2, 4md1, 3ns0, 1c3w, 1bm1, 2ntu, 1kme, 2ntw, 1s52, 1s51, 1py6, 4ov0, 2i20, 3vhz, 1iw9, 2i21, 1vjm, 3mbv, 3t45, 1x0k, 1x…
GXXIGTGLVXAL	GL11	AXXLFTTXLXXL	AL11	3	2	[1at9, 1e0p, 1r2n, 1r84, 1pxs, 1ap9, 1pxr, 4hwl, 1s54, 1s53, 1o0a, 3han, 1kg9, 3hao, 1kg8, 3hap, 2wjk, 3har, 2wjl, 3has, 2zzl, 1q5i, 1f50, 3nsb, 1tn5, 2brd, 3utv, 1tn0, 3utx, 4fpd, 3uty, 1brx, 1brr, 1fbk, 1ucq, 1f4z, 1ixf, 1qkp, 1qko, 1p8h, 4md2, 4md1, 3ns0, 1c3w, 1bm1, 2ntu, 1kme, 2ntw, 1s52, 1s51, 1py6, 4ov0, 2at9, 2i20, 1iw9, 1vjm, 3mbv, 1x0k, 1xji]
GXXIGTGLVXAL	GL11	ARYAXWLFTTXL	AL11	3	2	[1at9, 1e0p, 2i1x, 1r2n, 1r84, 1pxs, 1m0m, 1ap9, 1pxr, 4hwl, 1s54, 1s53, 1o0a, 1c8s, 3han, 3hao, 1kg9, 1c8r, 1kg8, 3hap, 2wjk, 3har, 2wjl, 3has, 1q5j, 2zzl, 1kgb, 1q5i, 1f50, 3nsb, 1tn5, 2brd, 3utv, 1tn0, 3utx, 4fpd, 3uty, 1brx, 1fbb, 1brr, 1fbk, 1ucq, 1p8u, 1f4z, 1ixf, 3vi0, 1qkp, 1qko, 1p8h, 4md2, 4md1, 3ns0, 1c3w, 1bm1, 2ntu, 1kme, 2ntw, 1s52, 1s51, 1py6, 4ov0, 2i20, 3vhz, 1iw9, 2i21, 1vjm, 3m…
GLIXXLGINLGL	GL11	AVFIFVXALXVL	AL11	1	0	[4gyc, 1h2s]
GXXIGTGLVXAL	GL11	GADGIMIXTGLV	GV11	3	3	[1at9, 1e0p, 2i1x, 1r2n, 1r84, 1pxs, 1m0m, 1ap9, 1pxr, 4hwl, 1s54, 1s53, 1o0a, 1c8s, 3han, 3hao, 1kg9, 1c8r, 1kg8, 3hap, 2wjk, 3har, 2wjl, 3has, 2zzl, 1q5j, 1kgb, 1q5i, 1f50, 3nsb, 1tn5, 2brd, 3utv, 1tn0, 3utx, 4fpd, 3uty, 1brx, 1fbb, 1brr, 1fbk, 1ucq, 1p8u, 1f4z, 1ixf, 3vi0, 1qkp, 1qko, 1p8h, 4md2, 4md1, 3ns0, 1c3w, 1bm1, 2ntu, 1kme, 2ntw, 1s52, 1s51, 1py6, 4ov0, 2at9, 2i20, 3vhz, 1iw9, 2i21, 1v…
GXXIGTGLVXAL	GL11	STAAMLYILYVA	SA11	3	4	[3has]
GLIXXLGINLGL	GL11	ALXVYLDLVXKV	AV11	1	6	[4gyc, 2f93, 2f95, 1h2s]
GIXITLNTVVML	GL11	AVAXXXLVYXLV	AV11	3	4	[1gue, 4gyc, 3qdc, 3qap, 2f93, 2ksy, 2f95, 1jgj, 1gu8, 1h68]
GIAAVAYXVXAL	GL11	ALXVYLDLVXKV	AV11	1	6	[1gue, 4gyc, 3qap, 3qdc, 2ksy, 1jgj, 1h68, 1gu8, 1h2s]
GFLSTIPFVWIL	GL11	AKLGFLAAXMIV	AV11	4	3	[3ddl]
GMTIGXLHFWSL	GL11	LLPFFSKVGFSF	LF11	0	6	[1xio, 2m3g, 4tl3]
GXXIGTGLVXAL	GL11	TTPLXXXXLXLL	TL11	3	2	[1brx, 1c3w, 1bm1, 1e0p, 1q5i, 2ntu, 1kme, 2i20, 1pxs, 1pxr, 1vjm, 1tn5, 1qkp, 1qko, 1s54, 1s53, 1x0k, 1tn0, 2wjl, 3has]
GXXIGTGLVXAL	GL11	TXXLXMLLGYGL	TL11	3	1	[1at9, 1kme, 1brr, 1s52, 1r2n, 1r84, 4hwl, 1qkp, 3han, 3hap, 3har, 3utx, 1xji, 3has, 3uty]
GIAAVAYXVXAL	GL11	TTLFWLGAIGML	TL11	1	0	[3qap, 3qdc, 2ksy, 1jgj, 1h2s]
GXXIGTGLVXAL	GL11	TLXXXIAFTXXL	TL11	3	1	[1at9, 1e0p, 2i1x, 1r2n, 1r84, 1m0m, 1ap9, 4hwl, 1s54, 1s53, 1o0a, 3hao, 1kg9, 1c8r, 1kg8, 3hap, 2wjk, 3har, 2wjl, 3has, 2zzl, 1q5j, 1kgb, 1q5i, 1f50, 3nsb, 1tn5, 3utx, 4fpd, 1brx, 1brr, 1fbk, 1ucq, 1f4z, 1ixf, 3vi0, 1qkp, 1qko, 1p8h, 4md2, 4md1, 3ns0, 1c3w, 1bm1, 2ntu, 1kme, 2ntw, 1s52, 1s51, 1py6, 4ov0, 2at9, 2i20, 3vhz, 1iw9, 2i21, 1vjm, 3mbv, 3t45, 1x0k, 1xji]
GIAAVAYXVXAL	GL11	TTPLIVYXLXXL	TL11	1	2	[1gue, 4gyc, 3qdc, 1jgj, 1h68, 1gu8]
GIXITLNTVVML	GL11	TTPLIVYXLXXL	TL11	3	2	[1gue, 4gyc, 3qdc, 2f93, 2f95, 1jgj, 1gu8, 1h68]
GXXIGTGLVXAL	GL11	WWAISTAAXLYI	WI11	3	4	[1at9, 1e0p, 2i1x, 1r2n, 1r84, 1pxs, 1m0m, 1ap9, 1pxr, 4hwl, 1s54, 1s53, 1o0a, 1c8s, 3han, 3hao, 1kg9, 1c8r, 1kg8, 3hap, 2wjk, 2wjl, 3has, 2zzl, 1q5j, 1kgb, 1q5i, 1f50, 3nsb, 1tn5, 2brd, 3utv, 1tn0, 3utx, 4fpd, 3uty, 1brx, 1fbb, 1brr, 1fbk, 1ucq, 1p8u, 1f4z, 1ixf, 3vi0, 1qkp, 1qko, 1p8h, 4md2, 4md1, 3ns0, 1c3w, 1bm1, 2ntu, 1kme, 2ntw, 1s52, 1s51, 1py6, 4ov0, 2at9, 2i20, 3vhz, 1iw9, 2i21, 1vjm, 3m…
GXXIGTGLVXAL	GL11	FTXPLLXXXLXL	FL11	3	2	[1brx, 1at9, 1e0p, 1r2n, 1r84, 1f4z, 1pxs, 1pxr, 1qkp, 1qko, 1s54, 1s53, 3han, 3hao, 3hap, 2wjk, 3har, 2wjl, 3has, 1c3w, 1bm1, 1q5i, 2ntu, 1kme, 2ntw, 1s52, 1s51, 1py6, 2i20, 1vjm, 1tn5, 1x0k, 3utv, 1tn0, 3utx, 1xji, 3uty]
GMTIGXLHFWSL	GL11	FFSKVGFSFXXL	FL11	0	6	[2m3g]
GXXIGTGLVXAL	GL11	FVWWAISTAAML	FL11	3	4	[1at9, 1e0p, 2i1x, 1r2n, 1r84, 1pxs, 1m0m, 1ap9, 1pxr, 4hwl, 1s54, 1s53, 1o0a, 1c8s, 3han, 3hao, 1kg9, 1c8r, 1kg8, 3hap, 2wjk, 3har, 2wjl, 3has, 2zzl, 1q5j, 1kgb, 1q5i, 1f50, 3nsb, 1tn5, 2brd, 3utv, 1tn0, 3utx, 4fpd, 3uty, 1brx, 1fbb, 1brr, 1fbk, 1ucq, 1p8u, 1f4z, 1ixf, 3vi0, 1qkp, 1qko, 1p8h, 4md2, 4md1, 3ns0, 1c3w, 1bm1, 2ntu, 1kme, 2ntw, 1s52, 1s51, 1py6, 4ov0, 2i20, 3vhz, 1iw9, 2i21, 1vjm, 3m…
GXXIGTGLVXAL	GL11	IXAXVGADGIMI	II11	3	3	[1at9, 1e0p, 1r2n, 1r84, 1pxs, 1ap9, 1pxr, 4hwl, 1s54, 1s53, 1o0a, 3han, 3hao, 1kg9, 1kg8, 2wjk, 3har, 2wjl, 3has, 1q5j, 1q5i, 1f50, 1tn5, 3utv, 1tn0, 3utx, 4fpd, 3uty, 1brx, 1fbk, 1ucq, 1f4z, 1qkp, 1qko, 1p8h, 4md2, 4md1, 1c3w, 1bm1, 2ntu, 1kme, 2ntw, 1s52, 1s51, 1py6, 4ov0, 2i20, 1vjm, 3mbv, 1x0k, 1xji]
GMTIGXLHFWSL	GL11	IWSGLAYMAMAI	II11	0	1	[2m3g]
GXXIGTGLVXAL	GL11	VXXIAFTXXLXM	VM11	3	1	[1at9, 1e0p, 2i1x, 1r2n, 1r84, 1m0m, 1ap9, 4hwl, 1s54, 1s53, 1o0a, 1c8s, 3hao, 1kg9, 1c8r, 1kg8, 3hap, 2wjk, 3har, 2wjl, 3has, 2zzl, 1q5j, 1kgb, 1q5i, 1f50, 3nsb, 1tn5, 2brd, 3utx, 4fpd, 1brx, 1fbb, 1brr, 1fbk, 1ucq, 1f4z, 1ixf, 3vi0, 1qkp, 1qko, 1p8h, 4md2, 4md1, 3ns0, 1c3w, 1bm1, 2ntu, 1kme, 2ntw, 1s52, 1s51, 1py6, 4ov0, 2at9, 2i20, 3vhz, 1iw9, 2i21, 1vjm, 3mbv, 3t45, 1x0k, 1xji]
GIXITLNTVVML	GL11	AXFGMGAVAFXG	AG11	3	4	[4gyc, 3qdc, 3qap, 2f93, 2ksy, 2f95, 1jgj]
GXXIGTGLVXAL	GL11	AMLYXLYVXFFG	AG11	3	4	[1at9, 1e0p, 1r2n, 1r84, 1f4z, 1pxs, 1pxr, 4hwl, 1qkp, 1qko, 1s54, 1s53, 1o0a, 1p8h, 3han, 3hao, 1kg8, 3hap, 3har, 2wjk, 3has, 2wjl, 1c3w, 1bm1, 1q5i, 2ntu, 1kme, 2ntw, 1s52, 1s51, 1py6, 2i20, 1vjm, 1tn5, 1x0k, 3utv, 1tn0, 3utx, 1xji, 4fpd, 3uty]
GXXIGTGLVXAL	GL11	AYXVVWLIGSEG	AG11	3	5	[1fbb, 1brr, 1s52, 1r2n, 1r84, 1ap9, 1pxr, 4hwl, 3han, 2brd, 3hap, 3utv, 1tn0, 3har, 3utx, 1xji, 3has, 3uty]
GIAAVAYXVXAL	GL11	YLDLVTKVGFGF	YF11	1	6	[1gue, 4gyc, 3qap, 3qdc, 2ksy, 1jgj, 1h68, 1gu8, 1h2s]
GIAAVAYXVXAL	GL11	AIGMLVGTLAFA	AA11	1	0	[1gue, 4gyc, 3qap, 3qdc, 2ksy, 1jgj, 1h68, 1gu8, 1h2s]
GLIXXLGINLGL	GL11	VFXFVGALTVXF	VF11	1	0	[4gyc, 1h2s]
GLIXXLGINLGL	GL11	FIFVGALTVLFG	FG11	1	0	[4gyc, 1h2s]
GXXIGTGLVXAL	GL11	FTMXLSMLLGYG	FG11	3	1	[1at9, 1kme, 1brr, 1s52, 1r2n, 1r84, 4hwl, 1qkp, 3han, 2brd, 3hap, 3har, 3utx, 1xji, 3has, 3uty]
GLIXXLGINLGL	GL11	IFVGALTVLFGA	IA11	1	0	[4gyc, 2f95, 1h2s]
GAVAFXGLVYYL	GL11	IVITLNTVVMLA	IA11	4	3	[1gue, 4gyc, 3qdc, 3qap, 2f93, 2ksy, 2f95, 1jgj, 1h68, 1gu8]
GXXIGTGLVXAL	GL11	GTXLAXVGADGI	GI11	3	3	[1e0p, 1r2n, 1r84, 1f4z, 1pxs, 1pxr, 4hwl, 1qkp, 1qko, 1s54, 1s53, 1o0a, 3han, 3hao, 2wjk, 3har, 2wjl, 3has, 1c3w, 1q5i, 2ntu, 1kme, 2ntw, 1s52, 1s51, 1py6, 2i20, 1vjm, 1tn5, 1x0k, 3utv, 1tn0, 3utx, 1xji, 3uty]
GAVAFXGLVYYL	GL11	TVVMLAGFAGAM	TM11	4	3	[4gyc, 3qdc, 3qap, 2ksy, 1jgj]
GXXIGTGLVXAL	GL11	TILAXVGADGIM	TM11	3	3	[1brx, 1at9, 1e0p, 1r2n, 1r84, 1f4z, 1pxs, 1pxr, 4hwl, 1qkp, 1qko, 1s54, 1s53, 1o0a, 1p8h, 3han, 3hao, 1kg8, 2wjk, 3har, 4md2, 2wjl, 3has, 4md1, 1c3w, 1bm1, 1q5i, 2ntu, 1kme, 1f50, 2ntw, 1s52, 1s51, 1py6, 4ov0, 2i20, 1vjm, 1tn5, 3mbv, 1x0k, 3utv, 1tn0, 3utx, 1xji, 4fpd, 3uty]
GXXIGTGLVXAL	GL11	AAMLYXLXVXFF	AF11	3	4	[1at9, 1e0p, 1fbk, 1r2n, 1r84, 1ucq, 1f4z, 1pxs, 1pxr, 4hwl, 1qkp, 1qko, 1s54, 1s53, 1o0a, 1p8h, 3han, 3hao, 1kg8, 3hap, 2wjk, 4md2, 3har, 2wjl, 4md1, 3has, 1c3w, 1q5j, 1bm1, 1q5i, 2ntu, 1kme, 2ntw, 1s52, 1s51, 1py6, 4ov0, 2i20, 1vjm, 1tn5, 3mbv, 1x0k, 3utv, 1tn0, 3utx, 1xji, 4fpd, 3uty]
GXXIGTGLVXAL	GL11	AXVGADGIMIGT	AT11	3	3	[1at9, 1e0p, 1r2n, 1r84, 1pxs, 1ap9, 1pxr, 4hwl, 1s54, 1s53, 1o0a, 3han, 3hao, 1kg9, 1kg8, 2wjk, 3har, 2wjl, 3has, 2zzl, 1q5j, 1q5i, 1f50, 3nsb, 1tn5, 3utv, 1tn0, 3utx, 4fpd, 3uty, 1brx, 1brr, 1fbk, 1ucq, 1f4z, 1ixf, 3vi0, 1qkp, 1qko, 1p8h, 4md2, 4md1, 3ns0, 1c3w, 1bm1, 2ntu, 1kme, 2ntw, 1s52, 1s51, 1py6, 4ov0, 2i20, 1iw9, 1vjm, 3mbv, 3t45, 1x0k, 1xji]
GXXIGTGLVXAL	GL11	DWLFTTPLLLLA	DA11	3	2	[2i20]
GIAAVAYXVXAL	GL11	DLVTKVGFGXIA	DA11	1	6	[1gue, 4gyc, 3qap, 3qdc, 2ksy, 1jgj, 1h68, 1gu8]
GXXIGTGLVXAL	GL11	DWLFTTXLXXXD	DD11	3	2	[1at9, 1e0p, 1r2n, 1r84, 1pxs, 1ap9, 1pxr, 4hwl, 1s54, 1s53, 1o0a, 3han, 1kg9, 1kg8, 3hap, 2wjk, 3har, 2wjl, 3has, 1q5i, 1f50, 3nsb, 1tn5, 3utv, 1tn0, 3utx, 3uty, 1brx, 1brr, 1ucq, 1f4z, 1qkp, 1qko, 1p8h, 4md2, 4md1, 3ns0, 1c3w, 1bm1, 2ntu, 1kme, 2ntw, 1s52, 1s51, 1py6, 4ov0, 1vjm, 3mbv, 1x0k, 1xji]
GXXIGTGLVXAL	GL11	DQGTILAXVGAD	DD11	3	3	[1q5i, 1kme, 1r2n, 1r84, 1qkp, 1s54, 1s53, 3han, 3utv, 1tn0, 1xji, 3has, 3uty]
GXXIGTGLVXAL	GL11	DWLFTTXLLXLD	DD11	3	2	[1q5j, 3hao]
GIAAVAYXVXAL	GL11	LTTLFWLGAIGM	LM11	1	0	[1jgj]
GFLSTIPFVWIL	GL11	LAAKLGFLAXLM	LM11	4	3	[3ddl]
GXXIGTGLVXAL	GL11	RYXXWLFTXXXL	RL11	3	2	[1q5j]
GXXIGTGLVXAL	GL11	RYAXWLXTXXLL	RL11	3	2	[1at9, 1e0p, 2i1x, 1r2n, 1r84, 1pxs, 1m0m, 1ap9, 1pxr, 4hwl, 1s54, 1s53, 1o0a, 1c8s, 3han, 3hao, 1kg9, 1c8r, 1kg8, 3hap, 2wjk, 3har, 2wjl, 3has, 2zzl, 1kgb, 1q5i, 1f50, 3nsb, 1tn5, 2brd, 3utv, 1tn0, 3utx, 4fpd, 3uty, 1brx, 1fbb, 1brr, 1fbk, 1ucq, 1p8u, 1f4z, 1ixf, 1qkp, 1qko, 1p8h, 4md2, 4md1, 3ns0, 1c3w, 1bm1, 2ntu, 1kme, 2ntw, 1s52, 1s51, 1py6, 4ov0, 2at9, 2i20, 1iw9, 2i21, 1vjm, 3mbv, 3t45, 1x…
GIXITLNTVVML	GL11	YALFGMGAVAFL	YL11	3	4	[4gyc, 3qdc, 3qap]
GXXIGTGLVXAL	GL11	YXXWLFTTXLLL	YL11	3	2	[1q5j]
GXXIGTGLVXAL	GL11	YAXWLXTXXLXL	YL11	3	2	[1at9, 1e0p, 2i1x, 1r2n, 1r84, 1pxs, 1m0m, 1ap9, 1pxr, 4hwl, 1s54, 1s53, 1o0a, 3han, 1kg9, 1c8r, 1kg8, 3hap, 2wjk, 3har, 2wjl, 3has, 2zzl, 1kgb, 1q5i, 1f50, 3nsb, 1tn5, 2brd, 3utv, 1tn0, 3utx, 4fpd, 3uty, 1brx, 1fbb, 1brr, 1fbk, 1ucq, 1p8u, 1f4z, 1ixf, 1qkp, 1qko, 1p8h, 4md2, 4md1, 3ns0, 1c3w, 1bm1, 2ntu, 1kme, 2ntw, 1s52, 1s51, 1py6, 4ov0, 2at9, 2i20, 1iw9, 2i21, 1vjm, 3mbv, 3t45, 1x0k, 1xji]
GXXIGTGLVXAL	GL11	WXXYAXWLFTTP	WP11	3	2	[1at9, 1e0p, 2i1x, 1r2n, 1r84, 1pxs, 1m0m, 1ap9, 1pxr, 4hwl, 1s54, 1s53, 1o0a, 1c8s, 3han, 3hao, 1kg9, 1c8r, 1kg8, 3hap, 2wjk, 3har, 2wjl, 3has, 2zzl, 1kgb, 1q5i, 1f50, 3nsb, 1tn5, 2brd, 3utv, 1tn0, 3utx, 4fpd, 3uty, 1brx, 1fbb, 1brr, 1fbk, 1ucq, 1p8u, 1f4z, 1ixf, 3vi0, 1qkp, 1qko, 1p8h, 4md2, 4md1, 3ns0, 1c3w, 2ntu, 1kme, 2ntw, 1s52, 1s51, 1py6, 4ov0, 2i20, 3vhz, 1iw9, 2i21, 1vjm, 3mbv, 3t45, 1x…
GXXIGTGLVXAL	GL11	LFTTXLLXLXXA	LA11	3	2	[1at9, 1e0p, 1r2n, 1r84, 1pxs, 1pxr, 4hwl, 1s54, 1s53, 1o0a, 3han, 3hao, 1kg8, 3hap, 2wjk, 3har, 2wjl, 3has, 1q5j, 1q5i, 1f50, 1tn5, 3utv, 1tn0, 3utx, 4fpd, 3uty, 1brx, 1fbk, 1f4z, 1qkp, 1qko, 1p8h, 4md2, 4md1, 1c3w, 1bm1, 2ntu, 1kme, 2ntw, 1s52, 1s51, 1py6, 4ov0, 2i20, 1vjm, 3mbv, 1x0k, 1xji]
GIAAVAYXVXAL	GL11	LGAIGMLVGTLA	LA11	1	0	[1gue, 4gyc, 3qap, 3qdc, 2ksy, 1jgj, 1h68, 1gu8, 1h2s]
GXXIGTGLVXAL	GL11	AFTMXLSMLLXY	AY11	3	1	[1at9, 1kme, 1brr, 1s52, 1r2n, 1r84, 4hwl, 1qkp, 3han, 2brd, 3hap, 3har, 3utx, 1xji, 3has, 3uty]
GXXIGTGLVXAL	GL11	AISXAAMLYXLY	AY11	3	4	[1at9, 1e0p, 1r2n, 1r84, 1pxs, 1ap9, 1pxr, 4hwl, 1s54, 1s53, 1o0a, 3han, 3hao, 1kg9, 1c8r, 1kg8, 3hap, 2wjk, 3har, 2wjl, 3has, 2zzl, 1q5j, 1kgb, 1q5i, 1f50, 3nsb, 1tn5, 2brd, 3utv, 1tn0, 3utx, 4fpd, 3uty, 1brx, 1fbb, 1brr, 1fbk, 1ucq, 1p8u, 1f4z, 1ixf, 3vi0, 1qkp, 1qko, 1p8h, 4md2, 4md1, 3ns0, 1c3w, 1bm1, 2ntu, 1kme, 2ntw, 1s52, 1s51, 1py6, 4ov0, 2at9, 2i20, 3vhz, 1iw9, 2i21, 1vjm, 3mbv, 3t45, 1x…
GMTIGXLHFWSL	GL11	AMXIPIWSGLAY	AY11	0	1	[1xio, 2m3g, 4tl3]
GXXIGTGLVXAL	GL11	IXTAAMLYXLYV	IV11	3	4	[1at9, 1e0p, 1r2n, 1r84, 1pxs, 1ap9, 1pxr, 4hwl, 1s54, 1s53, 1o0a, 3han, 3hao, 1kg9, 1kg8, 3hap, 3har, 2wjk, 2wjl, 3has, 2zzl, 1q5j, 1q5i, 1f50, 3nsb, 1tn5, 2brd, 3utv, 1tn0, 3utx, 4fpd, 3uty, 1brx, 1brr, 1fbk, 1ucq, 1f4z, 1ixf, 3vi0, 1qkp, 1qko, 1p8h, 4md2, 4md1, 3ns0, 1c3w, 1bm1, 2ntu, 1kme, 2ntw, 1s52, 1s51, 1py6, 4ov0, 2at9, 2i20, 1iw9, 1vjm, 3mbv, 1x0k, 1xji]
GXXIGTGLVXAL	GL11	MLYXLYVXFFGF	MF11	3	4	[1at9, 1e0p, 1r2n, 1r84, 1f4z, 1pxs, 1pxr, 4hwl, 1qkp, 1qko, 1s54, 1s53, 3han, 3hao, 3hap, 3har, 2wjl, 3has, 1c3w, 1bm1, 1q5i, 2ntu, 1kme, 1s52, 1s51, 1py6, 2i20, 1vjm, 1tn5, 1x0k, 3utv, 1tn0, 3utx, 1xji, 4fpd, 3uty]
GIAAVAYXVXAL	GL11	WLGAIGXLVGTL	WL11	1	0	[1gue, 4gyc, 3qap, 3qdc, 2ksy, 1jgj, 1h68, 1gu8, 1h2s]
GIXITLNTVVML	GL11	WXXTXPLIVYFL	WL11	3	2	[1gue, 4gyc, 3qdc, 3qap, 2f93, 2ksy, 2f95, 1jgj, 1gu8, 1h68]
GXXIGTGLVXAL	GL11	WLXXXXLXXXXL	WL11	3	2	[1at9, 1e0p, 1r2n, 1r84, 1pxs, 1ap9, 1pxr, 4hwl, 1s54, 1s53, 1o0a, 3han, 1kg9, 3hao, 1kg8, 3hap, 2wjk, 3har, 2wjl, 3has, 1q5j, 1q5i, 1f50, 3nsb, 1tn5, 3utv, 1tn0, 3utx, 3uty, 4fpd, 1brx, 1brr, 1fbk, 1ucq, 1f4z, 1qkp, 1qko, 1p8h, 4md2, 4md1, 3ns0, 1c3w, 1bm1, 2ntu, 1kme, 2ntw, 1s52, 1s51, 1py6, 4ov0, 2i20, 1vjm, 3mbv, 1x0k, 1xji]
GIAAVAYXVXAL	GL11	WXXTXPLIVYFL	WL11	1	2	[1gue, 4gyc, 3qap, 3qdc, 2ksy, 1jgj, 1h68, 1gu8]
GXXIGTGLVXAL	GL11	WXXSTAAMLYXL	WL11	3	4	[1at9, 1e0p, 2i1x, 1r2n, 1r84, 1pxs, 1m0m, 1ap9, 1pxr, 4hwl, 1s54, 1s53, 1o0a, 1c8s, 3han, 3hao, 1kg9, 1c8r, 1kg8, 3hap, 3har, 2wjk, 2wjl, 3has, 2zzl, 1q5j, 1kgb, 1q5i, 1f50, 3nsb, 1tn5, 2brd, 3utv, 1tn0, 3utx, 4fpd, 3uty, 1brx, 1fbb, 1brr, 1fbk, 1ucq, 1p8u, 1f4z, 1ixf, 3vi0, 1qkp, 1qko, 1p8h, 4md2, 4md1, 3ns0, 1c3w, 1bm1, 2ntu, 1kme, 2ntw, 1s52, 1s51, 1py6, 4ov0, 2at9, 2i20, 3vhz, 1iw9, 2i21, 1v…
GXXIGTGLVXAL	GL11	TAXXLYXLYXXF	TF11	3	4	[1at9, 1e0p, 1r2n, 1r84, 1pxs, 1ap9, 1pxr, 4hwl, 1s54, 1s53, 1o0a, 3han, 3hao, 1kg9, 1kg8, 3hap, 2wjk, 3har, 2wjl, 3has, 1q5j, 1q5i, 1f50, 3nsb, 1tn5, 3utv, 1tn0, 3utx, 4fpd, 3uty, 1brx, 1brr, 1fbk, 1ucq, 1f4z, 3vi0, 1qkp, 1qko, 1p8h, 4md2, 4md1, 3ns0, 1c3w, 1bm1, 2ntu, 1kme, 2ntw, 1s52, 1s51, 1py6, 4ov0, 2i20, 1iw9, 1vjm, 3mbv, 1x0k, 1xji]
GIAAVAYXVXAL	GL11	TPXIVYFLGLXA	TA11	1	2	[3qdc, 1h68, 1gu8]
GIAAVAYXVXAL	GL11	TXVGFGXIALDA	TA11	1	6	[4gyc, 3qap, 3qdc, 1jgj]
GIXITLNTVVML	GL11	TPXIVYFLGLXA	TA11	3	2	[3qdc, 1gu8, 1h68]
GAVAFXGLVYYL	GL11	TLNTVVMLAGFA	TA11	4	3	[1gue, 4gyc, 3qdc, 3qap, 2f93, 2ksy, 2f95, 1jgj, 1h68, 1gu8]
GIXITLNTVVML	GL11	FGMGAVAFXGLV	FV11	3	4	[1gue, 4gyc, 3qdc, 3qap, 2f93, 2ksy, 2f95, 1jgj, 1gu8, 1h68]
GAVAFXGLVYYL	GL11	ITLNTVVMLAGF	IF11	4	3	[1gue, 4gyc, 3qdc, 3qap, 2f93, 2ksy, 2f95, 1jgj, 1h68, 1gu8]
GLIXXLGINLGL	GL11	IVYLDLVTKVGF	IF11	1	6	[4gyc, 2f93, 2f95, 1h2s]
GIAAVAYXVXAL	GL11	IVYLDLVTKVGF	IF11	1	6	[1gue, 4gyc, 3qap, 3qdc, 2ksy, 1jgj, 1h68, 1gu8, 1h2s]
GMTIGXLHFWSL	GL11	FIPIWSGLAYMA	FA11	0	1	[1xio, 2m3g, 4tl3]
GAVAFXGLVYYL	GL11	SREFGIVITLNT	ST11	4	3	[2f93, 2f95]
GMTIGXLHFWSL	GL11	SKVGFSFLDLHG	SG11	0	6	[2m3g]
GLIXXLGINLGL	GL11	DVALIVYLDLVT	DT11	1	6	[4gyc, 2f93, 2f95, 1h2s]
GAVAFXGLVYYL	GL11	VITLNTVVMLAG	VG11	4	3	[1gue, 4gyc, 3qdc, 3qap, 2f93, 2ksy, 2f95, 1jgj, 1h68, 1gu8]
GIXITLNTVVML	GL11	VAFXGLVYYLVG	VG11	3	4	[1gue, 4gyc, 3qdc, 3qap, 2f93, 2ksy, 2f95, 1jgj, 1gu8, 1h68]
GLIXXLGINLGL	GL11	VYLDLVTXVGFG	VG11	1	6	[4gyc, 2f93, 2f95, 1h2s]
GIAAVAYXVXAL	GL11	VYLDLVTXVGFG	VG11	1	6	[1gue, 4gyc, 3qap, 3qdc, 2ksy, 1jgj, 1h68, 1gu8, 1h2s]
GXXIGTGLVXAL	GL11	STXAMLXXLXXL	SL11	3	4	[1at9, 1e0p, 1r2n, 1r84, 1pxs, 1ap9, 1pxr, 4hwl, 1s54, 1s53, 1o0a, 3han, 3hao, 1kg9, 1kg8, 3hap, 2wjk, 3har, 2wjl, 2zzl, 1q5j, 1q5i, 1f50, 3nsb, 1tn5, 3utv, 1tn0, 3utx, 4fpd, 3uty, 1brx, 1brr, 1fbk, 1ucq, 1f4z, 1ixf, 3vi0, 1qkp, 1qko, 1p8h, 4md2, 4md1, 3ns0, 1c3w, 1bm1, 2ntu, 1kme, 2ntw, 1s52, 1s51, 1py6, 4ov0, 2i20, 1iw9, 1vjm, 3mbv, 1x0k, 1xji]
GXXIGTGLVXAL	GL11	YXARYXDWLFTT	YT11	3	2	[1fbb, 1brr, 1fbk, 1r2n, 1r84, 1pxs, 1pxr, 4hwl, 1ixf, 3vi0, 1qkp, 1p8h, 3han, 3hap, 3har, 3has, 1q5i, 1kme, 1s52, 3vhz, 1iw9, 1tn5, 2brd, 1x0k, 3utv, 1tn0, 3utx, 1xji, 3uty]
GXXIGTGLVXAL	GL11	RFVWWAISTAAM	RM11	3	4	[1e0p, 2i1x, 1r2n, 1r84, 1pxs, 1m0m, 1ap9, 1pxr, 4hwl, 1s54, 1s53, 1o0a, 1c8s, 3hao, 1kg9, 1c8r, 1kg8, 2wjk, 3har, 2wjl, 2zzl, 1q5j, 1kgb, 1q5i, 1f50, 3nsb, 1tn5, 1tn0, 3utx, 4fpd, 3uty, 1fbb, 1brr, 1fbk, 1ucq, 1p8u, 1f4z, 1ixf, 3vi0, 1qko, 1p8h, 4md2, 4md1, 3ns0, 1c3w, 2ntu, 1kme, 2ntw, 1s52, 1s51, 1py6, 4ov0, 2i20, 3vhz, 1iw9, 2i21, 1vjm, 3mbv, 3t45, 1x0k]
GXXIGTGLVXAL	GL11	TXLXXXIAFTXY	TY11	3	1	[1at9, 1e0p, 1r2n, 1r84, 1ap9, 4hwl, 1s54, 1o0a, 3hao, 1kg9, 1kg8, 3hap, 2wjk, 3har, 2wjl, 3has, 2zzl, 1q5j, 1q5i, 1f50, 3nsb, 1tn5, 4fpd, 1brx, 1brr, 1fbk, 1ucq, 1f4z, 1ixf, 3vi0, 1qkp, 1qko, 1p8h, 4md2, 4md1, 3ns0, 1c3w, 1bm1, 2ntu, 1kme, 2ntw, 1s52, 1s51, 1py6, 4ov0, 2i20, 3vhz, 1iw9, 1vjm, 3mbv, 3t45, 1x0k, 1xji]
GXXIGTGLVXAL	GL11	VWWAISTAAXLY	VY11	3	4	[1at9, 1e0p, 2i1x, 1r2n, 1r84, 1pxs, 1m0m, 1ap9, 1pxr, 4hwl, 1s54, 1s53, 1o0a, 1c8s, 3han, 3hao, 1kg9, 1c8r, 1kg8, 3hap, 2wjk, 3har, 2wjl, 3has, 2zzl, 1q5j, 1kgb, 1q5i, 1f50, 3nsb, 1tn5, 2brd, 3utv, 1tn0, 3utx, 4fpd, 3uty, 1brx, 1fbb, 1brr, 1fbk, 1ucq, 1p8u, 1f4z, 1ixf, 3vi0, 1qkp, 1qko, 1p8h, 4md2, 4md1, 3ns0, 1c3w, 1bm1, 2ntu, 1kme, 2ntw, 1s52, 1s51, 1py6, 4ov0, 2i20, 3vhz, 1iw9, 2i21, 1vjm, 3m…
GXXIGTGLVXAL	GL11	LXXXIAFTXXLS	LS11	3	1	[1at9, 1e0p, 2i1x, 1r2n, 1r84, 1m0m, 1ap9, 4hwl, 1s54, 1s53, 1o0a, 1c8s, 3hao, 1kg9, 1c8r, 1kg8, 3hap, 2wjk, 3har, 2wjl, 3has, 2zzl, 1q5j, 1kgb, 1q5i, 1f50, 3nsb, 1tn5, 2brd, 3utx, 4fpd, 1brx, 1fbb, 1brr, 1fbk, 1ucq, 1f4z, 1ixf, 3vi0, 1qkp, 1qko, 1p8h, 4md2, 4md1, 3ns0, 1c3w, 1bm1, 2ntu, 1kme, 2ntw, 1s52, 1s51, 1py6, 4ov0, 2at9, 2i20, 3vhz, 1iw9, 2i21, 1vjm, 3mbv, 3t45, 1x0k, 1xji]
GIXITLNTVVML	GL11	PRYIXWILTTPL	PL11	3	2	[1gue, 3qdc, 3qap, 2f93, 2ksy, 2f95, 1jgj, 1gu8, 1h68]
GXXIGTGLVXAL	GL11	PXIAFTXXLSML	PL11	3	1	[1at9, 1e0p, 2i1x, 1r2n, 1r84, 1m0m, 1ap9, 4hwl, 1s54, 1s53, 1o0a, 1c8s, 3han, 3hao, 1kg9, 1c8r, 1kg8, 3hap, 2wjk, 3har, 2wjl, 3has, 2zzl, 1q5j, 1kgb, 1q5i, 1f50, 3nsb, 1tn5, 2brd, 3utx, 4fpd, 1brx, 1fbb, 1brr, 1fbk, 1ucq, 1p8u, 1f4z, 1ixf, 3vi0, 1qkp, 1qko, 1p8h, 4md2, 4md1, 3ns0, 1c3w, 1bm1, 2ntu, 1kme, 2ntw, 1s52, 1s51, 1py6, 4ov0, 2at9, 2i20, 3vhz, 1iw9, 2i21, 1vjm, 3mbv, 3t45, 1x0k, 1xji]
GFLSTIPFVWIL	GL11	PLAAKLGXLAAL	PL11	4	3	[3ddl]
GIAAVAYXVXAL	GL11	PRYIXWILTTPL	PL11	1	2	[1gue, 3qap, 3qdc, 2ksy, 1jgj, 1h68, 1gu8, 1h2s]
GXXIGTGLVXAL	GL11	YADWLFTTPLLA	YA11	3	2	[3hao]
GXXIGTGLVXAL	GL11	YRFVWWAISTAA	YA11	3	4	[1ap9]
GXXIGTGLVXAL	GL11	YPVVWLIGSEGA	YA11	3	5	[1fbb, 1brr, 2brd]
GLIXXLGINLGL	GL11	FVGALTVLFGAI	FI11	1	0	[4gyc, 1h2s]
GFLSTIPFVWIL	GL11	AAKLGFLAALXI	AI11	4	3	[3ddl]
GIXITLNTVVML	GL11	MGAVAFXGLVYY	MY11	3	4	[1gue, 4gyc, 3qdc, 3qap, 2f93, 2ksy, 2f95, 1jgj, 1gu8, 1h68]
GIAAVAYXVXAL	GL11	LXXPLIVXFXXL	LL11	1	2	[1gue, 4gyc, 3qap, 3qdc, 2ksy, 1jgj, 1h68, 1gu8]
GMTIGXLHFWSL	GL11	LVAMFIPIWSGL	LL11	0	1	[1xio, 2m3g, 4tl3]
GIAAVAYXVXAL	GL11	LVXKVGFGFIXL	LL11	1	6	[1gue, 4gyc, 3qap, 3qdc, 2ksy, 1jgj, 1h68, 1gu8]
GMTIGXLHFWSL	GL11	LPFFSKVGFXXL	LL11	0	6	[1xio, 2m3g, 4tl3]
GIXITLNTVVML	GL11	LFGMGAVXFXXL	LL11	3	4	[1gue, 4gyc, 3qdc, 3qap, 2f93, 2ksy, 2f95, 1jgj, 1gu8, 1h68]
GIXITLNTVVML	GL11	LXXPLIVXFXXL	LL11	3	2	[1gue, 4gyc, 3qdc, 3qap, 2f93, 2ksy, 2f95, 1jgj, 1gu8, 1h68]
GXXIGTGLVXAL	GL11	IXTXXXXIAFTM	IM11	3	1	[1at9, 1e0p, 1r2n, 1r84, 1ap9, 4hwl, 1s54, 1o0a, 3hao, 1kg9, 1kg8, 3hap, 2wjk, 3har, 2wjl, 3has, 2zzl, 1q5j, 1q5i, 1f50, 3nsb, 1tn5, 3utv, 4fpd, 1brx, 1brr, 1fbk, 1ucq, 1f4z, 1ixf, 3vi0, 1qkp, 1qko, 1p8h, 4md2, 4md1, 3ns0, 1c3w, 1bm1, 2ntu, 1kme, 2ntw, 1s52, 1s51, 1py6, 4ov0, 2i20, 1iw9, 1vjm, 3mbv, 1x0k, 1xji]
GMTIGXLHFWSL	GL11	IPIWSGLAYXAM	IM11	0	1	[1xio, 2m3g, 4tl3]
GIXITLNTVVML	GL11	IXWILTTPLIVY	IY11	3	2	[1gue, 3qdc, 3qap, 2f93, 2ksy, 2f95, 1jgj, 1gu8, 1h68]
GIAAVAYXVXAL	GL11	IXWILTTPLIVY	IY11	1	2	[1gue, 3qap, 3qdc, 2ksy, 1jgj, 1h68, 1gu8, 1h2s]
GXXIGTGLVXAL	GL11	MXLSMLLGYGLT	MT11	3	1	[4hwl, 1at9, 1s52]
GXXIGTGLVXAL	GL11	TPLLLLDLALLV	TV11	3	2	[1brx]
GIAAVAYXVXAL	GL11	TLFWLGAIGMLV	TV11	1	0	[1gue, 4gyc, 3qap, 3qdc, 2ksy, 1jgj, 1h68, 1gu8, 1h2s]
GAVAFXGLVYYL	GL11	NLTVXLWAIYPF	NF11	4	5	[1gue, 4gyc, 3qdc, 3qap, 2f93, 2ksy, 2f95, 1jgj, 1h68, 1gu8]
GAVAFXGLVYYL	GL11	RLRXLTVXLWAI	RI11	4	5	[1gue, 4gyc, 3qdc, 3qap, 2f93, 2ksy, 2f95, 1jgj, 1h68, 1gu8]
GIXITLNTVVML	GL11	RYIXWILTTPXI	RI11	3	2	[1gue, 3qdc, 3qap, 2f93, 2ksy, 2f95, 1jgj, 1gu8, 1h68]
GIAAVAYXVXAL	GL11	RYIXWILTTPXI	RI11	1	2	[1gue, 3qap, 3qdc, 2ksy, 1jgj, 1h68, 1gu8, 1h2s]
GXXIGTGLVXAL	GL11	YILYVLFFGFTS	YS11	3	4	[1qkp, 1s52, 3utv]
GIAAVAYXVXAL	GL11	LVGTLAFAWAGR	LR11	1	0	[4gyc, 3qap, 3qdc, 2ksy, 1jgj]
GIAAVAYXVXAL	GL11	DWILTTPLIVYF	DF11	1	2	[1gue, 3qap, 3qdc, 2ksy, 1jgj, 1h68, 1gu8]
GIXITLNTVVML	GL11	DWILTTPLIVYF	DF11	3	2	[1gue, 3qdc, 3qap, 2f93, 2ksy, 2f95, 1jgj, 1gu8, 1h68]
GIXITLNTVVML	GL11	ILTTPLIVYFXG	IG11	3	2	[1gue, 4gyc, 3qdc, 3qap, 2f93, 2ksy, 2f95, 1jgj, 1gu8, 1h68]
GXXIGTGLVXAL	GL11	IAFTMXLSMXLG	IG11	3	1	[1brx, 1at9, 1bm1, 1kme, 1brr, 1s52, 1r2n, 1r84, 4hwl, 1qkp, 3han, 2brd, 3hap, 3har, 3utx, 1xji, 3has, 3uty]
GIAAVAYXVXAL	GL11	ILTTPLIVYFXG	IG11	1	2	[1gue, 4gyc, 3qap, 3qdc, 2ksy, 1jgj, 1h68, 1gu8]
GFLSTIPFVWIL	GL11	KLGFLAALMIVL	KL11	4	3	[3ddl]
GAVAFXGLVYYL	GL11	FGIVITLNTVVM	FM11	4	3	[1gue, 4gyc, 3qdc, 3qap, 2f93, 2ksy, 2f95, 1jgj, 1h68, 1gu8]
GIXITLNTVVML	GL11	FXGLVYYLVGPM	FM11	3	4	[1gue, 4gyc, 3qdc, 3qap, 2f93, 2ksy, 2f95, 1jgj, 1gu8, 1h68]
GIAAVAYXVXAL	GL11	APRYIXWILTTP	AP11	1	2	[1gue, 3qap, 3qdc, 1h68, 1gu8, 1h2s]
GIXITLNTVVML	GL11	AFXGLVYYLXGP	AP11	3	4	[1gue, 4gyc, 3qdc, 3qap, 2f93, 2ksy, 2f95, 1jgj, 1gu8, 1h68]
GIXITLNTVVML	GL11	APRYIXWILTTP	AP11	3	2	[1gue, 3qdc, 3qap, 1gu8, 1h68]
GXXIGTGLVXAL	GL11	WARYADWLFTTA	WA11	3	2	[1q5j]
GAVAFXGLVYYL	GL11	DSREFGIVITLN	DN11	4	3	[2f93, 2f95]
GAVAFXGLVYYL	GL11	EFGIVITLNTVV	EV11	4	3	[1gue, 4gyc, 3qdc, 3qap, 2f93, 2ksy, 2f95, 1jgj, 1h68, 1gu8]
GAVAFXGLVYYL	GL11	REFGIVITLNTV	RV11	4	3	[1gue, 4gyc, 3qdc, 2f93, 2ksy, 2f95, 1jgj, 1h68, 1gu8]
GIAAVAYXVXAL	GL11	YIXWILTTPLXV	YV11	1	2	[1gue, 3qap, 3qdc, 2ksy, 1jgj, 1h68, 1gu8, 1h2s]
GIXITLNTVVML	GL11	YIXWILTTPLXV	YV11	3	2	[1gue, 3qdc, 3qap, 2f93, 2ksy, 2f95, 1jgj, 1gu8, 1h68]
GMTIGXLHFWSL	GL11	PIWSGLAYMAMA	PA11	0	1	[1xio, 2m3g]
GAVAFXGLVYYL	GL11	NTVVMLAGFAGA	NA11	4	3	[4gyc, 3qdc, 3qap, 2ksy, 1jgj]
GFLSTIPFVWIL	GL11	GFLAALMIVLXY	GY11	4	3	[3ddl]
GIXITLNTVVML	GL11	GMGAVAFXGLVY	GY11	3	4	[1gue, 4gyc, 3qdc, 3qap, 2f93, 2ksy, 2f95, 1jgj, 1gu8, 1h68]
GIAAVAYXVXAL	GL11	VTKVGFGFIALD	VD11	1	6	[1gue, 4gyc, 3qap, 3qdc, 2ksy, 1jgj, 1h68, 1gu8]
GLIXXLGINLGL	GL11	VALIVYLDLVTK	VK11	1	6	[4gyc, 2f93, 2f95, 1h2s]
GXXIGTGLVXAL	GL11	DWLFTTPLLLLG	DG11	3	2	[1fbk, 4fpd]
GXXIGTGLVXAL	GL11	PVVWLIGSEGAG	PG11	3	5	[2brd]
GMTIGXLHFWSL	GL11	MFIPIWSGLAYM	MM11	0	1	[1xio, 2m3g, 4tl3]
GIXITLNTVVML	GL11	RYALFGMGAVAF	RF11	3	4	[3qdc, 3qap, 2ksy, 1jgj]
GXXIGTGLVXAL	GL11	QGTILAXVGADG	QG11	3	3	[1q5i, 1kme, 1r2n, 1r84, 1qkp, 1s54, 1s53, 3han, 3utv, 1tn0, 1xji, 3has, 3uty]
GIAAVAYXVXAL	GL11	IGMLVGTLAFAW	IW11	1	0	[1gue, 4gyc, 3qap, 3qdc, 2ksy, 1jgj, 1h68, 1gu8]
GIAAVAYXVXAL	GL11	GMLVGTLAFAWA	GA11	1	0	[1gue, 4gyc, 3qap, 3qdc, 2ksy, 1jgj, 1h68, 1gu8]
GFLSTIPFVWIL	GL11	FLAALMIVLGYP	FP11	4	3	[3ddl]
GFLSTIPFVWIL	GL11	AALMIVLGYPGE	AE11	4	3	[3ddl]
GMTIGXLHFWSL	GL11	YEYLVAMFIPIW	YW11	0	1	[2m3g]
GAVAFXGLVYYL	GL11	YVXLRNLTVXLW	YW11	4	5	[1gue, 4gyc, 3qdc, 3qap, 2ksy, 1jgj, 1h68, 1gu8]
GMTIGXLHFWSL	GL11	CLLPFFSKVGFS	CS11	0	6	[1xio, 2m3g, 4tl3]
GIXITLNTVVML	GL11	VXRYIDWILTXP	VP11	3	2	[2ksy, 1jgj]
GIAAVAYXVXAL	GL11	VXRYIDWILTXP	VP11	1	2	[2ksy, 1jgj]
GMTIGXLHFWSL	GL11	EYLVAMFIPIWS	ES11	0	1	[2m3g]
GMTIGXLHFWSL	GL11	YLVAMFIPIWSG	YG11	0	1	[2m3g]
GMTIGXLHFWSL	GL11	PFFSKVGFSFLD	PD11	0	6	[1xio, 2m3g]
GMTIGXLHFWSL	GL11	FSKVGFSFLDLH	FH11	0	6	[2m3g]
FXPRYIDWILTT	FT11	VGISGXAAVAYA	VA11	2	1	[2ksy, 1jgj]
FWXXAIGMLVGT	FT11	VGISGXAAVAYA	VA11	0	1	[2ksy, 1jgj]
FXPRYIDWILTT	FT11	VVXLAGFAGAMV	VV11	2	3	[3qap, 3qdc, 1jgj]
FXPRYIDWILTT	FT11	VGISGIAAVAYV	VV11	2	1	[3qap, 3qdc]
FWXXAIGMLVGT	FT11	VXVALIVYLXLV	VV11	0	6	[3qdc, 3qap, 2ksy, 1jgj, 1h2s]
FXPRYIDWILTT	FT11	VTXVGISGIAAV	VV11	2	1	[3qap, 3qdc, 2ksy, 1jgj]
FWXXAIGMLVGT	FT11	VGISGIAAVAYV	VV11	0	1	[1gue, 4gyc, 3qdc, 3qap, 2f93, 2f95, 1h68, 1gu8, 1h2s]
FWXXAIGMLVGT	FT11	VTXVGISGIAAV	VV11	0	1	[1gue, 4gyc, 3qdc, 3qap, 2f93, 2ksy, 2f95, 1jgj, 1h68, 1gu8]
FGTRGLWGFLST	FT11	LXXLMIXXGYPG	LG11	4	3	[3ddl]
FWXXAIGMLVGT	FT11	LIVYLXLVTKVG	LG11	0	6	[1gue, 4gyc, 3qdc, 3qap, 2f93, 2ksy, 2f95, 1jgj, 1h68, 1gu8, 1h2s]
FXPRYIDWILTT	FT11	LNTVVMLXGFAG	LG11	2	3	[3qap, 3qdc, 2ksy, 1jgj]
FGTRGLWGFLST	FT11	LXXLXXLMIXXG	LG11	4	3	[3ddl]
FXPRYIDWILTT	FT11	GISGIAAVAYXV	GV11	2	1	[3qap, 3qdc, 2ksy, 1jgj]
FWXXAIGMLVGT	FT11	GISGIAAVAYXV	GV11	0	1	[1gue, 4gyc, 3qdc, 3qap, 2f93, 2ksy, 2f95, 1jgj, 1h68, 1gu8, 1h2s]
FWXXAIGMLVGT	FT11	SGIAAVAYXVXA	SA11	0	1	[1gue, 4gyc, 3qdc, 3qap, 2f93, 2ksy, 2f95, 1jgj, 1h68, 1gu8, 1h2s]
FXPRYIDWILTT	FT11	SGIAAVAYXVXA	SA11	2	1	[3qap, 3qdc, 2ksy, 1jgj]
FWXXAIGMLVGT	FT11	AAXAXXXMAXXV	AV11	0	1	[3qdc, 3qap, 2ksy, 1jgj]
FWXXAIGMLVGT	FT11	ALXVYLDLVXKV	AV11	0	6	[1gue, 4gyc, 3qdc, 3qap, 2f93, 2ksy, 2f95, 1jgj, 1h68, 1gu8, 1h2s]
FGTRGLWGFLST	FT11	AKLGFLAAXMIV	AV11	4	3	[3ddl]
FXPRYIDWILTT	FT11	AAXAXXXMAXXV	AV11	2	1	[3qap, 3qdc, 2ksy, 1jgj]
FWXXAIGMLVGT	FT11	AVAYXVXALGVG	AG11	0	1	[3qdc, 3qap, 2ksy, 1jgj]
FXPRYIDWILTT	FT11	AVAYXVXALGVG	AG11	2	1	[3qap, 3qdc, 2ksy, 1jgj]
FWXXAIGMLVGT	FT11	YLDLVTKVGFGF	YF11	0	6	[1gue, 4gyc, 3qdc, 3qap, 2f93, 2ksy, 2f95, 1jgj, 1h68, 1gu8, 1h2s]
FXPRYIDWILTT	FT11	VAYXVMALGVGW	VW11	2	1	[3qap, 3qdc, 2ksy, 1jgj]
FWXXAIGMLVGT	FT11	VAYXVMALGVGW	VW11	0	1	[3qdc, 3qap, 2ksy, 1jgj]
FXPRYIDWILTT	FT11	IVITLNTVVMLA	IA11	2	3	[3qap, 3qdc, 2ksy, 1jgj]
FXPRYIDWILTT	FT11	TVVMLAGFAGAM	TM11	2	3	[3qap, 3qdc, 2ksy, 1jgj]
FWXXAIGMLVGT	FT11	DLVTKVGFGXIA	DA11	0	6	[1gue, 4gyc, 3qdc, 3qap, 2f93, 2ksy, 2f95, 1jgj, 1h68, 1gu8]
FWXXAIGMLVGT	FT11	TXVGFGXIALDA	TA11	0	6	[4gyc, 3qdc, 3qap, 1jgj]
FWXXAIGMLVGT	FT11	TXVGISGIAAVA	TA11	0	1	[1gue, 4gyc, 3qdc, 3qap, 2f93, 2ksy, 2f95, 1jgj, 1h68, 1gu8, 1h2s]
FXPRYIDWILTT	FT11	TLNTVVMLAGFA	TA11	2	3	[3qap, 3qdc, 2ksy, 1jgj]
FXPRYIDWILTT	FT11	TXVGISGIAAVA	TA11	2	1	[3qap, 3qdc, 2ksy, 1jgj]
FXPRYIDWILTT	FT11	ITLNTVVMLAGF	IF11	2	3	[3qap, 3qdc, 2ksy, 1jgj]
FWXXAIGMLVGT	FT11	IVYLDLVTKVGF	IF11	0	6	[1gue, 4gyc, 3qdc, 3qap, 2f93, 2ksy, 2f95, 1jgj, 1h68, 1gu8, 1h2s]
FWXXAIGMLVGT	FT11	DVALIVYLDLVT	DT11	0	6	[4gyc, 3qdc, 3qap, 2f93, 2ksy, 2f95, 1jgj, 1h2s]
FXPRYIDWILTT	FT11	VITLNTVVMLAG	VG11	2	3	[3qap, 3qdc, 2ksy, 1jgj]
FWXXAIGMLVGT	FT11	VYLDLVTXVGFG	VG11	0	6	[1gue, 4gyc, 3qdc, 3qap, 2f93, 2ksy, 2f95, 1jgj, 1h68, 1gu8, 1h2s]
FXPRYIDWILTT	FT11	YVTLVGISGXAA	YA11	2	1	[3qap, 3qdc, 2ksy, 1jgj]
FWXXAIGMLVGT	FT11	YYVTLVGISGXA	YA11	0	1	[1gue, 4gyc, 3qdc, 3qap, 2f93, 2ksy, 2f95, 1jgj, 1h68, 1gu8]
FXPRYIDWILTT	FT11	YYVTLVGISGXA	YA11	2	1	[3qap, 3qdc, 2ksy, 1jgj]
FWXXAIGMLVGT	FT11	YVTLVGISGXAA	YA11	0	1	[1gue, 4gyc, 3qdc, 3qap, 2f93, 2ksy, 2f95, 1jgj, 1h68, 1gu8]
FGTRGLWGFLST	FT11	AAKLGFLAALXI	AI11	4	3	[3ddl]
FWXXAIGMLVGT	FT11	LVXKVGFGFIXL	LL11	0	6	[1gue, 4gyc, 3qdc, 3qap, 2f93, 2ksy, 2f95, 1jgj, 1h68, 1gu8]
FWXXAIGMLVGT	FT11	ISGIAAXAYXVM	IM11	0	1	[1gue, 4gyc, 3qdc, 3qap, 2f93, 2ksy, 2f95, 1jgj, 1h68, 1gu8, 1h2s]
FXPRYIDWILTT	FT11	ISGIAAXAYXVM	IM11	2	1	[3qap, 3qdc, 2ksy, 1jgj]
FXPRYIDWILTT	FT11	RYYVTLVGISGI	RI11	2	1	[3qdc]
FWXXAIGMLVGT	FT11	RYYVTLVGISGI	RI11	0	1	[4gyc, 3qdc, 2f93, 2f95]
FGTRGLWGFLST	FT11	KLGFLAALMIVL	KL11	4	3	[3ddl]
FWXXAIGMLVGT	FT11	IAAVAYXVMXLG	IG11	0	1	[3qdc, 3qap, 2ksy, 1jgj]
FXPRYIDWILTT	FT11	IAAVAYXVMXLG	IG11	2	1	[3qap, 3qdc, 2ksy, 1jgj]
FXPRYIDWILTT	FT11	NTVVMLAGFAGA	NA11	2	3	[3qap, 3qdc, 2ksy, 1jgj]
FWXXAIGMLVGT	FT11	VALIVYLDLVTK	VK11	0	6	[1gue, 4gyc, 3qdc, 3qap, 2f93, 2ksy, 2f95, 1jgj, 1h68, 1gu8, 1h2s]
FWXXAIGMLVGT	FT11	VTKVGFGFIALD	VD11	0	6	[1gue, 4gyc, 3qdc, 3qap, 2f93, 2ksy, 2f95, 1jgj, 1h68, 1gu8]
FGTRGLWGFLST	FT11	GFLAALMIVLXY	GY11	4	3	[3ddl]
FGTRGLWGFLST	FT11	FLAALMIVLGYP	FP11	4	3	[3ddl]
FGTRGLWGFLST	FT11	AALMIVLGYPGE	AE11	4	3	[3ddl]
ASFVFFVLARNN	AN11	MMVSALVVFIAG	MG11	0	1	[3ddl]
AILGLIILLGIN	AN11	VGALTVLFGAIA	VA11	1	0	[1h2s]
AILGLIILLGIN	AN11	VXVALIVYLXLV	VV11	1	6	[1h2s]
AILGLIILLGIN	AN11	LIVYLXLVTKVG	LG11	1	6	[1h2s]
ASFVFFVLARNN	AN11	ADXLAKAGXGVL	AL11	0	6	[3ddl]
ASFVFFVLARNN	AN11	SMMVSALVVFIA	SA11	0	1	[3ddl]
AILGLIILLGIN	AN11	ALXVYLDLVXKV	AV11	1	6	[1h2s]
ASFVFFVLARNN	AN11	SXLVVFIAGYHY	SY11	0	1	[3ddl]
ASFVFFVLARNN	AN11	VXXLVVFIAGYH	VH11	0	1	[3ddl]
ASFVFFVLARNN	AN11	ISMMVSALVVXI	II11	0	1	[3ddl]
ASFVFFVLARNN	AN11	TIXDVLAKAGYG	TG11	0	6	[3ddl]
AILGLIILLGIN	AN11	IFVGALTVLFGA	IA11	1	0	[1h2s]
ASFVFFVLARNN	AN11	ALXVFIAGYHYF	AF11	0	1	[3ddl]
ASFVFFVLARNN	AN11	IAXVLAKAGYXV	IV11	0	6	[3ddl]
AILGLIILLGIN	AN11	IVYLDLVTKVGF	IF11	1	6	[1h2s]
AILGLIILLGIN	AN11	DVALIVYLDLVT	DT11	1	6	[1h2s]
AILGLIILLGIN	AN11	VYLDLVTXVGFG	VG11	1	6	[1h2s]
ASFVFFVLARNN	AN11	VLAKAGYGVLIY	VY11	0	6	[3ddl]
ASFVFFVLARNN	AN11	AKAGYGVLIYNI	AI11	0	6	[3ddl]
AILGLIILLGIN	AN11	FVGALTVLFGAI	FI11	1	0	[1h2s]
ASFVFFVLARNN	AN11	MVSALVVFIAGY	MY11	0	1	[3ddl]
ASFVFFVLARNN	AN11	GYTIADVLAKXG	GG11	0	6	[3ddl]
ASFVFFVLARNN	AN11	LAKAGYGVLIYN	LN11	0	6	[3ddl]
ASFVFFVLARNN	AN11	KAGYGVLIYNIA	KA11	0	6	[3ddl]
ASFVFFVLARNN	AN11	LVVFIAGYHYFR	LR11	0	1	[3ddl]
ASFVFFVLARNN	AN11	AGYGVLIYNIAK	AK11	0	6	[3ddl]
AILGLIILLGIN	AN11	VALIVYLDLVTK	VK11	1	6	[1h2s]
ASFVFFVLARNN	AN11	RISMMVSALVVF	RF11	0	1	[3ddl]
ASFVFFVLARNN	AN11	YTIADVLAKAGY	YY11	0	6	[3ddl]
ASFVFFVLARNN	AN11	DVLAKAGYGVLI	DI11	0	6	[3ddl]
WXAISTAAMLYV	WV11	IMIGTGLVGALT	IT11	4	3	[3har]
WXAISTAAMLYV	WV11	NVTVVLWSAYXV	NV11	4	5	[3har]
WXAISTAAMLYV	WV11	TVXXWSAYXXVW	TW11	4	5	[3har]
WXAISTAAMLYV	WV11	VLWXAYXVVWXI	VI11	4	5	[3har]
WXAISTAAMLYV	WV11	VXXVLWXAYXVV	VV11	4	5	[3har]
WWLFSTIAFLFV	WV11	VLWTAYPILWIV	VV11	4	5	[2z55, 1vgo, 3wqj, 2ei4]
WXAISTAAMLYV	WV11	VGXDGIMIXXXL	VL11	4	3	[3har]
WXAISTAAMLYV	WV11	VXXWSAYXVXWL	VL11	4	5	[3har]
WWLFSTIAFLFV	WV11	VTIGTLXGVXAL	VL11	4	3	[1vgo]
WWLFSTICXIVV	WV11	VGXXALMIXTGL	VL11	4	3	[1uaz]
WWLFSTIAFLFV	WV11	LXXXDALMIXXG	LG11	4	3	[2z55, 1vgo, 2ei4]
WXAISTAAMLYV	WV11	LWXAYXVVWXXG	LG11	4	5	[3har]
WWLFSTIAFLFV	WV11	LWXAYPIXXXXG	LG11	4	5	[2z55, 1vgo, 3wqj, 2ei4]
WWLFSTICXIVV	WV11	LXXXDALMIXXG	LG11	4	3	[1uaz]
WWLFSTICXIVV	WV11	ALMIVTGLXGXL	AL11	4	3	[1uaz]
WWLFSTIAFLFV	WV11	ALMIVTGLXGXL	AL11	4	3	[2z55, 1vgo, 3wqj, 2ei4]
WXAISTAAMLYV	WV11	GADGIMIXTGLV	GV11	4	3	[3har]
WWLFSTIAFLFV	WV11	GTLIGVDALMIV	GV11	4	3	[2z55, 1vgo]
WWLFSTICXIVV	WV11	GVDALMIXTGLV	GV11	4	3	[1uaz]
WWLFSTIAFLFV	WV11	IGXLIGXDXLMI	II11	4	3	[2z55, 1vgo]
WXAISTAAMLYV	WV11	IXAXVGADGIMI	II11	4	3	[3har]
WXAISTAAMLYV	WV11	AYXVVWLIGSEG	AG11	4	5	[3har]
WXAISTAAMLYV	WV11	ADXIXIGTGLVG	AG11	4	3	[3har]
WXAISCACXIVV	WV11	AITFDIAXCVTG	AG11	4	3	[3vvk, 3qbl, 3a7k, 3abw, 3qbg, 3qbi, 3qbk]
WAFYAISCAFFV	WV11	AXIGMCVTGLAA	AA11	4	3	[1e12]
WAFYAISCAFFV	WV11	AAXIGMCVTGLA	AA11	4	3	[1e12]
WXAISTAAMLYV	WV11	GTXLAXVGADGI	GI11	4	3	[3har]
WWLFSTIAFLFV	WV11	GVXALMIVTGXI	GI11	4	3	[2z55, 1vgo, 3wqj, 2ei4]
WXAISTAAMLYV	WV11	TILAXVGADGIM	TM11	4	3	[3har]
WWLFSTIAFLFV	WV11	TIGTLIGVDXLM	TM11	4	3	[2z55, 1vgo]
WXAISCACXIVV	WV11	AMCVTGLAAALT	AT11	4	3	[3qbl, 3a7k, 3abw]
WXAISTAAMLYV	WV11	AXVGADGIMIGT	AT11	4	3	[3har]
WXAISTAAMLYV	WV11	DGIMIXTGLXGA	DA11	4	3	[3har]
WWLFSTICXIVV	WV11	DALMIXTGLXGA	DA11	4	3	[1uaz]
WXAISCACXIVV	WV11	DIXMCVTGLXXA	DA11	4	3	[3vvk, 3qbl, 3a7k, 3abw, 3qbg, 3qbi, 3qbk]
WAFYAISCAFFV	WV11	DIXMCVTGLXXA	DA11	4	3	[1e12]
WWLFSTIAFLFV	WV11	DALMIXTGLXGA	DA11	4	3	[2z55, 1vgo, 3wqj, 2ei4]
WXAISCACXIVV	WV11	KLFTAITFDIAM	KM11	4	3	[3vvk, 3qbl, 3qbg, 3qbi, 3qbk]
WXAISCACXIVV	WV11	LFTXITFDIXMC	LC11	4	3	[3vvk, 3qbl, 3qbg, 3qbi, 3qbk]
WXAISCACXIVV	WV11	FXXITFDIXMCV	FV11	4	3	[3vvk, 3qbl, 3abw, 3qbg, 3qbi, 3qbk]
WAFYAISCAFFV	WV11	FTXIAADIXMCV	FV11	4	3	[1e12]
WWLFSTICXIVV	WV11	TLXGVDALMXVT	TT11	4	3	[1uaz]
WWLFSTIAFLFV	WV11	TLXGVDALMXVT	TT11	4	3	[2z55, 1vgo, 2ei4]
WXAISCACXIVV	WV11	TAITFDIXMXVT	TT11	4	3	[3vvk, 3qbl, 3abw, 3qbg, 3qbi, 3qbk]
WAFYAISCAFFV	WV11	TXIAADIXMXVT	TT11	4	3	[1e12]
WXAISCACXIVV	WV11	TKLXTAIXFDIA	TA11	4	3	[3vvk, 3qbl, 3qbg, 3qbi, 3qbk]
WXAISTAAMLYV	WV11	WSAYXVVWLIGS	WS11	4	5	[3har]
WWLFSTIAFLFV	WV11	VXALMXVXGLXG	VG11	4	3	[2z55, 1vgo, 3wqj, 2ei4]
WAFYAISCAFFV	WV11	VIXADIGMCVTG	VG11	4	3	[1e12]
WWLFSTICXIVV	WV11	VXALMXVXGLXG	VG11	4	3	[1uaz]
WXAISCACXIVV	WV11	FXIAMCVTGLAA	FA11	4	3	[3vvk, 3qbl, 3a7k, 3abw, 3qbg, 3qbi, 3qbk]
WWLFSTIAFLFV	WV11	LMIXTGLXXXLS	LS11	4	3	[3wqj]
WWLFSTICXIVV	WV11	LMIXTGLXXXLS	LS11	4	3	[1uaz]
WAFYAISCAFFV	WV11	IGMCVTGLAAAM	IM11	4	3	[1e12]
WXAISTAAMLYV	WV11	SAYXVVWLIGSE	SE11	4	5	[3har]
WAFYAISCAFFV	WV11	GMCVTGLAAAMT	GT11	4	3	[1e12]
ILVPVVSIASYT	IT11	DXVAKYIFAFXL	DL11	1	6	[3qbl, 3vvk, 3qbg, 3abw, 3qbi, 3qbk]
IGLVYYLVGPMT	IT11	VRLRNLTVXXWA	VA11	4	5	[2ksy, 1jgj]
IPFVWILYILFT	IT11	RLLLLATWGFYP	RP11	4	5	[3ddl]
IGLVYYLVGPMT	IT11	RXXTVXXWAIYP	RP11	4	5	[2ksy, 1jgj]
IGLVYYLVGPMT	IT11	TVXLWAIYPFIW	TW11	4	5	[2ksy, 1jgj]
IETLLFMVLDVT	IT11	VLXXAYPIXWII	VI11	6	5	[1uaz]
IGLVYYLVGPMT	IT11	VXLWAIYPFIXL	VL11	4	5	[2ksy, 1jgj]
IAFLFVLYYLLT	IT11	VTIGTLXGVXAL	VL11	4	3	[1vgo]
IMIGTGLVGALT	IT11	VGXDGIMIXXXL	VL11	3	3	[1brx, 1bm1, 1fbb, 1at9, 1q5i, 1brr, 1s52, 1fbk, 1ucq, 3vhz, 1iw9, 1pxr, 4hwl, 1ixf, 3vi0, 1p8h, 1x0k, 1tn0, 3har, 3utx]
IETLLFMVLDVT	IT11	WLXIGTLLMLIG	WG11	6	0	[1uaz]
IMIGTGLVGALT	IT11	LYXLYXXFFGFT	LT11	3	4	[4hwl, 1bm1, 1at9, 1q5i, 1s52, 1x0k, 1tn0, 3har, 1pxr, 3utx]
IETLLFMVLDVT	IT11	LXXGTLLXLIGT	LT11	6	0	[1uaz]
IPFVWILYILFT	IT11	LLGNARLLLLAT	LT11	4	5	[3ddl]
IAFLFVLYYLLT	IT11	LXXXDALMIXXG	LG11	4	3	[2z55, 1vgo]
IGLVYYLVGPMT	IT11	LNTVVMLXGFAG	LG11	4	3	[2ksy, 1jgj]
IPFVWILYILFT	IT11	LXXLMIXXGYPG	LG11	4	3	[3ddl]
ILVPVVSIASYT	IT11	LSILLXVFMTXG	LG11	1	0	[3vvk, 3qbi]
IETLLFMVLDVT	IT11	LWXAYPIXXXXG	LG11	6	5	[1uaz]
IPFVWILYILFT	IT11	LXXLXXLMIXXG	LG11	4	3	[3ddl]
IETLLFMVLDVT	IT11	GTXLMLIGTXYF	GF11	6	0	[1uaz]
ILVPVVSIASYT	IT11	GRYLTWALSTPM	GM11	1	2	[3qbl, 3vvk, 3a7k, 3qbg, 3abw, 3qbi, 3qbk]
IAFLFVLYYLLT	IT11	GTLIGVDALMIV	GV11	4	3	[2z55, 1vgo]
IMIGTGLVGALT	IT11	GADGIMIXTGLV	GV11	3	3	[1brx, 1bm1, 1fbb, 1at9, 1q5i, 1brr, 1s52, 1fbk, 1ucq, 3vhz, 1iw9, 1pxr, 4hwl, 1ixf, 3vi0, 1p8h, 2brd, 1x0k, 1tn0, 3har, 3utx]
IAFLFVLYYLLT	IT11	ALMIVTGLXGXL	AL11	4	3	[2z55, 1vgo]
IMIGTGLVGALT	IT11	AIAFTXXLSMLL	AL11	3	1	[1brx, 1bm1, 1fbb, 1at9, 1q5i, 1brr, 1s52, 1fbk, 1ucq, 3vhz, 1iw9, 1pxr, 4hwl, 1ixf, 3vi0, 1p8h, 2brd, 1x0k, 3har, 3utx]
IMIGTGLVGALT	IT11	ARYAXWLFTTXL	AL11	3	2	[1brx, 1bm1, 1fbb, 1at9, 1q5i, 1brr, 1s52, 1fbk, 1ucq, 3vhz, 1iw9, 1pxr, 4hwl, 1ixf, 3vi0, 1p8h, 2brd, 1x0k, 1tn0, 3har, 3utx]
IMIGTGLVGALT	IT11	AXXLFTTXLXXL	AL11	3	2	[1brx, 1bm1, 1at9, 1q5i, 1brr, 1s52, 1fbk, 1ucq, 1iw9, 1pxr, 4hwl, 1ixf, 1p8h, 2brd, 1x0k, 1tn0, 3har, 3utx]
ILVPVVSIASYT	IT11	SXLDIVAKYXFA	SA11	1	6	[3qbl, 3vvk, 3a7k, 3qbg, 3abw, 3qbi, 3qbk]
IETLLFMVLDVT	IT11	TLWLGIGXXLXL	TL11	6	0	[1uaz]
IMIGTGLVGALT	IT11	TTPLXXXXLXLL	TL11	3	2	[1brx, 1bm1, 1q5i, 1x0k, 1tn0, 1pxr]
IMIGTGLVGALT	IT11	TLXXXIAFTXXL	TL11	3	1	[1brx, 1bm1, 1at9, 1q5i, 1brr, 1s52, 1fbk, 1ucq, 3vhz, 1iw9, 4hwl, 1ixf, 3vi0, 1p8h, 1x0k, 3har, 3utx]
IMIGTGLVGALT	IT11	TXXLXMLLGYGL	TL11	3	1	[4hwl, 1at9, 1brr, 1s52, 3har, 3utx]
IPFVWILYILFT	IT11	AKLGFLAAXMIV	AV11	4	3	[3ddl]
IMIGTGLVGALT	IT11	WWAISTAAXLYI	WI11	3	4	[1brx, 1bm1, 1fbb, 1at9, 1q5i, 1brr, 1s52, 1fbk, 1ucq, 3vhz, 1iw9, 1pxr, 4hwl, 1ixf, 3vi0, 1p8h, 2brd, 1x0k, 1tn0, 3utx]
IMIGTGLVGALT	IT11	FTXPLLXXXLXL	FL11	3	2	[1brx, 1bm1, 1at9, 1q5i, 1s52, 1x0k, 1tn0, 1pxr, 3har, 3utx]
IMIGTGLVGALT	IT11	FVWWAISTAAML	FL11	3	4	[1brx, 1bm1, 1fbb, 1at9, 1q5i, 1brr, 1s52, 1fbk, 1ucq, 3vhz, 1iw9, 1pxr, 4hwl, 1ixf, 3vi0, 1p8h, 2brd, 1x0k, 1tn0, 3har, 3utx]
IMIGTGLVGALT	IT11	IXAXVGADGIMI	II11	3	3	[1brx, 1bm1, 1at9, 1q5i, 1s52, 1fbk, 1ucq, 1pxr, 4hwl, 1p8h, 1x0k, 1tn0, 3har, 3utx]
IAFLFVLYYLLT	IT11	IGXLIGXDXLMI	II11	4	3	[2z55, 1vgo]
IMIGTGLVGALT	IT11	VXXIAFTXXLXM	VM11	3	1	[1brx, 1bm1, 1fbb, 1at9, 1q5i, 1brr, 1s52, 1fbk, 1ucq, 3vhz, 1iw9, 4hwl, 1ixf, 3vi0, 1p8h, 2brd, 1x0k, 3har, 3utx]
ILVPVVSIASYT	IT11	AITFDIAXCVTG	AG11	1	3	[3qbl, 3vvk, 3a7k, 3qbg, 3abw, 3qbi, 3qbk]
ILVPVVSIASYT	IT11	ALSTPMILLALG	AG11	1	2	[3qbl, 3vvk, 3qbg, 3qbi, 3qbk]
IMIGTGLVGALT	IT11	AYXVVWLIGSEG	AG11	3	5	[4hwl, 1fbb, 1brr, 1s52, 2brd, 1tn0, 1pxr, 3har, 3utx]
IMIGTGLVGALT	IT11	AMLYXLYVXFFG	AG11	3	4	[4hwl, 1bm1, 1at9, 1q5i, 1s52, 1p8h, 1x0k, 1tn0, 3har, 1pxr, 3utx]
ILVPVVSIASYT	IT11	SLYINIALAGLS	SS11	1	0	[3qbl, 3vvk, 3a7k, 3qbg, 3abw, 3qbi, 3qbk]
ILVPVVSIASYT	IT11	VAKYIFAFLLLN	VN11	1	6	[3qbl, 3vvk, 3qbg, 3qbi, 3qbk]
ILVPVVSIASYT	IT11	YSXLDIVAKYXF	YF11	1	6	[3qbl, 3vvk, 3a7k, 3qbg, 3abw, 3qbi, 3qbk]
IETLLFMVLDVT	IT11	VXVLWTAYPIXW	VW11	6	5	[1uaz]
IMIGTGLVGALT	IT11	FTMXLSMLLGYG	FG11	3	1	[4hwl, 1at9, 1brr, 1s52, 2brd, 3har, 3utx]
IGLVYYLVGPMT	IT11	IVITLNTVVMLA	IA11	4	3	[2ksy, 1jgj]
IAFLFVLYYLLT	IT11	GVXALMIVTGXI	GI11	4	3	[2z55, 1vgo]
IMIGTGLVGALT	IT11	GTXLAXVGADGI	GI11	3	3	[4hwl, 1q5i, 1s52, 1x0k, 1tn0, 1pxr, 3har, 3utx]
IAFLFVLYYLLT	IT11	TIGTLIGVDXLM	TM11	4	3	[2z55, 1vgo]
IMIGTGLVGALT	IT11	TILAXVGADGIM	TM11	3	3	[1brx, 4hwl, 1bm1, 1at9, 1q5i, 1s52, 1p8h, 1x0k, 1tn0, 1pxr, 3har, 3utx]
ILVPVVSIASYT	IT11	ALAGLSILLXVF	AF11	1	0	[3qbl, 3vvk, 3a7k, 3qbg, 3abw, 3qbi, 3qbk]
ILVPVVSIASYT	IT11	ALDIVAKYIFAF	AF11	1	6	[3qbl, 3vvk, 3a7k, 3qbg, 3abw, 3qbi, 3qbk]
IMIGTGLVGALT	IT11	AAMLYXLXVXFF	AF11	3	4	[1bm1, 1at9, 1q5i, 1s52, 1fbk, 1ucq, 1pxr, 4hwl, 1p8h, 1x0k, 1tn0, 3utx, 3har]
IMIGTGLVGALT	IT11	AXVGADGIMIGT	AT11	3	3	[1brx, 1bm1, 1at9, 1q5i, 1brr, 1s52, 1fbk, 1ucq, 1iw9, 1pxr, 4hwl, 1ixf, 3vi0, 1p8h, 1x0k, 1tn0, 3har, 3utx]
ILVPVVSIASYT	IT11	AGLSILLFVFMT	AT11	1	0	[3qbl, 3vvk, 3qbg, 3qbi, 3qbk]
IAFLFVLYYLLT	IT11	DALMIXTGLXGA	DA11	4	3	[2z55, 1vgo]
IMIGTGLVGALT	IT11	DWLFTTXLXXXD	DD11	3	2	[1brx, 1bm1, 1at9, 1q5i, 1brr, 1s52, 1ucq, 1pxr, 4hwl, 1p8h, 1x0k, 1tn0, 3har, 3utx]
IMIGTGLVGALT	IT11	DQGTILAXVGAD	DD11	3	3	[1q5i, 1tn0]
IPFVWILYILFT	IT11	LAAKLGFLAXLM	LM11	4	3	[3ddl]
ILVPVVSIASYT	IT11	LAGLSILLFVXM	LM11	1	0	[3qbl, 3vvk, 3qbg, 3abw, 3qbi, 3qbk]
IETLLFMVLDVT	IT11	TLLMLIGTFYFI	TI11	6	0	[1uaz]
ILVPVVSIASYT	IT11	GLSILLFVFMTR	GR11	1	0	[3qbl, 3vvk, 3qbg, 3qbi, 3qbk]
ILVPVVSIASYT	IT11	YINIALAGLXIL	YL11	1	0	[3qbl, 3vvk, 3a7k, 3qbg, 3abw, 3qbi, 3qbk]
IMIGTGLVGALT	IT11	YAXWLXTXXLXL	YL11	3	2	[1brx, 1bm1, 1fbb, 1at9, 1q5i, 1brr, 1s52, 1fbk, 1ucq, 1iw9, 1pxr, 4hwl, 1ixf, 1p8h, 2brd, 1x0k, 1tn0, 3har, 3utx]
ILVPVVSIASYT	IT11	YLTWALSTPXIL	YL11	1	2	[3qbl, 3vvk, 3a7k, 3qbg, 3abw, 3qbi, 3qbk]
IMIGTGLVGALT	IT11	RYAXWLXTXXLL	RL11	3	2	[1brx, 1bm1, 1fbb, 1at9, 1q5i, 1brr, 1s52, 1fbk, 1ucq, 1iw9, 1pxr, 4hwl, 1ixf, 1p8h, 2brd, 1x0k, 1tn0, 3har, 3utx]
IAFLFVLYYLLT	IT11	FXTLTALVAVLW	FW11	4	5	[1vgo]
IMIGTGLVGALT	IT11	WXXYAXWLFTTP	WP11	3	2	[1brx, 1fbb, 1at9, 1q5i, 1brr, 1s52, 1fbk, 1ucq, 3vhz, 1iw9, 1pxr, 4hwl, 1ixf, 3vi0, 1p8h, 2brd, 1x0k, 1tn0, 3har, 3utx]
ILVPVVSIASYT	IT11	WXRYLTWALSTP	WP11	1	2	[3qbl, 3vvk, 3a7k, 3qbg, 3abw, 3qbi, 3qbk]
IMIGTGLVGALT	IT11	LFTTXLLXLXXA	LA11	3	2	[1brx, 1bm1, 1at9, 1q5i, 1s52, 1fbk, 1pxr, 4hwl, 1p8h, 1x0k, 1tn0, 3har, 3utx]
IMIGTGLVGALT	IT11	IXTAAMLYXLYV	IV11	3	4	[1brx, 1bm1, 1at9, 1q5i, 1brr, 1s52, 1fbk, 1ucq, 1iw9, 1pxr, 4hwl, 1ixf, 3vi0, 1p8h, 2brd, 1x0k, 1tn0, 3har, 3utx]
ILVPVVSIASYT	IT11	IALAGLSILLXV	IV11	1	0	[3qbl, 3vvk, 3a7k, 3qbg, 3abw, 3qbi, 3qbk]
ILVPVVSIASYT	IT11	AKYIFAXLLLXY	AY11	1	6	[3qbl, 3vvk, 3qbg, 3qbi, 3qbk]
IPFVWILYILFT	IT11	ARLLLLATWGFY	AY11	4	5	[3ddl]
IMIGTGLVGALT	IT11	AFTMXLSMLLXY	AY11	3	1	[4hwl, 1at9, 1brr, 1s52, 2brd, 3har, 3utx]
IMIGTGLVGALT	IT11	AISXAAMLYXLY	AY11	3	4	[1brx, 1bm1, 1fbb, 1at9, 1q5i, 1brr, 1s52, 1fbk, 1ucq, 3vhz, 1iw9, 1pxr, 4hwl, 1ixf, 3vi0, 1p8h, 2brd, 1x0k, 1tn0, 3utx, 3har]
IMIGTGLVGALT	IT11	MLYXLYVXFFGF	MF11	3	4	[4hwl, 1bm1, 1at9, 1q5i, 1s52, 1x0k, 1tn0, 3har, 1pxr, 3utx]
IMIGTGLVGALT	IT11	WXXSTAAMLYXL	WL11	3	4	[1brx, 1bm1, 1fbb, 1at9, 1q5i, 1brr, 1s52, 1fbk, 1ucq, 3vhz, 1iw9, 1pxr, 4hwl, 1ixf, 3vi0, 1p8h, 2brd, 1x0k, 1tn0, 3har, 3utx]
ILVPVVSIASYT	IT11	WAXSTPMILXXL	WL11	1	2	[3qbl, 3vvk, 3qbg, 3abw, 3qbi, 3qbk]
IMIGTGLVGALT	IT11	WLXXXXLXXXXL	WL11	3	2	[1brx, 1bm1, 1at9, 1q5i, 1brr, 1s52, 1fbk, 1ucq, 1pxr, 4hwl, 1p8h, 1x0k, 1tn0, 3har, 3utx]
ILVPVVSIASYT	IT11	KLFTAITFDIAM	KM11	1	3	[3qbl, 3vvk, 3qbg, 3qbi, 3qbk]
IMIGTGLVGALT	IT11	TAXXLYXLYXXF	TF11	3	4	[1brx, 1bm1, 1at9, 1q5i, 1brr, 1s52, 1fbk, 1ucq, 1iw9, 1pxr, 4hwl, 3vi0, 1p8h, 1x0k, 1tn0, 3utx, 3har]
ILVPVVSIASYT	IT11	LFTXITFDIXMC	LC11	1	3	[3qbl, 3vvk, 3qbg, 3qbi, 3qbk]
ILVPVVSIASYT	IT11	TWALSTPXILLA	TA11	1	2	[3qbl, 3vvk, 3qbg, 3abw, 3qbi, 3qbk]
IGLVYYLVGPMT	IT11	TLNTVVMLAGFA	TA11	4	3	[2ksy, 1jgj]
ILVPVVSIASYT	IT11	TKLXTAIXFDIA	TA11	1	3	[3qbl, 3vvk, 3qbg, 3qbi, 3qbk]
ILVPVVSIASYT	IT11	TPXILLALGLXA	TA11	1	2	[3vvk, 3qbi]
IAFLFVLYYLLT	IT11	TXTAXXAVLXTA	TA11	4	5	[2z55, 1vgo]
ILVPVVSIASYT	IT11	FXXITFDIXMCV	FV11	1	3	[3qbl, 3vvk, 3qbg, 3abw, 3qbi, 3qbk]
IPFVWILYILFT	IT11	LGNARLLLLATW	LW11	4	5	[3ddl]
IAFLFVLYYLLT	IT11	TLXGVDALMXVT	TT11	4	3	[2z55, 1vgo]
ILVPVVSIASYT	IT11	TAITFDIXMXVT	TT11	1	3	[3qbl, 3vvk, 3qbg, 3abw, 3qbi, 3qbk]
IGLVYYLVGPMT	IT11	ITLNTVVMLAGF	IF11	4	3	[2ksy, 1jgj]
ILVPVVSIASYT	IT11	FXIAMCVTGLAA	FA11	1	3	[3qbl, 3vvk, 3a7k, 3qbg, 3abw, 3qbi, 3qbk]
IAFLFVLYYLLT	IT11	VXALMXVXGLXG	VG11	4	3	[2z55, 1vgo]
IGLVYYLVGPMT	IT11	VITLNTVVMLAG	VG11	4	3	[2ksy, 1jgj]
IMIGTGLVGALT	IT11	STXAMLXXLXXL	SL11	3	4	[1brx, 1bm1, 1at9, 1q5i, 1brr, 1s52, 1fbk, 1ucq, 1iw9, 1pxr, 4hwl, 1ixf, 3vi0, 1p8h, 1x0k, 1tn0, 3utx, 3har]
ILVPVVSIASYT	IT11	SSLYINIALAGL	SL11	1	0	[3qbl, 3vvk, 3abw]
ILVPVVSIASYT	IT11	STPMILXXLXLL	SL11	1	2	[3qbl, 3vvk, 3qbg, 3qbi, 3qbk]
ILVPVVSIASYT	IT11	YIFAFLLLNYLT	YT11	1	6	[3qbl, 3vvk, 3qbg, 3qbi, 3qbk]
IMIGTGLVGALT	IT11	YXARYXDWLFTT	YT11	3	2	[1fbb, 1q5i, 1brr, 1s52, 1fbk, 3vhz, 1iw9, 1pxr, 4hwl, 1ixf, 3vi0, 1p8h, 2brd, 1x0k, 1tn0, 3har, 3utx]
IMIGTGLVGALT	IT11	TXLXXXIAFTXY	TY11	3	1	[1brx, 1bm1, 1at9, 1q5i, 1brr, 1s52, 1fbk, 1ucq, 3vhz, 1iw9, 4hwl, 1ixf, 3vi0, 1p8h, 1x0k, 3har]
IMIGTGLVGALT	IT11	RFVWWAISTAAM	RM11	3	4	[1fbb, 1q5i, 1brr, 1s52, 1fbk, 1ucq, 3vhz, 1iw9, 1pxr, 4hwl, 1ixf, 3vi0, 1p8h, 1x0k, 1tn0, 3har, 3utx]
IMIGTGLVGALT	IT11	LXXXIAFTXXLS	LS11	3	1	[1brx, 1bm1, 1fbb, 1at9, 1q5i, 1brr, 1s52, 1fbk, 1ucq, 3vhz, 1iw9, 4hwl, 1ixf, 3vi0, 1p8h, 2brd, 1x0k, 3har, 3utx]
IMIGTGLVGALT	IT11	VWWAISTAAXLY	VY11	3	4	[1brx, 1bm1, 1fbb, 1at9, 1q5i, 1brr, 1s52, 1fbk, 1ucq, 3vhz, 1iw9, 1pxr, 4hwl, 1ixf, 3vi0, 1p8h, 2brd, 1x0k, 1tn0, 3har, 3utx]
IPFVWILYILFT	IT11	PLAAKLGXLAAL	PL11	4	3	[3ddl]
IMIGTGLVGALT	IT11	PXIAFTXXLSML	PL11	3	1	[1brx, 1bm1, 1fbb, 1at9, 1q5i, 1brr, 1s52, 1fbk, 1ucq, 3vhz, 1iw9, 4hwl, 1ixf, 3vi0, 1p8h, 2brd, 1x0k, 3har, 3utx]
IMIGTGLVGALT	IT11	YPVVWLIGSEGA	YA11	3	5	[1fbb, 1brr, 2brd]
IAFLFVLYYLLT	IT11	ALVXVLWTAYXI	AI11	4	5	[2z55, 1vgo]
IPFVWILYILFT	IT11	AAKLGFLAALXI	AI11	4	3	[3ddl]
ILVPVVSIASYT	IT11	AYSALXIVAKYI	AI11	1	6	[3qbl, 3vvk, 3a7k, 3qbg, 3abw, 3qbi, 3qbk]
IETLLFMVLDVT	IT11	ALVXVLWTAYXI	AI11	6	5	[1uaz]
IPFVWILYILFT	IT11	GNARLLLLATXG	GG11	4	5	[3ddl]
IMIGTGLVGALT	IT11	IXTXXXXIAFTM	IM11	3	1	[1brx, 1bm1, 1at9, 1q5i, 1brr, 1s52, 1fbk, 1ucq, 1iw9, 4hwl, 1ixf, 3vi0, 1p8h, 1x0k, 3har]
IETLLFMVLDVT	IT11	IGTLLMLIGTXY	IY11	6	0	[1uaz]
ILVPVVSIASYT	IT11	LTWALXTPMILL	LL11	1	2	[3qbl, 3vvk, 3a7k, 3qbg, 3abw, 3qbi, 3qbk]
IETLLFMVLDVT	IT11	LVXVXWTAYPIL	LL11	6	5	[1uaz]
ILVPVVSIASYT	IT11	LXIVAKYIFXFL	LL11	1	6	[3qbl, 3vvk, 3a7k, 3qbg, 3abw, 3qbi, 3qbk]
ILVPVVSIASYT	IT11	LXTPMILLXXGL	LL11	1	2	[3qbl, 3vvk, 3qbg, 3qbi, 3qbk]
IAFLFVLYYLLT	IT11	TALVAVLWTAYP	TP11	4	5	[2z55, 1vgo]
IMIGTGLVGALT	IT11	MXLSMLLGYGLT	MT11	3	1	[4hwl, 1at9, 1s52]
IGLVYYLVGPMT	IT11	NLTVXLWAIYPF	NF11	4	5	[2ksy, 1jgj]
ILVPVVSIASYT	IT11	NXALAGLSILXF	NF11	1	0	[3qbl, 3vvk, 3a7k, 3qbg, 3abw, 3qbi, 3qbk]
IPFVWILYILFT	IT11	NARLLLLATWGF	NF11	4	5	[3ddl]
IMIGTGLVGALT	IT11	TPLLLLDLALLV	TV11	3	2	[1brx]
ILVPVVSIASYT	IT11	RYLTWALSTPXI	RI11	1	2	[3qbl, 3vvk, 3a7k, 3qbg, 3abw, 3qbi, 3qbk]
IGLVYYLVGPMT	IT11	RLRXLTVXLWAI	RI11	4	5	[2ksy, 1jgj]
IMIGTGLVGALT	IT11	YILYVLFFGFTS	YS11	3	4	[1s52]
IMIGTGLVGALT	IT11	IAFTMXLSMXLG	IG11	3	1	[1brx, 4hwl, 1bm1, 1at9, 1brr, 1s52, 2brd, 3har, 3utx]
ILVPVVSIASYT	IT11	KYIFAFLLLNYL	KL11	1	6	[3qbl, 3vvk, 3qbg, 3qbi, 3qbk]
IPFVWILYILFT	IT11	KLGFLAALMIVL	KL11	4	3	[3ddl]
IGLVYYLVGPMT	IT11	FGIVITLNTVVM	FM11	4	3	[2ksy, 1jgj]
IGLVYYLVGPMT	IT11	EFGIVITLNTVV	EV11	4	3	[2ksy, 1jgj]
IGLVYYLVGPMT	IT11	REFGIVITLNTV	RV11	4	3	[2ksy, 1jgj]
IGLVYYLVGPMT	IT11	NTVVMLAGFAGA	NA11	4	3	[2ksy, 1jgj]
IPFVWILYILFT	IT11	GFLAALMIVLXY	GY11	4	3	[3ddl]
IAFLFVLYYLLT	IT11	NTLTALVAVLWT	NT11	4	5	[1vgo]
IMIGTGLVGALT	IT11	DWLFTTPLLLLG	DG11	3	2	[1fbk]
IMIGTGLVGALT	IT11	PVVWLIGSEGAG	PG11	3	5	[2brd]
IMIGTGLVGALT	IT11	QGTILAXVGADG	QG11	3	3	[1q5i, 1tn0]
IPFVWILYILFT	IT11	FLAALMIVLGYP	FP11	4	3	[3ddl]
IPFVWILYILFT	IT11	AALMIVLGYPGE	AE11	4	3	[3ddl]
IGLVYYLVGPMT	IT11	YVXLRNLTVXLW	YW11	4	5	[2ksy, 1jgj]
IETLLFMVLDVS	IS11	LALGTALMGLGV	LV11	6	0	[1s52]
IETLLFMVLDVS	IS11	MXLGXLYFLVKG	MG11	6	0	[1r2n, 1r84, 4hyx, 1pxs, 1pxr, 4hwl, 1qkp, 1s53, 1p8h, 1o0a, 3han, 3hap, 3haq, 4md2, 3har, 3has, 4md1, 3ns0, 1q5j, 1q5i, 1kme, 2ntw, 1s51, 1py6, 4ov0, 1tn5, 3nsb, 3mbv, 1tn0, 3utw, 3utx, 1xji, 3uty]
IAVSTILVPXVS	IS11	DXVAKYIFAFXL	DL11	1	6	[3qbl, 3vvk, 3qbg, 3qbi, 3qbk]
IWGATLMIPXVS	IS11	DVXAKYVFAFXL	DL11	1	6	[2jaf, 2jag]
IETLLFMVLDVS	IS11	VLRNVTVVXWSA	VA11	6	5	[1r2n, 1r84, 4hyx, 1pxs, 1pxr, 4hwl, 1qkp, 1s54, 1s53, 1o0a, 3han, 3hap, 3haq, 3har, 3has, 1q5i, 1kme, 2ntw, 1s52, 1s51, 1py6, 4ov0, 1tn5, 3utv, 1tn0, 3utw, 3utx, 1xji, 3uty]
IETLLFMVLDVS	IS11	RNXTVVLWSAYP	RP11	6	5	[1brr, 1r2n, 1r84, 4hyx, 1pxs, 1pxr, 4hwl, 1ixf, 3vi0, 1qkp, 1s54, 1s53, 1p8h, 1o0a, 3han, 3hap, 3haq, 4md2, 3har, 3has, 4md1, 3ns0, 1q5j, 1kme, 2ntw, 1s52, 1s51, 1py6, 4ov0, 1iw9, 1tn5, 3nsb, 3mbv, 3utv, 1tn0, 3utw, 3utx, 1xji, 3uty]
IETLLFMVLDVS	IS11	NVTVVLWSAYXV	NV11	6	5	[1brr, 1r2n, 1r84, 4hyx, 1pxs, 1pxr, 4hwl, 1ixf, 3vi0, 1qkp, 1s54, 1s53, 1p8h, 1o0a, 3han, 3hap, 3haq, 4md2, 3har, 3has, 4md1, 3ns0, 1q5j, 1q5i, 1kme, 2ntw, 1s52, 1s51, 1py6, 4ov0, 1iw9, 1tn5, 3nsb, 3mbv, 3utv, 1tn0, 3utw, 3utx, 1xji, 3uty]
IETLLFMVLDVS	IS11	NIETLLFMVLDV	NV11	6	6	[1brr, 1s52, 1r2n, 1r84, 4hyx, 4hwl, 1qkp, 3han, 3hap, 3utv, 3haq, 3utw, 3har, 3utx, 1xji, 3has, 3uty]
IETLLFMVLDVS	IS11	TVXXWSAYXXVW	TW11	6	5	[1brr, 1r2n, 1r84, 4hyx, 1pxs, 1pxr, 4hwl, 1ixf, 3vi0, 1qkp, 1s54, 1s53, 1p8h, 1o0a, 3han, 1c8r, 3hap, 3haq, 4md2, 3har, 3has, 4md1, 3ns0, 1q5j, 1kgb, 1q5i, 1kme, 2ntw, 1s52, 1s51, 1py6, 4ov0, 1iw9, 3vhz, 2i21, 1tn5, 3nsb, 3mbv, 3t45, 3utv, 1tn0, 3utw, 3utx, 1xji, 3uty]
IETLLFMVLDVS	IS11	VLWXAYXVVWXI	VI11	6	5	[1brr, 1r2n, 1r84, 4hyx, 1pxs, 1pxr, 4hwl, 1ixf, 3vi0, 1qkp, 1s54, 1s53, 1p8h, 1o0a, 3han, 1c8r, 3hap, 3haq, 4md2, 3har, 3has, 4md1, 3ns0, 1q5j, 1kgb, 1q5i, 1kme, 2ntw, 1s52, 1s51, 1py6, 4ov0, 1iw9, 3vhz, 2i21, 1tn5, 3nsb, 3mbv, 3t45, 3utv, 1tn0, 3utw, 3utx, 1xji, 3uty]
IETLLFMVLDVS	IS11	VPLNIETLLFMV	VV11	6	6	[1r2n, 1r84]
IETLLFMVLDVS	IS11	VXXVLWXAYXVV	VV11	6	5	[1brr, 1r2n, 1r84, 4hyx, 1pxs, 1pxr, 4hwl, 1ixf, 3vi0, 1qkp, 1s54, 1s53, 1p8h, 1o0a, 3han, 3hap, 3haq, 4md2, 3har, 3has, 4md1, 3ns0, 1q5j, 1q5i, 1kme, 2ntw, 1s52, 1s51, 1py6, 4ov0, 1iw9, 3vhz, 1tn5, 3nsb, 3mbv, 3t45, 3utv, 1tn0, 3utw, 3utx, 1xji, 3uty]
IWGATLMIPXVS	IS11	VXVALAGIAILV	VV11	1	0	[2jaf]
IWGATLMIPXVS	IS11	VALAGIAILVXV	VV11	1	0	[2jaf, 2jag]
IETLLFMVLDVS	IS11	VXXWSAYXVXWL	VL11	6	5	[1brr, 1r2n, 1r84, 4hyx, 1pxs, 1pxr, 4hwl, 1ixf, 3vi0, 1qkp, 1s54, 1s53, 1p8h, 1o0a, 3han, 1c8r, 3hap, 3haq, 4md2, 3har, 3has, 4md1, 3ns0, 1q5j, 1kgb, 1q5i, 1kme, 2ntw, 1s52, 1s51, 1py6, 4ov0, 1iw9, 3vhz, 2i21, 1tn5, 3nsb, 3mbv, 3t45, 3utv, 1tn0, 3utw, 3utx, 1xji, 3uty]
IWGATLMIPXVS	IS11	VXAKYVFAFXXL	VL11	1	6	[2jaf, 2jag]
IETLLFMVLDVS	IS11	LXLGTALMXLGT	LT11	6	0	[1brr, 1r2n, 1r84, 4hyx, 1pxs, 1pxr, 4hwl, 1ixf, 3vi0, 1qkp, 1s53, 1p8h, 1o0a, 3han, 1c8r, 3hap, 3haq, 4md2, 3har, 3has, 4md1, 3ns0, 1q5j, 1kgb, 1q5i, 1kme, 2ntw, 1py6, 4ov0, 1iw9, 3vhz, 2i21, 1tn5, 3nsb, 3mbv, 3t45, 3utv, 1tn0, 3utw, 3utx, 1xji, 3uty]
IETLLFMVLDVS	IS11	WLXLGTALMXLG	WG11	6	0	[1brr, 1r2n, 1r84, 4hyx, 1pxs, 1pxr, 4hwl, 1ixf, 3vi0, 1qkp, 1s54, 1s53, 1p8h, 1o0a, 3han, 1c8r, 3hap, 3haq, 4md2, 3har, 3has, 4md1, 3ns0, 1q5j, 1kgb, 1q5i, 1kme, 2ntw, 1s52, 1s51, 1py6, 4ov0, 1iw9, 3vhz, 2i21, 1tn5, 3nsb, 3mbv, 3t45, 3utv, 1tn0, 3utw, 3utx, 1xji, 3uty]
IETLLFMVLDVS	IS11	LWXAYXVVWXXG	LG11	6	5	[1brr, 1r2n, 1r84, 4hyx, 1pxs, 1pxr, 4hwl, 1ixf, 3vi0, 1qkp, 1s54, 1s53, 1p8h, 1o0a, 3han, 1c8r, 3hap, 3haq, 4md2, 3har, 3has, 4md1, 3ns0, 1q5j, 1kgb, 1q5i, 1kme, 2ntw, 1s52, 1s51, 1py6, 4ov0, 1iw9, 3vhz, 2i21, 1tn5, 3nsb, 3mbv, 3t45, 3utv, 1tn0, 3utw, 3utx, 1xji, 3uty]
IAVSTILVPXVS	IS11	LSILLXVFMTXG	LG11	1	0	[3vvk, 3qbi]
IETLLFMVLDVS	IS11	GTXXMXXGXXXF	GF11	6	0	[1brr, 1r2n, 1r84, 4hyx, 1pxs, 1pxr, 4hwl, 1ixf, 3vi0, 1qkp, 1s54, 1s53, 1p8h, 1o0a, 3han, 1c8r, 3hap, 3haq, 4md2, 3har, 3has, 4md1, 3ns0, 1q5j, 1kgb, 1q5i, 1kme, 2ntw, 1s52, 1s51, 1py6, 4ov0, 1iw9, 3vhz, 2i21, 1tn5, 3nsb, 3mbv, 3t45, 3utv, 1tn0, 3utw, 3utx, 1xji, 3uty]
IETLLFMVLDVS	IS11	LMGLGXLYFLVK	LK11	6	0	[1brr, 1r2n, 1r84, 4hyx, 1pxs, 1pxr, 4hwl, 3vi0, 1qkp, 1s53, 1p8h, 1o0a, 3han, 3hap, 3haq, 4md2, 3har, 3has, 4md1, 3ns0, 1q5j, 1q5i, 1kme, 2ntw, 1s52, 1s51, 1py6, 4ov0, 1tn5, 3nsb, 3mbv, 1tn0, 3utw, 3utx, 1xji, 3uty]
IETLLFMVLDVS	IS11	ALGTALXGXXXL	AL11	6	0	[1brr, 1r2n, 1r84, 4hyx, 1pxs, 1pxr, 4hwl, 1ixf, 3vi0, 1qkp, 1s54, 1s53, 1p8h, 1o0a, 3han, 1c8r, 3hap, 3haq, 4md2, 3har, 3has, 4md1, 3ns0, 1q5j, 1kgb, 1q5i, 1kme, 2ntw, 1s52, 1s51, 1py6, 4ov0, 1iw9, 3vhz, 2i21, 1tn5, 3nsb, 3mbv, 3t45, 3utv, 1tn0, 3utw, 3utx, 1xji, 3uty]
IETLLFMVLDVS	IS11	GLXXLYFLVKGM	GM11	6	0	[1r2n, 1r84, 4hyx, 1pxs, 1pxr, 1s53, 1p8h, 1o0a, 3han, 3hap, 3haq, 4md2, 3har, 3has, 4md1, 1q5j, 1q5i, 1kme, 2ntw, 1s51, 1py6, 4ov0, 1tn5, 3mbv, 1tn0, 3utw, 3utx, 1xji, 3uty]
IWGATLMIPXVS	IS11	GRYLTWALSTPM	GM11	1	2	[2jaf]
IAVSTILVPXVS	IS11	GRYLTWALSTPM	GM11	1	2	[3qbl, 3vvk, 3qbg, 3qbi, 3qbk]
IETLLFMVLDVS	IS11	GXLYFLVKGMGV	GV11	6	0	[1tn5, 1q5i, 1s53, 1tn0]
IWGATLMIPXVS	IS11	SXLDVFAKYXFA	SA11	1	6	[2jaf, 2jag]
IAVSTILVPXVS	IS11	SXLDIVAKYXFA	SA11	1	6	[3qbl, 3vvk, 3qbg, 3qbi, 3qbk]
IETLLFMVLDVS	IS11	TALMGLXXLXXL	TL11	6	0	[1brr, 1r2n, 1r84, 4hyx, 1pxs, 1pxr, 4hwl, 1ixf, 3vi0, 1qkp, 1s54, 1s53, 1p8h, 1o0a, 3han, 1c8r, 3hap, 3haq, 4md2, 3har, 3has, 4md1, 3ns0, 1q5j, 1kgb, 1q5i, 1kme, 2ntw, 1s52, 1s51, 1py6, 4ov0, 1iw9, 3vhz, 2i21, 1tn5, 3nsb, 3mbv, 3t45, 3utv, 1tn0, 3utw, 3utx, 1xji, 3uty]
IETLLFMVLDVS	IS11	ALMXLGXLYXLV	AV11	6	0	[1brr, 1r2n, 1r84, 4hyx, 1pxs, 1pxr, 4hwl, 1ixf, 3vi0, 1qkp, 1s53, 1p8h, 1o0a, 3han, 3hap, 3haq, 4md2, 3har, 3has, 4md1, 3ns0, 1q5j, 1q5i, 1kme, 2ntw, 1s52, 1s51, 1py6, 4ov0, 1iw9, 3vhz, 1tn5, 3nsb, 3mbv, 3t45, 3utv, 1tn0, 3utw, 3utx, 1xji, 3uty]
IWGATLMIPXVS	IS11	AYXVLDVFAKYV	AV11	1	6	[2jaf, 2jag]
IETLLFMVLDVS	IS11	WWAISTAAXLYI	WI11	6	4	[1brr, 1r2n, 1r84, 4hyx, 1pxs, 1pxr, 4hwl, 1ixf, 3vi0, 1qkp, 1s54, 1s53, 1p8h, 1o0a, 3han, 1c8r, 3hap, 4md2, 3has, 4md1, 3ns0, 1q5j, 1kgb, 1q5i, 1kme, 2ntw, 1s52, 1s51, 1py6, 4ov0, 1iw9, 3vhz, 2i21, 1tn5, 3nsb, 3mbv, 3t45, 3utv, 1tn0, 3utw, 3utx, 1xji, 3uty]
IWGATLMIPXVS	IS11	AGIAXLVFVYMG	AG11	1	0	[2jaf, 2jag]
IWGATLMIPXVS	IS11	ALSTPMILLALG	AG11	1	2	[2jaf, 2jag]
IAVSTILVPXVS	IS11	AITFDIAXCVTG	AG11	1	3	[3qbl, 3vvk, 3qbg, 3qbi, 3qbk]
IETLLFMVLDVS	IS11	AYXVVWLIGSEG	AG11	6	5	[1q5i, 1brr, 1s52, 1r2n, 1r84, 1pxr, 4hwl, 3han, 3hap, 3utv, 1tn0, 3har, 3utx, 1xji, 3has, 3uty]
IAVSTILVPXVS	IS11	ALSTPMILLALG	AG11	1	2	[3qbl, 3vvk, 3qbg, 3qbi, 3qbk]
IAVSTILVPXVS	IS11	YSXLDIVAKYXF	YF11	1	6	[3qbl, 3vvk, 3qbg, 3qbi, 3qbk]
IWGATLMIPXVS	IS11	YSXLDVFAKYXF	YF11	1	6	[2jaf, 2jag]
IAVSTILVPXVS	IS11	SLYINIALAGLS	SS11	1	0	[3qbl, 3vvk, 3qbg, 3qbi, 3qbk]
IAVSTILVPXVS	IS11	VAKYIFAFLLLN	VN11	1	6	[3qbl, 3vvk, 3qbg, 3qbi, 3qbk]
IETLLFMVLDVS	IS11	KVLRNVTVVLWS	KS11	6	5	[1r2n, 1r84, 4hyx, 1pxs, 1pxr, 4hwl, 1qkp, 1s54, 1s53, 1o0a, 3han, 3hap, 3haq, 3har, 3has, 1q5i, 1kme, 2ntw, 1s52, 1s51, 1py6, 1tn5, 3utv, 1tn0, 3utw, 3utx, 1xji, 3uty]
IWGATLMIPXVS	IS11	VLDVXAKYVFXF	VF11	1	6	[2jaf, 2jag]
IAVSTILVPXVS	IS11	ALAGLSILLXVF	AF11	1	0	[3qbl, 3vvk, 3qbg, 3qbi, 3qbk]
IAVSTILVPXVS	IS11	ALDIVAKYIFAF	AF11	1	6	[3qbl, 3vvk, 3qbg, 3qbi, 3qbk]
IAVSTILVPXVS	IS11	AGLSILLFVFMT	AT11	1	0	[3qbl, 3vvk, 3qbg, 3qbi, 3qbk]
IAVSTILVPXVS	IS11	LAGLSILLFVXM	LM11	1	0	[3qbl, 3vvk, 3qbg, 3qbi, 3qbk]
IWGATLMIPXVS	IS11	LAGIAILVFVXM	LM11	1	0	[2jaf, 2jag]
IAVSTILVPXVS	IS11	GLSILLFVFMTR	GR11	1	0	[3qbl, 3vvk, 3qbg, 3qbi, 3qbk]
IWGATLMIPXVS	IS11	GIAILVFVYMGR	GR11	1	0	[2jaf, 2jag]
IAVSTILVPXVS	IS11	YINIALAGLXIL	YL11	1	0	[3qbl, 3vvk, 3qbg, 3qbi, 3qbk]
IAVSTILVPXVS	IS11	YLTWALSTPXIL	YL11	1	2	[3qbl, 3vvk, 3qbg, 3qbi, 3qbk]
IWGATLMIPXVS	IS11	YLTWALSTPXIL	YL11	1	2	[2jaf, 2jag]
IETLLFMVLDVS	IS11	FXXLRNVTVVXW	FW11	6	5	[1q5i, 1kme, 2ntw, 1s52, 1s51, 1py6, 1pxs, 1pxr, 4hwl, 1qkp, 1tn5, 1s54, 1s53, 3haq, 1tn0, 3har, 3utx, 3has, 3uty]
IAVSTILVPXVS	IS11	WXRYLTWALSTP	WP11	1	2	[3qbl, 3vvk, 3qbg, 3qbi, 3qbk]
IETLLFMVLDVS	IS11	LALXXALMGLXA	LA11	6	0	[1s54]
IETLLFMVLDVS	IS11	IXTAAMLYXLYV	IV11	6	4	[1brr, 1r2n, 1r84, 4hyx, 1pxs, 1pxr, 4hwl, 1ixf, 3vi0, 1qkp, 1s54, 1s53, 1p8h, 1o0a, 3han, 3hap, 4md2, 3has, 4md1, 3ns0, 1q5j, 1q5i, 1kme, 2ntw, 1s52, 1s51, 1py6, 4ov0, 1iw9, 1tn5, 3nsb, 3mbv, 3utv, 1tn0, 3utw, 3utx, 1xji, 3uty]
IAVSTILVPXVS	IS11	IALAGLSILLXV	IV11	1	0	[3qbl, 3vvk, 3qbg, 3qbi, 3qbk]
IETLLFMVLDVS	IS11	AISXAAMLYXLY	AY11	6	4	[1brr, 1r2n, 1r84, 4hyx, 1pxs, 1pxr, 4hwl, 1ixf, 3vi0, 1qkp, 1s54, 1s53, 1p8h, 1o0a, 3han, 1c8r, 3hap, 4md2, 3has, 4md1, 3ns0, 1q5j, 1kgb, 1q5i, 1kme, 2ntw, 1s52, 1s51, 1py6, 4ov0, 1iw9, 3vhz, 2i21, 1tn5, 3nsb, 3mbv, 3t45, 3utv, 1tn0, 3utw, 3utx, 1xji, 3uty]
IWGATLMIPXVS	IS11	ALAGIAXLVFVY	AY11	1	0	[2jaf, 2jag]
IAVSTILVPXVS	IS11	AKYIFAXLLLXY	AY11	1	6	[3qbl, 3vvk, 3qbg, 3qbi, 3qbk]
IWGATLMIPXVS	IS11	WAXSTPMILXXL	WL11	1	2	[2jaf, 2jag]
IETLLFMVLDVS	IS11	WXXSTAAMLYXL	WL11	6	4	[1brr, 1r2n, 1r84, 4hyx, 1pxs, 1pxr, 4hwl, 1ixf, 3vi0, 1qkp, 1s54, 1s53, 1p8h, 1o0a, 3han, 1c8r, 3hap, 4md2, 3has, 4md1, 3ns0, 1q5j, 1kgb, 1q5i, 1kme, 2ntw, 1s52, 1s51, 1py6, 4ov0, 1iw9, 3vhz, 2i21, 1tn5, 3nsb, 3mbv, 3t45, 3utv, 1tn0, 3utw, 3utx, 1xji, 3uty]
IWGATLMIPXVS	IS11	WVNVALAGIAIL	WL11	1	0	[2jaf]
IAVSTILVPXVS	IS11	WAXSTPMILXXL	WL11	1	2	[3qbl, 3vvk, 3qbg, 3qbi, 3qbk]
IAVSTILVPXVS	IS11	KLFTAITFDIAM	KM11	1	3	[3qbl, 3vvk, 3qbg, 3qbi, 3qbk]
IETLLFMVLDVS	IS11	TAXXLYXLYXXF	TF11	6	4	[1brr, 1r2n, 1r84, 4hyx, 1pxs, 1pxr, 4hwl, 3vi0, 1qkp, 1s54, 1s53, 1p8h, 1o0a, 3han, 3hap, 4md2, 4md1, 3ns0, 1q5j, 1q5i, 1kme, 2ntw, 1s52, 1s51, 1py6, 4ov0, 1iw9, 1tn5, 3nsb, 3mbv, 3utv, 1tn0, 3utw, 3utx, 1xji, 3uty]
IAVSTILVPXVS	IS11	LFTXITFDIXMC	LC11	1	3	[3qbl, 3vvk, 3qbg, 3qbi, 3qbk]
IAVSTILVPXVS	IS11	TAITFDIXMXVT	TT11	1	3	[3qbl, 3vvk, 3qbg, 3qbi, 3qbk]
IAVSTILVPXVS	IS11	FXXITFDIXMCV	FV11	1	3	[3qbl, 3vvk, 3qbg, 3qbi, 3qbk]
IETLLFMVLDVS	IS11	WSAYXVVWLIGS	WS11	6	5	[1q5i, 1brr, 1s52, 1r2n, 1r84, 1pxr, 4hwl, 3han, 3hap, 3utv, 1tn0, 3har, 3utx, 1xji, 3has, 3uty]
IAVSTILVPXVS	IS11	FXIAMCVTGLAA	FA11	1	3	[3qbl, 3vvk, 3qbg, 3qbi, 3qbk]
IAVSTILVPXVS	IS11	SSLYINIALAGL	SL11	1	0	[3qbl, 3vvk]
IAVSTILVPXVS	IS11	STPMILXXLXLL	SL11	1	2	[3qbl, 3vvk, 3qbg, 3qbi, 3qbk]
IETLLFMVLDVS	IS11	STXAMLXXLXXL	SL11	6	4	[1brr, 1r2n, 1r84, 4hyx, 1pxs, 1pxr, 4hwl, 1ixf, 3vi0, 1qkp, 1s54, 1s53, 1p8h, 1o0a, 3han, 3hap, 4md2, 4md1, 3ns0, 1q5j, 1q5i, 1kme, 2ntw, 1s52, 1s51, 1py6, 4ov0, 1iw9, 1tn5, 3nsb, 3mbv, 3utv, 1tn0, 3utw, 3utx, 1xji, 3uty]
IWGATLMIPXVS	IS11	TWALSTPXILLA	TA11	1	2	[2jaf, 2jag]
IAVSTILVPXVS	IS11	TKLXTAIXFDIA	TA11	1	3	[3qbl, 3vvk, 3qbg, 3qbi, 3qbk]
IAVSTILVPXVS	IS11	TPXILLALGLXA	TA11	1	2	[3vvk, 3qbi]
IAVSTILVPXVS	IS11	TWALSTPXILLA	TA11	1	2	[3qbl, 3vvk, 3qbg, 3qbi, 3qbk]
IETLLFMVLDVS	IS11	KFYAIXTLVXXI	KI11	6	1	[1q5i, 1kme, 1s54, 2ntw, 1s51, 1py6, 1pxs, 3haq]
IETLLFMVLDVS	IS11	PEWIWLALGTAL	PL11	6	0	[3utv]
IETLLFMVLDVS	IS11	PLNIETLLFMVL	PL11	6	6	[1r2n, 1r84, 3utv]
IAVSTILVPXVS	IS11	YIFAFLLLNYLT	YT11	1	6	[3qbl, 3vvk, 3qbg, 3qbi, 3qbk]
IETLLFMVLDVS	IS11	VWWAISTAAXLY	VY11	6	4	[1brr, 1r2n, 1r84, 4hyx, 1pxs, 1pxr, 4hwl, 1ixf, 3vi0, 1qkp, 1s54, 1s53, 1p8h, 1o0a, 3han, 1c8r, 3hap, 3haq, 4md2, 3har, 3has, 4md1, 3ns0, 1q5j, 1kgb, 1q5i, 1kme, 2ntw, 1s52, 1s51, 1py6, 4ov0, 1iw9, 3vhz, 2i21, 1tn5, 3nsb, 3mbv, 3t45, 3utv, 1tn0, 3utw, 3utx, 1xji, 3uty]
IETLLFMVLDVS	IS11	LALGTALMGLXS	LS11	6	0	[1s51]
IETLLFMVLDVS	IS11	YPVVWLIGSEGA	YA11	6	5	[1brr]
IAVSTILVPXVS	IS11	AYSALXIVAKYI	AI11	1	6	[3qbl, 3vvk, 3qbg, 3qbi, 3qbk]
IAVSTILVPXVS	IS11	LXTPMILLXXGL	LL11	1	2	[3qbl, 3vvk, 3qbg, 3qbi, 3qbk]
IWGATLMIPXVS	IS11	LTWALXTPMILL	LL11	1	2	[2jaf, 2jag]
IAVSTILVPXVS	IS11	LXIVAKYIFXFL	LL11	1	6	[3qbl, 3vvk, 3qbg, 3qbi, 3qbk]
IAVSTILVPXVS	IS11	LTWALXTPMILL	LL11	1	2	[3qbl, 3vvk, 3qbg, 3qbi, 3qbk]
IETLLFMVLDVS	IS11	SAYXVVWLIGSE	SE11	6	5	[1q5i, 1brr, 1s52, 1r2n, 1r84, 1pxr, 4hwl, 3han, 3hap, 3utv, 1tn0, 3har, 3utx, 1xji, 3has, 3uty]
IWGATLMIPXVS	IS11	RYLTWALSTPXI	RI11	1	2	[2jaf]
IAVSTILVPXVS	IS11	RYLTWALSTPXI	RI11	1	2	[3qbl, 3vvk, 3qbg, 3qbi, 3qbk]
IAVSTILVPXVS	IS11	NXALAGLSILXF	NF11	1	0	[3qbl, 3vvk, 3qbg, 3qbi, 3qbk]
IWGATLMIPXVS	IS11	NXALAGIAILXF	NF11	1	0	[2jaf, 2jag]
IETLLFMVLDVS	IS11	KKFYAIXTLVPA	KA11	6	1	[1s54]
IAVSTILVPXVS	IS11	KYIFAFLLLNYL	KL11	1	6	[3qbl, 3vvk, 3qbg, 3qbi, 3qbk]
IWGATLMIPXVS	IS11	FAKYVFAFILLR	FR11	1	6	[2jaf, 2jag]
IETLLFMVLDVS	IS11	RPEWIWLALGTA	RA11	6	0	[3utv]
IETLLFMVLDVS	IS11	RNVTVVLWSAYA	RA11	6	5	[1q5i]
IETLLFMVLDVS	IS11	EWIWLALGTALM	EM11	6	0	[4hwl, 1s52, 1r2n, 1r84, 3utv]
IETLLFMVLDVS	IS11	LNIETLLFMVLD	LD11	6	6	[1r2n, 1r84, 3utv]
ETLXFMVLDXXA	EA11	LALGTALMGLGV	LV11	6	0	[1s52]
ETLXFMVLDXXA	EA11	MXLGXLYFLVKG	MG11	6	0	[1s8l, 1at9, 1e0p, 1s8j, 1r2n, 1r84, 1pxs, 1ap9, 1pxr, 4hwl, 1s53, 1o0a, 3han, 3hao, 1kg9, 1kg8, 3hap, 3haq, 3har, 2wjl, 3has, 1q5j, 1q5i, 1tn5, 3nsb, 1tn0, 3utw, 3utx, 4fpd, 3uty, 1brx, 1fbk, 1ucq, 4hyx, 1qkp, 1qko, 1p8h, 4md2, 4md1, 3ns0, 1c3w, 1kme, 2ntu, 2ntw, 1s51, 1py6, 4ov0, 2i20, 1vjm, 3mbv, 1x0i, 1x0k, 1xji]
ETLXFMVLDXXA	EA11	VLRNVTVVXWSA	VA11	6	5	[1brx, 1s8l, 1at9, 1e0p, 1s8j, 1r2n, 1r84, 4hyx, 1pxs, 1pxr, 4hwl, 1qkp, 1qko, 1s54, 1s53, 1o0a, 3han, 3hao, 1kg8, 3hap, 3haq, 3har, 2wjl, 3has, 1c3w, 1q5i, 1kme, 2ntu, 2ntw, 1s52, 1s51, 1py6, 4ov0, 2i20, 1vjm, 1tn5, 1x0i, 1x0k, 3utv, 1tn0, 3utw, 3utx, 1xji, 4fpd, 3uty]
ETLXFMVLDXXA	EA11	NIETLLFMVLDV	NV11	6	6	[1brr, 1s52, 1r2n, 1r84, 4hyx, 4hwl, 1qkp, 3han, 3hap, 3utv, 3haq, 3utw, 3har, 3utx, 1xji, 3has, 3uty]
ETLXFMVLDXXA	EA11	NVTVVLWSAYXV	NV11	6	5	[1m0k, 1s8l, 1at9, 1e0p, 1s8j, 1r2n, 1r84, 1pxs, 1ap9, 1pxr, 4hwl, 1s54, 1s53, 1o0a, 3han, 3hao, 1kg9, 1kg8, 3hap, 3haq, 3har, 2wjl, 3has, 1q5j, 2zzl, 1q5i, 1tn5, 3nsb, 3utv, 1tn0, 3utw, 3utx, 4fpd, 3uty, 1brx, 1brr, 1p8i, 1fbk, 1ucq, 4hyx, 1ixf, 3vi0, 1qkp, 1qko, 1p8h, 1qm8, 4md2, 2zfe, 4md1, 1iw6, 3ns0, 1c3w, 1kme, 2ntu, 2ntw, 1s52, 1s51, 1py6, 4ov0, 1iw9, 2i20, 1vjm, 1x0s, 3mbv, 1x0i, 1x0k, 1x…
ETLXFMVLDXXA	EA11	RNXTVVLWSAYP	RP11	6	5	[1m0k, 1s8l, 1at9, 1e0p, 1s8j, 1r2n, 1r84, 1pxs, 1ap9, 1pxr, 4hwl, 1s54, 1s53, 1o0a, 3han, 3hao, 1kg9, 1kg8, 3hap, 3haq, 3har, 2wjl, 3has, 1q5j, 2zzl, 1tn5, 3nsb, 3utv, 1tn0, 3utw, 3utx, 4fpd, 3uty, 1brx, 1brr, 1p8i, 1fbk, 1ucq, 4hyx, 1ixf, 3vi0, 1qkp, 1qko, 1p8h, 1qm8, 4md2, 2zfe, 4md1, 1iw6, 3ns0, 1c3w, 1kme, 2ntu, 2ntw, 1s52, 1s51, 1py6, 4ov0, 1iw9, 2i20, 1vjm, 1x0s, 3mbv, 1x0i, 1x0k, 1xji]
ETLXFMVLDXXA	EA11	TVXXWSAYXXVW	TW11	6	5	[1m0k, 1s8l, 1at9, 1e0p, 1s8j, 2i1x, 1r2n, 1r84, 1pxs, 1ap9, 1m0m, 1pxr, 4hwl, 1s54, 1s53, 1o0a, 1c8s, 3han, 3hao, 1kg9, 1c8r, 1kg8, 3hap, 3haq, 3har, 2wjl, 3has, 1q5j, 2zzl, 1kgb, 1q5i, 1dze, 1tn5, 3nsb, 2brd, 3utv, 1tn0, 3utw, 3utx, 4fpd, 3uty, 1brx, 1fbb, 1brr, 1p8i, 1fbk, 1ucq, 4hyx, 1p8u, 1ixf, 3vi0, 1qkp, 1qko, 1p8h, 1qm8, 4md2, 2zfe, 4md1, 1iw6, 3ns0, 1c3w, 1kme, 2ntu, 2ntw, 1s52, 1s51, 1p…
ETLXFMVLDXXA	EA11	VLXXAYPIXWII	VI11	6	5	[1uaz]
ETLXFMVLDXXA	EA11	VLWXAYXVVWXI	VI11	6	5	[1m0k, 1at9, 1e0p, 1s8j, 2i1x, 1r2n, 1r84, 1pxs, 1ap9, 1m0m, 1pxr, 4hwl, 1s54, 1s53, 1o0a, 1c8s, 3han, 3hao, 1kg9, 1c8r, 1kg8, 3hap, 3haq, 3har, 2wjl, 3has, 1q5j, 2zzl, 1kgb, 1q5i, 1dze, 1tn5, 3nsb, 2brd, 3utv, 1tn0, 3utw, 3utx, 4fpd, 3uty, 1brx, 1fbb, 1brr, 1p8i, 1fbk, 1ucq, 4hyx, 1p8u, 1ixf, 3vi0, 1qkp, 1qko, 1p8h, 1qm8, 4md2, 2zfe, 4md1, 1iw6, 3ns0, 1c3w, 1kme, 2ntu, 2ntw, 1s52, 1s51, 1py6, 4o…
ETLXFMVLDXXA	EA11	VXXWSAYXVXWL	VL11	6	5	[1m0k, 1s8l, 1at9, 1e0p, 1s8j, 2i1x, 1r2n, 1r84, 1pxs, 1ap9, 1m0m, 1pxr, 4hwl, 1s54, 1s53, 1o0a, 1c8s, 3han, 3hao, 1kg9, 1c8r, 1kg8, 3hap, 3haq, 3har, 2wjl, 3has, 1q5j, 2zzl, 1kgb, 1q5i, 1dze, 1tn5, 3nsb, 2brd, 3utv, 1tn0, 3utw, 3utx, 4fpd, 3uty, 1brx, 1fbb, 1brr, 1p8i, 1fbk, 1ucq, 4hyx, 1p8u, 1ixf, 3vi0, 1qkp, 1qko, 1p8h, 1qm8, 4md2, 2zfe, 4md1, 1iw6, 3ns0, 1c3w, 1kme, 2ntu, 2ntw, 1s52, 1s51, 1p…
ETLXFMVLDXXA	EA11	VXXVLWXAYXVV	VV11	6	5	[1m0k, 1s8l, 1at9, 1e0p, 1s8j, 1r2n, 1r84, 1pxs, 1ap9, 1pxr, 4hwl, 1s54, 1s53, 1o0a, 3han, 3hao, 1kg9, 1kg8, 3hap, 3haq, 3har, 2wjl, 3has, 1q5j, 2zzl, 1q5i, 1tn5, 3nsb, 3utv, 1tn0, 3utw, 3utx, 4fpd, 3uty, 1brx, 1brr, 1p8i, 1fbk, 1ucq, 4hyx, 1ixf, 3vi0, 1qkp, 1qko, 1p8h, 1qm8, 4md2, 2zfe, 4md1, 1iw6, 3ns0, 1c3w, 1kme, 2ntu, 2ntw, 1s52, 1s51, 1py6, 4ov0, 1iw9, 3vhz, 2i20, 1vjm, 1x0s, 3mbv, 1x0i, 1x…
ETLXFMVLDXXA	EA11	VLWTAYPILWIV	VV11	6	5	[2z55, 3wqj, 1vgo, 2ei4]
ETLXFMVLDXXA	EA11	VPLNIETLLFMV	VV11	6	6	[1r2n, 1r84]
ETLXFMVLDXXA	EA11	WLXIGTLLMLIG	WG11	6	0	[2z55, 1uaz, 3wqj, 1vgo, 2ei4]
ETLXFMVLDXXA	EA11	WLXLGTALMXLG	WG11	6	0	[1m0k, 1s8l, 1at9, 1e0p, 1s8j, 2i1x, 1r2n, 1r84, 1pxs, 1ap9, 1m0m, 1pxr, 4hwl, 1s54, 1s53, 1o0a, 1c8s, 3han, 3hao, 1kg9, 1c8r, 1kg8, 3hap, 3haq, 3har, 2wjl, 3has, 1q5j, 2zzl, 1kgb, 1q5i, 1dze, 1tn5, 3nsb, 2brd, 3utv, 1tn0, 3utw, 3utx, 4fpd, 3uty, 1brx, 1fbb, 1brr, 1p8i, 1fbk, 1ucq, 4hyx, 1p8u, 1ixf, 3vi0, 1qkp, 1qko, 1p8h, 1qm8, 4md2, 2zfe, 4md1, 1iw6, 3ns0, 1c3w, 1kme, 2ntu, 2ntw, 1s52, 1s51, 1p…
ETLXFMVLDXXA	EA11	LXXGTLLXLIGT	LT11	6	0	[2z55, 1uaz, 3wqj, 1vgo, 2ei4]
ETLXFMVLDXXA	EA11	LXLGTALMXLGT	LT11	6	0	[1m0k, 1s8l, 1at9, 1e0p, 1s8j, 2i1x, 1r2n, 1r84, 1pxs, 1ap9, 1m0m, 1pxr, 4hwl, 1s53, 1o0a, 1c8s, 3han, 3hao, 1kg9, 1c8r, 1kg8, 3hap, 3haq, 3har, 2wjl, 3has, 1q5j, 2zzl, 1kgb, 1q5i, 1dze, 1tn5, 3nsb, 2brd, 3utv, 1tn0, 3utw, 3utx, 4fpd, 3uty, 1brx, 1fbb, 1brr, 1p8i, 1fbk, 1ucq, 4hyx, 1p8u, 1ixf, 3vi0, 1qkp, 1qko, 1p8h, 1qm8, 4md2, 2zfe, 4md1, 1iw6, 3ns0, 1c3w, 1kme, 2ntu, 2ntw, 1py6, 4ov0, 1iw9, 3v…
ETLXFMVLDXXA	EA11	LWXAYXVVWXXG	LG11	6	5	[1m0k, 1at9, 1e0p, 2i1x, 1r2n, 1r84, 1pxs, 1ap9, 1m0m, 1pxr, 4hwl, 1s54, 1s53, 1o0a, 1c8s, 3han, 3hao, 1kg9, 1c8r, 1kg8, 3hap, 3haq, 3har, 2wjl, 3has, 1q5j, 2zzl, 1kgb, 1q5i, 1dze, 1tn5, 3nsb, 2brd, 3utv, 1tn0, 3utw, 3utx, 4fpd, 3uty, 1brx, 1fbb, 1brr, 1p8i, 1fbk, 1ucq, 4hyx, 1p8u, 1ixf, 3vi0, 1qkp, 1qko, 1p8h, 1qm8, 4md2, 2zfe, 4md1, 1iw6, 3ns0, 1c3w, 1kme, 2ntu, 2ntw, 1s52, 1s51, 1py6, 4ov0, 1i…
ETLXFMVLDXXA	EA11	LWXAYPIXXXXG	LG11	6	5	[2z55, 1uaz, 3wqj, 1vgo, 2ei4]
ETLXFMVLDXXA	EA11	GTXLMLIGTXYF	GF11	6	0	[2z55, 1uaz, 3wqj, 1vgo, 2ei4]
ETLXFMVLDXXA	EA11	GTXXMXXGXXXF	GF11	6	0	[1m0k, 1s8l, 1at9, 1e0p, 1s8j, 2i1x, 1r2n, 1r84, 1pxs, 1ap9, 1m0m, 1pxr, 4hwl, 1s54, 1s53, 1o0a, 1c8s, 3han, 3hao, 1kg9, 1c8r, 1kg8, 3hap, 3haq, 3har, 2wjl, 3has, 1q5j, 2zzl, 1kgb, 1q5i, 1dze, 1tn5, 3nsb, 2brd, 3utv, 1tn0, 3utw, 3utx, 4fpd, 3uty, 1brx, 1fbb, 1brr, 1p8i, 1fbk, 1ucq, 4hyx, 1p8u, 1ixf, 3vi0, 1qkp, 1qko, 1p8h, 1qm8, 4md2, 2zfe, 4md1, 1iw6, 3ns0, 1c3w, 1kme, 2ntu, 2ntw, 1s52, 1s51, 1p…
ETLXFMVLDXXA	EA11	LMGLGXLYFLVK	LK11	6	0	[1m0k, 1s8l, 1at9, 1e0p, 1s8j, 1r2n, 1r84, 1pxs, 1ap9, 1pxr, 4hwl, 1s53, 1o0a, 3han, 3hao, 1kg9, 1kg8, 3hap, 3haq, 3har, 2wjl, 3has, 1q5j, 1q5i, 1tn5, 3nsb, 1tn0, 3utw, 3utx, 4fpd, 3uty, 1brx, 1brr, 1p8i, 1fbk, 1ucq, 4hyx, 3vi0, 1qkp, 1qko, 1p8h, 4md2, 4md1, 3ns0, 1c3w, 1kme, 2ntu, 2ntw, 1s52, 1s51, 1py6, 4ov0, 2i20, 1vjm, 3mbv, 1x0i, 1x0k, 1xji]
ETLXFMVLDXXA	EA11	GLXXLYFLVKGM	GM11	6	0	[1brx, 1s8l, 1at9, 1e0p, 1fbk, 1r2n, 1r84, 1ucq, 4hyx, 1pxs, 1pxr, 1qko, 1s53, 1o0a, 1p8h, 3han, 3hao, 1kg8, 3hap, 3haq, 3har, 4md2, 2wjl, 3has, 4md1, 1c3w, 1q5j, 1q5i, 1kme, 2ntu, 2ntw, 1s51, 1py6, 4ov0, 2i20, 1vjm, 1tn5, 3mbv, 1x0i, 1x0k, 1tn0, 3utw, 3utx, 1xji, 4fpd, 3uty]
ETLXFMVLDXXA	EA11	ALGTALXGXXXL	AL11	6	0	[1m0k, 1s8l, 1at9, 1e0p, 1s8j, 2i1x, 1r2n, 1r84, 1pxs, 1ap9, 1m0m, 1pxr, 4hwl, 1s54, 1s53, 1o0a, 1c8s, 3han, 3hao, 1kg9, 1c8r, 1kg8, 3hap, 3haq, 3har, 2wjl, 3has, 1q5j, 2zzl, 1kgb, 1q5i, 1dze, 1tn5, 3nsb, 2brd, 3utv, 1tn0, 3utw, 3utx, 4fpd, 3uty, 1brx, 1fbb, 1brr, 1p8i, 1fbk, 1ucq, 4hyx, 1p8u, 1ixf, 3vi0, 1qkp, 1qko, 1p8h, 1qm8, 4md2, 2zfe, 4md1, 1iw6, 3ns0, 1c3w, 1kme, 2ntu, 2ntw, 1s52, 1s51, 1p…
ETLXFMVLDXXA	EA11	GXLYFLVKGMGV	GV11	6	0	[1vjm, 1tn5, 1q5i, 1s53, 1tn0, 2i20]
ETLXFMVLDXXA	EA11	ALMXLGXLYXLV	AV11	6	0	[1m0k, 1s8l, 1at9, 1e0p, 1s8j, 1r2n, 1r84, 1pxs, 1ap9, 1pxr, 4hwl, 1s53, 1o0a, 3han, 3hao, 1kg9, 1kg8, 3hap, 3haq, 3har, 2wjl, 3has, 1q5j, 2zzl, 1q5i, 1tn5, 3nsb, 2brd, 3utv, 1tn0, 3utw, 3utx, 4fpd, 3uty, 1brx, 1brr, 1p8i, 1fbk, 1ucq, 4hyx, 1ixf, 3vi0, 1qkp, 1qko, 1p8h, 1qm8, 4md2, 2zfe, 4md1, 1iw6, 3ns0, 1c3w, 1kme, 2ntu, 2ntw, 1s52, 1s51, 1py6, 4ov0, 1iw9, 3vhz, 2i20, 1vjm, 1x0s, 3mbv, 1x0i, 1x…
ETLXFMVLDXXA	EA11	TALMGLXXLXXL	TL11	6	0	[1m0k, 1s8l, 1at9, 1e0p, 1s8j, 2i1x, 1r2n, 1r84, 1pxs, 1ap9, 1m0m, 1pxr, 4hwl, 1s54, 1s53, 1o0a, 1c8s, 3han, 3hao, 1kg9, 1c8r, 1kg8, 3hap, 3haq, 3har, 2wjl, 3has, 1q5j, 2zzl, 1kgb, 1q5i, 1dze, 1tn5, 3nsb, 2brd, 3utv, 1tn0, 3utw, 3utx, 4fpd, 3uty, 1brx, 1fbb, 1brr, 1p8i, 1fbk, 1ucq, 4hyx, 1p8u, 1ixf, 3vi0, 1qkp, 1qko, 1p8h, 1qm8, 4md2, 2zfe, 4md1, 1iw6, 3ns0, 1c3w, 1kme, 2ntu, 2ntw, 1s52, 1s51, 1p…
ETLXFMVLDXXA	EA11	TLWLGIGXXLXL	TL11	6	0	[1uaz]
ETLXFMVLDXXA	EA11	WWAISTAAXLYI	WI11	6	4	[1m0k, 1s8l, 1at9, 1e0p, 1s8j, 2i1x, 1r2n, 1r84, 1pxs, 1ap9, 1m0m, 1pxr, 4hwl, 1s54, 1s53, 1o0a, 1c8s, 3han, 3hao, 1kg9, 1c8r, 1kg8, 3hap, 2wjl, 3has, 1q5j, 2zzl, 1kgb, 1q5i, 1dze, 1tn5, 3nsb, 2brd, 3utv, 1tn0, 3utw, 3utx, 4fpd, 3uty, 1brx, 1fbb, 1brr, 1p8i, 1fbk, 1ucq, 4hyx, 1p8u, 1ixf, 3vi0, 1qkp, 1qko, 1p8h, 1qm8, 4md2, 2zfe, 4md1, 1iw6, 3ns0, 1c3w, 1kme, 2ntu, 2ntw, 1s52, 1s51, 1py6, 4ov0, 1i…
ETLXFMVLDXXA	EA11	AYXVVWLIGSEG	AG11	6	5	[1fbb, 1q5i, 1brr, 1s52, 1r2n, 1r84, 1ap9, 1pxr, 4hwl, 3han, 2brd, 3hap, 3utv, 1tn0, 3har, 3utx, 1xji, 3has, 3uty]
ETLXFMVLDXXA	EA11	KVLRNVTVVLWS	KS11	6	5	[1brx, 1s8l, 1e0p, 1s8j, 1r2n, 1r84, 4hyx, 1pxs, 1pxr, 4hwl, 1qkp, 1qko, 1s54, 1s53, 1o0a, 3han, 3hao, 3hap, 3haq, 3har, 2wjl, 3has, 1c3w, 1q5i, 1kme, 2ntu, 2ntw, 1s52, 1s51, 1py6, 2i20, 1vjm, 1tn5, 1x0i, 1x0k, 3utv, 1tn0, 3utw, 3utx, 1xji, 3uty]
ETLXFMVLDXXA	EA11	VXVLWTAYPIXW	VW11	6	5	[2z55, 1uaz, 3wqj, 1vgo, 2ei4]
ETLXFMVLDXXA	EA11	TLLMLIGTFYFI	TI11	6	0	[2z55, 1uaz, 3wqj, 1vgo, 2ei4]
ETLXFMVLDXXA	EA11	FXXLRNVTVVXW	FW11	6	5	[1s8l, 1e0p, 1s8j, 1pxs, 1pxr, 4hwl, 1qkp, 1qko, 1s54, 1s53, 3hao, 3haq, 3har, 2wjl, 3has, 1c3w, 1q5i, 1kme, 2ntu, 2ntw, 1s52, 1s51, 1py6, 2i20, 1vjm, 1tn5, 1x0k, 1tn0, 3utx, 3uty]
ETLXFMVLDXXA	EA11	FXTLTALVAVLW	FW11	6	5	[1vgo]
ETLXFMVLDXXA	EA11	LALXXALMGLXA	LA11	6	0	[1s54]
ETLXFMVLDXXA	EA11	IXTAAMLYXLYV	IV11	6	4	[1m0k, 1s8l, 1at9, 1e0p, 1s8j, 1r2n, 1r84, 1pxs, 1ap9, 1pxr, 4hwl, 1s54, 1s53, 1o0a, 3han, 3hao, 1kg9, 1kg8, 3hap, 2wjl, 3has, 1q5j, 2zzl, 1q5i, 1tn5, 3nsb, 2brd, 3utv, 1tn0, 3utw, 3utx, 4fpd, 3uty, 1brx, 1brr, 1p8i, 1fbk, 1ucq, 4hyx, 1ixf, 3vi0, 1qkp, 1qko, 1p8h, 1qm8, 4md2, 2zfe, 4md1, 1iw6, 3ns0, 1c3w, 1kme, 2ntu, 2ntw, 1s52, 1s51, 1py6, 4ov0, 1iw9, 2i20, 1vjm, 1x0s, 3mbv, 1x0i, 1x0k, 1xji]
ETLXFMVLDXXA	EA11	AISXAAMLYXLY	AY11	6	4	[1m0k, 1s8l, 1at9, 1e0p, 1s8j, 1r2n, 1r84, 1pxs, 1ap9, 1pxr, 4hwl, 1s54, 1s53, 1o0a, 3han, 3hao, 1kg9, 1c8r, 1kg8, 3hap, 2wjl, 3has, 1q5j, 2zzl, 1kgb, 1q5i, 1tn5, 3nsb, 2brd, 3utv, 1tn0, 3utw, 3utx, 4fpd, 3uty, 1brx, 1fbb, 1brr, 1p8i, 1fbk, 1ucq, 4hyx, 1p8u, 1ixf, 3vi0, 1qkp, 1qko, 1p8h, 1qm8, 4md2, 2zfe, 4md1, 1iw6, 3ns0, 1c3w, 1kme, 2ntu, 2ntw, 1s52, 1s51, 1py6, 4ov0, 1iw9, 3vhz, 2i20, 2i21, 1v…
ETLXFMVLDXXA	EA11	WXXSTAAMLYXL	WL11	6	4	[1m0k, 1s8l, 1at9, 1e0p, 1s8j, 2i1x, 1r2n, 1r84, 1pxs, 1ap9, 1m0m, 1pxr, 4hwl, 1s54, 1s53, 1o0a, 1c8s, 3han, 3hao, 1kg9, 1c8r, 1kg8, 3hap, 2wjl, 3has, 1q5j, 2zzl, 1kgb, 1q5i, 1dze, 1tn5, 3nsb, 2brd, 3utv, 1tn0, 3utw, 3utx, 4fpd, 3uty, 1brx, 1fbb, 1brr, 1p8i, 1fbk, 1ucq, 4hyx, 1p8u, 1ixf, 3vi0, 1qkp, 1qko, 1p8h, 1qm8, 4md2, 2zfe, 4md1, 1iw6, 3ns0, 1c3w, 1kme, 2ntu, 2ntw, 1s52, 1s51, 1py6, 4ov0, 1i…
ETLXFMVLDXXA	EA11	TAXXLYXLYXXF	TF11	6	4	[1m0k, 1s8l, 1at9, 1e0p, 1s8j, 1r2n, 1r84, 1pxs, 1ap9, 1pxr, 4hwl, 1s54, 1s53, 1o0a, 3han, 3hao, 1kg9, 1kg8, 3hap, 2wjl, 1q5j, 1q5i, 1tn5, 3nsb, 3utv, 1tn0, 3utw, 3utx, 4fpd, 3uty, 1brx, 1brr, 1p8i, 1fbk, 1ucq, 4hyx, 3vi0, 1qkp, 1qko, 1p8h, 4md2, 2zfe, 4md1, 1iw6, 3ns0, 1c3w, 1kme, 2ntu, 2ntw, 1s52, 1s51, 1py6, 4ov0, 1iw9, 2i20, 1vjm, 1x0s, 3mbv, 1x0i, 1x0k, 1xji]
ETLXFMVLDXXA	EA11	TXTAXXAVLXTA	TA11	6	5	[2z55, 1vgo]
ETLXFMVLDXXA	EA11	WSAYXVVWLIGS	WS11	6	5	[1brx, 1at9, 1fbb, 1q5i, 1brr, 1s52, 1r2n, 1r84, 1ap9, 1pxr, 4hwl, 3han, 2brd, 3hap, 3utv, 1tn0, 3har, 3utx, 1xji, 3has, 3uty]
ETLXFMVLDXXA	EA11	STXAMLXXLXXL	SL11	6	4	[1m0k, 1s8l, 1at9, 1e0p, 1s8j, 1r2n, 1r84, 1pxs, 1ap9, 1pxr, 4hwl, 1s54, 1s53, 1o0a, 3han, 3hao, 1kg9, 1kg8, 3hap, 2wjl, 1q5j, 2zzl, 1q5i, 1tn5, 3nsb, 3utv, 1tn0, 3utw, 3utx, 4fpd, 3uty, 1brx, 1brr, 1p8i, 1fbk, 1ucq, 4hyx, 1ixf, 3vi0, 1qkp, 1qko, 1p8h, 1qm8, 4md2, 2zfe, 4md1, 1iw6, 3ns0, 1c3w, 1kme, 2ntu, 2ntw, 1s52, 1s51, 1py6, 4ov0, 1iw9, 2i20, 1vjm, 1x0s, 3mbv, 1x0i, 1x0k, 1xji]
ETLXFMVLDXXA	EA11	KFYAIXTLVXXI	KI11	6	1	[1c3w, 1e0p, 1q5i, 1kme, 2ntu, 2ntw, 1s51, 1py6, 1pxs, 2i20, 1vjm, 1qko, 1s54, 1x0i, 1x0k, 3hao, 3haq, 2wjl]
ETLXFMVLDXXA	EA11	VWWAISTAAXLY	VY11	6	4	[1m0k, 1at9, 1e0p, 2i1x, 1r2n, 1r84, 1pxs, 1ap9, 1m0m, 1pxr, 4hwl, 1s54, 1s53, 1o0a, 1c8s, 3han, 3hao, 1kg9, 1c8r, 1kg8, 3hap, 3haq, 3har, 2wjl, 3has, 1q5j, 2zzl, 1kgb, 1q5i, 1dze, 1tn5, 3nsb, 2brd, 3utv, 1tn0, 3utw, 3utx, 4fpd, 3uty, 1brx, 1fbb, 1brr, 1p8i, 1fbk, 1ucq, 4hyx, 1p8u, 1ixf, 3vi0, 1qkp, 1qko, 1p8h, 1qm8, 4md2, 2zfe, 4md1, 1iw6, 3ns0, 1c3w, 1kme, 2ntu, 2ntw, 1s52, 1s51, 1py6, 4ov0, 1i…
ETLXFMVLDXXA	EA11	LALGTALMGLXS	LS11	6	0	[1s51]
ETLXFMVLDXXA	EA11	PLNIETLLFMVL	PL11	6	6	[1r2n, 1r84, 3utv]
ETLXFMVLDXXA	EA11	PEWIWLALGTAL	PL11	6	0	[3utv]
ETLXFMVLDXXA	EA11	YPVVWLIGSEGA	YA11	6	5	[1fbb, 1brr, 2brd]
ETLXFMVLDXXA	EA11	ALVXVLWTAYXI	AI11	6	5	[2z55, 1uaz, 1vgo, 2ei4]
ETLXFMVLDXXA	EA11	LVXVXWTAYPIL	LL11	6	5	[2z55, 1uaz, 3wqj, 1vgo, 2ei4]
ETLXFMVLDXXA	EA11	TALVAVLWTAYP	TP11	6	5	[2z55, 1vgo, 2ei4]
ETLXFMVLDXXA	EA11	IGTLLMLIGTXY	IY11	6	0	[2z55, 1uaz, 3wqj, 1vgo, 2ei4]
ETLXFMVLDXXA	EA11	SAYXVVWLIGSE	SE11	6	5	[1at9, 1fbb, 1q5i, 1brr, 1s52, 1r2n, 1r84, 1ap9, 1pxr, 4hwl, 3han, 2brd, 3hap, 3utv, 1tn0, 3har, 3utx, 1xji, 3has, 3uty]
ETLXFMVLDXXA	EA11	KKFYAIXTLVPA	KA11	6	1	[2ntu, 1s54]
ETLXFMVLDXXA	EA11	NTLTALVAVLWT	NT11	6	5	[1vgo]
ETLXFMVLDXXA	EA11	PVVWLIGSEGAG	PG11	6	5	[2brd]
ETLXFMVLDXXA	EA11	RPEWIWLALGTA	RA11	6	0	[3utv]
ETLXFMVLDXXA	EA11	RNVTVVLWSAYA	RA11	6	5	[1q5i]
ETLXFMVLDXXA	EA11	EWIWLALGTALM	EM11	6	0	[4hwl, 1s52, 1r2n, 1r84, 3utv]
ETLXFMVLDXXA	EA11	LNIETLLFMVLD	LD11	6	6	[1r2n, 1r84, 3utv]
TXXFMVLDXXXK	TK11	MXLGXLYFLVKG	MG11	6	0	[1s8l, 1at9, 1e0p, 1s8j, 1r2n, 1r84, 1pxs, 1ap9, 1pxr, 4hwl, 1s53, 1o0a, 3han, 3hao, 1kg9, 1kg8, 3hap, 3haq, 2wjk, 3har, 2wjl, 3has, 1q5j, 1q5i, 1f50, 1tn5, 3nsb, 1tn0, 3utw, 3utx, 4fpd, 3uty, 1brx, 1fbk, 1ucq, 4hyx, 1f4z, 1qkp, 1qko, 1p8h, 4md2, 4md1, 3ns0, 1c3w, 1bm1, 1kme, 2ntu, 2ntw, 1s51, 1py6, 4ov0, 2i20, 1vjm, 3mbv, 1x0i, 1x0k, 1xji]
TXXFMVLDXXXK	TK11	LALGTALMGLGV	LV11	6	0	[1s52]
TXXFMVLDXXXK	TK11	VLRNVTVVXWSA	VA11	6	5	[1brx, 1s8l, 1at9, 1e0p, 1s8j, 1r2n, 1r84, 4hyx, 1f4z, 1pxs, 1pxr, 4hwl, 1qkp, 1qko, 1s54, 1s53, 1o0a, 3han, 3hao, 1kg8, 3hap, 3haq, 2wjk, 3har, 2wjl, 3has, 1c3w, 1bm1, 1q5i, 1kme, 2ntu, 2ntw, 1s52, 1s51, 1py6, 4ov0, 2i20, 1vjm, 1tn5, 1x0i, 1x0k, 3utv, 1tn0, 3utw, 3utx, 1xji, 4fpd, 3uty]
TXXFMVLDXXXK	TK11	RNXTVVLWSAYP	RP11	6	5	[1m0k, 1s8l, 1at9, 1e0p, 1s8j, 1r2n, 1r84, 1pxs, 1ap9, 1pxr, 4hwl, 1s54, 1s53, 1o0a, 3han, 3hao, 1kg9, 1kg8, 3hap, 3haq, 2wjk, 3har, 2wjl, 3has, 1q5j, 2zzl, 1f50, 1tn5, 3nsb, 1cwq, 3utv, 1tn0, 3utw, 3utx, 4fpd, 3uty, 1brx, 1brr, 1p8i, 1fbk, 1ucq, 4hyx, 1f4z, 1ixf, 3vi0, 1qkp, 1qko, 1p8h, 1qm8, 4md2, 2zfe, 4md1, 1iw6, 3ns0, 1c3w, 1bm1, 1kme, 2ntu, 2ntw, 1s52, 1s51, 1py6, 4ov0, 1iw9, 2i20, 1vjm, 1x…
TXXFMVLDXXXK	TK11	NIETLLFMVLDV	NV11	6	6	[1brr, 1s52, 1r2n, 1r84, 4hyx, 4hwl, 1qkp, 3han, 3hap, 3utv, 3haq, 3utw, 3har, 3utx, 1xji, 3has, 3uty]
TXXFMVLDXXXK	TK11	NVTVVLWSAYXV	NV11	6	5	[1m0k, 1s8l, 1at9, 1e0p, 1s8j, 1r2n, 1r84, 1pxs, 1ap9, 1pxr, 4hwl, 1s54, 1s53, 1o0a, 3han, 3hao, 1kg9, 1kg8, 3hap, 3haq, 2wjk, 3har, 2wjl, 3has, 1q5j, 2zzl, 1q5i, 1f50, 1tn5, 3nsb, 1cwq, 3utv, 1tn0, 3utw, 3utx, 4fpd, 3uty, 1brx, 1brr, 1p8i, 1fbk, 1ucq, 4hyx, 1f4z, 1ixf, 3vi0, 1qkp, 1qko, 1p8h, 1qm8, 4md2, 2zfe, 4md1, 1iw6, 3ns0, 1c3w, 1bm1, 1kme, 2ntu, 2ntw, 1s52, 1s51, 1py6, 4ov0, 1iw9, 2i20, 1v…
TXXFMVLDXXXK	TK11	TVXXWSAYXXVW	TW11	6	5	[1m0k, 1s8l, 1at9, 1e0p, 1s8j, 2i1x, 1r2n, 1r84, 1pxs, 1ap9, 1m0m, 1pxr, 4hwl, 1s54, 1s53, 1o0a, 1c8s, 3han, 3hao, 1kg9, 1c8r, 1kg8, 3hap, 3haq, 2wjk, 3har, 2wjl, 3has, 1q5j, 2zzl, 1kgb, 1q5i, 1f50, 1dze, 1tn5, 3nsb, 2brd, 1cwq, 3utv, 1tn0, 3utw, 3utx, 4fpd, 3uty, 1brx, 1fbb, 1brr, 1p8i, 1fbk, 1ucq, 4hyx, 1p8u, 1f4z, 1ixf, 3vi0, 1qkp, 1qko, 1p8h, 1qm8, 4md2, 2zfe, 4md1, 1iw6, 3ns0, 1c3w, 1bm1, 1k…
TXXFMVLDXXXK	TK11	VLXXAYPIXWII	VI11	6	5	[1uaz]
TXLFCLLPFFSK	TK11	VLWXGYPIXWXI	VI11	6	5	[1xio, 2m3g, 4tl3]
TXXFMVLDXXXK	TK11	VLWXAYXVVWXI	VI11	6	5	[1m0k, 1at9, 1e0p, 1s8j, 2i1x, 1r2n, 1r84, 1pxs, 1ap9, 1m0m, 1pxr, 4hwl, 1s54, 1s53, 1o0a, 1c8s, 3han, 3hao, 1kg9, 1c8r, 1kg8, 3hap, 3haq, 2wjk, 3har, 2wjl, 3has, 1q5j, 2zzl, 1kgb, 1q5i, 1f50, 1dze, 1tn5, 3nsb, 2brd, 3utv, 1tn0, 3utw, 3utx, 4fpd, 3uty, 1brx, 1fbb, 1brr, 1p8i, 1fbk, 1ucq, 4hyx, 1p8u, 1f4z, 1ixf, 3vi0, 1qkp, 1qko, 1p8h, 1qm8, 4md2, 2zfe, 4md1, 1iw6, 3ns0, 1c3w, 1bm1, 1kme, 2ntu, 2n…
TXXFMVLDXXXK	TK11	VXXVLWXAYXVV	VV11	6	5	[1m0k, 1s8l, 1at9, 1e0p, 1s8j, 1r2n, 1r84, 1pxs, 1ap9, 1pxr, 4hwl, 1s54, 1s53, 1o0a, 3han, 3hao, 1kg9, 1kg8, 3hap, 3haq, 2wjk, 3har, 2wjl, 3has, 1q5j, 2zzl, 1q5i, 1f50, 1tn5, 3nsb, 1cwq, 3utv, 1tn0, 3utw, 3utx, 4fpd, 3uty, 1brx, 1brr, 1p8i, 1fbk, 1ucq, 4hyx, 1f4z, 1ixf, 3vi0, 1qkp, 1qko, 1p8h, 1qm8, 4md2, 2zfe, 4md1, 1iw6, 3ns0, 1c3w, 1bm1, 1kme, 2ntu, 2ntw, 1s52, 1s51, 1py6, 4ov0, 1iw9, 3vhz, 2i…
TXXFMVLDVXAK	TK11	VLWTAYPILWIV	VV11	6	5	[2z55, 3wqj, 1vgo, 2ei4]
TXXFMVLDXXXK	TK11	VPLNIETLLFMV	VV11	6	6	[1r2n, 1r84]
TXXFMVLDXXXK	TK11	VXXWSAYXVXWL	VL11	6	5	[1m0k, 1s8l, 1at9, 1e0p, 1s8j, 2i1x, 1r2n, 1r84, 1pxs, 1ap9, 1m0m, 1pxr, 4hwl, 1s54, 1s53, 1o0a, 1c8s, 3han, 3hao, 1kg9, 1c8r, 1kg8, 3hap, 3haq, 2wjk, 3har, 2wjl, 3has, 1q5j, 2zzl, 1kgb, 1q5i, 1f50, 1dze, 1tn5, 3nsb, 2brd, 1cwq, 3utv, 1tn0, 3utw, 3utx, 4fpd, 3uty, 1brx, 1fbb, 1brr, 1p8i, 1fbk, 1ucq, 4hyx, 1p8u, 1f4z, 1ixf, 3vi0, 1qkp, 1qko, 1p8h, 1qm8, 4md2, 2zfe, 4md1, 1iw6, 3ns0, 1c3w, 1bm1, 1k…
TXXFMVLDXXXK	TK11	WLXLGTALMXLG	WG11	6	0	[1m0k, 1s8l, 1at9, 1e0p, 1s8j, 2i1x, 1r2n, 1r84, 1pxs, 1ap9, 1m0m, 1pxr, 4hwl, 1s54, 1s53, 1o0a, 1c8s, 3han, 3hao, 1kg9, 1c8r, 1kg8, 3hap, 3haq, 2wjk, 3har, 2wjl, 3has, 1q5j, 2zzl, 1kgb, 1q5i, 1f50, 1dze, 1tn5, 3nsb, 2brd, 3utv, 1tn0, 3utw, 3utx, 4fpd, 3uty, 1brx, 1fbb, 1brr, 1p8i, 1fbk, 1ucq, 4hyx, 1p8u, 1f4z, 1ixf, 3vi0, 1qkp, 1qko, 1p8h, 1qm8, 4md2, 2zfe, 4md1, 1iw6, 3ns0, 1c3w, 1bm1, 1kme, 2n…
TXXFMVLDVXAK	TK11	WLXIGTLLMLIG	WG11	6	0	[2z55, 3wqj, 1vgo, 2ei4]
TXXFMVLDXXXK	TK11	WLXIGTLLMLIG	WG11	6	0	[1uaz]
TXXFMVLDXXXK	TK11	LXXGTLLXLIGT	LT11	6	0	[1uaz]
TXXFMVLDXXXK	TK11	LXLGTALMXLGT	LT11	6	0	[1m0k, 1s8l, 1at9, 1e0p, 1s8j, 2i1x, 1r2n, 1r84, 1pxs, 1ap9, 1m0m, 1pxr, 4hwl, 1s53, 1o0a, 1c8s, 3han, 3hao, 1kg9, 1c8r, 1kg8, 3hap, 3haq, 2wjk, 3har, 2wjl, 3has, 1q5j, 2zzl, 1kgb, 1q5i, 1f50, 1dze, 1tn5, 3nsb, 2brd, 1cwq, 3utv, 1tn0, 3utw, 3utx, 4fpd, 3uty, 1brx, 1fbb, 1brr, 1p8i, 1fbk, 1ucq, 4hyx, 1p8u, 1f4z, 1ixf, 3vi0, 1qkp, 1qko, 1p8h, 1qm8, 4md2, 2zfe, 4md1, 1iw6, 3ns0, 1c3w, 1bm1, 1kme, 2n…
TXXFMVLDVXAK	TK11	LXXGTLLXLIGT	LT11	6	0	[2z55, 3wqj, 1vgo, 2ei4]
TXXFMVLDXXXK	TK11	LWXAYXVVWXXG	LG11	6	5	[1m0k, 1at9, 1e0p, 2i1x, 1r2n, 1r84, 1pxs, 1ap9, 1m0m, 1pxr, 4hwl, 1s54, 1s53, 1o0a, 1c8s, 3han, 3hao, 1kg9, 1c8r, 1kg8, 3hap, 3haq, 2wjk, 3har, 2wjl, 3has, 1q5j, 2zzl, 1kgb, 1q5i, 1f50, 1dze, 1tn5, 3nsb, 2brd, 3utv, 1tn0, 3utw, 3utx, 4fpd, 3uty, 1brx, 1fbb, 1brr, 1p8i, 1fbk, 1ucq, 4hyx, 1p8u, 1f4z, 1ixf, 3vi0, 1qkp, 1qko, 1p8h, 1qm8, 4md2, 2zfe, 4md1, 1iw6, 3ns0, 1c3w, 1bm1, 1kme, 2ntu, 2ntw, 1s…
TXLFCLLPFFSK	TK11	LWXGYPIXWXXG	LG11	6	5	[1xio, 2m3g, 4tl3]
TXXFMVLDXXXK	TK11	LWXAYPIXXXXG	LG11	6	5	[1uaz]
TXXFMVLDVXAK	TK11	LWXAYPIXXXXG	LG11	6	5	[2z55, 3wqj, 1vgo, 2ei4]
TXLFCLLPFFSK	TK11	LHWIYVAGMTXG	LG11	6	0	[1xio, 2m3g]
TXXFMVLDXXXK	TK11	GTXXMXXGXXXF	GF11	6	0	[1m0k, 1s8l, 1at9, 1e0p, 1s8j, 2i1x, 1r2n, 1r84, 1pxs, 1ap9, 1m0m, 1pxr, 4hwl, 1s54, 1s53, 1o0a, 1c8s, 3han, 3hao, 1kg9, 1c8r, 1kg8, 3hap, 3haq, 2wjk, 3har, 2wjl, 3has, 1q5j, 2zzl, 1kgb, 1q5i, 1f50, 1dze, 1tn5, 3nsb, 2brd, 1cwq, 3utv, 1tn0, 3utw, 3utx, 4fpd, 3uty, 1brx, 1fbb, 1brr, 1p8i, 1fbk, 1ucq, 4hyx, 1p8u, 1f4z, 1ixf, 3vi0, 1qkp, 1qko, 1p8h, 1qm8, 4md2, 2zfe, 4md1, 1iw6, 3ns0, 1c3w, 1bm1, 1k…
TXXFMVLDXXXK	TK11	GTXLMLIGTXYF	GF11	6	0	[1uaz]
TXXFMVLDVXAK	TK11	GTXLMLIGTXYF	GF11	6	0	[2z55, 3wqj, 1vgo, 2ei4]
TXXFMVLDXXXK	TK11	LMGLGXLYFLVK	LK11	6	0	[1m0k, 1s8l, 1at9, 1e0p, 1s8j, 1r2n, 1r84, 1pxs, 1ap9, 1pxr, 4hwl, 1s53, 1o0a, 3han, 3hao, 1kg9, 1kg8, 3hap, 3haq, 2wjk, 3har, 2wjl, 3has, 1q5j, 1q5i, 1f50, 1tn5, 3nsb, 1cwq, 1tn0, 3utw, 3utx, 4fpd, 3uty, 1brx, 1brr, 1p8i, 1fbk, 1ucq, 4hyx, 1f4z, 3vi0, 1qkp, 1qko, 1p8h, 4md2, 4md1, 3ns0, 1c3w, 1bm1, 1kme, 2ntu, 2ntw, 1s52, 1s51, 1py6, 4ov0, 2i20, 1vjm, 1qhj, 3mbv, 1x0i, 1x0k, 1xji]
TXXFMVLDXXXK	TK11	ALGTALXGXXXL	AL11	6	0	[1m0k, 1s8l, 1at9, 1e0p, 1s8j, 2i1x, 1r2n, 1r84, 1pxs, 1ap9, 1m0m, 1pxr, 4hwl, 1s54, 1s53, 1o0a, 1c8s, 3han, 3hao, 1kg9, 1c8r, 1kg8, 3hap, 3haq, 2wjk, 3har, 2wjl, 3has, 1q5j, 2zzl, 1kgb, 1q5i, 1f50, 1dze, 1tn5, 3nsb, 2brd, 1cwq, 3utv, 1tn0, 3utw, 3utx, 4fpd, 3uty, 1brx, 1fbb, 1brr, 1p8i, 1fbk, 1ucq, 4hyx, 1p8u, 1f4z, 1ixf, 3vi0, 1qkp, 1qko, 1p8h, 1qm8, 4md2, 2zfe, 4md1, 1iw6, 3ns0, 1c3w, 1bm1, 1k…
TXXFMVLDXXXK	TK11	AIAFTXXLSMLL	AL11	6	1	[1s8l, 1at9, 1e0p, 1s8j, 2i1x, 1r2n, 1r84, 1ap9, 1m0m, 1pxr, 4hwl, 1s54, 1s53, 1o0a, 1c8s, 3han, 3hao, 1kg9, 1c8r, 1kg8, 3hap, 3haq, 2wjk, 3har, 2wjl, 3has, 1q5j, 2zzl, 1kgb, 1q5i, 1f50, 1tn5, 3nsb, 2brd, 3utx, 4fpd, 3uty, 1brx, 1fbb, 1brr, 1fbk, 1ucq, 4hyx, 1p8u, 1f4z, 1ixf, 3vi0, 1qkp, 1qko, 1p8h, 4md2, 4md1, 3ns0, 1c3w, 1bm1, 1kme, 2ntu, 2ntw, 1s52, 1s51, 1py6, 4ov0, 1iw9, 3vhz, 2i20, 2i21, 1v…
TXXFMVLDXXXK	TK11	GLXXLYFLVKGM	GM11	6	0	[1s8l, 1at9, 1e0p, 1r2n, 1r84, 1pxs, 1pxr, 1s53, 1o0a, 3han, 3hao, 1kg8, 3hap, 3haq, 2wjk, 3har, 2wjl, 3has, 1q5j, 1q5i, 1f50, 1tn5, 1tn0, 3utw, 3utx, 4fpd, 3uty, 1brx, 1fbk, 1ucq, 4hyx, 1f4z, 1qko, 1p8h, 4md2, 4md1, 1c3w, 1bm1, 1kme, 2ntu, 2ntw, 1s51, 1py6, 4ov0, 2i20, 1vjm, 3mbv, 1x0i, 1x0k, 1xji]
TXXFMVLDXXXK	TK11	GXLYFLVKGMGV	GV11	6	0	[1vjm, 1tn5, 1bm1, 1q5i, 1s53, 1tn0, 2i20]
TXXFMVLDXXXK	TK11	TLXXXIAFTXXL	TL11	6	1	[1m0k, 1s8l, 1at9, 1e0p, 1s8j, 2i1x, 1r2n, 1r84, 1ap9, 1m0m, 4hwl, 1s54, 1s53, 1o0a, 3hao, 1kg9, 1c8r, 1kg8, 3hap, 3haq, 2wjk, 3har, 2wjl, 3has, 1q5j, 2zzl, 1kgb, 1q5i, 1f50, 1dze, 1tn5, 3nsb, 1cwq, 3utx, 4fpd, 1brx, 1brr, 1p8i, 1fbk, 1ucq, 4hyx, 1f4z, 1ixf, 3vi0, 1qkp, 1qko, 1p8h, 1qm8, 4md2, 2zfe, 4md1, 1iw6, 3ns0, 1c3w, 1bm1, 1kme, 2ntu, 2ntw, 1s52, 1s51, 1py6, 4ov0, 1iw9, 3vhz, 2i20, 2i21, 1v…
TXXFMVLDXXXK	TK11	TLWLGIGXXLXL	TL11	6	0	[1uaz]
TXXFMVLDXXXK	TK11	TALMGLXXLXXL	TL11	6	0	[1m0k, 1s8l, 1at9, 1e0p, 1s8j, 2i1x, 1r2n, 1r84, 1pxs, 1ap9, 1m0m, 1pxr, 4hwl, 1s54, 1s53, 1o0a, 1c8s, 3han, 3hao, 1kg9, 1c8r, 1kg8, 3hap, 3haq, 2wjk, 3har, 2wjl, 3has, 1q5j, 2zzl, 1kgb, 1q5i, 1f50, 1dze, 1tn5, 3nsb, 2brd, 1cwq, 3utv, 1tn0, 3utw, 3utx, 4fpd, 3uty, 1brx, 1fbb, 1brr, 1p8i, 1fbk, 1ucq, 4hyx, 1p8u, 1f4z, 1ixf, 3vi0, 1qkp, 1qko, 1p8h, 1qm8, 4md2, 2zfe, 4md1, 1iw6, 3ns0, 1c3w, 1bm1, 1k…
TXXFMVLDXXXK	TK11	ALMXLGXLYXLV	AV11	6	0	[1m0k, 1s8l, 1at9, 1e0p, 1s8j, 1r2n, 1r84, 1pxs, 1ap9, 1pxr, 4hwl, 1s53, 1o0a, 3han, 3hao, 1kg9, 1kg8, 3hap, 3haq, 2wjk, 3har, 2wjl, 3has, 1q5j, 2zzl, 1q5i, 1f50, 1tn5, 3nsb, 2brd, 1cwq, 3utv, 1tn0, 3utw, 3utx, 4fpd, 3uty, 1brx, 1brr, 1p8i, 1fbk, 1ucq, 4hyx, 1f4z, 1ixf, 3vi0, 1qkp, 1qko, 1p8h, 1qm8, 4md2, 2zfe, 4md1, 1iw6, 3ns0, 1c3w, 1bm1, 1kme, 2ntu, 2ntw, 1s52, 1s51, 1py6, 4ov0, 1iw9, 3vhz, 2i…
TXLFCLLPFFSK	TK11	KLVTYFTVLWIG	KG11	6	5	[2m3g]
TXXFMVLDXXXK	TK11	WWAISTAAXLYI	WI11	6	4	[1m0k, 1s8l, 1at9, 1e0p, 1s8j, 2i1x, 1r2n, 1r84, 1pxs, 1ap9, 1m0m, 1pxr, 4hwl, 1s54, 1s53, 1o0a, 1c8s, 3han, 3hao, 1kg9, 1c8r, 1kg8, 3hap, 2wjk, 2wjl, 3has, 1q5j, 2zzl, 1kgb, 1q5i, 1f50, 1dze, 1tn5, 3nsb, 2brd, 1cwq, 3utv, 1tn0, 3utw, 3utx, 4fpd, 3uty, 1brx, 1fbb, 1brr, 1p8i, 1fbk, 1ucq, 4hyx, 1p8u, 1f4z, 1ixf, 3vi0, 1qkp, 1qko, 1p8h, 1qm8, 4md2, 2zfe, 4md1, 1iw6, 3ns0, 1c3w, 1bm1, 1kme, 2ntu, 2n…
TXLFCLLPFFSK	TK11	HWIYVAGMTIGA	HA11	6	0	[1xio, 2m3g, 4tl3]
TXXFMVLDXXXK	TK11	VXXIAFTXXLXM	VM11	6	1	[1m0k, 1s8l, 1at9, 1e0p, 1s8j, 2i1x, 1r2n, 1r84, 1ap9, 1m0m, 4hwl, 1s54, 1s53, 1o0a, 1c8s, 3hao, 1kg9, 1c8r, 1kg8, 3hap, 3haq, 2wjk, 3har, 2wjl, 3has, 1q5j, 2zzl, 1kgb, 1q5i, 1f50, 1dze, 1tn5, 3nsb, 2brd, 1cwq, 3utx, 4fpd, 1brx, 1fbb, 1brr, 1p8i, 1fbk, 1ucq, 4hyx, 1f4z, 1ixf, 3vi0, 1qkp, 1qko, 1p8h, 1qm8, 4md2, 2zfe, 4md1, 1iw6, 3ns0, 1c3w, 1bm1, 1kme, 2ntu, 2ntw, 1s52, 1s51, 1py6, 4ov0, 1iw9, 3v…
TXLFCLLPFFSK	TK11	IYVAGMTIGALH	IH11	6	0	[1xio, 2m3g, 4tl3]
TXXFMVLDXXXK	TK11	AYXVVWLIGSEG	AG11	6	5	[1fbb, 1q5i, 1brr, 1s52, 1r2n, 1r84, 1ap9, 1pxr, 4hwl, 3han, 2brd, 3hap, 3utv, 1tn0, 3har, 3utx, 1xji, 3has, 3uty]
TXXFMVLDXXXK	TK11	YAIXTLXXXIAF	YF11	6	1	[1s8l, 1at9, 1e0p, 1s8j, 1r2n, 1r84, 1pxs, 4hwl, 1s54, 1o0a, 3hao, 1kg8, 3hap, 3haq, 2wjk, 3har, 2wjl, 3has, 1q5j, 1q5i, 1f50, 1tn5, 3utv, 4fpd, 1brx, 1fbk, 1ucq, 4hyx, 1f4z, 1qkp, 1qko, 1p8h, 4md2, 4md1, 1c3w, 1bm1, 1kme, 2ntu, 2ntw, 1s52, 1s51, 1py6, 4ov0, 2i20, 1vjm, 3mbv, 1x0i, 1x0k, 1xji]
TXLFCLLPFFSK	TK11	YVAGMTIGALHF	YF11	6	0	[1xio, 2m3g, 4tl3]
TXXFMVLDXXXK	TK11	VXVLWTAYPIXW	VW11	6	5	[1uaz]
TXLFCLLPFFSK	TK11	VAGMTIGALHFW	VW11	6	0	[1xio, 2m3g, 4tl3]
TXXFMVLDVXAK	TK11	VXVLWTAYPIXW	VW11	6	5	[2z55, 3wqj, 1vgo, 2ei4]
TXXFMVLDXXXK	TK11	KVLRNVTVVLWS	KS11	6	5	[1brx, 1s8l, 1e0p, 1s8j, 1r2n, 1r84, 4hyx, 1f4z, 1pxs, 1pxr, 4hwl, 1qkp, 1qko, 1s54, 1s53, 1o0a, 3han, 3hao, 3hap, 3haq, 2wjk, 3har, 2wjl, 3has, 1c3w, 1bm1, 1q5i, 1kme, 2ntu, 2ntw, 1s52, 1s51, 1py6, 2i20, 1vjm, 1tn5, 1x0i, 1x0k, 3utv, 1tn0, 3utw, 3utx, 1xji, 3uty]
TXXFMVLDXXXK	TK11	AIXTLXXXIAFT	AT11	6	1	[1m0k, 1s8l, 1at9, 1e0p, 1s8j, 1r2n, 1r84, 1pxs, 1ap9, 4hwl, 1s54, 1o0a, 3hao, 1kg9, 1kg8, 3hap, 3haq, 2wjk, 3har, 2wjl, 3has, 1q5j, 1q5i, 1f50, 1tn5, 3nsb, 1cwq, 3utv, 4fpd, 1brx, 1brr, 1p8i, 1fbk, 1ucq, 4hyx, 1f4z, 3vi0, 1qkp, 1qko, 1p8h, 4md2, 4md1, 3ns0, 1c3w, 1bm1, 1kme, 2ntu, 2ntw, 1s52, 1s51, 1py6, 4ov0, 2i20, 1vjm, 3mbv, 1x0i, 1x0k, 1xji]
TXXFMVLDVXAK	TK11	TLLMLIGTFYFI	TI11	6	0	[2z55, 3wqj, 1vgo, 2ei4]
TXXFMVLDXXXK	TK11	TLLMLIGTFYFI	TI11	6	0	[1uaz]
TXLFCLLPFFSK	TK11	TVLWIGYPIVWI	TI11	6	5	[1xio, 2m3g, 4tl3]
TXLFCLLPFFSK	TK11	TYFTVLWIGYPI	TI11	6	5	[1xio, 2m3g, 4tl3]
TXLFCLLPFFSK	TK11	FXVXWIGYPIVW	FW11	6	5	[1xio, 2m3g, 4tl3]
TXXFMVLDVXAK	TK11	FXTLTALVAVLW	FW11	6	5	[1vgo]
TXXFMVLDXXXK	TK11	FXXLRNVTVVXW	FW11	6	5	[1s8l, 1e0p, 1s8j, 1pxs, 1pxr, 4hwl, 1qkp, 1qko, 1s54, 1s53, 3hao, 3haq, 3har, 2wjl, 3has, 1c3w, 1q5i, 1kme, 2ntu, 2ntw, 1s52, 1s51, 1py6, 2i20, 1vjm, 1tn5, 1x0k, 1tn0, 3utx, 3uty]
TXXFMVLDXXXK	TK11	IXTAAMLYXLYV	IV11	6	4	[1m0k, 1s8l, 1at9, 1e0p, 1s8j, 1r2n, 1r84, 1pxs, 1ap9, 1pxr, 4hwl, 1s54, 1s53, 1o0a, 3han, 3hao, 1kg9, 1kg8, 3hap, 2wjk, 2wjl, 3has, 1q5j, 2zzl, 1q5i, 1f50, 1tn5, 3nsb, 2brd, 1cwq, 3utv, 1tn0, 3utw, 3utx, 4fpd, 3uty, 1brx, 1brr, 1p8i, 1fbk, 1ucq, 4hyx, 1f4z, 1ixf, 3vi0, 1qkp, 1qko, 1p8h, 1qm8, 4md2, 2zfe, 4md1, 1iw6, 3ns0, 1c3w, 1bm1, 1kme, 2ntu, 2ntw, 1s52, 1s51, 1py6, 4ov0, 1iw9, 2i20, 1vjm, 1x…
TXXFMVLDXXXK	TK11	LALXXALMGLXA	LA11	6	0	[1s54]
TXXFMVLDXXXK	TK11	AFTMXLSMLLXY	AY11	6	1	[1at9, 1kme, 1brr, 1s52, 1r2n, 1r84, 4hwl, 1qkp, 3han, 2brd, 3hap, 3har, 3utx, 1xji, 3has, 3uty]
TXXFMVLDXXXK	TK11	AISXAAMLYXLY	AY11	6	4	[1m0k, 1s8l, 1at9, 1e0p, 1s8j, 1r2n, 1r84, 1pxs, 1ap9, 1pxr, 4hwl, 1s54, 1s53, 1o0a, 3han, 3hao, 1kg9, 1c8r, 1kg8, 3hap, 2wjk, 2wjl, 3has, 1q5j, 2zzl, 1kgb, 1q5i, 1f50, 1tn5, 3nsb, 2brd, 1cwq, 3utv, 1tn0, 3utw, 3utx, 4fpd, 3uty, 1brx, 1fbb, 1brr, 1p8i, 1fbk, 1ucq, 4hyx, 1p8u, 1f4z, 1ixf, 3vi0, 1qkp, 1qko, 1p8h, 1qm8, 4md2, 2zfe, 4md1, 1iw6, 3ns0, 1c3w, 1bm1, 1kme, 2ntu, 2ntw, 1s52, 1s51, 1py6, 4o…
TXXFMVLDXXXK	TK11	TAXXLYXLYXXF	TF11	6	4	[1m0k, 1s8l, 1at9, 1e0p, 1s8j, 1r2n, 1r84, 1pxs, 1ap9, 1pxr, 4hwl, 1s54, 1s53, 1o0a, 3han, 3hao, 1kg9, 1kg8, 3hap, 2wjk, 2wjl, 1q5j, 1q5i, 1f50, 1tn5, 3nsb, 1cwq, 3utv, 1tn0, 3utw, 3utx, 4fpd, 3uty, 1brx, 1brr, 1p8i, 1fbk, 1ucq, 4hyx, 1f4z, 3vi0, 1qkp, 1qko, 1p8h, 4md2, 2zfe, 4md1, 1iw6, 3ns0, 1c3w, 1bm1, 1kme, 2ntu, 2ntw, 1s52, 1s51, 1py6, 4ov0, 1iw9, 2i20, 1vjm, 1x0s, 3mbv, 1x0i, 1x0k, 1xji]
TXLFCLLPFFSK	TK11	WIYVAGMTIGAL	WL11	6	0	[1xio, 2m3g, 4tl3]
TXXFMVLDXXXK	TK11	WXXSTAAMLYXL	WL11	6	4	[1m0k, 1s8l, 1at9, 1e0p, 1s8j, 2i1x, 1r2n, 1r84, 1pxs, 1ap9, 1m0m, 1pxr, 4hwl, 1s54, 1s53, 1o0a, 1c8s, 3han, 3hao, 1kg9, 1c8r, 1kg8, 3hap, 2wjk, 2wjl, 3has, 1q5j, 2zzl, 1kgb, 1q5i, 1f50, 1dze, 1tn5, 3nsb, 2brd, 1cwq, 3utv, 1tn0, 3utw, 3utx, 4fpd, 3uty, 1brx, 1fbb, 1brr, 1p8i, 1fbk, 1ucq, 4hyx, 1p8u, 1f4z, 1ixf, 3vi0, 1qkp, 1qko, 1p8h, 1qm8, 4md2, 2zfe, 4md1, 1iw6, 3ns0, 1c3w, 1bm1, 1kme, 2ntu, 2n…
TXXFMVLDVXAK	TK11	TXTAXXAVLXTA	TA11	6	5	[2z55, 1vgo]
TXXFMVLDXXXK	TK11	WSAYXVVWLIGS	WS11	6	5	[1brx, 1at9, 1fbb, 1bm1, 1q5i, 1brr, 1s52, 1r2n, 1r84, 1ap9, 1pxr, 4hwl, 3han, 2brd, 3hap, 3utv, 1tn0, 3har, 3utx, 1xji, 3has, 3uty]
TXXFMVLDXXXK	TK11	FYAIXTLXXXXA	FA11	6	1	[1brx, 1s8l, 1e0p, 1s8j, 1r2n, 1r84, 4hyx, 1f4z, 1pxs, 1qkp, 1qko, 1s54, 1o0a, 3hao, 1kg8, 3hap, 3haq, 2wjk, 3har, 2wjl, 3has, 1c3w, 1bm1, 1q5i, 1kme, 2ntu, 2ntw, 1s51, 1py6, 4ov0, 2i20, 1vjm, 1tn5, 1x0i, 1x0k, 1xji, 4fpd]
TXXFMVLDXXXK	TK11	KFYAIXTLVXXI	KI11	6	1	[1c3w, 1e0p, 1q5i, 1kme, 2ntu, 2ntw, 1s51, 1py6, 1f4z, 1pxs, 2i20, 1vjm, 1qko, 1s54, 1x0i, 1x0k, 3hao, 3haq, 2wjk, 2wjl]
TXXFMVLDXXXK	TK11	STXAMLXXLXXL	SL11	6	4	[1m0k, 1s8l, 1at9, 1e0p, 1s8j, 1r2n, 1r84, 1pxs, 1ap9, 1pxr, 4hwl, 1s54, 1s53, 1o0a, 3han, 3hao, 1kg9, 1kg8, 3hap, 2wjk, 2wjl, 1q5j, 2zzl, 1q5i, 1f50, 1tn5, 3nsb, 1cwq, 3utv, 1tn0, 3utw, 3utx, 4fpd, 3uty, 1brx, 1brr, 1p8i, 1fbk, 1ucq, 4hyx, 1f4z, 1ixf, 3vi0, 1qkp, 1qko, 1p8h, 1qm8, 4md2, 2zfe, 4md1, 1iw6, 3ns0, 1c3w, 1bm1, 1kme, 2ntu, 2ntw, 1s52, 1s51, 1py6, 4ov0, 1iw9, 2i20, 1vjm, 1x0s, 1qhj, 3m…
TXXFMVLDXXXK	TK11	TXLXXXIAFTXY	TY11	6	1	[1m0k, 1s8l, 1at9, 1e0p, 1s8j, 1r2n, 1r84, 1ap9, 4hwl, 1s54, 1o0a, 3hao, 1kg9, 1kg8, 3hap, 3haq, 2wjk, 3har, 2wjl, 3has, 1q5j, 2zzl, 1q5i, 1f50, 1tn5, 3nsb, 1cwq, 4fpd, 1brx, 1brr, 1p8i, 1fbk, 1ucq, 4hyx, 1f4z, 1ixf, 3vi0, 1qkp, 1qko, 1p8h, 1qm8, 4md2, 2zfe, 4md1, 1iw6, 3ns0, 1c3w, 1bm1, 1kme, 2ntu, 2ntw, 1s52, 1s51, 1py6, 4ov0, 1iw9, 3vhz, 2i20, 1vjm, 1x0s, 1qhj, 3mbv, 1x0i, 1x0k, 1xji]
TXXFMVLDXXXK	TK11	VWWAISTAAXLY	VY11	6	4	[1m0k, 1at9, 1e0p, 2i1x, 1r2n, 1r84, 1pxs, 1ap9, 1m0m, 1pxr, 4hwl, 1s54, 1s53, 1o0a, 1c8s, 3han, 3hao, 1kg9, 1c8r, 1kg8, 3hap, 3haq, 2wjk, 3har, 2wjl, 3has, 1q5j, 2zzl, 1kgb, 1q5i, 1f50, 1dze, 1tn5, 3nsb, 2brd, 1cwq, 3utv, 1tn0, 3utw, 3utx, 4fpd, 3uty, 1brx, 1fbb, 1brr, 1p8i, 1fbk, 1ucq, 4hyx, 1p8u, 1f4z, 1ixf, 3vi0, 1qkp, 1qko, 1p8h, 1qm8, 4md2, 2zfe, 4md1, 1iw6, 3ns0, 1c3w, 1bm1, 1kme, 2ntu, 2n…
TXXFMVLDXXXK	TK11	LXXXIAFTXXLS	LS11	6	1	[1m0k, 1s8l, 1at9, 1e0p, 1s8j, 2i1x, 1r2n, 1r84, 1ap9, 1m0m, 4hwl, 1s54, 1s53, 1o0a, 1c8s, 3hao, 1kg9, 1c8r, 1kg8, 3hap, 3haq, 2wjk, 3har, 2wjl, 3has, 1q5j, 2zzl, 1kgb, 1q5i, 1f50, 1dze, 1tn5, 3nsb, 2brd, 1cwq, 3utx, 4fpd, 1brx, 1fbb, 1brr, 1p8i, 1fbk, 1ucq, 4hyx, 1f4z, 1ixf, 3vi0, 1qkp, 1qko, 1p8h, 1qm8, 4md2, 2zfe, 4md1, 1iw6, 3ns0, 1c3w, 1bm1, 1kme, 2ntu, 2ntw, 1s52, 1s51, 1py6, 4ov0, 1iw9, 3v…
TXXFMVLDXXXK	TK11	LALGTALMGLXS	LS11	6	0	[1s51]
TXXFMVLDXXXK	TK11	PEWIWLALGTAL	PL11	6	0	[3utv]
TXXFMVLDXXXK	TK11	PXIAFTXXLSML	PL11	6	1	[1m0k, 1s8l, 1at9, 1e0p, 1s8j, 2i1x, 1r2n, 1r84, 1ap9, 1m0m, 4hwl, 1s54, 1s53, 1o0a, 1c8s, 3han, 3hao, 1kg9, 1c8r, 1kg8, 3hap, 3haq, 2wjk, 3har, 2wjl, 3has, 1q5j, 2zzl, 1kgb, 1q5i, 1f50, 1dze, 1tn5, 3nsb, 2brd, 3utx, 4fpd, 1brx, 1fbb, 1brr, 1p8i, 1fbk, 1ucq, 4hyx, 1p8u, 1f4z, 1ixf, 3vi0, 1qkp, 1qko, 1p8h, 1qm8, 4md2, 2zfe, 4md1, 1iw6, 3ns0, 1c3w, 1bm1, 1kme, 2ntu, 2ntw, 1s52, 1s51, 1py6, 4ov0, 1i…
TXXFMVLDXXXK	TK11	PLNIETLLFMVL	PL11	6	6	[1r2n, 1r84, 3utv]
TXXFMVLDXXXK	TK11	YPVVWLIGSEGA	YA11	6	5	[1fbb, 1brr, 2brd]
TXXFMVLDXXXK	TK11	ALVXVLWTAYXI	AI11	6	5	[1uaz]
TXXFMVLDVXAK	TK11	ALVXVLWTAYXI	AI11	6	5	[2z55, 1vgo, 2ei4]
TXXFMVLDXXXK	TK11	LVXVXWTAYPIL	LL11	6	5	[1uaz]
TXXFMVLDVXAK	TK11	LVXVXWTAYPIL	LL11	6	5	[2z55, 3wqj, 1vgo, 2ei4]
TXXFMVLDXXXK	TK11	IXTXXXXIAFTM	IM11	6	1	[1m0k, 1s8l, 1at9, 1e0p, 1s8j, 1r2n, 1r84, 1ap9, 4hwl, 1s54, 1o0a, 3hao, 1kg9, 1kg8, 3hap, 3haq, 2wjk, 3har, 2wjl, 3has, 1q5j, 2zzl, 1q5i, 1f50, 1tn5, 3nsb, 1cwq, 3utv, 4fpd, 1brx, 1brr, 1p8i, 1fbk, 1ucq, 4hyx, 1f4z, 1ixf, 3vi0, 1qkp, 1qko, 1p8h, 1qm8, 4md2, 2zfe, 4md1, 1iw6, 3ns0, 1c3w, 1bm1, 1kme, 2ntu, 2ntw, 1s52, 1s51, 1py6, 4ov0, 1iw9, 2i20, 1vjm, 1x0s, 1qhj, 3mbv, 1x0i, 1x0k, 1xji]
TXXFMVLDVXAK	TK11	TALVAVLWTAYP	TP11	6	5	[2z55, 1vgo, 2ei4]
TXXFMVLDXXXK	TK11	IGTLLMLIGTXY	IY11	6	0	[1uaz]
TXXFMVLDVXAK	TK11	IGTLLMLIGTXY	IY11	6	0	[2z55, 3wqj, 1vgo, 2ei4]
TXXFMVLDXXXK	TK11	SAYXVVWLIGSE	SE11	6	5	[1at9, 1fbb, 1q5i, 1brr, 1s52, 1r2n, 1r84, 1ap9, 1pxr, 4hwl, 3han, 2brd, 3hap, 3utv, 1tn0, 3har, 3utx, 1xji, 3has, 3uty]
TXXFMVLDXXXK	TK11	KKFYAIXTLVPA	KA11	6	1	[2ntu, 1s54]
TXXFMVLDXXXK	TK11	IAFTMXLSMXLG	IG11	6	1	[1brx, 1at9, 1bm1, 1kme, 1brr, 1s52, 1r2n, 1r84, 4hwl, 1qkp, 3han, 2brd, 3hap, 3har, 3utx, 1xji, 3has, 3uty]
TXLFCLLPFFSK	TK11	YFTVLWIGYPIV	YV11	6	5	[1xio, 2m3g, 4tl3]
TXXFMVLDVXAK	TK11	NTLTALVAVLWT	NT11	6	5	[1vgo]
TXXFMVLDXXXK	TK11	PVVWLIGSEGAG	PG11	6	5	[2brd]
TXXFMVLDXXXK	TK11	RPEWIWLALGTA	RA11	6	0	[3utv]
TXXFMVLDXXXK	TK11	RNVTVVLWSAYA	RA11	6	5	[1q5i]
TXLFCLLPFFSK	TK11	DKLVTYFTVLWI	DI11	6	5	[2m3g]
TXXFMVLDXXXK	TK11	EWIWLALGTALM	EM11	6	0	[4hwl, 1s52, 1r2n, 1r84, 3utv]
TXLFCLLPFFSK	TK11	VTYFTVLWIGYP	VP11	6	5	[1xio, 2m3g, 4tl3]
TXXFMVLDXXXK	TK11	LNIETLLFMVLD	LD11	6	6	[1r2n, 1r84, 3utv]
LALGTALMGLGV	LV11	FMVXDXXXKVGF	FF11	0	6	[1s52]
LALGTALMGLGV	LV11	MVXDXXXKVGXG	MG11	0	6	[1s52]
LLTXXLLTVXLV	LV11	MMVSALVVFIAG	MG11	2	1	[3ddl]
LXFMVLDVXXKV	LV11	MXLGXLYFLVKG	MG11	6	0	[1s8l, 1at9, 1e0p, 1s8j, 1r2n, 1r84, 1pxs, 1jv7, 1ap9, 1jv6, 1pxr, 4hwl, 1s53, 1o0a, 3han, 3hao, 1kg9, 1kg8, 3hap, 3haq, 2wjk, 3har, 2wjl, 3has, 1q5j, 1q5i, 1f50, 1tn5, 3nsb, 1tn0, 3utw, 3utx, 4fpd, 3uty, 1brx, 1fbk, 1ucq, 4hyx, 1f4z, 1qkp, 1qko, 1p8h, 4md2, 4md1, 3ns0, 1c3w, 1bm1, 1kme, 2ntu, 2ntw, 1s51, 1py6, 4ov0, 2i20, 1vjm, 3mbv, 1x0i, 1x0k, 1xji]
LALGTALMGLGV	LV11	DVXAKVGXXXXL	DL11	0	6	[1s52]
LXVVXWLGYXXV	LV11	DVXAKYVFAFXL	DL11	5	6	[2jaf, 2jag]
LIAVSTILXXVV	LV11	DXVAKYIFAFXL	DL11	1	6	[3qbl, 3vvk, 3qbg, 3qbi, 3qbk]
LXVVXWLGYXXV	LV11	DXVAKYIFAFXL	DL11	5	6	[3qbl, 3vvk, 3qbg, 3abw, 3qbi, 3qbk]
LXFMVLDVXXKV	LV11	RNXTVVLWSAYP	RP11	6	5	[1m0k, 1s8l, 1at9, 1e0p, 1s8j, 1r2n, 1r84, 1pxs, 1jv7, 1ap9, 1jv6, 1pxr, 1m0l, 4hwl, 1s54, 1s53, 1o0a, 3han, 3hao, 1kg9, 1kg8, 3hap, 3haq, 2wjk, 3har, 2wjl, 3has, 1q5j, 2zzl, 1f50, 1tn5, 3nsb, 1cwq, 3utv, 1tn0, 3utw, 3utx, 4fpd, 3uty, 1brx, 1brr, 1p8i, 1fbk, 1ucq, 4hyx, 1f4z, 1ixf, 3vi0, 1qkp, 1qko, 1p8h, 1qm8, 4md2, 2zfe, 4md1, 1iw6, 3ns0, 1c3w, 1bm1, 1kme, 2ntu, 2ntw, 1s52, 1s51, 1py6, 4ov0, 1i…
LIILLGINLXLV	LV11	RXXTVXXWAIYP	RP11	1	5	[4gyc, 2f93, 2f95]
LXFMVLDVXXKV	LV11	VLRNVTVVXWSA	VA11	6	5	[1s8l, 1at9, 1e0p, 1s8j, 1r2n, 1r84, 1pxs, 1jv7, 1jv6, 1pxr, 4hwl, 1s54, 1s53, 1o0a, 3han, 3hao, 1kg8, 3hap, 3haq, 2wjk, 3har, 2wjl, 3has, 1q5i, 1tn5, 3utv, 1tn0, 3utw, 3utx, 4fpd, 3uty, 1brx, 4hyx, 1f4z, 1qkp, 1qko, 1c3w, 1bm1, 1kme, 2ntu, 2ntw, 1s52, 1s51, 1py6, 4ov0, 2i20, 1vjm, 1x0i, 1x0k, 1xji]
LIILLGINLXLV	LV11	VRLRNLTVXXWA	VA11	1	5	[4gyc, 2f93, 2f95]
LIILLGINLXLV	LV11	VGALTVLFGAIA	VA11	1	0	[1h2s]
LXFMVLDVXXKV	LV11	NVTVVLWSAYXV	NV11	6	5	[1m0k, 1s8l, 1at9, 1e0p, 1s8j, 1r2n, 1r84, 1pxs, 1jv7, 1ap9, 1jv6, 1pxr, 1m0l, 4hwl, 1s54, 1s53, 1o0a, 3han, 3hao, 1kg9, 1kg8, 3hap, 3haq, 2wjk, 3har, 2wjl, 3has, 1q5j, 2zzl, 1q5i, 1f50, 1tn5, 3nsb, 1cwq, 3utv, 1tn0, 3utw, 3utx, 4fpd, 3uty, 1brx, 1brr, 1p8i, 1fbk, 1ucq, 4hyx, 1f4z, 1ixf, 3vi0, 1qkp, 1qko, 1p8h, 1qm8, 4md2, 2zfe, 4md1, 1iw6, 3ns0, 1c3w, 1bm1, 1kme, 2ntu, 2ntw, 1s52, 1s51, 1py6, 4o…
LXFMVLDVXXKV	LV11	NIETLLFMVLDV	NV11	6	6	[1brr, 1s52, 1r2n, 1r84, 4hyx, 4hwl, 1qkp, 3han, 3hap, 3utv, 3haq, 3utw, 3har, 3utx, 1xji, 3has, 3uty]
LALGTALMGLGV	LV11	NIETLLFMVLDV	NV11	0	6	[1s52]
LIILLGINLXLV	LV11	TVXLWAIYPFIW	TW11	1	5	[4gyc, 2f93, 2f95, 1h2s]
LXFMVLDVXXKV	LV11	TVXXWSAYXXVW	TW11	6	5	[1m0k, 1s8l, 1at9, 1e0p, 1s8j, 2i1x, 1r2n, 1r84, 1pxs, 1jv7, 1ap9, 1m0m, 1jv6, 1pxr, 1m0l, 4hwl, 1s54, 1s53, 1o0a, 1c8s, 3han, 3hao, 1kg9, 1c8r, 1kg8, 3hap, 3haq, 2wjk, 3har, 2wjl, 3has, 1q5j, 2zzl, 1kgb, 1q5i, 1f50, 1dze, 1tn5, 3nsb, 2brd, 1cwq, 3utv, 1tn0, 3utw, 3utx, 4fpd, 3uty, 1brx, 1fbb, 1brr, 1p8i, 1fbk, 1ucq, 4hyx, 1p8u, 1f4z, 1ixf, 3vi0, 1qkp, 1qko, 1p8h, 1qm8, 4md2, 2zfe, 4md1, 1iw6, 3n…
LXFMVLDVXXKV	LV11	VLXXAYPIXWII	VI11	6	5	[1uaz]
LXFMVLDVXXKV	LV11	VLWXAYXVVWXI	VI11	6	5	[1m0k, 1at9, 1e0p, 1s8j, 2i1x, 1r2n, 1r84, 1pxs, 1ap9, 1m0m, 1pxr, 4hwl, 1s54, 1s53, 1o0a, 1c8s, 3han, 3hao, 1kg9, 1c8r, 1kg8, 3hap, 3haq, 2wjk, 3har, 2wjl, 3has, 1q5j, 2zzl, 1kgb, 1q5i, 1f50, 1dze, 1tn5, 3nsb, 2brd, 3utv, 1tn0, 3utw, 3utx, 4fpd, 3uty, 1brx, 1fbb, 1brr, 1p8i, 1fbk, 1ucq, 4hyx, 1p8u, 1f4z, 1ixf, 3vi0, 1qkp, 1qko, 1p8h, 1qm8, 4md2, 2zfe, 4md1, 1iw6, 3ns0, 1c3w, 1bm1, 1kme, 2ntu, 2n…
LALGTALMGLGV	LV11	VXXKVGXGXXLL	VL11	0	6	[1s52]
LIILLGINLXLV	LV11	VXLWAIYPFIXL	VL11	1	5	[4gyc, 2f93, 2f95, 1h2s]
LXVVXWLGYXXV	LV11	VXAKYVFAFXXL	VL11	5	6	[2jaf, 2jag]
LXFMVLDVXXKV	LV11	VXXWSAYXVXWL	VL11	6	5	[1m0k, 1s8l, 1at9, 1e0p, 1s8j, 2i1x, 1r2n, 1r84, 1pxs, 1ap9, 1m0m, 1pxr, 1m0l, 4hwl, 1s54, 1s53, 1o0a, 1c8s, 3han, 3hao, 1kg9, 1c8r, 1kg8, 3hap, 3haq, 2wjk, 3har, 2wjl, 3has, 1q5j, 2zzl, 1kgb, 1q5i, 1f50, 1dze, 1tn5, 3nsb, 2brd, 1cwq, 3utv, 1tn0, 3utw, 3utx, 4fpd, 3uty, 1brx, 1fbb, 1brr, 1p8i, 1fbk, 1ucq, 4hyx, 1p8u, 1f4z, 1ixf, 3vi0, 1qkp, 1qko, 1p8h, 1qm8, 4md2, 2zfe, 4md1, 1iw6, 3ns0, 1c3w, 1b…
LIILLGINLXLV	LV11	VXVALIVYLXLV	VV11	1	6	[1h2s]
LXFMVLDVXXKV	LV11	VXXVLWXAYXVV	VV11	6	5	[1m0k, 1s8l, 1at9, 1e0p, 1s8j, 1r2n, 1r84, 1pxs, 1jv7, 1ap9, 1jv6, 1pxr, 1m0l, 4hwl, 1s54, 1s53, 1o0a, 3han, 3hao, 1kg9, 1kg8, 3hap, 3haq, 2wjk, 3har, 2wjl, 3has, 1q5j, 2zzl, 1q5i, 1f50, 1tn5, 3nsb, 1cwq, 3utv, 1tn0, 3utw, 3utx, 4fpd, 3uty, 1brx, 1brr, 1p8i, 1fbk, 1ucq, 4hyx, 1f4z, 1ixf, 3vi0, 1qkp, 1qko, 1p8h, 1qm8, 4md2, 2zfe, 4md1, 1iw6, 3ns0, 1c3w, 1bm1, 1kme, 2ntu, 2ntw, 1s52, 1s51, 1py6, 4o…
LDVXXKVGFGFV	LV11	VLWTAYPILWIV	VV11	6	5	[2z55, 1vgo, 2ei4]
LXFMVLDVXXKV	LV11	VPLNIETLLFMV	VV11	6	6	[1r2n, 1r84]
LXFMVLDVXXKV	LV11	WLXLGTALMXLG	WG11	6	0	[1m0k, 1s8l, 1at9, 1e0p, 1s8j, 2i1x, 1r2n, 1r84, 1pxs, 1jv7, 1ap9, 1m0m, 1jv6, 1pxr, 4hwl, 1s54, 1s53, 1o0a, 1c8s, 3han, 3hao, 1kg9, 1c8r, 1kg8, 3hap, 3haq, 2wjk, 3har, 2wjl, 3has, 1q5j, 2zzl, 1kgb, 1q5i, 1f50, 1dze, 1tn5, 3nsb, 2brd, 3utv, 1tn0, 3utw, 3utx, 4fpd, 3uty, 1brx, 1fbb, 1brr, 1p8i, 1fbk, 1ucq, 4hyx, 1p8u, 1f4z, 1ixf, 3vi0, 1qkp, 1qko, 1p8h, 1qm8, 4md2, 2zfe, 4md1, 1iw6, 3ns0, 1c3w, 1b…
LXFMVLDVXXKV	LV11	WLXIGTLLMLIG	WG11	6	0	[1uaz]
LXFMVLDVXXKV	LV11	LXLGTALMXLGT	LT11	6	0	[1m0k, 1s8l, 1at9, 1e0p, 1s8j, 2i1x, 1r2n, 1r84, 1pxs, 1jv7, 1ap9, 1m0m, 1jv6, 1pxr, 1m0l, 4hwl, 1s53, 1o0a, 1c8s, 3han, 3hao, 1kg9, 1c8r, 1kg8, 3hap, 3haq, 2wjk, 3har, 2wjl, 3has, 1q5j, 2zzl, 1kgb, 1q5i, 1f50, 1dze, 1tn5, 3nsb, 2brd, 1cwq, 3utv, 1tn0, 3utw, 3utx, 4fpd, 3uty, 1brx, 1fbb, 1brr, 1p8i, 1fbk, 1ucq, 4hyx, 1p8u, 1f4z, 1ixf, 3vi0, 1qkp, 1qko, 1p8h, 1qm8, 4md2, 2zfe, 4md1, 1iw6, 3ns0, 1c…
LXFMVLDVXXKV	LV11	LXXGTLLXLIGT	LT11	6	0	[1uaz]
LLMLIGTFYXIV	LV11	GIASAAYLXMFF	GF11	0	1	[1uaz]
LXFMVLDVXXKV	LV11	GTXLMLIGTXYF	GF11	6	0	[1uaz]
LXFMVLDVXXKV	LV11	GIASAAYLXMFF	GF11	6	1	[1uaz]
LDVXXKVGFGFV	LV11	GIASAAYLXMFF	GF11	6	1	[2z55, 1vgo, 2ei4]
LXFMVLDVXXKV	LV11	GTXXMXXGXXXF	GF11	6	0	[1m0k, 1s8l, 1at9, 1e0p, 1s8j, 2i1x, 1r2n, 1r84, 1pxs, 1jv7, 1ap9, 1m0m, 1jv6, 1pxr, 1m0l, 4hwl, 1s54, 1s53, 1o0a, 1c8s, 3han, 3hao, 1kg9, 1c8r, 1kg8, 3hap, 3haq, 2wjk, 3har, 2wjl, 3has, 1q5j, 2zzl, 1kgb, 1q5i, 1f50, 1dze, 1tn5, 3nsb, 2brd, 1cwq, 3utv, 1tn0, 3utw, 3utx, 4fpd, 3uty, 1brx, 1fbb, 1brr, 1p8i, 1fbk, 1ucq, 4hyx, 1p8u, 1f4z, 1ixf, 3vi0, 1qkp, 1qko, 1p8h, 1qm8, 4md2, 2zfe, 4md1, 1iw6, 3n…
LXFMVLDVXXKV	LV11	LWXAYXVVWXXG	LG11	6	5	[1m0k, 1at9, 1e0p, 2i1x, 1r2n, 1r84, 1pxs, 1ap9, 1m0m, 1pxr, 4hwl, 1s54, 1s53, 1o0a, 1c8s, 3han, 3hao, 1kg9, 1c8r, 1kg8, 3hap, 3haq, 2wjk, 3har, 2wjl, 3has, 1q5j, 2zzl, 1kgb, 1q5i, 1f50, 1dze, 1tn5, 3nsb, 2brd, 3utv, 1tn0, 3utw, 3utx, 4fpd, 3uty, 1brx, 1fbb, 1brr, 1p8i, 1fbk, 1ucq, 4hyx, 1p8u, 1f4z, 1ixf, 3vi0, 1qkp, 1qko, 1p8h, 1qm8, 4md2, 2zfe, 4md1, 1iw6, 3ns0, 1c3w, 1bm1, 1kme, 2ntu, 2ntw, 1s…
LIILLGINLXLV	LV11	LWAIYPFIWXXG	LG11	1	5	[4gyc, 1h2s]
LALGTALMGLGV	LV11	LFMVLXVXXKVG	LG11	0	6	[1s52]
LLTXXLLTVXLV	LV11	LXXLXXLMIXXG	LG11	2	3	[3ddl]
LIILLGINLXLV	LV11	LIVYLXLVTKVG	LG11	1	6	[4gyc, 2f93, 2f95, 1h2s]
LIAVSTILXXVV	LV11	LSILLXVFMTXG	LG11	1	0	[3vvk, 3qbi]
LDVXXKVGFGFV	LV11	LWXAYPIXXXXG	LG11	6	5	[2z55, 1vgo, 2ei4]
LLTXXLLTVXLV	LV11	LXXLMIXXGYPG	LG11	2	3	[3ddl]
LXFMVLDVXXKV	LV11	LWXAYPIXXXXG	LG11	6	5	[1uaz]
LXFMVLDVXXKV	LV11	LMGLGXLYFLVK	LK11	6	0	[1m0k, 1s8l, 1at9, 1e0p, 1s8j, 1r2n, 1r84, 1pxs, 1jv7, 1ap9, 1jv6, 1pxr, 4hwl, 1s53, 1o0a, 3han, 3hao, 1kg9, 1kg8, 3hap, 3haq, 2wjk, 3har, 2wjl, 3has, 1q5j, 1q5i, 1f50, 1tn5, 3nsb, 1cwq, 1tn0, 3utw, 3utx, 4fpd, 3uty, 1brx, 1brr, 1p8i, 1fbk, 1ucq, 4hyx, 1f4z, 3vi0, 1qkp, 1qko, 1p8h, 4md2, 4md1, 3ns0, 1c3w, 1bm1, 1kme, 2ntu, 2ntw, 1s52, 1s51, 1py6, 4ov0, 2at9, 2i20, 1vjm, 1qhj, 3mbv, 1x0i, 1x0k, 1x…
LXFMVLDVXXKV	LV11	ALGTALXGXXXL	AL11	6	0	[1m0k, 1s8l, 1at9, 1e0p, 1s8j, 2i1x, 1r2n, 1r84, 1pxs, 1jv7, 1ap9, 1m0m, 1jv6, 1pxr, 1m0l, 4hwl, 1s54, 1s53, 1o0a, 1c8s, 3han, 3hao, 1kg9, 1c8r, 1kg8, 3hap, 3haq, 2wjk, 3har, 2wjl, 3has, 1q5j, 2zzl, 1kgb, 1q5i, 1f50, 1dze, 1tn5, 3nsb, 2brd, 1cwq, 3utv, 1tn0, 3utw, 3utx, 4fpd, 3uty, 1brx, 1fbb, 1brr, 1p8i, 1fbk, 1ucq, 4hyx, 1p8u, 1f4z, 1ixf, 3vi0, 1qkp, 1qko, 1p8h, 1qm8, 4md2, 2zfe, 4md1, 1iw6, 3n…
LXFMVLDVXXKV	LV11	AAIAFTXXLSML	AL11	6	1	[1pxr, 3uty]
LIGFLMSTQIVV	LV11	ARYXDWMVTTXL	AL11	3	2	[2m3g]
LALGTALMGLGV	LV11	AIAFTXXLSMLL	AL11	0	1	[1s52]
LIILLGINLXLV	LV11	AVFIFVXALXVL	AL11	1	0	[4gyc, 1h2s]
LXFMVLDVXXKV	LV11	AXXLFTTXLXXL	AL11	6	2	[1s8l, 1s8j, 1jv7, 1jv6]
LXFMVLDVXXKV	LV11	AIAFTXXLSMLL	AL11	6	1	[1s8l, 1at9, 1e0p, 1s8j, 2i1x, 1r2n, 1r84, 1pxs, 1ap9, 1m0m, 1pxr, 4hwl, 1s54, 1s53, 1o0a, 1c8s, 3han, 3hao, 1kg9, 1c8r, 1kg8, 3hap, 3haq, 2wjk, 3har, 2wjl, 3has, 1q5j, 2zzl, 1kgb, 1q5i, 1f50, 1tn5, 3nsb, 2brd, 3utx, 4fpd, 3uty, 1brx, 1fbb, 1brr, 1fbk, 1ucq, 4hyx, 1p8u, 1f4z, 1ixf, 3vi0, 1qkp, 1qko, 1p8h, 4md2, 4md1, 3ns0, 1c3w, 1bm1, 1kme, 2ntu, 2ntw, 1s52, 1s51, 1py6, 4ov0, 1iw9, 3vhz, 2i20, 2i…
LXFMVLDVXXKV	LV11	ARYAXWLFTTXL	AL11	6	2	[1s8l, 1s8j, 1jv7]
LIAVSTILXXVV	LV11	GRYLTWALSTPM	GM11	1	2	[3qbl, 3vvk, 3qbg, 3qbi, 3qbk]
LXFMVLDVXXKV	LV11	GLXXLYFLVKGM	GM11	6	0	[1s8l, 1at9, 1e0p, 1r2n, 1r84, 1pxs, 1jv7, 1jv6, 1pxr, 1s53, 1o0a, 3han, 3hao, 1kg8, 3hap, 3haq, 2wjk, 3har, 2wjl, 3has, 1q5j, 1q5i, 1f50, 1tn5, 1tn0, 3utw, 3utx, 4fpd, 3uty, 1brx, 1fbk, 1ucq, 4hyx, 1f4z, 1qko, 1p8h, 4md2, 4md1, 1c3w, 1bm1, 1kme, 2ntu, 2ntw, 1s51, 1py6, 4ov0, 2i20, 1vjm, 3mbv, 1x0i, 1x0k, 1xji]
LXFMVLDVXXKV	LV11	GXLYFLVKGMGV	GV11	6	0	[1vjm, 1tn5, 1bm1, 1q5i, 1s53, 1tn0, 2i20]
LXVVXWLGYXXV	LV11	SXLDIVAKYXFA	SA11	5	6	[3qbl, 3vvk, 3a7k, 3qbg, 3abw, 3qbi, 3qbk]
LIAVSTILXXVV	LV11	SXLDIVAKYXFA	SA11	1	6	[3qbl, 3vvk, 3qbg, 3qbi, 3qbk]
LLTXXLLTVXLV	LV11	SMMVSALVVFIA	SA11	2	1	[3ddl]
LXVVXWLGYXXV	LV11	SXLDVFAKYXFA	SA11	5	6	[2jaf, 2jag]
LALGTALMGLGV	LV11	TXXLXMLLGYGL	TL11	0	1	[1s52]
LXFMVLDVXXKV	LV11	TLWLGIGXXLXL	TL11	6	0	[1uaz]
LXFMVLDVXXKV	LV11	TALMGLXXLXXL	TL11	6	0	[1m0k, 1s8l, 1at9, 1e0p, 1s8j, 2i1x, 1r2n, 1r84, 1pxs, 1jv7, 1ap9, 1m0m, 1jv6, 1pxr, 1m0l, 4hwl, 1s54, 1s53, 1o0a, 1c8s, 3han, 3hao, 1kg9, 1c8r, 1kg8, 3hap, 3haq, 2wjk, 3har, 2wjl, 3has, 1q5j, 2zzl, 1kgb, 1q5i, 1f50, 1dze, 1tn5, 3nsb, 2brd, 1cwq, 3utv, 1tn0, 3utw, 3utx, 4fpd, 3uty, 1brx, 1fbb, 1brr, 1p8i, 1fbk, 1ucq, 4hyx, 1p8u, 1f4z, 1ixf, 3vi0, 1qkp, 1qko, 1p8h, 1qm8, 4md2, 2zfe, 4md1, 1iw6, 3n…
LXFMVLDVXXKV	LV11	TLXXXIAFTXXL	TL11	6	1	[1m0k, 1s8l, 1at9, 1e0p, 1s8j, 2i1x, 1r2n, 1r84, 1pxs, 1jv7, 1ap9, 1m0m, 1jv6, 1pxr, 1m0l, 4hwl, 1s54, 1s53, 1o0a, 3han, 3hao, 1kg9, 1c8r, 1kg8, 3hap, 3haq, 2wjk, 3har, 2wjl, 3has, 1q5j, 2zzl, 1kgb, 1q5i, 1f50, 1dze, 1tn5, 3nsb, 1cwq, 1tn0, 3utx, 4fpd, 3uty, 1brx, 1brr, 1p8i, 1fbk, 1ucq, 4hyx, 1p8u, 1f4z, 1ixf, 3vi0, 1qkp, 1qko, 1p8h, 1qm8, 4md2, 2zfe, 4md1, 1iw6, 3ns0, 1c3w, 1bm1, 1kme, 2ntu, 2n…
LXFMVLDVXXKV	LV11	TTPLXXXXLXLL	TL11	6	2	[1brx, 1s8l, 1c3w, 1bm1, 1e0p, 1q5i, 1kme, 2ntu, 1pxs, 1jv7, 1jv6, 1pxr, 1vjm, 1tn5, 1qkp, 1qko, 1s54, 1s53, 1x0k, 1tn0, 2wjl, 3has]
LLTXXLLTVXLV	LV11	SXLVVFIAGYHY	SY11	2	1	[3ddl]
LLTXXLLTVXLV	LV11	VXXLVVFIAGYH	VH11	2	1	[3ddl]
LXVVXWLGYXXV	LV11	ACFXVVLYILLV	AV11	5	4	[3qbl, 3vvk, 3qbg, 3qbi, 3qbk]
LLTXXLLTVXLV	LV11	AKLGFLAAXMIV	AV11	2	3	[3ddl]
LIILLGINLXLV	LV11	ALXVYLDLVXKV	AV11	1	6	[4gyc, 2f93, 2f95, 1h2s]
LXVVXWLGYXXV	LV11	AYXVLDVFAKYV	AV11	5	6	[2jaf, 2jag]
LXFMVLDVXXKV	LV11	ALMXLGXLYXLV	AV11	6	0	[1m0k, 1s8l, 1at9, 1e0p, 1s8j, 1r2n, 1r84, 1pxs, 1jv7, 1ap9, 1jv6, 1pxr, 1m0l, 4hwl, 1s53, 1o0a, 3han, 3hao, 1kg9, 1kg8, 3hap, 3haq, 2wjk, 3har, 2wjl, 3has, 1q5j, 2zzl, 1q5i, 1f50, 1tn5, 3nsb, 2brd, 1cwq, 3utv, 1tn0, 3utw, 3utx, 4fpd, 3uty, 1brx, 1brr, 1p8i, 1fbk, 1ucq, 4hyx, 1f4z, 1ixf, 3vi0, 1qkp, 1qko, 1p8h, 1qm8, 4md2, 2zfe, 4md1, 1iw6, 3ns0, 1c3w, 1bm1, 1kme, 2ntu, 2ntw, 1s52, 1s51, 1py6, 4o…
LIGFLMSTQIVV	LV11	WYICGVCAFLII	WI11	3	4	[2m3g]
LXFMVLDVXXKV	LV11	WWAISTAAXLYI	WI11	6	4	[1m0k, 1s8l, 1at9, 1e0p, 1s8j, 2i1x, 1r2n, 1r84, 1pxs, 1ap9, 1m0m, 1pxr, 1m0l, 4hwl, 1s54, 1s53, 1o0a, 1c8s, 3han, 3hao, 1kg9, 1c8r, 1kg8, 3hap, 2wjk, 2wjl, 3has, 1q5j, 2zzl, 1kgb, 1q5i, 1f50, 1dze, 1tn5, 3nsb, 2brd, 1cwq, 3utv, 1tn0, 3utw, 3utx, 4fpd, 3uty, 1brx, 1fbb, 1brr, 1p8i, 1fbk, 1ucq, 4hyx, 1p8u, 1f4z, 1ixf, 3vi0, 1qkp, 1qko, 1p8h, 1qm8, 4md2, 2zfe, 4md1, 1iw6, 3ns0, 1c3w, 1bm1, 1kme, 2n…
LIGFLMSTQIVV	LV11	FLIILWGIWNPL	FL11	3	4	[2m3g]
LXFMVLDVXXKV	LV11	FTXPLLXXXLXL	FL11	6	2	[1brx, 1s8l, 1at9, 1e0p, 1s8j, 1r2n, 1r84, 4hyx, 1f4z, 1pxs, 1jv7, 1jv6, 1pxr, 1qkp, 1qko, 1s54, 1s53, 3han, 3hap, 3haq, 2wjk, 3har, 2wjl, 3has, 1c3w, 1bm1, 1q5i, 1kme, 2ntu, 2ntw, 1s52, 1s51, 1py6, 1vjm, 1tn5, 1x0i, 1x0k, 3utv, 1tn0, 3utw, 3utx, 1xji, 3uty]
LXFMVLDVXXKV	LV11	VXXIAFTXXLXM	VM11	6	1	[1m0k, 1s8l, 1at9, 1e0p, 1s8j, 2i1x, 1r2n, 1r84, 1jv7, 1pxs, 1ap9, 1m0m, 1jv6, 1pxr, 4hwl, 1s54, 1s53, 1o0a, 1c8s, 3hao, 1kg9, 1c8r, 1kg8, 3hap, 3haq, 2wjk, 3har, 2wjl, 3has, 1q5j, 2zzl, 1kgb, 1q5i, 1f50, 1dze, 1tn5, 3nsb, 2brd, 1cwq, 1tn0, 3utx, 4fpd, 3uty, 1brx, 1fbb, 1brr, 1p8i, 1fbk, 1ucq, 4hyx, 1f4z, 1ixf, 3vi0, 1qkp, 1qko, 1p8h, 1qm8, 4md2, 2zfe, 4md1, 1iw6, 3ns0, 1c3w, 1bm1, 1kme, 2ntu, 2n…
LXFMVLDVXXKV	LV11	VXXIASAAYLXM	VM11	6	1	[1uaz]
LLMLIGTFYXIV	LV11	VXXIASAAYLXM	VM11	0	1	[1uaz]
LDVXXKVGFGFV	LV11	VXXIASAAYLXM	VM11	6	1	[2z55, 1vgo, 2ei4]
LLTXXLLTVXLV	LV11	ISMMVSALVVXI	II11	2	1	[3ddl]
LIAVSTILXXVV	LV11	ALSTPMILLALG	AG11	1	2	[3qbl, 3vvk, 3qbg, 3qbi, 3qbk]
LXFMVLDVXXKV	LV11	AYXVVWLIGSEG	AG11	6	5	[1fbb, 1q5i, 1brr, 1s52, 1r2n, 1r84, 1ap9, 1pxr, 4hwl, 3han, 2brd, 3hap, 3utv, 1tn0, 3har, 3utx, 1xji, 3has, 3uty]
LIAVSTILXXVV	LV11	AITFDIAXCVTG	AG11	1	3	[3qbl, 3vvk, 3qbg, 3qbi, 3qbk]
LXFMVLDVXXKV	LV11	YAIXTLXXXIAF	YF11	6	1	[1s8l, 1at9, 1e0p, 1s8j, 1r2n, 1r84, 1pxs, 1jv7, 1pxr, 1jv6, 4hwl, 1s54, 1o0a, 3han, 3hao, 1kg8, 3hap, 3haq, 2wjk, 3har, 2wjl, 3has, 1q5j, 1q5i, 1f50, 1tn5, 3utv, 1tn0, 3utw, 4fpd, 1brx, 1fbk, 1ucq, 4hyx, 1f4z, 1qkp, 1qko, 1p8h, 4md2, 4md1, 1c3w, 1bm1, 1kme, 2ntu, 2ntw, 1s52, 1s51, 1py6, 4ov0, 2i20, 1vjm, 3mbv, 1x0i, 1x0k, 1xji]
LXVVXWLGYXXV	LV11	YSXLDIVAKYXF	YF11	5	6	[3qbl, 3vvk, 3a7k, 3qbg, 3abw, 3qbi, 3qbk]
LIAVSTILXXVV	LV11	YSXLDIVAKYXF	YF11	1	6	[3qbl, 3vvk, 3qbg, 3qbi, 3qbk]
LXVVXWLGYXXV	LV11	YSXLDVFAKYXF	YF11	5	6	[2jaf, 2jag]
LIGFLMSTQIVV	LV11	MVTTPLLLLSLS	MS11	3	2	[2m3g]
LIAVSTILXXVV	LV11	SLYINIALAGLS	SS11	1	0	[3qbl, 3vvk, 3qbg, 3qbi, 3qbk]
LXVVXWLGYXXV	LV11	VAKYIFAFLLLN	VN11	5	6	[3qbl, 3vvk, 3qbg, 3qbi, 3qbk]
LIAVSTILXXVV	LV11	VAKYIFAFLLLN	VN11	1	6	[3qbl, 3vvk, 3qbg, 3qbi, 3qbk]
LXFMVLDVXXKV	LV11	KVLRNVTVVLWS	KS11	6	5	[1brx, 1s8l, 1e0p, 1s8j, 1r2n, 1r84, 4hyx, 1f4z, 1pxs, 1jv7, 1jv6, 1pxr, 4hwl, 1qkp, 1qko, 1s54, 1s53, 1o0a, 3han, 3hao, 3hap, 3haq, 2wjk, 3har, 2wjl, 3has, 1c3w, 1bm1, 1q5i, 1kme, 2ntu, 2ntw, 1s52, 1s51, 1py6, 2i20, 1vjm, 1tn5, 1x0i, 1x0k, 3utv, 1tn0, 3utw, 3utx, 1xji, 3uty]
LIGFLMSTQIVV	LV11	VTTPLLLLSLSW	VW11	3	2	[2m3g]
LXFMVLDVXXKV	LV11	VXVLWTAYPIXW	VW11	6	5	[1uaz]
LIGFLMSTQIVV	LV11	VCAFLIILWGIW	VW11	3	4	[2m3g]
LDVXXKVGFGFV	LV11	VXVLWTAYPIXW	VW11	6	5	[2z55, 1vgo, 2ei4]
LDVXXKVGFGFV	LV11	AITILVPGIASA	AA11	6	1	[2z55, 1vgo]
LXVVXWLGYXXV	LV11	VLDVXAKYVFXF	VF11	5	6	[2jaf, 2jag]
LIILLGINLXLV	LV11	VFXFVGALTVXF	VF11	1	0	[4gyc, 1h2s]
LALGTALMGLGV	LV11	FTMXLSMLLGYG	FG11	0	1	[1s52]
LIILLGINLXLV	LV11	FIFVGALTVLFG	FG11	1	0	[4gyc, 1h2s]
LXFMVLDVXXKV	LV11	FTMXLSMLLGYG	FG11	6	1	[1at9, 1kme, 1brr, 1s52, 1r2n, 1r84, 4hwl, 1qkp, 3han, 2brd, 3hap, 3har, 3utx, 1xji, 3has, 3uty]
LXFMVLDVXXKV	LV11	ITXLVXAIAXTA	IA11	6	1	[1pxs]
LXVVXWLGYXXV	LV11	IVVLYILLVEWA	IA11	5	4	[3qbl, 3vvk, 3qbg, 3qbi, 3qbk]
LIILLGINLXLV	LV11	IFVGALTVLFGA	IA11	1	0	[4gyc, 2f95, 1h2s]
LDVXXKVGFGFV	LV11	ITXLVPGIAXAA	IA11	6	1	[2z55, 1vgo, 2ei4]
LIGFLMSTQIVV	LV11	GVXAFLIILWXI	GI11	3	4	[2m3g]
LIAVSTILXXVV	LV11	ALDIVAKYIFAF	AF11	1	6	[3qbl, 3vvk, 3qbg, 3qbi, 3qbk]
LLTXXLLTVXLV	LV11	ALXVFIAGYHYF	AF11	2	1	[3ddl]
LIAVSTILXXVV	LV11	ALAGLSILLXVF	AF11	1	0	[3qbl, 3vvk, 3qbg, 3qbi, 3qbk]
LXVVXWLGYXXV	LV11	ALDIVAKYIFAF	AF11	5	6	[3qbl, 3vvk, 3a7k, 3qbg, 3abw, 3qbi, 3qbk]
LXFMVLDVXXKV	LV11	AIXTLXXXIAFT	AT11	6	1	[1m0k, 1s8l, 1at9, 1e0p, 1s8j, 1r2n, 1r84, 1pxs, 1jv7, 1ap9, 1jv6, 1pxr, 4hwl, 1s54, 1o0a, 3han, 3hao, 1kg9, 1kg8, 3hap, 3haq, 2wjk, 3har, 2wjl, 3has, 1q5j, 1q5i, 1f50, 1tn5, 3nsb, 1cwq, 3utv, 1tn0, 3utw, 4fpd, 1brx, 1brr, 1p8i, 1fbk, 1ucq, 4hyx, 1f4z, 3vi0, 1qkp, 1qko, 1p8h, 4md2, 4md1, 3ns0, 1c3w, 1bm1, 1kme, 2ntu, 2ntw, 1s52, 1s51, 1py6, 4ov0, 2i20, 1vjm, 3mbv, 1x0i, 1x0k, 1xji]
LIAVSTILXXVV	LV11	AGLSILLFVFMT	AT11	1	0	[3qbl, 3vvk, 3qbg, 3qbi, 3qbk]
LLTXXLLTVXLV	LV11	LAAKLGFLAXLM	LM11	2	3	[3ddl]
LIAVSTILXXVV	LV11	LAGLSILLFVXM	LM11	1	0	[3qbl, 3vvk, 3qbg, 3qbi, 3qbk]
LXFMVLDVXXKV	LV11	TLLMLIGTFYFI	TI11	6	0	[1uaz]
LIAVSTILXXVV	LV11	GLSILLFVFMTR	GR11	1	0	[3qbl, 3vvk, 3qbg, 3qbi, 3qbk]
LIGFLMSTQIVV	LV11	RYXXWXVTXXLL	RL11	3	2	[2m3g]
LXFMVLDVXXKV	LV11	RYAXWLXTXXLL	RL11	6	2	[1s8l, 1s8j, 1jv7, 1jv6]
LIAVSTILXXVV	LV11	YLTWALSTPXIL	YL11	1	2	[3qbl, 3vvk, 3qbg, 3qbi, 3qbk]
LIGFLMSTQIVV	LV11	YXDWXVTXXLXL	YL11	3	2	[2m3g]
LIGFLMSTQIVV	LV11	YLWYICGVCAFL	YL11	3	4	[2m3g]
LIGFLMSTQIVV	LV11	YICGVCAFLXIL	YL11	3	4	[2m3g]
LXFMVLDVXXKV	LV11	YAXWLXTXXLXL	YL11	6	2	[1s8l, 1s8j, 1jv7, 1jv6]
LIAVSTILXXVV	LV11	YINIALAGLXIL	YL11	1	0	[3qbl, 3vvk, 3qbg, 3qbi, 3qbk]
LDVXXKVGFGFV	LV11	FXTLTALVAVLW	FW11	6	5	[1vgo]
LXFMVLDVXXKV	LV11	FXXLRNVTVVXW	FW11	6	5	[1s8l, 1e0p, 1s8j, 1pxs, 1jv7, 1jv6, 1pxr, 4hwl, 1qkp, 1qko, 1s54, 1s53, 3hao, 3haq, 3har, 2wjl, 3has, 1c3w, 1q5i, 1kme, 2ntu, 2ntw, 1s52, 1s51, 1py6, 2i20, 1vjm, 1tn5, 1x0k, 1tn0, 3utx, 3uty]
LXVVXWLGYXXV	LV11	FIVVLYILLVEW	FW11	5	4	[3qbl, 3vvk, 3qbg, 3qbi, 3qbk]
LDVXXKVGFGFV	LV11	PGIASAAYLXMF	PF11	6	1	[2z55, 1vgo, 2ei4]
LXFMVLDVXXKV	LV11	PGIASAAYLXMF	PF11	6	1	[1uaz]
LLMLIGTFYXIV	LV11	PGIASAAYLXMF	PF11	0	1	[1uaz]
LXFMVLDVXXKV	LV11	WXXYAXWLFTTP	WP11	6	2	[1s8l, 1s8j]
LIAVSTILXXVV	LV11	WXRYLTWALSTP	WP11	1	2	[3qbl, 3vvk, 3qbg, 3qbi, 3qbk]
LXFMVLDVXXKV	LV11	LALXXALMGLXA	LA11	6	0	[1s54]
LDVXXKVGFGFV	LV11	LVXGIASAAYLA	LA11	6	1	[2z55, 1vgo, 2ei4]
LXFMVLDVXXKV	LV11	LFTTXLLXLXXA	LA11	6	2	[1s8l, 1at9, 1e0p, 1s8j, 1r2n, 1r84, 1pxs, 1jv7, 1jv6, 1pxr, 4hwl, 1s54, 1s53, 1o0a, 3han, 1kg8, 3hap, 3haq, 2wjk, 3har, 2wjl, 3has, 1q5i, 1f50, 1tn5, 3utv, 1tn0, 3utw, 3utx, 3uty, 1brx, 4hyx, 1f4z, 1qkp, 1qko, 1p8h, 4md2, 4md1, 1c3w, 1bm1, 1kme, 2ntu, 2ntw, 1s52, 1s51, 1py6, 4ov0, 1vjm, 3mbv, 1x0i, 1x0k, 1xji]
LXVVXWLGYXXV	LV11	AKYIFAXLLLXY	AY11	5	6	[3qbl, 3vvk, 3qbg, 3qbi, 3qbk]
LIAVSTILXXVV	LV11	AKYIFAXLLLXY	AY11	1	6	[3qbl, 3vvk, 3qbg, 3qbi, 3qbk]
LXFMVLDVXXKV	LV11	AISXAAMLYXLY	AY11	6	4	[1m0k, 1s8l, 1at9, 1e0p, 1s8j, 1r2n, 1r84, 1pxs, 1jv7, 1ap9, 1jv6, 1pxr, 1m0l, 4hwl, 1s54, 1s53, 1o0a, 3han, 3hao, 1kg9, 1c8r, 1kg8, 3hap, 2wjk, 2wjl, 3has, 1q5j, 2zzl, 1kgb, 1q5i, 1f50, 1tn5, 3nsb, 2brd, 1cwq, 3utv, 1tn0, 3utw, 3utx, 4fpd, 3uty, 1brx, 1fbb, 1brr, 1p8i, 1fbk, 1ucq, 4hyx, 1p8u, 1f4z, 1ixf, 3vi0, 1qkp, 1qko, 1p8h, 1qm8, 4md2, 2zfe, 4md1, 1iw6, 3ns0, 1c3w, 1bm1, 1kme, 2ntu, 2ntw, 1s…
LALGTALMGLGV	LV11	AFTMXLSMLLXY	AY11	0	1	[1s52]
LXFMVLDVXXKV	LV11	AFTMXLSMLLXY	AY11	6	1	[1at9, 1kme, 1brr, 1s52, 1r2n, 1r84, 4hwl, 1qkp, 3han, 2brd, 3hap, 3har, 3utx, 1xji, 3has, 3uty]
LIAVSTILXXVV	LV11	IALAGLSILLXV	IV11	1	0	[3qbl, 3vvk, 3qbg, 3qbi, 3qbk]
LXFMVLDVXXKV	LV11	IXTAAMLYXLYV	IV11	6	4	[1m0k, 1s8l, 1at9, 1e0p, 1s8j, 1r2n, 1r84, 1pxs, 1jv7, 1ap9, 1jv6, 1pxr, 1m0l, 4hwl, 1s54, 1s53, 1o0a, 3han, 3hao, 1kg9, 1kg8, 3hap, 2wjk, 2wjl, 3has, 1q5j, 2zzl, 1q5i, 1f50, 1tn5, 3nsb, 2brd, 1cwq, 3utv, 1tn0, 3utw, 3utx, 4fpd, 3uty, 1brx, 1brr, 1p8i, 1fbk, 1ucq, 4hyx, 1f4z, 1ixf, 3vi0, 1qkp, 1qko, 1p8h, 1qm8, 4md2, 2zfe, 4md1, 1iw6, 3ns0, 1c3w, 1bm1, 1kme, 2ntu, 2ntw, 1s52, 1s51, 1py6, 4ov0, 2a…
LXFMVLDVXXKV	LV11	TAXXLYXLYXXF	TF11	6	4	[1m0k, 1s8l, 1at9, 1e0p, 1s8j, 1r2n, 1r84, 1pxs, 1jv7, 1ap9, 1jv6, 1pxr, 4hwl, 1s54, 1s53, 1o0a, 3han, 3hao, 1kg9, 1kg8, 3hap, 2wjk, 2wjl, 1q5j, 1q5i, 1f50, 1tn5, 3nsb, 1cwq, 3utv, 1tn0, 3utw, 3utx, 4fpd, 3uty, 1brx, 1brr, 1p8i, 1fbk, 1ucq, 4hyx, 1f4z, 3vi0, 1qkp, 1qko, 1p8h, 4md2, 2zfe, 4md1, 1iw6, 3ns0, 1c3w, 1bm1, 1kme, 2ntu, 2ntw, 1s52, 1s51, 1py6, 4ov0, 1iw9, 2i20, 1vjm, 1x0s, 3mbv, 1x0i, 1x…
LIAVSTILXXVV	LV11	KLFTAITFDIAM	KM11	1	3	[3qbl, 3vvk, 3qbg, 3qbi, 3qbk]
LXFMVLDVXXKV	LV11	WLXXXXLXXXXL	WL11	6	2	[1m0k, 1s8l, 1at9, 1e0p, 1s8j, 1r2n, 1r84, 1pxs, 1jv7, 1ap9, 1jv6, 1pxr, 4hwl, 1s54, 1s53, 1o0a, 3han, 1kg9, 1kg8, 3hap, 3haq, 2wjk, 3har, 2wjl, 3has, 1q5i, 1f50, 1tn5, 3nsb, 1cwq, 3utv, 1tn0, 3utw, 3utx, 3uty, 1brx, 1brr, 1p8i, 1ucq, 4hyx, 1f4z, 1qkp, 1qko, 1p8h, 4md2, 4md1, 3ns0, 1c3w, 1bm1, 1kme, 2ntu, 2ntw, 1s52, 1s51, 1py6, 4ov0, 1vjm, 3mbv, 1x0i, 1x0k, 1xji]
LIGFLMSTQIVV	LV11	WMVTXPLXXXXL	WL11	3	2	[2m3g]
LIAVSTILXXVV	LV11	WAXSTPMILXXL	WL11	1	2	[3qbl, 3vvk, 3qbg, 3qbi, 3qbk]
LXFMVLDVXXKV	LV11	WXXSTAAMLYXL	WL11	6	4	[1m0k, 1s8l, 1at9, 1e0p, 1s8j, 2i1x, 1r2n, 1r84, 1pxs, 1jv7, 1ap9, 1m0m, 1jv6, 1pxr, 1m0l, 4hwl, 1s54, 1s53, 1o0a, 1c8s, 3han, 3hao, 1kg9, 1c8r, 1kg8, 3hap, 2wjk, 2wjl, 3has, 1q5j, 2zzl, 1kgb, 1q5i, 1f50, 1dze, 1tn5, 3nsb, 2brd, 1cwq, 3utv, 1tn0, 3utw, 3utx, 4fpd, 3uty, 1brx, 1fbb, 1brr, 1p8i, 1fbk, 1ucq, 4hyx, 1p8u, 1f4z, 1ixf, 3vi0, 1qkp, 1qko, 1p8h, 1qm8, 4md2, 2zfe, 4md1, 1iw6, 3ns0, 1c3w, 1b…
LIAVSTILXXVV	LV11	LFTXITFDIXMC	LC11	1	3	[3qbl, 3vvk, 3qbg, 3qbi, 3qbk]
LIAVSTILXXVV	LV11	FXXITFDIXMCV	FV11	1	3	[3qbl, 3vvk, 3qbg, 3qbi, 3qbk]
LDVXXKVGFGFV	LV11	TXTAXXAVLXTA	TA11	6	5	[2z55, 1vgo]
LXVVXWLGYXXV	LV11	TSWAYSXLDIVA	TA11	5	6	[3qbl, 3vvk, 3a7k, 3qbg, 3abw, 3qbi, 3qbk]
LIAVSTILXXVV	LV11	TWALSTPXILLA	TA11	1	2	[3qbl, 3vvk, 3qbg, 3qbi, 3qbk]
LIAVSTILXXVV	LV11	TKLXTAIXFDIA	TA11	1	3	[3qbl, 3vvk, 3qbg, 3qbi, 3qbk]
LIAVSTILXXVV	LV11	TPXILLALGLXA	TA11	1	2	[3vvk, 3qbi]
LIGFLMSTQIVV	LV11	TTPLLLLSLSWT	TT11	3	2	[2m3g]
LIAVSTILXXVV	LV11	TAITFDIXMXVT	TT11	1	3	[3qbl, 3vvk, 3qbg, 3qbi, 3qbk]
LIILLGINLXLV	LV11	IVYLDLVTKVGF	IF11	1	6	[4gyc, 2f93, 2f95, 1h2s]
LXFMVLDVXXKV	LV11	WSAYXVVWLIGS	WS11	6	5	[1brx, 1at9, 1fbb, 1bm1, 1q5i, 1brr, 1s52, 1r2n, 1r84, 1ap9, 1pxr, 4hwl, 3han, 2brd, 3hap, 3utv, 1tn0, 3har, 3utx, 1xji, 3has, 3uty]
LIAVSTILXXVV	LV11	FXIAMCVTGLAA	FA11	1	3	[3qbl, 3vvk, 3qbg, 3qbi, 3qbk]
LXFMVLDVXXKV	LV11	FYAIXTLXXXXA	FA11	6	1	[1brx, 1s8l, 1e0p, 1s8j, 1r2n, 1r84, 4hyx, 1f4z, 1pxs, 1jv7, 1jv6, 1pxr, 1qkp, 1qko, 1s54, 1o0a, 3han, 3hao, 1kg8, 3hap, 3haq, 2wjk, 3har, 2wjl, 3has, 1c3w, 1bm1, 1q5i, 1kme, 2ntu, 2ntw, 1s51, 1py6, 4ov0, 2i20, 1vjm, 1tn5, 1x0i, 1x0k, 1tn0, 3utw, 1xji, 4fpd]
LIILLGINLXLV	LV11	VYLDLVTXVGFG	VG11	1	6	[4gyc, 2f93, 2f95, 1h2s]
LIILLGINLXLV	LV11	DVALIVYLDLVT	DT11	1	6	[4gyc, 2f93, 2f95, 1h2s]
LXFMVLDVXXKV	LV11	KFYAIXTLVXXI	KI11	6	1	[1c3w, 1e0p, 1q5i, 1kme, 2ntu, 2ntw, 1s51, 1py6, 1f4z, 1pxs, 2i20, 1pxr, 1vjm, 1qko, 1s54, 1x0i, 1x0k, 3hao, 3haq, 1tn0, 3utw, 2wjk, 2wjl]
LIAVSTILXXVV	LV11	SSLYINIALAGL	SL11	1	0	[3qbl, 3vvk]
LXFMVLDVXXKV	LV11	STXAMLXXLXXL	SL11	6	4	[1m0k, 1s8l, 1at9, 1e0p, 1s8j, 1r2n, 1r84, 1pxs, 1jv7, 1ap9, 1jv6, 1pxr, 1m0l, 4hwl, 1s54, 1s53, 1o0a, 3han, 3hao, 1kg9, 1kg8, 3hap, 2wjk, 2wjl, 1q5j, 2zzl, 1q5i, 1f50, 1tn5, 3nsb, 1cwq, 3utv, 1tn0, 3utw, 3utx, 4fpd, 3uty, 1brx, 1brr, 1p8i, 1fbk, 1ucq, 4hyx, 1f4z, 1ixf, 3vi0, 1qkp, 1qko, 1p8h, 1qm8, 4md2, 2zfe, 4md1, 1iw6, 3ns0, 1c3w, 1bm1, 1kme, 2ntu, 2ntw, 1s52, 1s51, 1py6, 4ov0, 1iw9, 2i20, 1v…
LIAVSTILXXVV	LV11	STPMILXXLXLL	SL11	1	2	[3qbl, 3vvk, 3qbg, 3qbi, 3qbk]
LIAVSTILXXVV	LV11	YIFAFLLLNYLT	YT11	1	6	[3qbl, 3vvk, 3qbg, 3qbi, 3qbk]
LXVVXWLGYXXV	LV11	YIFAFLLLNYLT	YT11	5	6	[3qbl, 3vvk, 3qbg, 3qbi, 3qbk]
LLMLIGTFYXIV	LV11	TXLVPGIASAAY	TY11	0	1	[1uaz]
LXFMVLDVXXKV	LV11	TXLVPGIASAAY	TY11	6	1	[1uaz]
LDVXXKVGFGFV	LV11	TXLVPGIASAAY	TY11	6	1	[2z55, 1vgo, 2ei4]
LXFMVLDVXXKV	LV11	TXLXXXIAFTXY	TY11	6	1	[1m0k, 1s8l, 1at9, 1e0p, 1s8j, 1r2n, 1r84, 1pxs, 1jv7, 1ap9, 1jv6, 1pxr, 1m0l, 4hwl, 1s54, 1o0a, 3han, 3hao, 1kg9, 1kg8, 3hap, 3haq, 2wjk, 3har, 2wjl, 3has, 1q5j, 2zzl, 1q5i, 1f50, 1tn5, 3nsb, 1cwq, 1tn0, 4fpd, 1brx, 1brr, 1p8i, 1fbk, 1ucq, 4hyx, 1f4z, 1ixf, 3vi0, 1qkp, 1qko, 1p8h, 1qm8, 4md2, 2zfe, 4md1, 1iw6, 3ns0, 1c3w, 1bm1, 1kme, 2ntu, 2ntw, 1s52, 1s51, 1py6, 4ov0, 1iw9, 3vhz, 2i20, 1vjm, 1x…
LXFMVLDVXXKV	LV11	VWWAISTAAXLY	VY11	6	4	[1m0k, 1at9, 1e0p, 2i1x, 1r2n, 1r84, 1pxs, 1ap9, 1m0m, 1pxr, 4hwl, 1s54, 1s53, 1o0a, 1c8s, 3han, 3hao, 1kg9, 1c8r, 1kg8, 3hap, 3haq, 2wjk, 3har, 2wjl, 3has, 1q5j, 2zzl, 1kgb, 1q5i, 1f50, 1dze, 1tn5, 3nsb, 2brd, 1cwq, 3utv, 1tn0, 3utw, 3utx, 4fpd, 3uty, 1brx, 1fbb, 1brr, 1p8i, 1fbk, 1ucq, 4hyx, 1p8u, 1f4z, 1ixf, 3vi0, 1qkp, 1qko, 1p8h, 1qm8, 4md2, 2zfe, 4md1, 1iw6, 3ns0, 1c3w, 1bm1, 1kme, 2ntu, 2n…
LLMLIGTFYXIV	LV11	LVXXIASAAXLS	LS11	0	1	[1uaz]
LXFMVLDVXXKV	LV11	LVXXIASAAXLS	LS11	6	1	[1uaz]
LXFMVLDVXXKV	LV11	LALGTALMGLXS	LS11	6	0	[1s51]
LXFMVLDVXXKV	LV11	LXXXIAFTXXLS	LS11	6	1	[1m0k, 1s8l, 1at9, 1e0p, 1s8j, 2i1x, 1r2n, 1r84, 1pxs, 1jv7, 1ap9, 1m0m, 1jv6, 1pxr, 1m0l, 4hwl, 1s54, 1s53, 1o0a, 1c8s, 3han, 3hao, 1kg9, 1c8r, 1kg8, 3hap, 3haq, 2wjk, 3har, 2wjl, 3has, 1q5j, 2zzl, 1kgb, 1q5i, 1f50, 1dze, 1tn5, 3nsb, 2brd, 1cwq, 1tn0, 3utx, 4fpd, 3uty, 1brx, 1fbb, 1brr, 1p8i, 1fbk, 1ucq, 4hyx, 1p8u, 1f4z, 1ixf, 3vi0, 1qkp, 1qko, 1p8h, 1qm8, 4md2, 2zfe, 4md1, 1iw6, 3ns0, 1c3w, 1b…
LLTXXLLTVXLV	LV11	PLAAKLGXLAAL	PL11	2	3	[3ddl]
LXFMVLDVXXKV	LV11	PXIAFTXXLSML	PL11	6	1	[1m0k, 1s8l, 1at9, 1e0p, 1s8j, 2i1x, 1r2n, 1r84, 1jv7, 1pxs, 1ap9, 1m0m, 1jv6, 4hwl, 1s54, 1s53, 1o0a, 1c8s, 3han, 3hao, 1kg9, 1c8r, 1kg8, 3hap, 3haq, 2wjk, 3har, 2wjl, 3has, 1q5j, 2zzl, 1kgb, 1q5i, 1f50, 1dze, 1tn5, 3nsb, 2brd, 1tn0, 3utx, 4fpd, 1brx, 1fbb, 1brr, 1p8i, 1fbk, 1ucq, 4hyx, 1p8u, 1f4z, 1ixf, 3vi0, 1qkp, 1qko, 1p8h, 1qm8, 4md2, 2zfe, 4md1, 1iw6, 3ns0, 1c3w, 1bm1, 1kme, 2ntu, 2ntw, 1s…
LXFMVLDVXXKV	LV11	PLNIETLLFMVL	PL11	6	6	[1r2n, 1r84, 3utv]
LXFMVLDVXXKV	LV11	PEWIWLALGTAL	PL11	6	0	[3utv]
LXVVXWLGYXXV	LV11	SWAYSXLDIVAK	SK11	5	6	[3qbl, 3vvk, 3a7k, 3qbg, 3abw, 3qbi, 3qbk]
LXVVXWLGYXXV	LV11	SWAYSXLDVFAK	SK11	5	6	[2jaf]
LXFMVLDVXXKV	LV11	YPVVWLIGSEGA	YA11	6	5	[1fbb, 1brr, 2brd]
LDVXXKVGFGFV	LV11	YYAITILVPGIA	YA11	6	1	[1vgo]
LXFMVLDVXXKV	LV11	APAIAFTMYLSM	AM11	6	1	[3han, 1p8u]
LIILLGINLXLV	LV11	FVGALTVLFGAI	FI11	1	0	[4gyc, 1h2s]
LLTXXLLTVXLV	LV11	AAKLGFLAALXI	AI11	2	3	[3ddl]
LXFMVLDVXXKV	LV11	ALVXVLWTAYXI	AI11	6	5	[1uaz]
LDVXXKVGFGFV	LV11	ALVXVLWTAYXI	AI11	6	5	[2z55, 1vgo, 2ei4]
LIAVSTILXXVV	LV11	AYSALXIVAKYI	AI11	1	6	[3qbl, 3vvk, 3qbg, 3qbi, 3qbk]
LXVVXWLGYXXV	LV11	AYSALXIVAKYI	AI11	5	6	[3qbl, 3vvk, 3a7k, 3qbg, 3abw, 3qbi, 3qbk]
LLTXXLLTVXLV	LV11	MVSALVVFIAGY	MY11	2	1	[3ddl]
LXVVXWLGYXXV	LV11	LXIVAKYIFXFL	LL11	5	6	[3qbl, 3vvk, 3a7k, 3qbg, 3abw, 3qbi, 3qbk]
LIAVSTILXXVV	LV11	LTWALXTPMILL	LL11	1	2	[3qbl, 3vvk, 3qbg, 3qbi, 3qbk]
LIAVSTILXXVV	LV11	LXTPMILLXXGL	LL11	1	2	[3qbl, 3vvk, 3qbg, 3qbi, 3qbk]
LDVXXKVGFGFV	LV11	LVXVXWTAYPIL	LL11	6	5	[2z55, 1vgo, 2ei4]
LIAVSTILXXVV	LV11	LXIVAKYIFXFL	LL11	1	6	[3qbl, 3vvk, 3qbg, 3qbi, 3qbk]
LXFMVLDVXXKV	LV11	LVXVXWTAYPIL	LL11	6	5	[1uaz]
LIGFLMSTQIVV	LV11	YARYXDWMVTTP	YP11	3	2	[2m3g]
LXFMVLDVXXKV	LV11	IXTXXXXIAFTM	IM11	6	1	[1m0k, 1s8l, 1at9, 1e0p, 1s8j, 1r2n, 1r84, 1jv7, 1ap9, 1jv6, 1pxr, 1m0l, 4hwl, 1s54, 1o0a, 3han, 3hao, 1kg9, 1kg8, 3hap, 3haq, 2wjk, 3har, 2wjl, 3has, 1q5j, 2zzl, 1q5i, 1f50, 1tn5, 3nsb, 1cwq, 3utv, 3utw, 1tn0, 4fpd, 1brx, 1brr, 1p8i, 1fbk, 1ucq, 4hyx, 1f4z, 1ixf, 3vi0, 1qkp, 1qko, 1p8h, 1qm8, 4md2, 2zfe, 4md1, 1iw6, 3ns0, 1c3w, 1bm1, 1kme, 2ntu, 2ntw, 1s52, 1s51, 1py6, 4ov0, 1iw9, 2i20, 1vjm, 1x…
LDVXXKVGFGFV	LV11	TALVAVLWTAYP	TP11	6	5	[2z55, 1vgo, 2ei4]
LALGTALMGLGV	LV11	MXLSMLLGYGLT	MT11	0	1	[1s52]
LXFMVLDVXXKV	LV11	IGTLLMLIGTXY	IY11	6	0	[1uaz]
LXFMVLDVXXKV	LV11	TPLLLLDLALLV	TV11	6	2	[1brx]
LXFMVLDVXXKV	LV11	SAYXVVWLIGSE	SE11	6	5	[1at9, 1fbb, 1q5i, 1brr, 1s52, 1r2n, 1r84, 1ap9, 1pxr, 4hwl, 3han, 2brd, 3hap, 3utv, 1tn0, 3har, 3utx, 1xji, 3has, 3uty]
LIAVSTILXXVV	LV11	NXALAGLSILXF	NF11	1	0	[3qbl, 3vvk, 3qbg, 3qbi, 3qbk]
LIILLGINLXLV	LV11	NLTVXLWAIYPF	NF11	1	5	[4gyc, 2f93, 2f95]
LIAVSTILXXVV	LV11	RYLTWALSTPXI	RI11	1	2	[3qbl, 3vvk, 3qbg, 3qbi, 3qbk]
LIILLGINLXLV	LV11	RLRXLTVXLWAI	RI11	1	5	[4gyc, 2f93, 2f95]
LXFMVLDVXXKV	LV11	KKFYAIXTLVPA	KA11	6	1	[2ntu, 1s54]
LDVXXKVGFGFV	LV11	EYYAITILVPGI	EI11	6	1	[1vgo]
LDVXXKVGFGFV	LV11	YAITILVPGIAS	YS11	6	1	[2z55, 1vgo]
LLTXXLLTVXLV	LV11	LVVFIAGYHYFR	LR11	2	1	[3ddl]
LXFMVLDVXXKV	LV11	IAFTMXLSMXLG	IG11	6	1	[1brx, 1at9, 1bm1, 1kme, 1brr, 1s52, 1r2n, 1r84, 4hwl, 1qkp, 3han, 2brd, 3hap, 3har, 3utx, 1xji, 3has, 3uty]
LXFMVLDVXXKV	LV11	IASAAYLSMFFG	IG11	6	1	[1uaz]
LLMLIGTFYXIV	LV11	IASAAYLSMFFG	IG11	0	1	[1uaz]
LALGTALMGLGV	LV11	IAFTMXLSMXLG	IG11	0	1	[1s52]
LLTXXLLTVXLV	LV11	KLGFLAALMIVL	KL11	2	3	[3ddl]
LXVVXWLGYXXV	LV11	KYIFAFLLLNYL	KL11	5	6	[3qbl, 3vvk, 3qbg, 3qbi, 3qbk]
LIAVSTILXXVV	LV11	KYIFAFLLLNYL	KL11	1	6	[3qbl, 3vvk, 3qbg, 3qbi, 3qbk]
LXVVXWLGYXXV	LV11	FAKYVFAFILLR	FR11	5	6	[2jaf, 2jag]
LIGFLMSTQIVV	LV11	AFLIILWGIWNP	AP11	3	4	[2m3g]
LDVXXKVGFGFV	LV11	NTLTALVAVLWT	NT11	6	5	[1vgo]
LLTXXLLTVXLV	LV11	GFLAALMIVLXY	GY11	2	3	[3ddl]
LIILLGINLXLV	LV11	VALIVYLDLVTK	VK11	1	6	[4gyc, 2f93, 2f95, 1h2s]
LXFMVLDVXXKV	LV11	PFYAITTLVPAI	PI11	6	1	[1tn5]
LXVVXWLGYXXV	LV11	CACFIVVLYILL	CL11	5	4	[3qbl, 3vvk, 3qbg, 3abw, 3qbi, 3qbk]
LXVVXWLGYXXV	LV11	CFIVVLYILLVE	CE11	5	4	[3qbl, 3vvk, 3qbg, 3qbi, 3qbk]
LXFMVLDVXXKV	LV11	PVVWLIGSEGAG	PG11	6	5	[2brd]
LIGFLMSTQIVV	LV11	DWMVTTPLLXLS	DS11	3	2	[2m3g]
LXFMVLDVXXKV	LV11	RPEWIWLALGTA	RA11	6	0	[3utv]
LXFMVLDVXXKV	LV11	RNVTVVLWSAYA	RA11	6	5	[1q5i]
LIGFLMSTQIVV	LV11	RXXWYICGVCAF	RF11	3	4	[2m3g]
LLTXXLLTVXLV	LV11	RISMMVSALVVF	RF11	2	1	[3ddl]
LIGFLMSTQIVV	LV11	CAFLIILWGIWN	CN11	3	4	[2m3g]
LIGFLMSTQIVV	LV11	ICGVCAFLIILW	IW11	3	4	[2m3g]
LIGFLMSTQIVV	LV11	CGVCAFLIILWG	CG11	3	4	[2m3g]
LLTXXLLTVXLV	LV11	FLAALMIVLGYP	FP11	2	3	[3ddl]
LLTXXLLTVXLV	LV11	AALMIVLGYPGE	AE11	2	3	[3ddl]
LXFMVLDVXXKV	LV11	SWLFTTPLLLLD	SD11	6	2	[1s8l, 1s8j, 1jv7, 1jv6]
LIILLGINLXLV	LV11	YVXLRNLTVXLW	YW11	1	5	[4gyc]
LXFMVLDVXXKV	LV11	EWIWLALGTALM	EM11	6	0	[4hwl, 1s52, 1r2n, 1r84, 3utv]
LXFMVLDVXXKV	LV11	LNIETLLFMVLD	LD11	6	6	[1r2n, 1r84, 3utv]
LWXAYXVVWXXG	LG11	FMVXDXXXKVGF	FF11	5	6	[1m0k, 1at9, 1e0p, 2i1x, 1r84, 1r2n, 1pxs, 1m0m, 1pxr, 1ap9, 4hwl, 1s54, 1s53, 1o0a, 3han, 1c8s, 1c8r, 3hao, 1kg9, 1kg8, 3hap, 3haq, 2wjk, 3har, 2wjl, 3has, 1kgb, 1q5j, 2zzl, 1q5i, 1f50, 1dze, 3nsb, 1tn5, 2brd, 3utv, 1tn0, 3utw, 3utx, 3uty, 1brx, 1fbb, 1brr, 1ucq, 4hyx, 1p8u, 1f4z, 1ixf, 1qkp, 3vi0, 1qko, 1brd, 1p8h, 1qm8, 4md2, 2zfe, 4md1, 1iw6, 3ns0, 1c3w, 1bm1, 2ntu, 1kme, 2ntw, 1s52, 1s51, 1p…
LWXAYPIXXXXG	LG11	FMVXDXXXKVGF	FF11	5	6	[2z55, 1vgo, 3wqj, 1uaz, 2ei4]
LHWIYVAGMTXG	LG11	FXLLPFFSKVGF	FF11	0	6	[1xio, 2m3g]
LXXLXFLVXGMG	LG11	FMVXDXXXKVGF	FF11	0	6	[1brx, 1at9, 1e0p, 1pxs, 1pxr, 1qko, 1brd, 1s54, 1s53, 3hao, 3haq, 3har, 2wjl, 1c3w, 1bm1, 1q5i, 2ntu, 1kme, 1py6, 2i20, 1vjm, 1tn5, 1x0k, 1tn0, 3utw]
LWXGYPIXWXXG	LG11	FXLLPFFSKVGF	FF11	5	6	[1xio, 2m3g, 4tl3]
LWXAYXVVWXXG	LG11	SAKVGXGLILLR	SR11	5	6	[1brx, 1at9, 1e0p, 1r84, 1r2n, 1f4z, 1pxs, 1pxr, 4hwl, 1qkp, 1qko, 1brd, 1s54, 1s53, 1o0a, 3han, 3hao, 1kg8, 3hap, 3haq, 2wjk, 3har, 2wjl, 3has, 1c3w, 1bm1, 1q5i, 2ntu, 1kme, 2ntw, 1s51, 1py6, 4ov0, 2i20, 1vjm, 1tn5, 1x0k, 1tn0, 3utw, 3utx, 1xji, 3uty, 4fpd]
LXXLXFLVXGMG	LG11	SAKVGXGLILLR	SR11	0	6	[1brx, 1at9, 1e0p, 1pxs, 1pxr, 1qko, 1brd, 1s54, 1s53, 3hao, 3haq, 3har, 2wjl, 1c3w, 1bm1, 1q5i, 2ntu, 1kme, 1py6, 2i20, 1vjm, 1tn5, 1x0k, 1tn0, 3utw]
LWXXYPIVWXXG	LG11	DVXAKYVFAFXL	DL11	5	6	[1e12]
LWXAYXVVWXXG	LG11	DVXAKVGXXXXL	DL11	5	6	[1at9, 1e0p, 1r84, 1r2n, 1pxs, 1pxr, 1ap9, 4hwl, 1s54, 1s53, 1o0a, 3han, 3hao, 1kg9, 1kg8, 3hap, 3haq, 2wjk, 3har, 2wjl, 3has, 1q5j, 1q5i, 1f50, 3nsb, 1tn5, 3utv, 1tn0, 3utw, 3utx, 4fpd, 3uty, 1brx, 1fbk, 1ucq, 4hyx, 1f4z, 1qkp, 1qko, 1brd, 1p8h, 4md2, 4md1, 3ns0, 1c3w, 1bm1, 2ntu, 1kme, 2ntw, 1s52, 1s51, 1py6, 4ov0, 2i20, 1vjm, 3mbv, 1x0k, 1xji]
LVXVVSIASYTG	LG11	DXVAKYIFAFXL	DL11	1	6	[3qbl, 3vvk, 3qbg, 3abw, 3qbi, 3qbk]
LSILLXVFMTXG	LG11	DXVAKYIFAFXL	DL11	0	6	[3vvk, 3qbi]
LWXAYPIXXXXG	LG11	DVXAKVGFGFXL	DL11	5	6	[2z55, 1vgo]
LXXLXFLVXGMG	LG11	DVXAKVGXXXXL	DL11	0	6	[1brx, 1at9, 1e0p, 1pxs, 1pxr, 1qko, 1brd, 1s54, 1s53, 3hao, 3haq, 3har, 2wjl, 1c3w, 1bm1, 1q5i, 2ntu, 1kme, 1py6, 2i20, 1vjm, 1tn5, 1x0k, 1tn0, 3utw]
LFMVLXVXXKVG	LG11	MXLGXLYFLVKG	MG11	6	0	[1s8l, 1at9, 1e0p, 1s8j, 1r2n, 1r84, 1pxs, 1jv7, 1ap9, 1jv6, 1pxr, 4hwl, 1s54, 1s53, 1o0a, 3han, 3hao, 1kg9, 1kg8, 3hap, 3haq, 2wjk, 3har, 2wjl, 3has, 1q5j, 1q5i, 1f50, 1tn5, 3nsb, 1tn0, 3utw, 3utx, 4fpd, 3uty, 1brx, 1fbk, 1ucq, 4hyx, 1f4z, 1qkp, 1qko, 1brd, 1p8h, 1mgy, 4md2, 4md1, 3ns0, 1c3w, 1bm1, 1kme, 2ntu, 2ntw, 1s51, 1py6, 4ov0, 2i20, 1vjm, 3mbv, 1x0i, 1x0k, 1xji]
[truncated: 6,727 more rows]
