# Supplementary material for: The observation of evolutionary interaction pattern pairs in membrane proteins
Source: BMC Struct Biol. 2015 Mar 24;15:6. doi: 10.1186/s12900-015-0033-5 (PMC4379700; doi:10.1186/s12900-015-0033-5)
Supplement: Additional file 1 — EIPP data. Includes derived EIPP information from families (PF00230, PF01036) with tab separated values. Can be viewed with a simple text editor. Each line consists of 7 columns: source pattern, source RegEx, destination pattern, destination RegEx, source helix, destination helix, corresponding PDB-Ids. [file 12900_2015_33_MOESM1_ESM.zip › EIPPs/PF01036/PF01036_11_11.csv]

GRYLTWALSTPMI	GI12	WAYSALDIVAKYI	WI12	2	6	[3qbl, 3vvk, 3a7k, 3qbg, 3abw, 3qbi, 3qbk]
GTLLMLIGTFYFI	GI12	ETLXFMVLDXXXK	EK12	0	6	[1uaz]
GTLLMLIGTFYFI	GI12	ETXXFMVLDVXAK	EK12	0	6	[2z55, 1vgo, 3wqj, 2ei4]
GRYLTWALSTPMI	GI12	IXLVSISSYLXLL	IL12	2	1	[1e12]
GTLLMLIGTFYFI	GI12	LXFMVLDVXXKVG	LG12	0	6	[1uaz]
GRYLTWALSTPMI	GI12	LMIPLVSISSYLG	LG12	2	1	[1e12, 2jaf]
GRYLTWALSTPMI	GI12	ITFDIXXCVTGLA	IA12	2	3	[3qbl, 3vvk, 3a7k, 3qbg, 3abw, 3qbi, 3qbk]
GTLLMLIGTFYFI	GI12	IETLLFMVLDVXA	IA12	0	6	[1uaz]
GRYLTWALSTPMI	GI12	IAADIXMXVTGLA	IA12	2	3	[1e12, 2jaf]
GTLLMLIGTFYFI	GI12	ILVPGIASAAXXA	IA12	0	1	[2z55, 1vgo, 3wqj, 2ei4]
GTLLMLIGTFYFI	GI12	LFXVLDVXXKVGF	LF12	0	6	[1uaz]
GTLLMLIGTFYFI	GI12	FMVXDXXXKVGXG	FG12	0	6	[2z55, 1vgo, 3wqj, 1uaz, 2ei4]
GRYLTWALSTPMI	GI12	MIPLVSISSYLGL	ML12	2	1	[1e12]
GTLLMLIGTFYFI	GI12	TXXFMVLDVXAKV	TV12	0	6	[2z55, 1vgo, 3wqj, 2ei4]
GTLLMLIGTFYFI	GI12	TXXFMVLDXXXKV	TV12	0	6	[1uaz]
GRYLTWALSTPMI	GI12	LVXVVSIASYTGL	LL12	2	1	[3qbl, 3vvk, 3a7k, 3qbg, 3abw, 3qbi, 3qbk]
GRYLTWALSTPMI	GI12	TLMIPLVSISSYL	TL12	2	1	[1e12, 2jaf]
GTLLMLIGTFYFI	GI12	TXLVPGIASAAXL	TL12	0	1	[2z55, 1vgo, 1uaz, 2ei4]
GRYLTWALSTPMI	GI12	ATLMIPLVSISSY	AY12	2	1	[1e12, 2jaf]
GRYLTWALSTPMI	GI12	DIAMCVTGLAXAL	DL12	2	3	[3qbl, 3vvk, 3a7k, 3qbg, 3abw, 3qbi, 3qbk]
GRYLTWALSTPMI	GI12	ILVPVVSIASYTG	IG12	2	1	[3qbl, 3vvk, 3a7k, 3qbg, 3abw, 3qbi, 3qbk]
GTLLMLIGTFYFI	GI12	GIASAAYLSMFFG	GG12	0	1	[1uaz]
GRYLTWALSTPMI	GI12	LFTXITFDIXMCV	LV12	2	3	[3qbl, 3vvk, 3qbg, 3qbi, 3qbk]
GRYLTWALSTPMI	GI12	LXTXIAADIXMXV	LV12	2	3	[2jaf]
GRYLTWALSTPMI	GI12	SXLDIVAKYXFAF	SF12	2	6	[3qbl, 3vvk, 3a7k, 3qbg, 3abw, 3qbi, 3qbk]
GRYLTWALSTPMI	GI12	VSTILVPVVSIAS	VS12	2	1	[3qbl, 3vvk, 3qbg, 3abw, 3qbi, 3qbk]
GRYLTWALSTPMI	GI12	GATLMIPLVSISS	GS12	2	1	[1e12, 2jaf]
GRYLTWALSTPMI	GI12	VIAADIGMCVTGL	VL12	2	3	[1e12, 2jaf]
GRYLTWALSTPMI	GI12	AXIXMCVTXLXXA	AA12	2	3	[1e12]
GRYLTWALSTPMI	GI12	AVSTILVPVVSIA	AA12	2	1	[3qbl, 3vvk, 3qbg, 3qbi, 3qbk]
GTLLMLIGTFYFI	GI12	AITXLVPGIAXAA	AA12	0	1	[2z55, 1vgo]
GRYLTWALSTPMI	GI12	AYSXLDIVAKYXF	AF12	2	6	[3qbl, 3vvk, 3a7k, 3qbg, 3abw, 3qbi, 3qbk]
GTLLMLIGTFYFI	GI12	AFMVLDVTAKVGF	AF12	0	6	[2z55, 1vgo, 3wqj, 2ei4]
GRYLTWALSTPMI	GI12	AITFDIAMCVTGL	AL12	2	3	[3qbl, 3vvk, 3a7k, 3qbg, 3abw, 3qbi, 3qbk]
GTLLMLIGTFYFI	GI12	VLXVTAKVGFGFV	VV12	0	6	[2z55, 1vgo, 2ei4]
GRYLTWALSTPMI	GI12	TFDIAMCVTGLXA	TA12	2	3	[3qbl, 3vvk, 3a7k, 3qbg, 3abw, 3qbi, 3qbk]
GTLLMLIGTFYFI	GI12	VPGIASAAYLXXF	VF12	0	1	[2z55, 1uaz, 1vgo, 3wqj, 2ei4]
GTLLMLIGTFYFI	GI12	PGIASAAYLXMFF	PF12	0	1	[2z55, 1vgo, 3wqj, 1uaz, 2ei4]
GRYLTWALSTPMI	GI12	TKLFTAITFDIAM	TM12	2	3	[3qbl, 3vvk, 3qbg, 3qbi, 3qbk]
GRYLTWALSTPMI	GI12	KLFTAITFDIAMC	KC12	2	3	[3qbl, 3vvk, 3qbg, 3qbi, 3qbk]
GRYLTWALSTPMI	GI12	FTXITFDIXMCVT	FT12	2	3	[3qbl, 3vvk, 3qbg, 3abw, 3qbi, 3qbk]
GRYLTWALSTPMI	GI12	FTXIAADIXMCVT	FT12	2	3	[1e12, 2jaf]
GRYLTWALSTPMI	GI12	FDIAMCVTGLAAA	FA12	2	3	[3qbl, 3vvk, 3a7k, 3qbg, 3abw, 3qbi, 3qbk]
GRYLTWALSTPMI	GI12	STILVPVVSIASY	SY12	2	1	[3qbl, 3vvk, 3a7k, 3qbg, 3abw, 3qbi, 3qbk]
GRYLTWALSTPMI	GI12	SWAYSXLDIVAKY	SY12	2	6	[3qbl, 3vvk, 3a7k, 3qbg, 3abw, 3qbi, 3qbk]
GRYLTWALSTPMI	GI12	TAITFDIXMXVTG	TG12	2	3	[3qbl, 3vvk, 3qbg, 3abw, 3qbi, 3qbk]
GRYLTWALSTPMI	GI12	TXIAADIXMXVTG	TG12	2	3	[1e12, 2jaf]
GTLLMLIGTFYFI	GI12	LVXXIASAAYLXM	LM12	0	1	[2z55, 1uaz, 1vgo, 3wqj, 2ei4]
GRYLTWALSTPMI	GI12	LIAVSTILVPVVS	LS12	2	1	[3qbl, 3vvk, 3qbg, 3qbi, 3qbk]
GRYLTWALSTPMI	GI12	IAVSTILVPXVSI	II12	2	1	[3qbl, 3vvk, 3qbg, 3qbi, 3qbk]
GRYLTWALSTPMI	GI12	IWGATXMIPXVSI	II12	2	1	[2jaf]
GRYLTWALSTPMI	GI12	WGATLMIPLVSIS	WS12	2	1	[2jaf]
GRYLTWALSTPMI	GI12	YSXLDIVAKYXFA	YA12	2	6	[3qbl, 3vvk, 3a7k, 3qbg, 3abw, 3qbi, 3qbk]
GTLLMLIGTFYFI	GI12	YAITILVPGIASA	YA12	0	1	[2z55, 1vgo]
GRYLTWALSTPMI	GI12	TSWAYSXLDIVAK	TK12	2	6	[3qbl, 3vvk, 3a7k, 3qbg, 3abw, 3qbi, 3qbk]
GRYLTWALSTPMI	GI12	VPVVSIASYTGLA	VA12	2	1	[3qbl, 3vvk, 3a7k, 3qbg, 3abw, 3qbi, 3qbk]
GTLLMLIGTFYFI	GI12	ITXLVPGIASAAY	IY12	0	1	[2z55, 1vgo, 2ei4]
GRYLTWALSTPMI	GI12	TILVPVVSIASYT	TT12	2	1	[3qbl, 3vvk, 3a7k, 3qbg, 3abw, 3qbi, 3qbk]
GTLLMLIGTFYFI	GI12	MVLDVTAKVGFGF	MF12	0	6	[2z55, 1vgo, 3wqj, 1uaz, 2ei4]
GTLLMLIGTFYFI	GI12	EYYAITILVPGIA	EA12	0	1	[1vgo]
GTLLMLIGTFYFI	GI12	YYAITILVPGIAS	YS12	0	1	[1vgo]
GRYLTWALSTPMI	GI12	PXVSIASYTGLXS	PS12	2	1	[3qbl, 3vvk, 3a7k, 3qbg, 3abw, 3qbi, 3qbk]
GRYLTWALSTPMI	GI12	PXVSISSYLGLXS	PS12	2	1	[1e12]
GRYLTWALSTPMI	GI12	SLFTVIAADIGMC	SC12	2	3	[2jaf]
GTLLMLIGTFYFI	GI12	ILVPGIASAAXLS	IS12	0	1	[1uaz]
GRYLTWALSTPMI	GI12	IXMCVTGLAAAXT	IT12	2	3	[3qbl, 1e12, 3a7k, 3abw]
GRYLTWALSTPMI	GI12	DIGMCVTGLAAAM	DM12	2	3	[1e12]
LFSTIAFLFVLXY	LY12	AVLWTAYPILXIV	AV12	4	5	[2z55, 1vgo, 2ei4]
LLLATWGFYPIAY	LY12	IADVLAKAGYGVL	IL12	5	6	[3ddl]
LLLATWGFYPIAY	LY12	TIADVLAKAGYGV	TV12	5	6	[3ddl]
LGFLAALMIVXXY	LY12	RGLWGFLSTIPFV	RV12	3	4	[3ddl]
LFSTIAFLFVLXY	LY12	LXXVXALXIXTGL	LL12	4	3	[2z55, 1vgo, 2ei4]
LGFLAALMIVXXY	LY12	LLTXPLLTVELVL	LL12	3	2	[3ddl]
LGFLAALMIVXXY	LY12	LSTIPFVWILXXL	LL12	3	4	[3ddl]
LGFLAALMIVXXY	LY12	WGFLSTIPFVWIL	WL12	3	4	[3ddl]
LFSTIAFLFVLXY	LY12	VLWXAYPIXWXXG	VG12	4	5	[2z55, 1vgo, 2ei4]
LFSTIAFLFVLXY	LY12	DXLMIVTGLXGXL	DL12	4	3	[2z55, 1vgo, 2ei4]
LGFLAALMIVXXY	LY12	DWXXTXPLLTVEL	DL12	3	2	[3ddl]
LGFLAALMIVXXY	LY12	STIPFVWILYXLF	SF12	3	4	[3ddl]
LFSTIAFLFVLXY	LY12	GVDALMIXXGLXG	GG12	4	3	[2z55, 1vgo, 2ei4]
LGFLAALMIVXXY	LY12	FLSTIPXVWILXI	FI12	3	4	[3ddl]
LGFLAALMIVXXY	LY12	FGTRGLWGFLSTI	FI12	3	4	[3ddl]
LGFLAALMIVXXY	LY12	LXGFLSTIPFVWI	LI12	3	4	[3ddl]
LLLATWGFYPIAY	LY12	LAKAGYGVLIYNI	LI12	5	6	[3ddl]
LGFLAALMIVXXY	LY12	GLWGFLSTIPFVW	GW12	3	4	[3ddl]
LFSTIAFLFVLXY	LY12	IGXLIGVDALMIV	IV12	4	3	[2z55, 1vgo]
LLLATWGFYPIAY	LY12	AKAGYGVLIYNIA	AA12	5	6	[3ddl]
LFSTIAFLFVLXY	LY12	TIGTLIGVDXLMI	TI12	4	3	[2z55, 1vgo]
LGFLAALMIVXXY	LY12	YRYXDWLLTXPLL	YL12	3	2	[3ddl]
LGFLAALMIVXXY	LY12	TRGLWGFLSTIPF	TF12	3	4	[3ddl]
LGFLAALMIVXXY	LY12	TVPLLTVELVLVM	TM12	3	2	[3ddl]
LFSTIAFLFVLXY	LY12	TLXGVDALMXVTG	TG12	4	3	[2z55, 1vgo, 2ei4]
LFSTIAFLFVLXY	LY12	IGXDALMIVTGXI	II12	4	3	[2z55, 1vgo, 2ei4]
LLLATWGFYPIAY	LY12	ADVLAKAGYGVXI	AI12	5	6	[3ddl]
LGFLAALMIVXXY	LY12	YXDWLLXVPLLXV	YV12	3	2	[3ddl]
LFSTIAFLFVLXY	LY12	VXALMIVTGLXGA	VA12	4	3	[2z55, 1vgo, 2ei4]
LGFLAALMIVXXY	LY12	GFLSTIPFVWILY	GY12	3	4	[3ddl]
LLLATWGFYPIAY	LY12	GYTIADVLAKAGY	GY12	5	6	[3ddl]
LFSTIAFLFVLXY	LY12	GTLIGVDALMIVT	GT12	4	3	[2z55, 1vgo]
LLLATWGFYPIAY	LY12	YTIADVLAKAGYG	YG12	5	6	[3ddl]
LGFLAALMIVXXY	LY12	TIXFVWILYILFT	TT12	3	4	[3ddl]
LGFLAALMIVXXY	LY12	WLLTVPLLTVELV	WV12	3	2	[3ddl]
LFSTIAFLFVLXY	LY12	VTIGTLIGVDALM	VM12	4	3	[1vgo]
LLLATWGFYPIAY	LY12	DVLAKAGYGVLIY	DY12	5	6	[3ddl]
LLLATWGFYPIAY	LY12	KAGYGVLIYNIAK	KK12	5	6	[3ddl]
LLLATWGFYPIAY	LY12	VLAKAGYGVLIYN	VN12	5	6	[3ddl]
LGFLAALMIVXXY	LY12	GTRGLWGFLSTIP	GP12	3	4	[3ddl]
LGFLAALMIVXXY	LY12	RYVDWLLTVPLLT	RT12	3	2	[3ddl]
LGFLAALMIVXXY	LY12	VDWLLTVPLLTVE	VE12	3	2	[3ddl]
LGFLAALMIVXXY	LY12	IPFVWILYILFTQ	IQ12	3	4	[3ddl]
WAYSALDIVAKYI	WI12	SLYINIALAGLSI	SI12	6	0	[3vvk, 3qbl, 3a7k, 3abw, 3qbg, 3qbi, 3qbk]
WAYSALDIVAKYI	WI12	LKLXTVVXWXXXP	LP12	6	5	[3vvk, 3qbl, 3abw, 3qbg, 3qbi, 3qbk]
WAYSALDIVAKYI	WI12	NXALAGLSILXFV	NV12	6	0	[3vvk, 3qbl, 3a7k, 3abw, 3qbg, 3qbi, 3qbk]
WAYSALDIVAKYI	WI12	LYINIALXGLXIL	LL12	6	0	[3vvk, 3qbl, 3a7k, 3abw, 3qbg, 3qbi, 3qbk]
WAYSALDIVAKYI	WI12	LVXVVSIASYTGL	LL12	6	1	[3vvk, 3qbl, 3a7k, 3abw, 3qbg, 3qbi, 3qbk]
WAYSALDIVAKYI	WI12	VXWLGYPIVWXXG	VG12	6	5	[3vvk, 3qbl, 3a7k, 3abw, 3qbg, 3qbi, 3qbk]
WAYSALDIVAKYI	WI12	ILVPVVSIASYTG	IG12	6	1	[3vvk, 3qbl, 3a7k, 3abw, 3qbg, 3qbi, 3qbk]
WAYSALDIVAKYI	WI12	GLSILLFVFMTRG	GG12	6	0	[3vvk, 3qbi]
WAYSALDIVAKYI	WI12	LXTVVMWLGYPIV	LV12	6	5	[3vvk, 3qbl, 3a7k, 3abw, 3qbg, 3qbi, 3qbk]
WAYSALDIVAKYI	WI12	LXVVXWLGYPXXW	LW12	6	5	[3vvk, 3qbl, 3a7k, 3abw, 3qbg, 3qbi, 3qbk]
WAYSALDIVAKYI	WI12	VSTILVPVVSIAS	VS12	6	1	[3vvk, 3qbl, 3abw, 3qbg, 3qbi, 3qbk]
WAYSALDIVAKYI	WI12	INIALAGLSILLF	IF12	6	0	[3vvk, 3qbl, 3a7k, 3abw, 3qbg, 3qbi, 3qbk]
WAYSALDIVAKYI	WI12	IALAGLSILLFVF	IF12	6	0	[3vvk, 3qbl, 3a7k, 3abw, 3qbg, 3qbi, 3qbk]
WAYSALDIVAKYI	WI12	VVXWLGYPIVWXL	VL12	6	5	[3vvk, 3qbl, 3a7k, 3abw, 3qbg, 3qbi, 3qbk]
WAYSALDIVAKYI	WI12	AGLSILLFVFMTR	AR12	6	0	[3vvk, 3qbl, 3qbg, 3qbi, 3qbk]
WAYSALDIVAKYI	WI12	AVSTILVPVVSIA	AA12	6	1	[3vvk, 3qbl, 3qbg, 3qbi, 3qbk]
WAYSALDIVAKYI	WI12	LAGLSILLFVFMT	LT12	6	0	[3vvk, 3qbl, 3qbg, 3qbi, 3qbk]
WAYSALDIVAKYI	WI12	WGRYLTWALSTPM	WM12	6	2	[3vvk, 3qbl, 3a7k, 3abw, 3qbg, 3qbi, 3qbk]
WAYSALDIVAKYI	WI12	RYLTWALSTPXIL	RL12	6	2	[3vvk, 3qbl, 3a7k, 3abw, 3qbg, 3qbi, 3qbk]
WAYSALDIVAKYI	WI12	TVVXWLGYPIVWA	TA12	6	5	[3vvk, 3qbl, 3a7k, 3abw, 3qbg, 3qbi, 3qbk]
WAYSALDIVAKYI	WI12	YINIALXXLSILL	YL12	6	0	[3vvk, 3qbl, 3a7k, 3abw, 3qbg, 3qbi, 3qbk]
WAYSALDIVAKYI	WI12	YLTXALSTPMILL	YL12	6	2	[3vvk, 3qbl, 3a7k, 3abw, 3qbg, 3qbi, 3qbk]
WAYSALDIVAKYI	WI12	STILVPVVSIASY	SY12	6	1	[3vvk, 3qbl, 3a7k, 3abw, 3qbg, 3qbi, 3qbk]
WAYSALDIVAKYI	WI12	FXXLXLLTVVXWL	FL12	6	5	[3vvk, 3qbl, 3qbg, 3qbi, 3qbk]
WAYSALDIVAKYI	WI12	LIAVSTILVPVVS	LS12	6	1	[3vvk, 3qbl, 3qbg, 3qbi, 3qbk]
WAYSALDIVAKYI	WI12	STLKLLTVVMWLG	SG12	6	5	[3vvk, 3qbl, 3qbg, 3qbi, 3qbk]
WAYSALDIVAKYI	WI12	IAVSTILVPXVSI	II12	6	1	[3vvk, 3qbl, 3qbg, 3qbi, 3qbk]
WAYSALDIVAKYI	WI12	TLKLLTVVMWLXY	TY12	6	5	[3vvk, 3qbl, 3qbg, 3qbi, 3qbk]
WAYSALDIVAKYI	WI12	VPVVSIASYTGLA	VA12	6	1	[3vvk, 3qbl, 3a7k, 3abw, 3qbg, 3qbi, 3qbk]
WAYSALDIVAKYI	WI12	TILVPVVSIASYT	TT12	6	1	[3vvk, 3qbl, 3a7k, 3abw, 3qbg, 3qbi, 3qbk]
WAYSALDIVAKYI	WI12	ALXGLSILLFVXM	AM12	6	0	[3vvk, 3qbl, 3abw, 3qbg, 3qbi, 3qbk]
WAYSALDIVAKYI	WI12	KLLTVVMWLGYPI	KI12	6	5	[3vvk, 3qbl, 3a7k, 3abw, 3qbg, 3qbi, 3qbk]
WAYSALDIVAKYI	WI12	SSLYINIALAGLS	SS12	6	0	[3vvk, 3qbl, 3abw]
WAYSALDIVAKYI	WI12	PXVSIASYTGLXS	PS12	6	1	[3vvk, 3qbl, 3a7k, 3abw, 3qbg, 3qbi, 3qbk]
SSSLWVNVALAGI	SI12	IXLVSISSYLXLL	IL12	0	1	[1e12]
SLWVNVALAGIAI	SI12	IXLVSISSYLXLL	IL12	0	1	[1e12]
SSSLWVNVALAGI	SI12	LMIPLVSISSYLG	LG12	0	1	[1e12]
SLWVNVALAGIAI	SI12	LMIPLVSISSYLG	LG12	0	1	[1e12]
SSSLWVNVALAGI	SI12	MIPLVSISSYLGL	ML12	0	1	[1e12]
SLWVNVALAGIAI	SI12	MIPLVSISSYLGL	ML12	0	1	[1e12]
SLWVNVALAGIAI	SI12	VLDVXAKYVFAFI	VI12	0	6	[1e12]
SSSLWVNVALAGI	SI12	VLDVXAKYVFAFI	VI12	0	6	[1e12]
SLYINIALAGLSI	SI12	VAKYIFAFLLLNY	VY12	0	6	[3qbl, 3vvk, 3qbg, 3qbi, 3qbk]
SSSLWVNVALAGI	SI12	LDVXAKYVFAXXL	LL12	0	6	[1e12]
SLYINIALAGLSI	SI12	LVXVVSIASYTGL	LL12	0	1	[3qbl, 3vvk, 3a7k, 3abw, 3qbg, 3qbi, 3qbk]
SLYINIALAGLSI	SI12	LXIVAKYIFXFXL	LL12	0	6	[3qbl, 3vvk, 3abw, 3qbg, 3qbi, 3qbk]
SLWVNVALAGIAI	SI12	LDVXAKYVFAXXL	LL12	0	6	[1e12]
SSSLWVNVALAGI	SI12	TLMIPLVSISSYL	TL12	0	1	[1e12]
SLWVNVALAGIAI	SI12	TLMIPLVSISSYL	TL12	0	1	[1e12]
SLYINIALAGLSI	SI12	ILVPVVSIASYTG	IG12	0	1	[3qbl, 3vvk, 3a7k, 3abw, 3qbg, 3qbi, 3qbk]
SSSLWVNVALAGI	SI12	ATLMIPLVSISSY	AY12	0	1	[1e12]
SLWVNVALAGIAI	SI12	ATLMIPLVSISSY	AY12	0	1	[1e12]
SLWVNVALAGIAI	SI12	DVXAKYVFAFXXL	DL12	0	6	[1e12]
SSSLWVNVALAGI	SI12	DVXAKYVFAFXXL	DL12	0	6	[1e12]
SLYINIALAGLSI	SI12	DXVAKYIFAFXLL	DL12	0	6	[3qbl, 3vvk, 3abw, 3qbg, 3qbi, 3qbk]
SSSLWVNVALAGI	SI12	SXLDVFAKYXXAF	SF12	0	6	[1e12]
SLWVNVALAGIAI	SI12	SXLDVFAKYXXAF	SF12	0	6	[1e12]
SLYINIALAGLSI	SI12	SXLDIVAKYXFAF	SF12	0	6	[3qbl, 3vvk, 3a7k, 3abw, 3qbg, 3qbi, 3qbk]
SLYINIALAGLSI	SI12	VSTILVPVVSIAS	VS12	0	1	[3qbl, 3vvk, 3abw, 3qbg, 3qbi, 3qbk]
SLWVNVALAGIAI	SI12	GATLMIPLVSISS	GS12	0	1	[1e12]
SSSLWVNVALAGI	SI12	GATLMIPLVSISS	GS12	0	1	[1e12]
SLYINIALAGLSI	SI12	AVSTILVPVVSIA	AA12	0	1	[3qbl, 3vvk, 3qbg, 3qbi, 3qbk]
SLWVNVALAGIAI	SI12	ATSWAYXVLDVFA	AA12	0	6	[1e12]
SSSLWVNVALAGI	SI12	ATSWAYXVLDVFA	AA12	0	6	[1e12]
SLYINIALAGLSI	SI12	AYSXLDIVAKYXF	AF12	0	6	[3qbl, 3vvk, 3a7k, 3abw, 3qbg, 3qbi, 3qbk]
SSSLWVNVALAGI	SI12	AYSXLDVFAKYXF	AF12	0	6	[1e12]
SLWVNVALAGIAI	SI12	AYSXLDVFAKYXF	AF12	0	6	[1e12]
SLYINIALAGLSI	SI12	ALDIVAXYIFAFL	AL12	0	6	[3qbl, 3vvk, 3a7k, 3abw, 3qbg, 3qbi, 3qbk]
SLYINIALAGLSI	SI12	AXYIFAFLXLXYL	AL12	0	6	[3qbl, 3vvk, 3qbg, 3qbi, 3qbk]
SSSLWVNVALAGI	SI12	SWAYSXLDVFAKY	SY12	0	6	[1e12]
SLYINIALAGLSI	SI12	STILVPVVSIASY	SY12	0	1	[3qbl, 3vvk, 3a7k, 3abw, 3qbg, 3qbi, 3qbk]
SLYINIALAGLSI	SI12	SWAYSXLDIVAKY	SY12	0	6	[3qbl, 3vvk, 3a7k, 3abw, 3qbg, 3qbi, 3qbk]
SLWVNVALAGIAI	SI12	SWAYSXLDVFAKY	SY12	0	6	[1e12]
SLYINIALAGLSI	SI12	LIAVSTILVPVVS	LS12	0	1	[3qbl, 3vvk, 3qbg, 3qbi, 3qbk]
SLYINIALAGLSI	SI12	IAVSTILVPXVSI	II12	0	1	[3qbl, 3vvk, 3qbg, 3qbi, 3qbk]
SSSLWVNVALAGI	SI12	YSXLDVFAKYXFA	YA12	0	6	[1e12]
SLYINIALAGLSI	SI12	YSXLDIVAKYXFA	YA12	0	6	[3qbl, 3vvk, 3a7k, 3abw, 3qbg, 3qbi, 3qbk]
SLWVNVALAGIAI	SI12	YSXLDVFAKYXFA	YA12	0	6	[1e12]
SLYINIALAGLSI	SI12	TSWAYSXLDIVAK	TK12	0	6	[3qbl, 3vvk, 3a7k, 3abw, 3qbg, 3qbi, 3qbk]
SSSLWVNVALAGI	SI12	TSWAYSXLDVFAK	TK12	0	6	[1e12]
SLWVNVALAGIAI	SI12	TSWAYSXLDVFAK	TK12	0	6	[1e12]
SLYINIALAGLSI	SI12	VPVVSIASYTGLA	VA12	0	1	[3qbl, 3vvk, 3a7k, 3abw, 3qbg, 3qbi, 3qbk]
SLYINIALAGLSI	SI12	TILVPVVSIASYT	TT12	0	1	[3qbl, 3vvk, 3a7k, 3abw, 3qbg, 3qbi, 3qbk]
SLYINIALAGLSI	SI12	IVAKYIFAFLLLN	IN12	0	6	[3qbl, 3vvk, 3qbg, 3qbi, 3qbk]
SLYINIALAGLSI	SI12	KYIFAFLLLNYLT	KT12	0	6	[3qbl, 3vvk, 3qbg, 3qbi, 3qbk]
SSSLWVNVALAGI	SI12	WAYSVLDVFAKYV	WV12	0	6	[1e12]
SLWVNVALAGIAI	SI12	WAYSVLDVFAKYV	WV12	0	6	[1e12]
SLWVNVALAGIAI	SI12	PXVSISSYLGLXS	PS12	0	1	[1e12]
SLYINIALAGLSI	SI12	PXVSIASYTGLXS	PS12	0	1	[3qbl, 3vvk, 3a7k, 3abw, 3qbg, 3qbi, 3qbk]
SSSLWVNVALAGI	SI12	PXVSISSYLGLXS	PS12	0	1	[1e12]
YXXWILTTPLIVY	YY12	ISGIAAXAYXVMA	IA12	2	1	[1gue, 3qap, 3qdc, 2f93, 2ksy, 2f95, 1jgj, 1h68, 1gu8, 1h2s]
YAISCACFIVVLY	YY12	ITFDIXXCVTGLA	IA12	4	3	[3vvk, 3qbl, 3a7k, 3abw, 3qbg, 3qbi, 3qbk]
YXXWILTTPLIVY	YY12	ITLNTVVMLAGXA	IA12	2	3	[1gue, 3qap, 3qdc, 2f93, 2ksy, 2f95, 1jgj, 1h68, 1gu8, 1h2s]
YXXWILTTPLIVY	YY12	TVVXLAGFAGAMV	TV12	2	3	[3qap, 3qdc, 1jgj]
YXXWILTTPLIVY	YY12	LIVYLDLVTKVGF	LF12	2	6	[1gue, 3qap, 3qdc, 2f93, 2ksy, 2f95, 1jgj, 1h68, 1gu8, 1h2s]
YXXWILTTPLIVY	YY12	REFGIVITLXTVV	RV12	2	3	[1gue, 3qdc, 2f93, 2ksy, 2f95, 1jgj, 1h68, 1gu8]
YXXWILTTPLIVY	YY12	IVITLNTVVMLAG	IG12	2	3	[1gue, 3qap, 3qdc, 2f93, 2ksy, 2f95, 1jgj, 1h68, 1gu8, 1h2s]
YXXWILTTPLIVY	YY12	IVYLDLVTKVGFG	IG12	2	6	[1gue, 3qap, 3qdc, 2f93, 2ksy, 2f95, 1jgj, 1h68, 1gu8, 1h2s]
YAISCACFIVVLY	YY12	DIAMCVTGLAXAL	DL12	4	3	[3vvk, 3qbl, 3a7k, 3abw, 3qbg, 3qbi, 3qbk]
YXXWILTTPLIVY	YY12	DLVXKVGFGFIXL	DL12	2	6	[1gue, 3qap, 3qdc, 2f93, 2ksy, 2f95, 1jgj, 1h68, 1gu8]
YAISCACFIVVLY	YY12	LFTXITFDIXMCV	LV12	4	3	[3vvk, 3qbl, 3qbg, 3qbi, 3qbk]
YXXWILTTPLIVY	YY12	LVGISGIAXVAYV	LV12	2	1	[1gue, 3qap, 3qdc, 2f93, 2f95, 1h68, 1gu8, 1h2s]
YXXWILTTPLIVY	YY12	GIAAVAYXVMALG	GG12	2	1	[3qap, 3qdc, 2ksy, 1jgj]
YXXWILTTPLIVY	YY12	SXIAAVAYXVMAL	SL12	2	1	[1gue, 3qap, 3qdc, 2ksy, 1jgj, 1h68, 1gu8, 1h2s]
YXXWILTTPLIVY	YY12	IAAVAYXVMALGV	IV12	2	1	[3qap, 3qdc, 2ksy, 1jgj]
YXXWILTTPLIVY	YY12	GISGIAAVAYXVM	GM12	2	1	[1gue, 3qap, 3qdc, 2f93, 2ksy, 2f95, 1jgj, 1h68, 1gu8, 1h2s]
YAISCACFIVVLY	YY12	AITFDIAMCVTGL	AL12	4	3	[3vvk, 3qbl, 3a7k, 3abw, 3qbg, 3qbi, 3qbk]
YXXWILTTPLIVY	YY12	VALXVXLDLVTKV	VV12	2	6	[1gue, 3qap, 3qdc, 2f93, 2ksy, 2f95, 1jgj, 1h68, 1gu8, 1h2s]
YXXWILTTPLIVY	YY12	VGISGIAAVAYXV	VV12	2	1	[1gue, 3qap, 3qdc, 2f93, 2ksy, 2f95, 1jgj, 1h68, 1gu8, 1h2s]
YXXWILTTPLIVY	YY12	AAVAYXVMXLXXG	AG12	2	1	[3qap, 3qdc, 2ksy, 1jgj]
YXXWILTTPLIVY	YY12	ALIVYLDLVXKVG	AG12	2	6	[1gue, 3qap, 3qdc, 2f93, 2ksy, 2f95, 1jgj, 1h68, 1gu8, 1h2s]
YAISCACFIVVLY	YY12	TFDIAMCVTGLXA	TA12	4	3	[3vvk, 3qbl, 3a7k, 3abw, 3qbg, 3qbi, 3qbk]
YXXWILTTPLIVY	YY12	VITLNTVVXLAXF	VF12	2	3	[1gue, 3qap, 3qdc, 2f93, 2ksy, 2f95, 1jgj, 1h68, 1gu8, 1h2s]
YXXWILTTPLIVY	YY12	VYLDLVTKVGFGF	VF12	2	6	[1gue, 3qap, 3qdc, 2f93, 2ksy, 2f95, 1jgj, 1h68, 1gu8, 1h2s]
YAISCACFIVVLY	YY12	TKLFTAITFDIAM	TM12	4	3	[3vvk, 3qbl, 3qbg, 3qbi, 3qbk]
YAISCACFIVVLY	YY12	KLFTAITFDIAMC	KC12	4	3	[3vvk, 3qbl, 3qbg, 3qbi, 3qbk]
YAISCACFIVVLY	YY12	FTXITFDIXMCVT	FT12	4	3	[3vvk, 3qbl, 3abw, 3qbg, 3qbi, 3qbk]
YXXWILTTPLIVY	YY12	TLNTVVMLXGFAG	TG12	2	3	[1gue, 3qap, 3qdc, 2f93, 2ksy, 2f95, 1jgj, 1h68, 1gu8, 1h2s]
YAISCACFIVVLY	YY12	TAITFDIXMXVTG	TG12	4	3	[3vvk, 3qbl, 3abw, 3qbg, 3qbi, 3qbk]
YAISCACFIVVLY	YY12	FDIAMCVTGLAAA	FA12	4	3	[3vvk, 3qbl, 3a7k, 3abw, 3qbg, 3qbi, 3qbk]
YXXWILTTPLIVY	YY12	FGIVXTLNTVVXL	FL12	2	3	[1gue, 3qap, 3qdc, 2f93, 2ksy, 2f95, 1jgj, 1h68, 1gu8]
YXXWILTTPLIVY	YY12	LNTVVMLAGFAGA	LA12	2	3	[3qap, 3qdc, 2ksy, 1jgj, 1h2s]
YXXWILTTPLIVY	YY12	LDLVTKVGFGFIA	LA12	2	6	[1gue, 3qap, 3qdc, 2f93, 2ksy, 2f95, 1jgj, 1h68, 1gu8]
YXXWILTTPLIVY	YY12	LVGISGXAAVAYA	LA12	2	1	[2ksy, 1jgj]
YXXWILTTPLIVY	YY12	YYVXLVGISGIAA	YA12	2	1	[1gue, 3qap, 3qdc, 2f93, 2ksy, 2f95, 1jgj, 1h68, 1gu8]
YXXWILTTPLIVY	YY12	TLVGISGIAAVAY	TY12	2	1	[1gue, 3qap, 3qdc, 2f93, 2ksy, 2f95, 1jgj, 1h68, 1gu8, 1h2s]
YXXWILTTPLIVY	YY12	VTXVGISGXAAXA	VA12	2	1	[1gue, 3qap, 3qdc, 2f93, 2ksy, 2f95, 1jgj, 1h68, 1gu8]
YXXWILTTPLIVY	YY12	VTXVGFGFIALDA	VA12	2	6	[3qap, 3qdc, 1jgj]
YXXWILTTPLIVY	YY12	YVXLVGISGIAXV	YV12	2	1	[1gue, 3qap, 3qdc, 2f93, 2ksy, 2f95, 1jgj, 1h68, 1gu8]
YXXWILTTPLIVY	YY12	RYYVTLVGISGIA	RA12	2	1	[3qdc, 2f93, 2f95]
YXXWILTTPLIVY	YY12	YLDLVTKVGFGFI	YI12	2	6	[1gue, 3qap, 3qdc, 2f93, 2ksy, 2f95, 1jgj, 1h68, 1gu8]
YXXWILTTPLIVY	YY12	DSREFGIVITLNT	DT12	2	3	[2f93, 2f95]
YXXWILTTPLIVY	YY12	EFGIVITLNTVVM	EM12	2	3	[1gue, 3qap, 3qdc, 2f93, 2ksy, 2f95, 1jgj, 1h68, 1gu8]
YXXWILTTPLIVY	YY12	GIVITLNTVVMLA	GA12	2	3	[1gue, 3qap, 3qdc, 2f93, 2ksy, 2f95, 1jgj, 1h68, 1gu8]
YXXWILTTPLIVY	YY12	SREFGIVITLNTV	SV12	2	3	[2f93, 2f95]
YXXWILTTPLIVY	YY12	LVTKVGFGFIALD	LD12	2	6	[1gue, 3qap, 3qdc, 2f93, 2ksy, 2f95, 1jgj, 1h68, 1gu8]
YXXWILTTPLIVY	YY12	NTVVMLAGFAGAM	NM12	2	3	[3qap, 3qdc, 2ksy, 1jgj]
YXXWILTTPLIVY	YY12	AVAYXVMALGVGW	AW12	2	1	[3qap, 3qdc, 2ksy, 1jgj]
YXXWILTTPLIVY	YY12	DVALIVYLDLVTK	DK12	2	6	[3qap, 3qdc, 2f93, 2ksy, 2f95, 1jgj, 1h2s]
YAISCACFIVVLY	YY12	IXMCVTGLAAAXT	IT12	4	3	[3qbl, 3a7k, 3abw]
LDVXAKVGXXXXL	LL12	WLALGTALMXLGT	WT12	6	0	[1s8l, 1at9, 1e0p, 1s8j, 1r2n, 1r84, 1pxs, 1jv7, 1jv6, 1ap9, 1pxr, 4hwl, 1s53, 1o0a, 3han, 3hao, 1kg9, 1kg8, 3hap, 3haq, 2wjk, 3har, 2wjl, 3has, 1q5j, 1q5i, 1f50, 1tn5, 3nsb, 3utv, 1tn0, 3utw, 3utx, 4fpd, 3uty, 1brx, 1fbk, 1ucq, 4hyx, 1f4z, 1qkp, 1qko, 1p8h, 4md2, 4md1, 3ns0, 1c3w, 1bm1, 1kme, 2ntu, 2ntw, 1py6, 4ov0, 2i20, 1vjm, 3mbv, 1x0i, 1x0k, 1xji]
LVGXDGIMIXXXL	LL12	AISTAAXLYXLYV	AV12	3	4	[1m0k, 1s8l, 1at9, 1e0p, 1s8j, 1r2n, 1r84, 1pxs, 1jv7, 1jv6, 1ap9, 1pxr, 1m0l, 4hwl, 1s54, 1s53, 1o0a, 3han, 3hao, 1kg9, 1kg8, 3haq, 2wjk, 3har, 2wjl, 3has, 2zzl, 1q5j, 1q5i, 1f50, 3nsb, 1tn5, 1cwq, 3utv, 1tn0, 3utw, 3utx, 4fpd, 3uty, 1brx, 1brr, 1p8i, 1fbk, 1ucq, 4hyx, 1f4z, 1ixf, 3vi0, 1qkp, 1qko, 1brd, 1p8h, 1mgy, 1qm8, 4md2, 2zfe, 4md1, 1iw6, 3ns0, 1c3w, 1bm1, 2ntu, 1kme, 2ntw, 1s52, 1s51, 1p…
LSTIPFVWILXXL	LL12	AAKLGFLAAXXIV	AV12	4	3	[3ddl]
LDVXAKVGFGFXL	LL12	AVLWTAYPILXIV	AV12	6	5	[2z55, 1vgo]
LXTTPLXXXXLXL	LL12	AISTAAXLYXLYV	AV12	2	4	[1brx, 1s8l, 1at9, 1e0p, 1s8j, 1r2n, 1r84, 4hyx, 1f4z, 1pxs, 1jv7, 1jv6, 1pxr, 1qkp, 1qko, 1brd, 1s54, 1s53, 1mgy, 3han, 3hap, 2wjk, 2wjl, 3has, 1c3w, 1bm1, 1q5i, 2ntu, 1kme, 2ntw, 1s52, 1s51, 1py6, 1vjm, 1tn5, 1x0i, 1x0k, 3utv, 3utw, 1tn0, 1xji, 3utx, 3uty]
LLTXPLLTVELVL	LL12	AAKLGFLAAXXIV	AV12	2	3	[3ddl]
LXLGTXLXXLXXL	LL12	ETLXFMVLDXXXK	EK12	0	6	[1m0k, 1s8l, 1at9, 1e0p, 1s8j, 2i1x, 1r2n, 1r84, 1pxs, 1pxr, 1ap9, 1m0m, 4hwl, 1s54, 1s53, 1o0a, 1c8s, 3han, 3hao, 1c8r, 1kg9, 1kg8, 3hap, 3haq, 3har, 2wjl, 3has, 1q5j, 1kgb, 2zzl, 1q5i, 1dze, 3nsb, 1tn5, 2brd, 3utv, 1tn0, 3utw, 3utx, 3uty, 4fpd, 1brx, 1fbb, 1brr, 1p8i, 1fbk, 1ucq, 4hyx, 1p8u, 1ixf, 3vi0, 1qkp, 1qko, 1p8h, 1qm8, 4md2, 4md1, 2zfe, 1iw6, 3ns0, 1c3w, 2ntu, 1kme, 2ntw, 1s52, 1s51, 1p…
LVGXDGIMIXXXL	LL12	ISXAAMLXXLXXL	IL12	3	4	[1m0k, 1s8l, 1at9, 1e0p, 1s8j, 1r2n, 1r84, 1pxs, 1jv7, 1jv6, 1ap9, 1pxr, 1m0l, 4hwl, 1s54, 1s53, 1o0a, 3han, 3hao, 1kg9, 1kg8, 3haq, 3har, 2wjk, 2wjl, 2zzl, 1q5j, 1q5i, 1f50, 3nsb, 1tn5, 1cwq, 3utv, 1tn0, 3utw, 3utx, 4fpd, 3uty, 1brx, 1brr, 1p8i, 1fbk, 1ucq, 4hyx, 1f4z, 1ixf, 3vi0, 1qkp, 1qko, 1brd, 1p8h, 1mgy, 1qm8, 4md2, 2zfe, 4md1, 1iw6, 3ns0, 1c3w, 1bm1, 2ntu, 1kme, 2ntw, 1s52, 1s51, 1py6, 4o…
LWVNVALXGIAIL	LL12	IXLVSISSYLXLL	IL12	0	1	[1e12]
LDVXAKYVFAXXL	LL12	IXLVSISSYLXLL	IL12	6	1	[1e12]
LXLGTXLXXLXXL	LL12	LMGLGXLYFLVKG	LG12	0	0	[1s8l, 1at9, 1e0p, 1s8j, 1r2n, 1r84, 1pxs, 1jv7, 1jv6, 1pxr, 1ap9, 4hwl, 1s53, 1o0a, 3han, 3hao, 1kg9, 1bhb, 1kg8, 3hap, 3haq, 1bha, 2wjk, 3har, 2wjl, 3has, 1q5j, 1q5i, 1f50, 3nsb, 1tn5, 1tn0, 3utw, 3utx, 3uty, 4fpd, 1brx, 1fbk, 1ucq, 4hyx, 1f4z, 1qkp, 1qko, 1p8h, 1mgy, 4md2, 4md1, 3ns0, 1c3w, 1bm1, 2ntu, 1kme, 2ntw, 1py6, 4ov0, 2i20, 1vjm, 3mbv, 1x0i, 1x0k, 1xji]
LWVNVALXGIAIL	LL12	LMIPLVSISSYLG	LG12	0	1	[1e12, 2jaf]
LDVXAKVGXXXXL	LL12	LMGLGXLYFLVKG	LG12	6	0	[1s8l, 1at9, 1e0p, 1s8j, 1r2n, 1r84, 1pxs, 1jv7, 1jv6, 1ap9, 1pxr, 4hwl, 1s54, 1s53, 1o0a, 3han, 3hao, 1kg9, 1kg8, 3hap, 3haq, 2wjk, 3har, 2wjl, 3has, 1q5j, 1q5i, 1f50, 1tn5, 3nsb, 1tn0, 3utw, 3utx, 4fpd, 3uty, 1brx, 1fbk, 1ucq, 4hyx, 1f4z, 1qkp, 1qko, 1brd, 1p8h, 1mgy, 4md2, 4md1, 3ns0, 1c3w, 1bm1, 1kme, 2ntu, 2ntw, 1s51, 1py6, 4ov0, 2i20, 1vjm, 3mbv, 1x0i, 1x0k, 1xji]
LXLGTXLXXLXXL	LL12	LXFMVLDVXXKVG	LG12	0	6	[1m0k, 1s8l, 1at9, 1e0p, 1s8j, 2i1x, 1r2n, 1r84, 1pxs, 1jv7, 1jv6, 1pxr, 1ap9, 1m0m, 1m0l, 4hwl, 1s54, 1s53, 1o0a, 1c8s, 3han, 3hao, 1c8r, 1kg9, 1kg8, 3hap, 3haq, 2wjk, 3har, 2wjl, 3has, 1q5j, 1kgb, 2zzl, 1q5i, 1f50, 1dze, 3nsb, 1tn5, 2brd, 1cwq, 3utv, 1tn0, 3utw, 3utx, 3uty, 4fpd, 1brx, 1fbb, 1brr, 1p8i, 1fbk, 1ucq, 4hyx, 1p8u, 1f4z, 1ixf, 3vi0, 1qkp, 1qko, 1p8h, 1qm8, 4md2, 4md1, 2zfe, 1iw6, 3n…
LXTTPLXXXXLXL	LL12	LXFMVLDVXXKVG	LG12	2	6	[1brx, 1s8l, 1at9, 1e0p, 1s8j, 1r2n, 1r84, 4hyx, 1f4z, 1pxs, 1jv7, 1jv6, 1pxr, 1qkp, 1qko, 1s54, 1s53, 3han, 3hap, 3haq, 3har, 2wjk, 2wjl, 3has, 1c3w, 1bm1, 1q5i, 2ntu, 1kme, 2ntw, 1s52, 1s51, 1py6, 1vjm, 1tn5, 1x0i, 1x0k, 3utv, 3utw, 1tn0, 1xji, 3utx, 3uty]
LDVXAKYVFAXXL	LL12	LMIPLVSISSYLG	LG12	6	1	[1e12, 2jaf]
LDVXAKYVFAXXL	LL12	LAGIAILVFVYMG	LG12	6	0	[2jaf, 2jag]
LXTPLIVYXLXXL	LL12	ISGIAAXAYXVMA	IA12	2	1	[1gue, 4gyc, 3qdc, 2f93, 2f95, 1jgj, 1h68, 1gu8]
LXTTPLXXXXLXL	LL12	ILVPGIASAAXXA	IA12	2	1	[1vgo]
LVGXDGIMIXXXL	LL12	IXTAAMLYILYVA	IA12	3	4	[3has]
LXTPMILXXLXXL	LL12	ITFDIXXCVTGLA	IA12	2	3	[3qbl, 3vvk, 3qbg, 3qbi, 3qbk]
LDVXAKVGFGFXL	LL12	ILVPGIASAAXXA	IA12	6	1	[2z55, 1vgo]
LVXVVSIASYTGL	LL12	ITFDIXXCVTGLA	IA12	1	3	[3qbl, 3vvk, 3a7k, 3qbg, 3abw, 3qbi, 3qbk]
LXTLFWLGXIGML	LL12	ISGIAAXAYXVMA	IA12	0	1	[1jgj]
LXLGTXLXXLXXL	LL12	IETLLFMVLDVXA	IA12	0	6	[1brr, 1r2n, 1r84, 4hyx, 1pxs, 1pxr, 4hwl, 1ixf, 3vi0, 1qkp, 1s54, 1s53, 1o0a, 1p8h, 3han, 1c8r, 3hap, 3haq, 3har, 4md2, 3has, 4md1, 3ns0, 1q5j, 1kgb, 1q5i, 1kme, 2ntw, 1s52, 1s51, 1py6, 4ov0, 3vhz, 1iw9, 2i21, 3nsb, 1tn5, 3mbv, 3utv, 1tn0, 3utw, 3utx, 1xji, 3uty]
LLPFFSKVGFSFL	LL12	IPIWSGLAXXAMA	IA12	6	1	[1xio, 2m3g]
LLTXPLLTVELVL	LL12	ISMMVSALVVFIA	IA12	2	1	[3ddl]
LXTPLIVYXLXXL	LL12	ITLNTVVMLAGXA	IA12	2	3	[1gue, 4gyc, 3qdc, 2f93, 2f95, 1jgj, 1h68, 1gu8]
LXTTPLXXXXLXL	LL12	FMVXDXXXKVGXG	FG12	2	6	[1jv6]
LXLGTXLXXLXXL	LL12	FMVXDXXXKVGXG	FG12	0	6	[1m0k, 1s8l, 1at9, 1e0p, 1s8j, 2i1x, 1r2n, 1r84, 1pxs, 1jv7, 1jv6, 1pxr, 1ap9, 1m0m, 1m0l, 4hwl, 1s54, 1s53, 1o0a, 1c8s, 3han, 3hao, 1c8r, 1kg9, 1kg8, 3hap, 3haq, 2wjk, 3har, 2wjl, 3has, 1q5j, 1kgb, 2zzl, 1q5i, 1f50, 1dze, 3nsb, 1tn5, 2brd, 1cwq, 3utv, 1tn0, 3utw, 3utx, 4fpd, 3uty, 1brx, 1fbb, 1brr, 1p8i, 1fbk, 1ucq, 4hyx, 1p8u, 1f4z, 1ixf, 3vi0, 1qkp, 1qko, 1p8h, 1mgy, 1qm8, 4md2, 4md1, 2zfe, 1i…
LLTXPLLTVELVL	LL12	FLAALMIVLGYPG	FG12	2	3	[3ddl]
LSTIPFVWILXXL	LL12	FLAALMIVLGYPG	FG12	4	3	[3ddl]
LDVXAKYVFAXXL	LL12	MIPLVSISSYLGL	ML12	6	1	[1e12]
LXTTPLXXXXLXL	LL12	MVLDVSXKVGXGL	ML12	2	6	[1jv6]
LWVNVALXGIAIL	LL12	MIPLVSISSYLGL	ML12	0	1	[1e12]
LXLGTXLXXLXXL	LL12	MVLDVSXKVGXGL	ML12	0	6	[1m0k, 1s8l, 1at9, 1e0p, 1s8j, 1r2n, 1r84, 1pxs, 1jv7, 1jv6, 1pxr, 1ap9, 1m0l, 4hwl, 1s54, 1s53, 1o0a, 3han, 3hao, 1kg9, 1kg8, 3hap, 3haq, 2wjk, 3har, 2wjl, 3has, 1q5j, 2zzl, 1q5i, 1f50, 3nsb, 1tn5, 2brd, 1cwq, 3utv, 1tn0, 3utw, 3utx, 4fpd, 3uty, 1brx, 1brr, 1p8i, 1fbk, 1ucq, 4hyx, 1p8u, 1f4z, 1ixf, 3vi0, 1qkp, 1qko, 1p8h, 1mgy, 1qm8, 4md2, 4md1, 2zfe, 1iw6, 3ns0, 1c3w, 1bm1, 2ntu, 1kme, 2ntw, 1s…
LDVXAKVGXXXXL	LL12	LXTAXMGLGXLXF	LF12	6	0	[1s8l, 1at9, 1e0p, 1s8j, 1r2n, 1r84, 1pxs, 1jv7, 1jv6, 1ap9, 1pxr, 4hwl, 1s54, 1s53, 1o0a, 3han, 3hao, 1kg9, 1kg8, 3hap, 3haq, 2wjk, 3har, 2wjl, 3has, 1q5j, 1q5i, 1f50, 1tn5, 3nsb, 1cwq, 3utv, 1tn0, 3utw, 3utx, 4fpd, 3uty, 1brx, 1fbk, 1ucq, 4hyx, 1f4z, 1qkp, 1qko, 1brd, 1p8h, 1mgy, 4md2, 4md1, 3ns0, 1c3w, 1bm1, 1kme, 2ntu, 2ntw, 1s52, 1s51, 1py6, 4ov0, 2i20, 1vjm, 3mbv, 1x0i, 1x0k, 1xji]
LXLGTXLXXLXXL	LL12	LFXVLDVXXKVGF	LF12	0	6	[1m0k, 1s8l, 1at9, 1e0p, 1s8j, 2i1x, 1r2n, 1r84, 1pxs, 1jv7, 1pxr, 1ap9, 1m0m, 1m0l, 4hwl, 1s54, 1s53, 1o0a, 1c8s, 3han, 3hao, 1c8r, 1kg9, 1kg8, 3hap, 3haq, 2wjk, 3har, 2wjl, 3has, 1q5j, 1kgb, 2zzl, 1q5i, 1f50, 1dze, 3nsb, 1tn5, 2brd, 1cwq, 3utv, 1tn0, 3utw, 3utx, 3uty, 1brx, 1fbb, 1brr, 1ucq, 4hyx, 1p8u, 1f4z, 1ixf, 3vi0, 1qkp, 1qko, 1p8h, 1mgy, 1qm8, 4md2, 4md1, 2zfe, 1iw6, 3ns0, 1c3w, 1bm1, 2n…
LXTPLIVYXLXXL	LL12	LIVYLDLVTKVGF	LF12	2	6	[1gue, 4gyc, 3qdc, 2f93, 2f95, 1jgj, 1h68, 1gu8]
LGLXXXLXINLXL	LL12	LIVYLDLVTKVGF	LF12	1	6	[4gyc, 2f93, 2f95, 1h2s]
LXTLFWLGXIGML	LL12	LIVYLDLVTKVGF	LF12	0	6	[1jgj]
LVGXDGIMIXXXL	LL12	TTPLLLLDLALLV	TV12	3	2	[1brx]
LXTTPLXXXXLXL	LL12	TXXFMVLDXXXKV	TV12	2	6	[1brx, 1s8l, 1at9, 1e0p, 1s8j, 1r2n, 1r84, 4hyx, 1f4z, 1pxs, 1pxr, 1qkp, 1qko, 1s54, 1s53, 3han, 3hap, 3haq, 3har, 2wjk, 2wjl, 3has, 1c3w, 1bm1, 1q5i, 2ntu, 1kme, 2ntw, 1s52, 1s51, 1py6, 1vjm, 1tn5, 1x0i, 1x0k, 3utv, 3utw, 1tn0, 1xji, 3utx, 3uty]
LXTPLIVYXLXXL	LL12	TVVXLAGFAGAMV	TV12	2	3	[3qdc, 1jgj]
LLPFFSKVGFSFL	LL12	TYFXVXWIGYXIV	TV12	6	5	[1xio, 2m3g, 4tl3]
LXXVXALXIXTGL	LL12	TWWLFSTXAFXFV	TV12	3	4	[2z55, 1vgo, 2ei4]
LXLGTXLXXLXXL	LL12	TXXFMVLDXXXKV	TV12	0	6	[1m0k, 1s8l, 1at9, 1e0p, 1s8j, 2i1x, 1r2n, 1r84, 1pxs, 1pxr, 1ap9, 1m0m, 4hwl, 1s54, 1s53, 1o0a, 1c8s, 3han, 3hao, 1c8r, 1kg9, 1kg8, 3hap, 3haq, 2wjk, 3har, 2wjl, 3has, 1q5j, 1kgb, 2zzl, 1q5i, 1f50, 1dze, 3nsb, 1tn5, 2brd, 1cwq, 3utv, 1tn0, 3utw, 3utx, 3uty, 4fpd, 1brx, 1fbb, 1brr, 1p8i, 1fbk, 1ucq, 4hyx, 1p8u, 1f4z, 1ixf, 3vi0, 1qkp, 1qko, 1p8h, 1qm8, 4md2, 4md1, 2zfe, 1iw6, 3ns0, 1c3w, 1bm1, 2n…
LXXVXALXIXTGL	LL12	TWWLFSTICMIVV	TV12	3	4	[1uaz]
LDVXAKVGXXXXL	LL12	TXXMGLGXLXFXV	TV12	6	0	[1s8l, 1at9, 1e0p, 1s8j, 1r2n, 1r84, 1pxs, 1jv7, 1jv6, 1ap9, 1pxr, 4hwl, 1s54, 1s53, 1o0a, 3han, 3hao, 1kg9, 1kg8, 3hap, 3haq, 2wjk, 3har, 2wjl, 3has, 1q5j, 1q5i, 1f50, 1tn5, 3nsb, 1cwq, 3utv, 1tn0, 3utw, 3utx, 4fpd, 3uty, 1brx, 1fbk, 1ucq, 4hyx, 1f4z, 1qkp, 1qko, 1brd, 1p8h, 1mgy, 4md2, 4md1, 3ns0, 1c3w, 1bm1, 1kme, 2ntu, 2ntw, 1s52, 1s51, 1py6, 4ov0, 2i20, 1vjm, 3mbv, 1x0i, 1x0k, 1xji]
LXLGTXLXXLXXL	LL12	VXAKVGXGLILLR	VR12	0	6	[1brx, 1s8l, 1at9, 1e0p, 1s8j, 1r2n, 1r84, 1f4z, 1pxs, 1jv7, 1jv6, 1pxr, 4hwl, 1qkp, 1qko, 1s54, 1s53, 1o0a, 1mgy, 3han, 3hao, 1kg8, 3hap, 3haq, 2wjk, 3har, 2wjl, 3has, 1c3w, 1bm1, 1q5i, 2ntu, 1kme, 2ntw, 1s51, 1py6, 4ov0, 2i20, 1vjm, 1tn5, 1x0i, 1x0k, 1tn0, 3utw, 3utx, 1xji, 4fpd, 3uty]
LXTTPLXXXXLXL	LL12	VXAKVGXGLILLR	VR12	2	6	[1brx, 1s8l, 1at9, 1e0p, 1s8j, 1r2n, 1r84, 1f4z, 1pxs, 1jv7, 1jv6, 1pxr, 1qkp, 1qko, 1brd, 1s54, 1s53, 1mgy, 3han, 3hap, 3haq, 3har, 2wjk, 2wjl, 3has, 1c3w, 1bm1, 1q5i, 2ntu, 1kme, 2ntw, 1s51, 1py6, 1vjm, 1tn5, 1x0i, 1x0k, 3utw, 1tn0, 1xji, 3utx, 3uty]
LWVNVALXGIAIL	LL12	VXAKYVFAFXLLR	VR12	0	6	[2jaf]
LXTTPLXXXXLXL	LL12	VXAKVGFGFXLLR	VR12	2	6	[1vgo]
LXTTPLXXXXLXL	LL12	VXWAISTAAXLYI	VI12	2	4	[1brx, 1at9, 1e0p, 1r2n, 1r84, 4hyx, 1f4z, 1pxs, 1pxr, 1qkp, 1qko, 1s54, 1s53, 3han, 3hap, 2wjk, 2wjl, 3has, 1c3w, 1bm1, 1q5i, 2ntu, 1kme, 2ntw, 1s52, 1s51, 1py6, 1vjm, 1tn5, 1x0k, 3utv, 3utw, 1tn0, 1xji, 3utx, 3uty]
LXTTPLXXXXLXL	LL12	VLDVXAKVGXGXI	VI12	2	6	[1jv6]
LVGXDGIMIXXXL	LL12	VXWAISTAAXLYI	VI12	3	4	[1m0k, 1at9, 1e0p, 1r2n, 1r84, 1pxs, 1ap9, 1pxr, 4hwl, 1s54, 1s53, 1o0a, 3han, 3hao, 1kg9, 1c8r, 1kg8, 2wjk, 2wjl, 3has, 2zzl, 1q5j, 1kgb, 1q5i, 1f50, 3nsb, 1tn5, 1cwq, 3utv, 1tn0, 3utw, 3utx, 4fpd, 3uty, 1brx, 1brr, 1p8i, 1fbk, 1ucq, 4hyx, 1p8u, 1f4z, 1ixf, 3vi0, 1qkp, 1qko, 1p8h, 1qm8, 4md2, 2zfe, 4md1, 1iw6, 3ns0, 1c3w, 1bm1, 2ntu, 1kme, 2ntw, 1s52, 1s51, 1py6, 4ov0, 2i20, 3vhz, 1iw9, 2i21, 1v…
LWVNVALXGIAIL	LL12	VLDVXAKYVFAFI	VI12	0	6	[1e12, 2jaf]
LXLGTXLXXLXXL	LL12	VLDVXAKVGXGXI	VI12	0	6	[1m0k, 1s8l, 1at9, 1e0p, 1s8j, 1r2n, 1r84, 1pxs, 1jv7, 1pxr, 1ap9, 1jv6, 1m0l, 4hwl, 1s54, 1s53, 1o0a, 3han, 3hao, 1kg9, 1kg8, 3hap, 3haq, 2wjk, 3har, 2wjl, 3has, 1q5j, 2zzl, 1q5i, 1f50, 3nsb, 1tn5, 1cwq, 3utv, 1tn0, 3utw, 3utx, 3uty, 4fpd, 1brx, 1brr, 1p8i, 1fbk, 1ucq, 4hyx, 1f4z, 1ixf, 3vi0, 1qkp, 1qko, 1p8h, 1mgy, 1qm8, 4md2, 4md1, 2zfe, 1iw6, 3ns0, 1c3w, 1bm1, 2ntu, 1kme, 2ntw, 1s52, 1s51, 1p…
LDVXAKVGFGFXL	LL12	VXVLWTAYPILWI	VI12	6	5	[2z55, 1vgo]
LDVXAKVGXXXXL	LL12	VVLWSAYXVXWXI	VI12	6	5	[1at9, 1e0p, 1s8j, 1r2n, 1r84, 1pxs, 1ap9, 1pxr, 4hwl, 1s54, 1s53, 1o0a, 3han, 3hao, 1kg9, 1kg8, 3hap, 3haq, 2wjk, 3har, 2wjl, 3has, 1q5j, 1q5i, 1f50, 1tn5, 3nsb, 3utv, 1tn0, 3utw, 3utx, 4fpd, 3uty, 1brx, 1fbk, 1ucq, 4hyx, 1f4z, 1qkp, 1qko, 1brd, 1p8h, 4md2, 4md1, 3ns0, 1c3w, 1bm1, 1kme, 2ntu, 2ntw, 1s52, 1s51, 1py6, 4ov0, 2i20, 1vjm, 3mbv, 1x0k, 1xji]
LLPFFSKVGFSFL	LL12	VTYFTVXWIGYPI	VI12	6	5	[1xio, 2m3g, 4tl3]
LLPFFSKVGFSFL	LL12	VAMFIPIWSGLAY	VY12	6	1	[1xio, 2m3g, 4tl3]
LDVXAKYVFAXXL	LL12	VALAGIAILVFVY	VY12	6	0	[1e12, 2jaf, 2jag]
LYINIALXGLXIL	LL12	VAKYIFAFLLLNY	VY12	0	6	[3qbl, 3vvk, 3qbg, 3qbi, 3qbk]
LLTXPLLTVELVL	LL12	VXXLVVFIAGYHY	VY12	2	1	[3ddl]
LXTTPLXXXXLXL	LL12	VLRNVTVVXWSAY	VY12	2	5	[1brx, 1s8l, 1at9, 1e0p, 1s8j, 1r2n, 1r84, 4hyx, 1f4z, 1pxs, 1jv7, 1jv6, 1pxr, 1qkp, 1qko, 1brd, 1s54, 1s53, 1mgy, 3han, 3hap, 3haq, 3har, 2wjk, 2wjl, 3has, 1c3w, 1bm1, 1q5i, 2ntu, 1kme, 2ntw, 1s52, 1s51, 1py6, 1vjm, 1tn5, 1x0i, 1x0k, 3utv, 3utw, 1tn0, 1xji, 3utx, 3uty]
LDVXAKVGXXXXL	LL12	VLRNVTVVXWSAY	VY12	6	5	[1s8l, 1at9, 1e0p, 1s8j, 1r2n, 1r84, 1pxs, 1jv7, 1jv6, 1pxr, 4hwl, 1s54, 1s53, 1o0a, 3han, 3hao, 1kg8, 3hap, 3haq, 2wjk, 3har, 2wjl, 3has, 1q5i, 1tn5, 3utv, 1tn0, 3utw, 3utx, 4fpd, 3uty, 1brx, 4hyx, 1f4z, 1qkp, 1qko, 1brd, 1mgy, 1c3w, 1bm1, 1kme, 2ntu, 2ntw, 1s52, 1s51, 1py6, 4ov0, 2i20, 1vjm, 1x0i, 1x0k, 1xji]
LVXVVSIASYTGL	LL12	VAKYIFAFLLLNY	VY12	1	6	[3qbl, 3vvk, 3qbg, 3qbi, 3qbk]
LVXVVSIASYTGL	LL12	NXALAGLSILXFV	NV12	1	0	[3qbl, 3vvk, 3a7k, 3qbg, 3abw, 3qbi, 3qbk]
LDVXAKVGXXXXL	LL12	NVTVVLWSAYXVV	NV12	6	5	[1s8l, 1at9, 1e0p, 1s8j, 1r2n, 1r84, 1pxs, 1jv7, 1jv6, 1ap9, 1pxr, 4hwl, 1s54, 1s53, 1o0a, 3han, 3hao, 1kg9, 1kg8, 3hap, 3haq, 2wjk, 3har, 2wjl, 3has, 1q5j, 1q5i, 1f50, 1tn5, 3nsb, 1cwq, 3utv, 1tn0, 3utw, 3utx, 4fpd, 3uty, 1brx, 1fbk, 1ucq, 4hyx, 1f4z, 1qkp, 1qko, 1brd, 1p8h, 1mgy, 4md2, 4md1, 3ns0, 1c3w, 1bm1, 1kme, 2ntu, 2ntw, 1s52, 1s51, 1py6, 4ov0, 2i20, 1vjm, 3mbv, 1x0i, 1x0k, 1xji]
LXIVAKYIFXFXL	LL12	NXALAGLSILXFV	NV12	6	0	[3vvk, 3qbl, 3abw, 3qbg, 3qbi, 3qbk]
LDVXAKYVFAXXL	LL12	NXALAGIAILXFV	NV12	6	0	[1e12, 2jaf, 2jag]
LDVXAKVGXXXXL	LL12	VTVVLWSAYXVVW	VW12	6	5	[1s8l, 1at9, 1e0p, 1s8j, 1r2n, 1r84, 1pxs, 1jv7, 1jv6, 1ap9, 1pxr, 4hwl, 1s54, 1s53, 1o0a, 3han, 3hao, 1kg9, 1kg8, 3hap, 3haq, 2wjk, 3har, 2wjl, 3has, 1q5j, 1q5i, 1f50, 1tn5, 3nsb, 1cwq, 3utv, 1tn0, 3utw, 3utx, 4fpd, 3uty, 1brx, 1fbk, 1ucq, 4hyx, 1f4z, 1qkp, 1qko, 1brd, 1p8h, 1mgy, 4md2, 4md1, 3ns0, 1c3w, 1bm1, 1kme, 2ntu, 2ntw, 1s52, 1s51, 1py6, 4ov0, 2i20, 1vjm, 3mbv, 1x0i, 1x0k, 1xji]
LXTPLIVYXLXXL	LL12	REFGIVITLXTVV	RV12	2	3	[1gue, 4gyc, 3qdc, 2f93, 2f95, 1jgj, 1h68, 1gu8]
LXTTPLXXXXLXL	LL12	RNVTVVLWSAYXV	RV12	2	5	[1brx, 1s8l, 1at9, 1e0p, 1s8j, 1r2n, 1r84, 4hyx, 1f4z, 1pxs, 1jv7, 1jv6, 1pxr, 1qkp, 1qko, 1brd, 1s54, 1s53, 1mgy, 3han, 3hap, 3haq, 3har, 2wjk, 2wjl, 3has, 1c3w, 1bm1, 2ntu, 1kme, 2ntw, 1s52, 1s51, 1py6, 1vjm, 1tn5, 1x0i, 1x0k, 3utv, 3utw, 1tn0, 1xji, 3utx, 3uty]
LDVXAKVGXXXXL	LL12	RNVTVVLWSAYXV	RV12	6	5	[1s8l, 1at9, 1e0p, 1s8j, 1r2n, 1r84, 1pxs, 1jv7, 1jv6, 1ap9, 1pxr, 4hwl, 1s54, 1s53, 1o0a, 3han, 3hao, 1kg9, 1kg8, 3hap, 3haq, 2wjk, 3har, 2wjl, 3has, 1q5j, 1q5i, 1f50, 1tn5, 3nsb, 1cwq, 3utv, 1tn0, 3utw, 3utx, 4fpd, 3uty, 1brx, 1fbk, 1ucq, 4hyx, 1f4z, 1qkp, 1qko, 1brd, 1p8h, 1mgy, 4md2, 4md1, 3ns0, 1c3w, 1bm1, 1kme, 2ntu, 2ntw, 1s52, 1s51, 1py6, 4ov0, 2i20, 1vjm, 3mbv, 1x0i, 1x0k, 1xji]
LLPFFSKVGFSFL	LL12	LVTYFTVLWXGYP	LP12	6	5	[2m3g]
LXTTPLXXXXLXL	LL12	LRNXTVVLWXAYP	LP12	2	5	[1brx, 1s8l, 1at9, 1e0p, 1s8j, 1r2n, 1r84, 4hyx, 1f4z, 1pxs, 1jv7, 1jv6, 1pxr, 1qkp, 1qko, 1brd, 1s54, 1s53, 1mgy, 3han, 3hap, 3haq, 3har, 2wjk, 2wjl, 3has, 1c3w, 1bm1, 2ntu, 1kme, 2ntw, 1s52, 1s51, 1py6, 1vjm, 1tn5, 1x0i, 1x0k, 3utv, 3utw, 1tn0, 1xji, 3utx, 3uty]
LDVXAKVGFGFXL	LL12	LTALVAVLWXAYP	LP12	6	5	[2z55, 1vgo]
LDVXAKYVFAXXL	LL12	LRXLVVVXWXXXP	LP12	6	5	[2jaf, 2jag]
LDVXAKVGXXXXL	LL12	LRNXTVVLWXAYP	LP12	6	5	[1s8l, 1at9, 1e0p, 1s8j, 1r2n, 1r84, 1pxs, 1jv7, 1jv6, 1ap9, 1pxr, 4hwl, 1s54, 1s53, 1o0a, 3han, 3hao, 1kg9, 1kg8, 3hap, 3haq, 2wjk, 3har, 2wjl, 3has, 1q5j, 1f50, 1tn5, 3nsb, 3utv, 1tn0, 3utw, 3utx, 4fpd, 3uty, 1brx, 1fbk, 1ucq, 4hyx, 1f4z, 1qkp, 1qko, 1brd, 1p8h, 1mgy, 4md2, 4md1, 3ns0, 1c3w, 1bm1, 1kme, 2ntu, 2ntw, 1s52, 1s51, 1py6, 4ov0, 2i20, 1vjm, 3mbv, 1x0i, 1x0k, 1xji]
LXIVAKYIFXFXL	LL12	LKLXTVVXWXXXP	LP12	6	5	[3vvk, 3qbl, 3abw, 3qbg, 3qbi, 3qbk]
LDVXAKVGFGFXL	LL12	TXLVPGIASAAXL	TL12	6	1	[2z55, 1vgo]
LVXVVSIASYTGL	LL12	TWALSTXMILLAL	TL12	1	2	[3qbl, 3vvk, 3qbg, 3abw, 3qbi, 3qbk]
LWVNVALXGIAIL	LL12	TLMIPLVSISSYL	TL12	0	1	[1e12, 2jaf]
LXTTPLXXXXLXL	LL12	TXLVPGIASAAXL	TL12	2	1	[1vgo]
LDVXAKYVFAXXL	LL12	TLMIPLVSISSYL	TL12	6	1	[1e12, 2jaf, 2jag]
LDVXAKVGXXXXL	LL12	TXLXXXIAFTXXL	TL12	6	1	[1s8l, 1at9, 1e0p, 1s8j, 1r2n, 1r84, 1jv7, 1pxs, 1jv6, 1ap9, 1pxr, 4hwl, 1s54, 1o0a, 3han, 3hao, 1kg9, 1kg8, 3hap, 3haq, 2wjk, 3har, 2wjl, 3has, 1q5j, 1q5i, 1f50, 1tn5, 3nsb, 1cwq, 1tn0, 4fpd, 1brx, 1fbk, 1ucq, 4hyx, 1f4z, 1qkp, 1qko, 1brd, 1p8h, 1mgy, 4md2, 4md1, 3ns0, 1c3w, 1bm1, 1kme, 2ntu, 2ntw, 1s52, 1s51, 1py6, 4ov0, 2i20, 1vjm, 3mbv, 1x0i, 1x0k, 1xji]
LXLGTXLXXLXXL	LL12	TXLXXXIAFTXXL	TL12	0	1	[1m0k, 1s8l, 1at9, 1e0p, 1s8j, 1r2n, 1r84, 1jv7, 1pxs, 1jv6, 1ap9, 1pxr, 1m0l, 4hwl, 1s54, 1o0a, 3han, 3hao, 1kg9, 1bhb, 1kg8, 3hap, 3haq, 1bha, 2wjk, 3har, 2wjl, 3has, 1q5j, 2zzl, 1q5i, 1f50, 3nsb, 1tn5, 1cwq, 1tn0, 4fpd, 1brx, 1brr, 1p8i, 1fbk, 1ucq, 4hyx, 1f4z, 1ixf, 3vi0, 1qkp, 1qko, 1p8h, 1mgy, 1qm8, 4md2, 4md1, 2zfe, 1iw6, 3ns0, 1c3w, 1bm1, 2ntu, 1kme, 2ntw, 1s52, 1s51, 1py6, 4ov0, 3vhz, 2i…
LDVXAKVGXXXXL	LL12	TVXLWSAYXVVWL	TL12	6	5	[1s8l, 1at9, 1e0p, 1s8j, 1r2n, 1r84, 1pxs, 1ap9, 1pxr, 4hwl, 1s54, 1s53, 1o0a, 3han, 3hao, 1kg9, 1kg8, 3hap, 3haq, 2wjk, 3har, 2wjl, 3has, 1q5j, 1q5i, 1f50, 1tn5, 3nsb, 1cwq, 3utv, 1tn0, 3utw, 3utx, 4fpd, 3uty, 1brx, 1fbk, 1ucq, 4hyx, 1f4z, 1qkp, 1qko, 1brd, 1p8h, 4md2, 4md1, 3ns0, 1c3w, 1bm1, 1kme, 2ntu, 2ntw, 1s52, 1s51, 1py6, 4ov0, 2i20, 1vjm, 3mbv, 1x0i, 1x0k, 1xji]
LXTTPLXXXXLXL	LL12	TXLXXXIAFTXXL	TL12	2	1	[1brx, 1s8l, 1at9, 1e0p, 1s8j, 1r2n, 1r84, 4hyx, 1f4z, 1jv7, 1pxs, 1jv6, 1pxr, 1qkp, 1qko, 1brd, 1s54, 1mgy, 3han, 3hao, 3hap, 3haq, 3har, 2wjk, 2wjl, 3has, 1c3w, 1bm1, 1q5i, 2ntu, 1kme, 2ntw, 1s52, 1s51, 1py6, 2i20, 1vjm, 1tn5, 1x0i, 1x0k, 1tn0, 1xji]
LVGXDGIMIXXXL	LL12	TXLXXXIAFTXXL	TL12	3	1	[1m0k, 1s8l, 1at9, 1e0p, 1s8j, 1r2n, 1r84, 1jv7, 1jv6, 1ap9, 1m0l, 4hwl, 1s54, 1o0a, 3hao, 1kg9, 1kg8, 3haq, 2wjk, 3har, 2wjl, 3has, 2zzl, 1q5j, 1q5i, 1f50, 3nsb, 1tn5, 1cwq, 4fpd, 1brx, 1brr, 1p8i, 1fbk, 1ucq, 4hyx, 1f4z, 1ixf, 3vi0, 1qkp, 1qko, 1brd, 1p8h, 1mgy, 1qm8, 4md2, 2zfe, 4md1, 1iw6, 3ns0, 1c3w, 1bm1, 2ntu, 1kme, 2ntw, 1s52, 1s51, 1py6, 4ov0, 2i20, 3vhz, 1iw9, 1vjm, 1x0s, 1qhj, 3mbv, 1x…
LVGXDGIMIXXXL	LL12	WARYAXWLFTTXL	WL12	3	2	[1m0k, 1s8l, 1at9, 1e0p, 1s8j, 1r2n, 1r84, 1pxs, 1ap9, 1pxr, 4hwl, 1s54, 1s53, 1o0a, 3han, 3hao, 1kg9, 1c8r, 1kg8, 3haq, 2wjk, 3har, 2wjl, 3has, 1q5j, 2zzl, 1kgb, 1q5i, 1f50, 3nsb, 1tn5, 3utv, 1tn0, 3utw, 3utx, 4fpd, 3uty, 1brx, 1brr, 1p8i, 1fbk, 1ucq, 4hyx, 1p8u, 1f4z, 1ixf, 3vi0, 1qkp, 1qko, 1p8h, 1qm8, 4md2, 2zfe, 4md1, 1iw6, 3ns0, 1c3w, 2ntu, 1kme, 2ntw, 1s52, 1s51, 1py6, 4ov0, 2i20, 3vhz, 1i…
LXXVXALXIXTGL	LL12	WWLFSTICXIVVL	WL12	3	4	[1uaz]
LMSTQIVVITSGL	LL12	WYICGVCAFLXIL	WL12	3	4	[1xio, 2m3g, 4tl3]
LVGXDGIMIXXXL	LL12	WXXISTAAMLXXL	WL12	3	4	[1m0k, 1s8l, 1at9, 1e0p, 1s8j, 1r2n, 1r84, 1pxs, 1ap9, 1pxr, 1m0l, 4hwl, 1s54, 1s53, 1o0a, 3han, 3hao, 1kg9, 1c8r, 1kg8, 3haq, 2wjk, 3har, 2wjl, 3has, 2zzl, 1q5j, 1kgb, 1q5i, 1f50, 3nsb, 1tn5, 1cwq, 3utv, 1tn0, 3utw, 3utx, 4fpd, 3uty, 1brx, 1brr, 1p8i, 1fbk, 1ucq, 4hyx, 1p8u, 1f4z, 1ixf, 3vi0, 1qkp, 1qko, 1p8h, 1qm8, 4md2, 2zfe, 4md1, 1iw6, 3ns0, 1c3w, 1bm1, 2ntu, 1kme, 2ntw, 1s52, 1s51, 1py6, 4o…
LXXVXALXIXTGL	LL12	WWLFSTIAFLXVL	WL12	3	4	[2z55, 1vgo, 2ei4]
LXTTPLXXXXLXL	LL12	WXXISTAAMLXXL	WL12	2	4	[1brx, 1s8l, 1at9, 1e0p, 1s8j, 1r2n, 1r84, 4hyx, 1f4z, 1pxs, 1pxr, 1qkp, 1qko, 1s54, 1s53, 3han, 3hap, 2wjk, 2wjl, 3has, 1c3w, 1bm1, 1q5i, 2ntu, 1kme, 2ntw, 1s52, 1s51, 1py6, 1vjm, 1tn5, 1x0i, 1x0k, 3utv, 3utw, 1tn0, 1xji, 3utx, 3uty]
LXTTPLXXXXLXL	LL12	WARYAXWLFTTXL	WL12	2	2	[1brx, 1at9, 1e0p, 1r2n, 1r84, 4hyx, 1f4z, 1pxs, 1pxr, 1qkp, 1qko, 1s54, 1s53, 3han, 3hap, 3haq, 3har, 2wjk, 2wjl, 3has, 1c3w, 1q5i, 2ntu, 1kme, 2ntw, 1s52, 1s51, 1py6, 1vjm, 1tn5, 1x0k, 3utv, 3utw, 1tn0, 1xji, 3utx, 3uty]
LDVXAKVGXXXXL	LL12	WIWLALGTALMGL	WL12	6	0	[1fbk, 1r2n, 1r84, 1ucq, 4hyx, 1pxs, 1ap9, 1pxr, 4hwl, 1qkp, 1qko, 1s54, 1s53, 1p8h, 3han, 3hao, 3hap, 3haq, 2wjk, 3har, 4md2, 3has, 4md1, 3ns0, 1q5j, 1q5i, 1kme, 2ntw, 1s52, 1s51, 1py6, 4ov0, 1tn5, 3nsb, 3mbv, 3utv, 1tn0, 3utw, 3utx, 1xji, 3uty]
LDVXAKYVFAXXL	LL12	ATLMIPLVSISSY	AY12	6	1	[1e12, 2jaf, 2jag]
LDVXAKVGXXXXL	LL12	ALGTALMGLGXLY	AY12	6	0	[1s8l, 1at9, 1e0p, 1s8j, 1r2n, 1r84, 1pxs, 1jv7, 1jv6, 1ap9, 1pxr, 4hwl, 1s54, 1s53, 1o0a, 3han, 3hao, 1kg9, 1kg8, 3hap, 3haq, 2wjk, 3har, 2wjl, 3has, 1q5j, 1q5i, 1f50, 1tn5, 3nsb, 1cwq, 3utv, 1tn0, 3utw, 3utx, 4fpd, 3uty, 1brx, 1fbk, 1ucq, 4hyx, 1f4z, 1qkp, 1qko, 1brd, 1p8h, 1mgy, 4md2, 4md1, 3ns0, 1c3w, 1bm1, 1kme, 2ntu, 2ntw, 1s52, 1s51, 1py6, 4ov0, 2i20, 1vjm, 3mbv, 1x0i, 1x0k, 1xji]
LWVNVALXGIAIL	LL12	ATLMIPLVSISSY	AY12	0	1	[1e12, 2jaf]
LDVXAKYVFAXXL	LL12	VXWLGYPIVWXXG	VG12	6	5	[1e12]
LDVXAKVGFGFXL	LL12	VLWXAYPIXWXXG	VG12	6	5	[2z55, 1vgo]
LXIVAKYIFXFXL	LL12	VXWLGYPIVWXXG	VG12	6	5	[3vvk, 3qbl, 3abw, 3qbg, 3qbi, 3qbk]
LLPFFSKVGFSFL	LL12	VLWXGYPIXWXXG	VG12	6	5	[1xio, 2m3g, 4tl3]
LDVXAKVGXXXXL	LL12	VLWXAYXVXWXXG	VG12	6	5	[1at9, 1e0p, 1r2n, 1r84, 1pxs, 1ap9, 1pxr, 4hwl, 1s54, 1s53, 1o0a, 3han, 3hao, 1kg9, 1kg8, 3hap, 3haq, 2wjk, 3har, 2wjl, 3has, 1q5j, 1q5i, 1f50, 1tn5, 3nsb, 3utv, 1tn0, 3utw, 3utx, 4fpd, 3uty, 1brx, 1fbk, 1ucq, 4hyx, 1f4z, 1qkp, 1qko, 1brd, 1p8h, 4md2, 4md1, 3ns0, 1c3w, 1bm1, 1kme, 2ntu, 2ntw, 1s52, 1s51, 1py6, 4ov0, 2i20, 1vjm, 3mbv, 1x0k, 1xji]
LGLXXXLXINLXL	LL12	VFIFVXXLTVLFG	VG12	1	0	[4gyc, 1h2s]
LDVXAKVGXXXXL	LL12	GTALMGLGXLYFL	GL12	6	0	[1s8l, 1at9, 1e0p, 1s8j, 1r2n, 1r84, 1pxs, 1jv7, 1jv6, 1ap9, 1pxr, 4hwl, 1s54, 1s53, 1o0a, 3han, 3hao, 1kg9, 1kg8, 3hap, 3haq, 2wjk, 3har, 2wjl, 3has, 1q5j, 1q5i, 1f50, 1tn5, 3nsb, 1cwq, 3utv, 1tn0, 3utw, 3utx, 4fpd, 3uty, 1brx, 1fbk, 1ucq, 4hyx, 1f4z, 1qkp, 1qko, 1brd, 1p8h, 1mgy, 4md2, 4md1, 3ns0, 1c3w, 1bm1, 1kme, 2ntu, 2ntw, 1s52, 1s51, 1py6, 4ov0, 2i20, 1vjm, 3mbv, 1x0i, 1x0k, 1xji]
LDVXAKVGXXXXL	LL12	ALMGLGXLYFLVK	AK12	6	0	[1s8l, 1at9, 1e0p, 1s8j, 1r2n, 1r84, 1pxs, 1jv7, 1jv6, 1ap9, 1pxr, 4hwl, 1s54, 1s53, 1o0a, 3han, 3hao, 1kg9, 1kg8, 3hap, 3haq, 2wjk, 3har, 2wjl, 3has, 1q5j, 1q5i, 1f50, 1tn5, 3nsb, 1cwq, 1tn0, 3utw, 3utx, 4fpd, 3uty, 1brx, 1fbk, 1ucq, 4hyx, 1f4z, 1qkp, 1qko, 1brd, 1p8h, 1mgy, 4md2, 4md1, 3ns0, 1c3w, 1bm1, 1kme, 2ntu, 2ntw, 1s52, 1s51, 1py6, 4ov0, 2i20, 1vjm, 3mbv, 1x0i, 1x0k, 1xji]
LMSTQIVVITSGL	LL12	ICGVCAFLIXLXG	IG12	3	4	[1xio, 2m3g, 4tl3]
LXIVAKYIFXFXL	LL12	ILVPVVSIASYTG	IG12	6	1	[3vvk, 3qbl, 3abw, 3qbg, 3qbi, 3qbk]
LXTPLIVYXLXXL	LL12	IVYLDLVTKVGFG	IG12	2	6	[1gue, 4gyc, 3qdc, 2f93, 2f95, 1jgj, 1h68, 1gu8]
LXTPLIVYXLXXL	LL12	IVITLNTVVMLAG	IG12	2	3	[1gue, 4gyc, 3qdc, 2f93, 2f95, 1jgj, 1h68, 1gu8]
LXTTPLXXXXLXL	LL12	ILXXVGADGIMIG	IG12	2	3	[1brx, 1s8l, 1at9, 1e0p, 1s8j, 1r2n, 1r84, 4hyx, 1f4z, 1pxs, 1jv7, 1jv6, 1pxr, 1qkp, 1qko, 1brd, 1s54, 1s53, 1mgy, 3han, 3hao, 3hap, 3haq, 3har, 2wjk, 2wjl, 3has, 1c3w, 1bm1, 1q5i, 2ntu, 1kme, 2ntw, 1s52, 1s51, 1py6, 2i20, 1vjm, 1tn5, 1x0i, 1x0k, 3utv, 3utw, 1tn0, 1xji, 3utx, 3uty]
LVGXDGIMIXXXL	LL12	ILXXVGADGIMIG	IG12	3	3	[1s8l, 1at9, 1e0p, 1s8j, 1r2n, 1r84, 1pxs, 1jv7, 1jv6, 1ap9, 1pxr, 4hwl, 1s54, 1s53, 1o0a, 3han, 3hao, 1kg9, 1kg8, 3haq, 2wjk, 3har, 2wjl, 3has, 1q5j, 1q5i, 1f50, 1tn5, 3utv, 1tn0, 3utw, 3utx, 4fpd, 3uty, 1brx, 1fbk, 1ucq, 4hyx, 1f4z, 1qkp, 1qko, 1brd, 1p8h, 1mgy, 4md2, 4md1, 1c3w, 1bm1, 2ntu, 1kme, 2ntw, 1s52, 1s51, 1py6, 4ov0, 2i20, 1vjm, 3mbv, 1x0i, 1x0k, 1xji]
LGLXXXLXINLXL	LL12	IVYLDLVTKVGFG	IG12	1	6	[4gyc, 2f93, 2f95, 1h2s]
LDVXAKVGXXXXL	LL12	IWLXLGTALMXLG	IG12	6	0	[1s8l, 1at9, 1s8j, 1r2n, 1r84, 1pxs, 1ap9, 1pxr, 4hwl, 1s54, 1s53, 1o0a, 3han, 3hao, 1kg9, 1kg8, 3hap, 3haq, 2wjk, 3har, 2wjl, 3has, 1q5j, 1q5i, 1f50, 1tn5, 3nsb, 3utv, 1tn0, 3utw, 3utx, 4fpd, 3uty, 1brx, 1fbk, 1ucq, 4hyx, 1f4z, 1qkp, 1qko, 1p8h, 4md2, 4md1, 3ns0, 1c3w, 1bm1, 1kme, 2ntu, 2ntw, 1s52, 1s51, 1py6, 4ov0, 2i20, 1vjm, 3mbv, 1x0k, 1xji]
LYINIALXGLXIL	LL12	ILVPVVSIASYTG	IG12	0	1	[3qbl, 3vvk, 3a7k, 3abw, 3qbg, 3qbi, 3qbk]
LXTPMILXXLXXL	LL12	ILVPVVSIASYTG	IG12	2	1	[3qbl, 3vvk, 3qbg, 3qbi, 3qbk]
LXTLFWLGXIGML	LL12	IVYLDLVTKVGFG	IG12	0	6	[1jgj]
LXLGTXLXXLXXL	LL12	MGLGXLYFLVKGM	MM12	0	0	[1s8l, 1at9, 1e0p, 1r2n, 1r84, 1pxs, 1jv7, 1jv6, 1pxr, 1s53, 1o0a, 3han, 3hao, 1kg8, 3hap, 3haq, 1bha, 2wjk, 3har, 2wjl, 3has, 1q5j, 1q5i, 1f50, 1tn5, 1tn0, 3utw, 3utx, 3uty, 4fpd, 1brx, 1fbk, 1ucq, 4hyx, 1f4z, 1qko, 1p8h, 4md2, 4md1, 1c3w, 1bm1, 2ntu, 1kme, 2ntw, 1py6, 4ov0, 2i20, 1vjm, 3mbv, 1x0i, 1x0k, 1xji]
LDVXAKVGXXXXL	LL12	MGLGXLYFLVKGM	MM12	6	0	[1s8l, 1at9, 1e0p, 1r2n, 1r84, 1pxs, 1jv7, 1jv6, 1pxr, 1s54, 1s53, 1o0a, 3han, 3hao, 1kg8, 3hap, 3haq, 2wjk, 3har, 2wjl, 3has, 1q5j, 1q5i, 1f50, 1tn5, 1tn0, 3utw, 3utx, 4fpd, 3uty, 1brx, 1fbk, 1ucq, 4hyx, 1f4z, 1qko, 1brd, 1p8h, 4md2, 4md1, 1c3w, 1bm1, 1kme, 2ntu, 2ntw, 1s51, 1py6, 4ov0, 2i20, 1vjm, 3mbv, 1x0i, 1x0k, 1xji]
LYINIALXGLXIL	LL12	DXVAKYIFAFXLL	DL12	0	6	[3qbl, 3vvk, 3abw, 3qbg, 3qbi, 3qbk]
LXTTPLXXXXLXL	LL12	DVXAKVGFGFXLL	DL12	2	6	[1vgo]
LXTPLIVYXLXXL	LL12	DLVXKVGFGFIXL	DL12	2	6	[1gue, 4gyc, 3qdc, 2f93, 2f95, 1jgj, 1h68, 1gu8]
LVXVVSIASYTGL	LL12	DXVAKYIFAFXLL	DL12	1	6	[3qbl, 3vvk, 3qbg, 3abw, 3qbi, 3qbk]
LXTTPLXXXXLXL	LL12	DVXAKVGXGXXLL	DL12	2	6	[1brx, 1s8l, 1at9, 1e0p, 1s8j, 1r2n, 1r84, 4hyx, 1f4z, 1pxs, 1jv7, 1pxr, 1jv6, 1qkp, 1qko, 1brd, 1s54, 1s53, 1mgy, 3han, 3hap, 3haq, 3har, 2wjk, 2wjl, 3has, 1c3w, 1bm1, 1q5i, 2ntu, 1kme, 2ntw, 1s52, 1s51, 1py6, 1vjm, 1tn5, 1x0i, 1x0k, 3utv, 3utw, 1tn0, 1xji, 3utx, 3uty]
LVGXDGIMIXXXL	LL12	DGIMIXTGLXXAL	DL12	3	3	[1at9, 1e0p, 1r2n, 1r84, 1pxs, 1ap9, 1pxr, 4hwl, 1s54, 1s53, 1o0a, 3han, 3hao, 1kg9, 1c8r, 1kg8, 2wjk, 3har, 2wjl, 3has, 2zzl, 1q5j, 1kgb, 1q5i, 1f50, 3nsb, 1tn5, 3utv, 1tn0, 3utx, 4fpd, 3uty, 1brx, 1brr, 1fbk, 1ucq, 1p8u, 1f4z, 1ixf, 3vi0, 1qkp, 1qko, 1p8h, 4md2, 4md1, 3ns0, 1c3w, 1bm1, 2ntu, 1kme, 2ntw, 1s52, 1s51, 1py6, 4ov0, 2i20, 3vhz, 1iw9, 2i21, 1vjm, 3mbv, 3t45, 1x0k, 1xji]
LWVNVALXGIAIL	LL12	DVXAKYVFAFXXL	DL12	0	6	[1e12, 2jaf]
LVGXDGIMIXXXL	LL12	DWLXTXXLXXXXL	DL12	3	2	[1q5j, 1fbk, 3hao, 2i20, 4fpd]
LMSTQIVVITSGL	LL12	DWMVTXPLXXLXL	DL12	3	2	[1xio, 2m3g, 4tl3]
LXTTPLXXXXLXL	LL12	DGIMIXTGLXXAL	DL12	2	3	[1brx, 1at9, 1e0p, 1r2n, 1r84, 1f4z, 1pxs, 1pxr, 1qkp, 1qko, 1s54, 1s53, 3han, 3hao, 3hap, 3har, 2wjk, 2wjl, 3has, 1c3w, 1bm1, 1q5i, 2ntu, 1kme, 2ntw, 1s52, 1s51, 1py6, 2i20, 1vjm, 1tn5, 1x0k, 3utv, 1tn0, 1xji, 3utx, 3uty]
LXTTPLXXXXLXL	LL12	DXLMIVTGLXGXL	DL12	2	3	[1vgo]
LXTLFWLGXIGML	LL12	DLVXKVGFGFIXL	DL12	0	6	[1jgj]
LXLGTXLXXLXXL	LL12	DVXAKVGXGXXLL	DL12	0	6	[1s8l, 1at9, 1e0p, 1s8j, 1r2n, 1r84, 1pxs, 1jv7, 1pxr, 1jv6, 4hwl, 1s54, 1s53, 1o0a, 3han, 3hao, 1kg9, 1kg8, 3hap, 3haq, 2wjk, 3har, 2wjl, 3has, 1q5j, 1q5i, 1f50, 3nsb, 1tn5, 3utv, 1tn0, 3utw, 3utx, 3uty, 4fpd, 1brx, 1fbk, 1ucq, 4hyx, 1f4z, 1qkp, 1qko, 1p8h, 1mgy, 4md2, 4md1, 3ns0, 1c3w, 1bm1, 2ntu, 1kme, 2ntw, 1s52, 1s51, 1py6, 4ov0, 2i20, 1vjm, 3mbv, 1x0i, 1x0k, 1xji]
LXTPMILXXLXXL	LL12	DIAMCVTGLAXAL	DL12	2	3	[3qbl, 3vvk, 3qbg, 3qbi, 3qbk]
LXTTPLXXXXLXL	LL12	DWLXTXXLLLXDL	DL12	2	2	[1brx, 1at9, 1e0p, 1r2n, 1r84, 4hyx, 1f4z, 1pxs, 1pxr, 1qkp, 1qko, 1brd, 1vgo, 1s54, 1s53, 3han, 3hap, 3haq, 3har, 2wjk, 2wjl, 3has, 1c3w, 1bm1, 1q5i, 2ntu, 1kme, 2ntw, 1s52, 1s51, 1py6, 1vjm, 1tn5, 1x0i, 1x0k, 3utv, 3utw, 1tn0, 1xji, 3utx, 3uty]
LVGXDGIMIXXXL	LL12	DWLXTXXLLLXDL	DL12	3	2	[1m0k, 1at9, 1e0p, 1r2n, 1r84, 1pxs, 1ap9, 1pxr, 4hwl, 1s54, 1s53, 1o0a, 3han, 1kg9, 1kg8, 3haq, 2wjk, 3har, 2wjl, 3has, 1q5i, 1f50, 3nsb, 1tn5, 1cwq, 3utv, 1tn0, 3utw, 3utx, 3uty, 1brx, 1brr, 1p8i, 1ucq, 4hyx, 1f4z, 1qkp, 1qko, 1brd, 1p8h, 4md2, 4md1, 3ns0, 1c3w, 1bm1, 2ntu, 1kme, 2ntw, 1s52, 1s51, 1py6, 4ov0, 1vjm, 3mbv, 1x0i, 1x0k, 1xji]
LXXVXALXIXTGL	LL12	DWLXTXXLLLXDL	DL12	3	2	[2z55, 1vgo]
LVXVVSIASYTGL	LL12	SXLDIVAKYXFAF	SF12	1	6	[3qbl, 3vvk, 3a7k, 3qbg, 3abw, 3qbi, 3qbk]
LLTXPLLTVELVL	LL12	SALVVFIAGYHYF	SF12	2	1	[3ddl]
LVGXDGIMIXXXL	LL12	STAAMLYXLYXXF	SF12	3	4	[1m0k, 1s8l, 1at9, 1e0p, 1s8j, 1r2n, 1r84, 1pxs, 1jv7, 1jv6, 1ap9, 1pxr, 4hwl, 1s54, 1s53, 1o0a, 3han, 3hao, 1kg9, 1kg8, 3haq, 2wjk, 3har, 2wjl, 3has, 1q5j, 1q5i, 1f50, 3nsb, 1tn5, 1cwq, 3utv, 1tn0, 3utw, 3utx, 4fpd, 3uty, 1brx, 1brr, 1p8i, 1fbk, 1ucq, 4hyx, 1f4z, 3vi0, 1qkp, 1qko, 1brd, 1p8h, 1mgy, 4md2, 2zfe, 4md1, 1iw6, 3ns0, 1c3w, 1bm1, 2ntu, 1kme, 2ntw, 1s52, 1s51, 1py6, 4ov0, 2i20, 1iw9, 1v…
LYINIALXGLXIL	LL12	SXLDIVAKYXFAF	SF12	0	6	[3qbl, 3vvk, 3a7k, 3abw, 3qbg, 3qbi, 3qbk]
LWVNVALXGIAIL	LL12	SXLDVFAKYXXAF	SF12	0	6	[1e12, 2jaf]
LXTTPLXXXXLXL	LL12	GADGXMIXTGLXG	GG12	2	3	[1brx, 1s8l, 1at9, 1e0p, 1s8j, 1r2n, 1r84, 4hyx, 1f4z, 1pxs, 1pxr, 1qkp, 1qko, 1s54, 1s53, 3han, 3hao, 3hap, 3haq, 3har, 2wjk, 2wjl, 3has, 1c3w, 1bm1, 1q5i, 2ntu, 1kme, 2ntw, 1s52, 1s51, 1py6, 2i20, 1vjm, 1tn5, 1x0k, 3utv, 3utw, 1tn0, 1xji, 3utx, 3uty]
LXTLFWLGXIGML	LL12	GIAAVAYXVMALG	GG12	0	1	[1jgj]
LVXVVSIASYTGL	LL12	GLSILLFVFMTRG	GG12	1	0	[3vvk, 3qbi]
LDVXAKVGXXXXL	LL12	GLGXLYFLVKGMG	GG12	6	0	[1brx, 1at9, 1e0p, 1pxs, 1pxr, 1qko, 1brd, 1s54, 1s53, 3hao, 3haq, 3har, 2wjl, 1c3w, 1bm1, 1q5i, 1kme, 2ntu, 1s51, 1py6, 2i20, 1vjm, 1tn5, 1x0k, 1tn0, 3utw]
LXLGTXLXXLXXL	LL12	GLGXLYFLVKGMG	GG12	0	0	[1brx, 1c3w, 1at9, 1bm1, 1e0p, 1q5i, 2ntu, 1kme, 1py6, 1pxs, 2i20, 1pxr, 1vjm, 1tn5, 1qko, 1s53, 1x0k, 3hao, 3haq, 1bha, 1tn0, 3utw, 3har, 2wjl]
LXIVAKYIFXFXL	LL12	GLSILLFVFMTRG	GG12	6	0	[3vvk, 3qbi]
LVGXDGIMIXXXL	LL12	GADGXMIXTGLXG	GG12	3	3	[1m0k, 1s8l, 1at9, 1e0p, 1s8j, 1r2n, 1r84, 1pxs, 1ap9, 1pxr, 4hwl, 1s54, 1s53, 1o0a, 3han, 3hao, 1kg9, 1c8r, 1kg8, 3haq, 2wjk, 3har, 2wjl, 3has, 2zzl, 1q5j, 1kgb, 1q5i, 1f50, 3nsb, 1tn5, 1cwq, 3utv, 1tn0, 3utw, 3utx, 4fpd, 3uty, 1brx, 1brr, 1p8i, 1fbk, 1ucq, 4hyx, 1p8u, 1f4z, 1ixf, 3vi0, 1qkp, 1qko, 1p8h, 1qm8, 4md2, 2zfe, 4md1, 1iw6, 3ns0, 1c3w, 1bm1, 2ntu, 1kme, 2ntw, 1s52, 1s51, 1py6, 4ov0, 2i…
LXTTPLXXXXLXL	LL12	GVDALMIXXGLXG	GG12	2	3	[1vgo]
LXTPLIVYXLXXL	LL12	GIAAVAYXVMALG	GG12	2	1	[3qdc, 1jgj]
LXLGTXLXXLXXL	LL12	LNIETLLFXVLDV	LV12	0	6	[1r2n, 1r84, 3utv]
LDVXAKVGXXXXL	LL12	LNIETLLFXVLDV	LV12	6	6	[1r2n, 1r84, 3utv]
LXTPLIVYXLXXL	LL12	LVGISGIAXVAYV	LV12	2	1	[1gue, 4gyc, 3qdc, 2f93, 2f95, 1h68, 1gu8]
LXLGTXLXXLXXL	LL12	LGXLXFLVKGMXV	LV12	0	0	[1vjm, 1tn5, 1bm1, 1q5i, 1s53, 1tn0, 2i20]
LVXVVSIASYTGL	LL12	LFTXITFDIXMCV	LV12	1	3	[3qbl, 3vvk, 3qbg, 3qbi, 3qbk]
LXTPMILXXLXXL	LL12	LFTXITFDIXMCV	LV12	2	3	[3qbl, 3vvk, 3qbg, 3qbi, 3qbk]
LXIVAKYIFXFXL	LL12	LXTVVMWLGYPIV	LV12	6	5	[3vvk, 3qbl, 3abw, 3qbg, 3qbi, 3qbk]
LDVXAKVGXXXXL	LL12	LGXLXFLVKGMXV	LV12	6	0	[1vjm, 1tn5, 1bm1, 1q5i, 1s54, 1s53, 1tn0, 2i20]
LLPFFSKVGFSFL	LL12	FTVLWIGYPIVWI	FI12	6	5	[1xio, 2m3g, 4tl3]
LXLGTXLXXLXXL	LL12	STLVPAIAFTMYL	SL12	0	1	[1s53]
LXXVXALXIXTGL	LL12	SXIAFLFVLYXLL	SL12	3	4	[2z55, 1vgo, 2ei4]
LDVXAKVGXXXXL	LL12	SWLFTTPLXXLXL	SL12	6	2	[1jv6]
LVGXDGIMIXXXL	LL12	SWLFTTPLXXLXL	SL12	3	2	[1s8l, 1s8j, 1mgy, 1jv7, 1jv6]
LDVXAKVGXXXXL	LL12	STLVPAIAFTMYL	SL12	6	1	[1s53]
LXTPLIVYXLXXL	LL12	SXIAAVAYXVMAL	SL12	2	1	[1gue, 4gyc, 3qdc, 1jgj, 1h68, 1gu8]
LXTTPLXXXXLXL	LL12	STLVPAIAFTMYL	SL12	2	1	[1s53]
LXTLFWLGXIGML	LL12	SXIAAVAYXVMAL	SL12	0	1	[1jgj]
LLTXPLLTVELVL	LL12	KLGFLAALMIVXG	KG12	2	3	[3ddl]
LSTIPFVWILXXL	LL12	KLGFLAALMIVXG	KG12	4	3	[3ddl]
LVXVVSIASYTGL	LL12	WALSTPMILLALG	WG12	1	2	[3qbl, 3vvk, 3qbg, 3qbi, 3qbk]
LLPFFSKVGFSFL	LL12	HWIYVAGMTIGAL	HL12	6	0	[1xio, 2m3g, 4tl3]
LLPFFSKVGFSFL	LL12	WIYVAGMTIGALH	WH12	6	0	[1xio, 2m3g, 4tl3]
LDVXAKVGFGFXL	LL12	LVXVLWTAYPIXW	LW12	6	5	[2z55, 1vgo]
LDVXAKYVFAXXL	LL12	LXVVXWLGYPXXW	LW12	6	5	[2jaf, 2jag]
LXIVAKYIFXFXL	LL12	LXVVXWLGYPXXW	LW12	6	5	[3vvk, 3qbl, 3abw, 3qbg, 3qbi, 3qbk]
LMSTQIVVITSGL	LL12	YICGVCAFLIILW	YW12	3	4	[1xio, 2m3g, 4tl3]
LLPFFSKVGFSFL	LL12	YFTVLWIGYPIVW	YW12	6	5	[1xio, 2m3g, 4tl3]
LLPFFSKVGFSFL	LL12	YVAGMTIGALHFW	YW12	6	0	[1xio, 2m3g, 4tl3]
LXIVAKYIFXFXL	LL12	VSTILVPVVSIAS	VS12	6	1	[3vvk, 3qbl, 3abw, 3qbg, 3qbi, 3qbk]
LLPFFSKVGFSFL	LL12	VAGMTIGALHFWS	VS12	6	0	[1xio, 2m3g, 4tl3]
LYINIALXGLXIL	LL12	VSTILVPVVSIAS	VS12	0	1	[3qbl, 3vvk, 3abw, 3qbg, 3qbi, 3qbk]
LXTPMILXXLXXL	LL12	VSTILVPVVSIAS	VS12	2	1	[3qbl, 3vvk, 3qbg, 3qbi, 3qbk]
LMSTQIVVITSGL	LL12	LWXICGVCAFLII	LI12	3	4	[1xio, 2m3g, 4tl3]
LSTIPFVWILXXL	LL12	LAAKLGFLAALMI	LI12	4	3	[3ddl]
LLTXPLLTVELVL	LL12	LAAKLGFLAALMI	LI12	2	3	[3ddl]
LWVNVALXGIAIL	LL12	GATLMIPLVSISS	GS12	0	1	[1e12, 2jaf]
LLPFFSKVGFSFL	LL12	GMTIGALHFWSLS	GS12	6	0	[2m3g, 4tl3]
LDVXAKYVFAXXL	LL12	GATLMIPLVSISS	GS12	6	1	[1e12, 2jaf, 2jag]
LVXVVSIASYTGL	LL12	IALAGLSILLFVF	IF12	1	0	[3qbl, 3vvk, 3a7k, 3qbg, 3abw, 3qbi, 3qbk]
LVXVVSIASYTGL	LL12	INIALAGLSILLF	IF12	1	0	[3qbl, 3vvk, 3a7k, 3qbg, 3abw, 3qbi, 3qbk]
LXIVAKYIFXFXL	LL12	INIALAGLSILLF	IF12	6	0	[3vvk, 3qbl, 3abw, 3qbg, 3qbi, 3qbk]
LLPFFSKVGFSFL	LL12	IYVAGMTIGXXHF	IF12	6	0	[1xio, 2m3g, 4tl3]
LXIVAKYIFXFXL	LL12	IALAGLSILLFVF	IF12	6	0	[3vvk, 3qbl, 3abw, 3qbg, 3qbi, 3qbk]
LMSTQIVVITSGL	LL12	GVCAFLIILWGIW	GW12	3	4	[2m3g]
LXIVAKYIFXFXL	LL12	VVXWLGYPIVWXL	VL12	6	5	[3vvk, 3qbl, 3abw, 3qbg, 3qbi, 3qbk]
LDVXAKVGXXXXL	LL12	VPLXIETLLFXVL	VL12	6	6	[1r2n, 1r84]
LXTTPLXXXXLXL	LL12	VXXIAFTXXLXML	VL12	2	1	[1brx, 1s8l, 1at9, 1e0p, 1s8j, 1r2n, 1r84, 4hyx, 1f4z, 1pxs, 1jv7, 1pxr, 1jv6, 1qkp, 1qko, 1brd, 1s54, 1s53, 3hao, 3hap, 3haq, 3har, 2wjk, 2wjl, 3has, 1c3w, 1bm1, 1q5i, 2ntu, 1kme, 2ntw, 1s52, 1s51, 1py6, 2i20, 1vjm, 1tn5, 1x0i, 1x0k, 1tn0, 1xji, 3utx, 3uty]
LXLGTXLXXLXXL	LL12	VPLXIETLLFXVL	VL12	0	6	[1r2n, 1r84]
LVGXDGIMIXXXL	LL12	VXXIAFTXXLXML	VL12	3	1	[1m0k, 1s8l, 1at9, 1e0p, 1s8j, 1r2n, 1r84, 1jv7, 1jv6, 1ap9, 4hwl, 1s54, 1s53, 1o0a, 3hao, 1kg9, 1c8r, 1kg8, 3haq, 2wjk, 3har, 2wjl, 3has, 2zzl, 1q5j, 1kgb, 1q5i, 1f50, 3nsb, 1tn5, 3utx, 4fpd, 1brx, 1brr, 1p8i, 1fbk, 1ucq, 4hyx, 1f4z, 1ixf, 3vi0, 1qkp, 1qko, 1brd, 1p8h, 1qm8, 4md2, 2zfe, 4md1, 1iw6, 3ns0, 1c3w, 1bm1, 2ntu, 1kme, 2ntw, 1s52, 1s51, 1py6, 4ov0, 2i20, 3vhz, 1iw9, 2i21, 1vjm, 1x0s, 3m…
LDVXAKVGXXXXL	LL12	VXXIAFTXXLXML	VL12	6	1	[1s8l, 1at9, 1e0p, 1s8j, 1r2n, 1r84, 1pxs, 1jv7, 1jv6, 1pxr, 1ap9, 4hwl, 1s54, 1s53, 1o0a, 3hao, 1kg9, 1kg8, 3hap, 3haq, 2wjk, 3har, 2wjl, 3has, 1q5j, 1q5i, 1f50, 1tn5, 3nsb, 1tn0, 3utx, 4fpd, 3uty, 1brx, 1fbk, 1ucq, 4hyx, 1f4z, 1qkp, 1qko, 1brd, 1p8h, 4md2, 4md1, 3ns0, 1c3w, 1bm1, 1kme, 2ntu, 2ntw, 1s52, 1s51, 1py6, 4ov0, 2i20, 1vjm, 3mbv, 1x0i, 1x0k, 1xji]
LXLGTXLXXLXXL	LL12	VXXIAFTXXLXML	VL12	0	1	[1m0k, 1s8l, 1at9, 1e0p, 1s8j, 2i1x, 1r2n, 1r84, 1pxs, 1jv7, 1pxr, 1jv6, 1ap9, 1m0m, 4hwl, 1s54, 1s53, 1o0a, 1c8s, 3hao, 1c8r, 1kg9, 1bhb, 1kg8, 3hap, 3haq, 1bha, 2wjk, 3har, 2wjl, 3has, 1q5j, 1kgb, 2zzl, 1q5i, 1f50, 1dze, 3nsb, 1tn5, 2brd, 1tn0, 3utx, 3uty, 4fpd, 1brx, 1fbb, 1brr, 1p8i, 1fbk, 1ucq, 4hyx, 1f4z, 1ixf, 3vi0, 1qkp, 1qko, 1p8h, 1qm8, 4md2, 4md1, 2zfe, 1iw6, 3ns0, 1c3w, 1bm1, 2ntu, 1k…
LDVXAKVGXXXXL	LL12	KVLRNVTVVLWSA	KA12	6	5	[1brx, 1s8l, 1e0p, 1s8j, 1r2n, 1r84, 4hyx, 1f4z, 1pxs, 1jv7, 1jv6, 1pxr, 4hwl, 1qkp, 1qko, 1s54, 1s53, 1o0a, 1mgy, 3han, 3hao, 3hap, 3haq, 2wjk, 3har, 2wjl, 3has, 1c3w, 1bm1, 1q5i, 1kme, 2ntu, 2ntw, 1s52, 1s51, 1py6, 2i20, 1vjm, 1tn5, 1x0i, 1x0k, 3utv, 1tn0, 3utw, 3utx, 1xji, 3uty]
LXLGTXLXXLXXL	LL12	KFYAIXTLVXXIA	KA12	0	1	[1c3w, 1e0p, 1q5i, 2ntu, 1kme, 2ntw, 1py6, 1f4z, 1pxs, 2i20, 1pxr, 1vjm, 1qko, 1x0i, 1x0k, 3hao, 1bhb, 3utw, 3haq, 1tn0, 2wjk, 2wjl]
LDVXAKVGXXXXL	LL12	KFYAIXTLVXXIA	KA12	6	1	[1c3w, 1e0p, 1q5i, 1kme, 2ntu, 2ntw, 1s51, 1py6, 1f4z, 1pxs, 2i20, 1pxr, 1vjm, 1qko, 1s54, 1x0i, 1x0k, 3hao, 3utw, 3haq, 1tn0, 2wjk, 2wjl]
LVGXDGIMIXXXL	LL12	KFYAIXTLVXXIA	KA12	3	1	[1c3w, 1e0p, 1q5i, 2ntu, 1kme, 2ntw, 1s51, 1py6, 1f4z, 1pxs, 2i20, 1vjm, 1qko, 1s54, 1x0i, 1x0k, 3hao, 3haq, 2wjk, 2wjl]
LXTTPLXXXXLXL	LL12	KFYAIXTLVXXIA	KA12	2	1	[1c3w, 1e0p, 1q5i, 2ntu, 1kme, 2ntw, 1s51, 1py6, 1f4z, 1pxs, 2i20, 1pxr, 1vjm, 1qko, 1s54, 1s53, 1x0i, 1x0k, 3hao, 3utw, 3haq, 1tn0, 2wjk, 2wjl]
LXTTPLXXXXLXL	LL12	KVLRNVTVVLWSA	KA12	2	5	[1brx, 1s8l, 1e0p, 1s8j, 1r2n, 1r84, 4hyx, 1f4z, 1pxs, 1jv7, 1jv6, 1pxr, 1qkp, 1qko, 1s54, 1s53, 1mgy, 3han, 3hap, 3haq, 3har, 2wjk, 2wjl, 3has, 1c3w, 1bm1, 1q5i, 2ntu, 1kme, 2ntw, 1s52, 1s51, 1py6, 1vjm, 1tn5, 1x0i, 1x0k, 3utv, 3utw, 1tn0, 1xji, 3utx, 3uty]
LVGXDGIMIXXXL	LL12	QGTILAXVGADGI	QI12	3	3	[1s8l, 1s8j, 1q5i, 1kme, 1r2n, 1r84, 4hyx, 1jv7, 1jv6, 1qkp, 1s54, 1s53, 1x0i, 1mgy, 3han, 3utv, 3haq, 1tn0, 3utw, 1xji, 3has, 3uty]
LXTTPLXXXXLXL	LL12	QGTILAXVGADGI	QI12	2	3	[1s8l, 1s8j, 1q5i, 1kme, 1r2n, 1r84, 4hyx, 1jv7, 1jv6, 1qkp, 1s54, 1s53, 1x0i, 1mgy, 3han, 3utv, 3hap, 3haq, 3utw, 1tn0, 1xji, 3has, 3uty]
LDVXAKVGXXXXL	LL12	WLALGXALMGLGA	WA12	6	0	[1s54]
LVGXDGIMIXXXL	LL12	WLFTTXLLXLXLA	WA12	3	2	[1s8l, 1at9, 1e0p, 1s8j, 1r2n, 1r84, 1pxs, 1jv7, 1jv6, 1pxr, 4hwl, 1s54, 1s53, 1o0a, 3han, 3hao, 1kg8, 3haq, 2wjk, 3har, 2wjl, 3has, 1q5j, 1q5i, 1f50, 1tn5, 3utv, 1tn0, 3utw, 3utx, 4fpd, 3uty, 1brx, 1fbk, 4hyx, 1f4z, 1qkp, 1qko, 1brd, 1p8h, 1mgy, 4md2, 4md1, 1c3w, 1bm1, 2ntu, 1kme, 2ntw, 1s52, 1s51, 1py6, 4ov0, 2i20, 1vjm, 3mbv, 1x0i, 1x0k, 1xji]
LXXVXALXIXTGL	LL12	WLFTTXLLXLXLA	WA12	3	2	[2z55, 1vgo]
LDVXAKVGXXXXL	LL12	WLFTTXLLXLXLA	WA12	6	2	[1jv6]
LXTTPLXXXXLXL	LL12	WLFTTXLLXLXLA	WA12	2	2	[1brx, 1s8l, 1at9, 1e0p, 1s8j, 1r2n, 1r84, 4hyx, 1f4z, 1pxs, 1jv7, 1jv6, 1pxr, 1qkp, 1qko, 1brd, 1vgo, 1s54, 1s53, 1mgy, 3han, 3hap, 3haq, 3har, 2wjk, 2wjl, 3has, 1c3w, 1bm1, 1q5i, 2ntu, 1kme, 2ntw, 1s52, 1s51, 1py6, 1vjm, 1tn5, 1x0i, 1x0k, 3utv, 3utw, 1tn0, 1xji, 3utx, 3uty]
LLTXPLLTVELVL	LL12	MVSALVVFIAGYH	MH12	2	1	[3ddl]
LXTTPLXXXXLXL	LL12	IGXLIGVDALMIV	IV12	2	3	[1vgo]
LXTLFWLGXIGML	LL12	IAAVAYXVMALGV	IV12	0	1	[1jgj]
LXTPLIVYXLXXL	LL12	IAAVAYXVMALGV	IV12	2	1	[3qdc, 1jgj]
LDVXAKYVFAXXL	LL12	AGIAILVFVYMGR	AR12	6	0	[2jaf, 2jag]
LXLGTXLXXLXXL	LL12	AKVGFGLILLRSR	AR12	0	6	[1brx]
LLTXPLLTVELVL	LL12	ALVVFIAGYHYFR	AR12	2	1	[3ddl]
LVXVVSIASYTGL	LL12	AGLSILLFVFMTR	AR12	1	0	[3qbl, 3vvk, 3qbg, 3qbi, 3qbk]
LXIVAKYIFXFXL	LL12	AGLSILLFVFMTR	AR12	6	0	[3vvk, 3qbl, 3qbg, 3qbi, 3qbk]
LXTTPLXXXXLXL	LL12	AKVGFGLILLRSR	AR12	2	6	[1brx]
LXIVAKYIFXFXL	LL12	AVSTILVPVVSIA	AA12	6	1	[3vvk, 3qbl, 3qbg, 3qbi, 3qbk]
LVGXDGIMIXXXL	LL12	ADWLFTTPLXLLA	AA12	3	2	[2i20]
LYINIALXGLXIL	LL12	AVSTILVPVVSIA	AA12	0	1	[3qbl, 3vvk, 3qbg, 3qbi, 3qbk]
LXTTPLXXXXLXL	LL12	ADGIMIGTGLVGA	AA12	2	3	[1brx, 1at9, 1e0p, 1r2n, 1r84, 4hyx, 1f4z, 1pxs, 1pxr, 1qkp, 1qko, 1s54, 1s53, 3han, 3hao, 3hap, 3haq, 3har, 2wjk, 2wjl, 3has, 1c3w, 1bm1, 1q5i, 2ntu, 1kme, 2ntw, 1s52, 1s51, 1py6, 2i20, 1vjm, 1tn5, 1x0k, 3utv, 3utw, 1tn0, 1xji, 3utx, 3uty]
LVGXDGIMIXXXL	LL12	ADGIMIGTGLVGA	AA12	3	3	[1m0k, 1at9, 1e0p, 1r2n, 1r84, 1pxs, 1ap9, 1pxr, 4hwl, 1s54, 1s53, 1o0a, 3han, 3hao, 1kg9, 1c8r, 1kg8, 3haq, 2wjk, 3har, 2wjl, 3has, 2zzl, 1q5j, 1kgb, 1q5i, 1f50, 3nsb, 1tn5, 3utv, 1tn0, 3utw, 3utx, 4fpd, 3uty, 1brx, 1brr, 1p8i, 1fbk, 1ucq, 4hyx, 1p8u, 1f4z, 1ixf, 3vi0, 1qkp, 1qko, 1p8h, 1qm8, 4md2, 2zfe, 4md1, 1iw6, 3ns0, 1c3w, 1bm1, 2ntu, 1kme, 2ntw, 1s52, 1s51, 1py6, 4ov0, 2i20, 3vhz, 1iw9, 2i…
LWVNVALXGIAIL	LL12	ATSWAYXVLDVFA	AA12	0	6	[1e12]
LXTPMILXXLXXL	LL12	AVSTILVPVVSIA	AA12	2	1	[3qbl, 3vvk, 3qbg, 3qbi, 3qbk]
LXLGTXLXXLXXL	LL12	AITXLVXAIAFTA	AA12	0	1	[1pxs]
LDVXAKVGXXXXL	LL12	AITXLVXAIAFTA	AA12	6	1	[1pxs]
LXTTPLXXXXLXL	LL12	AITXLVXAIAFTA	AA12	2	1	[1pxs]
LDVXAKVGFGFXL	LL12	AITXLVPGIAXAA	AA12	6	1	[2z55, 1vgo]
LXTTPLXXXXLXL	LL12	AITXLVPGIAXAA	AA12	2	1	[1vgo]
LXTLFWLGXIGML	LL12	GISGIAAVAYXVM	GM12	0	1	[1jgj]
LXTTPLXXXXLXL	LL12	GTXLAXVGADGIM	GM12	2	3	[1s8l, 1e0p, 1s8j, 1r2n, 1r84, 4hyx, 1f4z, 1pxs, 1jv7, 1jv6, 1pxr, 1qkp, 1qko, 1s54, 1s53, 1mgy, 3han, 3hao, 3hap, 3haq, 3har, 2wjk, 2wjl, 3has, 1c3w, 1q5i, 2ntu, 1kme, 2ntw, 1s52, 1s51, 1py6, 2i20, 1vjm, 1tn5, 1x0i, 1x0k, 3utv, 3utw, 1tn0, 1xji, 3utx, 3uty]
LVGXDGIMIXXXL	LL12	GTXLAXVGADGIM	GM12	3	3	[1s8l, 1e0p, 1s8j, 1r2n, 1r84, 4hyx, 1f4z, 1pxs, 1jv7, 1jv6, 1pxr, 4hwl, 1qkp, 1qko, 1s54, 1s53, 1o0a, 1mgy, 3han, 3hao, 3haq, 2wjk, 3har, 2wjl, 3has, 1c3w, 1q5i, 2ntu, 1kme, 2ntw, 1s52, 1s51, 1py6, 2i20, 1vjm, 1tn5, 1x0i, 1x0k, 3utv, 1tn0, 3utw, 3utx, 1xji, 3uty]
LXTPLIVYXLXXL	LL12	GISGIAAVAYXVM	GM12	2	1	[1gue, 4gyc, 3qdc, 2f93, 2f95, 1jgj, 1h68, 1gu8]
LVGXDGIMIXXXL	LL12	AMLYXXXVXFFGF	AF12	3	4	[1s8l, 1at9, 1e0p, 1s8j, 1r2n, 1r84, 4hyx, 1f4z, 1pxs, 1jv7, 1jv6, 1pxr, 4hwl, 1qkp, 1qko, 1s54, 1s53, 1mgy, 3han, 3hao, 3haq, 3har, 2wjl, 3has, 1c3w, 1bm1, 1q5i, 2ntu, 1kme, 1s52, 1s51, 1py6, 2i20, 1vjm, 1tn5, 1x0i, 1x0k, 3utv, 1tn0, 3utw, 3utx, 1xji, 4fpd, 3uty]
LYINIALXGLXIL	LL12	AYSXLDIVAKYXF	AF12	0	6	[3qbl, 3vvk, 3a7k, 3abw, 3qbg, 3qbi, 3qbk]
LWVNVALXGIAIL	LL12	AYSXLDVFAKYXF	AF12	0	6	[1e12, 2jaf]
LGLXXXLXINLXL	LL12	AVFXFVGALXVLF	AF12	1	0	[4gyc, 1h2s]
LVXVVSIASYTGL	LL12	AYSXLDIVAKYXF	AF12	1	6	[3qbl, 3vvk, 3a7k, 3qbg, 3abw, 3qbi, 3qbk]
LXTTPLXXXXLXL	LL12	TIGTLIGVDXLMI	TI12	2	3	[1vgo]
LXTTPLXXXXLXL	LL12	TILAXVGADGIMI	TI12	2	3	[1brx, 1s8l, 1at9, 1e0p, 1s8j, 1r2n, 1r84, 4hyx, 1f4z, 1pxs, 1jv7, 1jv6, 1pxr, 1qkp, 1qko, 1s54, 1s53, 1mgy, 3han, 3hao, 3hap, 3haq, 3har, 2wjk, 2wjl, 3has, 1c3w, 1bm1, 1q5i, 2ntu, 1kme, 2ntw, 1s52, 1s51, 1py6, 2i20, 1vjm, 1tn5, 1x0i, 1x0k, 3utv, 3utw, 1tn0, 1xji, 3utx, 3uty]
LVGXDGIMIXXXL	LL12	TILAXVGADGIMI	TI12	3	3	[1s8l, 1at9, 1e0p, 1s8j, 1r2n, 1r84, 1pxs, 1jv7, 1jv6, 1pxr, 4hwl, 1s54, 1s53, 1o0a, 3han, 3hao, 1kg8, 3haq, 2wjk, 3har, 2wjl, 3has, 1q5i, 1f50, 1tn5, 3utv, 1tn0, 3utw, 3utx, 4fpd, 3uty, 1brx, 4hyx, 1f4z, 1qkp, 1qko, 1p8h, 1mgy, 4md2, 4md1, 1c3w, 1bm1, 2ntu, 1kme, 2ntw, 1s52, 1s51, 1py6, 4ov0, 2i20, 1vjm, 3mbv, 1x0i, 1x0k, 1xji]
LDVXAKVGFGFXL	LL12	TALVAVLWTAYPI	TI12	6	5	[2z55, 1vgo]
LLPFFSKVGFSFL	LL12	TVLXIGYPIVWII	TI12	6	5	[1xio, 2m3g, 4tl3]
LXIVAKYIFXFXL	LL12	LAGLSILLFVFMT	LT12	6	0	[3vvk, 3qbl, 3qbg, 3qbi, 3qbk]
LXTTPLXXXXLXL	LL12	LAXVGADGIMIGT	LT12	2	3	[1brx, 1s8l, 1at9, 1e0p, 1s8j, 1r2n, 1r84, 4hyx, 1f4z, 1pxs, 1jv7, 1jv6, 1pxr, 1qkp, 1qko, 1brd, 1s54, 1s53, 1mgy, 3han, 3hao, 3hap, 3haq, 3har, 2wjk, 2wjl, 3has, 1c3w, 1bm1, 1q5i, 2ntu, 1kme, 2ntw, 1s52, 1s51, 1py6, 2i20, 1vjm, 1tn5, 1x0i, 1x0k, 3utv, 3utw, 1tn0, 1xji, 3utx, 3uty]
LVXVVSIASYTGL	LL12	LAGLSILLFVFMT	LT12	1	0	[3qbl, 3vvk, 3qbg, 3qbi, 3qbk]
LVGXDGIMIXXXL	LL12	LAXVGADGIMIGT	LT12	3	3	[1m0k, 1s8l, 1at9, 1e0p, 1s8j, 1r2n, 1r84, 1pxs, 1jv7, 1jv6, 1ap9, 1pxr, 4hwl, 1s54, 1s53, 1o0a, 3han, 3hao, 1kg9, 1kg8, 3haq, 2wjk, 3har, 2wjl, 3has, 1q5j, 1q5i, 1f50, 3nsb, 1tn5, 1cwq, 3utv, 1tn0, 3utw, 3utx, 4fpd, 3uty, 1brx, 1brr, 1p8i, 1fbk, 1ucq, 4hyx, 1f4z, 3vi0, 1qkp, 1qko, 1brd, 1p8h, 1mgy, 4md2, 4md1, 3ns0, 1c3w, 1bm1, 2ntu, 1kme, 2ntw, 1s52, 1s51, 1py6, 4ov0, 2i20, 1vjm, 3mbv, 1x0i, 1x…
LXTTPLXXXXLXL	LL12	APAIXFTMXLSML	AL12	2	1	[3han]
LYINIALXGLXIL	LL12	ALDIVAXYIFAFL	AL12	0	6	[3qbl, 3vvk, 3a7k, 3abw, 3qbg, 3qbi, 3qbk]
LXTTPLXXXXLXL	LL12	AVGADGIMIGTGL	AL12	2	3	[3hap]
LYINIALXGLXIL	LL12	AXYIFAFLXLXYL	AL12	0	6	[3qbl, 3vvk, 3qbg, 3qbi, 3qbk]
LVXVVSIASYTGL	LL12	ALSTPMIXLALXL	AL12	1	2	[3qbl, 3vvk, 3qbg, 3qbi, 3qbk]
LMSTQIVVITSGL	LL12	AXYXDWMVTTXLL	AL12	3	2	[1xio, 2m3g, 4tl3]
LDVXAKVGXXXXL	LL12	APAIXFTMXLSML	AL12	6	1	[3han]
LXTPMILXXLXXL	LL12	AITFDIAMCVTGL	AL12	2	3	[3qbl, 3vvk, 3qbg, 3qbi, 3qbk]
LVXVVSIASYTGL	LL12	AXYIFAFLXLXYL	AL12	1	6	[3qbl, 3vvk, 3qbg, 3qbi, 3qbk]
LXLGTXLXXLXXL	LL12	APAIXFTMXLSML	AL12	0	1	[3han, 1p8u]
LXTTPLXXXXLXL	LL12	ARYAXWLFTTXLL	AL12	2	2	[1brx, 1at9, 1e0p, 1r2n, 1r84, 4hyx, 1f4z, 1pxs, 1pxr, 1qkp, 1qko, 1vgo, 1s54, 1s53, 3han, 3hap, 3haq, 3har, 2wjk, 2wjl, 3has, 1c3w, 1bm1, 1q5i, 2ntu, 1kme, 2ntw, 1s52, 1s51, 1py6, 1vjm, 1tn5, 1x0i, 1x0k, 3utv, 3utw, 1tn0, 1xji, 3utx, 3uty]
LVGXDGIMIXXXL	LL12	ARYXXWLFTTXLL	AL12	3	2	[1q5j]
LXXVXALXIXTGL	LL12	AFLFVLXYLLTSL	AL12	3	4	[1vgo]
LVGXDGIMIXXXL	LL12	ARYAXWLFTTXLL	AL12	3	2	[1m0k, 1s8l, 1at9, 1e0p, 1s8j, 1r2n, 1r84, 1pxs, 1jv7, 1ap9, 1pxr, 4hwl, 1s54, 1s53, 1o0a, 3han, 3hao, 1kg9, 1c8r, 1kg8, 3haq, 2wjk, 3har, 2wjl, 3has, 2zzl, 1kgb, 1q5i, 1f50, 3nsb, 1tn5, 1cwq, 3utv, 1tn0, 3utw, 3utx, 4fpd, 3uty, 1brx, 1brr, 1p8i, 1fbk, 1ucq, 4hyx, 1p8u, 1f4z, 1ixf, 1qkp, 1qko, 1p8h, 1qm8, 4md2, 2zfe, 4md1, 1iw6, 3ns0, 1c3w, 1bm1, 2ntu, 1kme, 2ntw, 1s52, 1s51, 1py6, 4ov0, 2i20, 1i…
LXXVXALXIXTGL	LL12	ARYAXWLFTTXLL	AL12	3	2	[2z55, 1uaz, 1vgo, 2ei4]
LMSTQIVVITSGL	LL12	AFLIILWGIWNPL	AL12	3	4	[2m3g]
LVXVVSIASYTGL	LL12	ALDIVAXYIFAFL	AL12	1	6	[3qbl, 3vvk, 3a7k, 3qbg, 3abw, 3qbi, 3qbk]
LLTXPLLTVELVL	LL12	AXLGFLXXLXIVL	AL12	2	3	[3ddl]
LDVXAKVGFGFXL	LL12	ALXXVLWTAYPIL	AL12	6	5	[2z55, 1vgo]
LSTIPFVWILXXL	LL12	AXLGFLXXLXIVL	AL12	4	3	[3ddl]
LVXVVSIASYTGL	LL12	AITFDIAMCVTGL	AL12	1	3	[3qbl, 3vvk, 3a7k, 3qbg, 3abw, 3qbi, 3qbk]
LLPFFSKVGFSFL	LL12	AGMTIGALHFWSL	AL12	6	0	[1xio, 2m3g, 4tl3]
LVGXDGIMIXXXL	LL12	VGXDGIMIXTGLV	VV12	3	3	[1m0k, 1s8l, 1at9, 1e0p, 1s8j, 1r2n, 1r84, 1pxs, 1ap9, 1pxr, 1m0l, 4hwl, 1s54, 1s53, 1o0a, 3han, 3hao, 1kg9, 1c8r, 1kg8, 3haq, 2wjk, 3har, 2wjl, 3has, 2zzl, 1q5j, 1kgb, 1q5i, 1f50, 3nsb, 1tn5, 1cwq, 3utv, 1tn0, 3utw, 3utx, 4fpd, 3uty, 1brx, 1brr, 1p8i, 1fbk, 1ucq, 4hyx, 1p8u, 1f4z, 1ixf, 3vi0, 1qkp, 1qko, 1p8h, 1qm8, 4md2, 2zfe, 4md1, 1iw6, 3ns0, 1c3w, 1bm1, 2ntu, 1kme, 2ntw, 1s52, 1s51, 1py6, 4o…
LGLXXXLXINLXL	LL12	VALXVXLDLVTKV	VV12	1	6	[4gyc, 2f93, 2f95, 1h2s]
LXTPLIVYXLXXL	LL12	VGISGIAAVAYXV	VV12	2	1	[1gue, 4gyc, 3qdc, 2f93, 2f95, 1jgj, 1h68, 1gu8]
LDVXAKYVFAXXL	LL12	VLXVVLWLGYPXV	VV12	6	5	[2jaf, 2jag]
LXTPLIVYXLXXL	LL12	VALXVXLDLVTKV	VV12	2	6	[1gue, 4gyc, 3qdc, 2f93, 2f95, 1jgj, 1h68, 1gu8]
LXTLFWLGXIGML	LL12	VGISGIAAVAYXV	VV12	0	1	[1jgj]
LXTTPLXXXXLXL	LL12	VGXDGIMIXTGLV	VV12	2	3	[1brx, 1s8l, 1at9, 1e0p, 1s8j, 1r2n, 1r84, 4hyx, 1f4z, 1pxs, 1pxr, 1qkp, 1qko, 1s54, 1s53, 3han, 3hao, 3hap, 3haq, 3har, 2wjk, 2wjl, 3has, 1c3w, 1bm1, 1q5i, 2ntu, 1kme, 2ntw, 1s52, 1s51, 1py6, 2i20, 1vjm, 1tn5, 1x0k, 3utv, 3utw, 1tn0, 1xji, 3utx, 3uty]
LVGXDGIMIXXXL	LL12	VWWAISTAAMLYV	VV12	3	4	[3har]
LDVXAKYVFAXXL	LL12	VVLWLGYPXVWAV	VV12	6	5	[1e12, 2jaf]
LXTLFWLGXIGML	LL12	VALXVXLDLVTKV	VV12	0	6	[1jgj]
LXTTPLXXXXLXL	LL12	AXWLFTTXLXXLD	AD12	2	2	[1brx, 1at9, 1e0p, 1r2n, 1r84, 4hyx, 1f4z, 1pxs, 1pxr, 1qkp, 1qko, 1brd, 1vgo, 1s54, 1s53, 3han, 3hap, 3haq, 3har, 2wjk, 2wjl, 3has, 1c3w, 1bm1, 1q5i, 2ntu, 1kme, 2ntw, 1s52, 1s51, 1py6, 1vjm, 1tn5, 1x0i, 1x0k, 3utv, 3utw, 1tn0, 1xji, 3utx, 3uty]
LXXVXALXIXTGL	LL12	AXWLFTTXLXXLD	AD12	3	2	[2z55, 1vgo, 2ei4]
LDVXAKVGXXXXL	LL12	AXWLFTTXLXXLD	AD12	6	2	[1jv6]
LVGXDGIMIXXXL	LL12	AXWLFTTXLXXLD	AD12	3	2	[1m0k, 1s8l, 1at9, 1e0p, 1s8j, 1r2n, 1r84, 1pxs, 1jv7, 1ap9, 1pxr, 1jv6, 1m0l, 4hwl, 1s54, 1s53, 1o0a, 3han, 3hao, 1kg9, 1kg8, 3haq, 2wjk, 3har, 2wjl, 3has, 1q5i, 1f50, 3nsb, 1tn5, 1cwq, 3utv, 1tn0, 3utw, 3utx, 3uty, 1brx, 1brr, 1p8i, 1ucq, 4hyx, 1f4z, 1qkp, 1qko, 1brd, 1p8h, 1mgy, 4md2, 4md1, 3ns0, 1c3w, 1bm1, 2ntu, 1kme, 2ntw, 1s52, 1s51, 1py6, 4ov0, 1vjm, 1qhj, 3mbv, 1x0i, 1x0k, 1xji]
LVXVVSIASYTGL	LL12	WGRYLTWALSTPM	WM12	1	2	[3qbl, 3vvk, 3a7k, 3qbg, 3abw, 3qbi, 3qbk]
LVGXDGIMIXXXL	LL12	AXWLFTTPLLLLG	AG12	3	2	[1fbk, 4fpd]
LXTTPLXXXXLXL	LL12	AXVXADGIMIGTG	AG12	2	3	[1brx, 1s8l, 1at9, 1e0p, 1s8j, 1r2n, 1r84, 4hyx, 1f4z, 1pxs, 1jv7, 1jv6, 1pxr, 1qkp, 1qko, 1brd, 1s54, 1s53, 1mgy, 3han, 3hao, 3hap, 3haq, 3har, 2wjk, 2wjl, 3has, 1c3w, 1bm1, 1q5i, 2ntu, 1kme, 2ntw, 1s52, 1s51, 1py6, 2i20, 1vjm, 1tn5, 1x0i, 1x0k, 3utv, 3utw, 1tn0, 1xji, 3utx, 3uty]
LVGXDGIMIXXXL	LL12	AAMLYXLXVXFFG	AG12	3	4	[1s8l, 1at9, 1e0p, 1s8j, 1r2n, 1r84, 1pxs, 1jv7, 1jv6, 1pxr, 4hwl, 1s54, 1s53, 1o0a, 3han, 3hao, 1kg8, 3haq, 3har, 2wjk, 2wjl, 3has, 1q5i, 1tn5, 3utv, 1tn0, 3utw, 3utx, 4fpd, 3uty, 4hyx, 1f4z, 1qkp, 1qko, 1brd, 1p8h, 1mgy, 1c3w, 1bm1, 2ntu, 1kme, 2ntw, 1s52, 1s51, 1py6, 2i20, 1vjm, 1x0i, 1x0k, 1xji]
LXLGTXLXXLXXL	LL12	AXAFTMXLSMLLG	AG12	0	1	[1brx, 1at9, 1bm1, 1kme, 1brr, 1s52, 1r2n, 1r84, 4hwl, 1qkp, 3han, 2brd, 1bhb, 3hap, 3har, 3utx, 1xji, 3has, 3uty]
LVGXDGIMIXXXL	LL12	AXVXADGIMIGTG	AG12	3	3	[1m0k, 1s8l, 1at9, 1e0p, 1s8j, 1r2n, 1r84, 1pxs, 1jv7, 1jv6, 1ap9, 1pxr, 1m0l, 4hwl, 1s54, 1s53, 1o0a, 3han, 3hao, 1kg9, 1kg8, 3haq, 2wjk, 3har, 2wjl, 3has, 2zzl, 1q5j, 1q5i, 1f50, 3nsb, 1tn5, 1cwq, 3utv, 1tn0, 3utw, 3utx, 4fpd, 3uty, 1brx, 1brr, 1p8i, 1fbk, 1ucq, 4hyx, 1f4z, 1ixf, 3vi0, 1qkp, 1qko, 1brd, 1p8h, 1mgy, 1qm8, 4md2, 2zfe, 4md1, 1iw6, 3ns0, 1c3w, 1bm1, 2ntu, 1kme, 2ntw, 1s52, 1s51, 1p…
LXTLFWLGXIGML	LL12	ALIVYLDLVXKVG	AG12	0	6	[1jgj]
LXTPLIVYXLXXL	LL12	ALIVYLDLVXKVG	AG12	2	6	[1gue, 4gyc, 3qdc, 2f93, 2f95, 1jgj, 1h68, 1gu8]
LXTPLIVYXLXXL	LL12	AAVAYXVMXLXXG	AG12	2	1	[3qdc, 1jgj]
LVGXDGIMIXXXL	LL12	AFTMXLSMLLGXG	AG12	3	1	[1at9, 1kme, 1brr, 1s52, 1r2n, 1r84, 4hwl, 1qkp, 3han, 3har, 3utx, 1xji, 3has, 3uty]
LXTTPLXXXXLXL	LL12	AFTMXLSMLLGXG	AG12	2	1	[1at9, 1kme, 1s52, 1r2n, 1r84, 1qkp, 3han, 3hap, 3har, 1xji, 3utx, 3has, 3uty]
LXTLFWLGXIGML	LL12	AAVAYXVMXLXXG	AG12	0	1	[1jgj]
LVGXDGIMIXXXL	LL12	AXAFTMXLSMLLG	AG12	3	1	[1brx, 1at9, 1bm1, 1kme, 1brr, 1s52, 1r2n, 1r84, 4hwl, 1qkp, 3han, 3har, 3utx, 1xji, 3has, 3uty]
LDVXAKVGXXXXL	LL12	AXAFTMXLSMLLG	AG12	6	1	[1brx, 1at9, 1bm1, 1kme, 1s52, 1r2n, 1r84, 4hwl, 1qkp, 3han, 3hap, 3har, 3utx, 1xji, 3has, 3uty]
LXTTPLXXXXLXL	LL12	AXAFTMXLSMLLG	AG12	2	1	[1brx, 1at9, 1bm1, 1kme, 1s52, 1r2n, 1r84, 1qkp, 3han, 3hap, 3har, 1xji, 3utx, 3has, 3uty]
LXLGTXLXXLXXL	LL12	AFTMXLSMLLGXG	AG12	0	1	[1at9, 1kme, 1brr, 1s52, 1r2n, 1r84, 4hwl, 1qkp, 3han, 2brd, 3hap, 3har, 3utx, 1xji, 3has, 3uty]
LGLXXXLXINLXL	LL12	ALIVYLDLVXKVG	AG12	1	6	[4gyc, 2f93, 2f95, 1h2s]
LDVXAKVGXXXXL	LL12	AFTMXLSMLLGXG	AG12	6	1	[1at9, 1kme, 1s52, 1r2n, 1r84, 4hwl, 1qkp, 3han, 3hap, 3har, 3utx, 1xji, 3has, 3uty]
LVGXDGIMIXXXL	LL12	RYXXWLFTXXXLL	RL12	3	2	[1q5j]
LMSTQIVVITSGL	LL12	RYXWYICGVCAFL	RL12	3	4	[1xio, 2m3g, 4tl3]
LXTTPLXXXXLXL	LL12	RXVWWAISTAAML	RL12	2	4	[1e0p, 1r2n, 1r84, 1f4z, 1pxs, 1pxr, 1qko, 1s54, 1s53, 3har, 2wjk, 2wjl, 1c3w, 1q5i, 2ntu, 1kme, 2ntw, 1s52, 1s51, 1py6, 1vjm, 1tn5, 1x0k, 1tn0, 3utx, 3uty]
LXXVXALXIXTGL	LL12	RYXWWLFSTIAFL	RL12	3	4	[2z55, 1vgo, 2ei4]
LDVXAKVGXXXXL	LL12	RYAXWLXTTXLXL	RL12	6	2	[1jv6]
LVXVVSIASYTGL	LL12	RYLTWALSTPXIL	RL12	1	2	[3qbl, 3vvk, 3a7k, 3qbg, 3abw, 3qbi, 3qbk]
LVGXDGIMIXXXL	LL12	RYAXWLXTTXLXL	RL12	3	2	[1m0k, 1s8l, 1at9, 1s8j, 1e0p, 1r2n, 1r84, 1jv7, 1pxs, 1jv6, 1ap9, 1pxr, 1m0l, 4hwl, 1s54, 1s53, 1o0a, 3han, 1kg9, 1c8r, 1kg8, 3haq, 2wjk, 3har, 2wjl, 3has, 2zzl, 1kgb, 1q5i, 1f50, 3nsb, 1tn5, 1cwq, 3utv, 1tn0, 3utw, 3utx, 4fpd, 3uty, 1brx, 1brr, 1p8i, 1fbk, 1ucq, 4hyx, 1p8u, 1f4z, 1ixf, 1qkp, 1qko, 1brd, 1p8h, 1mgy, 1qm8, 4md2, 2zfe, 4md1, 1iw6, 3ns0, 1c3w, 1bm1, 2ntu, 1kme, 2ntw, 1s52, 1s51, 1p…
LXXVXALXIXTGL	LL12	RYAXWLXTTXLXL	RL12	3	2	[2z55, 1uaz, 1vgo, 2ei4]
LMSTQIVVITSGL	LL12	RYXDWXVTTXLXL	RL12	3	2	[1xio, 2m3g, 4tl3]
LDVXAKVGXXXXL	LL12	RPEWIWLALGTAL	RL12	6	0	[3utv]
LVGXDGIMIXXXL	LL12	RXVWWAISTAAML	RL12	3	4	[1e0p, 1r2n, 1r84, 1pxs, 1ap9, 1pxr, 4hwl, 1s54, 1s53, 1o0a, 3hao, 1kg9, 1c8r, 1kg8, 2wjk, 3har, 2wjl, 2zzl, 1q5j, 1kgb, 1q5i, 1f50, 3nsb, 1tn5, 1tn0, 3utx, 4fpd, 3uty, 1brr, 1fbk, 1ucq, 1p8u, 1f4z, 1ixf, 3vi0, 1qko, 1p8h, 4md2, 4md1, 3ns0, 1c3w, 2ntu, 1kme, 2ntw, 1s52, 1s51, 1py6, 4ov0, 2i20, 3vhz, 1iw9, 2i21, 1vjm, 3mbv, 3t45, 1x0k]
LXTTPLXXXXLXL	LL12	RYAXWLXTTXLXL	RL12	2	2	[1brx, 1at9, 1e0p, 1r2n, 1r84, 4hyx, 1f4z, 1pxs, 1pxr, 1qkp, 1qko, 1brd, 1vgo, 1s54, 1s53, 3han, 3hap, 3haq, 3har, 2wjk, 2wjl, 3has, 1c3w, 1bm1, 1q5i, 2ntu, 1kme, 2ntw, 1s52, 1s51, 1py6, 1vjm, 1tn5, 1x0i, 1x0k, 3utv, 3utw, 1tn0, 1xji, 3utx, 3uty]
LMSTQIVVITSGL	LL12	MVTTPLLLLSLSW	MW12	3	2	[2m3g]
LXIVAKYIFXFXL	LL12	TVVXWLGYPIVWA	TA12	6	5	[3vvk, 3qbl, 3abw, 3qbg, 3qbi, 3qbk]
LVXVVSIASYTGL	LL12	TFDIAMCVTGLXA	TA12	1	3	[3qbl, 3vvk, 3a7k, 3qbg, 3abw, 3qbi, 3qbk]
LXTPMILXXLXXL	LL12	TFDIAMCVTGLXA	TA12	2	3	[3qbl, 3vvk, 3qbg, 3qbi, 3qbk]
LXTTPLXXXXLXL	LL12	WXISTAAXLYXXY	WY12	2	4	[1brx, 1s8l, 1at9, 1e0p, 1s8j, 1r2n, 1r84, 4hyx, 1f4z, 1pxs, 1jv7, 1jv6, 1pxr, 1qkp, 1qko, 1s54, 1s53, 3han, 3hap, 2wjk, 2wjl, 3has, 1c3w, 1bm1, 1q5i, 2ntu, 1kme, 2ntw, 1s52, 1s51, 1py6, 1vjm, 1tn5, 1x0i, 1x0k, 3utv, 3utw, 1tn0, 1xji, 3utx, 3uty]
LVGXDGIMIXXXL	LL12	WXISTAAXLYXXY	WY12	3	4	[1m0k, 1s8l, 1at9, 1e0p, 1s8j, 1r2n, 1r84, 1pxs, 1jv7, 1jv6, 1ap9, 1pxr, 1m0l, 4hwl, 1s54, 1s53, 1o0a, 3han, 3hao, 1kg9, 1c8r, 1kg8, 3haq, 2wjk, 3har, 2wjl, 3has, 2zzl, 1q5j, 1kgb, 1q5i, 1f50, 3nsb, 1tn5, 1cwq, 3utv, 1tn0, 3utw, 3utx, 4fpd, 3uty, 1brx, 1brr, 1p8i, 1fbk, 1ucq, 4hyx, 1p8u, 1f4z, 1ixf, 3vi0, 1qkp, 1qko, 1p8h, 1qm8, 4md2, 2zfe, 4md1, 1iw6, 3ns0, 1c3w, 1bm1, 2ntu, 1kme, 2ntw, 1s52, 1s…
LXXVXALXIXTGL	LL12	WLFSTICMIVXLY	WY12	3	4	[1uaz]
LXXVXALXIXTGL	LL12	WLFSTIAFLXVLY	WY12	3	4	[2z55, 1vgo, 2ei4]
LDVXAKVGFGFXL	LL12	VPGIASAAYLXXF	VF12	6	1	[2z55, 1vgo]
LXTPLIVYXLXXL	LL12	VITLNTVVXLAXF	VF12	2	3	[1gue, 4gyc, 3qdc, 2f93, 2f95, 1jgj, 1h68, 1gu8]
LXTLFWLGXIGML	LL12	VYLDLVTKVGFGF	VF12	0	6	[1jgj]
LXTTPLXXXXLXL	LL12	VPGIASAAYLXXF	VF12	2	1	[1vgo]
LDVXAKYVFAXXL	LL12	VXVALAGIAILVF	VF12	6	0	[1e12, 2jaf]
LXTPLIVYXLXXL	LL12	VYLDLVTKVGFGF	VF12	2	6	[1gue, 4gyc, 3qdc, 2f93, 2f95, 1jgj, 1h68, 1gu8]
LMSTQIVVITSGL	LL12	VRYLWYICGVCAF	VF12	3	4	[1xio, 4tl3]
LGLXXXLXINLXL	LL12	VYLDLVTKVGFGF	VF12	1	6	[4gyc, 2f93, 2f95, 1h2s]
LDVXAKVGFGFXL	LL12	PGIASAAYLXMFF	PF12	6	1	[2z55, 1vgo]
LXTTPLXXXXLXL	LL12	PGIASAAYLXMFF	PF12	2	1	[1vgo]
LLPFFSKVGFSFL	LL12	YLVAMFIPIWSGL	YL12	6	1	[2m3g]
LMSTQIVVITSGL	LL12	YARYXDWMVTXXL	YL12	3	2	[1xio, 2m3g, 4tl3]
LXTTPLXXXXLXL	LL12	YAXWLFTXXLXXL	YL12	2	2	[1brx, 1at9, 1e0p, 1r2n, 1r84, 4hyx, 1f4z, 1pxs, 1pxr, 1qkp, 1qko, 1brd, 1vgo, 1s54, 1s53, 3han, 3hap, 3haq, 3har, 2wjk, 2wjl, 3has, 1c3w, 1bm1, 1q5i, 2ntu, 1kme, 2ntw, 1s52, 1s51, 1py6, 1vjm, 1tn5, 1x0i, 1x0k, 3utv, 3utw, 1tn0, 1xji, 3utx, 3uty]
LMSTQIVVITSGL	LL12	YXDWMVTXXLXXL	YL12	3	2	[1xio, 2m3g, 4tl3]
LVGXDGIMIXXXL	LL12	YAXWLFTXXLXXL	YL12	3	2	[1m0k, 1s8l, 1at9, 1e0p, 1s8j, 1r2n, 1r84, 1pxs, 1jv7, 1ap9, 1pxr, 1jv6, 1m0l, 4hwl, 1s54, 1s53, 1o0a, 3han, 3hao, 1kg9, 1kg8, 3haq, 2wjk, 3har, 2wjl, 3has, 2zzl, 1q5i, 1f50, 3nsb, 1tn5, 1cwq, 3utv, 1tn0, 3utw, 3utx, 4fpd, 3uty, 1brx, 1brr, 1p8i, 1fbk, 1ucq, 4hyx, 1f4z, 1ixf, 1qkp, 1qko, 1brd, 1p8h, 1mgy, 1qm8, 4md2, 2zfe, 4md1, 1iw6, 3ns0, 1c3w, 1bm1, 2ntu, 1kme, 2ntw, 1s52, 1s51, 1py6, 4ov0, 2i…
LXXVXALXIXTGL	LL12	YAXWLFTXXLXXL	YL12	3	2	[2z55, 1vgo, 2ei4]
LXIVAKYIFXFXL	LL12	YINIALXXLSILL	YL12	6	0	[3vvk, 3qbl, 3abw, 3qbg, 3qbi, 3qbk]
LDVXAKVGXXXXL	LL12	YAXWLFTXXLXXL	YL12	6	2	[1jv6]
LVGXDGIMIXXXL	LL12	YXXWLFTXXLXXL	YL12	3	2	[1q5j]
LXXVXALXIXTGL	LL12	YARYXXWLFTXXL	YL12	3	2	[2z55, 1uaz, 1vgo, 2ei4]
LVXVVSIASYTGL	LL12	YINIALXXLSILL	YL12	1	0	[3qbl, 3vvk, 3a7k, 3qbg, 3abw, 3qbi, 3qbk]
LVXVVSIASYTGL	LL12	YLTXALSTPMILL	YL12	1	2	[3qbl, 3vvk, 3a7k, 3qbg, 3abw, 3qbi, 3qbk]
LVGXDGIMIXXXL	LL12	TAAMLYXLYVXFF	TF12	3	4	[1s8l, 1at9, 1e0p, 1s8j, 1r2n, 1r84, 1pxs, 1jv7, 1jv6, 1pxr, 4hwl, 1s54, 1s53, 1o0a, 3han, 3hao, 1kg8, 3haq, 3har, 2wjk, 2wjl, 3has, 1q5j, 1q5i, 1tn5, 3utv, 1tn0, 3utw, 3utx, 4fpd, 3uty, 1fbk, 1ucq, 4hyx, 1f4z, 1qkp, 1qko, 1brd, 1p8h, 1mgy, 4md2, 4md1, 1c3w, 1bm1, 2ntu, 1kme, 2ntw, 1s52, 1s51, 1py6, 4ov0, 2i20, 1vjm, 3mbv, 1x0i, 1x0k, 1xji]
LVXVVSIASYTGL	LL12	TKLFTAITFDIAM	TM12	1	3	[3qbl, 3vvk, 3qbg, 3qbi, 3qbk]
LXTPMILXXLXXL	LL12	TKLFTAITFDIAM	TM12	2	3	[3qbl, 3vvk, 3qbg, 3qbi, 3qbk]
LVXVVSIASYTGL	LL12	KLFTAITFDIAMC	KC12	1	3	[3qbl, 3vvk, 3qbg, 3qbi, 3qbk]
LXTPMILXXLXXL	LL12	KLFTAITFDIAMC	KC12	2	3	[3qbl, 3vvk, 3qbg, 3qbi, 3qbk]
LVGXDGIMIXXXL	LL12	MLYXLYVXFFGFT	MT12	3	4	[1s8l, 1at9, 1e0p, 1s8j, 1r2n, 1r84, 4hyx, 1pxs, 1jv7, 1jv6, 1pxr, 4hwl, 1qkp, 1qko, 1s54, 1s53, 1mgy, 3han, 3hao, 3haq, 3har, 3has, 1bm1, 1q5i, 1kme, 1s52, 1s51, 1py6, 1vjm, 1tn5, 1x0i, 1x0k, 3utv, 1tn0, 3utw, 3utx, 1xji, 3uty]
LXTTPLXXXXLXL	LL12	MLYXLYVXFFGFT	MT12	2	4	[1s8l, 1at9, 1e0p, 1s8j, 1r2n, 1r84, 4hyx, 1pxs, 1jv7, 1jv6, 1pxr, 1qkp, 1qko, 1s54, 1s53, 1mgy, 3han, 3hap, 3haq, 3has, 1bm1, 1q5i, 1kme, 1s52, 1s51, 1py6, 1vjm, 1tn5, 1x0i, 1x0k, 3utv, 3utw, 1tn0, 1xji, 3utx, 3uty]
LDVXAKVGFGFXL	LL12	FNTLTALVAVLWT	FT12	6	5	[1vgo]
LVXVVSIASYTGL	LL12	FTXITFDIXMCVT	FT12	1	3	[3qbl, 3vvk, 3qbg, 3abw, 3qbi, 3qbk]
LXTPMILXXLXXL	LL12	FTXITFDIXMCVT	FT12	2	3	[3qbl, 3vvk, 3qbg, 3qbi, 3qbk]
LGLXXXLXINLXL	LL12	FIXVXALTVLFXA	FA12	1	0	[4gyc, 1h2s]
LVXVVSIASYTGL	LL12	FDIAMCVTGLAAA	FA12	1	3	[3qbl, 3vvk, 3a7k, 3qbg, 3abw, 3qbi, 3qbk]
LXTPMILXXLXXL	LL12	FDIAMCVTGLAAA	FA12	2	3	[3qbl, 3vvk, 3qbg, 3qbi, 3qbk]
LXTPLIVYXLXXL	LL12	TLNTVVMLXGFAG	TG12	2	3	[1gue, 4gyc, 3qdc, 2f93, 2f95, 1jgj, 1h68, 1gu8]
LXTTPLXXXXLXL	LL12	TLXGVDALMXVTG	TG12	2	3	[1vgo]
LVXVVSIASYTGL	LL12	TAITFDIXMXVTG	TG12	1	3	[3qbl, 3vvk, 3qbg, 3abw, 3qbi, 3qbk]
LXTPMILXXLXXL	LL12	TAITFDIXMXVTG	TG12	2	3	[3qbl, 3vvk, 3qbg, 3qbi, 3qbk]
LXTTPLXXXXLXL	LL12	LXXXIAFTXXLXM	LM12	2	1	[1brx, 1s8l, 1at9, 1e0p, 1s8j, 1r2n, 1r84, 4hyx, 1f4z, 1pxs, 1jv7, 1pxr, 1jv6, 1qkp, 1qko, 1brd, 1s54, 1s53, 1mgy, 3han, 3hao, 3hap, 3haq, 3har, 2wjk, 2wjl, 3has, 1c3w, 1bm1, 1q5i, 2ntu, 1kme, 2ntw, 1s52, 1s51, 1py6, 2i20, 1vjm, 1tn5, 1x0i, 1x0k, 1tn0, 1xji, 3utx, 3uty]
LVGXDGIMIXXXL	LL12	LXXXIAFTXXLXM	LM12	3	1	[1m0k, 1s8l, 1at9, 1e0p, 1s8j, 1r2n, 1r84, 1jv7, 1jv6, 1ap9, 4hwl, 1s54, 1s53, 1o0a, 3hao, 1kg9, 1c8r, 1kg8, 3haq, 2wjk, 3har, 2wjl, 3has, 2zzl, 1q5j, 1kgb, 1q5i, 1f50, 3nsb, 1tn5, 1cwq, 3utx, 4fpd, 1brx, 1brr, 1p8i, 1fbk, 1ucq, 4hyx, 1f4z, 1ixf, 3vi0, 1qkp, 1qko, 1brd, 1p8h, 1mgy, 1qm8, 4md2, 2zfe, 4md1, 1iw6, 3ns0, 1c3w, 1bm1, 2ntu, 1kme, 2ntw, 1s52, 1s51, 1py6, 4ov0, 2i20, 3vhz, 1iw9, 2i21, 1v…
LXTTPLXXXXLXL	LL12	LVXXIASAAYLXM	LM12	2	1	[1vgo]
LDVXAKVGFGFXL	LL12	LVXXIASAAYLXM	LM12	6	1	[2z55, 1vgo]
LDVXAKVGXXXXL	LL12	LXXXIAFTXXLXM	LM12	6	1	[1s8l, 1at9, 1e0p, 1s8j, 1r2n, 1r84, 1pxs, 1jv7, 1jv6, 1pxr, 1ap9, 4hwl, 1s54, 1s53, 1o0a, 3han, 3hao, 1kg9, 1kg8, 3hap, 3haq, 2wjk, 3har, 2wjl, 3has, 1q5j, 1q5i, 1f50, 1tn5, 3nsb, 1cwq, 1tn0, 3utx, 4fpd, 3uty, 1brx, 1fbk, 1ucq, 4hyx, 1f4z, 1qkp, 1qko, 1brd, 1p8h, 1mgy, 4md2, 4md1, 3ns0, 1c3w, 1bm1, 1kme, 2ntu, 2ntw, 1s52, 1s51, 1py6, 4ov0, 2i20, 1vjm, 3mbv, 1x0i, 1x0k, 1xji]
LXLGTXLXXLXXL	LL12	LXXXIAFTXXLXM	LM12	0	1	[1m0k, 1s8l, 1at9, 1e0p, 1s8j, 2i1x, 1r2n, 1r84, 1pxs, 1jv7, 1pxr, 1jv6, 1ap9, 1m0m, 4hwl, 1s54, 1s53, 1o0a, 1c8s, 3han, 3hao, 1c8r, 1kg9, 1bhb, 1kg8, 3hap, 3haq, 1bha, 2wjk, 3har, 2wjl, 3has, 1q5j, 1kgb, 2zzl, 1q5i, 1f50, 1dze, 3nsb, 1tn5, 2brd, 1cwq, 1tn0, 3utx, 3uty, 4fpd, 1brx, 1fbb, 1brr, 1p8i, 1fbk, 1ucq, 4hyx, 1p8u, 1f4z, 1ixf, 3vi0, 1qkp, 1qko, 1p8h, 1mgy, 1qm8, 4md2, 4md1, 2zfe, 1iw6, 3n…
LYINIALXGLXIL	LL12	SWAYSXLDIVAKY	SY12	0	6	[3qbl, 3vvk, 3a7k, 3abw, 3qbg, 3qbi, 3qbk]
LXIVAKYIFXFXL	LL12	STILVPVVSIASY	SY12	6	1	[3vvk, 3qbl, 3abw, 3qbg, 3qbi, 3qbk]
LWVNVALXGIAIL	LL12	SWAYSXLDVFAKY	SY12	0	6	[1e12, 2jaf]
LVXVVSIASYTGL	LL12	SWAYSXLDIVAKY	SY12	1	6	[3qbl, 3vvk, 3a7k, 3qbg, 3abw, 3qbi, 3qbk]
LYINIALXGLXIL	LL12	STILVPVVSIASY	SY12	0	1	[3qbl, 3vvk, 3a7k, 3abw, 3qbg, 3qbi, 3qbk]
LXTPMILXXLXXL	LL12	STILVPVVSIASY	SY12	2	1	[3qbl, 3vvk, 3qbg, 3qbi, 3qbk]
LVGXDGIMIXXXL	LL12	FTXPLXXXXLXLL	FL12	3	2	[1brx, 1s8l, 1e0p, 1pxs, 1jv7, 1jv6, 1pxr, 1qkp, 1qko, 1brd, 1s54, 1s53, 1mgy, 2wjl, 3has, 1c3w, 1bm1, 1q5i, 2ntu, 1kme, 2i20, 1vjm, 1tn5, 1x0k, 1tn0]
LXXVXALXIXTGL	LL12	FTXPLXXXXLXLL	FL12	3	2	[1vgo]
LDVXAKVGXXXXL	LL12	FTMXLSMLLGYGL	FL12	6	1	[1at9, 1kme, 1s52, 1r2n, 1r84, 4hwl, 1qkp, 3han, 3hap, 3har, 3utx, 1xji, 3has, 3uty]
LXXVXALXIXTGL	LL12	FSTIAFLXXLYXL	FL12	3	4	[2z55, 1vgo, 2ei4]
LXLGTXLXXLXXL	LL12	FTMXLSMLLGYGL	FL12	0	1	[1at9, 1kme, 1brr, 1s52, 1r2n, 1r84, 4hwl, 1qkp, 3han, 3hap, 3har, 3utx, 1xji, 3has, 3uty]
LXIVAKYIFXFXL	LL12	FXXLXLLTVVXWL	FL12	6	5	[3vvk, 3qbl, 3qbg, 3qbi, 3qbk]
LXTTPLXXXXLXL	LL12	FTMXLSMLLGYGL	FL12	2	1	[1at9, 1kme, 1s52, 1r2n, 1r84, 1qkp, 3han, 3hap, 3har, 1xji, 3utx, 3has, 3uty]
LDVXAKVGXXXXL	LL12	FTXPLXXXXLXLL	FL12	6	2	[1jv6]
LXTPLIVYXLXXL	LL12	FGIVXTLNTVVXL	FL12	2	3	[1gue, 4gyc, 3qdc, 2f93, 2f95, 1jgj, 1h68, 1gu8]
LVGXDGIMIXXXL	LL12	FTMXLSMLLGYGL	FL12	3	1	[1at9, 1kme, 1brr, 1s52, 1r2n, 1r84, 4hwl, 1qkp, 3han, 3har, 3utx, 1xji, 3has, 3uty]
LVGXDGIMIXXXL	LL12	LYXLYXLFFGFTS	LS12	3	4	[1qkp, 1s52, 3utv]
LXTTPLXXXXLXL	LL12	LYXLYXLFFGFTS	LS12	2	4	[1qkp, 1s52, 3utv]
LDVXAKVGXXXXL	LL12	LWSAYXVVWLIGS	LS12	6	5	[1brx, 1at9, 1bm1, 1q5i, 1s52, 1r2n, 1r84, 1ap9, 1pxr, 4hwl, 3han, 3hap, 3utv, 1tn0, 3har, 3utx, 1xji, 3has, 3uty]
LXTPMILXXLXXL	LL12	LIAVSTILVPVVS	LS12	2	1	[3qbl, 3vvk, 3qbg, 3qbi, 3qbk]
LXIVAKYIFXFXL	LL12	LIAVSTILVPVVS	LS12	6	1	[3vvk, 3qbl, 3qbg, 3qbi, 3qbk]
LYINIALXGLXIL	LL12	LIAVSTILVPVVS	LS12	0	1	[3qbl, 3vvk, 3qbg, 3qbi, 3qbk]
LDVXAKVGXXXXL	LL12	SAYXVVWLIGSEG	SG12	6	5	[1q5i, 1s52, 1r2n, 1r84, 1ap9, 1pxr, 4hwl, 3han, 3hap, 3utv, 1tn0, 3har, 3utx, 1xji, 3has, 3uty]
LXIVAKYIFXFXL	LL12	STLKLLTVVMWLG	SG12	6	5	[3vvk, 3qbl, 3qbg, 3qbi, 3qbk]
LLTXPLLTVELVL	LL12	SMMVSALVVFIAG	SG12	2	1	[3ddl]
LVXVVSIASYTGL	LL12	STPMILLALGLXA	SA12	1	2	[3vvk, 3qbi]
LDVXAKYVFAXXL	LL12	SSLXVNVALAGIA	SA12	6	0	[1e12]
LLPFFSKVGFSFL	LL12	LHWIYVAGMTIGA	LA12	6	0	[1xio, 2m3g]
LLPFFSKVGFSFL	LL12	LVAMFIPIWSGLA	LA12	6	1	[1xio, 2m3g, 4tl3]
LXTPLIVYXLXXL	LL12	LDLVTKVGFGFIA	LA12	2	6	[1gue, 4gyc, 3qdc, 2f93, 2f95, 1jgj, 1h68, 1gu8]
LDVXAKVGXXXXL	LL12	LRNVTVVLWSAYA	LA12	6	5	[1q5i]
LXTPLIVYXLXXL	LL12	LNTVVMLAGFAGA	LA12	2	3	[4gyc, 3qdc, 1jgj]
LXTLFWLGXIGML	LL12	LVGISGXAAVAYA	LA12	0	1	[1jgj]
LVXVVSIASYTGL	LL12	LTWALSTPMILLA	LA12	1	2	[3qbl, 3vvk, 3qbg, 3abw, 3qbi, 3qbk]
LXTPLIVYXLXXL	LL12	LVGISGXAAVAYA	LA12	2	1	[1jgj]
LXTLFWLGXIGML	LL12	LDLVTKVGFGFIA	LA12	0	6	[1jgj]
LDVXAKVGXXXXL	LL12	FYAIXTLXXXIAF	FF12	6	1	[1brx, 1s8l, 1e0p, 1s8j, 1r2n, 1r84, 4hyx, 1f4z, 1pxs, 1jv7, 1jv6, 1pxr, 1qkp, 1qko, 1s54, 1s53, 1o0a, 1mgy, 3han, 3hao, 1kg8, 3hap, 3haq, 2wjk, 3har, 2wjl, 3has, 1c3w, 1bm1, 1q5i, 1kme, 2ntu, 2ntw, 1s51, 1py6, 4ov0, 2i20, 1vjm, 1tn5, 1x0i, 1x0k, 3utw, 1tn0, 1xji, 4fpd]
LXTTPLXXXXLXL	LL12	FYAIXTLXXXIAF	FF12	2	1	[1brx, 1s8l, 1e0p, 1s8j, 1r2n, 1r84, 4hyx, 1f4z, 1pxs, 1jv7, 1pxr, 1jv6, 1qkp, 1qko, 1s54, 1s53, 1mgy, 3han, 3hao, 3hap, 3haq, 3har, 2wjk, 2wjl, 3has, 1c3w, 1bm1, 1q5i, 2ntu, 1kme, 2ntw, 1s51, 1py6, 2i20, 1vjm, 1tn5, 1x0i, 1x0k, 3utw, 1tn0, 1xji]
LVGXDGIMIXXXL	LL12	FYAIXTLXXXIAF	FF12	3	1	[1brx, 1s8l, 1e0p, 1s8j, 1r2n, 1r84, 4hyx, 1f4z, 1pxs, 1jv7, 1jv6, 1qkp, 1qko, 1s54, 1o0a, 1mgy, 3hao, 1kg8, 3haq, 2wjk, 3har, 2wjl, 3has, 1c3w, 1bm1, 1q5i, 2ntu, 1kme, 2ntw, 1s51, 1py6, 4ov0, 2i20, 1vjm, 1tn5, 1x0i, 1x0k, 1xji, 4fpd]
LXLGTXLXXLXXL	LL12	FYAIXTLXXXIAF	FF12	0	1	[1brx, 1s8l, 1e0p, 1s8j, 1r2n, 1r84, 4hyx, 1f4z, 1pxs, 1jv7, 1pxr, 1jv6, 1qkp, 1qko, 1o0a, 1mgy, 3han, 3hao, 1bhb, 1kg8, 3hap, 3haq, 1bha, 2wjk, 3har, 2wjl, 3has, 1c3w, 1bm1, 1q5i, 2ntu, 1kme, 2ntw, 1py6, 4ov0, 2i20, 1vjm, 1tn5, 1x0i, 1x0k, 3utw, 1tn0, 1xji, 4fpd]
LDVXAKVGXXXXL	LL12	YAIXTLXXXIAXT	YT12	6	1	[1s8l, 1at9, 1e0p, 1s8j, 1r2n, 1r84, 1pxs, 1jv7, 1jv6, 1pxr, 4hwl, 1s54, 1s53, 1o0a, 3han, 3hao, 1kg8, 3hap, 3haq, 2wjk, 3har, 2wjl, 3has, 1q5j, 1q5i, 1f50, 1tn5, 3utv, 1tn0, 3utw, 4fpd, 1brx, 1fbk, 1ucq, 4hyx, 1f4z, 1qkp, 1qko, 1p8h, 1mgy, 4md2, 4md1, 1c3w, 1bm1, 1kme, 2ntu, 2ntw, 1s52, 1s51, 1py6, 4ov0, 2i20, 1vjm, 3mbv, 1x0i, 1x0k, 1xji]
LXLGTXLXXLXXL	LL12	YAIXTLXXXIAXT	YT12	0	1	[1s8l, 1at9, 1e0p, 1s8j, 1r2n, 1r84, 1pxs, 1jv7, 1jv6, 1pxr, 4hwl, 1s54, 1s53, 1o0a, 3han, 3hao, 1bhb, 1kg8, 3hap, 3haq, 1bha, 2wjk, 3har, 2wjl, 3has, 1q5j, 1q5i, 1f50, 1tn5, 3utv, 1tn0, 3utw, 4fpd, 1brx, 1fbk, 1ucq, 4hyx, 1f4z, 1qkp, 1qko, 1p8h, 1mgy, 4md2, 4md1, 1c3w, 1bm1, 2ntu, 1kme, 2ntw, 1s51, 1py6, 4ov0, 2i20, 1vjm, 3mbv, 1x0i, 1x0k, 1xji]
LXTTPLXXXXLXL	LL12	YAIXTLXXXIAXT	YT12	2	1	[1brx, 1s8l, 1at9, 1e0p, 1s8j, 1r2n, 1r84, 4hyx, 1f4z, 1pxs, 1jv7, 1jv6, 1pxr, 1qkp, 1qko, 1s54, 1s53, 1mgy, 3han, 3hao, 3hap, 3haq, 3har, 2wjk, 2wjl, 3has, 1c3w, 1bm1, 1q5i, 2ntu, 1kme, 2ntw, 1s52, 1s51, 1py6, 2i20, 1vjm, 1tn5, 1x0i, 1x0k, 3utv, 1tn0, 3utw, 1xji]
LVGXDGIMIXXXL	LL12	YAIXTLXXXIAXT	YT12	3	1	[1s8l, 1at9, 1e0p, 1s8j, 1r2n, 1r84, 1pxs, 1jv7, 1jv6, 4hwl, 1s54, 1o0a, 3hao, 1kg8, 3haq, 2wjk, 3har, 2wjl, 3has, 1q5j, 1q5i, 1f50, 1tn5, 3utv, 4fpd, 1brx, 1fbk, 1ucq, 4hyx, 1f4z, 1qkp, 1qko, 1p8h, 1mgy, 4md2, 4md1, 1c3w, 1bm1, 2ntu, 1kme, 2ntw, 1s52, 1s51, 1py6, 4ov0, 2i20, 1vjm, 3mbv, 1x0i, 1x0k, 1xji]
LVGXDGIMIXXXL	LL12	TLXXXIAFTXXLS	TS12	3	1	[1m0k, 1s8l, 1at9, 1e0p, 1s8j, 1r2n, 1r84, 1jv7, 1jv6, 1ap9, 1m0l, 4hwl, 1s54, 1s53, 1o0a, 3hao, 1kg9, 1c8r, 1kg8, 3haq, 2wjk, 3har, 2wjl, 3has, 2zzl, 1q5j, 1kgb, 1q5i, 1f50, 3nsb, 1tn5, 1cwq, 3utx, 4fpd, 1brx, 1brr, 1p8i, 1fbk, 1ucq, 4hyx, 1f4z, 1ixf, 3vi0, 1qkp, 1qko, 1brd, 1p8h, 1mgy, 1qm8, 4md2, 2zfe, 4md1, 1iw6, 3ns0, 1c3w, 1bm1, 2ntu, 1kme, 2ntw, 1s52, 1s51, 1py6, 4ov0, 2i20, 3vhz, 1iw9, 2i…
LXTTPLXXXXLXL	LL12	TAKVGFGFVLLRS	TS12	2	6	[1vgo]
LDVXAKVGXXXXL	LL12	TLXXXIAFTXXLS	TS12	6	1	[1s8l, 1at9, 1e0p, 1s8j, 1r2n, 1r84, 1pxs, 1jv7, 1jv6, 1pxr, 1ap9, 4hwl, 1s54, 1s53, 1o0a, 3han, 3hao, 1kg9, 1kg8, 3hap, 3haq, 2wjk, 3har, 2wjl, 3has, 1q5j, 1q5i, 1f50, 1tn5, 3nsb, 1cwq, 1tn0, 3utx, 4fpd, 3uty, 1brx, 1fbk, 1ucq, 4hyx, 1f4z, 1qkp, 1qko, 1brd, 1p8h, 1mgy, 4md2, 4md1, 3ns0, 1c3w, 1bm1, 1kme, 2ntu, 2ntw, 1s52, 1s51, 1py6, 4ov0, 2i20, 1vjm, 3mbv, 1x0i, 1x0k, 1xji]
LXTTPLXXXXLXL	LL12	TLXXXIAFTXXLS	TS12	2	1	[1brx, 1s8l, 1at9, 1e0p, 1s8j, 1r2n, 1r84, 4hyx, 1f4z, 1pxs, 1jv7, 1pxr, 1jv6, 1qkp, 1qko, 1brd, 1s54, 1s53, 1mgy, 3han, 3hao, 3hap, 3haq, 3har, 2wjk, 2wjl, 3has, 1c3w, 1bm1, 1q5i, 2ntu, 1kme, 2ntw, 1s52, 1s51, 1py6, 2i20, 1vjm, 1tn5, 1x0i, 1x0k, 1tn0, 1xji, 3utx, 3uty]
LXLGTXLXXLXXL	LL12	TLXXXIAFTXXLS	TS12	0	1	[1m0k, 1s8l, 1at9, 1e0p, 1s8j, 2i1x, 1r2n, 1r84, 1pxs, 1jv7, 1pxr, 1jv6, 1ap9, 1m0m, 1m0l, 4hwl, 1s54, 1s53, 1o0a, 3han, 3hao, 1c8r, 1kg9, 1bhb, 1kg8, 3hap, 3haq, 1bha, 2wjk, 3har, 2wjl, 3has, 1q5j, 1kgb, 2zzl, 1q5i, 1f50, 1dze, 3nsb, 1tn5, 1cwq, 1tn0, 3utx, 3uty, 4fpd, 1brx, 1brr, 1p8i, 1fbk, 1ucq, 4hyx, 1p8u, 1f4z, 1ixf, 3vi0, 1qkp, 1qko, 1p8h, 1mgy, 1qm8, 4md2, 4md1, 2zfe, 1iw6, 3ns0, 1c3w, 1b…
LXLGTXLXXLXXL	LL12	PXIAFTXXLSMLL	PL12	0	1	[1s8l, 1at9, 1e0p, 1s8j, 2i1x, 1r2n, 1r84, 1pxs, 1ap9, 1m0m, 4hwl, 1s54, 1s53, 1o0a, 1c8s, 3han, 3hao, 1c8r, 1kg9, 1bhb, 1kg8, 3hap, 3haq, 2wjk, 3har, 2wjl, 3has, 1q5j, 1kgb, 2zzl, 1q5i, 1f50, 3nsb, 1tn5, 2brd, 1tn0, 3utx, 4fpd, 1brx, 1fbb, 1brr, 1fbk, 1ucq, 4hyx, 1p8u, 1f4z, 1ixf, 3vi0, 1qkp, 1qko, 1p8h, 4md2, 4md1, 3ns0, 1c3w, 1bm1, 2ntu, 1kme, 2ntw, 1s52, 1s51, 1py6, 4ov0, 3vhz, 2i20, 1iw9, 2i…
LXTTPLXXXXLXL	LL12	PXIAFTXXLSMLL	PL12	2	1	[1brx, 1s8l, 1at9, 1e0p, 1s8j, 1r2n, 1r84, 4hyx, 1f4z, 1pxs, 1qkp, 1qko, 1brd, 1s54, 1s53, 3han, 3hao, 3hap, 3haq, 3har, 2wjk, 2wjl, 3has, 1c3w, 1bm1, 1q5i, 2ntu, 1kme, 2ntw, 1s52, 1s51, 1py6, 2i20, 1vjm, 1tn5, 1x0k, 1tn0, 1xji, 3utx]
LDVXAKVGXXXXL	LL12	PXIAFTXXLSMLL	PL12	6	1	[1s8l, 1at9, 1e0p, 1s8j, 1r2n, 1r84, 1pxs, 1ap9, 4hwl, 1s54, 1s53, 1o0a, 3han, 3hao, 1kg9, 1kg8, 3hap, 3haq, 2wjk, 3har, 2wjl, 3has, 1q5j, 1q5i, 1f50, 1tn5, 3nsb, 1tn0, 3utx, 4fpd, 1brx, 1fbk, 1ucq, 4hyx, 1f4z, 1qkp, 1qko, 1brd, 1p8h, 4md2, 4md1, 3ns0, 1c3w, 1bm1, 1kme, 2ntu, 2ntw, 1s52, 1s51, 1py6, 4ov0, 2i20, 1vjm, 3mbv, 1x0k, 1xji]
LVGXDGIMIXXXL	LL12	PXIAFTXXLSMLL	PL12	3	1	[1s8l, 1at9, 1e0p, 1s8j, 1r2n, 1r84, 1ap9, 4hwl, 1s54, 1s53, 1o0a, 3han, 3hao, 1kg9, 1c8r, 1kg8, 3haq, 2wjk, 3har, 2wjl, 3has, 2zzl, 1q5j, 1kgb, 1q5i, 1f50, 3nsb, 1tn5, 3utx, 4fpd, 1brx, 1brr, 1fbk, 1ucq, 4hyx, 1p8u, 1f4z, 1ixf, 3vi0, 1qkp, 1qko, 1brd, 1p8h, 4md2, 4md1, 3ns0, 1c3w, 1bm1, 2ntu, 1kme, 2ntw, 1s52, 1s51, 1py6, 4ov0, 2i20, 3vhz, 1iw9, 2i21, 1vjm, 3mbv, 3t45, 1x0k, 1xji]
LXTTPLXXXXLXL	LL12	YXARYADWLFTTP	YP12	2	2	[1q5i, 1kme, 1s52, 1r2n, 1r84, 1pxs, 1pxr, 1qkp, 1tn5, 3han, 1x0k, 3hap, 3utv, 1tn0, 3har, 1xji, 3utx, 3has, 3uty]
LVGXDGIMIXXXL	LL12	YXARYADWLFTTP	YP12	3	2	[1brr, 1fbk, 1r2n, 1r84, 1pxs, 1pxr, 4hwl, 1ixf, 3vi0, 1qkp, 1p8h, 3han, 3har, 3has, 1q5i, 1kme, 1s52, 3vhz, 1iw9, 1tn5, 1x0k, 3utv, 1tn0, 3utx, 1xji, 3uty]
LXXVXALXIXTGL	LL12	YXARYADWLFTTP	YP12	3	2	[1uaz, 1vgo, 2ei4]
LDVXAKYVFAXXL	LL12	WGATLMIPLVSIS	WS12	6	1	[2jaf, 2jag]
LMSTQIVVITSGL	LL12	WMVTTPLLLLSLS	WS12	3	2	[2m3g]
LWVNVALXGIAIL	LL12	WGATLMIPLVSIS	WS12	0	1	[2jaf]
LDVXAKVGXXXXL	LL12	WLALGTALMGLGS	WS12	6	0	[1s51]
LXTTPLXXXXLXL	LL12	FVWWAISTAAMLY	FY12	2	4	[1brx, 1at9, 1e0p, 1r2n, 1r84, 4hyx, 1f4z, 1pxs, 1pxr, 1qkp, 1qko, 1s54, 1s53, 3han, 3hap, 3haq, 3har, 2wjk, 2wjl, 3has, 1c3w, 1bm1, 1q5i, 2ntu, 1kme, 2ntw, 1s52, 1s51, 1py6, 1vjm, 1tn5, 1x0k, 3utv, 3utw, 1tn0, 1xji, 3utx, 3uty]
LVGXDGIMIXXXL	LL12	FVWWAISTAAMLY	FY12	3	4	[1m0k, 1at9, 1e0p, 1r2n, 1r84, 1pxs, 1ap9, 1pxr, 4hwl, 1s54, 1s53, 1o0a, 3han, 3hao, 1kg9, 1c8r, 1kg8, 3haq, 2wjk, 3har, 2wjl, 3has, 2zzl, 1q5j, 1kgb, 1q5i, 1f50, 3nsb, 1tn5, 3utv, 1tn0, 3utw, 3utx, 4fpd, 3uty, 1brx, 1brr, 1p8i, 1fbk, 1ucq, 4hyx, 1p8u, 1f4z, 1ixf, 3vi0, 1qkp, 1qko, 1p8h, 1qm8, 4md2, 2zfe, 4md1, 1iw6, 3ns0, 1c3w, 1bm1, 2ntu, 1kme, 2ntw, 1s52, 1s51, 1py6, 4ov0, 2i20, 3vhz, 1iw9, 2i…
LGLXXXLXINLXL	LL12	IFVGALTVLFGAI	II12	1	0	[4gyc, 1h2s]
LWVNVALXGIAIL	LL12	IWGATXMIPXVSI	II12	0	1	[2jaf]
LXIVAKYIFXFXL	LL12	IAVSTILVPXVSI	II12	6	1	[3vvk, 3qbl, 3qbg, 3qbi, 3qbk]
LYINIALXGLXIL	LL12	IAVSTILVPXVSI	II12	0	1	[3qbl, 3vvk, 3qbg, 3qbi, 3qbk]
LDVXAKYVFAXXL	LL12	IWGATXMIPXVSI	II12	6	1	[2jaf, 2jag]
LXTTPLXXXXLXL	LL12	IGXDALMIVTGXI	II12	2	3	[1vgo]
LXTPMILXXLXXL	LL12	IAVSTILVPXVSI	II12	2	1	[3qbl, 3vvk, 3qbg, 3qbi, 3qbk]
LVXVVSIASYTGL	LL12	YSXLDIVAKYXFA	YA12	1	6	[3qbl, 3vvk, 3a7k, 3qbg, 3abw, 3qbi, 3qbk]
LXTLFWLGXIGML	LL12	YYVXLVGISGIAA	YA12	0	1	[1jgj]
LDVXAKVGFGFXL	LL12	YAITILVPGIASA	YA12	6	1	[2z55, 1vgo]
LXTTPLXXXXLXL	LL12	YAITILVPGIASA	YA12	2	1	[1vgo]
LWVNVALXGIAIL	LL12	YSXLDVFAKYXFA	YA12	0	6	[1e12, 2jaf]
LYINIALXGLXIL	LL12	YSXLDIVAKYXFA	YA12	0	6	[3qbl, 3vvk, 3a7k, 3abw, 3qbg, 3qbi, 3qbk]
LXTPLIVYXLXXL	LL12	YYVXLVGISGIAA	YA12	2	1	[1gue, 4gyc, 3qdc, 2f93, 2f95, 1jgj, 1h68, 1gu8]
LXTLFWLGXIGML	LL12	TLVGISGIAAVAY	TY12	0	1	[1jgj]
LXIVAKYIFXFXL	LL12	TLKLLTVVMWLXY	TY12	6	5	[3vvk, 3qbl, 3qbg, 3qbi, 3qbk]
LXTPLIVYXLXXL	LL12	TLVGISGIAAVAY	TY12	2	1	[1gue, 4gyc, 3qdc, 2f93, 2f95, 1jgj, 1h68, 1gu8]
LDVXAKVGFGFXL	LL12	TLTALVAVLWTAY	TY12	6	5	[2z55, 1vgo]
LXTTPLXXXXLXL	LL12	ITXLVPGIASAAY	IY12	2	1	[1vgo]
LDVXAKVGFGFXL	LL12	ITXLVPGIASAAY	IY12	6	1	[2z55, 1vgo]
LXTTPLXXXXLXL	LL12	IAFTXXLSMLLGY	IY12	2	1	[1at9, 1kme, 1s52, 1r2n, 1r84, 1qkp, 3han, 3hap, 3har, 1xji, 3utx, 3has, 3uty]
LVGXDGIMIXXXL	LL12	IAFTXXLSMLLGY	IY12	3	1	[1at9, 1kme, 1brr, 1s52, 1r2n, 1r84, 4hwl, 1qkp, 3han, 3har, 3utx, 1xji, 3has, 3uty]
LDVXAKVGXXXXL	LL12	IAFTXXLSMLLGY	IY12	6	1	[1at9, 1kme, 1s52, 1r2n, 1r84, 4hwl, 1qkp, 3han, 3hap, 3har, 3utx, 1xji, 3has, 3uty]
LXLGTXLXXLXXL	LL12	IAFTXXLSMLLGY	IY12	0	1	[1at9, 1kme, 1brr, 1s52, 1r2n, 1r84, 4hwl, 1qkp, 3han, 2brd, 3hap, 3har, 3utx, 1xji, 3has, 3uty]
LYINIALXGLXIL	LL12	TSWAYSXLDIVAK	TK12	0	6	[3qbl, 3vvk, 3a7k, 3abw, 3qbg, 3qbi, 3qbk]
LWVNVALXGIAIL	LL12	TSWAYSXLDVFAK	TK12	0	6	[1e12]
LXTPLIVYXLXXL	LL12	VTXVGFGFIALDA	VA12	2	6	[4gyc, 3qdc, 1jgj]
LXTPLIVYXLXXL	LL12	VTXVGISGXAAXA	VA12	2	1	[1gue, 4gyc, 3qdc, 2f93, 2f95, 1jgj, 1h68, 1gu8]
LYINIALXGLXIL	LL12	VPVVSIASYTGLA	VA12	0	1	[3qbl, 3vvk, 3a7k, 3abw, 3qbg, 3qbi, 3qbk]
LXTPMILXXLXXL	LL12	VPVVSIASYTGLA	VA12	2	1	[3qbl, 3vvk, 3qbg, 3qbi, 3qbk]
LVGXDGIMIXXXL	LL12	VWWAISTAAMLYA	VA12	3	4	[3haq]
LDVXAKYVFAXXL	LL12	VVVXWLGYPIVWA	VA12	6	5	[2jaf, 2jag]
LXTLFWLGXIGML	LL12	VTXVGFGFIALDA	VA12	0	6	[1jgj]
LXIVAKYIFXFXL	LL12	VPVVSIASYTGLA	VA12	6	1	[3vvk, 3qbl, 3abw, 3qbg, 3qbi, 3qbk]
LXTLFWLGXIGML	LL12	VTXVGISGXAAXA	VA12	0	1	[1jgj]
LXTTPLXXXXLXL	LL12	VXALMIVTGLXGA	VA12	2	3	[1vgo]
LXTPLIVYXLXXL	LL12	YVXLVGISGIAXV	YV12	2	1	[1gue, 4gyc, 3qdc, 2f93, 2f95, 1jgj, 1h68, 1gu8]
LXXVXALXIXTGL	LL12	YTWWLFSTICMIV	YV12	3	4	[1uaz]
LXTLFWLGXIGML	LL12	YVXLVGISGIAXV	YV12	0	1	[1jgj]
LXTTPLXXXXLXL	LL12	GTLIGVDALMIVT	GT12	2	3	[1vgo]
LXTTPLXXXXLXL	LL12	GIMIXTGLVGALT	GT12	2	3	[1brx, 1at9, 1bm1, 1q5i, 1s52, 1x0k, 1tn0, 1pxr, 3har, 3utx]
LVGXDGIMIXXXL	LL12	GIMIXTGLVGALT	GT12	3	3	[1brx, 1at9, 1bm1, 1q5i, 1brr, 1s52, 1fbk, 1ucq, 3vhz, 1iw9, 1pxr, 4hwl, 1ixf, 3vi0, 1p8h, 1x0k, 1tn0, 3har, 3utx]
LXTPLIVYXLXXL	LL12	RYYVTLVGISGIA	RA12	2	1	[4gyc, 3qdc, 2f93, 2f95]
LVGXDGIMIXXXL	LL12	RYADWLFTTPLLA	RA12	3	2	[3hao]
LDVXAKVGXXXXL	LL12	WSAYXVVWLIGSE	WE12	6	5	[1at9, 1q5i, 1s52, 1r2n, 1r84, 1ap9, 1pxr, 4hwl, 3han, 3hap, 3utv, 1tn0, 3har, 3utx, 1xji, 3has, 3uty]
LXTTPLXXXXLXL	LL12	FKVLRNVTVVLWS	FS12	2	5	[1s8l, 1e0p, 1s8j, 1pxs, 1jv7, 1jv6, 1pxr, 1qkp, 1qko, 1s54, 1s53, 1mgy, 3haq, 3har, 2wjl, 3has, 1c3w, 1q5i, 2ntu, 1kme, 2ntw, 1s52, 1s51, 1py6, 1vjm, 1tn5, 1x0k, 1tn0, 3utx, 3uty]
LDVXAKVGXXXXL	LL12	FKVLRNVTVVLWS	FS12	6	5	[1s8l, 1e0p, 1s8j, 1pxs, 1jv7, 1jv6, 1pxr, 4hwl, 1qkp, 1qko, 1s54, 1s53, 1mgy, 3hao, 3haq, 3har, 2wjl, 3has, 1c3w, 1q5i, 1kme, 2ntu, 2ntw, 1s52, 1s51, 1py6, 2i20, 1vjm, 1tn5, 1x0k, 1tn0, 3utx, 3uty]
LDVXAKVGXXXXL	LL12	NIETLLFMVLDVS	NS12	6	6	[1s52, 1r2n, 1r84, 4hyx, 4hwl, 1qkp, 3han, 3hap, 3utv, 3haq, 3utw, 3har, 3utx, 1xji, 3has, 3uty]
LXLGTXLXXLXXL	LL12	NIETLLFMVLDVS	NS12	0	6	[1brr, 1s52, 1r2n, 1r84, 4hyx, 4hwl, 1qkp, 3han, 3hap, 3utv, 3haq, 3utw, 3har, 3utx, 1xji, 3has, 3uty]
LDVXAKVGFGFXL	LL12	NTLTALVAVLWTA	NA12	6	5	[1vgo]
LXLGTXLXXLXXL	LL12	TMXLSMLLGYXLT	TT12	0	1	[4hwl, 1at9, 1s52]
LXIVAKYIFXFXL	LL12	TILVPVVSIASYT	TT12	6	1	[3vvk, 3qbl, 3abw, 3qbg, 3qbi, 3qbk]
LXXVXALXIXTGL	LL12	TIXFLFVLYYXLT	TT12	3	4	[2z55, 1vgo]
LVGXDGIMIXXXL	LL12	TMXLSMLLGYXLT	TT12	3	1	[4hwl, 1at9, 1s52]
LXTTPLXXXXLXL	LL12	TMXLSMLLGYXLT	TT12	2	1	[1at9, 1s52]
LYINIALXGLXIL	LL12	TILVPVVSIASYT	TT12	0	1	[3qbl, 3vvk, 3a7k, 3abw, 3qbg, 3qbi, 3qbk]
LDVXAKVGXXXXL	LL12	TMXLSMLLGYXLT	TT12	6	1	[4hwl, 1at9, 1s52]
LXTPMILXXLXXL	LL12	TILVPVVSIASYT	TT12	2	1	[3qbl, 3vvk, 3qbg, 3qbi, 3qbk]
LVGXDGIMIXXXL	LL12	KKFYAIXTLVPAI	KI12	3	1	[2ntu, 1s54]
LDVXAKVGXXXXL	LL12	KKFYAIXTLVPAI	KI12	6	1	[2ntu, 1s54]
LXLGTXLXXLXXL	LL12	KKFYAIXTLVPAI	KI12	0	1	[2ntu, 1bhb]
LXIVAKYIFXFXL	LL12	KLLTVVMWLGYPI	KI12	6	5	[3vvk, 3qbl, 3abw, 3qbg, 3qbi, 3qbk]
LXTTPLXXXXLXL	LL12	KKFYAIXTLVPAI	KI12	2	1	[2ntu, 1s54, 1s53]
LXTPLIVYXLXXL	LL12	YLDLVTKVGFGFI	YI12	2	6	[1gue, 4gyc, 3qdc, 2f93, 2f95, 1jgj, 1h68, 1gu8]
LXTLFWLGXIGML	LL12	YLDLVTKVGFGFI	YI12	0	6	[1jgj]
LMSTQIVVITSGL	LL12	YLWYICGVCAFLI	YI12	3	4	[1xio, 2m3g, 4tl3]
LDVXAKVGFGFXL	LL12	EYYAITILVPGIA	EA12	6	1	[1vgo]
LXTTPLXXXXLXL	LL12	EYYAITILVPGIA	EA12	2	1	[1vgo]
LDVXAKYVFAXXL	LL12	ALXGIAILVFVXM	AM12	6	0	[1e12, 2jaf, 2jag]
LXLGTXLXXLXXL	LL12	AIXTLXXXIAFTM	AM12	0	1	[1m0k, 1s8l, 1at9, 1e0p, 1s8j, 1r2n, 1r84, 1jv7, 1jv6, 1ap9, 1pxr, 4hwl, 1s54, 1s53, 1o0a, 3han, 3hao, 1kg9, 1bhb, 1kg8, 3hap, 3haq, 1bha, 2wjk, 3har, 2wjl, 3has, 1q5j, 1q5i, 1f50, 3nsb, 1tn5, 1cwq, 3utv, 1tn0, 3utw, 4fpd, 1brx, 1brr, 1p8i, 1fbk, 1ucq, 4hyx, 1f4z, 3vi0, 1qkp, 1qko, 1p8h, 1mgy, 4md2, 4md1, 3ns0, 1c3w, 1bm1, 2ntu, 1kme, 2ntw, 1s51, 1py6, 4ov0, 2i20, 1vjm, 3mbv, 1x0i, 1x0k, 1xji]
LDVXAKVGXXXXL	LL12	AIXTLXXXIAFTM	AM12	6	1	[1s8l, 1at9, 1e0p, 1s8j, 1r2n, 1r84, 1jv7, 1jv6, 1ap9, 1pxr, 4hwl, 1s54, 1s53, 1o0a, 3han, 3hao, 1kg9, 1kg8, 3hap, 3haq, 2wjk, 3har, 2wjl, 3has, 1q5j, 1q5i, 1f50, 1tn5, 3nsb, 1cwq, 3utv, 1tn0, 3utw, 4fpd, 1brx, 1fbk, 1ucq, 4hyx, 1f4z, 1qkp, 1qko, 1brd, 1p8h, 1mgy, 4md2, 4md1, 3ns0, 1c3w, 1bm1, 1kme, 2ntu, 2ntw, 1s52, 1s51, 1py6, 4ov0, 2i20, 1vjm, 3mbv, 1x0i, 1x0k, 1xji]
LXTTPLXXXXLXL	LL12	AIXTLXXXIAFTM	AM12	2	1	[1brx, 1s8l, 1at9, 1e0p, 1s8j, 1r2n, 1r84, 4hyx, 1f4z, 1jv7, 1jv6, 1pxr, 1qkp, 1qko, 1brd, 1s54, 1s53, 1mgy, 3han, 3hao, 3hap, 3haq, 3har, 2wjk, 2wjl, 3has, 1c3w, 1bm1, 1q5i, 2ntu, 1kme, 2ntw, 1s52, 1s51, 1py6, 2i20, 1vjm, 1tn5, 1x0i, 1x0k, 3utv, 1tn0, 3utw, 1xji]
LXIVAKYIFXFXL	LL12	ALXGLSILLFVXM	AM12	6	0	[3vvk, 3qbl, 3abw, 3qbg, 3qbi, 3qbk]
LVGXDGIMIXXXL	LL12	AIXTLXXXIAFTM	AM12	3	1	[1m0k, 1s8l, 1at9, 1e0p, 1s8j, 1r2n, 1r84, 1jv7, 1jv6, 1ap9, 4hwl, 1s54, 1o0a, 3hao, 1kg9, 1kg8, 3haq, 2wjk, 3har, 2wjl, 3has, 1q5j, 1q5i, 1f50, 3nsb, 1tn5, 1cwq, 3utv, 4fpd, 1brx, 1brr, 1p8i, 1fbk, 1ucq, 4hyx, 1f4z, 3vi0, 1qkp, 1qko, 1brd, 1p8h, 1mgy, 4md2, 4md1, 3ns0, 1c3w, 1bm1, 2ntu, 1kme, 2ntw, 1s52, 1s51, 1py6, 4ov0, 2i20, 1vjm, 3mbv, 1x0i, 1x0k, 1xji]
LXXVXALXIXTGL	LL12	ARYTWWLFSTICM	AM12	3	4	[1uaz]
LLPFFSKVGFSFL	LL12	AMXIPIWSGLAYM	AM12	6	1	[1xio, 2m3g, 4tl3]
LVXVVSIASYTGL	LL12	ALXGLSILLFVXM	AM12	1	0	[3qbl, 3vvk, 3qbg, 3abw, 3qbi, 3qbk]
LDVXAKVGFGFXL	LL12	YYAITILVPGIAS	YS12	6	1	[1vgo]
LXTTPLXXXXLXL	LL12	YYAITILVPGIAS	YS12	2	1	[1vgo]
LLPFFSKVGFSFL	LL12	YEYLVAMFIPIWS	YS12	6	1	[2m3g]
LVXVVSIASYTGL	LL12	IVAKYIFAFLLLN	IN12	1	6	[3qbl, 3vvk, 3qbg, 3qbi, 3qbk]
LYINIALXGLXIL	LL12	IVAKYIFAFLLLN	IN12	0	6	[3qbl, 3vvk, 3qbg, 3qbi, 3qbk]
LYINIALXGLXIL	LL12	KYIFAFLLLNYLT	KT12	0	6	[3qbl, 3vvk, 3qbg, 3qbi, 3qbk]
LVXVVSIASYTGL	LL12	KYIFAFLLLNYLT	KT12	1	6	[3qbl, 3vvk, 3qbg, 3qbi, 3qbk]
LXXVXALXIXTGL	LL12	RYTWWLFSTICMI	RI12	3	4	[1uaz]
LLTXPLLTVELVL	LL12	RISMMVSALVXFI	RI12	2	1	[3ddl]
LDVXAKYVFAXXL	LL12	RVLXVVLWLGYPI	RI12	6	5	[2jaf, 2jag]
LLPFFSKVGFSFL	LL12	PIWSGLAYMAMAI	PI12	6	1	[2m3g]
LXTPLIVYXLXXL	LL12	DSREFGIVITLNT	DT12	2	3	[2f93, 2f95]
LXTPLIVYXLXXL	LL12	EFGIVITLNTVVM	EM12	2	3	[1gue, 4gyc, 3qdc, 2f93, 2f95, 1jgj, 1h68, 1gu8]
LXTPLIVYXLXXL	LL12	SREFGIVITLNTV	SV12	2	3	[2f93, 2f95]
LWVNVALXGIAIL	LL12	WAYSVLDVFAKYV	WV12	0	6	[1e12, 2jaf]
LDVXAKVGXXXXL	LL12	WLALGTALMGLGV	WV12	6	0	[1s52]
LDVXAKYVFAXXL	LL12	WVNVALAGIAILV	WV12	6	0	[1e12, 2jaf]
LXTPLIVYXLXXL	LL12	GIVITLNTVVMLA	GA12	2	3	[1gue, 4gyc, 3qdc, 2f93, 2f95, 1jgj, 1h68, 1gu8]
LXXVXALXIXTGL	LL12	YTWWLFSTIAFLF	YF12	3	4	[2z55, 1vgo, 2ei4]
LXTTPLXXXXLXL	LL12	VTIGTLIGVDALM	VM12	2	3	[1vgo]
LVXVVSIASYTGL	LL12	SSLYINIALAGLS	SS12	1	0	[3qbl, 3vvk, 3abw]
LXLGTXLXXLXXL	LL12	SAKVGFGLILLRS	SS12	0	6	[1brx, 1c3w, 1at9, 1bm1, 1e0p, 1q5i, 2ntu, 1kme, 1pxs, 2i20, 1pxr, 1vjm, 1tn5, 1qko, 1s54, 1s53, 1x0k, 3hao, 1tn0]
LXIVAKYIFXFXL	LL12	SSLYINIALAGLS	SS12	6	0	[3vvk, 3qbl, 3abw]
LXTTPLXXXXLXL	LL12	SAKVGFGLILLRS	SS12	2	6	[1brx, 1c3w, 1at9, 1bm1, 1e0p, 1q5i, 2ntu, 1kme, 1pxs, 1pxr, 1vjm, 1tn5, 1qko, 1s54, 1s53, 1x0k, 1tn0]
LXTLFWLGXIGML	LL12	LVTKVGFGFIALD	LD12	0	6	[1jgj]
LXTPLIVYXLXXL	LL12	LVTKVGFGFIALD	LD12	2	6	[1gue, 4gyc, 3qdc, 2f93, 2f95, 1jgj, 1h68, 1gu8]
LXTPLIVYXLXXL	LL12	NTVVMLAGFAGAM	NM12	2	3	[4gyc, 3qdc, 1jgj]
LXLGTXLXXLXXL	LL12	PFYAITTLVPAIA	PA12	0	1	[1tn5]
LDVXAKVGXXXXL	LL12	PFYAITTLVPAIA	PA12	6	1	[1tn5]
LXTTPLXXXXLXL	LL12	PFYAITTLVPAIA	PA12	2	1	[1tn5]
LDVXAKYVFAXXL	LL12	PXVSISSYLGLXS	PS12	6	1	[1e12]
LYINIALXGLXIL	LL12	PXVSIASYTGLXS	PS12	0	1	[3qbl, 3vvk, 3a7k, 3abw, 3qbg, 3qbi, 3qbk]
LXIVAKYIFXFXL	LL12	PXVSIASYTGLXS	PS12	6	1	[3vvk, 3qbl, 3abw, 3qbg, 3qbi, 3qbk]
LWVNVALXGIAIL	LL12	PXVSISSYLGLXS	PS12	0	1	[1e12]
LXTPMILXXLXXL	LL12	PXVSIASYTGLXS	PS12	2	1	[3qbl, 3vvk, 3qbg, 3qbi, 3qbk]
LXTLFWLGXIGML	LL12	AVAYXVMALGVGW	AW12	0	1	[1jgj]
LXTPLIVYXLXXL	LL12	AVAYXVMALGVGW	AW12	2	1	[3qdc]
LMSTQIVVITSGL	LL12	VCAFLIILWGIWN	VN12	3	4	[2m3g]
LMSTQIVVITSGL	LL12	VTTPLLLLSLSWT	VT12	3	2	[2m3g]
LGLXXXLXINLXL	LL12	VDVALIVYLDLVT	VT12	1	6	[1h2s]
LXTLFWLGXIGML	LL12	VDVALIVYLDLVT	VT12	0	6	[1jgj]
LMSTQIVVITSGL	LL12	IDWMVTTPLLXXS	IS12	3	2	[1xio, 2m3g, 4tl3]
LXXVXALXIXTGL	LL12	IAFLFVLYYLLXS	IS12	3	4	[1vgo]
LVGXDGIMIXXXL	LL12	DQGTILAXVGADG	DG12	3	3	[1s8l, 1s8j, 1q5i, 1kme, 1r2n, 1r84, 4hyx, 1jv7, 1jv6, 1qkp, 1s54, 1s53, 1x0i, 1mgy, 3han, 3utv, 3haq, 1tn0, 3utw, 1xji, 3has, 3uty]
LLPFFSKVGFSFL	LL12	DKLVTYFTVLWIG	DG12	6	5	[2m3g]
LXTTPLXXXXLXL	LL12	DQGTILAXVGADG	DG12	2	3	[1s8l, 1s8j, 1q5i, 1kme, 1r2n, 1r84, 4hyx, 1jv7, 1jv6, 1qkp, 1s54, 1s53, 1x0i, 1mgy, 3han, 3utv, 3hap, 3haq, 3utw, 1tn0, 1xji, 3has, 3uty]
LXTLFWLGXIGML	LL12	DVALIVYLDLVTK	DK12	0	6	[1jgj]
LXLGTXLXXLXXL	LL12	DTXLFMVLDVSAK	DK12	0	6	[2wjk]
LGLXXXLXINLXL	LL12	DVALIVYLDLVTK	DK12	1	6	[4gyc, 2f93, 2f95, 1h2s]
LXTPLIVYXLXXL	LL12	DVALIVYLDLVTK	DK12	2	6	[4gyc, 3qdc, 2f93, 2f95, 1jgj]
LLPFFSKVGFSFL	LL12	MFIPIWSGLAYMA	MA12	6	1	[1xio, 2m3g, 4tl3]
LDVXAKVGXXXXL	LL12	PEWIWLALGTALM	PM12	6	0	[3utv]
LSTIPFVWILXXL	LL12	PLAAKLGFLAALM	PM12	4	3	[3ddl]
LLTXPLLTVELVL	LL12	PLAAKLGFLAALM	PM12	2	3	[3ddl]
LLPFFSKVGFSFL	LL12	FIPIWSGLAYXAM	FM12	6	1	[1xio, 2m3g, 4tl3]
LLPFFSKVGFSFL	LL12	KLVTYFTVLWIGY	KY12	6	5	[2m3g]
LMSTQIVVITSGL	LL12	CAFLIILWGIWNP	CP12	3	4	[2m3g]
LMSTQIVVITSGL	LL12	CGVCAFLIILWXI	CI12	3	4	[1xio, 2m3g, 4tl3]
LXLGTXLXXLXXL	LL12	QTLLFMVLDVSAK	QK12	0	6	[1f50, 1f4z]
LXTPMILXXLXXL	LL12	IXMCVTGLAAAXT	IT12	2	3	[3qbl]
LXTTPLXXXXLXL	LL12	FLFVLYYLLTSLR	FR12	2	4	[1vgo]
LXXVXALXIXTGL	LL12	FLFVLYYLLTSLR	FR12	3	4	[1vgo]
LVGXDGIMIXXXL	LL12	YRFVWWAISTAAM	YM12	3	4	[1ap9]
LLTXPLLTVELVL	LL12	LAALMIVLGYPGE	LE12	2	3	[3ddl]
LSTIPFVWILXXL	LL12	LAALMIVLGYPGE	LE12	4	3	[3ddl]
LSTIPFVWILXXL	LL12	GFLAALMIVLGYP	GP12	4	3	[3ddl]
LLTXPLLTVELVL	LL12	GFLAALMIVLGYP	GP12	2	3	[3ddl]
LDVXAKVGXXXXL	LL12	PLNIETLLFMVLD	PD12	6	6	[1r2n, 1r84, 3utv]
LXLGTXLXXLXXL	LL12	PLNIETLLFMVLD	PD12	0	6	[1r2n, 1r84, 3utv]
LDVXAKVGXXXXL	LL12	EWIWLALGTALMG	EG12	6	0	[4hwl, 1s52, 1r2n, 1r84, 3utv]
LLPFFSKVGFSFL	LL12	EYLVAMFIPIWSG	EG12	6	1	[2m3g]
LLTXPLLTVELVL	LL12	MMVSALVVFIAGY	MY12	2	1	[3ddl]
IADVLAKAGYGVL	IL12	GNARLLLLATWGF	GF12	6	5	[3ddl]
LVGXDGIMIXXXL	LL12	IMIGTGLVGALTK	IK12	3	3	[1at9]
LXTTPLXXXXLXL	LL12	IMIGTGLVGALTK	IK12	2	3	[1at9]
IADVLAKAGYGVL	IL12	ASFVFFVLARNNV	AV12	6	0	[3ddl]
ISXAAMLXXLXXL	IL12	ETLXFMVLDXXXK	EK12	4	6	[1m0k, 1s8l, 1at9, 1e0p, 1s8j, 1r84, 1r2n, 1pxs, 1ap9, 1pxr, 4hwl, 1s54, 1s53, 1o0a, 3han, 1kg9, 3hao, 3hap, 1kg8, 2wjl, 1q5j, 2zzl, 1q5i, 1tn5, 3nsb, 3utv, 1tn0, 3utw, 3utx, 3uty, 4fpd, 1brx, 1brr, 1p8i, 1fbk, 1ucq, 4hyx, 1ixf, 3vi0, 1qkp, 1qko, 1p8h, 1qm8, 4md2, 2zfe, 4md1, 1iw6, 3ns0, 1c3w, 2ntu, 1kme, 2ntw, 1s52, 1s51, 1py6, 4ov0, 1iw9, 2i20, 1vjm, 1x0s, 3mbv, 1x0i, 1x0k, 1xji]
ISXAAMLXXLXXL	IL12	LXFMVLDVXXKVG	LG12	4	6	[1m0k, 1s8l, 1at9, 1e0p, 1s8j, 1r84, 1r2n, 1pxs, 1jv7, 1jv6, 1ap9, 1pxr, 1m0l, 4hwl, 1s54, 1s53, 1o0a, 3han, 1kg9, 3hao, 3hap, 1kg8, 2wjk, 2wjl, 1q5j, 2zzl, 1q5i, 1f50, 1tn5, 3nsb, 1cwq, 3utv, 1tn0, 3utw, 3utx, 3uty, 4fpd, 1brx, 1brr, 1p8i, 1fbk, 1ucq, 4hyx, 1f4z, 1ixf, 3vi0, 1qkp, 1qko, 1p8h, 1qm8, 4md2, 2zfe, 4md1, 1iw6, 3ns0, 1c3w, 1bm1, 2ntu, 1kme, 2ntw, 1s52, 1s51, 1py6, 4ov0, 1iw9, 2i20, 1v…
IADVLAKAGYGVL	IL12	LGNARLLLLATXG	LG12	6	5	[3ddl]
ISXAAMLXXLXXL	IL12	FMVXDXXXKVGXG	FG12	4	6	[1m0k, 1s8l, 1at9, 1e0p, 1s8j, 1r84, 1r2n, 1pxs, 1jv7, 1ap9, 1pxr, 1m0l, 4hwl, 1s54, 1s53, 1o0a, 3han, 1kg9, 3hao, 3hap, 1kg8, 2wjk, 2wjl, 1q5j, 2zzl, 1q5i, 1f50, 1tn5, 3nsb, 1cwq, 3utv, 1tn0, 3utw, 3utx, 3uty, 1brx, 1brr, 1ucq, 4hyx, 1f4z, 1ixf, 3vi0, 1qkp, 1qko, 1brd, 1p8h, 1mgy, 1qm8, 4md2, 2zfe, 4md1, 1iw6, 3ns0, 1c3w, 1bm1, 2ntu, 1kme, 2ntw, 1s52, 1s51, 1py6, 4ov0, 1iw9, 2i20, 1vjm, 1x0s, 1q…
IADVLAKAGYGVL	IL12	ISMMVSALVVFIA	IA12	6	1	[3ddl]
ILTTPLIVYFLGL	IL12	ITLNTVVMLAGXA	IA12	2	3	[1gue, 4gyc, 3qap, 3qdc, 2f93, 2ksy, 2f95, 1jgj, 1h68, 1gu8]
ISXAAMLXXLXXL	IL12	IETLLFMVLDVXA	IA12	4	6	[1brr, 1r84, 1r2n, 4hyx, 1pxs, 1pxr, 4hwl, 1ixf, 3vi0, 1qkp, 1s54, 1s53, 1o0a, 1p8h, 3han, 3hap, 4md2, 4md1, 3ns0, 1q5j, 1q5i, 1kme, 2ntw, 1s52, 1s51, 1py6, 4ov0, 1iw9, 1tn5, 3nsb, 3mbv, 3utv, 1tn0, 3utw, 3utx, 1xji, 3uty]
ISXAXFVXVLXAL	IL12	IAADIXMXVTGLA	IA12	4	3	[1e12, 2jaf]
ISXAXFIVVLYXL	IL12	ITFDIXXCVTGLA	IA12	4	3	[3vvk, 3qbl, 3abw, 3qbg, 3qbi, 3qbk]
ILTTPLIVYFLGL	IL12	ISGIAAXAYXVMA	IA12	2	1	[1gue, 4gyc, 3qap, 3qdc, 2f93, 2ksy, 2f95, 1jgj, 1h68, 1gu8]
ISXAAMLXXLXXL	IL12	MVLDVSXKVGXGL	ML12	4	6	[1m0k, 1s8l, 1at9, 1e0p, 1s8j, 1r84, 1r2n, 1pxs, 1jv7, 1ap9, 1pxr, 1m0l, 4hwl, 1s54, 1s53, 1o0a, 3han, 1kg9, 3hao, 3hap, 1kg8, 2wjk, 2wjl, 1q5j, 2zzl, 1q5i, 1f50, 1tn5, 3nsb, 1cwq, 3utv, 1tn0, 3utw, 3utx, 3uty, 1brx, 1brr, 1ucq, 4hyx, 1f4z, 1ixf, 3vi0, 1qkp, 1qko, 1brd, 1p8h, 1mgy, 1qm8, 4md2, 2zfe, 4md1, 1iw6, 3ns0, 1c3w, 1bm1, 2ntu, 1kme, 2ntw, 1s52, 1s51, 1py6, 4ov0, 1iw9, 2i20, 1vjm, 1x0s, 1q…
ILTTPLIVYFLGL	IL12	LIVYLDLVTKVGF	LF12	2	6	[1gue, 4gyc, 3qap, 3qdc, 2f93, 2ksy, 2f95, 1jgj, 1h68, 1gu8]
ISXAAMLXXLXXL	IL12	LFXVLDVXXKVGF	LF12	4	6	[1m0k, 1s8l, 1at9, 1e0p, 1s8j, 1r84, 1r2n, 1pxs, 1jv7, 1ap9, 1pxr, 1m0l, 4hwl, 1s54, 1s53, 1o0a, 3han, 1kg9, 3hao, 3hap, 1kg8, 2wjk, 2wjl, 1q5j, 2zzl, 1q5i, 1f50, 1tn5, 3nsb, 1cwq, 3utv, 1tn0, 3utw, 3utx, 3uty, 1brx, 1brr, 1ucq, 4hyx, 1f4z, 1ixf, 3vi0, 1qkp, 1qko, 1brd, 1p8h, 1mgy, 1qm8, 4md2, 2zfe, 4md1, 1iw6, 3ns0, 1c3w, 1bm1, 2ntu, 1kme, 2ntw, 1s52, 1s51, 1py6, 4ov0, 1iw9, 2i20, 1vjm, 1x0s, 1q…
IADVLAKAGYGVL	IL12	TVATMTAXFVFFV	TV12	6	0	[3ddl]
ISXAAMLXXLXXL	IL12	TXXFMVLDXXXKV	TV12	4	6	[1m0k, 1s8l, 1at9, 1e0p, 1s8j, 1r84, 1r2n, 1pxs, 1ap9, 1pxr, 4hwl, 1s54, 1s53, 1o0a, 3han, 1kg9, 3hao, 3hap, 1kg8, 2wjk, 2wjl, 1q5j, 2zzl, 1q5i, 1f50, 1tn5, 3nsb, 1cwq, 3utv, 1tn0, 3utw, 3utx, 3uty, 4fpd, 1brx, 1brr, 1p8i, 1fbk, 1ucq, 4hyx, 1f4z, 1ixf, 3vi0, 1qkp, 1qko, 1p8h, 1qm8, 4md2, 2zfe, 4md1, 1iw6, 3ns0, 1c3w, 1bm1, 2ntu, 1kme, 2ntw, 1s52, 1s51, 1py6, 4ov0, 1iw9, 2i20, 1vjm, 1x0s, 1qhj, 3m…
ILTTPLIVYFLGL	IL12	TVVXLAGFAGAMV	TV12	2	3	[3qap, 3qdc, 1jgj]
IXLVSISSYLXLL	IL12	VALAGIAILVFVY	VY12	1	0	[1e12]
IADVLAKAGYGVL	IL12	VXXLVVFIAGYHY	VY12	6	1	[3ddl]
ISXAAMLXXLXXL	IL12	VLRNVTVVXWSAY	VY12	4	5	[1s8l, 1at9, 1e0p, 1s8j, 1r84, 1r2n, 1pxs, 1jv7, 1jv6, 1pxr, 4hwl, 1s54, 1s53, 1o0a, 3han, 3hao, 3hap, 1kg8, 2wjk, 2wjl, 1q5i, 1tn5, 3utv, 1tn0, 3utw, 3utx, 3uty, 4fpd, 1brx, 4hyx, 1f4z, 1qkp, 1qko, 1brd, 1mgy, 1c3w, 1bm1, 2ntu, 1kme, 2ntw, 1s52, 1s51, 1py6, 4ov0, 2i20, 1vjm, 1x0i, 1x0k, 1xji]
ISXAAMLXXLXXL	IL12	VLDVXAKVGXGXI	VI12	4	6	[1m0k, 1s8l, 1at9, 1e0p, 1s8j, 1r84, 1r2n, 1pxs, 1jv7, 1ap9, 1pxr, 1m0l, 4hwl, 1s54, 1s53, 1o0a, 3han, 1kg9, 3hao, 3hap, 1kg8, 2wjk, 2wjl, 1q5j, 2zzl, 1q5i, 1f50, 1tn5, 3nsb, 1cwq, 3utv, 1tn0, 3utw, 3utx, 3uty, 1brx, 1brr, 1ucq, 4hyx, 1f4z, 1ixf, 3vi0, 1qkp, 1qko, 1brd, 1p8h, 1mgy, 1qm8, 4md2, 2zfe, 4md1, 1iw6, 3ns0, 1c3w, 1bm1, 2ntu, 1kme, 2ntw, 1s52, 1s51, 1py6, 4ov0, 1iw9, 2i20, 1vjm, 1x0s, 1q…
IXLVSISSYLXLL	IL12	VLDVXAKYVFAFI	VI12	1	6	[1e12]
ISXAAMLXXLXXL	IL12	VVLWSAYXVXWXI	VI12	4	5	[1m0k, 1at9, 1e0p, 1s8j, 1r84, 1r2n, 1pxs, 1ap9, 1pxr, 4hwl, 1s54, 1s53, 1o0a, 3han, 1kg9, 3hao, 3hap, 1kg8, 3haq, 3har, 2wjk, 2wjl, 1q5j, 2zzl, 1f50, 1tn5, 3nsb, 3utv, 1tn0, 3utw, 3utx, 3uty, 4fpd, 1brx, 1brr, 1p8i, 1fbk, 1ucq, 4hyx, 1f4z, 1ixf, 3vi0, 1qkp, 1qko, 1brd, 1p8h, 1qm8, 4md2, 2zfe, 4md1, 1iw6, 3ns0, 1c3w, 1bm1, 2ntu, 1kme, 2ntw, 1s52, 1s51, 1py6, 4ov0, 1iw9, 2i20, 1vjm, 1x0s, 1qhj, 3m…
ISXAAMLXXLXXL	IL12	RNVTVVLWSAYXV	RV12	4	5	[1m0k, 1s8l, 1at9, 1e0p, 1s8j, 1r84, 1r2n, 1pxs, 1jv7, 1jv6, 1ap9, 1pxr, 1m0l, 4hwl, 1s54, 1s53, 1o0a, 3han, 1kg9, 3hao, 3hap, 1kg8, 3haq, 3har, 2wjk, 2wjl, 1q5j, 2zzl, 1f50, 1tn5, 3nsb, 1cwq, 3utv, 1tn0, 3utw, 3utx, 3uty, 4fpd, 1brx, 1brr, 1p8i, 1fbk, 1ucq, 4hyx, 1f4z, 1ixf, 3vi0, 1qkp, 1qko, 1brd, 1p8h, 1mgy, 1qm8, 4md2, 2zfe, 4md1, 1iw6, 3ns0, 1c3w, 1bm1, 2ntu, 1kme, 2ntw, 1s52, 1s51, 1py6, 4o…
ILTTPLIVYFLGL	IL12	REFGIVITLXTVV	RV12	2	3	[1gue, 4gyc, 3qdc, 2f93, 2ksy, 2f95, 1jgj, 1h68, 1gu8]
ISXAAMLXXLXXL	IL12	NVTVVLWSAYXVV	NV12	4	5	[1m0k, 1s8l, 1at9, 1e0p, 1s8j, 1r84, 1r2n, 1pxs, 1jv7, 1jv6, 1ap9, 1pxr, 1m0l, 4hwl, 1s54, 1s53, 1o0a, 3han, 1kg9, 3hao, 3hap, 1kg8, 3haq, 3har, 2wjk, 2wjl, 1q5j, 2zzl, 1f50, 1tn5, 3nsb, 1cwq, 3utv, 1tn0, 3utw, 3utx, 3uty, 4fpd, 1brx, 1brr, 1p8i, 1fbk, 1ucq, 4hyx, 1f4z, 1ixf, 3vi0, 1qkp, 1qko, 1brd, 1p8h, 1mgy, 1qm8, 4md2, 2zfe, 4md1, 1iw6, 3ns0, 1c3w, 1bm1, 2ntu, 1kme, 2ntw, 1s52, 1s51, 1py6, 4o…
IXLVSISSYLXLL	IL12	NXALAGIAILXFV	NV12	1	0	[1e12]
ISXAAMLXXLXXL	IL12	VTVVLWSAYXVVW	VW12	4	5	[1m0k, 1s8l, 1at9, 1e0p, 1s8j, 1r84, 1r2n, 1pxs, 1jv7, 1jv6, 1ap9, 1pxr, 1m0l, 4hwl, 1s54, 1s53, 1o0a, 3han, 1kg9, 3hao, 3hap, 1kg8, 3haq, 3har, 2wjk, 2wjl, 1q5j, 2zzl, 1f50, 1tn5, 3nsb, 1cwq, 3utv, 1tn0, 3utw, 3utx, 3uty, 4fpd, 1brx, 1brr, 1p8i, 1fbk, 1ucq, 4hyx, 1f4z, 1ixf, 3vi0, 1qkp, 1qko, 1brd, 1p8h, 1mgy, 1qm8, 4md2, 2zfe, 4md1, 1iw6, 3ns0, 1c3w, 1bm1, 2ntu, 1kme, 2ntw, 1s52, 1s51, 1py6, 4o…
ISXAAMLXXLXXL	IL12	LRNXTVVLWXAYP	LP12	4	5	[1s8l, 1at9, 1e0p, 1s8j, 1r84, 1r2n, 1pxs, 1jv7, 1jv6, 1ap9, 1pxr, 4hwl, 1s54, 1s53, 1o0a, 3han, 1kg9, 3hao, 3hap, 1kg8, 2wjk, 2wjl, 1q5j, 1f50, 1tn5, 3nsb, 3utv, 1tn0, 3utw, 3utx, 3uty, 4fpd, 1brx, 1brr, 1fbk, 1ucq, 4hyx, 1f4z, 1qkp, 1qko, 1brd, 1p8h, 1mgy, 4md2, 4md1, 3ns0, 1c3w, 1bm1, 2ntu, 1kme, 2ntw, 1s52, 1s51, 1py6, 4ov0, 2i20, 1vjm, 3mbv, 1x0i, 1x0k, 1xji]
IXLVSISSYLXLL	IL12	TWALSTXMILLAL	TL12	1	2	[1e12]
ISXAAMLXXLXXL	IL12	TVXLWSAYXVVWL	TL12	4	5	[1m0k, 1s8l, 1at9, 1e0p, 1s8j, 1r84, 1r2n, 1pxs, 1ap9, 1pxr, 1m0l, 4hwl, 1s54, 1s53, 1o0a, 3han, 1kg9, 3hao, 3hap, 1kg8, 3haq, 3har, 2wjk, 2wjl, 1q5j, 2zzl, 1f50, 1tn5, 3nsb, 1cwq, 3utv, 1tn0, 3utw, 3utx, 3uty, 4fpd, 1brx, 1brr, 1p8i, 1fbk, 1ucq, 4hyx, 1f4z, 1ixf, 3vi0, 1qkp, 1qko, 1brd, 1p8h, 1qm8, 4md2, 2zfe, 4md1, 1iw6, 3ns0, 1c3w, 1bm1, 2ntu, 1kme, 2ntw, 1s52, 1s51, 1py6, 4ov0, 1iw9, 2i20, 1v…
ISXAAMLXXLXXL	IL12	VLWXAYXVXWXXG	VG12	4	5	[1m0k, 1at9, 1e0p, 1r84, 1r2n, 1pxs, 1ap9, 1pxr, 4hwl, 1s54, 1s53, 1o0a, 3han, 1kg9, 3hao, 3hap, 1kg8, 3haq, 3har, 2wjk, 2wjl, 1q5j, 2zzl, 1f50, 1tn5, 3nsb, 3utv, 1tn0, 3utw, 3utx, 3uty, 4fpd, 1brx, 1brr, 1p8i, 1fbk, 1ucq, 4hyx, 1f4z, 1ixf, 3vi0, 1qkp, 1qko, 1brd, 1p8h, 1qm8, 4md2, 2zfe, 4md1, 1iw6, 3ns0, 1c3w, 1bm1, 2ntu, 1kme, 2ntw, 1s52, 1s51, 1py6, 4ov0, 1iw9, 2i20, 1vjm, 1x0s, 3mbv, 1x0k, 1x…
ILTTPLIVYFLGL	IL12	IVITLNTVVMLAG	IG12	2	3	[1gue, 4gyc, 3qap, 3qdc, 2f93, 2ksy, 2f95, 1jgj, 1h68, 1gu8]
ISXAAMLXXLXXL	IL12	ILXXVGADGIMIG	IG12	4	3	[1s8l, 1at9, 1e0p, 1s8j, 1r84, 1r2n, 1pxs, 1jv7, 1jv6, 1ap9, 1pxr, 4hwl, 1s54, 1s53, 1o0a, 3han, 1kg9, 3hao, 1kg8, 3hap, 3haq, 3har, 2wjk, 2wjl, 1q5j, 1q5i, 1f50, 1tn5, 3utv, 1tn0, 3utw, 3utx, 3uty, 4fpd, 1brx, 1fbk, 1ucq, 4hyx, 1f4z, 1qkp, 1qko, 1brd, 1p8h, 1mgy, 4md2, 4md1, 1c3w, 1bm1, 2ntu, 1kme, 2ntw, 1s52, 1s51, 1py6, 4ov0, 2i20, 1vjm, 3mbv, 1x0i, 1x0k, 1xji]
ILTTPLIVYFLGL	IL12	IVYLDLVTKVGFG	IG12	2	6	[1gue, 4gyc, 3qap, 3qdc, 2f93, 2ksy, 2f95, 1jgj, 1h68, 1gu8]
ISXAAMLXXLXXL	IL12	DGIMIXTGLXXAL	DL12	4	3	[1at9, 1e0p, 1r84, 1r2n, 1pxs, 1ap9, 1pxr, 4hwl, 1s54, 1s53, 1o0a, 3han, 1kg9, 3hao, 3hap, 1kg8, 3har, 2wjk, 2wjl, 1q5j, 2zzl, 1q5i, 1f50, 1tn5, 3nsb, 3utv, 1tn0, 3utx, 3uty, 4fpd, 1brx, 1brr, 1fbk, 1ucq, 1f4z, 1ixf, 3vi0, 1qkp, 1qko, 1p8h, 4md2, 4md1, 3ns0, 1c3w, 1bm1, 2ntu, 1kme, 2ntw, 1s52, 1s51, 1py6, 4ov0, 1iw9, 2i20, 1vjm, 3mbv, 1x0k, 1xji]
ISXAXFIVVLYXL	IL12	DIAMCVTGLAXAL	DL12	4	3	[3vvk, 3qbl, 3abw, 3qbg, 3qbi, 3qbk]
IXLVSISSYLXLL	IL12	DVXAKYVFAFXXL	DL12	1	6	[1e12]
ILTTPLIVYFLGL	IL12	DLVXKVGFGFIXL	DL12	2	6	[1gue, 4gyc, 3qap, 3qdc, 2f93, 2ksy, 2f95, 1jgj, 1h68, 1gu8]
IADVLAKAGYGVL	IL12	SXTVATMTASFVF	SF12	6	0	[3ddl]
IXLVSISSYLXLL	IL12	SXLDVFAKYXXAF	SF12	1	6	[1e12]
IADVLAKAGYGVL	IL12	SALVVFIAGYHYF	SF12	6	1	[3ddl]
ISXAAMLXXLXXL	IL12	GADGXMIXTGLXG	GG12	4	3	[1m0k, 1s8l, 1at9, 1e0p, 1s8j, 1r84, 1r2n, 1pxs, 1ap9, 1pxr, 4hwl, 1s54, 1s53, 1o0a, 3han, 1kg9, 3hao, 3hap, 1kg8, 3haq, 3har, 2wjk, 2wjl, 1q5j, 2zzl, 1q5i, 1f50, 1tn5, 3nsb, 1cwq, 3utv, 1tn0, 3utw, 3utx, 3uty, 4fpd, 1brx, 1brr, 1p8i, 1fbk, 1ucq, 4hyx, 1f4z, 1ixf, 3vi0, 1qkp, 1qko, 1p8h, 1qm8, 4md2, 2zfe, 4md1, 1iw6, 3ns0, 1c3w, 1bm1, 2ntu, 1kme, 2ntw, 1s52, 1s51, 1py6, 4ov0, 1iw9, 2i20, 1vjm, 1x…
ILTTPLIVYFLGL	IL12	GIAAVAYXVMALG	GG12	2	1	[3qap, 3qdc, 2ksy, 1jgj]
ISXAAMLXXLXXL	IL12	LNIETLLFXVLDV	LV12	4	6	[1r84, 1r2n, 3utv]
ISXAXFVXVLXAL	IL12	LXTXIAADIXMXV	LV12	4	3	[2jaf, 2jag]
ILTTPLIVYFLGL	IL12	LVGISGIAXVAYV	LV12	2	1	[1gue, 4gyc, 3qap, 3qdc, 2f93, 2f95, 1h68, 1gu8]
ISXAXFIVVLYXL	IL12	LFTXITFDIXMCV	LV12	4	3	[3vvk, 3qbl, 3qbg, 3qbi, 3qbk]
ILTTPLIVYFLGL	IL12	SXIAAVAYXVMAL	SL12	2	1	[1gue, 4gyc, 3qap, 3qdc, 2ksy, 1jgj, 1h68, 1gu8]
IADVLAKAGYGVL	IL12	LLGNARLLLLATW	LW12	6	5	[3ddl]
IADVLAKAGYGVL	IL12	LATWGFYPIAYMI	LI12	6	5	[3ddl]
IADVLAKAGYGVL	IL12	TASFVFFVLARNN	TN12	6	0	[3ddl]
ISXAAMLXXLXXL	IL12	KVLRNVTVVLWSA	KA12	4	5	[1brx, 1s8l, 1e0p, 1s8j, 1r84, 1r2n, 4hyx, 1f4z, 1pxs, 1jv7, 1jv6, 1pxr, 4hwl, 1qkp, 1qko, 1s54, 1s53, 1o0a, 1mgy, 3han, 3hao, 3hap, 2wjk, 2wjl, 1c3w, 1bm1, 1q5i, 2ntu, 1kme, 2ntw, 1s52, 1s51, 1py6, 2i20, 1vjm, 1tn5, 1x0i, 1x0k, 3utv, 1tn0, 3utw, 3utx, 1xji, 3uty]
ISXAXFVXVLXAL	IL12	VIAADIGMCVTGL	VL12	4	3	[1e12, 2jaf, 2jag]
IADVLAKAGYGVL	IL12	VATMTASFVFXVL	VL12	6	0	[3ddl]
ISXAAMLXXLXXL	IL12	QGTILAXVGADGI	QI12	4	3	[1s8l, 1s8j, 1q5i, 1kme, 1r84, 1r2n, 4hyx, 1jv7, 1jv6, 1qkp, 1s54, 1s53, 1x0i, 1mgy, 3han, 3utv, 3hap, 3haq, 1tn0, 3utw, 1xji, 3uty]
IADVLAKAGYGVL	IL12	FSFTVATMTASXV	FV12	6	0	[3ddl]
IADVLAKAGYGVL	IL12	MVSALVVFIAGYH	MH12	6	1	[3ddl]
ILTTPLIVYFLGL	IL12	IAAVAYXVMALGV	IV12	2	1	[3qap, 3qdc, 2ksy, 1jgj]
IADVLAKAGYGVL	IL12	ALVVFIAGYHYFR	AR12	6	1	[3ddl]
ISXAAMLXXLXXL	IL12	AYPVVWLIGSEGA	AA12	4	5	[1brr]
ISXAAMLXXLXXL	IL12	ADGIMIGTGLVGA	AA12	4	3	[1m0k, 1at9, 1e0p, 1r84, 1r2n, 1pxs, 1ap9, 1pxr, 4hwl, 1s54, 1s53, 1o0a, 3han, 1kg9, 3hao, 3hap, 1kg8, 3haq, 3har, 2wjk, 2wjl, 1q5j, 2zzl, 1q5i, 1f50, 1tn5, 3nsb, 3utv, 1tn0, 3utw, 3utx, 3uty, 4fpd, 1brx, 1brr, 1p8i, 1fbk, 1ucq, 4hyx, 1f4z, 1ixf, 3vi0, 1qkp, 1qko, 1p8h, 1qm8, 4md2, 2zfe, 4md1, 1iw6, 3ns0, 1c3w, 1bm1, 2ntu, 1kme, 2ntw, 1s52, 1s51, 1py6, 4ov0, 1iw9, 2i20, 1vjm, 1x0s, 3mbv, 1x0k, 1x…
IADVLAKAGYGVL	IL12	ATMTASFVFFVLA	AA12	6	0	[3ddl]
ISXAXFVXVLXAL	IL12	AXIXMCVTXLXXA	AA12	4	3	[1e12]
ILTTPLIVYFLGL	IL12	GISGIAAVAYXVM	GM12	2	1	[1gue, 4gyc, 3qap, 3qdc, 2f93, 2ksy, 2f95, 1jgj, 1h68, 1gu8]
ISXAAMLXXLXXL	IL12	GTXLAXVGADGIM	GM12	4	3	[1s8l, 1e0p, 1s8j, 1r84, 1r2n, 4hyx, 1f4z, 1pxs, 1jv7, 1jv6, 1pxr, 4hwl, 1qkp, 1qko, 1s54, 1s53, 1o0a, 1mgy, 3han, 3hao, 3hap, 3haq, 3har, 2wjk, 2wjl, 1c3w, 1q5i, 2ntu, 1kme, 2ntw, 1s52, 1s51, 1py6, 2i20, 1vjm, 1tn5, 1x0i, 1x0k, 3utv, 1tn0, 3utw, 3utx, 1xji, 3uty]
IXLVSISSYLXLL	IL12	AYSXLDVFAKYXF	AF12	1	6	[1e12]
ISXAAMLXXLXXL	IL12	TILAXVGADGIMI	TI12	4	3	[1s8l, 1at9, 1e0p, 1s8j, 1r84, 1r2n, 1pxs, 1jv7, 1jv6, 1pxr, 4hwl, 1s54, 1s53, 1o0a, 3han, 3hao, 3hap, 1kg8, 3haq, 3har, 2wjk, 2wjl, 1q5i, 1f50, 1tn5, 3utv, 1tn0, 3utw, 3utx, 3uty, 4fpd, 1brx, 4hyx, 1f4z, 1qkp, 1qko, 1p8h, 1mgy, 4md2, 4md1, 1c3w, 1bm1, 2ntu, 1kme, 2ntw, 1s52, 1s51, 1py6, 4ov0, 2i20, 1vjm, 3mbv, 1x0i, 1x0k, 1xji]
ISXAAMLXXLXXL	IL12	LAXVGADGIMIGT	LT12	4	3	[1m0k, 1s8l, 1at9, 1e0p, 1s8j, 1r84, 1r2n, 1pxs, 1jv7, 1jv6, 1ap9, 1pxr, 4hwl, 1s54, 1s53, 1o0a, 3han, 1kg9, 3hao, 3hap, 1kg8, 3haq, 3har, 2wjk, 2wjl, 1q5j, 1q5i, 1f50, 1tn5, 3nsb, 1cwq, 3utv, 1tn0, 3utw, 3utx, 3uty, 4fpd, 1brx, 1brr, 1p8i, 1fbk, 1ucq, 4hyx, 1f4z, 3vi0, 1qkp, 1qko, 1brd, 1p8h, 1mgy, 4md2, 4md1, 3ns0, 1c3w, 1bm1, 2ntu, 1kme, 2ntw, 1s52, 1s51, 1py6, 4ov0, 2i20, 1vjm, 3mbv, 1x0i, 1x…
ISXAAMLXXLXXL	IL12	AVGADGIMIGTGL	AL12	4	3	[3hap]
ISXAXFIVVLYXL	IL12	AITFDIAMCVTGL	AL12	4	3	[3vvk, 3qbl, 3abw, 3qbg, 3qbi, 3qbk]
ILTTPLIVYFLGL	IL12	VALXVXLDLVTKV	VV12	2	6	[1gue, 4gyc, 3qap, 3qdc, 2f93, 2ksy, 2f95, 1jgj, 1h68, 1gu8]
ISXAAMLXXLXXL	IL12	VGXDGIMIXTGLV	VV12	4	3	[1m0k, 1s8l, 1at9, 1e0p, 1s8j, 1r84, 1r2n, 1pxs, 1ap9, 1pxr, 1m0l, 4hwl, 1s54, 1s53, 1o0a, 3han, 1kg9, 3hao, 3hap, 1kg8, 3haq, 3har, 2wjk, 2wjl, 1q5j, 2zzl, 1q5i, 1f50, 1tn5, 3nsb, 1cwq, 3utv, 1tn0, 3utw, 3utx, 3uty, 4fpd, 1brx, 1brr, 1p8i, 1fbk, 1ucq, 4hyx, 1f4z, 1ixf, 3vi0, 1qkp, 1qko, 1p8h, 1qm8, 4md2, 2zfe, 4md1, 1iw6, 3ns0, 1c3w, 1bm1, 2ntu, 1kme, 2ntw, 1s52, 1s51, 1py6, 4ov0, 1iw9, 2i20, 1v…
ILTTPLIVYFLGL	IL12	VGISGIAAVAYXV	VV12	2	1	[1gue, 4gyc, 3qap, 3qdc, 2f93, 2ksy, 2f95, 1jgj, 1h68, 1gu8]
IXLVSISSYLXLL	IL12	WGRYLTWALSTPM	WM12	1	2	[1e12]
ISXAAMLXXLXXL	IL12	AXVXADGIMIGTG	AG12	4	3	[1m0k, 1s8l, 1at9, 1e0p, 1s8j, 1r84, 1r2n, 1pxs, 1jv7, 1jv6, 1ap9, 1pxr, 1m0l, 4hwl, 1s54, 1s53, 1o0a, 3han, 1kg9, 3hao, 1kg8, 3hap, 3haq, 3har, 2wjk, 2wjl, 1q5j, 2zzl, 1q5i, 1f50, 1tn5, 3nsb, 1cwq, 3utv, 1tn0, 3utw, 3utx, 3uty, 4fpd, 1brx, 1brr, 1p8i, 1fbk, 1ucq, 4hyx, 1f4z, 1ixf, 3vi0, 1qkp, 1qko, 1brd, 1p8h, 1mgy, 1qm8, 4md2, 2zfe, 4md1, 1iw6, 3ns0, 1c3w, 1bm1, 2ntu, 1kme, 2ntw, 1s52, 1s51, 1p…
ILTTPLIVYFLGL	IL12	ALIVYLDLVXKVG	AG12	2	6	[1gue, 4gyc, 3qap, 3qdc, 2f93, 2ksy, 2f95, 1jgj, 1h68, 1gu8]
ILTTPLIVYFLGL	IL12	AAVAYXVMXLXXG	AG12	2	1	[3qap, 3qdc, 2ksy, 1jgj]
IXLVSISSYLXLL	IL12	RYLTWALSTPXIL	RL12	1	2	[1e12]
ISXAXFIVVLYXL	IL12	TFDIAMCVTGLXA	TA12	4	3	[3vvk, 3qbl, 3abw, 3qbg, 3qbi, 3qbk]
ILTTPLIVYFLGL	IL12	VITLNTVVXLAXF	VF12	2	3	[1gue, 4gyc, 3qap, 3qdc, 2f93, 2ksy, 2f95, 1jgj, 1h68, 1gu8]
ILTTPLIVYFLGL	IL12	VYLDLVTKVGFGF	VF12	2	6	[1gue, 4gyc, 3qap, 3qdc, 2f93, 2ksy, 2f95, 1jgj, 1h68, 1gu8]
IXLVSISSYLXLL	IL12	VXVALAGIAILVF	VF12	1	0	[1e12]
IXLVSISSYLXLL	IL12	YLTXALSTPMILL	YL12	1	2	[1e12]
ISXAXFIVVLYXL	IL12	TKLFTAITFDIAM	TM12	4	3	[3vvk, 3qbl, 3qbg, 3qbi, 3qbk]
ISXAXFIVVLYXL	IL12	KLFTAITFDIAMC	KC12	4	3	[3vvk, 3qbl, 3qbg, 3qbi, 3qbk]
ISXAXFIVVLYXL	IL12	FTXITFDIXMCVT	FT12	4	3	[3vvk, 3qbl, 3abw, 3qbg, 3qbi, 3qbk]
ISXAXFVXVLXAL	IL12	FTXIAADIXMCVT	FT12	4	3	[1e12, 2jaf, 2jag]
IADVLAKAGYGVL	IL12	LLATWGFYPIAYM	LM12	6	5	[3ddl]
ISXAXFIVVLYXL	IL12	FDIAMCVTGLAAA	FA12	4	3	[3vvk, 3qbl, 3abw, 3qbg, 3qbi, 3qbk]
ISXAXFVXVLXAL	IL12	TXIAADIXMXVTG	TG12	4	3	[1e12, 2jaf, 2jag]
ISXAXFIVVLYXL	IL12	TAITFDIXMXVTG	TG12	4	3	[3vvk, 3qbl, 3abw, 3qbg, 3qbi, 3qbk]
ILTTPLIVYFLGL	IL12	TLNTVVMLXGFAG	TG12	2	3	[1gue, 4gyc, 3qap, 3qdc, 2f93, 2ksy, 2f95, 1jgj, 1h68, 1gu8]
IXLVSISSYLXLL	IL12	SWAYSXLDVFAKY	SY12	1	6	[1e12]
ILTTPLIVYFLGL	IL12	FGIVXTLNTVVXL	FL12	2	3	[1gue, 4gyc, 3qap, 3qdc, 2f93, 2ksy, 2f95, 1jgj, 1h68, 1gu8]
ISXAAMLXXLXXL	IL12	LWSAYXVVWLIGS	LS12	4	5	[1brx, 1at9, 1bm1, 1brr, 1s52, 1r84, 1r2n, 1ap9, 1pxr, 4hwl, 3han, 3hap, 3utv, 1tn0, 3har, 3utx, 1xji, 3uty]
ISXAAMLXXLXXL	IL12	SAYXVVWLIGSEG	SG12	4	5	[1brr, 1s52, 1r84, 1r2n, 1ap9, 1pxr, 4hwl, 3han, 3hap, 3utv, 1tn0, 3har, 3utx, 1xji, 3uty]
IADVLAKAGYGVL	IL12	SMMVSALVVFIAG	SG12	6	1	[3ddl]
IXLVSISSYLXLL	IL12	SSLXVNVALAGIA	SA12	1	0	[1e12]
ILTTPLIVYFLGL	IL12	LNTVVMLAGFAGA	LA12	2	3	[4gyc, 3qap, 3qdc, 2ksy, 1jgj]
ILTTPLIVYFLGL	IL12	LVGISGXAAVAYA	LA12	2	1	[2ksy, 1jgj]
IADVLAKAGYGVL	IL12	LLLLATWGFYPIA	LA12	6	5	[3ddl]
ILTTPLIVYFLGL	IL12	LDLVTKVGFGFIA	LA12	2	6	[1gue, 4gyc, 3qap, 3qdc, 2f93, 2ksy, 2f95, 1jgj, 1h68, 1gu8]
IXLVSISSYLXLL	IL12	LTWALSTPMILLA	LA12	1	2	[1e12]
IADVLAKAGYGVL	IL12	FTVATMTASFVFF	FF12	6	0	[3ddl]
ILTTPLIVYFLGL	IL12	YYVXLVGISGIAA	YA12	2	1	[1gue, 4gyc, 3qap, 3qdc, 2f93, 2ksy, 2f95, 1jgj, 1h68, 1gu8]
IXLVSISSYLXLL	IL12	YSXLDVFAKYXFA	YA12	1	6	[1e12]
ILTTPLIVYFLGL	IL12	TLVGISGIAAVAY	TY12	2	1	[1gue, 4gyc, 3qap, 3qdc, 2f93, 2ksy, 2f95, 1jgj, 1h68, 1gu8]
ILTTPLIVYFLGL	IL12	VTXVGISGXAAXA	VA12	2	1	[1gue, 4gyc, 3qap, 3qdc, 2f93, 2ksy, 2f95, 1jgj, 1h68, 1gu8]
ILTTPLIVYFLGL	IL12	VTXVGFGFIALDA	VA12	2	6	[4gyc, 3qap, 3qdc, 1jgj]
ILTTPLIVYFLGL	IL12	YVXLVGISGIAXV	YV12	2	1	[1gue, 4gyc, 3qap, 3qdc, 2f93, 2ksy, 2f95, 1jgj, 1h68, 1gu8]
ISXAAMLXXLXXL	IL12	GIMIXTGLVGALT	GT12	4	3	[1brx, 1at9, 1bm1, 1q5i, 1brr, 1s52, 1fbk, 1ucq, 1iw9, 1pxr, 4hwl, 1ixf, 3vi0, 1p8h, 1x0k, 1tn0, 3har, 3utx]
IADVLAKAGYGVL	IL12	NARLLLLATWGFY	NY12	6	5	[3ddl]
ILTTPLIVYFLGL	IL12	RYYVTLVGISGIA	RA12	2	1	[4gyc, 3qdc, 2f93, 2f95]
ISXAAMLXXLXXL	IL12	WSAYXVVWLIGSE	WE12	4	5	[1at9, 1brr, 1s52, 1r84, 1r2n, 1ap9, 1pxr, 4hwl, 3han, 3hap, 3utv, 1tn0, 3har, 3utx, 1xji, 3uty]
ISXAAMLXXLXXL	IL12	FKVLRNVTVVLWS	FS12	4	5	[1s8l, 1e0p, 1s8j, 1pxs, 1jv7, 1jv6, 1pxr, 4hwl, 1qkp, 1qko, 1s54, 1s53, 1mgy, 3hao, 2wjl, 1c3w, 1q5i, 2ntu, 1kme, 2ntw, 1s52, 1s51, 1py6, 2i20, 1vjm, 1tn5, 1x0k, 1tn0, 3utx, 3uty]
ISXAAMLXXLXXL	IL12	NIETLLFMVLDVS	NS12	4	6	[1brr, 1s52, 1r84, 1r2n, 4hyx, 4hwl, 1qkp, 3han, 3hap, 3utv, 3utw, 3utx, 1xji, 3uty]
ILTTPLIVYFLGL	IL12	YLDLVTKVGFGFI	YI12	2	6	[1gue, 4gyc, 3qap, 3qdc, 2f93, 2ksy, 2f95, 1jgj, 1h68, 1gu8]
IXLVSISSYLXLL	IL12	ALXGIAILVFVXM	AM12	1	0	[1e12]
IADVLAKAGYGVL	IL12	RISMMVSALVXFI	RI12	6	1	[3ddl]
IADVLAKAGYGVL	IL12	RXLLLATWGFYPI	RI12	6	5	[3ddl]
IADVLAKAGYGVL	IL12	ARLLLLATWGFYP	AP12	6	5	[3ddl]
ILTTPLIVYFLGL	IL12	DSREFGIVITLNT	DT12	2	3	[2f93, 2f95]
ILTTPLIVYFLGL	IL12	EFGIVITLNTVVM	EM12	2	3	[1gue, 4gyc, 3qap, 3qdc, 2f93, 2ksy, 2f95, 1jgj, 1h68, 1gu8]
ILTTPLIVYFLGL	IL12	SREFGIVITLNTV	SV12	2	3	[2f93, 2f95]
IXLVSISSYLXLL	IL12	WAYSVLDVFAKYV	WV12	1	6	[1e12]
IXLVSISSYLXLL	IL12	WVNVALAGIAILV	WV12	1	0	[1e12]
ILTTPLIVYFLGL	IL12	GIVITLNTVVMLA	GA12	2	3	[1gue, 4gyc, 3qap, 3qdc, 2f93, 2ksy, 2f95, 1jgj, 1h68, 1gu8]
ILTTPLIVYFLGL	IL12	LVTKVGFGFIALD	LD12	2	6	[1gue, 4gyc, 3qap, 3qdc, 2f93, 2ksy, 2f95, 1jgj, 1h68, 1gu8]
ILTTPLIVYFLGL	IL12	NTVVMLAGFAGAM	NM12	2	3	[4gyc, 3qap, 3qdc, 2ksy, 1jgj]
ILTTPLIVYFLGL	IL12	AVAYXVMALGVGW	AW12	2	1	[3qap, 3qdc]
ISXAXFVXVLXAL	IL12	SLFTVIAADIGMC	SC12	4	3	[2jaf, 2jag]
ISXAAMLXXLXXL	IL12	DQGTILAXVGADG	DG12	4	3	[1s8l, 1s8j, 1q5i, 1kme, 1r84, 1r2n, 4hyx, 1jv7, 1jv6, 1qkp, 1s54, 1s53, 1x0i, 1mgy, 3han, 3utv, 3hap, 3haq, 1tn0, 3utw, 1xji, 3uty]
ILTTPLIVYFLGL	IL12	DVALIVYLDLVTK	DK12	2	6	[4gyc, 3qap, 3qdc, 2f93, 2ksy, 2f95, 1jgj]
ISXAXFIVVLYXL	IL12	IXMCVTGLAAAXT	IT12	4	3	[3qbl, 3abw]
ISXAXFVXVLXAL	IL12	IXMCVTGLAAAXT	IT12	4	3	[1e12]
ISXAXFVXVLXAL	IL12	DIGMCVTGLAAAM	DM12	4	3	[1e12]
IADVLAKAGYGVL	IL12	MTASFVFFVLARN	MN12	6	0	[3ddl]
IADVLAKAGYGVL	IL12	TMTASFVFFVLAR	TR12	6	0	[3ddl]
IADVLAKAGYGVL	IL12	MMVSALVVFIAGY	MY12	6	1	[3ddl]
ISXAAMLXXLXXL	IL12	IMIGTGLVGALTK	IK12	4	3	[1at9]
GNARLLLLATWGF	GF12	TIADVLAKAGYGV	TV12	5	6	[3ddl]
GNARLLLLATWGF	GF12	STIPFVWILYXLF	SF12	5	4	[3ddl]
GNARLLLLATWGF	GF12	LAKAGYGVLIYNI	LI12	5	6	[3ddl]
GNARLLLLATWGF	GF12	AKAGYGVLIYNIA	AA12	5	6	[3ddl]
GNARLLLLATWGF	GF12	GYTIADVLAKAGY	GY12	5	6	[3ddl]
GNARLLLLATWGF	GF12	ADVLAKAGYGVXI	AI12	5	6	[3ddl]
GNARLLLLATWGF	GF12	TIXFVWILYILFT	TT12	5	4	[3ddl]
GNARLLLLATWGF	GF12	YTIADVLAKAGYG	YG12	5	6	[3ddl]
GNARLLLLATWGF	GF12	DVLAKAGYGVLIY	DY12	5	6	[3ddl]
GNARLLLLATWGF	GF12	KAGYGVLIYNIAK	KK12	5	6	[3ddl]
GNARLLLLATWGF	GF12	VLAKAGYGVLIYN	VN12	5	6	[3ddl]
GNARLLLLATWGF	GF12	IPFVWILYILFTQ	IQ12	5	4	[3ddl]
AVLWTAYPILXIV	AV12	ETXXFMVLDVXAK	EK12	5	6	[2z55, 1vgo, 3wqj, 2ei4]
AISTAAXLYXLYV	AV12	ETLXFMVLDXXXK	EK12	4	6	[1m0k, 1s8l, 1at9, 1e0p, 1s8j, 1r84, 1r2n, 1pxs, 1ap9, 1pxr, 4hwl, 1s54, 1s53, 1o0a, 3han, 1kg9, 3hao, 3hap, 1kg8, 3has, 2wjl, 1q5j, 2zzl, 1q5i, 1tn5, 3nsb, 2brd, 3utv, 1tn0, 3utw, 3utx, 3uty, 4fpd, 1brx, 1brr, 1p8i, 1fbk, 1ucq, 4hyx, 1ixf, 3vi0, 1qkp, 1qko, 1p8h, 1qm8, 4md2, 2zfe, 4md1, 1iw6, 3ns0, 1c3w, 2ntu, 1kme, 2ntw, 1s52, 1s51, 1py6, 4ov0, 1iw9, 2i20, 1vjm, 1x0s, 3mbv, 1x0i, 1x0k, 1xji]
AISTAAXLYXLYV	AV12	LXFMVLDVXXKVG	LG12	4	6	[1m0k, 1s8l, 1at9, 1e0p, 1s8j, 1r84, 1r2n, 1pxs, 1jv7, 1jv6, 1ap9, 1pxr, 1m0l, 4hwl, 1s54, 1s53, 1o0a, 3han, 1kg9, 3hao, 3hap, 1kg8, 2wjk, 3has, 2wjl, 1q5j, 2zzl, 1q5i, 1f50, 1tn5, 3nsb, 2brd, 1cwq, 3utv, 1tn0, 3utw, 3utx, 3uty, 4fpd, 1brx, 1brr, 1p8i, 1fbk, 1ucq, 4hyx, 1f4z, 1ixf, 3vi0, 1qkp, 1qko, 1p8h, 1qm8, 4md2, 2zfe, 4md1, 1iw6, 3ns0, 1c3w, 1bm1, 2ntu, 1kme, 2ntw, 1s52, 1s51, 1py6, 2at9, 4o…
AISTAAXLYXLYV	AV12	FMVXDXXXKVGXG	FG12	4	6	[1m0k, 1s8l, 1at9, 1e0p, 1s8j, 1r84, 1r2n, 1pxs, 1jv7, 1ap9, 1pxr, 1m0l, 4hwl, 1s54, 1s53, 1o0a, 3han, 1kg9, 3hao, 3hap, 1kg8, 2wjk, 3has, 2wjl, 1q5j, 2zzl, 1q5i, 1f50, 1tn5, 3nsb, 2brd, 1cwq, 3utv, 1tn0, 3utw, 3utx, 3uty, 1brx, 1brr, 1ucq, 4hyx, 1f4z, 1ixf, 3vi0, 1qkp, 1qko, 1brd, 1p8h, 1mgy, 1qm8, 4md2, 2zfe, 4md1, 1iw6, 3ns0, 1c3w, 1bm1, 2ntu, 1kme, 2ntw, 1s52, 1s51, 1py6, 2at9, 4ov0, 1iw9, 2i…
AVLWTAYPILXIV	AV12	FMVXDXXXKVGXG	FG12	5	6	[2z55, 1vgo, 3wqj, 2ei4]
AISTAAXLYXLYV	AV12	MVLDVSXKVGXGL	ML12	4	6	[1m0k, 1s8l, 1at9, 1e0p, 1s8j, 1r84, 1r2n, 1pxs, 1jv7, 1ap9, 1pxr, 1m0l, 4hwl, 1s54, 1s53, 1o0a, 3han, 1kg9, 3hao, 3hap, 1kg8, 2wjk, 3has, 2wjl, 1q5j, 2zzl, 1q5i, 1f50, 1tn5, 3nsb, 2brd, 1cwq, 3utv, 1tn0, 3utw, 3utx, 3uty, 1brx, 1brr, 1ucq, 4hyx, 1f4z, 1ixf, 3vi0, 1qkp, 1qko, 1brd, 1p8h, 1mgy, 1qm8, 4md2, 2zfe, 4md1, 1iw6, 3ns0, 1c3w, 1bm1, 2ntu, 1kme, 2ntw, 1s52, 1s51, 1py6, 2at9, 4ov0, 1iw9, 2i…
AISTAAXLYXLYV	AV12	LFXVLDVXXKVGF	LF12	4	6	[1m0k, 1s8l, 1at9, 1e0p, 1s8j, 1r84, 1r2n, 1pxs, 1jv7, 1ap9, 1pxr, 1m0l, 4hwl, 1s54, 1s53, 1o0a, 3han, 1kg9, 3hao, 3hap, 1kg8, 2wjk, 3has, 2wjl, 1q5j, 2zzl, 1q5i, 1f50, 1tn5, 3nsb, 2brd, 1cwq, 3utv, 1tn0, 3utw, 3utx, 3uty, 1brx, 1brr, 1ucq, 4hyx, 1f4z, 1ixf, 3vi0, 1qkp, 1qko, 1brd, 1p8h, 1mgy, 1qm8, 4md2, 2zfe, 4md1, 1iw6, 3ns0, 1c3w, 1bm1, 2ntu, 1kme, 2ntw, 1s52, 1s51, 1py6, 2at9, 4ov0, 1iw9, 2i…
AISTAAXLYXLYV	AV12	IETLLFMVLDVXA	IA12	4	6	[1brr, 1r84, 1r2n, 4hyx, 1pxs, 1pxr, 4hwl, 1ixf, 3vi0, 1qkp, 1s54, 1s53, 1o0a, 1p8h, 3han, 3hap, 4md2, 3has, 4md1, 3ns0, 1q5j, 1q5i, 1kme, 2ntw, 1s52, 1s51, 1py6, 4ov0, 1iw9, 1tn5, 3nsb, 3mbv, 3utv, 1tn0, 3utw, 3utx, 1xji, 3uty]
ASFVFFVLARNNV	AV12	ISMMVSALVVFIA	IA12	0	1	[3ddl]
AFYAISXAXXXVV	AV12	IAADIXMXVTGLA	IA12	4	3	[1e12, 2jaf]
ASFVFFVLARNNV	AV12	TIADVLAKAGYGV	TV12	0	6	[3ddl]
AISTAAXLYXLYV	AV12	TTPLLLLDLALLV	TV12	4	2	[1brx]
AISTAAXLYXLYV	AV12	TXXFMVLDXXXKV	TV12	4	6	[1m0k, 1s8l, 1at9, 1e0p, 1s8j, 1r84, 1r2n, 1pxs, 1ap9, 1pxr, 4hwl, 1s54, 1s53, 1o0a, 3han, 1kg9, 3hao, 3hap, 1kg8, 2wjk, 3has, 2wjl, 1q5j, 2zzl, 1q5i, 1f50, 1tn5, 3nsb, 2brd, 1cwq, 3utv, 1tn0, 3utw, 3utx, 3uty, 4fpd, 1brx, 1brr, 1p8i, 1fbk, 1ucq, 4hyx, 1f4z, 1ixf, 3vi0, 1qkp, 1qko, 1p8h, 1qm8, 4md2, 2zfe, 4md1, 1iw6, 3ns0, 1c3w, 1bm1, 2ntu, 1kme, 2ntw, 1s52, 1s51, 1py6, 4ov0, 1iw9, 2i20, 1vjm, 1x…
AVLWTAYPILXIV	AV12	TXXFMVLDVXAKV	TV12	5	6	[2z55, 1vgo, 3wqj, 2ei4]
AVLWTAYPILXIV	AV12	TWWLFSTXAFXFV	TV12	5	4	[2z55, 1vgo, 3wqj, 2ei4]
AVLWTAYPILXIV	AV12	VXAKVGFGFXLLR	VR12	5	6	[2z55, 1vgo]
AISTAAXLYXLYV	AV12	VLRNVTVVXWSAY	VY12	4	5	[1s8l, 1at9, 1e0p, 1s8j, 1r84, 1r2n, 1pxs, 1jv7, 1jv6, 1pxr, 4hwl, 1s54, 1s53, 1o0a, 3han, 3hao, 3hap, 1kg8, 2wjk, 3has, 2wjl, 1q5i, 1tn5, 3utv, 1tn0, 3utw, 3utx, 3uty, 4fpd, 1brx, 4hyx, 1f4z, 1qkp, 1qko, 1brd, 1mgy, 1c3w, 1bm1, 2ntu, 1kme, 2ntw, 1s52, 1s51, 1py6, 4ov0, 2i20, 1vjm, 1x0i, 1x0k, 1xji]
ASFVFFVLARNNV	AV12	VXXLVVFIAGYHY	VY12	0	1	[3ddl]
AISTAAXLYXLYV	AV12	VLDVXAKVGXGXI	VI12	4	6	[1m0k, 1s8l, 1at9, 1e0p, 1s8j, 1r84, 1r2n, 1pxs, 1jv7, 1ap9, 1pxr, 1m0l, 4hwl, 1s54, 1s53, 1o0a, 3han, 1kg9, 3hao, 3hap, 1kg8, 2wjk, 3has, 2wjl, 1q5j, 2zzl, 1q5i, 1f50, 1tn5, 3nsb, 1cwq, 3utv, 1tn0, 3utw, 3utx, 3uty, 1brx, 1brr, 1ucq, 4hyx, 1f4z, 1ixf, 3vi0, 1qkp, 1qko, 1brd, 1p8h, 1mgy, 1qm8, 4md2, 2zfe, 4md1, 1iw6, 3ns0, 1c3w, 1bm1, 2ntu, 1kme, 2ntw, 1s52, 1s51, 1py6, 2at9, 4ov0, 1iw9, 2i20, 1v…
AISTAAXLYXLYV	AV12	VVLWSAYXVXWXI	VI12	4	5	[1m0k, 1at9, 1e0p, 1s8j, 1r84, 1r2n, 1pxs, 1ap9, 1pxr, 4hwl, 1s54, 1s53, 1o0a, 3han, 1kg9, 3hao, 3hap, 1kg8, 3haq, 2wjk, 3har, 3has, 2wjl, 1q5j, 2zzl, 1f50, 1tn5, 3nsb, 2brd, 3utv, 1tn0, 3utw, 3utx, 3uty, 4fpd, 1brx, 1brr, 1p8i, 1fbk, 1ucq, 4hyx, 1f4z, 1ixf, 3vi0, 1qkp, 1qko, 1brd, 1p8h, 1qm8, 4md2, 2zfe, 4md1, 1iw6, 3ns0, 1c3w, 1bm1, 2ntu, 1kme, 2ntw, 1s52, 1s51, 1py6, 2at9, 4ov0, 1iw9, 2i20, 1v…
AISTAAXLYXLYV	AV12	LRNXTVVLWXAYP	LP12	4	5	[1s8l, 1at9, 1e0p, 1s8j, 1r84, 1r2n, 1pxs, 1jv7, 1jv6, 1ap9, 1pxr, 4hwl, 1s54, 1s53, 1o0a, 3han, 1kg9, 3hao, 3hap, 1kg8, 2wjk, 3has, 2wjl, 1q5j, 1f50, 1tn5, 3nsb, 3utv, 1tn0, 3utw, 3utx, 3uty, 4fpd, 1brx, 1brr, 1fbk, 1ucq, 4hyx, 1f4z, 1qkp, 1qko, 1brd, 1p8h, 1mgy, 4md2, 4md1, 3ns0, 1c3w, 1bm1, 2ntu, 1kme, 2ntw, 1s52, 1s51, 1py6, 4ov0, 2i20, 1vjm, 3mbv, 1x0i, 1x0k, 1xji]
AISTAAXLYXLYV	AV12	VTVVLWSAYXVVW	VW12	4	5	[1m0k, 1s8l, 1at9, 1e0p, 1s8j, 1r84, 1r2n, 1pxs, 1jv7, 1jv6, 1ap9, 1pxr, 1m0l, 4hwl, 1s54, 1s53, 1o0a, 3han, 1kg9, 3hao, 3hap, 1kg8, 3haq, 2wjk, 3har, 3has, 2wjl, 1q5j, 2zzl, 1f50, 1tn5, 3nsb, 1cwq, 3utv, 1tn0, 3utw, 3utx, 3uty, 4fpd, 1brx, 1brr, 1p8i, 1fbk, 1ucq, 4hyx, 1f4z, 1ixf, 3vi0, 1qkp, 1qko, 1brd, 1p8h, 1mgy, 1qm8, 4md2, 2zfe, 4md1, 1iw6, 3ns0, 1c3w, 1bm1, 2ntu, 1kme, 2ntw, 1s52, 1s51, 1p…
AISTAAXLYXLYV	AV12	RNVTVVLWSAYXV	RV12	4	5	[1m0k, 1s8l, 1at9, 1e0p, 1s8j, 1r84, 1r2n, 1pxs, 1jv7, 1jv6, 1ap9, 1pxr, 1m0l, 4hwl, 1s54, 1s53, 1o0a, 3han, 1kg9, 3hao, 3hap, 1kg8, 3haq, 2wjk, 3har, 3has, 2wjl, 1q5j, 2zzl, 1f50, 1tn5, 3nsb, 1cwq, 3utv, 1tn0, 3utw, 3utx, 3uty, 4fpd, 1brx, 1brr, 1p8i, 1fbk, 1ucq, 4hyx, 1f4z, 1ixf, 3vi0, 1qkp, 1qko, 1brd, 1p8h, 1mgy, 1qm8, 4md2, 2zfe, 4md1, 1iw6, 3ns0, 1c3w, 1bm1, 2ntu, 1kme, 2ntw, 1s52, 1s51, 1p…
AAKLGFLAAXXIV	AV12	RGLWGFLSTIPFV	RV12	3	4	[3ddl]
AISTAAXLYXLYV	AV12	NVTVVLWSAYXVV	NV12	4	5	[1m0k, 1s8l, 1at9, 1e0p, 1s8j, 1r84, 1r2n, 1pxs, 1jv7, 1jv6, 1ap9, 1pxr, 1m0l, 4hwl, 1s54, 1s53, 1o0a, 3han, 1kg9, 3hao, 3hap, 1kg8, 3haq, 2wjk, 3har, 3has, 2wjl, 1q5j, 2zzl, 1f50, 1tn5, 3nsb, 1cwq, 3utv, 1tn0, 3utw, 3utx, 3uty, 4fpd, 1brx, 1brr, 1p8i, 1fbk, 1ucq, 4hyx, 1f4z, 1ixf, 3vi0, 1qkp, 1qko, 1brd, 1p8h, 1mgy, 1qm8, 4md2, 2zfe, 4md1, 1iw6, 3ns0, 1c3w, 1bm1, 2ntu, 1kme, 2ntw, 1s52, 1s51, 1p…
AISTAAXLYXLYV	AV12	TVXLWSAYXVVWL	TL12	4	5	[1m0k, 1s8l, 1at9, 1e0p, 1s8j, 1r84, 1r2n, 1pxs, 1ap9, 1pxr, 1m0l, 4hwl, 1s54, 1s53, 1o0a, 3han, 1kg9, 3hao, 3hap, 1kg8, 3haq, 2wjk, 3har, 3has, 2wjl, 1q5j, 2zzl, 1f50, 1tn5, 3nsb, 2brd, 1cwq, 3utv, 1tn0, 3utw, 3utx, 3uty, 4fpd, 1brx, 1brr, 1p8i, 1fbk, 1ucq, 4hyx, 1f4z, 1ixf, 3vi0, 1qkp, 1qko, 1brd, 1p8h, 1qm8, 4md2, 2zfe, 4md1, 1iw6, 3ns0, 1c3w, 1bm1, 2ntu, 1kme, 2ntw, 1s52, 1s51, 1py6, 2at9, 4o…
AVLWTAYPILXIV	AV12	WWLFSTIAFLXVL	WL12	5	4	[2z55, 1vgo, 3wqj, 2ei4]
AAKLGFLAAXXIV	AV12	WGFLSTIPFVWIL	WL12	3	4	[3ddl]
AISTAAXLYXLYV	AV12	ILXXVGADGIMIG	IG12	4	3	[1s8l, 1at9, 1e0p, 1s8j, 1r84, 1r2n, 1pxs, 1jv7, 1jv6, 1ap9, 1pxr, 4hwl, 1s54, 1s53, 1o0a, 3han, 1kg9, 3hao, 1kg8, 3hap, 3haq, 2wjk, 3har, 3has, 2wjl, 1q5j, 1q5i, 1f50, 1tn5, 3utv, 1tn0, 3utw, 3utx, 3uty, 4fpd, 1brx, 1fbk, 1ucq, 4hyx, 1f4z, 1qkp, 1qko, 1brd, 1p8h, 1mgy, 4md2, 4md1, 1c3w, 1bm1, 2ntu, 1kme, 2ntw, 1s52, 1s51, 1py6, 4ov0, 2i20, 1vjm, 3mbv, 1x0i, 1x0k, 1xji]
AISTAAXLYXLYV	AV12	VLWXAYXVXWXXG	VG12	4	5	[1m0k, 1at9, 1e0p, 1r84, 1r2n, 1pxs, 1ap9, 1pxr, 4hwl, 1s54, 1s53, 1o0a, 3han, 1kg9, 3hao, 3hap, 1kg8, 3haq, 2wjk, 3har, 3has, 2wjl, 1q5j, 2zzl, 1f50, 1tn5, 3nsb, 2brd, 3utv, 1tn0, 3utw, 3utx, 3uty, 4fpd, 1brx, 1brr, 1p8i, 1fbk, 1ucq, 4hyx, 1f4z, 1ixf, 3vi0, 1qkp, 1qko, 1brd, 1p8h, 1qm8, 4md2, 2zfe, 4md1, 1iw6, 3ns0, 1c3w, 1bm1, 2ntu, 1kme, 2ntw, 1s52, 1s51, 1py6, 4ov0, 1iw9, 2i20, 1vjm, 1x0s, 3m…
AISTAAXLYXLYV	AV12	GADGXMIXTGLXG	GG12	4	3	[1m0k, 1s8l, 1at9, 1e0p, 1s8j, 1r84, 1r2n, 1pxs, 1ap9, 1pxr, 4hwl, 1s54, 1s53, 1o0a, 3han, 1kg9, 3hao, 3hap, 1kg8, 3haq, 2wjk, 3har, 3has, 2wjl, 1q5j, 2zzl, 1q5i, 1f50, 1tn5, 3nsb, 2brd, 1cwq, 3utv, 1tn0, 3utw, 3utx, 3uty, 4fpd, 1brx, 1brr, 1p8i, 1fbk, 1ucq, 4hyx, 1f4z, 1ixf, 3vi0, 1qkp, 1qko, 1p8h, 1qm8, 4md2, 2zfe, 4md1, 1iw6, 3ns0, 1c3w, 1bm1, 2ntu, 1kme, 2ntw, 1s52, 1s51, 1py6, 2at9, 4ov0, 1i…
AAKLGFLAAXXIV	AV12	DWXXTXPLLTVEL	DL12	3	2	[3ddl]
AISTAAXLYXLYV	AV12	DGIMIXTGLXXAL	DL12	4	3	[1at9, 1e0p, 1r84, 1r2n, 1pxs, 1ap9, 1pxr, 4hwl, 1s54, 1s53, 1o0a, 3han, 1kg9, 3hao, 3hap, 1kg8, 2wjk, 3har, 3has, 2wjl, 1q5j, 2zzl, 1q5i, 1f50, 1tn5, 3nsb, 2brd, 3utv, 1tn0, 3utx, 3uty, 4fpd, 1brx, 1brr, 1fbk, 1ucq, 1f4z, 1ixf, 3vi0, 1qkp, 1qko, 1p8h, 4md2, 4md1, 3ns0, 1c3w, 1bm1, 2ntu, 1kme, 2ntw, 1s52, 1s51, 1py6, 2at9, 4ov0, 1iw9, 2i20, 1vjm, 3mbv, 1x0k, 1xji]
AVLWTAYPILXIV	AV12	DVXAKVGFGFXLL	DL12	5	6	[2z55, 1vgo]
ASFVFFVLARNNV	AV12	SALVVFIAGYHYF	SF12	0	1	[3ddl]
AAKLGFLAAXXIV	AV12	STIPFVWILYXLF	SF12	3	4	[3ddl]
AFYAISXAXXXVV	AV12	LXTXIAADIXMXV	LV12	4	3	[2jaf]
AISTAAXLYXLYV	AV12	LNIETLLFXVLDV	LV12	4	6	[1r84, 1r2n, 3utv]
AAKLGFLAAXXIV	AV12	FLSTIPXVWILXI	FI12	3	4	[3ddl]
AAKLGFLAAXXIV	AV12	FGTRGLWGFLSTI	FI12	3	4	[3ddl]
AAKLGFLAAXXIV	AV12	LXGFLSTIPFVWI	LI12	3	4	[3ddl]
ASFVFFVLARNNV	AV12	LAKAGYGVLIYNI	LI12	0	6	[3ddl]
AAKLGFLAAXXIV	AV12	GLWGFLSTIPFVW	GW12	3	4	[3ddl]
AFYAISXAXXXVV	AV12	VIAADIGMCVTGL	VL12	4	3	[1e12, 2jaf]
AISTAAXLYXLYV	AV12	KVLRNVTVVLWSA	KA12	4	5	[1brx, 1s8l, 1e0p, 1s8j, 1r84, 1r2n, 4hyx, 1f4z, 1pxs, 1jv7, 1jv6, 1pxr, 4hwl, 1qkp, 1qko, 1s54, 1s53, 1o0a, 1mgy, 3han, 3hao, 3hap, 2wjk, 3has, 2wjl, 1c3w, 1bm1, 1q5i, 2ntu, 1kme, 2ntw, 1s52, 1s51, 1py6, 2i20, 1vjm, 1tn5, 1x0i, 1x0k, 3utv, 1tn0, 3utw, 3utx, 1xji, 3uty]
AISTAAXLYXLYV	AV12	QGTILAXVGADGI	QI12	4	3	[1s8l, 1s8j, 1q5i, 1kme, 1r84, 1r2n, 4hyx, 1jv7, 1jv6, 1qkp, 1s54, 1s53, 1x0i, 1mgy, 3han, 3utv, 3hap, 1tn0, 3utw, 3haq, 1xji, 3has, 3uty]
ASFVFFVLARNNV	AV12	MVSALVVFIAGYH	MH12	0	1	[3ddl]
ASFVFFVLARNNV	AV12	ALVVFIAGYHYFR	AR12	0	1	[3ddl]
AISTAAXLYXLYV	AV12	AYPVVWLIGSEGA	AA12	4	5	[1brr, 2brd]
ASFVFFVLARNNV	AV12	AKAGYGVLIYNIA	AA12	0	6	[3ddl]
AISTAAXLYXLYV	AV12	ADGIMIGTGLVGA	AA12	4	3	[1m0k, 1at9, 1e0p, 1r84, 1r2n, 1pxs, 1ap9, 1pxr, 4hwl, 1s54, 1s53, 1o0a, 3han, 1kg9, 3hao, 3hap, 1kg8, 3haq, 2wjk, 3har, 3has, 2wjl, 1q5j, 2zzl, 1q5i, 1f50, 1tn5, 3nsb, 2brd, 3utv, 1tn0, 3utw, 3utx, 3uty, 4fpd, 1brx, 1brr, 1p8i, 1fbk, 1ucq, 4hyx, 1f4z, 1ixf, 3vi0, 1qkp, 1qko, 1p8h, 1qm8, 4md2, 2zfe, 4md1, 1iw6, 3ns0, 1c3w, 1bm1, 2ntu, 1kme, 2ntw, 1s52, 1s51, 1py6, 2at9, 4ov0, 1iw9, 2i20, 1vjm, 1x…
AFYAISXAXXXVV	AV12	AXIXMCVTXLXXA	AA12	4	3	[1e12]
AISTAAXLYXLYV	AV12	GTXLAXVGADGIM	GM12	4	3	[1s8l, 1e0p, 1s8j, 1r84, 1r2n, 4hyx, 1f4z, 1pxs, 1jv7, 1jv6, 1pxr, 4hwl, 1qkp, 1qko, 1s54, 1s53, 1o0a, 1mgy, 3han, 3hao, 3hap, 3haq, 2wjk, 3har, 3has, 2wjl, 1c3w, 1q5i, 2ntu, 1kme, 2ntw, 1s52, 1s51, 1py6, 2i20, 1vjm, 1tn5, 1x0i, 1x0k, 3utv, 1tn0, 3utw, 3utx, 1xji, 3uty]
AISTAAXLYXLYV	AV12	TILAXVGADGIMI	TI12	4	3	[1s8l, 1at9, 1e0p, 1s8j, 1r84, 1r2n, 1pxs, 1jv7, 1jv6, 1pxr, 4hwl, 1s54, 1s53, 1o0a, 3han, 3hao, 3hap, 1kg8, 3haq, 2wjk, 3har, 3has, 2wjl, 1q5i, 1f50, 1tn5, 3utv, 1tn0, 3utw, 3utx, 3uty, 4fpd, 1brx, 4hyx, 1f4z, 1qkp, 1qko, 1p8h, 1mgy, 4md2, 4md1, 1c3w, 1bm1, 2ntu, 1kme, 2ntw, 1s52, 1s51, 1py6, 4ov0, 2i20, 1vjm, 3mbv, 1x0i, 1x0k, 1xji]
AVLWTAYPILXIV	AV12	AFMVLDVTAKVGF	AF12	5	6	[2z55, 1vgo, 3wqj, 2ei4]
AVLWTAYPILXIV	AV12	ARYTWWLFSTIAF	AF12	5	4	[3wqj]
AISTAAXLYXLYV	AV12	LAXVGADGIMIGT	LT12	4	3	[1m0k, 1s8l, 1at9, 1e0p, 1s8j, 1r84, 1r2n, 1pxs, 1jv7, 1jv6, 1ap9, 1pxr, 4hwl, 1s54, 1s53, 1o0a, 3han, 1kg9, 3hao, 3hap, 1kg8, 3haq, 2wjk, 3har, 3has, 2wjl, 1q5j, 1q5i, 1f50, 1tn5, 3nsb, 1cwq, 3utv, 1tn0, 3utw, 3utx, 3uty, 4fpd, 1brx, 1brr, 1p8i, 1fbk, 1ucq, 4hyx, 1f4z, 3vi0, 1qkp, 1qko, 1brd, 1p8h, 1mgy, 4md2, 4md1, 3ns0, 1c3w, 1bm1, 2ntu, 1kme, 2ntw, 1s52, 1s51, 1py6, 4ov0, 2i20, 1vjm, 3mbv, 1x…
AISTAAXLYXLYV	AV12	AVGADGIMIGTGL	AL12	4	3	[3hap]
AVLWTAYPILXIV	AV12	VLXVTAKVGFGFV	VV12	5	6	[2z55, 1vgo, 2ei4]
AISTAAXLYXLYV	AV12	VGXDGIMIXTGLV	VV12	4	3	[1m0k, 1s8l, 1at9, 1e0p, 1s8j, 1r84, 1r2n, 1pxs, 1ap9, 1pxr, 1m0l, 4hwl, 1s54, 1s53, 1o0a, 3han, 1kg9, 3hao, 3hap, 1kg8, 3haq, 2wjk, 3har, 3has, 2wjl, 1q5j, 2zzl, 1q5i, 1f50, 1tn5, 3nsb, 1cwq, 3utv, 1tn0, 3utw, 3utx, 3uty, 4fpd, 1brx, 1brr, 1p8i, 1fbk, 1ucq, 4hyx, 1f4z, 1ixf, 3vi0, 1qkp, 1qko, 1p8h, 1qm8, 4md2, 2zfe, 4md1, 1iw6, 3ns0, 1c3w, 1bm1, 2ntu, 1kme, 2ntw, 1s52, 1s51, 1py6, 2at9, 4ov0, 1i…
AISTAAXLYXLYV	AV12	AXVXADGIMIGTG	AG12	4	3	[1m0k, 1s8l, 1at9, 1e0p, 1s8j, 1r84, 1r2n, 1pxs, 1jv7, 1jv6, 1ap9, 1pxr, 1m0l, 4hwl, 1s54, 1s53, 1o0a, 3han, 1kg9, 3hao, 1kg8, 3hap, 3haq, 2wjk, 3har, 3has, 2wjl, 1q5j, 2zzl, 1q5i, 1f50, 1tn5, 3nsb, 1cwq, 3utv, 1tn0, 3utw, 3utx, 3uty, 4fpd, 1brx, 1brr, 1p8i, 1fbk, 1ucq, 4hyx, 1f4z, 1ixf, 3vi0, 1qkp, 1qko, 1brd, 1p8h, 1mgy, 1qm8, 4md2, 2zfe, 4md1, 1iw6, 3ns0, 1c3w, 1bm1, 2ntu, 1kme, 2ntw, 1s52, 1s…
AVLWTAYPILXIV	AV12	RYXWWLFSTIAFL	RL12	5	4	[2z55, 1vgo, 3wqj, 2ei4]
AVLWTAYPILXIV	AV12	WLFSTIAFLXVLY	WY12	5	4	[2z55, 1vgo, 3wqj, 2ei4]
AAKLGFLAAXXIV	AV12	YRYXDWLLTXPLL	YL12	3	2	[3ddl]
AAKLGFLAAXXIV	AV12	TRGLWGFLSTIPF	TF12	3	4	[3ddl]
AAKLGFLAAXXIV	AV12	TVPLLTVELVLVM	TM12	3	2	[3ddl]
AFYAISXAXXXVV	AV12	FTXIAADIXMCVT	FT12	4	3	[1e12, 2jaf]
AFYAISXAXXXVV	AV12	TXIAADIXMXVTG	TG12	4	3	[1e12, 2jaf]
AISTAAXLYXLYV	AV12	LWSAYXVVWLIGS	LS12	4	5	[1brx, 1at9, 1bm1, 1brr, 1s52, 1r84, 1r2n, 1ap9, 1pxr, 4hwl, 3han, 2brd, 3hap, 3utv, 1tn0, 3utx, 1xji, 3har, 3has, 3uty]
AISTAAXLYXLYV	AV12	SAYXVVWLIGSEG	SG12	4	5	[1brr, 1s52, 1r84, 1r2n, 1ap9, 1pxr, 4hwl, 3han, 2brd, 3hap, 3utv, 1tn0, 3utx, 1xji, 3har, 3has, 3uty]
ASFVFFVLARNNV	AV12	SMMVSALVVFIAG	SG12	0	1	[3ddl]
AISTAAXLYXLYV	AV12	FTXPLXXXXLXLL	FL12	4	2	[1brx, 1s8l, 1c3w, 1bm1, 1e0p, 1q5i, 2ntu, 1kme, 1pxs, 1jv7, 1jv6, 1pxr, 1vjm, 1tn5, 1qkp, 1qko, 1brd, 1s54, 1s53, 1mgy, 1x0k, 1tn0, 3has, 2wjl]
AVLWTAYPILXIV	AV12	TAKVGFGFVLLRS	TS12	5	6	[1vgo]
ASFVFFVLARNNV	AV12	ADVLAKAGYGVXI	AI12	0	6	[3ddl]
AAKLGFLAAXXIV	AV12	GFLSTIPFVWILY	GY12	3	4	[3ddl]
ASFVFFVLARNNV	AV12	GYTIADVLAKAGY	GY12	0	6	[3ddl]
AISTAAXLYXLYV	AV12	GIMIXTGLVGALT	GT12	4	3	[1brx, 1at9, 1bm1, 1q5i, 1brr, 1s52, 1fbk, 1ucq, 1iw9, 1pxr, 4hwl, 1ixf, 3vi0, 1p8h, 2brd, 1x0k, 1tn0, 3utx, 3har]
AAKLGFLAAXXIV	AV12	YXDWLLXVPLLXV	YV12	3	2	[3ddl]
AISTAAXLYXLYV	AV12	WSAYXVVWLIGSE	WE12	4	5	[1at9, 1brr, 1s52, 1r84, 1r2n, 1ap9, 1pxr, 4hwl, 3han, 2brd, 3hap, 3utv, 1tn0, 3utx, 1xji, 3har, 3has, 3uty]
AISTAAXLYXLYV	AV12	FKVLRNVTVVLWS	FS12	4	5	[1s8l, 1e0p, 1s8j, 1pxs, 1jv7, 1jv6, 1pxr, 4hwl, 1qkp, 1qko, 1s54, 1s53, 1mgy, 3hao, 3has, 2wjl, 1c3w, 1q5i, 2ntu, 1kme, 2ntw, 1s52, 1s51, 1py6, 2i20, 1vjm, 1tn5, 1x0k, 1tn0, 3utx, 3uty]
AISTAAXLYXLYV	AV12	NIETLLFMVLDVS	NS12	4	6	[1brr, 1s52, 1r84, 1r2n, 4hyx, 4hwl, 1qkp, 3han, 3hap, 3utv, 3utw, 3utx, 1xji, 3has, 3uty]
AAKLGFLAAXXIV	AV12	TIXFVWILYILFT	TT12	3	4	[3ddl]
AVLWTAYPILXIV	AV12	MVLDVTAKVGFGF	MF12	5	6	[2z55, 1vgo, 3wqj, 2ei4]
AISTAAXLYXLYV	AV12	YPVVWLIGSEGAG	YG12	4	5	[2brd]
ASFVFFVLARNNV	AV12	YTIADVLAKAGYG	YG12	0	6	[3ddl]
ASFVFFVLARNNV	AV12	RISMMVSALVXFI	RI12	0	1	[3ddl]
AAKLGFLAAXXIV	AV12	WLLTVPLLTVELV	WV12	3	2	[3ddl]
AVLWTAYPILXIV	AV12	YTWWLFSTIAFLF	YF12	5	4	[2z55, 1vgo, 3wqj, 2ei4]
ASFVFFVLARNNV	AV12	DVLAKAGYGVLIY	DY12	0	6	[3ddl]
ASFVFFVLARNNV	AV12	KAGYGVLIYNIAK	KK12	0	6	[3ddl]
AFYAISXAXXXVV	AV12	SLFTVIAADIGMC	SC12	4	3	[2jaf]
ASFVFFVLARNNV	AV12	VLAKAGYGVLIYN	VN12	0	6	[3ddl]
AISTAAXLYXLYV	AV12	DQGTILAXVGADG	DG12	4	3	[1s8l, 1s8j, 1q5i, 1kme, 1r84, 1r2n, 4hyx, 1jv7, 1jv6, 1qkp, 1s54, 1s53, 1x0i, 1mgy, 3han, 3utv, 3hap, 1tn0, 3utw, 3haq, 1xji, 3has, 3uty]
AFYAISXAXXXVV	AV12	IXMCVTGLAAAXT	IT12	4	3	[1e12]
AAKLGFLAAXXIV	AV12	GTRGLWGFLSTIP	GP12	3	4	[3ddl]
AFYAISXAXXXVV	AV12	DIGMCVTGLAAAM	DM12	4	3	[1e12]
AAKLGFLAAXXIV	AV12	RYVDWLLTVPLLT	RT12	3	2	[3ddl]
AAKLGFLAAXXIV	AV12	VDWLLTVPLLTVE	VE12	3	2	[3ddl]
AAKLGFLAAXXIV	AV12	IPFVWILYILFTQ	IQ12	3	4	[3ddl]
ASFVFFVLARNNV	AV12	MMVSALVVFIAGY	MY12	0	1	[3ddl]
AISTAAXLYXLYV	AV12	IMIGTGLVGALTK	IK12	4	3	[1at9, 2brd]
WLXXGTLLMLIGT	WT12	ETXXFMVLDVXAK	EK12	0	6	[2z55, 1vgo, 3wqj, 2ei4]
WLALGTALMXLGT	WT12	ETLXFMVLDXXXK	EK12	0	6	[1m0k, 1s8l, 1at9, 1e0p, 1s8j, 2i1x, 1r2n, 1r84, 1pxs, 1pxr, 1ap9, 1m0m, 4hwl, 1s53, 1o0a, 1c8s, 3han, 3hao, 1c8r, 1kg9, 1kg8, 3hap, 3haq, 3har, 2wjl, 3has, 1q5j, 1kgb, 2zzl, 1q5i, 1dze, 3nsb, 1tn5, 2brd, 3utv, 1tn0, 3utw, 3utx, 3uty, 4fpd, 1brx, 1fbb, 1brr, 1p8i, 1fbk, 1ucq, 4hyx, 1p8u, 1ixf, 3vi0, 1qkp, 1qko, 1p8h, 1qm8, 4md2, 4md1, 2zfe, 1iw6, 3ns0, 1c3w, 2ntu, 1kme, 2ntw, 1py6, 4ov0, 3vhz, 2i…
WLXXGTLLMLIGT	WT12	ETLXFMVLDXXXK	EK12	0	6	[1uaz]
WLALGTALMXLGT	WT12	LXFMVLDVXXKVG	LG12	0	6	[1m0k, 1s8l, 1at9, 1e0p, 1s8j, 2i1x, 1r2n, 1r84, 1pxs, 1jv7, 1jv6, 1pxr, 1ap9, 1m0m, 4hwl, 1s53, 1o0a, 1c8s, 3han, 3hao, 1c8r, 1kg9, 1kg8, 3hap, 3haq, 2wjk, 3har, 2wjl, 3has, 1q5j, 1kgb, 2zzl, 1q5i, 1f50, 1dze, 3nsb, 1tn5, 2brd, 3utv, 1tn0, 3utw, 3utx, 3uty, 4fpd, 1brx, 1fbb, 1brr, 1p8i, 1fbk, 1ucq, 4hyx, 1p8u, 1f4z, 1ixf, 3vi0, 1qkp, 1qko, 1p8h, 1qm8, 4md2, 4md1, 2zfe, 1iw6, 3ns0, 1c3w, 1bm1, 2n…
WLXXGTLLMLIGT	WT12	LXFMVLDVXXKVG	LG12	0	6	[1uaz]
WLALGTALMXLGT	WT12	LMGLGXLYFLVKG	LG12	0	0	[1s8l, 1at9, 1e0p, 1s8j, 1r2n, 1r84, 1pxs, 1jv7, 1jv6, 1pxr, 1ap9, 4hwl, 1s53, 1o0a, 3han, 3hao, 1kg9, 1bhb, 1kg8, 3hap, 3haq, 2wjk, 3har, 2wjl, 3has, 1q5j, 1q5i, 1f50, 3nsb, 1tn5, 1tn0, 3utw, 3utx, 3uty, 4fpd, 1brx, 1fbk, 1ucq, 4hyx, 1f4z, 1qkp, 1qko, 1p8h, 4md2, 4md1, 3ns0, 1c3w, 1bm1, 2ntu, 1kme, 2ntw, 1py6, 4ov0, 2i20, 1vjm, 3mbv, 1x0i, 1x0k, 1xji]
WLALGTALMXLGT	WT12	FMVXDXXXKVGXG	FG12	0	6	[1m0k, 1s8l, 1at9, 1e0p, 1s8j, 2i1x, 1r2n, 1r84, 1pxs, 1jv7, 1jv6, 1pxr, 1ap9, 1m0m, 4hwl, 1s53, 1o0a, 1c8s, 3han, 3hao, 1c8r, 1kg9, 1kg8, 3hap, 3haq, 2wjk, 3har, 2wjl, 3has, 1q5j, 1kgb, 2zzl, 1q5i, 1f50, 1dze, 3nsb, 1tn5, 2brd, 3utv, 1tn0, 3utw, 3utx, 4fpd, 3uty, 1brx, 1fbb, 1brr, 1p8i, 1fbk, 1ucq, 4hyx, 1p8u, 1f4z, 1ixf, 3vi0, 1qkp, 1qko, 1p8h, 1qm8, 4md2, 4md1, 2zfe, 1iw6, 3ns0, 1c3w, 1bm1, 2n…
WLXXGTLLMLIGT	WT12	FMVXDXXXKVGXG	FG12	0	6	[2z55, 1vgo, 3wqj, 1uaz, 2ei4]
WLALGTALMXLGT	WT12	MVLDVSXKVGXGL	ML12	0	6	[1m0k, 1s8l, 1at9, 1e0p, 1s8j, 1r2n, 1r84, 1pxs, 1jv7, 1jv6, 1pxr, 1ap9, 4hwl, 1s53, 1o0a, 3han, 3hao, 1kg9, 1kg8, 3hap, 3haq, 2wjk, 3har, 2wjl, 3has, 1q5j, 2zzl, 1q5i, 1f50, 3nsb, 1tn5, 2brd, 3utv, 1tn0, 3utw, 3utx, 4fpd, 3uty, 1brx, 1brr, 1p8i, 1fbk, 1ucq, 4hyx, 1p8u, 1f4z, 1ixf, 3vi0, 1qkp, 1qko, 1p8h, 1qm8, 4md2, 4md1, 2zfe, 1iw6, 3ns0, 1c3w, 1bm1, 2ntu, 1kme, 2ntw, 1py6, 4ov0, 3vhz, 2i20, 1i…
WLALGTALMXLGT	WT12	LFXVLDVXXKVGF	LF12	0	6	[1m0k, 1s8l, 1at9, 1e0p, 1s8j, 2i1x, 1r2n, 1r84, 1pxs, 1jv7, 1pxr, 1ap9, 1m0m, 4hwl, 1s53, 1o0a, 1c8s, 3han, 3hao, 1c8r, 1kg9, 1kg8, 3hap, 3haq, 2wjk, 3har, 2wjl, 3has, 1q5j, 1kgb, 2zzl, 1q5i, 1f50, 1dze, 3nsb, 1tn5, 2brd, 3utv, 1tn0, 3utw, 3utx, 3uty, 1brx, 1fbb, 1brr, 1ucq, 4hyx, 1p8u, 1f4z, 1ixf, 3vi0, 1qkp, 1qko, 1p8h, 1qm8, 4md2, 4md1, 2zfe, 1iw6, 3ns0, 1c3w, 1bm1, 2ntu, 1kme, 2ntw, 1py6, 4o…
WLXXGTLLMLIGT	WT12	LFXVLDVXXKVGF	LF12	0	6	[1uaz]
WLXXGTLLMLIGT	WT12	ILVPGIASAAXXA	IA12	0	1	[2z55, 1vgo, 3wqj, 2ei4]
WLALGTALMXLGT	WT12	IETLLFMVLDVXA	IA12	0	6	[1brr, 1r2n, 1r84, 4hyx, 1pxs, 1pxr, 4hwl, 1ixf, 3vi0, 1qkp, 1s53, 1o0a, 1p8h, 3han, 1c8r, 3hap, 3haq, 3har, 4md2, 3has, 4md1, 3ns0, 1q5j, 1kgb, 1q5i, 1kme, 2ntw, 1py6, 4ov0, 3vhz, 1iw9, 2i21, 3nsb, 1tn5, 3mbv, 3utv, 1tn0, 3utw, 3utx, 1xji, 3uty]
WLXXGTLLMLIGT	WT12	IETLLFMVLDVXA	IA12	0	6	[1uaz]
WLALGTALMXLGT	WT12	VXAKVGXGLILLR	VR12	0	6	[1brx, 1s8l, 1at9, 1e0p, 1s8j, 1r2n, 1r84, 1f4z, 1pxs, 1jv7, 1jv6, 1pxr, 4hwl, 1qkp, 1qko, 1s53, 1o0a, 3han, 3hao, 1kg8, 3hap, 3haq, 2wjk, 3har, 2wjl, 3has, 1c3w, 1bm1, 1q5i, 2ntu, 1kme, 2ntw, 1py6, 4ov0, 2i20, 1vjm, 1tn5, 1x0i, 1x0k, 1tn0, 3utw, 3utx, 1xji, 4fpd, 3uty]
WLXXGTLLMLIGT	WT12	TXXFMVLDVXAKV	TV12	0	6	[2z55, 1vgo, 3wqj, 2ei4]
WLALGTALMXLGT	WT12	TXXFMVLDXXXKV	TV12	0	6	[1m0k, 1s8l, 1at9, 1e0p, 1s8j, 2i1x, 1r2n, 1r84, 1pxs, 1pxr, 1ap9, 1m0m, 4hwl, 1s53, 1o0a, 1c8s, 3han, 3hao, 1c8r, 1kg9, 1kg8, 3hap, 3haq, 2wjk, 3har, 2wjl, 3has, 1q5j, 1kgb, 2zzl, 1q5i, 1f50, 1dze, 3nsb, 1tn5, 2brd, 3utv, 1tn0, 3utw, 3utx, 3uty, 4fpd, 1brx, 1fbb, 1brr, 1p8i, 1fbk, 1ucq, 4hyx, 1p8u, 1f4z, 1ixf, 3vi0, 1qkp, 1qko, 1p8h, 1qm8, 4md2, 4md1, 2zfe, 1iw6, 3ns0, 1c3w, 1bm1, 2ntu, 1kme, 2n…
WLXXGTLLMLIGT	WT12	TXXFMVLDXXXKV	TV12	0	6	[1uaz]
WLALGTALMXLGT	WT12	VLDVXAKVGXGXI	VI12	0	6	[1m0k, 1s8l, 1at9, 1e0p, 1s8j, 1r2n, 1r84, 1pxs, 1jv7, 1pxr, 1ap9, 1jv6, 4hwl, 1s53, 1o0a, 3han, 3hao, 1kg9, 1kg8, 3hap, 3haq, 2wjk, 3har, 2wjl, 3has, 1q5j, 2zzl, 1q5i, 1f50, 3nsb, 1tn5, 3utv, 1tn0, 3utw, 3utx, 3uty, 4fpd, 1brx, 1brr, 1p8i, 1fbk, 1ucq, 4hyx, 1f4z, 1ixf, 3vi0, 1qkp, 1qko, 1p8h, 1qm8, 4md2, 4md1, 2zfe, 1iw6, 3ns0, 1c3w, 1bm1, 2ntu, 1kme, 2ntw, 1py6, 4ov0, 2i20, 1iw9, 1vjm, 1x0s, 3m…
WLALGTALMXLGT	WT12	TXLXXXIAFTXXL	TL12	0	1	[1m0k, 1s8l, 1at9, 1e0p, 1s8j, 1r2n, 1r84, 1jv7, 1pxs, 1jv6, 1ap9, 1pxr, 4hwl, 1o0a, 3han, 3hao, 1kg9, 1bhb, 1kg8, 3hap, 3haq, 2wjk, 3har, 2wjl, 3has, 1q5j, 2zzl, 1q5i, 1f50, 3nsb, 1tn5, 1tn0, 4fpd, 1brx, 1brr, 1p8i, 1fbk, 1ucq, 4hyx, 1f4z, 1ixf, 3vi0, 1qkp, 1qko, 1p8h, 1qm8, 4md2, 4md1, 2zfe, 1iw6, 3ns0, 1c3w, 1bm1, 2ntu, 1kme, 2ntw, 1py6, 4ov0, 3vhz, 2i20, 1iw9, 1vjm, 1x0s, 3mbv, 1x0i, 3t45, 1x…
WLXXGTLLMLIGT	WT12	TXLVPGIASAAXL	TL12	0	1	[2z55, 1vgo, 1uaz, 2ei4]
WLALGTALMXLGT	WT12	MGLGXLYFLVKGM	MM12	0	0	[1s8l, 1at9, 1e0p, 1r2n, 1r84, 1pxs, 1jv7, 1jv6, 1pxr, 1s53, 1o0a, 3han, 3hao, 1kg8, 3hap, 3haq, 2wjk, 3har, 2wjl, 3has, 1q5j, 1q5i, 1f50, 1tn5, 1tn0, 3utw, 3utx, 3uty, 4fpd, 1brx, 1fbk, 1ucq, 4hyx, 1f4z, 1qko, 1p8h, 4md2, 4md1, 1c3w, 1bm1, 2ntu, 1kme, 2ntw, 1py6, 4ov0, 2i20, 1vjm, 3mbv, 1x0i, 1x0k, 1xji]
WLXXGTLLMLIGT	WT12	GIASAAYLSMFFG	GG12	0	1	[1uaz]
WLALGTALMXLGT	WT12	GLGXLYFLVKGMG	GG12	0	0	[1brx, 1c3w, 1at9, 1bm1, 1e0p, 1q5i, 2ntu, 1kme, 1py6, 1pxs, 2i20, 1pxr, 1vjm, 1tn5, 1qko, 1s53, 1x0k, 3hao, 3haq, 1tn0, 3utw, 3har, 2wjl]
WLALGTALMXLGT	WT12	LGXLXFLVKGMXV	LV12	0	0	[1vjm, 1tn5, 1bm1, 1q5i, 1s53, 1tn0, 2i20]
WLALGTALMXLGT	WT12	LNIETLLFXVLDV	LV12	0	6	[1r2n, 1r84, 3utv]
WLALGTALMXLGT	WT12	DVXAKVGXGXXLL	DL12	0	6	[1s8l, 1at9, 1e0p, 1s8j, 1r2n, 1r84, 1pxs, 1jv7, 1pxr, 1jv6, 4hwl, 1s53, 1o0a, 3han, 3hao, 1kg9, 1kg8, 3hap, 3haq, 2wjk, 3har, 2wjl, 3has, 1q5j, 1q5i, 1f50, 3nsb, 1tn5, 3utv, 1tn0, 3utw, 3utx, 3uty, 4fpd, 1brx, 1fbk, 1ucq, 4hyx, 1f4z, 1qkp, 1qko, 1p8h, 4md2, 4md1, 3ns0, 1c3w, 1bm1, 2ntu, 1kme, 2ntw, 1py6, 4ov0, 2i20, 1vjm, 3mbv, 1x0i, 1x0k, 1xji]
WLALGTALMXLGT	WT12	VXXIAFTXXLXML	VL12	0	1	[1m0k, 1s8l, 1at9, 1e0p, 1s8j, 2i1x, 1r2n, 1r84, 1pxs, 1jv7, 1pxr, 1jv6, 1ap9, 1m0m, 4hwl, 1s53, 1o0a, 1c8s, 3hao, 1c8r, 1kg9, 1bhb, 1kg8, 3hap, 3haq, 2wjk, 3har, 2wjl, 3has, 1q5j, 1kgb, 2zzl, 1q5i, 1f50, 1dze, 3nsb, 1tn5, 2brd, 1tn0, 3utx, 3uty, 4fpd, 1brx, 1fbb, 1brr, 1p8i, 1fbk, 1ucq, 4hyx, 1f4z, 1ixf, 3vi0, 1qkp, 1qko, 1p8h, 1qm8, 4md2, 4md1, 2zfe, 1iw6, 3ns0, 1c3w, 1bm1, 2ntu, 1kme, 2ntw, 1p…
WLALGTALMXLGT	WT12	VPLXIETLLFXVL	VL12	0	6	[1r2n, 1r84]
WLALGTALMXLGT	WT12	KFYAIXTLVXXIA	KA12	0	1	[1c3w, 1e0p, 1q5i, 2ntu, 1kme, 2ntw, 1py6, 1f4z, 1pxs, 2i20, 1vjm, 1qko, 1x0i, 1x0k, 3hao, 1bhb, 3haq, 1tn0, 2wjk, 2wjl]
WLALGTALMXLGT	WT12	AKVGFGLILLRSR	AR12	0	6	[1brx]
WLXXGTLLMLIGT	WT12	AITXLVPGIAXAA	AA12	0	1	[2z55, 1vgo]
WLALGTALMXLGT	WT12	AITXLVXAIAFTA	AA12	0	1	[1pxs]
WLXXGTLLMLIGT	WT12	AFMVLDVTAKVGF	AF12	0	6	[2z55, 1vgo, 3wqj, 2ei4]
WLALGTALMXLGT	WT12	APAIXFTMXLSML	AL12	0	1	[3han, 1p8u]
WLXXGTLLMLIGT	WT12	VLXVTAKVGFGFV	VV12	0	6	[2z55, 1vgo, 2ei4]
WLALGTALMXLGT	WT12	AXAFTMXLSMLLG	AG12	0	1	[1brx, 1at9, 1bm1, 1kme, 1brr, 1r2n, 1r84, 4hwl, 1qkp, 3han, 2brd, 1bhb, 3hap, 3har, 3utx, 1xji, 3has, 3uty]
WLALGTALMXLGT	WT12	AFTMXLSMLLGXG	AG12	0	1	[1at9, 1kme, 1brr, 1r2n, 1r84, 4hwl, 1qkp, 3han, 2brd, 3hap, 3har, 3utx, 1xji, 3has, 3uty]
WLXXGTLLMLIGT	WT12	VPGIASAAYLXXF	VF12	0	1	[2z55, 1uaz, 1vgo, 3wqj, 2ei4]
WLXXGTLLMLIGT	WT12	PGIASAAYLXMFF	PF12	0	1	[2z55, 1vgo, 3wqj, 1uaz, 2ei4]
WLALGTALMXLGT	WT12	LXXXIAFTXXLXM	LM12	0	1	[1m0k, 1s8l, 1at9, 1e0p, 1s8j, 2i1x, 1r2n, 1r84, 1pxs, 1jv7, 1pxr, 1jv6, 1ap9, 1m0m, 4hwl, 1s53, 1o0a, 1c8s, 3han, 3hao, 1c8r, 1kg9, 1bhb, 1kg8, 3hap, 3haq, 2wjk, 3har, 2wjl, 3has, 1q5j, 1kgb, 2zzl, 1q5i, 1f50, 1dze, 3nsb, 1tn5, 2brd, 1tn0, 3utx, 3uty, 4fpd, 1brx, 1fbb, 1brr, 1p8i, 1fbk, 1ucq, 4hyx, 1p8u, 1f4z, 1ixf, 3vi0, 1qkp, 1qko, 1p8h, 1qm8, 4md2, 4md1, 2zfe, 1iw6, 3ns0, 1c3w, 1bm1, 2ntu, 1k…
WLXXGTLLMLIGT	WT12	LVXXIASAAYLXM	LM12	0	1	[2z55, 1uaz, 1vgo, 3wqj, 2ei4]
WLALGTALMXLGT	WT12	FTMXLSMLLGYGL	FL12	0	1	[1at9, 1kme, 1brr, 1r2n, 1r84, 4hwl, 1qkp, 3han, 3hap, 3har, 3utx, 1xji, 3has, 3uty]
WLALGTALMXLGT	WT12	FYAIXTLXXXIAF	FF12	0	1	[1brx, 1s8l, 1e0p, 1s8j, 1r2n, 1r84, 4hyx, 1f4z, 1pxs, 1jv7, 1pxr, 1jv6, 1qkp, 1qko, 1o0a, 3han, 3hao, 1bhb, 1kg8, 3hap, 3haq, 2wjk, 3har, 2wjl, 3has, 1c3w, 1bm1, 1q5i, 2ntu, 1kme, 2ntw, 1py6, 4ov0, 2i20, 1vjm, 1tn5, 1x0i, 1x0k, 3utw, 1tn0, 1xji, 4fpd]
WLALGTALMXLGT	WT12	YAIXTLXXXIAXT	YT12	0	1	[1s8l, 1at9, 1e0p, 1s8j, 1r2n, 1r84, 1pxs, 1jv7, 1jv6, 1pxr, 4hwl, 1o0a, 3han, 3hao, 1bhb, 1kg8, 3hap, 3haq, 2wjk, 3har, 2wjl, 3has, 1q5j, 1q5i, 1f50, 1tn5, 3utv, 1tn0, 3utw, 4fpd, 1brx, 1fbk, 1ucq, 4hyx, 1f4z, 1qkp, 1qko, 1p8h, 4md2, 4md1, 1c3w, 1bm1, 2ntu, 1kme, 2ntw, 1py6, 4ov0, 2i20, 1vjm, 3mbv, 1x0i, 1x0k, 1xji]
WLALGTALMXLGT	WT12	PXIAFTXXLSMLL	PL12	0	1	[1s8l, 1at9, 1e0p, 1s8j, 2i1x, 1r2n, 1r84, 1pxs, 1ap9, 1m0m, 4hwl, 1s53, 1o0a, 1c8s, 3han, 3hao, 1c8r, 1kg9, 1bhb, 1kg8, 3hap, 3haq, 2wjk, 3har, 2wjl, 3has, 1q5j, 1kgb, 2zzl, 1q5i, 1f50, 3nsb, 1tn5, 2brd, 1tn0, 3utx, 4fpd, 1brx, 1fbb, 1brr, 1fbk, 1ucq, 4hyx, 1p8u, 1f4z, 1ixf, 3vi0, 1qkp, 1qko, 1p8h, 4md2, 4md1, 3ns0, 1c3w, 1bm1, 2ntu, 1kme, 2ntw, 1py6, 4ov0, 3vhz, 2i20, 1iw9, 2i21, 1vjm, 3mbv, 3t…
WLALGTALMXLGT	WT12	TLXXXIAFTXXLS	TS12	0	1	[1m0k, 1s8l, 1at9, 1e0p, 1s8j, 2i1x, 1r2n, 1r84, 1pxs, 1jv7, 1pxr, 1jv6, 1ap9, 1m0m, 4hwl, 1s53, 1o0a, 3han, 3hao, 1c8r, 1kg9, 1bhb, 1kg8, 3hap, 3haq, 2wjk, 3har, 2wjl, 3has, 1q5j, 1kgb, 2zzl, 1q5i, 1f50, 1dze, 3nsb, 1tn5, 1tn0, 3utx, 3uty, 4fpd, 1brx, 1brr, 1p8i, 1fbk, 1ucq, 4hyx, 1p8u, 1f4z, 1ixf, 3vi0, 1qkp, 1qko, 1p8h, 1qm8, 4md2, 4md1, 2zfe, 1iw6, 3ns0, 1c3w, 1bm1, 2ntu, 1kme, 2ntw, 1py6, 4o…
WLXXGTLLMLIGT	WT12	YAITILVPGIASA	YA12	0	1	[2z55, 1vgo]
WLALGTALMXLGT	WT12	IAFTXXLSMLLGY	IY12	0	1	[1at9, 1kme, 1brr, 1r2n, 1r84, 4hwl, 1qkp, 3han, 2brd, 3hap, 3har, 3utx, 1xji, 3has, 3uty]
WLXXGTLLMLIGT	WT12	ITXLVPGIASAAY	IY12	0	1	[2z55, 1vgo, 2ei4]
WLALGTALMXLGT	WT12	NIETLLFMVLDVS	NS12	0	6	[1brr, 1r2n, 1r84, 4hyx, 4hwl, 1qkp, 3han, 3hap, 3utv, 3haq, 3utw, 3har, 3utx, 1xji, 3has, 3uty]
WLALGTALMXLGT	WT12	TMXLSMLLGYXLT	TT12	0	1	[4hwl, 1at9]
WLALGTALMXLGT	WT12	KKFYAIXTLVPAI	KI12	0	1	[2ntu, 1bhb]
WLXXGTLLMLIGT	WT12	MVLDVTAKVGFGF	MF12	0	6	[2z55, 1vgo, 3wqj, 1uaz, 2ei4]
WLALGTALMXLGT	WT12	AIXTLXXXIAFTM	AM12	0	1	[1m0k, 1s8l, 1at9, 1e0p, 1s8j, 1r2n, 1r84, 1jv7, 1jv6, 1ap9, 1pxr, 4hwl, 1o0a, 3han, 3hao, 1kg9, 1bhb, 1kg8, 3hap, 3haq, 2wjk, 3har, 2wjl, 3has, 1q5j, 1q5i, 1f50, 3nsb, 1tn5, 3utv, 1tn0, 3utw, 4fpd, 1brx, 1brr, 1p8i, 1fbk, 1ucq, 4hyx, 1f4z, 3vi0, 1qkp, 1qko, 1p8h, 4md2, 4md1, 3ns0, 1c3w, 1bm1, 2ntu, 1kme, 2ntw, 1py6, 4ov0, 2i20, 1vjm, 3mbv, 1x0i, 1x0k, 1xji]
WLXXGTLLMLIGT	WT12	EYYAITILVPGIA	EA12	0	1	[1vgo]
WLXXGTLLMLIGT	WT12	YYAITILVPGIAS	YS12	0	1	[1vgo]
WLALGTALMXLGT	WT12	SAKVGFGLILLRS	SS12	0	6	[1brx, 1c3w, 1at9, 1bm1, 1e0p, 1q5i, 2ntu, 1kme, 1pxs, 2i20, 1pxr, 1vjm, 1tn5, 1qko, 1s53, 1x0k, 3hao, 1tn0]
WLALGTALMXLGT	WT12	PFYAITTLVPAIA	PA12	0	1	[1tn5]
WLALGTALMXLGT	WT12	DTXLFMVLDVSAK	DK12	0	6	[2wjk]
WLXXGTLLMLIGT	WT12	ILVPGIASAAXLS	IS12	0	1	[1uaz]
WLALGTALMXLGT	WT12	QTLLFMVLDVSAK	QK12	0	6	[1f50, 1f4z]
WLALGTALMXLGT	WT12	PLNIETLLFMVLD	PD12	0	6	[1r2n, 1r84, 3utv]
ILVPGIASAAXXA	IA12	LIGTFYFIARGWG	LG12	1	0	[1vgo]
ILVPGIASAAXXA	IA12	LMLIGTFYFIARG	LG12	1	0	[2z55, 1vgo]
IETLLFMVLDVXA	IA12	LXLGIGTLLMLIG	LG12	6	0	[1uaz]
IETLLFMVLDVXA	IA12	LMGLGXLYFLVKG	LG12	6	0	[1r2n, 1r84, 4hyx, 1pxs, 1pxr, 4hwl, 1qkp, 1s53, 1p8h, 1o0a, 3han, 3hap, 3haq, 4md2, 3har, 3has, 4md1, 3ns0, 1q5j, 1q5i, 1kme, 2ntw, 1s51, 1py6, 4ov0, 1tn5, 3nsb, 3mbv, 1tn0, 3utw, 3utx, 1xji, 3uty]
ILVPGIASAAXXA	IA12	LXLGIGTLLMLIG	LG12	1	0	[3wqj, 1vgo, 2ei4]
ITLNTVVMLAGXA	IA12	MGAVAFXGLVYYL	ML12	3	4	[1gue, 4gyc, 3qdc, 3qap, 2f93, 2ksy, 2f95, 1jgj, 1gu8, 1h68]
ILVPGIASAAXXA	IA12	FMVXDXXXKVGXG	FG12	1	6	[2z55, 3wqj, 1vgo, 2ei4]
IPIWSGLAXXAMA	IA12	FLFXLLPFFSKVG	FG12	1	6	[1xio, 2m3g]
IPIWSGLAXXAMA	IA12	FSKVGFSFLXLHG	FG12	1	6	[2m3g]
IETLLFMVLDVXA	IA12	LXTAXMGLGXLXF	LF12	6	0	[1brr, 1r2n, 1r84, 4hyx, 1pxs, 1pxr, 4hwl, 1ixf, 3vi0, 1qkp, 1s54, 1s53, 1p8h, 1o0a, 3han, 1c8r, 3hap, 3haq, 4md2, 3har, 3has, 4md1, 3ns0, 1q5j, 1kgb, 1q5i, 1kme, 2ntw, 1s52, 1s51, 1py6, 4ov0, 1iw9, 3vhz, 2i21, 1tn5, 3nsb, 3mbv, 3utv, 1tn0, 3utw, 3utx, 1xji, 3uty]
IETLLFMVLDVXA	IA12	LGXGTLLMXIGXF	LF12	6	0	[1uaz]
ISGIAAXAYXVMA	IA12	LGAIGMLVGTLXF	LF12	1	0	[1gue, 4gyc, 3qap, 3qdc, 2f93, 2ksy, 2f95, 1jgj, 1h68, 1gu8, 1h2s]
IILXGINLGLVAA	IA12	LIVYLDLVTKVGF	LF12	1	6	[4gyc, 1h2s]
IPIWSGLAXXAMA	IA12	LFCLLPFFSKVGF	LF12	1	6	[1xio, 2m3g]
ISGIAAXAYXVMA	IA12	LIVYLDLVTKVGF	LF12	1	6	[1gue, 4gyc, 3qap, 3qdc, 2f93, 2ksy, 2f95, 1jgj, 1h68, 1gu8, 1h2s]
IGMLVGTLAXAXA	IA12	LIVYLDLVTKVGF	LF12	0	6	[1gue, 4gyc, 3qdc, 3qap, 2f93, 2ksy, 2f95, 1jgj, 1h68, 1gu8]
ILVPGIASAAXXA	IA12	LGXGTLLMXIGXF	LF12	1	0	[2z55, 3wqj, 1vgo, 2ei4]
ILVPGIASAAXXA	IA12	VXAKVGFGFXLLR	VR12	1	6	[2z55, 1vgo]
IETLLFMVLDVXA	IA12	VVLWSAYXVXWXI	VI12	6	5	[1brr, 1r2n, 1r84, 4hyx, 1pxs, 1pxr, 4hwl, 1ixf, 3vi0, 1qkp, 1s54, 1s53, 1p8h, 1o0a, 3han, 1c8r, 3hap, 3haq, 4md2, 3har, 3has, 4md1, 3ns0, 1q5j, 1kgb, 1q5i, 1kme, 2ntw, 1s52, 1s51, 1py6, 4ov0, 1iw9, 3vhz, 2i21, 1tn5, 3nsb, 3mbv, 3utv, 1tn0, 3utw, 3utx, 1xji, 3uty]
IETLLFMVLDVXA	IA12	VXWAISTAAXLYI	VI12	6	4	[1brr, 1r2n, 1r84, 4hyx, 1pxs, 1pxr, 4hwl, 1ixf, 3vi0, 1qkp, 1s54, 1s53, 1p8h, 1o0a, 3han, 1c8r, 3hap, 4md2, 3has, 4md1, 3ns0, 1q5j, 1kgb, 1q5i, 1kme, 2ntw, 1s52, 1s51, 1py6, 4ov0, 1iw9, 3vhz, 2i21, 1tn5, 3nsb, 3mbv, 3utv, 1tn0, 3utw, 3utx, 1xji, 3uty]
IXTAAMLYILYVA	IA12	VVLWSAYXVXWXI	VI12	4	5	[3has]
IETLLFMVLDVXA	IA12	VXVLWTAYPILWI	VI12	6	5	[1uaz]
IILXGINLGLVAA	IA12	VRLRNLTVXXWAI	VI12	1	5	[4gyc]
IETLLFMVLDVXA	IA12	VLRNVTVVXWSAY	VY12	6	5	[1r2n, 1r84, 4hyx, 1pxs, 1pxr, 4hwl, 1qkp, 1s54, 1s53, 1o0a, 3han, 3hap, 3haq, 3har, 3has, 1q5i, 1kme, 2ntw, 1s52, 1s51, 1py6, 4ov0, 1tn5, 3utv, 1tn0, 3utw, 3utx, 1xji, 3uty]
IETLLFMVLDVXA	IA12	TXLMLIGTFXXXV	TV12	6	0	[1uaz]
ISGIAAXAYXVMA	IA12	TXLFWLGAIGMLV	TV12	1	0	[3qap, 3qdc, 2ksy, 1jgj, 1h2s]
IPIWSGLAXXAMA	IA12	TXLFCLLPFFSKV	TV12	1	6	[1xio, 2m3g]
ISMMVSALVVFIA	IA12	TIADVLAKAGYGV	TV12	1	6	[3ddl]
ISMMVSALVVFIA	IA12	TVATMTAXFVFFV	TV12	1	0	[3ddl]
IETLLFMVLDVXA	IA12	TXXMGLGXLXFXV	TV12	6	0	[1brr, 1r2n, 1r84, 4hyx, 1pxs, 1pxr, 4hwl, 1ixf, 3vi0, 1qkp, 1s54, 1s53, 1p8h, 1o0a, 3han, 3hap, 3haq, 4md2, 3har, 3has, 4md1, 3ns0, 1q5j, 1q5i, 1kme, 2ntw, 1s52, 1s51, 1py6, 4ov0, 1iw9, 3vhz, 1tn5, 3nsb, 3mbv, 3utv, 1tn0, 3utw, 3utx, 1xji, 3uty]
ILVPGIASAAXXA	IA12	TXXFMVLDVXAKV	TV12	1	6	[2z55, 3wqj, 1vgo, 2ei4]
IETLLFMVLDVXA	IA12	NVTVVLWSAYXVV	NV12	6	5	[1brr, 1r2n, 1r84, 4hyx, 1pxs, 1pxr, 4hwl, 1ixf, 3vi0, 1qkp, 1s54, 1s53, 1p8h, 1o0a, 3han, 3hap, 3haq, 4md2, 3har, 3has, 4md1, 3ns0, 1q5j, 1q5i, 1kme, 2ntw, 1s52, 1s51, 1py6, 4ov0, 1iw9, 1tn5, 3nsb, 3mbv, 3utv, 1tn0, 3utw, 3utx, 1xji, 3uty]
IXTAAMLYILYVA	IA12	NVTVVLWSAYXVV	NV12	4	5	[3has]
IETLLFMVLDVXA	IA12	VTVVLWSAYXVVW	VW12	6	5	[1brr, 1r2n, 1r84, 4hyx, 1pxs, 1pxr, 4hwl, 1ixf, 3vi0, 1qkp, 1s54, 1s53, 1p8h, 1o0a, 3han, 3hap, 3haq, 4md2, 3har, 3has, 4md1, 3ns0, 1q5j, 1q5i, 1kme, 2ntw, 1s52, 1s51, 1py6, 4ov0, 1iw9, 3vhz, 1tn5, 3nsb, 3mbv, 3utv, 1tn0, 3utw, 3utx, 1xji, 3uty]
IXTAAMLYILYVA	IA12	VTVVLWSAYXVVW	VW12	4	5	[3has]
IAADIXMXVTGLA	IA12	RWAFYAISCAFFV	RV12	3	4	[1e12]
ISGIAAXAYXVMA	IA12	RYIXWILTTPLXV	RV12	1	2	[1gue, 3qap, 3qdc, 2f93, 2ksy, 2f95, 1jgj, 1h68, 1gu8, 1h2s]
IETLLFMVLDVXA	IA12	RNVTVVLWSAYXV	RV12	6	5	[1brr, 1r2n, 1r84, 4hyx, 1pxs, 1pxr, 4hwl, 1ixf, 3vi0, 1qkp, 1s54, 1s53, 1p8h, 1o0a, 3han, 3hap, 3haq, 4md2, 3har, 3has, 4md1, 3ns0, 1q5j, 1q5i, 1kme, 2ntw, 1s52, 1s51, 1py6, 4ov0, 1iw9, 1tn5, 3nsb, 3mbv, 3utv, 1tn0, 3utw, 3utx, 1xji, 3uty]
ITLNTVVMLAGXA	IA12	RYIXWILTTPLXV	RV12	3	2	[1gue, 3qdc, 3qap, 2f93, 2ksy, 2f95, 1jgj, 1gu8, 1h68, 1h2s]
IXTAAMLYILYVA	IA12	RNVTVVLWSAYXV	RV12	4	5	[3has]
IETLLFMVLDVXA	IA12	LRNXTVVLWXAYP	LP12	6	5	[1brr, 1r2n, 1r84, 4hyx, 1pxs, 1pxr, 4hwl, 1qkp, 1s54, 1s53, 1p8h, 1o0a, 3han, 3hap, 3haq, 4md2, 3har, 3has, 4md1, 3ns0, 1q5j, 1kme, 2ntw, 1s52, 1s51, 1py6, 4ov0, 1tn5, 3nsb, 3mbv, 3utv, 1tn0, 3utw, 3utx, 1xji, 3uty]
IILXGINLGLVAA	IA12	LRXXTVXLWAIYP	LP12	1	5	[4gyc]
IAADIXMXVTGLA	IA12	TWALSTXMILLAL	TL12	3	2	[1e12, 2jaf]
IETLLFMVLDVXA	IA12	TVXLWSAYXVVWL	TL12	6	5	[1brr, 1r2n, 1r84, 4hyx, 1pxs, 1pxr, 4hwl, 1ixf, 3vi0, 1qkp, 1s54, 1s53, 1p8h, 1o0a, 3han, 1c8r, 3hap, 3haq, 4md2, 3har, 3has, 4md1, 3ns0, 1q5j, 1kgb, 1q5i, 1kme, 2ntw, 1s52, 1s51, 1py6, 4ov0, 1iw9, 3vhz, 2i21, 1tn5, 3nsb, 3mbv, 3utv, 1tn0, 3utw, 3utx, 1xji, 3uty]
IILXGINLGLVAA	IA12	TVXLWAIYPFIWL	TL12	1	5	[4gyc, 1h2s]
ITFDIXXCVTGLA	IA12	TWALSTXMILLAL	TL12	3	2	[3qbl, 3vvk, 3qbg, 3abw, 3qbi, 3qbk]
IXTAAMLYILYVA	IA12	TVXLWSAYXVVWL	TL12	4	5	[3has]
IETLLFMVLDVXA	IA12	WIWLALGTALMGL	WL12	6	0	[1brr, 1r2n, 1r84, 4hyx, 1pxs, 1pxr, 4hwl, 1ixf, 3vi0, 1qkp, 1s54, 1s53, 1p8h, 3han, 1c8r, 3hap, 3haq, 4md2, 3har, 3has, 4md1, 3ns0, 1q5j, 1kgb, 1q5i, 1kme, 2ntw, 1s52, 1s51, 1py6, 4ov0, 1iw9, 3vhz, 1tn5, 3nsb, 3mbv, 3utv, 1tn0, 3utw, 3utx, 1xji, 3uty]
ITFDIXXCVTGLA	IA12	WXAISCACXIVVL	WL12	3	4	[3qbl, 3vvk, 3a7k, 3qbg, 3abw, 3qbi, 3qbk]
IETLLFMVLDVXA	IA12	WXXISTAAMLXXL	WL12	6	4	[1brr, 1r2n, 1r84, 4hyx, 1pxs, 1pxr, 4hwl, 1ixf, 3vi0, 1qkp, 1s54, 1s53, 1p8h, 1o0a, 3han, 1c8r, 3hap, 4md2, 3has, 4md1, 3ns0, 1q5j, 1kgb, 1q5i, 1kme, 2ntw, 1s52, 1s51, 1py6, 4ov0, 1iw9, 3vhz, 2i21, 1tn5, 3nsb, 3mbv, 3utv, 1tn0, 3utw, 3utx, 1xji, 3uty]
IETLLFMVLDVXA	IA12	ALGTALMGLGXLY	AY12	6	0	[1brr, 1r2n, 1r84, 4hyx, 1pxs, 1pxr, 4hwl, 1ixf, 3vi0, 1qkp, 1s54, 1s53, 1p8h, 1o0a, 3han, 1c8r, 3hap, 3haq, 4md2, 3har, 3has, 4md1, 3ns0, 1q5j, 1kgb, 1q5i, 1kme, 2ntw, 1s52, 1s51, 1py6, 4ov0, 1iw9, 3vhz, 2i21, 1tn5, 3nsb, 3mbv, 3utv, 1tn0, 3utw, 3utx, 1xji, 3uty]
IILXGINLGLVAA	IA12	VFIFVXXLTVLFG	VG12	1	0	[4gyc, 1h2s]
IETLLFMVLDVXA	IA12	VLWXAYPIXWXXG	VG12	6	5	[1uaz]
IXTAAMLYILYVA	IA12	VLWXAYXVXWXXG	VG12	4	5	[3has]
IETLLFMVLDVXA	IA12	VLWXAYXVXWXXG	VG12	6	5	[1brr, 1r2n, 1r84, 4hyx, 1pxs, 1pxr, 4hwl, 1ixf, 3vi0, 1qkp, 1s54, 1s53, 1p8h, 1o0a, 3han, 1c8r, 3hap, 3haq, 4md2, 3har, 3has, 4md1, 3ns0, 1q5j, 1kgb, 1q5i, 1kme, 2ntw, 1s52, 1s51, 1py6, 4ov0, 1iw9, 3vhz, 2i21, 1tn5, 3nsb, 3mbv, 3utv, 1tn0, 3utw, 3utx, 1xji, 3uty]
IETLLFMVLDVXA	IA12	GTALMGLGXLYFL	GL12	6	0	[1brr, 1r2n, 1r84, 4hyx, 1pxs, 1pxr, 4hwl, 1ixf, 3vi0, 1qkp, 1s54, 1s53, 1p8h, 1o0a, 3han, 1c8r, 3hap, 3haq, 4md2, 3har, 3has, 4md1, 3ns0, 1q5j, 1kgb, 1q5i, 1kme, 2ntw, 1s52, 1s51, 1py6, 4ov0, 1iw9, 3vhz, 2i21, 1tn5, 3nsb, 3mbv, 3utv, 1tn0, 3utw, 3utx, 1xji, 3uty]
IETLLFMVLDVXA	IA12	ALMGLGXLYFLVK	AK12	6	0	[1brr, 1r2n, 1r84, 4hyx, 1pxs, 1pxr, 4hwl, 3vi0, 1qkp, 1s53, 1p8h, 1o0a, 3han, 3hap, 3haq, 4md2, 3har, 3has, 4md1, 3ns0, 1q5j, 1q5i, 1kme, 2ntw, 1s52, 1s51, 1py6, 4ov0, 1tn5, 3nsb, 3mbv, 1tn0, 3utw, 3utx, 1xji, 3uty]
IILXGINLGLVAA	IA12	ILXAIYPFIXLLG	IG12	1	5	[4gyc, 1h2s]
IXTAAMLYILYVA	IA12	ILXXVGADGIMIG	IG12	4	3	[3has]
IETLLFMVLDVXA	IA12	IWLXLGTALMXLG	IG12	6	0	[1brr, 1r2n, 1r84, 4hyx, 1pxs, 1pxr, 4hwl, 1ixf, 3vi0, 1qkp, 1s54, 1s53, 1p8h, 1o0a, 3han, 1c8r, 3hap, 3haq, 4md2, 3har, 3has, 4md1, 3ns0, 1q5j, 1kgb, 1q5i, 1kme, 2ntw, 1s52, 1s51, 1py6, 4ov0, 1iw9, 3vhz, 2i21, 1tn5, 3nsb, 3mbv, 3utv, 1tn0, 3utw, 3utx, 1xji, 3uty]
ITFDIXXCVTGLA	IA12	ILVPVVSIASYTG	IG12	3	1	[3qbl, 3vvk, 3a7k, 3qbg, 3abw, 3qbi, 3qbk]
IILXGINLGLVAA	IA12	IVYLDLVTKVGFG	IG12	1	6	[4gyc, 1h2s]
IGMLVGTLAXAXA	IA12	IVYLDLVTKVGFG	IG12	0	6	[1gue, 4gyc, 3qdc, 3qap, 2f93, 2ksy, 2f95, 1jgj, 1h68, 1gu8]
ISGIAAXAYXVMA	IA12	IVYLDLVTKVGFG	IG12	1	6	[1gue, 4gyc, 3qap, 3qdc, 2f93, 2ksy, 2f95, 1jgj, 1h68, 1gu8, 1h2s]
IETLLFMVLDVXA	IA12	MGLGXLYFLVKGM	MM12	6	0	[1r2n, 1r84, 4hyx, 1pxs, 1pxr, 1s53, 1p8h, 1o0a, 3han, 3hap, 3haq, 4md2, 3har, 3has, 4md1, 1q5j, 1q5i, 1kme, 2ntw, 1s51, 1py6, 4ov0, 1tn5, 3mbv, 1tn0, 3utw, 3utx, 1xji, 3uty]
ITLNTVVMLAGXA	IA12	DWXLTXPLIVYFL	DL12	3	2	[1gue, 3qdc, 3qap, 2f93, 2ksy, 2f95, 1jgj, 1gu8, 1h68]
IPIWSGLAXXAMA	IA12	DWMVTXPLXXLXL	DL12	1	2	[1xio, 2m3g]
ISGIAAXAYXVMA	IA12	DLVXKVGFGFIXL	DL12	1	6	[1gue, 4gyc, 3qap, 3qdc, 2f93, 2ksy, 2f95, 1jgj, 1h68, 1gu8]
ISMMVSALVVFIA	IA12	DWXXTXPLLTVEL	DL12	1	2	[3ddl]
IGMLVGTLAXAXA	IA12	DLVXKVGFGFIXL	DL12	0	6	[1gue, 4gyc, 3qdc, 3qap, 2f93, 2ksy, 2f95, 1jgj, 1h68, 1gu8]
IXTAAMLYILYVA	IA12	DGIMIXTGLXXAL	DL12	4	3	[3has]
ILVPGIASAAXXA	IA12	DWLXTXXLLLXDL	DL12	1	2	[2z55, 1vgo]
ISGIAAXAYXVMA	IA12	DWXLTXPLIVYFL	DL12	1	2	[1gue, 3qap, 3qdc, 2f93, 2ksy, 2f95, 1jgj, 1h68, 1gu8]
ILVPGIASAAXXA	IA12	DVXAKVGFGFXLL	DL12	1	6	[2z55, 1vgo]
ISGIAAXAYXVMA	IA12	GXLVGTLAFAWAG	GG12	1	0	[1gue, 4gyc, 3qap, 3qdc, 2f93, 2ksy, 2f95, 1jgj, 1h68, 1gu8]
IGMLVGTLAXAXA	IA12	GIAAVAYXVMALG	GG12	0	1	[3qdc, 3qap, 2ksy, 1jgj]
IXTAAMLYILYVA	IA12	GADGXMIXTGLXG	GG12	4	3	[3has]
IETLLFMVLDVXA	IA12	GLGXLYFLVKGMG	GG12	6	0	[1tn5, 1q5i, 1kme, 1s53, 1s51, 1py6, 1pxs, 3haq, 1tn0, 3utw, 1pxr, 3har]
IETLLFMVLDVXA	IA12	STAAMLYXLYXXF	SF12	6	4	[1brr, 1r2n, 1r84, 4hyx, 1pxs, 1pxr, 4hwl, 3vi0, 1qkp, 1s54, 1s53, 1p8h, 1o0a, 3han, 3hap, 4md2, 4md1, 3ns0, 1q5j, 1q5i, 1kme, 2ntw, 1s52, 1s51, 1py6, 4ov0, 1iw9, 1tn5, 3nsb, 3mbv, 3utv, 1tn0, 3utw, 3utx, 1xji, 3uty]
ISMMVSALVVFIA	IA12	SXTVATMTASFVF	SF12	1	0	[3ddl]
IETLLFMVLDVXA	IA12	LNIETLLFXVLDV	LV12	6	6	[1r2n, 1r84, 3utv]
ITLNTVVMLAGXA	IA12	LFGMGAVAFXXLV	LV12	3	4	[1gue, 4gyc, 3qdc, 3qap, 2f93, 2ksy, 2f95, 1jgj, 1gu8, 1h68, 1h2s]
IETLLFMVLDVXA	IA12	LGXLXFLVKGMXV	LV12	6	0	[1tn5, 1q5i, 1s53, 1tn0]
IGMLVGTLAXAXA	IA12	LVGISGIAXVAYV	LV12	0	1	[1gue, 4gyc, 3qdc, 3qap, 2f93, 2f95, 1h68, 1gu8]
IGMLVGTLAXAXA	IA12	SXIAAVAYXVMAL	SL12	0	1	[1gue, 4gyc, 3qdc, 3qap, 2ksy, 1jgj, 1h68, 1gu8]
ITFDIXXCVTGLA	IA12	SCACFIVVLYXLL	SL12	3	4	[3qbl, 3vvk, 3qbg, 3abw, 3qbi, 3qbk]
ITLNTVVMLAGXA	IA12	WIXTTPLIVYXLG	WG12	3	2	[1gue, 4gyc, 3qdc, 3qap, 2f93, 2ksy, 2f95, 1jgj, 1gu8, 1h68]
ITFDIXXCVTGLA	IA12	WALSTPMILLALG	WG12	3	2	[3qbl, 3vvk, 3qbg, 3qbi, 3qbk]
IAADIXMXVTGLA	IA12	WALSTPMILLALG	WG12	3	2	[2jaf]
ISGIAAXAYXVMA	IA12	WIXTTPLIVYXLG	WG12	1	2	[1gue, 4gyc, 3qap, 3qdc, 2f93, 2ksy, 2f95, 1jgj, 1h68, 1gu8]
IPIWSGLAXXAMA	IA12	HWIYVAGMTIGAL	HL12	1	0	[1xio, 2m3g]
IPIWSGLAXXAMA	IA12	WIYVAGMTIGALH	WH12	1	0	[1xio, 2m3g]
IETLLFMVLDVXA	IA12	LVXVLWTAYPIXW	LW12	6	5	[1uaz]
IILXGINLGLVAA	IA12	LTVXLWAIYPFIW	LW12	1	5	[4gyc, 1h2s]
IPIWSGLAXXAMA	IA12	YVAGMTIGALHFW	YW12	1	0	[1xio, 2m3g]
ISMMVSALVVFIA	IA12	LAKAGYGVLIYNI	LI12	1	6	[3ddl]
IETLLFMVLDVXA	IA12	LVLWTAYXILWXI	LI12	6	5	[1uaz]
IPIWSGLAXXAMA	IA12	VAGMTIGALHFWS	VS12	1	0	[1xio, 2m3g]
ITFDIXXCVTGLA	IA12	VSTILVPVVSIAS	VS12	3	1	[3qbl, 3vvk, 3qbg, 3abw, 3qbi, 3qbk]
IPIWSGLAXXAMA	IA12	GMTIGALHFWSLS	GS12	1	0	[2m3g]
IETLLFMVLDVXA	IA12	IXTLLMLIGTXYF	IF12	6	0	[1uaz]
ITLNTVVMLAGXA	IA12	IXWILTTPLIVYF	IF12	3	2	[1gue, 3qdc, 3qap, 2f93, 2ksy, 2f95, 1jgj, 1gu8, 1h68]
ISGIAAXAYXVMA	IA12	IXWILTTPLIVYF	IF12	1	2	[1gue, 3qap, 3qdc, 2f93, 2ksy, 2f95, 1jgj, 1h68, 1gu8]
IPIWSGLAXXAMA	IA12	IYVAGMTIGXXHF	IF12	1	0	[1xio, 2m3g]
ILVPGIASAAXXA	IA12	IXTLLMLIGTXYF	IF12	1	0	[2z55, 3wqj, 1vgo, 2ei4]
ISMMVSALVVFIA	IA12	TASFVFFVLARNN	TN12	1	0	[3ddl]
IILXGINLGLVAA	IA12	VXLWAIYPFIWLL	VL12	1	5	[4gyc, 1h2s]
ITLNTVVMLAGXA	IA12	VXRYIDWILTXPL	VL12	3	2	[2ksy, 1jgj]
ISMMVSALVVFIA	IA12	VATMTASFVFXVL	VL12	1	0	[3ddl]
ISGIAAXAYXVMA	IA12	VXRYIDWILTXPL	VL12	1	2	[2ksy, 1jgj]
IETLLFMVLDVXA	IA12	VPLXIETLLFXVL	VL12	6	6	[1r2n, 1r84]
IETLLFMVLDVXA	IA12	KFYAIXTLVXXIA	KA12	6	1	[1q5i, 1kme, 1s54, 2ntw, 1s51, 1py6, 1pxs, 3haq]
IETLLFMVLDVXA	IA12	KVLRNVTVVLWSA	KA12	6	5	[1r2n, 1r84, 4hyx, 1pxs, 1pxr, 4hwl, 1qkp, 1s54, 1s53, 1o0a, 3han, 3hap, 3haq, 3har, 3has, 1q5i, 1kme, 2ntw, 1s52, 1s51, 1py6, 1tn5, 3utv, 1tn0, 3utw, 3utx, 1xji, 3uty]
IXTAAMLYILYVA	IA12	QGTILAXVGADGI	QI12	4	3	[3has]
ITFDIXXCVTGLA	IA12	FWXAISCACFIVV	FV12	3	4	[3qbl, 3vvk, 3a7k, 3qbg, 3abw, 3qbi, 3qbk]
ISMMVSALVVFIA	IA12	FSFTVATMTASXV	FV12	1	0	[3ddl]
ISGIAAXAYXVMA	IA12	WLGAIGMLVGTLA	WA12	1	0	[1gue, 4gyc, 3qap, 3qdc, 2f93, 2ksy, 2f95, 1jgj, 1h68, 1gu8, 1h2s]
ILVPGIASAAXXA	IA12	WLFTTXLLXLXLA	WA12	1	2	[2z55, 1vgo]
IETLLFMVLDVXA	IA12	WLALGXALMGLGA	WA12	6	0	[1s54]
IGMLVGTLAXAXA	IA12	IAAVAYXVMALGV	IV12	0	1	[3qdc, 3qap, 2ksy, 1jgj]
IETLLFMVLDVXA	IA12	AYPVVWLIGSEGA	AA12	6	5	[1brr]
ISMMVSALVVFIA	IA12	ATMTASFVFFVLA	AA12	1	0	[3ddl]
IAADIXMXVTGLA	IA12	AISCAFFVVVLSA	AA12	3	4	[1e12, 2jaf]
ITFDIXXCVTGLA	IA12	AVSTILVPVVSIA	AA12	3	1	[3qbl, 3vvk, 3qbg, 3qbi, 3qbk]
IXTAAMLYILYVA	IA12	ADGIMIGTGLVGA	AA12	4	3	[3has]
ISMMVSALVVFIA	IA12	AKAGYGVLIYNIA	AA12	1	6	[3ddl]
IXTAAMLYILYVA	IA12	GTXLAXVGADGIM	GM12	4	3	[3has]
IGMLVGTLAXAXA	IA12	GISGIAAVAYXVM	GM12	0	1	[1gue, 4gyc, 3qdc, 3qap, 2f93, 2ksy, 2f95, 1jgj, 1h68, 1gu8]
IILXGINLGLVAA	IA12	AVFXFVGALXVLF	AF12	1	0	[4gyc, 1h2s]
ILVPGIASAAXXA	IA12	AFMVLDVTAKVGF	AF12	1	6	[2z55, 3wqj, 1vgo, 2ei4]
IXTAAMLYILYVA	IA12	TILAXVGADGIMI	TI12	4	3	[3has]
IETLLFMVLDVXA	IA12	TLWLGIGTLLMLI	TI12	6	0	[1uaz]
IXTAAMLYILYVA	IA12	LAXVGADGIMIGT	LT12	4	3	[3has]
ISGIAAXAYXVMA	IA12	LFWLGAIGMLVXT	LT12	1	0	[1gue, 4gyc, 3qap, 3qdc, 2f93, 2ksy, 2f95, 1jgj, 1h68, 1gu8, 1h2s]
ITLNTVVMLAGXA	IA12	ALFGMGAVAXXXL	AL12	3	4	[4gyc, 3qdc, 3qap, 2f93, 2ksy, 2f95, 1jgj, 1h2s]
IETLLFMVLDVXA	IA12	ALXXVLWTAYPIL	AL12	6	5	[1uaz]
ITFDIXXCVTGLA	IA12	ALSTPMIXLALXL	AL12	3	2	[3qbl, 3vvk, 3qbg, 3qbi, 3qbk]
ISGIAAXAYXVMA	IA12	APRYIXWILTTXL	AL12	1	2	[1gue, 3qap, 3qdc, 1h68, 1gu8, 1h2s]
ILVPGIASAAXXA	IA12	ARYAXWLFTTXLL	AL12	1	2	[2z55, 3wqj, 1vgo, 2ei4]
ITLNTVVMLAGXA	IA12	APRYIXWILTTXL	AL12	3	2	[1gue, 3qdc, 3qap, 1gu8, 1h68, 1h2s]
IPIWSGLAXXAMA	IA12	AGMTIGALHFWSL	AL12	1	0	[1xio, 2m3g]
IPIWSGLAXXAMA	IA12	AXYXDWMVTTXLL	AL12	1	2	[1xio, 2m3g]
ILVPGIASAAXXA	IA12	VLXVTAKVGFGFV	VV12	1	6	[2z55, 1vgo, 2ei4]
IGMLVGTLAXAXA	IA12	VGISGIAAVAYXV	VV12	0	1	[1gue, 4gyc, 3qdc, 3qap, 2f93, 2ksy, 2f95, 1jgj, 1h68, 1gu8]
IXTAAMLYILYVA	IA12	VGXDGIMIXTGLV	VV12	4	3	[3has]
IILXGINLGLVAA	IA12	VALXVXLDLVTKV	VV12	1	6	[4gyc, 1h2s]
IGMLVGTLAXAXA	IA12	VALXVXLDLVTKV	VV12	0	6	[1gue, 4gyc, 3qdc, 3qap, 2f93, 2ksy, 2f95, 1jgj, 1h68, 1gu8]
ISGIAAXAYXVMA	IA12	VALXVXLDLVTKV	VV12	1	6	[1gue, 4gyc, 3qap, 3qdc, 2f93, 2ksy, 2f95, 1jgj, 1h68, 1gu8, 1h2s]
ILVPGIASAAXXA	IA12	AXWLFTTXLXXLD	AD12	1	2	[2z55, 1vgo, 2ei4]
ITFDIXXCVTGLA	IA12	WGRYLTWALSTPM	WM12	3	2	[3qbl, 3vvk, 3a7k, 3qbg, 3abw, 3qbi, 3qbk]
IAADIXMXVTGLA	IA12	WGRYLTWALSTPM	WM12	3	2	[1e12]
IGMLVGTLAXAXA	IA12	ALIVYLDLVXKVG	AG12	0	6	[1gue, 4gyc, 3qdc, 3qap, 2f93, 2ksy, 2f95, 1jgj, 1h68, 1gu8]
IILXGINLGLVAA	IA12	ALIVYLDLVXKVG	AG12	1	6	[4gyc, 1h2s]
ISGIAAXAYXVMA	IA12	ALIVYLDLVXKVG	AG12	1	6	[1gue, 4gyc, 3qap, 3qdc, 2f93, 2ksy, 2f95, 1jgj, 1h68, 1gu8, 1h2s]
IGMLVGTLAXAXA	IA12	AAVAYXVMXLXXG	AG12	0	1	[3qdc, 3qap, 2ksy, 1jgj]
ITLNTVVMLAGXA	IA12	AXAFXGLVYYLVG	AG12	3	4	[1gue, 4gyc, 3qdc, 3qap, 2f93, 2ksy, 2f95, 1jgj, 1gu8, 1h68]
IXTAAMLYILYVA	IA12	AXVXADGIMIGTG	AG12	4	3	[3has]
ITFDIXXCVTGLA	IA12	RYLTWALSTPXIL	RL12	3	2	[3qbl, 3vvk, 3a7k, 3qbg, 3abw, 3qbi, 3qbk]
IETLLFMVLDVXA	IA12	RPEWIWLALGTAL	RL12	6	0	[3utv]
IPIWSGLAXXAMA	IA12	RYXDWXVTTXLXL	RL12	1	2	[1xio, 2m3g]
IAADIXMXVTGLA	IA12	RYLTWALSTPXIL	RL12	3	2	[1e12, 2jaf]
ITLNTVVMLAGXA	IA12	RYALFGMGAVAFL	RL12	3	4	[3qdc, 3qap]
ILVPGIASAAXXA	IA12	RYAXWLXTTXLXL	RL12	1	2	[2z55, 3wqj, 1vgo, 2ei4]
IPIWSGLAXXAMA	IA12	MVTTPLLLLSLSW	MW12	1	2	[2m3g]
ILVPGIASAAXXA	IA12	MLIGTFYFIARGW	MW12	1	0	[2z55, 1vgo]
ILVPGIASAAXXA	IA12	TLLMLIGTFYFIA	TA12	1	0	[2z55, 1vgo, 2ei4]
ITLNTVVMLAGXA	IA12	TTPLIVYFLGLXA	TA12	3	2	[3qdc, 1gu8, 1h68]
ISGIAAXAYXVMA	IA12	TTPLIVYFLGLXA	TA12	1	2	[3qdc, 1h68, 1gu8]
IETLLFMVLDVXA	IA12	WXISTAAXLYXXY	WY12	6	4	[1brr, 1r2n, 1r84, 4hyx, 1pxs, 1pxr, 4hwl, 1ixf, 3vi0, 1qkp, 1s54, 1s53, 1p8h, 1o0a, 3han, 1c8r, 3hap, 4md2, 3has, 4md1, 3ns0, 1q5j, 1kgb, 1q5i, 1kme, 2ntw, 1s52, 1s51, 1py6, 4ov0, 1iw9, 3vhz, 2i21, 1tn5, 3nsb, 3mbv, 3utv, 1tn0, 3utw, 3utx, 1xji, 3uty]
ISGIAAXAYXVMA	IA12	VYLDLVTKVGFGF	VF12	1	6	[1gue, 4gyc, 3qap, 3qdc, 2f93, 2ksy, 2f95, 1jgj, 1h68, 1gu8, 1h2s]
IGMLVGTLAXAXA	IA12	VYLDLVTKVGFGF	VF12	0	6	[1gue, 4gyc, 3qdc, 3qap, 2f93, 2ksy, 2f95, 1jgj, 1h68, 1gu8]
IILXGINLGLVAA	IA12	VYLDLVTKVGFGF	VF12	1	6	[4gyc, 1h2s]
IPIWSGLAXXAMA	IA12	YXDWMVTXXLXXL	YL12	1	2	[1xio, 2m3g]
IAADIXMXVTGLA	IA12	YLTXALSTPMILL	YL12	3	2	[1e12, 2jaf]
ILVPGIASAAXXA	IA12	YAXWLFTXXLXXL	YL12	1	2	[2z55, 1vgo, 2ei4]
IPIWSGLAXXAMA	IA12	YARYXDWMVTXXL	YL12	1	2	[1xio, 2m3g]
ISMMVSALVVFIA	IA12	YRYXDWLLTXPLL	YL12	1	2	[3ddl]
ILVPGIASAAXXA	IA12	YARYXXWLFTXXL	YL12	1	2	[2z55, 3wqj, 1vgo, 2ei4]
ITFDIXXCVTGLA	IA12	YLTXALSTPMILL	YL12	3	2	[3qbl, 3vvk, 3a7k, 3qbg, 3abw, 3qbi, 3qbk]
ISMMVSALVVFIA	IA12	TVPLLTVELVLVM	TM12	1	2	[3ddl]
ITLNTVVMLAGXA	IA12	FXGLVYYLVGPMT	FT12	3	4	[1gue, 4gyc, 3qdc, 3qap, 2f93, 2ksy, 2f95, 1jgj, 1gu8, 1h68]
ITFDIXXCVTGLA	IA12	FIXVLYILLVEWA	FA12	3	4	[3qbl, 3vvk, 3qbg, 3qbi, 3qbk]
IILXGINLGLVAA	IA12	FIXVXALTVLFXA	FA12	1	0	[4gyc, 1h2s]
ISGIAAXAYXVMA	IA12	TLFWLGAIGMXVG	TG12	1	0	[1gue, 4gyc, 3qap, 3qdc, 2ksy, 1jgj, 1h68, 1gu8, 1h2s]
ITFDIXXCVTGLA	IA12	STILVPVVSIASY	SY12	3	1	[3qbl, 3vvk, 3a7k, 3qbg, 3abw, 3qbi, 3qbk]
IXTAAMLYILYVA	IA12	LWSAYXVVWLIGS	LS12	4	5	[3has]
IETLLFMVLDVXA	IA12	LWSAYXVVWLIGS	LS12	6	5	[1q5i, 1brr, 1s52, 1r2n, 1r84, 1pxr, 4hwl, 3han, 3hap, 3utv, 1tn0, 3har, 3utx, 1xji, 3has, 3uty]
ITFDIXXCVTGLA	IA12	LIAVSTILVPVVS	LS12	3	1	[3qbl, 3vvk, 3qbg, 3qbi, 3qbk]
IETLLFMVLDVXA	IA12	SAYXVVWLIGSEG	SG12	6	5	[1q5i, 1brr, 1s52, 1r2n, 1r84, 1pxr, 4hwl, 3han, 3hap, 3utv, 1tn0, 3har, 3utx, 1xji, 3has, 3uty]
IXTAAMLYILYVA	IA12	SAYXVVWLIGSEG	SG12	4	5	[3has]
ISGIAAXAYXVMA	IA12	FWXGAIGMLVXTL	FL12	1	0	[1gue, 4gyc, 3qap, 3qdc, 2f93, 2ksy, 2f95, 1jgj, 1h68, 1gu8, 1h2s]
ILVPGIASAAXXA	IA12	FTXPLXXXXLXLL	FL12	1	2	[1vgo]
IAADIXMXVTGLA	IA12	FYAISCAFFVVXL	FL12	3	4	[1e12, 2jaf]
IETLLFMVLDVXA	IA12	LRNVTVVLWSAYA	LA12	6	5	[1q5i]
ISGIAAXAYXVMA	IA12	LDLVTKVGFGFIA	LA12	1	6	[1gue, 4gyc, 3qap, 3qdc, 2f93, 2ksy, 2f95, 1jgj, 1h68, 1gu8]
IGMLVGTLAXAXA	IA12	LVGISGXAAVAYA	LA12	0	1	[2ksy, 1jgj]
ITFDIXXCVTGLA	IA12	LTWALSTPMILLA	LA12	3	2	[3qbl, 3vvk, 3qbg, 3abw, 3qbi, 3qbk]
IPIWSGLAXXAMA	IA12	LHWIYVAGMTIGA	LA12	1	0	[1xio, 2m3g]
IAADIXMXVTGLA	IA12	LTWALSTPMILLA	LA12	3	2	[1e12, 2jaf]
IGMLVGTLAXAXA	IA12	LDLVTKVGFGFIA	LA12	0	6	[1gue, 4gyc, 3qdc, 3qap, 2f93, 2ksy, 2f95, 1jgj, 1h68, 1gu8]
ITFDIXXCVTGLA	IA12	STPMILLALGLXA	SA12	3	2	[3vvk, 3qbi]
IAADIXMXVTGLA	IA12	FRWAFYAISCAFF	FF12	3	4	[1e12]
ISMMVSALVVFIA	IA12	FTVATMTASFVFF	FF12	1	0	[3ddl]
ILVPGIASAAXXA	IA12	TAKVGFGFVLLRS	TS12	1	6	[1vgo]
IPIWSGLAXXAMA	IA12	PFFSKVGFSFLXL	PL12	1	6	[2m3g]
ILVPGIASAAXXA	IA12	YXARYADWLFTTP	YP12	1	2	[3wqj, 1vgo, 2ei4]
IPIWSGLAXXAMA	IA12	WMVTTPLLLLSLS	WS12	1	2	[2m3g]
IETLLFMVLDVXA	IA12	WLALGTALMGLGS	WS12	6	0	[1s51]
ITLNTVVMLAGXA	IA12	FGMGAVAFXGLVY	FY12	3	4	[1gue, 4gyc, 3qdc, 3qap, 2f93, 2ksy, 2f95, 1jgj, 1gu8, 1h68, 1h2s]
IETLLFMVLDVXA	IA12	FVWWAISTAAMLY	FY12	6	4	[1brr, 1r2n, 1r84, 4hyx, 1pxs, 1pxr, 4hwl, 1ixf, 3vi0, 1qkp, 1s54, 1s53, 1p8h, 1o0a, 3han, 1c8r, 3hap, 3haq, 4md2, 3har, 3has, 4md1, 3ns0, 1q5j, 1kgb, 1q5i, 1kme, 2ntw, 1s52, 1s51, 1py6, 4ov0, 1iw9, 3vhz, 2i21, 1tn5, 3nsb, 3mbv, 3utv, 1tn0, 3utw, 3utx, 1xji, 3uty]
ITFDIXXCVTGLA	IA12	IAVSTILVPXVSI	II12	3	1	[3qbl, 3vvk, 3qbg, 3qbi, 3qbk]
IILXGINLGLVAA	IA12	IFVGALTVLFGAI	II12	1	0	[4gyc, 1h2s]
IGMLVGTLAXAXA	IA12	YYVXLVGISGIAA	YA12	0	1	[1gue, 4gyc, 3qdc, 3qap, 2f93, 2ksy, 2f95, 1jgj, 1h68, 1gu8]
IILXGINLGLVAA	IA12	YVRLRNLTVXLWA	YA12	1	5	[4gyc]
IGMLVGTLAXAXA	IA12	TLVGISGIAAVAY	TY12	0	1	[1gue, 4gyc, 3qdc, 3qap, 2f93, 2ksy, 2f95, 1jgj, 1h68, 1gu8]
ITFDIXXCVTGLA	IA12	VPVVSIASYTGLA	VA12	3	1	[3qbl, 3vvk, 3a7k, 3qbg, 3abw, 3qbi, 3qbk]
IGMLVGTLAXAXA	IA12	VTXVGFGFIALDA	VA12	0	6	[4gyc, 3qdc, 3qap, 1jgj]
ISGIAAXAYXVMA	IA12	VTXVGFGFIALDA	VA12	1	6	[4gyc, 3qap, 3qdc, 1jgj]
IGMLVGTLAXAXA	IA12	VTXVGISGXAAXA	VA12	0	1	[1gue, 4gyc, 3qdc, 3qap, 2f93, 2ksy, 2f95, 1jgj, 1h68, 1gu8]
ITFDIXXCVTGLA	IA12	AISCACFIVVLYI	AI12	3	4	[3qbl, 3vvk, 3qbg, 3abw, 3qbi, 3qbk]
ISMMVSALVVFIA	IA12	ADVLAKAGYGVXI	AI12	1	6	[3ddl]
ISMMVSALVVFIA	IA12	YXDWLLXVPLLXV	YV12	1	2	[3ddl]
IGMLVGTLAXAXA	IA12	YVXLVGISGIAXV	YV12	0	1	[1gue, 4gyc, 3qdc, 3qap, 2f93, 2ksy, 2f95, 1jgj, 1h68, 1gu8]
ITLNTVVMLAGXA	IA12	GMGAVAFXGLVYY	GY12	3	4	[1gue, 4gyc, 3qdc, 3qap, 2f93, 2ksy, 2f95, 1jgj, 1gu8, 1h68, 1h2s]
ILVPGIASAAXXA	IA12	GIGTLLMLIGTFY	GY12	1	0	[2z55, 3wqj, 1vgo, 2ei4]
IETLLFMVLDVXA	IA12	GIGTLLMLIGTFY	GY12	6	0	[1uaz]
ISMMVSALVVFIA	IA12	GYTIADVLAKAGY	GY12	1	6	[3ddl]
IGMLVGTLAXAXA	IA12	RYYVTLVGISGIA	RA12	0	1	[4gyc, 3qdc, 2f93, 2f95]
IETLLFMVLDVXA	IA12	WSAYXVVWLIGSE	WE12	6	5	[1q5i, 1brr, 1s52, 1r2n, 1r84, 1pxr, 4hwl, 3han, 3hap, 3utv, 1tn0, 3har, 3utx, 1xji, 3has, 3uty]
IXTAAMLYILYVA	IA12	WSAYXVVWLIGSE	WE12	4	5	[3has]
IPIWSGLAXXAMA	IA12	FCLLPFFSKVGFS	FS12	1	6	[1xio, 2m3g]
IETLLFMVLDVXA	IA12	FKVLRNVTVVLWS	FS12	6	5	[1q5i, 1kme, 2ntw, 1s52, 1s51, 1py6, 1pxs, 1pxr, 4hwl, 1qkp, 1tn5, 1s54, 1s53, 3haq, 1tn0, 3har, 3utx, 3has, 3uty]
IETLLFMVLDVXA	IA12	NIETLLFMVLDVS	NS12	6	6	[1brr, 1s52, 1r2n, 1r84, 4hyx, 4hwl, 1qkp, 3han, 3hap, 3utv, 3haq, 3utw, 3har, 3utx, 1xji, 3has, 3uty]
ITFDIXXCVTGLA	IA12	TILVPVVSIASYT	TT12	3	1	[3qbl, 3vvk, 3a7k, 3qbg, 3abw, 3qbi, 3qbk]
ILVPGIASAAXXA	IA12	MVLDVTAKVGFGF	MF12	1	6	[2z55, 3wqj, 1vgo, 2ei4]
ITFDIXXCVTGLA	IA12	MRWFWYAISCACF	MF12	3	4	[3qbl, 3vvk, 3a7k, 3abw, 3qbi, 3qbk]
IETLLFMVLDVXA	IA12	KKFYAIXTLVPAI	KI12	6	1	[1s54]
ITLNTVVMLAGXA	IA12	AFXGLVYYLVGPM	AM12	3	4	[1gue, 4gyc, 3qdc, 3qap, 2f93, 2ksy, 2f95, 1jgj, 1gu8, 1h68]
ISMMVSALVVFIA	IA12	YTIADVLAKAGYG	YG12	1	6	[3ddl]
ITLNTVVMLAGXA	IA12	YAXFGMGAVAFXG	YG12	3	4	[4gyc, 3qdc, 3qap, 2ksy, 1jgj, 1h2s]
IGMLVGTLAXAXA	IA12	YLDLVTKVGFGFI	YI12	0	6	[1gue, 4gyc, 3qdc, 3qap, 2f93, 2ksy, 2f95, 1jgj, 1h68, 1gu8]
ISGIAAXAYXVMA	IA12	YLDLVTKVGFGFI	YI12	1	6	[1gue, 4gyc, 3qap, 3qdc, 2f93, 2ksy, 2f95, 1jgj, 1h68, 1gu8]
ILVPGIASAAXXA	IA12	LLMLIGTFYFIAR	LR12	1	0	[2z55, 1vgo, 2ei4]
IAADIXMXVTGLA	IA12	YAISCAFFVVVLS	YS12	3	4	[1e12, 2jaf]
ISGIAAXAYXVMA	IA12	PRYIXWILTTPLI	PI12	1	2	[1gue, 3qap, 3qdc, 2f93, 2ksy, 2f95, 1jgj, 1h68, 1gu8, 1h2s]
ITLNTVVMLAGXA	IA12	PRYIXWILTTPLI	PI12	3	2	[1gue, 3qdc, 3qap, 2f93, 2ksy, 2f95, 1jgj, 1gu8, 1h68, 1h2s]
ITFDIXXCVTGLA	IA12	RWFWYAISCACFI	RI12	3	4	[3qbl, 3vvk, 3a7k, 3qbg, 3abw, 3qbi, 3qbk]
ITLNTVVMLAGXA	IA12	RYALFGMGAVXFI	RI12	3	4	[2ksy, 1jgj]
IAADIXMXVTGLA	IA12	SCAFFVVVLSALV	SV12	3	4	[1e12, 2jaf]
IETLLFMVLDVXA	IA12	WLALGTALMGLGV	WV12	6	0	[1s52]
ITFDIXXCVTGLA	IA12	WFWYAISCACFIV	WV12	3	4	[3qbl, 3vvk, 3a7k, 3qbg, 3abw, 3qbi, 3qbk]
IAADIXMXVTGLA	IA12	WAFYAISCAFFVV	WV12	3	4	[1e12]
ISMMVSALVVFIA	IA12	WLLTVPLLTVELV	WV12	1	2	[3ddl]
ITLNTVVMLAGXA	IA12	GAVAFXGLVYYLV	GV12	3	4	[1gue, 4gyc, 3qdc, 3qap, 2f93, 2ksy, 2f95, 1jgj, 1gu8, 1h68]
ISGIAAXAYXVMA	IA12	GAIGMLVGTLAFA	GA12	1	0	[1gue, 4gyc, 3qap, 3qdc, 2f93, 2ksy, 2f95, 1jgj, 1h68, 1gu8, 1h2s]
ITLNTVVMLAGXA	IA12	VAFXGLVYYLVGP	VP12	3	4	[1gue, 4gyc, 3qdc, 3qap, 2f93, 2ksy, 2f95, 1jgj, 1gu8, 1h68]
ISGIAAXAYXVMA	IA12	LVTKVGFGFIALD	LD12	1	6	[1gue, 4gyc, 3qap, 3qdc, 2f93, 2ksy, 2f95, 1jgj, 1h68, 1gu8]
IGMLVGTLAXAXA	IA12	LVTKVGFGFIALD	LD12	0	6	[1gue, 4gyc, 3qdc, 3qap, 2f93, 2ksy, 2f95, 1jgj, 1h68, 1gu8]
IPIWSGLAXXAMA	IA12	LPFFSKVGFSFLD	LD12	1	6	[1xio, 2m3g]
ITFDIXXCVTGLA	IA12	CACFIVVLYILLV	CV12	3	4	[3qbl, 3vvk, 3qbg, 3qbi, 3qbk]
ITFDIXXCVTGLA	IA12	CFIVVLYILLVEW	CW12	3	4	[3qbl, 3vvk, 3qbg, 3qbi, 3qbk]
IGMLVGTLAXAXA	IA12	AVAYXVMALGVGW	AW12	0	1	[3qdc, 3qap, 2ksy, 1jgj]
ISGIAAXAYXVMA	IA12	AIGMLVGTLAFAW	AW12	1	0	[1gue, 4gyc, 3qap, 3qdc, 2f93, 2ksy, 2f95, 1jgj, 1h68, 1gu8]
ISMMVSALVVFIA	IA12	DVLAKAGYGVLIY	DY12	1	6	[3ddl]
ITFDIXXCVTGLA	IA12	ACFIVVLYILLVE	AE12	3	4	[3qbl, 3vvk, 3qbg, 3qbi, 3qbk]
ISMMVSALVVFIA	IA12	KAGYGVLIYNIAK	KK12	1	6	[3ddl]
ISMMVSALVVFIA	IA12	VLAKAGYGVLIYN	VN12	1	6	[3ddl]
IILXGINLGLVAA	IA12	VDVALIVYLDLVT	VT12	1	6	[1h2s]
IGMLVGTLAXAXA	IA12	VDVALIVYLDLVT	VT12	0	6	[3qdc, 3qap, 2ksy, 1jgj]
IPIWSGLAXXAMA	IA12	VTTPLLLLSLSWT	VT12	1	2	[2m3g]
IPIWSGLAXXAMA	IA12	IDWMVTTPLLXXS	IS12	1	2	[1xio, 2m3g]
IXTAAMLYILYVA	IA12	DQGTILAXVGADG	DG12	4	3	[3has]
IILXGINLGLVAA	IA12	DVALIVYLDLVTK	DK12	1	6	[4gyc, 1h2s]
IGMLVGTLAXAXA	IA12	DVALIVYLDLVTK	DK12	0	6	[4gyc, 3qdc, 3qap, 2f93, 2ksy, 2f95, 1jgj]
IETLLFMVLDVXA	IA12	PEWIWLALGTALM	PM12	6	0	[3utv]
ISGIAAXAYXVMA	IA12	MLVGTLAFAWAGR	MR12	1	0	[4gyc, 3qap, 3qdc, 2f93, 2ksy, 2f95, 1jgj]
IPIWSGLAXXAMA	IA12	CLLPFFSKVGFSF	CF12	1	6	[1xio, 2m3g]
IILXGINLGLVAA	IA12	NLTVXLWAIYPFI	NI12	1	5	[4gyc]
ISGIAAXAYXVMA	IA12	FXPRYIDWILTTP	FP12	1	2	[3qap, 3qdc, 2ksy, 1jgj]
ITLNTVVMLAGXA	IA12	FXPRYIDWILTTP	FP12	3	2	[3qdc, 3qap, 2ksy, 1jgj]
IETLLFMVLDVXA	IA12	PLNIETLLFMVLD	PD12	6	6	[1r2n, 1r84, 3utv]
IETLLFMVLDVXA	IA12	EWIWLALGTALMG	EG12	6	0	[4hwl, 1s52, 1r2n, 1r84, 3utv]
IPIWSGLAXXAMA	IA12	FFSKVGFSFLDLH	FH12	1	6	[2m3g]
ISMMVSALVVFIA	IA12	RYVDWLLTVPLLT	RT12	1	2	[3ddl]
IILXGINLGLVAA	IA12	RLRNLTVXLWAIY	RY12	1	5	[4gyc]
IILXGINLGLVAA	IA12	RNLTVXLWAIYPF	RF12	1	5	[4gyc]
ISMMVSALVVFIA	IA12	VDWLLTVPLLTVE	VE12	1	2	[3ddl]
ISMMVSALVVFIA	IA12	TMTASFVFFVLAR	TR12	1	0	[3ddl]
ISMMVSALVVFIA	IA12	MTASFVFFVLARN	MN12	1	0	[3ddl]
ETLXFMVLDXXXK	EK12	LXLGIGTLLMLIG	LG12	6	0	[1uaz]
ETLXFMVLDXXXK	EK12	LMGLGXLYFLVKG	LG12	6	0	[1s8l, 1at9, 1e0p, 1s8j, 1r2n, 1r84, 1pxs, 1ap9, 1pxr, 4hwl, 1s53, 1o0a, 3han, 3hao, 1kg9, 1kg8, 3hap, 3haq, 3har, 2wjl, 3has, 1q5j, 1q5i, 1tn5, 3nsb, 1tn0, 3utw, 3utx, 4fpd, 3uty, 1brx, 1fbk, 1ucq, 4hyx, 1qkp, 1qko, 1p8h, 4md2, 4md1, 3ns0, 1c3w, 1kme, 2ntu, 2ntw, 1s51, 1py6, 4ov0, 2i20, 1vjm, 3mbv, 1x0i, 1x0k, 1xji]
ETXXFMVLDVXAK	EK12	LXLGIGTLLMLIG	LG12	6	0	[3wqj, 1vgo, 2ei4]
ETLXFMVLDXXXK	EK12	LXTAXMGLGXLXF	LF12	6	0	[1m0k, 1s8l, 1at9, 1e0p, 1s8j, 2i1x, 1r2n, 1r84, 1pxs, 1ap9, 1m0m, 1pxr, 4hwl, 1s54, 1s53, 1o0a, 1c8s, 3han, 3hao, 1kg9, 1c8r, 1kg8, 3hap, 3haq, 3har, 2wjl, 3has, 1q5j, 2zzl, 1kgb, 1q5i, 1dze, 1tn5, 3nsb, 2brd, 3utv, 1tn0, 3utw, 3utx, 4fpd, 3uty, 1brx, 1fbb, 1brr, 1p8i, 1fbk, 1ucq, 4hyx, 1p8u, 1ixf, 3vi0, 1qkp, 1qko, 1p8h, 1qm8, 4md2, 2zfe, 4md1, 1iw6, 3ns0, 1c3w, 1kme, 2ntu, 2ntw, 1s52, 1s51, 1p…
ETLXFMVLDXXXK	EK12	LGXGTLLMXIGXF	LF12	6	0	[1uaz]
ETXXFMVLDVXAK	EK12	LGXGTLLMXIGXF	LF12	6	0	[2z55, 3wqj, 1vgo, 2ei4]
ETLXFMVLDXXXK	EK12	VVLWSAYXVXWXI	VI12	6	5	[1m0k, 1at9, 1e0p, 1s8j, 2i1x, 1r2n, 1r84, 1pxs, 1ap9, 1m0m, 1pxr, 4hwl, 1s54, 1s53, 1o0a, 1c8s, 3han, 3hao, 1kg9, 1c8r, 1kg8, 3hap, 3haq, 3har, 2wjl, 3has, 1q5j, 2zzl, 1kgb, 1q5i, 1dze, 1tn5, 3nsb, 2brd, 3utv, 1tn0, 3utw, 3utx, 4fpd, 3uty, 1brx, 1fbb, 1brr, 1p8i, 1fbk, 1ucq, 4hyx, 1p8u, 1ixf, 3vi0, 1qkp, 1qko, 1p8h, 1qm8, 4md2, 2zfe, 4md1, 1iw6, 3ns0, 1c3w, 1kme, 2ntu, 2ntw, 1s52, 1s51, 1py6, 4o…
ETLXFMVLDXXXK	EK12	VXWAISTAAXLYI	VI12	6	4	[1m0k, 1at9, 1e0p, 2i1x, 1r2n, 1r84, 1pxs, 1ap9, 1m0m, 1pxr, 4hwl, 1s54, 1s53, 1o0a, 1c8s, 3han, 3hao, 1kg9, 1c8r, 1kg8, 3hap, 2wjl, 3has, 1q5j, 2zzl, 1kgb, 1q5i, 1dze, 1tn5, 3nsb, 2brd, 3utv, 1tn0, 3utw, 3utx, 4fpd, 3uty, 1brx, 1fbb, 1brr, 1p8i, 1fbk, 1ucq, 4hyx, 1p8u, 1ixf, 3vi0, 1qkp, 1qko, 1p8h, 1qm8, 4md2, 2zfe, 4md1, 1iw6, 3ns0, 1c3w, 1kme, 2ntu, 2ntw, 1s52, 1s51, 1py6, 4ov0, 1iw9, 3vhz, 2i…
ETXXFMVLDVXAK	EK12	VXVLWTAYPILWI	VI12	6	5	[2z55, 3wqj, 1vgo, 2ei4]
ETLXFMVLDXXXK	EK12	VXVLWTAYPILWI	VI12	6	5	[1uaz]
ETLXFMVLDXXXK	EK12	TXLMLIGTFXXXV	TV12	6	0	[1uaz]
ETLXFMVLDXXXK	EK12	TXXMGLGXLXFXV	TV12	6	0	[1m0k, 1s8l, 1at9, 1e0p, 1s8j, 1r2n, 1r84, 1pxs, 1ap9, 1pxr, 4hwl, 1s54, 1s53, 1o0a, 3han, 3hao, 1kg9, 1kg8, 3hap, 3haq, 3har, 2wjl, 3has, 1q5j, 2zzl, 1q5i, 1tn5, 3nsb, 2brd, 3utv, 1tn0, 3utw, 3utx, 4fpd, 3uty, 1brx, 1brr, 1p8i, 1fbk, 1ucq, 4hyx, 1ixf, 3vi0, 1qkp, 1qko, 1p8h, 1qm8, 4md2, 2zfe, 4md1, 1iw6, 3ns0, 1c3w, 1kme, 2ntu, 2ntw, 1s52, 1s51, 1py6, 4ov0, 1iw9, 3vhz, 2i20, 1vjm, 1x0s, 3mbv, 1x…
ETLXFMVLDXXXK	EK12	VLRNVTVVXWSAY	VY12	6	5	[1brx, 1s8l, 1at9, 1e0p, 1s8j, 1r2n, 1r84, 4hyx, 1pxs, 1pxr, 4hwl, 1qkp, 1qko, 1s54, 1s53, 1o0a, 3han, 3hao, 1kg8, 3hap, 3haq, 3har, 2wjl, 3has, 1c3w, 1q5i, 1kme, 2ntu, 2ntw, 1s52, 1s51, 1py6, 4ov0, 2i20, 1vjm, 1tn5, 1x0i, 1x0k, 3utv, 1tn0, 3utw, 3utx, 1xji, 4fpd, 3uty]
ETLXFMVLDXXXK	EK12	NVTVVLWSAYXVV	NV12	6	5	[1m0k, 1s8l, 1at9, 1e0p, 1s8j, 1r2n, 1r84, 1pxs, 1ap9, 1pxr, 4hwl, 1s54, 1s53, 1o0a, 3han, 3hao, 1kg9, 1kg8, 3hap, 3haq, 3har, 2wjl, 3has, 1q5j, 2zzl, 1q5i, 1tn5, 3nsb, 3utv, 1tn0, 3utw, 3utx, 4fpd, 3uty, 1brx, 1brr, 1p8i, 1fbk, 1ucq, 4hyx, 1ixf, 3vi0, 1qkp, 1qko, 1p8h, 1qm8, 4md2, 2zfe, 4md1, 1iw6, 3ns0, 1c3w, 1kme, 2ntu, 2ntw, 1s52, 1s51, 1py6, 4ov0, 1iw9, 2i20, 1vjm, 1x0s, 3mbv, 1x0i, 1x0k, 1x…
ETLXFMVLDXXXK	EK12	VTVVLWSAYXVVW	VW12	6	5	[1m0k, 1s8l, 1at9, 1e0p, 1s8j, 1r2n, 1r84, 1pxs, 1ap9, 1pxr, 4hwl, 1s54, 1s53, 1o0a, 3han, 3hao, 1kg9, 1kg8, 3hap, 3haq, 3har, 2wjl, 3has, 1q5j, 2zzl, 1q5i, 1tn5, 3nsb, 3utv, 1tn0, 3utw, 3utx, 4fpd, 3uty, 1brx, 1brr, 1p8i, 1fbk, 1ucq, 4hyx, 1ixf, 3vi0, 1qkp, 1qko, 1p8h, 1qm8, 4md2, 2zfe, 4md1, 1iw6, 3ns0, 1c3w, 1kme, 2ntu, 2ntw, 1s52, 1s51, 1py6, 4ov0, 1iw9, 3vhz, 2i20, 1vjm, 1x0s, 3mbv, 1x0i, 1x…
ETLXFMVLDXXXK	EK12	RNVTVVLWSAYXV	RV12	6	5	[1m0k, 1s8l, 1at9, 1e0p, 1s8j, 1r2n, 1r84, 1pxs, 1ap9, 1pxr, 4hwl, 1s54, 1s53, 1o0a, 3han, 3hao, 1kg9, 1kg8, 3hap, 3haq, 3har, 2wjl, 3has, 1q5j, 2zzl, 1q5i, 1tn5, 3nsb, 3utv, 1tn0, 3utw, 3utx, 4fpd, 3uty, 1brx, 1brr, 1p8i, 1fbk, 1ucq, 4hyx, 1ixf, 3vi0, 1qkp, 1qko, 1p8h, 1qm8, 4md2, 2zfe, 4md1, 1iw6, 3ns0, 1c3w, 1kme, 2ntu, 2ntw, 1s52, 1s51, 1py6, 4ov0, 1iw9, 2i20, 1vjm, 1x0s, 3mbv, 1x0i, 1x0k, 1x…
ETLXFMVLDXXXK	EK12	LRNXTVVLWXAYP	LP12	6	5	[1s8l, 1at9, 1e0p, 1s8j, 1r2n, 1r84, 1pxs, 1ap9, 1pxr, 4hwl, 1s54, 1s53, 1o0a, 3han, 3hao, 1kg9, 1kg8, 3hap, 3haq, 3har, 2wjl, 3has, 1q5j, 1tn5, 3nsb, 3utv, 1tn0, 3utw, 3utx, 4fpd, 3uty, 1brx, 1brr, 1fbk, 1ucq, 4hyx, 1qkp, 1qko, 1p8h, 4md2, 4md1, 3ns0, 1c3w, 1kme, 2ntu, 2ntw, 1s52, 1s51, 1py6, 4ov0, 2i20, 1vjm, 3mbv, 1x0i, 1x0k, 1xji]
ETXXFMVLDVXAK	EK12	LTALVAVLWXAYP	LP12	6	5	[2z55, 1vgo]
ETLXFMVLDXXXK	EK12	TXLXXXIAFTXXL	TL12	6	1	[1m0k, 1s8l, 1at9, 1e0p, 1s8j, 1r2n, 1r84, 1ap9, 4hwl, 1s54, 1o0a, 3hao, 1kg9, 1kg8, 3hap, 3haq, 3har, 2wjl, 3has, 1q5j, 2zzl, 1q5i, 1tn5, 3nsb, 4fpd, 1brx, 1brr, 1p8i, 1fbk, 1ucq, 4hyx, 1ixf, 3vi0, 1qkp, 1qko, 1p8h, 1qm8, 4md2, 2zfe, 4md1, 1iw6, 3ns0, 1c3w, 1kme, 2ntu, 2ntw, 1s52, 1s51, 1py6, 4ov0, 1iw9, 3vhz, 2i20, 1vjm, 1x0s, 3mbv, 1x0i, 1x0k, 1xji]
ETLXFMVLDXXXK	EK12	TVXLWSAYXVVWL	TL12	6	5	[1m0k, 1s8l, 1at9, 1e0p, 1s8j, 2i1x, 1r2n, 1r84, 1pxs, 1ap9, 1m0m, 1pxr, 4hwl, 1s54, 1s53, 1o0a, 1c8s, 3han, 3hao, 1kg9, 1c8r, 1kg8, 3hap, 3haq, 3har, 2wjl, 3has, 1q5j, 2zzl, 1kgb, 1q5i, 1dze, 1tn5, 3nsb, 2brd, 3utv, 1tn0, 3utw, 3utx, 4fpd, 3uty, 1brx, 1fbb, 1brr, 1p8i, 1fbk, 1ucq, 4hyx, 1p8u, 1ixf, 3vi0, 1qkp, 1qko, 1p8h, 1qm8, 4md2, 2zfe, 4md1, 1iw6, 3ns0, 1c3w, 1kme, 2ntu, 2ntw, 1s52, 1s51, 1p…
ETLXFMVLDXXXK	EK12	WIWLALGTALMGL	WL12	6	0	[1fbb, 1brr, 1fbk, 1r2n, 1r84, 1ucq, 4hyx, 1pxs, 1ap9, 1pxr, 4hwl, 1ixf, 3vi0, 1qkp, 1qko, 1s54, 1s53, 1p8h, 3han, 3hao, 1c8r, 3hap, 3haq, 3har, 4md2, 3has, 4md1, 3ns0, 1q5j, 1kgb, 1q5i, 1kme, 2ntw, 1s52, 1s51, 1py6, 4ov0, 1iw9, 3vhz, 1tn5, 3nsb, 3mbv, 3utv, 1tn0, 3utw, 3utx, 1xji, 3uty]
ETLXFMVLDXXXK	EK12	WXXISTAAMLXXL	WL12	6	4	[1m0k, 1s8l, 1at9, 1e0p, 1s8j, 2i1x, 1r2n, 1r84, 1pxs, 1ap9, 1m0m, 1pxr, 4hwl, 1s54, 1s53, 1o0a, 1c8s, 3han, 3hao, 1kg9, 1c8r, 1kg8, 3hap, 2wjl, 3has, 1q5j, 2zzl, 1kgb, 1q5i, 1dze, 1tn5, 3nsb, 2brd, 3utv, 1tn0, 3utw, 3utx, 4fpd, 3uty, 1brx, 1fbb, 1brr, 1p8i, 1fbk, 1ucq, 4hyx, 1p8u, 1ixf, 3vi0, 1qkp, 1qko, 1p8h, 1qm8, 4md2, 2zfe, 4md1, 1iw6, 3ns0, 1c3w, 1kme, 2ntu, 2ntw, 1s52, 1s51, 1py6, 4ov0, 1i…
ETLXFMVLDXXXK	EK12	ALGTALMGLGXLY	AY12	6	0	[1m0k, 1s8l, 1at9, 1e0p, 1s8j, 2i1x, 1r2n, 1r84, 1pxs, 1ap9, 1m0m, 1pxr, 4hwl, 1s54, 1s53, 1o0a, 1c8s, 3han, 3hao, 1kg9, 1c8r, 1kg8, 3hap, 3haq, 3har, 2wjl, 3has, 1q5j, 2zzl, 1kgb, 1q5i, 1dze, 1tn5, 3nsb, 2brd, 3utv, 1tn0, 3utw, 3utx, 4fpd, 3uty, 1brx, 1fbb, 1brr, 1p8i, 1fbk, 1ucq, 4hyx, 1p8u, 1ixf, 3vi0, 1qkp, 1qko, 1p8h, 1qm8, 4md2, 2zfe, 4md1, 1iw6, 3ns0, 1c3w, 1kme, 2ntu, 2ntw, 1s52, 1s51, 1p…
ETXXFMVLDVXAK	EK12	VLWXAYPIXWXXG	VG12	6	5	[2z55, 3wqj, 1vgo, 2ei4]
ETLXFMVLDXXXK	EK12	VLWXAYPIXWXXG	VG12	6	5	[1uaz]
ETLXFMVLDXXXK	EK12	VLWXAYXVXWXXG	VG12	6	5	[1m0k, 1at9, 1e0p, 2i1x, 1r2n, 1r84, 1pxs, 1ap9, 1m0m, 1pxr, 4hwl, 1s54, 1s53, 1o0a, 1c8s, 3han, 3hao, 1kg9, 1c8r, 1kg8, 3hap, 3haq, 3har, 2wjl, 3has, 1q5j, 2zzl, 1kgb, 1q5i, 1dze, 1tn5, 3nsb, 2brd, 3utv, 1tn0, 3utw, 3utx, 4fpd, 3uty, 1brx, 1fbb, 1brr, 1p8i, 1fbk, 1ucq, 4hyx, 1p8u, 1ixf, 3vi0, 1qkp, 1qko, 1p8h, 1qm8, 4md2, 2zfe, 4md1, 1iw6, 3ns0, 1c3w, 1kme, 2ntu, 2ntw, 1s52, 1s51, 1py6, 4ov0, 1i…
ETLXFMVLDXXXK	EK12	GTALMGLGXLYFL	GL12	6	0	[1m0k, 1s8l, 1at9, 1e0p, 1s8j, 2i1x, 1r2n, 1r84, 1pxs, 1ap9, 1m0m, 1pxr, 4hwl, 1s54, 1s53, 1o0a, 1c8s, 3han, 3hao, 1kg9, 1c8r, 1kg8, 3hap, 3haq, 3har, 2wjl, 3has, 1q5j, 2zzl, 1kgb, 1q5i, 1dze, 1tn5, 3nsb, 2brd, 3utv, 1tn0, 3utw, 3utx, 4fpd, 3uty, 1brx, 1fbb, 1brr, 1p8i, 1fbk, 1ucq, 4hyx, 1p8u, 1ixf, 3vi0, 1qkp, 1qko, 1p8h, 1qm8, 4md2, 2zfe, 4md1, 1iw6, 3ns0, 1c3w, 1kme, 2ntu, 2ntw, 1s52, 1s51, 1p…
ETLXFMVLDXXXK	EK12	ALMGLGXLYFLVK	AK12	6	0	[1m0k, 1s8l, 1at9, 1e0p, 1s8j, 1r2n, 1r84, 1pxs, 1ap9, 1pxr, 4hwl, 1s53, 1o0a, 3han, 3hao, 1kg9, 1kg8, 3hap, 3haq, 3har, 2wjl, 3has, 1q5j, 1q5i, 1tn5, 3nsb, 1tn0, 3utw, 3utx, 4fpd, 3uty, 1brx, 1brr, 1p8i, 1fbk, 1ucq, 4hyx, 3vi0, 1qkp, 1qko, 1p8h, 4md2, 4md1, 3ns0, 1c3w, 1kme, 2ntu, 2ntw, 1s52, 1s51, 1py6, 4ov0, 2i20, 1vjm, 3mbv, 1x0i, 1x0k, 1xji]
ETLXFMVLDXXXK	EK12	IWLXLGTALMXLG	IG12	6	0	[1s8l, 1at9, 1s8j, 2i1x, 1r2n, 1r84, 1pxs, 1ap9, 1m0m, 1pxr, 4hwl, 1s54, 1s53, 1o0a, 3han, 3hao, 1kg9, 1c8r, 1kg8, 3hap, 3haq, 3har, 2wjl, 3has, 1q5j, 2zzl, 1kgb, 1q5i, 1tn5, 3nsb, 2brd, 3utv, 1tn0, 3utw, 3utx, 4fpd, 3uty, 1brx, 1fbb, 1brr, 1fbk, 1ucq, 4hyx, 1ixf, 3vi0, 1qkp, 1qko, 1p8h, 4md2, 4md1, 3ns0, 1c3w, 1kme, 2ntu, 2ntw, 1s52, 1s51, 1py6, 4ov0, 1iw9, 3vhz, 2i20, 2i21, 1vjm, 3mbv, 1x0k, 1x…
ETLXFMVLDXXXK	EK12	MGLGXLYFLVKGM	MM12	6	0	[1brx, 1s8l, 1at9, 1e0p, 1fbk, 1r2n, 1r84, 1ucq, 4hyx, 1pxs, 1pxr, 1qko, 1s53, 1o0a, 1p8h, 3han, 3hao, 1kg8, 3hap, 3haq, 3har, 4md2, 2wjl, 3has, 4md1, 1c3w, 1q5j, 1q5i, 1kme, 2ntu, 2ntw, 1s51, 1py6, 4ov0, 2i20, 1vjm, 1tn5, 3mbv, 1x0i, 1x0k, 1tn0, 3utw, 3utx, 1xji, 4fpd, 3uty]
ETLXFMVLDXXXK	EK12	STAAMLYXLYXXF	SF12	6	4	[1m0k, 1s8l, 1at9, 1e0p, 1s8j, 1r2n, 1r84, 1pxs, 1ap9, 1pxr, 4hwl, 1s54, 1s53, 1o0a, 3han, 3hao, 1kg9, 1kg8, 3hap, 2wjl, 1q5j, 1q5i, 1tn5, 3nsb, 3utv, 1tn0, 3utw, 3utx, 4fpd, 3uty, 1brx, 1brr, 1p8i, 1fbk, 1ucq, 4hyx, 3vi0, 1qkp, 1qko, 1p8h, 4md2, 2zfe, 4md1, 1iw6, 3ns0, 1c3w, 1kme, 2ntu, 2ntw, 1s52, 1s51, 1py6, 4ov0, 1iw9, 2i20, 1vjm, 1x0s, 3mbv, 1x0i, 1x0k, 1xji]
ETLXFMVLDXXXK	EK12	GLGXLYFLVKGMG	GG12	6	0	[1brx, 1c3w, 1at9, 1e0p, 1q5i, 1kme, 2ntu, 1s51, 1py6, 1pxs, 2i20, 1pxr, 1vjm, 1tn5, 1qko, 1s53, 1x0k, 3hao, 3haq, 1tn0, 3utw, 3har, 2wjl]
ETLXFMVLDXXXK	EK12	LNIETLLFXVLDV	LV12	6	6	[1r2n, 1r84, 3utv]
ETLXFMVLDXXXK	EK12	LGXLXFLVKGMXV	LV12	6	0	[1vjm, 1tn5, 1q5i, 1s53, 1tn0, 2i20]
ETLXFMVLDXXXK	EK12	LVXVLWTAYPIXW	LW12	6	5	[1uaz]
ETXXFMVLDVXAK	EK12	LVXVLWTAYPIXW	LW12	6	5	[2z55, 3wqj, 1vgo, 2ei4]
ETLXFMVLDXXXK	EK12	LVLWTAYXILWXI	LI12	6	5	[1uaz]
ETLXFMVLDXXXK	EK12	IXTLLMLIGTXYF	IF12	6	0	[1uaz]
ETXXFMVLDVXAK	EK12	IXTLLMLIGTXYF	IF12	6	0	[2z55, 3wqj, 1vgo, 2ei4]
ETLXFMVLDXXXK	EK12	KFYAIXTLVXXIA	KA12	6	1	[1c3w, 1e0p, 1q5i, 1kme, 2ntu, 2ntw, 1s51, 1py6, 1pxs, 2i20, 1vjm, 1qko, 1s54, 1x0i, 1x0k, 3hao, 3haq, 2wjl]
ETLXFMVLDXXXK	EK12	KVLRNVTVVLWSA	KA12	6	5	[1brx, 1s8l, 1e0p, 1s8j, 1r2n, 1r84, 4hyx, 1pxs, 1pxr, 4hwl, 1qkp, 1qko, 1s54, 1s53, 1o0a, 3han, 3hao, 3hap, 3haq, 3har, 2wjl, 3has, 1c3w, 1q5i, 1kme, 2ntu, 2ntw, 1s52, 1s51, 1py6, 2i20, 1vjm, 1tn5, 1x0i, 1x0k, 3utv, 1tn0, 3utw, 3utx, 1xji, 3uty]
ETLXFMVLDXXXK	EK12	VXXIAFTXXLXML	VL12	6	1	[1m0k, 1s8l, 1at9, 1e0p, 1s8j, 2i1x, 1r2n, 1r84, 1ap9, 1m0m, 4hwl, 1s54, 1s53, 1o0a, 1c8s, 3hao, 1kg9, 1c8r, 1kg8, 3hap, 3haq, 3har, 2wjl, 3has, 1q5j, 2zzl, 1kgb, 1q5i, 1dze, 1tn5, 3nsb, 2brd, 3utx, 4fpd, 1brx, 1fbb, 1brr, 1p8i, 1fbk, 1ucq, 4hyx, 1ixf, 3vi0, 1qkp, 1qko, 1p8h, 1qm8, 4md2, 2zfe, 4md1, 1iw6, 3ns0, 1c3w, 1kme, 2ntu, 2ntw, 1s52, 1s51, 1py6, 4ov0, 1iw9, 3vhz, 2i20, 2i21, 1vjm, 1x0s, 3m…
ETLXFMVLDXXXK	EK12	VPLXIETLLFXVL	VL12	6	6	[1r2n, 1r84]
ETLXFMVLDXXXK	EK12	WLALGXALMGLGA	WA12	6	0	[1s54]
ETLXFMVLDXXXK	EK12	AYPVVWLIGSEGA	AA12	6	5	[1fbb, 1brr, 2brd]
ETLXFMVLDXXXK	EK12	TLWLGIGTLLMLI	TI12	6	0	[1uaz]
ETXXFMVLDVXAK	EK12	TALVAVLWTAYPI	TI12	6	5	[2z55, 1vgo, 2ei4]
ETLXFMVLDXXXK	EK12	ALXXVLWTAYPIL	AL12	6	5	[1uaz]
ETXXFMVLDVXAK	EK12	ALXXVLWTAYPIL	AL12	6	5	[2z55, 1vgo, 2ei4]
ETLXFMVLDXXXK	EK12	AXAFTMXLSMLLG	AG12	6	1	[1brx, 1at9, 1kme, 1brr, 1s52, 1r2n, 1r84, 4hwl, 1qkp, 3han, 2brd, 3hap, 3har, 3utx, 1xji, 3has, 3uty]
ETLXFMVLDXXXK	EK12	AFTMXLSMLLGXG	AG12	6	1	[1at9, 1kme, 1brr, 1s52, 1r2n, 1r84, 4hwl, 1qkp, 3han, 2brd, 3hap, 3har, 3utx, 1xji, 3has, 3uty]
ETLXFMVLDXXXK	EK12	RPEWIWLALGTAL	RL12	6	0	[3utv]
ETXXFMVLDVXAK	EK12	TLLMLIGTFYFIA	TA12	6	0	[2z55, 1vgo, 2ei4]
ETLXFMVLDXXXK	EK12	WXISTAAXLYXXY	WY12	6	4	[1m0k, 1s8l, 1at9, 1e0p, 1s8j, 1r2n, 1r84, 1pxs, 1ap9, 1pxr, 4hwl, 1s54, 1s53, 1o0a, 3han, 3hao, 1kg9, 1c8r, 1kg8, 3hap, 2wjl, 3has, 1q5j, 2zzl, 1kgb, 1q5i, 1tn5, 3nsb, 2brd, 3utv, 1tn0, 3utw, 3utx, 4fpd, 3uty, 1brx, 1fbb, 1brr, 1p8i, 1fbk, 1ucq, 4hyx, 1p8u, 1ixf, 3vi0, 1qkp, 1qko, 1p8h, 1qm8, 4md2, 2zfe, 4md1, 1iw6, 3ns0, 1c3w, 1kme, 2ntu, 2ntw, 1s52, 1s51, 1py6, 4ov0, 1iw9, 3vhz, 2i20, 2i21, 1v…
ETXXFMVLDVXAK	EK12	FNTLTALVAVLWT	FT12	6	5	[1vgo]
ETLXFMVLDXXXK	EK12	LXXXIAFTXXLXM	LM12	6	1	[1m0k, 1s8l, 1at9, 1e0p, 1s8j, 2i1x, 1r2n, 1r84, 1ap9, 1m0m, 4hwl, 1s54, 1s53, 1o0a, 1c8s, 3hao, 1kg9, 1c8r, 1kg8, 3hap, 3haq, 3har, 2wjl, 3has, 1q5j, 2zzl, 1kgb, 1q5i, 1dze, 1tn5, 3nsb, 2brd, 3utx, 4fpd, 1brx, 1fbb, 1brr, 1p8i, 1fbk, 1ucq, 4hyx, 1ixf, 3vi0, 1qkp, 1qko, 1p8h, 1qm8, 4md2, 2zfe, 4md1, 1iw6, 3ns0, 1c3w, 1kme, 2ntu, 2ntw, 1s52, 1s51, 1py6, 4ov0, 1iw9, 3vhz, 2i20, 2i21, 1vjm, 1x0s, 3m…
ETLXFMVLDXXXK	EK12	LWSAYXVVWLIGS	LS12	6	5	[1brx, 1at9, 1fbb, 1q5i, 1brr, 1s52, 1r2n, 1r84, 1ap9, 1pxr, 4hwl, 3han, 2brd, 3hap, 3utv, 1tn0, 3har, 3utx, 1xji, 3has, 3uty]
ETLXFMVLDXXXK	EK12	SAYXVVWLIGSEG	SG12	6	5	[1fbb, 1q5i, 1brr, 1s52, 1r2n, 1r84, 1ap9, 1pxr, 4hwl, 3han, 2brd, 3hap, 3utv, 1tn0, 3har, 3utx, 1xji, 3has, 3uty]
ETLXFMVLDXXXK	EK12	LRNVTVVLWSAYA	LA12	6	5	[1q5i]
ETLXFMVLDXXXK	EK12	FYAIXTLXXXIAF	FF12	6	1	[1brx, 1s8l, 1e0p, 1s8j, 1r2n, 1r84, 4hyx, 1pxs, 1qkp, 1qko, 1s54, 1o0a, 3hao, 1kg8, 3hap, 3haq, 3har, 2wjl, 3has, 1c3w, 1q5i, 1kme, 2ntu, 2ntw, 1s51, 1py6, 4ov0, 2i20, 1vjm, 1tn5, 1x0i, 1x0k, 1xji, 4fpd]
ETLXFMVLDXXXK	EK12	YAIXTLXXXIAXT	YT12	6	1	[1brx, 1s8l, 1at9, 1e0p, 1s8j, 1fbk, 1r2n, 1r84, 1ucq, 4hyx, 1pxs, 4hwl, 1qkp, 1qko, 1s54, 1o0a, 1p8h, 3hao, 1kg8, 3hap, 3haq, 3har, 4md2, 2wjl, 3has, 4md1, 1c3w, 1q5j, 1q5i, 1kme, 2ntu, 2ntw, 1s52, 1s51, 1py6, 4ov0, 2i20, 1vjm, 1tn5, 3mbv, 1x0i, 1x0k, 3utv, 1xji, 4fpd]
ETLXFMVLDXXXK	EK12	TLXXXIAFTXXLS	TS12	6	1	[1m0k, 1s8l, 1at9, 1e0p, 1s8j, 2i1x, 1r2n, 1r84, 1ap9, 1m0m, 4hwl, 1s54, 1s53, 1o0a, 3hao, 1kg9, 1c8r, 1kg8, 3hap, 3haq, 3har, 2wjl, 3has, 1q5j, 2zzl, 1kgb, 1q5i, 1dze, 1tn5, 3nsb, 3utx, 4fpd, 1brx, 1brr, 1p8i, 1fbk, 1ucq, 4hyx, 1ixf, 3vi0, 1qkp, 1qko, 1p8h, 1qm8, 4md2, 2zfe, 4md1, 1iw6, 3ns0, 1c3w, 1kme, 2ntu, 2ntw, 1s52, 1s51, 1py6, 4ov0, 1iw9, 3vhz, 2i20, 2i21, 1vjm, 1x0s, 3mbv, 1x0i, 1x0k, 1x…
ETLXFMVLDXXXK	EK12	PXIAFTXXLSMLL	PL12	6	1	[1s8l, 1at9, 1e0p, 1s8j, 2i1x, 1r2n, 1r84, 1ap9, 1m0m, 4hwl, 1s54, 1s53, 1o0a, 1c8s, 3han, 3hao, 1kg9, 1c8r, 1kg8, 3hap, 3haq, 3har, 2wjl, 3has, 1q5j, 2zzl, 1kgb, 1q5i, 1tn5, 3nsb, 2brd, 3utx, 4fpd, 1brx, 1fbb, 1brr, 1fbk, 1ucq, 4hyx, 1p8u, 1ixf, 3vi0, 1qkp, 1qko, 1p8h, 4md2, 4md1, 3ns0, 1c3w, 1kme, 2ntu, 2ntw, 1s52, 1s51, 1py6, 4ov0, 1iw9, 3vhz, 2i20, 2i21, 1vjm, 3mbv, 1x0k, 1xji]
ETLXFMVLDXXXK	EK12	WLALGTALMGLGS	WS12	6	0	[1s51]
ETLXFMVLDXXXK	EK12	FVWWAISTAAMLY	FY12	6	4	[1m0k, 1at9, 1e0p, 2i1x, 1r2n, 1r84, 1pxs, 1ap9, 1m0m, 1pxr, 4hwl, 1s54, 1s53, 1o0a, 1c8s, 3han, 3hao, 1kg9, 1c8r, 1kg8, 3hap, 3haq, 3har, 2wjl, 3has, 1q5j, 2zzl, 1kgb, 1q5i, 1dze, 1tn5, 3nsb, 2brd, 3utv, 1tn0, 3utw, 3utx, 4fpd, 3uty, 1brx, 1fbb, 1brr, 1p8i, 1fbk, 1ucq, 4hyx, 1p8u, 1ixf, 3vi0, 1qkp, 1qko, 1p8h, 1qm8, 4md2, 2zfe, 4md1, 1iw6, 3ns0, 1c3w, 1kme, 2ntu, 2ntw, 1s52, 1s51, 1py6, 4ov0, 1i…
ETXXFMVLDVXAK	EK12	TLTALVAVLWTAY	TY12	6	5	[2z55, 1vgo]
ETLXFMVLDXXXK	EK12	IAFTXXLSMLLGY	IY12	6	1	[1at9, 1kme, 1brr, 1s52, 1r2n, 1r84, 4hwl, 1qkp, 3han, 2brd, 3hap, 3har, 3utx, 1xji, 3has, 3uty]
ETLXFMVLDXXXK	EK12	GIGTLLMLIGTFY	GY12	6	0	[1uaz]
ETXXFMVLDVXAK	EK12	GIGTLLMLIGTFY	GY12	6	0	[2z55, 3wqj, 1vgo, 2ei4]
ETLXFMVLDXXXK	EK12	WSAYXVVWLIGSE	WE12	6	5	[1at9, 1fbb, 1q5i, 1brr, 1s52, 1r2n, 1r84, 1ap9, 1pxr, 4hwl, 3han, 2brd, 3hap, 3utv, 1tn0, 3har, 3utx, 1xji, 3has, 3uty]
ETLXFMVLDXXXK	EK12	FKVLRNVTVVLWS	FS12	6	5	[1s8l, 1e0p, 1s8j, 1pxs, 1pxr, 4hwl, 1qkp, 1qko, 1s54, 1s53, 3hao, 3haq, 3har, 2wjl, 3has, 1c3w, 1q5i, 1kme, 2ntu, 2ntw, 1s52, 1s51, 1py6, 2i20, 1vjm, 1tn5, 1x0k, 1tn0, 3utx, 3uty]
ETXXFMVLDVXAK	EK12	NTLTALVAVLWTA	NA12	6	5	[1vgo]
ETLXFMVLDXXXK	EK12	NIETLLFMVLDVS	NS12	6	6	[1brr, 1s52, 1r2n, 1r84, 4hyx, 4hwl, 1qkp, 3han, 3hap, 3utv, 3haq, 3utw, 3har, 3utx, 1xji, 3has, 3uty]
ETLXFMVLDXXXK	EK12	KKFYAIXTLVPAI	KI12	6	1	[2ntu, 1s54]
ETLXFMVLDXXXK	EK12	YPVVWLIGSEGAG	YG12	6	5	[2brd]
ETLXFMVLDXXXK	EK12	AIXTLXXXIAFTM	AM12	6	1	[1m0k, 1s8l, 1at9, 1e0p, 1s8j, 1r2n, 1r84, 1ap9, 4hwl, 1s54, 1o0a, 3hao, 1kg9, 1kg8, 3hap, 3haq, 3har, 2wjl, 3has, 1q5j, 1q5i, 1tn5, 3nsb, 3utv, 4fpd, 1brx, 1brr, 1p8i, 1fbk, 1ucq, 4hyx, 3vi0, 1qkp, 1qko, 1p8h, 4md2, 4md1, 3ns0, 1c3w, 1kme, 2ntu, 2ntw, 1s52, 1s51, 1py6, 4ov0, 2i20, 1vjm, 3mbv, 1x0i, 1x0k, 1xji]
ETLXFMVLDXXXK	EK12	WLALGTALMGLGV	WV12	6	0	[1s52]
ETLXFMVLDXXXK	EK12	PEWIWLALGTALM	PM12	6	0	[3utv]
ETLXFMVLDXXXK	EK12	PLNIETLLFMVLD	PD12	6	6	[1r2n, 1r84, 3utv]
ETLXFMVLDXXXK	EK12	EWIWLALGTALMG	EG12	6	0	[4hwl, 1s52, 1r2n, 1r84, 3utv]
TVVXLAGFAGAMV	TV12	MGAVAFXGLVYYL	ML12	3	4	[3qdc, 3qap, 1jgj]
TXXMGLGXLXFXV	TV12	MVLDVSXKVGXGL	ML12	0	6	[1m0k, 1s8l, 1at9, 1e0p, 1s8j, 1r2n, 1r84, 1pxs, 1jv7, 1jv6, 1pxr, 1ap9, 1m0l, 4hwl, 1s54, 1s53, 1o0a, 3han, 3hao, 1kg9, 1kg8, 3hap, 3haq, 2wjk, 3har, 2wjl, 3has, 1q5j, 2zzl, 1q5i, 1f50, 3nsb, 1tn5, 2brd, 1cwq, 3utv, 1tn0, 3utw, 3utx, 4fpd, 3uty, 1brx, 1brr, 1p8i, 1fbk, 1ucq, 4hyx, 1f4z, 1ixf, 3vi0, 1qkp, 1qko, 1brd, 1p8h, 1mgy, 1qm8, 4md2, 4md1, 2zfe, 1iw6, 3ns0, 1c3w, 1bm1, 2ntu, 1kme, 2ntw, 1s…
TYFXVXWIGYXIV	TV12	FLFXLLPFFSKVG	FG12	5	6	[1xio, 2m3g, 4tl3]
TYFXVXWIGYXIV	TV12	FSKVGFSFLXLHG	FG12	5	6	[2m3g]
TXXMGLGXLXFXV	TV12	FMVXDXXXKVGXG	FG12	0	6	[1m0k, 1s8l, 1at9, 1e0p, 1s8j, 1r2n, 1r84, 1pxs, 1jv7, 1jv6, 1pxr, 1ap9, 1m0l, 4hwl, 1s54, 1s53, 1o0a, 3han, 3hao, 1kg9, 1kg8, 3hap, 3haq, 2wjk, 3har, 2wjl, 3has, 1q5j, 2zzl, 1q5i, 1f50, 3nsb, 1tn5, 2brd, 1cwq, 3utv, 1tn0, 3utw, 3utx, 4fpd, 3uty, 1brx, 1brr, 1p8i, 1fbk, 1ucq, 4hyx, 1f4z, 1ixf, 3vi0, 1qkp, 1qko, 1brd, 1p8h, 1mgy, 1qm8, 4md2, 4md1, 2zfe, 1iw6, 3ns0, 1c3w, 1bm1, 2ntu, 1kme, 2ntw, 1s…
TXLMLIGTFXXXV	TV12	FMVXDXXXKVGXG	FG12	0	6	[1uaz]
TXXMGLGXLXFXV	TV12	LMGLGXLYFLVKG	LG12	0	0	[1s8l, 1at9, 1e0p, 1s8j, 1r2n, 1r84, 1pxs, 1jv7, 1jv6, 1pxr, 1ap9, 4hwl, 1s53, 1o0a, 3han, 3hao, 1kg9, 1bhb, 1kg8, 3hap, 3haq, 1bha, 2wjk, 3har, 2wjl, 3has, 1q5j, 1q5i, 1f50, 3nsb, 1tn5, 1tn0, 3utw, 3utx, 3uty, 4fpd, 1brx, 1fbk, 1ucq, 4hyx, 1f4z, 1qkp, 1qko, 1brd, 1p8h, 1mgy, 4md2, 4md1, 3ns0, 1c3w, 1bm1, 2ntu, 1kme, 2ntw, 1py6, 4ov0, 2i20, 1vjm, 3mbv, 1x0i, 1x0k, 1xji]
TXXFMVLDXXXKV	TV12	LMGLGXLYFLVKG	LG12	6	0	[1s8l, 1at9, 1e0p, 1s8j, 1r2n, 1r84, 1pxs, 1ap9, 1pxr, 4hwl, 1s53, 1o0a, 3han, 3hao, 1kg9, 1kg8, 3hap, 3haq, 2wjk, 3har, 2wjl, 3has, 1q5j, 1q5i, 1f50, 1tn5, 3nsb, 1tn0, 3utw, 3utx, 4fpd, 3uty, 1brx, 1fbk, 1ucq, 4hyx, 1f4z, 1qkp, 1qko, 1p8h, 4md2, 4md1, 3ns0, 1c3w, 1bm1, 1kme, 2ntu, 2ntw, 1s51, 1py6, 4ov0, 2i20, 1vjm, 3mbv, 1x0i, 1x0k, 1xji]
TXXMGLGXLXFXV	TV12	LXFMVLDVXXKVG	LG12	0	6	[1m0k, 1s8l, 1at9, 1e0p, 1s8j, 1r2n, 1r84, 1pxs, 1jv7, 1jv6, 1pxr, 1ap9, 1m0l, 4hwl, 1s54, 1s53, 1o0a, 3han, 3hao, 1kg9, 1kg8, 3hap, 3haq, 2wjk, 3har, 2wjl, 3has, 1q5j, 2zzl, 1q5i, 1f50, 3nsb, 1tn5, 2brd, 1cwq, 3utv, 1tn0, 3utw, 3utx, 3uty, 4fpd, 1brx, 1brr, 1p8i, 1fbk, 1ucq, 4hyx, 1f4z, 1ixf, 3vi0, 1qkp, 1qko, 1p8h, 1qm8, 4md2, 4md1, 2zfe, 1iw6, 3ns0, 1c3w, 1bm1, 2ntu, 1kme, 2ntw, 1s52, 1s51, 1p…
TXLMLIGTFXXXV	TV12	LXFMVLDVXXKVG	LG12	0	6	[1uaz]
TXXFMVLDXXXKV	TV12	LXLGIGTLLMLIG	LG12	6	0	[1uaz]
TTPLLLLDLALLV	TV12	LXFMVLDVXXKVG	LG12	2	6	[1brx]
TXXFMVLDVXAKV	TV12	LXLGIGTLLMLIG	LG12	6	0	[3wqj, 1vgo, 2ei4]
TIADVLAKAGYGV	TV12	LGNARLLLLATXG	LG12	6	5	[3ddl]
TTPLLLLDLALLV	TV12	VXAKVGXGLILLR	VR12	2	6	[1brx]
TXXMGLGXLXFXV	TV12	VXAKVGXGLILLR	VR12	0	6	[1s8l, 1at9, 1e0p, 1s8j, 1r2n, 1r84, 1pxs, 1jv7, 1jv6, 1pxr, 4hwl, 1s54, 1s53, 1o0a, 3han, 3hao, 1kg8, 3hap, 3haq, 2wjk, 3har, 2wjl, 3has, 1q5i, 1tn5, 1tn0, 3utw, 3utx, 4fpd, 3uty, 1brx, 1f4z, 1qkp, 1qko, 1brd, 1mgy, 1c3w, 1bm1, 2ntu, 1kme, 2ntw, 1s51, 1py6, 4ov0, 2i20, 1vjm, 1x0i, 1x0k, 1xji]
TXLFWLGAIGMLV	TV12	LIVYLDLVTKVGF	LF12	0	6	[3qdc, 3qap, 2ksy, 1jgj, 1h2s]
TXLMLIGTFXXXV	TV12	LFXVLDVXXKVGF	LF12	0	6	[1uaz]
TYFXVXWIGYXIV	TV12	LFCLLPFFSKVGF	LF12	5	6	[1xio, 2m3g, 4tl3]
TXXFMVLDXXXKV	TV12	LXTAXMGLGXLXF	LF12	6	0	[1m0k, 1s8l, 1at9, 1e0p, 1s8j, 2i1x, 1r2n, 1r84, 1pxs, 1ap9, 1m0m, 1pxr, 4hwl, 1s54, 1s53, 1o0a, 1c8s, 3han, 3hao, 1kg9, 1c8r, 1kg8, 3hap, 3haq, 2wjk, 3har, 2wjl, 3has, 1q5j, 2zzl, 1kgb, 1q5i, 1f50, 1dze, 1tn5, 3nsb, 2brd, 1cwq, 3utv, 1tn0, 3utw, 3utx, 4fpd, 3uty, 1brx, 1fbb, 1brr, 1p8i, 1fbk, 1ucq, 4hyx, 1p8u, 1f4z, 1ixf, 3vi0, 1qkp, 1qko, 1p8h, 1qm8, 4md2, 2zfe, 4md1, 1iw6, 3ns0, 1c3w, 1bm1, 1k…
TXXFMVLDXXXKV	TV12	LGXGTLLMXIGXF	LF12	6	0	[1uaz]
TXXMGLGXLXFXV	TV12	LFXVLDVXXKVGF	LF12	0	6	[1m0k, 1s8l, 1at9, 1e0p, 1s8j, 1r2n, 1r84, 1pxs, 1jv7, 1pxr, 1ap9, 1m0l, 4hwl, 1s54, 1s53, 1o0a, 3han, 3hao, 1kg9, 1kg8, 3hap, 3haq, 2wjk, 3har, 2wjl, 3has, 1q5j, 2zzl, 1q5i, 1f50, 3nsb, 1tn5, 2brd, 1cwq, 3utv, 1tn0, 3utw, 3utx, 3uty, 1brx, 1brr, 1ucq, 4hyx, 1f4z, 1ixf, 3vi0, 1qkp, 1qko, 1brd, 1p8h, 1mgy, 1qm8, 4md2, 4md1, 2zfe, 1iw6, 3ns0, 1c3w, 1bm1, 2ntu, 1kme, 2ntw, 1s52, 1s51, 1py6, 2at9, 4o…
TXXFMVLDVXAKV	TV12	LGXGTLLMXIGXF	LF12	6	0	[2z55, 3wqj, 1vgo, 2ei4]
TXXFMVLDXXXKV	TV12	VXVLWTAYPILWI	VI12	6	5	[1uaz]
TXXFMVLDVXAKV	TV12	VXVLWTAYPILWI	VI12	6	5	[2z55, 3wqj, 1vgo, 2ei4]
TTPLLLLDLALLV	TV12	VXWAISTAAXLYI	VI12	2	4	[1brx]
TXXFMVLDXXXKV	TV12	VVLWSAYXVXWXI	VI12	6	5	[1m0k, 1at9, 1e0p, 1s8j, 2i1x, 1r2n, 1r84, 1pxs, 1ap9, 1m0m, 1pxr, 4hwl, 1s54, 1s53, 1o0a, 1c8s, 3han, 3hao, 1kg9, 1c8r, 1kg8, 3hap, 3haq, 2wjk, 3har, 2wjl, 3has, 1q5j, 2zzl, 1kgb, 1q5i, 1f50, 1dze, 1tn5, 3nsb, 2brd, 3utv, 1tn0, 3utw, 3utx, 4fpd, 3uty, 1brx, 1fbb, 1brr, 1p8i, 1fbk, 1ucq, 4hyx, 1p8u, 1f4z, 1ixf, 3vi0, 1qkp, 1qko, 1p8h, 1qm8, 4md2, 2zfe, 4md1, 1iw6, 3ns0, 1c3w, 1bm1, 1kme, 2ntu, 2n…
TXXFMVLDXXXKV	TV12	VXWAISTAAXLYI	VI12	6	4	[1m0k, 1at9, 1e0p, 2i1x, 1r2n, 1r84, 1pxs, 1ap9, 1m0m, 1pxr, 4hwl, 1s54, 1s53, 1o0a, 1c8s, 3han, 3hao, 1kg9, 1c8r, 1kg8, 3hap, 2wjk, 2wjl, 3has, 1q5j, 2zzl, 1kgb, 1q5i, 1f50, 1dze, 1tn5, 3nsb, 2brd, 1cwq, 3utv, 1tn0, 3utw, 3utx, 4fpd, 3uty, 1brx, 1fbb, 1brr, 1p8i, 1fbk, 1ucq, 4hyx, 1p8u, 1f4z, 1ixf, 3vi0, 1qkp, 1qko, 1p8h, 1qm8, 4md2, 2zfe, 4md1, 1iw6, 3ns0, 1c3w, 1bm1, 1kme, 2ntu, 2ntw, 1s52, 1s…
TXLFCLLPFFSKV	TV12	VTYFTVXWIGYPI	VI12	6	5	[1xio, 2m3g, 4tl3]
TXXMGLGXLXFXV	TV12	VLDVXAKVGXGXI	VI12	0	6	[1m0k, 1s8l, 1at9, 1e0p, 1s8j, 1r2n, 1r84, 1pxs, 1jv7, 1pxr, 1ap9, 1jv6, 1m0l, 4hwl, 1s54, 1s53, 1o0a, 3han, 3hao, 1kg9, 1kg8, 3hap, 3haq, 2wjk, 3har, 2wjl, 3has, 1q5j, 2zzl, 1q5i, 1f50, 3nsb, 1tn5, 1cwq, 3utv, 1tn0, 3utw, 3utx, 3uty, 4fpd, 1brx, 1brr, 1p8i, 1fbk, 1ucq, 4hyx, 1f4z, 1ixf, 3vi0, 1qkp, 1qko, 1brd, 1p8h, 1mgy, 1qm8, 4md2, 4md1, 2zfe, 1iw6, 3ns0, 1c3w, 1bm1, 2ntu, 1kme, 2ntw, 1s52, 1s…
TIADVLAKAGYGV	TV12	VXXLVVFIAGYHY	VY12	6	1	[3ddl]
TXLFCLLPFFSKV	TV12	VAMFIPIWSGLAY	VY12	6	1	[1xio, 2m3g, 4tl3]
TVATMTAXFVFFV	TV12	VXXLVVFIAGYHY	VY12	0	1	[3ddl]
TXXFMVLDXXXKV	TV12	VLRNVTVVXWSAY	VY12	6	5	[1brx, 1s8l, 1at9, 1e0p, 1s8j, 1r2n, 1r84, 4hyx, 1f4z, 1pxs, 1pxr, 4hwl, 1qkp, 1qko, 1s54, 1s53, 1o0a, 3han, 3hao, 1kg8, 3hap, 3haq, 2wjk, 3har, 2wjl, 3has, 1c3w, 1bm1, 1q5i, 1kme, 2ntu, 2ntw, 1s52, 1s51, 1py6, 4ov0, 2i20, 1vjm, 1tn5, 1x0i, 1x0k, 3utv, 1tn0, 3utw, 3utx, 1xji, 4fpd, 3uty]
TTPLLLLDLALLV	TV12	VLRNVTVVXWSAY	VY12	2	5	[1brx]
TXXFMVLDXXXKV	TV12	NVTVVLWSAYXVV	NV12	6	5	[1m0k, 1s8l, 1at9, 1e0p, 1s8j, 1r2n, 1r84, 1pxs, 1ap9, 1pxr, 4hwl, 1s54, 1s53, 1o0a, 3han, 3hao, 1kg9, 1kg8, 3hap, 3haq, 2wjk, 3har, 2wjl, 3has, 1q5j, 2zzl, 1q5i, 1f50, 1tn5, 3nsb, 1cwq, 3utv, 1tn0, 3utw, 3utx, 4fpd, 3uty, 1brx, 1brr, 1p8i, 1fbk, 1ucq, 4hyx, 1f4z, 1ixf, 3vi0, 1qkp, 1qko, 1p8h, 1qm8, 4md2, 2zfe, 4md1, 1iw6, 3ns0, 1c3w, 1bm1, 1kme, 2ntu, 2ntw, 1s52, 1s51, 1py6, 4ov0, 1iw9, 2i20, 1v…
TVVXLAGFAGAMV	TV12	RYIXWILTTPLXV	RV12	3	2	[3qdc, 3qap, 1jgj]
TTPLLLLDLALLV	TV12	RNVTVVLWSAYXV	RV12	2	5	[1brx]
TXXFMVLDXXXKV	TV12	RNVTVVLWSAYXV	RV12	6	5	[1m0k, 1s8l, 1at9, 1e0p, 1s8j, 1r2n, 1r84, 1pxs, 1ap9, 1pxr, 4hwl, 1s54, 1s53, 1o0a, 3han, 3hao, 1kg9, 1kg8, 3hap, 3haq, 2wjk, 3har, 2wjl, 3has, 1q5j, 2zzl, 1q5i, 1f50, 1tn5, 3nsb, 1cwq, 3utv, 1tn0, 3utw, 3utx, 4fpd, 3uty, 1brx, 1brr, 1p8i, 1fbk, 1ucq, 4hyx, 1f4z, 1ixf, 3vi0, 1qkp, 1qko, 1p8h, 1qm8, 4md2, 2zfe, 4md1, 1iw6, 3ns0, 1c3w, 1bm1, 1kme, 2ntu, 2ntw, 1s52, 1s51, 1py6, 4ov0, 1iw9, 2i20, 1v…
TXXFMVLDXXXKV	TV12	VTVVLWSAYXVVW	VW12	6	5	[1m0k, 1s8l, 1at9, 1e0p, 1s8j, 1r2n, 1r84, 1pxs, 1ap9, 1pxr, 4hwl, 1s54, 1s53, 1o0a, 3han, 3hao, 1kg9, 1kg8, 3hap, 3haq, 2wjk, 3har, 2wjl, 3has, 1q5j, 2zzl, 1q5i, 1f50, 1tn5, 3nsb, 1cwq, 3utv, 1tn0, 3utw, 3utx, 4fpd, 3uty, 1brx, 1brr, 1p8i, 1fbk, 1ucq, 4hyx, 1f4z, 1ixf, 3vi0, 1qkp, 1qko, 1p8h, 1qm8, 4md2, 2zfe, 4md1, 1iw6, 3ns0, 1c3w, 1bm1, 1kme, 2ntu, 2ntw, 1s52, 1s51, 1py6, 4ov0, 1iw9, 3vhz, 2i…
TXXFMVLDXXXKV	TV12	LRNXTVVLWXAYP	LP12	6	5	[1s8l, 1at9, 1e0p, 1s8j, 1r2n, 1r84, 1pxs, 1ap9, 1pxr, 4hwl, 1s54, 1s53, 1o0a, 3han, 3hao, 1kg9, 1kg8, 3hap, 3haq, 2wjk, 3har, 2wjl, 3has, 1q5j, 1f50, 1tn5, 3nsb, 3utv, 1tn0, 3utw, 3utx, 4fpd, 3uty, 1brx, 1brr, 1fbk, 1ucq, 4hyx, 1f4z, 1qkp, 1qko, 1p8h, 4md2, 4md1, 3ns0, 1c3w, 1bm1, 1kme, 2ntu, 2ntw, 1s52, 1s51, 1py6, 4ov0, 2i20, 1vjm, 3mbv, 1x0i, 1x0k, 1xji]
TXXFMVLDVXAKV	TV12	LTALVAVLWXAYP	LP12	6	5	[2z55, 1vgo]
TTPLLLLDLALLV	TV12	LRNXTVVLWXAYP	LP12	2	5	[1brx]
TXLFCLLPFFSKV	TV12	LVTYFTVLWXGYP	LP12	6	5	[2m3g]
TXXMGLGXLXFXV	TV12	TXLXXXIAFTXXL	TL12	0	1	[1m0k, 1s8l, 1at9, 1e0p, 1s8j, 1r2n, 1r84, 1jv7, 1pxs, 1jv6, 1ap9, 1pxr, 1m0l, 4hwl, 1s54, 1o0a, 3han, 3hao, 1kg9, 1bhb, 1kg8, 3hap, 3haq, 1bha, 2wjk, 3har, 2wjl, 3has, 1q5j, 2zzl, 1q5i, 1f50, 3nsb, 1tn5, 1cwq, 1tn0, 4fpd, 1brx, 1brr, 1p8i, 1fbk, 1ucq, 4hyx, 1f4z, 1ixf, 3vi0, 1qkp, 1qko, 1brd, 1p8h, 1mgy, 1qm8, 4md2, 4md1, 2zfe, 1iw6, 3ns0, 1c3w, 1bm1, 2ntu, 1kme, 2ntw, 1s52, 1s51, 1py6, 4ov0, 3v…
TXXFMVLDXXXKV	TV12	TVXLWSAYXVVWL	TL12	6	5	[1m0k, 1s8l, 1at9, 1e0p, 1s8j, 2i1x, 1r2n, 1r84, 1pxs, 1ap9, 1m0m, 1pxr, 4hwl, 1s54, 1s53, 1o0a, 1c8s, 3han, 3hao, 1kg9, 1c8r, 1kg8, 3hap, 3haq, 2wjk, 3har, 2wjl, 3has, 1q5j, 2zzl, 1kgb, 1q5i, 1f50, 1dze, 1tn5, 3nsb, 2brd, 1cwq, 3utv, 1tn0, 3utw, 3utx, 4fpd, 3uty, 1brx, 1fbb, 1brr, 1p8i, 1fbk, 1ucq, 4hyx, 1p8u, 1f4z, 1ixf, 3vi0, 1qkp, 1qko, 1p8h, 1qm8, 4md2, 2zfe, 4md1, 1iw6, 3ns0, 1c3w, 1bm1, 1k…
TXLMLIGTFXXXV	TV12	TXLVPGIASAAXL	TL12	0	1	[1uaz]
TXXFMVLDXXXKV	TV12	TXLVPGIASAAXL	TL12	6	1	[1uaz]
TXXFMVLDXXXKV	TV12	TXLXXXIAFTXXL	TL12	6	1	[1m0k, 1s8l, 1at9, 1e0p, 1s8j, 1r2n, 1r84, 1pxs, 1ap9, 1pxr, 4hwl, 1s54, 1o0a, 3han, 3hao, 1kg9, 1kg8, 3hap, 3haq, 2wjk, 3har, 2wjl, 3has, 1q5j, 2zzl, 1q5i, 1f50, 1tn5, 3nsb, 1cwq, 1tn0, 4fpd, 1brx, 1brr, 1p8i, 1fbk, 1ucq, 4hyx, 1f4z, 1ixf, 3vi0, 1qkp, 1qko, 1p8h, 1qm8, 4md2, 2zfe, 4md1, 1iw6, 3ns0, 1c3w, 1bm1, 1kme, 2ntu, 2ntw, 1s52, 1s51, 1py6, 4ov0, 1iw9, 3vhz, 2i20, 1vjm, 1x0s, 1qhj, 3mbv, 1x…
TTPLLLLDLALLV	TV12	TXLXXXIAFTXXL	TL12	2	1	[1brx]
TXXFMVLDVXAKV	TV12	TXLVPGIASAAXL	TL12	6	1	[2z55, 1vgo, 2ei4]
TXXFMVLDXXXKV	TV12	WARYAXWLFTTXL	WL12	6	2	[1s8l, 1s8j]
TTPLLLLDLALLV	TV12	WARYAXWLFTTXL	WL12	2	2	[1brx]
TTPLLLLDLALLV	TV12	WXXISTAAMLXXL	WL12	2	4	[1brx]
TXXFMVLDXXXKV	TV12	WXXISTAAMLXXL	WL12	6	4	[1m0k, 1s8l, 1at9, 1e0p, 1s8j, 2i1x, 1r2n, 1r84, 1pxs, 1ap9, 1m0m, 1pxr, 4hwl, 1s54, 1s53, 1o0a, 1c8s, 3han, 3hao, 1kg9, 1c8r, 1kg8, 3hap, 2wjk, 2wjl, 3has, 1q5j, 2zzl, 1kgb, 1q5i, 1f50, 1dze, 1tn5, 3nsb, 2brd, 1cwq, 3utv, 1tn0, 3utw, 3utx, 4fpd, 3uty, 1brx, 1fbb, 1brr, 1p8i, 1fbk, 1ucq, 4hyx, 1p8u, 1f4z, 1ixf, 3vi0, 1qkp, 1qko, 1p8h, 1qm8, 4md2, 2zfe, 4md1, 1iw6, 3ns0, 1c3w, 1bm1, 1kme, 2ntu, 2n…
TXXFMVLDXXXKV	TV12	WIWLALGTALMGL	WL12	6	0	[1r2n, 1r84, 1pxs, 1ap9, 1pxr, 4hwl, 1s54, 1s53, 3han, 3hao, 1c8r, 3hap, 3haq, 2wjk, 3har, 3has, 1q5j, 1kgb, 1q5i, 1tn5, 3nsb, 3utv, 1tn0, 3utw, 3utx, 3uty, 1fbb, 1brr, 1fbk, 1ucq, 4hyx, 1ixf, 3vi0, 1qkp, 1qko, 1p8h, 4md2, 4md1, 3ns0, 1kme, 2ntw, 1s52, 1s51, 1py6, 4ov0, 1iw9, 3vhz, 3mbv, 1xji]
TLIGFLMSTQIVV	TV12	WYICGVCAFLXIL	WL12	3	4	[2m3g]
TXXFMVLDXXXKV	TV12	ALGTALMGLGXLY	AY12	6	0	[1m0k, 1s8l, 1at9, 1e0p, 1s8j, 2i1x, 1r2n, 1r84, 1pxs, 1ap9, 1m0m, 1pxr, 4hwl, 1s54, 1s53, 1o0a, 1c8s, 3han, 3hao, 1kg9, 1c8r, 1kg8, 3hap, 3haq, 2wjk, 3har, 2wjl, 3has, 1q5j, 2zzl, 1kgb, 1q5i, 1f50, 1dze, 1tn5, 3nsb, 2brd, 1cwq, 3utv, 1tn0, 3utw, 3utx, 4fpd, 3uty, 1brx, 1fbb, 1brr, 1p8i, 1fbk, 1ucq, 4hyx, 1p8u, 1f4z, 1ixf, 3vi0, 1qkp, 1qko, 1p8h, 1qm8, 4md2, 2zfe, 4md1, 1iw6, 3ns0, 1c3w, 1bm1, 1k…
TXLFCLLPFFSKV	TV12	VLWXGYPIXWXXG	VG12	6	5	[1xio, 2m3g, 4tl3]
TXXFMVLDXXXKV	TV12	VLWXAYPIXWXXG	VG12	6	5	[1uaz]
TWWLFSTXAFXFV	TV12	VLWXAYPIXWXXG	VG12	4	5	[2z55, 1vgo, 3wqj, 2ei4]
TXXFMVLDXXXKV	TV12	VLWXAYXVXWXXG	VG12	6	5	[1m0k, 1at9, 1e0p, 2i1x, 1r2n, 1r84, 1pxs, 1ap9, 1m0m, 1pxr, 4hwl, 1s54, 1s53, 1o0a, 1c8s, 3han, 3hao, 1kg9, 1c8r, 1kg8, 3hap, 3haq, 2wjk, 3har, 2wjl, 3has, 1q5j, 2zzl, 1kgb, 1q5i, 1f50, 1dze, 1tn5, 3nsb, 2brd, 3utv, 1tn0, 3utw, 3utx, 4fpd, 3uty, 1brx, 1fbb, 1brr, 1p8i, 1fbk, 1ucq, 4hyx, 1p8u, 1f4z, 1ixf, 3vi0, 1qkp, 1qko, 1p8h, 1qm8, 4md2, 2zfe, 4md1, 1iw6, 3ns0, 1c3w, 1bm1, 1kme, 2ntu, 2ntw, 1s…
TXXFMVLDVXAKV	TV12	VLWXAYPIXWXXG	VG12	6	5	[2z55, 3wqj, 1vgo, 2ei4]
TXXFMVLDXXXKV	TV12	GTALMGLGXLYFL	GL12	6	0	[1m0k, 1s8l, 1at9, 1e0p, 1s8j, 2i1x, 1r2n, 1r84, 1pxs, 1ap9, 1m0m, 1pxr, 4hwl, 1s54, 1s53, 1o0a, 1c8s, 3han, 3hao, 1kg9, 1c8r, 1kg8, 3hap, 3haq, 2wjk, 3har, 2wjl, 3has, 1q5j, 2zzl, 1kgb, 1q5i, 1f50, 1dze, 1tn5, 3nsb, 2brd, 1cwq, 3utv, 1tn0, 3utw, 3utx, 4fpd, 3uty, 1brx, 1fbb, 1brr, 1p8i, 1fbk, 1ucq, 4hyx, 1p8u, 1f4z, 1ixf, 3vi0, 1qkp, 1qko, 1p8h, 1qm8, 4md2, 2zfe, 4md1, 1iw6, 3ns0, 1c3w, 1bm1, 1k…
TTPLLLLDLALLV	TV12	ILXXVGADGIMIG	IG12	2	3	[1brx]
TXLFWLGAIGMLV	TV12	IVYLDLVTKVGFG	IG12	0	6	[3qdc, 3qap, 2ksy, 1jgj, 1h2s]
TXXFMVLDXXXKV	TV12	IWLXLGTALMXLG	IG12	6	0	[1s8l, 1at9, 1s8j, 2i1x, 1r2n, 1r84, 1pxs, 1ap9, 1m0m, 1pxr, 4hwl, 1s54, 1s53, 1o0a, 3han, 3hao, 1kg9, 1c8r, 1kg8, 3hap, 3haq, 2wjk, 3har, 2wjl, 3has, 1q5j, 2zzl, 1kgb, 1q5i, 1f50, 1tn5, 3nsb, 2brd, 3utv, 1tn0, 3utw, 3utx, 4fpd, 3uty, 1brx, 1fbb, 1brr, 1fbk, 1ucq, 4hyx, 1f4z, 1ixf, 3vi0, 1qkp, 1qko, 1p8h, 4md2, 4md1, 3ns0, 1c3w, 1bm1, 1kme, 2ntu, 2ntw, 1s52, 1s51, 1py6, 4ov0, 1iw9, 3vhz, 2i20, 2i…
TLIGFLMSTQIVV	TV12	ICGVCAFLIXLXG	IG12	3	4	[2m3g]
TXXFMVLDXXXKV	TV12	ALMGLGXLYFLVK	AK12	6	0	[1m0k, 1s8l, 1at9, 1e0p, 1s8j, 1r2n, 1r84, 1pxs, 1ap9, 1pxr, 4hwl, 1s53, 1o0a, 3han, 3hao, 1kg9, 1kg8, 3hap, 3haq, 2wjk, 3har, 2wjl, 3has, 1q5j, 1q5i, 1f50, 1tn5, 3nsb, 1cwq, 1tn0, 3utw, 3utx, 4fpd, 3uty, 1brx, 1brr, 1p8i, 1fbk, 1ucq, 4hyx, 1f4z, 3vi0, 1qkp, 1qko, 1p8h, 4md2, 4md1, 3ns0, 1c3w, 1bm1, 1kme, 2ntu, 2ntw, 1s52, 1s51, 1py6, 4ov0, 2i20, 1vjm, 1qhj, 3mbv, 1x0i, 1x0k, 1xji]
TXXMGLGXLXFXV	TV12	MGLGXLYFLVKGM	MM12	0	0	[1s8l, 1at9, 1e0p, 1r2n, 1r84, 1pxs, 1jv7, 1jv6, 1pxr, 1s53, 1o0a, 3han, 3hao, 1kg8, 3hap, 3haq, 1bha, 2wjk, 3har, 2wjl, 3has, 1q5j, 1q5i, 1f50, 1tn5, 1tn0, 3utw, 3utx, 3uty, 4fpd, 1brx, 1fbk, 1ucq, 4hyx, 1f4z, 1qko, 1brd, 1p8h, 4md2, 4md1, 1c3w, 1bm1, 2ntu, 1kme, 2ntw, 1py6, 4ov0, 2i20, 1vjm, 3mbv, 1x0i, 1x0k, 1xji]
TXXFMVLDXXXKV	TV12	MGLGXLYFLVKGM	MM12	6	0	[1s8l, 1at9, 1e0p, 1r2n, 1r84, 1pxs, 1pxr, 1s53, 1o0a, 3han, 3hao, 1kg8, 3hap, 3haq, 2wjk, 3har, 2wjl, 3has, 1q5j, 1q5i, 1f50, 1tn5, 1tn0, 3utw, 3utx, 4fpd, 3uty, 1brx, 1fbk, 1ucq, 4hyx, 1f4z, 1qko, 1p8h, 4md2, 4md1, 1c3w, 1bm1, 1kme, 2ntu, 2ntw, 1s51, 1py6, 4ov0, 2i20, 1vjm, 3mbv, 1x0i, 1x0k, 1xji]
TIADVLAKAGYGV	TV12	SALVVFIAGYHYF	SF12	6	1	[3ddl]
TIADVLAKAGYGV	TV12	SXTVATMTASFVF	SF12	6	0	[3ddl]
TXXFMVLDXXXKV	TV12	STAAMLYXLYXXF	SF12	6	4	[1m0k, 1s8l, 1at9, 1e0p, 1s8j, 1r2n, 1r84, 1pxs, 1ap9, 1pxr, 4hwl, 1s54, 1s53, 1o0a, 3han, 3hao, 1kg9, 1kg8, 3hap, 2wjk, 2wjl, 1q5j, 1q5i, 1f50, 1tn5, 3nsb, 1cwq, 3utv, 1tn0, 3utw, 3utx, 4fpd, 3uty, 1brx, 1brr, 1p8i, 1fbk, 1ucq, 4hyx, 1f4z, 3vi0, 1qkp, 1qko, 1p8h, 4md2, 2zfe, 4md1, 1iw6, 3ns0, 1c3w, 1bm1, 1kme, 2ntu, 2ntw, 1s52, 1s51, 1py6, 4ov0, 1iw9, 2i20, 1vjm, 1x0s, 3mbv, 1x0i, 1x0k, 1xji]
TVATMTAXFVFFV	TV12	SALVVFIAGYHYF	SF12	0	1	[3ddl]
TXXMGLGXLXFXV	TV12	GLGXLYFLVKGMG	GG12	0	0	[1brx, 1at9, 1e0p, 1pxs, 1pxr, 1qko, 1brd, 1s53, 3hao, 3haq, 1bha, 3har, 2wjl, 1c3w, 1bm1, 1q5i, 2ntu, 1kme, 1py6, 2i20, 1vjm, 1tn5, 1x0k, 1tn0, 3utw]
TWWLFSTXAFXFV	TV12	GVDALMIXXGLXG	GG12	4	3	[2z55, 1vgo, 3wqj, 2ei4]
TWWLFSTICMIVV	TV12	GVDALMIXXGLXG	GG12	4	3	[1uaz]
TXLMLIGTFXXXV	TV12	GIASAAYLSMFFG	GG12	0	1	[1uaz]
TXXFMVLDXXXKV	TV12	GLGXLYFLVKGMG	GG12	6	0	[1brx, 1c3w, 1at9, 1bm1, 1e0p, 1q5i, 1kme, 2ntu, 1s51, 1py6, 1pxs, 2i20, 1pxr, 1vjm, 1tn5, 1qko, 1s53, 1x0k, 3hao, 3haq, 1tn0, 3utw, 3har, 2wjl]
TXLFWLGAIGMLV	TV12	GIAAVAYXVMALG	GG12	0	1	[3qdc, 3qap, 2ksy, 1jgj]
TTPLLLLDLALLV	TV12	GADGXMIXTGLXG	GG12	2	3	[1brx]
TXXFMVLDXXXKV	TV12	GIASAAYLSMFFG	GG12	6	1	[1uaz]
TXXMGLGXLXFXV	TV12	DVXAKVGXGXXLL	DL12	0	6	[1s8l, 1at9, 1e0p, 1s8j, 1r2n, 1r84, 1pxs, 1jv7, 1pxr, 1jv6, 4hwl, 1s54, 1s53, 1o0a, 3han, 3hao, 1kg9, 1kg8, 3hap, 3haq, 2wjk, 3har, 2wjl, 3has, 1q5j, 1q5i, 1f50, 3nsb, 1tn5, 3utv, 1tn0, 3utw, 3utx, 3uty, 4fpd, 1brx, 1fbk, 1ucq, 4hyx, 1f4z, 1qkp, 1qko, 1brd, 1p8h, 1mgy, 4md2, 4md1, 3ns0, 1c3w, 1bm1, 2ntu, 1kme, 2ntw, 1s52, 1s51, 1py6, 4ov0, 2i20, 1vjm, 3mbv, 1x0i, 1x0k, 1xji]
TWWLFSTXAFXFV	TV12	DXLMIVTGLXGXL	DL12	4	3	[2z55, 1vgo, 3wqj, 2ei4]
TTPLLLLDLALLV	TV12	DVXAKVGXGXXLL	DL12	2	6	[1brx]
TXLFWLGAIGMLV	TV12	DLVXKVGFGFIXL	DL12	0	6	[3qdc, 3qap, 2ksy, 1jgj]
TVVXLAGFAGAMV	TV12	DWXLTXPLIVYFL	DL12	3	2	[3qdc, 3qap, 1jgj]
TTPLLLLDLALLV	TV12	DGIMIXTGLXXAL	DL12	2	3	[1brx]
TWWLFSTICMIVV	TV12	DXLMIVTGLXGXL	DL12	4	3	[1uaz]
TTPLLLLDLALLV	TV12	DWLXTXXLLLXDL	DL12	2	2	[1brx]
TLIGFLMSTQIVV	TV12	DWMVTXPLXXLXL	DL12	3	2	[2m3g]
TXXMGLGXLXFXV	TV12	LNIETLLFXVLDV	LV12	0	6	[1r2n, 1r84, 3utv]
TXXFMVLDXXXKV	TV12	LGXLXFLVKGMXV	LV12	6	0	[1vjm, 1tn5, 1bm1, 1q5i, 1s53, 1tn0, 2i20]
TXLFWLGAIGMLV	TV12	LVGISGIAXVAYV	LV12	0	1	[3qdc, 3qap, 1h2s]
TXXFMVLDXXXKV	TV12	LNIETLLFXVLDV	LV12	6	6	[1r2n, 1r84, 3utv]
TVVXLAGFAGAMV	TV12	LFGMGAVAFXXLV	LV12	3	4	[3qdc, 3qap, 1jgj]
TXXMGLGXLXFXV	TV12	LGXLXFLVKGMXV	LV12	0	0	[1vjm, 1tn5, 1bm1, 1q5i, 1s53, 1tn0, 2i20]
TXLFCLLPFFSKV	TV12	FTVLWIGYPIVWI	FI12	6	5	[1xio, 2m3g, 4tl3]
TXLFWLGAIGMLV	TV12	SXIAAVAYXVMAL	SL12	0	1	[3qdc, 3qap, 2ksy, 1jgj, 1h2s]
TXXFMVLDXXXKV	TV12	SWLFTTPLXXLXL	SL12	6	2	[1s8l, 1s8j]
TXXMGLGXLXFXV	TV12	STLVPAIAFTMYL	SL12	0	1	[1s53]
TVVXLAGFAGAMV	TV12	WIXTTPLIVYXLG	WG12	3	2	[3qdc, 3qap, 1jgj]
TXLFCLLPFFSKV	TV12	HWIYVAGMTIGAL	HL12	6	0	[1xio, 2m3g, 4tl3]
TXLFCLLPFFSKV	TV12	WIYVAGMTIGALH	WH12	6	0	[1xio, 2m3g, 4tl3]
TXXFMVLDVXAKV	TV12	LVXVLWTAYPIXW	LW12	6	5	[2z55, 3wqj, 1vgo, 2ei4]
TIADVLAKAGYGV	TV12	LLGNARLLLLATW	LW12	6	5	[3ddl]
TXXFMVLDXXXKV	TV12	LVXVLWTAYPIXW	LW12	6	5	[1uaz]
TLIGFLMSTQIVV	TV12	LWXICGVCAFLII	LI12	3	4	[2m3g]
TXXFMVLDXXXKV	TV12	LVLWTAYXILWXI	LI12	6	5	[1uaz]
TIADVLAKAGYGV	TV12	LATWGFYPIAYMI	LI12	6	5	[3ddl]
TVATMTAXFVFFV	TV12	LAKAGYGVLIYNI	LI12	0	6	[3ddl]
TXLFCLLPFFSKV	TV12	YFTVLWIGYPIVW	YW12	6	5	[1xio, 2m3g, 4tl3]
TXLFCLLPFFSKV	TV12	YVAGMTIGALHFW	YW12	6	0	[1xio, 2m3g, 4tl3]
TLIGFLMSTQIVV	TV12	YICGVCAFLIILW	YW12	3	4	[2m3g]
TVVXLAGFAGAMV	TV12	IXWILTTPLIVYF	IF12	3	2	[3qdc, 3qap, 1jgj]
TXXFMVLDXXXKV	TV12	IXTLLMLIGTXYF	IF12	6	0	[1uaz]
TXXFMVLDVXAKV	TV12	IXTLLMLIGTXYF	IF12	6	0	[2z55, 3wqj, 1vgo, 2ei4]
TXLFCLLPFFSKV	TV12	IYVAGMTIGXXHF	IF12	6	0	[1xio, 2m3g, 4tl3]
TXLFCLLPFFSKV	TV12	VAGMTIGALHFWS	VS12	6	0	[1xio, 2m3g, 4tl3]
TIADVLAKAGYGV	TV12	TASFVFFVLARNN	TN12	6	0	[3ddl]
TLIGFLMSTQIVV	TV12	GVCAFLIILWGIW	GW12	3	4	[2m3g]
TYFXVXWIGYXIV	TV12	GVCAFLIILWGIW	GW12	5	4	[2m3g]
TXXMGLGXLXFXV	TV12	VXXIAFTXXLXML	VL12	0	1	[1m0k, 1s8l, 1at9, 1e0p, 1s8j, 1r2n, 1r84, 1pxs, 1jv7, 1pxr, 1jv6, 1ap9, 4hwl, 1s54, 1s53, 1o0a, 3hao, 1kg9, 1bhb, 1kg8, 3hap, 3haq, 1bha, 2wjk, 3har, 2wjl, 3has, 1q5j, 2zzl, 1q5i, 1f50, 3nsb, 1tn5, 2brd, 1tn0, 3utx, 3uty, 4fpd, 1brx, 1brr, 1p8i, 1fbk, 1ucq, 4hyx, 1f4z, 1ixf, 3vi0, 1qkp, 1qko, 1brd, 1p8h, 1qm8, 4md2, 4md1, 2zfe, 1iw6, 3ns0, 1c3w, 1bm1, 2ntu, 1kme, 2ntw, 1s52, 1s51, 1py6, 2at9, 4o…
TXXFMVLDXXXKV	TV12	VPLXIETLLFXVL	VL12	6	6	[1r2n, 1r84]
TXXMGLGXLXFXV	TV12	VPLXIETLLFXVL	VL12	0	6	[1r2n, 1r84]
TXXFMVLDXXXKV	TV12	VXXIAFTXXLXML	VL12	6	1	[1m0k, 1s8l, 1at9, 1e0p, 1s8j, 2i1x, 1r2n, 1r84, 1pxs, 1pxr, 1ap9, 1m0m, 4hwl, 1s54, 1s53, 1o0a, 1c8s, 3hao, 1kg9, 1c8r, 1kg8, 3hap, 3haq, 2wjk, 3har, 2wjl, 3has, 1q5j, 2zzl, 1kgb, 1q5i, 1f50, 1dze, 1tn5, 3nsb, 2brd, 1tn0, 3utx, 3uty, 4fpd, 1brx, 1fbb, 1brr, 1p8i, 1fbk, 1ucq, 4hyx, 1f4z, 1ixf, 3vi0, 1qkp, 1qko, 1p8h, 1qm8, 4md2, 2zfe, 4md1, 1iw6, 3ns0, 1c3w, 1bm1, 1kme, 2ntu, 2ntw, 1s52, 1s51, 1p…
TTPLLLLDLALLV	TV12	VXXIAFTXXLXML	VL12	2	1	[1brx]
TVVXLAGFAGAMV	TV12	VXRYIDWILTXPL	VL12	3	2	[1jgj]
TIADVLAKAGYGV	TV12	VATMTASFVFXVL	VL12	6	0	[3ddl]
TXXFMVLDXXXKV	TV12	KVLRNVTVVLWSA	KA12	6	5	[1brx, 1s8l, 1e0p, 1s8j, 1r2n, 1r84, 4hyx, 1f4z, 1pxs, 1pxr, 4hwl, 1qkp, 1qko, 1s54, 1s53, 1o0a, 3han, 3hao, 3hap, 3haq, 2wjk, 3har, 2wjl, 3has, 1c3w, 1bm1, 1q5i, 1kme, 2ntu, 2ntw, 1s52, 1s51, 1py6, 2i20, 1vjm, 1tn5, 1x0i, 1x0k, 3utv, 1tn0, 3utw, 3utx, 1xji, 3uty]
TXXMGLGXLXFXV	TV12	KFYAIXTLVXXIA	KA12	0	1	[1c3w, 1e0p, 1q5i, 2ntu, 1kme, 2ntw, 1s51, 1py6, 1f4z, 1pxs, 2i20, 1pxr, 1vjm, 1qko, 1s53, 1x0i, 1x0k, 3hao, 1bhb, 3utw, 3haq, 1tn0, 2wjk, 2wjl]
TXXFMVLDXXXKV	TV12	KFYAIXTLVXXIA	KA12	6	1	[1c3w, 1e0p, 1q5i, 1kme, 2ntu, 2ntw, 1s51, 1py6, 1f4z, 1pxs, 2i20, 1pxr, 1vjm, 1qko, 1s54, 1x0i, 1x0k, 3hao, 3utw, 3haq, 1tn0, 2wjk, 2wjl]
TTPLLLLDLALLV	TV12	KVLRNVTVVLWSA	KA12	2	5	[1brx]
TIADVLAKAGYGV	TV12	FSFTVATMTASXV	FV12	6	0	[3ddl]
TTPLLLLDLALLV	TV12	WLFTTXLLXLXLA	WA12	2	2	[1brx]
TXXFMVLDXXXKV	TV12	WLFTTXLLXLXLA	WA12	6	2	[1s8l, 1at9, 1e0p, 1s8j, 1r2n, 1r84, 1pxs, 1pxr, 4hwl, 1s54, 1s53, 1o0a, 3han, 1kg8, 3hap, 3haq, 2wjk, 3har, 2wjl, 3has, 1q5i, 1f50, 1tn5, 3utv, 1tn0, 3utw, 3utx, 3uty, 1brx, 4hyx, 1f4z, 1qkp, 1qko, 1p8h, 4md2, 4md1, 1c3w, 1bm1, 1kme, 2ntu, 2ntw, 1s52, 1s51, 1py6, 4ov0, 1vjm, 3mbv, 1x0i, 1x0k, 1xji]
TXXFMVLDXXXKV	TV12	WLALGXALMGLGA	WA12	6	0	[1s54]
TIADVLAKAGYGV	TV12	MVSALVVFIAGYH	MH12	6	1	[3ddl]
TVATMTAXFVFFV	TV12	MVSALVVFIAGYH	MH12	0	1	[3ddl]
TWWLFSTXAFXFV	TV12	IGXLIGVDALMIV	IV12	4	3	[2z55, 1vgo]
TXLFWLGAIGMLV	TV12	IAAVAYXVMALGV	IV12	0	1	[3qdc, 3qap, 2ksy, 1jgj]
TIADVLAKAGYGV	TV12	ALVVFIAGYHYFR	AR12	6	1	[3ddl]
TXXMGLGXLXFXV	TV12	AKVGFGLILLRSR	AR12	0	6	[1brx]
TTPLLLLDLALLV	TV12	AKVGFGLILLRSR	AR12	2	6	[1brx]
TVATMTAXFVFFV	TV12	ALVVFIAGYHYFR	AR12	0	1	[3ddl]
TXXFMVLDXXXKV	TV12	AITXLVXAIAFTA	AA12	6	1	[1pxs]
TXXFMVLDXXXKV	TV12	AYPVVWLIGSEGA	AA12	6	5	[1fbb, 1brr, 2brd]
TVATMTAXFVFFV	TV12	AKAGYGVLIYNIA	AA12	0	6	[3ddl]
TTPLLLLDLALLV	TV12	ADGIMIGTGLVGA	AA12	2	3	[1brx]
TIADVLAKAGYGV	TV12	ATMTASFVFFVLA	AA12	6	0	[3ddl]
TXXMGLGXLXFXV	TV12	AITXLVXAIAFTA	AA12	0	1	[1pxs]
TXXFMVLDVXAKV	TV12	AITXLVPGIAXAA	AA12	6	1	[2z55, 1vgo]
TXLFWLGAIGMLV	TV12	GISGIAAVAYXVM	GM12	0	1	[3qdc, 3qap, 2ksy, 1jgj, 1h2s]
TXLFCLLPFFSKV	TV12	TVLXIGYPIVWII	TI12	6	5	[1xio, 2m3g, 4tl3]
TXXFMVLDXXXKV	TV12	TLWLGIGTLLMLI	TI12	6	0	[1uaz]
TTPLLLLDLALLV	TV12	TILAXVGADGIMI	TI12	2	3	[1brx]
TXXFMVLDVXAKV	TV12	TALVAVLWTAYPI	TI12	6	5	[2z55, 1vgo, 2ei4]
TWWLFSTXAFXFV	TV12	TIGTLIGVDXLMI	TI12	4	3	[2z55, 1vgo]
TTPLLLLDLALLV	TV12	LAXVGADGIMIGT	LT12	2	3	[1brx]
TXXFMVLDVXAKV	TV12	ALXXVLWTAYPIL	AL12	6	5	[2z55, 1vgo, 2ei4]
TLIGFLMSTQIVV	TV12	AFLIILWGIWNPL	AL12	3	4	[2m3g]
TVVXLAGFAGAMV	TV12	APRYIXWILTTXL	AL12	3	2	[3qdc, 3qap]
TXXFMVLDXXXKV	TV12	APAIXFTMXLSML	AL12	6	1	[3han, 1p8u]
TLIGFLMSTQIVV	TV12	AXYXDWMVTTXLL	AL12	3	2	[2m3g]
TTPLLLLDLALLV	TV12	ARYAXWLFTTXLL	AL12	2	2	[1brx]
TYFXVXWIGYXIV	TV12	AFLIILWGIWNPL	AL12	5	4	[2m3g]
TXXFMVLDXXXKV	TV12	ARYAXWLFTTXLL	AL12	6	2	[1s8l, 1s8j]
TVVXLAGFAGAMV	TV12	ALFGMGAVAXXXL	AL12	3	4	[3qdc, 3qap, 1jgj]
TXXMGLGXLXFXV	TV12	APAIXFTMXLSML	AL12	0	1	[3han]
TXXFMVLDXXXKV	TV12	ALXXVLWTAYPIL	AL12	6	5	[1uaz]
TXLFWLGAIGMLV	TV12	VGISGIAAVAYXV	VV12	0	1	[3qdc, 3qap, 2ksy, 1jgj, 1h2s]
TXLFWLGAIGMLV	TV12	VALXVXLDLVTKV	VV12	0	6	[3qdc, 3qap, 2ksy, 1jgj, 1h2s]
TTPLLLLDLALLV	TV12	VGXDGIMIXTGLV	VV12	2	3	[1brx]
TWWLFSTICMIVV	TV12	VGXDALMIXTGLV	VV12	4	3	[1uaz]
TTPLLLLDLALLV	TV12	AXWLFTTXLXXLD	AD12	2	2	[1brx]
TXXFMVLDXXXKV	TV12	AXWLFTTXLXXLD	AD12	6	2	[1s8l, 1s8j]
TXXFMVLDXXXKV	TV12	AFTMXLSMLLGXG	AG12	6	1	[1at9, 1kme, 1brr, 1s52, 1r2n, 1r84, 4hwl, 1qkp, 3han, 2brd, 3hap, 3har, 3utx, 1xji, 3has, 3uty]
TVVXLAGFAGAMV	TV12	AXAFXGLVYYLVG	AG12	3	4	[3qdc, 3qap, 1jgj]
TXXMGLGXLXFXV	TV12	AXAFTMXLSMLLG	AG12	0	1	[1brx, 1at9, 1bm1, 1kme, 1brr, 1s52, 1r2n, 1r84, 4hwl, 1qkp, 3han, 2brd, 1bhb, 3hap, 3har, 3utx, 1xji, 3has, 3uty]
TTPLLLLDLALLV	TV12	AXVXADGIMIGTG	AG12	2	3	[1brx]
TXXMGLGXLXFXV	TV12	AFTMXLSMLLGXG	AG12	0	1	[1at9, 1kme, 1brr, 1s52, 1r2n, 1r84, 4hwl, 1qkp, 3han, 2brd, 3hap, 3har, 3utx, 1xji, 3has, 3uty]
TXXFMVLDXXXKV	TV12	AXAFTMXLSMLLG	AG12	6	1	[1brx, 1at9, 1bm1, 1kme, 1brr, 1s52, 1r2n, 1r84, 4hwl, 1qkp, 3han, 2brd, 3hap, 3har, 3utx, 1xji, 3has, 3uty]
TXLFWLGAIGMLV	TV12	AAVAYXVMXLXXG	AG12	0	1	[3qdc, 3qap, 2ksy, 1jgj]
TTPLLLLDLALLV	TV12	AXAFTMXLSMLLG	AG12	2	1	[1brx]
TXLFWLGAIGMLV	TV12	ALIVYLDLVXKVG	AG12	0	6	[3qdc, 3qap, 2ksy, 1jgj, 1h2s]
TLIGFLMSTQIVV	TV12	RYXWYICGVCAFL	RL12	3	4	[2m3g]
TXXFMVLDXXXKV	TV12	RPEWIWLALGTAL	RL12	6	0	[3utv]
TTPLLLLDLALLV	TV12	RYAXWLXTTXLXL	RL12	2	2	[1brx]
TLIGFLMSTQIVV	TV12	RYXDWXVTTXLXL	RL12	3	2	[2m3g]
TVVXLAGFAGAMV	TV12	RYALFGMGAVAFL	RL12	3	4	[3qdc, 3qap]
TXXFMVLDXXXKV	TV12	RYAXWLXTTXLXL	RL12	6	2	[1s8l, 1s8j]
TLIGFLMSTQIVV	TV12	MVTTPLLLLSLSW	MW12	3	2	[2m3g]
TXXFMVLDVXAKV	TV12	TLLMLIGTFYFIA	TA12	6	0	[2z55, 1vgo, 2ei4]
TVVXLAGFAGAMV	TV12	TTPLIVYFLGLXA	TA12	3	2	[3qdc]
TTPLLLLDLALLV	TV12	WXISTAAXLYXXY	WY12	2	4	[1brx]
TXXFMVLDXXXKV	TV12	WXISTAAXLYXXY	WY12	6	4	[1m0k, 1s8l, 1at9, 1e0p, 1s8j, 1r2n, 1r84, 1pxs, 1ap9, 1pxr, 4hwl, 1s54, 1s53, 1o0a, 3han, 3hao, 1kg9, 1c8r, 1kg8, 3hap, 2wjk, 2wjl, 3has, 1q5j, 2zzl, 1kgb, 1q5i, 1f50, 1tn5, 3nsb, 2brd, 1cwq, 3utv, 1tn0, 3utw, 3utx, 4fpd, 3uty, 1brx, 1fbb, 1brr, 1p8i, 1fbk, 1ucq, 4hyx, 1p8u, 1f4z, 1ixf, 3vi0, 1qkp, 1qko, 1p8h, 1qm8, 4md2, 2zfe, 4md1, 1iw6, 3ns0, 1c3w, 1bm1, 1kme, 2ntu, 2ntw, 1s52, 1s51, 1py6, 4o…
TXLMLIGTFXXXV	TV12	VPGIASAAYLXXF	VF12	0	1	[1uaz]
TXXFMVLDXXXKV	TV12	VPGIASAAYLXXF	VF12	6	1	[1uaz]
TXXFMVLDVXAKV	TV12	VPGIASAAYLXXF	VF12	6	1	[2z55, 3wqj, 1vgo, 2ei4]
TXLFWLGAIGMLV	TV12	VYLDLVTKVGFGF	VF12	0	6	[3qdc, 3qap, 2ksy, 1jgj, 1h2s]
TXXFMVLDXXXKV	TV12	PGIASAAYLXMFF	PF12	6	1	[1uaz]
TXLMLIGTFXXXV	TV12	PGIASAAYLXMFF	PF12	0	1	[1uaz]
TXXFMVLDVXAKV	TV12	PGIASAAYLXMFF	PF12	6	1	[2z55, 3wqj, 1vgo, 2ei4]
TLIGFLMSTQIVV	TV12	YXDWMVTXXLXXL	YL12	3	2	[2m3g]
TXXFMVLDXXXKV	TV12	YAXWLFTXXLXXL	YL12	6	2	[1s8l, 1s8j]
TTPLLLLDLALLV	TV12	YAXWLFTXXLXXL	YL12	2	2	[1brx]
TXLFCLLPFFSKV	TV12	YLVAMFIPIWSGL	YL12	6	1	[2m3g]
TLIGFLMSTQIVV	TV12	YARYXDWMVTXXL	YL12	3	2	[2m3g]
TXXFMVLDVXAKV	TV12	FNTLTALVAVLWT	FT12	6	5	[1vgo]
TVVXLAGFAGAMV	TV12	FXGLVYYLVGPMT	FT12	3	4	[3qdc, 3qap, 1jgj]
TXXFMVLDXXXKV	TV12	LXXXIAFTXXLXM	LM12	6	1	[1m0k, 1s8l, 1at9, 1e0p, 1s8j, 2i1x, 1r2n, 1r84, 1pxs, 1pxr, 1ap9, 1m0m, 4hwl, 1s54, 1s53, 1o0a, 1c8s, 3han, 3hao, 1kg9, 1c8r, 1kg8, 3hap, 3haq, 2wjk, 3har, 2wjl, 3has, 1q5j, 2zzl, 1kgb, 1q5i, 1f50, 1dze, 1tn5, 3nsb, 2brd, 1cwq, 1tn0, 3utx, 3uty, 4fpd, 1brx, 1fbb, 1brr, 1p8i, 1fbk, 1ucq, 4hyx, 1p8u, 1f4z, 1ixf, 3vi0, 1qkp, 1qko, 1p8h, 1qm8, 4md2, 2zfe, 4md1, 1iw6, 3ns0, 1c3w, 1bm1, 1kme, 2ntu, 2n…
TTPLLLLDLALLV	TV12	LXXXIAFTXXLXM	LM12	2	1	[1brx]
TXXFMVLDXXXKV	TV12	LVXXIASAAYLXM	LM12	6	1	[1uaz]
TIADVLAKAGYGV	TV12	LLATWGFYPIAYM	LM12	6	5	[3ddl]
TXXMGLGXLXFXV	TV12	LXXXIAFTXXLXM	LM12	0	1	[1m0k, 1s8l, 1at9, 1e0p, 1s8j, 1r2n, 1r84, 1pxs, 1jv7, 1pxr, 1jv6, 1ap9, 4hwl, 1s54, 1s53, 1o0a, 3han, 3hao, 1kg9, 1bhb, 1kg8, 3hap, 3haq, 1bha, 2wjk, 3har, 2wjl, 3has, 1q5j, 2zzl, 1q5i, 1f50, 3nsb, 1tn5, 2brd, 1cwq, 1tn0, 3utx, 3uty, 4fpd, 1brx, 1brr, 1p8i, 1fbk, 1ucq, 4hyx, 1f4z, 1ixf, 3vi0, 1qkp, 1qko, 1brd, 1p8h, 1mgy, 1qm8, 4md2, 4md1, 2zfe, 1iw6, 3ns0, 1c3w, 1bm1, 2ntu, 1kme, 2ntw, 1s52, 1s…
TXXFMVLDVXAKV	TV12	LVXXIASAAYLXM	LM12	6	1	[2z55, 3wqj, 1vgo, 2ei4]
TXLMLIGTFXXXV	TV12	LVXXIASAAYLXM	LM12	0	1	[1uaz]
TWWLFSTXAFXFV	TV12	TLXGVDALMXVTG	TG12	4	3	[2z55, 1vgo, 2ei4]
TWWLFSTICMIVV	TV12	TLXGVDALMXVTG	TG12	4	3	[1uaz]
TXXMGLGXLXFXV	TV12	FTMXLSMLLGYGL	FL12	0	1	[1at9, 1kme, 1brr, 1s52, 1r2n, 1r84, 4hwl, 1qkp, 3han, 3hap, 3har, 3utx, 1xji, 3has, 3uty]
TXXFMVLDXXXKV	TV12	FTXPLXXXXLXLL	FL12	6	2	[1brx, 1s8l, 1c3w, 1bm1, 1e0p, 1q5i, 1kme, 2ntu, 1pxs, 1pxr, 1vjm, 1tn5, 1qkp, 1qko, 1s54, 1s53, 1x0k, 1tn0, 2wjl, 3has]
TXXFMVLDXXXKV	TV12	FTMXLSMLLGYGL	FL12	6	1	[1at9, 1kme, 1brr, 1s52, 1r2n, 1r84, 4hwl, 1qkp, 3han, 3hap, 3har, 3utx, 1xji, 3has, 3uty]
TXXFMVLDXXXKV	TV12	LWSAYXVVWLIGS	LS12	6	5	[1brx, 1at9, 1fbb, 1bm1, 1q5i, 1brr, 1s52, 1r2n, 1r84, 1ap9, 1pxr, 4hwl, 3han, 2brd, 3hap, 3utv, 1tn0, 3har, 3utx, 1xji, 3has, 3uty]
TVATMTAXFVFFV	TV12	SMMVSALVVFIAG	SG12	0	1	[3ddl]
TXXFMVLDXXXKV	TV12	SAYXVVWLIGSEG	SG12	6	5	[1fbb, 1q5i, 1brr, 1s52, 1r2n, 1r84, 1ap9, 1pxr, 4hwl, 3han, 2brd, 3hap, 3utv, 1tn0, 3har, 3utx, 1xji, 3has, 3uty]
TIADVLAKAGYGV	TV12	SMMVSALVVFIAG	SG12	6	1	[3ddl]
TXXFMVLDXXXKV	TV12	LRNVTVVLWSAYA	LA12	6	5	[1q5i]
TXLFCLLPFFSKV	TV12	LVAMFIPIWSGLA	LA12	6	1	[1xio, 2m3g, 4tl3]
TXLFCLLPFFSKV	TV12	LHWIYVAGMTIGA	LA12	6	0	[1xio, 2m3g]
TXLFWLGAIGMLV	TV12	LDLVTKVGFGFIA	LA12	0	6	[3qdc, 3qap, 2ksy, 1jgj]
TIADVLAKAGYGV	TV12	LLLLATWGFYPIA	LA12	6	5	[3ddl]
TXLFWLGAIGMLV	TV12	LVGISGXAAVAYA	LA12	0	1	[2ksy, 1jgj]
TIADVLAKAGYGV	TV12	FTVATMTASFVFF	FF12	6	0	[3ddl]
TTPLLLLDLALLV	TV12	FYAIXTLXXXIAF	FF12	2	1	[1brx]
TXXFMVLDXXXKV	TV12	FYAIXTLXXXIAF	FF12	6	1	[1brx, 1s8l, 1e0p, 1s8j, 1r2n, 1r84, 4hyx, 1f4z, 1pxs, 1pxr, 1qkp, 1qko, 1s54, 1o0a, 3han, 3hao, 1kg8, 3hap, 3haq, 2wjk, 3har, 2wjl, 3has, 1c3w, 1bm1, 1q5i, 1kme, 2ntu, 2ntw, 1s51, 1py6, 4ov0, 2i20, 1vjm, 1tn5, 1x0i, 1x0k, 3utw, 1tn0, 1xji, 4fpd]
TXXMGLGXLXFXV	TV12	FYAIXTLXXXIAF	FF12	0	1	[1brx, 1s8l, 1e0p, 1s8j, 1r2n, 1r84, 4hyx, 1f4z, 1pxs, 1jv7, 1pxr, 1jv6, 1qkp, 1qko, 1s53, 1o0a, 1mgy, 3han, 3hao, 1bhb, 1kg8, 3hap, 3haq, 1bha, 2wjk, 3har, 2wjl, 3has, 1c3w, 1bm1, 1q5i, 2ntu, 1kme, 2ntw, 1s51, 1py6, 4ov0, 2i20, 1vjm, 1tn5, 1x0i, 1x0k, 3utw, 1tn0, 1xji, 4fpd]
TXXFMVLDXXXKV	TV12	YAIXTLXXXIAXT	YT12	6	1	[1s8l, 1at9, 1e0p, 1s8j, 1r2n, 1r84, 1pxs, 1pxr, 4hwl, 1s54, 1o0a, 3han, 3hao, 1kg8, 3hap, 3haq, 2wjk, 3har, 2wjl, 3has, 1q5j, 1q5i, 1f50, 1tn5, 3utv, 1tn0, 3utw, 4fpd, 1brx, 1fbk, 1ucq, 4hyx, 1f4z, 1qkp, 1qko, 1p8h, 4md2, 4md1, 1c3w, 1bm1, 1kme, 2ntu, 2ntw, 1s52, 1s51, 1py6, 4ov0, 2i20, 1vjm, 3mbv, 1x0i, 1x0k, 1xji]
TXXMGLGXLXFXV	TV12	YAIXTLXXXIAXT	YT12	0	1	[1s8l, 1at9, 1e0p, 1s8j, 1r2n, 1r84, 1pxs, 1jv7, 1jv6, 1pxr, 4hwl, 1s54, 1s53, 1o0a, 3han, 3hao, 1bhb, 1kg8, 3hap, 3haq, 1bha, 2wjk, 3har, 2wjl, 3has, 1q5j, 1q5i, 1f50, 1tn5, 3utv, 1tn0, 3utw, 4fpd, 1brx, 1fbk, 1ucq, 4hyx, 1f4z, 1qkp, 1qko, 1p8h, 1mgy, 4md2, 4md1, 1c3w, 1bm1, 2ntu, 1kme, 2ntw, 1s52, 1s51, 1py6, 4ov0, 2i20, 1vjm, 3mbv, 1x0i, 1x0k, 1xji]
TTPLLLLDLALLV	TV12	YAIXTLXXXIAXT	YT12	2	1	[1brx]
TXXFMVLDXXXKV	TV12	TLXXXIAFTXXLS	TS12	6	1	[1m0k, 1s8l, 1at9, 1e0p, 1s8j, 2i1x, 1r2n, 1r84, 1pxs, 1pxr, 1ap9, 1m0m, 4hwl, 1s54, 1s53, 1o0a, 3han, 3hao, 1kg9, 1c8r, 1kg8, 3hap, 3haq, 2wjk, 3har, 2wjl, 3has, 1q5j, 2zzl, 1kgb, 1q5i, 1f50, 1dze, 1tn5, 3nsb, 1cwq, 1tn0, 3utx, 3uty, 4fpd, 1brx, 1brr, 1p8i, 1fbk, 1ucq, 4hyx, 1p8u, 1f4z, 1ixf, 3vi0, 1qkp, 1qko, 1p8h, 1qm8, 4md2, 2zfe, 4md1, 1iw6, 3ns0, 1c3w, 1bm1, 1kme, 2ntu, 2ntw, 1s52, 1s51, 1p…
TTPLLLLDLALLV	TV12	TLXXXIAFTXXLS	TS12	2	1	[1brx]
TXXMGLGXLXFXV	TV12	TLXXXIAFTXXLS	TS12	0	1	[1m0k, 1s8l, 1at9, 1e0p, 1s8j, 1r2n, 1r84, 1pxs, 1jv7, 1pxr, 1jv6, 1ap9, 1m0l, 4hwl, 1s54, 1s53, 1o0a, 3han, 3hao, 1kg9, 1bhb, 1kg8, 3hap, 3haq, 1bha, 2wjk, 3har, 2wjl, 3has, 1q5j, 2zzl, 1q5i, 1f50, 3nsb, 1tn5, 1cwq, 1tn0, 3utx, 3uty, 4fpd, 1brx, 1brr, 1p8i, 1fbk, 1ucq, 4hyx, 1f4z, 1ixf, 3vi0, 1qkp, 1qko, 1brd, 1p8h, 1mgy, 1qm8, 4md2, 4md1, 2zfe, 1iw6, 3ns0, 1c3w, 1bm1, 2ntu, 1kme, 2ntw, 1s52, 1s…
TXXMGLGXLXFXV	TV12	PXIAFTXXLSMLL	PL12	0	1	[1s8l, 1at9, 1e0p, 1s8j, 1r2n, 1r84, 1pxs, 1ap9, 4hwl, 1s54, 1s53, 1o0a, 3han, 3hao, 1kg9, 1bhb, 1kg8, 3hap, 3haq, 2wjk, 3har, 2wjl, 3has, 1q5j, 2zzl, 1q5i, 1f50, 3nsb, 1tn5, 2brd, 1tn0, 3utx, 4fpd, 1brx, 1brr, 1fbk, 1ucq, 4hyx, 1f4z, 1ixf, 3vi0, 1qkp, 1qko, 1brd, 1p8h, 4md2, 4md1, 3ns0, 1c3w, 1bm1, 2ntu, 1kme, 2ntw, 1s52, 1s51, 1py6, 4ov0, 3vhz, 2i20, 1iw9, 1vjm, 3mbv, 3t45, 1x0k, 1xji]
TXXFMVLDXXXKV	TV12	PXIAFTXXLSMLL	PL12	6	1	[1s8l, 1at9, 1e0p, 1s8j, 2i1x, 1r2n, 1r84, 1pxs, 1ap9, 1m0m, 4hwl, 1s54, 1s53, 1o0a, 1c8s, 3han, 3hao, 1kg9, 1c8r, 1kg8, 3hap, 3haq, 2wjk, 3har, 2wjl, 3has, 1q5j, 2zzl, 1kgb, 1q5i, 1f50, 1tn5, 3nsb, 2brd, 1tn0, 3utx, 4fpd, 1brx, 1fbb, 1brr, 1fbk, 1ucq, 4hyx, 1p8u, 1f4z, 1ixf, 3vi0, 1qkp, 1qko, 1p8h, 4md2, 4md1, 3ns0, 1c3w, 1bm1, 1kme, 2ntu, 2ntw, 1s52, 1s51, 1py6, 4ov0, 1iw9, 3vhz, 2i20, 2i21, 1v…
TYFXVXWIGYXIV	TV12	PFFSKVGFSFLXL	PL12	5	6	[2m3g]
TTPLLLLDLALLV	TV12	PXIAFTXXLSMLL	PL12	2	1	[1brx]
TLIGFLMSTQIVV	TV12	WMVTTPLLLLSLS	WS12	3	2	[2m3g]
TXXFMVLDXXXKV	TV12	WLALGTALMGLGS	WS12	6	0	[1s51]
TVVXLAGFAGAMV	TV12	FGMGAVAFXGLVY	FY12	3	4	[3qdc, 3qap, 1jgj]
TXXFMVLDXXXKV	TV12	FVWWAISTAAMLY	FY12	6	4	[1m0k, 1at9, 1e0p, 2i1x, 1r2n, 1r84, 1pxs, 1ap9, 1m0m, 1pxr, 4hwl, 1s54, 1s53, 1o0a, 1c8s, 3han, 3hao, 1kg9, 1c8r, 1kg8, 3hap, 3haq, 2wjk, 3har, 2wjl, 3has, 1q5j, 2zzl, 1kgb, 1q5i, 1f50, 1dze, 1tn5, 3nsb, 2brd, 3utv, 1tn0, 3utw, 3utx, 4fpd, 3uty, 1brx, 1fbb, 1brr, 1p8i, 1fbk, 1ucq, 4hyx, 1p8u, 1f4z, 1ixf, 3vi0, 1qkp, 1qko, 1p8h, 1qm8, 4md2, 2zfe, 4md1, 1iw6, 3ns0, 1c3w, 1bm1, 1kme, 2ntu, 2ntw, 1s…
TTPLLLLDLALLV	TV12	FVWWAISTAAMLY	FY12	2	4	[1brx]
TWWLFSTXAFXFV	TV12	IGXDALMIVTGXI	II12	4	3	[2z55, 1vgo, 3wqj, 2ei4]
TXLFWLGAIGMLV	TV12	YYVXLVGISGIAA	YA12	0	1	[3qdc, 3qap, 2ksy, 1jgj]
TXXFMVLDVXAKV	TV12	YAITILVPGIASA	YA12	6	1	[2z55, 1vgo]
TXXFMVLDVXAKV	TV12	TLTALVAVLWTAY	TY12	6	5	[2z55, 1vgo]
TXLFWLGAIGMLV	TV12	TLVGISGIAAVAY	TY12	0	1	[3qdc, 3qap, 2ksy, 1jgj, 1h2s]
TXXMGLGXLXFXV	TV12	IAFTXXLSMLLGY	IY12	0	1	[1at9, 1kme, 1brr, 1s52, 1r2n, 1r84, 4hwl, 1qkp, 3han, 2brd, 3hap, 3har, 3utx, 1xji, 3has, 3uty]
TXXFMVLDVXAKV	TV12	ITXLVPGIASAAY	IY12	6	1	[2z55, 1vgo, 2ei4]
TXXFMVLDXXXKV	TV12	IAFTXXLSMLLGY	IY12	6	1	[1at9, 1kme, 1brr, 1s52, 1r2n, 1r84, 4hwl, 1qkp, 3han, 2brd, 3hap, 3har, 3utx, 1xji, 3has, 3uty]
TVATMTAXFVFFV	TV12	ADVLAKAGYGVXI	AI12	0	6	[3ddl]
TWWLFSTXAFXFV	TV12	VXALMIVTGLXGA	VA12	4	3	[2z55, 1vgo, 3wqj, 2ei4]
TXLFWLGAIGMLV	TV12	VTXVGISGXAAXA	VA12	0	1	[3qdc, 3qap, 2ksy, 1jgj]
TWWLFSTICMIVV	TV12	VXALMIVTGLXGA	VA12	4	3	[1uaz]
TXLFWLGAIGMLV	TV12	VTXVGFGFIALDA	VA12	0	6	[3qdc, 3qap, 1jgj]
TXLFWLGAIGMLV	TV12	YVXLVGISGIAXV	YV12	0	1	[3qdc, 3qap, 2ksy, 1jgj]
TXXFMVLDXXXKV	TV12	GIGTLLMLIGTFY	GY12	6	0	[1uaz]
TVATMTAXFVFFV	TV12	GYTIADVLAKAGY	GY12	0	6	[3ddl]
TXXFMVLDVXAKV	TV12	GIGTLLMLIGTFY	GY12	6	0	[2z55, 3wqj, 1vgo, 2ei4]
TVVXLAGFAGAMV	TV12	GMGAVAFXGLVYY	GY12	3	4	[3qdc, 3qap, 1jgj]
TTPLLLLDLALLV	TV12	GIMIXTGLVGALT	GT12	2	3	[1brx]
TWWLFSTXAFXFV	TV12	GTLIGVDALMIVT	GT12	4	3	[2z55, 1vgo]
TIADVLAKAGYGV	TV12	NARLLLLATWGFY	NY12	6	5	[3ddl]
TXLFWLGAIGMLV	TV12	RYYVTLVGISGIA	RA12	0	1	[3qdc]
TXXFMVLDXXXKV	TV12	WSAYXVVWLIGSE	WE12	6	5	[1at9, 1fbb, 1q5i, 1brr, 1s52, 1r2n, 1r84, 1ap9, 1pxr, 4hwl, 3han, 2brd, 3hap, 3utv, 1tn0, 3har, 3utx, 1xji, 3has, 3uty]
TYFXVXWIGYXIV	TV12	FCLLPFFSKVGFS	FS12	5	6	[1xio, 2m3g, 4tl3]
TXXFMVLDXXXKV	TV12	FKVLRNVTVVLWS	FS12	6	5	[1s8l, 1e0p, 1s8j, 1pxs, 1pxr, 4hwl, 1qkp, 1qko, 1s54, 1s53, 3hao, 3haq, 3har, 2wjl, 3has, 1c3w, 1q5i, 1kme, 2ntu, 2ntw, 1s52, 1s51, 1py6, 2i20, 1vjm, 1tn5, 1x0k, 1tn0, 3utx, 3uty]
TXXFMVLDVXAKV	TV12	NTLTALVAVLWTA	NA12	6	5	[1vgo]
TXXFMVLDXXXKV	TV12	NIETLLFMVLDVS	NS12	6	6	[1brr, 1s52, 1r2n, 1r84, 4hyx, 4hwl, 1qkp, 3han, 3hap, 3utv, 3haq, 3utw, 3har, 3utx, 1xji, 3has, 3uty]
TXXMGLGXLXFXV	TV12	NIETLLFMVLDVS	NS12	0	6	[1brr, 1s52, 1r2n, 1r84, 4hyx, 4hwl, 1qkp, 3han, 3hap, 3utv, 3haq, 3utw, 3har, 3utx, 1xji, 3has, 3uty]
TXXMGLGXLXFXV	TV12	TMXLSMLLGYXLT	TT12	0	1	[4hwl, 1at9, 1s52]
TXLMLIGTFXXXV	TV12	MVLDVTAKVGFGF	MF12	0	6	[1uaz]
TXXFMVLDXXXKV	TV12	KKFYAIXTLVPAI	KI12	6	1	[2ntu, 1s54]
TXXMGLGXLXFXV	TV12	KKFYAIXTLVPAI	KI12	0	1	[2ntu, 1s53, 1bhb]
TXXFMVLDXXXKV	TV12	YPVVWLIGSEGAG	YG12	6	5	[2brd]
TVVXLAGFAGAMV	TV12	YAXFGMGAVAFXG	YG12	3	4	[3qdc, 3qap, 1jgj]
TVATMTAXFVFFV	TV12	YTIADVLAKAGYG	YG12	0	6	[3ddl]
TLIGFLMSTQIVV	TV12	YLWYICGVCAFLI	YI12	3	4	[2m3g]
TXLFWLGAIGMLV	TV12	YLDLVTKVGFGFI	YI12	0	6	[3qdc, 3qap, 2ksy, 1jgj]
TXXFMVLDVXAKV	TV12	EYYAITILVPGIA	EA12	6	1	[1vgo]
TXXMGLGXLXFXV	TV12	AIXTLXXXIAFTM	AM12	0	1	[1m0k, 1s8l, 1at9, 1e0p, 1s8j, 1r2n, 1r84, 1jv7, 1jv6, 1ap9, 1pxr, 4hwl, 1s54, 1s53, 1o0a, 3han, 3hao, 1kg9, 1bhb, 1kg8, 3hap, 3haq, 1bha, 2wjk, 3har, 2wjl, 3has, 1q5j, 1q5i, 1f50, 3nsb, 1tn5, 1cwq, 3utv, 1tn0, 3utw, 4fpd, 1brx, 1brr, 1p8i, 1fbk, 1ucq, 4hyx, 1f4z, 3vi0, 1qkp, 1qko, 1brd, 1p8h, 1mgy, 4md2, 4md1, 3ns0, 1c3w, 1bm1, 2ntu, 1kme, 2ntw, 1s52, 1s51, 1py6, 4ov0, 2i20, 1vjm, 3mbv, 1x0i, 1x…
TVVXLAGFAGAMV	TV12	AFXGLVYYLVGPM	AM12	3	4	[3qdc, 3qap, 1jgj]
TTPLLLLDLALLV	TV12	AIXTLXXXIAFTM	AM12	2	1	[1brx]
TXXFMVLDXXXKV	TV12	AIXTLXXXIAFTM	AM12	6	1	[1m0k, 1s8l, 1at9, 1e0p, 1s8j, 1r2n, 1r84, 1ap9, 1pxr, 4hwl, 1s54, 1o0a, 3han, 3hao, 1kg9, 1kg8, 3hap, 3haq, 2wjk, 3har, 2wjl, 3has, 1q5j, 1q5i, 1f50, 1tn5, 3nsb, 1cwq, 3utv, 1tn0, 3utw, 4fpd, 1brx, 1brr, 1p8i, 1fbk, 1ucq, 4hyx, 1f4z, 3vi0, 1qkp, 1qko, 1p8h, 4md2, 4md1, 3ns0, 1c3w, 1bm1, 1kme, 2ntu, 2ntw, 1s52, 1s51, 1py6, 4ov0, 2i20, 1vjm, 3mbv, 1x0i, 1x0k, 1xji]
TXLFCLLPFFSKV	TV12	AMXIPIWSGLAYM	AM12	6	1	[1xio, 2m3g, 4tl3]
TXXFMVLDVXAKV	TV12	YYAITILVPGIAS	YS12	6	1	[1vgo]
TXLFCLLPFFSKV	TV12	YEYLVAMFIPIWS	YS12	6	1	[2m3g]
TVVXLAGFAGAMV	TV12	PRYIXWILTTPLI	PI12	3	2	[3qdc, 3qap, 1jgj]
TXLFCLLPFFSKV	TV12	PIWSGLAYMAMAI	PI12	6	1	[2m3g]
TVVXLAGFAGAMV	TV12	RYALFGMGAVXFI	RI12	3	4	[1jgj]
TIADVLAKAGYGV	TV12	RISMMVSALVXFI	RI12	6	1	[3ddl]
TIADVLAKAGYGV	TV12	RXLLLATWGFYPI	RI12	6	5	[3ddl]
TVATMTAXFVFFV	TV12	RISMMVSALVXFI	RI12	0	1	[3ddl]
TIADVLAKAGYGV	TV12	ARLLLLATWGFYP	AP12	6	5	[3ddl]
TXXFMVLDXXXKV	TV12	WLALGTALMGLGV	WV12	6	0	[1s52]
TVVXLAGFAGAMV	TV12	VAFXGLVYYLVGP	VP12	3	4	[3qdc, 3qap, 1jgj]
TWWLFSTXAFXFV	TV12	VTIGTLIGVDALM	VM12	4	3	[1vgo]
TVVXLAGFAGAMV	TV12	GAVAFXGLVYYLV	GV12	3	4	[3qdc, 3qap, 1jgj]
TTPLLLLDLALLV	TV12	SAKVGFGLILLRS	SS12	2	6	[1brx]
TXXMGLGXLXFXV	TV12	SAKVGFGLILLRS	SS12	0	6	[1brx, 1c3w, 1at9, 1bm1, 1e0p, 1q5i, 2ntu, 1kme, 1pxs, 2i20, 1pxr, 1vjm, 1tn5, 1qko, 1s54, 1s53, 1x0k, 3hao, 1tn0]
TYFXVXWIGYXIV	TV12	LPFFSKVGFSFLD	LD12	5	6	[1xio, 2m3g]
TXLFWLGAIGMLV	TV12	LVTKVGFGFIALD	LD12	0	6	[3qdc, 3qap, 2ksy, 1jgj]
TXXMGLGXLXFXV	TV12	PFYAITTLVPAIA	PA12	0	1	[1tn5]
TXXFMVLDXXXKV	TV12	PFYAITTLVPAIA	PA12	6	1	[1tn5]
TXLFWLGAIGMLV	TV12	AVAYXVMALGVGW	AW12	0	1	[3qdc, 3qap, 2ksy, 1jgj]
TWWLFSTICMIVV	TV12	ALMIVTGLXGALS	AS12	4	3	[1uaz]
TWWLFSTXAFXFV	TV12	ALMIVTGLXGALS	AS12	4	3	[3wqj]
TVATMTAXFVFFV	TV12	DVLAKAGYGVLIY	DY12	0	6	[3ddl]
TVATMTAXFVFFV	TV12	KAGYGVLIYNIAK	KK12	0	6	[3ddl]
TLIGFLMSTQIVV	TV12	VCAFLIILWGIWN	VN12	3	4	[2m3g]
TVATMTAXFVFFV	TV12	VLAKAGYGVLIYN	VN12	0	6	[3ddl]
TYFXVXWIGYXIV	TV12	VCAFLIILWGIWN	VN12	5	4	[2m3g]
TLIGFLMSTQIVV	TV12	VTTPLLLLSLSWT	VT12	3	2	[2m3g]
TXLFWLGAIGMLV	TV12	VDVALIVYLDLVT	VT12	0	6	[3qdc, 3qap, 2ksy, 1jgj, 1h2s]
TXLFCLLPFFSKV	TV12	DKLVTYFTVLWIG	DG12	6	5	[2m3g]
TXLMLIGTFXXXV	TV12	ILVPGIASAAXLS	IS12	0	1	[1uaz]
TXXFMVLDXXXKV	TV12	ILVPGIASAAXLS	IS12	6	1	[1uaz]
TLIGFLMSTQIVV	TV12	IDWMVTTPLLXXS	IS12	3	2	[2m3g]
TXLFWLGAIGMLV	TV12	DVALIVYLDLVTK	DK12	0	6	[3qdc, 3qap, 2ksy, 1jgj, 1h2s]
TXXMGLGXLXFXV	TV12	DTXLFMVLDVSAK	DK12	0	6	[2wjk]
TYFXVXWIGYXIV	TV12	DTXLFCLLPFFSK	DK12	5	6	[1xio, 2m3g]
TXLFCLLPFFSKV	TV12	MFIPIWSGLAYMA	MA12	6	1	[1xio, 2m3g, 4tl3]
TXXFMVLDXXXKV	TV12	PEWIWLALGTALM	PM12	6	0	[3utv]
TXLFCLLPFFSKV	TV12	FIPIWSGLAYXAM	FM12	6	1	[1xio, 2m3g, 4tl3]
TXLFCLLPFFSKV	TV12	KLVTYFTVLWIGY	KY12	6	5	[2m3g]
TYFXVXWIGYXIV	TV12	CAFLIILWGIWNP	CP12	5	4	[2m3g]
TLIGFLMSTQIVV	TV12	CAFLIILWGIWNP	CP12	3	4	[2m3g]
TLIGFLMSTQIVV	TV12	CGVCAFLIILWXI	CI12	3	4	[2m3g]
TXXMGLGXLXFXV	TV12	QTLLFMVLDVSAK	QK12	0	6	[1f50, 1f4z]
TYFXVXWIGYXIV	TV12	CLLPFFSKVGFSF	CF12	5	6	[1xio, 2m3g, 4tl3]
TVVXLAGFAGAMV	TV12	FXPRYIDWILTTP	FP12	3	2	[3qdc, 3qap, 1jgj]
TXXMGLGXLXFXV	TV12	PLNIETLLFMVLD	PD12	0	6	[1r2n, 1r84, 3utv]
TXXFMVLDXXXKV	TV12	PLNIETLLFMVLD	PD12	6	6	[1r2n, 1r84, 3utv]
TXXFMVLDXXXKV	TV12	EWIWLALGTALMG	EG12	6	0	[4hwl, 1s52, 1r2n, 1r84, 3utv]
TXLFCLLPFFSKV	TV12	EYLVAMFIPIWSG	EG12	6	1	[2m3g]
TYFXVXWIGYXIV	TV12	FFSKVGFSFLDLH	FH12	5	6	[2m3g]
TIADVLAKAGYGV	TV12	TMTASFVFFVLAR	TR12	6	0	[3ddl]
TIADVLAKAGYGV	TV12	MTASFVFFVLARN	MN12	6	0	[3ddl]
TVATMTAXFVFFV	TV12	MMVSALVVFIAGY	MY12	0	1	[3ddl]
TIADVLAKAGYGV	TV12	MMVSALVVFIAGY	MY12	6	1	[3ddl]
LMGLGXLYFLVKG	LG12	MVLDVSXKVGXGL	ML12	0	6	[1s8l, 1at9, 1e0p, 1s8j, 1r2n, 1r84, 1pxs, 1jv7, 1jv6, 1pxr, 1ap9, 4hwl, 1s54, 1s53, 1o0a, 3han, 3hao, 1kg9, 1kg8, 3hap, 3haq, 2wjk, 3har, 2wjl, 3has, 1q5j, 1q5i, 1f50, 3nsb, 1tn5, 1tn0, 3utw, 3utx, 4fpd, 3uty, 1brx, 1fbk, 1ucq, 4hyx, 1f4z, 1qkp, 1qko, 1brd, 1p8h, 1mgy, 4md2, 4md1, 3ns0, 1c3w, 1bm1, 2ntu, 1kme, 2ntw, 1s51, 1py6, 4ov0, 2i20, 1vjm, 3mbv, 1x0i, 1x0k, 1xji]
LMGLGXLYFLVKG	LG12	FMVXDXXXKVGXG	FG12	0	6	[1s8l, 1at9, 1e0p, 1s8j, 1r2n, 1r84, 1pxs, 1jv7, 1jv6, 1pxr, 1ap9, 4hwl, 1s54, 1s53, 1o0a, 3han, 3hao, 1kg9, 1kg8, 3hap, 3haq, 2wjk, 3har, 2wjl, 3has, 1q5j, 1q5i, 1f50, 3nsb, 1tn5, 1tn0, 3utw, 3utx, 4fpd, 3uty, 1brx, 1fbk, 1ucq, 4hyx, 1f4z, 1qkp, 1qko, 1brd, 1p8h, 1mgy, 4md2, 4md1, 3ns0, 1c3w, 1bm1, 2ntu, 1kme, 2ntw, 1s51, 1py6, 4ov0, 2i20, 1vjm, 3mbv, 1x0i, 1x0k, 1xji]
LXLGIGTLLMLIG	LG12	FMVXDXXXKVGXG	FG12	0	6	[1vgo, 3wqj, 1uaz, 2ei4]
LMGLGXLYFLVKG	LG12	VXAKVGXGLILLR	VR12	0	6	[1s8l, 1at9, 1e0p, 1s8j, 1r2n, 1r84, 1pxs, 1jv7, 1jv6, 1pxr, 4hwl, 1s54, 1s53, 1o0a, 3han, 3hao, 1kg8, 3hap, 3haq, 2wjk, 3har, 2wjl, 3has, 1q5i, 1tn5, 1tn0, 3utw, 3utx, 4fpd, 3uty, 1brx, 1f4z, 1qkp, 1qko, 1brd, 1mgy, 1c3w, 1bm1, 2ntu, 1kme, 2ntw, 1s51, 1py6, 4ov0, 2i20, 1vjm, 1x0i, 1x0k, 1xji]
LMIPLVSISSYLG	LG12	VXAKYVFAFXLLR	VR12	1	6	[2jaf]
LAGIAILVFVYMG	LG12	VXAKYVFAFXLLR	VR12	0	6	[2jaf, 2jag]
LMGLGXLYFLVKG	LG12	LXTAXMGLGXLXF	LF12	0	0	[1s8l, 1at9, 1e0p, 1s8j, 1r2n, 1r84, 1pxs, 1jv7, 1jv6, 1pxr, 1ap9, 4hwl, 1s53, 1o0a, 3han, 3hao, 1kg9, 1bhb, 1kg8, 3hap, 3haq, 1bha, 2wjk, 3har, 2wjl, 3has, 1q5j, 1q5i, 1f50, 3nsb, 1tn5, 1tn0, 3utw, 3utx, 3uty, 4fpd, 1brx, 1fbk, 1ucq, 4hyx, 1f4z, 1qkp, 1qko, 1brd, 1p8h, 1mgy, 4md2, 4md1, 3ns0, 1c3w, 1bm1, 2ntu, 1kme, 2ntw, 1py6, 4ov0, 2i20, 1vjm, 3mbv, 1x0i, 1x0k, 1xji]
LXFMVLDVXXKVG	LG12	LGXGTLLMXIGXF	LF12	6	0	[1uaz]
LXLGIGTLLMLIG	LG12	LFXVLDVXXKVGF	LF12	0	6	[1uaz]
LMGLGXLYFLVKG	LG12	LFXVLDVXXKVGF	LF12	0	6	[1s8l, 1at9, 1e0p, 1s8j, 1r2n, 1r84, 1pxs, 1jv7, 1pxr, 1ap9, 4hwl, 1s54, 1s53, 1o0a, 3han, 3hao, 1kg9, 1kg8, 3hap, 3haq, 2wjk, 3har, 2wjl, 3has, 1q5j, 1q5i, 1f50, 3nsb, 1tn5, 1tn0, 3utw, 3utx, 3uty, 1brx, 1ucq, 4hyx, 1f4z, 1qkp, 1qko, 1brd, 1p8h, 1mgy, 4md2, 4md1, 3ns0, 1c3w, 1bm1, 2ntu, 1kme, 2ntw, 1s51, 1py6, 4ov0, 2i20, 1vjm, 3mbv, 1x0i, 1x0k, 1xji]
LXFMVLDVXXKVG	LG12	LXTAXMGLGXLXF	LF12	6	0	[1m0k, 1s8l, 1at9, 1e0p, 1s8j, 2i1x, 1r2n, 1r84, 1pxs, 1jv7, 1ap9, 1m0m, 1jv6, 1pxr, 1m0l, 4hwl, 1s54, 1s53, 1o0a, 1c8s, 3han, 3hao, 1kg9, 1c8r, 1kg8, 3hap, 3haq, 2wjk, 3har, 2wjl, 3has, 1q5j, 2zzl, 1kgb, 1q5i, 1f50, 1dze, 1tn5, 3nsb, 2brd, 1cwq, 3utv, 1tn0, 3utw, 3utx, 4fpd, 3uty, 1brx, 1fbb, 1brr, 1p8i, 1fbk, 1ucq, 4hyx, 1p8u, 1f4z, 1ixf, 3vi0, 1qkp, 1qko, 1p8h, 1qm8, 4md2, 2zfe, 4md1, 1iw6, 3n…
LGINLGLVAATXG	LG12	LIVYLDLVTKVGF	LF12	1	6	[4gyc]
LXFMVLDVXXKVG	LG12	VVLWSAYXVXWXI	VI12	6	5	[1m0k, 1at9, 1e0p, 1s8j, 2i1x, 1r2n, 1r84, 1pxs, 1ap9, 1m0m, 1pxr, 4hwl, 1s54, 1s53, 1o0a, 1c8s, 3han, 3hao, 1kg9, 1c8r, 1kg8, 3hap, 3haq, 2wjk, 3har, 2wjl, 3has, 1q5j, 2zzl, 1kgb, 1q5i, 1f50, 1dze, 1tn5, 3nsb, 2brd, 3utv, 1tn0, 3utw, 3utx, 4fpd, 3uty, 1brx, 1fbb, 1brr, 1p8i, 1fbk, 1ucq, 4hyx, 1p8u, 1f4z, 1ixf, 3vi0, 1qkp, 1qko, 1p8h, 1qm8, 4md2, 2zfe, 4md1, 1iw6, 3ns0, 1c3w, 1bm1, 1kme, 2ntu, 2n…
LGINLGLVAATXG	LG12	VRLRNLTVXXWAI	VI12	1	5	[4gyc]
LMIPLVSISSYLG	LG12	VLDVXAKYVFAFI	VI12	1	6	[1e12, 2jaf]
LAGIAILVFVYMG	LG12	VLDVXAKYVFAFI	VI12	0	6	[2jaf, 2jag]
LMGLGXLYFLVKG	LG12	VLDVXAKVGXGXI	VI12	0	6	[1s8l, 1at9, 1e0p, 1s8j, 1r2n, 1r84, 1pxs, 1jv7, 1pxr, 1ap9, 1jv6, 4hwl, 1s54, 1s53, 1o0a, 3han, 3hao, 1kg9, 1kg8, 3hap, 3haq, 2wjk, 3har, 2wjl, 3has, 1q5j, 1q5i, 1f50, 3nsb, 1tn5, 1tn0, 3utw, 3utx, 3uty, 4fpd, 1brx, 1fbk, 1ucq, 4hyx, 1f4z, 1qkp, 1qko, 1brd, 1p8h, 1mgy, 4md2, 4md1, 3ns0, 1c3w, 1bm1, 2ntu, 1kme, 2ntw, 1s51, 1py6, 4ov0, 2i20, 1vjm, 3mbv, 1x0i, 1x0k, 1xji]
LXFMVLDVXXKVG	LG12	VXVLWTAYPILWI	VI12	6	5	[1uaz]
LXFMVLDVXXKVG	LG12	VXWAISTAAXLYI	VI12	6	4	[1m0k, 1at9, 1e0p, 2i1x, 1r2n, 1r84, 1pxs, 1ap9, 1m0m, 1pxr, 4hwl, 1s54, 1s53, 1o0a, 1c8s, 3han, 3hao, 1kg9, 1c8r, 1kg8, 3hap, 2wjk, 2wjl, 3has, 1q5j, 2zzl, 1kgb, 1q5i, 1f50, 1dze, 1tn5, 3nsb, 2brd, 1cwq, 3utv, 1tn0, 3utw, 3utx, 4fpd, 3uty, 1brx, 1fbb, 1brr, 1p8i, 1fbk, 1ucq, 4hyx, 1p8u, 1f4z, 1ixf, 3vi0, 1qkp, 1qko, 1p8h, 1qm8, 4md2, 2zfe, 4md1, 1iw6, 3ns0, 1c3w, 1bm1, 1kme, 2ntu, 2ntw, 1s52, 1s…
LXFMVLDVXXKVG	LG12	VLRNVTVVXWSAY	VY12	6	5	[1s8l, 1at9, 1e0p, 1s8j, 1r2n, 1r84, 1pxs, 1jv7, 1jv6, 1pxr, 4hwl, 1s54, 1s53, 1o0a, 3han, 3hao, 1kg8, 3hap, 3haq, 2wjk, 3har, 2wjl, 3has, 1q5i, 1tn5, 3utv, 1tn0, 3utw, 3utx, 4fpd, 3uty, 1brx, 4hyx, 1f4z, 1qkp, 1qko, 1c3w, 1bm1, 1kme, 2ntu, 2ntw, 1s52, 1s51, 1py6, 4ov0, 2i20, 1vjm, 1x0i, 1x0k, 1xji]
LMIPLVSISSYLG	LG12	VALAGIAILVFVY	VY12	1	0	[1e12, 2jaf]
LMIPLVSISSYLG	LG12	NXALAGIAILXFV	NV12	1	0	[1e12, 2jaf]
LXFMVLDVXXKVG	LG12	NVTVVLWSAYXVV	NV12	6	5	[1m0k, 1s8l, 1at9, 1e0p, 1s8j, 1r2n, 1r84, 1pxs, 1jv7, 1ap9, 1jv6, 1pxr, 1m0l, 4hwl, 1s54, 1s53, 1o0a, 3han, 3hao, 1kg9, 1kg8, 3hap, 3haq, 2wjk, 3har, 2wjl, 3has, 1q5j, 2zzl, 1q5i, 1f50, 1tn5, 3nsb, 1cwq, 3utv, 1tn0, 3utw, 3utx, 4fpd, 3uty, 1brx, 1brr, 1p8i, 1fbk, 1ucq, 4hyx, 1f4z, 1ixf, 3vi0, 1qkp, 1qko, 1p8h, 1qm8, 4md2, 2zfe, 4md1, 1iw6, 3ns0, 1c3w, 1bm1, 1kme, 2ntu, 2ntw, 1s52, 1s51, 1py6, 4o…
LXFMVLDVXXKVG	LG12	RNVTVVLWSAYXV	RV12	6	5	[1m0k, 1s8l, 1at9, 1e0p, 1s8j, 1r2n, 1r84, 1pxs, 1jv7, 1ap9, 1jv6, 1pxr, 1m0l, 4hwl, 1s54, 1s53, 1o0a, 3han, 3hao, 1kg9, 1kg8, 3hap, 3haq, 2wjk, 3har, 2wjl, 3has, 1q5j, 2zzl, 1q5i, 1f50, 1tn5, 3nsb, 1cwq, 3utv, 1tn0, 3utw, 3utx, 4fpd, 3uty, 1brx, 1brr, 1p8i, 1fbk, 1ucq, 4hyx, 1f4z, 1ixf, 3vi0, 1qkp, 1qko, 1p8h, 1qm8, 4md2, 2zfe, 4md1, 1iw6, 3ns0, 1c3w, 1bm1, 1kme, 2ntu, 2ntw, 1s52, 1s51, 1py6, 4o…
LXFMVLDVXXKVG	LG12	VTVVLWSAYXVVW	VW12	6	5	[1m0k, 1s8l, 1at9, 1e0p, 1s8j, 1r2n, 1r84, 1pxs, 1jv7, 1ap9, 1jv6, 1pxr, 1m0l, 4hwl, 1s54, 1s53, 1o0a, 3han, 3hao, 1kg9, 1kg8, 3hap, 3haq, 2wjk, 3har, 2wjl, 3has, 1q5j, 2zzl, 1q5i, 1f50, 1tn5, 3nsb, 1cwq, 3utv, 1tn0, 3utw, 3utx, 4fpd, 3uty, 1brx, 1brr, 1p8i, 1fbk, 1ucq, 4hyx, 1f4z, 1ixf, 3vi0, 1qkp, 1qko, 1p8h, 1qm8, 4md2, 2zfe, 4md1, 1iw6, 3ns0, 1c3w, 1bm1, 1kme, 2ntu, 2ntw, 1s52, 1s51, 1py6, 4o…
LXFMVLDVXXKVG	LG12	LRNXTVVLWXAYP	LP12	6	5	[1s8l, 1at9, 1e0p, 1s8j, 1r2n, 1r84, 1pxs, 1jv7, 1ap9, 1jv6, 1pxr, 4hwl, 1s54, 1s53, 1o0a, 3han, 3hao, 1kg9, 1kg8, 3hap, 3haq, 2wjk, 3har, 2wjl, 3has, 1q5j, 1f50, 1tn5, 3nsb, 3utv, 1tn0, 3utw, 3utx, 4fpd, 3uty, 1brx, 1brr, 1fbk, 1ucq, 4hyx, 1f4z, 1qkp, 1qko, 1p8h, 4md2, 4md1, 3ns0, 1c3w, 1bm1, 1kme, 2ntu, 2ntw, 1s52, 1s51, 1py6, 4ov0, 2i20, 1vjm, 3mbv, 1x0i, 1x0k, 1xji]
LGINLGLVAATXG	LG12	LRXXTVXLWAIYP	LP12	1	5	[4gyc]
LIGTFYFIARGWG	LG12	TXLVPGIASAAXL	TL12	0	1	[1vgo]
LXFMVLDVXXKVG	LG12	TXLXXXIAFTXXL	TL12	6	1	[1m0k, 1s8l, 1at9, 1e0p, 1s8j, 1r2n, 1r84, 1jv7, 1pxs, 1ap9, 1jv6, 1pxr, 1m0l, 4hwl, 1s54, 1o0a, 3han, 3hao, 1kg9, 1kg8, 3hap, 3haq, 2wjk, 3har, 2wjl, 3has, 1q5j, 2zzl, 1q5i, 1f50, 1tn5, 3nsb, 1cwq, 1tn0, 4fpd, 1brx, 1brr, 1p8i, 1fbk, 1ucq, 4hyx, 1f4z, 1ixf, 3vi0, 1qkp, 1qko, 1p8h, 1qm8, 4md2, 2zfe, 4md1, 1iw6, 3ns0, 1c3w, 1bm1, 1kme, 2ntu, 2ntw, 1s52, 1s51, 1py6, 4ov0, 1iw9, 3vhz, 2i20, 1vjm, 1x…
LMLIGTFYFIARG	LG12	TXLVPGIASAAXL	TL12	0	1	[2z55, 1vgo]
LXLGIGTLLMLIG	LG12	TXLVPGIASAAXL	TL12	0	1	[1vgo, 1uaz, 2ei4]
LXFMVLDVXXKVG	LG12	TXLVPGIASAAXL	TL12	6	1	[1uaz]
LGINLGLVAATXG	LG12	TVXLWAIYPFIWL	TL12	1	5	[4gyc]
LAGIAILVFVYMG	LG12	TLMIPLVSISSYL	TL12	0	1	[2jaf, 2jag]
LMIPLVSISSYLG	LG12	TWALSTXMILLAL	TL12	1	2	[1e12, 2jaf]
LXFMVLDVXXKVG	LG12	TVXLWSAYXVVWL	TL12	6	5	[1m0k, 1s8l, 1at9, 1e0p, 1s8j, 2i1x, 1r2n, 1r84, 1pxs, 1ap9, 1m0m, 1pxr, 1m0l, 4hwl, 1s54, 1s53, 1o0a, 1c8s, 3han, 3hao, 1kg9, 1c8r, 1kg8, 3hap, 3haq, 2wjk, 3har, 2wjl, 3has, 1q5j, 2zzl, 1kgb, 1q5i, 1f50, 1dze, 1tn5, 3nsb, 2brd, 1cwq, 3utv, 1tn0, 3utw, 3utx, 4fpd, 3uty, 1brx, 1fbb, 1brr, 1p8i, 1fbk, 1ucq, 4hyx, 1p8u, 1f4z, 1ixf, 3vi0, 1qkp, 1qko, 1p8h, 1qm8, 4md2, 2zfe, 4md1, 1iw6, 3ns0, 1c3w, 1b…
LMGLGXLYFLVKG	LG12	TXLXXXIAFTXXL	TL12	0	1	[1s8l, 1at9, 1e0p, 1s8j, 1r2n, 1r84, 1jv7, 1pxs, 1jv6, 1ap9, 1pxr, 4hwl, 1s54, 1o0a, 3han, 3hao, 1kg9, 1bhb, 1kg8, 3hap, 3haq, 1bha, 2wjk, 3har, 2wjl, 3has, 1q5j, 1q5i, 1f50, 3nsb, 1tn5, 1tn0, 4fpd, 1brx, 1fbk, 1ucq, 4hyx, 1f4z, 1qkp, 1qko, 1brd, 1p8h, 1mgy, 4md2, 4md1, 3ns0, 1c3w, 1bm1, 2ntu, 1kme, 2ntw, 1s51, 1py6, 4ov0, 2i20, 1vjm, 3mbv, 1x0i, 1x0k, 1xji]
LMGLGXLYFLVKG	LG12	WIWLALGTALMGL	WL12	0	0	[1fbk, 1r2n, 1r84, 1ucq, 4hyx, 1pxs, 1pxr, 1ap9, 4hwl, 1qkp, 1qko, 1s53, 1p8h, 3han, 3hao, 1bhb, 3hap, 3haq, 2wjk, 3har, 4md2, 3has, 4md1, 3ns0, 1q5j, 1q5i, 1kme, 2ntw, 1py6, 4ov0, 3nsb, 1tn5, 3mbv, 1tn0, 3utw, 3utx, 1xji, 3uty]
LXFMVLDVXXKVG	LG12	WARYAXWLFTTXL	WL12	6	2	[1s8l, 1s8j]
LXFMVLDVXXKVG	LG12	WXXISTAAMLXXL	WL12	6	4	[1m0k, 1s8l, 1at9, 1e0p, 1s8j, 2i1x, 1r2n, 1r84, 1pxs, 1ap9, 1m0m, 1pxr, 1m0l, 4hwl, 1s54, 1s53, 1o0a, 1c8s, 3han, 3hao, 1kg9, 1c8r, 1kg8, 3hap, 2wjk, 2wjl, 3has, 1q5j, 2zzl, 1kgb, 1q5i, 1f50, 1dze, 1tn5, 3nsb, 2brd, 1cwq, 3utv, 1tn0, 3utw, 3utx, 4fpd, 3uty, 1brx, 1fbb, 1brr, 1p8i, 1fbk, 1ucq, 4hyx, 1p8u, 1f4z, 1ixf, 3vi0, 1qkp, 1qko, 1p8h, 1qm8, 4md2, 2zfe, 4md1, 1iw6, 3ns0, 1c3w, 1bm1, 1kme, 2n…
LXFMVLDVXXKVG	LG12	WIWLALGTALMGL	WL12	6	0	[1r2n, 1r84, 1pxs, 1ap9, 1pxr, 4hwl, 1s54, 1s53, 3han, 3hao, 1c8r, 3hap, 3haq, 2wjk, 3har, 3has, 1q5j, 1kgb, 1q5i, 1tn5, 3nsb, 3utv, 1tn0, 3utw, 3utx, 3uty, 1fbb, 1brr, 1fbk, 1ucq, 4hyx, 1ixf, 3vi0, 1qkp, 1qko, 1p8h, 4md2, 4md1, 3ns0, 1kme, 2ntw, 1s52, 1s51, 1py6, 4ov0, 1iw9, 3vhz, 3mbv, 1xji]
LXFMVLDVXXKVG	LG12	ALGTALMGLGXLY	AY12	6	0	[1m0k, 1s8l, 1at9, 1e0p, 1s8j, 2i1x, 1r2n, 1r84, 1pxs, 1jv7, 1ap9, 1m0m, 1jv6, 1pxr, 1m0l, 4hwl, 1s54, 1s53, 1o0a, 1c8s, 3han, 3hao, 1kg9, 1c8r, 1kg8, 3hap, 3haq, 2wjk, 3har, 2wjl, 3has, 1q5j, 2zzl, 1kgb, 1q5i, 1f50, 1dze, 1tn5, 3nsb, 2brd, 1cwq, 3utv, 1tn0, 3utw, 3utx, 4fpd, 3uty, 1brx, 1fbb, 1brr, 1p8i, 1fbk, 1ucq, 4hyx, 1p8u, 1f4z, 1ixf, 3vi0, 1qkp, 1qko, 1p8h, 1qm8, 4md2, 2zfe, 4md1, 1iw6, 3n…
LMGLGXLYFLVKG	LG12	ALGTALMGLGXLY	AY12	0	0	[1s8l, 1at9, 1e0p, 1s8j, 1r2n, 1r84, 1pxs, 1jv7, 1jv6, 1pxr, 1ap9, 4hwl, 1s53, 1o0a, 3han, 3hao, 1kg9, 1bhb, 1kg8, 3hap, 3haq, 1bha, 2wjk, 3har, 2wjl, 3has, 1q5j, 1q5i, 1f50, 3nsb, 1tn5, 1tn0, 3utw, 3utx, 3uty, 4fpd, 1brx, 1fbk, 1ucq, 4hyx, 1f4z, 1qkp, 1qko, 1brd, 1p8h, 1mgy, 4md2, 4md1, 3ns0, 1c3w, 1bm1, 2ntu, 1kme, 2ntw, 1py6, 4ov0, 2i20, 1vjm, 3mbv, 1x0i, 1x0k, 1xji]
LAGIAILVFVYMG	LG12	ATLMIPLVSISSY	AY12	0	1	[2jaf, 2jag]
LXFMVLDVXXKVG	LG12	GTALMGLGXLYFL	GL12	6	0	[1m0k, 1s8l, 1at9, 1e0p, 1s8j, 2i1x, 1r2n, 1r84, 1pxs, 1jv7, 1ap9, 1m0m, 1jv6, 1pxr, 1m0l, 4hwl, 1s54, 1s53, 1o0a, 1c8s, 3han, 3hao, 1kg9, 1c8r, 1kg8, 3hap, 3haq, 2wjk, 3har, 2wjl, 3has, 1q5j, 2zzl, 1kgb, 1q5i, 1f50, 1dze, 1tn5, 3nsb, 2brd, 1cwq, 3utv, 1tn0, 3utw, 3utx, 4fpd, 3uty, 1brx, 1fbb, 1brr, 1p8i, 1fbk, 1ucq, 4hyx, 1p8u, 1f4z, 1ixf, 3vi0, 1qkp, 1qko, 1p8h, 1qm8, 4md2, 2zfe, 4md1, 1iw6, 3n…
LMGLGXLYFLVKG	LG12	GTALMGLGXLYFL	GL12	0	0	[1s8l, 1at9, 1e0p, 1s8j, 1r2n, 1r84, 1pxs, 1jv7, 1jv6, 1pxr, 1ap9, 4hwl, 1s53, 1o0a, 3han, 3hao, 1kg9, 1bhb, 1kg8, 3hap, 3haq, 1bha, 2wjk, 3har, 2wjl, 3has, 1q5j, 1q5i, 1f50, 3nsb, 1tn5, 1tn0, 3utw, 3utx, 3uty, 4fpd, 1brx, 1fbk, 1ucq, 4hyx, 1f4z, 1qkp, 1qko, 1brd, 1p8h, 1mgy, 4md2, 4md1, 3ns0, 1c3w, 1bm1, 2ntu, 1kme, 2ntw, 1py6, 4ov0, 2i20, 1vjm, 3mbv, 1x0i, 1x0k, 1xji]
LXFMVLDVXXKVG	LG12	VLWXAYXVXWXXG	VG12	6	5	[1m0k, 1at9, 1e0p, 2i1x, 1r2n, 1r84, 1pxs, 1ap9, 1m0m, 1pxr, 4hwl, 1s54, 1s53, 1o0a, 1c8s, 3han, 3hao, 1kg9, 1c8r, 1kg8, 3hap, 3haq, 2wjk, 3har, 2wjl, 3has, 1q5j, 2zzl, 1kgb, 1q5i, 1f50, 1dze, 1tn5, 3nsb, 2brd, 3utv, 1tn0, 3utw, 3utx, 4fpd, 3uty, 1brx, 1fbb, 1brr, 1p8i, 1fbk, 1ucq, 4hyx, 1p8u, 1f4z, 1ixf, 3vi0, 1qkp, 1qko, 1p8h, 1qm8, 4md2, 2zfe, 4md1, 1iw6, 3ns0, 1c3w, 1bm1, 1kme, 2ntu, 2ntw, 1s…
LXFMVLDVXXKVG	LG12	VLWXAYPIXWXXG	VG12	6	5	[1uaz]
LGINLGLVAATXG	LG12	VFIFVXXLTVLFG	VG12	1	0	[4gyc]
LMGLGXLYFLVKG	LG12	ALMGLGXLYFLVK	AK12	0	0	[1s8l, 1at9, 1e0p, 1s8j, 1r2n, 1r84, 1pxs, 1jv7, 1jv6, 1pxr, 1ap9, 4hwl, 1s53, 1o0a, 3han, 3hao, 1kg9, 1bhb, 1kg8, 3hap, 3haq, 1bha, 2wjk, 3har, 2wjl, 3has, 1q5j, 1q5i, 1f50, 3nsb, 1tn5, 1tn0, 3utw, 3utx, 3uty, 4fpd, 1brx, 1fbk, 1ucq, 4hyx, 1f4z, 1qkp, 1qko, 1brd, 1p8h, 1mgy, 4md2, 4md1, 3ns0, 1c3w, 1bm1, 2ntu, 1kme, 2ntw, 1py6, 4ov0, 2i20, 1vjm, 3mbv, 1x0i, 1x0k, 1xji]
LXFMVLDVXXKVG	LG12	ALMGLGXLYFLVK	AK12	6	0	[1m0k, 1s8l, 1at9, 1e0p, 1s8j, 1r2n, 1r84, 1pxs, 1jv7, 1ap9, 1jv6, 1pxr, 4hwl, 1s54, 1s53, 1o0a, 3han, 3hao, 1kg9, 1kg8, 3hap, 3haq, 2wjk, 3har, 2wjl, 3has, 1q5j, 1q5i, 1f50, 1tn5, 3nsb, 1cwq, 1tn0, 3utw, 3utx, 4fpd, 3uty, 1brx, 1brr, 1p8i, 1fbk, 1ucq, 4hyx, 1f4z, 3vi0, 1qkp, 1qko, 1p8h, 4md2, 4md1, 3ns0, 1c3w, 1bm1, 1kme, 2ntu, 2ntw, 1s52, 1s51, 1py6, 4ov0, 2at9, 2i20, 1vjm, 1qhj, 3mbv, 1x0i, 1x…
LXFMVLDVXXKVG	LG12	IWLXLGTALMXLG	IG12	6	0	[1s8l, 1at9, 1s8j, 2i1x, 1r2n, 1r84, 1pxs, 1ap9, 1m0m, 1pxr, 4hwl, 1s54, 1s53, 1o0a, 3han, 3hao, 1kg9, 1c8r, 1kg8, 3hap, 3haq, 2wjk, 3har, 2wjl, 3has, 1q5j, 2zzl, 1kgb, 1q5i, 1f50, 1tn5, 3nsb, 2brd, 3utv, 1tn0, 3utw, 3utx, 4fpd, 3uty, 1brx, 1fbb, 1brr, 1fbk, 1ucq, 4hyx, 1f4z, 1ixf, 3vi0, 1qkp, 1qko, 1p8h, 4md2, 4md1, 3ns0, 1c3w, 1bm1, 1kme, 2ntu, 2ntw, 1s52, 1s51, 1py6, 4ov0, 1iw9, 3vhz, 2i20, 2i…
LGINLGLVAATXG	LG12	ILXAIYPFIXLLG	IG12	1	5	[4gyc]
LMGLGXLYFLVKG	LG12	IWLXLGTALMXLG	IG12	0	0	[1s8l, 1at9, 1s8j, 1r2n, 1r84, 1pxs, 1pxr, 1ap9, 4hwl, 1s53, 1o0a, 3han, 3hao, 1kg9, 1bhb, 1kg8, 3hap, 3haq, 2wjk, 3har, 2wjl, 3has, 1q5j, 1q5i, 1f50, 3nsb, 1tn5, 1tn0, 3utw, 3utx, 3uty, 4fpd, 1brx, 1fbk, 1ucq, 4hyx, 1f4z, 1qkp, 1qko, 1p8h, 4md2, 4md1, 3ns0, 1c3w, 1bm1, 2ntu, 1kme, 2ntw, 1py6, 4ov0, 2i20, 1vjm, 3mbv, 1x0k, 1xji]
LGINLGLVAATXG	LG12	IVYLDLVTKVGFG	IG12	1	6	[4gyc]
LXFMVLDVXXKVG	LG12	MGLGXLYFLVKGM	MM12	6	0	[1s8l, 1at9, 1e0p, 1r2n, 1r84, 1pxs, 1jv7, 1jv6, 1pxr, 1s54, 1s53, 1o0a, 3han, 3hao, 1kg8, 3hap, 3haq, 2wjk, 3har, 2wjl, 3has, 1q5j, 1q5i, 1f50, 1tn5, 1tn0, 3utw, 3utx, 4fpd, 3uty, 1brx, 1fbk, 1ucq, 4hyx, 1f4z, 1qko, 1p8h, 4md2, 4md1, 1c3w, 1bm1, 1kme, 2ntu, 2ntw, 1s51, 1py6, 4ov0, 2i20, 1vjm, 3mbv, 1x0i, 1x0k, 1xji]
LMGLGXLYFLVKG	LG12	MGLGXLYFLVKGM	MM12	0	0	[1s8l, 1at9, 1e0p, 1r2n, 1r84, 1pxs, 1jv7, 1jv6, 1pxr, 1s53, 1o0a, 3han, 3hao, 1kg8, 3hap, 3haq, 1bha, 2wjk, 3har, 2wjl, 3has, 1q5j, 1q5i, 1f50, 1tn5, 1tn0, 3utw, 3utx, 3uty, 4fpd, 1brx, 1fbk, 1ucq, 4hyx, 1f4z, 1qko, 1brd, 1p8h, 4md2, 4md1, 1c3w, 1bm1, 2ntu, 1kme, 2ntw, 1py6, 4ov0, 2i20, 1vjm, 3mbv, 1x0i, 1x0k, 1xji]
LMGLGXLYFLVKG	LG12	DVXAKVGXGXXLL	DL12	0	6	[1s8l, 1at9, 1e0p, 1s8j, 1r2n, 1r84, 1pxs, 1jv7, 1pxr, 1jv6, 4hwl, 1s54, 1s53, 1o0a, 3han, 3hao, 1kg9, 1kg8, 3hap, 3haq, 2wjk, 3har, 2wjl, 3has, 1q5j, 1q5i, 1f50, 3nsb, 1tn5, 1tn0, 3utw, 3utx, 3uty, 4fpd, 1brx, 1fbk, 1ucq, 4hyx, 1f4z, 1qkp, 1qko, 1brd, 1p8h, 1mgy, 4md2, 4md1, 3ns0, 1c3w, 1bm1, 2ntu, 1kme, 2ntw, 1s51, 1py6, 4ov0, 2i20, 1vjm, 3mbv, 1x0i, 1x0k, 1xji]
LAGIAILVFVYMG	LG12	DVXAKYVFAFXXL	DL12	0	6	[2jaf, 2jag]
LMIPLVSISSYLG	LG12	DVXAKYVFAFXXL	DL12	1	6	[1e12, 2jaf]
LXFMVLDVXXKVG	LG12	GLGXLYFLVKGMG	GG12	6	0	[1brx, 1at9, 1e0p, 1pxs, 1pxr, 1qko, 1s54, 1s53, 3hao, 3haq, 3har, 2wjl, 1c3w, 1bm1, 1q5i, 1kme, 2ntu, 1s51, 1py6, 2i20, 1vjm, 1tn5, 1x0k, 1tn0, 3utw]
LMGLGXLYFLVKG	LG12	GLGXLYFLVKGMG	GG12	0	0	[1brx, 1at9, 1e0p, 1pxs, 1pxr, 1qko, 1brd, 1s53, 3hao, 3haq, 1bha, 3har, 2wjl, 1c3w, 1bm1, 1q5i, 2ntu, 1kme, 1py6, 2i20, 1vjm, 1tn5, 1x0k, 1tn0, 3utw]
LXFMVLDVXXKVG	LG12	GIASAAYLSMFFG	GG12	6	1	[1uaz]
LXLGIGTLLMLIG	LG12	GIASAAYLSMFFG	GG12	0	1	[1uaz]
LXFMVLDVXXKVG	LG12	STAAMLYXLYXXF	SF12	6	4	[1m0k, 1s8l, 1at9, 1e0p, 1s8j, 1r2n, 1r84, 1pxs, 1jv7, 1ap9, 1jv6, 1pxr, 4hwl, 1s54, 1s53, 1o0a, 3han, 3hao, 1kg9, 1kg8, 3hap, 2wjk, 2wjl, 1q5j, 1q5i, 1f50, 1tn5, 3nsb, 1cwq, 3utv, 1tn0, 3utw, 3utx, 4fpd, 3uty, 1brx, 1brr, 1p8i, 1fbk, 1ucq, 4hyx, 1f4z, 3vi0, 1qkp, 1qko, 1p8h, 4md2, 2zfe, 4md1, 1iw6, 3ns0, 1c3w, 1bm1, 1kme, 2ntu, 2ntw, 1s52, 1s51, 1py6, 4ov0, 1iw9, 2i20, 1vjm, 1x0s, 3mbv, 1x0i, 1x…
LGNARLLLLATXG	LG12	STIPFVWILYXLF	SF12	5	4	[3ddl]
LMIPLVSISSYLG	LG12	SXLDVFAKYXXAF	SF12	1	6	[1e12, 2jaf]
LAGIAILVFVYMG	LG12	SXLDVFAKYXXAF	SF12	0	6	[2jaf, 2jag]
LMGLGXLYFLVKG	LG12	LNIETLLFXVLDV	LV12	0	6	[1r2n, 1r84]
LXFMVLDVXXKVG	LG12	LNIETLLFXVLDV	LV12	6	6	[1r2n, 1r84, 3utv]
LMGLGXLYFLVKG	LG12	LGXLXFLVKGMXV	LV12	0	0	[1vjm, 1tn5, 1bm1, 1q5i, 1s53, 1tn0, 2i20]
LXFMVLDVXXKVG	LG12	LGXLXFLVKGMXV	LV12	6	0	[1vjm, 1tn5, 1bm1, 1q5i, 1s54, 1s53, 1tn0, 2i20]
LMGLGXLYFLVKG	LG12	STLVPAIAFTMYL	SL12	0	1	[1s53]
LXFMVLDVXXKVG	LG12	SWLFTTPLXXLXL	SL12	6	2	[1s8l, 1s8j, 1jv7, 1jv6]
LMIPLVSISSYLG	LG12	WALSTPMILLALG	WG12	1	2	[2jaf]
LXFMVLDVXXKVG	LG12	LVLWTAYXILWXI	LI12	6	5	[1uaz]
LGNARLLLLATXG	LG12	LAKAGYGVLIYNI	LI12	5	6	[3ddl]
LGINLGLVAATXG	LG12	LTVXLWAIYPFIW	LW12	1	5	[4gyc]
LXFMVLDVXXKVG	LG12	LVXVLWTAYPIXW	LW12	6	5	[1uaz]
LXFMVLDVXXKVG	LG12	IXTLLMLIGTXYF	IF12	6	0	[1uaz]
LAGIAILVFVYMG	LG12	GATLMIPLVSISS	GS12	0	1	[2jaf, 2jag]
LXFMVLDVXXKVG	LG12	VXXIAFTXXLXML	VL12	6	1	[1m0k, 1s8l, 1at9, 1e0p, 1s8j, 2i1x, 1r2n, 1r84, 1pxs, 1jv7, 1pxr, 1ap9, 1m0m, 1jv6, 4hwl, 1s54, 1s53, 1o0a, 1c8s, 3hao, 1kg9, 1c8r, 1kg8, 3hap, 3haq, 2wjk, 3har, 2wjl, 3has, 1q5j, 2zzl, 1kgb, 1q5i, 1f50, 1dze, 1tn5, 3nsb, 2brd, 1tn0, 3utx, 3uty, 4fpd, 1brx, 1fbb, 1brr, 1p8i, 1fbk, 1ucq, 4hyx, 1f4z, 1ixf, 3vi0, 1qkp, 1qko, 1p8h, 1qm8, 4md2, 2zfe, 4md1, 1iw6, 3ns0, 1c3w, 1bm1, 1kme, 2ntu, 2ntw, 1s…
LMGLGXLYFLVKG	LG12	VXXIAFTXXLXML	VL12	0	1	[1s8l, 1at9, 1e0p, 1s8j, 1r2n, 1r84, 1pxs, 1jv7, 1pxr, 1jv6, 1ap9, 4hwl, 1s54, 1s53, 1o0a, 3hao, 1kg9, 1bhb, 1kg8, 3hap, 3haq, 1bha, 2wjk, 3har, 2wjl, 3has, 1q5j, 1q5i, 1f50, 3nsb, 1tn5, 1tn0, 3utx, 3uty, 4fpd, 1brx, 1fbk, 1ucq, 4hyx, 1f4z, 1qkp, 1qko, 1brd, 1p8h, 4md2, 4md1, 3ns0, 1c3w, 1bm1, 2ntu, 1kme, 2ntw, 1s51, 1py6, 4ov0, 2i20, 1vjm, 3mbv, 1x0i, 1x0k, 1xji]
LGINLGLVAATXG	LG12	VXLWAIYPFIWLL	VL12	1	5	[4gyc]
LXFMVLDVXXKVG	LG12	VPLXIETLLFXVL	VL12	6	6	[1r2n, 1r84]
LXFMVLDVXXKVG	LG12	KFYAIXTLVXXIA	KA12	6	1	[1c3w, 1e0p, 1q5i, 1kme, 2ntu, 2ntw, 1s51, 1py6, 1f4z, 1pxs, 2i20, 1pxr, 1vjm, 1qko, 1s54, 1x0i, 1x0k, 3hao, 3utw, 3haq, 1tn0, 2wjk, 2wjl]
LXFMVLDVXXKVG	LG12	KVLRNVTVVLWSA	KA12	6	5	[1brx, 1s8l, 1e0p, 1s8j, 1r2n, 1r84, 4hyx, 1f4z, 1pxs, 1jv7, 1jv6, 1pxr, 4hwl, 1qkp, 1qko, 1s54, 1s53, 1o0a, 3han, 3hao, 3hap, 3haq, 2wjk, 3har, 2wjl, 3has, 1c3w, 1bm1, 1q5i, 1kme, 2ntu, 2ntw, 1s52, 1s51, 1py6, 2i20, 1vjm, 1tn5, 1x0i, 1x0k, 3utv, 1tn0, 3utw, 3utx, 1xji, 3uty]
LMGLGXLYFLVKG	LG12	KFYAIXTLVXXIA	KA12	0	1	[1c3w, 1e0p, 1q5i, 2ntu, 1kme, 2ntw, 1s51, 1py6, 1f4z, 1pxs, 2i20, 1pxr, 1vjm, 1qko, 1s53, 1x0i, 1x0k, 3hao, 1bhb, 3utw, 3haq, 1tn0, 2wjk, 2wjl]
LXFMVLDVXXKVG	LG12	WLFTTXLLXLXLA	WA12	6	2	[1s8l, 1at9, 1e0p, 1s8j, 1r2n, 1r84, 1pxs, 1jv7, 1jv6, 1pxr, 4hwl, 1s54, 1s53, 1o0a, 3han, 1kg8, 3hap, 3haq, 2wjk, 3har, 2wjl, 3has, 1q5i, 1f50, 1tn5, 3utv, 1tn0, 3utw, 3utx, 3uty, 1brx, 4hyx, 1f4z, 1qkp, 1qko, 1p8h, 4md2, 4md1, 1c3w, 1bm1, 1kme, 2ntu, 2ntw, 1s52, 1s51, 1py6, 4ov0, 1vjm, 3mbv, 1x0i, 1x0k, 1xji]
LXFMVLDVXXKVG	LG12	WLALGXALMGLGA	WA12	6	0	[1s54]
LMGLGXLYFLVKG	LG12	AKVGFGLILLRSR	AR12	0	6	[1brx]
LMIPLVSISSYLG	LG12	AGIAILVFVYMGR	AR12	1	0	[2jaf]
LXLGIGTLLMLIG	LG12	AITXLVPGIAXAA	AA12	0	1	[1vgo]
LXFMVLDVXXKVG	LG12	AITXLVXAIAFTA	AA12	6	1	[1pxs]
LGNARLLLLATXG	LG12	AKAGYGVLIYNIA	AA12	5	6	[3ddl]
LMGLGXLYFLVKG	LG12	AITXLVXAIAFTA	AA12	0	1	[1pxs]
LIGTFYFIARGWG	LG12	AITXLVPGIAXAA	AA12	0	1	[1vgo]
LMLIGTFYFIARG	LG12	AITXLVPGIAXAA	AA12	0	1	[2z55, 1vgo]
LXFMVLDVXXKVG	LG12	AYPVVWLIGSEGA	AA12	6	5	[1fbb, 1brr, 2brd]
LAGIAILVFVYMG	LG12	AYSXLDVFAKYXF	AF12	0	6	[2jaf, 2jag]
LGINLGLVAATXG	LG12	AVFXFVGALXVLF	AF12	1	0	[4gyc]
LMIPLVSISSYLG	LG12	AYSXLDVFAKYXF	AF12	1	6	[1e12, 2jaf]
LXLGIGTLLMLIG	LG12	AFMVLDVTAKVGF	AF12	0	6	[1vgo, 3wqj, 2ei4]
LXFMVLDVXXKVG	LG12	TLWLGIGTLLMLI	TI12	6	0	[1uaz]
LMGLGXLYFLVKG	LG12	APAIXFTMXLSML	AL12	0	1	[3han]
LXFMVLDVXXKVG	LG12	ALXXVLWTAYPIL	AL12	6	5	[1uaz]
LXFMVLDVXXKVG	LG12	ARYAXWLFTTXLL	AL12	6	2	[1s8l, 1s8j, 1jv7]
LXFMVLDVXXKVG	LG12	APAIXFTMXLSML	AL12	6	1	[3han, 1p8u]
LXLGIGTLLMLIG	LG12	VLXVTAKVGFGFV	VV12	0	6	[1vgo, 2ei4]
LGINLGLVAATXG	LG12	VALXVXLDLVTKV	VV12	1	6	[4gyc]
LXFMVLDVXXKVG	LG12	AXWLFTTXLXXLD	AD12	6	2	[1s8l, 1s8j, 1jv7, 1jv6]
LMIPLVSISSYLG	LG12	WGRYLTWALSTPM	WM12	1	2	[1e12]
LXFMVLDVXXKVG	LG12	AXAFTMXLSMLLG	AG12	6	1	[1brx, 1at9, 1bm1, 1kme, 1brr, 1s52, 1r2n, 1r84, 4hwl, 1qkp, 3han, 2brd, 3hap, 3har, 3utx, 1xji, 3has, 3uty]
LXFMVLDVXXKVG	LG12	AFTMXLSMLLGXG	AG12	6	1	[1at9, 1kme, 1brr, 1s52, 1r2n, 1r84, 4hwl, 1qkp, 3han, 2brd, 3hap, 3har, 3utx, 1xji, 3has, 3uty]
LMGLGXLYFLVKG	LG12	AFTMXLSMLLGXG	AG12	0	1	[1at9, 1kme, 1r2n, 1r84, 4hwl, 1qkp, 3han, 3hap, 3har, 3utx, 1xji, 3has, 3uty]
LGINLGLVAATXG	LG12	ALIVYLDLVXKVG	AG12	1	6	[4gyc]
LMGLGXLYFLVKG	LG12	AXAFTMXLSMLLG	AG12	0	1	[1brx, 1at9, 1bm1, 1kme, 1r2n, 1r84, 4hwl, 1qkp, 3han, 1bhb, 3hap, 3har, 3utx, 1xji, 3has, 3uty]
LXFMVLDVXXKVG	LG12	RYAXWLXTTXLXL	RL12	6	2	[1s8l, 1s8j, 1jv7, 1jv6]
LXFMVLDVXXKVG	LG12	RPEWIWLALGTAL	RL12	6	0	[3utv]
LMIPLVSISSYLG	LG12	RYLTWALSTPXIL	RL12	1	2	[1e12, 2jaf]
LXFMVLDVXXKVG	LG12	WXISTAAXLYXXY	WY12	6	4	[1m0k, 1s8l, 1at9, 1e0p, 1s8j, 1r2n, 1r84, 1pxs, 1jv7, 1ap9, 1jv6, 1pxr, 1m0l, 4hwl, 1s54, 1s53, 1o0a, 3han, 3hao, 1kg9, 1c8r, 1kg8, 3hap, 2wjk, 2wjl, 3has, 1q5j, 2zzl, 1kgb, 1q5i, 1f50, 1tn5, 3nsb, 2brd, 1cwq, 3utv, 1tn0, 3utw, 3utx, 4fpd, 3uty, 1brx, 1fbb, 1brr, 1p8i, 1fbk, 1ucq, 4hyx, 1p8u, 1f4z, 1ixf, 3vi0, 1qkp, 1qko, 1p8h, 1qm8, 4md2, 2zfe, 4md1, 1iw6, 3ns0, 1c3w, 1bm1, 1kme, 2ntu, 2ntw, 1s…
LIGTFYFIARGWG	LG12	VPGIASAAYLXXF	VF12	0	1	[1vgo]
[truncated: 5,797 more rows]
