# Supplementary material for: The observation of evolutionary interaction pattern pairs in membrane proteins
Source: BMC Struct Biol. 2015 Mar 24;15:6. doi: 10.1186/s12900-015-0033-5 (PMC4379700; doi:10.1186/s12900-015-0033-5)
Supplement: Additional file 1 — EIPP data. Includes derived EIPP information from families (PF00230, PF01036) with tab separated values. Can be viewed with a simple text editor. Each line consists of 7 columns: source pattern, source RegEx, destination pattern, destination RegEx, source helix, destination helix, corresponding PDB-Ids. [file 12900_2015_33_MOESM1_ESM.zip › EIPPs/PF01036/PF01036_12_12.csv]

GATLMIPLVSISSY	GY13	WXRYLTWALSTPMI	WI13	1	2	[1e12]
GNARLLLLATWGFY	GY13	LSTIPFVWILXILF	LF13	5	4	[3ddl]
GATLMIPLVSISSY	GY13	TWALSTXMILLALG	TG13	1	2	[2jaf, 2jag]
GATLMIPLVSISSY	GY13	DVXAKYVFAFXLLR	DR13	1	6	[2jaf, 2jag]
GATLMIPLVSISSY	GY13	LTWALSTPXILXXL	LL13	1	2	[1e12, 2jaf, 2jag]
GATLMIPLVSISSY	GY13	LDVXAKYVFAFXXL	LL13	1	6	[1e12, 2jaf, 2jag]
GATLMIPLVSISSY	GY13	LWVNVALXGIAILV	LV13	1	0	[1e12, 2jaf]
GATLMIPLVSISSY	GY13	VLDVXAKYVFAFIL	VL13	1	6	[1e12, 2jaf, 2jag]
GNARLLLLATWGFY	GY13	VLAKAGYGVLIYNI	VI13	5	6	[3ddl]
GATLMIPLVSISSY	GY13	TSWAYSXLDVFAKY	TY13	1	6	[1e12]
GATLMIPLVSISSY	GY13	ALXXIAILVFVYMG	AG13	1	0	[2jaf, 2jag]
GNARLLLLATWGFY	GY13	GXTIADVLAKAGYG	GG13	5	6	[3ddl]
GATLMIPLVSISSY	GY13	WVNVALAGIAILVF	WF13	1	0	[1e12, 2jaf]
GATLMIPLVSISSY	GY13	WAYSXLDVFAKYXF	WF13	1	6	[1e12, 2jaf]
GNARLLLLATWGFY	GY13	TIXDVLAKAGYGVL	TL13	5	6	[3ddl]
GATLMIPLVSISSY	GY13	VNVALAGIAILVXV	VV13	1	0	[1e12, 2jaf]
GATLMIPLVSISSY	GY13	RYLTWALSTPMILL	RL13	1	2	[1e12, 2jaf]
GATLMIPLVSISSY	GY13	AYSXLDVFAKYXFA	AA13	1	6	[1e12, 2jaf, 2jag]
GATLMIPLVSISSY	GY13	SLWVNVALAGIAIL	SL13	1	0	[1e12]
GNARLLLLATWGFY	GY13	STIXFVWILYILFT	ST13	5	4	[3ddl]
GATLMIPLVSISSY	GY13	YLTWALSTPMILLA	YA13	1	2	[1e12, 2jaf, 2jag]
GNARLLLLATWGFY	GY13	ADVLAKAGYGVLIY	AY13	5	6	[3ddl]
GNARLLLLATWGFY	GY13	YTIAXVLAKAGYGV	YV13	5	6	[3ddl]
GATLMIPLVSISSY	GY13	SSLWVNVALAGIAI	SI13	1	0	[1e12]
GATLMIPLVSISSY	GY13	SVLDVFAKYVFAFI	SI13	1	6	[1e12, 2jaf, 2jag]
GATLMIPLVSISSY	GY13	VALAGIAILVFVYM	VM13	1	0	[1e12, 2jaf, 2jag]
GATLMIPLVSISSY	GY13	YSXLXVFAKYXFAF	YF13	1	6	[1e12, 2jaf, 2jag]
GATLMIPLVSISSY	GY13	SSSLWVNVALAGIA	SA13	1	0	[1e12]
GNARLLLLATWGFY	GY13	LAXAGYGVLIYNIA	LA13	5	6	[3ddl]
GATLMIPLVSISSY	GY13	LAGIAILVFVYMGR	LR13	1	0	[2jaf, 2jag]
GNARLLLLATWGFY	GY13	DVLAKAGYGVLIYN	DN13	5	6	[3ddl]
GNARLLLLATWGFY	GY13	IADVLAKAGYGVXI	II13	5	6	[3ddl]
GATLMIPLVSISSY	GY13	GRYLTWALSTPMIL	GL13	1	2	[1e12, 2jaf]
GATLMIPLVSISSY	GY13	SWAYSVLDVFAKYV	SV13	1	6	[1e12, 2jaf]
GATLMIPLVSISSY	GY13	NVALAGIAILVFVY	NY13	1	0	[1e12, 2jaf, 2jag]
GNARLLLLATWGFY	GY13	AKAGYGVLIYNIAK	AK13	5	6	[3ddl]
GNARLLLLATWGFY	GY13	TIPFVWILYILFTQ	TQ13	5	4	[3ddl]
LXXVSTILXXVVXI	LI13	WXRYLTWALSTPMI	WI13	1	2	[3qbl, 3vvk, 3qbg, 3qbi, 3qbk]
LKLLTVVXWXGYPI	LI13	AXYIFAFLXLNYLT	AT13	5	6	[3qbl, 3vvk, 3qbg, 3qbi, 3qbk]
LXXVSTILXXVVXI	LI13	ALXGLSILLFVFMT	AT13	1	0	[3qbl, 3vvk, 3qbg, 3qbi, 3qbk]
LXXVSTILXXVVXI	LI13	AXYIFAFLXLNYLT	AT13	1	6	[3qbl, 3vvk, 3qbg, 3qbi, 3qbk]
LXXVLXTAYXILXI	LI13	IETLLFMVLDVXXK	IK13	5	6	[1uaz]
LIXXDAXXIVTGXI	LI13	YXARYXDWLFTTPL	YL13	3	2	[1vgo, 2ei4]
LMSTQIVVITSGLI	LI13	YARYXDWMVTTPLL	YL13	3	2	[1xio, 2m3g, 4tl3]
LXXVLXTAYXILXI	LI13	ETLXFMVLDXXXKV	EV13	5	6	[1uaz]
LXXVLXTAYXILXI	LI13	ETXXFMVLDVXAKV	EV13	5	6	[2z55, 1vgo, 3wqj, 2ei4]
LTALXXVLXTAYXI	LI13	ETXXFMVLDVXAKV	EV13	5	6	[2z55, 1vgo]
LXXVLXTAYXILXI	LI13	LXFMVLDVXXKVGF	LF13	5	6	[1uaz]
LTALXXVLXTAYXI	LI13	FSTIAFLFXLYXLL	FL13	5	4	[2z55, 1vgo]
LXXVSTILXXVVXI	LI13	FDIAMCVTGLAAAL	FL13	1	3	[3qbl, 3vvk, 3qbg, 3qbi, 3qbk]
LIXXDAXXIVTGXI	LI13	FSTIAFLFXLYXLL	FL13	3	4	[2z55, 1vgo, 2ei4]
LXXVLXTAYXILXI	LI13	LFMVLDVXXKVGXG	LG13	5	6	[1uaz]
LXXVLXTAYXILXI	LI13	TXXFMVLDXXXKVG	TG13	5	6	[1uaz]
LVTYFTVXWXGYPI	LI13	TXLFCLLPFFSKVG	TG13	5	6	[2m3g]
LXXVSTILXXVVXI	LI13	TWALSTXMILLALG	TG13	1	2	[3qbl, 3vvk, 3qbg, 3qbi, 3qbk]
LXXVLXTAYXILXI	LI13	TXXFMVLDVXAKVG	TG13	5	6	[2z55, 1vgo, 3wqj, 2ei4]
LTALXXVLXTAYXI	LI13	TXXFMVLDVXAKVG	TG13	5	6	[2z55, 1vgo]
LMSTQIVVITSGLI	LI13	VCAFLIILWGIWNP	VP13	3	4	[2m3g]
LVTYFTVXWXGYPI	LI13	VCAFLIILWGIWNP	VP13	5	4	[2m3g]
LRVLVXVXWXGYPI	LI13	DVXAKYVFAFXLLR	DR13	5	6	[2jaf, 2jag]
LXXVLXTAYXILXI	LI13	DVXAKVGFGFXLLR	DR13	5	6	[2z55, 1vgo]
LTALXXVLXTAYXI	LI13	DVXAKVGFGFXLLR	DR13	5	6	[2z55, 1vgo]
LXXVSTILXXVVXI	LI13	VAKYIFAFXLLNYL	VL13	1	6	[3qbl, 3vvk, 3qbg, 3qbi, 3qbk]
LXXVLXTAYXILXI	LI13	VLDVXAKVGFGFXL	VL13	5	6	[2z55, 1vgo]
LKLLTVVXWXGYPI	LI13	VAKYIFAFXLLNYL	VL13	5	6	[3qbl, 3vvk, 3qbg, 3qbi, 3qbk]
LTALXXVLXTAYXI	LI13	VLDVXAKVGFGFXL	VL13	5	6	[2z55, 1vgo]
LMSTQIVVITSGLI	LI13	VRYLWYICGVCAFL	VL13	3	4	[1xio, 4tl3]
LRVLVXVXWXGYPI	LI13	VLDVXAKYVFAFIL	VL13	5	6	[2jaf, 2jag]
LTALXXVLXTAYXI	LI13	LDVXAKVGFGFXLL	LL13	5	6	[2z55, 1vgo]
LXXVSTILXXVVXI	LI13	LTWALSTPXILXXL	LL13	1	2	[3qbl, 3vvk, 3qbg, 3qbi, 3qbk]
LKLLTVVXWXGYPI	LI13	LDXVAKYIFXFXXL	LL13	5	6	[3qbl, 3vvk, 3qbg, 3abw, 3qbi, 3qbk]
LXXVSTILXXVVXI	LI13	LDXVAKYIFXFXXL	LL13	1	6	[3qbl, 3vvk, 3qbg, 3qbi, 3qbk]
LIXXDAXXIVTGXI	LI13	LFXTIAFLXXLYXL	LL13	3	4	[2z55, 1vgo, 2ei4]
LMSTQIVVITSGLI	LI13	LWXICGVCAFLIXL	LL13	3	4	[1xio, 2m3g, 4tl3]
LXXVSTILXXVVXI	LI13	LYINIALXXLXXLL	LL13	1	0	[3qbl, 3vvk, 3qbg, 3qbi, 3qbk]
LVTYFTVXWXGYPI	LI13	LPFFSKVGFXFLXL	LL13	5	6	[2m3g]
LIXXDAXXIVTGXI	LI13	LXXTPLXXXXLXLL	LL13	3	2	[1vgo]
LXXVLXTAYXILXI	LI13	LDVXAKVGFGFXLL	LL13	5	6	[2z55, 1vgo]
LRVLVXVXWXGYPI	LI13	LDVXAKYVFAFXXL	LL13	5	6	[2jaf, 2jag]
LLATWGFYPIAYXI	LI13	VLAKAGYGVLIYNI	VI13	5	6	[3ddl]
LKLLTVVXWXGYPI	LI13	TSWAYSXLDIVAKY	TY13	5	6	[3qbl, 3vvk, 3qbg, 3abw, 3qbi, 3qbk]
LXXVSTILXXVVXI	LI13	TSWAYSXLDIVAKY	TY13	1	6	[3qbl, 3vvk, 3qbg, 3qbi, 3qbk]
LTALXXVLXTAYXI	LI13	AFMVLDVTAKXXFG	AG13	5	6	[2z55, 1vgo]
LXXVSTILXXVVXI	LI13	AGLSILLFVFMTRG	AG13	1	0	[3vvk, 3qbi]
LXXVLXTAYXILXI	LI13	AFMVLDVTAKXXFG	AG13	5	6	[2z55, 1vgo, 3wqj, 2ei4]
LVTYFTVXWXGYPI	LI13	FFSKVGFSXLDLHG	FG13	5	6	[2m3g]
LXXVSTILXXVVXI	LI13	FTXITFDIXMCVTG	FG13	1	3	[3qbl, 3vvk, 3qbg, 3qbi, 3qbk]
LMSTQIVVITSGLI	LI13	YIDWMVTTPLLXLS	YS13	3	2	[1xio, 2m3g, 4tl3]
LXXVSTILXXVVXI	LI13	TKLFTAITFDIAMC	TC13	1	3	[3qbl, 3vvk, 3qbg, 3qbi, 3qbk]
LIXXDAXXIVTGXI	LI13	WLXTTXLLXXXLXL	WL13	3	2	[1vgo]
LXXVSTILXXVVXI	LI13	WALSTPMILXALXL	WL13	1	2	[3qbl, 3vvk, 3qbg, 3qbi, 3qbk]
LLATWGFYPIAYXI	LI13	GXTIADVLAKAGYG	GG13	5	6	[3ddl]
LXXVSTILXXVVXI	LI13	WAYSXLDIVAKYXF	WF13	1	6	[3qbl, 3vvk, 3qbg, 3qbi, 3qbk]
LRVLVXVXWXGYPI	LI13	WAYSXLDVFAKYXF	WF13	5	6	[2jaf]
LKLLTVVXWXGYPI	LI13	WAYSXLDIVAKYXF	WF13	5	6	[3qbl, 3vvk, 3qbg, 3abw, 3qbi, 3qbk]
LXXVSTILXXVVXI	LI13	TAITFDIXMXVTGL	TL13	1	3	[3qbl, 3vvk, 3qbg, 3qbi, 3qbk]
LIXXDAXXIVTGXI	LI13	TWWLFSTIXXLFVL	TL13	3	4	[2z55, 1vgo, 2ei4]
LLATWGFYPIAYXI	LI13	TIXDVLAKAGYGVL	TL13	5	6	[3ddl]
LTALXXVLXTAYXI	LI13	AFLFVLYYLLTSLR	AR13	5	4	[1vgo]
LIXXDAXXIVTGXI	LI13	AFLFVLYYLLTSLR	AR13	3	4	[1vgo]
LXXVSTILXXVVXI	LI13	IALAGLSILLFVFM	IM13	1	0	[3qbl, 3vvk, 3qbg, 3qbi, 3qbk]
LIXXDAXXIVTGXI	LI13	YAXWLFTTXLXXXD	YD13	3	2	[2z55, 1vgo, 2ei4]
LMSTQIVVITSGLI	LI13	RYXDWMVTTXLXXL	RL13	3	2	[1xio, 2m3g, 4tl3]
LIXXDAXXIVTGXI	LI13	RYAXWLFTTXLXXL	RL13	3	2	[2z55, 1vgo, 2ei4]
LXXVSTILXXVVXI	LI13	RYLTWALSTPMILL	RL13	1	2	[3qbl, 3vvk, 3qbg, 3qbi, 3qbk]
LIXXDAXXIVTGXI	LI13	DWLFTTXLLXLXLA	DA13	3	2	[2z55, 1vgo]
LXXVSTILXXVVXI	LI13	KLXTAITFDIAMCV	KV13	1	3	[3qbl, 3vvk, 3qbg, 3qbi, 3qbk]
LXXVSTILXXVVXI	LI13	LFTXITFDIXMCVT	LT13	1	3	[3qbl, 3vvk, 3qbg, 3qbi, 3qbk]
LXXVSTILXXVVXI	LI13	TFDIAMCVTGXAAA	TA13	1	3	[3qbl, 3vvk, 3qbg, 3qbi, 3qbk]
LRVLVXVXWXGYPI	LI13	AYSXLDVFAKYXFA	AA13	5	6	[2jaf, 2jag]
LXXVSTILXXVVXI	LI13	AYXXXDIVAKYXFA	AA13	1	6	[3qbl, 3vvk, 3qbg, 3qbi, 3qbk]
LXXVSTILXXVVXI	LI13	AITFDIAMCVTGLA	AA13	1	3	[3qbl, 3vvk, 3qbg, 3qbi, 3qbk]
LKLLTVVXWXGYPI	LI13	AYXXXDIVAKYXFA	AA13	5	6	[3qbl, 3vvk, 3qbg, 3abw, 3qbi, 3qbk]
LXXVSTILXXVVXI	LI13	ITFDIXMCVTGXXA	IA13	1	3	[3qbl, 3vvk, 3qbg, 3qbi, 3qbk]
LXXVSTILXXVVXI	LI13	SLYINIALAGLSIL	SL13	1	0	[3qbl, 3vvk, 3qbg, 3qbi, 3qbk]
LXXVSTILXXVVXI	LI13	SALDIVAKYIFAFL	SL13	1	6	[3qbl, 3vvk, 3qbg, 3qbi, 3qbk]
LKLLTVVXWXGYPI	LI13	SALDIVAKYIFAFL	SL13	5	6	[3qbl, 3vvk, 3qbg, 3abw, 3qbi, 3qbk]
LIXXDAXXIVTGXI	LI13	STIXFLFVLYYLLT	ST13	3	4	[2z55, 1vgo]
LTALXXVLXTAYXI	LI13	STIXFLFVLYYLLT	ST13	5	4	[2z55, 1vgo]
LMSTQIVVITSGLI	LI13	DWMVTTPLLLLSLS	DS13	3	2	[2m3g]
LXXVSTILXXVVXI	LI13	YLTWALSTPMILLA	YA13	1	2	[3qbl, 3vvk, 3qbg, 3qbi, 3qbk]
LTALXXVLXTAYXI	LI13	TIAFLFVLYYLLTS	TS13	5	4	[1vgo]
LIXXDAXXIVTGXI	LI13	TIAFLFVLYYLLTS	TS13	3	4	[1vgo]
LLATWGFYPIAYXI	LI13	ADVLAKAGYGVLIY	AY13	5	6	[3ddl]
LLATWGFYPIAYXI	LI13	YTIAXVLAKAGYGV	YV13	5	6	[3ddl]
LIXXDAXXIVTGXI	LI13	YTWWLFSTIAFLFV	YV13	3	4	[2z55, 1vgo, 2ei4]
LXXVSTILXXVVXI	LI13	SSLYINIALAGLSI	SI13	1	0	[3qbl, 3vvk]
LRVLVXVXWXGYPI	LI13	SVLDVFAKYVFAFI	SI13	5	6	[2jaf, 2jag]
LKLLTVVXWXGYPI	LI13	SWAYSXLDIVAKYI	SI13	5	6	[3qbl, 3vvk, 3qbg, 3abw, 3qbi, 3qbk]
LXXVSTILXXVVXI	LI13	SWAYSXLDIVAKYI	SI13	1	6	[3qbl, 3vvk, 3qbg, 3qbi, 3qbk]
LXXVSTILXXVVXI	LI13	YSXLDIVAKYXFAF	YF13	1	6	[3qbl, 3vvk, 3qbg, 3qbi, 3qbk]
LKLLTVVXWXGYPI	LI13	YSXLDIVAKYXFAF	YF13	5	6	[3qbl, 3vvk, 3qbg, 3abw, 3qbi, 3qbk]
LRVLVXVXWXGYPI	LI13	YSXLXVFAKYXFAF	YF13	5	6	[2jaf, 2jag]
LXXVSTILXXVVXI	LI13	YINIALAGLSILLF	YF13	1	0	[3qbl, 3vvk, 3qbg, 3qbi, 3qbk]
LTALXXVLXTAYXI	LI13	IAXLFVLYXLLXSL	IL13	5	4	[1vgo]
LIXXDAXXIVTGXI	LI13	IAXLFVLYXLLXSL	IL13	3	4	[1vgo]
LMSTQIVVITSGLI	LI13	IDWXVTTPLXXXXL	IL13	3	2	[1xio, 2m3g, 4tl3]
LKLLTVVXWXGYPI	LI13	ISCACFIVVLYXLL	IL13	5	4	[3qbl, 3vvk, 3qbg, 3abw, 3qbi, 3qbk]
LXXVSTILXXVVXI	LI13	IVAKYIFAFLLLNY	IY13	1	6	[3qbl, 3vvk, 3qbg, 3qbi, 3qbk]
LKLLTVVXWXGYPI	LI13	IVAKYIFAFLLLNY	IY13	5	6	[3qbl, 3vvk, 3qbg, 3qbi, 3qbk]
LIXXDAXXIVTGXI	LI13	WLFSTIAFLXVLXY	WY13	3	4	[2z55, 1vgo, 2ei4]
LXXVLXTAYXILXI	LI13	WWLFSTICXIVXLY	WY13	5	4	[1uaz]
LKLLTVVXWXGYPI	LI13	ACFIVVLYILLVEW	AW13	5	4	[3qbl, 3vvk, 3qbg, 3qbi, 3qbk]
LRVLVXVXWXGYPI	LI13	ISCAFFVVVLSALV	IV13	5	4	[2jaf, 2jag]
LXXVSTILXXVVXI	LI13	INIXLAGLSILXFV	IV13	1	0	[3qbl, 3vvk, 3qbg, 3qbi, 3qbk]
LXXVSTILXXVVXI	LI13	NIALAGLSILLFVF	NF13	1	0	[3qbl, 3vvk, 3qbg, 3qbi, 3qbk]
LXXVSTILXXVVXI	LI13	ALDIVAXYIFAXLL	AL13	1	6	[3qbl, 3vvk, 3qbg, 3qbi, 3qbk]
LMSTQIVVITSGLI	LI13	AXYXDWMVTTXLXL	AL13	3	2	[1xio, 2m3g, 4tl3]
LXXVSTILXXVVXI	LI13	AXSTPMIXXXLXLL	AL13	1	2	[3qbl, 3vvk, 3qbg, 3qbi, 3qbk]
LIXXDAXXIVTGXI	LI13	AXWLFTTXLXXLXL	AL13	3	2	[2z55, 1vgo]
LKLLTVVXWXGYPI	LI13	ALDIVAXYIFAXLL	AL13	5	6	[3qbl, 3vvk, 3qbg, 3abw, 3qbi, 3qbk]
LXXVLXTAYXILXI	LI13	VXAKVGFGFVLLRS	VS13	5	6	[1vgo]
LTALXXVLXTAYXI	LI13	VXAKVGFGFVLLRS	VS13	5	6	[1vgo]
LXXVLXTAYXILXI	LI13	MVLDVTAKVGFGFV	MV13	5	6	[2z55, 1vgo, 2ei4]
LTALXXVLXTAYXI	LI13	MVLDVTAKVGFGFV	MV13	5	6	[2z55, 1vgo]
LMSTQIVVITSGLI	LI13	RYLWYICGVCAFLI	RI13	3	4	[1xio, 2m3g, 4tl3]
LVTYFTVXWXGYPI	LI13	FLFXLLPFFSKVGF	FF13	5	6	[2m3g]
LTALXXVLXTAYXI	LI13	FMVLDVTAKVGFXF	FF13	5	6	[2z55, 1vgo]
LVTYFTVXWXGYPI	LI13	FXLLPFFSKVGFXF	FF13	5	6	[2m3g]
LXXVLXTAYXILXI	LI13	FMVLDVTAKVGFXF	FF13	5	6	[2z55, 1uaz, 1vgo, 3wqj, 2ei4]
LLATWGFYPIAYXI	LI13	IADVLAKAGYGVXI	II13	5	6	[3ddl]
LMSTQIVVITSGLI	LI13	ICGVCAFLIILWXI	II13	3	4	[1xio, 2m3g, 4tl3]
LXXVSTILXXVVXI	LI13	LAGLSILLFVFMTR	LR13	1	0	[3qbl, 3vvk, 3qbg, 3qbi, 3qbk]
LXXVSTILXXVVXI	LI13	LXTPMILLALGLLA	LA13	1	2	[3vvk, 3qbi]
LLATWGFYPIAYXI	LI13	LAXAGYGVLIYNIA	LA13	5	6	[3ddl]
LXXVSTILXXVVXI	LI13	DIVAKYIFAFLLLN	DN13	1	6	[3qbl, 3vvk, 3qbg, 3qbi, 3qbk]
LLATWGFYPIAYXI	LI13	DVLAKAGYGVLIYN	DN13	5	6	[3ddl]
LKLLTVVXWXGYPI	LI13	DIVAKYIFAFLLLN	DN13	5	6	[3qbl, 3vvk, 3qbg, 3qbi, 3qbk]
LXXVSTILXXVVXI	LI13	GRYLTWALSTPMIL	GL13	1	2	[3qbl, 3vvk, 3qbg, 3qbi, 3qbk]
LVTYFTVXWXGYPI	LI13	DTXLFCLLPFFSKV	DV13	5	6	[2m3g]
LKLLTVVXWXGYPI	LI13	SCACFIVVLYILXV	SV13	5	4	[3qbl, 3vvk, 3qbg, 3qbi, 3qbk]
LRVLVXVXWXGYPI	LI13	SWAYSVLDVFAKYV	SV13	5	6	[2jaf]
LIXXDAXXIVTGXI	LI13	RYTWWLFSTIAFLF	RF13	3	4	[2z55, 1vgo, 2ei4]
LMSTQIVVITSGLI	LI13	YICGVCAFLIILWG	YG13	3	4	[1xio, 2m3g, 4tl3]
LKLLTVVXWXGYPI	LI13	CACFIVVLYILLVE	CE13	5	4	[3qbl, 3vvk, 3qbg, 3qbi, 3qbk]
LKLLTVVXWXGYPI	LI13	CFIVVLYILLVEWA	CA13	5	4	[3qbl, 3vvk, 3qbg, 3qbi, 3qbk]
LLATWGFYPIAYXI	LI13	AKAGYGVLIYNIAK	AK13	5	6	[3ddl]
LMSTQIVVITSGLI	LI13	YLWXICGVCAFLII	YI13	3	4	[1xio, 2m3g, 4tl3]
LMSTQIVVITSGLI	LI13	CGVCAFLIILWGIW	CW13	3	4	[2m3g]
LVTYFTVXWXGYPI	LI13	CGVCAFLIILWGIW	CW13	5	4	[2m3g]
LMSTQIVVITSGLI	LI13	WYICGVCAFLIILW	WW13	3	4	[1xio, 2m3g, 4tl3]
LMSTQIVVITSGLI	LI13	WMVTTPLLLLSLSW	WW13	3	2	[2m3g]
LMSTQIVVITSGLI	LI13	GVCAFLIILWGIWN	GN13	3	4	[2m3g]
LVTYFTVXWXGYPI	LI13	GVCAFLIILWGIWN	GN13	5	4	[2m3g]
LVTYFTVXWXGYPI	LI13	CLLPFFSKVGFSFL	CL13	5	6	[2m3g]
LVTYFTVXWXGYPI	LI13	CAFLIILWGIWNPL	CL13	5	4	[2m3g]
LMSTQIVVITSGLI	LI13	CAFLIILWGIWNPL	CL13	3	4	[2m3g]
LVTYFTVXWXGYPI	LI13	LFCLLPFFSKVGFS	LS13	5	6	[2m3g]
LMSTQIVVITSGLI	LI13	MVTTPLLLLSLSWT	MT13	3	2	[2m3g]
LVTYFTVXWXGYPI	LI13	PFFSKVGFSFLDLH	PH13	5	6	[2m3g]
LVTYFTVXWXGYPI	LI13	LLPFFSKVGFSFLD	LD13	5	6	[2m3g]
WXRYLTWALSTPMI	WI13	FDIAMCVTGLAAAL	FL13	2	3	[3qbl, 3vvk, 3a7k, 3qbg, 3abw, 3qbi, 3qbk]
WXRYLTWALSTPMI	WI13	TXLVPVVSIASYXG	TG13	2	1	[3qbl, 3vvk, 3a7k, 3qbg, 3abw, 3qbi, 3qbk]
WXRYLTWALSTPMI	WI13	TLMIPLVSISSYXG	TG13	2	1	[1e12]
WXRYLTWALSTPMI	WI13	LMIPLVSISSYLGL	LL13	2	1	[1e12]
WXRYLTWALSTPMI	WI13	TSWAYSXLDIVAKY	TY13	2	6	[3qbl, 3vvk, 3a7k, 3qbg, 3abw, 3qbi, 3qbk]
WXRYLTWALSTPMI	WI13	FTXIAADIXMCVTG	FG13	2	3	[1e12]
WXRYLTWALSTPMI	WI13	FTXITFDIXMCVTG	FG13	2	3	[3qbl, 3vvk, 3qbg, 3abw, 3qbi, 3qbk]
WXRYLTWALSTPMI	WI13	AVSTILVPVVSIAS	AS13	2	1	[3qbl, 3vvk, 3qbg, 3qbi, 3qbk]
WXRYLTWALSTPMI	WI13	TKLFTAITFDIAMC	TC13	2	3	[3qbl, 3vvk, 3qbg, 3qbi, 3qbk]
WXRYLTWALSTPMI	WI13	WAYSXLDIVAKYXF	WF13	2	6	[3qbl, 3vvk, 3a7k, 3qbg, 3abw, 3qbi, 3qbk]
WXRYLTWALSTPMI	WI13	TAITFDIXMXVTGL	TL13	2	3	[3qbl, 3vvk, 3qbg, 3abw, 3qbi, 3qbk]
WXRYLTWALSTPMI	WI13	TVIAADIXMXVTGL	TL13	2	3	[1e12]
WXRYLTWALSTPMI	WI13	KLXTAITFDIAMCV	KV13	2	3	[3qbl, 3vvk, 3qbg, 3qbi, 3qbk]
WXRYLTWALSTPMI	WI13	LFTXITFDIXMCVT	LT13	2	3	[3qbl, 3vvk, 3qbg, 3qbi, 3qbk]
WXRYLTWALSTPMI	WI13	TFDIAMCVTGXAAA	TA13	2	3	[3qbl, 3vvk, 3a7k, 3qbg, 3abw, 3qbi, 3qbk]
WXRYLTWALSTPMI	WI13	VSTILVPVVSIASY	VY13	2	1	[3qbl, 3vvk, 3qbg, 3abw, 3qbi, 3qbk]
WXRYLTWALSTPMI	WI13	AADIXMCVTGLAAA	AA13	2	3	[1e12]
WXRYLTWALSTPMI	WI13	AITFDIAMCVTGLA	AA13	2	3	[3qbl, 3vvk, 3a7k, 3qbg, 3abw, 3qbi, 3qbk]
WXRYLTWALSTPMI	WI13	AYXXXDIVAKYXFA	AA13	2	6	[3qbl, 3vvk, 3a7k, 3qbg, 3abw, 3qbi, 3qbk]
WXRYLTWALSTPMI	WI13	IAADIXMCVTGXXA	IA13	2	3	[1e12]
WXRYLTWALSTPMI	WI13	IAVSTILVPVVSIA	IA13	2	1	[3qbl, 3vvk, 3qbg, 3qbi, 3qbk]
WXRYLTWALSTPMI	WI13	ITFDIXMCVTGXXA	IA13	2	3	[3qbl, 3vvk, 3a7k, 3qbg, 3abw, 3qbi, 3qbk]
WXRYLTWALSTPMI	WI13	IPLVSISSYLGLXS	IS13	2	1	[1e12]
WXRYLTWALSTPMI	WI13	SALDIVAKYIFAFL	SL13	2	6	[3qbl, 3vvk, 3a7k, 3qbg, 3abw, 3qbi, 3qbk]
WXRYLTWALSTPMI	WI13	VIAADIGMCVTGLA	VA13	2	3	[1e12]
WXRYLTWALSTPMI	WI13	STILVPVVSIASYT	ST13	2	1	[3qbl, 3vvk, 3a7k, 3qbg, 3abw, 3qbi, 3qbk]
WXRYLTWALSTPMI	WI13	ILVPVVSIASYTGL	IL13	2	1	[3qbl, 3vvk, 3a7k, 3qbg, 3abw, 3qbi, 3qbk]
WXRYLTWALSTPMI	WI13	SWAYSXLDIVAKYI	SI13	2	6	[3qbl, 3vvk, 3a7k, 3qbg, 3abw, 3qbi, 3qbk]
WXRYLTWALSTPMI	WI13	YSXLDIVAKYXFAF	YF13	2	6	[3qbl, 3vvk, 3a7k, 3qbg, 3abw, 3qbi, 3qbk]
WXRYLTWALSTPMI	WI13	VPVVSIASYTGLAS	VS13	2	1	[3qbl, 3vvk, 3a7k, 3qbg, 3abw, 3qbi, 3qbk]
WXRYLTWALSTPMI	WI13	LVXVVSIASYTGLA	LA13	2	1	[3qbl, 3vvk, 3a7k, 3qbg, 3abw, 3qbi, 3qbk]
WXRYLTWALSTPMI	WI13	AXLMIXLVSISSYL	AL13	2	1	[1e12]
WXRYLTWALSTPMI	WI13	DIXMCVTGLAAAXT	DT13	2	3	[3qbl, 1e12, 3a7k, 3abw]
WXRYLTWALSTPMI	WI13	ADIGMCVTGLAAAM	AM13	2	3	[1e12]
WXRYLTWALSTPMI	WI13	MIPLVSISSYLGLL	ML13	2	1	[1e12]
SMMVSALVVFIAGY	SY13	FTVATMTAXFVFFV	FV13	1	0	[3ddl]
STLKLLTVVMWLGY	SY13	AXYIFAFLXLNYLT	AT13	5	6	[3qbl, 3vvk, 3qbg, 3qbi, 3qbk]
SMMVSALVVFIAGY	SY13	RYXDWLLXVPLLXV	RV13	1	2	[3ddl]
SMMVSALVVFIAGY	SY13	LLTVPLLTVXLXXV	LV13	1	2	[3ddl]
STLKLLTVVMWLGY	SY13	VAKYIFAFXLLNYL	VL13	5	6	[3qbl, 3vvk, 3qbg, 3qbi, 3qbk]
SMMVSALVVFIAGY	SY13	VXXLLTVPLLTVXL	VL13	1	2	[3ddl]
STLKLLTVVMWLGY	SY13	LDXVAKYIFXFXXL	LL13	5	6	[3qbl, 3vvk, 3qbg, 3qbi, 3qbk]
STLKLLTVVMWLGY	SY13	TSWAYSXLDIVAKY	TY13	5	6	[3qbl, 3vvk, 3qbg, 3qbi, 3qbk]
SMMVSALVVFIAGY	SY13	VLAKAGYGVLIYNI	VI13	1	6	[3ddl]
SMMVSALVVFIAGY	SY13	GXTIADVLAKAGYG	GG13	1	6	[3ddl]
STLKLLTVVMWLGY	SY13	WAYSXLDIVAKYXF	WF13	5	6	[3qbl, 3vvk, 3qbg, 3qbi, 3qbk]
SMMVSALVVFIAGY	SY13	WXXTXPLLTVELVL	WL13	1	2	[3ddl]
SMMVSALVVFIAGY	SY13	ATMTASFVFFVLAR	AR13	1	0	[3ddl]
SMMVSALVVFIAGY	SY13	TIXDVLAKAGYGVL	TL13	1	6	[3ddl]
SMMVSALVVFIAGY	SY13	TVATMTASFVFFVL	TL13	1	0	[3ddl]
SMMVSALVVFIAGY	SY13	SFTVATMTASFVFF	SF13	1	0	[3ddl]
STLKLLTVVMWLGY	SY13	SALDIVAKYIFAFL	SL13	5	6	[3qbl, 3vvk, 3qbg, 3qbi, 3qbk]
SMMVSALVVFIAGY	SY13	VATMTASFVFFVLA	VA13	1	0	[3ddl]
STLKLLTVVMWLGY	SY13	AYXXXDIVAKYXFA	AA13	5	6	[3qbl, 3vvk, 3qbg, 3qbi, 3qbk]
SMMVSALVVFIAGY	SY13	ADVLAKAGYGVLIY	AY13	1	6	[3ddl]
SMMVSALVVFIAGY	SY13	YTIAXVLAKAGYGV	YV13	1	6	[3ddl]
SMMVSALVVFIAGY	SY13	TASFVFFVLARNNV	TV13	1	0	[3ddl]
STLKLLTVVMWLGY	SY13	SWAYSXLDIVAKYI	SI13	5	6	[3qbl, 3vvk, 3qbg, 3qbi, 3qbk]
STLKLLTVVMWLGY	SY13	YSXLDIVAKYXFAF	YF13	5	6	[3qbl, 3vvk, 3qbg, 3qbi, 3qbk]
STLKLLTVVMWLGY	SY13	IVAKYIFAFLLLNY	IY13	5	6	[3qbl, 3vvk, 3qbg, 3qbi, 3qbk]
STLKLLTVVMWLGY	SY13	ACFIVVLYILLVEW	AW13	5	4	[3qbl, 3vvk, 3qbg, 3qbi, 3qbk]
STLKLLTVVMWLGY	SY13	ALDIVAXYIFAXLL	AL13	5	6	[3qbl, 3vvk, 3qbg, 3qbi, 3qbk]
STLKLLTVVMWLGY	SY13	ISCACFIVVLYXLL	IL13	5	4	[3qbl, 3vvk, 3qbg, 3qbi, 3qbk]
SMMVSALVVFIAGY	SY13	LAXAGYGVLIYNIA	LA13	1	6	[3ddl]
SMMVSALVVFIAGY	SY13	IADVLAKAGYGVXI	II13	1	6	[3ddl]
SMMVSALVVFIAGY	SY13	YXDWLLTVPLLXVE	YE13	1	2	[3ddl]
SMMVSALVVFIAGY	SY13	FSFTVATMTASXVF	FF13	1	0	[3ddl]
STLKLLTVVMWLGY	SY13	DIVAKYIFAFLLLN	DN13	5	6	[3qbl, 3vvk, 3qbg, 3qbi, 3qbk]
SMMVSALVVFIAGY	SY13	DVLAKAGYGVLIYN	DN13	1	6	[3ddl]
SMMVSALVVFIAGY	SY13	DXLXTVPLLTVELV	DV13	1	2	[3ddl]
STLKLLTVVMWLGY	SY13	SCACFIVVLYILXV	SV13	5	4	[3qbl, 3vvk, 3qbg, 3qbi, 3qbk]
STLKLLTVVMWLGY	SY13	CACFIVVLYILLVE	CE13	5	4	[3qbl, 3vvk, 3qbg, 3qbi, 3qbk]
STLKLLTVVMWLGY	SY13	CFIVVLYILLVEWA	CA13	5	4	[3qbl, 3vvk, 3qbg, 3qbi, 3qbk]
SMMVSALVVFIAGY	SY13	AKAGYGVLIYNIAK	AK13	1	6	[3ddl]
SMMVSALVVFIAGY	SY13	YRYVDWLLTVPLLT	YT13	1	2	[3ddl]
SMMVSALVVFIAGY	SY13	TMTASFVFFVLARN	TN13	1	0	[3ddl]
SMMVSALVVFIAGY	SY13	MTASFVFFVLARNN	MN13	1	0	[3ddl]
YALFGMGAVAFXGL	YL13	IVITLNTVVMLAGF	IF13	4	3	[4gyc, 3qdc, 3qap, 2ksy, 1jgj, 1h2s]
YXARYXDWLFTTPL	YL13	LVPGIASAAYLXMF	LF13	2	1	[1uaz, 3wqj, 1vgo, 2ei4]
YXARYXDWLFTTPL	YL13	LAXVGADGIMIGTG	LG13	2	3	[1q5i, 1kme, 1brr, 1s52, 1fbk, 1r2n, 1r84, 1pxs, 1pxr, 4hwl, 3vi0, 1qkp, 1tn5, 1p8h, 3han, 1x0k, 3utv, 3hap, 1tn0, 3har, 1xji, 3utx, 3has, 3uty]
YRFVWWAISTAAXL	YL13	LAXVGADGIMIGTG	LG13	4	3	[1ap9]
YARYXDWMVTTPLL	YL13	FLMSTQIVVITSGL	FL13	2	3	[1xio, 2m3g, 4tl3]
YXARYXDWLFTTPL	YL13	TILAXVGADGIMIG	TG13	2	3	[1q5i, 1kme, 1s52, 1r2n, 1r84, 1pxs, 1pxr, 4hwl, 1qkp, 1tn5, 1p8h, 3han, 1x0k, 3utv, 3hap, 1tn0, 3har, 1xji, 3utx, 3has, 3uty]
YRFVWWAISTAAXL	YL13	RNVTVVLWSAYXXV	RV13	4	5	[1ap9]
YXARYXDWLFTTPL	YL13	LVGXDGIMIXTGLV	LV13	2	3	[1brr, 1fbk, 1r2n, 1r84, 1pxs, 1pxr, 4hwl, 1ixf, 3vi0, 1qkp, 1p8h, 3han, 3har, 3has, 1q5i, 1kme, 1s52, 3vhz, 1iw9, 1tn5, 1x0k, 3utv, 1tn0, 1xji, 3utx, 3uty]
YXARYXDWLFTTPL	YL13	LVXXDALMIXXGLV	LV13	2	3	[1uaz]
YRFVWWAISTAAXL	YL13	LVGXDGIMIXTGLV	LV13	4	3	[1ap9]
YRFVWWAISTAAXL	YL13	LRNVTVVLWSAYXV	LV13	4	5	[1ap9]
YRFVWWAISTAAXL	YL13	TVVLWSAYXVVWLI	TI13	4	5	[1ap9]
YARYXDWMVTTPLL	YL13	TLIGFLMSTQIVVI	TI13	2	3	[2m3g]
YRFVWWAISTAAXL	YL13	NXTVVLWSAYXVXW	NW13	4	5	[1ap9]
YRFVWWAISTAAXL	YL13	WSAYXVVWLIGSEG	WG13	4	5	[1ap9]
YXARYXDWLFTTPL	YL13	VXXIAFTXXLSMLL	VL13	2	1	[1fbb, 1brr, 1fbk, 1r2n, 1r84, 1pxs, 1pxr, 4hwl, 1ixf, 3vi0, 1qkp, 1p8h, 3hap, 3har, 3has, 1q5i, 1kme, 1s52, 3vhz, 1iw9, 1tn5, 1x0k, 2brd, 1tn0, 1xji, 3utx, 3uty]
YXARYXDWLFTTPL	YL13	VXXLMIVXGLXGXL	VL13	2	3	[3wqj, 1vgo, 1uaz, 2ei4]
YRFVWWAISTAAXL	YL13	VTVXLWSAYXVXWL	VL13	4	5	[1ap9]
YRFVWWAISTAAXL	YL13	IXAXVGADGIMIXT	IT13	4	3	[1ap9]
YXARYXDWLFTTPL	YL13	IGXLIGVDALMIXT	IT13	2	3	[1vgo]
YXARYXDWLFTTPL	YL13	IXAXVGADGIMIXT	IT13	2	3	[1q5i, 1kme, 1s52, 1fbk, 1r2n, 1r84, 1pxs, 1pxr, 4hwl, 1qkp, 1tn5, 1p8h, 3han, 1x0k, 3utv, 3hap, 1tn0, 3har, 1xji, 3utx, 3has, 3uty]
YXARYXDWLFTTPL	YL13	VXXDGIMIXTGLVG	VG13	2	3	[1fbb, 1brr, 1fbk, 1r2n, 1r84, 1pxs, 1pxr, 4hwl, 1ixf, 3vi0, 1qkp, 1p8h, 3han, 3hap, 3har, 3has, 1q5i, 1kme, 1s52, 3vhz, 1iw9, 1tn5, 1x0k, 3utv, 1tn0, 1xji, 3utx, 3uty]
YXARYXDWLFTTPL	YL13	VGXDALMIXTGLVG	VG13	2	3	[1uaz]
YRFVWWAISTAAXL	YL13	VXXWSAYXVVXLXG	VG13	4	5	[1ap9]
YRFVWWAISTAAXL	YL13	VXXDGIMIXTGLVG	VG13	4	3	[1ap9]
YARYXDWMVTTPLL	YL13	LVAMFIPIWSGLXY	LY13	2	1	[1xio, 2m3g, 4tl3]
YXARYXDWLFTTPL	YL13	LXXXIAFTXXLSML	LL13	2	1	[1fbb, 1brr, 1fbk, 1r2n, 1r84, 1pxs, 1pxr, 4hwl, 1ixf, 3vi0, 1qkp, 1p8h, 3han, 3hap, 3har, 3has, 1q5i, 1kme, 1s52, 3vhz, 1iw9, 1tn5, 1x0k, 2brd, 1tn0, 1xji, 3utx, 3uty]
YXARYXDWLFTTPL	YL13	LXXTPLXXXXLXLL	LL13	2	2	[1qkp, 1tn5, 1q5i, 1kme, 1x0k, 1pxs, 1tn0, 1pxr, 3has]
YXARYXDWLFTTPL	YL13	GLGXLYFXVKGMGV	GV13	2	0	[1tn5, 1q5i, 1tn0]
YALFGMGAVAFXGL	YL13	LNTVVMLAGFAGAM	LM13	4	3	[4gyc, 3qdc, 3qap, 2ksy, 1jgj]
YXARYXDWLFTTPL	YL13	MXLGXLYFLVKGMG	MG13	2	0	[1tn5, 1q5i, 1kme, 1x0k, 1pxs, 1tn0, 1pxr, 3har]
YXARYXDWLFTTPL	YL13	AAIAFTMYLSMXLG	AG13	2	1	[3uty]
YXARYXDWLFTTPL	YL13	VTIGTLIGVDALMI	VI13	2	3	[1vgo]
YXARYXDWLFTTPL	YL13	KFYAIXTLVXXIAF	KF13	2	1	[1q5i, 1kme, 1x0k, 1pxs, 1tn0, 1pxr]
YXARYXDWLFTTPL	YL13	WLXTTXLLXXXLXL	WL13	2	2	[1q5i, 1kme, 1s52, 1r2n, 1r84, 1pxs, 1pxr, 1qkp, 1tn5, 3han, 1x0k, 3hap, 3utv, 1tn0, 3har, 1xji, 3utx, 3has, 3uty]
YXARYXDWLFTTPL	YL13	GXLIGVDALMIVTG	GG13	2	3	[1vgo]
YALFGMGAVAFXGL	YL13	GIVITLNTVVMLAG	GG13	4	3	[4gyc, 3qdc, 3qap, 2ksy, 1jgj]
YARYXDWMVTTPLL	YL13	GFLMSTQIVVITSG	GG13	2	3	[1xio, 2m3g, 4tl3]
YARYXDWMVTTPLL	YL13	TQIVVITSGLIADL	TL13	2	3	[1xio, 2m3g]
YXARYXDWLFTTPL	YL13	TLXGVXALMXVTGL	TL13	2	3	[1uaz, 1vgo, 2ei4]
YXARYXDWLFTTPL	YL13	AVGADGIMIGTGLV	AV13	2	3	[3hap]
YXARYXDWLFTTPL	YL13	IGXDALMIVTGLIG	IG13	2	3	[3wqj, 1vgo, 2ei4]
YXARYXDWLFTTPL	YL13	IAFTMXLSMLLGXG	IG13	2	1	[1kme, 1brr, 1s52, 1r2n, 1r84, 4hwl, 1qkp, 3han, 2brd, 3hap, 3har, 1xji, 3utx, 3has, 3uty]
YALFGMGAVAFXGL	YL13	ITLNTVVMLAGFAG	IG13	4	3	[4gyc, 3qdc, 3qap, 2ksy, 1jgj, 1h2s]
YALFGMGAVAFXGL	YL13	FGIVITLNTVVMXA	FA13	4	3	[4gyc, 3qdc, 3qap, 2ksy, 1jgj]
YARYXDWMVTTPLL	YL13	FIXIWSGLAYXAMA	FA13	2	1	[1xio, 2m3g]
YXARYXDWLFTTPL	YL13	GTXLAXVGADGIMI	GI13	2	3	[1q5i, 1kme, 1s52, 1r2n, 1r84, 1pxs, 1pxr, 4hwl, 1qkp, 1tn5, 3han, 1x0k, 3utv, 3hap, 1tn0, 3har, 1xji, 3utx, 3has, 3uty]
YRFVWWAISTAAXL	YL13	GADGXMIXTXLXGA	GA13	4	3	[1ap9]
YXARYXDWLFTTPL	YL13	GVDALMIXTGLXGA	GA13	2	3	[3wqj, 1vgo, 1uaz, 2ei4]
YXARYXDWLFTTPL	YL13	GADGXMIXTXLXGA	GA13	2	3	[1fbb, 1brr, 1fbk, 1r2n, 1r84, 1pxs, 1pxr, 4hwl, 1ixf, 3vi0, 1qkp, 1p8h, 3han, 3hap, 3har, 3has, 1q5i, 1kme, 1s52, 3vhz, 1iw9, 1tn5, 1x0k, 2brd, 3utv, 1tn0, 1xji, 3utx, 3uty]
YXARYXDWLFTTPL	YL13	ILVPGIAXAAYXXM	IM13	2	1	[3wqj, 1vgo, 1uaz, 2ei4]
YXARYXDWLFTTPL	YL13	YAXWLFTTXLXXXD	YD13	2	2	[1q5i, 1kme, 1brr, 1s52, 1r2n, 1r84, 1pxs, 1pxr, 4hwl, 1qkp, 1tn5, 1p8h, 3han, 1x0k, 3hap, 3utv, 1tn0, 3har, 1xji, 3utx, 3has, 3uty]
YXARYXDWLFTTPL	YL13	VPGIASAAYLXMFF	VF13	2	1	[1uaz, 3wqj, 1vgo, 2ei4]
YXARYXDWLFTTPL	YL13	DWLFTTXLLXLXLA	DA13	2	2	[1q5i, 1kme, 1s52, 1r2n, 1r84, 1pxs, 1pxr, 4hwl, 1qkp, 1tn5, 1p8h, 3han, 1x0k, 3hap, 3utv, 1tn0, 3har, 1xji, 3utx, 3has, 3uty]
YARYXDWMVTTPLL	YL13	LIGFLMSTQIVVIT	LT13	2	3	[2m3g]
YXARYXDWLFTTPL	YL13	TILVPGIASAAXLA	TA13	2	1	[1vgo, 2ei4]
YALFGMGAVAFXGL	YL13	TLNTVVMLAGFAGA	TA13	4	3	[4gyc, 3qdc, 3qap, 2ksy, 1jgj, 1h2s]
YARYXDWMVTTPLL	YL13	AMXIPIWSGLAYXA	AA13	2	1	[1xio, 2m3g, 4tl3]
YARYXDWMVTTPLL	YL13	IGFLMSTQIVVITS	IS13	2	3	[2m3g]
YALFGMGAVAFXGL	YL13	VITLNTVVMLAGFA	VA13	4	3	[4gyc, 3qdc, 3qap, 2ksy, 1jgj, 1h2s]
YXARYXDWLFTTPL	YL13	DXLMIVTGLXGALS	DS13	2	3	[1uaz, 3wqj]
YXARYXDWLFTTPL	YL13	YAITXLVPAIAXTA	YA13	2	1	[1pxs]
YARYXDWMVTTPLL	YL13	YLVAMFIPIWSGLA	YA13	2	1	[2m3g]
YXARYXDWLFTTPL	YL13	YAITXLVPGIASAA	YA13	2	1	[1vgo]
YXARYXDWLFTTPL	YL13	YYAITXLVPGIASA	YA13	2	1	[1vgo]
YXARYXDWLFTTPL	YL13	FTMXLSMLLGYGLT	FT13	2	1	[4hwl, 1s52]
YXARYXDWLFTTPL	YL13	FYAIXTLXXXIAFT	FT13	2	1	[1q5i, 1kme, 1r2n, 1r84, 1pxs, 1pxr, 1qkp, 1tn5, 1x0k, 3han, 3hap, 1tn0, 3har, 1xji, 3has]
YXARYXDWLFTTPL	YL13	TXLXXXIAFTXXLS	TS13	2	1	[1q5i, 1kme, 1brr, 1s52, 1fbk, 1r2n, 1r84, 1pxs, 3vhz, 1iw9, 1pxr, 4hwl, 1ixf, 3vi0, 1qkp, 1tn5, 1p8h, 3han, 1x0k, 3hap, 1tn0, 3har, 1xji, 3has]
YXARYXDWLFTTPL	YL13	TXLVPGIASAAYLS	TS13	2	1	[1uaz]
YXARYXDWLFTTPL	YL13	AITXLVPGIASAAY	AY13	2	1	[1vgo]
YXARYXDWLFTTPL	YL13	TLXXXIAFTXXLSM	TM13	2	1	[1brr, 1fbk, 1r2n, 1r84, 1pxs, 1pxr, 4hwl, 1ixf, 3vi0, 1qkp, 1p8h, 3han, 3hap, 3har, 3has, 1q5i, 1kme, 1s52, 3vhz, 1iw9, 1tn5, 1x0k, 1tn0, 1xji, 3utx, 3uty]
YXARYXDWLFTTPL	YL13	TIGTLXGVDALMIV	TV13	2	3	[1vgo]
YARYXDWMVTTPLL	YL13	VAMFIPIWSGLAYM	VM13	2	1	[1xio, 2m3g, 4tl3]
YXARYXDWLFTTPL	YL13	IXXLXXXIAFTXXL	IL13	2	1	[1q5i, 1kme, 1brr, 1s52, 1fbk, 1r2n, 1r84, 1iw9, 1pxs, 1pxr, 4hwl, 1ixf, 3vi0, 1qkp, 1tn5, 1p8h, 1x0k, 3han, 3hap, 1tn0, 3har, 1xji, 3has]
YXARYXDWLFTTPL	YL13	ITXLVPGIASAAXL	IL13	2	1	[1vgo, 2ei4]
YXARYXDWLFTTPL	YL13	PXIAFTMXLSMLLG	PG13	2	1	[1kme, 1brr, 1s52, 1r2n, 1r84, 4hwl, 1qkp, 3han, 2brd, 3hap, 3har, 1xji, 3utx, 3has]
YXARYXDWLFTTPL	YL13	PXIASAAYLSMFFG	PG13	2	1	[1uaz]
YXARYXDWLFTTPL	YL13	YAIXTLXXXIAFTM	YM13	2	1	[1q5i, 1kme, 1s52, 1fbk, 1r2n, 1r84, 1pxr, 4hwl, 1qkp, 1tn5, 1p8h, 1x0k, 3han, 3hap, 3utv, 1tn0, 3har, 1xji, 3has]
YRFVWWAISTAAXL	YL13	LWSAYXVVWLIGSE	LE13	4	5	[1ap9]
YRFVWWAISTAAXL	YL13	VLWSAYXVVWLIGS	VS13	4	5	[1ap9]
YXARYXDWLFTTPL	YL13	EYYAITILVPGIAS	ES13	2	1	[1vgo]
YXARYXDWLFTTPL	YL13	AXWLFTTXLXXLXL	AL13	2	2	[1q5i, 1kme, 1brr, 1s52, 1r2n, 1r84, 1pxs, 1pxr, 4hwl, 1qkp, 1tn5, 1p8h, 3han, 1x0k, 3hap, 3utv, 1tn0, 3har, 1xji, 3utx, 3has, 3uty]
YXARYXDWLFTTPL	YL13	AXVGADGIMIGXXL	AL13	2	3	[1brr, 1fbk, 1r2n, 1r84, 1pxs, 1pxr, 4hwl, 1ixf, 3vi0, 1qkp, 1p8h, 3han, 3hap, 3har, 3has, 1q5i, 1kme, 1s52, 1iw9, 1tn5, 1x0k, 3utv, 1tn0, 1xji, 3utx, 3uty]
YRFVWWAISTAAXL	YL13	ADGIMIGXXLVGAL	AL13	4	3	[1ap9]
YXARYXDWLFTTPL	YL13	AFTMXLSXLLGXGL	AL13	2	1	[1kme, 1brr, 1s52, 1r2n, 1r84, 4hwl, 1qkp, 3han, 3hap, 3har, 1xji, 3utx, 3has, 3uty]
YRFVWWAISTAAXL	YL13	AXVGADGIMIGXXL	AL13	4	3	[1ap9]
YXARYXDWLFTTPL	YL13	ADGIMIGXXLVGAL	AL13	2	3	[1fbb, 1brr, 1fbk, 1r2n, 1r84, 1pxs, 1pxr, 4hwl, 1ixf, 3vi0, 1qkp, 1p8h, 3han, 3hap, 3har, 3has, 1q5i, 1kme, 1s52, 3vhz, 1iw9, 1tn5, 1x0k, 2brd, 3utv, 1tn0, 1xji, 3utx, 3uty]
YXARYXDWLFTTPL	YL13	APAIAFTMXLSXLL	AL13	2	1	[3han]
YARYXDWMVTTPLL	YL13	IPIWSGLAYMAMAI	II13	2	1	[2m3g]
YXARYXDWLFTTPL	YL13	DGIMIGTGLVGALT	DT13	2	3	[1fbb, 1q5i, 1brr, 1s52, 1fbk, 3vhz, 1iw9, 1pxr, 4hwl, 1ixf, 3vi0, 1p8h, 1x0k, 2brd, 1tn0, 3har, 3utx]
YARYXDWMVTTPLL	YL13	MFIPIWSGLAYMAM	MM13	2	1	[1xio, 2m3g, 4tl3]
YALFGMGAVAFXGL	YL13	REFGIVITLNTVVM	RM13	4	3	[4gyc, 3qdc, 2ksy, 1jgj]
YXARYXDWLFTTPL	YL13	DQGTILAXVGADGI	DI13	2	3	[1qkp, 1q5i, 1kme, 1r2n, 1r84, 3han, 3utv, 3hap, 1tn0, 1xji, 3has, 3uty]
YALFGMGAVAFXGL	YL13	EFGIVITLNTVVML	EL13	4	3	[4gyc, 3qdc, 3qap, 2ksy, 1jgj]
YARYXDWMVTTPLL	YL13	EYLVAMFIPIWSGL	EL13	2	1	[2m3g]
YARYXDWMVTTPLL	YL13	YEYLVAMFIPIWSG	YG13	2	1	[2m3g]
YXARYXDWLFTTPL	YL13	PFYAITTLVPAIAF	PF13	2	1	[1tn5]
YXARYXDWLFTTPL	YL13	QGTILAXVGADGIM	QM13	2	3	[1qkp, 1q5i, 1kme, 1r2n, 1r84, 3han, 3utv, 3hap, 1tn0, 1xji, 3has, 3uty]
YARYXDWMVTTPLL	YL13	STQIVVITSGLIAD	SD13	2	3	[1xio, 2m3g, 4tl3]
YARYXDWMVTTPLL	YL13	MSTQIVVITSGLIA	MA13	2	3	[1xio, 2m3g, 4tl3]
YALFGMGAVAFXGL	YL13	NTVVMLAGFAGAMV	NV13	4	3	[3qdc, 3qap, 1jgj]
YARYXDWMVTTPLL	YL13	QIVVITSGLIADLS	QS13	2	3	[2m3g]
YXARYXDWLFTTPL	YL13	GIMIGTGLVGALTK	GK13	2	3	[2brd]
LXXXIAFTXXLSML	LL13	IETLLFMVLDVXXK	IK13	1	6	[1brr, 1r84, 1r2n, 4hyx, 4hwl, 1ixf, 3vi0, 1qkp, 1s54, 1s53, 1o0a, 1p8h, 1c8r, 3hap, 3haq, 3har, 4md2, 3has, 4md1, 3ns0, 1q5j, 1kgb, 1q5i, 1kme, 2ntw, 1s52, 1s51, 1py6, 4ov0, 3vhz, 1iw9, 2i21, 3nsb, 1tn5, 3mbv, 3utx, 1xji]
LGTALMGLXXLYXL	LL13	IETLLFMVLDVXXK	IK13	0	6	[1brr, 1r2n, 1r84, 4hyx, 1pxs, 1pxr, 4hwl, 1ixf, 3vi0, 1qkp, 1s54, 1s53, 1o0a, 1p8h, 3han, 1c8r, 3hap, 3haq, 3har, 4md2, 3has, 4md1, 3ns0, 1q5j, 1kgb, 1q5i, 1kme, 2ntw, 1s52, 1s51, 1py6, 4ov0, 3vhz, 1iw9, 2i21, 3nsb, 1tn5, 3mbv, 3utv, 1tn0, 3utw, 3utx, 1xji, 3uty]
LXXXIAFTXXLSML	LL13	FTTPLLLLDLALLV	FV13	1	2	[1brx]
LDVXAKVGXGLXXL	LL13	FTTPLLLLDLALLV	FV13	6	2	[1brx]
LXXTPLXXXXLXLL	LL13	AMLYXLYVXFFGFT	AT13	2	4	[1s8l, 1bm1, 1e0p, 1q5i, 1kme, 1pxs, 1jv7, 1jv6, 1pxr, 1vjm, 1qkp, 1tn5, 1qko, 1s54, 1s53, 1mgy, 1x0k, 1tn0, 3has]
LDXVAKYIFXFXXL	LL13	ALXGLSILLFVFMT	AT13	6	0	[3vvk, 3qbl, 3qbg, 3qbi, 3qbk]
LTVXLWXIYPFIXL	LL13	AFXGLVYYLVGPMT	AT13	5	4	[1gue, 4gyc, 3qap, 3qdc, 2f93, 2ksy, 2f95, 1jgj, 1gu8, 1h68]
LYINIALXXLXXLL	LL13	AXYIFAFLXLNYLT	AT13	0	6	[3qbl, 3vvk, 3qbg, 3qbi, 3qbk]
LXXXIAFTXXLSML	LL13	ETLXFMVLDXXXKV	EV13	1	6	[1m0k, 1s8l, 1at9, 1s8j, 1e0p, 2i1x, 1r84, 1r2n, 1pxs, 1pxr, 1ap9, 1m0m, 4hwl, 1s54, 1s53, 1o0a, 3han, 1c8s, 1kg9, 1c8r, 3hao, 1kg8, 3hap, 3haq, 3har, 2wjl, 3has, 1q5j, 2zzl, 1kgb, 1q5i, 1dze, 3nsb, 1tn5, 2brd, 1tn0, 3utx, 3uty, 4fpd, 1brx, 1fbb, 1brr, 1p8i, 1fbk, 1ucq, 4hyx, 1p8u, 1ixf, 3vi0, 1qkp, 1qko, 1p8h, 1qm8, 4md2, 4md1, 2zfe, 1iw6, 3ns0, 1c3w, 2ntu, 1kme, 2ntw, 1s52, 1s51, 1py6, 4ov0, 3v…
LXXTPLXXXXLXLL	LL13	ETLXFMVLDXXXKV	EV13	2	6	[1brx, 1s8l, 1c3w, 1e0p, 1q5i, 2ntu, 1kme, 1pxs, 1pxr, 1vjm, 1qkp, 1tn5, 1qko, 1s54, 1s53, 1x0k, 1tn0, 2wjl, 3has]
LGTALMGLXXLYXL	LL13	ETLXFMVLDXXXKV	EV13	0	6	[1m0k, 1s8l, 1at9, 1e0p, 1s8j, 2i1x, 1r2n, 1r84, 1pxs, 1pxr, 1ap9, 1m0m, 4hwl, 1s54, 1s53, 1o0a, 1c8s, 3han, 3hao, 1c8r, 1kg9, 1kg8, 3hap, 3haq, 3har, 2wjl, 3has, 1q5j, 1kgb, 2zzl, 1q5i, 1dze, 3nsb, 1tn5, 2brd, 3utv, 1tn0, 3utw, 3utx, 3uty, 4fpd, 1brx, 1fbb, 1brr, 1p8i, 1fbk, 1ucq, 4hyx, 1p8u, 1ixf, 3vi0, 1qkp, 1qko, 1p8h, 1qm8, 4md2, 4md1, 2zfe, 1iw6, 3ns0, 1c3w, 2ntu, 1kme, 2ntw, 1s52, 1s51, 1p…
LFXLXAIGXLVXTL	LL13	IVYLDLVTKVGFGF	IF13	0	6	[1gue, 4gyc, 3qdc, 3qap, 2f93, 2ksy, 2f95, 1jgj, 1h68, 1gu8, 1h2s]
LTVXLWXIYPFIXL	LL13	IVYLDLVTKVGFGF	IF13	5	6	[1gue, 4gyc, 3qap, 3qdc, 2f93, 2ksy, 2f95, 1jgj, 1gu8, 1h68, 1h2s]
LGTALMGLXXLYXL	LL13	LXFMVLDVXXKVGF	LF13	0	6	[1m0k, 1s8l, 1at9, 1e0p, 1s8j, 2i1x, 1r2n, 1r84, 1pxs, 1jv7, 1pxr, 1ap9, 1m0m, 1m0l, 4hwl, 1s54, 1s53, 1o0a, 1c8s, 3han, 3hao, 1c8r, 1kg9, 1kg8, 3hap, 3haq, 2wjk, 3har, 2wjl, 3has, 1q5j, 1kgb, 2zzl, 1q5i, 1f50, 1dze, 3nsb, 1tn5, 2brd, 1cwq, 3utv, 1tn0, 3utw, 3utx, 3uty, 1brx, 1fbb, 1brr, 1ucq, 4hyx, 1p8u, 1f4z, 1ixf, 3vi0, 1qkp, 1qko, 1p8h, 1qm8, 4md2, 4md1, 2zfe, 1iw6, 3ns0, 1c3w, 1bm1, 2ntu, 1k…
LDVXAKVGFGFXLL	LL13	LVPGIASAAYLXMF	LF13	6	1	[2z55, 1vgo]
LXXXIAFTXXLSML	LL13	LXFMVLDVXXKVGF	LF13	1	6	[1m0k, 1s8l, 1at9, 1s8j, 1e0p, 2i1x, 1r84, 1r2n, 1pxs, 1jv7, 1pxr, 1ap9, 1m0m, 4hwl, 1s54, 1s53, 1o0a, 3han, 1c8s, 1kg9, 1c8r, 3hao, 1kg8, 3hap, 3haq, 2wjk, 3har, 2wjl, 3has, 1q5j, 2zzl, 1kgb, 1q5i, 1f50, 1dze, 3nsb, 1tn5, 2brd, 1tn0, 3utx, 3uty, 1brx, 1fbb, 1brr, 1ucq, 4hyx, 1p8u, 1f4z, 1ixf, 3vi0, 1qkp, 1qko, 1p8h, 1qm8, 4md2, 4md1, 2zfe, 1iw6, 3ns0, 1c3w, 1bm1, 2ntu, 1kme, 2ntw, 1s52, 1s51, 1p…
LXXTPLXXXXLXLL	LL13	LVPGIASAAYLXMF	LF13	2	1	[1vgo]
LDXVTXVGFGFIXL	LL13	LRNLTVXLWAIYPF	LF13	6	5	[1gue, 4gyc, 3qap, 3qdc, 2f93, 2ksy, 2f95, 1jgj, 1h68, 1gu8]
LTWALSTPXILXXL	LL13	FDIAMCVTGLAAAL	FL13	2	3	[3qbl, 3vvk, 3qbg, 3abw, 3qbi, 3qbk]
LWXICGVCAFLIXL	LL13	FLMSTQIVVITSGL	FL13	4	3	[1xio, 2m3g, 4tl3]
LGTALMGLXXLYXL	LL13	FMVLDVSXKVGXGL	FL13	0	6	[1m0k, 1s8l, 1at9, 1e0p, 1s8j, 1r2n, 1r84, 1pxs, 1jv7, 1pxr, 1ap9, 1jv6, 1m0l, 4hwl, 1s54, 1s53, 1o0a, 3han, 3hao, 1kg9, 1kg8, 3hap, 3haq, 2wjk, 3har, 2wjl, 3has, 1q5j, 2zzl, 1q5i, 1f50, 3nsb, 1tn5, 2brd, 1cwq, 3utv, 1tn0, 3utw, 3utx, 3uty, 4fpd, 1brx, 1brr, 1p8i, 1fbk, 1ucq, 4hyx, 1p8u, 1f4z, 1ixf, 3vi0, 1qkp, 1qko, 1brd, 1p8h, 1mgy, 1qm8, 4md2, 4md1, 2zfe, 1iw6, 3ns0, 1c3w, 1bm1, 2ntu, 1kme, 2n…
LXXXIAFTXXLSML	LL13	FMVLDVSXKVGXGL	FL13	1	6	[1m0k, 1s8l, 1at9, 1s8j, 1e0p, 1r84, 1r2n, 1pxs, 1jv7, 1pxr, 1ap9, 1jv6, 4hwl, 1s54, 1s53, 1o0a, 3han, 1kg9, 3hao, 1kg8, 3hap, 3haq, 2wjk, 3har, 2wjl, 3has, 1q5j, 2zzl, 1q5i, 1f50, 3nsb, 1tn5, 2brd, 1tn0, 3utx, 3uty, 4fpd, 1brx, 1brr, 1p8i, 1fbk, 1ucq, 4hyx, 1p8u, 1f4z, 1ixf, 3vi0, 1qkp, 1qko, 1brd, 1p8h, 1qm8, 4md2, 4md1, 2zfe, 1iw6, 3ns0, 1c3w, 1bm1, 2ntu, 1kme, 2ntw, 1s52, 1s51, 1py6, 2at9, 4o…
LXXTPLXXXXLXLL	LL13	FMVLDVSXKVGXGL	FL13	2	6	[1jv6]
LXXTPLXXXXLXLL	LL13	MVXDVSAKVGXGXI	MI13	2	6	[1jv6]
LXXXIAFTXXLSML	LL13	MVXDVSAKVGXGXI	MI13	1	6	[1m0k, 1s8l, 1at9, 1s8j, 1e0p, 1r84, 1r2n, 1pxs, 1jv7, 1pxr, 1ap9, 1jv6, 4hwl, 1s54, 1s53, 1o0a, 3han, 1kg9, 3hao, 1kg8, 3hap, 3haq, 2wjk, 3har, 2wjl, 3has, 1q5j, 2zzl, 1q5i, 1f50, 3nsb, 1tn5, 1tn0, 3utx, 3uty, 4fpd, 1brx, 1brr, 1p8i, 1fbk, 1ucq, 4hyx, 1f4z, 1ixf, 3vi0, 1qkp, 1qko, 1brd, 1p8h, 1qm8, 4md2, 4md1, 2zfe, 1iw6, 3ns0, 1c3w, 1bm1, 2ntu, 1kme, 2ntw, 1s52, 1s51, 1py6, 2at9, 4ov0, 1iw9, 2i…
LGTALMGLXXLYXL	LL13	MVXDVSAKVGXGXI	MI13	0	6	[1m0k, 1s8l, 1at9, 1e0p, 1s8j, 1r2n, 1r84, 1pxs, 1jv7, 1pxr, 1ap9, 1jv6, 1m0l, 4hwl, 1s54, 1s53, 1o0a, 3han, 3hao, 1kg9, 1kg8, 3hap, 3haq, 2wjk, 3har, 2wjl, 3has, 1q5j, 2zzl, 1q5i, 1f50, 3nsb, 1tn5, 1cwq, 3utv, 1tn0, 3utw, 3utx, 3uty, 4fpd, 1brx, 1brr, 1p8i, 1fbk, 1ucq, 4hyx, 1f4z, 1ixf, 3vi0, 1qkp, 1qko, 1brd, 1p8h, 1mgy, 1qm8, 4md2, 4md1, 2zfe, 1iw6, 3ns0, 1c3w, 1bm1, 2ntu, 1kme, 2ntw, 1s52, 1s…
LTVXLWXIYPFIXL	LL13	LIVYLXLVTKVGXG	LG13	5	6	[1gue, 4gyc, 3qap, 3qdc, 2f93, 2ksy, 2f95, 1jgj, 1gu8, 1h68, 1h2s]
LFXLXAIGXLVXTL	LL13	LIVYLXLVTKVGXG	LG13	0	6	[1gue, 4gyc, 3qdc, 3qap, 2f93, 2ksy, 2f95, 1jgj, 1h68, 1gu8, 1h2s]
LGTALMGLXXLYXL	LL13	LFMVLDVXXKVGXG	LG13	0	6	[1m0k, 1s8l, 1at9, 1e0p, 1s8j, 2i1x, 1r2n, 1r84, 1pxs, 1jv7, 1pxr, 1ap9, 1m0m, 1jv6, 1m0l, 4hwl, 1s54, 1s53, 1o0a, 1c8s, 3han, 3hao, 1c8r, 1kg9, 1kg8, 3hap, 3haq, 2wjk, 3har, 2wjl, 3has, 1q5j, 1kgb, 2zzl, 1q5i, 1f50, 1dze, 3nsb, 1tn5, 2brd, 1cwq, 3utv, 1tn0, 3utw, 3utx, 3uty, 4fpd, 1brx, 1fbb, 1brr, 1p8i, 1fbk, 1ucq, 4hyx, 1p8u, 1f4z, 1ixf, 3vi0, 1qkp, 1qko, 1brd, 1p8h, 1mgy, 1qm8, 4md2, 4md1, 2z…
LXXXIAFTXXLSML	LL13	LAXVGADGIMIGTG	LG13	1	3	[1m0k, 1s8l, 1at9, 1s8j, 1e0p, 1r84, 1r2n, 1jv7, 1ap9, 1jv6, 4hwl, 1s54, 1s53, 1o0a, 1kg9, 3hao, 1kg8, 3haq, 2wjk, 3har, 2wjl, 3has, 1q5j, 1q5i, 1f50, 3nsb, 1tn5, 3utx, 4fpd, 1brx, 1brr, 1p8i, 1fbk, 1ucq, 4hyx, 1f4z, 3vi0, 1qkp, 1qko, 1brd, 1p8h, 4md2, 4md1, 3ns0, 1c3w, 1bm1, 2ntu, 1kme, 2ntw, 1s52, 1s51, 1py6, 4ov0, 2i20, 1vjm, 3mbv, 1x0i, 1x0k, 1xji]
LTVXLWXIYPFIXL	LL13	LXGINLXLVAATXG	LG13	5	1	[4gyc]
LXXTPLXXXXLXLL	LL13	LAXVGADGIMIGTG	LG13	2	3	[1brx, 1s8l, 1e0p, 1pxs, 1jv7, 1jv6, 1pxr, 1qkp, 1qko, 1brd, 1s54, 1s53, 1mgy, 2wjl, 3has, 1c3w, 1bm1, 1q5i, 2ntu, 1kme, 2i20, 1vjm, 1tn5, 1x0k, 1tn0]
LXXXIAFTXXLSML	LL13	LFMVLDVXXKVGXG	LG13	1	6	[1m0k, 1s8l, 1at9, 1s8j, 1e0p, 2i1x, 1r84, 1r2n, 1pxs, 1jv7, 1pxr, 1ap9, 1m0m, 1jv6, 4hwl, 1s54, 1s53, 1o0a, 3han, 1c8s, 1kg9, 1c8r, 3hao, 1kg8, 3hap, 3haq, 2wjk, 3har, 2wjl, 3has, 1q5j, 2zzl, 1kgb, 1q5i, 1f50, 1dze, 3nsb, 1tn5, 2brd, 1tn0, 3utx, 3uty, 4fpd, 1brx, 1fbb, 1brr, 1p8i, 1fbk, 1ucq, 4hyx, 1p8u, 1f4z, 1ixf, 3vi0, 1qkp, 1qko, 1brd, 1p8h, 1qm8, 4md2, 4md1, 2zfe, 1iw6, 3ns0, 1c3w, 1bm1, 2n…
LXXTPLXXXXLXLL	LL13	LFMVLDVXXKVGXG	LG13	2	6	[1jv6]
LDVXAKVGXGLXXL	LL13	VLRNVTVVLWSAYP	VP13	6	5	[1s8l, 1at9, 1e0p, 1s8j, 1r2n, 1r84, 1pxs, 1jv7, 1pxr, 1jv6, 4hwl, 1s54, 1s53, 1o0a, 3han, 3hao, 1kg8, 3hap, 3haq, 2wjk, 3har, 2wjl, 3has, 1tn5, 3utv, 1tn0, 3utw, 3utx, 3uty, 4fpd, 1brx, 4hyx, 1f4z, 1qkp, 1qko, 1brd, 1mgy, 1c3w, 1bm1, 1kme, 2ntu, 2ntw, 1s52, 1s51, 1py6, 4ov0, 2i20, 1vjm, 1x0i, 1x0k, 1xji]
LXXTPLXXXXLXLL	LL13	VLRNVTVVLWSAYP	VP13	2	5	[1brx, 1s8l, 1c3w, 1bm1, 1e0p, 2ntu, 1kme, 1pxs, 1jv7, 1jv6, 1pxr, 1vjm, 1qkp, 1tn5, 1qko, 1brd, 1s54, 1s53, 1mgy, 1x0k, 1tn0, 2wjl, 3has]
LGTALMGLXXLYXL	LL13	DVXAKVGXGXILLR	DR13	0	6	[1s8l, 1at9, 1e0p, 1s8j, 1r2n, 1r84, 1pxs, 1jv7, 1jv6, 1pxr, 4hwl, 1s54, 1s53, 1o0a, 3han, 3hao, 1kg8, 3hap, 3haq, 2wjk, 3har, 2wjl, 3has, 1q5i, 1tn5, 1tn0, 3utw, 3utx, 4fpd, 3uty, 1brx, 1f4z, 1qkp, 1qko, 1brd, 1mgy, 1c3w, 1bm1, 2ntu, 1kme, 2ntw, 1s51, 1py6, 4ov0, 2i20, 1vjm, 1x0i, 1x0k, 1xji]
LXXTPLXXXXLXLL	LL13	DVXAKVGFGFXLLR	DR13	2	6	[1vgo]
LXXTPLXXXXLXLL	LL13	DVXAKVGXGXILLR	DR13	2	6	[1brx, 1s8l, 1c3w, 1bm1, 1e0p, 1q5i, 2ntu, 1kme, 1pxs, 1jv7, 1jv6, 1pxr, 1vjm, 1qkp, 1tn5, 1qko, 1brd, 1s54, 1s53, 1mgy, 1x0k, 1tn0, 2wjl, 3has]
LXXXIAFTXXLSML	LL13	DVXAKVGXGXILLR	DR13	1	6	[1brx, 1s8l, 1at9, 1s8j, 1e0p, 1r84, 1r2n, 1f4z, 1pxs, 1jv7, 1pxr, 1jv6, 4hwl, 1qkp, 1qko, 1brd, 1s54, 1s53, 1o0a, 3han, 3hao, 1kg8, 3hap, 3haq, 2wjk, 3har, 2wjl, 3has, 1c3w, 1bm1, 1q5i, 2ntu, 1kme, 2ntw, 1s51, 1py6, 4ov0, 2i20, 1vjm, 1tn5, 1x0i, 1x0k, 1tn0, 3utx, 1xji, 3uty, 4fpd]
LDXVTXVGFGFIXL	LL13	TXLFWLGAIGMLXG	TG13	6	0	[3qap, 3qdc, 2ksy, 1jgj]
LXXTPLXXXXLXLL	LL13	TXXFMVLDXXXKVG	TG13	2	6	[1brx, 1s8l, 1c3w, 1bm1, 1e0p, 1q5i, 2ntu, 1kme, 1pxs, 1pxr, 1vjm, 1qkp, 1tn5, 1qko, 1s54, 1s53, 1x0k, 1tn0, 2wjl, 3has]
LYINIALXXLXXLL	LL13	TXLVPVVSIASYXG	TG13	0	1	[3qbl, 3vvk, 3a7k, 3abw, 3qbg, 3qbi, 3qbk]
LXXTPLXXXXLXLL	LL13	TILAXVGADGIMIG	TG13	2	3	[1brx, 1s8l, 1c3w, 1bm1, 1e0p, 1q5i, 2ntu, 1kme, 1pxs, 1jv7, 2i20, 1jv6, 1pxr, 1vjm, 1qkp, 1tn5, 1qko, 1s54, 1s53, 1mgy, 1x0k, 1tn0, 2wjl, 3has]
LDVXAKYVFAFXXL	LL13	TLMIPLVSISSYXG	TG13	6	1	[1e12, 2jaf]
LXXXIAFTXXLSML	LL13	TILAXVGADGIMIG	TG13	1	3	[1brx, 1s8l, 1at9, 1s8j, 1e0p, 1r84, 1r2n, 4hyx, 1f4z, 1jv7, 1jv6, 4hwl, 1qkp, 1qko, 1s54, 1s53, 1o0a, 1p8h, 3hao, 1kg8, 3haq, 2wjk, 3har, 4md2, 2wjl, 3has, 4md1, 1c3w, 1bm1, 1q5i, 2ntu, 1kme, 1f50, 2ntw, 1s52, 1s51, 1py6, 4ov0, 2i20, 1vjm, 1tn5, 3mbv, 1x0i, 1x0k, 3utx, 1xji, 4fpd]
LGTALMGLXXLYXL	LL13	TXXFMVLDXXXKVG	TG13	0	6	[1m0k, 1s8l, 1at9, 1e0p, 1s8j, 2i1x, 1r2n, 1r84, 1pxs, 1pxr, 1ap9, 1m0m, 4hwl, 1s54, 1s53, 1o0a, 1c8s, 3han, 3hao, 1c8r, 1kg9, 1kg8, 3hap, 3haq, 2wjk, 3har, 2wjl, 3has, 1q5j, 1kgb, 2zzl, 1q5i, 1f50, 1dze, 3nsb, 1tn5, 2brd, 1cwq, 3utv, 1tn0, 3utw, 3utx, 3uty, 4fpd, 1brx, 1fbb, 1brr, 1p8i, 1fbk, 1ucq, 4hyx, 1p8u, 1f4z, 1ixf, 3vi0, 1qkp, 1qko, 1p8h, 1qm8, 4md2, 4md1, 2zfe, 1iw6, 3ns0, 1c3w, 1bm1, 2n…
LDXVAKYIFXFXXL	LL13	TXLVPVVSIASYXG	TG13	6	1	[3vvk, 3qbl, 3abw, 3qbg, 3qbi, 3qbk]
LXXXIAFTXXLSML	LL13	TXXFMVLDXXXKVG	TG13	1	6	[1m0k, 1s8l, 1at9, 1s8j, 1e0p, 2i1x, 1r84, 1r2n, 1pxs, 1pxr, 1ap9, 1m0m, 4hwl, 1s54, 1s53, 1o0a, 3han, 1c8s, 1kg9, 1c8r, 3hao, 1kg8, 3hap, 3haq, 2wjk, 3har, 2wjl, 3has, 1q5j, 2zzl, 1kgb, 1q5i, 1f50, 1dze, 3nsb, 1tn5, 2brd, 1tn0, 3utx, 3uty, 4fpd, 1brx, 1fbb, 1brr, 1p8i, 1fbk, 1ucq, 4hyx, 1p8u, 1f4z, 1ixf, 3vi0, 1qkp, 1qko, 1p8h, 1qm8, 4md2, 4md1, 2zfe, 1iw6, 3ns0, 1c3w, 1bm1, 2ntu, 1kme, 2ntw, 1s…
LTWALSTPXILXXL	LL13	TLMIPLVSISSYXG	TG13	2	1	[1e12, 2jaf]
LPFFSKVGFXFLXL	LL13	TVXXIGYPIVWIIG	TG13	6	5	[2m3g]
LHWIYVAGMTIGAL	LL13	TXLFCLLPFFSKVG	TG13	0	6	[1xio, 2m3g]
LTWALSTPXILXXL	LL13	TXLVPVVSIASYXG	TG13	2	1	[3qbl, 3vvk, 3qbg, 3abw, 3qbi, 3qbk]
LDXVTXVGFGFIXL	LL13	NXTVXLWAIYPFIW	NW13	6	5	[1gue, 4gyc, 3qap, 3qdc, 2f93, 2ksy, 2f95, 1jgj, 1h68, 1gu8]
LDVXAKVGXGLXXL	LL13	NXTVVLWSAYXVXW	NW13	6	5	[1s8l, 1at9, 1e0p, 1s8j, 1r2n, 1r84, 1pxs, 1jv7, 1pxr, 1jv6, 4hwl, 1s54, 1s53, 1o0a, 3han, 3hao, 1kg9, 1kg8, 3hap, 3haq, 2wjk, 3har, 2wjl, 3has, 1q5j, 1q5i, 1f50, 1tn5, 3nsb, 3utv, 1tn0, 3utw, 3utx, 3uty, 4fpd, 1brx, 1fbk, 1ucq, 4hyx, 1f4z, 1qkp, 1qko, 1brd, 1p8h, 1mgy, 4md2, 4md1, 3ns0, 1c3w, 1bm1, 1kme, 2ntu, 2ntw, 1s52, 1s51, 1py6, 4ov0, 2i20, 1vjm, 3mbv, 1x0i, 1x0k, 1xji]
LDVXAKVGXGLXXL	LL13	TVVLWSAYXVVWLI	TI13	6	5	[1at9, 1e0p, 1s8j, 1r2n, 1r84, 1pxs, 1pxr, 4hwl, 1s54, 1s53, 1o0a, 3han, 3hao, 1kg9, 1kg8, 3hap, 3haq, 2wjk, 3har, 2wjl, 3has, 1q5j, 1q5i, 1f50, 1tn5, 3nsb, 3utv, 1tn0, 3utw, 3utx, 3uty, 4fpd, 1brx, 1fbk, 1ucq, 4hyx, 1f4z, 1qkp, 1qko, 1brd, 1p8h, 4md2, 4md1, 3ns0, 1c3w, 1bm1, 1kme, 2ntu, 2ntw, 1s52, 1s51, 1py6, 4ov0, 2i20, 1vjm, 3mbv, 1x0k, 1xji]
LWXICGVCAFLIXL	LL13	TLIGFLMSTQIVVI	TI13	4	3	[2m3g]
LXXTPLXXXXLXLL	LL13	RNVTVVLWSAYXXV	RV13	2	5	[1brx, 1s8l, 1c3w, 1bm1, 1e0p, 2ntu, 1kme, 1pxs, 1jv7, 1jv6, 1pxr, 1vjm, 1qkp, 1tn5, 1qko, 1brd, 1s54, 1s53, 1mgy, 1x0k, 1tn0, 2wjl, 3has]
LDVXAKYVFAFXXL	LL13	RVLXXVLWLGYPXV	RV13	6	5	[2jaf, 2jag]
LDVXAKVGXGLXXL	LL13	RNVTVVLWSAYXXV	RV13	6	5	[1s8l, 1at9, 1e0p, 1s8j, 1r2n, 1r84, 1pxs, 1jv7, 1pxr, 1jv6, 4hwl, 1s54, 1s53, 1o0a, 3han, 3hao, 1kg9, 1kg8, 3hap, 3haq, 2wjk, 3har, 2wjl, 3has, 1q5j, 1q5i, 1f50, 1tn5, 3nsb, 3utv, 1tn0, 3utw, 3utx, 3uty, 4fpd, 1brx, 1fbk, 1ucq, 4hyx, 1f4z, 1qkp, 1qko, 1brd, 1p8h, 1mgy, 4md2, 4md1, 3ns0, 1c3w, 1bm1, 1kme, 2ntu, 2ntw, 1s52, 1s51, 1py6, 4ov0, 2i20, 1vjm, 3mbv, 1x0i, 1x0k, 1xji]
LDVXAKVGXGLXXL	LL13	WIWLALGTALMGLG	WG13	6	0	[1fbk, 1r2n, 1r84, 1ucq, 4hyx, 1pxs, 1pxr, 4hwl, 1qkp, 1qko, 1s54, 1s53, 1p8h, 3han, 3hao, 3hap, 3haq, 2wjk, 3har, 4md2, 3has, 4md1, 3ns0, 1q5j, 1q5i, 1kme, 2ntw, 1s52, 1s51, 1py6, 4ov0, 1tn5, 3nsb, 3mbv, 3utv, 1tn0, 3utw, 3utx, 1xji, 3uty]
LXXXIAFTXXLSML	LL13	WIWLALGTALMGLG	WG13	1	0	[1r84, 1r2n, 1pxs, 1pxr, 1ap9, 4hwl, 1s54, 1s53, 3han, 1c8r, 3hao, 3hap, 1bhb, 3haq, 2wjk, 3har, 3has, 1q5j, 1kgb, 1q5i, 3nsb, 1tn5, 1tn0, 3utx, 3uty, 1fbb, 1brr, 1fbk, 1ucq, 4hyx, 1ixf, 3vi0, 1qkp, 1qko, 1p8h, 4md2, 4md1, 3ns0, 1kme, 2ntw, 1s52, 1s51, 1py6, 4ov0, 3vhz, 1iw9, 3mbv, 3t45, 1xji]
LDXVTXVGFGFIXL	LL13	WAIYPFIWLLGPPG	WG13	6	5	[3qap, 3qdc]
LDVXAKVGXGLXXL	LL13	WSAYXVVWLIGSEG	WG13	6	5	[1q5i, 1s52, 1r2n, 1r84, 1pxr, 4hwl, 3han, 3hap, 3utv, 1tn0, 3har, 3utx, 1xji, 3has, 3uty]
LXXTPLXXXXLXLL	LL13	LRNVTVVLWSAYXV	LV13	2	5	[1brx, 1s8l, 1c3w, 1bm1, 1e0p, 2ntu, 1kme, 1pxs, 1jv7, 1jv6, 1pxr, 1vjm, 1qkp, 1tn5, 1qko, 1brd, 1s54, 1s53, 1mgy, 1x0k, 1tn0, 2wjl, 3has]
LDVXAKVGXGLXXL	LL13	LRNVTVVLWSAYXV	LV13	6	5	[1s8l, 1at9, 1e0p, 1s8j, 1r2n, 1r84, 1pxs, 1jv7, 1pxr, 1jv6, 4hwl, 1s54, 1s53, 1o0a, 3han, 3hao, 1kg9, 1kg8, 3hap, 3haq, 2wjk, 3har, 2wjl, 3has, 1q5j, 1q5i, 1f50, 1tn5, 3nsb, 3utv, 1tn0, 3utw, 3utx, 3uty, 4fpd, 1brx, 1fbk, 1ucq, 4hyx, 1f4z, 1qkp, 1qko, 1brd, 1p8h, 1mgy, 4md2, 4md1, 3ns0, 1c3w, 1bm1, 1kme, 2ntu, 2ntw, 1s52, 1s51, 1py6, 4ov0, 2i20, 1vjm, 3mbv, 1x0i, 1x0k, 1xji]
LTVXLWXIYPFIXL	LL13	LGLXILXGINLXLV	LV13	5	1	[4gyc, 2f93, 2f95, 1h2s]
LDXVTXVGFGFIXL	LL13	LXGISGIAXVAYXV	LV13	6	1	[1gue, 4gyc, 3qap, 3qdc, 2f93, 2ksy, 2f95, 1jgj, 1h68, 1gu8]
LMIPLVSISSYLGL	LL13	LWVNVALXGIAILV	LV13	1	0	[1e12]
LFXLXAIGXLVXTL	LL13	LXGISGIAXVAYXV	LV13	0	1	[1gue, 4gyc, 3qdc, 3qap, 2f93, 2ksy, 2f95, 1jgj, 1h68, 1gu8, 1h2s]
LDXVTXVGFGFIXL	LL13	LTTLFWLGXIGMLV	LV13	6	0	[1jgj]
LXXXIAFTXXLSML	LL13	LVGXDGIMIXTGLV	LV13	1	3	[1m0k, 1s8l, 1at9, 1s8j, 1e0p, 1r84, 1r2n, 1ap9, 4hwl, 1s54, 1s53, 1o0a, 1kg9, 1c8r, 3hao, 1kg8, 3haq, 2wjk, 3har, 2wjl, 3has, 1q5j, 2zzl, 1kgb, 1q5i, 1f50, 3nsb, 1tn5, 3utx, 4fpd, 1brx, 1brr, 1p8i, 1fbk, 1ucq, 4hyx, 1f4z, 1ixf, 3vi0, 1qkp, 1qko, 1p8h, 1qm8, 4md2, 4md1, 2zfe, 1iw6, 3ns0, 1c3w, 1bm1, 2ntu, 1kme, 2ntw, 1s52, 1s51, 1py6, 4ov0, 3vhz, 1iw9, 2i20, 2i21, 1vjm, 1x0s, 3mbv, 1x0k, 3t45, 1x…
LXXTPLXXXXLXLL	LL13	LVGXDGIMIXTGLV	LV13	2	3	[1brx, 1s8l, 1c3w, 1bm1, 1e0p, 1q5i, 2ntu, 1kme, 1pxs, 2i20, 1pxr, 1vjm, 1qkp, 1tn5, 1qko, 1s54, 1s53, 1x0k, 1tn0, 2wjl, 3has]
LDVXAKYVFAFXXL	LL13	LWVNVALXGIAILV	LV13	6	0	[1e12, 2jaf]
LWGFLSTIPFVWXL	LL13	LAAKLXFLAALMIV	LV13	4	3	[3ddl]
LTVXLWXIYPFIXL	LL13	VALIVYLDLVTKVG	VG13	5	6	[1gue, 4gyc, 3qap, 3qdc, 2f93, 2ksy, 2f95, 1jgj, 1gu8, 1h68, 1h2s]
LDVXAKVGXGLXXL	LL13	VXXWSAYXVVXLXG	VG13	6	5	[1at9, 1e0p, 1r2n, 1r84, 1pxs, 1pxr, 4hwl, 1s54, 1s53, 1o0a, 3han, 3hao, 1kg9, 1kg8, 3hap, 3haq, 2wjk, 3har, 2wjl, 3has, 1q5j, 1q5i, 1f50, 1tn5, 3nsb, 3utv, 1tn0, 3utw, 3utx, 3uty, 4fpd, 1brx, 1fbk, 1ucq, 4hyx, 1f4z, 1qkp, 1qko, 1brd, 1p8h, 4md2, 4md1, 3ns0, 1c3w, 1bm1, 1kme, 2ntu, 2ntw, 1s52, 1s51, 1py6, 4ov0, 2i20, 1vjm, 3mbv, 1x0k, 1xji]
LXXXIAFTXXLSML	LL13	VXXDGIMIXTGLVG	VG13	1	3	[1m0k, 1s8l, 1at9, 1s8j, 1e0p, 2i1x, 1r84, 1r2n, 1ap9, 1m0m, 4hwl, 1s54, 1s53, 1o0a, 1c8s, 1kg9, 1c8r, 3hao, 1kg8, 3hap, 3haq, 2wjk, 3har, 2wjl, 3has, 1q5j, 2zzl, 1kgb, 1q5i, 1f50, 1dze, 3nsb, 1tn5, 3utx, 4fpd, 1brx, 1fbb, 1brr, 1p8i, 1fbk, 1ucq, 4hyx, 1f4z, 1ixf, 3vi0, 1qkp, 1qko, 1p8h, 1qm8, 4md2, 4md1, 2zfe, 1iw6, 3ns0, 1c3w, 1bm1, 2ntu, 1kme, 2ntw, 1s52, 1s51, 1py6, 2at9, 4ov0, 3vhz, 1iw9, 2i…
LXXTPLXXXXLXLL	LL13	VXXDGIMIXTGLVG	VG13	2	3	[1brx, 1s8l, 1c3w, 1bm1, 1e0p, 1q5i, 2ntu, 1kme, 1pxs, 2i20, 1pxr, 1vjm, 1qkp, 1tn5, 1qko, 1s54, 1s53, 1x0k, 1tn0, 2wjl, 3has]
LFXLXAIGXLVXTL	LL13	VALIVYLDLVTKVG	VG13	0	6	[1gue, 4gyc, 3qdc, 3qap, 2f93, 2ksy, 2f95, 1jgj, 1h68, 1gu8, 1h2s]
LDXVTXVGFGFIXL	LL13	VXLWAIYPFIWXXG	VG13	6	5	[4gyc, 3qap, 3qdc, 2ksy, 1jgj]
LDXVAKYIFXFXXL	LL13	VVXWLGYPIVWXXG	VG13	6	5	[3vvk, 3qbl, 3abw, 3qbg, 3qbi, 3qbk]
LDVXAKYVFAFXXL	LL13	VVXWLGYPIVWXXG	VG13	6	5	[1e12]
LXXXIAFTXXLSML	LL13	IXAXVGADGIMIXT	IT13	1	3	[1s8l, 1at9, 1s8j, 1e0p, 1r84, 1r2n, 1jv7, 1ap9, 1jv6, 4hwl, 1s54, 1s53, 1o0a, 1kg9, 3hao, 1kg8, 3haq, 2wjk, 3har, 2wjl, 3has, 1q5j, 1q5i, 1f50, 1tn5, 3utx, 4fpd, 1brx, 1fbk, 1ucq, 4hyx, 1f4z, 1qkp, 1qko, 1brd, 1p8h, 4md2, 4md1, 1c3w, 1bm1, 2ntu, 1kme, 2ntw, 1s52, 1s51, 1py6, 4ov0, 2i20, 1vjm, 3mbv, 1x0i, 1x0k, 1xji]
LXXTPLXXXXLXLL	LL13	IXAXVGADGIMIXT	IT13	2	3	[1brx, 1s8l, 1e0p, 1pxs, 1jv7, 1jv6, 1pxr, 1qkp, 1qko, 1brd, 1s54, 1s53, 1mgy, 2wjl, 3has, 1c3w, 1bm1, 1q5i, 2ntu, 1kme, 2i20, 1vjm, 1tn5, 1x0k, 1tn0]
LTVXLWXIYPFIXL	LL13	IILLGINLGLVAAT	IT13	5	1	[4gyc]
LDVXAKVGXGLXXL	LL13	IWLALGTALMXLGT	IT13	6	0	[1s8l, 1at9, 1s8j, 1r2n, 1r84, 1pxs, 1pxr, 4hwl, 1s53, 1o0a, 3han, 3hao, 1kg9, 1kg8, 3hap, 3haq, 2wjk, 3har, 2wjl, 3has, 1q5j, 1q5i, 1f50, 1tn5, 3nsb, 3utv, 1tn0, 3utw, 3utx, 3uty, 4fpd, 1brx, 1fbk, 1ucq, 4hyx, 1f4z, 1qkp, 1qko, 1p8h, 4md2, 4md1, 3ns0, 1c3w, 1bm1, 1kme, 2ntu, 2ntw, 1py6, 4ov0, 2i20, 1vjm, 3mbv, 1x0k, 1xji]
LXXXIAFTXXLSML	LL13	IWLALGTALMXLGT	IT13	1	0	[1s8l, 1at9, 1s8j, 2i1x, 1r84, 1r2n, 1pxs, 1pxr, 1ap9, 1m0m, 4hwl, 1s53, 1o0a, 3han, 1kg9, 1c8r, 3hao, 1kg8, 3hap, 1bhb, 3haq, 2wjk, 3har, 2wjl, 3has, 1q5j, 2zzl, 1kgb, 1q5i, 1f50, 3nsb, 1tn5, 2brd, 1tn0, 3utx, 3uty, 4fpd, 1brx, 1fbb, 1brr, 1fbk, 1ucq, 4hyx, 1f4z, 1ixf, 3vi0, 1qkp, 1qko, 1p8h, 4md2, 4md1, 3ns0, 1c3w, 1bm1, 2ntu, 1kme, 2ntw, 1py6, 4ov0, 3vhz, 1iw9, 2i20, 2i21, 1vjm, 3mbv, 1x0k, 3t…
LXXTPLXXXXLXLL	LL13	IGXLIGVDALMIXT	IT13	2	3	[1vgo]
LFXTIAFLXXLYXL	LL13	IGXLIGVDALMIXT	IT13	4	3	[2z55, 1vgo]
LGTALMGLXXLYXL	LL13	VLDVXAKVGXXXXL	VL13	0	6	[1s8l, 1at9, 1e0p, 1s8j, 1r2n, 1r84, 1pxs, 1jv7, 1pxr, 1ap9, 1jv6, 4hwl, 1s54, 1s53, 1o0a, 3han, 3hao, 1kg9, 1kg8, 3hap, 3haq, 2wjk, 3har, 2wjl, 3has, 1q5j, 1q5i, 1f50, 3nsb, 1tn5, 1cwq, 3utv, 1tn0, 3utw, 3utx, 3uty, 4fpd, 1brx, 1fbk, 1ucq, 4hyx, 1f4z, 1qkp, 1qko, 1brd, 1p8h, 1mgy, 4md2, 4md1, 3ns0, 1c3w, 1bm1, 2ntu, 1kme, 2ntw, 1s52, 1s51, 1py6, 4ov0, 2i20, 1vjm, 3mbv, 1x0i, 1x0k, 1xji]
LPFFSKVGFXFLXL	LL13	VAGMTIGXLHFWSL	VL13	6	0	[2m3g]
LMIPLVSISSYLGL	LL13	VLDVXAKYVFAFIL	VL13	1	6	[1e12]
LXXTPLXXXXLXLL	LL13	VWWXISTAAMLYXL	VL13	2	4	[1brx, 1c3w, 1bm1, 1e0p, 1q5i, 2ntu, 1kme, 1pxs, 1pxr, 1vjm, 1qkp, 1tn5, 1qko, 1s54, 1s53, 1x0k, 1tn0, 2wjl, 3has]
LXXTPLXXXXLXLL	LL13	VXXIAFTXXLSMLL	VL13	2	1	[1brx, 1s8l, 1c3w, 1bm1, 1e0p, 1q5i, 2ntu, 1kme, 1pxs, 2i20, 1pxr, 1vjm, 1qkp, 1tn5, 1qko, 1brd, 1s54, 1s53, 1x0k, 1tn0, 2wjl, 3has]
LDVXAKVGXGLXXL	LL13	VXXIAFTXXLSMLL	VL13	6	1	[1s8l, 1at9, 1e0p, 1s8j, 1r2n, 1r84, 1pxs, 1pxr, 4hwl, 1s54, 1s53, 1o0a, 3hao, 1kg9, 1kg8, 3hap, 3haq, 2wjk, 3har, 2wjl, 3has, 1q5j, 1q5i, 1f50, 1tn5, 3nsb, 1tn0, 3utx, 3uty, 4fpd, 1brx, 1fbk, 1ucq, 4hyx, 1f4z, 1qkp, 1qko, 1brd, 1p8h, 4md2, 4md1, 3ns0, 1c3w, 1bm1, 1kme, 2ntu, 2ntw, 1s52, 1s51, 1py6, 4ov0, 2i20, 1vjm, 3mbv, 1x0k, 1xji]
LXXTPLXXXXLXLL	LL13	VXXLMIVXGLXGXL	VL13	2	3	[1vgo]
LYINIALXXLXXLL	LL13	VAKYIFAFXLLNYL	VL13	0	6	[3qbl, 3vvk, 3qbg, 3qbi, 3qbk]
LDVXAKVGXGLXXL	LL13	VTVXLWSAYXVXWL	VL13	6	5	[1s8l, 1at9, 1e0p, 1s8j, 1r2n, 1r84, 1pxs, 1pxr, 4hwl, 1s54, 1s53, 1o0a, 3han, 3hao, 1kg9, 1kg8, 3hap, 3haq, 2wjk, 3har, 2wjl, 3has, 1q5j, 1q5i, 1f50, 1tn5, 3nsb, 3utv, 1tn0, 3utw, 3utx, 3uty, 4fpd, 1brx, 1fbk, 1ucq, 4hyx, 1f4z, 1qkp, 1qko, 1brd, 1p8h, 4md2, 4md1, 3ns0, 1c3w, 1bm1, 1kme, 2ntu, 2ntw, 1s52, 1s51, 1py6, 4ov0, 2i20, 1vjm, 3mbv, 1x0i, 1x0k, 1xji]
LFXTIAFLXXLYXL	LL13	VXXLMIVXGLXGXL	VL13	4	3	[2z55, 1vgo, 2ei4]
LXXXIAFTXXLSML	LL13	VLDVXAKVGXXXXL	VL13	1	6	[1s8l, 1at9, 1s8j, 1e0p, 1r84, 1r2n, 1pxs, 1jv7, 1pxr, 1ap9, 1jv6, 4hwl, 1s54, 1s53, 1o0a, 3han, 1kg9, 3hao, 1kg8, 3hap, 3haq, 2wjk, 3har, 2wjl, 3has, 1q5j, 1q5i, 1f50, 3nsb, 1tn5, 1tn0, 3utx, 3uty, 4fpd, 1brx, 1fbk, 1ucq, 4hyx, 1f4z, 1qkp, 1qko, 1brd, 1p8h, 4md2, 4md1, 3ns0, 1c3w, 1bm1, 2ntu, 1kme, 2ntw, 1s52, 1s51, 1py6, 4ov0, 2i20, 1vjm, 3mbv, 1x0i, 1x0k, 1xji]
LXXTPLXXXXLXLL	LL13	VLDVXAKVGXXXXL	VL13	2	6	[1jv6]
LGTALMGLXXLYXL	LL13	VXXIAFTXXLSMLL	VL13	0	1	[1s8l, 1at9, 1e0p, 1s8j, 2i1x, 1r2n, 1r84, 1pxs, 1pxr, 1ap9, 1m0m, 4hwl, 1s54, 1s53, 1o0a, 1c8s, 3hao, 1c8r, 1kg9, 1bhb, 1kg8, 3hap, 3haq, 2wjk, 3har, 2wjl, 3has, 1q5j, 1kgb, 2zzl, 1q5i, 1f50, 3nsb, 1tn5, 2brd, 1tn0, 3utx, 3uty, 4fpd, 1brx, 1fbb, 1brr, 1fbk, 1ucq, 4hyx, 1f4z, 1ixf, 3vi0, 1qkp, 1qko, 1brd, 1p8h, 4md2, 4md1, 3ns0, 1c3w, 1bm1, 2ntu, 1kme, 2ntw, 1s52, 1s51, 1py6, 4ov0, 3vhz, 2i20, 1i…
LXXXIAFTXXLSML	LL13	ALGTALMGLGXLYF	AF13	1	0	[1m0k, 1s8l, 1at9, 1s8j, 1e0p, 2i1x, 1r84, 1r2n, 1pxs, 1jv7, 1pxr, 1ap9, 1m0m, 1jv6, 4hwl, 1s54, 1s53, 1o0a, 3han, 1c8s, 1kg9, 1c8r, 3hao, 1kg8, 3hap, 1bhb, 1bha, 3haq, 2wjk, 3har, 2wjl, 3has, 1q5j, 2zzl, 1kgb, 1q5i, 1f50, 1dze, 3nsb, 1tn5, 2brd, 1tn0, 3utx, 3uty, 4fpd, 1brx, 1fbb, 1brr, 1p8i, 1fbk, 1ucq, 4hyx, 1p8u, 1f4z, 1ixf, 3vi0, 1qkp, 1qko, 1brd, 1p8h, 1qm8, 4md2, 4md1, 2zfe, 1iw6, 3ns0, 1c…
LDVXAKVGXGLXXL	LL13	ALGTALMGLGXLYF	AF13	6	0	[1s8l, 1at9, 1e0p, 1s8j, 1r2n, 1r84, 1pxs, 1jv7, 1pxr, 1jv6, 4hwl, 1s54, 1s53, 1o0a, 3han, 3hao, 1kg9, 1kg8, 3hap, 3haq, 2wjk, 3har, 2wjl, 3has, 1q5j, 1q5i, 1f50, 1tn5, 3nsb, 3utv, 1tn0, 3utw, 3utx, 3uty, 4fpd, 1brx, 1fbk, 1ucq, 4hyx, 1f4z, 1qkp, 1qko, 1brd, 1p8h, 1mgy, 4md2, 4md1, 3ns0, 1c3w, 1bm1, 1kme, 2ntu, 2ntw, 1s52, 1s51, 1py6, 4ov0, 2i20, 1vjm, 3mbv, 1x0i, 1x0k, 1xji]
LTVXLWXIYPFIXL	LL13	ALIVYLDLVXKVGF	AF13	5	6	[1gue, 4gyc, 3qap, 3qdc, 2f93, 2ksy, 2f95, 1jgj, 1gu8, 1h68, 1h2s]
LFXLXAIGXLVXTL	LL13	ALIVYLDLVXKVGF	AF13	0	6	[1gue, 4gyc, 3qdc, 3qap, 2f93, 2ksy, 2f95, 1jgj, 1h68, 1gu8, 1h2s]
LDVXAKVGXGLXXL	LL13	TALMGLGXLYFLVK	TK13	6	0	[1s8l, 1at9, 1e0p, 1s8j, 1r2n, 1r84, 1pxs, 1jv7, 1pxr, 1jv6, 4hwl, 1s54, 1s53, 1o0a, 3han, 3hao, 1kg9, 1kg8, 3hap, 3haq, 2wjk, 3har, 2wjl, 3has, 1q5j, 1q5i, 1f50, 1tn5, 3nsb, 1tn0, 3utw, 3utx, 3uty, 4fpd, 1brx, 1fbk, 1ucq, 4hyx, 1f4z, 1qkp, 1qko, 1brd, 1p8h, 1mgy, 4md2, 4md1, 3ns0, 1c3w, 1bm1, 1kme, 2ntu, 2ntw, 1s52, 1s51, 1py6, 4ov0, 2i20, 1vjm, 3mbv, 1x0i, 1x0k, 1xji]
LXXXIAFTXXLSML	LL13	TALMGLGXLYFLVK	TK13	1	0	[1m0k, 1s8l, 1at9, 1s8j, 1e0p, 1r84, 1r2n, 1pxs, 1jv7, 1pxr, 1ap9, 1jv6, 4hwl, 1s54, 1s53, 1o0a, 3han, 1kg9, 3hao, 1kg8, 3hap, 1bhb, 1bha, 3haq, 2wjk, 3har, 2wjl, 3has, 1q5j, 1q5i, 1f50, 3nsb, 1tn5, 1tn0, 3utx, 3uty, 4fpd, 1brx, 1brr, 1p8i, 1fbk, 1ucq, 4hyx, 1f4z, 3vi0, 1qkp, 1qko, 1brd, 1p8h, 4md2, 4md1, 3ns0, 1c3w, 1bm1, 2ntu, 1kme, 2ntw, 1s52, 1s51, 1py6, 2at9, 4ov0, 2i20, 1vjm, 3mbv, 1x0i, 1x…
LGTALMGLXXLYXL	LL13	GLGXLYFXVKGMGV	GV13	0	0	[1vjm, 1tn5, 1bm1, 1q5i, 1s53, 1tn0, 2i20]
LXXXIAFTXXLSML	LL13	GLGXLYFXVKGMGV	GV13	1	0	[1vjm, 1tn5, 1bm1, 1q5i, 1s54, 1s53, 1tn0, 2i20]
LDVXAKVGXGLXXL	LL13	GLGXLYFXVKGMGV	GV13	6	0	[1vjm, 1tn5, 1bm1, 1q5i, 1s54, 1s53, 1tn0, 2i20]
LDVXAKVGXGLXXL	LL13	GTXLMGLGXLYFXV	GV13	6	0	[1s8l, 1at9, 1e0p, 1s8j, 1r2n, 1r84, 1pxs, 1jv7, 1pxr, 1jv6, 4hwl, 1s54, 1s53, 1o0a, 3han, 3hao, 1kg9, 1kg8, 3hap, 3haq, 2wjk, 3har, 2wjl, 3has, 1q5j, 1q5i, 1f50, 1tn5, 3nsb, 3utv, 1tn0, 3utw, 3utx, 3uty, 4fpd, 1brx, 1fbk, 1ucq, 4hyx, 1f4z, 1qkp, 1qko, 1brd, 1p8h, 1mgy, 4md2, 4md1, 3ns0, 1c3w, 1bm1, 1kme, 2ntu, 2ntw, 1s52, 1s51, 1py6, 4ov0, 2i20, 1vjm, 3mbv, 1x0i, 1x0k, 1xji]
LFXLXAIGXLVXTL	LL13	GIAAVAYXVMALGV	GV13	0	1	[3qdc, 3qap, 2ksy, 1jgj]
LXXXIAFTXXLSML	LL13	GTXLMGLGXLYFXV	GV13	1	0	[1m0k, 1s8l, 1at9, 1s8j, 1e0p, 1r84, 1r2n, 1pxs, 1jv7, 1pxr, 1ap9, 1jv6, 4hwl, 1s54, 1s53, 1o0a, 3han, 1kg9, 3hao, 1kg8, 3hap, 1bhb, 1bha, 3haq, 2wjk, 3har, 2wjl, 3has, 1q5j, 2zzl, 1q5i, 1f50, 3nsb, 1tn5, 2brd, 1tn0, 3utx, 3uty, 4fpd, 1brx, 1brr, 1p8i, 1fbk, 1ucq, 4hyx, 1f4z, 1ixf, 3vi0, 1qkp, 1qko, 1brd, 1p8h, 1qm8, 4md2, 4md1, 2zfe, 1iw6, 3ns0, 1c3w, 1bm1, 2ntu, 1kme, 2ntw, 1s52, 1s51, 1py6, 2a…
LDXVTXVGFGFIXL	LL13	GIAAVAYXVMALGV	GV13	6	1	[3qap, 3qdc, 2ksy, 1jgj]
LPFFSKVGFXFLXL	LL13	LVAMFIPIWSGLXY	LY13	6	1	[2m3g]
LTVXLWXIYPFIXL	LL13	LFGMGAVAFXGLXY	LY13	5	4	[1gue, 4gyc, 3qap, 3qdc, 2f93, 2ksy, 2f95, 1jgj, 1gu8, 1h68, 1h2s]
LXXXIAFTXXLSML	LL13	LXLGTALMXLGXXY	LY13	1	0	[1m0k, 1s8l, 1at9, 1s8j, 1e0p, 2i1x, 1r84, 1r2n, 1pxs, 1jv7, 1pxr, 1ap9, 1m0m, 1jv6, 4hwl, 1s54, 1s53, 1o0a, 3han, 1c8s, 1kg9, 1c8r, 3hao, 1kg8, 3hap, 1bhb, 1bha, 3haq, 2wjk, 3har, 2wjl, 3has, 1q5j, 2zzl, 1kgb, 1q5i, 1f50, 1dze, 3nsb, 1tn5, 2brd, 1tn0, 3utx, 3uty, 4fpd, 1brx, 1fbb, 1brr, 1p8i, 1fbk, 1ucq, 4hyx, 1p8u, 1f4z, 1ixf, 3vi0, 1qkp, 1qko, 1p8h, 1qm8, 4md2, 4md1, 2zfe, 1iw6, 3ns0, 1c3w, 1b…
LHWIYVAGMTIGAL	LL13	LVAMFIPIWSGLXY	LY13	0	1	[1xio, 2m3g]
LDVXAKVGXGLXXL	LL13	LXLGTALMXLGXXY	LY13	6	0	[1s8l, 1at9, 1e0p, 1s8j, 1r2n, 1r84, 1pxs, 1jv7, 1pxr, 1jv6, 4hwl, 1s54, 1s53, 1o0a, 3han, 3hao, 1kg9, 1kg8, 3hap, 3haq, 2wjk, 3har, 2wjl, 3has, 1q5j, 1q5i, 1f50, 1tn5, 3nsb, 3utv, 1tn0, 3utw, 3utx, 3uty, 4fpd, 1brx, 1fbk, 1ucq, 4hyx, 1f4z, 1qkp, 1qko, 1p8h, 1mgy, 4md2, 4md1, 3ns0, 1c3w, 1bm1, 1kme, 2ntu, 2ntw, 1s52, 1s51, 1py6, 4ov0, 2i20, 1vjm, 3mbv, 1x0i, 1x0k, 1xji]
LXXXIAFTXXLSML	LL13	LMGLGXLYFLVXGM	LM13	1	0	[1s8l, 1at9, 1e0p, 1r84, 1r2n, 1pxs, 1jv7, 1pxr, 1jv6, 1s54, 1s53, 1o0a, 3han, 3hao, 1kg8, 3hap, 1bha, 3haq, 2wjk, 3har, 2wjl, 3has, 1q5j, 1q5i, 1f50, 1tn5, 1tn0, 3utx, 3uty, 4fpd, 1brx, 1fbk, 1ucq, 4hyx, 1f4z, 1qko, 1brd, 1p8h, 4md2, 4md1, 1c3w, 1bm1, 2ntu, 1kme, 2ntw, 1s51, 1py6, 4ov0, 2i20, 1vjm, 3mbv, 1x0i, 1x0k, 1xji]
LGTALMGLXXLYXL	LL13	LMGLGXLYFLVXGM	LM13	0	0	[1s8l, 1at9, 1e0p, 1r2n, 1r84, 1pxs, 1jv7, 1jv6, 1pxr, 1s53, 1o0a, 3han, 3hao, 1kg8, 3hap, 3haq, 1bha, 2wjk, 3har, 2wjl, 3has, 1q5j, 1q5i, 1f50, 1tn5, 1tn0, 3utw, 3utx, 3uty, 4fpd, 1brx, 1fbk, 1ucq, 4hyx, 1f4z, 1qko, 1brd, 1p8h, 4md2, 4md1, 1c3w, 1bm1, 2ntu, 1kme, 2ntw, 1py6, 4ov0, 2i20, 1vjm, 3mbv, 1x0i, 1x0k, 1xji]
LDVXAKVGXGLXXL	LL13	LMGLGXLYFLVXGM	LM13	6	0	[1s8l, 1at9, 1e0p, 1r2n, 1r84, 1pxs, 1jv7, 1pxr, 1jv6, 1s54, 1s53, 1o0a, 3han, 3hao, 1kg8, 3hap, 3haq, 2wjk, 3har, 2wjl, 3has, 1q5j, 1q5i, 1f50, 1tn5, 1tn0, 3utw, 3utx, 3uty, 4fpd, 1brx, 1fbk, 1ucq, 4hyx, 1f4z, 1qko, 1brd, 1p8h, 4md2, 4md1, 1c3w, 1bm1, 1kme, 2ntu, 2ntw, 1s51, 1py6, 4ov0, 2i20, 1vjm, 3mbv, 1x0i, 1x0k, 1xji]
LDVXAKVGXGLXXL	LL13	MXLGXLYFLVKGMG	MG13	6	0	[1brx, 1at9, 1e0p, 1pxs, 1pxr, 1qko, 1brd, 1s54, 1s53, 3hao, 3haq, 3har, 2wjl, 1c3w, 1bm1, 1q5i, 1kme, 2ntu, 1s51, 1py6, 2i20, 1vjm, 1tn5, 1x0k, 1tn0, 3utw]
LGTALMGLXXLYXL	LL13	MXLGXLYFLVKGMG	MG13	0	0	[1brx, 1at9, 1e0p, 1pxs, 1pxr, 1qko, 1brd, 1s53, 3hao, 3haq, 1bha, 3har, 2wjl, 1c3w, 1bm1, 1q5i, 2ntu, 1kme, 1py6, 2i20, 1vjm, 1tn5, 1x0k, 1tn0, 3utw]
LXXXIAFTXXLSML	LL13	MXLGXLYFLVKGMG	MG13	1	0	[1brx, 1at9, 1e0p, 1pxs, 1pxr, 1qko, 1brd, 1s54, 1s53, 3hao, 1bha, 3haq, 3har, 2wjl, 1c3w, 1bm1, 1q5i, 2ntu, 1kme, 1s51, 1py6, 2i20, 1vjm, 1tn5, 1x0k, 1tn0]
LTVXLWXIYPFIXL	LL13	VYLDLVTKVGFGFI	VI13	5	6	[1gue, 4gyc, 3qap, 3qdc, 2f93, 2ksy, 2f95, 1jgj, 1gu8, 1h68]
LXXTPLXXXXLXLL	LL13	VTIGTLIGVDALMI	VI13	2	3	[1vgo]
LFXTIAFLXXLYXL	LL13	VTIGTLIGVDALMI	VI13	4	3	[1vgo]
LFXLXAIGXLVXTL	LL13	VYLDLVTKVGFGFI	VI13	0	6	[1gue, 4gyc, 3qdc, 3qap, 2f93, 2ksy, 2f95, 1jgj, 1h68, 1gu8]
LYINIALXXLXXLL	LL13	TSWAYSXLDIVAKY	TY13	0	6	[3qbl, 3vvk, 3a7k, 3abw, 3qbg, 3qbi, 3qbk]
LMIPLVSISSYLGL	LL13	TSWAYSXLDVFAKY	TY13	1	6	[1e12]
LTWALSTPXILXXL	LL13	FTXIAADIXMCVTG	FG13	2	3	[1e12, 2jaf, 2jag]
LTWALSTPXILXXL	LL13	FTXITFDIXMCVTG	FG13	2	3	[3qbl, 3vvk, 3qbg, 3abw, 3qbi, 3qbk]
LHWIYVAGMTIGAL	LL13	FFSKVGFSXLDLHG	FG13	0	6	[2m3g]
LDXVAKYIFXFXXL	LL13	FSTLKLLTVVMWLG	FG13	6	5	[3vvk, 3qbl, 3qbg, 3qbi, 3qbk]
LPFFSKVGFXFLXL	LL13	HWIYVAGMTIGALH	HH13	6	0	[2m3g]
LDVXAKVGFGFXLL	LL13	AVLWTAYPILWIVG	AG13	6	5	[2z55, 1vgo]
LFXTIAFLXXLYXL	LL13	AVLWTAYPILWIVG	AG13	4	5	[2z55, 1vgo, 2ei4]
LGTALMGLXXLYXL	LL13	ALXXLGXLYFLVKG	AG13	0	0	[1s8l, 1at9, 1e0p, 1s8j, 1r2n, 1r84, 1pxs, 1jv7, 1jv6, 1pxr, 1ap9, 4hwl, 1s53, 1o0a, 3han, 3hao, 1kg9, 1bhb, 1kg8, 3hap, 3haq, 1bha, 2wjk, 3har, 2wjl, 3has, 1q5j, 1q5i, 1f50, 3nsb, 1tn5, 1tn0, 3utw, 3utx, 3uty, 4fpd, 1brx, 1fbk, 1ucq, 4hyx, 1f4z, 1qkp, 1qko, 1brd, 1p8h, 1mgy, 4md2, 4md1, 3ns0, 1c3w, 1bm1, 2ntu, 1kme, 2ntw, 1py6, 4ov0, 2i20, 1vjm, 3mbv, 1x0i, 1x0k, 1xji]
LDVXAKVGXGLXXL	LL13	ALXXLGXLYFLVKG	AG13	6	0	[1s8l, 1at9, 1e0p, 1s8j, 1r2n, 1r84, 1pxs, 1jv7, 1pxr, 1jv6, 4hwl, 1s54, 1s53, 1o0a, 3han, 3hao, 1kg9, 1kg8, 3hap, 3haq, 2wjk, 3har, 2wjl, 3has, 1q5j, 1q5i, 1f50, 1tn5, 3nsb, 1tn0, 3utw, 3utx, 3uty, 4fpd, 1brx, 1fbk, 1ucq, 4hyx, 1f4z, 1qkp, 1qko, 1brd, 1p8h, 1mgy, 4md2, 4md1, 3ns0, 1c3w, 1bm1, 1kme, 2ntu, 2ntw, 1s51, 1py6, 4ov0, 2i20, 1vjm, 3mbv, 1x0i, 1x0k, 1xji]
LDVXAKVGXGLXXL	LL13	AAIAFTMYLSMXLG	AG13	6	1	[3uty]
LWGFLSTIPFVWXL	LL13	AXLGFLAALMIXLG	AG13	4	3	[3ddl]
LXXXIAFTXXLSML	LL13	ALXXLGXLYFLVKG	AG13	1	0	[1s8l, 1at9, 1s8j, 1e0p, 1r84, 1r2n, 1pxs, 1jv7, 1pxr, 1ap9, 1jv6, 4hwl, 1s54, 1s53, 1o0a, 3han, 1kg9, 3hao, 1kg8, 3hap, 1bhb, 1bha, 3haq, 2wjk, 3har, 2wjl, 3has, 1q5j, 1q5i, 1f50, 3nsb, 1tn5, 1tn0, 3utx, 3uty, 4fpd, 1brx, 1fbk, 1ucq, 4hyx, 1f4z, 1qkp, 1qko, 1brd, 1p8h, 4md2, 4md1, 3ns0, 1c3w, 1bm1, 2ntu, 1kme, 2ntw, 1s51, 1py6, 4ov0, 2i20, 1vjm, 3mbv, 1x0i, 1x0k, 1xji]
LGTALMGLXXLYXL	LL13	AAIAFTMYLSMXLG	AG13	0	1	[3uty]
LDVXAKYVFAFXXL	LL13	ALXXIAILVFVYMG	AG13	6	0	[2jaf, 2jag]
LDXVAKYIFXFXXL	LL13	AGLSILLFVFMTRG	AG13	6	0	[3vvk, 3qbi]
LPFFSKVGFXFLXL	LL13	IYVAGMTIGXLHFW	IW13	6	0	[2m3g]
LXXTPLXXXXLXLL	LL13	KFYAIXTLVXXIAF	KF13	2	1	[1c3w, 1e0p, 1q5i, 2ntu, 1kme, 1pxs, 2i20, 1pxr, 1vjm, 1qko, 1s54, 1s53, 1x0k, 1tn0, 2wjl]
LGTALMGLXXLYXL	LL13	KFYAIXTLVXXIAF	KF13	0	1	[1c3w, 1e0p, 1q5i, 2ntu, 1kme, 2ntw, 1py6, 1f4z, 1pxs, 2i20, 1pxr, 1vjm, 1qko, 1x0i, 1x0k, 3hao, 1bhb, 3haq, 3utw, 1tn0, 2wjk, 2wjl]
LDVXAKVGXGLXXL	LL13	KFYAIXTLVXXIAF	KF13	6	1	[1c3w, 1e0p, 1q5i, 1kme, 2ntu, 2ntw, 1s51, 1py6, 1f4z, 1pxs, 2i20, 1pxr, 1vjm, 1qko, 1s54, 1s53, 1x0i, 1x0k, 3hao, 3haq, 3utw, 1tn0, 2wjk, 2wjl]
LPFFSKVGFXFLXL	LL13	YVAGMTIGALHFWS	YS13	6	0	[2m3g]
LPFFSKVGFXFLXL	LL13	AGMTIGALHFWSLS	AS13	6	0	[2m3g]
LYINIALXXLXXLL	LL13	AVSTILVPVVSIAS	AS13	0	1	[3qbl, 3vvk, 3qbg, 3qbi, 3qbk]
LDXVAKYIFXFXXL	LL13	AVSTILVPVVSIAS	AS13	6	1	[3vvk, 3qbl, 3qbg, 3qbi, 3qbk]
LTWALSTPXILXXL	LL13	AVSTILVPVVSIAS	AS13	2	1	[3qbl, 3vvk, 3qbg, 3qbi, 3qbk]
LTWALSTPXILXXL	LL13	TKLFTAITFDIAMC	TC13	2	3	[3qbl, 3vvk, 3qbg, 3qbi, 3qbk]
LDVXAKYVFAFXXL	LL13	VLXVVLWLGYPXVW	VW13	6	5	[2jaf, 2jag]
LDXVTXVGFGFIXL	LL13	WXLTTXLIVYXLGL	WL13	6	2	[1gue, 4gyc, 3qap, 3qdc, 2f93, 2ksy, 2f95, 1jgj, 1h68, 1gu8]
LDVXAKVGXGLXXL	LL13	WLXTTXLLXXXLXL	WL13	6	2	[1brx, 1s8l, 1at9, 1e0p, 1s8j, 1r2n, 1r84, 4hyx, 1f4z, 1pxs, 1jv7, 1pxr, 1jv6, 1qkp, 1qko, 1brd, 1s54, 1s53, 1mgy, 3han, 3hap, 3haq, 2wjk, 3har, 2wjl, 3has, 1c3w, 1bm1, 1q5i, 1kme, 2ntu, 2ntw, 1s52, 1s51, 1py6, 1vjm, 1tn5, 1x0i, 1x0k, 3utv, 1tn0, 3utw, 3utx, 1xji, 3uty]
LXXXIAFTXXLSML	LL13	WLXTTXLLXXXLXL	WL13	1	2	[1brx, 1s8l, 1at9, 1s8j, 1e0p, 1r84, 1r2n, 4hyx, 1f4z, 1pxs, 1jv7, 1pxr, 1jv6, 1qkp, 1qko, 1brd, 1s54, 1s53, 3han, 3hao, 3hap, 3haq, 2wjk, 3har, 2wjl, 3has, 1c3w, 1bm1, 1q5i, 2ntu, 1kme, 2ntw, 1s52, 1s51, 1py6, 2i20, 1vjm, 1tn5, 1x0i, 1x0k, 1tn0, 3utx, 1xji, 3uty]
LXXTPLXXXXLXLL	LL13	WLXTTXLLXXXLXL	WL13	2	2	[1brx, 1s8l, 1e0p, 1pxs, 1jv7, 1jv6, 1pxr, 1qkp, 1qko, 1brd, 1vgo, 1s54, 1s53, 1mgy, 2wjl, 3has, 1c3w, 1bm1, 1q5i, 2ntu, 1kme, 1vjm, 1tn5, 1x0k, 1tn0]
LXXXIAFTXXLSML	LL13	WARYAXWLXTTXLL	WL13	1	2	[1m0k, 1s8l, 1at9, 1e0p, 1s8j, 2i1x, 1r84, 1r2n, 1pxs, 1pxr, 1ap9, 1m0m, 4hwl, 1s54, 1s53, 1o0a, 3han, 1c8s, 1kg9, 1c8r, 3hao, 1kg8, 3hap, 3haq, 2wjk, 3har, 2wjl, 3has, 2zzl, 1kgb, 1q5i, 1f50, 1dze, 3nsb, 1tn5, 2brd, 1tn0, 3utx, 3uty, 4fpd, 1brx, 1fbb, 1brr, 1p8i, 1fbk, 1ucq, 4hyx, 1p8u, 1f4z, 1ixf, 1qkp, 1qko, 1p8h, 1qm8, 4md2, 4md1, 2zfe, 1iw6, 3ns0, 1c3w, 2ntu, 1kme, 2ntw, 1s52, 1s51, 1py6, 4o…
LXXTPLXXXXLXLL	LL13	WARYAXWLXTTXLL	WL13	2	2	[1brx, 1c3w, 1e0p, 1q5i, 2ntu, 1kme, 1pxs, 1pxr, 1vjm, 1qkp, 1tn5, 1qko, 1s54, 1s53, 1x0k, 1tn0, 2wjl, 3has]
LXXXIAFTXXLSML	LL13	WLXLGTALMXLGXL	WL13	1	0	[1m0k, 1s8l, 1at9, 1s8j, 1e0p, 2i1x, 1r84, 1r2n, 1pxs, 1jv7, 1pxr, 1ap9, 1m0m, 1jv6, 4hwl, 1s54, 1s53, 1o0a, 3han, 1c8s, 1kg9, 1c8r, 3hao, 1kg8, 3hap, 1bhb, 3haq, 2wjk, 3har, 2wjl, 3has, 1q5j, 2zzl, 1kgb, 1q5i, 1f50, 1dze, 3nsb, 1tn5, 2brd, 1tn0, 3utx, 3uty, 4fpd, 1brx, 1fbb, 1brr, 1p8i, 1fbk, 1ucq, 4hyx, 1p8u, 1f4z, 1ixf, 3vi0, 1qkp, 1qko, 1p8h, 1qm8, 4md2, 4md1, 2zfe, 1iw6, 3ns0, 1c3w, 1bm1, 2n…
LDVXAKVGXGLXXL	LL13	WLXLGTALMXLGXL	WL13	6	0	[1s8l, 1at9, 1e0p, 1s8j, 1r2n, 1r84, 1pxs, 1jv7, 1pxr, 1jv6, 4hwl, 1s54, 1s53, 1o0a, 3han, 3hao, 1kg9, 1kg8, 3hap, 3haq, 2wjk, 3har, 2wjl, 3has, 1q5j, 1q5i, 1f50, 1tn5, 3nsb, 3utv, 1tn0, 3utw, 3utx, 3uty, 4fpd, 1brx, 1fbk, 1ucq, 4hyx, 1f4z, 1qkp, 1qko, 1p8h, 4md2, 4md1, 3ns0, 1c3w, 1bm1, 1kme, 2ntu, 2ntw, 1s52, 1s51, 1py6, 4ov0, 2i20, 1vjm, 3mbv, 1x0i, 1x0k, 1xji]
LDVXAKVGFGFXLL	LL13	WLXTTXLLXXXLXL	WL13	6	2	[1vgo]
LFXTIAFLXXLYXL	LL13	GXLIGVDALMIVTG	GG13	4	3	[2z55, 1vgo]
LWGFLSTIPFVWXL	LL13	GFLAALMIVXGYPG	GG13	4	3	[3ddl]
LWXICGVCAFLIXL	LL13	GFLMSTQIVVITSG	GG13	4	3	[1xio, 2m3g, 4tl3]
LTVXLWXIYPFIXL	LL13	GAVAFXGLVYYXVG	GG13	5	4	[1gue, 4gyc, 3qap, 3qdc, 2f93, 2ksy, 2f95, 1jgj, 1gu8, 1h68]
LXXTPLXXXXLXLL	LL13	GXLIGVDALMIVTG	GG13	2	3	[1vgo]
LDVXAKYVFAFXXL	LL13	WVNVALAGIAILVF	WF13	6	0	[1e12, 2jaf]
LMIPLVSISSYLGL	LL13	WAYSXLDVFAKYXF	WF13	1	6	[1e12]
LDXVTXVGFGFIXL	LL13	WLXAIGMLVGTLXF	WF13	6	0	[1gue, 4gyc, 3qap, 3qdc, 2f93, 2ksy, 2f95, 1jgj, 1h68, 1gu8]
LYINIALXXLXXLL	LL13	WAYSXLDIVAKYXF	WF13	0	6	[3qbl, 3vvk, 3a7k, 3abw, 3qbg, 3qbi, 3qbk]
LMIPLVSISSYLGL	LL13	WVNVALAGIAILVF	WF13	1	0	[1e12]
LPFFSKVGFXFLXL	LL13	WIYVAGMTIGAXHF	WF13	6	0	[2m3g]
LDVXAKVGXGLXXL	LL13	KXLRNVTVVLWSAY	KY13	6	5	[1brx, 1s8l, 1e0p, 1s8j, 1r2n, 1r84, 4hyx, 1f4z, 1pxs, 1jv7, 1pxr, 1jv6, 4hwl, 1qkp, 1qko, 1s54, 1s53, 1o0a, 1mgy, 3han, 3hao, 3hap, 3haq, 2wjk, 3har, 2wjl, 3has, 1c3w, 1bm1, 1q5i, 1kme, 2ntu, 2ntw, 1s52, 1s51, 1py6, 2i20, 1vjm, 1tn5, 1x0i, 1x0k, 3utv, 1tn0, 3utw, 3utx, 1xji, 3uty]
LXXTPLXXXXLXLL	LL13	KXLRNVTVVLWSAY	KY13	2	5	[1brx, 1s8l, 1c3w, 1bm1, 1e0p, 1q5i, 2ntu, 1kme, 1pxs, 1jv7, 1jv6, 1pxr, 1vjm, 1qkp, 1tn5, 1qko, 1s54, 1s53, 1mgy, 1x0k, 1tn0, 2wjl, 3has]
LWGFLSTIPFVWXL	LL13	KLGFLAALMIVXGY	KY13	4	3	[3ddl]
LDXVTXVGFGFIXL	LL13	TVXLWAIYPFIWLL	TL13	6	5	[4gyc, 3qap, 3qdc, 2f93, 2ksy, 2f95, 1jgj]
LDVXAKVGFGFXLL	LL13	TALVAVLWTAYPIL	TL13	6	5	[2z55, 1vgo]
LDXVAKYIFXFXXL	LL13	TVVXWLGYPIVXAL	TL13	6	5	[3vvk, 3qbl, 3abw, 3qbg, 3qbi, 3qbk]
LWXICGVCAFLIXL	LL13	TQIVVITSGLIADL	TL13	4	3	[1xio, 2m3g]
LXXTPLXXXXLXLL	LL13	TLXGVXALMXVTGL	TL13	2	3	[1vgo]
LTWALSTPXILXXL	LL13	TVIAADIXMXVTGL	TL13	2	3	[1e12, 2jaf, 2jag]
LTWALSTPXILXXL	LL13	TAITFDIXMXVTGL	TL13	2	3	[3qbl, 3vvk, 3qbg, 3abw, 3qbi, 3qbk]
LFXTIAFLXXLYXL	LL13	TLXGVXALMXVTGL	TL13	4	3	[2z55, 1vgo, 2ei4]
LMIPLVSISSYLGL	LL13	VNVALAGIAILVXV	VV13	1	0	[1e12]
LPFFSKVGFXFLXL	LL13	VTYFTVLWIGYPIV	VV13	6	5	[2m3g]
LDVXAKYVFAFXXL	LL13	VNVALAGIAILVXV	VV13	6	0	[1e12, 2jaf]
LDVXAKYVFAFXXL	LL13	VXVLWXGYPIVWXV	VV13	6	5	[2jaf]
LFXTIAFLXXLYXL	LL13	VXVLWTAYPILWIV	VV13	4	5	[2z55, 1vgo, 2ei4]
LDVXAKVGFGFXLL	LL13	VXVLWTAYPILWIV	VV13	6	5	[2z55, 1vgo]
LXXTPLXXXXLXLL	LL13	AFLFVLYYLLTSLR	AR13	2	4	[1vgo]
LGTALMGLXXLYXL	LL13	IAFTMXLSMLLGXG	IG13	0	1	[1at9, 1kme, 1brr, 1s52, 1r2n, 1r84, 4hwl, 1qkp, 3han, 2brd, 3hap, 3har, 3utx, 1xji, 3has, 3uty]
LFXLXAIGXLVXTL	LL13	IAAVAYXVMALGXG	IG13	0	1	[3qdc, 3qap, 2ksy, 1jgj]
LXXTPLXXXXLXLL	LL13	IGXDALMIVTGLIG	IG13	2	3	[1vgo]
LDXVTXVGFGFIXL	LL13	IGMLVGTLAFAWAG	IG13	6	0	[1gue, 4gyc, 3qap, 3qdc, 2f93, 2ksy, 2f95, 1jgj, 1h68, 1gu8]
LDVXAKVGXGLXXL	LL13	IAFTMXLSMLLGXG	IG13	6	1	[1at9, 1kme, 1s52, 1r2n, 1r84, 4hwl, 1qkp, 3han, 3hap, 3har, 3utx, 1xji, 3has, 3uty]
LXXTPLXXXXLXLL	LL13	IAFTMXLSMLLGXG	IG13	2	1	[1qkp, 1kme, 3has]
LFXTIAFLXXLYXL	LL13	IGXDALMIVTGLIG	IG13	4	3	[2z55, 1vgo, 2ei4]
LDXVTXVGFGFIXL	LL13	IAAVAYXVMALGXG	IG13	6	1	[3qap, 3qdc, 2ksy, 1jgj]
LDVXAKVGFGFXLL	LL13	FNTLTALVAVLWXA	FA13	6	5	[1vgo]
LPFFSKVGFXFLXL	LL13	FIXIWSGLAYXAMA	FA13	6	1	[2m3g]
LDXVTXVGFGFIXL	LL13	FWLGAIGMLVGTLA	FA13	6	0	[1gue, 4gyc, 3qap, 3qdc, 2f93, 2ksy, 2f95, 1jgj, 1h68, 1gu8]
LHWIYVAGMTIGAL	LL13	FIXIWSGLAYXAMA	FA13	0	1	[1xio, 2m3g]
LXXTPLXXXXLXLL	LL13	FKXLRNVTVVLWXA	FA13	2	5	[1s8l, 1c3w, 1e0p, 1q5i, 2ntu, 1kme, 1pxs, 1jv7, 1jv6, 1pxr, 1vjm, 1qkp, 1tn5, 1qko, 1s54, 1s53, 1mgy, 1x0k, 1tn0, 2wjl, 3has]
LDVXAKVGXGLXXL	LL13	FKXLRNVTVVLWXA	FA13	6	5	[1s8l, 1e0p, 1s8j, 1pxs, 1jv7, 1pxr, 1jv6, 4hwl, 1qkp, 1qko, 1s54, 1s53, 1mgy, 3hao, 3haq, 3har, 2wjl, 3has, 1c3w, 1q5i, 1kme, 2ntu, 2ntw, 1s52, 1s51, 1py6, 2i20, 1vjm, 1tn5, 1x0k, 1tn0, 3utx, 3uty]
LXXXIAFTXXLSML	LL13	GTXLAXVGADGIMI	GI13	1	3	[1s8l, 1s8j, 1e0p, 1r84, 1r2n, 4hyx, 1f4z, 1jv7, 1jv6, 4hwl, 1qkp, 1qko, 1s54, 1s53, 1o0a, 3hao, 3haq, 2wjk, 3har, 2wjl, 3has, 1c3w, 1q5i, 2ntu, 1kme, 2ntw, 1s52, 1s51, 1py6, 2i20, 1vjm, 1tn5, 1x0i, 1x0k, 3utx, 1xji]
LXXTPLXXXXLXLL	LL13	GTXLAXVGADGIMI	GI13	2	3	[1s8l, 1c3w, 1e0p, 1q5i, 2ntu, 1kme, 1pxs, 1jv7, 2i20, 1jv6, 1pxr, 1vjm, 1qkp, 1tn5, 1qko, 1s54, 1s53, 1mgy, 1x0k, 1tn0, 2wjl, 3has]
LDXVTXVGFGFIXL	LL13	GISGIAAVAYXVMA	GA13	6	1	[1gue, 4gyc, 3qap, 3qdc, 2f93, 2ksy, 2f95, 1jgj, 1h68, 1gu8]
LXXTPLXXXXLXLL	LL13	GVDALMIXTGLXGA	GA13	2	3	[1vgo]
LXXXIAFTXXLSML	LL13	GADGXMIXTXLXGA	GA13	1	3	[1m0k, 1at9, 1e0p, 2i1x, 1r84, 1r2n, 1ap9, 1m0m, 4hwl, 1s54, 1s53, 1o0a, 1c8s, 1kg9, 1c8r, 3hao, 1kg8, 3hap, 3haq, 2wjk, 3har, 2wjl, 3has, 1q5j, 2zzl, 1kgb, 1q5i, 1f50, 1dze, 3nsb, 1tn5, 2brd, 3utx, 4fpd, 1brx, 1fbb, 1brr, 1p8i, 1fbk, 1ucq, 4hyx, 1f4z, 1ixf, 3vi0, 1qkp, 1qko, 1p8h, 1qm8, 4md2, 4md1, 2zfe, 1iw6, 3ns0, 1c3w, 1bm1, 2ntu, 1kme, 2ntw, 1s52, 1s51, 1py6, 2at9, 4ov0, 3vhz, 1iw9, 2i20, 2i…
LXXTPLXXXXLXLL	LL13	GADGXMIXTXLXGA	GA13	2	3	[1brx, 1c3w, 1bm1, 1e0p, 1q5i, 2ntu, 1kme, 1pxs, 2i20, 1pxr, 1vjm, 1qkp, 1tn5, 1qko, 1s54, 1s53, 1x0k, 1tn0, 2wjl, 3has]
LFXLXAIGXLVXTL	LL13	GISGIAAVAYXVMA	GA13	0	1	[1gue, 4gyc, 3qdc, 3qap, 2f93, 2ksy, 2f95, 1jgj, 1h68, 1gu8, 1h2s]
LTVXLWXIYPFIXL	LL13	GLIILLGINLGLVA	GA13	5	1	[4gyc, 2f93, 2f95, 1h2s]
LFXTIAFLXXLYXL	LL13	GVDALMIXTGLXGA	GA13	4	3	[2z55, 1vgo, 2ei4]
LDVXAKVGFGFXLL	LL13	ILVPGIAXAAYXXM	IM13	6	1	[2z55, 1vgo]
LXXTPLXXXXLXLL	LL13	ILVPGIAXAAYXXM	IM13	2	1	[1vgo]
LDXVAKYIFXFXXL	LL13	IALAGLSILLFVFM	IM13	6	0	[3vvk, 3qbl, 3abw, 3qbg, 3qbi, 3qbk]
LDXVTXVGFGFIXL	LL13	GAIGMLVGTLAFAW	GW13	6	0	[1gue, 4gyc, 3qap, 3qdc, 2f93, 2ksy, 2f95, 1jgj, 1h68, 1gu8]
LXXTPLXXXXLXLL	LL13	YAXWLFTTXLXXXD	YD13	2	2	[1brx, 1c3w, 1bm1, 1e0p, 1q5i, 2ntu, 1kme, 1pxs, 1pxr, 1vjm, 1qkp, 1tn5, 1qko, 1brd, 1vgo, 1s54, 1s53, 1x0k, 1tn0, 2wjl, 3has]
LXXXIAFTXXLSML	LL13	YAXWLFTTXLXXXD	YD13	1	2	[1m0k, 1s8l, 1at9, 1s8j, 1e0p, 1r84, 1r2n, 1pxs, 1jv7, 1pxr, 1jv6, 1ap9, 4hwl, 1s54, 1s53, 1o0a, 3han, 1kg9, 1kg8, 3hap, 3haq, 2wjk, 3har, 2wjl, 3has, 1q5i, 1f50, 3nsb, 1tn5, 1tn0, 3utx, 3uty, 1brx, 1brr, 1p8i, 1ucq, 4hyx, 1f4z, 1qkp, 1qko, 1brd, 1p8h, 4md2, 4md1, 3ns0, 1c3w, 1bm1, 2ntu, 1kme, 2ntw, 1s52, 1s51, 1py6, 4ov0, 1vjm, 3mbv, 1x0i, 1x0k, 1xji]
LDVXAKVGXGLXXL	LL13	YAXWLFTTXLXXXD	YD13	6	2	[1jv6]
LXXXIAFTXXLSML	LL13	YXXWLFTTXLXXXD	YD13	1	2	[1q5j, 3hao]
LDVXAKVGFGFXLL	LL13	VPGIASAAYLXMFF	VF13	6	1	[2z55, 1vgo]
LXXTPLXXXXLXLL	LL13	VPGIASAAYLXMFF	VF13	2	1	[1vgo]
LXXTPLXXXXLXLL	LL13	DWLFTTXLLXLXLA	DA13	2	2	[1brx, 1c3w, 1bm1, 1e0p, 1q5i, 2ntu, 1kme, 1pxs, 1pxr, 1vjm, 1qkp, 1tn5, 1qko, 1brd, 1vgo, 1s54, 1s53, 1x0k, 1tn0, 2wjl, 3has]
LDVXAKVGXGLXXL	LL13	DWLFTTXLLXLXLA	DA13	6	2	[1at9, 1e0p, 1r2n, 1r84, 1pxs, 1pxr, 4hwl, 1s54, 1s53, 1o0a, 3han, 1kg8, 3hap, 3haq, 2wjk, 3har, 2wjl, 3has, 1q5i, 1f50, 1tn5, 3utv, 1tn0, 3utw, 3utx, 3uty, 1brx, 4hyx, 1f4z, 1qkp, 1qko, 1brd, 1p8h, 4md2, 4md1, 1c3w, 1bm1, 1kme, 2ntu, 2ntw, 1s52, 1s51, 1py6, 4ov0, 1vjm, 3mbv, 1x0i, 1x0k, 1xji]
LXXXIAFTXXLSML	LL13	DWLFTTXLLXLXLA	DA13	1	2	[1at9, 1e0p, 1r84, 1r2n, 1pxs, 1pxr, 4hwl, 1s54, 1s53, 1o0a, 3han, 3hao, 1kg8, 3hap, 3haq, 2wjk, 3har, 2wjl, 3has, 1q5j, 1q5i, 1f50, 1tn5, 1tn0, 3utx, 3uty, 4fpd, 1brx, 1fbk, 4hyx, 1f4z, 1qkp, 1qko, 1brd, 1p8h, 4md2, 4md1, 1c3w, 1bm1, 2ntu, 1kme, 2ntw, 1s52, 1s51, 1py6, 4ov0, 2i20, 1vjm, 3mbv, 1x0i, 1x0k, 1xji]
LDVXAKVGFGFXLL	LL13	DWLFTTXLLXLXLA	DA13	6	2	[2z55, 1vgo]
LXXTPLXXXXLXLL	LL13	WAISTAAMLYXLYV	WV13	2	4	[1brx, 1s8l, 1c3w, 1bm1, 1e0p, 1q5i, 2ntu, 1kme, 1pxs, 1jv7, 1jv6, 1pxr, 1vjm, 1qkp, 1tn5, 1qko, 1s54, 1s53, 1x0k, 1tn0, 2wjl, 3has]
LXXXIAFTXXLSML	LL13	RYAXWLFTTXLXXL	RL13	1	2	[1m0k, 1s8l, 1at9, 1s8j, 1e0p, 1r84, 1r2n, 1pxs, 1jv7, 1pxr, 1jv6, 1ap9, 4hwl, 1s54, 1s53, 1o0a, 3han, 3hao, 1kg9, 1kg8, 3hap, 3haq, 2wjk, 3har, 2wjl, 3has, 2zzl, 1q5i, 1f50, 3nsb, 1tn5, 2brd, 1tn0, 3utx, 3uty, 4fpd, 1brx, 1brr, 1p8i, 1fbk, 1ucq, 4hyx, 1f4z, 1ixf, 1qkp, 1qko, 1brd, 1p8h, 1qm8, 4md2, 4md1, 2zfe, 1iw6, 3ns0, 1c3w, 1bm1, 2ntu, 1kme, 2ntw, 1s52, 1s51, 1py6, 2at9, 4ov0, 1iw9, 2i20, 1v…
LXXTPLXXXXLXLL	LL13	RYAXWLFTTXLXXL	RL13	2	2	[1brx, 1c3w, 1bm1, 1e0p, 1q5i, 2ntu, 1kme, 1pxs, 1pxr, 1vjm, 1qkp, 1tn5, 1qko, 1brd, 1vgo, 1s54, 1s53, 1x0k, 1tn0, 2wjl, 3has]
LMIPLVSISSYLGL	LL13	RYLTWALSTPMILL	RL13	1	2	[1e12]
LDVXAKVGXGLXXL	LL13	RYAXWLFTTXLXXL	RL13	6	2	[1jv6]
LXXXIAFTXXLSML	LL13	RYXXWLFTTXLXXL	RL13	1	2	[1q5j]
LDXVAKYIFXFXXL	LL13	KLXTVVMWLGYPIV	KV13	6	5	[3vvk, 3qbl, 3abw, 3qbg, 3qbi, 3qbk]
LTWALSTPXILXXL	LL13	KLXTAITFDIAMCV	KV13	2	3	[3qbl, 3vvk, 3qbg, 3qbi, 3qbk]
LTWALSTPXILXXL	LL13	LFTXITFDIXMCVT	LT13	2	3	[3qbl, 3vvk, 3qbg, 3qbi, 3qbk]
LWXICGVCAFLIXL	LL13	LIGFLMSTQIVVIT	LT13	4	3	[2m3g]
LTWALSTPXILXXL	LL13	LFTXIAADIXMCVT	LT13	2	3	[2jaf, 2jag]
LXXTPLXXXXLXLL	LL13	TILVPGIASAAXLA	TA13	2	1	[1vgo]
LDXVTXVGFGFIXL	LL13	TLVGISGXAAVAYA	TA13	6	1	[2ksy, 1jgj]
LFXLXAIGXLVXTL	LL13	TLVGISGXAAVAYA	TA13	0	1	[2ksy, 1jgj]
LTWALSTPXILXXL	LL13	TFDIAMCVTGXAAA	TA13	2	3	[3qbl, 3vvk, 3qbg, 3abw, 3qbi, 3qbk]
LDVXAKVGFGFXLL	LL13	TILVPGIASAAXLA	TA13	6	1	[2z55, 1vgo]
LTWALSTPXILXXL	LL13	AADIXMCVTGLAAA	AA13	2	3	[1e12]
LHWIYVAGMTIGAL	LL13	AMXIPIWSGLAYXA	AA13	0	1	[1xio, 2m3g]
LYINIALXXLXXLL	LL13	AYXXXDIVAKYXFA	AA13	0	6	[3qbl, 3vvk, 3a7k, 3abw, 3qbg, 3qbi, 3qbk]
LXXXIAFTXXLSML	LL13	ARYADWLFTTPLLA	AA13	1	2	[3hao]
LDXVTXVGFGFIXL	LL13	AIGMLVGTLAXAWA	AA13	6	0	[1gue, 4gyc, 3qap, 3qdc, 2f93, 2ksy, 2f95, 1jgj, 1h68, 1gu8]
LMIPLVSISSYLGL	LL13	AYSXLDVFAKYXFA	AA13	1	6	[1e12]
LTWALSTPXILXXL	LL13	AITFDIAMCVTGLA	AA13	2	3	[3qbl, 3vvk, 3qbg, 3abw, 3qbi, 3qbk]
LPFFSKVGFXFLXL	LL13	AMXIPIWSGLAYXA	AA13	6	1	[2m3g]
LTWALSTPXILXXL	LL13	IAADIXMCVTGXXA	IA13	2	3	[1e12, 2jaf]
LDXVAKYIFXFXXL	LL13	IAVSTILVPVVSIA	IA13	6	1	[3vvk, 3qbl, 3qbg, 3qbi, 3qbk]
LTWALSTPXILXXL	LL13	ITFDIXMCVTGXXA	IA13	2	3	[3qbl, 3vvk, 3qbg, 3abw, 3qbi, 3qbk]
LTWALSTPXILXXL	LL13	IAVSTILVPVVSIA	IA13	2	1	[3qbl, 3vvk, 3qbg, 3qbi, 3qbk]
LDVXAKVGXGLXXL	LL13	IWLALGTALMGLXA	IA13	6	0	[1s54]
LYINIALXXLXXLL	LL13	IAVSTILVPVVSIA	IA13	0	1	[3qbl, 3vvk, 3qbg, 3qbi, 3qbk]
LDXVTXVGFGFIXL	LL13	VRLRNLTVXLWAIY	VY13	6	5	[1gue, 4gyc, 3qap, 3qdc, 2f93, 2ksy, 2f95, 1jgj, 1h68, 1gu8]
LDXVTXVGFGFIXL	LL13	VTLVGISGIAAVAY	VY13	6	1	[1gue, 4gyc, 3qap, 3qdc, 2f93, 2ksy, 2f95, 1jgj, 1h68, 1gu8]
LFXLXAIGXLVXTL	LL13	VTLVGISGIAAVAY	VY13	0	1	[1gue, 4gyc, 3qdc, 3qap, 2f93, 2ksy, 2f95, 1jgj, 1h68, 1gu8]
LTWALSTPXILXXL	LL13	VSTILVPVVSIASY	VY13	2	1	[3qbl, 3vvk, 3qbg, 3abw, 3qbi, 3qbk]
LYINIALXXLXXLL	LL13	VSTILVPVVSIASY	VY13	0	1	[3qbl, 3vvk, 3abw, 3qbg, 3qbi, 3qbk]
LDXVAKYIFXFXXL	LL13	VSTILVPVVSIASY	VY13	6	1	[3vvk, 3qbl, 3abw, 3qbg, 3qbi, 3qbk]
LTWALSTPXILXXL	LL13	WGATLMIPLVSISS	WS13	2	1	[2jaf, 2jag]
LDVXAKYVFAFXXL	LL13	WGATLMIPLVSISS	WS13	6	1	[2jaf, 2jag]
LFXLXAIGXLVXTL	LL13	SGIAAVAYXVMALG	SG13	0	1	[3qdc, 3qap, 2ksy, 1jgj]
LDXVTXVGFGFIXL	LL13	SGIAAVAYXVMALG	SG13	6	1	[3qap, 3qdc, 2ksy, 1jgj]
LDVXAKVGXGLXXL	LL13	IWXALGTALMGLXS	IS13	6	0	[1s51]
LWXICGVCAFLIXL	LL13	IGFLMSTQIVVITS	IS13	4	3	[2m3g]
LDVXAKYVFAFXXL	LL13	IWXATLMIPLVSIS	IS13	6	1	[2jaf, 2jag]
LTWALSTPXILXXL	LL13	IPLVSISSYLGLXS	IS13	2	1	[1e12]
LDVXAKYVFAFXXL	LL13	IPLVSISSYLGLXS	IS13	6	1	[1e12]
LTWALSTPXILXXL	LL13	IWXATLMIPLVSIS	IS13	2	1	[2jaf, 2jag]
LYINIALXXLXXLL	LL13	SALDIVAKYIFAFL	SL13	0	6	[3qbl, 3vvk, 3a7k, 3abw, 3qbg, 3qbi, 3qbk]
LMIPLVSISSYLGL	LL13	SLWVNVALAGIAIL	SL13	1	0	[1e12]
LDXVAKYIFXFXXL	LL13	SLYINIALAGLSIL	SL13	6	0	[3vvk, 3qbl, 3abw, 3qbg, 3qbi, 3qbk]
LDVXAKYVFAFXXL	LL13	SLWVNVALAGIAIL	SL13	6	0	[1e12]
LDXVAKYIFXFXXL	LL13	STILVPVVSIASYT	ST13	6	1	[3vvk, 3qbl, 3abw, 3qbg, 3qbi, 3qbk]
LYINIALXXLXXLL	LL13	STILVPVVSIASYT	ST13	0	1	[3qbl, 3vvk, 3a7k, 3abw, 3qbg, 3qbi, 3qbk]
LTWALSTPXILXXL	LL13	STILVPVVSIASYT	ST13	2	1	[3qbl, 3vvk, 3qbg, 3abw, 3qbi, 3qbk]
LTWALSTPXILXXL	LL13	VIAADIGMCVTGLA	VA13	2	3	[1e12, 2jaf]
LDVXAKVGXGLXXL	LL13	VLRNVTVVLWSAYA	VA13	6	5	[1q5i]
LGTALMGLXXLYXL	LL13	YAITXLVPAIAXTA	YA13	0	1	[1pxs]
LDXVTXVGFGFIXL	LL13	YVTLVGISGXAAXA	YA13	6	1	[1gue, 4gyc, 3qap, 3qdc, 2f93, 2ksy, 2f95, 1jgj, 1h68, 1gu8]
LMIPLVSISSYLGL	LL13	YLTWALSTPMILLA	YA13	1	2	[1e12]
LXXTPLXXXXLXLL	LL13	YAITXLVPAIAXTA	YA13	2	1	[1pxs]
LHWIYVAGMTIGAL	LL13	YLVAMFIPIWSGLA	YA13	0	1	[2m3g]
LTVXLWXIYPFIXL	LL13	YLDLVTKVGFGFIA	YA13	5	6	[1gue, 4gyc, 3qap, 3qdc, 2f93, 2ksy, 2f95, 1jgj, 1gu8, 1h68]
LDVXAKVGFGFXLL	LL13	YAITXLVPGIASAA	YA13	6	1	[2z55, 1vgo]
LFXLXAIGXLVXTL	LL13	YLDLVTKVGFGFIA	YA13	0	6	[1gue, 4gyc, 3qdc, 3qap, 2f93, 2ksy, 2f95, 1jgj, 1h68, 1gu8]
LXXTPLXXXXLXLL	LL13	YAITXLVPGIASAA	YA13	2	1	[1vgo]
LFXLXAIGXLVXTL	LL13	YVTLVGISGXAAXA	YA13	0	1	[1gue, 4gyc, 3qdc, 3qap, 2f93, 2ksy, 2f95, 1jgj, 1h68, 1gu8]
LDVXAKVGFGFXLL	LL13	YYAITXLVPGIASA	YA13	6	1	[1vgo]
LPFFSKVGFXFLXL	LL13	YLVAMFIPIWSGLA	YA13	6	1	[2m3g]
LXXXIAFTXXLSML	LL13	YADWLFTTPLLLLA	YA13	1	2	[2i20]
LXXTPLXXXXLXLL	LL13	YYAITXLVPGIASA	YA13	2	1	[1vgo]
LDVXAKVGXGLXXL	LL13	YAITXLVPAIAXTA	YA13	6	1	[1pxs]
LGTALMGLXXLYXL	LL13	FYAIXTLXXXIAFT	FT13	0	1	[1brx, 1s8l, 1e0p, 1s8j, 1r2n, 1r84, 4hyx, 1f4z, 1pxs, 1jv7, 1jv6, 1pxr, 1qkp, 1qko, 1s54, 1s53, 1o0a, 1mgy, 3han, 3hao, 1bhb, 1kg8, 3hap, 3haq, 1bha, 2wjk, 3har, 2wjl, 3has, 1c3w, 1bm1, 1q5i, 2ntu, 1kme, 2ntw, 1s51, 1py6, 4ov0, 2i20, 1vjm, 1tn5, 1x0i, 1x0k, 1tn0, 3utw, 1xji, 4fpd]
LGTALMGLXXLYXL	LL13	FTMXLSMLLGYGLT	FT13	0	1	[4hwl, 1at9, 1s52]
LDVXAKVGXGLXXL	LL13	FYAIXTLXXXIAFT	FT13	6	1	[1brx, 1s8l, 1e0p, 1s8j, 1r2n, 1r84, 4hyx, 1f4z, 1pxs, 1jv7, 1pxr, 1jv6, 1qkp, 1qko, 1s54, 1s53, 1o0a, 1mgy, 3han, 3hao, 1kg8, 3hap, 3haq, 2wjk, 3har, 2wjl, 3has, 1c3w, 1bm1, 1q5i, 1kme, 2ntu, 2ntw, 1s51, 1py6, 4ov0, 2i20, 1vjm, 1tn5, 1x0i, 1x0k, 1tn0, 3utw, 1xji, 4fpd]
LXXTPLXXXXLXLL	LL13	FYAIXTLXXXIAFT	FT13	2	1	[1brx, 1s8l, 1c3w, 1bm1, 1e0p, 1q5i, 2ntu, 1kme, 1pxs, 1jv7, 2i20, 1jv6, 1pxr, 1vjm, 1qkp, 1tn5, 1qko, 1s54, 1s53, 1mgy, 1x0k, 1tn0, 2wjl, 3has]
LDVXAKVGXGLXXL	LL13	FTMXLSMLLGYGLT	FT13	6	1	[4hwl, 1at9, 1s52]
LDVXAKVGXGLXXL	LL13	TXLXXXIAFTXXLS	TS13	6	1	[1s8l, 1at9, 1e0p, 1s8j, 1r2n, 1r84, 1pxs, 1jv7, 1pxr, 1jv6, 4hwl, 1s54, 1o0a, 3han, 3hao, 1kg9, 1kg8, 3hap, 3haq, 2wjk, 3har, 2wjl, 3has, 1q5j, 1q5i, 1f50, 1tn5, 3nsb, 1tn0, 4fpd, 1brx, 1fbk, 1ucq, 4hyx, 1f4z, 1qkp, 1qko, 1brd, 1p8h, 1mgy, 4md2, 4md1, 3ns0, 1c3w, 1bm1, 1kme, 2ntu, 2ntw, 1s52, 1s51, 1py6, 4ov0, 2i20, 1vjm, 3mbv, 1x0i, 1x0k, 1xji]
LXXTPLXXXXLXLL	LL13	TXLXXXIAFTXXLS	TS13	2	1	[1brx, 1s8l, 1c3w, 1bm1, 1e0p, 1q5i, 2ntu, 1kme, 1pxs, 1jv7, 2i20, 1pxr, 1jv6, 1vjm, 1qkp, 1tn5, 1qko, 1brd, 1s54, 1mgy, 1x0k, 1tn0, 2wjl, 3has]
LGTALMGLXXLYXL	LL13	TXLXXXIAFTXXLS	TS13	0	1	[1m0k, 1s8l, 1at9, 1e0p, 1s8j, 1r2n, 1r84, 1pxs, 1jv7, 1pxr, 1jv6, 1ap9, 1m0l, 4hwl, 1s54, 1o0a, 3han, 3hao, 1kg9, 1bhb, 1kg8, 3hap, 3haq, 1bha, 2wjk, 3har, 2wjl, 3has, 1q5j, 2zzl, 1q5i, 1f50, 3nsb, 1tn5, 1cwq, 1tn0, 4fpd, 1brx, 1brr, 1p8i, 1fbk, 1ucq, 4hyx, 1f4z, 1ixf, 3vi0, 1qkp, 1qko, 1brd, 1p8h, 1mgy, 1qm8, 4md2, 4md1, 2zfe, 1iw6, 3ns0, 1c3w, 1bm1, 2ntu, 1kme, 2ntw, 1s52, 1s51, 1py6, 4ov0, 3v…
LXXTPLXXXXLXLL	LL13	AITXLVPGIASAAY	AY13	2	1	[1vgo]
LDVXAKVGFGFXLL	LL13	AITXLVPGIASAAY	AY13	6	1	[2z55, 1vgo]
LDXVTXVGFGFIXL	LL13	RYXXWILTTPLIVY	RY13	6	2	[1gue, 3qap, 3qdc, 2f93, 2ksy, 2f95, 1jgj, 1h68, 1gu8]
LXXTPLXXXXLXLL	LL13	RFVWWAISTAAMLY	RY13	2	4	[1c3w, 1e0p, 1q5i, 2ntu, 1kme, 1pxs, 1pxr, 1vjm, 1tn5, 1qko, 1s54, 1s53, 1x0k, 1tn0, 2wjl]
LGTALMGLXXLYXL	LL13	TLXXXIAFTXXLSM	TM13	0	1	[1m0k, 1s8l, 1at9, 1e0p, 1s8j, 2i1x, 1r2n, 1r84, 1pxs, 1jv7, 1pxr, 1jv6, 1ap9, 1m0m, 4hwl, 1s54, 1s53, 1o0a, 3han, 3hao, 1c8r, 1kg9, 1bhb, 1kg8, 3hap, 3haq, 1bha, 2wjk, 3har, 2wjl, 3has, 1q5j, 1kgb, 2zzl, 1q5i, 1f50, 1dze, 3nsb, 1tn5, 1cwq, 1tn0, 3utx, 3uty, 4fpd, 1brx, 1brr, 1p8i, 1fbk, 1ucq, 4hyx, 1p8u, 1f4z, 1ixf, 3vi0, 1qkp, 1qko, 1brd, 1p8h, 1mgy, 1qm8, 4md2, 4md1, 2zfe, 1iw6, 3ns0, 1c3w, 1b…
LDVXAKVGXGLXXL	LL13	TLXXXIAFTXXLSM	TM13	6	1	[1s8l, 1at9, 1e0p, 1s8j, 1r2n, 1r84, 1pxs, 1jv7, 1pxr, 1jv6, 4hwl, 1s54, 1s53, 1o0a, 3han, 3hao, 1kg9, 1kg8, 3hap, 3haq, 2wjk, 3har, 2wjl, 3has, 1q5j, 1q5i, 1f50, 1tn5, 3nsb, 1tn0, 3utx, 3uty, 4fpd, 1brx, 1fbk, 1ucq, 4hyx, 1f4z, 1qkp, 1qko, 1brd, 1p8h, 1mgy, 4md2, 4md1, 3ns0, 1c3w, 1bm1, 1kme, 2ntu, 2ntw, 1s52, 1s51, 1py6, 4ov0, 2i20, 1vjm, 3mbv, 1x0i, 1x0k, 1xji]
LXXTPLXXXXLXLL	LL13	TLXXXIAFTXXLSM	TM13	2	1	[1brx, 1s8l, 1e0p, 1pxs, 1jv7, 1pxr, 1jv6, 1qkp, 1qko, 1brd, 1s54, 1s53, 1mgy, 2wjl, 3has, 1c3w, 1bm1, 1q5i, 2ntu, 1kme, 2i20, 1vjm, 1tn5, 1x0k, 1tn0]
LXXTPLXXXXLXLL	LL13	FVWWAISTAAMLYI	FI13	2	4	[1brx, 1c3w, 1bm1, 1e0p, 1q5i, 2ntu, 1kme, 1pxs, 1pxr, 1vjm, 1qkp, 1tn5, 1qko, 1s54, 1s53, 1x0k, 1tn0, 2wjl, 3has]
LPFFSKVGFXFLXL	LL13	FTVLWIGYPIVWII	FI13	6	5	[2m3g]
LFXLXAIGXLVXTL	LL13	YYVTLVGISGIAAV	YV13	0	1	[1gue, 4gyc, 3qdc, 3qap, 2f93, 2ksy, 2f95, 1jgj, 1h68, 1gu8]
LDXVTXVGFGFIXL	LL13	YYVTLVGISGIAAV	YV13	6	1	[1gue, 4gyc, 3qap, 3qdc, 2f93, 2ksy, 2f95, 1jgj, 1h68, 1gu8]
LXXTPLXXXXLXLL	LL13	TIGTLXGVDALMIV	TV13	2	3	[1vgo]
LFXLXAIGXLVXTL	LL13	TLVGISGIAAVAYV	TV13	0	1	[1gue, 4gyc, 3qdc, 3qap, 2f93, 2f95, 1h68, 1gu8, 1h2s]
LFXTIAFLXXLYXL	LL13	TIGTLXGVDALMIV	TV13	4	3	[2z55, 1vgo]
LDXVTXVGFGFIXL	LL13	TLVGISGIAAVAYV	TV13	6	1	[1gue, 4gyc, 3qap, 3qdc, 2f93, 2f95, 1h68, 1gu8]
LDXVTXVGFGFIXL	LL13	VGISGIAAVAXXVM	VM13	6	1	[1gue, 4gyc, 3qap, 3qdc, 2f93, 2ksy, 2f95, 1jgj, 1h68, 1gu8]
LHWIYVAGMTIGAL	LL13	VAMFIPIWSGLAYM	VM13	0	1	[1xio, 2m3g]
LFXLXAIGXLVXTL	LL13	VGISGIAAVAXXVM	VM13	0	1	[1gue, 4gyc, 3qdc, 3qap, 2f93, 2ksy, 2f95, 1jgj, 1h68, 1gu8, 1h2s]
LDVXAKYVFAFXXL	LL13	VALAGIAILVFVYM	VM13	6	0	[1e12, 2jaf, 2jag]
LPFFSKVGFXFLXL	LL13	VAMFIPIWSGLAYM	VM13	6	1	[2m3g]
LTVXLWXIYPFIXL	LL13	VAFXGLVYYLVGPM	VM13	5	4	[1gue, 4gyc, 3qap, 3qdc, 2f93, 2ksy, 2f95, 1jgj, 1gu8, 1h68]
LMIPLVSISSYLGL	LL13	VALAGIAILVFVYM	VM13	1	0	[1e12]
LDXVAKYIFXFXXL	LL13	SSLYINIALAGLSI	SI13	6	0	[3vvk, 3qbl, 3abw]
LYINIALXXLXXLL	LL13	SWAYSXLDIVAKYI	SI13	0	6	[3qbl, 3vvk, 3a7k, 3abw, 3qbg, 3qbi, 3qbk]
LDVXAKYVFAFXXL	LL13	SSLWVNVALAGIAI	SI13	6	0	[1e12]
LMIPLVSISSYLGL	LL13	SVLDVFAKYVFAFI	SI13	1	6	[1e12]
LMIPLVSISSYLGL	LL13	SSLWVNVALAGIAI	SI13	1	0	[1e12]
LMIPLVSISSYLGL	LL13	YSXLXVFAKYXFAF	YF13	1	6	[1e12]
LDXVAKYIFXFXXL	LL13	YINIALAGLSILLF	YF13	6	0	[3vvk, 3qbl, 3abw, 3qbg, 3qbi, 3qbk]
LDXVTXVGFGFIXL	LL13	YIXWILTTPLIVYF	YF13	6	2	[1gue, 3qap, 3qdc, 2f93, 2ksy, 2f95, 1jgj, 1h68, 1gu8]
LYINIALXXLXXLL	LL13	YSXLDIVAKYXFAF	YF13	0	6	[3qbl, 3vvk, 3a7k, 3abw, 3qbg, 3qbi, 3qbk]
LDXVTXVGFGFIXL	LL13	IXWXLTTPLIVYFL	IL13	6	2	[1gue, 3qap, 3qdc, 2f93, 2ksy, 2f95, 1jgj, 1h68, 1gu8]
LYINIALXXLXXLL	LL13	ILVPVVSIASYTGL	IL13	0	1	[3qbl, 3vvk, 3a7k, 3abw, 3qbg, 3qbi, 3qbk]
LXXTPLXXXXLXLL	LL13	IXXLXXXIAFTXXL	IL13	2	1	[1brx, 1s8l, 1e0p, 1jv7, 1pxs, 1jv6, 1pxr, 1qkp, 1qko, 1brd, 1s54, 1s53, 1mgy, 2wjl, 3has, 1c3w, 1bm1, 1q5i, 2ntu, 1kme, 2i20, 1vjm, 1tn5, 1x0k, 1tn0]
LDVXAKVGFGFXLL	LL13	ITXLVPGIASAAXL	IL13	6	1	[2z55, 1vgo]
LDVXAKVGXGLXXL	LL13	IXXLXXXIAFTXXL	IL13	6	1	[1s8l, 1at9, 1e0p, 1s8j, 1r2n, 1r84, 1jv7, 1pxs, 1pxr, 1jv6, 4hwl, 1s54, 1s53, 1o0a, 3han, 3hao, 1kg9, 1kg8, 3hap, 3haq, 2wjk, 3har, 2wjl, 3has, 1q5j, 1q5i, 1f50, 1tn5, 3nsb, 1tn0, 4fpd, 1brx, 1fbk, 1ucq, 4hyx, 1f4z, 1qkp, 1qko, 1brd, 1p8h, 1mgy, 4md2, 4md1, 3ns0, 1c3w, 1bm1, 1kme, 2ntu, 2ntw, 1s52, 1s51, 1py6, 4ov0, 2i20, 1vjm, 3mbv, 1x0i, 1x0k, 1xji]
LXXTPLXXXXLXLL	LL13	ITXLVPGIASAAXL	IL13	2	1	[1vgo]
LTWALSTPXILXXL	LL13	ILVPVVSIASYTGL	IL13	2	1	[3qbl, 3vvk, 3qbg, 3abw, 3qbi, 3qbk]
LDXVAKYIFXFXXL	LL13	ILVPVVSIASYTGL	IL13	6	1	[3vvk, 3qbl, 3abw, 3qbg, 3qbi, 3qbk]
LFXLXAIGXLVXTL	LL13	ISGIAAVAYXVMAL	IL13	0	1	[1gue, 4gyc, 3qdc, 3qap, 2ksy, 1jgj, 1h68, 1gu8, 1h2s]
LGTALMGLXXLYXL	LL13	IXXLXXXIAFTXXL	IL13	0	1	[1m0k, 1s8l, 1at9, 1e0p, 1s8j, 1r2n, 1r84, 1jv7, 1pxs, 1jv6, 1ap9, 1pxr, 1m0l, 4hwl, 1s54, 1s53, 1o0a, 3han, 3hao, 1kg9, 1bhb, 1kg8, 3hap, 3haq, 1bha, 2wjk, 3har, 2wjl, 3has, 1q5j, 2zzl, 1q5i, 1f50, 3nsb, 1tn5, 1cwq, 1tn0, 4fpd, 1brx, 1brr, 1p8i, 1fbk, 1ucq, 4hyx, 1f4z, 1ixf, 3vi0, 1qkp, 1qko, 1brd, 1p8h, 1mgy, 1qm8, 4md2, 4md1, 2zfe, 1iw6, 3ns0, 1c3w, 1bm1, 2ntu, 1kme, 2ntw, 1s52, 1s51, 1py6, 4o…
LTVXLWXIYPFIXL	LL13	ILLGINLGLVAAXL	IL13	5	1	[4gyc]
LDXVTXVGFGFIXL	LL13	ISGIAAVAYXVMAL	IL13	6	1	[1gue, 4gyc, 3qap, 3qdc, 2ksy, 1jgj, 1h68, 1gu8]
LWGFLSTIPFVWXL	LL13	FLAALMIVLGYPGE	FE13	4	3	[3ddl]
LXXTPLXXXXLXLL	LL13	WXXISTAAXLYXXY	WY13	2	4	[1brx, 1s8l, 1c3w, 1bm1, 1e0p, 1q5i, 2ntu, 1kme, 1pxs, 1pxr, 1vjm, 1qkp, 1tn5, 1qko, 1s54, 1s53, 1x0k, 1tn0, 2wjl, 3has]
LYINIALXXLXXLL	LL13	IVAKYIFAFLLLNY	IY13	0	6	[3qbl, 3vvk, 3qbg, 3qbi, 3qbk]
LDVXAKVGFGFXLL	LL13	TLTALVAVLWTAYP	TP13	6	5	[2z55, 1vgo]
LDXVAKYIFXFXXL	LL13	TLKLLTVVMWLXYP	TP13	6	5	[3vvk, 3qbl, 3qbg, 3qbi, 3qbk]
LDVXAKVGFGFXLL	LL13	AXVXVXWTAYPILW	AW13	6	5	[2z55, 1vgo]
LDXVTXVGFGFIXL	LL13	AXVAYXVMALGVGW	AW13	6	1	[3qap, 3qdc, 2ksy, 1jgj]
LFXLXAIGXLVXTL	LL13	AXVAYXVMALGVGW	AW13	0	1	[3qdc, 3qap, 2ksy, 1jgj]
LDVXAKVGXGLXXL	LL13	IXLALGTALMGLGV	IV13	6	0	[1s52]
LDXVAKYIFXFXXL	LL13	INIXLAGLSILXFV	IV13	6	0	[3vvk, 3qbl, 3abw, 3qbg, 3qbi, 3qbk]
LDXVAKYIFXFXXL	LL13	NIALAGLSILLFVF	NF13	6	0	[3vvk, 3qbl, 3abw, 3qbg, 3qbi, 3qbk]
LGTALMGLXXLYXL	LL13	YAIXTLXXXIAFTM	YM13	0	1	[1s8l, 1at9, 1e0p, 1s8j, 1r2n, 1r84, 1jv7, 1jv6, 1pxr, 4hwl, 1s54, 1s53, 1o0a, 3han, 3hao, 1bhb, 1kg8, 3hap, 3haq, 1bha, 2wjk, 3har, 2wjl, 3has, 1q5j, 1q5i, 1f50, 1tn5, 3utv, 1tn0, 3utw, 4fpd, 1brx, 1fbk, 1ucq, 4hyx, 1f4z, 1qkp, 1qko, 1p8h, 1mgy, 4md2, 4md1, 1c3w, 1bm1, 2ntu, 1kme, 2ntw, 1s51, 1py6, 4ov0, 2i20, 1vjm, 3mbv, 1x0i, 1x0k, 1xji]
LDVXAKVGXGLXXL	LL13	YAIXTLXXXIAFTM	YM13	6	1	[1s8l, 1at9, 1e0p, 1s8j, 1r2n, 1r84, 1jv7, 1pxr, 1jv6, 4hwl, 1s54, 1s53, 1o0a, 3han, 3hao, 1kg8, 3hap, 3haq, 2wjk, 3har, 2wjl, 3has, 1q5j, 1q5i, 1f50, 1tn5, 3utv, 1tn0, 3utw, 4fpd, 1brx, 1fbk, 1ucq, 4hyx, 1f4z, 1qkp, 1qko, 1p8h, 1mgy, 4md2, 4md1, 1c3w, 1bm1, 1kme, 2ntu, 2ntw, 1s52, 1s51, 1py6, 4ov0, 2i20, 1vjm, 3mbv, 1x0i, 1x0k, 1xji]
LXXTPLXXXXLXLL	LL13	YAIXTLXXXIAFTM	YM13	2	1	[1brx, 1s8l, 1c3w, 1bm1, 1e0p, 1q5i, 2ntu, 1kme, 1jv7, 2i20, 1jv6, 1pxr, 1vjm, 1qkp, 1tn5, 1qko, 1s54, 1s53, 1mgy, 1x0k, 1tn0, 2wjl, 3has]
LDVXAKVGXGLXXL	LL13	SWLFTTPLLLLDLA	SA13	6	2	[1jv6]
LMIPLVSISSYLGL	LL13	SSSLWVNVALAGIA	SA13	1	0	[1e12]
LXXXIAFTXXLSML	LL13	SWLFTTPLLLLDLA	SA13	1	2	[1s8l, 1s8j, 1jv7, 1jv6]
LDVXAKYVFAFXXL	LL13	SSSLWVNVALAGIA	SA13	6	0	[1e12]
LDVXAKVGXGLXXL	LL13	PXIAFTMXLSMLLG	PG13	6	1	[1brx, 1at9, 1bm1, 1kme, 1s52, 1r2n, 1r84, 4hwl, 1qkp, 3han, 3hap, 3har, 3utx, 1xji, 3has]
LGTALMGLXXLYXL	LL13	PXIAFTMXLSMLLG	PG13	0	1	[1brx, 1at9, 1bm1, 1kme, 1brr, 1s52, 1r2n, 1r84, 4hwl, 1qkp, 3han, 2brd, 1bhb, 3hap, 3har, 3utx, 1xji, 3has]
LXXTPLXXXXLXLL	LL13	PXIAFTMXLSMLLG	PG13	2	1	[1brx, 1qkp, 1bm1, 1kme, 3has]
LDVXAKVGXGLXXL	LL13	PEWIWLALGTALMG	PG13	6	0	[3utv]
LDXVTXVGFGFIXL	LL13	RYYVTLVGISGIAA	RA13	6	1	[4gyc, 3qdc, 2f93, 2f95]
LFXLXAIGXLVXTL	LL13	RYYVTLVGISGIAA	RA13	0	1	[4gyc, 3qdc, 2f93, 2f95]
LGTALMGLXXLYXL	LL13	NIETLLFMVLDVSA	NA13	0	6	[1brr, 1s52, 1r2n, 1r84, 4hyx, 4hwl, 1qkp, 3han, 3hap, 3utv, 3haq, 3utw, 3har, 3utx, 1xji, 3has, 3uty]
LDVXAKVGXGLXXL	LL13	NIETLLFMVLDVSA	NA13	6	6	[1s52, 1r2n, 1r84, 4hyx, 4hwl, 1qkp, 3han, 3hap, 3utv, 3haq, 3utw, 3har, 3utx, 1xji, 3has, 3uty]
LDVXAKVGXGLXXL	LL13	LWSAYXVVWLIGSE	LE13	6	5	[1at9, 1q5i, 1s52, 1r2n, 1r84, 1pxr, 4hwl, 3han, 3hap, 3utv, 1tn0, 3har, 3utx, 1xji, 3has, 3uty]
LGTALMGLXXLYXL	LL13	VXAKVGFGLILLRS	VS13	0	6	[1brx, 1c3w, 1at9, 1bm1, 1e0p, 1q5i, 2ntu, 1kme, 1pxs, 2i20, 1pxr, 1vjm, 1tn5, 1qko, 1s54, 1s53, 1x0k, 3hao, 1tn0]
LXXXIAFTXXLSML	LL13	VXAKVGFGLILLRS	VS13	1	6	[1brx, 1c3w, 1at9, 1bm1, 1e0p, 1q5i, 2ntu, 1kme, 1pxs, 2i20, 1pxr, 1vjm, 1tn5, 1qko, 1s54, 1s53, 1x0k, 3hao, 1tn0]
LYINIALXXLXXLL	LL13	VPVVSIASYTGLAS	VS13	0	1	[3qbl, 3vvk, 3a7k, 3abw, 3qbg, 3qbi, 3qbk]
LDXVAKYIFXFXXL	LL13	VPVVSIASYTGLAS	VS13	6	1	[3vvk, 3qbl, 3abw, 3qbg, 3qbi, 3qbk]
LXXTPLXXXXLXLL	LL13	VXAKVGFGLILLRS	VS13	2	6	[1brx, 1c3w, 1bm1, 1e0p, 1q5i, 2ntu, 1kme, 1pxs, 1pxr, 1vjm, 1tn5, 1qko, 1s54, 1s53, 1x0k, 1tn0]
LDVXAKVGXGLXXL	LL13	VLWSAYXVVWLIGS	VS13	6	5	[1brx, 1at9, 1bm1, 1q5i, 1s52, 1r2n, 1r84, 1pxr, 4hwl, 3han, 3hap, 3utv, 1tn0, 3har, 3utx, 1xji, 3has, 3uty]
LXXTPLXXXXLXLL	LL13	VXAKVGFGFVLLRS	VS13	2	6	[1vgo]
LTWALSTPXILXXL	LL13	VPVVSIASYTGLAS	VS13	2	1	[3qbl, 3vvk, 3qbg, 3abw, 3qbi, 3qbk]
LDVXAKVGXGLXXL	LL13	STLVPAIAFTMYLS	SS13	6	1	[1s53]
LXXTPLXXXXLXLL	LL13	STLVPAIAFTMYLS	SS13	2	1	[1s53]
LGTALMGLXXLYXL	LL13	STLVPAIAFTMYLS	SS13	0	1	[1s53]
LXXTPLXXXXLXLL	LL13	KKFYAIXTLVPAIA	KA13	2	1	[2ntu, 1s54, 1s53]
LDVXAKVGXGLXXL	LL13	KKFYAIXTLVPAIA	KA13	6	1	[2ntu, 1s54]
LGTALMGLXXLYXL	LL13	KKFYAIXTLVPAIA	KA13	0	1	[2ntu, 1bhb]
LTVXLWXIYPFIXL	LL13	MGAVAFXGLVYYLV	MV13	5	4	[1gue, 4gyc, 3qap, 3qdc, 2f93, 2ksy, 2f95, 1jgj, 1gu8, 1h68]
LXXTPLXXXXLXLL	LL13	AXVGADGIMIGXXL	AL13	2	3	[1brx, 1s8l, 1e0p, 1pxs, 1jv7, 1jv6, 1pxr, 1qkp, 1qko, 1brd, 1s54, 1s53, 1mgy, 2wjl, 3has, 1c3w, 1bm1, 1q5i, 2ntu, 1kme, 2i20, 1vjm, 1tn5, 1x0k, 1tn0]
LDVXAKVGXGLXXL	LL13	APAIAFTMXLSXLL	AL13	6	1	[3han]
LXXXIAFTXXLSML	LL13	ADGIMIGXXLVGAL	AL13	1	3	[1at9, 1e0p, 2i1x, 1r84, 1r2n, 1ap9, 1m0m, 4hwl, 1s54, 1s53, 1o0a, 1c8s, 1kg9, 1c8r, 3hao, 1kg8, 3hap, 2wjk, 3har, 2wjl, 3has, 1q5j, 2zzl, 1kgb, 1q5i, 1f50, 3nsb, 1tn5, 2brd, 3utx, 4fpd, 1brx, 1fbb, 1brr, 1fbk, 1ucq, 1f4z, 1ixf, 3vi0, 1qkp, 1qko, 1p8h, 4md2, 4md1, 3ns0, 1c3w, 1bm1, 2ntu, 1kme, 2ntw, 1s52, 1s51, 1py6, 2at9, 4ov0, 3vhz, 1iw9, 2i20, 2i21, 1vjm, 3mbv, 1x0k, 3t45, 1xji]
LTWALSTPXILXXL	LL13	AXLMIXLVSISSYL	AL13	2	1	[1e12, 2jaf, 2jag]
LXXTPLXXXXLXLL	LL13	ADGIMIGXXLVGAL	AL13	2	3	[1brx, 1c3w, 1bm1, 1e0p, 1q5i, 2ntu, 1kme, 1pxs, 2i20, 1pxr, 1vjm, 1qkp, 1tn5, 1qko, 1s54, 1s53, 1x0k, 1tn0, 2wjl, 3has]
LDVXAKVGXGLXXL	LL13	AXWLFTTXLXXLXL	AL13	6	2	[1at9, 1e0p, 1r2n, 1r84, 1pxs, 1pxr, 1jv6, 4hwl, 1s54, 1s53, 1o0a, 3han, 1kg9, 1kg8, 3hap, 3haq, 2wjk, 3har, 2wjl, 3has, 1q5i, 1f50, 1tn5, 3nsb, 3utv, 1tn0, 3utw, 3utx, 3uty, 1brx, 1ucq, 4hyx, 1f4z, 1qkp, 1qko, 1brd, 1p8h, 4md2, 4md1, 3ns0, 1c3w, 1bm1, 1kme, 2ntu, 2ntw, 1s52, 1s51, 1py6, 4ov0, 1vjm, 3mbv, 1x0i, 1x0k, 1xji]
LXXTPLXXXXLXLL	LL13	AFTMXLSXLLGXGL	AL13	2	1	[1qkp, 1kme, 3has]
LDVXAKVGFGFXLL	LL13	AXWLFTTXLXXLXL	AL13	6	2	[2z55, 1vgo]
LXXTPLXXXXLXLL	LL13	AXSXAAXLYXLYXL	AL13	2	4	[1brx, 1s8l, 1c3w, 1bm1, 1e0p, 1q5i, 2ntu, 1kme, 1pxs, 1jv7, 1jv6, 1pxr, 1vjm, 1qkp, 1tn5, 1qko, 1brd, 1s54, 1s53, 1mgy, 1x0k, 1tn0, 2wjl]
LGTALMGLXXLYXL	LL13	APAIAFTMXLSXLL	AL13	0	1	[3han, 1p8u]
LDVXAKYVFAFXXL	LL13	AXLMIXLVSISSYL	AL13	6	1	[1e12, 2jaf, 2jag]
LXXXIAFTXXLSML	LL13	AXVGADGIMIGXXL	AL13	1	3	[1m0k, 1s8l, 1at9, 1s8j, 1e0p, 1r84, 1r2n, 1jv7, 1ap9, 1jv6, 4hwl, 1s54, 1s53, 1o0a, 1kg9, 3hao, 1kg8, 3haq, 2wjk, 3har, 2wjl, 3has, 1q5j, 2zzl, 1q5i, 1f50, 3nsb, 1tn5, 3utx, 4fpd, 1brx, 1brr, 1p8i, 1fbk, 1ucq, 4hyx, 1f4z, 1ixf, 3vi0, 1qkp, 1qko, 1brd, 1p8h, 1qm8, 4md2, 4md1, 2zfe, 1iw6, 3ns0, 1c3w, 1bm1, 2ntu, 1kme, 2ntw, 1s52, 1s51, 1py6, 4ov0, 1iw9, 2i20, 1vjm, 1x0s, 3mbv, 1x0i, 1x0k, 3t45, 1x…
LXXTPLXXXXLXLL	LL13	AXWLFTTXLXXLXL	AL13	2	2	[1brx, 1c3w, 1bm1, 1e0p, 1q5i, 2ntu, 1kme, 1pxs, 1pxr, 1vjm, 1qkp, 1tn5, 1qko, 1brd, 1vgo, 1s54, 1s53, 1x0k, 1tn0, 2wjl, 3has]
LGTALMGLXXLYXL	LL13	AFTMXLSXLLGXGL	AL13	0	1	[1at9, 1kme, 1brr, 1s52, 1r2n, 1r84, 4hwl, 1qkp, 3han, 3hap, 3har, 3utx, 1xji, 3has, 3uty]
LXXXIAFTXXLSML	LL13	AXWLFTTXLXXLXL	AL13	1	2	[1m0k, 1s8l, 1at9, 1e0p, 1s8j, 1r84, 1r2n, 1pxs, 1jv7, 1pxr, 1ap9, 1jv6, 4hwl, 1s54, 1s53, 1o0a, 3han, 1kg9, 1kg8, 3hap, 3haq, 2wjk, 3har, 2wjl, 3has, 1q5i, 1f50, 3nsb, 1tn5, 1tn0, 3utx, 3uty, 4fpd, 1brx, 1brr, 1p8i, 1fbk, 1ucq, 4hyx, 1f4z, 1qkp, 1qko, 1brd, 1p8h, 4md2, 4md1, 3ns0, 1c3w, 1bm1, 2ntu, 1kme, 2ntw, 1s52, 1s51, 1py6, 4ov0, 2i20, 1vjm, 3mbv, 1x0i, 1x0k, 1xji]
LWGFLSTIPFVWXL	LL13	AAKLGXLXXLXIVL	AL13	4	3	[3ddl]
LYINIALXXLXXLL	LL13	ALDIVAXYIFAXLL	AL13	0	6	[3qbl, 3vvk, 3abw, 3qbg, 3qbi, 3qbk]
LDVXAKVGXGLXXL	LL13	AFTMXLSXLLGXGL	AL13	6	1	[1at9, 1kme, 1s52, 1r2n, 1r84, 4hwl, 1qkp, 3han, 3hap, 3har, 3utx, 1xji, 3has, 3uty]
LDXVTXVGFGFIXL	LL13	RNLTVXLWAIYPFI	RI13	6	5	[1gue, 4gyc, 3qap, 3qdc, 2f93, 2ksy, 2f95, 1jgj, 1h68, 1gu8]
LDVXAKVGFGFXLL	LL13	EYYAITILVPGIAS	ES13	6	1	[1vgo]
LXXTPLXXXXLXLL	LL13	EYYAITILVPGIAS	ES13	2	1	[1vgo]
LHWIYVAGMTIGAL	LL13	FLFXLLPFFSKVGF	FF13	0	6	[1xio, 2m3g]
LHWIYVAGMTIGAL	LL13	FXLLPFFSKVGFXF	FF13	0	6	[1xio, 2m3g]
LDXVAKYIFXFXXL	LL13	LLTVVMWLGYPIVW	LW13	6	5	[3vvk, 3qbl, 3abw, 3qbg, 3qbi, 3qbk]
LDXVAKYIFXFXXL	LL13	LVXVVSIASYTGLA	LA13	6	1	[3vvk, 3qbl, 3abw, 3qbg, 3qbi, 3qbk]
LTVXLWXIYPFIXL	LL13	LVTKVGFGFIALDA	LA13	5	6	[4gyc, 3qap, 3qdc, 1jgj]
LFXLXAIGXLVXTL	LL13	LVTKVGFGFIALDA	LA13	0	6	[4gyc, 3qdc, 3qap, 1jgj]
LDXVTXVGFGFIXL	LL13	LGAIGMLVGXXAXA	LA13	6	0	[1gue, 4gyc, 3qap, 3qdc, 2f93, 2ksy, 2f95, 1jgj, 1h68, 1gu8]
LTWALSTPXILXXL	LL13	LVXVVSIASYTGLA	LA13	2	1	[3qbl, 3vvk, 3qbg, 3abw, 3qbi, 3qbk]
LDXVTXVGFGFIXL	LL13	LXTPLIVYFLGLLA	LA13	6	2	[3qdc, 1h68, 1gu8]
LDXVAKYIFXFXXL	LL13	LXVVXWLGYPIVWA	LA13	6	5	[3vvk, 3qbl, 3abw, 3qbg, 3qbi, 3qbk]
LDVXAKYVFAFXXL	LL13	LXVVXWLGYPIVWA	LA13	6	5	[2jaf, 2jag]
LTVXLWXIYPFIXL	LL13	LIILLGINLGLXAA	LA13	5	1	[4gyc, 1h2s]
LYINIALXXLXXLL	LL13	LVXVVSIASYTGLA	LA13	0	1	[3qbl, 3vvk, 3a7k, 3abw, 3qbg, 3qbi, 3qbk]
LPFFSKVGFXFLXL	LL13	IPIWSGLAYMAMAI	II13	6	1	[2m3g]
LHWIYVAGMTIGAL	LL13	IPIWSGLAYMAMAI	II13	0	1	[2m3g]
LDVXAKYVFAFXXL	LL13	LAGIAILVFVYMGR	LR13	6	0	[2jaf, 2jag]
LDXVAKYIFXFXXL	LL13	LAGLSILLFVFMTR	LR13	6	0	[3vvk, 3qbl, 3qbg, 3qbi, 3qbk]
LDXVTXVGFGFIXL	LL13	DWILTTPLIVYXLG	DG13	6	2	[1gue, 3qap, 3qdc, 2f93, 2ksy, 2f95, 1jgj, 1h68, 1gu8]
LYINIALXXLXXLL	LL13	DIVAKYIFAFLLLN	DN13	0	6	[3qbl, 3vvk, 3qbg, 3qbi, 3qbk]
LDVXAKVGXGLXXL	LL13	PLNIETLLFMVLDV	PV13	6	6	[1r2n, 1r84, 3utv]
LDXVTXVGFGFIXL	LL13	PRYIXWILTTPLIV	PV13	6	2	[1gue, 3qap, 3qdc, 2f93, 2ksy, 2f95, 1jgj, 1h68, 1gu8]
LGTALMGLXXLYXL	LL13	PLNIETLLFMVLDV	PV13	0	6	[1r2n, 1r84, 3utv]
LMIPLVSISSYLGL	LL13	GRYLTWALSTPMIL	GL13	1	2	[1e12]
LTVXLWXIYPFIXL	LL13	GMGAVAFXGLVYYL	GL13	5	4	[1gue, 4gyc, 3qap, 3qdc, 2f93, 2ksy, 2f95, 1jgj, 1gu8, 1h68]
LDXVTXVGFGFIXL	LL13	TLFWLGAIGMLVGT	TT13	6	0	[1gue, 4gyc, 3qap, 3qdc, 2ksy, 1jgj, 1h68, 1gu8]
LPFFSKVGFXFLXL	LL13	MFIPIWSGLAYMAM	MM13	6	1	[2m3g]
LHWIYVAGMTIGAL	LL13	MFIPIWSGLAYMAM	MM13	0	1	[1xio, 2m3g]
LXXTPLXXXXLXLL	LL13	DGIMIGTGLVGALT	DT13	2	3	[1brx, 1bm1, 1q5i, 1x0k, 1tn0, 1pxr]
LXXXIAFTXXLSML	LL13	DGIMIGTGLVGALT	DT13	1	3	[1brx, 1at9, 1fbb, 1bm1, 1q5i, 1brr, 1s52, 1fbk, 1ucq, 3vhz, 1iw9, 4hwl, 1ixf, 3vi0, 1p8h, 2brd, 1x0k, 3har, 3utx]
LTWALSTPXILXXL	LL13	DIXMCVTGLAAAXT	DT13	2	3	[3qbl, 1e12, 3abw]
LXXXIAFTXXLSML	LL13	DQGTILAXVGADGI	DI13	1	3	[1s8l, 1s8j, 1q5i, 1kme, 1r84, 1r2n, 4hyx, 1jv7, 1jv6, 1qkp, 1s54, 1s53, 1x0i, 3haq, 1xji, 3has]
LXXTPLXXXXLXLL	LL13	DQGTILAXVGADGI	DI13	2	3	[1s8l, 1qkp, 1q5i, 1kme, 1s54, 1s53, 1mgy, 1jv7, 1tn0, 1jv6, 3has]
LHWIYVAGMTIGAL	LL13	DTXLFCLLPFFSKV	DV13	0	6	[1xio, 2m3g]
LFXLXAIGXLVXTL	LL13	DVALIVYLDLVTKV	DV13	0	6	[4gyc, 3qdc, 3qap, 2f93, 2ksy, 2f95, 1jgj, 1h2s]
LXXXIAFTXXLSML	LL13	DXXLFMVLDVSAKV	DV13	1	6	[2wjk]
LGTALMGLXXLYXL	LL13	DXXLFMVLDVSAKV	DV13	0	6	[2wjk]
LTVXLWXIYPFIXL	LL13	DVALIVYLDLVTKV	DV13	5	6	[4gyc, 3qap, 3qdc, 2f93, 2ksy, 2f95, 1jgj, 1h2s]
LDVXAKVGXGLXXL	LL13	RPEWIWLALGTALM	RM13	6	0	[3utv]
LMIPLVSISSYLGL	LL13	SWAYSVLDVFAKYV	SV13	1	6	[1e12]
LTWALSTPXILXXL	LL13	SLFTVIAADIGMCV	SV13	2	3	[2jaf, 2jag]
LTVXLWXIYPFIXL	LL13	AVAFXGLVYYLVGP	AP13	5	4	[1gue, 4gyc, 3qap, 3qdc, 2f93, 2ksy, 2f95, 1jgj, 1gu8, 1h68]
LTVXLWXIYPFIXL	LL13	FGMGAVAFXGLVYY	FY13	5	4	[1gue, 4gyc, 3qap, 3qdc, 2f93, 2ksy, 2f95, 1jgj, 1gu8, 1h68, 1h2s]
LFXLXAIGXLVXTL	LL13	DLVTKVGFGFIALD	DD13	0	6	[1gue, 4gyc, 3qdc, 3qap, 2f93, 2ksy, 2f95, 1jgj, 1h68, 1gu8]
LTVXLWXIYPFIXL	LL13	DLVTKVGFGFIALD	DD13	5	6	[1gue, 4gyc, 3qap, 3qdc, 2f93, 2ksy, 2f95, 1jgj, 1gu8, 1h68]
LDVXAKVGFGFXLL	LL13	NTLTALVAVLWTAY	NY13	6	5	[1vgo]
LMIPLVSISSYLGL	LL13	NVALAGIAILVFVY	NY13	1	0	[1e12]
LDVXAKYVFAFXXL	LL13	NVALAGIAILVFVY	NY13	6	0	[1e12, 2jaf, 2jag]
LXXTPLXXXXLXLL	LL13	PFYAITTLVPAIAF	PF13	2	1	[1tn5]
LGTALMGLXXLYXL	LL13	PFYAITTLVPAIAF	PF13	0	1	[1tn5]
LDVXAKVGXGLXXL	LL13	PFYAITTLVPAIAF	PF13	6	1	[1tn5]
LDVXAKVGXGLXXL	LL13	EWIWLALGTALMGL	EL13	6	0	[4hwl, 1s52, 1r2n, 1r84, 3utv]
LXXXIAFTXXLSML	LL13	EWIWLALGTALMGL	EL13	1	0	[4hwl, 1s52, 1r84, 1r2n]
LPFFSKVGFXFLXL	LL13	EYLVAMFIPIWSGL	EL13	6	1	[2m3g]
LHWIYVAGMTIGAL	LL13	EYLVAMFIPIWSGL	EL13	0	1	[2m3g]
LHWIYVAGMTIGAL	LL13	YEYLVAMFIPIWSG	YG13	0	1	[2m3g]
LPFFSKVGFXFLXL	LL13	YEYLVAMFIPIWSG	YG13	6	1	[2m3g]
LXXXIAFTXXLSML	LL13	YADWLFTTPLLLLG	YG13	1	2	[1fbk, 4fpd]
LDXVTXVGFGFIXL	LL13	YVRLRNLTVXLWAI	YI13	6	5	[1gue, 4gyc, 3qap, 3qdc, 2ksy, 1jgj, 1h68, 1gu8]
LPFFSKVGFXFLXL	LL13	YFTVLXIGYPIVWI	YI13	6	5	[2m3g]
LGTALMGLXXLYXL	LL13	SAXVGFGLILLRSR	SR13	0	6	[1brx]
LXXXIAFTXXLSML	LL13	SAXVGFGLILLRSR	SR13	1	6	[1brx]
LXXTPLXXXXLXLL	LL13	SAXVGFGLILLRSR	SR13	2	6	[1brx]
LXXXIAFTXXLSML	LL13	QGTILAXVGADGIM	QM13	1	3	[1s8l, 1s8j, 1q5i, 1kme, 1r84, 1r2n, 4hyx, 1jv7, 1jv6, 1qkp, 1s54, 1s53, 1x0i, 3haq, 1xji, 3has]
LXXTPLXXXXLXLL	LL13	QGTILAXVGADGIM	QM13	2	3	[1s8l, 1qkp, 1q5i, 1kme, 1s54, 1s53, 1mgy, 1jv7, 1tn0, 1jv6, 3has]
LFXLXAIGXLVXTL	LL13	VDVALIVYLDLVTK	VK13	0	6	[3qdc, 3qap, 2ksy, 1jgj, 1h2s]
LTVXLWXIYPFIXL	LL13	VDVALIVYLDLVTK	VK13	5	6	[3qap, 3qdc, 2ksy, 1jgj, 1h2s]
LPFFSKVGFXFLXL	LL13	KLVTYFTVLWIGYP	KP13	6	5	[2m3g]
LWGFLSTIPFVWXL	LL13	PLAAKLGFLAALMI	PI13	4	3	[3ddl]
LXXTPLXXXXLXLL	LL13	MLYILYVLFFGFTS	MS13	2	4	[1qkp]
LWXICGVCAFLIXL	LL13	STQIVVITSGLIAD	SD13	4	3	[1xio, 2m3g, 4tl3]
LWXICGVCAFLIXL	LL13	MSTQIVVITSGLIA	MA13	4	3	[1xio, 2m3g, 4tl3]
LHWIYVAGMTIGAL	LL13	CLLPFFSKVGFSFL	CL13	0	6	[1xio, 2m3g]
LDXVTXVGFGFIXL	LL13	GMLVGTLAFAWAGR	GR13	6	0	[4gyc, 3qap, 3qdc, 2f93, 2ksy, 2f95, 1jgj]
LGTALMGLXXLYXL	LL13	QTLLFMVLDVSAKV	QV13	0	6	[1f50, 1f4z]
LPFFSKVGFXFLXL	LL13	TYFTVLWIGYPIVW	TW13	6	5	[2m3g]
LTWALSTPXILXXL	LL13	ADIGMCVTGLAAAM	AM13	2	3	[1e12]
LDXVTXVGFGFIXL	LL13	LWAIYPFIWLLGXP	LP13	6	5	[3qap, 3qdc]
LWGFLSTIPFVWXL	LL13	LGFLAALMIVLGXP	LP13	4	3	[3ddl]
LDVXAKVGXGLXXL	LL13	LNIETLLFMVLDVS	LS13	6	6	[1r2n, 1r84, 3utv]
LHWIYVAGMTIGAL	LL13	LFCLLPFFSKVGFS	LS13	0	6	[1xio, 2m3g]
LGTALMGLXXLYXL	LL13	LNIETLLFMVLDVS	LS13	0	6	[1r2n, 1r84, 3utv]
LHWIYVAGMTIGAL	LL13	LLPFFSKVGFSFLD	LD13	0	6	[1xio, 2m3g]
LGTALMGLXXLYXL	LL13	VPLNIETLLFMVLD	VD13	0	6	[1r2n, 1r84]
LDVXAKVGXGLXXL	LL13	VPLNIETLLFMVLD	VD13	6	6	[1r2n, 1r84]
LHWIYVAGMTIGAL	LL13	PFFSKVGFSFLDLH	PH13	0	6	[2m3g]
LDXVTXVGFGFIXL	LL13	RLRNLTVXLWAIYP	RP13	6	5	[1gue, 4gyc, 3qap, 3qdc, 2f93, 2ksy, 2f95, 1jgj, 1h68, 1gu8]
LPFFSKVGFXFLXL	LL13	DKLVTYFTVLWIGY	DY13	6	5	[2m3g]
LDXVTXVGFGFIXL	LL13	ILWAIYPFIWLLGP	IP13	6	5	[3qap, 3qdc]
LWXICGVCAFLIXL	LL13	QIVVITSGLIADLS	QS13	4	3	[2m3g]
LTWALSTPXILXXL	LL13	MIPLVSISSYLGLL	ML13	2	1	[1e12]
LDVXAKYVFAFXXL	LL13	MIPLVSISSYLGLL	ML13	6	1	[1e12]
ISTAAMLYXLYXXF	IF13	IETLLFMVLDVXXK	IK13	4	6	[1brr, 1r84, 1r2n, 4hyx, 1pxs, 1pxr, 4hwl, 3vi0, 1qkp, 1s54, 1s53, 1o0a, 1p8h, 3han, 3hap, 4md2, 4md1, 3ns0, 1q5j, 1q5i, 1kme, 2ntw, 1s52, 1s51, 1py6, 4ov0, 1iw9, 1tn5, 3nsb, 3mbv, 3utv, 1tn0, 3utw, 3utx, 1xji, 3uty]
IVITLNTVVMLAGF	IF13	AFXGLVYYLVGPMT	AT13	3	4	[1gue, 4gyc, 3qdc, 3qap, 2f93, 2ksy, 2f95, 1jgj, 1gu8, 1h68]
LXXXIAFTXXLSML	LL13	GIMIGTGLVGALTK	GK13	1	3	[1at9, 2brd]
ISTAAMLYXLYXXF	IF13	ETLXFMVLDXXXKV	EV13	4	6	[1m0k, 1s8l, 1at9, 1e0p, 1s8j, 1r84, 1r2n, 1pxs, 1ap9, 1pxr, 4hwl, 1s54, 1s53, 1o0a, 3han, 1kg9, 3hao, 3hap, 1kg8, 2wjl, 1q5j, 1q5i, 1tn5, 3nsb, 3utv, 1tn0, 3utw, 3utx, 3uty, 4fpd, 1brx, 1brr, 1p8i, 1fbk, 1ucq, 4hyx, 3vi0, 1qkp, 1qko, 1p8h, 4md2, 2zfe, 4md1, 1iw6, 3ns0, 1c3w, 2ntu, 1kme, 2ntw, 1s52, 1s51, 1py6, 4ov0, 1iw9, 2i20, 1vjm, 1x0s, 3mbv, 1x0i, 1x0k, 1xji]
ISTAAMLYXLYXXF	IF13	FMVLDVSXKVGXGL	FL13	4	6	[1m0k, 1s8l, 1at9, 1e0p, 1s8j, 1r84, 1r2n, 1pxs, 1jv7, 1ap9, 1pxr, 4hwl, 1s54, 1s53, 1o0a, 3han, 1kg9, 3hao, 3hap, 1kg8, 2wjk, 2wjl, 1q5j, 1q5i, 1f50, 1tn5, 3nsb, 1cwq, 3utv, 1tn0, 3utw, 3utx, 3uty, 1brx, 1brr, 1ucq, 4hyx, 1f4z, 3vi0, 1qkp, 1qko, 1brd, 1p8h, 1mgy, 4md2, 2zfe, 4md1, 1iw6, 3ns0, 1c3w, 1bm1, 2ntu, 1kme, 2ntw, 1s52, 1s51, 1py6, 4ov0, 1iw9, 2i20, 1vjm, 1x0s, 3mbv, 1x0i, 1x0k, 1xji]
IVITLNTVVMLAGF	IF13	FXPRYIDWILTTPL	FL13	3	2	[3qdc, 3qap, 2ksy, 1jgj]
ISTAAMLYXLYXXF	IF13	LXFMVLDVXXKVGF	LF13	4	6	[1m0k, 1s8l, 1at9, 1e0p, 1s8j, 1r84, 1r2n, 1pxs, 1jv7, 1ap9, 1pxr, 4hwl, 1s54, 1s53, 1o0a, 3han, 1kg9, 3hao, 3hap, 1kg8, 2wjk, 2wjl, 1q5j, 1q5i, 1f50, 1tn5, 3nsb, 1cwq, 3utv, 1tn0, 3utw, 3utx, 3uty, 1brx, 1brr, 1ucq, 4hyx, 1f4z, 3vi0, 1qkp, 1qko, 1p8h, 4md2, 2zfe, 4md1, 1iw6, 3ns0, 1c3w, 1bm1, 2ntu, 1kme, 2ntw, 1s52, 1s51, 1py6, 4ov0, 1iw9, 2i20, 1vjm, 1x0s, 3mbv, 1x0i, 1x0k, 1xji]
IVYLDLVTKVGFGF	IF13	LRNLTVXLWAIYPF	LF13	6	5	[1gue, 4gyc, 3qap, 3qdc, 2f93, 2ksy, 2f95, 1jgj, 1h68, 1gu8]
IVYLDLVTKVGFGF	IF13	LXGINLXLVAATXG	LG13	6	1	[4gyc]
ISTAAMLYXLYXXF	IF13	LAXVGADGIMIGTG	LG13	4	3	[1m0k, 1s8l, 1at9, 1e0p, 1s8j, 1r84, 1r2n, 1pxs, 1jv7, 1jv6, 1ap9, 1pxr, 4hwl, 1s54, 1s53, 1o0a, 3han, 1kg9, 3hao, 1kg8, 3hap, 3haq, 3har, 2wjk, 2wjl, 3has, 1q5j, 1q5i, 1f50, 1tn5, 3nsb, 1cwq, 3utv, 1tn0, 3utw, 3utx, 3uty, 4fpd, 1brx, 1brr, 1p8i, 1fbk, 1ucq, 4hyx, 1f4z, 3vi0, 1qkp, 1qko, 1brd, 1p8h, 1mgy, 4md2, 4md1, 3ns0, 1c3w, 1bm1, 2ntu, 1kme, 2ntw, 1s52, 1s51, 1py6, 4ov0, 2i20, 1vjm, 3mbv, 1x…
ISTAAMLYXLYXXF	IF13	LFMVLDVXXKVGXG	LG13	4	6	[1m0k, 1s8l, 1at9, 1e0p, 1s8j, 1r84, 1r2n, 1pxs, 1jv7, 1ap9, 1pxr, 4hwl, 1s54, 1s53, 1o0a, 3han, 1kg9, 3hao, 3hap, 1kg8, 2wjk, 2wjl, 1q5j, 1q5i, 1f50, 1tn5, 3nsb, 1cwq, 3utv, 1tn0, 3utw, 3utx, 3uty, 1brx, 1brr, 1ucq, 4hyx, 1f4z, 3vi0, 1qkp, 1qko, 1brd, 1p8h, 1mgy, 4md2, 2zfe, 4md1, 1iw6, 3ns0, 1c3w, 1bm1, 2ntu, 1kme, 2ntw, 1s52, 1s51, 1py6, 4ov0, 1iw9, 2i20, 1vjm, 1x0s, 3mbv, 1x0i, 1x0k, 1xji]
ISTAAMLYXLYXXF	IF13	MVXDVSAKVGXGXI	MI13	4	6	[1m0k, 1s8l, 1at9, 1e0p, 1s8j, 1r84, 1r2n, 1pxs, 1jv7, 1ap9, 1pxr, 4hwl, 1s54, 1s53, 1o0a, 3han, 1kg9, 3hao, 3hap, 1kg8, 2wjk, 2wjl, 1q5j, 1q5i, 1f50, 1tn5, 3nsb, 1cwq, 3utv, 1tn0, 3utw, 3utx, 3uty, 1brx, 1brr, 1ucq, 4hyx, 1f4z, 3vi0, 1qkp, 1qko, 1brd, 1p8h, 1mgy, 4md2, 2zfe, 4md1, 1iw6, 3ns0, 1c3w, 1bm1, 2ntu, 1kme, 2ntw, 1s52, 1s51, 1py6, 4ov0, 1iw9, 2i20, 1vjm, 1x0s, 3mbv, 1x0i, 1x0k, 1xji]
ISTAAMLYXLYXXF	IF13	VLRNVTVVLWSAYP	VP13	4	5	[1brx, 1s8l, 1at9, 1e0p, 1s8j, 1r84, 1r2n, 4hyx, 1f4z, 1pxs, 1jv7, 1jv6, 1pxr, 4hwl, 1qkp, 1qko, 1brd, 1s54, 1s53, 1o0a, 1mgy, 3han, 3hao, 3hap, 1kg8, 2wjk, 2wjl, 1c3w, 1bm1, 2ntu, 1kme, 2ntw, 1s52, 1s51, 1py6, 4ov0, 2i20, 1vjm, 1tn5, 1x0i, 1x0k, 3utv, 1tn0, 3utw, 3utx, 1xji, 3uty, 4fpd]
ISTAAMLYXLYXXF	IF13	TILAXVGADGIMIG	TG13	4	3	[1s8l, 1at9, 1e0p, 1s8j, 1r84, 1r2n, 1pxs, 1jv7, 1jv6, 1pxr, 4hwl, 1s54, 1s53, 1o0a, 3han, 3hao, 1kg8, 3hap, 3haq, 3har, 2wjk, 2wjl, 3has, 1q5i, 1f50, 1tn5, 3utv, 1tn0, 3utw, 3utx, 3uty, 4fpd, 1brx, 4hyx, 1f4z, 1qkp, 1qko, 1p8h, 1mgy, 4md2, 4md1, 1c3w, 1bm1, 2ntu, 1kme, 2ntw, 1s52, 1s51, 1py6, 4ov0, 2i20, 1vjm, 3mbv, 1x0i, 1x0k, 1xji]
IVYLDLVTKVGFGF	IF13	TXLFWLGAIGMLXG	TG13	6	0	[3qap, 3qdc, 2ksy, 1jgj, 1h2s]
ISTAAMLYXLYXXF	IF13	TXXFMVLDXXXKVG	TG13	4	6	[1m0k, 1s8l, 1at9, 1e0p, 1s8j, 1r84, 1r2n, 1pxs, 1ap9, 1pxr, 4hwl, 1s54, 1s53, 1o0a, 3han, 1kg9, 3hao, 3hap, 1kg8, 2wjk, 2wjl, 1q5j, 1q5i, 1f50, 1tn5, 3nsb, 1cwq, 3utv, 1tn0, 3utw, 3utx, 3uty, 4fpd, 1brx, 1brr, 1p8i, 1fbk, 1ucq, 4hyx, 1f4z, 3vi0, 1qkp, 1qko, 1p8h, 4md2, 2zfe, 4md1, 1iw6, 3ns0, 1c3w, 1bm1, 2ntu, 1kme, 2ntw, 1s52, 1s51, 1py6, 4ov0, 1iw9, 2i20, 1vjm, 1x0s, 3mbv, 1x0i, 1x0k, 1xji]
ISTAAMLYXLYXXF	IF13	NXTVVLWSAYXVXW	NW13	4	5	[1m0k, 1s8l, 1at9, 1e0p, 1s8j, 1r84, 1r2n, 1pxs, 1jv7, 1jv6, 1ap9, 1pxr, 4hwl, 1s54, 1s53, 1o0a, 3han, 1kg9, 3hao, 3hap, 1kg8, 3haq, 3har, 2wjk, 2wjl, 3has, 1q5j, 1q5i, 1f50, 1tn5, 3nsb, 1cwq, 3utv, 1tn0, 3utw, 3utx, 3uty, 4fpd, 1brx, 1brr, 1p8i, 1fbk, 1ucq, 4hyx, 1f4z, 3vi0, 1qkp, 1qko, 1brd, 1p8h, 1mgy, 4md2, 2zfe, 4md1, 1iw6, 3ns0, 1c3w, 1bm1, 2ntu, 1kme, 2ntw, 1s52, 1s51, 1py6, 4ov0, 1iw9, 2i…
IVYLDLVTKVGFGF	IF13	NXTVXLWAIYPFIW	NW13	6	5	[1gue, 4gyc, 3qap, 3qdc, 2f93, 2ksy, 2f95, 1jgj, 1h68, 1gu8]
ISTAAMLYXLYXXF	IF13	TVVLWSAYXVVWLI	TI13	4	5	[1m0k, 1at9, 1e0p, 1s8j, 1r84, 1r2n, 1pxs, 1ap9, 1pxr, 4hwl, 1s54, 1s53, 1o0a, 3han, 1kg9, 3hao, 3hap, 1kg8, 3haq, 3har, 2wjk, 2wjl, 3has, 1q5j, 1f50, 1tn5, 3nsb, 3utv, 1tn0, 3utw, 3utx, 3uty, 4fpd, 1brx, 1brr, 1p8i, 1fbk, 1ucq, 4hyx, 1f4z, 3vi0, 1qkp, 1qko, 1brd, 1p8h, 4md2, 2zfe, 4md1, 1iw6, 3ns0, 1c3w, 1bm1, 2ntu, 1kme, 2ntw, 1s52, 1s51, 1py6, 4ov0, 1iw9, 2i20, 1vjm, 1x0s, 3mbv, 1x0k, 1xji]
ISTAAMLYXLYXXF	IF13	RNVTVVLWSAYXXV	RV13	4	5	[1m0k, 1s8l, 1at9, 1e0p, 1s8j, 1r84, 1r2n, 1pxs, 1jv7, 1jv6, 1ap9, 1pxr, 4hwl, 1s54, 1s53, 1o0a, 3han, 1kg9, 3hao, 3hap, 1kg8, 3haq, 3har, 2wjk, 2wjl, 3has, 1q5j, 1q5i, 1f50, 1tn5, 3nsb, 1cwq, 3utv, 1tn0, 3utw, 3utx, 3uty, 4fpd, 1brx, 1brr, 1p8i, 1fbk, 1ucq, 4hyx, 1f4z, 3vi0, 1qkp, 1qko, 1brd, 1p8h, 1mgy, 4md2, 2zfe, 4md1, 1iw6, 3ns0, 1c3w, 1bm1, 2ntu, 1kme, 2ntw, 1s52, 1s51, 1py6, 4ov0, 1iw9, 2i…
IVYLDLVTKVGFGF	IF13	WAIYPFIWLLGPPG	WG13	6	5	[3qap, 3qdc]
ISTAAMLYXLYXXF	IF13	WSAYXVVWLIGSEG	WG13	4	5	[1brr, 1s52, 1r84, 1r2n, 1ap9, 1pxr, 4hwl, 3han, 3hap, 3utv, 1tn0, 3har, 3utx, 1xji, 3uty, 3has]
IVYLDLVTKVGFGF	IF13	LXGISGIAXVAYXV	LV13	6	1	[1gue, 4gyc, 3qap, 3qdc, 2f93, 2ksy, 2f95, 1jgj, 1h68, 1gu8, 1h2s]
ISTAAMLYXLYXXF	IF13	LRNVTVVLWSAYXV	LV13	4	5	[1s8l, 1at9, 1e0p, 1s8j, 1r84, 1r2n, 1pxs, 1jv7, 1jv6, 1ap9, 1pxr, 4hwl, 1s54, 1s53, 1o0a, 3han, 1kg9, 3hao, 3hap, 1kg8, 3haq, 3har, 2wjk, 2wjl, 3has, 1q5j, 1q5i, 1f50, 1tn5, 3nsb, 3utv, 1tn0, 3utw, 3utx, 3uty, 4fpd, 1brx, 1brr, 1fbk, 1ucq, 4hyx, 1f4z, 1qkp, 1qko, 1brd, 1p8h, 1mgy, 4md2, 4md1, 3ns0, 1c3w, 1bm1, 2ntu, 1kme, 2ntw, 1s52, 1s51, 1py6, 4ov0, 2i20, 1vjm, 3mbv, 1x0i, 1x0k, 1xji]
ISTAAMLYXLYXXF	IF13	LVGXDGIMIXTGLV	LV13	4	3	[1m0k, 1s8l, 1at9, 1e0p, 1s8j, 1r84, 1r2n, 1pxs, 1ap9, 1pxr, 4hwl, 1s54, 1s53, 1o0a, 3han, 1kg9, 3hao, 1kg8, 3haq, 3har, 2wjk, 2wjl, 3has, 1q5j, 1q5i, 1f50, 1tn5, 3nsb, 1cwq, 3utv, 1tn0, 3utw, 3utx, 3uty, 4fpd, 1brx, 1brr, 1p8i, 1fbk, 1ucq, 4hyx, 1f4z, 3vi0, 1qkp, 1qko, 1p8h, 4md2, 2zfe, 4md1, 1iw6, 3ns0, 1c3w, 1bm1, 2ntu, 1kme, 2ntw, 1s52, 1s51, 1py6, 4ov0, 1iw9, 2i20, 1vjm, 1x0s, 3mbv, 1x0k, 1x…
IVYLDLVTKVGFGF	IF13	LTTLFWLGXIGMLV	LV13	6	0	[1jgj]
IVYLDLVTKVGFGF	IF13	LGLXILXGINLXLV	LV13	6	1	[4gyc, 2f93, 2f95, 1h2s]
ISTAAMLYXLYXXF	IF13	VXXDGIMIXTGLVG	VG13	4	3	[1m0k, 1s8l, 1at9, 1e0p, 1s8j, 1r84, 1r2n, 1pxs, 1ap9, 1pxr, 4hwl, 1s54, 1s53, 1o0a, 3han, 1kg9, 3hao, 3hap, 1kg8, 3haq, 3har, 2wjk, 2wjl, 3has, 1q5j, 1q5i, 1f50, 1tn5, 3nsb, 1cwq, 3utv, 1tn0, 3utw, 3utx, 3uty, 4fpd, 1brx, 1brr, 1p8i, 1fbk, 1ucq, 4hyx, 1f4z, 3vi0, 1qkp, 1qko, 1p8h, 4md2, 2zfe, 4md1, 1iw6, 3ns0, 1c3w, 1bm1, 2ntu, 1kme, 2ntw, 1s52, 1s51, 1py6, 4ov0, 1iw9, 2i20, 1vjm, 1x0s, 3mbv, 1x…
IVYLDLVTKVGFGF	IF13	VXLWAIYPFIWXXG	VG13	6	5	[4gyc, 3qap, 3qdc, 2ksy, 1jgj, 1h2s]
ISTAAMLYXLYXXF	IF13	VXXWSAYXVVXLXG	VG13	4	5	[1m0k, 1at9, 1e0p, 1r84, 1r2n, 1pxs, 1ap9, 1pxr, 4hwl, 1s54, 1s53, 1o0a, 3han, 1kg9, 3hao, 3hap, 1kg8, 3haq, 3har, 2wjk, 2wjl, 3has, 1q5j, 1f50, 1tn5, 3nsb, 3utv, 1tn0, 3utw, 3utx, 3uty, 4fpd, 1brx, 1brr, 1p8i, 1fbk, 1ucq, 4hyx, 1f4z, 3vi0, 1qkp, 1qko, 1brd, 1p8h, 4md2, 2zfe, 4md1, 1iw6, 3ns0, 1c3w, 1bm1, 2ntu, 1kme, 2ntw, 1s52, 1s51, 1py6, 4ov0, 1iw9, 2i20, 1vjm, 1x0s, 3mbv, 1x0k, 1xji]
IVYLDLVTKVGFGF	IF13	IILLGINLGLVAAT	IT13	6	1	[4gyc]
ISTAAMLYXLYXXF	IF13	IXAXVGADGIMIXT	IT13	4	3	[1s8l, 1at9, 1e0p, 1s8j, 1r84, 1r2n, 1pxs, 1jv7, 1jv6, 1ap9, 1pxr, 4hwl, 1s54, 1s53, 1o0a, 3han, 1kg9, 3hao, 1kg8, 3hap, 3haq, 3har, 2wjk, 2wjl, 3has, 1q5j, 1q5i, 1f50, 1tn5, 3utv, 1tn0, 3utw, 3utx, 3uty, 4fpd, 1brx, 1fbk, 1ucq, 4hyx, 1f4z, 1qkp, 1qko, 1brd, 1p8h, 1mgy, 4md2, 4md1, 1c3w, 1bm1, 2ntu, 1kme, 2ntw, 1s52, 1s51, 1py6, 4ov0, 2i20, 1vjm, 3mbv, 1x0i, 1x0k, 1xji]
ISTAAMLYXLYXXF	IF13	VTVXLWSAYXVXWL	VL13	4	5	[1m0k, 1s8l, 1at9, 1e0p, 1s8j, 1r84, 1r2n, 1pxs, 1ap9, 1pxr, 4hwl, 1s54, 1s53, 1o0a, 3han, 1kg9, 3hao, 3hap, 1kg8, 3haq, 3har, 2wjk, 2wjl, 3has, 1q5j, 1f50, 1tn5, 3nsb, 1cwq, 3utv, 1tn0, 3utw, 3utx, 3uty, 4fpd, 1brx, 1brr, 1p8i, 1fbk, 1ucq, 4hyx, 1f4z, 3vi0, 1qkp, 1qko, 1brd, 1p8h, 4md2, 2zfe, 4md1, 1iw6, 3ns0, 1c3w, 1bm1, 2ntu, 1kme, 2ntw, 1s52, 1s51, 1py6, 4ov0, 1iw9, 2i20, 1vjm, 1x0s, 3mbv, 1x…
IVITLNTVVMLAGF	IF13	LFGMGAVAFXGLXY	LY13	3	4	[1gue, 4gyc, 3qdc, 3qap, 2f93, 2ksy, 2f95, 1jgj, 1gu8, 1h68, 1h2s]
IVYLDLVTKVGFGF	IF13	GIAAVAYXVMALGV	GV13	6	1	[3qap, 3qdc, 2ksy, 1jgj]
IVITLNTVVMLAGF	IF13	VPRYIDWILTTPLI	VI13	3	2	[2ksy, 1jgj]
IVYLDLVTKVGFGF	IF13	AXLGLIIXLGIXLG	AG13	6	1	[1h2s]
IVITLNTVVMLAGF	IF13	WXLTTXLIVYXLGL	WL13	3	2	[1gue, 4gyc, 3qdc, 3qap, 2f93, 2ksy, 2f95, 1jgj, 1gu8, 1h68]
IVYLDLVTKVGFGF	IF13	WXLTTXLIVYXLGL	WL13	6	2	[1gue, 4gyc, 3qap, 3qdc, 2f93, 2ksy, 2f95, 1jgj, 1h68, 1gu8]
IVITLNTVVMLAGF	IF13	GAVAFXGLVYYXVG	GG13	3	4	[1gue, 4gyc, 3qdc, 3qap, 2f93, 2ksy, 2f95, 1jgj, 1gu8, 1h68]
IVITLNTVVMLAGF	IF13	APRYIXWILTTPLI	AI13	3	2	[1gue, 3qdc, 3qap, 1gu8, 1h68, 1h2s]
ISTAAMLYXLYXXF	IF13	KXLRNVTVVLWSAY	KY13	4	5	[1brx, 1s8l, 1e0p, 1s8j, 1r84, 1r2n, 4hyx, 1f4z, 1pxs, 1jv7, 1jv6, 1pxr, 4hwl, 1qkp, 1qko, 1s54, 1s53, 1o0a, 1mgy, 3han, 3hao, 3hap, 2wjk, 2wjl, 1c3w, 1bm1, 1q5i, 2ntu, 1kme, 2ntw, 1s52, 1s51, 1py6, 2i20, 1vjm, 1tn5, 1x0i, 1x0k, 3utv, 1tn0, 3utw, 3utx, 1xji, 3uty]
IVYLDLVTKVGFGF	IF13	WLXAIGMLVGTLXF	WF13	6	0	[1gue, 4gyc, 3qap, 3qdc, 2f93, 2ksy, 2f95, 1jgj, 1h68, 1gu8, 1h2s]
IVYLDLVTKVGFGF	IF13	TVXLWAIYPFIWLL	TL13	6	5	[4gyc, 3qap, 3qdc, 2f93, 2ksy, 2f95, 1jgj, 1h2s]
IVITLNTVVMLAGF	IF13	ALFGMGAVAFXGLV	AV13	3	4	[4gyc, 3qdc, 3qap, 2f93, 2ksy, 2f95, 1jgj, 1h2s]
ISTAAMLYXLYXXF	IF13	AVGADGIMIGTGLV	AV13	4	3	[3hap]
IVYLDLVTKVGFGF	IF13	IGMLVGTLAFAWAG	IG13	6	0	[1gue, 4gyc, 3qap, 3qdc, 2f93, 2ksy, 2f95, 1jgj, 1h68, 1gu8]
IVYLDLVTKVGFGF	IF13	IAAVAYXVMALGXG	IG13	6	1	[3qap, 3qdc, 2ksy, 1jgj]
IVYLDLVTKVGFGF	IF13	FWLGAIGMLVGTLA	FA13	6	0	[1gue, 4gyc, 3qap, 3qdc, 2f93, 2ksy, 2f95, 1jgj, 1h68, 1gu8, 1h2s]
ISTAAMLYXLYXXF	IF13	FKXLRNVTVVLWXA	FA13	4	5	[1s8l, 1e0p, 1s8j, 1pxs, 1jv7, 1jv6, 1pxr, 4hwl, 1qkp, 1qko, 1s54, 1s53, 1mgy, 3hao, 2wjl, 1c3w, 1q5i, 2ntu, 1kme, 2ntw, 1s52, 1s51, 1py6, 2i20, 1vjm, 1tn5, 1x0k, 1tn0, 3utx, 3uty]
ISTAAMLYXLYXXF	IF13	GTXLAXVGADGIMI	GI13	4	3	[1s8l, 1e0p, 1s8j, 1r84, 1r2n, 4hyx, 1f4z, 1pxs, 1jv7, 1jv6, 1pxr, 4hwl, 1qkp, 1qko, 1s54, 1s53, 1o0a, 1mgy, 3han, 3hao, 3hap, 3haq, 3har, 2wjk, 2wjl, 3has, 1c3w, 1q5i, 2ntu, 1kme, 2ntw, 1s52, 1s51, 1py6, 2i20, 1vjm, 1tn5, 1x0i, 1x0k, 3utv, 1tn0, 3utw, 3utx, 1xji, 3uty]
IVYLDLVTKVGFGF	IF13	GISGIAAVAYXVMA	GA13	6	1	[1gue, 4gyc, 3qap, 3qdc, 2f93, 2ksy, 2f95, 1jgj, 1h68, 1gu8, 1h2s]
IVYLDLVTKVGFGF	IF13	GLIILLGINLGLVA	GA13	6	1	[4gyc, 2f93, 2f95, 1h2s]
ISTAAMLYXLYXXF	IF13	GADGXMIXTXLXGA	GA13	4	3	[1m0k, 1at9, 1e0p, 1r84, 1r2n, 1pxs, 1ap9, 1pxr, 4hwl, 1s54, 1s53, 1o0a, 3han, 1kg9, 3hao, 3hap, 1kg8, 3haq, 3har, 2wjk, 2wjl, 3has, 1q5j, 1q5i, 1f50, 1tn5, 3nsb, 3utv, 1tn0, 3utw, 3utx, 3uty, 4fpd, 1brx, 1brr, 1p8i, 1fbk, 1ucq, 4hyx, 1f4z, 3vi0, 1qkp, 1qko, 1p8h, 4md2, 2zfe, 4md1, 1iw6, 3ns0, 1c3w, 1bm1, 2ntu, 1kme, 2ntw, 1s52, 1s51, 1py6, 4ov0, 1iw9, 2i20, 1vjm, 1x0s, 3mbv, 1x0k, 1xji]
IVYLDLVTKVGFGF	IF13	GAIGMLVGTLAFAW	GW13	6	0	[1gue, 4gyc, 3qap, 3qdc, 2f93, 2ksy, 2f95, 1jgj, 1h68, 1gu8]
IVYLDLVTKVGFGF	IF13	TLVGISGXAAVAYA	TA13	6	1	[2ksy, 1jgj]
IVYLDLVTKVGFGF	IF13	AIGMLVGTLAXAWA	AA13	6	0	[1gue, 4gyc, 3qap, 3qdc, 2f93, 2ksy, 2f95, 1jgj, 1h68, 1gu8]
IVYLDLVTKVGFGF	IF13	VTLVGISGIAAVAY	VY13	6	1	[1gue, 4gyc, 3qap, 3qdc, 2f93, 2ksy, 2f95, 1jgj, 1h68, 1gu8]
IVYLDLVTKVGFGF	IF13	VRLRNLTVXLWAIY	VY13	6	5	[1gue, 4gyc, 3qap, 3qdc, 2f93, 2ksy, 2f95, 1jgj, 1h68, 1gu8]
IVYLDLVTKVGFGF	IF13	SGIAAVAYXVMALG	SG13	6	1	[3qap, 3qdc, 2ksy, 1jgj]
ISTAAMLYXLYXXF	IF13	VLRNVTVVLWSAYA	VA13	4	5	[1q5i]
IVYLDLVTKVGFGF	IF13	YVTLVGISGXAAXA	YA13	6	1	[1gue, 4gyc, 3qap, 3qdc, 2f93, 2ksy, 2f95, 1jgj, 1h68, 1gu8]
IVITLNTVVMLAGF	IF13	RYXXWILTTPLIVY	RY13	3	2	[1gue, 3qdc, 3qap, 2f93, 2ksy, 2f95, 1jgj, 1gu8, 1h68, 1h2s]
IVYLDLVTKVGFGF	IF13	RYXXWILTTPLIVY	RY13	6	2	[1gue, 3qap, 3qdc, 2f93, 2ksy, 2f95, 1jgj, 1h68, 1gu8, 1h2s]
IVYLDLVTKVGFGF	IF13	YYVTLVGISGIAAV	YV13	6	1	[1gue, 4gyc, 3qap, 3qdc, 2f93, 2ksy, 2f95, 1jgj, 1h68, 1gu8]
IVYLDLVTKVGFGF	IF13	TLVGISGIAAVAYV	TV13	6	1	[1gue, 4gyc, 3qap, 3qdc, 2f93, 2f95, 1h68, 1gu8, 1h2s]
IVYLDLVTKVGFGF	IF13	VGISGIAAVAXXVM	VM13	6	1	[1gue, 4gyc, 3qap, 3qdc, 2f93, 2ksy, 2f95, 1jgj, 1h68, 1gu8, 1h2s]
IVITLNTVVMLAGF	IF13	VAFXGLVYYLVGPM	VM13	3	4	[1gue, 4gyc, 3qdc, 3qap, 2f93, 2ksy, 2f95, 1jgj, 1gu8, 1h68]
IVYLDLVTKVGFGF	IF13	YIXWILTTPLIVYF	YF13	6	2	[1gue, 3qap, 3qdc, 2f93, 2ksy, 2f95, 1jgj, 1h68, 1gu8]
IVITLNTVVMLAGF	IF13	YIXWILTTPLIVYF	YF13	3	2	[1gue, 3qdc, 3qap, 2f93, 2ksy, 2f95, 1jgj, 1gu8, 1h68]
IVYLDLVTKVGFGF	IF13	ILLGINLGLVAAXL	IL13	6	1	[4gyc]
IVYLDLVTKVGFGF	IF13	IXWXLTTPLIVYFL	IL13	6	2	[1gue, 3qap, 3qdc, 2f93, 2ksy, 2f95, 1jgj, 1h68, 1gu8]
IVYLDLVTKVGFGF	IF13	ILGLXIXLGIXLGL	IL13	6	1	[1h2s]
IVYLDLVTKVGFGF	IF13	ISGIAAVAYXVMAL	IL13	6	1	[1gue, 4gyc, 3qap, 3qdc, 2ksy, 1jgj, 1h68, 1gu8, 1h2s]
IVITLNTVVMLAGF	IF13	IXWXLTTPLIVYFL	IL13	3	2	[1gue, 3qdc, 3qap, 2f93, 2ksy, 2f95, 1jgj, 1gu8, 1h68]
IVYLDLVTKVGFGF	IF13	AXVAYXVMALGVGW	AW13	6	1	[3qap, 3qdc, 2ksy, 1jgj]
ISTAAMLYXLYXXF	IF13	SAYPVVWLIGSEGA	SA13	4	5	[1brr]
IVYLDLVTKVGFGF	IF13	RYYVTLVGISGIAA	RA13	6	1	[4gyc, 3qdc, 2f93, 2f95]
ISTAAMLYXLYXXF	IF13	NIETLLFMVLDVSA	NA13	4	6	[1brr, 1s52, 1r84, 1r2n, 4hyx, 4hwl, 1qkp, 3han, 3hap, 3utv, 3utw, 3utx, 1xji, 3uty]
ISTAAMLYXLYXXF	IF13	LWSAYXVVWLIGSE	LE13	4	5	[1at9, 1brr, 1s52, 1r84, 1r2n, 1ap9, 1pxr, 4hwl, 3han, 3hap, 3utv, 1tn0, 3har, 3utx, 1xji, 3uty, 3has]
ISTAAMLYXLYXXF	IF13	VLWSAYXVVWLIGS	VS13	4	5	[1brx, 1at9, 1bm1, 1brr, 1s52, 1r84, 1r2n, 1ap9, 1pxr, 4hwl, 3han, 3hap, 3utv, 1tn0, 3har, 3utx, 1xji, 3uty, 3has]
ISTAAMLYXLYXXF	IF13	AXVGADGIMIGXXL	AL13	4	3	[1m0k, 1s8l, 1at9, 1e0p, 1s8j, 1r84, 1r2n, 1pxs, 1jv7, 1jv6, 1ap9, 1pxr, 4hwl, 1s54, 1s53, 1o0a, 3han, 1kg9, 3hao, 1kg8, 3hap, 3haq, 3har, 2wjk, 2wjl, 3has, 1q5j, 1q5i, 1f50, 1tn5, 3nsb, 1cwq, 3utv, 1tn0, 3utw, 3utx, 3uty, 4fpd, 1brx, 1brr, 1p8i, 1fbk, 1ucq, 4hyx, 1f4z, 3vi0, 1qkp, 1qko, 1brd, 1p8h, 1mgy, 4md2, 2zfe, 4md1, 1iw6, 3ns0, 1c3w, 1bm1, 2ntu, 1kme, 2ntw, 1s52, 1s51, 1py6, 4ov0, 1iw9, 2i…
ISTAAMLYXLYXXF	IF13	ADGIMIGXXLVGAL	AL13	4	3	[1at9, 1e0p, 1r84, 1r2n, 1pxs, 1ap9, 1pxr, 4hwl, 1s54, 1s53, 1o0a, 3han, 1kg9, 3hao, 3hap, 1kg8, 3har, 2wjk, 2wjl, 3has, 1q5j, 1q5i, 1f50, 1tn5, 3nsb, 3utv, 1tn0, 3utx, 3uty, 4fpd, 1brx, 1brr, 1fbk, 1ucq, 1f4z, 3vi0, 1qkp, 1qko, 1p8h, 4md2, 4md1, 3ns0, 1c3w, 1bm1, 2ntu, 1kme, 2ntw, 1s52, 1s51, 1py6, 4ov0, 1iw9, 2i20, 1vjm, 3mbv, 1x0k, 1xji]
IVITLNTVVMLAGF	IF13	MGAVAFXGLVYYLV	MV13	3	4	[1gue, 4gyc, 3qdc, 3qap, 2f93, 2ksy, 2f95, 1jgj, 1gu8, 1h68]
IVYLDLVTKVGFGF	IF13	RNLTVXLWAIYPFI	RI13	6	5	[1gue, 4gyc, 3qap, 3qdc, 2f93, 2ksy, 2f95, 1jgj, 1h68, 1gu8]
IVYLDLVTKVGFGF	IF13	LIILLGINLGLXAA	LA13	6	1	[4gyc, 1h2s]
IVITLNTVVMLAGF	IF13	LXTPLIVYFLGLLA	LA13	3	2	[3qdc, 1gu8, 1h68]
IVYLDLVTKVGFGF	IF13	LXTPLIVYFLGLLA	LA13	6	2	[3qdc, 1h68, 1gu8]
IVYLDLVTKVGFGF	IF13	LGAIGMLVGXXAXA	LA13	6	0	[1gue, 4gyc, 3qap, 3qdc, 2f93, 2ksy, 2f95, 1jgj, 1h68, 1gu8, 1h2s]
ISTAAMLYXLYXXF	IF13	PLNIETLLFMVLDV	PV13	4	6	[1r84, 1r2n, 3utv]
IVYLDLVTKVGFGF	IF13	PRYIXWILTTPLIV	PV13	6	2	[1gue, 3qap, 3qdc, 2f93, 2ksy, 2f95, 1jgj, 1h68, 1gu8, 1h2s]
IVITLNTVVMLAGF	IF13	PRYIXWILTTPLIV	PV13	3	2	[1gue, 3qdc, 3qap, 2f93, 2ksy, 2f95, 1jgj, 1gu8, 1h68, 1h2s]
IVYLDLVTKVGFGF	IF13	DWILTTPLIVYXLG	DG13	6	2	[1gue, 3qap, 3qdc, 2f93, 2ksy, 2f95, 1jgj, 1h68, 1gu8]
IVITLNTVVMLAGF	IF13	DWILTTPLIVYXLG	DG13	3	2	[1gue, 3qdc, 3qap, 2f93, 2ksy, 2f95, 1jgj, 1gu8, 1h68]
IVYLDLVTKVGFGF	IF13	TLFWLGAIGMLVGT	TT13	6	0	[1gue, 4gyc, 3qap, 3qdc, 2ksy, 1jgj, 1h68, 1gu8, 1h2s]
IVITLNTVVMLAGF	IF13	GMGAVAFXGLVYYL	GL13	3	4	[1gue, 4gyc, 3qdc, 3qap, 2f93, 2ksy, 2f95, 1jgj, 1gu8, 1h68]
ISTAAMLYXLYXXF	IF13	DGIMIGTGLVGALT	DT13	4	3	[1brx, 1at9, 1bm1, 1q5i, 1brr, 1s52, 1fbk, 1ucq, 1iw9, 1pxr, 4hwl, 3vi0, 1p8h, 1x0k, 1tn0, 3har, 3utx]
ISTAAMLYXLYXXF	IF13	DQGTILAXVGADGI	DI13	4	3	[1s8l, 1s8j, 1q5i, 1kme, 1r84, 1r2n, 4hyx, 1jv7, 1jv6, 1qkp, 1s54, 1s53, 1x0i, 1mgy, 3han, 3utv, 3hap, 1tn0, 3utw, 3haq, 1xji, 3uty, 3has]
IVITLNTVVMLAGF	IF13	AVAFXGLVYYLVGP	AP13	3	4	[1gue, 4gyc, 3qdc, 3qap, 2f93, 2ksy, 2f95, 1jgj, 1gu8, 1h68]
IVITLNTVVMLAGF	IF13	FGMGAVAFXGLVYY	FY13	3	4	[1gue, 4gyc, 3qdc, 3qap, 2f93, 2ksy, 2f95, 1jgj, 1gu8, 1h68, 1h2s]
IVYLDLVTKVGFGF	IF13	YVRLRNLTVXLWAI	YI13	6	5	[1gue, 4gyc, 3qap, 3qdc, 2ksy, 1jgj, 1h68, 1gu8]
ISTAAMLYXLYXXF	IF13	QGTILAXVGADGIM	QM13	4	3	[1s8l, 1s8j, 1q5i, 1kme, 1r84, 1r2n, 4hyx, 1jv7, 1jv6, 1qkp, 1s54, 1s53, 1x0i, 1mgy, 3han, 3utv, 3hap, 1tn0, 3utw, 3haq, 1xji, 3uty, 3has]
IVITLNTVVMLAGF	IF13	RYALFGMGAVAFXG	RG13	3	4	[3qdc, 3qap, 2ksy, 1jgj]
IVYLDLVTKVGFGF	IF13	GMLVGTLAFAWAGR	GR13	6	0	[4gyc, 3qap, 3qdc, 2f93, 2ksy, 2f95, 1jgj]
IVYLDLVTKVGFGF	IF13	LWAIYPFIWLLGXP	LP13	6	5	[3qap, 3qdc]
ISTAAMLYXLYXXF	IF13	LNIETLLFMVLDVS	LS13	4	6	[1r84, 1r2n, 3utv]
IVYLDLVTKVGFGF	IF13	RLRNLTVXLWAIYP	RP13	6	5	[1gue, 4gyc, 3qap, 3qdc, 2f93, 2ksy, 2f95, 1jgj, 1h68, 1gu8]
IVYLDLVTKVGFGF	IF13	ILWAIYPFIWLLGP	IP13	6	5	[3qap, 3qdc]
ISTAAMLYXLYXXF	IF13	GIMIGTGLVGALTK	GK13	4	3	[1at9]
FTTPLLLLDLALLV	FV13	ETLXFMVLDXXXKV	EV13	2	6	[1brx]
FTTPLLLLDLALLV	FV13	LAXVGADGIMIGTG	LG13	2	3	[1brx]
FVWWAISTAAMLYV	FV13	LAXVGADGIMIGTG	LG13	4	3	[3har]
FTTPLLLLDLALLV	FV13	VLRNVTVVLWSAYP	VP13	2	5	[1brx]
FTTPLLLLDLALLV	FV13	TXXFMVLDXXXKVG	TG13	2	6	[1brx]
FVWWAISTAAMLYV	FV13	TILAXVGADGIMIG	TG13	4	3	[3har]
FTTPLLLLDLALLV	FV13	TILAXVGADGIMIG	TG13	2	3	[1brx]
FTTPLLLLDLALLV	FV13	DVXAKVGXGXILLR	DR13	2	6	[1brx]
FVWWAISTAAMLYV	FV13	NXTVVLWSAYXVXW	NW13	4	5	[3har]
FVWWAISTAAMLYV	FV13	TVVLWSAYXVVWLI	TI13	4	5	[3har]
FTTPLLLLDLALLV	FV13	RNVTVVLWSAYXXV	RV13	2	5	[1brx]
FVWWAISTAAMLYV	FV13	RNVTVVLWSAYXXV	RV13	4	5	[3har]
FVWWAISTAAMLYV	FV13	WSAYXVVWLIGSEG	WG13	4	5	[3har]
FVWWAISTAAMLYV	FV13	LRNVTVVLWSAYXV	LV13	4	5	[3har]
FTTPLLLLDLALLV	FV13	LRNVTVVLWSAYXV	LV13	2	5	[1brx]
FVWWAISTAAMLYV	FV13	LVGXDGIMIXTGLV	LV13	4	3	[3har]
FTTPLLLLDLALLV	FV13	LVGXDGIMIXTGLV	LV13	2	3	[1brx]
FVWWAISTAAMLYV	FV13	VTVXLWSAYXVXWL	VL13	4	5	[3har]
FTTPLLLLDLALLV	FV13	VWWXISTAAMLYXL	VL13	2	4	[1brx]
FTTPLLLLDLALLV	FV13	VXXIAFTXXLSMLL	VL13	2	1	[1brx]
FTTPLLLLDLALLV	FV13	IXAXVGADGIMIXT	IT13	2	3	[1brx]
FVWWAISTAAMLYV	FV13	IXAXVGADGIMIXT	IT13	4	3	[3har]
FTTPLLLLDLALLV	FV13	VXXDGIMIXTGLVG	VG13	2	3	[1brx]
FVWWAISTAAMLYV	FV13	VXXDGIMIXTGLVG	VG13	4	3	[3har]
FVWWAISTAAMLYV	FV13	VXXWSAYXVVXLXG	VG13	4	5	[3har]
FTVATMTAXFVFFV	FV13	VLAKAGYGVLIYNI	VI13	0	6	[3ddl]
FRWAFYAISCAFFV	FV13	FTXIAADIXMCVTG	FG13	4	3	[1e12]
FTTPLLLLDLALLV	FV13	WLXTTXLLXXXLXL	WL13	2	2	[1brx]
FTTPLLLLDLALLV	FV13	WARYAXWLXTTXLL	WL13	2	2	[1brx]
FTVATMTAXFVFFV	FV13	GXTIADVLAKAGYG	GG13	0	6	[3ddl]
FTTPLLLLDLALLV	FV13	KXLRNVTVVLWSAY	KY13	2	5	[1brx]
FTVATMTAXFVFFV	FV13	ISMMVSALVVFIAG	IG13	0	1	[3ddl]
FRWAFYAISCAFFV	FV13	TVIAADIXMXVTGL	TL13	4	3	[1e12]
FTVATMTAXFVFFV	FV13	TIXDVLAKAGYGVL	TL13	0	6	[3ddl]
FVWWAISTAAMLYV	FV13	GTXLAXVGADGIMI	GI13	4	3	[3har]
FTTPLLLLDLALLV	FV13	GADGXMIXTXLXGA	GA13	2	3	[1brx]
FVWWAISTAAMLYV	FV13	GADGXMIXTXLXGA	GA13	4	3	[3har]
FTTPLLLLDLALLV	FV13	YAXWLFTTXLXXXD	YD13	2	2	[1brx]
FTVATMTAXFVFFV	FV13	VSALVVFIAGYHYF	VF13	0	1	[3ddl]
FTTPLLLLDLALLV	FV13	DWLFTTXLLXLXLA	DA13	2	2	[1brx]
FTTPLLLLDLALLV	FV13	WAISTAAMLYXLYV	WV13	2	4	[1brx]
FTTPLLLLDLALLV	FV13	RYAXWLFTTXLXXL	RL13	2	2	[1brx]
FRWAFYAISCAFFV	FV13	IAADIXMCVTGXXA	IA13	4	3	[1e12]
FRWAFYAISCAFFV	FV13	AADIXMCVTGLAAA	AA13	4	3	[1e12]
FRWAFYAISCAFFV	FV13	VIAADIGMCVTGLA	VA13	4	3	[1e12]
FTTPLLLLDLALLV	FV13	FYAIXTLXXXIAFT	FT13	2	1	[1brx]
FTTPLLLLDLALLV	FV13	TXLXXXIAFTXXLS	TS13	2	1	[1brx]
FTVATMTAXFVFFV	FV13	ADVLAKAGYGVLIY	AY13	0	6	[3ddl]
FTTPLLLLDLALLV	FV13	TLXXXIAFTXXLSM	TM13	2	1	[1brx]
FTTPLLLLDLALLV	FV13	FVWWAISTAAMLYI	FI13	2	4	[1brx]
FTVATMTAXFVFFV	FV13	YTIAXVLAKAGYGV	YV13	0	6	[3ddl]
FTTPLLLLDLALLV	FV13	WXXISTAAXLYXXY	WY13	2	4	[1brx]
FTTPLLLLDLALLV	FV13	IXXLXXXIAFTXXL	IL13	2	1	[1brx]
FTTPLLLLDLALLV	FV13	YAIXTLXXXIAFTM	YM13	2	1	[1brx]
FTTPLLLLDLALLV	FV13	PXIAFTMXLSMLLG	PG13	2	1	[1brx]
FTVATMTAXFVFFV	FV13	RISMMVSALVVFIA	RA13	0	1	[3ddl]
FVWWAISTAAMLYV	FV13	LWSAYXVVWLIGSE	LE13	4	5	[3har]
FVWWAISTAAMLYV	FV13	AXVGADGIMIGXXL	AL13	4	3	[3har]
FTTPLLLLDLALLV	FV13	AXVGADGIMIGXXL	AL13	2	3	[1brx]
FTTPLLLLDLALLV	FV13	AXWLFTTXLXXLXL	AL13	2	2	[1brx]
FTTPLLLLDLALLV	FV13	AXSXAAXLYXLYXL	AL13	2	4	[1brx]
FVWWAISTAAMLYV	FV13	ADGIMIGXXLVGAL	AL13	4	3	[3har]
FTTPLLLLDLALLV	FV13	ADGIMIGXXLVGAL	AL13	2	3	[1brx]
FTTPLLLLDLALLV	FV13	VXAKVGFGLILLRS	VS13	2	6	[1brx]
FVWWAISTAAMLYV	FV13	VLWSAYXVVWLIGS	VS13	4	5	[3har]
FTVATMTAXFVFFV	FV13	IADVLAKAGYGVXI	II13	0	6	[3ddl]
FVWWAISTAAMLYV	FV13	DGIMIGTGLVGALT	DT13	4	3	[3har]
FTTPLLLLDLALLV	FV13	DGIMIGTGLVGALT	DT13	2	3	[1brx]
FRWAFYAISCAFFV	FV13	DIXMCVTGLAAAXT	DT13	4	3	[1e12]
FTVATMTAXFVFFV	FV13	DVLAKAGYGVLIYN	DN13	0	6	[3ddl]
FTVATMTAXFVFFV	FV13	LAXAGYGVLIYNIA	LA13	0	6	[3ddl]
FTVATMTAXFVFFV	FV13	SAXVVFIAGYHYFR	SR13	0	1	[3ddl]
FTTPLLLLDLALLV	FV13	SAXVGFGLILLRSR	SR13	2	6	[1brx]
FTVATMTAXFVFFV	FV13	AKAGYGVLIYNIAK	AK13	0	6	[3ddl]
FRWAFYAISCAFFV	FV13	ADIGMCVTGLAAAM	AM13	4	3	[1e12]
FTVATMTAXFVFFV	FV13	MVSALVVFIAGYHY	MY13	0	1	[3ddl]
FTVATMTAXFVFFV	FV13	MMVSALVVFIAGYH	MH13	0	1	[3ddl]
AFXGLVYYLVGPMT	AT13	LRNLTVXLWAIYPF	LF13	4	5	[1gue, 4gyc, 3qdc, 3qap, 2f93, 2ksy, 2f95, 1jgj, 1h68, 1gu8]
AMLYXLYVXFFGFT	AT13	LAXVGADGIMIGTG	LG13	4	3	[1s8l, 1at9, 1e0p, 1s8j, 1r84, 1r2n, 4hyx, 1pxs, 1jv7, 1jv6, 1pxr, 4hwl, 1qkp, 1qko, 1s54, 1s53, 1mgy, 3han, 3hao, 3hap, 3haq, 3har, 3has, 1bm1, 1q5i, 1kme, 1s52, 1s51, 1py6, 1vjm, 1tn5, 1x0i, 1x0k, 3utv, 1tn0, 3utw, 1xji, 3utx, 3uty]
AMLYXLYVXFFGFT	AT13	VLRNVTVVLWSAYP	VP13	4	5	[1s8l, 1at9, 1e0p, 1s8j, 1r84, 1r2n, 4hyx, 1pxs, 1jv7, 1jv6, 1pxr, 4hwl, 1qkp, 1qko, 1s54, 1s53, 1mgy, 3han, 3hao, 3hap, 1bm1, 1kme, 1s52, 1s51, 1py6, 1vjm, 1tn5, 1x0i, 1x0k, 3utv, 1tn0, 3utw, 1xji, 3utx, 3uty]
AXYIFAFLXLNYLT	AT13	TXLVPVVSIASYXG	TG13	6	1	[3vvk, 3qbl, 3qbg, 3qbi, 3qbk]
ALXGLSILLFVFMT	AT13	TXLVPVVSIASYXG	TG13	0	1	[3qbl, 3vvk, 3qbg, 3qbi, 3qbk]
AMLYXLYVXFFGFT	AT13	TILAXVGADGIMIG	TG13	4	3	[1s8l, 1at9, 1e0p, 1s8j, 1r84, 1r2n, 4hyx, 1pxs, 1jv7, 1jv6, 1pxr, 4hwl, 1qkp, 1qko, 1s54, 1s53, 1mgy, 3han, 3hao, 3hap, 3haq, 3har, 3has, 1bm1, 1q5i, 1kme, 1s52, 1s51, 1py6, 1vjm, 1tn5, 1x0i, 1x0k, 3utv, 1tn0, 3utw, 1xji, 3utx, 3uty]
AMLYXLYVXFFGFT	AT13	NXTVVLWSAYXVXW	NW13	4	5	[1s8l, 1at9, 1e0p, 1s8j, 1r84, 1r2n, 4hyx, 1pxs, 1jv7, 1jv6, 1pxr, 4hwl, 1qkp, 1qko, 1s54, 1s53, 1mgy, 3han, 3hao, 3hap, 1bm1, 1q5i, 1kme, 1s52, 1s51, 1py6, 1vjm, 1tn5, 1x0i, 1x0k, 3utv, 1tn0, 3utw, 1xji, 3utx, 3uty]
AFXGLVYYLVGPMT	AT13	NXTVXLWAIYPFIW	NW13	4	5	[1gue, 4gyc, 3qdc, 3qap, 2f93, 2ksy, 2f95, 1jgj, 1h68, 1gu8]
AMLYXLYVXFFGFT	AT13	TVVLWSAYXVVWLI	TI13	4	5	[1at9, 1e0p, 1s8j, 1r84, 1r2n, 4hyx, 1pxs, 1pxr, 4hwl, 1qkp, 1qko, 1s54, 1s53, 3han, 3hao, 3hap, 1bm1, 1kme, 1s52, 1s51, 1py6, 1vjm, 1tn5, 1x0k, 3utv, 1tn0, 3utw, 1xji, 3utx, 3uty]
AMLYXLYVXFFGFT	AT13	RNVTVVLWSAYXXV	RV13	4	5	[1s8l, 1at9, 1e0p, 1s8j, 1r84, 1r2n, 4hyx, 1pxs, 1jv7, 1jv6, 1pxr, 4hwl, 1qkp, 1qko, 1s54, 1s53, 1mgy, 3han, 3hao, 3hap, 1bm1, 1q5i, 1kme, 1s52, 1s51, 1py6, 1vjm, 1tn5, 1x0i, 1x0k, 3utv, 1tn0, 3utw, 1xji, 3utx, 3uty]
AMLYXLYVXFFGFT	AT13	WSAYXVVWLIGSEG	WG13	4	5	[4hwl, 1s52, 1r84, 1r2n, 3han, 3hap, 3utv, 1tn0, 1pxr, 1xji, 3utx, 3uty]
AMLYXLYVXFFGFT	AT13	LRNVTVVLWSAYXV	LV13	4	5	[1s8l, 1at9, 1e0p, 1s8j, 1r84, 1r2n, 4hyx, 1pxs, 1jv7, 1jv6, 1pxr, 4hwl, 1qkp, 1qko, 1s54, 1s53, 1mgy, 3han, 3hao, 3hap, 1bm1, 1q5i, 1kme, 1s52, 1s51, 1py6, 1vjm, 1tn5, 1x0i, 1x0k, 3utv, 1tn0, 3utw, 1xji, 3utx, 3uty]
AMLYXLYVXFFGFT	AT13	LVGXDGIMIXTGLV	LV13	4	3	[1s8l, 1at9, 1e0p, 1s8j, 1r84, 1r2n, 4hyx, 1pxs, 1pxr, 4hwl, 1qkp, 1qko, 1s54, 1s53, 3han, 3hao, 3haq, 3har, 3has, 1bm1, 1q5i, 1kme, 1s52, 1s51, 1py6, 1vjm, 1tn5, 1x0k, 3utv, 1tn0, 3utw, 1xji, 3utx, 3uty]
AMLYXLYVXFFGFT	AT13	IXAXVGADGIMIXT	IT13	4	3	[1s8l, 1at9, 1e0p, 1s8j, 1r84, 1r2n, 4hyx, 1pxs, 1jv7, 1jv6, 1pxr, 4hwl, 1qkp, 1qko, 1s54, 1s53, 1mgy, 3han, 3hao, 3hap, 3haq, 3har, 3has, 1bm1, 1q5i, 1kme, 1s52, 1s51, 1py6, 1vjm, 1tn5, 1x0i, 1x0k, 3utv, 1tn0, 3utw, 1xji, 3utx, 3uty]
AMLYXLYVXFFGFT	AT13	VXXDGIMIXTGLVG	VG13	4	3	[1s8l, 1at9, 1e0p, 1s8j, 1r84, 1r2n, 4hyx, 1pxs, 1pxr, 4hwl, 1qkp, 1qko, 1s54, 1s53, 3han, 3hao, 3hap, 3haq, 3har, 3has, 1bm1, 1q5i, 1kme, 1s52, 1s51, 1py6, 1vjm, 1tn5, 1x0k, 3utv, 1tn0, 3utw, 1xji, 3utx, 3uty]
AXYIFAFLXLNYLT	AT13	VVXWLGYPIVWXXG	VG13	6	5	[3vvk, 3qbl, 3qbg, 3qbi, 3qbk]
AMLYXLYVXFFGFT	AT13	VXXWSAYXVVXLXG	VG13	4	5	[1at9, 1e0p, 1r84, 1r2n, 4hyx, 1pxs, 1pxr, 4hwl, 1qkp, 1qko, 1s54, 1s53, 3han, 3hao, 3hap, 1bm1, 1kme, 1s52, 1s51, 1py6, 1vjm, 1tn5, 1x0k, 3utv, 1tn0, 3utw, 1xji, 3utx, 3uty]
AFXGLVYYLVGPMT	AT13	VXLWAIYPFIWXXG	VG13	4	5	[4gyc, 3qdc, 3qap, 2ksy, 1jgj]
ALXGLSILLFVFMT	AT13	VAKYIFAFXLLNYL	VL13	0	6	[3qbl, 3vvk, 3qbg, 3qbi, 3qbk]
AMLYXLYVXFFGFT	AT13	VTVXLWSAYXVXWL	VL13	4	5	[1s8l, 1at9, 1e0p, 1s8j, 1r84, 1r2n, 4hyx, 1pxs, 1pxr, 4hwl, 1qkp, 1qko, 1s54, 1s53, 3han, 3hao, 3hap, 1bm1, 1kme, 1s52, 1s51, 1py6, 1vjm, 1tn5, 1x0i, 1x0k, 3utv, 1tn0, 3utw, 1xji, 3utx, 3uty]
AFXGLVYYLVGPMT	AT13	LNTVVMLAGFAGAM	LM13	4	3	[4gyc, 3qdc, 3qap, 2ksy, 1jgj]
AXYIFAFLXLNYLT	AT13	FSTLKLLTVVMWLG	FG13	6	5	[3vvk, 3qbl, 3qbg, 3qbi, 3qbk]
AXYIFAFLXLNYLT	AT13	AGLSILLFVFMTRG	AG13	6	0	[3vvk, 3qbi]
ALXGLSILLFVFMT	AT13	AVSTILVPVVSIAS	AS13	0	1	[3qbl, 3vvk, 3qbg, 3qbi, 3qbk]
AXYIFAFLXLNYLT	AT13	AVSTILVPVVSIAS	AS13	6	1	[3vvk, 3qbl, 3qbg, 3qbi, 3qbk]
AMLYXLYVXFFGFT	AT13	WLXTTXLLXXXLXL	WL13	4	2	[1s8l, 1at9, 1e0p, 1s8j, 1r84, 1r2n, 4hyx, 1pxs, 1jv7, 1jv6, 1pxr, 1qkp, 1qko, 1s54, 1s53, 1mgy, 3han, 3hap, 3haq, 3has, 1bm1, 1q5i, 1kme, 1s52, 1s51, 1py6, 1vjm, 1tn5, 1x0i, 1x0k, 3utv, 1tn0, 3utw, 1xji, 3utx, 3uty]
AFXGLVYYLVGPMT	AT13	GIVITLNTVVMLAG	GG13	4	3	[1gue, 4gyc, 3qdc, 3qap, 2f93, 2ksy, 2f95, 1jgj, 1h68, 1gu8]
ALXGLSILLFVFMT	AT13	WAYSXLDIVAKYXF	WF13	0	6	[3qbl, 3vvk, 3qbg, 3qbi, 3qbk]
AMLYXLYVXFFGFT	AT13	KXLRNVTVVLWSAY	KY13	4	5	[1s8l, 1e0p, 1s8j, 1r84, 1r2n, 4hyx, 1pxs, 1jv7, 1jv6, 1pxr, 4hwl, 1qkp, 1qko, 1s54, 1s53, 1mgy, 3han, 3hao, 3hap, 1bm1, 1q5i, 1kme, 1s52, 1s51, 1py6, 1vjm, 1tn5, 1x0i, 1x0k, 3utv, 1tn0, 3utw, 1xji, 3utx, 3uty]
AFXGLVYYLVGPMT	AT13	TVXLWAIYPFIWLL	TL13	4	5	[4gyc, 3qdc, 3qap, 2f93, 2ksy, 2f95, 1jgj]
AXYIFAFLXLNYLT	AT13	TVVXWLGYPIVXAL	TL13	6	5	[3vvk, 3qbl, 3qbg, 3qbi, 3qbk]
AMLYXLYVXFFGFT	AT13	FKXLRNVTVVLWXA	FA13	4	5	[1s8l, 1e0p, 1s8j, 1pxs, 1jv7, 1jv6, 1pxr, 4hwl, 1qkp, 1qko, 1s54, 1s53, 1mgy, 3hao, 1q5i, 1kme, 1s52, 1s51, 1py6, 1vjm, 1tn5, 1x0k, 1tn0, 3utx, 3uty]
AFXGLVYYLVGPMT	AT13	FGIVITLNTVVMXA	FA13	4	3	[1gue, 4gyc, 3qdc, 3qap, 2f93, 2ksy, 2f95, 1jgj, 1h68, 1gu8]
AMLYXLYVXFFGFT	AT13	AVGADGIMIGTGLV	AV13	4	3	[3hap]
AFXGLVYYLVGPMT	AT13	ITLNTVVMLAGFAG	IG13	4	3	[1gue, 4gyc, 3qdc, 3qap, 2f93, 2ksy, 2f95, 1jgj, 1h68, 1gu8]
AMLYXLYVXFFGFT	AT13	GTXLAXVGADGIMI	GI13	4	3	[1s8l, 1e0p, 1s8j, 1r84, 1r2n, 4hyx, 1pxs, 1jv7, 1jv6, 1pxr, 4hwl, 1qkp, 1qko, 1s54, 1s53, 1mgy, 3han, 3hao, 3hap, 3haq, 3har, 3has, 1q5i, 1kme, 1s52, 1s51, 1py6, 1vjm, 1tn5, 1x0i, 1x0k, 3utv, 1tn0, 3utw, 1xji, 3utx, 3uty]
AMLYXLYVXFFGFT	AT13	GADGXMIXTXLXGA	GA13	4	3	[1at9, 1e0p, 1r84, 1r2n, 4hyx, 1pxs, 1pxr, 4hwl, 1qkp, 1qko, 1s54, 1s53, 3han, 3hao, 3hap, 3haq, 3har, 3has, 1bm1, 1q5i, 1kme, 1s52, 1s51, 1py6, 1vjm, 1tn5, 1x0k, 3utv, 1tn0, 3utw, 1xji, 3utx, 3uty]
AXYIFAFLXLNYLT	AT13	IALAGLSILLFVFM	IM13	6	0	[3vvk, 3qbl, 3qbg, 3qbi, 3qbk]
AMLYXLYVXFFGFT	AT13	DWLFTTXLLXLXLA	DA13	4	2	[1at9, 1e0p, 1r84, 1r2n, 4hyx, 1pxs, 1pxr, 4hwl, 1qkp, 1qko, 1s54, 1s53, 3han, 3hap, 3haq, 3has, 1bm1, 1q5i, 1kme, 1s52, 1s51, 1py6, 1vjm, 1tn5, 1x0i, 1x0k, 3utv, 1tn0, 3utw, 1xji, 3utx, 3uty]
AXYIFAFLXLNYLT	AT13	KLXTVVMWLGYPIV	KV13	6	5	[3vvk, 3qbl, 3qbg, 3qbi, 3qbk]
AFXGLVYYLVGPMT	AT13	TLNTVVMLAGFAGA	TA13	4	3	[4gyc, 3qdc, 3qap, 2ksy, 1jgj]
ALXGLSILLFVFMT	AT13	AYXXXDIVAKYXFA	AA13	0	6	[3qbl, 3vvk, 3qbg, 3qbi, 3qbk]
AFXGLVYYLVGPMT	AT13	VRLRNLTVXLWAIY	VY13	4	5	[1gue, 4gyc, 3qdc, 3qap, 2f93, 2ksy, 2f95, 1jgj, 1h68, 1gu8]
AXYIFAFLXLNYLT	AT13	VSTILVPVVSIASY	VY13	6	1	[3vvk, 3qbl, 3qbg, 3qbi, 3qbk]
ALXGLSILLFVFMT	AT13	VSTILVPVVSIASY	VY13	0	1	[3qbl, 3vvk, 3qbg, 3qbi, 3qbk]
AXYIFAFLXLNYLT	AT13	IAVSTILVPVVSIA	IA13	6	1	[3vvk, 3qbl, 3qbg, 3qbi, 3qbk]
ALXGLSILLFVFMT	AT13	IAVSTILVPVVSIA	IA13	0	1	[3qbl, 3vvk, 3qbg, 3qbi, 3qbk]
ALXGLSILLFVFMT	AT13	SALDIVAKYIFAFL	SL13	0	6	[3qbl, 3vvk, 3qbg, 3qbi, 3qbk]
AXYIFAFLXLNYLT	AT13	SLYINIALAGLSIL	SL13	6	0	[3vvk, 3qbl, 3qbg, 3qbi, 3qbk]
AXYIFAFLXLNYLT	AT13	STILVPVVSIASYT	ST13	6	1	[3vvk, 3qbl, 3qbg, 3qbi, 3qbk]
ALXGLSILLFVFMT	AT13	STILVPVVSIASYT	ST13	0	1	[3qbl, 3vvk, 3qbg, 3qbi, 3qbk]
AMLYXLYVXFFGFT	AT13	VLRNVTVVLWSAYA	VA13	4	5	[1q5i]
AFXGLVYYLVGPMT	AT13	VITLNTVVMLAGFA	VA13	4	3	[1gue, 4gyc, 3qdc, 3qap, 2f93, 2ksy, 2f95, 1jgj, 1h68, 1gu8]
ALXGLSILLFVFMT	AT13	SWAYSXLDIVAKYI	SI13	0	6	[3qbl, 3vvk, 3qbg, 3qbi, 3qbk]
AXYIFAFLXLNYLT	AT13	SSLYINIALAGLSI	SI13	6	0	[3vvk, 3qbl]
AXYIFAFLXLNYLT	AT13	YINIALAGLSILLF	YF13	6	0	[3vvk, 3qbl, 3qbg, 3qbi, 3qbk]
ALXGLSILLFVFMT	AT13	YSXLDIVAKYXFAF	YF13	0	6	[3qbl, 3vvk, 3qbg, 3qbi, 3qbk]
ALXGLSILLFVFMT	AT13	ILVPVVSIASYTGL	IL13	0	1	[3qbl, 3vvk, 3qbg, 3qbi, 3qbk]
AXYIFAFLXLNYLT	AT13	ILVPVVSIASYTGL	IL13	6	1	[3vvk, 3qbl, 3qbg, 3qbi, 3qbk]
ALXGLSILLFVFMT	AT13	IVAKYIFAFLLLNY	IY13	0	6	[3qbl, 3vvk, 3qbg, 3qbi, 3qbk]
AXYIFAFLXLNYLT	AT13	TLKLLTVVMWLXYP	TP13	6	5	[3vvk, 3qbl, 3qbg, 3qbi, 3qbk]
AXYIFAFLXLNYLT	AT13	NIALAGLSILLFVF	NF13	6	0	[3vvk, 3qbl, 3qbg, 3qbi, 3qbk]
AXYIFAFLXLNYLT	AT13	INIXLAGLSILXFV	IV13	6	0	[3vvk, 3qbl, 3qbg, 3qbi, 3qbk]
AMLYXLYVXFFGFT	AT13	LWSAYXVVWLIGSE	LE13	4	5	[1at9, 1s52, 1r84, 1r2n, 1pxr, 4hwl, 3han, 3hap, 3utv, 1tn0, 1xji, 3utx, 3uty]
ALXGLSILLFVFMT	AT13	VPVVSIASYTGLAS	VS13	0	1	[3qbl, 3vvk, 3qbg, 3qbi, 3qbk]
AXYIFAFLXLNYLT	AT13	VPVVSIASYTGLAS	VS13	6	1	[3vvk, 3qbl, 3qbg, 3qbi, 3qbk]
AMLYXLYVXFFGFT	AT13	VLWSAYXVVWLIGS	VS13	4	5	[1at9, 1bm1, 1s52, 1r84, 1r2n, 1pxr, 4hwl, 3han, 3hap, 3utv, 1tn0, 1xji, 3utx, 3uty]
AMLYXLYVXFFGFT	AT13	AXVGADGIMIGXXL	AL13	4	3	[1s8l, 1at9, 1e0p, 1s8j, 1r84, 1r2n, 4hyx, 1pxs, 1jv7, 1jv6, 1pxr, 4hwl, 1qkp, 1qko, 1s54, 1s53, 1mgy, 3han, 3hao, 3hap, 3haq, 3har, 3has, 1bm1, 1q5i, 1kme, 1s52, 1s51, 1py6, 1vjm, 1tn5, 1x0i, 1x0k, 3utv, 1tn0, 3utw, 1xji, 3utx, 3uty]
ALXGLSILLFVFMT	AT13	ALDIVAXYIFAXLL	AL13	0	6	[3qbl, 3vvk, 3qbg, 3qbi, 3qbk]
AMLYXLYVXFFGFT	AT13	ADGIMIGXXLVGAL	AL13	4	3	[1at9, 1e0p, 1r84, 1r2n, 1pxs, 1pxr, 4hwl, 1qkp, 1qko, 1s54, 1s53, 3han, 3hao, 3hap, 3har, 3has, 1bm1, 1q5i, 1kme, 1s52, 1s51, 1py6, 1vjm, 1tn5, 1x0k, 3utv, 1tn0, 1xji, 3utx, 3uty]
AFXGLVYYLVGPMT	AT13	RNLTVXLWAIYPFI	RI13	4	5	[1gue, 4gyc, 3qdc, 3qap, 2f93, 2ksy, 2f95, 1jgj, 1h68, 1gu8]
AXYIFAFLXLNYLT	AT13	LLTVVMWLGYPIVW	LW13	6	5	[3vvk, 3qbl, 3qbg, 3qbi, 3qbk]
AXYIFAFLXLNYLT	AT13	LAGLSILLFVFMTR	LR13	6	0	[3vvk, 3qbl, 3qbg, 3qbi, 3qbk]
AXYIFAFLXLNYLT	AT13	LVXVVSIASYTGLA	LA13	6	1	[3vvk, 3qbl, 3qbg, 3qbi, 3qbk]
ALXGLSILLFVFMT	AT13	LVXVVSIASYTGLA	LA13	0	1	[3qbl, 3vvk, 3qbg, 3qbi, 3qbk]
AXYIFAFLXLNYLT	AT13	LXVVXWLGYPIVWA	LA13	6	5	[3vvk, 3qbl, 3qbg, 3qbi, 3qbk]
ALXGLSILLFVFMT	AT13	DIVAKYIFAFLLLN	DN13	0	6	[3qbl, 3vvk, 3qbg, 3qbi, 3qbk]
AMLYXLYVXFFGFT	AT13	DGIMIGTGLVGALT	DT13	4	3	[4hwl, 1at9, 1bm1, 1q5i, 1s52, 1x0k, 1tn0, 1pxr, 3utx, 3har]
AMLYXLYVXFFGFT	AT13	DQGTILAXVGADGI	DI13	4	3	[1s8l, 1s8j, 1q5i, 1kme, 1r84, 1r2n, 4hyx, 1jv7, 1jv6, 1qkp, 1s54, 1s53, 1x0i, 1mgy, 3han, 3utv, 3hap, 3haq, 1tn0, 3utw, 1xji, 3uty, 3has]
AFXGLVYYLVGPMT	AT13	REFGIVITLNTVVM	RM13	4	3	[1gue, 4gyc, 3qdc, 2f93, 2ksy, 2f95, 1jgj, 1h68, 1gu8]
AFXGLVYYLVGPMT	AT13	SREFGIVITLNTVV	SV13	4	3	[2f93, 2f95]
AFXGLVYYLVGPMT	AT13	DSREFGIVITLNTV	DV13	4	3	[2f93, 2f95]
AFXGLVYYLVGPMT	AT13	EFGIVITLNTVVML	EL13	4	3	[1gue, 4gyc, 3qdc, 3qap, 2f93, 2ksy, 2f95, 1jgj, 1h68, 1gu8]
AFXGLVYYLVGPMT	AT13	YVRLRNLTVXLWAI	YI13	4	5	[1gue, 4gyc, 3qdc, 3qap, 2ksy, 1jgj, 1h68, 1gu8]
AMLYXLYVXFFGFT	AT13	QGTILAXVGADGIM	QM13	4	3	[1s8l, 1s8j, 1q5i, 1kme, 1r84, 1r2n, 4hyx, 1jv7, 1jv6, 1qkp, 1s54, 1s53, 1x0i, 1mgy, 3han, 3utv, 3hap, 3haq, 1tn0, 3utw, 1xji, 3uty, 3has]
AFXGLVYYLVGPMT	AT13	LWAIYPFIWLLGXP	LP13	4	5	[3qdc, 3qap]
AFXGLVYYLVGPMT	AT13	RLRNLTVXLWAIYP	RP13	4	5	[1gue, 4gyc, 3qdc, 3qap, 2f93, 2ksy, 2f95, 1jgj, 1h68, 1gu8]
AFXGLVYYLVGPMT	AT13	ILWAIYPFIWLLGP	IP13	4	5	[3qdc, 3qap]
AFXGLVYYLVGPMT	AT13	NTVVMLAGFAGAMV	NV13	4	3	[3qdc, 3qap, 1jgj]
AMLYXLYVXFFGFT	AT13	GIMIGTGLVGALTK	GK13	4	3	[1at9]
IETLLFMVLDVXXK	IK13	LVLWTAYPILWIIG	LG13	6	5	[1uaz]
IETLLFMVLDVXXK	IK13	VLRNVTVVLWSAYP	VP13	6	5	[1r2n, 1r84, 4hyx, 1pxs, 1pxr, 4hwl, 1qkp, 1s54, 1s53, 1o0a, 3han, 3hap, 3haq, 3har, 3has, 1kme, 2ntw, 1s52, 1s51, 1py6, 4ov0, 1tn5, 3utv, 1tn0, 3utw, 3utx, 1xji, 3uty]
IETLLFMVLDVXXK	IK13	TLXLXIGTLLMLXG	TG13	6	0	[1uaz]
IETLLFMVLDVXXK	IK13	RNVTVVLWSAYXXV	RV13	6	5	[1brr, 1r2n, 1r84, 4hyx, 1pxs, 1pxr, 4hwl, 1ixf, 3vi0, 1qkp, 1s54, 1s53, 1p8h, 1o0a, 3han, 3hap, 3haq, 4md2, 3har, 3has, 4md1, 3ns0, 1q5j, 1q5i, 1kme, 2ntw, 1s52, 1s51, 1py6, 4ov0, 1iw9, 1tn5, 3nsb, 3mbv, 3utv, 1tn0, 3utw, 3utx, 1xji, 3uty]
IETLLFMVLDVXXK	IK13	NXTVVLWSAYXVXW	NW13	6	5	[1brr, 1r2n, 1r84, 4hyx, 1pxs, 1pxr, 4hwl, 1ixf, 3vi0, 1qkp, 1s54, 1s53, 1p8h, 1o0a, 3han, 3hap, 3haq, 4md2, 3har, 3has, 4md1, 3ns0, 1q5j, 1q5i, 1kme, 2ntw, 1s52, 1s51, 1py6, 4ov0, 1iw9, 1tn5, 3nsb, 3mbv, 3utv, 1tn0, 3utw, 3utx, 1xji, 3uty]
IETLLFMVLDVXXK	IK13	TVVLWSAYXVVWLI	TI13	6	5	[1brr, 1r2n, 1r84, 4hyx, 1pxs, 1pxr, 4hwl, 1ixf, 3vi0, 1qkp, 1s54, 1s53, 1p8h, 1o0a, 3han, 1c8r, 3hap, 3haq, 4md2, 3har, 3has, 4md1, 3ns0, 1q5j, 1kgb, 1q5i, 1kme, 2ntw, 1s52, 1s51, 1py6, 4ov0, 1iw9, 3vhz, 2i21, 1tn5, 3nsb, 3mbv, 3utv, 1tn0, 3utw, 3utx, 1xji, 3uty]
IETLLFMVLDVXXK	IK13	LRNVTVVLWSAYXV	LV13	6	5	[1brr, 1r2n, 1r84, 4hyx, 1pxs, 1pxr, 4hwl, 1qkp, 1s54, 1s53, 1p8h, 1o0a, 3han, 3hap, 3haq, 4md2, 3har, 3has, 4md1, 3ns0, 1q5j, 1q5i, 1kme, 2ntw, 1s52, 1s51, 1py6, 4ov0, 1tn5, 3nsb, 3mbv, 3utv, 1tn0, 3utw, 3utx, 1xji, 3uty]
IETLLFMVLDVXXK	IK13	WIWLALGTALMGLG	WG13	6	0	[1brr, 1r2n, 1r84, 4hyx, 1pxs, 1pxr, 4hwl, 1ixf, 3vi0, 1qkp, 1s54, 1s53, 1p8h, 3han, 1c8r, 3hap, 3haq, 4md2, 3har, 3has, 4md1, 3ns0, 1q5j, 1kgb, 1q5i, 1kme, 2ntw, 1s52, 1s51, 1py6, 4ov0, 1iw9, 3vhz, 1tn5, 3nsb, 3mbv, 3utv, 1tn0, 3utw, 3utx, 1xji, 3uty]
IETLLFMVLDVXXK	IK13	WSAYXVVWLIGSEG	WG13	6	5	[1q5i, 1brr, 1s52, 1r2n, 1r84, 1pxr, 4hwl, 3han, 3hap, 3utv, 1tn0, 3har, 3utx, 1xji, 3has, 3uty]
IETLLFMVLDVXXK	IK13	IWLALGTALMXLGT	IT13	6	0	[1brr, 1r2n, 1r84, 4hyx, 1pxs, 1pxr, 4hwl, 1ixf, 3vi0, 1qkp, 1s53, 1p8h, 1o0a, 3han, 1c8r, 3hap, 3haq, 4md2, 3har, 3has, 4md1, 3ns0, 1q5j, 1kgb, 1q5i, 1kme, 2ntw, 1py6, 4ov0, 1iw9, 3vhz, 2i21, 1tn5, 3nsb, 3mbv, 3utv, 1tn0, 3utw, 3utx, 1xji, 3uty]
IETLLFMVLDVXXK	IK13	VXXWSAYXVVXLXG	VG13	6	5	[1brr, 1r2n, 1r84, 4hyx, 1pxs, 1pxr, 4hwl, 1ixf, 3vi0, 1qkp, 1s54, 1s53, 1p8h, 1o0a, 3han, 1c8r, 3hap, 3haq, 4md2, 3har, 3has, 4md1, 3ns0, 1q5j, 1kgb, 1q5i, 1kme, 2ntw, 1s52, 1s51, 1py6, 4ov0, 1iw9, 3vhz, 2i21, 1tn5, 3nsb, 3mbv, 3utv, 1tn0, 3utw, 3utx, 1xji, 3uty]
IETLLFMVLDVXXK	IK13	VTVXLWSAYXVXWL	VL13	6	5	[1brr, 1r2n, 1r84, 4hyx, 1pxs, 1pxr, 4hwl, 1ixf, 3vi0, 1qkp, 1s54, 1s53, 1p8h, 1o0a, 3han, 3hap, 3haq, 4md2, 3har, 3has, 4md1, 3ns0, 1q5j, 1q5i, 1kme, 2ntw, 1s52, 1s51, 1py6, 4ov0, 1iw9, 3vhz, 1tn5, 3nsb, 3mbv, 3utv, 1tn0, 3utw, 3utx, 1xji, 3uty]
IETLLFMVLDVXXK	IK13	VWWXISTAAMLYXL	VL13	6	4	[1brr, 1r2n, 1r84, 4hyx, 1pxs, 1pxr, 4hwl, 1ixf, 3vi0, 1qkp, 1s54, 1s53, 1p8h, 1o0a, 3han, 1c8r, 3hap, 4md2, 3has, 4md1, 3ns0, 1q5j, 1kgb, 1q5i, 1kme, 2ntw, 1s52, 1s51, 1py6, 4ov0, 1iw9, 3vhz, 2i21, 1tn5, 3nsb, 3mbv, 3utv, 1tn0, 3utw, 3utx, 1xji, 3uty]
IETLLFMVLDVXXK	IK13	VXXIAFTXXLSMLL	VL13	6	1	[1brr, 1r2n, 1r84, 4hyx, 4hwl, 1ixf, 3vi0, 1qkp, 1s54, 1s53, 1p8h, 1o0a, 1c8r, 3hap, 3haq, 4md2, 3har, 3has, 4md1, 3ns0, 1q5j, 1kgb, 1q5i, 1kme, 2ntw, 1s52, 1s51, 1py6, 4ov0, 1iw9, 3vhz, 2i21, 1tn5, 3nsb, 3mbv, 3utx, 1xji]
IETLLFMVLDVXXK	IK13	ALGTALMGLGXLYF	AF13	6	0	[1brr, 1r2n, 1r84, 4hyx, 1pxs, 1pxr, 4hwl, 1ixf, 3vi0, 1qkp, 1s54, 1s53, 1p8h, 1o0a, 3han, 1c8r, 3hap, 3haq, 4md2, 3har, 3has, 4md1, 3ns0, 1q5j, 1kgb, 1q5i, 1kme, 2ntw, 1s52, 1s51, 1py6, 4ov0, 1iw9, 3vhz, 2i21, 1tn5, 3nsb, 3mbv, 3utv, 1tn0, 3utw, 3utx, 1xji, 3uty]
IETLLFMVLDVXXK	IK13	TALMGLGXLYFLVK	TK13	6	0	[1brr, 1r2n, 1r84, 4hyx, 1pxs, 1pxr, 4hwl, 3vi0, 1qkp, 1s54, 1s53, 1p8h, 1o0a, 3han, 3hap, 3haq, 4md2, 3har, 3has, 4md1, 3ns0, 1q5j, 1q5i, 1kme, 2ntw, 1s52, 1s51, 1py6, 4ov0, 1tn5, 3nsb, 3mbv, 1tn0, 3utw, 3utx, 1xji, 3uty]
IETLLFMVLDVXXK	IK13	LXIGTLLXLIGTXY	LY13	6	0	[1uaz]
IETLLFMVLDVXXK	IK13	LXLGTALMXLGXXY	LY13	6	0	[1brr, 1r2n, 1r84, 4hyx, 1pxs, 1pxr, 4hwl, 1ixf, 3vi0, 1qkp, 1s54, 1s53, 1p8h, 1o0a, 3han, 1c8r, 3hap, 3haq, 4md2, 3har, 3has, 4md1, 3ns0, 1q5j, 1kgb, 1q5i, 1kme, 2ntw, 1s52, 1s51, 1py6, 4ov0, 1iw9, 3vhz, 2i21, 1tn5, 3nsb, 3mbv, 3utv, 1tn0, 3utw, 3utx, 1xji, 3uty]
IETLLFMVLDVXXK	IK13	LMGLGXLYFLVXGM	LM13	6	0	[1r2n, 1r84, 4hyx, 1pxs, 1pxr, 1s53, 1p8h, 1o0a, 3han, 3hap, 3haq, 4md2, 3har, 3has, 4md1, 1q5j, 1q5i, 1kme, 2ntw, 1s51, 1py6, 4ov0, 1tn5, 3mbv, 1tn0, 3utw, 3utx, 1xji, 3uty]
IETLLFMVLDVXXK	IK13	GLGXLYFXVKGMGV	GV13	6	0	[1tn5, 1q5i, 1s53, 1tn0]
IETLLFMVLDVXXK	IK13	GTXLMLIGTFYFXV	GV13	6	0	[1uaz]
IETLLFMVLDVXXK	IK13	GTXLMGLGXLYFXV	GV13	6	0	[1brr, 1r2n, 1r84, 4hyx, 1pxs, 1pxr, 4hwl, 1ixf, 3vi0, 1qkp, 1s54, 1s53, 1p8h, 1o0a, 3han, 3hap, 3haq, 4md2, 3har, 3has, 4md1, 3ns0, 1q5j, 1q5i, 1kme, 2ntw, 1s52, 1s51, 1py6, 4ov0, 1iw9, 3vhz, 1tn5, 3nsb, 3mbv, 3utv, 1tn0, 3utw, 3utx, 1xji, 3uty]
IETLLFMVLDVXXK	IK13	MXLGXLYFLVKGMG	MG13	6	0	[1tn5, 1q5i, 1kme, 1s53, 1s51, 1py6, 1pxs, 3haq, 1tn0, 3utw, 1pxr, 3har]
IETLLFMVLDVXXK	IK13	ALXXLGXLYFLVKG	AG13	6	0	[1r2n, 1r84, 4hyx, 1pxs, 1pxr, 4hwl, 1qkp, 1s53, 1p8h, 1o0a, 3han, 3hap, 3haq, 4md2, 3har, 3has, 4md1, 3ns0, 1q5j, 1q5i, 1kme, 2ntw, 1s51, 1py6, 4ov0, 1tn5, 3nsb, 3mbv, 1tn0, 3utw, 3utx, 1xji, 3uty]
IETLLFMVLDVXXK	IK13	VLVLWTAYPILXII	VI13	6	5	[1uaz]
IETLLFMVLDVXXK	IK13	KFYAIXTLVXXIAF	KF13	6	1	[1q5i, 1kme, 1s54, 2ntw, 1s51, 1py6, 1pxs, 3haq]
IETLLFMVLDVXXK	IK13	WLXLGTALMXLGXL	WL13	6	0	[1brr, 1r2n, 1r84, 4hyx, 1pxs, 1pxr, 4hwl, 1ixf, 3vi0, 1qkp, 1s54, 1s53, 1p8h, 1o0a, 3han, 1c8r, 3hap, 3haq, 4md2, 3har, 3has, 4md1, 3ns0, 1q5j, 1kgb, 1q5i, 1kme, 2ntw, 1s52, 1s51, 1py6, 4ov0, 1iw9, 3vhz, 2i21, 1tn5, 3nsb, 3mbv, 3utv, 1tn0, 3utw, 3utx, 1xji, 3uty]
IETLLFMVLDVXXK	IK13	KXLRNVTVVLWSAY	KY13	6	5	[1r2n, 1r84, 4hyx, 1pxs, 1pxr, 4hwl, 1qkp, 1s54, 1s53, 1o0a, 3han, 3hap, 3haq, 3har, 3has, 1q5i, 1kme, 2ntw, 1s52, 1s51, 1py6, 1tn5, 3utv, 1tn0, 3utw, 3utx, 1xji, 3uty]
IETLLFMVLDVXXK	IK13	WLGIGTLLMLIGTF	WF13	6	0	[1uaz]
IETLLFMVLDVXXK	IK13	IAFTMXLSMLLGXG	IG13	6	1	[1kme, 1brr, 1s52, 1r2n, 1r84, 4hwl, 1qkp, 3han, 3hap, 3har, 3utx, 1xji, 3has, 3uty]
IETLLFMVLDVXXK	IK13	FKXLRNVTVVLWXA	FA13	6	5	[1q5i, 1kme, 2ntw, 1s52, 1s51, 1py6, 1pxs, 1pxr, 4hwl, 1qkp, 1tn5, 1s54, 1s53, 3haq, 1tn0, 3har, 3utx, 3has, 3uty]
IETLLFMVLDVXXK	IK13	WAISTAAMLYXLYV	WV13	6	4	[1brr, 1r2n, 1r84, 4hyx, 1pxs, 1pxr, 4hwl, 1ixf, 3vi0, 1qkp, 1s54, 1s53, 1p8h, 1o0a, 3han, 3hap, 4md2, 3has, 4md1, 3ns0, 1q5j, 1q5i, 1kme, 2ntw, 1s52, 1s51, 1py6, 4ov0, 1iw9, 1tn5, 3nsb, 3mbv, 3utv, 1tn0, 3utw, 3utx, 1xji, 3uty]
IETLLFMVLDVXXK	IK13	LWLGIGTLLMLIGT	LT13	6	0	[1uaz]
IETLLFMVLDVXXK	IK13	IWXALGTALMGLXS	IS13	6	0	[1s51]
IETLLFMVLDVXXK	IK13	IWLALGTALMGLXA	IA13	6	0	[1s54]
IETLLFMVLDVXXK	IK13	VLRNVTVVLWSAYA	VA13	6	5	[1q5i]
IETLLFMVLDVXXK	IK13	FYAIXTLXXXIAFT	FT13	6	1	[1q5i, 1kme, 2ntw, 1s51, 1r2n, 1r84, 4hyx, 1py6, 4ov0, 1pxs, 1qkp, 1tn5, 1s54, 1o0a, 3hap, 3haq, 3har, 1xji, 3has]
IETLLFMVLDVXXK	IK13	TXLXXXIAFTXXLS	TS13	6	1	[1brr, 1r2n, 1r84, 4hyx, 4hwl, 1ixf, 3vi0, 1qkp, 1s54, 1p8h, 1o0a, 3hap, 3haq, 4md2, 3har, 3has, 4md1, 3ns0, 1q5j, 1q5i, 1kme, 2ntw, 1s52, 1s51, 1py6, 4ov0, 1iw9, 3vhz, 1tn5, 3nsb, 3mbv, 1xji]
IETLLFMVLDVXXK	IK13	RFVWWAISTAAMLY	RY13	6	4	[1brr, 1r2n, 1r84, 1pxs, 1pxr, 4hwl, 1ixf, 3vi0, 1s54, 1s53, 1p8h, 1o0a, 1c8r, 4md2, 3har, 4md1, 3ns0, 1q5j, 1kgb, 1q5i, 1kme, 2ntw, 1s52, 1s51, 1py6, 4ov0, 1iw9, 3vhz, 2i21, 1tn5, 3nsb, 3mbv, 1tn0, 3utx, 3uty]
IETLLFMVLDVXXK	IK13	FVWWAISTAAMLYI	FI13	6	4	[1brr, 1r2n, 1r84, 4hyx, 1pxs, 1pxr, 4hwl, 1ixf, 3vi0, 1qkp, 1s54, 1s53, 1p8h, 1o0a, 3han, 1c8r, 3hap, 4md2, 3has, 4md1, 3ns0, 1q5j, 1kgb, 1q5i, 1kme, 2ntw, 1s52, 1s51, 1py6, 4ov0, 1iw9, 3vhz, 2i21, 1tn5, 3nsb, 3mbv, 3utv, 1tn0, 3utw, 3utx, 1xji, 3uty]
IETLLFMVLDVXXK	IK13	TLXXXIAFTXXLSM	TM13	6	1	[1brr, 1r2n, 1r84, 4hyx, 4hwl, 1ixf, 3vi0, 1qkp, 1s54, 1s53, 1p8h, 1o0a, 1c8r, 3hap, 3haq, 4md2, 3har, 3has, 4md1, 3ns0, 1q5j, 1kgb, 1q5i, 1kme, 2ntw, 1s52, 1s51, 1py6, 4ov0, 1iw9, 3vhz, 2i21, 1tn5, 3nsb, 3mbv, 3utx, 1xji]
IETLLFMVLDVXXK	IK13	WXXISTAAXLYXXY	WY13	6	4	[1brr, 1r2n, 1r84, 4hyx, 1pxs, 1pxr, 4hwl, 1ixf, 3vi0, 1qkp, 1s54, 1s53, 1p8h, 1o0a, 3han, 1c8r, 3hap, 4md2, 3has, 4md1, 3ns0, 1q5j, 1kgb, 1q5i, 1kme, 2ntw, 1s52, 1s51, 1py6, 4ov0, 1iw9, 3vhz, 2i21, 1tn5, 3nsb, 3mbv, 3utv, 1tn0, 3utw, 3utx, 1xji, 3uty]
IETLLFMVLDVXXK	IK13	AXVXVXWTAYPILW	AW13	6	5	[1uaz]
IETLLFMVLDVXXK	IK13	IXXLXXXIAFTXXL	IL13	6	1	[1brr, 1r2n, 1r84, 4hyx, 4hwl, 1ixf, 3vi0, 1qkp, 1s54, 1p8h, 1o0a, 3hap, 3haq, 4md2, 3har, 3has, 4md1, 3ns0, 1q5j, 1q5i, 1kme, 2ntw, 1s52, 1s51, 1py6, 4ov0, 1iw9, 1tn5, 3nsb, 3mbv, 1xji]
IETLLFMVLDVXXK	IK13	IXLALGTALMGLGV	IV13	6	0	[1s52]
IETLLFMVLDVXXK	IK13	SAYPVVWLIGSEGA	SA13	6	5	[1brr]
IETLLFMVLDVXXK	IK13	YAIXTLXXXIAFTM	YM13	6	1	[1r2n, 1r84, 4hyx, 4hwl, 1qkp, 1s54, 1p8h, 1o0a, 3hap, 3haq, 4md2, 3har, 3has, 4md1, 1q5j, 1q5i, 1kme, 2ntw, 1s52, 1s51, 1py6, 4ov0, 1tn5, 3mbv, 3utv, 1xji]
IETLLFMVLDVXXK	IK13	PEWIWLALGTALMG	PG13	6	0	[3utv]
IETLLFMVLDVXXK	IK13	PXIAFTMXLSMLLG	PG13	6	1	[1kme, 1brr, 1s52, 1r2n, 1r84, 4hwl, 1qkp, 3han, 3hap, 3har, 3utx, 1xji, 3has]
IETLLFMVLDVXXK	IK13	NIETLLFMVLDVSA	NA13	6	6	[1brr, 1s52, 1r2n, 1r84, 4hyx, 4hwl, 1qkp, 3han, 3hap, 3utv, 3haq, 3utw, 3har, 3utx, 1xji, 3has, 3uty]
IETLLFMVLDVXXK	IK13	LWSAYXVVWLIGSE	LE13	6	5	[1q5i, 1brr, 1s52, 1r2n, 1r84, 1pxr, 4hwl, 3han, 3hap, 3utv, 1tn0, 3har, 3utx, 1xji, 3has, 3uty]
IETLLFMVLDVXXK	IK13	VLWSAYXVVWLIGS	VS13	6	5	[1q5i, 1brr, 1s52, 1r2n, 1r84, 1pxr, 4hwl, 3han, 3hap, 3utv, 1tn0, 3har, 3utx, 1xji, 3has, 3uty]
IETLLFMVLDVXXK	IK13	KKFYAIXTLVPAIA	KA13	6	1	[1s54]
IETLLFMVLDVXXK	IK13	GIGTLLMLIGTFYF	GF13	6	0	[1uaz]
IETLLFMVLDVXXK	IK13	IGTLLMLIGTFYFI	II13	6	0	[1uaz]
IETLLFMVLDVXXK	IK13	AXSXAAXLYXLYXL	AL13	6	4	[1brr, 1r2n, 1r84, 4hyx, 1pxs, 1pxr, 4hwl, 1ixf, 3vi0, 1qkp, 1s54, 1s53, 1p8h, 1o0a, 3han, 3hap, 4md2, 4md1, 3ns0, 1q5j, 1q5i, 1kme, 2ntw, 1s52, 1s51, 1py6, 4ov0, 1iw9, 1tn5, 3nsb, 3mbv, 3utv, 1tn0, 3utw, 3utx, 1xji, 3uty]
IETLLFMVLDVXXK	IK13	AFTMXLSXLLGXGL	AL13	6	1	[1kme, 1brr, 1s52, 1r2n, 1r84, 4hwl, 1qkp, 3han, 3hap, 3har, 3utx, 1xji, 3has, 3uty]
IETLLFMVLDVXXK	IK13	PLNIETLLFMVLDV	PV13	6	6	[1r2n, 1r84, 3utv]
IETLLFMVLDVXXK	IK13	RPEWIWLALGTALM	RM13	6	0	[3utv]
IETLLFMVLDVXXK	IK13	EWIWLALGTALMGL	EL13	6	0	[4hwl, 1s52, 1r2n, 1r84, 3utv]
IETLLFMVLDVXXK	IK13	LNIETLLFMVLDVS	LS13	6	6	[1r2n, 1r84, 3utv]
IETLLFMVLDVXXK	IK13	VPLNIETLLFMVLD	VD13	6	6	[1r2n, 1r84]
ETLXFMVLDXXXKV	EV13	LVPGIASAAYLXMF	LF13	6	1	[1uaz]
ETXXFMVLDVXAKV	EV13	LVPGIASAAYLXMF	LF13	6	1	[2z55, 3wqj, 1vgo, 2ei4]
ETLXFMVLDXXXKV	EV13	LVLWTAYPILWIIG	LG13	6	5	[1uaz]
ETLXFMVLDXXXKV	EV13	VLRNVTVVLWSAYP	VP13	6	5	[1brx, 1s8l, 1at9, 1e0p, 1s8j, 1r2n, 1r84, 4hyx, 1pxs, 1pxr, 4hwl, 1qkp, 1qko, 1s54, 1s53, 1o0a, 3han, 3hao, 1kg8, 3hap, 3haq, 3har, 2wjl, 3has, 1c3w, 1kme, 2ntu, 2ntw, 1s52, 1s51, 1py6, 4ov0, 2i20, 1vjm, 1tn5, 1x0i, 1x0k, 3utv, 1tn0, 3utw, 3utx, 1xji, 4fpd, 3uty]
ETLXFMVLDXXXKV	EV13	TLXLXIGTLLMLXG	TG13	6	0	[1uaz]
ETLXFMVLDXXXKV	EV13	RNVTVVLWSAYXXV	RV13	6	5	[1m0k, 1s8l, 1at9, 1e0p, 1s8j, 1r2n, 1r84, 1pxs, 1ap9, 1pxr, 4hwl, 1s54, 1s53, 1o0a, 3han, 3hao, 1kg9, 1kg8, 3hap, 3haq, 3har, 2wjl, 3has, 1q5j, 2zzl, 1q5i, 1tn5, 3nsb, 3utv, 1tn0, 3utw, 3utx, 4fpd, 3uty, 1brx, 1brr, 1p8i, 1fbk, 1ucq, 4hyx, 1ixf, 3vi0, 1qkp, 1qko, 1p8h, 1qm8, 4md2, 2zfe, 4md1, 1iw6, 3ns0, 1c3w, 1kme, 2ntu, 2ntw, 1s52, 1s51, 1py6, 4ov0, 1iw9, 2i20, 1vjm, 1x0s, 3mbv, 1x0i, 1x0k, 1x…
ETLXFMVLDXXXKV	EV13	TVVLWSAYXVVWLI	TI13	6	5	[1m0k, 1at9, 1e0p, 1s8j, 2i1x, 1r2n, 1r84, 1pxs, 1ap9, 1m0m, 1pxr, 4hwl, 1s54, 1s53, 1o0a, 1c8s, 3han, 3hao, 1kg9, 1c8r, 1kg8, 3hap, 3haq, 3har, 2wjl, 3has, 1q5j, 2zzl, 1kgb, 1q5i, 1dze, 1tn5, 3nsb, 2brd, 3utv, 1tn0, 3utw, 3utx, 4fpd, 3uty, 1brx, 1fbb, 1brr, 1p8i, 1fbk, 1ucq, 4hyx, 1p8u, 1ixf, 3vi0, 1qkp, 1qko, 1p8h, 1qm8, 4md2, 2zfe, 4md1, 1iw6, 3ns0, 1c3w, 1kme, 2ntu, 2ntw, 1s52, 1s51, 1py6, 4o…
ETLXFMVLDXXXKV	EV13	NXTVVLWSAYXVXW	NW13	6	5	[1m0k, 1s8l, 1at9, 1e0p, 1s8j, 1r2n, 1r84, 1pxs, 1ap9, 1pxr, 4hwl, 1s54, 1s53, 1o0a, 3han, 3hao, 1kg9, 1kg8, 3hap, 3haq, 3har, 2wjl, 3has, 1q5j, 2zzl, 1q5i, 1tn5, 3nsb, 3utv, 1tn0, 3utw, 3utx, 4fpd, 3uty, 1brx, 1brr, 1p8i, 1fbk, 1ucq, 4hyx, 1ixf, 3vi0, 1qkp, 1qko, 1p8h, 1qm8, 4md2, 2zfe, 4md1, 1iw6, 3ns0, 1c3w, 1kme, 2ntu, 2ntw, 1s52, 1s51, 1py6, 4ov0, 1iw9, 2i20, 1vjm, 1x0s, 3mbv, 1x0i, 1x0k, 1x…
ETLXFMVLDXXXKV	EV13	LRNVTVVLWSAYXV	LV13	6	5	[1s8l, 1at9, 1e0p, 1s8j, 1r2n, 1r84, 1pxs, 1ap9, 1pxr, 4hwl, 1s54, 1s53, 1o0a, 3han, 3hao, 1kg9, 1kg8, 3hap, 3haq, 3har, 2wjl, 3has, 1q5j, 1q5i, 1tn5, 3nsb, 3utv, 1tn0, 3utw, 3utx, 4fpd, 3uty, 1brx, 1brr, 1fbk, 1ucq, 4hyx, 1qkp, 1qko, 1p8h, 4md2, 4md1, 3ns0, 1c3w, 1kme, 2ntu, 2ntw, 1s52, 1s51, 1py6, 4ov0, 2i20, 1vjm, 3mbv, 1x0i, 1x0k, 1xji]
ETLXFMVLDXXXKV	EV13	WSAYXVVWLIGSEG	WG13	6	5	[1fbb, 1q5i, 1brr, 1s52, 1r2n, 1r84, 1ap9, 1pxr, 4hwl, 3han, 2brd, 3hap, 3utv, 1tn0, 3har, 3utx, 1xji, 3has, 3uty]
ETLXFMVLDXXXKV	EV13	WIWLALGTALMGLG	WG13	6	0	[1fbb, 1brr, 1fbk, 1r2n, 1r84, 1ucq, 4hyx, 1pxs, 1ap9, 1pxr, 4hwl, 1ixf, 3vi0, 1qkp, 1qko, 1s54, 1s53, 1p8h, 3han, 3hao, 1c8r, 3hap, 3haq, 3har, 4md2, 3has, 4md1, 3ns0, 1q5j, 1kgb, 1q5i, 1kme, 2ntw, 1s52, 1s51, 1py6, 4ov0, 1iw9, 3vhz, 1tn5, 3nsb, 3mbv, 3utv, 1tn0, 3utw, 3utx, 1xji, 3uty]
ETLXFMVLDXXXKV	EV13	IWLALGTALMXLGT	IT13	6	0	[1s8l, 1at9, 1s8j, 2i1x, 1r2n, 1r84, 1pxs, 1ap9, 1m0m, 1pxr, 4hwl, 1s53, 1o0a, 3han, 3hao, 1kg9, 1c8r, 1kg8, 3hap, 3haq, 3har, 2wjl, 3has, 1q5j, 2zzl, 1kgb, 1q5i, 1tn5, 3nsb, 2brd, 3utv, 1tn0, 3utw, 3utx, 4fpd, 3uty, 1brx, 1fbb, 1brr, 1fbk, 1ucq, 4hyx, 1ixf, 3vi0, 1qkp, 1qko, 1p8h, 4md2, 4md1, 3ns0, 1c3w, 1kme, 2ntu, 2ntw, 1py6, 4ov0, 1iw9, 3vhz, 2i20, 2i21, 1vjm, 3mbv, 1x0k, 1xji]
ETLXFMVLDXXXKV	EV13	VWWXISTAAMLYXL	VL13	6	4	[1m0k, 1at9, 1e0p, 2i1x, 1r2n, 1r84, 1pxs, 1ap9, 1m0m, 1pxr, 4hwl, 1s54, 1s53, 1o0a, 1c8s, 3han, 3hao, 1kg9, 1c8r, 1kg8, 3hap, 2wjl, 3has, 1q5j, 2zzl, 1kgb, 1q5i, 1dze, 1tn5, 3nsb, 2brd, 3utv, 1tn0, 3utw, 3utx, 4fpd, 3uty, 1brx, 1fbb, 1brr, 1p8i, 1fbk, 1ucq, 4hyx, 1p8u, 1ixf, 3vi0, 1qkp, 1qko, 1p8h, 1qm8, 4md2, 2zfe, 4md1, 1iw6, 3ns0, 1c3w, 1kme, 2ntu, 2ntw, 1s52, 1s51, 1py6, 4ov0, 1iw9, 3vhz, 2i…
ETLXFMVLDXXXKV	EV13	VXXIAFTXXLSMLL	VL13	6	1	[1s8l, 1at9, 1e0p, 1s8j, 2i1x, 1r2n, 1r84, 1pxs, 1pxr, 1ap9, 1m0m, 4hwl, 1s54, 1s53, 1o0a, 1c8s, 3hao, 1kg9, 1c8r, 1kg8, 3hap, 3haq, 3har, 2wjl, 3has, 1q5j, 2zzl, 1kgb, 1q5i, 1tn5, 3nsb, 2brd, 1tn0, 3utx, 3uty, 4fpd, 1brx, 1fbb, 1brr, 1fbk, 1ucq, 4hyx, 1ixf, 3vi0, 1qkp, 1qko, 1p8h, 4md2, 4md1, 3ns0, 1c3w, 1kme, 2ntu, 2ntw, 1s52, 1s51, 1py6, 4ov0, 1iw9, 3vhz, 2i20, 2i21, 1vjm, 3mbv, 1x0k, 1xji]
ETLXFMVLDXXXKV	EV13	VTVXLWSAYXVXWL	VL13	6	5	[1m0k, 1s8l, 1at9, 1e0p, 1s8j, 1r2n, 1r84, 1pxs, 1ap9, 1pxr, 4hwl, 1s54, 1s53, 1o0a, 3han, 3hao, 1kg9, 1kg8, 3hap, 3haq, 3har, 2wjl, 3has, 1q5j, 2zzl, 1q5i, 1tn5, 3nsb, 3utv, 1tn0, 3utw, 3utx, 4fpd, 3uty, 1brx, 1brr, 1p8i, 1fbk, 1ucq, 4hyx, 1ixf, 3vi0, 1qkp, 1qko, 1p8h, 1qm8, 4md2, 2zfe, 4md1, 1iw6, 3ns0, 1c3w, 1kme, 2ntu, 2ntw, 1s52, 1s51, 1py6, 4ov0, 1iw9, 3vhz, 2i20, 1vjm, 1x0s, 3mbv, 1x0i, 1x…
ETLXFMVLDXXXKV	EV13	VXXWSAYXVVXLXG	VG13	6	5	[1m0k, 1at9, 1e0p, 2i1x, 1r2n, 1r84, 1pxs, 1ap9, 1m0m, 1pxr, 4hwl, 1s54, 1s53, 1o0a, 1c8s, 3han, 3hao, 1kg9, 1c8r, 1kg8, 3hap, 3haq, 3har, 2wjl, 3has, 1q5j, 2zzl, 1kgb, 1q5i, 1dze, 1tn5, 3nsb, 2brd, 3utv, 1tn0, 3utw, 3utx, 4fpd, 3uty, 1brx, 1fbb, 1brr, 1p8i, 1fbk, 1ucq, 4hyx, 1p8u, 1ixf, 3vi0, 1qkp, 1qko, 1p8h, 1qm8, 4md2, 2zfe, 4md1, 1iw6, 3ns0, 1c3w, 1kme, 2ntu, 2ntw, 1s52, 1s51, 1py6, 4ov0, 1i…
ETLXFMVLDXXXKV	EV13	ALGTALMGLGXLYF	AF13	6	0	[1m0k, 1s8l, 1at9, 1e0p, 1s8j, 2i1x, 1r2n, 1r84, 1pxs, 1ap9, 1m0m, 1pxr, 4hwl, 1s54, 1s53, 1o0a, 1c8s, 3han, 3hao, 1kg9, 1c8r, 1kg8, 3hap, 3haq, 3har, 2wjl, 3has, 1q5j, 2zzl, 1kgb, 1q5i, 1dze, 1tn5, 3nsb, 2brd, 3utv, 1tn0, 3utw, 3utx, 4fpd, 3uty, 1brx, 1fbb, 1brr, 1p8i, 1fbk, 1ucq, 4hyx, 1p8u, 1ixf, 3vi0, 1qkp, 1qko, 1p8h, 1qm8, 4md2, 2zfe, 4md1, 1iw6, 3ns0, 1c3w, 1kme, 2ntu, 2ntw, 1s52, 1s51, 1p…
ETLXFMVLDXXXKV	EV13	GLGXLYFXVKGMGV	GV13	6	0	[1vjm, 1tn5, 1q5i, 1s53, 1tn0, 2i20]
ETLXFMVLDXXXKV	EV13	GTXLMLIGTFYFXV	GV13	6	0	[1uaz]
ETLXFMVLDXXXKV	EV13	GTXLMGLGXLYFXV	GV13	6	0	[1m0k, 1s8l, 1at9, 1e0p, 1s8j, 1r2n, 1r84, 1pxs, 1ap9, 1pxr, 4hwl, 1s54, 1s53, 1o0a, 3han, 3hao, 1kg9, 1kg8, 3hap, 3haq, 3har, 2wjl, 3has, 1q5j, 2zzl, 1q5i, 1tn5, 3nsb, 2brd, 3utv, 1tn0, 3utw, 3utx, 4fpd, 3uty, 1brx, 1brr, 1p8i, 1fbk, 1ucq, 4hyx, 1ixf, 3vi0, 1qkp, 1qko, 1p8h, 1qm8, 4md2, 2zfe, 4md1, 1iw6, 3ns0, 1c3w, 1kme, 2ntu, 2ntw, 1s52, 1s51, 1py6, 4ov0, 1iw9, 3vhz, 2i20, 1vjm, 1x0s, 3mbv, 1x…
ETLXFMVLDXXXKV	EV13	TALMGLGXLYFLVK	TK13	6	0	[1m0k, 1s8l, 1at9, 1e0p, 1s8j, 1r2n, 1r84, 1pxs, 1ap9, 1pxr, 4hwl, 1s54, 1s53, 1o0a, 3han, 3hao, 1kg9, 1kg8, 3hap, 3haq, 3har, 2wjl, 3has, 1q5j, 1q5i, 1tn5, 3nsb, 1tn0, 3utw, 3utx, 4fpd, 3uty, 1brx, 1brr, 1p8i, 1fbk, 1ucq, 4hyx, 3vi0, 1qkp, 1qko, 1p8h, 4md2, 4md1, 3ns0, 1c3w, 1kme, 2ntu, 2ntw, 1s52, 1s51, 1py6, 4ov0, 2i20, 1vjm, 3mbv, 1x0i, 1x0k, 1xji]
ETXXFMVLDVXAKV	EV13	LXIGTLLXLIGTXY	LY13	6	0	[2z55, 3wqj, 1vgo, 2ei4]
ETLXFMVLDXXXKV	EV13	LXIGTLLXLIGTXY	LY13	6	0	[1uaz]
ETLXFMVLDXXXKV	EV13	LXLGTALMXLGXXY	LY13	6	0	[1m0k, 1s8l, 1at9, 1e0p, 1s8j, 2i1x, 1r2n, 1r84, 1pxs, 1ap9, 1m0m, 1pxr, 4hwl, 1s54, 1s53, 1o0a, 1c8s, 3han, 3hao, 1kg9, 1c8r, 1kg8, 3hap, 3haq, 3har, 2wjl, 3has, 1q5j, 2zzl, 1kgb, 1q5i, 1dze, 1tn5, 3nsb, 2brd, 3utv, 1tn0, 3utw, 3utx, 4fpd, 3uty, 1brx, 1fbb, 1brr, 1p8i, 1fbk, 1ucq, 4hyx, 1p8u, 1ixf, 3vi0, 1qkp, 1qko, 1p8h, 1qm8, 4md2, 2zfe, 4md1, 1iw6, 3ns0, 1c3w, 1kme, 2ntu, 2ntw, 1s52, 1s51, 1p…
ETLXFMVLDXXXKV	EV13	LMGLGXLYFLVXGM	LM13	6	0	[1brx, 1s8l, 1at9, 1e0p, 1fbk, 1r2n, 1r84, 1ucq, 4hyx, 1pxs, 1pxr, 1qko, 1s53, 1o0a, 1p8h, 3han, 3hao, 1kg8, 3hap, 3haq, 3har, 4md2, 2wjl, 3has, 4md1, 1c3w, 1q5j, 1q5i, 1kme, 2ntu, 2ntw, 1s51, 1py6, 4ov0, 2i20, 1vjm, 1tn5, 3mbv, 1x0i, 1x0k, 1tn0, 3utw, 3utx, 1xji, 4fpd, 3uty]
ETLXFMVLDXXXKV	EV13	MXLGXLYFLVKGMG	MG13	6	0	[1brx, 1c3w, 1at9, 1e0p, 1q5i, 1kme, 2ntu, 1s51, 1py6, 1pxs, 2i20, 1pxr, 1vjm, 1tn5, 1qko, 1s53, 1x0k, 3hao, 3haq, 1tn0, 3utw, 3har, 2wjl]
ETLXFMVLDXXXKV	EV13	VLVLWTAYPILXII	VI13	6	5	[1uaz]
ETXXFMVLDVXAKV	EV13	AVLWTAYPILWIVG	AG13	6	5	[2z55, 3wqj, 1vgo, 2ei4]
ETLXFMVLDXXXKV	EV13	AYPVVWLIGSEGAG	AG13	6	5	[2brd]
ETLXFMVLDXXXKV	EV13	AAIAFTMYLSMXLG	AG13	6	1	[3uty]
ETLXFMVLDXXXKV	EV13	ALXXLGXLYFLVKG	AG13	6	0	[1s8l, 1at9, 1e0p, 1s8j, 1r2n, 1r84, 1pxs, 1ap9, 1pxr, 4hwl, 1s53, 1o0a, 3han, 3hao, 1kg9, 1kg8, 3hap, 3haq, 3har, 2wjl, 3has, 1q5j, 1q5i, 1tn5, 3nsb, 1tn0, 3utw, 3utx, 4fpd, 3uty, 1brx, 1fbk, 1ucq, 4hyx, 1qkp, 1qko, 1p8h, 4md2, 4md1, 3ns0, 1c3w, 1kme, 2ntu, 2ntw, 1s51, 1py6, 4ov0, 2i20, 1vjm, 3mbv, 1x0i, 1x0k, 1xji]
ETLXFMVLDXXXKV	EV13	KFYAIXTLVXXIAF	KF13	6	1	[1c3w, 1e0p, 1q5i, 1kme, 2ntu, 2ntw, 1s51, 1py6, 1pxs, 2i20, 1pxr, 1vjm, 1qko, 1s54, 1x0i, 1x0k, 3hao, 3haq, 3utw, 1tn0, 2wjl]
ETLXFMVLDXXXKV	EV13	WLXTTXLLXXXLXL	WL13	6	2	[1brx, 1s8l, 1at9, 1e0p, 1s8j, 1r2n, 1r84, 4hyx, 1pxs, 1pxr, 1qkp, 1qko, 1s54, 1s53, 3han, 3hap, 3haq, 3har, 2wjl, 3has, 1c3w, 1q5i, 1kme, 2ntu, 2ntw, 1s52, 1s51, 1py6, 1vjm, 1tn5, 1x0i, 1x0k, 3utv, 1tn0, 3utw, 3utx, 1xji, 3uty]
ETLXFMVLDXXXKV	EV13	WLXLGTALMXLGXL	WL13	6	0	[1m0k, 1s8l, 1at9, 1e0p, 1s8j, 2i1x, 1r2n, 1r84, 1pxs, 1ap9, 1m0m, 1pxr, 4hwl, 1s54, 1s53, 1o0a, 1c8s, 3han, 3hao, 1kg9, 1c8r, 1kg8, 3hap, 3haq, 3har, 2wjl, 3has, 1q5j, 2zzl, 1kgb, 1q5i, 1dze, 1tn5, 3nsb, 2brd, 3utv, 1tn0, 3utw, 3utx, 4fpd, 3uty, 1brx, 1fbb, 1brr, 1p8i, 1fbk, 1ucq, 4hyx, 1p8u, 1ixf, 3vi0, 1qkp, 1qko, 1p8h, 1qm8, 4md2, 2zfe, 4md1, 1iw6, 3ns0, 1c3w, 1kme, 2ntu, 2ntw, 1s52, 1s51, 1p…
ETLXFMVLDXXXKV	EV13	WARYAXWLXTTXLL	WL13	6	2	[1s8l, 1s8j]
ETLXFMVLDXXXKV	EV13	KXLRNVTVVLWSAY	KY13	6	5	[1brx, 1s8l, 1e0p, 1s8j, 1r2n, 1r84, 4hyx, 1pxs, 1pxr, 4hwl, 1qkp, 1qko, 1s54, 1s53, 1o0a, 3han, 3hao, 3hap, 3haq, 3har, 2wjl, 3has, 1c3w, 1q5i, 1kme, 2ntu, 2ntw, 1s52, 1s51, 1py6, 2i20, 1vjm, 1tn5, 1x0i, 1x0k, 3utv, 1tn0, 3utw, 3utx, 1xji, 3uty]
ETXXFMVLDVXAKV	EV13	WLGIGTLLMLIGTF	WF13	6	0	[2z55, 3wqj, 1vgo, 2ei4]
ETLXFMVLDXXXKV	EV13	WLGIGTLLMLIGTF	WF13	6	0	[1uaz]
ETXXFMVLDVXAKV	EV13	TALVAVLWTAYPIL	TL13	6	5	[2z55, 1vgo, 2ei4]
ETXXFMVLDVXAKV	EV13	VXVLWTAYPILWIV	VV13	6	5	[2z55, 3wqj, 1vgo, 2ei4]
ETLXFMVLDXXXKV	EV13	IAFTMXLSMLLGXG	IG13	6	1	[1at9, 1kme, 1brr, 1s52, 1r2n, 1r84, 4hwl, 1qkp, 3han, 2brd, 3hap, 3har, 3utx, 1xji, 3has, 3uty]
ETXXFMVLDVXAKV	EV13	FNTLTALVAVLWXA	FA13	6	5	[1vgo]
ETLXFMVLDXXXKV	EV13	FKXLRNVTVVLWXA	FA13	6	5	[1s8l, 1e0p, 1s8j, 1pxs, 1pxr, 4hwl, 1qkp, 1qko, 1s54, 1s53, 3hao, 3haq, 3har, 2wjl, 3has, 1c3w, 1q5i, 1kme, 2ntu, 2ntw, 1s52, 1s51, 1py6, 2i20, 1vjm, 1tn5, 1x0k, 1tn0, 3utx, 3uty]
ETXXFMVLDVXAKV	EV13	GTLLMLIGTFYFIA	GA13	6	0	[2z55, 1vgo, 2ei4]
ETLXFMVLDXXXKV	EV13	ILVPGIAXAAYXXM	IM13	6	1	[1uaz]
ETXXFMVLDVXAKV	EV13	ILVPGIAXAAYXXM	IM13	6	1	[2z55, 3wqj, 1vgo, 2ei4]
ETXXFMVLDVXAKV	EV13	TLLMLIGTFYFIAR	TR13	6	0	[2z55, 1vgo, 2ei4]
ETLXFMVLDXXXKV	EV13	YAXWLFTTXLXXXD	YD13	6	2	[1s8l, 1s8j]
ETLXFMVLDXXXKV	EV13	VPGIASAAYLXMFF	VF13	6	1	[1uaz]
ETXXFMVLDVXAKV	EV13	VPGIASAAYLXMFF	VF13	6	1	[2z55, 3wqj, 1vgo, 2ei4]
ETLXFMVLDXXXKV	EV13	RYAXWLFTTXLXXL	RL13	6	2	[1s8l, 1s8j]
ETLXFMVLDXXXKV	EV13	WAISTAAMLYXLYV	WV13	6	4	[1m0k, 1s8l, 1at9, 1e0p, 1s8j, 1r2n, 1r84, 1pxs, 1ap9, 1pxr, 4hwl, 1s54, 1s53, 1o0a, 3han, 3hao, 1kg9, 1kg8, 3hap, 2wjl, 3has, 1q5j, 2zzl, 1q5i, 1tn5, 3nsb, 2brd, 3utv, 1tn0, 3utw, 3utx, 4fpd, 3uty, 1brx, 1brr, 1p8i, 1fbk, 1ucq, 4hyx, 1ixf, 3vi0, 1qkp, 1qko, 1p8h, 1qm8, 4md2, 2zfe, 4md1, 1iw6, 3ns0, 1c3w, 1kme, 2ntu, 2ntw, 1s52, 1s51, 1py6, 4ov0, 1iw9, 2i20, 1vjm, 1x0s, 3mbv, 1x0i, 1x0k, 1xji]
ETXXFMVLDVXAKV	EV13	LWLGIGTLLMLIGT	LT13	6	0	[3wqj, 1vgo, 2ei4]
ETLXFMVLDXXXKV	EV13	LWLGIGTLLMLIGT	LT13	6	0	[1uaz]
ETXXFMVLDVXAKV	EV13	TILVPGIASAAXLA	TA13	6	1	[2z55, 1vgo, 2ei4]
ETLXFMVLDXXXKV	EV13	IWLALGTALMGLXA	IA13	6	0	[1s54]
ETLXFMVLDXXXKV	EV13	IWXALGTALMGLXS	IS13	6	0	[1s51]
ETLXFMVLDXXXKV	EV13	VLRNVTVVLWSAYA	VA13	6	5	[1q5i]
ETXXFMVLDVXAKV	EV13	YAITXLVPGIASAA	YA13	6	1	[2z55, 1vgo]
ETLXFMVLDXXXKV	EV13	YAITXLVPAIAXTA	YA13	6	1	[1pxs]
ETXXFMVLDVXAKV	EV13	YYAITXLVPGIASA	YA13	6	1	[1vgo]
ETLXFMVLDXXXKV	EV13	FTMXLSMLLGYGLT	FT13	6	1	[4hwl, 1at9, 1s52]
ETLXFMVLDXXXKV	EV13	FYAIXTLXXXIAFT	FT13	6	1	[1brx, 1s8l, 1e0p, 1s8j, 1r2n, 1r84, 4hyx, 1pxs, 1pxr, 1qkp, 1qko, 1s54, 1o0a, 3han, 3hao, 1kg8, 3hap, 3haq, 3har, 2wjl, 3has, 1c3w, 1q5i, 1kme, 2ntu, 2ntw, 1s51, 1py6, 4ov0, 2i20, 1vjm, 1tn5, 1x0i, 1x0k, 1tn0, 3utw, 1xji, 4fpd]
ETLXFMVLDXXXKV	EV13	TXLXXXIAFTXXLS	TS13	6	1	[1m0k, 1s8l, 1at9, 1e0p, 1s8j, 1r2n, 1r84, 1pxs, 1pxr, 1ap9, 4hwl, 1s54, 1o0a, 3han, 3hao, 1kg9, 1kg8, 3hap, 3haq, 3har, 2wjl, 3has, 1q5j, 2zzl, 1q5i, 1tn5, 3nsb, 1tn0, 4fpd, 1brx, 1brr, 1p8i, 1fbk, 1ucq, 4hyx, 1ixf, 3vi0, 1qkp, 1qko, 1p8h, 1qm8, 4md2, 2zfe, 4md1, 1iw6, 3ns0, 1c3w, 1kme, 2ntu, 2ntw, 1s52, 1s51, 1py6, 4ov0, 1iw9, 3vhz, 2i20, 1vjm, 1x0s, 3mbv, 1x0i, 1x0k, 1xji]
ETLXFMVLDXXXKV	EV13	TXLVPGIASAAYLS	TS13	6	1	[1uaz]
ETXXFMVLDVXAKV	EV13	AITXLVPGIASAAY	AY13	6	1	[2z55, 1vgo]
ETLXFMVLDXXXKV	EV13	TLXXXIAFTXXLSM	TM13	6	1	[1m0k, 1s8l, 1at9, 1e0p, 1s8j, 2i1x, 1r2n, 1r84, 1pxs, 1pxr, 1ap9, 1m0m, 4hwl, 1s54, 1s53, 1o0a, 3han, 3hao, 1kg9, 1c8r, 1kg8, 3hap, 3haq, 3har, 2wjl, 3has, 1q5j, 2zzl, 1kgb, 1q5i, 1dze, 1tn5, 3nsb, 1tn0, 3utx, 3uty, 4fpd, 1brx, 1brr, 1p8i, 1fbk, 1ucq, 4hyx, 1p8u, 1ixf, 3vi0, 1qkp, 1qko, 1p8h, 1qm8, 4md2, 2zfe, 4md1, 1iw6, 3ns0, 1c3w, 1kme, 2ntu, 2ntw, 1s52, 1s51, 1py6, 4ov0, 1iw9, 3vhz, 2i20, 2i…
ETLXFMVLDXXXKV	EV13	RFVWWAISTAAMLY	RY13	6	4	[1e0p, 2i1x, 1r2n, 1r84, 1pxs, 1ap9, 1m0m, 1pxr, 4hwl, 1s54, 1s53, 1o0a, 1c8s, 3hao, 1kg9, 1c8r, 1kg8, 3har, 2wjl, 1q5j, 2zzl, 1kgb, 1q5i, 1tn5, 3nsb, 1tn0, 3utx, 4fpd, 3uty, 1fbb, 1brr, 1fbk, 1ucq, 1p8u, 1ixf, 3vi0, 1qko, 1p8h, 4md2, 4md1, 3ns0, 1c3w, 1kme, 2ntu, 2ntw, 1s52, 1s51, 1py6, 4ov0, 1iw9, 3vhz, 2i20, 2i21, 1vjm, 3mbv, 1x0k]
ETLXFMVLDXXXKV	EV13	FVWWAISTAAMLYI	FI13	6	4	[1m0k, 1at9, 1e0p, 2i1x, 1r2n, 1r84, 1pxs, 1ap9, 1m0m, 1pxr, 4hwl, 1s54, 1s53, 1o0a, 1c8s, 3han, 3hao, 1kg9, 1c8r, 1kg8, 3hap, 2wjl, 3has, 1q5j, 2zzl, 1kgb, 1q5i, 1dze, 1tn5, 3nsb, 2brd, 3utv, 1tn0, 3utw, 3utx, 4fpd, 3uty, 1brx, 1fbb, 1brr, 1p8i, 1fbk, 1ucq, 4hyx, 1p8u, 1ixf, 3vi0, 1qkp, 1qko, 1p8h, 1qm8, 4md2, 2zfe, 4md1, 1iw6, 3ns0, 1c3w, 1kme, 2ntu, 2ntw, 1s52, 1s51, 1py6, 4ov0, 1iw9, 3vhz, 2i…
ETLXFMVLDXXXKV	EV13	WXXISTAAXLYXXY	WY13	6	4	[1m0k, 1s8l, 1at9, 1e0p, 1s8j, 1r2n, 1r84, 1pxs, 1ap9, 1pxr, 4hwl, 1s54, 1s53, 1o0a, 3han, 3hao, 1kg9, 1c8r, 1kg8, 3hap, 2wjl, 3has, 1q5j, 2zzl, 1kgb, 1q5i, 1tn5, 3nsb, 2brd, 3utv, 1tn0, 3utw, 3utx, 4fpd, 3uty, 1brx, 1fbb, 1brr, 1p8i, 1fbk, 1ucq, 4hyx, 1p8u, 1ixf, 3vi0, 1qkp, 1qko, 1p8h, 1qm8, 4md2, 2zfe, 4md1, 1iw6, 3ns0, 1c3w, 1kme, 2ntu, 2ntw, 1s52, 1s51, 1py6, 4ov0, 1iw9, 3vhz, 2i20, 2i21, 1v…
ETXXFMVLDVXAKV	EV13	ITXLVPGIASAAXL	IL13	6	1	[2z55, 1vgo, 2ei4]
ETLXFMVLDXXXKV	EV13	IXXLXXXIAFTXXL	IL13	6	1	[1m0k, 1s8l, 1at9, 1e0p, 1s8j, 1r2n, 1r84, 1pxs, 1ap9, 1pxr, 4hwl, 1s54, 1o0a, 3han, 3hao, 1kg9, 1kg8, 3hap, 3haq, 3har, 2wjl, 3has, 1q5j, 2zzl, 1q5i, 1tn5, 3nsb, 1tn0, 4fpd, 1brx, 1brr, 1p8i, 1fbk, 1ucq, 4hyx, 1ixf, 3vi0, 1qkp, 1qko, 1p8h, 1qm8, 4md2, 2zfe, 4md1, 1iw6, 3ns0, 1c3w, 1kme, 2ntu, 2ntw, 1s52, 1s51, 1py6, 4ov0, 1iw9, 2i20, 1vjm, 1x0s, 3mbv, 1x0i, 1x0k, 1xji]
ETXXFMVLDVXAKV	EV13	TLTALVAVLWTAYP	TP13	6	5	[2z55, 1vgo]
ETXXFMVLDVXAKV	EV13	AXVXVXWTAYPILW	AW13	6	5	[2z55, 1vgo, 2ei4]
ETLXFMVLDXXXKV	EV13	AXVXVXWTAYPILW	AW13	6	5	[1uaz]
ETLXFMVLDXXXKV	EV13	IXLALGTALMGLGV	IV13	6	0	[1s52]
ETLXFMVLDXXXKV	EV13	YAIXTLXXXIAFTM	YM13	6	1	[1brx, 1s8l, 1at9, 1e0p, 1s8j, 1fbk, 1r2n, 1r84, 1ucq, 4hyx, 1pxr, 4hwl, 1qkp, 1qko, 1s54, 1o0a, 1p8h, 3han, 3hao, 1kg8, 3hap, 3haq, 3har, 4md2, 2wjl, 3has, 4md1, 1c3w, 1q5j, 1q5i, 1kme, 2ntu, 2ntw, 1s52, 1s51, 1py6, 4ov0, 2i20, 1vjm, 1tn5, 3mbv, 1x0i, 1x0k, 3utv, 1tn0, 3utw, 1xji, 4fpd]
ETLXFMVLDXXXKV	EV13	PXIASAAYLSMFFG	PG13	6	1	[1uaz]
ETLXFMVLDXXXKV	EV13	PEWIWLALGTALMG	PG13	6	0	[3utv]
ETLXFMVLDXXXKV	EV13	PXIAFTMXLSMLLG	PG13	6	1	[1brx, 1at9, 1kme, 1brr, 1s52, 1r2n, 1r84, 4hwl, 1qkp, 3han, 2brd, 3hap, 3har, 3utx, 1xji, 3has]
ETLXFMVLDXXXKV	EV13	SAYPVVWLIGSEGA	SA13	6	5	[1fbb, 1brr, 2brd]
ETLXFMVLDXXXKV	EV13	SWLFTTPLLLLDLA	SA13	6	2	[1s8l, 1s8j]
ETLXFMVLDXXXKV	EV13	NIETLLFMVLDVSA	NA13	6	6	[1brr, 1s52, 1r2n, 1r84, 4hyx, 4hwl, 1qkp, 3han, 3hap, 3utv, 3haq, 3utw, 3har, 3utx, 1xji, 3has, 3uty]
ETLXFMVLDXXXKV	EV13	LWSAYXVVWLIGSE	LE13	6	5	[1at9, 1fbb, 1q5i, 1brr, 1s52, 1r2n, 1r84, 1ap9, 1pxr, 4hwl, 3han, 2brd, 3hap, 3utv, 1tn0, 3har, 3utx, 1xji, 3has, 3uty]
ETLXFMVLDXXXKV	EV13	VLWSAYXVVWLIGS	VS13	6	5	[1brx, 1at9, 1fbb, 1q5i, 1brr, 1s52, 1r2n, 1r84, 1ap9, 1pxr, 4hwl, 3han, 2brd, 3hap, 3utv, 1tn0, 3har, 3utx, 1xji, 3has, 3uty]
ETLXFMVLDXXXKV	EV13	KKFYAIXTLVPAIA	KA13	6	1	[2ntu, 1s54]
ETLXFMVLDXXXKV	EV13	AFTMXLSXLLGXGL	AL13	6	1	[1at9, 1kme, 1brr, 1s52, 1r2n, 1r84, 4hwl, 1qkp, 3han, 3hap, 3har, 3utx, 1xji, 3has, 3uty]
ETLXFMVLDXXXKV	EV13	AXSXAAXLYXLYXL	AL13	6	4	[1m0k, 1s8l, 1at9, 1e0p, 1s8j, 1r2n, 1r84, 1pxs, 1ap9, 1pxr, 4hwl, 1s54, 1s53, 1o0a, 3han, 3hao, 1kg9, 1kg8, 3hap, 2wjl, 1q5j, 2zzl, 1q5i, 1tn5, 3nsb, 3utv, 1tn0, 3utw, 3utx, 4fpd, 3uty, 1brx, 1brr, 1p8i, 1fbk, 1ucq, 4hyx, 1ixf, 3vi0, 1qkp, 1qko, 1p8h, 1qm8, 4md2, 2zfe, 4md1, 1iw6, 3ns0, 1c3w, 1kme, 2ntu, 2ntw, 1s52, 1s51, 1py6, 4ov0, 1iw9, 2i20, 1vjm, 1x0s, 3mbv, 1x0i, 1x0k, 1xji]
ETLXFMVLDXXXKV	EV13	APAIAFTMXLSXLL	AL13	6	1	[3han, 1p8u]
ETLXFMVLDXXXKV	EV13	AXWLFTTXLXXLXL	AL13	6	2	[1s8l, 1s8j]
ETXXFMVLDVXAKV	EV13	EYYAITILVPGIAS	ES13	6	1	[1vgo]
ETLXFMVLDXXXKV	EV13	GIGTLLMLIGTFYF	GF13	6	0	[1uaz]
ETXXFMVLDVXAKV	EV13	GIGTLLMLIGTFYF	GF13	6	0	[2z55, 3wqj, 1vgo, 2ei4]
ETXXFMVLDVXAKV	EV13	IGTLLMLIGTFYFI	II13	6	0	[2z55, 3wqj, 1vgo, 2ei4]
ETLXFMVLDXXXKV	EV13	IGTLLMLIGTFYFI	II13	6	0	[1uaz]
ETLXFMVLDXXXKV	EV13	PLNIETLLFMVLDV	PV13	6	6	[1r2n, 1r84, 3utv]
ETLXFMVLDXXXKV	EV13	RPEWIWLALGTALM	RM13	6	0	[3utv]
ETXXFMVLDVXAKV	EV13	NTLTALVAVLWTAY	NY13	6	5	[1vgo]
ETLXFMVLDXXXKV	EV13	PFYAITTLVPAIAF	PF13	6	1	[1tn5]
ETLXFMVLDXXXKV	EV13	EWIWLALGTALMGL	EL13	6	0	[4hwl, 1s52, 1r2n, 1r84, 3utv]
ETLXFMVLDXXXKV	EV13	VPLNIETLLFMVLD	VD13	6	6	[1r2n, 1r84]
ETLXFMVLDXXXKV	EV13	LNIETLLFMVLDVS	LS13	6	6	[1r2n, 1r84, 3utv]
TXLVPVVSIASYXG	TG13	FDIAMCVTGLAAAL	FL13	1	3	[3qbl, 3vvk, 3a7k, 3qbg, 3abw, 3qbi, 3qbk]
TWALSTXMILLALG	TG13	FDIAMCVTGLAAAL	FL13	2	3	[3qbl, 3vvk, 3qbg, 3qbi, 3qbk]
TLXLXIGTLLMLXG	TG13	LXFMVLDVXXKVGF	LF13	0	6	[1uaz]
TLXLXIGTLLMLXG	TG13	LVPGIASAAYLXMF	LF13	0	1	[1uaz]
TXXFMVLDXXXKVG	TG13	LVPGIASAAYLXMF	LF13	6	1	[1uaz]
TXXFMVLDVXAKVG	TG13	LVPGIASAAYLXMF	LF13	6	1	[2z55, 3wqj, 1vgo, 2ei4]
TAAMLYXLYVXFFG	TG13	VLRNVTVVLWSAYP	VP13	4	5	[1s8l, 1at9, 1e0p, 1s8j, 1r84, 1r2n, 4hyx, 1f4z, 1pxs, 1jv7, 1jv6, 1pxr, 4hwl, 1qkp, 1qko, 1brd, 1s54, 1s53, 1o0a, 1mgy, 3han, 3hao, 3hap, 1kg8, 2wjk, 2wjl, 1c3w, 1bm1, 2ntu, 1kme, 2ntw, 1s52, 1s51, 1py6, 2i20, 1vjm, 1tn5, 1x0i, 1x0k, 3utv, 1tn0, 3utw, 1xji, 3utx, 3uty, 4fpd]
TXXFMVLDXXXKVG	TG13	VLRNVTVVLWSAYP	VP13	6	5	[1brx, 1s8l, 1at9, 1e0p, 1s8j, 1r2n, 1r84, 4hyx, 1f4z, 1pxs, 1pxr, 4hwl, 1qkp, 1qko, 1s54, 1s53, 1o0a, 3han, 3hao, 1kg8, 3hap, 3haq, 2wjk, 3har, 2wjl, 3has, 1c3w, 1bm1, 1kme, 2ntu, 2ntw, 1s52, 1s51, 1py6, 4ov0, 2i20, 1vjm, 1tn5, 1x0i, 1x0k, 3utv, 1tn0, 3utw, 3utx, 1xji, 4fpd, 3uty]
TLMIPLVSISSYXG	TG13	DVXAKYVFAFXLLR	DR13	1	6	[2jaf]
TXLFWLGAIGMLXG	TG13	LIVYLXLVTKVGXG	LG13	0	6	[3qdc, 3qap, 2ksy, 1jgj, 1h2s]
TAAMLYXLYVXFFG	TG13	LAXVGADGIMIGTG	LG13	4	3	[1s8l, 1at9, 1e0p, 1s8j, 1r84, 1r2n, 1pxs, 1jv7, 1jv6, 1pxr, 4hwl, 1s54, 1s53, 1o0a, 3han, 3hao, 1kg8, 3hap, 3haq, 3har, 2wjk, 2wjl, 3has, 1q5i, 1tn5, 3utv, 1tn0, 3utw, 3utx, 3uty, 4fpd, 4hyx, 1f4z, 1qkp, 1qko, 1brd, 1p8h, 1mgy, 1c3w, 1bm1, 2ntu, 1kme, 2ntw, 1s52, 1s51, 1py6, 2i20, 1vjm, 1x0i, 1x0k, 1xji]
TXXFMVLDXXXKVG	TG13	LVLWTAYPILWIIG	LG13	6	5	[1uaz]
TLXLXIGTLLMLXG	TG13	LFMVLDVXXKVGXG	LG13	0	6	[1uaz]
TILAXVGADGIMIG	TG13	LAXVGADGIMIGTG	LG13	3	3	[1s8l, 1at9, 1e0p, 1s8j, 1r2n, 1r84, 1pxs, 1jv7, 1jv6, 1pxr, 4hwl, 1s54, 1s53, 1o0a, 3han, 3hao, 1kg8, 3haq, 2wjk, 3har, 2wjl, 3has, 1q5i, 1f50, 1tn5, 3utv, 1tn0, 3utw, 3utx, 4fpd, 3uty, 1brx, 4hyx, 1f4z, 1qkp, 1qko, 1p8h, 1mgy, 4md2, 4md1, 1c3w, 1bm1, 2ntu, 1kme, 2ntw, 1s52, 1s51, 1py6, 4ov0, 2i20, 1vjm, 3mbv, 1x0i, 1x0k, 1xji]
TXXFMVLDXXXKVG	TG13	NXTVVLWSAYXVXW	NW13	6	5	[1m0k, 1s8l, 1at9, 1e0p, 1s8j, 1r2n, 1r84, 1pxs, 1ap9, 1pxr, 4hwl, 1s54, 1s53, 1o0a, 3han, 3hao, 1kg9, 1kg8, 3hap, 3haq, 2wjk, 3har, 2wjl, 3has, 1q5j, 2zzl, 1q5i, 1f50, 1tn5, 3nsb, 1cwq, 3utv, 1tn0, 3utw, 3utx, 4fpd, 3uty, 1brx, 1brr, 1p8i, 1fbk, 1ucq, 4hyx, 1f4z, 1ixf, 3vi0, 1qkp, 1qko, 1p8h, 1qm8, 4md2, 2zfe, 4md1, 1iw6, 3ns0, 1c3w, 1bm1, 1kme, 2ntu, 2ntw, 1s52, 1s51, 1py6, 4ov0, 1iw9, 2i20, 1v…
TAAMLYXLYVXFFG	TG13	NXTVVLWSAYXVXW	NW13	4	5	[1s8l, 1at9, 1e0p, 1s8j, 1r84, 1r2n, 1pxs, 1jv7, 1jv6, 1pxr, 4hwl, 1s54, 1s53, 1o0a, 3han, 3hao, 3hap, 1kg8, 3haq, 3har, 2wjk, 2wjl, 3has, 1q5i, 1tn5, 3utv, 1tn0, 3utw, 3utx, 3uty, 4fpd, 4hyx, 1f4z, 1qkp, 1qko, 1brd, 1p8h, 1mgy, 1c3w, 1bm1, 2ntu, 1kme, 2ntw, 1s52, 1s51, 1py6, 2i20, 1vjm, 1x0i, 1x0k, 1xji]
TXXFMVLDXXXKVG	TG13	TVVLWSAYXVVWLI	TI13	6	5	[1m0k, 1at9, 1e0p, 1s8j, 2i1x, 1r2n, 1r84, 1pxs, 1ap9, 1m0m, 1pxr, 4hwl, 1s54, 1s53, 1o0a, 1c8s, 3han, 3hao, 1kg9, 1c8r, 1kg8, 3hap, 3haq, 2wjk, 3har, 2wjl, 3has, 1q5j, 2zzl, 1kgb, 1q5i, 1f50, 1dze, 1tn5, 3nsb, 2brd, 3utv, 1tn0, 3utw, 3utx, 4fpd, 3uty, 1brx, 1fbb, 1brr, 1p8i, 1fbk, 1ucq, 4hyx, 1p8u, 1f4z, 1ixf, 3vi0, 1qkp, 1qko, 1p8h, 1qm8, 4md2, 2zfe, 4md1, 1iw6, 3ns0, 1c3w, 1bm1, 1kme, 2ntu, 2n…
TAAMLYXLYVXFFG	TG13	TVVLWSAYXVVWLI	TI13	4	5	[1at9, 1e0p, 1s8j, 1r84, 1r2n, 4hyx, 1f4z, 1pxs, 1pxr, 4hwl, 1qkp, 1qko, 1brd, 1s54, 1s53, 1p8h, 1o0a, 3han, 3hao, 3hap, 1kg8, 3haq, 3har, 2wjk, 2wjl, 3has, 1c3w, 1bm1, 2ntu, 1kme, 2ntw, 1s52, 1s51, 1py6, 2i20, 1vjm, 1tn5, 1x0k, 3utv, 1tn0, 3utw, 1xji, 3utx, 3uty, 4fpd]
TXXFMVLDXXXKVG	TG13	RNVTVVLWSAYXXV	RV13	6	5	[1m0k, 1s8l, 1at9, 1e0p, 1s8j, 1r2n, 1r84, 1pxs, 1ap9, 1pxr, 4hwl, 1s54, 1s53, 1o0a, 3han, 3hao, 1kg9, 1kg8, 3hap, 3haq, 2wjk, 3har, 2wjl, 3has, 1q5j, 2zzl, 1q5i, 1f50, 1tn5, 3nsb, 1cwq, 3utv, 1tn0, 3utw, 3utx, 4fpd, 3uty, 1brx, 1brr, 1p8i, 1fbk, 1ucq, 4hyx, 1f4z, 1ixf, 3vi0, 1qkp, 1qko, 1p8h, 1qm8, 4md2, 2zfe, 4md1, 1iw6, 3ns0, 1c3w, 1bm1, 1kme, 2ntu, 2ntw, 1s52, 1s51, 1py6, 4ov0, 1iw9, 2i20, 1v…
TAAMLYXLYVXFFG	TG13	RNVTVVLWSAYXXV	RV13	4	5	[1s8l, 1at9, 1e0p, 1s8j, 1r84, 1r2n, 1pxs, 1jv7, 1jv6, 1pxr, 4hwl, 1s54, 1s53, 1o0a, 3han, 3hao, 3hap, 1kg8, 3haq, 3har, 2wjk, 2wjl, 3has, 1q5i, 1tn5, 3utv, 1tn0, 3utw, 3utx, 3uty, 4fpd, 4hyx, 1f4z, 1qkp, 1qko, 1brd, 1p8h, 1mgy, 1c3w, 1bm1, 2ntu, 1kme, 2ntw, 1s52, 1s51, 1py6, 2i20, 1vjm, 1x0i, 1x0k, 1xji]
TXXFMVLDXXXKVG	TG13	WIWLALGTALMGLG	WG13	6	0	[1r2n, 1r84, 1pxs, 1ap9, 1pxr, 4hwl, 1s54, 1s53, 3han, 3hao, 1c8r, 3hap, 3haq, 2wjk, 3har, 3has, 1q5j, 1kgb, 1q5i, 1tn5, 3nsb, 3utv, 1tn0, 3utw, 3utx, 3uty, 1fbb, 1brr, 1fbk, 1ucq, 4hyx, 1ixf, 3vi0, 1qkp, 1qko, 1p8h, 4md2, 4md1, 3ns0, 1kme, 2ntw, 1s52, 1s51, 1py6, 4ov0, 1iw9, 3vhz, 3mbv, 1xji]
TXXFMVLDXXXKVG	TG13	WSAYXVVWLIGSEG	WG13	6	5	[1fbb, 1q5i, 1brr, 1s52, 1r2n, 1r84, 1ap9, 1pxr, 4hwl, 3han, 2brd, 3hap, 3utv, 1tn0, 3har, 3utx, 1xji, 3has, 3uty]
TAAMLYXLYVXFFG	TG13	WSAYXVVWLIGSEG	WG13	4	5	[1s52, 1r84, 1r2n, 1pxr, 4hwl, 3han, 3hap, 3utv, 1tn0, 3har, 1xji, 3utx, 3uty, 3has]
TXXFMVLDXXXKVG	TG13	LRNVTVVLWSAYXV	LV13	6	5	[1s8l, 1at9, 1e0p, 1s8j, 1r2n, 1r84, 1pxs, 1ap9, 1pxr, 4hwl, 1s54, 1s53, 1o0a, 3han, 3hao, 1kg9, 1kg8, 3hap, 3haq, 2wjk, 3har, 2wjl, 3has, 1q5j, 1q5i, 1f50, 1tn5, 3nsb, 3utv, 1tn0, 3utw, 3utx, 4fpd, 3uty, 1brx, 1brr, 1fbk, 1ucq, 4hyx, 1f4z, 1qkp, 1qko, 1p8h, 4md2, 4md1, 3ns0, 1c3w, 1bm1, 1kme, 2ntu, 2ntw, 1s52, 1s51, 1py6, 4ov0, 2i20, 1vjm, 3mbv, 1x0i, 1x0k, 1xji]
TAAMLYXLYVXFFG	TG13	LVGXDGIMIXTGLV	LV13	4	3	[1s8l, 1at9, 1e0p, 1s8j, 1r84, 1r2n, 4hyx, 1f4z, 1pxs, 1pxr, 4hwl, 1qkp, 1qko, 1s54, 1s53, 1p8h, 1o0a, 3han, 3hao, 1kg8, 3haq, 3har, 2wjk, 2wjl, 3has, 1c3w, 1bm1, 1q5i, 2ntu, 1kme, 2ntw, 1s52, 1s51, 1py6, 2i20, 1vjm, 1tn5, 1x0k, 3utv, 1tn0, 3utw, 1xji, 3utx, 3uty, 4fpd]
TXLFWLGAIGMLXG	TG13	LXGISGIAXVAYXV	LV13	0	1	[3qdc, 3qap, 2ksy, 1jgj, 1h2s]
TILAXVGADGIMIG	TG13	LVGXDGIMIXTGLV	LV13	3	3	[1s8l, 1at9, 1e0p, 1s8j, 1r2n, 1r84, 1pxs, 1pxr, 4hwl, 1s54, 1s53, 1o0a, 3han, 3hao, 1kg8, 3haq, 2wjk, 3har, 2wjl, 3has, 1q5i, 1f50, 1tn5, 3utv, 1tn0, 3utw, 3utx, 4fpd, 3uty, 1brx, 4hyx, 1f4z, 1qkp, 1qko, 1p8h, 4md2, 4md1, 1c3w, 1bm1, 2ntu, 1kme, 2ntw, 1s52, 1s51, 1py6, 4ov0, 2i20, 1vjm, 3mbv, 1x0k, 1xji]
TAAMLYXLYVXFFG	TG13	LRNVTVVLWSAYXV	LV13	4	5	[1s8l, 1at9, 1e0p, 1s8j, 1r84, 1r2n, 1pxs, 1jv7, 1jv6, 1pxr, 4hwl, 1s54, 1s53, 1o0a, 3han, 3hao, 3hap, 1kg8, 3haq, 3har, 2wjk, 2wjl, 3has, 1q5i, 1tn5, 3utv, 1tn0, 3utw, 3utx, 3uty, 4fpd, 4hyx, 1f4z, 1qkp, 1qko, 1brd, 1p8h, 1mgy, 1c3w, 1bm1, 2ntu, 1kme, 2ntw, 1s52, 1s51, 1py6, 2i20, 1vjm, 1x0i, 1x0k, 1xji]
TLMIPLVSISSYXG	TG13	LWVNVALXGIAILV	LV13	1	0	[1e12, 2jaf]
TAAMLYXLYVXFFG	TG13	IXAXVGADGIMIXT	IT13	4	3	[1s8l, 1at9, 1e0p, 1s8j, 1r84, 1r2n, 1pxs, 1jv7, 1jv6, 1pxr, 4hwl, 1s54, 1s53, 1o0a, 3han, 3hao, 1kg8, 3hap, 3haq, 3har, 2wjk, 2wjl, 3has, 1q5i, 1tn5, 3utv, 1tn0, 3utw, 3utx, 3uty, 4fpd, 4hyx, 1f4z, 1qkp, 1qko, 1brd, 1p8h, 1mgy, 1c3w, 1bm1, 2ntu, 1kme, 2ntw, 1s52, 1s51, 1py6, 2i20, 1vjm, 1x0i, 1x0k, 1xji]
TXXFMVLDXXXKVG	TG13	IWLALGTALMXLGT	IT13	6	0	[1s8l, 1at9, 1s8j, 2i1x, 1r2n, 1r84, 1pxs, 1ap9, 1m0m, 1pxr, 4hwl, 1s53, 1o0a, 3han, 3hao, 1kg9, 1c8r, 1kg8, 3hap, 3haq, 2wjk, 3har, 2wjl, 3has, 1q5j, 2zzl, 1kgb, 1q5i, 1f50, 1tn5, 3nsb, 2brd, 3utv, 1tn0, 3utw, 3utx, 4fpd, 3uty, 1brx, 1fbb, 1brr, 1fbk, 1ucq, 4hyx, 1f4z, 1ixf, 3vi0, 1qkp, 1qko, 1p8h, 4md2, 4md1, 3ns0, 1c3w, 1bm1, 1kme, 2ntu, 2ntw, 1py6, 4ov0, 1iw9, 3vhz, 2i20, 2i21, 1vjm, 3mbv, 1x…
TXXFMVLDXXXKVG	TG13	VXXWSAYXVVXLXG	VG13	6	5	[1m0k, 1at9, 1e0p, 2i1x, 1r2n, 1r84, 1pxs, 1ap9, 1m0m, 1pxr, 4hwl, 1s54, 1s53, 1o0a, 1c8s, 3han, 3hao, 1kg9, 1c8r, 1kg8, 3hap, 3haq, 2wjk, 3har, 2wjl, 3has, 1q5j, 2zzl, 1kgb, 1q5i, 1f50, 1dze, 1tn5, 3nsb, 2brd, 3utv, 1tn0, 3utw, 3utx, 4fpd, 3uty, 1brx, 1fbb, 1brr, 1p8i, 1fbk, 1ucq, 4hyx, 1p8u, 1f4z, 1ixf, 3vi0, 1qkp, 1qko, 1p8h, 1qm8, 4md2, 2zfe, 4md1, 1iw6, 3ns0, 1c3w, 1bm1, 1kme, 2ntu, 2ntw, 1s…
TAAMLYXLYVXFFG	TG13	VXXDGIMIXTGLVG	VG13	4	3	[1s8l, 1at9, 1e0p, 1s8j, 1r84, 1r2n, 4hyx, 1f4z, 1pxs, 1pxr, 4hwl, 1qkp, 1qko, 1s54, 1s53, 1p8h, 1o0a, 3han, 3hao, 3hap, 1kg8, 3haq, 3har, 2wjk, 2wjl, 3has, 1c3w, 1bm1, 1q5i, 2ntu, 1kme, 2ntw, 1s52, 1s51, 1py6, 2i20, 1vjm, 1tn5, 1x0k, 3utv, 1tn0, 3utw, 1xji, 3utx, 3uty, 4fpd]
TAAMLYXLYVXFFG	TG13	VXXWSAYXVVXLXG	VG13	4	5	[1at9, 1e0p, 1r84, 1r2n, 4hyx, 1f4z, 1pxs, 1pxr, 4hwl, 1qkp, 1qko, 1brd, 1s54, 1s53, 1p8h, 1o0a, 3han, 3hao, 3hap, 1kg8, 3haq, 3har, 2wjk, 2wjl, 3has, 1c3w, 1bm1, 2ntu, 1kme, 2ntw, 1s52, 1s51, 1py6, 2i20, 1vjm, 1tn5, 1x0k, 3utv, 1tn0, 3utw, 1xji, 3utx, 3uty, 4fpd]
TXLFWLGAIGMLXG	TG13	VALIVYLDLVTKVG	VG13	0	6	[3qdc, 3qap, 2ksy, 1jgj, 1h2s]
TILAXVGADGIMIG	TG13	VXXDGIMIXTGLVG	VG13	3	3	[1s8l, 1at9, 1e0p, 1s8j, 1r2n, 1r84, 1pxs, 1pxr, 4hwl, 1s54, 1s53, 1o0a, 3han, 3hao, 1kg8, 3haq, 2wjk, 3har, 2wjl, 3has, 1q5i, 1f50, 1tn5, 3utv, 1tn0, 3utw, 3utx, 4fpd, 3uty, 1brx, 4hyx, 1f4z, 1qkp, 1qko, 1p8h, 4md2, 4md1, 1c3w, 1bm1, 2ntu, 1kme, 2ntw, 1s52, 1s51, 1py6, 4ov0, 2i20, 1vjm, 3mbv, 1x0k, 1xji]
TXXFMVLDXXXKVG	TG13	VXXIAFTXXLSMLL	VL13	6	1	[1s8l, 1at9, 1e0p, 1s8j, 2i1x, 1r2n, 1r84, 1pxs, 1pxr, 1ap9, 1m0m, 4hwl, 1s54, 1s53, 1o0a, 1c8s, 3hao, 1kg9, 1c8r, 1kg8, 3hap, 3haq, 2wjk, 3har, 2wjl, 3has, 1q5j, 2zzl, 1kgb, 1q5i, 1f50, 1tn5, 3nsb, 2brd, 1tn0, 3utx, 3uty, 4fpd, 1brx, 1fbb, 1brr, 1fbk, 1ucq, 4hyx, 1f4z, 1ixf, 3vi0, 1qkp, 1qko, 1p8h, 4md2, 4md1, 3ns0, 1c3w, 1bm1, 1kme, 2ntu, 2ntw, 1s52, 1s51, 1py6, 4ov0, 1iw9, 3vhz, 2i20, 2i21, 1v…
TXLFCLLPFFSKVG	TG13	VAGMTIGXLHFWSL	VL13	6	0	[1xio, 2m3g, 4tl3]
TILAXVGADGIMIG	TG13	VXXIAFTXXLSMLL	VL13	3	1	[1brx, 1s8l, 1at9, 1e0p, 1s8j, 1r2n, 1r84, 4hyx, 1f4z, 4hwl, 1qkp, 1qko, 1s54, 1s53, 1o0a, 1p8h, 3hao, 1kg8, 3haq, 2wjk, 3har, 4md2, 2wjl, 3has, 4md1, 1c3w, 1bm1, 1q5i, 2ntu, 1kme, 1f50, 2ntw, 1s52, 1s51, 1py6, 4ov0, 2i20, 1vjm, 1tn5, 3mbv, 1x0k, 3utx, 1xji, 4fpd]
TXXFMVLDXXXKVG	TG13	VTVXLWSAYXVXWL	VL13	6	5	[1m0k, 1s8l, 1at9, 1e0p, 1s8j, 1r2n, 1r84, 1pxs, 1ap9, 1pxr, 4hwl, 1s54, 1s53, 1o0a, 3han, 3hao, 1kg9, 1kg8, 3hap, 3haq, 2wjk, 3har, 2wjl, 3has, 1q5j, 2zzl, 1q5i, 1f50, 1tn5, 3nsb, 1cwq, 3utv, 1tn0, 3utw, 3utx, 4fpd, 3uty, 1brx, 1brr, 1p8i, 1fbk, 1ucq, 4hyx, 1f4z, 1ixf, 3vi0, 1qkp, 1qko, 1p8h, 1qm8, 4md2, 2zfe, 4md1, 1iw6, 3ns0, 1c3w, 1bm1, 1kme, 2ntu, 2ntw, 1s52, 1s51, 1py6, 4ov0, 1iw9, 3vhz, 2i…
TILAXVGADGIMIG	TG13	VWWXISTAAMLYXL	VL13	3	4	[1at9, 1e0p, 1r2n, 1r84, 1pxs, 1pxr, 4hwl, 1s54, 1s53, 1o0a, 3han, 3hao, 1kg8, 3hap, 3haq, 2wjk, 3har, 2wjl, 3has, 1q5i, 1f50, 1tn5, 3utv, 1tn0, 3utw, 3utx, 4fpd, 3uty, 1brx, 4hyx, 1f4z, 1qkp, 1qko, 1p8h, 4md2, 4md1, 1c3w, 1bm1, 2ntu, 1kme, 2ntw, 1s52, 1s51, 1py6, 4ov0, 2i20, 1vjm, 3mbv, 1x0k, 1xji]
TLMIPLVSISSYXG	TG13	VLDVXAKYVFAFIL	VL13	1	6	[1e12, 2jaf]
TAAMLYXLYVXFFG	TG13	VTVXLWSAYXVXWL	VL13	4	5	[1s8l, 1at9, 1e0p, 1s8j, 1r84, 1r2n, 4hyx, 1f4z, 1pxs, 1pxr, 4hwl, 1qkp, 1qko, 1brd, 1s54, 1s53, 1p8h, 1o0a, 3han, 3hao, 3hap, 1kg8, 3haq, 3har, 2wjk, 2wjl, 3has, 1c3w, 1bm1, 2ntu, 1kme, 2ntw, 1s52, 1s51, 1py6, 2i20, 1vjm, 1tn5, 1x0i, 1x0k, 3utv, 1tn0, 3utw, 1xji, 3utx, 3uty, 4fpd]
TXLVPVVSIASYXG	TG13	VAKYIFAFXLLNYL	VL13	1	6	[3qbl, 3vvk, 3qbg, 3qbi, 3qbk]
TXXFMVLDXXXKVG	TG13	VWWXISTAAMLYXL	VL13	6	4	[1m0k, 1at9, 1e0p, 2i1x, 1r2n, 1r84, 1pxs, 1ap9, 1m0m, 1pxr, 4hwl, 1s54, 1s53, 1o0a, 1c8s, 3han, 3hao, 1kg9, 1c8r, 1kg8, 3hap, 2wjk, 2wjl, 3has, 1q5j, 2zzl, 1kgb, 1q5i, 1f50, 1dze, 1tn5, 3nsb, 2brd, 1cwq, 3utv, 1tn0, 3utw, 3utx, 4fpd, 3uty, 1brx, 1fbb, 1brr, 1p8i, 1fbk, 1ucq, 4hyx, 1p8u, 1f4z, 1ixf, 3vi0, 1qkp, 1qko, 1p8h, 1qm8, 4md2, 2zfe, 4md1, 1iw6, 3ns0, 1c3w, 1bm1, 1kme, 2ntu, 2ntw, 1s52, 1s…
TXXFMVLDXXXKVG	TG13	ALGTALMGLGXLYF	AF13	6	0	[1m0k, 1s8l, 1at9, 1e0p, 1s8j, 2i1x, 1r2n, 1r84, 1pxs, 1ap9, 1m0m, 1pxr, 4hwl, 1s54, 1s53, 1o0a, 1c8s, 3han, 3hao, 1kg9, 1c8r, 1kg8, 3hap, 3haq, 2wjk, 3har, 2wjl, 3has, 1q5j, 2zzl, 1kgb, 1q5i, 1f50, 1dze, 1tn5, 3nsb, 2brd, 1cwq, 3utv, 1tn0, 3utw, 3utx, 4fpd, 3uty, 1brx, 1fbb, 1brr, 1p8i, 1fbk, 1ucq, 4hyx, 1p8u, 1f4z, 1ixf, 3vi0, 1qkp, 1qko, 1p8h, 1qm8, 4md2, 2zfe, 4md1, 1iw6, 3ns0, 1c3w, 1bm1, 1k…
TXLFWLGAIGMLXG	TG13	ALIVYLDLVXKVGF	AF13	0	6	[3qdc, 3qap, 2ksy, 1jgj, 1h2s]
TILAXVGADGIMIG	TG13	AAMLYXLXVXXFGF	AF13	3	4	[1s8l, 1at9, 1e0p, 1s8j, 1r2n, 1r84, 4hyx, 1f4z, 1pxs, 1jv7, 1jv6, 1pxr, 4hwl, 1qkp, 1qko, 1s54, 1s53, 1mgy, 3han, 3hao, 3hap, 3haq, 3har, 2wjl, 3has, 1c3w, 1bm1, 1q5i, 2ntu, 1kme, 1s52, 1s51, 1py6, 2i20, 1vjm, 1tn5, 1x0i, 1x0k, 3utv, 1tn0, 3utw, 3utx, 1xji, 4fpd, 3uty]
TXXFMVLDXXXKVG	TG13	TALMGLGXLYFLVK	TK13	6	0	[1m0k, 1s8l, 1at9, 1e0p, 1s8j, 1r2n, 1r84, 1pxs, 1ap9, 1pxr, 4hwl, 1s54, 1s53, 1o0a, 3han, 3hao, 1kg9, 1kg8, 3hap, 3haq, 2wjk, 3har, 2wjl, 3has, 1q5j, 1q5i, 1f50, 1tn5, 3nsb, 1cwq, 1tn0, 3utw, 3utx, 4fpd, 3uty, 1brx, 1brr, 1p8i, 1fbk, 1ucq, 4hyx, 1f4z, 3vi0, 1qkp, 1qko, 1p8h, 4md2, 4md1, 3ns0, 1c3w, 1bm1, 1kme, 2ntu, 2ntw, 1s52, 1s51, 1py6, 4ov0, 2i20, 1vjm, 1qhj, 3mbv, 1x0i, 1x0k, 1xji]
TXXFMVLDXXXKVG	TG13	LXIGTLLXLIGTXY	LY13	6	0	[1uaz]
TXXFMVLDXXXKVG	TG13	LXLGTALMXLGXXY	LY13	6	0	[1m0k, 1s8l, 1at9, 1e0p, 1s8j, 2i1x, 1r2n, 1r84, 1pxs, 1ap9, 1m0m, 1pxr, 4hwl, 1s54, 1s53, 1o0a, 1c8s, 3han, 3hao, 1kg9, 1c8r, 1kg8, 3hap, 3haq, 2wjk, 3har, 2wjl, 3has, 1q5j, 2zzl, 1kgb, 1q5i, 1f50, 1dze, 1tn5, 3nsb, 2brd, 1cwq, 3utv, 1tn0, 3utw, 3utx, 4fpd, 3uty, 1brx, 1fbb, 1brr, 1p8i, 1fbk, 1ucq, 4hyx, 1p8u, 1f4z, 1ixf, 3vi0, 1qkp, 1qko, 1p8h, 1qm8, 4md2, 2zfe, 4md1, 1iw6, 3ns0, 1c3w, 1bm1, 1k…
TXXFMVLDVXAKVG	TG13	LXIGTLLXLIGTXY	LY13	6	0	[2z55, 3wqj, 1vgo, 2ei4]
TXLFCLLPFFSKVG	TG13	LVAMFIPIWSGLXY	LY13	6	1	[1xio, 2m3g, 4tl3]
TXXFMVLDXXXKVG	TG13	GTXLMLIGTFYFXV	GV13	6	0	[1uaz]
TXXFMVLDXXXKVG	TG13	GTXLMGLGXLYFXV	GV13	6	0	[1m0k, 1s8l, 1at9, 1e0p, 1s8j, 1r2n, 1r84, 1pxs, 1ap9, 1pxr, 4hwl, 1s54, 1s53, 1o0a, 3han, 3hao, 1kg9, 1kg8, 3hap, 3haq, 2wjk, 3har, 2wjl, 3has, 1q5j, 2zzl, 1q5i, 1f50, 1tn5, 3nsb, 2brd, 1cwq, 3utv, 1tn0, 3utw, 3utx, 4fpd, 3uty, 1brx, 1brr, 1p8i, 1fbk, 1ucq, 4hyx, 1f4z, 1ixf, 3vi0, 1qkp, 1qko, 1p8h, 1qm8, 4md2, 2zfe, 4md1, 1iw6, 3ns0, 1c3w, 1bm1, 1kme, 2ntu, 2ntw, 1s52, 1s51, 1py6, 4ov0, 1iw9, 3v…
TXXFMVLDXXXKVG	TG13	GLGXLYFXVKGMGV	GV13	6	0	[1vjm, 1tn5, 1bm1, 1q5i, 1s54, 1s53, 1tn0, 2i20]
TXLFWLGAIGMLXG	TG13	GIAAVAYXVMALGV	GV13	0	1	[3qdc, 3qap, 2ksy, 1jgj]
TXXFMVLDXXXKVG	TG13	LMGLGXLYFLVXGM	LM13	6	0	[1s8l, 1at9, 1e0p, 1r2n, 1r84, 1pxs, 1pxr, 1s54, 1s53, 1o0a, 3han, 3hao, 1kg8, 3hap, 3haq, 2wjk, 3har, 2wjl, 3has, 1q5j, 1q5i, 1f50, 1tn5, 1tn0, 3utw, 3utx, 4fpd, 3uty, 1brx, 1fbk, 1ucq, 4hyx, 1f4z, 1qko, 1p8h, 4md2, 4md1, 1c3w, 1bm1, 1kme, 2ntu, 2ntw, 1s51, 1py6, 4ov0, 2i20, 1vjm, 3mbv, 1x0i, 1x0k, 1xji]
TXXFMVLDXXXKVG	TG13	MXLGXLYFLVKGMG	MG13	6	0	[1brx, 1at9, 1e0p, 1pxs, 1pxr, 1qko, 1s54, 1s53, 3hao, 3haq, 3har, 2wjl, 1c3w, 1bm1, 1q5i, 1kme, 2ntu, 1s51, 1py6, 2i20, 1vjm, 1tn5, 1x0k, 1tn0, 3utw]
TLMIPLVSISSYXG	TG13	TSWAYSXLDVFAKY	TY13	1	6	[1e12]
TXLVPVVSIASYXG	TG13	TSWAYSXLDIVAKY	TY13	1	6	[3qbl, 3vvk, 3a7k, 3qbg, 3abw, 3qbi, 3qbk]
TLMIPLVSISSYXG	TG13	ALXXIAILVFVYMG	AG13	1	0	[2jaf]
TXXFMVLDXXXKVG	TG13	AYPVVWLIGSEGAG	AG13	6	5	[2brd]
TXLVPVVSIASYXG	TG13	AGLSILLFVFMTRG	AG13	1	0	[3vvk, 3qbi]
TXXFMVLDXXXKVG	TG13	ALXXLGXLYFLVKG	AG13	6	0	[1s8l, 1at9, 1e0p, 1s8j, 1r2n, 1r84, 1pxs, 1ap9, 1pxr, 4hwl, 1s54, 1s53, 1o0a, 3han, 3hao, 1kg9, 1kg8, 3hap, 3haq, 2wjk, 3har, 2wjl, 3has, 1q5j, 1q5i, 1f50, 1tn5, 3nsb, 1tn0, 3utw, 3utx, 4fpd, 3uty, 1brx, 1fbk, 1ucq, 4hyx, 1f4z, 1qkp, 1qko, 1p8h, 4md2, 4md1, 3ns0, 1c3w, 1bm1, 1kme, 2ntu, 2ntw, 1s51, 1py6, 4ov0, 2i20, 1vjm, 3mbv, 1x0i, 1x0k, 1xji]
TXXFMVLDXXXKVG	TG13	AAIAFTMYLSMXLG	AG13	6	1	[3uty]
TXXFMVLDVXAKVG	TG13	AVLWTAYPILWIVG	AG13	6	5	[2z55, 3wqj, 1vgo, 2ei4]
TXXFMVLDXXXKVG	TG13	VLVLWTAYPILXII	VI13	6	5	[1uaz]
TXLFWLGAIGMLXG	TG13	VYLDLVTKVGFGFI	VI13	0	6	[3qdc, 3qap, 2ksy, 1jgj]
TXLFCLLPFFSKVG	TG13	HWIYVAGMTIGALH	HH13	6	0	[1xio, 2m3g, 4tl3]
TVXXIGYPIVWIIG	TG13	FFSKVGFSXLDLHG	FG13	5	6	[2m3g]
TXLVPVVSIASYXG	TG13	FTXITFDIXMCVTG	FG13	1	3	[3qbl, 3vvk, 3qbg, 3abw, 3qbi, 3qbk]
TWALSTXMILLALG	TG13	FTXITFDIXMCVTG	FG13	2	3	[3qbl, 3vvk, 3qbg, 3qbi, 3qbk]
TWALSTXMILLALG	TG13	FTXIAADIXMCVTG	FG13	2	3	[2jaf, 2jag]
TXLFCLLPFFSKVG	TG13	IYVAGMTIGXLHFW	IW13	6	0	[1xio, 2m3g, 4tl3]
TXLFCLLPFFSKVG	TG13	YVAGMTIGALHFWS	YS13	6	0	[1xio, 2m3g, 4tl3]
TXXFMVLDXXXKVG	TG13	KFYAIXTLVXXIAF	KF13	6	1	[1c3w, 1e0p, 1q5i, 1kme, 2ntu, 2ntw, 1s51, 1py6, 1f4z, 1pxs, 2i20, 1pxr, 1vjm, 1qko, 1s54, 1x0i, 1x0k, 3hao, 3haq, 3utw, 1tn0, 2wjk, 2wjl]
TILAXVGADGIMIG	TG13	KFYAIXTLVXXIAF	KF13	3	1	[1c3w, 1e0p, 1q5i, 2ntu, 1kme, 2ntw, 1s51, 1py6, 1f4z, 1pxs, 2i20, 1vjm, 1qko, 1s54, 1x0i, 1x0k, 3hao, 3haq, 2wjk, 2wjl]
TXLVPVVSIASYXG	TG13	TKLFTAITFDIAMC	TC13	1	3	[3qbl, 3vvk, 3qbg, 3qbi, 3qbk]
TWALSTXMILLALG	TG13	TKLFTAITFDIAMC	TC13	2	3	[3qbl, 3vvk, 3qbg, 3qbi, 3qbk]
TWALSTXMILLALG	TG13	AVSTILVPVVSIAS	AS13	2	1	[3qbl, 3vvk, 3qbg, 3qbi, 3qbk]
TXLFCLLPFFSKVG	TG13	AGMTIGALHFWSLS	AS13	6	0	[2m3g, 4tl3]
TXXFMVLDXXXKVG	TG13	WLXTTXLLXXXLXL	WL13	6	2	[1brx, 1s8l, 1at9, 1e0p, 1s8j, 1r2n, 1r84, 4hyx, 1f4z, 1pxs, 1pxr, 1qkp, 1qko, 1s54, 1s53, 3han, 3hap, 3haq, 2wjk, 3har, 2wjl, 3has, 1c3w, 1bm1, 1q5i, 1kme, 2ntu, 2ntw, 1s52, 1s51, 1py6, 1vjm, 1tn5, 1x0i, 1x0k, 3utv, 1tn0, 3utw, 3utx, 1xji, 3uty]
TILAXVGADGIMIG	TG13	WARYAXWLXTTXLL	WL13	3	2	[1s8l, 1at9, 1e0p, 1s8j, 1r2n, 1r84, 1pxs, 1pxr, 4hwl, 1s54, 1s53, 1o0a, 3han, 3hao, 1kg8, 3hap, 3haq, 2wjk, 3har, 2wjl, 3has, 1q5i, 1f50, 1tn5, 3utv, 1tn0, 3utw, 3utx, 4fpd, 3uty, 1brx, 4hyx, 1f4z, 1qkp, 1qko, 1p8h, 4md2, 4md1, 1c3w, 2ntu, 1kme, 2ntw, 1s52, 1s51, 1py6, 4ov0, 2i20, 1vjm, 3mbv, 1x0k, 1xji]
TXXFMVLDXXXKVG	TG13	WLXLGTALMXLGXL	WL13	6	0	[1m0k, 1s8l, 1at9, 1e0p, 1s8j, 2i1x, 1r2n, 1r84, 1pxs, 1ap9, 1m0m, 1pxr, 4hwl, 1s54, 1s53, 1o0a, 1c8s, 3han, 3hao, 1kg9, 1c8r, 1kg8, 3hap, 3haq, 2wjk, 3har, 2wjl, 3has, 1q5j, 2zzl, 1kgb, 1q5i, 1f50, 1dze, 1tn5, 3nsb, 2brd, 3utv, 1tn0, 3utw, 3utx, 4fpd, 3uty, 1brx, 1fbb, 1brr, 1p8i, 1fbk, 1ucq, 4hyx, 1p8u, 1f4z, 1ixf, 3vi0, 1qkp, 1qko, 1p8h, 1qm8, 4md2, 2zfe, 4md1, 1iw6, 3ns0, 1c3w, 1bm1, 1kme, 2n…
TXXFMVLDXXXKVG	TG13	WARYAXWLXTTXLL	WL13	6	2	[1s8l, 1s8j]
TILAXVGADGIMIG	TG13	WLXTTXLLXXXLXL	WL13	3	2	[1brx, 1s8l, 1at9, 1e0p, 1s8j, 1r2n, 1r84, 4hyx, 1f4z, 1pxs, 1jv7, 1jv6, 1pxr, 1qkp, 1qko, 1s54, 1s53, 1mgy, 3han, 3hao, 3hap, 3haq, 2wjk, 3har, 2wjl, 3has, 1c3w, 1bm1, 1q5i, 2ntu, 1kme, 2ntw, 1s52, 1s51, 1py6, 2i20, 1vjm, 1tn5, 1x0i, 1x0k, 3utv, 1tn0, 3utw, 3utx, 1xji, 3uty]
TXLVPVVSIASYXG	TG13	WALSTPMILXALXL	WL13	1	2	[3qbl, 3vvk, 3qbg, 3qbi, 3qbk]
TAAMLYXLYVXFFG	TG13	KXLRNVTVVLWSAY	KY13	4	5	[1s8l, 1e0p, 1s8j, 1r84, 1r2n, 4hyx, 1f4z, 1pxs, 1jv7, 1jv6, 1pxr, 4hwl, 1qkp, 1qko, 1s54, 1s53, 1o0a, 1mgy, 3han, 3hao, 3hap, 2wjk, 2wjl, 1c3w, 1bm1, 1q5i, 2ntu, 1kme, 2ntw, 1s52, 1s51, 1py6, 2i20, 1vjm, 1tn5, 1x0i, 1x0k, 3utv, 1tn0, 3utw, 1xji, 3utx, 3uty]
TXXFMVLDXXXKVG	TG13	KXLRNVTVVLWSAY	KY13	6	5	[1brx, 1s8l, 1e0p, 1s8j, 1r2n, 1r84, 4hyx, 1f4z, 1pxs, 1pxr, 4hwl, 1qkp, 1qko, 1s54, 1s53, 1o0a, 3han, 3hao, 3hap, 3haq, 2wjk, 3har, 2wjl, 3has, 1c3w, 1bm1, 1q5i, 1kme, 2ntu, 2ntw, 1s52, 1s51, 1py6, 2i20, 1vjm, 1tn5, 1x0i, 1x0k, 3utv, 1tn0, 3utw, 3utx, 1xji, 3uty]
TXLVPVVSIASYXG	TG13	WAYSXLDIVAKYXF	WF13	1	6	[3qbl, 3vvk, 3a7k, 3qbg, 3abw, 3qbi, 3qbk]
TXXFMVLDXXXKVG	TG13	WLGIGTLLMLIGTF	WF13	6	0	[1uaz]
TXLFCLLPFFSKVG	TG13	WIYVAGMTIGAXHF	WF13	6	0	[1xio, 2m3g, 4tl3]
TLMIPLVSISSYXG	TG13	WVNVALAGIAILVF	WF13	1	0	[1e12, 2jaf]
TLMIPLVSISSYXG	TG13	WAYSXLDVFAKYXF	WF13	1	6	[1e12, 2jaf]
TXXFMVLDVXAKVG	TG13	WLGIGTLLMLIGTF	WF13	6	0	[2z55, 3wqj, 1vgo, 2ei4]
TXXFMVLDVXAKVG	TG13	VXVLWTAYPILWIV	VV13	6	5	[2z55, 3wqj, 1vgo, 2ei4]
TLMIPLVSISSYXG	TG13	VNVALAGIAILVXV	VV13	1	0	[1e12, 2jaf]
TXLFCLLPFFSKVG	TG13	VTYFTVLWIGYPIV	VV13	6	5	[1xio, 2m3g, 4tl3]
TWALSTXMILLALG	TG13	TVIAADIXMXVTGL	TL13	2	3	[2jaf, 2jag]
TXLVPVVSIASYXG	TG13	TAITFDIXMXVTGL	TL13	1	3	[3qbl, 3vvk, 3qbg, 3abw, 3qbi, 3qbk]
TWALSTXMILLALG	TG13	TAITFDIXMXVTGL	TL13	2	3	[3qbl, 3vvk, 3qbg, 3qbi, 3qbk]
TXXFMVLDVXAKVG	TG13	TALVAVLWTAYPIL	TL13	6	5	[2z55, 1vgo, 2ei4]
TXXFMVLDXXXKVG	TG13	IAFTMXLSMLLGXG	IG13	6	1	[1at9, 1kme, 1brr, 1s52, 1r2n, 1r84, 4hwl, 1qkp, 3han, 2brd, 3hap, 3har, 3utx, 1xji, 3has, 3uty]
TILAXVGADGIMIG	TG13	IAFTMXLSMLLGXG	IG13	3	1	[1at9, 1kme, 1s52, 1r2n, 1r84, 4hwl, 1qkp, 3han, 3har, 3utx, 1xji, 3has, 3uty]
TXLFWLGAIGMLXG	TG13	IAAVAYXVMALGXG	IG13	0	1	[3qdc, 3qap, 2ksy, 1jgj]
TXXFMVLDVXAKVG	TG13	FNTLTALVAVLWXA	FA13	6	5	[1vgo]
TAAMLYXLYVXFFG	TG13	FKXLRNVTVVLWXA	FA13	4	5	[1s8l, 1e0p, 1s8j, 1pxs, 1jv7, 1jv6, 1pxr, 4hwl, 1qkp, 1qko, 1s54, 1s53, 1mgy, 3hao, 2wjl, 1c3w, 1q5i, 2ntu, 1kme, 2ntw, 1s52, 1s51, 1py6, 2i20, 1vjm, 1tn5, 1x0k, 1tn0, 3utx, 3uty]
TXXFMVLDXXXKVG	TG13	FKXLRNVTVVLWXA	FA13	6	5	[1s8l, 1e0p, 1s8j, 1pxs, 1pxr, 4hwl, 1qkp, 1qko, 1s54, 1s53, 3hao, 3haq, 3har, 2wjl, 3has, 1c3w, 1q5i, 1kme, 2ntu, 2ntw, 1s52, 1s51, 1py6, 2i20, 1vjm, 1tn5, 1x0k, 1tn0, 3utx, 3uty]
TXLFCLLPFFSKVG	TG13	FIXIWSGLAYXAMA	FA13	6	1	[1xio, 2m3g]
TILAXVGADGIMIG	TG13	FVXWAISTAAMLXA	FA13	3	4	[3haq]
TAAMLYXLYVXFFG	TG13	AVGADGIMIGTGLV	AV13	4	3	[3hap]
TAAMLYXLYVXFFG	TG13	GTXLAXVGADGIMI	GI13	4	3	[1s8l, 1e0p, 1s8j, 1r84, 1r2n, 4hyx, 1f4z, 1pxs, 1jv7, 1jv6, 1pxr, 4hwl, 1qkp, 1qko, 1s54, 1s53, 1o0a, 1mgy, 3han, 3hao, 3hap, 3haq, 3har, 2wjk, 2wjl, 3has, 1c3w, 1q5i, 2ntu, 1kme, 2ntw, 1s52, 1s51, 1py6, 2i20, 1vjm, 1tn5, 1x0i, 1x0k, 3utv, 1tn0, 3utw, 1xji, 3utx, 3uty]
TILAXVGADGIMIG	TG13	GADGXMIXTXLXGA	GA13	3	3	[1at9, 1e0p, 1r2n, 1r84, 1pxs, 1pxr, 4hwl, 1s54, 1s53, 1o0a, 3han, 3hao, 1kg8, 3haq, 2wjk, 3har, 2wjl, 3has, 1q5i, 1f50, 1tn5, 3utv, 1tn0, 3utw, 3utx, 4fpd, 3uty, 1brx, 4hyx, 1f4z, 1qkp, 1qko, 1p8h, 4md2, 4md1, 1c3w, 1bm1, 2ntu, 1kme, 2ntw, 1s52, 1s51, 1py6, 4ov0, 2i20, 1vjm, 3mbv, 1x0k, 1xji]
TXXFMVLDVXAKVG	TG13	GTLLMLIGTFYFIA	GA13	6	0	[2z55, 1vgo, 2ei4]
TAAMLYXLYVXFFG	TG13	GADGXMIXTXLXGA	GA13	4	3	[1at9, 1e0p, 1r84, 1r2n, 4hyx, 1f4z, 1pxs, 1pxr, 4hwl, 1qkp, 1qko, 1s54, 1s53, 1p8h, 1o0a, 3han, 3hao, 3hap, 1kg8, 3haq, 3har, 2wjk, 2wjl, 3has, 1c3w, 1bm1, 1q5i, 2ntu, 1kme, 2ntw, 1s52, 1s51, 1py6, 2i20, 1vjm, 1tn5, 1x0k, 3utv, 1tn0, 3utw, 1xji, 3utx, 3uty, 4fpd]
TXLFWLGAIGMLXG	TG13	GISGIAAVAYXVMA	GA13	0	1	[3qdc, 3qap, 2ksy, 1jgj, 1h2s]
TXXFMVLDXXXKVG	TG13	ILVPGIAXAAYXXM	IM13	6	1	[1uaz]
TLXLXIGTLLMLXG	TG13	ILVPGIAXAAYXXM	IM13	0	1	[1uaz]
TXXFMVLDVXAKVG	TG13	ILVPGIAXAAYXXM	IM13	6	1	[2z55, 3wqj, 1vgo, 2ei4]
TXLVPVVSIASYXG	TG13	IALAGLSILLFVFM	IM13	1	0	[3qbl, 3vvk, 3qbg, 3abw, 3qbi, 3qbk]
TXXFMVLDVXAKVG	TG13	TLLMLIGTFYFIAR	TR13	6	0	[2z55, 1vgo, 2ei4]
TILAXVGADGIMIG	TG13	YAXWLFTTXLXXXD	YD13	3	2	[1s8l, 1at9, 1s8j, 1e0p, 1r2n, 1r84, 1jv7, 1pxs, 1jv6, 1pxr, 4hwl, 1s54, 1s53, 1o0a, 3han, 1kg8, 3hap, 3haq, 2wjk, 3har, 2wjl, 3has, 1q5i, 1f50, 1tn5, 3utv, 1tn0, 3utw, 3utx, 3uty, 1brx, 4hyx, 1f4z, 1qkp, 1qko, 1p8h, 1mgy, 4md2, 4md1, 1c3w, 1bm1, 2ntu, 1kme, 2ntw, 1s52, 1s51, 1py6, 4ov0, 1vjm, 3mbv, 1x0i, 1x0k, 1xji]
TXXFMVLDXXXKVG	TG13	YAXWLFTTXLXXXD	YD13	6	2	[1s8l, 1s8j]
TILAXVGADGIMIG	TG13	YXXWLFTTXLXXXD	YD13	3	2	[3hao]
TXXFMVLDXXXKVG	TG13	VPGIASAAYLXMFF	VF13	6	1	[1uaz]
TXXFMVLDVXAKVG	TG13	VPGIASAAYLXMFF	VF13	6	1	[2z55, 3wqj, 1vgo, 2ei4]
TLXLXIGTLLMLXG	TG13	VPGIASAAYLXMFF	VF13	0	1	[1uaz]
TLMIPLVSISSYXG	TG13	RYLTWALSTPMILL	RL13	1	2	[1e12, 2jaf]
TXXFMVLDXXXKVG	TG13	RYAXWLFTTXLXXL	RL13	6	2	[1s8l, 1s8j]
TXLVPVVSIASYXG	TG13	RYLTWALSTPMILL	RL13	1	2	[3qbl, 3vvk, 3a7k, 3qbg, 3abw, 3qbi, 3qbk]
TILAXVGADGIMIG	TG13	RYAXWLFTTXLXXL	RL13	3	2	[1s8l, 1at9, 1s8j, 1e0p, 1r2n, 1r84, 1jv7, 1pxs, 1jv6, 1pxr, 4hwl, 1s54, 1s53, 1o0a, 3han, 3hao, 1kg8, 3hap, 3haq, 2wjk, 3har, 2wjl, 3has, 1q5i, 1f50, 1tn5, 3utv, 1tn0, 3utw, 3utx, 4fpd, 3uty, 1brx, 4hyx, 1f4z, 1qkp, 1qko, 1p8h, 1mgy, 4md2, 4md1, 1c3w, 1bm1, 2ntu, 1kme, 2ntw, 1s52, 1s51, 1py6, 4ov0, 2i20, 1vjm, 3mbv, 1x0i, 1x0k, 1xji]
TILAXVGADGIMIG	TG13	DWLFTTXLLXLXLA	DA13	3	2	[1at9, 1e0p, 1r2n, 1r84, 1pxs, 1pxr, 4hwl, 1s54, 1s53, 1o0a, 3han, 3hao, 1kg8, 3hap, 3haq, 2wjk, 3har, 2wjl, 3has, 1q5i, 1f50, 1tn5, 3utv, 1tn0, 3utw, 3utx, 4fpd, 3uty, 1brx, 4hyx, 1f4z, 1qkp, 1qko, 1p8h, 4md2, 4md1, 1c3w, 1bm1, 2ntu, 1kme, 2ntw, 1s52, 1s51, 1py6, 4ov0, 2i20, 1vjm, 3mbv, 1x0i, 1x0k, 1xji]
TWALSTXMILLALG	TG13	KLXTAITFDIAMCV	KV13	2	3	[3qbl, 3vvk, 3qbg, 3qbi, 3qbk]
TXLVPVVSIASYXG	TG13	KLXTAITFDIAMCV	KV13	1	3	[3qbl, 3vvk, 3qbg, 3qbi, 3qbk]
TILAXVGADGIMIG	TG13	WAISTAAMLYXLYV	WV13	3	4	[1s8l, 1at9, 1e0p, 1s8j, 1r2n, 1r84, 1pxs, 1jv7, 1jv6, 1pxr, 4hwl, 1s54, 1s53, 1o0a, 3han, 3hao, 1kg8, 3hap, 3haq, 2wjk, 3har, 2wjl, 3has, 1q5i, 1f50, 1tn5, 3utv, 1tn0, 3utw, 3utx, 4fpd, 3uty, 1brx, 4hyx, 1f4z, 1qkp, 1qko, 1p8h, 4md2, 4md1, 1c3w, 1bm1, 2ntu, 1kme, 2ntw, 1s52, 1s51, 1py6, 4ov0, 2i20, 1vjm, 3mbv, 1x0i, 1x0k, 1xji]
TXXFMVLDXXXKVG	TG13	WAISTAAMLYXLYV	WV13	6	4	[1m0k, 1s8l, 1at9, 1e0p, 1s8j, 1r2n, 1r84, 1pxs, 1ap9, 1pxr, 4hwl, 1s54, 1s53, 1o0a, 3han, 3hao, 1kg9, 1kg8, 3hap, 2wjk, 2wjl, 3has, 1q5j, 2zzl, 1q5i, 1f50, 1tn5, 3nsb, 2brd, 1cwq, 3utv, 1tn0, 3utw, 3utx, 4fpd, 3uty, 1brx, 1brr, 1p8i, 1fbk, 1ucq, 4hyx, 1f4z, 1ixf, 3vi0, 1qkp, 1qko, 1p8h, 1qm8, 4md2, 2zfe, 4md1, 1iw6, 3ns0, 1c3w, 1bm1, 1kme, 2ntu, 2ntw, 1s52, 1s51, 1py6, 4ov0, 1iw9, 2i20, 1vjm, 1x…
TILAXVGADGIMIG	TG13	STAAMLYXLYVXFF	SF13	3	4	[1s8l, 1at9, 1e0p, 1s8j, 1r2n, 1r84, 1pxs, 1jv7, 1jv6, 1pxr, 4hwl, 1s54, 1s53, 1o0a, 3han, 3hao, 1kg8, 3hap, 3haq, 2wjk, 3har, 3has, 2wjl, 1q5i, 1tn5, 3utv, 1tn0, 3utw, 3utx, 4fpd, 3uty, 4hyx, 1f4z, 1qkp, 1qko, 1p8h, 1mgy, 4md2, 4md1, 1c3w, 1bm1, 2ntu, 1kme, 2ntw, 1s52, 1s51, 1py6, 4ov0, 2i20, 1vjm, 3mbv, 1x0i, 1x0k, 1xji]
TXLVPVVSIASYXG	TG13	LFTXITFDIXMCVT	LT13	1	3	[3qbl, 3vvk, 3qbg, 3qbi, 3qbk]
TXXFMVLDVXAKVG	TG13	LWLGIGTLLMLIGT	LT13	6	0	[3wqj, 1vgo, 2ei4]
TWALSTXMILLALG	TG13	LFTXIAADIXMCVT	LT13	2	3	[2jaf, 2jag]
TXXFMVLDXXXKVG	TG13	LWLGIGTLLMLIGT	LT13	6	0	[1uaz]
TWALSTXMILLALG	TG13	LFTXITFDIXMCVT	LT13	2	3	[3qbl, 3vvk, 3qbg, 3qbi, 3qbk]
TXXFMVLDVXAKVG	TG13	TILVPGIASAAXLA	TA13	6	1	[2z55, 1vgo, 2ei4]
TXLFWLGAIGMLXG	TG13	TLVGISGXAAVAYA	TA13	0	1	[2ksy, 1jgj]
TXLVPVVSIASYXG	TG13	TFDIAMCVTGXAAA	TA13	1	3	[3qbl, 3vvk, 3a7k, 3qbg, 3abw, 3qbi, 3qbk]
TWALSTXMILLALG	TG13	TFDIAMCVTGXAAA	TA13	2	3	[3qbl, 3vvk, 3qbg, 3qbi, 3qbk]
TILAXVGADGIMIG	TG13	ARYADWLFTTPLLA	AA13	3	2	[3hao]
TLMIPLVSISSYXG	TG13	AYSXLDVFAKYXFA	AA13	1	6	[1e12, 2jaf]
TWALSTXMILLALG	TG13	AITFDIAMCVTGLA	AA13	2	3	[3qbl, 3vvk, 3qbg, 3qbi, 3qbk]
TXLFCLLPFFSKVG	TG13	AMXIPIWSGLAYXA	AA13	6	1	[1xio, 2m3g, 4tl3]
TILAXVGADGIMIG	TG13	AIXTAAMLYILYVA	AA13	3	4	[3has]
TXLVPVVSIASYXG	TG13	AITFDIAMCVTGLA	AA13	1	3	[3qbl, 3vvk, 3a7k, 3qbg, 3abw, 3qbi, 3qbk]
TXLVPVVSIASYXG	TG13	AYXXXDIVAKYXFA	AA13	1	6	[3qbl, 3vvk, 3a7k, 3qbg, 3abw, 3qbi, 3qbk]
TXLFWLGAIGMLXG	TG13	VTLVGISGIAAVAY	VY13	0	1	[3qdc, 3qap, 2ksy, 1jgj]
TWALSTXMILLALG	TG13	VSTILVPVVSIASY	VY13	2	1	[3qbl, 3vvk, 3qbg, 3qbi, 3qbk]
TWALSTXMILLALG	TG13	IAVSTILVPVVSIA	IA13	2	1	[3qbl, 3vvk, 3qbg, 3qbi, 3qbk]
TXLVPVVSIASYXG	TG13	ITFDIXMCVTGXXA	IA13	1	3	[3qbl, 3vvk, 3a7k, 3qbg, 3abw, 3qbi, 3qbk]
TWALSTXMILLALG	TG13	IAADIXMCVTGXXA	IA13	2	3	[2jaf]
TWALSTXMILLALG	TG13	ITFDIXMCVTGXXA	IA13	2	3	[3qbl, 3vvk, 3qbg, 3qbi, 3qbk]
TXXFMVLDXXXKVG	TG13	IWLALGTALMGLXA	IA13	6	0	[1s54]
TWALSTXMILLALG	TG13	WGATLMIPLVSISS	WS13	2	1	[2jaf, 2jag]
TXLFWLGAIGMLXG	TG13	SGIAAVAYXVMALG	SG13	0	1	[3qdc, 3qap, 2ksy, 1jgj]
TXXFMVLDXXXKVG	TG13	IWXALGTALMGLXS	IS13	6	0	[1s51]
TWALSTXMILLALG	TG13	IWXATLMIPLVSIS	IS13	2	1	[2jaf, 2jag]
TXLVPVVSIASYXG	TG13	SLYINIALAGLSIL	SL13	1	0	[3qbl, 3vvk, 3a7k, 3qbg, 3abw, 3qbi, 3qbk]
TXLVPVVSIASYXG	TG13	SALDIVAKYIFAFL	SL13	1	6	[3qbl, 3vvk, 3a7k, 3qbg, 3abw, 3qbi, 3qbk]
TLMIPLVSISSYXG	TG13	SLWVNVALAGIAIL	SL13	1	0	[1e12]
TWALSTXMILLALG	TG13	STILVPVVSIASYT	ST13	2	1	[3qbl, 3vvk, 3qbg, 3qbi, 3qbk]
TXXFMVLDXXXKVG	TG13	VLRNVTVVLWSAYA	VA13	6	5	[1q5i]
TWALSTXMILLALG	TG13	VIAADIGMCVTGLA	VA13	2	3	[2jaf]
TAAMLYXLYVXFFG	TG13	VLRNVTVVLWSAYA	VA13	4	5	[1q5i]
TXLFWLGAIGMLXG	TG13	YLDLVTKVGFGFIA	YA13	0	6	[3qdc, 3qap, 2ksy, 1jgj]
TXXFMVLDVXAKVG	TG13	YAITXLVPGIASAA	YA13	6	1	[2z55, 1vgo]
TXLFWLGAIGMLXG	TG13	YVTLVGISGXAAXA	YA13	0	1	[3qdc, 3qap, 2ksy, 1jgj]
TXXFMVLDVXAKVG	TG13	YYAITXLVPGIASA	YA13	6	1	[1vgo]
TLMIPLVSISSYXG	TG13	YLTWALSTPMILLA	YA13	1	2	[1e12, 2jaf]
TXLVPVVSIASYXG	TG13	YLTWALSTPMILLA	YA13	1	2	[3qbl, 3vvk, 3qbg, 3abw, 3qbi, 3qbk]
TXXFMVLDXXXKVG	TG13	YAITXLVPAIAXTA	YA13	6	1	[1pxs]
TILAXVGADGIMIG	TG13	YADWLFTTPLLLLA	YA13	3	2	[2i20]
TXLFCLLPFFSKVG	TG13	YLVAMFIPIWSGLA	YA13	6	1	[2m3g]
TILAXVGADGIMIG	TG13	FYAIXTLXXXIAFT	FT13	3	1	[1brx, 1s8l, 1e0p, 1s8j, 1r2n, 1r84, 4hyx, 1f4z, 1pxs, 1jv7, 1jv6, 1qkp, 1qko, 1s54, 1o0a, 1mgy, 3hao, 1kg8, 3haq, 2wjk, 3har, 2wjl, 3has, 1c3w, 1bm1, 1q5i, 2ntu, 1kme, 2ntw, 1s51, 1py6, 4ov0, 2i20, 1vjm, 1tn5, 1x0i, 1x0k, 1xji, 4fpd]
TILAXVGADGIMIG	TG13	FTMXLSMLLGYGLT	FT13	3	1	[4hwl, 1at9, 1s52]
TXXFMVLDXXXKVG	TG13	FYAIXTLXXXIAFT	FT13	6	1	[1brx, 1s8l, 1e0p, 1s8j, 1r2n, 1r84, 4hyx, 1f4z, 1pxs, 1pxr, 1qkp, 1qko, 1s54, 1o0a, 3han, 3hao, 1kg8, 3hap, 3haq, 2wjk, 3har, 2wjl, 3has, 1c3w, 1bm1, 1q5i, 1kme, 2ntu, 2ntw, 1s51, 1py6, 4ov0, 2i20, 1vjm, 1tn5, 1x0i, 1x0k, 1tn0, 3utw, 1xji, 4fpd]
TXXFMVLDXXXKVG	TG13	FTMXLSMLLGYGLT	FT13	6	1	[4hwl, 1at9, 1s52]
TXXFMVLDXXXKVG	TG13	TXLVPGIASAAYLS	TS13	6	1	[1uaz]
TLXLXIGTLLMLXG	TG13	TXLVPGIASAAYLS	TS13	0	1	[1uaz]
TILAXVGADGIMIG	TG13	TXLXXXIAFTXXLS	TS13	3	1	[1brx, 1s8l, 1at9, 1e0p, 1s8j, 1r2n, 1r84, 4hyx, 1f4z, 1jv7, 1jv6, 4hwl, 1qkp, 1qko, 1s54, 1o0a, 1p8h, 1mgy, 3hao, 1kg8, 3haq, 2wjk, 3har, 4md2, 2wjl, 3has, 4md1, 1c3w, 1bm1, 1q5i, 2ntu, 1kme, 1f50, 2ntw, 1s52, 1s51, 1py6, 4ov0, 2i20, 1vjm, 1tn5, 3mbv, 1x0i, 1x0k, 1xji, 4fpd]
TXXFMVLDXXXKVG	TG13	TXLXXXIAFTXXLS	TS13	6	1	[1m0k, 1s8l, 1at9, 1e0p, 1s8j, 1r2n, 1r84, 1pxs, 1pxr, 1ap9, 4hwl, 1s54, 1o0a, 3han, 3hao, 1kg9, 1kg8, 3hap, 3haq, 2wjk, 3har, 2wjl, 3has, 1q5j, 2zzl, 1q5i, 1f50, 1tn5, 3nsb, 1cwq, 1tn0, 4fpd, 1brx, 1brr, 1p8i, 1fbk, 1ucq, 4hyx, 1f4z, 1ixf, 3vi0, 1qkp, 1qko, 1p8h, 1qm8, 4md2, 2zfe, 4md1, 1iw6, 3ns0, 1c3w, 1bm1, 1kme, 2ntu, 2ntw, 1s52, 1s51, 1py6, 4ov0, 1iw9, 3vhz, 2i20, 1vjm, 1x0s, 1qhj, 3mbv, 1x…
TXXFMVLDVXAKVG	TG13	AITXLVPGIASAAY	AY13	6	1	[2z55, 1vgo]
TXXFMVLDXXXKVG	TG13	RFVWWAISTAAMLY	RY13	6	4	[1e0p, 2i1x, 1r2n, 1r84, 1pxs, 1ap9, 1m0m, 1pxr, 4hwl, 1s54, 1s53, 1o0a, 1c8s, 3hao, 1kg9, 1c8r, 1kg8, 2wjk, 3har, 2wjl, 1q5j, 2zzl, 1kgb, 1q5i, 1f50, 1tn5, 3nsb, 1tn0, 3utx, 4fpd, 3uty, 1fbb, 1brr, 1fbk, 1ucq, 1p8u, 1f4z, 1ixf, 3vi0, 1qko, 1p8h, 4md2, 4md1, 3ns0, 1c3w, 1kme, 2ntu, 2ntw, 1s52, 1s51, 1py6, 4ov0, 1iw9, 3vhz, 2i20, 2i21, 1vjm, 3mbv, 1x0k]
TILAXVGADGIMIG	TG13	RFVWWAISTAAMLY	RY13	3	4	[1e0p, 1r2n, 1r84, 1f4z, 1pxs, 1pxr, 4hwl, 1qko, 1s54, 1s53, 1o0a, 1p8h, 3hao, 1kg8, 2wjk, 3har, 4md2, 2wjl, 4md1, 1c3w, 1q5i, 2ntu, 1kme, 1f50, 2ntw, 1s52, 1s51, 1py6, 4ov0, 2i20, 1vjm, 1tn5, 3mbv, 1x0k, 1tn0, 3utx, 4fpd, 3uty]
TILAXVGADGIMIG	TG13	TLXXXIAFTXXLSM	TM13	3	1	[1brx, 1s8l, 1at9, 1e0p, 1s8j, 1r2n, 1r84, 4hyx, 1f4z, 1jv7, 1jv6, 4hwl, 1qkp, 1qko, 1s54, 1s53, 1o0a, 1p8h, 1mgy, 3hao, 1kg8, 3haq, 2wjk, 3har, 4md2, 2wjl, 3has, 4md1, 1c3w, 1bm1, 1q5i, 2ntu, 1kme, 1f50, 2ntw, 1s52, 1s51, 1py6, 4ov0, 2i20, 1vjm, 1tn5, 3mbv, 1x0i, 1x0k, 3utx, 1xji, 4fpd]
TXXFMVLDXXXKVG	TG13	TLXXXIAFTXXLSM	TM13	6	1	[1m0k, 1s8l, 1at9, 1e0p, 1s8j, 2i1x, 1r2n, 1r84, 1pxs, 1pxr, 1ap9, 1m0m, 4hwl, 1s54, 1s53, 1o0a, 3han, 3hao, 1kg9, 1c8r, 1kg8, 3hap, 3haq, 2wjk, 3har, 2wjl, 3has, 1q5j, 2zzl, 1kgb, 1q5i, 1f50, 1dze, 1tn5, 3nsb, 1cwq, 1tn0, 3utx, 3uty, 4fpd, 1brx, 1brr, 1p8i, 1fbk, 1ucq, 4hyx, 1p8u, 1f4z, 1ixf, 3vi0, 1qkp, 1qko, 1p8h, 1qm8, 4md2, 2zfe, 4md1, 1iw6, 3ns0, 1c3w, 1bm1, 1kme, 2ntu, 2ntw, 1s52, 1s51, 1p…
TXLFCLLPFFSKVG	TG13	FTVLWIGYPIVWII	FI13	6	5	[1xio, 2m3g, 4tl3]
TXXFMVLDXXXKVG	TG13	FVWWAISTAAMLYI	FI13	6	4	[1m0k, 1at9, 1e0p, 2i1x, 1r2n, 1r84, 1pxs, 1ap9, 1m0m, 1pxr, 4hwl, 1s54, 1s53, 1o0a, 1c8s, 3han, 3hao, 1kg9, 1c8r, 1kg8, 3hap, 2wjk, 2wjl, 3has, 1q5j, 2zzl, 1kgb, 1q5i, 1f50, 1dze, 1tn5, 3nsb, 2brd, 3utv, 1tn0, 3utw, 3utx, 4fpd, 3uty, 1brx, 1fbb, 1brr, 1p8i, 1fbk, 1ucq, 4hyx, 1p8u, 1f4z, 1ixf, 3vi0, 1qkp, 1qko, 1p8h, 1qm8, 4md2, 2zfe, 4md1, 1iw6, 3ns0, 1c3w, 1bm1, 1kme, 2ntu, 2ntw, 1s52, 1s51, 1p…
TILAXVGADGIMIG	TG13	FVWWAISTAAMLYI	FI13	3	4	[1brx, 1at9, 1e0p, 1r2n, 1r84, 4hyx, 1f4z, 1pxs, 1pxr, 4hwl, 1qkp, 1qko, 1s54, 1s53, 1o0a, 1p8h, 3han, 3hao, 1kg8, 3hap, 2wjk, 4md2, 2wjl, 3has, 4md1, 1c3w, 1bm1, 1q5i, 2ntu, 1kme, 1f50, 2ntw, 1s52, 1s51, 1py6, 4ov0, 2i20, 1vjm, 1tn5, 3mbv, 1x0k, 3utv, 1tn0, 3utw, 3utx, 1xji, 4fpd, 3uty]
TXLFWLGAIGMLXG	TG13	YYVTLVGISGIAAV	YV13	0	1	[3qdc, 3qap, 2ksy, 1jgj]
TXLFWLGAIGMLXG	TG13	TLVGISGIAAVAYV	TV13	0	1	[3qdc, 3qap, 1h2s]
TLMIPLVSISSYXG	TG13	VALAGIAILVFVYM	VM13	1	0	[1e12, 2jaf]
TXLFWLGAIGMLXG	TG13	VGISGIAAVAXXVM	VM13	0	1	[3qdc, 3qap, 2ksy, 1jgj, 1h2s]
TXLFCLLPFFSKVG	TG13	VAMFIPIWSGLAYM	VM13	6	1	[1xio, 2m3g, 4tl3]
TXLVPVVSIASYXG	TG13	SSLYINIALAGLSI	SI13	1	0	[3qbl, 3vvk, 3abw]
TLMIPLVSISSYXG	TG13	SSLWVNVALAGIAI	SI13	1	0	[1e12]
TXLVPVVSIASYXG	TG13	SWAYSXLDIVAKYI	SI13	1	6	[3qbl, 3vvk, 3a7k, 3qbg, 3abw, 3qbi, 3qbk]
TLMIPLVSISSYXG	TG13	SVLDVFAKYVFAFI	SI13	1	6	[1e12, 2jaf]
TXLVPVVSIASYXG	TG13	YSXLDIVAKYXFAF	YF13	1	6	[3qbl, 3vvk, 3a7k, 3qbg, 3abw, 3qbi, 3qbk]
TXLVPVVSIASYXG	TG13	YINIALAGLSILLF	YF13	1	0	[3qbl, 3vvk, 3a7k, 3qbg, 3abw, 3qbi, 3qbk]
TLMIPLVSISSYXG	TG13	YSXLXVFAKYXFAF	YF13	1	6	[1e12, 2jaf]
TXXFMVLDXXXKVG	TG13	IXXLXXXIAFTXXL	IL13	6	1	[1m0k, 1s8l, 1at9, 1e0p, 1s8j, 1r2n, 1r84, 1pxs, 1ap9, 1pxr, 4hwl, 1s54, 1o0a, 3han, 3hao, 1kg9, 1kg8, 3hap, 3haq, 2wjk, 3har, 2wjl, 3has, 1q5j, 2zzl, 1q5i, 1f50, 1tn5, 3nsb, 1cwq, 1tn0, 4fpd, 1brx, 1brr, 1p8i, 1fbk, 1ucq, 4hyx, 1f4z, 1ixf, 3vi0, 1qkp, 1qko, 1p8h, 1qm8, 4md2, 2zfe, 4md1, 1iw6, 3ns0, 1c3w, 1bm1, 1kme, 2ntu, 2ntw, 1s52, 1s51, 1py6, 4ov0, 1iw9, 2i20, 1vjm, 1x0s, 1qhj, 3mbv, 1x0i, 1x…
TXXFMVLDVXAKVG	TG13	ITXLVPGIASAAXL	IL13	6	1	[2z55, 1vgo, 2ei4]
TILAXVGADGIMIG	TG13	IXXLXXXIAFTXXL	IL13	3	1	[1brx, 1s8l, 1at9, 1e0p, 1s8j, 1r2n, 1r84, 4hyx, 1f4z, 1jv7, 1jv6, 4hwl, 1qkp, 1qko, 1s54, 1o0a, 1p8h, 1mgy, 3hao, 1kg8, 3haq, 2wjk, 3har, 4md2, 2wjl, 3has, 4md1, 1c3w, 1bm1, 1q5i, 2ntu, 1kme, 1f50, 2ntw, 1s52, 1s51, 1py6, 4ov0, 2i20, 1vjm, 1tn5, 3mbv, 1x0i, 1x0k, 1xji, 4fpd]
TWALSTXMILLALG	TG13	ILVPVVSIASYTGL	IL13	2	1	[3qbl, 3vvk, 3qbg, 3qbi, 3qbk]
TXLFWLGAIGMLXG	TG13	ISGIAAVAYXVMAL	IL13	0	1	[3qdc, 3qap, 2ksy, 1jgj, 1h2s]
TXLVPVVSIASYXG	TG13	IVAKYIFAFLLLNY	IY13	1	6	[3qbl, 3vvk, 3qbg, 3qbi, 3qbk]
TILAXVGADGIMIG	TG13	WXXISTAAXLYXXY	WY13	3	4	[1s8l, 1at9, 1e0p, 1s8j, 1r2n, 1r84, 1pxs, 1pxr, 4hwl, 1s54, 1s53, 1o0a, 3han, 3hao, 1kg8, 3hap, 3haq, 2wjk, 3har, 2wjl, 3has, 1q5i, 1f50, 1tn5, 3utv, 1tn0, 3utw, 3utx, 4fpd, 3uty, 1brx, 4hyx, 1f4z, 1qkp, 1qko, 1p8h, 4md2, 4md1, 1c3w, 1bm1, 2ntu, 1kme, 2ntw, 1s52, 1s51, 1py6, 4ov0, 2i20, 1vjm, 3mbv, 1x0i, 1x0k, 1xji]
TXXFMVLDXXXKVG	TG13	WXXISTAAXLYXXY	WY13	6	4	[1m0k, 1s8l, 1at9, 1e0p, 1s8j, 1r2n, 1r84, 1pxs, 1ap9, 1pxr, 4hwl, 1s54, 1s53, 1o0a, 3han, 3hao, 1kg9, 1c8r, 1kg8, 3hap, 2wjk, 2wjl, 3has, 1q5j, 2zzl, 1kgb, 1q5i, 1f50, 1tn5, 3nsb, 2brd, 1cwq, 3utv, 1tn0, 3utw, 3utx, 4fpd, 3uty, 1brx, 1fbb, 1brr, 1p8i, 1fbk, 1ucq, 4hyx, 1p8u, 1f4z, 1ixf, 3vi0, 1qkp, 1qko, 1p8h, 1qm8, 4md2, 2zfe, 4md1, 1iw6, 3ns0, 1c3w, 1bm1, 1kme, 2ntu, 2ntw, 1s52, 1s51, 1py6, 4o…
TXXFMVLDVXAKVG	TG13	TLTALVAVLWTAYP	TP13	6	5	[2z55, 1vgo]
TXLFWLGAIGMLXG	TG13	AXVAYXVMALGVGW	AW13	0	1	[3qdc, 3qap, 2ksy, 1jgj]
TXXFMVLDXXXKVG	TG13	AXVXVXWTAYPILW	AW13	6	5	[1uaz]
TXXFMVLDVXAKVG	TG13	AXVXVXWTAYPILW	AW13	6	5	[2z55, 1vgo, 2ei4]
TXXFMVLDXXXKVG	TG13	YAIXTLXXXIAFTM	YM13	6	1	[1s8l, 1at9, 1e0p, 1s8j, 1r2n, 1r84, 1pxr, 4hwl, 1s54, 1o0a, 3han, 3hao, 1kg8, 3hap, 3haq, 2wjk, 3har, 2wjl, 3has, 1q5j, 1q5i, 1f50, 1tn5, 3utv, 1tn0, 3utw, 4fpd, 1brx, 1fbk, 1ucq, 4hyx, 1f4z, 1qkp, 1qko, 1p8h, 4md2, 4md1, 1c3w, 1bm1, 1kme, 2ntu, 2ntw, 1s52, 1s51, 1py6, 4ov0, 2i20, 1vjm, 3mbv, 1x0i, 1x0k, 1xji]
TILAXVGADGIMIG	TG13	YAIXTLXXXIAFTM	YM13	3	1	[1brx, 1s8l, 1at9, 1e0p, 1s8j, 1r2n, 1r84, 4hyx, 1f4z, 1jv7, 1jv6, 4hwl, 1qkp, 1qko, 1s54, 1o0a, 1p8h, 1mgy, 3hao, 1kg8, 3haq, 2wjk, 3har, 4md2, 2wjl, 3has, 4md1, 1c3w, 1bm1, 1q5i, 2ntu, 1kme, 1f50, 2ntw, 1s52, 1s51, 1py6, 4ov0, 2i20, 1vjm, 1tn5, 3mbv, 1x0i, 1x0k, 3utv, 1xji, 4fpd]
TXXFMVLDXXXKVG	TG13	IXLALGTALMGLGV	IV13	6	0	[1s52]
TXLVPVVSIASYXG	TG13	INIXLAGLSILXFV	IV13	1	0	[3qbl, 3vvk, 3a7k, 3qbg, 3abw, 3qbi, 3qbk]
TXLVPVVSIASYXG	TG13	NIALAGLSILLFVF	NF13	1	0	[3qbl, 3vvk, 3a7k, 3qbg, 3abw, 3qbi, 3qbk]
TLXLXIGTLLMLXG	TG13	PXIASAAYLSMFFG	PG13	0	1	[1uaz]
TXXFMVLDXXXKVG	TG13	PXIAFTMXLSMLLG	PG13	6	1	[1brx, 1at9, 1bm1, 1kme, 1brr, 1s52, 1r2n, 1r84, 4hwl, 1qkp, 3han, 2brd, 3hap, 3har, 3utx, 1xji, 3has]
TXXFMVLDXXXKVG	TG13	PXIASAAYLSMFFG	PG13	6	1	[1uaz]
TXXFMVLDXXXKVG	TG13	PEWIWLALGTALMG	PG13	6	0	[3utv]
TILAXVGADGIMIG	TG13	PXIAFTMXLSMLLG	PG13	3	1	[1brx, 1at9, 1bm1, 1kme, 1s52, 1r2n, 1r84, 4hwl, 1qkp, 3han, 3har, 3utx, 1xji, 3has]
TXXFMVLDXXXKVG	TG13	SWLFTTPLLLLDLA	SA13	6	2	[1s8l, 1s8j]
TXXFMVLDXXXKVG	TG13	SAYPVVWLIGSEGA	SA13	6	5	[1fbb, 1brr, 2brd]
TLMIPLVSISSYXG	TG13	SSSLWVNVALAGIA	SA13	1	0	[1e12]
TILAXVGADGIMIG	TG13	SWLFTTPLLLLDLA	SA13	3	2	[1s8l, 1s8j, 1mgy, 1jv7, 1jv6]
TXXFMVLDXXXKVG	TG13	NIETLLFMVLDVSA	NA13	6	6	[1brr, 1s52, 1r2n, 1r84, 4hyx, 4hwl, 1qkp, 3han, 3hap, 3utv, 3haq, 3utw, 3har, 3utx, 1xji, 3has, 3uty]
TXLFWLGAIGMLXG	TG13	RYYVTLVGISGIAA	RA13	0	1	[3qdc]
TXXFMVLDXXXKVG	TG13	LWSAYXVVWLIGSE	LE13	6	5	[1at9, 1fbb, 1q5i, 1brr, 1s52, 1r2n, 1r84, 1ap9, 1pxr, 4hwl, 3han, 2brd, 3hap, 3utv, 1tn0, 3har, 3utx, 1xji, 3has, 3uty]
TAAMLYXLYVXFFG	TG13	LWSAYXVVWLIGSE	LE13	4	5	[1at9, 1s52, 1r84, 1r2n, 1pxr, 4hwl, 3han, 3hap, 3utv, 1tn0, 3har, 1xji, 3utx, 3uty, 3has]
TWALSTXMILLALG	TG13	VPVVSIASYTGLAS	VS13	2	1	[3qbl, 3vvk, 3qbg, 3qbi, 3qbk]
TXXFMVLDXXXKVG	TG13	VLWSAYXVVWLIGS	VS13	6	5	[1brx, 1at9, 1fbb, 1bm1, 1q5i, 1brr, 1s52, 1r2n, 1r84, 1ap9, 1pxr, 4hwl, 3han, 2brd, 3hap, 3utv, 1tn0, 3har, 3utx, 1xji, 3has, 3uty]
TAAMLYXLYVXFFG	TG13	VLWSAYXVVWLIGS	VS13	4	5	[1at9, 1bm1, 1s52, 1r84, 1r2n, 1pxr, 4hwl, 3han, 3hap, 3utv, 1tn0, 3har, 1xji, 3utx, 3uty, 3has]
TXXFMVLDXXXKVG	TG13	KKFYAIXTLVPAIA	KA13	6	1	[2ntu, 1s54]
TILAXVGADGIMIG	TG13	KKFYAIXTLVPAIA	KA13	3	1	[2ntu, 1s54]
TXLVPVVSIASYXG	TG13	ALDIVAXYIFAXLL	AL13	1	6	[3qbl, 3vvk, 3qbg, 3abw, 3qbi, 3qbk]
TILAXVGADGIMIG	TG13	AXWLFTTXLXXLXL	AL13	3	2	[1s8l, 1at9, 1e0p, 1s8j, 1r2n, 1r84, 1pxs, 1jv7, 1pxr, 1jv6, 4hwl, 1s54, 1s53, 1o0a, 3han, 1kg8, 3hap, 3haq, 2wjk, 3har, 2wjl, 3has, 1q5i, 1f50, 1tn5, 3utv, 1tn0, 3utw, 3utx, 3uty, 4fpd, 1brx, 4hyx, 1f4z, 1qkp, 1qko, 1p8h, 1mgy, 4md2, 4md1, 1c3w, 1bm1, 2ntu, 1kme, 2ntw, 1s52, 1s51, 1py6, 4ov0, 2i20, 1vjm, 3mbv, 1x0i, 1x0k, 1xji]
TILAXVGADGIMIG	TG13	AFTMXLSXLLGXGL	AL13	3	1	[1at9, 1kme, 1s52, 1r2n, 1r84, 4hwl, 1qkp, 3han, 3har, 3utx, 1xji, 3has, 3uty]
TXXFMVLDXXXKVG	TG13	APAIAFTMXLSXLL	AL13	6	1	[3han, 1p8u]
TILAXVGADGIMIG	TG13	ADGIMIGXXLVGAL	AL13	3	3	[1brx, 1at9, 1e0p, 1r2n, 1r84, 1f4z, 1pxs, 1pxr, 4hwl, 1qkp, 1qko, 1s54, 1s53, 1o0a, 1p8h, 3han, 3hao, 1kg8, 2wjk, 3har, 4md2, 2wjl, 3has, 4md1, 1c3w, 1bm1, 1q5i, 2ntu, 1kme, 1f50, 2ntw, 1s52, 1s51, 1py6, 4ov0, 2i20, 1vjm, 1tn5, 3mbv, 1x0k, 3utv, 1tn0, 3utx, 1xji, 4fpd, 3uty]
TXLVPVVSIASYXG	TG13	AXSTPMIXXXLXLL	AL13	1	2	[3qbl, 3vvk, 3qbg, 3qbi, 3qbk]
TAAMLYXLYVXFFG	TG13	AXVGADGIMIGXXL	AL13	4	3	[1s8l, 1at9, 1e0p, 1s8j, 1r84, 1r2n, 1pxs, 1jv7, 1jv6, 1pxr, 4hwl, 1s54, 1s53, 1o0a, 3han, 3hao, 1kg8, 3hap, 3haq, 3har, 2wjk, 2wjl, 3has, 1q5i, 1tn5, 3utv, 1tn0, 3utw, 3utx, 3uty, 4fpd, 4hyx, 1f4z, 1qkp, 1qko, 1brd, 1p8h, 1mgy, 1c3w, 1bm1, 2ntu, 1kme, 2ntw, 1s52, 1s51, 1py6, 2i20, 1vjm, 1x0i, 1x0k, 1xji]
TAAMLYXLYVXFFG	TG13	ADGIMIGXXLVGAL	AL13	4	3	[1at9, 1e0p, 1r84, 1r2n, 1f4z, 1pxs, 1pxr, 4hwl, 1qkp, 1qko, 1s54, 1s53, 1p8h, 1o0a, 3han, 3hao, 3hap, 1kg8, 3har, 2wjk, 2wjl, 3has, 1c3w, 1bm1, 1q5i, 2ntu, 1kme, 2ntw, 1s52, 1s51, 1py6, 2i20, 1vjm, 1tn5, 1x0k, 3utv, 1tn0, 1xji, 3utx, 3uty, 4fpd]
TXXFMVLDXXXKVG	TG13	AXWLFTTXLXXLXL	AL13	6	2	[1s8l, 1s8j]
TILAXVGADGIMIG	TG13	AXVGADGIMIGXXL	AL13	3	3	[1s8l, 1at9, 1e0p, 1s8j, 1r2n, 1r84, 1pxs, 1jv7, 1jv6, 1pxr, 4hwl, 1s54, 1s53, 1o0a, 3han, 3hao, 1kg8, 3haq, 2wjk, 3har, 2wjl, 3has, 1q5i, 1f50, 1tn5, 3utv, 1tn0, 3utw, 3utx, 4fpd, 3uty, 1brx, 4hyx, 1f4z, 1qkp, 1qko, 1p8h, 1mgy, 4md2, 4md1, 1c3w, 1bm1, 2ntu, 1kme, 2ntw, 1s52, 1s51, 1py6, 4ov0, 2i20, 1vjm, 3mbv, 1x0i, 1x0k, 1xji]
TILAXVGADGIMIG	TG13	AXSXAAXLYXLYXL	AL13	3	4	[1s8l, 1at9, 1e0p, 1s8j, 1r2n, 1r84, 1pxs, 1jv7, 1jv6, 1pxr, 4hwl, 1s54, 1s53, 1o0a, 3han, 3hao, 1kg8, 3hap, 3haq, 3har, 2wjk, 2wjl, 1q5i, 1f50, 1tn5, 3utv, 1tn0, 3utw, 3utx, 4fpd, 3uty, 1brx, 4hyx, 1f4z, 1qkp, 1qko, 1p8h, 1mgy, 4md2, 4md1, 1c3w, 1bm1, 2ntu, 1kme, 2ntw, 1s52, 1s51, 1py6, 4ov0, 2i20, 1vjm, 3mbv, 1x0i, 1x0k, 1xji]
TWALSTXMILLALG	TG13	AXLMIXLVSISSYL	AL13	2	1	[2jaf, 2jag]
TXXFMVLDXXXKVG	TG13	AFTMXLSXLLGXGL	AL13	6	1	[1at9, 1kme, 1brr, 1s52, 1r2n, 1r84, 4hwl, 1qkp, 3han, 3hap, 3har, 3utx, 1xji, 3has, 3uty]
TXXFMVLDXXXKVG	TG13	AXSXAAXLYXLYXL	AL13	6	4	[1m0k, 1s8l, 1at9, 1e0p, 1s8j, 1r2n, 1r84, 1pxs, 1ap9, 1pxr, 4hwl, 1s54, 1s53, 1o0a, 3han, 3hao, 1kg9, 1kg8, 3hap, 2wjk, 2wjl, 1q5j, 2zzl, 1q5i, 1f50, 1tn5, 3nsb, 1cwq, 3utv, 1tn0, 3utw, 3utx, 4fpd, 3uty, 1brx, 1brr, 1p8i, 1fbk, 1ucq, 4hyx, 1f4z, 1ixf, 3vi0, 1qkp, 1qko, 1p8h, 1qm8, 4md2, 2zfe, 4md1, 1iw6, 3ns0, 1c3w, 1bm1, 1kme, 2ntu, 2ntw, 1s52, 1s51, 1py6, 4ov0, 1iw9, 2i20, 1vjm, 1x0s, 1qhj, 3m…
TXXFMVLDVXAKVG	TG13	EYYAITILVPGIAS	ES13	6	1	[1vgo]
TXXFMVLDXXXKVG	TG13	GIGTLLMLIGTFYF	GF13	6	0	[1uaz]
TXXFMVLDVXAKVG	TG13	GIGTLLMLIGTFYF	GF13	6	0	[2z55, 3wqj, 1vgo, 2ei4]
TVXXIGYPIVWIIG	TG13	FXLLPFFSKVGFXF	FF13	5	6	[1xio, 2m3g, 4tl3]
TLXLXIGTLLMLXG	TG13	FMVLDVTAKVGFXF	FF13	0	6	[1uaz]
TVXXIGYPIVWIIG	TG13	FLFXLLPFFSKVGF	FF13	5	6	[1xio, 2m3g, 4tl3]
TXLFCLLPFFSKVG	TG13	IPIWSGLAYMAMAI	II13	6	1	[2m3g]
TXXFMVLDXXXKVG	TG13	IGTLLMLIGTFYFI	II13	6	0	[1uaz]
TXXFMVLDVXAKVG	TG13	IGTLLMLIGTFYFI	II13	6	0	[2z55, 3wqj, 1vgo, 2ei4]
TWALSTXMILLALG	TG13	LVXVVSIASYTGLA	LA13	2	1	[3qbl, 3vvk, 3qbg, 3qbi, 3qbk]
TXLFWLGAIGMLXG	TG13	LVTKVGFGFIALDA	LA13	0	6	[3qdc, 3qap, 1jgj]
TXLVPVVSIASYXG	TG13	LXTPMILLALGLLA	LA13	1	2	[3vvk, 3qbi]
TLMIPLVSISSYXG	TG13	LAGIAILVFVYMGR	LR13	1	0	[2jaf]
TXLVPVVSIASYXG	TG13	LAGLSILLFVFMTR	LR13	1	0	[3qbl, 3vvk, 3qbg, 3qbi, 3qbk]
TXLVPVVSIASYXG	TG13	DIVAKYIFAFLLLN	DN13	1	6	[3qbl, 3vvk, 3qbg, 3qbi, 3qbk]
TXXFMVLDXXXKVG	TG13	PLNIETLLFMVLDV	PV13	6	6	[1r2n, 1r84, 3utv]
TXLVPVVSIASYXG	TG13	GRYLTWALSTPMIL	GL13	1	2	[3qbl, 3vvk, 3a7k, 3qbg, 3abw, 3qbi, 3qbk]
TLMIPLVSISSYXG	TG13	GRYLTWALSTPMIL	GL13	1	2	[1e12, 2jaf]
TXLFCLLPFFSKVG	TG13	MFIPIWSGLAYMAM	MM13	6	1	[1xio, 2m3g, 4tl3]
TILAXVGADGIMIG	TG13	DGIMIGTGLVGALT	DT13	3	3	[4hwl, 1brx, 1at9, 1bm1, 1q5i, 1p8h, 1s52, 1x0k, 1tn0, 1pxr, 3har, 3utx]
TAAMLYXLYVXFFG	TG13	DGIMIGTGLVGALT	DT13	4	3	[4hwl, 1at9, 1bm1, 1q5i, 1p8h, 1s52, 1x0k, 1tn0, 3har, 1pxr, 3utx]
TWALSTXMILLALG	TG13	DIXMCVTGLAAAXT	DT13	2	3	[3qbl]
TAAMLYXLYVXFFG	TG13	DQGTILAXVGADGI	DI13	4	3	[1s8l, 1s8j, 1q5i, 1kme, 1r84, 1r2n, 4hyx, 1jv7, 1jv6, 1qkp, 1s54, 1s53, 1x0i, 1mgy, 3han, 3utv, 3hap, 1tn0, 3utw, 3haq, 1xji, 3uty, 3has]
TXXFMVLDXXXKVG	TG13	RPEWIWLALGTALM	RM13	6	0	[3utv]
TVXXIGYPIVWIIG	TG13	DTXLFCLLPFFSKV	DV13	5	6	[1xio, 2m3g]
TXLFWLGAIGMLXG	TG13	DVALIVYLDLVTKV	DV13	0	6	[3qdc, 3qap, 2ksy, 1jgj, 1h2s]
TLMIPLVSISSYXG	TG13	SWAYSVLDVFAKYV	SV13	1	6	[1e12, 2jaf]
TWALSTXMILLALG	TG13	SLFTVIAADIGMCV	SV13	2	3	[2jaf, 2jag]
TXLFWLGAIGMLXG	TG13	DLVTKVGFGFIALD	DD13	0	6	[3qdc, 3qap, 2ksy, 1jgj]
TXXFMVLDVXAKVG	TG13	NTLTALVAVLWTAY	NY13	6	5	[1vgo]
TLMIPLVSISSYXG	TG13	NVALAGIAILVFVY	NY13	1	0	[1e12, 2jaf]
TXXFMVLDXXXKVG	TG13	PFYAITTLVPAIAF	PF13	6	1	[1tn5]
TILAXVGADGIMIG	TG13	YADWLFTTPLLLLG	YG13	3	2	[4fpd]
TXLFCLLPFFSKVG	TG13	YEYLVAMFIPIWSG	YG13	6	1	[2m3g]
TXXFMVLDXXXKVG	TG13	EWIWLALGTALMGL	EL13	6	0	[4hwl, 1s52, 1r2n, 1r84, 3utv]
TXLFCLLPFFSKVG	TG13	EYLVAMFIPIWSGL	EL13	6	1	[2m3g]
TXLFCLLPFFSKVG	TG13	YFTVLXIGYPIVWI	YI13	6	5	[1xio, 2m3g, 4tl3]
TAAMLYXLYVXFFG	TG13	QGTILAXVGADGIM	QM13	4	3	[1s8l, 1s8j, 1q5i, 1kme, 1r84, 1r2n, 4hyx, 1jv7, 1jv6, 1qkp, 1s54, 1s53, 1x0i, 1mgy, 3han, 3utv, 3hap, 1tn0, 3utw, 3haq, 1xji, 3uty, 3has]
TXLFWLGAIGMLXG	TG13	VDVALIVYLDLVTK	VK13	0	6	[3qdc, 3qap, 2ksy, 1jgj, 1h2s]
TXLFCLLPFFSKVG	TG13	KLVTYFTVLWIGYP	KP13	6	5	[2m3g]
TILAXVGADGIMIG	TG13	MLYILYVLFFGFTS	MS13	3	4	[1qkp, 1s52, 3utv]
TVXXIGYPIVWIIG	TG13	CLLPFFSKVGFSFL	CL13	5	6	[1xio, 2m3g, 4tl3]
TXLFCLLPFFSKVG	TG13	TYFTVLWIGYPIVW	TW13	6	5	[1xio, 2m3g, 4tl3]
TXXFMVLDXXXKVG	TG13	LNIETLLFMVLDVS	LS13	6	6	[1r2n, 1r84, 3utv]
TVXXIGYPIVWIIG	TG13	LFCLLPFFSKVGFS	LS13	5	6	[1xio, 2m3g, 4tl3]
TXXFMVLDXXXKVG	TG13	VPLNIETLLFMVLD	VD13	6	6	[1r2n, 1r84]
TVXXIGYPIVWIIG	TG13	PFFSKVGFSFLDLH	PH13	5	6	[2m3g]
TVXXIGYPIVWIIG	TG13	LLPFFSKVGFSFLD	LD13	5	6	[1xio, 2m3g]
TXLFCLLPFFSKVG	TG13	DKLVTYFTVLWIGY	DY13	6	5	[2m3g]
TILAXVGADGIMIG	TG13	GIMIGTGLVGALTK	GK13	3	3	[1at9]
TAAMLYXLYVXFFG	TG13	GIMIGTGLVGALTK	GK13	4	3	[1at9]
LXFMVLDVXXKVGF	LF13	VLRNVTVVLWSAYP	VP13	6	5	[1brx, 1s8l, 1at9, 1e0p, 1s8j, 1r2n, 1r84, 4hyx, 1f4z, 1pxs, 1jv7, 1pxr, 4hwl, 1qkp, 1qko, 1s54, 1s53, 1o0a, 3han, 3hao, 1kg8, 3hap, 3haq, 2wjk, 3har, 2wjl, 3has, 1c3w, 1bm1, 1kme, 2ntu, 2ntw, 1s52, 1s51, 1py6, 4ov0, 2i20, 1vjm, 1tn5, 1x0i, 1x0k, 3utv, 1tn0, 3utw, 3utx, 1xji, 3uty]
LVPGIASAAYLXMF	LF13	DVXAKVGFGFXLLR	DR13	1	6	[2z55, 1vgo]
LVPGIASAAYLXMF	LF13	LFMVLDVXXKVGXG	LG13	1	6	[1uaz]
LRNLTVXLWAIYPF	LF13	LXGINLXLVAATXG	LG13	5	1	[4gyc]
LRNLTVXLWAIYPF	LF13	LIVYLXLVTKVGXG	LG13	5	6	[1gue, 4gyc, 3qap, 3qdc, 2f93, 2ksy, 2f95, 1jgj, 1gu8, 1h68]
LXFMVLDVXXKVGF	LF13	LVLWTAYPILWIIG	LG13	6	5	[1uaz]
LVPGIASAAYLXMF	LF13	LLXXIGTFYFIARG	LG13	1	0	[2z55, 1vgo]
LSTIPFVWILXILF	LF13	LLGNARLLXLATXG	LG13	4	5	[3ddl]
LXFMVLDVXXKVGF	LF13	NXTVVLWSAYXVXW	NW13	6	5	[1m0k, 1s8l, 1at9, 1e0p, 1s8j, 1r2n, 1r84, 1pxs, 1jv7, 1ap9, 1pxr, 1m0l, 4hwl, 1s54, 1s53, 1o0a, 3han, 3hao, 1kg9, 1kg8, 3hap, 3haq, 2wjk, 3har, 2wjl, 3has, 1q5j, 2zzl, 1q5i, 1f50, 1tn5, 3nsb, 1cwq, 3utv, 1tn0, 3utw, 3utx, 3uty, 1brx, 1brr, 1ucq, 4hyx, 1f4z, 1ixf, 3vi0, 1qkp, 1qko, 1p8h, 1qm8, 4md2, 2zfe, 4md1, 1iw6, 3ns0, 1c3w, 1bm1, 1kme, 2ntu, 2ntw, 1s52, 1s51, 1py6, 4ov0, 1iw9, 2i20, 1vjm, 1x…
LXFMVLDVXXKVGF	LF13	TVVLWSAYXVVWLI	TI13	6	5	[1m0k, 1at9, 1e0p, 1s8j, 2i1x, 1r2n, 1r84, 1pxs, 1ap9, 1m0m, 1pxr, 4hwl, 1s54, 1s53, 1o0a, 1c8s, 3han, 3hao, 1kg9, 1c8r, 1kg8, 3hap, 3haq, 2wjk, 3har, 2wjl, 3has, 1q5j, 2zzl, 1kgb, 1q5i, 1f50, 1dze, 1tn5, 3nsb, 2brd, 3utv, 1tn0, 3utw, 3utx, 3uty, 1brx, 1fbb, 1brr, 1ucq, 4hyx, 1p8u, 1f4z, 1ixf, 3vi0, 1qkp, 1qko, 1p8h, 1qm8, 4md2, 2zfe, 4md1, 1iw6, 3ns0, 1c3w, 1bm1, 1kme, 2ntu, 2ntw, 1s52, 1s51, 1p…
LXFMVLDVXXKVGF	LF13	RNVTVVLWSAYXXV	RV13	6	5	[1m0k, 1s8l, 1at9, 1e0p, 1s8j, 1r2n, 1r84, 1pxs, 1jv7, 1ap9, 1pxr, 1m0l, 4hwl, 1s54, 1s53, 1o0a, 3han, 3hao, 1kg9, 1kg8, 3hap, 3haq, 2wjk, 3har, 2wjl, 3has, 1q5j, 2zzl, 1q5i, 1f50, 1tn5, 3nsb, 1cwq, 3utv, 1tn0, 3utw, 3utx, 3uty, 1brx, 1brr, 1ucq, 4hyx, 1f4z, 1ixf, 3vi0, 1qkp, 1qko, 1p8h, 1qm8, 4md2, 2zfe, 4md1, 1iw6, 3ns0, 1c3w, 1bm1, 1kme, 2ntu, 2ntw, 1s52, 1s51, 1py6, 4ov0, 1iw9, 2i20, 1vjm, 1x…
LXFMVLDVXXKVGF	LF13	WIWLALGTALMGLG	WG13	6	0	[1fbb, 1brr, 1r2n, 1r84, 1ucq, 4hyx, 1pxs, 1ap9, 1pxr, 4hwl, 1ixf, 3vi0, 1qkp, 1qko, 1s54, 1s53, 1p8h, 3han, 3hao, 1c8r, 3hap, 3haq, 2wjk, 3har, 4md2, 3has, 4md1, 3ns0, 1q5j, 1kgb, 1q5i, 1kme, 2ntw, 1s52, 1s51, 1py6, 4ov0, 1iw9, 3vhz, 1tn5, 3nsb, 3mbv, 3utv, 1tn0, 3utw, 3utx, 1xji, 3uty]
LXFMVLDVXXKVGF	LF13	WSAYXVVWLIGSEG	WG13	6	5	[1fbb, 1q5i, 1brr, 1s52, 1r2n, 1r84, 1ap9, 1pxr, 4hwl, 3han, 2brd, 3hap, 3utv, 1tn0, 3har, 3utx, 1xji, 3has, 3uty]
LRNLTVXLWAIYPF	LF13	LGLXILXGINLXLV	LV13	5	1	[4gyc, 2f93, 2f95]
LSTIPFVWILXILF	LF13	LAAKLXFLAALMIV	LV13	4	3	[3ddl]
LXFMVLDVXXKVGF	LF13	LRNVTVVLWSAYXV	LV13	6	5	[1s8l, 1at9, 1e0p, 1s8j, 1r2n, 1r84, 1pxs, 1jv7, 1ap9, 1pxr, 4hwl, 1s54, 1s53, 1o0a, 3han, 3hao, 1kg9, 1kg8, 3hap, 3haq, 2wjk, 3har, 2wjl, 3has, 1q5j, 1q5i, 1f50, 1tn5, 3nsb, 3utv, 1tn0, 3utw, 3utx, 3uty, 1brx, 1brr, 1ucq, 4hyx, 1f4z, 1qkp, 1qko, 1p8h, 4md2, 4md1, 3ns0, 1c3w, 1bm1, 1kme, 2ntu, 2ntw, 1s52, 1s51, 1py6, 4ov0, 2i20, 1vjm, 3mbv, 1x0i, 1x0k, 1xji]
LXFMVLDVXXKVGF	LF13	VTVXLWSAYXVXWL	VL13	6	5	[1m0k, 1s8l, 1at9, 1e0p, 1s8j, 1r2n, 1r84, 1pxs, 1ap9, 1pxr, 1m0l, 4hwl, 1s54, 1s53, 1o0a, 3han, 3hao, 1kg9, 1kg8, 3hap, 3haq, 2wjk, 3har, 2wjl, 3has, 1q5j, 2zzl, 1q5i, 1f50, 1tn5, 3nsb, 1cwq, 3utv, 1tn0, 3utw, 3utx, 3uty, 1brx, 1brr, 1ucq, 4hyx, 1f4z, 1ixf, 3vi0, 1qkp, 1qko, 1p8h, 1qm8, 4md2, 2zfe, 4md1, 1iw6, 3ns0, 1c3w, 1bm1, 1kme, 2ntu, 2ntw, 1s52, 1s51, 1py6, 4ov0, 1iw9, 3vhz, 2i20, 1vjm, 1x…
LXFMVLDVXXKVGF	LF13	VWWXISTAAMLYXL	VL13	6	4	[1m0k, 1at9, 1e0p, 2i1x, 1r2n, 1r84, 1pxs, 1ap9, 1m0m, 1pxr, 4hwl, 1s54, 1s53, 1o0a, 1c8s, 3han, 3hao, 1kg9, 1c8r, 1kg8, 3hap, 2wjk, 2wjl, 3has, 1q5j, 2zzl, 1kgb, 1q5i, 1f50, 1dze, 1tn5, 3nsb, 2brd, 1cwq, 3utv, 1tn0, 3utw, 3utx, 3uty, 1brx, 1fbb, 1brr, 1ucq, 4hyx, 1p8u, 1f4z, 1ixf, 3vi0, 1qkp, 1qko, 1p8h, 1qm8, 4md2, 2zfe, 4md1, 1iw6, 3ns0, 1c3w, 1bm1, 1kme, 2ntu, 2ntw, 1s52, 1s51, 1py6, 4ov0, 1i…
LXFMVLDVXXKVGF	LF13	VXXIAFTXXLSMLL	VL13	6	1	[1s8l, 1at9, 1e0p, 1s8j, 2i1x, 1r2n, 1r84, 1pxs, 1pxr, 1ap9, 1m0m, 4hwl, 1s54, 1s53, 1o0a, 1c8s, 3hao, 1kg9, 1c8r, 1kg8, 3hap, 3haq, 2wjk, 3har, 2wjl, 3has, 1q5j, 2zzl, 1kgb, 1q5i, 1f50, 1tn5, 3nsb, 2brd, 1tn0, 3utx, 3uty, 1brx, 1fbb, 1brr, 1ucq, 4hyx, 1f4z, 1ixf, 3vi0, 1qkp, 1qko, 1p8h, 4md2, 4md1, 3ns0, 1c3w, 1bm1, 1kme, 2ntu, 2ntw, 1s52, 1s51, 1py6, 4ov0, 1iw9, 3vhz, 2i20, 2i21, 1vjm, 3mbv, 1x…
LVPGIASAAYLXMF	LF13	VLDVXAKVGFGFXL	VL13	1	6	[2z55, 1vgo]
LRNLTVXLWAIYPF	LF13	VALIVYLDLVTKVG	VG13	5	6	[1gue, 4gyc, 3qap, 3qdc, 2f93, 2ksy, 2f95, 1jgj, 1gu8, 1h68]
LXFMVLDVXXKVGF	LF13	VXXWSAYXVVXLXG	VG13	6	5	[1m0k, 1at9, 1e0p, 2i1x, 1r2n, 1r84, 1pxs, 1ap9, 1m0m, 1pxr, 4hwl, 1s54, 1s53, 1o0a, 1c8s, 3han, 3hao, 1kg9, 1c8r, 1kg8, 3hap, 3haq, 2wjk, 3har, 2wjl, 3has, 1q5j, 2zzl, 1kgb, 1q5i, 1f50, 1dze, 1tn5, 3nsb, 2brd, 3utv, 1tn0, 3utw, 3utx, 3uty, 1brx, 1fbb, 1brr, 1ucq, 4hyx, 1p8u, 1f4z, 1ixf, 3vi0, 1qkp, 1qko, 1p8h, 1qm8, 4md2, 2zfe, 4md1, 1iw6, 3ns0, 1c3w, 1bm1, 1kme, 2ntu, 2ntw, 1s52, 1s51, 1py6, 4o…
LRNLTVXLWAIYPF	LF13	IILLGINLGLVAAT	IT13	5	1	[4gyc]
LXFMVLDVXXKVGF	LF13	IWLALGTALMXLGT	IT13	6	0	[1s8l, 1at9, 1s8j, 2i1x, 1r2n, 1r84, 1pxs, 1ap9, 1m0m, 1pxr, 4hwl, 1s53, 1o0a, 3han, 3hao, 1kg9, 1c8r, 1kg8, 3hap, 3haq, 2wjk, 3har, 2wjl, 3has, 1q5j, 2zzl, 1kgb, 1q5i, 1f50, 1tn5, 3nsb, 2brd, 3utv, 1tn0, 3utw, 3utx, 3uty, 1brx, 1fbb, 1brr, 1ucq, 4hyx, 1f4z, 1ixf, 3vi0, 1qkp, 1qko, 1p8h, 4md2, 4md1, 3ns0, 1c3w, 1bm1, 1kme, 2ntu, 2ntw, 1py6, 4ov0, 1iw9, 3vhz, 2i20, 2i21, 1vjm, 3mbv, 1x0k, 1xji]
LXFMVLDVXXKVGF	LF13	ALGTALMGLGXLYF	AF13	6	0	[1m0k, 1s8l, 1at9, 1e0p, 1s8j, 2i1x, 1r2n, 1r84, 1pxs, 1jv7, 1ap9, 1m0m, 1pxr, 1m0l, 4hwl, 1s54, 1s53, 1o0a, 1c8s, 3han, 3hao, 1kg9, 1c8r, 1kg8, 3hap, 3haq, 2wjk, 3har, 2wjl, 3has, 1q5j, 2zzl, 1kgb, 1q5i, 1f50, 1dze, 1tn5, 3nsb, 2brd, 1cwq, 3utv, 1tn0, 3utw, 3utx, 3uty, 1brx, 1fbb, 1brr, 1ucq, 4hyx, 1p8u, 1f4z, 1ixf, 3vi0, 1qkp, 1qko, 1p8h, 1qm8, 4md2, 2zfe, 4md1, 1iw6, 3ns0, 1c3w, 1bm1, 1kme, 2n…
LRNLTVXLWAIYPF	LF13	ALIVYLDLVXKVGF	AF13	5	6	[1gue, 4gyc, 3qap, 3qdc, 2f93, 2ksy, 2f95, 1jgj, 1gu8, 1h68]
LXFMVLDVXXKVGF	LF13	GLGXLYFXVKGMGV	GV13	6	0	[1vjm, 1tn5, 1bm1, 1q5i, 1s54, 1s53, 1tn0, 2i20]
LXFMVLDVXXKVGF	LF13	GTXLMLIGTFYFXV	GV13	6	0	[1uaz]
LVPGIASAAYLXMF	LF13	GTXLMLIGTFYFXV	GV13	1	0	[1uaz]
LXFMVLDVXXKVGF	LF13	GTXLMGLGXLYFXV	GV13	6	0	[1m0k, 1s8l, 1at9, 1e0p, 1s8j, 1r2n, 1r84, 1pxs, 1jv7, 1ap9, 1pxr, 1m0l, 4hwl, 1s54, 1s53, 1o0a, 3han, 3hao, 1kg9, 1kg8, 3hap, 3haq, 2wjk, 3har, 2wjl, 3has, 1q5j, 2zzl, 1q5i, 1f50, 1tn5, 3nsb, 2brd, 1cwq, 3utv, 1tn0, 3utw, 3utx, 3uty, 1brx, 1brr, 1ucq, 4hyx, 1f4z, 1ixf, 3vi0, 1qkp, 1qko, 1p8h, 1qm8, 4md2, 2zfe, 4md1, 1iw6, 3ns0, 1c3w, 1bm1, 1kme, 2ntu, 2ntw, 1s52, 1s51, 1py6, 4ov0, 2at9, 1iw9, 3v…
LXFMVLDVXXKVGF	LF13	TALMGLGXLYFLVK	TK13	6	0	[1m0k, 1s8l, 1at9, 1e0p, 1s8j, 1r2n, 1r84, 1pxs, 1jv7, 1ap9, 1pxr, 4hwl, 1s54, 1s53, 1o0a, 3han, 3hao, 1kg9, 1kg8, 3hap, 3haq, 2wjk, 3har, 2wjl, 3has, 1q5j, 1q5i, 1f50, 1tn5, 3nsb, 1cwq, 1tn0, 3utw, 3utx, 3uty, 1brx, 1brr, 1ucq, 4hyx, 1f4z, 3vi0, 1qkp, 1qko, 1p8h, 4md2, 4md1, 3ns0, 1c3w, 1bm1, 1kme, 2ntu, 2ntw, 1s52, 1s51, 1py6, 4ov0, 2at9, 2i20, 1vjm, 1qhj, 3mbv, 1x0i, 1x0k, 1xji]
LXFMVLDVXXKVGF	LF13	LXLGTALMXLGXXY	LY13	6	0	[1m0k, 1s8l, 1at9, 1e0p, 1s8j, 2i1x, 1r2n, 1r84, 1pxs, 1jv7, 1ap9, 1m0m, 1pxr, 1m0l, 4hwl, 1s54, 1s53, 1o0a, 1c8s, 3han, 3hao, 1kg9, 1c8r, 1kg8, 3hap, 3haq, 2wjk, 3har, 2wjl, 3has, 1q5j, 2zzl, 1kgb, 1q5i, 1f50, 1dze, 1tn5, 3nsb, 2brd, 1cwq, 3utv, 1tn0, 3utw, 3utx, 3uty, 1brx, 1fbb, 1brr, 1ucq, 4hyx, 1p8u, 1f4z, 1ixf, 3vi0, 1qkp, 1qko, 1p8h, 1qm8, 4md2, 2zfe, 4md1, 1iw6, 3ns0, 1c3w, 1bm1, 1kme, 2n…
LRNLTVXLWAIYPF	LF13	LFGMGAVAFXGLXY	LY13	5	4	[1gue, 4gyc, 3qap, 3qdc, 2f93, 2ksy, 2f95, 1jgj, 1gu8, 1h68]
LVPGIASAAYLXMF	LF13	LXIGTLLXLIGTXY	LY13	1	0	[2z55, 1uaz, 3wqj, 1vgo, 2ei4]
LSTIPFVWILXILF	LF13	LLLLATWGFYPIXY	LY13	4	5	[3ddl]
LXFMVLDVXXKVGF	LF13	LXIGTLLXLIGTXY	LY13	6	0	[1uaz]
LXFMVLDVXXKVGF	LF13	LMGLGXLYFLVXGM	LM13	6	0	[1s8l, 1at9, 1e0p, 1r2n, 1r84, 1pxs, 1jv7, 1pxr, 1s54, 1s53, 1o0a, 3han, 3hao, 1kg8, 3hap, 3haq, 2wjk, 3har, 2wjl, 3has, 1q5j, 1q5i, 1f50, 1tn5, 1tn0, 3utw, 3utx, 3uty, 1brx, 1ucq, 4hyx, 1f4z, 1qko, 1p8h, 4md2, 4md1, 1c3w, 1bm1, 1kme, 2ntu, 2ntw, 1s51, 1py6, 4ov0, 2i20, 1vjm, 3mbv, 1x0i, 1x0k, 1xji]
LVPGIASAAYLXMF	LF13	MLIGTFYFIARGWG	MG13	1	0	[1vgo]
LXFMVLDVXXKVGF	LF13	MXLGXLYFLVKGMG	MG13	6	0	[1brx, 1at9, 1e0p, 1pxs, 1pxr, 1qko, 1s54, 1s53, 3hao, 3haq, 3har, 2wjl, 1c3w, 1bm1, 1q5i, 1kme, 2ntu, 1s51, 1py6, 2i20, 1vjm, 1tn5, 1x0k, 1tn0, 3utw]
LRNLTVXLWAIYPF	LF13	VYLDLVTKVGFGFI	VI13	5	6	[1gue, 4gyc, 3qap, 3qdc, 2f93, 2ksy, 2f95, 1jgj, 1gu8, 1h68]
LGNARLLLLATWGF	LF13	VLAKAGYGVLIYNI	VI13	5	6	[3ddl]
LXFMVLDVXXKVGF	LF13	VLVLWTAYPILXII	VI13	6	5	[1uaz]
LSTIPFVWILXILF	LF13	AXLGFLAALMIXLG	AG13	4	3	[3ddl]
LVPGIASAAYLXMF	LF13	AFMVLDVTAKXXFG	AG13	1	6	[2z55, 3wqj, 1vgo, 2ei4]
LXFMVLDVXXKVGF	LF13	AYPVVWLIGSEGAG	AG13	6	5	[2brd]
LXFMVLDVXXKVGF	LF13	AAIAFTMYLSMXLG	AG13	6	1	[3uty]
LXFMVLDVXXKVGF	LF13	ALXXLGXLYFLVKG	AG13	6	0	[1s8l, 1at9, 1e0p, 1s8j, 1r2n, 1r84, 1pxs, 1jv7, 1ap9, 1pxr, 4hwl, 1s54, 1s53, 1o0a, 3han, 3hao, 1kg9, 1kg8, 3hap, 3haq, 2wjk, 3har, 2wjl, 3has, 1q5j, 1q5i, 1f50, 1tn5, 3nsb, 1tn0, 3utw, 3utx, 3uty, 1brx, 1ucq, 4hyx, 1f4z, 1qkp, 1qko, 1p8h, 4md2, 4md1, 3ns0, 1c3w, 1bm1, 1kme, 2ntu, 2ntw, 1s51, 1py6, 4ov0, 2i20, 1vjm, 3mbv, 1x0i, 1x0k, 1xji]
LXFMVLDVXXKVGF	LF13	KFYAIXTLVXXIAF	KF13	6	1	[1c3w, 1e0p, 1q5i, 1kme, 2ntu, 2ntw, 1s51, 1py6, 1f4z, 1pxs, 2i20, 1pxr, 1vjm, 1qko, 1s54, 1x0i, 1x0k, 3hao, 3haq, 3utw, 1tn0, 2wjk, 2wjl]
LVPGIASAAYLXMF	LF13	WLXTTXLLXXXLXL	WL13	1	2	[1vgo]
LXFMVLDVXXKVGF	LF13	WLXLGTALMXLGXL	WL13	6	0	[1m0k, 1s8l, 1at9, 1e0p, 1s8j, 2i1x, 1r2n, 1r84, 1pxs, 1jv7, 1ap9, 1m0m, 1pxr, 4hwl, 1s54, 1s53, 1o0a, 1c8s, 3han, 3hao, 1kg9, 1c8r, 1kg8, 3hap, 3haq, 2wjk, 3har, 2wjl, 3has, 1q5j, 2zzl, 1kgb, 1q5i, 1f50, 1dze, 1tn5, 3nsb, 2brd, 3utv, 1tn0, 3utw, 3utx, 3uty, 1brx, 1fbb, 1brr, 1ucq, 4hyx, 1p8u, 1f4z, 1ixf, 3vi0, 1qkp, 1qko, 1p8h, 1qm8, 4md2, 2zfe, 4md1, 1iw6, 3ns0, 1c3w, 1bm1, 1kme, 2ntu, 2ntw, 1s…
LGNARLLLLATWGF	LF13	GXTIADVLAKAGYG	GG13	5	6	[3ddl]
LRNLTVXLWAIYPF	LF13	GAVAFXGLVYYXVG	GG13	5	4	[1gue, 4gyc, 3qap, 3qdc, 2f93, 2ksy, 2f95, 1jgj, 1gu8, 1h68]
LSTIPFVWILXILF	LF13	GFLAALMIVXGYPG	GG13	4	3	[3ddl]
LSTIPFVWILXILF	LF13	ARLLLLATWGFYPI	AI13	4	5	[3ddl]
LSTIPFVWILXILF	LF13	KLGFLAALMIVXGY	KY13	4	3	[3ddl]
LXFMVLDVXXKVGF	LF13	KXLRNVTVVLWSAY	KY13	6	5	[1brx, 1s8l, 1e0p, 1s8j, 1r2n, 1r84, 4hyx, 1f4z, 1pxs, 1jv7, 1pxr, 4hwl, 1qkp, 1qko, 1s54, 1s53, 1o0a, 3han, 3hao, 3hap, 3haq, 2wjk, 3har, 2wjl, 3has, 1c3w, 1bm1, 1q5i, 1kme, 2ntu, 2ntw, 1s52, 1s51, 1py6, 2i20, 1vjm, 1tn5, 1x0i, 1x0k, 3utv, 1tn0, 3utw, 3utx, 1xji, 3uty]
LVPGIASAAYLXMF	LF13	WLGIGTLLMLIGTF	WF13	1	0	[2z55, 1uaz, 3wqj, 1vgo, 2ei4]
LXFMVLDVXXKVGF	LF13	WLGIGTLLMLIGTF	WF13	6	0	[1uaz]
LGNARLLLLATWGF	LF13	TIXDVLAKAGYGVL	TL13	5	6	[3ddl]
LXFMVLDVXXKVGF	LF13	IAFTMXLSMLLGXG	IG13	6	1	[1at9, 1kme, 1brr, 1s52, 1r2n, 1r84, 4hwl, 1qkp, 3han, 2brd, 3hap, 3har, 3utx, 1xji, 3has, 3uty]
LXFMVLDVXXKVGF	LF13	FKXLRNVTVVLWXA	FA13	6	5	[1s8l, 1e0p, 1s8j, 1pxs, 1jv7, 1pxr, 4hwl, 1qkp, 1qko, 1s54, 1s53, 3hao, 3haq, 3har, 2wjl, 3has, 1c3w, 1q5i, 1kme, 2ntu, 2ntw, 1s52, 1s51, 1py6, 2i20, 1vjm, 1tn5, 1x0k, 1tn0, 3utx, 3uty]
LVPGIASAAYLXMF	LF13	GTLLMLIGTFYFIA	GA13	1	0	[2z55, 1vgo, 2ei4]
LRNLTVXLWAIYPF	LF13	GLIILLGINLGLVA	GA13	5	1	[4gyc, 2f93, 2f95]
LXFMVLDVXXKVGF	LF13	ILVPGIAXAAYXXM	IM13	6	1	[1uaz]
LVPGIASAAYLXMF	LF13	TLLMLIGTFYFIAR	TR13	1	0	[2z55, 1vgo, 2ei4]
LVPGIASAAYLXMF	LF13	YAXWLFTTXLXXXD	YD13	1	2	[2z55, 1vgo, 2ei4]
LXFMVLDVXXKVGF	LF13	VPGIASAAYLXMFF	VF13	6	1	[1uaz]
LVPGIASAAYLXMF	LF13	DWLFTTXLLXLXLA	DA13	1	2	[2z55, 1vgo]
LXFMVLDVXXKVGF	LF13	WAISTAAMLYXLYV	WV13	6	4	[1m0k, 1s8l, 1at9, 1e0p, 1s8j, 1r2n, 1r84, 1pxs, 1jv7, 1ap9, 1pxr, 1m0l, 4hwl, 1s54, 1s53, 1o0a, 3han, 3hao, 1kg9, 1kg8, 3hap, 2wjk, 2wjl, 3has, 1q5j, 2zzl, 1q5i, 1f50, 1tn5, 3nsb, 2brd, 1cwq, 3utv, 1tn0, 3utw, 3utx, 3uty, 1brx, 1brr, 1ucq, 4hyx, 1f4z, 1ixf, 3vi0, 1qkp, 1qko, 1p8h, 1qm8, 4md2, 2zfe, 4md1, 1iw6, 3ns0, 1c3w, 1bm1, 1kme, 2ntu, 2ntw, 1s52, 1s51, 1py6, 4ov0, 2at9, 1iw9, 2i20, 1vjm, 1x…
LVPGIASAAYLXMF	LF13	RYAXWLFTTXLXXL	RL13	1	2	[2z55, 1vgo, 2ei4]
LXFMVLDVXXKVGF	LF13	LWLGIGTLLMLIGT	LT13	6	0	[1uaz]
LVPGIASAAYLXMF	LF13	LWLGIGTLLMLIGT	LT13	1	0	[1uaz, 3wqj, 1vgo, 2ei4]
LXFMVLDVXXKVGF	LF13	IWLALGTALMGLXA	IA13	6	0	[1s54]
LXFMVLDVXXKVGF	LF13	IWXALGTALMGLXS	IS13	6	0	[1s51]
LXFMVLDVXXKVGF	LF13	VLRNVTVVLWSAYA	VA13	6	5	[1q5i]
LGNARLLLLATWGF	LF13	STIXFVWILYILFT	ST13	5	4	[3ddl]
LRNLTVXLWAIYPF	LF13	YLDLVTKVGFGFIA	YA13	5	6	[1gue, 4gyc, 3qap, 3qdc, 2f93, 2ksy, 2f95, 1jgj, 1gu8, 1h68]
LXFMVLDVXXKVGF	LF13	YAITXLVPAIAXTA	YA13	6	1	[1pxs]
LXFMVLDVXXKVGF	LF13	FYAIXTLXXXIAFT	FT13	6	1	[1brx, 1s8l, 1e0p, 1s8j, 1r2n, 1r84, 4hyx, 1f4z, 1pxs, 1jv7, 1pxr, 1qkp, 1qko, 1s54, 1o0a, 3han, 3hao, 1kg8, 3hap, 3haq, 2wjk, 3har, 2wjl, 3has, 1c3w, 1bm1, 1q5i, 1kme, 2ntu, 2ntw, 1s51, 1py6, 4ov0, 2i20, 1vjm, 1tn5, 1x0i, 1x0k, 1tn0, 3utw, 1xji]
LXFMVLDVXXKVGF	LF13	FTMXLSMLLGYGLT	FT13	6	1	[4hwl, 1at9, 1s52]
LXFMVLDVXXKVGF	LF13	TXLXXXIAFTXXLS	TS13	6	1	[1m0k, 1s8l, 1at9, 1e0p, 1s8j, 1r2n, 1r84, 1pxs, 1jv7, 1pxr, 1ap9, 1m0l, 4hwl, 1s54, 1o0a, 3han, 3hao, 1kg9, 1kg8, 3hap, 3haq, 2wjk, 3har, 2wjl, 3has, 1q5j, 2zzl, 1q5i, 1f50, 1tn5, 3nsb, 1cwq, 1tn0, 1brx, 1brr, 1ucq, 4hyx, 1f4z, 1ixf, 3vi0, 1qkp, 1qko, 1p8h, 1qm8, 4md2, 2zfe, 4md1, 1iw6, 3ns0, 1c3w, 1bm1, 1kme, 2ntu, 2ntw, 1s52, 1s51, 1py6, 4ov0, 1iw9, 3vhz, 2i20, 1vjm, 1x0s, 1qhj, 3mbv, 1x0i, 1x…
LXFMVLDVXXKVGF	LF13	TXLVPGIASAAYLS	TS13	6	1	[1uaz]
LGNARLLLLATWGF	LF13	ADVLAKAGYGVLIY	AY13	5	6	[3ddl]
LXFMVLDVXXKVGF	LF13	RFVWWAISTAAMLY	RY13	6	4	[1e0p, 2i1x, 1r2n, 1r84, 1pxs, 1ap9, 1m0m, 1pxr, 4hwl, 1s54, 1s53, 1o0a, 1c8s, 3hao, 1kg9, 1c8r, 1kg8, 2wjk, 3har, 2wjl, 1q5j, 2zzl, 1kgb, 1q5i, 1f50, 1tn5, 3nsb, 1tn0, 3utx, 3uty, 1fbb, 1brr, 1ucq, 1p8u, 1f4z, 1ixf, 3vi0, 1qko, 1p8h, 4md2, 4md1, 3ns0, 1c3w, 1kme, 2ntu, 2ntw, 1s52, 1s51, 1py6, 4ov0, 1iw9, 3vhz, 2i20, 2i21, 1vjm, 3mbv, 1x0k]
LXFMVLDVXXKVGF	LF13	TLXXXIAFTXXLSM	TM13	6	1	[1m0k, 1s8l, 1at9, 1e0p, 1s8j, 2i1x, 1r2n, 1r84, 1pxs, 1jv7, 1pxr, 1ap9, 1m0m, 4hwl, 1s54, 1s53, 1o0a, 3han, 3hao, 1kg9, 1c8r, 1kg8, 3hap, 3haq, 2wjk, 3har, 2wjl, 3has, 1q5j, 2zzl, 1kgb, 1q5i, 1f50, 1dze, 1tn5, 3nsb, 1cwq, 1tn0, 3utx, 3uty, 1brx, 1brr, 1ucq, 4hyx, 1p8u, 1f4z, 1ixf, 3vi0, 1qkp, 1qko, 1p8h, 1qm8, 4md2, 2zfe, 4md1, 1iw6, 3ns0, 1c3w, 1bm1, 1kme, 2ntu, 2ntw, 1s52, 1s51, 1py6, 4ov0, 2a…
LXFMVLDVXXKVGF	LF13	FVWWAISTAAMLYI	FI13	6	4	[1m0k, 1at9, 1e0p, 2i1x, 1r2n, 1r84, 1pxs, 1ap9, 1m0m, 1pxr, 4hwl, 1s54, 1s53, 1o0a, 1c8s, 3han, 3hao, 1kg9, 1c8r, 1kg8, 3hap, 2wjk, 2wjl, 3has, 1q5j, 2zzl, 1kgb, 1q5i, 1f50, 1dze, 1tn5, 3nsb, 2brd, 3utv, 1tn0, 3utw, 3utx, 3uty, 1brx, 1fbb, 1brr, 1ucq, 4hyx, 1p8u, 1f4z, 1ixf, 3vi0, 1qkp, 1qko, 1p8h, 1qm8, 4md2, 2zfe, 4md1, 1iw6, 3ns0, 1c3w, 1bm1, 1kme, 2ntu, 2ntw, 1s52, 1s51, 1py6, 4ov0, 1iw9, 3v…
LGNARLLLLATWGF	LF13	YTIAXVLAKAGYGV	YV13	5	6	[3ddl]
LRNLTVXLWAIYPF	LF13	VAFXGLVYYLVGPM	VM13	5	4	[1gue, 4gyc, 3qap, 3qdc, 2f93, 2ksy, 2f95, 1jgj, 1gu8, 1h68]
LSTIPFVWILXILF	LF13	FLAALMIVLGYPGE	FE13	4	3	[3ddl]
LXFMVLDVXXKVGF	LF13	WXXISTAAXLYXXY	WY13	6	4	[1m0k, 1s8l, 1at9, 1e0p, 1s8j, 1r2n, 1r84, 1pxs, 1ap9, 1pxr, 1m0l, 4hwl, 1s54, 1s53, 1o0a, 3han, 3hao, 1kg9, 1c8r, 1kg8, 3hap, 2wjk, 2wjl, 3has, 1q5j, 2zzl, 1kgb, 1q5i, 1f50, 1tn5, 3nsb, 2brd, 1cwq, 3utv, 1tn0, 3utw, 3utx, 3uty, 1brx, 1fbb, 1brr, 1ucq, 4hyx, 1p8u, 1f4z, 1ixf, 3vi0, 1qkp, 1qko, 1p8h, 1qm8, 4md2, 2zfe, 4md1, 1iw6, 3ns0, 1c3w, 1bm1, 1kme, 2ntu, 2ntw, 1s52, 1s51, 1py6, 4ov0, 2at9, 1i…
LXFMVLDVXXKVGF	LF13	IXXLXXXIAFTXXL	IL13	6	1	[1m0k, 1s8l, 1at9, 1e0p, 1s8j, 1r2n, 1r84, 1jv7, 1pxs, 1ap9, 1pxr, 1m0l, 4hwl, 1s54, 1o0a, 3han, 3hao, 1kg9, 1kg8, 3hap, 3haq, 2wjk, 3har, 2wjl, 3has, 1q5j, 2zzl, 1q5i, 1f50, 1tn5, 3nsb, 1cwq, 1tn0, 1brx, 1brr, 1ucq, 4hyx, 1f4z, 1ixf, 3vi0, 1qkp, 1qko, 1p8h, 1qm8, 4md2, 2zfe, 4md1, 1iw6, 3ns0, 1c3w, 1bm1, 1kme, 2ntu, 2ntw, 1s52, 1s51, 1py6, 4ov0, 1iw9, 2i20, 1vjm, 1x0s, 1qhj, 3mbv, 1x0i, 1x0k, 1x…
LRNLTVXLWAIYPF	LF13	ILLGINLGLVAAXL	IL13	5	1	[4gyc]
LXFMVLDVXXKVGF	LF13	AXVXVXWTAYPILW	AW13	6	5	[1uaz]
LXFMVLDVXXKVGF	LF13	IXLALGTALMGLGV	IV13	6	0	[1s52]
LXFMVLDVXXKVGF	LF13	YAIXTLXXXIAFTM	YM13	6	1	[1s8l, 1at9, 1e0p, 1s8j, 1r2n, 1r84, 1jv7, 1pxr, 4hwl, 1s54, 1o0a, 3han, 3hao, 1kg8, 3hap, 3haq, 2wjk, 3har, 2wjl, 3has, 1q5j, 1q5i, 1f50, 1tn5, 3utv, 1tn0, 3utw, 1brx, 1ucq, 4hyx, 1f4z, 1qkp, 1qko, 1p8h, 4md2, 4md1, 1c3w, 1bm1, 1kme, 2ntu, 2ntw, 1s52, 1s51, 1py6, 4ov0, 2i20, 1vjm, 3mbv, 1x0i, 1x0k, 1xji]
LXFMVLDVXXKVGF	LF13	PXIASAAYLSMFFG	PG13	6	1	[1uaz]
LXFMVLDVXXKVGF	LF13	PEWIWLALGTALMG	PG13	6	0	[3utv]
LXFMVLDVXXKVGF	LF13	PXIAFTMXLSMLLG	PG13	6	1	[1brx, 1at9, 1bm1, 1kme, 1brr, 1s52, 1r2n, 1r84, 4hwl, 1qkp, 3han, 2brd, 3hap, 3har, 3utx, 1xji, 3has]
LXFMVLDVXXKVGF	LF13	SAYPVVWLIGSEGA	SA13	6	5	[1fbb, 1brr, 2brd]
LSTIPFVWILXILF	LF13	RLLLLATWGFYPIA	RA13	4	5	[3ddl]
LXFMVLDVXXKVGF	LF13	NIETLLFMVLDVSA	NA13	6	6	[1brr, 1s52, 1r2n, 1r84, 4hyx, 4hwl, 1qkp, 3han, 3hap, 3utv, 3haq, 3utw, 3har, 3utx, 1xji, 3has, 3uty]
LXFMVLDVXXKVGF	LF13	LWSAYXVVWLIGSE	LE13	6	5	[1at9, 1fbb, 1q5i, 1brr, 1s52, 1r2n, 1r84, 1ap9, 1pxr, 4hwl, 3han, 2brd, 3hap, 3utv, 1tn0, 3har, 3utx, 1xji, 3has, 3uty]
LSTIPFVWILXILF	LF13	AAKLGXLXXLXIVL	AL13	4	3	[3ddl]
LXFMVLDVXXKVGF	LF13	APAIAFTMXLSXLL	AL13	6	1	[3han, 1p8u]
LVPGIASAAYLXMF	LF13	AXWLFTTXLXXLXL	AL13	1	2	[2z55, 1vgo]
LXFMVLDVXXKVGF	LF13	AFTMXLSXLLGXGL	AL13	6	1	[1at9, 1kme, 1brr, 1s52, 1r2n, 1r84, 4hwl, 1qkp, 3han, 3hap, 3har, 3utx, 1xji, 3has, 3uty]
LXFMVLDVXXKVGF	LF13	AXSXAAXLYXLYXL	AL13	6	4	[1m0k, 1s8l, 1at9, 1e0p, 1s8j, 1r2n, 1r84, 1pxs, 1jv7, 1ap9, 1pxr, 1m0l, 4hwl, 1s54, 1s53, 1o0a, 3han, 3hao, 1kg9, 1kg8, 3hap, 2wjk, 2wjl, 1q5j, 2zzl, 1q5i, 1f50, 1tn5, 3nsb, 1cwq, 3utv, 1tn0, 3utw, 3utx, 3uty, 1brx, 1brr, 1ucq, 4hyx, 1f4z, 1ixf, 3vi0, 1qkp, 1qko, 1p8h, 1qm8, 4md2, 2zfe, 4md1, 1iw6, 3ns0, 1c3w, 1bm1, 1kme, 2ntu, 2ntw, 1s52, 1s51, 1py6, 4ov0, 1iw9, 2i20, 1vjm, 1x0s, 1qhj, 3mbv, 1x…
LVPGIASAAYLXMF	LF13	VXAKVGFGFVLLRS	VS13	1	6	[1vgo]
LXFMVLDVXXKVGF	LF13	VLWSAYXVVWLIGS	VS13	6	5	[1brx, 1at9, 1fbb, 1bm1, 1q5i, 1brr, 1s52, 1r2n, 1r84, 1ap9, 1pxr, 4hwl, 3han, 2brd, 3hap, 3utv, 1tn0, 3har, 3utx, 1xji, 3has, 3uty]
LVPGIASAAYLXMF	LF13	MVLDVTAKVGFGFV	MV13	1	6	[2z55, 1vgo, 2ei4]
LRNLTVXLWAIYPF	LF13	MGAVAFXGLVYYLV	MV13	5	4	[1gue, 4gyc, 3qap, 3qdc, 2f93, 2ksy, 2f95, 1jgj, 1gu8, 1h68]
LXFMVLDVXXKVGF	LF13	KKFYAIXTLVPAIA	KA13	6	1	[2ntu, 1s54]
LVPGIASAAYLXMF	LF13	GIGTLLMLIGTFYF	GF13	1	0	[2z55, 1uaz, 3wqj, 1vgo, 2ei4]
LXFMVLDVXXKVGF	LF13	GIGTLLMLIGTFYF	GF13	6	0	[1uaz]
LVPGIASAAYLXMF	LF13	FMVLDVTAKVGFXF	FF13	1	6	[2z55, 1uaz, 3wqj, 1vgo, 2ei4]
LVPGIASAAYLXMF	LF13	LMLIGTFYFIARGW	LW13	1	0	[2z55, 1vgo]
LRNLTVXLWAIYPF	LF13	LIILLGINLGLXAA	LA13	5	1	[4gyc]
LRNLTVXLWAIYPF	LF13	LVTKVGFGFIALDA	LA13	5	6	[4gyc, 3qap, 3qdc, 1jgj]
LGNARLLLLATWGF	LF13	LAXAGYGVLIYNIA	LA13	5	6	[3ddl]
LVPGIASAAYLXMF	LF13	IGTLLMLIGTFYFI	II13	1	0	[2z55, 1uaz, 3wqj, 1vgo, 2ei4]
LGNARLLLLATWGF	LF13	IADVLAKAGYGVXI	II13	5	6	[3ddl]
LXFMVLDVXXKVGF	LF13	IGTLLMLIGTFYFI	II13	6	0	[1uaz]
LGNARLLLLATWGF	LF13	DVLAKAGYGVLIYN	DN13	5	6	[3ddl]
LXFMVLDVXXKVGF	LF13	PLNIETLLFMVLDV	PV13	6	6	[1r2n, 1r84, 3utv]
LRNLTVXLWAIYPF	LF13	GMGAVAFXGLVYYL	GL13	5	4	[1gue, 4gyc, 3qap, 3qdc, 2f93, 2ksy, 2f95, 1jgj, 1gu8, 1h68]
LXFMVLDVXXKVGF	LF13	RPEWIWLALGTALM	RM13	6	0	[3utv]
LRNLTVXLWAIYPF	LF13	DVALIVYLDLVTKV	DV13	5	6	[4gyc, 3qap, 3qdc, 2f93, 2ksy, 2f95, 1jgj]
LRNLTVXLWAIYPF	LF13	AVAFXGLVYYLVGP	AP13	5	4	[1gue, 4gyc, 3qap, 3qdc, 2f93, 2ksy, 2f95, 1jgj, 1gu8, 1h68]
LRNLTVXLWAIYPF	LF13	FGMGAVAFXGLVYY	FY13	5	4	[1gue, 4gyc, 3qap, 3qdc, 2f93, 2ksy, 2f95, 1jgj, 1gu8, 1h68]
LRNLTVXLWAIYPF	LF13	DLVTKVGFGFIALD	DD13	5	6	[1gue, 4gyc, 3qap, 3qdc, 2f93, 2ksy, 2f95, 1jgj, 1gu8, 1h68]
LXFMVLDVXXKVGF	LF13	PFYAITTLVPAIAF	PF13	6	1	[1tn5]
LXFMVLDVXXKVGF	LF13	EWIWLALGTALMGL	EL13	6	0	[4hwl, 1s52, 1r2n, 1r84, 3utv]
LGNARLLLLATWGF	LF13	AKAGYGVLIYNIAK	AK13	5	6	[3ddl]
LRNLTVXLWAIYPF	LF13	VDVALIVYLDLVTK	VK13	5	6	[3qap, 3qdc, 2ksy, 1jgj]
LSTIPFVWILXILF	LF13	PLAAKLGFLAALMI	PI13	4	3	[3ddl]
LSTIPFVWILXILF	LF13	LGFLAALMIVLGXP	LP13	4	3	[3ddl]
LXFMVLDVXXKVGF	LF13	LNIETLLFMVLDVS	LS13	6	6	[1r2n, 1r84, 3utv]
LXFMVLDVXXKVGF	LF13	VPLNIETLLFMVLD	VD13	6	6	[1r2n, 1r84]
LSTIPFVWILXILF	LF13	NARLLLLATWGFYP	NP13	4	5	[3ddl]
LGNARLLLLATWGF	LF13	TIPFVWILYILFTQ	TQ13	5	4	[3ddl]
LFMVLDVXXKVGXG	LG13	VLRNVTVVLWSAYP	VP13	6	5	[1s8l, 1at9, 1e0p, 1s8j, 1r2n, 1r84, 1pxs, 1jv7, 1pxr, 1jv6, 4hwl, 1s54, 1s53, 1o0a, 3han, 3hao, 1kg8, 3hap, 3haq, 2wjk, 3har, 2wjl, 3has, 1tn5, 3utv, 1tn0, 3utw, 3utx, 3uty, 4fpd, 1brx, 4hyx, 1f4z, 1qkp, 1qko, 1brd, 1mgy, 1c3w, 1bm1, 1kme, 2ntu, 2ntw, 1s52, 1s51, 1py6, 4ov0, 2i20, 1vjm, 1x0i, 1x0k, 1xji]
LIVYLXLVTKVGXG	LG13	NXTVXLWAIYPFIW	NW13	6	5	[1gue, 4gyc, 3qap, 3qdc, 2f93, 2ksy, 2f95, 1jgj, 1h68, 1gu8]
LXGINLXLVAATXG	LG13	NXTVXLWAIYPFIW	NW13	1	5	[4gyc]
LFMVLDVXXKVGXG	LG13	NXTVVLWSAYXVXW	NW13	6	5	[1m0k, 1s8l, 1at9, 1e0p, 1s8j, 1r2n, 1r84, 1pxs, 1jv7, 1ap9, 1pxr, 1jv6, 1m0l, 4hwl, 1s54, 1s53, 1o0a, 3han, 3hao, 1kg9, 1kg8, 3hap, 3haq, 2wjk, 3har, 2wjl, 3has, 1q5j, 2zzl, 1q5i, 1f50, 1tn5, 3nsb, 1cwq, 3utv, 1tn0, 3utw, 3utx, 3uty, 4fpd, 1brx, 1brr, 1p8i, 1fbk, 1ucq, 4hyx, 1f4z, 1ixf, 3vi0, 1qkp, 1qko, 1brd, 1p8h, 1mgy, 1qm8, 4md2, 2zfe, 4md1, 1iw6, 3ns0, 1c3w, 1bm1, 1kme, 2ntu, 2ntw, 1s52, 1s…
LFMVLDVXXKVGXG	LG13	TVVLWSAYXVVWLI	TI13	6	5	[1m0k, 1at9, 1e0p, 1s8j, 2i1x, 1r2n, 1r84, 1pxs, 1ap9, 1m0m, 1pxr, 4hwl, 1s54, 1s53, 1o0a, 1c8s, 3han, 3hao, 1kg9, 1c8r, 1kg8, 3hap, 3haq, 2wjk, 3har, 2wjl, 3has, 1q5j, 2zzl, 1kgb, 1q5i, 1f50, 1dze, 1tn5, 3nsb, 2brd, 3utv, 1tn0, 3utw, 3utx, 3uty, 4fpd, 1brx, 1fbb, 1brr, 1p8i, 1fbk, 1ucq, 4hyx, 1p8u, 1f4z, 1ixf, 3vi0, 1qkp, 1qko, 1brd, 1p8h, 1qm8, 4md2, 2zfe, 4md1, 1iw6, 3ns0, 1c3w, 1bm1, 1kme, 2n…
LFMVLDVXXKVGXG	LG13	RNVTVVLWSAYXXV	RV13	6	5	[1m0k, 1s8l, 1at9, 1e0p, 1s8j, 1r2n, 1r84, 1pxs, 1jv7, 1ap9, 1pxr, 1jv6, 1m0l, 4hwl, 1s54, 1s53, 1o0a, 3han, 3hao, 1kg9, 1kg8, 3hap, 3haq, 2wjk, 3har, 2wjl, 3has, 1q5j, 2zzl, 1q5i, 1f50, 1tn5, 3nsb, 1cwq, 3utv, 1tn0, 3utw, 3utx, 3uty, 4fpd, 1brx, 1brr, 1p8i, 1fbk, 1ucq, 4hyx, 1f4z, 1ixf, 3vi0, 1qkp, 1qko, 1brd, 1p8h, 1mgy, 1qm8, 4md2, 2zfe, 4md1, 1iw6, 3ns0, 1c3w, 1bm1, 1kme, 2ntu, 2ntw, 1s52, 1s…
LIVYLXLVTKVGXG	LG13	WAIYPFIWLLGPPG	WG13	6	5	[3qap, 3qdc]
LFMVLDVXXKVGXG	LG13	WSAYXVVWLIGSEG	WG13	6	5	[1fbb, 1q5i, 1brr, 1s52, 1r2n, 1r84, 1ap9, 1pxr, 4hwl, 3han, 2brd, 3hap, 3utv, 1tn0, 3har, 3utx, 1xji, 3has, 3uty]
LFMVLDVXXKVGXG	LG13	WIWLALGTALMGLG	WG13	6	0	[1r2n, 1r84, 1pxs, 1ap9, 1pxr, 4hwl, 1s54, 1s53, 3han, 3hao, 1c8r, 3hap, 3haq, 2wjk, 3har, 3has, 1q5j, 1kgb, 1q5i, 1tn5, 3nsb, 3utv, 1tn0, 3utw, 3utx, 3uty, 1fbb, 1brr, 1fbk, 1ucq, 4hyx, 1ixf, 3vi0, 1qkp, 1qko, 1p8h, 4md2, 4md1, 3ns0, 1kme, 2ntw, 1s52, 1s51, 1py6, 4ov0, 1iw9, 3vhz, 3mbv, 1xji]
LAXVGADGIMIGTG	LG13	LVGXDGIMIXTGLV	LV13	3	3	[1m0k, 1s8l, 1at9, 1e0p, 1s8j, 1r2n, 1r84, 1pxs, 1ap9, 1pxr, 4hwl, 1s54, 1s53, 1o0a, 3han, 3hao, 1kg9, 1kg8, 3haq, 2wjk, 3har, 2wjl, 3has, 1q5j, 1q5i, 1f50, 3nsb, 1tn5, 1cwq, 3utv, 1tn0, 3utw, 3utx, 4fpd, 3uty, 1brx, 1brr, 1p8i, 1fbk, 1ucq, 4hyx, 1f4z, 3vi0, 1qkp, 1qko, 1p8h, 4md2, 4md1, 3ns0, 1c3w, 1bm1, 2ntu, 1kme, 2ntw, 1s52, 1s51, 1py6, 4ov0, 2i20, 1vjm, 3mbv, 1x0k, 1xji]
LIVYLXLVTKVGXG	LG13	LXGISGIAXVAYXV	LV13	6	1	[1gue, 4gyc, 3qap, 3qdc, 2f93, 2ksy, 2f95, 1jgj, 1h68, 1gu8, 1h2s]
LFMVLDVXXKVGXG	LG13	LRNVTVVLWSAYXV	LV13	6	5	[1s8l, 1at9, 1e0p, 1s8j, 1r2n, 1r84, 1pxs, 1jv7, 1ap9, 1pxr, 1jv6, 4hwl, 1s54, 1s53, 1o0a, 3han, 3hao, 1kg9, 1kg8, 3hap, 3haq, 2wjk, 3har, 2wjl, 3has, 1q5j, 1q5i, 1f50, 1tn5, 3nsb, 3utv, 1tn0, 3utw, 3utx, 3uty, 4fpd, 1brx, 1brr, 1fbk, 1ucq, 4hyx, 1f4z, 1qkp, 1qko, 1brd, 1p8h, 1mgy, 4md2, 4md1, 3ns0, 1c3w, 1bm1, 1kme, 2ntu, 2ntw, 1s52, 1s51, 1py6, 4ov0, 2i20, 1vjm, 3mbv, 1x0i, 1x0k, 1xji]
LIVYLXLVTKVGXG	LG13	LTTLFWLGXIGMLV	LV13	6	0	[1jgj]
LIVYLXLVTKVGXG	LG13	LGLXILXGINLXLV	LV13	6	1	[4gyc, 2f93, 2f95, 1h2s]
LXGINLXLVAATXG	LG13	VALIVYLDLVTKVG	VG13	1	6	[4gyc]
LAXVGADGIMIGTG	LG13	VXXDGIMIXTGLVG	VG13	3	3	[1m0k, 1s8l, 1at9, 1e0p, 1s8j, 1r2n, 1r84, 1pxs, 1ap9, 1pxr, 4hwl, 1s54, 1s53, 1o0a, 3han, 3hao, 1kg9, 1kg8, 3haq, 2wjk, 3har, 2wjl, 3has, 1q5j, 1q5i, 1f50, 3nsb, 1tn5, 1cwq, 3utv, 1tn0, 3utw, 3utx, 4fpd, 3uty, 1brx, 1brr, 1p8i, 1fbk, 1ucq, 4hyx, 1f4z, 3vi0, 1qkp, 1qko, 1p8h, 4md2, 4md1, 3ns0, 1c3w, 1bm1, 2ntu, 1kme, 2ntw, 1s52, 1s51, 1py6, 4ov0, 2i20, 1vjm, 3mbv, 1x0k, 1xji]
LXGINLXLVAATXG	LG13	VXLWAIYPFIWXXG	VG13	1	5	[4gyc]
LIVYLXLVTKVGXG	LG13	VXLWAIYPFIWXXG	VG13	6	5	[4gyc, 3qap, 3qdc, 2ksy, 1jgj, 1h2s]
LFMVLDVXXKVGXG	LG13	VXXWSAYXVVXLXG	VG13	6	5	[1m0k, 1at9, 1e0p, 2i1x, 1r2n, 1r84, 1pxs, 1ap9, 1m0m, 1pxr, 4hwl, 1s54, 1s53, 1o0a, 1c8s, 3han, 3hao, 1kg9, 1c8r, 1kg8, 3hap, 3haq, 2wjk, 3har, 2wjl, 3has, 1q5j, 2zzl, 1kgb, 1q5i, 1f50, 1dze, 1tn5, 3nsb, 2brd, 3utv, 1tn0, 3utw, 3utx, 3uty, 4fpd, 1brx, 1fbb, 1brr, 1p8i, 1fbk, 1ucq, 4hyx, 1p8u, 1f4z, 1ixf, 3vi0, 1qkp, 1qko, 1brd, 1p8h, 1qm8, 4md2, 2zfe, 4md1, 1iw6, 3ns0, 1c3w, 1bm1, 1kme, 2ntu, 2n…
LAXVGADGIMIGTG	LG13	IXAXVGADGIMIXT	IT13	3	3	[1s8l, 1at9, 1e0p, 1s8j, 1r2n, 1r84, 1pxs, 1jv7, 1jv6, 1ap9, 1pxr, 4hwl, 1s54, 1s53, 1o0a, 3han, 3hao, 1kg9, 1kg8, 3haq, 2wjk, 3har, 2wjl, 3has, 1q5j, 1q5i, 1f50, 1tn5, 3utv, 1tn0, 3utw, 3utx, 4fpd, 3uty, 1brx, 1fbk, 1ucq, 4hyx, 1f4z, 1qkp, 1qko, 1brd, 1p8h, 1mgy, 4md2, 4md1, 1c3w, 1bm1, 2ntu, 1kme, 2ntw, 1s52, 1s51, 1py6, 4ov0, 2i20, 1vjm, 3mbv, 1x0i, 1x0k, 1xji]
LFMVLDVXXKVGXG	LG13	IWLALGTALMXLGT	IT13	6	0	[1s8l, 1at9, 1s8j, 2i1x, 1r2n, 1r84, 1pxs, 1ap9, 1m0m, 1pxr, 4hwl, 1s53, 1o0a, 3han, 3hao, 1kg9, 1c8r, 1kg8, 3hap, 3haq, 2wjk, 3har, 2wjl, 3has, 1q5j, 2zzl, 1kgb, 1q5i, 1f50, 1tn5, 3nsb, 2brd, 3utv, 1tn0, 3utw, 3utx, 3uty, 4fpd, 1brx, 1fbb, 1brr, 1fbk, 1ucq, 4hyx, 1f4z, 1ixf, 3vi0, 1qkp, 1qko, 1p8h, 4md2, 4md1, 3ns0, 1c3w, 1bm1, 1kme, 2ntu, 2ntw, 1py6, 4ov0, 1iw9, 3vhz, 2i20, 2i21, 1vjm, 3mbv, 1x…
LIVYLXLVTKVGXG	LG13	IILLGINLGLVAAT	IT13	6	1	[4gyc]
LAXVGADGIMIGTG	LG13	VXXIAFTXXLSMLL	VL13	3	1	[1s8l, 1at9, 1e0p, 1s8j, 1r2n, 1r84, 1ap9, 4hwl, 1s54, 1s53, 1o0a, 3hao, 1kg9, 1kg8, 3haq, 2wjk, 3har, 2wjl, 3has, 1q5j, 1q5i, 1f50, 3nsb, 1tn5, 3utx, 4fpd, 1brx, 1brr, 1fbk, 1ucq, 4hyx, 1f4z, 3vi0, 1qkp, 1qko, 1brd, 1p8h, 4md2, 4md1, 3ns0, 1c3w, 1bm1, 2ntu, 1kme, 2ntw, 1s52, 1s51, 1py6, 4ov0, 2i20, 1vjm, 3mbv, 1x0k, 1xji]
LAXVGADGIMIGTG	LG13	VWWXISTAAMLYXL	VL13	3	4	[1m0k, 1at9, 1e0p, 1r2n, 1r84, 1pxs, 1ap9, 1pxr, 4hwl, 1s54, 1s53, 1o0a, 3han, 3hao, 1kg9, 1kg8, 3hap, 3haq, 2wjk, 3har, 2wjl, 3has, 1q5j, 1q5i, 1f50, 3nsb, 1tn5, 1cwq, 3utv, 1tn0, 3utw, 3utx, 4fpd, 3uty, 1brx, 1brr, 1p8i, 1fbk, 1ucq, 4hyx, 1f4z, 3vi0, 1qkp, 1qko, 1p8h, 4md2, 4md1, 3ns0, 1c3w, 1bm1, 2ntu, 1kme, 2ntw, 1s52, 1s51, 1py6, 4ov0, 2i20, 1vjm, 3mbv, 1x0k, 1xji]
LFMVLDVXXKVGXG	LG13	VXXIAFTXXLSMLL	VL13	6	1	[1s8l, 1at9, 1e0p, 1s8j, 2i1x, 1r2n, 1r84, 1pxs, 1pxr, 1ap9, 1m0m, 4hwl, 1s54, 1s53, 1o0a, 1c8s, 3hao, 1kg9, 1c8r, 1kg8, 3hap, 3haq, 2wjk, 3har, 2wjl, 3has, 1q5j, 2zzl, 1kgb, 1q5i, 1f50, 1tn5, 3nsb, 2brd, 1tn0, 3utx, 3uty, 4fpd, 1brx, 1fbb, 1brr, 1fbk, 1ucq, 4hyx, 1f4z, 1ixf, 3vi0, 1qkp, 1qko, 1brd, 1p8h, 4md2, 4md1, 3ns0, 1c3w, 1bm1, 1kme, 2ntu, 2ntw, 1s52, 1s51, 1py6, 4ov0, 1iw9, 3vhz, 2i20, 2i…
LFMVLDVXXKVGXG	LG13	VWWXISTAAMLYXL	VL13	6	4	[1m0k, 1at9, 1e0p, 2i1x, 1r2n, 1r84, 1pxs, 1ap9, 1m0m, 1pxr, 4hwl, 1s54, 1s53, 1o0a, 1c8s, 3han, 3hao, 1kg9, 1c8r, 1kg8, 3hap, 2wjk, 2wjl, 3has, 1q5j, 2zzl, 1kgb, 1q5i, 1f50, 1dze, 1tn5, 3nsb, 2brd, 1cwq, 3utv, 1tn0, 3utw, 3utx, 3uty, 1brx, 1fbb, 1brr, 1ucq, 4hyx, 1p8u, 1f4z, 1ixf, 3vi0, 1qkp, 1qko, 1p8h, 1qm8, 4md2, 2zfe, 4md1, 1iw6, 3ns0, 1c3w, 1bm1, 1kme, 2ntu, 2ntw, 1s52, 1s51, 1py6, 4ov0, 1i…
LFMVLDVXXKVGXG	LG13	VTVXLWSAYXVXWL	VL13	6	5	[1m0k, 1s8l, 1at9, 1e0p, 1s8j, 1r2n, 1r84, 1pxs, 1ap9, 1pxr, 1m0l, 4hwl, 1s54, 1s53, 1o0a, 3han, 3hao, 1kg9, 1kg8, 3hap, 3haq, 2wjk, 3har, 2wjl, 3has, 1q5j, 2zzl, 1q5i, 1f50, 1tn5, 3nsb, 1cwq, 3utv, 1tn0, 3utw, 3utx, 3uty, 4fpd, 1brx, 1brr, 1p8i, 1fbk, 1ucq, 4hyx, 1f4z, 1ixf, 3vi0, 1qkp, 1qko, 1brd, 1p8h, 1qm8, 4md2, 2zfe, 4md1, 1iw6, 3ns0, 1c3w, 1bm1, 1kme, 2ntu, 2ntw, 1s52, 1s51, 1py6, 4ov0, 1i…
LFMVLDVXXKVGXG	LG13	ALGTALMGLGXLYF	AF13	6	0	[1m0k, 1s8l, 1at9, 1e0p, 1s8j, 2i1x, 1r2n, 1r84, 1pxs, 1jv7, 1ap9, 1m0m, 1pxr, 1jv6, 1m0l, 4hwl, 1s54, 1s53, 1o0a, 1c8s, 3han, 3hao, 1kg9, 1c8r, 1kg8, 3hap, 3haq, 2wjk, 3har, 2wjl, 3has, 1q5j, 2zzl, 1kgb, 1q5i, 1f50, 1dze, 1tn5, 3nsb, 2brd, 1cwq, 3utv, 1tn0, 3utw, 3utx, 3uty, 4fpd, 1brx, 1fbb, 1brr, 1p8i, 1fbk, 1ucq, 4hyx, 1p8u, 1f4z, 1ixf, 3vi0, 1qkp, 1qko, 1brd, 1p8h, 1mgy, 1qm8, 4md2, 2zfe, 4m…
LXGINLXLVAATXG	LG13	ALIVYLDLVXKVGF	AF13	1	6	[4gyc]
LAXVGADGIMIGTG	LG13	AAMLYXLXVXXFGF	AF13	3	4	[1s8l, 1at9, 1e0p, 1s8j, 1r2n, 1r84, 4hyx, 1f4z, 1pxs, 1jv7, 1jv6, 1pxr, 4hwl, 1qkp, 1qko, 1s54, 1s53, 1mgy, 3han, 3hao, 3hap, 3haq, 3har, 2wjl, 3has, 1c3w, 1bm1, 1q5i, 2ntu, 1kme, 1s52, 1s51, 1py6, 2i20, 1vjm, 1tn5, 1x0i, 1x0k, 3utv, 1tn0, 3utw, 3utx, 1xji, 4fpd, 3uty]
LFMVLDVXXKVGXG	LG13	TALMGLGXLYFLVK	TK13	6	0	[1m0k, 1s8l, 1at9, 1e0p, 1s8j, 1r2n, 1r84, 1pxs, 1jv7, 1ap9, 1pxr, 1jv6, 4hwl, 1s54, 1s53, 1o0a, 3han, 3hao, 1kg9, 1kg8, 3hap, 3haq, 2wjk, 3har, 2wjl, 3has, 1q5j, 1q5i, 1f50, 1tn5, 3nsb, 1cwq, 1tn0, 3utw, 3utx, 3uty, 4fpd, 1brx, 1brr, 1p8i, 1fbk, 1ucq, 4hyx, 1f4z, 3vi0, 1qkp, 1qko, 1brd, 1p8h, 1mgy, 4md2, 4md1, 3ns0, 1c3w, 1bm1, 1kme, 2ntu, 2ntw, 1s52, 1s51, 1py6, 4ov0, 2at9, 2i20, 1vjm, 1qhj, 3m…
LFMVLDVXXKVGXG	LG13	LXIGTLLXLIGTXY	LY13	6	0	[1uaz]
LFMVLDVXXKVGXG	LG13	LXLGTALMXLGXXY	LY13	6	0	[1m0k, 1s8l, 1at9, 1e0p, 1s8j, 2i1x, 1r2n, 1r84, 1pxs, 1jv7, 1ap9, 1m0m, 1pxr, 1jv6, 1m0l, 4hwl, 1s54, 1s53, 1o0a, 1c8s, 3han, 3hao, 1kg9, 1c8r, 1kg8, 3hap, 3haq, 2wjk, 3har, 2wjl, 3has, 1q5j, 2zzl, 1kgb, 1q5i, 1f50, 1dze, 1tn5, 3nsb, 2brd, 1cwq, 3utv, 1tn0, 3utw, 3utx, 3uty, 4fpd, 1brx, 1fbb, 1brr, 1p8i, 1fbk, 1ucq, 4hyx, 1p8u, 1f4z, 1ixf, 3vi0, 1qkp, 1qko, 1p8h, 1mgy, 1qm8, 4md2, 2zfe, 4md1, 1i…
LFMVLDVXXKVGXG	LG13	GTXLMGLGXLYFXV	GV13	6	0	[1m0k, 1s8l, 1at9, 1e0p, 1s8j, 1r2n, 1r84, 1pxs, 1jv7, 1ap9, 1pxr, 1jv6, 1m0l, 4hwl, 1s54, 1s53, 1o0a, 3han, 3hao, 1kg9, 1kg8, 3hap, 3haq, 2wjk, 3har, 2wjl, 3has, 1q5j, 2zzl, 1q5i, 1f50, 1tn5, 3nsb, 2brd, 1cwq, 3utv, 1tn0, 3utw, 3utx, 3uty, 4fpd, 1brx, 1brr, 1p8i, 1fbk, 1ucq, 4hyx, 1f4z, 1ixf, 3vi0, 1qkp, 1qko, 1brd, 1p8h, 1mgy, 1qm8, 4md2, 2zfe, 4md1, 1iw6, 3ns0, 1c3w, 1bm1, 1kme, 2ntu, 2ntw, 1s…
LFMVLDVXXKVGXG	LG13	GTXLMLIGTFYFXV	GV13	6	0	[1uaz]
LFMVLDVXXKVGXG	LG13	GLGXLYFXVKGMGV	GV13	6	0	[1vjm, 1tn5, 1bm1, 1q5i, 1s54, 1s53, 1tn0, 2i20]
LIVYLXLVTKVGXG	LG13	GIAAVAYXVMALGV	GV13	6	1	[3qap, 3qdc, 2ksy, 1jgj]
LFMVLDVXXKVGXG	LG13	LMGLGXLYFLVXGM	LM13	6	0	[1s8l, 1at9, 1e0p, 1r2n, 1r84, 1pxs, 1jv7, 1pxr, 1jv6, 1s54, 1s53, 1o0a, 3han, 3hao, 1kg8, 3hap, 3haq, 2wjk, 3har, 2wjl, 3has, 1q5j, 1q5i, 1f50, 1tn5, 1tn0, 3utw, 3utx, 3uty, 4fpd, 1brx, 1fbk, 1ucq, 4hyx, 1f4z, 1qko, 1brd, 1p8h, 4md2, 4md1, 1c3w, 1bm1, 1kme, 2ntu, 2ntw, 1s51, 1py6, 4ov0, 2i20, 1vjm, 3mbv, 1x0i, 1x0k, 1xji]
LFMVLDVXXKVGXG	LG13	MXLGXLYFLVKGMG	MG13	6	0	[1brx, 1at9, 1e0p, 1pxs, 1pxr, 1qko, 1brd, 1s54, 1s53, 3hao, 3haq, 3har, 2wjl, 1c3w, 1bm1, 1q5i, 1kme, 2ntu, 1s51, 1py6, 2i20, 1vjm, 1tn5, 1x0k, 1tn0, 3utw]
LXGINLXLVAATXG	LG13	VYLDLVTKVGFGFI	VI13	1	6	[4gyc]
LFMVLDVXXKVGXG	LG13	VLVLWTAYPILXII	VI13	6	5	[1uaz]
LLGNARLLXLATXG	LG13	VLAKAGYGVLIYNI	VI13	5	6	[3ddl]
LFMVLDVXXKVGXG	LG13	AAIAFTMYLSMXLG	AG13	6	1	[3uty]
LFMVLDVXXKVGXG	LG13	AYPVVWLIGSEGAG	AG13	6	5	[2brd]
LXGINLXLVAATXG	LG13	AVFIFVGALTVXFG	AG13	1	0	[4gyc]
LFMVLDVXXKVGXG	LG13	ALXXLGXLYFLVKG	AG13	6	0	[1s8l, 1at9, 1e0p, 1s8j, 1r2n, 1r84, 1pxs, 1jv7, 1ap9, 1pxr, 1jv6, 4hwl, 1s54, 1s53, 1o0a, 3han, 3hao, 1kg9, 1kg8, 3hap, 3haq, 2wjk, 3har, 2wjl, 3has, 1q5j, 1q5i, 1f50, 1tn5, 3nsb, 1tn0, 3utw, 3utx, 3uty, 4fpd, 1brx, 1fbk, 1ucq, 4hyx, 1f4z, 1qkp, 1qko, 1brd, 1p8h, 1mgy, 4md2, 4md1, 3ns0, 1c3w, 1bm1, 1kme, 2ntu, 2ntw, 1s51, 1py6, 4ov0, 2i20, 1vjm, 3mbv, 1x0i, 1x0k, 1xji]
LIVYLXLVTKVGXG	LG13	AXLGLIIXLGIXLG	AG13	6	1	[1h2s]
LAXVGADGIMIGTG	LG13	KFYAIXTLVXXIAF	KF13	3	1	[1c3w, 1e0p, 1q5i, 2ntu, 1kme, 2ntw, 1s51, 1py6, 1f4z, 1pxs, 2i20, 1vjm, 1qko, 1s54, 1x0i, 1x0k, 3hao, 3haq, 2wjk, 2wjl]
LFMVLDVXXKVGXG	LG13	KFYAIXTLVXXIAF	KF13	6	1	[1c3w, 1e0p, 1q5i, 1kme, 2ntu, 2ntw, 1s51, 1py6, 1f4z, 1pxs, 2i20, 1pxr, 1vjm, 1qko, 1s54, 1x0i, 1x0k, 3hao, 3haq, 3utw, 1tn0, 2wjk, 2wjl]
LIVYLXLVTKVGXG	LG13	WXLTTXLIVYXLGL	WL13	6	2	[1gue, 4gyc, 3qap, 3qdc, 2f93, 2ksy, 2f95, 1jgj, 1h68, 1gu8]
LAXVGADGIMIGTG	LG13	WLXTTXLLXXXLXL	WL13	3	2	[1brx, 1s8l, 1at9, 1e0p, 1s8j, 1r2n, 1r84, 4hyx, 1f4z, 1pxs, 1jv7, 1jv6, 1pxr, 1qkp, 1qko, 1brd, 1s54, 1s53, 1mgy, 3han, 3hao, 3hap, 3haq, 2wjk, 3har, 2wjl, 3has, 1c3w, 1bm1, 1q5i, 2ntu, 1kme, 2ntw, 1s52, 1s51, 1py6, 2i20, 1vjm, 1tn5, 1x0i, 1x0k, 3utv, 1tn0, 3utw, 3utx, 1xji, 3uty]
LFMVLDVXXKVGXG	LG13	WLXLGTALMXLGXL	WL13	6	0	[1m0k, 1s8l, 1at9, 1e0p, 1s8j, 2i1x, 1r2n, 1r84, 1pxs, 1jv7, 1ap9, 1m0m, 1pxr, 1jv6, 4hwl, 1s54, 1s53, 1o0a, 1c8s, 3han, 3hao, 1kg9, 1c8r, 1kg8, 3hap, 3haq, 2wjk, 3har, 2wjl, 3has, 1q5j, 2zzl, 1kgb, 1q5i, 1f50, 1dze, 1tn5, 3nsb, 2brd, 3utv, 1tn0, 3utw, 3utx, 3uty, 4fpd, 1brx, 1fbb, 1brr, 1p8i, 1fbk, 1ucq, 4hyx, 1p8u, 1f4z, 1ixf, 3vi0, 1qkp, 1qko, 1p8h, 1qm8, 4md2, 2zfe, 4md1, 1iw6, 3ns0, 1c3w, 1b…
LFMVLDVXXKVGXG	LG13	WLXTTXLLXXXLXL	WL13	6	2	[1jv6]
LAXVGADGIMIGTG	LG13	WARYAXWLXTTXLL	WL13	3	2	[1m0k, 1s8l, 1at9, 1e0p, 1s8j, 1r2n, 1r84, 1pxs, 1ap9, 1pxr, 4hwl, 1s54, 1s53, 1o0a, 3han, 3hao, 1kg9, 1kg8, 3hap, 3haq, 2wjk, 3har, 2wjl, 3has, 1q5i, 1f50, 3nsb, 1tn5, 3utv, 1tn0, 3utw, 3utx, 4fpd, 3uty, 1brx, 1brr, 1p8i, 1fbk, 1ucq, 4hyx, 1f4z, 1qkp, 1qko, 1p8h, 4md2, 4md1, 3ns0, 1c3w, 2ntu, 1kme, 2ntw, 1s52, 1s51, 1py6, 4ov0, 2i20, 1vjm, 3mbv, 1x0k, 1xji]
LLGNARLLXLATXG	LG13	GXTIADVLAKAGYG	GG13	5	6	[3ddl]
LFMVLDVXXKVGXG	LG13	KXLRNVTVVLWSAY	KY13	6	5	[1brx, 1s8l, 1e0p, 1s8j, 1r2n, 1r84, 4hyx, 1f4z, 1pxs, 1jv7, 1pxr, 1jv6, 4hwl, 1qkp, 1qko, 1s54, 1s53, 1o0a, 1mgy, 3han, 3hao, 3hap, 3haq, 2wjk, 3har, 2wjl, 3has, 1c3w, 1bm1, 1q5i, 1kme, 2ntu, 2ntw, 1s52, 1s51, 1py6, 2i20, 1vjm, 1tn5, 1x0i, 1x0k, 3utv, 1tn0, 3utw, 3utx, 1xji, 3uty]
LIVYLXLVTKVGXG	LG13	WLXAIGMLVGTLXF	WF13	6	0	[1gue, 4gyc, 3qap, 3qdc, 2f93, 2ksy, 2f95, 1jgj, 1h68, 1gu8, 1h2s]
LFMVLDVXXKVGXG	LG13	WLGIGTLLMLIGTF	WF13	6	0	[1uaz]
LXGINLXLVAATXG	LG13	TVXLWAIYPFIWLL	TL13	1	5	[4gyc]
LLGNARLLXLATXG	LG13	TIXDVLAKAGYGVL	TL13	5	6	[3ddl]
LIVYLXLVTKVGXG	LG13	TVXLWAIYPFIWLL	TL13	6	5	[4gyc, 3qap, 3qdc, 2f93, 2ksy, 2f95, 1jgj, 1h2s]
LFMVLDVXXKVGXG	LG13	FKXLRNVTVVLWXA	FA13	6	5	[1s8l, 1e0p, 1s8j, 1pxs, 1jv7, 1pxr, 1jv6, 4hwl, 1qkp, 1qko, 1s54, 1s53, 1mgy, 3hao, 3haq, 3har, 2wjl, 3has, 1c3w, 1q5i, 1kme, 2ntu, 2ntw, 1s52, 1s51, 1py6, 2i20, 1vjm, 1tn5, 1x0k, 1tn0, 3utx, 3uty]
LIVYLXLVTKVGXG	LG13	FWLGAIGMLVGTLA	FA13	6	0	[1gue, 4gyc, 3qap, 3qdc, 2f93, 2ksy, 2f95, 1jgj, 1h68, 1gu8, 1h2s]
LAXVGADGIMIGTG	LG13	FVXWAISTAAMLXA	FA13	3	4	[3haq]
LFMVLDVXXKVGXG	LG13	IAFTMXLSMLLGXG	IG13	6	1	[1at9, 1kme, 1brr, 1s52, 1r2n, 1r84, 4hwl, 1qkp, 3han, 2brd, 3hap, 3har, 3utx, 1xji, 3has, 3uty]
LAXVGADGIMIGTG	LG13	IAFTMXLSMLLGXG	IG13	3	1	[1at9, 1kme, 1brr, 1s52, 1r2n, 1r84, 4hwl, 1qkp, 3han, 3har, 3utx, 1xji, 3has, 3uty]
LIVYLXLVTKVGXG	LG13	IGMLVGTLAFAWAG	IG13	6	0	[1gue, 4gyc, 3qap, 3qdc, 2f93, 2ksy, 2f95, 1jgj, 1h68, 1gu8]
LIVYLXLVTKVGXG	LG13	IAAVAYXVMALGXG	IG13	6	1	[3qap, 3qdc, 2ksy, 1jgj]
LAXVGADGIMIGTG	LG13	GTXLAXVGADGIMI	GI13	3	3	[1s8l, 1e0p, 1s8j, 1r2n, 1r84, 4hyx, 1f4z, 1pxs, 1jv7, 1jv6, 1pxr, 4hwl, 1qkp, 1qko, 1s54, 1s53, 1o0a, 1mgy, 3han, 3hao, 3haq, 2wjk, 3har, 2wjl, 3has, 1c3w, 1q5i, 2ntu, 1kme, 2ntw, 1s52, 1s51, 1py6, 2i20, 1vjm, 1tn5, 1x0i, 1x0k, 3utv, 1tn0, 3utw, 3utx, 1xji, 3uty]
LIVYLXLVTKVGXG	LG13	GISGIAAVAYXVMA	GA13	6	1	[1gue, 4gyc, 3qap, 3qdc, 2f93, 2ksy, 2f95, 1jgj, 1h68, 1gu8, 1h2s]
LIVYLXLVTKVGXG	LG13	GLIILLGINLGLVA	GA13	6	1	[4gyc, 2f93, 2f95, 1h2s]
LAXVGADGIMIGTG	LG13	GADGXMIXTXLXGA	GA13	3	3	[1m0k, 1at9, 1e0p, 1r2n, 1r84, 1pxs, 1ap9, 1pxr, 4hwl, 1s54, 1s53, 1o0a, 3han, 3hao, 1kg9, 1kg8, 3haq, 2wjk, 3har, 2wjl, 3has, 1q5j, 1q5i, 1f50, 3nsb, 1tn5, 3utv, 1tn0, 3utw, 3utx, 4fpd, 3uty, 1brx, 1brr, 1p8i, 1fbk, 1ucq, 4hyx, 1f4z, 3vi0, 1qkp, 1qko, 1p8h, 4md2, 4md1, 3ns0, 1c3w, 1bm1, 2ntu, 1kme, 2ntw, 1s52, 1s51, 1py6, 4ov0, 2i20, 1vjm, 3mbv, 1x0k, 1xji]
LFMVLDVXXKVGXG	LG13	ILVPGIAXAAYXXM	IM13	6	1	[1uaz]
LLXXIGTFYFIARG	LG13	ILVPGIAXAAYXXM	IM13	0	1	[2z55, 1vgo]
LIVYLXLVTKVGXG	LG13	GAIGMLVGTLAFAW	GW13	6	0	[1gue, 4gyc, 3qap, 3qdc, 2f93, 2ksy, 2f95, 1jgj, 1h68, 1gu8]
LAXVGADGIMIGTG	LG13	YXXWLFTTXLXXXD	YD13	3	2	[1q5j, 3hao]
LAXVGADGIMIGTG	LG13	YAXWLFTTXLXXXD	YD13	3	2	[1m0k, 1s8l, 1at9, 1s8j, 1e0p, 1r2n, 1r84, 1jv7, 1pxs, 1jv6, 1ap9, 1pxr, 4hwl, 1s54, 1s53, 1o0a, 3han, 1kg9, 1kg8, 3hap, 3haq, 2wjk, 3har, 2wjl, 3has, 1q5i, 1f50, 3nsb, 1tn5, 1cwq, 3utv, 1tn0, 3utw, 3utx, 3uty, 1brx, 1brr, 1p8i, 1ucq, 4hyx, 1f4z, 1qkp, 1qko, 1brd, 1p8h, 1mgy, 4md2, 4md1, 3ns0, 1c3w, 1bm1, 2ntu, 1kme, 2ntw, 1s52, 1s51, 1py6, 4ov0, 1vjm, 3mbv, 1x0i, 1x0k, 1xji]
LFMVLDVXXKVGXG	LG13	YAXWLFTTXLXXXD	YD13	6	2	[1jv6]
LFMVLDVXXKVGXG	LG13	VPGIASAAYLXMFF	VF13	6	1	[1uaz]
LLXXIGTFYFIARG	LG13	VPGIASAAYLXMFF	VF13	0	1	[2z55, 1vgo]
LAXVGADGIMIGTG	LG13	DWLFTTXLLXLXLA	DA13	3	2	[1at9, 1e0p, 1r2n, 1r84, 1pxs, 1pxr, 4hwl, 1s54, 1s53, 1o0a, 3han, 3hao, 1kg8, 3hap, 3haq, 2wjk, 3har, 2wjl, 3has, 1q5j, 1q5i, 1f50, 1tn5, 3utv, 1tn0, 3utw, 3utx, 4fpd, 3uty, 1brx, 1fbk, 4hyx, 1f4z, 1qkp, 1qko, 1brd, 1p8h, 4md2, 4md1, 1c3w, 1bm1, 2ntu, 1kme, 2ntw, 1s52, 1s51, 1py6, 4ov0, 2i20, 1vjm, 3mbv, 1x0i, 1x0k, 1xji]
LFMVLDVXXKVGXG	LG13	RYAXWLFTTXLXXL	RL13	6	2	[1jv6]
LAXVGADGIMIGTG	LG13	RYAXWLFTTXLXXL	RL13	3	2	[1m0k, 1s8l, 1at9, 1s8j, 1e0p, 1r2n, 1r84, 1jv7, 1pxs, 1jv6, 1ap9, 1pxr, 4hwl, 1s54, 1s53, 1o0a, 3han, 3hao, 1kg9, 1kg8, 3hap, 3haq, 2wjk, 3har, 2wjl, 3has, 1q5i, 1f50, 3nsb, 1tn5, 1cwq, 3utv, 1tn0, 3utw, 3utx, 4fpd, 3uty, 1brx, 1brr, 1p8i, 1fbk, 1ucq, 4hyx, 1f4z, 1qkp, 1qko, 1brd, 1p8h, 1mgy, 4md2, 4md1, 3ns0, 1c3w, 1bm1, 2ntu, 1kme, 2ntw, 1s52, 1s51, 1py6, 4ov0, 2i20, 1vjm, 3mbv, 1x0i, 1x0k, 1x…
LAXVGADGIMIGTG	LG13	RYXXWLFTTXLXXL	RL13	3	2	[1q5j]
LFMVLDVXXKVGXG	LG13	WAISTAAMLYXLYV	WV13	6	4	[1m0k, 1s8l, 1at9, 1e0p, 1s8j, 1r2n, 1r84, 1pxs, 1jv7, 1ap9, 1pxr, 1m0l, 4hwl, 1s54, 1s53, 1o0a, 3han, 3hao, 1kg9, 1kg8, 3hap, 2wjk, 2wjl, 3has, 1q5j, 2zzl, 1q5i, 1f50, 1tn5, 3nsb, 2brd, 1cwq, 3utv, 1tn0, 3utw, 3utx, 3uty, 1brx, 1brr, 1ucq, 4hyx, 1f4z, 1ixf, 3vi0, 1qkp, 1qko, 1p8h, 1qm8, 4md2, 2zfe, 4md1, 1iw6, 3ns0, 1c3w, 1bm1, 1kme, 2ntu, 2ntw, 1s52, 1s51, 1py6, 4ov0, 2at9, 1iw9, 2i20, 1vjm, 1x…
LAXVGADGIMIGTG	LG13	WAISTAAMLYXLYV	WV13	3	4	[1m0k, 1s8l, 1at9, 1e0p, 1s8j, 1r2n, 1r84, 1pxs, 1jv7, 1jv6, 1ap9, 1pxr, 4hwl, 1s54, 1s53, 1o0a, 3han, 3hao, 1kg9, 1kg8, 3hap, 3haq, 2wjk, 3har, 2wjl, 3has, 1q5j, 1q5i, 1f50, 3nsb, 1tn5, 1cwq, 3utv, 1tn0, 3utw, 3utx, 4fpd, 3uty, 1brx, 1brr, 1p8i, 1fbk, 1ucq, 4hyx, 1f4z, 3vi0, 1qkp, 1qko, 1p8h, 4md2, 4md1, 3ns0, 1c3w, 1bm1, 2ntu, 1kme, 2ntw, 1s52, 1s51, 1py6, 4ov0, 2i20, 1vjm, 3mbv, 1x0i, 1x0k, 1x…
LAXVGADGIMIGTG	LG13	STAAMLYXLYVXFF	SF13	3	4	[1s8l, 1at9, 1e0p, 1s8j, 1r2n, 1r84, 1pxs, 1jv7, 1jv6, 1pxr, 4hwl, 1s54, 1s53, 1o0a, 3han, 3hao, 1kg8, 3hap, 3haq, 2wjk, 3har, 3has, 2wjl, 1q5j, 1q5i, 1tn5, 3utv, 1tn0, 3utw, 3utx, 4fpd, 3uty, 1fbk, 1ucq, 4hyx, 1f4z, 1qkp, 1qko, 1brd, 1p8h, 1mgy, 4md2, 4md1, 1c3w, 1bm1, 2ntu, 1kme, 2ntw, 1s52, 1s51, 1py6, 4ov0, 2i20, 1vjm, 3mbv, 1x0i, 1x0k, 1xji]
LFMVLDVXXKVGXG	LG13	LWLGIGTLLMLIGT	LT13	6	0	[1uaz]
LIVYLXLVTKVGXG	LG13	TLVGISGXAAVAYA	TA13	6	1	[2ksy, 1jgj]
LLXXIGTFYFIARG	LG13	TILVPGIASAAXLA	TA13	0	1	[2z55, 1vgo]
LAXVGADGIMIGTG	LG13	ARYADWLFTTPLLA	AA13	3	2	[3hao]
LIVYLXLVTKVGXG	LG13	AIGMLVGTLAXAWA	AA13	6	0	[1gue, 4gyc, 3qap, 3qdc, 2f93, 2ksy, 2f95, 1jgj, 1h68, 1gu8]
LAXVGADGIMIGTG	LG13	AIXTAAMLYILYVA	AA13	3	4	[3has]
LFMVLDVXXKVGXG	LG13	IWLALGTALMGLXA	IA13	6	0	[1s54]
LIVYLXLVTKVGXG	LG13	VTLVGISGIAAVAY	VY13	6	1	[1gue, 4gyc, 3qap, 3qdc, 2f93, 2ksy, 2f95, 1jgj, 1h68, 1gu8]
LIVYLXLVTKVGXG	LG13	VRLRNLTVXLWAIY	VY13	6	5	[1gue, 4gyc, 3qap, 3qdc, 2f93, 2ksy, 2f95, 1jgj, 1h68, 1gu8]
LXGINLXLVAATXG	LG13	VRLRNLTVXLWAIY	VY13	1	5	[4gyc]
LIVYLXLVTKVGXG	LG13	SGIAAVAYXVMALG	SG13	6	1	[3qap, 3qdc, 2ksy, 1jgj]
LFMVLDVXXKVGXG	LG13	IWXALGTALMGLXS	IS13	6	0	[1s51]
LLGNARLLXLATXG	LG13	STIXFVWILYILFT	ST13	5	4	[3ddl]
LFMVLDVXXKVGXG	LG13	VLRNVTVVLWSAYA	VA13	6	5	[1q5i]
LXGINLXLVAATXG	LG13	VFIFVXALTVLFGA	VA13	1	0	[4gyc]
LIVYLXLVTKVGXG	LG13	YVTLVGISGXAAXA	YA13	6	1	[1gue, 4gyc, 3qap, 3qdc, 2f93, 2ksy, 2f95, 1jgj, 1h68, 1gu8]
LFMVLDVXXKVGXG	LG13	YAITXLVPAIAXTA	YA13	6	1	[1pxs]
LAXVGADGIMIGTG	LG13	YADWLFTTPLLLLA	YA13	3	2	[2i20]
LLXXIGTFYFIARG	LG13	YAITXLVPGIASAA	YA13	0	1	[2z55, 1vgo]
LLXXIGTFYFIARG	LG13	YYAITXLVPGIASA	YA13	0	1	[1vgo]
LFMVLDVXXKVGXG	LG13	FYAIXTLXXXIAFT	FT13	6	1	[1brx, 1s8l, 1e0p, 1s8j, 1r2n, 1r84, 4hyx, 1f4z, 1pxs, 1jv7, 1pxr, 1jv6, 1qkp, 1qko, 1s54, 1o0a, 1mgy, 3han, 3hao, 1kg8, 3hap, 3haq, 2wjk, 3har, 2wjl, 3has, 1c3w, 1bm1, 1q5i, 1kme, 2ntu, 2ntw, 1s51, 1py6, 4ov0, 2i20, 1vjm, 1tn5, 1x0i, 1x0k, 1tn0, 3utw, 1xji, 4fpd]
LAXVGADGIMIGTG	LG13	FYAIXTLXXXIAFT	FT13	3	1	[1brx, 1s8l, 1e0p, 1s8j, 1r2n, 1r84, 4hyx, 1f4z, 1pxs, 1jv7, 1jv6, 1qkp, 1qko, 1s54, 1o0a, 1mgy, 3hao, 1kg8, 3haq, 2wjk, 3har, 2wjl, 3has, 1c3w, 1bm1, 1q5i, 2ntu, 1kme, 2ntw, 1s51, 1py6, 4ov0, 2i20, 1vjm, 1tn5, 1x0i, 1x0k, 1xji, 4fpd]
LFMVLDVXXKVGXG	LG13	FTMXLSMLLGYGLT	FT13	6	1	[4hwl, 1at9, 1s52]
LAXVGADGIMIGTG	LG13	FTMXLSMLLGYGLT	FT13	3	1	[4hwl, 1at9, 1s52]
LFMVLDVXXKVGXG	LG13	TXLVPGIASAAYLS	TS13	6	1	[1uaz]
LFMVLDVXXKVGXG	LG13	TXLXXXIAFTXXLS	TS13	6	1	[1m0k, 1s8l, 1at9, 1e0p, 1s8j, 1r2n, 1r84, 1pxs, 1jv7, 1pxr, 1ap9, 1jv6, 1m0l, 4hwl, 1s54, 1o0a, 3han, 3hao, 1kg9, 1kg8, 3hap, 3haq, 2wjk, 3har, 2wjl, 3has, 1q5j, 2zzl, 1q5i, 1f50, 1tn5, 3nsb, 1cwq, 1tn0, 4fpd, 1brx, 1brr, 1p8i, 1fbk, 1ucq, 4hyx, 1f4z, 1ixf, 3vi0, 1qkp, 1qko, 1brd, 1p8h, 1mgy, 1qm8, 4md2, 2zfe, 4md1, 1iw6, 3ns0, 1c3w, 1bm1, 1kme, 2ntu, 2ntw, 1s52, 1s51, 1py6, 4ov0, 1iw9, 3vhz, 2i…
LAXVGADGIMIGTG	LG13	TXLXXXIAFTXXLS	TS13	3	1	[1m0k, 1s8l, 1at9, 1e0p, 1s8j, 1r2n, 1r84, 1jv7, 1jv6, 1ap9, 4hwl, 1s54, 1o0a, 3hao, 1kg9, 1kg8, 3haq, 2wjk, 3har, 2wjl, 3has, 1q5j, 1q5i, 1f50, 3nsb, 1tn5, 1cwq, 4fpd, 1brx, 1brr, 1p8i, 1fbk, 1ucq, 4hyx, 1f4z, 3vi0, 1qkp, 1qko, 1brd, 1p8h, 1mgy, 4md2, 4md1, 3ns0, 1c3w, 1bm1, 2ntu, 1kme, 2ntw, 1s52, 1s51, 1py6, 4ov0, 2i20, 1vjm, 3mbv, 1x0i, 1x0k, 1xji]
LLGNARLLXLATXG	LG13	ADVLAKAGYGVLIY	AY13	5	6	[3ddl]
LLXXIGTFYFIARG	LG13	AITXLVPGIASAAY	AY13	0	1	[2z55, 1vgo]
LAXVGADGIMIGTG	LG13	RFVWWAISTAAMLY	RY13	3	4	[1e0p, 1brr, 1fbk, 1r2n, 1r84, 1ucq, 1f4z, 1pxs, 1ap9, 1pxr, 4hwl, 3vi0, 1qko, 1s54, 1s53, 1o0a, 1p8h, 3hao, 1kg9, 1kg8, 2wjk, 3har, 4md2, 2wjl, 4md1, 3ns0, 1c3w, 1q5j, 1q5i, 2ntu, 1kme, 1f50, 2ntw, 1s52, 1s51, 1py6, 4ov0, 2i20, 1vjm, 3nsb, 1tn5, 3mbv, 1x0k, 1tn0, 3utx, 4fpd, 3uty]
LFMVLDVXXKVGXG	LG13	RFVWWAISTAAMLY	RY13	6	4	[1e0p, 2i1x, 1r2n, 1r84, 1pxs, 1ap9, 1m0m, 1pxr, 4hwl, 1s54, 1s53, 1o0a, 1c8s, 3hao, 1kg9, 1c8r, 1kg8, 2wjk, 3har, 2wjl, 1q5j, 2zzl, 1kgb, 1q5i, 1f50, 1tn5, 3nsb, 1tn0, 3utx, 3uty, 1fbb, 1brr, 1ucq, 1p8u, 1f4z, 1ixf, 3vi0, 1qko, 1p8h, 4md2, 4md1, 3ns0, 1c3w, 1kme, 2ntu, 2ntw, 1s52, 1s51, 1py6, 4ov0, 1iw9, 3vhz, 2i20, 2i21, 1vjm, 3mbv, 1x0k]
LIVYLXLVTKVGXG	LG13	RYXXWILTTPLIVY	RY13	6	2	[1gue, 3qap, 3qdc, 2f93, 2ksy, 2f95, 1jgj, 1h68, 1gu8, 1h2s]
LFMVLDVXXKVGXG	LG13	TLXXXIAFTXXLSM	TM13	6	1	[1m0k, 1s8l, 1at9, 1e0p, 1s8j, 2i1x, 1r2n, 1r84, 1pxs, 1jv7, 1pxr, 1ap9, 1m0m, 1jv6, 4hwl, 1s54, 1s53, 1o0a, 3han, 3hao, 1kg9, 1c8r, 1kg8, 3hap, 3haq, 2wjk, 3har, 2wjl, 3has, 1q5j, 2zzl, 1kgb, 1q5i, 1f50, 1dze, 1tn5, 3nsb, 1cwq, 1tn0, 3utx, 3uty, 4fpd, 1brx, 1brr, 1p8i, 1fbk, 1ucq, 4hyx, 1p8u, 1f4z, 1ixf, 3vi0, 1qkp, 1qko, 1brd, 1p8h, 1mgy, 1qm8, 4md2, 2zfe, 4md1, 1iw6, 3ns0, 1c3w, 1bm1, 1kme, 2n…
LAXVGADGIMIGTG	LG13	TLXXXIAFTXXLSM	TM13	3	1	[1m0k, 1s8l, 1at9, 1e0p, 1s8j, 1r2n, 1r84, 1jv7, 1jv6, 1ap9, 4hwl, 1s54, 1s53, 1o0a, 3hao, 1kg9, 1kg8, 3haq, 2wjk, 3har, 2wjl, 3has, 1q5j, 1q5i, 1f50, 3nsb, 1tn5, 1cwq, 3utx, 4fpd, 1brx, 1brr, 1p8i, 1fbk, 1ucq, 4hyx, 1f4z, 3vi0, 1qkp, 1qko, 1brd, 1p8h, 1mgy, 4md2, 4md1, 3ns0, 1c3w, 1bm1, 2ntu, 1kme, 2ntw, 1s52, 1s51, 1py6, 4ov0, 2i20, 1vjm, 3mbv, 1x0i, 1x0k, 1xji]
LFMVLDVXXKVGXG	LG13	FVWWAISTAAMLYI	FI13	6	4	[1m0k, 1at9, 1e0p, 2i1x, 1r2n, 1r84, 1pxs, 1ap9, 1m0m, 1pxr, 4hwl, 1s54, 1s53, 1o0a, 1c8s, 3han, 3hao, 1kg9, 1c8r, 1kg8, 3hap, 2wjk, 2wjl, 3has, 1q5j, 2zzl, 1kgb, 1q5i, 1f50, 1dze, 1tn5, 3nsb, 2brd, 3utv, 1tn0, 3utw, 3utx, 3uty, 1brx, 1fbb, 1brr, 1ucq, 4hyx, 1p8u, 1f4z, 1ixf, 3vi0, 1qkp, 1qko, 1p8h, 1qm8, 4md2, 2zfe, 4md1, 1iw6, 3ns0, 1c3w, 1bm1, 1kme, 2ntu, 2ntw, 1s52, 1s51, 1py6, 4ov0, 1iw9, 3v…
LXGINLXLVAATXG	LG13	FIFVGALTVLFGXI	FI13	1	0	[4gyc]
LAXVGADGIMIGTG	LG13	FVWWAISTAAMLYI	FI13	3	4	[1m0k, 1at9, 1e0p, 1r2n, 1r84, 1pxs, 1ap9, 1pxr, 4hwl, 1s54, 1s53, 1o0a, 3han, 3hao, 1kg9, 1kg8, 3hap, 2wjk, 2wjl, 3has, 1q5j, 1q5i, 1f50, 3nsb, 1tn5, 3utv, 1tn0, 3utw, 3utx, 4fpd, 3uty, 1brx, 1brr, 1p8i, 1fbk, 1ucq, 4hyx, 1f4z, 3vi0, 1qkp, 1qko, 1p8h, 4md2, 4md1, 3ns0, 1c3w, 1bm1, 2ntu, 1kme, 2ntw, 1s52, 1s51, 1py6, 4ov0, 2i20, 1vjm, 3mbv, 1x0k, 1xji]
LIVYLXLVTKVGXG	LG13	YYVTLVGISGIAAV	YV13	6	1	[1gue, 4gyc, 3qap, 3qdc, 2f93, 2ksy, 2f95, 1jgj, 1h68, 1gu8]
LLGNARLLXLATXG	LG13	YTIAXVLAKAGYGV	YV13	5	6	[3ddl]
LIVYLXLVTKVGXG	LG13	TLVGISGIAAVAYV	TV13	6	1	[1gue, 4gyc, 3qap, 3qdc, 2f93, 2f95, 1h68, 1gu8, 1h2s]
LIVYLXLVTKVGXG	LG13	VGISGIAAVAXXVM	VM13	6	1	[1gue, 4gyc, 3qap, 3qdc, 2f93, 2ksy, 2f95, 1jgj, 1h68, 1gu8, 1h2s]
LIVYLXLVTKVGXG	LG13	YIXWILTTPLIVYF	YF13	6	2	[1gue, 3qap, 3qdc, 2f93, 2ksy, 2f95, 1jgj, 1h68, 1gu8]
LIVYLXLVTKVGXG	LG13	ILLGINLGLVAAXL	IL13	6	1	[4gyc]
LIVYLXLVTKVGXG	LG13	IXWXLTTPLIVYFL	IL13	6	2	[1gue, 3qap, 3qdc, 2f93, 2ksy, 2f95, 1jgj, 1h68, 1gu8]
LFMVLDVXXKVGXG	LG13	IXXLXXXIAFTXXL	IL13	6	1	[1m0k, 1s8l, 1at9, 1e0p, 1s8j, 1r2n, 1r84, 1jv7, 1pxs, 1ap9, 1pxr, 1jv6, 1m0l, 4hwl, 1s54, 1o0a, 3han, 3hao, 1kg9, 1kg8, 3hap, 3haq, 2wjk, 3har, 2wjl, 3has, 1q5j, 2zzl, 1q5i, 1f50, 1tn5, 3nsb, 1cwq, 1tn0, 4fpd, 1brx, 1brr, 1p8i, 1fbk, 1ucq, 4hyx, 1f4z, 1ixf, 3vi0, 1qkp, 1qko, 1brd, 1p8h, 1mgy, 1qm8, 4md2, 2zfe, 4md1, 1iw6, 3ns0, 1c3w, 1bm1, 1kme, 2ntu, 2ntw, 1s52, 1s51, 1py6, 4ov0, 1iw9, 2i20, 1v…
LIVYLXLVTKVGXG	LG13	ILGLXIXLGIXLGL	IL13	6	1	[1h2s]
LAXVGADGIMIGTG	LG13	IXXLXXXIAFTXXL	IL13	3	1	[1m0k, 1s8l, 1at9, 1e0p, 1s8j, 1r2n, 1r84, 1jv7, 1jv6, 1ap9, 4hwl, 1s54, 1o0a, 3hao, 1kg9, 1kg8, 3haq, 2wjk, 3har, 2wjl, 3has, 1q5j, 1q5i, 1f50, 3nsb, 1tn5, 1cwq, 4fpd, 1brx, 1brr, 1p8i, 1fbk, 1ucq, 4hyx, 1f4z, 3vi0, 1qkp, 1qko, 1brd, 1p8h, 1mgy, 4md2, 4md1, 3ns0, 1c3w, 1bm1, 2ntu, 1kme, 2ntw, 1s52, 1s51, 1py6, 4ov0, 2i20, 1vjm, 3mbv, 1x0i, 1x0k, 1xji]
LIVYLXLVTKVGXG	LG13	ISGIAAVAYXVMAL	IL13	6	1	[1gue, 4gyc, 3qap, 3qdc, 2ksy, 1jgj, 1h68, 1gu8, 1h2s]
LLXXIGTFYFIARG	LG13	ITXLVPGIASAAXL	IL13	0	1	[2z55, 1vgo]
LAXVGADGIMIGTG	LG13	WXXISTAAXLYXXY	WY13	3	4	[1m0k, 1s8l, 1at9, 1e0p, 1s8j, 1r2n, 1r84, 1pxs, 1ap9, 1pxr, 4hwl, 1s54, 1s53, 1o0a, 3han, 3hao, 1kg9, 1kg8, 3hap, 3haq, 2wjk, 3har, 2wjl, 3has, 1q5j, 1q5i, 1f50, 3nsb, 1tn5, 1cwq, 3utv, 1tn0, 3utw, 3utx, 4fpd, 3uty, 1brx, 1brr, 1p8i, 1fbk, 1ucq, 4hyx, 1f4z, 3vi0, 1qkp, 1qko, 1p8h, 4md2, 4md1, 3ns0, 1c3w, 1bm1, 2ntu, 1kme, 2ntw, 1s52, 1s51, 1py6, 4ov0, 2i20, 1vjm, 3mbv, 1x0i, 1x0k, 1xji]
LVLWTAYPILWIIG	LG13	WWLFSTICXIVXLY	WY13	5	4	[1uaz]
LFMVLDVXXKVGXG	LG13	WXXISTAAXLYXXY	WY13	6	4	[1m0k, 1s8l, 1at9, 1e0p, 1s8j, 1r2n, 1r84, 1pxs, 1ap9, 1pxr, 1m0l, 4hwl, 1s54, 1s53, 1o0a, 3han, 3hao, 1kg9, 1c8r, 1kg8, 3hap, 2wjk, 2wjl, 3has, 1q5j, 2zzl, 1kgb, 1q5i, 1f50, 1tn5, 3nsb, 2brd, 1cwq, 3utv, 1tn0, 3utw, 3utx, 3uty, 1brx, 1fbb, 1brr, 1ucq, 4hyx, 1p8u, 1f4z, 1ixf, 3vi0, 1qkp, 1qko, 1p8h, 1qm8, 4md2, 2zfe, 4md1, 1iw6, 3ns0, 1c3w, 1bm1, 1kme, 2ntu, 2ntw, 1s52, 1s51, 1py6, 4ov0, 2at9, 1i…
LIVYLXLVTKVGXG	LG13	AXVAYXVMALGVGW	AW13	6	1	[3qap, 3qdc, 2ksy, 1jgj]
LFMVLDVXXKVGXG	LG13	AXVXVXWTAYPILW	AW13	6	5	[1uaz]
LFMVLDVXXKVGXG	LG13	IXLALGTALMGLGV	IV13	6	0	[1s52]
LAXVGADGIMIGTG	LG13	YAIXTLXXXIAFTM	YM13	3	1	[1s8l, 1at9, 1e0p, 1s8j, 1r2n, 1r84, 1jv7, 1jv6, 4hwl, 1s54, 1o0a, 3hao, 1kg8, 3haq, 2wjk, 3har, 2wjl, 3has, 1q5j, 1q5i, 1f50, 1tn5, 3utv, 4fpd, 1brx, 1fbk, 1ucq, 4hyx, 1f4z, 1qkp, 1qko, 1p8h, 1mgy, 4md2, 4md1, 1c3w, 1bm1, 2ntu, 1kme, 2ntw, 1s52, 1s51, 1py6, 4ov0, 2i20, 1vjm, 3mbv, 1x0i, 1x0k, 1xji]
LFMVLDVXXKVGXG	LG13	YAIXTLXXXIAFTM	YM13	6	1	[1s8l, 1at9, 1e0p, 1s8j, 1r2n, 1r84, 1jv7, 1pxr, 1jv6, 4hwl, 1s54, 1o0a, 3han, 3hao, 1kg8, 3hap, 3haq, 2wjk, 3har, 2wjl, 3has, 1q5j, 1q5i, 1f50, 1tn5, 3utv, 1tn0, 3utw, 4fpd, 1brx, 1fbk, 1ucq, 4hyx, 1f4z, 1qkp, 1qko, 1p8h, 1mgy, 4md2, 4md1, 1c3w, 1bm1, 1kme, 2ntu, 2ntw, 1s52, 1s51, 1py6, 4ov0, 2i20, 1vjm, 3mbv, 1x0i, 1x0k, 1xji]
LAXVGADGIMIGTG	LG13	PXIAFTMXLSMLLG	PG13	3	1	[1brx, 1at9, 1bm1, 1kme, 1brr, 1s52, 1r2n, 1r84, 4hwl, 1qkp, 3han, 3har, 3utx, 1xji, 3has]
LFMVLDVXXKVGXG	LG13	PXIAFTMXLSMLLG	PG13	6	1	[1brx, 1at9, 1bm1, 1kme, 1brr, 1s52, 1r2n, 1r84, 4hwl, 1qkp, 3han, 2brd, 3hap, 3har, 3utx, 1xji, 3has]
LFMVLDVXXKVGXG	LG13	PXIASAAYLSMFFG	PG13	6	1	[1uaz]
LFMVLDVXXKVGXG	LG13	PEWIWLALGTALMG	PG13	6	0	[3utv]
LFMVLDVXXKVGXG	LG13	SWLFTTPLLLLDLA	SA13	6	2	[1jv6]
LFMVLDVXXKVGXG	LG13	SAYPVVWLIGSEGA	SA13	6	5	[1fbb, 1brr, 2brd]
LAXVGADGIMIGTG	LG13	SWLFTTPLLLLDLA	SA13	3	2	[1s8l, 1s8j, 1mgy, 1jv7, 1jv6]
LIVYLXLVTKVGXG	LG13	RYYVTLVGISGIAA	RA13	6	1	[4gyc, 3qdc, 2f93, 2f95]
LFMVLDVXXKVGXG	LG13	NIETLLFMVLDVSA	NA13	6	6	[1brr, 1s52, 1r2n, 1r84, 4hyx, 4hwl, 1qkp, 3han, 3hap, 3utv, 3haq, 3utw, 3har, 3utx, 1xji, 3has, 3uty]
LFMVLDVXXKVGXG	LG13	LWSAYXVVWLIGSE	LE13	6	5	[1at9, 1fbb, 1q5i, 1brr, 1s52, 1r2n, 1r84, 1ap9, 1pxr, 4hwl, 3han, 2brd, 3hap, 3utv, 1tn0, 3har, 3utx, 1xji, 3has, 3uty]
LFMVLDVXXKVGXG	LG13	VLWSAYXVVWLIGS	VS13	6	5	[1brx, 1at9, 1fbb, 1bm1, 1q5i, 1brr, 1s52, 1r2n, 1r84, 1ap9, 1pxr, 4hwl, 3han, 2brd, 3hap, 3utv, 1tn0, 3har, 3utx, 1xji, 3has, 3uty]
LAXVGADGIMIGTG	LG13	KKFYAIXTLVPAIA	KA13	3	1	[2ntu, 1s54]
LFMVLDVXXKVGXG	LG13	KKFYAIXTLVPAIA	KA13	6	1	[2ntu, 1s54]
LIVYLXLVTKVGXG	LG13	RNLTVXLWAIYPFI	RI13	6	5	[1gue, 4gyc, 3qap, 3qdc, 2f93, 2ksy, 2f95, 1jgj, 1h68, 1gu8]
LXGINLXLVAATXG	LG13	RNLTVXLWAIYPFI	RI13	1	5	[4gyc]
LAXVGADGIMIGTG	LG13	AXSXAAXLYXLYXL	AL13	3	4	[1m0k, 1s8l, 1at9, 1e0p, 1s8j, 1r2n, 1r84, 1pxs, 1jv7, 1jv6, 1ap9, 1pxr, 4hwl, 1s54, 1s53, 1o0a, 3han, 3hao, 1kg9, 1kg8, 3hap, 3haq, 3har, 2wjk, 2wjl, 1q5j, 1q5i, 1f50, 3nsb, 1tn5, 1cwq, 3utv, 1tn0, 3utw, 3utx, 4fpd, 3uty, 1brx, 1brr, 1p8i, 1fbk, 1ucq, 4hyx, 1f4z, 3vi0, 1qkp, 1qko, 1brd, 1p8h, 1mgy, 4md2, 4md1, 3ns0, 1c3w, 1bm1, 2ntu, 1kme, 2ntw, 1s52, 1s51, 1py6, 4ov0, 2i20, 1vjm, 3mbv, 1x0i, 1x…
LAXVGADGIMIGTG	LG13	ADGIMIGXXLVGAL	AL13	3	3	[1at9, 1e0p, 1r2n, 1r84, 1pxs, 1ap9, 1pxr, 4hwl, 1s54, 1s53, 1o0a, 3han, 3hao, 1kg9, 1kg8, 2wjk, 3har, 2wjl, 3has, 1q5j, 1q5i, 1f50, 3nsb, 1tn5, 3utv, 1tn0, 3utx, 4fpd, 3uty, 1brx, 1brr, 1fbk, 1ucq, 1f4z, 3vi0, 1qkp, 1qko, 1p8h, 4md2, 4md1, 3ns0, 1c3w, 1bm1, 2ntu, 1kme, 2ntw, 1s52, 1s51, 1py6, 4ov0, 2i20, 1vjm, 3mbv, 1x0k, 1xji]
LFMVLDVXXKVGXG	LG13	AXSXAAXLYXLYXL	AL13	6	4	[1m0k, 1s8l, 1at9, 1e0p, 1s8j, 1r2n, 1r84, 1pxs, 1jv7, 1ap9, 1pxr, 1m0l, 4hwl, 1s54, 1s53, 1o0a, 3han, 3hao, 1kg9, 1kg8, 3hap, 2wjk, 2wjl, 1q5j, 2zzl, 1q5i, 1f50, 1tn5, 3nsb, 1cwq, 3utv, 1tn0, 3utw, 3utx, 3uty, 1brx, 1brr, 1ucq, 4hyx, 1f4z, 1ixf, 3vi0, 1qkp, 1qko, 1brd, 1p8h, 1mgy, 1qm8, 4md2, 2zfe, 4md1, 1iw6, 3ns0, 1c3w, 1bm1, 1kme, 2ntu, 2ntw, 1s52, 1s51, 1py6, 4ov0, 1iw9, 2i20, 1vjm, 1x0s, 1q…
LFMVLDVXXKVGXG	LG13	AFTMXLSXLLGXGL	AL13	6	1	[1at9, 1kme, 1brr, 1s52, 1r2n, 1r84, 4hwl, 1qkp, 3han, 3hap, 3har, 3utx, 1xji, 3has, 3uty]
LAXVGADGIMIGTG	LG13	AXWLFTTXLXXLXL	AL13	3	2	[1m0k, 1s8l, 1at9, 1e0p, 1s8j, 1r2n, 1r84, 1pxs, 1jv7, 1ap9, 1pxr, 1jv6, 4hwl, 1s54, 1s53, 1o0a, 3han, 1kg9, 1kg8, 3hap, 3haq, 2wjk, 3har, 2wjl, 3has, 1q5i, 1f50, 3nsb, 1tn5, 1cwq, 3utv, 1tn0, 3utw, 3utx, 3uty, 4fpd, 1brx, 1brr, 1p8i, 1fbk, 1ucq, 4hyx, 1f4z, 1qkp, 1qko, 1brd, 1p8h, 1mgy, 4md2, 4md1, 3ns0, 1c3w, 1bm1, 2ntu, 1kme, 2ntw, 1s52, 1s51, 1py6, 4ov0, 2i20, 1vjm, 3mbv, 1x0i, 1x0k, 1xji]
LFMVLDVXXKVGXG	LG13	APAIAFTMXLSXLL	AL13	6	1	[3han, 1p8u]
LFMVLDVXXKVGXG	LG13	AXWLFTTXLXXLXL	AL13	6	2	[1jv6]
LAXVGADGIMIGTG	LG13	AXVGADGIMIGXXL	AL13	3	3	[1m0k, 1s8l, 1at9, 1e0p, 1s8j, 1r2n, 1r84, 1pxs, 1jv7, 1jv6, 1ap9, 1pxr, 4hwl, 1s54, 1s53, 1o0a, 3han, 3hao, 1kg9, 1kg8, 3haq, 2wjk, 3har, 2wjl, 3has, 1q5j, 1q5i, 1f50, 3nsb, 1tn5, 1cwq, 3utv, 1tn0, 3utw, 3utx, 4fpd, 3uty, 1brx, 1brr, 1p8i, 1fbk, 1ucq, 4hyx, 1f4z, 3vi0, 1qkp, 1qko, 1brd, 1p8h, 1mgy, 4md2, 4md1, 3ns0, 1c3w, 1bm1, 2ntu, 1kme, 2ntw, 1s52, 1s51, 1py6, 4ov0, 2i20, 1vjm, 3mbv, 1x0i, 1x…
LAXVGADGIMIGTG	LG13	AFTMXLSXLLGXGL	AL13	3	1	[1at9, 1kme, 1brr, 1s52, 1r2n, 1r84, 4hwl, 1qkp, 3han, 3har, 3utx, 1xji, 3has, 3uty]
LLXXIGTFYFIARG	LG13	EYYAITILVPGIAS	ES13	0	1	[1vgo]
LFMVLDVXXKVGXG	LG13	GIGTLLMLIGTFYF	GF13	6	0	[1uaz]
LVLWTAYPILWIIG	LG13	FMVLDVTAKVGFXF	FF13	5	6	[1uaz]
LIVYLXLVTKVGXG	LG13	LIILLGINLGLXAA	LA13	6	1	[4gyc, 1h2s]
LLGNARLLXLATXG	LG13	LAXAGYGVLIYNIA	LA13	5	6	[3ddl]
LIVYLXLVTKVGXG	LG13	LXTPLIVYFLGLLA	LA13	6	2	[3qdc, 1h68, 1gu8]
LIVYLXLVTKVGXG	LG13	LGAIGMLVGXXAXA	LA13	6	0	[1gue, 4gyc, 3qap, 3qdc, 2f93, 2ksy, 2f95, 1jgj, 1h68, 1gu8, 1h2s]
LFMVLDVXXKVGXG	LG13	IGTLLMLIGTFYFI	II13	6	0	[1uaz]
LLGNARLLXLATXG	LG13	IADVLAKAGYGVXI	II13	5	6	[3ddl]
LIVYLXLVTKVGXG	LG13	PRYIXWILTTPLIV	PV13	6	2	[1gue, 3qap, 3qdc, 2f93, 2ksy, 2f95, 1jgj, 1h68, 1gu8, 1h2s]
LFMVLDVXXKVGXG	LG13	PLNIETLLFMVLDV	PV13	6	6	[1r2n, 1r84, 3utv]
LLGNARLLXLATXG	LG13	DVLAKAGYGVLIYN	DN13	5	6	[3ddl]
LIVYLXLVTKVGXG	LG13	DWILTTPLIVYXLG	DG13	6	2	[1gue, 3qap, 3qdc, 2f93, 2ksy, 2f95, 1jgj, 1h68, 1gu8]
LIVYLXLVTKVGXG	LG13	TLFWLGAIGMLVGT	TT13	6	0	[1gue, 4gyc, 3qap, 3qdc, 2ksy, 1jgj, 1h68, 1gu8, 1h2s]
LAXVGADGIMIGTG	LG13	DGIMIGTGLVGALT	DT13	3	3	[1brx, 1at9, 1bm1, 1q5i, 1brr, 1s52, 1fbk, 1ucq, 1pxr, 4hwl, 3vi0, 1p8h, 1x0k, 1tn0, 3har, 3utx]
LAXVGADGIMIGTG	LG13	DQGTILAXVGADGI	DI13	3	3	[1s8l, 1s8j, 1q5i, 1kme, 1r2n, 1r84, 4hyx, 1jv7, 1jv6, 1qkp, 1s54, 1s53, 1x0i, 1mgy, 3han, 3utv, 3haq, 1tn0, 3utw, 1xji, 3has, 3uty]
LFMVLDVXXKVGXG	LG13	RPEWIWLALGTALM	RM13	6	0	[3utv]
LXGINLXLVAATXG	LG13	DVALIVYLDLVTKV	DV13	1	6	[4gyc]
LFMVLDVXXKVGXG	LG13	EWIWLALGTALMGL	EL13	6	0	[4hwl, 1s52, 1r2n, 1r84, 3utv]
LFMVLDVXXKVGXG	LG13	PFYAITTLVPAIAF	PF13	6	1	[1tn5]
LAXVGADGIMIGTG	LG13	YADWLFTTPLLLLG	YG13	3	2	[1fbk, 4fpd]
LLGNARLLXLATXG	LG13	AKAGYGVLIYNIAK	AK13	5	6	[3ddl]
LIVYLXLVTKVGXG	LG13	YVRLRNLTVXLWAI	YI13	6	5	[1gue, 4gyc, 3qap, 3qdc, 2ksy, 1jgj, 1h68, 1gu8]
LXGINLXLVAATXG	LG13	YVRLRNLTVXLWAI	YI13	1	5	[4gyc]
LAXVGADGIMIGTG	LG13	QGTILAXVGADGIM	QM13	3	3	[1s8l, 1s8j, 1q5i, 1kme, 1r2n, 1r84, 4hyx, 1jv7, 1jv6, 1qkp, 1s54, 1s53, 1x0i, 1mgy, 3han, 3utv, 3haq, 1tn0, 3utw, 1xji, 3has, 3uty]
LAXVGADGIMIGTG	LG13	MLYILYVLFFGFTS	MS13	3	4	[1qkp, 1s52, 3utv]
LIVYLXLVTKVGXG	LG13	GMLVGTLAFAWAGR	GR13	6	0	[4gyc, 3qap, 3qdc, 2f93, 2ksy, 2f95, 1jgj]
LIVYLXLVTKVGXG	LG13	LWAIYPFIWLLGXP	LP13	6	5	[3qap, 3qdc]
LFMVLDVXXKVGXG	LG13	LNIETLLFMVLDVS	LS13	6	6	[1r2n, 1r84, 3utv]
LFMVLDVXXKVGXG	LG13	VPLNIETLLFMVLD	VD13	6	6	[1r2n, 1r84]
LXGINLXLVAATXG	LG13	RLRNLTVXLWAIYP	RP13	1	5	[4gyc]
LIVYLXLVTKVGXG	LG13	RLRNLTVXLWAIYP	RP13	6	5	[1gue, 4gyc, 3qap, 3qdc, 2f93, 2ksy, 2f95, 1jgj, 1h68, 1gu8]
LIVYLXLVTKVGXG	LG13	ILWAIYPFIWLLGP	IP13	6	5	[3qap, 3qdc]
LLGNARLLXLATXG	LG13	TIPFVWILYILFTQ	TQ13	5	4	[3ddl]
LAXVGADGIMIGTG	LG13	GIMIGTGLVGALTK	GK13	3	3	[1at9]
FLMSTQIVVITSGL	FL13	VCAFLIILWGIWNP	VP13	3	4	[2m3g]
FMVLDVSXKVGXGL	FL13	VLRNVTVVLWSAYP	VP13	6	5	[1s8l, 1at9, 1e0p, 1s8j, 1r2n, 1r84, 1pxs, 1jv7, 1pxr, 1jv6, 4hwl, 1s54, 1s53, 1o0a, 3han, 3hao, 1kg8, 3hap, 3haq, 2wjk, 3har, 2wjl, 3has, 1tn5, 3utv, 1tn0, 3utw, 3utx, 3uty, 4fpd, 1brx, 4hyx, 1f4z, 1qkp, 1qko, 1brd, 1mgy, 1c3w, 1bm1, 1kme, 2ntu, 2ntw, 1s52, 1s51, 1py6, 4ov0, 2i20, 1vjm, 1x0i, 1x0k, 1xji]
FDIAMCVTGLAAAL	FL13	MRXFWYAISCACFI	MI13	3	4	[3qbl, 3vvk, 3a7k, 3abw, 3qbi, 3qbk]
FMVLDVSXKVGXGL	FL13	NXTVVLWSAYXVXW	NW13	6	5	[1m0k, 1s8l, 1at9, 1e0p, 1s8j, 1r2n, 1r84, 1pxs, 1jv7, 1ap9, 1pxr, 1jv6, 1m0l, 4hwl, 1s54, 1s53, 1o0a, 3han, 3hao, 1kg9, 1kg8, 3hap, 3haq, 2wjk, 3har, 2wjl, 3has, 1q5j, 2zzl, 1q5i, 1f50, 1tn5, 3nsb, 1cwq, 3utv, 1tn0, 3utw, 3utx, 3uty, 4fpd, 1brx, 1brr, 1p8i, 1fbk, 1ucq, 4hyx, 1f4z, 1ixf, 3vi0, 1qkp, 1qko, 1brd, 1p8h, 1mgy, 1qm8, 4md2, 2zfe, 4md1, 1iw6, 3ns0, 1c3w, 1bm1, 1kme, 2ntu, 2ntw, 1s52, 1s…
FMVLDVSXKVGXGL	FL13	TVVLWSAYXVVWLI	TI13	6	5	[1m0k, 1at9, 1e0p, 1s8j, 1r2n, 1r84, 1pxs, 1ap9, 1pxr, 4hwl, 1s54, 1s53, 1o0a, 3han, 3hao, 1kg9, 1kg8, 3hap, 3haq, 2wjk, 3har, 2wjl, 3has, 1q5j, 2zzl, 1q5i, 1f50, 1tn5, 3nsb, 2brd, 3utv, 1tn0, 3utw, 3utx, 3uty, 4fpd, 1brx, 1brr, 1p8i, 1fbk, 1ucq, 4hyx, 1p8u, 1f4z, 1ixf, 3vi0, 1qkp, 1qko, 1brd, 1p8h, 1qm8, 4md2, 2zfe, 4md1, 1iw6, 3ns0, 1c3w, 1bm1, 1kme, 2ntu, 2ntw, 1s52, 1s51, 1py6, 4ov0, 2at9, 1i…
FDIAMCVTGLAAAL	FL13	RWFWYAISCACXIV	RV13	3	4	[3qbl, 3vvk, 3a7k, 3qbg, 3abw, 3qbi, 3qbk]
FMVLDVSXKVGXGL	FL13	RNVTVVLWSAYXXV	RV13	6	5	[1m0k, 1s8l, 1at9, 1e0p, 1s8j, 1r2n, 1r84, 1pxs, 1jv7, 1ap9, 1pxr, 1jv6, 1m0l, 4hwl, 1s54, 1s53, 1o0a, 3han, 3hao, 1kg9, 1kg8, 3hap, 3haq, 2wjk, 3har, 2wjl, 3has, 1q5j, 2zzl, 1q5i, 1f50, 1tn5, 3nsb, 1cwq, 3utv, 1tn0, 3utw, 3utx, 3uty, 4fpd, 1brx, 1brr, 1p8i, 1fbk, 1ucq, 4hyx, 1f4z, 1ixf, 3vi0, 1qkp, 1qko, 1brd, 1p8h, 1mgy, 1qm8, 4md2, 2zfe, 4md1, 1iw6, 3ns0, 1c3w, 1bm1, 1kme, 2ntu, 2ntw, 1s52, 1s…
FMVLDVSXKVGXGL	FL13	WSAYXVVWLIGSEG	WG13	6	5	[1q5i, 1brr, 1s52, 1r2n, 1r84, 1ap9, 1pxr, 4hwl, 3han, 2brd, 3hap, 3utv, 1tn0, 3har, 3utx, 1xji, 3has, 3uty]
FMVLDVSXKVGXGL	FL13	WIWLALGTALMGLG	WG13	6	0	[1brr, 1fbk, 1r2n, 1r84, 1ucq, 4hyx, 1pxs, 1ap9, 1pxr, 4hwl, 1ixf, 3vi0, 1qkp, 1qko, 1s54, 1s53, 1p8h, 3han, 3hao, 3hap, 3haq, 2wjk, 3har, 4md2, 3has, 4md1, 3ns0, 1q5j, 1q5i, 1kme, 2ntw, 1s52, 1s51, 1py6, 4ov0, 1iw9, 3vhz, 1tn5, 3nsb, 3mbv, 3utv, 1tn0, 3utw, 3utx, 1xji, 3uty]
FMVLDVSXKVGXGL	FL13	LRNVTVVLWSAYXV	LV13	6	5	[1s8l, 1at9, 1e0p, 1s8j, 1r2n, 1r84, 1pxs, 1jv7, 1ap9, 1pxr, 1jv6, 4hwl, 1s54, 1s53, 1o0a, 3han, 3hao, 1kg9, 1kg8, 3hap, 3haq, 2wjk, 3har, 2wjl, 3has, 1q5j, 1q5i, 1f50, 1tn5, 3nsb, 3utv, 1tn0, 3utw, 3utx, 3uty, 4fpd, 1brx, 1brr, 1fbk, 1ucq, 4hyx, 1f4z, 1qkp, 1qko, 1brd, 1p8h, 1mgy, 4md2, 4md1, 3ns0, 1c3w, 1bm1, 1kme, 2ntu, 2ntw, 1s52, 1s51, 1py6, 4ov0, 2i20, 1vjm, 3mbv, 1x0i, 1x0k, 1xji]
FXPRYIDWILTTPL	FL13	LXGISGIAXVAYXV	LV13	2	1	[3qap, 3qdc, 2ksy, 1jgj]
FLSTIPFVWILXIL	FL13	LAAKLXFLAALMIV	LV13	4	3	[3ddl]
FMVLDVSXKVGXGL	FL13	VXXWSAYXVVXLXG	VG13	6	5	[1m0k, 1at9, 1e0p, 1r2n, 1r84, 1pxs, 1ap9, 1pxr, 4hwl, 1s54, 1s53, 1o0a, 3han, 3hao, 1kg9, 1kg8, 3hap, 3haq, 2wjk, 3har, 2wjl, 3has, 1q5j, 2zzl, 1q5i, 1f50, 1tn5, 3nsb, 2brd, 3utv, 1tn0, 3utw, 3utx, 3uty, 4fpd, 1brx, 1brr, 1p8i, 1fbk, 1ucq, 4hyx, 1p8u, 1f4z, 1ixf, 3vi0, 1qkp, 1qko, 1brd, 1p8h, 1qm8, 4md2, 2zfe, 4md1, 1iw6, 3ns0, 1c3w, 1bm1, 1kme, 2ntu, 2ntw, 1s52, 1s51, 1py6, 4ov0, 1iw9, 3vhz, 2i…
FMVLDVSXKVGXGL	FL13	IWLALGTALMXLGT	IT13	6	0	[1s8l, 1at9, 1s8j, 1r2n, 1r84, 1pxs, 1ap9, 1pxr, 4hwl, 1s53, 1o0a, 3han, 3hao, 1kg9, 1kg8, 3hap, 3haq, 2wjk, 3har, 2wjl, 3has, 1q5j, 2zzl, 1q5i, 1f50, 1tn5, 3nsb, 2brd, 3utv, 1tn0, 3utw, 3utx, 3uty, 4fpd, 1brx, 1brr, 1fbk, 1ucq, 4hyx, 1f4z, 1ixf, 3vi0, 1qkp, 1qko, 1p8h, 4md2, 4md1, 3ns0, 1c3w, 1bm1, 1kme, 2ntu, 2ntw, 1py6, 4ov0, 1iw9, 3vhz, 2i20, 1vjm, 3mbv, 1x0k, 1xji]
FSTIAFLFXLYXLL	FL13	IGXLIGVDALMIXT	IT13	4	3	[2z55, 1vgo]
FMVLDVSXKVGXGL	FL13	VWWXISTAAMLYXL	VL13	6	4	[1m0k, 1at9, 1e0p, 1r2n, 1r84, 1pxs, 1ap9, 1pxr, 4hwl, 1s54, 1s53, 1o0a, 3han, 3hao, 1kg9, 1kg8, 3hap, 2wjk, 2wjl, 3has, 1q5j, 2zzl, 1q5i, 1f50, 1tn5, 3nsb, 2brd, 1cwq, 3utv, 1tn0, 3utw, 3utx, 3uty, 1brx, 1brr, 1ucq, 4hyx, 1p8u, 1f4z, 1ixf, 3vi0, 1qkp, 1qko, 1p8h, 1qm8, 4md2, 2zfe, 4md1, 1iw6, 3ns0, 1c3w, 1bm1, 1kme, 2ntu, 2ntw, 1s52, 1s51, 1py6, 4ov0, 1iw9, 3vhz, 2i20, 1vjm, 1x0s, 1qhj, 3mbv, 1x…
FMVLDVSXKVGXGL	FL13	VXXIAFTXXLSMLL	VL13	6	1	[1s8l, 1at9, 1e0p, 1s8j, 1r2n, 1r84, 1pxs, 1pxr, 1ap9, 4hwl, 1s54, 1s53, 1o0a, 3hao, 1kg9, 1kg8, 3hap, 3haq, 2wjk, 3har, 2wjl, 3has, 1q5j, 2zzl, 1q5i, 1f50, 1tn5, 3nsb, 2brd, 1tn0, 3utx, 3uty, 4fpd, 1brx, 1brr, 1fbk, 1ucq, 4hyx, 1f4z, 1ixf, 3vi0, 1qkp, 1qko, 1brd, 1p8h, 4md2, 4md1, 3ns0, 1c3w, 1bm1, 1kme, 2ntu, 2ntw, 1s52, 1s51, 1py6, 4ov0, 1iw9, 3vhz, 2i20, 1vjm, 3mbv, 1x0k, 1xji]
FLMSTQIVVITSGL	FL13	VRYLWYICGVCAFL	VL13	3	4	[1xio, 4tl3]
FSTIAFLFXLYXLL	FL13	VXXLMIVXGLXGXL	VL13	4	3	[2z55, 1vgo, 2ei4]
FMVLDVSXKVGXGL	FL13	VTVXLWSAYXVXWL	VL13	6	5	[1m0k, 1s8l, 1at9, 1e0p, 1s8j, 1r2n, 1r84, 1pxs, 1ap9, 1pxr, 1m0l, 4hwl, 1s54, 1s53, 1o0a, 3han, 3hao, 1kg9, 1kg8, 3hap, 3haq, 2wjk, 3har, 2wjl, 3has, 1q5j, 2zzl, 1q5i, 1f50, 1tn5, 3nsb, 1cwq, 3utv, 1tn0, 3utw, 3utx, 3uty, 4fpd, 1brx, 1brr, 1p8i, 1fbk, 1ucq, 4hyx, 1f4z, 1ixf, 3vi0, 1qkp, 1qko, 1brd, 1p8h, 1qm8, 4md2, 2zfe, 4md1, 1iw6, 3ns0, 1c3w, 1bm1, 1kme, 2ntu, 2ntw, 1s52, 1s51, 1py6, 4ov0, 1i…
FMVLDVSXKVGXGL	FL13	ALGTALMGLGXLYF	AF13	6	0	[1m0k, 1s8l, 1at9, 1e0p, 1s8j, 1r2n, 1r84, 1pxs, 1jv7, 1ap9, 1pxr, 1jv6, 1m0l, 4hwl, 1s54, 1s53, 1o0a, 3han, 3hao, 1kg9, 1kg8, 3hap, 3haq, 2wjk, 3har, 2wjl, 3has, 1q5j, 2zzl, 1q5i, 1f50, 1tn5, 3nsb, 2brd, 1cwq, 3utv, 1tn0, 3utw, 3utx, 3uty, 4fpd, 1brx, 1brr, 1p8i, 1fbk, 1ucq, 4hyx, 1p8u, 1f4z, 1ixf, 3vi0, 1qkp, 1qko, 1brd, 1p8h, 1mgy, 1qm8, 4md2, 2zfe, 4md1, 1iw6, 3ns0, 1c3w, 1bm1, 1kme, 2ntu, 2n…
FMVLDVSXKVGXGL	FL13	TALMGLGXLYFLVK	TK13	6	0	[1m0k, 1s8l, 1at9, 1e0p, 1s8j, 1r2n, 1r84, 1pxs, 1jv7, 1ap9, 1pxr, 1jv6, 4hwl, 1s54, 1s53, 1o0a, 3han, 3hao, 1kg9, 1kg8, 3hap, 3haq, 2wjk, 3har, 2wjl, 3has, 1q5j, 1q5i, 1f50, 1tn5, 3nsb, 1cwq, 1tn0, 3utw, 3utx, 3uty, 4fpd, 1brx, 1brr, 1p8i, 1fbk, 1ucq, 4hyx, 1f4z, 3vi0, 1qkp, 1qko, 1brd, 1p8h, 1mgy, 4md2, 4md1, 3ns0, 1c3w, 1bm1, 1kme, 2ntu, 2ntw, 1s52, 1s51, 1py6, 4ov0, 2at9, 2i20, 1vjm, 1qhj, 3m…
FMVLDVSXKVGXGL	FL13	LXLGTALMXLGXXY	LY13	6	0	[1m0k, 1s8l, 1at9, 1e0p, 1s8j, 1r2n, 1r84, 1pxs, 1jv7, 1ap9, 1pxr, 1jv6, 1m0l, 4hwl, 1s54, 1s53, 1o0a, 3han, 3hao, 1kg9, 1kg8, 3hap, 3haq, 2wjk, 3har, 2wjl, 3has, 1q5j, 2zzl, 1q5i, 1f50, 1tn5, 3nsb, 2brd, 1cwq, 3utv, 1tn0, 3utw, 3utx, 3uty, 4fpd, 1brx, 1brr, 1p8i, 1fbk, 1ucq, 4hyx, 1p8u, 1f4z, 1ixf, 3vi0, 1qkp, 1qko, 1p8h, 1mgy, 1qm8, 4md2, 2zfe, 4md1, 1iw6, 3ns0, 1c3w, 1bm1, 1kme, 2ntu, 2ntw, 1s…
FMVLDVSXKVGXGL	FL13	LMGLGXLYFLVXGM	LM13	6	0	[1s8l, 1at9, 1e0p, 1r2n, 1r84, 1pxs, 1jv7, 1pxr, 1jv6, 1s54, 1s53, 1o0a, 3han, 3hao, 1kg8, 3hap, 3haq, 2wjk, 3har, 2wjl, 3has, 1q5j, 1q5i, 1f50, 1tn5, 1tn0, 3utw, 3utx, 3uty, 4fpd, 1brx, 1fbk, 1ucq, 4hyx, 1f4z, 1qko, 1brd, 1p8h, 4md2, 4md1, 1c3w, 1bm1, 1kme, 2ntu, 2ntw, 1s51, 1py6, 4ov0, 2i20, 1vjm, 3mbv, 1x0i, 1x0k, 1xji]
FXPRYIDWILTTPL	FL13	LNTVVMLAGFAGAM	LM13	2	3	[3qap, 3qdc, 2ksy, 1jgj]
FMVLDVSXKVGXGL	FL13	GLGXLYFXVKGMGV	GV13	6	0	[1vjm, 1tn5, 1bm1, 1q5i, 1s54, 1s53, 1tn0, 2i20]
FMVLDVSXKVGXGL	FL13	GTXLMGLGXLYFXV	GV13	6	0	[1m0k, 1s8l, 1at9, 1e0p, 1s8j, 1r2n, 1r84, 1pxs, 1jv7, 1ap9, 1pxr, 1jv6, 1m0l, 4hwl, 1s54, 1s53, 1o0a, 3han, 3hao, 1kg9, 1kg8, 3hap, 3haq, 2wjk, 3har, 2wjl, 3has, 1q5j, 2zzl, 1q5i, 1f50, 1tn5, 3nsb, 2brd, 1cwq, 3utv, 1tn0, 3utw, 3utx, 3uty, 4fpd, 1brx, 1brr, 1p8i, 1fbk, 1ucq, 4hyx, 1f4z, 1ixf, 3vi0, 1qkp, 1qko, 1brd, 1p8h, 1mgy, 1qm8, 4md2, 2zfe, 4md1, 1iw6, 3ns0, 1c3w, 1bm1, 1kme, 2ntu, 2ntw, 1s…
FXPRYIDWILTTPL	FL13	GIAAVAYXVMALGV	GV13	2	1	[3qap, 3qdc, 2ksy, 1jgj]
[truncated: 4,545 more rows]
