# Supplementary material for: The observation of evolutionary interaction pattern pairs in membrane proteins
Source: BMC Struct Biol. 2015 Mar 24;15:6. doi: 10.1186/s12900-015-0033-5 (PMC4379700; doi:10.1186/s12900-015-0033-5)
Supplement: Additional file 1 — EIPP data. Includes derived EIPP information from families (PF00230, PF01036) with tab separated values. Can be viewed with a simple text editor. Each line consists of 7 columns: source pattern, source RegEx, destination pattern, destination RegEx, source helix, destination helix, corresponding PDB-Ids. [file 12900_2015_33_MOESM1_ESM.zip › EIPPs/PF01036/PF01036_13_13.csv]

GIGTLLMLIGTFYFI	GI14	IXTLLFMVLDVXXKV	IV14	0	6	[1uaz]
GIGTLLMLIGTFYFI	GI14	LVXGIASAAYLXMFF	LF14	0	1	[2z55, 1uaz, 1vgo, 3wqj, 2ei4]
GIGTLLMLIGTFYFI	GI14	LFMVLDVTAKVGFXF	LF14	0	6	[1uaz]
GIGTLLMLIGTFYFI	GI14	ETLXFMVLDXXXKVG	EG14	0	6	[1uaz]
GIGTLLMLIGTFYFI	GI14	ETXXFMVLDVXAKVG	EG14	0	6	[2z55, 1vgo, 3wqj, 2ei4]
GIGTLLMLIGTFYFI	GI14	TXXFMVLDXXXKVGF	TF14	0	6	[1uaz]
GIGTLLMLIGTFYFI	GI14	TXXFMVLDVXAKVGF	TF14	0	6	[2z55, 1vgo, 3wqj, 2ei4]
GIGTLLMLIGTFYFI	GI14	MVXDVXAKVGFGFXL	ML14	0	6	[2z55, 1vgo]
GIGTLLMLIGTFYFI	GI14	VLDVXAKVGFGFXLL	VL14	0	6	[2z55, 1vgo]
GIGTLLMLIGTFYFI	GI14	LXFXVLDVXXKVGXG	LG14	0	6	[1uaz]
GIGTLLMLIGTFYFI	GI14	VPXIASAAYLSMFFG	VG14	0	1	[1uaz]
GIGTLLMLIGTFYFI	GI14	AITXLVPGIASAAYL	AL14	0	1	[2z55, 1vgo]
GIGTLLMLIGTFYFI	GI14	FMVLDVTAKVGFGFV	FV14	0	6	[2z55, 1vgo, 2ei4]
GIGTLLMLIGTFYFI	GI14	ILVPGIAXAAYLXMF	IF14	0	1	[2z55, 1uaz, 1vgo, 3wqj, 2ei4]
GIGTLLMLIGTFYFI	GI14	AFMVLDVTAKVGFGF	AF14	0	6	[2z55, 1vgo, 3wqj, 2ei4]
GIGTLLMLIGTFYFI	GI14	ITILVPGIASAAYXA	IA14	0	1	[2z55, 1vgo, 2ei4]
GIGTLLMLIGTFYFI	GI14	TXLVPGIASAAYXXM	TM14	0	1	[2z55, 1vgo, 1uaz, 2ei4]
GIGTLLMLIGTFYFI	GI14	YAITXLVPGIASAAY	YY14	0	1	[2z55, 1vgo]
GIGTLLMLIGTFYFI	GI14	YYAITILVPGIASAA	YA14	0	1	[1vgo]
GIGTLLMLIGTFYFI	GI14	EYYAITILVPGIASA	EA14	0	1	[1vgo]
LVLVLWTAYXILWXI	LI14	IXTLLFMVLDVXXKV	IV14	5	6	[1uaz]
LRNLTVXLWXIYPFI	LI14	LIVYLDLVTKVGFXF	LF14	5	6	[1gue, 4gyc, 3qap, 3qdc, 2f93, 2ksy, 2f95, 1jgj, 1gu8, 1h68]
LVLVLWTAYXILWXI	LI14	LFMVLDVTAKVGFXF	LF14	5	6	[1uaz]
LVLVLWTAYXILWXI	LI14	ETLXFMVLDXXXKVG	EG14	5	6	[1uaz]
LVLVLWTAYXILWXI	LI14	TXXFMVLDXXXKVGF	TF14	5	6	[1uaz]
LVLVLWTAYXILWXI	LI14	LXFXVLDVXXKVGXG	LG14	5	6	[1uaz]
LRNLTVXLWXIYPFI	LI14	VDVALIVYLDLVTXV	VV14	5	6	[3qap, 3qdc, 2ksy, 1jgj]
LLLATWGFYPIAYMI	LI14	YTIADXLAKAGYGVL	YL14	5	6	[3ddl]
LRNLTVXLWXIYPFI	LI14	YLDLVTKVGFGFIAL	YL14	5	6	[1gue, 4gyc, 3qap, 3qdc, 2f93, 2ksy, 2f95, 1jgj, 1gu8, 1h68]
LRNLTVXLWXIYPFI	LI14	IILLGINLGLVAATL	IL14	5	1	[4gyc]
LRNLTVXLWXIYPFI	LI14	LFGMGAVAFXGLVYY	LY14	5	4	[1gue, 4gyc, 3qap, 3qdc, 2f93, 2ksy, 2f95, 1jgj, 1gu8, 1h68]
LRNLTVXLWXIYPFI	LI14	AVAFXGLVYYLVGPM	AM14	5	4	[1gue, 4gyc, 3qap, 3qdc, 2f93, 2ksy, 2f95, 1jgj, 1gu8, 1h68]
LLLATWGFYPIAYMI	LI14	VLAKAGYGVLIYNIA	VA14	5	6	[3ddl]
LRNLTVXLWXIYPFI	LI14	VYLDLVTXVGFGFIA	VA14	5	6	[1gue, 4gyc, 3qap, 3qdc, 2f93, 2ksy, 2f95, 1jgj, 1gu8, 1h68]
LRNLTVXLWXIYPFI	LI14	ILXGINLGLVAATLG	IG14	5	1	[4gyc]
LRNLTVXLWXIYPFI	LI14	LGLXXLLGINLGLXA	LA14	5	1	[4gyc, 2f93, 2f95]
LRNLTVXLWXIYPFI	LI14	FGMGAVAFXXLVYYL	FL14	5	4	[1gue, 4gyc, 3qap, 3qdc, 2f93, 2ksy, 2f95, 1jgj, 1gu8, 1h68]
LRNLTVXLWXIYPFI	LI14	VAFXGLVYYLVGPMT	VT14	5	4	[1gue, 4gyc, 3qap, 3qdc, 2f93, 2ksy, 2f95, 1jgj, 1gu8, 1h68]
LRNLTVXLWXIYPFI	LI14	ALIVYLDLVXKVGFG	AG14	5	6	[1gue, 4gyc, 3qap, 3qdc, 2f93, 2ksy, 2f95, 1jgj, 1gu8, 1h68]
LLLATWGFYPIAYMI	LI14	TIADVLAKAGYGVLI	TI14	5	6	[3ddl]
LLLATWGFYPIAYMI	LI14	IADVLAKAGYGVLIY	IY14	5	6	[3ddl]
LRNLTVXLWXIYPFI	LI14	DLVTKVGFGFIALDA	DA14	5	6	[4gyc, 3qap, 3qdc, 1jgj]
LRNLTVXLWXIYPFI	LI14	MGAVAFXGLVYYLVG	MG14	5	4	[1gue, 4gyc, 3qap, 3qdc, 2f93, 2ksy, 2f95, 1jgj, 1gu8, 1h68]
LLLATWGFYPIAYMI	LI14	GYTIADVLAKAGYGV	GV14	5	6	[3ddl]
LRNLTVXLWXIYPFI	LI14	GMGAVAFXGLVYYLV	GV14	5	4	[1gue, 4gyc, 3qap, 3qdc, 2f93, 2ksy, 2f95, 1jgj, 1gu8, 1h68]
LRNLTVXLWXIYPFI	LI14	GAVAFXGLVYYLVGP	GP14	5	4	[1gue, 4gyc, 3qap, 3qdc, 2f93, 2ksy, 2f95, 1jgj, 1gu8, 1h68]
LVLVLWTAYXILWXI	LI14	TWWLFSTICMIVVLY	TY14	5	4	[1uaz]
LRNLTVXLWXIYPFI	LI14	IVYLDLVTKVGFGFI	II14	5	6	[1gue, 4gyc, 3qap, 3qdc, 2f93, 2ksy, 2f95, 1jgj, 1gu8, 1h68]
LRNLTVXLWXIYPFI	LI14	VALIVYLDLVTKVGF	VF14	5	6	[1gue, 4gyc, 3qap, 3qdc, 2f93, 2ksy, 2f95, 1jgj, 1gu8, 1h68]
LRNLTVXLWXIYPFI	LI14	LDLVTXVGFGFIALD	LD14	5	6	[1gue, 4gyc, 3qap, 3qdc, 2f93, 2ksy, 2f95, 1jgj, 1gu8, 1h68]
LLLATWGFYPIAYMI	LI14	DVLAKAGYGVLIYNI	DI14	5	6	[3ddl]
LLLATWGFYPIAYMI	LI14	LAKAGYGVLIYNIAK	LK14	5	6	[3ddl]
LRNLTVXLWXIYPFI	LI14	ALFGMGAVAXXGLVY	AY14	5	4	[4gyc, 3qap, 3qdc, 2f93, 2ksy, 2f95, 1jgj]
LLLATWGFYPIAYMI	LI14	ADVLAKAGYGVLIYN	AN14	5	6	[3ddl]
LRNLTVXLWXIYPFI	LI14	DVALIVYLDLVTKVG	DG14	5	6	[4gyc, 3qap, 3qdc, 2f93, 2ksy, 2f95, 1jgj]
LRNLTVXLWXIYPFI	LI14	GLIILLGINLGLVAA	GA14	5	1	[4gyc]
LRNLTVXLWXIYPFI	LI14	LIILLGINLGLVAAT	LT14	5	1	[4gyc]
WGATLMIPLVSISSY	WY14	SXLDVFAKYVFAFXL	SL14	1	6	[2jaf, 2jag]
WLXIGTLLMLIGTXY	WY14	IXTLLFMVLDVXXKV	IV14	0	6	[1uaz]
WLXLGTALMXLGXXY	WY14	IXTLLFMVLDVXXKV	IV14	0	6	[1brr, 1r2n, 1r84, 4hyx, 1pxs, 1pxr, 4hwl, 1ixf, 3vi0, 1qkp, 1s54, 1s53, 1o0a, 1p8h, 3han, 1c8r, 3hap, 3haq, 3har, 4md2, 3has, 4md1, 3ns0, 1q5j, 1kgb, 1q5i, 1kme, 2ntw, 1s52, 1s51, 1py6, 4ov0, 3vhz, 1iw9, 2i21, 3nsb, 1tn5, 3mbv, 3utv, 1tn0, 3utw, 3utx, 1xji, 3uty]
WLXIGTLLMLIGTXY	WY14	ETLXFMVLDXXXKVG	EG14	0	6	[1uaz]
WLXLGTALMXLGXXY	WY14	ETLXFMVLDXXXKVG	EG14	0	6	[1m0k, 1s8l, 1at9, 1e0p, 1s8j, 2i1x, 1r2n, 1r84, 1pxs, 1pxr, 1ap9, 1m0m, 4hwl, 1s54, 1s53, 1o0a, 1c8s, 3han, 3hao, 1c8r, 1kg9, 1kg8, 3hap, 3haq, 3har, 2wjl, 3has, 1q5j, 1kgb, 2zzl, 1q5i, 1dze, 3nsb, 1tn5, 2brd, 3utv, 1tn0, 3utw, 3utx, 3uty, 4fpd, 1brx, 1fbb, 1brr, 1p8i, 1fbk, 1ucq, 4hyx, 1p8u, 1ixf, 3vi0, 1qkp, 1qko, 1p8h, 1qm8, 4md2, 4md1, 2zfe, 1iw6, 3ns0, 1c3w, 2ntu, 1kme, 2ntw, 1s52, 1py6, 4o…
WLXIGTLLMLIGTXY	WY14	ETXXFMVLDVXAKVG	EG14	0	6	[2z55, 1vgo, 3wqj, 2ei4]
WLXIGTLLMLIGTXY	WY14	TXXFMVLDVXAKVGF	TF14	0	6	[2z55, 1vgo, 3wqj, 2ei4]
WLXLGTALMXLGXXY	WY14	TXXFMVLDXXXKVGF	TF14	0	6	[1m0k, 1s8l, 1at9, 1e0p, 1s8j, 2i1x, 1r2n, 1r84, 1pxs, 1pxr, 1ap9, 1m0m, 4hwl, 1s54, 1s53, 1o0a, 1c8s, 3han, 3hao, 1c8r, 1kg9, 1kg8, 3hap, 3haq, 2wjk, 3har, 2wjl, 3has, 1q5j, 1kgb, 2zzl, 1q5i, 1f50, 1dze, 3nsb, 1tn5, 2brd, 3utv, 1tn0, 3utw, 3utx, 3uty, 1brx, 1fbb, 1brr, 1ucq, 4hyx, 1p8u, 1f4z, 1ixf, 3vi0, 1qkp, 1qko, 1p8h, 1qm8, 4md2, 4md1, 2zfe, 1iw6, 3ns0, 1c3w, 1bm1, 2ntu, 1kme, 2ntw, 1s52, 1s…
WLXIGTLLMLIGTXY	WY14	TXXFMVLDXXXKVGF	TF14	0	6	[1uaz]
WLXIGTLLMLIGTXY	WY14	LVXGIASAAYLXMFF	LF14	0	1	[2z55, 1uaz, 1vgo, 3wqj, 2ei4]
WGATLMIPLVSISSY	WY14	LWVNVALAGIAILXF	LF14	1	0	[2jaf]
WLXIGTLLMLIGTXY	WY14	LFMVLDVTAKVGFXF	LF14	0	6	[1uaz]
WLXLGTALMXLGXXY	WY14	FMVXDVSAKVGXGXI	FI14	0	6	[1m0k, 1s8l, 1at9, 1e0p, 1s8j, 1r2n, 1r84, 1pxs, 1jv7, 1pxr, 1ap9, 1jv6, 4hwl, 1s54, 1s53, 1o0a, 3han, 3hao, 1kg9, 1kg8, 3hap, 3haq, 2wjk, 3har, 2wjl, 3has, 1q5j, 2zzl, 1q5i, 1f50, 3nsb, 1tn5, 3utv, 1tn0, 3utw, 3utx, 3uty, 4fpd, 1brx, 1brr, 1p8i, 1fbk, 1ucq, 4hyx, 1f4z, 1ixf, 3vi0, 1qkp, 1qko, 1p8h, 1qm8, 4md2, 4md1, 2zfe, 1iw6, 3ns0, 1c3w, 1bm1, 2ntu, 1kme, 2ntw, 1s52, 1s51, 1py6, 4ov0, 2i20, 1i…
WLXLGTALMXLGXXY	WY14	MVXDVXAKVGXXXXL	ML14	0	6	[1s8l, 1at9, 1e0p, 1s8j, 1r2n, 1r84, 1pxs, 1jv7, 1jv6, 1pxr, 1ap9, 4hwl, 1s54, 1s53, 1o0a, 3han, 3hao, 1kg9, 1kg8, 3hap, 3haq, 2wjk, 3har, 2wjl, 3has, 1q5j, 1q5i, 1f50, 3nsb, 1tn5, 3utv, 1tn0, 3utw, 3utx, 4fpd, 3uty, 1brx, 1fbk, 1ucq, 4hyx, 1f4z, 1qkp, 1qko, 1p8h, 4md2, 4md1, 3ns0, 1c3w, 1bm1, 2ntu, 1kme, 2ntw, 1s52, 1py6, 4ov0, 2i20, 1vjm, 3mbv, 1x0i, 1x0k, 1xji]
WLXIGTLLMLIGTXY	WY14	MVXDVXAKVGFGFXL	ML14	0	6	[2z55, 1vgo]
WLXIGTLLMLIGTXY	WY14	VLDVXAKVGFGFXLL	VL14	0	6	[2z55, 1vgo]
WLXLGTALMXLGXXY	WY14	VLDVXAKVGXGXILL	VL14	0	6	[1s8l, 1at9, 1e0p, 1s8j, 1r2n, 1r84, 1pxs, 1jv7, 1jv6, 1pxr, 4hwl, 1s54, 1s53, 1o0a, 3han, 3hao, 1kg9, 1kg8, 3hap, 3haq, 2wjk, 3har, 2wjl, 3has, 1q5j, 1q5i, 1f50, 3nsb, 1tn5, 3utv, 1tn0, 3utw, 3utx, 4fpd, 3uty, 1brx, 1fbk, 1ucq, 4hyx, 1f4z, 1qkp, 1qko, 1p8h, 4md2, 4md1, 3ns0, 1c3w, 1bm1, 2ntu, 1kme, 2ntw, 1s52, 1py6, 4ov0, 2i20, 1vjm, 3mbv, 1x0i, 1x0k, 1xji]
WGATLMIPLVSISSY	WY14	VLDVXAKYVXAFXLL	VL14	1	6	[2jaf, 2jag]
WGATLMIPLVSISSY	WY14	LDVXAKYVFAFXLLR	LR14	1	6	[2jaf, 2jag]
WLXLGTALMXLGXXY	WY14	LDVXAKVGXGLILLR	LR14	0	6	[1brx, 1s8l, 1at9, 1e0p, 1s8j, 1r2n, 1r84, 1f4z, 1pxs, 1jv7, 1pxr, 1jv6, 4hwl, 1qkp, 1qko, 1s54, 1s53, 1o0a, 3han, 3hao, 1kg8, 3hap, 3haq, 2wjk, 3har, 2wjl, 3has, 1c3w, 1bm1, 1q5i, 2ntu, 1kme, 2ntw, 1py6, 4ov0, 2i20, 1vjm, 1tn5, 1x0i, 1x0k, 1tn0, 3utw, 3utx, 1xji, 3uty, 4fpd]
WLXLGTALMXLGXXY	WY14	LFXVLDVSXKVGXGL	LL14	0	6	[1m0k, 1s8l, 1at9, 1e0p, 1s8j, 1r2n, 1r84, 1pxs, 1jv7, 1pxr, 1ap9, 1jv6, 4hwl, 1s54, 1s53, 1o0a, 3han, 3hao, 1kg9, 1kg8, 3hap, 3haq, 2wjk, 3har, 2wjl, 3has, 1q5j, 2zzl, 1q5i, 1f50, 3nsb, 1tn5, 2brd, 3utv, 1tn0, 3utw, 3utx, 3uty, 4fpd, 1brx, 1brr, 1p8i, 1fbk, 1ucq, 4hyx, 1p8u, 1f4z, 1ixf, 3vi0, 1qkp, 1qko, 1p8h, 1qm8, 4md2, 4md1, 2zfe, 1iw6, 3ns0, 1c3w, 1bm1, 2ntu, 1kme, 2ntw, 1s52, 1s51, 1py6, 4o…
WLXLGTALMXLGXXY	WY14	LXXXIAFTXXLSMLL	LL14	0	1	[1s8l, 1at9, 1e0p, 1s8j, 2i1x, 1r2n, 1r84, 1pxs, 1ap9, 1m0m, 1pxr, 4hwl, 1s54, 1s53, 1o0a, 1c8s, 3han, 3hao, 1c8r, 1kg9, 1bhb, 1kg8, 3hap, 3haq, 2wjk, 3har, 2wjl, 3has, 1q5j, 1kgb, 2zzl, 1q5i, 1f50, 3nsb, 1tn5, 2brd, 1tn0, 3utx, 4fpd, 3uty, 1brx, 1fbb, 1brr, 1fbk, 1ucq, 4hyx, 1p8u, 1f4z, 1ixf, 3vi0, 1qkp, 1qko, 1p8h, 4md2, 4md1, 3ns0, 1c3w, 1bm1, 2ntu, 1kme, 2ntw, 1s52, 1s51, 1py6, 4ov0, 3vhz, 2i…
WWLFSTIAFLXVLYY	WY14	VTIGTLIGVDXLMIV	VV14	4	3	[1vgo]
WLXLGTALMXLGXXY	WY14	VPLNIETLLFMVLDV	VV14	0	6	[1r2n, 1r84]
WGATLMIPLVSISSY	WY14	LTWALSTPMILXALG	LG14	1	2	[2jaf, 2jag]
WLXLGTALMXLGXXY	WY14	LXGLXXLXFLVXGMG	LG14	0	0	[1brx, 1c3w, 1at9, 1bm1, 1e0p, 1q5i, 2ntu, 1kme, 1py6, 1pxs, 2i20, 1pxr, 1vjm, 1tn5, 1qko, 1s53, 1x0k, 3hao, 3haq, 1tn0, 3utw, 3har, 2wjl]
WLXLGTALMXLGXXY	WY14	LXFXVLDVXXKVGXG	LG14	0	6	[1m0k, 1s8l, 1at9, 1e0p, 1s8j, 2i1x, 1r2n, 1r84, 1pxs, 1jv7, 1jv6, 1pxr, 1ap9, 1m0m, 4hwl, 1s54, 1s53, 1o0a, 1c8s, 3han, 3hao, 1c8r, 1kg9, 1kg8, 3hap, 3haq, 2wjk, 3har, 2wjl, 3has, 1q5j, 1kgb, 2zzl, 1q5i, 1f50, 1dze, 3nsb, 1tn5, 2brd, 3utv, 1tn0, 3utw, 3utx, 4fpd, 3uty, 1brx, 1fbb, 1brr, 1p8i, 1fbk, 1ucq, 4hyx, 1p8u, 1f4z, 1ixf, 3vi0, 1qkp, 1qko, 1p8h, 1qm8, 4md2, 4md1, 2zfe, 1iw6, 3ns0, 1c3w, 1b…
WWLFSTIAFLXVLYY	WY14	LXGVDALMXVXGXXG	LG14	4	3	[2z55, 1vgo, 2ei4]
WLXIGTLLMLIGTXY	WY14	LXFXVLDVXXKVGXG	LG14	0	6	[1uaz]
WWLFSTIAFLXVLYY	WY14	LVXVLXTAYPILWIV	LV14	4	5	[2z55, 1vgo, 2ei4]
WLXLGTALMXLGXXY	WY14	TXXMGLGXLYFLVKG	TG14	0	0	[1s8l, 1at9, 1e0p, 1s8j, 1r2n, 1r84, 1pxs, 1jv7, 1jv6, 1pxr, 1ap9, 4hwl, 1s53, 1o0a, 3han, 3hao, 1kg9, 1bhb, 1kg8, 3hap, 3haq, 2wjk, 3har, 2wjl, 3has, 1q5j, 1q5i, 1f50, 3nsb, 1tn5, 1tn0, 3utw, 3utx, 3uty, 4fpd, 1brx, 1fbk, 1ucq, 4hyx, 1f4z, 1qkp, 1qko, 1p8h, 4md2, 4md1, 3ns0, 1c3w, 1bm1, 2ntu, 1kme, 2ntw, 1py6, 4ov0, 2i20, 1vjm, 3mbv, 1x0i, 1x0k, 1xji]
WGATLMIPLVSISSY	WY14	YLTWALSTPMILXXL	YL14	1	2	[2jaf, 2jag]
WLXLGTALMXLGXXY	WY14	IAFTMXLXMLLGXGL	IL14	0	1	[1at9, 1kme, 1brr, 1s52, 1r2n, 1r84, 4hwl, 1qkp, 3han, 3hap, 3har, 3utx, 1xji, 3has, 3uty]
WLXLGTALMXLGXXY	WY14	MGLGXLYFLVKGMGV	MV14	0	0	[1vjm, 1tn5, 1bm1, 1q5i, 1s53, 1tn0, 2i20]
WLXLGTALMXLGXXY	WY14	ALMGLGXLYFLVKGM	AM14	0	0	[1s8l, 1at9, 1e0p, 1r2n, 1r84, 1pxs, 1jv7, 1jv6, 1pxr, 1s53, 1o0a, 3han, 3hao, 1kg8, 3hap, 3haq, 2wjk, 3har, 2wjl, 3has, 1q5j, 1q5i, 1f50, 1tn5, 1tn0, 3utw, 3utx, 3uty, 4fpd, 1brx, 1fbk, 1ucq, 4hyx, 1f4z, 1qko, 1p8h, 4md2, 4md1, 1c3w, 1bm1, 2ntu, 1kme, 2ntw, 1py6, 4ov0, 2i20, 1vjm, 3mbv, 1x0i, 1x0k, 1xji]
WLXLGTALMXLGXXY	WY14	TLXXXIAFTXXLSML	TL14	0	1	[1m0k, 1s8l, 1at9, 1e0p, 1s8j, 2i1x, 1r2n, 1r84, 1pxs, 1jv7, 1pxr, 1jv6, 1ap9, 1m0m, 4hwl, 1s54, 1s53, 1o0a, 3han, 3hao, 1c8r, 1kg9, 1bhb, 1kg8, 3hap, 3haq, 2wjk, 3har, 2wjl, 3has, 1q5j, 1kgb, 2zzl, 1q5i, 1f50, 1dze, 3nsb, 1tn5, 1tn0, 3utx, 3uty, 4fpd, 1brx, 1brr, 1p8i, 1fbk, 1ucq, 4hyx, 1p8u, 1f4z, 1ixf, 3vi0, 1qkp, 1qko, 1p8h, 1qm8, 4md2, 4md1, 2zfe, 1iw6, 3ns0, 1c3w, 1bm1, 2ntu, 1kme, 2ntw, 1s…
WLXLGTALMXLGXXY	WY14	TLLFMVLDVSAKVGL	TL14	0	6	[1p8i, 1fbk, 4fpd]
WWLFSTIAFLXVLYY	WY14	VXVLWTAYPILWXXG	VG14	4	5	[2z55, 1vgo, 2ei4]
WLXLGTALMXLGXXY	WY14	VXXIAFTMXLSMLXG	VG14	0	1	[1brx, 1at9, 1bm1, 1kme, 1brr, 1s52, 1r2n, 1r84, 4hwl, 1qkp, 2brd, 1bhb, 3hap, 3har, 3utx, 1xji, 3uty, 3has]
WLXIGTLLMLIGTXY	WY14	VPXIASAAYLSMFFG	VG14	0	1	[1uaz]
WGATLMIPLVSISSY	WY14	VALAGIAILVFVYMG	VG14	1	0	[2jaf, 2jag]
WLXLGTALMXLGXXY	WY14	IXTLXXXIAFTXXLS	IS14	0	1	[1m0k, 1s8l, 1at9, 1e0p, 1s8j, 1r2n, 1r84, 1jv7, 1pxs, 1jv6, 1ap9, 1pxr, 4hwl, 1s54, 1s53, 1o0a, 3han, 3hao, 1kg9, 1bhb, 1kg8, 3hap, 3haq, 2wjk, 3har, 2wjl, 3has, 1q5j, 2zzl, 1q5i, 1f50, 3nsb, 1tn5, 1tn0, 4fpd, 1brx, 1brr, 1p8i, 1fbk, 1ucq, 4hyx, 1f4z, 1ixf, 3vi0, 1qkp, 1qko, 1p8h, 1qm8, 4md2, 4md1, 2zfe, 1iw6, 3ns0, 1c3w, 1bm1, 2ntu, 1kme, 2ntw, 1s52, 1py6, 4ov0, 2i20, 1iw9, 1vjm, 1x0s, 3mbv, 1x…
WLXIGTLLMLIGTXY	WY14	AITXLVPGIASAAYL	AL14	0	1	[2z55, 1vgo]
WLXLGTALMXLGXXY	WY14	AIXXLXXXIAFTXXL	AL14	0	1	[1m0k, 1s8l, 1at9, 1e0p, 1s8j, 1r2n, 1r84, 1jv7, 1pxs, 1pxr, 1jv6, 1ap9, 4hwl, 1s54, 1s53, 1o0a, 3han, 3hao, 1kg9, 1bhb, 1kg8, 3hap, 3haq, 2wjk, 3har, 2wjl, 3has, 1q5j, 1q5i, 1f50, 3nsb, 1tn5, 1tn0, 4fpd, 1brx, 1brr, 1p8i, 1fbk, 1ucq, 4hyx, 1f4z, 3vi0, 1qkp, 1qko, 1p8h, 4md2, 4md1, 3ns0, 1c3w, 1bm1, 2ntu, 1kme, 2ntw, 1s52, 1s51, 1py6, 4ov0, 2i20, 1vjm, 3mbv, 1x0i, 1x0k, 1xji]
WLXIGTLLMLIGTXY	WY14	FMVLDVTAKVGFGFV	FV14	0	6	[2z55, 1vgo, 2ei4]
WLXIGTLLMLIGTXY	WY14	ILVPGIAXAAYLXMF	IF14	0	1	[2z55, 1uaz, 1vgo, 3wqj, 2ei4]
WGATLMIPLVSISSY	WY14	GRYLTWALSTPMILL	GL14	1	2	[2jaf]
WWLFSTIAFLXVLYY	WY14	GVXALMIXTGLXXXL	GL14	4	3	[2z55, 1vgo, 2ei4]
WWLFSTIAFLXVLYY	WY14	GTLIGVXALMIVTGL	GL14	4	3	[2z55, 1vgo]
WWLFSTIAFLXVLYY	WY14	TIGTLIGVDALMIXT	TT14	4	3	[2z55, 1vgo]
WWLFSTIAFLXVLYY	WY14	IGXLIGVDALMIXXG	IG14	4	3	[2z55, 1vgo]
WLXLGTALMXLGXXY	WY14	LNIETLLFMVLXVSA	LA14	0	6	[1r2n, 1r84, 3utv]
WLXIGTLLMLIGTXY	WY14	AFMVLDVTAKVGFGF	AF14	0	6	[2z55, 1vgo, 3wqj, 2ei4]
WGATLMIPLVSISSY	WY14	AYSXLDVFAKYXFAF	AF14	1	6	[2jaf, 2jag]
WLXLGTALMXLGXXY	WY14	AFTMXLSMLLGYGLT	AT14	0	1	[4hwl, 1at9, 1s52]
WLXLGTALMXLGXXY	WY14	KFYAIXTLVXXIAFT	KT14	0	1	[1c3w, 1e0p, 1q5i, 2ntu, 1kme, 2ntw, 1py6, 1f4z, 1pxs, 2i20, 1pxr, 1vjm, 1qko, 1s54, 1s53, 1x0i, 1x0k, 3hao, 1bhb, 3haq, 3utw, 1tn0, 2wjk, 2wjl]
WLXLGTALMXLGXXY	WY14	FYAITTLVPAIAFTA	FA14	0	1	[1pxs]
WLXIGTLLMLIGTXY	WY14	ITILVPGIASAAYXA	IA14	0	1	[2z55, 1vgo, 2ei4]
WWLFSTIAFLXVLYY	WY14	IGXDALMIVTGLIXA	IA14	4	3	[2z55, 1vgo, 2ei4]
WLXLGTALMXLGXXY	WY14	TXLXXXIAFTXXLXM	TM14	0	1	[1m0k, 1s8l, 1at9, 1e0p, 1s8j, 1r2n, 1r84, 1jv7, 1pxs, 1jv6, 1ap9, 1pxr, 4hwl, 1s54, 1o0a, 3han, 3hao, 1kg9, 1bhb, 1kg8, 3hap, 3haq, 2wjk, 3har, 2wjl, 3has, 1q5j, 2zzl, 1q5i, 1f50, 3nsb, 1tn5, 1tn0, 4fpd, 1brx, 1brr, 1p8i, 1fbk, 1ucq, 4hyx, 1f4z, 1ixf, 3vi0, 1qkp, 1qko, 1p8h, 1qm8, 4md2, 4md1, 2zfe, 1iw6, 3ns0, 1c3w, 1bm1, 2ntu, 1kme, 2ntw, 1s52, 1py6, 4ov0, 3vhz, 2i20, 1iw9, 1vjm, 1x0s, 3mbv, 1x…
WLXIGTLLMLIGTXY	WY14	TXLVPGIASAAYXXM	TM14	0	1	[2z55, 1vgo, 1uaz, 2ei4]
WGATLMIPLVSISSY	WY14	VNVALAGIAILVFVY	VY14	1	0	[2jaf]
WLXIGTLLMLIGTXY	WY14	YAITXLVPGIASAAY	YY14	0	1	[2z55, 1vgo]
WLXLGTALMXLGXXY	WY14	YAIXXLXXXIAFTXY	YY14	0	1	[1s8l, 1at9, 1e0p, 1s8j, 1r2n, 1r84, 1jv7, 1pxs, 1jv6, 1pxr, 4hwl, 1s54, 1s53, 1o0a, 3han, 3hao, 1bhb, 1kg8, 3hap, 3haq, 2wjk, 3har, 2wjl, 3has, 1q5j, 1q5i, 1f50, 1tn5, 1tn0, 4fpd, 1brx, 1fbk, 1ucq, 4hyx, 1f4z, 1qkp, 1qko, 1p8h, 4md2, 4md1, 1c3w, 1bm1, 2ntu, 1kme, 2ntw, 1py6, 4ov0, 2i20, 1vjm, 3mbv, 1x0i, 1x0k, 1xji]
WGATLMIPLVSISSY	WY14	WVNVALAGIAILXXV	WV14	1	0	[2jaf]
WLXIGTLLMLIGTXY	WY14	YYAITILVPGIASAA	YA14	0	1	[1vgo]
WWLFSTIAFLXVLYY	WY14	TLIGVDALXIVTGLI	TI14	4	3	[2z55, 1vgo, 2ei4]
WLXLGTALMXLGXXY	WY14	AIAFTMXLSMLLGYG	AG14	0	1	[1at9, 1kme, 1brr, 1s52, 1r2n, 1r84, 4hwl, 1qkp, 3han, 2brd, 3hap, 3har, 3utx, 1xji, 3has, 3uty]
WLXLGTALMXLGXXY	WY14	APAIAFTMXLSMLLG	AG14	0	1	[3han]
WGATLMIPLVSISSY	WY14	SWAYSXLXVFAKYXF	SF14	1	6	[2jaf]
WGATLMIPLVSISSY	WY14	WAXSXLDVFAKYXFA	WA14	1	6	[2jaf]
WGATLMIPLVSISSY	WY14	NXALAGIAILVFVXM	NM14	1	0	[2jaf, 2jag]
WLXLGTALMXLGXXY	WY14	PAIAFTMXLSMLLGY	PY14	0	1	[1at9, 1kme, 1brr, 1s52, 1r2n, 1r84, 4hwl, 1qkp, 3han, 2brd, 3hap, 3har, 3utx, 1xji, 3has]
WLXLGTALMXLGXXY	WY14	NIETLLFMVLDVSAK	NK14	0	6	[1brr, 1s52, 1r2n, 1r84, 4hyx, 4hwl, 1qkp, 3han, 3hap, 3utv, 3haq, 3utw, 3har, 3utx, 1xji, 3has, 3uty]
WLXLGTALMXLGXXY	WY14	KKFYAIXTLVPAIAF	KF14	0	1	[2ntu, 1bhb]
WLXLGTALMXLGXXY	WY14	STLVPAIAFTMYLSM	SM14	0	1	[1s53]
WLXLGTALMXLGXXY	WY14	FYAIXTLXXXIAFTM	FM14	0	1	[1brx, 1s8l, 1e0p, 1s8j, 1r2n, 1r84, 4hyx, 1f4z, 1jv7, 1jv6, 1pxr, 1qkp, 1qko, 1s54, 1s53, 1o0a, 3han, 3hao, 1bhb, 1kg8, 3hap, 3haq, 2wjk, 3har, 2wjl, 3has, 1c3w, 1bm1, 1q5i, 2ntu, 1kme, 2ntw, 1s51, 1py6, 4ov0, 2i20, 1vjm, 1tn5, 1x0i, 1x0k, 3utw, 1tn0, 1xji, 4fpd]
WLXIGTLLMLIGTXY	WY14	EYYAITILVPGIASA	EA14	0	1	[1vgo]
WGATLMIPLVSISSY	WY14	ALAGIAILVFVYMGR	AR14	1	0	[2jaf, 2jag]
WGATLMIPLVSISSY	WY14	YSVLDVFAKYXFAFI	YI14	1	6	[2jaf, 2jag]
WGATLMIPLVSISSY	WY14	RYLTWALSTPMILLA	RA14	1	2	[2jaf]
WLXLGTALMXLGXXY	WY14	DVXAKVGFGLILLRS	DS14	0	6	[1brx, 1c3w, 1at9, 1bm1, 1e0p, 1q5i, 2ntu, 1kme, 1pxs, 2i20, 1pxr, 1vjm, 1tn5, 1qko, 1s54, 1s53, 1x0k, 3hao, 1tn0]
WLXLGTALMXLGXXY	WY14	AAIAFTMYLSMLLXY	AY14	0	1	[3uty]
WLXLGTALMXLGXXY	WY14	PFYAITTLVPAIAFT	PT14	0	1	[1tn5]
WLXLGTALMXLGXXY	WY14	VSAXVGFGLILLRSR	VR14	0	6	[1brx]
WLXLGTALMXLGXXY	WY14	DTXLFMVLDVSAKVG	DG14	0	6	[2wjk]
WLXLGTALMXLGXXY	WY14	QTLLFMVLDVSAKVG	QG14	0	6	[1f50, 1f4z]
WLXLGTALMXLGXXY	WY14	PLNIETLLFMVLDVS	PS14	0	6	[1r2n, 1r84, 3utv]
SXLDIVAKYIFAFXL	SL14	IALAGLSILLFVFMT	IT14	6	0	[3vvk, 3qbl, 3qbg, 3qbi, 3qbk]
SWLFTTPLLLLDLAL	SL14	ETLXFMVLDXXXKVG	EG14	2	6	[1s8l, 1s8j]
SXLDVFAKYVFAFXL	SL14	LWVNVALAGIAILXF	LF14	6	0	[1e12, 2jaf]
SXLDIVAKYIFAFXL	SL14	LYINIALAGLSILXF	LF14	6	0	[3vvk, 3qbl, 3abw, 3qbg, 3qbi, 3qbk]
SWLFTTPLLLLDLAL	SL14	FMVXDVSAKVGXGXI	FI14	2	6	[1jv6]
SWLFTTPLLLLDLAL	SL14	MVXDVXAKVGXXXXL	ML14	2	6	[1jv6]
SWLFTTPLLLLDLAL	SL14	VLDVXAKVGXGXILL	VL14	2	6	[1jv6]
SSLXVNVALAGIAXL	SL14	VLDVXAKYVXAFXLL	VL14	0	6	[1e12]
STQIVVITSXLIAXL	SL14	VCAFLIXLWGIWNPL	VL14	3	4	[2m3g]
SWLFTTPLLLLDLAL	SL14	LDVXAKVGXGLILLR	LR14	2	6	[1jv6]
SXLDVFAKYVFAFXL	SL14	LMIXLVSISSYLXLL	LL14	6	1	[1e12]
SWLFTTPLLLLDLAL	SL14	LFXVLDVSXKVGXGL	LL14	2	6	[1jv6]
SWLFTTPLLLLDLAL	SL14	LXXXIAFTXXLSMLL	LL14	2	1	[1s8l, 1s8j]
SWLFTTPLLLLDLAL	SL14	LAXVXADGIMIGXXL	LL14	2	3	[1s8l, 1s8j, 1mgy, 1jv7, 1jv6]
SXLDIVAKYIFAFXL	SL14	LTVVXWLGYPIVWXL	LL14	6	5	[3vvk, 3qbl, 3abw, 3qbg, 3qbi, 3qbk]
SSLXVNVALAGIAXL	SL14	LMIXLVSISSYLXLL	LL14	0	1	[1e12]
SXLDIVAKYIFAFXL	SL14	LXXLSILLFVFMTRG	LG14	6	0	[3vvk, 3qbi]
SWLFTTPLLLLDLAL	SL14	LVXXDGIMIXTGLXG	LG14	2	3	[1s8l, 1s8j]
SWLFTTPLLLLDLAL	SL14	LXFXVLDVXXKVGXG	LG14	2	6	[1jv6]
SXLDVFAKYVFAFXL	SL14	RXLXVVLWLGYPXVW	RW14	6	5	[2jaf, 2jag]
STQIVVITSXLIAXL	SL14	VRYLWYICGVCAFLI	VI14	3	4	[1xio]
STQIVVITSXLIAXL	SL14	WMVTTPLLLLSLSWT	WT14	3	2	[2m3g]
SXLDVFAKYVFAFXL	SL14	LRXLXXVXWXGYPXV	LV14	6	5	[2jaf, 2jag]
SXLDIVAKYIFAFXL	SL14	LKLXXVVXWXGYPXV	LV14	6	5	[3vvk, 3qbl, 3abw, 3qbg, 3qbi, 3qbk]
SXLDVFAKYVFAFXL	SL14	LXXVXWXGYPXVWAV	LV14	6	5	[2jaf]
SXLDIVAKYIFAFXL	SL14	TVVXWLGYPIVWXXG	TG14	6	5	[3vvk, 3qbl, 3abw, 3qbg, 3qbi, 3qbk]
SSLYINIALAGLSIL	SL14	YSALDIVAKYIFAFL	YL14	0	6	[3qbl, 3vvk, 3abw]
STQIVVITSXLIAXL	SL14	YLWYICGVCAFLXIL	YL14	3	4	[1xio, 2m3g]
SLYINIALAGLSILL	SL14	YSALDIVAKYIFAFL	YL14	0	6	[3qbl, 3vvk, 3a7k, 3abw, 3qbg, 3qbi, 3qbk]
STQIVVITSXLIAXL	SL14	YXXWMVTXPLXXXXL	YL14	3	2	[1xio, 2m3g]
SXLDIVAKYIFAFXL	SL14	YLTWALSTPMILXXL	YL14	6	2	[3vvk, 3qbl, 3abw, 3qbg, 3qbi, 3qbk]
SSLYINIALAGLSIL	SL14	IVAKYIFAFLLLNYL	IL14	0	6	[3qbl, 3vvk]
SLYINIALAGLSILL	SL14	IVAKYIFAFLLLNYL	IL14	0	6	[3qbl, 3vvk, 3qbg, 3qbi, 3qbk]
SSLYINIALAGLSIL	SL14	TXLVPVVSIASYXGL	TL14	0	1	[3qbl, 3vvk, 3abw]
SLYINIALAGLSILL	SL14	TXLVPVVSIASYXGL	TL14	0	1	[3qbl, 3vvk, 3a7k, 3abw, 3qbg, 3qbi, 3qbk]
SXLDVFAKYVFAFXL	SL14	TLMIPLVSISSYXGL	TL14	6	1	[1e12]
SXLDIVAKYIFAFXL	SL14	TXLVPVVSIASYXGL	TL14	6	1	[3vvk, 3qbl, 3abw, 3qbg, 3qbi, 3qbk]
SWLFTTPLLLLDLAL	SL14	TLXXXIAFTXXLSML	TL14	2	1	[1s8l, 1s8j, 1jv7, 1jv6]
SSLXVNVALAGIAXL	SL14	TLMIPLVSISSYXGL	TL14	0	1	[1e12]
SXLDVFAKYVFAFXL	SL14	VALAGIAILVFVYMG	VG14	6	0	[2jaf, 2jag]
STQIVVITSXLIAXL	SL14	IDWMVTTPLLLLSLS	IS14	3	2	[2m3g]
SXLDIVAKYIFAFXL	SL14	IAVSTILVPVVSIXS	IS14	6	1	[3vvk, 3qbl, 3qbg, 3qbi, 3qbk]
SWLFTTPLLLLDLAL	SL14	IXTLXXXIAFTXXLS	IS14	2	1	[1s8l, 1s8j, 1mgy, 1jv7, 1jv6]
SLYINIALAGLSILL	SL14	IAVSTILVPVVSIXS	IS14	0	1	[3qbl, 3vvk, 3qbg, 3qbi, 3qbk]
SXLDVFAKYVFAFXL	SL14	IWGATLMIPLVSIXS	IS14	6	1	[2jaf, 2jag]
SSLYINIALAGLSIL	SL14	IAVSTILVPVVSIXS	IS14	0	1	[3qbl, 3vvk]
STQIVVITSXLIAXL	SL14	WYICGVCAFLIILWG	WG14	3	4	[1xio, 2m3g]
SSLYINIALAGLSIL	SL14	ALDIVAXYIFAXLLL	AL14	0	6	[3qbl, 3vvk, 3abw]
SWLFTTPLLLLDLAL	SL14	AIXXLXXXIAFTXXL	AL14	2	1	[1s8l, 1s8j, 1mgy, 1jv7, 1jv6]
STQIVVITSXLIAXL	SL14	AXYXDWMVTTXLXXL	AL14	3	2	[1xio, 2m3g]
SLYINIALAGLSILL	SL14	ALDIVAXYIFAXLLL	AL14	0	6	[3qbl, 3vvk, 3abw, 3qbg, 3qbi, 3qbk]
SXLDIVAKYIFAFXL	SL14	INIALAGLSILLFVF	IF14	6	0	[3vvk, 3qbl, 3abw, 3qbg, 3qbi, 3qbk]
SSLXVNVALAGIAXL	SL14	GATLMIXLVSISSYL	GL14	0	1	[1e12]
SXLDIVAKYIFAFXL	SL14	GRYLTWALSTPMILL	GL14	6	2	[3vvk, 3qbl, 3abw, 3qbg, 3qbi, 3qbk]
SXLDVFAKYVFAFXL	SL14	GATLMIXLVSISSYL	GL14	6	1	[1e12, 2jaf, 2jag]
SWLFTTPLLLLDLAL	SL14	GTXLAXVGADGIMIG	GG14	2	3	[1s8l, 1s8j, 1mgy, 1jv7, 1jv6]
SXLDVFAKYVFAFXL	SL14	VLXVVLWLGYPXVWA	VA14	6	5	[2jaf, 2jag]
SWLFTTPLLLLDLAL	SL14	TILAXVGADGIMIXT	TT14	2	3	[1s8l, 1s8j, 1mgy, 1jv7, 1jv6]
SWLFTTPLLLLDLAL	SL14	AXVGADGIMIGTGLV	AV14	2	3	[1s8l, 1s8j]
SWLFTTPLLLLDLAL	SL14	IXAXXGADGIMIXTG	IG14	2	3	[1s8l, 1s8j, 1mgy, 1jv7, 1jv6]
SXLDIVAKYIFAFXL	SL14	LLTVVMWLGYPIXWA	LA14	6	5	[3vvk, 3qbl, 3abw, 3qbg, 3qbi, 3qbk]
SLYINIALAGLSILL	SL14	LIAVSTILVPVVSIA	LA14	0	1	[3qbl, 3vvk, 3qbg, 3qbi, 3qbk]
SXLDIVAKYIFAFXL	SL14	LIAVSTILVPVVSIA	LA14	6	1	[3vvk, 3qbl, 3qbg, 3qbi, 3qbk]
SSLYINIALAGLSIL	SL14	LIAVSTILVPVVSIA	LA14	0	1	[3qbl, 3vvk]
SSLYINIALAGLSIL	SL14	STILVPVVSIASYTG	SG14	0	1	[3qbl, 3vvk, 3abw]
SXLDIVAKYIFAFXL	SL14	STILVPVVSIASYTG	SG14	6	1	[3vvk, 3qbl, 3abw, 3qbg, 3qbi, 3qbk]
SLYINIALAGLSILL	SL14	STILVPVVSIASYTG	SG14	0	1	[3qbl, 3vvk, 3a7k, 3abw, 3qbg, 3qbi, 3qbk]
SLYINIALAGLSILL	SL14	AYSXLDIVAKYXFAF	AF14	0	6	[3qbl, 3vvk, 3a7k, 3abw, 3qbg, 3qbi, 3qbk]
SSLXVNVALAGIAXL	SL14	AYSXLDVFAKYXFAF	AF14	0	6	[1e12]
SSLYINIALAGLSIL	SL14	AYSXLDIVAKYXFAF	AF14	0	6	[3qbl, 3vvk, 3abw]
SSLXVNVALAGIAXL	SL14	TSWAYXVLDVFAKYV	TV14	0	6	[1e12]
SXLDVFAKYVFAFXL	SL14	SLXVNVALAGIAILV	SV14	6	0	[1e12]
STQIVVITSXLIAXL	SL14	LWXICGVCAFLXILW	LW14	3	4	[1xio, 2m3g]
SSLYINIALAGLSIL	SL14	LVPVVSIASYTGLAS	LS14	0	1	[3qbl, 3vvk, 3abw]
SXLDIVAKYIFAFXL	SL14	LVPVVSIASYTGLAS	LS14	6	1	[3vvk, 3qbl, 3abw, 3qbg, 3qbi, 3qbk]
SLYINIALAGLSILL	SL14	LVPVVSIASYTGLAS	LS14	0	1	[3qbl, 3vvk, 3a7k, 3abw, 3qbg, 3qbi, 3qbk]
SLYINIALAGLSILL	SL14	VSTILVPVVSIASYT	VT14	0	1	[3qbl, 3vvk, 3abw, 3qbg, 3qbi, 3qbk]
SLYINIALAGLSILL	SL14	VAKYIFAFLLLNYLT	VT14	0	6	[3qbl, 3vvk, 3qbg, 3qbi, 3qbk]
SSLYINIALAGLSIL	SL14	VAKYIFAFLLLNYLT	VT14	0	6	[3qbl, 3vvk]
SSLYINIALAGLSIL	SL14	VSTILVPVVSIASYT	VT14	0	1	[3qbl, 3vvk, 3abw]
SXLDIVAKYIFAFXL	SL14	VSTILVPVVSIASYT	VT14	6	1	[3vvk, 3qbl, 3abw, 3qbg, 3qbi, 3qbk]
SSLYINIALAGLSIL	SL14	ILVPVVSIASYTGLA	IA14	0	1	[3qbl, 3vvk, 3abw]
SXLDIVAKYIFAFXL	SL14	ILVPVVSIASYTGLA	IA14	6	1	[3vvk, 3qbl, 3abw, 3qbg, 3qbi, 3qbk]
SLYINIALAGLSILL	SL14	ILVPVVSIASYTGLA	IA14	0	1	[3qbl, 3vvk, 3a7k, 3abw, 3qbg, 3qbi, 3qbk]
STQIVVITSXLIAXL	SL14	RXLWYICGVCAFLII	RI14	3	4	[1xio, 2m3g]
SWLFTTPLLLLDLAL	SL14	TXLXXXIAFTXXLXM	TM14	2	1	[1s8l, 1s8j, 1mgy, 1jv7, 1jv6]
SXLDVFAKYVFAFXL	SL14	VNVALAGIAILVFVY	VY14	6	0	[1e12, 2jaf]
SWLFTTPLLLLDLAL	SL14	YAIXXLXXXIAFTXY	YY14	2	1	[1s8l, 1s8j, 1mgy, 1jv7, 1jv6]
SXLDVFAKYVFAFXL	SL14	WVNVALAGIAILXXV	WV14	6	0	[1e12, 2jaf]
SLYINIALAGLSILL	SL14	TSWAYSALDIVAKYI	TI14	0	6	[3qbl, 3vvk, 3a7k, 3abw, 3qbg, 3qbi, 3qbk]
SSLYINIALAGLSIL	SL14	TSWAYSALDIVAKYI	TI14	0	6	[3qbl, 3vvk, 3abw]
SXLDIVAKYIFAFXL	SL14	TLKLLTVVMWLGYXI	TI14	6	5	[3vvk, 3qbl, 3qbg, 3qbi, 3qbk]
SSLXVNVALAGIAXL	SL14	ATLMIPLVSISSYLG	AG14	0	1	[1e12]
SXLDVFAKYVFAFXL	SL14	ATLMIPLVSISSYLG	AG14	6	1	[1e12, 2jaf]
SLYINIALAGLSILL	SL14	SWAYSXLDIVAKYXF	SF14	0	6	[3qbl, 3vvk, 3a7k, 3abw, 3qbg, 3qbi, 3qbk]
SSLXVNVALAGIAXL	SL14	SWAYSXLXVFAKYXF	SF14	0	6	[1e12]
SSLYINIALAGLSIL	SL14	SWAYSXLDIVAKYXF	SF14	0	6	[3qbl, 3vvk, 3abw]
SXLDIVAKYIFAFXL	SL14	YINIALAGLSILLXV	YV14	6	0	[3vvk, 3qbl, 3abw, 3qbg, 3qbi, 3qbk]
SSLXVNVALAGIAXL	SL14	WAXSXLDVFAKYXFA	WA14	0	6	[1e12]
SSLYINIALAGLSIL	SL14	WAXSXLDIVAKYXFA	WA14	0	6	[3qbl, 3vvk, 3abw]
SLYINIALAGLSILL	SL14	WAXSXLDIVAKYXFA	WA14	0	6	[3qbl, 3vvk, 3a7k, 3abw, 3qbg, 3qbi, 3qbk]
SXLDIVAKYIFAFXL	SL14	NXALAGLSILLFVXM	NM14	6	0	[3vvk, 3qbl, 3abw, 3qbg, 3qbi, 3qbk]
SXLDVFAKYVFAFXL	SL14	NXALAGIAILVFVXM	NM14	6	0	[1e12, 2jaf, 2jag]
SXLDIVAKYIFAFXL	SL14	FXTLKLLTVVMWLXY	FY14	6	5	[3vvk, 3qbl, 3qbg, 3qbi, 3qbk]
SWLFTTPLLLLDLAL	SL14	FYAIXTLXXXIAFTM	FM14	2	1	[1s8l, 1s8j, 1mgy, 1jv7, 1jv6]
SXLDIVAKYIFAFXL	SL14	WXRYLTWAXSTPXIL	WL14	6	2	[3vvk, 3qbl, 3abw, 3qbg, 3qbi, 3qbk]
SXLDVFAKYVFAFXL	SL14	ALAGIAILVFVYMGR	AR14	6	0	[2jaf, 2jag]
SXLDIVAKYIFAFXL	SL14	ALAGLSILLFVFMTR	AR14	6	0	[3vvk, 3qbl, 3qbg, 3qbi, 3qbk]
SXLDIVAKYIFAFXL	SL14	STLKLLTVVMWLGYP	SP14	6	5	[3vvk, 3qbl, 3qbg, 3qbi, 3qbk]
SXLDIVAKYIFAFXL	SL14	KLLTVVMWLGYPIVW	KW14	6	5	[3vvk, 3qbl, 3abw, 3qbg, 3qbi, 3qbk]
SLYINIALAGLSILL	SL14	LDIVAKYIFAFLLLN	LN14	0	6	[3qbl, 3vvk, 3qbg, 3qbi, 3qbk]
SSLYINIALAGLSIL	SL14	LDIVAKYIFAFLLLN	LN14	0	6	[3qbl, 3vvk]
SSLYINIALAGLSIL	SL14	DIVAKYIFAFLLLNY	DY14	0	6	[3qbl, 3vvk]
SLYINIALAGLSILL	SL14	DIVAKYIFAFLLLNY	DY14	0	6	[3qbl, 3vvk, 3qbg, 3qbi, 3qbk]
STQIVVITSXLIAXL	SL14	YICGVCAFLIILWXI	YI14	3	4	[1xio, 2m3g]
SSLXVNVALAGIAXL	SL14	YSVLDVFAKYXFAFI	YI14	0	6	[1e12]
SXLDIVAKYIFAFXL	SL14	RYLTWALSTPMILLA	RA14	6	2	[3vvk, 3qbl, 3abw, 3qbg, 3qbi, 3qbk]
STQIVVITSXLIAXL	SL14	GVCAFLIILWGIWNP	GP14	3	4	[2m3g]
SSLXVNVALAGIAXL	SL14	ATSWAYSVLDVFAKY	AY14	0	6	[1e12]
SXLDIVAKYIFAFXL	SL14	AVSTILVPVVSIASY	AY14	6	1	[3vvk, 3qbl, 3qbg, 3qbi, 3qbk]
SSLYINIALAGLSIL	SL14	AVSTILVPVVSIASY	AY14	0	1	[3qbl, 3vvk]
SLYINIALAGLSILL	SL14	AVSTILVPVVSIASY	AY14	0	1	[3qbl, 3vvk, 3qbg, 3qbi, 3qbk]
STQIVVITSXLIAXL	SL14	ICGVCAFLIILWGIW	IW14	3	4	[2m3g]
SXLDVFAKYVFAFXL	SL14	SSSLWVNVALAGIAI	SI14	6	0	[1e12]
STQIVVITSXLIAXL	SL14	RYIDWMVTTPLLXLS	RS14	3	2	[1xio, 2m3g]
SWLFTTPLLLLDLAL	SL14	DQGTILAXVGADGIM	DM14	2	3	[1s8l, 1s8j, 1mgy, 1jv7, 1jv6]
SWLFTTPLLLLDLAL	SL14	QGTILAXVGADGIMI	QI14	2	3	[1s8l, 1s8j, 1mgy, 1jv7, 1jv6]
STQIVVITSXLIAXL	SL14	CGVCAFLIILWGIWN	CN14	3	4	[2m3g]
STQIVVITSXLIAXL	SL14	DWMVTTPLLLLSLSW	DW14	3	2	[2m3g]
SSLXVNVALAGIAXL	SL14	MIPLVSISSYLGLLS	MS14	0	1	[1e12]
SXLDVFAKYVFAFXL	SL14	MIPLVSISSYLGLLS	MS14	6	1	[1e12]
YSALDIVAKYIFAFL	YL14	IALAGLSILLFVFMT	IT14	6	0	[3vvk, 3qbl, 3qbg, 3qbi, 3qbk]
YAISCAXXIVVLXXL	YL14	FDIAMCVTGLAAALT	FT14	4	3	[3qbl, 3abw]
YLTWALSTPMILXXL	YL14	FDIAMCVTGLAAALT	FT14	2	3	[3qbl, 3abw]
YAXWLFTXXLXXXXL	YL14	ETLXFMVLDXXXKVG	EG14	2	6	[1s8l, 1s8j]
YVAGMTIGALHFWSL	YL14	TXLFCLLPFFSKVGF	TF14	0	6	[1xio, 2m3g, 4tl3]
YEYLVAMFIPIWSGL	YL14	TXLFCLLPFFSKVGF	TF14	1	6	[2m3g]
YVAGMTIGALHFWSL	YL14	FIPIWSGLAYMAMAI	FI14	0	1	[2m3g]
YXXWMVTXPLXXXXL	YL14	FIPIWSGLAYMAMAI	FI14	2	1	[2m3g]
YXXWMVTXPLXXXXL	YL14	FLMSTQIVVITSGLI	FI14	2	3	[1xio, 2m3g, 4tl3]
YLWYICGVCAFLXIL	YL14	FLMSTQIVVITSGLI	FI14	4	3	[1xio, 2m3g, 4tl3]
YAXWLFTXXLXXXXL	YL14	FMVXDVSAKVGXGXI	FI14	2	6	[1jv6]
YSALDIVAKYIFAFL	YL14	LYINIALAGLSILXF	LF14	6	0	[3vvk, 3qbl, 3a7k, 3abw, 3qbg, 3qbi, 3qbk]
YVAGMTIGALHFWSL	YL14	LFCLLPFFSKVGFXF	LF14	0	6	[1xio, 2m3g, 4tl3]
YXXWXLTXPLIVYFL	YL14	LIVYLDLVTKVGFXF	LF14	2	6	[1gue, 3qap, 3qdc, 2f93, 2ksy, 2f95, 1jgj, 1h68, 1gu8]
YTIADXLAKAGYGVL	YL14	LLGNARLLLLATWGF	LF14	6	5	[3ddl]
YEYLVAMFIPIWSGL	YL14	LFCLLPFFSKVGFXF	LF14	1	6	[2m3g]
YAXWLFTXXLXXXXL	YL14	LVXGIASAAYLXMFF	LF14	2	1	[2z55, 1vgo]
YAXWLFTXXLXXXXL	YL14	MVXDVXAKVGXXXXL	ML14	2	6	[1jv6]
YAXWLFTXXLXXXXL	YL14	VLDVXAKVGFGFXLL	VL14	2	6	[2z55, 1vgo]
YAXWLFTXXLXXXXL	YL14	VLDVXAKVGXGXILL	VL14	2	6	[1at9, 1e0p, 1r2n, 1r84, 1pxs, 1jv6, 1pxr, 4hwl, 1s54, 1s53, 1o0a, 3han, 1kg9, 1kg8, 3hap, 3haq, 3har, 2wjk, 2wjl, 3has, 1q5i, 1f50, 1tn5, 3nsb, 3utv, 3utw, 1tn0, 3utx, 3uty, 1brx, 1ucq, 4hyx, 1f4z, 1qkp, 1qko, 1brd, 1p8h, 4md2, 4md1, 3ns0, 1c3w, 1bm1, 2ntu, 1kme, 2ntw, 1s52, 1s51, 1py6, 4ov0, 1vjm, 3mbv, 1x0i, 1x0k, 1xji]
YAXWLFTXXLXXXXL	YL14	LDVXAKVGXGLILLR	LR14	2	6	[1brx, 1at9, 1e0p, 1r2n, 1r84, 1f4z, 1pxs, 1jv6, 1pxr, 4hwl, 1qkp, 1qko, 1brd, 1s54, 1s53, 1o0a, 3han, 1kg8, 3hap, 3haq, 3har, 2wjk, 2wjl, 3has, 1c3w, 1bm1, 1q5i, 2ntu, 1kme, 2ntw, 1s51, 1py6, 4ov0, 1vjm, 1tn5, 1x0i, 1x0k, 3utw, 1tn0, 3utx, 1xji, 3uty]
YAXWLFTXXLXXXXL	YL14	LDVXAKVGFGFXLLR	LR14	2	6	[2z55, 1vgo]
YAXWLFTXXLXXXXL	YL14	VLRNVTXVLWSAYXV	VV14	2	5	[1brx, 1at9, 1e0p, 1r2n, 1r84, 4hyx, 1f4z, 1pxs, 1pxr, 4hwl, 1qkp, 1qko, 1brd, 1s54, 1s53, 1o0a, 3han, 1kg8, 3hap, 3haq, 3har, 2wjk, 2wjl, 3has, 1c3w, 1bm1, 2ntu, 1kme, 2ntw, 1s52, 1s51, 1py6, 4ov0, 1vjm, 1tn5, 1x0i, 1x0k, 3utv, 3utw, 1tn0, 3utx, 1xji, 3uty]
YTWWLFSTIAFLFVL	YL14	VTIGTLIGVDXLMIV	VV14	4	3	[1vgo]
YAXWLFTXXLXXXXL	YL14	VTIGTLIGVDXLMIV	VV14	2	3	[1vgo]
YXXWXLTXPLIVYFL	YL14	VDVALIVYLDLVTXV	VV14	2	6	[3qap, 3qdc, 2ksy, 1jgj]
YLDLVTKVGFGFIAL	YL14	VPRYIDWILTTPLIV	VV14	6	2	[2ksy, 1jgj]
YXXWXLTXPLIVYFL	YL14	VXXVXISGIAAVAYV	VV14	2	1	[1gue, 3qap, 3qdc, 2f93, 2f95, 1h68, 1gu8]
YLDLVTKVGFGFIAL	YL14	VXXVXISGIAAVAYV	VV14	6	1	[1gue, 4gyc, 3qap, 3qdc, 2f93, 2f95, 1h68, 1gu8]
YXXWLFTXXLXXXXL	YL14	LXXXIAFTXXLSMLL	LL14	2	1	[1fbk, 3hao, 2i20, 4fpd]
YXXWLFTXXLXXXXL	YL14	LAXVXADGIMIGXXL	LL14	2	3	[1fbk, 3hao, 2i20, 4fpd]
YAXWLFTXXLXXXXL	YL14	LFXVLDVSXKVGXGL	LL14	2	6	[1jv6]
YLTWALSTPMILXXL	YL14	LMIXLVSISSYLXLL	LL14	2	1	[1e12]
YXDWLLTXPLLTVEL	YL14	LAAKLXXLXALXIXL	LL14	2	3	[3ddl]
YAXWLFTXXLXXXXL	YL14	LAXVXADGIMIGXXL	LL14	2	3	[1m0k, 1s8l, 1at9, 1s8j, 1e0p, 1r2n, 1r84, 1jv7, 1pxs, 1jv6, 1ap9, 1pxr, 4hwl, 1s54, 1s53, 1o0a, 3han, 1kg9, 1kg8, 3hap, 3haq, 3har, 2wjk, 2wjl, 3has, 1q5i, 1f50, 1tn5, 3nsb, 1cwq, 3utv, 3utw, 1tn0, 3utx, 3uty, 1brx, 1brr, 1p8i, 1ucq, 4hyx, 1f4z, 1qkp, 1qko, 1brd, 1p8h, 1mgy, 4md2, 4md1, 3ns0, 1c3w, 1bm1, 2ntu, 1kme, 2ntw, 1s52, 1s51, 1py6, 4ov0, 1vjm, 3mbv, 1x0i, 1x0k, 1xji]
YSALDIVAKYIFAFL	YL14	LTVVXWLGYPIVWXL	LL14	6	5	[3vvk, 3qbl, 3a7k, 3abw, 3qbg, 3qbi, 3qbk]
YAXWLFTXXLXXXXL	YL14	LXXXIAFTXXLSMLL	LL14	2	1	[1s8l, 1at9, 1s8j, 1e0p, 1r2n, 1r84, 1pxs, 1ap9, 1pxr, 4hwl, 1s54, 1s53, 1o0a, 3han, 1kg9, 1kg8, 3hap, 3haq, 3har, 2wjk, 2wjl, 3has, 1q5i, 1f50, 1tn5, 3nsb, 1tn0, 3utx, 3uty, 1brx, 1brr, 1ucq, 4hyx, 1f4z, 1qkp, 1qko, 1brd, 1p8h, 4md2, 4md1, 3ns0, 1c3w, 1bm1, 2ntu, 1kme, 2ntw, 1s52, 1s51, 1py6, 4ov0, 1vjm, 3mbv, 1x0k, 1xji]
YXDWLFTXXLLLXXL	YL14	LXXXIAFTXXLSMLL	LL14	2	1	[1q5j]
YVAGMTIGALHFWSL	YL14	LLPFFSKVGFSFLXL	LL14	0	6	[2m3g]
YLDLVTKVGFGFIAL	YL14	LTVXLWAIYPFIWLL	LL14	6	5	[4gyc, 3qap, 3qdc, 2f93, 2ksy, 2f95, 1jgj]
YXDWLFTXXLLLXXL	YL14	LAXVXADGIMIGXXL	LL14	2	3	[1q5j]
YEYLVAMFIPIWSGL	YL14	LLPFFSKVGFSFLXL	LL14	1	6	[2m3g]
YLDLVTKVGFGFIAL	YL14	NXTVXLWAIYPFIWL	NL14	6	5	[1gue, 4gyc, 3qap, 3qdc, 2f93, 2ksy, 2f95, 1jgj, 1h68, 1gu8]
YLDLVTKVGFGFIAL	YL14	RXXTVXLWAIYPFIW	RW14	6	5	[1gue, 4gyc, 3qap, 3qdc, 2f93, 2ksy, 2f95, 1jgj, 1h68, 1gu8]
YEYLVAMFIPIWSGL	YL14	WMVTTPLLLLSLSWT	WT14	1	2	[2m3g]
YAXWLFTXXLXXXXL	YL14	LXGLXXLXFLVXGMG	LG14	2	0	[1brx, 1c3w, 1at9, 1bm1, 1e0p, 1q5i, 2ntu, 1kme, 1py6, 1pxs, 1pxr, 1vjm, 1tn5, 1qko, 1brd, 1s53, 1x0k, 3haq, 3utw, 1tn0, 3har, 2wjl]
YXXWLFTXXLXXXXL	YL14	LVXXDGIMIXTGLXG	LG14	2	3	[1fbk, 3hao, 2i20, 4fpd]
YLDLVTKVGFGFIAL	YL14	LWAIYPFIWLLGXPG	LG14	6	5	[3qap, 3qdc]
YTWWLFSTICMIVVL	YL14	LXGVDALMXVXGXXG	LG14	4	3	[1uaz]
YAXWLFTXXLXXXXL	YL14	LXGVDALMXVXGXXG	LG14	2	3	[2z55, 1vgo]
YTWWLFSTIAFLFVL	YL14	LXGVDALMXVXGXXG	LG14	4	3	[2z55, 1vgo, 2ei4]
YLTWALSTPMILXXL	YL14	LFTXITFDIXMCVTG	LG14	2	3	[3qbl, 3vvk, 3qbg, 3qbi, 3qbk]
YAXWLFTXXLXXXXL	YL14	LVXXDGIMIXTGLXG	LG14	2	3	[1m0k, 1s8l, 1at9, 1s8j, 1e0p, 1r2n, 1r84, 1pxs, 1ap9, 1pxr, 4hwl, 1s54, 1s53, 1o0a, 3han, 1kg9, 1kg8, 3haq, 3har, 2wjk, 2wjl, 3has, 1q5i, 1f50, 1tn5, 3nsb, 1cwq, 3utv, 3utw, 1tn0, 3utx, 3uty, 1brx, 1brr, 1p8i, 1ucq, 4hyx, 1f4z, 1qkp, 1qko, 1p8h, 4md2, 4md1, 3ns0, 1c3w, 1bm1, 2ntu, 1kme, 2ntw, 1s52, 1s51, 1py6, 4ov0, 1vjm, 3mbv, 1x0k, 1xji]
YSALDIVAKYIFAFL	YL14	LXXLSILLFVFMTRG	LG14	6	0	[3vvk, 3qbi]
YAISCAXXIVVLXXL	YL14	LFTXITFDIXMCVTG	LG14	4	3	[3vvk, 3qbl, 3qbg, 3qbi, 3qbk]
YXDWLLTXPLLTVEL	YL14	LXXLXXLMIVXGXXG	LG14	2	3	[3ddl]
YLDLVTKVGFGFIAL	YL14	LXXLFWLXXXGMXVG	LG14	6	0	[1jgj]
YAISCAXFVVVLXAL	YL14	LFTXIAADIXMCVTG	LG14	4	3	[2jaf, 2jag]
YLTWALSTPMILXXL	YL14	LFTXIAADIXMCVTG	LG14	2	3	[2jaf, 2jag]
YAXWLFTXXLXXXXL	YL14	LXFXVLDVXXKVGXG	LG14	2	6	[1jv6]
YXDWLFTXXLLLXXL	YL14	LVXXDGIMIXTGLXG	LG14	2	3	[1q5j]
YAXWLFTXXLXXXXL	YL14	LRNVXVVLWSAYXXV	LV14	2	5	[1at9, 1e0p, 1r2n, 1r84, 1pxs, 1ap9, 1pxr, 4hwl, 1s54, 1s53, 1o0a, 3han, 1kg9, 1kg8, 3hap, 3haq, 3har, 2wjk, 2wjl, 3has, 1f50, 1tn5, 3nsb, 3utv, 3utw, 1tn0, 3utx, 3uty, 1brx, 1brr, 1ucq, 4hyx, 1f4z, 1qkp, 1qko, 1brd, 1p8h, 4md2, 4md1, 3ns0, 1c3w, 1bm1, 2ntu, 1kme, 2ntw, 1s52, 1s51, 1py6, 4ov0, 1vjm, 3mbv, 1x0i, 1x0k, 1xji]
YSALDIVAKYIFAFL	YL14	LKLXXVVXWXGYPXV	LV14	6	5	[3vvk, 3qbl, 3abw, 3qbg, 3qbi, 3qbk]
YAXWLFTXXLXXXXL	YL14	LFTTPLXLLDLXLLV	LV14	2	2	[1brx]
YTWWLFSTIAFLFVL	YL14	LVXVLXTAYPILWIV	LV14	4	5	[2z55, 1vgo, 3wqj, 2ei4]
YXXWXLTXPLIVYFL	YL14	LXTVVMLAGFAGAMV	LV14	2	3	[3qap, 3qdc, 1jgj]
YSALDIVAKYIFAFL	YL14	TVVXWLGYPIVWXXG	TG14	6	5	[3vvk, 3qbl, 3a7k, 3abw, 3qbg, 3qbi, 3qbk]
YLDLVTKVGFGFIAL	YL14	TVXLWAIYPFIWXXG	TG14	6	5	[4gyc, 3qap, 3qdc, 2ksy, 1jgj]
YTIADXLAKAGYGVL	YL14	MTASFVFFVLARNNV	MV14	6	0	[3ddl]
YAXWLFTXXLXXXXL	YL14	MGLGXLYFLVKGMGV	MV14	2	0	[1vjm, 1tn5, 1bm1, 1q5i, 1s53, 1tn0]
YXDWLLTXPLLTVEL	YL14	SMMVSALVVFIAGYH	SH14	2	1	[3ddl]
YTIADXLAKAGYGVL	YL14	SMMVSALVVFIAGYH	SH14	6	1	[3ddl]
YTIADXLAKAGYGVL	YL14	LGNARLLLLATWGFY	LY14	6	5	[3ddl]
YAISCAXFVVVLXAL	YL14	AADIGMCVTGLAAAM	AM14	4	3	[1e12]
YVAGMTIGALHFWSL	YL14	AMXIPIWSGLAYMAM	AM14	0	1	[1xio, 2m3g, 4tl3]
YLTWALSTPMILXXL	YL14	AADIGMCVTGLAAAM	AM14	2	3	[1e12]
YXXWMVTXPLXXXXL	YL14	AMXIPIWSGLAYMAM	AM14	2	1	[1xio, 2m3g, 4tl3]
YAXWLFTXXLXXXXL	YL14	IAFTMXLXMLLGXGL	IL14	2	1	[1at9, 1kme, 1brr, 1s52, 1r2n, 1r84, 4hwl, 1qkp, 3han, 3hap, 3har, 3utx, 1xji, 3has, 3uty]
YXXWXLTXPLIVYFL	YL14	FGIVITLNTVVMLAG	FG14	2	3	[1gue, 3qap, 3qdc, 2f93, 2ksy, 2f95, 1jgj, 1h68, 1gu8]
YEYLVAMFIPIWSGL	YL14	HWIYVAGMTIGALHF	HF14	1	0	[2m3g]
YEYLVAMFIPIWSGL	YL14	WIYVAGMTIGALHFW	WW14	1	0	[2m3g]
YSALDIVAKYIFAFL	YL14	TXLVPVVSIASYXGL	TL14	6	1	[3vvk, 3qbl, 3a7k, 3abw, 3qbg, 3qbi, 3qbk]
YLTWALSTPMILXXL	YL14	TXLVPVVSIASYXGL	TL14	2	1	[3qbl, 3vvk, 3qbg, 3abw, 3qbi, 3qbk]
YAISCAXXIVVLXXL	YL14	TFDIAMCVTGLAAAL	TL14	4	3	[3vvk, 3qbl, 3abw, 3qbg, 3qbi, 3qbk]
YXXWLFTXXLXXXXL	YL14	TLXXXIAFTXXLSML	TL14	2	1	[1fbk, 3hao, 2i20, 4fpd]
YLDLVTKVGFGFIAL	YL14	TLFXLGAIGMLVGTL	TL14	6	0	[1gue, 4gyc, 3qap, 3qdc, 2ksy, 1jgj, 1h68, 1gu8]
YLTWALSTPMILXXL	YL14	TFDIAMCVTGLAAAL	TL14	2	3	[3qbl, 3vvk, 3qbg, 3abw, 3qbi, 3qbk]
YLTWALSTPMILXXL	YL14	TLMIPLVSISSYXGL	TL14	2	1	[1e12]
YXDWLFTXXLLLXXL	YL14	TLXXXIAFTXXLSML	TL14	2	1	[1q5j]
YAXWLFTXXLXXXXL	YL14	TLXXXIAFTXXLSML	TL14	2	1	[1m0k, 1s8l, 1at9, 1s8j, 1e0p, 1r2n, 1r84, 1jv7, 1pxs, 1jv6, 1pxr, 1ap9, 4hwl, 1s54, 1s53, 1o0a, 3han, 1kg9, 1kg8, 3hap, 3haq, 3har, 2wjk, 2wjl, 3has, 1q5i, 1f50, 1tn5, 3nsb, 1tn0, 3utx, 3uty, 1brx, 1brr, 1p8i, 1ucq, 4hyx, 1f4z, 1qkp, 1qko, 1brd, 1p8h, 4md2, 4md1, 3ns0, 1c3w, 1bm1, 2ntu, 1kme, 2ntw, 1s52, 1s51, 1py6, 4ov0, 1vjm, 3mbv, 1x0i, 1x0k, 1xji]
YTWWLFSTIAFLFVL	YL14	VXVLWTAYPILWXXG	VG14	4	5	[2z55, 1vgo, 3wqj, 2ei4]
YXXWXLTXPLIVYFL	YL14	VIXLNTVVXLXGFAG	VG14	2	3	[1gue, 3qap, 3qdc, 2f93, 2ksy, 2f95, 1jgj, 1h68, 1gu8]
YAXWLFTXXLXXXXL	YL14	VXXIAFTMXLSMLXG	VG14	2	1	[1brx, 1at9, 1bm1, 1kme, 1brr, 1s52, 1r2n, 1r84, 4hwl, 1qkp, 3hap, 3har, 3utx, 1xji, 3uty, 3has]
YEYLVAMFIPIWSGL	YL14	VAGMTIGALHFWSLS	VS14	1	0	[2m3g]
YTWWLFSTIAFLFVL	YL14	VDALMIVTGLXXALS	VS14	4	3	[3wqj]
YTWWLFSTICMIVVL	YL14	VDALMIVTGLXXALS	VS14	4	3	[1uaz]
YAXWLFTXXLXXXXL	YL14	KXLRNVTVVLWSAYP	KP14	2	5	[1brx, 1e0p, 1r2n, 1r84, 4hyx, 1f4z, 1pxs, 1pxr, 4hwl, 1qkp, 1qko, 1s54, 1s53, 1o0a, 3han, 3hap, 3haq, 3har, 2wjk, 2wjl, 3has, 1c3w, 1bm1, 2ntu, 1kme, 2ntw, 1s52, 1s51, 1py6, 1vjm, 1tn5, 1x0i, 1x0k, 3utv, 3utw, 1tn0, 3utx, 1xji, 3uty]
YXDWLLTXPLLTVEL	YL14	KLGFLAALMIVLXYP	KP14	2	3	[3ddl]
YLTWALSTPMILXXL	YL14	IAVSTILVPVVSIXS	IS14	2	1	[3qbl, 3vvk, 3qbg, 3qbi, 3qbk]
YXXWLFTXXLXXXXL	YL14	IXTLXXXIAFTXXLS	IS14	2	1	[1fbk, 3hao, 2i20, 4fpd]
YXDWLFTXXLLLXXL	YL14	IXTLXXXIAFTXXLS	IS14	2	1	[1q5j]
YAXWLFTXXLXXXXL	YL14	IXTLXXXIAFTXXLS	IS14	2	1	[1m0k, 1s8l, 1at9, 1s8j, 1e0p, 1r2n, 1r84, 1jv7, 1pxs, 1jv6, 1ap9, 1pxr, 4hwl, 1s54, 1s53, 1o0a, 3han, 1kg9, 1kg8, 3hap, 3haq, 3har, 2wjk, 2wjl, 3has, 1q5i, 1f50, 1tn5, 3nsb, 1cwq, 1tn0, 1brx, 1brr, 1p8i, 1ucq, 4hyx, 1f4z, 1qkp, 1qko, 1brd, 1p8h, 1mgy, 4md2, 4md1, 3ns0, 1c3w, 1bm1, 2ntu, 1kme, 2ntw, 1s52, 1s51, 1py6, 4ov0, 1vjm, 3mbv, 1x0i, 1x0k, 1xji]
YSALDIVAKYIFAFL	YL14	IAVSTILVPVVSIXS	IS14	6	1	[3vvk, 3qbl, 3qbg, 3qbi, 3qbk]
YEYLVAMFIPIWSGL	YL14	IYVAGMTIGALHFWS	IS14	1	0	[2m3g]
YLTWALSTPMILXXL	YL14	IWGATLMIPLVSIXS	IS14	2	1	[2jaf, 2jag]
YEYLVAMFIPIWSGL	YL14	IDWMVTTPLLLLSLS	IS14	1	2	[2m3g]
YAXWLFTXXLXXXXL	YL14	AITXLVPGIASAAYL	AL14	2	1	[2z55, 1vgo]
YAXWLFTXXLXXXXL	YL14	AIXXLXXXIAFTXXL	AL14	2	1	[1m0k, 1s8l, 1at9, 1s8j, 1e0p, 1r2n, 1r84, 1jv7, 1pxs, 1jv6, 1pxr, 1ap9, 4hwl, 1s54, 1s53, 1o0a, 3han, 1kg9, 1kg8, 3hap, 3haq, 3har, 2wjk, 2wjl, 3has, 1q5i, 1f50, 1tn5, 3nsb, 1cwq, 1tn0, 1brx, 1brr, 1p8i, 1ucq, 4hyx, 1f4z, 1qkp, 1qko, 1brd, 1p8h, 1mgy, 4md2, 4md1, 3ns0, 1c3w, 1bm1, 2ntu, 1kme, 2ntw, 1s52, 1s51, 1py6, 4ov0, 1vjm, 3mbv, 1x0i, 1x0k, 1xji]
YEYLVAMFIPIWSGL	YL14	AXYXDWMVTTXLXXL	AL14	1	2	[2m3g]
YXDWLFTXXLLLXXL	YL14	AIXXLXXXIAFTXXL	AL14	2	1	[1q5j]
YXXWLFTXXLXXXXL	YL14	AIXXLXXXIAFTXXL	AL14	2	1	[1fbk, 3hao, 2i20, 4fpd]
YAXWLFTXXLXXXXL	YL14	ARYAXWLFTTXLXXL	AL14	2	2	[1m0k, 1at9, 1e0p, 1r2n, 1r84, 1pxs, 1ap9, 1pxr, 4hwl, 1vgo, 1s54, 1s53, 1o0a, 3han, 1kg9, 1kg8, 3hap, 3haq, 3har, 2wjk, 2wjl, 3has, 1q5i, 1f50, 2z55, 1tn5, 3nsb, 1cwq, 3utv, 3utw, 1tn0, 3utx, 3uty, 1brx, 1brr, 1p8i, 1ucq, 4hyx, 1f4z, 1qkp, 1qko, 1p8h, 4md2, 4md1, 3ns0, 1c3w, 1bm1, 2ntu, 1kme, 2ntw, 1s52, 1s51, 1py6, 4ov0, 1vjm, 3mbv, 1x0i, 1x0k, 1xji]
YAXWLFTXXLXXXXL	YL14	ILVPGIAXAAYLXMF	IF14	2	1	[2z55, 1vgo]
YSALDIVAKYIFAFL	YL14	INIALAGLSILLFVF	IF14	6	0	[3vvk, 3qbl, 3a7k, 3abw, 3qbg, 3qbi, 3qbk]
YSALDIVAKYIFAFL	YL14	GRYLTWALSTPMILL	GL14	6	2	[3vvk, 3qbl, 3a7k, 3abw, 3qbg, 3qbi, 3qbk]
YTWWLFSTIAFLFVL	YL14	GVXALMIXTGLXXXL	GL14	4	3	[2z55, 1vgo, 3wqj, 2ei4]
YXXWMVTXPLXXXXL	YL14	GFLMSTQIVVITSGL	GL14	2	3	[1xio, 2m3g, 4tl3]
YAXWLFTXXLXXXXL	YL14	GADGIMIXTGLXXAL	GL14	2	3	[1at9, 1e0p, 1r2n, 1r84, 1pxs, 1ap9, 1pxr, 4hwl, 1s54, 1s53, 1o0a, 3han, 1kg9, 1kg8, 3hap, 3har, 2wjk, 2wjl, 3has, 1q5i, 1f50, 1tn5, 3nsb, 3utv, 1tn0, 3utx, 3uty, 1brx, 1brr, 1ucq, 1f4z, 1qkp, 1qko, 1p8h, 4md2, 4md1, 3ns0, 1c3w, 1bm1, 2ntu, 1kme, 2ntw, 1s52, 1s51, 1py6, 4ov0, 1vjm, 3mbv, 1x0k, 1xji]
YLWYICGVCAFLXIL	YL14	GFLMSTQIVVITSGL	GL14	4	3	[1xio, 2m3g, 4tl3]
YLTWALSTPMILXXL	YL14	GATLMIXLVSISSYL	GL14	2	1	[1e12, 2jaf, 2jag]
YXXWLFTXXLXXXXL	YL14	GADGIMIXTGLXXAL	GL14	2	3	[1fbk, 3hao, 2i20, 4fpd]
YAXWLFTXXLXXXXL	YL14	GVXALMIXTGLXXXL	GL14	2	3	[2z55, 1vgo]
YTWWLFSTICMIVVL	YL14	GVXALMIXTGLXXXL	GL14	4	3	[1uaz]
YLDLVTKVGFGFIAL	YL14	GISGIAAVAYXVXAL	GL14	6	1	[1gue, 4gyc, 3qap, 3qdc, 2ksy, 1jgj, 1h68, 1gu8]
YXXWXLTXPLIVYFL	YL14	GISGIAAVAYXVXAL	GL14	2	1	[1gue, 3qap, 3qdc, 2ksy, 1jgj, 1h68, 1gu8]
YXDWLFTXXLLLXXL	YL14	GADGIMIXTGLXXAL	GL14	2	3	[1q5j]
YAXWLFTXXLXXXXL	YL14	GTLIGVXALMIVTGL	GL14	2	3	[2z55, 1vgo]
YTWWLFSTIAFLFVL	YL14	GTLIGVXALMIVTGL	GL14	4	3	[2z55, 1vgo]
YLDLVTKVGFGFIAL	YL14	GIAAVAYXVMALGVG	GG14	6	1	[3qap, 3qdc, 2ksy, 1jgj]
YXXWLFTXXLXXXXL	YL14	GTXLAXVGADGIMIG	GG14	2	3	[3hao, 2i20]
YAXWLFTXXLXXXXL	YL14	GTXLAXVGADGIMIG	GG14	2	3	[1s8l, 1s8j, 1e0p, 1r2n, 1r84, 4hyx, 1f4z, 1jv7, 1pxs, 1jv6, 1pxr, 4hwl, 1qkp, 1qko, 1s54, 1s53, 1o0a, 1mgy, 3han, 3hap, 3haq, 3har, 2wjk, 2wjl, 3has, 1c3w, 1q5i, 2ntu, 1kme, 2ntw, 1s52, 1s51, 1py6, 1vjm, 1tn5, 1x0i, 1x0k, 3utv, 3utw, 1tn0, 3utx, 1xji, 3uty]
YXXWXLTXPLIVYFL	YL14	GIAAVAYXVMALGVG	GG14	2	1	[3qap, 3qdc, 2ksy, 1jgj]
YLTWALSTPMILXXL	YL14	AITFDIAMCVTGLXA	AA14	2	3	[3qbl, 3vvk, 3qbg, 3abw, 3qbi, 3qbk]
YAISCAXXIVVLXXL	YL14	AITFDIAMCVTGLXA	AA14	4	3	[3vvk, 3qbl, 3abw, 3qbg, 3qbi, 3qbk]
YTIADXLAKAGYGVL	YL14	AXLXXLATWGFYPIA	AA14	6	5	[3ddl]
YAXWLFTXXLXXXXL	YL14	AXWLFTTXXXXLXLA	AA14	2	2	[1at9, 1e0p, 1r2n, 1r84, 1pxs, 1pxr, 4hwl, 1vgo, 1s54, 1s53, 1o0a, 3han, 1kg8, 3hap, 3haq, 3har, 2wjk, 2wjl, 3has, 1q5i, 1f50, 2z55, 1tn5, 3utv, 3utw, 1tn0, 3utx, 3uty, 1brx, 4hyx, 1f4z, 1qkp, 1qko, 1brd, 1p8h, 4md2, 4md1, 1c3w, 1bm1, 2ntu, 1kme, 2ntw, 1s52, 1s51, 1py6, 4ov0, 1vjm, 3mbv, 1x0i, 1x0k, 1xji]
YTWWLFSTIAFLFVL	YL14	TIGTLIGVDALMIXT	TT14	4	3	[2z55, 1vgo]
YXXWMVTXPLXXXXL	YL14	TLIGFLMSTQIVVIT	TT14	2	3	[2m3g]
YLWYICGVCAFLXIL	YL14	TLIGFLMSTQIVVIT	TT14	4	3	[2m3g]
YAXWLFTXXLXXXXL	YL14	TILAXVGADGIMIXT	TT14	2	3	[1s8l, 1at9, 1s8j, 1e0p, 1r2n, 1r84, 1jv7, 1pxs, 1jv6, 1pxr, 4hwl, 1s54, 1s53, 1o0a, 3han, 3hap, 1kg8, 3haq, 3har, 2wjk, 2wjl, 3has, 1q5i, 1f50, 1tn5, 3utv, 3utw, 1tn0, 3utx, 3uty, 1brx, 4hyx, 1f4z, 1qkp, 1qko, 1p8h, 1mgy, 4md2, 4md1, 1c3w, 1bm1, 2ntu, 1kme, 2ntw, 1s52, 1s51, 1py6, 4ov0, 1vjm, 3mbv, 1x0i, 1x0k, 1xji]
YLDLVTKVGFGFIAL	YL14	TTLFWLGAIGMLXGT	TT14	6	0	[3qap, 3qdc, 2ksy, 1jgj]
YXXWLFTXXLXXXXL	YL14	TILAXVGADGIMIXT	TT14	2	3	[3hao, 2i20, 4fpd]
YAXWLFTXXLXXXXL	YL14	TIGTLIGVDALMIXT	TT14	2	3	[2z55, 1vgo]
YLDLVTKVGFGFIAL	YL14	VGISGXAAVAYXXXA	VA14	6	1	[1gue, 4gyc, 3qap, 3qdc, 2f93, 2ksy, 2f95, 1jgj, 1h68, 1gu8]
YXDWLFTXXLLLXXL	YL14	VGXDGIMIXTGLVGA	VA14	2	3	[1q5j]
YXXWLFTXXLXXXXL	YL14	VGXDGIMIXTGLVGA	VA14	2	3	[1fbk, 3hao, 2i20, 4fpd]
YAXWLFTXXLXXXXL	YL14	VGXDGIMIXTGLVGA	VA14	2	3	[1m0k, 1at9, 1e0p, 1r2n, 1r84, 1pxs, 1ap9, 1pxr, 4hwl, 1s54, 1s53, 1o0a, 3han, 1kg9, 1kg8, 3hap, 3haq, 3har, 2wjk, 2wjl, 3has, 1q5i, 1f50, 1tn5, 3nsb, 3utv, 3utw, 1tn0, 3utx, 3uty, 1brx, 1brr, 1p8i, 1ucq, 4hyx, 1f4z, 1qkp, 1qko, 1p8h, 4md2, 4md1, 3ns0, 1c3w, 1bm1, 2ntu, 1kme, 2ntw, 1s52, 1s51, 1py6, 4ov0, 1vjm, 3mbv, 1x0k, 1xji]
YXXWXLTXPLIVYFL	YL14	VGISGXAAVAYXXXA	VA14	2	1	[1gue, 3qap, 3qdc, 2f93, 2ksy, 2f95, 1jgj, 1h68, 1gu8]
YAISCAXFVVVLXAL	YL14	VIAADIGMCVTGLAA	VA14	4	3	[1e12, 2jaf]
YVAGMTIGALHFWSL	YL14	VAMFIPIWSGLAXMA	VA14	0	1	[1xio, 2m3g, 4tl3]
YTWWLFSTICMIVVL	YL14	VGXDALMIXTGLVGA	VA14	4	3	[1uaz]
YXXWXLTXPLIVYFL	YL14	VYLDLVTXVGFGFIA	VA14	2	6	[1gue, 3qap, 3qdc, 2f93, 2ksy, 2f95, 1jgj, 1h68, 1gu8]
YLTWALSTPMILXXL	YL14	VIAADIGMCVTGLAA	VA14	2	3	[1e12, 2jaf]
YXXWMVTXPLXXXXL	YL14	VAMFIPIWSGLAXMA	VA14	2	1	[1xio, 2m3g, 4tl3]
YAXWLFTXXLXXXXL	YL14	AXVGADGIMIGTGLV	AV14	2	3	[1m0k, 1s8l, 1at9, 1s8j, 1e0p, 1r2n, 1r84, 1pxs, 1ap9, 1pxr, 4hwl, 1s54, 1s53, 1o0a, 3han, 1kg9, 3hap, 1kg8, 3haq, 3har, 2wjk, 2wjl, 3has, 1q5i, 1f50, 1tn5, 3nsb, 1cwq, 3utv, 3utw, 1tn0, 3utx, 3uty, 1brx, 1brr, 1p8i, 1ucq, 4hyx, 1f4z, 1qkp, 1qko, 1p8h, 4md2, 4md1, 3ns0, 1c3w, 1bm1, 2ntu, 1kme, 2ntw, 1s52, 1s51, 1py6, 4ov0, 1vjm, 3mbv, 1x0k, 1xji]
YXXWLFTXXLXXXXL	YL14	AXVGADGIMIGTGLV	AV14	2	3	[1fbk, 3hao, 2i20, 4fpd]
YXDWLFTXXLLLXXL	YL14	AXVGADGIMIGTGLV	AV14	2	3	[1q5j]
YAXWLFTXXLXXXXL	YL14	RYAXWLFTTXLXXXD	RD14	2	2	[1m0k, 1at9, 1e0p, 1r2n, 1r84, 1pxs, 1ap9, 1pxr, 4hwl, 1vgo, 1s54, 1s53, 1o0a, 3han, 1kg9, 1kg8, 3hap, 3haq, 3har, 2wjk, 2wjl, 3has, 1q5i, 1f50, 2z55, 1tn5, 3nsb, 1cwq, 3utv, 3utw, 1tn0, 3utx, 3uty, 1brx, 1brr, 1p8i, 1ucq, 4hyx, 1f4z, 1qkp, 1qko, 1brd, 1p8h, 4md2, 4md1, 3ns0, 1c3w, 1bm1, 2ntu, 1kme, 2ntw, 1s52, 1s51, 1py6, 4ov0, 1vjm, 3mbv, 1x0i, 1x0k, 1xji]
YSALDIVAKYIFAFL	YL14	LIAVSTILVPVVSIA	LA14	6	1	[3vvk, 3qbl, 3qbg, 3qbi, 3qbk]
YLTWALSTPMILXXL	YL14	LIAVSTILVPVVSIA	LA14	2	1	[3qbl, 3vvk, 3qbg, 3qbi, 3qbk]
YLDLVTKVGFGFIAL	YL14	LFXLGXIGMLVGTXA	LA14	6	0	[1gue, 4gyc, 3qap, 3qdc, 2f93, 2ksy, 2f95, 1jgj, 1h68, 1gu8]
YSALDIVAKYIFAFL	YL14	LLTVVMWLGYPIXWA	LA14	6	5	[3vvk, 3qbl, 3a7k, 3abw, 3qbg, 3qbi, 3qbk]
YXXWMVTXPLXXXXL	YL14	LMSTQIVVITSGXXA	LA14	2	3	[1xio, 2m3g, 4tl3]
YLWYICGVCAFLXIL	YL14	LMSTQIVVITSGXXA	LA14	4	3	[1xio, 2m3g, 4tl3]
YLWYICGVCAFLXIL	YL14	IGXLMSTQIVVITSG	IG14	4	3	[2m3g]
YAXWLFTXXLXXXXL	YL14	IXAXXGADGIMIXTG	IG14	2	3	[1s8l, 1at9, 1s8j, 1e0p, 1r2n, 1r84, 1jv7, 1pxs, 1jv6, 1ap9, 1pxr, 4hwl, 1s54, 1s53, 1o0a, 3han, 1kg9, 1kg8, 3hap, 3haq, 3har, 2wjk, 2wjl, 3has, 1q5i, 1f50, 1tn5, 3utv, 3utw, 1tn0, 3utx, 3uty, 1brx, 1ucq, 4hyx, 1f4z, 1qkp, 1qko, 1brd, 1p8h, 1mgy, 4md2, 4md1, 1c3w, 1bm1, 2ntu, 1kme, 2ntw, 1s52, 1s51, 1py6, 4ov0, 1vjm, 3mbv, 1x0i, 1x0k, 1xji]
YTWWLFSTIAFLFVL	YL14	IGXLIGVDALMIXXG	IG14	4	3	[2z55, 1vgo]
YXXWMVTXPLXXXXL	YL14	IGXLMSTQIVVITSG	IG14	2	3	[2m3g]
YAXWLFTXXLXXXXL	YL14	IGXLIGVDALMIXXG	IG14	2	3	[2z55, 1vgo]
YXXWXLTXPLIVYFL	YL14	ISGIAAVAYXVMALG	IG14	2	1	[3qap, 3qdc, 2ksy, 1jgj]
YXDWLFTXXLLLXXL	YL14	IXAXXGADGIMIXTG	IG14	2	3	[1q5j]
YLDLVTKVGFGFIAL	YL14	IXWILTTPLIVYXXG	IG14	6	2	[1gue, 3qap, 3qdc, 2f93, 2ksy, 2f95, 1jgj, 1h68, 1gu8]
YXXWLFTXXLXXXXL	YL14	IXAXXGADGIMIXTG	IG14	2	3	[1fbk, 3hao, 2i20, 4fpd]
YLDLVTKVGFGFIAL	YL14	ISGIAAVAYXVMALG	IG14	6	1	[3qap, 3qdc, 2ksy, 1jgj]
YSALDIVAKYIFAFL	YL14	STILVPVVSIASYTG	SG14	6	1	[3vvk, 3qbl, 3a7k, 3abw, 3qbg, 3qbi, 3qbk]
YLTWALSTPMILXXL	YL14	STILVPVVSIASYTG	SG14	2	1	[3qbl, 3vvk, 3qbg, 3abw, 3qbi, 3qbk]
YLTWALSTPMILXXL	YL14	AYSXLDIVAKYXFAF	AF14	2	6	[3qbl, 3vvk, 3qbg, 3abw, 3qbi, 3qbk]
YAISCAXXIVVLXXL	YL14	TKLFTAITFDIAMCV	TV14	4	3	[3vvk, 3qbl, 3qbg, 3qbi, 3qbk]
YTWWLFSTICMIVVL	YL14	TLVGVDALMIVTGLV	TV14	4	3	[1uaz]
YLDLVTKVGFGFIAL	YL14	TLVGISGIAAVAYXV	TV14	6	1	[1gue, 4gyc, 3qap, 3qdc, 2f93, 2ksy, 2f95, 1jgj, 1h68, 1gu8]
YLTWALSTPMILXXL	YL14	TKLFTAITFDIAMCV	TV14	2	3	[3qbl, 3vvk, 3qbg, 3qbi, 3qbk]
YXXWXLTXPLIVYFL	YL14	TLVGISGIAAVAYXV	TV14	2	1	[1gue, 3qap, 3qdc, 2f93, 2ksy, 2f95, 1jgj, 1h68, 1gu8]
YLDLVTKVGFGFIAL	YL14	DWXLTTPLIVYXLGL	DL14	6	2	[1gue, 3qap, 3qdc, 2f93, 2ksy, 2f95, 1jgj, 1h68, 1gu8]
YAXWLFTXXLXXXXL	YL14	DWLXTTPLLXXXLXL	DL14	2	2	[1brx, 1at9, 1e0p, 1r2n, 1r84, 4hyx, 1f4z, 1pxs, 1pxr, 1qkp, 1qko, 1brd, 1vgo, 1s54, 1s53, 3han, 3hap, 3haq, 3har, 2wjk, 2wjl, 3has, 1c3w, 1bm1, 1q5i, 2ntu, 1kme, 2ntw, 1s52, 1s51, 1py6, 1vjm, 1tn5, 1x0i, 1x0k, 3utv, 3utw, 1tn0, 3utx, 1xji, 3uty]
YAXWLFTXXLXXXXL	YL14	AFTMXLSMLLGYGLT	AT14	2	1	[4hwl, 1at9, 1s52]
YAISCAXFVVVLXAL	YL14	ADIGMCVTGLAAAMT	AT14	4	3	[1e12]
YAXWLFTXXLXXXXL	YL14	ADGIMIGTGLVGALT	AT14	2	3	[1brx, 1at9, 1bm1, 1q5i, 1brr, 1s52, 1ucq, 1pxr, 4hwl, 1p8h, 1x0k, 1tn0, 3har, 3utx]
YXXWLFTXXLXXXXL	YL14	ADGIMIGTGLVGALT	AT14	2	3	[1fbk]
YLTWALSTPMILXXL	YL14	ADIGMCVTGLAAAMT	AT14	2	3	[1e12]
YXXWLFTXXLXXXXL	YL14	KFYAIXTLVXXIAFT	KT14	2	1	[3hao, 2i20]
YAXWLFTXXLXXXXL	YL14	KFYAIXTLVXXIAFT	KT14	2	1	[1c3w, 1e0p, 1q5i, 2ntu, 1kme, 2ntw, 1s51, 1py6, 1f4z, 1pxs, 1pxr, 1vjm, 1qko, 1s54, 1s53, 1x0i, 1x0k, 3haq, 3utw, 1tn0, 2wjk, 2wjl]
YAISCAXXIVVLXXL	YL14	KLFTAITFDIAMCVT	KT14	4	3	[3vvk, 3qbl, 3qbg, 3qbi, 3qbk]
YLTWALSTPMILXXL	YL14	KLFTAITFDIAMCVT	KT14	2	3	[3qbl, 3vvk, 3qbg, 3qbi, 3qbk]
YLTWALSTPMILXXL	YL14	TXITFDIXMCVTGLA	TA14	2	3	[3qbl, 3vvk, 3qbg, 3abw, 3qbi, 3qbk]
YAISCAXXIVVLXXL	YL14	TXITFDIXMCVTGLA	TA14	4	3	[3vvk, 3qbl, 3abw, 3qbg, 3qbi, 3qbk]
YAISCAXFVVVLXAL	YL14	TVIAADIXMCVTGLA	TA14	4	3	[1e12, 2jaf]
YTIADXLAKAGYGVL	YL14	TVATMTASFVFFVLA	TA14	6	0	[3ddl]
YLTWALSTPMILXXL	YL14	TVIAADIXMCVTGLA	TA14	2	3	[1e12, 2jaf]
YLDLVTKVGFGFIAL	YL14	VRLRNLTVXLWAIYP	VP14	6	5	[1gue, 4gyc, 3qap, 3qdc, 2f93, 2ksy, 2f95, 1jgj, 1h68, 1gu8]
YLDLVTKVGFGFIAL	YL14	VXLWAIYPFIWLLGP	VP14	6	5	[3qap, 3qdc]
YAISCAXXIVVLXXL	YL14	FTXITFDIXMCVTGL	FL14	4	3	[3vvk, 3qbl, 3abw, 3qbg, 3qbi, 3qbk]
YEYLVAMFIPIWSGL	YL14	FCLLPFFSKVGFSFL	FL14	1	6	[2m3g]
YLTWALSTPMILXXL	YL14	FTXIAADIXMCVTGL	FL14	2	3	[1e12, 2jaf, 2jag]
YAISCAXFVVVLXAL	YL14	FTXIAADIXMCVTGL	FL14	4	3	[1e12, 2jaf, 2jag]
YVAGMTIGALHFWSL	YL14	FCLLPFFSKVGFSFL	FL14	0	6	[1xio, 2m3g, 4tl3]
YLTWALSTPMILXXL	YL14	FTXITFDIXMCVTGL	FL14	2	3	[3qbl, 3vvk, 3qbg, 3abw, 3qbi, 3qbk]
YTIADXLAKAGYGVL	YL14	FTVATMTASFVFFVL	FL14	6	0	[3ddl]
YLDLVTKVGFGFIAL	YL14	SGIAAVAYXVMALGV	SV14	6	1	[3qap, 3qdc, 2ksy, 1jgj]
YXXWXLTXPLIVYFL	YL14	SGIAAVAYXVMALGV	SV14	2	1	[3qap, 3qdc, 2ksy, 1jgj]
YTIADXLAKAGYGVL	YL14	SFTVATMTASFVFFV	SV14	6	0	[3ddl]
YLDLVTKVGFGFIAL	YL14	LGAIGMLVGTLAFAW	LW14	6	0	[1gue, 4gyc, 3qap, 3qdc, 2f93, 2ksy, 2f95, 1jgj, 1h68, 1gu8]
YLTWALSTPMILXXL	YL14	LVPVVSIASYTGLAS	LS14	2	1	[3qbl, 3vvk, 3qbg, 3abw, 3qbi, 3qbk]
YSALDIVAKYIFAFL	YL14	LVPVVSIASYTGLAS	LS14	6	1	[3vvk, 3qbl, 3a7k, 3abw, 3qbg, 3qbi, 3qbk]
YXXWMVTXPLXXXXL	YL14	LIGFLMSTQIVVITS	LS14	2	3	[2m3g]
YLWYICGVCAFLXIL	YL14	LIGFLMSTQIVVITS	LS14	4	3	[2m3g]
YLTWALSTPMILXXL	YL14	VSTILVPVVSIASYT	VT14	2	1	[3qbl, 3vvk, 3qbg, 3abw, 3qbi, 3qbk]
YSALDIVAKYIFAFL	YL14	VSTILVPVVSIASYT	VT14	6	1	[3vvk, 3qbl, 3abw, 3qbg, 3qbi, 3qbk]
YAXWLFTXXLXXXXL	YL14	FYAITTLVPAIAFTA	FA14	2	1	[1pxs]
YLDLVTKVGFGFIAL	YL14	FWXXAIGMLVGTLXF	FF14	6	0	[1gue, 4gyc, 3qap, 3qdc, 2f93, 2ksy, 2f95, 1jgj, 1h68, 1gu8]
YTIADXLAKAGYGVL	YL14	FSFTVATMTASXVFF	FF14	6	0	[3ddl]
YLTWALSTPMILXXL	YL14	ILVPVVSIASYTGLA	IA14	2	1	[3qbl, 3vvk, 3qbg, 3abw, 3qbi, 3qbk]
YSALDIVAKYIFAFL	YL14	ILVPVVSIASYTGLA	IA14	6	1	[3vvk, 3qbl, 3a7k, 3abw, 3qbg, 3qbi, 3qbk]
YLDLVTKVGFGFIAL	YL14	ILXTPLIVYFLGLLA	IA14	6	2	[3qdc, 1h68, 1gu8]
YAXWLFTXXLXXXXL	YL14	IGXDALMIVTGLIXA	IA14	2	3	[2z55, 1vgo]
YTWWLFSTIAFLFVL	YL14	IGXDALMIVTGLIXA	IA14	4	3	[2z55, 1vgo, 3wqj, 2ei4]
YAISCAXXIVVLXXL	YL14	ITFDIXXCVTGXXXA	IA14	4	3	[3vvk, 3qbl, 3abw, 3qbg, 3qbi, 3qbk]
YXXWXLTXPLIVYFL	YL14	IXITLNTVVMLAGFA	IA14	2	3	[1gue, 3qap, 3qdc, 2f93, 2ksy, 2f95, 1jgj, 1h68, 1gu8]
YLTWALSTPMILXXL	YL14	ITFDIXXCVTGXXXA	IA14	2	3	[3qbl, 3vvk, 3qbg, 3abw, 3qbi, 3qbk]
YAISCAXFVVVLXAL	YL14	IXADIXMCVTGXXXA	IA14	4	3	[1e12]
YLTWALSTPMILXXL	YL14	IXADIXMCVTGXXXA	IA14	2	3	[1e12]
YAXWLFTXXLXXXXL	YL14	ITILVPGIASAAYXA	IA14	2	1	[2z55, 1vgo]
YXXWXLTXPLIVYFL	YL14	ITLNTVVMLAGFAGA	IA14	2	3	[3qap, 3qdc, 2ksy, 1jgj]
YXXWXLTXPLIVYFL	YL14	TLNTVVMLAGFAGAM	TM14	2	3	[3qap, 3qdc, 2ksy, 1jgj]
YAXWLFTXXLXXXXL	YL14	TXLVPGIASAAYXXM	TM14	2	1	[2z55, 1vgo]
YXXWLFTXXLXXXXL	YL14	TXLXXXIAFTXXLXM	TM14	2	1	[1fbk, 3hao, 2i20, 4fpd]
YAXWLFTXXLXXXXL	YL14	TXLXXXIAFTXXLXM	TM14	2	1	[1m0k, 1s8l, 1at9, 1s8j, 1e0p, 1r2n, 1r84, 1jv7, 1pxs, 1jv6, 1ap9, 1pxr, 4hwl, 1s54, 1o0a, 3han, 1kg9, 1kg8, 3hap, 3haq, 3har, 2wjk, 2wjl, 3has, 1q5i, 1f50, 1tn5, 3nsb, 1cwq, 1tn0, 1brx, 1brr, 1p8i, 1ucq, 4hyx, 1f4z, 1qkp, 1qko, 1brd, 1p8h, 1mgy, 4md2, 4md1, 3ns0, 1c3w, 1bm1, 2ntu, 1kme, 2ntw, 1s52, 1s51, 1py6, 4ov0, 1vjm, 3mbv, 1x0i, 1x0k, 1xji]
YXDWLFTXXLLLXXL	YL14	TXLXXXIAFTXXLXM	TM14	2	1	[1q5j]
YAXWLFTXXLXXXXL	YL14	YAIXXLXXXIAFTXY	YY14	2	1	[1s8l, 1at9, 1s8j, 1e0p, 1r2n, 1r84, 1jv7, 1pxs, 1jv6, 1pxr, 4hwl, 1s54, 1s53, 1o0a, 3han, 1kg8, 3hap, 3haq, 3har, 2wjk, 2wjl, 3has, 1q5i, 1f50, 1tn5, 1tn0, 1brx, 1ucq, 4hyx, 1f4z, 1qkp, 1qko, 1p8h, 1mgy, 4md2, 4md1, 1c3w, 1bm1, 2ntu, 1kme, 2ntw, 1s52, 1s51, 1py6, 4ov0, 1vjm, 3mbv, 1x0i, 1x0k, 1xji]
YXDWLFTXXLLLXXL	YL14	YAIXXLXXXIAFTXY	YY14	2	1	[1q5j]
YXXWLFTXXLXXXXL	YL14	YAIXXLXXXIAFTXY	YY14	2	1	[1fbk, 3hao, 2i20, 4fpd]
YXXWMVTXPLXXXXL	YL14	YLVAMFIPIWSGLAY	YY14	2	1	[2m3g]
YVAGMTIGALHFWSL	YL14	YLVAMFIPIWSGLAY	YY14	0	1	[2m3g]
YAXWLFTXXLXXXXL	YL14	YAITXLVPGIASAAY	YY14	2	1	[2z55, 1vgo]
YLDLVTKVGFGFIAL	YL14	YVXLVGISGIAAXAY	YY14	6	1	[1gue, 4gyc, 3qap, 3qdc, 2f93, 2ksy, 2f95, 1jgj, 1h68, 1gu8]
YLDLVTKVGFGFIAL	YL14	YVXLRNLTVXLWAIY	YY14	6	5	[1gue, 4gyc, 3qap, 3qdc, 2ksy, 1jgj, 1h68, 1gu8]
YXXWXLTXPLIVYFL	YL14	YVXLVGISGIAAXAY	YY14	2	1	[1gue, 3qap, 3qdc, 2f93, 2ksy, 2f95, 1jgj, 1h68, 1gu8]
YAXWLFTXXLXXXXL	YL14	YYAITILVPGIASAA	YA14	2	1	[1vgo]
YLDLVTKVGFGFIAL	YL14	YYVTLVGISGIAAVA	YA14	6	1	[1gue, 4gyc, 3qap, 3qdc, 2f93, 2ksy, 2f95, 1jgj, 1h68, 1gu8]
YXXWXLTXPLIVYFL	YL14	YYVTLVGISGIAAVA	YA14	2	1	[1gue, 3qap, 3qdc, 2f93, 2ksy, 2f95, 1jgj, 1h68, 1gu8]
YXXWMVTXPLXXXXL	YL14	LVAMFIPIWSGLAYM	LM14	2	1	[1xio, 2m3g, 4tl3]
YTIADXLAKAGYGVL	YL14	LLLLATWGFYPIAYM	LM14	6	5	[3ddl]
YVAGMTIGALHFWSL	YL14	LVAMFIPIWSGLAYM	LM14	0	1	[1xio, 2m3g, 4tl3]
YLDLVTKVGFGFIAL	YL14	LXGISGIAAVAYXVM	LM14	6	1	[1gue, 4gyc, 3qap, 3qdc, 2f93, 2ksy, 2f95, 1jgj, 1h68, 1gu8]
YXXWXLTXPLIVYFL	YL14	LXGISGIAAVAYXVM	LM14	2	1	[1gue, 3qap, 3qdc, 2f93, 2ksy, 2f95, 1jgj, 1h68, 1gu8]
YSALDIVAKYIFAFL	YL14	TLKLLTVVMWLGYXI	TI14	6	5	[3vvk, 3qbl, 3qbg, 3qbi, 3qbk]
YAXWLFTXXLXXXXL	YL14	TLIGVDALXIVTGLI	TI14	2	3	[2z55, 1vgo]
YTWWLFSTIAFLFVL	YL14	TLIGVDALXIVTGLI	TI14	4	3	[2z55, 1vgo, 2ei4]
YLTWALSTPMILXXL	YL14	TSWAYSALDIVAKYI	TI14	2	6	[3qbl, 3vvk, 3qbg, 3abw, 3qbi, 3qbk]
YAXWLFTXXLXXXXL	YL14	APAIAFTMXLSMLLG	AG14	2	1	[3han]
YAXWLFTXXLXXXXL	YL14	AVGADGIMIGTGLVG	AG14	2	3	[3hap]
YXXWXLTXPLIVYFL	YL14	ALIVYLDLVXKVGFG	AG14	2	6	[1gue, 3qap, 3qdc, 2f93, 2ksy, 2f95, 1jgj, 1h68, 1gu8]
YLTWALSTPMILXXL	YL14	ATLMIPLVSISSYLG	AG14	2	1	[1e12, 2jaf]
YAXWLFTXXLXXXXL	YL14	AIAFTMXLSMLLGYG	AG14	2	1	[1at9, 1kme, 1brr, 1s52, 1r2n, 1r84, 4hwl, 1qkp, 3han, 3hap, 3har, 3utx, 1xji, 3has, 3uty]
YXDWLLTXPLLTVEL	YL14	AAKLGFLAXXMIVLG	AG14	2	3	[3ddl]
YLDLVTKVGFGFIAL	YL14	AIGMLXGTLAFAWAG	AG14	6	0	[1gue, 4gyc, 3qap, 3qdc, 2f93, 2ksy, 2f95, 1jgj, 1h68, 1gu8]
YLTWALSTPMILXXL	YL14	SWAYSXLDIVAKYXF	SF14	2	6	[3qbl, 3vvk, 3qbg, 3abw, 3qbi, 3qbk]
YXDWLLTXPLLTVEL	YL14	ISMMVSALVVFIAGY	IY14	2	1	[3ddl]
YTIADXLAKAGYGVL	YL14	ISMMVSALVVFIAGY	IY14	6	1	[3ddl]
YLDLVTKVGFGFIAL	YL14	WLGAIGMLVGTLAFA	WA14	6	0	[1gue, 4gyc, 3qap, 3qdc, 2f93, 2ksy, 2f95, 1jgj, 1h68, 1gu8]
YLTWALSTPMILXXL	YL14	WAXSXLDIVAKYXFA	WA14	2	6	[3qbl, 3vvk, 3qbg, 3abw, 3qbi, 3qbk]
YLTWALSTPMILXXL	YL14	SLFTVIAADIGMCVT	ST14	2	3	[2jaf, 2jag]
YAISCAXFVVVLXAL	YL14	SLFTVIAADIGMCVT	ST14	4	3	[2jaf, 2jag]
YSALDIVAKYIFAFL	YL14	YINIALAGLSILLXV	YV14	6	0	[3vvk, 3qbl, 3a7k, 3abw, 3qbg, 3qbi, 3qbk]
YSALDIVAKYIFAFL	YL14	NXALAGLSILLFVXM	NM14	6	0	[3vvk, 3qbl, 3abw, 3qbg, 3qbi, 3qbk]
YLDLVTKVGFGFIAL	YL14	PRYIXWILTTPLIVY	PY14	6	2	[1gue, 3qap, 3qdc, 2f93, 2ksy, 2f95, 1jgj, 1h68, 1gu8]
YAXWLFTXXLXXXXL	YL14	PAIAFTMXLSMLLGY	PY14	2	1	[1at9, 1kme, 1brr, 1s52, 1r2n, 1r84, 4hwl, 1qkp, 3han, 3hap, 3har, 3utx, 1xji, 3has]
YLDLVTKVGFGFIAL	YL14	RYYVTLVGISGIAAV	RV14	6	1	[4gyc, 3qdc, 2f93, 2f95]
YXXWXLTXPLIVYFL	YL14	RYYVTLVGISGIAAV	RV14	2	1	[3qdc, 2f93, 2f95]
YAXWLFTXXLXXXXL	YL14	KKFYAIXTLVPAIAF	KF14	2	1	[2ntu, 1s54, 1s53]
YXXWXLTXPLIVYFL	YL14	SREFGIVITLNTVVM	SM14	2	3	[2f93, 2f95]
YAXWLFTXXLXXXXL	YL14	STLVPAIAFTMYLSM	SM14	2	1	[1s53]
YSALDIVAKYIFAFL	YL14	FXTLKLLTVVMWLXY	FY14	6	5	[3vvk, 3qbl, 3qbg, 3qbi, 3qbk]
YAXWLFTXXLXXXXL	YL14	FKXLRNVTVVLWXAY	FY14	2	5	[1e0p, 1pxs, 1pxr, 4hwl, 1qkp, 1qko, 1s54, 1s53, 3haq, 3har, 2wjl, 3has, 1c3w, 1q5i, 2ntu, 1kme, 2ntw, 1s52, 1s51, 1py6, 1vjm, 1tn5, 1x0k, 1tn0, 3utx, 3uty]
YXXWLFTXXLXXXXL	YL14	FYAIXTLXXXIAFTM	FM14	2	1	[3hao, 2i20, 4fpd]
YAXWLFTXXLXXXXL	YL14	FYAIXTLXXXIAFTM	FM14	2	1	[1brx, 1s8l, 1s8j, 1e0p, 1r2n, 1r84, 4hyx, 1f4z, 1jv7, 1jv6, 1pxr, 1qkp, 1qko, 1s54, 1s53, 1o0a, 1mgy, 3han, 1kg8, 3hap, 3haq, 3har, 2wjk, 2wjl, 3has, 1c3w, 1bm1, 1q5i, 2ntu, 1kme, 2ntw, 1s51, 1py6, 4ov0, 1vjm, 1tn5, 1x0i, 1x0k, 3utw, 1tn0, 1xji]
YXXWMVTXPLXXXXL	YL14	EYLVAMFIPIWSGLA	EA14	2	1	[2m3g]
YVAGMTIGALHFWSL	YL14	EYLVAMFIPIWSGLA	EA14	0	1	[2m3g]
YXXWXLTXPLIVYFL	YL14	EFGIVITLNTVVMLA	EA14	2	3	[1gue, 3qap, 3qdc, 2f93, 2ksy, 2f95, 1jgj, 1h68, 1gu8]
YAXWLFTXXLXXXXL	YL14	EYYAITILVPGIASA	EA14	2	1	[1vgo]
YSALDIVAKYIFAFL	YL14	ALAGLSILLFVFMTR	AR14	6	0	[3vvk, 3qbl, 3qbg, 3qbi, 3qbk]
YSALDIVAKYIFAFL	YL14	STLKLLTVVMWLGYP	SP14	6	5	[3vvk, 3qbl, 3qbg, 3qbi, 3qbk]
YSALDIVAKYIFAFL	YL14	KLLTVVMWLGYPIVW	KW14	6	5	[3vvk, 3qbl, 3a7k, 3abw, 3qbg, 3qbi, 3qbk]
YAXWLFTXXLXXXXL	YL14	WLXXTXLXXXXLXLL	WL14	2	2	[1brx, 1c3w, 1bm1, 1e0p, 1q5i, 2ntu, 1kme, 1pxs, 1pxr, 1vjm, 1tn5, 1qkp, 1qko, 1brd, 1vgo, 1s54, 1s53, 1x0k, 1tn0, 2wjl, 3has]
YSALDIVAKYIFAFL	YL14	WXRYLTWAXSTPXIL	WL14	6	2	[3vvk, 3qbl, 3a7k, 3abw, 3qbg, 3qbi, 3qbk]
YLDLVTKVGFGFIAL	YL14	WILTTPLIVYXLXLL	WL14	6	2	[1gue, 4gyc, 3qdc, 2f93, 2f95, 1jgj, 1h68, 1gu8]
YLDLVTKVGFGFIAL	YL14	RLRNLTVXLWAIYPF	RF14	6	5	[1gue, 4gyc, 3qap, 3qdc, 2f93, 2ksy, 2f95, 1jgj, 1h68, 1gu8]
YLDLVTKVGFGFIAL	YL14	RYIXWILTTPLIVYF	RF14	6	2	[1gue, 3qap, 3qdc, 2f93, 2ksy, 2f95, 1jgj, 1h68, 1gu8]
YXXWXLTXPLIVYFL	YL14	DLVTKVGFGFIALDA	DA14	2	6	[3qap, 3qdc, 1jgj]
YXXWXLTXPLIVYFL	YL14	DSREFGIVITLNTVV	DV14	2	3	[2f93, 2f95]
YXXWXLTXPLIVYFL	YL14	GIVITLNTVVMLAGF	GF14	2	3	[1gue, 3qap, 3qdc, 2f93, 2ksy, 2f95, 1jgj, 1h68, 1gu8]
YSALDIVAKYIFAFL	YL14	RYLTWALSTPMILLA	RA14	6	2	[3vvk, 3qbl, 3abw, 3qbg, 3qbi, 3qbk]
YXXWXLTXPLIVYFL	YL14	REFGIVITLNTVVML	RL14	2	3	[1gue, 3qdc, 2f93, 2ksy, 2f95, 1jgj, 1h68, 1gu8]
YAXWLFTXXLXXXXL	YL14	DVXAKVGFGFVLLRS	DS14	2	6	[1vgo]
YAXWLFTXXLXXXXL	YL14	DVXAKVGFGLILLRS	DS14	2	6	[1brx, 1c3w, 1at9, 1bm1, 1e0p, 1q5i, 2ntu, 1kme, 1pxs, 1pxr, 1vjm, 1tn5, 1qko, 1s54, 1s53, 1x0k, 1tn0]
YTIADXLAKAGYGVL	YL14	GNARLLLLATWGFYP	GP14	6	5	[3ddl]
YTIADXLAKAGYGVL	YL14	NARLLLLATWGFYPI	NI14	6	5	[3ddl]
YXXWXLTXPLIVYFL	YL14	IVYLDLVTKVGFGFI	II14	2	6	[1gue, 3qap, 3qdc, 2f93, 2ksy, 2f95, 1jgj, 1h68, 1gu8]
YXXWXLTXPLIVYFL	YL14	VALIVYLDLVTKVGF	VF14	2	6	[1gue, 3qap, 3qdc, 2f93, 2ksy, 2f95, 1jgj, 1h68, 1gu8]
YXXWXLTXPLIVYFL	YL14	LDLVTXVGFGFIALD	LD14	2	6	[1gue, 3qap, 3qdc, 2f93, 2ksy, 2f95, 1jgj, 1h68, 1gu8]
YAXWLFTXXLXXXXL	YL14	PFYAITTLVPAIAFT	PT14	2	1	[1tn5]
YAXWLFTXXLXXXXL	YL14	AAIAFTMYLSMLLXY	AY14	2	1	[3uty]
YXDWLLTXPLLTVEL	YL14	AXLGFLAALMIVLGY	AY14	2	3	[3ddl]
YSALDIVAKYIFAFL	YL14	AVSTILVPVVSIASY	AY14	6	1	[3vvk, 3qbl, 3qbg, 3qbi, 3qbk]
YLTWALSTPMILXXL	YL14	AVSTILVPVVSIASY	AY14	2	1	[3qbl, 3vvk, 3qbg, 3qbi, 3qbk]
YLDLVTKVGFGFIAL	YL14	IAAVAYXVMALGVGW	IW14	6	1	[3qap, 3qdc, 2ksy, 1jgj]
YXXWXLTXPLIVYFL	YL14	IAAVAYXVMALGVGW	IW14	2	1	[3qap, 3qdc, 2ksy, 1jgj]
YTIADXLAKAGYGVL	YL14	MVSALVVFIAGYHYF	MF14	6	1	[3ddl]
YXDWLLTXPLLTVEL	YL14	MVSALVVFIAGYHYF	MF14	2	1	[3ddl]
YEYLVAMFIPIWSGL	YL14	RYIDWMVTTPLLXLS	RS14	1	2	[2m3g]
YTIADXLAKAGYGVL	YL14	ATMTASFVFFVLARN	AN14	6	0	[3ddl]
YTIADXLAKAGYGVL	YL14	RISMMVSALVVFIAG	RG14	6	1	[3ddl]
YXDWLLTXPLLTVEL	YL14	RISMMVSALVVFIAG	RG14	2	1	[3ddl]
YTIADXLAKAGYGVL	YL14	VATMTASFVFFVLAR	VR14	6	0	[3ddl]
YXDWLLTXPLLTVEL	YL14	VSAXVVFIAGYHYFR	VR14	2	1	[3ddl]
YTIADXLAKAGYGVL	YL14	VSAXVVFIAGYHYFR	VR14	6	1	[3ddl]
YAXWLFTXXLXXXXL	YL14	VSAXVGFGLILLRSR	VR14	2	6	[1brx]
YVAGMTIGALHFWSL	YL14	DTXLFCLLPFFSKVG	DG14	0	6	[1xio, 2m3g]
YXXWXLTXPLIVYFL	YL14	DVALIVYLDLVTKVG	DG14	2	6	[3qap, 3qdc, 2f93, 2ksy, 2f95, 1jgj]
YEYLVAMFIPIWSGL	YL14	DTXLFCLLPFFSKVG	DG14	1	6	[2m3g]
YLDLVTKVGFGFIAL	YL14	GAIGMLVGTLAFAWA	GA14	6	0	[1gue, 4gyc, 3qap, 3qdc, 2f93, 2ksy, 2f95, 1jgj, 1h68, 1gu8]
YAXWLFTXXLXXXXL	YL14	DQGTILAXVGADGIM	DM14	2	3	[1s8l, 1s8j, 1q5i, 1kme, 1r2n, 1r84, 4hyx, 1jv7, 1jv6, 1qkp, 1s54, 1s53, 1x0i, 1mgy, 3han, 3hap, 3utv, 3haq, 3utw, 1tn0, 1xji, 3has, 3uty]
YAXWLFTXXLXXXXL	YL14	QGTILAXVGADGIMI	QI14	2	3	[1s8l, 1s8j, 1q5i, 1kme, 1r2n, 1r84, 4hyx, 1jv7, 1jv6, 1qkp, 1s54, 1s53, 1x0i, 1mgy, 3han, 3utv, 3hap, 3haq, 3utw, 1tn0, 1xji, 3has, 3uty]
YXDWLLTXPLLTVEL	YL14	PLAAKLGFLAALMIV	PV14	2	3	[3ddl]
YXXWMVTXPLXXXXL	YL14	MFIPIWSGLAYMAMA	MA14	2	1	[1xio, 2m3g]
YVAGMTIGALHFWSL	YL14	MFIPIWSGLAYMAMA	MA14	0	1	[1xio, 2m3g]
YXXWMVTXPLXXXXL	YL14	MSTQIVVITSGLIAD	MD14	2	3	[1xio, 2m3g, 4tl3]
YLWYICGVCAFLXIL	YL14	MSTQIVVITSGLIAD	MD14	4	3	[1xio, 2m3g, 4tl3]
YTIADXLAKAGYGVL	YL14	RLLLLATWGFYPIXY	RY14	6	5	[3ddl]
YLDLVTKVGFGFIAL	YL14	IGMLVGTLAFAWAGR	IR14	6	0	[4gyc, 3qap, 3qdc, 2f93, 2ksy, 2f95, 1jgj]
YVAGMTIGALHFWSL	YL14	FLFCLLPFFSKVGFS	FS14	0	6	[1xio, 2m3g, 4tl3]
YEYLVAMFIPIWSGL	YL14	FLFCLLPFFSKVGFS	FS14	1	6	[2m3g]
YXDWLLTXPLLTVEL	YL14	GFLAALMIVLGYPGE	GE14	2	3	[3ddl]
YEYLVAMFIPIWSGL	YL14	DWMVTTPLLLLSLSW	DW14	1	2	[2m3g]
YEYLVAMFIPIWSGL	YL14	CLLPFFSKVGFSFLD	CD14	1	6	[2m3g]
YVAGMTIGALHFWSL	YL14	CLLPFFSKVGFSFLD	CD14	0	6	[1xio, 2m3g]
YVAGMTIGALHFWSL	YL14	PFFSKVGFSFLDLHG	PG14	0	6	[2m3g]
YEYLVAMFIPIWSGL	YL14	PFFSKVGFSFLDLHG	PG14	1	6	[2m3g]
YEYLVAMFIPIWSGL	YL14	LPFFSKVGFSFLDLH	LH14	1	6	[2m3g]
YEYLVAMFIPIWSGL	YL14	LHWIYVAGMTIGALH	LH14	1	0	[2m3g]
YVAGMTIGALHFWSL	YL14	LPFFSKVGFSFLDLH	LH14	0	6	[2m3g]
YXDWLLTXPLLTVEL	YL14	MMVSALVVFIAGYHY	MY14	2	1	[3ddl]
YTIADXLAKAGYGVL	YL14	MMVSALVVFIAGYHY	MY14	6	1	[3ddl]
YXXWMVTXPLXXXXL	YL14	TQIVVITSGLIADLS	TS14	2	3	[2m3g]
YLWYICGVCAFLXIL	YL14	TQIVVITSGLIADLS	TS14	4	3	[2m3g]
YLDLVTKVGFGFIAL	YL14	ILWAIYPFIWLLGPP	IP14	6	5	[3qap, 3qdc]
YTIADXLAKAGYGVL	YL14	TMTASFVFFVLARNN	TN14	6	0	[3ddl]
YLTWALSTPMILXXL	YL14	MIPLVSISSYLGLLS	MS14	2	1	[1e12]
YAXWLFTXXLXXXXL	YL14	DGIMIGTGLVGALTK	DK14	2	3	[1at9]
LIVYLDLVTKVGFXF	LF14	ILGLIILLGINLXLV	IV14	6	1	[1h2s]
LVXGIASAAYLXMFF	LF14	IXTLLFMVLDVXXKV	IV14	1	6	[1uaz]
LFMVLDVTAKVGFXF	LF14	IXTLLMLIGTFYFIV	IV14	6	0	[1uaz]
LVXGIASAAYLXMFF	LF14	IXTLLMLIGTFYFIV	IV14	1	0	[1uaz]
LXLGTALMXLGXXYF	LF14	IXTLLFMVLDVXXKV	IV14	0	6	[1brr, 1r2n, 1r84, 4hyx, 1pxs, 1pxr, 4hwl, 1ixf, 3vi0, 1qkp, 1s54, 1s53, 1o0a, 1p8h, 3han, 1c8r, 3hap, 3haq, 3har, 4md2, 3has, 4md1, 3ns0, 1q5j, 1kgb, 1q5i, 1kme, 2ntw, 1s52, 1s51, 1py6, 4ov0, 3vhz, 1iw9, 2i21, 3nsb, 1tn5, 3mbv, 3utv, 1tn0, 3utw, 3utx, 1xji, 3uty]
LVXGIASAAYLXMFF	LF14	ETLXFMVLDXXXKVG	EG14	1	6	[1uaz]
LXLGTALMXLGXXYF	LF14	ETLXFMVLDXXXKVG	EG14	0	6	[1m0k, 1s8l, 1at9, 1e0p, 1s8j, 2i1x, 1r2n, 1r84, 1pxs, 1pxr, 1ap9, 1m0m, 4hwl, 1s54, 1s53, 1o0a, 1c8s, 3han, 3hao, 1c8r, 1kg9, 1kg8, 3hap, 3haq, 3har, 2wjl, 3has, 1q5j, 1kgb, 2zzl, 1q5i, 1dze, 3nsb, 1tn5, 2brd, 3utv, 1tn0, 3utw, 3utx, 3uty, 4fpd, 1brx, 1fbb, 1brr, 1p8i, 1fbk, 1ucq, 4hyx, 1p8u, 1ixf, 3vi0, 1qkp, 1qko, 1p8h, 1qm8, 4md2, 4md1, 2zfe, 1iw6, 3ns0, 1c3w, 2ntu, 1kme, 2ntw, 1s52, 1s51, 1p…
LVXGIASAAYLXMFF	LF14	ETXXFMVLDVXAKVG	EG14	1	6	[2z55, 3wqj, 1vgo, 2ei4]
LVXGIASAAYLXMFF	LF14	TXXFMVLDXXXKVGF	TF14	1	6	[1uaz]
LXLGTALMXLGXXYF	LF14	TXXFMVLDXXXKVGF	TF14	0	6	[1m0k, 1s8l, 1at9, 1e0p, 1s8j, 2i1x, 1r2n, 1r84, 1pxs, 1pxr, 1ap9, 1m0m, 4hwl, 1s54, 1s53, 1o0a, 1c8s, 3han, 3hao, 1c8r, 1kg9, 1kg8, 3hap, 3haq, 2wjk, 3har, 2wjl, 3has, 1q5j, 1kgb, 2zzl, 1q5i, 1f50, 1dze, 3nsb, 1tn5, 2brd, 1cwq, 3utv, 1tn0, 3utw, 3utx, 3uty, 1brx, 1fbb, 1brr, 1ucq, 4hyx, 1p8u, 1f4z, 1ixf, 3vi0, 1qkp, 1qko, 1p8h, 1qm8, 4md2, 4md1, 2zfe, 1iw6, 3ns0, 1c3w, 1bm1, 2ntu, 1kme, 2ntw, 1s…
LVXGIASAAYLXMFF	LF14	TXXFMVLDVXAKVGF	TF14	1	6	[2z55, 3wqj, 1vgo, 2ei4]
LFCLLPFFSKVGFXF	LF14	FIPIWSGLAYMAMAI	FI14	6	1	[2m3g]
LXLGTALMXLGXXYF	LF14	FMVXDVSAKVGXGXI	FI14	0	6	[1m0k, 1s8l, 1at9, 1e0p, 1s8j, 1r2n, 1r84, 1pxs, 1jv7, 1pxr, 1ap9, 1jv6, 1m0l, 4hwl, 1s54, 1s53, 1o0a, 3han, 3hao, 1kg9, 1kg8, 3hap, 3haq, 2wjk, 3har, 2wjl, 3has, 1q5j, 2zzl, 1q5i, 1f50, 3nsb, 1tn5, 1cwq, 3utv, 1tn0, 3utw, 3utx, 3uty, 4fpd, 1brx, 1brr, 1p8i, 1fbk, 1ucq, 4hyx, 1f4z, 1ixf, 3vi0, 1qkp, 1qko, 1p8h, 1mgy, 1qm8, 4md2, 4md1, 2zfe, 1iw6, 3ns0, 1c3w, 1bm1, 2ntu, 1kme, 2ntw, 1s52, 1s51, 1p…
LVXGIASAAYLXMFF	LF14	MVXDVXAKVGFGFXL	ML14	1	6	[2z55, 1vgo]
LXLGTALMXLGXXYF	LF14	MVXDVXAKVGXXXXL	ML14	0	6	[1s8l, 1at9, 1e0p, 1s8j, 1r2n, 1r84, 1pxs, 1jv7, 1jv6, 1pxr, 1ap9, 4hwl, 1s54, 1s53, 1o0a, 3han, 3hao, 1kg9, 1kg8, 3hap, 3haq, 2wjk, 3har, 2wjl, 3has, 1q5j, 1q5i, 1f50, 3nsb, 1tn5, 1cwq, 3utv, 1tn0, 3utw, 3utx, 4fpd, 3uty, 1brx, 1fbk, 1ucq, 4hyx, 1f4z, 1qkp, 1qko, 1p8h, 1mgy, 4md2, 4md1, 3ns0, 1c3w, 1bm1, 2ntu, 1kme, 2ntw, 1s52, 1s51, 1py6, 4ov0, 2i20, 1vjm, 3mbv, 1x0i, 1x0k, 1xji]
LXLGTALMXLGXXYF	LF14	VLDVXAKVGXGXILL	VL14	0	6	[1s8l, 1at9, 1e0p, 1s8j, 1r2n, 1r84, 1pxs, 1jv7, 1jv6, 1pxr, 4hwl, 1s54, 1s53, 1o0a, 3han, 3hao, 1kg9, 1kg8, 3hap, 3haq, 2wjk, 3har, 2wjl, 3has, 1q5j, 1q5i, 1f50, 3nsb, 1tn5, 3utv, 1tn0, 3utw, 3utx, 4fpd, 3uty, 1brx, 1fbk, 1ucq, 4hyx, 1f4z, 1qkp, 1qko, 1p8h, 1mgy, 4md2, 4md1, 3ns0, 1c3w, 1bm1, 2ntu, 1kme, 2ntw, 1s52, 1s51, 1py6, 4ov0, 2i20, 1vjm, 3mbv, 1x0i, 1x0k, 1xji]
LVXGIASAAYLXMFF	LF14	VLDVXAKVGFGFXLL	VL14	1	6	[2z55, 1vgo]
LWVNVALAGIAILXF	LF14	VLDVXAKYVXAFXLL	VL14	0	6	[1e12, 2jaf]
LVXGIASAAYLXMFF	LF14	LDVXAKVGFGFXLLR	LR14	1	6	[2z55, 1vgo]
LWVNVALAGIAILXF	LF14	LDVXAKYVFAFXLLR	LR14	0	6	[2jaf]
LXLGTALMXLGXXYF	LF14	LDVXAKVGXGLILLR	LR14	0	6	[1brx, 1s8l, 1at9, 1e0p, 1s8j, 1r2n, 1r84, 1f4z, 1pxs, 1jv7, 1pxr, 1jv6, 4hwl, 1qkp, 1qko, 1s54, 1s53, 1o0a, 1mgy, 3han, 3hao, 1kg8, 3hap, 3haq, 2wjk, 3har, 2wjl, 3has, 1c3w, 1bm1, 1q5i, 2ntu, 1kme, 2ntw, 1s51, 1py6, 4ov0, 2i20, 1vjm, 1tn5, 1x0i, 1x0k, 1tn0, 3utw, 3utx, 1xji, 3uty, 4fpd]
LXLGTALMXLGXXYF	LF14	VPLNIETLLFMVLDV	VV14	0	6	[1r2n, 1r84]
LIVYLDLVTKVGFXF	LF14	VXXVXISGIAAVAYV	VV14	6	1	[1gue, 4gyc, 3qap, 3qdc, 2f93, 2f95, 1h68, 1gu8]
LIVYLDLVTKVGFXF	LF14	VPRYIDWILTTPLIV	VV14	6	2	[2ksy, 1jgj]
LXLGTALMXLGXXYF	LF14	LFXVLDVSXKVGXGL	LL14	0	6	[1m0k, 1s8l, 1at9, 1e0p, 1s8j, 1r2n, 1r84, 1pxs, 1jv7, 1pxr, 1ap9, 1jv6, 1m0l, 4hwl, 1s54, 1s53, 1o0a, 3han, 3hao, 1kg9, 1kg8, 3hap, 3haq, 2wjk, 3har, 2wjl, 3has, 1q5j, 2zzl, 1q5i, 1f50, 3nsb, 1tn5, 2brd, 1cwq, 3utv, 1tn0, 3utw, 3utx, 3uty, 4fpd, 1brx, 1brr, 1p8i, 1fbk, 1ucq, 4hyx, 1p8u, 1f4z, 1ixf, 3vi0, 1qkp, 1qko, 1p8h, 1mgy, 1qm8, 4md2, 4md1, 2zfe, 1iw6, 3ns0, 1c3w, 1bm1, 2ntu, 1kme, 2ntw, 1s…
LIVYLDLVTKVGFXF	LF14	LTVXLWAIYPFIWLL	LL14	6	5	[4gyc, 3qap, 3qdc, 2f93, 2ksy, 2f95, 1jgj, 1h2s]
LXLGTALMXLGXXYF	LF14	LXXXIAFTXXLSMLL	LL14	0	1	[1s8l, 1at9, 1e0p, 1s8j, 2i1x, 1r2n, 1r84, 1pxs, 1ap9, 1m0m, 1pxr, 4hwl, 1s54, 1s53, 1o0a, 1c8s, 3han, 3hao, 1c8r, 1kg9, 1bhb, 1kg8, 3hap, 3haq, 2wjk, 3har, 2wjl, 3has, 1q5j, 1kgb, 2zzl, 1q5i, 1f50, 3nsb, 1tn5, 2brd, 1tn0, 3utx, 4fpd, 3uty, 1brx, 1fbb, 1brr, 1fbk, 1ucq, 4hyx, 1p8u, 1f4z, 1ixf, 3vi0, 1qkp, 1qko, 1p8h, 4md2, 4md1, 3ns0, 1c3w, 1bm1, 2ntu, 1kme, 2ntw, 1s52, 1s51, 1py6, 4ov0, 3vhz, 2i…
LWVNVALAGIAILXF	LF14	LMIXLVSISSYLXLL	LL14	0	1	[1e12]
LIVYLDLVTKVGFXF	LF14	RXXTVXLWAIYPFIW	RW14	6	5	[1gue, 4gyc, 3qap, 3qdc, 2f93, 2ksy, 2f95, 1jgj, 1h68, 1gu8]
LIVYLDLVTKVGFXF	LF14	NXTVXLWAIYPFIWL	NL14	6	5	[1gue, 4gyc, 3qap, 3qdc, 2f93, 2ksy, 2f95, 1jgj, 1h68, 1gu8]
LIVYLDLVTKVGFXF	LF14	LWAIYPFIWLLGXPG	LG14	6	5	[3qap, 3qdc]
LVXGIASAAYLXMFF	LF14	LXFXVLDVXXKVGXG	LG14	1	6	[1uaz]
LXLGTALMXLGXXYF	LF14	LXGLXXLXFLVXGMG	LG14	0	0	[1brx, 1c3w, 1at9, 1bm1, 1e0p, 1q5i, 2ntu, 1kme, 1py6, 1pxs, 2i20, 1pxr, 1vjm, 1tn5, 1qko, 1s53, 1x0k, 3hao, 3haq, 1bha, 1tn0, 3utw, 3har, 2wjl]
LVXGIASAAYLXMFF	LF14	LMLXGTFYFIARGWG	LG14	1	0	[1vgo]
LXLGTALMXLGXXYF	LF14	LXFXVLDVXXKVGXG	LG14	0	6	[1m0k, 1s8l, 1at9, 1e0p, 1s8j, 2i1x, 1r2n, 1r84, 1pxs, 1jv7, 1jv6, 1pxr, 1ap9, 1m0m, 1m0l, 4hwl, 1s54, 1s53, 1o0a, 1c8s, 3han, 3hao, 1c8r, 1kg9, 1kg8, 3hap, 3haq, 2wjk, 3har, 2wjl, 3has, 1q5j, 1kgb, 2zzl, 1q5i, 1f50, 1dze, 3nsb, 1tn5, 2brd, 1cwq, 3utv, 1tn0, 3utw, 3utx, 4fpd, 3uty, 1brx, 1fbb, 1brr, 1p8i, 1fbk, 1ucq, 4hyx, 1p8u, 1f4z, 1ixf, 3vi0, 1qkp, 1qko, 1p8h, 1qm8, 4md2, 4md1, 2zfe, 1iw6, 3n…
LIVYLDLVTKVGFXF	LF14	LXXLFWLXXXGMXVG	LG14	6	0	[1jgj]
LFCLLPFFSKVGFXF	LF14	LVTYFXVLWXGYPXV	LV14	6	5	[2m3g]
LIVYLDLVTKVGFXF	LF14	TVXLWAIYPFIWXXG	TG14	6	5	[4gyc, 3qap, 3qdc, 2ksy, 1jgj, 1h2s]
LXLGTALMXLGXXYF	LF14	TXXMGLGXLYFLVKG	TG14	0	0	[1s8l, 1at9, 1e0p, 1s8j, 1r2n, 1r84, 1pxs, 1jv7, 1jv6, 1pxr, 1ap9, 4hwl, 1s53, 1o0a, 3han, 3hao, 1kg9, 1bhb, 1kg8, 3hap, 3haq, 1bha, 2wjk, 3har, 2wjl, 3has, 1q5j, 1q5i, 1f50, 3nsb, 1tn5, 1tn0, 3utw, 3utx, 3uty, 4fpd, 1brx, 1fbk, 1ucq, 4hyx, 1f4z, 1qkp, 1qko, 1p8h, 1mgy, 4md2, 4md1, 3ns0, 1c3w, 1bm1, 2ntu, 1kme, 2ntw, 1py6, 4ov0, 2i20, 1vjm, 3mbv, 1x0i, 1x0k, 1xji]
LVXGIASAAYLXMFF	LF14	TXLMLIGTFYFIARG	TG14	1	0	[2z55, 1vgo]
LXLGTALMXLGXXYF	LF14	MGLGXLYFLVKGMGV	MV14	0	0	[1vjm, 1tn5, 1bm1, 1q5i, 1s53, 1tn0, 2i20]
LXLGTALMXLGXXYF	LF14	ALMGLGXLYFLVKGM	AM14	0	0	[1s8l, 1at9, 1e0p, 1r2n, 1r84, 1pxs, 1jv7, 1jv6, 1pxr, 1s53, 1o0a, 3han, 3hao, 1kg8, 3hap, 3haq, 1bha, 2wjk, 3har, 2wjl, 3has, 1q5j, 1q5i, 1f50, 1tn5, 1tn0, 3utw, 3utx, 3uty, 4fpd, 1brx, 1fbk, 1ucq, 4hyx, 1f4z, 1qko, 1p8h, 4md2, 4md1, 1c3w, 1bm1, 2ntu, 1kme, 2ntw, 1py6, 4ov0, 2i20, 1vjm, 3mbv, 1x0i, 1x0k, 1xji]
LFCLLPFFSKVGFXF	LF14	AMXIPIWSGLAYMAM	AM14	6	1	[1xio, 2m3g, 4tl3]
LIVYLDLVTKVGFXF	LF14	IILLGINLGLVAATL	IL14	6	1	[4gyc]
LYINIALAGLSILXF	LF14	IVAKYIFAFLLLNYL	IL14	0	6	[3qbl, 3vvk, 3qbg, 3qbi, 3qbk]
LXLGTALMXLGXXYF	LF14	IAFTMXLXMLLGXGL	IL14	0	1	[1at9, 1kme, 1brr, 1s52, 1r2n, 1r84, 4hwl, 1qkp, 3han, 3hap, 3har, 3utx, 1xji, 3has, 3uty]
LFCLLPFFSKVGFXF	LF14	FTVLWIGYPIVWIIG	FG14	6	5	[1xio, 2m3g, 4tl3]
LFCLLPFFSKVGFXF	LF14	KLVTYFTVLWIGYPI	KI14	6	5	[2m3g]
LFCLLPFFSKVGFXF	LF14	HWIYVAGMTIGALHF	HF14	6	0	[1xio, 2m3g, 4tl3]
LFCLLPFFSKVGFXF	LF14	WIYVAGMTIGALHFW	WW14	6	0	[1xio, 2m3g, 4tl3]
LWVNVALAGIAILXF	LF14	TLMIPLVSISSYXGL	TL14	0	1	[1e12]
LXLGTALMXLGXXYF	LF14	TLXXXIAFTXXLSML	TL14	0	1	[1m0k, 1s8l, 1at9, 1e0p, 1s8j, 2i1x, 1r2n, 1r84, 1pxs, 1jv7, 1pxr, 1jv6, 1ap9, 1m0m, 4hwl, 1s54, 1s53, 1o0a, 3han, 3hao, 1c8r, 1kg9, 1bhb, 1kg8, 3hap, 3haq, 1bha, 2wjk, 3har, 2wjl, 3has, 1q5j, 1kgb, 2zzl, 1q5i, 1f50, 1dze, 3nsb, 1tn5, 1tn0, 3utx, 3uty, 4fpd, 1brx, 1brr, 1p8i, 1fbk, 1ucq, 4hyx, 1p8u, 1f4z, 1ixf, 3vi0, 1qkp, 1qko, 1p8h, 1qm8, 4md2, 4md1, 2zfe, 1iw6, 3ns0, 1c3w, 1bm1, 2ntu, 1kme, 2n…
LXLGTALMXLGXXYF	LF14	TLLFMVLDVSAKVGL	TL14	0	6	[1p8i, 1fbk, 4fpd]
LYINIALAGLSILXF	LF14	TXLVPVVSIASYXGL	TL14	0	1	[3qbl, 3vvk, 3a7k, 3abw, 3qbg, 3qbi, 3qbk]
LIVYLDLVTKVGFXF	LF14	TLFXLGAIGMLVGTL	TL14	6	0	[1gue, 4gyc, 3qap, 3qdc, 2ksy, 1jgj, 1h68, 1gu8, 1h2s]
LXLGTALMXLGXXYF	LF14	VXXIAFTMXLSMLXG	VG14	0	1	[1brx, 1at9, 1bm1, 1kme, 1brr, 1s52, 1r2n, 1r84, 4hwl, 1qkp, 2brd, 1bhb, 3hap, 3har, 3utx, 1xji, 3uty, 3has]
LFMVLDVTAKVGFXF	LF14	VXXLWTAYPILWIXG	VG14	6	5	[1uaz]
LFMVLDVTAKVGFXF	LF14	VPXIASAAYLSMFFG	VG14	6	1	[1uaz]
LFCLLPFFSKVGFXF	LF14	VAGMTIGALHFWSLS	VS14	6	0	[2m3g, 4tl3]
LFCLLPFFSKVGFXF	LF14	IYVAGMTIGALHFWS	IS14	6	0	[1xio, 2m3g, 4tl3]
LWVNVALAGIAILXF	LF14	IWGATLMIPLVSIXS	IS14	0	1	[2jaf]
LYINIALAGLSILXF	LF14	IAVSTILVPVVSIXS	IS14	0	1	[3qbl, 3vvk, 3qbg, 3qbi, 3qbk]
LXLGTALMXLGXXYF	LF14	IXTLXXXIAFTXXLS	IS14	0	1	[1m0k, 1s8l, 1at9, 1e0p, 1s8j, 1r2n, 1r84, 1jv7, 1pxs, 1jv6, 1ap9, 1pxr, 1m0l, 4hwl, 1s54, 1s53, 1o0a, 3han, 3hao, 1kg9, 1bhb, 1kg8, 3hap, 3haq, 1bha, 2wjk, 3har, 2wjl, 3has, 1q5j, 2zzl, 1q5i, 1f50, 3nsb, 1tn5, 1cwq, 1tn0, 4fpd, 1brx, 1brr, 1p8i, 1fbk, 1ucq, 4hyx, 1f4z, 1ixf, 3vi0, 1qkp, 1qko, 1p8h, 1mgy, 1qm8, 4md2, 4md1, 2zfe, 1iw6, 3ns0, 1c3w, 1bm1, 2ntu, 1kme, 2ntw, 1s52, 1s51, 1py6, 4ov0, 2i…
LXLGTALMXLGXXYF	LF14	AIXXLXXXIAFTXXL	AL14	0	1	[1m0k, 1s8l, 1at9, 1e0p, 1s8j, 1r2n, 1r84, 1jv7, 1pxs, 1pxr, 1jv6, 1ap9, 4hwl, 1s54, 1s53, 1o0a, 3han, 3hao, 1kg9, 1bhb, 1kg8, 3hap, 3haq, 1bha, 2wjk, 3har, 2wjl, 3has, 1q5j, 1q5i, 1f50, 3nsb, 1tn5, 1cwq, 1tn0, 4fpd, 1brx, 1brr, 1p8i, 1fbk, 1ucq, 4hyx, 1f4z, 3vi0, 1qkp, 1qko, 1p8h, 1mgy, 4md2, 4md1, 3ns0, 1c3w, 1bm1, 2ntu, 1kme, 2ntw, 1s52, 1s51, 1py6, 4ov0, 2i20, 1vjm, 3mbv, 1x0i, 1x0k, 1xji]
LIVYLDLVTKVGFXF	LF14	AILGLXILLGINLGL	AL14	6	1	[1h2s]
LVXGIASAAYLXMFF	LF14	ARYAXWLFTTXLXXL	AL14	1	2	[2z55, 1vgo, 2ei4]
LYINIALAGLSILXF	LF14	ALDIVAXYIFAXLLL	AL14	0	6	[3qbl, 3vvk, 3abw, 3qbg, 3qbi, 3qbk]
LVXGIASAAYLXMFF	LF14	FMVLDVTAKVGFGFV	FV14	1	6	[2z55, 1vgo, 2ei4]
LIVYLDLVTKVGFXF	LF14	GISGIAAVAYXVXAL	GL14	6	1	[1gue, 4gyc, 3qap, 3qdc, 2ksy, 1jgj, 1h68, 1gu8, 1h2s]
LWVNVALAGIAILXF	LF14	GATLMIXLVSISSYL	GL14	0	1	[1e12, 2jaf]
LFMVLDVTAKVGFXF	LF14	ILVPGIAXAAYLXMF	IF14	6	1	[1uaz]
LIVYLDLVTKVGFXF	LF14	GIAAVAYXVMALGVG	GG14	6	1	[3qap, 3qdc, 2ksy, 1jgj]
LVXGIASAAYLXMFF	LF14	AXWLFTTXXXXLXLA	AA14	1	2	[2z55, 1vgo]
LIVYLDLVTKVGFXF	LF14	VGISGXAAVAYXXXA	VA14	6	1	[1gue, 4gyc, 3qap, 3qdc, 2f93, 2ksy, 2f95, 1jgj, 1h68, 1gu8, 1h2s]
LFCLLPFFSKVGFXF	LF14	VAMFIPIWSGLAXMA	VA14	6	1	[1xio, 2m3g, 4tl3]
LLGNARLLLLATWGF	LF14	VLAKAGYGVLIYNIA	VA14	5	6	[3ddl]
LIVYLDLVTKVGFXF	LF14	TTLFWLGAIGMLXGT	TT14	6	0	[3qap, 3qdc, 2ksy, 1jgj, 1h2s]
LVXGIASAAYLXMFF	LF14	TLWLXIGTLLMLXGT	TT14	1	0	[1uaz]
LFMVLDVTAKVGFXF	LF14	TLWLXIGTLLMLXGT	TT14	6	0	[1uaz]
LVXGIASAAYLXMFF	LF14	GTLLMLIGTFYFIAR	GR14	1	0	[2z55, 1vgo, 2ei4]
LVXGIASAAYLXMFF	LF14	RYAXWLFTTXLXXXD	RD14	1	2	[2z55, 1vgo, 2ei4]
LIVYLDLVTKVGFXF	LF14	ISGIAAVAYXVMALG	IG14	6	1	[3qap, 3qdc, 2ksy, 1jgj]
LIVYLDLVTKVGFXF	LF14	IXWILTTPLIVYXXG	IG14	6	2	[1gue, 3qap, 3qdc, 2f93, 2ksy, 2f95, 1jgj, 1h68, 1gu8]
LIVYLDLVTKVGFXF	LF14	ILXGINLGLVAATLG	IG14	6	1	[4gyc]
LIVYLDLVTKVGFXF	LF14	LGLXXLLGINLGLXA	LA14	6	1	[4gyc, 2f93, 2f95, 1h2s]
LYINIALAGLSILXF	LF14	LIAVSTILVPVVSIA	LA14	0	1	[3qbl, 3vvk, 3qbg, 3qbi, 3qbk]
LIVYLDLVTKVGFXF	LF14	LFXLGXIGMLVGTXA	LA14	6	0	[1gue, 4gyc, 3qap, 3qdc, 2f93, 2ksy, 2f95, 1jgj, 1h68, 1gu8, 1h2s]
LXLGTALMXLGXXYF	LF14	LNIETLLFMVLXVSA	LA14	0	6	[1r2n, 1r84, 3utv]
LYINIALAGLSILXF	LF14	STILVPVVSIASYTG	SG14	0	1	[3qbl, 3vvk, 3a7k, 3abw, 3qbg, 3qbi, 3qbk]
LWVNVALAGIAILXF	LF14	AYSXLDVFAKYXFAF	AF14	0	6	[1e12, 2jaf]
LVXGIASAAYLXMFF	LF14	AFMVLDVTAKVGFGF	AF14	1	6	[2z55, 3wqj, 1vgo, 2ei4]
LYINIALAGLSILXF	LF14	AYSXLDIVAKYXFAF	AF14	0	6	[3qbl, 3vvk, 3a7k, 3abw, 3qbg, 3qbi, 3qbk]
LIVYLDLVTKVGFXF	LF14	TLVGISGIAAVAYXV	TV14	6	1	[1gue, 4gyc, 3qap, 3qdc, 2f93, 2ksy, 2f95, 1jgj, 1h68, 1gu8, 1h2s]
LWVNVALAGIAILXF	LF14	TSWAYXVLDVFAKYV	TV14	0	6	[1e12]
LIVYLDLVTKVGFXF	LF14	DWXLTTPLIVYXLGL	DL14	6	2	[1gue, 3qap, 3qdc, 2f93, 2ksy, 2f95, 1jgj, 1h68, 1gu8]
LVXGIASAAYLXMFF	LF14	DWLXTTPLLXXXLXL	DL14	1	2	[1vgo]
LXLGTALMXLGXXYF	LF14	AFTMXLSMLLGYGLT	AT14	0	1	[4hwl, 1at9, 1s52]
LXLGTALMXLGXXYF	LF14	KFYAIXTLVXXIAFT	KT14	0	1	[1e0p, 1f4z, 1pxs, 1pxr, 1qko, 1s54, 1s53, 3hao, 1bhb, 3haq, 2wjk, 2wjl, 1c3w, 1q5i, 2ntu, 1kme, 2ntw, 1s51, 1py6, 2i20, 1vjm, 1x0i, 1x0k, 3utw, 1tn0]
LIVYLDLVTKVGFXF	LF14	VRLRNLTVXLWAIYP	VP14	6	5	[1gue, 4gyc, 3qap, 3qdc, 2f93, 2ksy, 2f95, 1jgj, 1h68, 1gu8]
LIVYLDLVTKVGFXF	LF14	VXLWAIYPFIWLLGP	VP14	6	5	[3qap, 3qdc]
LIVYLDLVTKVGFXF	LF14	SGIAAVAYXVMALGV	SV14	6	1	[3qap, 3qdc, 2ksy, 1jgj]
LVXGIASAAYLXMFF	LF14	LLMLIGTFYFIARGW	LW14	1	0	[2z55, 1vgo]
LIVYLDLVTKVGFXF	LF14	LGAIGMLVGTLAFAW	LW14	6	0	[1gue, 4gyc, 3qap, 3qdc, 2f93, 2ksy, 2f95, 1jgj, 1h68, 1gu8]
LYINIALAGLSILXF	LF14	LVPVVSIASYTGLAS	LS14	0	1	[3qbl, 3vvk, 3a7k, 3abw, 3qbg, 3qbi, 3qbk]
LYINIALAGLSILXF	LF14	VAKYIFAFLLLNYLT	VT14	0	6	[3qbl, 3vvk, 3qbg, 3qbi, 3qbk]
LYINIALAGLSILXF	LF14	VSTILVPVVSIASYT	VT14	0	1	[3qbl, 3vvk, 3abw, 3qbg, 3qbi, 3qbk]
LIVYLDLVTKVGFXF	LF14	FWXXAIGMLVGTLXF	FF14	6	0	[1gue, 4gyc, 3qap, 3qdc, 2f93, 2ksy, 2f95, 1jgj, 1h68, 1gu8, 1h2s]
LLGNARLLLLATWGF	LF14	FLSTIPFVWILYILF	FF14	5	4	[3ddl]
LXLGTALMXLGXXYF	LF14	FYAITTLVPAIAFTA	FA14	0	1	[1pxs]
LVXGIASAAYLXMFF	LF14	IGTLLMLIGTFYFIA	IA14	1	0	[2z55, 1vgo, 2ei4]
LIVYLDLVTKVGFXF	LF14	ILXTPLIVYFLGLLA	IA14	6	2	[3qdc, 1h68, 1gu8]
LYINIALAGLSILXF	LF14	ILVPVVSIASYTGLA	IA14	0	1	[3qbl, 3vvk, 3a7k, 3abw, 3qbg, 3qbi, 3qbk]
LXLGTALMXLGXXYF	LF14	TXLXXXIAFTXXLXM	TM14	0	1	[1m0k, 1s8l, 1at9, 1e0p, 1s8j, 1r2n, 1r84, 1jv7, 1pxs, 1jv6, 1ap9, 1pxr, 4hwl, 1s54, 1o0a, 3han, 3hao, 1kg9, 1bhb, 1kg8, 3hap, 3haq, 1bha, 2wjk, 3har, 2wjl, 3has, 1q5j, 2zzl, 1q5i, 1f50, 3nsb, 1tn5, 1cwq, 1tn0, 4fpd, 1brx, 1brr, 1p8i, 1fbk, 1ucq, 4hyx, 1f4z, 1ixf, 3vi0, 1qkp, 1qko, 1p8h, 1mgy, 1qm8, 4md2, 4md1, 2zfe, 1iw6, 3ns0, 1c3w, 1bm1, 2ntu, 1kme, 2ntw, 1s52, 1s51, 1py6, 4ov0, 3vhz, 2i20, 1i…
LFMVLDVTAKVGFXF	LF14	TXLVPGIASAAYXXM	TM14	6	1	[1uaz]
LIVYLDLVTKVGFXF	LF14	YVXLVGISGIAAXAY	YY14	6	1	[1gue, 4gyc, 3qap, 3qdc, 2f93, 2ksy, 2f95, 1jgj, 1h68, 1gu8]
LIVYLDLVTKVGFXF	LF14	YVXLRNLTVXLWAIY	YY14	6	5	[1gue, 4gyc, 3qap, 3qdc, 2ksy, 1jgj, 1h68, 1gu8]
LXLGTALMXLGXXYF	LF14	YAIXXLXXXIAFTXY	YY14	0	1	[1s8l, 1at9, 1e0p, 1s8j, 1r2n, 1r84, 1jv7, 1pxs, 1jv6, 1pxr, 4hwl, 1s54, 1s53, 1o0a, 3han, 3hao, 1bhb, 1kg8, 3hap, 3haq, 1bha, 2wjk, 3har, 2wjl, 3has, 1q5j, 1q5i, 1f50, 1tn5, 1tn0, 4fpd, 1brx, 1fbk, 1ucq, 4hyx, 1f4z, 1qkp, 1qko, 1p8h, 1mgy, 4md2, 4md1, 1c3w, 1bm1, 2ntu, 1kme, 2ntw, 1s51, 1py6, 4ov0, 2i20, 1vjm, 3mbv, 1x0i, 1x0k, 1xji]
LFCLLPFFSKVGFXF	LF14	YLVAMFIPIWSGLAY	YY14	6	1	[2m3g]
LIVYLDLVTKVGFXF	LF14	YYVTLVGISGIAAVA	YA14	6	1	[1gue, 4gyc, 3qap, 3qdc, 2f93, 2ksy, 2f95, 1jgj, 1h68, 1gu8]
LFCLLPFFSKVGFXF	LF14	LVAMFIPIWSGLAYM	LM14	6	1	[1xio, 2m3g, 4tl3]
LIVYLDLVTKVGFXF	LF14	LXGISGIAAVAYXVM	LM14	6	1	[1gue, 4gyc, 3qap, 3qdc, 2f93, 2ksy, 2f95, 1jgj, 1h68, 1gu8, 1h2s]
LFCLLPFFSKVGFXF	LF14	TYFTVLWXGYXIVWI	TI14	6	5	[1xio, 2m3g, 4tl3]
LLGNARLLLLATWGF	LF14	TIADVLAKAGYGVLI	TI14	5	6	[3ddl]
LYINIALAGLSILXF	LF14	TSWAYSALDIVAKYI	TI14	0	6	[3qbl, 3vvk, 3a7k, 3abw, 3qbg, 3qbi, 3qbk]
LXLGTALMXLGXXYF	LF14	APAIAFTMXLSMLLG	AG14	0	1	[3han]
LIVYLDLVTKVGFXF	LF14	AIGMLXGTLAFAWAG	AG14	6	0	[1gue, 4gyc, 3qap, 3qdc, 2f93, 2ksy, 2f95, 1jgj, 1h68, 1gu8]
LXLGTALMXLGXXYF	LF14	AIAFTMXLSMLLGYG	AG14	0	1	[1at9, 1kme, 1brr, 1s52, 1r2n, 1r84, 4hwl, 1qkp, 3han, 2brd, 3hap, 3har, 3utx, 1xji, 3has, 3uty]
LWVNVALAGIAILXF	LF14	ATLMIPLVSISSYLG	AG14	0	1	[1e12, 2jaf]
LLGNARLLLLATWGF	LF14	IADVLAKAGYGVLIY	IY14	5	6	[3ddl]
LWVNVALAGIAILXF	LF14	SWAYSXLXVFAKYXF	SF14	0	6	[1e12, 2jaf]
LYINIALAGLSILXF	LF14	SWAYSXLDIVAKYXF	SF14	0	6	[3qbl, 3vvk, 3a7k, 3abw, 3qbg, 3qbi, 3qbk]
LFMVLDVTAKVGFXF	LF14	ALVXVLWTAYPILWI	AI14	6	5	[1uaz]
LWVNVALAGIAILXF	LF14	WAXSXLDVFAKYXFA	WA14	0	6	[1e12, 2jaf]
LIVYLDLVTKVGFXF	LF14	WLGAIGMLVGTLAFA	WA14	6	0	[1gue, 4gyc, 3qap, 3qdc, 2f93, 2ksy, 2f95, 1jgj, 1h68, 1gu8, 1h2s]
LYINIALAGLSILXF	LF14	WAXSXLDIVAKYXFA	WA14	0	6	[3qbl, 3vvk, 3a7k, 3abw, 3qbg, 3qbi, 3qbk]
LIVYLDLVTKVGFXF	LF14	PRYIXWILTTPLIVY	PY14	6	2	[1gue, 3qap, 3qdc, 2f93, 2ksy, 2f95, 1jgj, 1h68, 1gu8, 1h2s]
LXLGTALMXLGXXYF	LF14	PAIAFTMXLSMLLGY	PY14	0	1	[1at9, 1kme, 1brr, 1s52, 1r2n, 1r84, 4hwl, 1qkp, 3han, 2brd, 3hap, 3har, 3utx, 1xji, 3has]
LIVYLDLVTKVGFXF	LF14	RYYVTLVGISGIAAV	RV14	6	1	[4gyc, 3qdc, 2f93, 2f95]
LXLGTALMXLGXXYF	LF14	NIETLLFMVLDVSAK	NK14	0	6	[1brr, 1s52, 1r2n, 1r84, 4hyx, 4hwl, 1qkp, 3han, 3hap, 3utv, 3haq, 3utw, 3har, 3utx, 1xji, 3has, 3uty]
LXLGTALMXLGXXYF	LF14	KKFYAIXTLVPAIAF	KF14	0	1	[2ntu, 1bhb]
LXLGTALMXLGXXYF	LF14	STLVPAIAFTMYLSM	SM14	0	1	[1s53]
LXLGTALMXLGXXYF	LF14	FYAIXTLXXXIAFTM	FM14	0	1	[1brx, 1s8l, 1e0p, 1s8j, 1r2n, 1r84, 4hyx, 1f4z, 1jv7, 1jv6, 1pxr, 1qkp, 1qko, 1s54, 1s53, 1o0a, 1mgy, 3han, 3hao, 1bhb, 1kg8, 3hap, 3haq, 1bha, 2wjk, 3har, 2wjl, 3has, 1c3w, 1bm1, 1q5i, 2ntu, 1kme, 2ntw, 1s51, 1py6, 4ov0, 2i20, 1vjm, 1tn5, 1x0i, 1x0k, 3utw, 1tn0, 1xji, 4fpd]
LFCLLPFFSKVGFXF	LF14	EYLVAMFIPIWSGLA	EA14	6	1	[2m3g]
LYINIALAGLSILXF	LF14	LDIVAKYIFAFLLLN	LN14	0	6	[3qbl, 3vvk, 3qbg, 3qbi, 3qbk]
LYINIALAGLSILXF	LF14	DIVAKYIFAFLLLNY	DY14	0	6	[3qbl, 3vvk, 3qbg, 3qbi, 3qbk]
LIVYLDLVTKVGFXF	LF14	WILTTPLIVYXLXLL	WL14	6	2	[1gue, 4gyc, 3qdc, 2f93, 2f95, 1jgj, 1h68, 1gu8]
LVXGIASAAYLXMFF	LF14	WLXXTXLXXXXLXLL	WL14	1	2	[1vgo]
LIVYLDLVTKVGFXF	LF14	RLRNLTVXLWAIYPF	RF14	6	5	[1gue, 4gyc, 3qap, 3qdc, 2f93, 2ksy, 2f95, 1jgj, 1h68, 1gu8]
LIVYLDLVTKVGFXF	LF14	RYIXWILTTPLIVYF	RF14	6	2	[1gue, 3qap, 3qdc, 2f93, 2ksy, 2f95, 1jgj, 1h68, 1gu8]
LWVNVALAGIAILXF	LF14	YSVLDVFAKYXFAFI	YI14	0	6	[1e12, 2jaf]
LFCLLPFFSKVGFXF	LF14	YFTVLWIGYPIVWII	YI14	6	5	[1xio, 2m3g, 4tl3]
LLGNARLLLLATWGF	LF14	GYTIADVLAKAGYGV	GV14	5	6	[3ddl]
LVXGIASAAYLXMFF	LF14	DVXAKVGFGFVLLRS	DS14	1	6	[1vgo]
LXLGTALMXLGXXYF	LF14	DVXAKVGFGLILLRS	DS14	0	6	[1brx, 1c3w, 1at9, 1bm1, 1e0p, 1q5i, 2ntu, 1kme, 1pxs, 2i20, 1pxr, 1vjm, 1tn5, 1qko, 1s54, 1s53, 1x0k, 3hao, 1tn0]
LYINIALAGLSILXF	LF14	AVSTILVPVVSIASY	AY14	0	1	[3qbl, 3vvk, 3qbg, 3qbi, 3qbk]
LWVNVALAGIAILXF	LF14	ATSWAYSVLDVFAKY	AY14	0	6	[1e12]
LXLGTALMXLGXXYF	LF14	AAIAFTMYLSMLLXY	AY14	0	1	[3uty]
LXLGTALMXLGXXYF	LF14	PFYAITTLVPAIAFT	PT14	0	1	[1tn5]
LIVYLDLVTKVGFXF	LF14	IAAVAYXVMALGVGW	IW14	6	1	[3qap, 3qdc, 2ksy, 1jgj]
LLGNARLLLLATWGF	LF14	DVLAKAGYGVLIYNI	DI14	5	6	[3ddl]
LLGNARLLLLATWGF	LF14	ADVLAKAGYGVLIYN	AN14	5	6	[3ddl]
LLGNARLLLLATWGF	LF14	LAKAGYGVLIYNIAK	LK14	5	6	[3ddl]
LXLGTALMXLGXXYF	LF14	VSAXVGFGLILLRSR	VR14	0	6	[1brx]
LXLGTALMXLGXXYF	LF14	DTXLFMVLDVSAKVG	DG14	0	6	[2wjk]
LIVYLDLVTKVGFXF	LF14	GLIILLGINLGLVAA	GA14	6	1	[4gyc, 1h2s]
LIVYLDLVTKVGFXF	LF14	GAIGMLVGTLAFAWA	GA14	6	0	[1gue, 4gyc, 3qap, 3qdc, 2f93, 2ksy, 2f95, 1jgj, 1h68, 1gu8]
LLGNARLLLLATWGF	LF14	LSTIPFVWILXILFT	LT14	5	4	[3ddl]
LIVYLDLVTKVGFXF	LF14	LIILLGINLGLVAAT	LT14	6	1	[4gyc]
LFCLLPFFSKVGFXF	LF14	MFIPIWSGLAYMAMA	MA14	6	1	[1xio, 2m3g]
LIVYLDLVTKVGFXF	LF14	IGMLVGTLAFAWAGR	IR14	6	0	[4gyc, 3qap, 3qdc, 2f93, 2ksy, 2f95, 1jgj]
LXLGTALMXLGXXYF	LF14	QTLLFMVLDVSAKVG	QG14	0	6	[1f50, 1f4z]
LFCLLPFFSKVGFXF	LF14	VTYFTVLWIGYPIVW	VW14	6	5	[1xio, 2m3g, 4tl3]
LXLGTALMXLGXXYF	LF14	PLNIETLLFMVLDVS	PS14	0	6	[1r2n, 1r84, 3utv]
LFCLLPFFSKVGFXF	LF14	LHWIYVAGMTIGALH	LH14	6	0	[1xio, 2m3g]
LFCLLPFFSKVGFXF	LF14	DKLVTYFTVLWIGYP	DP14	6	5	[2m3g]
LIVYLDLVTKVGFXF	LF14	ILWAIYPFIWLLGPP	IP14	6	5	[3qap, 3qdc]
LLGNARLLLLATWGF	LF14	STIPFVWILYILFTQ	SQ14	5	4	[3ddl]
LWVNVALAGIAILXF	LF14	MIPLVSISSYLGLLS	MS14	0	1	[1e12]
IALAGLSILLFVFMT	IT14	IVAKYIFAFLLLNYL	IL14	0	6	[3qbl, 3vvk, 3qbg, 3qbi, 3qbk]
IALAGLSILLFVFMT	IT14	TXLVPVVSIASYXGL	TL14	0	1	[3qbl, 3vvk, 3qbg, 3qbi, 3qbk]
IALAGLSILLFVFMT	IT14	IAVSTILVPVVSIXS	IS14	0	1	[3qbl, 3vvk, 3qbg, 3qbi, 3qbk]
IALAGLSILLFVFMT	IT14	ALDIVAXYIFAXLLL	AL14	0	6	[3qbl, 3vvk, 3qbg, 3qbi, 3qbk]
IALAGLSILLFVFMT	IT14	LIAVSTILVPVVSIA	LA14	0	1	[3qbl, 3vvk, 3qbg, 3qbi, 3qbk]
IALAGLSILLFVFMT	IT14	STILVPVVSIASYTG	SG14	0	1	[3qbl, 3vvk, 3qbg, 3qbi, 3qbk]
IALAGLSILLFVFMT	IT14	AYSXLDIVAKYXFAF	AF14	0	6	[3qbl, 3vvk, 3qbg, 3qbi, 3qbk]
IALAGLSILLFVFMT	IT14	LVPVVSIASYTGLAS	LS14	0	1	[3qbl, 3vvk, 3qbg, 3qbi, 3qbk]
IALAGLSILLFVFMT	IT14	VSTILVPVVSIASYT	VT14	0	1	[3qbl, 3vvk, 3qbg, 3qbi, 3qbk]
IALAGLSILLFVFMT	IT14	VAKYIFAFLLLNYLT	VT14	0	6	[3qbl, 3vvk, 3qbg, 3qbi, 3qbk]
IALAGLSILLFVFMT	IT14	ILVPVVSIASYTGLA	IA14	0	1	[3qbl, 3vvk, 3qbg, 3qbi, 3qbk]
IALAGLSILLFVFMT	IT14	TSWAYSALDIVAKYI	TI14	0	6	[3qbl, 3vvk, 3qbg, 3qbi, 3qbk]
IALAGLSILLFVFMT	IT14	SWAYSXLDIVAKYXF	SF14	0	6	[3qbl, 3vvk, 3qbg, 3qbi, 3qbk]
IALAGLSILLFVFMT	IT14	WAXSXLDIVAKYXFA	WA14	0	6	[3qbl, 3vvk, 3qbg, 3qbi, 3qbk]
IALAGLSILLFVFMT	IT14	LDIVAKYIFAFLLLN	LN14	0	6	[3qbl, 3vvk, 3qbg, 3qbi, 3qbk]
IALAGLSILLFVFMT	IT14	DIVAKYIFAFLLLNY	DY14	0	6	[3qbl, 3vvk, 3qbg, 3qbi, 3qbk]
IALAGLSILLFVFMT	IT14	AVSTILVPVVSIASY	AY14	0	1	[3qbl, 3vvk, 3qbg, 3qbi, 3qbk]
FDIAMCVTGLAAALT	FT14	ISCACFIVVLYILLV	IV14	3	4	[3qbl]
FSTIAFLFVLYYLLT	FT14	VTIGTLIGVDXLMIV	VV14	4	3	[1vgo]
FSTIAFLFVLYYLLT	FT14	LTALXXVLXTAYPIL	LL14	4	5	[2z55, 1vgo]
FSTIAFLFVLYYLLT	FT14	LXGVDALMXVXGXXG	LG14	4	3	[2z55, 1vgo]
FDIAMCVTGLAAALT	FT14	LTWALSTPMILXALG	LG14	3	2	[3qbl]
FDIAMCVTGLAAALT	FT14	MRWFWYAISCACFIV	MV14	3	4	[3qbl, 3a7k, 3abw]
FDIAMCVTGLAAALT	FT14	TWALSTXMILLALGL	TL14	3	2	[3qbl]
FDIAMCVTGLAAALT	FT14	TXLVPVVSIASYXGL	TL14	3	1	[3qbl, 3a7k, 3abw]
FSTIAFLFVLYYLLT	FT14	TALVAVLWTAYPILW	TW14	4	5	[2z55, 1vgo]
FDIAMCVTGLAAALT	FT14	IAVSTILVPVVSIXS	IS14	3	1	[3qbl]
FSTIAFLFVLYYLLT	FT14	GVXALMIXTGLXXXL	GL14	4	3	[2z55, 1vgo]
FSTIAFLFVLYYLLT	FT14	GTLIGVXALMIVTGL	GL14	4	3	[2z55, 1vgo]
FDIAMCVTGLAAALT	FT14	GRYLTWALSTPMILL	GL14	3	2	[3qbl, 3a7k, 3abw]
FDIAMCVTGLAAALT	FT14	AISCACFIVVLYXLL	AL14	3	4	[3qbl, 3abw]
FDIAMCVTGLAAALT	FT14	AXFIVVLYILLVEWA	AA14	3	4	[3qbl]
FSTIAFLFVLYYLLT	FT14	TIGTLIGVDALMIXT	TT14	4	3	[2z55, 1vgo]
FDIAMCVTGLAAALT	FT14	WYAISCACFIVVLYI	WI14	3	4	[3qbl, 3abw]
FDIAMCVTGLAAALT	FT14	LIAVSTILVPVVSIA	LA14	3	1	[3qbl]
FSTIAFLFVLYYLLT	FT14	IGXLIGVDALMIXXG	IG14	4	3	[2z55, 1vgo]
FDIAMCVTGLAAALT	FT14	STILVPVVSIASYTG	SG14	3	1	[3qbl, 3a7k, 3abw]
FDIAMCVTGLAAALT	FT14	LVPVVSIASYTGLAS	LS14	3	1	[3qbl, 3a7k, 3abw]
FDIAMCVTGLAAALT	FT14	VSTILVPVVSIASYT	VT14	3	1	[3qbl, 3abw]
FDIAMCVTGLAAALT	FT14	ILVPVVSIASYTGLA	IA14	3	1	[3qbl, 3a7k, 3abw]
FSTIAFLFVLYYLLT	FT14	IGXDALMIVTGLIXA	IA14	4	3	[2z55, 1vgo]
FSTIAFLFVLYYLLT	FT14	TLTALVAVLWTAYPI	TI14	4	5	[2z55, 1vgo]
FSTIAFLFVLYYLLT	FT14	TLIGVDALXIVTGLI	TI14	4	3	[2z55, 1vgo]
FSTIAFLFVLYYLLT	FT14	ALVXVLWTAYPILWI	AI14	4	5	[2z55, 1vgo]
FDIAMCVTGLAAALT	FT14	RWFWYAISCACXXVV	RV14	3	4	[3qbl, 3a7k, 3abw]
FSTIAFLFVLYYLLT	FT14	FXTLTALVAVLWXAY	FY14	4	5	[1vgo]
FDIAMCVTGLAAALT	FT14	FWYAISCACFIVVLY	FY14	3	4	[3qbl, 3a7k, 3abw]
FDIAMCVTGLAAALT	FT14	WXRYLTWAXSTPXIL	WL14	3	2	[3qbl, 3a7k, 3abw]
FDIAMCVTGLAAALT	FT14	WFWYAISCACFXVVL	WL14	3	4	[3qbl, 3a7k, 3abw]
FDIAMCVTGLAAALT	FT14	WAXSTPXILXXLXLL	WL14	3	2	[3qbl]
FDIAMCVTGLAAALT	FT14	RYLTWALSTPMILLA	RA14	3	2	[3qbl, 3abw]
FSTIAFLFVLYYLLT	FT14	NTLTALVAVLWTAYP	NP14	4	5	[1vgo]
FDIAMCVTGLAAALT	FT14	AVSTILVPVVSIASY	AY14	3	1	[3qbl]
FDIAMCVTGLAAALT	FT14	SCACFIVVLYILLVE	SE14	3	4	[3qbl]
FDIAMCVTGLAAALT	FT14	CACFIVVLYILLVEW	CW14	3	4	[3qbl]
IXTLLMLIGTFYFIV	IV14	TXXFMVLDXXXKVGF	TF14	0	6	[1uaz]
IXTLLFMVLDVXXKV	IV14	EWIWLALGTALMGLG	EG14	6	0	[4hwl, 1s52, 1r2n, 1r84, 3utv]
IXTLLMLIGTFYFIV	IV14	ETLXFMVLDXXXKVG	EG14	0	6	[1uaz]
IXTLLFMVLDVXXKV	IV14	LXXXIAFTXXLSMLL	LL14	6	1	[1brr, 1r2n, 1r84, 4hyx, 1pxs, 1pxr, 4hwl, 1ixf, 3vi0, 1qkp, 1s54, 1s53, 1p8h, 1o0a, 3han, 1c8r, 3hap, 3haq, 4md2, 3har, 3has, 4md1, 3ns0, 1q5j, 1kgb, 1q5i, 1kme, 2ntw, 1s52, 1s51, 1py6, 4ov0, 1iw9, 3vhz, 2i21, 1tn5, 3nsb, 3mbv, 1tn0, 3utx, 1xji, 3uty]
ILGLIILLGINLXLV	IV14	LTVXLWAIYPFIWLL	LL14	1	5	[1h2s]
ISCACFIVVLYILLV	IV14	LTVVXWLGYPIVWXL	LL14	4	5	[3vvk, 3qbl, 3qbg, 3qbi, 3qbk]
IXTLLFMVLDVXXKV	IV14	VLRNVTXVLWSAYXV	VV14	6	5	[1r2n, 1r84, 4hyx, 1pxs, 1pxr, 4hwl, 1qkp, 1s54, 1s53, 1o0a, 3han, 3hap, 3haq, 3har, 3has, 1q5i, 1kme, 2ntw, 1s52, 1s51, 1py6, 4ov0, 1tn5, 3utv, 1tn0, 3utw, 3utx, 1xji, 3uty]
IXTLLFMVLDVXXKV	IV14	VPLNIETLLFMVLDV	VV14	6	6	[1r2n, 1r84]
ILGLIILLGINLXLV	IV14	VDVALIVYLDLVTXV	VV14	1	6	[1h2s]
IXTLLFMVLDVXXKV	IV14	RNXTVVLWSAYXXXW	RW14	6	5	[1brr, 1r2n, 1r84, 4hyx, 1pxs, 1pxr, 4hwl, 1ixf, 3vi0, 1qkp, 1s54, 1s53, 1p8h, 1o0a, 3han, 3hap, 3haq, 4md2, 3har, 3has, 4md1, 3ns0, 1q5j, 1q5i, 1kme, 2ntw, 1s52, 1s51, 1py6, 4ov0, 1iw9, 1tn5, 3nsb, 3mbv, 3utv, 1tn0, 3utw, 3utx, 1xji, 3uty]
IXTLLFMVLDVXXKV	IV14	NXTVVLWSAYXVXWL	NL14	6	5	[1brr, 1r2n, 1r84, 4hyx, 1pxs, 1pxr, 4hwl, 1ixf, 3vi0, 1qkp, 1s54, 1s53, 1p8h, 1o0a, 3han, 3hap, 3haq, 4md2, 3har, 3has, 4md1, 3ns0, 1q5j, 1q5i, 1kme, 2ntw, 1s52, 1s51, 1py6, 4ov0, 1iw9, 1tn5, 3nsb, 3mbv, 3utv, 1tn0, 3utw, 3utx, 1xji, 3uty]
IXTLLFMVLDVXXKV	IV14	VTVVXWSAYXVVWXI	VI14	6	5	[1brr, 1r2n, 1r84, 4hyx, 1pxs, 1pxr, 4hwl, 1ixf, 3vi0, 1qkp, 1s54, 1s53, 1p8h, 1o0a, 3han, 3hap, 3haq, 4md2, 3har, 3has, 4md1, 3ns0, 1q5j, 1q5i, 1kme, 2ntw, 1s52, 1s51, 1py6, 4ov0, 1iw9, 3vhz, 1tn5, 3nsb, 3mbv, 3utv, 1tn0, 3utw, 3utx, 1xji, 3uty]
ILGLIILLGINLXLV	IV14	VFIFVGALTVLFGAI	VI14	1	0	[1h2s]
IXTLLFMVLDVXXKV	IV14	WIWLALGTALMGLGT	WT14	6	0	[1brr, 1r2n, 1r84, 4hyx, 1pxs, 1pxr, 4hwl, 1ixf, 3vi0, 1qkp, 1s53, 1p8h, 3han, 1c8r, 3hap, 3haq, 4md2, 3har, 3has, 4md1, 3ns0, 1q5j, 1kgb, 1q5i, 1kme, 2ntw, 1py6, 4ov0, 1iw9, 3vhz, 1tn5, 3nsb, 3mbv, 3utv, 1tn0, 3utw, 3utx, 1xji, 3uty]
IXTLLFMVLDVXXKV	IV14	LWSAYXVVWLIGSEG	LG14	6	5	[1q5i, 1brr, 1s52, 1r2n, 1r84, 1pxr, 4hwl, 3han, 3hap, 3utv, 1tn0, 3har, 3utx, 1xji, 3has, 3uty]
ISCACFIVVLYILLV	IV14	LFTXITFDIXMCVTG	LG14	4	3	[3vvk, 3qbl, 3qbg, 3qbi, 3qbk]
IXTLLFMVLDVXXKV	IV14	LXGLXXLXFLVXGMG	LG14	6	0	[1tn5, 1q5i, 1kme, 1s53, 1s51, 1py6, 1pxs, 3haq, 1tn0, 3utw, 1pxr, 3har]
IXTLLMLIGTFYFIV	IV14	LXFXVLDVXXKVGXG	LG14	0	6	[1uaz]
ISCACFIVVLYILLV	IV14	TVVXWLGYPIVWXXG	TG14	4	5	[3vvk, 3qbl, 3qbg, 3qbi, 3qbk]
IXTLLFMVLDVXXKV	IV14	TVXXWSAYXVVWLXG	TG14	6	5	[1brr, 1r2n, 1r84, 4hyx, 1pxs, 1pxr, 4hwl, 1ixf, 3vi0, 1qkp, 1s54, 1s53, 1p8h, 1o0a, 3han, 1c8r, 3hap, 3haq, 4md2, 3har, 3has, 4md1, 3ns0, 1q5j, 1kgb, 1q5i, 1kme, 2ntw, 1s52, 1s51, 1py6, 4ov0, 1iw9, 3vhz, 2i21, 1tn5, 3nsb, 3mbv, 3utv, 1tn0, 3utw, 3utx, 1xji, 3uty]
ILGLIILLGINLXLV	IV14	TVXLWAIYPFIWXXG	TG14	1	5	[1h2s]
IXTLLFMVLDVXXKV	IV14	TXXMGLGXLYFLVKG	TG14	6	0	[1r2n, 1r84, 4hyx, 1pxs, 1pxr, 4hwl, 1qkp, 1s54, 1s53, 1p8h, 1o0a, 3han, 3hap, 3haq, 4md2, 3har, 3has, 4md1, 3ns0, 1q5j, 1q5i, 1kme, 2ntw, 1s51, 1py6, 4ov0, 1tn5, 3nsb, 3mbv, 1tn0, 3utw, 3utx, 1xji, 3uty]
IXTLLFMVLDVXXKV	IV14	GTALMGLGXLYFLVK	GK14	6	0	[1brr, 1r2n, 1r84, 4hyx, 1pxs, 1pxr, 4hwl, 3vi0, 1qkp, 1s54, 1s53, 1p8h, 1o0a, 3han, 3hap, 3haq, 4md2, 3har, 3has, 4md1, 3ns0, 1q5j, 1q5i, 1kme, 2ntw, 1s52, 1s51, 1py6, 4ov0, 1tn5, 3nsb, 3mbv, 1tn0, 3utw, 3utx, 1xji, 3uty]
IXTLLFMVLDVXXKV	IV14	LXTALMGLGXLYFXV	LV14	6	0	[1brr, 1r2n, 1r84, 4hyx, 1pxs, 1pxr, 4hwl, 1ixf, 3vi0, 1qkp, 1s54, 1s53, 1p8h, 1o0a, 3han, 3hap, 3haq, 4md2, 3har, 3has, 4md1, 3ns0, 1q5j, 1q5i, 1kme, 2ntw, 1s52, 1s51, 1py6, 4ov0, 1iw9, 3vhz, 1tn5, 3nsb, 3mbv, 3utv, 1tn0, 3utw, 3utx, 1xji, 3uty]
ISCACFIVVLYILLV	IV14	LKLXXVVXWXGYPXV	LV14	4	5	[3vvk, 3qbl, 3qbg, 3qbi, 3qbk]
IXTLLFMVLDVXXKV	IV14	LRNVXVVLWSAYXXV	LV14	6	5	[1brr, 1r2n, 1r84, 4hyx, 1pxs, 1pxr, 4hwl, 1qkp, 1s54, 1s53, 1p8h, 1o0a, 3han, 3hap, 3haq, 4md2, 3har, 3has, 4md1, 3ns0, 1q5j, 1q5i, 1kme, 2ntw, 1s52, 1s51, 1py6, 4ov0, 1tn5, 3nsb, 3mbv, 3utv, 1tn0, 3utw, 3utx, 1xji, 3uty]
IXTLLFMVLDVXXKV	IV14	MGLGXLYFLVKGMGV	MV14	6	0	[1tn5, 1q5i, 1s53, 1tn0]
IXTLLFMVLDVXXKV	IV14	IAFTMXLXMLLGXGL	IL14	6	1	[1kme, 1brr, 1s52, 1r2n, 1r84, 4hwl, 1qkp, 3han, 3hap, 3har, 3utx, 1xji, 3has, 3uty]
IXTLLFMVLDVXXKV	IV14	IWLXLGTALXXLGXL	IL14	6	0	[1brr, 1r2n, 1r84, 4hyx, 1pxs, 1pxr, 4hwl, 1ixf, 3vi0, 1qkp, 1s54, 1s53, 1p8h, 1o0a, 3han, 1c8r, 3hap, 3haq, 4md2, 3har, 3has, 4md1, 3ns0, 1q5j, 1kgb, 1q5i, 1kme, 2ntw, 1s52, 1s51, 1py6, 4ov0, 1iw9, 3vhz, 2i21, 1tn5, 3nsb, 3mbv, 3utv, 1tn0, 3utw, 3utx, 1xji, 3uty]
IXTLLFMVLDVXXKV	IV14	ALMGLGXLYFLVKGM	AM14	6	0	[1r2n, 1r84, 4hyx, 1pxs, 1pxr, 1s53, 1p8h, 1o0a, 3han, 3hap, 3haq, 4md2, 3har, 3has, 4md1, 1q5j, 1q5i, 1kme, 2ntw, 1s51, 1py6, 4ov0, 1tn5, 3mbv, 1tn0, 3utw, 3utx, 1xji, 3uty]
IXTLLFMVLDVXXKV	IV14	TLXXXIAFTXXLSML	TL14	6	1	[1brr, 1r2n, 1r84, 4hyx, 1pxs, 1pxr, 4hwl, 1ixf, 3vi0, 1qkp, 1s54, 1s53, 1p8h, 1o0a, 3han, 1c8r, 3hap, 3haq, 4md2, 3har, 3has, 4md1, 3ns0, 1q5j, 1kgb, 1q5i, 1kme, 2ntw, 1s52, 1s51, 1py6, 4ov0, 1iw9, 3vhz, 2i21, 1tn5, 3nsb, 3mbv, 1tn0, 3utx, 1xji, 3uty]
ISCACFIVVLYILLV	IV14	TFDIAMCVTGLAAAL	TL14	4	3	[3vvk, 3qbl, 3qbg, 3qbi, 3qbk]
IXTLLFMVLDVXXKV	IV14	VVLWSAYXVVWLIGS	VS14	6	5	[1q5i, 1brr, 1s52, 1r2n, 1r84, 1pxr, 4hwl, 3han, 3hap, 3utv, 1tn0, 3har, 3utx, 1xji, 3has, 3uty]
IXTLLFMVLDVXXKV	IV14	VXXLWTAYPILWIXG	VG14	6	5	[1uaz]
IXTLLMLIGTFYFIV	IV14	VPXIASAAYLSMFFG	VG14	0	1	[1uaz]
IXTLLFMVLDVXXKV	IV14	VPXIASAAYLSMFFG	VG14	6	1	[1uaz]
IXTLLFMVLDVXXKV	IV14	VXXIAFTMXLSMLXG	VG14	6	1	[1kme, 1brr, 1s52, 1r2n, 1r84, 4hwl, 1qkp, 3hap, 3har, 3utx, 1xji, 3uty, 3has]
IXTLLFMVLDVXXKV	IV14	KXLRNVTVVLWSAYP	KP14	6	5	[1r2n, 1r84, 4hyx, 1pxs, 1pxr, 4hwl, 1qkp, 1s54, 1s53, 1o0a, 3han, 3hap, 3haq, 3har, 3has, 1kme, 2ntw, 1s52, 1s51, 1py6, 1tn5, 3utv, 1tn0, 3utw, 3utx, 1xji, 3uty]
IXTLLFMVLDVXXKV	IV14	AIXXLXXXIAFTXXL	AL14	6	1	[1brr, 1r2n, 1r84, 4hyx, 1pxs, 1pxr, 4hwl, 3vi0, 1qkp, 1s54, 1p8h, 1o0a, 3han, 3hap, 3haq, 4md2, 3har, 3has, 4md1, 3ns0, 1q5j, 1q5i, 1kme, 2ntw, 1s52, 1s51, 1py6, 4ov0, 1tn5, 3nsb, 3mbv, 1tn0, 1xji]
IXTLLFMVLDVXXKV	IV14	ALGTALXGLXXLYFL	AL14	6	0	[1brr, 1r2n, 1r84, 4hyx, 1pxs, 1pxr, 4hwl, 1ixf, 3vi0, 1qkp, 1s54, 1s53, 1p8h, 1o0a, 3han, 1c8r, 3hap, 3haq, 4md2, 3har, 3has, 4md1, 3ns0, 1q5j, 1kgb, 1q5i, 1kme, 2ntw, 1s52, 1s51, 1py6, 4ov0, 1iw9, 3vhz, 2i21, 1tn5, 3nsb, 3mbv, 3utv, 1tn0, 3utw, 3utx, 1xji, 3uty]
IXTLLFMVLDVXXKV	IV14	IXTLXXXIAFTXXLS	IS14	6	1	[1brr, 1r2n, 1r84, 4hyx, 1pxs, 1pxr, 4hwl, 1ixf, 3vi0, 1qkp, 1s54, 1p8h, 1o0a, 3han, 3hap, 3haq, 4md2, 3har, 3has, 4md1, 3ns0, 1q5j, 1q5i, 1kme, 2ntw, 1s52, 1s51, 1py6, 4ov0, 1iw9, 1tn5, 3nsb, 3mbv, 1tn0, 1xji]
IXTLLFMVLDVXXKV	IV14	ILVPGIAXAAYLXMF	IF14	6	1	[1uaz]
IXTLLMLIGTFYFIV	IV14	ILVPGIAXAAYLXMF	IF14	0	1	[1uaz]
ILGLIILLGINLXLV	IV14	AXFIFVGALTVLFGA	AA14	1	0	[1h2s]
ISCACFIVVLYILLV	IV14	AITFDIAMCVTGLXA	AA14	4	3	[3vvk, 3qbl, 3qbg, 3qbi, 3qbk]
IXTLLFMVLDVXXKV	IV14	TLWLXIGTLLMLXGT	TT14	6	0	[1uaz]
ISCACFIVVLYILLV	IV14	LLTVVMWLGYPIXWA	LA14	4	5	[3vvk, 3qbl, 3qbg, 3qbi, 3qbk]
IXTLLFMVLDVXXKV	IV14	LNIETLLFMVLXVSA	LA14	6	6	[1r2n, 1r84, 3utv]
IXTLLFMVLDVXXKV	IV14	AISTAAMLYXXYVXF	AF14	6	4	[1brr, 1r2n, 1r84, 4hyx, 1pxs, 1pxr, 4hwl, 3vi0, 1qkp, 1s54, 1s53, 1p8h, 1o0a, 3han, 3hap, 4md2, 4md1, 3ns0, 1q5j, 1q5i, 1kme, 2ntw, 1s52, 1s51, 1py6, 4ov0, 1iw9, 1tn5, 3nsb, 3mbv, 3utv, 1tn0, 3utw, 3utx, 1xji, 3uty]
ISCACFIVVLYILLV	IV14	TKLFTAITFDIAMCV	TV14	4	3	[3vvk, 3qbl, 3qbg, 3qbi, 3qbk]
IXTLLFMVLDVXXKV	IV14	AFTMXLSMLLGYGLT	AT14	6	1	[4hwl, 1s52]
ISCACFIVVLYILLV	IV14	TXITFDIXMCVTGLA	TA14	4	3	[3vvk, 3qbl, 3qbg, 3qbi, 3qbk]
ISCACFIVVLYILLV	IV14	KLFTAITFDIAMCVT	KT14	4	3	[3vvk, 3qbl, 3qbg, 3qbi, 3qbk]
IXTLLFMVLDVXXKV	IV14	KFYAIXTLVXXIAFT	KT14	6	1	[1q5i, 1kme, 1s54, 2ntw, 1s51, 1py6, 1pxs, 3haq, 3utw, 1tn0, 1pxr]
IXTLLFMVLDVXXKV	IV14	FVWWAISTAAMLYXL	FL14	6	4	[1brr, 1r2n, 1r84, 4hyx, 1pxs, 1pxr, 4hwl, 1ixf, 3vi0, 1qkp, 1s54, 1s53, 1p8h, 1o0a, 3han, 1c8r, 3hap, 4md2, 3has, 4md1, 3ns0, 1q5j, 1kgb, 1q5i, 1kme, 2ntw, 1s52, 1s51, 1py6, 4ov0, 1iw9, 3vhz, 2i21, 1tn5, 3nsb, 3mbv, 3utv, 1tn0, 3utw, 3utx, 1xji, 3uty]
ISCACFIVVLYILLV	IV14	FTXITFDIXMCVTGL	FL14	4	3	[3vvk, 3qbl, 3qbg, 3qbi, 3qbk]
ILGLIILLGINLXLV	IV14	FIFVGALTVLFXAIA	FA14	1	0	[1h2s]
IXTLLFMVLDVXXKV	IV14	FYAITTLVPAIAFTA	FA14	6	1	[1pxs]
ISCACFIVVLYILLV	IV14	ITFDIXXCVTGXXXA	IA14	4	3	[3vvk, 3qbl, 3qbg, 3qbi, 3qbk]
IXTLLFMVLDVXXKV	IV14	RFVWWAISTAAMLYI	RI14	6	4	[1brr, 1r2n, 1r84, 1pxs, 1pxr, 4hwl, 1ixf, 3vi0, 1s54, 1s53, 1p8h, 1o0a, 1c8r, 4md2, 4md1, 3ns0, 1q5j, 1kgb, 1q5i, 1kme, 2ntw, 1s52, 1s51, 1py6, 4ov0, 1iw9, 3vhz, 2i21, 1tn5, 3nsb, 3mbv, 1tn0, 3utx, 3uty]
IXTLLFMVLDVXXKV	IV14	VWWXISTAAMLYXXY	VY14	6	4	[1brr, 1r2n, 1r84, 4hyx, 1pxs, 1pxr, 4hwl, 1ixf, 3vi0, 1qkp, 1s54, 1s53, 1p8h, 1o0a, 3han, 1c8r, 3hap, 4md2, 3has, 4md1, 3ns0, 1q5j, 1kgb, 1q5i, 1kme, 2ntw, 1s52, 1s51, 1py6, 4ov0, 1iw9, 3vhz, 2i21, 1tn5, 3nsb, 3mbv, 3utv, 1tn0, 3utw, 3utx, 1xji, 3uty]
IXTLLFMVLDVXXKV	IV14	TXLXXXIAFTXXLXM	TM14	6	1	[1brr, 1r2n, 1r84, 4hyx, 1pxs, 1pxr, 4hwl, 1ixf, 3vi0, 1qkp, 1s54, 1p8h, 1o0a, 3han, 3hap, 3haq, 4md2, 3har, 3has, 4md1, 3ns0, 1q5j, 1q5i, 1kme, 2ntw, 1s52, 1s51, 1py6, 4ov0, 1iw9, 3vhz, 1tn5, 3nsb, 3mbv, 1tn0, 1xji]
IXTLLFMVLDVXXKV	IV14	TXLVPGIASAAYXXM	TM14	6	1	[1uaz]
IXTLLMLIGTFYFIV	IV14	TXLVPGIASAAYXXM	TM14	0	1	[1uaz]
IXTLLFMVLDVXXKV	IV14	YAIXXLXXXIAFTXY	YY14	6	1	[1r2n, 1r84, 4hyx, 1pxs, 1pxr, 4hwl, 1qkp, 1s54, 1p8h, 1o0a, 3han, 3hap, 3haq, 4md2, 3har, 3has, 4md1, 1q5j, 1q5i, 1kme, 2ntw, 1s52, 1s51, 1py6, 4ov0, 1tn5, 3mbv, 1tn0, 1xji]
IXTLLFMVLDVXXKV	IV14	WWAISTAAMLYXLYV	WV14	6	4	[1brr, 1r2n, 1r84, 4hyx, 1pxs, 1pxr, 4hwl, 1ixf, 3vi0, 1qkp, 1s54, 1s53, 1p8h, 1o0a, 3han, 3hap, 4md2, 3has, 4md1, 3ns0, 1q5j, 1q5i, 1kme, 2ntw, 1s52, 1s51, 1py6, 4ov0, 1iw9, 1tn5, 3nsb, 3mbv, 3utv, 1tn0, 3utw, 3utx, 1xji, 3uty]
IXTLLFMVLDVXXKV	IV14	WIWLALGTALMGLGV	WV14	6	0	[1s52]
IXTLLFMVLDVXXKV	IV14	AIAFTMXLSMLLGYG	AG14	6	1	[1kme, 1brr, 1s52, 1r2n, 1r84, 4hwl, 1qkp, 3han, 3hap, 3har, 3utx, 1xji, 3has, 3uty]
IXTLLFMVLDVXXKV	IV14	APAIAFTMXLSMLLG	AG14	6	1	[3han]
ILGLIILLGINLXLV	IV14	ALIVYLDLVXKVGFG	AG14	1	6	[1h2s]
ISCACFIVVLYILLV	IV14	TLKLLTVVMWLGYXI	TI14	4	5	[3vvk, 3qbl, 3qbg, 3qbi, 3qbk]
IXTLLFMVLDVXXKV	IV14	ALVXVLWTAYPILWI	AI14	6	5	[1uaz]
IXTLLFMVLDVXXKV	IV14	WIWLALGTALMGLGA	WA14	6	0	[1s54]
IXTLLFMVLDVXXKV	IV14	WSAYPVVWLIGSEGA	WA14	6	5	[1brr]
IXTLLFMVLDVXXKV	IV14	PAIAFTMXLSMLLGY	PY14	6	1	[1kme, 1brr, 1s52, 1r2n, 1r84, 4hwl, 1qkp, 3han, 3hap, 3har, 3utx, 1xji, 3has]
IXTLLFMVLDVXXKV	IV14	VLWSAYXVVWLIGSE	VE14	6	5	[1q5i, 1brr, 1s52, 1r2n, 1r84, 1pxr, 4hwl, 3han, 3hap, 3utv, 1tn0, 3har, 3utx, 1xji, 3has, 3uty]
IXTLLFMVLDVXXKV	IV14	NIETLLFMVLDVSAK	NK14	6	6	[1brr, 1s52, 1r2n, 1r84, 4hyx, 4hwl, 1qkp, 3han, 3hap, 3utv, 3haq, 3utw, 3har, 3utx, 1xji, 3has, 3uty]
IXTLLFMVLDVXXKV	IV14	KKFYAIXTLVPAIAF	KF14	6	1	[1s54]
IXTLLFMVLDVXXKV	IV14	FKXLRNVTVVLWXAY	FY14	6	5	[1q5i, 1kme, 2ntw, 1s52, 1s51, 1py6, 1pxs, 1pxr, 4hwl, 1qkp, 1tn5, 1s54, 1s53, 3haq, 1tn0, 3har, 3utx, 3has, 3uty]
ISCACFIVVLYILLV	IV14	FXTLKLLTVVMWLXY	FY14	4	5	[3vvk, 3qbl, 3qbg, 3qbi, 3qbk]
IXTLLFMVLDVXXKV	IV14	FYAIXTLXXXIAFTM	FM14	6	1	[1q5i, 1kme, 2ntw, 1s51, 1r2n, 1r84, 4hyx, 1py6, 4ov0, 1pxr, 1qkp, 1tn5, 1s54, 1o0a, 3han, 3hap, 3haq, 3utw, 1tn0, 3har, 1xji, 3has]
ISCACFIVVLYILLV	IV14	STLKLLTVVMWLGYP	SP14	4	5	[3vvk, 3qbl, 3qbg, 3qbi, 3qbk]
ISCACFIVVLYILLV	IV14	KLLTVVMWLGYPIVW	KW14	4	5	[3vvk, 3qbl, 3qbg, 3qbi, 3qbk]
IXTLLFMVLDVXXKV	IV14	WXXSTAAMLYXLXXL	WL14	6	4	[1brr, 1r2n, 1r84, 4hyx, 1pxs, 1pxr, 4hwl, 1ixf, 3vi0, 1qkp, 1s54, 1s53, 1p8h, 1o0a, 3han, 3hap, 4md2, 4md1, 3ns0, 1q5j, 1q5i, 1kme, 2ntw, 1s52, 1s51, 1py6, 4ov0, 1iw9, 1tn5, 3nsb, 3mbv, 3utv, 1tn0, 3utw, 3utx, 1xji, 3uty]
IXTLLFMVLDVXXKV	IV14	WLXXTXLXXXXLXLL	WL14	6	2	[1qkp, 1tn5, 1q5i, 1kme, 1s54, 1s53, 1pxs, 1tn0, 1pxr, 3has]
ILGLIILLGINLXLV	IV14	VALIVYLDLVTKVGF	VF14	1	6	[1h2s]
IXTLLFMVLDVXXKV	IV14	PFYAITTLVPAIAFT	PT14	6	1	[1tn5]
IXTLLFMVLDVXXKV	IV14	AAIAFTMYLSMLLXY	AY14	6	1	[3uty]
IXTLLFMVLDVXXKV	IV14	RPEWIWLXLGTALMG	RG14	6	0	[3utv]
ILGLIILLGINLXLV	IV14	DVALIVYLDLVTKVG	DG14	1	6	[1h2s]
IXTLLFMVLDVXXKV	IV14	KVLRNVTVVLWSAYA	KA14	6	5	[1q5i]
IXTLLFMVLDVXXKV	IV14	PLNIETLLFMVLDVS	PS14	6	6	[1r2n, 1r84, 3utv]
IXTLLFMVLDVXXKV	IV14	WIWLALGTALMGLGS	WS14	6	0	[1s51]
IXTLLFMVLDVXXKV	IV14	PEWIWLALGTALMGL	PL14	6	0	[3utv]
EWIWLALGTALMGLG	EG14	FMVXDVSAKVGXGXI	FI14	0	6	[4hwl, 1s52, 1r2n, 1r84, 3utv]
EWIWLALGTALMGLG	EG14	TXXFMVLDXXXKVGF	TF14	0	6	[4hwl, 1s52, 1r2n, 1r84, 3utv]
EWIWLALGTALMGLG	EG14	MVXDVXAKVGXXXXL	ML14	0	6	[4hwl, 1s52, 1r2n, 1r84, 3utv]
EWIWLALGTALMGLG	EG14	LDVXAKVGXGLILLR	LR14	0	6	[4hwl, 1r2n, 1r84]
EWIWLALGTALMGLG	EG14	VLDVXAKVGXGXILL	VL14	0	6	[4hwl, 1s52, 1r2n, 1r84, 3utv]
EWIWLALGTALMGLG	EG14	VPLNIETLLFMVLDV	VV14	0	6	[1r2n, 1r84]
ETLXFMVLDXXXKVG	EG14	VPLNIETLLFMVLDV	VV14	6	6	[1r2n, 1r84]
ETLXFMVLDXXXKVG	EG14	VLRNVTXVLWSAYXV	VV14	6	5	[1brx, 1s8l, 1at9, 1e0p, 1s8j, 1r2n, 1r84, 4hyx, 1pxs, 1pxr, 4hwl, 1qkp, 1qko, 1s54, 1s53, 1o0a, 3han, 3hao, 1kg8, 3hap, 3haq, 3har, 2wjl, 3has, 1c3w, 1q5i, 1kme, 2ntu, 2ntw, 1s52, 1s51, 1py6, 4ov0, 2i20, 1vjm, 1tn5, 1x0i, 1x0k, 3utv, 1tn0, 3utw, 3utx, 1xji, 4fpd, 3uty]
ETXXFMVLDVXAKVG	EG14	LTALXXVLXTAYPIL	LL14	6	5	[2z55, 1vgo]
ETLXFMVLDXXXKVG	EG14	LXXXIAFTXXLSMLL	LL14	6	1	[1s8l, 1at9, 1e0p, 1s8j, 2i1x, 1r2n, 1r84, 1pxs, 1ap9, 1m0m, 1pxr, 4hwl, 1s54, 1s53, 1o0a, 1c8s, 3han, 3hao, 1kg9, 1c8r, 1kg8, 3hap, 3haq, 3har, 2wjl, 3has, 1q5j, 2zzl, 1kgb, 1q5i, 1tn5, 3nsb, 2brd, 1tn0, 3utx, 4fpd, 3uty, 1brx, 1fbb, 1brr, 1fbk, 1ucq, 4hyx, 1p8u, 1ixf, 3vi0, 1qkp, 1qko, 1p8h, 4md2, 4md1, 3ns0, 1c3w, 1kme, 2ntu, 2ntw, 1s52, 1s51, 1py6, 4ov0, 1iw9, 3vhz, 2i20, 2i21, 1vjm, 3mbv, 1x…
EWIWLALGTALMGLG	EG14	LFXVLDVSXKVGXGL	LL14	0	6	[4hwl, 1s52, 1r2n, 1r84, 3utv]
EWIWLALGTALMGLG	EG14	LXXXIAFTXXLSMLL	LL14	0	1	[4hwl, 1s52, 1r2n, 1r84]
ETLXFMVLDXXXKVG	EG14	NXTVVLWSAYXVXWL	NL14	6	5	[1m0k, 1s8l, 1at9, 1e0p, 1s8j, 1r2n, 1r84, 1pxs, 1ap9, 1pxr, 4hwl, 1s54, 1s53, 1o0a, 3han, 3hao, 1kg9, 1kg8, 3hap, 3haq, 3har, 2wjl, 3has, 1q5j, 2zzl, 1q5i, 1tn5, 3nsb, 3utv, 1tn0, 3utw, 3utx, 4fpd, 3uty, 1brx, 1brr, 1p8i, 1fbk, 1ucq, 4hyx, 1ixf, 3vi0, 1qkp, 1qko, 1p8h, 1qm8, 4md2, 2zfe, 4md1, 1iw6, 3ns0, 1c3w, 1kme, 2ntu, 2ntw, 1s52, 1s51, 1py6, 4ov0, 1iw9, 2i20, 1vjm, 1x0s, 3mbv, 1x0i, 1x0k, 1x…
ETLXFMVLDXXXKVG	EG14	RNXTVVLWSAYXXXW	RW14	6	5	[1m0k, 1s8l, 1at9, 1e0p, 1s8j, 1r2n, 1r84, 1pxs, 1ap9, 1pxr, 4hwl, 1s54, 1s53, 1o0a, 3han, 3hao, 1kg9, 1kg8, 3hap, 3haq, 3har, 2wjl, 3has, 1q5j, 2zzl, 1q5i, 1tn5, 3nsb, 3utv, 1tn0, 3utw, 3utx, 4fpd, 3uty, 1brx, 1brr, 1p8i, 1fbk, 1ucq, 4hyx, 1ixf, 3vi0, 1qkp, 1qko, 1p8h, 1qm8, 4md2, 2zfe, 4md1, 1iw6, 3ns0, 1c3w, 1kme, 2ntu, 2ntw, 1s52, 1s51, 1py6, 4ov0, 1iw9, 2i20, 1vjm, 1x0s, 3mbv, 1x0i, 1x0k, 1x…
ETLXFMVLDXXXKVG	EG14	VTVVXWSAYXVVWXI	VI14	6	5	[1m0k, 1at9, 1e0p, 1s8j, 1r2n, 1r84, 1pxs, 1ap9, 1pxr, 4hwl, 1s54, 1s53, 1o0a, 3han, 3hao, 1kg9, 1kg8, 3hap, 3haq, 3har, 2wjl, 3has, 1q5j, 2zzl, 1q5i, 1tn5, 3nsb, 3utv, 1tn0, 3utw, 3utx, 4fpd, 3uty, 1brx, 1brr, 1p8i, 1fbk, 1ucq, 4hyx, 1ixf, 3vi0, 1qkp, 1qko, 1p8h, 1qm8, 4md2, 2zfe, 4md1, 1iw6, 3ns0, 1c3w, 1kme, 2ntu, 2ntw, 1s52, 1s51, 1py6, 4ov0, 1iw9, 3vhz, 2i20, 1vjm, 1x0s, 3mbv, 1x0k, 1xji]
ETLXFMVLDXXXKVG	EG14	WIWLALGTALMGLGT	WT14	6	0	[1fbb, 1brr, 1fbk, 1r2n, 1r84, 1ucq, 4hyx, 1pxs, 1ap9, 1pxr, 4hwl, 1ixf, 3vi0, 1qkp, 1qko, 1s53, 1p8h, 3han, 3hao, 1c8r, 3hap, 3haq, 3har, 4md2, 3has, 4md1, 3ns0, 1q5j, 1kgb, 1q5i, 1kme, 2ntw, 1py6, 4ov0, 1iw9, 3vhz, 1tn5, 3nsb, 3mbv, 3utv, 1tn0, 3utw, 3utx, 1xji, 3uty]
ETLXFMVLDXXXKVG	EG14	LWSAYXVVWLIGSEG	LG14	6	5	[1fbb, 1q5i, 1brr, 1s52, 1r2n, 1r84, 1ap9, 1pxr, 4hwl, 3han, 2brd, 3hap, 3utv, 1tn0, 3har, 3utx, 1xji, 3has, 3uty]
ETLXFMVLDXXXKVG	EG14	LXGLXXLXFLVXGMG	LG14	6	0	[1brx, 1c3w, 1at9, 1e0p, 1q5i, 1kme, 2ntu, 1py6, 1pxs, 2i20, 1pxr, 1vjm, 1tn5, 1qko, 1s54, 1s53, 1x0k, 3hao, 3haq, 1tn0, 3utw, 3har, 2wjl]
EWIWLALGTALMGLG	EG14	LXFXVLDVXXKVGXG	LG14	0	6	[4hwl, 1s52, 1r2n, 1r84, 3utv]
ETLXFMVLDXXXKVG	EG14	TVXXWSAYXVVWLXG	TG14	6	5	[1m0k, 1at9, 1e0p, 2i1x, 1r2n, 1r84, 1pxs, 1ap9, 1m0m, 1pxr, 4hwl, 1s54, 1s53, 1o0a, 1c8s, 3han, 3hao, 1kg9, 1c8r, 1kg8, 3hap, 3haq, 3har, 2wjl, 3has, 1q5j, 2zzl, 1kgb, 1q5i, 1dze, 1tn5, 3nsb, 2brd, 3utv, 1tn0, 3utw, 3utx, 4fpd, 3uty, 1brx, 1fbb, 1brr, 1p8i, 1fbk, 1ucq, 4hyx, 1p8u, 1ixf, 3vi0, 1qkp, 1qko, 1p8h, 1qm8, 4md2, 2zfe, 4md1, 1iw6, 3ns0, 1c3w, 1kme, 2ntu, 2ntw, 1s52, 1s51, 1py6, 4ov0, 1i…
ETXXFMVLDVXAKVG	EG14	TXLMLIGTFYFIARG	TG14	6	0	[2z55, 1vgo]
ETLXFMVLDXXXKVG	EG14	TXXMGLGXLYFLVKG	TG14	6	0	[1s8l, 1at9, 1e0p, 1s8j, 1r2n, 1r84, 1pxs, 1ap9, 1pxr, 4hwl, 1s54, 1s53, 1o0a, 3han, 3hao, 1kg9, 1kg8, 3hap, 3haq, 3har, 2wjl, 3has, 1q5j, 1q5i, 1tn5, 3nsb, 1tn0, 3utw, 3utx, 4fpd, 3uty, 1brx, 1fbk, 1ucq, 4hyx, 1qkp, 1qko, 1p8h, 4md2, 4md1, 3ns0, 1c3w, 1kme, 2ntu, 2ntw, 1py6, 4ov0, 2i20, 1vjm, 3mbv, 1x0i, 1x0k, 1xji]
EWIWLALGTALMGLG	EG14	TXXMGLGXLYFLVKG	TG14	0	0	[4hwl, 1r2n, 1r84]
ETLXFMVLDXXXKVG	EG14	LRNVXVVLWSAYXXV	LV14	6	5	[1s8l, 1at9, 1e0p, 1s8j, 1r2n, 1r84, 1pxs, 1ap9, 1pxr, 4hwl, 1s54, 1s53, 1o0a, 3han, 3hao, 1kg9, 1kg8, 3hap, 3haq, 3har, 2wjl, 3has, 1q5j, 1q5i, 1tn5, 3nsb, 3utv, 1tn0, 3utw, 3utx, 4fpd, 3uty, 1brx, 1brr, 1fbk, 1ucq, 4hyx, 1qkp, 1qko, 1p8h, 4md2, 4md1, 3ns0, 1c3w, 1kme, 2ntu, 2ntw, 1s52, 1s51, 1py6, 4ov0, 2i20, 1vjm, 3mbv, 1x0i, 1x0k, 1xji]
ETXXFMVLDVXAKVG	EG14	LVXVLXTAYPILWIV	LV14	6	5	[2z55, 3wqj, 1vgo, 2ei4]
ETLXFMVLDXXXKVG	EG14	LFTTPLXLLDLXLLV	LV14	6	2	[1brx]
ETLXFMVLDXXXKVG	EG14	LXTALMGLGXLYFXV	LV14	6	0	[1m0k, 1s8l, 1at9, 1e0p, 1s8j, 1r2n, 1r84, 1pxs, 1ap9, 1pxr, 4hwl, 1s54, 1s53, 1o0a, 3han, 3hao, 1kg9, 1kg8, 3hap, 3haq, 3har, 2wjl, 3has, 1q5j, 2zzl, 1q5i, 1tn5, 3nsb, 2brd, 3utv, 1tn0, 3utw, 3utx, 4fpd, 3uty, 1brx, 1brr, 1p8i, 1fbk, 1ucq, 4hyx, 1ixf, 3vi0, 1qkp, 1qko, 1p8h, 1qm8, 4md2, 2zfe, 4md1, 1iw6, 3ns0, 1c3w, 1kme, 2ntu, 2ntw, 1s52, 1s51, 1py6, 4ov0, 1iw9, 3vhz, 2i20, 1vjm, 1x0s, 3mbv, 1x…
ETLXFMVLDXXXKVG	EG14	GTALMGLGXLYFLVK	GK14	6	0	[1m0k, 1s8l, 1at9, 1e0p, 1s8j, 1r2n, 1r84, 1pxs, 1ap9, 1pxr, 4hwl, 1s54, 1s53, 1o0a, 3han, 3hao, 1kg9, 1kg8, 3hap, 3haq, 3har, 2wjl, 3has, 1q5j, 1q5i, 1tn5, 3nsb, 1tn0, 3utw, 3utx, 4fpd, 3uty, 1brx, 1brr, 1p8i, 1fbk, 1ucq, 4hyx, 3vi0, 1qkp, 1qko, 1p8h, 4md2, 4md1, 3ns0, 1c3w, 1kme, 2ntu, 2ntw, 1s52, 1s51, 1py6, 4ov0, 2i20, 1vjm, 3mbv, 1x0i, 1x0k, 1xji]
ETLXFMVLDXXXKVG	EG14	MGLGXLYFLVKGMGV	MV14	6	0	[1vjm, 1tn5, 1q5i, 1s54, 1s53, 1tn0, 2i20]
ETLXFMVLDXXXKVG	EG14	ALMGLGXLYFLVKGM	AM14	6	0	[1brx, 1s8l, 1at9, 1e0p, 1fbk, 1r2n, 1r84, 1ucq, 4hyx, 1pxs, 1pxr, 1qko, 1s54, 1s53, 1o0a, 1p8h, 3han, 3hao, 1kg8, 3hap, 3haq, 3har, 4md2, 2wjl, 3has, 4md1, 1c3w, 1q5j, 1q5i, 1kme, 2ntu, 2ntw, 1s51, 1py6, 4ov0, 2i20, 1vjm, 1tn5, 3mbv, 1x0i, 1x0k, 1tn0, 3utw, 3utx, 1xji, 4fpd, 3uty]
EWIWLALGTALMGLG	EG14	ALMGLGXLYFLVKGM	AM14	0	0	[1r2n, 1r84]
ETLXFMVLDXXXKVG	EG14	IWLXLGTALXXLGXL	IL14	6	0	[1s8l, 1at9, 1s8j, 2i1x, 1r2n, 1r84, 1pxs, 1ap9, 1m0m, 1pxr, 4hwl, 1s54, 1s53, 1o0a, 3han, 3hao, 1kg9, 1c8r, 1kg8, 3hap, 3haq, 3har, 2wjl, 3has, 1q5j, 2zzl, 1kgb, 1q5i, 1tn5, 3nsb, 2brd, 3utv, 1tn0, 3utw, 3utx, 4fpd, 3uty, 1brx, 1fbb, 1brr, 1fbk, 1ucq, 4hyx, 1ixf, 3vi0, 1qkp, 1qko, 1p8h, 4md2, 4md1, 3ns0, 1c3w, 1kme, 2ntu, 2ntw, 1s52, 1s51, 1py6, 4ov0, 1iw9, 3vhz, 2i20, 2i21, 1vjm, 3mbv, 1x0k, 1x…
ETLXFMVLDXXXKVG	EG14	IAFTMXLXMLLGXGL	IL14	6	1	[1at9, 1kme, 1brr, 1s52, 1r2n, 1r84, 4hwl, 1qkp, 3han, 3hap, 3har, 3utx, 1xji, 3has, 3uty]
EWIWLALGTALMGLG	EG14	IAFTMXLXMLLGXGL	IL14	0	1	[4hwl, 1s52, 1r2n, 1r84]
ETLXFMVLDXXXKVG	EG14	TLXXXIAFTXXLSML	TL14	6	1	[1m0k, 1s8l, 1at9, 1e0p, 1s8j, 2i1x, 1r2n, 1r84, 1pxs, 1pxr, 1ap9, 1m0m, 4hwl, 1s54, 1s53, 1o0a, 3han, 3hao, 1kg9, 1c8r, 1kg8, 3hap, 3haq, 3har, 2wjl, 3has, 1q5j, 2zzl, 1kgb, 1q5i, 1dze, 1tn5, 3nsb, 1tn0, 3utx, 3uty, 4fpd, 1brx, 1brr, 1p8i, 1fbk, 1ucq, 4hyx, 1p8u, 1ixf, 3vi0, 1qkp, 1qko, 1p8h, 1qm8, 4md2, 2zfe, 4md1, 1iw6, 3ns0, 1c3w, 1kme, 2ntu, 2ntw, 1s52, 1s51, 1py6, 4ov0, 1iw9, 3vhz, 2i20, 2i…
EWIWLALGTALMGLG	EG14	TLXXXIAFTXXLSML	TL14	0	1	[4hwl, 1s52, 1r2n, 1r84]
ETLXFMVLDXXXKVG	EG14	VVLWSAYXVVWLIGS	VS14	6	5	[1brx, 1at9, 1fbb, 1q5i, 1brr, 1s52, 1r2n, 1r84, 1ap9, 1pxr, 4hwl, 3han, 2brd, 3hap, 3utv, 1tn0, 3har, 3utx, 1xji, 3has, 3uty]
ETXXFMVLDVXAKVG	EG14	TALVAVLWTAYPILW	TW14	6	5	[2z55, 1vgo, 2ei4]
ETXXFMVLDVXAKVG	EG14	VXVLWTAYPILWXXG	VG14	6	5	[2z55, 3wqj, 1vgo, 2ei4]
ETLXFMVLDXXXKVG	EG14	VXXIAFTMXLSMLXG	VG14	6	1	[1brx, 1at9, 1kme, 1brr, 1s52, 1r2n, 1r84, 4hwl, 1qkp, 2brd, 3hap, 3har, 3utx, 1xji, 3uty, 3has]
EWIWLALGTALMGLG	EG14	VXXIAFTMXLSMLXG	VG14	0	1	[4hwl, 1s52, 1r2n, 1r84]
ETLXFMVLDXXXKVG	EG14	VXXLWTAYPILWIXG	VG14	6	5	[1uaz]
ETLXFMVLDXXXKVG	EG14	VPXIASAAYLSMFFG	VG14	6	1	[1uaz]
ETLXFMVLDXXXKVG	EG14	KXLRNVTVVLWSAYP	KP14	6	5	[1brx, 1s8l, 1e0p, 1s8j, 1r2n, 1r84, 4hyx, 1pxs, 1pxr, 4hwl, 1qkp, 1qko, 1s54, 1s53, 1o0a, 3han, 3hao, 3hap, 3haq, 3har, 2wjl, 3has, 1c3w, 1kme, 2ntu, 2ntw, 1s52, 1s51, 1py6, 2i20, 1vjm, 1tn5, 1x0i, 1x0k, 3utv, 1tn0, 3utw, 3utx, 1xji, 3uty]
ETLXFMVLDXXXKVG	EG14	IXTLXXXIAFTXXLS	IS14	6	1	[1m0k, 1s8l, 1at9, 1e0p, 1s8j, 1r2n, 1r84, 1pxs, 1ap9, 1pxr, 4hwl, 1s54, 1o0a, 3han, 3hao, 1kg9, 1kg8, 3hap, 3haq, 3har, 2wjl, 3has, 1q5j, 2zzl, 1q5i, 1tn5, 3nsb, 1tn0, 4fpd, 1brx, 1brr, 1p8i, 1fbk, 1ucq, 4hyx, 1ixf, 3vi0, 1qkp, 1qko, 1p8h, 1qm8, 4md2, 2zfe, 4md1, 1iw6, 3ns0, 1c3w, 1kme, 2ntu, 2ntw, 1s52, 1s51, 1py6, 4ov0, 1iw9, 2i20, 1vjm, 1x0s, 3mbv, 1x0i, 1x0k, 1xji]
EWIWLALGTALMGLG	EG14	IXTLXXXIAFTXXLS	IS14	0	1	[4hwl, 1s52, 1r2n, 1r84]
ETLXFMVLDXXXKVG	EG14	AIXXLXXXIAFTXXL	AL14	6	1	[1m0k, 1s8l, 1at9, 1e0p, 1s8j, 1r2n, 1r84, 1pxs, 1pxr, 1ap9, 4hwl, 1s54, 1o0a, 3han, 3hao, 1kg9, 1kg8, 3hap, 3haq, 3har, 2wjl, 3has, 1q5j, 1q5i, 1tn5, 3nsb, 1tn0, 4fpd, 1brx, 1brr, 1p8i, 1fbk, 1ucq, 4hyx, 3vi0, 1qkp, 1qko, 1p8h, 4md2, 4md1, 3ns0, 1c3w, 1kme, 2ntu, 2ntw, 1s52, 1s51, 1py6, 4ov0, 2i20, 1vjm, 3mbv, 1x0i, 1x0k, 1xji]
ETLXFMVLDXXXKVG	EG14	ALGTALXGLXXLYFL	AL14	6	0	[1m0k, 1s8l, 1at9, 1e0p, 1s8j, 2i1x, 1r2n, 1r84, 1pxs, 1ap9, 1m0m, 1pxr, 4hwl, 1s54, 1s53, 1o0a, 1c8s, 3han, 3hao, 1kg9, 1c8r, 1kg8, 3hap, 3haq, 3har, 2wjl, 3has, 1q5j, 2zzl, 1kgb, 1q5i, 1dze, 1tn5, 3nsb, 2brd, 3utv, 1tn0, 3utw, 3utx, 4fpd, 3uty, 1brx, 1fbb, 1brr, 1p8i, 1fbk, 1ucq, 4hyx, 1p8u, 1ixf, 3vi0, 1qkp, 1qko, 1p8h, 1qm8, 4md2, 2zfe, 4md1, 1iw6, 3ns0, 1c3w, 1kme, 2ntu, 2ntw, 1s52, 1s51, 1p…
EWIWLALGTALMGLG	EG14	AIXXLXXXIAFTXXL	AL14	0	1	[4hwl, 1s52, 1r2n, 1r84]
ETXXFMVLDVXAKVG	EG14	AITXLVPGIASAAYL	AL14	6	1	[2z55, 1vgo]
ETLXFMVLDXXXKVG	EG14	ARYAXWLFTTXLXXL	AL14	6	2	[1s8l, 1s8j]
ETLXFMVLDXXXKVG	EG14	ILVPGIAXAAYLXMF	IF14	6	1	[1uaz]
ETXXFMVLDVXAKVG	EG14	ILVPGIAXAAYLXMF	IF14	6	1	[2z55, 3wqj, 1vgo, 2ei4]
ETLXFMVLDXXXKVG	EG14	AXWLFTTXXXXLXLA	AA14	6	2	[1s8l, 1s8j]
ETLXFMVLDXXXKVG	EG14	TLWLXIGTLLMLXGT	TT14	6	0	[1uaz]
ETXXFMVLDVXAKVG	EG14	GTLLMLIGTFYFIAR	GR14	6	0	[2z55, 1vgo, 2ei4]
ETLXFMVLDXXXKVG	EG14	RYAXWLFTTXLXXXD	RD14	6	2	[1s8l, 1s8j]
EWIWLALGTALMGLG	EG14	LNIETLLFMVLXVSA	LA14	0	6	[1r2n, 1r84, 3utv]
ETLXFMVLDXXXKVG	EG14	LNIETLLFMVLXVSA	LA14	6	6	[1r2n, 1r84, 3utv]
ETLXFMVLDXXXKVG	EG14	AISTAAMLYXXYVXF	AF14	6	4	[1m0k, 1s8l, 1at9, 1e0p, 1s8j, 1r2n, 1r84, 1pxs, 1ap9, 1pxr, 4hwl, 1s54, 1s53, 1o0a, 3han, 3hao, 1kg9, 1kg8, 3hap, 2wjl, 1q5j, 1q5i, 1tn5, 3nsb, 3utv, 1tn0, 3utw, 3utx, 4fpd, 3uty, 1brx, 1brr, 1p8i, 1fbk, 1ucq, 4hyx, 3vi0, 1qkp, 1qko, 1p8h, 4md2, 2zfe, 4md1, 1iw6, 3ns0, 1c3w, 1kme, 2ntu, 2ntw, 1s52, 1s51, 1py6, 4ov0, 1iw9, 2i20, 1vjm, 1x0s, 3mbv, 1x0i, 1x0k, 1xji]
ETLXFMVLDXXXKVG	EG14	SAYPVVWLIGSEGAG	SG14	6	5	[2brd]
ETLXFMVLDXXXKVG	EG14	KFYAIXTLVXXIAFT	KT14	6	1	[1c3w, 1e0p, 1q5i, 1kme, 2ntu, 2ntw, 1s51, 1py6, 1pxs, 2i20, 1pxr, 1vjm, 1qko, 1s54, 1x0i, 1x0k, 3hao, 3haq, 3utw, 1tn0, 2wjl]
ETLXFMVLDXXXKVG	EG14	AFTMXLSMLLGYGLT	AT14	6	1	[4hwl, 1at9, 1s52]
EWIWLALGTALMGLG	EG14	AFTMXLSMLLGYGLT	AT14	0	1	[4hwl, 1s52]
ETLXFMVLDXXXKVG	EG14	FVWWAISTAAMLYXL	FL14	6	4	[1m0k, 1at9, 1e0p, 2i1x, 1r2n, 1r84, 1pxs, 1ap9, 1m0m, 1pxr, 4hwl, 1s54, 1s53, 1o0a, 1c8s, 3han, 3hao, 1kg9, 1c8r, 1kg8, 3hap, 2wjl, 3has, 1q5j, 2zzl, 1kgb, 1q5i, 1dze, 1tn5, 3nsb, 2brd, 3utv, 1tn0, 3utw, 3utx, 4fpd, 3uty, 1brx, 1fbb, 1brr, 1p8i, 1fbk, 1ucq, 4hyx, 1p8u, 1ixf, 3vi0, 1qkp, 1qko, 1p8h, 1qm8, 4md2, 2zfe, 4md1, 1iw6, 3ns0, 1c3w, 1kme, 2ntu, 2ntw, 1s52, 1s51, 1py6, 4ov0, 1iw9, 3vhz, 2i…
ETLXFMVLDXXXKVG	EG14	FYAITTLVPAIAFTA	FA14	6	1	[1pxs]
ETXXFMVLDVXAKVG	EG14	ITILVPGIASAAYXA	IA14	6	1	[2z55, 1vgo, 2ei4]
ETXXFMVLDVXAKVG	EG14	IGTLLMLIGTFYFIA	IA14	6	0	[2z55, 1vgo, 2ei4]
ETLXFMVLDXXXKVG	EG14	RFVWWAISTAAMLYI	RI14	6	4	[1e0p, 2i1x, 1r2n, 1r84, 1pxs, 1ap9, 1m0m, 1pxr, 4hwl, 1s54, 1s53, 1o0a, 1c8s, 3hao, 1kg9, 1c8r, 1kg8, 2wjl, 1q5j, 2zzl, 1kgb, 1q5i, 1tn5, 3nsb, 1tn0, 3utx, 4fpd, 3uty, 1fbb, 1brr, 1fbk, 1ucq, 1p8u, 1ixf, 3vi0, 1qko, 1p8h, 4md2, 4md1, 3ns0, 1c3w, 1kme, 2ntu, 2ntw, 1s52, 1s51, 1py6, 4ov0, 1iw9, 3vhz, 2i20, 2i21, 1vjm, 3mbv, 1x0k]
ETLXFMVLDXXXKVG	EG14	TXLXXXIAFTXXLXM	TM14	6	1	[1m0k, 1s8l, 1at9, 1e0p, 1s8j, 1r2n, 1r84, 1pxs, 1ap9, 1pxr, 4hwl, 1s54, 1o0a, 3han, 3hao, 1kg9, 1kg8, 3hap, 3haq, 3har, 2wjl, 3has, 1q5j, 2zzl, 1q5i, 1tn5, 3nsb, 1tn0, 4fpd, 1brx, 1brr, 1p8i, 1fbk, 1ucq, 4hyx, 1ixf, 3vi0, 1qkp, 1qko, 1p8h, 1qm8, 4md2, 2zfe, 4md1, 1iw6, 3ns0, 1c3w, 1kme, 2ntu, 2ntw, 1s52, 1s51, 1py6, 4ov0, 1iw9, 3vhz, 2i20, 1vjm, 1x0s, 3mbv, 1x0i, 1x0k, 1xji]
ETLXFMVLDXXXKVG	EG14	TXLVPGIASAAYXXM	TM14	6	1	[1uaz]
ETXXFMVLDVXAKVG	EG14	TXLVPGIASAAYXXM	TM14	6	1	[2z55, 1vgo, 2ei4]
EWIWLALGTALMGLG	EG14	TXLXXXIAFTXXLXM	TM14	0	1	[4hwl, 1s52, 1r2n, 1r84]
ETLXFMVLDXXXKVG	EG14	VWWXISTAAMLYXXY	VY14	6	4	[1m0k, 1at9, 1e0p, 1r2n, 1r84, 1pxs, 1ap9, 1pxr, 4hwl, 1s54, 1s53, 1o0a, 3han, 3hao, 1kg9, 1c8r, 1kg8, 3hap, 2wjl, 3has, 1q5j, 2zzl, 1kgb, 1q5i, 1tn5, 3nsb, 2brd, 3utv, 1tn0, 3utw, 3utx, 4fpd, 3uty, 1brx, 1fbb, 1brr, 1p8i, 1fbk, 1ucq, 4hyx, 1p8u, 1ixf, 3vi0, 1qkp, 1qko, 1p8h, 1qm8, 4md2, 2zfe, 4md1, 1iw6, 3ns0, 1c3w, 1kme, 2ntu, 2ntw, 1s52, 1s51, 1py6, 4ov0, 1iw9, 3vhz, 2i20, 2i21, 1vjm, 1x0s, 3m…
ETXXFMVLDVXAKVG	EG14	YAITXLVPGIASAAY	YY14	6	1	[2z55, 1vgo]
ETLXFMVLDXXXKVG	EG14	YAIXXLXXXIAFTXY	YY14	6	1	[1brx, 1s8l, 1at9, 1e0p, 1s8j, 1fbk, 1r2n, 1r84, 1ucq, 4hyx, 1pxs, 1pxr, 4hwl, 1qkp, 1qko, 1s54, 1o0a, 1p8h, 3han, 3hao, 1kg8, 3hap, 3haq, 3har, 4md2, 2wjl, 3has, 4md1, 1c3w, 1q5j, 1q5i, 1kme, 2ntu, 2ntw, 1s52, 1s51, 1py6, 4ov0, 2i20, 1vjm, 1tn5, 3mbv, 1x0i, 1x0k, 1tn0, 1xji, 4fpd]
ETLXFMVLDXXXKVG	EG14	YRFVWWAISTAAMLY	YY14	6	4	[1ap9]
EWIWLALGTALMGLG	EG14	YAIXXLXXXIAFTXY	YY14	0	1	[4hwl, 1s52, 1r2n, 1r84]
ETXXFMVLDVXAKVG	EG14	YYAITILVPGIASAA	YA14	6	1	[1vgo]
ETLXFMVLDXXXKVG	EG14	WWAISTAAMLYXLYV	WV14	6	4	[1m0k, 1s8l, 1at9, 1e0p, 1s8j, 1r2n, 1r84, 1pxs, 1ap9, 1pxr, 4hwl, 1s54, 1s53, 1o0a, 3han, 3hao, 1kg9, 1kg8, 3hap, 2wjl, 3has, 1q5j, 2zzl, 1q5i, 1tn5, 3nsb, 2brd, 3utv, 1tn0, 3utw, 3utx, 4fpd, 3uty, 1brx, 1brr, 1p8i, 1fbk, 1ucq, 4hyx, 1ixf, 3vi0, 1qkp, 1qko, 1p8h, 1qm8, 4md2, 2zfe, 4md1, 1iw6, 3ns0, 1c3w, 1kme, 2ntu, 2ntw, 1s52, 1s51, 1py6, 4ov0, 1iw9, 2i20, 1vjm, 1x0s, 3mbv, 1x0i, 1x0k, 1xji]
ETLXFMVLDXXXKVG	EG14	WIWLALGTALMGLGV	WV14	6	0	[1s52]
EWIWLALGTALMGLG	EG14	AIAFTMXLSMLLGYG	AG14	0	1	[4hwl, 1s52, 1r2n, 1r84]
ETLXFMVLDXXXKVG	EG14	AIAFTMXLSMLLGYG	AG14	6	1	[1at9, 1kme, 1brr, 1s52, 1r2n, 1r84, 4hwl, 1qkp, 3han, 2brd, 3hap, 3har, 3utx, 1xji, 3has, 3uty]
ETLXFMVLDXXXKVG	EG14	APAIAFTMXLSMLLG	AG14	6	1	[3han]
ETXXFMVLDVXAKVG	EG14	TLTALVAVLWTAYPI	TI14	6	5	[2z55, 1vgo]
ETLXFMVLDXXXKVG	EG14	ALVXVLWTAYPILWI	AI14	6	5	[1uaz]
ETXXFMVLDVXAKVG	EG14	ALVXVLWTAYPILWI	AI14	6	5	[2z55, 1vgo, 2ei4]
ETLXFMVLDXXXKVG	EG14	WSAYPVVWLIGSEGA	WA14	6	5	[1fbb, 1brr, 2brd]
ETLXFMVLDXXXKVG	EG14	WIWLALGTALMGLGA	WA14	6	0	[1s54]
EWIWLALGTALMGLG	EG14	PAIAFTMXLSMLLGY	PY14	0	1	[4hwl, 1s52, 1r2n, 1r84]
ETLXFMVLDXXXKVG	EG14	PAIAFTMXLSMLLGY	PY14	6	1	[1at9, 1kme, 1brr, 1s52, 1r2n, 1r84, 4hwl, 1qkp, 3han, 2brd, 3hap, 3har, 3utx, 1xji, 3has]
ETLXFMVLDXXXKVG	EG14	VLWSAYXVVWLIGSE	VE14	6	5	[1at9, 1fbb, 1q5i, 1brr, 1s52, 1r2n, 1r84, 1ap9, 1pxr, 4hwl, 3han, 2brd, 3hap, 3utv, 1tn0, 3har, 3utx, 1xji, 3has, 3uty]
ETLXFMVLDXXXKVG	EG14	NIETLLFMVLDVSAK	NK14	6	6	[1brr, 1s52, 1r2n, 1r84, 4hyx, 4hwl, 1qkp, 3han, 3hap, 3utv, 3haq, 3utw, 3har, 3utx, 1xji, 3has, 3uty]
EWIWLALGTALMGLG	EG14	NIETLLFMVLDVSAK	NK14	0	6	[4hwl, 1s52, 1r2n, 1r84, 3utv]
ETLXFMVLDXXXKVG	EG14	KKFYAIXTLVPAIAF	KF14	6	1	[2ntu, 1s54]
ETLXFMVLDXXXKVG	EG14	FKXLRNVTVVLWXAY	FY14	6	5	[1s8l, 1e0p, 1s8j, 1pxs, 1pxr, 4hwl, 1qkp, 1qko, 1s54, 1s53, 3hao, 3haq, 3har, 2wjl, 3has, 1c3w, 1q5i, 1kme, 2ntu, 2ntw, 1s52, 1s51, 1py6, 2i20, 1vjm, 1tn5, 1x0k, 1tn0, 3utx, 3uty]
ETXXFMVLDVXAKVG	EG14	FXTLTALVAVLWXAY	FY14	6	5	[1vgo]
EWIWLALGTALMGLG	EG14	FYAIXTLXXXIAFTM	FM14	0	1	[1r2n, 1r84]
ETLXFMVLDXXXKVG	EG14	FYAIXTLXXXIAFTM	FM14	6	1	[1brx, 1s8l, 1e0p, 1s8j, 1r2n, 1r84, 4hyx, 1pxr, 1qkp, 1qko, 1s54, 1o0a, 3han, 3hao, 1kg8, 3hap, 3haq, 3har, 2wjl, 3has, 1c3w, 1q5i, 1kme, 2ntu, 2ntw, 1s51, 1py6, 4ov0, 2i20, 1vjm, 1tn5, 1x0i, 1x0k, 3utw, 1tn0, 1xji, 4fpd]
ETXXFMVLDVXAKVG	EG14	EYYAITILVPGIASA	EA14	6	1	[1vgo]
ETLXFMVLDXXXKVG	EG14	WXXSTAAMLYXLXXL	WL14	6	4	[1m0k, 1s8l, 1at9, 1e0p, 1s8j, 1r2n, 1r84, 1pxs, 1ap9, 1pxr, 4hwl, 1s54, 1s53, 1o0a, 3han, 3hao, 1kg9, 1kg8, 3hap, 2wjl, 1q5j, 2zzl, 1q5i, 1tn5, 3nsb, 3utv, 1tn0, 3utw, 3utx, 4fpd, 3uty, 1brx, 1brr, 1p8i, 1fbk, 1ucq, 4hyx, 1ixf, 3vi0, 1qkp, 1qko, 1p8h, 1qm8, 4md2, 2zfe, 4md1, 1iw6, 3ns0, 1c3w, 1kme, 2ntu, 2ntw, 1s52, 1s51, 1py6, 4ov0, 1iw9, 2i20, 1vjm, 1x0s, 3mbv, 1x0i, 1x0k, 1xji]
ETLXFMVLDXXXKVG	EG14	WLXXTXLXXXXLXLL	WL14	6	2	[1brx, 1s8l, 1c3w, 1e0p, 1q5i, 1kme, 2ntu, 1pxs, 1pxr, 1vjm, 1tn5, 1qkp, 1qko, 1s54, 1s53, 1x0k, 1tn0, 2wjl, 3has]
ETXXFMVLDVXAKVG	EG14	NTLTALVAVLWTAYP	NP14	6	5	[1vgo]
ETLXFMVLDXXXKVG	EG14	PFYAITTLVPAIAFT	PT14	6	1	[1tn5]
ETLXFMVLDXXXKVG	EG14	AAIAFTMYLSMLLXY	AY14	6	1	[3uty]
ETLXFMVLDXXXKVG	EG14	RPEWIWLXLGTALMG	RG14	6	0	[3utv]
ETLXFMVLDXXXKVG	EG14	KVLRNVTVVLWSAYA	KA14	6	5	[1q5i]
ETLXFMVLDXXXKVG	EG14	PLNIETLLFMVLDVS	PS14	6	6	[1r2n, 1r84, 3utv]
EWIWLALGTALMGLG	EG14	PLNIETLLFMVLDVS	PS14	0	6	[1r2n, 1r84, 3utv]
ETLXFMVLDXXXKVG	EG14	PEWIWLALGTALMGL	PL14	6	0	[3utv]
ETLXFMVLDXXXKVG	EG14	WIWLALGTALMGLGS	WS14	6	0	[1s51]
TXLFCLLPFFSKVGF	TF14	FIPIWSGLAYMAMAI	FI14	6	1	[2m3g]
TXXFMVLDXXXKVGF	TF14	VLRNVTXVLWSAYXV	VV14	6	5	[1brx, 1s8l, 1at9, 1e0p, 1s8j, 1r2n, 1r84, 4hyx, 1f4z, 1pxs, 1pxr, 4hwl, 1qkp, 1qko, 1s54, 1s53, 1o0a, 3han, 3hao, 1kg8, 3hap, 3haq, 2wjk, 3har, 2wjl, 3has, 1c3w, 1bm1, 1q5i, 1kme, 2ntu, 2ntw, 1s52, 1s51, 1py6, 4ov0, 2i20, 1vjm, 1tn5, 1x0i, 1x0k, 3utv, 1tn0, 3utw, 3utx, 1xji, 3uty]
TXXFMVLDXXXKVGF	TF14	VPLNIETLLFMVLDV	VV14	6	6	[1r2n, 1r84]
TAAMLYXLYVXFFGF	TF14	VLRNVTXVLWSAYXV	VV14	4	5	[1s8l, 1at9, 1e0p, 1s8j, 1r84, 1r2n, 4hyx, 1f4z, 1pxs, 1jv7, 1jv6, 1pxr, 4hwl, 1qkp, 1qko, 1s54, 1s53, 1mgy, 3han, 3hao, 3hap, 3haq, 3har, 3has, 2wjl, 1c3w, 1bm1, 1q5i, 2ntu, 1kme, 1s52, 1s51, 1py6, 2i20, 1vjm, 1tn5, 1x0i, 1x0k, 3utv, 1tn0, 3utw, 1xji, 3utx, 3uty, 4fpd]
TXXFMVLDXXXKVGF	TF14	RNXTVVLWSAYXXXW	RW14	6	5	[1m0k, 1s8l, 1at9, 1e0p, 1s8j, 1r2n, 1r84, 1pxs, 1ap9, 1pxr, 4hwl, 1s54, 1s53, 1o0a, 3han, 3hao, 1kg9, 1kg8, 3hap, 3haq, 2wjk, 3har, 2wjl, 3has, 1q5j, 2zzl, 1q5i, 1f50, 1tn5, 3nsb, 1cwq, 3utv, 1tn0, 3utw, 3utx, 3uty, 1brx, 1brr, 1ucq, 4hyx, 1f4z, 1ixf, 3vi0, 1qkp, 1qko, 1p8h, 1qm8, 4md2, 2zfe, 4md1, 1iw6, 3ns0, 1c3w, 1bm1, 1kme, 2ntu, 2ntw, 1s52, 1s51, 1py6, 4ov0, 1iw9, 2i20, 1vjm, 1x0s, 1qhj, 3m…
TAAMLYXLYVXFFGF	TF14	RNXTVVLWSAYXXXW	RW14	4	5	[1s8l, 1at9, 1e0p, 1s8j, 1r84, 1r2n, 4hyx, 1f4z, 1pxs, 1jv7, 1jv6, 1pxr, 4hwl, 1qkp, 1qko, 1s54, 1s53, 1mgy, 3han, 3hao, 3hap, 3haq, 3har, 3has, 2wjl, 1c3w, 1bm1, 1q5i, 2ntu, 1kme, 1s52, 1s51, 1py6, 2i20, 1vjm, 1tn5, 1x0i, 1x0k, 3utv, 1tn0, 3utw, 1xji, 3utx, 3uty, 4fpd]
TXXFMVLDXXXKVGF	TF14	LXXXIAFTXXLSMLL	LL14	6	1	[1s8l, 1at9, 1e0p, 1s8j, 2i1x, 1r2n, 1r84, 1pxs, 1ap9, 1m0m, 1pxr, 4hwl, 1s54, 1s53, 1o0a, 1c8s, 3han, 3hao, 1kg9, 1c8r, 1kg8, 3hap, 3haq, 2wjk, 3har, 2wjl, 3has, 1q5j, 2zzl, 1kgb, 1q5i, 1f50, 1tn5, 3nsb, 2brd, 1tn0, 3utx, 3uty, 1brx, 1fbb, 1brr, 1ucq, 4hyx, 1p8u, 1f4z, 1ixf, 3vi0, 1qkp, 1qko, 1p8h, 4md2, 4md1, 3ns0, 1c3w, 1bm1, 1kme, 2ntu, 2ntw, 1s52, 1s51, 1py6, 4ov0, 1iw9, 3vhz, 2i20, 2i21, 1v…
TAAMLYXLYVXFFGF	TF14	LAXVXADGIMIGXXL	LL14	4	3	[1s8l, 1at9, 1e0p, 1s8j, 1r84, 1r2n, 4hyx, 1f4z, 1pxs, 1jv7, 1jv6, 1pxr, 4hwl, 1qkp, 1qko, 1s54, 1s53, 1mgy, 3han, 3hao, 3hap, 3haq, 3har, 3has, 2wjl, 1c3w, 1bm1, 1q5i, 2ntu, 1kme, 1s52, 1s51, 1py6, 2i20, 1vjm, 1tn5, 1x0i, 1x0k, 3utv, 1tn0, 3utw, 1xji, 3utx, 3uty, 4fpd]
TXXFMVLDVXAKVGF	TF14	LTALXXVLXTAYPIL	LL14	6	5	[2z55, 1vgo]
TAAMLYXLYVXFFGF	TF14	NXTVVLWSAYXVXWL	NL14	4	5	[1s8l, 1at9, 1e0p, 1s8j, 1r84, 1r2n, 4hyx, 1f4z, 1pxs, 1pxr, 4hwl, 1qkp, 1qko, 1s54, 1s53, 3han, 3hao, 3hap, 3haq, 3har, 3has, 2wjl, 1c3w, 1bm1, 1q5i, 2ntu, 1kme, 1s52, 1s51, 1py6, 2i20, 1vjm, 1tn5, 1x0i, 1x0k, 3utv, 1tn0, 3utw, 1xji, 3utx, 3uty, 4fpd]
TXXFMVLDXXXKVGF	TF14	NXTVVLWSAYXVXWL	NL14	6	5	[1m0k, 1s8l, 1at9, 1e0p, 1s8j, 1r2n, 1r84, 1pxs, 1ap9, 1pxr, 4hwl, 1s54, 1s53, 1o0a, 3han, 3hao, 1kg9, 1kg8, 3hap, 3haq, 2wjk, 3har, 2wjl, 3has, 1q5j, 2zzl, 1q5i, 1f50, 1tn5, 3nsb, 1cwq, 3utv, 1tn0, 3utw, 3utx, 3uty, 1brx, 1brr, 1ucq, 4hyx, 1f4z, 1ixf, 3vi0, 1qkp, 1qko, 1p8h, 1qm8, 4md2, 2zfe, 4md1, 1iw6, 3ns0, 1c3w, 1bm1, 1kme, 2ntu, 2ntw, 1s52, 1s51, 1py6, 4ov0, 1iw9, 2i20, 1vjm, 1x0s, 1qhj, 3m…
TXXFMVLDXXXKVGF	TF14	VTVVXWSAYXVVWXI	VI14	6	5	[1m0k, 1at9, 1e0p, 1s8j, 1r2n, 1r84, 1pxs, 1ap9, 1pxr, 4hwl, 1s54, 1s53, 1o0a, 3han, 3hao, 1kg9, 1kg8, 3hap, 3haq, 2wjk, 3har, 2wjl, 3has, 1q5j, 2zzl, 1q5i, 1f50, 1tn5, 3nsb, 3utv, 1tn0, 3utw, 3utx, 3uty, 1brx, 1brr, 1ucq, 4hyx, 1f4z, 1ixf, 3vi0, 1qkp, 1qko, 1p8h, 1qm8, 4md2, 2zfe, 4md1, 1iw6, 3ns0, 1c3w, 1bm1, 1kme, 2ntu, 2ntw, 1s52, 1s51, 1py6, 4ov0, 1iw9, 3vhz, 2i20, 1vjm, 1x0s, 1qhj, 3mbv, 1x…
TAAMLYXLYVXFFGF	TF14	VTVVXWSAYXVVWXI	VI14	4	5	[1at9, 1e0p, 1s8j, 1r84, 1r2n, 4hyx, 1f4z, 1pxs, 1pxr, 4hwl, 1qkp, 1qko, 1s54, 1s53, 3han, 3hao, 3hap, 3haq, 3har, 3has, 2wjl, 1c3w, 1bm1, 2ntu, 1kme, 1s52, 1s51, 1py6, 2i20, 1vjm, 1tn5, 1x0k, 3utv, 1tn0, 3utw, 1xji, 3utx, 3uty, 4fpd]
TXXFMVLDXXXKVGF	TF14	WIWLALGTALMGLGT	WT14	6	0	[1fbb, 1brr, 1r2n, 1r84, 1ucq, 4hyx, 1pxs, 1ap9, 1pxr, 4hwl, 1ixf, 3vi0, 1qkp, 1qko, 1s53, 1p8h, 3han, 3hao, 1c8r, 3hap, 3haq, 2wjk, 3har, 4md2, 3has, 4md1, 3ns0, 1q5j, 1kgb, 1q5i, 1kme, 2ntw, 1py6, 4ov0, 1iw9, 3vhz, 1tn5, 3nsb, 3mbv, 3utv, 1tn0, 3utw, 3utx, 1xji, 3uty]
TXLFCLLPFFSKVGF	TF14	LVTYFXVLWXGYPXV	LV14	6	5	[2m3g]
TXXFMVLDVXAKVGF	TF14	LVXVLXTAYPILWIV	LV14	6	5	[2z55, 3wqj, 1vgo, 2ei4]
TXXFMVLDXXXKVGF	TF14	LXTALMGLGXLYFXV	LV14	6	0	[1m0k, 1s8l, 1at9, 1e0p, 1s8j, 1r2n, 1r84, 1pxs, 1ap9, 1pxr, 4hwl, 1s54, 1s53, 1o0a, 3han, 3hao, 1kg9, 1kg8, 3hap, 3haq, 2wjk, 3har, 2wjl, 3has, 1q5j, 2zzl, 1q5i, 1f50, 1tn5, 3nsb, 2brd, 1cwq, 3utv, 1tn0, 3utw, 3utx, 3uty, 1brx, 1brr, 1ucq, 4hyx, 1f4z, 1ixf, 3vi0, 1qkp, 1qko, 1p8h, 1qm8, 4md2, 2zfe, 4md1, 1iw6, 3ns0, 1c3w, 1bm1, 1kme, 2ntu, 2ntw, 1s52, 1s51, 1py6, 4ov0, 1iw9, 3vhz, 2i20, 1vjm, 1x…
TAAMLYXLYVXFFGF	TF14	LRNVXVVLWSAYXXV	LV14	4	5	[1s8l, 1at9, 1e0p, 1s8j, 1r84, 1r2n, 4hyx, 1f4z, 1pxs, 1jv7, 1jv6, 1pxr, 4hwl, 1qkp, 1qko, 1s54, 1s53, 1mgy, 3han, 3hao, 3hap, 3haq, 3har, 3has, 2wjl, 1c3w, 1bm1, 1q5i, 2ntu, 1kme, 1s52, 1s51, 1py6, 2i20, 1vjm, 1tn5, 1x0i, 1x0k, 3utv, 1tn0, 3utw, 1xji, 3utx, 3uty, 4fpd]
TXXFMVLDXXXKVGF	TF14	LRNVXVVLWSAYXXV	LV14	6	5	[1s8l, 1at9, 1e0p, 1s8j, 1r2n, 1r84, 1pxs, 1ap9, 1pxr, 4hwl, 1s54, 1s53, 1o0a, 3han, 3hao, 1kg9, 1kg8, 3hap, 3haq, 2wjk, 3har, 2wjl, 3has, 1q5j, 1q5i, 1f50, 1tn5, 3nsb, 3utv, 1tn0, 3utw, 3utx, 3uty, 1brx, 1brr, 1ucq, 4hyx, 1f4z, 1qkp, 1qko, 1p8h, 4md2, 4md1, 3ns0, 1c3w, 1bm1, 1kme, 2ntu, 2ntw, 1s52, 1s51, 1py6, 4ov0, 2i20, 1vjm, 3mbv, 1x0i, 1x0k, 1xji]
TXXFMVLDXXXKVGF	TF14	LWSAYXVVWLIGSEG	LG14	6	5	[1fbb, 1q5i, 1brr, 1s52, 1r2n, 1r84, 1ap9, 1pxr, 4hwl, 3han, 2brd, 3hap, 3utv, 1tn0, 3har, 3utx, 1xji, 3has, 3uty]
TAAMLYXLYVXFFGF	TF14	LVXXDGIMIXTGLXG	LG14	4	3	[1s8l, 1at9, 1e0p, 1s8j, 1r84, 1r2n, 4hyx, 1f4z, 1pxs, 1pxr, 4hwl, 1qkp, 1qko, 1s54, 1s53, 3han, 3hao, 3haq, 3har, 3has, 2wjl, 1c3w, 1bm1, 1q5i, 2ntu, 1kme, 1s52, 1s51, 1py6, 2i20, 1vjm, 1tn5, 1x0k, 3utv, 1tn0, 3utw, 1xji, 3utx, 3uty, 4fpd]
TXXFMVLDXXXKVGF	TF14	LXGLXXLXFLVXGMG	LG14	6	0	[1brx, 1at9, 1e0p, 1pxs, 1pxr, 1qko, 1s54, 1s53, 3hao, 3haq, 3har, 2wjl, 1c3w, 1bm1, 1q5i, 1kme, 2ntu, 1s51, 1py6, 2i20, 1vjm, 1tn5, 1x0k, 1tn0, 3utw]
TAAMLYXLYVXFFGF	TF14	LWSAYXVVWLIGSEG	LG14	4	5	[1s52, 1r84, 1r2n, 1pxr, 4hwl, 3han, 3hap, 3utv, 1tn0, 3har, 1xji, 3utx, 3has, 3uty]
TAAMLYXLYVXFFGF	TF14	TVXXWSAYXVVWLXG	TG14	4	5	[1at9, 1e0p, 1r84, 1r2n, 4hyx, 1f4z, 1pxs, 1pxr, 4hwl, 1qkp, 1qko, 1s54, 1s53, 3han, 3hao, 3hap, 3haq, 3har, 3has, 2wjl, 1c3w, 1bm1, 2ntu, 1kme, 1s52, 1s51, 1py6, 2i20, 1vjm, 1tn5, 1x0k, 3utv, 1tn0, 3utw, 1xji, 3utx, 3uty, 4fpd]
TXXFMVLDXXXKVGF	TF14	TXXMGLGXLYFLVKG	TG14	6	0	[1s8l, 1at9, 1e0p, 1s8j, 1r2n, 1r84, 1pxs, 1ap9, 1pxr, 4hwl, 1s54, 1s53, 1o0a, 3han, 3hao, 1kg9, 1kg8, 3hap, 3haq, 2wjk, 3har, 2wjl, 3has, 1q5j, 1q5i, 1f50, 1tn5, 3nsb, 1tn0, 3utw, 3utx, 3uty, 1brx, 1ucq, 4hyx, 1f4z, 1qkp, 1qko, 1p8h, 4md2, 4md1, 3ns0, 1c3w, 1bm1, 1kme, 2ntu, 2ntw, 1s51, 1py6, 4ov0, 2i20, 1vjm, 3mbv, 1x0i, 1x0k, 1xji]
TXXFMVLDVXAKVGF	TF14	TXLMLIGTFYFIARG	TG14	6	0	[2z55, 1vgo]
TXXFMVLDXXXKVGF	TF14	TVXXWSAYXVVWLXG	TG14	6	5	[1m0k, 1at9, 1e0p, 2i1x, 1r2n, 1r84, 1pxs, 1ap9, 1m0m, 1pxr, 4hwl, 1s54, 1s53, 1o0a, 1c8s, 3han, 3hao, 1kg9, 1c8r, 1kg8, 3hap, 3haq, 2wjk, 3har, 2wjl, 3has, 1q5j, 2zzl, 1kgb, 1q5i, 1f50, 1dze, 1tn5, 3nsb, 2brd, 3utv, 1tn0, 3utw, 3utx, 3uty, 1brx, 1fbb, 1brr, 1ucq, 4hyx, 1p8u, 1f4z, 1ixf, 3vi0, 1qkp, 1qko, 1p8h, 1qm8, 4md2, 2zfe, 4md1, 1iw6, 3ns0, 1c3w, 1bm1, 1kme, 2ntu, 2ntw, 1s52, 1s51, 1py6, 4o…
TXXFMVLDXXXKVGF	TF14	GTALMGLGXLYFLVK	GK14	6	0	[1m0k, 1s8l, 1at9, 1e0p, 1s8j, 1r2n, 1r84, 1pxs, 1ap9, 1pxr, 4hwl, 1s54, 1s53, 1o0a, 3han, 3hao, 1kg9, 1kg8, 3hap, 3haq, 2wjk, 3har, 2wjl, 3has, 1q5j, 1q5i, 1f50, 1tn5, 3nsb, 1cwq, 1tn0, 3utw, 3utx, 3uty, 1brx, 1brr, 1ucq, 4hyx, 1f4z, 3vi0, 1qkp, 1qko, 1p8h, 4md2, 4md1, 3ns0, 1c3w, 1bm1, 1kme, 2ntu, 2ntw, 1s52, 1s51, 1py6, 4ov0, 2i20, 1vjm, 1qhj, 3mbv, 1x0i, 1x0k, 1xji]
TXXFMVLDXXXKVGF	TF14	MGLGXLYFLVKGMGV	MV14	6	0	[1vjm, 1tn5, 1bm1, 1q5i, 1s54, 1s53, 1tn0, 2i20]
TXXFMVLDXXXKVGF	TF14	IWLXLGTALXXLGXL	IL14	6	0	[1s8l, 1at9, 1s8j, 2i1x, 1r2n, 1r84, 1pxs, 1ap9, 1m0m, 1pxr, 4hwl, 1s54, 1s53, 1o0a, 3han, 3hao, 1kg9, 1c8r, 1kg8, 3hap, 3haq, 2wjk, 3har, 2wjl, 3has, 1q5j, 2zzl, 1kgb, 1q5i, 1f50, 1tn5, 3nsb, 2brd, 3utv, 1tn0, 3utw, 3utx, 3uty, 1brx, 1fbb, 1brr, 1ucq, 4hyx, 1f4z, 1ixf, 3vi0, 1qkp, 1qko, 1p8h, 4md2, 4md1, 3ns0, 1c3w, 1bm1, 1kme, 2ntu, 2ntw, 1s52, 1s51, 1py6, 4ov0, 1iw9, 3vhz, 2i20, 2i21, 1vjm, 3m…
TXXFMVLDXXXKVGF	TF14	IAFTMXLXMLLGXGL	IL14	6	1	[1at9, 1kme, 1brr, 1s52, 1r2n, 1r84, 4hwl, 1qkp, 3han, 3hap, 3har, 3utx, 1xji, 3has, 3uty]
TXXFMVLDXXXKVGF	TF14	ALMGLGXLYFLVKGM	AM14	6	0	[1s8l, 1at9, 1e0p, 1r2n, 1r84, 1pxs, 1pxr, 1s54, 1s53, 1o0a, 3han, 3hao, 1kg8, 3hap, 3haq, 2wjk, 3har, 2wjl, 3has, 1q5j, 1q5i, 1f50, 1tn5, 1tn0, 3utw, 3utx, 3uty, 1brx, 1ucq, 4hyx, 1f4z, 1qko, 1p8h, 4md2, 4md1, 1c3w, 1bm1, 1kme, 2ntu, 2ntw, 1s51, 1py6, 4ov0, 2i20, 1vjm, 3mbv, 1x0i, 1x0k, 1xji]
TXLFCLLPFFSKVGF	TF14	AMXIPIWSGLAYMAM	AM14	6	1	[1xio, 2m3g, 4tl3]
TXLFCLLPFFSKVGF	TF14	FTVLWIGYPIVWIIG	FG14	6	5	[1xio, 2m3g, 4tl3]
TXLFCLLPFFSKVGF	TF14	KLVTYFTVLWIGYPI	KI14	6	5	[2m3g]
TXLFCLLPFFSKVGF	TF14	HWIYVAGMTIGALHF	HF14	6	0	[1xio, 2m3g, 4tl3]
TXLFCLLPFFSKVGF	TF14	WIYVAGMTIGALHFW	WW14	6	0	[1xio, 2m3g, 4tl3]
TXXFMVLDXXXKVGF	TF14	TLXXXIAFTXXLSML	TL14	6	1	[1m0k, 1s8l, 1at9, 1e0p, 1s8j, 2i1x, 1r2n, 1r84, 1pxs, 1pxr, 1ap9, 1m0m, 4hwl, 1s54, 1s53, 1o0a, 3han, 3hao, 1kg9, 1c8r, 1kg8, 3hap, 3haq, 2wjk, 3har, 2wjl, 3has, 1q5j, 2zzl, 1kgb, 1q5i, 1f50, 1dze, 1tn5, 3nsb, 1tn0, 3utx, 3uty, 1brx, 1brr, 1ucq, 4hyx, 1p8u, 1f4z, 1ixf, 3vi0, 1qkp, 1qko, 1p8h, 1qm8, 4md2, 2zfe, 4md1, 1iw6, 3ns0, 1c3w, 1bm1, 1kme, 2ntu, 2ntw, 1s52, 1s51, 1py6, 4ov0, 1iw9, 3vhz, 2i…
TXXFMVLDXXXKVGF	TF14	VXXLWTAYPILWIXG	VG14	6	5	[1uaz]
TXXFMVLDXXXKVGF	TF14	VPXIASAAYLSMFFG	VG14	6	1	[1uaz]
TXXFMVLDVXAKVGF	TF14	VXVLWTAYPILWXXG	VG14	6	5	[2z55, 3wqj, 1vgo, 2ei4]
TXXFMVLDXXXKVGF	TF14	VXXIAFTMXLSMLXG	VG14	6	1	[1brx, 1at9, 1bm1, 1kme, 1brr, 1s52, 1r2n, 1r84, 4hwl, 1qkp, 2brd, 3hap, 3har, 3utx, 1xji, 3uty, 3has]
TAAMLYXLYVXFFGF	TF14	VVLWSAYXVVWLIGS	VS14	4	5	[1at9, 1bm1, 1s52, 1r84, 1r2n, 1pxr, 4hwl, 3han, 3hap, 3utv, 1tn0, 3har, 1xji, 3utx, 3has, 3uty]
TXXFMVLDXXXKVGF	TF14	VVLWSAYXVVWLIGS	VS14	6	5	[1brx, 1at9, 1fbb, 1bm1, 1q5i, 1brr, 1s52, 1r2n, 1r84, 1ap9, 1pxr, 4hwl, 3han, 2brd, 3hap, 3utv, 1tn0, 3har, 3utx, 1xji, 3has, 3uty]
TXLFCLLPFFSKVGF	TF14	VAGMTIGALHFWSLS	VS14	6	0	[2m3g, 4tl3]
TXXFMVLDVXAKVGF	TF14	TALVAVLWTAYPILW	TW14	6	5	[2z55, 1vgo, 2ei4]
TXXFMVLDXXXKVGF	TF14	IXTLXXXIAFTXXLS	IS14	6	1	[1m0k, 1s8l, 1at9, 1e0p, 1s8j, 1r2n, 1r84, 1pxs, 1ap9, 1pxr, 4hwl, 1s54, 1o0a, 3han, 3hao, 1kg9, 1kg8, 3hap, 3haq, 2wjk, 3har, 2wjl, 3has, 1q5j, 2zzl, 1q5i, 1f50, 1tn5, 3nsb, 1cwq, 1tn0, 1brx, 1brr, 1ucq, 4hyx, 1f4z, 1ixf, 3vi0, 1qkp, 1qko, 1p8h, 1qm8, 4md2, 2zfe, 4md1, 1iw6, 3ns0, 1c3w, 1bm1, 1kme, 2ntu, 2ntw, 1s52, 1s51, 1py6, 4ov0, 1iw9, 2i20, 1vjm, 1x0s, 1qhj, 3mbv, 1x0i, 1x0k, 1xji]
TXLFCLLPFFSKVGF	TF14	IYVAGMTIGALHFWS	IS14	6	0	[1xio, 2m3g, 4tl3]
TXXFMVLDXXXKVGF	TF14	KXLRNVTVVLWSAYP	KP14	6	5	[1brx, 1s8l, 1e0p, 1s8j, 1r2n, 1r84, 4hyx, 1f4z, 1pxs, 1pxr, 4hwl, 1qkp, 1qko, 1s54, 1s53, 1o0a, 3han, 3hao, 3hap, 3haq, 2wjk, 3har, 2wjl, 3has, 1c3w, 1bm1, 1kme, 2ntu, 2ntw, 1s52, 1s51, 1py6, 2i20, 1vjm, 1tn5, 1x0i, 1x0k, 3utv, 1tn0, 3utw, 3utx, 1xji, 3uty]
TAAMLYXLYVXFFGF	TF14	KXLRNVTVVLWSAYP	KP14	4	5	[1s8l, 1e0p, 1s8j, 1r84, 1r2n, 4hyx, 1f4z, 1pxs, 1jv7, 1jv6, 1pxr, 4hwl, 1qkp, 1qko, 1s54, 1s53, 1mgy, 3han, 3hao, 3hap, 2wjl, 1c3w, 1bm1, 2ntu, 1kme, 1s52, 1s51, 1py6, 2i20, 1vjm, 1tn5, 1x0i, 1x0k, 3utv, 1tn0, 3utw, 1xji, 3utx, 3uty]
TXXFMVLDXXXKVGF	TF14	ALGTALXGLXXLYFL	AL14	6	0	[1m0k, 1s8l, 1at9, 1e0p, 1s8j, 2i1x, 1r2n, 1r84, 1pxs, 1ap9, 1m0m, 1pxr, 4hwl, 1s54, 1s53, 1o0a, 1c8s, 3han, 3hao, 1kg9, 1c8r, 1kg8, 3hap, 3haq, 2wjk, 3har, 2wjl, 3has, 1q5j, 2zzl, 1kgb, 1q5i, 1f50, 1dze, 1tn5, 3nsb, 2brd, 1cwq, 3utv, 1tn0, 3utw, 3utx, 3uty, 1brx, 1fbb, 1brr, 1ucq, 4hyx, 1p8u, 1f4z, 1ixf, 3vi0, 1qkp, 1qko, 1p8h, 1qm8, 4md2, 2zfe, 4md1, 1iw6, 3ns0, 1c3w, 1bm1, 1kme, 2ntu, 2ntw, 1s…
TXXFMVLDXXXKVGF	TF14	AIXXLXXXIAFTXXL	AL14	6	1	[1m0k, 1s8l, 1at9, 1e0p, 1s8j, 1r2n, 1r84, 1pxs, 1pxr, 1ap9, 4hwl, 1s54, 1o0a, 3han, 3hao, 1kg9, 1kg8, 3hap, 3haq, 2wjk, 3har, 2wjl, 3has, 1q5j, 1q5i, 1f50, 1tn5, 3nsb, 1cwq, 1tn0, 1brx, 1brr, 1ucq, 4hyx, 1f4z, 3vi0, 1qkp, 1qko, 1p8h, 4md2, 4md1, 3ns0, 1c3w, 1bm1, 1kme, 2ntu, 2ntw, 1s52, 1s51, 1py6, 4ov0, 2i20, 1vjm, 3mbv, 1x0i, 1x0k, 1xji]
TXXFMVLDVXAKVGF	TF14	AITXLVPGIASAAYL	AL14	6	1	[2z55, 1vgo]
TAAMLYXLYVXFFGF	TF14	GADGIMIXTGLXXAL	GL14	4	3	[1at9, 1e0p, 1r84, 1r2n, 1f4z, 1pxs, 1pxr, 4hwl, 1qkp, 1qko, 1s54, 1s53, 3han, 3hao, 3hap, 3har, 3has, 2wjl, 1c3w, 1bm1, 1q5i, 2ntu, 1kme, 1s52, 1s51, 1py6, 2i20, 1vjm, 1tn5, 1x0k, 3utv, 1tn0, 1xji, 3utx, 3uty, 4fpd]
TXXFMVLDVXAKVGF	TF14	ILVPGIAXAAYLXMF	IF14	6	1	[2z55, 3wqj, 1vgo, 2ei4]
TXXFMVLDXXXKVGF	TF14	ILVPGIAXAAYLXMF	IF14	6	1	[1uaz]
TAAMLYXLYVXFFGF	TF14	GTXLAXVGADGIMIG	GG14	4	3	[1s8l, 1e0p, 1s8j, 1r84, 1r2n, 4hyx, 1f4z, 1pxs, 1jv7, 1jv6, 1pxr, 4hwl, 1qkp, 1qko, 1s54, 1s53, 1mgy, 3han, 3hao, 3hap, 3haq, 3har, 3has, 2wjl, 1c3w, 1q5i, 2ntu, 1kme, 1s52, 1s51, 1py6, 2i20, 1vjm, 1tn5, 1x0i, 1x0k, 3utv, 1tn0, 3utw, 1xji, 3utx, 3uty]
TAAMLYXLYVXFFGF	TF14	VGXDGIMIXTGLVGA	VA14	4	3	[1at9, 1e0p, 1r84, 1r2n, 4hyx, 1f4z, 1pxs, 1pxr, 4hwl, 1qkp, 1qko, 1s54, 1s53, 3han, 3hao, 3hap, 3haq, 3har, 3has, 2wjl, 1c3w, 1bm1, 1q5i, 2ntu, 1kme, 1s52, 1s51, 1py6, 2i20, 1vjm, 1tn5, 1x0k, 3utv, 1tn0, 3utw, 1xji, 3utx, 3uty, 4fpd]
TXLFCLLPFFSKVGF	TF14	VAMFIPIWSGLAXMA	VA14	6	1	[1xio, 2m3g, 4tl3]
TAAMLYXLYVXFFGF	TF14	TILAXVGADGIMIXT	TT14	4	3	[1s8l, 1at9, 1e0p, 1s8j, 1r84, 1r2n, 4hyx, 1f4z, 1pxs, 1jv7, 1jv6, 1pxr, 4hwl, 1qkp, 1qko, 1s54, 1s53, 1mgy, 3han, 3hao, 3hap, 3haq, 3har, 3has, 2wjl, 1c3w, 1bm1, 1q5i, 2ntu, 1kme, 1s52, 1s51, 1py6, 2i20, 1vjm, 1tn5, 1x0i, 1x0k, 3utv, 1tn0, 3utw, 1xji, 3utx, 3uty, 4fpd]
TXXFMVLDXXXKVGF	TF14	TLWLXIGTLLMLXGT	TT14	6	0	[1uaz]
TAAMLYXLYVXFFGF	TF14	AXVGADGIMIGTGLV	AV14	4	3	[1s8l, 1at9, 1e0p, 1s8j, 1r84, 1r2n, 4hyx, 1f4z, 1pxs, 1pxr, 4hwl, 1qkp, 1qko, 1s54, 1s53, 3han, 3hao, 3hap, 3haq, 3har, 3has, 2wjl, 1c3w, 1bm1, 1q5i, 2ntu, 1kme, 1s52, 1s51, 1py6, 2i20, 1vjm, 1tn5, 1x0k, 3utv, 1tn0, 3utw, 1xji, 3utx, 3uty, 4fpd]
TXXFMVLDVXAKVGF	TF14	GTLLMLIGTFYFIAR	GR14	6	0	[2z55, 1vgo, 2ei4]
TXXFMVLDXXXKVGF	TF14	LNIETLLFMVLXVSA	LA14	6	6	[1r2n, 1r84, 3utv]
TAAMLYXLYVXFFGF	TF14	IXAXXGADGIMIXTG	IG14	4	3	[1s8l, 1at9, 1e0p, 1s8j, 1r84, 1r2n, 4hyx, 1f4z, 1pxs, 1jv7, 1jv6, 1pxr, 4hwl, 1qkp, 1qko, 1s54, 1s53, 1mgy, 3han, 3hao, 3hap, 3haq, 3har, 3has, 2wjl, 1c3w, 1bm1, 1q5i, 2ntu, 1kme, 1s52, 1s51, 1py6, 2i20, 1vjm, 1tn5, 1x0i, 1x0k, 3utv, 1tn0, 3utw, 1xji, 3utx, 3uty, 4fpd]
TXXFMVLDXXXKVGF	TF14	SAYPVVWLIGSEGAG	SG14	6	5	[2brd]
TXXFMVLDXXXKVGF	TF14	AISTAAMLYXXYVXF	AF14	6	4	[1m0k, 1s8l, 1at9, 1e0p, 1s8j, 1r2n, 1r84, 1pxs, 1ap9, 1pxr, 4hwl, 1s54, 1s53, 1o0a, 3han, 3hao, 1kg9, 1kg8, 3hap, 2wjk, 2wjl, 1q5j, 1q5i, 1f50, 1tn5, 3nsb, 1cwq, 3utv, 1tn0, 3utw, 3utx, 3uty, 1brx, 1brr, 1ucq, 4hyx, 1f4z, 3vi0, 1qkp, 1qko, 1p8h, 4md2, 2zfe, 4md1, 1iw6, 3ns0, 1c3w, 1bm1, 1kme, 2ntu, 2ntw, 1s52, 1s51, 1py6, 4ov0, 1iw9, 2i20, 1vjm, 1x0s, 3mbv, 1x0i, 1x0k, 1xji]
TAAMLYXLYVXFFGF	TF14	ADGIMIGTGLVGALT	AT14	4	3	[4hwl, 1at9, 1bm1, 1q5i, 1s52, 1x0k, 1tn0, 3har, 1pxr, 3utx]
TXXFMVLDXXXKVGF	TF14	AFTMXLSMLLGYGLT	AT14	6	1	[4hwl, 1at9, 1s52]
TXXFMVLDXXXKVGF	TF14	KFYAIXTLVXXIAFT	KT14	6	1	[1c3w, 1e0p, 1q5i, 1kme, 2ntu, 2ntw, 1s51, 1py6, 1f4z, 1pxs, 2i20, 1pxr, 1vjm, 1qko, 1s54, 1x0i, 1x0k, 3hao, 3haq, 3utw, 1tn0, 2wjk, 2wjl]
TXXFMVLDXXXKVGF	TF14	FVWWAISTAAMLYXL	FL14	6	4	[1m0k, 1at9, 1e0p, 2i1x, 1r2n, 1r84, 1pxs, 1ap9, 1m0m, 1pxr, 4hwl, 1s54, 1s53, 1o0a, 1c8s, 3han, 3hao, 1kg9, 1c8r, 1kg8, 3hap, 2wjk, 2wjl, 3has, 1q5j, 2zzl, 1kgb, 1q5i, 1f50, 1dze, 1tn5, 3nsb, 2brd, 3utv, 1tn0, 3utw, 3utx, 3uty, 1brx, 1fbb, 1brr, 1ucq, 4hyx, 1p8u, 1f4z, 1ixf, 3vi0, 1qkp, 1qko, 1p8h, 1qm8, 4md2, 2zfe, 4md1, 1iw6, 3ns0, 1c3w, 1bm1, 1kme, 2ntu, 2ntw, 1s52, 1s51, 1py6, 4ov0, 1iw9, 3v…
TXXFMVLDXXXKVGF	TF14	FYAITTLVPAIAFTA	FA14	6	1	[1pxs]
TXXFMVLDVXAKVGF	TF14	ITILVPGIASAAYXA	IA14	6	1	[2z55, 1vgo, 2ei4]
TXXFMVLDVXAKVGF	TF14	IGTLLMLIGTFYFIA	IA14	6	0	[2z55, 1vgo, 2ei4]
TXXFMVLDXXXKVGF	TF14	RFVWWAISTAAMLYI	RI14	6	4	[1e0p, 2i1x, 1r2n, 1r84, 1pxs, 1ap9, 1m0m, 1pxr, 4hwl, 1s54, 1s53, 1o0a, 1c8s, 3hao, 1kg9, 1c8r, 1kg8, 2wjk, 2wjl, 1q5j, 2zzl, 1kgb, 1q5i, 1f50, 1tn5, 3nsb, 1tn0, 3utx, 3uty, 1fbb, 1brr, 1ucq, 1p8u, 1f4z, 1ixf, 3vi0, 1qko, 1p8h, 4md2, 4md1, 3ns0, 1c3w, 1kme, 2ntu, 2ntw, 1s52, 1s51, 1py6, 4ov0, 1iw9, 3vhz, 2i20, 2i21, 1vjm, 3mbv, 1x0k]
TXXFMVLDXXXKVGF	TF14	TXLXXXIAFTXXLXM	TM14	6	1	[1m0k, 1s8l, 1at9, 1e0p, 1s8j, 1r2n, 1r84, 1pxs, 1ap9, 1pxr, 4hwl, 1s54, 1o0a, 3han, 3hao, 1kg9, 1kg8, 3hap, 3haq, 2wjk, 3har, 2wjl, 3has, 1q5j, 2zzl, 1q5i, 1f50, 1tn5, 3nsb, 1cwq, 1tn0, 1brx, 1brr, 1ucq, 4hyx, 1f4z, 1ixf, 3vi0, 1qkp, 1qko, 1p8h, 1qm8, 4md2, 2zfe, 4md1, 1iw6, 3ns0, 1c3w, 1bm1, 1kme, 2ntu, 2ntw, 1s52, 1s51, 1py6, 4ov0, 1iw9, 3vhz, 2i20, 1vjm, 1x0s, 1qhj, 3mbv, 1x0i, 1x0k, 1xji]
TXXFMVLDVXAKVGF	TF14	TXLVPGIASAAYXXM	TM14	6	1	[2z55, 1vgo, 2ei4]
TXXFMVLDXXXKVGF	TF14	TXLVPGIASAAYXXM	TM14	6	1	[1uaz]
TXXFMVLDXXXKVGF	TF14	VWWXISTAAMLYXXY	VY14	6	4	[1m0k, 1at9, 1e0p, 1r2n, 1r84, 1pxs, 1ap9, 1pxr, 4hwl, 1s54, 1s53, 1o0a, 3han, 3hao, 1kg9, 1c8r, 1kg8, 3hap, 2wjk, 2wjl, 3has, 1q5j, 2zzl, 1kgb, 1q5i, 1f50, 1tn5, 3nsb, 2brd, 1cwq, 3utv, 1tn0, 3utw, 3utx, 3uty, 1brx, 1fbb, 1brr, 1ucq, 4hyx, 1p8u, 1f4z, 1ixf, 3vi0, 1qkp, 1qko, 1p8h, 1qm8, 4md2, 2zfe, 4md1, 1iw6, 3ns0, 1c3w, 1bm1, 1kme, 2ntu, 2ntw, 1s52, 1s51, 1py6, 4ov0, 1iw9, 3vhz, 2i20, 2i21, 1v…
TXXFMVLDVXAKVGF	TF14	YAITXLVPGIASAAY	YY14	6	1	[2z55, 1vgo]
TXXFMVLDXXXKVGF	TF14	YAIXXLXXXIAFTXY	YY14	6	1	[1s8l, 1at9, 1e0p, 1s8j, 1r2n, 1r84, 1pxs, 1pxr, 4hwl, 1s54, 1o0a, 3han, 3hao, 1kg8, 3hap, 3haq, 2wjk, 3har, 2wjl, 3has, 1q5j, 1q5i, 1f50, 1tn5, 1tn0, 1brx, 1ucq, 4hyx, 1f4z, 1qkp, 1qko, 1p8h, 4md2, 4md1, 1c3w, 1bm1, 1kme, 2ntu, 2ntw, 1s52, 1s51, 1py6, 4ov0, 2i20, 1vjm, 3mbv, 1x0i, 1x0k, 1xji]
TXXFMVLDXXXKVGF	TF14	YRFVWWAISTAAMLY	YY14	6	4	[1ap9]
TXLFCLLPFFSKVGF	TF14	YLVAMFIPIWSGLAY	YY14	6	1	[2m3g]
TXXFMVLDXXXKVGF	TF14	WIWLALGTALMGLGV	WV14	6	0	[1s52]
TXXFMVLDXXXKVGF	TF14	WWAISTAAMLYXLYV	WV14	6	4	[1m0k, 1s8l, 1at9, 1e0p, 1s8j, 1r2n, 1r84, 1pxs, 1ap9, 1pxr, 4hwl, 1s54, 1s53, 1o0a, 3han, 3hao, 1kg9, 1kg8, 3hap, 2wjk, 2wjl, 3has, 1q5j, 2zzl, 1q5i, 1f50, 1tn5, 3nsb, 2brd, 1cwq, 3utv, 1tn0, 3utw, 3utx, 3uty, 1brx, 1brr, 1ucq, 4hyx, 1f4z, 1ixf, 3vi0, 1qkp, 1qko, 1p8h, 1qm8, 4md2, 2zfe, 4md1, 1iw6, 3ns0, 1c3w, 1bm1, 1kme, 2ntu, 2ntw, 1s52, 1s51, 1py6, 4ov0, 1iw9, 2i20, 1vjm, 1x0s, 1qhj, 3mbv, 1x…
TXXFMVLDVXAKVGF	TF14	YYAITILVPGIASAA	YA14	6	1	[1vgo]
TXLFCLLPFFSKVGF	TF14	LVAMFIPIWSGLAYM	LM14	6	1	[1xio, 2m3g, 4tl3]
TAAMLYXLYVXFFGF	TF14	AVGADGIMIGTGLVG	AG14	4	3	[3hap]
TXXFMVLDXXXKVGF	TF14	APAIAFTMXLSMLLG	AG14	6	1	[3han]
TXXFMVLDXXXKVGF	TF14	AIAFTMXLSMLLGYG	AG14	6	1	[1at9, 1kme, 1brr, 1s52, 1r2n, 1r84, 4hwl, 1qkp, 3han, 2brd, 3hap, 3har, 3utx, 1xji, 3has, 3uty]
TXXFMVLDVXAKVGF	TF14	TLTALVAVLWTAYPI	TI14	6	5	[2z55, 1vgo]
TXLFCLLPFFSKVGF	TF14	TYFTVLWXGYXIVWI	TI14	6	5	[1xio, 2m3g, 4tl3]
TXXFMVLDVXAKVGF	TF14	ALVXVLWTAYPILWI	AI14	6	5	[2z55, 1vgo, 2ei4]
TXXFMVLDXXXKVGF	TF14	ALVXVLWTAYPILWI	AI14	6	5	[1uaz]
TXXFMVLDXXXKVGF	TF14	WIWLALGTALMGLGA	WA14	6	0	[1s54]
TXXFMVLDXXXKVGF	TF14	WSAYPVVWLIGSEGA	WA14	6	5	[1fbb, 1brr, 2brd]
TXXFMVLDXXXKVGF	TF14	PAIAFTMXLSMLLGY	PY14	6	1	[1at9, 1kme, 1brr, 1s52, 1r2n, 1r84, 4hwl, 1qkp, 3han, 2brd, 3hap, 3har, 3utx, 1xji, 3has]
TAAMLYXLYVXFFGF	TF14	VLWSAYXVVWLIGSE	VE14	4	5	[1at9, 1s52, 1r84, 1r2n, 1pxr, 4hwl, 3han, 3hap, 3utv, 1tn0, 3har, 1xji, 3utx, 3has, 3uty]
TXXFMVLDXXXKVGF	TF14	VLWSAYXVVWLIGSE	VE14	6	5	[1at9, 1fbb, 1q5i, 1brr, 1s52, 1r2n, 1r84, 1ap9, 1pxr, 4hwl, 3han, 2brd, 3hap, 3utv, 1tn0, 3har, 3utx, 1xji, 3has, 3uty]
TXXFMVLDXXXKVGF	TF14	NIETLLFMVLDVSAK	NK14	6	6	[1brr, 1s52, 1r2n, 1r84, 4hyx, 4hwl, 1qkp, 3han, 3hap, 3utv, 3haq, 3utw, 3har, 3utx, 1xji, 3has, 3uty]
TXXFMVLDXXXKVGF	TF14	KKFYAIXTLVPAIAF	KF14	6	1	[2ntu, 1s54]
TAAMLYXLYVXFFGF	TF14	FKXLRNVTVVLWXAY	FY14	4	5	[1s8l, 1e0p, 1s8j, 1pxs, 1jv7, 1jv6, 1pxr, 4hwl, 1qkp, 1qko, 1s54, 1s53, 1mgy, 3hao, 2wjl, 1c3w, 1q5i, 2ntu, 1kme, 1s52, 1s51, 1py6, 2i20, 1vjm, 1tn5, 1x0k, 1tn0, 3utx, 3uty]
TXXFMVLDVXAKVGF	TF14	FXTLTALVAVLWXAY	FY14	6	5	[1vgo]
TXXFMVLDXXXKVGF	TF14	FKXLRNVTVVLWXAY	FY14	6	5	[1s8l, 1e0p, 1s8j, 1pxs, 1pxr, 4hwl, 1qkp, 1qko, 1s54, 1s53, 3hao, 3haq, 3har, 2wjl, 3has, 1c3w, 1q5i, 1kme, 2ntu, 2ntw, 1s52, 1s51, 1py6, 2i20, 1vjm, 1tn5, 1x0k, 1tn0, 3utx, 3uty]
TXXFMVLDXXXKVGF	TF14	FYAIXTLXXXIAFTM	FM14	6	1	[1brx, 1s8l, 1e0p, 1s8j, 1r2n, 1r84, 4hyx, 1f4z, 1pxr, 1qkp, 1qko, 1s54, 1o0a, 3han, 3hao, 1kg8, 3hap, 3haq, 2wjk, 3har, 2wjl, 3has, 1c3w, 1bm1, 1q5i, 1kme, 2ntu, 2ntw, 1s51, 1py6, 4ov0, 2i20, 1vjm, 1tn5, 1x0i, 1x0k, 3utw, 1tn0, 1xji]
TXLFCLLPFFSKVGF	TF14	EYLVAMFIPIWSGLA	EA14	6	1	[2m3g]
TXXFMVLDVXAKVGF	TF14	EYYAITILVPGIASA	EA14	6	1	[1vgo]
TXLFCLLPFFSKVGF	TF14	YFTVLWIGYPIVWII	YI14	6	5	[1xio, 2m3g, 4tl3]
TXXFMVLDXXXKVGF	TF14	WXXSTAAMLYXLXXL	WL14	6	4	[1m0k, 1s8l, 1at9, 1e0p, 1s8j, 1r2n, 1r84, 1pxs, 1ap9, 1pxr, 4hwl, 1s54, 1s53, 1o0a, 3han, 3hao, 1kg9, 1kg8, 3hap, 2wjk, 2wjl, 1q5j, 2zzl, 1q5i, 1f50, 1tn5, 3nsb, 1cwq, 3utv, 1tn0, 3utw, 3utx, 3uty, 1brx, 1brr, 1ucq, 4hyx, 1f4z, 1ixf, 3vi0, 1qkp, 1qko, 1p8h, 1qm8, 4md2, 2zfe, 4md1, 1iw6, 3ns0, 1c3w, 1bm1, 1kme, 2ntu, 2ntw, 1s52, 1s51, 1py6, 4ov0, 1iw9, 2i20, 1vjm, 1x0s, 1qhj, 3mbv, 1x0i, 1x0k, 1x…
TXXFMVLDVXAKVGF	TF14	NTLTALVAVLWTAYP	NP14	6	5	[1vgo]
TXXFMVLDXXXKVGF	TF14	PFYAITTLVPAIAFT	PT14	6	1	[1tn5]
TXXFMVLDXXXKVGF	TF14	AAIAFTMYLSMLLXY	AY14	6	1	[3uty]
TXXFMVLDXXXKVGF	TF14	RPEWIWLXLGTALMG	RG14	6	0	[3utv]
TAAMLYXLYVXFFGF	TF14	DQGTILAXVGADGIM	DM14	4	3	[1s8l, 1s8j, 1q5i, 1kme, 1r84, 1r2n, 4hyx, 1jv7, 1jv6, 1qkp, 1s54, 1s53, 1x0i, 1mgy, 3han, 3hap, 3utv, 3haq, 1tn0, 3utw, 1xji, 3has, 3uty]
TAAMLYXLYVXFFGF	TF14	QGTILAXVGADGIMI	QI14	4	3	[1s8l, 1s8j, 1q5i, 1kme, 1r84, 1r2n, 4hyx, 1jv7, 1jv6, 1qkp, 1s54, 1s53, 1x0i, 1mgy, 3han, 3utv, 3hap, 3haq, 1tn0, 3utw, 1xji, 3has, 3uty]
TXLFCLLPFFSKVGF	TF14	MFIPIWSGLAYMAMA	MA14	6	1	[1xio, 2m3g]
TXLFCLLPFFSKVGF	TF14	VTYFTVLWIGYPIVW	VW14	6	5	[1xio, 2m3g, 4tl3]
TAAMLYXLYVXFFGF	TF14	KVLRNVTVVLWSAYA	KA14	4	5	[1q5i]
TXXFMVLDXXXKVGF	TF14	KVLRNVTVVLWSAYA	KA14	6	5	[1q5i]
TXXFMVLDXXXKVGF	TF14	PLNIETLLFMVLDVS	PS14	6	6	[1r2n, 1r84, 3utv]
TXXFMVLDXXXKVGF	TF14	WIWLALGTALMGLGS	WS14	6	0	[1s51]
TXXFMVLDXXXKVGF	TF14	PEWIWLALGTALMGL	PL14	6	0	[3utv]
TXLFCLLPFFSKVGF	TF14	DKLVTYFTVLWIGYP	DP14	6	5	[2m3g]
TXLFCLLPFFSKVGF	TF14	LHWIYVAGMTIGALH	LH14	6	0	[1xio, 2m3g]
TAAMLYXLYVXFFGF	TF14	DGIMIGTGLVGALTK	DK14	4	3	[1at9]
LXGLXXLXFLVXGMG	LG14	FMVXDVSAKVGXGXI	FI14	0	6	[1brx, 1at9, 1e0p, 1pxs, 1pxr, 1qko, 1brd, 1s54, 1s53, 3hao, 3haq, 3har, 2wjl, 1c3w, 1bm1, 1q5i, 2ntu, 1kme, 1s51, 1py6, 2i20, 1vjm, 1tn5, 1x0k, 1tn0, 3utw]
LWSAYXVVWLIGSEG	LG14	FMVXDVSAKVGXGXI	FI14	5	6	[1q5i, 1brr, 1s52, 1r84, 1r2n, 1pxr, 1ap9, 4hwl, 3han, 3utv, 3hap, 1tn0, 3utx, 1xji, 3har, 3uty, 3has]
LXGLXXLXFLVXGMG	LG14	MVXDVXAKVGXXXXL	ML14	0	6	[1brx, 1at9, 1e0p, 1pxs, 1pxr, 1qko, 1brd, 1s54, 1s53, 3hao, 3haq, 3har, 2wjl, 1c3w, 1bm1, 1q5i, 2ntu, 1kme, 1py6, 2i20, 1vjm, 1tn5, 1x0k, 1tn0, 3utw]
LWSAYXVVWLIGSEG	LG14	MVXDVXAKVGXXXXL	ML14	5	6	[1q5i, 1s52, 1r84, 1r2n, 1pxr, 1ap9, 4hwl, 3han, 3utv, 3hap, 1tn0, 3utx, 1xji, 3har, 3uty, 3has]
LWSAYXVVWLIGSEG	LG14	VLDVXAKVGXGXILL	VL14	5	6	[1q5i, 1s52, 1r84, 1r2n, 1pxr, 4hwl, 3han, 3utv, 3hap, 1tn0, 3utx, 1xji, 3har, 3uty, 3has]
LXGLXXLXFLVXGMG	LG14	VLDVXAKVGXGXILL	VL14	0	6	[1brx, 1at9, 1e0p, 1pxs, 1pxr, 1qko, 1brd, 1s54, 1s53, 3hao, 3haq, 3har, 2wjl, 1c3w, 1bm1, 1q5i, 2ntu, 1kme, 1py6, 2i20, 1vjm, 1tn5, 1x0k, 1tn0, 3utw]
LWSAYXVVWLIGSEG	LG14	LDVXAKVGXGLILLR	LR14	5	6	[1q5i, 1r84, 1r2n, 1pxr, 4hwl, 3han, 3hap, 1tn0, 3utx, 1xji, 3har, 3uty, 3has]
LXGLXXLXFLVXGMG	LG14	LDVXAKVGXGLILLR	LR14	0	6	[1brx, 1at9, 1e0p, 1pxs, 1pxr, 1qko, 1brd, 1s54, 1s53, 3hao, 3haq, 3har, 2wjl, 1c3w, 1bm1, 1q5i, 2ntu, 1kme, 1py6, 2i20, 1vjm, 1tn5, 1x0k, 1tn0, 3utw]
LXFXVLDVXXKVGXG	LG14	VPLNIETLLFMVLDV	VV14	6	6	[1r2n, 1r84]
LXFXVLDVXXKVGXG	LG14	VLRNVTXVLWSAYXV	VV14	6	5	[1s8l, 1at9, 1e0p, 1s8j, 1r2n, 1r84, 1pxs, 1jv7, 1jv6, 1pxr, 4hwl, 1s54, 1s53, 1o0a, 3han, 3hao, 1kg8, 3hap, 3haq, 2wjk, 3har, 2wjl, 3has, 1q5i, 1tn5, 3utv, 1tn0, 3utw, 3utx, 4fpd, 3uty, 1brx, 4hyx, 1f4z, 1qkp, 1qko, 1c3w, 1bm1, 1kme, 2ntu, 2ntw, 1s52, 1s51, 1py6, 4ov0, 2i20, 1vjm, 1x0i, 1x0k, 1xji]
LWSAYXVVWLIGSEG	LG14	VPLNIETLLFMVLDV	VV14	5	6	[1r84, 1r2n]
LXXLFWLXXXGMXVG	LG14	VDVALIVYLDLVTXV	VV14	0	6	[1jgj]
LWSAYXVVWLIGSEG	LG14	VLRNVTXVLWSAYXV	VV14	5	5	[1s52, 1r84, 1r2n, 1pxr, 4hwl, 3han, 3utv, 3hap, 1tn0, 3utx, 1xji, 3har, 3uty, 3has]
LXXLXXLMIVXGXXG	LG14	VDWLLTVPLLTVXLV	VV14	3	2	[3ddl]
LWAIYPFIWLLGXPG	LG14	VDVALIVYLDLVTXV	VV14	5	6	[3qap, 3qdc]
LXFXVLDVXXKVGXG	LG14	RNXTVVLWSAYXXXW	RW14	6	5	[1m0k, 1s8l, 1at9, 1e0p, 1s8j, 1r2n, 1r84, 1pxs, 1jv7, 1jv6, 1ap9, 1pxr, 1m0l, 4hwl, 1s54, 1s53, 1o0a, 3han, 3hao, 1kg9, 1kg8, 3hap, 3haq, 2wjk, 3har, 2wjl, 3has, 1q5j, 2zzl, 1q5i, 1f50, 1tn5, 3nsb, 1cwq, 3utv, 1tn0, 3utw, 3utx, 4fpd, 3uty, 1brx, 1brr, 1p8i, 1fbk, 1ucq, 4hyx, 1f4z, 1ixf, 3vi0, 1qkp, 1qko, 1p8h, 1qm8, 4md2, 2zfe, 4md1, 1iw6, 3ns0, 1c3w, 1bm1, 1kme, 2ntu, 2ntw, 1s52, 1s51, 1py6, 4o…
LWSAYXVVWLIGSEG	LG14	RNXTVVLWSAYXXXW	RW14	5	5	[1brr, 1s52, 1r84, 1r2n, 1pxr, 1ap9, 4hwl, 3han, 3utv, 3hap, 1tn0, 3utx, 1xji, 3har, 3uty, 3has]
LXFXVLDVXXKVGXG	LG14	VTVVXWSAYXVVWXI	VI14	6	5	[1m0k, 1at9, 1e0p, 1s8j, 1r2n, 1r84, 1pxs, 1ap9, 1pxr, 4hwl, 1s54, 1s53, 1o0a, 3han, 3hao, 1kg9, 1kg8, 3hap, 3haq, 2wjk, 3har, 2wjl, 3has, 1q5j, 2zzl, 1q5i, 1f50, 1tn5, 3nsb, 3utv, 1tn0, 3utw, 3utx, 4fpd, 3uty, 1brx, 1brr, 1p8i, 1fbk, 1ucq, 4hyx, 1f4z, 1ixf, 3vi0, 1qkp, 1qko, 1p8h, 1qm8, 4md2, 2zfe, 4md1, 1iw6, 3ns0, 1c3w, 1bm1, 1kme, 2ntu, 2ntw, 1s52, 1s51, 1py6, 4ov0, 1iw9, 3vhz, 2i20, 1vjm, 1x…
LWSAYXVVWLIGSEG	LG14	VTVVXWSAYXVVWXI	VI14	5	5	[1brr, 1s52, 1r84, 1r2n, 1pxr, 1ap9, 4hwl, 3han, 3utv, 3hap, 1tn0, 3utx, 1xji, 3har, 3uty, 3has]
LXFXVLDVXXKVGXG	LG14	NXTVVLWSAYXVXWL	NL14	6	5	[1m0k, 1s8l, 1at9, 1e0p, 1s8j, 1r2n, 1r84, 1pxs, 1ap9, 1pxr, 1m0l, 4hwl, 1s54, 1s53, 1o0a, 3han, 3hao, 1kg9, 1kg8, 3hap, 3haq, 2wjk, 3har, 2wjl, 3has, 1q5j, 2zzl, 1q5i, 1f50, 1tn5, 3nsb, 1cwq, 3utv, 1tn0, 3utw, 3utx, 4fpd, 3uty, 1brx, 1brr, 1p8i, 1fbk, 1ucq, 4hyx, 1f4z, 1ixf, 3vi0, 1qkp, 1qko, 1p8h, 1qm8, 4md2, 2zfe, 4md1, 1iw6, 3ns0, 1c3w, 1bm1, 1kme, 2ntu, 2ntw, 1s52, 1s51, 1py6, 4ov0, 1iw9, 2i…
LWSAYXVVWLIGSEG	LG14	NXTVVLWSAYXVXWL	NL14	5	5	[1brr, 1s52, 1r84, 1r2n, 1pxr, 1ap9, 4hwl, 3han, 3utv, 3hap, 1tn0, 3utx, 1xji, 3har, 3uty, 3has]
LXFXVLDVXXKVGXG	LG14	WIWLALGTALMGLGT	WT14	6	0	[1fbb, 1brr, 1fbk, 1r2n, 1r84, 1ucq, 4hyx, 1pxs, 1ap9, 1pxr, 4hwl, 1ixf, 3vi0, 1qkp, 1qko, 1s53, 1p8h, 3han, 3hao, 1c8r, 3hap, 3haq, 2wjk, 3har, 4md2, 3has, 4md1, 3ns0, 1q5j, 1kgb, 1q5i, 1kme, 2ntw, 1py6, 4ov0, 1iw9, 3vhz, 1tn5, 3nsb, 3mbv, 3utv, 1tn0, 3utw, 3utx, 1xji, 3uty]
LXGLXXLXFLVXGMG	LG14	WIWLALGTALMGLGT	WT14	0	0	[1q5i, 1kme, 1py6, 1pxs, 1pxr, 1tn5, 1qko, 1s53, 3hao, 3haq, 1tn0, 3utw, 3har]
LXFXVLDVXXKVGXG	LG14	LXXXIAFTXXLSMLL	LL14	6	1	[1s8l, 1at9, 1e0p, 1s8j, 2i1x, 1r2n, 1r84, 1pxs, 1ap9, 1m0m, 1pxr, 4hwl, 1s54, 1s53, 1o0a, 1c8s, 3han, 3hao, 1kg9, 1c8r, 1kg8, 3hap, 3haq, 2wjk, 3har, 2wjl, 3has, 1q5j, 2zzl, 1kgb, 1q5i, 1f50, 1tn5, 3nsb, 2brd, 1tn0, 3utx, 4fpd, 3uty, 1brx, 1fbb, 1brr, 1fbk, 1ucq, 4hyx, 1p8u, 1f4z, 1ixf, 3vi0, 1qkp, 1qko, 1p8h, 4md2, 4md1, 3ns0, 1c3w, 1bm1, 1kme, 2ntu, 2ntw, 1s52, 1s51, 1py6, 4ov0, 1iw9, 3vhz, 2i…
LXGVDALMXVXGXXG	LG14	LFSTIAFLXXLYXLL	LL14	3	4	[2z55, 1vgo, 2ei4]
LXGLXXLXFLVXGMG	LG14	LXXXIAFTXXLSMLL	LL14	0	1	[1brx, 1at9, 1e0p, 1pxs, 1pxr, 1qko, 1brd, 1s54, 1s53, 3hao, 3haq, 3har, 2wjl, 1c3w, 1bm1, 1q5i, 2ntu, 1kme, 1s51, 1py6, 2i20, 1vjm, 1tn5, 1x0k, 1tn0]
LXGLXXLXFLVXGMG	LG14	LFXVLDVSXKVGXGL	LL14	0	6	[1brx, 1at9, 1e0p, 1pxs, 1pxr, 1qko, 1brd, 1s54, 1s53, 3hao, 3haq, 3har, 2wjl, 1c3w, 1bm1, 1q5i, 2ntu, 1kme, 1s51, 1py6, 2i20, 1vjm, 1tn5, 1x0k, 1tn0, 3utw]
LWSAYXVVWLIGSEG	LG14	LFXVLDVSXKVGXGL	LL14	5	6	[1q5i, 1brr, 1s52, 1r84, 1r2n, 1pxr, 1ap9, 4hwl, 3han, 2brd, 3utv, 3hap, 1tn0, 3utx, 1xji, 3har, 3uty, 3has]
LVXXDGIMIXTGLXG	LG14	LXXXIAFTXXLSMLL	LL14	3	1	[1s8l, 1at9, 1e0p, 1s8j, 1r2n, 1r84, 1ap9, 4hwl, 1s54, 1s53, 1o0a, 3hao, 1kg9, 1c8r, 1kg8, 3haq, 2wjk, 3har, 2wjl, 3has, 2zzl, 1q5j, 1kgb, 1q5i, 1f50, 3nsb, 1tn5, 3utx, 4fpd, 1brx, 1brr, 1fbk, 1ucq, 4hyx, 1f4z, 1ixf, 3vi0, 1qkp, 1qko, 1p8h, 4md2, 4md1, 3ns0, 1c3w, 1bm1, 2ntu, 1kme, 2ntw, 1s52, 1s51, 1py6, 4ov0, 2i20, 3vhz, 1iw9, 2i21, 1vjm, 3mbv, 3t45, 1x0k, 1xji]
LVXXDGIMIXTGLXG	LG14	LAXVXADGIMIGXXL	LL14	3	3	[1m0k, 1s8l, 1at9, 1e0p, 1s8j, 1r2n, 1r84, 1pxs, 1ap9, 1pxr, 4hwl, 1s54, 1s53, 1o0a, 3han, 3hao, 1kg9, 1kg8, 3haq, 2wjk, 3har, 2wjl, 3has, 1q5j, 1q5i, 1f50, 3nsb, 1tn5, 1cwq, 3utv, 1tn0, 3utw, 3utx, 4fpd, 3uty, 1brx, 1brr, 1p8i, 1fbk, 1ucq, 4hyx, 1f4z, 3vi0, 1qkp, 1qko, 1p8h, 4md2, 4md1, 3ns0, 1c3w, 1bm1, 2ntu, 1kme, 2ntw, 1s52, 1s51, 1py6, 4ov0, 2i20, 1vjm, 3mbv, 1x0k, 1xji]
LXFXVLDVXXKVGXG	LG14	TXXMGLGXLYFLVKG	TG14	6	0	[1s8l, 1at9, 1e0p, 1s8j, 1r2n, 1r84, 1pxs, 1jv7, 1jv6, 1ap9, 1pxr, 4hwl, 1s54, 1s53, 1o0a, 3han, 3hao, 1kg9, 1kg8, 3hap, 3haq, 2wjk, 3har, 2wjl, 3has, 1q5j, 1q5i, 1f50, 1tn5, 3nsb, 1tn0, 3utw, 3utx, 4fpd, 3uty, 1brx, 1fbk, 1ucq, 4hyx, 1f4z, 1qkp, 1qko, 1p8h, 4md2, 4md1, 3ns0, 1c3w, 1bm1, 1kme, 2ntu, 2ntw, 1py6, 4ov0, 2i20, 1vjm, 3mbv, 1x0i, 1x0k, 1xji]
LXFXVLDVXXKVGXG	LG14	TVXXWSAYXVVWLXG	TG14	6	5	[1m0k, 1at9, 1e0p, 2i1x, 1r2n, 1r84, 1pxs, 1ap9, 1m0m, 1pxr, 4hwl, 1s54, 1s53, 1o0a, 1c8s, 3han, 3hao, 1kg9, 1c8r, 1kg8, 3hap, 3haq, 2wjk, 3har, 2wjl, 3has, 1q5j, 2zzl, 1kgb, 1q5i, 1f50, 1dze, 1tn5, 3nsb, 2brd, 3utv, 1tn0, 3utw, 3utx, 4fpd, 3uty, 1brx, 1fbb, 1brr, 1p8i, 1fbk, 1ucq, 4hyx, 1p8u, 1f4z, 1ixf, 3vi0, 1qkp, 1qko, 1p8h, 1qm8, 4md2, 2zfe, 4md1, 1iw6, 3ns0, 1c3w, 1bm1, 1kme, 2ntu, 2ntw, 1s…
LWSAYXVVWLIGSEG	LG14	TVXXWSAYXVVWLXG	TG14	5	5	[1fbb, 1brr, 1s52, 1r84, 1r2n, 1pxr, 1ap9, 4hwl, 3han, 2brd, 3utv, 3hap, 1tn0, 3utx, 1xji, 3har, 3uty, 3has]
LXGLXXLXFLVXGMG	LG14	TXXMGLGXLYFLVKG	TG14	0	0	[1brx, 1at9, 1e0p, 1pxs, 1pxr, 1qko, 1brd, 1s53, 3hao, 3haq, 1bha, 3har, 2wjl, 1c3w, 1bm1, 1q5i, 2ntu, 1kme, 1py6, 2i20, 1vjm, 1tn5, 1x0k, 1tn0, 3utw]
LXGLXXLXFLVXGMG	LG14	LXTALMGLGXLYFXV	LV14	0	0	[1brx, 1at9, 1e0p, 1pxs, 1pxr, 1qko, 1brd, 1s53, 3hao, 3haq, 1bha, 3har, 2wjl, 1c3w, 1bm1, 1q5i, 2ntu, 1kme, 1py6, 2i20, 1vjm, 1tn5, 1x0k, 1tn0, 3utw]
LWSAYXVVWLIGSEG	LG14	LRNVXVVLWSAYXXV	LV14	5	5	[1brr, 1s52, 1r84, 1r2n, 1pxr, 1ap9, 4hwl, 3han, 3utv, 3hap, 1tn0, 3utx, 1xji, 3har, 3uty, 3has]
LXFXVLDVXXKVGXG	LG14	LRNVXVVLWSAYXXV	LV14	6	5	[1s8l, 1at9, 1e0p, 1s8j, 1r2n, 1r84, 1pxs, 1jv7, 1jv6, 1ap9, 1pxr, 4hwl, 1s54, 1s53, 1o0a, 3han, 3hao, 1kg9, 1kg8, 3hap, 3haq, 2wjk, 3har, 2wjl, 3has, 1q5j, 1q5i, 1f50, 1tn5, 3nsb, 3utv, 1tn0, 3utw, 3utx, 4fpd, 3uty, 1brx, 1brr, 1fbk, 1ucq, 4hyx, 1f4z, 1qkp, 1qko, 1p8h, 4md2, 4md1, 3ns0, 1c3w, 1bm1, 1kme, 2ntu, 2ntw, 1s52, 1s51, 1py6, 4ov0, 2i20, 1vjm, 3mbv, 1x0i, 1x0k, 1xji]
LVXXDGIMIXTGLXG	LG14	LFTTPLXLLDLXLLV	LV14	3	2	[1brx]
LXFXVLDVXXKVGXG	LG14	LXTALMGLGXLYFXV	LV14	6	0	[1m0k, 1s8l, 1at9, 1e0p, 1s8j, 1r2n, 1r84, 1pxs, 1jv7, 1jv6, 1ap9, 1pxr, 1m0l, 4hwl, 1s54, 1s53, 1o0a, 3han, 3hao, 1kg9, 1kg8, 3hap, 3haq, 2wjk, 3har, 2wjl, 3has, 1q5j, 2zzl, 1q5i, 1f50, 1tn5, 3nsb, 2brd, 1cwq, 3utv, 1tn0, 3utw, 3utx, 4fpd, 3uty, 1brx, 1brr, 1p8i, 1fbk, 1ucq, 4hyx, 1f4z, 1ixf, 3vi0, 1qkp, 1qko, 1p8h, 1qm8, 4md2, 2zfe, 4md1, 1iw6, 3ns0, 1c3w, 1bm1, 1kme, 2ntu, 2ntw, 1s52, 1s51, 1p…
LXFXVLDVXXKVGXG	LG14	GTALMGLGXLYFLVK	GK14	6	0	[1m0k, 1s8l, 1at9, 1e0p, 1s8j, 1r2n, 1r84, 1pxs, 1jv7, 1jv6, 1ap9, 1pxr, 4hwl, 1s54, 1s53, 1o0a, 3han, 3hao, 1kg9, 1kg8, 3hap, 3haq, 2wjk, 3har, 2wjl, 3has, 1q5j, 1q5i, 1f50, 1tn5, 3nsb, 1cwq, 1tn0, 3utw, 3utx, 4fpd, 3uty, 1brx, 1brr, 1p8i, 1fbk, 1ucq, 4hyx, 1f4z, 3vi0, 1qkp, 1qko, 1p8h, 4md2, 4md1, 3ns0, 1c3w, 1bm1, 1kme, 2ntu, 2ntw, 1s52, 1s51, 1py6, 4ov0, 2at9, 2i20, 1vjm, 1qhj, 3mbv, 1x0i, 1x…
LXGLXXLXFLVXGMG	LG14	GTALMGLGXLYFLVK	GK14	0	0	[1brx, 1at9, 1e0p, 1pxs, 1pxr, 1qko, 1brd, 1s53, 3hao, 3haq, 1bha, 3har, 2wjl, 1c3w, 1bm1, 1q5i, 2ntu, 1kme, 1py6, 2i20, 1vjm, 1tn5, 1x0k, 1tn0, 3utw]
LFTXITFDIXMCVTG	LG14	MRWFWYAISCACFIV	MV14	3	4	[3qbl, 3vvk, 3qbi, 3qbk]
LXFXVLDVXXKVGXG	LG14	MGLGXLYFLVKGMGV	MV14	6	0	[1vjm, 1tn5, 1bm1, 1q5i, 1s54, 1s53, 1tn0, 2i20]
LXGLXXLXFLVXGMG	LG14	MGLGXLYFLVKGMGV	MV14	0	0	[1vjm, 1bm1, 1tn5, 1q5i, 1s53, 2i20, 1tn0]
LVXXDGIMIXTGLXG	LG14	IAFTMXLXMLLGXGL	IL14	3	1	[1at9, 1kme, 1brr, 1s52, 1r2n, 1r84, 4hwl, 1qkp, 3han, 3har, 3utx, 1xji, 3has, 3uty]
LXFXVLDVXXKVGXG	LG14	IWLXLGTALXXLGXL	IL14	6	0	[1s8l, 1at9, 1s8j, 2i1x, 1r2n, 1r84, 1pxs, 1ap9, 1m0m, 1pxr, 4hwl, 1s54, 1s53, 1o0a, 3han, 3hao, 1kg9, 1c8r, 1kg8, 3hap, 3haq, 2wjk, 3har, 2wjl, 3has, 1q5j, 2zzl, 1kgb, 1q5i, 1f50, 1tn5, 3nsb, 2brd, 3utv, 1tn0, 3utw, 3utx, 4fpd, 3uty, 1brx, 1fbb, 1brr, 1fbk, 1ucq, 4hyx, 1f4z, 1ixf, 3vi0, 1qkp, 1qko, 1p8h, 4md2, 4md1, 3ns0, 1c3w, 1bm1, 1kme, 2ntu, 2ntw, 1s52, 1s51, 1py6, 4ov0, 1iw9, 3vhz, 2i20, 2i…
LXGLXXLXFLVXGMG	LG14	IAFTMXLXMLLGXGL	IL14	0	1	[1at9, 1kme, 3har]
LXXLSILLFVFMTRG	LG14	IVAKYIFAFLLLNYL	IL14	0	6	[3vvk, 3qbi]
LXGLXXLXFLVXGMG	LG14	IWLXLGTALXXLGXL	IL14	0	0	[1brx, 1c3w, 1at9, 1bm1, 1q5i, 2ntu, 1kme, 1py6, 1pxs, 2i20, 1pxr, 1vjm, 1tn5, 1qko, 1s53, 1x0k, 3hao, 3haq, 1tn0, 3utw, 3har, 2wjl]
LXFXVLDVXXKVGXG	LG14	IAFTMXLXMLLGXGL	IL14	6	1	[1at9, 1kme, 1brr, 1s52, 1r2n, 1r84, 4hwl, 1qkp, 3han, 3hap, 3har, 3utx, 1xji, 3has, 3uty]
LXXLXXLMIVXGXXG	LG14	LWGFLSTIPFVWILY	LY14	3	4	[3ddl]
LWAIYPFIWLLGXPG	LG14	LFGMGAVAFXGLVYY	LY14	5	4	[3qap, 3qdc]
LWAIYPFIWLLGXPG	LG14	AVAFXGLVYYLVGPM	AM14	5	4	[3qap, 3qdc]
LXFXVLDVXXKVGXG	LG14	ALMGLGXLYFLVKGM	AM14	6	0	[1s8l, 1at9, 1e0p, 1r2n, 1r84, 1pxs, 1jv7, 1jv6, 1pxr, 1s54, 1s53, 1o0a, 3han, 3hao, 1kg8, 3hap, 3haq, 2wjk, 3har, 2wjl, 3has, 1q5j, 1q5i, 1f50, 1tn5, 1tn0, 3utw, 3utx, 4fpd, 3uty, 1brx, 1fbk, 1ucq, 4hyx, 1f4z, 1qko, 1p8h, 4md2, 4md1, 1c3w, 1bm1, 1kme, 2ntu, 2ntw, 1s51, 1py6, 4ov0, 2i20, 1vjm, 3mbv, 1x0i, 1x0k, 1xji]
LXGLXXLXFLVXGMG	LG14	ALMGLGXLYFLVKGM	AM14	0	0	[1brx, 1at9, 1e0p, 1pxs, 1pxr, 1qko, 1brd, 1s53, 3hao, 3haq, 1bha, 3har, 2wjl, 1c3w, 1bm1, 1q5i, 2ntu, 1kme, 1py6, 2i20, 1vjm, 1tn5, 1x0k, 1tn0, 3utw]
LVXXDGIMIXTGLXG	LG14	TLXXXIAFTXXLSML	TL14	3	1	[1m0k, 1s8l, 1at9, 1e0p, 1s8j, 1r2n, 1r84, 1ap9, 4hwl, 1s54, 1s53, 1o0a, 3hao, 1kg9, 1c8r, 1kg8, 3haq, 2wjk, 3har, 2wjl, 3has, 2zzl, 1q5j, 1kgb, 1q5i, 1f50, 3nsb, 1tn5, 3utx, 4fpd, 1brx, 1brr, 1p8i, 1fbk, 1ucq, 4hyx, 1f4z, 1ixf, 3vi0, 1qkp, 1qko, 1p8h, 1qm8, 4md2, 2zfe, 4md1, 1iw6, 3ns0, 1c3w, 1bm1, 2ntu, 1kme, 2ntw, 1s52, 1s51, 1py6, 4ov0, 2i20, 3vhz, 1iw9, 2i21, 1vjm, 1x0s, 3mbv, 3t45, 1x0k, 1x…
LTWALSTPMILXALG	LG14	TFDIAMCVTGLAAAL	TL14	2	3	[3qbl, 3vvk, 3qbg, 3qbi, 3qbk]
LXGVDALMXVXGXXG	LG14	TIAFLFVLYYLLTSL	TL14	3	4	[1vgo]
LFTXITFDIXMCVTG	LG14	TWALSTXMILLALGL	TL14	3	2	[3qbl, 3vvk, 3qbg, 3qbi, 3qbk]
LXXLSILLFVFMTRG	LG14	TXLVPVVSIASYXGL	TL14	0	1	[3vvk, 3qbi]
LTWALSTPMILXALG	LG14	TXLVPVVSIASYXGL	TL14	2	1	[3qbl, 3vvk, 3qbg, 3qbi, 3qbk]
LXGLXXLXFLVXGMG	LG14	TLXXXIAFTXXLSML	TL14	0	1	[1brx, 1at9, 1e0p, 1pxs, 1pxr, 1qko, 1brd, 1s54, 1s53, 3hao, 3haq, 1bha, 3har, 2wjl, 1c3w, 1bm1, 1q5i, 2ntu, 1kme, 1s51, 1py6, 2i20, 1vjm, 1tn5, 1x0k, 1tn0]
LXFXVLDVXXKVGXG	LG14	TLXXXIAFTXXLSML	TL14	6	1	[1m0k, 1s8l, 1at9, 1e0p, 1s8j, 2i1x, 1r2n, 1r84, 1pxs, 1jv7, 1jv6, 1pxr, 1ap9, 1m0m, 4hwl, 1s54, 1s53, 1o0a, 3han, 3hao, 1kg9, 1c8r, 1kg8, 3hap, 3haq, 2wjk, 3har, 2wjl, 3has, 1q5j, 2zzl, 1kgb, 1q5i, 1f50, 1dze, 1tn5, 3nsb, 1tn0, 3utx, 4fpd, 3uty, 1brx, 1brr, 1p8i, 1fbk, 1ucq, 4hyx, 1p8u, 1f4z, 1ixf, 3vi0, 1qkp, 1qko, 1p8h, 1qm8, 4md2, 2zfe, 4md1, 1iw6, 3ns0, 1c3w, 1bm1, 1kme, 2ntu, 2ntw, 1s52, 1s…
LFTXITFDIXMCVTG	LG14	TXLVPVVSIASYXGL	TL14	3	1	[3qbl, 3vvk, 3qbg, 3qbi, 3qbk]
LXFXVLDVXXKVGXG	LG14	VXXLWTAYPILWIXG	VG14	6	5	[1uaz]
LXFXVLDVXXKVGXG	LG14	VPXIASAAYLSMFFG	VG14	6	1	[1uaz]
LXFXVLDVXXKVGXG	LG14	VXXIAFTMXLSMLXG	VG14	6	1	[1brx, 1at9, 1bm1, 1kme, 1brr, 1s52, 1r2n, 1r84, 4hwl, 1qkp, 2brd, 3hap, 3har, 3utx, 1xji, 3uty, 3has]
LXGLXXLXFLVXGMG	LG14	VXXIAFTMXLSMLXG	VG14	0	1	[1brx, 1at9, 1bm1, 1kme, 3har]
LVXXDGIMIXTGLXG	LG14	VXXIAFTMXLSMLXG	VG14	3	1	[1brx, 1at9, 1bm1, 1kme, 1brr, 1s52, 1r2n, 1r84, 4hwl, 1qkp, 3har, 3utx, 1xji, 3has]
LXFXVLDVXXKVGXG	LG14	VVLWSAYXVVWLIGS	VS14	6	5	[1brx, 1at9, 1fbb, 1bm1, 1q5i, 1brr, 1s52, 1r2n, 1r84, 1ap9, 1pxr, 4hwl, 3han, 2brd, 3hap, 3utv, 1tn0, 3har, 3utx, 1xji, 3has, 3uty]
LWSAYXVVWLIGSEG	LG14	VVLWSAYXVVWLIGS	VS14	5	5	[1fbb, 1brr, 1s52, 1r84, 1r2n, 1pxr, 1ap9, 4hwl, 3han, 2brd, 3utv, 3hap, 1tn0, 3utx, 1xji, 3har, 3uty, 3has]
LXXLXXLMIVXGXXG	LG14	TRGXWGFLSTIPFVW	TW14	3	4	[3ddl]
LXGLXXLXFLVXGMG	LG14	IXTLXXXIAFTXXLS	IS14	0	1	[1brx, 1at9, 1e0p, 1pxs, 1pxr, 1qko, 1brd, 1s54, 1s53, 3hao, 3haq, 1bha, 3har, 2wjl, 1c3w, 1bm1, 1q5i, 2ntu, 1kme, 1py6, 2i20, 1vjm, 1tn5, 1x0k, 1tn0]
LXXLSILLFVFMTRG	LG14	IAVSTILVPVVSIXS	IS14	0	1	[3vvk, 3qbi]
LFTXITFDIXMCVTG	LG14	IAVSTILVPVVSIXS	IS14	3	1	[3qbl, 3vvk, 3qbg, 3qbi, 3qbk]
LVXXDGIMIXTGLXG	LG14	IXTLXXXIAFTXXLS	IS14	3	1	[1m0k, 1s8l, 1at9, 1e0p, 1s8j, 1r2n, 1r84, 1ap9, 4hwl, 1s54, 1o0a, 3hao, 1kg9, 1kg8, 3haq, 2wjk, 3har, 2wjl, 3has, 2zzl, 1q5j, 1q5i, 1f50, 3nsb, 1tn5, 1cwq, 4fpd, 1brx, 1brr, 1p8i, 1fbk, 1ucq, 4hyx, 1f4z, 1ixf, 3vi0, 1qkp, 1qko, 1p8h, 1qm8, 4md2, 2zfe, 4md1, 1iw6, 3ns0, 1c3w, 1bm1, 2ntu, 1kme, 2ntw, 1s52, 1s51, 1py6, 4ov0, 2i20, 1iw9, 1vjm, 1x0s, 1qhj, 3mbv, 1x0k, 1xji]
LTWALSTPMILXALG	LG14	IAVSTILVPVVSIXS	IS14	2	1	[3qbl, 3vvk, 3qbg, 3qbi, 3qbk]
LXFXVLDVXXKVGXG	LG14	IXTLXXXIAFTXXLS	IS14	6	1	[1m0k, 1s8l, 1at9, 1e0p, 1s8j, 1r2n, 1r84, 1jv7, 1pxs, 1jv6, 1ap9, 1pxr, 1m0l, 4hwl, 1s54, 1o0a, 3han, 3hao, 1kg9, 1kg8, 3hap, 3haq, 2wjk, 3har, 2wjl, 3has, 1q5j, 2zzl, 1q5i, 1f50, 1tn5, 3nsb, 1cwq, 1tn0, 4fpd, 1brx, 1brr, 1p8i, 1fbk, 1ucq, 4hyx, 1f4z, 1ixf, 3vi0, 1qkp, 1qko, 1p8h, 1qm8, 4md2, 2zfe, 4md1, 1iw6, 3ns0, 1c3w, 1bm1, 1kme, 2ntu, 2ntw, 1s52, 1s51, 1py6, 4ov0, 1iw9, 2i20, 1vjm, 1x0s, 1q…
LTWALSTPMILXALG	LG14	IWGATLMIPLVSIXS	IS14	2	1	[2jaf, 2jag]
LWSAYXVVWLIGSEG	LG14	KXLRNVTVVLWSAYP	KP14	5	5	[1s52, 1r84, 1r2n, 1pxr, 4hwl, 3han, 3utv, 3hap, 1tn0, 3utx, 1xji, 3har, 3uty, 3has]
LXFXVLDVXXKVGXG	LG14	KXLRNVTVVLWSAYP	KP14	6	5	[1brx, 1s8l, 1e0p, 1s8j, 1r2n, 1r84, 4hyx, 1f4z, 1pxs, 1jv7, 1jv6, 1pxr, 4hwl, 1qkp, 1qko, 1s54, 1s53, 1o0a, 3han, 3hao, 3hap, 3haq, 2wjk, 3har, 2wjl, 3has, 1c3w, 1bm1, 1kme, 2ntu, 2ntw, 1s52, 1s51, 1py6, 2i20, 1vjm, 1tn5, 1x0i, 1x0k, 3utv, 1tn0, 3utw, 3utx, 1xji, 3uty]
LVXXDGIMIXTGLXG	LG14	ARYXXWLFTTXLXXL	AL14	3	2	[1q5j]
LXGLXXLXFLVXGMG	LG14	ARYAXWLFTTXLXXL	AL14	0	2	[1brx, 1c3w, 1at9, 1bm1, 1e0p, 1q5i, 2ntu, 1kme, 1py6, 1pxs, 2i20, 1pxr, 1vjm, 1tn5, 1qko, 1s53, 1x0k, 3haq, 1tn0, 3utw, 3har, 2wjl]
LXFXVLDVXXKVGXG	LG14	ALGTALXGLXXLYFL	AL14	6	0	[1m0k, 1s8l, 1at9, 1e0p, 1s8j, 2i1x, 1r2n, 1r84, 1pxs, 1jv7, 1jv6, 1ap9, 1m0m, 1pxr, 1m0l, 4hwl, 1s54, 1s53, 1o0a, 1c8s, 3han, 3hao, 1kg9, 1c8r, 1kg8, 3hap, 3haq, 2wjk, 3har, 2wjl, 3has, 1q5j, 2zzl, 1kgb, 1q5i, 1f50, 1dze, 1tn5, 3nsb, 2brd, 1cwq, 3utv, 1tn0, 3utw, 3utx, 4fpd, 3uty, 1brx, 1fbb, 1brr, 1p8i, 1fbk, 1ucq, 4hyx, 1p8u, 1f4z, 1ixf, 3vi0, 1qkp, 1qko, 1p8h, 1qm8, 4md2, 2zfe, 4md1, 1iw6, 3n…
LVXXDGIMIXTGLXG	LG14	AIXXLXXXIAFTXXL	AL14	3	1	[1m0k, 1s8l, 1at9, 1e0p, 1s8j, 1r2n, 1r84, 1ap9, 4hwl, 1s54, 1o0a, 3hao, 1kg9, 1kg8, 3haq, 2wjk, 3har, 2wjl, 3has, 1q5j, 1q5i, 1f50, 3nsb, 1tn5, 1cwq, 4fpd, 1brx, 1brr, 1p8i, 1fbk, 1ucq, 4hyx, 1f4z, 3vi0, 1qkp, 1qko, 1p8h, 4md2, 4md1, 3ns0, 1c3w, 1bm1, 2ntu, 1kme, 2ntw, 1s52, 1s51, 1py6, 4ov0, 2i20, 1vjm, 3mbv, 1x0k, 1xji]
LXGVDALMXVXGXXG	LG14	ARYAXWLFTTXLXXL	AL14	3	2	[2z55, 1vgo, 2ei4]
LFTXITFDIXMCVTG	LG14	AISCACFIVVLYXLL	AL14	3	4	[3qbl, 3vvk, 3qbg, 3qbi, 3qbk]
LXGLXXLXFLVXGMG	LG14	AIXXLXXXIAFTXXL	AL14	0	1	[1brx, 1at9, 1e0p, 1pxs, 1pxr, 1qko, 1brd, 1s54, 1s53, 3hao, 3haq, 1bha, 3har, 2wjl, 1c3w, 1bm1, 1q5i, 2ntu, 1kme, 1s51, 1py6, 2i20, 1vjm, 1tn5, 1x0k, 1tn0]
LXXLSILLFVFMTRG	LG14	ALDIVAXYIFAXLLL	AL14	0	6	[3vvk, 3qbi]
LMLXGTFYFIARGWG	LG14	AITXLVPGIASAAYL	AL14	0	1	[1vgo]
LXFXVLDVXXKVGXG	LG14	AIXXLXXXIAFTXXL	AL14	6	1	[1m0k, 1s8l, 1at9, 1e0p, 1s8j, 1r2n, 1r84, 1jv7, 1pxs, 1jv6, 1pxr, 1ap9, 4hwl, 1s54, 1o0a, 3han, 3hao, 1kg9, 1kg8, 3hap, 3haq, 2wjk, 3har, 2wjl, 3has, 1q5j, 1q5i, 1f50, 1tn5, 3nsb, 1cwq, 1tn0, 4fpd, 1brx, 1brr, 1p8i, 1fbk, 1ucq, 4hyx, 1f4z, 3vi0, 1qkp, 1qko, 1p8h, 4md2, 4md1, 3ns0, 1c3w, 1bm1, 1kme, 2ntu, 2ntw, 1s52, 1s51, 1py6, 4ov0, 2i20, 1vjm, 3mbv, 1x0i, 1x0k, 1xji]
LVXXDGIMIXTGLXG	LG14	ARYAXWLFTTXLXXL	AL14	3	2	[1m0k, 1s8l, 1at9, 1e0p, 1s8j, 1r2n, 1r84, 1pxs, 1ap9, 1pxr, 4hwl, 1s54, 1s53, 1o0a, 3han, 1kg9, 3hao, 1kg8, 3haq, 2wjk, 3har, 2wjl, 3has, 2zzl, 1q5i, 1f50, 3nsb, 1tn5, 1cwq, 3utv, 1tn0, 3utw, 3utx, 4fpd, 3uty, 1brx, 1brr, 1p8i, 1fbk, 1ucq, 4hyx, 1f4z, 1ixf, 1qkp, 1qko, 1p8h, 1qm8, 4md2, 2zfe, 4md1, 1iw6, 3ns0, 1c3w, 1bm1, 2ntu, 1kme, 2ntw, 1s52, 1s51, 1py6, 4ov0, 2i20, 1iw9, 1vjm, 1x0s, 1qhj, 3m…
LXGLXXLXFLVXGMG	LG14	ALGTALXGLXXLYFL	AL14	0	0	[1brx, 1at9, 1e0p, 1pxs, 1pxr, 1qko, 1brd, 1s53, 3hao, 3haq, 1bha, 3har, 2wjl, 1c3w, 1bm1, 1q5i, 2ntu, 1kme, 1py6, 2i20, 1vjm, 1tn5, 1x0k, 1tn0, 3utw]
LVXXDGIMIXTGLXG	LG14	ISTAAMLYXLYVXFF	IF14	3	4	[1s8l, 1at9, 1e0p, 1s8j, 1r2n, 1r84, 1pxs, 1pxr, 4hwl, 1s54, 1s53, 1o0a, 3han, 3hao, 1kg8, 3haq, 3har, 2wjk, 2wjl, 3has, 1q5j, 1q5i, 1tn5, 3utv, 1tn0, 3utw, 3utx, 4fpd, 3uty, 1fbk, 1ucq, 4hyx, 1f4z, 1qkp, 1qko, 1p8h, 4md2, 4md1, 1c3w, 1bm1, 2ntu, 1kme, 2ntw, 1s52, 1s51, 1py6, 4ov0, 2i20, 1vjm, 3mbv, 1x0k, 1xji]
LXFXVLDVXXKVGXG	LG14	ILVPGIAXAAYLXMF	IF14	6	1	[1uaz]
LMLXGTFYFIARGWG	LG14	ILVPGIAXAAYLXMF	IF14	0	1	[1vgo]
LWSAYXVVWLIGSEG	LG14	ISTAAMLYXLYVXFF	IF14	5	4	[1s52, 1r84, 1r2n, 1pxr, 4hwl, 3han, 3utv, 3hap, 1tn0, 3har, 3utx, 1xji, 3uty, 3has]
LXXLFWLXXXGMXVG	LG14	GISGIAAVAYXVXAL	GL14	0	1	[1jgj]
LFTXITFDIXMCVTG	LG14	GRYLTWALSTPMILL	GL14	3	2	[3qbl, 3vvk, 3qbg, 3qbi, 3qbk]
LFTXIAADIXMCVTG	LG14	GRYLTWALSTPMILL	GL14	3	2	[2jaf]
LVXXDGIMIXTGLXG	LG14	GADGIMIXTGLXXAL	GL14	3	3	[1at9, 1e0p, 1r2n, 1r84, 1pxs, 1ap9, 1pxr, 4hwl, 1s54, 1s53, 1o0a, 3han, 3hao, 1kg9, 1c8r, 1kg8, 2wjk, 3har, 2wjl, 3has, 2zzl, 1q5j, 1kgb, 1q5i, 1f50, 3nsb, 1tn5, 3utv, 1tn0, 3utx, 4fpd, 3uty, 1brx, 1brr, 1fbk, 1ucq, 1p8u, 1f4z, 1ixf, 3vi0, 1qkp, 1qko, 1p8h, 4md2, 4md1, 3ns0, 1c3w, 1bm1, 2ntu, 1kme, 2ntw, 1s52, 1s51, 1py6, 4ov0, 2i20, 3vhz, 1iw9, 2i21, 1vjm, 3mbv, 3t45, 1x0k, 1xji]
LWSAYXVVWLIGSEG	LG14	GADGIMIXTGLXXAL	GL14	5	3	[1fbb, 1brr, 1s52, 1r84, 1r2n, 1pxr, 1ap9, 4hwl, 3han, 2brd, 3utv, 3hap, 1tn0, 3utx, 1xji, 3har, 3uty, 3has]
LXXLXXLMIVXGXXG	LG14	GFLSTIPFVWILYIL	GL14	3	4	[3ddl]
LTWALSTPMILXALG	LG14	GATLMIXLVSISSYL	GL14	2	1	[2jaf, 2jag]
LXXLXXLMIVXGXXG	LG14	GLXGFLSTIPFVWIL	GL14	3	4	[3ddl]
LFTXITFDIXMCVTG	LG14	AXFIVVLYILLVEWA	AA14	3	4	[3qbl, 3vvk, 3qbg, 3qbi, 3qbk]
LXGLXXLXFLVXGMG	LG14	AXWLFTTXXXXLXLA	AA14	0	2	[1brx, 1c3w, 1at9, 1bm1, 1e0p, 1q5i, 2ntu, 1kme, 1py6, 1pxs, 1pxr, 1vjm, 1tn5, 1qko, 1brd, 1s53, 1x0k, 3haq, 1tn0, 3utw, 3har, 2wjl]
LXGVDALMXVXGXXG	LG14	AXWLFTTXXXXLXLA	AA14	3	2	[2z55, 1vgo]
LTWALSTPMILXALG	LG14	AITFDIAMCVTGLXA	AA14	2	3	[3qbl, 3vvk, 3qbg, 3qbi, 3qbk]
LFTXITFDIXMCVTG	LG14	ALSTPMILLALXLXA	AA14	3	2	[3vvk, 3qbi]
LXFXVLDVXXKVGXG	LG14	AXWLFTTXXXXLXLA	AA14	6	2	[1jv6]
LVXXDGIMIXTGLXG	LG14	AXWLFTTXXXXLXLA	AA14	3	2	[1s8l, 1at9, 1e0p, 1s8j, 1r2n, 1r84, 1pxs, 1pxr, 4hwl, 1s54, 1s53, 1o0a, 3han, 1kg8, 3haq, 2wjk, 3har, 2wjl, 3has, 1q5i, 1f50, 1tn5, 3utv, 1tn0, 3utw, 3utx, 3uty, 4fpd, 1brx, 1fbk, 4hyx, 1f4z, 1qkp, 1qko, 1p8h, 4md2, 4md1, 1c3w, 1bm1, 2ntu, 1kme, 2ntw, 1s52, 1s51, 1py6, 4ov0, 2i20, 1vjm, 3mbv, 1x0k, 1xji]
LVXXDGIMIXTGLXG	LG14	GTXLAXVGADGIMIG	GG14	3	3	[1s8l, 1e0p, 1s8j, 1r2n, 1r84, 4hyx, 1f4z, 1pxs, 1pxr, 4hwl, 1qkp, 1qko, 1s54, 1s53, 1o0a, 3han, 3hao, 3haq, 2wjk, 3har, 2wjl, 3has, 1c3w, 1q5i, 2ntu, 1kme, 2ntw, 1s52, 1s51, 1py6, 2i20, 1vjm, 1tn5, 1x0k, 3utv, 1tn0, 3utw, 3utx, 1xji, 3uty]
LXXLFWLXXXGMXVG	LG14	GIAAVAYXVMALGVG	GG14	0	1	[1jgj]
LTWALSTPMILXALG	LG14	VIAADIGMCVTGLAA	VA14	2	3	[2jaf]
LWAIYPFIWLLGXPG	LG14	VYLDLVTXVGFGFIA	VA14	5	6	[3qap, 3qdc]
LVXXDGIMIXTGLXG	LG14	VGXDGIMIXTGLVGA	VA14	3	3	[1m0k, 1at9, 1e0p, 1r2n, 1r84, 1pxs, 1ap9, 1pxr, 4hwl, 1s54, 1s53, 1o0a, 3han, 3hao, 1kg9, 1c8r, 1kg8, 3haq, 2wjk, 3har, 2wjl, 3has, 2zzl, 1q5j, 1kgb, 1q5i, 1f50, 3nsb, 1tn5, 3utv, 1tn0, 3utw, 3utx, 4fpd, 3uty, 1brx, 1brr, 1p8i, 1fbk, 1ucq, 4hyx, 1p8u, 1f4z, 1ixf, 3vi0, 1qkp, 1qko, 1p8h, 1qm8, 4md2, 2zfe, 4md1, 1iw6, 3ns0, 1c3w, 1bm1, 2ntu, 1kme, 2ntw, 1s52, 1s51, 1py6, 4ov0, 2i20, 3vhz, 1iw9, 2i…
LXXLFWLXXXGMXVG	LG14	VGISGXAAVAYXXXA	VA14	0	1	[1jgj]
LXXLFWLXXXGMXVG	LG14	VYLDLVTXVGFGFIA	VA14	0	6	[1jgj]
LVXXDGIMIXTGLXG	LG14	TILAXVGADGIMIXT	TT14	3	3	[1s8l, 1at9, 1e0p, 1s8j, 1r2n, 1r84, 1pxs, 1pxr, 4hwl, 1s54, 1s53, 1o0a, 3han, 3hao, 1kg8, 3haq, 2wjk, 3har, 2wjl, 3has, 1q5i, 1f50, 1tn5, 3utv, 1tn0, 3utw, 3utx, 4fpd, 3uty, 1brx, 4hyx, 1f4z, 1qkp, 1qko, 1p8h, 4md2, 4md1, 1c3w, 1bm1, 2ntu, 1kme, 2ntw, 1s52, 1s51, 1py6, 4ov0, 2i20, 1vjm, 3mbv, 1x0k, 1xji]
LXFXVLDVXXKVGXG	LG14	TLWLXIGTLLMLXGT	TT14	6	0	[1uaz]
LFTXIAADIXMCVTG	LG14	AISCAFXVVVLSALV	AV14	3	4	[2jaf, 2jag]
LVXXDGIMIXTGLXG	LG14	AXVGADGIMIGTGLV	AV14	3	3	[1m0k, 1s8l, 1at9, 1e0p, 1s8j, 1r2n, 1r84, 1pxs, 1ap9, 1pxr, 4hwl, 1s54, 1s53, 1o0a, 3han, 3hao, 1kg9, 1kg8, 3haq, 2wjk, 3har, 2wjl, 3has, 2zzl, 1q5j, 1q5i, 1f50, 3nsb, 1tn5, 1cwq, 3utv, 1tn0, 3utw, 3utx, 4fpd, 3uty, 1brx, 1brr, 1p8i, 1fbk, 1ucq, 4hyx, 1f4z, 1ixf, 3vi0, 1qkp, 1qko, 1p8h, 1qm8, 4md2, 2zfe, 4md1, 1iw6, 3ns0, 1c3w, 1bm1, 2ntu, 1kme, 2ntw, 1s52, 1s51, 1py6, 4ov0, 2i20, 1iw9, 1vjm, 1x…
LXGVDALMXVXGXXG	LG14	ARYTWWLFSTICMIV	AV14	3	4	[1uaz]
LXXLXXLMIVXGXXG	LG14	WGFLSTIPFVWILXI	WI14	3	4	[3ddl]
LFTXITFDIXMCVTG	LG14	WYAISCACFIVVLYI	WI14	3	4	[3qbl, 3vvk, 3qbg, 3qbi, 3qbk]
LVXXDGIMIXTGLXG	LG14	RYAXWLFTTXLXXXD	RD14	3	2	[1m0k, 1s8l, 1at9, 1e0p, 1s8j, 1r2n, 1r84, 1pxs, 1ap9, 1pxr, 4hwl, 1s54, 1s53, 1o0a, 3han, 1kg9, 1kg8, 3haq, 2wjk, 3har, 2wjl, 3has, 1q5i, 1f50, 3nsb, 1tn5, 1cwq, 3utv, 1tn0, 3utw, 3utx, 3uty, 1brx, 1brr, 1p8i, 1ucq, 4hyx, 1f4z, 1qkp, 1qko, 1p8h, 4md2, 4md1, 3ns0, 1c3w, 1bm1, 2ntu, 1kme, 2ntw, 1s52, 1s51, 1py6, 4ov0, 1vjm, 1qhj, 3mbv, 1x0k, 1xji]
LXGVDALMXVXGXXG	LG14	RYAXWLFTTXLXXXD	RD14	3	2	[2z55, 1vgo, 2ei4]
LVXXDGIMIXTGLXG	LG14	RYXXWLFTTXLXXXD	RD14	3	2	[1q5j, 3hao]
LXGLXXLXFLVXGMG	LG14	RYAXWLFTTXLXXXD	RD14	0	2	[1brx, 1c3w, 1at9, 1bm1, 1e0p, 1q5i, 2ntu, 1kme, 1py6, 1pxs, 1pxr, 1vjm, 1tn5, 1qko, 1brd, 1s53, 1x0k, 3haq, 1tn0, 3utw, 3har, 2wjl]
LXFXVLDVXXKVGXG	LG14	RYAXWLFTTXLXXXD	RD14	6	2	[1jv6]
LXXLFWLXXXGMXVG	LG14	ISGIAAVAYXVMALG	IG14	0	1	[1jgj]
LVXXDGIMIXTGLXG	LG14	IXAXXGADGIMIXTG	IG14	3	3	[1s8l, 1at9, 1e0p, 1s8j, 1r2n, 1r84, 1pxs, 1ap9, 1pxr, 4hwl, 1s54, 1s53, 1o0a, 3han, 3hao, 1kg9, 1kg8, 3haq, 2wjk, 3har, 2wjl, 3has, 1q5j, 1q5i, 1f50, 1tn5, 3utv, 1tn0, 3utw, 3utx, 4fpd, 3uty, 1brx, 1fbk, 1ucq, 4hyx, 1f4z, 1qkp, 1qko, 1p8h, 4md2, 4md1, 1c3w, 1bm1, 2ntu, 1kme, 2ntw, 1s52, 1s51, 1py6, 4ov0, 2i20, 1vjm, 3mbv, 1x0k, 1xji]
LTWALSTPMILXALG	LG14	LIAVSTILVPVVSIA	LA14	2	1	[3qbl, 3vvk, 3qbg, 3qbi, 3qbk]
LXFXVLDVXXKVGXG	LG14	LNIETLLFMVLXVSA	LA14	6	6	[1r2n, 1r84, 3utv]
LXXLSILLFVFMTRG	LG14	LIAVSTILVPVVSIA	LA14	0	1	[3vvk, 3qbi]
LWSAYXVVWLIGSEG	LG14	LNIETLLFMVLXVSA	LA14	5	6	[1r84, 1r2n, 3utv]
LFTXITFDIXMCVTG	LG14	LIAVSTILVPVVSIA	LA14	3	1	[3qbl, 3vvk, 3qbg, 3qbi, 3qbk]
LWSAYXVVWLIGSEG	LG14	STAAMLYXLYVXFFG	SG14	5	4	[1s52, 1r84, 1r2n, 1pxr, 4hwl, 3han, 3utv, 3hap, 1tn0, 3utx, 1xji, 3har, 3has, 3uty]
LTWALSTPMILXALG	LG14	STILVPVVSIASYTG	SG14	2	1	[3qbl, 3vvk, 3qbg, 3qbi, 3qbk]
LFTXITFDIXMCVTG	LG14	STILVPVVSIASYTG	SG14	3	1	[3qbl, 3vvk, 3qbg, 3qbi, 3qbk]
LVXXDGIMIXTGLXG	LG14	STAAMLYXLYVXFFG	SG14	3	4	[1s8l, 1at9, 1e0p, 1s8j, 1r2n, 1r84, 4hyx, 1f4z, 1pxs, 1pxr, 4hwl, 1qkp, 1qko, 1s54, 1s53, 1o0a, 1p8h, 3han, 3hao, 1kg8, 3haq, 2wjk, 3har, 3has, 2wjl, 1c3w, 1bm1, 1q5i, 2ntu, 1kme, 2ntw, 1s52, 1s51, 1py6, 2i20, 1vjm, 1tn5, 1x0k, 3utv, 1tn0, 3utw, 3utx, 1xji, 4fpd, 3uty]
LXXLSILLFVFMTRG	LG14	STILVPVVSIASYTG	SG14	0	1	[3vvk, 3qbi]
LXFXVLDVXXKVGXG	LG14	SAYPVVWLIGSEGAG	SG14	6	5	[2brd]
LVXXDGIMIXTGLXG	LG14	AISTAAMLYXXYVXF	AF14	3	4	[1m0k, 1s8l, 1at9, 1e0p, 1s8j, 1r2n, 1r84, 1pxs, 1ap9, 1pxr, 4hwl, 1s54, 1s53, 1o0a, 3han, 3hao, 1kg9, 1kg8, 3haq, 3har, 2wjk, 3has, 2wjl, 1q5j, 1q5i, 1f50, 3nsb, 1tn5, 1cwq, 3utv, 1tn0, 3utw, 3utx, 4fpd, 3uty, 1brx, 1brr, 1p8i, 1fbk, 1ucq, 4hyx, 1f4z, 3vi0, 1qkp, 1qko, 1p8h, 4md2, 2zfe, 4md1, 1iw6, 3ns0, 1c3w, 1bm1, 2ntu, 1kme, 2ntw, 1s52, 1s51, 1py6, 4ov0, 2i20, 1iw9, 1vjm, 1x0s, 3mbv, 1x0k, 1x…
LXXLSILLFVFMTRG	LG14	AYSXLDIVAKYXFAF	AF14	0	6	[3vvk, 3qbi]
LWSAYXVVWLIGSEG	LG14	AISTAAMLYXXYVXF	AF14	5	4	[1brr, 1s52, 1r84, 1r2n, 1pxr, 1ap9, 4hwl, 3han, 3utv, 3hap, 1tn0, 3har, 3utx, 1xji, 3has, 3uty]
LXFXVLDVXXKVGXG	LG14	AISTAAMLYXXYVXF	AF14	6	4	[1m0k, 1s8l, 1at9, 1e0p, 1s8j, 1r2n, 1r84, 1pxs, 1jv7, 1ap9, 1pxr, 4hwl, 1s54, 1s53, 1o0a, 3han, 3hao, 1kg9, 1kg8, 3hap, 2wjk, 2wjl, 1q5j, 1q5i, 1f50, 1tn5, 3nsb, 1cwq, 3utv, 1tn0, 3utw, 3utx, 3uty, 1brx, 1brr, 1ucq, 4hyx, 1f4z, 3vi0, 1qkp, 1qko, 1p8h, 4md2, 2zfe, 4md1, 1iw6, 3ns0, 1c3w, 1bm1, 1kme, 2ntu, 2ntw, 1s52, 1s51, 1py6, 4ov0, 1iw9, 2i20, 1vjm, 1x0s, 3mbv, 1x0i, 1x0k, 1xji]
LXXLFWLXXXGMXVG	LG14	TLVGISGIAAVAYXV	TV14	0	1	[1jgj]
LTWALSTPMILXALG	LG14	TKLFTAITFDIAMCV	TV14	2	3	[3qbl, 3vvk, 3qbg, 3qbi, 3qbk]
LXXLXXLMIVXGXXG	LG14	DWXXTVPLLTVELVL	DL14	3	2	[3ddl]
LVXXDGIMIXTGLXG	LG14	DWLXTTPLLXXXLXL	DL14	3	2	[1brx, 1at9, 1e0p, 1r2n, 1r84, 4hyx, 1f4z, 1pxs, 1pxr, 1qkp, 1qko, 1s54, 1s53, 3han, 3hao, 3haq, 2wjk, 3har, 2wjl, 3has, 1c3w, 1bm1, 1q5i, 2ntu, 1kme, 2ntw, 1s52, 1s51, 1py6, 2i20, 1vjm, 1tn5, 1x0k, 3utv, 1tn0, 3utw, 3utx, 1xji, 3uty]
LXGVDALMXVXGXXG	LG14	DWLXTTPLLXXXLXL	DL14	3	2	[1vgo]
LVXXDGIMIXTGLXG	LG14	ADGIMIGTGLVGALT	AT14	3	3	[1brx, 1at9, 1bm1, 1q5i, 1brr, 1s52, 1fbk, 1ucq, 3vhz, 1iw9, 1pxr, 4hwl, 1ixf, 3vi0, 1p8h, 1x0k, 1tn0, 3har, 3utx]
LXGLXXLXFLVXGMG	LG14	AFTMXLSMLLGYGLT	AT14	0	1	[1at9]
LVXXDGIMIXTGLXG	LG14	AAMLYXLYVXFFGFT	AT14	3	4	[1s8l, 1at9, 1e0p, 1s8j, 1r2n, 1r84, 4hyx, 1pxs, 1pxr, 4hwl, 1qkp, 1qko, 1s54, 1s53, 3han, 3hao, 3haq, 3har, 3has, 1bm1, 1q5i, 1kme, 1s52, 1s51, 1py6, 1vjm, 1tn5, 1x0k, 3utv, 1tn0, 3utw, 3utx, 1xji, 3uty]
LVXXDGIMIXTGLXG	LG14	AFTMXLSMLLGYGLT	AT14	3	1	[4hwl, 1at9, 1s52]
LWSAYXVVWLIGSEG	LG14	ADGIMIGTGLVGALT	AT14	5	3	[4hwl, 1fbb, 1brr, 1s52, 2brd, 1tn0, 1pxr, 3utx, 3har]
LXFXVLDVXXKVGXG	LG14	AFTMXLSMLLGYGLT	AT14	6	1	[4hwl, 1at9, 1s52]
LWSAYXVVWLIGSEG	LG14	AAMLYXLYVXFFGFT	AT14	5	4	[1s52, 1r84, 1r2n, 1pxr, 4hwl, 3han, 3utv, 3hap, 1tn0, 3har, 3utx, 1xji, 3has, 3uty]
LVXXDGIMIXTGLXG	LG14	KFYAIXTLVXXIAFT	KT14	3	1	[1c3w, 1e0p, 1q5i, 2ntu, 1kme, 2ntw, 1s51, 1py6, 1f4z, 1pxs, 2i20, 1vjm, 1qko, 1s54, 1x0k, 3hao, 3haq, 2wjk, 2wjl]
LTWALSTPMILXALG	LG14	KLFTAITFDIAMCVT	KT14	2	3	[3qbl, 3vvk, 3qbg, 3qbi, 3qbk]
LXFXVLDVXXKVGXG	LG14	KFYAIXTLVXXIAFT	KT14	6	1	[1c3w, 1e0p, 1q5i, 1kme, 2ntu, 2ntw, 1s51, 1py6, 1f4z, 1pxs, 2i20, 1pxr, 1vjm, 1qko, 1s54, 1x0i, 1x0k, 3hao, 3haq, 3utw, 1tn0, 2wjk, 2wjl]
LXGLXXLXFLVXGMG	LG14	KFYAIXTLVXXIAFT	KT14	0	1	[1c3w, 1e0p, 1q5i, 2ntu, 1kme, 1py6, 1pxs, 2i20, 1pxr, 1vjm, 1qko, 1s54, 1s53, 1x0k, 3hao, 3haq, 3utw, 1tn0, 2wjl]
LTWALSTPMILXALG	LG14	TVIAADIXMCVTGLA	TA14	2	3	[2jaf]
LTWALSTPMILXALG	LG14	TXITFDIXMCVTGLA	TA14	2	3	[3qbl, 3vvk, 3qbg, 3qbi, 3qbk]
LVXXDGIMIXTGLXG	LG14	FVWWAISTAAMLYXL	FL14	3	4	[1m0k, 1at9, 1e0p, 1r2n, 1r84, 1pxs, 1ap9, 1pxr, 4hwl, 1s54, 1s53, 1o0a, 3han, 3hao, 1kg9, 1c8r, 1kg8, 3haq, 2wjk, 3har, 2wjl, 3has, 2zzl, 1q5j, 1kgb, 1q5i, 1f50, 3nsb, 1tn5, 3utv, 1tn0, 3utw, 3utx, 4fpd, 3uty, 1brx, 1brr, 1p8i, 1fbk, 1ucq, 4hyx, 1p8u, 1f4z, 1ixf, 3vi0, 1qkp, 1qko, 1p8h, 1qm8, 4md2, 2zfe, 4md1, 1iw6, 3ns0, 1c3w, 1bm1, 2ntu, 1kme, 2ntw, 1s52, 1s51, 1py6, 4ov0, 2i20, 3vhz, 1iw9, 2i…
LWAIYPFIWLLGXPG	LG14	FGMGAVAFXXLVYYL	FL14	5	4	[3qap, 3qdc]
LWSAYXVVWLIGSEG	LG14	FVWWAISTAAMLYXL	FL14	5	4	[1fbb, 1brr, 1s52, 1r84, 1r2n, 1pxr, 1ap9, 4hwl, 3han, 2brd, 3utv, 3hap, 1tn0, 3utx, 1xji, 3har, 3uty, 3has]
LTWALSTPMILXALG	LG14	FTXITFDIXMCVTGL	FL14	2	3	[3qbl, 3vvk, 3qbg, 3qbi, 3qbk]
LTWALSTPMILXALG	LG14	FTXIAADIXMCVTGL	FL14	2	3	[2jaf, 2jag]
LXFXVLDVXXKVGXG	LG14	FVWWAISTAAMLYXL	FL14	6	4	[1m0k, 1at9, 1e0p, 2i1x, 1r2n, 1r84, 1pxs, 1ap9, 1m0m, 1pxr, 4hwl, 1s54, 1s53, 1o0a, 1c8s, 3han, 3hao, 1kg9, 1c8r, 1kg8, 3hap, 2wjk, 2wjl, 3has, 1q5j, 2zzl, 1kgb, 1q5i, 1f50, 1dze, 1tn5, 3nsb, 2brd, 3utv, 1tn0, 3utw, 3utx, 3uty, 1brx, 1fbb, 1brr, 1ucq, 4hyx, 1p8u, 1f4z, 1ixf, 3vi0, 1qkp, 1qko, 1p8h, 1qm8, 4md2, 2zfe, 4md1, 1iw6, 3ns0, 1c3w, 1bm1, 1kme, 2ntu, 2ntw, 1s52, 1s51, 1py6, 4ov0, 1iw9, 3v…
LXXLFWLXXXGMXVG	LG14	SGIAAVAYXVMALGV	SV14	0	1	[1jgj]
LXGVDALMXVXGXXG	LG14	STIAFLFVLYYLLTS	SS14	3	4	[1vgo]
LFTXITFDIXMCVTG	LG14	LVPVVSIASYTGLAS	LS14	3	1	[3qbl, 3vvk, 3qbg, 3qbi, 3qbk]
LXXLSILLFVFMTRG	LG14	LVPVVSIASYTGLAS	LS14	0	1	[3vvk, 3qbi]
LTWALSTPMILXALG	LG14	LVPVVSIASYTGLAS	LS14	2	1	[3qbl, 3vvk, 3qbg, 3qbi, 3qbk]
LFTXITFDIXMCVTG	LG14	VSTILVPVVSIASYT	VT14	3	1	[3qbl, 3vvk, 3qbg, 3qbi, 3qbk]
LTWALSTPMILXALG	LG14	VSTILVPVVSIASYT	VT14	2	1	[3qbl, 3vvk, 3qbg, 3qbi, 3qbk]
LXXLSILLFVFMTRG	LG14	VSTILVPVVSIASYT	VT14	0	1	[3vvk, 3qbi]
LWAIYPFIWLLGXPG	LG14	VAFXGLVYYLVGPMT	VT14	5	4	[3qap, 3qdc]
LXXLSILLFVFMTRG	LG14	VAKYIFAFLLLNYLT	VT14	0	6	[3vvk, 3qbi]
LXXLXXLMIVXGXXG	LG14	FLSTIPFVWILYILF	FF14	3	4	[3ddl]
LXXLXXLMIVXGXXG	LG14	FGTRGLWGFLSTIPF	FF14	3	4	[3ddl]
LXGLXXLXFLVXGMG	LG14	FYAITTLVPAIAFTA	FA14	0	1	[1pxs]
LXFXVLDVXXKVGXG	LG14	FYAITTLVPAIAFTA	FA14	6	1	[1pxs]
LFTXIAADIXMCVTG	LG14	FYAISCAFFVVVLSA	FA14	3	4	[2jaf, 2jag]
LMLXGTFYFIARGWG	LG14	ITILVPGIASAAYXA	IA14	0	1	[1vgo]
LTWALSTPMILXALG	LG14	ILVPVVSIASYTGLA	IA14	2	1	[3qbl, 3vvk, 3qbg, 3qbi, 3qbk]
LTWALSTPMILXALG	LG14	ITFDIXXCVTGXXXA	IA14	2	3	[3qbl, 3vvk, 3qbg, 3qbi, 3qbk]
LFTXITFDIXMCVTG	LG14	ILVPVVSIASYTGLA	IA14	3	1	[3qbl, 3vvk, 3qbg, 3qbi, 3qbk]
LXXLSILLFVFMTRG	LG14	ILVPVVSIASYTGLA	IA14	0	1	[3vvk, 3qbi]
LVXXDGIMIXTGLXG	LG14	RFVWWAISTAAMLYI	RI14	3	4	[1e0p, 1r2n, 1r84, 1pxs, 1ap9, 1pxr, 4hwl, 1s54, 1s53, 1o0a, 3hao, 1kg9, 1c8r, 1kg8, 2wjk, 2wjl, 2zzl, 1q5j, 1kgb, 1q5i, 1f50, 3nsb, 1tn5, 1tn0, 3utx, 4fpd, 3uty, 1brr, 1fbk, 1ucq, 1p8u, 1f4z, 1ixf, 3vi0, 1qko, 1p8h, 4md2, 4md1, 3ns0, 1c3w, 2ntu, 1kme, 2ntw, 1s52, 1s51, 1py6, 4ov0, 2i20, 3vhz, 1iw9, 2i21, 1vjm, 3mbv, 3t45, 1x0k]
LXFXVLDVXXKVGXG	LG14	RFVWWAISTAAMLYI	RI14	6	4	[1e0p, 2i1x, 1r2n, 1r84, 1pxs, 1ap9, 1m0m, 1pxr, 4hwl, 1s54, 1s53, 1o0a, 1c8s, 3hao, 1kg9, 1c8r, 1kg8, 2wjk, 2wjl, 1q5j, 2zzl, 1kgb, 1q5i, 1f50, 1tn5, 3nsb, 1tn0, 3utx, 3uty, 1fbb, 1brr, 1ucq, 1p8u, 1f4z, 1ixf, 3vi0, 1qko, 1p8h, 4md2, 4md1, 3ns0, 1c3w, 1kme, 2ntu, 2ntw, 1s52, 1s51, 1py6, 4ov0, 1iw9, 3vhz, 2i20, 2i21, 1vjm, 3mbv, 1x0k]
LXXLXXLMIVXGXXG	LG14	RXLWGFLSTIPFVWI	RI14	3	4	[3ddl]
LWSAYXVVWLIGSEG	LG14	RFVWWAISTAAMLYI	RI14	5	4	[4hwl, 1fbb, 1brr, 1s52, 1r84, 1r2n, 1tn0, 1pxr, 1ap9, 3utx, 3uty]
LXFXVLDVXXKVGXG	LG14	TXLVPGIASAAYXXM	TM14	6	1	[1uaz]
LMLXGTFYFIARGWG	LG14	TXLVPGIASAAYXXM	TM14	0	1	[1vgo]
LXFXVLDVXXKVGXG	LG14	TXLXXXIAFTXXLXM	TM14	6	1	[1m0k, 1s8l, 1at9, 1e0p, 1s8j, 1r2n, 1r84, 1jv7, 1pxs, 1jv6, 1ap9, 1pxr, 4hwl, 1s54, 1o0a, 3han, 3hao, 1kg9, 1kg8, 3hap, 3haq, 2wjk, 3har, 2wjl, 3has, 1q5j, 2zzl, 1q5i, 1f50, 1tn5, 3nsb, 1cwq, 1tn0, 4fpd, 1brx, 1brr, 1p8i, 1fbk, 1ucq, 4hyx, 1f4z, 1ixf, 3vi0, 1qkp, 1qko, 1p8h, 1qm8, 4md2, 2zfe, 4md1, 1iw6, 3ns0, 1c3w, 1bm1, 1kme, 2ntu, 2ntw, 1s52, 1s51, 1py6, 4ov0, 1iw9, 3vhz, 2i20, 1vjm, 1x0s, 1q…
LXGLXXLXFLVXGMG	LG14	TXLXXXIAFTXXLXM	TM14	0	1	[1brx, 1c3w, 1at9, 1bm1, 1e0p, 1q5i, 2ntu, 1kme, 1py6, 2i20, 1pxs, 1pxr, 1vjm, 1tn5, 1qko, 1brd, 1s54, 1x0k, 3hao, 3haq, 1bha, 1tn0, 3har, 2wjl]
LVXXDGIMIXTGLXG	LG14	TXLXXXIAFTXXLXM	TM14	3	1	[1m0k, 1s8l, 1at9, 1e0p, 1s8j, 1r2n, 1r84, 1ap9, 4hwl, 1s54, 1o0a, 3hao, 1kg9, 1kg8, 3haq, 2wjk, 3har, 2wjl, 3has, 2zzl, 1q5j, 1q5i, 1f50, 3nsb, 1tn5, 1cwq, 4fpd, 1brx, 1brr, 1p8i, 1fbk, 1ucq, 4hyx, 1f4z, 1ixf, 3vi0, 1qkp, 1qko, 1p8h, 1qm8, 4md2, 2zfe, 4md1, 1iw6, 3ns0, 1c3w, 1bm1, 2ntu, 1kme, 2ntw, 1s52, 1s51, 1py6, 4ov0, 2i20, 3vhz, 1iw9, 1vjm, 1x0s, 1qhj, 3mbv, 3t45, 1x0k, 1xji]
LVXXDGIMIXTGLXG	LG14	VWWXISTAAMLYXXY	VY14	3	4	[1m0k, 1at9, 1e0p, 1r2n, 1r84, 1pxs, 1ap9, 1pxr, 4hwl, 1s54, 1s53, 1o0a, 3han, 3hao, 1kg9, 1c8r, 1kg8, 3haq, 3har, 2wjk, 2wjl, 3has, 2zzl, 1q5j, 1kgb, 1q5i, 1f50, 3nsb, 1tn5, 1cwq, 3utv, 1tn0, 3utw, 3utx, 4fpd, 3uty, 1brx, 1brr, 1p8i, 1fbk, 1ucq, 4hyx, 1p8u, 1f4z, 1ixf, 3vi0, 1qkp, 1qko, 1p8h, 1qm8, 4md2, 2zfe, 4md1, 1iw6, 3ns0, 1c3w, 1bm1, 2ntu, 1kme, 2ntw, 1s52, 1s51, 1py6, 4ov0, 2i20, 3vhz, 1i…
LXFXVLDVXXKVGXG	LG14	VWWXISTAAMLYXXY	VY14	6	4	[1m0k, 1at9, 1e0p, 1r2n, 1r84, 1pxs, 1ap9, 1pxr, 4hwl, 1s54, 1s53, 1o0a, 3han, 3hao, 1kg9, 1c8r, 1kg8, 3hap, 2wjk, 2wjl, 3has, 1q5j, 2zzl, 1kgb, 1q5i, 1f50, 1tn5, 3nsb, 2brd, 1cwq, 3utv, 1tn0, 3utw, 3utx, 3uty, 1brx, 1fbb, 1brr, 1ucq, 4hyx, 1p8u, 1f4z, 1ixf, 3vi0, 1qkp, 1qko, 1p8h, 1qm8, 4md2, 2zfe, 4md1, 1iw6, 3ns0, 1c3w, 1bm1, 1kme, 2ntu, 2ntw, 1s52, 1s51, 1py6, 4ov0, 1iw9, 3vhz, 2i20, 2i21, 1v…
LWSAYXVVWLIGSEG	LG14	VWWXISTAAMLYXXY	VY14	5	4	[1fbb, 1brr, 1s52, 1r84, 1r2n, 1pxr, 1ap9, 4hwl, 3han, 2brd, 3utv, 3hap, 1tn0, 3har, 3utx, 1xji, 3uty, 3has]
LXFXVLDVXXKVGXG	LG14	YAIXXLXXXIAFTXY	YY14	6	1	[1s8l, 1at9, 1e0p, 1s8j, 1r2n, 1r84, 1jv7, 1pxs, 1jv6, 1pxr, 4hwl, 1s54, 1o0a, 3han, 3hao, 1kg8, 3hap, 3haq, 2wjk, 3har, 2wjl, 3has, 1q5j, 1q5i, 1f50, 1tn5, 1tn0, 4fpd, 1brx, 1fbk, 1ucq, 4hyx, 1f4z, 1qkp, 1qko, 1p8h, 4md2, 4md1, 1c3w, 1bm1, 1kme, 2ntu, 2ntw, 1s52, 1s51, 1py6, 4ov0, 2i20, 1vjm, 3mbv, 1x0i, 1x0k, 1xji]
LXFXVLDVXXKVGXG	LG14	YRFVWWAISTAAMLY	YY14	6	4	[1ap9]
LXGLXXLXFLVXGMG	LG14	YAIXXLXXXIAFTXY	YY14	0	1	[1brx, 1c3w, 1at9, 1bm1, 1e0p, 1q5i, 2ntu, 1kme, 1py6, 2i20, 1pxs, 1pxr, 1vjm, 1tn5, 1qko, 1s54, 1s53, 1x0k, 3hao, 3haq, 1bha, 1tn0, 3har, 2wjl]
LXXLFWLXXXGMXVG	LG14	YVXLVGISGIAAXAY	YY14	0	1	[1jgj]
LVXXDGIMIXTGLXG	LG14	YRFVWWAISTAAMLY	YY14	3	4	[1ap9]
LVXXDGIMIXTGLXG	LG14	YAIXXLXXXIAFTXY	YY14	3	1	[1brx, 1s8l, 1at9, 1e0p, 1s8j, 1fbk, 1r2n, 1r84, 1ucq, 4hyx, 1f4z, 4hwl, 1qkp, 1qko, 1s54, 1o0a, 1p8h, 3hao, 1kg8, 3haq, 2wjk, 3har, 4md2, 2wjl, 3has, 4md1, 1c3w, 1q5j, 1bm1, 1q5i, 2ntu, 1kme, 1f50, 2ntw, 1s52, 1s51, 1py6, 4ov0, 2i20, 1vjm, 1tn5, 3mbv, 1x0k, 1xji, 4fpd]
LWSAYXVVWLIGSEG	LG14	YRFVWWAISTAAMLY	YY14	5	4	[1ap9]
LMLXGTFYFIARGWG	LG14	YAITXLVPGIASAAY	YY14	0	1	[1vgo]
LVXXDGIMIXTGLXG	LG14	WWAISTAAMLYXLYV	WV14	3	4	[1m0k, 1s8l, 1at9, 1e0p, 1s8j, 1r2n, 1r84, 1pxs, 1ap9, 1pxr, 4hwl, 1s54, 1s53, 1o0a, 3han, 3hao, 1kg9, 1kg8, 3haq, 2wjk, 3har, 2wjl, 3has, 2zzl, 1q5j, 1q5i, 1f50, 3nsb, 1tn5, 1cwq, 3utv, 1tn0, 3utw, 3utx, 4fpd, 3uty, 1brx, 1brr, 1p8i, 1fbk, 1ucq, 4hyx, 1f4z, 1ixf, 3vi0, 1qkp, 1qko, 1p8h, 1qm8, 4md2, 2zfe, 4md1, 1iw6, 3ns0, 1c3w, 1bm1, 2ntu, 1kme, 2ntw, 1s52, 1s51, 1py6, 4ov0, 2i20, 1iw9, 1vjm, 1x…
LXXLXXLMIVXGXXG	LG14	WLLTVPLLTVELVXV	WV14	3	2	[3ddl]
LXFXVLDVXXKVGXG	LG14	WWAISTAAMLYXLYV	WV14	6	4	[1m0k, 1s8l, 1at9, 1e0p, 1s8j, 1r2n, 1r84, 1pxs, 1ap9, 1pxr, 1m0l, 4hwl, 1s54, 1s53, 1o0a, 3han, 3hao, 1kg9, 1kg8, 3hap, 2wjk, 2wjl, 3has, 1q5j, 2zzl, 1q5i, 1f50, 1tn5, 3nsb, 2brd, 1cwq, 3utv, 1tn0, 3utw, 3utx, 3uty, 1brx, 1brr, 1ucq, 4hyx, 1f4z, 1ixf, 3vi0, 1qkp, 1qko, 1p8h, 1qm8, 4md2, 2zfe, 4md1, 1iw6, 3ns0, 1c3w, 1bm1, 1kme, 2ntu, 2ntw, 1s52, 1s51, 1py6, 4ov0, 2at9, 1iw9, 2i20, 1vjm, 1x0s, 1q…
LXFXVLDVXXKVGXG	LG14	WIWLALGTALMGLGV	WV14	6	0	[1s52]
LWSAYXVVWLIGSEG	LG14	WWAISTAAMLYXLYV	WV14	5	4	[1brr, 1s52, 1r84, 1r2n, 1pxr, 1ap9, 4hwl, 3han, 2brd, 3utv, 3hap, 1tn0, 3utx, 1xji, 3har, 3uty, 3has]
LXXLFWLXXXGMXVG	LG14	YYVTLVGISGIAAVA	YA14	0	1	[1jgj]
LMLXGTFYFIARGWG	LG14	YYAITILVPGIASAA	YA14	0	1	[1vgo]
LXXLFWLXXXGMXVG	LG14	LXGISGIAAVAYXVM	LM14	0	1	[1jgj]
LXXLXXLMIVXGXXG	LG14	LLTVPLLTVELVLVM	LM14	3	2	[3ddl]
LWAIYPFIWLLGXPG	LG14	ALIVYLDLVXKVGFG	AG14	5	6	[3qap, 3qdc]
LTWALSTPMILXALG	LG14	ATLMIPLVSISSYLG	AG14	2	1	[2jaf]
LVXXDGIMIXTGLXG	LG14	AIAFTMXLSMLLGYG	AG14	3	1	[1at9, 1kme, 1brr, 1s52, 1r2n, 1r84, 4hwl, 1qkp, 3han, 3har, 3utx, 1xji, 3has, 3uty]
LXGLXXLXFLVXGMG	LG14	AIAFTMXLSMLLGYG	AG14	0	1	[1at9, 1kme, 3har]
LXFXVLDVXXKVGXG	LG14	AIAFTMXLSMLLGYG	AG14	6	1	[1at9, 1kme, 1brr, 1s52, 1r2n, 1r84, 4hwl, 1qkp, 3han, 2brd, 3hap, 3har, 3utx, 1xji, 3has, 3uty]
LXFXVLDVXXKVGXG	LG14	APAIAFTMXLSMLLG	AG14	6	1	[3han]
LXXLFWLXXXGMXVG	LG14	ALIVYLDLVXKVGFG	AG14	0	6	[1jgj]
LXXLSILLFVFMTRG	LG14	TSWAYSALDIVAKYI	TI14	0	6	[3vvk, 3qbi]
LXXLSILLFVFMTRG	LG14	SWAYSXLDIVAKYXF	SF14	0	6	[3vvk, 3qbi]
LXFXVLDVXXKVGXG	LG14	ALVXVLWTAYPILWI	AI14	6	5	[1uaz]
LXXLXXLMIVXGXXG	LG14	YRYVDWLLXVPLLTV	YV14	3	2	[3ddl]
LWSAYXVVWLIGSEG	LG14	WAXSTAAMLYILYVA	WA14	5	4	[3has]
LVXXDGIMIXTGLXG	LG14	WAXSTAAMLYILYVA	WA14	3	4	[3has]
LXFXVLDVXXKVGXG	LG14	WSAYPVVWLIGSEGA	WA14	6	5	[1fbb, 1brr, 2brd]
LXFXVLDVXXKVGXG	LG14	WIWLALGTALMGLGA	WA14	6	0	[1s54]
LXXLSILLFVFMTRG	LG14	WAXSXLDIVAKYXFA	WA14	0	6	[3vvk, 3qbi]
LVXXDGIMIXTGLXG	LG14	WARYADWLFTTPLLA	WA14	3	2	[3hao]
LTWALSTPMILXALG	LG14	SLFTVIAADIGMCVT	ST14	2	3	[2jaf, 2jag]
LXGLXXLXFLVXGMG	LG14	PAIAFTMXLSMLLGY	PY14	0	1	[1at9, 1kme, 3har]
LXFXVLDVXXKVGXG	LG14	PAIAFTMXLSMLLGY	PY14	6	1	[1at9, 1kme, 1brr, 1s52, 1r2n, 1r84, 4hwl, 1qkp, 3han, 2brd, 3hap, 3har, 3utx, 1xji, 3has]
LVXXDGIMIXTGLXG	LG14	PAIAFTMXLSMLLGY	PY14	3	1	[1at9, 1kme, 1brr, 1s52, 1r2n, 1r84, 4hwl, 1qkp, 3han, 3har, 3utx, 1xji, 3has]
LWSAYXVVWLIGSEG	LG14	VLWSAYXVVWLIGSE	VE14	5	5	[1fbb, 1brr, 1s52, 1r84, 1r2n, 1pxr, 1ap9, 4hwl, 3han, 2brd, 3utv, 3hap, 1tn0, 3utx, 1xji, 3har, 3uty, 3has]
LXFXVLDVXXKVGXG	LG14	VLWSAYXVVWLIGSE	VE14	6	5	[1at9, 1fbb, 1q5i, 1brr, 1s52, 1r2n, 1r84, 1ap9, 1pxr, 4hwl, 3han, 2brd, 3hap, 3utv, 1tn0, 3har, 3utx, 1xji, 3has, 3uty]
LVXXDGIMIXTGLXG	LG14	RFVWWAISTAAMLYV	RV14	3	4	[3har]
LXGVDALMXVXGXXG	LG14	RYTWWLFSTICXIVV	RV14	3	4	[1uaz]
LFTXITFDIXMCVTG	LG14	RWFWYAISCACXXVV	RV14	3	4	[3qbl, 3vvk, 3qbg, 3qbi, 3qbk]
LWSAYXVVWLIGSEG	LG14	RFVWWAISTAAMLYV	RV14	5	4	[3har]
LXGVDALMXVXGXXG	LG14	RYTWWLFSTIAFLFV	RV14	3	4	[2z55, 1vgo, 2ei4]
LXFXVLDVXXKVGXG	LG14	NIETLLFMVLDVSAK	NK14	6	6	[1brr, 1s52, 1r2n, 1r84, 4hyx, 4hwl, 1qkp, 3han, 3hap, 3utv, 3haq, 3utw, 3har, 3utx, 1xji, 3has, 3uty]
LXGLXXLXFLVXGMG	LG14	NIETLLFMVLDVSAK	NK14	0	6	[3haq, 3utw, 3har]
LWSAYXVVWLIGSEG	LG14	NIETLLFMVLDVSAK	NK14	5	6	[1brr, 1s52, 1r84, 1r2n, 4hwl, 3han, 3utv, 3hap, 3utx, 1xji, 3har, 3uty, 3has]
LVXXDGIMIXTGLXG	LG14	KKFYAIXTLVPAIAF	KF14	3	1	[2ntu, 1s54]
LXFXVLDVXXKVGXG	LG14	KKFYAIXTLVPAIAF	KF14	6	1	[2ntu, 1s54]
LXGLXXLXFLVXGMG	LG14	KKFYAIXTLVPAIAF	KF14	0	1	[2ntu, 1s54, 1s53]
LWSAYXVVWLIGSEG	LG14	FKXLRNVTVVLWXAY	FY14	5	5	[4hwl, 1s52, 1tn0, 1pxr, 3utx, 3har, 3uty, 3has]
LXFXVLDVXXKVGXG	LG14	FKXLRNVTVVLWXAY	FY14	6	5	[1s8l, 1e0p, 1s8j, 1pxs, 1jv7, 1jv6, 1pxr, 4hwl, 1qkp, 1qko, 1s54, 1s53, 3hao, 3haq, 3har, 2wjl, 3has, 1c3w, 1q5i, 1kme, 2ntu, 2ntw, 1s52, 1s51, 1py6, 2i20, 1vjm, 1tn5, 1x0k, 1tn0, 3utx, 3uty]
LFTXITFDIXMCVTG	LG14	FWYAISCACFIVVLY	FY14	3	4	[3qbl, 3vvk, 3qbg, 3qbi, 3qbk]
LXGLXXLXFLVXGMG	LG14	STLVPAIAFTMYLSM	SM14	0	1	[1s53]
LXGLXXLXFLVXGMG	LG14	FYAIXTLXXXIAFTM	FM14	0	1	[1brx, 1c3w, 1bm1, 1e0p, 1q5i, 2ntu, 1kme, 1s51, 1py6, 2i20, 1pxr, 1vjm, 1tn5, 1qko, 1s54, 1s53, 1x0k, 3hao, 3haq, 1bha, 3utw, 1tn0, 3har, 2wjl]
LXFXVLDVXXKVGXG	LG14	FYAIXTLXXXIAFTM	FM14	6	1	[1brx, 1s8l, 1e0p, 1s8j, 1r2n, 1r84, 4hyx, 1f4z, 1jv7, 1jv6, 1pxr, 1qkp, 1qko, 1s54, 1o0a, 3han, 3hao, 1kg8, 3hap, 3haq, 2wjk, 3har, 2wjl, 3has, 1c3w, 1bm1, 1q5i, 1kme, 2ntu, 2ntw, 1s51, 1py6, 4ov0, 2i20, 1vjm, 1tn5, 1x0i, 1x0k, 3utw, 1tn0, 1xji, 4fpd]
LVXXDGIMIXTGLXG	LG14	FYAIXTLXXXIAFTM	FM14	3	1	[1brx, 1s8l, 1e0p, 1s8j, 1r2n, 1r84, 4hyx, 1f4z, 1qkp, 1qko, 1s54, 1o0a, 3hao, 1kg8, 3haq, 2wjk, 3har, 2wjl, 3has, 1c3w, 1bm1, 1q5i, 2ntu, 1kme, 2ntw, 1s51, 1py6, 4ov0, 2i20, 1vjm, 1tn5, 1x0k, 1xji, 4fpd]
LMLXGTFYFIARGWG	LG14	EYYAITILVPGIASA	EA14	0	1	[1vgo]
LXXLXXLMIVXGXXG	LG14	RYXDWLLTVPLLXVE	RE14	3	2	[3ddl]
LXXLSILLFVFMTRG	LG14	LDIVAKYIFAFLLLN	LN14	0	6	[3vvk, 3qbi]
LXXLSILLFVFMTRG	LG14	DIVAKYIFAFLLLNY	DY14	0	6	[3vvk, 3qbi]
LFTXITFDIXMCVTG	LG14	WAXSTPXILXXLXLL	WL14	3	2	[3qbl, 3vvk, 3qbg, 3qbi, 3qbk]
LXFXVLDVXXKVGXG	LG14	WLXXTXLXXXXLXLL	WL14	6	2	[1jv6]
LVXXDGIMIXTGLXG	LG14	WXXSTAAMLYXLXXL	WL14	3	4	[1m0k, 1s8l, 1at9, 1e0p, 1s8j, 1r2n, 1r84, 1pxs, 1ap9, 1pxr, 4hwl, 1s54, 1s53, 1o0a, 3han, 3hao, 1kg9, 1kg8, 3haq, 3har, 2wjk, 2wjl, 2zzl, 1q5j, 1q5i, 1f50, 3nsb, 1tn5, 1cwq, 3utv, 1tn0, 3utw, 3utx, 4fpd, 3uty, 1brx, 1brr, 1p8i, 1fbk, 1ucq, 4hyx, 1f4z, 1ixf, 3vi0, 1qkp, 1qko, 1p8h, 1qm8, 4md2, 2zfe, 4md1, 1iw6, 3ns0, 1c3w, 1bm1, 2ntu, 1kme, 2ntw, 1s52, 1s51, 1py6, 4ov0, 2i20, 1iw9, 1vjm, 1x0s, 1q…
LFTXITFDIXMCVTG	LG14	WXRYLTWAXSTPXIL	WL14	3	2	[3qbl, 3vvk, 3qbg, 3qbi, 3qbk]
LXGVDALMXVXGXXG	LG14	WLFXTIAFLXVLYXL	WL14	3	4	[2z55, 1vgo, 2ei4]
LVXXDGIMIXTGLXG	LG14	WLXXTXLXXXXLXLL	WL14	3	2	[1brx, 1s8l, 1c3w, 1bm1, 1e0p, 1q5i, 2ntu, 1kme, 2i20, 1pxs, 1pxr, 1vjm, 1tn5, 1qkp, 1qko, 1s54, 1s53, 1x0k, 1tn0, 2wjl, 3has]
LFTXITFDIXMCVTG	LG14	WFWYAISCACFXVVL	WL14	3	4	[3qbl, 3vvk, 3qbg, 3qbi, 3qbk]
LWSAYXVVWLIGSEG	LG14	WXXSTAAMLYXLXXL	WL14	5	4	[1brr, 1s52, 1r84, 1r2n, 1pxr, 1ap9, 4hwl, 3han, 3utv, 3hap, 1tn0, 3har, 3utx, 1xji, 3uty]
LXFXVLDVXXKVGXG	LG14	WXXSTAAMLYXLXXL	WL14	6	4	[1m0k, 1s8l, 1at9, 1e0p, 1s8j, 1r2n, 1r84, 1pxs, 1jv7, 1ap9, 1pxr, 1m0l, 4hwl, 1s54, 1s53, 1o0a, 3han, 3hao, 1kg9, 1kg8, 3hap, 2wjk, 2wjl, 1q5j, 2zzl, 1q5i, 1f50, 1tn5, 3nsb, 1cwq, 3utv, 1tn0, 3utw, 3utx, 3uty, 1brx, 1brr, 1ucq, 4hyx, 1f4z, 1ixf, 3vi0, 1qkp, 1qko, 1p8h, 1qm8, 4md2, 2zfe, 4md1, 1iw6, 3ns0, 1c3w, 1bm1, 1kme, 2ntu, 2ntw, 1s52, 1s51, 1py6, 4ov0, 1iw9, 2i20, 1vjm, 1x0s, 1qhj, 3mbv, 1x…
LXGVDALMXVXGXXG	LG14	WLXXTXLXXXXLXLL	WL14	3	2	[1vgo]
LWAIYPFIWLLGXPG	LG14	DLVTKVGFGFIALDA	DA14	5	6	[3qap, 3qdc]
LXXLFWLXXXGMXVG	LG14	DLVTKVGFGFIALDA	DA14	0	6	[1jgj]
LWAIYPFIWLLGXPG	LG14	MGAVAFXGLVYYLVG	MG14	5	4	[3qap, 3qdc]
LFTXITFDIXMCVTG	LG14	RYLTWALSTPMILLA	RA14	3	2	[3qbl, 3vvk, 3qbg, 3qbi, 3qbk]
LFTXIAADIXMCVTG	LG14	RYLTWALSTPMILLA	RA14	3	2	[2jaf]
LVXXDGIMIXTGLXG	LG14	RYADWLFTTPLLLLA	RA14	3	2	[2i20]
LWSAYXVVWLIGSEG	LG14	DVXAKVGFGLILLRS	DS14	5	6	[1q5i, 1tn0, 1pxr]
LXGLXXLXFLVXGMG	LG14	DVXAKVGFGLILLRS	DS14	0	6	[1brx, 1c3w, 1at9, 1bm1, 1e0p, 1q5i, 2ntu, 1kme, 1pxs, 2i20, 1pxr, 1vjm, 1tn5, 1qko, 1s54, 1s53, 1x0k, 3hao, 1tn0]
LWAIYPFIWLLGXPG	LG14	GMGAVAFXGLVYYLV	GV14	5	4	[3qap, 3qdc]
LXXLXXLMIVXGXXG	LG14	GTRGLWGFLSTIPFV	GV14	3	4	[3ddl]
LWAIYPFIWLLGXPG	LG14	GAVAFXGLVYYLVGP	GP14	5	4	[3qap, 3qdc]
LXGVDALMXVXGXXG	LG14	TWWLFSTIAFLFVLY	TY14	3	4	[2z55, 1vgo, 2ei4]
LXGVDALMXVXGXXG	LG14	TWWLFSTICMIVVLY	TY14	3	4	[1uaz]
LWAIYPFIWLLGXPG	LG14	IVYLDLVTKVGFGFI	II14	5	6	[3qap, 3qdc]
LXXLFWLXXXGMXVG	LG14	IVYLDLVTKVGFGFI	II14	0	6	[1jgj]
LXXLFWLXXXGMXVG	LG14	VALIVYLDLVTKVGF	VF14	0	6	[1jgj]
LWAIYPFIWLLGXPG	LG14	VALIVYLDLVTKVGF	VF14	5	6	[3qap, 3qdc]
LWAIYPFIWLLGXPG	LG14	LDLVTXVGFGFIALD	LD14	5	6	[3qap, 3qdc]
LXXLFWLXXXGMXVG	LG14	LDLVTXVGFGFIALD	LD14	0	6	[1jgj]
LXFXVLDVXXKVGXG	LG14	AAIAFTMYLSMLLXY	AY14	6	1	[3uty]
LFTXITFDIXMCVTG	LG14	AVSTILVPVVSIASY	AY14	3	1	[3qbl, 3vvk, 3qbg, 3qbi, 3qbk]
LTWALSTPMILXALG	LG14	AVSTILVPVVSIASY	AY14	2	1	[3qbl, 3vvk, 3qbg, 3qbi, 3qbk]
LXXLSILLFVFMTRG	LG14	AVSTILVPVVSIASY	AY14	0	1	[3vvk, 3qbi]
LXGLXXLXFLVXGMG	LG14	PFYAITTLVPAIAFT	PT14	0	1	[1tn5]
LXFXVLDVXXKVGXG	LG14	PFYAITTLVPAIAFT	PT14	6	1	[1tn5]
LFTXITFDIXMCVTG	LG14	SCACFIVVLYILLVE	SE14	3	4	[3qbl, 3vvk, 3qbg, 3qbi, 3qbk]
LFTXITFDIXMCVTG	LG14	CACFIVVLYILLVEW	CW14	3	4	[3qbl, 3vvk, 3qbg, 3qbi, 3qbk]
LXXLFWLXXXGMXVG	LG14	IAAVAYXVMALGVGW	IW14	0	1	[1jgj]
LXFXVLDVXXKVGXG	LG14	RPEWIWLXLGTALMG	RG14	6	0	[3utv]
LVXXDGIMIXTGLXG	LG14	RYADWLFTTPLLLLG	RG14	3	2	[1fbk, 4fpd]
LXGLXXLXFLVXGMG	LG14	VSAXVGFGLILLRSR	VR14	0	6	[1brx]
LWAIYPFIWLLGXPG	LG14	DVALIVYLDLVTKVG	DG14	5	6	[3qap, 3qdc]
LXXLFWLXXXGMXVG	LG14	DVALIVYLDLVTKVG	DG14	0	6	[1jgj]
LWSAYXVVWLIGSEG	LG14	DQGTILAXVGADGIM	DM14	5	3	[1r84, 1r2n, 3han, 3utv, 1tn0, 1xji, 3uty, 3has]
LVXXDGIMIXTGLXG	LG14	DQGTILAXVGADGIM	DM14	3	3	[1s8l, 1s8j, 1q5i, 1kme, 1r2n, 1r84, 4hyx, 1qkp, 1s54, 1s53, 3han, 3utv, 3haq, 1tn0, 3utw, 1xji, 3has, 3uty]
LXXLXXLMIVXGXXG	LG14	LSTIPFVWILXILFT	LT14	3	4	[3ddl]
LWSAYXVVWLIGSEG	LG14	QGTILAXVGADGIMI	QI14	5	3	[1r84, 1r2n, 3han, 3utv, 1tn0, 1xji, 3uty, 3has]
LVXXDGIMIXTGLXG	LG14	QGTILAXVGADGIMI	QI14	3	3	[1s8l, 1s8j, 1q5i, 1kme, 1r2n, 1r84, 4hyx, 1qkp, 1s54, 1s53, 3han, 3utv, 3haq, 1tn0, 3utw, 1xji, 3has, 3uty]
LVXXDGIMIXTGLXG	LG14	AMLYILYVLFFGFTS	AS14	3	4	[1qkp, 1s52, 3utv]
LFTXIAADIXMCVTG	LG14	AFYAISCAFFVVVLS	AS14	3	4	[2jaf]
LWSAYXVVWLIGSEG	LG14	AMLYILYVLFFGFTS	AS14	5	4	[1s52, 3utv]
LXGVDALMXVXGXXG	LG14	IAFLFVLYYLLTSLR	IR14	3	4	[1vgo]
LXFXVLDVXXKVGXG	LG14	KVLRNVTVVLWSAYA	KA14	6	5	[1q5i]
LXFXVLDVXXKVGXG	LG14	PLNIETLLFMVLDVS	PS14	6	6	[1r2n, 1r84, 3utv]
LWSAYXVVWLIGSEG	LG14	PLNIETLLFMVLDVS	PS14	5	6	[1r84, 1r2n, 3utv]
LXFXVLDVXXKVGXG	LG14	WIWLALGTALMGLGS	WS14	6	0	[1s51]
LXFXVLDVXXKVGXG	LG14	PEWIWLALGTALMGL	PL14	6	0	[3utv]
LXXLXXLMIVXGXXG	LG14	STIPFVWILYILFTQ	SQ14	3	4	[3ddl]
LWSAYXVVWLIGSEG	LG14	DGIMIGTGLVGALTK	DK14	5	3	[2brd]
LVXXDGIMIXTGLXG	LG14	DGIMIGTGLVGALTK	DK14	3	3	[1at9]
LLPFFSKVGFSFLXL	LL14	FIPIWSGLAYMAMAI	FI14	6	1	[2m3g]
LXXXIAFTXXLSMLL	LL14	FMVXDVSAKVGXGXI	FI14	1	6	[1s8l, 1at9, 1s8j, 1e0p, 1r84, 1r2n, 1pxs, 1ap9, 1pxr, 4hwl, 1s54, 1s53, 1o0a, 3han, 1kg9, 3hao, 1kg8, 3hap, 3haq, 2wjk, 3har, 2wjl, 3has, 1q5j, 2zzl, 1q5i, 1f50, 3nsb, 1tn5, 1tn0, 3utx, 4fpd, 3uty, 1brx, 1brr, 1fbk, 1ucq, 4hyx, 1f4z, 1ixf, 3vi0, 1qkp, 1qko, 1brd, 1p8h, 4md2, 4md1, 3ns0, 1c3w, 1bm1, 2ntu, 1kme, 2ntw, 1s52, 1s51, 1py6, 4ov0, 1iw9, 2i20, 1vjm, 3mbv, 1x0k, 1xji]
LXXXIAFTXXLSMLL	LL14	LDVXAKVGXGLILLR	LR14	1	6	[1brx, 1s8l, 1at9, 1s8j, 1e0p, 1r84, 1r2n, 1f4z, 1pxs, 1pxr, 4hwl, 1qkp, 1qko, 1brd, 1s54, 1s53, 1o0a, 3han, 3hao, 1kg8, 3hap, 3haq, 2wjk, 3har, 2wjl, 3has, 1c3w, 1bm1, 1q5i, 2ntu, 1kme, 2ntw, 1s51, 1py6, 4ov0, 2i20, 1vjm, 1tn5, 1x0k, 1tn0, 3utx, 1xji, 4fpd, 3uty]
LTALXXVLXTAYPIL	LL14	LDVXAKVGFGFXLLR	LR14	5	6	[2z55, 1vgo]
LXXXIAFTXXLSMLL	LL14	MVXDVXAKVGXXXXL	ML14	1	6	[1s8l, 1at9, 1s8j, 1e0p, 1r84, 1r2n, 1pxs, 1ap9, 1pxr, 4hwl, 1s54, 1s53, 1o0a, 3han, 1kg9, 3hao, 1kg8, 3hap, 3haq, 2wjk, 3har, 2wjl, 3has, 1q5j, 1q5i, 1f50, 3nsb, 1tn5, 1tn0, 3utx, 4fpd, 3uty, 1brx, 1fbk, 1ucq, 4hyx, 1f4z, 1qkp, 1qko, 1brd, 1p8h, 4md2, 4md1, 3ns0, 1c3w, 1bm1, 2ntu, 1kme, 2ntw, 1s52, 1s51, 1py6, 4ov0, 2i20, 1vjm, 3mbv, 1x0k, 1xji]
LTALXXVLXTAYPIL	LL14	MVXDVXAKVGFGFXL	ML14	5	6	[2z55, 1vgo]
LMIXLVSISSYLXLL	LL14	VLDVXAKYVXAFXLL	VL14	1	6	[1e12]
LXXXIAFTXXLSMLL	LL14	VLDVXAKVGXGXILL	VL14	1	6	[1s8l, 1at9, 1s8j, 1e0p, 1r84, 1r2n, 1pxs, 1pxr, 4hwl, 1s54, 1s53, 1o0a, 3han, 1kg9, 3hao, 1kg8, 3hap, 3haq, 2wjk, 3har, 2wjl, 3has, 1q5j, 1q5i, 1f50, 3nsb, 1tn5, 1tn0, 3utx, 4fpd, 3uty, 1brx, 1fbk, 1ucq, 4hyx, 1f4z, 1qkp, 1qko, 1brd, 1p8h, 4md2, 4md1, 3ns0, 1c3w, 1bm1, 2ntu, 1kme, 2ntw, 1s52, 1s51, 1py6, 4ov0, 2i20, 1vjm, 3mbv, 1x0k, 1xji]
LTALXXVLXTAYPIL	LL14	VLDVXAKVGFGFXLL	VL14	5	6	[2z55, 1vgo]
LFSTIAFLXXLYXLL	LL14	VTIGTLIGVDXLMIV	VV14	4	3	[1vgo]
LAAKLXXLXALXIXL	LL14	VDWLLTVPLLTVXLV	VV14	3	2	[3ddl]
LFXVLDVSXKVGXGL	LL14	VPLNIETLLFMVLDV	VV14	6	6	[1r2n, 1r84]
LTVXLWAIYPFIWLL	LL14	VDVALIVYLDLVTXV	VV14	5	6	[3qap, 3qdc, 2ksy, 1jgj, 1h2s]
LFXVLDVSXKVGXGL	LL14	VLRNVTXVLWSAYXV	VV14	6	5	[1s8l, 1at9, 1e0p, 1s8j, 1r2n, 1r84, 1pxs, 1jv7, 1pxr, 1jv6, 4hwl, 1s54, 1s53, 1o0a, 3han, 3hao, 1kg8, 3hap, 3haq, 2wjk, 3har, 2wjl, 3has, 1q5i, 1tn5, 3utv, 1tn0, 3utw, 3utx, 3uty, 4fpd, 1brx, 4hyx, 1f4z, 1qkp, 1qko, 1brd, 1mgy, 1c3w, 1bm1, 1kme, 2ntu, 2ntw, 1s52, 1s51, 1py6, 4ov0, 2i20, 1vjm, 1x0i, 1x0k, 1xji]
LFXVLDVSXKVGXGL	LL14	NXTVVLWSAYXVXWL	NL14	6	5	[1m0k, 1s8l, 1at9, 1e0p, 1s8j, 1r2n, 1r84, 1pxs, 1ap9, 1pxr, 1m0l, 4hwl, 1s54, 1s53, 1o0a, 3han, 3hao, 1kg9, 1kg8, 3hap, 3haq, 2wjk, 3har, 2wjl, 3has, 1q5j, 2zzl, 1q5i, 1f50, 1tn5, 3nsb, 1cwq, 3utv, 1tn0, 3utw, 3utx, 3uty, 4fpd, 1brx, 1brr, 1p8i, 1fbk, 1ucq, 4hyx, 1f4z, 1ixf, 3vi0, 1qkp, 1qko, 1brd, 1p8h, 1qm8, 4md2, 2zfe, 4md1, 1iw6, 3ns0, 1c3w, 1bm1, 1kme, 2ntu, 2ntw, 1s52, 1s51, 1py6, 4ov0, 1i…
LFXVLDVSXKVGXGL	LL14	RNXTVVLWSAYXXXW	RW14	6	5	[1m0k, 1s8l, 1at9, 1e0p, 1s8j, 1r2n, 1r84, 1pxs, 1jv7, 1ap9, 1pxr, 1jv6, 1m0l, 4hwl, 1s54, 1s53, 1o0a, 3han, 3hao, 1kg9, 1kg8, 3hap, 3haq, 2wjk, 3har, 2wjl, 3has, 1q5j, 2zzl, 1q5i, 1f50, 1tn5, 3nsb, 1cwq, 3utv, 1tn0, 3utw, 3utx, 3uty, 4fpd, 1brx, 1brr, 1p8i, 1fbk, 1ucq, 4hyx, 1f4z, 1ixf, 3vi0, 1qkp, 1qko, 1brd, 1p8h, 1mgy, 1qm8, 4md2, 2zfe, 4md1, 1iw6, 3ns0, 1c3w, 1bm1, 1kme, 2ntu, 2ntw, 1s52, 1s…
LFXVLDVSXKVGXGL	LL14	VTVVXWSAYXVVWXI	VI14	6	5	[1m0k, 1at9, 1e0p, 1s8j, 1r2n, 1r84, 1pxs, 1ap9, 1pxr, 4hwl, 1s54, 1s53, 1o0a, 3han, 3hao, 1kg9, 1kg8, 3hap, 3haq, 2wjk, 3har, 2wjl, 3has, 1q5j, 2zzl, 1q5i, 1f50, 1tn5, 3nsb, 3utv, 1tn0, 3utw, 3utx, 3uty, 4fpd, 1brx, 1brr, 1p8i, 1fbk, 1ucq, 4hyx, 1f4z, 1ixf, 3vi0, 1qkp, 1qko, 1brd, 1p8h, 1qm8, 4md2, 2zfe, 4md1, 1iw6, 3ns0, 1c3w, 1bm1, 1kme, 2ntu, 2ntw, 1s52, 1s51, 1py6, 4ov0, 1iw9, 3vhz, 2i20, 1v…
LFXVLDVSXKVGXGL	LL14	WIWLALGTALMGLGT	WT14	6	0	[1brr, 1fbk, 1r2n, 1r84, 1ucq, 4hyx, 1pxs, 1ap9, 1pxr, 4hwl, 1ixf, 3vi0, 1qkp, 1qko, 1s53, 1p8h, 3han, 3hao, 3hap, 3haq, 2wjk, 3har, 4md2, 3has, 4md1, 3ns0, 1q5j, 1q5i, 1kme, 2ntw, 1py6, 4ov0, 1iw9, 3vhz, 1tn5, 3nsb, 3mbv, 3utv, 1tn0, 3utw, 3utx, 1xji, 3uty]
LXXXIAFTXXLSMLL	LL14	WIWLALGTALMGLGT	WT14	1	0	[1fbb, 1brr, 1fbk, 1r84, 1r2n, 1ucq, 4hyx, 1pxs, 1ap9, 1pxr, 4hwl, 1ixf, 3vi0, 1qkp, 1qko, 1s53, 1p8h, 3han, 1c8r, 3hao, 3hap, 1bhb, 3haq, 2wjk, 3har, 4md2, 3has, 4md1, 3ns0, 1q5j, 1kgb, 1q5i, 1kme, 2ntw, 1py6, 4ov0, 3vhz, 1iw9, 3nsb, 1tn5, 3mbv, 3t45, 1tn0, 3utx, 1xji, 3uty]
LFXVLDVSXKVGXGL	LL14	TVXXWSAYXVVWLXG	TG14	6	5	[1m0k, 1at9, 1e0p, 1r2n, 1r84, 1pxs, 1ap9, 1pxr, 4hwl, 1s54, 1s53, 1o0a, 3han, 3hao, 1kg9, 1kg8, 3hap, 3haq, 2wjk, 3har, 2wjl, 3has, 1q5j, 2zzl, 1q5i, 1f50, 1tn5, 3nsb, 2brd, 3utv, 1tn0, 3utw, 3utx, 3uty, 4fpd, 1brx, 1brr, 1p8i, 1fbk, 1ucq, 4hyx, 1p8u, 1f4z, 1ixf, 3vi0, 1qkp, 1qko, 1brd, 1p8h, 1qm8, 4md2, 2zfe, 4md1, 1iw6, 3ns0, 1c3w, 1bm1, 1kme, 2ntu, 2ntw, 1s52, 1s51, 1py6, 4ov0, 1iw9, 3vhz, 2i…
LFXVLDVSXKVGXGL	LL14	TXXMGLGXLYFLVKG	TG14	6	0	[1s8l, 1at9, 1e0p, 1s8j, 1r2n, 1r84, 1pxs, 1jv7, 1ap9, 1pxr, 1jv6, 4hwl, 1s54, 1s53, 1o0a, 3han, 3hao, 1kg9, 1kg8, 3hap, 3haq, 2wjk, 3har, 2wjl, 3has, 1q5j, 1q5i, 1f50, 1tn5, 3nsb, 1tn0, 3utw, 3utx, 3uty, 4fpd, 1brx, 1fbk, 1ucq, 4hyx, 1f4z, 1qkp, 1qko, 1brd, 1p8h, 1mgy, 4md2, 4md1, 3ns0, 1c3w, 1bm1, 1kme, 2ntu, 2ntw, 1s51, 1py6, 4ov0, 2i20, 1vjm, 3mbv, 1x0i, 1x0k, 1xji]
LXXXIAFTXXLSMLL	LL14	TXXMGLGXLYFLVKG	TG14	1	0	[1s8l, 1at9, 1s8j, 1e0p, 1r84, 1r2n, 1pxs, 1ap9, 1pxr, 4hwl, 1s54, 1s53, 1o0a, 3han, 1kg9, 3hao, 1kg8, 3hap, 1bhb, 3haq, 2wjk, 3har, 2wjl, 3has, 1q5j, 1q5i, 1f50, 3nsb, 1tn5, 1tn0, 3utx, 4fpd, 3uty, 1brx, 1fbk, 1ucq, 4hyx, 1f4z, 1qkp, 1qko, 1brd, 1p8h, 4md2, 4md1, 3ns0, 1c3w, 1bm1, 2ntu, 1kme, 2ntw, 1s51, 1py6, 4ov0, 2i20, 1vjm, 3mbv, 1x0k, 1xji]
LFXVLDVSXKVGXGL	LL14	GTALMGLGXLYFLVK	GK14	6	0	[1m0k, 1s8l, 1at9, 1e0p, 1s8j, 1r2n, 1r84, 1pxs, 1jv7, 1ap9, 1pxr, 1jv6, 4hwl, 1s54, 1s53, 1o0a, 3han, 3hao, 1kg9, 1kg8, 3hap, 3haq, 2wjk, 3har, 2wjl, 3has, 1q5j, 1q5i, 1f50, 1tn5, 3nsb, 1cwq, 1tn0, 3utw, 3utx, 3uty, 4fpd, 1brx, 1brr, 1p8i, 1fbk, 1ucq, 4hyx, 1f4z, 3vi0, 1qkp, 1qko, 1brd, 1p8h, 1mgy, 4md2, 4md1, 3ns0, 1c3w, 1bm1, 1kme, 2ntu, 2ntw, 1s52, 1s51, 1py6, 4ov0, 2at9, 2i20, 1vjm, 1qhj, 3m…
LXXXIAFTXXLSMLL	LL14	GTALMGLGXLYFLVK	GK14	1	0	[1s8l, 1at9, 1s8j, 1e0p, 1r84, 1r2n, 1pxs, 1ap9, 1pxr, 4hwl, 1s54, 1s53, 1o0a, 3han, 1kg9, 3hao, 1kg8, 3hap, 1bhb, 3haq, 2wjk, 3har, 2wjl, 3has, 1q5j, 1q5i, 1f50, 3nsb, 1tn5, 1tn0, 3utx, 4fpd, 3uty, 1brx, 1brr, 1fbk, 1ucq, 4hyx, 1f4z, 3vi0, 1qkp, 1qko, 1brd, 1p8h, 4md2, 4md1, 3ns0, 1c3w, 1bm1, 2ntu, 1kme, 2ntw, 1s52, 1s51, 1py6, 4ov0, 2i20, 1vjm, 3mbv, 1x0k, 1xji]
LFXVLDVSXKVGXGL	LL14	LRNVXVVLWSAYXXV	LV14	6	5	[1s8l, 1at9, 1e0p, 1s8j, 1r2n, 1r84, 1pxs, 1jv7, 1ap9, 1pxr, 1jv6, 4hwl, 1s54, 1s53, 1o0a, 3han, 3hao, 1kg9, 1kg8, 3hap, 3haq, 2wjk, 3har, 2wjl, 3has, 1q5j, 1q5i, 1f50, 1tn5, 3nsb, 3utv, 1tn0, 3utw, 3utx, 3uty, 4fpd, 1brx, 1brr, 1fbk, 1ucq, 4hyx, 1f4z, 1qkp, 1qko, 1brd, 1p8h, 1mgy, 4md2, 4md1, 3ns0, 1c3w, 1bm1, 1kme, 2ntu, 2ntw, 1s52, 1s51, 1py6, 4ov0, 2i20, 1vjm, 3mbv, 1x0i, 1x0k, 1xji]
LAXVXADGIMIGXXL	LL14	LFTTPLXLLDLXLLV	LV14	3	2	[1brx]
LFXVLDVSXKVGXGL	LL14	LXTALMGLGXLYFXV	LV14	6	0	[1m0k, 1s8l, 1at9, 1e0p, 1s8j, 1r2n, 1r84, 1pxs, 1jv7, 1ap9, 1pxr, 1jv6, 1m0l, 4hwl, 1s54, 1s53, 1o0a, 3han, 3hao, 1kg9, 1kg8, 3hap, 3haq, 2wjk, 3har, 2wjl, 3has, 1q5j, 2zzl, 1q5i, 1f50, 1tn5, 3nsb, 2brd, 1cwq, 3utv, 1tn0, 3utw, 3utx, 3uty, 4fpd, 1brx, 1brr, 1p8i, 1fbk, 1ucq, 4hyx, 1f4z, 1ixf, 3vi0, 1qkp, 1qko, 1brd, 1p8h, 1mgy, 1qm8, 4md2, 2zfe, 4md1, 1iw6, 3ns0, 1c3w, 1bm1, 1kme, 2ntu, 2ntw, 1s…
LXXXIAFTXXLSMLL	LL14	LXTALMGLGXLYFXV	LV14	1	0	[1s8l, 1at9, 1s8j, 1e0p, 1r84, 1r2n, 1pxs, 1ap9, 1pxr, 4hwl, 1s54, 1s53, 1o0a, 3han, 1kg9, 3hao, 1kg8, 3hap, 1bhb, 3haq, 2wjk, 3har, 2wjl, 3has, 1q5j, 2zzl, 1q5i, 1f50, 3nsb, 1tn5, 2brd, 1tn0, 3utx, 4fpd, 3uty, 1brx, 1brr, 1fbk, 1ucq, 4hyx, 1f4z, 1ixf, 3vi0, 1qkp, 1qko, 1brd, 1p8h, 4md2, 4md1, 3ns0, 1c3w, 1bm1, 2ntu, 1kme, 2ntw, 1s52, 1s51, 1py6, 4ov0, 3vhz, 1iw9, 2i20, 1vjm, 3mbv, 1x0k, 3t45, 1x…
LXXXIAFTXXLSMLL	LL14	LFTTPLXLLDLXLLV	LV14	1	2	[1brx]
LFSTIAFLXXLYXLL	LL14	LVXVLXTAYPILWIV	LV14	4	5	[2z55, 1vgo, 2ei4]
LLPFFSKVGFSFLXL	LL14	LVTYFXVLWXGYPXV	LV14	6	5	[2m3g]
LXXXIAFTXXLSMLL	LL14	IWLXLGTALXXLGXL	IL14	1	0	[1s8l, 1at9, 1s8j, 2i1x, 1r84, 1r2n, 1pxs, 1ap9, 1m0m, 1pxr, 4hwl, 1s54, 1s53, 1o0a, 3han, 1kg9, 1c8r, 3hao, 1kg8, 3hap, 1bhb, 3haq, 2wjk, 3har, 2wjl, 3has, 1q5j, 2zzl, 1kgb, 1q5i, 1f50, 3nsb, 1tn5, 2brd, 1tn0, 3utx, 4fpd, 3uty, 1brx, 1fbb, 1brr, 1fbk, 1ucq, 4hyx, 1f4z, 1ixf, 3vi0, 1qkp, 1qko, 1p8h, 4md2, 4md1, 3ns0, 1c3w, 1bm1, 2ntu, 1kme, 2ntw, 1s52, 1s51, 1py6, 4ov0, 3vhz, 1iw9, 2i20, 2i21, 1v…
LAXVXADGIMIGXXL	LL14	IAFTMXLXMLLGXGL	IL14	3	1	[1at9, 1kme, 1brr, 1s52, 1r2n, 1r84, 4hwl, 1qkp, 3han, 3har, 3utx, 1xji, 3has, 3uty]
LTVXLWAIYPFIWLL	LL14	IILLGINLGLVAATL	IL14	5	1	[4gyc]
LTVVXWLGYPIVWXL	LL14	IVAKYIFAFLLLNYL	IL14	5	6	[3qbl, 3vvk, 3qbg, 3qbi, 3qbk]
LFXVLDVSXKVGXGL	LL14	IWLXLGTALXXLGXL	IL14	6	0	[1s8l, 1at9, 1s8j, 1r2n, 1r84, 1pxs, 1ap9, 1pxr, 4hwl, 1s54, 1s53, 1o0a, 3han, 3hao, 1kg9, 1kg8, 3hap, 3haq, 2wjk, 3har, 2wjl, 3has, 1q5j, 2zzl, 1q5i, 1f50, 1tn5, 3nsb, 2brd, 3utv, 1tn0, 3utw, 3utx, 3uty, 4fpd, 1brx, 1brr, 1fbk, 1ucq, 4hyx, 1f4z, 1ixf, 3vi0, 1qkp, 1qko, 1p8h, 4md2, 4md1, 3ns0, 1c3w, 1bm1, 1kme, 2ntu, 2ntw, 1s52, 1s51, 1py6, 4ov0, 1iw9, 3vhz, 2i20, 1vjm, 3mbv, 1x0k, 1xji]
LFXVLDVSXKVGXGL	LL14	IAFTMXLXMLLGXGL	IL14	6	1	[1at9, 1kme, 1brr, 1s52, 1r2n, 1r84, 4hwl, 1qkp, 3han, 3hap, 3har, 3utx, 1xji, 3has, 3uty]
LFXVLDVSXKVGXGL	LL14	MGLGXLYFLVKGMGV	MV14	6	0	[1vjm, 1tn5, 1bm1, 1q5i, 1s54, 1s53, 1tn0, 2i20]
LXXXIAFTXXLSMLL	LL14	MGLGXLYFLVKGMGV	MV14	1	0	[1vjm, 1tn5, 1bm1, 1q5i, 1s54, 1s53, 2i20, 1tn0]
LLPFFSKVGFSFLXL	LL14	AMXIPIWSGLAYMAM	AM14	6	1	[2m3g]
LXXXIAFTXXLSMLL	LL14	ALMGLGXLYFLVKGM	AM14	1	0	[1s8l, 1at9, 1e0p, 1r84, 1r2n, 1pxs, 1pxr, 1s54, 1s53, 1o0a, 3han, 3hao, 1kg8, 3hap, 3haq, 2wjk, 3har, 2wjl, 3has, 1q5j, 1q5i, 1f50, 1tn5, 1tn0, 3utx, 4fpd, 3uty, 1brx, 1fbk, 1ucq, 4hyx, 1f4z, 1qko, 1brd, 1p8h, 4md2, 4md1, 1c3w, 1bm1, 2ntu, 1kme, 2ntw, 1s51, 1py6, 4ov0, 2i20, 1vjm, 3mbv, 1x0k, 1xji]
LFXVLDVSXKVGXGL	LL14	ALMGLGXLYFLVKGM	AM14	6	0	[1s8l, 1at9, 1e0p, 1r2n, 1r84, 1pxs, 1jv7, 1pxr, 1jv6, 1s54, 1s53, 1o0a, 3han, 3hao, 1kg8, 3hap, 3haq, 2wjk, 3har, 2wjl, 3has, 1q5j, 1q5i, 1f50, 1tn5, 1tn0, 3utw, 3utx, 3uty, 4fpd, 1brx, 1fbk, 1ucq, 4hyx, 1f4z, 1qko, 1brd, 1p8h, 4md2, 4md1, 1c3w, 1bm1, 1kme, 2ntu, 2ntw, 1s51, 1py6, 4ov0, 2i20, 1vjm, 3mbv, 1x0i, 1x0k, 1xji]
LTVXLWAIYPFIWLL	LL14	AVAFXGLVYYLVGPM	AM14	5	4	[4gyc, 3qap, 3qdc, 2f93, 2ksy, 2f95, 1jgj]
LTVXLWAIYPFIWLL	LL14	LFGMGAVAFXGLVYY	LY14	5	4	[4gyc, 3qap, 3qdc, 2f93, 2ksy, 2f95, 1jgj, 1h2s]
LAAKLXXLXALXIXL	LL14	LWGFLSTIPFVWILY	LY14	3	4	[3ddl]
LLPFFSKVGFSFLXL	LL14	FTVLWIGYPIVWIIG	FG14	6	5	[2m3g]
LLPFFSKVGFSFLXL	LL14	KLVTYFTVLWIGYPI	KI14	6	5	[2m3g]
LLPFFSKVGFSFLXL	LL14	HWIYVAGMTIGALHF	HF14	6	0	[2m3g]
LLPFFSKVGFSFLXL	LL14	WIYVAGMTIGALHFW	WW14	6	0	[2m3g]
LAXVXADGIMIGXXL	LL14	TLXXXIAFTXXLSML	TL14	3	1	[1m0k, 1s8l, 1at9, 1e0p, 1s8j, 1r2n, 1r84, 1jv7, 1jv6, 1ap9, 4hwl, 1s54, 1s53, 1o0a, 3hao, 1kg9, 1kg8, 3haq, 2wjk, 3har, 2wjl, 3has, 1q5j, 1q5i, 1f50, 3nsb, 1tn5, 3utx, 4fpd, 1brx, 1brr, 1p8i, 1fbk, 1ucq, 4hyx, 1f4z, 3vi0, 1qkp, 1qko, 1brd, 1p8h, 4md2, 4md1, 3ns0, 1c3w, 1bm1, 2ntu, 1kme, 2ntw, 1s52, 1s51, 1py6, 4ov0, 2i20, 1vjm, 3mbv, 1x0i, 1x0k, 1xji]
LXXXIAFTXXLSMLL	LL14	TLLFMVLDVSAKVGL	TL14	1	6	[1fbk, 4fpd]
LFXVLDVSXKVGXGL	LL14	TLXXXIAFTXXLSML	TL14	6	1	[1m0k, 1s8l, 1at9, 1e0p, 1s8j, 1r2n, 1r84, 1pxs, 1jv7, 1pxr, 1ap9, 1jv6, 4hwl, 1s54, 1s53, 1o0a, 3han, 3hao, 1kg9, 1kg8, 3hap, 3haq, 2wjk, 3har, 2wjl, 3has, 1q5j, 2zzl, 1q5i, 1f50, 1tn5, 3nsb, 1tn0, 3utx, 3uty, 4fpd, 1brx, 1brr, 1p8i, 1fbk, 1ucq, 4hyx, 1p8u, 1f4z, 1ixf, 3vi0, 1qkp, 1qko, 1brd, 1p8h, 1qm8, 4md2, 2zfe, 4md1, 1iw6, 3ns0, 1c3w, 1bm1, 1kme, 2ntu, 2ntw, 1s52, 1s51, 1py6, 4ov0, 2at9, 1i…
LTALXXVLXTAYPIL	LL14	TIAFLFVLYYLLTSL	TL14	5	4	[1vgo]
LAXVXADGIMIGXXL	LL14	ARYXXWLFTTXLXXL	AL14	3	2	[1q5j]
LTVVXWLGYPIVWXL	LL14	AISCACFIVVLYXLL	AL14	5	4	[3qbl, 3vvk, 3qbg, 3abw, 3qbi, 3qbk]
LFXVLDVSXKVGXGL	LL14	AIXXLXXXIAFTXXL	AL14	6	1	[1m0k, 1s8l, 1at9, 1e0p, 1s8j, 1r2n, 1r84, 1jv7, 1pxs, 1pxr, 1ap9, 1jv6, 4hwl, 1s54, 1s53, 1o0a, 3han, 3hao, 1kg9, 1kg8, 3hap, 3haq, 2wjk, 3har, 2wjl, 3has, 1q5j, 1q5i, 1f50, 1tn5, 3nsb, 1cwq, 1tn0, 4fpd, 1brx, 1brr, 1p8i, 1fbk, 1ucq, 4hyx, 1f4z, 3vi0, 1qkp, 1qko, 1brd, 1p8h, 1mgy, 4md2, 4md1, 3ns0, 1c3w, 1bm1, 1kme, 2ntu, 2ntw, 1s52, 1s51, 1py6, 4ov0, 2i20, 1vjm, 3mbv, 1x0i, 1x0k, 1xji]
LAXVXADGIMIGXXL	LL14	ARYAXWLFTTXLXXL	AL14	3	2	[1m0k, 1s8l, 1at9, 1e0p, 1s8j, 1r2n, 1r84, 1pxs, 1jv7, 1ap9, 1pxr, 4hwl, 1s54, 1s53, 1o0a, 3han, 1kg9, 3hao, 1kg8, 3hap, 3haq, 2wjk, 3har, 2wjl, 3has, 1q5i, 1f50, 3nsb, 1tn5, 1cwq, 3utv, 1tn0, 3utw, 3utx, 4fpd, 3uty, 1brx, 1brr, 1p8i, 1fbk, 1ucq, 4hyx, 1f4z, 1qkp, 1qko, 1p8h, 4md2, 4md1, 3ns0, 1c3w, 1bm1, 2ntu, 1kme, 2ntw, 1s52, 1s51, 1py6, 4ov0, 2i20, 1vjm, 3mbv, 1x0i, 1x0k, 1xji]
LTVVXWLGYPIVWXL	LL14	ALDIVAXYIFAXLLL	AL14	5	6	[3qbl, 3vvk, 3qbg, 3abw, 3qbi, 3qbk]
LXXXIAFTXXLSMLL	LL14	ALGTALXGLXXLYFL	AL14	1	0	[1s8l, 1at9, 1s8j, 1e0p, 2i1x, 1r84, 1r2n, 1pxs, 1ap9, 1m0m, 1pxr, 4hwl, 1s54, 1s53, 1o0a, 1c8s, 3han, 1kg9, 1c8r, 3hao, 1kg8, 3hap, 1bhb, 3haq, 2wjk, 3har, 2wjl, 3has, 1q5j, 2zzl, 1kgb, 1q5i, 1f50, 3nsb, 1tn5, 2brd, 1tn0, 3utx, 4fpd, 3uty, 1brx, 1fbb, 1brr, 1fbk, 1ucq, 4hyx, 1p8u, 1f4z, 1ixf, 3vi0, 1qkp, 1qko, 1brd, 1p8h, 4md2, 4md1, 3ns0, 1c3w, 1bm1, 2ntu, 1kme, 2ntw, 1s52, 1s51, 1py6, 4ov0, 3v…
LXXXIAFTXXLSMLL	LL14	ARYAXWLFTTXLXXL	AL14	1	2	[1s8l, 1at9, 1e0p, 1s8j, 1r84, 1r2n, 1pxs, 1ap9, 1pxr, 4hwl, 1s54, 1s53, 1o0a, 3han, 1kg9, 3hao, 1kg8, 3hap, 3haq, 2wjk, 3har, 2wjl, 3has, 2zzl, 1q5i, 1f50, 3nsb, 1tn5, 2brd, 1tn0, 3utx, 4fpd, 3uty, 1brx, 1brr, 1fbk, 1ucq, 4hyx, 1f4z, 1ixf, 1qkp, 1qko, 1p8h, 4md2, 4md1, 3ns0, 1c3w, 1bm1, 2ntu, 1kme, 2ntw, 1s52, 1s51, 1py6, 4ov0, 1iw9, 2i20, 1vjm, 3mbv, 1x0k, 1xji]
LXXXIAFTXXLSMLL	LL14	ARYXXWLFTTXLXXL	AL14	1	2	[1q5j]
LFXVLDVSXKVGXGL	LL14	ALGTALXGLXXLYFL	AL14	6	0	[1m0k, 1s8l, 1at9, 1e0p, 1s8j, 1r2n, 1r84, 1pxs, 1jv7, 1ap9, 1pxr, 1jv6, 1m0l, 4hwl, 1s54, 1s53, 1o0a, 3han, 3hao, 1kg9, 1kg8, 3hap, 3haq, 2wjk, 3har, 2wjl, 3has, 1q5j, 2zzl, 1q5i, 1f50, 1tn5, 3nsb, 2brd, 1cwq, 3utv, 1tn0, 3utw, 3utx, 3uty, 4fpd, 1brx, 1brr, 1p8i, 1fbk, 1ucq, 4hyx, 1p8u, 1f4z, 1ixf, 3vi0, 1qkp, 1qko, 1brd, 1p8h, 1mgy, 1qm8, 4md2, 2zfe, 4md1, 1iw6, 3ns0, 1c3w, 1bm1, 1kme, 2ntu, 2n…
LAXVXADGIMIGXXL	LL14	AIXXLXXXIAFTXXL	AL14	3	1	[1m0k, 1s8l, 1at9, 1e0p, 1s8j, 1r2n, 1r84, 1jv7, 1jv6, 1ap9, 4hwl, 1s54, 1o0a, 3hao, 1kg9, 1kg8, 3haq, 2wjk, 3har, 2wjl, 3has, 1q5j, 1q5i, 1f50, 3nsb, 1tn5, 1cwq, 4fpd, 1brx, 1brr, 1p8i, 1fbk, 1ucq, 4hyx, 1f4z, 3vi0, 1qkp, 1qko, 1brd, 1p8h, 1mgy, 4md2, 4md1, 3ns0, 1c3w, 1bm1, 2ntu, 1kme, 2ntw, 1s52, 1s51, 1py6, 4ov0, 2i20, 1vjm, 3mbv, 1x0i, 1x0k, 1xji]
LFXVLDVSXKVGXGL	LL14	VXXIAFTMXLSMLXG	VG14	6	1	[1brx, 1at9, 1bm1, 1kme, 1brr, 1s52, 1r2n, 1r84, 4hwl, 1qkp, 2brd, 3hap, 3har, 3utx, 1xji, 3uty, 3has]
LAXVXADGIMIGXXL	LL14	VXXIAFTMXLSMLXG	VG14	3	1	[1brx, 1at9, 1bm1, 1kme, 1brr, 1s52, 1r2n, 1r84, 4hwl, 1qkp, 3har, 3utx, 1xji, 3has]
LFSTIAFLXXLYXLL	LL14	VXVLWTAYPILWXXG	VG14	4	5	[2z55, 1vgo, 2ei4]
LFXVLDVSXKVGXGL	LL14	VVLWSAYXVVWLIGS	VS14	6	5	[1brx, 1at9, 1bm1, 1q5i, 1brr, 1s52, 1r2n, 1r84, 1ap9, 1pxr, 4hwl, 3han, 2brd, 3hap, 3utv, 1tn0, 3har, 3utx, 1xji, 3has, 3uty]
LLPFFSKVGFSFLXL	LL14	VAGMTIGALHFWSLS	VS14	6	0	[2m3g]
LFSTIAFLXXLYXLL	LL14	TALVAVLWTAYPILW	TW14	4	5	[2z55, 1vgo, 2ei4]
LAAKLXXLXALXIXL	LL14	TRGXWGFLSTIPFVW	TW14	3	4	[3ddl]
LAXVXADGIMIGXXL	LL14	IXTLXXXIAFTXXLS	IS14	3	1	[1m0k, 1s8l, 1at9, 1e0p, 1s8j, 1r2n, 1r84, 1jv7, 1jv6, 1ap9, 4hwl, 1s54, 1o0a, 3hao, 1kg9, 1kg8, 3haq, 2wjk, 3har, 2wjl, 3has, 1q5j, 1q5i, 1f50, 3nsb, 1tn5, 1cwq, 4fpd, 1brx, 1brr, 1p8i, 1fbk, 1ucq, 4hyx, 1f4z, 3vi0, 1qkp, 1qko, 1brd, 1p8h, 1mgy, 4md2, 4md1, 3ns0, 1c3w, 1bm1, 2ntu, 1kme, 2ntw, 1s52, 1s51, 1py6, 4ov0, 2i20, 1vjm, 3mbv, 1x0i, 1x0k, 1xji]
LLPFFSKVGFSFLXL	LL14	IYVAGMTIGALHFWS	IS14	6	0	[2m3g]
LFXVLDVSXKVGXGL	LL14	IXTLXXXIAFTXXLS	IS14	6	1	[1m0k, 1s8l, 1at9, 1e0p, 1s8j, 1r2n, 1r84, 1jv7, 1pxs, 1ap9, 1pxr, 1jv6, 1m0l, 4hwl, 1s54, 1s53, 1o0a, 3han, 3hao, 1kg9, 1kg8, 3hap, 3haq, 2wjk, 3har, 2wjl, 3has, 1q5j, 2zzl, 1q5i, 1f50, 1tn5, 3nsb, 1cwq, 1tn0, 4fpd, 1brx, 1brr, 1p8i, 1fbk, 1ucq, 4hyx, 1f4z, 1ixf, 3vi0, 1qkp, 1qko, 1brd, 1p8h, 1mgy, 1qm8, 4md2, 2zfe, 4md1, 1iw6, 3ns0, 1c3w, 1bm1, 1kme, 2ntu, 2ntw, 1s52, 1s51, 1py6, 4ov0, 1iw9, 2i…
LFXVLDVSXKVGXGL	LL14	KXLRNVTVVLWSAYP	KP14	6	5	[1brx, 1s8l, 1e0p, 1s8j, 1r2n, 1r84, 4hyx, 1f4z, 1pxs, 1jv7, 1pxr, 1jv6, 4hwl, 1qkp, 1qko, 1s54, 1s53, 1o0a, 1mgy, 3han, 3hao, 3hap, 3haq, 2wjk, 3har, 2wjl, 3has, 1c3w, 1bm1, 1kme, 2ntu, 2ntw, 1s52, 1s51, 1py6, 2i20, 1vjm, 1tn5, 1x0i, 1x0k, 3utv, 1tn0, 3utw, 3utx, 1xji, 3uty]
LTALXXVLXTAYPIL	LL14	FMVLDVTAKVGFGFV	FV14	5	6	[2z55, 1vgo]
LAXVXADGIMIGXXL	LL14	ISTAAMLYXLYVXFF	IF14	3	4	[1s8l, 1at9, 1e0p, 1s8j, 1r2n, 1r84, 1pxs, 1jv7, 1jv6, 1pxr, 4hwl, 1s54, 1s53, 1o0a, 3han, 3hao, 1kg8, 3hap, 3haq, 3har, 2wjk, 2wjl, 3has, 1q5j, 1q5i, 1tn5, 3utv, 1tn0, 3utw, 3utx, 4fpd, 3uty, 1fbk, 1ucq, 4hyx, 1f4z, 1qkp, 1qko, 1brd, 1p8h, 1mgy, 4md2, 4md1, 1c3w, 1bm1, 2ntu, 1kme, 2ntw, 1s52, 1s51, 1py6, 4ov0, 2i20, 1vjm, 3mbv, 1x0i, 1x0k, 1xji]
LAAKLXXLXALXIXL	LL14	GLXGFLSTIPFVWIL	GL14	3	4	[3ddl]
LFSTIAFLXXLYXLL	LL14	GTLIGVXALMIVTGL	GL14	4	3	[2z55, 1vgo]
LFSTIAFLXXLYXLL	LL14	GVXALMIXTGLXXXL	GL14	4	3	[2z55, 1vgo, 2ei4]
LMIXLVSISSYLXLL	LL14	GRYLTWALSTPMILL	GL14	1	2	[1e12]
LXXXIAFTXXLSMLL	LL14	GADGIMIXTGLXXAL	GL14	1	3	[1at9, 1e0p, 2i1x, 1r84, 1r2n, 1ap9, 1m0m, 4hwl, 1s54, 1s53, 1o0a, 1c8s, 1kg9, 1c8r, 3hao, 1kg8, 3hap, 2wjk, 3har, 2wjl, 3has, 1q5j, 2zzl, 1kgb, 1q5i, 1f50, 3nsb, 1tn5, 2brd, 3utx, 4fpd, 1brx, 1fbb, 1brr, 1fbk, 1ucq, 1f4z, 1ixf, 3vi0, 1qkp, 1qko, 1p8h, 4md2, 4md1, 3ns0, 1c3w, 1bm1, 2ntu, 1kme, 2ntw, 1s52, 1s51, 1py6, 4ov0, 3vhz, 1iw9, 2i20, 2i21, 1vjm, 3mbv, 1x0k, 3t45, 1xji]
LAAKLXXLXALXIXL	LL14	GFLSTIPFVWILYIL	GL14	3	4	[3ddl]
LAXVXADGIMIGXXL	LL14	GADGIMIXTGLXXAL	GL14	3	3	[1at9, 1e0p, 1r2n, 1r84, 1pxs, 1ap9, 1pxr, 4hwl, 1s54, 1s53, 1o0a, 3han, 3hao, 1kg9, 1kg8, 2wjk, 3har, 2wjl, 3has, 1q5j, 1q5i, 1f50, 3nsb, 1tn5, 3utv, 1tn0, 3utx, 4fpd, 3uty, 1brx, 1brr, 1fbk, 1ucq, 1f4z, 3vi0, 1qkp, 1qko, 1p8h, 4md2, 4md1, 3ns0, 1c3w, 1bm1, 2ntu, 1kme, 2ntw, 1s52, 1s51, 1py6, 4ov0, 2i20, 1vjm, 3mbv, 1x0k, 1xji]
LAXVXADGIMIGXXL	LL14	GTXLAXVGADGIMIG	GG14	3	3	[1s8l, 1e0p, 1s8j, 1r2n, 1r84, 4hyx, 1f4z, 1pxs, 1jv7, 1jv6, 1pxr, 4hwl, 1qkp, 1qko, 1s54, 1s53, 1o0a, 1mgy, 3han, 3hao, 3haq, 2wjk, 3har, 2wjl, 3has, 1c3w, 1q5i, 2ntu, 1kme, 2ntw, 1s52, 1s51, 1py6, 2i20, 1vjm, 1tn5, 1x0i, 1x0k, 3utv, 1tn0, 3utw, 3utx, 1xji, 3uty]
LXXXIAFTXXLSMLL	LL14	GTXLAXVGADGIMIG	GG14	1	3	[1s8l, 1s8j, 1e0p, 1r84, 1r2n, 4hyx, 1f4z, 4hwl, 1qkp, 1qko, 1s54, 1s53, 1o0a, 3hao, 3haq, 2wjk, 3har, 2wjl, 3has, 1c3w, 1q5i, 2ntu, 1kme, 2ntw, 1s52, 1s51, 1py6, 2i20, 1vjm, 1tn5, 1x0k, 3utx, 1xji]
LTVVXWLGYPIVWXL	LL14	AXFIVVLYILLVEWA	AA14	5	4	[3qbl, 3vvk, 3qbg, 3qbi, 3qbk]
LAXVXADGIMIGXXL	LL14	AXWLFTTXXXXLXLA	AA14	3	2	[1s8l, 1at9, 1e0p, 1s8j, 1r2n, 1r84, 1pxs, 1jv7, 1pxr, 1jv6, 4hwl, 1s54, 1s53, 1o0a, 3han, 1kg8, 3hap, 3haq, 2wjk, 3har, 2wjl, 3has, 1q5i, 1f50, 1tn5, 3utv, 1tn0, 3utw, 3utx, 3uty, 4fpd, 1brx, 1fbk, 4hyx, 1f4z, 1qkp, 1qko, 1brd, 1p8h, 1mgy, 4md2, 4md1, 1c3w, 1bm1, 2ntu, 1kme, 2ntw, 1s52, 1s51, 1py6, 4ov0, 2i20, 1vjm, 3mbv, 1x0i, 1x0k, 1xji]
LFXVLDVSXKVGXGL	LL14	AXWLFTTXXXXLXLA	AA14	6	2	[1jv6]
LXXXIAFTXXLSMLL	LL14	AXWLFTTXXXXLXLA	AA14	1	2	[1s8l, 1at9, 1e0p, 1s8j, 1r84, 1r2n, 1pxs, 1pxr, 4hwl, 1s54, 1s53, 1o0a, 3han, 1kg8, 3hap, 3haq, 2wjk, 3har, 2wjl, 3has, 1q5i, 1f50, 1tn5, 1tn0, 3utx, 4fpd, 3uty, 1brx, 1fbk, 4hyx, 1f4z, 1qkp, 1qko, 1brd, 1p8h, 4md2, 4md1, 1c3w, 1bm1, 2ntu, 1kme, 2ntw, 1s52, 1s51, 1py6, 4ov0, 2i20, 1vjm, 3mbv, 1x0k, 1xji]
LXXXIAFTXXLSMLL	LL14	VGXDGIMIXTGLVGA	VA14	1	3	[1at9, 1e0p, 2i1x, 1r84, 1r2n, 1ap9, 1m0m, 4hwl, 1s54, 1s53, 1o0a, 1c8s, 1kg9, 1c8r, 3hao, 1kg8, 3hap, 3haq, 2wjk, 3har, 2wjl, 3has, 1q5j, 2zzl, 1kgb, 1q5i, 1f50, 3nsb, 1tn5, 3utx, 4fpd, 1brx, 1fbb, 1brr, 1fbk, 1ucq, 4hyx, 1f4z, 1ixf, 3vi0, 1qkp, 1qko, 1p8h, 4md2, 4md1, 3ns0, 1c3w, 1bm1, 2ntu, 1kme, 2ntw, 1s52, 1s51, 1py6, 4ov0, 3vhz, 1iw9, 2i20, 2i21, 1vjm, 3mbv, 1x0k, 3t45, 1xji]
LTVXLWAIYPFIWLL	LL14	VYLDLVTXVGFGFIA	VA14	5	6	[4gyc, 3qap, 3qdc, 2f93, 2ksy, 2f95, 1jgj]
LLPFFSKVGFSFLXL	LL14	VAMFIPIWSGLAXMA	VA14	6	1	[2m3g]
LAXVXADGIMIGXXL	LL14	VGXDGIMIXTGLVGA	VA14	3	3	[1m0k, 1at9, 1e0p, 1r2n, 1r84, 1pxs, 1ap9, 1pxr, 4hwl, 1s54, 1s53, 1o0a, 3han, 3hao, 1kg9, 1kg8, 3haq, 2wjk, 3har, 2wjl, 3has, 1q5j, 1q5i, 1f50, 3nsb, 1tn5, 3utv, 1tn0, 3utw, 3utx, 4fpd, 3uty, 1brx, 1brr, 1p8i, 1fbk, 1ucq, 4hyx, 1f4z, 3vi0, 1qkp, 1qko, 1p8h, 4md2, 4md1, 3ns0, 1c3w, 1bm1, 2ntu, 1kme, 2ntw, 1s52, 1s51, 1py6, 4ov0, 2i20, 1vjm, 3mbv, 1x0k, 1xji]
LAXVXADGIMIGXXL	LL14	TILAXVGADGIMIXT	TT14	3	3	[1s8l, 1at9, 1e0p, 1s8j, 1r2n, 1r84, 1pxs, 1jv7, 1jv6, 1pxr, 4hwl, 1s54, 1s53, 1o0a, 3han, 3hao, 1kg8, 3haq, 2wjk, 3har, 2wjl, 3has, 1q5i, 1f50, 1tn5, 3utv, 1tn0, 3utw, 3utx, 4fpd, 3uty, 1brx, 4hyx, 1f4z, 1qkp, 1qko, 1p8h, 1mgy, 4md2, 4md1, 1c3w, 1bm1, 2ntu, 1kme, 2ntw, 1s52, 1s51, 1py6, 4ov0, 2i20, 1vjm, 3mbv, 1x0i, 1x0k, 1xji]
LFSTIAFLXXLYXLL	LL14	TIGTLIGVDALMIXT	TT14	4	3	[2z55, 1vgo]
LXXXIAFTXXLSMLL	LL14	TILAXVGADGIMIXT	TT14	1	3	[1brx, 1s8l, 1at9, 1s8j, 1e0p, 1r84, 1r2n, 4hyx, 1f4z, 4hwl, 1qkp, 1qko, 1s54, 1s53, 1o0a, 1p8h, 3hao, 1kg8, 3haq, 2wjk, 3har, 4md2, 2wjl, 3has, 4md1, 1c3w, 1bm1, 1q5i, 2ntu, 1kme, 1f50, 2ntw, 1s52, 1s51, 1py6, 4ov0, 2i20, 1vjm, 1tn5, 3mbv, 1x0k, 3utx, 1xji, 4fpd]
LXXXIAFTXXLSMLL	LL14	AXVGADGIMIGTGLV	AV14	1	3	[1s8l, 1at9, 1s8j, 1e0p, 1r84, 1r2n, 1ap9, 4hwl, 1s54, 1s53, 1o0a, 1kg9, 3hao, 1kg8, 3haq, 2wjk, 3har, 2wjl, 3has, 1q5j, 2zzl, 1q5i, 1f50, 3nsb, 1tn5, 3utx, 4fpd, 1brx, 1brr, 1fbk, 1ucq, 4hyx, 1f4z, 1ixf, 3vi0, 1qkp, 1qko, 1p8h, 4md2, 4md1, 3ns0, 1c3w, 1bm1, 2ntu, 1kme, 2ntw, 1s52, 1s51, 1py6, 4ov0, 1iw9, 2i20, 1vjm, 3mbv, 1x0k, 3t45, 1xji]
LAXVXADGIMIGXXL	LL14	AXVGADGIMIGTGLV	AV14	3	3	[1m0k, 1s8l, 1at9, 1e0p, 1s8j, 1r2n, 1r84, 1pxs, 1ap9, 1pxr, 4hwl, 1s54, 1s53, 1o0a, 3han, 3hao, 1kg9, 1kg8, 3haq, 2wjk, 3har, 2wjl, 3has, 1q5j, 1q5i, 1f50, 3nsb, 1tn5, 1cwq, 3utv, 1tn0, 3utw, 3utx, 4fpd, 3uty, 1brx, 1brr, 1p8i, 1fbk, 1ucq, 4hyx, 1f4z, 3vi0, 1qkp, 1qko, 1p8h, 4md2, 4md1, 3ns0, 1c3w, 1bm1, 2ntu, 1kme, 2ntw, 1s52, 1s51, 1py6, 4ov0, 2i20, 1vjm, 3mbv, 1x0k, 1xji]
LAAKLXXLXALXIXL	LL14	WGFLSTIPFVWILXI	WI14	3	4	[3ddl]
LFXVLDVSXKVGXGL	LL14	LNIETLLFMVLXVSA	LA14	6	6	[1r2n, 1r84, 3utv]
LTVXLWAIYPFIWLL	LL14	LGLXXLLGINLGLXA	LA14	5	1	[4gyc, 2f93, 2f95, 1h2s]
LAXVXADGIMIGXXL	LL14	RYAXWLFTTXLXXXD	RD14	3	2	[1m0k, 1s8l, 1at9, 1e0p, 1s8j, 1r2n, 1r84, 1pxs, 1jv7, 1ap9, 1pxr, 1jv6, 4hwl, 1s54, 1s53, 1o0a, 3han, 1kg9, 1kg8, 3hap, 3haq, 2wjk, 3har, 2wjl, 3has, 1q5i, 1f50, 3nsb, 1tn5, 1cwq, 3utv, 1tn0, 3utw, 3utx, 3uty, 1brx, 1brr, 1p8i, 1ucq, 4hyx, 1f4z, 1qkp, 1qko, 1brd, 1p8h, 1mgy, 4md2, 4md1, 3ns0, 1c3w, 1bm1, 2ntu, 1kme, 2ntw, 1s52, 1s51, 1py6, 4ov0, 1vjm, 3mbv, 1x0i, 1x0k, 1xji]
LXXXIAFTXXLSMLL	LL14	RYXXWLFTTXLXXXD	RD14	1	2	[1q5j, 3hao]
LXXXIAFTXXLSMLL	LL14	RYAXWLFTTXLXXXD	RD14	1	2	[1s8l, 1at9, 1e0p, 1s8j, 1r84, 1r2n, 1pxs, 1ap9, 1pxr, 4hwl, 1s54, 1s53, 1o0a, 3han, 1kg9, 1kg8, 3hap, 3haq, 2wjk, 3har, 2wjl, 3has, 1q5i, 1f50, 3nsb, 1tn5, 1tn0, 3utx, 3uty, 1brx, 1brr, 1ucq, 4hyx, 1f4z, 1qkp, 1qko, 1brd, 1p8h, 4md2, 4md1, 3ns0, 1c3w, 1bm1, 2ntu, 1kme, 2ntw, 1s52, 1s51, 1py6, 4ov0, 1vjm, 3mbv, 1x0k, 1xji]
LAXVXADGIMIGXXL	LL14	RYXXWLFTTXLXXXD	RD14	3	2	[1q5j, 3hao]
LFXVLDVSXKVGXGL	LL14	RYAXWLFTTXLXXXD	RD14	6	2	[1jv6]
LXXXIAFTXXLSMLL	LL14	IXAXXGADGIMIXTG	IG14	1	3	[1s8l, 1at9, 1s8j, 1e0p, 1r84, 1r2n, 1ap9, 4hwl, 1s54, 1s53, 1o0a, 1kg9, 3hao, 1kg8, 3haq, 2wjk, 3har, 2wjl, 3has, 1q5j, 1q5i, 1f50, 1tn5, 3utx, 4fpd, 1brx, 1fbk, 1ucq, 4hyx, 1f4z, 1qkp, 1qko, 1brd, 1p8h, 4md2, 4md1, 1c3w, 1bm1, 2ntu, 1kme, 2ntw, 1s52, 1s51, 1py6, 4ov0, 2i20, 1vjm, 3mbv, 1x0k, 1xji]
LAXVXADGIMIGXXL	LL14	IXAXXGADGIMIXTG	IG14	3	3	[1s8l, 1at9, 1e0p, 1s8j, 1r2n, 1r84, 1pxs, 1jv7, 1jv6, 1ap9, 1pxr, 4hwl, 1s54, 1s53, 1o0a, 3han, 3hao, 1kg9, 1kg8, 3haq, 2wjk, 3har, 2wjl, 3has, 1q5j, 1q5i, 1f50, 1tn5, 3utv, 1tn0, 3utw, 3utx, 4fpd, 3uty, 1brx, 1fbk, 1ucq, 4hyx, 1f4z, 1qkp, 1qko, 1brd, 1p8h, 1mgy, 4md2, 4md1, 1c3w, 1bm1, 2ntu, 1kme, 2ntw, 1s52, 1s51, 1py6, 4ov0, 2i20, 1vjm, 3mbv, 1x0i, 1x0k, 1xji]
LTVXLWAIYPFIWLL	LL14	ILXGINLGLVAATLG	IG14	5	1	[4gyc]
LFSTIAFLXXLYXLL	LL14	IGXLIGVDALMIXXG	IG14	4	3	[2z55, 1vgo]
LAXVXADGIMIGXXL	LL14	STAAMLYXLYVXFFG	SG14	3	4	[1s8l, 1at9, 1e0p, 1s8j, 1r2n, 1r84, 1pxs, 1jv7, 1jv6, 1pxr, 4hwl, 1s54, 1s53, 1o0a, 3han, 3hao, 1kg8, 3hap, 3haq, 2wjk, 3har, 3has, 2wjl, 1q5i, 1tn5, 3utv, 1tn0, 3utw, 3utx, 4fpd, 3uty, 4hyx, 1f4z, 1qkp, 1qko, 1brd, 1p8h, 1mgy, 1c3w, 1bm1, 2ntu, 1kme, 2ntw, 1s52, 1s51, 1py6, 2i20, 1vjm, 1x0i, 1x0k, 1xji]
LFXVLDVSXKVGXGL	LL14	SAYPVVWLIGSEGAG	SG14	6	5	[2brd]
LAXVXADGIMIGXXL	LL14	AISTAAMLYXXYVXF	AF14	3	4	[1m0k, 1s8l, 1at9, 1e0p, 1s8j, 1r2n, 1r84, 1pxs, 1jv7, 1jv6, 1ap9, 1pxr, 4hwl, 1s54, 1s53, 1o0a, 3han, 3hao, 1kg9, 1kg8, 3hap, 3haq, 3har, 2wjk, 3has, 2wjl, 1q5j, 1q5i, 1f50, 3nsb, 1tn5, 1cwq, 3utv, 1tn0, 3utw, 3utx, 4fpd, 3uty, 1brx, 1brr, 1p8i, 1fbk, 1ucq, 4hyx, 1f4z, 3vi0, 1qkp, 1qko, 1brd, 1p8h, 1mgy, 4md2, 4md1, 3ns0, 1c3w, 1bm1, 2ntu, 1kme, 2ntw, 1s52, 1s51, 1py6, 4ov0, 2i20, 1vjm, 3mbv, 1x…
LTVVXWLGYPIVWXL	LL14	AYSXLDIVAKYXFAF	AF14	5	6	[3qbl, 3vvk, 3a7k, 3qbg, 3abw, 3qbi, 3qbk]
LTALXXVLXTAYPIL	LL14	AFMVLDVTAKVGFGF	AF14	5	6	[2z55, 1vgo]
LFXVLDVSXKVGXGL	LL14	AISTAAMLYXXYVXF	AF14	6	4	[1m0k, 1s8l, 1at9, 1e0p, 1s8j, 1r2n, 1r84, 1pxs, 1jv7, 1ap9, 1pxr, 4hwl, 1s54, 1s53, 1o0a, 3han, 3hao, 1kg9, 1kg8, 3hap, 2wjk, 2wjl, 1q5j, 1q5i, 1f50, 1tn5, 3nsb, 1cwq, 3utv, 1tn0, 3utw, 3utx, 3uty, 1brx, 1brr, 1ucq, 4hyx, 1f4z, 3vi0, 1qkp, 1qko, 1brd, 1p8h, 1mgy, 4md2, 2zfe, 4md1, 1iw6, 3ns0, 1c3w, 1bm1, 1kme, 2ntu, 2ntw, 1s52, 1s51, 1py6, 4ov0, 1iw9, 2i20, 1vjm, 1x0s, 3mbv, 1x0i, 1x0k, 1xji]
LMIXLVSISSYLXLL	LL14	AYSXLDVFAKYXFAF	AF14	1	6	[1e12]
LMIXLVSISSYLXLL	LL14	TSWAYXVLDVFAKYV	TV14	1	6	[1e12]
LAXVXADGIMIGXXL	LL14	AAMLYXLYVXFFGFT	AT14	3	4	[1s8l, 1at9, 1e0p, 1s8j, 1r2n, 1r84, 4hyx, 1pxs, 1jv7, 1jv6, 1pxr, 4hwl, 1qkp, 1qko, 1s54, 1s53, 1mgy, 3han, 3hao, 3hap, 3haq, 3har, 3has, 1bm1, 1q5i, 1kme, 1s52, 1s51, 1py6, 1vjm, 1tn5, 1x0i, 1x0k, 3utv, 1tn0, 3utw, 3utx, 1xji, 3uty]
LXXXIAFTXXLSMLL	LL14	ADGIMIGTGLVGALT	AT14	1	3	[1brx, 1at9, 1fbb, 1bm1, 1q5i, 1brr, 1s52, 1fbk, 1ucq, 3vhz, 1iw9, 4hwl, 1ixf, 3vi0, 1p8h, 2brd, 1x0k, 3har, 3utx]
LAXVXADGIMIGXXL	LL14	ADGIMIGTGLVGALT	AT14	3	3	[1brx, 1at9, 1bm1, 1q5i, 1brr, 1s52, 1fbk, 1ucq, 1pxr, 4hwl, 3vi0, 1p8h, 1x0k, 1tn0, 3har, 3utx]
LAXVXADGIMIGXXL	LL14	AFTMXLSMLLGYGLT	AT14	3	1	[4hwl, 1at9, 1s52]
LFXVLDVSXKVGXGL	LL14	AFTMXLSMLLGYGLT	AT14	6	1	[4hwl, 1at9, 1s52]
LAAKLXXLXALXIXL	LL14	DWXXTVPLLTVELVL	DL14	3	2	[3ddl]
LXXXIAFTXXLSMLL	LL14	DWLXTTPLLXXXLXL	DL14	1	2	[1brx, 1at9, 1e0p, 1r84, 1r2n, 4hyx, 1f4z, 1pxs, 1pxr, 1qkp, 1qko, 1brd, 1s54, 1s53, 3han, 3hao, 3hap, 3haq, 2wjk, 3har, 2wjl, 3has, 1c3w, 1bm1, 1q5i, 2ntu, 1kme, 2ntw, 1s52, 1s51, 1py6, 2i20, 1vjm, 1tn5, 1x0k, 1tn0, 3utx, 1xji, 3uty]
LAXVXADGIMIGXXL	LL14	DWLXTTPLLXXXLXL	DL14	3	2	[1brx, 1at9, 1e0p, 1r2n, 1r84, 4hyx, 1f4z, 1pxs, 1pxr, 1qkp, 1qko, 1brd, 1s54, 1s53, 3han, 3hao, 3hap, 3haq, 2wjk, 3har, 2wjl, 3has, 1c3w, 1bm1, 1q5i, 2ntu, 1kme, 2ntw, 1s52, 1s51, 1py6, 2i20, 1vjm, 1tn5, 1x0i, 1x0k, 3utv, 1tn0, 3utw, 3utx, 1xji, 3uty]
LFXVLDVSXKVGXGL	LL14	KFYAIXTLVXXIAFT	KT14	6	1	[1c3w, 1e0p, 1q5i, 1kme, 2ntu, 2ntw, 1s51, 1py6, 1f4z, 1pxs, 2i20, 1pxr, 1vjm, 1qko, 1s54, 1s53, 1x0i, 1x0k, 3hao, 3haq, 3utw, 1tn0, 2wjk, 2wjl]
LAXVXADGIMIGXXL	LL14	KFYAIXTLVXXIAFT	KT14	3	1	[1c3w, 1e0p, 1q5i, 2ntu, 1kme, 2ntw, 1s51, 1py6, 1f4z, 1pxs, 2i20, 1vjm, 1qko, 1s54, 1x0i, 1x0k, 3hao, 3haq, 2wjk, 2wjl]
LMIXLVSISSYLXLL	LL14	SLXVNVALAGIAILV	SV14	1	0	[1e12]
LAXVXADGIMIGXXL	LL14	FVWWAISTAAMLYXL	FL14	3	4	[1m0k, 1at9, 1e0p, 1r2n, 1r84, 1pxs, 1ap9, 1pxr, 4hwl, 1s54, 1s53, 1o0a, 3han, 3hao, 1kg9, 1kg8, 3hap, 3haq, 2wjk, 3har, 2wjl, 3has, 1q5j, 1q5i, 1f50, 3nsb, 1tn5, 3utv, 1tn0, 3utw, 3utx, 4fpd, 3uty, 1brx, 1brr, 1p8i, 1fbk, 1ucq, 4hyx, 1f4z, 3vi0, 1qkp, 1qko, 1p8h, 4md2, 4md1, 3ns0, 1c3w, 1bm1, 2ntu, 1kme, 2ntw, 1s52, 1s51, 1py6, 4ov0, 2i20, 1vjm, 3mbv, 1x0k, 1xji]
LTVXLWAIYPFIWLL	LL14	FGMGAVAFXXLVYYL	FL14	5	4	[4gyc, 3qap, 3qdc, 2f93, 2ksy, 2f95, 1jgj]
LFXVLDVSXKVGXGL	LL14	FVWWAISTAAMLYXL	FL14	6	4	[1m0k, 1at9, 1e0p, 1r2n, 1r84, 1pxs, 1ap9, 1pxr, 4hwl, 1s54, 1s53, 1o0a, 3han, 3hao, 1kg9, 1kg8, 3hap, 2wjk, 2wjl, 3has, 1q5j, 2zzl, 1q5i, 1f50, 1tn5, 3nsb, 2brd, 3utv, 1tn0, 3utw, 3utx, 3uty, 1brx, 1brr, 1ucq, 4hyx, 1p8u, 1f4z, 1ixf, 3vi0, 1qkp, 1qko, 1p8h, 1qm8, 4md2, 2zfe, 4md1, 1iw6, 3ns0, 1c3w, 1bm1, 1kme, 2ntu, 2ntw, 1s52, 1s51, 1py6, 4ov0, 1iw9, 3vhz, 2i20, 1vjm, 1x0s, 3mbv, 1x0k, 1xji]
LTALXXVLXTAYPIL	LL14	STIAFLFVLYYLLTS	SS14	5	4	[1vgo]
LTVXLWAIYPFIWLL	LL14	VAFXGLVYYLVGPMT	VT14	5	4	[4gyc, 3qap, 3qdc, 2f93, 2ksy, 2f95, 1jgj]
LTVVXWLGYPIVWXL	LL14	VAKYIFAFLLLNYLT	VT14	5	6	[3qbl, 3vvk, 3qbg, 3qbi, 3qbk]
LAAKLXXLXALXIXL	LL14	FGTRGLWGFLSTIPF	FF14	3	4	[3ddl]
LAAKLXXLXALXIXL	LL14	FLSTIPFVWILYILF	FF14	3	4	[3ddl]
LFXVLDVSXKVGXGL	LL14	FYAITTLVPAIAFTA	FA14	6	1	[1pxs]
LFSTIAFLXXLYXLL	LL14	IGXDALMIVTGLIXA	IA14	4	3	[2z55, 1vgo, 2ei4]
LFXVLDVSXKVGXGL	LL14	RFVWWAISTAAMLYI	RI14	6	4	[1e0p, 1r2n, 1r84, 1pxs, 1ap9, 1pxr, 4hwl, 1s54, 1s53, 1o0a, 3hao, 1kg9, 1kg8, 2wjk, 2wjl, 1q5j, 2zzl, 1q5i, 1f50, 1tn5, 3nsb, 1tn0, 3utx, 3uty, 1brr, 1ucq, 1p8u, 1f4z, 1ixf, 3vi0, 1qko, 1p8h, 4md2, 4md1, 3ns0, 1c3w, 1kme, 2ntu, 2ntw, 1s52, 1s51, 1py6, 4ov0, 1iw9, 3vhz, 2i20, 1vjm, 3mbv, 1x0k]
LAAKLXXLXALXIXL	LL14	RXLWGFLSTIPFVWI	RI14	3	4	[3ddl]
LAXVXADGIMIGXXL	LL14	RFVWWAISTAAMLYI	RI14	3	4	[1e0p, 1brr, 1fbk, 1r2n, 1r84, 1ucq, 1f4z, 1pxs, 1ap9, 1pxr, 4hwl, 3vi0, 1qko, 1s54, 1s53, 1o0a, 1p8h, 3hao, 1kg9, 1kg8, 2wjk, 4md2, 2wjl, 4md1, 3ns0, 1c3w, 1q5j, 1q5i, 2ntu, 1kme, 1f50, 2ntw, 1s52, 1s51, 1py6, 4ov0, 2i20, 1vjm, 3nsb, 1tn5, 3mbv, 1x0k, 1tn0, 3utx, 4fpd, 3uty]
LAXVXADGIMIGXXL	LL14	VWWXISTAAMLYXXY	VY14	3	4	[1m0k, 1at9, 1e0p, 1r2n, 1r84, 1pxs, 1ap9, 1pxr, 4hwl, 1s54, 1s53, 1o0a, 3han, 3hao, 1kg9, 1kg8, 3hap, 3haq, 3har, 2wjk, 2wjl, 3has, 1q5j, 1q5i, 1f50, 3nsb, 1tn5, 1cwq, 3utv, 1tn0, 3utw, 3utx, 4fpd, 3uty, 1brx, 1brr, 1p8i, 1fbk, 1ucq, 4hyx, 1f4z, 3vi0, 1qkp, 1qko, 1p8h, 4md2, 4md1, 3ns0, 1c3w, 1bm1, 2ntu, 1kme, 2ntw, 1s52, 1s51, 1py6, 4ov0, 2i20, 1vjm, 3mbv, 1x0k, 1xji]
LFXVLDVSXKVGXGL	LL14	VWWXISTAAMLYXXY	VY14	6	4	[1m0k, 1at9, 1e0p, 1r2n, 1r84, 1pxs, 1ap9, 1pxr, 4hwl, 1s54, 1s53, 1o0a, 3han, 3hao, 1kg9, 1kg8, 3hap, 2wjk, 2wjl, 3has, 1q5j, 2zzl, 1q5i, 1f50, 1tn5, 3nsb, 2brd, 1cwq, 3utv, 1tn0, 3utw, 3utx, 3uty, 1brx, 1brr, 1ucq, 4hyx, 1p8u, 1f4z, 1ixf, 3vi0, 1qkp, 1qko, 1p8h, 1qm8, 4md2, 2zfe, 4md1, 1iw6, 3ns0, 1c3w, 1bm1, 1kme, 2ntu, 2ntw, 1s52, 1s51, 1py6, 4ov0, 1iw9, 3vhz, 2i20, 1vjm, 1x0s, 1qhj, 3mbv, 1x…
LMIXLVSISSYLXLL	LL14	VNVALAGIAILVFVY	VY14	1	0	[1e12]
LAXVXADGIMIGXXL	LL14	TXLXXXIAFTXXLXM	TM14	3	1	[1m0k, 1s8l, 1at9, 1e0p, 1s8j, 1r2n, 1r84, 1jv7, 1jv6, 1ap9, 4hwl, 1s54, 1o0a, 3hao, 1kg9, 1kg8, 3haq, 2wjk, 3har, 2wjl, 3has, 1q5j, 1q5i, 1f50, 3nsb, 1tn5, 1cwq, 4fpd, 1brx, 1brr, 1p8i, 1fbk, 1ucq, 4hyx, 1f4z, 3vi0, 1qkp, 1qko, 1brd, 1p8h, 1mgy, 4md2, 4md1, 3ns0, 1c3w, 1bm1, 2ntu, 1kme, 2ntw, 1s52, 1s51, 1py6, 4ov0, 2i20, 1vjm, 3mbv, 1x0i, 1x0k, 1xji]
LFXVLDVSXKVGXGL	LL14	TXLXXXIAFTXXLXM	TM14	6	1	[1m0k, 1s8l, 1at9, 1e0p, 1s8j, 1r2n, 1r84, 1jv7, 1pxs, 1ap9, 1pxr, 1jv6, 4hwl, 1s54, 1o0a, 3han, 3hao, 1kg9, 1kg8, 3hap, 3haq, 2wjk, 3har, 2wjl, 3has, 1q5j, 2zzl, 1q5i, 1f50, 1tn5, 3nsb, 1cwq, 1tn0, 4fpd, 1brx, 1brr, 1p8i, 1fbk, 1ucq, 4hyx, 1f4z, 1ixf, 3vi0, 1qkp, 1qko, 1brd, 1p8h, 1mgy, 1qm8, 4md2, 2zfe, 4md1, 1iw6, 3ns0, 1c3w, 1bm1, 1kme, 2ntu, 2ntw, 1s52, 1s51, 1py6, 4ov0, 1iw9, 3vhz, 2i20, 1v…
LLPFFSKVGFSFLXL	LL14	YLVAMFIPIWSGLAY	YY14	6	1	[2m3g]
LFXVLDVSXKVGXGL	LL14	YRFVWWAISTAAMLY	YY14	6	4	[1ap9]
LAXVXADGIMIGXXL	LL14	YRFVWWAISTAAMLY	YY14	3	4	[1ap9]
LFXVLDVSXKVGXGL	LL14	YAIXXLXXXIAFTXY	YY14	6	1	[1s8l, 1at9, 1e0p, 1s8j, 1r2n, 1r84, 1jv7, 1pxs, 1pxr, 1jv6, 4hwl, 1s54, 1s53, 1o0a, 3han, 3hao, 1kg8, 3hap, 3haq, 2wjk, 3har, 2wjl, 3has, 1q5j, 1q5i, 1f50, 1tn5, 1tn0, 4fpd, 1brx, 1fbk, 1ucq, 4hyx, 1f4z, 1qkp, 1qko, 1p8h, 1mgy, 4md2, 4md1, 1c3w, 1bm1, 1kme, 2ntu, 2ntw, 1s52, 1s51, 1py6, 4ov0, 2i20, 1vjm, 3mbv, 1x0i, 1x0k, 1xji]
LAXVXADGIMIGXXL	LL14	YAIXXLXXXIAFTXY	YY14	3	1	[1s8l, 1at9, 1e0p, 1s8j, 1r2n, 1r84, 1jv7, 1jv6, 4hwl, 1s54, 1o0a, 3hao, 1kg8, 3haq, 2wjk, 3har, 2wjl, 3has, 1q5j, 1q5i, 1f50, 1tn5, 4fpd, 1brx, 1fbk, 1ucq, 4hyx, 1f4z, 1qkp, 1qko, 1p8h, 1mgy, 4md2, 4md1, 1c3w, 1bm1, 2ntu, 1kme, 2ntw, 1s52, 1s51, 1py6, 4ov0, 2i20, 1vjm, 3mbv, 1x0i, 1x0k, 1xji]
LFXVLDVSXKVGXGL	LL14	WWAISTAAMLYXLYV	WV14	6	4	[1m0k, 1s8l, 1at9, 1e0p, 1s8j, 1r2n, 1r84, 1pxs, 1ap9, 1pxr, 1m0l, 4hwl, 1s54, 1s53, 1o0a, 3han, 3hao, 1kg9, 1kg8, 3hap, 2wjk, 2wjl, 3has, 1q5j, 2zzl, 1q5i, 1f50, 1tn5, 3nsb, 2brd, 1cwq, 3utv, 1tn0, 3utw, 3utx, 3uty, 1brx, 1brr, 1ucq, 4hyx, 1f4z, 1ixf, 3vi0, 1qkp, 1qko, 1p8h, 1qm8, 4md2, 2zfe, 4md1, 1iw6, 3ns0, 1c3w, 1bm1, 1kme, 2ntu, 2ntw, 1s52, 1s51, 1py6, 4ov0, 2at9, 1iw9, 2i20, 1vjm, 1x0s, 1q…
LFXVLDVSXKVGXGL	LL14	WIWLALGTALMGLGV	WV14	6	0	[1s52]
LXXXIAFTXXLSMLL	LL14	WIWLALGTALMGLGV	WV14	1	0	[1s52]
LMIXLVSISSYLXLL	LL14	WVNVALAGIAILXXV	WV14	1	0	[1e12]
LAAKLXXLXALXIXL	LL14	WLLTVPLLTVELVXV	WV14	3	2	[3ddl]
LAXVXADGIMIGXXL	LL14	WWAISTAAMLYXLYV	WV14	3	4	[1m0k, 1s8l, 1at9, 1e0p, 1s8j, 1r2n, 1r84, 1pxs, 1ap9, 1pxr, 4hwl, 1s54, 1s53, 1o0a, 3han, 3hao, 1kg9, 1kg8, 3hap, 3haq, 2wjk, 3har, 2wjl, 3has, 1q5j, 1q5i, 1f50, 3nsb, 1tn5, 1cwq, 3utv, 1tn0, 3utw, 3utx, 4fpd, 3uty, 1brx, 1brr, 1p8i, 1fbk, 1ucq, 4hyx, 1f4z, 3vi0, 1qkp, 1qko, 1p8h, 4md2, 4md1, 3ns0, 1c3w, 1bm1, 2ntu, 1kme, 2ntw, 1s52, 1s51, 1py6, 4ov0, 2i20, 1vjm, 3mbv, 1x0i, 1x0k, 1xji]
LAAKLXXLXALXIXL	LL14	LLTVPLLTVELVLVM	LM14	3	2	[3ddl]
LLPFFSKVGFSFLXL	LL14	LVAMFIPIWSGLAYM	LM14	6	1	[2m3g]
LTVXLWAIYPFIWLL	LL14	ALIVYLDLVXKVGFG	AG14	5	6	[4gyc, 3qap, 3qdc, 2f93, 2ksy, 2f95, 1jgj, 1h2s]
LFXVLDVSXKVGXGL	LL14	APAIAFTMXLSMLLG	AG14	6	1	[3han]
LAXVXADGIMIGXXL	LL14	AIAFTMXLSMLLGYG	AG14	3	1	[1at9, 1kme, 1brr, 1s52, 1r2n, 1r84, 4hwl, 1qkp, 3han, 3har, 3utx, 1xji, 3has, 3uty]
LFXVLDVSXKVGXGL	LL14	AIAFTMXLSMLLGYG	AG14	6	1	[1at9, 1kme, 1brr, 1s52, 1r2n, 1r84, 4hwl, 1qkp, 3han, 2brd, 3hap, 3har, 3utx, 1xji, 3has, 3uty]
LTVVXWLGYPIVWXL	LL14	TSWAYSALDIVAKYI	TI14	5	6	[3qbl, 3vvk, 3a7k, 3qbg, 3abw, 3qbi, 3qbk]
LFSTIAFLXXLYXLL	LL14	TLIGVDALXIVTGLI	TI14	4	3	[2z55, 1vgo, 2ei4]
LFSTIAFLXXLYXLL	LL14	TLTALVAVLWTAYPI	TI14	4	5	[2z55, 1vgo]
LLPFFSKVGFSFLXL	LL14	TYFTVLWXGYXIVWI	TI14	6	5	[2m3g]
LTVVXWLGYPIVWXL	LL14	SWAYSXLDIVAKYXF	SF14	5	6	[3qbl, 3vvk, 3a7k, 3qbg, 3abw, 3qbi, 3qbk]
LMIXLVSISSYLXLL	LL14	SWAYSXLXVFAKYXF	SF14	1	6	[1e12]
LFSTIAFLXXLYXLL	LL14	ALVXVLWTAYPILWI	AI14	4	5	[2z55, 1vgo, 2ei4]
LMIXLVSISSYLXLL	LL14	WAXSXLDVFAKYXFA	WA14	1	6	[1e12]
LFXVLDVSXKVGXGL	LL14	WIWLALGTALMGLGA	WA14	6	0	[1s54]
LXXXIAFTXXLSMLL	LL14	WIWLALGTALMGLGA	WA14	1	0	[1s54]
LAXVXADGIMIGXXL	LL14	WARYADWLFTTPLLA	WA14	3	2	[3hao]
LFXVLDVSXKVGXGL	LL14	WSAYPVVWLIGSEGA	WA14	6	5	[1brr, 2brd]
LXXXIAFTXXLSMLL	LL14	WARYADWLFTTPLLA	WA14	1	2	[3hao]
LTVVXWLGYPIVWXL	LL14	WAXSXLDIVAKYXFA	WA14	5	6	[3qbl, 3vvk, 3a7k, 3qbg, 3abw, 3qbi, 3qbk]
LAXVXADGIMIGXXL	LL14	WAXSTAAMLYILYVA	WA14	3	4	[3has]
LAAKLXXLXALXIXL	LL14	YRYVDWLLXVPLLTV	YV14	3	2	[3ddl]
LMIXLVSISSYLXLL	LL14	NXALAGIAILVFVXM	NM14	1	0	[1e12]
LAXVXADGIMIGXXL	LL14	PAIAFTMXLSMLLGY	PY14	3	1	[1at9, 1kme, 1brr, 1s52, 1r2n, 1r84, 4hwl, 1qkp, 3han, 3har, 3utx, 1xji, 3has]
LFXVLDVSXKVGXGL	LL14	PAIAFTMXLSMLLGY	PY14	6	1	[1at9, 1kme, 1brr, 1s52, 1r2n, 1r84, 4hwl, 1qkp, 3han, 2brd, 3hap, 3har, 3utx, 1xji, 3has]
LFXVLDVSXKVGXGL	LL14	VLWSAYXVVWLIGSE	VE14	6	5	[1at9, 1q5i, 1brr, 1s52, 1r2n, 1r84, 1ap9, 1pxr, 4hwl, 3han, 2brd, 3hap, 3utv, 1tn0, 3har, 3utx, 1xji, 3has, 3uty]
LAXVXADGIMIGXXL	LL14	RFVWWAISTAAMLYV	RV14	3	4	[3har]
LFXVLDVSXKVGXGL	LL14	NIETLLFMVLDVSAK	NK14	6	6	[1brr, 1s52, 1r2n, 1r84, 4hyx, 4hwl, 1qkp, 3han, 3hap, 3utv, 3haq, 3utw, 3har, 3utx, 1xji, 3has, 3uty]
LXXXIAFTXXLSMLL	LL14	NIETLLFMVLDVSAK	NK14	1	6	[1brr, 1s52, 1r84, 1r2n, 4hyx, 4hwl, 1qkp, 3hap, 3haq, 3har, 3utx, 1xji, 3has]
LFXVLDVSXKVGXGL	LL14	KKFYAIXTLVPAIAF	KF14	6	1	[2ntu, 1s54, 1s53]
LAXVXADGIMIGXXL	LL14	KKFYAIXTLVPAIAF	KF14	3	1	[2ntu, 1s54]
LFXVLDVSXKVGXGL	LL14	STLVPAIAFTMYLSM	SM14	6	1	[1s53]
LFXVLDVSXKVGXGL	LL14	FKXLRNVTVVLWXAY	FY14	6	5	[1s8l, 1e0p, 1s8j, 1pxs, 1jv7, 1pxr, 1jv6, 4hwl, 1qkp, 1qko, 1s54, 1s53, 1mgy, 3hao, 3haq, 3har, 2wjl, 3has, 1c3w, 1q5i, 1kme, 2ntu, 2ntw, 1s52, 1s51, 1py6, 2i20, 1vjm, 1tn5, 1x0k, 1tn0, 3utx, 3uty]
LFSTIAFLXXLYXLL	LL14	FXTLTALVAVLWXAY	FY14	4	5	[1vgo]
LAXVXADGIMIGXXL	LL14	FYAIXTLXXXIAFTM	FM14	3	1	[1brx, 1s8l, 1e0p, 1s8j, 1r2n, 1r84, 4hyx, 1f4z, 1jv7, 1jv6, 1qkp, 1qko, 1s54, 1o0a, 1mgy, 3hao, 1kg8, 3haq, 2wjk, 3har, 2wjl, 3has, 1c3w, 1bm1, 1q5i, 2ntu, 1kme, 2ntw, 1s51, 1py6, 4ov0, 2i20, 1vjm, 1tn5, 1x0i, 1x0k, 1xji, 4fpd]
LFXVLDVSXKVGXGL	LL14	FYAIXTLXXXIAFTM	FM14	6	1	[1brx, 1s8l, 1e0p, 1s8j, 1r2n, 1r84, 4hyx, 1f4z, 1jv7, 1pxr, 1jv6, 1qkp, 1qko, 1s54, 1s53, 1o0a, 1mgy, 3han, 3hao, 1kg8, 3hap, 3haq, 2wjk, 3har, 2wjl, 3has, 1c3w, 1bm1, 1q5i, 1kme, 2ntu, 2ntw, 1s51, 1py6, 4ov0, 2i20, 1vjm, 1tn5, 1x0i, 1x0k, 3utw, 1tn0, 1xji, 4fpd]
LLPFFSKVGFSFLXL	LL14	EYLVAMFIPIWSGLA	EA14	6	1	[2m3g]
LAAKLXXLXALXIXL	LL14	RYXDWLLTVPLLXVE	RE14	3	2	[3ddl]
LTVVXWLGYPIVWXL	LL14	DIVAKYIFAFLLLNY	DY14	5	6	[3qbl, 3vvk, 3qbg, 3qbi, 3qbk]
LTVVXWLGYPIVWXL	LL14	LDIVAKYIFAFLLLN	LN14	5	6	[3qbl, 3vvk, 3qbg, 3qbi, 3qbk]
LTVXLWAIYPFIWLL	LL14	DLVTKVGFGFIALDA	DA14	5	6	[4gyc, 3qap, 3qdc, 1jgj]
LTVXLWAIYPFIWLL	LL14	MGAVAFXGLVYYLVG	MG14	5	4	[4gyc, 3qap, 3qdc, 2f93, 2ksy, 2f95, 1jgj]
LMIXLVSISSYLXLL	LL14	YSVLDVFAKYXFAFI	YI14	1	6	[1e12]
LLPFFSKVGFSFLXL	LL14	YFTVLWIGYPIVWII	YI14	6	5	[2m3g]
LMIXLVSISSYLXLL	LL14	RYLTWALSTPMILLA	RA14	1	2	[1e12]
LAXVXADGIMIGXXL	LL14	RYADWLFTTPLLLLA	RA14	3	2	[2i20]
LXXXIAFTXXLSMLL	LL14	RYADWLFTTPLLLLA	RA14	1	2	[2i20]
LAXVXADGIMIGXXL	LL14	WXXSTAAMLYXLXXL	WL14	3	4	[1m0k, 1s8l, 1at9, 1e0p, 1s8j, 1r2n, 1r84, 1pxs, 1jv7, 1jv6, 1ap9, 1pxr, 4hwl, 1s54, 1s53, 1o0a, 3han, 3hao, 1kg9, 1kg8, 3hap, 3haq, 3har, 2wjk, 2wjl, 1q5j, 1q5i, 1f50, 3nsb, 1tn5, 1cwq, 3utv, 1tn0, 3utw, 3utx, 4fpd, 3uty, 1brx, 1brr, 1p8i, 1fbk, 1ucq, 4hyx, 1f4z, 3vi0, 1qkp, 1qko, 1p8h, 4md2, 4md1, 3ns0, 1c3w, 1bm1, 2ntu, 1kme, 2ntw, 1s52, 1s51, 1py6, 4ov0, 2i20, 1vjm, 3mbv, 1x0i, 1x0k, 1xji]
LFXVLDVSXKVGXGL	LL14	WXXSTAAMLYXLXXL	WL14	6	4	[1m0k, 1s8l, 1at9, 1e0p, 1s8j, 1r2n, 1r84, 1pxs, 1jv7, 1ap9, 1pxr, 1m0l, 4hwl, 1s54, 1s53, 1o0a, 3han, 3hao, 1kg9, 1kg8, 3hap, 2wjk, 2wjl, 1q5j, 2zzl, 1q5i, 1f50, 1tn5, 3nsb, 1cwq, 3utv, 1tn0, 3utw, 3utx, 3uty, 1brx, 1brr, 1ucq, 4hyx, 1f4z, 1ixf, 3vi0, 1qkp, 1qko, 1p8h, 1qm8, 4md2, 2zfe, 4md1, 1iw6, 3ns0, 1c3w, 1bm1, 1kme, 2ntu, 2ntw, 1s52, 1s51, 1py6, 4ov0, 1iw9, 2i20, 1vjm, 1x0s, 1qhj, 3mbv, 1x…
LFXVLDVSXKVGXGL	LL14	WLXXTXLXXXXLXLL	WL14	6	2	[1jv6]
LMIXLVSISSYLXLL	LL14	WXRYLTWAXSTPXIL	WL14	1	2	[1e12]
LAXVXADGIMIGXXL	LL14	WLXXTXLXXXXLXLL	WL14	3	2	[1brx, 1s8l, 1e0p, 1pxs, 1jv7, 1jv6, 1pxr, 1qkp, 1qko, 1brd, 1s54, 1s53, 1mgy, 2wjl, 3has, 1c3w, 1bm1, 1q5i, 2ntu, 1kme, 2i20, 1vjm, 1tn5, 1x0k, 1tn0]
LXXXIAFTXXLSMLL	LL14	WLXXTXLXXXXLXLL	WL14	1	2	[1brx, 1s8l, 1c3w, 1bm1, 1e0p, 1q5i, 2ntu, 1kme, 2i20, 1pxs, 1pxr, 1vjm, 1tn5, 1qkp, 1qko, 1brd, 1s54, 1s53, 1x0k, 1tn0, 2wjl, 3has]
LTVXLWAIYPFIWLL	LL14	GMGAVAFXGLVYYLV	GV14	5	4	[4gyc, 3qap, 3qdc, 2f93, 2ksy, 2f95, 1jgj]
LAAKLXXLXALXIXL	LL14	GTRGLWGFLSTIPFV	GV14	3	4	[3ddl]
LXXXIAFTXXLSMLL	LL14	DVXAKVGFGLILLRS	DS14	1	6	[1brx, 1c3w, 1at9, 1bm1, 1e0p, 1q5i, 2ntu, 1kme, 2i20, 1pxs, 1pxr, 1vjm, 1tn5, 1qko, 1s54, 1s53, 1x0k, 3hao, 1tn0]
LTALXXVLXTAYPIL	LL14	DVXAKVGFGFVLLRS	DS14	5	6	[1vgo]
LTVXLWAIYPFIWLL	LL14	GAVAFXGLVYYLVGP	GP14	5	4	[4gyc, 3qap, 3qdc, 2f93, 2ksy, 2f95, 1jgj]
LFSTIAFLXXLYXLL	LL14	NTLTALVAVLWTAYP	NP14	4	5	[1vgo]
LTVXLWAIYPFIWLL	LL14	IVYLDLVTKVGFGFI	II14	5	6	[4gyc, 3qap, 3qdc, 2f93, 2ksy, 2f95, 1jgj]
LTVXLWAIYPFIWLL	LL14	VALIVYLDLVTKVGF	VF14	5	6	[4gyc, 3qap, 3qdc, 2f93, 2ksy, 2f95, 1jgj, 1h2s]
LTVXLWAIYPFIWLL	LL14	LDLVTXVGFGFIALD	LD14	5	6	[4gyc, 3qap, 3qdc, 2f93, 2ksy, 2f95, 1jgj]
LFXVLDVSXKVGXGL	LL14	PFYAITTLVPAIAFT	PT14	6	1	[1tn5]
LTVXLWAIYPFIWLL	LL14	ALFGMGAVAXXGLVY	AY14	5	4	[4gyc, 3qap, 3qdc, 2f93, 2ksy, 2f95, 1jgj, 1h2s]
LMIXLVSISSYLXLL	LL14	ATSWAYSVLDVFAKY	AY14	1	6	[1e12]
LFXVLDVSXKVGXGL	LL14	AAIAFTMYLSMLLXY	AY14	6	1	[3uty]
LTVVXWLGYPIVWXL	LL14	SCACFIVVLYILLVE	SE14	5	4	[3qbl, 3vvk, 3qbg, 3qbi, 3qbk]
LTVVXWLGYPIVWXL	LL14	CACFIVVLYILLVEW	CW14	5	4	[3qbl, 3vvk, 3qbg, 3qbi, 3qbk]
LMIXLVSISSYLXLL	LL14	SSSLWVNVALAGIAI	SI14	1	0	[1e12]
LXXXIAFTXXLSMLL	LL14	RYADWLFTTPLLLLG	RG14	1	2	[1fbk, 4fpd]
LAXVXADGIMIGXXL	LL14	RYADWLFTTPLLLLG	RG14	3	2	[1fbk, 4fpd]
LFXVLDVSXKVGXGL	LL14	RPEWIWLXLGTALMG	RG14	6	0	[3utv]
LXXXIAFTXXLSMLL	LL14	VSAXVGFGLILLRSR	VR14	1	6	[1brx]
LXXXIAFTXXLSMLL	LL14	DTXLFMVLDVSAKVG	DG14	1	6	[2wjk]
LTVXLWAIYPFIWLL	LL14	DVALIVYLDLVTKVG	DG14	5	6	[4gyc, 3qap, 3qdc, 2f93, 2ksy, 2f95, 1jgj, 1h2s]
LTVXLWAIYPFIWLL	LL14	GLIILLGINLGLVAA	GA14	5	1	[4gyc, 1h2s]
LXXXIAFTXXLSMLL	LL14	DQGTILAXVGADGIM	DM14	1	3	[1s8l, 1s8j, 1q5i, 1kme, 1r84, 1r2n, 4hyx, 1qkp, 1s54, 1s53, 3haq, 1xji, 3has]
LAXVXADGIMIGXXL	LL14	DQGTILAXVGADGIM	DM14	3	3	[1s8l, 1s8j, 1q5i, 1kme, 1r2n, 1r84, 4hyx, 1jv7, 1jv6, 1qkp, 1s54, 1s53, 1x0i, 1mgy, 3han, 3utv, 3haq, 1tn0, 3utw, 1xji, 3has, 3uty]
LXXXIAFTXXLSMLL	LL14	QGTILAXVGADGIMI	QI14	1	3	[1s8l, 1s8j, 1q5i, 1kme, 1r84, 1r2n, 4hyx, 1qkp, 1s54, 1s53, 3haq, 1xji, 3has]
LAXVXADGIMIGXXL	LL14	QGTILAXVGADGIMI	QI14	3	3	[1s8l, 1s8j, 1q5i, 1kme, 1r2n, 1r84, 4hyx, 1jv7, 1jv6, 1qkp, 1s54, 1s53, 1x0i, 1mgy, 3han, 3utv, 3haq, 1tn0, 3utw, 1xji, 3has, 3uty]
LTVXLWAIYPFIWLL	LL14	LIILLGINLGLVAAT	LT14	5	1	[4gyc]
LAAKLXXLXALXIXL	LL14	LSTIPFVWILXILFT	LT14	3	4	[3ddl]
LLPFFSKVGFSFLXL	LL14	MFIPIWSGLAYMAMA	MA14	6	1	[2m3g]
LAXVXADGIMIGXXL	LL14	AMLYILYVLFFGFTS	AS14	3	4	[1qkp, 1s52, 3utv]
LLPFFSKVGFSFLXL	LL14	VTYFTVLWIGYPIVW	VW14	6	5	[2m3g]
LTALXXVLXTAYPIL	LL14	IAFLFVLYYLLTSLR	IR14	5	4	[1vgo]
LFXVLDVSXKVGXGL	LL14	KVLRNVTVVLWSAYA	KA14	6	5	[1q5i]
LFXVLDVSXKVGXGL	LL14	PLNIETLLFMVLDVS	PS14	6	6	[1r2n, 1r84, 3utv]
LXXXIAFTXXLSMLL	LL14	WIWLALGTALMGLGS	WS14	1	0	[1s51]
LFXVLDVSXKVGXGL	LL14	WIWLALGTALMGLGS	WS14	6	0	[1s51]
LFXVLDVSXKVGXGL	LL14	PEWIWLALGTALMGL	PL14	6	0	[3utv]
LLPFFSKVGFSFLXL	LL14	DKLVTYFTVLWIGYP	DP14	6	5	[2m3g]
LLPFFSKVGFSFLXL	LL14	LHWIYVAGMTIGALH	LH14	6	0	[2m3g]
LAAKLXXLXALXIXL	LL14	STIPFVWILYILFTQ	SQ14	3	4	[3ddl]
LAXVXADGIMIGXXL	LL14	DGIMIGTGLVGALTK	DK14	3	3	[1at9]
LXXXIAFTXXLSMLL	LL14	DGIMIGTGLVGALTK	DK14	1	3	[1at9, 2brd]
FLMSTQIVVITSGLI	FI14	VCAFLIXLWGIWNPL	VL14	3	4	[2m3g]
FMVXDVSAKVGXGXI	FI14	NXTVVLWSAYXVXWL	NL14	6	5	[1m0k, 1s8l, 1at9, 1e0p, 1s8j, 1r2n, 1r84, 1pxs, 1ap9, 1pxr, 1m0l, 4hwl, 1s54, 1s53, 1o0a, 3han, 3hao, 1kg9, 1kg8, 3hap, 3haq, 2wjk, 3har, 2wjl, 3has, 1q5j, 2zzl, 1q5i, 1f50, 1tn5, 3nsb, 1cwq, 3utv, 1tn0, 3utw, 3utx, 3uty, 4fpd, 1brx, 1brr, 1p8i, 1fbk, 1ucq, 4hyx, 1f4z, 1ixf, 3vi0, 1qkp, 1qko, 1brd, 1p8h, 1qm8, 4md2, 2zfe, 4md1, 1iw6, 3ns0, 1c3w, 1bm1, 1kme, 2ntu, 2ntw, 1s52, 1s51, 1py6, 4ov0, 1i…
FMVXDVSAKVGXGXI	FI14	VPLNIETLLFMVLDV	VV14	6	6	[1r2n, 1r84]
FMVXDVSAKVGXGXI	FI14	VLRNVTXVLWSAYXV	VV14	6	5	[1s8l, 1at9, 1e0p, 1s8j, 1r2n, 1r84, 1pxs, 1jv7, 1pxr, 1jv6, 4hwl, 1s54, 1s53, 1o0a, 3han, 3hao, 1kg8, 3hap, 3haq, 2wjk, 3har, 2wjl, 3has, 1q5i, 1tn5, 3utv, 1tn0, 3utw, 3utx, 3uty, 4fpd, 1brx, 4hyx, 1f4z, 1qkp, 1qko, 1brd, 1mgy, 1c3w, 1bm1, 1kme, 2ntu, 2ntw, 1s52, 1s51, 1py6, 4ov0, 2i20, 1vjm, 1x0i, 1x0k, 1xji]
FXPRYIDWILTTPLI	FI14	VXXVXISGIAAVAYV	VV14	2	1	[3qap, 3qdc]
FMVXDVSAKVGXGXI	FI14	RNXTVVLWSAYXXXW	RW14	6	5	[1m0k, 1s8l, 1at9, 1e0p, 1s8j, 1r2n, 1r84, 1pxs, 1jv7, 1ap9, 1pxr, 1jv6, 1m0l, 4hwl, 1s54, 1s53, 1o0a, 3han, 3hao, 1kg9, 1kg8, 3hap, 3haq, 2wjk, 3har, 2wjl, 3has, 1q5j, 2zzl, 1q5i, 1f50, 1tn5, 3nsb, 1cwq, 3utv, 1tn0, 3utw, 3utx, 3uty, 4fpd, 1brx, 1brr, 1p8i, 1fbk, 1ucq, 4hyx, 1f4z, 1ixf, 3vi0, 1qkp, 1qko, 1brd, 1p8h, 1mgy, 1qm8, 4md2, 2zfe, 4md1, 1iw6, 3ns0, 1c3w, 1bm1, 1kme, 2ntu, 2ntw, 1s52, 1s…
FLMSTQIVVITSGLI	FI14	VRYLWYICGVCAFLI	VI14	3	4	[1xio, 4tl3]
FMVXDVSAKVGXGXI	FI14	VTVVXWSAYXVVWXI	VI14	6	5	[1m0k, 1at9, 1e0p, 1s8j, 1r2n, 1r84, 1pxs, 1ap9, 1pxr, 4hwl, 1s54, 1s53, 1o0a, 3han, 3hao, 1kg9, 1kg8, 3hap, 3haq, 2wjk, 3har, 2wjl, 3has, 1q5j, 2zzl, 1q5i, 1f50, 1tn5, 3nsb, 3utv, 1tn0, 3utw, 3utx, 3uty, 4fpd, 1brx, 1brr, 1p8i, 1fbk, 1ucq, 4hyx, 1f4z, 1ixf, 3vi0, 1qkp, 1qko, 1brd, 1p8h, 1qm8, 4md2, 2zfe, 4md1, 1iw6, 3ns0, 1c3w, 1bm1, 1kme, 2ntu, 2ntw, 1s52, 1s51, 1py6, 4ov0, 1iw9, 2i20, 1vjm, 1x…
FMVXDVSAKVGXGXI	FI14	WIWLALGTALMGLGT	WT14	6	0	[1brr, 1fbk, 1r2n, 1r84, 1ucq, 4hyx, 1pxs, 1ap9, 1pxr, 4hwl, 1ixf, 3vi0, 1qkp, 1qko, 1s53, 1p8h, 3han, 3hao, 3hap, 3haq, 2wjk, 3har, 4md2, 3has, 4md1, 3ns0, 1q5j, 1q5i, 1kme, 2ntw, 1py6, 4ov0, 1iw9, 1tn5, 3nsb, 3mbv, 3utv, 1tn0, 3utw, 3utx, 1xji, 3uty]
FIPIWSGLAYMAMAI	FI14	WMVTTPLLLLSLSWT	WT14	1	2	[2m3g]
FLMSTQIVVITSGLI	FI14	WMVTTPLLLLSLSWT	WT14	3	2	[2m3g]
FMVXDVSAKVGXGXI	FI14	TVXXWSAYXVVWLXG	TG14	6	5	[1m0k, 1at9, 1e0p, 1r2n, 1r84, 1pxs, 1ap9, 1pxr, 4hwl, 1s54, 1s53, 1o0a, 3han, 3hao, 1kg9, 1kg8, 3hap, 3haq, 2wjk, 3har, 2wjl, 3has, 1q5j, 2zzl, 1q5i, 1f50, 1tn5, 3nsb, 3utv, 1tn0, 3utw, 3utx, 3uty, 4fpd, 1brx, 1brr, 1p8i, 1fbk, 1ucq, 4hyx, 1f4z, 1ixf, 3vi0, 1qkp, 1qko, 1brd, 1p8h, 1qm8, 4md2, 2zfe, 4md1, 1iw6, 3ns0, 1c3w, 1bm1, 1kme, 2ntu, 2ntw, 1s52, 1s51, 1py6, 4ov0, 1iw9, 2i20, 1vjm, 1x0s, 3m…
FMVXDVSAKVGXGXI	FI14	TXXMGLGXLYFLVKG	TG14	6	0	[1s8l, 1at9, 1e0p, 1s8j, 1r2n, 1r84, 1pxs, 1jv7, 1ap9, 1pxr, 1jv6, 4hwl, 1s54, 1s53, 1o0a, 3han, 3hao, 1kg9, 1kg8, 3hap, 3haq, 2wjk, 3har, 2wjl, 3has, 1q5j, 1q5i, 1f50, 1tn5, 3nsb, 1tn0, 3utw, 3utx, 3uty, 4fpd, 1brx, 1fbk, 1ucq, 4hyx, 1f4z, 1qkp, 1qko, 1brd, 1p8h, 1mgy, 4md2, 4md1, 3ns0, 1c3w, 1bm1, 1kme, 2ntu, 2ntw, 1s51, 1py6, 4ov0, 2i20, 1vjm, 3mbv, 1x0i, 1x0k, 1xji]
FMVXDVSAKVGXGXI	FI14	GTALMGLGXLYFLVK	GK14	6	0	[1m0k, 1s8l, 1at9, 1e0p, 1s8j, 1r2n, 1r84, 1pxs, 1jv7, 1ap9, 1pxr, 1jv6, 4hwl, 1s54, 1s53, 1o0a, 3han, 3hao, 1kg9, 1kg8, 3hap, 3haq, 2wjk, 3har, 2wjl, 3has, 1q5j, 1q5i, 1f50, 1tn5, 3nsb, 1cwq, 1tn0, 3utw, 3utx, 3uty, 4fpd, 1brx, 1brr, 1p8i, 1fbk, 1ucq, 4hyx, 1f4z, 3vi0, 1qkp, 1qko, 1brd, 1p8h, 1mgy, 4md2, 4md1, 3ns0, 1c3w, 1bm1, 1kme, 2ntu, 2ntw, 1s52, 1s51, 1py6, 4ov0, 2at9, 2i20, 1vjm, 1qhj, 3m…
FMVXDVSAKVGXGXI	FI14	LXTALMGLGXLYFXV	LV14	6	0	[1m0k, 1s8l, 1at9, 1e0p, 1s8j, 1r2n, 1r84, 1pxs, 1jv7, 1ap9, 1pxr, 1jv6, 1m0l, 4hwl, 1s54, 1s53, 1o0a, 3han, 3hao, 1kg9, 1kg8, 3hap, 3haq, 2wjk, 3har, 2wjl, 3has, 1q5j, 2zzl, 1q5i, 1f50, 1tn5, 3nsb, 1cwq, 3utv, 1tn0, 3utw, 3utx, 3uty, 4fpd, 1brx, 1brr, 1p8i, 1fbk, 1ucq, 4hyx, 1f4z, 1ixf, 3vi0, 1qkp, 1qko, 1brd, 1p8h, 1mgy, 1qm8, 4md2, 2zfe, 4md1, 1iw6, 3ns0, 1c3w, 1bm1, 1kme, 2ntu, 2ntw, 1s52, 1s…
FXPRYIDWILTTPLI	FI14	LXTVVMLAGFAGAMV	LV14	2	3	[3qap, 3qdc, 1jgj]
FMVXDVSAKVGXGXI	FI14	LRNVXVVLWSAYXXV	LV14	6	5	[1s8l, 1at9, 1e0p, 1s8j, 1r2n, 1r84, 1pxs, 1jv7, 1ap9, 1pxr, 1jv6, 4hwl, 1s54, 1s53, 1o0a, 3han, 3hao, 1kg9, 1kg8, 3hap, 3haq, 2wjk, 3har, 2wjl, 3has, 1q5j, 1q5i, 1f50, 1tn5, 3nsb, 3utv, 1tn0, 3utw, 3utx, 3uty, 4fpd, 1brx, 1brr, 1fbk, 1ucq, 4hyx, 1f4z, 1qkp, 1qko, 1brd, 1p8h, 1mgy, 4md2, 4md1, 3ns0, 1c3w, 1bm1, 1kme, 2ntu, 2ntw, 1s52, 1s51, 1py6, 4ov0, 2i20, 1vjm, 3mbv, 1x0i, 1x0k, 1xji]
FMVXDVSAKVGXGXI	FI14	MGLGXLYFLVKGMGV	MV14	6	0	[1vjm, 1tn5, 1bm1, 1q5i, 1s54, 1s53, 1tn0, 2i20]
FMVXDVSAKVGXGXI	FI14	IAFTMXLXMLLGXGL	IL14	6	1	[1at9, 1kme, 1brr, 1s52, 1r2n, 1r84, 4hwl, 1qkp, 3han, 3hap, 3har, 3utx, 1xji, 3has, 3uty]
FMVXDVSAKVGXGXI	FI14	IWLXLGTALXXLGXL	IL14	6	0	[1s8l, 1at9, 1s8j, 1r2n, 1r84, 1pxs, 1ap9, 1pxr, 4hwl, 1s54, 1s53, 1o0a, 3han, 3hao, 1kg9, 1kg8, 3hap, 3haq, 2wjk, 3har, 2wjl, 3has, 1q5j, 2zzl, 1q5i, 1f50, 1tn5, 3nsb, 3utv, 1tn0, 3utw, 3utx, 3uty, 4fpd, 1brx, 1brr, 1fbk, 1ucq, 4hyx, 1f4z, 1ixf, 3vi0, 1qkp, 1qko, 1p8h, 4md2, 4md1, 3ns0, 1c3w, 1bm1, 1kme, 2ntu, 2ntw, 1s52, 1s51, 1py6, 4ov0, 1iw9, 2i20, 1vjm, 3mbv, 1x0k, 1xji]
FMVXDVSAKVGXGXI	FI14	ALMGLGXLYFLVKGM	AM14	6	0	[1s8l, 1at9, 1e0p, 1r2n, 1r84, 1pxs, 1jv7, 1pxr, 1jv6, 1s54, 1s53, 1o0a, 3han, 3hao, 1kg8, 3hap, 3haq, 2wjk, 3har, 2wjl, 3has, 1q5j, 1q5i, 1f50, 1tn5, 1tn0, 3utw, 3utx, 3uty, 4fpd, 1brx, 1fbk, 1ucq, 4hyx, 1f4z, 1qko, 1brd, 1p8h, 4md2, 4md1, 1c3w, 1bm1, 1kme, 2ntu, 2ntw, 1s51, 1py6, 4ov0, 2i20, 1vjm, 3mbv, 1x0i, 1x0k, 1xji]
FXPRYIDWILTTPLI	FI14	FGIVITLNTVVMLAG	FG14	2	3	[3qap, 3qdc, 2ksy, 1jgj]
FIPIWSGLAYMAMAI	FI14	HWIYVAGMTIGALHF	HF14	1	0	[2m3g]
FIPIWSGLAYMAMAI	FI14	WIYVAGMTIGALHFW	WW14	1	0	[2m3g]
FMVXDVSAKVGXGXI	FI14	TLXXXIAFTXXLSML	TL14	6	1	[1m0k, 1s8l, 1at9, 1e0p, 1s8j, 1r2n, 1r84, 1pxs, 1jv7, 1pxr, 1ap9, 1jv6, 4hwl, 1s54, 1s53, 1o0a, 3han, 3hao, 1kg9, 1kg8, 3hap, 3haq, 2wjk, 3har, 2wjl, 3has, 1q5j, 2zzl, 1q5i, 1f50, 1tn5, 3nsb, 1tn0, 3utx, 3uty, 4fpd, 1brx, 1brr, 1p8i, 1fbk, 1ucq, 4hyx, 1f4z, 1ixf, 3vi0, 1qkp, 1qko, 1brd, 1p8h, 1qm8, 4md2, 2zfe, 4md1, 1iw6, 3ns0, 1c3w, 1bm1, 1kme, 2ntu, 2ntw, 1s52, 1s51, 1py6, 4ov0, 2at9, 1iw9, 2i…
FLMSTQIVVITSGLI	FI14	AXYXDWMVTTXLXXL	AL14	3	2	[1xio, 2m3g, 4tl3]
FIPIWSGLAYMAMAI	FI14	AXYXDWMVTTXLXXL	AL14	1	2	[2m3g]
FMVXDVSAKVGXGXI	FI14	ALGTALXGLXXLYFL	AL14	6	0	[1m0k, 1s8l, 1at9, 1e0p, 1s8j, 1r2n, 1r84, 1pxs, 1jv7, 1ap9, 1pxr, 1jv6, 1m0l, 4hwl, 1s54, 1s53, 1o0a, 3han, 3hao, 1kg9, 1kg8, 3hap, 3haq, 2wjk, 3har, 2wjl, 3has, 1q5j, 2zzl, 1q5i, 1f50, 1tn5, 3nsb, 1cwq, 3utv, 1tn0, 3utw, 3utx, 3uty, 4fpd, 1brx, 1brr, 1p8i, 1fbk, 1ucq, 4hyx, 1f4z, 1ixf, 3vi0, 1qkp, 1qko, 1brd, 1p8h, 1mgy, 1qm8, 4md2, 2zfe, 4md1, 1iw6, 3ns0, 1c3w, 1bm1, 1kme, 2ntu, 2ntw, 1s52, 1s…
FMVXDVSAKVGXGXI	FI14	AIXXLXXXIAFTXXL	AL14	6	1	[1m0k, 1s8l, 1at9, 1e0p, 1s8j, 1r2n, 1r84, 1jv7, 1pxs, 1pxr, 1ap9, 1jv6, 4hwl, 1s54, 1s53, 1o0a, 3han, 3hao, 1kg9, 1kg8, 3hap, 3haq, 2wjk, 3har, 2wjl, 3has, 1q5j, 1q5i, 1f50, 1tn5, 3nsb, 1cwq, 1tn0, 4fpd, 1brx, 1brr, 1p8i, 1fbk, 1ucq, 4hyx, 1f4z, 3vi0, 1qkp, 1qko, 1brd, 1p8h, 1mgy, 4md2, 4md1, 3ns0, 1c3w, 1bm1, 1kme, 2ntu, 2ntw, 1s52, 1s51, 1py6, 4ov0, 2i20, 1vjm, 3mbv, 1x0i, 1x0k, 1xji]
FIPIWSGLAYMAMAI	FI14	VAGMTIGALHFWSLS	VS14	1	0	[2m3g]
FMVXDVSAKVGXGXI	FI14	VVLWSAYXVVWLIGS	VS14	6	5	[1brx, 1at9, 1bm1, 1q5i, 1brr, 1s52, 1r2n, 1r84, 1ap9, 1pxr, 4hwl, 3han, 3hap, 3utv, 1tn0, 3har, 3utx, 1xji, 3has, 3uty]
FXPRYIDWILTTPLI	FI14	VIXLNTVVXLXGFAG	VG14	2	3	[3qap, 3qdc, 2ksy, 1jgj]
FMVXDVSAKVGXGXI	FI14	VXXIAFTMXLSMLXG	VG14	6	1	[1brx, 1at9, 1bm1, 1kme, 1brr, 1s52, 1r2n, 1r84, 4hwl, 1qkp, 3hap, 3har, 3utx, 1xji, 3uty, 3has]
FMVXDVSAKVGXGXI	FI14	KXLRNVTVVLWSAYP	KP14	6	5	[1brx, 1s8l, 1e0p, 1s8j, 1r2n, 1r84, 4hyx, 1f4z, 1pxs, 1jv7, 1pxr, 1jv6, 4hwl, 1qkp, 1qko, 1s54, 1s53, 1o0a, 1mgy, 3han, 3hao, 3hap, 3haq, 2wjk, 3har, 2wjl, 3has, 1c3w, 1bm1, 1kme, 2ntu, 2ntw, 1s52, 1s51, 1py6, 2i20, 1vjm, 1tn5, 1x0i, 1x0k, 3utv, 1tn0, 3utw, 3utx, 1xji, 3uty]
FMVXDVSAKVGXGXI	FI14	IXTLXXXIAFTXXLS	IS14	6	1	[1m0k, 1s8l, 1at9, 1e0p, 1s8j, 1r2n, 1r84, 1jv7, 1pxs, 1ap9, 1pxr, 1jv6, 1m0l, 4hwl, 1s54, 1s53, 1o0a, 3han, 3hao, 1kg9, 1kg8, 3hap, 3haq, 2wjk, 3har, 2wjl, 3has, 1q5j, 2zzl, 1q5i, 1f50, 1tn5, 3nsb, 1cwq, 1tn0, 4fpd, 1brx, 1brr, 1p8i, 1fbk, 1ucq, 4hyx, 1f4z, 1ixf, 3vi0, 1qkp, 1qko, 1brd, 1p8h, 1mgy, 1qm8, 4md2, 2zfe, 4md1, 1iw6, 3ns0, 1c3w, 1bm1, 1kme, 2ntu, 2ntw, 1s52, 1s51, 1py6, 4ov0, 1iw9, 2i…
FLMSTQIVVITSGLI	FI14	IDWMVTTPLLLLSLS	IS14	3	2	[2m3g]
FIPIWSGLAYMAMAI	FI14	IDWMVTTPLLLLSLS	IS14	1	2	[2m3g]
FIPIWSGLAYMAMAI	FI14	IYVAGMTIGALHFWS	IS14	1	0	[2m3g]
FLMSTQIVVITSGLI	FI14	WYICGVCAFLIILWG	WG14	3	4	[1xio, 2m3g, 4tl3]
FXPRYIDWILTTPLI	FI14	GISGIAAVAYXVXAL	GL14	2	1	[3qap, 3qdc, 2ksy, 1jgj]
FMVXDVSAKVGXGXI	FI14	AXWLFTTXXXXLXLA	AA14	6	2	[1jv6]
FXPRYIDWILTTPLI	FI14	GIAAVAYXVMALGVG	GG14	2	1	[3qap, 3qdc, 2ksy, 1jgj]
FXPRYIDWILTTPLI	FI14	VGISGXAAVAYXXXA	VA14	2	1	[3qap, 3qdc, 2ksy, 1jgj]
FXPRYIDWILTTPLI	FI14	ISGIAAVAYXVMALG	IG14	2	1	[3qap, 3qdc, 2ksy, 1jgj]
FMVXDVSAKVGXGXI	FI14	RYAXWLFTTXLXXXD	RD14	6	2	[1jv6]
FMVXDVSAKVGXGXI	FI14	LNIETLLFMVLXVSA	LA14	6	6	[1r2n, 1r84, 3utv]
FMVXDVSAKVGXGXI	FI14	AISTAAMLYXXYVXF	AF14	6	4	[1m0k, 1s8l, 1at9, 1e0p, 1s8j, 1r2n, 1r84, 1pxs, 1jv7, 1ap9, 1pxr, 4hwl, 1s54, 1s53, 1o0a, 3han, 3hao, 1kg9, 1kg8, 3hap, 2wjk, 2wjl, 1q5j, 1q5i, 1f50, 1tn5, 3nsb, 1cwq, 3utv, 1tn0, 3utw, 3utx, 3uty, 1brx, 1brr, 1ucq, 4hyx, 1f4z, 3vi0, 1qkp, 1qko, 1brd, 1p8h, 1mgy, 4md2, 2zfe, 4md1, 1iw6, 3ns0, 1c3w, 1bm1, 1kme, 2ntu, 2ntw, 1s52, 1s51, 1py6, 4ov0, 1iw9, 2i20, 1vjm, 1x0s, 3mbv, 1x0i, 1x0k, 1xji]
FXPRYIDWILTTPLI	FI14	TLVGISGIAAVAYXV	TV14	2	1	[3qap, 3qdc, 2ksy, 1jgj]
FMVXDVSAKVGXGXI	FI14	AFTMXLSMLLGYGLT	AT14	6	1	[4hwl, 1at9, 1s52]
FMVXDVSAKVGXGXI	FI14	KFYAIXTLVXXIAFT	KT14	6	1	[1c3w, 1e0p, 1q5i, 1kme, 2ntu, 2ntw, 1s51, 1py6, 1f4z, 1pxs, 2i20, 1pxr, 1vjm, 1qko, 1s54, 1s53, 1x0i, 1x0k, 3hao, 3haq, 3utw, 1tn0, 2wjk, 2wjl]
FIPIWSGLAYMAMAI	FI14	FCLLPFFSKVGFSFL	FL14	1	6	[2m3g]
FMVXDVSAKVGXGXI	FI14	FVWWAISTAAMLYXL	FL14	6	4	[1m0k, 1at9, 1e0p, 1r2n, 1r84, 1pxs, 1ap9, 1pxr, 4hwl, 1s54, 1s53, 1o0a, 3han, 3hao, 1kg9, 1kg8, 3hap, 2wjk, 2wjl, 3has, 1q5j, 2zzl, 1q5i, 1f50, 1tn5, 3nsb, 3utv, 1tn0, 3utw, 3utx, 3uty, 1brx, 1brr, 1ucq, 4hyx, 1f4z, 1ixf, 3vi0, 1qkp, 1qko, 1p8h, 1qm8, 4md2, 2zfe, 4md1, 1iw6, 3ns0, 1c3w, 1bm1, 1kme, 2ntu, 2ntw, 1s52, 1s51, 1py6, 4ov0, 1iw9, 2i20, 1vjm, 1x0s, 3mbv, 1x0k, 1xji]
FXPRYIDWILTTPLI	FI14	SGIAAVAYXVMALGV	SV14	2	1	[3qap, 3qdc, 2ksy, 1jgj]
FLMSTQIVVITSGLI	FI14	LWXICGVCAFLXILW	LW14	3	4	[1xio, 2m3g, 4tl3]
FMVXDVSAKVGXGXI	FI14	FYAITTLVPAIAFTA	FA14	6	1	[1pxs]
FXPRYIDWILTTPLI	FI14	ITLNTVVMLAGFAGA	IA14	2	3	[3qap, 3qdc, 2ksy, 1jgj]
FXPRYIDWILTTPLI	FI14	IXITLNTVVMLAGFA	IA14	2	3	[3qap, 3qdc, 2ksy, 1jgj]
FMVXDVSAKVGXGXI	FI14	RFVWWAISTAAMLYI	RI14	6	4	[1e0p, 1brr, 1r2n, 1r84, 1ucq, 1f4z, 1pxs, 1ap9, 1pxr, 4hwl, 1ixf, 3vi0, 1qko, 1s54, 1s53, 1o0a, 1p8h, 3hao, 1kg9, 1kg8, 2wjk, 4md2, 2wjl, 4md1, 3ns0, 1c3w, 1q5j, 2zzl, 1q5i, 1kme, 2ntu, 1f50, 2ntw, 1s52, 1s51, 1py6, 4ov0, 1iw9, 2i20, 1vjm, 1tn5, 3nsb, 3mbv, 1x0k, 1tn0, 3utx, 3uty]
FLMSTQIVVITSGLI	FI14	RXLWYICGVCAFLII	RI14	3	4	[1xio, 2m3g, 4tl3]
FXPRYIDWILTTPLI	FI14	TLNTVVMLAGFAGAM	TM14	2	3	[3qap, 3qdc, 2ksy, 1jgj]
FMVXDVSAKVGXGXI	FI14	TXLXXXIAFTXXLXM	TM14	6	1	[1m0k, 1s8l, 1at9, 1e0p, 1s8j, 1r2n, 1r84, 1jv7, 1pxs, 1ap9, 1pxr, 1jv6, 4hwl, 1s54, 1o0a, 3han, 3hao, 1kg9, 1kg8, 3hap, 3haq, 2wjk, 3har, 2wjl, 3has, 1q5j, 2zzl, 1q5i, 1f50, 1tn5, 3nsb, 1cwq, 1tn0, 4fpd, 1brx, 1brr, 1p8i, 1fbk, 1ucq, 4hyx, 1f4z, 1ixf, 3vi0, 1qkp, 1qko, 1brd, 1p8h, 1mgy, 1qm8, 4md2, 2zfe, 4md1, 1iw6, 3ns0, 1c3w, 1bm1, 1kme, 2ntu, 2ntw, 1s52, 1s51, 1py6, 4ov0, 1iw9, 2i20, 1vjm, 1x…
FMVXDVSAKVGXGXI	FI14	VWWXISTAAMLYXXY	VY14	6	4	[1m0k, 1at9, 1e0p, 1r2n, 1r84, 1pxs, 1ap9, 1pxr, 4hwl, 1s54, 1s53, 1o0a, 3han, 3hao, 1kg9, 1kg8, 3hap, 2wjk, 2wjl, 3has, 1q5j, 2zzl, 1q5i, 1f50, 1tn5, 3nsb, 1cwq, 3utv, 1tn0, 3utw, 3utx, 3uty, 1brx, 1brr, 1ucq, 4hyx, 1f4z, 1ixf, 3vi0, 1qkp, 1qko, 1p8h, 1qm8, 4md2, 2zfe, 4md1, 1iw6, 3ns0, 1c3w, 1bm1, 1kme, 2ntu, 2ntw, 1s52, 1s51, 1py6, 4ov0, 1iw9, 2i20, 1vjm, 1x0s, 1qhj, 3mbv, 1x0k, 1xji]
FMVXDVSAKVGXGXI	FI14	WIWLALGTALMGLGV	WV14	6	0	[1s52]
FMVXDVSAKVGXGXI	FI14	WWAISTAAMLYXLYV	WV14	6	4	[1m0k, 1s8l, 1at9, 1e0p, 1s8j, 1r2n, 1r84, 1pxs, 1ap9, 1pxr, 1m0l, 4hwl, 1s54, 1s53, 1o0a, 3han, 3hao, 1kg9, 1kg8, 3hap, 2wjk, 2wjl, 3has, 1q5j, 2zzl, 1q5i, 1f50, 1tn5, 3nsb, 1cwq, 3utv, 1tn0, 3utw, 3utx, 3uty, 1brx, 1brr, 1ucq, 4hyx, 1f4z, 1ixf, 3vi0, 1qkp, 1qko, 1p8h, 1qm8, 4md2, 2zfe, 4md1, 1iw6, 3ns0, 1c3w, 1bm1, 1kme, 2ntu, 2ntw, 1s52, 1s51, 1py6, 4ov0, 2at9, 1iw9, 2i20, 1vjm, 1x0s, 1qhj, 3m…
FMVXDVSAKVGXGXI	FI14	YRFVWWAISTAAMLY	YY14	6	4	[1ap9]
FXPRYIDWILTTPLI	FI14	YVXLVGISGIAAXAY	YY14	2	1	[3qap, 3qdc, 2ksy, 1jgj]
FMVXDVSAKVGXGXI	FI14	YAIXXLXXXIAFTXY	YY14	6	1	[1s8l, 1at9, 1e0p, 1s8j, 1r2n, 1r84, 1jv7, 1pxs, 1pxr, 1jv6, 4hwl, 1s54, 1s53, 1o0a, 3han, 3hao, 1kg8, 3hap, 3haq, 2wjk, 3har, 2wjl, 3has, 1q5j, 1q5i, 1f50, 1tn5, 1tn0, 4fpd, 1brx, 1fbk, 1ucq, 4hyx, 1f4z, 1qkp, 1qko, 1p8h, 1mgy, 4md2, 4md1, 1c3w, 1bm1, 1kme, 2ntu, 2ntw, 1s52, 1s51, 1py6, 4ov0, 2i20, 1vjm, 3mbv, 1x0i, 1x0k, 1xji]
FXPRYIDWILTTPLI	FI14	YYVTLVGISGIAAVA	YA14	2	1	[3qap, 3qdc, 2ksy, 1jgj]
FXPRYIDWILTTPLI	FI14	LXGISGIAAVAYXVM	LM14	2	1	[3qap, 3qdc, 2ksy, 1jgj]
FMVXDVSAKVGXGXI	FI14	AIAFTMXLSMLLGYG	AG14	6	1	[1at9, 1kme, 1brr, 1s52, 1r2n, 1r84, 4hwl, 1qkp, 3han, 3hap, 3har, 3utx, 1xji, 3has, 3uty]
FMVXDVSAKVGXGXI	FI14	APAIAFTMXLSMLLG	AG14	6	1	[3han]
FMVXDVSAKVGXGXI	FI14	WSAYPVVWLIGSEGA	WA14	6	5	[1brr]
FMVXDVSAKVGXGXI	FI14	WIWLALGTALMGLGA	WA14	6	0	[1s54]
FMVXDVSAKVGXGXI	FI14	PAIAFTMXLSMLLGY	PY14	6	1	[1at9, 1kme, 1brr, 1s52, 1r2n, 1r84, 4hwl, 1qkp, 3han, 3hap, 3har, 3utx, 1xji, 3has]
FMVXDVSAKVGXGXI	FI14	VLWSAYXVVWLIGSE	VE14	6	5	[1at9, 1q5i, 1brr, 1s52, 1r2n, 1r84, 1ap9, 1pxr, 4hwl, 3han, 3hap, 3utv, 1tn0, 3har, 3utx, 1xji, 3has, 3uty]
FXPRYIDWILTTPLI	FI14	RYYVTLVGISGIAAV	RV14	2	1	[3qdc]
FMVXDVSAKVGXGXI	FI14	NIETLLFMVLDVSAK	NK14	6	6	[1brr, 1s52, 1r2n, 1r84, 4hyx, 4hwl, 1qkp, 3han, 3hap, 3utv, 3haq, 3utw, 3har, 3utx, 1xji, 3has, 3uty]
FMVXDVSAKVGXGXI	FI14	FKXLRNVTVVLWXAY	FY14	6	5	[1s8l, 1e0p, 1s8j, 1pxs, 1jv7, 1pxr, 1jv6, 4hwl, 1qkp, 1qko, 1s54, 1s53, 1mgy, 3hao, 3haq, 3har, 2wjl, 3has, 1c3w, 1q5i, 1kme, 2ntu, 2ntw, 1s52, 1s51, 1py6, 2i20, 1vjm, 1tn5, 1x0k, 1tn0, 3utx, 3uty]
FMVXDVSAKVGXGXI	FI14	KKFYAIXTLVPAIAF	KF14	6	1	[2ntu, 1s54, 1s53]
FMVXDVSAKVGXGXI	FI14	STLVPAIAFTMYLSM	SM14	6	1	[1s53]
FMVXDVSAKVGXGXI	FI14	WLXXTXLXXXXLXLL	WL14	6	2	[1jv6]
FMVXDVSAKVGXGXI	FI14	WXXSTAAMLYXLXXL	WL14	6	4	[1m0k, 1s8l, 1at9, 1e0p, 1s8j, 1r2n, 1r84, 1pxs, 1jv7, 1ap9, 1pxr, 1m0l, 4hwl, 1s54, 1s53, 1o0a, 3han, 3hao, 1kg9, 1kg8, 3hap, 2wjk, 2wjl, 1q5j, 2zzl, 1q5i, 1f50, 1tn5, 3nsb, 1cwq, 3utv, 1tn0, 3utw, 3utx, 3uty, 1brx, 1brr, 1ucq, 4hyx, 1f4z, 1ixf, 3vi0, 1qkp, 1qko, 1p8h, 1qm8, 4md2, 2zfe, 4md1, 1iw6, 3ns0, 1c3w, 1bm1, 1kme, 2ntu, 2ntw, 1s52, 1s51, 1py6, 4ov0, 1iw9, 2i20, 1vjm, 1x0s, 1qhj, 3mbv, 1x…
FXPRYIDWILTTPLI	FI14	EFGIVITLNTVVMLA	EA14	2	3	[3qap, 3qdc, 2ksy, 1jgj]
FMVXDVSAKVGXGXI	FI14	FYAIXTLXXXIAFTM	FM14	6	1	[1brx, 1s8l, 1e0p, 1s8j, 1r2n, 1r84, 4hyx, 1f4z, 1jv7, 1pxr, 1jv6, 1qkp, 1qko, 1s54, 1s53, 1o0a, 1mgy, 3han, 3hao, 1kg8, 3hap, 3haq, 2wjk, 3har, 2wjl, 3has, 1c3w, 1bm1, 1q5i, 1kme, 2ntu, 2ntw, 1s51, 1py6, 4ov0, 2i20, 1vjm, 1tn5, 1x0i, 1x0k, 3utw, 1tn0, 1xji, 4fpd]
FLMSTQIVVITSGLI	FI14	YICGVCAFLIILWXI	YI14	3	4	[1xio, 2m3g, 4tl3]
FXPRYIDWILTTPLI	FI14	GIVITLNTVVMLAGF	GF14	2	3	[3qap, 3qdc, 2ksy, 1jgj]
FXPRYIDWILTTPLI	FI14	REFGIVITLNTVVML	RL14	2	3	[3qdc, 2ksy, 1jgj]
FLMSTQIVVITSGLI	FI14	GVCAFLIILWGIWNP	GP14	3	4	[2m3g]
FMVXDVSAKVGXGXI	FI14	AAIAFTMYLSMLLXY	AY14	6	1	[3uty]
FMVXDVSAKVGXGXI	FI14	PFYAITTLVPAIAFT	PT14	6	1	[1tn5]
FXPRYIDWILTTPLI	FI14	IAAVAYXVMALGVGW	IW14	2	1	[3qap, 3qdc, 2ksy, 1jgj]
FLMSTQIVVITSGLI	FI14	ICGVCAFLIILWGIW	IW14	3	4	[2m3g]
FLMSTQIVVITSGLI	FI14	RYIDWMVTTPLLXLS	RS14	3	2	[1xio, 2m3g, 4tl3]
FIPIWSGLAYMAMAI	FI14	RYIDWMVTTPLLXLS	RS14	1	2	[2m3g]
FMVXDVSAKVGXGXI	FI14	RPEWIWLXLGTALMG	RG14	6	0	[3utv]
FIPIWSGLAYMAMAI	FI14	DTXLFCLLPFFSKVG	DG14	1	6	[2m3g]
FLMSTQIVVITSGLI	FI14	CGVCAFLIILWGIWN	CN14	3	4	[2m3g]
FMVXDVSAKVGXGXI	FI14	KVLRNVTVVLWSAYA	KA14	6	5	[1q5i]
FIPIWSGLAYMAMAI	FI14	FLFCLLPFFSKVGFS	FS14	1	6	[2m3g]
FMVXDVSAKVGXGXI	FI14	PLNIETLLFMVLDVS	PS14	6	6	[1r2n, 1r84, 3utv]
FMVXDVSAKVGXGXI	FI14	PEWIWLALGTALMGL	PL14	6	0	[3utv]
FLMSTQIVVITSGLI	FI14	DWMVTTPLLLLSLSW	DW14	3	2	[2m3g]
FIPIWSGLAYMAMAI	FI14	DWMVTTPLLLLSLSW	DW14	1	2	[2m3g]
FMVXDVSAKVGXGXI	FI14	WIWLALGTALMGLGS	WS14	6	0	[1s51]
FIPIWSGLAYMAMAI	FI14	CLLPFFSKVGFSFLD	CD14	1	6	[2m3g]
FIPIWSGLAYMAMAI	FI14	PFFSKVGFSFLDLHG	PG14	1	6	[2m3g]
FIPIWSGLAYMAMAI	FI14	LHWIYVAGMTIGALH	LH14	1	0	[2m3g]
FIPIWSGLAYMAMAI	FI14	LPFFSKVGFSFLDLH	LH14	1	6	[2m3g]
MVXDVXAKVGXXXXL	ML14	VPLNIETLLFMVLDV	VV14	6	6	[1r2n, 1r84]
MVXDVXAKVGXXXXL	ML14	VLRNVTXVLWSAYXV	VV14	6	5	[1s8l, 1at9, 1e0p, 1s8j, 1r2n, 1r84, 1pxs, 1jv7, 1jv6, 1pxr, 4hwl, 1s54, 1s53, 1o0a, 3han, 3hao, 1kg8, 3hap, 3haq, 2wjk, 3har, 2wjl, 3has, 1q5i, 1tn5, 3utv, 1tn0, 3utw, 3utx, 4fpd, 3uty, 1brx, 4hyx, 1f4z, 1qkp, 1qko, 1brd, 1mgy, 1c3w, 1bm1, 1kme, 2ntu, 2ntw, 1s52, 1s51, 1py6, 4ov0, 2i20, 1vjm, 1x0i, 1x0k, 1xji]
MVXDVXAKVGXXXXL	ML14	RNXTVVLWSAYXXXW	RW14	6	5	[1s8l, 1at9, 1e0p, 1s8j, 1r2n, 1r84, 1pxs, 1jv7, 1jv6, 1ap9, 1pxr, 4hwl, 1s54, 1s53, 1o0a, 3han, 3hao, 1kg9, 1kg8, 3hap, 3haq, 2wjk, 3har, 2wjl, 3has, 1q5j, 1q5i, 1f50, 1tn5, 3nsb, 1cwq, 3utv, 1tn0, 3utw, 3utx, 4fpd, 3uty, 1brx, 1fbk, 1ucq, 4hyx, 1f4z, 1qkp, 1qko, 1brd, 1p8h, 1mgy, 4md2, 4md1, 3ns0, 1c3w, 1bm1, 1kme, 2ntu, 2ntw, 1s52, 1s51, 1py6, 4ov0, 2i20, 1vjm, 3mbv, 1x0i, 1x0k, 1xji]
MVXDVXAKVGXXXXL	ML14	VTVVXWSAYXVVWXI	VI14	6	5	[1at9, 1e0p, 1s8j, 1r2n, 1r84, 1pxs, 1ap9, 1pxr, 4hwl, 1s54, 1s53, 1o0a, 3han, 3hao, 1kg9, 1kg8, 3hap, 3haq, 2wjk, 3har, 2wjl, 3has, 1q5j, 1q5i, 1f50, 1tn5, 3nsb, 3utv, 1tn0, 3utw, 3utx, 4fpd, 3uty, 1brx, 1fbk, 1ucq, 4hyx, 1f4z, 1qkp, 1qko, 1brd, 1p8h, 4md2, 4md1, 3ns0, 1c3w, 1bm1, 1kme, 2ntu, 2ntw, 1s52, 1s51, 1py6, 4ov0, 2i20, 1vjm, 3mbv, 1x0k, 1xji]
MVXDVXAKVGXXXXL	ML14	NXTVVLWSAYXVXWL	NL14	6	5	[1s8l, 1at9, 1e0p, 1s8j, 1r2n, 1r84, 1pxs, 1ap9, 1pxr, 4hwl, 1s54, 1s53, 1o0a, 3han, 3hao, 1kg9, 1kg8, 3hap, 3haq, 2wjk, 3har, 2wjl, 3has, 1q5j, 1q5i, 1f50, 1tn5, 3nsb, 1cwq, 3utv, 1tn0, 3utw, 3utx, 4fpd, 3uty, 1brx, 1fbk, 1ucq, 4hyx, 1f4z, 1qkp, 1qko, 1brd, 1p8h, 4md2, 4md1, 3ns0, 1c3w, 1bm1, 1kme, 2ntu, 2ntw, 1s52, 1s51, 1py6, 4ov0, 2i20, 1vjm, 3mbv, 1x0i, 1x0k, 1xji]
MVXDVXAKVGXXXXL	ML14	WIWLALGTALMGLGT	WT14	6	0	[1fbk, 1r2n, 1r84, 1ucq, 4hyx, 1pxs, 1ap9, 1pxr, 4hwl, 1qkp, 1qko, 1s53, 1p8h, 3han, 3hao, 3hap, 3haq, 2wjk, 3har, 4md2, 3has, 4md1, 3ns0, 1q5j, 1q5i, 1kme, 2ntw, 1py6, 4ov0, 1tn5, 3nsb, 3mbv, 3utv, 1tn0, 3utw, 3utx, 1xji, 3uty]
MVXDVXAKVGXXXXL	ML14	TXXMGLGXLYFLVKG	TG14	6	0	[1s8l, 1at9, 1e0p, 1s8j, 1r2n, 1r84, 1pxs, 1jv7, 1jv6, 1ap9, 1pxr, 4hwl, 1s54, 1s53, 1o0a, 3han, 3hao, 1kg9, 1kg8, 3hap, 3haq, 2wjk, 3har, 2wjl, 3has, 1q5j, 1q5i, 1f50, 1tn5, 3nsb, 1tn0, 3utw, 3utx, 4fpd, 3uty, 1brx, 1fbk, 1ucq, 4hyx, 1f4z, 1qkp, 1qko, 1brd, 1p8h, 1mgy, 4md2, 4md1, 3ns0, 1c3w, 1bm1, 1kme, 2ntu, 2ntw, 1py6, 4ov0, 2i20, 1vjm, 3mbv, 1x0i, 1x0k, 1xji]
MVXDVXAKVGXXXXL	ML14	TVXXWSAYXVVWLXG	TG14	6	5	[1at9, 1e0p, 1r2n, 1r84, 1pxs, 1ap9, 1pxr, 4hwl, 1s54, 1s53, 1o0a, 3han, 3hao, 1kg9, 1kg8, 3hap, 3haq, 2wjk, 3har, 2wjl, 3has, 1q5j, 1q5i, 1f50, 1tn5, 3nsb, 3utv, 1tn0, 3utw, 3utx, 4fpd, 3uty, 1brx, 1fbk, 1ucq, 4hyx, 1f4z, 1qkp, 1qko, 1brd, 1p8h, 4md2, 4md1, 3ns0, 1c3w, 1bm1, 1kme, 2ntu, 2ntw, 1s52, 1s51, 1py6, 4ov0, 2i20, 1vjm, 3mbv, 1x0k, 1xji]
MVXDVXAKVGFGFXL	ML14	TXLMLIGTFYFIARG	TG14	6	0	[2z55, 1vgo]
MVXDVXAKVGXXXXL	ML14	LRNVXVVLWSAYXXV	LV14	6	5	[1s8l, 1at9, 1e0p, 1s8j, 1r2n, 1r84, 1pxs, 1jv7, 1jv6, 1ap9, 1pxr, 4hwl, 1s54, 1s53, 1o0a, 3han, 3hao, 1kg9, 1kg8, 3hap, 3haq, 2wjk, 3har, 2wjl, 3has, 1q5j, 1q5i, 1f50, 1tn5, 3nsb, 3utv, 1tn0, 3utw, 3utx, 4fpd, 3uty, 1brx, 1fbk, 1ucq, 4hyx, 1f4z, 1qkp, 1qko, 1brd, 1p8h, 1mgy, 4md2, 4md1, 3ns0, 1c3w, 1bm1, 1kme, 2ntu, 2ntw, 1s52, 1s51, 1py6, 4ov0, 2i20, 1vjm, 3mbv, 1x0i, 1x0k, 1xji]
MVXDVXAKVGFGFXL	ML14	LVXVLXTAYPILWIV	LV14	6	5	[2z55, 1vgo]
MVXDVXAKVGXXXXL	ML14	LXTALMGLGXLYFXV	LV14	6	0	[1s8l, 1at9, 1e0p, 1s8j, 1r2n, 1r84, 1pxs, 1jv7, 1jv6, 1ap9, 1pxr, 4hwl, 1s54, 1s53, 1o0a, 3han, 3hao, 1kg9, 1kg8, 3hap, 3haq, 2wjk, 3har, 2wjl, 3has, 1q5j, 1q5i, 1f50, 1tn5, 3nsb, 1cwq, 3utv, 1tn0, 3utw, 3utx, 4fpd, 3uty, 1brx, 1fbk, 1ucq, 4hyx, 1f4z, 1qkp, 1qko, 1brd, 1p8h, 1mgy, 4md2, 4md1, 3ns0, 1c3w, 1bm1, 1kme, 2ntu, 2ntw, 1s52, 1s51, 1py6, 4ov0, 2i20, 1vjm, 3mbv, 1x0i, 1x0k, 1xji]
MVXDVXAKVGXXXXL	ML14	GTALMGLGXLYFLVK	GK14	6	0	[1s8l, 1at9, 1e0p, 1s8j, 1r2n, 1r84, 1pxs, 1jv7, 1jv6, 1ap9, 1pxr, 4hwl, 1s54, 1s53, 1o0a, 3han, 3hao, 1kg9, 1kg8, 3hap, 3haq, 2wjk, 3har, 2wjl, 3has, 1q5j, 1q5i, 1f50, 1tn5, 3nsb, 1cwq, 1tn0, 3utw, 3utx, 4fpd, 3uty, 1brx, 1fbk, 1ucq, 4hyx, 1f4z, 1qkp, 1qko, 1brd, 1p8h, 1mgy, 4md2, 4md1, 3ns0, 1c3w, 1bm1, 1kme, 2ntu, 2ntw, 1s52, 1s51, 1py6, 4ov0, 2i20, 1vjm, 3mbv, 1x0i, 1x0k, 1xji]
MVXDVXAKVGXXXXL	ML14	IWLXLGTALXXLGXL	IL14	6	0	[1s8l, 1at9, 1s8j, 1r2n, 1r84, 1pxs, 1ap9, 1pxr, 4hwl, 1s54, 1s53, 1o0a, 3han, 3hao, 1kg9, 1kg8, 3hap, 3haq, 2wjk, 3har, 2wjl, 3has, 1q5j, 1q5i, 1f50, 1tn5, 3nsb, 3utv, 1tn0, 3utw, 3utx, 4fpd, 3uty, 1brx, 1fbk, 1ucq, 4hyx, 1f4z, 1qkp, 1qko, 1p8h, 4md2, 4md1, 3ns0, 1c3w, 1bm1, 1kme, 2ntu, 2ntw, 1s52, 1s51, 1py6, 4ov0, 2i20, 1vjm, 3mbv, 1x0k, 1xji]
MVXDVXAKVGXXXXL	ML14	IAFTMXLXMLLGXGL	IL14	6	1	[1at9, 1kme, 1s52, 1r2n, 1r84, 4hwl, 1qkp, 3han, 3hap, 3har, 3utx, 1xji, 3has, 3uty]
MVXDVXAKVGXXXXL	ML14	MGLGXLYFLVKGMGV	MV14	6	0	[1vjm, 1tn5, 1bm1, 1q5i, 1s54, 1s53, 1tn0, 2i20]
MVXDVXAKVGXXXXL	ML14	ALMGLGXLYFLVKGM	AM14	6	0	[1s8l, 1at9, 1e0p, 1r2n, 1r84, 1pxs, 1jv7, 1jv6, 1pxr, 1s54, 1s53, 1o0a, 3han, 3hao, 1kg8, 3hap, 3haq, 2wjk, 3har, 2wjl, 3has, 1q5j, 1q5i, 1f50, 1tn5, 1tn0, 3utw, 3utx, 4fpd, 3uty, 1brx, 1fbk, 1ucq, 4hyx, 1f4z, 1qko, 1brd, 1p8h, 4md2, 4md1, 1c3w, 1bm1, 1kme, 2ntu, 2ntw, 1s51, 1py6, 4ov0, 2i20, 1vjm, 3mbv, 1x0i, 1x0k, 1xji]
MVXDVXAKVGXXXXL	ML14	TLXXXIAFTXXLSML	TL14	6	1	[1s8l, 1at9, 1e0p, 1s8j, 1r2n, 1r84, 1pxs, 1jv7, 1jv6, 1pxr, 1ap9, 4hwl, 1s54, 1s53, 1o0a, 3han, 3hao, 1kg9, 1kg8, 3hap, 3haq, 2wjk, 3har, 2wjl, 3has, 1q5j, 1q5i, 1f50, 1tn5, 3nsb, 1tn0, 3utx, 4fpd, 3uty, 1brx, 1fbk, 1ucq, 4hyx, 1f4z, 1qkp, 1qko, 1brd, 1p8h, 4md2, 4md1, 3ns0, 1c3w, 1bm1, 1kme, 2ntu, 2ntw, 1s52, 1s51, 1py6, 4ov0, 2i20, 1vjm, 3mbv, 1x0i, 1x0k, 1xji]
MVXDVXAKVGXXXXL	ML14	VVLWSAYXVVWLIGS	VS14	6	5	[1brx, 1at9, 1bm1, 1q5i, 1s52, 1r2n, 1r84, 1ap9, 1pxr, 4hwl, 3han, 3hap, 3utv, 1tn0, 3har, 3utx, 1xji, 3has, 3uty]
MVXDVXAKVGFGFXL	ML14	AITXLVPGIASAAYL	AL14	6	1	[2z55, 1vgo]
MVXDVXAKVGXXXXL	ML14	ALGTALXGLXXLYFL	AL14	6	0	[1s8l, 1at9, 1e0p, 1s8j, 1r2n, 1r84, 1pxs, 1jv7, 1jv6, 1ap9, 1pxr, 4hwl, 1s54, 1s53, 1o0a, 3han, 3hao, 1kg9, 1kg8, 3hap, 3haq, 2wjk, 3har, 2wjl, 3has, 1q5j, 1q5i, 1f50, 1tn5, 3nsb, 1cwq, 3utv, 1tn0, 3utw, 3utx, 4fpd, 3uty, 1brx, 1fbk, 1ucq, 4hyx, 1f4z, 1qkp, 1qko, 1brd, 1p8h, 1mgy, 4md2, 4md1, 3ns0, 1c3w, 1bm1, 1kme, 2ntu, 2ntw, 1s52, 1s51, 1py6, 4ov0, 2i20, 1vjm, 3mbv, 1x0i, 1x0k, 1xji]
MVXDVXAKVGXXXXL	ML14	AIXXLXXXIAFTXXL	AL14	6	1	[1s8l, 1at9, 1e0p, 1s8j, 1r2n, 1r84, 1jv7, 1pxs, 1jv6, 1pxr, 1ap9, 4hwl, 1s54, 1s53, 1o0a, 3han, 3hao, 1kg9, 1kg8, 3hap, 3haq, 2wjk, 3har, 2wjl, 3has, 1q5j, 1q5i, 1f50, 1tn5, 3nsb, 1cwq, 1tn0, 4fpd, 1brx, 1fbk, 1ucq, 4hyx, 1f4z, 1qkp, 1qko, 1brd, 1p8h, 1mgy, 4md2, 4md1, 3ns0, 1c3w, 1bm1, 1kme, 2ntu, 2ntw, 1s52, 1s51, 1py6, 4ov0, 2i20, 1vjm, 3mbv, 1x0i, 1x0k, 1xji]
MVXDVXAKVGXXXXL	ML14	VXXIAFTMXLSMLXG	VG14	6	1	[1brx, 1at9, 1bm1, 1kme, 1s52, 1r2n, 1r84, 4hwl, 1qkp, 3hap, 3har, 3utx, 1xji, 3uty, 3has]
MVXDVXAKVGFGFXL	ML14	VXVLWTAYPILWXXG	VG14	6	5	[2z55, 1vgo]
MVXDVXAKVGFGFXL	ML14	TALVAVLWTAYPILW	TW14	6	5	[2z55, 1vgo]
MVXDVXAKVGXXXXL	ML14	KXLRNVTVVLWSAYP	KP14	6	5	[1brx, 1s8l, 1e0p, 1s8j, 1r2n, 1r84, 4hyx, 1f4z, 1pxs, 1jv7, 1jv6, 1pxr, 4hwl, 1qkp, 1qko, 1s54, 1s53, 1o0a, 1mgy, 3han, 3hao, 3hap, 3haq, 2wjk, 3har, 2wjl, 3has, 1c3w, 1bm1, 1kme, 2ntu, 2ntw, 1s52, 1s51, 1py6, 2i20, 1vjm, 1tn5, 1x0i, 1x0k, 3utv, 1tn0, 3utw, 3utx, 1xji, 3uty]
MVXDVXAKVGXXXXL	ML14	IXTLXXXIAFTXXLS	IS14	6	1	[1s8l, 1at9, 1e0p, 1s8j, 1r2n, 1r84, 1jv7, 1pxs, 1jv6, 1ap9, 1pxr, 4hwl, 1s54, 1s53, 1o0a, 3han, 3hao, 1kg9, 1kg8, 3hap, 3haq, 2wjk, 3har, 2wjl, 3has, 1q5j, 1q5i, 1f50, 1tn5, 3nsb, 1cwq, 1tn0, 4fpd, 1brx, 1fbk, 1ucq, 4hyx, 1f4z, 1qkp, 1qko, 1brd, 1p8h, 1mgy, 4md2, 4md1, 3ns0, 1c3w, 1bm1, 1kme, 2ntu, 2ntw, 1s52, 1s51, 1py6, 4ov0, 2i20, 1vjm, 3mbv, 1x0i, 1x0k, 1xji]
MVXDVXAKVGFGFXL	ML14	ILVPGIAXAAYLXMF	IF14	6	1	[2z55, 1vgo]
MVXDVXAKVGXXXXL	ML14	AXWLFTTXXXXLXLA	AA14	6	2	[1jv6]
MVXDVXAKVGFGFXL	ML14	GTLLMLIGTFYFIAR	GR14	6	0	[2z55, 1vgo]
MVXDVXAKVGXXXXL	ML14	RYAXWLFTTXLXXXD	RD14	6	2	[1jv6]
MVXDVXAKVGXXXXL	ML14	LNIETLLFMVLXVSA	LA14	6	6	[1r2n, 1r84, 3utv]
MVXDVXAKVGXXXXL	ML14	AFTMXLSMLLGYGLT	AT14	6	1	[4hwl, 1at9, 1s52]
MVXDVXAKVGXXXXL	ML14	KFYAIXTLVXXIAFT	KT14	6	1	[1c3w, 1e0p, 1q5i, 1kme, 2ntu, 2ntw, 1s51, 1py6, 1f4z, 1pxs, 2i20, 1pxr, 1vjm, 1qko, 1s54, 1s53, 1x0i, 1x0k, 3hao, 3haq, 3utw, 1tn0, 2wjk, 2wjl]
MVXDVXAKVGXXXXL	ML14	FYAITTLVPAIAFTA	FA14	6	1	[1pxs]
MVXDVXAKVGFGFXL	ML14	ITILVPGIASAAYXA	IA14	6	1	[2z55, 1vgo]
MVXDVXAKVGFGFXL	ML14	IGTLLMLIGTFYFIA	IA14	6	0	[2z55, 1vgo]
MVXDVXAKVGFGFXL	ML14	TXLVPGIASAAYXXM	TM14	6	1	[2z55, 1vgo]
MVXDVXAKVGXXXXL	ML14	TXLXXXIAFTXXLXM	TM14	6	1	[1s8l, 1at9, 1e0p, 1s8j, 1r2n, 1r84, 1jv7, 1pxs, 1jv6, 1ap9, 1pxr, 4hwl, 1s54, 1o0a, 3han, 3hao, 1kg9, 1kg8, 3hap, 3haq, 2wjk, 3har, 2wjl, 3has, 1q5j, 1q5i, 1f50, 1tn5, 3nsb, 1cwq, 1tn0, 4fpd, 1brx, 1fbk, 1ucq, 4hyx, 1f4z, 1qkp, 1qko, 1brd, 1p8h, 1mgy, 4md2, 4md1, 3ns0, 1c3w, 1bm1, 1kme, 2ntu, 2ntw, 1s52, 1s51, 1py6, 4ov0, 2i20, 1vjm, 3mbv, 1x0i, 1x0k, 1xji]
MVXDVXAKVGFGFXL	ML14	YAITXLVPGIASAAY	YY14	6	1	[2z55, 1vgo]
MVXDVXAKVGXXXXL	ML14	YAIXXLXXXIAFTXY	YY14	6	1	[1s8l, 1at9, 1e0p, 1s8j, 1r2n, 1r84, 1jv7, 1pxs, 1jv6, 1pxr, 4hwl, 1s54, 1s53, 1o0a, 3han, 3hao, 1kg8, 3hap, 3haq, 2wjk, 3har, 2wjl, 3has, 1q5j, 1q5i, 1f50, 1tn5, 1tn0, 4fpd, 1brx, 1fbk, 1ucq, 4hyx, 1f4z, 1qkp, 1qko, 1p8h, 1mgy, 4md2, 4md1, 1c3w, 1bm1, 1kme, 2ntu, 2ntw, 1s52, 1s51, 1py6, 4ov0, 2i20, 1vjm, 3mbv, 1x0i, 1x0k, 1xji]
MVXDVXAKVGFGFXL	ML14	YYAITILVPGIASAA	YA14	6	1	[1vgo]
MVXDVXAKVGXXXXL	ML14	WIWLALGTALMGLGV	WV14	6	0	[1s52]
MVXDVXAKVGFGFXL	ML14	TLTALVAVLWTAYPI	TI14	6	5	[2z55, 1vgo]
MVXDVXAKVGXXXXL	ML14	APAIAFTMXLSMLLG	AG14	6	1	[3han]
MVXDVXAKVGXXXXL	ML14	AIAFTMXLSMLLGYG	AG14	6	1	[1at9, 1kme, 1s52, 1r2n, 1r84, 4hwl, 1qkp, 3han, 3hap, 3har, 3utx, 1xji, 3has, 3uty]
MVXDVXAKVGFGFXL	ML14	ALVXVLWTAYPILWI	AI14	6	5	[2z55, 1vgo]
MVXDVXAKVGXXXXL	ML14	WIWLALGTALMGLGA	WA14	6	0	[1s54]
MVXDVXAKVGXXXXL	ML14	PAIAFTMXLSMLLGY	PY14	6	1	[1at9, 1kme, 1s52, 1r2n, 1r84, 4hwl, 1qkp, 3han, 3hap, 3har, 3utx, 1xji, 3has]
MVXDVXAKVGXXXXL	ML14	VLWSAYXVVWLIGSE	VE14	6	5	[1at9, 1q5i, 1s52, 1r2n, 1r84, 1ap9, 1pxr, 4hwl, 3han, 3hap, 3utv, 1tn0, 3har, 3utx, 1xji, 3has, 3uty]
MVXDVXAKVGXXXXL	ML14	NIETLLFMVLDVSAK	NK14	6	6	[1s52, 1r2n, 1r84, 4hyx, 4hwl, 1qkp, 3han, 3hap, 3utv, 3haq, 3utw, 3har, 3utx, 1xji, 3has, 3uty]
MVXDVXAKVGXXXXL	ML14	KKFYAIXTLVPAIAF	KF14	6	1	[2ntu, 1s54, 1s53]
MVXDVXAKVGXXXXL	ML14	STLVPAIAFTMYLSM	SM14	6	1	[1s53]
MVXDVXAKVGFGFXL	ML14	FXTLTALVAVLWXAY	FY14	6	5	[1vgo]
MVXDVXAKVGXXXXL	ML14	FKXLRNVTVVLWXAY	FY14	6	5	[1s8l, 1e0p, 1s8j, 1pxs, 1jv7, 1jv6, 1pxr, 4hwl, 1qkp, 1qko, 1s54, 1s53, 1mgy, 3hao, 3haq, 3har, 2wjl, 3has, 1c3w, 1q5i, 1kme, 2ntu, 2ntw, 1s52, 1s51, 1py6, 2i20, 1vjm, 1tn5, 1x0k, 1tn0, 3utx, 3uty]
MVXDVXAKVGXXXXL	ML14	FYAIXTLXXXIAFTM	FM14	6	1	[1brx, 1s8l, 1e0p, 1s8j, 1r2n, 1r84, 4hyx, 1f4z, 1jv7, 1jv6, 1pxr, 1qkp, 1qko, 1s54, 1s53, 1o0a, 1mgy, 3han, 3hao, 1kg8, 3hap, 3haq, 2wjk, 3har, 2wjl, 3has, 1c3w, 1bm1, 1q5i, 1kme, 2ntu, 2ntw, 1s51, 1py6, 4ov0, 2i20, 1vjm, 1tn5, 1x0i, 1x0k, 3utw, 1tn0, 1xji, 4fpd]
MVXDVXAKVGXXXXL	ML14	WLXXTXLXXXXLXLL	WL14	6	2	[1jv6]
MVXDVXAKVGFGFXL	ML14	EYYAITILVPGIASA	EA14	6	1	[1vgo]
MVXDVXAKVGFGFXL	ML14	NTLTALVAVLWTAYP	NP14	6	5	[1vgo]
MVXDVXAKVGXXXXL	ML14	PFYAITTLVPAIAFT	PT14	6	1	[1tn5]
MVXDVXAKVGXXXXL	ML14	AAIAFTMYLSMLLXY	AY14	6	1	[3uty]
MVXDVXAKVGXXXXL	ML14	RPEWIWLXLGTALMG	RG14	6	0	[3utv]
MVXDVXAKVGXXXXL	ML14	KVLRNVTVVLWSAYA	KA14	6	5	[1q5i]
MVXDVXAKVGXXXXL	ML14	PLNIETLLFMVLDVS	PS14	6	6	[1r2n, 1r84, 3utv]
MVXDVXAKVGXXXXL	ML14	PEWIWLALGTALMGL	PL14	6	0	[3utv]
MVXDVXAKVGXXXXL	ML14	WIWLALGTALMGLGS	WS14	6	0	[1s51]
VLDVXAKVGXGXILL	VL14	VLRNVTXVLWSAYXV	VV14	6	5	[1s8l, 1at9, 1e0p, 1s8j, 1r2n, 1r84, 1pxs, 1jv7, 1jv6, 1pxr, 4hwl, 1s54, 1s53, 1o0a, 3han, 3hao, 1kg8, 3hap, 3haq, 2wjk, 3har, 2wjl, 3has, 1q5i, 1tn5, 3utv, 1tn0, 3utw, 3utx, 4fpd, 3uty, 1brx, 4hyx, 1f4z, 1qkp, 1qko, 1brd, 1mgy, 1c3w, 1bm1, 1kme, 2ntu, 2ntw, 1s52, 1s51, 1py6, 4ov0, 2i20, 1vjm, 1x0i, 1x0k, 1xji]
VLDVXAKVGXGXILL	VL14	VPLNIETLLFMVLDV	VV14	6	6	[1r2n, 1r84]
VLDVXAKVGXGXILL	VL14	RNXTVVLWSAYXXXW	RW14	6	5	[1s8l, 1at9, 1e0p, 1s8j, 1r2n, 1r84, 1pxs, 1jv7, 1jv6, 1pxr, 4hwl, 1s54, 1s53, 1o0a, 3han, 3hao, 1kg9, 1kg8, 3hap, 3haq, 2wjk, 3har, 2wjl, 3has, 1q5j, 1q5i, 1f50, 1tn5, 3nsb, 3utv, 1tn0, 3utw, 3utx, 4fpd, 3uty, 1brx, 1fbk, 1ucq, 4hyx, 1f4z, 1qkp, 1qko, 1brd, 1p8h, 1mgy, 4md2, 4md1, 3ns0, 1c3w, 1bm1, 1kme, 2ntu, 2ntw, 1s52, 1s51, 1py6, 4ov0, 2i20, 1vjm, 3mbv, 1x0i, 1x0k, 1xji]
VLDVXAKYVXAFXLL	VL14	RXLXVVLWLGYPXVW	RW14	6	5	[2jaf, 2jag]
VLDVXAKVGXGXILL	VL14	NXTVVLWSAYXVXWL	NL14	6	5	[1s8l, 1at9, 1e0p, 1s8j, 1r2n, 1r84, 1pxs, 1pxr, 4hwl, 1s54, 1s53, 1o0a, 3han, 3hao, 1kg9, 1kg8, 3hap, 3haq, 2wjk, 3har, 2wjl, 3has, 1q5j, 1q5i, 1f50, 1tn5, 3nsb, 3utv, 1tn0, 3utw, 3utx, 4fpd, 3uty, 1brx, 1fbk, 1ucq, 4hyx, 1f4z, 1qkp, 1qko, 1brd, 1p8h, 4md2, 4md1, 3ns0, 1c3w, 1bm1, 1kme, 2ntu, 2ntw, 1s52, 1s51, 1py6, 4ov0, 2i20, 1vjm, 3mbv, 1x0i, 1x0k, 1xji]
VLDVXAKVGXGXILL	VL14	WIWLALGTALMGLGT	WT14	6	0	[1fbk, 1r2n, 1r84, 1ucq, 4hyx, 1pxs, 1pxr, 4hwl, 1qkp, 1qko, 1s53, 1p8h, 3han, 3hao, 3hap, 3haq, 2wjk, 3har, 4md2, 3has, 4md1, 3ns0, 1q5j, 1q5i, 1kme, 2ntw, 1py6, 4ov0, 1tn5, 3nsb, 3mbv, 3utv, 1tn0, 3utw, 3utx, 1xji, 3uty]
VLDVXAKVGXGXILL	VL14	VTVVXWSAYXVVWXI	VI14	6	5	[1at9, 1e0p, 1s8j, 1r2n, 1r84, 1pxs, 1pxr, 4hwl, 1s54, 1s53, 1o0a, 3han, 3hao, 1kg9, 1kg8, 3hap, 3haq, 2wjk, 3har, 2wjl, 3has, 1q5j, 1q5i, 1f50, 1tn5, 3nsb, 3utv, 1tn0, 3utw, 3utx, 4fpd, 3uty, 1brx, 1fbk, 1ucq, 4hyx, 1f4z, 1qkp, 1qko, 1brd, 1p8h, 4md2, 4md1, 3ns0, 1c3w, 1bm1, 1kme, 2ntu, 2ntw, 1s52, 1s51, 1py6, 4ov0, 2i20, 1vjm, 3mbv, 1x0k, 1xji]
VLDVXAKVGXGXILL	VL14	TXXMGLGXLYFLVKG	TG14	6	0	[1s8l, 1at9, 1e0p, 1s8j, 1r2n, 1r84, 1pxs, 1jv7, 1jv6, 1pxr, 4hwl, 1s54, 1s53, 1o0a, 3han, 3hao, 1kg9, 1kg8, 3hap, 3haq, 2wjk, 3har, 2wjl, 3has, 1q5j, 1q5i, 1f50, 1tn5, 3nsb, 1tn0, 3utw, 3utx, 4fpd, 3uty, 1brx, 1fbk, 1ucq, 4hyx, 1f4z, 1qkp, 1qko, 1brd, 1p8h, 1mgy, 4md2, 4md1, 3ns0, 1c3w, 1bm1, 1kme, 2ntu, 2ntw, 1py6, 4ov0, 2i20, 1vjm, 3mbv, 1x0i, 1x0k, 1xji]
VLDVXAKVGFGFXLL	VL14	TXLMLIGTFYFIARG	TG14	6	0	[2z55, 1vgo]
VLDVXAKVGXGXILL	VL14	TVXXWSAYXVVWLXG	TG14	6	5	[1at9, 1e0p, 1r2n, 1r84, 1pxs, 1pxr, 4hwl, 1s54, 1s53, 1o0a, 3han, 3hao, 1kg9, 1kg8, 3hap, 3haq, 2wjk, 3har, 2wjl, 3has, 1q5j, 1q5i, 1f50, 1tn5, 3nsb, 3utv, 1tn0, 3utw, 3utx, 4fpd, 3uty, 1brx, 1fbk, 1ucq, 4hyx, 1f4z, 1qkp, 1qko, 1brd, 1p8h, 4md2, 4md1, 3ns0, 1c3w, 1bm1, 1kme, 2ntu, 2ntw, 1s52, 1s51, 1py6, 4ov0, 2i20, 1vjm, 3mbv, 1x0k, 1xji]
VLDVXAKVGXGXILL	VL14	GTALMGLGXLYFLVK	GK14	6	0	[1s8l, 1at9, 1e0p, 1s8j, 1r2n, 1r84, 1pxs, 1jv7, 1jv6, 1pxr, 4hwl, 1s54, 1s53, 1o0a, 3han, 3hao, 1kg9, 1kg8, 3hap, 3haq, 2wjk, 3har, 2wjl, 3has, 1q5j, 1q5i, 1f50, 1tn5, 3nsb, 1tn0, 3utw, 3utx, 4fpd, 3uty, 1brx, 1fbk, 1ucq, 4hyx, 1f4z, 1qkp, 1qko, 1brd, 1p8h, 1mgy, 4md2, 4md1, 3ns0, 1c3w, 1bm1, 1kme, 2ntu, 2ntw, 1s52, 1s51, 1py6, 4ov0, 2i20, 1vjm, 3mbv, 1x0i, 1x0k, 1xji]
VCAFLIXLWGIWNPL	VL14	LVTYFXVLWXGYPXV	LV14	4	5	[2m3g]
VLDVXAKVGXGXILL	VL14	LFTTPLXLLDLXLLV	LV14	6	2	[1brx]
VLDVXAKYVXAFXLL	VL14	LXXVXWXGYPXVWAV	LV14	6	5	[2jaf]
VLDVXAKVGXGXILL	VL14	LXTALMGLGXLYFXV	LV14	6	0	[1s8l, 1at9, 1e0p, 1s8j, 1r2n, 1r84, 1pxs, 1jv7, 1jv6, 1pxr, 4hwl, 1s54, 1s53, 1o0a, 3han, 3hao, 1kg9, 1kg8, 3hap, 3haq, 2wjk, 3har, 2wjl, 3has, 1q5j, 1q5i, 1f50, 1tn5, 3nsb, 3utv, 1tn0, 3utw, 3utx, 4fpd, 3uty, 1brx, 1fbk, 1ucq, 4hyx, 1f4z, 1qkp, 1qko, 1brd, 1p8h, 1mgy, 4md2, 4md1, 3ns0, 1c3w, 1bm1, 1kme, 2ntu, 2ntw, 1s52, 1s51, 1py6, 4ov0, 2i20, 1vjm, 3mbv, 1x0i, 1x0k, 1xji]
VLDVXAKVGFGFXLL	VL14	LVXVLXTAYPILWIV	LV14	6	5	[2z55, 1vgo]
VLDVXAKVGXGXILL	VL14	LRNVXVVLWSAYXXV	LV14	6	5	[1s8l, 1at9, 1e0p, 1s8j, 1r2n, 1r84, 1pxs, 1jv7, 1jv6, 1pxr, 4hwl, 1s54, 1s53, 1o0a, 3han, 3hao, 1kg9, 1kg8, 3hap, 3haq, 2wjk, 3har, 2wjl, 3has, 1q5j, 1q5i, 1f50, 1tn5, 3nsb, 3utv, 1tn0, 3utw, 3utx, 4fpd, 3uty, 1brx, 1fbk, 1ucq, 4hyx, 1f4z, 1qkp, 1qko, 1brd, 1p8h, 1mgy, 4md2, 4md1, 3ns0, 1c3w, 1bm1, 1kme, 2ntu, 2ntw, 1s52, 1s51, 1py6, 4ov0, 2i20, 1vjm, 3mbv, 1x0i, 1x0k, 1xji]
VLDVXAKYVXAFXLL	VL14	LRXLXXVXWXGYPXV	LV14	6	5	[2jaf, 2jag]
VLDVXAKVGXGXILL	VL14	MGLGXLYFLVKGMGV	MV14	6	0	[1vjm, 1tn5, 1bm1, 1q5i, 1s54, 1s53, 1tn0, 2i20]
VLDVXAKVGXGXILL	VL14	IWLXLGTALXXLGXL	IL14	6	0	[1s8l, 1at9, 1s8j, 1r2n, 1r84, 1pxs, 1pxr, 4hwl, 1s54, 1s53, 1o0a, 3han, 3hao, 1kg9, 1kg8, 3hap, 3haq, 2wjk, 3har, 2wjl, 3has, 1q5j, 1q5i, 1f50, 1tn5, 3nsb, 3utv, 1tn0, 3utw, 3utx, 4fpd, 3uty, 1brx, 1fbk, 1ucq, 4hyx, 1f4z, 1qkp, 1qko, 1p8h, 4md2, 4md1, 3ns0, 1c3w, 1bm1, 1kme, 2ntu, 2ntw, 1s52, 1s51, 1py6, 4ov0, 2i20, 1vjm, 3mbv, 1x0k, 1xji]
VLDVXAKVGXGXILL	VL14	IAFTMXLXMLLGXGL	IL14	6	1	[1at9, 1kme, 1s52, 1r2n, 1r84, 4hwl, 1qkp, 3han, 3hap, 3har, 3utx, 1xji, 3has, 3uty]
VLDVXAKVGXGXILL	VL14	ALMGLGXLYFLVKGM	AM14	6	0	[1s8l, 1at9, 1e0p, 1r2n, 1r84, 1pxs, 1jv7, 1jv6, 1pxr, 1s54, 1s53, 1o0a, 3han, 3hao, 1kg8, 3hap, 3haq, 2wjk, 3har, 2wjl, 3has, 1q5j, 1q5i, 1f50, 1tn5, 1tn0, 3utw, 3utx, 4fpd, 3uty, 1brx, 1fbk, 1ucq, 4hyx, 1f4z, 1qko, 1brd, 1p8h, 4md2, 4md1, 1c3w, 1bm1, 1kme, 2ntu, 2ntw, 1s51, 1py6, 4ov0, 2i20, 1vjm, 3mbv, 1x0i, 1x0k, 1xji]
VCAFLIXLWGIWNPL	VL14	KLVTYFTVLWIGYPI	KI14	4	5	[2m3g]
VLDVXAKYVXAFXLL	VL14	TLMIPLVSISSYXGL	TL14	6	1	[1e12]
VLDVXAKVGXGXILL	VL14	TLXXXIAFTXXLSML	TL14	6	1	[1s8l, 1at9, 1e0p, 1s8j, 1r2n, 1r84, 1pxs, 1jv7, 1jv6, 1pxr, 4hwl, 1s54, 1s53, 1o0a, 3han, 3hao, 1kg9, 1kg8, 3hap, 3haq, 2wjk, 3har, 2wjl, 3has, 1q5j, 1q5i, 1f50, 1tn5, 3nsb, 1tn0, 3utx, 4fpd, 3uty, 1brx, 1fbk, 1ucq, 4hyx, 1f4z, 1qkp, 1qko, 1brd, 1p8h, 4md2, 4md1, 3ns0, 1c3w, 1bm1, 1kme, 2ntu, 2ntw, 1s52, 1s51, 1py6, 4ov0, 2i20, 1vjm, 3mbv, 1x0i, 1x0k, 1xji]
VLDVXAKVGXGXILL	VL14	VVLWSAYXVVWLIGS	VS14	6	5	[1brx, 1at9, 1bm1, 1q5i, 1s52, 1r2n, 1r84, 1pxr, 4hwl, 3han, 3hap, 3utv, 1tn0, 3har, 3utx, 1xji, 3has, 3uty]
VLDVXAKYVXAFXLL	VL14	VALAGIAILVFVYMG	VG14	6	0	[2jaf, 2jag]
VLDVXAKVGFGFXLL	VL14	VXVLWTAYPILWXXG	VG14	6	5	[2z55, 1vgo]
VLDVXAKVGXGXILL	VL14	VXXIAFTMXLSMLXG	VG14	6	1	[1brx, 1at9, 1bm1, 1kme, 1s52, 1r2n, 1r84, 4hwl, 1qkp, 3hap, 3har, 3utx, 1xji, 3uty, 3has]
VLDVXAKVGXGXILL	VL14	ALGTALXGLXXLYFL	AL14	6	0	[1s8l, 1at9, 1e0p, 1s8j, 1r2n, 1r84, 1pxs, 1jv7, 1jv6, 1pxr, 4hwl, 1s54, 1s53, 1o0a, 3han, 3hao, 1kg9, 1kg8, 3hap, 3haq, 2wjk, 3har, 2wjl, 3has, 1q5j, 1q5i, 1f50, 1tn5, 3nsb, 3utv, 1tn0, 3utw, 3utx, 4fpd, 3uty, 1brx, 1fbk, 1ucq, 4hyx, 1f4z, 1qkp, 1qko, 1brd, 1p8h, 1mgy, 4md2, 4md1, 3ns0, 1c3w, 1bm1, 1kme, 2ntu, 2ntw, 1s52, 1s51, 1py6, 4ov0, 2i20, 1vjm, 3mbv, 1x0i, 1x0k, 1xji]
VLDVXAKVGXGXILL	VL14	AIXXLXXXIAFTXXL	AL14	6	1	[1s8l, 1at9, 1e0p, 1s8j, 1r2n, 1r84, 1jv7, 1pxs, 1jv6, 1pxr, 4hwl, 1s54, 1s53, 1o0a, 3han, 3hao, 1kg9, 1kg8, 3hap, 3haq, 2wjk, 3har, 2wjl, 3has, 1q5j, 1q5i, 1f50, 1tn5, 3nsb, 1tn0, 4fpd, 1brx, 1fbk, 1ucq, 4hyx, 1f4z, 1qkp, 1qko, 1brd, 1p8h, 1mgy, 4md2, 4md1, 3ns0, 1c3w, 1bm1, 1kme, 2ntu, 2ntw, 1s52, 1s51, 1py6, 4ov0, 2i20, 1vjm, 3mbv, 1x0i, 1x0k, 1xji]
VLDVXAKVGFGFXLL	VL14	AITXLVPGIASAAYL	AL14	6	1	[2z55, 1vgo]
VLDVXAKVGFGFXLL	VL14	TALVAVLWTAYPILW	TW14	6	5	[2z55, 1vgo]
VLDVXAKYVXAFXLL	VL14	IWGATLMIPLVSIXS	IS14	6	1	[2jaf, 2jag]
VLDVXAKVGXGXILL	VL14	IXTLXXXIAFTXXLS	IS14	6	1	[1s8l, 1at9, 1e0p, 1s8j, 1r2n, 1r84, 1jv7, 1pxs, 1jv6, 1pxr, 4hwl, 1s54, 1s53, 1o0a, 3han, 3hao, 1kg9, 1kg8, 3hap, 3haq, 2wjk, 3har, 2wjl, 3has, 1q5j, 1q5i, 1f50, 1tn5, 3nsb, 1tn0, 4fpd, 1brx, 1fbk, 1ucq, 4hyx, 1f4z, 1qkp, 1qko, 1brd, 1p8h, 1mgy, 4md2, 4md1, 3ns0, 1c3w, 1bm1, 1kme, 2ntu, 2ntw, 1s52, 1s51, 1py6, 4ov0, 2i20, 1vjm, 3mbv, 1x0i, 1x0k, 1xji]
VLDVXAKVGXGXILL	VL14	KXLRNVTVVLWSAYP	KP14	6	5	[1brx, 1s8l, 1e0p, 1s8j, 1r2n, 1r84, 4hyx, 1f4z, 1pxs, 1jv7, 1jv6, 1pxr, 4hwl, 1qkp, 1qko, 1s54, 1s53, 1o0a, 1mgy, 3han, 3hao, 3hap, 3haq, 2wjk, 3har, 2wjl, 3has, 1c3w, 1bm1, 1kme, 2ntu, 2ntw, 1s52, 1s51, 1py6, 2i20, 1vjm, 1tn5, 1x0i, 1x0k, 3utv, 1tn0, 3utw, 3utx, 1xji, 3uty]
VLDVXAKVGFGFXLL	VL14	ILVPGIAXAAYLXMF	IF14	6	1	[2z55, 1vgo]
VCAFLIXLWGIWNPL	VL14	GFLMSTQIVVITSGL	GL14	4	3	[2m3g]
VLDVXAKYVXAFXLL	VL14	GATLMIXLVSISSYL	GL14	6	1	[1e12, 2jaf, 2jag]
VLDVXAKVGFGFXLL	VL14	AXWLFTTXXXXLXLA	AA14	6	2	[2z55, 1vgo]
VLDVXAKVGXGXILL	VL14	AXWLFTTXXXXLXLA	AA14	6	2	[1at9, 1e0p, 1r2n, 1r84, 1pxs, 1jv6, 1pxr, 4hwl, 1s54, 1s53, 1o0a, 3han, 1kg8, 3hap, 3haq, 2wjk, 3har, 2wjl, 3has, 1q5i, 1f50, 1tn5, 3utv, 1tn0, 3utw, 3utx, 3uty, 1brx, 4hyx, 1f4z, 1qkp, 1qko, 1brd, 1p8h, 4md2, 4md1, 1c3w, 1bm1, 1kme, 2ntu, 2ntw, 1s52, 1s51, 1py6, 4ov0, 1vjm, 3mbv, 1x0i, 1x0k, 1xji]
VLDVXAKYVXAFXLL	VL14	VLXVVLWLGYPXVWA	VA14	6	5	[2jaf, 2jag]
VCAFLIXLWGIWNPL	VL14	TLIGFLMSTQIVVIT	TT14	4	3	[2m3g]
VLDVXAKVGFGFXLL	VL14	GTLLMLIGTFYFIAR	GR14	6	0	[2z55, 1vgo]
VCAFLIXLWGIWNPL	VL14	IGXLMSTQIVVITSG	IG14	4	3	[2m3g]
VLDVXAKVGXGXILL	VL14	RYAXWLFTTXLXXXD	RD14	6	2	[1jv6]
VCAFLIXLWGIWNPL	VL14	LMSTQIVVITSGXXA	LA14	4	3	[2m3g]
VLDVXAKVGXGXILL	VL14	LNIETLLFMVLXVSA	LA14	6	6	[1r2n, 1r84, 3utv]
VLDVXAKVGXGXILL	VL14	DWLXTTPLLXXXLXL	DL14	6	2	[1brx, 1at9, 1e0p, 1r2n, 1r84, 4hyx, 1f4z, 1pxs, 1pxr, 1qkp, 1qko, 1brd, 1s54, 1s53, 3han, 3hap, 3haq, 2wjk, 3har, 2wjl, 3has, 1c3w, 1bm1, 1q5i, 1kme, 2ntu, 2ntw, 1s52, 1s51, 1py6, 1vjm, 1tn5, 1x0i, 1x0k, 3utv, 1tn0, 3utw, 3utx, 1xji, 3uty]
[truncated: 3,538 more rows]
