# Supplementary material for: The observation of evolutionary interaction pattern pairs in membrane proteins
Source: BMC Struct Biol. 2015 Mar 24;15:6. doi: 10.1186/s12900-015-0033-5 (PMC4379700; doi:10.1186/s12900-015-0033-5)
Supplement: Additional file 1 — EIPP data. Includes derived EIPP information from families (PF00230, PF01036) with tab separated values. Can be viewed with a simple text editor. Each line consists of 7 columns: source pattern, source RegEx, destination pattern, destination RegEx, source helix, destination helix, corresponding PDB-Ids. [file 12900_2015_33_MOESM1_ESM.zip › EIPPs/PF01036/PF01036_14_14.csv]

GTLIGVDALMIVTGLI	GI15	LFSTIAFLXXLYYLLT	LT15	3	4	[2z55, 1vgo]
GFLMSTQIVVITSGLI	GI15	ICGVCAFLIILWGIWN	IN15	3	4	[2m3g]
GNARLLLLATWGFYPI	GI15	IADVLAKAGYGVLIYN	IN15	5	6	[3ddl]
GTLIGVDALMIVTGLI	GI15	STIAXLFVLYYLLTSL	SL15	3	4	[1vgo]
GTLIGVDALMIVTGLI	GI15	WLFSTIAFLXXLYXLL	WL15	3	4	[2z55, 1vgo]
GTLIGVDALMIVTGLI	GI15	WWLFSTIAFLXXLYXL	WL15	3	4	[2z55, 1vgo]
GFLMSTQIVVITSGLI	GI15	WYICGVCAFLIILWXI	WI15	3	4	[1xio, 2m3g, 4tl3]
GFLMSTQIVVITSGLI	GI15	YIDWMVTTPLLLXSLS	YS15	3	2	[2m3g]
GFLMSTQIVVITSGLI	GI15	GVCAFLIILWGIWNPL	GL15	3	4	[2m3g]
GNARLLLLATWGFYPI	GI15	GXTIADVLAKAGYGVL	GL15	5	6	[3ddl]
GFLMSTQIVVITSGLI	GI15	RXXWYICGVCAFLXIL	RL15	3	4	[1xio, 2m3g, 4tl3]
GTLIGVDALMIVTGLI	GI15	RYAXWLFTXXLXXXXL	RL15	3	2	[2z55, 1vgo]
GTLIGVDALMIVTGLI	GI15	RYXWWLFSTIAFLXVL	RL15	3	4	[2z55, 1vgo]
GFLMSTQIVVITSGLI	GI15	RYXXWMVTXPLXXXXL	RL15	3	2	[1xio, 2m3g, 4tl3]
GTLIGVDALMIVTGLI	GI15	ARYAXWLFTTXLXXXD	AD15	3	2	[2z55, 1vgo]
GTLIGVDALMIVTGLI	GI15	YAXWLFTTXLLXLXLA	YA15	3	2	[2z55, 1vgo]
GTLIGVDALMIVTGLI	GI15	DWLXTTPLXXXXLXLL	DL15	3	2	[1vgo]
GTLIGVDALMIVTGLI	GI15	AXWLFTTPLLXLXLAL	AL15	3	2	[1vgo]
GFLMSTQIVVITSGLI	GI15	ARYIDWMVTTPLLXLS	AS15	3	2	[1xio, 2m3g, 4tl3]
GTLIGVDALMIVTGLI	GI15	YTWWLFSTIAFLFVLY	YY15	3	4	[2z55, 1vgo]
GFLMSTQIVVITSGLI	GI15	YARYXDWMVTTPLXXL	YL15	3	2	[1xio, 2m3g, 4tl3]
GNARLLLLATWGFYPI	GI15	AXVLAKAGYGVLIYNI	AI15	5	6	[3ddl]
GTLIGVDALMIVTGLI	GI15	TWWLFSTIAFLFVLXY	TY15	3	4	[2z55, 1vgo]
GNARLLLLATWGFYPI	GI15	TIADVLAKAGYGVLXY	TY15	5	6	[3ddl]
GFLMSTQIVVITSGLI	GI15	LWXICGVCAFLIILWG	LG15	3	4	[1xio, 2m3g, 4tl3]
GNARLLLLATWGFYPI	GI15	DVLAKAGYGVLIYNIA	DA15	5	6	[3ddl]
GNARLLLLATWGFYPI	GI15	VLAKAGYGVLIYNIAK	VK15	5	6	[3ddl]
GNARLLLLATWGFYPI	GI15	YTIADVLAKAGYGVLI	YI15	5	6	[3ddl]
GNARLLLLATWGFYPI	GI15	FLSTIPFVWILYILFT	FT15	5	4	[3ddl]
GFLMSTQIVVITSGLI	GI15	CGVCAFLIILWGIWNP	CP15	3	4	[2m3g]
GFLMSTQIVVITSGLI	GI15	YICGVCAFLIILWGIW	YW15	3	4	[2m3g]
GFLMSTQIVVITSGLI	GI15	YLWYICGVCAFLIILW	YW15	3	4	[1xio, 2m3g, 4tl3]
GFLMSTQIVVITSGLI	GI15	VRYLWYICGVCAFLII	VI15	3	4	[1xio, 4tl3]
GTLIGVDALMIVTGLI	GI15	FSTIAFLFVLYYLLTS	FS15	3	4	[1vgo]
GTLIGVDALMIVTGLI	GI15	TIAFLFVLYYLLTSLR	TR15	3	4	[1vgo]
GFLMSTQIVVITSGLI	GI15	IDWMVTTPLLLLSLSW	IW15	3	2	[2m3g]
GFLMSTQIVVITSGLI	GI15	DWMVTTPLLLLSLSWT	DT15	3	2	[2m3g]
GNARLLLLATWGFYPI	GI15	GFLSTIPFVWILYILF	GF15	5	4	[3ddl]
GNARLLLLATWGFYPI	GI15	LSTIPFVWILYILFTQ	LQ15	5	4	[3ddl]
LDIVAKYIFAFLLXNY	LY15	YINIALAGLSILLFVF	YF15	6	0	[3vvk, 3qbl, 3qbg, 3qbi, 3qbk]
LLGNARLLLLATWGFY	LY15	IADVLAKAGYGVLIYN	IN15	5	6	[3ddl]
LDIVAKYIFAFLLXNY	LY15	STILVPVVSIASYTGL	SL15	6	1	[3vvk, 3qbl, 3qbg, 3qbi, 3qbk]
LDIVAKYIFAFLLXNY	LY15	SSLYINIALAXLSXLL	SL15	6	0	[3vvk, 3qbl]
LWLGIGTLLMLIGTFY	LY15	ETXXFMVLDVXAKVGF	EF15	0	6	[1vgo, 3wqj, 2ei4]
LWLGIGTLLMLIGTFY	LY15	ETLXFMVLDXXXKVGF	EF15	0	6	[1uaz]
LWLGIGTLLMLIGTFY	LY15	IETLLFMVLDVXXKVG	IG15	0	6	[1uaz]
LWLGIGTLLMLIGTFY	LY15	TXXFMVLDVXAKVGXG	TG15	0	6	[1vgo, 3wqj, 2ei4]
LWLGIGTLLMLIGTFY	LY15	TLXFMVLDXXXXVGXG	TG15	0	6	[1uaz]
LWLGIGTLLMLIGTFY	LY15	FMVXDVXAKVGFGFXL	FL15	0	6	[1vgo]
LDIVAKYIFAFLLXNY	LY15	LXTVVMWLGYPIVWAL	LL15	6	5	[3vvk, 3qbl, 3qbg, 3qbi, 3qbk]
LWLGIGTLLMLIGTFY	LY15	MVXDVXAKVGFGFVLL	ML15	0	6	[1vgo]
LWLGIGTLLMLIGTFY	LY15	VLDVXAKVGFGFXLLR	VR15	0	6	[1vgo]
LDIVAKYIFAFLLXNY	LY15	LKLXTVVXWXGYPXXW	LW15	6	5	[3vvk, 3qbl, 3qbg, 3qbi, 3qbk]
LDIVAKYIFAFLLXNY	LY15	VSTILVXVVSIASYTG	VG15	6	1	[3vvk, 3qbl, 3qbg, 3qbi, 3qbk]
LWLGIGTLLMLIGTFY	LY15	AFMVLDVTAKVGFXFV	AV15	0	6	[1vgo, 2ei4]
LDIVAKYIFAFLLXNY	LY15	IAVSTILVPVVSIXSY	IY15	6	1	[3vvk, 3qbl, 3qbg, 3qbi, 3qbk]
LDIVAKYIFAFLLXNY	LY15	ALXGLSILLFVFMTRG	AG15	6	0	[3vvk, 3qbi]
LDIVAKYIFAFLLXNY	LY15	LYINIALXGLXILXFV	LV15	6	0	[3vvk, 3qbl, 3qbg, 3qbi, 3qbk]
LLGNARLLLLATWGFY	LY15	GXTIADVLAKAGYGVL	GL15	5	6	[3ddl]
LDIVAKYIFAFLLXNY	LY15	IALAGLSILLFVFMTR	IR15	6	0	[3vvk, 3qbl, 3qbg, 3qbi, 3qbk]
LWLGIGTLLMLIGTFY	LY15	ILVPGIASAAYLXMFF	IF15	0	1	[1uaz, 1vgo, 3wqj, 2ei4]
LDIVAKYIFAFLLXNY	LY15	SLYINIALAGLSILXF	SF15	6	0	[3vvk, 3qbl, 3qbg, 3qbi, 3qbk]
LDIVAKYIFAFLLXNY	LY15	TILVPVVSIASYTGLA	TA15	6	1	[3vvk, 3qbl, 3qbg, 3qbi, 3qbk]
LWLGIGTLLMLIGTFY	LY15	AITILVPGIASAAYLA	AA15	0	1	[1vgo]
LDIVAKYIFAFLLXNY	LY15	ILVPVVSIASYTGLAS	IS15	6	1	[3vvk, 3qbl, 3qbg, 3qbi, 3qbk]
LDIVAKYIFAFLLXNY	LY15	KLLTVVMWLGYPIVWA	KA15	6	5	[3vvk, 3qbl, 3qbg, 3qbi, 3qbk]
LDIVAKYIFAFLLXNY	LY15	LIAVSTILVPVVSIAS	LS15	6	1	[3vvk, 3qbl, 3qbg, 3qbi, 3qbk]
LWLGIGTLLMLIGTFY	LY15	YYAITILVPGIASAAY	YY15	0	1	[1vgo]
LWLGIGTLLMLIGTFY	LY15	YAITXLVPGIASAAYL	YL15	0	1	[1vgo]
LWLGIGTLLMLIGTFY	LY15	TILVPGIASAAYLXMF	TF15	0	1	[1vgo, 1uaz, 2ei4]
LDIVAKYIFAFLLXNY	LY15	INIALAGLSILLFVFM	IM15	6	0	[3vvk, 3qbl, 3qbg, 3qbi, 3qbk]
LWLGIGTLLMLIGTFY	LY15	ITXLVPGIAXAAYXXM	IM15	0	1	[1vgo, 2ei4]
LWLGIGTLLMLIGTFY	LY15	LXFMVLDVTAKVGFGF	LF15	0	6	[1uaz, 1vgo, 3wqj, 2ei4]
LDIVAKYIFAFLLXNY	LY15	FXTLKLLTVVMWLXYP	FP15	6	5	[3vvk, 3qbl, 3qbg, 3qbi, 3qbk]
LWLGIGTLLMLIGTFY	LY15	EYYAITILVPGIASAA	EA15	0	1	[1vgo]
LDIVAKYIFAFLLXNY	LY15	NIALAGLSILLFVFMT	NT15	6	0	[3vvk, 3qbl, 3qbg, 3qbi, 3qbk]
LDIVAKYIFAFLLXNY	LY15	STLKLLTVVMWLGYPI	SI15	6	5	[3vvk, 3qbl, 3qbg, 3qbi, 3qbk]
LDIVAKYIFAFLLXNY	LY15	TLKLLTVVMWLGYPIV	TV15	6	5	[3vvk, 3qbl, 3qbg, 3qbi, 3qbk]
LLGNARLLLLATWGFY	LY15	AXVLAKAGYGVLIYNI	AI15	5	6	[3ddl]
LLGNARLLLLATWGFY	LY15	TIADVLAKAGYGVLXY	TY15	5	6	[3ddl]
LDIVAKYIFAFLLXNY	LY15	AVSTILVPVVSIASYT	AT15	6	1	[3vvk, 3qbl, 3qbg, 3qbi, 3qbk]
LWLGIGTLLMLIGTFY	LY15	LVXXIASAAYLSMFFG	LG15	0	1	[1uaz]
LDIVAKYIFAFLLXNY	LY15	LTVVXXLGYPIVWXXG	LG15	6	5	[3vvk, 3qbl, 3qbg, 3qbi, 3qbk]
LLGNARLLLLATWGFY	LY15	DVLAKAGYGVLIYNIA	DA15	5	6	[3ddl]
LLGNARLLLLATWGFY	LY15	VLAKAGYGVLIYNIAK	VK15	5	6	[3ddl]
LLGNARLLLLATWGFY	LY15	YTIADVLAKAGYGVLI	YI15	5	6	[3ddl]
LLGNARLLLLATWGFY	LY15	FLSTIPFVWILYILFT	FT15	5	4	[3ddl]
LLGNARLLLLATWGFY	LY15	GFLSTIPFVWILYILF	GF15	5	4	[3ddl]
LLGNARLLLLATWGFY	LY15	LSTIPFVWILYILFTQ	LQ15	5	4	[3ddl]
WXXISTAAMLXXLXXL	WL15	ETLXFMVLDXXXKVGF	EF15	4	6	[1m0k, 1s8l, 1at9, 1e0p, 1s8j, 1r84, 1r2n, 1pxs, 1ap9, 1pxr, 4hwl, 1s54, 1s53, 1o0a, 3han, 1kg9, 3hao, 3hap, 1kg8, 2wjl, 1q5j, 2zzl, 1q5i, 1tn5, 3nsb, 3utv, 1tn0, 3utw, 3utx, 3uty, 1brx, 1brr, 1ucq, 4hyx, 1ixf, 3vi0, 1qkp, 1qko, 1p8h, 1qm8, 4md2, 2zfe, 4md1, 1iw6, 3ns0, 1c3w, 2ntu, 1kme, 2ntw, 1s52, 1s51, 1py6, 4ov0, 1iw9, 2i20, 1vjm, 1x0s, 3mbv, 1x0i, 1x0k, 1xji]
WIWLALGTALXGLXXL	WL15	ETLXFMVLDXXXKVGF	EF15	0	6	[1fbb, 1brr, 1ucq, 4hyx, 1r2n, 1r84, 1pxs, 1pxr, 1ap9, 4hwl, 1ixf, 3vi0, 1qkp, 1qko, 1s54, 1s53, 1p8h, 3han, 3hao, 1c8r, 3hap, 3haq, 3har, 4md2, 4md1, 3has, 3ns0, 1q5j, 1kgb, 1q5i, 1kme, 2ntw, 1s52, 1s51, 1py6, 4ov0, 3vhz, 1iw9, 3nsb, 1tn5, 3mbv, 3utv, 1tn0, 3utw, 1xji, 3utx, 3uty]
WXXISTAAMLXXLXXL	WL15	IETLLFMVLDVXXKVG	IG15	4	6	[1brr, 1r84, 1r2n, 4hyx, 1pxs, 1pxr, 4hwl, 1ixf, 3vi0, 1qkp, 1s54, 1s53, 1o0a, 1p8h, 3han, 3hap, 4md2, 4md1, 3ns0, 1q5j, 1q5i, 1kme, 2ntw, 1s52, 1s51, 1py6, 4ov0, 1iw9, 1tn5, 3nsb, 3mbv, 3utv, 1tn0, 3utw, 3utx, 1xji, 3uty]
WIWLALGTALXGLXXL	WL15	IETLLFMVLDVXXKVG	IG15	0	6	[1brr, 4hyx, 1r2n, 1r84, 1pxs, 1pxr, 4hwl, 1ixf, 3vi0, 1qkp, 1s54, 1s53, 1p8h, 3han, 1c8r, 3hap, 3haq, 3har, 4md2, 4md1, 3has, 3ns0, 1q5j, 1kgb, 1q5i, 1kme, 2ntw, 1s52, 1s51, 1py6, 4ov0, 3vhz, 1iw9, 3nsb, 1tn5, 3mbv, 3utv, 1tn0, 3utw, 1xji, 3utx, 3uty]
WXRYAXWLFXTXLXXL	WL15	STLVPAIAFTMYLSML	SL15	2	1	[1s53]
WGATLMIXLVSISSYL	WL15	SXLDVFAKYVFAFXLL	SL15	1	6	[2jaf, 2jag]
WXRYLTWALSTPMILL	WL15	SXLDIVAKYIFAFXLL	SL15	2	6	[3qbl, 3vvk, 3qbg, 3abw, 3qbi, 3qbk]
WXRYLTWALSTPMILL	WL15	STILVPVVSIASYTGL	SL15	2	1	[3qbl, 3vvk, 3a7k, 3qbg, 3abw, 3qbi, 3qbk]
WIWLALGTALXGLXXL	WL15	STLVPAIAFTMYLSML	SL15	0	1	[1s53]
WIWLALGTALXGLXXL	WL15	LFMVLDVSAKVGXGXI	LI15	0	6	[1brr, 1fbk, 1ucq, 4hyx, 1r2n, 1r84, 1pxs, 1pxr, 1ap9, 4hwl, 1ixf, 3vi0, 1qkp, 1qko, 1s54, 1s53, 1p8h, 3han, 3hao, 3hap, 3haq, 2wjk, 3har, 4md2, 4md1, 3has, 3ns0, 1q5j, 1q5i, 1kme, 2ntw, 1s52, 1s51, 1py6, 4ov0, 1iw9, 3nsb, 1tn5, 3mbv, 3utv, 1tn0, 3utw, 1xji, 3utx, 3uty]
WXXISTAAMLXXLXXL	WL15	LFMVLDVSAKVGXGXI	LI15	4	6	[1m0k, 1s8l, 1at9, 1e0p, 1s8j, 1r84, 1r2n, 1pxs, 1ap9, 1pxr, 1m0l, 4hwl, 1s54, 1s53, 1o0a, 3han, 1kg9, 3hao, 3hap, 1kg8, 2wjk, 2wjl, 1q5j, 2zzl, 1q5i, 1f50, 1tn5, 3nsb, 1cwq, 3utv, 1tn0, 3utw, 3utx, 3uty, 1brx, 1brr, 1ucq, 4hyx, 1f4z, 1ixf, 3vi0, 1qkp, 1qko, 1p8h, 1qm8, 4md2, 2zfe, 4md1, 1iw6, 3ns0, 1c3w, 1bm1, 2ntu, 1kme, 2ntw, 1s52, 1s51, 1py6, 4ov0, 1iw9, 2i20, 1vjm, 1x0s, 1qhj, 3mbv, 1x0i, 1x…
WXRYAXWLFXTXLXXL	WL15	TILAXVGADGIMIXTG	TG15	2	3	[1s8l, 1at9, 1s8j, 1e0p, 1r2n, 1r84, 1pxs, 1pxr, 4hwl, 1s54, 1s53, 1o0a, 3han, 3hao, 3hap, 1kg8, 3haq, 3har, 2wjk, 2wjl, 3has, 1q5i, 1f50, 1tn5, 3utv, 3utw, 1tn0, 3utx, 4fpd, 3uty, 1brx, 4hyx, 1f4z, 1qkp, 1qko, 1p8h, 4md2, 4md1, 1c3w, 2ntu, 1kme, 2ntw, 1s52, 1s51, 1py6, 4ov0, 2i20, 1vjm, 3mbv, 1x0k, 1xji]
WIWLALGTALXGLXXL	WL15	TLXFMVLDXXXXVGXG	TG15	0	6	[1r2n, 1r84, 1pxs, 1pxr, 1ap9, 4hwl, 1s54, 1s53, 3han, 3hao, 1c8r, 3hap, 3haq, 2wjk, 3har, 3has, 1q5j, 1kgb, 1q5i, 3nsb, 1tn5, 3utv, 1tn0, 3utw, 3utx, 3uty, 1fbb, 1brr, 1fbk, 1ucq, 4hyx, 1ixf, 3vi0, 1qkp, 1qko, 1p8h, 4md2, 4md1, 3ns0, 1kme, 2ntw, 1s52, 1s51, 1py6, 4ov0, 3vhz, 1iw9, 3mbv, 1xji]
WXXISTAAMLXXLXXL	WL15	TLXFMVLDXXXXVGXG	TG15	4	6	[1m0k, 1s8l, 1at9, 1e0p, 1s8j, 1r84, 1r2n, 1pxs, 1ap9, 1pxr, 4hwl, 1s54, 1s53, 1o0a, 3han, 1kg9, 3hao, 3hap, 1kg8, 2wjk, 2wjl, 1q5j, 2zzl, 1q5i, 1f50, 1tn5, 3nsb, 1cwq, 3utv, 1tn0, 3utw, 3utx, 3uty, 1brx, 1brr, 1ucq, 4hyx, 1f4z, 1ixf, 3vi0, 1qkp, 1qko, 1p8h, 1qm8, 4md2, 2zfe, 4md1, 1iw6, 3ns0, 1c3w, 1bm1, 2ntu, 1kme, 2ntw, 1s52, 1s51, 1py6, 4ov0, 1iw9, 2i20, 1vjm, 1x0s, 1qhj, 3mbv, 1x0i, 1x0k, 1x…
WLFSTIAFLXXLYXLL	WL15	TLXGVDALMIXTGLXG	TG15	4	3	[2z55, 1vgo, 2ei4]
WWLFSTIAFLXXLYXL	WL15	TIGTLXGVDALMIXTG	TG15	4	3	[2z55, 1vgo]
WLFSTIAFLXXLYXLL	WL15	TIGTLXGVDALMIXTG	TG15	4	3	[2z55, 1vgo]
WWLFSTIAFLXXLYXL	WL15	TLXGVDALMIXTGLXG	TG15	4	3	[2z55, 1vgo, 2ei4]
WXXISTAAMLXXLXXL	WL15	TILAXVGADGIMIXTG	TG15	4	3	[1s8l, 1at9, 1e0p, 1s8j, 1r84, 1r2n, 1pxs, 1pxr, 4hwl, 1s54, 1s53, 1o0a, 3han, 3hao, 3hap, 1kg8, 3haq, 3har, 2wjk, 2wjl, 1q5i, 1f50, 1tn5, 3utv, 1tn0, 3utw, 3utx, 3uty, 4fpd, 1brx, 4hyx, 1f4z, 1qkp, 1qko, 1p8h, 4md2, 4md1, 1c3w, 1bm1, 2ntu, 1kme, 2ntw, 1s52, 1s51, 1py6, 4ov0, 2i20, 1vjm, 3mbv, 1x0i, 1x0k, 1xji]
WIWLALGTALXGLXXL	WL15	FMVXDVXAKVGXXXXL	FL15	0	6	[1fbk, 1ucq, 4hyx, 1r2n, 1r84, 1pxs, 1pxr, 1ap9, 4hwl, 1qkp, 1qko, 1s54, 1s53, 1p8h, 3han, 3hao, 3hap, 3haq, 2wjk, 3har, 4md2, 4md1, 3has, 3ns0, 1q5j, 1q5i, 1kme, 2ntw, 1s52, 1s51, 1py6, 4ov0, 3nsb, 1tn5, 3mbv, 3utv, 1tn0, 3utw, 1xji, 3utx, 3uty]
WIWLALGTALXGLXXL	WL15	MVXDVXAKVGXGXILL	ML15	0	6	[1fbk, 1ucq, 4hyx, 1r2n, 1r84, 1pxs, 1pxr, 4hwl, 1qkp, 1qko, 1s54, 1s53, 1p8h, 3han, 3hao, 3hap, 3haq, 2wjk, 3har, 4md2, 4md1, 3has, 3ns0, 1q5j, 1q5i, 1kme, 2ntw, 1s52, 1s51, 1py6, 4ov0, 3nsb, 1tn5, 3mbv, 3utv, 1tn0, 3utw, 1xji, 3utx, 3uty]
WGATLMIXLVSISSYL	WL15	VLDVXAKYVFAFXLLR	VR15	1	6	[2jaf, 2jag]
WGATLMIXLVSISSYL	WL15	VALAGIAILVFVYMGR	VR15	1	0	[2jaf, 2jag]
WIWLALGTALXGLXXL	WL15	VLDVXAKVGXGXILLR	VR15	0	6	[1r2n, 1r84, 1pxs, 1pxr, 4hwl, 1qkp, 1qko, 1s54, 1s53, 3han, 3hao, 3hap, 3haq, 2wjk, 3har, 3has, 1q5i, 1kme, 2ntw, 1s51, 1py6, 4ov0, 1tn5, 1tn0, 3utw, 1xji, 3utx, 3uty]
WIWLALGTALXGLXXL	WL15	LLFXVLXVSXKVGXGL	LL15	0	6	[1brr, 1fbk, 1ucq, 4hyx, 1r2n, 1r84, 1pxs, 1pxr, 1ap9, 4hwl, 1ixf, 3vi0, 1qkp, 1qko, 1s54, 1s53, 1p8h, 3han, 3hao, 3hap, 3haq, 2wjk, 3har, 4md2, 4md1, 3has, 3ns0, 1q5j, 1q5i, 1kme, 2ntw, 1s52, 1s51, 1py6, 4ov0, 3vhz, 1iw9, 3nsb, 1tn5, 3mbv, 3utv, 1tn0, 3utw, 1xji, 3utx, 3uty]
WXAISCACFIVVLXXL	WL15	LFTXITFDIXMCVTGL	LL15	4	3	[3vvk, 3qbl, 3qbg, 3qbi, 3qbk]
WXRYLTWALSTPMILL	WL15	LFTXITFDIXMCVTGL	LL15	2	3	[3qbl, 3vvk, 3qbg, 3qbi, 3qbk]
WXXISTAAMLXXLXXL	WL15	LLFXVLXVSXKVGXGL	LL15	4	6	[1m0k, 1s8l, 1at9, 1e0p, 1s8j, 1r84, 1r2n, 1pxs, 1ap9, 1pxr, 1m0l, 4hwl, 1s54, 1s53, 1o0a, 3han, 1kg9, 3hao, 3hap, 1kg8, 2wjk, 2wjl, 1q5j, 2zzl, 1q5i, 1f50, 1tn5, 3nsb, 1cwq, 3utv, 1tn0, 3utw, 3utx, 3uty, 1brx, 1brr, 1ucq, 4hyx, 1f4z, 1ixf, 3vi0, 1qkp, 1qko, 1p8h, 1qm8, 4md2, 2zfe, 4md1, 1iw6, 3ns0, 1c3w, 1bm1, 2ntu, 1kme, 2ntw, 1s52, 1s51, 1py6, 4ov0, 1iw9, 2i20, 1vjm, 1x0s, 1qhj, 3mbv, 1x0i, 1x…
WLFSTIAFLXXLYXLL	WL15	NTLTALVAVLWTAYPI	NI15	4	5	[1vgo]
WXXISTAAMLXXLXXL	WL15	NVTVVLWSAYXVVWLI	NI15	4	5	[1m0k, 1at9, 1e0p, 1s8j, 1r84, 1r2n, 1pxs, 1ap9, 1pxr, 4hwl, 1s54, 1s53, 1o0a, 3han, 1kg9, 3hao, 3hap, 1kg8, 3haq, 3har, 2wjk, 2wjl, 1q5j, 2zzl, 1f50, 1tn5, 3nsb, 3utv, 1tn0, 3utw, 3utx, 3uty, 4fpd, 1brx, 1brr, 1p8i, 1fbk, 1ucq, 4hyx, 1f4z, 1ixf, 3vi0, 1qkp, 1qko, 1p8h, 1qm8, 4md2, 2zfe, 4md1, 1iw6, 3ns0, 1c3w, 1bm1, 2ntu, 1kme, 2ntw, 1s52, 1s51, 1py6, 4ov0, 1iw9, 2i20, 1vjm, 1x0s, 1qhj, 3mbv, 1x…
WXXISTAAMLXXLXXL	WL15	VLRNVXXVLWSAYXVV	VV15	4	5	[1brx, 1s8l, 1at9, 1e0p, 1s8j, 1r84, 1r2n, 4hyx, 1f4z, 1pxs, 1pxr, 4hwl, 1qkp, 1qko, 1s54, 1s53, 1o0a, 3han, 3hao, 3hap, 1kg8, 3haq, 3har, 2wjk, 2wjl, 1c3w, 1bm1, 2ntu, 1kme, 2ntw, 1s52, 1s51, 1py6, 4ov0, 2i20, 1vjm, 1tn5, 1x0i, 1x0k, 3utv, 1tn0, 3utw, 3utx, 1xji, 3uty, 4fpd]
WXXISTAAMLXXLXXL	WL15	VTVVLWSAYXVVXLIG	VG15	4	5	[1m0k, 1at9, 1e0p, 1r84, 1r2n, 1pxs, 1ap9, 1pxr, 4hwl, 1s54, 1s53, 1o0a, 3han, 1kg9, 3hao, 3hap, 1kg8, 3haq, 3har, 2wjk, 2wjl, 1q5j, 2zzl, 1f50, 1tn5, 3nsb, 3utv, 1tn0, 3utw, 3utx, 3uty, 4fpd, 1brx, 1brr, 1p8i, 1fbk, 1ucq, 4hyx, 1f4z, 1ixf, 3vi0, 1qkp, 1qko, 1p8h, 1qm8, 4md2, 2zfe, 4md1, 1iw6, 3ns0, 1c3w, 1bm1, 2ntu, 1kme, 2ntw, 1s52, 1s51, 1py6, 4ov0, 1iw9, 2i20, 1vjm, 1x0s, 3mbv, 1x0k, 1xji]
WXXISTAAMLXXLXXL	WL15	VLWSAYXVVXLIGSEG	VG15	4	5	[1brr, 1s52, 1r84, 1r2n, 1ap9, 1pxr, 4hwl, 3han, 3hap, 3utv, 1tn0, 3har, 3utx, 1xji, 3uty]
WXRYLTWALSTPMILL	WL15	VSTILVXVVSIASYTG	VG15	2	1	[3qbl, 3vvk, 3qbg, 3abw, 3qbi, 3qbk]
WXXISTAAMLXXLXXL	WL15	LRNXTVVLWSAYXXXW	LW15	4	5	[1s8l, 1at9, 1e0p, 1s8j, 1r84, 1r2n, 1pxs, 1ap9, 1pxr, 4hwl, 1s54, 1s53, 1o0a, 3han, 1kg9, 3hao, 3hap, 1kg8, 3haq, 3har, 2wjk, 2wjl, 1q5j, 1f50, 1tn5, 3nsb, 3utv, 1tn0, 3utw, 3utx, 3uty, 4fpd, 1brx, 1brr, 1fbk, 1ucq, 4hyx, 1f4z, 1qkp, 1qko, 1p8h, 4md2, 4md1, 3ns0, 1c3w, 1bm1, 2ntu, 1kme, 2ntw, 1s52, 1s51, 1py6, 4ov0, 2i20, 1vjm, 3mbv, 1x0i, 1x0k, 1xji]
WLFSTIAFLXXLYXLL	WL15	LTALVAVXWTAYPIXW	LW15	4	5	[2z55, 1vgo]
WWLFSTIAFLXXLYXL	WL15	ALVAVLWTAYPILWIV	AV15	4	5	[2z55, 1vgo, 2ei4]
WLFSTIAFLXXLYXLL	WL15	ALVAVLWTAYPILWIV	AV15	4	5	[2z55, 1vgo, 2ei4]
WXRYLTWALSTPMILL	WL15	IAVSTILVPVVSIXSY	IY15	2	1	[3qbl, 3vvk, 3qbg, 3qbi, 3qbk]
WIWLALGTALXGLXXL	WL15	LNIETLLFMVLDVSAK	LK15	0	6	[1r2n, 1r84, 3utv]
WXXISTAAMLXXLXXL	WL15	LNIETLLFMVLDVSAK	LK15	4	6	[1r84, 1r2n, 3utv]
WIWLALGTALXGLXXL	WL15	TALMGLGXLYFLVKGM	TM15	0	0	[1fbk, 1ucq, 4hyx, 1r2n, 1r84, 1pxs, 1pxr, 1qko, 1s53, 1p8h, 3han, 3hao, 3hap, 3haq, 2wjk, 3har, 4md2, 4md1, 3has, 1q5j, 1q5i, 1kme, 2ntw, 1py6, 4ov0, 1tn5, 3mbv, 1tn0, 3utw, 1xji, 3utx, 3uty]
WXRYLTWALSTPMILL	WL15	GATLMIPLVSISSYLG	GG15	2	1	[1e12]
WIWLALGTALXGLXXL	WL15	GTXXMXLXXLYFLVKG	GG15	0	0	[1fbk, 1ucq, 4hyx, 1r2n, 1r84, 1pxs, 1pxr, 1ap9, 4hwl, 1qkp, 1qko, 1s53, 1p8h, 3han, 3hao, 1bhb, 3hap, 3haq, 2wjk, 3har, 4md2, 4md1, 3has, 3ns0, 1q5j, 1q5i, 1kme, 2ntw, 1py6, 4ov0, 3nsb, 1tn5, 3mbv, 1tn0, 3utw, 1xji, 3utx, 3uty]
WXRYLTWALSTPMILL	WL15	WAXSXLDIVAKYXFAF	WF15	2	6	[3qbl, 3vvk, 3a7k, 3qbg, 3abw, 3qbi, 3qbk]
WGATLMIXLVSISSYL	WL15	WAXSXLDVFAKYXFAF	WF15	1	6	[2jaf]
WXRYAXWLFXTXLXXL	WL15	AXXGADGIMIGTGLVG	AG15	2	3	[1m0k, 1s8l, 1at9, 1s8j, 1e0p, 1r2n, 1r84, 1pxs, 1ap9, 1pxr, 4hwl, 1s54, 1s53, 1o0a, 3han, 1kg9, 3hao, 3hap, 1kg8, 3haq, 3har, 2wjk, 2wjl, 3has, 2zzl, 1q5j, 1q5i, 1f50, 1tn5, 3nsb, 3utv, 3utw, 1tn0, 3utx, 4fpd, 3uty, 1brx, 1brr, 1p8i, 1fbk, 1ucq, 4hyx, 1f4z, 1ixf, 1qkp, 1qko, 1p8h, 1qm8, 4md2, 2zfe, 4md1, 3ns0, 1iw6, 1c3w, 2ntu, 1kme, 2ntw, 1s52, 1s51, 1py6, 4ov0, 1iw9, 2i20, 1vjm, 1x0s, 3mbv, 1x…
WXXISTAAMLXXLXXL	WL15	AXXGADGIMIGTGLVG	AG15	4	3	[1m0k, 1s8l, 1at9, 1e0p, 1s8j, 1r84, 1r2n, 1pxs, 1ap9, 1pxr, 4hwl, 1s54, 1s53, 1o0a, 3han, 1kg9, 3hao, 3hap, 1kg8, 3haq, 3har, 2wjk, 2wjl, 1q5j, 2zzl, 1q5i, 1f50, 1tn5, 3nsb, 1cwq, 3utv, 1tn0, 3utw, 3utx, 3uty, 4fpd, 1brx, 1brr, 1p8i, 1fbk, 1ucq, 4hyx, 1f4z, 1ixf, 3vi0, 1qkp, 1qko, 1p8h, 1qm8, 4md2, 2zfe, 4md1, 1iw6, 3ns0, 1c3w, 1bm1, 2ntu, 1kme, 2ntw, 1s52, 1s51, 1py6, 4ov0, 1iw9, 2i20, 1vjm, 1x…
WXRYAXWLFXTXLXXL	WL15	ALXGLGXLYFLVKGMG	AG15	2	0	[1brx, 1c3w, 1at9, 1e0p, 1q5i, 2ntu, 1kme, 1py6, 1pxs, 2i20, 1pxr, 1vjm, 1tn5, 1qko, 1s53, 1x0k, 3haq, 3utw, 1tn0, 3har, 2wjl]
WIWLALGTALXGLXXL	WL15	ALXGLGXLYFLVKGMG	AG15	0	0	[1q5i, 1kme, 1py6, 1pxs, 1pxr, 1tn5, 1qko, 1s53, 3hao, 3haq, 1tn0, 3utw, 3har]
WXRYAXWLFXTXLXXL	WL15	AAIAFTMYLSMLLGYG	AG15	2	1	[3uty]
WIWLALGTALXGLXXL	WL15	AAIAFTMYLSMLLGYG	AG15	0	1	[3uty]
WXRYAXWLFXTXLXXL	WL15	LMGLGXLYFLVXGMGV	LV15	2	0	[1vjm, 1tn5, 1q5i, 1s53, 1tn0, 2i20]
WXRYAXWLFXTXLXXL	WL15	LAXVGADGIMIGTGLV	LV15	2	3	[1m0k, 1s8l, 1at9, 1s8j, 1e0p, 1r2n, 1r84, 1pxs, 1ap9, 1pxr, 4hwl, 1s54, 1s53, 1o0a, 3han, 1kg9, 3hao, 1kg8, 3hap, 3haq, 3har, 2wjk, 2wjl, 3has, 1q5j, 1q5i, 1f50, 1tn5, 3nsb, 3utv, 3utw, 1tn0, 3utx, 4fpd, 3uty, 1brx, 1brr, 1p8i, 1fbk, 1ucq, 4hyx, 1f4z, 1qkp, 1qko, 1p8h, 4md2, 4md1, 3ns0, 1c3w, 2ntu, 1kme, 2ntw, 1s52, 1s51, 1py6, 4ov0, 2i20, 1vjm, 3mbv, 1x0k, 1xji]
WIWLALGTALXGLXXL	WL15	LMGLGXLYFLVXGMGV	LV15	0	0	[1tn5, 1q5i, 1s53, 1tn0]
WGATLMIXLVSISSYL	WL15	LWVNVALAGIAILXFV	LV15	1	0	[2jaf]
WXXISTAAMLXXLXXL	WL15	LAXVGADGIMIGTGLV	LV15	4	3	[1m0k, 1s8l, 1at9, 1e0p, 1s8j, 1r84, 1r2n, 1pxs, 1ap9, 1pxr, 4hwl, 1s54, 1s53, 1o0a, 3han, 1kg9, 3hao, 1kg8, 3hap, 3haq, 3har, 2wjk, 2wjl, 1q5j, 1q5i, 1f50, 1tn5, 3nsb, 1cwq, 3utv, 1tn0, 3utw, 3utx, 3uty, 4fpd, 1brx, 1brr, 1p8i, 1fbk, 1ucq, 4hyx, 1f4z, 3vi0, 1qkp, 1qko, 1p8h, 4md2, 4md1, 3ns0, 1c3w, 1bm1, 2ntu, 1kme, 2ntw, 1s52, 1s51, 1py6, 4ov0, 2i20, 1vjm, 3mbv, 1x0k, 1xji]
WGFLSTIPFVWILXXL	WL15	KLGFLAALMIVLGYXG	KG15	4	3	[3ddl]
WXRYLTWALSTPMILL	WL15	KLFTAITFDIAMCVTG	KG15	2	3	[3qbl, 3vvk, 3qbg, 3qbi, 3qbk]
WXAISCACFIVVLXXL	WL15	KLFTAITFDIAMCVTG	KG15	4	3	[3vvk, 3qbl, 3qbg, 3qbi, 3qbk]
WXXISTAAMLXXLXXL	WL15	KXLRNVTVVLWSAYXV	KV15	4	5	[1brx, 1s8l, 1e0p, 1s8j, 1r84, 1r2n, 4hyx, 1f4z, 1pxs, 1pxr, 4hwl, 1qkp, 1qko, 1s54, 1s53, 1o0a, 3han, 3hao, 3hap, 3haq, 3har, 2wjk, 2wjl, 1c3w, 1bm1, 2ntu, 1kme, 2ntw, 1s52, 1s51, 1py6, 2i20, 1vjm, 1tn5, 1x0i, 1x0k, 3utv, 1tn0, 3utw, 3utx, 1xji, 3uty]
WXXISTAAMLXXLXXL	WL15	VGXDGIMIXTGLVXAL	VL15	4	3	[1at9, 1e0p, 1r84, 1r2n, 1pxs, 1ap9, 1pxr, 4hwl, 1s54, 1s53, 1o0a, 3han, 1kg9, 3hao, 3hap, 1kg8, 3har, 2wjk, 2wjl, 1q5j, 2zzl, 1q5i, 1f50, 1tn5, 3nsb, 3utv, 1tn0, 3utx, 3uty, 4fpd, 1brx, 1brr, 1fbk, 1ucq, 1f4z, 1ixf, 3vi0, 1qkp, 1qko, 1p8h, 4md2, 4md1, 3ns0, 1c3w, 1bm1, 2ntu, 1kme, 2ntw, 1s52, 1s51, 1py6, 4ov0, 1iw9, 2i20, 1vjm, 3mbv, 1x0k, 1xji]
WXRYAXWLFXTXLXXL	WL15	VGXDGIMIXTGLVXAL	VL15	2	3	[1at9, 1e0p, 1r2n, 1r84, 1pxs, 1ap9, 1pxr, 4hwl, 1s54, 1s53, 1o0a, 3han, 1kg9, 3hao, 1kg8, 3hap, 3har, 2wjk, 2wjl, 3has, 2zzl, 1q5j, 1q5i, 1f50, 1tn5, 3nsb, 3utv, 1tn0, 3utx, 4fpd, 3uty, 1brx, 1brr, 1fbk, 1ucq, 1f4z, 1ixf, 1qkp, 1qko, 1p8h, 4md2, 4md1, 3ns0, 1c3w, 2ntu, 1kme, 2ntw, 1s52, 1s51, 1py6, 4ov0, 1iw9, 2i20, 1vjm, 3mbv, 1x0k, 1xji]
WXXISTAAMLXXLXXL	WL15	IXAXVGADGIMIXTXL	IL15	4	3	[1s8l, 1at9, 1e0p, 1s8j, 1r84, 1r2n, 1pxs, 1ap9, 1pxr, 4hwl, 1s54, 1s53, 1o0a, 3han, 1kg9, 3hao, 3hap, 1kg8, 3haq, 3har, 2wjk, 2wjl, 1q5j, 1q5i, 1f50, 1tn5, 3utv, 1tn0, 3utw, 3utx, 3uty, 4fpd, 1brx, 1fbk, 1ucq, 4hyx, 1f4z, 1qkp, 1qko, 1p8h, 4md2, 4md1, 1c3w, 1bm1, 2ntu, 1kme, 2ntw, 1s52, 1s51, 1py6, 4ov0, 2i20, 1vjm, 3mbv, 1x0i, 1x0k, 1xji]
WXRYLTWALSTPMILL	WL15	ITFDIAMXVTGLAXAL	IL15	2	3	[3qbl, 3vvk, 3a7k, 3qbg, 3abw, 3qbi, 3qbk]
WLFSTIAFLXXLYXLL	WL15	IGXLIGVDALMIXTGL	IL15	4	3	[2z55, 1vgo]
WXAISCACFIVVLXXL	WL15	ITFDIAMXVTGLAXAL	IL15	4	3	[3vvk, 3qbl, 3abw, 3qbg, 3qbi, 3qbk]
WXRYAXWLFXTXLXXL	WL15	IXAXVGADGIMIXTXL	IL15	2	3	[1s8l, 1at9, 1s8j, 1e0p, 1r2n, 1r84, 1pxs, 1ap9, 1pxr, 4hwl, 1s54, 1s53, 1o0a, 3han, 1kg9, 3hao, 3hap, 1kg8, 3haq, 3har, 2wjk, 2wjl, 3has, 1q5j, 1q5i, 1f50, 1tn5, 3utv, 3utw, 1tn0, 3utx, 4fpd, 3uty, 1brx, 1fbk, 1ucq, 4hyx, 1f4z, 1qkp, 1qko, 1p8h, 4md2, 4md1, 1c3w, 2ntu, 1kme, 2ntw, 1s52, 1s51, 1py6, 4ov0, 2i20, 1vjm, 3mbv, 1x0k, 1xji]
WWLFSTIAFLXXLYXL	WL15	IGXLIGVDALMIXTGL	IL15	4	3	[2z55, 1vgo]
WLFSTIAFLXXLYXLL	WL15	IGVDALMIXTGLIXXL	IL15	4	3	[2z55, 1vgo, 2ei4]
WWLFSTIAFLXXLYXL	WL15	IGVDALMIXTGLIXXL	IL15	4	3	[2z55, 1vgo, 2ei4]
WXRYAXWLFXTXLXXL	WL15	QGTILAXVGADGIMIG	QG15	2	3	[1s8l, 1s8j, 1q5i, 1kme, 1r2n, 1r84, 4hyx, 1qkp, 1s54, 1s53, 3han, 3utv, 3hap, 3haq, 3utw, 1tn0, 1xji, 3has, 3uty]
WXXISTAAMLXXLXXL	WL15	QGTILAXVGADGIMIG	QG15	4	3	[1s8l, 1s8j, 1q5i, 1kme, 1r84, 1r2n, 4hyx, 1qkp, 1s54, 1s53, 1x0i, 3han, 3utv, 3hap, 3haq, 1tn0, 3utw, 1xji, 3uty]
WXRYAXWLFXTXLXXL	WL15	WLXTTPLLLLDLALLV	WV15	2	2	[1brx]
WXXISTAAMLXXLXXL	WL15	WLXTTPLLLLDLALLV	WV15	4	2	[1brx]
WXRYAXWLFXTXLXXL	WL15	GADGIMIGTXLVGALT	GT15	2	3	[1brx, 1at9, 1q5i, 1brr, 1s52, 1fbk, 1ucq, 1iw9, 1pxr, 4hwl, 1ixf, 1p8h, 2brd, 1x0k, 1tn0, 3har, 3utx]
WXXISTAAMLXXLXXL	WL15	GADGIMIGTXLVGALT	GT15	4	3	[1brx, 1at9, 1bm1, 1q5i, 1brr, 1s52, 1fbk, 1ucq, 1iw9, 1pxr, 4hwl, 1ixf, 3vi0, 1p8h, 1x0k, 1tn0, 3har, 3utx]
WXRYAXWLFXTXLXXL	WL15	GTXLAXVGADGIMIGT	GT15	2	3	[1s8l, 1s8j, 1e0p, 1r2n, 1r84, 4hyx, 1f4z, 1pxs, 1pxr, 4hwl, 1qkp, 1qko, 1s54, 1s53, 1o0a, 3han, 3hao, 3hap, 3haq, 3har, 2wjk, 2wjl, 3has, 1c3w, 1q5i, 2ntu, 1kme, 2ntw, 1s52, 1s51, 1py6, 2i20, 1vjm, 1tn5, 1x0k, 3utv, 3utw, 1tn0, 3utx, 1xji, 3uty]
WXXISTAAMLXXLXXL	WL15	GTXLAXVGADGIMIGT	GT15	4	3	[1s8l, 1e0p, 1s8j, 1r84, 1r2n, 4hyx, 1f4z, 1pxs, 1pxr, 4hwl, 1qkp, 1qko, 1s54, 1s53, 1o0a, 3han, 3hao, 3hap, 3haq, 3har, 2wjk, 2wjl, 1c3w, 1q5i, 2ntu, 1kme, 2ntw, 1s52, 1s51, 1py6, 2i20, 1vjm, 1tn5, 1x0i, 1x0k, 3utv, 1tn0, 3utw, 3utx, 1xji, 3uty]
WXRYAXWLFXTXLXXL	WL15	ARYAXWLFTTXLXXXD	AD15	2	2	[1m0k, 1at9, 1e0p, 1r2n, 1r84, 1pxs, 1ap9, 1pxr, 4hwl, 1s54, 1s53, 1o0a, 3han, 1kg9, 1kg8, 3hap, 3haq, 3har, 2wjk, 2wjl, 3has, 1q5i, 1f50, 1tn5, 3nsb, 3utv, 3utw, 1tn0, 3utx, 3uty, 1brx, 1brr, 1p8i, 1ucq, 4hyx, 1f4z, 1qkp, 1qko, 1p8h, 4md2, 4md1, 3ns0, 1c3w, 2ntu, 1kme, 2ntw, 1s52, 1s51, 1py6, 4ov0, 1vjm, 3mbv, 1x0k, 1xji]
WXRYAXWLFXTXLXXL	WL15	YAXWLFTTXLLXLXLA	YA15	2	2	[1brx, 1at9, 1e0p, 1r2n, 1r84, 4hyx, 1f4z, 1pxs, 1pxr, 4hwl, 1qkp, 1qko, 1s54, 1s53, 1o0a, 1p8h, 3han, 1kg8, 3hap, 3haq, 3har, 2wjk, 4md2, 2wjl, 3has, 4md1, 1c3w, 1q5i, 2ntu, 1kme, 1f50, 2ntw, 1s52, 1s51, 1py6, 4ov0, 1vjm, 1tn5, 3mbv, 1x0k, 3utv, 3utw, 1tn0, 3utx, 1xji, 3uty]
WXXISTAAMLXXLXXL	WL15	LXXXDGIMIXTGLXXA	LA15	4	3	[1m0k, 1at9, 1e0p, 1r84, 1r2n, 1pxs, 1ap9, 1pxr, 4hwl, 1s54, 1s53, 1o0a, 3han, 1kg9, 3hao, 1kg8, 3haq, 3har, 2wjk, 2wjl, 1q5j, 2zzl, 1q5i, 1f50, 1tn5, 3nsb, 3utv, 1tn0, 3utw, 3utx, 3uty, 4fpd, 1brx, 1brr, 1p8i, 1fbk, 1ucq, 4hyx, 1f4z, 1ixf, 3vi0, 1qkp, 1qko, 1p8h, 1qm8, 4md2, 2zfe, 4md1, 1iw6, 3ns0, 1c3w, 1bm1, 2ntu, 1kme, 2ntw, 1s52, 1s51, 1py6, 4ov0, 1iw9, 2i20, 1vjm, 1x0s, 3mbv, 1x0k, 1xji]
WXRYAXWLFXTXLXXL	WL15	LXXXDGIMIXTGLXXA	LA15	2	3	[1m0k, 1at9, 1e0p, 1r2n, 1r84, 1pxs, 1ap9, 1pxr, 4hwl, 1s54, 1s53, 1o0a, 3han, 1kg9, 3hao, 1kg8, 3haq, 3har, 2wjk, 2wjl, 3has, 2zzl, 1q5j, 1q5i, 1f50, 1tn5, 3nsb, 3utv, 3utw, 1tn0, 3utx, 4fpd, 3uty, 1brx, 1brr, 1p8i, 1fbk, 1ucq, 4hyx, 1f4z, 1ixf, 1qkp, 1qko, 1p8h, 1qm8, 4md2, 2zfe, 4md1, 3ns0, 1iw6, 1c3w, 2ntu, 1kme, 2ntw, 1s52, 1s51, 1py6, 4ov0, 1iw9, 2i20, 1vjm, 1x0s, 3mbv, 1x0k, 1xji]
WXXISTAAMLXXLXXL	WL15	LWSAYPVVWLIGSEGA	LA15	4	5	[1brr]
WLFSTIAFLXXLYXLL	WL15	LXGXDALMIVTGLXGA	LA15	4	3	[2z55, 1vgo, 2ei4]
WWLFSTIAFLXXLYXL	WL15	LXGXDALMIVTGLXGA	LA15	4	3	[2z55, 1vgo, 2ei4]
WXXISTAAMLXXLXXL	WL15	DWLXTTPLXXXXLXLL	DL15	4	2	[1brx, 1c3w, 1bm1, 1e0p, 1q5i, 2ntu, 1kme, 1pxs, 1pxr, 1vjm, 1tn5, 1qkp, 1qko, 1s54, 1s53, 1x0k, 1tn0, 2wjl]
WXRYAXWLFXTXLXXL	WL15	DWLXTTPLXXXXLXLL	DL15	2	2	[1brx, 1c3w, 1e0p, 1q5i, 2ntu, 1kme, 1pxs, 1pxr, 1vjm, 1tn5, 1qkp, 1qko, 1s54, 1s53, 1x0k, 1tn0, 2wjl, 3has]
WXRYLTWALSTPMILL	WL15	TFDIAMCVTGLAAAXT	TT15	2	3	[3qbl, 3a7k, 3abw]
WXAISCACFIVVLXXL	WL15	TFDIAMCVTGLAAAXT	TT15	4	3	[3qbl, 3abw]
WXAISCACFIVVLXXL	WL15	TKLFTXITFDIAMCVT	TT15	4	3	[3vvk, 3qbl, 3qbg, 3qbi, 3qbk]
WXRYLTWALSTPMILL	WL15	TKLFTXITFDIAMCVT	TT15	2	3	[3qbl, 3vvk, 3qbg, 3qbi, 3qbk]
WXRYLTWALSTPMILL	WL15	FTXITFDIXMCVTGLA	FA15	2	3	[3qbl, 3vvk, 3qbg, 3abw, 3qbi, 3qbk]
WXRYLTWALSTPMILL	WL15	FTXIAADIXMCVTGLA	FA15	2	3	[1e12]
WXAISCACFIVVLXXL	WL15	FTXITFDIXMCVTGLA	FA15	4	3	[3vvk, 3qbl, 3abw, 3qbg, 3qbi, 3qbk]
WXRYLTWALSTPMILL	WL15	ATLMIPLVSISSYLGL	AL15	2	1	[1e12]
WXXISTAAMLXXLXXL	WL15	AXWLFTTPLLXLXLAL	AL15	4	2	[1brx, 1at9, 1e0p, 1r84, 1r2n, 4hyx, 1f4z, 1pxs, 1pxr, 1qkp, 1qko, 1s54, 1s53, 3han, 3hap, 2wjk, 2wjl, 1c3w, 1bm1, 1q5i, 2ntu, 1kme, 2ntw, 1s52, 1s51, 1py6, 1vjm, 1tn5, 1x0i, 1x0k, 3utv, 1tn0, 3utw, 3utx, 1xji, 3uty]
WXRYAXWLFXTXLXXL	WL15	AXWLFTTPLLXLXLAL	AL15	2	2	[1brx, 1at9, 1e0p, 1r2n, 1r84, 4hyx, 1f4z, 1pxs, 1pxr, 1qkp, 1qko, 1s54, 1s53, 3han, 3hap, 3haq, 3har, 2wjk, 2wjl, 3has, 1c3w, 1q5i, 2ntu, 1kme, 2ntw, 1s52, 1s51, 1py6, 1vjm, 1tn5, 1x0k, 3utv, 3utw, 1tn0, 3utx, 1xji, 3uty]
WIWLALGTALXGLXXL	WL15	AIAFTMXLXMLLGYGL	AL15	0	1	[1kme, 1brr, 1s52, 1r2n, 1r84, 4hwl, 1qkp, 3han, 3hap, 3har, 1xji, 3utx, 3has, 3uty]
WXRYAXWLFXTXLXXL	WL15	AIAFTMXLXMLLGYGL	AL15	2	1	[1at9, 1kme, 1brr, 1s52, 1r2n, 1r84, 4hwl, 1qkp, 3han, 3hap, 3har, 3utx, 1xji, 3has, 3uty]
WXRYLTWALSTPMILL	WL15	AYSALDIVAKYIFAFL	AL15	2	6	[3qbl, 3vvk, 3a7k, 3qbg, 3abw, 3qbi, 3qbk]
WXRYLTWALSTPMILL	WL15	TVIAADIXMCVTGLAA	TA15	2	3	[1e12]
WXRYLTWALSTPMILL	WL15	TILVPVVSIASYTGLA	TA15	2	1	[3qbl, 3vvk, 3a7k, 3qbg, 3abw, 3qbi, 3qbk]
WXAISCACFIVVLXXL	WL15	TAITFDIXMCVTGLAA	TA15	4	3	[3vvk, 3qbl, 3abw, 3qbg, 3qbi, 3qbk]
WXRYLTWALSTPMILL	WL15	TAITFDIXMCVTGLAA	TA15	2	3	[3qbl, 3vvk, 3qbg, 3abw, 3qbi, 3qbk]
WGATLMIXLVSISSYL	WL15	RXLTWALSTPMILLXL	RL15	1	2	[2jaf]
WXRYAXWLFXTXLXXL	WL15	RYAXWLFTXXLXXXXL	RL15	2	2	[1m0k, 1at9, 1e0p, 1r2n, 1r84, 1pxs, 1ap9, 1pxr, 4hwl, 1s54, 1s53, 1o0a, 3han, 1kg9, 1kg8, 3hap, 3haq, 3har, 2wjk, 2wjl, 3has, 1q5i, 1f50, 1tn5, 3nsb, 3utv, 3utw, 1tn0, 3utx, 3uty, 1brx, 1brr, 1p8i, 1ucq, 4hyx, 1f4z, 1qkp, 1qko, 1p8h, 4md2, 4md1, 3ns0, 1c3w, 2ntu, 1kme, 2ntw, 1s52, 1s51, 1py6, 4ov0, 1vjm, 3mbv, 1x0k, 1xji]
WXXISTAAMLXXLXXL	WL15	RNXTVXLWSAYXVXXL	RL15	4	5	[1m0k, 1s8l, 1at9, 1e0p, 1s8j, 1r84, 1r2n, 1pxs, 1ap9, 1pxr, 1m0l, 4hwl, 1s54, 1s53, 1o0a, 3han, 1kg9, 3hao, 3hap, 1kg8, 3haq, 3har, 2wjk, 2wjl, 1q5j, 2zzl, 1f50, 1tn5, 3nsb, 1cwq, 3utv, 1tn0, 3utw, 3utx, 3uty, 4fpd, 1brx, 1brr, 1p8i, 1fbk, 1ucq, 4hyx, 1f4z, 1ixf, 3vi0, 1qkp, 1qko, 1p8h, 1qm8, 4md2, 2zfe, 4md1, 1iw6, 3ns0, 1c3w, 1bm1, 2ntu, 1kme, 2ntw, 1s52, 1s51, 1py6, 4ov0, 1iw9, 2i20, 1vjm, 1x…
WXRYLTWALSTPMILL	WL15	AITFDIAXCVTGLAXA	AA15	2	3	[3qbl, 3vvk, 3a7k, 3qbg, 3abw, 3qbi, 3qbk]
WXRYAXWLFXTXLXXL	WL15	AVGADGIMIGTGLVGA	AA15	2	3	[3hap]
WXXISTAAMLXXLXXL	WL15	AVGADGIMIGTGLVGA	AA15	4	3	[3hap]
WXAISCACFIVVLXXL	WL15	AITFDIAXCVTGLAXA	AA15	4	3	[3vvk, 3qbl, 3abw, 3qbg, 3qbi, 3qbk]
WXRYLTWALSTPMILL	WL15	ILVPVVSIASYTGLAS	IS15	2	1	[3qbl, 3vvk, 3a7k, 3qbg, 3abw, 3qbi, 3qbk]
WIWLALGTALXGLXXL	WL15	KFYAITTLVPAIAFTA	KA15	0	1	[1pxs]
WXRYAXWLFXTXLXXL	WL15	KFYAITTLVPAIAFTA	KA15	2	1	[1pxs]
WIWLALGTALXGLXXL	WL15	LDVXAKVGFGLILLRS	LS15	0	6	[1tn5, 1qko, 1q5i, 1kme, 1s54, 1s53, 3hao, 1pxs, 1tn0, 1pxr]
WXRYLTWALSTPMILL	WL15	LMIPLVSIXSYLGLLS	LS15	2	1	[1e12]
WXRYLTWALSTPMILL	WL15	LIAVSTILVPVVSIAS	LS15	2	1	[3qbl, 3vvk, 3qbg, 3qbi, 3qbk]
WXRYLTWALSTPMILL	WL15	SWAYXXLDIVAKYXFA	SA15	2	6	[3qbl, 3vvk, 3a7k, 3qbg, 3abw, 3qbi, 3qbk]
WGATLMIXLVSISSYL	WL15	SWAYSXLDVFAKYXFA	SA15	1	6	[2jaf]
WXRYAXWLFXTXLXXL	WL15	AIXTLXXXIAFTXXLS	AS15	2	1	[1m0k, 1s8l, 1at9, 1s8j, 1e0p, 1r2n, 1r84, 1pxs, 1pxr, 1ap9, 4hwl, 1s54, 1s53, 1o0a, 3han, 1kg9, 3hao, 1kg8, 3hap, 3haq, 3har, 2wjk, 2wjl, 3has, 1q5j, 1q5i, 1f50, 1tn5, 3nsb, 1tn0, 4fpd, 1brx, 1brr, 1p8i, 1fbk, 1ucq, 4hyx, 1f4z, 1qkp, 1qko, 1p8h, 4md2, 4md1, 3ns0, 1c3w, 2ntu, 1kme, 2ntw, 1s52, 1s51, 1py6, 4ov0, 2i20, 1vjm, 3mbv, 1x0k, 1xji]
WIWLALGTALXGLXXL	WL15	AIXTLXXXIAFTXXLS	AS15	0	1	[1brr, 1fbk, 1ucq, 4hyx, 1r2n, 1r84, 1pxs, 1pxr, 1ap9, 4hwl, 3vi0, 1qkp, 1qko, 1s54, 1s53, 1p8h, 3han, 3hao, 1bhb, 3hap, 3haq, 2wjk, 3har, 4md2, 4md1, 3has, 3ns0, 1q5j, 1q5i, 1kme, 2ntw, 1s52, 1s51, 1py6, 4ov0, 3nsb, 1tn5, 3mbv, 1tn0, 1xji]
WXRYAXWLFXTXLXXL	WL15	FYAIXTLXXXIAFTXY	FY15	2	1	[1brx, 1s8l, 1s8j, 1e0p, 1r2n, 1r84, 4hyx, 1f4z, 1pxs, 1pxr, 1qkp, 1qko, 1s54, 1s53, 1o0a, 3han, 3hao, 1kg8, 3hap, 3haq, 3har, 2wjk, 2wjl, 3has, 1c3w, 1q5i, 2ntu, 1kme, 2ntw, 1s51, 1py6, 4ov0, 2i20, 1vjm, 1tn5, 1x0k, 1tn0, 1xji, 4fpd]
WIWLALGTALXGLXXL	WL15	FYAIXTLXXXIAFTXY	FY15	0	1	[4hyx, 1r2n, 1r84, 1pxs, 1pxr, 1qkp, 1qko, 1s54, 1s53, 3han, 3hao, 1bhb, 3hap, 3haq, 2wjk, 3har, 3has, 1q5i, 1kme, 2ntw, 1s51, 1py6, 4ov0, 1tn5, 1tn0, 1xji]
WXRYAXWLFXTXLXXL	WL15	IXXLXXXIAFTXXLXM	IM15	2	1	[1m0k, 1s8l, 1at9, 1s8j, 1e0p, 1r2n, 1r84, 1pxs, 1ap9, 1pxr, 4hwl, 1s54, 1s53, 1o0a, 3han, 1kg9, 3hao, 1kg8, 3hap, 3haq, 3har, 2wjk, 2wjl, 3has, 2zzl, 1q5j, 1q5i, 1f50, 1tn5, 3nsb, 1tn0, 4fpd, 1brx, 1brr, 1p8i, 1fbk, 1ucq, 4hyx, 1f4z, 1ixf, 1qkp, 1qko, 1p8h, 1qm8, 4md2, 2zfe, 4md1, 3ns0, 1iw6, 1c3w, 2ntu, 1kme, 2ntw, 1s52, 1s51, 1py6, 4ov0, 1iw9, 2i20, 1vjm, 1x0s, 3mbv, 1x0k, 1xji]
WXRYLTWALSTPMILL	WL15	IAADIGMCVTGLAXAM	IM15	2	3	[1e12]
WIWLALGTALXGLXXL	WL15	IXXLXXXIAFTXXLXM	IM15	0	1	[1brr, 1fbk, 1ucq, 4hyx, 1r2n, 1r84, 1pxs, 1ap9, 1pxr, 4hwl, 1ixf, 3vi0, 1qkp, 1qko, 1s54, 1s53, 1p8h, 3han, 3hao, 1bhb, 3hap, 3haq, 2wjk, 3har, 4md2, 4md1, 3has, 3ns0, 1q5j, 1q5i, 1kme, 2ntw, 1s52, 1s51, 1py6, 4ov0, 1iw9, 3nsb, 1tn5, 3mbv, 1tn0, 1xji]
WIWLALGTALXGLXXL	WL15	NIETLLFMVLDVSAKV	NV15	0	6	[1brr, 1s52, 4hyx, 1r2n, 1r84, 4hwl, 1qkp, 3han, 3hap, 3utv, 3haq, 3utw, 3har, 1xji, 3utx, 3has, 3uty]
WXXISTAAMLXXLXXL	WL15	NIETLLFMVLDVSAKV	NV15	4	6	[1brr, 1s52, 1r84, 1r2n, 4hyx, 4hwl, 1qkp, 3han, 3hap, 3utv, 3utw, 3utx, 1xji, 3uty]
WXRYLTWALSTPMILL	WL15	TSWAYSXLDIVAKYXF	TF15	2	6	[3qbl, 3vvk, 3a7k, 3qbg, 3abw, 3qbi, 3qbk]
WLFSTIAFLXXLYXLL	WL15	TXLVAVLWTAYPILWI	TI15	4	5	[2z55, 1vgo, 2ei4]
WIWLALGTALXGLXXL	WL15	YAIXXLXXXIAFTXXL	YL15	0	1	[1fbk, 1ucq, 4hyx, 1r2n, 1r84, 1pxs, 1pxr, 4hwl, 1qkp, 1qko, 1s54, 1s53, 1p8h, 3han, 3hao, 1bhb, 3hap, 3haq, 2wjk, 3har, 4md2, 4md1, 3has, 1q5j, 1q5i, 1kme, 2ntw, 1s52, 1s51, 1py6, 4ov0, 1tn5, 3mbv, 1tn0, 1xji]
WGATLMIXLVSISSYL	WL15	YSXLDVFAKYVFAFXL	YL15	1	6	[2jaf, 2jag]
WXRYAXWLFXTXLXXL	WL15	YAIXXLXXXIAFTXXL	YL15	2	1	[1s8l, 1at9, 1s8j, 1e0p, 1r2n, 1r84, 1pxs, 1pxr, 4hwl, 1s54, 1s53, 1o0a, 3han, 3hao, 1kg8, 3hap, 3haq, 3har, 2wjk, 2wjl, 3has, 1q5j, 1q5i, 1f50, 1tn5, 1tn0, 4fpd, 1brx, 1fbk, 1ucq, 4hyx, 1f4z, 1qkp, 1qko, 1p8h, 4md2, 4md1, 1c3w, 2ntu, 1kme, 2ntw, 1s52, 1s51, 1py6, 4ov0, 2i20, 1vjm, 3mbv, 1x0k, 1xji]
WXRYLTWALSTPMILL	WL15	YSXLDIVAKYIFAFXL	YL15	2	6	[3qbl, 3vvk, 3qbg, 3abw, 3qbi, 3qbk]
WXRYAXWLFXTXLXXL	WL15	VXAIAFTMXLSMLLGY	VY15	2	1	[1at9, 1kme, 1brr, 1s52, 1r2n, 1r84, 4hwl, 1qkp, 2brd, 3hap, 3har, 3utx, 1xji, 3has, 3uty]
WIWLALGTALXGLXXL	WL15	VXAIAFTMXLSMLLGY	VY15	0	1	[1kme, 1brr, 1s52, 1r2n, 1r84, 4hwl, 1qkp, 3hap, 3har, 1xji, 3utx, 3has, 3uty]
WLFSTIAFLXXLYXLL	WL15	TLXXLVAVLWTAYPIL	TL15	4	5	[2z55, 1vgo]
WIWLALGTALXGLXXL	WL15	TLXXXIAFTXXLSMLL	TL15	0	1	[1brr, 1fbk, 1ucq, 4hyx, 1r2n, 1r84, 1pxs, 1pxr, 1ap9, 4hwl, 1ixf, 3vi0, 1qkp, 1qko, 1s54, 1s53, 1p8h, 3han, 3hao, 1c8r, 1bhb, 3hap, 3haq, 2wjk, 3har, 4md2, 4md1, 3has, 3ns0, 1q5j, 1kgb, 1q5i, 1kme, 2ntw, 1s52, 1s51, 1py6, 4ov0, 3vhz, 1iw9, 3nsb, 1tn5, 3mbv, 3t45, 1tn0, 1xji, 3utx, 3uty]
WXRYLTWALSTPMILL	WL15	TLMIPLVSISSYLGLL	TL15	2	1	[1e12]
WIWLALGTALXGLXXL	WL15	TTLXXXIAFTXXLSML	TL15	0	1	[1brr, 1fbk, 1ucq, 4hyx, 1r2n, 1r84, 1pxs, 1pxr, 1ap9, 4hwl, 1ixf, 3vi0, 1qkp, 1qko, 1s54, 1p8h, 3han, 3hao, 1bhb, 3hap, 3haq, 2wjk, 3har, 4md2, 4md1, 3has, 3ns0, 1q5j, 1q5i, 1kme, 2ntw, 1s52, 1s51, 1py6, 4ov0, 3vhz, 1iw9, 3nsb, 1tn5, 3mbv, 3t45, 1tn0, 1xji]
WXRYAXWLFXTXLXXL	WL15	TLXXXIAFTXXLSMLL	TL15	2	1	[1s8l, 1at9, 1s8j, 1e0p, 1r2n, 1r84, 1pxs, 1pxr, 1ap9, 4hwl, 1s54, 1s53, 1o0a, 3han, 1kg9, 3hao, 1kg8, 3hap, 3haq, 3har, 2wjk, 2wjl, 3has, 2zzl, 1q5j, 1q5i, 1f50, 1tn5, 3nsb, 1tn0, 3utx, 3uty, 4fpd, 1brx, 1brr, 1fbk, 1ucq, 4hyx, 1f4z, 1ixf, 1qkp, 1qko, 1p8h, 4md2, 4md1, 3ns0, 1c3w, 2ntu, 1kme, 2ntw, 1s52, 1s51, 1py6, 4ov0, 1iw9, 2i20, 1vjm, 3mbv, 1x0k, 1xji]
WXRYAXWLFXTXLXXL	WL15	TTLXXXIAFTXXLSML	TL15	2	1	[1m0k, 1s8l, 1at9, 1s8j, 1e0p, 1r2n, 1r84, 1pxs, 1pxr, 1ap9, 4hwl, 1s54, 1o0a, 3han, 1kg9, 3hao, 1kg8, 3hap, 3haq, 3har, 2wjk, 2wjl, 3has, 2zzl, 1q5j, 1q5i, 1f50, 1tn5, 3nsb, 1tn0, 4fpd, 1brx, 1brr, 1p8i, 1fbk, 1ucq, 4hyx, 1f4z, 1ixf, 1qkp, 1qko, 1p8h, 1qm8, 4md2, 2zfe, 4md1, 3ns0, 1iw6, 1c3w, 2ntu, 1kme, 2ntw, 1s52, 1s51, 1py6, 4ov0, 1iw9, 2i20, 1vjm, 1x0s, 3mbv, 1x0k, 1xji]
WIWLALGTALXGLXXL	WL15	IAFTMXLSMLLGYGLT	IT15	0	1	[4hwl, 1s52]
WXRYAXWLFXTXLXXL	WL15	IAFTMXLSMLLGYGLT	IT15	2	1	[4hwl, 1at9, 1s52]
WXRYAXWLFXTXLXXL	WL15	PAIAFTMXLSMXLGYG	PG15	2	1	[1at9, 1kme, 1brr, 1s52, 1r2n, 1r84, 4hwl, 1qkp, 3han, 2brd, 3hap, 3har, 3utx, 1xji, 3has]
WIWLALGTALXGLXXL	WL15	PAIAFTMXLSMXLGYG	PG15	0	1	[1kme, 1brr, 1s52, 1r2n, 1r84, 4hwl, 1qkp, 3han, 3hap, 3har, 1xji, 3utx, 3has]
WXRYAXWLFXTXLXXL	WL15	APAIAFTMYLSMLLGY	AY15	2	1	[3han]
WIWLALGTALXGLXXL	WL15	APAIAFTMYLSMLLGY	AY15	0	1	[3han]
WGFLSTIPFVWILXXL	WL15	AAXLGFLAALMIVLGY	AY15	4	3	[3ddl]
WXXISTAAMLXXLXXL	WL15	TVVLWSAYXVVWLIGS	TS15	4	5	[1brx, 1at9, 1bm1, 1brr, 1s52, 1r84, 1r2n, 1ap9, 1pxr, 4hwl, 3han, 3hap, 3utv, 1tn0, 3har, 3utx, 1xji, 3uty]
WXXISTAAMLXXLXXL	WL15	VVLWSAYXVVWXIGSE	VE15	4	5	[1at9, 1brr, 1s52, 1r84, 1r2n, 1ap9, 1pxr, 4hwl, 3han, 3hap, 3utv, 1tn0, 3har, 3utx, 1xji, 3uty]
WGATLMIXLVSISSYL	WL15	NVALAGIAILVFVYMG	NG15	1	0	[2jaf, 2jag]
WXRYLTWALSTPMILL	WL15	VIXADIGMCVTGLAAA	VA15	2	3	[1e12]
WXXISTAAMLXXLXXL	WL15	FKXLRNVTVVLWXAYP	FP15	4	5	[1s8l, 1e0p, 1s8j, 1pxs, 1pxr, 4hwl, 1qkp, 1qko, 1s54, 1s53, 3hao, 2wjl, 1c3w, 2ntu, 1kme, 2ntw, 1s52, 1s51, 1py6, 2i20, 1vjm, 1tn5, 1x0k, 1tn0, 3utx, 3uty]
WLFSTIAFLXXLYXLL	WL15	FXTLTALVAVLWXAYP	FP15	4	5	[1vgo]
WIWLALGTALXGLXXL	WL15	KKFYAIXTLVPAIAFT	KT15	0	1	[1s54, 1s53, 1bhb]
WXRYAXWLFXTXLXXL	WL15	KKFYAIXTLVPAIAFT	KT15	2	1	[2ntu, 1s54, 1s53]
WXRYAXWLFXTXLXXL	WL15	KFYAIXTLVXXIAFTM	KM15	2	1	[1c3w, 1e0p, 1q5i, 2ntu, 1kme, 2ntw, 1s51, 1py6, 1f4z, 2i20, 1pxr, 1vjm, 1qko, 1s54, 1s53, 1x0k, 3hao, 1tn0, 3utw, 3haq, 2wjk, 2wjl]
WIWLALGTALXGLXXL	WL15	KFYAIXTLVXXIAFTM	KM15	0	1	[1q5i, 1kme, 2ntw, 1s51, 1py6, 1pxr, 1qko, 1s54, 1s53, 3hao, 1bhb, 1tn0, 3utw, 3haq, 2wjk]
WGATLMIXLVSISSYL	WL15	GRYLTWALSTPMILLA	GA15	1	2	[2jaf]
WGATLMIXLVSISSYL	WL15	WVNVALAGIAILVFVY	WY15	1	0	[2jaf]
WGATLMIXLVSISSYL	WL15	AYSVLDVFAKYVFAFI	AI15	1	6	[2jaf, 2jag]
WGATLMIXLVSISSYL	WL15	YLTWALSTPMILLALG	YG15	1	2	[2jaf, 2jag]
WGATLMIXLVSISSYL	WL15	VNVALAGIAILVFVYM	VM15	1	0	[2jaf]
WLFSTIAFLXXLYXLL	WL15	VTIGTLIGVDALMIVT	VT15	4	3	[1vgo]
WWLFSTIAFLXXLYXL	WL15	VTIGTLIGVDALMIVT	VT15	4	3	[1vgo]
WXRYLTWALSTPMILL	WL15	AADIGMCVTGLAAAMT	AT15	2	3	[1e12]
WXRYLTWALSTPMILL	WL15	AVSTILVPVVSIASYT	AT15	2	1	[3qbl, 3vvk, 3qbg, 3qbi, 3qbk]
WIWLALGTALXGLXXL	WL15	PFYAITTLVPAIAFTM	PM15	0	1	[1tn5]
WXRYAXWLFXTXLXXL	WL15	PFYAITTLVPAIAFTM	PM15	2	1	[1tn5]
WLFSTIAFLXXLYXLL	WL15	LVXVLWTAYPILXXXG	LG15	4	5	[2z55, 1vgo, 2ei4]
WGFLSTIPFVWILXXL	WL15	LAAKLGFLAALXIVXG	LG15	4	3	[3ddl]
WIWLALGTALXGLXXL	WL15	LXXXIAFTMXLXMLLG	LG15	0	1	[1kme, 1brr, 1s52, 1r2n, 1r84, 4hwl, 1qkp, 3han, 1bhb, 3hap, 3har, 1xji, 3utx, 3has, 3uty]
WXRYAXWLFXTXLXXL	WL15	LXXXIAFTMXLXMLLG	LG15	2	1	[1brx, 1at9, 1kme, 1brr, 1s52, 1r2n, 1r84, 4hwl, 1qkp, 2brd, 3han, 3hap, 3har, 3utx, 1xji, 3has, 3uty]
WWLFSTIAFLXXLYXL	WL15	LVXVLWTAYPILXXXG	LG15	4	5	[2z55, 1vgo, 2ei4]
WIWLALGTALXGLXXL	WL15	ETLLFMVLDVSAKVGL	EL15	0	6	[1fbk]
WIWLALGTALXGLXXL	WL15	DTXLFMVLDVSAKVGF	DF15	0	6	[2wjk]
WXRYAXWLFXTXLXXL	WL15	DQGTILAXVGADGIMI	DI15	2	3	[1s8l, 1s8j, 1q5i, 1kme, 1r2n, 1r84, 4hyx, 1qkp, 1s54, 1s53, 3han, 3utv, 3hap, 3haq, 3utw, 1tn0, 1xji, 3has, 3uty]
WXXISTAAMLXXLXXL	WL15	DQGTILAXVGADGIMI	DI15	4	3	[1s8l, 1s8j, 1q5i, 1kme, 1r84, 1r2n, 4hyx, 1qkp, 1s54, 1s53, 1x0i, 3han, 3utv, 3hap, 3haq, 1tn0, 3utw, 1xji, 3uty]
WXXISTAAMLXXLXXL	WL15	VPLNIETLLFMVLDVS	VS15	4	6	[1r84, 1r2n]
WIWLALGTALXGLXXL	WL15	VPLNIETLLFMVLDVS	VS15	0	6	[1r2n, 1r84]
WGFLSTIPFVWILXXL	WL15	PLAAKLGFLAALMIVL	PL15	4	3	[3ddl]
WGFLSTIPFVWILXXL	WL15	AKLGFLAALMIVLGYP	AP15	4	3	[3ddl]
WGFLSTIPFVWILXXL	WL15	LGFLAALMIVLGYXGE	LE15	4	3	[3ddl]
WXXISTAAMLXXLXXL	WL15	PLNIETLLFMVLDVSA	PA15	4	6	[1r84, 1r2n, 3utv]
WIWLALGTALXGLXXL	WL15	PLNIETLLFMVLDVSA	PA15	0	6	[1r2n, 1r84, 3utv]
STILVPVVSIASYTGL	SL15	YINIALAGLSILLFVF	YF15	1	0	[3qbl, 3vvk, 3a7k, 3qbg, 3abw, 3qbi, 3qbk]
SXLDIVAKYIFAFXLL	SL15	YINIALAGLSILLFVF	YF15	6	0	[3vvk, 3qbl, 3abw, 3qbg, 3qbi, 3qbk]
SFTVATMTASFVFFVL	SL15	IADVLAKAGYGVLIYN	IN15	0	6	[3ddl]
WXRYAXWLFXTXLXXL	WL15	ADGIMIGTGLVGALTK	AK15	2	3	[1at9, 2brd]
WXXISTAAMLXXLXXL	WL15	ADGIMIGTGLVGALTK	AK15	4	3	[1at9]
STLVPAIAFTMYLSML	SL15	LFMVLDVSAKVGXGXI	LI15	1	6	[1s53]
SWLFTTPLXXXXLXLL	SL15	LFMVLDVSAKVGXGXI	LI15	2	6	[1jv6]
STIAXLFVLYYLLTSL	SL15	TLXGVDALMIXTGLXG	TG15	4	3	[1vgo]
SWLFTTPLXXXXLXLL	SL15	TILAXVGADGIMIXTG	TG15	2	3	[1s8l, 1mgy, 1jv7, 1jv6]
STIAXLFVLYYLLTSL	SL15	TIGTLXGVDALMIXTG	TG15	4	3	[1vgo]
STLVPAIAFTMYLSML	SL15	FMVXDVXAKVGXXXXL	FL15	1	6	[1s53]
SWLFTTPLXXXXLXLL	SL15	FMVXDVXAKVGXXXXL	FL15	2	6	[1jv6]
SWLFTTPLXXXXLXLL	SL15	MVXDVXAKVGXGXILL	ML15	2	6	[1jv6]
STLVPAIAFTMYLSML	SL15	MVXDVXAKVGXGXILL	ML15	1	6	[1s53]
SXLDVFAKYVFAFXLL	SL15	VALAGIAILVFVYMGR	VR15	6	0	[2jaf, 2jag]
STLVPAIAFTMYLSML	SL15	VLDVXAKVGXGXILLR	VR15	1	6	[1s53]
SWLFTTPLXXXXLXLL	SL15	VLDVXAKVGXGXILLR	VR15	2	6	[1jv6]
STILVPVVSIASYTGL	SL15	LTXALSTPMILXALGL	LL15	1	2	[3qbl, 3vvk, 3qbg, 3qbi, 3qbk]
STLVPAIAFTMYLSML	SL15	LALXTALXGLGXLYFL	LL15	1	0	[1s53]
SWLFTTPLXXXXLXLL	SL15	LLFXVLXVSXKVGXGL	LL15	2	6	[1jv6]
SXLDIVAKYIFAFXLL	SL15	LXTVVMWLGYPIVWAL	LL15	6	5	[3vvk, 3qbl, 3abw, 3qbg, 3qbi, 3qbk]
SREFGIVITLNTVVML	SL15	LFGMGAVAFXXLVYYL	LL15	3	4	[2f93, 2f95]
STILVPVVSIASYTGL	SL15	LFTXITFDIXMCVTGL	LL15	1	3	[3qbl, 3vvk, 3qbg, 3qbi, 3qbk]
STLVPAIAFTMYLSML	SL15	LLFXVLXVSXKVGXGL	LL15	1	6	[1s53]
STIAXLFVLYYLLTSL	SL15	NTLTALVAVLWTAYPI	NI15	4	5	[1vgo]
SXLDVFAKYVFAFXLL	SL15	VLXVVLWLGYPXVWAV	VV15	6	5	[2jaf]
SXLDIVAKYIFAFXLL	SL15	LKLXTVVXWXGYPXXW	LW15	6	5	[3vvk, 3qbl, 3abw, 3qbg, 3qbi, 3qbk]
STIAXLFVLYYLLTSL	SL15	LTALVAVXWTAYPIXW	LW15	4	5	[1vgo]
SXLDVFAKYVFAFXLL	SL15	LRXLVVVXWXGYPXXW	LW15	6	5	[2jaf, 2jag]
SSLYINIALAXLSXLL	SL15	VSTILVXVVSIASYTG	VG15	0	1	[3qbl, 3vvk, 3abw]
SXLDIVAKYIFAFXLL	SL15	VSTILVXVVSIASYTG	VG15	6	1	[3vvk, 3qbl, 3abw, 3qbg, 3qbi, 3qbk]
STIAXLFVLYYLLTSL	SL15	ALVAVLWTAYPILWIV	AV15	4	5	[1vgo]
SSSLWVNVALAGIAIL	SL15	ATSWAYSVLDVFAKYV	AV15	0	6	[1e12]
STLVPAIAFTMYLSML	SL15	ALGTALMGXGXLYFLV	AV15	1	0	[1s53]
SXLDIVAKYIFAFXLL	SL15	IAVSTILVPVVSIXSY	IY15	6	1	[3vvk, 3qbl, 3qbg, 3qbi, 3qbk]
STLVPAIAFTMYLSML	SL15	IWXXLGTALMXLGXLY	IY15	1	0	[1s53]
SSLYINIALAXLSXLL	SL15	IAVSTILVPVVSIXSY	IY15	0	1	[3qbl, 3vvk]
SXLDVFAKYVFAFXLL	SL15	IWXATLMIPLVSIXSY	IY15	6	1	[2jaf, 2jag]
STLVPAIAFTMYLSML	SL15	LGTALMGLGXLYFLVK	LK15	1	0	[1s53]
STLVPAIAFTMYLSML	SL15	TALMGLGXLYFLVKGM	TM15	1	0	[1s53]
SXLDVFAKYVFAFXLL	SL15	GATLMIPLVSISSYLG	GG15	6	1	[1e12, 2jaf]
SSSLWVNVALAGIAIL	SL15	GATLMIPLVSISSYLG	GG15	0	1	[1e12]
STLVPAIAFTMYLSML	SL15	GTXXMXLXXLYFLVKG	GG15	1	0	[1s53]
SREFGIVITLNTVVML	SL15	GMGAVAFXGLVYYLVG	GG15	3	4	[2f93, 2f95]
STLVPAIAFTMYLSML	SL15	WLXLGTALMXLGXXYF	WF15	1	0	[1s53]
STILVPVVSIASYTGL	SL15	WAXSXLDIVAKYXFAF	WF15	1	6	[3qbl, 3vvk, 3a7k, 3qbg, 3abw, 3qbi, 3qbk]
SSLYINIALAXLSXLL	SL15	WAXSXLDIVAKYXFAF	WF15	0	6	[3qbl, 3vvk, 3abw]
SSSLWVNVALAGIAIL	SL15	WAXSXLDVFAKYXFAF	WF15	0	6	[1e12]
SFTVATMTASFVFFVL	SL15	SMMVSALVVFIAGYHY	SY15	0	1	[3ddl]
STILVPVVSIASYTGL	SL15	ALXGLSILLFVFMTRG	AG15	1	0	[3vvk, 3qbi]
SWLFTTPLXXXXLXLL	SL15	AXXGADGIMIGTGLVG	AG15	2	3	[1s8l]
SXLDIVAKYIFAFXLL	SL15	ALXGLSILLFVFMTRG	AG15	6	0	[3vvk, 3qbi]
STLVPAIAFTMYLSML	SL15	ALXGLGXLYFLVKGMG	AG15	1	0	[1s53]
STLVPAIAFTMYLSML	SL15	LMGLGXLYFLVXGMGV	LV15	1	0	[1s53]
SWLFTTPLXXXXLXLL	SL15	LAXVGADGIMIGTGLV	LV15	2	3	[1s8l]
SXLDIVAKYIFAFXLL	SL15	LYINIALXGLXILXFV	LV15	6	0	[3vvk, 3qbl, 3abw, 3qbg, 3qbi, 3qbk]
STILVPVVSIASYTGL	SL15	LYINIALXGLXILXFV	LV15	1	0	[3qbl, 3vvk, 3a7k, 3qbg, 3abw, 3qbi, 3qbk]
SXLDVFAKYVFAFXLL	SL15	LWVNVALAGIAILXFV	LV15	6	0	[1e12, 2jaf]
STILVPVVSIASYTGL	SL15	KLFTAITFDIAMCVTG	KG15	1	3	[3qbl, 3vvk, 3qbg, 3qbi, 3qbk]
SFTVATMTASFVFFVL	SL15	GXTIADVLAKAGYGVL	GL15	0	6	[3ddl]
SWLFTTPLXXXXLXLL	SL15	QGTILAXVGADGIMIG	QG15	2	3	[1s8l, 1mgy, 1jv7, 1jv6]
SREFGIVITLNTVVML	SL15	IXWILXTPLIVYXLGL	IL15	3	2	[2f93, 2f95]
STILVPVVSIASYTGL	SL15	ITFDIAMXVTGLAXAL	IL15	1	3	[3qbl, 3vvk, 3a7k, 3qbg, 3abw, 3qbi, 3qbk]
STIAXLFVLYYLLTSL	SL15	IGVDALMIXTGLIXXL	IL15	4	3	[1vgo]
STIAXLFVLYYLLTSL	SL15	IGXLIGVDALMIXTGL	IL15	4	3	[1vgo]
SWLFTTPLXXXXLXLL	SL15	IXAXVGADGIMIXTXL	IL15	2	3	[1s8l, 1mgy, 1jv7, 1jv6]
STILVPVVSIASYTGL	SL15	IALAGLSILLFVFMTR	IR15	1	0	[3qbl, 3vvk, 3qbg, 3qbi, 3qbk]
SXLDIVAKYIFAFXLL	SL15	IALAGLSILLFVFMTR	IR15	6	0	[3vvk, 3qbl, 3qbg, 3qbi, 3qbk]
SWLFTTPLXXXXLXLL	SL15	GTXLAXVGADGIMIGT	GT15	2	3	[1s8l, 1mgy, 1jv7, 1jv6]
STILVPVVSIASYTGL	SL15	WALSTPMILLALGLLA	WA15	1	2	[3vvk, 3qbi]
STLVPAIAFTMYLSML	SL15	ARYAXWLFTTXLXXXD	AD15	1	2	[1s53]
STIAXLFVLYYLLTSL	SL15	LXGXDALMIVTGLXGA	LA15	4	3	[1vgo]
STLVPAIAFTMYLSML	SL15	YAXWLFTTXLLXLXLA	YA15	1	2	[1s53]
SXLDIVAKYIFAFXLL	SL15	SLYINIALAGLSILXF	SF15	6	0	[3vvk, 3qbl, 3abw, 3qbg, 3qbi, 3qbk]
STILVPVVSIASYTGL	SL15	SLYINIALAGLSILXF	SF15	1	0	[3qbl, 3vvk, 3a7k, 3qbg, 3abw, 3qbi, 3qbk]
SXLDVFAKYVFAFXLL	SL15	SLWVNVALAGIAILXF	SF15	6	0	[1e12]
SREFGIVITLNTVVML	SL15	DWILTTPLIVYXLXLL	DL15	3	2	[2f93, 2f95]
STLVPAIAFTMYLSML	SL15	DWLXTTPLXXXXLXLL	DL15	1	2	[1s53]
SSLYINIALAXLSXLL	SL15	DIVAKYIFAFXLLNYL	DL15	0	6	[3qbl, 3vvk]
STILVPVVSIASYTGL	SL15	DIVAKYIFAFXLLNYL	DL15	1	6	[3qbl, 3vvk, 3qbg, 3qbi, 3qbk]
STILVPVVSIASYTGL	SL15	TKLFTXITFDIAMCVT	TT15	1	3	[3qbl, 3vvk, 3qbg, 3qbi, 3qbk]
STILVPVVSIASYTGL	SL15	TFDIAMCVTGLAAAXT	TT15	1	3	[3qbl, 3a7k, 3abw]
STILVPVVSIASYTGL	SL15	FTXITFDIXMCVTGLA	FA15	1	3	[3qbl, 3vvk, 3qbg, 3abw, 3qbi, 3qbk]
SSLYINIALAXLSXLL	SL15	AYSALDIVAKYIFAFL	AL15	0	6	[3qbl, 3vvk, 3abw]
STILVPVVSIASYTGL	SL15	AYSALDIVAKYIFAFL	AL15	1	6	[3qbl, 3vvk, 3a7k, 3qbg, 3abw, 3qbi, 3qbk]
STLVPAIAFTMYLSML	SL15	AXWLFTTPLLXLXLAL	AL15	1	2	[1s53]
SSSLWVNVALAGIAIL	SL15	ATLMIPLVSISSYLGL	AL15	0	1	[1e12]
SXLDVFAKYVFAFXLL	SL15	ATLMIPLVSISSYLGL	AL15	6	1	[1e12]
STLVPAIAFTMYLSML	SL15	RYAXWLFTXXLXXXXL	RL15	1	2	[1s53]
SXLDIVAKYIFAFXLL	SL15	RXLTWALSTPMILLXL	RL15	6	2	[3vvk, 3qbl, 3abw, 3qbg, 3qbi, 3qbk]
SREFGIVITLNTVVML	SL15	RYXXWXLTXPLIVYFL	RL15	3	2	[2f93, 2f95]
STILVPVVSIASYTGL	SL15	RXLTWALSTPMILLXL	RL15	1	2	[3qbl, 3vvk, 3qbg, 3abw, 3qbi, 3qbk]
SXLDIVAKYIFAFXLL	SL15	TILVPVVSIASYTGLA	TA15	6	1	[3vvk, 3qbl, 3abw, 3qbg, 3qbi, 3qbk]
SSLYINIALAXLSXLL	SL15	TILVPVVSIASYTGLA	TA15	0	1	[3qbl, 3vvk, 3abw]
STILVPVVSIASYTGL	SL15	TAITFDIXMCVTGLAA	TA15	1	3	[3qbl, 3vvk, 3qbg, 3abw, 3qbi, 3qbk]
SXLDVFAKYVFAFXLL	SL15	SSLXVNVALAGIAILV	SV15	6	0	[1e12]
STILVPVVSIASYTGL	SL15	AITFDIAXCVTGLAXA	AA15	1	3	[3qbl, 3vvk, 3a7k, 3qbg, 3abw, 3qbi, 3qbk]
SSLYINIALAXLSXLL	SL15	ILVPVVSIASYTGLAS	IS15	0	1	[3qbl, 3vvk, 3abw]
SXLDIVAKYIFAFXLL	SL15	ILVPVVSIASYTGLAS	IS15	6	1	[3vvk, 3qbl, 3abw, 3qbg, 3qbi, 3qbk]
SSSLWVNVALAGIAIL	SL15	LMIPLVSIXSYLGLLS	LS15	0	1	[1e12]
SXLDVFAKYVFAFXLL	SL15	LMIPLVSIXSYLGLLS	LS15	6	1	[1e12]
STLVPAIAFTMYLSML	SL15	LDVXAKVGFGLILLRS	LS15	1	6	[1s53]
SSLYINIALAXLSXLL	SL15	LIAVSTILVPVVSIAS	LS15	0	1	[3qbl, 3vvk]
SXLDIVAKYIFAFXLL	SL15	LIAVSTILVPVVSIAS	LS15	6	1	[3vvk, 3qbl, 3qbg, 3qbi, 3qbk]
SXLDIVAKYIFAFXLL	SL15	KLLTVVMWLGYPIVWA	KA15	6	5	[3vvk, 3qbl, 3abw, 3qbg, 3qbi, 3qbk]
STILVPVVSIASYTGL	SL15	SWAYXXLDIVAKYXFA	SA15	1	6	[3qbl, 3vvk, 3a7k, 3qbg, 3abw, 3qbi, 3qbk]
SSSLWVNVALAGIAIL	SL15	SWAYSXLDVFAKYXFA	SA15	0	6	[1e12]
SSLYINIALAXLSXLL	SL15	SWAYXXLDIVAKYXFA	SA15	0	6	[3qbl, 3vvk, 3abw]
SWLFTTPLXXXXLXLL	SL15	AIXTLXXXIAFTXXLS	AS15	2	1	[1s8l, 1mgy, 1jv7, 1jv6]
SWLFTTPLXXXXLXLL	SL15	FYAIXTLXXXIAFTXY	FY15	2	1	[1s8l, 1mgy, 1jv7, 1jv6]
SXLDIVAKYIFAFXLL	SL15	INIALAGLSILLFVFM	IM15	6	0	[3vvk, 3qbl, 3abw, 3qbg, 3qbi, 3qbk]
STILVPVVSIASYTGL	SL15	INIALAGLSILLFVFM	IM15	1	0	[3qbl, 3vvk, 3qbg, 3abw, 3qbi, 3qbk]
SWLFTTPLXXXXLXLL	SL15	IXXLXXXIAFTXXLXM	IM15	2	1	[1s8l, 1mgy, 1jv7, 1jv6]
SSLYINIALAXLSXLL	SL15	TSWAYSXLDIVAKYXF	TF15	0	6	[3qbl, 3vvk, 3abw]
STILVPVVSIASYTGL	SL15	TSWAYSXLDIVAKYXF	TF15	1	6	[3qbl, 3vvk, 3a7k, 3qbg, 3abw, 3qbi, 3qbk]
SSSLWVNVALAGIAIL	SL15	TSWAYSXLDVFAKYXF	TF15	0	6	[1e12]
STIAXLFVLYYLLTSL	SL15	TXLVAVLWTAYPILWI	TI15	4	5	[1vgo]
STILVPVVSIASYTGL	SL15	YSXLDIVAKYIFAFXL	YL15	1	6	[3qbl, 3vvk, 3qbg, 3abw, 3qbi, 3qbk]
SSLYINIALAXLSXLL	SL15	YSXLDIVAKYIFAFXL	YL15	0	6	[3qbl, 3vvk, 3abw]
SWLFTTPLXXXXLXLL	SL15	YAIXXLXXXIAFTXXL	YL15	2	1	[1s8l, 1mgy, 1jv7, 1jv6]
SSSLWVNVALAGIAIL	SL15	YSXLDVFAKYVFAFXL	YL15	0	6	[1e12]
SWLFTTPLXXXXLXLL	SL15	TLXXXIAFTXXLSMLL	TL15	2	1	[1s8l]
STILVPVVSIASYTGL	SL15	TWALSTXMILLALGLL	TL15	1	2	[3qbl, 3vvk, 3qbg, 3qbi, 3qbk]
STIAXLFVLYYLLTSL	SL15	TLXXLVAVLWTAYPIL	TL15	4	5	[1vgo]
SSSLWVNVALAGIAIL	SL15	TLMIPLVSISSYLGLL	TL15	0	1	[1e12]
SWLFTTPLXXXXLXLL	SL15	TTLXXXIAFTXXLSML	TL15	2	1	[1s8l, 1jv7, 1jv6]
SXLDVFAKYVFAFXLL	SL15	TLMIPLVSISSYLGLL	TL15	6	1	[1e12]
SSLYINIALAXLSXLL	SL15	IVAKYIFAFLLLNYLT	IT15	0	6	[3qbl, 3vvk]
STILVPVVSIASYTGL	SL15	IVAKYIFAFLLLNYLT	IT15	1	6	[3qbl, 3vvk, 3qbg, 3qbi, 3qbk]
SXLDVFAKYVFAFXLL	SL15	RVLXVVLWLGYPIXWA	RA15	6	5	[2jaf, 2jag]
SREFGIVITLNTVVML	SL15	ALFGMGAVAFXGLVYY	AY15	3	4	[2f93, 2f95]
SXLDVFAKYVFAFXLL	SL15	NVALAGIAILVFVYMG	NG15	6	0	[2jaf, 2jag]
STIAXLFVLYYLLTSL	SL15	FXTLTALVAVLWXAYP	FP15	4	5	[1vgo]
SXLDIVAKYIFAFXLL	SL15	FXTLKLLTVVMWLXYP	FP15	6	5	[3vvk, 3qbl, 3qbg, 3qbi, 3qbk]
SXLDIVAKYIFAFXLL	SL15	STLKLLTVVMWLGYPI	SI15	6	5	[3vvk, 3qbl, 3qbg, 3qbi, 3qbk]
SXLDIVAKYIFAFXLL	SL15	NIALAGLSILLFVFMT	NT15	6	0	[3vvk, 3qbl, 3qbg, 3qbi, 3qbk]
STILVPVVSIASYTGL	SL15	NIALAGLSILLFVFMT	NT15	1	0	[3qbl, 3vvk, 3qbg, 3qbi, 3qbk]
STILVPVVSIASYTGL	SL15	GRYLTWALSTPMILLA	GA15	1	2	[3qbl, 3vvk, 3qbg, 3abw, 3qbi, 3qbk]
SXLDIVAKYIFAFXLL	SL15	GRYLTWALSTPMILLA	GA15	6	2	[3vvk, 3qbl, 3abw, 3qbg, 3qbi, 3qbk]
SREFGIVITLNTVVML	SL15	PRYIXWILTTPLIVYF	PF15	3	2	[2f93, 2f95]
SXLDIVAKYIFAFXLL	SL15	TLKLLTVVMWLGYPIV	TV15	6	5	[3vvk, 3qbl, 3qbg, 3qbi, 3qbk]
SSLYINIALAXLSXLL	SL15	ALDIVAKYIFAFLLLN	AN15	0	6	[3qbl, 3vvk]
STILVPVVSIASYTGL	SL15	ALDIVAKYIFAFLLLN	AN15	1	6	[3qbl, 3vvk, 3qbg, 3qbi, 3qbk]
SXLDVFAKYVFAFXLL	SL15	WVNVALAGIAILVFVY	WY15	6	0	[1e12, 2jaf]
SSSLWVNVALAGIAIL	SL15	AYSVLDVFAKYVFAFI	AI15	0	6	[1e12]
SFTVATMTASFVFFVL	SL15	AXVLAKAGYGVLIYNI	AI15	0	6	[3ddl]
SREFGIVITLNTVVML	SL15	YXXWILTTPLIVYXLG	YG15	3	2	[2f93, 2f95]
SXLDIVAKYIFAFXLL	SL15	YLTWALSTPMILLALG	YG15	6	2	[3vvk, 3qbl, 3qbg, 3qbi, 3qbk]
STILVPVVSIASYTGL	SL15	YLTWALSTPMILLALG	YG15	1	2	[3qbl, 3vvk, 3qbg, 3qbi, 3qbk]
SXLDVFAKYVFAFXLL	SL15	VNVALAGIAILVFVYM	VM15	6	0	[1e12, 2jaf]
SFTVATMTASFVFFVL	SL15	TIADVLAKAGYGVLXY	TY15	0	6	[3ddl]
SREFGIVITLNTVVML	SL15	MGAVAFXGLVYYLVGP	MP15	3	4	[2f93, 2f95]
SREFGIVITLNTVVML	SL15	GAVAFXGLVYYLVGPM	GM15	3	4	[2f93, 2f95]
STIAXLFVLYYLLTSL	SL15	VTIGTLIGVDALMIVT	VT15	4	3	[1vgo]
SSLYINIALAXLSXLL	SL15	AVSTILVPVVSIASYT	AT15	0	1	[3qbl, 3vvk]
SREFGIVITLNTVVML	SL15	AVAFXGLVYYLVGPMT	AT15	3	4	[2f93, 2f95]
SXLDIVAKYIFAFXLL	SL15	AVSTILVPVVSIASYT	AT15	6	1	[3vvk, 3qbl, 3qbg, 3qbi, 3qbk]
SREFGIVITLNTVVML	SL15	FGMGAVAFXGLVYYLV	FV15	3	4	[2f93, 2f95]
SFTVATMTASFVFFVL	SL15	DVLAKAGYGVLIYNIA	DA15	0	6	[3ddl]
SFTVATMTASFVFFVL	SL15	VLAKAGYGVLIYNIAK	VK15	0	6	[3ddl]
SXLDIVAKYIFAFXLL	SL15	LTVVXXLGYPIVWXXG	LG15	6	5	[3vvk, 3qbl, 3abw, 3qbg, 3qbi, 3qbk]
SFTVATMTASFVFFVL	SL15	YTIADVLAKAGYGVLI	YI15	0	6	[3ddl]
SWLFTTPLXXXXLXLL	SL15	DQGTILAXVGADGIMI	DI15	2	3	[1s8l, 1mgy, 1jv7, 1jv6]
SFTVATMTASFVFFVL	SL15	MMVSALVVFIAGYHYF	MF15	0	1	[3ddl]
SFTVATMTASFVFFVL	SL15	ISMMVSALVVFIAGYH	IH15	0	1	[3ddl]
SFTVATMTASFVFFVL	SL15	RISMMVSALVVFIAGY	RY15	0	1	[3ddl]
SFTVATMTASFVFFVL	SL15	MVSALVVFIAGYHYFR	MR15	0	1	[3ddl]
YINIALAGLSILLFVF	YF15	VSTILVXVVSIASYTG	VG15	0	1	[3qbl, 3vvk, 3abw, 3qbg, 3qbi, 3qbk]
YINIALAGLSILLFVF	YF15	IAVSTILVPVVSIXSY	IY15	0	1	[3qbl, 3vvk, 3qbg, 3qbi, 3qbk]
YINIALAGLSILLFVF	YF15	WAXSXLDIVAKYXFAF	WF15	0	6	[3qbl, 3vvk, 3a7k, 3abw, 3qbg, 3qbi, 3qbk]
YINIALAGLSILLFVF	YF15	DIVAKYIFAFXLLNYL	DL15	0	6	[3qbl, 3vvk, 3qbg, 3qbi, 3qbk]
YINIALAGLSILLFVF	YF15	AYSALDIVAKYIFAFL	AL15	0	6	[3qbl, 3vvk, 3a7k, 3abw, 3qbg, 3qbi, 3qbk]
YINIALAGLSILLFVF	YF15	TILVPVVSIASYTGLA	TA15	0	1	[3qbl, 3vvk, 3a7k, 3abw, 3qbg, 3qbi, 3qbk]
YINIALAGLSILLFVF	YF15	ILVPVVSIASYTGLAS	IS15	0	1	[3qbl, 3vvk, 3a7k, 3abw, 3qbg, 3qbi, 3qbk]
YINIALAGLSILLFVF	YF15	LIAVSTILVPVVSIAS	LS15	0	1	[3qbl, 3vvk, 3qbg, 3qbi, 3qbk]
YINIALAGLSILLFVF	YF15	SWAYXXLDIVAKYXFA	SA15	0	6	[3qbl, 3vvk, 3a7k, 3abw, 3qbg, 3qbi, 3qbk]
YINIALAGLSILLFVF	YF15	TSWAYSXLDIVAKYXF	TF15	0	6	[3qbl, 3vvk, 3a7k, 3abw, 3qbg, 3qbi, 3qbk]
YINIALAGLSILLFVF	YF15	YSXLDIVAKYIFAFXL	YL15	0	6	[3qbl, 3vvk, 3abw, 3qbg, 3qbi, 3qbk]
YINIALAGLSILLFVF	YF15	IVAKYIFAFLLLNYLT	IT15	0	6	[3qbl, 3vvk, 3qbg, 3qbi, 3qbk]
YINIALAGLSILLFVF	YF15	ALDIVAKYIFAFLLLN	AN15	0	6	[3qbl, 3vvk, 3qbg, 3qbi, 3qbk]
YINIALAGLSILLFVF	YF15	AVSTILVPVVSIASYT	AT15	0	1	[3qbl, 3vvk, 3qbg, 3qbi, 3qbk]
LTTLFWLGAIGMLVXT	LT15	LIVYLDLVTKVGFXXI	LI15	0	6	[1jgj]
LFSTIAFLXXLYYLLT	LT15	TIGTLXGVDALMIXTG	TG15	4	3	[2z55, 1vgo]
LFSTIAFLXXLYYLLT	LT15	TLXGVDALMIXTGLXG	TG15	4	3	[2z55, 1vgo]
LFSTIAFLXXLYYLLT	LT15	NTLTALVAVLWTAYPI	NI15	4	5	[1vgo]
LFSTIAFLXXLYYLLT	LT15	LTALVAVXWTAYPIXW	LW15	4	5	[2z55, 1vgo]
LTTLFWLGAIGMLVXT	LT15	VTLVGISGIAAVXYXV	VV15	0	1	[1jgj]
LTTLFWLGAIGMLVXT	LT15	VDVALIVYLDLVTXVG	VG15	0	6	[1jgj]
LTTLFWLGAIGMLVXT	LT15	VALIVYLDLVTXVGFG	VG15	0	6	[1jgj]
LFSTIAFLXXLYYLLT	LT15	ALVAVLWTAYPILWIV	AV15	4	5	[2z55, 1vgo]
LTTLFWLGAIGMLVXT	LT15	TLVGISGIAAVAYXVM	TM15	0	1	[1jgj]
LTTLFWLGAIGMLVXT	LT15	GISGIAAVAYXVMALG	GG15	0	1	[1jgj]
LTTLFWLGAIGMLVXT	LT15	ALIVYLDLVTKVGFGF	AF15	0	6	[1jgj]
LTTLFWLGAIGMLVXT	LT15	VGISGIAAVAYXVXAL	VL15	0	1	[1jgj]
LTTLFWLGAIGMLVXT	LT15	VXLDLVTXVGFGFIAL	VL15	0	6	[1jgj]
LTTLFWLGAIGMLVXT	LT15	IVYLDLVTKVGFGFIA	IA15	0	6	[1jgj]
LFSTIAFLXXLYYLLT	LT15	IGVDALMIXTGLIXXL	IL15	4	3	[2z55, 1vgo]
LFSTIAFLXXLYYLLT	LT15	IGXLIGVDALMIXTGL	IL15	4	3	[2z55, 1vgo]
LTTLFWLGAIGMLVXT	LT15	YVTLVGISGXAAXAYA	YA15	0	1	[1jgj]
LTTLFWLGAIGMLVXT	LT15	LDLVTXVGFGFIALDA	LA15	0	6	[1jgj]
LFSTIAFLXXLYYLLT	LT15	LXGXDALMIVTGLXGA	LA15	4	3	[2z55, 1vgo]
LTTLFWLGAIGMLVXT	LT15	LXGISGIAAVAYXXXA	LA15	0	1	[1jgj]
LTTLFWLGAIGMLVXT	LT15	SGIAAVAYXVMALGVG	SG15	0	1	[1jgj]
LTTLFWLGAIGMLVXT	LT15	YYVTLVGISGIAAXAY	YY15	0	1	[1jgj]
LFSTIAFLXXLYYLLT	LT15	TXLVAVLWTAYPILWI	TI15	4	5	[2z55, 1vgo]
LFSTIAFLXXLYYLLT	LT15	TLXXLVAVLWTAYPIL	TL15	4	5	[2z55, 1vgo]
LFSTIAFLXXLYYLLT	LT15	FXTLTALVAVLWXAYP	FP15	4	5	[1vgo]
LFSTIAFLXXLYYLLT	LT15	VTIGTLIGVDALMIVT	VT15	4	3	[1vgo]
LTTLFWLGAIGMLVXT	LT15	YLDLVTKVGFGFIALD	YD15	0	6	[1jgj]
LTTLFWLGAIGMLVXT	LT15	ISGIAAVAYXVMALGV	IV15	0	1	[1jgj]
LTTLFWLGAIGMLVXT	LT15	GIAAVAYXVMALGVGW	GW15	0	1	[1jgj]
LFSTIAFLXXLYYLLT	LT15	LVXVLWTAYPILXXXG	LG15	4	5	[2z55, 1vgo]
LTTLFWLGAIGMLVXT	LT15	DVALIVYLDLVTKVGF	DF15	0	6	[1jgj]
IADVLAKAGYGVLIYN	IN15	LLLLATWGFYXIAYMI	LI15	6	5	[3ddl]
ICGVCAFLIILWGIWN	IN15	MSTQIVVITSGLIADL	ML15	4	3	[2m3g]
ICGVCAFLIILWGIWN	IN15	LVTYFTVLWXGYPXXW	LW15	4	5	[2m3g]
IADVLAKAGYGVLIYN	IN15	SMMVSALVVFIAGYHY	SY15	6	1	[3ddl]
ICGVCAFLIILWGIWN	IN15	KLVTYFTVLWIGYPIV	KV15	4	5	[2m3g]
ICGVCAFLIILWGIWN	IN15	IGXLMSTQIVVITSGL	IL15	4	3	[2m3g]
ICGVCAFLIILWGIWN	IN15	FLMSTQIVVITSGLIA	FA15	4	3	[2m3g]
IADVLAKAGYGVLIYN	IN15	FTVATMTASFVFXVLA	FA15	6	0	[3ddl]
ICGVCAFLIILWGIWN	IN15	STQIVVITSGLIAXLS	SS15	4	3	[2m3g]
ICGVCAFLIILWGIWN	IN15	TYFTVLWIGYPXXWII	TI15	4	5	[2m3g]
IADVLAKAGYGVLIYN	IN15	ARLLLLATWGFYPIAY	AY15	6	5	[3ddl]
IADVLAKAGYGVLIYN	IN15	NARLLLLATWGFYPIA	NA15	6	5	[3ddl]
ICGVCAFLIILWGIWN	IN15	TLIGFLMSTQIVVITS	TS15	4	3	[2m3g]
IADVLAKAGYGVLIYN	IN15	TMTASFVFFVLARNNV	TV15	6	0	[3ddl]
IADVLAKAGYGVLIYN	IN15	ATMTASFVFFVLARNN	AN15	6	0	[3ddl]
IADVLAKAGYGVLIYN	IN15	FSFTVATMTASFVFFV	FV15	6	0	[3ddl]
ICGVCAFLIILWGIWN	IN15	LIGFLMSTQIVVITSG	LG15	4	3	[2m3g]
ICGVCAFLIILWGIWN	IN15	DKLVTYFTVLWIGYPI	DI15	4	5	[2m3g]
IADVLAKAGYGVLIYN	IN15	LGNARLLLLATWGFYP	LP15	6	5	[3ddl]
ICGVCAFLIILWGIWN	IN15	LMSTQIVVITSGLIAD	LD15	4	3	[2m3g]
ICGVCAFLIILWGIWN	IN15	VTYFTVLWIGYPIVWI	VI15	4	5	[2m3g]
IADVLAKAGYGVLIYN	IN15	TVATMTASFVFFVLAR	TR15	6	0	[3ddl]
IADVLAKAGYGVLIYN	IN15	MMVSALVVFIAGYHYF	MF15	6	1	[3ddl]
IADVLAKAGYGVLIYN	IN15	WLLTVPLLTVELVLVM	WM15	6	2	[3ddl]
IADVLAKAGYGVLIYN	IN15	RLLLLATWGFYPIAYM	RM15	6	5	[3ddl]
IADVLAKAGYGVLIYN	IN15	VATMTASFVFFVLARN	VN15	6	0	[3ddl]
IADVLAKAGYGVLIYN	IN15	RISMMVSALVVFIAGY	RY15	6	1	[3ddl]
IADVLAKAGYGVLIYN	IN15	ISMMVSALVVFIAGYH	IH15	6	1	[3ddl]
IADVLAKAGYGVLIYN	IN15	MVSALVVFIAGYHYFR	MR15	6	1	[3ddl]
GIGTLLMLIGTFYFIV	GV15	ETLXFMVLDXXXKVGF	EF15	0	6	[1uaz]
GIGTLLMLIGTFYFIV	GV15	IETLLFMVLDVXXKVG	IG15	0	6	[1uaz]
GIGTLLMLIGTFYFIV	GV15	TLXFMVLDXXXXVGXG	TG15	0	6	[1uaz]
GIGTLLMLIGTFYFIV	GV15	ILVPGIASAAYLXMFF	IF15	0	1	[1uaz]
GIGTLLMLIGTFYFIV	GV15	TILVPGIASAAYLXMF	TF15	0	1	[1uaz]
GIGTLLMLIGTFYFIV	GV15	LXFMVLDVTAKVGFGF	LF15	0	6	[1uaz]
GIGTLLMLIGTFYFIV	GV15	LVXXIASAAYLSMFFG	LG15	0	1	[1uaz]
ILWAIYPFIXLLGPPG	IG15	LIVYLDLVTKVGFXXI	LI15	5	6	[3qap, 3qdc]
IETLLFMVLDVXXKVG	IG15	LGIGTLLXLIGTFXFI	LI15	6	0	[1uaz]
IILLGINLGLVAATLG	IG15	LIVYLDLVTKVGFXXI	LI15	1	6	[4gyc]
IXTAAMLYXLYVXFFG	IG15	TILAXVGADGIMIXTG	TG15	4	3	[1s8l, 1at9, 1e0p, 1s8j, 1r84, 1r2n, 1pxs, 1jv7, 1jv6, 1pxr, 4hwl, 1s54, 1s53, 1o0a, 3han, 3hao, 3hap, 1kg8, 3haq, 2wjk, 3har, 2wjl, 3has, 1q5i, 1tn5, 3utv, 1tn0, 3utw, 3utx, 3uty, 4fpd, 4hyx, 1f4z, 1qkp, 1qko, 1p8h, 1mgy, 1c3w, 1bm1, 2ntu, 1kme, 2ntw, 1s52, 1s51, 1py6, 2i20, 1vjm, 1x0i, 1x0k, 1xji]
ILWAIYPFIXLLGPPG	IG15	LFGMGAVAFXXLVYYL	LL15	5	4	[3qap, 3qdc]
IETLLFMVLDVXXKVG	IG15	LALXTALXGLGXLYFL	LL15	6	0	[1brr, 1r2n, 1r84, 4hyx, 1pxs, 1pxr, 4hwl, 1ixf, 3vi0, 1qkp, 1s54, 1s53, 1p8h, 1o0a, 3han, 1c8r, 3hap, 3haq, 4md2, 3har, 3has, 4md1, 3ns0, 1q5j, 1kgb, 1q5i, 1kme, 2ntw, 1s52, 1s51, 1py6, 4ov0, 1iw9, 3vhz, 2i21, 1tn5, 3nsb, 3mbv, 3utv, 1tn0, 3utw, 3utx, 1xji, 3uty]
IVITLNTVVMLAGFAG	IG15	LFGMGAVAFXXLVYYL	LL15	3	4	[1gue, 4gyc, 3qdc, 3qap, 2f93, 2ksy, 2f95, 1jgj, 1gu8, 1h68]
IETLLFMVLDVXXKVG	IG15	NVTVVLWSAYXVVWLI	NI15	6	5	[1brr, 1r2n, 1r84, 4hyx, 1pxs, 1pxr, 4hwl, 1ixf, 3vi0, 1qkp, 1s54, 1s53, 1p8h, 1o0a, 3han, 3hap, 3haq, 4md2, 3har, 3has, 4md1, 3ns0, 1q5j, 1q5i, 1kme, 2ntw, 1s52, 1s51, 1py6, 4ov0, 1iw9, 1tn5, 3nsb, 3mbv, 3utv, 1tn0, 3utw, 3utx, 1xji, 3uty]
IXTAAMLYXLYVXFFG	IG15	NVTVVLWSAYXVVWLI	NI15	4	5	[1at9, 1e0p, 1s8j, 1r84, 1r2n, 4hyx, 1f4z, 1pxs, 1pxr, 4hwl, 1qkp, 1qko, 1brd, 1s54, 1s53, 1p8h, 1o0a, 3han, 3hao, 3hap, 1kg8, 3haq, 2wjk, 3har, 2wjl, 3has, 1c3w, 1bm1, 1q5i, 2ntu, 1kme, 2ntw, 1s52, 1s51, 1py6, 2i20, 1vjm, 1tn5, 1x0k, 3utv, 1tn0, 3utw, 1xji, 3utx, 3uty, 4fpd]
IETLLFMVLDVXXKVG	IG15	VLRNVXXVLWSAYXVV	VV15	6	5	[1r2n, 1r84, 4hyx, 1pxs, 1pxr, 4hwl, 1qkp, 1s54, 1s53, 1o0a, 3han, 3hap, 3haq, 3har, 3has, 1q5i, 1kme, 2ntw, 1s52, 1s51, 1py6, 4ov0, 1tn5, 3utv, 1tn0, 3utw, 3utx, 1xji, 3uty]
IETLLFMVLDVXXKVG	IG15	VWWAISTAAMLYXXXV	VV15	6	4	[1brr, 1r2n, 1r84, 4hyx, 1pxs, 1pxr, 4hwl, 1ixf, 3vi0, 1qkp, 1s54, 1s53, 1p8h, 1o0a, 3han, 3hap, 4md2, 3has, 4md1, 3ns0, 1q5j, 1q5i, 1kme, 2ntw, 1s52, 1s51, 1py6, 4ov0, 1iw9, 1tn5, 3nsb, 3mbv, 3utv, 1tn0, 3utw, 3utx, 1xji, 3uty]
IXTAAMLYXLYVXFFG	IG15	VLRNVXXVLWSAYXVV	VV15	4	5	[1s8l, 1at9, 1e0p, 1s8j, 1r84, 1r2n, 1pxs, 1jv7, 1jv6, 1pxr, 4hwl, 1s54, 1s53, 1o0a, 3han, 3hao, 3hap, 1kg8, 3haq, 2wjk, 3har, 2wjl, 3has, 1q5i, 1tn5, 3utv, 1tn0, 3utw, 3utx, 3uty, 4fpd, 4hyx, 1f4z, 1qkp, 1qko, 1brd, 1mgy, 1c3w, 1bm1, 2ntu, 1kme, 2ntw, 1s52, 1s51, 1py6, 2i20, 1vjm, 1x0i, 1x0k, 1xji]
ILWAIYPFIXLLGPPG	IG15	VALIVYLDLVTXVGFG	VG15	5	6	[3qap, 3qdc]
IETLLFMVLDVXXKVG	IG15	VLWSAYXVVXLIGSEG	VG15	6	5	[1q5i, 1brr, 1s52, 1r2n, 1r84, 1pxr, 4hwl, 3han, 3hap, 3utv, 1tn0, 3har, 3utx, 1xji, 3has, 3uty]
ILWAIYPFIXLLGPPG	IG15	VDVALIVYLDLVTXVG	VG15	5	6	[3qap, 3qdc]
IXTAAMLYXLYVXFFG	IG15	VLWSAYXVVXLIGSEG	VG15	4	5	[1s52, 1r84, 1r2n, 1pxr, 4hwl, 3han, 3hap, 3utv, 1tn0, 1xji, 3utx, 3har, 3uty, 3has]
IXTAAMLYXLYVXFFG	IG15	VTVVLWSAYXVVXLIG	VG15	4	5	[1at9, 1e0p, 1r84, 1r2n, 4hyx, 1f4z, 1pxs, 1pxr, 4hwl, 1qkp, 1qko, 1brd, 1s54, 1s53, 1p8h, 1o0a, 3han, 3hao, 3hap, 1kg8, 3haq, 2wjk, 3har, 2wjl, 3has, 1c3w, 1bm1, 2ntu, 1kme, 2ntw, 1s52, 1s51, 1py6, 2i20, 1vjm, 1tn5, 1x0k, 3utv, 1tn0, 3utw, 1xji, 3utx, 3uty, 4fpd]
IETLLFMVLDVXXKVG	IG15	VTVVLWSAYXVVXLIG	VG15	6	5	[1brr, 1r2n, 1r84, 4hyx, 1pxs, 1pxr, 4hwl, 1ixf, 3vi0, 1qkp, 1s54, 1s53, 1p8h, 1o0a, 3han, 3hap, 3haq, 4md2, 3har, 3has, 4md1, 3ns0, 1q5j, 1q5i, 1kme, 2ntw, 1s52, 1s51, 1py6, 4ov0, 1iw9, 3vhz, 1tn5, 3nsb, 3mbv, 3utv, 1tn0, 3utw, 3utx, 1xji, 3uty]
IILLGINLGLVAATLG	IG15	VALIVYLDLVTXVGFG	VG15	1	6	[4gyc]
IILLGINLGLVAATLG	IG15	LRXXTVXLWAIYPFIW	LW15	1	5	[4gyc]
IXTAAMLYXLYVXFFG	IG15	LRNXTVVLWSAYXXXW	LW15	4	5	[1s8l, 1at9, 1e0p, 1s8j, 1r84, 1r2n, 1pxs, 1jv7, 1jv6, 1pxr, 4hwl, 1s54, 1s53, 1o0a, 3han, 3hao, 3hap, 1kg8, 3haq, 2wjk, 3har, 2wjl, 3has, 1q5i, 1tn5, 3utv, 1tn0, 3utw, 3utx, 3uty, 4fpd, 4hyx, 1f4z, 1qkp, 1qko, 1brd, 1p8h, 1mgy, 1c3w, 1bm1, 2ntu, 1kme, 2ntw, 1s52, 1s51, 1py6, 2i20, 1vjm, 1x0i, 1x0k, 1xji]
IETLLFMVLDVXXKVG	IG15	LRNXTVVLWSAYXXXW	LW15	6	5	[1brr, 1r2n, 1r84, 4hyx, 1pxs, 1pxr, 4hwl, 1qkp, 1s54, 1s53, 1p8h, 1o0a, 3han, 3hap, 3haq, 4md2, 3har, 3has, 4md1, 3ns0, 1q5j, 1q5i, 1kme, 2ntw, 1s52, 1s51, 1py6, 4ov0, 1tn5, 3nsb, 3mbv, 3utv, 1tn0, 3utw, 3utx, 1xji, 3uty]
IETLLFMVLDVXXKVG	IG15	IWXXLGTALMXLGXLY	IY15	6	0	[1brr, 1r2n, 1r84, 4hyx, 1pxs, 1pxr, 4hwl, 1ixf, 3vi0, 1qkp, 1s54, 1s53, 1p8h, 1o0a, 3han, 1c8r, 3hap, 3haq, 4md2, 3har, 3has, 4md1, 3ns0, 1q5j, 1kgb, 1q5i, 1kme, 2ntw, 1s52, 1s51, 1py6, 4ov0, 1iw9, 3vhz, 2i21, 1tn5, 3nsb, 3mbv, 3utv, 1tn0, 3utw, 3utx, 1xji, 3uty]
IETLLFMVLDVXXKVG	IG15	ALGTALMGXGXLYFLV	AV15	6	0	[1brr, 1r2n, 1r84, 4hyx, 1pxs, 1pxr, 4hwl, 1ixf, 3vi0, 1qkp, 1s54, 1s53, 1p8h, 1o0a, 3han, 3hap, 3haq, 4md2, 3har, 3has, 4md1, 3ns0, 1q5j, 1q5i, 1kme, 2ntw, 1s52, 1s51, 1py6, 4ov0, 1iw9, 3vhz, 1tn5, 3nsb, 3mbv, 3utv, 1tn0, 3utw, 3utx, 1xji, 3uty]
IETLLFMVLDVXXKVG	IG15	LGTALMGLGXLYFLVK	LK15	6	0	[1brr, 1r2n, 1r84, 4hyx, 1pxs, 1pxr, 4hwl, 3vi0, 1qkp, 1s54, 1s53, 1p8h, 1o0a, 3han, 3hap, 3haq, 4md2, 3har, 3has, 4md1, 3ns0, 1q5j, 1q5i, 1kme, 2ntw, 1s52, 1s51, 1py6, 4ov0, 1tn5, 3nsb, 3mbv, 1tn0, 3utw, 3utx, 1xji, 3uty]
IETLLFMVLDVXXKVG	IG15	LNIETLLFMVLDVSAK	LK15	6	6	[1r2n, 1r84, 3utv]
IETLLFMVLDVXXKVG	IG15	TALMGLGXLYFLVKGM	TM15	6	0	[1r2n, 1r84, 4hyx, 1pxs, 1pxr, 1s54, 1s53, 1p8h, 1o0a, 3han, 3hap, 3haq, 4md2, 3har, 3has, 4md1, 1q5j, 1q5i, 1kme, 2ntw, 1s51, 1py6, 4ov0, 1tn5, 3mbv, 1tn0, 3utw, 3utx, 1xji, 3uty]
IETLLFMVLDVXXKVG	IG15	GTXXMXLXXLYFLVKG	GG15	6	0	[1r2n, 1r84, 4hyx, 1pxs, 1pxr, 4hwl, 1qkp, 1s54, 1s53, 1p8h, 1o0a, 3han, 3hap, 3haq, 4md2, 3har, 3has, 4md1, 3ns0, 1q5j, 1q5i, 1kme, 2ntw, 1s51, 1py6, 4ov0, 1tn5, 3nsb, 3mbv, 1tn0, 3utw, 3utx, 1xji, 3uty]
IVITLNTVVMLAGFAG	IG15	GMGAVAFXGLVYYLVG	GG15	3	4	[1gue, 4gyc, 3qdc, 3qap, 2f93, 2ksy, 2f95, 1jgj, 1gu8, 1h68]
ILWAIYPFIXLLGPPG	IG15	GMGAVAFXGLVYYLVG	GG15	5	4	[3qap, 3qdc]
IETLLFMVLDVXXKVG	IG15	WLXIGTLLMLIGTXYF	WF15	6	0	[1uaz]
IETLLFMVLDVXXKVG	IG15	WLXLGTALMXLGXXYF	WF15	6	0	[1brr, 1r2n, 1r84, 4hyx, 1pxs, 1pxr, 4hwl, 1ixf, 3vi0, 1qkp, 1s54, 1s53, 1p8h, 1o0a, 3han, 1c8r, 3hap, 3haq, 4md2, 3har, 3has, 4md1, 3ns0, 1q5j, 1kgb, 1q5i, 1kme, 2ntw, 1s52, 1s51, 1py6, 4ov0, 1iw9, 3vhz, 2i21, 1tn5, 3nsb, 3mbv, 3utv, 1tn0, 3utw, 3utx, 1xji, 3uty]
IETLLFMVLDVXXKVG	IG15	WXXSTAAMLYXLYXXF	WF15	6	4	[1brr, 1r2n, 1r84, 4hyx, 1pxs, 1pxr, 4hwl, 3vi0, 1qkp, 1s54, 1s53, 1p8h, 1o0a, 3han, 3hap, 4md2, 4md1, 3ns0, 1q5j, 1q5i, 1kme, 2ntw, 1s52, 1s51, 1py6, 4ov0, 1iw9, 1tn5, 3nsb, 3mbv, 3utv, 1tn0, 3utw, 3utx, 1xji, 3uty]
IETLLFMVLDVXXKVG	IG15	ALXGLGXLYFLVKGMG	AG15	6	0	[1q5i, 1kme, 1s51, 1py6, 1pxs, 1pxr, 1tn5, 1s54, 1s53, 3haq, 1tn0, 3utw, 3har]
IXTAAMLYXLYVXFFG	IG15	AXXGADGIMIGTGLVG	AG15	4	3	[1s8l, 1at9, 1e0p, 1s8j, 1r84, 1r2n, 4hyx, 1f4z, 1pxs, 1pxr, 4hwl, 1qkp, 1qko, 1s54, 1s53, 1p8h, 1o0a, 3han, 3hao, 3hap, 1kg8, 3haq, 2wjk, 3har, 2wjl, 3has, 1c3w, 1bm1, 1q5i, 2ntu, 1kme, 2ntw, 1s52, 1s51, 1py6, 2i20, 1vjm, 1tn5, 1x0k, 3utv, 1tn0, 3utw, 1xji, 3utx, 3uty, 4fpd]
IETLLFMVLDVXXKVG	IG15	AAIAFTMYLSMLLGYG	AG15	6	1	[3uty]
IETLLFMVLDVXXKVG	IG15	LMGLGXLYFLVXGMGV	LV15	6	0	[1tn5, 1q5i, 1s54, 1s53, 1tn0]
IXTAAMLYXLYVXFFG	IG15	LAXVGADGIMIGTGLV	LV15	4	3	[1s8l, 1at9, 1e0p, 1s8j, 1r84, 1r2n, 4hyx, 1f4z, 1pxs, 1pxr, 4hwl, 1qkp, 1qko, 1s54, 1s53, 1p8h, 1o0a, 3han, 3hao, 1kg8, 3hap, 3haq, 2wjk, 3har, 2wjl, 3has, 1c3w, 1bm1, 1q5i, 2ntu, 1kme, 2ntw, 1s52, 1s51, 1py6, 2i20, 1vjm, 1tn5, 1x0k, 3utv, 1tn0, 3utw, 1xji, 3utx, 3uty, 4fpd]
IXTAAMLYXLYVXFFG	IG15	KXLRNVTVVLWSAYXV	KV15	4	5	[1s8l, 1e0p, 1s8j, 1r84, 1r2n, 4hyx, 1f4z, 1pxs, 1jv7, 1jv6, 1pxr, 4hwl, 1qkp, 1qko, 1s54, 1s53, 1o0a, 1mgy, 3han, 3hao, 3hap, 3haq, 2wjk, 3har, 2wjl, 3has, 1c3w, 1bm1, 1q5i, 2ntu, 1kme, 2ntw, 1s52, 1s51, 1py6, 2i20, 1vjm, 1tn5, 1x0i, 1x0k, 3utv, 1tn0, 3utw, 1xji, 3utx, 3uty]
IETLLFMVLDVXXKVG	IG15	KXLRNVTVVLWSAYXV	KV15	6	5	[1r2n, 1r84, 4hyx, 1pxs, 1pxr, 4hwl, 1qkp, 1s54, 1s53, 1o0a, 3han, 3hap, 3haq, 3har, 3has, 1q5i, 1kme, 2ntw, 1s52, 1s51, 1py6, 1tn5, 3utv, 1tn0, 3utw, 3utx, 1xji, 3uty]
ILWAIYPFIXLLGPPG	IG15	ALIVYLDLVTKVGFGF	AF15	5	6	[3qap, 3qdc]
IILLGINLGLVAATLG	IG15	ALIVYLDLVTKVGFGF	AF15	1	6	[4gyc]
IXTAAMLYXLYVXFFG	IG15	QGTILAXVGADGIMIG	QG15	4	3	[1s8l, 1s8j, 1q5i, 1kme, 1r84, 1r2n, 4hyx, 1jv7, 1jv6, 1qkp, 1s54, 1s53, 1x0i, 1mgy, 3han, 3utv, 3hap, 1tn0, 3utw, 3haq, 1xji, 3uty, 3has]
ILWAIYPFIXLLGPPG	IG15	VXLDLVTXVGFGFIAL	VL15	5	6	[3qap, 3qdc]
IXTAAMLYXLYVXFFG	IG15	VGXDGIMIXTGLVXAL	VL15	4	3	[1at9, 1e0p, 1r84, 1r2n, 1f4z, 1pxs, 1pxr, 4hwl, 1qkp, 1qko, 1s54, 1s53, 1p8h, 1o0a, 3han, 3hao, 3hap, 1kg8, 2wjk, 3har, 2wjl, 3has, 1c3w, 1bm1, 1q5i, 2ntu, 1kme, 2ntw, 1s52, 1s51, 1py6, 2i20, 1vjm, 1tn5, 1x0k, 3utv, 1tn0, 1xji, 3utx, 3uty, 4fpd]
IILLGINLGLVAATLG	IG15	VXLDLVTXVGFGFIAL	VL15	1	6	[4gyc]
IXTAAMLYXLYVXFFG	IG15	IXAXVGADGIMIXTXL	IL15	4	3	[1s8l, 1at9, 1e0p, 1s8j, 1r84, 1r2n, 1pxs, 1jv7, 1jv6, 1pxr, 4hwl, 1s54, 1s53, 1o0a, 3han, 3hao, 3hap, 1kg8, 3haq, 2wjk, 3har, 2wjl, 3has, 1q5i, 1tn5, 3utv, 1tn0, 3utw, 3utx, 3uty, 4fpd, 4hyx, 1f4z, 1qkp, 1qko, 1brd, 1p8h, 1mgy, 1c3w, 1bm1, 2ntu, 1kme, 2ntw, 1s52, 1s51, 1py6, 2i20, 1vjm, 1x0i, 1x0k, 1xji]
IVITLNTVVMLAGFAG	IG15	IXWILXTPLIVYXLGL	IL15	3	2	[1gue, 3qdc, 3qap, 2f93, 2ksy, 2f95, 1jgj, 1gu8, 1h68]
ILWAIYPFIXLLGPPG	IG15	IVYLDLVTKVGFGFIA	IA15	5	6	[3qap, 3qdc]
IILLGINLGLVAATLG	IG15	IVYLDLVTKVGFGFIA	IA15	1	6	[4gyc]
IXTAAMLYXLYVXFFG	IG15	GADGIMIGTXLVGALT	GT15	4	3	[4hwl, 1at9, 1bm1, 1q5i, 1p8h, 1s52, 1x0k, 1tn0, 1pxr, 3utx, 3har]
IXTAAMLYXLYVXFFG	IG15	GTXLAXVGADGIMIGT	GT15	4	3	[1s8l, 1e0p, 1s8j, 1r84, 1r2n, 4hyx, 1f4z, 1pxs, 1jv7, 1jv6, 1pxr, 4hwl, 1qkp, 1qko, 1s54, 1s53, 1o0a, 1mgy, 3han, 3hao, 3hap, 3haq, 2wjk, 3har, 2wjl, 3has, 1c3w, 1q5i, 2ntu, 1kme, 2ntw, 1s52, 1s51, 1py6, 2i20, 1vjm, 1tn5, 1x0i, 1x0k, 3utv, 1tn0, 3utw, 1xji, 3utx, 3uty]
IVITLNTVVMLAGFAG	IG15	WILTTPLIVYFLGLLA	WA15	3	2	[3qdc, 1gu8, 1h68]
IXTAAMLYXLYVXFFG	IG15	LXXXDGIMIXTGLXXA	LA15	4	3	[1at9, 1e0p, 1r84, 1r2n, 4hyx, 1f4z, 1pxs, 1pxr, 4hwl, 1qkp, 1qko, 1s54, 1s53, 1p8h, 1o0a, 3han, 3hao, 1kg8, 3haq, 2wjk, 3har, 2wjl, 3has, 1c3w, 1bm1, 1q5i, 2ntu, 1kme, 2ntw, 1s52, 1s51, 1py6, 2i20, 1vjm, 1tn5, 1x0k, 3utv, 1tn0, 3utw, 1xji, 3utx, 3uty, 4fpd]
IETLLFMVLDVXXKVG	IG15	LWSAYPVVWLIGSEGA	LA15	6	5	[1brr]
ILWAIYPFIXLLGPPG	IG15	LDLVTXVGFGFIALDA	LA15	5	6	[3qap, 3qdc]
IETLLFMVLDVXXKVG	IG15	ILVPGIASAAYLXMFF	IF15	6	1	[1uaz]
IVITLNTVVMLAGFAG	IG15	DWILTTPLIVYXLXLL	DL15	3	2	[1gue, 3qdc, 2f93, 2f95, 1jgj, 1gu8, 1h68]
IETLLFMVLDVXXKVG	IG15	AIAFTMXLXMLLGYGL	AL15	6	1	[1kme, 1brr, 1s52, 1r2n, 1r84, 4hwl, 1qkp, 3han, 3hap, 3har, 3utx, 1xji, 3has, 3uty]
IETLLFMVLDVXXKVG	IG15	FKVLRNVTVVLWSAYA	FA15	6	5	[1q5i]
IXTAAMLYXLYVXFFG	IG15	FKVLRNVTVVLWSAYA	FA15	4	5	[1q5i]
IXTAAMLYXLYVXFFG	IG15	AVGADGIMIGTGLVGA	AA15	4	3	[3hap]
IILLGINLGLVAATLG	IG15	VRLRNLTVXLWAIYPF	VF15	1	5	[4gyc]
IETLLFMVLDVXXKVG	IG15	KFYAITTLVPAIAFTA	KA15	6	1	[1pxs]
IILLGINLGLVAATLG	IG15	RXXTVXLWAIYPFIWL	RL15	1	5	[4gyc]
IETLLFMVLDVXXKVG	IG15	RNXTVXLWSAYXVXXL	RL15	6	5	[1brr, 1r2n, 1r84, 4hyx, 1pxs, 1pxr, 4hwl, 1ixf, 3vi0, 1qkp, 1s54, 1s53, 1p8h, 1o0a, 3han, 3hap, 3haq, 4md2, 3har, 3has, 4md1, 3ns0, 1q5j, 1q5i, 1kme, 2ntw, 1s52, 1s51, 1py6, 4ov0, 1iw9, 1tn5, 3nsb, 3mbv, 3utv, 1tn0, 3utw, 3utx, 1xji, 3uty]
IXTAAMLYXLYVXFFG	IG15	RNXTVXLWSAYXVXXL	RL15	4	5	[1s8l, 1at9, 1e0p, 1s8j, 1r84, 1r2n, 4hyx, 1f4z, 1pxs, 1pxr, 4hwl, 1qkp, 1qko, 1brd, 1s54, 1s53, 1p8h, 1o0a, 3han, 3hao, 3hap, 1kg8, 3haq, 2wjk, 3har, 2wjl, 3has, 1c3w, 1bm1, 1q5i, 2ntu, 1kme, 2ntw, 1s52, 1s51, 1py6, 2i20, 1vjm, 1tn5, 1x0i, 1x0k, 3utv, 1tn0, 3utw, 1xji, 3utx, 3uty, 4fpd]
IETLLFMVLDVXXKVG	IG15	RPEWIXLALGTALXGL	RL15	6	0	[3utv]
IVITLNTVVMLAGFAG	IG15	RYXXWXLTXPLIVYFL	RL15	3	2	[1gue, 3qdc, 3qap, 2f93, 2ksy, 2f95, 1jgj, 1gu8, 1h68]
IETLLFMVLDVXXKVG	IG15	RXVWWAISTAAMLXXL	RL15	6	4	[1brr, 1r2n, 1r84, 1pxs, 1pxr, 4hwl, 1ixf, 3vi0, 1s54, 1s53, 1p8h, 1o0a, 1c8r, 4md2, 4md1, 3ns0, 1q5j, 1kgb, 1q5i, 1kme, 2ntw, 1s52, 1s51, 1py6, 4ov0, 1iw9, 3vhz, 2i21, 1tn5, 3nsb, 3mbv, 1tn0, 3utx, 3uty]
IETLLFMVLDVXXKVG	IG15	FYAIXTLXXXIAFTXY	FY15	6	1	[1q5i, 1kme, 2ntw, 1s51, 1r2n, 1r84, 4hyx, 1py6, 4ov0, 1pxs, 1pxr, 1qkp, 1tn5, 1s54, 1o0a, 3han, 3hap, 3haq, 1tn0, 3har, 1xji, 3has]
IETLLFMVLDVXXKVG	IG15	FVWWAISTAAMLYXLY	FY15	6	4	[1brr, 1r2n, 1r84, 4hyx, 1pxs, 1pxr, 4hwl, 1ixf, 3vi0, 1qkp, 1s54, 1s53, 1p8h, 1o0a, 3han, 1c8r, 3hap, 4md2, 3has, 4md1, 3ns0, 1q5j, 1kgb, 1q5i, 1kme, 2ntw, 1s52, 1s51, 1py6, 4ov0, 1iw9, 3vhz, 2i21, 1tn5, 3nsb, 3mbv, 3utv, 1tn0, 3utw, 3utx, 1xji, 3uty]
IETLLFMVLDVXXKVG	IG15	AIXTLXXXIAFTXXLS	AS15	6	1	[1brr, 1r2n, 1r84, 4hyx, 1pxs, 1pxr, 4hwl, 3vi0, 1qkp, 1s54, 1p8h, 1o0a, 3han, 3hap, 3haq, 4md2, 3har, 3has, 4md1, 3ns0, 1q5j, 1q5i, 1kme, 2ntw, 1s52, 1s51, 1py6, 4ov0, 1tn5, 3nsb, 3mbv, 1tn0, 1xji]
ILWAIYPFIXLLGPPG	IG15	YALFGMGAVAFXGLVY	YY15	5	4	[3qap, 3qdc]
IVITLNTVVMLAGFAG	IG15	YALFGMGAVAFXGLVY	YY15	3	4	[4gyc, 3qdc, 3qap, 2ksy, 1jgj, 1h2s]
IETLLFMVLDVXXKVG	IG15	IXXLXXXIAFTXXLXM	IM15	6	1	[1brr, 1r2n, 1r84, 4hyx, 1pxs, 1pxr, 4hwl, 1ixf, 3vi0, 1qkp, 1s54, 1p8h, 1o0a, 3han, 3hap, 3haq, 4md2, 3har, 3has, 4md1, 3ns0, 1q5j, 1q5i, 1kme, 2ntw, 1s52, 1s51, 1py6, 4ov0, 1iw9, 1tn5, 3nsb, 3mbv, 1tn0, 1xji]
IETLLFMVLDVXXKVG	IG15	TILVPGIASAAYLXMF	TF15	6	1	[1uaz]
IETLLFMVLDVXXKVG	IG15	TLWLGIGTLLMLIGTF	TF15	6	0	[1uaz]
IETLLFMVLDVXXKVG	IG15	NIETLLFMVLDVSAKV	NV15	6	6	[1brr, 1s52, 1r2n, 1r84, 4hyx, 4hwl, 1qkp, 3han, 3hap, 3utv, 3haq, 3utw, 3har, 3utx, 1xji, 3has, 3uty]
IETLLFMVLDVXXKVG	IG15	YAIXXLXXXIAFTXXL	YL15	6	1	[1r2n, 1r84, 4hyx, 1pxs, 1pxr, 4hwl, 1qkp, 1s54, 1p8h, 1o0a, 3han, 3hap, 3haq, 4md2, 3har, 3has, 4md1, 1q5j, 1q5i, 1kme, 2ntw, 1s52, 1s51, 1py6, 4ov0, 1tn5, 3mbv, 1tn0, 1xji]
IETLLFMVLDVXXKVG	IG15	VXAIAFTMXLSMLLGY	VY15	6	1	[1kme, 1brr, 1s52, 1r2n, 1r84, 4hwl, 1qkp, 3hap, 3har, 3utx, 1xji, 3has, 3uty]
IVITLNTVVMLAGFAG	IG15	VPRYIDWILTTPLIVY	VY15	3	2	[2ksy, 1jgj]
IETLLFMVLDVXXKVG	IG15	TLXXXIAFTXXLSMLL	TL15	6	1	[1brr, 1r2n, 1r84, 4hyx, 1pxs, 1pxr, 4hwl, 1ixf, 3vi0, 1qkp, 1s54, 1s53, 1p8h, 1o0a, 3han, 1c8r, 3hap, 3haq, 4md2, 3har, 3has, 4md1, 3ns0, 1q5j, 1kgb, 1q5i, 1kme, 2ntw, 1s52, 1s51, 1py6, 4ov0, 1iw9, 3vhz, 2i21, 1tn5, 3nsb, 3mbv, 1tn0, 3utx, 1xji, 3uty]
IETLLFMVLDVXXKVG	IG15	TTLXXXIAFTXXLSML	TL15	6	1	[1brr, 1r2n, 1r84, 4hyx, 1pxs, 1pxr, 4hwl, 1ixf, 3vi0, 1qkp, 1s54, 1p8h, 1o0a, 3han, 3hap, 3haq, 4md2, 3har, 3has, 4md1, 3ns0, 1q5j, 1q5i, 1kme, 2ntw, 1s52, 1s51, 1py6, 4ov0, 1iw9, 3vhz, 1tn5, 3nsb, 3mbv, 1tn0, 1xji]
IETLLFMVLDVXXKVG	IG15	IAFTMXLSMLLGYGLT	IT15	6	1	[4hwl, 1s52]
IETLLFMVLDVXXKVG	IG15	PAIAFTMXLSMXLGYG	PG15	6	1	[1kme, 1brr, 1s52, 1r2n, 1r84, 4hwl, 1qkp, 3han, 3hap, 3har, 3utx, 1xji, 3has]
IETLLFMVLDVXXKVG	IG15	PEWIWLALGTALMGLG	PG15	6	0	[3utv]
IVITLNTVVMLAGFAG	IG15	ALFGMGAVAFXGLVYY	AY15	3	4	[4gyc, 3qdc, 3qap, 2f93, 2ksy, 2f95, 1jgj, 1h2s]
IVITLNTVVMLAGFAG	IG15	APRYIXWILTTPLIVY	AY15	3	2	[1gue, 3qdc, 3qap, 1gu8, 1h68, 1h2s]
IETLLFMVLDVXXKVG	IG15	APAIAFTMYLSMLLGY	AY15	6	1	[3han]
ILWAIYPFIXLLGPPG	IG15	ALFGMGAVAFXGLVYY	AY15	5	4	[3qap, 3qdc]
IXTAAMLYXLYVXFFG	IG15	TVVLWSAYXVVWLIGS	TS15	4	5	[1at9, 1bm1, 1s52, 1r84, 1r2n, 1pxr, 4hwl, 3han, 3hap, 3utv, 1tn0, 1xji, 3utx, 3har, 3uty, 3has]
IETLLFMVLDVXXKVG	IG15	TVVLWSAYXVVWLIGS	TS15	6	5	[1q5i, 1brr, 1s52, 1r2n, 1r84, 1pxr, 4hwl, 3han, 3hap, 3utv, 1tn0, 3har, 3utx, 1xji, 3has, 3uty]
IXTAAMLYXLYVXFFG	IG15	VVLWSAYXVVWXIGSE	VE15	4	5	[1at9, 1s52, 1r84, 1r2n, 1pxr, 4hwl, 3han, 3hap, 3utv, 1tn0, 1xji, 3utx, 3har, 3uty, 3has]
IETLLFMVLDVXXKVG	IG15	VVLWSAYXVVWXIGSE	VE15	6	5	[1q5i, 1brr, 1s52, 1r2n, 1r84, 1pxr, 4hwl, 3han, 3hap, 3utv, 1tn0, 3har, 3utx, 1xji, 3has, 3uty]
IETLLFMVLDVXXKVG	IG15	FKXLRNVTVVLWXAYP	FP15	6	5	[1kme, 2ntw, 1s52, 1s51, 1py6, 1pxs, 1pxr, 4hwl, 1qkp, 1tn5, 1s54, 1s53, 3haq, 1tn0, 3har, 3utx, 3has, 3uty]
IXTAAMLYXLYVXFFG	IG15	FKXLRNVTVVLWXAYP	FP15	4	5	[1s8l, 1e0p, 1s8j, 1pxs, 1jv7, 1jv6, 1pxr, 4hwl, 1qkp, 1qko, 1s54, 1s53, 1mgy, 3hao, 2wjl, 1c3w, 2ntu, 1kme, 2ntw, 1s52, 1s51, 1py6, 2i20, 1vjm, 1tn5, 1x0k, 1tn0, 3utx, 3uty]
IETLLFMVLDVXXKVG	IG15	KKFYAIXTLVPAIAFT	KT15	6	1	[1s54]
IETLLFMVLDVXXKVG	IG15	KFYAIXTLVXXIAFTM	KM15	6	1	[1q5i, 1kme, 1s54, 2ntw, 1s51, 1py6, 1tn0, 3utw, 3haq, 1pxr]
IVITLNTVVMLAGFAG	IG15	PRYIXWILTTPLIVYF	PF15	3	2	[1gue, 3qdc, 3qap, 2f93, 2ksy, 2f95, 1jgj, 1gu8, 1h68]
IETLLFMVLDVXXKVG	IG15	AXVLVLWTAYPILXII	AI15	6	5	[1uaz]
IILLGINLGLVAATLG	IG15	AVFIFVGALTVLFGAI	AI15	1	0	[4gyc]
IVITLNTVVMLAGFAG	IG15	YXXWILTTPLIVYXLG	YG15	3	2	[1gue, 3qdc, 3qap, 2f93, 2ksy, 2f95, 1jgj, 1gu8, 1h68]
IVITLNTVVMLAGFAG	IG15	MGAVAFXGLVYYLVGP	MP15	3	4	[1gue, 4gyc, 3qdc, 3qap, 2f93, 2ksy, 2f95, 1jgj, 1gu8, 1h68]
ILWAIYPFIXLLGPPG	IG15	MGAVAFXGLVYYLVGP	MP15	5	4	[3qap, 3qdc]
IVITLNTVVMLAGFAG	IG15	GAVAFXGLVYYLVGPM	GM15	3	4	[1gue, 4gyc, 3qdc, 3qap, 2f93, 2ksy, 2f95, 1jgj, 1gu8, 1h68]
ILWAIYPFIXLLGPPG	IG15	GAVAFXGLVYYLVGPM	GM15	5	4	[3qap, 3qdc]
IVITLNTVVMLAGFAG	IG15	FGMGAVAFXGLVYYLV	FV15	3	4	[1gue, 4gyc, 3qdc, 3qap, 2f93, 2ksy, 2f95, 1jgj, 1gu8, 1h68]
IVITLNTVVMLAGFAG	IG15	FXPRYIDWILTTPLIV	FV15	3	2	[3qdc, 3qap, 2ksy, 1jgj]
ILWAIYPFIXLLGPPG	IG15	FGMGAVAFXGLVYYLV	FV15	5	4	[3qap, 3qdc]
ILWAIYPFIXLLGPPG	IG15	YLDLVTKVGFGFIALD	YD15	5	6	[3qap, 3qdc]
ILWAIYPFIXLLGPPG	IG15	AVAFXGLVYYLVGPMT	AT15	5	4	[3qap, 3qdc]
IVITLNTVVMLAGFAG	IG15	AVAFXGLVYYLVGPMT	AT15	3	4	[1gue, 4gyc, 3qdc, 3qap, 2f93, 2ksy, 2f95, 1jgj, 1gu8, 1h68]
IETLLFMVLDVXXKVG	IG15	PFYAITTLVPAIAFTM	PM15	6	1	[1tn5]
IILLGINLGLVAATLG	IG15	NLTVXLWAIYPFIWLL	NL15	1	5	[4gyc]
IXTAAMLYXLYVXFFG	IG15	DQGTILAXVGADGIMI	DI15	4	3	[1s8l, 1s8j, 1q5i, 1kme, 1r84, 1r2n, 4hyx, 1jv7, 1jv6, 1qkp, 1s54, 1s53, 1x0i, 1mgy, 3han, 3utv, 3hap, 1tn0, 3utw, 3haq, 1xji, 3uty, 3has]
IILLGINLGLVAATLG	IG15	LTVXLWXIYPFIWXXG	LG15	1	5	[4gyc]
IETLLFMVLDVXXKVG	IG15	LXXXIAFTMXLXMLLG	LG15	6	1	[1kme, 1brr, 1s52, 1r2n, 1r84, 4hwl, 1qkp, 3han, 3hap, 3har, 3utx, 1xji, 3has, 3uty]
IETLLFMVLDVXXKVG	IG15	LVXXIASAAYLSMFFG	LG15	6	1	[1uaz]
IILLGINLGLVAATLG	IG15	DVALIVYLDLVTKVGF	DF15	1	6	[4gyc]
ILWAIYPFIXLLGPPG	IG15	DVALIVYLDLVTKVGF	DF15	5	6	[3qap, 3qdc]
IVITLNTVVMLAGFAG	IG15	RYALFGMGAVAFXGLV	RV15	3	4	[3qdc, 3qap, 2ksy, 1jgj]
IETLLFMVLDVXXKVG	IG15	VPLNIETLLFMVLDVS	VS15	6	6	[1r2n, 1r84]
IETLLFMVLDVXXKVG	IG15	EWIWLALGTALMGLGT	ET15	6	0	[4hwl, 1r2n, 1r84, 3utv]
IETLLFMVLDVXXKVG	IG15	PLNIETLLFMVLDVSA	PA15	6	6	[1r2n, 1r84, 3utv]
IILLGINLGLVAATLG	IG15	YVXLRNLTVXLWAIYP	YP15	1	5	[4gyc]
IILLGINLGLVAATLG	IG15	RLRNLTVXLWAIYPFI	RI15	1	5	[4gyc]
IETLLFMVLDVXXKVG	IG15	EWIWLALGTALMGLGV	EV15	6	0	[1s52]
IXTAAMLYXLYVXFFG	IG15	ADGIMIGTGLVGALTK	AK15	4	3	[1at9]
ETXXFMVLDVXAKVGF	EF15	LGIGTLLXLIGTFXFI	LI15	6	0	[2z55, 3wqj, 1vgo, 2ei4]
ETLXFMVLDXXXKVGF	EF15	LGIGTLLXLIGTFXFI	LI15	6	0	[1uaz]
ETLXFMVLDXXXKVGF	EF15	LALXTALXGLGXLYFL	LL15	6	0	[1m0k, 1s8l, 1at9, 1e0p, 1s8j, 2i1x, 1r2n, 1r84, 1pxs, 1ap9, 1m0m, 1pxr, 4hwl, 1s54, 1s53, 1o0a, 1c8s, 3han, 3hao, 1kg9, 1c8r, 1kg8, 3hap, 3haq, 3har, 2wjl, 3has, 1q5j, 2zzl, 1kgb, 1q5i, 1dze, 1tn5, 3nsb, 2brd, 3utv, 1tn0, 3utw, 3utx, 3uty, 1brx, 1fbb, 1brr, 1ucq, 4hyx, 1p8u, 1ixf, 3vi0, 1qkp, 1qko, 1p8h, 1qm8, 4md2, 2zfe, 4md1, 1iw6, 3ns0, 1c3w, 1kme, 2ntu, 2ntw, 1s52, 1s51, 1py6, 4ov0, 1iw9, 3v…
ETLXFMVLDXXXKVGF	EF15	NVTVVLWSAYXVVWLI	NI15	6	5	[1m0k, 1at9, 1e0p, 1s8j, 1r2n, 1r84, 1pxs, 1ap9, 1pxr, 4hwl, 1s54, 1s53, 1o0a, 3han, 3hao, 1kg9, 1kg8, 3hap, 3haq, 3har, 2wjl, 3has, 1q5j, 2zzl, 1q5i, 1tn5, 3nsb, 3utv, 1tn0, 3utw, 3utx, 3uty, 1brx, 1brr, 1ucq, 4hyx, 1ixf, 3vi0, 1qkp, 1qko, 1p8h, 1qm8, 4md2, 2zfe, 4md1, 1iw6, 3ns0, 1c3w, 1kme, 2ntu, 2ntw, 1s52, 1s51, 1py6, 4ov0, 1iw9, 2i20, 1vjm, 1x0s, 3mbv, 1x0k, 1xji]
ETXXFMVLDVXAKVGF	EF15	NTLTALVAVLWTAYPI	NI15	6	5	[1vgo]
ETLXFMVLDXXXKVGF	EF15	VWWAISTAAMLYXXXV	VV15	6	4	[1m0k, 1at9, 1e0p, 1r2n, 1r84, 1pxs, 1ap9, 1pxr, 4hwl, 1s54, 1s53, 1o0a, 3han, 3hao, 1kg9, 1kg8, 3hap, 2wjl, 3has, 1q5j, 2zzl, 1q5i, 1tn5, 3nsb, 2brd, 3utv, 1tn0, 3utw, 3utx, 3uty, 1brx, 1brr, 1ucq, 4hyx, 1ixf, 3vi0, 1qkp, 1qko, 1p8h, 1qm8, 4md2, 2zfe, 4md1, 1iw6, 3ns0, 1c3w, 1kme, 2ntu, 2ntw, 1s52, 1s51, 1py6, 4ov0, 1iw9, 2i20, 1vjm, 1x0s, 3mbv, 1x0k, 1xji]
ETLXFMVLDXXXKVGF	EF15	VLRNVXXVLWSAYXVV	VV15	6	5	[1brx, 1s8l, 1at9, 1e0p, 1s8j, 1r2n, 1r84, 4hyx, 1pxs, 1pxr, 4hwl, 1qkp, 1qko, 1s54, 1s53, 1o0a, 3han, 3hao, 1kg8, 3hap, 3haq, 3har, 2wjl, 3has, 1c3w, 1q5i, 1kme, 2ntu, 2ntw, 1s52, 1s51, 1py6, 4ov0, 2i20, 1vjm, 1tn5, 1x0i, 1x0k, 3utv, 1tn0, 3utw, 3utx, 1xji, 3uty]
ETLXFMVLDXXXKVGF	EF15	VLWSAYXVVXLIGSEG	VG15	6	5	[1fbb, 1q5i, 1brr, 1s52, 1r2n, 1r84, 1ap9, 1pxr, 4hwl, 3han, 2brd, 3hap, 3utv, 1tn0, 3har, 3utx, 1xji, 3has, 3uty]
ETLXFMVLDXXXKVGF	EF15	VTVVLWSAYXVVXLIG	VG15	6	5	[1m0k, 1at9, 1e0p, 1r2n, 1r84, 1pxs, 1ap9, 1pxr, 4hwl, 1s54, 1s53, 1o0a, 3han, 3hao, 1kg9, 1kg8, 3hap, 3haq, 3har, 2wjl, 3has, 1q5j, 2zzl, 1q5i, 1tn5, 3nsb, 3utv, 1tn0, 3utw, 3utx, 3uty, 1brx, 1brr, 1ucq, 4hyx, 1ixf, 3vi0, 1qkp, 1qko, 1p8h, 1qm8, 4md2, 2zfe, 4md1, 1iw6, 3ns0, 1c3w, 1kme, 2ntu, 2ntw, 1s52, 1s51, 1py6, 4ov0, 1iw9, 3vhz, 2i20, 1vjm, 1x0s, 3mbv, 1x0k, 1xji]
ETLXFMVLDXXXKVGF	EF15	LRNXTVVLWSAYXXXW	LW15	6	5	[1s8l, 1at9, 1e0p, 1s8j, 1r2n, 1r84, 1pxs, 1ap9, 1pxr, 4hwl, 1s54, 1s53, 1o0a, 3han, 3hao, 1kg9, 1kg8, 3hap, 3haq, 3har, 2wjl, 3has, 1q5j, 1q5i, 1tn5, 3nsb, 3utv, 1tn0, 3utw, 3utx, 3uty, 1brx, 1brr, 1ucq, 4hyx, 1qkp, 1qko, 1p8h, 4md2, 4md1, 3ns0, 1c3w, 1kme, 2ntu, 2ntw, 1s52, 1s51, 1py6, 4ov0, 2i20, 1vjm, 3mbv, 1x0i, 1x0k, 1xji]
ETXXFMVLDVXAKVGF	EF15	LTALVAVXWTAYPIXW	LW15	6	5	[2z55, 1vgo]
ETLXFMVLDXXXKVGF	EF15	IWXXLGTALMXLGXLY	IY15	6	0	[1s8l, 1at9, 1s8j, 2i1x, 1r2n, 1r84, 1pxs, 1ap9, 1m0m, 1pxr, 4hwl, 1s54, 1s53, 1o0a, 3han, 3hao, 1kg9, 1c8r, 1kg8, 3hap, 3haq, 3har, 2wjl, 3has, 1q5j, 2zzl, 1kgb, 1q5i, 1tn5, 3nsb, 2brd, 3utv, 1tn0, 3utw, 3utx, 3uty, 1brx, 1fbb, 1brr, 1ucq, 4hyx, 1ixf, 3vi0, 1qkp, 1qko, 1p8h, 4md2, 4md1, 3ns0, 1c3w, 1kme, 2ntu, 2ntw, 1s52, 1s51, 1py6, 4ov0, 1iw9, 3vhz, 2i20, 2i21, 1vjm, 3mbv, 1x0k, 1xji]
ETXXFMVLDVXAKVGF	EF15	ALVAVLWTAYPILWIV	AV15	6	5	[2z55, 1vgo, 2ei4]
ETLXFMVLDXXXKVGF	EF15	ALGTALMGXGXLYFLV	AV15	6	0	[1m0k, 1s8l, 1at9, 1e0p, 1s8j, 1r2n, 1r84, 1pxs, 1ap9, 1pxr, 4hwl, 1s54, 1s53, 1o0a, 3han, 3hao, 1kg9, 1kg8, 3hap, 3haq, 3har, 2wjl, 3has, 1q5j, 2zzl, 1q5i, 1tn5, 3nsb, 2brd, 3utv, 1tn0, 3utw, 3utx, 3uty, 1brx, 1brr, 1ucq, 4hyx, 1ixf, 3vi0, 1qkp, 1qko, 1p8h, 1qm8, 4md2, 2zfe, 4md1, 1iw6, 3ns0, 1c3w, 1kme, 2ntu, 2ntw, 1s52, 1s51, 1py6, 4ov0, 1iw9, 3vhz, 2i20, 1vjm, 1x0s, 3mbv, 1x0i, 1x0k, 1xji]
ETLXFMVLDXXXKVGF	EF15	LNIETLLFMVLDVSAK	LK15	6	6	[1r2n, 1r84, 3utv]
ETLXFMVLDXXXKVGF	EF15	LGTALMGLGXLYFLVK	LK15	6	0	[1m0k, 1s8l, 1at9, 1e0p, 1s8j, 1r2n, 1r84, 1pxs, 1ap9, 1pxr, 4hwl, 1s54, 1s53, 1o0a, 3han, 3hao, 1kg9, 1kg8, 3hap, 3haq, 3har, 2wjl, 3has, 1q5j, 1q5i, 1tn5, 3nsb, 1tn0, 3utw, 3utx, 3uty, 1brx, 1brr, 1ucq, 4hyx, 3vi0, 1qkp, 1qko, 1p8h, 4md2, 4md1, 3ns0, 1c3w, 1kme, 2ntu, 2ntw, 1s52, 1s51, 1py6, 4ov0, 2i20, 1vjm, 3mbv, 1x0i, 1x0k, 1xji]
ETLXFMVLDXXXKVGF	EF15	TALMGLGXLYFLVKGM	TM15	6	0	[1brx, 1s8l, 1at9, 1e0p, 1r2n, 1r84, 1ucq, 4hyx, 1pxs, 1pxr, 1qko, 1s54, 1s53, 1o0a, 1p8h, 3han, 3hao, 1kg8, 3hap, 3haq, 3har, 4md2, 2wjl, 3has, 4md1, 1c3w, 1q5j, 1q5i, 1kme, 2ntu, 2ntw, 1s51, 1py6, 4ov0, 2i20, 1vjm, 1tn5, 3mbv, 1x0i, 1x0k, 1tn0, 3utw, 3utx, 1xji, 3uty]
ETLXFMVLDXXXKVGF	EF15	GTXXMXLXXLYFLVKG	GG15	6	0	[1s8l, 1at9, 1e0p, 1s8j, 1r2n, 1r84, 1pxs, 1ap9, 1pxr, 4hwl, 1s54, 1s53, 1o0a, 3han, 3hao, 1kg9, 1kg8, 3hap, 3haq, 3har, 2wjl, 3has, 1q5j, 1q5i, 1tn5, 3nsb, 1tn0, 3utw, 3utx, 3uty, 1brx, 1ucq, 4hyx, 1qkp, 1qko, 1p8h, 4md2, 4md1, 3ns0, 1c3w, 1kme, 2ntu, 2ntw, 1s51, 1py6, 4ov0, 2i20, 1vjm, 3mbv, 1x0i, 1x0k, 1xji]
ETXXFMVLDVXAKVGF	EF15	GTXLMLIGTFYFIARG	GG15	6	0	[2z55, 1vgo]
ETLXFMVLDXXXKVGF	EF15	WLXLGTALMXLGXXYF	WF15	6	0	[1m0k, 1s8l, 1at9, 1e0p, 1s8j, 2i1x, 1r2n, 1r84, 1pxs, 1ap9, 1m0m, 1pxr, 4hwl, 1s54, 1s53, 1o0a, 1c8s, 3han, 3hao, 1kg9, 1c8r, 1kg8, 3hap, 3haq, 3har, 2wjl, 3has, 1q5j, 2zzl, 1kgb, 1q5i, 1dze, 1tn5, 3nsb, 2brd, 3utv, 1tn0, 3utw, 3utx, 3uty, 1brx, 1fbb, 1brr, 1ucq, 4hyx, 1p8u, 1ixf, 3vi0, 1qkp, 1qko, 1p8h, 1qm8, 4md2, 2zfe, 4md1, 1iw6, 3ns0, 1c3w, 1kme, 2ntu, 2ntw, 1s52, 1s51, 1py6, 4ov0, 1iw9, 3v…
ETXXFMVLDVXAKVGF	EF15	WLXIGTLLMLIGTXYF	WF15	6	0	[2z55, 3wqj, 1vgo, 2ei4]
ETLXFMVLDXXXKVGF	EF15	WLXIGTLLMLIGTXYF	WF15	6	0	[1uaz]
ETLXFMVLDXXXKVGF	EF15	WXXSTAAMLYXLYXXF	WF15	6	4	[1m0k, 1s8l, 1at9, 1e0p, 1s8j, 1r2n, 1r84, 1pxs, 1ap9, 1pxr, 4hwl, 1s54, 1s53, 1o0a, 3han, 3hao, 1kg9, 1kg8, 3hap, 2wjl, 1q5j, 1q5i, 1tn5, 3nsb, 3utv, 1tn0, 3utw, 3utx, 3uty, 1brx, 1brr, 1ucq, 4hyx, 3vi0, 1qkp, 1qko, 1p8h, 4md2, 2zfe, 4md1, 1iw6, 3ns0, 1c3w, 1kme, 2ntu, 2ntw, 1s52, 1s51, 1py6, 4ov0, 1iw9, 2i20, 1vjm, 1x0s, 3mbv, 1x0i, 1x0k, 1xji]
ETLXFMVLDXXXKVGF	EF15	ALXGLGXLYFLVKGMG	AG15	6	0	[1brx, 1c3w, 1at9, 1e0p, 1q5i, 1kme, 2ntu, 1s51, 1py6, 1pxs, 2i20, 1pxr, 1vjm, 1tn5, 1qko, 1s54, 1s53, 1x0k, 3hao, 3haq, 1tn0, 3utw, 3har, 2wjl]
ETLXFMVLDXXXKVGF	EF15	AAIAFTMYLSMLLGYG	AG15	6	1	[3uty]
ETLXFMVLDXXXKVGF	EF15	LMGLGXLYFLVXGMGV	LV15	6	0	[1vjm, 1tn5, 1q5i, 1s54, 1s53, 1tn0, 2i20]
ETLXFMVLDXXXKVGF	EF15	KXLRNVTVVLWSAYXV	KV15	6	5	[1brx, 1s8l, 1e0p, 1s8j, 1r2n, 1r84, 4hyx, 1pxs, 1pxr, 4hwl, 1qkp, 1qko, 1s54, 1s53, 1o0a, 3han, 3hao, 3hap, 3haq, 3har, 2wjl, 3has, 1c3w, 1q5i, 1kme, 2ntu, 2ntw, 1s52, 1s51, 1py6, 2i20, 1vjm, 1tn5, 1x0i, 1x0k, 3utv, 1tn0, 3utw, 3utx, 1xji, 3uty]
ETXXFMVLDVXAKVGF	EF15	IGTLLMLIGTFYFIAR	IR15	6	0	[2z55, 1vgo, 2ei4]
ETXXFMVLDVXAKVGF	EF15	TLLMLIGTFYFIARGW	TW15	6	0	[2z55, 1vgo]
ETLXFMVLDXXXKVGF	EF15	LWSAYPVVWLIGSEGA	LA15	6	5	[1fbb, 1brr, 2brd]
ETLXFMVLDXXXKVGF	EF15	ILVPGIASAAYLXMFF	IF15	6	1	[1uaz]
ETXXFMVLDVXAKVGF	EF15	ILVPGIASAAYLXMFF	IF15	6	1	[2z55, 3wqj, 1vgo, 2ei4]
ETLXFMVLDXXXKVGF	EF15	AIAFTMXLXMLLGYGL	AL15	6	1	[1at9, 1kme, 1brr, 1s52, 1r2n, 1r84, 4hwl, 1qkp, 3han, 3hap, 3har, 3utx, 1xji, 3has, 3uty]
ETLXFMVLDXXXKVGF	EF15	FKVLRNVTVVLWSAYA	FA15	6	5	[1q5i]
ETXXFMVLDVXAKVGF	EF15	AITILVPGIASAAYLA	AA15	6	1	[2z55, 1vgo]
ETLXFMVLDXXXKVGF	EF15	RPEWIXLALGTALXGL	RL15	6	0	[3utv]
ETLXFMVLDXXXKVGF	EF15	RNXTVXLWSAYXVXXL	RL15	6	5	[1m0k, 1s8l, 1at9, 1e0p, 1s8j, 1r2n, 1r84, 1pxs, 1ap9, 1pxr, 4hwl, 1s54, 1s53, 1o0a, 3han, 3hao, 1kg9, 1kg8, 3hap, 3haq, 3har, 2wjl, 3has, 1q5j, 2zzl, 1q5i, 1tn5, 3nsb, 3utv, 1tn0, 3utw, 3utx, 3uty, 1brx, 1brr, 1ucq, 4hyx, 1ixf, 3vi0, 1qkp, 1qko, 1p8h, 1qm8, 4md2, 2zfe, 4md1, 1iw6, 3ns0, 1c3w, 1kme, 2ntu, 2ntw, 1s52, 1s51, 1py6, 4ov0, 1iw9, 2i20, 1vjm, 1x0s, 3mbv, 1x0i, 1x0k, 1xji]
ETLXFMVLDXXXKVGF	EF15	RXVWWAISTAAMLXXL	RL15	6	4	[1e0p, 2i1x, 1r2n, 1r84, 1pxs, 1ap9, 1m0m, 1pxr, 4hwl, 1s54, 1s53, 1o0a, 1c8s, 3hao, 1kg9, 1c8r, 1kg8, 2wjl, 1q5j, 2zzl, 1kgb, 1q5i, 1tn5, 3nsb, 1tn0, 3utx, 3uty, 1fbb, 1brr, 1ucq, 1p8u, 1ixf, 3vi0, 1qko, 1p8h, 4md2, 4md1, 3ns0, 1c3w, 1kme, 2ntu, 2ntw, 1s52, 1s51, 1py6, 4ov0, 1iw9, 3vhz, 2i20, 2i21, 1vjm, 3mbv, 1x0k]
ETLXFMVLDXXXKVGF	EF15	KFYAITTLVPAIAFTA	KA15	6	1	[1pxs]
ETLXFMVLDXXXKVGF	EF15	AIXTLXXXIAFTXXLS	AS15	6	1	[1m0k, 1s8l, 1at9, 1e0p, 1s8j, 1r2n, 1r84, 1pxs, 1pxr, 1ap9, 4hwl, 1s54, 1o0a, 3han, 3hao, 1kg9, 1kg8, 3hap, 3haq, 3har, 2wjl, 3has, 1q5j, 1q5i, 1tn5, 3nsb, 1tn0, 1brx, 1brr, 1ucq, 4hyx, 3vi0, 1qkp, 1qko, 1p8h, 4md2, 4md1, 3ns0, 1c3w, 1kme, 2ntu, 2ntw, 1s52, 1s51, 1py6, 4ov0, 2i20, 1vjm, 3mbv, 1x0i, 1x0k, 1xji]
ETLXFMVLDXXXKVGF	EF15	FVWWAISTAAMLYXLY	FY15	6	4	[1m0k, 1at9, 1e0p, 1r2n, 1r84, 1pxs, 1ap9, 1pxr, 4hwl, 1s54, 1s53, 1o0a, 3han, 3hao, 1kg9, 1c8r, 1kg8, 3hap, 2wjl, 3has, 1q5j, 2zzl, 1kgb, 1q5i, 1tn5, 3nsb, 2brd, 3utv, 1tn0, 3utw, 3utx, 3uty, 1brx, 1fbb, 1brr, 1ucq, 4hyx, 1p8u, 1ixf, 3vi0, 1qkp, 1qko, 1p8h, 1qm8, 4md2, 2zfe, 4md1, 1iw6, 3ns0, 1c3w, 1kme, 2ntu, 2ntw, 1s52, 1s51, 1py6, 4ov0, 1iw9, 3vhz, 2i20, 2i21, 1vjm, 1x0s, 3mbv, 1x0k, 1xji]
ETLXFMVLDXXXKVGF	EF15	FYAIXTLXXXIAFTXY	FY15	6	1	[1brx, 1s8l, 1e0p, 1s8j, 1r2n, 1r84, 4hyx, 1pxs, 1pxr, 1qkp, 1qko, 1s54, 1o0a, 3han, 3hao, 1kg8, 3hap, 3haq, 3har, 2wjl, 3has, 1c3w, 1q5i, 1kme, 2ntu, 2ntw, 1s51, 1py6, 4ov0, 2i20, 1vjm, 1tn5, 1x0i, 1x0k, 1tn0, 1xji]
ETXXFMVLDVXAKVGF	EF15	YYAITILVPGIASAAY	YY15	6	1	[1vgo]
ETXXFMVLDVXAKVGF	EF15	ITXLVPGIAXAAYXXM	IM15	6	1	[2z55, 1vgo, 2ei4]
ETLXFMVLDXXXKVGF	EF15	IXXLXXXIAFTXXLXM	IM15	6	1	[1m0k, 1s8l, 1at9, 1e0p, 1s8j, 1r2n, 1r84, 1pxs, 1ap9, 1pxr, 4hwl, 1s54, 1o0a, 3han, 3hao, 1kg9, 1kg8, 3hap, 3haq, 3har, 2wjl, 3has, 1q5j, 2zzl, 1q5i, 1tn5, 3nsb, 1tn0, 1brx, 1brr, 1ucq, 4hyx, 1ixf, 3vi0, 1qkp, 1qko, 1p8h, 1qm8, 4md2, 2zfe, 4md1, 1iw6, 3ns0, 1c3w, 1kme, 2ntu, 2ntw, 1s52, 1s51, 1py6, 4ov0, 1iw9, 2i20, 1vjm, 1x0s, 3mbv, 1x0i, 1x0k, 1xji]
ETLXFMVLDXXXKVGF	EF15	NIETLLFMVLDVSAKV	NV15	6	6	[1brr, 1s52, 1r2n, 1r84, 4hyx, 4hwl, 1qkp, 3han, 3hap, 3utv, 3haq, 3utw, 3har, 3utx, 1xji, 3has, 3uty]
ETXXFMVLDVXAKVGF	EF15	TILVPGIASAAYLXMF	TF15	6	1	[2z55, 1vgo, 2ei4]
ETLXFMVLDXXXKVGF	EF15	TILVPGIASAAYLXMF	TF15	6	1	[1uaz]
ETLXFMVLDXXXKVGF	EF15	TLWLGIGTLLMLIGTF	TF15	6	0	[1uaz]
ETXXFMVLDVXAKVGF	EF15	TXLVAVLWTAYPILWI	TI15	6	5	[2z55, 1vgo, 2ei4]
ETLXFMVLDXXXKVGF	EF15	YAIXXLXXXIAFTXXL	YL15	6	1	[1brx, 1s8l, 1at9, 1e0p, 1s8j, 1r2n, 1r84, 1ucq, 4hyx, 1pxs, 1pxr, 4hwl, 1qkp, 1qko, 1s54, 1o0a, 1p8h, 3han, 3hao, 1kg8, 3hap, 3haq, 3har, 4md2, 2wjl, 3has, 4md1, 1c3w, 1q5j, 1q5i, 1kme, 2ntu, 2ntw, 1s52, 1s51, 1py6, 4ov0, 2i20, 1vjm, 1tn5, 3mbv, 1x0i, 1x0k, 1tn0, 1xji]
ETXXFMVLDVXAKVGF	EF15	YAITXLVPGIASAAYL	YL15	6	1	[2z55, 1vgo]
ETLXFMVLDXXXKVGF	EF15	VXAIAFTMXLSMLLGY	VY15	6	1	[1at9, 1kme, 1brr, 1s52, 1r2n, 1r84, 4hwl, 1qkp, 2brd, 3hap, 3har, 3utx, 1xji, 3has, 3uty]
ETXXFMVLDVXAKVGF	EF15	TLXXLVAVLWTAYPIL	TL15	6	5	[2z55, 1vgo]
ETLXFMVLDXXXKVGF	EF15	TLXXXIAFTXXLSMLL	TL15	6	1	[1s8l, 1at9, 1e0p, 1s8j, 2i1x, 1r2n, 1r84, 1pxs, 1pxr, 1ap9, 1m0m, 4hwl, 1s54, 1s53, 1o0a, 3han, 3hao, 1kg9, 1c8r, 1kg8, 3hap, 3haq, 3har, 2wjl, 3has, 1q5j, 2zzl, 1kgb, 1q5i, 1tn5, 3nsb, 1tn0, 3utx, 3uty, 1brx, 1brr, 1ucq, 4hyx, 1p8u, 1ixf, 3vi0, 1qkp, 1qko, 1p8h, 4md2, 4md1, 3ns0, 1c3w, 1kme, 2ntu, 2ntw, 1s52, 1s51, 1py6, 4ov0, 1iw9, 3vhz, 2i20, 2i21, 1vjm, 3mbv, 1x0k, 1xji]
ETLXFMVLDXXXKVGF	EF15	TTLXXXIAFTXXLSML	TL15	6	1	[1m0k, 1s8l, 1at9, 1e0p, 1s8j, 1r2n, 1r84, 1pxs, 1pxr, 1ap9, 4hwl, 1s54, 1o0a, 3han, 3hao, 1kg9, 1kg8, 3hap, 3haq, 3har, 2wjl, 3has, 1q5j, 2zzl, 1q5i, 1tn5, 3nsb, 1tn0, 1brx, 1brr, 1ucq, 4hyx, 1ixf, 3vi0, 1qkp, 1qko, 1p8h, 1qm8, 4md2, 2zfe, 4md1, 1iw6, 3ns0, 1c3w, 1kme, 2ntu, 2ntw, 1s52, 1s51, 1py6, 4ov0, 1iw9, 3vhz, 2i20, 1vjm, 1x0s, 3mbv, 1x0i, 1x0k, 1xji]
ETLXFMVLDXXXKVGF	EF15	IAFTMXLSMLLGYGLT	IT15	6	1	[4hwl, 1at9, 1s52]
ETLXFMVLDXXXKVGF	EF15	APAIAFTMYLSMLLGY	AY15	6	1	[3han]
ETLXFMVLDXXXKVGF	EF15	PEWIWLALGTALMGLG	PG15	6	0	[3utv]
ETLXFMVLDXXXKVGF	EF15	PAIAFTMXLSMXLGYG	PG15	6	1	[1at9, 1kme, 1brr, 1s52, 1r2n, 1r84, 4hwl, 1qkp, 3han, 2brd, 3hap, 3har, 3utx, 1xji, 3has]
ETLXFMVLDXXXKVGF	EF15	TVVLWSAYXVVWLIGS	TS15	6	5	[1brx, 1at9, 1fbb, 1q5i, 1brr, 1s52, 1r2n, 1r84, 1ap9, 1pxr, 4hwl, 3han, 2brd, 3hap, 3utv, 1tn0, 3har, 3utx, 1xji, 3has, 3uty]
ETLXFMVLDXXXKVGF	EF15	VVLWSAYXVVWXIGSE	VE15	6	5	[1at9, 1fbb, 1q5i, 1brr, 1s52, 1r2n, 1r84, 1ap9, 1pxr, 4hwl, 3han, 2brd, 3hap, 3utv, 1tn0, 3har, 3utx, 1xji, 3has, 3uty]
ETXXFMVLDVXAKVGF	EF15	FXTLTALVAVLWXAYP	FP15	6	5	[1vgo]
ETLXFMVLDXXXKVGF	EF15	FKXLRNVTVVLWXAYP	FP15	6	5	[1s8l, 1e0p, 1s8j, 1pxs, 1pxr, 4hwl, 1qkp, 1qko, 1s54, 1s53, 3hao, 3haq, 3har, 2wjl, 3has, 1c3w, 1kme, 2ntu, 2ntw, 1s52, 1s51, 1py6, 2i20, 1vjm, 1tn5, 1x0k, 1tn0, 3utx, 3uty]
ETLXFMVLDXXXKVGF	EF15	KKFYAIXTLVPAIAFT	KT15	6	1	[2ntu, 1s54]
ETXXFMVLDVXAKVGF	EF15	EYYAITILVPGIASAA	EA15	6	1	[1vgo]
ETLXFMVLDXXXKVGF	EF15	KFYAIXTLVXXIAFTM	KM15	6	1	[1c3w, 1e0p, 1q5i, 1kme, 2ntu, 2ntw, 1s51, 1py6, 2i20, 1pxr, 1vjm, 1qko, 1s54, 1x0i, 1x0k, 3hao, 1tn0, 3utw, 3haq, 2wjl]
ETXXFMVLDVXAKVGF	EF15	GIGTLLMLIGTFYFIA	GA15	6	0	[2z55, 1vgo, 2ei4]
ETLXFMVLDXXXKVGF	EF15	AXVLVLWTAYPILXII	AI15	6	5	[1uaz]
ETLXFMVLDXXXKVGF	EF15	PFYAITTLVPAIAFTM	PM15	6	1	[1tn5]
ETLXFMVLDXXXKVGF	EF15	WSAYPVVWXIGSEGAG	WG15	6	5	[2brd]
ETLXFMVLDXXXKVGF	EF15	YRFVWWAISTAAMLYI	YI15	6	4	[1ap9]
ETLXFMVLDXXXKVGF	EF15	LXXXIAFTMXLXMLLG	LG15	6	1	[1brx, 1at9, 1kme, 1brr, 1s52, 1r2n, 1r84, 4hwl, 1qkp, 2brd, 3han, 3hap, 3har, 3utx, 1xji, 3has, 3uty]
ETLXFMVLDXXXKVGF	EF15	LVXXIASAAYLSMFFG	LG15	6	1	[1uaz]
ETXXFMVLDVXAKVGF	EF15	LVXVLWTAYPILXXXG	LG15	6	5	[2z55, 3wqj, 1vgo, 2ei4]
ETLXFMVLDXXXKVGF	EF15	VPLNIETLLFMVLDVS	VS15	6	6	[1r2n, 1r84]
ETLXFMVLDXXXKVGF	EF15	PLNIETLLFMVLDVSA	PA15	6	6	[1r2n, 1r84, 3utv]
ETLXFMVLDXXXKVGF	EF15	EWIWLALGTALMGLGT	ET15	6	0	[4hwl, 1r2n, 1r84, 3utv]
ETLXFMVLDXXXKVGF	EF15	EWIWLALGTALMGLGV	EV15	6	0	[1s52]
TLXFMVLDXXXXVGXG	TG15	LGIGTLLXLIGTFXFI	LI15	6	0	[1uaz]
TXXFMVLDVXAKVGXG	TG15	LGIGTLLXLIGTFXFI	LI15	6	0	[2z55, 3wqj, 1vgo, 2ei4]
TLXFMVLDXXXXVGXG	TG15	VWWAISTAAMLYXXXV	VV15	6	4	[1m0k, 1at9, 1e0p, 1r2n, 1r84, 1pxs, 1ap9, 1pxr, 4hwl, 1s54, 1s53, 1o0a, 3han, 3hao, 1kg9, 1kg8, 3hap, 2wjk, 2wjl, 3has, 1q5j, 2zzl, 1q5i, 1f50, 1tn5, 3nsb, 2brd, 1cwq, 3utv, 1tn0, 3utw, 3utx, 3uty, 1brx, 1brr, 1ucq, 4hyx, 1f4z, 1ixf, 3vi0, 1qkp, 1qko, 1p8h, 1qm8, 4md2, 2zfe, 4md1, 1iw6, 3ns0, 1c3w, 1bm1, 1kme, 2ntu, 2ntw, 1s52, 1s51, 1py6, 4ov0, 1iw9, 2i20, 1vjm, 1x0s, 1qhj, 3mbv, 1x0k, 1xji]
TILAXVGADGIMIXTG	TG15	VWWAISTAAMLYXXXV	VV15	3	4	[1at9, 1e0p, 1r2n, 1r84, 1pxs, 1pxr, 4hwl, 1s54, 1s53, 1o0a, 3han, 3hao, 3hap, 1kg8, 3haq, 3har, 2wjk, 2wjl, 3has, 1q5i, 1f50, 1tn5, 3utv, 1tn0, 3utw, 3utx, 4fpd, 3uty, 1brx, 4hyx, 1f4z, 1qkp, 1qko, 1p8h, 4md2, 4md1, 1c3w, 1bm1, 2ntu, 1kme, 2ntw, 1s52, 1s51, 1py6, 4ov0, 2i20, 1vjm, 3mbv, 1x0k, 1xji]
TLXFMVLDXXXXVGXG	TG15	VLRNVXXVLWSAYXVV	VV15	6	5	[1brx, 1s8l, 1at9, 1e0p, 1s8j, 1r2n, 1r84, 4hyx, 1f4z, 1pxs, 1pxr, 4hwl, 1qkp, 1qko, 1s54, 1s53, 1o0a, 3han, 3hao, 1kg8, 3hap, 3haq, 2wjk, 3har, 2wjl, 3has, 1c3w, 1bm1, 1q5i, 1kme, 2ntu, 2ntw, 1s52, 1s51, 1py6, 4ov0, 2i20, 1vjm, 1tn5, 1x0i, 1x0k, 3utv, 1tn0, 3utw, 3utx, 1xji, 3uty, 4fpd]
TLXFMVLDXXXXVGXG	TG15	LALXTALXGLGXLYFL	LL15	6	0	[1m0k, 1s8l, 1at9, 1e0p, 1s8j, 2i1x, 1r2n, 1r84, 1pxs, 1ap9, 1m0m, 1pxr, 4hwl, 1s54, 1s53, 1o0a, 1c8s, 3han, 3hao, 1kg9, 1c8r, 1kg8, 3hap, 3haq, 2wjk, 3har, 2wjl, 3has, 1q5j, 2zzl, 1kgb, 1q5i, 1f50, 1dze, 1tn5, 3nsb, 2brd, 1cwq, 3utv, 1tn0, 3utw, 3utx, 3uty, 4fpd, 1brx, 1fbb, 1brr, 1p8i, 1fbk, 1ucq, 4hyx, 1p8u, 1f4z, 1ixf, 3vi0, 1qkp, 1qko, 1p8h, 1qm8, 4md2, 2zfe, 4md1, 1iw6, 3ns0, 1c3w, 1bm1, 1k…
TXXFMVLDVXAKVGXG	TG15	NTLTALVAVLWTAYPI	NI15	6	5	[1vgo]
TLXFMVLDXXXXVGXG	TG15	NVTVVLWSAYXVVWLI	NI15	6	5	[1m0k, 1at9, 1e0p, 1s8j, 1r2n, 1r84, 1pxs, 1ap9, 1pxr, 4hwl, 1s54, 1s53, 1o0a, 3han, 3hao, 1kg9, 1kg8, 3hap, 3haq, 2wjk, 3har, 2wjl, 3has, 1q5j, 2zzl, 1q5i, 1f50, 1tn5, 3nsb, 3utv, 1tn0, 3utw, 3utx, 3uty, 4fpd, 1brx, 1brr, 1p8i, 1fbk, 1ucq, 4hyx, 1f4z, 1ixf, 3vi0, 1qkp, 1qko, 1p8h, 1qm8, 4md2, 2zfe, 4md1, 1iw6, 3ns0, 1c3w, 1bm1, 1kme, 2ntu, 2ntw, 1s52, 1s51, 1py6, 4ov0, 1iw9, 2i20, 1vjm, 1x0s, 1q…
TLXFMVLDXXXXVGXG	TG15	LRNXTVVLWSAYXXXW	LW15	6	5	[1s8l, 1at9, 1e0p, 1s8j, 1r2n, 1r84, 1pxs, 1ap9, 1pxr, 4hwl, 1s54, 1s53, 1o0a, 3han, 3hao, 1kg9, 1kg8, 3hap, 3haq, 2wjk, 3har, 2wjl, 3has, 1q5j, 1q5i, 1f50, 1tn5, 3nsb, 3utv, 1tn0, 3utw, 3utx, 3uty, 4fpd, 1brx, 1brr, 1fbk, 1ucq, 4hyx, 1f4z, 1qkp, 1qko, 1p8h, 4md2, 4md1, 3ns0, 1c3w, 1bm1, 1kme, 2ntu, 2ntw, 1s52, 1s51, 1py6, 4ov0, 2i20, 1vjm, 3mbv, 1x0i, 1x0k, 1xji]
TXXFMVLDVXAKVGXG	TG15	LTALVAVXWTAYPIXW	LW15	6	5	[2z55, 1vgo]
TLXFMVLDXXXXVGXG	TG15	VLWSAYXVVXLIGSEG	VG15	6	5	[1fbb, 1q5i, 1brr, 1s52, 1r2n, 1r84, 1ap9, 1pxr, 4hwl, 3han, 2brd, 3hap, 3utv, 1tn0, 3har, 3utx, 1xji, 3has, 3uty]
TLXFMVLDXXXXVGXG	TG15	VTVVLWSAYXVVXLIG	VG15	6	5	[1m0k, 1at9, 1e0p, 1r2n, 1r84, 1pxs, 1ap9, 1pxr, 4hwl, 1s54, 1s53, 1o0a, 3han, 3hao, 1kg9, 1kg8, 3hap, 3haq, 2wjk, 3har, 2wjl, 3has, 1q5j, 2zzl, 1q5i, 1f50, 1tn5, 3nsb, 3utv, 1tn0, 3utw, 3utx, 3uty, 4fpd, 1brx, 1brr, 1p8i, 1fbk, 1ucq, 4hyx, 1f4z, 1ixf, 3vi0, 1qkp, 1qko, 1p8h, 1qm8, 4md2, 2zfe, 4md1, 1iw6, 3ns0, 1c3w, 1bm1, 1kme, 2ntu, 2ntw, 1s52, 1s51, 1py6, 4ov0, 1iw9, 3vhz, 2i20, 1vjm, 1x0s, 3m…
TLXGVDALMIXTGLXG	TG15	ARYTWWLFSTICMIVV	AV15	3	4	[1uaz]
TXXFMVLDVXAKVGXG	TG15	ALVAVLWTAYPILWIV	AV15	6	5	[2z55, 1vgo, 2ei4]
TLXFMVLDXXXXVGXG	TG15	ALGTALMGXGXLYFLV	AV15	6	0	[1m0k, 1s8l, 1at9, 1e0p, 1s8j, 1r2n, 1r84, 1pxs, 1ap9, 1pxr, 4hwl, 1s54, 1s53, 1o0a, 3han, 3hao, 1kg9, 1kg8, 3hap, 3haq, 2wjk, 3har, 2wjl, 3has, 1q5j, 2zzl, 1q5i, 1f50, 1tn5, 3nsb, 2brd, 1cwq, 3utv, 1tn0, 3utw, 3utx, 3uty, 4fpd, 1brx, 1brr, 1p8i, 1fbk, 1ucq, 4hyx, 1f4z, 1ixf, 3vi0, 1qkp, 1qko, 1p8h, 1qm8, 4md2, 2zfe, 4md1, 1iw6, 3ns0, 1c3w, 1bm1, 1kme, 2ntu, 2ntw, 1s52, 1s51, 1py6, 4ov0, 1iw9, 3v…
TLXFMVLDXXXXVGXG	TG15	IWXXLGTALMXLGXLY	IY15	6	0	[1s8l, 1at9, 1s8j, 2i1x, 1r2n, 1r84, 1pxs, 1ap9, 1m0m, 1pxr, 4hwl, 1s54, 1s53, 1o0a, 3han, 3hao, 1kg9, 1c8r, 1kg8, 3hap, 3haq, 2wjk, 3har, 2wjl, 3has, 1q5j, 2zzl, 1kgb, 1q5i, 1f50, 1tn5, 3nsb, 2brd, 3utv, 1tn0, 3utw, 3utx, 3uty, 4fpd, 1brx, 1fbb, 1brr, 1fbk, 1ucq, 4hyx, 1f4z, 1ixf, 3vi0, 1qkp, 1qko, 1p8h, 4md2, 4md1, 3ns0, 1c3w, 1bm1, 1kme, 2ntu, 2ntw, 1s52, 1s51, 1py6, 4ov0, 1iw9, 3vhz, 2i20, 2i…
TLXFMVLDXXXXVGXG	TG15	LNIETLLFMVLDVSAK	LK15	6	6	[1r2n, 1r84, 3utv]
TLXFMVLDXXXXVGXG	TG15	LGTALMGLGXLYFLVK	LK15	6	0	[1m0k, 1s8l, 1at9, 1e0p, 1s8j, 1r2n, 1r84, 1pxs, 1ap9, 1pxr, 4hwl, 1s54, 1s53, 1o0a, 3han, 3hao, 1kg9, 1kg8, 3hap, 3haq, 2wjk, 3har, 2wjl, 3has, 1q5j, 1q5i, 1f50, 1tn5, 3nsb, 1cwq, 1tn0, 3utw, 3utx, 3uty, 4fpd, 1brx, 1brr, 1p8i, 1fbk, 1ucq, 4hyx, 1f4z, 3vi0, 1qkp, 1qko, 1p8h, 4md2, 4md1, 3ns0, 1c3w, 1bm1, 1kme, 2ntu, 2ntw, 1s52, 1s51, 1py6, 4ov0, 2i20, 1vjm, 1qhj, 3mbv, 1x0i, 1x0k, 1xji]
TLXFMVLDXXXXVGXG	TG15	TALMGLGXLYFLVKGM	TM15	6	0	[1s8l, 1at9, 1e0p, 1r2n, 1r84, 1pxs, 1pxr, 1s54, 1s53, 1o0a, 3han, 3hao, 1kg8, 3hap, 3haq, 2wjk, 3har, 2wjl, 3has, 1q5j, 1q5i, 1f50, 1tn5, 1tn0, 3utw, 3utx, 3uty, 4fpd, 1brx, 1fbk, 1ucq, 4hyx, 1f4z, 1qko, 1p8h, 4md2, 4md1, 1c3w, 1bm1, 1kme, 2ntu, 2ntw, 1s51, 1py6, 4ov0, 2i20, 1vjm, 3mbv, 1x0i, 1x0k, 1xji]
TXXFMVLDVXAKVGXG	TG15	GTXLMLIGTFYFIARG	GG15	6	0	[2z55, 1vgo]
TLXFMVLDXXXXVGXG	TG15	GTXXMXLXXLYFLVKG	GG15	6	0	[1s8l, 1at9, 1e0p, 1s8j, 1r2n, 1r84, 1pxs, 1ap9, 1pxr, 4hwl, 1s54, 1s53, 1o0a, 3han, 3hao, 1kg9, 1kg8, 3hap, 3haq, 2wjk, 3har, 2wjl, 3has, 1q5j, 1q5i, 1f50, 1tn5, 3nsb, 1tn0, 3utw, 3utx, 3uty, 4fpd, 1brx, 1fbk, 1ucq, 4hyx, 1f4z, 1qkp, 1qko, 1p8h, 4md2, 4md1, 3ns0, 1c3w, 1bm1, 1kme, 2ntu, 2ntw, 1s51, 1py6, 4ov0, 2i20, 1vjm, 3mbv, 1x0i, 1x0k, 1xji]
TLXFMVLDXXXXVGXG	TG15	WLXLGTALMXLGXXYF	WF15	6	0	[1m0k, 1s8l, 1at9, 1e0p, 1s8j, 2i1x, 1r2n, 1r84, 1pxs, 1ap9, 1m0m, 1pxr, 4hwl, 1s54, 1s53, 1o0a, 1c8s, 3han, 3hao, 1kg9, 1c8r, 1kg8, 3hap, 3haq, 2wjk, 3har, 2wjl, 3has, 1q5j, 2zzl, 1kgb, 1q5i, 1f50, 1dze, 1tn5, 3nsb, 2brd, 3utv, 1tn0, 3utw, 3utx, 3uty, 4fpd, 1brx, 1fbb, 1brr, 1p8i, 1fbk, 1ucq, 4hyx, 1p8u, 1f4z, 1ixf, 3vi0, 1qkp, 1qko, 1p8h, 1qm8, 4md2, 2zfe, 4md1, 1iw6, 3ns0, 1c3w, 1bm1, 1kme, 2n…
TLXFMVLDXXXXVGXG	TG15	WXXSTAAMLYXLYXXF	WF15	6	4	[1m0k, 1s8l, 1at9, 1e0p, 1s8j, 1r2n, 1r84, 1pxs, 1ap9, 1pxr, 4hwl, 1s54, 1s53, 1o0a, 3han, 3hao, 1kg9, 1kg8, 3hap, 2wjk, 2wjl, 1q5j, 1q5i, 1f50, 1tn5, 3nsb, 1cwq, 3utv, 1tn0, 3utw, 3utx, 3uty, 1brx, 1brr, 1ucq, 4hyx, 1f4z, 3vi0, 1qkp, 1qko, 1p8h, 4md2, 2zfe, 4md1, 1iw6, 3ns0, 1c3w, 1bm1, 1kme, 2ntu, 2ntw, 1s52, 1s51, 1py6, 4ov0, 1iw9, 2i20, 1vjm, 1x0s, 3mbv, 1x0i, 1x0k, 1xji]
TLXFMVLDXXXXVGXG	TG15	WLXIGTLLMLIGTXYF	WF15	6	0	[1uaz]
TILAXVGADGIMIXTG	TG15	WXXSTAAMLYXLYXXF	WF15	3	4	[1s8l, 1at9, 1e0p, 1s8j, 1r2n, 1r84, 1pxs, 1jv7, 1jv6, 1pxr, 4hwl, 1s54, 1s53, 1o0a, 3han, 3hao, 3hap, 1kg8, 3haq, 3har, 2wjk, 2wjl, 3has, 1q5i, 1f50, 1tn5, 3utv, 1tn0, 3utw, 3utx, 4fpd, 3uty, 1brx, 4hyx, 1f4z, 1qkp, 1qko, 1p8h, 4md2, 4md1, 1c3w, 1bm1, 2ntu, 1kme, 2ntw, 1s52, 1s51, 1py6, 4ov0, 2i20, 1vjm, 3mbv, 1x0i, 1x0k, 1xji]
TXXFMVLDVXAKVGXG	TG15	WLXIGTLLMLIGTXYF	WF15	6	0	[2z55, 3wqj, 1vgo, 2ei4]
TILAXVGADGIMIXTG	TG15	AXXGADGIMIGTGLVG	AG15	3	3	[1s8l, 1at9, 1e0p, 1s8j, 1r2n, 1r84, 1pxs, 1pxr, 4hwl, 1s54, 1s53, 1o0a, 3han, 3hao, 1kg8, 3haq, 2wjk, 3har, 2wjl, 3has, 1q5i, 1f50, 1tn5, 3utv, 1tn0, 3utw, 3utx, 4fpd, 3uty, 1brx, 4hyx, 1f4z, 1qkp, 1qko, 1p8h, 4md2, 4md1, 1c3w, 1bm1, 2ntu, 1kme, 2ntw, 1s52, 1s51, 1py6, 4ov0, 2i20, 1vjm, 3mbv, 1x0k, 1xji]
TILAXVGADGIMIXTG	TG15	ARYADWLFTTPLLLLG	AG15	3	2	[4fpd]
TLXFMVLDXXXXVGXG	TG15	AAIAFTMYLSMLLGYG	AG15	6	1	[3uty]
TLXFMVLDXXXXVGXG	TG15	ALXGLGXLYFLVKGMG	AG15	6	0	[1brx, 1at9, 1e0p, 1pxs, 1pxr, 1qko, 1s54, 1s53, 3hao, 3haq, 3har, 2wjl, 1c3w, 1bm1, 1q5i, 1kme, 2ntu, 1s51, 1py6, 2i20, 1vjm, 1tn5, 1x0k, 1tn0, 3utw]
TLXFMVLDXXXXVGXG	TG15	LMGLGXLYFLVXGMGV	LV15	6	0	[1vjm, 1tn5, 1bm1, 1q5i, 1s54, 1s53, 1tn0, 2i20]
TILAXVGADGIMIXTG	TG15	LAXVGADGIMIGTGLV	LV15	3	3	[1s8l, 1at9, 1e0p, 1s8j, 1r2n, 1r84, 1pxs, 1pxr, 4hwl, 1s54, 1s53, 1o0a, 3han, 3hao, 1kg8, 3haq, 2wjk, 3har, 2wjl, 3has, 1q5i, 1f50, 1tn5, 3utv, 1tn0, 3utw, 3utx, 4fpd, 3uty, 1brx, 4hyx, 1f4z, 1qkp, 1qko, 1p8h, 4md2, 4md1, 1c3w, 1bm1, 2ntu, 1kme, 2ntw, 1s52, 1s51, 1py6, 4ov0, 2i20, 1vjm, 3mbv, 1x0k, 1xji]
TLXFMVLDXXXXVGXG	TG15	KXLRNVTVVLWSAYXV	KV15	6	5	[1brx, 1s8l, 1e0p, 1s8j, 1r2n, 1r84, 4hyx, 1f4z, 1pxs, 1pxr, 4hwl, 1qkp, 1qko, 1s54, 1s53, 1o0a, 3han, 3hao, 3hap, 3haq, 2wjk, 3har, 2wjl, 3has, 1c3w, 1bm1, 1q5i, 1kme, 2ntu, 2ntw, 1s52, 1s51, 1py6, 2i20, 1vjm, 1tn5, 1x0i, 1x0k, 3utv, 1tn0, 3utw, 3utx, 1xji, 3uty]
TILAXVGADGIMIXTG	TG15	AISTAAMLYXLXVXFF	AF15	3	4	[1s8l, 1at9, 1e0p, 1s8j, 1r2n, 1r84, 1pxs, 1jv7, 1jv6, 1pxr, 4hwl, 1s54, 1s53, 1o0a, 3han, 3hao, 3hap, 1kg8, 3haq, 2wjk, 3har, 3has, 2wjl, 1q5i, 1tn5, 3utv, 1tn0, 3utw, 3utx, 4fpd, 3uty, 4hyx, 1f4z, 1qkp, 1qko, 1p8h, 1mgy, 4md2, 4md1, 1c3w, 1bm1, 2ntu, 1kme, 2ntw, 1s52, 1s51, 1py6, 4ov0, 2i20, 1vjm, 3mbv, 1x0i, 1x0k, 1xji]
TILAXVGADGIMIXTG	TG15	IXAXVGADGIMIXTXL	IL15	3	3	[1s8l, 1at9, 1e0p, 1s8j, 1r2n, 1r84, 1pxs, 1jv7, 1jv6, 1pxr, 4hwl, 1s54, 1s53, 1o0a, 3han, 3hao, 1kg8, 3haq, 2wjk, 3har, 2wjl, 3has, 1q5i, 1f50, 1tn5, 3utv, 1tn0, 3utw, 3utx, 4fpd, 3uty, 1brx, 4hyx, 1f4z, 1qkp, 1qko, 1p8h, 1mgy, 4md2, 4md1, 1c3w, 1bm1, 2ntu, 1kme, 2ntw, 1s52, 1s51, 1py6, 4ov0, 2i20, 1vjm, 3mbv, 1x0i, 1x0k, 1xji]
TILAXVGADGIMIXTG	TG15	VGXDGIMIXTGLVXAL	VL15	3	3	[1brx, 1at9, 1e0p, 1r2n, 1r84, 1f4z, 1pxs, 1pxr, 4hwl, 1qkp, 1qko, 1s54, 1s53, 1o0a, 1p8h, 3han, 3hao, 1kg8, 2wjk, 3har, 4md2, 2wjl, 3has, 4md1, 1c3w, 1bm1, 1q5i, 2ntu, 1kme, 1f50, 2ntw, 1s52, 1s51, 1py6, 4ov0, 2i20, 1vjm, 1tn5, 3mbv, 1x0k, 3utv, 1tn0, 3utx, 1xji, 4fpd, 3uty]
TILAXVGADGIMIXTG	TG15	QGTILAXVGADGIMIG	QG15	3	3	[1s8l, 1s8j, 1q5i, 1kme, 1r2n, 1r84, 4hyx, 1jv7, 1jv6, 1qkp, 1s54, 1s53, 1x0i, 1mgy, 3han, 3utv, 3haq, 1tn0, 3utw, 1xji, 3has, 3uty]
TXXFMVLDVXAKVGXG	TG15	IGTLLMLIGTFYFIAR	IR15	6	0	[2z55, 1vgo, 2ei4]
TILAXVGADGIMIXTG	TG15	WLXTTPLLLLDLALLV	WV15	3	2	[1brx]
TILAXVGADGIMIXTG	TG15	GADGIMIGTXLVGALT	GT15	3	3	[4hwl, 1brx, 1at9, 1bm1, 1q5i, 1p8h, 1s52, 1x0k, 1tn0, 1pxr, 3har, 3utx]
TILAXVGADGIMIXTG	TG15	GTXLAXVGADGIMIGT	GT15	3	3	[1s8l, 1e0p, 1s8j, 1r2n, 1r84, 4hyx, 1f4z, 1pxs, 1jv7, 1jv6, 1pxr, 4hwl, 1qkp, 1qko, 1s54, 1s53, 1o0a, 1mgy, 3han, 3hao, 3haq, 2wjk, 3har, 2wjl, 3has, 1c3w, 1q5i, 2ntu, 1kme, 2ntw, 1s52, 1s51, 1py6, 2i20, 1vjm, 1tn5, 1x0i, 1x0k, 3utv, 1tn0, 3utw, 3utx, 1xji, 3uty]
TILAXVGADGIMIXTG	TG15	WWAXSTAAMLYILYVA	WA15	3	4	[3has]
TXXFMVLDVXAKVGXG	TG15	TLLMLIGTFYFIARGW	TW15	6	0	[2z55, 1vgo]
TILAXVGADGIMIXTG	TG15	ARYAXWLFTTXLXXXD	AD15	3	2	[1s8l, 1at9, 1s8j, 1e0p, 1r2n, 1r84, 1jv7, 1pxs, 1pxr, 4hwl, 1s54, 1s53, 1o0a, 3han, 3hap, 1kg8, 3haq, 2wjk, 3har, 2wjl, 3has, 1q5i, 1f50, 1tn5, 3utv, 1tn0, 3utw, 3utx, 3uty, 1brx, 4hyx, 1f4z, 1qkp, 1qko, 1p8h, 4md2, 4md1, 1c3w, 1bm1, 2ntu, 1kme, 2ntw, 1s52, 1s51, 1py6, 4ov0, 1vjm, 3mbv, 1x0i, 1x0k, 1xji]
TLXGVDALMIXTGLXG	TG15	ARYAXWLFTTXLXXXD	AD15	3	2	[2z55, 1vgo, 2ei4]
TILAXVGADGIMIXTG	TG15	ARYXXWLFTTXLXXXD	AD15	3	2	[3hao]
TIGTLXGVDALMIXTG	TG15	ARYAXWLFTTXLXXXD	AD15	3	2	[2z55, 1vgo]
TLXGVDALMIXTGLXG	TG15	YAXWLFTTXLLXLXLA	YA15	3	2	[2z55, 1vgo]
TILAXVGADGIMIXTG	TG15	YAXWLFTTXLLXLXLA	YA15	3	2	[1s8l, 1at9, 1s8j, 1e0p, 1r2n, 1r84, 1jv7, 1pxs, 1jv6, 1pxr, 4hwl, 1s54, 1s53, 1o0a, 3han, 3hap, 1kg8, 3haq, 2wjk, 3har, 2wjl, 3has, 1q5i, 1f50, 1tn5, 3utv, 1tn0, 3utw, 3utx, 4fpd, 3uty, 1brx, 4hyx, 1f4z, 1qkp, 1qko, 1p8h, 1mgy, 4md2, 4md1, 1c3w, 1bm1, 2ntu, 1kme, 2ntw, 1s52, 1s51, 1py6, 4ov0, 2i20, 1vjm, 3mbv, 1x0i, 1x0k, 1xji]
TIGTLXGVDALMIXTG	TG15	YAXWLFTTXLLXLXLA	YA15	3	2	[2z55, 1vgo]
TILAXVGADGIMIXTG	TG15	LXXXDGIMIXTGLXXA	LA15	3	3	[1at9, 1e0p, 1r2n, 1r84, 1pxs, 1pxr, 4hwl, 1s54, 1s53, 1o0a, 3han, 3hao, 1kg8, 3haq, 2wjk, 3har, 2wjl, 3has, 1q5i, 1f50, 1tn5, 3utv, 1tn0, 3utw, 3utx, 4fpd, 3uty, 1brx, 4hyx, 1f4z, 1qkp, 1qko, 1p8h, 4md2, 4md1, 1c3w, 1bm1, 2ntu, 1kme, 2ntw, 1s52, 1s51, 1py6, 4ov0, 2i20, 1vjm, 3mbv, 1x0k, 1xji]
TLXFMVLDXXXXVGXG	TG15	LWSAYPVVWLIGSEGA	LA15	6	5	[1fbb, 1brr, 2brd]
TLXFMVLDXXXXVGXG	TG15	ILVPGIASAAYLXMFF	IF15	6	1	[1uaz]
TXXFMVLDVXAKVGXG	TG15	ILVPGIASAAYLXMFF	IF15	6	1	[2z55, 3wqj, 1vgo, 2ei4]
TILAXVGADGIMIXTG	TG15	STAAMLYXLYVXFFGF	SF15	3	4	[1s8l, 1at9, 1e0p, 1s8j, 1r2n, 1r84, 4hyx, 1f4z, 1pxs, 1jv7, 1jv6, 1pxr, 4hwl, 1qkp, 1qko, 1s54, 1s53, 1mgy, 3han, 3hao, 3hap, 3haq, 3har, 2wjl, 3has, 1c3w, 1bm1, 1q5i, 2ntu, 1kme, 1s52, 1s51, 1py6, 2i20, 1vjm, 1tn5, 1x0i, 1x0k, 3utv, 1tn0, 3utw, 3utx, 1xji, 4fpd, 3uty]
TILAXVGADGIMIXTG	TG15	TAAMLYXLYVXFFGFT	TT15	3	4	[1s8l, 1at9, 1e0p, 1s8j, 1r2n, 1r84, 4hyx, 1pxs, 1jv7, 1jv6, 1pxr, 4hwl, 1qkp, 1qko, 1s54, 1s53, 1mgy, 3han, 3hao, 3hap, 3haq, 3har, 3has, 1bm1, 1q5i, 1kme, 1s52, 1s51, 1py6, 1vjm, 1tn5, 1x0i, 1x0k, 3utv, 1tn0, 3utw, 3utx, 1xji, 3uty]
TLXGVDALMIXTGLXG	TG15	DWLXTTPLXXXXLXLL	DL15	3	2	[1vgo]
TILAXVGADGIMIXTG	TG15	DWLXTTPLXXXXLXLL	DL15	3	2	[1brx, 1c3w, 1bm1, 1e0p, 1q5i, 2ntu, 1kme, 1pxs, 2i20, 1pxr, 1vjm, 1tn5, 1qkp, 1qko, 1s54, 1s53, 1x0k, 1tn0, 2wjl, 3has]
TIGTLXGVDALMIXTG	TG15	DWLXTTPLXXXXLXLL	DL15	3	2	[1vgo]
TIGTLXGVDALMIXTG	TG15	AXWLFTTPLLXLXLAL	AL15	3	2	[1vgo]
TLXFMVLDXXXXVGXG	TG15	AIAFTMXLXMLLGYGL	AL15	6	1	[1at9, 1kme, 1brr, 1s52, 1r2n, 1r84, 4hwl, 1qkp, 3han, 3hap, 3har, 3utx, 1xji, 3has, 3uty]
TLXGVDALMIXTGLXG	TG15	AXWLFTTPLLXLXLAL	AL15	3	2	[1vgo]
TILAXVGADGIMIXTG	TG15	AXWLFTTPLLXLXLAL	AL15	3	2	[1brx, 1s8l, 1at9, 1e0p, 1s8j, 1r2n, 1r84, 4hyx, 1f4z, 1pxs, 1jv7, 1pxr, 1jv6, 1qkp, 1qko, 1s54, 1s53, 1mgy, 3han, 3hao, 3hap, 3haq, 2wjk, 3har, 2wjl, 3has, 1c3w, 1bm1, 1q5i, 2ntu, 1kme, 2ntw, 1s52, 1s51, 1py6, 2i20, 1vjm, 1tn5, 1x0i, 1x0k, 3utv, 1tn0, 3utw, 3utx, 1xji, 3uty]
TILAXVGADGIMIXTG	TG15	AIAFTMXLXMLLGYGL	AL15	3	1	[1at9, 1kme, 1s52, 1r2n, 1r84, 4hwl, 1qkp, 3han, 3har, 3utx, 1xji, 3has, 3uty]
TLXFMVLDXXXXVGXG	TG15	FKVLRNVTVVLWSAYA	FA15	6	5	[1q5i]
TILAXVGADGIMIXTG	TG15	AXYADWLFTTPLLLLA	AA15	3	2	[2i20]
TXXFMVLDVXAKVGXG	TG15	AITILVPGIASAAYLA	AA15	6	1	[2z55, 1vgo]
TLXFMVLDXXXXVGXG	TG15	KFYAITTLVPAIAFTA	KA15	6	1	[1pxs]
TLXGVDALMIXTGLXG	TG15	RYAXWLFTXXLXXXXL	RL15	3	2	[2z55, 1vgo]
TLXGVDALMIXTGLXG	TG15	RYXWWLFSTICXIVVL	RL15	3	4	[1uaz]
TIGTLXGVDALMIXTG	TG15	RYXWWLFSTIAFLXVL	RL15	3	4	[2z55, 1vgo]
TILAXVGADGIMIXTG	TG15	RYAXWLFTXXLXXXXL	RL15	3	2	[1s8l, 1at9, 1s8j, 1e0p, 1r2n, 1r84, 1jv7, 1pxs, 1jv6, 1pxr, 4hwl, 1s54, 1s53, 1o0a, 3han, 3hap, 1kg8, 3haq, 2wjk, 3har, 2wjl, 3has, 1q5i, 1f50, 1tn5, 3utv, 1tn0, 3utw, 3utx, 3uty, 1brx, 4hyx, 1f4z, 1qkp, 1qko, 1p8h, 1mgy, 4md2, 4md1, 1c3w, 1bm1, 2ntu, 1kme, 2ntw, 1s52, 1s51, 1py6, 4ov0, 1vjm, 3mbv, 1x0i, 1x0k, 1xji]
TILAXVGADGIMIXTG	TG15	RYXXWLFTXXLXXXXL	RL15	3	2	[3hao, 2i20, 4fpd]
TLXGVDALMIXTGLXG	TG15	RYXWWLFSTIAFLXVL	RL15	3	4	[2z55, 1vgo, 2ei4]
TLXFMVLDXXXXVGXG	TG15	RPEWIXLALGTALXGL	RL15	6	0	[3utv]
TLXFMVLDXXXXVGXG	TG15	RXVWWAISTAAMLXXL	RL15	6	4	[1e0p, 2i1x, 1r2n, 1r84, 1pxs, 1ap9, 1m0m, 1pxr, 4hwl, 1s54, 1s53, 1o0a, 1c8s, 3hao, 1kg9, 1c8r, 1kg8, 2wjk, 2wjl, 1q5j, 2zzl, 1kgb, 1q5i, 1f50, 1tn5, 3nsb, 1tn0, 3utx, 3uty, 1fbb, 1brr, 1ucq, 1p8u, 1f4z, 1ixf, 3vi0, 1qko, 1p8h, 4md2, 4md1, 3ns0, 1c3w, 1kme, 2ntu, 2ntw, 1s52, 1s51, 1py6, 4ov0, 1iw9, 3vhz, 2i20, 2i21, 1vjm, 3mbv, 1x0k]
TILAXVGADGIMIXTG	TG15	RXVWWAISTAAMLXXL	RL15	3	4	[1e0p, 1r2n, 1r84, 1f4z, 1pxs, 1pxr, 4hwl, 1qko, 1s54, 1s53, 1o0a, 1p8h, 3hao, 1kg8, 3har, 2wjk, 4md2, 2wjl, 4md1, 1c3w, 1q5i, 2ntu, 1kme, 1f50, 2ntw, 1s52, 1s51, 1py6, 4ov0, 2i20, 1vjm, 1tn5, 3mbv, 1x0k, 1tn0, 3utx, 4fpd, 3uty]
TLXFMVLDXXXXVGXG	TG15	RNXTVXLWSAYXVXXL	RL15	6	5	[1m0k, 1s8l, 1at9, 1e0p, 1s8j, 1r2n, 1r84, 1pxs, 1ap9, 1pxr, 4hwl, 1s54, 1s53, 1o0a, 3han, 3hao, 1kg9, 1kg8, 3hap, 3haq, 2wjk, 3har, 2wjl, 3has, 1q5j, 2zzl, 1q5i, 1f50, 1tn5, 3nsb, 1cwq, 3utv, 1tn0, 3utw, 3utx, 3uty, 4fpd, 1brx, 1brr, 1p8i, 1fbk, 1ucq, 4hyx, 1f4z, 1ixf, 3vi0, 1qkp, 1qko, 1p8h, 1qm8, 4md2, 2zfe, 4md1, 1iw6, 3ns0, 1c3w, 1bm1, 1kme, 2ntu, 2ntw, 1s52, 1s51, 1py6, 4ov0, 1iw9, 2i20, 1v…
TIGTLXGVDALMIXTG	TG15	RYAXWLFTXXLXXXXL	RL15	3	2	[2z55, 1vgo]
TLXFMVLDXXXXVGXG	TG15	AIXTLXXXIAFTXXLS	AS15	6	1	[1m0k, 1s8l, 1at9, 1e0p, 1s8j, 1r2n, 1r84, 1pxs, 1pxr, 1ap9, 4hwl, 1s54, 1o0a, 3han, 3hao, 1kg9, 1kg8, 3hap, 3haq, 2wjk, 3har, 2wjl, 3has, 1q5j, 1q5i, 1f50, 1tn5, 3nsb, 1cwq, 1tn0, 4fpd, 1brx, 1brr, 1p8i, 1fbk, 1ucq, 4hyx, 1f4z, 3vi0, 1qkp, 1qko, 1p8h, 4md2, 4md1, 3ns0, 1c3w, 1bm1, 1kme, 2ntu, 2ntw, 1s52, 1s51, 1py6, 4ov0, 2i20, 1vjm, 3mbv, 1x0i, 1x0k, 1xji]
TILAXVGADGIMIXTG	TG15	AAMLYILYVLFFGFTS	AS15	3	4	[1qkp, 1s52, 3utv]
TILAXVGADGIMIXTG	TG15	AIXTLXXXIAFTXXLS	AS15	3	1	[1brx, 1s8l, 1at9, 1e0p, 1s8j, 1r2n, 1r84, 4hyx, 1f4z, 1jv7, 1jv6, 4hwl, 1qkp, 1qko, 1s54, 1o0a, 1p8h, 1mgy, 3hao, 1kg8, 3haq, 2wjk, 3har, 4md2, 2wjl, 3has, 4md1, 1c3w, 1bm1, 1q5i, 2ntu, 1kme, 1f50, 2ntw, 1s52, 1s51, 1py6, 4ov0, 2i20, 1vjm, 1tn5, 3mbv, 1x0i, 1x0k, 1xji, 4fpd]
TLXFMVLDXXXXVGXG	TG15	FYAIXTLXXXIAFTXY	FY15	6	1	[1brx, 1s8l, 1e0p, 1s8j, 1r2n, 1r84, 4hyx, 1f4z, 1pxs, 1pxr, 1qkp, 1qko, 1s54, 1o0a, 3han, 3hao, 1kg8, 3hap, 3haq, 2wjk, 3har, 2wjl, 3has, 1c3w, 1bm1, 1q5i, 1kme, 2ntu, 2ntw, 1s51, 1py6, 4ov0, 2i20, 1vjm, 1tn5, 1x0i, 1x0k, 1tn0, 1xji, 4fpd]
TLXFMVLDXXXXVGXG	TG15	FVWWAISTAAMLYXLY	FY15	6	4	[1m0k, 1at9, 1e0p, 1r2n, 1r84, 1pxs, 1ap9, 1pxr, 4hwl, 1s54, 1s53, 1o0a, 3han, 3hao, 1kg9, 1c8r, 1kg8, 3hap, 2wjk, 2wjl, 3has, 1q5j, 2zzl, 1kgb, 1q5i, 1f50, 1tn5, 3nsb, 2brd, 3utv, 1tn0, 3utw, 3utx, 3uty, 1brx, 1fbb, 1brr, 1ucq, 4hyx, 1p8u, 1f4z, 1ixf, 3vi0, 1qkp, 1qko, 1p8h, 1qm8, 4md2, 2zfe, 4md1, 1iw6, 3ns0, 1c3w, 1bm1, 1kme, 2ntu, 2ntw, 1s52, 1s51, 1py6, 4ov0, 1iw9, 3vhz, 2i20, 2i21, 1vjm, 1x…
TILAXVGADGIMIXTG	TG15	FVWWAISTAAMLYXLY	FY15	3	4	[1at9, 1e0p, 1r2n, 1r84, 1pxs, 1pxr, 4hwl, 1s54, 1s53, 1o0a, 3han, 3hao, 3hap, 1kg8, 3haq, 2wjk, 3har, 2wjl, 3has, 1q5i, 1f50, 1tn5, 3utv, 1tn0, 3utw, 3utx, 4fpd, 3uty, 1brx, 4hyx, 1f4z, 1qkp, 1qko, 1p8h, 4md2, 4md1, 1c3w, 1bm1, 2ntu, 1kme, 2ntw, 1s52, 1s51, 1py6, 4ov0, 2i20, 1vjm, 3mbv, 1x0k, 1xji]
TILAXVGADGIMIXTG	TG15	FYAIXTLXXXIAFTXY	FY15	3	1	[1brx, 1s8l, 1e0p, 1s8j, 1r2n, 1r84, 4hyx, 1f4z, 1jv7, 1jv6, 1qkp, 1qko, 1s54, 1o0a, 1mgy, 3hao, 1kg8, 3haq, 2wjk, 3har, 2wjl, 3has, 1c3w, 1bm1, 1q5i, 2ntu, 1kme, 2ntw, 1s51, 1py6, 4ov0, 2i20, 1vjm, 1tn5, 1x0i, 1x0k, 1xji, 4fpd]
TLXGVDALMIXTGLXG	TG15	YTWWLFSTIAFLFVLY	YY15	3	4	[2z55, 1vgo, 2ei4]
TLXGVDALMIXTGLXG	TG15	YTWWLFSTICMIVVLY	YY15	3	4	[1uaz]
TXXFMVLDVXAKVGXG	TG15	YYAITILVPGIASAAY	YY15	6	1	[1vgo]
TIGTLXGVDALMIXTG	TG15	YTWWLFSTIAFLFVLY	YY15	3	4	[2z55, 1vgo]
TXXFMVLDVXAKVGXG	TG15	ITXLVPGIAXAAYXXM	IM15	6	1	[2z55, 1vgo, 2ei4]
TILAXVGADGIMIXTG	TG15	IXXLXXXIAFTXXLXM	IM15	3	1	[1brx, 1s8l, 1at9, 1e0p, 1s8j, 1r2n, 1r84, 4hyx, 1f4z, 1jv7, 1jv6, 4hwl, 1qkp, 1qko, 1s54, 1o0a, 1p8h, 1mgy, 3hao, 1kg8, 3haq, 2wjk, 3har, 4md2, 2wjl, 3has, 4md1, 1c3w, 1bm1, 1q5i, 2ntu, 1kme, 1f50, 2ntw, 1s52, 1s51, 1py6, 4ov0, 2i20, 1vjm, 1tn5, 3mbv, 1x0i, 1x0k, 1xji, 4fpd]
TLXFMVLDXXXXVGXG	TG15	IXXLXXXIAFTXXLXM	IM15	6	1	[1m0k, 1s8l, 1at9, 1e0p, 1s8j, 1r2n, 1r84, 1pxs, 1ap9, 1pxr, 4hwl, 1s54, 1o0a, 3han, 3hao, 1kg9, 1kg8, 3hap, 3haq, 2wjk, 3har, 2wjl, 3has, 1q5j, 2zzl, 1q5i, 1f50, 1tn5, 3nsb, 1cwq, 1tn0, 4fpd, 1brx, 1brr, 1p8i, 1fbk, 1ucq, 4hyx, 1f4z, 1ixf, 3vi0, 1qkp, 1qko, 1p8h, 1qm8, 4md2, 2zfe, 4md1, 1iw6, 3ns0, 1c3w, 1bm1, 1kme, 2ntu, 2ntw, 1s52, 1s51, 1py6, 4ov0, 1iw9, 2i20, 1vjm, 1x0s, 1qhj, 3mbv, 1x0i, 1x…
TLXFMVLDXXXXVGXG	TG15	NIETLLFMVLDVSAKV	NV15	6	6	[1brr, 1s52, 1r2n, 1r84, 4hyx, 4hwl, 1qkp, 3han, 3hap, 3utv, 3haq, 3utw, 3har, 3utx, 1xji, 3has, 3uty]
TXXFMVLDVXAKVGXG	TG15	TILVPGIASAAYLXMF	TF15	6	1	[2z55, 1vgo, 2ei4]
TLXFMVLDXXXXVGXG	TG15	TILVPGIASAAYLXMF	TF15	6	1	[1uaz]
TLXFMVLDXXXXVGXG	TG15	TLWLGIGTLLMLIGTF	TF15	6	0	[1uaz]
TXXFMVLDVXAKVGXG	TG15	TXLVAVLWTAYPILWI	TI15	6	5	[2z55, 1vgo, 2ei4]
TXXFMVLDVXAKVGXG	TG15	YAITXLVPGIASAAYL	YL15	6	1	[2z55, 1vgo]
TLXFMVLDXXXXVGXG	TG15	YAIXXLXXXIAFTXXL	YL15	6	1	[1s8l, 1at9, 1e0p, 1s8j, 1r2n, 1r84, 1pxs, 1pxr, 4hwl, 1s54, 1o0a, 3han, 3hao, 1kg8, 3hap, 3haq, 2wjk, 3har, 2wjl, 3has, 1q5j, 1q5i, 1f50, 1tn5, 1tn0, 4fpd, 1brx, 1fbk, 1ucq, 4hyx, 1f4z, 1qkp, 1qko, 1p8h, 4md2, 4md1, 1c3w, 1bm1, 1kme, 2ntu, 2ntw, 1s52, 1s51, 1py6, 4ov0, 2i20, 1vjm, 3mbv, 1x0i, 1x0k, 1xji]
TILAXVGADGIMIXTG	TG15	YAIXXLXXXIAFTXXL	YL15	3	1	[1brx, 1s8l, 1at9, 1e0p, 1s8j, 1r2n, 1r84, 4hyx, 1f4z, 1jv7, 1jv6, 4hwl, 1qkp, 1qko, 1s54, 1o0a, 1p8h, 1mgy, 3hao, 1kg8, 3haq, 2wjk, 3har, 4md2, 2wjl, 3has, 4md1, 1c3w, 1bm1, 1q5i, 2ntu, 1kme, 1f50, 2ntw, 1s52, 1s51, 1py6, 4ov0, 2i20, 1vjm, 1tn5, 3mbv, 1x0i, 1x0k, 1xji, 4fpd]
TLXFMVLDXXXXVGXG	TG15	VXAIAFTMXLSMLLGY	VY15	6	1	[1at9, 1kme, 1brr, 1s52, 1r2n, 1r84, 4hwl, 1qkp, 2brd, 3hap, 3har, 3utx, 1xji, 3has, 3uty]
TILAXVGADGIMIXTG	TG15	VXAIAFTMXLSMLLGY	VY15	3	1	[4hwl, 1at9, 1qkp, 1kme, 1s52, 1r2n, 1r84, 3har, 3utx, 1xji, 3has]
TILAXVGADGIMIXTG	TG15	TTLXXXIAFTXXLSML	TL15	3	1	[1brx, 1s8l, 1at9, 1e0p, 1s8j, 1r2n, 1r84, 4hyx, 1f4z, 1jv7, 1jv6, 4hwl, 1qkp, 1qko, 1s54, 1o0a, 1p8h, 3hao, 1kg8, 3haq, 2wjk, 3har, 4md2, 2wjl, 3has, 4md1, 1c3w, 1bm1, 1q5i, 2ntu, 1kme, 1f50, 2ntw, 1s52, 1s51, 1py6, 4ov0, 2i20, 1vjm, 1tn5, 3mbv, 1x0i, 1x0k, 1xji, 4fpd]
TXXFMVLDVXAKVGXG	TG15	TLXXLVAVLWTAYPIL	TL15	6	5	[2z55, 1vgo]
TLXFMVLDXXXXVGXG	TG15	TLXXXIAFTXXLSMLL	TL15	6	1	[1s8l, 1at9, 1e0p, 1s8j, 2i1x, 1r2n, 1r84, 1pxs, 1pxr, 1ap9, 1m0m, 4hwl, 1s54, 1s53, 1o0a, 3han, 3hao, 1kg9, 1c8r, 1kg8, 3hap, 3haq, 2wjk, 3har, 2wjl, 3has, 1q5j, 2zzl, 1kgb, 1q5i, 1f50, 1tn5, 3nsb, 1tn0, 3utx, 3uty, 4fpd, 1brx, 1brr, 1fbk, 1ucq, 4hyx, 1p8u, 1f4z, 1ixf, 3vi0, 1qkp, 1qko, 1p8h, 4md2, 4md1, 3ns0, 1c3w, 1bm1, 1kme, 2ntu, 2ntw, 1s52, 1s51, 1py6, 4ov0, 1iw9, 3vhz, 2i20, 2i21, 1vjm, 3m…
TILAXVGADGIMIXTG	TG15	TLXXXIAFTXXLSMLL	TL15	3	1	[1brx, 1s8l, 1at9, 1e0p, 1s8j, 1r2n, 1r84, 4hyx, 1f4z, 4hwl, 1qkp, 1qko, 1s54, 1s53, 1o0a, 1p8h, 3hao, 1kg8, 3haq, 2wjk, 3har, 4md2, 2wjl, 3has, 4md1, 1c3w, 1bm1, 1q5i, 2ntu, 1kme, 1f50, 2ntw, 1s52, 1s51, 1py6, 4ov0, 2i20, 1vjm, 1tn5, 3mbv, 1x0k, 3utx, 1xji, 4fpd]
TLXFMVLDXXXXVGXG	TG15	TTLXXXIAFTXXLSML	TL15	6	1	[1m0k, 1s8l, 1at9, 1e0p, 1s8j, 1r2n, 1r84, 1pxs, 1pxr, 1ap9, 4hwl, 1s54, 1o0a, 3han, 3hao, 1kg9, 1kg8, 3hap, 3haq, 2wjk, 3har, 2wjl, 3has, 1q5j, 2zzl, 1q5i, 1f50, 1tn5, 3nsb, 1tn0, 4fpd, 1brx, 1brr, 1p8i, 1fbk, 1ucq, 4hyx, 1f4z, 1ixf, 3vi0, 1qkp, 1qko, 1p8h, 1qm8, 4md2, 2zfe, 4md1, 1iw6, 3ns0, 1c3w, 1bm1, 1kme, 2ntu, 2ntw, 1s52, 1s51, 1py6, 4ov0, 1iw9, 3vhz, 2i20, 1vjm, 1x0s, 3mbv, 1x0i, 1x0k, 1x…
TLXFMVLDXXXXVGXG	TG15	IAFTMXLSMLLGYGLT	IT15	6	1	[4hwl, 1at9, 1s52]
TILAXVGADGIMIXTG	TG15	IAFTMXLSMLLGYGLT	IT15	3	1	[4hwl, 1at9, 1s52]
TLXFMVLDXXXXVGXG	TG15	PEWIWLALGTALMGLG	PG15	6	0	[3utv]
TLXFMVLDXXXXVGXG	TG15	PAIAFTMXLSMXLGYG	PG15	6	1	[1at9, 1kme, 1brr, 1s52, 1r2n, 1r84, 4hwl, 1qkp, 3han, 2brd, 3hap, 3har, 3utx, 1xji, 3has]
TILAXVGADGIMIXTG	TG15	PAIAFTMXLSMXLGYG	PG15	3	1	[4hwl, 1at9, 1qkp, 1kme, 1s52, 1r2n, 1r84, 3han, 3har, 3utx, 1xji, 3has]
TLXFMVLDXXXXVGXG	TG15	APAIAFTMYLSMLLGY	AY15	6	1	[3han]
TLXFMVLDXXXXVGXG	TG15	TVVLWSAYXVVWLIGS	TS15	6	5	[1brx, 1at9, 1fbb, 1bm1, 1q5i, 1brr, 1s52, 1r2n, 1r84, 1ap9, 1pxr, 4hwl, 3han, 2brd, 3hap, 3utv, 1tn0, 3har, 3utx, 1xji, 3has, 3uty]
TLXFMVLDXXXXVGXG	TG15	VVLWSAYXVVWXIGSE	VE15	6	5	[1at9, 1fbb, 1q5i, 1brr, 1s52, 1r2n, 1r84, 1ap9, 1pxr, 4hwl, 3han, 2brd, 3hap, 3utv, 1tn0, 3har, 3utx, 1xji, 3has, 3uty]
TXXFMVLDVXAKVGXG	TG15	FXTLTALVAVLWXAYP	FP15	6	5	[1vgo]
TLXFMVLDXXXXVGXG	TG15	FKXLRNVTVVLWXAYP	FP15	6	5	[1s8l, 1e0p, 1s8j, 1pxs, 1pxr, 4hwl, 1qkp, 1qko, 1s54, 1s53, 3hao, 3haq, 3har, 2wjl, 3has, 1c3w, 1kme, 2ntu, 2ntw, 1s52, 1s51, 1py6, 2i20, 1vjm, 1tn5, 1x0k, 1tn0, 3utx, 3uty]
TLXFMVLDXXXXVGXG	TG15	KKFYAIXTLVPAIAFT	KT15	6	1	[2ntu, 1s54]
TILAXVGADGIMIXTG	TG15	KKFYAIXTLVPAIAFT	KT15	3	1	[2ntu, 1s54]
TXXFMVLDVXAKVGXG	TG15	EYYAITILVPGIASAA	EA15	6	1	[1vgo]
TLXFMVLDXXXXVGXG	TG15	KFYAIXTLVXXIAFTM	KM15	6	1	[1c3w, 1e0p, 1q5i, 1kme, 2ntu, 2ntw, 1s51, 1py6, 1f4z, 2i20, 1pxr, 1vjm, 1qko, 1s54, 1x0i, 1x0k, 3hao, 1tn0, 3utw, 3haq, 2wjk, 2wjl]
TILAXVGADGIMIXTG	TG15	KFYAIXTLVXXIAFTM	KM15	3	1	[1c3w, 1e0p, 1q5i, 2ntu, 1kme, 2ntw, 1s51, 1py6, 1f4z, 2i20, 1vjm, 1qko, 1s54, 1x0i, 1x0k, 3hao, 3haq, 2wjk, 2wjl]
TXXFMVLDVXAKVGXG	TG15	GIGTLLMLIGTFYFIA	GA15	6	0	[2z55, 1vgo, 2ei4]
TLXFMVLDXXXXVGXG	TG15	AXVLVLWTAYPILXII	AI15	6	5	[1uaz]
TIGTLXGVDALMIXTG	TG15	TWWLFSTIAFLFVLXY	TY15	3	4	[2z55, 1vgo]
TLXGVDALMIXTGLXG	TG15	TWWLFSTIAFLFVLXY	TY15	3	4	[2z55, 1vgo, 2ei4]
TLXFMVLDXXXXVGXG	TG15	PFYAITTLVPAIAFTM	PM15	6	1	[1tn5]
TLXFMVLDXXXXVGXG	TG15	WSAYPVVWXIGSEGAG	WG15	6	5	[2brd]
TXXFMVLDVXAKVGXG	TG15	LVXVLWTAYPILXXXG	LG15	6	5	[2z55, 3wqj, 1vgo, 2ei4]
TILAXVGADGIMIXTG	TG15	LXXXIAFTMXLXMLLG	LG15	3	1	[1brx, 1at9, 1bm1, 1kme, 1s52, 1r2n, 1r84, 4hwl, 1qkp, 3har, 3utx, 1xji, 3has]
TLXFMVLDXXXXVGXG	TG15	LXXXIAFTMXLXMLLG	LG15	6	1	[1brx, 1at9, 1bm1, 1kme, 1brr, 1s52, 1r2n, 1r84, 4hwl, 1qkp, 2brd, 3han, 3hap, 3har, 3utx, 1xji, 3has, 3uty]
TLXFMVLDXXXXVGXG	TG15	LVXXIASAAYLSMFFG	LG15	6	1	[1uaz]
TLXFMVLDXXXXVGXG	TG15	YRFVWWAISTAAMLYI	YI15	6	4	[1ap9]
TILAXVGADGIMIXTG	TG15	DQGTILAXVGADGIMI	DI15	3	3	[1s8l, 1s8j, 1q5i, 1kme, 1r2n, 1r84, 4hyx, 1jv7, 1jv6, 1qkp, 1s54, 1s53, 1x0i, 1mgy, 3han, 3utv, 3haq, 1tn0, 3utw, 1xji, 3has, 3uty]
TLXFMVLDXXXXVGXG	TG15	VPLNIETLLFMVLDVS	VS15	6	6	[1r2n, 1r84]
TIGTLXGVDALMIXTG	TG15	FSTIAFLFVLYYLLTS	FS15	3	4	[1vgo]
TLXGVDALMIXTGLXG	TG15	FSTIAFLFVLYYLLTS	FS15	3	4	[1vgo]
TLXGVDALMIXTGLXG	TG15	TIAFLFVLYYLLTSLR	TR15	3	4	[1vgo]
TIGTLXGVDALMIXTG	TG15	TIAFLFVLYYLLTSLR	TR15	3	4	[1vgo]
TLXFMVLDXXXXVGXG	TG15	EWIWLALGTALMGLGT	ET15	6	0	[4hwl, 1r2n, 1r84, 3utv]
TLXFMVLDXXXXVGXG	TG15	PLNIETLLFMVLDVSA	PA15	6	6	[1r2n, 1r84, 3utv]
TLXFMVLDXXXXVGXG	TG15	EWIWLALGTALMGLGV	EV15	6	0	[1s52]
TILAXVGADGIMIXTG	TG15	ADGIMIGTGLVGALTK	AK15	3	3	[1at9]
LALXTALXGLGXLYFL	LL15	MVXDVXAKVGXGXILL	ML15	0	6	[1s8l, 1at9, 1e0p, 1s8j, 1r2n, 1r84, 1pxs, 1jv7, 1pxr, 1jv6, 4hwl, 1s54, 1s53, 1o0a, 3han, 3hao, 1kg9, 1kg8, 3hap, 3haq, 2wjk, 3har, 2wjl, 3has, 1q5j, 1q5i, 1f50, 3nsb, 1tn5, 3utv, 1tn0, 3utw, 3utx, 3uty, 4fpd, 1brx, 1fbk, 1ucq, 4hyx, 1f4z, 1qkp, 1qko, 1p8h, 1mgy, 4md2, 4md1, 3ns0, 1c3w, 1bm1, 2ntu, 1kme, 2ntw, 1s52, 1s51, 1py6, 4ov0, 2i20, 1vjm, 3mbv, 1x0i, 1x0k, 1xji]
LALXTALXGLGXLYFL	LL15	LFMVLDVSAKVGXGXI	LI15	0	6	[1m0k, 1s8l, 1at9, 1e0p, 1s8j, 1r2n, 1r84, 1pxs, 1jv7, 1jv6, 1pxr, 1ap9, 1m0l, 4hwl, 1s54, 1s53, 1o0a, 3han, 3hao, 1kg9, 1kg8, 3hap, 3haq, 2wjk, 3har, 2wjl, 3has, 1q5j, 2zzl, 1q5i, 1f50, 3nsb, 1tn5, 1cwq, 3utv, 1tn0, 3utw, 3utx, 4fpd, 3uty, 1brx, 1brr, 1p8i, 1fbk, 1ucq, 4hyx, 1f4z, 1ixf, 3vi0, 1qkp, 1qko, 1p8h, 1mgy, 1qm8, 4md2, 4md1, 2zfe, 1iw6, 3ns0, 1c3w, 1bm1, 2ntu, 1kme, 2ntw, 1s52, 1s51, 1p…
LIILLGINLGLXAATL	LL15	LIVYLDLVTKVGFXXI	LI15	1	6	[4gyc]
LALXTALXGLGXLYFL	LL15	VLDVXAKVGXGXILLR	VR15	0	6	[1brx, 1s8l, 1at9, 1e0p, 1s8j, 1r2n, 1r84, 1f4z, 1pxs, 1jv7, 1pxr, 1jv6, 4hwl, 1qkp, 1qko, 1s54, 1s53, 1o0a, 1mgy, 3han, 3hao, 1kg8, 3hap, 3haq, 2wjk, 3har, 2wjl, 3has, 1c3w, 1bm1, 1q5i, 2ntu, 1kme, 2ntw, 1s51, 1py6, 4ov0, 2i20, 1vjm, 1tn5, 1x0i, 1x0k, 1tn0, 3utw, 3utx, 1xji, 3uty, 4fpd]
LALXTALXGLGXLYFL	LL15	FMVXDVXAKVGXXXXL	FL15	0	6	[1s8l, 1at9, 1e0p, 1s8j, 1r2n, 1r84, 1pxs, 1jv7, 1jv6, 1pxr, 1ap9, 4hwl, 1s54, 1s53, 1o0a, 3han, 3hao, 1kg9, 1kg8, 3hap, 3haq, 2wjk, 3har, 2wjl, 3has, 1q5j, 1q5i, 1f50, 3nsb, 1tn5, 1cwq, 3utv, 1tn0, 3utw, 3utx, 4fpd, 3uty, 1brx, 1fbk, 1ucq, 4hyx, 1f4z, 1qkp, 1qko, 1p8h, 1mgy, 4md2, 4md1, 3ns0, 1c3w, 1bm1, 2ntu, 1kme, 2ntw, 1s52, 1s51, 1py6, 4ov0, 2i20, 1vjm, 3mbv, 1x0i, 1x0k, 1xji]
LXTXIAADIXMCVTGL	LL15	FYAISCAFFVVVLSAL	FL15	3	4	[2jaf, 2jag]
LLFXVLXVSXKVGXGL	LL15	NVTVVLWSAYXVVWLI	NI15	6	5	[1m0k, 1at9, 1e0p, 1s8j, 1r2n, 1r84, 1pxs, 1ap9, 1pxr, 4hwl, 1s54, 1s53, 1o0a, 3han, 3hao, 1kg9, 1kg8, 3hap, 3haq, 2wjk, 3har, 2wjl, 3has, 1q5j, 2zzl, 1q5i, 1f50, 1tn5, 3nsb, 3utv, 1tn0, 3utw, 3utx, 4fpd, 3uty, 1brx, 1brr, 1p8i, 1fbk, 1ucq, 4hyx, 1f4z, 1ixf, 3vi0, 1qkp, 1qko, 1p8h, 1qm8, 4md2, 2zfe, 4md1, 1iw6, 3ns0, 1c3w, 1bm1, 1kme, 2ntu, 2ntw, 1s52, 1s51, 1py6, 4ov0, 1iw9, 2i20, 1vjm, 1x0s, 1q…
LLFXVLXVSXKVGXGL	LL15	VLRNVXXVLWSAYXVV	VV15	6	5	[1s8l, 1at9, 1e0p, 1s8j, 1r2n, 1r84, 1pxs, 1jv7, 1jv6, 1pxr, 4hwl, 1s54, 1s53, 1o0a, 3han, 3hao, 1kg8, 3hap, 3haq, 2wjk, 3har, 2wjl, 3has, 1q5i, 1tn5, 3utv, 1tn0, 3utw, 3utx, 4fpd, 3uty, 1brx, 4hyx, 1f4z, 1qkp, 1qko, 1c3w, 1bm1, 1kme, 2ntu, 2ntw, 1s52, 1s51, 1py6, 4ov0, 2i20, 1vjm, 1x0i, 1x0k, 1xji]
LLFXVLXVSXKVGXGL	LL15	VWWAISTAAMLYXXXV	VV15	6	4	[1m0k, 1at9, 1e0p, 1r2n, 1r84, 1pxs, 1ap9, 1pxr, 4hwl, 1s54, 1s53, 1o0a, 3han, 3hao, 1kg9, 1kg8, 3hap, 2wjk, 2wjl, 3has, 1q5j, 2zzl, 1q5i, 1f50, 1tn5, 3nsb, 2brd, 1cwq, 3utv, 1tn0, 3utw, 3utx, 3uty, 1brx, 1brr, 1ucq, 4hyx, 1f4z, 1ixf, 3vi0, 1qkp, 1qko, 1p8h, 1qm8, 4md2, 2zfe, 4md1, 1iw6, 3ns0, 1c3w, 1bm1, 1kme, 2ntu, 2ntw, 1s52, 1s51, 1py6, 4ov0, 1iw9, 2i20, 1vjm, 1x0s, 1qhj, 3mbv, 1x0k, 1xji]
LTXALSTPMILXALGL	LL15	VSTILVXVVSIASYTG	VG15	2	1	[3qbl, 3vvk, 3qbg, 3qbi, 3qbk]
LLFXVLXVSXKVGXGL	LL15	VLWSAYXVVXLIGSEG	VG15	6	5	[1q5i, 1brr, 1s52, 1r2n, 1r84, 1ap9, 1pxr, 4hwl, 3han, 2brd, 3hap, 3utv, 1tn0, 3har, 3utx, 1xji, 3has, 3uty]
LFTXITFDIXMCVTGL	LL15	VSTILVXVVSIASYTG	VG15	3	1	[3qbl, 3vvk, 3qbg, 3qbi, 3qbk]
LLFXVLXVSXKVGXGL	LL15	VTVVLWSAYXVVXLIG	VG15	6	5	[1m0k, 1at9, 1e0p, 1r2n, 1r84, 1pxs, 1ap9, 1pxr, 4hwl, 1s54, 1s53, 1o0a, 3han, 3hao, 1kg9, 1kg8, 3hap, 3haq, 2wjk, 3har, 2wjl, 3has, 1q5j, 2zzl, 1q5i, 1f50, 1tn5, 3nsb, 3utv, 1tn0, 3utw, 3utx, 4fpd, 3uty, 1brx, 1brr, 1p8i, 1fbk, 1ucq, 4hyx, 1f4z, 1ixf, 3vi0, 1qkp, 1qko, 1p8h, 1qm8, 4md2, 2zfe, 4md1, 1iw6, 3ns0, 1c3w, 1bm1, 1kme, 2ntu, 2ntw, 1s52, 1s51, 1py6, 4ov0, 1iw9, 3vhz, 2i20, 1vjm, 1x0s, 3m…
LIILLGINLGLXAATL	LL15	VALIVYLDLVTXVGFG	VG15	1	6	[4gyc]
LFGMGAVAFXXLVYYL	LL15	LRXXTVXLWAIYPFIW	LW15	4	5	[1gue, 4gyc, 3qdc, 3qap, 2f93, 2ksy, 2f95, 1jgj, 1h68, 1gu8]
LFXLLPFFSKVGFSFL	LL15	LVTYFTVLWXGYPXXW	LW15	6	5	[2m3g]
LLFXVLXVSXKVGXGL	LL15	LRNXTVVLWSAYXXXW	LW15	6	5	[1s8l, 1at9, 1e0p, 1s8j, 1r2n, 1r84, 1pxs, 1jv7, 1jv6, 1ap9, 1pxr, 4hwl, 1s54, 1s53, 1o0a, 3han, 3hao, 1kg9, 1kg8, 3hap, 3haq, 2wjk, 3har, 2wjl, 3has, 1q5j, 1q5i, 1f50, 1tn5, 3nsb, 3utv, 1tn0, 3utw, 3utx, 4fpd, 3uty, 1brx, 1brr, 1fbk, 1ucq, 4hyx, 1f4z, 1qkp, 1qko, 1p8h, 4md2, 4md1, 3ns0, 1c3w, 1bm1, 1kme, 2ntu, 2ntw, 1s52, 1s51, 1py6, 4ov0, 2i20, 1vjm, 3mbv, 1x0i, 1x0k, 1xji]
LIILLGINLGLXAATL	LL15	LRXXTVXLWAIYPFIW	LW15	1	5	[4gyc]
LLFXVLXVSXKVGXGL	LL15	ALGTALMGXGXLYFLV	AV15	6	0	[1m0k, 1s8l, 1at9, 1e0p, 1s8j, 1r2n, 1r84, 1pxs, 1jv7, 1jv6, 1ap9, 1pxr, 1m0l, 4hwl, 1s54, 1s53, 1o0a, 3han, 3hao, 1kg9, 1kg8, 3hap, 3haq, 2wjk, 3har, 2wjl, 3has, 1q5j, 2zzl, 1q5i, 1f50, 1tn5, 3nsb, 2brd, 1cwq, 3utv, 1tn0, 3utw, 3utx, 4fpd, 3uty, 1brx, 1brr, 1p8i, 1fbk, 1ucq, 4hyx, 1f4z, 1ixf, 3vi0, 1qkp, 1qko, 1p8h, 1qm8, 4md2, 2zfe, 4md1, 1iw6, 3ns0, 1c3w, 1bm1, 1kme, 2ntu, 2ntw, 1s52, 1s51, 1p…
LXTVVMWLGYPIVWAL	LL15	AISCACXIVVLYILLV	AV15	5	4	[3qbl, 3vvk, 3qbg, 3qbi, 3qbk]
LFTXITFDIXMCVTGL	LL15	AISCACXIVVLYILLV	AV15	3	4	[3qbl, 3vvk, 3qbg, 3qbi, 3qbk]
LLFXVLXVSXKVGXGL	LL15	IWXXLGTALMXLGXLY	IY15	6	0	[1s8l, 1at9, 1s8j, 1r2n, 1r84, 1pxs, 1ap9, 1pxr, 4hwl, 1s54, 1s53, 1o0a, 3han, 3hao, 1kg9, 1kg8, 3hap, 3haq, 2wjk, 3har, 2wjl, 3has, 1q5j, 2zzl, 1q5i, 1f50, 1tn5, 3nsb, 2brd, 3utv, 1tn0, 3utw, 3utx, 4fpd, 3uty, 1brx, 1brr, 1fbk, 1ucq, 4hyx, 1f4z, 1ixf, 3vi0, 1qkp, 1qko, 1p8h, 4md2, 4md1, 3ns0, 1c3w, 1bm1, 1kme, 2ntu, 2ntw, 1s52, 1s51, 1py6, 4ov0, 1iw9, 3vhz, 2i20, 1vjm, 3mbv, 1x0k, 1xji]
LFTXITFDIXMCVTGL	LL15	IAVSTILVPVVSIXSY	IY15	3	1	[3qbl, 3vvk, 3qbg, 3qbi, 3qbk]
LTXALSTPMILXALGL	LL15	IAVSTILVPVVSIXSY	IY15	2	1	[3qbl, 3vvk, 3qbg, 3qbi, 3qbk]
LALXTALXGLGXLYFL	LL15	LNIETLLFMVLDVSAK	LK15	0	6	[1r2n, 1r84, 3utv]
LLFXVLXVSXKVGXGL	LL15	LGTALMGLGXLYFLVK	LK15	6	0	[1m0k, 1s8l, 1at9, 1e0p, 1s8j, 1r2n, 1r84, 1pxs, 1jv7, 1jv6, 1ap9, 1pxr, 4hwl, 1s54, 1s53, 1o0a, 3han, 3hao, 1kg9, 1kg8, 3hap, 3haq, 2wjk, 3har, 2wjl, 3has, 1q5j, 1q5i, 1f50, 1tn5, 3nsb, 1cwq, 1tn0, 3utw, 3utx, 4fpd, 3uty, 1brx, 1brr, 1p8i, 1fbk, 1ucq, 4hyx, 1f4z, 3vi0, 1qkp, 1qko, 1p8h, 4md2, 4md1, 3ns0, 1c3w, 1bm1, 1kme, 2ntu, 2ntw, 1s52, 1s51, 1py6, 4ov0, 2at9, 2i20, 1vjm, 1qhj, 3mbv, 1x0i, 1x…
LLFXVLXVSXKVGXGL	LL15	LNIETLLFMVLDVSAK	LK15	6	6	[1r2n, 1r84, 3utv]
LLFXVLXVSXKVGXGL	LL15	TALMGLGXLYFLVKGM	TM15	6	0	[1s8l, 1at9, 1e0p, 1r2n, 1r84, 1pxs, 1jv7, 1jv6, 1pxr, 1s54, 1s53, 1o0a, 3han, 3hao, 1kg8, 3hap, 3haq, 2wjk, 3har, 2wjl, 3has, 1q5j, 1q5i, 1f50, 1tn5, 1tn0, 3utw, 3utx, 4fpd, 3uty, 1brx, 1fbk, 1ucq, 4hyx, 1f4z, 1qko, 1p8h, 4md2, 4md1, 1c3w, 1bm1, 1kme, 2ntu, 2ntw, 1s51, 1py6, 4ov0, 2i20, 1vjm, 3mbv, 1x0i, 1x0k, 1xji]
LALXTALXGLGXLYFL	LL15	TALMGLGXLYFLVKGM	TM15	0	0	[1s8l, 1at9, 1e0p, 1r2n, 1r84, 1pxs, 1jv7, 1jv6, 1pxr, 1s53, 1o0a, 3han, 3hao, 1kg8, 3hap, 3haq, 1bha, 2wjk, 3har, 2wjl, 3has, 1q5j, 1q5i, 1f50, 1tn5, 1tn0, 3utw, 3utx, 3uty, 4fpd, 1brx, 1fbk, 1ucq, 4hyx, 1f4z, 1qko, 1p8h, 4md2, 4md1, 1c3w, 1bm1, 2ntu, 1kme, 2ntw, 1py6, 4ov0, 2i20, 1vjm, 3mbv, 1x0i, 1x0k, 1xji]
LALXTALXGLGXLYFL	LL15	GTXXMXLXXLYFLVKG	GG15	0	0	[1s8l, 1at9, 1e0p, 1s8j, 1r2n, 1r84, 1pxs, 1jv7, 1jv6, 1pxr, 1ap9, 4hwl, 1s53, 1o0a, 3han, 3hao, 1kg9, 1bhb, 1kg8, 3hap, 3haq, 1bha, 2wjk, 3har, 2wjl, 3has, 1q5j, 1q5i, 1f50, 3nsb, 1tn5, 1tn0, 3utw, 3utx, 3uty, 4fpd, 1brx, 1fbk, 1ucq, 4hyx, 1f4z, 1qkp, 1qko, 1p8h, 1mgy, 4md2, 4md1, 3ns0, 1c3w, 1bm1, 2ntu, 1kme, 2ntw, 1py6, 4ov0, 2i20, 1vjm, 3mbv, 1x0i, 1x0k, 1xji]
LLFXVLXVSXKVGXGL	LL15	GTXXMXLXXLYFLVKG	GG15	6	0	[1s8l, 1at9, 1e0p, 1s8j, 1r2n, 1r84, 1pxs, 1jv7, 1jv6, 1ap9, 1pxr, 4hwl, 1s54, 1s53, 1o0a, 3han, 3hao, 1kg9, 1kg8, 3hap, 3haq, 2wjk, 3har, 2wjl, 3has, 1q5j, 1q5i, 1f50, 1tn5, 3nsb, 1tn0, 3utw, 3utx, 4fpd, 3uty, 1brx, 1fbk, 1ucq, 4hyx, 1f4z, 1qkp, 1qko, 1p8h, 4md2, 4md1, 3ns0, 1c3w, 1bm1, 1kme, 2ntu, 2ntw, 1s51, 1py6, 4ov0, 2i20, 1vjm, 3mbv, 1x0i, 1x0k, 1xji]
LLFXVLXVSXKVGXGL	LL15	WLXLGTALMXLGXXYF	WF15	6	0	[1m0k, 1s8l, 1at9, 1e0p, 1s8j, 1r2n, 1r84, 1pxs, 1jv7, 1jv6, 1ap9, 1pxr, 4hwl, 1s54, 1s53, 1o0a, 3han, 3hao, 1kg9, 1kg8, 3hap, 3haq, 2wjk, 3har, 2wjl, 3has, 1q5j, 2zzl, 1q5i, 1f50, 1tn5, 3nsb, 2brd, 3utv, 1tn0, 3utw, 3utx, 4fpd, 3uty, 1brx, 1brr, 1p8i, 1fbk, 1ucq, 4hyx, 1p8u, 1f4z, 1ixf, 3vi0, 1qkp, 1qko, 1p8h, 1qm8, 4md2, 2zfe, 4md1, 1iw6, 3ns0, 1c3w, 1bm1, 1kme, 2ntu, 2ntw, 1s52, 1s51, 1py6, 4o…
LXTVVMWLGYPIVWAL	LL15	WAXSXLDIVAKYXFAF	WF15	5	6	[3qbl, 3vvk, 3a7k, 3qbg, 3abw, 3qbi, 3qbk]
LLFXVLXVSXKVGXGL	LL15	WXXSTAAMLYXLYXXF	WF15	6	4	[1m0k, 1s8l, 1at9, 1e0p, 1s8j, 1r2n, 1r84, 1pxs, 1jv7, 1ap9, 1pxr, 4hwl, 1s54, 1s53, 1o0a, 3han, 3hao, 1kg9, 1kg8, 3hap, 2wjk, 2wjl, 1q5j, 1q5i, 1f50, 1tn5, 3nsb, 1cwq, 3utv, 1tn0, 3utw, 3utx, 3uty, 1brx, 1brr, 1ucq, 4hyx, 1f4z, 3vi0, 1qkp, 1qko, 1p8h, 4md2, 2zfe, 4md1, 1iw6, 3ns0, 1c3w, 1bm1, 1kme, 2ntu, 2ntw, 1s52, 1s51, 1py6, 4ov0, 1iw9, 2i20, 1vjm, 1x0s, 3mbv, 1x0i, 1x0k, 1xji]
LALXTALXGLGXLYFL	LL15	ALXGLGXLYFLVKGMG	AG15	0	0	[1brx, 1c3w, 1at9, 1bm1, 1e0p, 1q5i, 2ntu, 1kme, 1py6, 1pxs, 2i20, 1pxr, 1vjm, 1tn5, 1qko, 1s53, 1x0k, 3hao, 3haq, 1bha, 1tn0, 3utw, 3har, 2wjl]
LLFXVLXVSXKVGXGL	LL15	ALXGLGXLYFLVKGMG	AG15	6	0	[1brx, 1at9, 1e0p, 1pxs, 1pxr, 1qko, 1s54, 1s53, 3hao, 3haq, 3har, 2wjl, 1c3w, 1bm1, 1q5i, 1kme, 2ntu, 1s51, 1py6, 2i20, 1vjm, 1tn5, 1x0k, 1tn0, 3utw]
LALXTALXGLGXLYFL	LL15	AAIAFTMYLSMLLGYG	AG15	0	1	[3uty]
LLFXVLXVSXKVGXGL	LL15	AAIAFTMYLSMLLGYG	AG15	6	1	[3uty]
LFGMGAVAFXXLVYYL	LL15	FGIVITLNTVVMLAGF	FF15	4	3	[1gue, 4gyc, 3qdc, 3qap, 2f93, 2ksy, 2f95, 1jgj, 1h68, 1gu8]
LFXLLPFFSKVGFSFL	LL15	HWIYVAGMTIGALHFW	HW15	6	0	[1xio, 2m3g, 4tl3]
LFXLLPFFSKVGFSFL	LL15	WIYVAGMTIGALHFWS	WS15	6	0	[1xio, 2m3g, 4tl3]
LTXALSTPMILXALGL	LL15	KLFTAITFDIAMCVTG	KG15	2	3	[3qbl, 3vvk, 3qbg, 3qbi, 3qbk]
LALXTALXGLGXLYFL	LL15	LMGLGXLYFLVXGMGV	LV15	0	0	[1vjm, 1tn5, 1bm1, 1q5i, 1s53, 1tn0, 2i20]
LLFXVLXVSXKVGXGL	LL15	LMGLGXLYFLVXGMGV	LV15	6	0	[1vjm, 1tn5, 1bm1, 1q5i, 1s54, 1s53, 1tn0, 2i20]
LFTXITFDIXMCVTGL	LL15	SCACFIVVLYILLVEW	SW15	3	4	[3qbl, 3vvk, 3qbg, 3qbi, 3qbk]
LXTVVMWLGYPIVWAL	LL15	SCACFIVVLYILLVEW	SW15	5	4	[3qbl, 3vvk, 3qbg, 3qbi, 3qbk]
LFXLLPFFSKVGFSFL	LL15	YVAGMTIGALHFWSLS	YS15	6	0	[2m3g, 4tl3]
LLFXVLXVSXKVGXGL	LL15	KXLRNVTVVLWSAYXV	KV15	6	5	[1brx, 1s8l, 1e0p, 1s8j, 1r2n, 1r84, 4hyx, 1f4z, 1pxs, 1jv7, 1jv6, 1pxr, 4hwl, 1qkp, 1qko, 1s54, 1s53, 1o0a, 3han, 3hao, 3hap, 3haq, 2wjk, 3har, 2wjl, 3has, 1c3w, 1bm1, 1q5i, 1kme, 2ntu, 2ntw, 1s52, 1s51, 1py6, 2i20, 1vjm, 1tn5, 1x0i, 1x0k, 3utv, 1tn0, 3utw, 3utx, 1xji, 3uty]
LFXLLPFFSKVGFSFL	LL15	KLVTYFTVLWIGYPIV	KV15	6	5	[2m3g]
LIILLGINLGLXAATL	LL15	ALIVYLDLVTKVGFGF	AF15	1	6	[4gyc]
LTXALSTPMILXALGL	LL15	ITFDIAMXVTGLAXAL	IL15	2	3	[3qbl, 3vvk, 3qbg, 3qbi, 3qbk]
LFXLLPFFSKVGFSFL	LL15	IYVAGMTIXXLHFWSL	IL15	6	0	[1xio, 2m3g, 4tl3]
LIILLGINLGLXAATL	LL15	VXLDLVTXVGFGFIAL	VL15	1	6	[4gyc]
LIILLGINLGLXAATL	LL15	IVYLDLVTKVGFGFIA	IA15	1	6	[4gyc]
LFTXITFDIXMCVTGL	LL15	WALSTPMILLALGLLA	WA15	3	2	[3vvk, 3qbi]
LFXLLPFFSKVGFSFL	LL15	YEYLVAMFIPIWSGLA	YA15	6	1	[2m3g]
LLFXVLXVSXKVGXGL	LL15	YAXWLFTTXLLXLXLA	YA15	6	2	[1jv6]
LLFXVLXVSXKVGXGL	LL15	LWSAYPVVWLIGSEGA	LA15	6	5	[1brr, 2brd]
LFXLLPFFSKVGFSFL	LL15	LVAMFIPIWSGLAXMA	LA15	6	1	[1xio, 2m3g, 4tl3]
LXTVVMWLGYPIVWAL	LL15	DIVAKYIFAFXLLNYL	DL15	5	6	[3qbl, 3vvk, 3qbg, 3qbi, 3qbk]
LTXALSTPMILXALGL	LL15	TKLFTXITFDIAMCVT	TT15	2	3	[3qbl, 3vvk, 3qbg, 3qbi, 3qbk]
LTXALSTPMILXALGL	LL15	TFDIAMCVTGLAAAXT	TT15	2	3	[3qbl]
LLFXVLXVSXKVGXGL	LL15	AIAFTMXLXMLLGYGL	AL15	6	1	[1at9, 1kme, 1brr, 1s52, 1r2n, 1r84, 4hwl, 1qkp, 3han, 3hap, 3har, 3utx, 1xji, 3has, 3uty]
LXTVVMWLGYPIVWAL	LL15	AYSALDIVAKYIFAFL	AL15	5	6	[3qbl, 3vvk, 3a7k, 3qbg, 3abw, 3qbi, 3qbk]
LLFXVLXVSXKVGXGL	LL15	AXWLFTTPLLXLXLAL	AL15	6	2	[1jv6]
LALXTALXGLGXLYFL	LL15	AIAFTMXLXMLLGYGL	AL15	0	1	[1at9, 1kme, 1brr, 1s52, 1r2n, 1r84, 4hwl, 1qkp, 3han, 3hap, 3har, 3utx, 1xji, 3has, 3uty]
LTXALSTPMILXALGL	LL15	FTXITFDIXMCVTGLA	FA15	2	3	[3qbl, 3vvk, 3qbg, 3qbi, 3qbk]
LLFXVLXVSXKVGXGL	LL15	FKVLRNVTVVLWSAYA	FA15	6	5	[1q5i]
LTXALSTPMILXALGL	LL15	TILVPVVSIASYTGLA	TA15	2	1	[3qbl, 3vvk, 3qbg, 3qbi, 3qbk]
LTXALSTPMILXALGL	LL15	TAITFDIXMCVTGLAA	TA15	2	3	[3qbl, 3vvk, 3qbg, 3qbi, 3qbk]
LFTXITFDIXMCVTGL	LL15	TILVPVVSIASYTGLA	TA15	3	1	[3qbl, 3vvk, 3qbg, 3qbi, 3qbk]
LFGMGAVAFXXLVYYL	LL15	VRLRNLTVXLWAIYPF	VF15	4	5	[1gue, 4gyc, 3qdc, 3qap, 2f93, 2ksy, 2f95, 1jgj, 1h68, 1gu8]
LIILLGINLGLXAATL	LL15	VRLRNLTVXLWAIYPF	VF15	1	5	[4gyc]
LTXALSTPMILXALGL	LL15	AITFDIAXCVTGLAXA	AA15	2	3	[3qbl, 3vvk, 3qbg, 3qbi, 3qbk]
LFXLLPFFSKVGFSFL	LL15	AMXIPIWSGLAYXAMA	AA15	6	1	[1xio, 2m3g]
LXTXIAADIXMCVTGL	LL15	AXYAISCAFFVVVLSA	AA15	3	4	[2jaf]
LFTXITFDIXMCVTGL	LL15	RXLTWALSTPMILLXL	RL15	3	2	[3qbl, 3vvk, 3qbg, 3qbi, 3qbk]
LXTXIAADIXMCVTGL	LL15	RXLTWALSTPMILLXL	RL15	3	2	[2jaf]
LFGMGAVAFXXLVYYL	LL15	RXXTVXLWAIYPFIWL	RL15	4	5	[1gue, 4gyc, 3qdc, 3qap, 2f93, 2ksy, 2f95, 1jgj, 1h68, 1gu8]
LLFXVLXVSXKVGXGL	LL15	RNXTVXLWSAYXVXXL	RL15	6	5	[1m0k, 1s8l, 1at9, 1e0p, 1s8j, 1r2n, 1r84, 1pxs, 1ap9, 1pxr, 1m0l, 4hwl, 1s54, 1s53, 1o0a, 3han, 3hao, 1kg9, 1kg8, 3hap, 3haq, 2wjk, 3har, 2wjl, 3has, 1q5j, 2zzl, 1q5i, 1f50, 1tn5, 3nsb, 1cwq, 3utv, 1tn0, 3utw, 3utx, 4fpd, 3uty, 1brx, 1brr, 1p8i, 1fbk, 1ucq, 4hyx, 1f4z, 1ixf, 3vi0, 1qkp, 1qko, 1p8h, 1qm8, 4md2, 2zfe, 4md1, 1iw6, 3ns0, 1c3w, 1bm1, 1kme, 2ntu, 2ntw, 1s52, 1s51, 1py6, 4ov0, 1iw9, 2i…
LLFXVLXVSXKVGXGL	LL15	RXVWWAISTAAMLXXL	RL15	6	4	[1e0p, 1r2n, 1r84, 1pxs, 1ap9, 1pxr, 4hwl, 1s54, 1s53, 1o0a, 3hao, 1kg9, 1kg8, 2wjk, 2wjl, 1q5j, 2zzl, 1q5i, 1f50, 1tn5, 3nsb, 1tn0, 3utx, 3uty, 1brr, 1ucq, 1p8u, 1f4z, 1ixf, 3vi0, 1qko, 1p8h, 4md2, 4md1, 3ns0, 1c3w, 1kme, 2ntu, 2ntw, 1s52, 1s51, 1py6, 4ov0, 1iw9, 3vhz, 2i20, 1vjm, 3mbv, 1x0k]
LLFXVLXVSXKVGXGL	LL15	RPEWIXLALGTALXGL	RL15	6	0	[3utv]
LFTXITFDIXMCVTGL	LL15	RWFWYAISCACXXVVL	RL15	3	4	[3qbl, 3vvk, 3qbg, 3qbi, 3qbk]
LLFXVLXVSXKVGXGL	LL15	RYAXWLFTXXLXXXXL	RL15	6	2	[1jv6]
LIILLGINLGLXAATL	LL15	RXXTVXLWAIYPFIWL	RL15	1	5	[4gyc]
LTXALSTPMILXALGL	LL15	ILVPVVSIASYTGLAS	IS15	2	1	[3qbl, 3vvk, 3qbg, 3qbi, 3qbk]
LFTXITFDIXMCVTGL	LL15	ILVPVVSIASYTGLAS	IS15	3	1	[3qbl, 3vvk, 3qbg, 3qbi, 3qbk]
LLFXVLXVSXKVGXGL	LL15	KFYAITTLVPAIAFTA	KA15	6	1	[1pxs]
LALXTALXGLGXLYFL	LL15	KFYAITTLVPAIAFTA	KA15	0	1	[1pxs]
LTXALSTPMILXALGL	LL15	LIAVSTILVPVVSIAS	LS15	2	1	[3qbl, 3vvk, 3qbg, 3qbi, 3qbk]
LALXTALXGLGXLYFL	LL15	LDVXAKVGFGLILLRS	LS15	0	6	[1brx, 1c3w, 1at9, 1bm1, 1e0p, 1q5i, 2ntu, 1kme, 1pxs, 2i20, 1pxr, 1vjm, 1tn5, 1qko, 1s54, 1s53, 1x0k, 3hao, 1tn0]
LFTXITFDIXMCVTGL	LL15	LIAVSTILVPVVSIAS	LS15	3	1	[3qbl, 3vvk, 3qbg, 3qbi, 3qbk]
LXTVVMWLGYPIVWAL	LL15	SWAYXXLDIVAKYXFA	SA15	5	6	[3qbl, 3vvk, 3a7k, 3qbg, 3abw, 3qbi, 3qbk]
LALXTALXGLGXLYFL	LL15	AIXTLXXXIAFTXXLS	AS15	0	1	[1m0k, 1s8l, 1at9, 1e0p, 1s8j, 1r2n, 1r84, 1pxs, 1jv7, 1pxr, 1jv6, 1ap9, 4hwl, 1s54, 1s53, 1o0a, 3han, 3hao, 1kg9, 1bhb, 1kg8, 3hap, 3haq, 1bha, 2wjk, 3har, 2wjl, 3has, 1q5j, 1q5i, 1f50, 3nsb, 1tn5, 1cwq, 1tn0, 4fpd, 1brx, 1brr, 1p8i, 1fbk, 1ucq, 4hyx, 1f4z, 3vi0, 1qkp, 1qko, 1p8h, 1mgy, 4md2, 4md1, 3ns0, 1c3w, 1bm1, 2ntu, 1kme, 2ntw, 1s52, 1s51, 1py6, 4ov0, 2i20, 1vjm, 3mbv, 1x0i, 1x0k, 1xji]
LLFXVLXVSXKVGXGL	LL15	AIXTLXXXIAFTXXLS	AS15	6	1	[1m0k, 1s8l, 1at9, 1e0p, 1s8j, 1r2n, 1r84, 1pxs, 1jv7, 1jv6, 1pxr, 1ap9, 4hwl, 1s54, 1s53, 1o0a, 3han, 3hao, 1kg9, 1kg8, 3hap, 3haq, 2wjk, 3har, 2wjl, 3has, 1q5j, 1q5i, 1f50, 1tn5, 3nsb, 1cwq, 1tn0, 4fpd, 1brx, 1brr, 1p8i, 1fbk, 1ucq, 4hyx, 1f4z, 3vi0, 1qkp, 1qko, 1p8h, 4md2, 4md1, 3ns0, 1c3w, 1bm1, 1kme, 2ntu, 2ntw, 1s52, 1s51, 1py6, 4ov0, 2i20, 1vjm, 3mbv, 1x0i, 1x0k, 1xji]
LLFXVLXVSXKVGXGL	LL15	FVWWAISTAAMLYXLY	FY15	6	4	[1m0k, 1at9, 1e0p, 1r2n, 1r84, 1pxs, 1ap9, 1pxr, 4hwl, 1s54, 1s53, 1o0a, 3han, 3hao, 1kg9, 1kg8, 3hap, 2wjk, 2wjl, 3has, 1q5j, 2zzl, 1q5i, 1f50, 1tn5, 3nsb, 2brd, 3utv, 1tn0, 3utw, 3utx, 3uty, 1brx, 1brr, 1ucq, 4hyx, 1p8u, 1f4z, 1ixf, 3vi0, 1qkp, 1qko, 1p8h, 1qm8, 4md2, 2zfe, 4md1, 1iw6, 3ns0, 1c3w, 1bm1, 1kme, 2ntu, 2ntw, 1s52, 1s51, 1py6, 4ov0, 1iw9, 3vhz, 2i20, 1vjm, 1x0s, 3mbv, 1x0k, 1xji]
LLFXVLXVSXKVGXGL	LL15	FYAIXTLXXXIAFTXY	FY15	6	1	[1brx, 1s8l, 1e0p, 1s8j, 1r2n, 1r84, 4hyx, 1f4z, 1pxs, 1jv7, 1jv6, 1pxr, 1qkp, 1qko, 1s54, 1s53, 1o0a, 3han, 3hao, 1kg8, 3hap, 3haq, 2wjk, 3har, 2wjl, 3has, 1c3w, 1bm1, 1q5i, 1kme, 2ntu, 2ntw, 1s51, 1py6, 4ov0, 2i20, 1vjm, 1tn5, 1x0i, 1x0k, 1tn0, 1xji, 4fpd]
LALXTALXGLGXLYFL	LL15	FYAIXTLXXXIAFTXY	FY15	0	1	[1brx, 1s8l, 1e0p, 1s8j, 1r2n, 1r84, 4hyx, 1f4z, 1pxs, 1jv7, 1pxr, 1jv6, 1qkp, 1qko, 1s54, 1s53, 1o0a, 1mgy, 3han, 3hao, 1bhb, 1kg8, 3hap, 3haq, 1bha, 2wjk, 3har, 2wjl, 3has, 1c3w, 1bm1, 1q5i, 2ntu, 1kme, 2ntw, 1s51, 1py6, 4ov0, 2i20, 1vjm, 1tn5, 1x0i, 1x0k, 1tn0, 1xji, 4fpd]
LXTXIAADIXMCVTGL	LL15	YAISCAFFVVVLSALV	YV15	3	4	[2jaf, 2jag]
LFGMGAVAFXXLVYYL	LL15	ITLNTVVMLAGFAXAM	IM15	4	3	[4gyc, 3qdc, 3qap, 2ksy, 1jgj]
LLFXVLXVSXKVGXGL	LL15	IXXLXXXIAFTXXLXM	IM15	6	1	[1m0k, 1s8l, 1at9, 1e0p, 1s8j, 1r2n, 1r84, 1jv7, 1pxs, 1jv6, 1ap9, 1pxr, 4hwl, 1s54, 1s53, 1o0a, 3han, 3hao, 1kg9, 1kg8, 3hap, 3haq, 2wjk, 3har, 2wjl, 3has, 1q5j, 2zzl, 1q5i, 1f50, 1tn5, 3nsb, 1cwq, 1tn0, 4fpd, 1brx, 1brr, 1p8i, 1fbk, 1ucq, 4hyx, 1f4z, 1ixf, 3vi0, 1qkp, 1qko, 1p8h, 1qm8, 4md2, 2zfe, 4md1, 1iw6, 3ns0, 1c3w, 1bm1, 1kme, 2ntu, 2ntw, 1s52, 1s51, 1py6, 4ov0, 1iw9, 2i20, 1vjm, 1x0s, 1q…
LALXTALXGLGXLYFL	LL15	IXXLXXXIAFTXXLXM	IM15	0	1	[1m0k, 1s8l, 1at9, 1e0p, 1s8j, 1r2n, 1r84, 1jv7, 1pxs, 1jv6, 1ap9, 1pxr, 4hwl, 1s54, 1s53, 1o0a, 3han, 3hao, 1kg9, 1bhb, 1kg8, 3hap, 3haq, 1bha, 2wjk, 3har, 2wjl, 3has, 1q5j, 2zzl, 1q5i, 1f50, 3nsb, 1tn5, 1cwq, 1tn0, 4fpd, 1brx, 1brr, 1p8i, 1fbk, 1ucq, 4hyx, 1f4z, 1ixf, 3vi0, 1qkp, 1qko, 1p8h, 1mgy, 1qm8, 4md2, 4md1, 2zfe, 1iw6, 3ns0, 1c3w, 1bm1, 2ntu, 1kme, 2ntw, 1s52, 1s51, 1py6, 4ov0, 2i20, 1i…
LLFXVLXVSXKVGXGL	LL15	NIETLLFMVLDVSAKV	NV15	6	6	[1brr, 1s52, 1r2n, 1r84, 4hyx, 4hwl, 1qkp, 3han, 3hap, 3utv, 3haq, 3utw, 3har, 3utx, 1xji, 3has, 3uty]
LALXTALXGLGXLYFL	LL15	NIETLLFMVLDVSAKV	NV15	0	6	[1brr, 1s52, 1r2n, 1r84, 4hyx, 4hwl, 1qkp, 3han, 3hap, 3utv, 3haq, 3utw, 3har, 3utx, 1xji, 3has, 3uty]
LXTVVMWLGYPIVWAL	LL15	TSWAYSXLDIVAKYXF	TF15	5	6	[3qbl, 3vvk, 3a7k, 3qbg, 3abw, 3qbi, 3qbk]
LFXLLPFFSKVGFSFL	LL15	TYFTVLWIGYPXXWII	TI15	6	5	[1xio, 2m3g, 4tl3]
LXTVVMWLGYPIVWAL	LL15	YAISCACFIVVLYILL	YL15	5	4	[3qbl, 3vvk, 3qbg, 3abw, 3qbi, 3qbk]
LALXTALXGLGXLYFL	LL15	YAIXXLXXXIAFTXXL	YL15	0	1	[1s8l, 1at9, 1e0p, 1s8j, 1r2n, 1r84, 1pxs, 1jv7, 1pxr, 1jv6, 4hwl, 1s54, 1s53, 1o0a, 3han, 3hao, 1bhb, 1kg8, 3hap, 3haq, 1bha, 2wjk, 3har, 2wjl, 3has, 1q5j, 1q5i, 1f50, 1tn5, 1tn0, 4fpd, 1brx, 1fbk, 1ucq, 4hyx, 1f4z, 1qkp, 1qko, 1p8h, 1mgy, 4md2, 4md1, 1c3w, 1bm1, 2ntu, 1kme, 2ntw, 1s52, 1s51, 1py6, 4ov0, 2i20, 1vjm, 3mbv, 1x0i, 1x0k, 1xji]
LXTVVMWLGYPIVWAL	LL15	YSXLDIVAKYIFAFXL	YL15	5	6	[3qbl, 3vvk, 3qbg, 3abw, 3qbi, 3qbk]
LFTXITFDIXMCVTGL	LL15	YAISCACFIVVLYILL	YL15	3	4	[3qbl, 3vvk, 3qbg, 3qbi, 3qbk]
LLFXVLXVSXKVGXGL	LL15	YAIXXLXXXIAFTXXL	YL15	6	1	[1s8l, 1at9, 1e0p, 1s8j, 1r2n, 1r84, 1pxs, 1jv7, 1jv6, 1pxr, 4hwl, 1s54, 1s53, 1o0a, 3han, 3hao, 1kg8, 3hap, 3haq, 2wjk, 3har, 2wjl, 3has, 1q5j, 1q5i, 1f50, 1tn5, 1tn0, 4fpd, 1brx, 1fbk, 1ucq, 4hyx, 1f4z, 1qkp, 1qko, 1p8h, 4md2, 4md1, 1c3w, 1bm1, 1kme, 2ntu, 2ntw, 1s52, 1s51, 1py6, 4ov0, 2i20, 1vjm, 3mbv, 1x0i, 1x0k, 1xji]
LALXTALXGLGXLYFL	LL15	VXAIAFTMXLSMLLGY	VY15	0	1	[1at9, 1kme, 1brr, 1s52, 1r2n, 1r84, 4hwl, 1qkp, 2brd, 3hap, 3har, 3utx, 1xji, 3has, 3uty]
LLFXVLXVSXKVGXGL	LL15	VXAIAFTMXLSMLLGY	VY15	6	1	[1at9, 1kme, 1brr, 1s52, 1r2n, 1r84, 4hwl, 1qkp, 2brd, 3hap, 3har, 3utx, 1xji, 3has, 3uty]
LALXTALXGLGXLYFL	LL15	TTLXXXIAFTXXLSML	TL15	0	1	[1m0k, 1s8l, 1at9, 1e0p, 1s8j, 1r2n, 1r84, 1jv7, 1pxs, 1pxr, 1jv6, 1ap9, 4hwl, 1s54, 1o0a, 3han, 3hao, 1kg9, 1bhb, 1kg8, 3hap, 3haq, 1bha, 2wjk, 3har, 2wjl, 3has, 1q5j, 2zzl, 1q5i, 1f50, 3nsb, 1tn5, 1tn0, 4fpd, 1brx, 1brr, 1p8i, 1fbk, 1ucq, 4hyx, 1f4z, 1ixf, 3vi0, 1qkp, 1qko, 1p8h, 1qm8, 4md2, 4md1, 2zfe, 1iw6, 3ns0, 1c3w, 1bm1, 2ntu, 1kme, 2ntw, 1s52, 1s51, 1py6, 4ov0, 3vhz, 2i20, 1iw9, 1vjm, 1x…
LLFXVLXVSXKVGXGL	LL15	TLXXXIAFTXXLSMLL	TL15	6	1	[1s8l, 1at9, 1e0p, 1s8j, 1r2n, 1r84, 1pxs, 1pxr, 1ap9, 4hwl, 1s54, 1s53, 1o0a, 3han, 3hao, 1kg9, 1kg8, 3hap, 3haq, 2wjk, 3har, 2wjl, 3has, 1q5j, 2zzl, 1q5i, 1f50, 1tn5, 3nsb, 1tn0, 3utx, 4fpd, 3uty, 1brx, 1brr, 1fbk, 1ucq, 4hyx, 1p8u, 1f4z, 1ixf, 3vi0, 1qkp, 1qko, 1p8h, 4md2, 4md1, 3ns0, 1c3w, 1bm1, 1kme, 2ntu, 2ntw, 1s52, 1s51, 1py6, 4ov0, 1iw9, 3vhz, 2i20, 1vjm, 3mbv, 1x0k, 1xji]
LALXTALXGLGXLYFL	LL15	TLXXXIAFTXXLSMLL	TL15	0	1	[1s8l, 1at9, 1e0p, 1s8j, 2i1x, 1r2n, 1r84, 1pxs, 1pxr, 1ap9, 1m0m, 4hwl, 1s54, 1s53, 1o0a, 3han, 3hao, 1c8r, 1kg9, 1bhb, 1kg8, 3hap, 3haq, 2wjk, 3har, 2wjl, 3has, 1q5j, 1kgb, 2zzl, 1q5i, 1f50, 3nsb, 1tn5, 1tn0, 3utx, 3uty, 4fpd, 1brx, 1brr, 1fbk, 1ucq, 4hyx, 1p8u, 1f4z, 1ixf, 3vi0, 1qkp, 1qko, 1p8h, 4md2, 4md1, 3ns0, 1c3w, 1bm1, 2ntu, 1kme, 2ntw, 1s52, 1s51, 1py6, 4ov0, 3vhz, 2i20, 1iw9, 2i21, 1v…
LLFXVLXVSXKVGXGL	LL15	TTLXXXIAFTXXLSML	TL15	6	1	[1m0k, 1s8l, 1at9, 1e0p, 1s8j, 1r2n, 1r84, 1jv7, 1pxs, 1jv6, 1pxr, 1ap9, 4hwl, 1s54, 1o0a, 3han, 3hao, 1kg9, 1kg8, 3hap, 3haq, 2wjk, 3har, 2wjl, 3has, 1q5j, 2zzl, 1q5i, 1f50, 1tn5, 3nsb, 1tn0, 4fpd, 1brx, 1brr, 1p8i, 1fbk, 1ucq, 4hyx, 1f4z, 1ixf, 3vi0, 1qkp, 1qko, 1p8h, 1qm8, 4md2, 2zfe, 4md1, 1iw6, 3ns0, 1c3w, 1bm1, 1kme, 2ntu, 2ntw, 1s52, 1s51, 1py6, 4ov0, 1iw9, 3vhz, 2i20, 1vjm, 1x0s, 3mbv, 1x…
LFTXITFDIXMCVTGL	LL15	TWALSTXMILLALGLL	TL15	3	2	[3qbl, 3vvk, 3qbg, 3qbi, 3qbk]
LLFXVLXVSXKVGXGL	LL15	IAFTMXLSMLLGYGLT	IT15	6	1	[4hwl, 1at9, 1s52]
LXTVVMWLGYPIVWAL	LL15	IVAKYIFAFLLLNYLT	IT15	5	6	[3qbl, 3vvk, 3qbg, 3qbi, 3qbk]
LALXTALXGLGXLYFL	LL15	IAFTMXLSMLLGYGLT	IT15	0	1	[4hwl, 1at9, 1s52]
LALXTALXGLGXLYFL	LL15	PAIAFTMXLSMXLGYG	PG15	0	1	[1at9, 1kme, 1brr, 1s52, 1r2n, 1r84, 4hwl, 1qkp, 3han, 2brd, 3hap, 3har, 3utx, 1xji, 3has]
LLFXVLXVSXKVGXGL	LL15	PEWIWLALGTALMGLG	PG15	6	0	[3utv]
LLFXVLXVSXKVGXGL	LL15	PAIAFTMXLSMXLGYG	PG15	6	1	[1at9, 1kme, 1brr, 1s52, 1r2n, 1r84, 4hwl, 1qkp, 3han, 2brd, 3hap, 3har, 3utx, 1xji, 3has]
LALXTALXGLGXLYFL	LL15	APAIAFTMYLSMLLGY	AY15	0	1	[3han]
LLFXVLXVSXKVGXGL	LL15	APAIAFTMYLSMLLGY	AY15	6	1	[3han]
LFGMGAVAFXXLVYYL	LL15	REFGIVITLNTVVMLA	RA15	4	3	[1gue, 4gyc, 3qdc, 2f93, 2ksy, 2f95, 1jgj, 1h68, 1gu8]
LLFXVLXVSXKVGXGL	LL15	TVVLWSAYXVVWLIGS	TS15	6	5	[1brx, 1at9, 1bm1, 1q5i, 1brr, 1s52, 1r2n, 1r84, 1ap9, 1pxr, 4hwl, 3han, 2brd, 3hap, 3utv, 1tn0, 3har, 3utx, 1xji, 3has, 3uty]
LFXLLPFFSKVGFSFL	LL15	LHWIYVAGMTIGALHF	LF15	6	0	[1xio, 2m3g]
LLFXVLXVSXKVGXGL	LL15	VVLWSAYXVVWXIGSE	VE15	6	5	[1at9, 1q5i, 1brr, 1s52, 1r2n, 1r84, 1ap9, 1pxr, 4hwl, 3han, 2brd, 3hap, 3utv, 1tn0, 3har, 3utx, 1xji, 3has, 3uty]
LFGMGAVAFXXLVYYL	LL15	VITLNTVVMLAGFAGA	VA15	4	3	[4gyc, 3qdc, 3qap, 2ksy, 1jgj]
LLFXVLXVSXKVGXGL	LL15	FKXLRNVTVVLWXAYP	FP15	6	5	[1s8l, 1e0p, 1s8j, 1pxs, 1jv7, 1jv6, 1pxr, 4hwl, 1qkp, 1qko, 1s54, 1s53, 3hao, 3haq, 3har, 2wjl, 3has, 1c3w, 1kme, 2ntu, 2ntw, 1s52, 1s51, 1py6, 2i20, 1vjm, 1tn5, 1x0k, 1tn0, 3utx, 3uty]
LLFXVLXVSXKVGXGL	LL15	KKFYAIXTLVPAIAFT	KT15	6	1	[2ntu, 1s54, 1s53]
LALXTALXGLGXLYFL	LL15	KKFYAIXTLVPAIAFT	KT15	0	1	[2ntu, 1s54, 1s53, 1bhb]
LLFXVLXVSXKVGXGL	LL15	KFYAIXTLVXXIAFTM	KM15	6	1	[1c3w, 1e0p, 1q5i, 1kme, 2ntu, 2ntw, 1s51, 1py6, 1f4z, 2i20, 1pxr, 1vjm, 1qko, 1s54, 1s53, 1x0i, 1x0k, 3hao, 1tn0, 3utw, 3haq, 2wjk, 2wjl]
LALXTALXGLGXLYFL	LL15	KFYAIXTLVXXIAFTM	KM15	0	1	[1c3w, 1e0p, 1q5i, 2ntu, 1kme, 2ntw, 1s51, 1py6, 1f4z, 2i20, 1pxr, 1vjm, 1qko, 1s54, 1s53, 1x0i, 1x0k, 3hao, 1bhb, 1tn0, 3utw, 3haq, 2wjk, 2wjl]
LFGMGAVAFXXLVYYL	LL15	GIVITLNTVVMLAXFA	GA15	4	3	[1gue, 4gyc, 3qdc, 3qap, 2f93, 2ksy, 2f95, 1jgj, 1h68, 1gu8]
LFTXITFDIXMCVTGL	LL15	GRYLTWALSTPMILLA	GA15	3	2	[3qbl, 3vvk, 3qbg, 3qbi, 3qbk]
LXTXIAADIXMCVTGL	LL15	GRYLTWALSTPMILLA	GA15	3	2	[2jaf]
LFGMGAVAFXXLVYYL	LL15	TLNTVVMLAGFAGAMV	TV15	4	3	[3qdc, 3qap, 1jgj]
LXTVVMWLGYPIVWAL	LL15	ALDIVAKYIFAFLLLN	AN15	5	6	[3qbl, 3vvk, 3qbg, 3qbi, 3qbk]
LFTXITFDIXMCVTGL	LL15	WFWYAISCACFIVVLY	WY15	3	4	[3qbl, 3vvk, 3qbg, 3qbi, 3qbk]
LFXLLPFFSKVGFSFL	LL15	YLVAMFIPIWSGLAYM	YM15	6	1	[2m3g]
LIILLGINLGLXAATL	LL15	AVFIFVGALTVLFGAI	AI15	1	0	[4gyc]
LFTXITFDIXMCVTGL	LL15	YLTWALSTPMILLALG	YG15	3	2	[3qbl, 3vvk, 3qbg, 3qbi, 3qbk]
LFXLLPFFSKVGFSFL	LL15	YFTVLWIGYPIVWIIG	YG15	6	5	[1xio, 2m3g, 4tl3]
LXTXIAADIXMCVTGL	LL15	YLTWALSTPMILLALG	YG15	3	2	[2jaf, 2jag]
LFXLLPFFSKVGFSFL	LL15	VAMFIPIWSGLAYMAM	VM15	6	1	[1xio, 2m3g, 4tl3]
LFGMGAVAFXXLVYYL	LL15	DSREFGIVITLNTVVM	DM15	4	3	[2f93, 2f95]
LFGMGAVAFXXLVYYL	LL15	EFGIVITLNTVVMLAG	EG15	4	3	[1gue, 4gyc, 3qdc, 3qap, 2f93, 2ksy, 2f95, 1jgj, 1h68, 1gu8]
LFTXITFDIXMCVTGL	LL15	AVSTILVPVVSIASYT	AT15	3	1	[3qbl, 3vvk, 3qbg, 3qbi, 3qbk]
LTXALSTPMILXALGL	LL15	AVSTILVPVVSIASYT	AT15	2	1	[3qbl, 3vvk, 3qbg, 3qbi, 3qbk]
LLFXVLXVSXKVGXGL	LL15	PFYAITTLVPAIAFTM	PM15	6	1	[1tn5]
LALXTALXGLGXLYFL	LL15	PFYAITTLVPAIAFTM	PM15	0	1	[1tn5]
LFTXITFDIXMCVTGL	LL15	MRWFWYAISCACFIVV	MV15	3	4	[3qbl, 3vvk, 3qbi, 3qbk]
LFGMGAVAFXXLVYYL	LL15	NLTVXLWAIYPFIWLL	NL15	4	5	[4gyc, 3qdc, 3qap, 2f93, 2ksy, 2f95, 1jgj]
LIILLGINLGLXAATL	LL15	NLTVXLWAIYPFIWLL	NL15	1	5	[4gyc]
LFTXITFDIXMCVTGL	LL15	FWYAISCACFIVVLYI	FI15	3	4	[3qbl, 3vvk, 3qbg, 3qbi, 3qbk]
LFTXITFDIXMCVTGL	LL15	ISCACFIVVLYILLVE	IE15	3	4	[3qbl, 3vvk, 3qbg, 3qbi, 3qbk]
LXTVVMWLGYPIVWAL	LL15	ISCACFIVVLYILLVE	IE15	5	4	[3qbl, 3vvk, 3qbg, 3qbi, 3qbk]
LFTXITFDIXMCVTGL	LL15	CACFIVVLYILLVEWA	CA15	3	4	[3qbl, 3vvk, 3qbg, 3qbi, 3qbk]
LXTVVMWLGYPIVWAL	LL15	CACFIVVLYILLVEWA	CA15	5	4	[3qbl, 3vvk, 3qbg, 3qbi, 3qbk]
LALXTALXGLGXLYFL	LL15	DVSAKVGFGLILLRSR	DR15	0	6	[1brx]
LLFXVLXVSXKVGXGL	LL15	WSAYPVVWXIGSEGAG	WG15	6	5	[2brd]
LLFXVLXVSXKVGXGL	LL15	YRFVWWAISTAAMLYI	YI15	6	4	[1ap9]
LALXTALXGLGXLYFL	LL15	ETLLFMVLDVSAKVGL	EL15	0	6	[1p8i, 1fbk, 4fpd]
LFXLLPFFSKVGFSFL	LL15	DKLVTYFTVLWIGYPI	DI15	6	5	[2m3g]
LIILLGINLGLXAATL	LL15	DVALIVYLDLVTKVGF	DF15	1	6	[4gyc]
LALXTALXGLGXLYFL	LL15	DTXLFMVLDVSAKVGF	DF15	0	6	[2wjk]
LALXTALXGLGXLYFL	LL15	LXXXIAFTMXLXMLLG	LG15	0	1	[1brx, 1at9, 1bm1, 1kme, 1brr, 1s52, 1r2n, 1r84, 4hwl, 1qkp, 2brd, 3han, 1bhb, 3hap, 3har, 3utx, 1xji, 3has, 3uty]
LIILLGINLGLXAATL	LL15	LTVXLWXIYPFIWXXG	LG15	1	5	[4gyc]
LFGMGAVAFXXLVYYL	LL15	LTVXLWXIYPFIWXXG	LG15	4	5	[4gyc, 3qdc, 3qap, 2ksy, 1jgj]
LLFXVLXVSXKVGXGL	LL15	LXXXIAFTMXLXMLLG	LG15	6	1	[1brx, 1at9, 1bm1, 1kme, 1brr, 1s52, 1r2n, 1r84, 4hwl, 1qkp, 2brd, 3han, 3hap, 3har, 3utx, 1xji, 3has, 3uty]
LALXTALXGLGXLYFL	LL15	VPLNIETLLFMVLDVS	VS15	0	6	[1r2n, 1r84]
LLFXVLXVSXKVGXGL	LL15	VPLNIETLLFMVLDVS	VS15	6	6	[1r2n, 1r84]
LALXTALXGLGXLYFL	LL15	QTLLFMVLDVSAKVGF	QF15	0	6	[1f50, 1f4z]
LFXLLPFFSKVGFSFL	LL15	VTYFTVLWIGYPIVWI	VI15	6	5	[1xio, 2m3g, 4tl3]
LFGMGAVAFXXLVYYL	LL15	YVXLRNLTVXLWAIYP	YP15	4	5	[1gue, 4gyc, 3qdc, 3qap, 2ksy, 1jgj, 1h68, 1gu8]
LIILLGINLGLXAATL	LL15	YVXLRNLTVXLWAIYP	YP15	1	5	[4gyc]
LLFXVLXVSXKVGXGL	LL15	EWIWLALGTALMGLGT	ET15	6	0	[4hwl, 1r2n, 1r84, 3utv]
LFXLLPFFSKVGFSFL	LL15	EYLVAMFIPIWSGLAY	EY15	6	1	[2m3g]
LFXLLPFFSKVGFSFL	LL15	MFIPIWSGLAYMAMAI	MI15	6	1	[2m3g]
LLFXVLXVSXKVGXGL	LL15	PLNIETLLFMVLDVSA	PA15	6	6	[1r2n, 1r84, 3utv]
LALXTALXGLGXLYFL	LL15	PLNIETLLFMVLDVSA	PA15	0	6	[1r2n, 1r84, 3utv]
LIILLGINLGLXAATL	LL15	RLRNLTVXLWAIYPFI	RI15	1	5	[4gyc]
LFGMGAVAFXXLVYYL	LL15	RLRNLTVXLWAIYPFI	RI15	4	5	[1gue, 4gyc, 3qdc, 3qap, 2f93, 2ksy, 2f95, 1jgj, 1h68, 1gu8]
LFGMGAVAFXXLVYYL	LL15	TVILWAIYPFIWLLGP	TP15	4	5	[3qdc, 3qap]
LFGMGAVAFXXLVYYL	LL15	VILWAIYPFIWLLGPP	VP15	4	5	[3qdc, 3qap]
LLFXVLXVSXKVGXGL	LL15	EWIWLALGTALMGLGV	EV15	6	0	[1s52]
LGIGTLLXLIGTFXFI	LI15	MVXDVXAKVGFGFVLL	ML15	0	6	[2z55, 1vgo]
LGIGTLLXLIGTFXFI	LI15	VLDVXAKVGFGFXLLR	VR15	0	6	[2z55, 1vgo]
LGIGTLLXLIGTFXFI	LI15	FMVXDVXAKVGFGFXL	FL15	0	6	[2z55, 1vgo]
LFMVLDVSAKVGXGXI	LI15	NVTVVLWSAYXVVWLI	NI15	6	5	[1m0k, 1at9, 1e0p, 1s8j, 1r2n, 1r84, 1pxs, 1ap9, 1pxr, 4hwl, 1s54, 1s53, 1o0a, 3han, 3hao, 1kg9, 1kg8, 3hap, 3haq, 2wjk, 3har, 2wjl, 3has, 1q5j, 2zzl, 1q5i, 1f50, 1tn5, 3nsb, 3utv, 1tn0, 3utw, 3utx, 4fpd, 3uty, 1brx, 1brr, 1p8i, 1fbk, 1ucq, 4hyx, 1f4z, 1ixf, 3vi0, 1qkp, 1qko, 1brd, 1p8h, 1qm8, 4md2, 2zfe, 4md1, 1iw6, 3ns0, 1c3w, 1bm1, 1kme, 2ntu, 2ntw, 1s52, 1s51, 1py6, 4ov0, 1iw9, 2i20, 1vjm, 1x…
LFMVLDVSAKVGXGXI	LI15	VWWAISTAAMLYXXXV	VV15	6	4	[1m0k, 1at9, 1e0p, 1r2n, 1r84, 1pxs, 1ap9, 1pxr, 4hwl, 1s54, 1s53, 1o0a, 3han, 3hao, 1kg9, 1kg8, 3hap, 2wjk, 2wjl, 3has, 1q5j, 2zzl, 1q5i, 1f50, 1tn5, 3nsb, 1cwq, 3utv, 1tn0, 3utw, 3utx, 3uty, 1brx, 1brr, 1ucq, 4hyx, 1f4z, 1ixf, 3vi0, 1qkp, 1qko, 1p8h, 1qm8, 4md2, 2zfe, 4md1, 1iw6, 3ns0, 1c3w, 1bm1, 1kme, 2ntu, 2ntw, 1s52, 1s51, 1py6, 4ov0, 1iw9, 2i20, 1vjm, 1x0s, 1qhj, 3mbv, 1x0k, 1xji]
LIVYLDLVTKVGFXXI	LI15	VTLVGISGIAAVXYXV	VV15	6	1	[1gue, 4gyc, 3qap, 3qdc, 2f93, 2ksy, 2f95, 1jgj, 1h68, 1gu8]
LFMVLDVSAKVGXGXI	LI15	VLRNVXXVLWSAYXVV	VV15	6	5	[1s8l, 1at9, 1e0p, 1s8j, 1r2n, 1r84, 1pxs, 1jv7, 1jv6, 1pxr, 4hwl, 1s54, 1s53, 1o0a, 3han, 3hao, 1kg8, 3hap, 3haq, 2wjk, 3har, 2wjl, 3has, 1q5i, 1tn5, 3utv, 1tn0, 3utw, 3utx, 4fpd, 3uty, 1brx, 4hyx, 1f4z, 1qkp, 1qko, 1brd, 1mgy, 1c3w, 1bm1, 1kme, 2ntu, 2ntw, 1s52, 1s51, 1py6, 4ov0, 2i20, 1vjm, 1x0i, 1x0k, 1xji]
LFMVLDVSAKVGXGXI	LI15	VLWSAYXVVXLIGSEG	VG15	6	5	[1q5i, 1brr, 1s52, 1r2n, 1r84, 1ap9, 1pxr, 4hwl, 3han, 3hap, 3utv, 1tn0, 3har, 3utx, 1xji, 3has, 3uty]
LFMVLDVSAKVGXGXI	LI15	VTVVLWSAYXVVXLIG	VG15	6	5	[1m0k, 1at9, 1e0p, 1r2n, 1r84, 1pxs, 1ap9, 1pxr, 4hwl, 1s54, 1s53, 1o0a, 3han, 3hao, 1kg9, 1kg8, 3hap, 3haq, 2wjk, 3har, 2wjl, 3has, 1q5j, 2zzl, 1q5i, 1f50, 1tn5, 3nsb, 3utv, 1tn0, 3utw, 3utx, 4fpd, 3uty, 1brx, 1brr, 1p8i, 1fbk, 1ucq, 4hyx, 1f4z, 1ixf, 3vi0, 1qkp, 1qko, 1brd, 1p8h, 1qm8, 4md2, 2zfe, 4md1, 1iw6, 3ns0, 1c3w, 1bm1, 1kme, 2ntu, 2ntw, 1s52, 1s51, 1py6, 4ov0, 1iw9, 2i20, 1vjm, 1x0s, 3m…
LFMVLDVSAKVGXGXI	LI15	LRNXTVVLWSAYXXXW	LW15	6	5	[1s8l, 1at9, 1e0p, 1s8j, 1r2n, 1r84, 1pxs, 1jv7, 1jv6, 1ap9, 1pxr, 4hwl, 1s54, 1s53, 1o0a, 3han, 3hao, 1kg9, 1kg8, 3hap, 3haq, 2wjk, 3har, 2wjl, 3has, 1q5j, 1q5i, 1f50, 1tn5, 3nsb, 3utv, 1tn0, 3utw, 3utx, 4fpd, 3uty, 1brx, 1brr, 1fbk, 1ucq, 4hyx, 1f4z, 1qkp, 1qko, 1brd, 1p8h, 1mgy, 4md2, 4md1, 3ns0, 1c3w, 1bm1, 1kme, 2ntu, 2ntw, 1s52, 1s51, 1py6, 4ov0, 2i20, 1vjm, 3mbv, 1x0i, 1x0k, 1xji]
LIVYLDLVTKVGFXXI	LI15	LRXXTVXLWAIYPFIW	LW15	6	5	[1gue, 4gyc, 3qap, 3qdc, 2f93, 2ksy, 2f95, 1jgj, 1h68, 1gu8]
LGIGTLLXLIGTFXFI	LI15	AFMVLDVTAKVGFXFV	AV15	0	6	[2z55, 1vgo, 2ei4]
LFMVLDVSAKVGXGXI	LI15	ALGTALMGXGXLYFLV	AV15	6	0	[1m0k, 1s8l, 1at9, 1e0p, 1s8j, 1r2n, 1r84, 1pxs, 1jv7, 1jv6, 1ap9, 1pxr, 1m0l, 4hwl, 1s54, 1s53, 1o0a, 3han, 3hao, 1kg9, 1kg8, 3hap, 3haq, 2wjk, 3har, 2wjl, 3has, 1q5j, 2zzl, 1q5i, 1f50, 1tn5, 3nsb, 1cwq, 3utv, 1tn0, 3utw, 3utx, 4fpd, 3uty, 1brx, 1brr, 1p8i, 1fbk, 1ucq, 4hyx, 1f4z, 1ixf, 3vi0, 1qkp, 1qko, 1brd, 1p8h, 1mgy, 1qm8, 4md2, 2zfe, 4md1, 1iw6, 3ns0, 1c3w, 1bm1, 1kme, 2ntu, 2ntw, 1s52, 1s…
LFMVLDVSAKVGXGXI	LI15	IWXXLGTALMXLGXLY	IY15	6	0	[1s8l, 1at9, 1s8j, 1r2n, 1r84, 1pxs, 1ap9, 1pxr, 4hwl, 1s54, 1s53, 1o0a, 3han, 3hao, 1kg9, 1kg8, 3hap, 3haq, 2wjk, 3har, 2wjl, 3has, 1q5j, 2zzl, 1q5i, 1f50, 1tn5, 3nsb, 3utv, 1tn0, 3utw, 3utx, 4fpd, 3uty, 1brx, 1brr, 1fbk, 1ucq, 4hyx, 1f4z, 1ixf, 3vi0, 1qkp, 1qko, 1p8h, 4md2, 4md1, 3ns0, 1c3w, 1bm1, 1kme, 2ntu, 2ntw, 1s52, 1s51, 1py6, 4ov0, 1iw9, 2i20, 1vjm, 3mbv, 1x0k, 1xji]
LFMVLDVSAKVGXGXI	LI15	LNIETLLFMVLDVSAK	LK15	6	6	[1r2n, 1r84, 3utv]
LFMVLDVSAKVGXGXI	LI15	LGTALMGLGXLYFLVK	LK15	6	0	[1m0k, 1s8l, 1at9, 1e0p, 1s8j, 1r2n, 1r84, 1pxs, 1jv7, 1jv6, 1ap9, 1pxr, 4hwl, 1s54, 1s53, 1o0a, 3han, 3hao, 1kg9, 1kg8, 3hap, 3haq, 2wjk, 3har, 2wjl, 3has, 1q5j, 1q5i, 1f50, 1tn5, 3nsb, 1cwq, 1tn0, 3utw, 3utx, 4fpd, 3uty, 1brx, 1brr, 1p8i, 1fbk, 1ucq, 4hyx, 1f4z, 3vi0, 1qkp, 1qko, 1brd, 1p8h, 1mgy, 4md2, 4md1, 3ns0, 1c3w, 1bm1, 1kme, 2ntu, 2ntw, 1s52, 1s51, 1py6, 4ov0, 2at9, 2i20, 1vjm, 1qhj, 3m…
LIVYLDLVTKVGFXXI	LI15	TLVGISGIAAVAYXVM	TM15	6	1	[1gue, 4gyc, 3qap, 3qdc, 2f93, 2ksy, 2f95, 1jgj, 1h68, 1gu8]
LFMVLDVSAKVGXGXI	LI15	TALMGLGXLYFLVKGM	TM15	6	0	[1s8l, 1at9, 1e0p, 1r2n, 1r84, 1pxs, 1jv7, 1jv6, 1pxr, 1s54, 1s53, 1o0a, 3han, 3hao, 1kg8, 3hap, 3haq, 2wjk, 3har, 2wjl, 3has, 1q5j, 1q5i, 1f50, 1tn5, 1tn0, 3utw, 3utx, 4fpd, 3uty, 1brx, 1fbk, 1ucq, 4hyx, 1f4z, 1qko, 1brd, 1p8h, 4md2, 4md1, 1c3w, 1bm1, 1kme, 2ntu, 2ntw, 1s51, 1py6, 4ov0, 2i20, 1vjm, 3mbv, 1x0i, 1x0k, 1xji]
LIVYLDLVTKVGFXXI	LI15	GAIGMLVGTLAFAWAG	GG15	6	0	[1gue, 4gyc, 3qap, 3qdc, 2f93, 2ksy, 2f95, 1jgj, 1h68, 1gu8]
LIVYLDLVTKVGFXXI	LI15	GISGIAAVAYXVMALG	GG15	6	1	[3qap, 3qdc, 2ksy, 1jgj]
LFMVLDVSAKVGXGXI	LI15	GTXXMXLXXLYFLVKG	GG15	6	0	[1s8l, 1at9, 1e0p, 1s8j, 1r2n, 1r84, 1pxs, 1jv7, 1jv6, 1ap9, 1pxr, 4hwl, 1s54, 1s53, 1o0a, 3han, 3hao, 1kg9, 1kg8, 3hap, 3haq, 2wjk, 3har, 2wjl, 3has, 1q5j, 1q5i, 1f50, 1tn5, 3nsb, 1tn0, 3utw, 3utx, 4fpd, 3uty, 1brx, 1fbk, 1ucq, 4hyx, 1f4z, 1qkp, 1qko, 1brd, 1p8h, 1mgy, 4md2, 4md1, 3ns0, 1c3w, 1bm1, 1kme, 2ntu, 2ntw, 1s51, 1py6, 4ov0, 2i20, 1vjm, 3mbv, 1x0i, 1x0k, 1xji]
LFMVLDVSAKVGXGXI	LI15	WLXLGTALMXLGXXYF	WF15	6	0	[1m0k, 1s8l, 1at9, 1e0p, 1s8j, 1r2n, 1r84, 1pxs, 1jv7, 1jv6, 1ap9, 1pxr, 4hwl, 1s54, 1s53, 1o0a, 3han, 3hao, 1kg9, 1kg8, 3hap, 3haq, 2wjk, 3har, 2wjl, 3has, 1q5j, 2zzl, 1q5i, 1f50, 1tn5, 3nsb, 3utv, 1tn0, 3utw, 3utx, 4fpd, 3uty, 1brx, 1brr, 1p8i, 1fbk, 1ucq, 4hyx, 1f4z, 1ixf, 3vi0, 1qkp, 1qko, 1p8h, 1qm8, 4md2, 2zfe, 4md1, 1iw6, 3ns0, 1c3w, 1bm1, 1kme, 2ntu, 2ntw, 1s52, 1s51, 1py6, 4ov0, 1iw9, 2i…
LFMVLDVSAKVGXGXI	LI15	WXXSTAAMLYXLYXXF	WF15	6	4	[1m0k, 1s8l, 1at9, 1e0p, 1s8j, 1r2n, 1r84, 1pxs, 1jv7, 1ap9, 1pxr, 4hwl, 1s54, 1s53, 1o0a, 3han, 3hao, 1kg9, 1kg8, 3hap, 2wjk, 2wjl, 1q5j, 1q5i, 1f50, 1tn5, 3nsb, 1cwq, 3utv, 1tn0, 3utw, 3utx, 3uty, 1brx, 1brr, 1ucq, 4hyx, 1f4z, 3vi0, 1qkp, 1qko, 1p8h, 4md2, 2zfe, 4md1, 1iw6, 3ns0, 1c3w, 1bm1, 1kme, 2ntu, 2ntw, 1s52, 1s51, 1py6, 4ov0, 1iw9, 2i20, 1vjm, 1x0s, 3mbv, 1x0i, 1x0k, 1xji]
LFMVLDVSAKVGXGXI	LI15	ALXGLGXLYFLVKGMG	AG15	6	0	[1brx, 1at9, 1e0p, 1pxs, 1pxr, 1qko, 1brd, 1s54, 1s53, 3hao, 3haq, 3har, 2wjl, 1c3w, 1bm1, 1q5i, 1kme, 2ntu, 1s51, 1py6, 2i20, 1vjm, 1tn5, 1x0k, 1tn0, 3utw]
LFMVLDVSAKVGXGXI	LI15	AAIAFTMYLSMLLGYG	AG15	6	1	[3uty]
LWGFLSTIPFVWILYI	LI15	KLGFLAALMIVLGYXG	KG15	4	3	[3ddl]
LFMVLDVSAKVGXGXI	LI15	LMGLGXLYFLVXGMGV	LV15	6	0	[1vjm, 1tn5, 1bm1, 1q5i, 1s54, 1s53, 1tn0, 2i20]
LLLLATWGFYXIAYMI	LI15	GXTIADVLAKAGYGVL	GL15	5	6	[3ddl]
LFMVLDVSAKVGXGXI	LI15	KXLRNVTVVLWSAYXV	KV15	6	5	[1brx, 1s8l, 1e0p, 1s8j, 1r2n, 1r84, 4hyx, 1f4z, 1pxs, 1jv7, 1jv6, 1pxr, 4hwl, 1qkp, 1qko, 1s54, 1s53, 1o0a, 1mgy, 3han, 3hao, 3hap, 3haq, 2wjk, 3har, 2wjl, 3has, 1c3w, 1bm1, 1q5i, 1kme, 2ntu, 2ntw, 1s52, 1s51, 1py6, 2i20, 1vjm, 1tn5, 1x0i, 1x0k, 3utv, 1tn0, 3utw, 3utx, 1xji, 3uty]
LIVYLDLVTKVGFXXI	LI15	IXWILXTPLIVYXLGL	IL15	6	2	[1gue, 3qap, 3qdc, 2f93, 2ksy, 2f95, 1jgj, 1h68, 1gu8]
LIVYLDLVTKVGFXXI	LI15	VGISGIAAVAYXVXAL	VL15	6	1	[1gue, 4gyc, 3qap, 3qdc, 2ksy, 1jgj, 1h68, 1gu8]
LIVYLDLVTKVGFXXI	LI15	GLIILLGINLGLVXAT	GT15	6	1	[4gyc]
LIVYLDLVTKVGFXXI	LI15	WILTTPLIVYFLGLLA	WA15	6	2	[3qdc, 1h68, 1gu8]
LFMVLDVSAKVGXGXI	LI15	YAXWLFTTXLLXLXLA	YA15	6	2	[1jv6]
LIVYLDLVTKVGFXXI	LI15	YVTLVGISGXAAXAYA	YA15	6	1	[2ksy, 1jgj]
LFMVLDVSAKVGXGXI	LI15	LWSAYPVVWLIGSEGA	LA15	6	5	[1brr]
LIVYLDLVTKVGFXXI	LI15	LGXXXLXGINLXLVXA	LA15	6	1	[4gyc]
LIVYLDLVTKVGFXXI	LI15	LGXIGMLVGTLAFAWA	LA15	6	0	[1gue, 4gyc, 3qap, 3qdc, 2f93, 2ksy, 2f95, 1jgj, 1h68, 1gu8]
LIVYLDLVTKVGFXXI	LI15	LXGISGIAAVAYXXXA	LA15	6	1	[1gue, 4gyc, 3qap, 3qdc, 2f93, 2ksy, 2f95, 1jgj, 1h68, 1gu8]
LGIGTLLXLIGTFXFI	LI15	ILVPGIASAAYLXMFF	IF15	0	1	[2z55, 1uaz, 1vgo, 3wqj, 2ei4]
LIVYLDLVTKVGFXXI	LI15	DWILTTPLIVYXLXLL	DL15	6	2	[1gue, 3qdc, 2f93, 2f95, 1jgj, 1h68, 1gu8]
LFMVLDVSAKVGXGXI	LI15	AIAFTMXLXMLLGYGL	AL15	6	1	[1at9, 1kme, 1brr, 1s52, 1r2n, 1r84, 4hwl, 1qkp, 3han, 3hap, 3har, 3utx, 1xji, 3has, 3uty]
LFMVLDVSAKVGXGXI	LI15	AXWLFTTPLLXLXLAL	AL15	6	2	[1jv6]
LFMVLDVSAKVGXGXI	LI15	FKVLRNVTVVLWSAYA	FA15	6	5	[1q5i]
LIVYLDLVTKVGFXXI	LI15	FWLGAIGMLVGTLAFA	FA15	6	0	[1gue, 4gyc, 3qap, 3qdc, 2f93, 2ksy, 2f95, 1jgj, 1h68, 1gu8]
LIVYLDLVTKVGFXXI	LI15	TLFWLGAIGMLVGTLA	TA15	6	0	[1gue, 4gyc, 3qap, 3qdc, 2ksy, 1jgj, 1h68, 1gu8]
LIVYLDLVTKVGFXXI	LI15	VRLRNLTVXLWAIYPF	VF15	6	5	[1gue, 4gyc, 3qap, 3qdc, 2f93, 2ksy, 2f95, 1jgj, 1h68, 1gu8]
LGIGTLLXLIGTFXFI	LI15	AITILVPGIASAAYLA	AA15	0	1	[2z55, 1vgo]
LIVYLDLVTKVGFXXI	LI15	SGIAAVAYXVMALGVG	SG15	6	1	[3qap, 3qdc, 2ksy, 1jgj]
LFMVLDVSAKVGXGXI	LI15	RPEWIXLALGTALXGL	RL15	6	0	[3utv]
LFMVLDVSAKVGXGXI	LI15	RYAXWLFTXXLXXXXL	RL15	6	2	[1jv6]
LIVYLDLVTKVGFXXI	LI15	RYXXWXLTXPLIVYFL	RL15	6	2	[1gue, 3qap, 3qdc, 2f93, 2ksy, 2f95, 1jgj, 1h68, 1gu8]
LFMVLDVSAKVGXGXI	LI15	RXVWWAISTAAMLXXL	RL15	6	4	[1e0p, 1brr, 1r2n, 1r84, 1ucq, 1f4z, 1pxs, 1ap9, 1pxr, 4hwl, 1ixf, 3vi0, 1qko, 1s54, 1s53, 1o0a, 1p8h, 3hao, 1kg9, 1kg8, 2wjk, 4md2, 2wjl, 4md1, 3ns0, 1c3w, 1q5j, 2zzl, 1q5i, 1kme, 2ntu, 1f50, 2ntw, 1s52, 1s51, 1py6, 4ov0, 1iw9, 2i20, 1vjm, 1tn5, 3nsb, 3mbv, 1x0k, 1tn0, 3utx, 3uty]
LFMVLDVSAKVGXGXI	LI15	RNXTVXLWSAYXVXXL	RL15	6	5	[1m0k, 1s8l, 1at9, 1e0p, 1s8j, 1r2n, 1r84, 1pxs, 1ap9, 1pxr, 1m0l, 4hwl, 1s54, 1s53, 1o0a, 3han, 3hao, 1kg9, 1kg8, 3hap, 3haq, 2wjk, 3har, 2wjl, 3has, 1q5j, 2zzl, 1q5i, 1f50, 1tn5, 3nsb, 1cwq, 3utv, 1tn0, 3utw, 3utx, 4fpd, 3uty, 1brx, 1brr, 1p8i, 1fbk, 1ucq, 4hyx, 1f4z, 1ixf, 3vi0, 1qkp, 1qko, 1brd, 1p8h, 1qm8, 4md2, 2zfe, 4md1, 1iw6, 3ns0, 1c3w, 1bm1, 1kme, 2ntu, 2ntw, 1s52, 1s51, 1py6, 4ov0, 1i…
LIVYLDLVTKVGFXXI	LI15	RXXTVXLWAIYPFIWL	RL15	6	5	[1gue, 4gyc, 3qap, 3qdc, 2f93, 2ksy, 2f95, 1jgj, 1h68, 1gu8]
LFMVLDVSAKVGXGXI	LI15	KFYAITTLVPAIAFTA	KA15	6	1	[1pxs]
LFMVLDVSAKVGXGXI	LI15	AIXTLXXXIAFTXXLS	AS15	6	1	[1m0k, 1s8l, 1at9, 1e0p, 1s8j, 1r2n, 1r84, 1pxs, 1jv7, 1jv6, 1pxr, 1ap9, 4hwl, 1s54, 1s53, 1o0a, 3han, 3hao, 1kg9, 1kg8, 3hap, 3haq, 2wjk, 3har, 2wjl, 3has, 1q5j, 1q5i, 1f50, 1tn5, 3nsb, 1cwq, 1tn0, 4fpd, 1brx, 1brr, 1p8i, 1fbk, 1ucq, 4hyx, 1f4z, 3vi0, 1qkp, 1qko, 1brd, 1p8h, 1mgy, 4md2, 4md1, 3ns0, 1c3w, 1bm1, 1kme, 2ntu, 2ntw, 1s52, 1s51, 1py6, 4ov0, 2i20, 1vjm, 3mbv, 1x0i, 1x0k, 1xji]
LFMVLDVSAKVGXGXI	LI15	FVWWAISTAAMLYXLY	FY15	6	4	[1m0k, 1at9, 1e0p, 1r2n, 1r84, 1pxs, 1ap9, 1pxr, 4hwl, 1s54, 1s53, 1o0a, 3han, 3hao, 1kg9, 1kg8, 3hap, 2wjk, 2wjl, 3has, 1q5j, 2zzl, 1q5i, 1f50, 1tn5, 3nsb, 3utv, 1tn0, 3utw, 3utx, 3uty, 1brx, 1brr, 1ucq, 4hyx, 1f4z, 1ixf, 3vi0, 1qkp, 1qko, 1p8h, 1qm8, 4md2, 2zfe, 4md1, 1iw6, 3ns0, 1c3w, 1bm1, 1kme, 2ntu, 2ntw, 1s52, 1s51, 1py6, 4ov0, 1iw9, 2i20, 1vjm, 1x0s, 3mbv, 1x0k, 1xji]
LFMVLDVSAKVGXGXI	LI15	FYAIXTLXXXIAFTXY	FY15	6	1	[1brx, 1s8l, 1e0p, 1s8j, 1r2n, 1r84, 4hyx, 1f4z, 1pxs, 1jv7, 1jv6, 1pxr, 1qkp, 1qko, 1s54, 1s53, 1o0a, 1mgy, 3han, 3hao, 1kg8, 3hap, 3haq, 2wjk, 3har, 2wjl, 3has, 1c3w, 1bm1, 1q5i, 1kme, 2ntu, 2ntw, 1s51, 1py6, 4ov0, 2i20, 1vjm, 1tn5, 1x0i, 1x0k, 1tn0, 1xji, 4fpd]
LIVYLDLVTKVGFXXI	LI15	YYVTLVGISGIAAXAY	YY15	6	1	[1gue, 4gyc, 3qap, 3qdc, 2f93, 2ksy, 2f95, 1jgj, 1h68, 1gu8]
LGIGTLLXLIGTFXFI	LI15	YYAITILVPGIASAAY	YY15	0	1	[1vgo]
LIVYLDLVTKVGFXXI	LI15	YVXLVGISGIAAVAYV	YV15	6	1	[1gue, 4gyc, 3qap, 3qdc, 2f93, 2f95, 1h68, 1gu8]
LFMVLDVSAKVGXGXI	LI15	IXXLXXXIAFTXXLXM	IM15	6	1	[1m0k, 1s8l, 1at9, 1e0p, 1s8j, 1r2n, 1r84, 1jv7, 1pxs, 1jv6, 1ap9, 1pxr, 4hwl, 1s54, 1s53, 1o0a, 3han, 3hao, 1kg9, 1kg8, 3hap, 3haq, 2wjk, 3har, 2wjl, 3has, 1q5j, 2zzl, 1q5i, 1f50, 1tn5, 3nsb, 1cwq, 1tn0, 4fpd, 1brx, 1brr, 1p8i, 1fbk, 1ucq, 4hyx, 1f4z, 1ixf, 3vi0, 1qkp, 1qko, 1brd, 1p8h, 1mgy, 1qm8, 4md2, 2zfe, 4md1, 1iw6, 3ns0, 1c3w, 1bm1, 1kme, 2ntu, 2ntw, 1s52, 1s51, 1py6, 4ov0, 1iw9, 2i20, 1v…
LGIGTLLXLIGTFXFI	LI15	ITXLVPGIAXAAYXXM	IM15	0	1	[2z55, 1vgo, 2ei4]
LFMVLDVSAKVGXGXI	LI15	NIETLLFMVLDVSAKV	NV15	6	6	[1brr, 1s52, 1r2n, 1r84, 4hyx, 4hwl, 1qkp, 3han, 3hap, 3utv, 3haq, 3utw, 3har, 3utx, 1xji, 3has, 3uty]
LGIGTLLXLIGTFXFI	LI15	TILVPGIASAAYLXMF	TF15	0	1	[2z55, 1vgo, 1uaz, 2ei4]
LGIGTLLXLIGTFXFI	LI15	YAITXLVPGIASAAYL	YL15	0	1	[2z55, 1vgo]
LFMVLDVSAKVGXGXI	LI15	YAIXXLXXXIAFTXXL	YL15	6	1	[1s8l, 1at9, 1e0p, 1s8j, 1r2n, 1r84, 1pxs, 1jv7, 1jv6, 1pxr, 4hwl, 1s54, 1s53, 1o0a, 3han, 3hao, 1kg8, 3hap, 3haq, 2wjk, 3har, 2wjl, 3has, 1q5j, 1q5i, 1f50, 1tn5, 1tn0, 4fpd, 1brx, 1fbk, 1ucq, 4hyx, 1f4z, 1qkp, 1qko, 1p8h, 1mgy, 4md2, 4md1, 1c3w, 1bm1, 1kme, 2ntu, 2ntw, 1s52, 1s51, 1py6, 4ov0, 2i20, 1vjm, 3mbv, 1x0i, 1x0k, 1xji]
LFMVLDVSAKVGXGXI	LI15	VXAIAFTMXLSMLLGY	VY15	6	1	[1at9, 1kme, 1brr, 1s52, 1r2n, 1r84, 4hwl, 1qkp, 3hap, 3har, 3utx, 1xji, 3has, 3uty]
LIVYLDLVTKVGFXXI	LI15	VPRYIDWILTTPLIVY	VY15	6	2	[2ksy, 1jgj]
LIVYLDLVTKVGFXXI	LI15	TTLFWLGAIGMLVGTL	TL15	6	0	[3qap, 3qdc, 2ksy, 1jgj]
LFMVLDVSAKVGXGXI	LI15	TLXXXIAFTXXLSMLL	TL15	6	1	[1s8l, 1at9, 1e0p, 1s8j, 1r2n, 1r84, 1pxs, 1pxr, 1ap9, 4hwl, 1s54, 1s53, 1o0a, 3han, 3hao, 1kg9, 1kg8, 3hap, 3haq, 2wjk, 3har, 2wjl, 3has, 1q5j, 2zzl, 1q5i, 1f50, 1tn5, 3nsb, 1tn0, 3utx, 4fpd, 3uty, 1brx, 1brr, 1fbk, 1ucq, 4hyx, 1f4z, 1ixf, 3vi0, 1qkp, 1qko, 1brd, 1p8h, 4md2, 4md1, 3ns0, 1c3w, 1bm1, 1kme, 2ntu, 2ntw, 1s52, 1s51, 1py6, 4ov0, 1iw9, 2i20, 1vjm, 3mbv, 1x0k, 1xji]
LFMVLDVSAKVGXGXI	LI15	TTLXXXIAFTXXLSML	TL15	6	1	[1m0k, 1s8l, 1at9, 1e0p, 1s8j, 1r2n, 1r84, 1jv7, 1pxs, 1jv6, 1pxr, 1ap9, 4hwl, 1s54, 1o0a, 3han, 3hao, 1kg9, 1kg8, 3hap, 3haq, 2wjk, 3har, 2wjl, 3has, 1q5j, 2zzl, 1q5i, 1f50, 1tn5, 3nsb, 1tn0, 4fpd, 1brx, 1brr, 1p8i, 1fbk, 1ucq, 4hyx, 1f4z, 1ixf, 3vi0, 1qkp, 1qko, 1brd, 1p8h, 1qm8, 4md2, 2zfe, 4md1, 1iw6, 3ns0, 1c3w, 1bm1, 1kme, 2ntu, 2ntw, 1s52, 1s51, 1py6, 4ov0, 1iw9, 2i20, 1vjm, 1x0s, 3mbv, 1x…
LFMVLDVSAKVGXGXI	LI15	APAIAFTMYLSMLLGY	AY15	6	1	[3han]
LWGFLSTIPFVWILYI	LI15	AAXLGFLAALMIVLGY	AY15	4	3	[3ddl]
LFMVLDVSAKVGXGXI	LI15	IAFTMXLSMLLGYGLT	IT15	6	1	[4hwl, 1at9, 1s52]
LFMVLDVSAKVGXGXI	LI15	PEWIWLALGTALMGLG	PG15	6	0	[3utv]
LFMVLDVSAKVGXGXI	LI15	PAIAFTMXLSMXLGYG	PG15	6	1	[1at9, 1kme, 1brr, 1s52, 1r2n, 1r84, 4hwl, 1qkp, 3han, 3hap, 3har, 3utx, 1xji, 3has]
LFMVLDVSAKVGXGXI	LI15	TVVLWSAYXVVWLIGS	TS15	6	5	[1brx, 1at9, 1bm1, 1q5i, 1brr, 1s52, 1r2n, 1r84, 1ap9, 1pxr, 4hwl, 3han, 3hap, 3utv, 1tn0, 3har, 3utx, 1xji, 3has, 3uty]
LIVYLDLVTKVGFXXI	LI15	RYYVTLVGISGIAAVA	RA15	6	1	[4gyc, 3qdc, 2f93, 2f95]
LFMVLDVSAKVGXGXI	LI15	VVLWSAYXVVWXIGSE	VE15	6	5	[1at9, 1q5i, 1brr, 1s52, 1r2n, 1r84, 1ap9, 1pxr, 4hwl, 3han, 3hap, 3utv, 1tn0, 3har, 3utx, 1xji, 3has, 3uty]
LIVYLDLVTKVGFXXI	LI15	LFWLGAIGMLVGTLAF	LF15	6	0	[1gue, 4gyc, 3qap, 3qdc, 2f93, 2ksy, 2f95, 1jgj, 1h68, 1gu8]
LGIGTLLXLIGTFXFI	LI15	LXFMVLDVTAKVGFGF	LF15	0	6	[2z55, 1uaz, 1vgo, 3wqj, 2ei4]
LFMVLDVSAKVGXGXI	LI15	KKFYAIXTLVPAIAFT	KT15	6	1	[2ntu, 1s54, 1s53]
LFMVLDVSAKVGXGXI	LI15	FKXLRNVTVVLWXAYP	FP15	6	5	[1s8l, 1e0p, 1s8j, 1pxs, 1jv7, 1jv6, 1pxr, 4hwl, 1qkp, 1qko, 1s54, 1s53, 1mgy, 3hao, 3haq, 3har, 2wjl, 3has, 1c3w, 1kme, 2ntu, 2ntw, 1s52, 1s51, 1py6, 2i20, 1vjm, 1tn5, 1x0k, 1tn0, 3utx, 3uty]
LGIGTLLXLIGTFXFI	LI15	EYYAITILVPGIASAA	EA15	0	1	[1vgo]
LFMVLDVSAKVGXGXI	LI15	KFYAIXTLVXXIAFTM	KM15	6	1	[1c3w, 1e0p, 1q5i, 1kme, 2ntu, 2ntw, 1s51, 1py6, 1f4z, 2i20, 1pxr, 1vjm, 1qko, 1s54, 1s53, 1x0i, 1x0k, 3hao, 1tn0, 3utw, 3haq, 2wjk, 2wjl]
LIVYLDLVTKVGFXXI	LI15	PRYIXWILTTPLIVYF	PF15	6	2	[1gue, 3qap, 3qdc, 2f93, 2ksy, 2f95, 1jgj, 1h68, 1gu8]
LIVYLDLVTKVGFXXI	LI15	YXXWILTTPLIVYXLG	YG15	6	2	[1gue, 3qap, 3qdc, 2f93, 2ksy, 2f95, 1jgj, 1h68, 1gu8]
LLLLATWGFYXIAYMI	LI15	AXVLAKAGYGVLIYNI	AI15	5	6	[3ddl]
LLLLATWGFYXIAYMI	LI15	TIADVLAKAGYGVLXY	TY15	5	6	[3ddl]
LIVYLDLVTKVGFXXI	LI15	AIGMLVGTLAFAWAGR	AR15	6	0	[4gyc, 3qap, 3qdc, 2f93, 2ksy, 2f95, 1jgj]
LIVYLDLVTKVGFXXI	LI15	FXPRYIDWILTTPLIV	FV15	6	2	[2ksy, 1jgj]
LIVYLDLVTKVGFXXI	LI15	ISGIAAVAYXVMALGV	IV15	6	1	[3qap, 3qdc, 2ksy, 1jgj]
LIVYLDLVTKVGFXXI	LI15	GIAAVAYXVMALGVGW	GW15	6	1	[3qap, 3qdc, 2ksy, 1jgj]
LFMVLDVSAKVGXGXI	LI15	PFYAITTLVPAIAFTM	PM15	6	1	[1tn5]
LIVYLDLVTKVGFXXI	LI15	NLTVXLWAIYPFIWLL	NL15	6	5	[4gyc, 3qap, 3qdc, 2f93, 2ksy, 2f95, 1jgj]
LFMVLDVSAKVGXGXI	LI15	LXXXIAFTMXLXMLLG	LG15	6	1	[1brx, 1at9, 1bm1, 1kme, 1brr, 1s52, 1r2n, 1r84, 4hwl, 1qkp, 3han, 3hap, 3har, 3utx, 1xji, 3has, 3uty]
LGIGTLLXLIGTFXFI	LI15	LVXXIASAAYLSMFFG	LG15	0	1	[1uaz]
LIVYLDLVTKVGFXXI	LI15	LTVXLWXIYPFIWXXG	LG15	6	5	[4gyc, 3qap, 3qdc, 2ksy, 1jgj]
LWGFLSTIPFVWILYI	LI15	LAAKLGFLAALXIVXG	LG15	4	3	[3ddl]
LLLLATWGFYXIAYMI	LI15	VLAKAGYGVLIYNIAK	VK15	5	6	[3ddl]
LLLLATWGFYXIAYMI	LI15	DVLAKAGYGVLIYNIA	DA15	5	6	[3ddl]
LFMVLDVSAKVGXGXI	LI15	YRFVWWAISTAAMLYI	YI15	6	4	[1ap9]
LLLLATWGFYXIAYMI	LI15	YTIADVLAKAGYGVLI	YI15	5	6	[3ddl]
LFMVLDVSAKVGXGXI	LI15	VPLNIETLLFMVLDVS	VS15	6	6	[1r2n, 1r84]
LLLLATWGFYXIAYMI	LI15	FLSTIPFVWILYILFT	FT15	5	4	[3ddl]
LIVYLDLVTKVGFXXI	LI15	WLGAIGMLVGTLAFAW	WW15	6	0	[1gue, 4gyc, 3qap, 3qdc, 2f93, 2ksy, 2f95, 1jgj, 1h68, 1gu8]
LWGFLSTIPFVWILYI	LI15	PLAAKLGFLAALMIVL	PL15	4	3	[3ddl]
LWGFLSTIPFVWILYI	LI15	AKLGFLAALMIVLGYP	AP15	4	3	[3ddl]
LWGFLSTIPFVWILYI	LI15	LGFLAALMIVLGYXGE	LE15	4	3	[3ddl]
LFMVLDVSAKVGXGXI	LI15	EWIWLALGTALMGLGT	ET15	6	0	[4hwl, 1r2n, 1r84, 3utv]
LFMVLDVSAKVGXGXI	LI15	PLNIETLLFMVLDVSA	PA15	6	6	[1r2n, 1r84, 3utv]
LIVYLDLVTKVGFXXI	LI15	YVXLRNLTVXLWAIYP	YP15	6	5	[1gue, 4gyc, 3qap, 3qdc, 2ksy, 1jgj, 1h68, 1gu8]
LIVYLDLVTKVGFXXI	LI15	RLRNLTVXLWAIYPFI	RI15	6	5	[1gue, 4gyc, 3qap, 3qdc, 2f93, 2ksy, 2f95, 1jgj, 1h68, 1gu8]
LIVYLDLVTKVGFXXI	LI15	TVILWAIYPFIWLLGP	TP15	6	5	[3qap, 3qdc]
LIVYLDLVTKVGFXXI	LI15	VILWAIYPFIWLLGPP	VP15	6	5	[3qap, 3qdc]
LFMVLDVSAKVGXGXI	LI15	EWIWLALGTALMGLGV	EV15	6	0	[1s52]
LLLLATWGFYXIAYMI	LI15	LSTIPFVWILYILFTQ	LQ15	5	4	[3ddl]
LLLLATWGFYXIAYMI	LI15	GFLSTIPFVWILYILF	GF15	5	4	[3ddl]
FMVXDVXAKVGXXXXL	FL15	NVTVVLWSAYXVVWLI	NI15	6	5	[1at9, 1e0p, 1s8j, 1r2n, 1r84, 1pxs, 1ap9, 1pxr, 4hwl, 1s54, 1s53, 1o0a, 3han, 3hao, 1kg9, 1kg8, 3hap, 3haq, 2wjk, 3har, 2wjl, 3has, 1q5j, 1q5i, 1f50, 1tn5, 3nsb, 3utv, 1tn0, 3utw, 3utx, 4fpd, 3uty, 1brx, 1fbk, 1ucq, 4hyx, 1f4z, 1qkp, 1qko, 1brd, 1p8h, 4md2, 4md1, 3ns0, 1c3w, 1bm1, 1kme, 2ntu, 2ntw, 1s52, 1s51, 1py6, 4ov0, 2i20, 1vjm, 3mbv, 1x0k, 1xji]
FMVXDVXAKVGFGFXL	FL15	NTLTALVAVLWTAYPI	NI15	6	5	[1vgo]
FMVXDVXAKVGXXXXL	FL15	VLRNVXXVLWSAYXVV	VV15	6	5	[1s8l, 1at9, 1e0p, 1s8j, 1r2n, 1r84, 1pxs, 1jv7, 1jv6, 1pxr, 4hwl, 1s54, 1s53, 1o0a, 3han, 3hao, 1kg8, 3hap, 3haq, 2wjk, 3har, 2wjl, 3has, 1q5i, 1tn5, 3utv, 1tn0, 3utw, 3utx, 4fpd, 3uty, 1brx, 4hyx, 1f4z, 1qkp, 1qko, 1brd, 1mgy, 1c3w, 1bm1, 1kme, 2ntu, 2ntw, 1s52, 1s51, 1py6, 4ov0, 2i20, 1vjm, 1x0i, 1x0k, 1xji]
FMVXDVXAKVGXXXXL	FL15	VLWSAYXVVXLIGSEG	VG15	6	5	[1q5i, 1s52, 1r2n, 1r84, 1ap9, 1pxr, 4hwl, 3han, 3hap, 3utv, 1tn0, 3har, 3utx, 1xji, 3has, 3uty]
FMVXDVXAKVGXXXXL	FL15	VTVVLWSAYXVVXLIG	VG15	6	5	[1at9, 1e0p, 1r2n, 1r84, 1pxs, 1ap9, 1pxr, 4hwl, 1s54, 1s53, 1o0a, 3han, 3hao, 1kg9, 1kg8, 3hap, 3haq, 2wjk, 3har, 2wjl, 3has, 1q5j, 1q5i, 1f50, 1tn5, 3nsb, 3utv, 1tn0, 3utw, 3utx, 4fpd, 3uty, 1brx, 1fbk, 1ucq, 4hyx, 1f4z, 1qkp, 1qko, 1brd, 1p8h, 4md2, 4md1, 3ns0, 1c3w, 1bm1, 1kme, 2ntu, 2ntw, 1s52, 1s51, 1py6, 4ov0, 2i20, 1vjm, 3mbv, 1x0k, 1xji]
FMVXDVXAKVGXXXXL	FL15	LRNXTVVLWSAYXXXW	LW15	6	5	[1s8l, 1at9, 1e0p, 1s8j, 1r2n, 1r84, 1pxs, 1jv7, 1jv6, 1ap9, 1pxr, 4hwl, 1s54, 1s53, 1o0a, 3han, 3hao, 1kg9, 1kg8, 3hap, 3haq, 2wjk, 3har, 2wjl, 3has, 1q5j, 1q5i, 1f50, 1tn5, 3nsb, 3utv, 1tn0, 3utw, 3utx, 4fpd, 3uty, 1brx, 1fbk, 1ucq, 4hyx, 1f4z, 1qkp, 1qko, 1brd, 1p8h, 1mgy, 4md2, 4md1, 3ns0, 1c3w, 1bm1, 1kme, 2ntu, 2ntw, 1s52, 1s51, 1py6, 4ov0, 2i20, 1vjm, 3mbv, 1x0i, 1x0k, 1xji]
FMVXDVXAKVGFGFXL	FL15	LTALVAVXWTAYPIXW	LW15	6	5	[2z55, 1vgo]
FMVXDVXAKVGXXXXL	FL15	ALGTALMGXGXLYFLV	AV15	6	0	[1s8l, 1at9, 1e0p, 1s8j, 1r2n, 1r84, 1pxs, 1jv7, 1jv6, 1ap9, 1pxr, 4hwl, 1s54, 1s53, 1o0a, 3han, 3hao, 1kg9, 1kg8, 3hap, 3haq, 2wjk, 3har, 2wjl, 3has, 1q5j, 1q5i, 1f50, 1tn5, 3nsb, 1cwq, 3utv, 1tn0, 3utw, 3utx, 4fpd, 3uty, 1brx, 1fbk, 1ucq, 4hyx, 1f4z, 1qkp, 1qko, 1brd, 1p8h, 1mgy, 4md2, 4md1, 3ns0, 1c3w, 1bm1, 1kme, 2ntu, 2ntw, 1s52, 1s51, 1py6, 4ov0, 2i20, 1vjm, 3mbv, 1x0i, 1x0k, 1xji]
FMVXDVXAKVGFGFXL	FL15	ALVAVLWTAYPILWIV	AV15	6	5	[2z55, 1vgo]
FMVXDVXAKVGXXXXL	FL15	IWXXLGTALMXLGXLY	IY15	6	0	[1s8l, 1at9, 1s8j, 1r2n, 1r84, 1pxs, 1ap9, 1pxr, 4hwl, 1s54, 1s53, 1o0a, 3han, 3hao, 1kg9, 1kg8, 3hap, 3haq, 2wjk, 3har, 2wjl, 3has, 1q5j, 1q5i, 1f50, 1tn5, 3nsb, 3utv, 1tn0, 3utw, 3utx, 4fpd, 3uty, 1brx, 1fbk, 1ucq, 4hyx, 1f4z, 1qkp, 1qko, 1p8h, 4md2, 4md1, 3ns0, 1c3w, 1bm1, 1kme, 2ntu, 2ntw, 1s52, 1s51, 1py6, 4ov0, 2i20, 1vjm, 3mbv, 1x0k, 1xji]
FMVXDVXAKVGXXXXL	FL15	LNIETLLFMVLDVSAK	LK15	6	6	[1r2n, 1r84, 3utv]
FMVXDVXAKVGXXXXL	FL15	LGTALMGLGXLYFLVK	LK15	6	0	[1s8l, 1at9, 1e0p, 1s8j, 1r2n, 1r84, 1pxs, 1jv7, 1jv6, 1ap9, 1pxr, 4hwl, 1s54, 1s53, 1o0a, 3han, 3hao, 1kg9, 1kg8, 3hap, 3haq, 2wjk, 3har, 2wjl, 3has, 1q5j, 1q5i, 1f50, 1tn5, 3nsb, 1cwq, 1tn0, 3utw, 3utx, 4fpd, 3uty, 1brx, 1fbk, 1ucq, 4hyx, 1f4z, 1qkp, 1qko, 1brd, 1p8h, 1mgy, 4md2, 4md1, 3ns0, 1c3w, 1bm1, 1kme, 2ntu, 2ntw, 1s52, 1s51, 1py6, 4ov0, 2i20, 1vjm, 3mbv, 1x0i, 1x0k, 1xji]
FMVXDVXAKVGXXXXL	FL15	TALMGLGXLYFLVKGM	TM15	6	0	[1s8l, 1at9, 1e0p, 1r2n, 1r84, 1pxs, 1jv7, 1jv6, 1pxr, 1s54, 1s53, 1o0a, 3han, 3hao, 1kg8, 3hap, 3haq, 2wjk, 3har, 2wjl, 3has, 1q5j, 1q5i, 1f50, 1tn5, 1tn0, 3utw, 3utx, 4fpd, 3uty, 1brx, 1fbk, 1ucq, 4hyx, 1f4z, 1qko, 1brd, 1p8h, 4md2, 4md1, 1c3w, 1bm1, 1kme, 2ntu, 2ntw, 1s51, 1py6, 4ov0, 2i20, 1vjm, 3mbv, 1x0i, 1x0k, 1xji]
FMVXDVXAKVGFGFXL	FL15	GTXLMLIGTFYFIARG	GG15	6	0	[2z55, 1vgo]
FMVXDVXAKVGXXXXL	FL15	GTXXMXLXXLYFLVKG	GG15	6	0	[1s8l, 1at9, 1e0p, 1s8j, 1r2n, 1r84, 1pxs, 1jv7, 1jv6, 1ap9, 1pxr, 4hwl, 1s54, 1s53, 1o0a, 3han, 3hao, 1kg9, 1kg8, 3hap, 3haq, 2wjk, 3har, 2wjl, 3has, 1q5j, 1q5i, 1f50, 1tn5, 3nsb, 1tn0, 3utw, 3utx, 4fpd, 3uty, 1brx, 1fbk, 1ucq, 4hyx, 1f4z, 1qkp, 1qko, 1brd, 1p8h, 1mgy, 4md2, 4md1, 3ns0, 1c3w, 1bm1, 1kme, 2ntu, 2ntw, 1s51, 1py6, 4ov0, 2i20, 1vjm, 3mbv, 1x0i, 1x0k, 1xji]
FMVXDVXAKVGXXXXL	FL15	WLXLGTALMXLGXXYF	WF15	6	0	[1s8l, 1at9, 1e0p, 1s8j, 1r2n, 1r84, 1pxs, 1jv7, 1jv6, 1ap9, 1pxr, 4hwl, 1s54, 1s53, 1o0a, 3han, 3hao, 1kg9, 1kg8, 3hap, 3haq, 2wjk, 3har, 2wjl, 3has, 1q5j, 1q5i, 1f50, 1tn5, 3nsb, 3utv, 1tn0, 3utw, 3utx, 4fpd, 3uty, 1brx, 1fbk, 1ucq, 4hyx, 1f4z, 1qkp, 1qko, 1p8h, 4md2, 4md1, 3ns0, 1c3w, 1bm1, 1kme, 2ntu, 2ntw, 1s52, 1s51, 1py6, 4ov0, 2i20, 1vjm, 3mbv, 1x0i, 1x0k, 1xji]
FMVXDVXAKVGFGFXL	FL15	WLXIGTLLMLIGTXYF	WF15	6	0	[2z55, 1vgo]
FMVXDVXAKVGXXXXL	FL15	ALXGLGXLYFLVKGMG	AG15	6	0	[1brx, 1at9, 1e0p, 1pxs, 1pxr, 1qko, 1brd, 1s54, 1s53, 3hao, 3haq, 3har, 2wjl, 1c3w, 1bm1, 1q5i, 1kme, 2ntu, 1s51, 1py6, 2i20, 1vjm, 1tn5, 1x0k, 1tn0, 3utw]
FMVXDVXAKVGXXXXL	FL15	AAIAFTMYLSMLLGYG	AG15	6	1	[3uty]
FMVXDVXAKVGXXXXL	FL15	LMGLGXLYFLVXGMGV	LV15	6	0	[1vjm, 1tn5, 1bm1, 1q5i, 1s54, 1s53, 1tn0, 2i20]
FMVXDVXAKVGXXXXL	FL15	KXLRNVTVVLWSAYXV	KV15	6	5	[1brx, 1s8l, 1e0p, 1s8j, 1r2n, 1r84, 4hyx, 1f4z, 1pxs, 1jv7, 1jv6, 1pxr, 4hwl, 1qkp, 1qko, 1s54, 1s53, 1o0a, 1mgy, 3han, 3hao, 3hap, 3haq, 2wjk, 3har, 2wjl, 3has, 1c3w, 1bm1, 1q5i, 1kme, 2ntu, 2ntw, 1s52, 1s51, 1py6, 2i20, 1vjm, 1tn5, 1x0i, 1x0k, 3utv, 1tn0, 3utw, 3utx, 1xji, 3uty]
FMVXDVXAKVGFGFXL	FL15	IGTLLMLIGTFYFIAR	IR15	6	0	[2z55, 1vgo]
FMVXDVXAKVGFGFXL	FL15	TLLMLIGTFYFIARGW	TW15	6	0	[2z55, 1vgo]
FMVXDVXAKVGXXXXL	FL15	YAXWLFTTXLLXLXLA	YA15	6	2	[1jv6]
FMVXDVXAKVGFGFXL	FL15	ILVPGIASAAYLXMFF	IF15	6	1	[2z55, 1vgo]
FMVXDVXAKVGXXXXL	FL15	FKVLRNVTVVLWSAYA	FA15	6	5	[1q5i]
FYAISCAFFVVVLSAL	FL15	FTXIAADIXMCVTGLA	FA15	4	3	[1e12, 2jaf]
FMVXDVXAKVGXXXXL	FL15	AIAFTMXLXMLLGYGL	AL15	6	1	[1at9, 1kme, 1s52, 1r2n, 1r84, 4hwl, 1qkp, 3han, 3hap, 3har, 3utx, 1xji, 3has, 3uty]
FMVXDVXAKVGXXXXL	FL15	AXWLFTTPLLXLXLAL	AL15	6	2	[1jv6]
FYAISCAFFVVVLSAL	FL15	TVIAADIXMCVTGLAA	TA15	4	3	[1e12, 2jaf]
FMVXDVXAKVGFGFXL	FL15	AITILVPGIASAAYLA	AA15	6	1	[2z55, 1vgo]
FYAISCAFFVVVLSAL	FL15	SLFTVIAADIGMCVTG	SG15	4	3	[2jaf, 2jag]
FMVXDVXAKVGXXXXL	FL15	RNXTVXLWSAYXVXXL	RL15	6	5	[1s8l, 1at9, 1e0p, 1s8j, 1r2n, 1r84, 1pxs, 1ap9, 1pxr, 4hwl, 1s54, 1s53, 1o0a, 3han, 3hao, 1kg9, 1kg8, 3hap, 3haq, 2wjk, 3har, 2wjl, 3has, 1q5j, 1q5i, 1f50, 1tn5, 3nsb, 1cwq, 3utv, 1tn0, 3utw, 3utx, 4fpd, 3uty, 1brx, 1fbk, 1ucq, 4hyx, 1f4z, 1qkp, 1qko, 1brd, 1p8h, 4md2, 4md1, 3ns0, 1c3w, 1bm1, 1kme, 2ntu, 2ntw, 1s52, 1s51, 1py6, 4ov0, 2i20, 1vjm, 3mbv, 1x0i, 1x0k, 1xji]
FMVXDVXAKVGXXXXL	FL15	RPEWIXLALGTALXGL	RL15	6	0	[3utv]
FMVXDVXAKVGXXXXL	FL15	RYAXWLFTXXLXXXXL	RL15	6	2	[1jv6]
FMVXDVXAKVGXXXXL	FL15	KFYAITTLVPAIAFTA	KA15	6	1	[1pxs]
FMVXDVXAKVGXXXXL	FL15	AIXTLXXXIAFTXXLS	AS15	6	1	[1s8l, 1at9, 1e0p, 1s8j, 1r2n, 1r84, 1pxs, 1jv7, 1jv6, 1pxr, 1ap9, 4hwl, 1s54, 1s53, 1o0a, 3han, 3hao, 1kg9, 1kg8, 3hap, 3haq, 2wjk, 3har, 2wjl, 3has, 1q5j, 1q5i, 1f50, 1tn5, 3nsb, 1cwq, 1tn0, 4fpd, 1brx, 1fbk, 1ucq, 4hyx, 1f4z, 1qkp, 1qko, 1brd, 1p8h, 1mgy, 4md2, 4md1, 3ns0, 1c3w, 1bm1, 1kme, 2ntu, 2ntw, 1s52, 1s51, 1py6, 4ov0, 2i20, 1vjm, 3mbv, 1x0i, 1x0k, 1xji]
FMVXDVXAKVGXXXXL	FL15	FYAIXTLXXXIAFTXY	FY15	6	1	[1brx, 1s8l, 1e0p, 1s8j, 1r2n, 1r84, 4hyx, 1f4z, 1pxs, 1jv7, 1jv6, 1pxr, 1qkp, 1qko, 1s54, 1s53, 1o0a, 1mgy, 3han, 3hao, 1kg8, 3hap, 3haq, 2wjk, 3har, 2wjl, 3has, 1c3w, 1bm1, 1q5i, 1kme, 2ntu, 2ntw, 1s51, 1py6, 4ov0, 2i20, 1vjm, 1tn5, 1x0i, 1x0k, 1tn0, 1xji, 4fpd]
FMVXDVXAKVGFGFXL	FL15	YYAITILVPGIASAAY	YY15	6	1	[1vgo]
FMVXDVXAKVGFGFXL	FL15	ITXLVPGIAXAAYXXM	IM15	6	1	[2z55, 1vgo]
FMVXDVXAKVGXXXXL	FL15	IXXLXXXIAFTXXLXM	IM15	6	1	[1s8l, 1at9, 1e0p, 1s8j, 1r2n, 1r84, 1jv7, 1pxs, 1jv6, 1ap9, 1pxr, 4hwl, 1s54, 1s53, 1o0a, 3han, 3hao, 1kg9, 1kg8, 3hap, 3haq, 2wjk, 3har, 2wjl, 3has, 1q5j, 1q5i, 1f50, 1tn5, 3nsb, 1cwq, 1tn0, 4fpd, 1brx, 1fbk, 1ucq, 4hyx, 1f4z, 1qkp, 1qko, 1brd, 1p8h, 1mgy, 4md2, 4md1, 3ns0, 1c3w, 1bm1, 1kme, 2ntu, 2ntw, 1s52, 1s51, 1py6, 4ov0, 2i20, 1vjm, 3mbv, 1x0i, 1x0k, 1xji]
FYAISCAFFVVVLSAL	FL15	IAADIGMCVTGLAXAM	IM15	4	3	[1e12]
FMVXDVXAKVGFGFXL	FL15	TILVPGIASAAYLXMF	TF15	6	1	[2z55, 1vgo]
FMVXDVXAKVGXXXXL	FL15	NIETLLFMVLDVSAKV	NV15	6	6	[1s52, 1r2n, 1r84, 4hyx, 4hwl, 1qkp, 3han, 3hap, 3utv, 3haq, 3utw, 3har, 3utx, 1xji, 3has, 3uty]
FMVXDVXAKVGFGFXL	FL15	TXLVAVLWTAYPILWI	TI15	6	5	[2z55, 1vgo]
FMVXDVXAKVGXXXXL	FL15	YAIXXLXXXIAFTXXL	YL15	6	1	[1s8l, 1at9, 1e0p, 1s8j, 1r2n, 1r84, 1pxs, 1jv7, 1jv6, 1pxr, 4hwl, 1s54, 1s53, 1o0a, 3han, 3hao, 1kg8, 3hap, 3haq, 2wjk, 3har, 2wjl, 3has, 1q5j, 1q5i, 1f50, 1tn5, 1tn0, 4fpd, 1brx, 1fbk, 1ucq, 4hyx, 1f4z, 1qkp, 1qko, 1p8h, 1mgy, 4md2, 4md1, 1c3w, 1bm1, 1kme, 2ntu, 2ntw, 1s52, 1s51, 1py6, 4ov0, 2i20, 1vjm, 3mbv, 1x0i, 1x0k, 1xji]
FMVXDVXAKVGFGFXL	FL15	YAITXLVPGIASAAYL	YL15	6	1	[2z55, 1vgo]
FMVXDVXAKVGXXXXL	FL15	VXAIAFTMXLSMLLGY	VY15	6	1	[1at9, 1kme, 1s52, 1r2n, 1r84, 4hwl, 1qkp, 3hap, 3har, 3utx, 1xji, 3has, 3uty]
FMVXDVXAKVGXXXXL	FL15	TLXXXIAFTXXLSMLL	TL15	6	1	[1s8l, 1at9, 1e0p, 1s8j, 1r2n, 1r84, 1pxs, 1pxr, 1ap9, 4hwl, 1s54, 1s53, 1o0a, 3han, 3hao, 1kg9, 1kg8, 3hap, 3haq, 2wjk, 3har, 2wjl, 3has, 1q5j, 1q5i, 1f50, 1tn5, 3nsb, 1tn0, 3utx, 4fpd, 3uty, 1brx, 1fbk, 1ucq, 4hyx, 1f4z, 1qkp, 1qko, 1brd, 1p8h, 4md2, 4md1, 3ns0, 1c3w, 1bm1, 1kme, 2ntu, 2ntw, 1s52, 1s51, 1py6, 4ov0, 2i20, 1vjm, 3mbv, 1x0k, 1xji]
FMVXDVXAKVGFGFXL	FL15	TLXXLVAVLWTAYPIL	TL15	6	5	[2z55, 1vgo]
FMVXDVXAKVGXXXXL	FL15	TTLXXXIAFTXXLSML	TL15	6	1	[1s8l, 1at9, 1e0p, 1s8j, 1r2n, 1r84, 1jv7, 1pxs, 1jv6, 1pxr, 1ap9, 4hwl, 1s54, 1o0a, 3han, 3hao, 1kg9, 1kg8, 3hap, 3haq, 2wjk, 3har, 2wjl, 3has, 1q5j, 1q5i, 1f50, 1tn5, 3nsb, 1tn0, 4fpd, 1brx, 1fbk, 1ucq, 4hyx, 1f4z, 1qkp, 1qko, 1brd, 1p8h, 4md2, 4md1, 3ns0, 1c3w, 1bm1, 1kme, 2ntu, 2ntw, 1s52, 1s51, 1py6, 4ov0, 2i20, 1vjm, 3mbv, 1x0i, 1x0k, 1xji]
FMVXDVXAKVGXXXXL	FL15	IAFTMXLSMLLGYGLT	IT15	6	1	[4hwl, 1at9, 1s52]
FMVXDVXAKVGXXXXL	FL15	APAIAFTMYLSMLLGY	AY15	6	1	[3han]
FMVXDVXAKVGXXXXL	FL15	PAIAFTMXLSMXLGYG	PG15	6	1	[1at9, 1kme, 1s52, 1r2n, 1r84, 4hwl, 1qkp, 3han, 3hap, 3har, 3utx, 1xji, 3has]
FMVXDVXAKVGXXXXL	FL15	PEWIWLALGTALMGLG	PG15	6	0	[3utv]
FMVXDVXAKVGXXXXL	FL15	TVVLWSAYXVVWLIGS	TS15	6	5	[1brx, 1at9, 1bm1, 1q5i, 1s52, 1r2n, 1r84, 1ap9, 1pxr, 4hwl, 3han, 3hap, 3utv, 1tn0, 3har, 3utx, 1xji, 3has, 3uty]
FMVXDVXAKVGXXXXL	FL15	VVLWSAYXVVWXIGSE	VE15	6	5	[1at9, 1q5i, 1s52, 1r2n, 1r84, 1ap9, 1pxr, 4hwl, 3han, 3hap, 3utv, 1tn0, 3har, 3utx, 1xji, 3has, 3uty]
FYAISCAFFVVVLSAL	FL15	VIXADIGMCVTGLAAA	VA15	4	3	[1e12]
FMVXDVXAKVGXXXXL	FL15	FKXLRNVTVVLWXAYP	FP15	6	5	[1s8l, 1e0p, 1s8j, 1pxs, 1jv7, 1jv6, 1pxr, 4hwl, 1qkp, 1qko, 1s54, 1s53, 1mgy, 3hao, 3haq, 3har, 2wjl, 3has, 1c3w, 1kme, 2ntu, 2ntw, 1s52, 1s51, 1py6, 2i20, 1vjm, 1tn5, 1x0k, 1tn0, 3utx, 3uty]
FMVXDVXAKVGFGFXL	FL15	FXTLTALVAVLWXAYP	FP15	6	5	[1vgo]
FMVXDVXAKVGXXXXL	FL15	KKFYAIXTLVPAIAFT	KT15	6	1	[2ntu, 1s54, 1s53]
FMVXDVXAKVGFGFXL	FL15	EYYAITILVPGIASAA	EA15	6	1	[1vgo]
FMVXDVXAKVGXXXXL	FL15	KFYAIXTLVXXIAFTM	KM15	6	1	[1c3w, 1e0p, 1q5i, 1kme, 2ntu, 2ntw, 1s51, 1py6, 1f4z, 2i20, 1pxr, 1vjm, 1qko, 1s54, 1s53, 1x0i, 1x0k, 3hao, 1tn0, 3utw, 3haq, 2wjk, 2wjl]
FMVXDVXAKVGFGFXL	FL15	GIGTLLMLIGTFYFIA	GA15	6	0	[2z55, 1vgo]
FYAISCAFFVVVLSAL	FL15	AADIGMCVTGLAAAMT	AT15	4	3	[1e12]
FMVXDVXAKVGXXXXL	FL15	PFYAITTLVPAIAFTM	PM15	6	1	[1tn5]
FMVXDVXAKVGFGFXL	FL15	LVXVLWTAYPILXXXG	LG15	6	5	[2z55, 1vgo]
FMVXDVXAKVGXXXXL	FL15	LXXXIAFTMXLXMLLG	LG15	6	1	[1brx, 1at9, 1bm1, 1kme, 1s52, 1r2n, 1r84, 4hwl, 1qkp, 3han, 3hap, 3har, 3utx, 1xji, 3has, 3uty]
FMVXDVXAKVGXXXXL	FL15	VPLNIETLLFMVLDVS	VS15	6	6	[1r2n, 1r84]
FMVXDVXAKVGXXXXL	FL15	EWIWLALGTALMGLGT	ET15	6	0	[4hwl, 1r2n, 1r84, 3utv]
FMVXDVXAKVGXXXXL	FL15	PLNIETLLFMVLDVSA	PA15	6	6	[1r2n, 1r84, 3utv]
FMVXDVXAKVGXXXXL	FL15	EWIWLALGTALMGLGV	EV15	6	0	[1s52]
MVXDVXAKVGXGXILL	ML15	NVTVVLWSAYXVVWLI	NI15	6	5	[1at9, 1e0p, 1s8j, 1r2n, 1r84, 1pxs, 1pxr, 4hwl, 1s54, 1s53, 1o0a, 3han, 3hao, 1kg9, 1kg8, 3hap, 3haq, 2wjk, 3har, 2wjl, 3has, 1q5j, 1q5i, 1f50, 1tn5, 3nsb, 3utv, 1tn0, 3utw, 3utx, 3uty, 4fpd, 1brx, 1fbk, 1ucq, 4hyx, 1f4z, 1qkp, 1qko, 1brd, 1p8h, 4md2, 4md1, 3ns0, 1c3w, 1bm1, 1kme, 2ntu, 2ntw, 1s52, 1s51, 1py6, 4ov0, 2i20, 1vjm, 3mbv, 1x0k, 1xji]
MVXDVXAKVGFGFVLL	ML15	NTLTALVAVLWTAYPI	NI15	6	5	[1vgo]
MVXDVXAKVGXGXILL	ML15	VLRNVXXVLWSAYXVV	VV15	6	5	[1s8l, 1at9, 1e0p, 1s8j, 1r2n, 1r84, 1pxs, 1jv7, 1pxr, 1jv6, 4hwl, 1s54, 1s53, 1o0a, 3han, 3hao, 1kg8, 3hap, 3haq, 2wjk, 3har, 2wjl, 3has, 1q5i, 1tn5, 3utv, 1tn0, 3utw, 3utx, 3uty, 4fpd, 1brx, 4hyx, 1f4z, 1qkp, 1qko, 1brd, 1mgy, 1c3w, 1bm1, 1kme, 2ntu, 2ntw, 1s52, 1s51, 1py6, 4ov0, 2i20, 1vjm, 1x0i, 1x0k, 1xji]
MVXDVXAKVGFGFVLL	ML15	LTALVAVXWTAYPIXW	LW15	6	5	[2z55, 1vgo]
MVXDVXAKVGXGXILL	ML15	LRNXTVVLWSAYXXXW	LW15	6	5	[1s8l, 1at9, 1e0p, 1s8j, 1r2n, 1r84, 1pxs, 1jv7, 1pxr, 1jv6, 4hwl, 1s54, 1s53, 1o0a, 3han, 3hao, 1kg9, 1kg8, 3hap, 3haq, 2wjk, 3har, 2wjl, 3has, 1q5j, 1q5i, 1f50, 1tn5, 3nsb, 3utv, 1tn0, 3utw, 3utx, 3uty, 4fpd, 1brx, 1fbk, 1ucq, 4hyx, 1f4z, 1qkp, 1qko, 1brd, 1p8h, 1mgy, 4md2, 4md1, 3ns0, 1c3w, 1bm1, 1kme, 2ntu, 2ntw, 1s52, 1s51, 1py6, 4ov0, 2i20, 1vjm, 3mbv, 1x0i, 1x0k, 1xji]
MVXDVXAKVGXGXILL	ML15	VLWSAYXVVXLIGSEG	VG15	6	5	[1q5i, 1s52, 1r2n, 1r84, 1pxr, 4hwl, 3han, 3hap, 3utv, 1tn0, 3har, 3utx, 1xji, 3has, 3uty]
MVXDVXAKVGXGXILL	ML15	VTVVLWSAYXVVXLIG	VG15	6	5	[1at9, 1e0p, 1r2n, 1r84, 1pxs, 1pxr, 4hwl, 1s54, 1s53, 1o0a, 3han, 3hao, 1kg9, 1kg8, 3hap, 3haq, 2wjk, 3har, 2wjl, 3has, 1q5j, 1q5i, 1f50, 1tn5, 3nsb, 3utv, 1tn0, 3utw, 3utx, 3uty, 4fpd, 1brx, 1fbk, 1ucq, 4hyx, 1f4z, 1qkp, 1qko, 1brd, 1p8h, 4md2, 4md1, 3ns0, 1c3w, 1bm1, 1kme, 2ntu, 2ntw, 1s52, 1s51, 1py6, 4ov0, 2i20, 1vjm, 3mbv, 1x0k, 1xji]
MVXDVXAKVGXGXILL	ML15	ALGTALMGXGXLYFLV	AV15	6	0	[1s8l, 1at9, 1e0p, 1s8j, 1r2n, 1r84, 1pxs, 1jv7, 1pxr, 1jv6, 4hwl, 1s54, 1s53, 1o0a, 3han, 3hao, 1kg9, 1kg8, 3hap, 3haq, 2wjk, 3har, 2wjl, 3has, 1q5j, 1q5i, 1f50, 1tn5, 3nsb, 3utv, 1tn0, 3utw, 3utx, 3uty, 4fpd, 1brx, 1fbk, 1ucq, 4hyx, 1f4z, 1qkp, 1qko, 1brd, 1p8h, 1mgy, 4md2, 4md1, 3ns0, 1c3w, 1bm1, 1kme, 2ntu, 2ntw, 1s52, 1s51, 1py6, 4ov0, 2i20, 1vjm, 3mbv, 1x0i, 1x0k, 1xji]
MVXDVXAKVGFGFVLL	ML15	ALVAVLWTAYPILWIV	AV15	6	5	[2z55, 1vgo]
MVXDVXAKVGXGXILL	ML15	IWXXLGTALMXLGXLY	IY15	6	0	[1s8l, 1at9, 1s8j, 1r2n, 1r84, 1pxs, 1pxr, 4hwl, 1s54, 1s53, 1o0a, 3han, 3hao, 1kg9, 1kg8, 3hap, 3haq, 2wjk, 3har, 2wjl, 3has, 1q5j, 1q5i, 1f50, 1tn5, 3nsb, 3utv, 1tn0, 3utw, 3utx, 3uty, 4fpd, 1brx, 1fbk, 1ucq, 4hyx, 1f4z, 1qkp, 1qko, 1p8h, 4md2, 4md1, 3ns0, 1c3w, 1bm1, 1kme, 2ntu, 2ntw, 1s52, 1s51, 1py6, 4ov0, 2i20, 1vjm, 3mbv, 1x0k, 1xji]
MVXDVXAKVGXGXILL	ML15	LGTALMGLGXLYFLVK	LK15	6	0	[1s8l, 1at9, 1e0p, 1s8j, 1r2n, 1r84, 1pxs, 1jv7, 1pxr, 1jv6, 4hwl, 1s54, 1s53, 1o0a, 3han, 3hao, 1kg9, 1kg8, 3hap, 3haq, 2wjk, 3har, 2wjl, 3has, 1q5j, 1q5i, 1f50, 1tn5, 3nsb, 1tn0, 3utw, 3utx, 3uty, 4fpd, 1brx, 1fbk, 1ucq, 4hyx, 1f4z, 1qkp, 1qko, 1brd, 1p8h, 1mgy, 4md2, 4md1, 3ns0, 1c3w, 1bm1, 1kme, 2ntu, 2ntw, 1s52, 1s51, 1py6, 4ov0, 2i20, 1vjm, 3mbv, 1x0i, 1x0k, 1xji]
MVXDVXAKVGXGXILL	ML15	LNIETLLFMVLDVSAK	LK15	6	6	[1r2n, 1r84, 3utv]
MVXDVXAKVGXGXILL	ML15	TALMGLGXLYFLVKGM	TM15	6	0	[1s8l, 1at9, 1e0p, 1r2n, 1r84, 1pxs, 1jv7, 1pxr, 1jv6, 1s54, 1s53, 1o0a, 3han, 3hao, 1kg8, 3hap, 3haq, 2wjk, 3har, 2wjl, 3has, 1q5j, 1q5i, 1f50, 1tn5, 1tn0, 3utw, 3utx, 3uty, 4fpd, 1brx, 1fbk, 1ucq, 4hyx, 1f4z, 1qko, 1brd, 1p8h, 4md2, 4md1, 1c3w, 1bm1, 1kme, 2ntu, 2ntw, 1s51, 1py6, 4ov0, 2i20, 1vjm, 3mbv, 1x0i, 1x0k, 1xji]
MVXDVXAKVGFGFVLL	ML15	GTXLMLIGTFYFIARG	GG15	6	0	[2z55, 1vgo]
MVXDVXAKVGXGXILL	ML15	GTXXMXLXXLYFLVKG	GG15	6	0	[1s8l, 1at9, 1e0p, 1s8j, 1r2n, 1r84, 1pxs, 1jv7, 1pxr, 1jv6, 4hwl, 1s54, 1s53, 1o0a, 3han, 3hao, 1kg9, 1kg8, 3hap, 3haq, 2wjk, 3har, 2wjl, 3has, 1q5j, 1q5i, 1f50, 1tn5, 3nsb, 1tn0, 3utw, 3utx, 3uty, 4fpd, 1brx, 1fbk, 1ucq, 4hyx, 1f4z, 1qkp, 1qko, 1brd, 1p8h, 1mgy, 4md2, 4md1, 3ns0, 1c3w, 1bm1, 1kme, 2ntu, 2ntw, 1s51, 1py6, 4ov0, 2i20, 1vjm, 3mbv, 1x0i, 1x0k, 1xji]
MVXDVXAKVGFGFVLL	ML15	WLXIGTLLMLIGTXYF	WF15	6	0	[2z55, 1vgo]
MVXDVXAKVGXGXILL	ML15	WLXLGTALMXLGXXYF	WF15	6	0	[1s8l, 1at9, 1e0p, 1s8j, 1r2n, 1r84, 1pxs, 1jv7, 1pxr, 1jv6, 4hwl, 1s54, 1s53, 1o0a, 3han, 3hao, 1kg9, 1kg8, 3hap, 3haq, 2wjk, 3har, 2wjl, 3has, 1q5j, 1q5i, 1f50, 1tn5, 3nsb, 3utv, 1tn0, 3utw, 3utx, 3uty, 4fpd, 1brx, 1fbk, 1ucq, 4hyx, 1f4z, 1qkp, 1qko, 1p8h, 4md2, 4md1, 3ns0, 1c3w, 1bm1, 1kme, 2ntu, 2ntw, 1s52, 1s51, 1py6, 4ov0, 2i20, 1vjm, 3mbv, 1x0i, 1x0k, 1xji]
MVXDVXAKVGXGXILL	ML15	AAIAFTMYLSMLLGYG	AG15	6	1	[3uty]
MVXDVXAKVGXGXILL	ML15	ALXGLGXLYFLVKGMG	AG15	6	0	[1brx, 1at9, 1e0p, 1pxs, 1pxr, 1qko, 1brd, 1s54, 1s53, 3hao, 3haq, 3har, 2wjl, 1c3w, 1bm1, 1q5i, 1kme, 2ntu, 1s51, 1py6, 2i20, 1vjm, 1tn5, 1x0k, 1tn0, 3utw]
MSTQIVVITSGLIADL	ML15	WYICGVCAFLIILWXI	WI15	3	4	[1xio, 2m3g]
MVXDVXAKVGXGXILL	ML15	LMGLGXLYFLVXGMGV	LV15	6	0	[1vjm, 1tn5, 1bm1, 1q5i, 1s54, 1s53, 1tn0, 2i20]
MSTQIVVITSGLIADL	ML15	YIDWMVTTPLLLXSLS	YS15	3	2	[2m3g]
MSTQIVVITSGLIADL	ML15	GVCAFLIILWGIWNPL	GL15	3	4	[2m3g]
MVXDVXAKVGXGXILL	ML15	KXLRNVTVVLWSAYXV	KV15	6	5	[1brx, 1s8l, 1e0p, 1s8j, 1r2n, 1r84, 4hyx, 1f4z, 1pxs, 1jv7, 1pxr, 1jv6, 4hwl, 1qkp, 1qko, 1s54, 1s53, 1o0a, 1mgy, 3han, 3hao, 3hap, 3haq, 2wjk, 3har, 2wjl, 3has, 1c3w, 1bm1, 1q5i, 1kme, 2ntu, 2ntw, 1s52, 1s51, 1py6, 2i20, 1vjm, 1tn5, 1x0i, 1x0k, 3utv, 1tn0, 3utw, 3utx, 1xji, 3uty]
MVXDVXAKVGFGFVLL	ML15	IGTLLMLIGTFYFIAR	IR15	6	0	[2z55, 1vgo]
MVXDVXAKVGXGXILL	ML15	WLXTTPLLLLDLALLV	WV15	6	2	[1brx]
MVXDVXAKVGFGFVLL	ML15	TLLMLIGTFYFIARGW	TW15	6	0	[2z55, 1vgo]
MVXDVXAKVGXGXILL	ML15	YAXWLFTTXLLXLXLA	YA15	6	2	[1at9, 1e0p, 1r2n, 1r84, 1pxs, 1pxr, 1jv6, 4hwl, 1s54, 1s53, 1o0a, 3han, 1kg8, 3hap, 3haq, 2wjk, 3har, 2wjl, 3has, 1q5i, 1f50, 1tn5, 3utv, 1tn0, 3utw, 3utx, 3uty, 1brx, 4hyx, 1f4z, 1qkp, 1qko, 1brd, 1p8h, 4md2, 4md1, 1c3w, 1bm1, 1kme, 2ntu, 2ntw, 1s52, 1s51, 1py6, 4ov0, 1vjm, 3mbv, 1x0i, 1x0k, 1xji]
MVXDVXAKVGFGFVLL	ML15	YAXWLFTTXLLXLXLA	YA15	6	2	[2z55, 1vgo]
MVXDVXAKVGFGFVLL	ML15	ILVPGIASAAYLXMFF	IF15	6	1	[2z55, 1vgo]
MVXDVXAKVGFGFVLL	ML15	DWLXTTPLXXXXLXLL	DL15	6	2	[1vgo]
MVXDVXAKVGXGXILL	ML15	DWLXTTPLXXXXLXLL	DL15	6	2	[1brx, 1c3w, 1bm1, 1e0p, 1q5i, 1kme, 2ntu, 1pxs, 1pxr, 1vjm, 1tn5, 1qkp, 1qko, 1brd, 1s54, 1s53, 1x0k, 1tn0, 2wjl, 3has]
MVXDVXAKVGXGXILL	ML15	AIAFTMXLXMLLGYGL	AL15	6	1	[1at9, 1kme, 1s52, 1r2n, 1r84, 4hwl, 1qkp, 3han, 3hap, 3har, 3utx, 1xji, 3has, 3uty]
MVXDVXAKVGXGXILL	ML15	AXWLFTTPLLXLXLAL	AL15	6	2	[1brx, 1at9, 1e0p, 1r2n, 1r84, 4hyx, 1f4z, 1pxs, 1pxr, 1jv6, 1qkp, 1qko, 1brd, 1s54, 1s53, 3han, 3hap, 3haq, 2wjk, 3har, 2wjl, 3has, 1c3w, 1bm1, 1q5i, 1kme, 2ntu, 2ntw, 1s52, 1s51, 1py6, 1vjm, 1tn5, 1x0i, 1x0k, 3utv, 1tn0, 3utw, 3utx, 1xji, 3uty]
MVXDVXAKVGFGFVLL	ML15	AXWLFTTPLLXLXLAL	AL15	6	2	[1vgo]
MVXDVXAKVGXGXILL	ML15	FKVLRNVTVVLWSAYA	FA15	6	5	[1q5i]
MVXDVXAKVGFGFVLL	ML15	AITILVPGIASAAYLA	AA15	6	1	[2z55, 1vgo]
MVXDVXAKVGXGXILL	ML15	RPEWIXLALGTALXGL	RL15	6	0	[3utv]
MVXDVXAKVGXGXILL	ML15	RNXTVXLWSAYXVXXL	RL15	6	5	[1s8l, 1at9, 1e0p, 1s8j, 1r2n, 1r84, 1pxs, 1pxr, 4hwl, 1s54, 1s53, 1o0a, 3han, 3hao, 1kg9, 1kg8, 3hap, 3haq, 2wjk, 3har, 2wjl, 3has, 1q5j, 1q5i, 1f50, 1tn5, 3nsb, 3utv, 1tn0, 3utw, 3utx, 3uty, 4fpd, 1brx, 1fbk, 1ucq, 4hyx, 1f4z, 1qkp, 1qko, 1brd, 1p8h, 4md2, 4md1, 3ns0, 1c3w, 1bm1, 1kme, 2ntu, 2ntw, 1s52, 1s51, 1py6, 4ov0, 2i20, 1vjm, 3mbv, 1x0i, 1x0k, 1xji]
MVXDVXAKVGXGXILL	ML15	RYAXWLFTXXLXXXXL	RL15	6	2	[1at9, 1e0p, 1r2n, 1r84, 1pxs, 1pxr, 1jv6, 4hwl, 1s54, 1s53, 1o0a, 3han, 1kg9, 1kg8, 3hap, 3haq, 2wjk, 3har, 2wjl, 3has, 1q5i, 1f50, 1tn5, 3nsb, 3utv, 1tn0, 3utw, 3utx, 3uty, 1brx, 1ucq, 4hyx, 1f4z, 1qkp, 1qko, 1brd, 1p8h, 4md2, 4md1, 3ns0, 1c3w, 1bm1, 1kme, 2ntu, 2ntw, 1s52, 1s51, 1py6, 4ov0, 1vjm, 3mbv, 1x0i, 1x0k, 1xji]
MVXDVXAKVGFGFVLL	ML15	RYAXWLFTXXLXXXXL	RL15	6	2	[2z55, 1vgo]
MSTQIVVITSGLIADL	ML15	RYXXWMVTXPLXXXXL	RL15	3	2	[1xio, 2m3g]
MSTQIVVITSGLIADL	ML15	RXXWYICGVCAFLXIL	RL15	3	4	[1xio, 2m3g]
MVXDVXAKVGXGXILL	ML15	KFYAITTLVPAIAFTA	KA15	6	1	[1pxs]
MVXDVXAKVGXGXILL	ML15	AIXTLXXXIAFTXXLS	AS15	6	1	[1s8l, 1at9, 1e0p, 1s8j, 1r2n, 1r84, 1pxs, 1jv7, 1pxr, 1jv6, 4hwl, 1s54, 1s53, 1o0a, 3han, 3hao, 1kg9, 1kg8, 3hap, 3haq, 2wjk, 3har, 2wjl, 3has, 1q5j, 1q5i, 1f50, 1tn5, 3nsb, 1tn0, 4fpd, 1brx, 1fbk, 1ucq, 4hyx, 1f4z, 1qkp, 1qko, 1brd, 1p8h, 1mgy, 4md2, 4md1, 3ns0, 1c3w, 1bm1, 1kme, 2ntu, 2ntw, 1s52, 1s51, 1py6, 4ov0, 2i20, 1vjm, 3mbv, 1x0i, 1x0k, 1xji]
MSTQIVVITSGLIADL	ML15	ARYIDWMVTTPLLXLS	AS15	3	2	[1xio, 2m3g]
MVXDVXAKVGXGXILL	ML15	FYAIXTLXXXIAFTXY	FY15	6	1	[1brx, 1s8l, 1e0p, 1s8j, 1r2n, 1r84, 4hyx, 1f4z, 1pxs, 1jv7, 1pxr, 1jv6, 1qkp, 1qko, 1s54, 1s53, 1o0a, 1mgy, 3han, 3hao, 1kg8, 3hap, 3haq, 2wjk, 3har, 2wjl, 3has, 1c3w, 1bm1, 1q5i, 1kme, 2ntu, 2ntw, 1s51, 1py6, 4ov0, 2i20, 1vjm, 1tn5, 1x0i, 1x0k, 1tn0, 1xji, 4fpd]
MVXDVXAKVGFGFVLL	ML15	YYAITILVPGIASAAY	YY15	6	1	[1vgo]
MVXDVXAKVGFGFVLL	ML15	ITXLVPGIAXAAYXXM	IM15	6	1	[2z55, 1vgo]
MVXDVXAKVGXGXILL	ML15	IXXLXXXIAFTXXLXM	IM15	6	1	[1s8l, 1at9, 1e0p, 1s8j, 1r2n, 1r84, 1jv7, 1pxs, 1pxr, 1jv6, 4hwl, 1s54, 1s53, 1o0a, 3han, 3hao, 1kg9, 1kg8, 3hap, 3haq, 2wjk, 3har, 2wjl, 3has, 1q5j, 1q5i, 1f50, 1tn5, 3nsb, 1tn0, 4fpd, 1brx, 1fbk, 1ucq, 4hyx, 1f4z, 1qkp, 1qko, 1brd, 1p8h, 1mgy, 4md2, 4md1, 3ns0, 1c3w, 1bm1, 1kme, 2ntu, 2ntw, 1s52, 1s51, 1py6, 4ov0, 2i20, 1vjm, 3mbv, 1x0i, 1x0k, 1xji]
MVXDVXAKVGFGFVLL	ML15	TILVPGIASAAYLXMF	TF15	6	1	[2z55, 1vgo]
MVXDVXAKVGXGXILL	ML15	NIETLLFMVLDVSAKV	NV15	6	6	[1s52, 1r2n, 1r84, 4hyx, 4hwl, 1qkp, 3han, 3hap, 3utv, 3haq, 3utw, 3har, 3utx, 1xji, 3has, 3uty]
MVXDVXAKVGFGFVLL	ML15	TXLVAVLWTAYPILWI	TI15	6	5	[2z55, 1vgo]
MVXDVXAKVGFGFVLL	ML15	YAITXLVPGIASAAYL	YL15	6	1	[2z55, 1vgo]
MSTQIVVITSGLIADL	ML15	YARYXDWMVTTPLXXL	YL15	3	2	[1xio, 2m3g]
MVXDVXAKVGXGXILL	ML15	YAIXXLXXXIAFTXXL	YL15	6	1	[1s8l, 1at9, 1e0p, 1s8j, 1r2n, 1r84, 1pxs, 1jv7, 1pxr, 1jv6, 4hwl, 1s54, 1s53, 1o0a, 3han, 3hao, 1kg8, 3hap, 3haq, 2wjk, 3har, 2wjl, 3has, 1q5j, 1q5i, 1f50, 1tn5, 1tn0, 4fpd, 1brx, 1fbk, 1ucq, 4hyx, 1f4z, 1qkp, 1qko, 1p8h, 1mgy, 4md2, 4md1, 1c3w, 1bm1, 1kme, 2ntu, 2ntw, 1s52, 1s51, 1py6, 4ov0, 2i20, 1vjm, 3mbv, 1x0i, 1x0k, 1xji]
MVXDVXAKVGXGXILL	ML15	TTLXXXIAFTXXLSML	TL15	6	1	[1s8l, 1at9, 1e0p, 1s8j, 1r2n, 1r84, 1jv7, 1pxs, 1pxr, 1jv6, 4hwl, 1s54, 1o0a, 3han, 3hao, 1kg9, 1kg8, 3hap, 3haq, 2wjk, 3har, 2wjl, 3has, 1q5j, 1q5i, 1f50, 1tn5, 3nsb, 1tn0, 4fpd, 1brx, 1fbk, 1ucq, 4hyx, 1f4z, 1qkp, 1qko, 1brd, 1p8h, 4md2, 4md1, 3ns0, 1c3w, 1bm1, 1kme, 2ntu, 2ntw, 1s52, 1s51, 1py6, 4ov0, 2i20, 1vjm, 3mbv, 1x0i, 1x0k, 1xji]
MVXDVXAKVGFGFVLL	ML15	TLXXLVAVLWTAYPIL	TL15	6	5	[2z55, 1vgo]
MVXDVXAKVGXGXILL	ML15	TLXXXIAFTXXLSMLL	TL15	6	1	[1s8l, 1at9, 1e0p, 1s8j, 1r2n, 1r84, 1pxs, 1pxr, 4hwl, 1s54, 1s53, 1o0a, 3han, 3hao, 1kg9, 1kg8, 3hap, 3haq, 2wjk, 3har, 2wjl, 3has, 1q5j, 1q5i, 1f50, 1tn5, 3nsb, 1tn0, 3utx, 3uty, 4fpd, 1brx, 1fbk, 1ucq, 4hyx, 1f4z, 1qkp, 1qko, 1brd, 1p8h, 4md2, 4md1, 3ns0, 1c3w, 1bm1, 1kme, 2ntu, 2ntw, 1s52, 1s51, 1py6, 4ov0, 2i20, 1vjm, 3mbv, 1x0k, 1xji]
MVXDVXAKVGXGXILL	ML15	VXAIAFTMXLSMLLGY	VY15	6	1	[1at9, 1kme, 1s52, 1r2n, 1r84, 4hwl, 1qkp, 3hap, 3har, 3utx, 1xji, 3has, 3uty]
MVXDVXAKVGXGXILL	ML15	IAFTMXLSMLLGYGLT	IT15	6	1	[4hwl, 1at9, 1s52]
MVXDVXAKVGXGXILL	ML15	APAIAFTMYLSMLLGY	AY15	6	1	[3han]
MVXDVXAKVGXGXILL	ML15	PAIAFTMXLSMXLGYG	PG15	6	1	[1at9, 1kme, 1s52, 1r2n, 1r84, 4hwl, 1qkp, 3han, 3hap, 3har, 3utx, 1xji, 3has]
MVXDVXAKVGXGXILL	ML15	PEWIWLALGTALMGLG	PG15	6	0	[3utv]
MVXDVXAKVGXGXILL	ML15	TVVLWSAYXVVWLIGS	TS15	6	5	[1brx, 1at9, 1bm1, 1q5i, 1s52, 1r2n, 1r84, 1pxr, 4hwl, 3han, 3hap, 3utv, 1tn0, 3har, 3utx, 1xji, 3has, 3uty]
MVXDVXAKVGXGXILL	ML15	VVLWSAYXVVWXIGSE	VE15	6	5	[1at9, 1q5i, 1s52, 1r2n, 1r84, 1pxr, 4hwl, 3han, 3hap, 3utv, 1tn0, 3har, 3utx, 1xji, 3has, 3uty]
MVXDVXAKVGFGFVLL	ML15	FXTLTALVAVLWXAYP	FP15	6	5	[1vgo]
MVXDVXAKVGXGXILL	ML15	FKXLRNVTVVLWXAYP	FP15	6	5	[1s8l, 1e0p, 1s8j, 1pxs, 1jv7, 1pxr, 1jv6, 4hwl, 1qkp, 1qko, 1s54, 1s53, 1mgy, 3hao, 3haq, 3har, 2wjl, 3has, 1c3w, 1kme, 2ntu, 2ntw, 1s52, 1s51, 1py6, 2i20, 1vjm, 1tn5, 1x0k, 1tn0, 3utx, 3uty]
MVXDVXAKVGXGXILL	ML15	KKFYAIXTLVPAIAFT	KT15	6	1	[2ntu, 1s54, 1s53]
MVXDVXAKVGFGFVLL	ML15	EYYAITILVPGIASAA	EA15	6	1	[1vgo]
MVXDVXAKVGXGXILL	ML15	KFYAIXTLVXXIAFTM	KM15	6	1	[1c3w, 1e0p, 1q5i, 1kme, 2ntu, 2ntw, 1s51, 1py6, 1f4z, 2i20, 1pxr, 1vjm, 1qko, 1s54, 1s53, 1x0i, 1x0k, 3hao, 1tn0, 3utw, 3haq, 2wjk, 2wjl]
MVXDVXAKVGFGFVLL	ML15	GIGTLLMLIGTFYFIA	GA15	6	0	[2z55, 1vgo]
MVXDVXAKVGXGXILL	ML15	PFYAITTLVPAIAFTM	PM15	6	1	[1tn5]
MVXDVXAKVGFGFVLL	ML15	LVXVLWTAYPILXXXG	LG15	6	5	[2z55, 1vgo]
MSTQIVVITSGLIADL	ML15	LWXICGVCAFLIILWG	LG15	3	4	[1xio, 2m3g]
MVXDVXAKVGXGXILL	ML15	LXXXIAFTMXLXMLLG	LG15	6	1	[1brx, 1at9, 1bm1, 1kme, 1s52, 1r2n, 1r84, 4hwl, 1qkp, 3han, 3hap, 3har, 3utx, 1xji, 3has, 3uty]
MVXDVXAKVGXGXILL	ML15	VPLNIETLLFMVLDVS	VS15	6	6	[1r2n, 1r84]
MSTQIVVITSGLIADL	ML15	CGVCAFLIILWGIWNP	CP15	3	4	[2m3g]
MSTQIVVITSGLIADL	ML15	YLWYICGVCAFLIILW	YW15	3	4	[1xio, 2m3g]
MSTQIVVITSGLIADL	ML15	YICGVCAFLIILWGIW	YW15	3	4	[2m3g]
MSTQIVVITSGLIADL	ML15	VRYLWYICGVCAFLII	VI15	3	4	[1xio]
MVXDVXAKVGXGXILL	ML15	PLNIETLLFMVLDVSA	PA15	6	6	[1r2n, 1r84, 3utv]
MVXDVXAKVGXGXILL	ML15	EWIWLALGTALMGLGT	ET15	6	0	[4hwl, 1r2n, 1r84, 3utv]
MSTQIVVITSGLIADL	ML15	IDWMVTTPLLLLSLSW	IW15	3	2	[2m3g]
MSTQIVVITSGLIADL	ML15	DWMVTTPLLLLSLSWT	DT15	3	2	[2m3g]
MVXDVXAKVGXGXILL	ML15	EWIWLALGTALMGLGV	EV15	6	0	[1s52]
VLDVXAKVGXGXILLR	VR15	NVTVVLWSAYXVVWLI	NI15	6	5	[1brx, 1at9, 1e0p, 1s8j, 1r2n, 1r84, 1f4z, 1pxs, 1pxr, 4hwl, 1qkp, 1qko, 1brd, 1s54, 1s53, 1o0a, 3han, 3hao, 1kg8, 3hap, 3haq, 2wjk, 3har, 2wjl, 3has, 1c3w, 1bm1, 1q5i, 1kme, 2ntu, 2ntw, 1s51, 1py6, 4ov0, 2i20, 1vjm, 1tn5, 1x0k, 1tn0, 3utw, 3utx, 1xji, 3uty, 4fpd]
VLDVXAKVGFGFXLLR	VR15	NTLTALVAVLWTAYPI	NI15	6	5	[1vgo]
VLDVXAKVGXGXILLR	VR15	VLRNVXXVLWSAYXVV	VV15	6	5	[1s8l, 1at9, 1e0p, 1s8j, 1r2n, 1r84, 1pxs, 1jv7, 1pxr, 1jv6, 4hwl, 1s54, 1s53, 1o0a, 3han, 3hao, 1kg8, 3hap, 3haq, 2wjk, 3har, 2wjl, 3has, 1q5i, 1tn5, 1tn0, 3utw, 3utx, 3uty, 4fpd, 1brx, 1f4z, 1qkp, 1qko, 1brd, 1mgy, 1c3w, 1bm1, 1kme, 2ntu, 2ntw, 1s51, 1py6, 4ov0, 2i20, 1vjm, 1x0i, 1x0k, 1xji]
VLDVXAKYVFAFXLLR	VR15	VLXVVLWLGYPXVWAV	VV15	6	5	[2jaf]
VLDVXAKVGXGXILLR	VR15	VLWSAYXVVXLIGSEG	VG15	6	5	[1q5i, 1r2n, 1r84, 1pxr, 4hwl, 3han, 3hap, 1tn0, 3har, 3utx, 1xji, 3has, 3uty]
VLDVXAKVGXGXILLR	VR15	VTVVLWSAYXVVXLIG	VG15	6	5	[1brx, 1at9, 1e0p, 1r2n, 1r84, 1f4z, 1pxs, 1pxr, 4hwl, 1qkp, 1qko, 1brd, 1s54, 1s53, 1o0a, 3han, 3hao, 1kg8, 3hap, 3haq, 2wjk, 3har, 2wjl, 3has, 1c3w, 1bm1, 1q5i, 1kme, 2ntu, 2ntw, 1s51, 1py6, 4ov0, 2i20, 1vjm, 1tn5, 1x0k, 1tn0, 3utw, 3utx, 1xji, 3uty, 4fpd]
VLDVXAKYVFAFXLLR	VR15	LRXLVVVXWXGYPXXW	LW15	6	5	[2jaf, 2jag]
VLDVXAKVGXGXILLR	VR15	LRNXTVVLWSAYXXXW	LW15	6	5	[1s8l, 1at9, 1e0p, 1s8j, 1r2n, 1r84, 1pxs, 1jv7, 1pxr, 1jv6, 4hwl, 1s54, 1s53, 1o0a, 3han, 3hao, 1kg8, 3hap, 3haq, 2wjk, 3har, 2wjl, 3has, 1q5i, 1tn5, 1tn0, 3utw, 3utx, 3uty, 4fpd, 1brx, 1f4z, 1qkp, 1qko, 1brd, 1mgy, 1c3w, 1bm1, 1kme, 2ntu, 2ntw, 1s51, 1py6, 4ov0, 2i20, 1vjm, 1x0i, 1x0k, 1xji]
VLDVXAKVGFGFXLLR	VR15	LTALVAVXWTAYPIXW	LW15	6	5	[2z55, 1vgo]
VLDVXAKVGFGFXLLR	VR15	ALVAVLWTAYPILWIV	AV15	6	5	[2z55, 1vgo]
VLDVXAKVGXGXILLR	VR15	ALGTALMGXGXLYFLV	AV15	6	0	[1s8l, 1at9, 1e0p, 1s8j, 1r2n, 1r84, 1pxs, 1jv7, 1pxr, 1jv6, 4hwl, 1s54, 1s53, 1o0a, 3han, 3hao, 1kg8, 3hap, 3haq, 2wjk, 3har, 2wjl, 3has, 1q5i, 1tn5, 1tn0, 3utw, 3utx, 3uty, 4fpd, 1brx, 1f4z, 1qkp, 1qko, 1brd, 1mgy, 1c3w, 1bm1, 1kme, 2ntu, 2ntw, 1s51, 1py6, 4ov0, 2i20, 1vjm, 1x0i, 1x0k, 1xji]
VLDVXAKVGXGXILLR	VR15	IWXXLGTALMXLGXLY	IY15	6	0	[1brx, 1s8l, 1at9, 1s8j, 1r2n, 1r84, 1f4z, 1pxs, 1pxr, 4hwl, 1qkp, 1qko, 1s54, 1s53, 1o0a, 3han, 3hao, 1kg8, 3hap, 3haq, 2wjk, 3har, 2wjl, 3has, 1c3w, 1bm1, 1q5i, 1kme, 2ntu, 2ntw, 1s51, 1py6, 4ov0, 2i20, 1vjm, 1tn5, 1x0k, 1tn0, 3utw, 3utx, 1xji, 3uty, 4fpd]
VLDVXAKYVFAFXLLR	VR15	IWXATLMIPLVSIXSY	IY15	6	1	[2jaf, 2jag]
VALAGIAILVFVYMGR	VR15	IWXATLMIPLVSIXSY	IY15	0	1	[2jaf, 2jag]
VLDVXAKVGXGXILLR	VR15	LGTALMGLGXLYFLVK	LK15	6	0	[1s8l, 1at9, 1e0p, 1s8j, 1r2n, 1r84, 1pxs, 1jv7, 1pxr, 1jv6, 4hwl, 1s54, 1s53, 1o0a, 3han, 3hao, 1kg8, 3hap, 3haq, 2wjk, 3har, 2wjl, 3has, 1q5i, 1tn5, 1tn0, 3utw, 3utx, 3uty, 4fpd, 1brx, 1f4z, 1qkp, 1qko, 1brd, 1mgy, 1c3w, 1bm1, 1kme, 2ntu, 2ntw, 1s51, 1py6, 4ov0, 2i20, 1vjm, 1x0i, 1x0k, 1xji]
VLDVXAKVGXGXILLR	VR15	LNIETLLFMVLDVSAK	LK15	6	6	[1r2n, 1r84]
VLDVXAKVGXGXILLR	VR15	TALMGLGXLYFLVKGM	TM15	6	0	[1brx, 1s8l, 1at9, 1e0p, 1r2n, 1r84, 1f4z, 1pxs, 1jv7, 1pxr, 1jv6, 1qko, 1brd, 1s54, 1s53, 1o0a, 3han, 3hao, 1kg8, 3hap, 3haq, 2wjk, 3har, 2wjl, 3has, 1c3w, 1bm1, 1q5i, 1kme, 2ntu, 2ntw, 1s51, 1py6, 4ov0, 2i20, 1vjm, 1tn5, 1x0i, 1x0k, 1tn0, 3utw, 3utx, 1xji, 3uty, 4fpd]
VALAGIAILVFVYMGR	VR15	GATLMIPLVSISSYLG	GG15	0	1	[2jaf]
VLDVXAKYVFAFXLLR	VR15	GATLMIPLVSISSYLG	GG15	6	1	[2jaf]
VLDVXAKVGFGFXLLR	VR15	GTXLMLIGTFYFIARG	GG15	6	0	[2z55, 1vgo]
VLDVXAKVGXGXILLR	VR15	GTXXMXLXXLYFLVKG	GG15	6	0	[1s8l, 1at9, 1e0p, 1s8j, 1r2n, 1r84, 1pxs, 1jv7, 1pxr, 1jv6, 4hwl, 1s54, 1s53, 1o0a, 3han, 3hao, 1kg8, 3hap, 3haq, 2wjk, 3har, 2wjl, 3has, 1q5i, 1tn5, 1tn0, 3utw, 3utx, 3uty, 4fpd, 1brx, 1f4z, 1qkp, 1qko, 1brd, 1mgy, 1c3w, 1bm1, 1kme, 2ntu, 2ntw, 1s51, 1py6, 4ov0, 2i20, 1vjm, 1x0i, 1x0k, 1xji]
VLDVXAKVGFGFXLLR	VR15	WLXIGTLLMLIGTXYF	WF15	6	0	[2z55, 1vgo]
VLDVXAKVGXGXILLR	VR15	WLXLGTALMXLGXXYF	WF15	6	0	[1brx, 1s8l, 1at9, 1e0p, 1s8j, 1r2n, 1r84, 1f4z, 1pxs, 1jv7, 1pxr, 1jv6, 4hwl, 1qkp, 1qko, 1s54, 1s53, 1o0a, 3han, 3hao, 1kg8, 3hap, 3haq, 2wjk, 3har, 2wjl, 3has, 1c3w, 1bm1, 1q5i, 1kme, 2ntu, 2ntw, 1s51, 1py6, 4ov0, 2i20, 1vjm, 1tn5, 1x0i, 1x0k, 1tn0, 3utw, 3utx, 1xji, 3uty, 4fpd]
VALAGIAILVFVYMGR	VR15	WAXSXLDVFAKYXFAF	WF15	0	6	[2jaf]
VLDVXAKVGXGXILLR	VR15	ALXGLGXLYFLVKGMG	AG15	6	0	[1brx, 1at9, 1e0p, 1pxs, 1pxr, 1qko, 1brd, 1s54, 1s53, 3hao, 3haq, 3har, 2wjl, 1c3w, 1bm1, 1q5i, 1kme, 2ntu, 1s51, 1py6, 2i20, 1vjm, 1tn5, 1x0k, 1tn0, 3utw]
VLDVXAKVGXGXILLR	VR15	AAIAFTMYLSMLLGYG	AG15	6	1	[3uty]
VLDVXAKYVFAFXLLR	VR15	LWVNVALAGIAILXFV	LV15	6	0	[2jaf]
VLDVXAKVGXGXILLR	VR15	LMGLGXLYFLVXGMGV	LV15	6	0	[1vjm, 1bm1, 1tn5, 1q5i, 1s54, 1s53, 2i20, 1tn0]
VLDVXAKVGXGXILLR	VR15	KXLRNVTVVLWSAYXV	KV15	6	5	[1brx, 1s8l, 1e0p, 1s8j, 1r2n, 1r84, 1f4z, 1pxs, 1jv7, 1pxr, 1jv6, 4hwl, 1qkp, 1qko, 1s54, 1s53, 1o0a, 1mgy, 3han, 3hao, 3hap, 3haq, 2wjk, 3har, 2wjl, 3has, 1c3w, 1bm1, 1q5i, 1kme, 2ntu, 2ntw, 1s51, 1py6, 2i20, 1vjm, 1tn5, 1x0i, 1x0k, 1tn0, 3utw, 3utx, 1xji, 3uty]
VLDVXAKVGFGFXLLR	VR15	IGTLLMLIGTFYFIAR	IR15	6	0	[2z55, 1vgo]
VLDVXAKVGXGXILLR	VR15	WLXTTPLLLLDLALLV	WV15	6	2	[1brx]
VLDVXAKVGFGFXLLR	VR15	TLLMLIGTFYFIARGW	TW15	6	0	[2z55, 1vgo]
VLDVXAKVGXGXILLR	VR15	YAXWLFTTXLLXLXLA	YA15	6	2	[1brx, 1at9, 1e0p, 1r2n, 1r84, 1f4z, 1pxs, 1pxr, 1jv6, 4hwl, 1qkp, 1qko, 1brd, 1s54, 1s53, 1o0a, 3han, 1kg8, 3hap, 3haq, 2wjk, 3har, 2wjl, 3has, 1c3w, 1bm1, 1q5i, 1kme, 2ntu, 2ntw, 1s51, 1py6, 4ov0, 1vjm, 1tn5, 1x0i, 1x0k, 1tn0, 3utw, 3utx, 1xji, 3uty]
VLDVXAKVGFGFXLLR	VR15	YAXWLFTTXLLXLXLA	YA15	6	2	[2z55, 1vgo]
VLDVXAKVGFGFXLLR	VR15	ILVPGIASAAYLXMFF	IF15	6	1	[2z55, 1vgo]
VLDVXAKVGFGFXLLR	VR15	DWLXTTPLXXXXLXLL	DL15	6	2	[1vgo]
VLDVXAKVGXGXILLR	VR15	DWLXTTPLXXXXLXLL	DL15	6	2	[1brx, 1c3w, 1bm1, 1e0p, 1q5i, 1kme, 2ntu, 1pxs, 1pxr, 1vjm, 1qkp, 1tn5, 1qko, 1brd, 1s54, 1s53, 1x0k, 1tn0, 2wjl, 3has]
VLDVXAKVGXGXILLR	VR15	AXWLFTTPLLXLXLAL	AL15	6	2	[1brx, 1at9, 1e0p, 1r2n, 1r84, 1f4z, 1pxs, 1pxr, 1jv6, 1qkp, 1qko, 1brd, 1s54, 1s53, 3han, 3hap, 3haq, 2wjk, 3har, 2wjl, 3has, 1c3w, 1bm1, 1q5i, 1kme, 2ntu, 2ntw, 1s51, 1py6, 1vjm, 1tn5, 1x0i, 1x0k, 1tn0, 3utw, 3utx, 1xji, 3uty]
VLDVXAKVGXGXILLR	VR15	AIAFTMXLXMLLGYGL	AL15	6	1	[1at9, 1kme, 1r2n, 1r84, 4hwl, 1qkp, 3han, 3hap, 3har, 3utx, 1xji, 3has, 3uty]
VLDVXAKVGFGFXLLR	VR15	AXWLFTTPLLXLXLAL	AL15	6	2	[1vgo]
VLDVXAKVGXGXILLR	VR15	FKVLRNVTVVLWSAYA	FA15	6	5	[1q5i]
VLDVXAKVGFGFXLLR	VR15	AITILVPGIASAAYLA	AA15	6	1	[2z55, 1vgo]
VLDVXAKVGXGXILLR	VR15	RNXTVXLWSAYXVXXL	RL15	6	5	[1brx, 1s8l, 1at9, 1e0p, 1s8j, 1r2n, 1r84, 1f4z, 1pxs, 1pxr, 4hwl, 1qkp, 1qko, 1brd, 1s54, 1s53, 1o0a, 3han, 3hao, 1kg8, 3hap, 3haq, 2wjk, 3har, 2wjl, 3has, 1c3w, 1bm1, 1q5i, 1kme, 2ntu, 2ntw, 1s51, 1py6, 4ov0, 2i20, 1vjm, 1tn5, 1x0i, 1x0k, 1tn0, 3utw, 3utx, 1xji, 3uty, 4fpd]
VLDVXAKVGFGFXLLR	VR15	RYAXWLFTXXLXXXXL	RL15	6	2	[2z55, 1vgo]
VLDVXAKVGXGXILLR	VR15	RYAXWLFTXXLXXXXL	RL15	6	2	[1brx, 1at9, 1e0p, 1r2n, 1r84, 1f4z, 1pxs, 1pxr, 1jv6, 4hwl, 1qkp, 1qko, 1brd, 1s54, 1s53, 1o0a, 3han, 1kg8, 3hap, 3haq, 2wjk, 3har, 2wjl, 3has, 1c3w, 1bm1, 1q5i, 1kme, 2ntu, 2ntw, 1s51, 1py6, 4ov0, 1vjm, 1tn5, 1x0i, 1x0k, 1tn0, 3utw, 3utx, 1xji, 3uty]
VLDVXAKVGXGXILLR	VR15	KFYAITTLVPAIAFTA	KA15	6	1	[1pxs]
VALAGIAILVFVYMGR	VR15	SWAYSXLDVFAKYXFA	SA15	0	6	[2jaf]
VLDVXAKVGXGXILLR	VR15	FYAIXTLXXXIAFTXY	FY15	6	1	[1brx, 1s8l, 1e0p, 1s8j, 1r2n, 1r84, 1f4z, 1pxs, 1jv7, 1pxr, 1jv6, 1qkp, 1qko, 1s54, 1s53, 1o0a, 1mgy, 3han, 3hao, 1kg8, 3hap, 3haq, 2wjk, 3har, 2wjl, 3has, 1c3w, 1bm1, 1q5i, 1kme, 2ntu, 2ntw, 1s51, 1py6, 4ov0, 2i20, 1vjm, 1tn5, 1x0i, 1x0k, 1tn0, 1xji, 4fpd]
VLDVXAKVGXGXILLR	VR15	AIXTLXXXIAFTXXLS	AS15	6	1	[1brx, 1s8l, 1at9, 1e0p, 1s8j, 1r2n, 1r84, 1f4z, 1pxs, 1jv7, 1pxr, 1jv6, 4hwl, 1qkp, 1qko, 1brd, 1s54, 1s53, 1o0a, 1mgy, 3han, 3hao, 1kg8, 3hap, 3haq, 2wjk, 3har, 2wjl, 3has, 1c3w, 1bm1, 1q5i, 1kme, 2ntu, 2ntw, 1s51, 1py6, 4ov0, 2i20, 1vjm, 1tn5, 1x0i, 1x0k, 1tn0, 1xji, 4fpd]
VLDVXAKVGFGFXLLR	VR15	YYAITILVPGIASAAY	YY15	6	1	[1vgo]
VLDVXAKVGFGFXLLR	VR15	ITXLVPGIAXAAYXXM	IM15	6	1	[2z55, 1vgo]
VLDVXAKVGXGXILLR	VR15	IXXLXXXIAFTXXLXM	IM15	6	1	[1brx, 1s8l, 1at9, 1e0p, 1s8j, 1r2n, 1r84, 1f4z, 1jv7, 1pxs, 1pxr, 1jv6, 4hwl, 1qkp, 1qko, 1brd, 1s54, 1s53, 1o0a, 1mgy, 3han, 3hao, 1kg8, 3hap, 3haq, 2wjk, 3har, 2wjl, 3has, 1c3w, 1bm1, 1q5i, 1kme, 2ntu, 2ntw, 1s51, 1py6, 4ov0, 2i20, 1vjm, 1tn5, 1x0i, 1x0k, 1tn0, 1xji, 4fpd]
VLDVXAKVGFGFXLLR	VR15	TILVPGIASAAYLXMF	TF15	6	1	[2z55, 1vgo]
VLDVXAKVGXGXILLR	VR15	NIETLLFMVLDVSAKV	NV15	6	6	[1r2n, 1r84, 4hwl, 1qkp, 3han, 3hap, 3haq, 3utw, 3har, 3utx, 1xji, 3has, 3uty]
VLDVXAKVGFGFXLLR	VR15	TXLVAVLWTAYPILWI	TI15	6	5	[2z55, 1vgo]
VLDVXAKVGFGFXLLR	VR15	YAITXLVPGIASAAYL	YL15	6	1	[2z55, 1vgo]
VLDVXAKVGXGXILLR	VR15	YAIXXLXXXIAFTXXL	YL15	6	1	[1brx, 1s8l, 1at9, 1e0p, 1s8j, 1r2n, 1r84, 1f4z, 1pxs, 1jv7, 1pxr, 1jv6, 4hwl, 1qkp, 1qko, 1s54, 1s53, 1o0a, 1mgy, 3han, 3hao, 1kg8, 3hap, 3haq, 2wjk, 3har, 2wjl, 3has, 1c3w, 1bm1, 1q5i, 1kme, 2ntu, 2ntw, 1s51, 1py6, 4ov0, 2i20, 1vjm, 1tn5, 1x0i, 1x0k, 1tn0, 1xji, 4fpd]
VALAGIAILVFVYMGR	VR15	YSXLDVFAKYVFAFXL	YL15	0	6	[2jaf, 2jag]
VLDVXAKVGXGXILLR	VR15	VXAIAFTMXLSMLLGY	VY15	6	1	[4hwl, 1at9, 1qkp, 1kme, 1r2n, 1r84, 3hap, 3har, 3utx, 1xji, 3has, 3uty]
VLDVXAKVGXGXILLR	VR15	TTLXXXIAFTXXLSML	TL15	6	1	[1brx, 1s8l, 1at9, 1e0p, 1s8j, 1r2n, 1r84, 1f4z, 1jv7, 1pxs, 1pxr, 1jv6, 4hwl, 1qkp, 1qko, 1brd, 1s54, 1o0a, 3han, 3hao, 1kg8, 3hap, 3haq, 2wjk, 3har, 2wjl, 3has, 1c3w, 1bm1, 1q5i, 1kme, 2ntu, 2ntw, 1s51, 1py6, 4ov0, 2i20, 1vjm, 1tn5, 1x0i, 1x0k, 1tn0, 1xji, 4fpd]
VLDVXAKVGFGFXLLR	VR15	TLXXLVAVLWTAYPIL	TL15	6	5	[2z55, 1vgo]
VLDVXAKVGXGXILLR	VR15	TLXXXIAFTXXLSMLL	TL15	6	1	[1brx, 1s8l, 1at9, 1e0p, 1s8j, 1r2n, 1r84, 1f4z, 1pxs, 1pxr, 4hwl, 1qkp, 1qko, 1brd, 1s54, 1s53, 1o0a, 3han, 3hao, 1kg8, 3hap, 3haq, 2wjk, 3har, 2wjl, 3has, 1c3w, 1bm1, 1q5i, 1kme, 2ntu, 2ntw, 1s51, 1py6, 4ov0, 2i20, 1vjm, 1tn5, 1x0k, 1tn0, 3utx, 1xji, 3uty, 4fpd]
VLDVXAKVGXGXILLR	VR15	IAFTMXLSMLLGYGLT	IT15	6	1	[4hwl, 1at9]
VLDVXAKVGXGXILLR	VR15	APAIAFTMYLSMLLGY	AY15	6	1	[3han]
VLDVXAKVGXGXILLR	VR15	PAIAFTMXLSMXLGYG	PG15	6	1	[4hwl, 1at9, 1qkp, 1kme, 1r2n, 1r84, 3han, 3hap, 3har, 3utx, 1xji, 3has]
VLDVXAKVGXGXILLR	VR15	TVVLWSAYXVVWLIGS	TS15	6	5	[1brx, 1at9, 1bm1, 1q5i, 1r2n, 1r84, 1pxr, 4hwl, 3han, 3hap, 1tn0, 3har, 3utx, 1xji, 3has, 3uty]
VLDVXAKYVFAFXLLR	VR15	RVLXVVLWLGYPIXWA	RA15	6	5	[2jaf, 2jag]
VLDVXAKVGXGXILLR	VR15	VVLWSAYXVVWXIGSE	VE15	6	5	[1at9, 1q5i, 1r2n, 1r84, 1pxr, 4hwl, 3han, 3hap, 1tn0, 3har, 3utx, 1xji, 3has, 3uty]
VLDVXAKYVFAFXLLR	VR15	NVALAGIAILVFVYMG	NG15	6	0	[2jaf, 2jag]
VLDVXAKVGXGXILLR	VR15	KKFYAIXTLVPAIAFT	KT15	6	1	[2ntu, 1s54, 1s53]
VLDVXAKVGFGFXLLR	VR15	FXTLTALVAVLWXAYP	FP15	6	5	[1vgo]
VLDVXAKVGXGXILLR	VR15	FKXLRNVTVVLWXAYP	FP15	6	5	[1s8l, 1e0p, 1s8j, 1pxs, 1jv7, 1pxr, 1jv6, 4hwl, 1qkp, 1qko, 1s54, 1s53, 1mgy, 3hao, 3haq, 3har, 2wjl, 3has, 1c3w, 1kme, 2ntu, 2ntw, 1s51, 1py6, 2i20, 1vjm, 1tn5, 1x0k, 1tn0, 3utx, 3uty]
VLDVXAKVGFGFXLLR	VR15	EYYAITILVPGIASAA	EA15	6	1	[1vgo]
VLDVXAKVGXGXILLR	VR15	KFYAIXTLVXXIAFTM	KM15	6	1	[1c3w, 1e0p, 1q5i, 1kme, 2ntu, 2ntw, 1s51, 1py6, 1f4z, 2i20, 1pxr, 1vjm, 1qko, 1s54, 1s53, 1x0i, 1x0k, 3hao, 1tn0, 3utw, 3haq, 2wjk, 2wjl]
VLDVXAKVGFGFXLLR	VR15	GIGTLLMLIGTFYFIA	GA15	6	0	[2z55, 1vgo]
VLDVXAKYVFAFXLLR	VR15	WVNVALAGIAILVFVY	WY15	6	0	[2jaf]
VALAGIAILVFVYMGR	VR15	AYSVLDVFAKYVFAFI	AI15	0	6	[2jaf, 2jag]
VLDVXAKYVFAFXLLR	VR15	VNVALAGIAILVFVYM	VM15	6	0	[2jaf]
VLDVXAKVGXGXILLR	VR15	PFYAITTLVPAIAFTM	PM15	6	1	[1tn5]
VLDVXAKVGFGFXLLR	VR15	LVXVLWTAYPILXXXG	LG15	6	5	[2z55, 1vgo]
VLDVXAKVGXGXILLR	VR15	LXXXIAFTMXLXMLLG	LG15	6	1	[1brx, 1at9, 1bm1, 1kme, 1r2n, 1r84, 4hwl, 1qkp, 3han, 3hap, 3har, 3utx, 1xji, 3has, 3uty]
VLDVXAKVGXGXILLR	VR15	VPLNIETLLFMVLDVS	VS15	6	6	[1r2n, 1r84]
VLDVXAKVGXGXILLR	VR15	EWIWLALGTALMGLGT	ET15	6	0	[4hwl, 1r2n, 1r84]
VLDVXAKVGXGXILLR	VR15	PLNIETLLFMVLDVSA	PA15	6	6	[1r2n, 1r84]
VWWAISTAAMLYXXXV	VV15	NVTVVLWSAYXVVWLI	NI15	4	5	[1m0k, 1at9, 1e0p, 1r84, 1r2n, 1pxs, 1ap9, 1pxr, 4hwl, 1s54, 1s53, 1o0a, 3han, 1kg9, 3hao, 3hap, 1kg8, 3haq, 3har, 2wjk, 3has, 2wjl, 1q5j, 2zzl, 1f50, 1tn5, 3nsb, 3utv, 1tn0, 3utw, 3utx, 3uty, 4fpd, 1brx, 1brr, 1p8i, 1fbk, 1ucq, 4hyx, 1f4z, 1ixf, 3vi0, 1qkp, 1qko, 1p8h, 1qm8, 4md2, 2zfe, 4md1, 1iw6, 3ns0, 1c3w, 1bm1, 2ntu, 1kme, 2ntw, 1s52, 1s51, 1py6, 4ov0, 1iw9, 2i20, 1vjm, 1x0s, 1qhj, 3mbv, 1x…
VWWAISTAAMLYXXXV	VV15	VTVVLWSAYXVVXLIG	VG15	4	5	[1m0k, 1at9, 1e0p, 1r84, 1r2n, 1pxs, 1ap9, 1pxr, 4hwl, 1s54, 1s53, 1o0a, 3han, 1kg9, 3hao, 3hap, 1kg8, 3haq, 3har, 2wjk, 3has, 2wjl, 1q5j, 2zzl, 1f50, 1tn5, 3nsb, 3utv, 1tn0, 3utw, 3utx, 3uty, 4fpd, 1brx, 1brr, 1p8i, 1fbk, 1ucq, 4hyx, 1f4z, 1ixf, 3vi0, 1qkp, 1qko, 1p8h, 1qm8, 4md2, 2zfe, 4md1, 1iw6, 3ns0, 1c3w, 1bm1, 2ntu, 1kme, 2ntw, 1s52, 1s51, 1py6, 4ov0, 1iw9, 2i20, 1vjm, 1x0s, 3mbv, 1x0k, 1x…
VWWAISTAAMLYXXXV	VV15	VLWSAYXVVXLIGSEG	VG15	4	5	[1brr, 1s52, 1r84, 1r2n, 1ap9, 1pxr, 4hwl, 3han, 2brd, 3hap, 3utv, 1tn0, 3har, 3utx, 1xji, 3has, 3uty]
VTLVGISGIAAVXYXV	VV15	VALIVYLDLVTXVGFG	VG15	1	6	[1gue, 4gyc, 3qap, 3qdc, 2f93, 2ksy, 2f95, 1jgj, 1h68, 1gu8]
VLRNVXXVLWSAYXVV	VV15	VLWSAYXVVXLIGSEG	VG15	5	5	[1s52, 1r84, 1r2n, 1pxr, 4hwl, 3han, 3hap, 3utv, 1tn0, 3har, 3utx, 1xji, 3has, 3uty]
VTLVGISGIAAVXYXV	VV15	VDVALIVYLDLVTXVG	VG15	1	6	[3qap, 3qdc, 2ksy, 1jgj]
VLRNVXXVLWSAYXVV	VV15	VTVVLWSAYXVVXLIG	VG15	5	5	[1brx, 1at9, 1e0p, 1r84, 1r2n, 4hyx, 1f4z, 1pxs, 1pxr, 4hwl, 1qkp, 1qko, 1brd, 1s54, 1s53, 1o0a, 3han, 3hao, 1kg8, 3hap, 3haq, 2wjk, 3har, 2wjl, 3has, 1c3w, 1bm1, 2ntu, 1kme, 2ntw, 1s52, 1s51, 1py6, 4ov0, 2i20, 1vjm, 1tn5, 1x0k, 3utv, 1tn0, 3utw, 3utx, 1xji, 3uty, 4fpd]
VWWAISTAAMLYXXXV	VV15	LRNXTVVLWSAYXXXW	LW15	4	5	[1at9, 1e0p, 1r84, 1r2n, 1pxs, 1ap9, 1pxr, 4hwl, 1s54, 1s53, 1o0a, 3han, 1kg9, 3hao, 3hap, 1kg8, 3haq, 3har, 2wjk, 3has, 2wjl, 1q5j, 1f50, 1tn5, 3nsb, 3utv, 1tn0, 3utw, 3utx, 3uty, 4fpd, 1brx, 1brr, 1fbk, 1ucq, 4hyx, 1f4z, 1qkp, 1qko, 1p8h, 4md2, 4md1, 3ns0, 1c3w, 1bm1, 2ntu, 1kme, 2ntw, 1s52, 1s51, 1py6, 4ov0, 2i20, 1vjm, 3mbv, 1x0k, 1xji]
VWWAISTAAMLYXXXV	VV15	LNIETLLFMVLDVSAK	LK15	4	6	[1r84, 1r2n, 3utv]
VLRNVXXVLWSAYXVV	VV15	LNIETLLFMVLDVSAK	LK15	5	6	[1r84, 1r2n, 3utv]
VTLVGISGIAAVXYXV	VV15	GAIGMLVGTLAFAWAG	GG15	1	0	[1gue, 4gyc, 3qap, 3qdc, 2f93, 2ksy, 2f95, 1jgj, 1h68, 1gu8]
VWWAISTAAMLYXXXV	VV15	AXXGADGIMIGTGLVG	AG15	4	3	[1m0k, 1at9, 1e0p, 1r84, 1r2n, 1pxs, 1ap9, 1pxr, 4hwl, 1s54, 1s53, 1o0a, 3han, 1kg9, 3hao, 3hap, 1kg8, 3haq, 3har, 2wjk, 3has, 2wjl, 1q5j, 2zzl, 1q5i, 1f50, 1tn5, 3nsb, 1cwq, 3utv, 1tn0, 3utw, 3utx, 3uty, 4fpd, 1brx, 1brr, 1p8i, 1fbk, 1ucq, 4hyx, 1f4z, 1ixf, 3vi0, 1qkp, 1qko, 1p8h, 1qm8, 4md2, 2zfe, 4md1, 1iw6, 3ns0, 1c3w, 1bm1, 2ntu, 1kme, 2ntw, 1s52, 1s51, 1py6, 4ov0, 1iw9, 2i20, 1vjm, 1x0s, 1q…
VLXVVLWLGYPXVWAV	VV15	WAXSXLDVFAKYXFAF	WF15	5	6	[2jaf]
VLRNVXXVLWSAYXVV	VV15	WXXSTAAMLYXLYXXF	WF15	5	4	[1s8l, 1at9, 1e0p, 1s8j, 1r84, 1r2n, 1pxs, 1jv7, 1pxr, 1jv6, 4hwl, 1s54, 1s53, 1o0a, 3han, 3hao, 1kg8, 3hap, 3haq, 3har, 2wjk, 2wjl, 3has, 1q5i, 1tn5, 3utv, 1tn0, 3utw, 3utx, 3uty, 4fpd, 1brx, 4hyx, 1f4z, 1qkp, 1qko, 1c3w, 1bm1, 2ntu, 1kme, 2ntw, 1s52, 1s51, 1py6, 4ov0, 2i20, 1vjm, 1x0i, 1x0k, 1xji]
VWWAISTAAMLYXXXV	VV15	LAXVGADGIMIGTGLV	LV15	4	3	[1m0k, 1at9, 1e0p, 1r84, 1r2n, 1pxs, 1ap9, 1pxr, 4hwl, 1s54, 1s53, 1o0a, 3han, 1kg9, 3hao, 1kg8, 3hap, 3haq, 3har, 2wjk, 3has, 2wjl, 1q5j, 1q5i, 1f50, 1tn5, 3nsb, 1cwq, 3utv, 1tn0, 3utw, 3utx, 3uty, 4fpd, 1brx, 1brr, 1p8i, 1fbk, 1ucq, 4hyx, 1f4z, 3vi0, 1qkp, 1qko, 1p8h, 4md2, 4md1, 3ns0, 1c3w, 1bm1, 2ntu, 1kme, 2ntw, 1s52, 1s51, 1py6, 4ov0, 2i20, 1vjm, 3mbv, 1x0k, 1xji]
VWWAISTAAMLYXXXV	VV15	KXLRNVTVVLWSAYXV	KV15	4	5	[1brx, 1e0p, 1r84, 1r2n, 4hyx, 1f4z, 1pxs, 1pxr, 4hwl, 1qkp, 1qko, 1s54, 1s53, 1o0a, 3han, 3hao, 3hap, 3haq, 3har, 2wjk, 3has, 2wjl, 1c3w, 1bm1, 2ntu, 1kme, 2ntw, 1s52, 1s51, 1py6, 2i20, 1vjm, 1tn5, 1x0k, 3utv, 1tn0, 3utw, 3utx, 1xji, 3uty]
VLRNVXXVLWSAYXVV	VV15	AISTAAMLYXLXVXFF	AF15	5	4	[1s8l, 1at9, 1e0p, 1s8j, 1r84, 1r2n, 1pxs, 1jv7, 1pxr, 1jv6, 4hwl, 1s54, 1s53, 1o0a, 3han, 3hao, 1kg8, 3hap, 3haq, 2wjk, 3har, 3has, 2wjl, 1q5i, 1tn5, 3utv, 1tn0, 3utw, 3utx, 3uty, 4fpd, 4hyx, 1f4z, 1qkp, 1qko, 1brd, 1mgy, 1c3w, 1bm1, 2ntu, 1kme, 2ntw, 1s52, 1s51, 1py6, 4ov0, 2i20, 1vjm, 1x0i, 1x0k, 1xji]
VTLVGISGIAAVXYXV	VV15	ALIVYLDLVTKVGFGF	AF15	1	6	[1gue, 4gyc, 3qap, 3qdc, 2f93, 2ksy, 2f95, 1jgj, 1h68, 1gu8]
VWWAISTAAMLYXXXV	VV15	IXAXVGADGIMIXTXL	IL15	4	3	[1at9, 1e0p, 1r84, 1r2n, 1pxs, 1ap9, 1pxr, 4hwl, 1s54, 1s53, 1o0a, 3han, 1kg9, 3hao, 3hap, 1kg8, 3haq, 3har, 2wjk, 3has, 2wjl, 1q5j, 1q5i, 1f50, 1tn5, 3utv, 1tn0, 3utw, 3utx, 3uty, 4fpd, 1brx, 1fbk, 1ucq, 4hyx, 1f4z, 1qkp, 1qko, 1p8h, 4md2, 4md1, 1c3w, 1bm1, 2ntu, 1kme, 2ntw, 1s52, 1s51, 1py6, 4ov0, 2i20, 1vjm, 3mbv, 1x0k, 1xji]
VTLVGISGIAAVXYXV	VV15	IXWILXTPLIVYXLGL	IL15	1	2	[1gue, 3qap, 3qdc, 2f93, 2ksy, 2f95, 1jgj, 1h68, 1gu8]
VWWAISTAAMLYXXXV	VV15	QGTILAXVGADGIMIG	QG15	4	3	[1q5i, 1kme, 1r84, 1r2n, 4hyx, 1qkp, 1s54, 1s53, 3han, 3utv, 3hap, 1tn0, 3utw, 3haq, 1xji, 3has, 3uty]
VLRNVXXVLWSAYXVV	VV15	QGTILAXVGADGIMIG	QG15	5	3	[1s8l, 1s8j, 1kme, 1r84, 1r2n, 4hyx, 1jv7, 1jv6, 1qkp, 1s54, 1s53, 1x0i, 1mgy, 3han, 3utv, 3haq, 1tn0, 3utw, 1xji, 3has, 3uty]
VTLVGISGIAAVXYXV	VV15	VXLDLVTXVGFGFIAL	VL15	1	6	[1gue, 4gyc, 3qap, 3qdc, 2f93, 2ksy, 2f95, 1jgj, 1h68, 1gu8]
VWWAISTAAMLYXXXV	VV15	VGXDGIMIXTGLVXAL	VL15	4	3	[1at9, 1e0p, 1r84, 1r2n, 1pxs, 1ap9, 1pxr, 4hwl, 1s54, 1s53, 1o0a, 3han, 1kg9, 3hao, 3hap, 1kg8, 3har, 2wjk, 3has, 2wjl, 1q5j, 2zzl, 1q5i, 1f50, 1tn5, 3nsb, 3utv, 1tn0, 3utx, 3uty, 4fpd, 1brx, 1brr, 1fbk, 1ucq, 1f4z, 1ixf, 3vi0, 1qkp, 1qko, 1p8h, 4md2, 4md1, 3ns0, 1c3w, 1bm1, 2ntu, 1kme, 2ntw, 1s52, 1s51, 1py6, 4ov0, 1iw9, 2i20, 1vjm, 3mbv, 1x0k, 1xji]
VTLVGISGIAAVXYXV	VV15	IVYLDLVTKVGFGFIA	IA15	1	6	[1gue, 4gyc, 3qap, 3qdc, 2f93, 2ksy, 2f95, 1jgj, 1h68, 1gu8]
VWWAISTAAMLYXXXV	VV15	WLXTTPLLLLDLALLV	WV15	4	2	[1brx]
VLRNVXXVLWSAYXVV	VV15	WLXTTPLLLLDLALLV	WV15	5	2	[1brx]
VWWAISTAAMLYXXXV	VV15	GTXLAXVGADGIMIGT	GT15	4	3	[1e0p, 1r84, 1r2n, 4hyx, 1f4z, 1pxs, 1pxr, 4hwl, 1qkp, 1qko, 1s54, 1s53, 1o0a, 3han, 3hao, 3hap, 3haq, 3har, 2wjk, 3has, 2wjl, 1c3w, 1q5i, 2ntu, 1kme, 2ntw, 1s52, 1s51, 1py6, 2i20, 1vjm, 1tn5, 1x0k, 3utv, 1tn0, 3utw, 3utx, 1xji, 3uty]
VWWAISTAAMLYXXXV	VV15	GADGIMIGTXLVGALT	GT15	4	3	[1brx, 1at9, 1bm1, 1q5i, 1brr, 1s52, 1fbk, 1ucq, 1iw9, 1pxr, 4hwl, 1ixf, 3vi0, 1p8h, 2brd, 1x0k, 1tn0, 3har, 3utx]
VLRNVXXVLWSAYXVV	VV15	WWAXSTAAMLYILYVA	WA15	5	4	[3has]
VTLVGISGIAAVXYXV	VV15	WILTTPLIVYFLGLLA	WA15	1	2	[3qdc, 1h68, 1gu8]
VLRNVXXVLWSAYXVV	VV15	YAXWLFTTXLLXLXLA	YA15	5	2	[1brx, 1at9, 1e0p, 1r84, 1r2n, 4hyx, 1f4z, 1pxs, 1pxr, 4hwl, 1qkp, 1qko, 1brd, 1s54, 1s53, 1o0a, 3han, 1kg8, 3hap, 3haq, 2wjk, 3har, 2wjl, 3has, 1c3w, 1bm1, 2ntu, 1kme, 2ntw, 1s52, 1s51, 1py6, 4ov0, 1vjm, 1tn5, 1x0i, 1x0k, 3utv, 1tn0, 3utw, 3utx, 1xji, 3uty]
VWWAISTAAMLYXXXV	VV15	LXXXDGIMIXTGLXXA	LA15	4	3	[1m0k, 1at9, 1e0p, 1r84, 1r2n, 1pxs, 1ap9, 1pxr, 4hwl, 1s54, 1s53, 1o0a, 3han, 1kg9, 3hao, 1kg8, 3haq, 3har, 2wjk, 3has, 2wjl, 1q5j, 2zzl, 1q5i, 1f50, 1tn5, 3nsb, 3utv, 1tn0, 3utw, 3utx, 3uty, 4fpd, 1brx, 1brr, 1p8i, 1fbk, 1ucq, 4hyx, 1f4z, 1ixf, 3vi0, 1qkp, 1qko, 1p8h, 1qm8, 4md2, 2zfe, 4md1, 1iw6, 3ns0, 1c3w, 1bm1, 2ntu, 1kme, 2ntw, 1s52, 1s51, 1py6, 4ov0, 1iw9, 2i20, 1vjm, 1x0s, 3mbv, 1x0k, 1x…
VWWAISTAAMLYXXXV	VV15	LWSAYPVVWLIGSEGA	LA15	4	5	[1brr, 2brd]
VTLVGISGIAAVXYXV	VV15	LGXIGMLVGTLAFAWA	LA15	1	0	[1gue, 4gyc, 3qap, 3qdc, 2f93, 2ksy, 2f95, 1jgj, 1h68, 1gu8]
VTLVGISGIAAVXYXV	VV15	LDLVTXVGFGFIALDA	LA15	1	6	[4gyc, 3qap, 3qdc, 1jgj]
VLRNVXXVLWSAYXVV	VV15	STAAMLYXLYVXFFGF	SF15	5	4	[1s8l, 1at9, 1e0p, 1s8j, 1r84, 1r2n, 4hyx, 1f4z, 1pxs, 1jv7, 1pxr, 1jv6, 4hwl, 1qkp, 1qko, 1s54, 1s53, 1mgy, 3han, 3hao, 3hap, 3haq, 3har, 2wjl, 3has, 1c3w, 1bm1, 1q5i, 2ntu, 1kme, 1s52, 1s51, 1py6, 2i20, 1vjm, 1tn5, 1x0i, 1x0k, 3utv, 1tn0, 3utw, 3utx, 1xji, 3uty, 4fpd]
VWWAISTAAMLYXXXV	VV15	DWLXTTPLXXXXLXLL	DL15	4	2	[1brx, 1c3w, 1bm1, 1e0p, 1q5i, 2ntu, 1kme, 1pxs, 1pxr, 1vjm, 1tn5, 1qkp, 1qko, 1s54, 1s53, 1x0k, 1tn0, 3has, 2wjl]
VTLVGISGIAAVXYXV	VV15	DWILTTPLIVYXLXLL	DL15	1	2	[1gue, 3qdc, 2f93, 2f95, 1jgj, 1h68, 1gu8]
VLRNVXXVLWSAYXVV	VV15	DWLXTTPLXXXXLXLL	DL15	5	2	[1brx, 1c3w, 1bm1, 1e0p, 2ntu, 1kme, 1pxs, 1pxr, 1vjm, 1tn5, 1qkp, 1qko, 1brd, 1s54, 1s53, 1x0k, 1tn0, 2wjl, 3has]
VLRNVXXVLWSAYXVV	VV15	TAAMLYXLYVXFFGFT	TT15	5	4	[1s8l, 1at9, 1e0p, 1s8j, 1r84, 1r2n, 4hyx, 1pxs, 1jv7, 1pxr, 1jv6, 4hwl, 1qkp, 1qko, 1s54, 1s53, 1mgy, 3han, 3hao, 3hap, 3haq, 3har, 3has, 1bm1, 1q5i, 1kme, 1s52, 1s51, 1py6, 1vjm, 1tn5, 1x0i, 1x0k, 3utv, 1tn0, 3utw, 3utx, 1xji, 3uty]
VWWAISTAAMLYXXXV	VV15	AXWLFTTPLLXLXLAL	AL15	4	2	[1brx, 1at9, 1e0p, 1r84, 1r2n, 4hyx, 1f4z, 1pxs, 1pxr, 1qkp, 1qko, 1s54, 1s53, 3han, 3hap, 2wjk, 3has, 2wjl, 1c3w, 1bm1, 1q5i, 2ntu, 1kme, 2ntw, 1s52, 1s51, 1py6, 1vjm, 1tn5, 1x0k, 3utv, 1tn0, 3utw, 3utx, 1xji, 3uty]
VLRNVXXVLWSAYXVV	VV15	AXWLFTTPLLXLXLAL	AL15	5	2	[1brx, 1at9, 1e0p, 1r84, 1r2n, 4hyx, 1f4z, 1pxs, 1pxr, 1qkp, 1qko, 1brd, 1s54, 1s53, 3han, 3hap, 3haq, 2wjk, 3har, 2wjl, 3has, 1c3w, 1bm1, 2ntu, 1kme, 2ntw, 1s52, 1s51, 1py6, 1vjm, 1tn5, 1x0i, 1x0k, 3utv, 1tn0, 3utw, 3utx, 1xji, 3uty]
VTLVGISGIAAVXYXV	VV15	FWLGAIGMLVGTLAFA	FA15	1	0	[1gue, 4gyc, 3qap, 3qdc, 2f93, 2ksy, 2f95, 1jgj, 1h68, 1gu8]
VTLVGISGIAAVXYXV	VV15	TLFWLGAIGMLVGTLA	TA15	1	0	[1gue, 4gyc, 3qap, 3qdc, 2ksy, 1jgj, 1h68, 1gu8]
VWWAISTAAMLYXXXV	VV15	AVGADGIMIGTGLVGA	AA15	4	3	[3hap]
VWWAISTAAMLYXXXV	VV15	RNXTVXLWSAYXVXXL	RL15	4	5	[1m0k, 1at9, 1e0p, 1r84, 1r2n, 1pxs, 1ap9, 1pxr, 4hwl, 1s54, 1s53, 1o0a, 3han, 1kg9, 3hao, 3hap, 1kg8, 3haq, 3har, 2wjk, 3has, 2wjl, 1q5j, 2zzl, 1f50, 1tn5, 3nsb, 1cwq, 3utv, 1tn0, 3utw, 3utx, 3uty, 4fpd, 1brx, 1brr, 1p8i, 1fbk, 1ucq, 4hyx, 1f4z, 1ixf, 3vi0, 1qkp, 1qko, 1p8h, 1qm8, 4md2, 2zfe, 4md1, 1iw6, 3ns0, 1c3w, 1bm1, 2ntu, 1kme, 2ntw, 1s52, 1s51, 1py6, 4ov0, 1iw9, 2i20, 1vjm, 1x0s, 1qhj, 3m…
VLRNVXXVLWSAYXVV	VV15	RXVWWAISTAAMLXXL	RL15	5	4	[1e0p, 1r84, 1r2n, 1f4z, 1pxs, 1pxr, 4hwl, 1qko, 1s54, 1s53, 1o0a, 3hao, 1kg8, 3har, 2wjk, 2wjl, 1c3w, 2ntu, 1kme, 2ntw, 1s52, 1s51, 1py6, 4ov0, 2i20, 1vjm, 1tn5, 1x0k, 1tn0, 3utx, 3uty, 4fpd]
VTLVGISGIAAVXYXV	VV15	RYXXWXLTXPLIVYFL	RL15	1	2	[1gue, 3qap, 3qdc, 2f93, 2ksy, 2f95, 1jgj, 1h68, 1gu8]
VLRNVXXVLWSAYXVV	VV15	RYAXWLFTXXLXXXXL	RL15	5	2	[1brx, 1at9, 1e0p, 1r84, 1r2n, 4hyx, 1f4z, 1pxs, 1pxr, 4hwl, 1qkp, 1qko, 1brd, 1s54, 1s53, 1o0a, 3han, 1kg8, 3hap, 3haq, 2wjk, 3har, 2wjl, 3has, 1c3w, 1bm1, 2ntu, 1kme, 2ntw, 1s52, 1s51, 1py6, 4ov0, 1vjm, 1tn5, 1x0i, 1x0k, 3utv, 1tn0, 3utw, 3utx, 1xji, 3uty]
VLRNVXXVLWSAYXVV	VV15	LDVXAKVGFGLILLRS	LS15	5	6	[1brx, 1c3w, 1at9, 1bm1, 1q5i, 1e0p, 2ntu, 1kme, 1pxs, 2i20, 1pxr, 1vjm, 1tn5, 1qko, 1s54, 1s53, 1x0k, 3hao, 1tn0]
VLXVVLWLGYPXVWAV	VV15	SWAYSXLDVFAKYXFA	SA15	5	6	[2jaf]
VLRNVXXVLWSAYXVV	VV15	FVWWAISTAAMLYXLY	FY15	5	4	[1brx, 1at9, 1e0p, 1r84, 1r2n, 4hyx, 1f4z, 1pxs, 1pxr, 4hwl, 1qkp, 1qko, 1s54, 1s53, 1o0a, 3han, 3hao, 1kg8, 3hap, 3haq, 2wjk, 3har, 2wjl, 3has, 1c3w, 1bm1, 2ntu, 1kme, 2ntw, 1s52, 1s51, 1py6, 4ov0, 2i20, 1vjm, 1tn5, 1x0k, 3utv, 1tn0, 3utw, 3utx, 1xji, 3uty, 4fpd]
VLRNVXXVLWSAYXVV	VV15	AAMLYILYVLFFGFTS	AS15	5	4	[1qkp, 1s52, 3utv]
VLXVVLWLGYPXVWAV	VV15	YAISCAFFVVVLSALV	YV15	5	4	[2jaf]
VLRNVXXVLWSAYXVV	VV15	NIETLLFMVLDVSAKV	NV15	5	6	[1s52, 1r84, 1r2n, 4hyx, 4hwl, 1qkp, 3han, 3hap, 3utv, 3haq, 3utw, 3har, 3utx, 1xji, 3has, 3uty]
VWWAISTAAMLYXXXV	VV15	NIETLLFMVLDVSAKV	NV15	4	6	[1brr, 1s52, 1r84, 1r2n, 4hyx, 4hwl, 1qkp, 3han, 3hap, 3utv, 3utw, 3utx, 1xji, 3has, 3uty]
VTLVGISGIAAVXYXV	VV15	VPRYIDWILTTPLIVY	VY15	1	2	[2ksy, 1jgj]
VLXVVLWLGYPXVWAV	VV15	YSXLDVFAKYVFAFXL	YL15	5	6	[2jaf]
VTLVGISGIAAVXYXV	VV15	TTLFWLGAIGMLVGTL	TL15	1	0	[3qap, 3qdc, 2ksy, 1jgj]
VLRNVXXVLWSAYXVV	VV15	TVVLWSAYXVVWLIGS	TS15	5	5	[1brx, 1at9, 1bm1, 1s52, 1r84, 1r2n, 1pxr, 4hwl, 3han, 3hap, 3utv, 1tn0, 3har, 3utx, 1xji, 3has, 3uty]
VWWAISTAAMLYXXXV	VV15	TVVLWSAYXVVWLIGS	TS15	4	5	[1brx, 1at9, 1bm1, 1brr, 1s52, 1r84, 1r2n, 1ap9, 1pxr, 4hwl, 3han, 2brd, 3hap, 3utv, 1tn0, 3har, 3utx, 1xji, 3has, 3uty]
VTLVGISGIAAVXYXV	VV15	APRYIXWILTTPLIVY	AY15	1	2	[1gue, 3qap, 3qdc, 1h68, 1gu8]
VLRNVXXVLWSAYXVV	VV15	VVLWSAYXVVWXIGSE	VE15	5	5	[1at9, 1s52, 1r84, 1r2n, 1pxr, 4hwl, 3han, 3hap, 3utv, 1tn0, 3har, 3utx, 1xji, 3has, 3uty]
VWWAISTAAMLYXXXV	VV15	VVLWSAYXVVWXIGSE	VE15	4	5	[1at9, 1brr, 1s52, 1r84, 1r2n, 1ap9, 1pxr, 4hwl, 3han, 2brd, 3hap, 3utv, 1tn0, 3har, 3utx, 1xji, 3has, 3uty]
VTLVGISGIAAVXYXV	VV15	LFWLGAIGMLVGTLAF	LF15	1	0	[1gue, 4gyc, 3qap, 3qdc, 2f93, 2ksy, 2f95, 1jgj, 1h68, 1gu8]
VWWAISTAAMLYXXXV	VV15	FKXLRNVTVVLWXAYP	FP15	4	5	[1e0p, 1pxs, 1pxr, 4hwl, 1qkp, 1qko, 1s54, 1s53, 3hao, 3has, 2wjl, 1c3w, 2ntu, 1kme, 2ntw, 1s52, 1s51, 1py6, 2i20, 1vjm, 1tn5, 1x0k, 1tn0, 3utx, 3uty]
VTLVGISGIAAVXYXV	VV15	PRYIXWILTTPLIVYF	PF15	1	2	[1gue, 3qap, 3qdc, 2f93, 2ksy, 2f95, 1jgj, 1h68, 1gu8]
VLXVVLWLGYPXVWAV	VV15	AYSVLDVFAKYVFAFI	AI15	5	6	[2jaf]
VTLVGISGIAAVXYXV	VV15	YXXWILTTPLIVYXLG	YG15	1	2	[1gue, 3qap, 3qdc, 2f93, 2ksy, 2f95, 1jgj, 1h68, 1gu8]
VTLVGISGIAAVXYXV	VV15	AIGMLVGTLAFAWAGR	AR15	1	0	[4gyc, 3qap, 3qdc, 2f93, 2ksy, 2f95, 1jgj]
VTLVGISGIAAVXYXV	VV15	FXPRYIDWILTTPLIV	FV15	1	2	[3qap, 3qdc, 2ksy, 1jgj]
VTLVGISGIAAVXYXV	VV15	YLDLVTKVGFGFIALD	YD15	1	6	[1gue, 4gyc, 3qap, 3qdc, 2f93, 2ksy, 2f95, 1jgj, 1h68, 1gu8]
VLRNVXXVLWSAYXVV	VV15	DVSAKVGFGLILLRSR	DR15	5	6	[1brx]
VWWAISTAAMLYXXXV	VV15	WSAYPVVWXIGSEGAG	WG15	4	5	[2brd]
VLRNVXXVLWSAYXVV	VV15	ETLLFMVLDVSAKVGL	EL15	5	6	[4fpd]
VLRNVXXVLWSAYXVV	VV15	DQGTILAXVGADGIMI	DI15	5	3	[1s8l, 1s8j, 1kme, 1r84, 1r2n, 4hyx, 1jv7, 1jv6, 1qkp, 1s54, 1s53, 1x0i, 1mgy, 3han, 3utv, 3haq, 1tn0, 3utw, 1xji, 3has, 3uty]
VWWAISTAAMLYXXXV	VV15	DQGTILAXVGADGIMI	DI15	4	3	[1q5i, 1kme, 1r84, 1r2n, 4hyx, 1qkp, 1s54, 1s53, 3han, 3utv, 3hap, 1tn0, 3utw, 3haq, 1xji, 3has, 3uty]
VLRNVXXVLWSAYXVV	VV15	DTXLFMVLDVSAKVGF	DF15	5	6	[2wjk]
VTLVGISGIAAVXYXV	VV15	DVALIVYLDLVTKVGF	DF15	1	6	[4gyc, 3qap, 3qdc, 2f93, 2ksy, 2f95, 1jgj]
VWWAISTAAMLYXXXV	VV15	VPLNIETLLFMVLDVS	VS15	4	6	[1r84, 1r2n]
VLRNVXXVLWSAYXVV	VV15	VPLNIETLLFMVLDVS	VS15	5	6	[1r84, 1r2n]
VTLVGISGIAAVXYXV	VV15	WLGAIGMLVGTLAFAW	WW15	1	0	[1gue, 4gyc, 3qap, 3qdc, 2f93, 2ksy, 2f95, 1jgj, 1h68, 1gu8]
VLRNVXXVLWSAYXVV	VV15	QTLLFMVLDVSAKVGF	QF15	5	6	[1f4z]
VWWAISTAAMLYXXXV	VV15	PLNIETLLFMVLDVSA	PA15	4	6	[1r84, 1r2n, 3utv]
VLRNVXXVLWSAYXVV	VV15	PLNIETLLFMVLDVSA	PA15	5	6	[1r84, 1r2n, 3utv]
VWWAISTAAMLYXXXV	VV15	ADGIMIGTGLVGALTK	AK15	4	3	[1at9, 2brd]
LRNXTVVLWSAYXXXW	LW15	VTVVLWSAYXVVXLIG	VG15	5	5	[1at9, 1e0p, 1r84, 1r2n, 1pxs, 1pxr, 1ap9, 4hwl, 1s54, 1s53, 1o0a, 3han, 3hao, 1kg9, 1kg8, 3hap, 3haq, 2wjk, 3har, 2wjl, 3has, 1q5j, 1f50, 3nsb, 1tn5, 3utv, 1tn0, 3utw, 3utx, 3uty, 4fpd, 1brx, 1brr, 1fbk, 1ucq, 4hyx, 1f4z, 1qkp, 1qko, 1brd, 1p8h, 4md2, 4md1, 3ns0, 1c3w, 1bm1, 2ntu, 1kme, 2ntw, 1s52, 1s51, 1py6, 4ov0, 2i20, 1vjm, 3mbv, 1x0k, 1xji]
LRXXTVXLWAIYPFIW	LW15	VALIVYLDLVTXVGFG	VG15	5	6	[1gue, 4gyc, 3qap, 3qdc, 2f93, 2ksy, 2f95, 1jgj, 1gu8, 1h68]
LRXXTVXLWAIYPFIW	LW15	VDVALIVYLDLVTXVG	VG15	5	6	[3qap, 3qdc, 2ksy, 1jgj]
LRNXTVVLWSAYXXXW	LW15	VLWSAYXVVXLIGSEG	VG15	5	5	[1brr, 1s52, 1r84, 1r2n, 1pxr, 1ap9, 4hwl, 3han, 3hap, 3utv, 1tn0, 3har, 3utx, 1xji, 3has, 3uty]
LTALVAVXWTAYPIXW	LW15	AFMVLDVTAKVGFXFV	AV15	5	6	[2z55, 1vgo]
LKLXTVVXWXGYPXXW	LW15	AISCACXIVVLYILLV	AV15	5	4	[3qbl, 3vvk, 3qbg, 3qbi, 3qbk]
LRNXTVVLWSAYXXXW	LW15	LNIETLLFMVLDVSAK	LK15	5	6	[1r84, 1r2n, 3utv]
LKLXTVVXWXGYPXXW	LW15	WAXSXLDIVAKYXFAF	WF15	5	6	[3qbl, 3vvk, 3qbg, 3abw, 3qbi, 3qbk]
LRNXTVVLWSAYXXXW	LW15	WXXSTAAMLYXLYXXF	WF15	5	4	[1s8l, 1at9, 1e0p, 1s8j, 1r84, 1r2n, 1pxs, 1jv7, 1pxr, 1ap9, 1jv6, 4hwl, 1s54, 1s53, 1o0a, 3han, 3hao, 1kg9, 1kg8, 3hap, 3haq, 3har, 2wjk, 2wjl, 3has, 1q5j, 1q5i, 1f50, 3nsb, 1tn5, 3utv, 1tn0, 3utw, 3utx, 3uty, 4fpd, 1brx, 1brr, 1fbk, 1ucq, 4hyx, 1f4z, 1qkp, 1qko, 1p8h, 4md2, 4md1, 3ns0, 1c3w, 1bm1, 2ntu, 1kme, 2ntw, 1s52, 1s51, 1py6, 4ov0, 2i20, 1vjm, 3mbv, 1x0i, 1x0k, 1xji]
LRXLVVVXWXGYPXXW	LW15	WAXSXLDVFAKYXFAF	WF15	5	6	[2jaf]
LRXXTVXLWAIYPFIW	LW15	GMGAVAFXGLVYYLVG	GG15	5	4	[1gue, 4gyc, 3qap, 3qdc, 2f93, 2ksy, 2f95, 1jgj, 1gu8, 1h68]
LVTYFTVLWXGYPXXW	LW15	FLFCLLPFFSKVGFSF	FF15	5	6	[2m3g]
LKLXTVVXWXGYPXXW	LW15	SCACFIVVLYILLVEW	SW15	5	4	[3qbl, 3vvk, 3qbg, 3qbi, 3qbk]
LVTYFTVLWXGYPXXW	LW15	GVCAFLIILWGIWNPL	GL15	5	4	[2m3g]
LRNXTVVLWSAYXXXW	LW15	AISTAAMLYXLXVXFF	AF15	5	4	[1s8l, 1at9, 1e0p, 1s8j, 1r84, 1r2n, 1pxs, 1jv7, 1pxr, 1jv6, 4hwl, 1s54, 1s53, 1o0a, 3han, 3hao, 1kg8, 3hap, 3haq, 2wjk, 3har, 3has, 2wjl, 1q5j, 1q5i, 1tn5, 3utv, 1tn0, 3utw, 3utx, 3uty, 4fpd, 1fbk, 1ucq, 4hyx, 1f4z, 1qkp, 1qko, 1brd, 1p8h, 1mgy, 4md2, 4md1, 1c3w, 1bm1, 2ntu, 1kme, 2ntw, 1s52, 1s51, 1py6, 4ov0, 2i20, 1vjm, 3mbv, 1x0i, 1x0k, 1xji]
LRXXTVXLWAIYPFIW	LW15	ALIVYLDLVTKVGFGF	AF15	5	6	[1gue, 4gyc, 3qap, 3qdc, 2f93, 2ksy, 2f95, 1jgj, 1gu8, 1h68]
LRNXTVVLWSAYXXXW	LW15	QGTILAXVGADGIMIG	QG15	5	3	[1s8l, 1s8j, 1kme, 1r84, 1r2n, 4hyx, 1jv7, 1jv6, 1qkp, 1s54, 1s53, 1x0i, 1mgy, 3han, 3utv, 3haq, 1tn0, 3utw, 1xji, 3has, 3uty]
LRXXTVXLWAIYPFIW	LW15	VXLDLVTXVGFGFIAL	VL15	5	6	[1gue, 4gyc, 3qap, 3qdc, 2f93, 2ksy, 2f95, 1jgj, 1gu8, 1h68]
LRXXTVXLWAIYPFIW	LW15	IVYLDLVTKVGFGFIA	IA15	5	6	[1gue, 4gyc, 3qap, 3qdc, 2f93, 2ksy, 2f95, 1jgj, 1gu8, 1h68]
LRNXTVVLWSAYXXXW	LW15	WLXTTPLLLLDLALLV	WV15	5	2	[1brx]
LRXXTVXLWAIYPFIW	LW15	GLIILLGINLGLVXAT	GT15	5	1	[4gyc]
LRNXTVVLWSAYXXXW	LW15	WWAXSTAAMLYILYVA	WA15	5	4	[3has]
LRNXTVVLWSAYXXXW	LW15	YAXWLFTTXLLXLXLA	YA15	5	2	[1brx, 1at9, 1e0p, 1r84, 1r2n, 4hyx, 1f4z, 1pxs, 1pxr, 4hwl, 1qkp, 1qko, 1brd, 1s54, 1s53, 1o0a, 1p8h, 3han, 1kg8, 3hap, 3haq, 2wjk, 3har, 4md2, 2wjl, 3has, 4md1, 1c3w, 1bm1, 2ntu, 1kme, 1f50, 2ntw, 1s52, 1s51, 1py6, 4ov0, 1vjm, 1tn5, 3mbv, 1x0i, 1x0k, 3utv, 1tn0, 3utw, 3utx, 1xji, 3uty]
LRXXTVXLWAIYPFIW	LW15	LGXXXLXGINLXLVXA	LA15	5	1	[4gyc]
LRNXTVVLWSAYXXXW	LW15	LWSAYPVVWLIGSEGA	LA15	5	5	[1brr]
LRXXTVXLWAIYPFIW	LW15	LDLVTXVGFGFIALDA	LA15	5	6	[4gyc, 3qap, 3qdc, 1jgj]
LRNXTVVLWSAYXXXW	LW15	STAAMLYXLYVXFFGF	SF15	5	4	[1s8l, 1at9, 1e0p, 1s8j, 1r84, 1r2n, 4hyx, 1f4z, 1pxs, 1jv7, 1pxr, 1jv6, 4hwl, 1qkp, 1qko, 1s54, 1s53, 1mgy, 3han, 3hao, 3hap, 3haq, 3har, 2wjl, 3has, 1c3w, 1bm1, 1q5i, 2ntu, 1kme, 1s52, 1s51, 1py6, 2i20, 1vjm, 1tn5, 1x0i, 1x0k, 3utv, 1tn0, 3utw, 3utx, 1xji, 3uty, 4fpd]
LRNXTVVLWSAYXXXW	LW15	DWLXTTPLXXXXLXLL	DL15	5	2	[1brx, 1c3w, 1bm1, 1e0p, 2ntu, 1kme, 1pxs, 1pxr, 1vjm, 1tn5, 1qkp, 1qko, 1brd, 1s54, 1s53, 1x0k, 1tn0, 2wjl, 3has]
LKLXTVVXWXGYPXXW	LW15	DIVAKYIFAFXLLNYL	DL15	5	6	[3qbl, 3vvk, 3qbg, 3qbi, 3qbk]
LRNXTVVLWSAYXXXW	LW15	TAAMLYXLYVXFFGFT	TT15	5	4	[1s8l, 1at9, 1e0p, 1s8j, 1r84, 1r2n, 4hyx, 1pxs, 1jv7, 1pxr, 1jv6, 4hwl, 1qkp, 1qko, 1s54, 1s53, 1mgy, 3han, 3hao, 3hap, 3haq, 3har, 3has, 1bm1, 1q5i, 1kme, 1s52, 1s51, 1py6, 1vjm, 1tn5, 1x0i, 1x0k, 3utv, 1tn0, 3utw, 3utx, 1xji, 3uty]
LKLXTVVXWXGYPXXW	LW15	AYSALDIVAKYIFAFL	AL15	5	6	[3qbl, 3vvk, 3qbg, 3abw, 3qbi, 3qbk]
LRNXTVVLWSAYXXXW	LW15	AXWLFTTPLLXLXLAL	AL15	5	2	[1brx, 1at9, 1e0p, 1r84, 1r2n, 4hyx, 1f4z, 1pxs, 1pxr, 1qkp, 1qko, 1brd, 1s54, 1s53, 3han, 3hap, 3haq, 2wjk, 3har, 2wjl, 3has, 1c3w, 1bm1, 2ntu, 1kme, 2ntw, 1s52, 1s51, 1py6, 1vjm, 1tn5, 1x0i, 1x0k, 3utv, 1tn0, 3utw, 3utx, 1xji, 3uty]
LRNXTVVLWSAYXXXW	LW15	LDVXAKVGFGLILLRS	LS15	5	6	[1brx, 1c3w, 1at9, 1bm1, 1q5i, 1e0p, 2ntu, 1kme, 1pxs, 2i20, 1pxr, 1vjm, 1tn5, 1qko, 1s54, 1s53, 1x0k, 3hao, 1tn0]
LTALVAVXWTAYPIXW	LW15	LDVXAKVGFGFVLLRS	LS15	5	6	[1vgo]
LRXLVVVXWXGYPXXW	LW15	SWAYSXLDVFAKYXFA	SA15	5	6	[2jaf]
LKLXTVVXWXGYPXXW	LW15	SWAYXXLDIVAKYXFA	SA15	5	6	[3qbl, 3vvk, 3qbg, 3abw, 3qbi, 3qbk]
LRNXTVVLWSAYXXXW	LW15	RYAXWLFTXXLXXXXL	RL15	5	2	[1at9, 1e0p, 1r84, 1r2n, 1pxs, 1pxr, 1ap9, 4hwl, 1s54, 1s53, 1o0a, 3han, 1kg9, 1kg8, 3hap, 3haq, 2wjk, 3har, 2wjl, 3has, 1f50, 3nsb, 1tn5, 3utv, 1tn0, 3utw, 3utx, 3uty, 1brx, 1brr, 1ucq, 4hyx, 1f4z, 1qkp, 1qko, 1brd, 1p8h, 4md2, 4md1, 3ns0, 1c3w, 1bm1, 2ntu, 1kme, 2ntw, 1s52, 1s51, 1py6, 4ov0, 1vjm, 3mbv, 1x0i, 1x0k, 1xji]
LRNXTVVLWSAYXXXW	LW15	RXVWWAISTAAMLXXL	RL15	5	4	[1e0p, 1brr, 1fbk, 1r84, 1r2n, 1ucq, 1f4z, 1pxs, 1pxr, 1ap9, 4hwl, 1qko, 1s54, 1s53, 1o0a, 1p8h, 3hao, 1kg9, 1kg8, 3har, 2wjk, 4md2, 2wjl, 4md1, 3ns0, 1c3w, 1q5j, 2ntu, 1kme, 1f50, 2ntw, 1s52, 1s51, 1py6, 4ov0, 2i20, 1vjm, 3nsb, 1tn5, 3mbv, 1x0k, 1tn0, 3utx, 3uty, 4fpd]
LRNXTVVLWSAYXXXW	LW15	AAMLYILYVLFFGFTS	AS15	5	4	[1qkp, 1s52, 3utv]
LRNXTVVLWSAYXXXW	LW15	FVWWAISTAAMLYXLY	FY15	5	4	[1at9, 1e0p, 1r84, 1r2n, 1pxs, 1pxr, 1ap9, 4hwl, 1s54, 1s53, 1o0a, 3han, 3hao, 1kg9, 1kg8, 3hap, 3haq, 2wjk, 3har, 2wjl, 3has, 1q5j, 1f50, 3nsb, 1tn5, 3utv, 1tn0, 3utw, 3utx, 3uty, 4fpd, 1brx, 1brr, 1fbk, 1ucq, 4hyx, 1f4z, 1qkp, 1qko, 1p8h, 4md2, 4md1, 3ns0, 1c3w, 1bm1, 2ntu, 1kme, 2ntw, 1s52, 1s51, 1py6, 4ov0, 2i20, 1vjm, 3mbv, 1x0k, 1xji]
LRXXTVXLWAIYPFIW	LW15	YALFGMGAVAFXGLVY	YY15	5	4	[4gyc, 3qap, 3qdc, 2ksy, 1jgj]
LRXLVVVXWXGYPXXW	LW15	YAISCAFFVVVLSALV	YV15	5	4	[2jaf, 2jag]
LKLXTVVXWXGYPXXW	LW15	TSWAYSXLDIVAKYXF	TF15	5	6	[3qbl, 3vvk, 3qbg, 3abw, 3qbi, 3qbk]
LRNXTVVLWSAYXXXW	LW15	NIETLLFMVLDVSAKV	NV15	5	6	[1brr, 1s52, 1r84, 1r2n, 4hyx, 4hwl, 1qkp, 3han, 3hap, 3utv, 3haq, 3utw, 3har, 3utx, 1xji, 3has, 3uty]
LKLXTVVXWXGYPXXW	LW15	YSXLDIVAKYIFAFXL	YL15	5	6	[3qbl, 3vvk, 3qbg, 3abw, 3qbi, 3qbk]
LKLXTVVXWXGYPXXW	LW15	YAISCACFIVVLYILL	YL15	5	4	[3qbl, 3vvk, 3qbg, 3abw, 3qbi, 3qbk]
LRXLVVVXWXGYPXXW	LW15	YSXLDVFAKYVFAFXL	YL15	5	6	[2jaf, 2jag]
LKLXTVVXWXGYPXXW	LW15	IVAKYIFAFLLLNYLT	IT15	5	6	[3qbl, 3vvk, 3qbg, 3qbi, 3qbk]
LRXXTVXLWAIYPFIW	LW15	ALFGMGAVAFXGLVYY	AY15	5	4	[4gyc, 3qap, 3qdc, 2f93, 2ksy, 2f95, 1jgj]
LVTYFTVLWXGYPXXW	LW15	TFLFCLLPFFSKVGFS	TS15	5	6	[2m3g]
LRNXTVVLWSAYXXXW	LW15	TVVLWSAYXVVWLIGS	TS15	5	5	[1brx, 1at9, 1bm1, 1brr, 1s52, 1r84, 1r2n, 1pxr, 1ap9, 4hwl, 3han, 3hap, 3utv, 1tn0, 3har, 3utx, 1xji, 3has, 3uty]
LRNXTVVLWSAYXXXW	LW15	VVLWSAYXVVWXIGSE	VE15	5	5	[1at9, 1brr, 1s52, 1r84, 1r2n, 1pxr, 1ap9, 4hwl, 3han, 3hap, 3utv, 1tn0, 3har, 3utx, 1xji, 3has, 3uty]
LTALVAVXWTAYPIXW	LW15	LXFMVLDVTAKVGFGF	LF15	5	6	[2z55, 1vgo]
LKLXTVVXWXGYPXXW	LW15	ALDIVAKYIFAFLLLN	AN15	5	6	[3qbl, 3vvk, 3qbg, 3qbi, 3qbk]
LRXLVVVXWXGYPXXW	LW15	AYSVLDVFAKYVFAFI	AI15	5	6	[2jaf, 2jag]
LRXXTVXLWAIYPFIW	LW15	MGAVAFXGLVYYLVGP	MP15	5	4	[1gue, 4gyc, 3qap, 3qdc, 2f93, 2ksy, 2f95, 1jgj, 1gu8, 1h68]
LRXXTVXLWAIYPFIW	LW15	GAVAFXGLVYYLVGPM	GM15	5	4	[1gue, 4gyc, 3qap, 3qdc, 2f93, 2ksy, 2f95, 1jgj, 1gu8, 1h68]
LRXXTVXLWAIYPFIW	LW15	FGMGAVAFXGLVYYLV	FV15	5	4	[1gue, 4gyc, 3qap, 3qdc, 2f93, 2ksy, 2f95, 1jgj, 1gu8, 1h68]
LRXXTVXLWAIYPFIW	LW15	AVAFXGLVYYLVGPMT	AT15	5	4	[1gue, 4gyc, 3qap, 3qdc, 2f93, 2ksy, 2f95, 1jgj, 1gu8, 1h68]
LRXXTVXLWAIYPFIW	LW15	YLDLVTKVGFGFIALD	YD15	5	6	[1gue, 4gyc, 3qap, 3qdc, 2f93, 2ksy, 2f95, 1jgj, 1gu8, 1h68]
LVTYFTVLWXGYPXXW	LW15	LPFFSKVGFSFLDLHG	LG15	5	6	[2m3g]
LKLXTVVXWXGYPXXW	LW15	ISCACFIVVLYILLVE	IE15	5	4	[3qbl, 3vvk, 3qbg, 3qbi, 3qbk]
LKLXTVVXWXGYPXXW	LW15	CACFIVVLYILLVEWA	CA15	5	4	[3qbl, 3vvk, 3qbg, 3qbi, 3qbk]
LRNXTVVLWSAYXXXW	LW15	DVSAKVGFGLILLRSR	DR15	5	6	[1brx]
LRNXTVVLWSAYXXXW	LW15	ETLLFMVLDVSAKVGL	EL15	5	6	[1fbk, 4fpd]
LRNXTVVLWSAYXXXW	LW15	YRFVWWAISTAAMLYI	YI15	5	4	[1ap9]
LRNXTVVLWSAYXXXW	LW15	DTXLFMVLDVSAKVGF	DF15	5	6	[2wjk]
LRXXTVXLWAIYPFIW	LW15	DVALIVYLDLVTKVGF	DF15	5	6	[4gyc, 3qap, 3qdc, 2f93, 2ksy, 2f95, 1jgj]
LVTYFTVLWXGYPXXW	LW15	DTXLFCLLPFFSKVGF	DF15	5	6	[2m3g]
LRNXTVVLWSAYXXXW	LW15	DQGTILAXVGADGIMI	DI15	5	3	[1s8l, 1s8j, 1kme, 1r84, 1r2n, 4hyx, 1jv7, 1jv6, 1qkp, 1s54, 1s53, 1x0i, 1mgy, 3han, 3utv, 3haq, 1tn0, 3utw, 1xji, 3has, 3uty]
LRNXTVVLWSAYXXXW	LW15	VPLNIETLLFMVLDVS	VS15	5	6	[1r84, 1r2n]
LVTYFTVLWXGYPXXW	LW15	YICGVCAFLIILWGIW	YW15	5	4	[2m3g]
LVTYFTVLWXGYPXXW	LW15	CGVCAFLIILWGIWNP	CP15	5	4	[2m3g]
LRNXTVVLWSAYXXXW	LW15	QTLLFMVLDVSAKVGF	QF15	5	6	[1f50, 1f4z]
LTALVAVXWTAYPIXW	LW15	FSTIAFLFVLYYLLTS	FS15	5	4	[1vgo]
LTALVAVXWTAYPIXW	LW15	TIAFLFVLYYLLTSLR	TR15	5	4	[1vgo]
LRNXTVVLWSAYXXXW	LW15	PLNIETLLFMVLDVSA	PA15	5	6	[1r84, 1r2n, 3utv]
LVTYFTVLWXGYPXXW	LW15	FCLLPFFSKVGFSFLD	FD15	5	6	[2m3g]
LVTYFTVLWXGYPXXW	LW15	LLPFFSKVGFSFLDLH	LH15	5	6	[2m3g]
LVTYFTVLWXGYPXXW	LW15	CLLPFFSKVGFSFLXL	CL15	5	6	[2m3g]
RXVWWAISTAAMLXXL	RL15	NVTVVLWSAYXVVWLI	NI15	4	5	[1e0p, 1r84, 1r2n, 1pxs, 1ap9, 1pxr, 4hwl, 1s54, 1s53, 1o0a, 1kg9, 3hao, 1kg8, 3har, 2wjk, 2wjl, 1q5j, 2zzl, 1f50, 1tn5, 3nsb, 1tn0, 3utx, 3uty, 4fpd, 1brr, 1fbk, 1ucq, 1f4z, 1ixf, 3vi0, 1qko, 1p8h, 4md2, 4md1, 3ns0, 1c3w, 2ntu, 1kme, 2ntw, 1s52, 1s51, 1py6, 4ov0, 1iw9, 2i20, 1vjm, 3mbv, 1x0k]
RNXTVXLWSAYXVXXL	RL15	VLWSAYXVVXLIGSEG	VG15	5	5	[1brr, 1s52, 1r84, 1r2n, 1pxr, 1ap9, 4hwl, 3han, 3hap, 3utv, 1tn0, 3har, 3utx, 1xji, 3has, 3uty]
RXXTVXLWAIYPFIWL	RL15	VALIVYLDLVTXVGFG	VG15	5	6	[1gue, 4gyc, 3qap, 3qdc, 2f93, 2ksy, 2f95, 1jgj, 1gu8, 1h68]
RNXTVXLWSAYXVXXL	RL15	VTVVLWSAYXVVXLIG	VG15	5	5	[1m0k, 1at9, 1e0p, 1r84, 1r2n, 1pxs, 1pxr, 1ap9, 4hwl, 1s54, 1s53, 1o0a, 3han, 3hao, 1kg9, 1kg8, 3hap, 3haq, 2wjk, 3har, 2wjl, 3has, 1q5j, 2zzl, 1f50, 3nsb, 1tn5, 3utv, 1tn0, 3utw, 3utx, 3uty, 4fpd, 1brx, 1brr, 1p8i, 1fbk, 1ucq, 4hyx, 1f4z, 1ixf, 1qkp, 3vi0, 1qko, 1brd, 1p8h, 1qm8, 4md2, 2zfe, 4md1, 1iw6, 3ns0, 1c3w, 1bm1, 2ntu, 1kme, 2ntw, 1s52, 1s51, 1py6, 4ov0, 1iw9, 2i20, 1vjm, 1x0s, 3mbv, 1x…
RXVWWAISTAAMLXXL	RL15	VTVVLWSAYXVVXLIG	VG15	4	5	[1e0p, 1r84, 1r2n, 1pxs, 1ap9, 1pxr, 4hwl, 1s54, 1s53, 1o0a, 1kg9, 3hao, 1kg8, 3har, 2wjk, 2wjl, 1q5j, 2zzl, 1f50, 1tn5, 3nsb, 1tn0, 3utx, 3uty, 4fpd, 1brr, 1fbk, 1ucq, 1f4z, 1ixf, 3vi0, 1qko, 1p8h, 4md2, 4md1, 3ns0, 1c3w, 2ntu, 1kme, 2ntw, 1s52, 1s51, 1py6, 4ov0, 1iw9, 3vhz, 2i20, 1vjm, 3mbv, 3t45, 1x0k]
RXXTVXLWAIYPFIWL	RL15	VDVALIVYLDLVTXVG	VG15	5	6	[3qap, 3qdc, 2ksy, 1jgj]
RYXXWXLTXPLIVYFL	RL15	VDVALIVYLDLVTXVG	VG15	2	6	[3qap, 3qdc, 2ksy, 1jgj]
RXLTWALSTPMILLXL	RL15	VSTILVXVVSIASYTG	VG15	2	1	[3qbl, 3vvk, 3qbg, 3abw, 3qbi, 3qbk]
RYXXWXLTXPLIVYFL	RL15	VALIVYLDLVTXVGFG	VG15	2	6	[1gue, 3qap, 3qdc, 2f93, 2ksy, 2f95, 1jgj, 1h68, 1gu8]
RXVWWAISTAAMLXXL	RL15	VLWSAYXVVXLIGSEG	VG15	4	5	[4hwl, 1fbb, 1brr, 1s52, 1r84, 1r2n, 1tn0, 3har, 1ap9, 1pxr, 3utx, 3uty]
RYXWWLFSTIAFLXVL	RL15	ALVAVLWTAYPILWIV	AV15	4	5	[2z55, 1vgo, 2ei4]
RPEWIXLALGTALXGL	RL15	LNIETLLFMVLDVSAK	LK15	0	6	[3utv]
RNXTVXLWSAYXVXXL	RL15	LNIETLLFMVLDVSAK	LK15	5	6	[1r84, 1r2n, 3utv]
RXVWWAISTAAMLXXL	RL15	LNIETLLFMVLDVSAK	LK15	4	6	[1r84, 1r2n]
RXLTWALSTPMILLXL	RL15	IAVSTILVPVVSIXSY	IY15	2	1	[3qbl, 3vvk, 3qbg, 3qbi, 3qbk]
RXLTWALSTPMILLXL	RL15	IWXATLMIPLVSIXSY	IY15	2	1	[2jaf]
RYXXWXLTXPLIVYFL	RL15	TLVGISGIAAVAYXVM	TM15	2	1	[1gue, 3qap, 3qdc, 2f93, 2ksy, 2f95, 1jgj, 1h68, 1gu8]
RYXXWXLTXPLIVYFL	RL15	GISGIAAVAYXVMALG	GG15	2	1	[3qap, 3qdc, 2ksy, 1jgj]
RXXTVXLWAIYPFIWL	RL15	GMGAVAFXGLVYYLVG	GG15	5	4	[1gue, 4gyc, 3qap, 3qdc, 2f93, 2ksy, 2f95, 1jgj, 1gu8, 1h68]
RXLTWALSTPMILLXL	RL15	GATLMIPLVSISSYLG	GG15	2	1	[1e12, 2jaf]
RYXXWLLTXPLLTVEL	RL15	SMMVSALVVFIAGYHY	SY15	2	1	[3ddl]
RYAXWLFTXXLXXXXL	RL15	AAIAFTMYLSMLLGYG	AG15	2	1	[3uty]
RYXDWLFTXXLLLXXL	RL15	AXXGADGIMIGTGLVG	AG15	2	3	[1q5j]
RYAXWLFTXXLXXXXL	RL15	AXXGADGIMIGTGLVG	AG15	2	3	[1m0k, 1s8l, 1at9, 1s8j, 1e0p, 1r2n, 1r84, 1pxs, 1ap9, 1pxr, 4hwl, 1s54, 1s53, 1o0a, 3han, 1kg9, 3hap, 1kg8, 3haq, 3har, 2wjk, 2wjl, 3has, 1q5i, 1f50, 1tn5, 3nsb, 1cwq, 3utv, 3utw, 1tn0, 3utx, 3uty, 1brx, 1brr, 1p8i, 1ucq, 4hyx, 1f4z, 1qkp, 1qko, 1p8h, 4md2, 4md1, 3ns0, 1c3w, 1bm1, 2ntu, 1kme, 2ntw, 1s52, 1s51, 1py6, 4ov0, 1vjm, 3mbv, 1x0k, 1xji]
RXVWWAISTAAMLXXL	RL15	AXXGADGIMIGTGLVG	AG15	4	3	[1e0p, 1r84, 1r2n, 1pxs, 1ap9, 1pxr, 4hwl, 1s54, 1s53, 1o0a, 1kg9, 3hao, 1kg8, 3har, 2wjk, 2wjl, 1q5j, 2zzl, 1q5i, 1f50, 1tn5, 3nsb, 1tn0, 3utx, 3uty, 4fpd, 1brr, 1fbk, 1ucq, 1f4z, 1ixf, 3vi0, 1qko, 1p8h, 4md2, 4md1, 3ns0, 1c3w, 2ntu, 1kme, 2ntw, 1s52, 1s51, 1py6, 4ov0, 1iw9, 2i20, 1vjm, 3mbv, 3t45, 1x0k]
RYAXWLFTXXLXXXXL	RL15	ALXGLGXLYFLVKGMG	AG15	2	0	[1brx, 1c3w, 1at9, 1bm1, 1e0p, 1q5i, 2ntu, 1kme, 1py6, 1pxs, 1pxr, 1vjm, 1tn5, 1qko, 1brd, 1s53, 1x0k, 3haq, 3utw, 1tn0, 3har, 2wjl]
RYXXWLFTXXLXXXXL	RL15	AXXGADGIMIGTGLVG	AG15	2	3	[1fbk, 3hao, 2i20, 4fpd]
RYXXWXLTXPLIVYFL	RL15	FGIVITLNTVVMLAGF	FF15	2	3	[1gue, 3qap, 3qdc, 2f93, 2ksy, 2f95, 1jgj, 1h68, 1gu8]
RNXTVXLWSAYXVXXL	RL15	WXXSTAAMLYXLYXXF	WF15	5	4	[1m0k, 1s8l, 1at9, 1e0p, 1s8j, 1r84, 1r2n, 1pxs, 1pxr, 1ap9, 4hwl, 1s54, 1s53, 1o0a, 3han, 3hao, 1kg9, 1kg8, 3hap, 3haq, 3har, 2wjk, 2wjl, 3has, 1q5j, 1q5i, 1f50, 3nsb, 1tn5, 1cwq, 3utv, 1tn0, 3utw, 3utx, 3uty, 4fpd, 1brx, 1brr, 1p8i, 1fbk, 1ucq, 4hyx, 1f4z, 1qkp, 3vi0, 1qko, 1p8h, 4md2, 2zfe, 4md1, 1iw6, 3ns0, 1c3w, 1bm1, 2ntu, 1kme, 2ntw, 1s52, 1s51, 1py6, 4ov0, 1iw9, 2i20, 1vjm, 1x0s, 3mbv, 1x…
RXLTWALSTPMILLXL	RL15	WAXSXLDIVAKYXFAF	WF15	2	6	[3qbl, 3vvk, 3qbg, 3abw, 3qbi, 3qbk]
RYAXWLFTXXLXXXXL	RL15	LMGLGXLYFLVXGMGV	LV15	2	0	[1vjm, 1tn5, 1bm1, 1q5i, 1s53, 1tn0]
RXVWWAISTAAMLXXL	RL15	LAXVGADGIMIGTGLV	LV15	4	3	[1e0p, 1brr, 1fbk, 1r84, 1r2n, 1ucq, 1f4z, 1pxs, 1ap9, 1pxr, 4hwl, 3vi0, 1qko, 1s54, 1s53, 1o0a, 1p8h, 1kg9, 3hao, 1kg8, 3har, 2wjk, 4md2, 2wjl, 4md1, 3ns0, 1c3w, 1q5j, 1q5i, 2ntu, 1kme, 1f50, 2ntw, 1s52, 1s51, 1py6, 4ov0, 2i20, 1vjm, 1tn5, 3nsb, 3mbv, 1x0k, 1tn0, 3utx, 3uty, 4fpd]
RYAXWLFTXXLXXXXL	RL15	LAXVGADGIMIGTGLV	LV15	2	3	[1m0k, 1s8l, 1at9, 1s8j, 1e0p, 1r2n, 1r84, 1pxs, 1ap9, 1pxr, 4hwl, 1s54, 1s53, 1o0a, 3han, 1kg9, 1kg8, 3hap, 3haq, 3har, 2wjk, 2wjl, 3has, 1q5i, 1f50, 1tn5, 3nsb, 1cwq, 3utv, 3utw, 1tn0, 3utx, 3uty, 1brx, 1brr, 1p8i, 1ucq, 4hyx, 1f4z, 1qkp, 1qko, 1p8h, 4md2, 4md1, 3ns0, 1c3w, 1bm1, 2ntu, 1kme, 2ntw, 1s52, 1s51, 1py6, 4ov0, 1vjm, 3mbv, 1x0k, 1xji]
RYXDWLFTXXLLLXXL	RL15	LAXVGADGIMIGTGLV	LV15	2	3	[1q5j]
RYXXWLFTXXLXXXXL	RL15	LAXVGADGIMIGTGLV	LV15	2	3	[1fbk, 3hao, 2i20, 4fpd]
RXLWGFLSTIPFVWXL	RL15	KLGFLAALMIVLGYXG	KG15	4	3	[3ddl]
RXLTWALSTPMILLXL	RL15	KLFTAITFDIAMCVTG	KG15	2	3	[3qbl, 3vvk, 3qbg, 3qbi, 3qbk]
RYXXWLLTXPLLTVEL	RL15	KLGFLAALMIVLGYXG	KG15	2	3	[3ddl]
RWFWYAISCACXXVVL	RL15	KLFTAITFDIAMCVTG	KG15	4	3	[3vvk, 3qbl, 3qbg, 3qbi, 3qbk]
RXVWWAISTAAMLXXL	RL15	KXLRNVTVVLWSAYXV	KV15	4	5	[1e0p, 1r84, 1r2n, 1f4z, 1pxs, 1pxr, 4hwl, 1qko, 1s54, 1s53, 1o0a, 3hao, 3har, 2wjk, 2wjl, 1c3w, 2ntu, 1kme, 2ntw, 1s52, 1s51, 1py6, 2i20, 1vjm, 1tn5, 1x0k, 1tn0, 3utx, 3uty]
RYAXWLFTXXLXXXXL	RL15	KXLRNVTVVLWSAYXV	KV15	2	5	[1brx, 1e0p, 1r2n, 1r84, 4hyx, 1f4z, 1pxs, 1pxr, 4hwl, 1qkp, 1qko, 1s54, 1s53, 1o0a, 3han, 3hap, 3haq, 3har, 2wjk, 2wjl, 3has, 1c3w, 1bm1, 2ntu, 1kme, 2ntw, 1s52, 1s51, 1py6, 1vjm, 1tn5, 1x0i, 1x0k, 3utv, 3utw, 1tn0, 3utx, 1xji, 3uty]
RXXTVXLWAIYPFIWL	RL15	ALIVYLDLVTKVGFGF	AF15	5	6	[1gue, 4gyc, 3qap, 3qdc, 2f93, 2ksy, 2f95, 1jgj, 1gu8, 1h68]
RYXXWXLTXPLIVYFL	RL15	ALIVYLDLVTKVGFGF	AF15	2	6	[1gue, 3qap, 3qdc, 2f93, 2ksy, 2f95, 1jgj, 1h68, 1gu8]
RNXTVXLWSAYXVXXL	RL15	AISTAAMLYXLXVXFF	AF15	5	4	[1s8l, 1at9, 1e0p, 1s8j, 1r84, 1r2n, 1pxs, 1pxr, 4hwl, 1s54, 1s53, 1o0a, 3han, 3hao, 1kg8, 3hap, 3haq, 2wjk, 3har, 3has, 2wjl, 1q5j, 1q5i, 1tn5, 3utv, 1tn0, 3utw, 3utx, 3uty, 4fpd, 1fbk, 1ucq, 4hyx, 1f4z, 1qkp, 1qko, 1brd, 1p8h, 4md2, 4md1, 1c3w, 1bm1, 2ntu, 1kme, 2ntw, 1s52, 1s51, 1py6, 4ov0, 2i20, 1vjm, 3mbv, 1x0i, 1x0k, 1xji]
RYAXWLFTXXLXXXXL	RL15	QGTILAXVGADGIMIG	QG15	2	3	[1s8l, 1s8j, 1q5i, 1kme, 1r2n, 1r84, 4hyx, 1jv7, 1jv6, 1qkp, 1s54, 1s53, 1x0i, 1mgy, 3han, 3utv, 3hap, 3haq, 3utw, 1tn0, 1xji, 3has, 3uty]
RNXTVXLWSAYXVXXL	RL15	QGTILAXVGADGIMIG	QG15	5	3	[1s8l, 1s8j, 1kme, 1r84, 1r2n, 4hyx, 1qkp, 1s54, 1s53, 1x0i, 3han, 3utv, 3haq, 1tn0, 3utw, 1xji, 3has, 3uty]
RXVWWAISTAAMLXXL	RL15	QGTILAXVGADGIMIG	QG15	4	3	[1q5i, 1kme, 1s54, 1s53, 1r84, 1r2n, 1tn0, 3uty]
RXXTVXLWAIYPFIWL	RL15	IVYLDLVTKVGFGFIA	IA15	5	6	[1gue, 4gyc, 3qap, 3qdc, 2f93, 2ksy, 2f95, 1jgj, 1gu8, 1h68]
RYXXWXLTXPLIVYFL	RL15	IVYLDLVTKVGFGFIA	IA15	2	6	[1gue, 3qap, 3qdc, 2f93, 2ksy, 2f95, 1jgj, 1h68, 1gu8]
RYAXWLFTXXLXXXXL	RL15	WLXTTPLLLLDLALLV	WV15	2	2	[1brx]
RNXTVXLWSAYXVXXL	RL15	WLXTTPLLLLDLALLV	WV15	5	2	[1brx]
RYXXWXLTXPLIVYFL	RL15	VGISGIAAVAYXVXAL	VL15	2	1	[1gue, 3qap, 3qdc, 2ksy, 1jgj, 1h68, 1gu8]
RYXXWLFTXXLXXXXL	RL15	VGXDGIMIXTGLVXAL	VL15	2	3	[1fbk, 3hao, 2i20, 4fpd]
RXXTVXLWAIYPFIWL	RL15	VXLDLVTXVGFGFIAL	VL15	5	6	[1gue, 4gyc, 3qap, 3qdc, 2f93, 2ksy, 2f95, 1jgj, 1gu8, 1h68]
RXVWWAISTAAMLXXL	RL15	VGXDGIMIXTGLVXAL	VL15	4	3	[1e0p, 2i1x, 1r84, 1r2n, 1pxs, 1ap9, 1pxr, 1m0m, 4hwl, 1s54, 1s53, 1o0a, 1c8s, 1kg9, 3hao, 1c8r, 1kg8, 3har, 2wjk, 2wjl, 1kgb, 1q5j, 2zzl, 1q5i, 1f50, 1tn5, 3nsb, 1tn0, 3utx, 3uty, 4fpd, 1fbb, 1brr, 1fbk, 1ucq, 1p8u, 1f4z, 1ixf, 3vi0, 1qko, 1p8h, 4md2, 4md1, 3ns0, 1c3w, 2ntu, 1kme, 2ntw, 1s52, 1s51, 1py6, 4ov0, 1iw9, 3vhz, 2i20, 2i21, 1vjm, 3mbv, 3t45, 1x0k]
RYAXWLFTXXLXXXXL	RL15	VGXDGIMIXTGLVXAL	VL15	2	3	[1at9, 1e0p, 1r2n, 1r84, 1pxs, 1ap9, 1pxr, 4hwl, 1s54, 1s53, 1o0a, 3han, 1kg9, 1kg8, 3hap, 3har, 2wjk, 2wjl, 3has, 1q5i, 1f50, 1tn5, 3nsb, 3utv, 1tn0, 3utx, 3uty, 1brx, 1brr, 1ucq, 1f4z, 1qkp, 1qko, 1p8h, 4md2, 4md1, 3ns0, 1c3w, 1bm1, 2ntu, 1kme, 2ntw, 1s52, 1s51, 1py6, 4ov0, 1vjm, 3mbv, 1x0k, 1xji]
RYXDWLFTXXLLLXXL	RL15	VGXDGIMIXTGLVXAL	VL15	2	3	[1q5j]
RYXWWLFSTICXIVVL	RL15	VGXXXLMIXTGLVXAL	VL15	4	3	[1uaz]
RYXXWXLTXPLIVYFL	RL15	VXLDLVTXVGFGFIAL	VL15	2	6	[1gue, 3qap, 3qdc, 2f93, 2ksy, 2f95, 1jgj, 1h68, 1gu8]
RYAXWLFTXXLXXXXL	RL15	IXAXVGADGIMIXTXL	IL15	2	3	[1s8l, 1at9, 1s8j, 1e0p, 1r2n, 1r84, 1jv7, 1pxs, 1jv6, 1ap9, 1pxr, 4hwl, 1s54, 1s53, 1o0a, 3han, 1kg9, 3hap, 1kg8, 3haq, 3har, 2wjk, 2wjl, 3has, 1q5i, 1f50, 1tn5, 3utv, 3utw, 1tn0, 3utx, 3uty, 1brx, 1ucq, 4hyx, 1f4z, 1qkp, 1qko, 1brd, 1p8h, 1mgy, 4md2, 4md1, 1c3w, 1bm1, 2ntu, 1kme, 2ntw, 1s52, 1s51, 1py6, 4ov0, 1vjm, 3mbv, 1x0i, 1x0k, 1xji]
RYXXWLFTXXLXXXXL	RL15	IXAXVGADGIMIXTXL	IL15	2	3	[1fbk, 3hao, 2i20, 4fpd]
RYAXWLFTXXLXXXXL	RL15	IGXLIGVDALMIXTGL	IL15	2	3	[2z55, 1vgo]
RYAXWLFTXXLXXXXL	RL15	IGVDALMIXTGLIXXL	IL15	2	3	[2z55, 1vgo]
RWFWYAISCACXXVVL	RL15	ITFDIAMXVTGLAXAL	IL15	4	3	[3vvk, 3qbl, 3a7k, 3abw, 3qbg, 3qbi, 3qbk]
RXXWYICGVCAFLXIL	RL15	IGXLMSTQIVVITSGL	IL15	4	3	[2m3g]
RXVWWAISTAAMLXXL	RL15	IXAXVGADGIMIXTXL	IL15	4	3	[1e0p, 1fbk, 1r84, 1r2n, 1ucq, 1f4z, 1pxs, 1ap9, 1pxr, 4hwl, 1qko, 1s54, 1s53, 1o0a, 1p8h, 1kg9, 3hao, 1kg8, 3har, 2wjk, 4md2, 2wjl, 4md1, 1c3w, 1q5j, 1q5i, 2ntu, 1kme, 1f50, 2ntw, 1s52, 1s51, 1py6, 4ov0, 2i20, 1vjm, 1tn5, 3mbv, 1x0k, 1tn0, 3utx, 3uty, 4fpd]
RYXDWLFTXXLLLXXL	RL15	IXAXVGADGIMIXTXL	IL15	2	3	[1q5j]
RYXWWLFSTIAFLXVL	RL15	IGVDALMIXTGLIXXL	IL15	4	3	[2z55, 1vgo, 3wqj, 2ei4]
RYXXWMVTXPLXXXXL	RL15	IGXLMSTQIVVITSGL	IL15	2	3	[2m3g]
RXLTWALSTPMILLXL	RL15	ITFDIAMXVTGLAXAL	IL15	2	3	[3qbl, 3vvk, 3qbg, 3abw, 3qbi, 3qbk]
RYXWWLFSTIAFLXVL	RL15	IGXLIGVDALMIXTGL	IL15	4	3	[2z55, 1vgo]
RNXTVXLWSAYXVXXL	RL15	WWAXSTAAMLYILYVA	WA15	5	4	[3has]
RXVWWAISTAAMLXXL	RL15	GADGIMIGTXLVGALT	GT15	4	3	[1fbb, 1q5i, 1brr, 1s52, 1fbk, 1ucq, 1iw9, 3vhz, 1pxr, 4hwl, 1ixf, 3vi0, 1p8h, 1x0k, 1tn0, 3har, 3utx]
RXVWWAISTAAMLXXL	RL15	GTXLAXVGADGIMIGT	GT15	4	3	[1e0p, 1r84, 1r2n, 1f4z, 1pxs, 1pxr, 4hwl, 1qko, 1s54, 1s53, 1o0a, 3hao, 3har, 2wjk, 2wjl, 1c3w, 1q5i, 2ntu, 1kme, 2ntw, 1s52, 1s51, 1py6, 2i20, 1vjm, 1tn5, 1x0k, 1tn0, 3utx, 3uty]
RXXTVXLWAIYPFIWL	RL15	GLIILLGINLGLVXAT	GT15	5	1	[4gyc]
RYXXWLFTXXLXXXXL	RL15	GTXLAXVGADGIMIGT	GT15	2	3	[3hao, 2i20]
RYAXWLFTXXLXXXXL	RL15	GTXLAXVGADGIMIGT	GT15	2	3	[1s8l, 1s8j, 1e0p, 1r2n, 1r84, 4hyx, 1f4z, 1jv7, 1pxs, 1jv6, 1pxr, 4hwl, 1qkp, 1qko, 1s54, 1s53, 1o0a, 1mgy, 3han, 3hap, 3haq, 3har, 2wjk, 2wjl, 3has, 1c3w, 1q5i, 2ntu, 1kme, 2ntw, 1s52, 1s51, 1py6, 1vjm, 1tn5, 1x0i, 1x0k, 3utv, 3utw, 1tn0, 3utx, 1xji, 3uty]
RYXXWLFTXXLXXXXL	RL15	GADGIMIGTXLVGALT	GT15	2	3	[1fbk]
RYAXWLFTXXLXXXXL	RL15	GADGIMIGTXLVGALT	GT15	2	3	[1brx, 1at9, 1bm1, 1q5i, 1brr, 1s52, 1ucq, 1pxr, 4hwl, 1p8h, 1x0k, 1tn0, 3har, 3utx]
RNXTVXLWSAYXVXXL	RL15	YAXWLFTTXLLXLXLA	YA15	5	2	[1brx, 1at9, 1e0p, 1r84, 1r2n, 4hyx, 1f4z, 1pxs, 1pxr, 4hwl, 1qkp, 1qko, 1brd, 1s54, 1s53, 1o0a, 1p8h, 3han, 1kg8, 3hap, 3haq, 2wjk, 3har, 4md2, 2wjl, 3has, 4md1, 1c3w, 1bm1, 2ntu, 1kme, 1f50, 2ntw, 1s52, 1s51, 1py6, 4ov0, 1vjm, 1tn5, 3mbv, 1x0i, 1x0k, 3utv, 1tn0, 3utw, 3utx, 1xji, 3uty]
RYAXWLFTXXLXXXXL	RL15	YAXWLFTTXLLXLXLA	YA15	2	2	[1at9, 1e0p, 1r2n, 1r84, 1pxs, 1pxr, 4hwl, 1vgo, 1s54, 1s53, 1o0a, 3han, 1kg8, 3hap, 3haq, 3har, 2wjk, 2wjl, 3has, 1q5i, 1f50, 2z55, 1tn5, 3utv, 3utw, 1tn0, 3utx, 3uty, 1brx, 4hyx, 1f4z, 1qkp, 1qko, 1brd, 1p8h, 4md2, 4md1, 1c3w, 1bm1, 2ntu, 1kme, 2ntw, 1s52, 1s51, 1py6, 4ov0, 1vjm, 3mbv, 1x0i, 1x0k, 1xji]
RYXXWMVTXPLXXXXL	RL15	YEYLVAMFIPIWSGLA	YA15	2	1	[2m3g]
RYXXWXLTXPLIVYFL	RL15	YVTLVGISGXAAXAYA	YA15	2	1	[2ksy, 1jgj]
RYAXWLFTXXLXXXXL	RL15	ARYAXWLFTTXLXXXD	AD15	2	2	[1m0k, 1at9, 1e0p, 1r2n, 1r84, 1pxs, 1ap9, 1pxr, 4hwl, 1vgo, 1s54, 1s53, 1o0a, 3han, 1kg9, 1kg8, 3hap, 3haq, 3har, 2wjk, 2wjl, 3has, 1q5i, 1f50, 2z55, 1tn5, 3nsb, 1cwq, 3utv, 3utw, 1tn0, 3utx, 3uty, 1brx, 1brr, 1p8i, 1ucq, 4hyx, 1f4z, 1qkp, 1qko, 1p8h, 4md2, 4md1, 3ns0, 1c3w, 1bm1, 2ntu, 1kme, 2ntw, 1s52, 1s51, 1py6, 4ov0, 1vjm, 3mbv, 1x0i, 1x0k, 1xji]
RYAXWLFTXXLXXXXL	RL15	ILVPGIASAAYLXMFF	IF15	2	1	[2z55, 1vgo]
RYXXWLFTXXLXXXXL	RL15	LXXXDGIMIXTGLXXA	LA15	2	3	[1fbk, 3hao, 2i20, 4fpd]
RXXTVXLWAIYPFIWL	RL15	LGXXXLXGINLXLVXA	LA15	5	1	[4gyc]
RYXWWLFSTICXIVVL	RL15	LXGXDALMIXTGLXXA	LA15	4	3	[1uaz]
RXVWWAISTAAMLXXL	RL15	LWSAYPVVWLIGSEGA	LA15	4	5	[1fbb, 1brr]
RXXTVXLWAIYPFIWL	RL15	LDLVTXVGFGFIALDA	LA15	5	6	[4gyc, 3qap, 3qdc, 1jgj]
RYAXWLFTXXLXXXXL	RL15	LXXXDGIMIXTGLXXA	LA15	2	3	[1m0k, 1at9, 1e0p, 1r2n, 1r84, 1pxs, 1ap9, 1pxr, 4hwl, 1s54, 1s53, 1o0a, 3han, 1kg9, 1kg8, 3haq, 3har, 2wjk, 2wjl, 3has, 1q5i, 1f50, 1tn5, 3nsb, 3utv, 3utw, 1tn0, 3utx, 3uty, 1brx, 1brr, 1p8i, 1ucq, 4hyx, 1f4z, 1qkp, 1qko, 1p8h, 4md2, 4md1, 3ns0, 1c3w, 1bm1, 2ntu, 1kme, 2ntw, 1s52, 1s51, 1py6, 4ov0, 1vjm, 3mbv, 1x0k, 1xji]
RNXTVXLWSAYXVXXL	RL15	LWSAYPVVWLIGSEGA	LA15	5	5	[1brr]
RXVWWAISTAAMLXXL	RL15	LXXXDGIMIXTGLXXA	LA15	4	3	[1e0p, 1r84, 1r2n, 1pxs, 1ap9, 1pxr, 4hwl, 1s54, 1s53, 1o0a, 1kg9, 3hao, 1c8r, 1kg8, 3har, 2wjk, 2wjl, 1kgb, 1q5j, 2zzl, 1q5i, 1f50, 1tn5, 3nsb, 1tn0, 3utx, 3uty, 4fpd, 1brr, 1fbk, 1ucq, 1p8u, 1f4z, 1ixf, 3vi0, 1qko, 1p8h, 4md2, 4md1, 3ns0, 1c3w, 2ntu, 1kme, 2ntw, 1s52, 1s51, 1py6, 4ov0, 1iw9, 3vhz, 2i20, 2i21, 1vjm, 3mbv, 3t45, 1x0k]
RYAXWLFTXXLXXXXL	RL15	LXGXDALMIVTGLXGA	LA15	2	3	[2z55, 1vgo]
RYXXWMVTXPLXXXXL	RL15	LVAMFIPIWSGLAXMA	LA15	2	1	[1xio, 2m3g, 4tl3]
RYXDWLFTXXLLLXXL	RL15	LXXXDGIMIXTGLXXA	LA15	2	3	[1q5j]
RYXXWXLTXPLIVYFL	RL15	LDLVTXVGFGFIALDA	LA15	2	6	[3qap, 3qdc, 1jgj]
RYXWWLFSTIAFLXVL	RL15	LXGXDALMIVTGLXGA	LA15	4	3	[2z55, 1vgo, 2ei4]
RYXXWXLTXPLIVYFL	RL15	LXGISGIAAVAYXXXA	LA15	2	1	[1gue, 3qap, 3qdc, 2f93, 2ksy, 2f95, 1jgj, 1h68, 1gu8]
RNXTVXLWSAYXVXXL	RL15	STAAMLYXLYVXFFGF	SF15	5	4	[1s8l, 1at9, 1e0p, 1s8j, 1r84, 1r2n, 4hyx, 1f4z, 1pxs, 1pxr, 4hwl, 1qkp, 1qko, 1s54, 1s53, 3han, 3hao, 3hap, 3haq, 3har, 2wjl, 3has, 1c3w, 1bm1, 1q5i, 2ntu, 1kme, 1s52, 1s51, 1py6, 2i20, 1vjm, 1tn5, 1x0i, 1x0k, 3utv, 1tn0, 3utw, 3utx, 1xji, 3uty, 4fpd]
RWFWYAISCACXXVVL	RL15	TKLFTXITFDIAMCVT	TT15	4	3	[3vvk, 3qbl, 3qbg, 3qbi, 3qbk]
RNXTVXLWSAYXVXXL	RL15	TAAMLYXLYVXFFGFT	TT15	5	4	[1s8l, 1at9, 1e0p, 1s8j, 1r84, 1r2n, 4hyx, 1pxs, 1pxr, 4hwl, 1qkp, 1qko, 1s54, 1s53, 3han, 3hao, 3hap, 3haq, 3har, 3has, 1bm1, 1q5i, 1kme, 1s52, 1s51, 1py6, 1vjm, 1tn5, 1x0i, 1x0k, 3utv, 1tn0, 3utw, 3utx, 1xji, 3uty]
RWFWYAISCACXXVVL	RL15	TFDIAMCVTGLAAAXT	TT15	4	3	[3qbl, 3a7k, 3abw]
RXLTWALSTPMILLXL	RL15	TKLFTXITFDIAMCVT	TT15	2	3	[3qbl, 3vvk, 3qbg, 3qbi, 3qbk]
RXLTWALSTPMILLXL	RL15	TFDIAMCVTGLAAAXT	TT15	2	3	[3qbl, 3abw]
RYAXWLFTXXLXXXXL	RL15	AXWLFTTPLLXLXLAL	AL15	2	2	[1brx, 1at9, 1e0p, 1r2n, 1r84, 4hyx, 1f4z, 1pxs, 1pxr, 1qkp, 1qko, 1brd, 1vgo, 1s54, 1s53, 3han, 3hap, 3haq, 3har, 2wjk, 2wjl, 3has, 1c3w, 1bm1, 1q5i, 2ntu, 1kme, 2ntw, 1s52, 1s51, 1py6, 1vjm, 1tn5, 1x0i, 1x0k, 3utv, 3utw, 1tn0, 3utx, 1xji, 3uty]
RXLTWALSTPMILLXL	RL15	ATLMIPLVSISSYLGL	AL15	2	1	[1e12]
RNXTVXLWSAYXVXXL	RL15	AXWLFTTPLLXLXLAL	AL15	5	2	[1brx, 1at9, 1e0p, 1r84, 1r2n, 4hyx, 1f4z, 1pxs, 1pxr, 1qkp, 1qko, 1brd, 1s54, 1s53, 3han, 3hap, 3haq, 2wjk, 3har, 2wjl, 3has, 1c3w, 1bm1, 2ntu, 1kme, 2ntw, 1s52, 1s51, 1py6, 1vjm, 1tn5, 1x0i, 1x0k, 3utv, 1tn0, 3utw, 3utx, 1xji, 3uty]
RXVWWAISTAAMLXXL	RL15	AXWLFTTPLLXLXLAL	AL15	4	2	[1e0p, 1r84, 1r2n, 1f4z, 1pxs, 1pxr, 1qko, 1s54, 1s53, 2wjk, 2wjl, 1c3w, 1q5i, 2ntu, 1kme, 2ntw, 1s52, 1s51, 1py6, 1vjm, 1tn5, 1x0k, 1tn0, 3utx, 3uty]
RXLTWALSTPMILLXL	RL15	AYSALDIVAKYIFAFL	AL15	2	6	[3qbl, 3vvk, 3qbg, 3abw, 3qbi, 3qbk]
RYAXWLFTXXLXXXXL	RL15	AIAFTMXLXMLLGYGL	AL15	2	1	[1at9, 1kme, 1brr, 1s52, 1r2n, 1r84, 4hwl, 1qkp, 3han, 3hap, 3har, 3utx, 1xji, 3has, 3uty]
RYXXWMVTXPLXXXXL	RL15	FLMSTQIVVITSGLIA	FA15	2	3	[1xio, 2m3g, 4tl3]
RXLTWALSTPMILLXL	RL15	FTXITFDIXMCVTGLA	FA15	2	3	[3qbl, 3vvk, 3qbg, 3abw, 3qbi, 3qbk]
RXLTWALSTPMILLXL	RL15	FTXIAADIXMCVTGLA	FA15	2	3	[1e12, 2jaf]
RWAFYAISCAFFXVXL	RL15	FTXIAADIXMCVTGLA	FA15	4	3	[1e12]
RWFWYAISCACXXVVL	RL15	FTXITFDIXMCVTGLA	FA15	4	3	[3vvk, 3qbl, 3abw, 3qbg, 3qbi, 3qbk]
RXXWYICGVCAFLXIL	RL15	FLMSTQIVVITSGLIA	FA15	4	3	[1xio, 2m3g, 4tl3]
RXVWWAISTAAMLXXL	RL15	DWLXTTPLXXXXLXLL	DL15	4	2	[1c3w, 1e0p, 1q5i, 2ntu, 1kme, 1pxs, 1pxr, 1vjm, 1tn5, 1qko, 1s54, 1s53, 1x0k, 1tn0, 2wjl]
RYAXWLFTXXLXXXXL	RL15	DWLXTTPLXXXXLXLL	DL15	2	2	[1brx, 1c3w, 1bm1, 1e0p, 1q5i, 2ntu, 1kme, 1pxs, 1pxr, 1vjm, 1tn5, 1qkp, 1qko, 1brd, 1vgo, 1s54, 1s53, 1x0k, 1tn0, 2wjl, 3has]
RNXTVXLWSAYXVXXL	RL15	DWLXTTPLXXXXLXLL	DL15	5	2	[1brx, 1c3w, 1bm1, 1e0p, 2ntu, 1kme, 1pxs, 1pxr, 1vjm, 1tn5, 1qkp, 1qko, 1brd, 1s54, 1s53, 1x0k, 1tn0, 2wjl, 3has]
RWFWYAISCACXXVVL	RL15	TAITFDIXMCVTGLAA	TA15	4	3	[3vvk, 3qbl, 3abw, 3qbg, 3qbi, 3qbk]
RXLTWALSTPMILLXL	RL15	TAITFDIXMCVTGLAA	TA15	2	3	[3qbl, 3vvk, 3qbg, 3abw, 3qbi, 3qbk]
RXLTWALSTPMILLXL	RL15	TVIAADIXMCVTGLAA	TA15	2	3	[1e12, 2jaf]
RWAFYAISCAFFXVXL	RL15	TVIAADIXMCVTGLAA	TA15	4	3	[1e12]
RXLTWALSTPMILLXL	RL15	TILVPVVSIASYTGLA	TA15	2	1	[3qbl, 3vvk, 3qbg, 3abw, 3qbi, 3qbk]
RXLTWALSTPMILLXL	RL15	AITFDIAXCVTGLAXA	AA15	2	3	[3qbl, 3vvk, 3qbg, 3abw, 3qbi, 3qbk]
RWFWYAISCACXXVVL	RL15	AITFDIAXCVTGLAXA	AA15	4	3	[3vvk, 3qbl, 3a7k, 3abw, 3qbg, 3qbi, 3qbk]
RYAXWLFTXXLXXXXL	RL15	AVGADGIMIGTGLVGA	AA15	2	3	[3hap]
RYXXWMVTXPLXXXXL	RL15	AMXIPIWSGLAYXAMA	AA15	2	1	[1xio, 2m3g]
RYAXWLFTXXLXXXXL	RL15	AITILVPGIASAAYLA	AA15	2	1	[2z55, 1vgo]
RXLTWALSTPMILLXL	RL15	ILVPVVSIASYTGLAS	IS15	2	1	[3qbl, 3vvk, 3qbg, 3abw, 3qbi, 3qbk]
RYXXWXLTXPLIVYFL	RL15	SGIAAVAYXVMALGVG	SG15	2	1	[3qap, 3qdc, 2ksy, 1jgj]
RXLTWALSTPMILLXL	RL15	SLFTVIAADIGMCVTG	SG15	2	3	[2jaf]
RXXWYICGVCAFLXIL	RL15	STQIVVITSGLIAXLS	SS15	4	3	[2m3g]
RYXXWMVTXPLXXXXL	RL15	STQIVVITSGLIAXLS	SS15	2	3	[2m3g]
RYAXWLFTXXLXXXXL	RL15	KFYAITTLVPAIAFTA	KA15	2	1	[1pxs]
RXLTWALSTPMILLXL	RL15	SWAYXXLDIVAKYXFA	SA15	2	6	[3qbl, 3vvk, 3qbg, 3abw, 3qbi, 3qbk]
RNXTVXLWSAYXVXXL	RL15	LDVXAKVGFGLILLRS	LS15	5	6	[1brx, 1c3w, 1at9, 1bm1, 1e0p, 1q5i, 2ntu, 1kme, 1pxs, 2i20, 1pxr, 1vjm, 1tn5, 1qko, 1s54, 1s53, 1x0k, 3hao, 1tn0]
RXLTWALSTPMILLXL	RL15	LMIPLVSIXSYLGLLS	LS15	2	1	[1e12]
RYAXWLFTXXLXXXXL	RL15	LDVXAKVGFGFVLLRS	LS15	2	6	[1vgo]
RXLTWALSTPMILLXL	RL15	LIAVSTILVPVVSIAS	LS15	2	1	[3qbl, 3vvk, 3qbg, 3qbi, 3qbk]
RYAXWLFTXXLXXXXL	RL15	LDVXAKVGFGLILLRS	LS15	2	6	[1brx, 1c3w, 1at9, 1bm1, 1e0p, 1q5i, 2ntu, 1kme, 1pxs, 1pxr, 1vjm, 1tn5, 1qko, 1s54, 1s53, 1x0k, 1tn0]
RYXXWLFTXXLXXXXL	RL15	FYAIXTLXXXIAFTXY	FY15	2	1	[3hao, 2i20, 4fpd]
RNXTVXLWSAYXVXXL	RL15	FVWWAISTAAMLYXLY	FY15	5	4	[1m0k, 1at9, 1e0p, 1r84, 1r2n, 1pxs, 1pxr, 1ap9, 4hwl, 1s54, 1s53, 1o0a, 3han, 3hao, 1kg9, 1kg8, 3hap, 3haq, 2wjk, 3har, 2wjl, 3has, 1q5j, 2zzl, 1f50, 3nsb, 1tn5, 3utv, 1tn0, 3utw, 3utx, 3uty, 4fpd, 1brx, 1brr, 1p8i, 1fbk, 1ucq, 4hyx, 1f4z, 1ixf, 1qkp, 3vi0, 1qko, 1p8h, 1qm8, 4md2, 2zfe, 4md1, 1iw6, 3ns0, 1c3w, 1bm1, 2ntu, 1kme, 2ntw, 1s52, 1s51, 1py6, 4ov0, 1iw9, 2i20, 1vjm, 1x0s, 3mbv, 1x0k, 1x…
RYAXWLFTXXLXXXXL	RL15	FYAIXTLXXXIAFTXY	FY15	2	1	[1brx, 1s8l, 1s8j, 1e0p, 1r2n, 1r84, 4hyx, 1f4z, 1jv7, 1pxs, 1jv6, 1pxr, 1qkp, 1qko, 1s54, 1s53, 1o0a, 1mgy, 3han, 1kg8, 3hap, 3haq, 3har, 2wjk, 2wjl, 3has, 1c3w, 1bm1, 1q5i, 2ntu, 1kme, 2ntw, 1s51, 1py6, 4ov0, 1vjm, 1tn5, 1x0i, 1x0k, 1tn0, 1xji]
RYXDWLFTXXLLLXXL	RL15	AIXTLXXXIAFTXXLS	AS15	2	1	[1q5j]
RYXXWLFTXXLXXXXL	RL15	AIXTLXXXIAFTXXLS	AS15	2	1	[1fbk, 3hao, 2i20, 4fpd]
RYAXWLFTXXLXXXXL	RL15	AIXTLXXXIAFTXXLS	AS15	2	1	[1m0k, 1s8l, 1at9, 1s8j, 1e0p, 1r2n, 1r84, 1jv7, 1pxs, 1jv6, 1pxr, 1ap9, 4hwl, 1s54, 1s53, 1o0a, 3han, 1kg9, 1kg8, 3hap, 3haq, 3har, 2wjk, 2wjl, 3has, 1q5i, 1f50, 1tn5, 3nsb, 1cwq, 1tn0, 1brx, 1brr, 1p8i, 1ucq, 4hyx, 1f4z, 1qkp, 1qko, 1brd, 1p8h, 1mgy, 4md2, 4md1, 3ns0, 1c3w, 1bm1, 2ntu, 1kme, 2ntw, 1s52, 1s51, 1py6, 4ov0, 1vjm, 3mbv, 1x0i, 1x0k, 1xji]
RNXTVXLWSAYXVXXL	RL15	AAMLYILYVLFFGFTS	AS15	5	4	[1qkp, 1s52, 3utv]
RXXTVXLWAIYPFIWL	RL15	YALFGMGAVAFXGLVY	YY15	5	4	[4gyc, 3qap, 3qdc, 2ksy, 1jgj]
RYXXWXLTXPLIVYFL	RL15	YYVTLVGISGIAAXAY	YY15	2	1	[1gue, 3qap, 3qdc, 2f93, 2ksy, 2f95, 1jgj, 1h68, 1gu8]
RYAXWLFTXXLXXXXL	RL15	YYAITILVPGIASAAY	YY15	2	1	[1vgo]
RYXXWXLTXPLIVYFL	RL15	YVXLVGISGIAAVAYV	YV15	2	1	[1gue, 3qap, 3qdc, 2f93, 2f95, 1h68, 1gu8]
RYAXWLFTXXLXXXXL	RL15	IXXLXXXIAFTXXLXM	IM15	2	1	[1m0k, 1s8l, 1at9, 1s8j, 1e0p, 1r2n, 1r84, 1jv7, 1pxs, 1jv6, 1ap9, 1pxr, 4hwl, 1s54, 1s53, 1o0a, 3han, 1kg9, 1kg8, 3hap, 3haq, 3har, 2wjk, 2wjl, 3has, 1q5i, 1f50, 1tn5, 3nsb, 1cwq, 1tn0, 1brx, 1brr, 1p8i, 1ucq, 4hyx, 1f4z, 1qkp, 1qko, 1brd, 1p8h, 1mgy, 4md2, 4md1, 3ns0, 1c3w, 1bm1, 2ntu, 1kme, 2ntw, 1s52, 1s51, 1py6, 4ov0, 1vjm, 3mbv, 1x0i, 1x0k, 1xji]
RYXXWLFTXXLXXXXL	RL15	IXXLXXXIAFTXXLXM	IM15	2	1	[1fbk, 3hao, 2i20, 4fpd]
RYAXWLFTXXLXXXXL	RL15	ITXLVPGIAXAAYXXM	IM15	2	1	[2z55, 1vgo]
RYXXWXLTXPLIVYFL	RL15	ITLNTVVMLAGFAXAM	IM15	2	3	[3qap, 3qdc, 2ksy, 1jgj]
RWAFYAISCAFFXVXL	RL15	IAADIGMCVTGLAXAM	IM15	4	3	[1e12]
RXLTWALSTPMILLXL	RL15	IAADIGMCVTGLAXAM	IM15	2	3	[1e12]
RYXDWLFTXXLLLXXL	RL15	IXXLXXXIAFTXXLXM	IM15	2	1	[1q5j]
RPEWIXLALGTALXGL	RL15	NIETLLFMVLDVSAKV	NV15	0	6	[3utv]
RNXTVXLWSAYXVXXL	RL15	NIETLLFMVLDVSAKV	NV15	5	6	[1brr, 1s52, 1r84, 1r2n, 4hyx, 4hwl, 1qkp, 3han, 3hap, 3utv, 3haq, 3utw, 3har, 3utx, 1xji, 3has, 3uty]
RXVWWAISTAAMLXXL	RL15	NIETLLFMVLDVSAKV	NV15	4	6	[4hwl, 1brr, 1s52, 1r84, 1r2n, 3utx, 3uty]
RXLTWALSTPMILLXL	RL15	TSWAYSXLDIVAKYXF	TF15	2	6	[3qbl, 3vvk, 3qbg, 3abw, 3qbi, 3qbk]
RYAXWLFTXXLXXXXL	RL15	TILVPGIASAAYLXMF	TF15	2	1	[2z55, 1vgo]
RYAXWLFTXXLXXXXL	RL15	YAITXLVPGIASAAYL	YL15	2	1	[2z55, 1vgo]
RYAXWLFTXXLXXXXL	RL15	YAIXXLXXXIAFTXXL	YL15	2	1	[1s8l, 1at9, 1s8j, 1e0p, 1r2n, 1r84, 1jv7, 1pxs, 1jv6, 1pxr, 4hwl, 1s54, 1s53, 1o0a, 3han, 1kg8, 3hap, 3haq, 3har, 2wjk, 2wjl, 3has, 1q5i, 1f50, 1tn5, 1tn0, 1brx, 1ucq, 4hyx, 1f4z, 1qkp, 1qko, 1p8h, 1mgy, 4md2, 4md1, 1c3w, 1bm1, 2ntu, 1kme, 2ntw, 1s52, 1s51, 1py6, 4ov0, 1vjm, 3mbv, 1x0i, 1x0k, 1xji]
RXLTWALSTPMILLXL	RL15	YSXLDIVAKYIFAFXL	YL15	2	6	[3qbl, 3vvk, 3qbg, 3abw, 3qbi, 3qbk]
RYXDWLFTXXLLLXXL	RL15	YAIXXLXXXIAFTXXL	YL15	2	1	[1q5j]
RYXXWLFTXXLXXXXL	RL15	YAIXXLXXXIAFTXXL	YL15	2	1	[1fbk, 3hao, 2i20, 4fpd]
RYAXWLFTXXLXXXXL	RL15	VXAIAFTMXLSMLLGY	VY15	2	1	[1at9, 1kme, 1brr, 1s52, 1r2n, 1r84, 4hwl, 1qkp, 3hap, 3har, 3utx, 1xji, 3has, 3uty]
RYXDWLFTXXLLLXXL	RL15	TLXXXIAFTXXLSMLL	TL15	2	1	[1q5j]
RYXXWLFTXXLXXXXL	RL15	TTLXXXIAFTXXLSML	TL15	2	1	[1fbk, 3hao, 2i20, 4fpd]
RYAXWLFTXXLXXXXL	RL15	TLXXXIAFTXXLSMLL	TL15	2	1	[1s8l, 1at9, 1s8j, 1e0p, 1r2n, 1r84, 1pxs, 1pxr, 1ap9, 4hwl, 1s54, 1s53, 1o0a, 3han, 1kg9, 1kg8, 3hap, 3haq, 3har, 2wjk, 2wjl, 3has, 1q5i, 1f50, 1tn5, 3nsb, 1tn0, 3utx, 3uty, 1brx, 1brr, 1ucq, 4hyx, 1f4z, 1qkp, 1qko, 1brd, 1p8h, 4md2, 4md1, 3ns0, 1c3w, 1bm1, 2ntu, 1kme, 2ntw, 1s52, 1s51, 1py6, 4ov0, 1vjm, 3mbv, 1x0k, 1xji]
RYXXWLFTXXLXXXXL	RL15	TLXXXIAFTXXLSMLL	TL15	2	1	[1fbk, 3hao, 2i20, 4fpd]
RYAXWLFTXXLXXXXL	RL15	TTLXXXIAFTXXLSML	TL15	2	1	[1m0k, 1s8l, 1at9, 1s8j, 1e0p, 1r2n, 1r84, 1jv7, 1pxs, 1jv6, 1pxr, 1ap9, 4hwl, 1s54, 1o0a, 3han, 1kg9, 1kg8, 3hap, 3haq, 3har, 2wjk, 2wjl, 3has, 1q5i, 1f50, 1tn5, 3nsb, 1tn0, 1brx, 1brr, 1p8i, 1ucq, 4hyx, 1f4z, 1qkp, 1qko, 1brd, 1p8h, 4md2, 4md1, 3ns0, 1c3w, 1bm1, 2ntu, 1kme, 2ntw, 1s52, 1s51, 1py6, 4ov0, 1vjm, 3mbv, 1x0i, 1x0k, 1xji]
RYXDWLFTXXLLLXXL	RL15	TTLXXXIAFTXXLSML	TL15	2	1	[1q5j]
RXLTWALSTPMILLXL	RL15	TLMIPLVSISSYLGLL	TL15	2	1	[1e12]
RYAXWLFTXXLXXXXL	RL15	IAFTMXLSMLLGYGLT	IT15	2	1	[4hwl, 1at9, 1s52]
RYAXWLFTXXLXXXXL	RL15	PAIAFTMXLSMXLGYG	PG15	2	1	[1at9, 1kme, 1brr, 1s52, 1r2n, 1r84, 4hwl, 1qkp, 3han, 3hap, 3har, 3utx, 1xji, 3has]
RYXXWLLTXPLLTVEL	RL15	AAXLGFLAALMIVLGY	AY15	2	3	[3ddl]
RYAXWLFTXXLXXXXL	RL15	APAIAFTMYLSMLLGY	AY15	2	1	[3han]
RXLWGFLSTIPFVWXL	RL15	AAXLGFLAALMIVLGY	AY15	4	3	[3ddl]
RXXTVXLWAIYPFIWL	RL15	ALFGMGAVAFXGLVYY	AY15	5	4	[4gyc, 3qap, 3qdc, 2f93, 2ksy, 2f95, 1jgj]
RYXXWXLTXPLIVYFL	RL15	REFGIVITLNTVVMLA	RA15	2	3	[1gue, 3qdc, 2f93, 2ksy, 2f95, 1jgj, 1h68, 1gu8]
RYXXWXLTXPLIVYFL	RL15	RYYVTLVGISGIAAVA	RA15	2	1	[3qdc, 2f93, 2f95]
RXXWYICGVCAFLXIL	RL15	TLIGFLMSTQIVVITS	TS15	4	3	[2m3g]
RNXTVXLWSAYXVXXL	RL15	TVVLWSAYXVVWLIGS	TS15	5	5	[1brx, 1at9, 1bm1, 1brr, 1s52, 1r84, 1r2n, 1pxr, 1ap9, 4hwl, 3han, 3hap, 3utv, 1tn0, 3har, 3utx, 1xji, 3has, 3uty]
RXVWWAISTAAMLXXL	RL15	TVVLWSAYXVVWLIGS	TS15	4	5	[4hwl, 1fbb, 1brr, 1s52, 1r84, 1r2n, 1tn0, 3har, 1ap9, 1pxr, 3utx, 3uty]
RYXXWMVTXPLXXXXL	RL15	TLIGFLMSTQIVVITS	TS15	2	3	[2m3g]
RNXTVXLWSAYXVXXL	RL15	VVLWSAYXVVWXIGSE	VE15	5	5	[1at9, 1brr, 1s52, 1r84, 1r2n, 1pxr, 1ap9, 4hwl, 3han, 3hap, 3utv, 1tn0, 3har, 3utx, 1xji, 3has, 3uty]
RXVWWAISTAAMLXXL	RL15	VVLWSAYXVVWXIGSE	VE15	4	5	[4hwl, 1fbb, 1brr, 1s52, 1r84, 1r2n, 1tn0, 3har, 1ap9, 1pxr, 3utx, 3uty]
RWAFYAISCAFFXVXL	RL15	VIXADIGMCVTGLAAA	VA15	4	3	[1e12]
RXLTWALSTPMILLXL	RL15	VIXADIGMCVTGLAAA	VA15	2	3	[1e12]
RYXXWXLTXPLIVYFL	RL15	VITLNTVVMLAGFAGA	VA15	2	3	[3qap, 3qdc, 2ksy, 1jgj]
RYAXWLFTXXLXXXXL	RL15	FKXLRNVTVVLWXAYP	FP15	2	5	[1e0p, 1pxs, 1pxr, 4hwl, 1qkp, 1qko, 1s54, 1s53, 3haq, 3har, 2wjl, 3has, 1c3w, 2ntu, 1kme, 2ntw, 1s52, 1s51, 1py6, 1vjm, 1tn5, 1x0k, 1tn0, 3utx, 3uty]
RXVWWAISTAAMLXXL	RL15	FKXLRNVTVVLWXAYP	FP15	4	5	[1c3w, 1e0p, 2ntu, 1kme, 2ntw, 1s52, 1s51, 1py6, 1pxs, 2i20, 1pxr, 4hwl, 1vjm, 1tn5, 1qko, 1s54, 1s53, 1x0k, 3hao, 1tn0, 3utx, 2wjl, 3uty]
RYAXWLFTXXLXXXXL	RL15	KKFYAIXTLVPAIAFT	KT15	2	1	[2ntu, 1s54, 1s53]
RYAXWLFTXXLXXXXL	RL15	EYYAITILVPGIASAA	EA15	2	1	[1vgo]
RYXXWLFTXXLXXXXL	RL15	KFYAIXTLVXXIAFTM	KM15	2	1	[3hao, 2i20]
RYAXWLFTXXLXXXXL	RL15	KFYAIXTLVXXIAFTM	KM15	2	1	[1c3w, 1e0p, 1q5i, 2ntu, 1kme, 2ntw, 1s51, 1py6, 1f4z, 1pxr, 1vjm, 1qko, 1s54, 1s53, 1x0i, 1x0k, 1tn0, 3utw, 3haq, 2wjk, 2wjl]
RYXXWXLTXPLIVYFL	RL15	GIVITLNTVVMLAXFA	GA15	2	3	[1gue, 3qap, 3qdc, 2f93, 2ksy, 2f95, 1jgj, 1h68, 1gu8]
RYXXWXLTXPLIVYFL	RL15	TLNTVVMLAGFAGAMV	TV15	2	3	[3qap, 3qdc, 1jgj]
RYXXWMVTXPLXXXXL	RL15	YLVAMFIPIWSGLAYM	YM15	2	1	[2m3g]
RYXXWMVTXPLXXXXL	RL15	VAMFIPIWSGLAYMAM	VM15	2	1	[1xio, 2m3g, 4tl3]
RYXXWXLTXPLIVYFL	RL15	DSREFGIVITLNTVVM	DM15	2	3	[2f93, 2f95]
RYXXWXLTXPLIVYFL	RL15	EFGIVITLNTVVMLAG	EG15	2	3	[1gue, 3qap, 3qdc, 2f93, 2ksy, 2f95, 1jgj, 1h68, 1gu8]
RXXTVXLWAIYPFIWL	RL15	MGAVAFXGLVYYLVGP	MP15	5	4	[1gue, 4gyc, 3qap, 3qdc, 2f93, 2ksy, 2f95, 1jgj, 1gu8, 1h68]
RXXTVXLWAIYPFIWL	RL15	GAVAFXGLVYYLVGPM	GM15	5	4	[1gue, 4gyc, 3qap, 3qdc, 2f93, 2ksy, 2f95, 1jgj, 1gu8, 1h68]
RYXWWLFSTIAFLXVL	RL15	VTIGTLIGVDALMIVT	VT15	4	3	[1vgo]
RYAXWLFTXXLXXXXL	RL15	VTIGTLIGVDALMIVT	VT15	2	3	[1vgo]
RWAFYAISCAFFXVXL	RL15	AADIGMCVTGLAAAMT	AT15	4	3	[1e12]
RXLTWALSTPMILLXL	RL15	AADIGMCVTGLAAAMT	AT15	2	3	[1e12]
RXLTWALSTPMILLXL	RL15	AVSTILVPVVSIASYT	AT15	2	1	[3qbl, 3vvk, 3qbg, 3qbi, 3qbk]
RXXTVXLWAIYPFIWL	RL15	AVAFXGLVYYLVGPMT	AT15	5	4	[1gue, 4gyc, 3qap, 3qdc, 2f93, 2ksy, 2f95, 1jgj, 1gu8, 1h68]
RXXTVXLWAIYPFIWL	RL15	FGMGAVAFXGLVYYLV	FV15	5	4	[1gue, 4gyc, 3qap, 3qdc, 2f93, 2ksy, 2f95, 1jgj, 1gu8, 1h68]
RXXTVXLWAIYPFIWL	RL15	YLDLVTKVGFGFIALD	YD15	5	6	[1gue, 4gyc, 3qap, 3qdc, 2f93, 2ksy, 2f95, 1jgj, 1gu8, 1h68]
RYXXWXLTXPLIVYFL	RL15	YLDLVTKVGFGFIALD	YD15	2	6	[1gue, 3qap, 3qdc, 2f93, 2ksy, 2f95, 1jgj, 1h68, 1gu8]
RYXXWXLTXPLIVYFL	RL15	ISGIAAVAYXVMALGV	IV15	2	1	[3qap, 3qdc, 2ksy, 1jgj]
RYXXWXLTXPLIVYFL	RL15	GIAAVAYXVMALGVGW	GW15	2	1	[3qap, 3qdc, 2ksy, 1jgj]
RYAXWLFTXXLXXXXL	RL15	PFYAITTLVPAIAFTM	PM15	2	1	[1tn5]
RYAXWLFTXXLXXXXL	RL15	DVSAKVGFGLILLRSR	DR15	2	6	[1brx]
RNXTVXLWSAYXVXXL	RL15	DVSAKVGFGLILLRSR	DR15	5	6	[1brx]
RYXWWLFSTICXIVVL	RL15	GVDALMIVTGLXGALS	GS15	4	3	[1uaz]
RYXWWLFSTIAFLXVL	RL15	GVDALMIVTGLXGALS	GS15	4	3	[3wqj]
RYXWWLFSTIAFLXVL	RL15	LVXVLWTAYPILXXXG	LG15	4	5	[2z55, 1vgo, 3wqj, 2ei4]
RYXXWMVTXPLXXXXL	RL15	LIGFLMSTQIVVITSG	LG15	2	3	[2m3g]
RYXXWLLTXPLLTVEL	RL15	LAAKLGFLAALXIVXG	LG15	2	3	[3ddl]
RXXWYICGVCAFLXIL	RL15	LIGFLMSTQIVVITSG	LG15	4	3	[2m3g]
RYAXWLFTXXLXXXXL	RL15	LXXXIAFTMXLXMLLG	LG15	2	1	[1brx, 1at9, 1bm1, 1kme, 1brr, 1s52, 1r2n, 1r84, 4hwl, 1qkp, 3han, 3hap, 3har, 3utx, 1xji, 3has, 3uty]
RXLWGFLSTIPFVWXL	RL15	LAAKLGFLAALXIVXG	LG15	4	3	[3ddl]
RNXTVXLWSAYXVXXL	RL15	ETLLFMVLDVSAKVGL	EL15	5	6	[1p8i, 1fbk, 4fpd]
RNXTVXLWSAYXVXXL	RL15	DTXLFMVLDVSAKVGF	DF15	5	6	[2wjk]
RXXTVXLWAIYPFIWL	RL15	DVALIVYLDLVTKVGF	DF15	5	6	[4gyc, 3qap, 3qdc, 2f93, 2ksy, 2f95, 1jgj]
RYXXWXLTXPLIVYFL	RL15	DVALIVYLDLVTKVGF	DF15	2	6	[3qap, 3qdc, 2f93, 2ksy, 2f95, 1jgj]
RNXTVXLWSAYXVXXL	RL15	YRFVWWAISTAAMLYI	YI15	5	4	[1ap9]
RXVWWAISTAAMLXXL	RL15	DQGTILAXVGADGIMI	DI15	4	3	[1q5i, 1kme, 1s54, 1s53, 1r84, 1r2n, 1tn0, 3uty]
RNXTVXLWSAYXVXXL	RL15	DQGTILAXVGADGIMI	DI15	5	3	[1s8l, 1s8j, 1kme, 1r84, 1r2n, 4hyx, 1qkp, 1s54, 1s53, 1x0i, 3han, 3utv, 3haq, 1tn0, 3utw, 1xji, 3has, 3uty]
RYAXWLFTXXLXXXXL	RL15	DQGTILAXVGADGIMI	DI15	2	3	[1s8l, 1s8j, 1q5i, 1kme, 1r2n, 1r84, 4hyx, 1jv7, 1jv6, 1qkp, 1s54, 1s53, 1x0i, 1mgy, 3han, 3utv, 3hap, 3haq, 3utw, 1tn0, 1xji, 3has, 3uty]
RXVWWAISTAAMLXXL	RL15	VPLNIETLLFMVLDVS	VS15	4	6	[1r84, 1r2n]
RNXTVXLWSAYXVXXL	RL15	VPLNIETLLFMVLDVS	VS15	5	6	[1r84, 1r2n]
RYXXWMVTXPLXXXXL	RL15	LMSTQIVVITSGLIAD	LD15	2	3	[1xio, 2m3g, 4tl3]
RXXWYICGVCAFLXIL	RL15	LMSTQIVVITSGLIAD	LD15	4	3	[1xio, 2m3g, 4tl3]
RNXTVXLWSAYXVXXL	RL15	QTLLFMVLDVSAKVGF	QF15	5	6	[1f50, 1f4z]
RYXXWLLTXPLLTVEL	RL15	PLAAKLGFLAALMIVL	PL15	2	3	[3ddl]
RXLWGFLSTIPFVWXL	RL15	PLAAKLGFLAALMIVL	PL15	4	3	[3ddl]
RYXXWLLTXPLLTVEL	RL15	AKLGFLAALMIVLGYP	AP15	2	3	[3ddl]
RXLWGFLSTIPFVWXL	RL15	AKLGFLAALMIVLGYP	AP15	4	3	[3ddl]
RXLWGFLSTIPFVWXL	RL15	LGFLAALMIVLGYXGE	LE15	4	3	[3ddl]
RYXXWLLTXPLLTVEL	RL15	LGFLAALMIVLGYXGE	LE15	2	3	[3ddl]
RYXXWLLTXPLLTVEL	RL15	MMVSALVVFIAGYHYF	MF15	2	1	[3ddl]
RYXXWMVTXPLXXXXL	RL15	MFIPIWSGLAYMAMAI	MI15	2	1	[2m3g]
RYXXWMVTXPLXXXXL	RL15	EYLVAMFIPIWSGLAY	EY15	2	1	[2m3g]
RNXTVXLWSAYXVXXL	RL15	PLNIETLLFMVLDVSA	PA15	5	6	[1r84, 1r2n, 3utv]
RPEWIXLALGTALXGL	RL15	PLNIETLLFMVLDVSA	PA15	0	6	[3utv]
RXVWWAISTAAMLXXL	RL15	PLNIETLLFMVLDVSA	PA15	4	6	[1r84, 1r2n]
RYXXWLLTXPLLTVEL	RL15	ISMMVSALVVFIAGYH	IH15	2	1	[3ddl]
RYXXWLLTXPLLTVEL	RL15	RISMMVSALVVFIAGY	RY15	2	1	[3ddl]
RYXXWLLTXPLLTVEL	RL15	MVSALVVFIAGYHYFR	MR15	2	1	[3ddl]
NVTVVLWSAYXVVWLI	NI15	VLWSAYXVVXLIGSEG	VG15	5	5	[1brr, 1s52, 1r84, 1r2n, 1pxr, 1ap9, 4hwl, 3han, 3hap, 3utv, 1tn0, 3har, 3utx, 1xji, 3has, 3uty]
NVTVVLWSAYXVVWLI	NI15	VTVVLWSAYXVVXLIG	VG15	5	5	[1m0k, 1at9, 1e0p, 1r84, 1r2n, 1pxs, 1pxr, 1ap9, 4hwl, 1s54, 1s53, 1o0a, 3han, 3hao, 1kg9, 1kg8, 3hap, 3haq, 2wjk, 3har, 2wjl, 3has, 1q5j, 2zzl, 1f50, 3nsb, 1tn5, 3utv, 1tn0, 3utw, 3utx, 3uty, 4fpd, 1brx, 1brr, 1p8i, 1fbk, 1ucq, 4hyx, 1f4z, 1ixf, 1qkp, 3vi0, 1qko, 1brd, 1p8h, 1qm8, 4md2, 2zfe, 4md1, 1iw6, 3ns0, 1c3w, 1bm1, 2ntu, 1kme, 2ntw, 1s52, 1s51, 1py6, 4ov0, 1iw9, 2i20, 1vjm, 1x0s, 3mbv, 1x…
NTLTALVAVLWTAYPI	NI15	AFMVLDVTAKVGFXFV	AV15	5	6	[1vgo]
NVTVVLWSAYXVVWLI	NI15	LNIETLLFMVLDVSAK	LK15	5	6	[1r84, 1r2n, 3utv]
NVTVVLWSAYXVVWLI	NI15	WXXSTAAMLYXLYXXF	WF15	5	4	[1m0k, 1at9, 1e0p, 1s8j, 1r84, 1r2n, 1pxs, 1pxr, 1ap9, 4hwl, 1s54, 1s53, 1o0a, 3han, 3hao, 1kg9, 1kg8, 3hap, 3haq, 3har, 2wjk, 2wjl, 3has, 1q5j, 1q5i, 1f50, 3nsb, 1tn5, 3utv, 1tn0, 3utw, 3utx, 3uty, 4fpd, 1brx, 1brr, 1p8i, 1fbk, 1ucq, 4hyx, 1f4z, 1qkp, 3vi0, 1qko, 1p8h, 4md2, 2zfe, 4md1, 1iw6, 3ns0, 1c3w, 1bm1, 2ntu, 1kme, 2ntw, 1s52, 1s51, 1py6, 4ov0, 1iw9, 2i20, 1vjm, 1x0s, 3mbv, 1x0k, 1xji]
NVTVVLWSAYXVVWLI	NI15	AISTAAMLYXLXVXFF	AF15	5	4	[1at9, 1e0p, 1s8j, 1r84, 1r2n, 1pxs, 1pxr, 4hwl, 1s54, 1s53, 1o0a, 3han, 3hao, 1kg8, 3hap, 3haq, 2wjk, 3har, 3has, 2wjl, 1q5j, 1q5i, 1tn5, 3utv, 1tn0, 3utw, 3utx, 3uty, 4fpd, 1fbk, 1ucq, 4hyx, 1f4z, 1qkp, 1qko, 1brd, 1p8h, 4md2, 4md1, 1c3w, 1bm1, 2ntu, 1kme, 2ntw, 1s52, 1s51, 1py6, 4ov0, 2i20, 1vjm, 3mbv, 1x0k, 1xji]
NVTVVLWSAYXVVWLI	NI15	QGTILAXVGADGIMIG	QG15	5	3	[1s8j, 1kme, 1r84, 1r2n, 4hyx, 1qkp, 1s54, 1s53, 3han, 3utv, 3haq, 1tn0, 3utw, 1xji, 3has, 3uty]
NVTVVLWSAYXVVWLI	NI15	WWAXSTAAMLYILYVA	WA15	5	4	[3has]
NVTVVLWSAYXVVWLI	NI15	LWSAYPVVWLIGSEGA	LA15	5	5	[1brr]
NVTVVLWSAYXVVWLI	NI15	STAAMLYXLYVXFFGF	SF15	5	4	[1at9, 1e0p, 1s8j, 1r84, 1r2n, 4hyx, 1f4z, 1pxs, 1pxr, 4hwl, 1qkp, 1qko, 1s54, 1s53, 3han, 3hao, 3hap, 3haq, 3har, 2wjl, 3has, 1c3w, 1bm1, 1q5i, 2ntu, 1kme, 1s52, 1s51, 1py6, 2i20, 1vjm, 1tn5, 1x0k, 3utv, 1tn0, 3utw, 3utx, 1xji, 3uty, 4fpd]
NVTVVLWSAYXVVWLI	NI15	TAAMLYXLYVXFFGFT	TT15	5	4	[1at9, 1e0p, 1s8j, 1r84, 1r2n, 4hyx, 1pxs, 1pxr, 4hwl, 1qkp, 1qko, 1s54, 1s53, 3han, 3hao, 3hap, 3haq, 3har, 3has, 1bm1, 1q5i, 1kme, 1s52, 1s51, 1py6, 1vjm, 1tn5, 1x0k, 3utv, 1tn0, 3utw, 3utx, 1xji, 3uty]
NTLTALVAVLWTAYPI	NI15	LDVXAKVGFGFVLLRS	LS15	5	6	[1vgo]
NVTVVLWSAYXVVWLI	NI15	LDVXAKVGFGLILLRS	LS15	5	6	[1brx, 1c3w, 1at9, 1bm1, 1e0p, 1q5i, 2ntu, 1kme, 1pxs, 2i20, 1pxr, 1vjm, 1tn5, 1qko, 1s54, 1s53, 1x0k, 3hao, 1tn0]
NVTVVLWSAYXVVWLI	NI15	FVWWAISTAAMLYXLY	FY15	5	4	[1m0k, 1at9, 1e0p, 1r84, 1r2n, 1pxs, 1pxr, 1ap9, 4hwl, 1s54, 1s53, 1o0a, 3han, 3hao, 1kg9, 1kg8, 3hap, 3haq, 2wjk, 3har, 2wjl, 3has, 1q5j, 2zzl, 1f50, 3nsb, 1tn5, 3utv, 1tn0, 3utw, 3utx, 3uty, 4fpd, 1brx, 1brr, 1p8i, 1fbk, 1ucq, 4hyx, 1f4z, 1ixf, 1qkp, 3vi0, 1qko, 1p8h, 1qm8, 4md2, 2zfe, 4md1, 1iw6, 3ns0, 1c3w, 1bm1, 2ntu, 1kme, 2ntw, 1s52, 1s51, 1py6, 4ov0, 1iw9, 2i20, 1vjm, 1x0s, 3mbv, 1x0k, 1x…
NVTVVLWSAYXVVWLI	NI15	AAMLYILYVLFFGFTS	AS15	5	4	[1qkp, 1s52, 3utv]
NVTVVLWSAYXVVWLI	NI15	NIETLLFMVLDVSAKV	NV15	5	6	[1brr, 1s52, 1r84, 1r2n, 4hyx, 4hwl, 1qkp, 3han, 3hap, 3utv, 3haq, 3utw, 3har, 3utx, 1xji, 3has, 3uty]
RYAXWLFTXXLXXXXL	RL15	ADGIMIGTGLVGALTK	AK15	2	3	[1at9]
NVTVVLWSAYXVVWLI	NI15	TVVLWSAYXVVWLIGS	TS15	5	5	[1brx, 1at9, 1bm1, 1brr, 1s52, 1r84, 1r2n, 1pxr, 1ap9, 4hwl, 3han, 3hap, 3utv, 1tn0, 3har, 3utx, 1xji, 3has, 3uty]
NVTVVLWSAYXVVWLI	NI15	VVLWSAYXVVWXIGSE	VE15	5	5	[1at9, 1brr, 1s52, 1r84, 1r2n, 1pxr, 1ap9, 4hwl, 3han, 3hap, 3utv, 1tn0, 3har, 3utx, 1xji, 3has, 3uty]
NTLTALVAVLWTAYPI	NI15	LXFMVLDVTAKVGFGF	LF15	5	6	[1vgo]
NVTVVLWSAYXVVWLI	NI15	DVSAKVGFGLILLRSR	DR15	5	6	[1brx]
NVTVVLWSAYXVVWLI	NI15	DQGTILAXVGADGIMI	DI15	5	3	[1s8j, 1kme, 1r84, 1r2n, 4hyx, 1qkp, 1s54, 1s53, 3han, 3utv, 3haq, 1tn0, 3utw, 1xji, 3has, 3uty]
NVTVVLWSAYXVVWLI	NI15	ETLLFMVLDVSAKVGL	EL15	5	6	[1p8i, 1fbk, 4fpd]
NVTVVLWSAYXVVWLI	NI15	YRFVWWAISTAAMLYI	YI15	5	4	[1ap9]
NVTVVLWSAYXVVWLI	NI15	DTXLFMVLDVSAKVGF	DF15	5	6	[2wjk]
NVTVVLWSAYXVVWLI	NI15	VPLNIETLLFMVLDVS	VS15	5	6	[1r84, 1r2n]
NVTVVLWSAYXVVWLI	NI15	QTLLFMVLDVSAKVGF	QF15	5	6	[1f50, 1f4z]
NTLTALVAVLWTAYPI	NI15	FSTIAFLFVLYYLLTS	FS15	5	4	[1vgo]
NTLTALVAVLWTAYPI	NI15	TIAFLFVLYYLLTSLR	TR15	5	4	[1vgo]
NVTVVLWSAYXVVWLI	NI15	PLNIETLLFMVLDVSA	PA15	5	6	[1r84, 1r2n, 3utv]
VTVVLWSAYXVVXLIG	VG15	LNIETLLFMVLDVSAK	LK15	5	6	[1r84, 1r2n, 3utv]
VLWSAYXVVXLIGSEG	VG15	LNIETLLFMVLDVSAK	LK15	5	6	[1r84, 1r2n, 3utv]
VALIVYLDLVTXVGFG	VG15	AILGLIILLGINLGLV	AV15	6	1	[1h2s]
VDVALIVYLDLVTXVG	VG15	AILGLIILLGINLGLV	AV15	6	1	[1h2s]
VDVALIVYLDLVTXVG	VG15	TLVGISGIAAVAYXVM	TM15	6	1	[3qap, 3qdc, 2ksy, 1jgj, 1h2s]
VALIVYLDLVTXVGFG	VG15	TLVGISGIAAVAYXVM	TM15	6	1	[1gue, 4gyc, 3qap, 3qdc, 2f93, 2ksy, 2f95, 1jgj, 1h68, 1gu8, 1h2s]
VALIVYLDLVTXVGFG	VG15	GAIGMLVGTLAFAWAG	GG15	6	0	[1gue, 4gyc, 3qap, 3qdc, 2f93, 2ksy, 2f95, 1jgj, 1h68, 1gu8]
VALIVYLDLVTXVGFG	VG15	GISGIAAVAYXVMALG	GG15	6	1	[3qap, 3qdc, 2ksy, 1jgj]
VDVALIVYLDLVTXVG	VG15	GISGIAAVAYXVMALG	GG15	6	1	[3qap, 3qdc, 2ksy, 1jgj]
VDVALIVYLDLVTXVG	VG15	GAIGMLVGTLAFAWAG	GG15	6	0	[3qap, 3qdc, 2ksy, 1jgj]
VSTILVXVVSIASYTG	VG15	ALXGLSILLFVFMTRG	AG15	1	0	[3vvk, 3qbi]
VSTILVXVVSIASYTG	VG15	KLFTAITFDIAMCVTG	KG15	1	3	[3qbl, 3vvk, 3qbg, 3qbi, 3qbk]
VLWSAYXVVXLIGSEG	VG15	WXXSTAAMLYXLYXXF	WF15	5	4	[1brr, 1s52, 1r84, 1r2n, 1pxr, 1ap9, 4hwl, 3han, 3utv, 3hap, 1tn0, 3har, 3utx, 1xji, 3uty, 3has]
VSTILVXVVSIASYTG	VG15	WAXSXLDIVAKYXFAF	WF15	1	6	[3qbl, 3vvk, 3qbg, 3abw, 3qbi, 3qbk]
VTVVLWSAYXVVXLIG	VG15	WXXSTAAMLYXLYXXF	WF15	5	4	[1m0k, 1at9, 1e0p, 1r84, 1r2n, 1pxs, 1pxr, 1ap9, 4hwl, 1s54, 1s53, 1o0a, 3han, 3hao, 1kg9, 1kg8, 3hap, 3haq, 3har, 2wjk, 2wjl, 3has, 1q5j, 1f50, 3nsb, 1tn5, 3utv, 1tn0, 3utw, 3utx, 3uty, 4fpd, 1brx, 1brr, 1p8i, 1fbk, 1ucq, 4hyx, 1f4z, 1qkp, 3vi0, 1qko, 1p8h, 4md2, 2zfe, 4md1, 1iw6, 3ns0, 1c3w, 1bm1, 2ntu, 1kme, 2ntw, 1s52, 1s51, 1py6, 4ov0, 1iw9, 2i20, 1vjm, 1x0s, 3mbv, 1x0k, 1xji]
VSTILVXVVSIASYTG	VG15	LYINIALXGLXILXFV	LV15	1	0	[3qbl, 3vvk, 3qbg, 3abw, 3qbi, 3qbk]
VLWSAYXVVXLIGSEG	VG15	KXLRNVTVVLWSAYXV	KV15	5	5	[1s52, 1r84, 1r2n, 1pxr, 4hwl, 3han, 3utv, 3hap, 1tn0, 3utx, 1xji, 3har, 3uty, 3has]
VTVVLWSAYXVVXLIG	VG15	KXLRNVTVVLWSAYXV	KV15	5	5	[1brx, 1e0p, 1r84, 1r2n, 4hyx, 1f4z, 1pxs, 1pxr, 4hwl, 1qkp, 1qko, 1s54, 1s53, 1o0a, 3han, 3hao, 3hap, 3haq, 2wjk, 3har, 2wjl, 3has, 1c3w, 1bm1, 2ntu, 1kme, 2ntw, 1s52, 1s51, 1py6, 2i20, 1vjm, 1tn5, 1x0k, 3utv, 1tn0, 3utw, 3utx, 1xji, 3uty]
VTVVLWSAYXVVXLIG	VG15	QGTILAXVGADGIMIG	QG15	5	3	[1kme, 1r84, 1r2n, 4hyx, 1qkp, 1s54, 1s53, 3han, 3utv, 3haq, 1tn0, 3utw, 1xji, 3has, 3uty]
VLWSAYXVVXLIGSEG	VG15	QGTILAXVGADGIMIG	QG15	5	3	[1r84, 1r2n, 3han, 3utv, 1tn0, 1xji, 3uty, 3has]
VLWSAYXVVXLIGSEG	VG15	AISTAAMLYXLXVXFF	AF15	5	4	[1s52, 1r84, 1r2n, 1pxr, 4hwl, 3han, 3utv, 3hap, 1tn0, 3utx, 1xji, 3har, 3has, 3uty]
VTVVLWSAYXVVXLIG	VG15	AISTAAMLYXLXVXFF	AF15	5	4	[1at9, 1e0p, 1r84, 1r2n, 1pxs, 1pxr, 4hwl, 1s54, 1s53, 1o0a, 3han, 3hao, 1kg8, 3hap, 3haq, 2wjk, 3har, 3has, 2wjl, 1q5j, 1tn5, 3utv, 1tn0, 3utw, 3utx, 3uty, 4fpd, 1fbk, 1ucq, 4hyx, 1f4z, 1qkp, 1qko, 1brd, 1p8h, 4md2, 4md1, 1c3w, 1bm1, 2ntu, 1kme, 2ntw, 1s52, 1s51, 1py6, 4ov0, 2i20, 1vjm, 3mbv, 1x0k, 1xji]
VALIVYLDLVTXVGFG	VG15	ILGLIILLGINLGLVA	IA15	6	1	[1h2s]
VDVALIVYLDLVTXVG	VG15	ILGLIILLGINLGLVA	IA15	6	1	[1h2s]
VSTILVXVVSIASYTG	VG15	IALAGLSILLFVFMTR	IR15	1	0	[3qbl, 3vvk, 3qbg, 3qbi, 3qbk]
VDVALIVYLDLVTXVG	VG15	IXWILXTPLIVYXLGL	IL15	6	2	[3qap, 3qdc, 2ksy, 1jgj]
VSTILVXVVSIASYTG	VG15	ITFDIAMXVTGLAXAL	IL15	1	3	[3qbl, 3vvk, 3qbg, 3abw, 3qbi, 3qbk]
VALIVYLDLVTXVGFG	VG15	IXWILXTPLIVYXLGL	IL15	6	2	[1gue, 3qap, 3qdc, 2f93, 2ksy, 2f95, 1jgj, 1h68, 1gu8]
VALIVYLDLVTXVGFG	VG15	VGISGIAAVAYXVXAL	VL15	6	1	[1gue, 4gyc, 3qap, 3qdc, 2ksy, 1jgj, 1h68, 1gu8, 1h2s]
VLWSAYXVVXLIGSEG	VG15	VGXDGIMIXTGLVXAL	VL15	5	3	[1fbb, 1brr, 1s52, 1r84, 1r2n, 1pxr, 1ap9, 4hwl, 3han, 3utv, 3hap, 1tn0, 3utx, 1xji, 3har, 3uty, 3has]
VDVALIVYLDLVTXVG	VG15	VGISGIAAVAYXVXAL	VL15	6	1	[3qap, 3qdc, 2ksy, 1jgj, 1h2s]
VDVALIVYLDLVTXVG	VG15	WILTTPLIVYFLGLLA	WA15	6	2	[3qdc]
VSTILVXVVSIASYTG	VG15	WALSTPMILLALGLLA	WA15	1	2	[3vvk, 3qbi]
VLWSAYXVVXLIGSEG	VG15	WWAXSTAAMLYILYVA	WA15	5	4	[3has]
VTVVLWSAYXVVXLIG	VG15	WWAXSTAAMLYILYVA	WA15	5	4	[3has]
VALIVYLDLVTXVGFG	VG15	WILTTPLIVYFLGLLA	WA15	6	2	[3qdc, 1h68, 1gu8]
VALIVYLDLVTXVGFG	VG15	GLIILLGINLGLVXAT	GT15	6	1	[4gyc]
VLWSAYXVVXLIGSEG	VG15	GADGIMIGTXLVGALT	GT15	5	3	[4hwl, 1fbb, 1brr, 1s52, 2brd, 1tn0, 1pxr, 3utx, 3har]
VALIVYLDLVTXVGFG	VG15	YVTLVGISGXAAXAYA	YA15	6	1	[2ksy, 1jgj]
VDVALIVYLDLVTXVG	VG15	YVTLVGISGXAAXAYA	YA15	6	1	[2ksy, 1jgj]
VALIVYLDLVTXVGFG	VG15	LGXIGMLVGTLAFAWA	LA15	6	0	[1gue, 4gyc, 3qap, 3qdc, 2f93, 2ksy, 2f95, 1jgj, 1h68, 1gu8]
VDVALIVYLDLVTXVG	VG15	LGXIGMLVGTLAFAWA	LA15	6	0	[3qap, 3qdc, 2ksy, 1jgj]
VALIVYLDLVTXVGFG	VG15	LXGISGIAAVAYXXXA	LA15	6	1	[1gue, 4gyc, 3qap, 3qdc, 2f93, 2ksy, 2f95, 1jgj, 1h68, 1gu8, 1h2s]
VALIVYLDLVTXVGFG	VG15	LGXXXLXGINLXLVXA	LA15	6	1	[4gyc, 1h2s]
VLWSAYXVVXLIGSEG	VG15	LWSAYPVVWLIGSEGA	LA15	5	5	[1fbb, 1brr, 2brd]
VDVALIVYLDLVTXVG	VG15	LXGISGIAAVAYXXXA	LA15	6	1	[3qap, 3qdc, 2ksy, 1jgj, 1h2s]
VDVALIVYLDLVTXVG	VG15	LGXXXLXGINLXLVXA	LA15	6	1	[1h2s]
VTVVLWSAYXVVXLIG	VG15	LWSAYPVVWLIGSEGA	LA15	5	5	[1brr]
VSTILVXVVSIASYTG	VG15	SLYINIALAGLSILXF	SF15	1	0	[3qbl, 3vvk, 3qbg, 3abw, 3qbi, 3qbk]
VLWSAYXVVXLIGSEG	VG15	STAAMLYXLYVXFFGF	SF15	5	4	[1s52, 1r84, 1r2n, 1pxr, 4hwl, 3han, 3utv, 3hap, 1tn0, 3utx, 1xji, 3har, 3uty, 3has]
VTVVLWSAYXVVXLIG	VG15	STAAMLYXLYVXFFGF	SF15	5	4	[1at9, 1e0p, 1r84, 1r2n, 4hyx, 1f4z, 1pxs, 1pxr, 4hwl, 1qkp, 1qko, 1s54, 1s53, 3han, 3hao, 3hap, 3haq, 3har, 2wjl, 3has, 1c3w, 1bm1, 2ntu, 1kme, 1s52, 1s51, 1py6, 2i20, 1vjm, 1tn5, 1x0k, 3utv, 1tn0, 3utw, 3utx, 1xji, 3uty, 4fpd]
VTVVLWSAYXVVXLIG	VG15	TAAMLYXLYVXFFGFT	TT15	5	4	[1at9, 1e0p, 1r84, 1r2n, 4hyx, 1pxs, 1pxr, 4hwl, 1qkp, 1qko, 1s54, 1s53, 3han, 3hao, 3hap, 3haq, 3har, 3has, 1bm1, 1kme, 1s52, 1s51, 1py6, 1vjm, 1tn5, 1x0k, 3utv, 1tn0, 3utw, 3utx, 1xji, 3uty]
VLWSAYXVVXLIGSEG	VG15	TAAMLYXLYVXFFGFT	TT15	5	4	[1s52, 1r84, 1r2n, 1pxr, 4hwl, 3han, 3utv, 3hap, 1tn0, 3utx, 1xji, 3har, 3uty, 3has]
VSTILVXVVSIASYTG	VG15	TFDIAMCVTGLAAAXT	TT15	1	3	[3qbl, 3abw]
VSTILVXVVSIASYTG	VG15	TKLFTXITFDIAMCVT	TT15	1	3	[3qbl, 3vvk, 3qbg, 3qbi, 3qbk]
VSTILVXVVSIASYTG	VG15	AYSALDIVAKYIFAFL	AL15	1	6	[3qbl, 3vvk, 3qbg, 3abw, 3qbi, 3qbk]
VALIVYLDLVTXVGFG	VG15	DWILTTPLIVYXLXLL	DL15	6	2	[1gue, 3qdc, 2f93, 2f95, 1jgj, 1h68, 1gu8]
VDVALIVYLDLVTXVG	VG15	DWILTTPLIVYXLXLL	DL15	6	2	[3qdc, 1jgj]
VSTILVXVVSIASYTG	VG15	DIVAKYIFAFXLLNYL	DL15	1	6	[3qbl, 3vvk, 3qbg, 3qbi, 3qbk]
VSTILVXVVSIASYTG	VG15	FTXITFDIXMCVTGLA	FA15	1	3	[3qbl, 3vvk, 3qbg, 3abw, 3qbi, 3qbk]
VDVALIVYLDLVTXVG	VG15	FWLGAIGMLVGTLAFA	FA15	6	0	[3qap, 3qdc, 2ksy, 1jgj, 1h2s]
VALIVYLDLVTXVGFG	VG15	FWLGAIGMLVGTLAFA	FA15	6	0	[1gue, 4gyc, 3qap, 3qdc, 2f93, 2ksy, 2f95, 1jgj, 1h68, 1gu8, 1h2s]
VSTILVXVVSIASYTG	VG15	TAITFDIXMCVTGLAA	TA15	1	3	[3qbl, 3vvk, 3qbg, 3abw, 3qbi, 3qbk]
VDVALIVYLDLVTXVG	VG15	TLFWLGAIGMLVGTLA	TA15	6	0	[3qap, 3qdc, 2ksy, 1jgj, 1h2s]
VALIVYLDLVTXVGFG	VG15	TLFWLGAIGMLVGTLA	TA15	6	0	[1gue, 4gyc, 3qap, 3qdc, 2ksy, 1jgj, 1h68, 1gu8, 1h2s]
VSTILVXVVSIASYTG	VG15	AITFDIAXCVTGLAXA	AA15	1	3	[3qbl, 3vvk, 3qbg, 3abw, 3qbi, 3qbk]
VDVALIVYLDLVTXVG	VG15	SGIAAVAYXVMALGVG	SG15	6	1	[3qap, 3qdc, 2ksy, 1jgj]
VALIVYLDLVTXVGFG	VG15	SGIAAVAYXVMALGVG	SG15	6	1	[3qap, 3qdc, 2ksy, 1jgj]
VALIVYLDLVTXVGFG	VG15	VRLRNLTVXLWAIYPF	VF15	6	5	[1gue, 4gyc, 3qap, 3qdc, 2f93, 2ksy, 2f95, 1jgj, 1h68, 1gu8]
VDVALIVYLDLVTXVG	VG15	VRLRNLTVXLWAIYPF	VF15	6	5	[3qap, 3qdc, 2ksy, 1jgj]
VTVVLWSAYXVVXLIG	VG15	LDVXAKVGFGLILLRS	LS15	5	6	[1brx, 1c3w, 1at9, 1bm1, 1e0p, 1q5i, 2ntu, 1kme, 1pxs, 2i20, 1pxr, 1vjm, 1tn5, 1qko, 1s54, 1s53, 1x0k, 3hao, 1tn0]
VLWSAYXVVXLIGSEG	VG15	LDVXAKVGFGLILLRS	LS15	5	6	[1q5i, 1tn0, 1pxr]
VSTILVXVVSIASYTG	VG15	SWAYXXLDIVAKYXFA	SA15	1	6	[3qbl, 3vvk, 3qbg, 3abw, 3qbi, 3qbk]
VLWSAYXVVXLIGSEG	VG15	AAMLYILYVLFFGFTS	AS15	5	4	[1s52, 3utv]
VTVVLWSAYXVVXLIG	VG15	AAMLYILYVLFFGFTS	AS15	5	4	[1qkp, 1s52, 3utv]
VLWSAYXVVXLIGSEG	VG15	FVWWAISTAAMLYXLY	FY15	5	4	[1fbb, 1brr, 1s52, 1r84, 1r2n, 1pxr, 1ap9, 4hwl, 3han, 2brd, 3utv, 3hap, 1tn0, 3utx, 1xji, 3har, 3uty, 3has]
VTVVLWSAYXVVXLIG	VG15	FVWWAISTAAMLYXLY	FY15	5	4	[1m0k, 1at9, 1e0p, 1r84, 1r2n, 1pxs, 1pxr, 1ap9, 4hwl, 1s54, 1s53, 1o0a, 3han, 3hao, 1kg9, 1kg8, 3hap, 3haq, 2wjk, 3har, 2wjl, 3has, 1q5j, 2zzl, 1f50, 3nsb, 1tn5, 3utv, 1tn0, 3utw, 3utx, 3uty, 4fpd, 1brx, 1brr, 1p8i, 1fbk, 1ucq, 4hyx, 1f4z, 1ixf, 1qkp, 3vi0, 1qko, 1p8h, 1qm8, 4md2, 2zfe, 4md1, 1iw6, 3ns0, 1c3w, 1bm1, 2ntu, 1kme, 2ntw, 1s52, 1s51, 1py6, 4ov0, 1iw9, 3vhz, 2i20, 1vjm, 1x0s, 3mbv, 3t…
VALIVYLDLVTXVGFG	VG15	YYVTLVGISGIAAXAY	YY15	6	1	[1gue, 4gyc, 3qap, 3qdc, 2f93, 2ksy, 2f95, 1jgj, 1h68, 1gu8]
VDVALIVYLDLVTXVG	VG15	YYVTLVGISGIAAXAY	YY15	6	1	[3qap, 3qdc, 2ksy, 1jgj]
VDVALIVYLDLVTXVG	VG15	YVXLVGISGIAAVAYV	YV15	6	1	[3qap, 3qdc]
VALIVYLDLVTXVGFG	VG15	YVXLVGISGIAAVAYV	YV15	6	1	[1gue, 4gyc, 3qap, 3qdc, 2f93, 2f95, 1h68, 1gu8]
VSTILVXVVSIASYTG	VG15	INIALAGLSILLFVFM	IM15	1	0	[3qbl, 3vvk, 3qbg, 3abw, 3qbi, 3qbk]
VSTILVXVVSIASYTG	VG15	TSWAYSXLDIVAKYXF	TF15	1	6	[3qbl, 3vvk, 3qbg, 3abw, 3qbi, 3qbk]
VLWSAYXVVXLIGSEG	VG15	NIETLLFMVLDVSAKV	NV15	5	6	[1brr, 1s52, 1r84, 1r2n, 4hwl, 3han, 3utv, 3hap, 3utx, 1xji, 3har, 3uty, 3has]
VTVVLWSAYXVVXLIG	VG15	NIETLLFMVLDVSAKV	NV15	5	6	[1brr, 1s52, 1r84, 1r2n, 4hyx, 4hwl, 1qkp, 3han, 3hap, 3utv, 3haq, 3utw, 3har, 3utx, 1xji, 3has, 3uty]
VSTILVXVVSIASYTG	VG15	YSXLDIVAKYIFAFXL	YL15	1	6	[3qbl, 3vvk, 3qbg, 3abw, 3qbi, 3qbk]
VALIVYLDLVTXVGFG	VG15	VPRYIDWILTTPLIVY	VY15	6	2	[2ksy, 1jgj]
VDVALIVYLDLVTXVG	VG15	VPRYIDWILTTPLIVY	VY15	6	2	[2ksy, 1jgj]
VALIVYLDLVTXVGFG	VG15	TTLFWLGAIGMLVGTL	TL15	6	0	[3qap, 3qdc, 2ksy, 1jgj, 1h2s]
VSTILVXVVSIASYTG	VG15	TWALSTXMILLALGLL	TL15	1	2	[3qbl, 3vvk, 3qbg, 3qbi, 3qbk]
VDVALIVYLDLVTXVG	VG15	TTLFWLGAIGMLVGTL	TL15	6	0	[3qap, 3qdc, 2ksy, 1jgj, 1h2s]
VSTILVXVVSIASYTG	VG15	IVAKYIFAFLLLNYLT	IT15	1	6	[3qbl, 3vvk, 3qbg, 3qbi, 3qbk]
VDVALIVYLDLVTXVG	VG15	RYYVTLVGISGIAAVA	RA15	6	1	[3qdc]
VALIVYLDLVTXVGFG	VG15	RYYVTLVGISGIAAVA	RA15	6	1	[4gyc, 3qdc, 2f93, 2f95]
VTVVLWSAYXVVXLIG	VG15	TVVLWSAYXVVWLIGS	TS15	5	5	[1brx, 1at9, 1bm1, 1brr, 1s52, 1r84, 1r2n, 1pxr, 1ap9, 4hwl, 3han, 3hap, 3utv, 1tn0, 3har, 3utx, 1xji, 3has, 3uty]
VLWSAYXVVXLIGSEG	VG15	TVVLWSAYXVVWLIGS	TS15	5	5	[1fbb, 1brr, 1s52, 1r84, 1r2n, 1pxr, 1ap9, 4hwl, 3han, 2brd, 3utv, 3hap, 1tn0, 3utx, 1xji, 3har, 3uty, 3has]
VLWSAYXVVXLIGSEG	VG15	VVLWSAYXVVWXIGSE	VE15	5	5	[1fbb, 1brr, 1s52, 1r84, 1r2n, 1pxr, 1ap9, 4hwl, 3han, 2brd, 3utv, 3hap, 1tn0, 3utx, 1xji, 3har, 3uty, 3has]
VTVVLWSAYXVVXLIG	VG15	VVLWSAYXVVWXIGSE	VE15	5	5	[1at9, 1brr, 1s52, 1r84, 1r2n, 1pxr, 1ap9, 4hwl, 3han, 3hap, 3utv, 1tn0, 3har, 3utx, 1xji, 3has, 3uty]
VDVALIVYLDLVTXVG	VG15	LFWLGAIGMLVGTLAF	LF15	6	0	[3qap, 3qdc, 2ksy, 1jgj, 1h2s]
VALIVYLDLVTXVGFG	VG15	LFWLGAIGMLVGTLAF	LF15	6	0	[1gue, 4gyc, 3qap, 3qdc, 2f93, 2ksy, 2f95, 1jgj, 1h68, 1gu8, 1h2s]
VLWSAYXVVXLIGSEG	VG15	FKXLRNVTVVLWXAYP	FP15	5	5	[4hwl, 1s52, 1tn0, 1pxr, 3utx, 3har, 3uty, 3has]
VTVVLWSAYXVVXLIG	VG15	FKXLRNVTVVLWXAYP	FP15	5	5	[1e0p, 1pxs, 1pxr, 4hwl, 1qkp, 1qko, 1s54, 1s53, 3hao, 3haq, 3har, 2wjl, 3has, 1c3w, 2ntu, 1kme, 2ntw, 1s52, 1s51, 1py6, 2i20, 1vjm, 1tn5, 1x0k, 1tn0, 3utx, 3uty]
VSTILVXVVSIASYTG	VG15	NIALAGLSILLFVFMT	NT15	1	0	[3qbl, 3vvk, 3qbg, 3qbi, 3qbk]
VSTILVXVVSIASYTG	VG15	GRYLTWALSTPMILLA	GA15	1	2	[3qbl, 3vvk, 3qbg, 3abw, 3qbi, 3qbk]
VALIVYLDLVTXVGFG	VG15	PRYIXWILTTPLIVYF	PF15	6	2	[1gue, 3qap, 3qdc, 2f93, 2ksy, 2f95, 1jgj, 1h68, 1gu8]
VDVALIVYLDLVTXVG	VG15	PRYIXWILTTPLIVYF	PF15	6	2	[3qap, 3qdc, 2ksy, 1jgj]
VSTILVXVVSIASYTG	VG15	ALDIVAKYIFAFLLLN	AN15	1	6	[3qbl, 3vvk, 3qbg, 3qbi, 3qbk]
VDVALIVYLDLVTXVG	VG15	YXXWILTTPLIVYXLG	YG15	6	2	[3qap, 3qdc, 2ksy, 1jgj]
VALIVYLDLVTXVGFG	VG15	YXXWILTTPLIVYXLG	YG15	6	2	[1gue, 3qap, 3qdc, 2f93, 2ksy, 2f95, 1jgj, 1h68, 1gu8]
VSTILVXVVSIASYTG	VG15	YLTWALSTPMILLALG	YG15	1	2	[3qbl, 3vvk, 3qbg, 3qbi, 3qbk]
VDVALIVYLDLVTXVG	VG15	AIGMLVGTLAFAWAGR	AR15	6	0	[3qap, 3qdc, 2ksy, 1jgj]
VALIVYLDLVTXVGFG	VG15	AIGMLVGTLAFAWAGR	AR15	6	0	[4gyc, 3qap, 3qdc, 2f93, 2ksy, 2f95, 1jgj]
VALIVYLDLVTXVGFG	VG15	FXPRYIDWILTTPLIV	FV15	6	2	[2ksy, 1jgj]
VDVALIVYLDLVTXVG	VG15	FXPRYIDWILTTPLIV	FV15	6	2	[2ksy, 1jgj]
VDVALIVYLDLVTXVG	VG15	ISGIAAVAYXVMALGV	IV15	6	1	[3qap, 3qdc, 2ksy, 1jgj]
VALIVYLDLVTXVGFG	VG15	ISGIAAVAYXVMALGV	IV15	6	1	[3qap, 3qdc, 2ksy, 1jgj]
[truncated: 2,569 more rows]
