# Supplementary material for: The observation of evolutionary interaction pattern pairs in membrane proteins
Source: BMC Struct Biol. 2015 Mar 24;15:6. doi: 10.1186/s12900-015-0033-5 (PMC4379700; doi:10.1186/s12900-015-0033-5)
Supplement: Additional file 1 — EIPP data. Includes derived EIPP information from families (PF00230, PF01036) with tab separated values. Can be viewed with a simple text editor. Each line consists of 7 columns: source pattern, source RegEx, destination pattern, destination RegEx, source helix, destination helix, corresponding PDB-Ids. [file 12900_2015_33_MOESM1_ESM.zip › EIPPs/PF01036/PF01036_15_15.csv]

LRNXTVXLWAIYPFIWL	LL16	GAVAFXGLVYYLVGPMT	GT16	5	4	[1gue, 4gyc, 3qap, 3qdc, 2f93, 2ksy, 2f95, 1jgj, 1gu8, 1h68]
LXIVAKYIFAFLLLNYL	LL16	SSLYINIALAGLSILXF	SF16	6	0	[3vvk, 3qbl]
LVGXDGIMIXXGLXXXL	LL16	ILAXVGADGIMIGTGLV	IV16	3	3	[1at9, 1e0p, 1r2n, 1r84, 1pxs, 1ap9, 1pxr, 4hwl, 1s54, 1s53, 1o0a, 3han, 3hao, 1kg9, 1kg8, 2wjk, 3har, 2wjl, 3has, 1q5j, 1q5i, 1f50, 1tn5, 3utv, 1tn0, 3utx, 4fpd, 3uty, 1brx, 1fbk, 1ucq, 1f4z, 1qkp, 1qko, 1p8h, 4md2, 4md1, 1c3w, 1bm1, 2ntu, 1kme, 2ntw, 1s52, 1s51, 1py6, 4ov0, 2i20, 1vjm, 3mbv, 1x0k, 1xji]
LFMVLXVSAKVGXXLXL	LL16	WLALGTALMGLGXLYFL	WL16	6	0	[1s8l, 1at9, 1e0p, 1s8j, 1r2n, 1r84, 1pxs, 1jv7, 1jv6, 1ap9, 1pxr, 4hwl, 1s54, 1s53, 1o0a, 3han, 3hao, 1kg9, 1kg8, 3hap, 3haq, 2wjk, 3har, 2wjl, 3has, 1q5j, 1q5i, 1f50, 1tn5, 3nsb, 3utv, 1tn0, 3utw, 3utx, 4fpd, 3uty, 1brx, 1fbk, 1ucq, 4hyx, 1f4z, 1qkp, 1qko, 1p8h, 4md2, 4md1, 3ns0, 1c3w, 1bm1, 1kme, 2ntu, 2ntw, 1s52, 1s51, 1py6, 4ov0, 2i20, 1vjm, 3mbv, 1x0i, 1x0k, 1xji]
LXGVXALXIXTGLXGXL	LL16	WWLFSTIAFLXVLYXLL	WL16	3	4	[2z55, 1vgo, 2ei4]
LRNXTVVLWSAYXVXWL	LL16	ETLXFMVLDXXXKVGXG	EG16	5	6	[1s8l, 1at9, 1e0p, 1s8j, 1r84, 1r2n, 1pxs, 1pxr, 1ap9, 4hwl, 1s54, 1s53, 1o0a, 3han, 3hao, 1kg9, 1kg8, 3hap, 3haq, 3har, 2wjl, 3has, 1q5j, 1q5i, 3nsb, 1tn5, 3utv, 1tn0, 3utw, 3utx, 3uty, 4fpd, 1brx, 1brr, 1fbk, 1ucq, 4hyx, 1qkp, 1qko, 1p8h, 4md2, 4md1, 3ns0, 1c3w, 2ntu, 1kme, 2ntw, 1s52, 1s51, 1py6, 4ov0, 2i20, 1vjm, 3mbv, 1x0i, 1x0k, 1xji]
LMSTQIVVITSGLIADL	LL16	LWXICGVCAFLIILWXI	LI16	3	4	[1xio, 2m3g]
LRNXTVVLWSAYXVXWL	LL16	LLXMVLDVSAKVGXGLI	LI16	5	6	[1s8l, 1at9, 1e0p, 1s8j, 1r84, 1r2n, 1pxs, 1pxr, 1ap9, 4hwl, 1s54, 1s53, 1o0a, 3han, 3hao, 1kg9, 1kg8, 3hap, 3haq, 2wjk, 3har, 2wjl, 3has, 1q5j, 1q5i, 1f50, 3nsb, 1tn5, 3utv, 1tn0, 3utw, 3utx, 3uty, 4fpd, 1brx, 1brr, 1fbk, 1ucq, 4hyx, 1f4z, 1qkp, 1qko, 1p8h, 4md2, 4md1, 3ns0, 1c3w, 1bm1, 2ntu, 1kme, 2ntw, 1s52, 1s51, 1py6, 4ov0, 2i20, 1vjm, 3mbv, 1x0i, 1x0k, 1xji]
LXGXLMSTQIVVITSGL	LL16	LWXICGVCAFLIILWXI	LI16	3	4	[2m3g]
LVGXDGIMIXXGLXXXL	LL16	IXTAAMLYXLYVXXFGF	IF16	3	4	[1at9, 1e0p, 1r2n, 1r84, 1f4z, 1pxs, 1pxr, 4hwl, 1qkp, 1qko, 1s54, 1s53, 3han, 3hao, 3har, 2wjl, 3has, 1c3w, 1bm1, 1q5i, 2ntu, 1kme, 1s52, 1s51, 1py6, 2i20, 1vjm, 1tn5, 1x0k, 3utv, 1tn0, 3utx, 1xji, 4fpd, 3uty]
LRNXTVVLWSAYXVXWL	LL16	IXTAAMLYXLYVXXFGF	IF16	5	4	[1s8l, 1at9, 1e0p, 1s8j, 1r84, 1r2n, 4hyx, 1f4z, 1pxs, 1pxr, 4hwl, 1qkp, 1qko, 1s54, 1s53, 3han, 3hao, 3hap, 3haq, 3har, 2wjl, 3has, 1c3w, 1bm1, 1q5i, 2ntu, 1kme, 1s52, 1s51, 1py6, 2i20, 1vjm, 1tn5, 1x0i, 1x0k, 3utv, 1tn0, 3utw, 3utx, 1xji, 3uty, 4fpd]
LRNXTVVLWSAYXVXWL	LL16	IETLXFMVLDVXXKVGF	IF16	5	6	[1brr, 1r84, 1r2n, 4hyx, 1pxs, 1pxr, 4hwl, 1qkp, 1s54, 1s53, 1o0a, 1p8h, 3han, 3hap, 3haq, 3har, 4md2, 3has, 4md1, 3ns0, 1q5j, 1q5i, 1kme, 2ntw, 1s52, 1s51, 1py6, 4ov0, 3nsb, 1tn5, 3mbv, 3utv, 1tn0, 3utw, 3utx, 1xji, 3uty]
LFMVLXVSAKVGXXLXL	LL16	IWLXLGTALMXLGXLYF	IF16	6	0	[1s8l, 1at9, 1s8j, 1r2n, 1r84, 1pxs, 1ap9, 1pxr, 4hwl, 1s54, 1s53, 1o0a, 3han, 3hao, 1kg9, 1kg8, 3hap, 3haq, 2wjk, 3har, 2wjl, 3has, 1q5j, 1q5i, 1f50, 1tn5, 3nsb, 3utv, 1tn0, 3utw, 3utx, 4fpd, 3uty, 1brx, 1fbk, 1ucq, 4hyx, 1f4z, 1qkp, 1qko, 1p8h, 4md2, 4md1, 3ns0, 1c3w, 1bm1, 1kme, 2ntu, 2ntw, 1s52, 1s51, 1py6, 4ov0, 2i20, 1vjm, 3mbv, 1x0k, 1xji]
LRNXTVVLWSAYXVXWL	LL16	MVXDVXAKVGXGXILLR	MR16	5	6	[1brx, 1s8l, 1at9, 1e0p, 1s8j, 1r84, 1r2n, 1f4z, 1pxs, 1pxr, 4hwl, 1qkp, 1qko, 1brd, 1s54, 1s53, 1o0a, 3han, 3hao, 1kg8, 3hap, 3haq, 2wjk, 3har, 2wjl, 3has, 1c3w, 1bm1, 1q5i, 2ntu, 1kme, 2ntw, 1s51, 1py6, 4ov0, 2i20, 1vjm, 1tn5, 1x0i, 1x0k, 1tn0, 3utw, 3utx, 1xji, 4fpd, 3uty]
LFMVLXVSAKVGXXLXL	LL16	VLRNVTVVLWSAYXVVW	VW16	6	5	[1s8l, 1at9, 1e0p, 1s8j, 1r2n, 1r84, 1pxs, 1jv7, 1jv6, 1pxr, 4hwl, 1s54, 1s53, 1o0a, 3han, 3hao, 1kg8, 3hap, 3haq, 2wjk, 3har, 2wjl, 3has, 1q5i, 1tn5, 3utv, 1tn0, 3utw, 3utx, 4fpd, 3uty, 1brx, 4hyx, 1f4z, 1qkp, 1qko, 1brd, 1mgy, 1c3w, 1bm1, 1kme, 2ntu, 2ntw, 1s52, 1s51, 1py6, 4ov0, 2i20, 1vjm, 1x0i, 1x0k, 1xji]
LFMVLXVSAKVGXXLXL	LL16	RNVTVVLWSAYXVVWLI	RI16	6	5	[1at9, 1e0p, 1s8j, 1r2n, 1r84, 1pxs, 1ap9, 1pxr, 4hwl, 1s54, 1s53, 1o0a, 3han, 3hao, 1kg9, 1kg8, 3hap, 3haq, 2wjk, 3har, 2wjl, 3has, 1q5j, 1q5i, 1f50, 1tn5, 3nsb, 3utv, 1tn0, 3utw, 3utx, 4fpd, 3uty, 1brx, 1fbk, 1ucq, 4hyx, 1f4z, 1qkp, 1qko, 1brd, 1p8h, 4md2, 4md1, 3ns0, 1c3w, 1bm1, 1kme, 2ntu, 2ntw, 1s52, 1s51, 1py6, 4ov0, 2i20, 1vjm, 3mbv, 1x0k, 1xji]
LFMVLXVSAKVGXXLXL	LL16	WIWLALGTALMGLGXLY	WY16	6	0	[1fbk, 1r2n, 1r84, 1ucq, 4hyx, 1pxs, 1ap9, 1pxr, 4hwl, 1qkp, 1qko, 1s54, 1s53, 1p8h, 3han, 3hao, 3hap, 3haq, 2wjk, 3har, 4md2, 3has, 4md1, 3ns0, 1q5j, 1q5i, 1kme, 2ntw, 1s52, 1s51, 1py6, 4ov0, 1tn5, 3nsb, 3mbv, 3utv, 1tn0, 3utw, 3utx, 1xji, 3uty]
LXGVXALXIXTGLXGXL	LL16	TWWLFSTIAFLFVLYYL	TL16	3	4	[2z55, 1vgo, 2ei4]
LVGXDGIMIXXGLXXXL	LL16	TXLXXXIAFTXXLSMLL	TL16	3	1	[1at9, 1e0p, 1r2n, 1r84, 1ap9, 4hwl, 1s54, 1o0a, 3hao, 1kg9, 1kg8, 2wjk, 3har, 2wjl, 3has, 2zzl, 1q5j, 1q5i, 1f50, 3nsb, 1tn5, 4fpd, 1brx, 1brr, 1fbk, 1ucq, 1f4z, 1ixf, 3vi0, 1qkp, 1qko, 1p8h, 4md2, 4md1, 3ns0, 1c3w, 1bm1, 2ntu, 1kme, 2ntw, 1s52, 1s51, 1py6, 4ov0, 2i20, 3vhz, 1iw9, 1vjm, 3mbv, 3t45, 1x0k, 1xji]
LVGXDGIMIXXGLXXXL	LL16	TXLAXVGADGIMIXXXL	TL16	3	3	[1brx, 1at9, 1e0p, 1r2n, 1r84, 1f4z, 1pxs, 1pxr, 4hwl, 1qkp, 1qko, 1s54, 1s53, 1o0a, 1p8h, 3han, 3hao, 1kg8, 2wjk, 3har, 4md2, 2wjl, 3has, 4md1, 1c3w, 1bm1, 1q5i, 2ntu, 1kme, 1f50, 2ntw, 1s52, 1s51, 1py6, 4ov0, 2i20, 1vjm, 1tn5, 3mbv, 1x0k, 3utv, 1tn0, 3utx, 1xji, 4fpd, 3uty]
LRNXTVVLWSAYXVXWL	LL16	TLLFMVLDVSXKVGXGL	TL16	5	6	[1s8l, 1at9, 1e0p, 1s8j, 1r84, 1r2n, 1pxs, 1pxr, 1ap9, 4hwl, 1s54, 1s53, 1o0a, 3han, 3hao, 1kg9, 1kg8, 3hap, 3haq, 2wjk, 3har, 2wjl, 3has, 1q5j, 1q5i, 1f50, 3nsb, 1tn5, 3utv, 1tn0, 3utw, 3utx, 4fpd, 3uty, 1brx, 1brr, 1fbk, 1ucq, 4hyx, 1f4z, 1qkp, 1qko, 1p8h, 4md2, 4md1, 3ns0, 1c3w, 1bm1, 2ntu, 1kme, 2ntw, 1s52, 1s51, 1py6, 4ov0, 2i20, 1vjm, 3mbv, 1x0i, 1x0k, 1xji]
LFMVLXVSAKVGXXLXL	LL16	TXLXXXIAFTXXLSMLL	TL16	6	1	[1s8l, 1at9, 1e0p, 1s8j, 1r2n, 1r84, 1pxs, 1pxr, 1ap9, 4hwl, 1s54, 1o0a, 3han, 3hao, 1kg9, 1kg8, 3hap, 3haq, 2wjk, 3har, 2wjl, 3has, 1q5j, 1q5i, 1f50, 1tn5, 3nsb, 1tn0, 4fpd, 1brx, 1fbk, 1ucq, 4hyx, 1f4z, 1qkp, 1qko, 1brd, 1p8h, 4md2, 4md1, 3ns0, 1c3w, 1bm1, 1kme, 2ntu, 2ntw, 1s52, 1s51, 1py6, 4ov0, 2i20, 1vjm, 3mbv, 1x0k, 1xji]
LRNXTVVLWSAYXVXWL	LL16	NXTVVLWSAYXVVWLXG	NG16	5	5	[1at9, 1e0p, 1r84, 1r2n, 1pxs, 1pxr, 1ap9, 4hwl, 1s54, 1s53, 1o0a, 3han, 3hao, 1kg9, 1kg8, 3hap, 3haq, 2wjk, 3har, 2wjl, 3has, 1q5j, 1f50, 3nsb, 1tn5, 3utv, 1tn0, 3utw, 3utx, 3uty, 4fpd, 1brx, 1brr, 1fbk, 1ucq, 4hyx, 1f4z, 1qkp, 1qko, 1brd, 1p8h, 4md2, 4md1, 3ns0, 1c3w, 1bm1, 2ntu, 1kme, 2ntw, 1s52, 1s51, 1py6, 4ov0, 2i20, 1vjm, 3mbv, 1x0k, 1xji]
LFMVLXVSAKVGXXLXL	LL16	NXTVVLWSAYXVVWLXG	NG16	6	5	[1at9, 1e0p, 1r2n, 1r84, 1pxs, 1ap9, 1pxr, 4hwl, 1s54, 1s53, 1o0a, 3han, 3hao, 1kg9, 1kg8, 3hap, 3haq, 2wjk, 3har, 2wjl, 3has, 1q5j, 1q5i, 1f50, 1tn5, 3nsb, 3utv, 1tn0, 3utw, 3utx, 4fpd, 3uty, 1brx, 1fbk, 1ucq, 4hyx, 1f4z, 1qkp, 1qko, 1brd, 1p8h, 4md2, 4md1, 3ns0, 1c3w, 1bm1, 1kme, 2ntu, 2ntw, 1s52, 1s51, 1py6, 4ov0, 2i20, 1vjm, 3mbv, 1x0k, 1xji]
LFMVLXVSAKVGXXLXL	LL16	NIETLLFMVLDVSAKVG	NG16	6	6	[1s52, 1r2n, 1r84, 4hyx, 4hwl, 1qkp, 3han, 3hap, 3utv, 3haq, 3utw, 3har, 3utx, 1xji, 3has, 3uty]
LRNXTVVLWSAYXVXWL	LL16	NIETLLFMVLDVSAKVG	NG16	5	6	[1brr, 1s52, 1r84, 1r2n, 4hyx, 4hwl, 1qkp, 3han, 3hap, 3utv, 3haq, 3utw, 3har, 3utx, 1xji, 3has, 3uty]
LFMVLXVSAKVGXXLXL	LL16	ALGTALMGLGXLYFLVK	AK16	6	0	[1s8l, 1at9, 1e0p, 1s8j, 1r2n, 1r84, 1pxs, 1jv7, 1jv6, 1ap9, 1pxr, 4hwl, 1s54, 1s53, 1o0a, 3han, 3hao, 1kg9, 1kg8, 3hap, 3haq, 2wjk, 3har, 2wjl, 3has, 1q5j, 1q5i, 1f50, 1tn5, 3nsb, 1cwq, 1tn0, 3utw, 3utx, 4fpd, 3uty, 1brx, 1fbk, 1ucq, 4hyx, 1f4z, 1qkp, 1qko, 1brd, 1p8h, 1mgy, 4md2, 4md1, 3ns0, 1c3w, 1bm1, 1kme, 2ntu, 2ntw, 1s52, 1s51, 1py6, 4ov0, 2i20, 1vjm, 3mbv, 1x0i, 1x0k, 1xji]
LFMVLXVSAKVGXXLXL	LL16	FYAIXTLXXXIAFTXXL	FL16	6	1	[1brx, 1s8l, 1e0p, 1s8j, 1r2n, 1r84, 4hyx, 1f4z, 1pxs, 1jv7, 1jv6, 1pxr, 1qkp, 1qko, 1s54, 1s53, 1o0a, 1mgy, 3han, 3hao, 1kg8, 3hap, 3haq, 2wjk, 3har, 2wjl, 3has, 1c3w, 1bm1, 1q5i, 1kme, 2ntu, 2ntw, 1s51, 1py6, 4ov0, 2i20, 1vjm, 1tn5, 1x0i, 1x0k, 1tn0, 1xji, 4fpd]
LVGXDGIMIXXGLXXXL	LL16	FYAIXTLXXXIAFTXXL	FL16	3	1	[1brx, 1e0p, 1r2n, 1r84, 1f4z, 1qkp, 1qko, 1s54, 1o0a, 3hao, 1kg8, 2wjk, 3har, 2wjl, 3has, 1c3w, 1bm1, 1q5i, 2ntu, 1kme, 2ntw, 1s51, 1py6, 4ov0, 2i20, 1vjm, 1tn5, 1x0k, 1xji, 4fpd]
LXGVXALXIXTGLXGXL	LL16	FSTIAFLFXLYXLLTSL	FL16	3	4	[1vgo]
LRNXTVVLWSAYXVXWL	LL16	FXVXDVXAKVGXGXILL	FL16	5	6	[1s8l, 1at9, 1e0p, 1s8j, 1r84, 1r2n, 1pxs, 1pxr, 4hwl, 1s54, 1s53, 1o0a, 3han, 3hao, 1kg9, 1kg8, 3hap, 3haq, 2wjk, 3har, 2wjl, 3has, 1q5j, 1q5i, 1f50, 3nsb, 1tn5, 3utv, 1tn0, 3utw, 3utx, 4fpd, 3uty, 1brx, 1fbk, 1ucq, 4hyx, 1f4z, 1qkp, 1qko, 1brd, 1p8h, 4md2, 4md1, 3ns0, 1c3w, 1bm1, 2ntu, 1kme, 2ntw, 1s52, 1s51, 1py6, 4ov0, 2i20, 1vjm, 3mbv, 1x0i, 1x0k, 1xji]
LFMVLXVSAKVGXXLXL	LL16	GTALMGLGXLYFLVKGM	GM16	6	0	[1s8l, 1at9, 1e0p, 1r2n, 1r84, 1pxs, 1jv7, 1jv6, 1pxr, 1s54, 1s53, 1o0a, 3han, 3hao, 1kg8, 3hap, 3haq, 2wjk, 3har, 2wjl, 3has, 1q5j, 1q5i, 1f50, 1tn5, 1tn0, 3utw, 3utx, 4fpd, 3uty, 1brx, 1fbk, 1ucq, 4hyx, 1f4z, 1qko, 1brd, 1p8h, 4md2, 4md1, 1c3w, 1bm1, 1kme, 2ntu, 2ntw, 1s51, 1py6, 4ov0, 2i20, 1vjm, 3mbv, 1x0i, 1x0k, 1xji]
LFMVLXVSAKVGXXLXL	LL16	LXLGTALMGLGXLYXXV	LV16	6	0	[1s8l, 1at9, 1e0p, 1s8j, 1r2n, 1r84, 1pxs, 1jv7, 1jv6, 1ap9, 1pxr, 4hwl, 1s54, 1s53, 1o0a, 3han, 3hao, 1kg9, 1kg8, 3hap, 3haq, 2wjk, 3har, 2wjl, 3has, 1q5j, 1q5i, 1f50, 1tn5, 3nsb, 1cwq, 3utv, 1tn0, 3utw, 3utx, 4fpd, 3uty, 1brx, 1fbk, 1ucq, 4hyx, 1f4z, 1qkp, 1qko, 1p8h, 1mgy, 4md2, 4md1, 3ns0, 1c3w, 1bm1, 1kme, 2ntu, 2ntw, 1s52, 1s51, 1py6, 4ov0, 2i20, 1vjm, 3mbv, 1x0i, 1x0k, 1xji]
LRNXTVVLWSAYXVXWL	LL16	LNIETLXFMVLDVSAKV	LV16	5	6	[1r84, 1r2n, 3utv]
LFMVLXVSAKVGXXLXL	LL16	LNIETLXFMVLDVSAKV	LV16	6	6	[1r2n, 1r84, 3utv]
LRNXTVXLWAIYPFIWL	LL16	LFGMGAVAFXGLVYXLV	LV16	5	4	[1gue, 4gyc, 3qap, 3qdc, 2f93, 2ksy, 2f95, 1jgj, 1gu8, 1h68]
LFMVLXVSAKVGXXLXL	LL16	ALMGLGXLYFLVKGMGV	AV16	6	0	[1vjm, 1tn5, 1bm1, 1q5i, 1s54, 1s53, 1tn0, 2i20]
LFMVLXVSAKVGXXLXL	LL16	STLVPAIAFTMYLSMLL	SL16	6	1	[1s53]
LXIVAKYIFAFLLLNYL	LL16	FXTLKLLTVVMWLGYPI	FI16	6	5	[3vvk, 3qbl, 3qbg, 3qbi, 3qbk]
LTTLFWLGAIGXLVXXL	LL16	VALIVYLDLVTKVGFGF	VF16	0	6	[1jgj]
LVGISGIAAVAYXVXAL	LL16	VALIVYLDLVTKVGFGF	VF16	1	6	[1gue, 4gyc, 3qap, 3qdc, 2ksy, 1jgj, 1h68, 1gu8, 1h2s]
LRNXTVXLWAIYPFIWL	LL16	VDVALIVYLDLVTKVGF	VF16	5	6	[3qap, 3qdc, 2ksy, 1jgj]
LTTLFWLGAIGXLVXXL	LL16	VDVALIVYLDLVTKVGF	VF16	0	6	[1jgj]
LVGISGIAAVAYXVXAL	LL16	VDVALIVYLDLVTKVGF	VF16	1	6	[3qap, 3qdc, 2ksy, 1jgj, 1h2s]
LRNXTVXLWAIYPFIWL	LL16	VALIVYLDLVTKVGFGF	VF16	5	6	[1gue, 4gyc, 3qap, 3qdc, 2f93, 2ksy, 2f95, 1jgj, 1gu8, 1h68]
LVGISGIAAVAYXVXAL	LL16	VPRYIDWILTTPLIVYF	VF16	1	2	[2ksy, 1jgj]
LVGXDGIMIXXGLXXXL	LL16	WARYADWLFTTPLLLLG	WG16	3	2	[1fbk, 4fpd]
LFMVLXVSAKVGXXLXL	LL16	KVLRNVTVVLWSAYXVV	KV16	6	5	[1brx, 1s8l, 1e0p, 1s8j, 1r2n, 1r84, 4hyx, 1f4z, 1pxs, 1jv7, 1jv6, 1pxr, 4hwl, 1qkp, 1qko, 1s54, 1s53, 1o0a, 1mgy, 3han, 3hao, 3hap, 3haq, 2wjk, 3har, 2wjl, 3has, 1c3w, 1bm1, 1q5i, 1kme, 2ntu, 2ntw, 1s52, 1s51, 1py6, 2i20, 1vjm, 1tn5, 1x0i, 1x0k, 3utv, 1tn0, 3utw, 3utx, 1xji, 3uty]
LXIVAKYIFAFLLLNYL	LL16	LLTVVMWLGYPIVWALG	LG16	6	5	[3vvk, 3qbl, 3qbg, 3qbi, 3qbk]
LVGXDGIMIXXGLXXXL	LL16	LAXXGADGIMIGTGLVG	LG16	3	3	[1at9, 1e0p, 1r2n, 1r84, 1pxs, 1ap9, 1pxr, 4hwl, 1s54, 1s53, 1o0a, 3han, 3hao, 1kg9, 1kg8, 2wjk, 3har, 2wjl, 3has, 1q5j, 1q5i, 1f50, 3nsb, 1tn5, 3utv, 1tn0, 3utx, 4fpd, 3uty, 1brx, 1brr, 1fbk, 1ucq, 1f4z, 3vi0, 1qkp, 1qko, 1p8h, 4md2, 4md1, 3ns0, 1c3w, 1bm1, 2ntu, 1kme, 2ntw, 1s52, 1s51, 1py6, 4ov0, 2i20, 1vjm, 3mbv, 1x0k, 1xji]
LVGISGIAAVAYXVXAL	LL16	LGAXGMLVGTLAFAWAG	LG16	1	0	[1gue, 4gyc, 3qap, 3qdc, 2ksy, 1jgj, 1h68, 1gu8]
LFMVLXVSAKVGXXLXL	LL16	LGTAXMGLGXLXFLVKG	LG16	6	0	[1s8l, 1at9, 1e0p, 1s8j, 1r2n, 1r84, 1pxs, 1jv7, 1jv6, 1ap9, 1pxr, 4hwl, 1s54, 1s53, 1o0a, 3han, 3hao, 1kg9, 1kg8, 3hap, 3haq, 2wjk, 3har, 2wjl, 3has, 1q5j, 1q5i, 1f50, 1tn5, 3nsb, 1tn0, 3utw, 3utx, 4fpd, 3uty, 1brx, 1fbk, 1ucq, 4hyx, 1f4z, 1qkp, 1qko, 1brd, 1p8h, 1mgy, 4md2, 4md1, 3ns0, 1c3w, 1bm1, 1kme, 2ntu, 2ntw, 1s51, 1py6, 4ov0, 2i20, 1vjm, 3mbv, 1x0i, 1x0k, 1xji]
LRNXTVXLWAIYPFIWL	LL16	LXILXGINLXLVAATLG	LG16	5	1	[4gyc]
LFMVLXVSAKVGXXLXL	LL16	TXXMXLGXLYFLVKGMG	TG16	6	0	[1brx, 1at9, 1e0p, 1pxs, 1pxr, 1qko, 1brd, 1s54, 1s53, 3hao, 3haq, 3har, 2wjl, 1c3w, 1bm1, 1q5i, 1kme, 2ntu, 1s51, 1py6, 2i20, 1vjm, 1tn5, 1x0k, 1tn0, 3utw]
LFMVLXVSAKVGXXLXL	LL16	TLXXAIAFTMXLSMLLG	TG16	6	1	[1brx, 1at9, 1bm1, 1kme, 1s52, 1r2n, 1r84, 4hwl, 1qkp, 3han, 3hap, 3har, 3utx, 1xji, 3has, 3uty]
LVGXDGIMIXXGLXXXL	LL16	TLXXAIAFTMXLSMLLG	TG16	3	1	[1brx, 1at9, 1bm1, 1kme, 1brr, 1s52, 1r2n, 1r84, 4hwl, 1qkp, 3har, 3utx, 1xji, 3has]
LTXALSTPMILLALGLL	LL16	TKLFTAITFDIAMCVTG	TG16	2	3	[3qbl, 3vvk, 3qbg, 3qbi, 3qbk]
LVGXDGIMIXXGLXXXL	LL16	WXXYADWLFTTPLLLLA	WA16	3	2	[2i20]
LVGISGIAAVAYXVXAL	LL16	WLGAIGMLVGTLAXAWA	WA16	1	0	[1gue, 4gyc, 3qap, 3qdc, 2ksy, 1jgj, 1h68, 1gu8]
LFMVLXVSAKVGXXLXL	LL16	AXAIAFTMYLSMLLGYG	AG16	6	1	[3han]
LXGFLSTIPFVWXLYIL	LL16	AKLGFLAALMIVLGYPG	AG16	4	3	[3ddl]
LTXALSTPMILLALGLL	LL16	AXSTILVPVVSIASYTG	AG16	2	1	[3qbl, 3vvk, 3qbg, 3qbi, 3qbk]
LVGXDGIMIXXGLXXXL	LL16	AXSTAAMLYXLYVXFFG	AG16	3	4	[1at9, 1e0p, 1r2n, 1r84, 1f4z, 1pxs, 1pxr, 4hwl, 1qkp, 1qko, 1s54, 1s53, 1o0a, 1p8h, 3han, 3hao, 1kg8, 3har, 2wjk, 3has, 2wjl, 1c3w, 1bm1, 1q5i, 2ntu, 1kme, 2ntw, 1s52, 1s51, 1py6, 2i20, 1vjm, 1tn5, 1x0k, 3utv, 1tn0, 3utx, 1xji, 4fpd, 3uty]
LXIVAKYIFAFLLLNYL	LL16	AXSTILVPVVSIASYTG	AG16	6	1	[3vvk, 3qbl, 3qbg, 3qbi, 3qbk]
LRNXTVVLWSAYXVXWL	LL16	AXSTAAMLYXLYVXFFG	AG16	5	4	[1s8l, 1at9, 1e0p, 1s8j, 1r84, 1r2n, 4hyx, 1f4z, 1pxs, 1pxr, 4hwl, 1qkp, 1qko, 1brd, 1s54, 1s53, 1o0a, 1p8h, 3han, 3hao, 1kg8, 3hap, 3haq, 3har, 2wjk, 3has, 2wjl, 1c3w, 1bm1, 1q5i, 2ntu, 1kme, 2ntw, 1s52, 1s51, 1py6, 2i20, 1vjm, 1tn5, 1x0i, 1x0k, 3utv, 1tn0, 3utw, 3utx, 1xji, 3uty, 4fpd]
LMSTQIVVITSGLIADL	LL16	VRYLWYICGVCAFLXIL	VL16	3	4	[1xio]
LTXALSTPMILLALGLL	LL16	VSTILVPVVSIASYTGL	VL16	2	1	[3qbl, 3vvk, 3qbg, 3qbi, 3qbk]
LXIVAKYIFAFLLLNYL	LL16	VSTILVPVVSIASYTGL	VL16	6	1	[3vvk, 3qbl, 3qbg, 3qbi, 3qbk]
LRNXTVVLWSAYXVXWL	LL16	VWWXISTAAMLXXLXXL	VL16	5	4	[1at9, 1e0p, 1r84, 1r2n, 1pxs, 1pxr, 1ap9, 4hwl, 1s54, 1s53, 1o0a, 3han, 3hao, 1kg9, 1kg8, 3hap, 3haq, 3har, 2wjk, 2wjl, 1q5j, 1f50, 3nsb, 1tn5, 3utv, 1tn0, 3utw, 3utx, 3uty, 4fpd, 1brx, 1brr, 1fbk, 1ucq, 4hyx, 1f4z, 1qkp, 1qko, 1p8h, 4md2, 4md1, 3ns0, 1c3w, 1bm1, 2ntu, 1kme, 2ntw, 1s52, 1s51, 1py6, 4ov0, 2i20, 1vjm, 3mbv, 1x0k, 1xji]
LVGXDGIMIXXGLXXXL	LL16	VWWXISTAAMLXXLXXL	VL16	3	4	[1at9, 1e0p, 1r2n, 1r84, 1pxs, 1ap9, 1pxr, 4hwl, 1s54, 1s53, 1o0a, 3han, 3hao, 1kg9, 1kg8, 3har, 2wjk, 2wjl, 2zzl, 1q5j, 1q5i, 1f50, 3nsb, 1tn5, 3utv, 1tn0, 3utx, 4fpd, 3uty, 1brx, 1brr, 1fbk, 1ucq, 1f4z, 1ixf, 3vi0, 1qkp, 1qko, 1p8h, 4md2, 4md1, 3ns0, 1c3w, 1bm1, 2ntu, 1kme, 2ntw, 1s52, 1s51, 1py6, 4ov0, 2i20, 1iw9, 1vjm, 3mbv, 1x0k, 1xji]
LVGXDGIMIXXGLXXXL	LL16	GTXLAXVGADGIXIGTG	GG16	3	3	[1e0p, 1r2n, 1r84, 1f4z, 1pxs, 1pxr, 4hwl, 1qkp, 1qko, 1s54, 1s53, 1o0a, 3han, 3hao, 2wjk, 3har, 2wjl, 3has, 1c3w, 1q5i, 2ntu, 1kme, 2ntw, 1s52, 1s51, 1py6, 2i20, 1vjm, 1tn5, 1x0k, 3utv, 1tn0, 3utx, 1xji, 3uty]
LVGXDGIMIXXGLXXXL	LL16	AXVGADGIMIGTGLVGA	AA16	3	3	[1at9, 1e0p, 1r2n, 1r84, 1pxs, 1ap9, 1pxr, 4hwl, 1s54, 1s53, 1o0a, 3han, 3hao, 1kg9, 1kg8, 2wjk, 3har, 2wjl, 3has, 2zzl, 1q5j, 1q5i, 1f50, 3nsb, 1tn5, 3utv, 1tn0, 3utx, 4fpd, 3uty, 1brx, 1brr, 1fbk, 1ucq, 1f4z, 1ixf, 3vi0, 1qkp, 1qko, 1p8h, 4md2, 4md1, 3ns0, 1c3w, 1bm1, 2ntu, 1kme, 2ntw, 1s52, 1s51, 1py6, 4ov0, 2i20, 1iw9, 1vjm, 3mbv, 3t45, 1x0k, 1xji]
LVGISGIAAVAYXVXAL	LL16	LFWLGAIGMLVGTLAXA	LA16	1	0	[1gue, 4gyc, 3qap, 3qdc, 2ksy, 1jgj, 1h68, 1gu8, 1h2s]
LTXALSTPMILLALGLL	LL16	LFTXITFDIXMCVTGLA	LA16	2	3	[3qbl, 3vvk, 3qbg, 3qbi, 3qbk]
LXIVAKYIFAFLLLNYL	LL16	LKLXTVVXWLGYPXVWA	LA16	6	5	[3vvk, 3qbl, 3qbg, 3qbi, 3qbk]
LVGISGIAAVAYXVXAL	LL16	LIVYLDLVTKVGFXFIA	LA16	1	6	[1gue, 4gyc, 3qap, 3qdc, 2ksy, 1jgj, 1h68, 1gu8]
LTTLFWLGAIGXLVXXL	LL16	LIVYLDLVTKVGFXFIA	LA16	0	6	[1jgj]
LRNXTVXLWAIYPFIWL	LL16	LIVYLDLVTKVGFXFIA	LA16	5	6	[1gue, 4gyc, 3qap, 3qdc, 2f93, 2ksy, 2f95, 1jgj, 1gu8, 1h68]
LFMVLXVSAKVGXXLXL	LL16	RYAXWLFTTXLLXLXLA	RA16	6	2	[1jv6]
LVGXDGIMIXXGLXXXL	LL16	RYAXWLFTTXLLXLXLA	RA16	3	2	[1brx, 1at9, 1e0p, 1fbk, 1r2n, 1r84, 1f4z, 1pxs, 1pxr, 4hwl, 1qkp, 1qko, 1s54, 1s53, 1o0a, 1p8h, 3han, 1kg8, 2wjk, 3har, 4md2, 2wjl, 3has, 4md1, 1c3w, 1bm1, 1q5i, 2ntu, 1kme, 1f50, 2ntw, 1s52, 1s51, 1py6, 4ov0, 2i20, 1vjm, 1tn5, 3mbv, 1x0k, 3utv, 1tn0, 3utx, 1xji, 3uty, 4fpd]
LXGVXALXIXTGLXGXL	LL16	RYAXWLFTTXLLXLXLA	RA16	3	2	[2z55, 1vgo]
LRNXTVVLWSAYXVXWL	LL16	RYAXWLFTTXLLXLXLA	RA16	5	2	[1brx, 1at9, 1e0p, 1r84, 1r2n, 4hyx, 1f4z, 1pxs, 1pxr, 4hwl, 1qkp, 1qko, 1brd, 1s54, 1s53, 1o0a, 1p8h, 3han, 1kg8, 3hap, 3haq, 2wjk, 3har, 4md2, 2wjl, 3has, 4md1, 1c3w, 1bm1, 2ntu, 1kme, 1f50, 2ntw, 1s52, 1s51, 1py6, 4ov0, 1vjm, 1tn5, 3mbv, 1x0i, 1x0k, 3utv, 1tn0, 3utw, 3utx, 1xji, 3uty]
LVGXDGIMIXXGLXXXL	LL16	WARYXDWLFTTXLLLXD	WD16	3	2	[1q5j]
LVGXDGIMIXXGLXXXL	LL16	WARYXXWLFTTXLXXXD	WD16	3	2	[3hao]
LVGXDGIMIXXGLXXXL	LL16	WARYAXWLFTTXLXXXD	WD16	3	2	[1brx, 1at9, 1e0p, 1brr, 1r2n, 1r84, 1ucq, 1f4z, 1pxs, 1ap9, 1pxr, 4hwl, 1qkp, 1qko, 1s54, 1s53, 1o0a, 1p8h, 3han, 1kg9, 1kg8, 2wjk, 3har, 4md2, 2wjl, 3has, 4md1, 3ns0, 1c3w, 1q5i, 2ntu, 1kme, 1f50, 2ntw, 1s52, 1s51, 1py6, 4ov0, 1vjm, 3nsb, 1tn5, 3mbv, 1x0k, 3utv, 1tn0, 3utx, 1xji, 3uty]
LVGXDGIMIXXGLXXXL	LL16	STAAMLYXLYVXFFGFT	ST16	3	4	[1at9, 1e0p, 1r2n, 1r84, 1pxs, 1pxr, 4hwl, 1qkp, 1qko, 1s54, 1s53, 3han, 3hao, 3har, 3has, 1bm1, 1q5i, 1kme, 1s52, 1s51, 1py6, 1vjm, 1tn5, 1x0k, 3utv, 1tn0, 3utx, 1xji, 3uty]
LRNXTVVLWSAYXVXWL	LL16	STAAMLYXLYVXFFGFT	ST16	5	4	[1s8l, 1at9, 1e0p, 1s8j, 1r84, 1r2n, 4hyx, 1pxs, 1pxr, 4hwl, 1qkp, 1qko, 1s54, 1s53, 3han, 3hao, 3hap, 3haq, 3har, 3has, 1bm1, 1q5i, 1kme, 1s52, 1s51, 1py6, 1vjm, 1tn5, 1x0i, 1x0k, 3utv, 1tn0, 3utw, 3utx, 1xji, 3uty]
LXIVAKYIFAFLLLNYL	LL16	KLXTVVMWLGYPIVWAL	KL16	6	5	[3vvk, 3qbl, 3qbg, 3qbi, 3qbk]
LTXALSTPMILLALGLL	LL16	KLXTAITFDIAMCVTGL	KL16	2	3	[3qbl, 3vvk, 3qbg, 3qbi, 3qbk]
LTXALSTPMILLALGLL	LL16	FTXITFDIXMCVTGLAA	FA16	2	3	[3qbl, 3vvk, 3qbg, 3qbi, 3qbk]
LVGXDGIMIXXGLXXXL	LL16	WWXISTAAMLYXLYXXF	WF16	3	4	[1at9, 1e0p, 1r2n, 1r84, 1pxs, 1ap9, 1pxr, 4hwl, 1s54, 1s53, 1o0a, 3han, 3hao, 1kg9, 1kg8, 2wjk, 3har, 3has, 2wjl, 1q5j, 1q5i, 1f50, 3nsb, 1tn5, 3utv, 1tn0, 3utx, 4fpd, 3uty, 1brx, 1brr, 1fbk, 1ucq, 1f4z, 3vi0, 1qkp, 1qko, 1p8h, 4md2, 4md1, 3ns0, 1c3w, 1bm1, 2ntu, 1kme, 2ntw, 1s52, 1s51, 1py6, 4ov0, 2i20, 1iw9, 1vjm, 3mbv, 1x0k, 1xji]
LVGXDGIMIXXGLXXXL	LL16	WXISTAAMLYXLYXXFF	WF16	3	4	[1at9, 1e0p, 1fbk, 1r2n, 1r84, 1ucq, 1f4z, 1pxs, 1pxr, 4hwl, 1qkp, 1qko, 1s54, 1s53, 1o0a, 1p8h, 3han, 3hao, 1kg8, 3har, 2wjk, 4md2, 3has, 2wjl, 4md1, 1c3w, 1q5j, 1bm1, 1q5i, 2ntu, 1kme, 2ntw, 1s52, 1s51, 1py6, 4ov0, 2i20, 1vjm, 1tn5, 3mbv, 1x0k, 3utv, 1tn0, 3utx, 1xji, 4fpd, 3uty]
LRNXTVVLWSAYXVXWL	LL16	WXISTAAMLYXLYXXFF	WF16	5	4	[1s8l, 1at9, 1e0p, 1s8j, 1r84, 1r2n, 1pxs, 1pxr, 4hwl, 1s54, 1s53, 1o0a, 3han, 3hao, 1kg8, 3hap, 3haq, 3har, 2wjk, 3has, 2wjl, 1q5j, 1q5i, 1tn5, 3utv, 1tn0, 3utw, 3utx, 3uty, 4fpd, 1fbk, 1ucq, 4hyx, 1f4z, 1qkp, 1qko, 1p8h, 4md2, 4md1, 1c3w, 1bm1, 2ntu, 1kme, 2ntw, 1s52, 1s51, 1py6, 4ov0, 2i20, 1vjm, 3mbv, 1x0i, 1x0k, 1xji]
LRNXTVVLWSAYXVXWL	LL16	WWXISTAAMLYXLYXXF	WF16	5	4	[1s8l, 1at9, 1e0p, 1s8j, 1r84, 1r2n, 1pxs, 1pxr, 1ap9, 4hwl, 1s54, 1s53, 1o0a, 3han, 3hao, 1kg9, 1kg8, 3hap, 3haq, 2wjk, 3har, 3has, 2wjl, 1q5j, 1q5i, 1f50, 3nsb, 1tn5, 3utv, 1tn0, 3utw, 3utx, 3uty, 4fpd, 1brx, 1brr, 1fbk, 1ucq, 4hyx, 1f4z, 1qkp, 1qko, 1p8h, 4md2, 4md1, 3ns0, 1c3w, 1bm1, 2ntu, 1kme, 2ntw, 1s52, 1s51, 1py6, 4ov0, 2i20, 1vjm, 3mbv, 1x0i, 1x0k, 1xji]
LTTLFWLGAIGXLVXXL	LL16	SGIAAVAYXVMALGVGW	SW16	0	1	[1jgj]
LTTLFWLGAIGXLVXXL	LL16	TLXGISGIAAVAYXVMA	TA16	0	1	[1jgj]
LVGISGIAAVAYXVXAL	LL16	TTLFWLGAIGMLVGXLA	TA16	1	0	[3qap, 3qdc, 2ksy, 1jgj, 1h2s]
LTXALSTPMILLALGLL	LL16	TAITFDIXMCVTGLXAA	TA16	2	3	[3qbl, 3vvk, 3qbg, 3qbi, 3qbk]
LXIVAKYIFAFLLLNYL	LL16	LYINIALXGLSILLFVF	LF16	6	0	[3vvk, 3qbl, 3qbg, 3qbi, 3qbk]
LTXALSTPMILLALGLL	LL16	STILVPVVSIASYTGLA	SA16	2	1	[3qbl, 3vvk, 3qbg, 3qbi, 3qbk]
LXIVAKYIFAFLLLNYL	LL16	STILVPVVSIASYTGLA	SA16	6	1	[3vvk, 3qbl, 3qbg, 3qbi, 3qbk]
LFMVLXVSAKVGXXLXL	LL16	VTVVLWSAYXVVWLIGS	VS16	6	5	[1brx, 1at9, 1bm1, 1q5i, 1s52, 1r2n, 1r84, 1ap9, 1pxr, 4hwl, 3han, 3hap, 3utv, 1tn0, 3har, 3utx, 1xji, 3has, 3uty]
LRNXTVVLWSAYXVXWL	LL16	VLDVXAKVGFGLILLRS	VS16	5	6	[1brx, 1c3w, 1at9, 1bm1, 1q5i, 1e0p, 2ntu, 1kme, 1pxs, 2i20, 1pxr, 1vjm, 1tn5, 1qko, 1s54, 1s53, 1x0k, 3hao, 1tn0]
LRNXTVVLWSAYXVXWL	LL16	VTVVLWSAYXVVWLIGS	VS16	5	5	[1brx, 1at9, 1bm1, 1brr, 1s52, 1r84, 1r2n, 1pxr, 1ap9, 4hwl, 3han, 3hap, 3utv, 1tn0, 3har, 3utx, 1xji, 3has, 3uty]
LRNXTVVLWSAYXVXWL	LL16	VXLWSAYXVVWLIGSEG	VG16	5	5	[1brr, 1s52, 1r84, 1r2n, 1pxr, 1ap9, 4hwl, 3han, 3hap, 3utv, 1tn0, 3har, 3utx, 1xji, 3has, 3uty]
LFMVLXVSAKVGXXLXL	LL16	VXAIAFTMXLSMXLGYG	VG16	6	1	[1at9, 1kme, 1s52, 1r2n, 1r84, 4hwl, 1qkp, 3hap, 3har, 3utx, 1xji, 3has, 3uty]
LFMVLXVSAKVGXXLXL	LL16	VXLWSAYXVVWLIGSEG	VG16	6	5	[1q5i, 1s52, 1r2n, 1r84, 1ap9, 1pxr, 4hwl, 3han, 3hap, 3utv, 1tn0, 3har, 3utx, 1xji, 3has, 3uty]
LTTLFWLGAIGXLVXXL	LL16	VXISGIAAVAYXVMALG	VG16	0	1	[1jgj]
LVGXDGIMIXXGLXXXL	LL16	VXAIAFTMXLSMXLGYG	VG16	3	1	[4hwl, 1at9, 1qkp, 1kme, 1brr, 1s52, 1r2n, 1r84, 3har, 3utx, 1xji, 3has]
LVGXDGIMIXXGLXXXL	LL16	VXLWSAYXVVWLIGSEG	VG16	3	5	[1brr, 1s52, 1r2n, 1r84, 1ap9, 1pxr, 4hwl, 3han, 3utv, 1tn0, 3har, 3utx, 1xji, 3has, 3uty]
LVGXDGIMIXXGLXXXL	LL16	KFYAIXTLVXXIAFTXY	KY16	3	1	[1c3w, 1e0p, 1q5i, 2ntu, 1kme, 2ntw, 1s51, 1py6, 1f4z, 2i20, 1vjm, 1qko, 1s54, 1x0k, 3hao, 2wjk, 2wjl]
LFMVLXVSAKVGXXLXL	LL16	KFYAIXTLVXXIAFTXY	KY16	6	1	[1c3w, 1e0p, 1q5i, 1kme, 2ntu, 2ntw, 1s51, 1py6, 1f4z, 2i20, 1pxs, 1pxr, 1vjm, 1qko, 1s54, 1s53, 1x0i, 1x0k, 3hao, 1tn0, 3haq, 2wjk, 2wjl]
LXGXLMSTQIVVITSGL	LL16	YARYIDWMVTTPLLXLS	YS16	3	2	[2m3g]
LMSTQIVVITSGLIADL	LL16	YARYIDWMVTTPLLXLS	YS16	3	2	[1xio, 2m3g]
LVGXDGIMIXXGLXXXL	LL16	YAIXTLXXXIAFTXXLS	YS16	3	1	[1brx, 1at9, 1e0p, 1fbk, 1r2n, 1r84, 1ucq, 1f4z, 4hwl, 1qkp, 1qko, 1s54, 1o0a, 1p8h, 3hao, 1kg8, 2wjk, 3har, 4md2, 2wjl, 3has, 4md1, 1c3w, 1q5j, 1bm1, 1q5i, 2ntu, 1kme, 1f50, 2ntw, 1s52, 1s51, 1py6, 4ov0, 2i20, 1vjm, 1tn5, 3mbv, 1x0k, 1xji, 4fpd]
LFMVLXVSAKVGXXLXL	LL16	YAIXTLXXXIAFTXXLS	YS16	6	1	[1s8l, 1at9, 1e0p, 1s8j, 1r2n, 1r84, 1jv7, 1pxs, 1jv6, 1pxr, 4hwl, 1s54, 1s53, 1o0a, 3han, 3hao, 1kg8, 3hap, 3haq, 2wjk, 3har, 2wjl, 3has, 1q5j, 1q5i, 1f50, 1tn5, 1tn0, 4fpd, 1brx, 1fbk, 1ucq, 4hyx, 1f4z, 1qkp, 1qko, 1p8h, 1mgy, 4md2, 4md1, 1c3w, 1bm1, 1kme, 2ntu, 2ntw, 1s52, 1s51, 1py6, 4ov0, 2i20, 1vjm, 3mbv, 1x0i, 1x0k, 1xji]
LFMVLXVSAKVGXXLXL	LL16	AIXXLXXXIAFTXXLXM	AM16	6	1	[1s8l, 1at9, 1e0p, 1s8j, 1r2n, 1r84, 1jv7, 1pxs, 1jv6, 1ap9, 1pxr, 4hwl, 1s54, 1s53, 1o0a, 3han, 3hao, 1kg9, 1kg8, 3hap, 3haq, 2wjk, 3har, 2wjl, 3has, 1q5j, 1q5i, 1f50, 1tn5, 3nsb, 1cwq, 1tn0, 4fpd, 1brx, 1fbk, 1ucq, 4hyx, 1f4z, 1qkp, 1qko, 1brd, 1p8h, 1mgy, 4md2, 4md1, 3ns0, 1c3w, 1bm1, 1kme, 2ntu, 2ntw, 1s52, 1s51, 1py6, 4ov0, 2i20, 1vjm, 3mbv, 1x0i, 1x0k, 1xji]
LVGXDGIMIXXGLXXXL	LL16	AIXXLXXXIAFTXXLXM	AM16	3	1	[1brx, 1at9, 1e0p, 1brr, 1fbk, 1r2n, 1r84, 1ucq, 1f4z, 1ap9, 4hwl, 3vi0, 1qkp, 1qko, 1s54, 1o0a, 1p8h, 3hao, 1kg9, 1kg8, 2wjk, 3har, 4md2, 2wjl, 3has, 4md1, 3ns0, 1c3w, 1q5j, 1bm1, 1q5i, 2ntu, 1kme, 1f50, 2ntw, 1s52, 1s51, 1py6, 4ov0, 2i20, 1vjm, 3nsb, 1tn5, 3mbv, 1x0k, 1xji, 4fpd]
LVGXDGIMIXXGLXXXL	LL16	YRXVWWAISTAAXLYIL	YL16	3	4	[1ap9]
LVGISGIAAVAYXVXAL	LL16	YXXWILTXPLIVYXLXL	YL16	1	2	[1gue, 3qap, 3qdc, 2ksy, 1jgj, 1h68, 1gu8]
LFMVLXVSAKVGXXLXL	LL16	YAXWLXTXPLXXXXLXL	YL16	6	2	[1jv6]
LRNXTVVLWSAYXVXWL	LL16	YAXWLXTXPLXXXXLXL	YL16	5	2	[1brx, 1at9, 1e0p, 1r84, 1r2n, 4hyx, 1f4z, 1pxs, 1pxr, 1qkp, 1qko, 1brd, 1s54, 1s53, 3han, 3hap, 3haq, 2wjk, 3har, 2wjl, 3has, 1c3w, 1bm1, 2ntu, 1kme, 2ntw, 1s52, 1s51, 1py6, 1vjm, 1tn5, 1x0i, 1x0k, 3utv, 1tn0, 3utw, 3utx, 1xji, 3uty]
LXGVXALXIXTGLXGXL	LL16	YAXWLXTXPLXXXXLXL	YL16	3	2	[1vgo]
LRNXTVVLWSAYXVXWL	LL16	YRXVWWAISTAAXLYIL	YL16	5	4	[1ap9]
LVGXDGIMIXXGLXXXL	LL16	YAXWLXTXPLXXXXLXL	YL16	3	2	[1brx, 1at9, 1e0p, 1r2n, 1r84, 1f4z, 1pxs, 1pxr, 1qkp, 1qko, 1s54, 1s53, 3han, 2wjk, 3har, 2wjl, 3has, 1c3w, 1bm1, 1q5i, 2ntu, 1kme, 2ntw, 1s52, 1s51, 1py6, 2i20, 1vjm, 1tn5, 1x0k, 3utv, 1tn0, 3utx, 1xji, 3uty]
LVGXDGIMIXXGLXXXL	LL16	YXXWLXTXPLXXXXLXL	YL16	3	2	[3hao]
LRNXTVXLWAIYPFIWL	LL16	IVYLDLVTKVGFGFIAL	IL16	5	6	[1gue, 4gyc, 3qap, 3qdc, 2f93, 2ksy, 2f95, 1jgj, 1gu8, 1h68]
LTTLFWLGAIGXLVXXL	LL16	IVYLDLVTKVGFGFIAL	IL16	0	6	[1jgj]
LFMVLXVSAKVGXXLXL	LL16	IXTLXXXIAFTXXLSML	IL16	6	1	[1s8l, 1at9, 1e0p, 1s8j, 1r2n, 1r84, 1jv7, 1pxs, 1jv6, 1ap9, 1pxr, 4hwl, 1s54, 1s53, 1o0a, 3han, 3hao, 1kg9, 1kg8, 3hap, 3haq, 2wjk, 3har, 2wjl, 3has, 1q5j, 1q5i, 1f50, 1tn5, 3nsb, 1tn0, 4fpd, 1brx, 1fbk, 1ucq, 4hyx, 1f4z, 1qkp, 1qko, 1brd, 1p8h, 4md2, 4md1, 3ns0, 1c3w, 1bm1, 1kme, 2ntu, 2ntw, 1s52, 1s51, 1py6, 4ov0, 2i20, 1vjm, 3mbv, 1x0i, 1x0k, 1xji]
LVGXDGIMIXXGLXXXL	LL16	IXTLXXXIAFTXXLSML	IL16	3	1	[1at9, 1e0p, 1r2n, 1r84, 1ap9, 4hwl, 1s54, 1o0a, 3hao, 1kg9, 1kg8, 2wjk, 3har, 2wjl, 3has, 2zzl, 1q5j, 1q5i, 1f50, 3nsb, 1tn5, 4fpd, 1brx, 1brr, 1fbk, 1ucq, 1f4z, 1ixf, 3vi0, 1qkp, 1qko, 1p8h, 4md2, 4md1, 3ns0, 1c3w, 1bm1, 2ntu, 1kme, 2ntw, 1s52, 1s51, 1py6, 4ov0, 2i20, 1iw9, 1vjm, 3mbv, 1x0k, 1xji]
LVGISGIAAVAYXVXAL	LL16	IXWILTTPLIVYFLGLL	IL16	1	2	[1gue, 3qdc, 1jgj, 1h68, 1gu8]
LVGISGIAAVAYXVXAL	LL16	IVYLDLVTKVGFGFIAL	IL16	1	6	[1gue, 4gyc, 3qap, 3qdc, 2ksy, 1jgj, 1h68, 1gu8]
LTTLFWLGAIGXLVXXL	LL16	YVXLVGISGIAAVAYXV	YV16	0	1	[1jgj]
LVGXDGIMIXXGLXXXL	LL16	RXVWWAISTAAXLYXLY	RY16	3	4	[1e0p, 1r2n, 1r84, 1pxs, 1ap9, 1pxr, 4hwl, 1s54, 1s53, 1o0a, 3hao, 1kg9, 1c8r, 1kg8, 3har, 2wjk, 2wjl, 2zzl, 1q5j, 1kgb, 1q5i, 1f50, 3nsb, 1tn5, 1tn0, 3utx, 4fpd, 3uty, 1brr, 1fbk, 1ucq, 1p8u, 1f4z, 1ixf, 3vi0, 1qko, 1p8h, 4md2, 4md1, 3ns0, 1c3w, 2ntu, 1kme, 2ntw, 1s52, 1s51, 1py6, 4ov0, 2i20, 3vhz, 1iw9, 2i21, 1vjm, 3mbv, 3t45, 1x0k]
LRNXTVVLWSAYXVXWL	LL16	RXVWWAISTAAXLYXLY	RY16	5	4	[1e0p, 1brr, 1fbk, 1r84, 1r2n, 1ucq, 1f4z, 1pxs, 1pxr, 1ap9, 4hwl, 1qko, 1s54, 1s53, 1o0a, 1p8h, 3hao, 1kg9, 1kg8, 3har, 2wjk, 4md2, 2wjl, 4md1, 3ns0, 1c3w, 1q5j, 2ntu, 1kme, 1f50, 2ntw, 1s52, 1s51, 1py6, 4ov0, 2i20, 1vjm, 3nsb, 1tn5, 3mbv, 1x0k, 1tn0, 3utx, 3uty, 4fpd]
LRNXTVXLWAIYPFIWL	LL16	RYALFGMGAVAFXGLVY	RY16	5	4	[3qap, 3qdc, 2ksy, 1jgj]
LXGVXALXIXTGLXGXL	LL16	RYTWWLFSTICXIVXLY	RY16	3	4	[1uaz]
LXGVXALXIXTGLXGXL	LL16	RYTWWLFSTIAFLXVLY	RY16	3	4	[2z55, 1vgo, 2ei4]
LVGXDGIMIXXGLXXXL	LL16	FVWWAISTAAMLYXLYV	FV16	3	4	[1at9, 1e0p, 1r2n, 1r84, 1pxs, 1ap9, 1pxr, 4hwl, 1s54, 1s53, 1o0a, 3han, 3hao, 1kg9, 1kg8, 2wjk, 3har, 2wjl, 3has, 2zzl, 1q5j, 1q5i, 1f50, 3nsb, 1tn5, 3utv, 1tn0, 3utx, 4fpd, 3uty, 1brx, 1brr, 1fbk, 1ucq, 1f4z, 1ixf, 3vi0, 1qkp, 1qko, 1p8h, 4md2, 4md1, 3ns0, 1c3w, 1bm1, 2ntu, 1kme, 2ntw, 1s52, 1s51, 1py6, 4ov0, 2i20, 1iw9, 1vjm, 3mbv, 1x0k, 1xji]
LFMVLXVSAKVGXXLXL	LL16	FKXLRNVTVVLWSAYXV	FV16	6	5	[1s8l, 1e0p, 1s8j, 1pxs, 1jv7, 1jv6, 1pxr, 4hwl, 1qkp, 1qko, 1s54, 1s53, 1mgy, 3hao, 3haq, 3har, 2wjl, 3has, 1c3w, 1q5i, 1kme, 2ntu, 2ntw, 1s52, 1s51, 1py6, 2i20, 1vjm, 1tn5, 1x0k, 1tn0, 3utx, 3uty]
LRNXTVVLWSAYXVXWL	LL16	FVWWAISTAAMLYXLYV	FV16	5	4	[1at9, 1e0p, 1r84, 1r2n, 1pxs, 1pxr, 1ap9, 4hwl, 1s54, 1s53, 1o0a, 3han, 3hao, 1kg9, 1kg8, 3hap, 3haq, 2wjk, 3har, 2wjl, 3has, 1q5j, 1f50, 3nsb, 1tn5, 3utv, 1tn0, 3utw, 3utx, 3uty, 4fpd, 1brx, 1brr, 1fbk, 1ucq, 4hyx, 1f4z, 1qkp, 1qko, 1p8h, 4md2, 4md1, 3ns0, 1c3w, 1bm1, 2ntu, 1kme, 2ntw, 1s52, 1s51, 1py6, 4ov0, 2i20, 1vjm, 3mbv, 1x0k, 1xji]
LTTLFWLGAIGXLVXXL	LL16	VTLVGISGIAAVAYXVM	VM16	0	1	[1jgj]
LXIVAKYIFAFLLLNYL	LL16	IALAGLSILLFVFMTRG	IG16	6	0	[3vvk, 3qbi]
LTTLFWLGAIGXLVXXL	LL16	ISGIAAVAYXVMALGVG	IG16	0	1	[1jgj]
LXIVAKYIFAFLLLNYL	LL16	TLKLLTVVMWLGYPIXW	TW16	6	5	[3vvk, 3qbl, 3qbg, 3qbi, 3qbk]
LXGVXALXIXTGLXGXL	LL16	YARYXDWLFTTPLLLLD	YD16	3	2	[2z55, 1vgo, 2ei4]
LVGXDGIMIXXGLXXXL	LL16	AIAFTMXLSMLLGYGLT	AT16	3	1	[4hwl, 1at9, 1s52]
LFMVLXVSAKVGXXLXL	LL16	AIAFTMXLSMLLGYGLT	AT16	6	1	[4hwl, 1at9, 1s52]
LFMVLXVSAKVGXXLXL	LL16	PAIAFTMXLSMLLGYGL	PL16	6	1	[1at9, 1kme, 1s52, 1r2n, 1r84, 4hwl, 1qkp, 3han, 3hap, 3har, 3utx, 1xji, 3has]
LVGXDGIMIXXGLXXXL	LL16	PAIAFTMXLSMLLGYGL	PL16	3	1	[1at9, 1kme, 1brr, 1s52, 1r2n, 1r84, 4hwl, 1qkp, 3han, 3har, 3utx, 1xji, 3has]
LVGISGIAAVAYXVXAL	LL16	PRYIXWILTTPLIVYFL	PL16	1	2	[1gue, 3qap, 3qdc, 2ksy, 1jgj, 1h68, 1gu8]
LVGXDGIMIXXGLXXXL	LL16	AXYAXWLFTTXLXXXXL	AL16	3	2	[1at9, 1e0p, 1r2n, 1r84, 1pxs, 1ap9, 1pxr, 4hwl, 1s54, 1s53, 1o0a, 3han, 1kg9, 1kg8, 2wjk, 3har, 2wjl, 3has, 1q5i, 1f50, 3nsb, 1tn5, 3utv, 1tn0, 3utx, 3uty, 1brx, 1brr, 1ucq, 1f4z, 1qkp, 1qko, 1p8h, 4md2, 4md1, 3ns0, 1c3w, 1bm1, 2ntu, 1kme, 2ntw, 1s52, 1s51, 1py6, 4ov0, 1vjm, 3mbv, 1x0k, 1xji]
LVGXDGIMIXXGLXXXL	LL16	AXYXXWLFTTXLXXXXL	AL16	3	2	[1fbk, 3hao, 2i20, 4fpd]
LXGVXALXIXTGLXGXL	LL16	AXWLFTTXLXXXXLXLL	AL16	3	2	[1vgo]
LVGXDGIMIXXGLXXXL	LL16	ARYXDWLFTTXLLLXDL	AL16	3	2	[1q5j]
LVGXDGIMIXXGLXXXL	LL16	AXWLFTTXLXXXXLXLL	AL16	3	2	[1brx, 1c3w, 1bm1, 1e0p, 1q5i, 2ntu, 1kme, 1pxs, 1pxr, 1vjm, 1tn5, 1qkp, 1qko, 1s54, 1s53, 1x0k, 1tn0, 2wjl, 3has]
LRNXTVVLWSAYXVXWL	LL16	AXYAXWLFTTXLXXXXL	AL16	5	2	[1at9, 1e0p, 1r84, 1r2n, 1pxs, 1pxr, 1ap9, 4hwl, 1s54, 1s53, 1o0a, 3han, 1kg9, 1kg8, 3hap, 3haq, 2wjk, 3har, 2wjl, 3has, 1f50, 3nsb, 1tn5, 3utv, 1tn0, 3utw, 3utx, 3uty, 1brx, 1brr, 1ucq, 4hyx, 1f4z, 1qkp, 1qko, 1p8h, 4md2, 4md1, 3ns0, 1c3w, 1bm1, 2ntu, 1kme, 2ntw, 1s52, 1s51, 1py6, 4ov0, 1vjm, 3mbv, 1x0i, 1x0k, 1xji]
LRNXTVXLWAIYPFIWL	LL16	ALFGMGAVAFXXLVYYL	AL16	5	4	[4gyc, 3qap, 3qdc, 2f93, 2ksy, 2f95, 1jgj]
LXGXLMSTQIVVITSGL	LL16	ARYXDWMVTTPLXXLXL	AL16	3	2	[2m3g]
LXGVXALXIXTGLXGXL	LL16	AXYAXWLFTTXLXXXXL	AL16	3	2	[2z55, 1vgo]
LFMVLXVSAKVGXXLXL	LL16	AXWLFTTXLXXXXLXLL	AL16	6	2	[1jv6]
LTXALSTPMILLALGLL	LL16	AITFDIAMCVTGLAXAL	AL16	2	3	[3qbl, 3vvk, 3qbg, 3qbi, 3qbk]
LMSTQIVVITSGLIADL	LL16	ARYXDWMVTTPLXXLXL	AL16	3	2	[1xio, 2m3g]
LXGVXALXIXTGLXGXL	LL16	ARYTWWLFSTICMIVVL	AL16	3	4	[1uaz]
LRNXTVVLWSAYXVXWL	LL16	AXWLFTTXLXXXXLXLL	AL16	5	2	[1brx, 1c3w, 1bm1, 1e0p, 2ntu, 1kme, 1pxs, 1pxr, 1vjm, 1tn5, 1qkp, 1qko, 1brd, 1s54, 1s53, 1x0k, 1tn0, 2wjl, 3has]
LXIVAKYIFAFLLLNYL	LL16	STLKLLXVVMWLGYPIV	SV16	6	5	[3vvk, 3qbl, 3qbg, 3qbi, 3qbk]
LXIVAKYIFAFLLLNYL	LL16	SLYINIALAGLSILXFV	SV16	6	0	[3vvk, 3qbl, 3qbg, 3qbi, 3qbk]
LXIVAKYIFAFLLLNYL	LL16	YINIALAGLSILLFVFM	YM16	6	0	[3vvk, 3qbl, 3qbg, 3qbi, 3qbk]
LFMVLXVSAKVGXXLXL	LL16	TVVLWSAYXVVWLIGSE	TE16	6	5	[1at9, 1q5i, 1s52, 1r2n, 1r84, 1ap9, 1pxr, 4hwl, 3han, 3hap, 3utv, 1tn0, 3har, 3utx, 1xji, 3has, 3uty]
LRNXTVVLWSAYXVXWL	LL16	TVVLWSAYXVVWLIGSE	TE16	5	5	[1at9, 1brr, 1s52, 1r84, 1r2n, 1pxr, 1ap9, 4hwl, 3han, 3hap, 3utv, 1tn0, 3har, 3utx, 1xji, 3has, 3uty]
LTTLFWLGAIGXLVXXL	LL16	YLDLVTKVGFGFIALDA	YA16	0	6	[1jgj]
LRNXTVXLWAIYPFIWL	LL16	YLDLVTKVGFGFIALDA	YA16	5	6	[4gyc, 3qap, 3qdc, 1jgj]
LVGISGIAAVAYXVXAL	LL16	YLDLVTKVGFGFIALDA	YA16	1	6	[4gyc, 3qap, 3qdc, 1jgj]
LTTLFWLGAIGXLVXXL	LL16	YYVTLVGISGIAAXAYA	YA16	0	1	[1jgj]
LXIVAKYIFAFLLLNYL	LL16	LIAVSTILVPVVSIASY	LY16	6	1	[3vvk, 3qbl, 3qbg, 3qbi, 3qbk]
LXGFLSTIPFVWXLYIL	LL16	LAAKLGFLAALMIVXGY	LY16	4	3	[3ddl]
LFMVLXVSAKVGXXLXL	LL16	LXXAIAFTMXLSMLLGY	LY16	6	1	[1at9, 1kme, 1s52, 1r2n, 1r84, 4hwl, 1qkp, 3han, 3hap, 3har, 3utx, 1xji, 3uty, 3has]
LTXALSTPMILLALGLL	LL16	LIAVSTILVPVVSIASY	LY16	2	1	[3qbl, 3vvk, 3qbg, 3qbi, 3qbk]
LVGXDGIMIXXGLXXXL	LL16	LXXAIAFTMXLSMLLGY	LY16	3	1	[4hwl, 1at9, 1qkp, 1kme, 1brr, 1s52, 1r2n, 1r84, 3har, 3utx, 1xji, 3has]
LRNXTVVLWSAYXVXWL	LL16	VLWSAYPVVWLIGSEGA	VA16	5	5	[1brr]
LVGXDGIMIXXGLXXXL	LL16	VWWAISTAAMLYILYVA	VA16	3	4	[3has]
LRNXTVVLWSAYXVXWL	LL16	VWWAISTAAMLYILYVA	VA16	5	4	[3has]
LVGXDGIMIXXGLXXXL	LL16	VLWSAYPVVWLIGSEGA	VA16	3	5	[1brr]
LFMVLXVSAKVGXXLXL	LL16	VPLNIETLLFMVLDVSA	VA16	6	6	[1r2n, 1r84]
LRNXTVVLWSAYXVXWL	LL16	VPLNIETLLFMVLDVSA	VA16	5	6	[1r84, 1r2n]
LVGXDGIMIXXGLXXXL	LL16	KKFYAIXTLVPAIAFTM	KM16	3	1	[2ntu, 1s54]
LFMVLXVSAKVGXXLXL	LL16	KKFYAIXTLVPAIAFTM	KM16	6	1	[2ntu, 1s54, 1s53]
LVGISGIAAVAYXVXAL	LL16	GAIGMLVGTLAFAWAGR	GR16	1	0	[4gyc, 3qap, 3qdc, 2ksy, 1jgj]
LXIVAKYIFAFLLLNYL	LL16	NXALAGLSILLFVFMTR	NR16	6	0	[3vvk, 3qbl, 3qbg, 3qbi, 3qbk]
LTXALSTPMILLALGLL	LL16	IAVSTILVPVVSIASYT	IT16	2	1	[3qbl, 3vvk, 3qbg, 3qbi, 3qbk]
LTXALSTPMILLALGLL	LL16	ITFDIAMCVTGLAAAXT	IT16	2	3	[3qbl]
LXIVAKYIFAFLLLNYL	LL16	IAVSTILVPVVSIASYT	IT16	6	1	[3vvk, 3qbl, 3qbg, 3qbi, 3qbk]
LXIVAKYIFAFLLLNYL	LL16	INIALAGLSILLFVFMT	IT16	6	0	[3vvk, 3qbl, 3qbg, 3qbi, 3qbk]
LMSTQIVVITSGLIADL	LL16	IDWMVTTPLLLLSLSWT	IT16	3	2	[2m3g]
LXGXLMSTQIVVITSGL	LL16	IDWMVTTPLLLLSLSWT	IT16	3	2	[2m3g]
LVGISGIAAVAYXVXAL	LL16	TLFWLGAIGMLVGTLXF	TF16	1	0	[1gue, 4gyc, 3qap, 3qdc, 2ksy, 1jgj, 1h68, 1gu8, 1h2s]
LVGISGIAAVAYXVXAL	LL16	APRYIXWILTTPLIVYF	AF16	1	2	[1gue, 3qap, 3qdc, 1h68, 1gu8]
LVGISGIAAVAYXVXAL	LL16	DWILTTPLIVYFLGLLA	DA16	1	2	[3qdc, 1h68, 1gu8]
LVGXDGIMIXXGLXXXL	LL16	VGADGIMIGTGLVGALT	VT16	3	3	[1brx, 1at9, 1bm1, 1q5i, 1brr, 1s52, 1fbk, 1ucq, 3vhz, 1iw9, 1pxr, 4hwl, 1ixf, 3vi0, 1p8h, 1x0k, 1tn0, 3har, 3utx]
LXGVXALXIXTGLXGXL	LL16	STIAFLFVLYYLLTSLR	SR16	3	4	[1vgo]
LRNXTVXLWAIYPFIWL	LL16	YALFGMGAVAFXGLXYY	YY16	5	4	[4gyc, 3qap, 3qdc, 2ksy, 1jgj]
LXGVXALXIXTGLXGXL	LL16	YTWWLFSTIAFLFVLXY	YY16	3	4	[2z55, 1vgo, 2ei4]
LFMVLXVSAKVGXXLXL	LL16	RPEWIXLALGTALMGLG	RG16	6	0	[3utv]
LVGISGIAAVAYXVXAL	LL16	RYXXWILTTPLIVYXLG	RG16	1	2	[1gue, 3qap, 3qdc, 2ksy, 1jgj, 1h68, 1gu8]
LRNXTVXLWAIYPFIWL	LL16	FGMGAVAFXGLVYYLVG	FG16	5	4	[1gue, 4gyc, 3qap, 3qdc, 2f93, 2ksy, 2f95, 1jgj, 1gu8, 1h68]
LXGVXALXIXTGLXGXL	LL16	WLFSTIAFLFVLYYLLT	WT16	3	4	[2z55, 1vgo]
LRNXTVXLWAIYPFIWL	LL16	GMGAVAFXGLVYYLVGP	GP16	5	4	[1gue, 4gyc, 3qap, 3qdc, 2f93, 2ksy, 2f95, 1jgj, 1gu8, 1h68]
LRNXTVXLWAIYPFIWL	LL16	MGAVAFXGLVYYLVGPM	MM16	5	4	[1gue, 4gyc, 3qap, 3qdc, 2f93, 2ksy, 2f95, 1jgj, 1gu8, 1h68]
LRNXTVXLWAIYPFIWL	LL16	GLIILLGIXLGLVAATL	GL16	5	1	[4gyc]
LRNXTVXLWAIYPFIWL	LL16	VYLDLVTKVGFGFIALD	VD16	5	6	[1gue, 4gyc, 3qap, 3qdc, 2f93, 2ksy, 2f95, 1jgj, 1gu8, 1h68]
LTTLFWLGAIGXLVXXL	LL16	VYLDLVTKVGFGFIALD	VD16	0	6	[1jgj]
LVGISGIAAVAYXVXAL	LL16	VYLDLVTKVGFGFIALD	VD16	1	6	[1gue, 4gyc, 3qap, 3qdc, 2ksy, 1jgj, 1h68, 1gu8]
LFMVLXVSAKVGXXLXL	LL16	PFYAITTLVPAIAFTMY	PY16	6	1	[1tn5]
LVGISGIAAVAYXVXAL	LL16	ALIVYLDLVTKVGFGXI	AI16	1	6	[1gue, 4gyc, 3qap, 3qdc, 2ksy, 1jgj, 1h68, 1gu8]
LTTLFWLGAIGXLVXXL	LL16	ALIVYLDLVTKVGFGXI	AI16	0	6	[1jgj]
LRNXTVXLWAIYPFIWL	LL16	ALIVYLDLVTKVGFGXI	AI16	5	6	[1gue, 4gyc, 3qap, 3qdc, 2f93, 2ksy, 2f95, 1jgj, 1gu8, 1h68]
LTTLFWLGAIGXLVXXL	LL16	GISGIAAVAYXVMALGV	GV16	0	1	[1jgj]
LRNXTVVLWSAYXVXWL	LL16	TAAMLYILYVLFFGFTS	TS16	5	4	[1qkp, 1s52, 3utv]
LVGXDGIMIXXGLXXXL	LL16	TAAMLYILYVLFFGFTS	TS16	3	4	[1qkp, 1s52, 3utv]
LTXALSTPMILLALGLL	LL16	TILVPVVSIASYTGLXS	TS16	2	1	[3qbl, 3vvk, 3qbg, 3qbi, 3qbk]
LXIVAKYIFAFLLLNYL	LL16	TILVPVVSIASYTGLXS	TS16	6	1	[3vvk, 3qbl, 3qbg, 3qbi, 3qbk]
LRNXTVVLWSAYXVXWL	LL16	LDVSAKVGFGLILLRSR	LR16	5	6	[1brx]
LRNXTVXLWAIYPFIWL	LL16	LGLXILLGINLGLVAAT	LT16	5	1	[4gyc]
LVGXDGIMIXXGLXXXL	LL16	QGTILAXVGADGIMIGT	QT16	3	3	[1q5i, 1kme, 1r2n, 1r84, 1qkp, 1s54, 1s53, 3han, 3utv, 1tn0, 1xji, 3has, 3uty]
LRNXTVVLWSAYXVXWL	LL16	QGTILAXVGADGIMIGT	QT16	5	3	[1s8l, 1s8j, 1kme, 1r84, 1r2n, 4hyx, 1qkp, 1s54, 1s53, 1x0i, 3han, 3utv, 3haq, 1tn0, 3utw, 1xji, 3has, 3uty]
LVGXDGIMIXXGLXXXL	LL16	DWLFTTPLLLLDLALLV	DV16	3	2	[1brx]
LRNXTVVLWSAYXVXWL	LL16	DWLFTTPLLLLDLALLV	DV16	5	2	[1brx]
LXGVXALXIXTGLXGXL	LL16	LFSTIAFLFVLYYLLTS	LS16	3	4	[1vgo]
LVGXDGIMIXXGLXXXL	LL16	DQGTILAXVGADGIMIG	DG16	3	3	[1q5i, 1kme, 1r2n, 1r84, 1qkp, 1s54, 1s53, 3han, 3utv, 1tn0, 1xji, 3has, 3uty]
LRNXTVVLWSAYXVXWL	LL16	DTLLFMVLDVSAKVGFG	DG16	5	6	[2wjk]
LTTLFWLGAIGXLVXXL	LL16	DVALIVYLDLVTKVGFG	DG16	0	6	[1jgj]
LRNXTVXLWAIYPFIWL	LL16	DVALIVYLDLVTKVGFG	DG16	5	6	[4gyc, 3qap, 3qdc, 2f93, 2ksy, 2f95, 1jgj]
LRNXTVVLWSAYXVXWL	LL16	DQGTILAXVGADGIMIG	DG16	5	3	[1s8l, 1s8j, 1kme, 1r84, 1r2n, 4hyx, 1qkp, 1s54, 1s53, 1x0i, 3han, 3utv, 3haq, 1tn0, 3utw, 1xji, 3has, 3uty]
LVGISGIAAVAYXVXAL	LL16	DVALIVYLDLVTKVGFG	DG16	1	6	[4gyc, 3qap, 3qdc, 2ksy, 1jgj, 1h2s]
LXGFLSTIPFVWXLYIL	LL16	PLAAKLGFLAALMIVXG	PG16	4	3	[3ddl]
LXGFLSTIPFVWXLYIL	LL16	AAKLGFLAALMIVLGYP	AP16	4	3	[3ddl]
LXGXLMSTQIVVITSGL	LL16	YLWYICGVCAFLIILWG	YG16	3	4	[2m3g]
LMSTQIVVITSGLIADL	LL16	YLWYICGVCAFLIILWG	YG16	3	4	[1xio, 2m3g]
LMSTQIVVITSGLIADL	LL16	RYLWYICGVCAFLIILW	RW16	3	4	[1xio, 2m3g]
LXGXLMSTQIVVITSGL	LL16	RYLWYICGVCAFLIILW	RW16	3	4	[2m3g]
LMSTQIVVITSGLIADL	LL16	WYICGVCAFLIILWGIW	WW16	3	4	[2m3g]
LXGXLMSTQIVVITSGL	LL16	WYICGVCAFLIILWGIW	WW16	3	4	[2m3g]
LMSTQIVVITSGLIADL	LL16	YICGVCAFLIILWGIWN	YN16	3	4	[2m3g]
LXGXLMSTQIVVITSGL	LL16	YICGVCAFLIILWGIWN	YN16	3	4	[2m3g]
LMSTQIVVITSGLIADL	LL16	CGVCAFLIILWGIWNPL	CL16	3	4	[2m3g]
LXGXLMSTQIVVITSGL	LL16	CGVCAFLIILWGIWNPL	CL16	3	4	[2m3g]
LXGXLMSTQIVVITSGL	LL16	ICGVCAFLIILWGIWNP	IP16	3	4	[2m3g]
LMSTQIVVITSGLIADL	LL16	ICGVCAFLIILWGIWNP	IP16	3	4	[2m3g]
LRNXTVVLWSAYXVXWL	LL16	QTLLFMVLDVSAKVGFG	QG16	5	6	[1f50, 1f4z]
LXGFLSTIPFVWXLYIL	LL16	KLGFLAALMIVLGYXGE	KE16	4	3	[3ddl]
LVGISGIAAVAYXVXAL	LL16	FWLGAIGMLVGTLAFAW	FW16	1	0	[1gue, 4gyc, 3qap, 3qdc, 2ksy, 1jgj, 1h68, 1gu8]
LMSTQIVVITSGLIADL	LL16	RYIDWMVTTPLLLLSLS	RS16	3	2	[2m3g]
LXGXLMSTQIVVITSGL	LL16	RYIDWMVTTPLLLLSLS	RS16	3	2	[2m3g]
LVGISGIAAVAYXVXAL	LL16	FXPRYIDWILTTPLIVY	FY16	1	2	[3qap, 3qdc, 2ksy, 1jgj]
LXGXLMSTQIVVITSGL	LL16	YIDWMVTTPLLLLSLSW	YW16	3	2	[2m3g]
LMSTQIVVITSGLIADL	LL16	YIDWMVTTPLLLLSLSW	YW16	3	2	[2m3g]
LFMVLXVSAKVGXXLXL	LL16	PLNIETLLFMVLDVSAK	PK16	6	6	[1r2n, 1r84, 3utv]
LRNXTVVLWSAYXVXWL	LL16	PLNIETLLFMVLDVSAK	PK16	5	6	[1r84, 1r2n, 3utv]
LFMVLXVSAKVGXXLXL	LL16	EWIWLALGTALMGLGXL	EL16	6	0	[4hwl, 1s52, 1r2n, 1r84, 3utv]
LVGXDGIMIXXGLXXXL	LL16	GADGIMIGTGLVGALTK	GK16	3	3	[1at9]
LFMVLXVSAKVGXXLXL	LL16	PEWIWLALGTALMGLGT	PT16	6	0	[3utv]
WAYSALDIVAKYIFAFL	WL16	SSLYINIALAGLSILXF	SF16	6	0	[3vvk, 3qbl, 3abw]
WLALGTALMGLGXLYFL	WL16	LLXMVLDVSAKVGXGLI	LI16	0	6	[1m0k, 1s8l, 1at9, 1e0p, 1s8j, 1r2n, 1r84, 1pxs, 1jv7, 1pxr, 1ap9, 1jv6, 4hwl, 1s54, 1s53, 1o0a, 3han, 3hao, 1kg9, 1kg8, 3hap, 3haq, 2wjk, 3har, 2wjl, 3has, 1q5j, 2zzl, 1q5i, 1f50, 3nsb, 1tn5, 3utv, 1tn0, 3utw, 3utx, 3uty, 4fpd, 1brx, 1brr, 1p8i, 1fbk, 1ucq, 4hyx, 1f4z, 1ixf, 3vi0, 1qkp, 1qko, 1p8h, 1qm8, 4md2, 4md1, 2zfe, 1iw6, 3ns0, 1c3w, 1bm1, 2ntu, 1kme, 2ntw, 1s52, 1s51, 1py6, 4ov0, 2i20, 1i…
WWLFSTIAFLXVLYXLL	WL16	LTXLVAVLWTAYPIXWI	LI16	4	5	[2z55, 1vgo]
WLALGTALMGLGXLYFL	WL16	ETLXFMVLDXXXKVGXG	EG16	0	6	[1m0k, 1s8l, 1at9, 1e0p, 1s8j, 2i1x, 1r2n, 1r84, 1pxs, 1pxr, 1ap9, 1m0m, 4hwl, 1s54, 1s53, 1o0a, 1c8s, 3han, 3hao, 1c8r, 1kg9, 1kg8, 3hap, 3haq, 3har, 2wjl, 3has, 1q5j, 1kgb, 2zzl, 1q5i, 1dze, 3nsb, 1tn5, 2brd, 3utv, 1tn0, 3utw, 3utx, 3uty, 4fpd, 1brx, 1fbb, 1brr, 1p8i, 1fbk, 1ucq, 4hyx, 1p8u, 1ixf, 3vi0, 1qkp, 1qko, 1p8h, 1qm8, 4md2, 4md1, 2zfe, 1iw6, 3ns0, 1c3w, 2ntu, 1kme, 2ntw, 1s52, 1s51, 1p…
WLALGTALMGLGXLYFL	WL16	MVXDVXAKVGXGXILLR	MR16	0	6	[1brx, 1s8l, 1at9, 1e0p, 1s8j, 1r2n, 1r84, 1f4z, 1pxs, 1jv7, 1jv6, 1pxr, 4hwl, 1qkp, 1qko, 1s54, 1s53, 1o0a, 3han, 3hao, 1kg8, 3hap, 3haq, 2wjk, 3har, 2wjl, 3has, 1c3w, 1bm1, 1q5i, 2ntu, 1kme, 2ntw, 1s51, 1py6, 4ov0, 2i20, 1vjm, 1tn5, 1x0i, 1x0k, 1tn0, 3utw, 3utx, 1xji, 4fpd, 3uty]
WLALGTALMGLGXLYFL	WL16	IETLXFMVLDVXXKVGF	IF16	0	6	[1brr, 1r2n, 1r84, 4hyx, 1pxs, 1pxr, 4hwl, 1ixf, 3vi0, 1qkp, 1s54, 1s53, 1o0a, 1p8h, 3han, 1c8r, 3hap, 3haq, 3har, 4md2, 3has, 4md1, 3ns0, 1q5j, 1kgb, 1q5i, 1kme, 2ntw, 1s52, 1s51, 1py6, 4ov0, 3vhz, 1iw9, 2i21, 3nsb, 1tn5, 3mbv, 3utv, 1tn0, 3utw, 3utx, 1xji, 3uty]
WLALGTALMGLGXLYFL	WL16	TXLXXXIAFTXXLSMLL	TL16	0	1	[1s8l, 1at9, 1e0p, 1s8j, 1r2n, 1r84, 1pxs, 1pxr, 1ap9, 4hwl, 1s54, 1o0a, 3han, 3hao, 1kg9, 1bhb, 1kg8, 3hap, 3haq, 2wjk, 3har, 2wjl, 3has, 1q5j, 2zzl, 1q5i, 1f50, 3nsb, 1tn5, 1tn0, 4fpd, 1brx, 1brr, 1fbk, 1ucq, 4hyx, 1f4z, 1ixf, 3vi0, 1qkp, 1qko, 1p8h, 4md2, 4md1, 3ns0, 1c3w, 1bm1, 2ntu, 1kme, 2ntw, 1s52, 1s51, 1py6, 4ov0, 3vhz, 2i20, 1iw9, 1vjm, 3mbv, 3t45, 1x0k, 1xji]
WWLFSTIAFLXVLYXLL	WL16	TIGTLIGVDALMIXTGL	TL16	4	3	[2z55, 1vgo]
WLALGTALMGLGXLYFL	WL16	TLLFMVLDVSXKVGXGL	TL16	0	6	[1m0k, 1s8l, 1at9, 1e0p, 1s8j, 1r2n, 1r84, 1pxs, 1pxr, 1ap9, 4hwl, 1s54, 1s53, 1o0a, 3han, 3hao, 1kg9, 1kg8, 3hap, 3haq, 2wjk, 3har, 2wjl, 3has, 1q5j, 2zzl, 1q5i, 1f50, 3nsb, 1tn5, 2brd, 3utv, 1tn0, 3utw, 3utx, 4fpd, 3uty, 1brx, 1brr, 1p8i, 1fbk, 1ucq, 4hyx, 1p8u, 1f4z, 1ixf, 3vi0, 1qkp, 1qko, 1p8h, 1qm8, 4md2, 4md1, 2zfe, 1iw6, 3ns0, 1c3w, 1bm1, 2ntu, 1kme, 2ntw, 1s52, 1s51, 1py6, 4ov0, 3vhz, 2i…
WLALGTALMGLGXLYFL	WL16	NIETLLFMVLDVSAKVG	NG16	0	6	[1brr, 1s52, 1r2n, 1r84, 4hyx, 4hwl, 1qkp, 3han, 3hap, 3utv, 3haq, 3utw, 3har, 3utx, 1xji, 3has, 3uty]
WLALGTALMGLGXLYFL	WL16	GTALMGLGXLYFLVKGM	GM16	0	0	[1s8l, 1at9, 1e0p, 1r2n, 1r84, 1pxs, 1jv7, 1jv6, 1pxr, 1s53, 1o0a, 3han, 3hao, 1kg8, 3hap, 3haq, 2wjk, 3har, 2wjl, 3has, 1q5j, 1q5i, 1f50, 1tn5, 1tn0, 3utw, 3utx, 3uty, 4fpd, 1brx, 1fbk, 1ucq, 4hyx, 1f4z, 1qko, 1p8h, 4md2, 4md1, 1c3w, 1bm1, 2ntu, 1kme, 2ntw, 1py6, 4ov0, 2i20, 1vjm, 3mbv, 1x0i, 1x0k, 1xji]
WLALGTALMGLGXLYFL	WL16	FXVXDVXAKVGXGXILL	FL16	0	6	[1s8l, 1at9, 1e0p, 1s8j, 1r2n, 1r84, 1pxs, 1jv7, 1jv6, 1pxr, 4hwl, 1s54, 1s53, 1o0a, 3han, 3hao, 1kg9, 1kg8, 3hap, 3haq, 2wjk, 3har, 2wjl, 3has, 1q5j, 1q5i, 1f50, 3nsb, 1tn5, 3utv, 1tn0, 3utw, 3utx, 4fpd, 3uty, 1brx, 1fbk, 1ucq, 4hyx, 1f4z, 1qkp, 1qko, 1p8h, 4md2, 4md1, 3ns0, 1c3w, 1bm1, 2ntu, 1kme, 2ntw, 1s52, 1s51, 1py6, 4ov0, 2i20, 1vjm, 3mbv, 1x0i, 1x0k, 1xji]
WLALGTALMGLGXLYFL	WL16	FYAIXTLXXXIAFTXXL	FL16	0	1	[1brx, 1s8l, 1e0p, 1s8j, 1r2n, 1r84, 4hyx, 1f4z, 1pxs, 1jv7, 1pxr, 1jv6, 1qkp, 1qko, 1s54, 1s53, 1o0a, 3han, 3hao, 1bhb, 1kg8, 3hap, 3haq, 2wjk, 3har, 2wjl, 3has, 1c3w, 1bm1, 1q5i, 2ntu, 1kme, 2ntw, 1s51, 1py6, 4ov0, 2i20, 1vjm, 1tn5, 1x0i, 1x0k, 1tn0, 1xji, 4fpd]
WIYVAGMTIGALHFWSL	WL16	FLFXLLPFFSKVGFSFL	FL16	0	6	[1xio, 2m3g, 4tl3]
WIYVAGMTIGALHFWSL	WL16	FXLLPFFSKVGFSFLXL	FL16	0	6	[2m3g]
WLALGTALMGLGXLYFL	WL16	ALMGLGXLYFLVKGMGV	AV16	0	0	[1vjm, 1tn5, 1bm1, 1q5i, 1s53, 1tn0, 2i20]
WLALGTALMGLGXLYFL	WL16	STLVPAIAFTMYLSMLL	SL16	0	1	[1s53]
WLALGTALMGLGXLYFL	WL16	LNIETLXFMVLDVSAKV	LV16	0	6	[1r2n, 1r84, 3utv]
WYAISCACFIVVLYXLL	WL16	FXTLKLLTVVMWLGYPI	FI16	4	5	[3vvk, 3qbl, 3qbg, 3qbi, 3qbk]
WAYSALDIVAKYIFAFL	WL16	FXTLKLLTVVMWLGYPI	FI16	6	5	[3vvk, 3qbl, 3qbg, 3qbi, 3qbk]
WWLFSTIAFLXVLYXLL	WL16	FXTLTALVAVLWTAYPI	FI16	4	5	[1vgo]
WLALGTALMGLGXLYFL	WL16	LGTAXMGLGXLXFLVKG	LG16	0	0	[1s8l, 1at9, 1e0p, 1s8j, 1r2n, 1r84, 1pxs, 1jv7, 1jv6, 1pxr, 1ap9, 4hwl, 1s53, 1o0a, 3han, 3hao, 1kg9, 1bhb, 1kg8, 3hap, 3haq, 2wjk, 3har, 2wjl, 3has, 1q5j, 1q5i, 1f50, 3nsb, 1tn5, 1tn0, 3utw, 3utx, 3uty, 4fpd, 1brx, 1fbk, 1ucq, 4hyx, 1f4z, 1qkp, 1qko, 1p8h, 4md2, 4md1, 3ns0, 1c3w, 1bm1, 2ntu, 1kme, 2ntw, 1py6, 4ov0, 2i20, 1vjm, 3mbv, 1x0i, 1x0k, 1xji]
WIYVAGMTIGALHFWSL	WL16	LLPFFSKVGFSFLDLHG	LG16	0	6	[2m3g]
WYAISCACFIVVLYXLL	WL16	LLTVVMWLGYPIVWALG	LG16	4	5	[3vvk, 3qbl, 3abw, 3qbg, 3qbi, 3qbk]
WAYSALDIVAKYIFAFL	WL16	LLTVVMWLGYPIVWALG	LG16	6	5	[3vvk, 3qbl, 3a7k, 3abw, 3qbg, 3qbi, 3qbk]
WLALGTALMGLGXLYFL	WL16	TLXXAIAFTMXLSMLLG	TG16	0	1	[1brx, 1at9, 1bm1, 1kme, 1brr, 1s52, 1r2n, 1r84, 4hwl, 1qkp, 3han, 1bhb, 3hap, 3har, 3utx, 1xji, 3has, 3uty]
WLALGTALMGLGXLYFL	WL16	TXXMXLGXLYFLVKGMG	TG16	0	0	[1brx, 1c3w, 1at9, 1bm1, 1e0p, 1q5i, 2ntu, 1kme, 1py6, 1pxs, 2i20, 1pxr, 1vjm, 1tn5, 1qko, 1s53, 1x0k, 3hao, 3haq, 1tn0, 3utw, 3har, 2wjl]
WYAISCACFIVVLYXLL	WL16	TKLFTAITFDIAMCVTG	TG16	4	3	[3vvk, 3qbl, 3qbg, 3qbi, 3qbk]
WAYSALDIVAKYIFAFL	WL16	WXRYLTWALSTPMILXA	WA16	6	2	[3vvk, 3qbl, 3abw, 3qbg, 3qbi, 3qbk]
WAYSALDIVAKYIFAFL	WL16	AXSTILVPVVSIASYTG	AG16	6	1	[3vvk, 3qbl, 3qbg, 3qbi, 3qbk]
WLALGTALMGLGXLYFL	WL16	AXAIAFTMYLSMLLGYG	AG16	0	1	[3han]
WWLFSTIAFLXVLYXLL	WL16	ALVXVLWTAYPILWIXG	AG16	4	5	[2z55, 1vgo, 2ei4]
WWLFSTIAFLXVLYXLL	WL16	GTLIGVDALMIXTGLIG	GG16	4	3	[2z55, 1vgo]
WAYSALDIVAKYIFAFL	WL16	VSTILVPVVSIASYTGL	VL16	6	1	[3vvk, 3qbl, 3abw, 3qbg, 3qbi, 3qbk]
WYAISCACFIVVLYXLL	WL16	LKLXTVVXWLGYPXVWA	LA16	4	5	[3vvk, 3qbl, 3abw, 3qbg, 3qbi, 3qbk]
WAYSALDIVAKYIFAFL	WL16	LKLXTVVXWLGYPXVWA	LA16	6	5	[3vvk, 3qbl, 3abw, 3qbg, 3qbi, 3qbk]
WYAISCACFIVVLYXLL	WL16	LFTXITFDIXMCVTGLA	LA16	4	3	[3vvk, 3qbl, 3qbg, 3qbi, 3qbk]
WYAISCACFIVVLYXLL	WL16	KLXTAITFDIAMCVTGL	KL16	4	3	[3vvk, 3qbl, 3qbg, 3qbi, 3qbk]
WAYSALDIVAKYIFAFL	WL16	KLXTVVMWLGYPIVWAL	KL16	6	5	[3vvk, 3qbl, 3a7k, 3abw, 3qbg, 3qbi, 3qbk]
WYAISCACFIVVLYXLL	WL16	KLXTVVMWLGYPIVWAL	KL16	4	5	[3vvk, 3qbl, 3abw, 3qbg, 3qbi, 3qbk]
WYAISCACFIVVLYXLL	WL16	FTXITFDIXMCVTGLAA	FA16	4	3	[3vvk, 3qbl, 3abw, 3qbg, 3qbi, 3qbk]
WWLFSTIAFLXVLYXLL	WL16	TLXGVDALMIVTGLXGA	TA16	4	3	[2z55, 1vgo, 2ei4]
WYAISCACFIVVLYXLL	WL16	TAITFDIXMCVTGLXAA	TA16	4	3	[3vvk, 3qbl, 3abw, 3qbg, 3qbi, 3qbk]
WAYSALDIVAKYIFAFL	WL16	LYINIALXGLSILLFVF	LF16	6	0	[3vvk, 3qbl, 3a7k, 3abw, 3qbg, 3qbi, 3qbk]
WAYSALDIVAKYIFAFL	WL16	STILVPVVSIASYTGLA	SA16	6	1	[3vvk, 3qbl, 3a7k, 3abw, 3qbg, 3qbi, 3qbk]
WLALGTALMGLGXLYFL	WL16	VLDVXAKVGFGLILLRS	VS16	0	6	[1brx, 1c3w, 1at9, 1bm1, 1e0p, 1q5i, 2ntu, 1kme, 1pxs, 2i20, 1pxr, 1vjm, 1tn5, 1qko, 1s54, 1s53, 1x0k, 3hao, 1tn0]
WWLFSTIAFLXVLYXLL	WL16	VTIGTLIGVDALMIVXG	VG16	4	3	[1vgo]
WLALGTALMGLGXLYFL	WL16	VXAIAFTMXLSMXLGYG	VG16	0	1	[1at9, 1kme, 1brr, 1s52, 1r2n, 1r84, 4hwl, 1qkp, 2brd, 3hap, 3har, 3utx, 1xji, 3has, 3uty]
WLALGTALMGLGXLYFL	WL16	KFYAIXTLVXXIAFTXY	KY16	0	1	[1c3w, 1e0p, 1q5i, 2ntu, 1kme, 2ntw, 1s51, 1py6, 1f4z, 2i20, 1pxs, 1pxr, 1vjm, 1qko, 1s54, 1s53, 1x0i, 1x0k, 3hao, 1bhb, 1tn0, 3haq, 2wjk, 2wjl]
WLALGTALMGLGXLYFL	WL16	YAIXTLXXXIAFTXXLS	YS16	0	1	[1s8l, 1at9, 1e0p, 1s8j, 1r2n, 1r84, 1jv7, 1pxs, 1pxr, 1jv6, 4hwl, 1s54, 1s53, 1o0a, 3han, 3hao, 1bhb, 1kg8, 3hap, 3haq, 2wjk, 3har, 2wjl, 3has, 1q5j, 1q5i, 1f50, 1tn5, 1tn0, 4fpd, 1brx, 1fbk, 1ucq, 4hyx, 1f4z, 1qkp, 1qko, 1p8h, 4md2, 4md1, 1c3w, 1bm1, 2ntu, 1kme, 2ntw, 1s52, 1s51, 1py6, 4ov0, 2i20, 1vjm, 3mbv, 1x0i, 1x0k, 1xji]
WLALGTALMGLGXLYFL	WL16	AIXXLXXXIAFTXXLXM	AM16	0	1	[1m0k, 1s8l, 1at9, 1e0p, 1s8j, 1r2n, 1r84, 1jv7, 1pxs, 1jv6, 1ap9, 1pxr, 4hwl, 1s54, 1s53, 1o0a, 3han, 3hao, 1kg9, 1bhb, 1kg8, 3hap, 3haq, 2wjk, 3har, 2wjl, 3has, 1q5j, 1q5i, 1f50, 3nsb, 1tn5, 1tn0, 4fpd, 1brx, 1brr, 1p8i, 1fbk, 1ucq, 4hyx, 1f4z, 3vi0, 1qkp, 1qko, 1p8h, 4md2, 4md1, 3ns0, 1c3w, 1bm1, 2ntu, 1kme, 2ntw, 1s52, 1s51, 1py6, 4ov0, 2i20, 1vjm, 3mbv, 1x0i, 1x0k, 1xji]
WLALGTALMGLGXLYFL	WL16	IXTLXXXIAFTXXLSML	IL16	0	1	[1m0k, 1s8l, 1at9, 1e0p, 1s8j, 1r2n, 1r84, 1jv7, 1pxs, 1jv6, 1ap9, 1pxr, 4hwl, 1s54, 1s53, 1o0a, 3han, 3hao, 1kg9, 1bhb, 1kg8, 3hap, 3haq, 2wjk, 3har, 2wjl, 3has, 1q5j, 2zzl, 1q5i, 1f50, 3nsb, 1tn5, 1tn0, 4fpd, 1brx, 1brr, 1p8i, 1fbk, 1ucq, 4hyx, 1f4z, 1ixf, 3vi0, 1qkp, 1qko, 1p8h, 1qm8, 4md2, 4md1, 2zfe, 1iw6, 3ns0, 1c3w, 1bm1, 2ntu, 1kme, 2ntw, 1s52, 1s51, 1py6, 4ov0, 2i20, 1iw9, 1vjm, 1x0s, 3m…
WAYSALDIVAKYIFAFL	WL16	YLTWALSTPMILLXLXL	YL16	6	2	[3vvk, 3qbl, 3qbg, 3qbi, 3qbk]
WAYSALDIVAKYIFAFL	WL16	TLKLLTVVMWLGYPIXW	TW16	6	5	[3vvk, 3qbl, 3qbg, 3qbi, 3qbk]
WWLFSTIAFLXVLYXLL	WL16	TLTALVAVLWTAYPIXW	TW16	4	5	[2z55, 1vgo]
WYAISCACFIVVLYXLL	WL16	TLKLLTVVMWLGYPIXW	TW16	4	5	[3vvk, 3qbl, 3qbg, 3qbi, 3qbk]
WAYSALDIVAKYIFAFL	WL16	IALAGLSILLFVFMTRG	IG16	6	0	[3vvk, 3qbi]
WWLFSTIAFLXVLYXLL	WL16	TALVAVLWTAYPILWIV	TV16	4	5	[2z55, 1vgo, 2ei4]
WWLFSTIAFLXVLYXLL	WL16	IGXLIGVDALMIVTGLI	II16	4	3	[2z55, 1vgo]
WLALGTALMGLGXLYFL	WL16	PAIAFTMXLSMLLGYGL	PL16	0	1	[1at9, 1kme, 1brr, 1s52, 1r2n, 1r84, 4hwl, 1qkp, 3han, 3hap, 3har, 3utx, 1xji, 3has]
WLALGTALMGLGXLYFL	WL16	AIAFTMXLSMLLGYGLT	AT16	0	1	[4hwl, 1at9, 1s52]
WLALGTALMGLGXLYFL	WL16	LXXAIAFTMXLSMLLGY	LY16	0	1	[1at9, 1kme, 1brr, 1s52, 1r2n, 1r84, 4hwl, 1qkp, 3han, 2brd, 3hap, 3har, 3utx, 1xji, 3uty, 3has]
WAYSALDIVAKYIFAFL	WL16	LIAVSTILVPVVSIASY	LY16	6	1	[3vvk, 3qbl, 3qbg, 3qbi, 3qbk]
WAYSALDIVAKYIFAFL	WL16	SLYINIALAGLSILXFV	SV16	6	0	[3vvk, 3qbl, 3a7k, 3abw, 3qbg, 3qbi, 3qbk]
WYAISCACFIVVLYXLL	WL16	STLKLLXVVMWLGYPIV	SV16	4	5	[3vvk, 3qbl, 3qbg, 3qbi, 3qbk]
WAYSALDIVAKYIFAFL	WL16	STLKLLXVVMWLGYPIV	SV16	6	5	[3vvk, 3qbl, 3qbg, 3qbi, 3qbk]
WAYSALDIVAKYIFAFL	WL16	YINIALAGLSILLFVFM	YM16	6	0	[3vvk, 3qbl, 3abw, 3qbg, 3qbi, 3qbk]
WIYVAGMTIGALHFWSL	WL16	YLVAMFIPIWSGLAYXA	YA16	0	1	[2m3g]
WWLFSTIAFLXVLYXLL	WL16	NTLTALVAVLWTAYPIL	NL16	4	5	[1vgo]
WYAISCACFIVVLYXLL	WL16	AITFDIAMCVTGLAXAL	AL16	4	3	[3vvk, 3qbl, 3abw, 3qbg, 3qbi, 3qbk]
WLALGTALMGLGXLYFL	WL16	KKFYAIXTLVPAIAFTM	KM16	0	1	[2ntu, 1s54, 1s53, 1bhb]
WIYVAGMTIGALHFWSL	WL16	VAMFIPIWSGLAYMAMA	VA16	0	1	[1xio, 2m3g]
WLALGTALMGLGXLYFL	WL16	VPLNIETLLFMVLDVSA	VA16	0	6	[1r2n, 1r84]
WAYSALDIVAKYIFAFL	WL16	NXALAGLSILLFVFMTR	NR16	6	0	[3vvk, 3qbl, 3qbg, 3qbi, 3qbk]
WAYSALDIVAKYIFAFL	WL16	INIALAGLSILLFVFMT	IT16	6	0	[3vvk, 3qbl, 3qbg, 3qbi, 3qbk]
WYAISCACFIVVLYXLL	WL16	ITFDIAMCVTGLAAAXT	IT16	4	3	[3qbl, 3abw]
WAYSALDIVAKYIFAFL	WL16	IAVSTILVPVVSIASYT	IT16	6	1	[3vvk, 3qbl, 3qbg, 3qbi, 3qbk]
WIYVAGMTIGALHFWSL	WL16	TXLFCLLPFFSKVGFXF	TF16	0	6	[1xio, 2m3g, 4tl3]
WIYVAGMTIGALHFWSL	WL16	YEYLVAMFIPIWSGLAY	YY16	0	1	[2m3g]
WAYSALDIVAKYIFAFL	WL16	RYLTWALSTPMILLALG	RG16	6	2	[3vvk, 3qbl, 3qbg, 3qbi, 3qbk]
WAYSALDIVAKYIFAFL	WL16	GRYLTWALSTPMILLAL	GL16	6	2	[3vvk, 3qbl, 3abw, 3qbg, 3qbi, 3qbk]
WIYVAGMTIGALHFWSL	WL16	AMFIPIWSGLAYMAMAI	AI16	0	1	[2m3g]
WLALGTALMGLGXLYFL	WL16	PFYAITTLVPAIAFTMY	PY16	0	1	[1tn5]
WAYSALDIVAKYIFAFL	WL16	TILVPVVSIASYTGLXS	TS16	6	1	[3vvk, 3qbl, 3a7k, 3abw, 3qbg, 3qbi, 3qbk]
WLALGTALMGLGXLYFL	WL16	LDVSAKVGFGLILLRSR	LR16	0	6	[1brx]
WLALGTALMGLGXLYFL	WL16	DTLLFMVLDVSAKVGFG	DG16	0	6	[2wjk]
WIYVAGMTIGALHFWSL	WL16	LVAMFIPIWSGLAYMAM	LM16	0	1	[1xio, 2m3g, 4tl3]
WLALGTALMGLGXLYFL	WL16	QTLLFMVLDVSAKVGFG	QG16	0	6	[1f50, 1f4z]
WIYVAGMTIGALHFWSL	WL16	EYLVAMFIPIWSGLAYM	EM16	0	1	[2m3g]
WLALGTALMGLGXLYFL	WL16	PLNIETLLFMVLDVSAK	PK16	0	6	[1r2n, 1r84, 3utv]
WIYVAGMTIGALHFWSL	WL16	DTFLFCLLPFFSKVGFS	DS16	0	6	[1xio, 2m3g]
WIYVAGMTIGALHFWSL	WL16	LFCLLPFFSKVGFSFLD	LD16	0	6	[1xio, 2m3g]
WIYVAGMTIGALHFWSL	WL16	CLLPFFSKVGFSFLDLH	CH16	0	6	[2m3g]
SMMVSALVVFIAGYHYF	SF16	FSFTVATMTASFVFXVL	FL16	1	0	[3ddl]
SMMVSALVVFIAGYHYF	SF16	ATMTASFVFFVLARNNV	AV16	1	0	[3ddl]
SWAYSXLDIVAKYXFAF	SF16	FXTLKLLTVVMWLGYPI	FI16	6	5	[3vvk, 3qbl, 3qbg, 3qbi, 3qbk]
SWAYSXLDVFAKYXFXF	SF16	WGATLMIPLVSISSYLG	WG16	6	1	[2jaf]
SWAYSXLDIVAKYXFAF	SF16	LLTVVMWLGYPIVWALG	LG16	6	5	[3vvk, 3qbl, 3a7k, 3abw, 3qbg, 3qbi, 3qbk]
SWAYSXLDIVAKYXFAF	SF16	WXRYLTWALSTPMILXA	WA16	6	2	[3vvk, 3qbl, 3abw, 3qbg, 3qbi, 3qbk]
SWAYSXLDIVAKYXFAF	SF16	AXSTILVPVVSIASYTG	AG16	6	1	[3vvk, 3qbl, 3qbg, 3qbi, 3qbk]
SSLYINIALAGLSILXF	SF16	AXSTILVPVVSIASYTG	AG16	0	1	[3qbl, 3vvk]
SWAYSXLDIVAKYXFAF	SF16	VSTILVPVVSIASYTGL	VL16	6	1	[3vvk, 3qbl, 3abw, 3qbg, 3qbi, 3qbk]
SSLYINIALAGLSILXF	SF16	VSTILVPVVSIASYTGL	VL16	0	1	[3qbl, 3vvk, 3abw]
SSLWVNVALAGIAILXF	SF16	WAYSVLDVFAKYVFXFI	WI16	0	6	[1e12]
SMMVSALVVFIAGYHYF	SF16	ADVLAXAGYGVLIYNIA	AA16	1	6	[3ddl]
SWAYSXLDIVAKYXFAF	SF16	LKLXTVVXWLGYPXVWA	LA16	6	5	[3vvk, 3qbl, 3abw, 3qbg, 3qbi, 3qbk]
SWAYSXLDVFAKYXFXF	SF16	LRVLVVVXWLGYPXVWA	LA16	6	5	[2jaf]
SWAYSXLDIVAKYXFAF	SF16	KLXTVVMWLGYPIVWAL	KL16	6	5	[3vvk, 3qbl, 3a7k, 3abw, 3qbg, 3qbi, 3qbk]
SMMVSALVVFIAGYHYF	SF16	VDWLLTVXLLTVELVLV	VV16	1	2	[3ddl]
SSLWVNVALAGIAILXF	SF16	TSWAYSXLDVFAKYXFA	TA16	0	6	[1e12]
SSLYINIALAGLSILXF	SF16	TSWAYSXLDIVAKYXFA	TA16	0	6	[3qbl, 3vvk, 3abw]
SWAYSXLDIVAKYXFAF	SF16	LYINIALXGLSILLFVF	LF16	6	0	[3vvk, 3qbl, 3a7k, 3abw, 3qbg, 3qbi, 3qbk]
SWAYSXLDIVAKYXFAF	SF16	STILVPVVSIASYTGLA	SA16	6	1	[3vvk, 3qbl, 3a7k, 3abw, 3qbg, 3qbi, 3qbk]
SMMVSALVVFIAGYHYF	SF16	SFTVATMTASFVFFVLA	SA16	1	0	[3ddl]
SSLYINIALAGLSILXF	SF16	STILVPVVSIASYTGLA	SA16	0	1	[3qbl, 3vvk, 3abw]
SWAYSXLDVFAKYXFXF	SF16	VNVALAGIAILVFVYMG	VG16	6	0	[2jaf]
SWAYSXLDIVAKYXFAF	SF16	YLTWALSTPMILLXLXL	YL16	6	2	[3vvk, 3qbl, 3qbg, 3qbi, 3qbk]
SSLWVNVALAGIAILXF	SF16	YSXLDVFAKYVFAFXLL	YL16	0	6	[1e12]
SMMVSALVVFIAGYHYF	SF16	YRXXDWLLTVPLLTVEL	YL16	1	2	[3ddl]
SSLYINIALAGLSILXF	SF16	YSXLDIVAKYIFAFXXL	YL16	0	6	[3qbl, 3vvk, 3abw]
SWAYSXLDVFAKYXFXF	SF16	IWGATLMIPLVSISSYL	IL16	6	1	[2jaf]
SSLYINIALAGLSILXF	SF16	ALDIVAXYIFAFLLLNY	AY16	0	6	[3qbl, 3vvk]
SWAYSXLDIVAKYXFAF	SF16	TLKLLTVVMWLGYPIXW	TW16	6	5	[3vvk, 3qbl, 3qbg, 3qbi, 3qbk]
SWAYSXLDIVAKYXFAF	SF16	IALAGLSILLFVFMTRG	IG16	6	0	[3vvk, 3qbi]
SMMVSALVVFIAGYHYF	SF16	IADVLAKAGYGVLIYNI	II16	1	6	[3ddl]
SMMVSALVVFIAGYHYF	SF16	RYVDWLLTVPLLTVELV	RV16	1	2	[3ddl]
SWAYSXLDVFAKYXFXF	SF16	RXLXVVLWLGYPIVWAV	RV16	6	5	[2jaf]
SSLWVNVALAGIAILXF	SF16	AYSXLDVFAKYVFAFXL	AL16	0	6	[1e12]
SSLYINIALAGLSILXF	SF16	AYSXLDIVAXYIFAFXL	AL16	0	6	[3qbl, 3vvk, 3abw]
SSLWVNVALAGIAILXF	SF16	ATLMIPLVSISSYLXLL	AL16	0	1	[1e12]
SWAYSXLDVFAKYXFXF	SF16	ATLMIPLVSISSYLXLL	AL16	6	1	[1e12]
SWAYSXLDIVAKYXFAF	SF16	STLKLLXVVMWLGYPIV	SV16	6	5	[3vvk, 3qbl, 3qbg, 3qbi, 3qbk]
SWAYSXLDIVAKYXFAF	SF16	SLYINIALAGLSILXFV	SV16	6	0	[3vvk, 3qbl, 3a7k, 3abw, 3qbg, 3qbi, 3qbk]
SWAYSXLDVFAKYXFXF	SF16	SLWVNVALAGIAILXFV	SV16	6	0	[1e12]
SWAYSXLDIVAKYXFAF	SF16	YINIALAGLSILLFVFM	YM16	6	0	[3vvk, 3qbl, 3abw, 3qbg, 3qbi, 3qbk]
SWAYSXLDIVAKYXFAF	SF16	LIAVSTILVPVVSIASY	LY16	6	1	[3vvk, 3qbl, 3qbg, 3qbi, 3qbk]
SSLYINIALAGLSILXF	SF16	LIAVSTILVPVVSIASY	LY16	0	1	[3qbl, 3vvk]
SWAYSXLDVFAKYXFXF	SF16	LWVNVALAGIAILVXXY	LY16	6	0	[1e12, 2jaf]
SWAYSXLDVFAKYXFXF	SF16	NXALAGIAILVFVYMGR	NR16	6	0	[2jaf]
SWAYSXLDIVAKYXFAF	SF16	NXALAGLSILLFVFMTR	NR16	6	0	[3vvk, 3qbl, 3qbg, 3qbi, 3qbk]
SSLWVNVALAGIAILXF	SF16	ATSWAYSVLDVFAKYVF	AF16	0	6	[1e12]
SSLYINIALAGLSILXF	SF16	IAVSTILVPVVSIASYT	IT16	0	1	[3qbl, 3vvk]
SWAYSXLDIVAKYXFAF	SF16	INIALAGLSILLFVFMT	IT16	6	0	[3vvk, 3qbl, 3qbg, 3qbi, 3qbk]
SWAYSXLDIVAKYXFAF	SF16	IAVSTILVPVVSIASYT	IT16	6	1	[3vvk, 3qbl, 3qbg, 3qbi, 3qbk]
SSLYINIALAGLSILXF	SF16	DIVAKYIFAFLLLNYLT	DT16	0	6	[3qbl, 3vvk]
SSLYINIALAGLSILXF	SF16	SALDIVAKYIFAFLLLN	SN16	0	6	[3qbl, 3vvk]
SMMVSALVVFIAGYHYF	SF16	GYTIADVLAKAGYGXLI	GI16	1	6	[3ddl]
SWAYSXLDIVAKYXFAF	SF16	RYLTWALSTPMILLALG	RG16	6	2	[3vvk, 3qbl, 3qbg, 3qbi, 3qbk]
SMMVSALVVFIAGYHYF	SF16	YXIADVLAKAGYGVLXY	YY16	1	6	[3ddl]
SWAYSXLDIVAKYXFAF	SF16	GRYLTWALSTPMILLAL	GL16	6	2	[3vvk, 3qbl, 3abw, 3qbg, 3qbi, 3qbk]
SWAYSXLDVFAKYXFXF	SF16	GATLMIPLVSISSYLGL	GL16	6	1	[1e12]
SSLWVNVALAGIAILXF	SF16	GATLMIPLVSISSYLGL	GL16	0	1	[1e12]
SWAYSXLDIVAKYXFAF	SF16	TILVPVVSIASYTGLXS	TS16	6	1	[3vvk, 3qbl, 3a7k, 3abw, 3qbg, 3qbi, 3qbk]
SSLYINIALAGLSILXF	SF16	TILVPVVSIASYTGLXS	TS16	0	1	[3qbl, 3vvk, 3abw]
SWAYSXLDVFAKYXFXF	SF16	TLMIPLVSISSYLGLXS	TS16	6	1	[1e12]
SSLWVNVALAGIAILXF	SF16	TLMIPLVSISSYLGLXS	TS16	0	1	[1e12]
SWAYSXLDVFAKYXFXF	SF16	WVNVALAGIAILVFVYM	WM16	6	0	[1e12, 2jaf]
SMMVSALVVFIAGYHYF	SF16	DVLAKAGYGVLIYNIAK	DK16	1	6	[3ddl]
SMMVSALVVFIAGYHYF	SF16	TVATMTASFVFFVLARN	TN16	1	0	[3ddl]
SMMVSALVVFIAGYHYF	SF16	TIADVLAKAGYGVLIYN	TN16	1	6	[3ddl]
SMMVSALVVFIAGYHYF	SF16	VATMTASFVFFVLARNN	VN16	1	0	[3ddl]
SMMVSALVVFIAGYHYF	SF16	DWLLTVPLLTVELVLVM	DM16	1	2	[3ddl]
SMMVSALVVFIAGYHYF	SF16	FTVATMTASFVFFVLAR	FR16	1	0	[3ddl]
ITLNTVVMLAGFAGAMV	IV16	GAVAFXGLVYYLVGPMT	GT16	3	4	[3qdc, 3qap, 1jgj]
ILAXVGADGIMIGTGLV	IV16	IXTAAMLYXLYVXXFGF	IF16	3	4	[1s8l, 1at9, 1e0p, 1s8j, 1r2n, 1r84, 4hyx, 1f4z, 1pxs, 1pxr, 4hwl, 1qkp, 1qko, 1s54, 1s53, 3han, 3hao, 3hap, 3haq, 3har, 2wjl, 3has, 1c3w, 1bm1, 1q5i, 2ntu, 1kme, 1s52, 1s51, 1py6, 2i20, 1vjm, 1tn5, 1x0k, 3utv, 1tn0, 3utw, 3utx, 1xji, 4fpd, 3uty]
ILAXVGADGIMIGTGLV	IV16	TXLAXVGADGIMIXXXL	TL16	3	3	[1s8l, 1at9, 1e0p, 1s8j, 1r2n, 1r84, 1pxs, 1pxr, 4hwl, 1s54, 1s53, 1o0a, 3han, 3hao, 1kg8, 3haq, 2wjk, 3har, 2wjl, 3has, 1q5i, 1f50, 1tn5, 3utv, 1tn0, 3utw, 3utx, 4fpd, 3uty, 1brx, 4hyx, 1f4z, 1qkp, 1qko, 1p8h, 4md2, 4md1, 1c3w, 1bm1, 2ntu, 1kme, 2ntw, 1s52, 1s51, 1py6, 4ov0, 2i20, 1vjm, 3mbv, 1x0k, 1xji]
ILAXVGADGIMIGTGLV	IV16	TXLXXXIAFTXXLSMLL	TL16	3	1	[1brx, 1s8l, 1at9, 1e0p, 1s8j, 1fbk, 1r2n, 1r84, 1ucq, 4hyx, 1f4z, 1ap9, 4hwl, 1qkp, 1qko, 1s54, 1o0a, 1p8h, 3hao, 1kg9, 1kg8, 3haq, 2wjk, 3har, 4md2, 2wjl, 3has, 4md1, 1c3w, 1q5j, 1bm1, 1q5i, 2ntu, 1kme, 1f50, 2ntw, 1s52, 1s51, 1py6, 4ov0, 2i20, 1vjm, 1tn5, 3mbv, 1x0k, 1xji, 4fpd]
ILAXVGADGIMIGTGLV	IV16	FYAIXTLXXXIAFTXXL	FL16	3	1	[1brx, 1s8l, 1e0p, 1s8j, 1r2n, 1r84, 4hyx, 1f4z, 1qkp, 1qko, 1s54, 1o0a, 3hao, 1kg8, 3haq, 2wjk, 3har, 2wjl, 3has, 1c3w, 1bm1, 1q5i, 2ntu, 1kme, 2ntw, 1s51, 1py6, 4ov0, 2i20, 1vjm, 1tn5, 1x0k, 1xji, 4fpd]
ITLNTVVMLAGFAGAMV	IV16	LFGMGAVAFXGLVYXLV	LV16	3	4	[3qdc, 3qap, 1jgj]
ITLNTVVMLAGFAGAMV	IV16	VPRYIDWILTTPLIVYF	VF16	3	2	[1jgj]
ILAXVGADGIMIGTGLV	IV16	LAXXGADGIMIGTGLVG	LG16	3	3	[1s8l, 1at9, 1e0p, 1s8j, 1r2n, 1r84, 1pxs, 1ap9, 1pxr, 4hwl, 1s54, 1s53, 1o0a, 3han, 3hao, 1kg9, 1kg8, 3haq, 2wjk, 3har, 2wjl, 3has, 1q5j, 1q5i, 1f50, 1tn5, 3utv, 1tn0, 3utw, 3utx, 4fpd, 3uty, 1brx, 1fbk, 1ucq, 4hyx, 1f4z, 1qkp, 1qko, 1p8h, 4md2, 4md1, 1c3w, 1bm1, 2ntu, 1kme, 2ntw, 1s52, 1s51, 1py6, 4ov0, 2i20, 1vjm, 3mbv, 1x0k, 1xji]
ILAXVGADGIMIGTGLV	IV16	WARYADWLFTTPLLLLG	WG16	3	2	[1fbk, 4fpd]
ILAXVGADGIMIGTGLV	IV16	WXXYADWLFTTPLLLLA	WA16	3	2	[2i20]
ILAXVGADGIMIGTGLV	IV16	TLXXAIAFTMXLSMLLG	TG16	3	1	[1brx, 1at9, 1bm1, 1kme, 1s52, 1r2n, 1r84, 4hwl, 1qkp, 3har, 3utx, 1xji, 3has]
ILAXVGADGIMIGTGLV	IV16	AXSTAAMLYXLYVXFFG	AG16	3	4	[1s8l, 1at9, 1e0p, 1s8j, 1r2n, 1r84, 4hyx, 1f4z, 1pxs, 1pxr, 4hwl, 1qkp, 1qko, 1s54, 1s53, 1o0a, 1p8h, 3han, 3hao, 3hap, 1kg8, 3haq, 3har, 2wjk, 3has, 2wjl, 1c3w, 1bm1, 1q5i, 2ntu, 1kme, 2ntw, 1s52, 1s51, 1py6, 2i20, 1vjm, 1tn5, 1x0k, 3utv, 1tn0, 3utw, 3utx, 1xji, 4fpd, 3uty]
ILAXVGADGIMIGTGLV	IV16	AXVGADGIMIGTGLVGA	AA16	3	3	[1at9, 1e0p, 1r2n, 1r84, 1pxs, 1ap9, 1pxr, 4hwl, 1s54, 1s53, 1o0a, 3han, 3hao, 1kg9, 1kg8, 3haq, 2wjk, 3har, 2wjl, 3has, 1q5j, 1q5i, 1f50, 1tn5, 3utv, 1tn0, 3utw, 3utx, 4fpd, 3uty, 1brx, 1fbk, 1ucq, 4hyx, 1f4z, 1qkp, 1qko, 1p8h, 4md2, 4md1, 1c3w, 1bm1, 2ntu, 1kme, 2ntw, 1s52, 1s51, 1py6, 4ov0, 2i20, 1vjm, 3mbv, 1x0k, 1xji]
ILAXVGADGIMIGTGLV	IV16	GTXLAXVGADGIXIGTG	GG16	3	3	[1s8l, 1e0p, 1s8j, 1r2n, 1r84, 4hyx, 1f4z, 1pxs, 1pxr, 4hwl, 1qkp, 1qko, 1s54, 1s53, 1o0a, 3han, 3hao, 3haq, 2wjk, 3har, 2wjl, 3has, 1c3w, 1q5i, 2ntu, 1kme, 2ntw, 1s52, 1s51, 1py6, 2i20, 1vjm, 1tn5, 1x0k, 3utv, 1tn0, 3utw, 3utx, 1xji, 3uty]
ILAXVGADGIMIGTGLV	IV16	VWWXISTAAMLXXLXXL	VL16	3	4	[1at9, 1e0p, 1r2n, 1r84, 1pxs, 1ap9, 1pxr, 4hwl, 1s54, 1s53, 1o0a, 3han, 3hao, 1kg9, 3hap, 1kg8, 3haq, 3har, 2wjk, 2wjl, 1q5j, 1q5i, 1f50, 1tn5, 3utv, 1tn0, 3utw, 3utx, 4fpd, 3uty, 1brx, 1fbk, 1ucq, 4hyx, 1f4z, 1qkp, 1qko, 1p8h, 4md2, 4md1, 1c3w, 1bm1, 2ntu, 1kme, 2ntw, 1s52, 1s51, 1py6, 4ov0, 2i20, 1vjm, 3mbv, 1x0k, 1xji]
ILAXVGADGIMIGTGLV	IV16	RYAXWLFTTXLLXLXLA	RA16	3	2	[1s8l, 1at9, 1e0p, 1s8j, 1r2n, 1r84, 1pxs, 1pxr, 4hwl, 1s54, 1s53, 1o0a, 3han, 3hap, 1kg8, 3haq, 2wjk, 3har, 2wjl, 3has, 1q5i, 1f50, 1tn5, 3utv, 1tn0, 3utw, 3utx, 3uty, 4fpd, 1brx, 1fbk, 4hyx, 1f4z, 1qkp, 1qko, 1p8h, 4md2, 4md1, 1c3w, 1bm1, 2ntu, 1kme, 2ntw, 1s52, 1s51, 1py6, 4ov0, 2i20, 1vjm, 3mbv, 1x0k, 1xji]
ILAXVGADGIMIGTGLV	IV16	WARYXXWLFTTXLXXXD	WD16	3	2	[3hao]
ILAXVGADGIMIGTGLV	IV16	WARYXDWLFTTXLLLXD	WD16	3	2	[1q5j]
ILAXVGADGIMIGTGLV	IV16	WARYAXWLFTTXLXXXD	WD16	3	2	[1s8l, 1at9, 1s8j, 1e0p, 1r2n, 1r84, 1pxs, 1ap9, 1pxr, 4hwl, 1s54, 1s53, 1o0a, 3han, 1kg9, 3hap, 1kg8, 3haq, 2wjk, 3har, 2wjl, 3has, 1q5i, 1f50, 1tn5, 3utv, 1tn0, 3utw, 3utx, 3uty, 1brx, 1ucq, 4hyx, 1f4z, 1qkp, 1qko, 1p8h, 4md2, 4md1, 1c3w, 2ntu, 1kme, 2ntw, 1s52, 1s51, 1py6, 4ov0, 1vjm, 3mbv, 1x0k, 1xji]
ILAXVGADGIMIGTGLV	IV16	STAAMLYXLYVXFFGFT	ST16	3	4	[1s8l, 1at9, 1e0p, 1s8j, 1r2n, 1r84, 4hyx, 1pxs, 1pxr, 4hwl, 1qkp, 1qko, 1s54, 1s53, 3han, 3hao, 3hap, 3haq, 3har, 3has, 1bm1, 1q5i, 1kme, 1s52, 1s51, 1py6, 1vjm, 1tn5, 1x0k, 3utv, 1tn0, 3utw, 3utx, 1xji, 3uty]
ILAXVGADGIMIGTGLV	IV16	WWXISTAAMLYXLYXXF	WF16	3	4	[1s8l, 1at9, 1e0p, 1s8j, 1r2n, 1r84, 1pxs, 1ap9, 1pxr, 4hwl, 1s54, 1s53, 1o0a, 3han, 3hao, 1kg9, 3hap, 1kg8, 3haq, 2wjk, 3har, 3has, 2wjl, 1q5j, 1q5i, 1f50, 1tn5, 3utv, 1tn0, 3utw, 3utx, 4fpd, 3uty, 1brx, 1fbk, 1ucq, 4hyx, 1f4z, 1qkp, 1qko, 1p8h, 4md2, 4md1, 1c3w, 1bm1, 2ntu, 1kme, 2ntw, 1s52, 1s51, 1py6, 4ov0, 2i20, 1vjm, 3mbv, 1x0k, 1xji]
ILAXVGADGIMIGTGLV	IV16	WXISTAAMLYXLYXXFF	WF16	3	4	[1s8l, 1at9, 1e0p, 1s8j, 1r2n, 1r84, 1pxs, 1pxr, 4hwl, 1s54, 1s53, 1o0a, 3han, 3hao, 3hap, 1kg8, 3haq, 3har, 2wjk, 3has, 2wjl, 1q5j, 1q5i, 1tn5, 3utv, 1tn0, 3utw, 3utx, 4fpd, 3uty, 1fbk, 1ucq, 4hyx, 1f4z, 1qkp, 1qko, 1p8h, 4md2, 4md1, 1c3w, 1bm1, 2ntu, 1kme, 2ntw, 1s52, 1s51, 1py6, 4ov0, 2i20, 1vjm, 3mbv, 1x0k, 1xji]
ILAXVGADGIMIGTGLV	IV16	VXAIAFTMXLSMXLGYG	VG16	3	1	[4hwl, 1at9, 1qkp, 1kme, 1s52, 1r2n, 1r84, 3har, 3utx, 1xji, 3has]
ILAXVGADGIMIGTGLV	IV16	KFYAIXTLVXXIAFTXY	KY16	3	1	[1c3w, 1e0p, 1q5i, 2ntu, 1kme, 2ntw, 1s51, 1py6, 1f4z, 2i20, 1vjm, 1qko, 1s54, 1x0k, 3hao, 3haq, 2wjk, 2wjl]
ILAXVGADGIMIGTGLV	IV16	YAIXTLXXXIAFTXXLS	YS16	3	1	[1brx, 1s8l, 1at9, 1e0p, 1s8j, 1fbk, 1r2n, 1r84, 1ucq, 4hyx, 1f4z, 4hwl, 1qkp, 1qko, 1s54, 1o0a, 1p8h, 3hao, 1kg8, 3haq, 2wjk, 3har, 4md2, 2wjl, 3has, 4md1, 1c3w, 1q5j, 1bm1, 1q5i, 2ntu, 1kme, 1f50, 2ntw, 1s52, 1s51, 1py6, 4ov0, 2i20, 1vjm, 1tn5, 3mbv, 1x0k, 1xji, 4fpd]
ILAXVGADGIMIGTGLV	IV16	AIXXLXXXIAFTXXLXM	AM16	3	1	[1brx, 1s8l, 1at9, 1e0p, 1s8j, 1fbk, 1r2n, 1r84, 1ucq, 4hyx, 1f4z, 1ap9, 4hwl, 1qkp, 1qko, 1s54, 1o0a, 1p8h, 3hao, 1kg9, 1kg8, 3haq, 2wjk, 3har, 4md2, 2wjl, 3has, 4md1, 1c3w, 1q5j, 1bm1, 1q5i, 2ntu, 1kme, 1f50, 2ntw, 1s52, 1s51, 1py6, 4ov0, 2i20, 1vjm, 1tn5, 3mbv, 1x0k, 1xji, 4fpd]
ITLNTVVMLAGFAGAMV	IV16	IXWILTTPLIVYFLGLL	IL16	3	2	[3qdc, 1jgj]
ILAXVGADGIMIGTGLV	IV16	IXTLXXXIAFTXXLSML	IL16	3	1	[1brx, 1s8l, 1at9, 1e0p, 1s8j, 1fbk, 1r2n, 1r84, 1ucq, 4hyx, 1f4z, 1ap9, 4hwl, 1qkp, 1qko, 1s54, 1o0a, 1p8h, 3hao, 1kg9, 1kg8, 3haq, 2wjk, 3har, 4md2, 2wjl, 3has, 4md1, 1c3w, 1q5j, 1bm1, 1q5i, 2ntu, 1kme, 1f50, 2ntw, 1s52, 1s51, 1py6, 4ov0, 2i20, 1vjm, 1tn5, 3mbv, 1x0k, 1xji, 4fpd]
ITLNTVVMLAGFAGAMV	IV16	YXXWILTXPLIVYXLXL	YL16	3	2	[3qdc, 3qap, 1jgj]
ILAXVGADGIMIGTGLV	IV16	YRXVWWAISTAAXLYIL	YL16	3	4	[1ap9]
ILAXVGADGIMIGTGLV	IV16	YAXWLXTXPLXXXXLXL	YL16	3	2	[1brx, 1s8l, 1at9, 1s8j, 1e0p, 1r2n, 1r84, 4hyx, 1f4z, 1pxs, 1pxr, 1qkp, 1qko, 1s54, 1s53, 3han, 3hap, 3haq, 2wjk, 3har, 2wjl, 3has, 1c3w, 1bm1, 1q5i, 2ntu, 1kme, 2ntw, 1s52, 1s51, 1py6, 2i20, 1vjm, 1tn5, 1x0k, 3utv, 1tn0, 3utw, 3utx, 1xji, 3uty]
ILAXVGADGIMIGTGLV	IV16	YXXWLXTXPLXXXXLXL	YL16	3	2	[3hao]
ILAXVGADGIMIGTGLV	IV16	FVWWAISTAAMLYXLYV	FV16	3	4	[1at9, 1e0p, 1r2n, 1r84, 1pxs, 1ap9, 1pxr, 4hwl, 1s54, 1s53, 1o0a, 3han, 3hao, 1kg9, 3hap, 1kg8, 3haq, 2wjk, 3har, 2wjl, 3has, 1q5j, 1q5i, 1f50, 1tn5, 3utv, 1tn0, 3utw, 3utx, 4fpd, 3uty, 1brx, 1fbk, 1ucq, 4hyx, 1f4z, 1qkp, 1qko, 1p8h, 4md2, 4md1, 1c3w, 1bm1, 2ntu, 1kme, 2ntw, 1s52, 1s51, 1py6, 4ov0, 2i20, 1vjm, 3mbv, 1x0k, 1xji]
ITLNTVVMLAGFAGAMV	IV16	RYALFGMGAVAFXGLVY	RY16	3	4	[3qdc, 3qap, 1jgj]
ILAXVGADGIMIGTGLV	IV16	RXVWWAISTAAXLYXLY	RY16	3	4	[1e0p, 1fbk, 1r2n, 1r84, 1ucq, 1f4z, 1pxs, 1ap9, 1pxr, 4hwl, 1qko, 1s54, 1s53, 1o0a, 1p8h, 3hao, 1kg9, 1kg8, 3har, 2wjk, 4md2, 2wjl, 4md1, 1c3w, 1q5j, 1q5i, 2ntu, 1kme, 1f50, 2ntw, 1s52, 1s51, 1py6, 4ov0, 2i20, 1vjm, 1tn5, 3mbv, 1x0k, 1tn0, 3utx, 4fpd, 3uty]
ITLNTVVMLAGFAGAMV	IV16	PRYIXWILTTPLIVYFL	PL16	3	2	[3qdc, 3qap, 1jgj]
ILAXVGADGIMIGTGLV	IV16	PAIAFTMXLSMLLGYGL	PL16	3	1	[4hwl, 1at9, 1qkp, 1kme, 1s52, 1r2n, 1r84, 3han, 3har, 3utx, 1xji, 3has]
ILAXVGADGIMIGTGLV	IV16	AIAFTMXLSMLLGYGLT	AT16	3	1	[4hwl, 1at9, 1s52]
ILAXVGADGIMIGTGLV	IV16	LXXAIAFTMXLSMLLGY	LY16	3	1	[4hwl, 1at9, 1qkp, 1kme, 1s52, 1r2n, 1r84, 3har, 3utx, 1xji, 3has]
ILAXVGADGIMIGTGLV	IV16	VWWAISTAAMLYILYVA	VA16	3	4	[3has]
ITLNTVVMLAGFAGAMV	IV16	ALFGMGAVAFXXLVYYL	AL16	3	4	[3qdc, 3qap, 1jgj]
ILAXVGADGIMIGTGLV	IV16	ARYXDWLFTTXLLLXDL	AL16	3	2	[1q5j]
ILAXVGADGIMIGTGLV	IV16	AXWLFTTXLXXXXLXLL	AL16	3	2	[1brx, 1c3w, 1s8l, 1bm1, 1e0p, 1q5i, 2ntu, 1kme, 1pxs, 1pxr, 1vjm, 1tn5, 1qkp, 1qko, 1s54, 1s53, 1x0k, 1tn0, 2wjl, 3has]
ILAXVGADGIMIGTGLV	IV16	AXYAXWLFTTXLXXXXL	AL16	3	2	[1s8l, 1at9, 1s8j, 1e0p, 1r2n, 1r84, 1pxs, 1ap9, 1pxr, 4hwl, 1s54, 1s53, 1o0a, 3han, 1kg9, 3hap, 1kg8, 3haq, 2wjk, 3har, 2wjl, 3has, 1q5i, 1f50, 1tn5, 3utv, 1tn0, 3utw, 3utx, 3uty, 1brx, 1ucq, 4hyx, 1f4z, 1qkp, 1qko, 1p8h, 4md2, 4md1, 1c3w, 1bm1, 2ntu, 1kme, 2ntw, 1s52, 1s51, 1py6, 4ov0, 1vjm, 3mbv, 1x0k, 1xji]
ILAXVGADGIMIGTGLV	IV16	AXYXXWLFTTXLXXXXL	AL16	3	2	[1fbk, 3hao, 2i20, 4fpd]
ILAXVGADGIMIGTGLV	IV16	KKFYAIXTLVPAIAFTM	KM16	3	1	[2ntu, 1s54]
ILAXVGADGIMIGTGLV	IV16	VGADGIMIGTGLVGALT	VT16	3	3	[1brx, 1at9, 1bm1, 1q5i, 1s52, 1fbk, 1ucq, 1pxr, 4hwl, 1p8h, 1x0k, 1tn0, 3har, 3utx]
ITLNTVVMLAGFAGAMV	IV16	DWILTTPLIVYFLGLLA	DA16	3	2	[3qdc]
ITLNTVVMLAGFAGAMV	IV16	APRYIXWILTTPLIVYF	AF16	3	2	[3qdc, 3qap]
ITLNTVVMLAGFAGAMV	IV16	RYXXWILTTPLIVYXLG	RG16	3	2	[3qdc, 3qap, 1jgj]
ITLNTVVMLAGFAGAMV	IV16	YALFGMGAVAFXGLXYY	YY16	3	4	[3qdc, 3qap, 1jgj]
ITLNTVVMLAGFAGAMV	IV16	FGMGAVAFXGLVYYLVG	FG16	3	4	[3qdc, 3qap, 1jgj]
ITLNTVVMLAGFAGAMV	IV16	MGAVAFXGLVYYLVGPM	MM16	3	4	[3qdc, 3qap, 1jgj]
ITLNTVVMLAGFAGAMV	IV16	GMGAVAFXGLVYYLVGP	GP16	3	4	[3qdc, 3qap, 1jgj]
ILAXVGADGIMIGTGLV	IV16	TAAMLYILYVLFFGFTS	TS16	3	4	[1qkp, 1s52, 3utv]
ILAXVGADGIMIGTGLV	IV16	QGTILAXVGADGIMIGT	QT16	3	3	[1s8l, 1s8j, 1q5i, 1kme, 1r2n, 1r84, 4hyx, 1qkp, 1s54, 1s53, 3han, 3utv, 3haq, 1tn0, 3utw, 1xji, 3has, 3uty]
ILAXVGADGIMIGTGLV	IV16	DWLFTTPLLLLDLALLV	DV16	3	2	[1brx]
ILAXVGADGIMIGTGLV	IV16	DQGTILAXVGADGIMIG	DG16	3	3	[1s8l, 1s8j, 1q5i, 1kme, 1r2n, 1r84, 4hyx, 1qkp, 1s54, 1s53, 3han, 3utv, 3haq, 1tn0, 3utw, 1xji, 3has, 3uty]
ITLNTVVMLAGFAGAMV	IV16	FXPRYIDWILTTPLIVY	FY16	3	2	[3qdc, 3qap, 1jgj]
ILAXVGADGIMIGTGLV	IV16	GADGIMIGTGLVGALTK	GK16	3	3	[1at9]
GFLSTIPFVWILYILFT	GT16	LGNARLLLLATWGFYPI	LI16	4	5	[3ddl]
GFLSTIPFVWILYILFT	GT16	RLLLLATWGFYPIAYMI	RI16	4	5	[3ddl]
GAVAFXGLVYYLVGPMT	GT16	NXTVXLWAIYPFIWXXG	NG16	4	5	[4gyc, 3qdc, 3qap, 2ksy, 1jgj]
GFLSTIPFVWILYILFT	GT16	AKLGFLAALMIVLGYPG	AG16	4	3	[3ddl]
GAVAFXGLVYYLVGPMT	GT16	GIVITLNTVVMLAGFAG	GG16	4	3	[1gue, 4gyc, 3qdc, 3qap, 2f93, 2ksy, 2f95, 1jgj, 1h68, 1gu8]
GAVAFXGLVYYLVGPMT	GT16	FGIVITLNTVVMLAGFA	FA16	4	3	[1gue, 4gyc, 3qdc, 3qap, 2f93, 2ksy, 2f95, 1jgj, 1h68, 1gu8]
GAVAFXGLVYYLVGPMT	GT16	SREFGIVITLNTVVMLA	SA16	4	3	[2f93, 2f95]
GAVAFXGLVYYLVGPMT	GT16	VXLWAIYPFIWLLGPPG	VG16	4	5	[3qdc, 3qap]
GFLSTIPFVWILYILFT	GT16	ARLLLLATWGFYPIAYM	AM16	4	5	[3ddl]
GAVAFXGLVYYLVGPMT	GT16	VITLNTVVMLAGFAXAM	VM16	4	3	[4gyc, 3qdc, 3qap, 2ksy, 1jgj]
GFLSTIPFVWILYILFT	GT16	LAAKLGFLAALMIVXGY	LY16	4	3	[3ddl]
GAVAFXGLVYYLVGPMT	GT16	IVITLNTVVMLAXFAGA	IA16	4	3	[4gyc, 3qdc, 3qap, 2ksy, 1jgj]
GAVAFXGLVYYLVGPMT	GT16	REFGIVITLNTVVMLAG	RG16	4	3	[1gue, 4gyc, 3qdc, 2f93, 2ksy, 2f95, 1jgj, 1h68, 1gu8]
GAVAFXGLVYYLVGPMT	GT16	DSREFGIVITLNTVVML	DL16	4	3	[2f93, 2f95]
GAVAFXGLVYYLVGPMT	GT16	EFGIVITLNTVVMLAGF	EF16	4	3	[1gue, 4gyc, 3qdc, 3qap, 2f93, 2ksy, 2f95, 1jgj, 1h68, 1gu8]
GAVAFXGLVYYLVGPMT	GT16	VXLRNLTVXLWAIYPFI	VI16	4	5	[1gue, 4gyc, 3qdc, 3qap, 2f93, 2ksy, 2f95, 1jgj, 1h68, 1gu8]
GFLSTIPFVWILYILFT	GT16	PLAAKLGFLAALMIVXG	PG16	4	3	[3ddl]
GFLSTIPFVWILYILFT	GT16	AAKLGFLAALMIVLGYP	AP16	4	3	[3ddl]
GFLSTIPFVWILYILFT	GT16	KLGFLAALMIVLGYXGE	KE16	4	3	[3ddl]
GFLSTIPFVWILYILFT	GT16	GNARLLLLATWGFYPIA	GA16	4	5	[3ddl]
GAVAFXGLVYYLVGPMT	GT16	RLRNLTVXLWAIYPFIW	RW16	4	5	[1gue, 4gyc, 3qdc, 3qap, 2f93, 2ksy, 2f95, 1jgj, 1h68, 1gu8]
GAVAFXGLVYYLVGPMT	GT16	RNLTVXLWAIYPFIWLL	RL16	4	5	[4gyc, 3qdc, 3qap, 2f93, 2ksy, 2f95, 1jgj]
GAVAFXGLVYYLVGPMT	GT16	YVRLRNLTVXLWAIYPF	YF16	4	5	[1gue, 4gyc, 3qdc, 3qap, 2ksy, 1jgj, 1h68, 1gu8]
GAVAFXGLVYYLVGPMT	GT16	TVILWAIYPFIWLLGPP	TP16	4	5	[3qdc, 3qap]
GFLSTIPFVWILYILFT	GT16	LLGNARLLLLATWGFYP	LP16	4	5	[3ddl]
GAVAFXGLVYYLVGPMT	GT16	LTVILWAIYPFIWLLGP	LP16	4	5	[3qdc, 3qap]
GFLSTIPFVWILYILFT	GT16	NARLLLLATWGFYPIAY	NY16	4	5	[3ddl]
IWLXLGTALMXLGXLYF	IF16	LLXMVLDVSAKVGXGLI	LI16	0	6	[1s8l, 1at9, 1s8j, 1r2n, 1r84, 1pxs, 1pxr, 1ap9, 4hwl, 1s54, 1s53, 1o0a, 3han, 3hao, 1kg9, 1kg8, 3hap, 3haq, 2wjk, 3har, 2wjl, 3has, 1q5j, 2zzl, 1q5i, 1f50, 3nsb, 1tn5, 3utv, 1tn0, 3utw, 3utx, 3uty, 4fpd, 1brx, 1brr, 1fbk, 1ucq, 4hyx, 1f4z, 1ixf, 3vi0, 1qkp, 1qko, 1p8h, 4md2, 4md1, 3ns0, 1c3w, 1bm1, 2ntu, 1kme, 2ntw, 1s52, 1s51, 1py6, 4ov0, 2i20, 1iw9, 1vjm, 3mbv, 1x0k, 1xji]
IWLXLGTALMXLGXLYF	IF16	ETLXFMVLDXXXKVGXG	EG16	0	6	[1s8l, 1at9, 1s8j, 2i1x, 1r2n, 1r84, 1pxs, 1pxr, 1ap9, 1m0m, 4hwl, 1s54, 1s53, 1o0a, 3han, 3hao, 1c8r, 1kg9, 1kg8, 3hap, 3haq, 3har, 2wjl, 3has, 1q5j, 1kgb, 2zzl, 1q5i, 3nsb, 1tn5, 2brd, 3utv, 1tn0, 3utw, 3utx, 3uty, 4fpd, 1brx, 1fbb, 1brr, 1fbk, 1ucq, 4hyx, 1ixf, 3vi0, 1qkp, 1qko, 1p8h, 4md2, 4md1, 3ns0, 1c3w, 2ntu, 1kme, 2ntw, 1s52, 1s51, 1py6, 4ov0, 3vhz, 2i20, 1iw9, 2i21, 1vjm, 3mbv, 1x0k, 1x…
ITILVPGIASAAYLAMF	IF16	ETXXFMVLDVXAKVGXG	EG16	1	6	[2z55, 1vgo, 2ei4]
IETLXFMVLDVXXKVGF	IF16	VLRNVTVVLWSAYXVVW	VW16	6	5	[1r2n, 1r84, 4hyx, 1pxs, 1pxr, 4hwl, 1qkp, 1s54, 1s53, 1o0a, 3han, 3hap, 3haq, 3har, 3has, 1q5i, 1kme, 2ntw, 1s52, 1s51, 1py6, 4ov0, 1tn5, 3utv, 1tn0, 3utw, 3utx, 1xji, 3uty]
IXTAAMLYXLYVXXFGF	IF16	VLRNVTVVLWSAYXVVW	VW16	4	5	[1s8l, 1at9, 1e0p, 1s8j, 1r84, 1r2n, 4hyx, 1f4z, 1pxs, 1jv7, 1jv6, 1pxr, 4hwl, 1qkp, 1qko, 1s54, 1s53, 1mgy, 3han, 3hao, 3hap, 3haq, 3har, 2wjl, 3has, 1c3w, 1bm1, 1q5i, 2ntu, 1kme, 1s52, 1s51, 1py6, 2i20, 1vjm, 1tn5, 1x0i, 1x0k, 3utv, 1tn0, 3utw, 1xji, 3utx, 3uty, 4fpd]
IXTAAMLYXLYVXXFGF	IF16	RNVTVVLWSAYXVVWLI	RI16	4	5	[1at9, 1e0p, 1s8j, 1r84, 1r2n, 4hyx, 1f4z, 1pxs, 1pxr, 4hwl, 1qkp, 1qko, 1s54, 1s53, 3han, 3hao, 3hap, 3haq, 3har, 2wjl, 3has, 1c3w, 1bm1, 1q5i, 2ntu, 1kme, 1s52, 1s51, 1py6, 2i20, 1vjm, 1tn5, 1x0k, 3utv, 1tn0, 3utw, 1xji, 3utx, 3uty, 4fpd]
IETLXFMVLDVXXKVGF	IF16	RNVTVVLWSAYXVVWLI	RI16	6	5	[1brr, 1r2n, 1r84, 4hyx, 1pxs, 1pxr, 4hwl, 1ixf, 3vi0, 1qkp, 1s54, 1s53, 1p8h, 1o0a, 3han, 3hap, 3haq, 4md2, 3har, 3has, 4md1, 3ns0, 1q5j, 1q5i, 1kme, 2ntw, 1s52, 1s51, 1py6, 4ov0, 1iw9, 1tn5, 3nsb, 3mbv, 3utv, 1tn0, 3utw, 3utx, 1xji, 3uty]
IWLXLGTALMXLGXLYF	IF16	MVXDVXAKVGXGXILLR	MR16	0	6	[1brx, 1s8l, 1at9, 1s8j, 1r2n, 1r84, 1f4z, 1pxs, 1pxr, 4hwl, 1qkp, 1qko, 1s54, 1s53, 1o0a, 3han, 3hao, 1kg8, 3hap, 3haq, 2wjk, 3har, 2wjl, 3has, 1c3w, 1bm1, 1q5i, 2ntu, 1kme, 2ntw, 1s51, 1py6, 4ov0, 2i20, 1vjm, 1tn5, 1x0k, 1tn0, 3utw, 3utx, 1xji, 4fpd, 3uty]
ITILVPGIASAAYLAMF	IF16	MVXDVXAKVGFGFVLLR	MR16	1	6	[2z55, 1vgo]
IETLXFMVLDVXXKVGF	IF16	WIWLALGTALMGLGXLY	WY16	6	0	[1brr, 1r2n, 1r84, 4hyx, 1pxs, 1pxr, 4hwl, 1ixf, 3vi0, 1qkp, 1s54, 1s53, 1p8h, 3han, 1c8r, 3hap, 3haq, 4md2, 3har, 3has, 4md1, 3ns0, 1q5j, 1kgb, 1q5i, 1kme, 2ntw, 1s52, 1s51, 1py6, 4ov0, 1iw9, 3vhz, 1tn5, 3nsb, 3mbv, 3utv, 1tn0, 3utw, 3utx, 1xji, 3uty]
IWLXLGTALMXLGXLYF	IF16	FYAIXTLXXXIAFTXXL	FL16	0	1	[1brx, 1s8l, 1s8j, 1r2n, 1r84, 4hyx, 1f4z, 1pxs, 1pxr, 1qkp, 1qko, 1s54, 1s53, 1o0a, 3han, 3hao, 1bhb, 1kg8, 3hap, 3haq, 2wjk, 3har, 2wjl, 3has, 1c3w, 1bm1, 1q5i, 2ntu, 1kme, 2ntw, 1s51, 1py6, 4ov0, 2i20, 1vjm, 1tn5, 1x0k, 1tn0, 1xji, 4fpd]
IETLXFMVLDVXXKVGF	IF16	FYAIXTLXXXIAFTXXL	FL16	6	1	[1q5i, 1kme, 2ntw, 1s51, 1r2n, 1r84, 4hyx, 1py6, 4ov0, 1pxs, 1pxr, 1qkp, 1tn5, 1s54, 1o0a, 3han, 3hap, 3haq, 1tn0, 3har, 1xji, 3has]
IWLXLGTALMXLGXLYF	IF16	FXVXDVXAKVGXGXILL	FL16	0	6	[1s8l, 1at9, 1s8j, 1r2n, 1r84, 1pxs, 1pxr, 4hwl, 1s54, 1s53, 1o0a, 3han, 3hao, 1kg9, 1kg8, 3hap, 3haq, 2wjk, 3har, 2wjl, 3has, 1q5j, 1q5i, 1f50, 3nsb, 1tn5, 3utv, 1tn0, 3utw, 3utx, 4fpd, 3uty, 1brx, 1fbk, 1ucq, 4hyx, 1f4z, 1qkp, 1qko, 1p8h, 4md2, 4md1, 3ns0, 1c3w, 1bm1, 2ntu, 1kme, 2ntw, 1s52, 1s51, 1py6, 4ov0, 2i20, 1vjm, 3mbv, 1x0k, 1xji]
ITILVPGIASAAYLAMF	IF16	FXVXDVXAKVGFGFXLL	FL16	1	6	[2z55, 1vgo]
IWLXLGTALMXLGXLYF	IF16	TXLXXXIAFTXXLSMLL	TL16	0	1	[1s8l, 1at9, 1s8j, 1r2n, 1r84, 1pxs, 1pxr, 1ap9, 4hwl, 1s54, 1o0a, 3han, 3hao, 1kg9, 1bhb, 1kg8, 3hap, 3haq, 2wjk, 3har, 2wjl, 3has, 1q5j, 2zzl, 1q5i, 1f50, 3nsb, 1tn5, 1tn0, 4fpd, 1brx, 1brr, 1fbk, 1ucq, 4hyx, 1f4z, 1ixf, 3vi0, 1qkp, 1qko, 1p8h, 4md2, 4md1, 3ns0, 1c3w, 1bm1, 2ntu, 1kme, 2ntw, 1s52, 1s51, 1py6, 4ov0, 3vhz, 2i20, 1iw9, 1vjm, 3mbv, 3t45, 1x0k, 1xji]
IETLXFMVLDVXXKVGF	IF16	TXLXXXIAFTXXLSMLL	TL16	6	1	[1brr, 1r2n, 1r84, 4hyx, 1pxs, 1pxr, 4hwl, 1ixf, 3vi0, 1qkp, 1s54, 1p8h, 1o0a, 3han, 3hap, 3haq, 4md2, 3har, 3has, 4md1, 3ns0, 1q5j, 1q5i, 1kme, 2ntw, 1s52, 1s51, 1py6, 4ov0, 1iw9, 3vhz, 1tn5, 3nsb, 3mbv, 1tn0, 1xji]
IWLXLGTALMXLGXLYF	IF16	TLLFMVLDVSXKVGXGL	TL16	0	6	[1s8l, 1at9, 1s8j, 1r2n, 1r84, 1pxs, 1pxr, 1ap9, 4hwl, 1s54, 1s53, 1o0a, 3han, 3hao, 1kg9, 1kg8, 3hap, 3haq, 2wjk, 3har, 2wjl, 3has, 1q5j, 2zzl, 1q5i, 1f50, 3nsb, 1tn5, 2brd, 3utv, 1tn0, 3utw, 3utx, 4fpd, 3uty, 1brx, 1brr, 1fbk, 1ucq, 4hyx, 1f4z, 1ixf, 3vi0, 1qkp, 1qko, 1p8h, 4md2, 4md1, 3ns0, 1c3w, 1bm1, 2ntu, 1kme, 2ntw, 1s52, 1s51, 1py6, 4ov0, 3vhz, 2i20, 1iw9, 1vjm, 3mbv, 1x0k, 1xji]
IXTAAMLYXLYVXXFGF	IF16	TXLAXVGADGIMIXXXL	TL16	4	3	[1s8l, 1at9, 1e0p, 1s8j, 1r84, 1r2n, 4hyx, 1f4z, 1pxs, 1jv7, 1jv6, 1pxr, 4hwl, 1qkp, 1qko, 1s54, 1s53, 1mgy, 3han, 3hao, 3hap, 3haq, 3har, 2wjl, 3has, 1c3w, 1bm1, 1q5i, 2ntu, 1kme, 1s52, 1s51, 1py6, 2i20, 1vjm, 1tn5, 1x0i, 1x0k, 3utv, 1tn0, 3utw, 1xji, 3utx, 3uty, 4fpd]
IWLXLGTALMXLGXLYF	IF16	NIETLLFMVLDVSAKVG	NG16	0	6	[1brr, 1s52, 1r2n, 1r84, 4hyx, 4hwl, 1qkp, 3han, 3hap, 3utv, 3haq, 3utw, 3har, 3utx, 1xji, 3has, 3uty]
IXTAAMLYXLYVXXFGF	IF16	NXTVVLWSAYXVVWLXG	NG16	4	5	[1at9, 1e0p, 1r84, 1r2n, 4hyx, 1f4z, 1pxs, 1pxr, 4hwl, 1qkp, 1qko, 1s54, 1s53, 3han, 3hao, 3hap, 3haq, 3har, 2wjl, 3has, 1c3w, 1bm1, 1q5i, 2ntu, 1kme, 1s52, 1s51, 1py6, 2i20, 1vjm, 1tn5, 1x0k, 3utv, 1tn0, 3utw, 1xji, 3utx, 3uty, 4fpd]
IETLXFMVLDVXXKVGF	IF16	NIETLLFMVLDVSAKVG	NG16	6	6	[1brr, 1s52, 1r2n, 1r84, 4hyx, 4hwl, 1qkp, 3han, 3hap, 3utv, 3haq, 3utw, 3har, 3utx, 1xji, 3has, 3uty]
IETLXFMVLDVXXKVGF	IF16	NXTVVLWSAYXVVWLXG	NG16	6	5	[1brr, 1r2n, 1r84, 4hyx, 1pxs, 1pxr, 4hwl, 1ixf, 3vi0, 1qkp, 1s54, 1s53, 1p8h, 1o0a, 3han, 3hap, 3haq, 4md2, 3har, 3has, 4md1, 3ns0, 1q5j, 1q5i, 1kme, 2ntw, 1s52, 1s51, 1py6, 4ov0, 1iw9, 1tn5, 3nsb, 3mbv, 3utv, 1tn0, 3utw, 3utx, 1xji, 3uty]
IETLXFMVLDVXXKVGF	IF16	ALGTALMGLGXLYFLVK	AK16	6	0	[1brr, 1r2n, 1r84, 4hyx, 1pxs, 1pxr, 4hwl, 3vi0, 1qkp, 1s54, 1s53, 1p8h, 1o0a, 3han, 3hap, 3haq, 4md2, 3har, 3has, 4md1, 3ns0, 1q5j, 1q5i, 1kme, 2ntw, 1s52, 1s51, 1py6, 4ov0, 1tn5, 3nsb, 3mbv, 1tn0, 3utw, 3utx, 1xji, 3uty]
IETLXFMVLDVXXKVGF	IF16	GTALMGLGXLYFLVKGM	GM16	6	0	[1r2n, 1r84, 4hyx, 1pxs, 1pxr, 1s54, 1s53, 1p8h, 1o0a, 3han, 3hap, 3haq, 4md2, 3har, 3has, 4md1, 1q5j, 1q5i, 1kme, 2ntw, 1s51, 1py6, 4ov0, 1tn5, 3mbv, 1tn0, 3utw, 3utx, 1xji, 3uty]
IWLXLGTALMXLGXLYF	IF16	GTALMGLGXLYFLVKGM	GM16	0	0	[1brx, 1s8l, 1at9, 1fbk, 1r2n, 1r84, 1ucq, 4hyx, 1f4z, 1pxs, 1pxr, 1qko, 1s53, 1o0a, 1p8h, 3han, 3hao, 1kg8, 3hap, 3haq, 2wjk, 3har, 4md2, 2wjl, 3has, 4md1, 1c3w, 1q5j, 1bm1, 1q5i, 2ntu, 1kme, 1f50, 2ntw, 1py6, 4ov0, 2i20, 1vjm, 1tn5, 3mbv, 1x0k, 1tn0, 3utw, 3utx, 1xji, 3uty, 4fpd]
IETLXFMVLDVXXKVGF	IF16	LXLGTALMGLGXLYXXV	LV16	6	0	[1brr, 1r2n, 1r84, 4hyx, 1pxs, 1pxr, 4hwl, 1ixf, 3vi0, 1qkp, 1s54, 1s53, 1p8h, 1o0a, 3han, 3hap, 3haq, 4md2, 3har, 3has, 4md1, 3ns0, 1q5j, 1q5i, 1kme, 2ntw, 1s52, 1s51, 1py6, 4ov0, 1iw9, 3vhz, 1tn5, 3nsb, 3mbv, 3utv, 1tn0, 3utw, 3utx, 1xji, 3uty]
IWLXLGTALMXLGXLYF	IF16	LNIETLXFMVLDVSAKV	LV16	0	6	[1r2n, 1r84, 3utv]
ITILVPGIASAAYLAMF	IF16	LXFMVLDVXAKVGFGFV	LV16	1	6	[2z55, 1vgo, 2ei4]
IETLXFMVLDVXXKVGF	IF16	LGIGTLLMLIGTFYFXV	LV16	6	0	[1uaz]
IETLXFMVLDVXXKVGF	IF16	LNIETLXFMVLDVSAKV	LV16	6	6	[1r2n, 1r84, 3utv]
IWLXLGTALMXLGXLYF	IF16	ALMGLGXLYFLVKGMGV	AV16	0	0	[1vjm, 1tn5, 1bm1, 1q5i, 1s53, 1tn0, 2i20]
IETLXFMVLDVXXKVGF	IF16	ALMGLGXLYFLVKGMGV	AV16	6	0	[1tn5, 1q5i, 1s54, 1s53, 1tn0]
IWLXLGTALMXLGXLYF	IF16	STLVPAIAFTMYLSMLL	SL16	0	1	[1s53]
IXTAAMLYXLYVXXFGF	IF16	KVLRNVTVVLWSAYXVV	KV16	4	5	[1s8l, 1e0p, 1s8j, 1r84, 1r2n, 4hyx, 1f4z, 1pxs, 1jv7, 1jv6, 1pxr, 4hwl, 1qkp, 1qko, 1s54, 1s53, 1mgy, 3han, 3hao, 3hap, 3haq, 3har, 2wjl, 3has, 1c3w, 1bm1, 1q5i, 2ntu, 1kme, 1s52, 1s51, 1py6, 2i20, 1vjm, 1tn5, 1x0i, 1x0k, 3utv, 1tn0, 3utw, 1xji, 3utx, 3uty]
IETLXFMVLDVXXKVGF	IF16	KVLRNVTVVLWSAYXVV	KV16	6	5	[1r2n, 1r84, 4hyx, 1pxs, 1pxr, 4hwl, 1qkp, 1s54, 1s53, 1o0a, 3han, 3hap, 3haq, 3har, 3has, 1q5i, 1kme, 2ntw, 1s52, 1s51, 1py6, 1tn5, 3utv, 1tn0, 3utw, 3utx, 1xji, 3uty]
IWLXLGTALMXLGXLYF	IF16	LGTAXMGLGXLXFLVKG	LG16	0	0	[1s8l, 1at9, 1s8j, 1r2n, 1r84, 1pxs, 1pxr, 1ap9, 4hwl, 1s53, 1o0a, 3han, 3hao, 1kg9, 1bhb, 1kg8, 3hap, 3haq, 2wjk, 3har, 2wjl, 3has, 1q5j, 1q5i, 1f50, 3nsb, 1tn5, 1tn0, 3utw, 3utx, 3uty, 4fpd, 1brx, 1fbk, 1ucq, 4hyx, 1f4z, 1qkp, 1qko, 1p8h, 4md2, 4md1, 3ns0, 1c3w, 1bm1, 2ntu, 1kme, 2ntw, 1py6, 4ov0, 2i20, 1vjm, 3mbv, 1x0k, 1xji]
IETLXFMVLDVXXKVGF	IF16	LGTAXMGLGXLXFLVKG	LG16	6	0	[1r2n, 1r84, 4hyx, 1pxs, 1pxr, 4hwl, 1qkp, 1s54, 1s53, 1p8h, 1o0a, 3han, 3hap, 3haq, 4md2, 3har, 3has, 4md1, 3ns0, 1q5j, 1q5i, 1kme, 2ntw, 1s51, 1py6, 4ov0, 1tn5, 3nsb, 3mbv, 1tn0, 3utw, 3utx, 1xji, 3uty]
IXTAAMLYXLYVXXFGF	IF16	LAXXGADGIMIGTGLVG	LG16	4	3	[1s8l, 1at9, 1e0p, 1s8j, 1r84, 1r2n, 4hyx, 1f4z, 1pxs, 1pxr, 4hwl, 1qkp, 1qko, 1s54, 1s53, 3han, 3hao, 3hap, 3haq, 3har, 2wjl, 3has, 1c3w, 1bm1, 1q5i, 2ntu, 1kme, 1s52, 1s51, 1py6, 2i20, 1vjm, 1tn5, 1x0k, 3utv, 1tn0, 3utw, 1xji, 3utx, 3uty, 4fpd]
IETLXFMVLDVXXKVGF	IF16	TLXXAIAFTMXLSMLLG	TG16	6	1	[1kme, 1brr, 1s52, 1r2n, 1r84, 4hwl, 1qkp, 3han, 3hap, 3har, 3utx, 1xji, 3has, 3uty]
ITILVPGIASAAYLAMF	IF16	TXLMLXGTFYFIARGWG	TG16	1	0	[1vgo]
IWLXLGTALMXLGXLYF	IF16	TLXXAIAFTMXLSMLLG	TG16	0	1	[1brx, 1at9, 1bm1, 1kme, 1brr, 1s52, 1r2n, 1r84, 4hwl, 1qkp, 3han, 1bhb, 3hap, 3har, 3utx, 1xji, 3has, 3uty]
IWLXLGTALMXLGXLYF	IF16	TXXMXLGXLYFLVKGMG	TG16	0	0	[1brx, 1c3w, 1at9, 1bm1, 1q5i, 2ntu, 1kme, 1py6, 1pxs, 2i20, 1pxr, 1vjm, 1tn5, 1qko, 1s53, 1x0k, 3hao, 3haq, 1tn0, 3utw, 3har, 2wjl]
IETLXFMVLDVXXKVGF	IF16	TXXMXLGXLYFLVKGMG	TG16	6	0	[1q5i, 1kme, 1s51, 1py6, 1pxs, 1pxr, 1tn5, 1s54, 1s53, 3haq, 1tn0, 3utw, 3har]
IETLXFMVLDVXXKVGF	IF16	ALVXVLWTAYPILWIXG	AG16	6	5	[1uaz]
IWLXLGTALMXLGXLYF	IF16	AXAIAFTMYLSMLLGYG	AG16	0	1	[3han]
IETLXFMVLDVXXKVGF	IF16	AXAIAFTMYLSMLLGYG	AG16	6	1	[3han]
IXTAAMLYXLYVXXFGF	IF16	GTXLAXVGADGIXIGTG	GG16	4	3	[1s8l, 1e0p, 1s8j, 1r84, 1r2n, 4hyx, 1f4z, 1pxs, 1jv7, 1jv6, 1pxr, 4hwl, 1qkp, 1qko, 1s54, 1s53, 1mgy, 3han, 3hao, 3hap, 3haq, 3har, 2wjl, 3has, 1c3w, 1q5i, 2ntu, 1kme, 1s52, 1s51, 1py6, 2i20, 1vjm, 1tn5, 1x0i, 1x0k, 3utv, 1tn0, 3utw, 1xji, 3utx, 3uty]
IETLXFMVLDVXXKVGF	IF16	VWWXISTAAMLXXLXXL	VL16	6	4	[1brr, 1r2n, 1r84, 4hyx, 1pxs, 1pxr, 4hwl, 1ixf, 3vi0, 1qkp, 1s54, 1s53, 1p8h, 1o0a, 3han, 3hap, 4md2, 4md1, 3ns0, 1q5j, 1q5i, 1kme, 2ntw, 1s52, 1s51, 1py6, 4ov0, 1iw9, 1tn5, 3nsb, 3mbv, 3utv, 1tn0, 3utw, 3utx, 1xji, 3uty]
ITILVPGIASAAYLAMF	IF16	WLGIGTLLMLIGTFXFI	WI16	1	0	[2z55, 1vgo, 2ei4]
IETLXFMVLDVXXKVGF	IF16	WLGIGTLLMLIGTFXFI	WI16	6	0	[1uaz]
ITILVPGIASAAYLAMF	IF16	GTLLMLIGTFYFIARGW	GW16	1	0	[2z55, 1vgo]
IXTAAMLYXLYVXXFGF	IF16	AXVGADGIMIGTGLVGA	AA16	4	3	[1at9, 1e0p, 1r84, 1r2n, 4hyx, 1f4z, 1pxs, 1pxr, 4hwl, 1qkp, 1qko, 1s54, 1s53, 3han, 3hao, 3hap, 3haq, 3har, 2wjl, 3has, 1c3w, 1bm1, 1q5i, 2ntu, 1kme, 1s52, 1s51, 1py6, 2i20, 1vjm, 1tn5, 1x0k, 3utv, 1tn0, 3utw, 1xji, 3utx, 3uty, 4fpd]
ITILVPGIASAAYLAMF	IF16	LGIGTLLMLIGTFXFIA	LA16	1	0	[2z55, 1vgo, 2ei4]
ITILVPGIASAAYLAMF	IF16	RYAXWLFTTXLLXLXLA	RA16	1	2	[2z55, 1vgo]
IETLXFMVLDVXXKVGF	IF16	WWXISTAAMLYXLYXXF	WF16	6	4	[1brr, 1r2n, 1r84, 4hyx, 1pxs, 1pxr, 4hwl, 3vi0, 1qkp, 1s54, 1s53, 1p8h, 1o0a, 3han, 3hap, 4md2, 4md1, 3ns0, 1q5j, 1q5i, 1kme, 2ntw, 1s52, 1s51, 1py6, 4ov0, 1iw9, 1tn5, 3nsb, 3mbv, 3utv, 1tn0, 3utw, 3utx, 1xji, 3uty]
ITILVPGIASAAYLAMF	IF16	LWLGIGTLLMLIGTFYF	LF16	1	0	[1vgo, 2ei4]
IETLXFMVLDVXXKVGF	IF16	LWLGIGTLLMLIGTFYF	LF16	6	0	[1uaz]
IWLXLGTALMXLGXLYF	IF16	VLDVXAKVGFGLILLRS	VS16	0	6	[1brx, 1c3w, 1at9, 1bm1, 1q5i, 2ntu, 1kme, 1pxs, 2i20, 1pxr, 1vjm, 1tn5, 1qko, 1s54, 1s53, 1x0k, 3hao, 1tn0]
ITILVPGIASAAYLAMF	IF16	VLDVXAKVGFGFVLLRS	VS16	1	6	[1vgo]
IXTAAMLYXLYVXXFGF	IF16	VTVVLWSAYXVVWLIGS	VS16	4	5	[1at9, 1bm1, 1s52, 1r84, 1r2n, 1pxr, 4hwl, 3han, 3hap, 3utv, 1tn0, 3har, 1xji, 3utx, 3uty, 3has]
IETLXFMVLDVXXKVGF	IF16	VTVVLWSAYXVVWLIGS	VS16	6	5	[1q5i, 1brr, 1s52, 1r2n, 1r84, 1pxr, 4hwl, 3han, 3hap, 3utv, 1tn0, 3har, 3utx, 1xji, 3has, 3uty]
IETLXFMVLDVXXKVGF	IF16	VXLWSAYXVVWLIGSEG	VG16	6	5	[1q5i, 1brr, 1s52, 1r2n, 1r84, 1pxr, 4hwl, 3han, 3hap, 3utv, 1tn0, 3har, 3utx, 1xji, 3has, 3uty]
IXTAAMLYXLYVXXFGF	IF16	VXLWSAYXVVWLIGSEG	VG16	4	5	[1s52, 1r84, 1r2n, 1pxr, 4hwl, 3han, 3hap, 3utv, 1tn0, 3har, 1xji, 3utx, 3uty, 3has]
IETLXFMVLDVXXKVGF	IF16	VXAIAFTMXLSMXLGYG	VG16	6	1	[1kme, 1brr, 1s52, 1r2n, 1r84, 4hwl, 1qkp, 3hap, 3har, 3utx, 1xji, 3has, 3uty]
IWLXLGTALMXLGXLYF	IF16	VXAIAFTMXLSMXLGYG	VG16	0	1	[1at9, 1kme, 1brr, 1s52, 1r2n, 1r84, 4hwl, 1qkp, 2brd, 3hap, 3har, 3utx, 1xji, 3has, 3uty]
IWLXLGTALMXLGXLYF	IF16	KFYAIXTLVXXIAFTXY	KY16	0	1	[1c3w, 1q5i, 2ntu, 1kme, 2ntw, 1s51, 1py6, 1f4z, 2i20, 1pxs, 1pxr, 1vjm, 1qko, 1s54, 1s53, 1x0k, 3hao, 1bhb, 1tn0, 3haq, 2wjk, 2wjl]
IETLXFMVLDVXXKVGF	IF16	KFYAIXTLVXXIAFTXY	KY16	6	1	[1q5i, 1kme, 1s54, 2ntw, 1s51, 1py6, 1tn0, 3haq, 1pxs, 1pxr]
IETLXFMVLDVXXKVGF	IF16	YAIXTLXXXIAFTXXLS	YS16	6	1	[1r2n, 1r84, 4hyx, 1pxs, 1pxr, 4hwl, 1qkp, 1s54, 1p8h, 1o0a, 3han, 3hap, 3haq, 4md2, 3har, 3has, 4md1, 1q5j, 1q5i, 1kme, 2ntw, 1s52, 1s51, 1py6, 4ov0, 1tn5, 3mbv, 1tn0, 1xji]
IWLXLGTALMXLGXLYF	IF16	YAIXTLXXXIAFTXXLS	YS16	0	1	[1s8l, 1at9, 1s8j, 1r2n, 1r84, 1pxs, 1pxr, 4hwl, 1s54, 1s53, 1o0a, 3han, 3hao, 1bhb, 1kg8, 3hap, 3haq, 2wjk, 3har, 2wjl, 3has, 1q5j, 1q5i, 1f50, 1tn5, 1tn0, 4fpd, 1brx, 1fbk, 1ucq, 4hyx, 1f4z, 1qkp, 1qko, 1p8h, 4md2, 4md1, 1c3w, 1bm1, 2ntu, 1kme, 2ntw, 1s52, 1s51, 1py6, 4ov0, 2i20, 1vjm, 3mbv, 1x0k, 1xji]
IWLXLGTALMXLGXLYF	IF16	AIXXLXXXIAFTXXLXM	AM16	0	1	[1s8l, 1at9, 1s8j, 1r2n, 1r84, 1pxs, 1ap9, 1pxr, 4hwl, 1s54, 1s53, 1o0a, 3han, 3hao, 1kg9, 1bhb, 1kg8, 3hap, 3haq, 2wjk, 3har, 2wjl, 3has, 1q5j, 1q5i, 1f50, 3nsb, 1tn5, 1tn0, 4fpd, 1brx, 1brr, 1fbk, 1ucq, 4hyx, 1f4z, 3vi0, 1qkp, 1qko, 1p8h, 4md2, 4md1, 3ns0, 1c3w, 1bm1, 2ntu, 1kme, 2ntw, 1s52, 1s51, 1py6, 4ov0, 2i20, 1vjm, 3mbv, 1x0k, 1xji]
IETLXFMVLDVXXKVGF	IF16	AIXXLXXXIAFTXXLXM	AM16	6	1	[1brr, 1r2n, 1r84, 4hyx, 1pxs, 1pxr, 4hwl, 3vi0, 1qkp, 1s54, 1p8h, 1o0a, 3han, 3hap, 3haq, 4md2, 3har, 3has, 4md1, 3ns0, 1q5j, 1q5i, 1kme, 2ntw, 1s52, 1s51, 1py6, 4ov0, 1tn5, 3nsb, 3mbv, 1tn0, 1xji]
IWLXLGTALMXLGXLYF	IF16	IXTLXXXIAFTXXLSML	IL16	0	1	[1s8l, 1at9, 1s8j, 1r2n, 1r84, 1pxs, 1ap9, 1pxr, 4hwl, 1s54, 1s53, 1o0a, 3han, 3hao, 1kg9, 1bhb, 1kg8, 3hap, 3haq, 2wjk, 3har, 2wjl, 3has, 1q5j, 2zzl, 1q5i, 1f50, 3nsb, 1tn5, 1tn0, 4fpd, 1brx, 1brr, 1fbk, 1ucq, 4hyx, 1f4z, 1ixf, 3vi0, 1qkp, 1qko, 1p8h, 4md2, 4md1, 3ns0, 1c3w, 1bm1, 2ntu, 1kme, 2ntw, 1s52, 1s51, 1py6, 4ov0, 2i20, 1iw9, 1vjm, 3mbv, 1x0k, 1xji]
IETLXFMVLDVXXKVGF	IF16	IXTLXXXIAFTXXLSML	IL16	6	1	[1brr, 1r2n, 1r84, 4hyx, 1pxs, 1pxr, 4hwl, 1ixf, 3vi0, 1qkp, 1s54, 1p8h, 1o0a, 3han, 3hap, 3haq, 4md2, 3har, 3has, 4md1, 3ns0, 1q5j, 1q5i, 1kme, 2ntw, 1s52, 1s51, 1py6, 4ov0, 1iw9, 1tn5, 3nsb, 3mbv, 1tn0, 1xji]
ITILVPGIASAAYLAMF	IF16	YAXWLXTXPLXXXXLXL	YL16	1	2	[1vgo]
IETLXFMVLDVXXKVGF	IF16	RXVWWAISTAAXLYXLY	RY16	6	4	[1brr, 1r2n, 1r84, 1pxs, 1pxr, 4hwl, 1ixf, 3vi0, 1s54, 1s53, 1p8h, 1o0a, 1c8r, 4md2, 4md1, 3ns0, 1q5j, 1kgb, 1q5i, 1kme, 2ntw, 1s52, 1s51, 1py6, 4ov0, 1iw9, 3vhz, 2i21, 1tn5, 3nsb, 3mbv, 1tn0, 3utx, 3uty]
IXTAAMLYXLYVXXFGF	IF16	FKXLRNVTVVLWSAYXV	FV16	4	5	[1s8l, 1e0p, 1s8j, 1pxs, 1jv7, 1jv6, 1pxr, 4hwl, 1qkp, 1qko, 1s54, 1s53, 1mgy, 3hao, 3haq, 3har, 2wjl, 3has, 1c3w, 1q5i, 2ntu, 1kme, 1s52, 1s51, 1py6, 2i20, 1vjm, 1tn5, 1x0k, 1tn0, 3utx, 3uty]
IETLXFMVLDVXXKVGF	IF16	FVWWAISTAAMLYXLYV	FV16	6	4	[1brr, 1r2n, 1r84, 4hyx, 1pxs, 1pxr, 4hwl, 1ixf, 3vi0, 1qkp, 1s54, 1s53, 1p8h, 1o0a, 3han, 3hap, 4md2, 3has, 4md1, 3ns0, 1q5j, 1q5i, 1kme, 2ntw, 1s52, 1s51, 1py6, 4ov0, 1iw9, 1tn5, 3nsb, 3mbv, 3utv, 1tn0, 3utw, 3utx, 1xji, 3uty]
IETLXFMVLDVXXKVGF	IF16	FKXLRNVTVVLWSAYXV	FV16	6	5	[1q5i, 1kme, 2ntw, 1s52, 1s51, 1py6, 1pxs, 1pxr, 4hwl, 1qkp, 1tn5, 1s54, 1s53, 3haq, 1tn0, 3har, 3utx, 3has, 3uty]
ITILVPGIASAAYLAMF	IF16	IGTLLMLIGTFYFIARG	IG16	1	0	[2z55, 1vgo]
IETLXFMVLDVXXKVGF	IF16	ILVPGIAXAAYLSMFFG	IG16	6	1	[1uaz]
ITILVPGIASAAYLAMF	IF16	YARYXDWLFTTPLLLLD	YD16	1	2	[2z55, 1vgo, 2ei4]
IWLXLGTALMXLGXLYF	IF16	AIAFTMXLSMLLGYGLT	AT16	0	1	[4hwl, 1at9, 1s52]
IETLXFMVLDVXXKVGF	IF16	AIAFTMXLSMLLGYGLT	AT16	6	1	[4hwl, 1s52]
IETLXFMVLDVXXKVGF	IF16	PAIAFTMXLSMLLGYGL	PL16	6	1	[1kme, 1brr, 1s52, 1r2n, 1r84, 4hwl, 1qkp, 3han, 3hap, 3har, 3utx, 1xji, 3has]
IWLXLGTALMXLGXLYF	IF16	PAIAFTMXLSMLLGYGL	PL16	0	1	[1at9, 1kme, 1brr, 1s52, 1r2n, 1r84, 4hwl, 1qkp, 3han, 3hap, 3har, 3utx, 1xji, 3has]
ITILVPGIASAAYLAMF	IF16	AFMVLDVTAKVGFXFVL	AL16	1	6	[2z55, 1vgo]
IXTAAMLYXLYVXXFGF	IF16	AVGADGIMIGXGLVGAL	AL16	4	3	[3hap]
ITILVPGIASAAYLAMF	IF16	AXWLFTTXLXXXXLXLL	AL16	1	2	[1vgo]
ITILVPGIASAAYLAMF	IF16	AXYAXWLFTTXLXXXXL	AL16	1	2	[2z55, 1vgo]
IWLXLGTALMXLGXLYF	IF16	LXXAIAFTMXLSMLLGY	LY16	0	1	[1at9, 1kme, 1brr, 1s52, 1r2n, 1r84, 4hwl, 1qkp, 3han, 2brd, 3hap, 3har, 3utx, 1xji, 3uty, 3has]
IETLXFMVLDVXXKVGF	IF16	LXXAIAFTMXLSMLLGY	LY16	6	1	[1kme, 1brr, 1s52, 1r2n, 1r84, 4hwl, 1qkp, 3han, 3hap, 3har, 3utx, 1xji, 3uty, 3has]
IXTAAMLYXLYVXXFGF	IF16	TVVLWSAYXVVWLIGSE	TE16	4	5	[1at9, 1s52, 1r84, 1r2n, 1pxr, 4hwl, 3han, 3hap, 3utv, 1tn0, 3har, 1xji, 3utx, 3uty, 3has]
IETLXFMVLDVXXKVGF	IF16	TVVLWSAYXVVWLIGSE	TE16	6	5	[1q5i, 1brr, 1s52, 1r2n, 1r84, 1pxr, 4hwl, 3han, 3hap, 3utv, 1tn0, 3har, 3utx, 1xji, 3has, 3uty]
IWLXLGTALMXLGXLYF	IF16	VPLNIETLLFMVLDVSA	VA16	0	6	[1r2n, 1r84]
IETLXFMVLDVXXKVGF	IF16	VPLNIETLLFMVLDVSA	VA16	6	6	[1r2n, 1r84]
IETLXFMVLDVXXKVGF	IF16	VLWSAYPVVWLIGSEGA	VA16	6	5	[1brr]
IWLXLGTALMXLGXLYF	IF16	KKFYAIXTLVPAIAFTM	KM16	0	1	[2ntu, 1s54, 1s53, 1bhb]
IETLXFMVLDVXXKVGF	IF16	KKFYAIXTLVPAIAFTM	KM16	6	1	[1s54]
ITILVPGIASAAYLAMF	IF16	GIGTLLMLIGTFYFIAR	GR16	1	0	[2z55, 1vgo, 2ei4]
ITILVPGIASAAYLAMF	IF16	TLXFMVLDVTAKVGFXF	TF16	1	6	[2z55, 1vgo, 2ei4]
IETLXFMVLDVXXKVGF	IF16	TILVPGIASAAYLXMFF	TF16	6	1	[1uaz]
IXTAAMLYXLYVXXFGF	IF16	VGADGIMIGTGLVGALT	VT16	4	3	[4hwl, 1at9, 1bm1, 1q5i, 1s52, 1x0k, 1tn0, 3har, 1pxr, 3utx]
IETLXFMVLDVXXKVGF	IF16	RPEWIXLALGTALMGLG	RG16	6	0	[3utv]
IWLXLGTALMXLGXLYF	IF16	PFYAITTLVPAIAFTMY	PY16	0	1	[1tn5]
IETLXFMVLDVXXKVGF	IF16	PFYAITTLVPAIAFTMY	PY16	6	1	[1tn5]
IWLXLGTALMXLGXLYF	IF16	LDVSAKVGFGLILLRSR	LR16	0	6	[1brx]
IXTAAMLYXLYVXXFGF	IF16	QGTILAXVGADGIMIGT	QT16	4	3	[1s8l, 1s8j, 1q5i, 1kme, 1r84, 1r2n, 4hyx, 1jv7, 1jv6, 1qkp, 1s54, 1s53, 1x0i, 1mgy, 3han, 3utv, 3hap, 1tn0, 3utw, 3haq, 1xji, 3uty, 3has]
IWLXLGTALMXLGXLYF	IF16	DTLLFMVLDVSAKVGFG	DG16	0	6	[2wjk]
IXTAAMLYXLYVXXFGF	IF16	DQGTILAXVGADGIMIG	DG16	4	3	[1s8l, 1s8j, 1q5i, 1kme, 1r84, 1r2n, 4hyx, 1jv7, 1jv6, 1qkp, 1s54, 1s53, 1x0i, 1mgy, 3han, 3utv, 3hap, 1tn0, 3utw, 3haq, 1xji, 3uty, 3has]
IWLXLGTALMXLGXLYF	IF16	QTLLFMVLDVSAKVGFG	QG16	0	6	[1f50, 1f4z]
IWLXLGTALMXLGXLYF	IF16	PLNIETLLFMVLDVSAK	PK16	0	6	[1r2n, 1r84, 3utv]
IETLXFMVLDVXXKVGF	IF16	PLNIETLLFMVLDVSAK	PK16	6	6	[1r2n, 1r84, 3utv]
IETLXFMVLDVXXKVGF	IF16	EWIWLALGTALMGLGXL	EL16	6	0	[4hwl, 1s52, 1r2n, 1r84, 3utv]
IETLXFMVLDVXXKVGF	IF16	TLWLGIGTLLMLIGTFY	TY16	6	0	[1uaz]
IXTAAMLYXLYVXXFGF	IF16	GADGIMIGTGLVGALTK	GK16	4	3	[1at9]
IETLXFMVLDVXXKVGF	IF16	PEWIWLALGTALMGLGT	PT16	6	0	[3utv]
ETXXFMVLDVXAKVGXG	EG16	LTXLVAVLWTAYPIXWI	LI16	6	5	[2z55, 1vgo]
ETLXFMVLDXXXKVGXG	EG16	VLRNVTVVLWSAYXVVW	VW16	6	5	[1brx, 1s8l, 1at9, 1e0p, 1s8j, 1r2n, 1r84, 4hyx, 1pxs, 1pxr, 4hwl, 1qkp, 1qko, 1s54, 1s53, 1o0a, 3han, 3hao, 1kg8, 3hap, 3haq, 3har, 2wjl, 3has, 1c3w, 1q5i, 1kme, 2ntu, 2ntw, 1s52, 1s51, 1py6, 4ov0, 2i20, 1vjm, 1tn5, 1x0i, 1x0k, 3utv, 1tn0, 3utw, 3utx, 1xji, 3uty, 4fpd]
ETLXFMVLDXXXKVGXG	EG16	RNVTVVLWSAYXVVWLI	RI16	6	5	[1m0k, 1at9, 1e0p, 1s8j, 1r2n, 1r84, 1pxs, 1ap9, 1pxr, 4hwl, 1s54, 1s53, 1o0a, 3han, 3hao, 1kg9, 1kg8, 3hap, 3haq, 3har, 2wjl, 3has, 1q5j, 2zzl, 1q5i, 1tn5, 3nsb, 3utv, 1tn0, 3utw, 3utx, 3uty, 4fpd, 1brx, 1brr, 1p8i, 1fbk, 1ucq, 4hyx, 1ixf, 3vi0, 1qkp, 1qko, 1p8h, 1qm8, 4md2, 2zfe, 4md1, 1iw6, 3ns0, 1c3w, 1kme, 2ntu, 2ntw, 1s52, 1s51, 1py6, 4ov0, 1iw9, 2i20, 1vjm, 1x0s, 3mbv, 1x0k, 1xji]
ETLXFMVLDXXXKVGXG	EG16	WIWLALGTALMGLGXLY	WY16	6	0	[1fbb, 1brr, 1fbk, 1r2n, 1r84, 1ucq, 4hyx, 1pxs, 1ap9, 1pxr, 4hwl, 1ixf, 3vi0, 1qkp, 1qko, 1s54, 1s53, 1p8h, 3han, 3hao, 1c8r, 3hap, 3haq, 3har, 4md2, 3has, 4md1, 3ns0, 1q5j, 1kgb, 1q5i, 1kme, 2ntw, 1s52, 1s51, 1py6, 4ov0, 1iw9, 3vhz, 1tn5, 3nsb, 3mbv, 3utv, 1tn0, 3utw, 3utx, 1xji, 3uty]
ETLXFMVLDXXXKVGXG	EG16	NIETLLFMVLDVSAKVG	NG16	6	6	[1brr, 1s52, 1r2n, 1r84, 4hyx, 4hwl, 1qkp, 3han, 3hap, 3utv, 3haq, 3utw, 3har, 3utx, 1xji, 3has, 3uty]
ETLXFMVLDXXXKVGXG	EG16	NXTVVLWSAYXVVWLXG	NG16	6	5	[1m0k, 1at9, 1e0p, 1r2n, 1r84, 1pxs, 1ap9, 1pxr, 4hwl, 1s54, 1s53, 1o0a, 3han, 3hao, 1kg9, 1kg8, 3hap, 3haq, 3har, 2wjl, 3has, 1q5j, 2zzl, 1q5i, 1tn5, 3nsb, 3utv, 1tn0, 3utw, 3utx, 3uty, 4fpd, 1brx, 1brr, 1p8i, 1fbk, 1ucq, 4hyx, 1ixf, 3vi0, 1qkp, 1qko, 1p8h, 1qm8, 4md2, 2zfe, 4md1, 1iw6, 3ns0, 1c3w, 1kme, 2ntu, 2ntw, 1s52, 1s51, 1py6, 4ov0, 1iw9, 2i20, 1vjm, 1x0s, 3mbv, 1x0k, 1xji]
ETLXFMVLDXXXKVGXG	EG16	TXLXXXIAFTXXLSMLL	TL16	6	1	[1s8l, 1at9, 1e0p, 1s8j, 1r2n, 1r84, 1pxs, 1pxr, 1ap9, 4hwl, 1s54, 1o0a, 3han, 3hao, 1kg9, 1kg8, 3hap, 3haq, 3har, 2wjl, 3has, 1q5j, 2zzl, 1q5i, 1tn5, 3nsb, 1tn0, 4fpd, 1brx, 1brr, 1fbk, 1ucq, 4hyx, 1ixf, 3vi0, 1qkp, 1qko, 1p8h, 4md2, 4md1, 3ns0, 1c3w, 1kme, 2ntu, 2ntw, 1s52, 1s51, 1py6, 4ov0, 1iw9, 3vhz, 2i20, 1vjm, 3mbv, 1x0k, 1xji]
ETLXFMVLDXXXKVGXG	EG16	ALGTALMGLGXLYFLVK	AK16	6	0	[1m0k, 1s8l, 1at9, 1e0p, 1s8j, 1r2n, 1r84, 1pxs, 1ap9, 1pxr, 4hwl, 1s54, 1s53, 1o0a, 3han, 3hao, 1kg9, 1kg8, 3hap, 3haq, 3har, 2wjl, 3has, 1q5j, 1q5i, 1tn5, 3nsb, 1tn0, 3utw, 3utx, 3uty, 4fpd, 1brx, 1brr, 1p8i, 1fbk, 1ucq, 4hyx, 3vi0, 1qkp, 1qko, 1p8h, 4md2, 4md1, 3ns0, 1c3w, 1kme, 2ntu, 2ntw, 1s52, 1s51, 1py6, 4ov0, 2i20, 1vjm, 3mbv, 1x0i, 1x0k, 1xji]
ETLXFMVLDXXXKVGXG	EG16	FYAIXTLXXXIAFTXXL	FL16	6	1	[1brx, 1s8l, 1e0p, 1s8j, 1r2n, 1r84, 4hyx, 1pxs, 1pxr, 1qkp, 1qko, 1s54, 1o0a, 3han, 3hao, 1kg8, 3hap, 3haq, 3har, 2wjl, 3has, 1c3w, 1q5i, 1kme, 2ntu, 2ntw, 1s51, 1py6, 4ov0, 2i20, 1vjm, 1tn5, 1x0i, 1x0k, 1tn0, 1xji, 4fpd]
ETLXFMVLDXXXKVGXG	EG16	LXLGTALMGLGXLYXXV	LV16	6	0	[1m0k, 1s8l, 1at9, 1e0p, 1s8j, 1r2n, 1r84, 1pxs, 1ap9, 1pxr, 4hwl, 1s54, 1s53, 1o0a, 3han, 3hao, 1kg9, 1kg8, 3hap, 3haq, 3har, 2wjl, 3has, 1q5j, 2zzl, 1q5i, 1tn5, 3nsb, 2brd, 3utv, 1tn0, 3utw, 3utx, 3uty, 4fpd, 1brx, 1brr, 1p8i, 1fbk, 1ucq, 4hyx, 1ixf, 3vi0, 1qkp, 1qko, 1p8h, 1qm8, 4md2, 2zfe, 4md1, 1iw6, 3ns0, 1c3w, 1kme, 2ntu, 2ntw, 1s52, 1s51, 1py6, 4ov0, 1iw9, 3vhz, 2i20, 1vjm, 1x0s, 3mbv, 1x…
ETLXFMVLDXXXKVGXG	EG16	LNIETLXFMVLDVSAKV	LV16	6	6	[1r2n, 1r84, 3utv]
ETLXFMVLDXXXKVGXG	EG16	LGIGTLLMLIGTFYFXV	LV16	6	0	[1uaz]
ETLXFMVLDXXXKVGXG	EG16	GTALMGLGXLYFLVKGM	GM16	6	0	[1brx, 1s8l, 1at9, 1e0p, 1fbk, 1r2n, 1r84, 1ucq, 4hyx, 1pxs, 1pxr, 1qko, 1s54, 1s53, 1o0a, 1p8h, 3han, 3hao, 1kg8, 3hap, 3haq, 3har, 4md2, 2wjl, 3has, 4md1, 1c3w, 1q5j, 1q5i, 1kme, 2ntu, 2ntw, 1s51, 1py6, 4ov0, 2i20, 1vjm, 1tn5, 3mbv, 1x0i, 1x0k, 1tn0, 3utw, 3utx, 1xji, 3uty, 4fpd]
ETLXFMVLDXXXKVGXG	EG16	ALMGLGXLYFLVKGMGV	AV16	6	0	[1vjm, 1tn5, 1q5i, 1s54, 1s53, 1tn0, 2i20]
ETXXFMVLDVXAKVGXG	EG16	FXTLTALVAVLWTAYPI	FI16	6	5	[1vgo]
ETLXFMVLDXXXKVGXG	EG16	KVLRNVTVVLWSAYXVV	KV16	6	5	[1brx, 1s8l, 1e0p, 1s8j, 1r2n, 1r84, 4hyx, 1pxs, 1pxr, 4hwl, 1qkp, 1qko, 1s54, 1s53, 1o0a, 3han, 3hao, 3hap, 3haq, 3har, 2wjl, 3has, 1c3w, 1q5i, 1kme, 2ntu, 2ntw, 1s52, 1s51, 1py6, 2i20, 1vjm, 1tn5, 1x0i, 1x0k, 3utv, 1tn0, 3utw, 3utx, 1xji, 3uty]
ETLXFMVLDXXXKVGXG	EG16	LGTAXMGLGXLXFLVKG	LG16	6	0	[1s8l, 1at9, 1e0p, 1s8j, 1r2n, 1r84, 1pxs, 1ap9, 1pxr, 4hwl, 1s54, 1s53, 1o0a, 3han, 3hao, 1kg9, 1kg8, 3hap, 3haq, 3har, 2wjl, 3has, 1q5j, 1q5i, 1tn5, 3nsb, 1tn0, 3utw, 3utx, 3uty, 4fpd, 1brx, 1fbk, 1ucq, 4hyx, 1qkp, 1qko, 1p8h, 4md2, 4md1, 3ns0, 1c3w, 1kme, 2ntu, 2ntw, 1s51, 1py6, 4ov0, 2i20, 1vjm, 3mbv, 1x0i, 1x0k, 1xji]
ETLXFMVLDXXXKVGXG	EG16	LWSAYPVVWLIGSEGAG	LG16	6	5	[2brd]
ETLXFMVLDXXXKVGXG	EG16	TLXXAIAFTMXLSMLLG	TG16	6	1	[1brx, 1at9, 1kme, 1brr, 1s52, 1r2n, 1r84, 4hwl, 1qkp, 3han, 3hap, 3har, 3utx, 1xji, 3has, 3uty]
ETLXFMVLDXXXKVGXG	EG16	TXXMXLGXLYFLVKGMG	TG16	6	0	[1brx, 1c3w, 1at9, 1e0p, 1q5i, 1kme, 2ntu, 1s51, 1py6, 1pxs, 2i20, 1pxr, 1vjm, 1tn5, 1qko, 1s54, 1s53, 1x0k, 3hao, 3haq, 1tn0, 3utw, 3har, 2wjl]
ETXXFMVLDVXAKVGXG	EG16	TXLMLXGTFYFIARGWG	TG16	6	0	[1vgo]
ETXXFMVLDVXAKVGXG	EG16	ALVXVLWTAYPILWIXG	AG16	6	5	[2z55, 1vgo, 2ei4]
ETLXFMVLDXXXKVGXG	EG16	AXAIAFTMYLSMLLGYG	AG16	6	1	[3han]
ETLXFMVLDXXXKVGXG	EG16	ALVXVLWTAYPILWIXG	AG16	6	5	[1uaz]
ETLXFMVLDXXXKVGXG	EG16	VWWXISTAAMLXXLXXL	VL16	6	4	[1m0k, 1at9, 1e0p, 1r2n, 1r84, 1pxs, 1ap9, 1pxr, 4hwl, 1s54, 1s53, 1o0a, 3han, 3hao, 1kg9, 1kg8, 3hap, 2wjl, 1q5j, 2zzl, 1q5i, 1tn5, 3nsb, 3utv, 1tn0, 3utw, 3utx, 3uty, 1brx, 1brr, 1ucq, 4hyx, 1ixf, 3vi0, 1qkp, 1qko, 1p8h, 1qm8, 4md2, 2zfe, 4md1, 1iw6, 3ns0, 1c3w, 1kme, 2ntu, 2ntw, 1s52, 1s51, 1py6, 4ov0, 1iw9, 2i20, 1vjm, 1x0s, 3mbv, 1x0k, 1xji]
ETLXFMVLDXXXKVGXG	EG16	WLGIGTLLMLIGTFXFI	WI16	6	0	[1uaz]
ETXXFMVLDVXAKVGXG	EG16	WLGIGTLLMLIGTFXFI	WI16	6	0	[2z55, 3wqj, 1vgo, 2ei4]
ETXXFMVLDVXAKVGXG	EG16	GTLLMLIGTFYFIARGW	GW16	6	0	[2z55, 1vgo]
ETXXFMVLDVXAKVGXG	EG16	LGIGTLLMLIGTFXFIA	LA16	6	0	[2z55, 1vgo, 2ei4]
ETLXFMVLDXXXKVGXG	EG16	WWXISTAAMLYXLYXXF	WF16	6	4	[1m0k, 1s8l, 1at9, 1e0p, 1s8j, 1r2n, 1r84, 1pxs, 1ap9, 1pxr, 4hwl, 1s54, 1s53, 1o0a, 3han, 3hao, 1kg9, 1kg8, 3hap, 2wjl, 1q5j, 1q5i, 1tn5, 3nsb, 3utv, 1tn0, 3utw, 3utx, 3uty, 1brx, 1brr, 1ucq, 4hyx, 3vi0, 1qkp, 1qko, 1p8h, 4md2, 2zfe, 4md1, 1iw6, 3ns0, 1c3w, 1kme, 2ntu, 2ntw, 1s52, 1s51, 1py6, 4ov0, 1iw9, 2i20, 1vjm, 1x0s, 3mbv, 1x0i, 1x0k, 1xji]
ETXXFMVLDVXAKVGXG	EG16	LWLGIGTLLMLIGTFYF	LF16	6	0	[3wqj, 1vgo, 2ei4]
ETLXFMVLDXXXKVGXG	EG16	LWLGIGTLLMLIGTFYF	LF16	6	0	[1uaz]
ETLXFMVLDXXXKVGXG	EG16	VTVVLWSAYXVVWLIGS	VS16	6	5	[1brx, 1at9, 1q5i, 1brr, 1s52, 1r2n, 1r84, 1ap9, 1pxr, 4hwl, 3han, 3hap, 3utv, 1tn0, 3har, 3utx, 1xji, 3has, 3uty]
ETLXFMVLDXXXKVGXG	EG16	VXLWSAYXVVWLIGSEG	VG16	6	5	[1fbb, 1q5i, 1brr, 1s52, 1r2n, 1r84, 1ap9, 1pxr, 4hwl, 3han, 2brd, 3hap, 3utv, 1tn0, 3har, 3utx, 1xji, 3has, 3uty]
ETLXFMVLDXXXKVGXG	EG16	VXAIAFTMXLSMXLGYG	VG16	6	1	[1at9, 1kme, 1brr, 1s52, 1r2n, 1r84, 4hwl, 1qkp, 2brd, 3hap, 3har, 3utx, 1xji, 3has, 3uty]
ETLXFMVLDXXXKVGXG	EG16	KFYAIXTLVXXIAFTXY	KY16	6	1	[1c3w, 1e0p, 1q5i, 1kme, 2ntu, 2ntw, 1s51, 1py6, 2i20, 1pxs, 1pxr, 1vjm, 1qko, 1s54, 1x0i, 1x0k, 3hao, 1tn0, 3haq, 2wjl]
ETLXFMVLDXXXKVGXG	EG16	YAIXTLXXXIAFTXXLS	YS16	6	1	[1brx, 1s8l, 1at9, 1e0p, 1s8j, 1fbk, 1r2n, 1r84, 1ucq, 4hyx, 1pxs, 1pxr, 4hwl, 1qkp, 1qko, 1s54, 1o0a, 1p8h, 3han, 3hao, 1kg8, 3hap, 3haq, 3har, 4md2, 2wjl, 3has, 4md1, 1c3w, 1q5j, 1q5i, 1kme, 2ntu, 2ntw, 1s52, 1s51, 1py6, 4ov0, 2i20, 1vjm, 1tn5, 3mbv, 1x0i, 1x0k, 1tn0, 1xji, 4fpd]
ETLXFMVLDXXXKVGXG	EG16	AIXXLXXXIAFTXXLXM	AM16	6	1	[1m0k, 1s8l, 1at9, 1e0p, 1s8j, 1r2n, 1r84, 1pxs, 1ap9, 1pxr, 4hwl, 1s54, 1o0a, 3han, 3hao, 1kg9, 1kg8, 3hap, 3haq, 3har, 2wjl, 3has, 1q5j, 1q5i, 1tn5, 3nsb, 1tn0, 4fpd, 1brx, 1brr, 1p8i, 1fbk, 1ucq, 4hyx, 3vi0, 1qkp, 1qko, 1p8h, 4md2, 4md1, 3ns0, 1c3w, 1kme, 2ntu, 2ntw, 1s52, 1s51, 1py6, 4ov0, 2i20, 1vjm, 3mbv, 1x0i, 1x0k, 1xji]
ETXXFMVLDVXAKVGXG	EG16	AITXLVPGIASAAYLXM	AM16	6	1	[2z55, 1vgo]
ETLXFMVLDXXXKVGXG	EG16	IXTLXXXIAFTXXLSML	IL16	6	1	[1m0k, 1s8l, 1at9, 1e0p, 1s8j, 1r2n, 1r84, 1pxs, 1ap9, 1pxr, 4hwl, 1s54, 1o0a, 3han, 3hao, 1kg9, 1kg8, 3hap, 3haq, 3har, 2wjl, 3has, 1q5j, 2zzl, 1q5i, 1tn5, 3nsb, 1tn0, 4fpd, 1brx, 1brr, 1p8i, 1fbk, 1ucq, 4hyx, 1ixf, 3vi0, 1qkp, 1qko, 1p8h, 1qm8, 4md2, 2zfe, 4md1, 1iw6, 3ns0, 1c3w, 1kme, 2ntu, 2ntw, 1s52, 1s51, 1py6, 4ov0, 1iw9, 2i20, 1vjm, 1x0s, 3mbv, 1x0i, 1x0k, 1xji]
ETXXFMVLDVXAKVGXG	EG16	YYAITILVPGIASAAYL	YL16	6	1	[1vgo]
ETLXFMVLDXXXKVGXG	EG16	YRXVWWAISTAAXLYIL	YL16	6	4	[1ap9]
ETLXFMVLDXXXKVGXG	EG16	FVWWAISTAAMLYXLYV	FV16	6	4	[1m0k, 1at9, 1e0p, 1r2n, 1r84, 1pxs, 1ap9, 1pxr, 4hwl, 1s54, 1s53, 1o0a, 3han, 3hao, 1kg9, 1kg8, 3hap, 2wjl, 3has, 1q5j, 2zzl, 1q5i, 1tn5, 3nsb, 2brd, 3utv, 1tn0, 3utw, 3utx, 3uty, 1brx, 1brr, 1ucq, 4hyx, 1ixf, 3vi0, 1qkp, 1qko, 1p8h, 1qm8, 4md2, 2zfe, 4md1, 1iw6, 3ns0, 1c3w, 1kme, 2ntu, 2ntw, 1s52, 1s51, 1py6, 4ov0, 1iw9, 2i20, 1vjm, 1x0s, 3mbv, 1x0k, 1xji]
ETLXFMVLDXXXKVGXG	EG16	FKXLRNVTVVLWSAYXV	FV16	6	5	[1s8l, 1e0p, 1s8j, 1pxs, 1pxr, 4hwl, 1qkp, 1qko, 1s54, 1s53, 3hao, 3haq, 3har, 2wjl, 3has, 1c3w, 1q5i, 1kme, 2ntu, 2ntw, 1s52, 1s51, 1py6, 2i20, 1vjm, 1tn5, 1x0k, 1tn0, 3utx, 3uty]
ETLXFMVLDXXXKVGXG	EG16	RXVWWAISTAAXLYXLY	RY16	6	4	[1e0p, 1r2n, 1r84, 1pxs, 1ap9, 1pxr, 4hwl, 1s54, 1s53, 1o0a, 3hao, 1kg9, 1c8r, 1kg8, 2wjl, 1q5j, 2zzl, 1kgb, 1q5i, 1tn5, 3nsb, 1tn0, 3utx, 3uty, 1fbb, 1brr, 1ucq, 1p8u, 1ixf, 3vi0, 1qko, 1p8h, 4md2, 4md1, 3ns0, 1c3w, 1kme, 2ntu, 2ntw, 1s52, 1s51, 1py6, 4ov0, 1iw9, 3vhz, 2i20, 2i21, 1vjm, 3mbv, 1x0k]
ETXXFMVLDVXAKVGXG	EG16	TLTALVAVLWTAYPIXW	TW16	6	5	[2z55, 1vgo]
ETLXFMVLDXXXKVGXG	EG16	ILVPGIAXAAYLSMFFG	IG16	6	1	[1uaz]
ETXXFMVLDVXAKVGXG	EG16	IGTLLMLIGTFYFIARG	IG16	6	0	[2z55, 1vgo]
ETXXFMVLDVXAKVGXG	EG16	TALVAVLWTAYPILWIV	TV16	6	5	[2z55, 1vgo, 2ei4]
ETLXFMVLDXXXKVGXG	EG16	AIAFTMXLSMLLGYGLT	AT16	6	1	[4hwl, 1at9, 1s52]
ETLXFMVLDXXXKVGXG	EG16	PAIAFTMXLSMLLGYGL	PL16	6	1	[1at9, 1kme, 1brr, 1s52, 1r2n, 1r84, 4hwl, 1qkp, 3han, 3hap, 3har, 3utx, 1xji, 3has]
ETLXFMVLDXXXKVGXG	EG16	TVVLWSAYXVVWLIGSE	TE16	6	5	[1at9, 1fbb, 1q5i, 1brr, 1s52, 1r2n, 1r84, 1ap9, 1pxr, 4hwl, 3han, 2brd, 3hap, 3utv, 1tn0, 3har, 3utx, 1xji, 3has, 3uty]
ETLXFMVLDXXXKVGXG	EG16	LXXAIAFTMXLSMLLGY	LY16	6	1	[1at9, 1kme, 1brr, 1s52, 1r2n, 1r84, 4hwl, 1qkp, 3han, 2brd, 3hap, 3har, 3utx, 1xji, 3uty, 3has]
ETXXFMVLDVXAKVGXG	EG16	NTLTALVAVLWTAYPIL	NL16	6	5	[1vgo]
ETXXFMVLDVXAKVGXG	EG16	YAITILVPGIASAAYXA	YA16	6	1	[2z55, 1vgo]
ETXXFMVLDVXAKVGXG	EG16	EYYAITILVPGIASAAY	EY16	6	1	[1vgo]
ETXXFMVLDVXAKVGXG	EG16	GIGTLLMLIGTFYFIAR	GR16	6	0	[2z55, 1vgo, 2ei4]
ETLXFMVLDXXXKVGXG	EG16	VPLNIETLLFMVLDVSA	VA16	6	6	[1r2n, 1r84]
ETLXFMVLDXXXKVGXG	EG16	VLWSAYPVVWLIGSEGA	VA16	6	5	[1fbb, 1brr, 2brd]
ETLXFMVLDXXXKVGXG	EG16	KKFYAIXTLVPAIAFTM	KM16	6	1	[2ntu, 1s54]
ETLXFMVLDXXXKVGXG	EG16	TILVPGIASAAYLXMFF	TF16	6	1	[1uaz]
ETXXFMVLDVXAKVGXG	EG16	TILVPGIASAAYLXMFF	TF16	6	1	[2z55, 1vgo, 2ei4]
ETLXFMVLDXXXKVGXG	EG16	RPEWIXLALGTALMGLG	RG16	6	0	[3utv]
ETLXFMVLDXXXKVGXG	EG16	PFYAITTLVPAIAFTMY	PY16	6	1	[1tn5]
ETLXFMVLDXXXKVGXG	EG16	PLNIETLLFMVLDVSAK	PK16	6	6	[1r2n, 1r84, 3utv]
ETLXFMVLDXXXKVGXG	EG16	EWIWLALGTALMGLGXL	EL16	6	0	[4hwl, 1s52, 1r2n, 1r84, 3utv]
ETLXFMVLDXXXKVGXG	EG16	TLWLGIGTLLMLIGTFY	TY16	6	0	[1uaz]
ETLXFMVLDXXXKVGXG	EG16	PEWIWLALGTALMGLGT	PT16	6	0	[3utv]
TLLFMVLDVSXKVGXGL	TL16	VLRNVTVVLWSAYXVVW	VW16	6	5	[1brx, 1s8l, 1at9, 1e0p, 1s8j, 1r2n, 1r84, 4hyx, 1f4z, 1pxs, 1pxr, 4hwl, 1qkp, 1qko, 1s54, 1s53, 1o0a, 3han, 3hao, 1kg8, 3hap, 3haq, 2wjk, 3har, 2wjl, 3has, 1c3w, 1bm1, 1q5i, 1kme, 2ntu, 2ntw, 1s52, 1s51, 1py6, 4ov0, 2i20, 1vjm, 1tn5, 1x0i, 1x0k, 3utv, 1tn0, 3utw, 3utx, 1xji, 4fpd, 3uty]
TLLFMVLDVSXKVGXGL	TL16	RNVTVVLWSAYXVVWLI	RI16	6	5	[1m0k, 1at9, 1e0p, 1s8j, 1r2n, 1r84, 1pxs, 1ap9, 1pxr, 4hwl, 1s54, 1s53, 1o0a, 3han, 3hao, 1kg9, 1kg8, 3hap, 3haq, 2wjk, 3har, 2wjl, 3has, 1q5j, 2zzl, 1q5i, 1f50, 1tn5, 3nsb, 3utv, 1tn0, 3utw, 3utx, 4fpd, 3uty, 1brx, 1brr, 1p8i, 1fbk, 1ucq, 4hyx, 1f4z, 1ixf, 3vi0, 1qkp, 1qko, 1p8h, 1qm8, 4md2, 2zfe, 4md1, 1iw6, 3ns0, 1c3w, 1bm1, 1kme, 2ntu, 2ntw, 1s52, 1s51, 1py6, 4ov0, 1iw9, 2i20, 1vjm, 1x0s, 1q…
TXLXXXIAFTXXLSMLL	TL16	MVXDVXAKVGXGXILLR	MR16	1	6	[1brx, 1s8l, 1at9, 1s8j, 1e0p, 1r84, 1r2n, 1f4z, 1pxs, 1pxr, 4hwl, 1qkp, 1qko, 1brd, 1s54, 1o0a, 3han, 3hao, 1kg8, 3hap, 3haq, 2wjk, 3har, 2wjl, 3has, 1c3w, 1bm1, 1q5i, 2ntu, 1kme, 2ntw, 1s51, 1py6, 4ov0, 2i20, 1vjm, 1tn5, 1x0k, 1tn0, 1xji, 4fpd]
TXLXXXIAFTXXLSMLL	TL16	LLXMVLDVSAKVGXGLI	LI16	1	6	[1s8l, 1at9, 1s8j, 1e0p, 1r84, 1r2n, 1pxs, 1pxr, 1ap9, 4hwl, 1s54, 1o0a, 3han, 1kg9, 3hao, 1kg8, 3hap, 3haq, 2wjk, 3har, 2wjl, 3has, 1q5j, 2zzl, 1q5i, 1f50, 3nsb, 1tn5, 1tn0, 4fpd, 1brx, 1brr, 1fbk, 1ucq, 4hyx, 1f4z, 1ixf, 3vi0, 1qkp, 1qko, 1p8h, 4md2, 4md1, 3ns0, 1c3w, 1bm1, 2ntu, 1kme, 2ntw, 1s52, 1s51, 1py6, 4ov0, 1iw9, 2i20, 1vjm, 3mbv, 1x0k, 1xji]
TLLFMVLDVSXKVGXGL	TL16	WIWLALGTALMGLGXLY	WY16	6	0	[1brr, 1fbk, 1r2n, 1r84, 1ucq, 4hyx, 1pxs, 1ap9, 1pxr, 4hwl, 1ixf, 3vi0, 1qkp, 1qko, 1s54, 1s53, 1p8h, 3han, 3hao, 3hap, 3haq, 2wjk, 3har, 4md2, 3has, 4md1, 3ns0, 1q5j, 1q5i, 1kme, 2ntw, 1s52, 1s51, 1py6, 4ov0, 1iw9, 3vhz, 1tn5, 3nsb, 3mbv, 3utv, 1tn0, 3utw, 3utx, 1xji, 3uty]
TXLXXXIAFTXXLSMLL	TL16	WIWLALGTALMGLGXLY	WY16	1	0	[1brr, 1fbk, 1r84, 1r2n, 1ucq, 4hyx, 1pxs, 1pxr, 1ap9, 4hwl, 1ixf, 3vi0, 1qkp, 1qko, 1s54, 1p8h, 3han, 3hao, 3hap, 1bhb, 3haq, 2wjk, 3har, 4md2, 3has, 4md1, 3ns0, 1q5j, 1q5i, 1kme, 2ntw, 1s52, 1s51, 1py6, 4ov0, 3vhz, 1iw9, 3nsb, 1tn5, 3mbv, 3t45, 1tn0, 1xji]
TXLXXXIAFTXXLSMLL	TL16	ALGTALMGLGXLYFLVK	AK16	1	0	[1s8l, 1at9, 1s8j, 1e0p, 1r84, 1r2n, 1pxs, 1pxr, 1ap9, 4hwl, 1s54, 1o0a, 3han, 1kg9, 3hao, 1kg8, 3hap, 1bhb, 3haq, 2wjk, 3har, 2wjl, 3has, 1q5j, 1q5i, 1f50, 3nsb, 1tn5, 1tn0, 4fpd, 1brx, 1brr, 1fbk, 1ucq, 4hyx, 1f4z, 3vi0, 1qkp, 1qko, 1brd, 1p8h, 4md2, 4md1, 3ns0, 1c3w, 1bm1, 2ntu, 1kme, 2ntw, 1s52, 1s51, 1py6, 4ov0, 2i20, 1vjm, 3mbv, 1x0k, 1xji]
TLLFMVLDVSXKVGXGL	TL16	ALGTALMGLGXLYFLVK	AK16	6	0	[1m0k, 1s8l, 1at9, 1e0p, 1s8j, 1r2n, 1r84, 1pxs, 1ap9, 1pxr, 4hwl, 1s54, 1s53, 1o0a, 3han, 3hao, 1kg9, 1kg8, 3hap, 3haq, 2wjk, 3har, 2wjl, 3has, 1q5j, 1q5i, 1f50, 1tn5, 3nsb, 1cwq, 1tn0, 3utw, 3utx, 4fpd, 3uty, 1brx, 1brr, 1p8i, 1fbk, 1ucq, 4hyx, 1f4z, 3vi0, 1qkp, 1qko, 1p8h, 4md2, 4md1, 3ns0, 1c3w, 1bm1, 1kme, 2ntu, 2ntw, 1s52, 1s51, 1py6, 4ov0, 2i20, 1vjm, 1qhj, 3mbv, 1x0i, 1x0k, 1xji]
TLLFMVLDVSXKVGXGL	TL16	NXTVVLWSAYXVVWLXG	NG16	6	5	[1m0k, 1at9, 1e0p, 1r2n, 1r84, 1pxs, 1ap9, 1pxr, 4hwl, 1s54, 1s53, 1o0a, 3han, 3hao, 1kg9, 1kg8, 3hap, 3haq, 2wjk, 3har, 2wjl, 3has, 1q5j, 2zzl, 1q5i, 1f50, 1tn5, 3nsb, 3utv, 1tn0, 3utw, 3utx, 4fpd, 3uty, 1brx, 1brr, 1p8i, 1fbk, 1ucq, 4hyx, 1f4z, 1ixf, 3vi0, 1qkp, 1qko, 1p8h, 1qm8, 4md2, 2zfe, 4md1, 1iw6, 3ns0, 1c3w, 1bm1, 1kme, 2ntu, 2ntw, 1s52, 1s51, 1py6, 4ov0, 1iw9, 2i20, 1vjm, 1x0s, 3mbv, 1x…
TXLXXXIAFTXXLSMLL	TL16	NIETLLFMVLDVSAKVG	NG16	1	6	[1brr, 1s52, 1r84, 1r2n, 4hyx, 4hwl, 1qkp, 3han, 3hap, 3haq, 3har, 1xji, 3has]
TLLFMVLDVSXKVGXGL	TL16	NIETLLFMVLDVSAKVG	NG16	6	6	[1brr, 1s52, 1r2n, 1r84, 4hyx, 4hwl, 1qkp, 3han, 3hap, 3utv, 3haq, 3utw, 3har, 3utx, 1xji, 3has, 3uty]
TXLXXXIAFTXXLSMLL	TL16	GTALMGLGXLYFLVKGM	GM16	1	0	[1brx, 1s8l, 1at9, 1e0p, 1fbk, 1r84, 1r2n, 1ucq, 4hyx, 1f4z, 1pxs, 1pxr, 1qko, 1brd, 1s54, 1o0a, 1p8h, 3han, 3hao, 1kg8, 3hap, 3haq, 2wjk, 3har, 4md2, 2wjl, 3has, 4md1, 1c3w, 1q5j, 1bm1, 1q5i, 2ntu, 1kme, 1f50, 2ntw, 1s51, 1py6, 4ov0, 2i20, 1vjm, 1tn5, 3mbv, 1x0k, 1tn0, 1xji, 4fpd]
TLLFMVLDVSXKVGXGL	TL16	GTALMGLGXLYFLVKGM	GM16	6	0	[1s8l, 1at9, 1e0p, 1r2n, 1r84, 1pxs, 1pxr, 1s54, 1s53, 1o0a, 3han, 3hao, 1kg8, 3hap, 3haq, 2wjk, 3har, 2wjl, 3has, 1q5j, 1q5i, 1f50, 1tn5, 1tn0, 3utw, 3utx, 4fpd, 3uty, 1brx, 1fbk, 1ucq, 4hyx, 1f4z, 1qko, 1p8h, 4md2, 4md1, 1c3w, 1bm1, 1kme, 2ntu, 2ntw, 1s51, 1py6, 4ov0, 2i20, 1vjm, 3mbv, 1x0i, 1x0k, 1xji]
TLLFMVLDVSXKVGXGL	TL16	LXLGTALMGLGXLYXXV	LV16	6	0	[1m0k, 1s8l, 1at9, 1e0p, 1s8j, 1r2n, 1r84, 1pxs, 1ap9, 1pxr, 4hwl, 1s54, 1s53, 1o0a, 3han, 3hao, 1kg9, 1kg8, 3hap, 3haq, 2wjk, 3har, 2wjl, 3has, 1q5j, 2zzl, 1q5i, 1f50, 1tn5, 3nsb, 2brd, 1cwq, 3utv, 1tn0, 3utw, 3utx, 4fpd, 3uty, 1brx, 1brr, 1p8i, 1fbk, 1ucq, 4hyx, 1f4z, 1ixf, 3vi0, 1qkp, 1qko, 1p8h, 1qm8, 4md2, 2zfe, 4md1, 1iw6, 3ns0, 1c3w, 1bm1, 1kme, 2ntu, 2ntw, 1s52, 1s51, 1py6, 4ov0, 1iw9, 3v…
TXLXXXIAFTXXLSMLL	TL16	LNIETLXFMVLDVSAKV	LV16	1	6	[1r84, 1r2n]
TXLXXXIAFTXXLSMLL	TL16	LXLGTALMGLGXLYXXV	LV16	1	0	[1s8l, 1at9, 1s8j, 1e0p, 1r84, 1r2n, 1pxs, 1pxr, 1ap9, 4hwl, 1s54, 1o0a, 3han, 1kg9, 3hao, 1kg8, 3hap, 1bhb, 3haq, 2wjk, 3har, 2wjl, 3has, 1q5j, 2zzl, 1q5i, 1f50, 3nsb, 1tn5, 1tn0, 4fpd, 1brx, 1brr, 1fbk, 1ucq, 4hyx, 1f4z, 1ixf, 3vi0, 1qkp, 1qko, 1p8h, 4md2, 4md1, 3ns0, 1c3w, 1bm1, 2ntu, 1kme, 2ntw, 1s52, 1s51, 1py6, 4ov0, 3vhz, 1iw9, 2i20, 1vjm, 3mbv, 1x0k, 3t45, 1xji]
TLLFMVLDVSXKVGXGL	TL16	LNIETLXFMVLDVSAKV	LV16	6	6	[1r2n, 1r84, 3utv]
TLLFMVLDVSXKVGXGL	TL16	ALMGLGXLYFLVKGMGV	AV16	6	0	[1vjm, 1tn5, 1bm1, 1q5i, 1s54, 1s53, 1tn0, 2i20]
TXLXXXIAFTXXLSMLL	TL16	ALMGLGXLYFLVKGMGV	AV16	1	0	[1vjm, 1tn5, 1bm1, 1q5i, 1s54, 1tn0, 2i20]
TXLAXVGADGIMIXXXL	TL16	FYAIXTLXXXIAFTXXL	FL16	3	1	[1brx, 1s8l, 1e0p, 1s8j, 1r2n, 1r84, 4hyx, 1f4z, 1jv7, 1jv6, 1qkp, 1qko, 1s54, 1o0a, 1mgy, 3hao, 1kg8, 3haq, 2wjk, 3har, 2wjl, 3has, 1c3w, 1bm1, 1q5i, 2ntu, 1kme, 2ntw, 1s51, 1py6, 4ov0, 2i20, 1vjm, 1tn5, 1x0i, 1x0k, 1xji, 4fpd]
TIGTLIGVDALMIXTGL	TL16	FSTIAFLFXLYXLLTSL	FL16	3	4	[1vgo]
TLLFMVLDVSXKVGXGL	TL16	FYAIXTLXXXIAFTXXL	FL16	6	1	[1brx, 1s8l, 1e0p, 1s8j, 1r2n, 1r84, 4hyx, 1f4z, 1pxs, 1pxr, 1qkp, 1qko, 1s54, 1s53, 1o0a, 3han, 3hao, 1kg8, 3hap, 3haq, 2wjk, 3har, 2wjl, 3has, 1c3w, 1bm1, 1q5i, 1kme, 2ntu, 2ntw, 1s51, 1py6, 4ov0, 2i20, 1vjm, 1tn5, 1x0i, 1x0k, 1tn0, 1xji, 4fpd]
TXLXXXIAFTXXLSMLL	TL16	FXVXDVXAKVGXGXILL	FL16	1	6	[1s8l, 1at9, 1s8j, 1e0p, 1r84, 1r2n, 1pxs, 1pxr, 4hwl, 1s54, 1o0a, 3han, 1kg9, 3hao, 1kg8, 3hap, 3haq, 2wjk, 3har, 2wjl, 3has, 1q5j, 1q5i, 1f50, 3nsb, 1tn5, 1tn0, 4fpd, 1brx, 1fbk, 1ucq, 4hyx, 1f4z, 1qkp, 1qko, 1brd, 1p8h, 4md2, 4md1, 3ns0, 1c3w, 1bm1, 2ntu, 1kme, 2ntw, 1s52, 1s51, 1py6, 4ov0, 2i20, 1vjm, 3mbv, 1x0k, 1xji]
TLLFMVLDVSXKVGXGL	TL16	STLVPAIAFTMYLSMLL	SL16	6	1	[1s53]
TXLAXVGADGIMIXXXL	TL16	WARYADWLFTTPLLLLG	WG16	3	2	[4fpd]
TXLXXXIAFTXXLSMLL	TL16	WARYADWLFTTPLLLLG	WG16	1	2	[1fbk, 4fpd]
TLLFMVLDVSXKVGXGL	TL16	LGTAXMGLGXLXFLVKG	LG16	6	0	[1s8l, 1at9, 1e0p, 1s8j, 1r2n, 1r84, 1pxs, 1ap9, 1pxr, 4hwl, 1s54, 1s53, 1o0a, 3han, 3hao, 1kg9, 1kg8, 3hap, 3haq, 2wjk, 3har, 2wjl, 3has, 1q5j, 1q5i, 1f50, 1tn5, 3nsb, 1tn0, 3utw, 3utx, 4fpd, 3uty, 1brx, 1fbk, 1ucq, 4hyx, 1f4z, 1qkp, 1qko, 1p8h, 4md2, 4md1, 3ns0, 1c3w, 1bm1, 1kme, 2ntu, 2ntw, 1s51, 1py6, 4ov0, 2i20, 1vjm, 3mbv, 1x0i, 1x0k, 1xji]
TXLXXXIAFTXXLSMLL	TL16	LAXXGADGIMIGTGLVG	LG16	1	3	[1s8l, 1at9, 1s8j, 1e0p, 1r84, 1r2n, 1ap9, 4hwl, 1s54, 1o0a, 1kg9, 3hao, 1kg8, 3haq, 2wjk, 3har, 2wjl, 3has, 1q5j, 1q5i, 1f50, 3nsb, 1tn5, 4fpd, 1brx, 1brr, 1fbk, 1ucq, 4hyx, 1f4z, 3vi0, 1qkp, 1qko, 1p8h, 4md2, 4md1, 3ns0, 1c3w, 1bm1, 2ntu, 1kme, 2ntw, 1s52, 1s51, 1py6, 4ov0, 2i20, 1vjm, 3mbv, 1x0k, 1xji]
TLLFMVLDVSXKVGXGL	TL16	LWSAYPVVWLIGSEGAG	LG16	6	5	[2brd]
TXLXXXIAFTXXLSMLL	TL16	LGTAXMGLGXLXFLVKG	LG16	1	0	[1s8l, 1at9, 1s8j, 1e0p, 1r84, 1r2n, 1pxs, 1pxr, 1ap9, 4hwl, 1s54, 1o0a, 3han, 1kg9, 3hao, 1kg8, 3hap, 1bhb, 3haq, 2wjk, 3har, 2wjl, 3has, 1q5j, 1q5i, 1f50, 3nsb, 1tn5, 1tn0, 4fpd, 1brx, 1fbk, 1ucq, 4hyx, 1f4z, 1qkp, 1qko, 1brd, 1p8h, 4md2, 4md1, 3ns0, 1c3w, 1bm1, 2ntu, 1kme, 2ntw, 1s51, 1py6, 4ov0, 2i20, 1vjm, 3mbv, 1x0k, 1xji]
TXLAXVGADGIMIXXXL	TL16	LAXXGADGIMIGTGLVG	LG16	3	3	[1s8l, 1at9, 1e0p, 1s8j, 1r2n, 1r84, 1pxs, 1pxr, 4hwl, 1s54, 1s53, 1o0a, 3han, 3hao, 1kg8, 3haq, 2wjk, 3har, 2wjl, 3has, 1q5i, 1f50, 1tn5, 3utv, 1tn0, 3utw, 3utx, 4fpd, 3uty, 1brx, 4hyx, 1f4z, 1qkp, 1qko, 1p8h, 4md2, 4md1, 1c3w, 1bm1, 2ntu, 1kme, 2ntw, 1s52, 1s51, 1py6, 4ov0, 2i20, 1vjm, 3mbv, 1x0k, 1xji]
TLLFMVLDVSXKVGXGL	TL16	KVLRNVTVVLWSAYXVV	KV16	6	5	[1brx, 1s8l, 1e0p, 1s8j, 1r2n, 1r84, 4hyx, 1f4z, 1pxs, 1pxr, 4hwl, 1qkp, 1qko, 1s54, 1s53, 1o0a, 3han, 3hao, 3hap, 3haq, 2wjk, 3har, 2wjl, 3has, 1c3w, 1bm1, 1q5i, 1kme, 2ntu, 2ntw, 1s52, 1s51, 1py6, 2i20, 1vjm, 1tn5, 1x0i, 1x0k, 3utv, 1tn0, 3utw, 3utx, 1xji, 3uty]
TLLFMVLDVSXKVGXGL	TL16	TLXXAIAFTMXLSMLLG	TG16	6	1	[1brx, 1at9, 1bm1, 1kme, 1brr, 1s52, 1r2n, 1r84, 4hwl, 1qkp, 3han, 3hap, 3har, 3utx, 1xji, 3has, 3uty]
TXLXXXIAFTXXLSMLL	TL16	TXXMXLGXLYFLVKGMG	TG16	1	0	[1brx, 1c3w, 1at9, 1bm1, 1e0p, 1q5i, 2ntu, 1kme, 1s51, 1py6, 1pxs, 2i20, 1pxr, 1vjm, 1tn5, 1qko, 1brd, 1s54, 1x0k, 3hao, 1tn0, 3haq, 3har, 2wjl]
TLLFMVLDVSXKVGXGL	TL16	TXXMXLGXLYFLVKGMG	TG16	6	0	[1brx, 1at9, 1e0p, 1pxs, 1pxr, 1qko, 1s54, 1s53, 3hao, 3haq, 3har, 2wjl, 1c3w, 1bm1, 1q5i, 1kme, 2ntu, 1s51, 1py6, 2i20, 1vjm, 1tn5, 1x0k, 1tn0, 3utw]
TXLAXVGADGIMIXXXL	TL16	TLXXAIAFTMXLSMLLG	TG16	3	1	[1brx, 1at9, 1bm1, 1kme, 1s52, 1r2n, 1r84, 4hwl, 1qkp, 3har, 3utx, 1xji, 3has]
TXLAXVGADGIMIXXXL	TL16	WXXYADWLFTTPLLLLA	WA16	3	2	[2i20]
TXLXXXIAFTXXLSMLL	TL16	WXXYADWLFTTPLLLLA	WA16	1	2	[2i20]
TRGLWGFLSTIPFVWIL	TL16	AKLGFLAALMIVLGYPG	AG16	4	3	[3ddl]
TXLAXVGADGIMIXXXL	TL16	AXSTAAMLYXLYVXFFG	AG16	3	4	[1s8l, 1at9, 1e0p, 1s8j, 1r2n, 1r84, 1pxs, 1jv7, 1jv6, 1pxr, 4hwl, 1s54, 1s53, 1o0a, 3han, 3hao, 1kg8, 3hap, 3haq, 3har, 2wjk, 3has, 2wjl, 1q5i, 1tn5, 3utv, 1tn0, 3utw, 3utx, 4fpd, 3uty, 4hyx, 1f4z, 1qkp, 1qko, 1p8h, 1mgy, 1c3w, 1bm1, 2ntu, 1kme, 2ntw, 1s52, 1s51, 1py6, 2i20, 1vjm, 1x0i, 1x0k, 1xji]
TWWLFSTIAFLFVLYYL	TL16	ALVXVLWTAYPILWIXG	AG16	4	5	[2z55, 1vgo, 2ei4]
TLLFMVLDVSXKVGXGL	TL16	AXAIAFTMYLSMLLGYG	AG16	6	1	[3han]
TXLAXVGADGIMIXXXL	TL16	GTXLAXVGADGIXIGTG	GG16	3	3	[1s8l, 1e0p, 1s8j, 1r2n, 1r84, 4hyx, 1f4z, 1pxs, 1jv7, 1jv6, 1pxr, 4hwl, 1qkp, 1qko, 1s54, 1s53, 1o0a, 1mgy, 3han, 3hao, 3haq, 2wjk, 3har, 2wjl, 3has, 1c3w, 1q5i, 2ntu, 1kme, 2ntw, 1s52, 1s51, 1py6, 2i20, 1vjm, 1tn5, 1x0i, 1x0k, 3utv, 1tn0, 3utw, 3utx, 1xji, 3uty]
TXLXXXIAFTXXLSMLL	TL16	GTXLAXVGADGIXIGTG	GG16	1	3	[1s8l, 1s8j, 1e0p, 1r84, 1r2n, 4hyx, 1f4z, 4hwl, 1qkp, 1qko, 1s54, 1o0a, 3hao, 3haq, 2wjk, 3har, 2wjl, 3has, 1c3w, 1q5i, 2ntu, 1kme, 2ntw, 1s52, 1s51, 1py6, 2i20, 1vjm, 1tn5, 1x0k, 1xji]
TWWLFSTIAFLFVLYYL	TL16	GTLIGVDALMIXTGLIG	GG16	4	3	[2z55, 1vgo]
TXLXXXIAFTXXLSMLL	TL16	AXVGADGIMIGTGLVGA	AA16	1	3	[1at9, 1e0p, 1r84, 1r2n, 1ap9, 4hwl, 1s54, 1o0a, 1kg9, 3hao, 1kg8, 3haq, 2wjk, 3har, 2wjl, 3has, 1q5j, 2zzl, 1q5i, 1f50, 3nsb, 1tn5, 4fpd, 1brx, 1brr, 1fbk, 1ucq, 4hyx, 1f4z, 1ixf, 3vi0, 1qkp, 1qko, 1p8h, 4md2, 4md1, 3ns0, 1c3w, 1bm1, 2ntu, 1kme, 2ntw, 1s52, 1s51, 1py6, 4ov0, 1iw9, 2i20, 1vjm, 3mbv, 1x0k, 3t45, 1xji]
TXLAXVGADGIMIXXXL	TL16	AXVGADGIMIGTGLVGA	AA16	3	3	[1at9, 1e0p, 1r2n, 1r84, 1pxs, 1pxr, 4hwl, 1s54, 1s53, 1o0a, 3han, 3hao, 1kg8, 3haq, 2wjk, 3har, 2wjl, 3has, 1q5i, 1f50, 1tn5, 3utv, 1tn0, 3utw, 3utx, 4fpd, 3uty, 1brx, 4hyx, 1f4z, 1qkp, 1qko, 1p8h, 4md2, 4md1, 1c3w, 1bm1, 2ntu, 1kme, 2ntw, 1s52, 1s51, 1py6, 4ov0, 2i20, 1vjm, 3mbv, 1x0k, 1xji]
TLLFMVLDVSXKVGXGL	TL16	VWWXISTAAMLXXLXXL	VL16	6	4	[1m0k, 1at9, 1e0p, 1r2n, 1r84, 1pxs, 1ap9, 1pxr, 4hwl, 1s54, 1s53, 1o0a, 3han, 3hao, 1kg9, 1kg8, 3hap, 2wjk, 2wjl, 1q5j, 2zzl, 1q5i, 1f50, 1tn5, 3nsb, 1cwq, 3utv, 1tn0, 3utw, 3utx, 3uty, 1brx, 1brr, 1ucq, 4hyx, 1f4z, 1ixf, 3vi0, 1qkp, 1qko, 1p8h, 1qm8, 4md2, 2zfe, 4md1, 1iw6, 3ns0, 1c3w, 1bm1, 1kme, 2ntu, 2ntw, 1s52, 1s51, 1py6, 4ov0, 1iw9, 2i20, 1vjm, 1x0s, 1qhj, 3mbv, 1x0k, 1xji]
TXLAXVGADGIMIXXXL	TL16	VWWXISTAAMLXXLXXL	VL16	3	4	[1at9, 1e0p, 1r2n, 1r84, 1pxs, 1pxr, 4hwl, 1s54, 1s53, 1o0a, 3han, 3hao, 1kg8, 3hap, 3haq, 3har, 2wjk, 2wjl, 1q5i, 1f50, 1tn5, 3utv, 1tn0, 3utw, 3utx, 4fpd, 3uty, 1brx, 4hyx, 1f4z, 1qkp, 1qko, 1p8h, 4md2, 4md1, 1c3w, 1bm1, 2ntu, 1kme, 2ntw, 1s52, 1s51, 1py6, 4ov0, 2i20, 1vjm, 3mbv, 1x0k, 1xji]
TXLAXVGADGIMIXXXL	TL16	RYAXWLFTTXLLXLXLA	RA16	3	2	[1s8l, 1at9, 1e0p, 1s8j, 1r2n, 1r84, 1pxs, 1jv7, 1pxr, 1jv6, 4hwl, 1s54, 1s53, 1o0a, 3han, 1kg8, 3hap, 3haq, 2wjk, 3har, 2wjl, 3has, 1q5i, 1f50, 1tn5, 3utv, 1tn0, 3utw, 3utx, 3uty, 4fpd, 1brx, 4hyx, 1f4z, 1qkp, 1qko, 1p8h, 1mgy, 4md2, 4md1, 1c3w, 1bm1, 2ntu, 1kme, 2ntw, 1s52, 1s51, 1py6, 4ov0, 2i20, 1vjm, 3mbv, 1x0i, 1x0k, 1xji]
TXLXXXIAFTXXLSMLL	TL16	RYAXWLFTTXLLXLXLA	RA16	1	2	[1brx, 1s8l, 1at9, 1e0p, 1s8j, 1fbk, 1r84, 1r2n, 4hyx, 1f4z, 1pxs, 1pxr, 4hwl, 1qkp, 1qko, 1brd, 1s54, 1o0a, 1p8h, 3han, 1kg8, 3hap, 3haq, 2wjk, 3har, 4md2, 2wjl, 3has, 4md1, 1c3w, 1bm1, 1q5i, 2ntu, 1kme, 1f50, 2ntw, 1s52, 1s51, 1py6, 4ov0, 2i20, 1vjm, 1tn5, 3mbv, 1x0k, 1tn0, 1xji, 4fpd]
TIGTLIGVDALMIXTGL	TL16	RYAXWLFTTXLLXLXLA	RA16	3	2	[2z55, 1vgo]
TXLAXVGADGIMIXXXL	TL16	WARYAXWLFTTXLXXXD	WD16	3	2	[1brx, 1s8l, 1at9, 1s8j, 1e0p, 1r2n, 1r84, 4hyx, 1f4z, 1pxs, 1pxr, 4hwl, 1qkp, 1qko, 1s54, 1s53, 1o0a, 1p8h, 3han, 1kg8, 3hap, 3haq, 2wjk, 3har, 4md2, 2wjl, 3has, 4md1, 1c3w, 1q5i, 2ntu, 1kme, 1f50, 2ntw, 1s52, 1s51, 1py6, 4ov0, 1vjm, 1tn5, 3mbv, 1x0k, 3utv, 1tn0, 3utw, 3utx, 1xji, 3uty]
TXLXXXIAFTXXLSMLL	TL16	WARYXDWLFTTXLLLXD	WD16	1	2	[1q5j]
TXLXXXIAFTXXLSMLL	TL16	WARYAXWLFTTXLXXXD	WD16	1	2	[1s8l, 1at9, 1s8j, 1e0p, 1r84, 1r2n, 1pxs, 1pxr, 1ap9, 4hwl, 1s54, 1o0a, 3han, 1kg9, 1kg8, 3hap, 3haq, 2wjk, 3har, 2wjl, 3has, 1q5i, 1f50, 3nsb, 1tn5, 1tn0, 1brx, 1brr, 1ucq, 4hyx, 1f4z, 1qkp, 1qko, 1p8h, 4md2, 4md1, 3ns0, 1c3w, 2ntu, 1kme, 2ntw, 1s52, 1s51, 1py6, 4ov0, 1vjm, 3mbv, 1x0k, 1xji]
TXLAXVGADGIMIXXXL	TL16	WARYXXWLFTTXLXXXD	WD16	3	2	[3hao]
TXLXXXIAFTXXLSMLL	TL16	WARYXXWLFTTXLXXXD	WD16	1	2	[3hao]
TXLAXVGADGIMIXXXL	TL16	STAAMLYXLYVXFFGFT	ST16	3	4	[1s8l, 1at9, 1e0p, 1s8j, 1r2n, 1r84, 4hyx, 1pxs, 1jv7, 1jv6, 1pxr, 4hwl, 1qkp, 1qko, 1s54, 1s53, 1mgy, 3han, 3hao, 3hap, 3haq, 3har, 3has, 1bm1, 1q5i, 1kme, 1s52, 1s51, 1py6, 1vjm, 1tn5, 1x0i, 1x0k, 3utv, 1tn0, 3utw, 3utx, 1xji, 3uty]
TLLFMVLDVSXKVGXGL	TL16	WWXISTAAMLYXLYXXF	WF16	6	4	[1m0k, 1s8l, 1at9, 1e0p, 1s8j, 1r2n, 1r84, 1pxs, 1ap9, 1pxr, 4hwl, 1s54, 1s53, 1o0a, 3han, 3hao, 1kg9, 1kg8, 3hap, 2wjk, 2wjl, 1q5j, 1q5i, 1f50, 1tn5, 3nsb, 1cwq, 3utv, 1tn0, 3utw, 3utx, 3uty, 1brx, 1brr, 1ucq, 4hyx, 1f4z, 3vi0, 1qkp, 1qko, 1p8h, 4md2, 2zfe, 4md1, 1iw6, 3ns0, 1c3w, 1bm1, 1kme, 2ntu, 2ntw, 1s52, 1s51, 1py6, 4ov0, 1iw9, 2i20, 1vjm, 1x0s, 3mbv, 1x0i, 1x0k, 1xji]
TXLAXVGADGIMIXXXL	TL16	WXISTAAMLYXLYXXFF	WF16	3	4	[1s8l, 1at9, 1e0p, 1s8j, 1r2n, 1r84, 1pxs, 1jv7, 1jv6, 1pxr, 4hwl, 1s54, 1s53, 1o0a, 3han, 3hao, 1kg8, 3hap, 3haq, 3har, 2wjk, 3has, 2wjl, 1q5i, 1tn5, 3utv, 1tn0, 3utw, 3utx, 4fpd, 3uty, 4hyx, 1f4z, 1qkp, 1qko, 1p8h, 4md2, 4md1, 1c3w, 1bm1, 2ntu, 1kme, 2ntw, 1s52, 1s51, 1py6, 4ov0, 2i20, 1vjm, 3mbv, 1x0i, 1x0k, 1xji]
TXLAXVGADGIMIXXXL	TL16	WWXISTAAMLYXLYXXF	WF16	3	4	[1s8l, 1at9, 1e0p, 1s8j, 1r2n, 1r84, 1pxs, 1pxr, 4hwl, 1s54, 1s53, 1o0a, 3han, 3hao, 1kg8, 3hap, 3haq, 2wjk, 3har, 3has, 2wjl, 1q5i, 1f50, 1tn5, 3utv, 1tn0, 3utw, 3utx, 4fpd, 3uty, 1brx, 4hyx, 1f4z, 1qkp, 1qko, 1p8h, 4md2, 4md1, 1c3w, 1bm1, 2ntu, 1kme, 2ntw, 1s52, 1s51, 1py6, 4ov0, 2i20, 1vjm, 3mbv, 1x0i, 1x0k, 1xji]
TWWLFSTIAFLFVLYYL	TL16	TLXGVDALMIVTGLXGA	TA16	4	3	[2z55, 1vgo, 2ei4]
TXLXXXIAFTXXLSMLL	TL16	VLDVXAKVGFGLILLRS	VS16	1	6	[1brx, 1c3w, 1at9, 1bm1, 1e0p, 1q5i, 2ntu, 1kme, 1pxs, 2i20, 1pxr, 1vjm, 1tn5, 1qko, 1s54, 1x0k, 3hao, 1tn0]
TLLFMVLDVSXKVGXGL	TL16	VTVVLWSAYXVVWLIGS	VS16	6	5	[1brx, 1at9, 1bm1, 1q5i, 1brr, 1s52, 1r2n, 1r84, 1ap9, 1pxr, 4hwl, 3han, 3hap, 3utv, 1tn0, 3har, 3utx, 1xji, 3has, 3uty]
TLLFMVLDVSXKVGXGL	TL16	VXLWSAYXVVWLIGSEG	VG16	6	5	[1q5i, 1brr, 1s52, 1r2n, 1r84, 1ap9, 1pxr, 4hwl, 3han, 2brd, 3hap, 3utv, 1tn0, 3har, 3utx, 1xji, 3has, 3uty]
TXLAXVGADGIMIXXXL	TL16	VXAIAFTMXLSMXLGYG	VG16	3	1	[4hwl, 1at9, 1qkp, 1kme, 1s52, 1r2n, 1r84, 3har, 3utx, 1xji, 3has]
TLLFMVLDVSXKVGXGL	TL16	VXAIAFTMXLSMXLGYG	VG16	6	1	[1at9, 1kme, 1brr, 1s52, 1r2n, 1r84, 4hwl, 1qkp, 2brd, 3hap, 3har, 3utx, 1xji, 3has, 3uty]
TWWLFSTIAFLFVLYYL	TL16	VTIGTLIGVDALMIVXG	VG16	4	3	[1vgo]
TXLAXVGADGIMIXXXL	TL16	KFYAIXTLVXXIAFTXY	KY16	3	1	[1c3w, 1e0p, 1q5i, 2ntu, 1kme, 2ntw, 1s51, 1py6, 1f4z, 2i20, 1vjm, 1qko, 1s54, 1x0i, 1x0k, 3hao, 3haq, 2wjk, 2wjl]
TLLFMVLDVSXKVGXGL	TL16	KFYAIXTLVXXIAFTXY	KY16	6	1	[1c3w, 1e0p, 1q5i, 1kme, 2ntu, 2ntw, 1s51, 1py6, 1f4z, 2i20, 1pxs, 1pxr, 1vjm, 1qko, 1s54, 1s53, 1x0i, 1x0k, 3hao, 1tn0, 3haq, 2wjk, 2wjl]
TLLFMVLDVSXKVGXGL	TL16	YAIXTLXXXIAFTXXLS	YS16	6	1	[1s8l, 1at9, 1e0p, 1s8j, 1r2n, 1r84, 1pxs, 1pxr, 4hwl, 1s54, 1s53, 1o0a, 3han, 3hao, 1kg8, 3hap, 3haq, 2wjk, 3har, 2wjl, 3has, 1q5j, 1q5i, 1f50, 1tn5, 1tn0, 4fpd, 1brx, 1fbk, 1ucq, 4hyx, 1f4z, 1qkp, 1qko, 1p8h, 4md2, 4md1, 1c3w, 1bm1, 1kme, 2ntu, 2ntw, 1s52, 1s51, 1py6, 4ov0, 2i20, 1vjm, 3mbv, 1x0i, 1x0k, 1xji]
TXLAXVGADGIMIXXXL	TL16	YAIXTLXXXIAFTXXLS	YS16	3	1	[1brx, 1s8l, 1at9, 1e0p, 1s8j, 1r2n, 1r84, 4hyx, 1f4z, 1jv7, 1jv6, 4hwl, 1qkp, 1qko, 1s54, 1o0a, 1p8h, 1mgy, 3hao, 1kg8, 3haq, 2wjk, 3har, 4md2, 2wjl, 3has, 4md1, 1c3w, 1bm1, 1q5i, 2ntu, 1kme, 1f50, 2ntw, 1s52, 1s51, 1py6, 4ov0, 2i20, 1vjm, 1tn5, 3mbv, 1x0i, 1x0k, 1xji, 4fpd]
TLLFMVLDVSXKVGXGL	TL16	AIXXLXXXIAFTXXLXM	AM16	6	1	[1m0k, 1s8l, 1at9, 1e0p, 1s8j, 1r2n, 1r84, 1pxs, 1ap9, 1pxr, 4hwl, 1s54, 1s53, 1o0a, 3han, 3hao, 1kg9, 1kg8, 3hap, 3haq, 2wjk, 3har, 2wjl, 3has, 1q5j, 1q5i, 1f50, 1tn5, 3nsb, 1cwq, 1tn0, 4fpd, 1brx, 1brr, 1p8i, 1fbk, 1ucq, 4hyx, 1f4z, 3vi0, 1qkp, 1qko, 1p8h, 4md2, 4md1, 3ns0, 1c3w, 1bm1, 1kme, 2ntu, 2ntw, 1s52, 1s51, 1py6, 4ov0, 2i20, 1vjm, 3mbv, 1x0i, 1x0k, 1xji]
TXLAXVGADGIMIXXXL	TL16	AIXXLXXXIAFTXXLXM	AM16	3	1	[1brx, 1s8l, 1at9, 1e0p, 1s8j, 1r2n, 1r84, 4hyx, 1f4z, 1jv7, 1jv6, 4hwl, 1qkp, 1qko, 1s54, 1o0a, 1p8h, 1mgy, 3hao, 1kg8, 3haq, 2wjk, 3har, 4md2, 2wjl, 3has, 4md1, 1c3w, 1bm1, 1q5i, 2ntu, 1kme, 1f50, 2ntw, 1s52, 1s51, 1py6, 4ov0, 2i20, 1vjm, 1tn5, 3mbv, 1x0i, 1x0k, 1xji, 4fpd]
TXLAXVGADGIMIXXXL	TL16	IXTLXXXIAFTXXLSML	IL16	3	1	[1brx, 1s8l, 1at9, 1e0p, 1s8j, 1r2n, 1r84, 4hyx, 1f4z, 1jv7, 1jv6, 4hwl, 1qkp, 1qko, 1s54, 1o0a, 1p8h, 3hao, 1kg8, 3haq, 2wjk, 3har, 4md2, 2wjl, 3has, 4md1, 1c3w, 1bm1, 1q5i, 2ntu, 1kme, 1f50, 2ntw, 1s52, 1s51, 1py6, 4ov0, 2i20, 1vjm, 1tn5, 3mbv, 1x0i, 1x0k, 1xji, 4fpd]
TLLFMVLDVSXKVGXGL	TL16	IXTLXXXIAFTXXLSML	IL16	6	1	[1m0k, 1s8l, 1at9, 1e0p, 1s8j, 1r2n, 1r84, 1pxs, 1ap9, 1pxr, 4hwl, 1s54, 1s53, 1o0a, 3han, 3hao, 1kg9, 1kg8, 3hap, 3haq, 2wjk, 3har, 2wjl, 3has, 1q5j, 2zzl, 1q5i, 1f50, 1tn5, 3nsb, 1tn0, 4fpd, 1brx, 1brr, 1p8i, 1fbk, 1ucq, 4hyx, 1f4z, 1ixf, 3vi0, 1qkp, 1qko, 1p8h, 1qm8, 4md2, 2zfe, 4md1, 1iw6, 3ns0, 1c3w, 1bm1, 1kme, 2ntu, 2ntw, 1s52, 1s51, 1py6, 4ov0, 1iw9, 2i20, 1vjm, 1x0s, 3mbv, 1x0i, 1x0k, 1x…
TLLFMVLDVSXKVGXGL	TL16	YRXVWWAISTAAXLYIL	YL16	6	4	[1ap9]
TXLAXVGADGIMIXXXL	TL16	YAXWLXTXPLXXXXLXL	YL16	3	2	[1brx, 1s8l, 1at9, 1s8j, 1e0p, 1r2n, 1r84, 4hyx, 1f4z, 1jv7, 1pxs, 1jv6, 1pxr, 1qkp, 1qko, 1s54, 1s53, 1mgy, 3han, 3hap, 3haq, 2wjk, 3har, 2wjl, 3has, 1c3w, 1bm1, 1q5i, 2ntu, 1kme, 2ntw, 1s52, 1s51, 1py6, 2i20, 1vjm, 1tn5, 1x0i, 1x0k, 3utv, 1tn0, 3utw, 3utx, 1xji, 3uty]
TXLAXVGADGIMIXXXL	TL16	YXXWLXTXPLXXXXLXL	YL16	3	2	[3hao]
TXLXXXIAFTXXLSMLL	TL16	YAXWLXTXPLXXXXLXL	YL16	1	2	[1brx, 1s8l, 1at9, 1s8j, 1e0p, 1r84, 1r2n, 4hyx, 1f4z, 1pxs, 1pxr, 1qkp, 1qko, 1brd, 1s54, 3han, 3hap, 3haq, 2wjk, 3har, 2wjl, 3has, 1c3w, 1bm1, 1q5i, 2ntu, 1kme, 2ntw, 1s52, 1s51, 1py6, 2i20, 1vjm, 1tn5, 1x0k, 1tn0, 1xji]
TXLXXXIAFTXXLSMLL	TL16	YXXWLXTXPLXXXXLXL	YL16	1	2	[3hao]
TIGTLIGVDALMIXTGL	TL16	YAXWLXTXPLXXXXLXL	YL16	3	2	[1vgo]
TXLAXVGADGIMIXXXL	TL16	RXVWWAISTAAXLYXLY	RY16	3	4	[1e0p, 1r2n, 1r84, 1f4z, 1pxs, 1pxr, 4hwl, 1qko, 1s54, 1s53, 1o0a, 1p8h, 3hao, 1kg8, 3har, 2wjk, 4md2, 2wjl, 4md1, 1c3w, 1q5i, 2ntu, 1kme, 1f50, 2ntw, 1s52, 1s51, 1py6, 4ov0, 2i20, 1vjm, 1tn5, 3mbv, 1x0k, 1tn0, 3utx, 4fpd, 3uty]
TIGTLIGVDALMIXTGL	TL16	RYTWWLFSTIAFLXVLY	RY16	3	4	[2z55, 1vgo]
TLLFMVLDVSXKVGXGL	TL16	RXVWWAISTAAXLYXLY	RY16	6	4	[1e0p, 1r2n, 1r84, 1pxs, 1ap9, 1pxr, 4hwl, 1s54, 1s53, 1o0a, 3hao, 1kg9, 1kg8, 2wjk, 2wjl, 1q5j, 2zzl, 1q5i, 1f50, 1tn5, 3nsb, 1tn0, 3utx, 3uty, 1brr, 1ucq, 1p8u, 1f4z, 1ixf, 3vi0, 1qko, 1p8h, 4md2, 4md1, 3ns0, 1c3w, 1kme, 2ntu, 2ntw, 1s52, 1s51, 1py6, 4ov0, 1iw9, 3vhz, 2i20, 1vjm, 3mbv, 1x0k]
TXLAXVGADGIMIXXXL	TL16	FVWWAISTAAMLYXLYV	FV16	3	4	[1at9, 1e0p, 1r2n, 1r84, 1pxs, 1pxr, 4hwl, 1s54, 1s53, 1o0a, 3han, 3hao, 1kg8, 3hap, 3haq, 2wjk, 3har, 2wjl, 3has, 1q5i, 1f50, 1tn5, 3utv, 1tn0, 3utw, 3utx, 4fpd, 3uty, 1brx, 4hyx, 1f4z, 1qkp, 1qko, 1p8h, 4md2, 4md1, 1c3w, 1bm1, 2ntu, 1kme, 2ntw, 1s52, 1s51, 1py6, 4ov0, 2i20, 1vjm, 3mbv, 1x0k, 1xji]
TLLFMVLDVSXKVGXGL	TL16	FVWWAISTAAMLYXLYV	FV16	6	4	[1m0k, 1at9, 1e0p, 1r2n, 1r84, 1pxs, 1ap9, 1pxr, 4hwl, 1s54, 1s53, 1o0a, 3han, 3hao, 1kg9, 1kg8, 3hap, 2wjk, 2wjl, 3has, 1q5j, 2zzl, 1q5i, 1f50, 1tn5, 3nsb, 2brd, 3utv, 1tn0, 3utw, 3utx, 3uty, 1brx, 1brr, 1ucq, 4hyx, 1f4z, 1ixf, 3vi0, 1qkp, 1qko, 1p8h, 1qm8, 4md2, 2zfe, 4md1, 1iw6, 3ns0, 1c3w, 1bm1, 1kme, 2ntu, 2ntw, 1s52, 1s51, 1py6, 4ov0, 1iw9, 2i20, 1vjm, 1x0s, 3mbv, 1x0k, 1xji]
TLLFMVLDVSXKVGXGL	TL16	FKXLRNVTVVLWSAYXV	FV16	6	5	[1s8l, 1e0p, 1s8j, 1pxs, 1pxr, 4hwl, 1qkp, 1qko, 1s54, 1s53, 3hao, 3haq, 3har, 2wjl, 3has, 1c3w, 1q5i, 1kme, 2ntu, 2ntw, 1s52, 1s51, 1py6, 2i20, 1vjm, 1tn5, 1x0k, 1tn0, 3utx, 3uty]
TIGTLIGVDALMIXTGL	TL16	YARYXDWLFTTPLLLLD	YD16	3	2	[2z55, 1vgo]
TWWLFSTIAFLFVLYYL	TL16	TALVAVLWTAYPILWIV	TV16	4	5	[2z55, 1vgo, 2ei4]
TWWLFSTIAFLFVLYYL	TL16	IGXLIGVDALMIVTGLI	II16	4	3	[2z55, 1vgo]
TXLAXVGADGIMIXXXL	TL16	AIAFTMXLSMLLGYGLT	AT16	3	1	[4hwl, 1at9, 1s52]
TLLFMVLDVSXKVGXGL	TL16	AIAFTMXLSMLLGYGLT	AT16	6	1	[4hwl, 1at9, 1s52]
TXLAXVGADGIMIXXXL	TL16	PAIAFTMXLSMLLGYGL	PL16	3	1	[4hwl, 1at9, 1qkp, 1kme, 1s52, 1r2n, 1r84, 3han, 3har, 3utx, 1xji, 3has]
TLLFMVLDVSXKVGXGL	TL16	PAIAFTMXLSMLLGYGL	PL16	6	1	[1at9, 1kme, 1brr, 1s52, 1r2n, 1r84, 4hwl, 1qkp, 3han, 3hap, 3har, 3utx, 1xji, 3has]
TXLAXVGADGIMIXXXL	TL16	LXXAIAFTMXLSMLLGY	LY16	3	1	[4hwl, 1at9, 1qkp, 1kme, 1s52, 1r2n, 1r84, 3har, 3utx, 1xji, 3has]
TRGLWGFLSTIPFVWIL	TL16	LAAKLGFLAALMIVXGY	LY16	4	3	[3ddl]
TLLFMVLDVSXKVGXGL	TL16	LXXAIAFTMXLSMLLGY	LY16	6	1	[1at9, 1kme, 1brr, 1s52, 1r2n, 1r84, 4hwl, 1qkp, 3han, 2brd, 3hap, 3har, 3utx, 1xji, 3uty, 3has]
TLLFMVLDVSXKVGXGL	TL16	TVVLWSAYXVVWLIGSE	TE16	6	5	[1at9, 1q5i, 1brr, 1s52, 1r2n, 1r84, 1ap9, 1pxr, 4hwl, 3han, 2brd, 3hap, 3utv, 1tn0, 3har, 3utx, 1xji, 3has, 3uty]
TLLFMVLDVSXKVGXGL	TL16	VPLNIETLLFMVLDVSA	VA16	6	6	[1r2n, 1r84]
TLLFMVLDVSXKVGXGL	TL16	VLWSAYPVVWLIGSEGA	VA16	6	5	[1brr, 2brd]
TXLAXVGADGIMIXXXL	TL16	VWWAISTAAMLYILYVA	VA16	3	4	[3has]
TXLXXXIAFTXXLSMLL	TL16	AXYXXWLFTTXLXXXXL	AL16	1	2	[1fbk, 3hao, 2i20, 4fpd]
TIGTLIGVDALMIXTGL	TL16	AXWLFTTXLXXXXLXLL	AL16	3	2	[1vgo]
TXLXXXIAFTXXLSMLL	TL16	AXYAXWLFTTXLXXXXL	AL16	1	2	[1s8l, 1at9, 1s8j, 1e0p, 1r84, 1r2n, 1pxs, 1pxr, 1ap9, 4hwl, 1s54, 1o0a, 3han, 1kg9, 1kg8, 3hap, 3haq, 2wjk, 3har, 2wjl, 3has, 1q5i, 1f50, 3nsb, 1tn5, 1tn0, 1brx, 1brr, 1ucq, 4hyx, 1f4z, 1qkp, 1qko, 1p8h, 4md2, 4md1, 3ns0, 1c3w, 1bm1, 2ntu, 1kme, 2ntw, 1s52, 1s51, 1py6, 4ov0, 1vjm, 3mbv, 1x0k, 1xji]
TXLXXXIAFTXXLSMLL	TL16	ARYXDWLFTTXLLLXDL	AL16	1	2	[1q5j]
TXLAXVGADGIMIXXXL	TL16	AXYXXWLFTTXLXXXXL	AL16	3	2	[3hao, 2i20, 4fpd]
TXLAXVGADGIMIXXXL	TL16	AXYAXWLFTTXLXXXXL	AL16	3	2	[1s8l, 1at9, 1s8j, 1e0p, 1r2n, 1r84, 1jv7, 1pxs, 1pxr, 4hwl, 1s54, 1s53, 1o0a, 3han, 1kg8, 3hap, 3haq, 2wjk, 3har, 2wjl, 3has, 1q5i, 1f50, 1tn5, 3utv, 1tn0, 3utw, 3utx, 3uty, 1brx, 4hyx, 1f4z, 1qkp, 1qko, 1p8h, 4md2, 4md1, 1c3w, 1bm1, 2ntu, 1kme, 2ntw, 1s52, 1s51, 1py6, 4ov0, 1vjm, 3mbv, 1x0i, 1x0k, 1xji]
TXLXXXIAFTXXLSMLL	TL16	AXWLFTTXLXXXXLXLL	AL16	1	2	[1brx, 1c3w, 1s8l, 1bm1, 1e0p, 1q5i, 2ntu, 1kme, 1pxs, 1pxr, 1vjm, 1tn5, 1qkp, 1qko, 1brd, 1s54, 1x0k, 1tn0, 2wjl, 3has]
TIGTLIGVDALMIXTGL	TL16	AXYAXWLFTTXLXXXXL	AL16	3	2	[2z55, 1vgo]
TXLAXVGADGIMIXXXL	TL16	AXWLFTTXLXXXXLXLL	AL16	3	2	[1brx, 1c3w, 1s8l, 1bm1, 1e0p, 1q5i, 2ntu, 1kme, 1pxs, 1jv7, 1pxr, 1jv6, 1vjm, 1tn5, 1qkp, 1qko, 1s54, 1s53, 1mgy, 1x0k, 1tn0, 2wjl, 3has]
TLLFMVLDVSXKVGXGL	TL16	KKFYAIXTLVPAIAFTM	KM16	6	1	[2ntu, 1s54, 1s53]
TXLAXVGADGIMIXXXL	TL16	KKFYAIXTLVPAIAFTM	KM16	3	1	[2ntu, 1s54]
TXLAXVGADGIMIXXXL	TL16	VGADGIMIGTGLVGALT	VT16	3	3	[4hwl, 1brx, 1at9, 1bm1, 1q5i, 1p8h, 1s52, 1x0k, 1tn0, 1pxr, 3har, 3utx]
TXLXXXIAFTXXLSMLL	TL16	VGADGIMIGTGLVGALT	VT16	1	3	[1brx, 1at9, 1bm1, 1q5i, 1brr, 1s52, 1fbk, 1ucq, 3vhz, 1iw9, 4hwl, 1ixf, 3vi0, 1p8h, 1x0k, 3har]
TIGTLIGVDALMIXTGL	TL16	STIAFLFVLYYLLTSLR	SR16	3	4	[1vgo]
TIGTLIGVDALMIXTGL	TL16	YTWWLFSTIAFLFVLXY	YY16	3	4	[2z55, 1vgo]
TLLFMVLDVSXKVGXGL	TL16	RPEWIXLALGTALMGLG	RG16	6	0	[3utv]
TIGTLIGVDALMIXTGL	TL16	WLFSTIAFLFVLYYLLT	WT16	3	4	[2z55, 1vgo]
TLLFMVLDVSXKVGXGL	TL16	PFYAITTLVPAIAFTMY	PY16	6	1	[1tn5]
TXLAXVGADGIMIXXXL	TL16	TAAMLYILYVLFFGFTS	TS16	3	4	[1qkp, 1s52, 3utv]
TXLXXXIAFTXXLSMLL	TL16	LDVSAKVGFGLILLRSR	LR16	1	6	[1brx]
TXLXXXIAFTXXLSMLL	TL16	QGTILAXVGADGIMIGT	QT16	1	3	[1s8l, 1qkp, 1s8j, 1q5i, 1kme, 1s54, 1r84, 1r2n, 4hyx, 3haq, 1xji, 3has]
TXLAXVGADGIMIXXXL	TL16	QGTILAXVGADGIMIGT	QT16	3	3	[1s8l, 1s8j, 1q5i, 1kme, 1r2n, 1r84, 4hyx, 1jv7, 1jv6, 1qkp, 1s54, 1s53, 1x0i, 1mgy, 3han, 3utv, 3haq, 1tn0, 3utw, 1xji, 3has, 3uty]
TXLXXXIAFTXXLSMLL	TL16	DWLFTTPLLLLDLALLV	DV16	1	2	[1brx]
TXLAXVGADGIMIXXXL	TL16	DWLFTTPLLLLDLALLV	DV16	3	2	[1brx]
TIGTLIGVDALMIXTGL	TL16	LFSTIAFLFVLYYLLTS	LS16	3	4	[1vgo]
TRGLWGFLSTIPFVWIL	TL16	PLAAKLGFLAALMIVXG	PG16	4	3	[3ddl]
TRGLWGFLSTIPFVWIL	TL16	AAKLGFLAALMIVLGYP	AP16	4	3	[3ddl]
TXLXXXIAFTXXLSMLL	TL16	DTLLFMVLDVSAKVGFG	DG16	1	6	[2wjk]
TXLXXXIAFTXXLSMLL	TL16	DQGTILAXVGADGIMIG	DG16	1	3	[1s8l, 1qkp, 1s8j, 1q5i, 1kme, 1s54, 1r84, 1r2n, 4hyx, 3haq, 1xji, 3has]
TXLAXVGADGIMIXXXL	TL16	DQGTILAXVGADGIMIG	DG16	3	3	[1s8l, 1s8j, 1q5i, 1kme, 1r2n, 1r84, 4hyx, 1jv7, 1jv6, 1qkp, 1s54, 1s53, 1x0i, 1mgy, 3han, 3utv, 3haq, 1tn0, 3utw, 1xji, 3has, 3uty]
TRGLWGFLSTIPFVWIL	TL16	KLGFLAALMIVLGYXGE	KE16	4	3	[3ddl]
TXLXXXIAFTXXLSMLL	TL16	EWIWLALGTALMGLGXL	EL16	1	0	[4hwl, 1s52, 1r84, 1r2n]
TLLFMVLDVSXKVGXGL	TL16	EWIWLALGTALMGLGXL	EL16	6	0	[4hwl, 1s52, 1r2n, 1r84, 3utv]
TXLXXXIAFTXXLSMLL	TL16	PLNIETLLFMVLDVSAK	PK16	1	6	[1r84, 1r2n]
TLLFMVLDVSXKVGXGL	TL16	PLNIETLLFMVLDVSAK	PK16	6	6	[1r2n, 1r84, 3utv]
TXLXXXIAFTXXLSMLL	TL16	GADGIMIGTGLVGALTK	GK16	1	3	[1at9]
TXLAXVGADGIMIXXXL	TL16	GADGIMIGTGLVGALTK	GK16	3	3	[1at9]
TLLFMVLDVSXKVGXGL	TL16	PEWIWLALGTALMGLGT	PT16	6	0	[3utv]
LLXMVLDVSAKVGXGLI	LI16	VLRNVTVVLWSAYXVVW	VW16	6	5	[1s8l, 1at9, 1e0p, 1s8j, 1r2n, 1r84, 1pxs, 1jv7, 1pxr, 1jv6, 4hwl, 1s54, 1s53, 1o0a, 3han, 3hao, 1kg8, 3hap, 3haq, 2wjk, 3har, 2wjl, 3has, 1q5i, 1tn5, 3utv, 1tn0, 3utw, 3utx, 3uty, 4fpd, 1brx, 4hyx, 1f4z, 1qkp, 1qko, 1c3w, 1bm1, 1kme, 2ntu, 2ntw, 1s52, 1s51, 1py6, 4ov0, 2i20, 1vjm, 1x0i, 1x0k, 1xji]
LLXMVLDVSAKVGXGLI	LI16	RNVTVVLWSAYXVVWLI	RI16	6	5	[1m0k, 1at9, 1e0p, 1s8j, 1r2n, 1r84, 1pxs, 1ap9, 1pxr, 4hwl, 1s54, 1s53, 1o0a, 3han, 3hao, 1kg9, 1kg8, 3hap, 3haq, 2wjk, 3har, 2wjl, 3has, 1q5j, 2zzl, 1q5i, 1f50, 1tn5, 3nsb, 3utv, 1tn0, 3utw, 3utx, 3uty, 4fpd, 1brx, 1brr, 1p8i, 1fbk, 1ucq, 4hyx, 1f4z, 1ixf, 3vi0, 1qkp, 1qko, 1p8h, 1qm8, 4md2, 2zfe, 4md1, 1iw6, 3ns0, 1c3w, 1bm1, 1kme, 2ntu, 2ntw, 1s52, 1s51, 1py6, 4ov0, 1iw9, 2i20, 1vjm, 1x0s, 1q…
LTXLVAVLWTAYPIXWI	LI16	MVXDVXAKVGFGFVLLR	MR16	5	6	[2z55, 1vgo]
LLXMVLDVSAKVGXGLI	LI16	WIWLALGTALMGLGXLY	WY16	6	0	[1brr, 1fbk, 1r2n, 1r84, 1ucq, 4hyx, 1pxs, 1ap9, 1pxr, 4hwl, 1ixf, 3vi0, 1qkp, 1qko, 1s54, 1s53, 1p8h, 3han, 3hao, 3hap, 3haq, 2wjk, 3har, 4md2, 3has, 4md1, 3ns0, 1q5j, 1q5i, 1kme, 2ntw, 1s52, 1s51, 1py6, 4ov0, 1iw9, 1tn5, 3nsb, 3mbv, 3utv, 1tn0, 3utw, 3utx, 1xji, 3uty]
LLXMVLDVSAKVGXGLI	LI16	ALGTALMGLGXLYFLVK	AK16	6	0	[1m0k, 1s8l, 1at9, 1e0p, 1s8j, 1r2n, 1r84, 1pxs, 1jv7, 1ap9, 1pxr, 1jv6, 4hwl, 1s54, 1s53, 1o0a, 3han, 3hao, 1kg9, 1kg8, 3hap, 3haq, 2wjk, 3har, 2wjl, 3has, 1q5j, 1q5i, 1f50, 1tn5, 3nsb, 1cwq, 1tn0, 3utw, 3utx, 3uty, 4fpd, 1brx, 1brr, 1p8i, 1fbk, 1ucq, 4hyx, 1f4z, 3vi0, 1qkp, 1qko, 1p8h, 4md2, 4md1, 3ns0, 1c3w, 1bm1, 1kme, 2ntu, 2ntw, 1s52, 1s51, 1py6, 4ov0, 2at9, 2i20, 1vjm, 1qhj, 3mbv, 1x0i, 1x…
LLXMVLDVSAKVGXGLI	LI16	NIETLLFMVLDVSAKVG	NG16	6	6	[1brr, 1s52, 1r2n, 1r84, 4hyx, 4hwl, 1qkp, 3han, 3hap, 3utv, 3haq, 3utw, 3har, 3utx, 1xji, 3has, 3uty]
LLXMVLDVSAKVGXGLI	LI16	NXTVVLWSAYXVVWLXG	NG16	6	5	[1m0k, 1at9, 1e0p, 1r2n, 1r84, 1pxs, 1ap9, 1pxr, 4hwl, 1s54, 1s53, 1o0a, 3han, 3hao, 1kg9, 1kg8, 3hap, 3haq, 2wjk, 3har, 2wjl, 3has, 1q5j, 2zzl, 1q5i, 1f50, 1tn5, 3nsb, 3utv, 1tn0, 3utw, 3utx, 3uty, 4fpd, 1brx, 1brr, 1p8i, 1fbk, 1ucq, 4hyx, 1f4z, 1ixf, 3vi0, 1qkp, 1qko, 1p8h, 1qm8, 4md2, 2zfe, 4md1, 1iw6, 3ns0, 1c3w, 1bm1, 1kme, 2ntu, 2ntw, 1s52, 1s51, 1py6, 4ov0, 1iw9, 2i20, 1vjm, 1x0s, 3mbv, 1x…
LLXMVLDVSAKVGXGLI	LI16	GTALMGLGXLYFLVKGM	GM16	6	0	[1s8l, 1at9, 1e0p, 1r2n, 1r84, 1pxs, 1jv7, 1pxr, 1jv6, 1s54, 1s53, 1o0a, 3han, 3hao, 1kg8, 3hap, 3haq, 2wjk, 3har, 2wjl, 3has, 1q5j, 1q5i, 1f50, 1tn5, 1tn0, 3utw, 3utx, 3uty, 4fpd, 1brx, 1fbk, 1ucq, 4hyx, 1f4z, 1qko, 1p8h, 4md2, 4md1, 1c3w, 1bm1, 1kme, 2ntu, 2ntw, 1s51, 1py6, 4ov0, 2i20, 1vjm, 3mbv, 1x0i, 1x0k, 1xji]
LTXLVAVLWTAYPIXWI	LI16	LXFMVLDVXAKVGFGFV	LV16	5	6	[2z55, 1vgo]
LLXMVLDVSAKVGXGLI	LI16	LXLGTALMGLGXLYXXV	LV16	6	0	[1m0k, 1s8l, 1at9, 1e0p, 1s8j, 1r2n, 1r84, 1pxs, 1jv7, 1ap9, 1pxr, 1jv6, 1m0l, 4hwl, 1s54, 1s53, 1o0a, 3han, 3hao, 1kg9, 1kg8, 3hap, 3haq, 2wjk, 3har, 2wjl, 3has, 1q5j, 2zzl, 1q5i, 1f50, 1tn5, 3nsb, 1cwq, 3utv, 1tn0, 3utw, 3utx, 3uty, 4fpd, 1brx, 1brr, 1p8i, 1fbk, 1ucq, 4hyx, 1f4z, 1ixf, 3vi0, 1qkp, 1qko, 1p8h, 1qm8, 4md2, 2zfe, 4md1, 1iw6, 3ns0, 1c3w, 1bm1, 1kme, 2ntu, 2ntw, 1s52, 1s51, 1py6, 4o…
LLXMVLDVSAKVGXGLI	LI16	LNIETLXFMVLDVSAKV	LV16	6	6	[1r2n, 1r84, 3utv]
LVTYFTVLWIGYPIXWI	LI16	FLFXLLPFFSKVGFSFL	FL16	5	6	[2m3g]
LVTYFTVLWIGYPIXWI	LI16	FXLLPFFSKVGFSFLXL	FL16	5	6	[2m3g]
LLXMVLDVSAKVGXGLI	LI16	FYAIXTLXXXIAFTXXL	FL16	6	1	[1brx, 1s8l, 1e0p, 1s8j, 1r2n, 1r84, 4hyx, 1f4z, 1pxs, 1jv7, 1pxr, 1jv6, 1qkp, 1qko, 1s54, 1s53, 1o0a, 3han, 3hao, 1kg8, 3hap, 3haq, 2wjk, 3har, 2wjl, 3has, 1c3w, 1bm1, 1q5i, 1kme, 2ntu, 2ntw, 1s51, 1py6, 4ov0, 2i20, 1vjm, 1tn5, 1x0i, 1x0k, 1tn0, 1xji, 4fpd]
LTXLVAVLWTAYPIXWI	LI16	FXVXDVXAKVGFGFXLL	FL16	5	6	[2z55, 1vgo]
LTXLVAVLWTAYPIXWI	LI16	FSTIAFLFXLYXLLTSL	FL16	5	4	[1vgo]
LLXMVLDVSAKVGXGLI	LI16	ALMGLGXLYFLVKGMGV	AV16	6	0	[1vjm, 1tn5, 1bm1, 1q5i, 1s54, 1s53, 1tn0, 2i20]
LLXMVLDVSAKVGXGLI	LI16	STLVPAIAFTMYLSMLL	SL16	6	1	[1s53]
LLXMVLDVSAKVGXGLI	LI16	LGTAXMGLGXLXFLVKG	LG16	6	0	[1s8l, 1at9, 1e0p, 1s8j, 1r2n, 1r84, 1pxs, 1jv7, 1ap9, 1pxr, 1jv6, 4hwl, 1s54, 1s53, 1o0a, 3han, 3hao, 1kg9, 1kg8, 3hap, 3haq, 2wjk, 3har, 2wjl, 3has, 1q5j, 1q5i, 1f50, 1tn5, 3nsb, 1tn0, 3utw, 3utx, 3uty, 4fpd, 1brx, 1fbk, 1ucq, 4hyx, 1f4z, 1qkp, 1qko, 1p8h, 4md2, 4md1, 3ns0, 1c3w, 1bm1, 1kme, 2ntu, 2ntw, 1s51, 1py6, 4ov0, 2i20, 1vjm, 3mbv, 1x0i, 1x0k, 1xji]
LVTYFTVLWIGYPIXWI	LI16	LLPFFSKVGFSFLDLHG	LG16	5	6	[2m3g]
LLXMVLDVSAKVGXGLI	LI16	KVLRNVTVVLWSAYXVV	KV16	6	5	[1brx, 1s8l, 1e0p, 1s8j, 1r2n, 1r84, 4hyx, 1f4z, 1pxs, 1jv7, 1pxr, 1jv6, 4hwl, 1qkp, 1qko, 1s54, 1s53, 1o0a, 3han, 3hao, 3hap, 3haq, 2wjk, 3har, 2wjl, 3has, 1c3w, 1bm1, 1q5i, 1kme, 2ntu, 2ntw, 1s52, 1s51, 1py6, 2i20, 1vjm, 1tn5, 1x0i, 1x0k, 3utv, 1tn0, 3utw, 3utx, 1xji, 3uty]
LWXICGVCAFLIILWXI	LI16	TLIGFLMSTQIVVITSG	TG16	4	3	[2m3g]
LLXMVLDVSAKVGXGLI	LI16	TLXXAIAFTMXLSMLLG	TG16	6	1	[1brx, 1at9, 1bm1, 1kme, 1brr, 1s52, 1r2n, 1r84, 4hwl, 1qkp, 3han, 3hap, 3har, 3utx, 1xji, 3has, 3uty]
LLXMVLDVSAKVGXGLI	LI16	TXXMXLGXLYFLVKGMG	TG16	6	0	[1brx, 1at9, 1e0p, 1pxs, 1pxr, 1qko, 1s54, 1s53, 3hao, 3haq, 3har, 2wjl, 1c3w, 1bm1, 1q5i, 1kme, 2ntu, 1s51, 1py6, 2i20, 1vjm, 1tn5, 1x0k, 1tn0, 3utw]
LLXMVLDVSAKVGXGLI	LI16	AXAIAFTMYLSMLLGYG	AG16	6	1	[3han]
LLXMVLDVSAKVGXGLI	LI16	VWWXISTAAMLXXLXXL	VL16	6	4	[1m0k, 1at9, 1e0p, 1r2n, 1r84, 1pxs, 1ap9, 1pxr, 4hwl, 1s54, 1s53, 1o0a, 3han, 3hao, 1kg9, 1kg8, 3hap, 2wjk, 2wjl, 1q5j, 2zzl, 1q5i, 1f50, 1tn5, 3nsb, 1cwq, 3utv, 1tn0, 3utw, 3utx, 3uty, 1brx, 1brr, 1ucq, 4hyx, 1f4z, 1ixf, 3vi0, 1qkp, 1qko, 1p8h, 1qm8, 4md2, 2zfe, 4md1, 1iw6, 3ns0, 1c3w, 1bm1, 1kme, 2ntu, 2ntw, 1s52, 1s51, 1py6, 4ov0, 1iw9, 2i20, 1vjm, 1x0s, 1qhj, 3mbv, 1x0k, 1xji]
LGNARLLLLATWGFYPI	LI16	ADVLAXAGYGVLIYNIA	AA16	5	6	[3ddl]
LLXMVLDVSAKVGXGLI	LI16	RYAXWLFTTXLLXLXLA	RA16	6	2	[1jv6]
LLXMVLDVSAKVGXGLI	LI16	WWXISTAAMLYXLYXXF	WF16	6	4	[1m0k, 1s8l, 1at9, 1e0p, 1s8j, 1r2n, 1r84, 1pxs, 1ap9, 1pxr, 4hwl, 1s54, 1s53, 1o0a, 3han, 3hao, 1kg9, 1kg8, 3hap, 2wjk, 2wjl, 1q5j, 1q5i, 1f50, 1tn5, 3nsb, 1cwq, 3utv, 1tn0, 3utw, 3utx, 3uty, 1brx, 1brr, 1ucq, 4hyx, 1f4z, 3vi0, 1qkp, 1qko, 1p8h, 4md2, 2zfe, 4md1, 1iw6, 3ns0, 1c3w, 1bm1, 1kme, 2ntu, 2ntw, 1s52, 1s51, 1py6, 4ov0, 1iw9, 2i20, 1vjm, 1x0s, 3mbv, 1x0i, 1x0k, 1xji]
LGNARLLLLATWGFYPI	LI16	WGFLSTIPFVWILYXLF	WF16	5	4	[3ddl]
LLXMVLDVSAKVGXGLI	LI16	VTVVLWSAYXVVWLIGS	VS16	6	5	[1brx, 1at9, 1bm1, 1q5i, 1brr, 1s52, 1r2n, 1r84, 1ap9, 1pxr, 4hwl, 3han, 3hap, 3utv, 1tn0, 3har, 3utx, 1xji, 3has, 3uty]
LTXLVAVLWTAYPIXWI	LI16	VLDVXAKVGFGFVLLRS	VS16	5	6	[1vgo]
LLXMVLDVSAKVGXGLI	LI16	VXAIAFTMXLSMXLGYG	VG16	6	1	[1at9, 1kme, 1brr, 1s52, 1r2n, 1r84, 4hwl, 1qkp, 3hap, 3har, 3utx, 1xji, 3has, 3uty]
LLXMVLDVSAKVGXGLI	LI16	VXLWSAYXVVWLIGSEG	VG16	6	5	[1q5i, 1brr, 1s52, 1r2n, 1r84, 1ap9, 1pxr, 4hwl, 3han, 3hap, 3utv, 1tn0, 3har, 3utx, 1xji, 3has, 3uty]
LLXMVLDVSAKVGXGLI	LI16	KFYAIXTLVXXIAFTXY	KY16	6	1	[1c3w, 1e0p, 1q5i, 1kme, 2ntu, 2ntw, 1s51, 1py6, 1f4z, 2i20, 1pxs, 1pxr, 1vjm, 1qko, 1s54, 1s53, 1x0i, 1x0k, 3hao, 1tn0, 3haq, 2wjk, 2wjl]
LLXMVLDVSAKVGXGLI	LI16	YAIXTLXXXIAFTXXLS	YS16	6	1	[1s8l, 1at9, 1e0p, 1s8j, 1r2n, 1r84, 1jv7, 1pxs, 1pxr, 1jv6, 4hwl, 1s54, 1s53, 1o0a, 3han, 3hao, 1kg8, 3hap, 3haq, 2wjk, 3har, 2wjl, 3has, 1q5j, 1q5i, 1f50, 1tn5, 1tn0, 4fpd, 1brx, 1fbk, 1ucq, 4hyx, 1f4z, 1qkp, 1qko, 1p8h, 4md2, 4md1, 1c3w, 1bm1, 1kme, 2ntu, 2ntw, 1s52, 1s51, 1py6, 4ov0, 2i20, 1vjm, 3mbv, 1x0i, 1x0k, 1xji]
LLXMVLDVSAKVGXGLI	LI16	AIXXLXXXIAFTXXLXM	AM16	6	1	[1m0k, 1s8l, 1at9, 1e0p, 1s8j, 1r2n, 1r84, 1jv7, 1pxs, 1ap9, 1pxr, 1jv6, 4hwl, 1s54, 1s53, 1o0a, 3han, 3hao, 1kg9, 1kg8, 3hap, 3haq, 2wjk, 3har, 2wjl, 3has, 1q5j, 1q5i, 1f50, 1tn5, 3nsb, 1cwq, 1tn0, 4fpd, 1brx, 1brr, 1p8i, 1fbk, 1ucq, 4hyx, 1f4z, 3vi0, 1qkp, 1qko, 1p8h, 4md2, 4md1, 3ns0, 1c3w, 1bm1, 1kme, 2ntu, 2ntw, 1s52, 1s51, 1py6, 4ov0, 2i20, 1vjm, 3mbv, 1x0i, 1x0k, 1xji]
LLXMVLDVSAKVGXGLI	LI16	IXTLXXXIAFTXXLSML	IL16	6	1	[1m0k, 1s8l, 1at9, 1e0p, 1s8j, 1r2n, 1r84, 1jv7, 1pxs, 1ap9, 1pxr, 1jv6, 4hwl, 1s54, 1s53, 1o0a, 3han, 3hao, 1kg9, 1kg8, 3hap, 3haq, 2wjk, 3har, 2wjl, 3has, 1q5j, 2zzl, 1q5i, 1f50, 1tn5, 3nsb, 1tn0, 4fpd, 1brx, 1brr, 1p8i, 1fbk, 1ucq, 4hyx, 1f4z, 1ixf, 3vi0, 1qkp, 1qko, 1p8h, 1qm8, 4md2, 2zfe, 4md1, 1iw6, 3ns0, 1c3w, 1bm1, 1kme, 2ntu, 2ntw, 1s52, 1s51, 1py6, 4ov0, 1iw9, 2i20, 1vjm, 1x0s, 3mbv, 1x…
LLXMVLDVSAKVGXGLI	LI16	YRXVWWAISTAAXLYIL	YL16	6	4	[1ap9]
LLXMVLDVSAKVGXGLI	LI16	YAXWLXTXPLXXXXLXL	YL16	6	2	[1jv6]
LLXMVLDVSAKVGXGLI	LI16	RXVWWAISTAAXLYXLY	RY16	6	4	[1e0p, 1brr, 1r2n, 1r84, 1ucq, 1f4z, 1pxs, 1ap9, 1pxr, 4hwl, 1ixf, 3vi0, 1qko, 1s54, 1s53, 1o0a, 1p8h, 3hao, 1kg9, 1kg8, 2wjk, 4md2, 2wjl, 4md1, 3ns0, 1c3w, 1q5j, 2zzl, 1q5i, 1kme, 2ntu, 1f50, 2ntw, 1s52, 1s51, 1py6, 4ov0, 1iw9, 2i20, 1vjm, 1tn5, 3nsb, 3mbv, 1x0k, 1tn0, 3utx, 3uty]
LLXMVLDVSAKVGXGLI	LI16	FVWWAISTAAMLYXLYV	FV16	6	4	[1m0k, 1at9, 1e0p, 1r2n, 1r84, 1pxs, 1ap9, 1pxr, 4hwl, 1s54, 1s53, 1o0a, 3han, 3hao, 1kg9, 1kg8, 3hap, 2wjk, 2wjl, 3has, 1q5j, 2zzl, 1q5i, 1f50, 1tn5, 3nsb, 3utv, 1tn0, 3utw, 3utx, 3uty, 1brx, 1brr, 1ucq, 4hyx, 1f4z, 1ixf, 3vi0, 1qkp, 1qko, 1p8h, 1qm8, 4md2, 2zfe, 4md1, 1iw6, 3ns0, 1c3w, 1bm1, 1kme, 2ntu, 2ntw, 1s52, 1s51, 1py6, 4ov0, 1iw9, 2i20, 1vjm, 1x0s, 3mbv, 1x0k, 1xji]
LLXMVLDVSAKVGXGLI	LI16	FKXLRNVTVVLWSAYXV	FV16	6	5	[1s8l, 1e0p, 1s8j, 1pxs, 1jv7, 1pxr, 1jv6, 4hwl, 1qkp, 1qko, 1s54, 1s53, 3hao, 3haq, 3har, 2wjl, 3has, 1c3w, 1q5i, 1kme, 2ntu, 2ntw, 1s52, 1s51, 1py6, 2i20, 1vjm, 1tn5, 1x0k, 1tn0, 3utx, 3uty]
LWXICGVCAFLIILWXI	LI16	IGXLMSTQIVVITSGLI	II16	4	3	[2m3g]
LGNARLLLLATWGFYPI	LI16	IADVLAKAGYGVLIYNI	II16	5	6	[3ddl]
LLXMVLDVSAKVGXGLI	LI16	AIAFTMXLSMLLGYGLT	AT16	6	1	[4hwl, 1at9, 1s52]
LLXMVLDVSAKVGXGLI	LI16	PAIAFTMXLSMLLGYGL	PL16	6	1	[1at9, 1kme, 1brr, 1s52, 1r2n, 1r84, 4hwl, 1qkp, 3han, 3hap, 3har, 3utx, 1xji, 3has]
LTXLVAVLWTAYPIXWI	LI16	AFMVLDVTAKVGFXFVL	AL16	5	6	[2z55, 1vgo]
LLXMVLDVSAKVGXGLI	LI16	AXWLFTTXLXXXXLXLL	AL16	6	2	[1jv6]
LLXMVLDVSAKVGXGLI	LI16	LXXAIAFTMXLSMLLGY	LY16	6	1	[1at9, 1kme, 1brr, 1s52, 1r2n, 1r84, 4hwl, 1qkp, 3han, 3hap, 3har, 3utx, 1xji, 3uty, 3has]
LLXMVLDVSAKVGXGLI	LI16	TVVLWSAYXVVWLIGSE	TE16	6	5	[1at9, 1q5i, 1brr, 1s52, 1r2n, 1r84, 1ap9, 1pxr, 4hwl, 3han, 3hap, 3utv, 1tn0, 3har, 3utx, 1xji, 3has, 3uty]
LLXMVLDVSAKVGXGLI	LI16	VPLNIETLLFMVLDVSA	VA16	6	6	[1r2n, 1r84]
LLXMVLDVSAKVGXGLI	LI16	VLWSAYPVVWLIGSEGA	VA16	6	5	[1brr]
LLXMVLDVSAKVGXGLI	LI16	KKFYAIXTLVPAIAFTM	KM16	6	1	[2ntu, 1s54, 1s53]
LTXLVAVLWTAYPIXWI	LI16	TLXFMVLDVTAKVGFXF	TF16	5	6	[2z55, 1vgo]
LVTYFTVLWIGYPIXWI	LI16	TXLFCLLPFFSKVGFXF	TF16	5	6	[2m3g]
LTXLVAVLWTAYPIXWI	LI16	STIAFLFVLYYLLTSLR	SR16	5	4	[1vgo]
LGNARLLLLATWGFYPI	LI16	YXIADVLAKAGYGVLXY	YY16	5	6	[3ddl]
LLXMVLDVSAKVGXGLI	LI16	RPEWIXLALGTALMGLG	RG16	6	0	[3utv]
LGNARLLLLATWGFYPI	LI16	GYTIADVLAKAGYGXLI	GI16	5	6	[3ddl]
LTXLVAVLWTAYPIXWI	LI16	WLFSTIAFLFVLYYLLT	WT16	5	4	[2z55, 1vgo]
LLXMVLDVSAKVGXGLI	LI16	PFYAITTLVPAIAFTMY	PY16	6	1	[1tn5]
LGNARLLLLATWGFYPI	LI16	TIADVLAKAGYGVLIYN	TN16	5	6	[3ddl]
LGNARLLLLATWGFYPI	LI16	DVLAKAGYGVLIYNIAK	DK16	5	6	[3ddl]
LTXLVAVLWTAYPIXWI	LI16	LFSTIAFLFVLYYLLTS	LS16	5	4	[1vgo]
LWXICGVCAFLIILWXI	LI16	GFLMSTQIVVITSGLIA	GA16	4	3	[1xio, 2m3g, 4tl3]
LWXICGVCAFLIILWXI	LI16	FLMSTQIVVITSGLIAD	FD16	4	3	[1xio, 2m3g, 4tl3]
LVTYFTVLWIGYPIXWI	LI16	YICGVCAFLIILWGIWN	YN16	5	4	[2m3g]
LVTYFTVLWIGYPIXWI	LI16	ICGVCAFLIILWGIWNP	IP16	5	4	[2m3g]
LVTYFTVLWIGYPIXWI	LI16	CGVCAFLIILWGIWNPL	CL16	5	4	[2m3g]
LVTYFTVLWIGYPIXWI	LI16	WYICGVCAFLIILWGIW	WW16	5	4	[2m3g]
LLXMVLDVSAKVGXGLI	LI16	PLNIETLLFMVLDVSAK	PK16	6	6	[1r2n, 1r84, 3utv]
LLXMVLDVSAKVGXGLI	LI16	EWIWLALGTALMGLGXL	EL16	6	0	[4hwl, 1s52, 1r2n, 1r84, 3utv]
LVTYFTVLWIGYPIXWI	LI16	DTFLFCLLPFFSKVGFS	DS16	5	6	[2m3g]
LVTYFTVLWIGYPIXWI	LI16	LFCLLPFFSKVGFSFLD	LD16	5	6	[2m3g]
LVTYFTVLWIGYPIXWI	LI16	CLLPFFSKVGFSFLDLH	CH16	5	6	[2m3g]
LWXICGVCAFLIILWXI	LI16	MSTQIVVITSGLIADLS	MS16	4	3	[2m3g]
LGNARLLLLATWGFYPI	LI16	FLSTIPFVWILYILFTQ	FQ16	5	4	[3ddl]
LLXMVLDVSAKVGXGLI	LI16	PEWIWLALGTALMGLGT	PT16	6	0	[3utv]
FXVXDVXAKVGXGXILL	FL16	VLRNVTVVLWSAYXVVW	VW16	6	5	[1s8l, 1at9, 1e0p, 1s8j, 1r2n, 1r84, 1pxs, 1jv7, 1jv6, 1pxr, 4hwl, 1s54, 1s53, 1o0a, 3han, 3hao, 1kg8, 3hap, 3haq, 2wjk, 3har, 2wjl, 3has, 1q5i, 1tn5, 3utv, 1tn0, 3utw, 3utx, 4fpd, 3uty, 1brx, 4hyx, 1f4z, 1qkp, 1qko, 1brd, 1mgy, 1c3w, 1bm1, 1kme, 2ntu, 2ntw, 1s52, 1s51, 1py6, 4ov0, 2i20, 1vjm, 1x0i, 1x0k, 1xji]
FXVXDVXAKVGXGXILL	FL16	RNVTVVLWSAYXVVWLI	RI16	6	5	[1at9, 1e0p, 1s8j, 1r2n, 1r84, 1pxs, 1pxr, 4hwl, 1s54, 1s53, 1o0a, 3han, 3hao, 1kg9, 1kg8, 3hap, 3haq, 2wjk, 3har, 2wjl, 3has, 1q5j, 1q5i, 1f50, 1tn5, 3nsb, 3utv, 1tn0, 3utw, 3utx, 4fpd, 3uty, 1brx, 1fbk, 1ucq, 4hyx, 1f4z, 1qkp, 1qko, 1brd, 1p8h, 4md2, 4md1, 3ns0, 1c3w, 1bm1, 1kme, 2ntu, 2ntw, 1s52, 1s51, 1py6, 4ov0, 2i20, 1vjm, 3mbv, 1x0k, 1xji]
FXVXDVXAKVGXGXILL	FL16	WIWLALGTALMGLGXLY	WY16	6	0	[1fbk, 1r2n, 1r84, 1ucq, 4hyx, 1pxs, 1pxr, 4hwl, 1qkp, 1qko, 1s54, 1s53, 1p8h, 3han, 3hao, 3hap, 3haq, 2wjk, 3har, 4md2, 3has, 4md1, 3ns0, 1q5j, 1q5i, 1kme, 2ntw, 1s52, 1s51, 1py6, 4ov0, 1tn5, 3nsb, 3mbv, 3utv, 1tn0, 3utw, 3utx, 1xji, 3uty]
FYAIXTLXXXIAFTXXL	FL16	WIWLALGTALMGLGXLY	WY16	1	0	[1r84, 1r2n, 4hyx, 1pxs, 1pxr, 1qkp, 1qko, 1s54, 1s53, 3han, 3hao, 3hap, 1bhb, 3haq, 2wjk, 3har, 3has, 1q5i, 1kme, 2ntw, 1s51, 1py6, 4ov0, 1tn5, 1tn0, 1xji]
FSFTVATMTASFVFXVL	FL16	MMVSALVVFIAGYHYFR	MR16	0	1	[3ddl]
FYAIXTLXXXIAFTXXL	FL16	MVXDVXAKVGXGXILLR	MR16	1	6	[1brx, 1s8l, 1s8j, 1e0p, 1r84, 1r2n, 1f4z, 1pxs, 1jv7, 1pxr, 1jv6, 1qkp, 1qko, 1s54, 1s53, 1o0a, 1mgy, 3han, 3hao, 1kg8, 3hap, 3haq, 2wjk, 3har, 2wjl, 3has, 1c3w, 1bm1, 1q5i, 2ntu, 1kme, 2ntw, 1s51, 1py6, 4ov0, 2i20, 1vjm, 1tn5, 1x0i, 1x0k, 1tn0, 1xji, 4fpd]
FYAIXTLXXXIAFTXXL	FL16	ALGTALMGLGXLYFLVK	AK16	1	0	[1brx, 1s8l, 1s8j, 1e0p, 1r84, 1r2n, 4hyx, 1f4z, 1pxs, 1jv7, 1pxr, 1jv6, 1qkp, 1qko, 1s54, 1s53, 1o0a, 1mgy, 3han, 3hao, 1kg8, 3hap, 1bhb, 1bha, 3haq, 2wjk, 3har, 2wjl, 3has, 1c3w, 1bm1, 1q5i, 2ntu, 1kme, 2ntw, 1s51, 1py6, 4ov0, 2i20, 1vjm, 1tn5, 1x0i, 1x0k, 1tn0, 1xji, 4fpd]
FXVXDVXAKVGXGXILL	FL16	ALGTALMGLGXLYFLVK	AK16	6	0	[1s8l, 1at9, 1e0p, 1s8j, 1r2n, 1r84, 1pxs, 1jv7, 1jv6, 1pxr, 4hwl, 1s54, 1s53, 1o0a, 3han, 3hao, 1kg9, 1kg8, 3hap, 3haq, 2wjk, 3har, 2wjl, 3has, 1q5j, 1q5i, 1f50, 1tn5, 3nsb, 1tn0, 3utw, 3utx, 4fpd, 3uty, 1brx, 1fbk, 1ucq, 4hyx, 1f4z, 1qkp, 1qko, 1brd, 1p8h, 1mgy, 4md2, 4md1, 3ns0, 1c3w, 1bm1, 1kme, 2ntu, 2ntw, 1s52, 1s51, 1py6, 4ov0, 2i20, 1vjm, 3mbv, 1x0i, 1x0k, 1xji]
FYAIXTLXXXIAFTXXL	FL16	GTALMGLGXLYFLVKGM	GM16	1	0	[1brx, 1s8l, 1e0p, 1r84, 1r2n, 4hyx, 1f4z, 1pxs, 1jv7, 1pxr, 1jv6, 1qko, 1s54, 1s53, 1o0a, 3han, 3hao, 1kg8, 3hap, 1bha, 3haq, 2wjk, 3har, 2wjl, 3has, 1c3w, 1bm1, 1q5i, 2ntu, 1kme, 2ntw, 1s51, 1py6, 4ov0, 2i20, 1vjm, 1tn5, 1x0i, 1x0k, 1tn0, 1xji, 4fpd]
FXVXDVXAKVGXGXILL	FL16	GTALMGLGXLYFLVKGM	GM16	6	0	[1s8l, 1at9, 1e0p, 1r2n, 1r84, 1pxs, 1jv7, 1jv6, 1pxr, 1s54, 1s53, 1o0a, 3han, 3hao, 1kg8, 3hap, 3haq, 2wjk, 3har, 2wjl, 3has, 1q5j, 1q5i, 1f50, 1tn5, 1tn0, 3utw, 3utx, 4fpd, 3uty, 1brx, 1fbk, 1ucq, 4hyx, 1f4z, 1qko, 1brd, 1p8h, 4md2, 4md1, 1c3w, 1bm1, 1kme, 2ntu, 2ntw, 1s51, 1py6, 4ov0, 2i20, 1vjm, 3mbv, 1x0i, 1x0k, 1xji]
FXVXDVXAKVGXGXILL	FL16	NXTVVLWSAYXVVWLXG	NG16	6	5	[1at9, 1e0p, 1r2n, 1r84, 1pxs, 1pxr, 4hwl, 1s54, 1s53, 1o0a, 3han, 3hao, 1kg9, 1kg8, 3hap, 3haq, 2wjk, 3har, 2wjl, 3has, 1q5j, 1q5i, 1f50, 1tn5, 3nsb, 3utv, 1tn0, 3utw, 3utx, 4fpd, 3uty, 1brx, 1fbk, 1ucq, 4hyx, 1f4z, 1qkp, 1qko, 1brd, 1p8h, 4md2, 4md1, 3ns0, 1c3w, 1bm1, 1kme, 2ntu, 2ntw, 1s52, 1s51, 1py6, 4ov0, 2i20, 1vjm, 3mbv, 1x0k, 1xji]
FXVXDVXAKVGXGXILL	FL16	NIETLLFMVLDVSAKVG	NG16	6	6	[1s52, 1r2n, 1r84, 4hyx, 4hwl, 1qkp, 3han, 3hap, 3utv, 3haq, 3utw, 3har, 3utx, 1xji, 3has, 3uty]
FYAIXTLXXXIAFTXXL	FL16	NIETLLFMVLDVSAKVG	NG16	1	6	[1qkp, 3han, 1r84, 1r2n, 4hyx, 3hap, 3haq, 3har, 1xji, 3has]
FYAIXTLXXXIAFTXXL	FL16	LXLGTALMGLGXLYXXV	LV16	1	0	[1brx, 1s8l, 1s8j, 1e0p, 1r84, 1r2n, 4hyx, 1f4z, 1pxs, 1jv7, 1pxr, 1jv6, 1qkp, 1qko, 1s54, 1s53, 1o0a, 1mgy, 3han, 3hao, 1kg8, 3hap, 1bhb, 1bha, 3haq, 2wjk, 3har, 2wjl, 3has, 1c3w, 1bm1, 1q5i, 2ntu, 1kme, 2ntw, 1s51, 1py6, 4ov0, 2i20, 1vjm, 1tn5, 1x0i, 1x0k, 1tn0, 1xji, 4fpd]
FYAIXTLXXXIAFTXXL	FL16	LNIETLXFMVLDVSAKV	LV16	1	6	[1r84, 1r2n]
FXVXDVXAKVGXGXILL	FL16	LNIETLXFMVLDVSAKV	LV16	6	6	[1r2n, 1r84, 3utv]
FXVXDVXAKVGXGXILL	FL16	LXLGTALMGLGXLYXXV	LV16	6	0	[1s8l, 1at9, 1e0p, 1s8j, 1r2n, 1r84, 1pxs, 1jv7, 1jv6, 1pxr, 4hwl, 1s54, 1s53, 1o0a, 3han, 3hao, 1kg9, 1kg8, 3hap, 3haq, 2wjk, 3har, 2wjl, 3has, 1q5j, 1q5i, 1f50, 1tn5, 3nsb, 3utv, 1tn0, 3utw, 3utx, 4fpd, 3uty, 1brx, 1fbk, 1ucq, 4hyx, 1f4z, 1qkp, 1qko, 1p8h, 1mgy, 4md2, 4md1, 3ns0, 1c3w, 1bm1, 1kme, 2ntu, 2ntw, 1s52, 1s51, 1py6, 4ov0, 2i20, 1vjm, 3mbv, 1x0i, 1x0k, 1xji]
FXVXDVXAKVGXGXILL	FL16	ALMGLGXLYFLVKGMGV	AV16	6	0	[1vjm, 1tn5, 1bm1, 1q5i, 1s54, 1s53, 1tn0, 2i20]
FYAIXTLXXXIAFTXXL	FL16	ALMGLGXLYFLVKGMGV	AV16	1	0	[1vjm, 1bm1, 1tn5, 1q5i, 1s54, 1s53, 2i20, 1tn0]
FXVXDVXAKVGXGXILL	FL16	STLVPAIAFTMYLSMLL	SL16	6	1	[1s53]
FSTIAFLFXLYXLLTSL	FL16	FXTLTALVAVLWTAYPI	FI16	4	5	[1vgo]
FXVXDVXAKVGFGFXLL	FL16	FXTLTALVAVLWTAYPI	FI16	6	5	[1vgo]
FXLLPFFSKVGFSFLXL	FL16	HWIYVAGMTIGALHFWS	HS16	6	0	[2m3g]
FLFXLLPFFSKVGFSFL	FL16	HWIYVAGMTIGALHFWS	HS16	6	0	[1xio, 2m3g, 4tl3]
FLFXLLPFFSKVGFSFL	FL16	IYVAGMTIGALHFWSLS	IS16	6	0	[2m3g, 4tl3]
FXLLPFFSKVGFSFLXL	FL16	IYVAGMTIGALHFWSLS	IS16	6	0	[2m3g]
FYAIXTLXXXIAFTXXL	FL16	WARYADWLFTTPLLLLG	WG16	1	2	[4fpd]
FXVXDVXAKVGXGXILL	FL16	KVLRNVTVVLWSAYXVV	KV16	6	5	[1brx, 1s8l, 1e0p, 1s8j, 1r2n, 1r84, 4hyx, 1f4z, 1pxs, 1jv7, 1jv6, 1pxr, 4hwl, 1qkp, 1qko, 1s54, 1s53, 1o0a, 1mgy, 3han, 3hao, 3hap, 3haq, 2wjk, 3har, 2wjl, 3has, 1c3w, 1bm1, 1q5i, 1kme, 2ntu, 2ntw, 1s52, 1s51, 1py6, 2i20, 1vjm, 1tn5, 1x0i, 1x0k, 3utv, 1tn0, 3utw, 3utx, 1xji, 3uty]
FXVXDVXAKVGXGXILL	FL16	LGTAXMGLGXLXFLVKG	LG16	6	0	[1s8l, 1at9, 1e0p, 1s8j, 1r2n, 1r84, 1pxs, 1jv7, 1jv6, 1pxr, 4hwl, 1s54, 1s53, 1o0a, 3han, 3hao, 1kg9, 1kg8, 3hap, 3haq, 2wjk, 3har, 2wjl, 3has, 1q5j, 1q5i, 1f50, 1tn5, 3nsb, 1tn0, 3utw, 3utx, 4fpd, 3uty, 1brx, 1fbk, 1ucq, 4hyx, 1f4z, 1qkp, 1qko, 1brd, 1p8h, 1mgy, 4md2, 4md1, 3ns0, 1c3w, 1bm1, 1kme, 2ntu, 2ntw, 1s51, 1py6, 4ov0, 2i20, 1vjm, 3mbv, 1x0i, 1x0k, 1xji]
FYAIXTLXXXIAFTXXL	FL16	LAXXGADGIMIGTGLVG	LG16	1	3	[1brx, 1s8l, 1s8j, 1e0p, 1r84, 1r2n, 4hyx, 1f4z, 1qkp, 1qko, 1s54, 1o0a, 3hao, 1kg8, 3haq, 2wjk, 3har, 2wjl, 3has, 1c3w, 1bm1, 1q5i, 2ntu, 1kme, 2ntw, 1s51, 1py6, 4ov0, 2i20, 1vjm, 1tn5, 1x0k, 1xji, 4fpd]
FYAIXTLXXXIAFTXXL	FL16	LGTAXMGLGXLXFLVKG	LG16	1	0	[1brx, 1s8l, 1s8j, 1e0p, 1r84, 1r2n, 4hyx, 1f4z, 1pxs, 1jv7, 1pxr, 1jv6, 1qkp, 1qko, 1s54, 1s53, 1o0a, 1mgy, 3han, 3hao, 1kg8, 3hap, 1bhb, 1bha, 3haq, 2wjk, 3har, 2wjl, 3has, 1c3w, 1bm1, 1q5i, 2ntu, 1kme, 2ntw, 1s51, 1py6, 4ov0, 2i20, 1vjm, 1tn5, 1x0i, 1x0k, 1tn0, 1xji, 4fpd]
FYAIXTLXXXIAFTXXL	FL16	TXXMXLGXLYFLVKGMG	TG16	1	0	[1brx, 1c3w, 1bm1, 1e0p, 1q5i, 2ntu, 1kme, 1s51, 1py6, 1pxs, 2i20, 1pxr, 1vjm, 1tn5, 1qko, 1s54, 1s53, 1x0k, 3hao, 1bha, 3haq, 1tn0, 3har, 2wjl]
FXVXDVXAKVGXGXILL	FL16	TXXMXLGXLYFLVKGMG	TG16	6	0	[1brx, 1at9, 1e0p, 1pxs, 1pxr, 1qko, 1brd, 1s54, 1s53, 3hao, 3haq, 3har, 2wjl, 1c3w, 1bm1, 1q5i, 1kme, 2ntu, 1s51, 1py6, 2i20, 1vjm, 1tn5, 1x0k, 1tn0, 3utw]
FWYAISCACFXVVLYXL	FL16	TKLFTAITFDIAMCVTG	TG16	4	3	[3vvk, 3qbl, 3qbg, 3qbi, 3qbk]
FXVXDVXAKVGXGXILL	FL16	TLXXAIAFTMXLSMLLG	TG16	6	1	[1brx, 1at9, 1bm1, 1kme, 1s52, 1r2n, 1r84, 4hwl, 1qkp, 3han, 3hap, 3har, 3utx, 1xji, 3has, 3uty]
FXVXDVXAKVGFGFXLL	FL16	TXLMLXGTFYFIARGWG	TG16	6	0	[1vgo]
FLFXLLPFFSKVGFSFL	FL16	TYFTVLWIGYPIVWIIG	TG16	6	5	[1xio, 2m3g, 4tl3]
FXLLPFFSKVGFSFLXL	FL16	TYFTVLWIGYPIVWIIG	TG16	6	5	[2m3g]
FYAIXTLXXXIAFTXXL	FL16	WXXYADWLFTTPLLLLA	WA16	1	2	[2i20]
FXVXDVXAKVGFGFXLL	FL16	ALVXVLWTAYPILWIXG	AG16	6	5	[2z55, 1vgo]
FSTIAFLFXLYXLLTSL	FL16	ALVXVLWTAYPILWIXG	AG16	4	5	[1vgo]
FXVXDVXAKVGXGXILL	FL16	AXAIAFTMYLSMLLGYG	AG16	6	1	[3han]
FXVXDVXAKVGFGFXLL	FL16	WLGIGTLLMLIGTFXFI	WI16	6	0	[2z55, 1vgo]
FSTIAFLFXLYXLLTSL	FL16	GTLIGVDALMIXTGLIG	GG16	4	3	[1vgo]
FYAIXTLXXXIAFTXXL	FL16	GTXLAXVGADGIXIGTG	GG16	1	3	[1s8l, 1s8j, 1e0p, 1r84, 1r2n, 4hyx, 1f4z, 1jv7, 1jv6, 1qkp, 1qko, 1s54, 1o0a, 1mgy, 3hao, 3haq, 2wjk, 3har, 2wjl, 3has, 1c3w, 1q5i, 2ntu, 1kme, 2ntw, 1s51, 1py6, 2i20, 1vjm, 1tn5, 1x0i, 1x0k, 1xji]
FSFTVATMTASFVFXVL	FL16	ADVLAXAGYGVLIYNIA	AA16	0	6	[3ddl]
FYAIXTLXXXIAFTXXL	FL16	AXVGADGIMIGTGLVGA	AA16	1	3	[1brx, 1e0p, 1r84, 1r2n, 4hyx, 1f4z, 1qkp, 1qko, 1s54, 1o0a, 3hao, 1kg8, 3haq, 2wjk, 3har, 2wjl, 3has, 1c3w, 1bm1, 1q5i, 2ntu, 1kme, 2ntw, 1s51, 1py6, 4ov0, 2i20, 1vjm, 1tn5, 1x0k, 1xji, 4fpd]
FXVXDVXAKVGFGFXLL	FL16	GTLLMLIGTFYFIARGW	GW16	6	0	[2z55, 1vgo]
FYAIXTLXXXIAFTXXL	FL16	RYAXWLFTTXLLXLXLA	RA16	1	2	[1brx, 1s8l, 1e0p, 1s8j, 1r84, 1r2n, 4hyx, 1f4z, 1pxs, 1jv7, 1pxr, 1jv6, 1qkp, 1qko, 1s54, 1s53, 1o0a, 1mgy, 3han, 1kg8, 3hap, 3haq, 2wjk, 3har, 2wjl, 3has, 1c3w, 1bm1, 1q5i, 2ntu, 1kme, 2ntw, 1s51, 1py6, 4ov0, 2i20, 1vjm, 1tn5, 1x0i, 1x0k, 1tn0, 1xji, 4fpd]
FXVXDVXAKVGXGXILL	FL16	RYAXWLFTTXLLXLXLA	RA16	6	2	[1at9, 1e0p, 1r2n, 1r84, 1pxs, 1jv6, 1pxr, 4hwl, 1s54, 1s53, 1o0a, 3han, 1kg8, 3hap, 3haq, 2wjk, 3har, 2wjl, 3has, 1q5i, 1f50, 1tn5, 3utv, 1tn0, 3utw, 3utx, 3uty, 1brx, 4hyx, 1f4z, 1qkp, 1qko, 1brd, 1p8h, 4md2, 4md1, 1c3w, 1bm1, 1kme, 2ntu, 2ntw, 1s52, 1s51, 1py6, 4ov0, 1vjm, 3mbv, 1x0i, 1x0k, 1xji]
FXVXDVXAKVGFGFXLL	FL16	RYAXWLFTTXLLXLXLA	RA16	6	2	[2z55, 1vgo]
FXVXDVXAKVGFGFXLL	FL16	LGIGTLLMLIGTFXFIA	LA16	6	0	[2z55, 1vgo]
FWYAISCACFXVVLYXL	FL16	LFTXITFDIXMCVTGLA	LA16	4	3	[3vvk, 3qbl, 3qbg, 3qbi, 3qbk]
FYAIXTLXXXIAFTXXL	FL16	WARYXXWLFTTXLXXXD	WD16	1	2	[3hao]
FYAIXTLXXXIAFTXXL	FL16	WARYAXWLFTTXLXXXD	WD16	1	2	[1brx, 1s8l, 1s8j, 1e0p, 1r84, 1r2n, 4hyx, 1f4z, 1pxs, 1pxr, 1qkp, 1qko, 1s54, 1s53, 1o0a, 3han, 1kg8, 3hap, 3haq, 2wjk, 3har, 2wjl, 3has, 1c3w, 1q5i, 2ntu, 1kme, 2ntw, 1s51, 1py6, 4ov0, 1vjm, 1tn5, 1x0k, 1tn0, 1xji]
FWYAISCACFXVVLYXL	FL16	KLXTAITFDIAMCVTGL	KL16	4	3	[3vvk, 3qbl, 3qbg, 3qbi, 3qbk]
FRWAFYAISCAFFVVVL	FL16	FTXIAADIXMCVTGLAA	FA16	4	3	[1e12]
FWYAISCACFXVVLYXL	FL16	FTXITFDIXMCVTGLAA	FA16	4	3	[3vvk, 3qbl, 3abw, 3qbg, 3qbi, 3qbk]
FSTIAFLFXLYXLLTSL	FL16	TLXGVDALMIVTGLXGA	TA16	4	3	[1vgo]
FWYAISCACFXVVLYXL	FL16	TAITFDIXMCVTGLXAA	TA16	4	3	[3vvk, 3qbl, 3abw, 3qbg, 3qbi, 3qbk]
FRWAFYAISCAFFVVVL	FL16	TVIAADIXMCVTGLXAA	TA16	4	3	[1e12]
FXVXDVXAKVGFGFXLL	FL16	LWLGIGTLLMLIGTFYF	LF16	6	0	[1vgo]
FYAIXTLXXXIAFTXXL	FL16	VLDVXAKVGFGLILLRS	VS16	1	6	[1brx, 1c3w, 1bm1, 1e0p, 1q5i, 2ntu, 1kme, 1pxs, 2i20, 1pxr, 1vjm, 1tn5, 1qko, 1s54, 1s53, 1x0k, 3hao, 1tn0]
FXVXDVXAKVGXGXILL	FL16	VTVVLWSAYXVVWLIGS	VS16	6	5	[1brx, 1at9, 1bm1, 1q5i, 1s52, 1r2n, 1r84, 1pxr, 4hwl, 3han, 3hap, 3utv, 1tn0, 3har, 3utx, 1xji, 3has, 3uty]
FSTIAFLFXLYXLLTSL	FL16	VTIGTLIGVDALMIVXG	VG16	4	3	[1vgo]
FXVXDVXAKVGXGXILL	FL16	VXLWSAYXVVWLIGSEG	VG16	6	5	[1q5i, 1s52, 1r2n, 1r84, 1pxr, 4hwl, 3han, 3hap, 3utv, 1tn0, 3har, 3utx, 1xji, 3has, 3uty]
FXVXDVXAKVGXGXILL	FL16	VXAIAFTMXLSMXLGYG	VG16	6	1	[1at9, 1kme, 1s52, 1r2n, 1r84, 4hwl, 1qkp, 3hap, 3har, 3utx, 1xji, 3has, 3uty]
FXVXDVXAKVGXGXILL	FL16	KFYAIXTLVXXIAFTXY	KY16	6	1	[1c3w, 1e0p, 1q5i, 1kme, 2ntu, 2ntw, 1s51, 1py6, 1f4z, 2i20, 1pxs, 1pxr, 1vjm, 1qko, 1s54, 1s53, 1x0i, 1x0k, 3hao, 1tn0, 3haq, 2wjk, 2wjl]
FXVXDVXAKVGXGXILL	FL16	YAIXTLXXXIAFTXXLS	YS16	6	1	[1s8l, 1at9, 1e0p, 1s8j, 1r2n, 1r84, 1jv7, 1pxs, 1jv6, 1pxr, 4hwl, 1s54, 1s53, 1o0a, 3han, 3hao, 1kg8, 3hap, 3haq, 2wjk, 3har, 2wjl, 3has, 1q5j, 1q5i, 1f50, 1tn5, 1tn0, 4fpd, 1brx, 1fbk, 1ucq, 4hyx, 1f4z, 1qkp, 1qko, 1p8h, 1mgy, 4md2, 4md1, 1c3w, 1bm1, 1kme, 2ntu, 2ntw, 1s52, 1s51, 1py6, 4ov0, 2i20, 1vjm, 3mbv, 1x0i, 1x0k, 1xji]
FXVXDVXAKVGXGXILL	FL16	AIXXLXXXIAFTXXLXM	AM16	6	1	[1s8l, 1at9, 1e0p, 1s8j, 1r2n, 1r84, 1jv7, 1pxs, 1jv6, 1pxr, 4hwl, 1s54, 1s53, 1o0a, 3han, 3hao, 1kg9, 1kg8, 3hap, 3haq, 2wjk, 3har, 2wjl, 3has, 1q5j, 1q5i, 1f50, 1tn5, 3nsb, 1tn0, 4fpd, 1brx, 1fbk, 1ucq, 4hyx, 1f4z, 1qkp, 1qko, 1brd, 1p8h, 1mgy, 4md2, 4md1, 3ns0, 1c3w, 1bm1, 1kme, 2ntu, 2ntw, 1s52, 1s51, 1py6, 4ov0, 2i20, 1vjm, 3mbv, 1x0i, 1x0k, 1xji]
FXVXDVXAKVGFGFXLL	FL16	AITXLVPGIASAAYLXM	AM16	6	1	[2z55, 1vgo]
FYAIXTLXXXIAFTXXL	FL16	YAXWLXTXPLXXXXLXL	YL16	1	2	[1brx, 1s8l, 1s8j, 1e0p, 1r84, 1r2n, 4hyx, 1f4z, 1pxs, 1jv7, 1pxr, 1jv6, 1qkp, 1qko, 1s54, 1s53, 1mgy, 3han, 3hap, 3haq, 2wjk, 3har, 2wjl, 3has, 1c3w, 1bm1, 1q5i, 2ntu, 1kme, 2ntw, 1s51, 1py6, 2i20, 1vjm, 1tn5, 1x0i, 1x0k, 1tn0, 1xji]
FYAIXTLXXXIAFTXXL	FL16	YXXWLXTXPLXXXXLXL	YL16	1	2	[3hao]
FXVXDVXAKVGFGFXLL	FL16	YYAITILVPGIASAAYL	YL16	6	1	[1vgo]
FXVXDVXAKVGXGXILL	FL16	YAXWLXTXPLXXXXLXL	YL16	6	2	[1brx, 1at9, 1e0p, 1r2n, 1r84, 4hyx, 1f4z, 1pxs, 1jv6, 1pxr, 1qkp, 1qko, 1brd, 1s54, 1s53, 3han, 3hap, 3haq, 2wjk, 3har, 2wjl, 3has, 1c3w, 1bm1, 1q5i, 1kme, 2ntu, 2ntw, 1s52, 1s51, 1py6, 1vjm, 1tn5, 1x0i, 1x0k, 3utv, 1tn0, 3utw, 3utx, 1xji, 3uty]
FXVXDVXAKVGFGFXLL	FL16	YAXWLXTXPLXXXXLXL	YL16	6	2	[1vgo]
FXVXDVXAKVGXGXILL	FL16	IXTLXXXIAFTXXLSML	IL16	6	1	[1s8l, 1at9, 1e0p, 1s8j, 1r2n, 1r84, 1jv7, 1pxs, 1jv6, 1pxr, 4hwl, 1s54, 1s53, 1o0a, 3han, 3hao, 1kg9, 1kg8, 3hap, 3haq, 2wjk, 3har, 2wjl, 3has, 1q5j, 1q5i, 1f50, 1tn5, 3nsb, 1tn0, 4fpd, 1brx, 1fbk, 1ucq, 4hyx, 1f4z, 1qkp, 1qko, 1brd, 1p8h, 4md2, 4md1, 3ns0, 1c3w, 1bm1, 1kme, 2ntu, 2ntw, 1s52, 1s51, 1py6, 4ov0, 2i20, 1vjm, 3mbv, 1x0i, 1x0k, 1xji]
FXVXDVXAKVGXGXILL	FL16	FKXLRNVTVVLWSAYXV	FV16	6	5	[1s8l, 1e0p, 1s8j, 1pxs, 1jv7, 1jv6, 1pxr, 4hwl, 1qkp, 1qko, 1s54, 1s53, 1mgy, 3hao, 3haq, 3har, 2wjl, 3has, 1c3w, 1q5i, 1kme, 2ntu, 2ntw, 1s52, 1s51, 1py6, 2i20, 1vjm, 1tn5, 1x0k, 1tn0, 3utx, 3uty]
FRWAFYAISCAFFVVVL	FL16	VIAADIGMCVTGLAXAM	VM16	4	3	[1e12]
FXVXDVXAKVGFGFXLL	FL16	IGTLLMLIGTFYFIARG	IG16	6	0	[2z55, 1vgo]
FXVXDVXAKVGFGFXLL	FL16	TLTALVAVLWTAYPIXW	TW16	6	5	[2z55, 1vgo]
FSTIAFLFXLYXLLTSL	FL16	TLTALVAVLWTAYPIXW	TW16	4	5	[1vgo]
FXVXDVXAKVGFGFXLL	FL16	TALVAVLWTAYPILWIV	TV16	6	5	[2z55, 1vgo]
FSTIAFLFXLYXLLTSL	FL16	TALVAVLWTAYPILWIV	TV16	4	5	[1vgo]
FSTIAFLFXLYXLLTSL	FL16	IGXLIGVDALMIVTGLI	II16	4	3	[1vgo]
FSFTVATMTASFVFXVL	FL16	IADVLAKAGYGVLIYNI	II16	0	6	[3ddl]
FXVXDVXAKVGXGXILL	FL16	PAIAFTMXLSMLLGYGL	PL16	6	1	[1at9, 1kme, 1s52, 1r2n, 1r84, 4hwl, 1qkp, 3han, 3hap, 3har, 3utx, 1xji, 3has]
FXVXDVXAKVGXGXILL	FL16	AIAFTMXLSMLLGYGLT	AT16	6	1	[4hwl, 1at9, 1s52]
FLFXLLPFFSKVGFSFL	FL16	YLVAMFIPIWSGLAYXA	YA16	6	1	[2m3g]
FXVXDVXAKVGFGFXLL	FL16	YAITILVPGIASAAYXA	YA16	6	1	[2z55, 1vgo]
FXLLPFFSKVGFSFLXL	FL16	YLVAMFIPIWSGLAYXA	YA16	6	1	[2m3g]
FYAIXTLXXXIAFTXXL	FL16	AXYAXWLFTTXLXXXXL	AL16	1	2	[1brx, 1s8l, 1s8j, 1e0p, 1r84, 1r2n, 4hyx, 1f4z, 1pxs, 1jv7, 1pxr, 1qkp, 1qko, 1s54, 1s53, 1o0a, 3han, 1kg8, 3hap, 3haq, 2wjk, 3har, 2wjl, 3has, 1c3w, 1bm1, 1q5i, 2ntu, 1kme, 2ntw, 1s51, 1py6, 4ov0, 1vjm, 1tn5, 1x0i, 1x0k, 1tn0, 1xji]
FYAIXTLXXXIAFTXXL	FL16	AXYXXWLFTTXLXXXXL	AL16	1	2	[3hao, 2i20, 4fpd]
FXVXDVXAKVGFGFXLL	FL16	AXWLFTTXLXXXXLXLL	AL16	6	2	[1vgo]
FXVXDVXAKVGXGXILL	FL16	AXYAXWLFTTXLXXXXL	AL16	6	2	[1at9, 1e0p, 1r2n, 1r84, 1pxs, 1pxr, 4hwl, 1s54, 1s53, 1o0a, 3han, 1kg9, 1kg8, 3hap, 3haq, 2wjk, 3har, 2wjl, 3has, 1q5i, 1f50, 1tn5, 3nsb, 3utv, 1tn0, 3utw, 3utx, 3uty, 1brx, 1ucq, 4hyx, 1f4z, 1qkp, 1qko, 1p8h, 4md2, 4md1, 3ns0, 1c3w, 1bm1, 1kme, 2ntu, 2ntw, 1s52, 1s51, 1py6, 4ov0, 1vjm, 3mbv, 1x0i, 1x0k, 1xji]
FWYAISCACFXVVLYXL	FL16	AITFDIAMCVTGLAXAL	AL16	4	3	[3vvk, 3qbl, 3abw, 3qbg, 3qbi, 3qbk]
FXVXDVXAKVGXGXILL	FL16	AXWLFTTXLXXXXLXLL	AL16	6	2	[1brx, 1c3w, 1bm1, 1e0p, 1q5i, 1kme, 2ntu, 1pxs, 1jv6, 1pxr, 1vjm, 1tn5, 1qkp, 1qko, 1brd, 1s54, 1s53, 1x0k, 1tn0, 2wjl, 3has]
FYAIXTLXXXIAFTXXL	FL16	AXWLFTTXLXXXXLXLL	AL16	1	2	[1brx, 1c3w, 1s8l, 1bm1, 1e0p, 1q5i, 2ntu, 1kme, 1pxs, 1jv7, 1pxr, 1jv6, 1vjm, 1qkp, 1tn5, 1qko, 1s54, 1s53, 1mgy, 1x0k, 1tn0, 2wjl, 3has]
FXVXDVXAKVGFGFXLL	FL16	AXYAXWLFTTXLXXXXL	AL16	6	2	[2z55, 1vgo]
FXVXDVXAKVGXGXILL	FL16	LXXAIAFTMXLSMLLGY	LY16	6	1	[1at9, 1kme, 1s52, 1r2n, 1r84, 4hwl, 1qkp, 3han, 3hap, 3har, 3utx, 1xji, 3uty, 3has]
FXVXDVXAKVGFGFXLL	FL16	NTLTALVAVLWTAYPIL	NL16	6	5	[1vgo]
FSTIAFLFXLYXLLTSL	FL16	NTLTALVAVLWTAYPIL	NL16	4	5	[1vgo]
FXVXDVXAKVGXGXILL	FL16	TVVLWSAYXVVWLIGSE	TE16	6	5	[1at9, 1q5i, 1s52, 1r2n, 1r84, 1pxr, 4hwl, 3han, 3hap, 3utv, 1tn0, 3har, 3utx, 1xji, 3has, 3uty]
FXVXDVXAKVGFGFXLL	FL16	EYYAITILVPGIASAAY	EY16	6	1	[1vgo]
FXVXDVXAKVGXGXILL	FL16	KKFYAIXTLVPAIAFTM	KM16	6	1	[2ntu, 1s54, 1s53]
FXVXDVXAKVGXGXILL	FL16	VPLNIETLLFMVLDVSA	VA16	6	6	[1r2n, 1r84]
FXLLPFFSKVGFSFLXL	FL16	VAMFIPIWSGLAYMAMA	VA16	6	1	[2m3g]
FLFXLLPFFSKVGFSFL	FL16	VAMFIPIWSGLAYMAMA	VA16	6	1	[1xio, 2m3g]
FXVXDVXAKVGFGFXLL	FL16	GIGTLLMLIGTFYFIAR	GR16	6	0	[2z55, 1vgo]
FRWAFYAISCAFFVVVL	FL16	IAADIGMCVTGLAAAXT	IT16	4	3	[1e12]
FWYAISCACFXVVLYXL	FL16	ITFDIAMCVTGLAAAXT	IT16	4	3	[3qbl, 3abw]
FXVXDVXAKVGFGFXLL	FL16	TILVPGIASAAYLXMFF	TF16	6	1	[2z55, 1vgo]
FYAIXTLXXXIAFTXXL	FL16	VGADGIMIGTGLVGALT	VT16	1	3	[1brx, 1bm1, 1q5i, 1x0k, 3har]
FXLLPFFSKVGFSFLXL	FL16	KLVTYFTVLWIGYPIVW	KW16	6	5	[2m3g]
FLFXLLPFFSKVGFSFL	FL16	KLVTYFTVLWIGYPIVW	KW16	6	5	[2m3g]
FXLLPFFSKVGFSFLXL	FL16	VTYFTVXWIGYPIVWXI	VI16	6	5	[2m3g]
FLFXLLPFFSKVGFSFL	FL16	VTYFTVXWIGYPIVWXI	VI16	6	5	[1xio, 2m3g, 4tl3]
FXLLPFFSKVGFSFLXL	FL16	YEYLVAMFIPIWSGLAY	YY16	6	1	[2m3g]
FSFTVATMTASFVFXVL	FL16	YXIADVLAKAGYGVLXY	YY16	0	6	[3ddl]
FLFXLLPFFSKVGFSFL	FL16	YEYLVAMFIPIWSGLAY	YY16	6	1	[2m3g]
FSFTVATMTASFVFXVL	FL16	GYTIADVLAKAGYGXLI	GI16	0	6	[3ddl]
FXVXDVXAKVGXGXILL	FL16	RPEWIXLALGTALMGLG	RG16	6	0	[3utv]
FSFTVATMTASFVFXVL	FL16	ISMMVSALVVFIAGYHY	IY16	0	1	[3ddl]
FXVXDVXAKVGXGXILL	FL16	PFYAITTLVPAIAFTMY	PY16	6	1	[1tn5]
FXLLPFFSKVGFSFLXL	FL16	AMFIPIWSGLAYMAMAI	AI16	6	1	[2m3g]
FLFXLLPFFSKVGFSFL	FL16	AMFIPIWSGLAYMAMAI	AI16	6	1	[2m3g]
FYAIXTLXXXIAFTXXL	FL16	LDVSAKVGFGLILLRSR	LR16	1	6	[1brx]
FSFTVATMTASFVFXVL	FL16	DVLAKAGYGVLIYNIAK	DK16	0	6	[3ddl]
FSFTVATMTASFVFXVL	FL16	TIADVLAKAGYGVLIYN	TN16	0	6	[3ddl]
FYAIXTLXXXIAFTXXL	FL16	QGTILAXVGADGIMIGT	QT16	1	3	[1s8l, 1s8j, 1q5i, 1kme, 1r84, 1r2n, 4hyx, 1jv7, 1jv6, 1qkp, 1s54, 1x0i, 1mgy, 3haq, 1xji, 3has]
FLFXLLPFFSKVGFSFL	FL16	DKLVTYFTVLWIGYPIV	DV16	6	5	[2m3g]
FYAIXTLXXXIAFTXXL	FL16	DWLFTTPLLLLDLALLV	DV16	1	2	[1brx]
FXLLPFFSKVGFSFLXL	FL16	DKLVTYFTVLWIGYPIV	DV16	6	5	[2m3g]
FXVXDVXAKVGXGXILL	FL16	DWLFTTPLLLLDLALLV	DV16	6	2	[1brx]
FYAIXTLXXXIAFTXXL	FL16	DTLLFMVLDVSAKVGFG	DG16	1	6	[2wjk]
FYAIXTLXXXIAFTXXL	FL16	DQGTILAXVGADGIMIG	DG16	1	3	[1s8l, 1s8j, 1q5i, 1kme, 1r84, 1r2n, 4hyx, 1jv7, 1jv6, 1qkp, 1s54, 1x0i, 1mgy, 3haq, 1xji, 3has]
FXLLPFFSKVGFSFLXL	FL16	LVAMFIPIWSGLAYMAM	LM16	6	1	[2m3g]
FLFXLLPFFSKVGFSFL	FL16	LVAMFIPIWSGLAYMAM	LM16	6	1	[1xio, 2m3g, 4tl3]
FLFXLLPFFSKVGFSFL	FL16	EYLVAMFIPIWSGLAYM	EM16	6	1	[2m3g]
FXLLPFFSKVGFSFLXL	FL16	EYLVAMFIPIWSGLAYM	EM16	6	1	[2m3g]
FXVXDVXAKVGXGXILL	FL16	PLNIETLLFMVLDVSAK	PK16	6	6	[1r2n, 1r84, 3utv]
FYAIXTLXXXIAFTXXL	FL16	PLNIETLLFMVLDVSAK	PK16	1	6	[1r84, 1r2n]
FYAIXTLXXXIAFTXXL	FL16	EWIWLALGTALMGLGXL	EL16	1	0	[1r84, 1r2n]
FXVXDVXAKVGXGXILL	FL16	EWIWLALGTALMGLGXL	EL16	6	0	[4hwl, 1s52, 1r2n, 1r84, 3utv]
FXLLPFFSKVGFSFLXL	FL16	LHWIYVAGMTIGALHFW	LW16	6	0	[2m3g]
FLFXLLPFFSKVGFSFL	FL16	LHWIYVAGMTIGALHFW	LW16	6	0	[1xio, 2m3g]
FSFTVATMTASFVFXVL	FL16	RISMMVSALVVFIAGYH	RH16	0	1	[3ddl]
MVXDVXAKVGXGXILLR	MR16	VLRNVTVVLWSAYXVVW	VW16	6	5	[1s8l, 1at9, 1e0p, 1s8j, 1r2n, 1r84, 1pxs, 1jv7, 1jv6, 1pxr, 4hwl, 1s54, 1s53, 1o0a, 3han, 3hao, 1kg8, 3hap, 3haq, 2wjk, 3har, 2wjl, 3has, 1q5i, 1tn5, 1tn0, 3utw, 3utx, 4fpd, 3uty, 1brx, 1f4z, 1qkp, 1qko, 1brd, 1mgy, 1c3w, 1bm1, 1kme, 2ntu, 2ntw, 1s51, 1py6, 4ov0, 2i20, 1vjm, 1x0i, 1x0k, 1xji]
MVXDVXAKVGXGXILLR	MR16	RNVTVVLWSAYXVVWLI	RI16	6	5	[1brx, 1at9, 1e0p, 1s8j, 1r2n, 1r84, 1f4z, 1pxs, 1pxr, 4hwl, 1qkp, 1qko, 1brd, 1s54, 1s53, 1o0a, 3han, 3hao, 1kg8, 3hap, 3haq, 2wjk, 3har, 2wjl, 3has, 1c3w, 1bm1, 1q5i, 1kme, 2ntu, 2ntw, 1s51, 1py6, 4ov0, 2i20, 1vjm, 1tn5, 1x0k, 1tn0, 3utw, 3utx, 1xji, 4fpd, 3uty]
MVXDVXAKVGXGXILLR	MR16	WIWLALGTALMGLGXLY	WY16	6	0	[1r2n, 1r84, 1pxs, 1pxr, 4hwl, 1qkp, 1qko, 1s54, 1s53, 3han, 3hao, 3hap, 3haq, 2wjk, 3har, 3has, 1q5i, 1kme, 2ntw, 1s51, 1py6, 4ov0, 1tn5, 1tn0, 3utw, 3utx, 1xji, 3uty]
FXVXDVXAKVGXGXILL	FL16	PEWIWLALGTALMGLGT	PT16	6	0	[3utv]
MVXDVXAKVGXGXILLR	MR16	ALGTALMGLGXLYFLVK	AK16	6	0	[1s8l, 1at9, 1e0p, 1s8j, 1r2n, 1r84, 1pxs, 1jv7, 1jv6, 1pxr, 4hwl, 1s54, 1s53, 1o0a, 3han, 3hao, 1kg8, 3hap, 3haq, 2wjk, 3har, 2wjl, 3has, 1q5i, 1tn5, 1tn0, 3utw, 3utx, 4fpd, 3uty, 1brx, 1f4z, 1qkp, 1qko, 1brd, 1mgy, 1c3w, 1bm1, 1kme, 2ntu, 2ntw, 1s51, 1py6, 4ov0, 2i20, 1vjm, 1x0i, 1x0k, 1xji]
MVXDVXAKVGXGXILLR	MR16	GTALMGLGXLYFLVKGM	GM16	6	0	[1brx, 1s8l, 1at9, 1e0p, 1r2n, 1r84, 1f4z, 1pxs, 1jv7, 1jv6, 1pxr, 1qko, 1brd, 1s54, 1s53, 1o0a, 3han, 3hao, 1kg8, 3hap, 3haq, 2wjk, 3har, 2wjl, 3has, 1c3w, 1bm1, 1q5i, 1kme, 2ntu, 2ntw, 1s51, 1py6, 4ov0, 2i20, 1vjm, 1tn5, 1x0i, 1x0k, 1tn0, 3utw, 3utx, 1xji, 4fpd, 3uty]
MVXDVXAKVGXGXILLR	MR16	NIETLLFMVLDVSAKVG	NG16	6	6	[1r2n, 1r84, 4hwl, 1qkp, 3han, 3hap, 3haq, 3utw, 3har, 3utx, 1xji, 3has, 3uty]
MVXDVXAKVGXGXILLR	MR16	NXTVVLWSAYXVVWLXG	NG16	6	5	[1brx, 1at9, 1e0p, 1r2n, 1r84, 1f4z, 1pxs, 1pxr, 4hwl, 1qkp, 1qko, 1brd, 1s54, 1s53, 1o0a, 3han, 3hao, 1kg8, 3hap, 3haq, 2wjk, 3har, 2wjl, 3has, 1c3w, 1bm1, 1q5i, 1kme, 2ntu, 2ntw, 1s51, 1py6, 4ov0, 2i20, 1vjm, 1tn5, 1x0k, 1tn0, 3utw, 3utx, 1xji, 4fpd, 3uty]
MMVSALVVFIAGYHYFR	MR16	ATMTASFVFFVLARNNV	AV16	1	0	[3ddl]
MVXDVXAKVGXGXILLR	MR16	ALMGLGXLYFLVKGMGV	AV16	6	0	[1vjm, 1bm1, 1tn5, 1q5i, 1s54, 1s53, 2i20, 1tn0]
MVXDVXAKVGXGXILLR	MR16	LXLGTALMGLGXLYXXV	LV16	6	0	[1brx, 1s8l, 1at9, 1e0p, 1s8j, 1r2n, 1r84, 1f4z, 1pxs, 1jv7, 1jv6, 1pxr, 4hwl, 1qkp, 1qko, 1s54, 1s53, 1o0a, 1mgy, 3han, 3hao, 1kg8, 3hap, 3haq, 2wjk, 3har, 2wjl, 3has, 1c3w, 1bm1, 1q5i, 1kme, 2ntu, 2ntw, 1s51, 1py6, 4ov0, 2i20, 1vjm, 1tn5, 1x0i, 1x0k, 1tn0, 3utw, 3utx, 1xji, 4fpd, 3uty]
MVXDVXAKVGXGXILLR	MR16	LNIETLXFMVLDVSAKV	LV16	6	6	[1r2n, 1r84]
MVXDVXAKVGXGXILLR	MR16	STLVPAIAFTMYLSMLL	SL16	6	1	[1s53]
MVXDVXAKVGFGFVLLR	MR16	FXTLTALVAVLWTAYPI	FI16	6	5	[1vgo]
MVXDVXAKVGXGXILLR	MR16	LGTAXMGLGXLXFLVKG	LG16	6	0	[1s8l, 1at9, 1e0p, 1s8j, 1r2n, 1r84, 1pxs, 1jv7, 1jv6, 1pxr, 4hwl, 1s54, 1s53, 1o0a, 3han, 3hao, 1kg8, 3hap, 3haq, 2wjk, 3har, 2wjl, 3has, 1q5i, 1tn5, 1tn0, 3utw, 3utx, 4fpd, 3uty, 1brx, 1f4z, 1qkp, 1qko, 1brd, 1mgy, 1c3w, 1bm1, 1kme, 2ntu, 2ntw, 1s51, 1py6, 4ov0, 2i20, 1vjm, 1x0i, 1x0k, 1xji]
MVXDVXAKVGXGXILLR	MR16	KVLRNVTVVLWSAYXVV	KV16	6	5	[1brx, 1s8l, 1e0p, 1s8j, 1r2n, 1r84, 1f4z, 1pxs, 1jv7, 1jv6, 1pxr, 4hwl, 1qkp, 1qko, 1s54, 1s53, 1o0a, 1mgy, 3han, 3hao, 3hap, 3haq, 2wjk, 3har, 2wjl, 3has, 1c3w, 1bm1, 1q5i, 1kme, 2ntu, 2ntw, 1s51, 1py6, 2i20, 1vjm, 1tn5, 1x0i, 1x0k, 1tn0, 3utw, 3utx, 1xji, 3uty]
MVXDVXAKVGFGFVLLR	MR16	TXLMLXGTFYFIARGWG	TG16	6	0	[1vgo]
MVXDVXAKVGXGXILLR	MR16	TLXXAIAFTMXLSMLLG	TG16	6	1	[1brx, 1at9, 1bm1, 1kme, 1r2n, 1r84, 4hwl, 1qkp, 3han, 3hap, 3har, 3utx, 1xji, 3has, 3uty]
MVXDVXAKVGXGXILLR	MR16	TXXMXLGXLYFLVKGMG	TG16	6	0	[1brx, 1at9, 1e0p, 1pxs, 1pxr, 1qko, 1brd, 1s54, 1s53, 3hao, 3haq, 3har, 2wjl, 1c3w, 1bm1, 1q5i, 1kme, 2ntu, 1s51, 1py6, 2i20, 1vjm, 1tn5, 1x0k, 1tn0, 3utw]
MVXDVXAKVGFGFVLLR	MR16	ALVXVLWTAYPILWIXG	AG16	6	5	[2z55, 1vgo]
MVXDVXAKVGXGXILLR	MR16	AXAIAFTMYLSMLLGYG	AG16	6	1	[3han]
MVXDVXAKVGFGFVLLR	MR16	WLGIGTLLMLIGTFXFI	WI16	6	0	[2z55, 1vgo]
MMVSALVVFIAGYHYFR	MR16	ADVLAXAGYGVLIYNIA	AA16	1	6	[3ddl]
MVXDVXAKVGFGFVLLR	MR16	GTLLMLIGTFYFIARGW	GW16	6	0	[2z55, 1vgo]
MVXDVXAKVGXGXILLR	MR16	RYAXWLFTTXLLXLXLA	RA16	6	2	[1brx, 1at9, 1e0p, 1r2n, 1r84, 1f4z, 1pxs, 1jv6, 1pxr, 4hwl, 1qkp, 1qko, 1brd, 1s54, 1s53, 1o0a, 3han, 1kg8, 3hap, 3haq, 2wjk, 3har, 2wjl, 3has, 1c3w, 1bm1, 1q5i, 1kme, 2ntu, 2ntw, 1s51, 1py6, 4ov0, 1vjm, 1tn5, 1x0i, 1x0k, 1tn0, 3utw, 3utx, 1xji, 3uty]
MVXDVXAKVGFGFVLLR	MR16	RYAXWLFTTXLLXLXLA	RA16	6	2	[2z55, 1vgo]
MVXDVXAKVGFGFVLLR	MR16	LGIGTLLMLIGTFXFIA	LA16	6	0	[2z55, 1vgo]
MMVSALVVFIAGYHYFR	MR16	VDWLLTVXLLTVELVLV	VV16	1	2	[3ddl]
MVXDVXAKVGFGFVLLR	MR16	LWLGIGTLLMLIGTFYF	LF16	6	0	[1vgo]
MMVSALVVFIAGYHYFR	MR16	SFTVATMTASFVFFVLA	SA16	1	0	[3ddl]
MVXDVXAKVGXGXILLR	MR16	VTVVLWSAYXVVWLIGS	VS16	6	5	[1brx, 1at9, 1bm1, 1q5i, 1r2n, 1r84, 1pxr, 4hwl, 3han, 3hap, 1tn0, 3har, 3utx, 1xji, 3has, 3uty]
MVXDVXAKVGXGXILLR	MR16	VXLWSAYXVVWLIGSEG	VG16	6	5	[1q5i, 1r2n, 1r84, 1pxr, 4hwl, 3han, 3hap, 1tn0, 3har, 3utx, 1xji, 3has, 3uty]
MVXDVXAKVGXGXILLR	MR16	VXAIAFTMXLSMXLGYG	VG16	6	1	[4hwl, 1at9, 1qkp, 1kme, 1r2n, 1r84, 3hap, 3har, 3utx, 1xji, 3has, 3uty]
MVXDVXAKVGXGXILLR	MR16	KFYAIXTLVXXIAFTXY	KY16	6	1	[1c3w, 1e0p, 1q5i, 1kme, 2ntu, 2ntw, 1s51, 1py6, 1f4z, 2i20, 1pxs, 1pxr, 1vjm, 1qko, 1s54, 1s53, 1x0i, 1x0k, 3hao, 1tn0, 3haq, 2wjk, 2wjl]
MVXDVXAKVGXGXILLR	MR16	YAIXTLXXXIAFTXXLS	YS16	6	1	[1brx, 1s8l, 1at9, 1e0p, 1s8j, 1r2n, 1r84, 1f4z, 1jv7, 1pxs, 1jv6, 1pxr, 4hwl, 1qkp, 1qko, 1s54, 1s53, 1o0a, 1mgy, 3han, 3hao, 1kg8, 3hap, 3haq, 2wjk, 3har, 2wjl, 3has, 1c3w, 1bm1, 1q5i, 1kme, 2ntu, 2ntw, 1s51, 1py6, 4ov0, 2i20, 1vjm, 1tn5, 1x0i, 1x0k, 1tn0, 1xji, 4fpd]
MVXDVXAKVGXGXILLR	MR16	AIXXLXXXIAFTXXLXM	AM16	6	1	[1brx, 1s8l, 1at9, 1e0p, 1s8j, 1r2n, 1r84, 1f4z, 1jv7, 1pxs, 1jv6, 1pxr, 4hwl, 1qkp, 1qko, 1brd, 1s54, 1s53, 1o0a, 1mgy, 3han, 3hao, 1kg8, 3hap, 3haq, 2wjk, 3har, 2wjl, 3has, 1c3w, 1bm1, 1q5i, 1kme, 2ntu, 2ntw, 1s51, 1py6, 4ov0, 2i20, 1vjm, 1tn5, 1x0i, 1x0k, 1tn0, 1xji, 4fpd]
MVXDVXAKVGFGFVLLR	MR16	AITXLVPGIASAAYLXM	AM16	6	1	[2z55, 1vgo]
MVXDVXAKVGXGXILLR	MR16	IXTLXXXIAFTXXLSML	IL16	6	1	[1brx, 1s8l, 1at9, 1e0p, 1s8j, 1r2n, 1r84, 1f4z, 1jv7, 1pxs, 1jv6, 1pxr, 4hwl, 1qkp, 1qko, 1brd, 1s54, 1s53, 1o0a, 3han, 3hao, 1kg8, 3hap, 3haq, 2wjk, 3har, 2wjl, 3has, 1c3w, 1bm1, 1q5i, 1kme, 2ntu, 2ntw, 1s51, 1py6, 4ov0, 2i20, 1vjm, 1tn5, 1x0i, 1x0k, 1tn0, 1xji, 4fpd]
MVXDVXAKVGFGFVLLR	MR16	YYAITILVPGIASAAYL	YL16	6	1	[1vgo]
MMVSALVVFIAGYHYFR	MR16	YRXXDWLLTVPLLTVEL	YL16	1	2	[3ddl]
MVXDVXAKVGXGXILLR	MR16	YAXWLXTXPLXXXXLXL	YL16	6	2	[1brx, 1at9, 1e0p, 1r2n, 1r84, 1f4z, 1pxs, 1jv6, 1pxr, 1qkp, 1qko, 1brd, 1s54, 1s53, 3han, 3hap, 3haq, 2wjk, 3har, 2wjl, 3has, 1c3w, 1bm1, 1q5i, 1kme, 2ntu, 2ntw, 1s51, 1py6, 1vjm, 1tn5, 1x0i, 1x0k, 1tn0, 3utw, 3utx, 1xji, 3uty]
MVXDVXAKVGFGFVLLR	MR16	YAXWLXTXPLXXXXLXL	YL16	6	2	[1vgo]
MVXDVXAKVGXGXILLR	MR16	FKXLRNVTVVLWSAYXV	FV16	6	5	[1s8l, 1e0p, 1s8j, 1pxs, 1jv7, 1jv6, 1pxr, 4hwl, 1qkp, 1qko, 1s54, 1s53, 1mgy, 3hao, 3haq, 3har, 2wjl, 3has, 1c3w, 1q5i, 1kme, 2ntu, 2ntw, 1s51, 1py6, 2i20, 1vjm, 1tn5, 1x0k, 1tn0, 3utx, 3uty]
MVXDVXAKVGFGFVLLR	MR16	TLTALVAVLWTAYPIXW	TW16	6	5	[2z55, 1vgo]
MVXDVXAKVGFGFVLLR	MR16	IGTLLMLIGTFYFIARG	IG16	6	0	[2z55, 1vgo]
MVXDVXAKVGFGFVLLR	MR16	TALVAVLWTAYPILWIV	TV16	6	5	[2z55, 1vgo]
MMVSALVVFIAGYHYFR	MR16	IADVLAKAGYGVLIYNI	II16	1	6	[3ddl]
MMVSALVVFIAGYHYFR	MR16	RYVDWLLTVPLLTVELV	RV16	1	2	[3ddl]
MVXDVXAKVGXGXILLR	MR16	AIAFTMXLSMLLGYGLT	AT16	6	1	[4hwl, 1at9]
MVXDVXAKVGXGXILLR	MR16	PAIAFTMXLSMLLGYGL	PL16	6	1	[4hwl, 1at9, 1qkp, 1kme, 1r2n, 1r84, 3han, 3hap, 3har, 3utx, 1xji, 3has]
MVXDVXAKVGXGXILLR	MR16	LXXAIAFTMXLSMLLGY	LY16	6	1	[1at9, 1kme, 1r2n, 1r84, 4hwl, 1qkp, 3han, 3hap, 3har, 3utx, 1xji, 3uty, 3has]
MVXDVXAKVGXGXILLR	MR16	AXWLFTTXLXXXXLXLL	AL16	6	2	[1brx, 1c3w, 1bm1, 1e0p, 1q5i, 1kme, 2ntu, 1pxs, 1jv6, 1pxr, 1vjm, 1qkp, 1tn5, 1qko, 1brd, 1s54, 1s53, 1x0k, 1tn0, 2wjl, 3has]
MVXDVXAKVGXGXILLR	MR16	AXYAXWLFTTXLXXXXL	AL16	6	2	[1brx, 1at9, 1e0p, 1r2n, 1r84, 1f4z, 1pxs, 1pxr, 4hwl, 1qkp, 1qko, 1s54, 1s53, 1o0a, 3han, 1kg8, 3hap, 3haq, 2wjk, 3har, 2wjl, 3has, 1c3w, 1bm1, 1q5i, 1kme, 2ntu, 2ntw, 1s51, 1py6, 4ov0, 1vjm, 1tn5, 1x0i, 1x0k, 1tn0, 3utw, 3utx, 1xji, 3uty]
MVXDVXAKVGFGFVLLR	MR16	AXWLFTTXLXXXXLXLL	AL16	6	2	[1vgo]
MVXDVXAKVGFGFVLLR	MR16	AXYAXWLFTTXLXXXXL	AL16	6	2	[2z55, 1vgo]
MVXDVXAKVGXGXILLR	MR16	TVVLWSAYXVVWLIGSE	TE16	6	5	[1at9, 1q5i, 1r2n, 1r84, 1pxr, 4hwl, 3han, 3hap, 1tn0, 3har, 3utx, 1xji, 3has, 3uty]
MVXDVXAKVGFGFVLLR	MR16	YAITILVPGIASAAYXA	YA16	6	1	[2z55, 1vgo]
MVXDVXAKVGFGFVLLR	MR16	NTLTALVAVLWTAYPIL	NL16	6	5	[1vgo]
MVXDVXAKVGXGXILLR	MR16	VPLNIETLLFMVLDVSA	VA16	6	6	[1r2n, 1r84]
MVXDVXAKVGXGXILLR	MR16	KKFYAIXTLVPAIAFTM	KM16	6	1	[2ntu, 1s54, 1s53]
MVXDVXAKVGFGFVLLR	MR16	EYYAITILVPGIASAAY	EY16	6	1	[1vgo]
MVXDVXAKVGFGFVLLR	MR16	GIGTLLMLIGTFYFIAR	GR16	6	0	[2z55, 1vgo]
MVXDVXAKVGFGFVLLR	MR16	TILVPGIASAAYLXMFF	TF16	6	1	[2z55, 1vgo]
MMVSALVVFIAGYHYFR	MR16	YXIADVLAKAGYGVLXY	YY16	1	6	[3ddl]
MMVSALVVFIAGYHYFR	MR16	GYTIADVLAKAGYGXLI	GI16	1	6	[3ddl]
MVXDVXAKVGXGXILLR	MR16	PFYAITTLVPAIAFTMY	PY16	6	1	[1tn5]
MMVSALVVFIAGYHYFR	MR16	DVLAKAGYGVLIYNIAK	DK16	1	6	[3ddl]
MMVSALVVFIAGYHYFR	MR16	TIADVLAKAGYGVLIYN	TN16	1	6	[3ddl]
MMVSALVVFIAGYHYFR	MR16	TVATMTASFVFFVLARN	TN16	1	0	[3ddl]
MVXDVXAKVGXGXILLR	MR16	DWLFTTPLLLLDLALLV	DV16	6	2	[1brx]
MMVSALVVFIAGYHYFR	MR16	VATMTASFVFFVLARNN	VN16	1	0	[3ddl]
MVXDVXAKVGXGXILLR	MR16	PLNIETLLFMVLDVSAK	PK16	6	6	[1r2n, 1r84]
MVXDVXAKVGXGXILLR	MR16	EWIWLALGTALMGLGXL	EL16	6	0	[4hwl, 1r2n, 1r84]
MMVSALVVFIAGYHYFR	MR16	DWLLTVPLLTVELVLVM	DM16	1	2	[3ddl]
MMVSALVVFIAGYHYFR	MR16	FTVATMTASFVFFVLAR	FR16	1	0	[3ddl]
VLRNVTVVLWSAYXVVW	VW16	NXTVVLWSAYXVVWLXG	NG16	5	5	[1brx, 1at9, 1e0p, 1r84, 1r2n, 4hyx, 1f4z, 1pxs, 1pxr, 4hwl, 1qkp, 1qko, 1brd, 1s54, 1s53, 1o0a, 3han, 3hao, 1kg8, 3hap, 3haq, 2wjk, 3har, 2wjl, 3has, 1c3w, 1bm1, 2ntu, 1kme, 2ntw, 1s52, 1s51, 1py6, 4ov0, 2i20, 1vjm, 1tn5, 1x0k, 3utv, 1tn0, 3utw, 3utx, 1xji, 3uty, 4fpd]
VLRNVTVVLWSAYXVVW	VW16	NIETLLFMVLDVSAKVG	NG16	5	6	[1s52, 1r84, 1r2n, 4hyx, 4hwl, 1qkp, 3han, 3hap, 3utv, 3haq, 3utw, 3har, 3utx, 1xji, 3has, 3uty]
VLRNVTVVLWSAYXVVW	VW16	LNIETLXFMVLDVSAKV	LV16	5	6	[1r84, 1r2n, 3utv]
VLRNVTVVLWSAYXVVW	VW16	AXSTAAMLYXLYVXFFG	AG16	5	4	[1s8l, 1at9, 1e0p, 1s8j, 1r84, 1r2n, 1pxs, 1jv7, 1pxr, 1jv6, 4hwl, 1s54, 1s53, 1o0a, 3han, 3hao, 1kg8, 3hap, 3haq, 3har, 2wjk, 3has, 2wjl, 1q5i, 1tn5, 3utv, 1tn0, 3utw, 3utx, 3uty, 4fpd, 4hyx, 1f4z, 1qkp, 1qko, 1brd, 1mgy, 1c3w, 1bm1, 2ntu, 1kme, 2ntw, 1s52, 1s51, 1py6, 2i20, 1vjm, 1x0i, 1x0k, 1xji]
VLRNVTVVLWSAYXVVW	VW16	VWWXISTAAMLXXLXXL	VL16	5	4	[1brx, 1at9, 1e0p, 1r84, 1r2n, 4hyx, 1f4z, 1pxs, 1pxr, 4hwl, 1qkp, 1qko, 1s54, 1s53, 1o0a, 3han, 3hao, 1kg8, 3hap, 3haq, 3har, 2wjk, 2wjl, 1c3w, 1bm1, 2ntu, 1kme, 2ntw, 1s52, 1s51, 1py6, 4ov0, 2i20, 1vjm, 1tn5, 1x0k, 3utv, 1tn0, 3utw, 3utx, 1xji, 3uty, 4fpd]
VLRNVTVVLWSAYXVVW	VW16	RYAXWLFTTXLLXLXLA	RA16	5	2	[1brx, 1at9, 1e0p, 1r84, 1r2n, 4hyx, 1f4z, 1pxs, 1pxr, 4hwl, 1qkp, 1qko, 1brd, 1s54, 1s53, 1o0a, 3han, 1kg8, 3hap, 3haq, 2wjk, 3har, 2wjl, 3has, 1c3w, 1bm1, 2ntu, 1kme, 2ntw, 1s52, 1s51, 1py6, 4ov0, 1vjm, 1tn5, 1x0i, 1x0k, 3utv, 1tn0, 3utw, 3utx, 1xji, 3uty]
VLRNVTVVLWSAYXVVW	VW16	STAAMLYXLYVXFFGFT	ST16	5	4	[1s8l, 1at9, 1e0p, 1s8j, 1r84, 1r2n, 4hyx, 1pxs, 1jv7, 1pxr, 1jv6, 4hwl, 1qkp, 1qko, 1s54, 1s53, 1mgy, 3han, 3hao, 3hap, 3haq, 3har, 3has, 1bm1, 1q5i, 1kme, 1s52, 1s51, 1py6, 1vjm, 1tn5, 1x0i, 1x0k, 3utv, 1tn0, 3utw, 3utx, 1xji, 3uty]
VLRNVTVVLWSAYXVVW	VW16	WXISTAAMLYXLYXXFF	WF16	5	4	[1s8l, 1at9, 1e0p, 1s8j, 1r84, 1r2n, 1pxs, 1jv7, 1pxr, 1jv6, 4hwl, 1s54, 1s53, 1o0a, 3han, 3hao, 1kg8, 3hap, 3haq, 3har, 2wjk, 3has, 2wjl, 1q5i, 1tn5, 3utv, 1tn0, 3utw, 3utx, 3uty, 4fpd, 4hyx, 1f4z, 1qkp, 1qko, 1c3w, 1bm1, 2ntu, 1kme, 2ntw, 1s52, 1s51, 1py6, 4ov0, 2i20, 1vjm, 1x0i, 1x0k, 1xji]
VLRNVTVVLWSAYXVVW	VW16	WWXISTAAMLYXLYXXF	WF16	5	4	[1brx, 1s8l, 1at9, 1e0p, 1s8j, 1r84, 1r2n, 4hyx, 1f4z, 1pxs, 1pxr, 4hwl, 1qkp, 1qko, 1s54, 1s53, 1o0a, 3han, 3hao, 1kg8, 3hap, 3haq, 2wjk, 3har, 3has, 2wjl, 1c3w, 1bm1, 1q5i, 2ntu, 1kme, 2ntw, 1s52, 1s51, 1py6, 4ov0, 2i20, 1vjm, 1tn5, 1x0i, 1x0k, 3utv, 1tn0, 3utw, 3utx, 1xji, 3uty, 4fpd]
VLRNVTVVLWSAYXVVW	VW16	VXLWSAYXVVWLIGSEG	VG16	5	5	[1s52, 1r84, 1r2n, 1pxr, 4hwl, 3han, 3hap, 3utv, 1tn0, 3har, 3utx, 1xji, 3has, 3uty]
VLRNVTVVLWSAYXVVW	VW16	VTVVLWSAYXVVWLIGS	VS16	5	5	[1brx, 1at9, 1bm1, 1s52, 1r84, 1r2n, 1pxr, 4hwl, 3han, 3hap, 3utv, 1tn0, 3har, 3utx, 1xji, 3has, 3uty]
VLRNVTVVLWSAYXVVW	VW16	VLDVXAKVGFGLILLRS	VS16	5	6	[1brx, 1c3w, 1at9, 1bm1, 1q5i, 1e0p, 2ntu, 1kme, 1pxs, 2i20, 1pxr, 1vjm, 1tn5, 1qko, 1s54, 1s53, 1x0k, 3hao, 1tn0]
VLRNVTVVLWSAYXVVW	VW16	RXVWWAISTAAXLYXLY	RY16	5	4	[1e0p, 1r84, 1r2n, 1f4z, 1pxs, 1pxr, 4hwl, 1qko, 1s54, 1s53, 1o0a, 3hao, 1kg8, 3har, 2wjk, 2wjl, 1c3w, 2ntu, 1kme, 2ntw, 1s52, 1s51, 1py6, 4ov0, 2i20, 1vjm, 1tn5, 1x0k, 1tn0, 3utx, 3uty, 4fpd]
VLRNVTVVLWSAYXVVW	VW16	YAXWLXTXPLXXXXLXL	YL16	5	2	[1brx, 1at9, 1e0p, 1r84, 1r2n, 4hyx, 1f4z, 1pxs, 1pxr, 1qkp, 1qko, 1brd, 1s54, 1s53, 3han, 3hap, 3haq, 2wjk, 3har, 2wjl, 3has, 1c3w, 1bm1, 2ntu, 1kme, 2ntw, 1s52, 1s51, 1py6, 1vjm, 1tn5, 1x0i, 1x0k, 3utv, 1tn0, 3utw, 3utx, 1xji, 3uty]
VLRNVTVVLWSAYXVVW	VW16	FVWWAISTAAMLYXLYV	FV16	5	4	[1brx, 1at9, 1e0p, 1r84, 1r2n, 4hyx, 1f4z, 1pxs, 1pxr, 4hwl, 1qkp, 1qko, 1s54, 1s53, 1o0a, 3han, 3hao, 1kg8, 3hap, 3haq, 2wjk, 3har, 2wjl, 3has, 1c3w, 1bm1, 2ntu, 1kme, 2ntw, 1s52, 1s51, 1py6, 4ov0, 2i20, 1vjm, 1tn5, 1x0k, 3utv, 1tn0, 3utw, 3utx, 1xji, 3uty, 4fpd]
VLRNVTVVLWSAYXVVW	VW16	TVVLWSAYXVVWLIGSE	TE16	5	5	[1at9, 1s52, 1r84, 1r2n, 1pxr, 4hwl, 3han, 3hap, 3utv, 1tn0, 3har, 3utx, 1xji, 3has, 3uty]
VLRNVTVVLWSAYXVVW	VW16	VWWAISTAAMLYILYVA	VA16	5	4	[3has]
VLRNVTVVLWSAYXVVW	VW16	VPLNIETLLFMVLDVSA	VA16	5	6	[1r84, 1r2n]
VLRNVTVVLWSAYXVVW	VW16	AXYAXWLFTTXLXXXXL	AL16	5	2	[1brx, 1at9, 1e0p, 1r84, 1r2n, 4hyx, 1f4z, 1pxs, 1pxr, 4hwl, 1qkp, 1qko, 1s54, 1s53, 1o0a, 3han, 1kg8, 3hap, 3haq, 2wjk, 3har, 2wjl, 3has, 1c3w, 1bm1, 2ntu, 1kme, 2ntw, 1s52, 1s51, 1py6, 4ov0, 1vjm, 1tn5, 1x0i, 1x0k, 3utv, 1tn0, 3utw, 3utx, 1xji, 3uty]
VLRNVTVVLWSAYXVVW	VW16	AXWLFTTXLXXXXLXLL	AL16	5	2	[1brx, 1c3w, 1bm1, 1e0p, 2ntu, 1kme, 1pxs, 1pxr, 1vjm, 1tn5, 1qkp, 1qko, 1brd, 1s54, 1s53, 1x0k, 1tn0, 2wjl, 3has]
VLRNVTVVLWSAYXVVW	VW16	TAAMLYILYVLFFGFTS	TS16	5	4	[1qkp, 1s52, 3utv]
VLRNVTVVLWSAYXVVW	VW16	LDVSAKVGFGLILLRSR	LR16	5	6	[1brx]
VLRNVTVVLWSAYXVVW	VW16	QGTILAXVGADGIMIGT	QT16	5	3	[1s8l, 1s8j, 1kme, 1r84, 1r2n, 4hyx, 1jv7, 1jv6, 1qkp, 1s54, 1s53, 1x0i, 1mgy, 3han, 3utv, 3haq, 1tn0, 3utw, 1xji, 3has, 3uty]
VLRNVTVVLWSAYXVVW	VW16	DTLLFMVLDVSAKVGFG	DG16	5	6	[2wjk]
VLRNVTVVLWSAYXVVW	VW16	DQGTILAXVGADGIMIG	DG16	5	3	[1s8l, 1s8j, 1kme, 1r84, 1r2n, 4hyx, 1jv7, 1jv6, 1qkp, 1s54, 1s53, 1x0i, 1mgy, 3han, 3utv, 3haq, 1tn0, 3utw, 1xji, 3has, 3uty]
VLRNVTVVLWSAYXVVW	VW16	DWLFTTPLLLLDLALLV	DV16	5	2	[1brx]
VLRNVTVVLWSAYXVVW	VW16	QTLLFMVLDVSAKVGFG	QG16	5	6	[1f4z]
VLRNVTVVLWSAYXVVW	VW16	PLNIETLLFMVLDVSAK	PK16	5	6	[1r84, 1r2n, 3utv]
RNVTVVLWSAYXVVWLI	RI16	LNIETLXFMVLDVSAKV	LV16	5	6	[1r84, 1r2n, 3utv]
RNVTVVLWSAYXVVWLI	RI16	NXTVVLWSAYXVVWLXG	NG16	5	5	[1m0k, 1at9, 1e0p, 1r84, 1r2n, 1pxs, 1pxr, 1ap9, 4hwl, 1s54, 1s53, 1o0a, 3han, 3hao, 1kg9, 1kg8, 3hap, 3haq, 2wjk, 3har, 2wjl, 3has, 1q5j, 2zzl, 1f50, 3nsb, 1tn5, 3utv, 1tn0, 3utw, 3utx, 3uty, 4fpd, 1brx, 1brr, 1p8i, 1fbk, 1ucq, 4hyx, 1f4z, 1ixf, 1qkp, 3vi0, 1qko, 1brd, 1p8h, 1qm8, 4md2, 2zfe, 4md1, 1iw6, 3ns0, 1c3w, 1bm1, 2ntu, 1kme, 2ntw, 1s52, 1s51, 1py6, 4ov0, 1iw9, 2i20, 1vjm, 1x0s, 3mbv, 1x…
RNVTVVLWSAYXVVWLI	RI16	NIETLLFMVLDVSAKVG	NG16	5	6	[1brr, 1s52, 1r84, 1r2n, 4hyx, 4hwl, 1qkp, 3han, 3hap, 3utv, 3haq, 3utw, 3har, 3utx, 1xji, 3has, 3uty]
RNVTVVLWSAYXVVWLI	RI16	AXSTAAMLYXLYVXFFG	AG16	5	4	[1at9, 1e0p, 1s8j, 1r84, 1r2n, 4hyx, 1f4z, 1pxs, 1pxr, 4hwl, 1qkp, 1qko, 1brd, 1s54, 1s53, 1o0a, 1p8h, 3han, 3hao, 1kg8, 3hap, 3haq, 3har, 2wjk, 3has, 2wjl, 1c3w, 1bm1, 1q5i, 2ntu, 1kme, 2ntw, 1s52, 1s51, 1py6, 2i20, 1vjm, 1tn5, 1x0k, 3utv, 1tn0, 3utw, 3utx, 1xji, 3uty, 4fpd]
RLLLLATWGFYPIAYMI	RI16	ADVLAXAGYGVLIYNIA	AA16	5	6	[3ddl]
RNVTVVLWSAYXVVWLI	RI16	VWWXISTAAMLXXLXXL	VL16	5	4	[1m0k, 1at9, 1e0p, 1r84, 1r2n, 1pxs, 1pxr, 1ap9, 4hwl, 1s54, 1s53, 1o0a, 3han, 3hao, 1kg9, 1kg8, 3hap, 3haq, 3har, 2wjk, 2wjl, 1q5j, 2zzl, 1f50, 3nsb, 1tn5, 3utv, 1tn0, 3utw, 3utx, 3uty, 4fpd, 1brx, 1brr, 1p8i, 1fbk, 1ucq, 4hyx, 1f4z, 1ixf, 1qkp, 3vi0, 1qko, 1p8h, 1qm8, 4md2, 2zfe, 4md1, 1iw6, 3ns0, 1c3w, 1bm1, 2ntu, 1kme, 2ntw, 1s52, 1s51, 1py6, 4ov0, 1iw9, 2i20, 1vjm, 1x0s, 1qhj, 3mbv, 1x0k, 1x…
RNVTVVLWSAYXVVWLI	RI16	RYAXWLFTTXLLXLXLA	RA16	5	2	[1brx, 1at9, 1e0p, 1r84, 1r2n, 4hyx, 1f4z, 1pxs, 1pxr, 4hwl, 1qkp, 1qko, 1brd, 1s54, 1s53, 1o0a, 1p8h, 3han, 1kg8, 3hap, 3haq, 2wjk, 3har, 4md2, 2wjl, 3has, 4md1, 1c3w, 1bm1, 2ntu, 1kme, 1f50, 2ntw, 1s52, 1s51, 1py6, 4ov0, 1vjm, 1tn5, 3mbv, 1x0k, 3utv, 1tn0, 3utw, 3utx, 1xji, 3uty]
RNVTVVLWSAYXVVWLI	RI16	STAAMLYXLYVXFFGFT	ST16	5	4	[1at9, 1e0p, 1s8j, 1r84, 1r2n, 4hyx, 1pxs, 1pxr, 4hwl, 1qkp, 1qko, 1s54, 1s53, 3han, 3hao, 3hap, 3haq, 3har, 3has, 1bm1, 1q5i, 1kme, 1s52, 1s51, 1py6, 1vjm, 1tn5, 1x0k, 3utv, 1tn0, 3utw, 3utx, 1xji, 3uty]
RNVTVVLWSAYXVVWLI	RI16	WWXISTAAMLYXLYXXF	WF16	5	4	[1m0k, 1at9, 1e0p, 1s8j, 1r84, 1r2n, 1pxs, 1pxr, 1ap9, 4hwl, 1s54, 1s53, 1o0a, 3han, 3hao, 1kg9, 1kg8, 3hap, 3haq, 2wjk, 3har, 3has, 2wjl, 1q5j, 1q5i, 1f50, 3nsb, 1tn5, 3utv, 1tn0, 3utw, 3utx, 3uty, 4fpd, 1brx, 1brr, 1p8i, 1fbk, 1ucq, 4hyx, 1f4z, 1qkp, 3vi0, 1qko, 1p8h, 4md2, 2zfe, 4md1, 1iw6, 3ns0, 1c3w, 1bm1, 2ntu, 1kme, 2ntw, 1s52, 1s51, 1py6, 4ov0, 1iw9, 2i20, 1vjm, 1x0s, 3mbv, 1x0k, 1xji]
RLLLLATWGFYPIAYMI	RI16	WGFLSTIPFVWILYXLF	WF16	5	4	[3ddl]
RNVTVVLWSAYXVVWLI	RI16	WXISTAAMLYXLYXXFF	WF16	5	4	[1at9, 1e0p, 1s8j, 1r84, 1r2n, 1pxs, 1pxr, 4hwl, 1s54, 1s53, 1o0a, 3han, 3hao, 1kg8, 3hap, 3haq, 3har, 2wjk, 3has, 2wjl, 1q5j, 1q5i, 1tn5, 3utv, 1tn0, 3utw, 3utx, 3uty, 4fpd, 1fbk, 1ucq, 4hyx, 1f4z, 1qkp, 1qko, 1p8h, 4md2, 4md1, 1c3w, 1bm1, 2ntu, 1kme, 2ntw, 1s52, 1s51, 1py6, 4ov0, 2i20, 1vjm, 3mbv, 1x0k, 1xji]
RNVTVVLWSAYXVVWLI	RI16	VLDVXAKVGFGLILLRS	VS16	5	6	[1brx, 1c3w, 1at9, 1bm1, 1q5i, 1e0p, 2ntu, 1kme, 1pxs, 2i20, 1pxr, 1vjm, 1tn5, 1qko, 1s54, 1s53, 1x0k, 3hao, 1tn0]
RNVTVVLWSAYXVVWLI	RI16	VTVVLWSAYXVVWLIGS	VS16	5	5	[1brx, 1at9, 1bm1, 1brr, 1s52, 1r84, 1r2n, 1pxr, 1ap9, 4hwl, 3han, 3hap, 3utv, 1tn0, 3har, 3utx, 1xji, 3has, 3uty]
RNVTVVLWSAYXVVWLI	RI16	VXLWSAYXVVWLIGSEG	VG16	5	5	[1brr, 1s52, 1r84, 1r2n, 1pxr, 1ap9, 4hwl, 3han, 3hap, 3utv, 1tn0, 3har, 3utx, 1xji, 3has, 3uty]
RNVTVVLWSAYXVVWLI	RI16	RXVWWAISTAAXLYXLY	RY16	5	4	[1e0p, 1r84, 1r2n, 1pxs, 1pxr, 1ap9, 4hwl, 1s54, 1s53, 1o0a, 3hao, 1kg9, 1kg8, 3har, 2wjk, 2wjl, 1q5j, 2zzl, 1f50, 3nsb, 1tn5, 1tn0, 3utx, 3uty, 4fpd, 1brr, 1fbk, 1ucq, 1f4z, 1ixf, 3vi0, 1qko, 1p8h, 4md2, 4md1, 3ns0, 1c3w, 2ntu, 1kme, 2ntw, 1s52, 1s51, 1py6, 4ov0, 1iw9, 2i20, 1vjm, 3mbv, 1x0k]
RNVTVVLWSAYXVVWLI	RI16	FVWWAISTAAMLYXLYV	FV16	5	4	[1m0k, 1at9, 1e0p, 1r84, 1r2n, 1pxs, 1pxr, 1ap9, 4hwl, 1s54, 1s53, 1o0a, 3han, 3hao, 1kg9, 1kg8, 3hap, 3haq, 2wjk, 3har, 2wjl, 3has, 1q5j, 2zzl, 1f50, 3nsb, 1tn5, 3utv, 1tn0, 3utw, 3utx, 3uty, 4fpd, 1brx, 1brr, 1p8i, 1fbk, 1ucq, 4hyx, 1f4z, 1ixf, 1qkp, 3vi0, 1qko, 1p8h, 1qm8, 4md2, 2zfe, 4md1, 1iw6, 3ns0, 1c3w, 1bm1, 2ntu, 1kme, 2ntw, 1s52, 1s51, 1py6, 4ov0, 1iw9, 2i20, 1vjm, 1x0s, 3mbv, 1x0k, 1x…
RNVTVVLWSAYXVVWLI	RI16	YAXWLXTXPLXXXXLXL	YL16	5	2	[1brx, 1at9, 1e0p, 1r84, 1r2n, 4hyx, 1f4z, 1pxs, 1pxr, 1qkp, 1qko, 1brd, 1s54, 1s53, 3han, 3hap, 3haq, 2wjk, 3har, 2wjl, 3has, 1c3w, 1bm1, 2ntu, 1kme, 2ntw, 1s52, 1s51, 1py6, 1vjm, 1tn5, 1x0k, 3utv, 1tn0, 3utw, 3utx, 1xji, 3uty]
RNVTVVLWSAYXVVWLI	RI16	YRXVWWAISTAAXLYIL	YL16	5	4	[1ap9]
RLLLLATWGFYPIAYMI	RI16	IADVLAKAGYGVLIYNI	II16	5	6	[3ddl]
RNVTVVLWSAYXVVWLI	RI16	TVVLWSAYXVVWLIGSE	TE16	5	5	[1at9, 1brr, 1s52, 1r84, 1r2n, 1pxr, 1ap9, 4hwl, 3han, 3hap, 3utv, 1tn0, 3har, 3utx, 1xji, 3has, 3uty]
RNVTVVLWSAYXVVWLI	RI16	VLWSAYPVVWLIGSEGA	VA16	5	5	[1brr]
RNVTVVLWSAYXVVWLI	RI16	VWWAISTAAMLYILYVA	VA16	5	4	[3has]
RNVTVVLWSAYXVVWLI	RI16	VPLNIETLLFMVLDVSA	VA16	5	6	[1r84, 1r2n]
RNVTVVLWSAYXVVWLI	RI16	AXWLFTTXLXXXXLXLL	AL16	5	2	[1brx, 1c3w, 1bm1, 1e0p, 2ntu, 1kme, 1pxs, 1pxr, 1vjm, 1tn5, 1qkp, 1qko, 1brd, 1s54, 1s53, 1x0k, 1tn0, 2wjl, 3has]
RLLLLATWGFYPIAYMI	RI16	YXIADVLAKAGYGVLXY	YY16	5	6	[3ddl]
RLLLLATWGFYPIAYMI	RI16	GYTIADVLAKAGYGXLI	GI16	5	6	[3ddl]
RNVTVVLWSAYXVVWLI	RI16	TAAMLYILYVLFFGFTS	TS16	5	4	[1qkp, 1s52, 3utv]
RNVTVVLWSAYXVVWLI	RI16	LDVSAKVGFGLILLRSR	LR16	5	6	[1brx]
RLLLLATWGFYPIAYMI	RI16	TIADVLAKAGYGVLIYN	TN16	5	6	[3ddl]
RLLLLATWGFYPIAYMI	RI16	DVLAKAGYGVLIYNIAK	DK16	5	6	[3ddl]
RNVTVVLWSAYXVVWLI	RI16	QGTILAXVGADGIMIGT	QT16	5	3	[1s8j, 1kme, 1r84, 1r2n, 4hyx, 1qkp, 1s54, 1s53, 3han, 3utv, 3haq, 1tn0, 3utw, 1xji, 3has, 3uty]
RNVTVVLWSAYXVVWLI	RI16	DTLLFMVLDVSAKVGFG	DG16	5	6	[2wjk]
RNVTVVLWSAYXVVWLI	RI16	DQGTILAXVGADGIMIG	DG16	5	3	[1s8j, 1kme, 1r84, 1r2n, 4hyx, 1qkp, 1s54, 1s53, 3han, 3utv, 3haq, 1tn0, 3utw, 1xji, 3has, 3uty]
RNVTVVLWSAYXVVWLI	RI16	QTLLFMVLDVSAKVGFG	QG16	5	6	[1f50, 1f4z]
RNVTVVLWSAYXVVWLI	RI16	DWLFTTPLLLLDLALLV	DV16	5	2	[1brx]
RNVTVVLWSAYXVVWLI	RI16	PLNIETLLFMVLDVSAK	PK16	5	6	[1r84, 1r2n, 3utv]
RLLLLATWGFYPIAYMI	RI16	FLSTIPFVWILYILFTQ	FQ16	5	4	[3ddl]
NIETLLFMVLDVSAKVG	NG16	WIWLALGTALMGLGXLY	WY16	6	0	[1brr, 1s52, 1r2n, 1r84, 4hyx, 4hwl, 1qkp, 3han, 3hap, 3utv, 3haq, 3utw, 3har, 3utx, 1xji, 3has, 3uty]
NIETLLFMVLDVSAKVG	NG16	ALGTALMGLGXLYFLVK	AK16	6	0	[1brr, 1s52, 1r2n, 1r84, 4hyx, 4hwl, 1qkp, 3han, 3hap, 3haq, 3utw, 3har, 3utx, 1xji, 3has, 3uty]
NIETLLFMVLDVSAKVG	NG16	GTALMGLGXLYFLVKGM	GM16	6	0	[1r2n, 1r84, 4hyx, 3han, 3hap, 3haq, 3utw, 3har, 3utx, 1xji, 3has, 3uty]
NXTVXLWAIYPFIWXXG	NG16	VDVALIVYLDLVTKVGF	VF16	5	6	[3qap, 3qdc, 2ksy, 1jgj]
NXTVXLWAIYPFIWXXG	NG16	VALIVYLDLVTKVGFGF	VF16	5	6	[4gyc, 3qap, 3qdc, 2ksy, 1jgj]
NIETLLFMVLDVSAKVG	NG16	LNIETLXFMVLDVSAKV	LV16	6	6	[1r2n, 1r84, 3utv]
NXTVVLWSAYXVVWLXG	NG16	LNIETLXFMVLDVSAKV	LV16	5	6	[1r84, 1r2n, 3utv]
NIETLLFMVLDVSAKVG	NG16	LXLGTALMGLGXLYXXV	LV16	6	0	[1brr, 1s52, 1r2n, 1r84, 4hyx, 4hwl, 1qkp, 3han, 3hap, 3utv, 3haq, 3utw, 3har, 3utx, 1xji, 3has, 3uty]
NXTVXLWAIYPFIWXXG	NG16	LFGMGAVAFXGLVYXLV	LV16	5	4	[4gyc, 3qap, 3qdc, 2ksy, 1jgj]
NIETLLFMVLDVSAKVG	NG16	LGTAXMGLGXLXFLVKG	LG16	6	0	[1r2n, 1r84, 4hyx, 4hwl, 1qkp, 3han, 3hap, 3haq, 3utw, 3har, 3utx, 1xji, 3has, 3uty]
NXTVXLWAIYPFIWXXG	NG16	LXILXGINLXLVAATLG	LG16	5	1	[4gyc]
NXTVVLWSAYXVVWLXG	NG16	KVLRNVTVVLWSAYXVV	KV16	5	5	[1brx, 1e0p, 1r84, 1r2n, 4hyx, 1f4z, 1pxs, 1pxr, 4hwl, 1qkp, 1qko, 1s54, 1s53, 1o0a, 3han, 3hao, 3hap, 3haq, 2wjk, 3har, 2wjl, 3has, 1c3w, 1bm1, 2ntu, 1kme, 2ntw, 1s52, 1s51, 1py6, 2i20, 1vjm, 1tn5, 1x0k, 3utv, 1tn0, 3utw, 3utx, 1xji, 3uty]
NIETLLFMVLDVSAKVG	NG16	KVLRNVTVVLWSAYXVV	KV16	6	5	[1s52, 1r2n, 1r84, 4hyx, 4hwl, 1qkp, 3han, 3hap, 3utv, 3haq, 3utw, 3har, 3utx, 1xji, 3has, 3uty]
NIETLLFMVLDVSAKVG	NG16	TLXXAIAFTMXLSMLLG	TG16	6	1	[1brr, 1s52, 1r2n, 1r84, 4hwl, 1qkp, 3han, 3hap, 3har, 3utx, 1xji, 3has, 3uty]
NIETLLFMVLDVSAKVG	NG16	TXXMXLGXLYFLVKGMG	TG16	6	0	[3haq, 3utw, 3har]
NIETLLFMVLDVSAKVG	NG16	AXAIAFTMYLSMLLGYG	AG16	6	1	[3han]
NXTVVLWSAYXVVWLXG	NG16	AXSTAAMLYXLYVXFFG	AG16	5	4	[1at9, 1e0p, 1r84, 1r2n, 4hyx, 1f4z, 1pxs, 1pxr, 4hwl, 1qkp, 1qko, 1brd, 1s54, 1s53, 1o0a, 1p8h, 3han, 3hao, 1kg8, 3hap, 3haq, 3har, 2wjk, 3has, 2wjl, 1c3w, 1bm1, 1q5i, 2ntu, 1kme, 2ntw, 1s52, 1s51, 1py6, 2i20, 1vjm, 1tn5, 1x0k, 3utv, 1tn0, 3utw, 3utx, 1xji, 3uty, 4fpd]
NIETLLFMVLDVSAKVG	NG16	VWWXISTAAMLXXLXXL	VL16	6	4	[1brr, 1s52, 1r2n, 1r84, 4hyx, 4hwl, 1qkp, 3han, 3hap, 3utv, 3utw, 3utx, 1xji, 3uty]
NXTVVLWSAYXVVWLXG	NG16	VWWXISTAAMLXXLXXL	VL16	5	4	[1m0k, 1at9, 1e0p, 1r84, 1r2n, 1pxs, 1pxr, 1ap9, 4hwl, 1s54, 1s53, 1o0a, 3han, 3hao, 1kg9, 1kg8, 3hap, 3haq, 3har, 2wjk, 2wjl, 1q5j, 2zzl, 1f50, 3nsb, 1tn5, 3utv, 1tn0, 3utw, 3utx, 3uty, 4fpd, 1brx, 1brr, 1p8i, 1fbk, 1ucq, 4hyx, 1f4z, 1ixf, 1qkp, 3vi0, 1qko, 1p8h, 1qm8, 4md2, 2zfe, 4md1, 1iw6, 3ns0, 1c3w, 1bm1, 2ntu, 1kme, 2ntw, 1s52, 1s51, 1py6, 4ov0, 1iw9, 2i20, 1vjm, 1x0s, 3mbv, 1x0k, 1xji]
NXTVXLWAIYPFIWXXG	NG16	LIVYLDLVTKVGFXFIA	LA16	5	6	[4gyc, 3qap, 3qdc, 2ksy, 1jgj]
NXTVVLWSAYXVVWLXG	NG16	STAAMLYXLYVXFFGFT	ST16	5	4	[1at9, 1e0p, 1r84, 1r2n, 4hyx, 1pxs, 1pxr, 4hwl, 1qkp, 1qko, 1s54, 1s53, 3han, 3hao, 3hap, 3haq, 3har, 3has, 1bm1, 1q5i, 1kme, 1s52, 1s51, 1py6, 1vjm, 1tn5, 1x0k, 3utv, 1tn0, 3utw, 3utx, 1xji, 3uty]
NIETLLFMVLDVSAKVG	NG16	WWXISTAAMLYXLYXXF	WF16	6	4	[1brr, 1s52, 1r2n, 1r84, 4hyx, 4hwl, 1qkp, 3han, 3hap, 3utv, 3utw, 3utx, 1xji, 3uty]
NXTVVLWSAYXVVWLXG	NG16	WXISTAAMLYXLYXXFF	WF16	5	4	[1at9, 1e0p, 1r84, 1r2n, 1pxs, 1pxr, 4hwl, 1s54, 1s53, 1o0a, 3han, 3hao, 1kg8, 3hap, 3haq, 3har, 2wjk, 3has, 2wjl, 1q5j, 1q5i, 1tn5, 3utv, 1tn0, 3utw, 3utx, 3uty, 4fpd, 1fbk, 1ucq, 4hyx, 1f4z, 1qkp, 1qko, 1p8h, 4md2, 4md1, 1c3w, 1bm1, 2ntu, 1kme, 2ntw, 1s52, 1s51, 1py6, 4ov0, 2i20, 1vjm, 3mbv, 1x0k, 1xji]
NXTVVLWSAYXVVWLXG	NG16	WWXISTAAMLYXLYXXF	WF16	5	4	[1m0k, 1at9, 1e0p, 1r84, 1r2n, 1pxs, 1pxr, 1ap9, 4hwl, 1s54, 1s53, 1o0a, 3han, 3hao, 1kg9, 1kg8, 3hap, 3haq, 2wjk, 3har, 3has, 2wjl, 1q5j, 1q5i, 1f50, 3nsb, 1tn5, 3utv, 1tn0, 3utw, 3utx, 3uty, 4fpd, 1brx, 1brr, 1p8i, 1fbk, 1ucq, 4hyx, 1f4z, 1qkp, 3vi0, 1qko, 1p8h, 4md2, 2zfe, 4md1, 1iw6, 3ns0, 1c3w, 1bm1, 2ntu, 1kme, 2ntw, 1s52, 1s51, 1py6, 4ov0, 1iw9, 2i20, 1vjm, 1x0s, 3mbv, 1x0k, 1xji]
NXTVVLWSAYXVVWLXG	NG16	VTVVLWSAYXVVWLIGS	VS16	5	5	[1brx, 1at9, 1bm1, 1brr, 1s52, 1r84, 1r2n, 1pxr, 1ap9, 4hwl, 3han, 3hap, 3utv, 1tn0, 3har, 3utx, 1xji, 3has, 3uty]
NXTVVLWSAYXVVWLXG	NG16	VLDVXAKVGFGLILLRS	VS16	5	6	[1brx, 1c3w, 1at9, 1bm1, 1e0p, 1q5i, 2ntu, 1kme, 1pxs, 2i20, 1pxr, 1vjm, 1tn5, 1qko, 1s54, 1s53, 1x0k, 3hao, 1tn0]
NIETLLFMVLDVSAKVG	NG16	VTVVLWSAYXVVWLIGS	VS16	6	5	[1brr, 1s52, 1r2n, 1r84, 4hwl, 3han, 3hap, 3utv, 3har, 3utx, 1xji, 3has, 3uty]
NIETLLFMVLDVSAKVG	NG16	VXLWSAYXVVWLIGSEG	VG16	6	5	[1brr, 1s52, 1r2n, 1r84, 4hwl, 3han, 3hap, 3utv, 3har, 3utx, 1xji, 3has, 3uty]
NXTVVLWSAYXVVWLXG	NG16	VXLWSAYXVVWLIGSEG	VG16	5	5	[1brr, 1s52, 1r84, 1r2n, 1pxr, 1ap9, 4hwl, 3han, 3hap, 3utv, 1tn0, 3har, 3utx, 1xji, 3has, 3uty]
NIETLLFMVLDVSAKVG	NG16	VXAIAFTMXLSMXLGYG	VG16	6	1	[4hwl, 1qkp, 1brr, 1s52, 1r2n, 1r84, 3hap, 3har, 3utx, 1xji, 3has, 3uty]
NIETLLFMVLDVSAKVG	NG16	KFYAIXTLVXXIAFTXY	KY16	6	1	[3haq]
NIETLLFMVLDVSAKVG	NG16	YAIXTLXXXIAFTXXLS	YS16	6	1	[4hwl, 1qkp, 1s52, 1r2n, 1r84, 4hyx, 3han, 3hap, 3haq, 3har, 1xji, 3has]
NIETLLFMVLDVSAKVG	NG16	AIXXLXXXIAFTXXLXM	AM16	6	1	[1brr, 1s52, 1r2n, 1r84, 4hyx, 4hwl, 1qkp, 3han, 3hap, 3haq, 3har, 1xji, 3has]
NXTVVLWSAYXVVWLXG	NG16	YRXVWWAISTAAXLYIL	YL16	5	4	[1ap9]
NXTVXLWAIYPFIWXXG	NG16	IVYLDLVTKVGFGFIAL	IL16	5	6	[4gyc, 3qap, 3qdc, 2ksy, 1jgj]
NIETLLFMVLDVSAKVG	NG16	IXTLXXXIAFTXXLSML	IL16	6	1	[1brr, 1s52, 1r2n, 1r84, 4hyx, 4hwl, 1qkp, 3han, 3hap, 3haq, 3har, 1xji, 3has]
NXTVVLWSAYXVVWLXG	NG16	FKXLRNVTVVLWSAYXV	FV16	5	5	[1e0p, 1pxs, 1pxr, 4hwl, 1qkp, 1qko, 1s54, 1s53, 3hao, 3haq, 3har, 2wjl, 3has, 1c3w, 2ntu, 1kme, 2ntw, 1s52, 1s51, 1py6, 2i20, 1vjm, 1tn5, 1x0k, 1tn0, 3utx, 3uty]
NIETLLFMVLDVSAKVG	NG16	FKXLRNVTVVLWSAYXV	FV16	6	5	[4hwl, 1qkp, 1s52, 3haq, 3har, 3utx, 3has, 3uty]
NXTVVLWSAYXVVWLXG	NG16	FVWWAISTAAMLYXLYV	FV16	5	4	[1m0k, 1at9, 1e0p, 1r84, 1r2n, 1pxs, 1pxr, 1ap9, 4hwl, 1s54, 1s53, 1o0a, 3han, 3hao, 1kg9, 1kg8, 3hap, 3haq, 2wjk, 3har, 2wjl, 3has, 1q5j, 2zzl, 1f50, 3nsb, 1tn5, 3utv, 1tn0, 3utw, 3utx, 3uty, 4fpd, 1brx, 1brr, 1p8i, 1fbk, 1ucq, 4hyx, 1f4z, 1ixf, 1qkp, 3vi0, 1qko, 1p8h, 1qm8, 4md2, 2zfe, 4md1, 1iw6, 3ns0, 1c3w, 1bm1, 2ntu, 1kme, 2ntw, 1s52, 1s51, 1py6, 4ov0, 1iw9, 2i20, 1vjm, 1x0s, 3mbv, 1x0k, 1x…
NIETLLFMVLDVSAKVG	NG16	FVWWAISTAAMLYXLYV	FV16	6	4	[1brr, 1s52, 1r2n, 1r84, 4hyx, 4hwl, 1qkp, 3han, 3hap, 3utv, 3utw, 3utx, 1xji, 3has, 3uty]
NXTVVLWSAYXVVWLXG	NG16	RXVWWAISTAAXLYXLY	RY16	5	4	[1e0p, 1r84, 1r2n, 1pxs, 1pxr, 1ap9, 4hwl, 1s54, 1s53, 1o0a, 3hao, 1kg9, 1kg8, 3har, 2wjk, 2wjl, 1q5j, 2zzl, 1f50, 3nsb, 1tn5, 1tn0, 3utx, 3uty, 4fpd, 1brr, 1fbk, 1ucq, 1f4z, 1ixf, 3vi0, 1qko, 1p8h, 4md2, 4md1, 3ns0, 1c3w, 2ntu, 1kme, 2ntw, 1s52, 1s51, 1py6, 4ov0, 1iw9, 2i20, 1vjm, 3mbv, 1x0k]
NIETLLFMVLDVSAKVG	NG16	RXVWWAISTAAXLYXLY	RY16	6	4	[4hwl, 1brr, 1s52, 1r2n, 1r84, 3utx, 3uty]
NXTVXLWAIYPFIWXXG	NG16	RYALFGMGAVAFXGLVY	RY16	5	4	[3qap, 3qdc, 2ksy, 1jgj]
NIETLLFMVLDVSAKVG	NG16	AIAFTMXLSMLLGYGLT	AT16	6	1	[4hwl, 1s52]
NIETLLFMVLDVSAKVG	NG16	PAIAFTMXLSMLLGYGL	PL16	6	1	[4hwl, 1qkp, 1brr, 1s52, 1r2n, 1r84, 3han, 3hap, 3har, 3utx, 1xji, 3has]
NXTVXLWAIYPFIWXXG	NG16	ALFGMGAVAFXXLVYYL	AL16	5	4	[4gyc, 3qap, 3qdc, 2ksy, 1jgj]
NXTVXLWAIYPFIWXXG	NG16	YLDLVTKVGFGFIALDA	YA16	5	6	[4gyc, 3qap, 3qdc, 1jgj]
NIETLLFMVLDVSAKVG	NG16	LXXAIAFTMXLSMLLGY	LY16	6	1	[1brr, 1s52, 1r2n, 1r84, 4hwl, 1qkp, 3han, 3hap, 3har, 3utx, 1xji, 3uty, 3has]
NIETLLFMVLDVSAKVG	NG16	TVVLWSAYXVVWLIGSE	TE16	6	5	[1brr, 1s52, 1r2n, 1r84, 4hwl, 3han, 3hap, 3utv, 3har, 3utx, 1xji, 3has, 3uty]
NXTVVLWSAYXVVWLXG	NG16	TVVLWSAYXVVWLIGSE	TE16	5	5	[1at9, 1brr, 1s52, 1r84, 1r2n, 1pxr, 1ap9, 4hwl, 3han, 3hap, 3utv, 1tn0, 3har, 3utx, 1xji, 3has, 3uty]
NXTVVLWSAYXVVWLXG	NG16	VWWAISTAAMLYILYVA	VA16	5	4	[3has]
NXTVVLWSAYXVVWLXG	NG16	VPLNIETLLFMVLDVSA	VA16	5	6	[1r84, 1r2n]
NIETLLFMVLDVSAKVG	NG16	VPLNIETLLFMVLDVSA	VA16	6	6	[1r2n, 1r84]
NXTVVLWSAYXVVWLXG	NG16	VLWSAYPVVWLIGSEGA	VA16	5	5	[1brr]
NIETLLFMVLDVSAKVG	NG16	VLWSAYPVVWLIGSEGA	VA16	6	5	[1brr]
NXTVXLWAIYPFIWXXG	NG16	YALFGMGAVAFXGLXYY	YY16	5	4	[4gyc, 3qap, 3qdc, 2ksy, 1jgj]
NXTVXLWAIYPFIWXXG	NG16	GMGAVAFXGLVYYLVGP	GP16	5	4	[4gyc, 3qap, 3qdc, 2ksy, 1jgj]
NIETLLFMVLDVSAKVG	NG16	RPEWIXLALGTALMGLG	RG16	6	0	[3utv]
NXTVXLWAIYPFIWXXG	NG16	FGMGAVAFXGLVYYLVG	FG16	5	4	[4gyc, 3qap, 3qdc, 2ksy, 1jgj]
NXTVXLWAIYPFIWXXG	NG16	MGAVAFXGLVYYLVGPM	MM16	5	4	[4gyc, 3qap, 3qdc, 2ksy, 1jgj]
NXTVXLWAIYPFIWXXG	NG16	GLIILLGIXLGLVAATL	GL16	5	1	[4gyc]
NXTVXLWAIYPFIWXXG	NG16	VYLDLVTKVGFGFIALD	VD16	5	6	[4gyc, 3qap, 3qdc, 2ksy, 1jgj]
NXTVXLWAIYPFIWXXG	NG16	ALIVYLDLVTKVGFGXI	AI16	5	6	[4gyc, 3qap, 3qdc, 2ksy, 1jgj]
NXTVVLWSAYXVVWLXG	NG16	TAAMLYILYVLFFGFTS	TS16	5	4	[1qkp, 1s52, 3utv]
NXTVVLWSAYXVVWLXG	NG16	LDVSAKVGFGLILLRSR	LR16	5	6	[1brx]
NXTVXLWAIYPFIWXXG	NG16	LGLXILLGINLGLVAAT	LT16	5	1	[4gyc]
NXTVVLWSAYXVVWLXG	NG16	QGTILAXVGADGIMIGT	QT16	5	3	[1kme, 1r84, 1r2n, 4hyx, 1qkp, 1s54, 1s53, 3han, 3utv, 3haq, 1tn0, 3utw, 1xji, 3has, 3uty]
NXTVXLWAIYPFIWXXG	NG16	DVALIVYLDLVTKVGFG	DG16	5	6	[4gyc, 3qap, 3qdc, 2ksy, 1jgj]
NXTVVLWSAYXVVWLXG	NG16	DTLLFMVLDVSAKVGFG	DG16	5	6	[2wjk]
NXTVVLWSAYXVVWLXG	NG16	DQGTILAXVGADGIMIG	DG16	5	3	[1kme, 1r84, 1r2n, 4hyx, 1qkp, 1s54, 1s53, 3han, 3utv, 3haq, 1tn0, 3utw, 1xji, 3has, 3uty]
NXTVVLWSAYXVVWLXG	NG16	QTLLFMVLDVSAKVGFG	QG16	5	6	[1f50, 1f4z]
NIETLLFMVLDVSAKVG	NG16	PLNIETLLFMVLDVSAK	PK16	6	6	[1r2n, 1r84, 3utv]
NXTVVLWSAYXVVWLXG	NG16	PLNIETLLFMVLDVSAK	PK16	5	6	[1r84, 1r2n, 3utv]
NIETLLFMVLDVSAKVG	NG16	EWIWLALGTALMGLGXL	EL16	6	0	[4hwl, 1s52, 1r2n, 1r84, 3utv]
WIWLALGTALMGLGXLY	WY16	GTALMGLGXLYFLVKGM	GM16	0	0	[1fbk, 1ucq, 4hyx, 1r2n, 1r84, 1pxs, 1pxr, 1qko, 1s53, 1p8h, 3han, 3hao, 3hap, 3haq, 2wjk, 3har, 4md2, 4md1, 3has, 1q5j, 1q5i, 1kme, 2ntw, 1py6, 4ov0, 1tn5, 3mbv, 1tn0, 3utw, 1xji, 3utx, 3uty]
NIETLLFMVLDVSAKVG	NG16	PEWIWLALGTALMGLGT	PT16	6	0	[3utv]
WIWLALGTALMGLGXLY	WY16	ALMGLGXLYFLVKGMGV	AV16	0	0	[1tn5, 1q5i, 1s53, 1tn0]
WIWLALGTALMGLGXLY	WY16	STLVPAIAFTMYLSMLL	SL16	0	1	[1s53]
WIWLALGTALMGLGXLY	WY16	LNIETLXFMVLDVSAKV	LV16	0	6	[1r2n, 1r84, 3utv]
WIWLALGTALMGLGXLY	WY16	LGTAXMGLGXLXFLVKG	LG16	0	0	[1fbk, 1ucq, 4hyx, 1r2n, 1r84, 1pxs, 1pxr, 1ap9, 4hwl, 1qkp, 1qko, 1s53, 1p8h, 3han, 3hao, 1bhb, 3hap, 3haq, 2wjk, 3har, 4md2, 4md1, 3has, 3ns0, 1q5j, 1q5i, 1kme, 2ntw, 1py6, 4ov0, 3nsb, 1tn5, 3mbv, 1tn0, 3utw, 1xji, 3utx, 3uty]
WIWLALGTALMGLGXLY	WY16	TLXXAIAFTMXLSMLLG	TG16	0	1	[1kme, 1brr, 1s52, 1r2n, 1r84, 4hwl, 1qkp, 3han, 1bhb, 3hap, 3har, 1xji, 3utx, 3has, 3uty]
WIWLALGTALMGLGXLY	WY16	TXXMXLGXLYFLVKGMG	TG16	0	0	[1q5i, 1kme, 1py6, 1pxs, 1pxr, 1tn5, 1qko, 1s53, 3hao, 3haq, 1tn0, 3utw, 3har]
WIWLALGTALMGLGXLY	WY16	AXAIAFTMYLSMLLGYG	AG16	0	1	[3han]
WIWLALGTALMGLGXLY	WY16	VLDVXAKVGFGLILLRS	VS16	0	6	[1tn5, 1qko, 1q5i, 1kme, 1s54, 1s53, 3hao, 1pxs, 1tn0, 1pxr]
WIWLALGTALMGLGXLY	WY16	VXAIAFTMXLSMXLGYG	VG16	0	1	[1kme, 1brr, 1s52, 1r2n, 1r84, 4hwl, 1qkp, 3hap, 3har, 1xji, 3utx, 3has, 3uty]
WIWLALGTALMGLGXLY	WY16	KFYAIXTLVXXIAFTXY	KY16	0	1	[1q5i, 1kme, 2ntw, 1s51, 1py6, 1pxs, 1pxr, 1qko, 1s54, 1s53, 3hao, 1bhb, 1tn0, 3haq, 2wjk]
WIWLALGTALMGLGXLY	WY16	YAIXTLXXXIAFTXXLS	YS16	0	1	[1fbk, 1ucq, 4hyx, 1r2n, 1r84, 1pxs, 1pxr, 4hwl, 1qkp, 1qko, 1s54, 1s53, 1p8h, 3han, 3hao, 1bhb, 3hap, 3haq, 2wjk, 3har, 4md2, 4md1, 3has, 1q5j, 1q5i, 1kme, 2ntw, 1s52, 1s51, 1py6, 4ov0, 1tn5, 3mbv, 1tn0, 1xji]
WIWLALGTALMGLGXLY	WY16	AIXXLXXXIAFTXXLXM	AM16	0	1	[1brr, 1fbk, 1ucq, 4hyx, 1r2n, 1r84, 1pxs, 1ap9, 1pxr, 4hwl, 3vi0, 1qkp, 1qko, 1s54, 1s53, 1p8h, 3han, 3hao, 1bhb, 3hap, 3haq, 2wjk, 3har, 4md2, 4md1, 3has, 3ns0, 1q5j, 1q5i, 1kme, 2ntw, 1s52, 1s51, 1py6, 4ov0, 3nsb, 1tn5, 3mbv, 1tn0, 1xji]
WIWLALGTALMGLGXLY	WY16	IXTLXXXIAFTXXLSML	IL16	0	1	[1brr, 1fbk, 1ucq, 4hyx, 1r2n, 1r84, 1pxs, 1ap9, 1pxr, 4hwl, 1ixf, 3vi0, 1qkp, 1qko, 1s54, 1s53, 1p8h, 3han, 3hao, 1bhb, 3hap, 3haq, 2wjk, 3har, 4md2, 4md1, 3has, 3ns0, 1q5j, 1q5i, 1kme, 2ntw, 1s52, 1s51, 1py6, 4ov0, 1iw9, 3nsb, 1tn5, 3mbv, 1tn0, 1xji]
WIWLALGTALMGLGXLY	WY16	AIAFTMXLSMLLGYGLT	AT16	0	1	[4hwl, 1s52]
WIWLALGTALMGLGXLY	WY16	PAIAFTMXLSMLLGYGL	PL16	0	1	[1kme, 1brr, 1s52, 1r2n, 1r84, 4hwl, 1qkp, 3han, 3hap, 3har, 1xji, 3utx, 3has]
WIWLALGTALMGLGXLY	WY16	LXXAIAFTMXLSMLLGY	LY16	0	1	[1kme, 1brr, 1s52, 1r2n, 1r84, 4hwl, 1qkp, 3han, 3hap, 3har, 1xji, 3utx, 3uty, 3has]
WIWLALGTALMGLGXLY	WY16	KKFYAIXTLVPAIAFTM	KM16	0	1	[1s54, 1s53, 1bhb]
WIWLALGTALMGLGXLY	WY16	VPLNIETLLFMVLDVSA	VA16	0	6	[1r2n, 1r84]
WIWLALGTALMGLGXLY	WY16	PFYAITTLVPAIAFTMY	PY16	0	1	[1tn5]
WIWLALGTALMGLGXLY	WY16	DTLLFMVLDVSAKVGFG	DG16	0	6	[2wjk]
WIWLALGTALMGLGXLY	WY16	PLNIETLLFMVLDVSAK	PK16	0	6	[1r2n, 1r84, 3utv]
LXLGTALMGLGXLYXXV	LV16	GTALMGLGXLYFLVKGM	GM16	0	0	[1s8l, 1at9, 1e0p, 1r2n, 1r84, 1pxs, 1jv7, 1jv6, 1pxr, 1s53, 1o0a, 3han, 3hao, 1kg8, 3hap, 3haq, 1bha, 2wjk, 3har, 2wjl, 3has, 1q5j, 1q5i, 1f50, 1tn5, 1tn0, 3utw, 3utx, 3uty, 4fpd, 1brx, 1fbk, 1ucq, 4hyx, 1f4z, 1qko, 1p8h, 4md2, 4md1, 1c3w, 1bm1, 2ntu, 1kme, 2ntw, 1py6, 4ov0, 2i20, 1vjm, 3mbv, 1x0i, 1x0k, 1xji]
LNIETLXFMVLDVSAKV	LV16	GTALMGLGXLYFLVKGM	GM16	6	0	[1r2n, 1r84]
LNIETLXFMVLDVSAKV	LV16	ALGTALMGLGXLYFLVK	AK16	6	0	[1r2n, 1r84]
LXLGTALMGLGXLYXXV	LV16	STLVPAIAFTMYLSMLL	SL16	0	1	[1s53]
LXLGTALMGLGXLYXXV	LV16	ALMGLGXLYFLVKGMGV	AV16	0	0	[1vjm, 1tn5, 1bm1, 1q5i, 1s53, 1tn0, 2i20]
LXFMVLDVXAKVGFGFV	LV16	FXTLTALVAVLWTAYPI	FI16	6	5	[1vgo]
LNIETLXFMVLDVSAKV	LV16	KVLRNVTVVLWSAYXVV	KV16	6	5	[1r2n, 1r84, 3utv]
LXLGTALMGLGXLYXXV	LV16	TLXXAIAFTMXLSMLLG	TG16	0	1	[1brx, 1at9, 1bm1, 1kme, 1brr, 1s52, 1r2n, 1r84, 4hwl, 1qkp, 3han, 1bhb, 3hap, 3har, 3utx, 1xji, 3has, 3uty]
LNIETLXFMVLDVSAKV	LV16	TLXXAIAFTMXLSMLLG	TG16	6	1	[1r2n, 1r84]
LXLGTALMGLGXLYXXV	LV16	TXXMXLGXLYFLVKGMG	TG16	0	0	[1brx, 1c3w, 1at9, 1bm1, 1e0p, 1q5i, 2ntu, 1kme, 1py6, 1pxs, 2i20, 1pxr, 1vjm, 1tn5, 1qko, 1s53, 1x0k, 3hao, 3haq, 1bha, 1tn0, 3utw, 3har, 2wjl]
LXFMVLDVXAKVGFGFV	LV16	TXLMLXGTFYFIARGWG	TG16	6	0	[1vgo]
LNIETLXFMVLDVSAKV	LV16	LGTAXMGLGXLXFLVKG	LG16	6	0	[1r2n, 1r84]
LXLGTALMGLGXLYXXV	LV16	LGTAXMGLGXLXFLVKG	LG16	0	0	[1s8l, 1at9, 1e0p, 1s8j, 1r2n, 1r84, 1pxs, 1jv7, 1jv6, 1pxr, 1ap9, 4hwl, 1s53, 1o0a, 3han, 3hao, 1kg9, 1bhb, 1kg8, 3hap, 3haq, 1bha, 2wjk, 3har, 2wjl, 3has, 1q5j, 1q5i, 1f50, 3nsb, 1tn5, 1tn0, 3utw, 3utx, 3uty, 4fpd, 1brx, 1fbk, 1ucq, 4hyx, 1f4z, 1qkp, 1qko, 1p8h, 1mgy, 4md2, 4md1, 3ns0, 1c3w, 1bm1, 2ntu, 1kme, 2ntw, 1py6, 4ov0, 2i20, 1vjm, 3mbv, 1x0i, 1x0k, 1xji]
LXLGTALMGLGXLYXXV	LV16	AXAIAFTMYLSMLLGYG	AG16	0	1	[3han]
LXFMVLDVXAKVGFGFV	LV16	ALVXVLWTAYPILWIXG	AG16	6	5	[2z55, 1vgo, 2ei4]
LNIETLXFMVLDVSAKV	LV16	VWWXISTAAMLXXLXXL	VL16	6	4	[1r2n, 1r84, 3utv]
LXFMVLDVXAKVGFGFV	LV16	WLGIGTLLMLIGTFXFI	WI16	6	0	[2z55, 1vgo, 2ei4]
LFGMGAVAFXGLVYXLV	LV16	GIVITLNTVVMLAGFAG	GG16	4	3	[1gue, 4gyc, 3qdc, 3qap, 2f93, 2ksy, 2f95, 1jgj, 1h68, 1gu8]
LXFMVLDVXAKVGFGFV	LV16	GTLLMLIGTFYFIARGW	GW16	6	0	[2z55, 1vgo]
LXFMVLDVXAKVGFGFV	LV16	LGIGTLLMLIGTFXFIA	LA16	6	0	[2z55, 1vgo, 2ei4]
LFGMGAVAFXGLVYXLV	LV16	FGIVITLNTVVMLAGFA	FA16	4	3	[1gue, 4gyc, 3qdc, 3qap, 2f93, 2ksy, 2f95, 1jgj, 1h68, 1gu8]
LNIETLXFMVLDVSAKV	LV16	WWXISTAAMLYXLYXXF	WF16	6	4	[1r2n, 1r84, 3utv]
LXFMVLDVXAKVGFGFV	LV16	LWLGIGTLLMLIGTFYF	LF16	6	0	[1vgo, 2ei4]
LFGMGAVAFXGLVYXLV	LV16	SREFGIVITLNTVVMLA	SA16	4	3	[2f93, 2f95]
LNIETLXFMVLDVSAKV	LV16	VTVVLWSAYXVVWLIGS	VS16	6	5	[1r2n, 1r84, 3utv]
LXLGTALMGLGXLYXXV	LV16	VLDVXAKVGFGLILLRS	VS16	0	6	[1brx, 1c3w, 1at9, 1bm1, 1e0p, 1q5i, 2ntu, 1kme, 1pxs, 2i20, 1pxr, 1vjm, 1tn5, 1qko, 1s54, 1s53, 1x0k, 3hao, 1tn0]
LNIETLXFMVLDVSAKV	LV16	VXAIAFTMXLSMXLGYG	VG16	6	1	[1r2n, 1r84]
LNIETLXFMVLDVSAKV	LV16	VXLWSAYXVVWLIGSEG	VG16	6	5	[1r2n, 1r84, 3utv]
LFGMGAVAFXGLVYXLV	LV16	VXLWAIYPFIWLLGPPG	VG16	4	5	[3qdc, 3qap]
LXLGTALMGLGXLYXXV	LV16	VXAIAFTMXLSMXLGYG	VG16	0	1	[1at9, 1kme, 1brr, 1s52, 1r2n, 1r84, 4hwl, 1qkp, 2brd, 3hap, 3har, 3utx, 1xji, 3has, 3uty]
LXLGTALMGLGXLYXXV	LV16	KFYAIXTLVXXIAFTXY	KY16	0	1	[1c3w, 1e0p, 1q5i, 2ntu, 1kme, 2ntw, 1s51, 1py6, 1f4z, 2i20, 1pxs, 1pxr, 1vjm, 1qko, 1s54, 1s53, 1x0i, 1x0k, 3hao, 1bhb, 1tn0, 3haq, 2wjk, 2wjl]
LNIETLXFMVLDVSAKV	LV16	YAIXTLXXXIAFTXXLS	YS16	6	1	[1r2n, 1r84]
LXLGTALMGLGXLYXXV	LV16	YAIXTLXXXIAFTXXLS	YS16	0	1	[1s8l, 1at9, 1e0p, 1s8j, 1r2n, 1r84, 1jv7, 1pxs, 1pxr, 1jv6, 4hwl, 1s54, 1s53, 1o0a, 3han, 3hao, 1bhb, 1kg8, 3hap, 3haq, 1bha, 2wjk, 3har, 2wjl, 3has, 1q5j, 1q5i, 1f50, 1tn5, 1tn0, 4fpd, 1brx, 1fbk, 1ucq, 4hyx, 1f4z, 1qkp, 1qko, 1p8h, 1mgy, 4md2, 4md1, 1c3w, 1bm1, 2ntu, 1kme, 2ntw, 1s52, 1s51, 1py6, 4ov0, 2i20, 1vjm, 3mbv, 1x0i, 1x0k, 1xji]
LXLGTALMGLGXLYXXV	LV16	AIXXLXXXIAFTXXLXM	AM16	0	1	[1m0k, 1s8l, 1at9, 1e0p, 1s8j, 1r2n, 1r84, 1jv7, 1pxs, 1jv6, 1ap9, 1pxr, 4hwl, 1s54, 1s53, 1o0a, 3han, 3hao, 1kg9, 1bhb, 1kg8, 3hap, 3haq, 1bha, 2wjk, 3har, 2wjl, 3has, 1q5j, 1q5i, 1f50, 3nsb, 1tn5, 1cwq, 1tn0, 4fpd, 1brx, 1brr, 1p8i, 1fbk, 1ucq, 4hyx, 1f4z, 3vi0, 1qkp, 1qko, 1p8h, 1mgy, 4md2, 4md1, 3ns0, 1c3w, 1bm1, 2ntu, 1kme, 2ntw, 1s52, 1s51, 1py6, 4ov0, 2i20, 1vjm, 3mbv, 1x0i, 1x0k, 1xji]
LNIETLXFMVLDVSAKV	LV16	AIXXLXXXIAFTXXLXM	AM16	6	1	[1r2n, 1r84]
LXFMVLDVXAKVGFGFV	LV16	AITXLVPGIASAAYLXM	AM16	6	1	[2z55, 1vgo]
LNIETLXFMVLDVSAKV	LV16	IXTLXXXIAFTXXLSML	IL16	6	1	[1r2n, 1r84]
LXLGTALMGLGXLYXXV	LV16	IXTLXXXIAFTXXLSML	IL16	0	1	[1m0k, 1s8l, 1at9, 1e0p, 1s8j, 1r2n, 1r84, 1jv7, 1pxs, 1jv6, 1ap9, 1pxr, 4hwl, 1s54, 1s53, 1o0a, 3han, 3hao, 1kg9, 1bhb, 1kg8, 3hap, 3haq, 1bha, 2wjk, 3har, 2wjl, 3has, 1q5j, 2zzl, 1q5i, 1f50, 3nsb, 1tn5, 1tn0, 4fpd, 1brx, 1brr, 1p8i, 1fbk, 1ucq, 4hyx, 1f4z, 1ixf, 3vi0, 1qkp, 1qko, 1p8h, 1qm8, 4md2, 4md1, 2zfe, 1iw6, 3ns0, 1c3w, 1bm1, 2ntu, 1kme, 2ntw, 1s52, 1s51, 1py6, 4ov0, 2i20, 1iw9, 1vjm, 1x…
LXFMVLDVXAKVGFGFV	LV16	YYAITILVPGIASAAYL	YL16	6	1	[1vgo]
LNIETLXFMVLDVSAKV	LV16	FVWWAISTAAMLYXLYV	FV16	6	4	[1r2n, 1r84, 3utv]
LNIETLXFMVLDVSAKV	LV16	RXVWWAISTAAXLYXLY	RY16	6	4	[1r2n, 1r84]
LFGMGAVAFXGLVYXLV	LV16	VITLNTVVMLAGFAXAM	VM16	4	3	[4gyc, 3qdc, 3qap, 2ksy, 1jgj]
LXFMVLDVXAKVGFGFV	LV16	TLTALVAVLWTAYPIXW	TW16	6	5	[2z55, 1vgo]
LXFMVLDVXAKVGFGFV	LV16	IGTLLMLIGTFYFIARG	IG16	6	0	[2z55, 1vgo]
LGIGTLLMLIGTFYFXV	LV16	ILVPGIAXAAYLSMFFG	IG16	0	1	[1uaz]
LXFMVLDVXAKVGFGFV	LV16	TALVAVLWTAYPILWIV	TV16	6	5	[2z55, 1vgo, 2ei4]
LXLGTALMGLGXLYXXV	LV16	AIAFTMXLSMLLGYGLT	AT16	0	1	[4hwl, 1at9, 1s52]
LNIETLXFMVLDVSAKV	LV16	PAIAFTMXLSMLLGYGL	PL16	6	1	[1r2n, 1r84]
LXLGTALMGLGXLYXXV	LV16	PAIAFTMXLSMLLGYGL	PL16	0	1	[1at9, 1kme, 1brr, 1s52, 1r2n, 1r84, 4hwl, 1qkp, 3han, 3hap, 3har, 3utx, 1xji, 3has]
LXLGTALMGLGXLYXXV	LV16	LXXAIAFTMXLSMLLGY	LY16	0	1	[1at9, 1kme, 1brr, 1s52, 1r2n, 1r84, 4hwl, 1qkp, 3han, 2brd, 3hap, 3har, 3utx, 1xji, 3uty, 3has]
LNIETLXFMVLDVSAKV	LV16	LXXAIAFTMXLSMLLGY	LY16	6	1	[1r2n, 1r84]
LXFMVLDVXAKVGFGFV	LV16	YAITILVPGIASAAYXA	YA16	6	1	[2z55, 1vgo]
LNIETLXFMVLDVSAKV	LV16	TVVLWSAYXVVWLIGSE	TE16	6	5	[1r2n, 1r84, 3utv]
LXFMVLDVXAKVGFGFV	LV16	NTLTALVAVLWTAYPIL	NL16	6	5	[1vgo]
LXLGTALMGLGXLYXXV	LV16	VPLNIETLLFMVLDVSA	VA16	0	6	[1r2n, 1r84]
LNIETLXFMVLDVSAKV	LV16	VPLNIETLLFMVLDVSA	VA16	6	6	[1r2n, 1r84]
LFGMGAVAFXGLVYXLV	LV16	IVITLNTVVMLAXFAGA	IA16	4	3	[4gyc, 3qdc, 3qap, 2ksy, 1jgj]
LXFMVLDVXAKVGFGFV	LV16	EYYAITILVPGIASAAY	EY16	6	1	[1vgo]
LXLGTALMGLGXLYXXV	LV16	KKFYAIXTLVPAIAFTM	KM16	0	1	[2ntu, 1s54, 1s53, 1bhb]
LXFMVLDVXAKVGFGFV	LV16	GIGTLLMLIGTFYFIAR	GR16	6	0	[2z55, 1vgo, 2ei4]
LGIGTLLMLIGTFYFXV	LV16	TILVPGIASAAYLXMFF	TF16	0	1	[1uaz]
LXFMVLDVXAKVGFGFV	LV16	TILVPGIASAAYLXMFF	TF16	6	1	[2z55, 1vgo, 2ei4]
LGIGTLLMLIGTFYFXV	LV16	TLXFMVLDVTAKVGFXF	TF16	0	6	[1uaz]
LFGMGAVAFXGLVYXLV	LV16	VXLRNLTVXLWAIYPFI	VI16	4	5	[1gue, 4gyc, 3qdc, 3qap, 2f93, 2ksy, 2f95, 1jgj, 1h68, 1gu8]
LFGMGAVAFXGLVYXLV	LV16	DSREFGIVITLNTVVML	DL16	4	3	[2f93, 2f95]
LFGMGAVAFXGLVYXLV	LV16	EFGIVITLNTVVMLAGF	EF16	4	3	[1gue, 4gyc, 3qdc, 3qap, 2f93, 2ksy, 2f95, 1jgj, 1h68, 1gu8]
LNIETLXFMVLDVSAKV	LV16	RPEWIXLALGTALMGLG	RG16	6	0	[3utv]
LFGMGAVAFXGLVYXLV	LV16	REFGIVITLNTVVMLAG	RG16	4	3	[1gue, 4gyc, 3qdc, 2f93, 2ksy, 2f95, 1jgj, 1h68, 1gu8]
LXLGTALMGLGXLYXXV	LV16	PFYAITTLVPAIAFTMY	PY16	0	1	[1tn5]
LXLGTALMGLGXLYXXV	LV16	LDVSAKVGFGLILLRSR	LR16	0	6	[1brx]
LXLGTALMGLGXLYXXV	LV16	DTLLFMVLDVSAKVGFG	DG16	0	6	[2wjk]
LFGMGAVAFXGLVYXLV	LV16	RLRNLTVXLWAIYPFIW	RW16	4	5	[1gue, 4gyc, 3qdc, 3qap, 2f93, 2ksy, 2f95, 1jgj, 1h68, 1gu8]
LXLGTALMGLGXLYXXV	LV16	QTLLFMVLDVSAKVGFG	QG16	0	6	[1f50, 1f4z]
LNIETLXFMVLDVSAKV	LV16	EWIWLALGTALMGLGXL	EL16	6	0	[1r2n, 1r84, 3utv]
LNIETLXFMVLDVSAKV	LV16	PLNIETLLFMVLDVSAK	PK16	6	6	[1r2n, 1r84, 3utv]
LXLGTALMGLGXLYXXV	LV16	PLNIETLLFMVLDVSAK	PK16	0	6	[1r2n, 1r84, 3utv]
LFGMGAVAFXGLVYXLV	LV16	RNLTVXLWAIYPFIWLL	RL16	4	5	[4gyc, 3qdc, 3qap, 2f93, 2ksy, 2f95, 1jgj]
LFGMGAVAFXGLVYXLV	LV16	YVRLRNLTVXLWAIYPF	YF16	4	5	[1gue, 4gyc, 3qdc, 3qap, 2ksy, 1jgj, 1h68, 1gu8]
LFGMGAVAFXGLVYXLV	LV16	TVILWAIYPFIWLLGPP	TP16	4	5	[3qdc, 3qap]
LFGMGAVAFXGLVYXLV	LV16	LTVILWAIYPFIWLLGP	LP16	4	5	[3qdc, 3qap]
ALGTALMGLGXLYFLVK	AK16	GTALMGLGXLYFLVKGM	GM16	0	0	[1s8l, 1at9, 1e0p, 1r2n, 1r84, 1pxs, 1jv7, 1jv6, 1pxr, 1s53, 1o0a, 3han, 3hao, 1kg8, 3hap, 3haq, 1bha, 2wjk, 3har, 2wjl, 3has, 1q5j, 1q5i, 1f50, 1tn5, 1tn0, 3utw, 3utx, 3uty, 4fpd, 1brx, 1fbk, 1ucq, 4hyx, 1f4z, 1qko, 1brd, 1p8h, 4md2, 4md1, 1c3w, 1bm1, 2ntu, 1kme, 2ntw, 1py6, 4ov0, 2i20, 1vjm, 3mbv, 1x0i, 1x0k, 1xji]
ALGTALMGLGXLYFLVK	AK16	ALMGLGXLYFLVKGMGV	AV16	0	0	[1vjm, 1tn5, 1bm1, 1q5i, 1s53, 1tn0, 2i20]
LNIETLXFMVLDVSAKV	LV16	PEWIWLALGTALMGLGT	PT16	6	0	[3utv]
ALGTALMGLGXLYFLVK	AK16	STLVPAIAFTMYLSMLL	SL16	0	1	[1s53]
ALGTALMGLGXLYFLVK	AK16	LGTAXMGLGXLXFLVKG	LG16	0	0	[1s8l, 1at9, 1e0p, 1s8j, 1r2n, 1r84, 1pxs, 1jv7, 1jv6, 1pxr, 1ap9, 4hwl, 1s53, 1o0a, 3han, 3hao, 1kg9, 1bhb, 1kg8, 3hap, 3haq, 1bha, 2wjk, 3har, 2wjl, 3has, 1q5j, 1q5i, 1f50, 3nsb, 1tn5, 1tn0, 3utw, 3utx, 3uty, 4fpd, 1brx, 1fbk, 1ucq, 4hyx, 1f4z, 1qkp, 1qko, 1brd, 1p8h, 1mgy, 4md2, 4md1, 3ns0, 1c3w, 1bm1, 2ntu, 1kme, 2ntw, 1py6, 4ov0, 2i20, 1vjm, 3mbv, 1x0i, 1x0k, 1xji]
ALGTALMGLGXLYFLVK	AK16	TXXMXLGXLYFLVKGMG	TG16	0	0	[1brx, 1at9, 1e0p, 1pxs, 1pxr, 1qko, 1brd, 1s53, 3hao, 3haq, 1bha, 3har, 2wjl, 1c3w, 1bm1, 1q5i, 2ntu, 1kme, 1py6, 2i20, 1vjm, 1tn5, 1x0k, 1tn0, 3utw]
ALGTALMGLGXLYFLVK	AK16	TLXXAIAFTMXLSMLLG	TG16	0	1	[1brx, 1at9, 1bm1, 1kme, 1brr, 1s52, 1r2n, 1r84, 4hwl, 1qkp, 3han, 1bhb, 3hap, 3har, 3utx, 1xji, 3has, 3uty]
ALGTALMGLGXLYFLVK	AK16	AXAIAFTMYLSMLLGYG	AG16	0	1	[3han]
ALGTALMGLGXLYFLVK	AK16	VLDVXAKVGFGLILLRS	VS16	0	6	[1brx, 1c3w, 1at9, 1bm1, 1e0p, 1q5i, 2ntu, 1kme, 1pxs, 2i20, 1pxr, 1vjm, 1tn5, 1qko, 1s54, 1s53, 1x0k, 3hao, 1tn0]
ALGTALMGLGXLYFLVK	AK16	VXAIAFTMXLSMXLGYG	VG16	0	1	[1at9, 1kme, 1brr, 1s52, 1r2n, 1r84, 4hwl, 1qkp, 3hap, 3har, 3utx, 1xji, 3has, 3uty]
ALGTALMGLGXLYFLVK	AK16	KFYAIXTLVXXIAFTXY	KY16	0	1	[1c3w, 1e0p, 1q5i, 2ntu, 1kme, 2ntw, 1s51, 1py6, 1f4z, 2i20, 1pxs, 1pxr, 1vjm, 1qko, 1s54, 1s53, 1x0i, 1x0k, 3hao, 1bhb, 1tn0, 3haq, 2wjk, 2wjl]
ALGTALMGLGXLYFLVK	AK16	YAIXTLXXXIAFTXXLS	YS16	0	1	[1s8l, 1at9, 1e0p, 1s8j, 1r2n, 1r84, 1jv7, 1pxs, 1pxr, 1jv6, 4hwl, 1s54, 1s53, 1o0a, 3han, 3hao, 1bhb, 1kg8, 3hap, 3haq, 1bha, 2wjk, 3har, 2wjl, 3has, 1q5j, 1q5i, 1f50, 1tn5, 1tn0, 4fpd, 1brx, 1fbk, 1ucq, 4hyx, 1f4z, 1qkp, 1qko, 1p8h, 1mgy, 4md2, 4md1, 1c3w, 1bm1, 2ntu, 1kme, 2ntw, 1s52, 1s51, 1py6, 4ov0, 2i20, 1vjm, 3mbv, 1x0i, 1x0k, 1xji]
ALGTALMGLGXLYFLVK	AK16	AIXXLXXXIAFTXXLXM	AM16	0	1	[1m0k, 1s8l, 1at9, 1e0p, 1s8j, 1r2n, 1r84, 1jv7, 1pxs, 1jv6, 1ap9, 1pxr, 4hwl, 1s54, 1s53, 1o0a, 3han, 3hao, 1kg9, 1bhb, 1kg8, 3hap, 3haq, 1bha, 2wjk, 3har, 2wjl, 3has, 1q5j, 1q5i, 1f50, 3nsb, 1tn5, 1cwq, 1tn0, 4fpd, 1brx, 1brr, 1p8i, 1fbk, 1ucq, 4hyx, 1f4z, 3vi0, 1qkp, 1qko, 1brd, 1p8h, 1mgy, 4md2, 4md1, 3ns0, 1c3w, 1bm1, 2ntu, 1kme, 2ntw, 1s52, 1s51, 1py6, 4ov0, 2i20, 1vjm, 3mbv, 1x0i, 1x0k, 1x…
ALGTALMGLGXLYFLVK	AK16	IXTLXXXIAFTXXLSML	IL16	0	1	[1m0k, 1s8l, 1at9, 1e0p, 1s8j, 1r2n, 1r84, 1jv7, 1pxs, 1jv6, 1ap9, 1pxr, 4hwl, 1s54, 1s53, 1o0a, 3han, 3hao, 1kg9, 1bhb, 1kg8, 3hap, 3haq, 1bha, 2wjk, 3har, 2wjl, 3has, 1q5j, 1q5i, 1f50, 3nsb, 1tn5, 1tn0, 4fpd, 1brx, 1brr, 1p8i, 1fbk, 1ucq, 4hyx, 1f4z, 3vi0, 1qkp, 1qko, 1brd, 1p8h, 4md2, 4md1, 3ns0, 1c3w, 1bm1, 2ntu, 1kme, 2ntw, 1s52, 1s51, 1py6, 4ov0, 2i20, 1vjm, 3mbv, 1x0i, 1x0k, 1xji]
ALGTALMGLGXLYFLVK	AK16	PAIAFTMXLSMLLGYGL	PL16	0	1	[1at9, 1kme, 1brr, 1s52, 1r2n, 1r84, 4hwl, 1qkp, 3han, 3hap, 3har, 3utx, 1xji, 3has]
ALGTALMGLGXLYFLVK	AK16	AIAFTMXLSMLLGYGLT	AT16	0	1	[4hwl, 1at9, 1s52]
ALGTALMGLGXLYFLVK	AK16	LXXAIAFTMXLSMLLGY	LY16	0	1	[1at9, 1kme, 1brr, 1s52, 1r2n, 1r84, 4hwl, 1qkp, 3han, 3hap, 3har, 3utx, 1xji, 3uty, 3has]
ALGTALMGLGXLYFLVK	AK16	VPLNIETLLFMVLDVSA	VA16	0	6	[1r2n, 1r84]
ALGTALMGLGXLYFLVK	AK16	KKFYAIXTLVPAIAFTM	KM16	0	1	[2ntu, 1s54, 1s53, 1bhb]
ALGTALMGLGXLYFLVK	AK16	PFYAITTLVPAIAFTMY	PY16	0	1	[1tn5]
ALGTALMGLGXLYFLVK	AK16	LDVSAKVGFGLILLRSR	LR16	0	6	[1brx]
ALGTALMGLGXLYFLVK	AK16	DTLLFMVLDVSAKVGFG	DG16	0	6	[2wjk]
ALGTALMGLGXLYFLVK	AK16	QTLLFMVLDVSAKVGFG	QG16	0	6	[1f50, 1f4z]
ALGTALMGLGXLYFLVK	AK16	PLNIETLLFMVLDVSAK	PK16	0	6	[1r2n, 1r84]
LGTAXMGLGXLXFLVKG	LG16	STLVPAIAFTMYLSMLL	SL16	0	1	[1s53]
LGTAXMGLGXLXFLVKG	LG16	ALMGLGXLYFLVKGMGV	AV16	0	0	[1vjm, 1tn5, 1bm1, 1q5i, 1s53, 1tn0, 2i20]
LGTAXMGLGXLXFLVKG	LG16	GTALMGLGXLYFLVKGM	GM16	0	0	[1s8l, 1at9, 1e0p, 1r2n, 1r84, 1pxs, 1jv7, 1jv6, 1pxr, 1s53, 1o0a, 3han, 3hao, 1kg8, 3hap, 3haq, 1bha, 2wjk, 3har, 2wjl, 3has, 1q5j, 1q5i, 1f50, 1tn5, 1tn0, 3utw, 3utx, 3uty, 4fpd, 1brx, 1fbk, 1ucq, 4hyx, 1f4z, 1qko, 1brd, 1p8h, 4md2, 4md1, 1c3w, 1bm1, 2ntu, 1kme, 2ntw, 1py6, 4ov0, 2i20, 1vjm, 3mbv, 1x0i, 1x0k, 1xji]
LLPFFSKVGFSFLDLHG	LG16	HWIYVAGMTIGALHFWS	HS16	6	0	[2m3g]
LLPFFSKVGFSFLDLHG	LG16	IYVAGMTIGALHFWSLS	IS16	6	0	[2m3g]
LGAXGMLVGTLAFAWAG	LG16	VDVALIVYLDLVTKVGF	VF16	0	6	[3qdc, 3qap, 2ksy, 1jgj]
LGAXGMLVGTLAFAWAG	LG16	VALIVYLDLVTKVGFGF	VF16	0	6	[1gue, 4gyc, 3qdc, 3qap, 2f93, 2ksy, 2f95, 1jgj, 1h68, 1gu8]
LXILXGINLXLVAATLG	LG16	VALIVYLDLVTKVGFGF	VF16	1	6	[4gyc]
LAXXGADGIMIGTGLVG	LG16	WARYADWLFTTPLLLLG	WG16	3	2	[1fbk, 4fpd]
LAXXGADGIMIGTGLVG	LG16	WXXYADWLFTTPLLLLA	WA16	3	2	[2i20]
LGTAXMGLGXLXFLVKG	LG16	AXAIAFTMYLSMLLGYG	AG16	0	1	[3han]
LAXXGADGIMIGTGLVG	LG16	AXSTAAMLYXLYVXFFG	AG16	3	4	[1s8l, 1at9, 1e0p, 1s8j, 1r2n, 1r84, 4hyx, 1f4z, 1pxs, 1pxr, 4hwl, 1qkp, 1qko, 1s54, 1s53, 1o0a, 1p8h, 3han, 3hao, 1kg8, 3hap, 3haq, 3har, 2wjk, 3has, 2wjl, 1c3w, 1bm1, 1q5i, 2ntu, 1kme, 2ntw, 1s52, 1s51, 1py6, 2i20, 1vjm, 1tn5, 1x0k, 3utv, 1tn0, 3utw, 3utx, 1xji, 4fpd, 3uty]
LAXXGADGIMIGTGLVG	LG16	TLXXAIAFTMXLSMLLG	TG16	3	1	[1brx, 1at9, 1bm1, 1kme, 1brr, 1s52, 1r2n, 1r84, 4hwl, 1qkp, 3har, 3utx, 1xji, 3has]
LGTAXMGLGXLXFLVKG	LG16	TXXMXLGXLYFLVKGMG	TG16	0	0	[1brx, 1at9, 1e0p, 1pxs, 1pxr, 1qko, 1brd, 1s53, 3hao, 3haq, 1bha, 3har, 2wjl, 1c3w, 1bm1, 1q5i, 2ntu, 1kme, 1py6, 2i20, 1vjm, 1tn5, 1x0k, 1tn0, 3utw]
LLPFFSKVGFSFLDLHG	LG16	TYFTVLWIGYPIVWIIG	TG16	6	5	[2m3g]
LGTAXMGLGXLXFLVKG	LG16	TLXXAIAFTMXLSMLLG	TG16	0	1	[1brx, 1at9, 1bm1, 1kme, 1r2n, 1r84, 4hwl, 1qkp, 3han, 1bhb, 3hap, 3har, 3utx, 1xji, 3has, 3uty]
LAXXGADGIMIGTGLVG	LG16	GTXLAXVGADGIXIGTG	GG16	3	3	[1s8l, 1e0p, 1s8j, 1r2n, 1r84, 4hyx, 1f4z, 1pxs, 1pxr, 4hwl, 1qkp, 1qko, 1s54, 1s53, 1o0a, 3han, 3hao, 3haq, 2wjk, 3har, 2wjl, 3has, 1c3w, 1q5i, 2ntu, 1kme, 2ntw, 1s52, 1s51, 1py6, 2i20, 1vjm, 1tn5, 1x0k, 3utv, 1tn0, 3utw, 3utx, 1xji, 3uty]
LAXXGADGIMIGTGLVG	LG16	VWWXISTAAMLXXLXXL	VL16	3	4	[1m0k, 1at9, 1e0p, 1r2n, 1r84, 1pxs, 1ap9, 1pxr, 4hwl, 1s54, 1s53, 1o0a, 3han, 3hao, 1kg9, 1kg8, 3hap, 3haq, 3har, 2wjk, 2wjl, 1q5j, 1q5i, 1f50, 3nsb, 1tn5, 1cwq, 3utv, 1tn0, 3utw, 3utx, 4fpd, 3uty, 1brx, 1brr, 1p8i, 1fbk, 1ucq, 4hyx, 1f4z, 3vi0, 1qkp, 1qko, 1p8h, 4md2, 4md1, 3ns0, 1c3w, 1bm1, 2ntu, 1kme, 2ntw, 1s52, 1s51, 1py6, 4ov0, 2i20, 1vjm, 3mbv, 1x0k, 1xji]
LAXXGADGIMIGTGLVG	LG16	AXVGADGIMIGTGLVGA	AA16	3	3	[1m0k, 1at9, 1e0p, 1r2n, 1r84, 1pxs, 1ap9, 1pxr, 4hwl, 1s54, 1s53, 1o0a, 3han, 3hao, 1kg9, 1kg8, 3haq, 2wjk, 3har, 2wjl, 3has, 1q5j, 1q5i, 1f50, 3nsb, 1tn5, 3utv, 1tn0, 3utw, 3utx, 4fpd, 3uty, 1brx, 1brr, 1p8i, 1fbk, 1ucq, 4hyx, 1f4z, 3vi0, 1qkp, 1qko, 1p8h, 4md2, 4md1, 3ns0, 1c3w, 1bm1, 2ntu, 1kme, 2ntw, 1s52, 1s51, 1py6, 4ov0, 2i20, 1vjm, 3mbv, 1x0k, 1xji]
LAXXGADGIMIGTGLVG	LG16	RYAXWLFTTXLLXLXLA	RA16	3	2	[1s8l, 1at9, 1e0p, 1s8j, 1r2n, 1r84, 1pxs, 1pxr, 4hwl, 1s54, 1s53, 1o0a, 3han, 1kg8, 3hap, 3haq, 2wjk, 3har, 2wjl, 3has, 1q5i, 1f50, 1tn5, 3utv, 1tn0, 3utw, 3utx, 3uty, 4fpd, 1brx, 1fbk, 4hyx, 1f4z, 1qkp, 1qko, 1p8h, 4md2, 4md1, 1c3w, 1bm1, 2ntu, 1kme, 2ntw, 1s52, 1s51, 1py6, 4ov0, 2i20, 1vjm, 3mbv, 1x0k, 1xji]
LXILXGINLXLVAATLG	LG16	LIVYLDLVTKVGFXFIA	LA16	1	6	[4gyc]
LGAXGMLVGTLAFAWAG	LG16	LIVYLDLVTKVGFXFIA	LA16	0	6	[1gue, 4gyc, 3qdc, 3qap, 2f93, 2ksy, 2f95, 1jgj, 1h68, 1gu8]
LAXXGADGIMIGTGLVG	LG16	WARYAXWLFTTXLXXXD	WD16	3	2	[1m0k, 1s8l, 1at9, 1s8j, 1e0p, 1r2n, 1r84, 1pxs, 1ap9, 1pxr, 4hwl, 1s54, 1s53, 1o0a, 3han, 1kg9, 1kg8, 3hap, 3haq, 2wjk, 3har, 2wjl, 3has, 1q5i, 1f50, 3nsb, 1tn5, 3utv, 1tn0, 3utw, 3utx, 3uty, 1brx, 1brr, 1p8i, 1ucq, 4hyx, 1f4z, 1qkp, 1qko, 1p8h, 4md2, 4md1, 3ns0, 1c3w, 2ntu, 1kme, 2ntw, 1s52, 1s51, 1py6, 4ov0, 1vjm, 3mbv, 1x0k, 1xji]
LAXXGADGIMIGTGLVG	LG16	WARYXDWLFTTXLLLXD	WD16	3	2	[1q5j]
LAXXGADGIMIGTGLVG	LG16	WARYXXWLFTTXLXXXD	WD16	3	2	[3hao]
LAXXGADGIMIGTGLVG	LG16	STAAMLYXLYVXFFGFT	ST16	3	4	[1s8l, 1at9, 1e0p, 1s8j, 1r2n, 1r84, 4hyx, 1pxs, 1pxr, 4hwl, 1qkp, 1qko, 1s54, 1s53, 3han, 3hao, 3hap, 3haq, 3har, 3has, 1bm1, 1q5i, 1kme, 1s52, 1s51, 1py6, 1vjm, 1tn5, 1x0k, 3utv, 1tn0, 3utw, 3utx, 1xji, 3uty]
LAXXGADGIMIGTGLVG	LG16	WXISTAAMLYXLYXXFF	WF16	3	4	[1s8l, 1at9, 1e0p, 1s8j, 1r2n, 1r84, 1pxs, 1pxr, 4hwl, 1s54, 1s53, 1o0a, 3han, 3hao, 1kg8, 3hap, 3haq, 3har, 2wjk, 3has, 2wjl, 1q5j, 1q5i, 1tn5, 3utv, 1tn0, 3utw, 3utx, 4fpd, 3uty, 1fbk, 1ucq, 4hyx, 1f4z, 1qkp, 1qko, 1p8h, 4md2, 4md1, 1c3w, 1bm1, 2ntu, 1kme, 2ntw, 1s52, 1s51, 1py6, 4ov0, 2i20, 1vjm, 3mbv, 1x0k, 1xji]
LAXXGADGIMIGTGLVG	LG16	WWXISTAAMLYXLYXXF	WF16	3	4	[1m0k, 1s8l, 1at9, 1e0p, 1s8j, 1r2n, 1r84, 1pxs, 1ap9, 1pxr, 4hwl, 1s54, 1s53, 1o0a, 3han, 3hao, 1kg9, 1kg8, 3hap, 3haq, 2wjk, 3har, 3has, 2wjl, 1q5j, 1q5i, 1f50, 3nsb, 1tn5, 1cwq, 3utv, 1tn0, 3utw, 3utx, 4fpd, 3uty, 1brx, 1brr, 1p8i, 1fbk, 1ucq, 4hyx, 1f4z, 3vi0, 1qkp, 1qko, 1p8h, 4md2, 4md1, 3ns0, 1c3w, 1bm1, 2ntu, 1kme, 2ntw, 1s52, 1s51, 1py6, 4ov0, 2i20, 1vjm, 3mbv, 1x0k, 1xji]
LGAXGMLVGTLAFAWAG	LG16	TLXGISGIAAVAYXVMA	TA16	0	1	[1gue, 4gyc, 3qdc, 3qap, 2f93, 2ksy, 2f95, 1jgj, 1h68, 1gu8]
LLTVVMWLGYPIVWALG	LG16	TSWAYSXLDIVAKYXFA	TA16	5	6	[3qbl, 3vvk, 3a7k, 3qbg, 3abw, 3qbi, 3qbk]
LGAXGMLVGTLAFAWAG	LG16	SGIAAVAYXVMALGVGW	SW16	0	1	[3qdc, 3qap, 2ksy, 1jgj]
LLTVVMWLGYPIVWALG	LG16	SCACFIVVLYILLVEWA	SA16	5	4	[3qbl, 3vvk, 3qbg, 3qbi, 3qbk]
LGTAXMGLGXLXFLVKG	LG16	VLDVXAKVGFGLILLRS	VS16	0	6	[1brx, 1c3w, 1at9, 1bm1, 1e0p, 1q5i, 2ntu, 1kme, 1pxs, 2i20, 1pxr, 1vjm, 1tn5, 1qko, 1s54, 1s53, 1x0k, 3hao, 1tn0]
LGTAXMGLGXLXFLVKG	LG16	VXAIAFTMXLSMXLGYG	VG16	0	1	[4hwl, 1at9, 1qkp, 1kme, 1r2n, 1r84, 3hap, 3har, 3utx, 1xji, 3has, 3uty]
LAXXGADGIMIGTGLVG	LG16	VXAIAFTMXLSMXLGYG	VG16	3	1	[4hwl, 1at9, 1qkp, 1kme, 1brr, 1s52, 1r2n, 1r84, 3har, 3utx, 1xji, 3has]
LGAXGMLVGTLAFAWAG	LG16	VXISGIAAVAYXVMALG	VG16	0	1	[3qdc, 3qap, 2ksy, 1jgj]
LWSAYPVVWLIGSEGAG	LG16	VXLWSAYXVVWLIGSEG	VG16	5	5	[2brd]
LGTAXMGLGXLXFLVKG	LG16	KFYAIXTLVXXIAFTXY	KY16	0	1	[1c3w, 1e0p, 1q5i, 2ntu, 1kme, 2ntw, 1s51, 1py6, 1f4z, 2i20, 1pxs, 1pxr, 1vjm, 1qko, 1s54, 1s53, 1x0i, 1x0k, 3hao, 1bhb, 1tn0, 3haq, 2wjk, 2wjl]
LAXXGADGIMIGTGLVG	LG16	KFYAIXTLVXXIAFTXY	KY16	3	1	[1c3w, 1e0p, 1q5i, 2ntu, 1kme, 2ntw, 1s51, 1py6, 1f4z, 2i20, 1vjm, 1qko, 1s54, 1x0k, 3hao, 3haq, 2wjk, 2wjl]
LAXXGADGIMIGTGLVG	LG16	YAIXTLXXXIAFTXXLS	YS16	3	1	[1brx, 1s8l, 1at9, 1e0p, 1s8j, 1fbk, 1r2n, 1r84, 1ucq, 4hyx, 1f4z, 4hwl, 1qkp, 1qko, 1s54, 1o0a, 1p8h, 3hao, 1kg8, 3haq, 2wjk, 3har, 4md2, 2wjl, 3has, 4md1, 1c3w, 1q5j, 1bm1, 1q5i, 2ntu, 1kme, 1f50, 2ntw, 1s52, 1s51, 1py6, 4ov0, 2i20, 1vjm, 1tn5, 3mbv, 1x0k, 1xji, 4fpd]
LGTAXMGLGXLXFLVKG	LG16	YAIXTLXXXIAFTXXLS	YS16	0	1	[1s8l, 1at9, 1e0p, 1s8j, 1r2n, 1r84, 1jv7, 1pxs, 1pxr, 1jv6, 4hwl, 1s54, 1s53, 1o0a, 3han, 3hao, 1bhb, 1kg8, 3hap, 3haq, 1bha, 2wjk, 3har, 2wjl, 3has, 1q5j, 1q5i, 1f50, 1tn5, 1tn0, 4fpd, 1brx, 1fbk, 1ucq, 4hyx, 1f4z, 1qkp, 1qko, 1p8h, 1mgy, 4md2, 4md1, 1c3w, 1bm1, 2ntu, 1kme, 2ntw, 1s51, 1py6, 4ov0, 2i20, 1vjm, 3mbv, 1x0i, 1x0k, 1xji]
LGTAXMGLGXLXFLVKG	LG16	AIXXLXXXIAFTXXLXM	AM16	0	1	[1s8l, 1at9, 1e0p, 1s8j, 1r2n, 1r84, 1jv7, 1pxs, 1jv6, 1ap9, 1pxr, 4hwl, 1s54, 1s53, 1o0a, 3han, 3hao, 1kg9, 1bhb, 1kg8, 3hap, 3haq, 1bha, 2wjk, 3har, 2wjl, 3has, 1q5j, 1q5i, 1f50, 3nsb, 1tn5, 1tn0, 4fpd, 1brx, 1fbk, 1ucq, 4hyx, 1f4z, 1qkp, 1qko, 1brd, 1p8h, 1mgy, 4md2, 4md1, 3ns0, 1c3w, 1bm1, 2ntu, 1kme, 2ntw, 1s51, 1py6, 4ov0, 2i20, 1vjm, 3mbv, 1x0i, 1x0k, 1xji]
LAXXGADGIMIGTGLVG	LG16	AIXXLXXXIAFTXXLXM	AM16	3	1	[1m0k, 1s8l, 1at9, 1e0p, 1s8j, 1r2n, 1r84, 1ap9, 4hwl, 1s54, 1o0a, 3hao, 1kg9, 1kg8, 3haq, 2wjk, 3har, 2wjl, 3has, 1q5j, 1q5i, 1f50, 3nsb, 1tn5, 1cwq, 4fpd, 1brx, 1brr, 1p8i, 1fbk, 1ucq, 4hyx, 1f4z, 3vi0, 1qkp, 1qko, 1p8h, 4md2, 4md1, 3ns0, 1c3w, 1bm1, 2ntu, 1kme, 2ntw, 1s52, 1s51, 1py6, 4ov0, 2i20, 1vjm, 3mbv, 1x0k, 1xji]
LAXXGADGIMIGTGLVG	LG16	IXTLXXXIAFTXXLSML	IL16	3	1	[1m0k, 1s8l, 1at9, 1e0p, 1s8j, 1r2n, 1r84, 1ap9, 4hwl, 1s54, 1o0a, 3hao, 1kg9, 1kg8, 3haq, 2wjk, 3har, 2wjl, 3has, 1q5j, 1q5i, 1f50, 3nsb, 1tn5, 4fpd, 1brx, 1brr, 1p8i, 1fbk, 1ucq, 4hyx, 1f4z, 3vi0, 1qkp, 1qko, 1p8h, 4md2, 4md1, 3ns0, 1c3w, 1bm1, 2ntu, 1kme, 2ntw, 1s52, 1s51, 1py6, 4ov0, 2i20, 1vjm, 3mbv, 1x0k, 1xji]
LXILXGINLXLVAATLG	LG16	IVYLDLVTKVGFGFIAL	IL16	1	6	[4gyc]
LGTAXMGLGXLXFLVKG	LG16	IXTLXXXIAFTXXLSML	IL16	0	1	[1s8l, 1at9, 1e0p, 1s8j, 1r2n, 1r84, 1jv7, 1pxs, 1jv6, 1ap9, 1pxr, 4hwl, 1s54, 1s53, 1o0a, 3han, 3hao, 1kg9, 1bhb, 1kg8, 3hap, 3haq, 1bha, 2wjk, 3har, 2wjl, 3has, 1q5j, 1q5i, 1f50, 3nsb, 1tn5, 1tn0, 4fpd, 1brx, 1fbk, 1ucq, 4hyx, 1f4z, 1qkp, 1qko, 1brd, 1p8h, 4md2, 4md1, 3ns0, 1c3w, 1bm1, 2ntu, 1kme, 2ntw, 1s51, 1py6, 4ov0, 2i20, 1vjm, 3mbv, 1x0i, 1x0k, 1xji]
LGAXGMLVGTLAFAWAG	LG16	IVYLDLVTKVGFGFIAL	IL16	0	6	[1gue, 4gyc, 3qdc, 3qap, 2f93, 2ksy, 2f95, 1jgj, 1h68, 1gu8]
LAXXGADGIMIGTGLVG	LG16	YAXWLXTXPLXXXXLXL	YL16	3	2	[1brx, 1s8l, 1at9, 1s8j, 1e0p, 1r2n, 1r84, 4hyx, 1f4z, 1pxs, 1pxr, 1qkp, 1qko, 1s54, 1s53, 3han, 3hap, 3haq, 2wjk, 3har, 2wjl, 3has, 1c3w, 1bm1, 1q5i, 2ntu, 1kme, 2ntw, 1s52, 1s51, 1py6, 2i20, 1vjm, 1tn5, 1x0k, 3utv, 1tn0, 3utw, 3utx, 1xji, 3uty]
LAXXGADGIMIGTGLVG	LG16	YRXVWWAISTAAXLYIL	YL16	3	4	[1ap9]
LAXXGADGIMIGTGLVG	LG16	YXXWLXTXPLXXXXLXL	YL16	3	2	[3hao]
LLTVVMWLGYPIVWALG	LG16	YSXLDIVAKYIFAFXXL	YL16	5	6	[3qbl, 3vvk, 3qbg, 3abw, 3qbi, 3qbk]
LGAXGMLVGTLAFAWAG	LG16	RYYVTLVGISGIAAVAY	RY16	0	1	[4gyc, 3qdc, 2f93, 2f95]
LAXXGADGIMIGTGLVG	LG16	RXVWWAISTAAXLYXLY	RY16	3	4	[1e0p, 1brr, 1fbk, 1r2n, 1r84, 1ucq, 1f4z, 1pxs, 1ap9, 1pxr, 4hwl, 3vi0, 1qko, 1s54, 1s53, 1o0a, 1p8h, 3hao, 1kg9, 1kg8, 3har, 2wjk, 4md2, 2wjl, 4md1, 3ns0, 1c3w, 1q5j, 1q5i, 2ntu, 1kme, 1f50, 2ntw, 1s52, 1s51, 1py6, 4ov0, 2i20, 1vjm, 3nsb, 1tn5, 3mbv, 1x0k, 1tn0, 3utx, 4fpd, 3uty]
LGAXGMLVGTLAFAWAG	LG16	YVXLVGISGIAAVAYXV	YV16	0	1	[1gue, 4gyc, 3qdc, 3qap, 2f93, 2ksy, 2f95, 1jgj, 1h68, 1gu8]
LLTVVMWLGYPIVWALG	LG16	YAISCACFIVVLYILLV	YV16	5	4	[3qbl, 3vvk, 3qbg, 3qbi, 3qbk]
LGAXGMLVGTLAFAWAG	LG16	VTLVGISGIAAVAYXVM	VM16	0	1	[1gue, 4gyc, 3qdc, 3qap, 2f93, 2ksy, 2f95, 1jgj, 1h68, 1gu8]
LWSAYPVVWLIGSEGAG	LG16	FVWWAISTAAMLYXLYV	FV16	5	4	[2brd]
LAXXGADGIMIGTGLVG	LG16	FVWWAISTAAMLYXLYV	FV16	3	4	[1m0k, 1at9, 1e0p, 1r2n, 1r84, 1pxs, 1ap9, 1pxr, 4hwl, 1s54, 1s53, 1o0a, 3han, 3hao, 1kg9, 1kg8, 3hap, 3haq, 2wjk, 3har, 2wjl, 3has, 1q5j, 1q5i, 1f50, 3nsb, 1tn5, 3utv, 1tn0, 3utw, 3utx, 4fpd, 3uty, 1brx, 1brr, 1p8i, 1fbk, 1ucq, 4hyx, 1f4z, 3vi0, 1qkp, 1qko, 1p8h, 4md2, 4md1, 3ns0, 1c3w, 1bm1, 2ntu, 1kme, 2ntw, 1s52, 1s51, 1py6, 4ov0, 2i20, 1vjm, 3mbv, 1x0k, 1xji]
LLTVVMWLGYPIVWALG	LG16	ALDIVAXYIFAFLLLNY	AY16	5	6	[3qbl, 3vvk, 3qbg, 3qbi, 3qbk]
LGAXGMLVGTLAFAWAG	LG16	ISGIAAVAYXVMALGVG	IG16	0	1	[3qdc, 3qap, 2ksy, 1jgj]
LGTAXMGLGXLXFLVKG	LG16	AIAFTMXLSMLLGYGLT	AT16	0	1	[4hwl, 1at9]
LAXXGADGIMIGTGLVG	LG16	AIAFTMXLSMLLGYGLT	AT16	3	1	[4hwl, 1at9, 1s52]
LGTAXMGLGXLXFLVKG	LG16	PAIAFTMXLSMLLGYGL	PL16	0	1	[4hwl, 1at9, 1qkp, 1kme, 1r2n, 1r84, 3han, 3hap, 3har, 3utx, 1xji, 3has]
LAXXGADGIMIGTGLVG	LG16	PAIAFTMXLSMLLGYGL	PL16	3	1	[1at9, 1kme, 1brr, 1s52, 1r2n, 1r84, 4hwl, 1qkp, 3han, 3har, 3utx, 1xji, 3has]
LGAXGMLVGTLAFAWAG	LG16	YLDLVTKVGFGFIALDA	YA16	0	6	[4gyc, 3qdc, 3qap, 1jgj]
LLPFFSKVGFSFLDLHG	LG16	YLVAMFIPIWSGLAYXA	YA16	6	1	[2m3g]
LGAXGMLVGTLAFAWAG	LG16	YYVTLVGISGIAAXAYA	YA16	0	1	[2ksy, 1jgj]
LAXXGADGIMIGTGLVG	LG16	LXXAIAFTMXLSMLLGY	LY16	3	1	[4hwl, 1at9, 1qkp, 1kme, 1brr, 1s52, 1r2n, 1r84, 3har, 3utx, 1xji, 3has]
LGTAXMGLGXLXFLVKG	LG16	LXXAIAFTMXLSMLLGY	LY16	0	1	[1at9, 1kme, 1r2n, 1r84, 4hwl, 1qkp, 3han, 3hap, 3har, 3utx, 1xji, 3uty, 3has]
LWSAYPVVWLIGSEGAG	LG16	TVVLWSAYXVVWLIGSE	TE16	5	5	[2brd]
LAXXGADGIMIGTGLVG	LG16	AXWLFTTXLXXXXLXLL	AL16	3	2	[1brx, 1c3w, 1s8l, 1bm1, 1e0p, 1q5i, 2ntu, 1kme, 1pxs, 1pxr, 1vjm, 1tn5, 1qkp, 1qko, 1s54, 1s53, 1x0k, 1tn0, 2wjl, 3has]
LLTVVMWLGYPIVWALG	LG16	AYSXLDIVAXYIFAFXL	AL16	5	6	[3qbl, 3vvk, 3qbg, 3abw, 3qbi, 3qbk]
LAXXGADGIMIGTGLVG	LG16	AXYAXWLFTTXLXXXXL	AL16	3	2	[1m0k, 1s8l, 1at9, 1s8j, 1e0p, 1r2n, 1r84, 1pxs, 1ap9, 1pxr, 4hwl, 1s54, 1s53, 1o0a, 3han, 1kg9, 1kg8, 3hap, 3haq, 2wjk, 3har, 2wjl, 3has, 1q5i, 1f50, 3nsb, 1tn5, 1cwq, 3utv, 1tn0, 3utw, 3utx, 3uty, 1brx, 1brr, 1p8i, 1ucq, 4hyx, 1f4z, 1qkp, 1qko, 1p8h, 4md2, 4md1, 3ns0, 1c3w, 1bm1, 2ntu, 1kme, 2ntw, 1s52, 1s51, 1py6, 4ov0, 1vjm, 3mbv, 1x0k, 1xji]
LAXXGADGIMIGTGLVG	LG16	AXYXXWLFTTXLXXXXL	AL16	3	2	[1fbk, 3hao, 2i20, 4fpd]
LAXXGADGIMIGTGLVG	LG16	ARYXDWLFTTXLLLXDL	AL16	3	2	[1q5j]
LLPFFSKVGFSFLDLHG	LG16	VAMFIPIWSGLAYMAMA	VA16	6	1	[2m3g]
LWSAYPVVWLIGSEGAG	LG16	VLWSAYPVVWLIGSEGA	VA16	5	5	[2brd]
LAXXGADGIMIGTGLVG	LG16	VWWAISTAAMLYILYVA	VA16	3	4	[3has]
LGTAXMGLGXLXFLVKG	LG16	VPLNIETLLFMVLDVSA	VA16	0	6	[1r2n, 1r84]
LAXXGADGIMIGTGLVG	LG16	KKFYAIXTLVPAIAFTM	KM16	3	1	[2ntu, 1s54]
LGTAXMGLGXLXFLVKG	LG16	KKFYAIXTLVPAIAFTM	KM16	0	1	[2ntu, 1s54, 1s53, 1bhb]
LAXXGADGIMIGTGLVG	LG16	VGADGIMIGTGLVGALT	VT16	3	3	[1brx, 1at9, 1bm1, 1q5i, 1brr, 1s52, 1fbk, 1ucq, 1pxr, 4hwl, 3vi0, 1p8h, 1x0k, 1tn0, 3har, 3utx]
LLTVVMWLGYPIVWALG	LG16	SALDIVAKYIFAFLLLN	SN16	5	6	[3qbl, 3vvk, 3qbg, 3qbi, 3qbk]
LLTVVMWLGYPIVWALG	LG16	DIVAKYIFAFLLLNYLT	DT16	5	6	[3qbl, 3vvk, 3qbg, 3qbi, 3qbk]
LLPFFSKVGFSFLDLHG	LG16	KLVTYFTVLWIGYPIVW	KW16	6	5	[2m3g]
LLPFFSKVGFSFLDLHG	LG16	YEYLVAMFIPIWSGLAY	YY16	6	1	[2m3g]
LXILXGINLXLVAATLG	LG16	VXLRNLTVXLWAIYPFI	VI16	1	5	[4gyc]
LLPFFSKVGFSFLDLHG	LG16	VTYFTVXWIGYPIVWXI	VI16	6	5	[2m3g]
LGAXGMLVGTLAFAWAG	LG16	VYLDLVTKVGFGFIALD	VD16	0	6	[1gue, 4gyc, 3qdc, 3qap, 2f93, 2ksy, 2f95, 1jgj, 1h68, 1gu8]
LXILXGINLXLVAATLG	LG16	VYLDLVTKVGFGFIALD	VD16	1	6	[4gyc]
LGTAXMGLGXLXFLVKG	LG16	PFYAITTLVPAIAFTMY	PY16	0	1	[1tn5]
LGAXGMLVGTLAFAWAG	LG16	ALIVYLDLVTKVGFGXI	AI16	0	6	[1gue, 4gyc, 3qdc, 3qap, 2f93, 2ksy, 2f95, 1jgj, 1h68, 1gu8]
LLPFFSKVGFSFLDLHG	LG16	AMFIPIWSGLAYMAMAI	AI16	6	1	[2m3g]
LXILXGINLXLVAATLG	LG16	ALIVYLDLVTKVGFGXI	AI16	1	6	[4gyc]
LLTVVMWLGYPIVWALG	LG16	AISCACFIVVLYILLVE	AE16	5	4	[3qbl, 3vvk, 3qbg, 3qbi, 3qbk]
LLTVVMWLGYPIVWALG	LG16	ISCACFIVVLYILLVEW	IW16	5	4	[3qbl, 3vvk, 3qbg, 3qbi, 3qbk]
LAXXGADGIMIGTGLVG	LG16	TAAMLYILYVLFFGFTS	TS16	3	4	[1qkp, 1s52, 3utv]
LGAXGMLVGTLAFAWAG	LG16	GISGIAAVAYXVMALGV	GV16	0	1	[3qdc, 3qap, 2ksy, 1jgj]
LGTAXMGLGXLXFLVKG	LG16	LDVSAKVGFGLILLRSR	LR16	0	6	[1brx]
LAXXGADGIMIGTGLVG	LG16	QGTILAXVGADGIMIGT	QT16	3	3	[1s8l, 1s8j, 1q5i, 1kme, 1r2n, 1r84, 4hyx, 1qkp, 1s54, 1s53, 3han, 3utv, 3haq, 1tn0, 3utw, 1xji, 3has, 3uty]
LGAXGMLVGTLAFAWAG	LG16	DVALIVYLDLVTKVGFG	DG16	0	6	[4gyc, 3qdc, 3qap, 2f93, 2ksy, 2f95, 1jgj]
LGTAXMGLGXLXFLVKG	LG16	DTLLFMVLDVSAKVGFG	DG16	0	6	[2wjk]
LAXXGADGIMIGTGLVG	LG16	DQGTILAXVGADGIMIG	DG16	3	3	[1s8l, 1s8j, 1q5i, 1kme, 1r2n, 1r84, 4hyx, 1qkp, 1s54, 1s53, 3han, 3utv, 3haq, 1tn0, 3utw, 1xji, 3has, 3uty]
LXILXGINLXLVAATLG	LG16	DVALIVYLDLVTKVGFG	DG16	1	6	[4gyc]
LLPFFSKVGFSFLDLHG	LG16	DKLVTYFTVLWIGYPIV	DV16	6	5	[2m3g]
LAXXGADGIMIGTGLVG	LG16	DWLFTTPLLLLDLALLV	DV16	3	2	[1brx]
LLPFFSKVGFSFLDLHG	LG16	LVAMFIPIWSGLAYMAM	LM16	6	1	[2m3g]
LXILXGINLXLVAATLG	LG16	RLRNLTVXLWAIYPFIW	RW16	1	5	[4gyc]
LGTAXMGLGXLXFLVKG	LG16	QTLLFMVLDVSAKVGFG	QG16	0	6	[1f50, 1f4z]
LLPFFSKVGFSFLDLHG	LG16	EYLVAMFIPIWSGLAYM	EM16	6	1	[2m3g]
LGTAXMGLGXLXFLVKG	LG16	EWIWLALGTALMGLGXL	EL16	0	0	[4hwl, 1r2n, 1r84]
LGTAXMGLGXLXFLVKG	LG16	PLNIETLLFMVLDVSAK	PK16	0	6	[1r2n, 1r84]
LXILXGINLXLVAATLG	LG16	RNLTVXLWAIYPFIWLL	RL16	1	5	[4gyc]
LXILXGINLXLVAATLG	LG16	YVRLRNLTVXLWAIYPF	YF16	1	5	[4gyc]
LLPFFSKVGFSFLDLHG	LG16	LHWIYVAGMTIGALHFW	LW16	6	0	[2m3g]
LWSAYPVVWLIGSEGAG	LG16	GADGIMIGTGLVGALTK	GK16	5	3	[2brd]
LAXXGADGIMIGTGLVG	LG16	GADGIMIGTGLVGALTK	GK16	3	3	[1at9]
GTALMGLGXLYFLVKGM	GM16	ALMGLGXLYFLVKGMGV	AV16	0	0	[1vjm, 1tn5, 1bm1, 1q5i, 1s53, 1tn0, 2i20]
GTALMGLGXLYFLVKGM	GM16	STLVPAIAFTMYLSMLL	SL16	0	1	[1s53]
GTALMGLGXLYFLVKGM	GM16	TXXMXLGXLYFLVKGMG	TG16	0	0	[1brx, 1at9, 1e0p, 1pxs, 1pxr, 1qko, 1brd, 1s53, 3hao, 3haq, 1bha, 3har, 2wjl, 1c3w, 1bm1, 1q5i, 2ntu, 1kme, 1py6, 2i20, 1vjm, 1tn5, 1x0k, 1tn0, 3utw]
GTALMGLGXLYFLVKGM	GM16	TLXXAIAFTMXLSMLLG	TG16	0	1	[1brx, 1at9, 1bm1, 1kme, 1r2n, 1r84, 3han, 3hap, 3har, 3utx, 1xji, 3has, 3uty]
GTALMGLGXLYFLVKGM	GM16	AXAIAFTMYLSMLLGYG	AG16	0	1	[3han]
GTALMGLGXLYFLVKGM	GM16	VLDVXAKVGFGLILLRS	VS16	0	6	[1brx, 1c3w, 1at9, 1bm1, 1e0p, 1q5i, 2ntu, 1kme, 1pxs, 2i20, 1pxr, 1vjm, 1tn5, 1qko, 1s54, 1s53, 1x0k, 3hao, 1tn0]
GTALMGLGXLYFLVKGM	GM16	VXAIAFTMXLSMXLGYG	VG16	0	1	[1at9, 1kme, 1r2n, 1r84, 3hap, 3har, 3utx, 1xji, 3has, 3uty]
GTALMGLGXLYFLVKGM	GM16	KFYAIXTLVXXIAFTXY	KY16	0	1	[1c3w, 1e0p, 1q5i, 2ntu, 1kme, 2ntw, 1s51, 1py6, 1f4z, 2i20, 1pxs, 1pxr, 1vjm, 1qko, 1s54, 1s53, 1x0i, 1x0k, 3hao, 1tn0, 3haq, 2wjk, 2wjl]
GTALMGLGXLYFLVKGM	GM16	YAIXTLXXXIAFTXXLS	YS16	0	1	[1s8l, 1at9, 1e0p, 1r2n, 1r84, 1jv7, 1pxs, 1pxr, 1jv6, 1s54, 1s53, 1o0a, 3han, 3hao, 1kg8, 3hap, 3haq, 1bha, 2wjk, 3har, 2wjl, 3has, 1q5j, 1q5i, 1f50, 1tn5, 1tn0, 4fpd, 1brx, 1fbk, 1ucq, 4hyx, 1f4z, 1qko, 1p8h, 4md2, 4md1, 1c3w, 1bm1, 2ntu, 1kme, 2ntw, 1s51, 1py6, 4ov0, 2i20, 1vjm, 3mbv, 1x0i, 1x0k, 1xji]
GTALMGLGXLYFLVKGM	GM16	AIXXLXXXIAFTXXLXM	AM16	0	1	[1s8l, 1at9, 1e0p, 1r2n, 1r84, 1jv7, 1pxs, 1jv6, 1pxr, 1s54, 1s53, 1o0a, 3han, 3hao, 1kg8, 3hap, 3haq, 1bha, 2wjk, 3har, 2wjl, 3has, 1q5j, 1q5i, 1f50, 1tn5, 1tn0, 4fpd, 1brx, 1fbk, 1ucq, 4hyx, 1f4z, 1qko, 1brd, 1p8h, 4md2, 4md1, 1c3w, 1bm1, 2ntu, 1kme, 2ntw, 1s51, 1py6, 4ov0, 2i20, 1vjm, 3mbv, 1x0i, 1x0k, 1xji]
GTALMGLGXLYFLVKGM	GM16	IXTLXXXIAFTXXLSML	IL16	0	1	[1s8l, 1at9, 1e0p, 1r2n, 1r84, 1jv7, 1pxs, 1jv6, 1pxr, 1s54, 1s53, 1o0a, 3han, 3hao, 1kg8, 3hap, 3haq, 1bha, 2wjk, 3har, 2wjl, 3has, 1q5j, 1q5i, 1f50, 1tn5, 1tn0, 4fpd, 1brx, 1fbk, 1ucq, 4hyx, 1f4z, 1qko, 1brd, 1p8h, 4md2, 4md1, 1c3w, 1bm1, 2ntu, 1kme, 2ntw, 1s51, 1py6, 4ov0, 2i20, 1vjm, 3mbv, 1x0i, 1x0k, 1xji]
GTALMGLGXLYFLVKGM	GM16	AIAFTMXLSMLLGYGLT	AT16	0	1	[1at9]
GTALMGLGXLYFLVKGM	GM16	PAIAFTMXLSMLLGYGL	PL16	0	1	[1at9, 1kme, 1r2n, 1r84, 3han, 3hap, 3har, 3utx, 1xji, 3has]
GTALMGLGXLYFLVKGM	GM16	LXXAIAFTMXLSMLLGY	LY16	0	1	[1at9, 1kme, 3han, 1r2n, 1r84, 3hap, 3har, 3utx, 1xji, 3uty, 3has]
GTALMGLGXLYFLVKGM	GM16	VPLNIETLLFMVLDVSA	VA16	0	6	[1r2n, 1r84]
GTALMGLGXLYFLVKGM	GM16	KKFYAIXTLVPAIAFTM	KM16	0	1	[2ntu, 1s54, 1s53]
GTALMGLGXLYFLVKGM	GM16	PFYAITTLVPAIAFTMY	PY16	0	1	[1tn5]
GTALMGLGXLYFLVKGM	GM16	LDVSAKVGFGLILLRSR	LR16	0	6	[1brx]
GTALMGLGXLYFLVKGM	GM16	DTLLFMVLDVSAKVGFG	DG16	0	6	[2wjk]
GTALMGLGXLYFLVKGM	GM16	QTLLFMVLDVSAKVGFG	QG16	0	6	[1f50, 1f4z]
GTALMGLGXLYFLVKGM	GM16	EWIWLALGTALMGLGXL	EL16	0	0	[1r2n, 1r84]
GTALMGLGXLYFLVKGM	GM16	PLNIETLLFMVLDVSAK	PK16	0	6	[1r2n, 1r84]
TXXMXLGXLYFLVKGMG	TG16	STLVPAIAFTMYLSMLL	SL16	0	1	[1s53]
TXXMXLGXLYFLVKGMG	TG16	ALMGLGXLYFLVKGMGV	AV16	0	0	[1vjm, 1bm1, 1tn5, 1q5i, 1s53, 2i20, 1tn0]
TLXXAIAFTMXLSMLLG	TG16	ALMGLGXLYFLVKGMGV	AV16	1	0	[1bm1]
TKLFTAITFDIAMCVTG	TG16	WXRYLTWALSTPMILXA	WA16	3	2	[3qbl, 3vvk, 3qbg, 3qbi, 3qbk]
TLXXAIAFTMXLSMLLG	TG16	GTXLAXVGADGIXIGTG	GG16	1	3	[4hwl, 1qkp, 1kme, 1s52, 1r84, 1r2n, 3har, 3utx, 1xji, 3has]
TKLFTAITFDIAMCVTG	TG16	AXSTILVPVVSIASYTG	AG16	3	1	[3qbl, 3vvk, 3qbg, 3qbi, 3qbk]
TKLFTAITFDIAMCVTG	TG16	WFWYAISCACFIVVLYI	WI16	3	4	[3qbl, 3vvk, 3qbg, 3qbi, 3qbk]
TLXXAIAFTMXLSMLLG	TG16	AXVGADGIMIGTGLVGA	AA16	1	3	[1brx, 1at9, 1bm1, 1kme, 1brr, 1s52, 1r84, 1r2n, 4hwl, 1qkp, 3har, 3utx, 1xji, 3has]
TKLFTAITFDIAMCVTG	TG16	VSTILVPVVSIASYTGL	VL16	3	1	[3qbl, 3vvk, 3qbg, 3qbi, 3qbk]
TXXMXLGXLYFLVKGMG	TG16	RYAXWLFTTXLLXLXLA	RA16	0	2	[1brx, 1c3w, 1at9, 1bm1, 1e0p, 1q5i, 2ntu, 1kme, 1py6, 1pxs, 1pxr, 1vjm, 1tn5, 1qko, 1brd, 1s53, 1x0k, 3haq, 1tn0, 3utw, 3har, 2wjl]
TLXXAIAFTMXLSMLLG	TG16	RYAXWLFTTXLLXLXLA	RA16	1	2	[1brx, 1at9, 1bm1, 1kme, 1s52, 1r84, 1r2n, 4hwl, 1qkp, 3han, 3hap, 3har, 3utx, 1xji, 3has, 3uty]
TLXXAIAFTMXLSMLLG	TG16	WARYAXWLFTTXLXXXD	WD16	1	2	[1brx, 1at9, 1kme, 1brr, 1s52, 1r84, 1r2n, 4hwl, 1qkp, 3han, 3hap, 3har, 3utx, 1xji, 3has, 3uty]
TXXMXLGXLYFLVKGMG	TG16	WARYAXWLFTTXLXXXD	WD16	0	2	[1brx, 1c3w, 1at9, 1e0p, 1q5i, 2ntu, 1kme, 1py6, 1pxs, 1pxr, 1vjm, 1tn5, 1qko, 1s53, 1x0k, 3haq, 1tn0, 3utw, 3har, 2wjl]
TKLFTAITFDIAMCVTG	TG16	TWALSTPMILLALGXLA	TA16	3	2	[3vvk, 3qbi]
TKLFTAITFDIAMCVTG	TG16	SCACFIVVLYILLVEWA	SA16	3	4	[3qbl, 3vvk, 3qbg, 3qbi, 3qbk]
TKLFTAITFDIAMCVTG	TG16	STILVPVVSIASYTGLA	SA16	3	1	[3qbl, 3vvk, 3qbg, 3qbi, 3qbk]
TXLMLXGTFYFIARGWG	TG16	VLDVXAKVGFGFVLLRS	VS16	0	6	[1vgo]
TLXXAIAFTMXLSMLLG	TG16	VLDVXAKVGFGLILLRS	VS16	1	6	[1brx, 1at9, 1bm1, 1kme]
TXXMXLGXLYFLVKGMG	TG16	VLDVXAKVGFGLILLRS	VS16	0	6	[1brx, 1c3w, 1at9, 1bm1, 1e0p, 1q5i, 2ntu, 1kme, 1pxs, 2i20, 1pxr, 1vjm, 1tn5, 1qko, 1s54, 1s53, 1x0k, 3hao, 1tn0]
TXXMXLGXLYFLVKGMG	TG16	VXAIAFTMXLSMXLGYG	VG16	0	1	[1at9, 1kme, 3har]
TXXMXLGXLYFLVKGMG	TG16	KFYAIXTLVXXIAFTXY	KY16	0	1	[1c3w, 1e0p, 1q5i, 2ntu, 1kme, 1s51, 1py6, 2i20, 1pxs, 1pxr, 1vjm, 1qko, 1s54, 1s53, 1x0k, 3hao, 1tn0, 3haq, 2wjl]
TLIGFLMSTQIVVITSG	TG16	YARYIDWMVTTPLLXLS	YS16	3	2	[2m3g]
TXXMXLGXLYFLVKGMG	TG16	YAIXTLXXXIAFTXXLS	YS16	0	1	[1brx, 1at9, 1e0p, 1pxs, 1pxr, 1qko, 1s54, 1s53, 3hao, 3haq, 1bha, 3har, 2wjl, 1c3w, 1bm1, 1q5i, 2ntu, 1kme, 1s51, 1py6, 2i20, 1vjm, 1tn5, 1x0k, 1tn0]
TXLMLXGTFYFIARGWG	TG16	AITXLVPGIASAAYLXM	AM16	0	1	[1vgo]
TXXMXLGXLYFLVKGMG	TG16	AIXXLXXXIAFTXXLXM	AM16	0	1	[1brx, 1at9, 1e0p, 1pxs, 1pxr, 1qko, 1brd, 1s54, 1s53, 3hao, 3haq, 1bha, 3har, 2wjl, 1c3w, 1bm1, 1q5i, 2ntu, 1kme, 1s51, 1py6, 2i20, 1vjm, 1tn5, 1x0k, 1tn0]
TXXMXLGXLYFLVKGMG	TG16	IXTLXXXIAFTXXLSML	IL16	0	1	[1brx, 1at9, 1e0p, 1pxs, 1pxr, 1qko, 1brd, 1s54, 1s53, 3hao, 3haq, 1bha, 3har, 2wjl, 1c3w, 1bm1, 1q5i, 2ntu, 1kme, 1s51, 1py6, 2i20, 1vjm, 1tn5, 1x0k, 1tn0]
TLXXAIAFTMXLSMLLG	TG16	YAXWLXTXPLXXXXLXL	YL16	1	2	[1brx, 1at9, 1bm1, 1kme, 1s52, 1r84, 1r2n, 1qkp, 3han, 3hap, 3har, 3utx, 1xji, 3has, 3uty]
TXLMLXGTFYFIARGWG	TG16	YYAITILVPGIASAAYL	YL16	0	1	[1vgo]
TKLFTAITFDIAMCVTG	TG16	YLTWALSTPMILLXLXL	YL16	3	2	[3qbl, 3vvk, 3qbg, 3qbi, 3qbk]
TXXMXLGXLYFLVKGMG	TG16	YAXWLXTXPLXXXXLXL	YL16	0	2	[1brx, 1c3w, 1at9, 1bm1, 1e0p, 1q5i, 2ntu, 1kme, 1py6, 1pxs, 1pxr, 1vjm, 1tn5, 1qko, 1brd, 1s53, 1x0k, 3haq, 1tn0, 3utw, 3har, 2wjl]
TKLFTAITFDIAMCVTG	TG16	RWFWYAISCACXIVXLY	RY16	3	4	[3qbl, 3vvk, 3qbg, 3qbi, 3qbk]
TKLFTAITFDIAMCVTG	TG16	YAISCACFIVVLYILLV	YV16	3	4	[3qbl, 3vvk, 3qbg, 3qbi, 3qbk]
TXXMXLGXLYFLVKGMG	TG16	AIAFTMXLSMLLGYGLT	AT16	0	1	[1at9]
TXXMXLGXLYFLVKGMG	TG16	PAIAFTMXLSMLLGYGL	PL16	0	1	[1at9, 1kme, 3har]
TKLFTAITFDIAMCVTG	TG16	LIAVSTILVPVVSIASY	LY16	3	1	[3qbl, 3vvk, 3qbg, 3qbi, 3qbk]
TXXMXLGXLYFLVKGMG	TG16	LXXAIAFTMXLSMLLGY	LY16	0	1	[1at9, 1kme, 3har]
TXLMLXGTFYFIARGWG	TG16	YAITILVPGIASAAYXA	YA16	0	1	[1vgo]
TXXMXLGXLYFLVKGMG	TG16	KKFYAIXTLVPAIAFTM	KM16	0	1	[2ntu, 1s54, 1s53]
TXLMLXGTFYFIARGWG	TG16	EYYAITILVPGIASAAY	EY16	0	1	[1vgo]
TXXMXLGXLYFLVKGMG	TG16	AXYAXWLFTTXLXXXXL	AL16	0	2	[1brx, 1c3w, 1at9, 1bm1, 1e0p, 1q5i, 2ntu, 1kme, 1py6, 1pxs, 1pxr, 1vjm, 1tn5, 1qko, 1s53, 1x0k, 3haq, 1tn0, 3utw, 3har, 2wjl]
TLXXAIAFTMXLSMLLG	TG16	AXWLFTTXLXXXXLXLL	AL16	1	2	[1brx, 1bm1, 1qkp, 1kme, 3has]
TLXXAIAFTMXLSMLLG	TG16	AXYAXWLFTTXLXXXXL	AL16	1	2	[1brx, 1at9, 1bm1, 1kme, 1brr, 1s52, 1r84, 1r2n, 4hwl, 1qkp, 3han, 3hap, 3har, 3utx, 1xji, 3has, 3uty]
TLIGFLMSTQIVVITSG	TG16	ARYXDWMVTTPLXXLXL	AL16	3	2	[2m3g]
TXXMXLGXLYFLVKGMG	TG16	AXWLFTTXLXXXXLXLL	AL16	0	2	[1brx, 1c3w, 1bm1, 1e0p, 1q5i, 2ntu, 1kme, 1pxs, 1pxr, 1vjm, 1tn5, 1qko, 1brd, 1s53, 1x0k, 1tn0, 2wjl]
TXLMLXGTFYFIARGWG	TG16	AFMVLDVTAKVGFXFVL	AL16	0	6	[1vgo]
TLIGFLMSTQIVVITSG	TG16	IDWMVTTPLLLLSLSWT	IT16	3	2	[2m3g]
TKLFTAITFDIAMCVTG	TG16	IAVSTILVPVVSIASYT	IT16	3	1	[3qbl, 3vvk, 3qbg, 3qbi, 3qbk]
TLXXAIAFTMXLSMLLG	TG16	VGADGIMIGTGLVGALT	VT16	1	3	[1brx, 4hwl, 1at9, 1bm1, 1brr, 1s52, 3har, 3utx]
TXLMLXGTFYFIARGWG	TG16	TILVPGIASAAYLXMFF	TF16	0	1	[1vgo]
TXLMLXGTFYFIARGWG	TG16	TLXFMVLDVTAKVGFXF	TF16	0	6	[1vgo]
TYFTVLWIGYPIVWIIG	TG16	TXLFCLLPFFSKVGFXF	TF16	5	6	[1xio, 2m3g, 4tl3]
TKLFTAITFDIAMCVTG	TG16	RYLTWALSTPMILLALG	RG16	3	2	[3qbl, 3vvk, 3qbg, 3qbi, 3qbk]
TKLFTAITFDIAMCVTG	TG16	MRWFWYAISCACFIVVL	ML16	3	4	[3qbl, 3vvk, 3qbi, 3qbk]
TKLFTAITFDIAMCVTG	TG16	GRYLTWALSTPMILLAL	GL16	3	2	[3qbl, 3vvk, 3qbg, 3qbi, 3qbk]
TXXMXLGXLYFLVKGMG	TG16	PFYAITTLVPAIAFTMY	PY16	0	1	[1tn5]
TKLFTAITFDIAMCVTG	TG16	AISCACFIVVLYILLVE	AE16	3	4	[3qbl, 3vvk, 3qbg, 3qbi, 3qbk]
TKLFTAITFDIAMCVTG	TG16	TILVPVVSIASYTGLXS	TS16	3	1	[3qbl, 3vvk, 3qbg, 3qbi, 3qbk]
TKLFTAITFDIAMCVTG	TG16	ISCACFIVVLYILLVEW	IW16	3	4	[3qbl, 3vvk, 3qbg, 3qbi, 3qbk]
TXXMXLGXLYFLVKGMG	TG16	LDVSAKVGFGLILLRSR	LR16	0	6	[1brx]
TLXXAIAFTMXLSMLLG	TG16	LDVSAKVGFGLILLRSR	LR16	1	6	[1brx]
TLXXAIAFTMXLSMLLG	TG16	QGTILAXVGADGIMIGT	QT16	1	3	[1qkp, 1kme, 1r84, 1r2n, 1xji, 3has]
TLXXAIAFTMXLSMLLG	TG16	DWLFTTPLLLLDLALLV	DV16	1	2	[1brx]
TLXXAIAFTMXLSMLLG	TG16	DQGTILAXVGADGIMIG	DG16	1	3	[1qkp, 1kme, 1r84, 1r2n, 1xji, 3has]
TLIGFLMSTQIVVITSG	TG16	RYLWYICGVCAFLIILW	RW16	3	4	[2m3g]
TLIGFLMSTQIVVITSG	TG16	YLWYICGVCAFLIILWG	YG16	3	4	[2m3g]
TLIGFLMSTQIVVITSG	TG16	WYICGVCAFLIILWGIW	WW16	3	4	[2m3g]
TYFTVLWIGYPIVWIIG	TG16	WYICGVCAFLIILWGIW	WW16	5	4	[2m3g]
TYFTVLWIGYPIVWIIG	TG16	YICGVCAFLIILWGIWN	YN16	5	4	[2m3g]
TLIGFLMSTQIVVITSG	TG16	YICGVCAFLIILWGIWN	YN16	3	4	[2m3g]
TYFTVLWIGYPIVWIIG	TG16	CGVCAFLIILWGIWNPL	CL16	5	4	[2m3g]
TLIGFLMSTQIVVITSG	TG16	CGVCAFLIILWGIWNPL	CL16	3	4	[2m3g]
TYFTVLWIGYPIVWIIG	TG16	ICGVCAFLIILWGIWNP	IP16	5	4	[2m3g]
TLIGFLMSTQIVVITSG	TG16	ICGVCAFLIILWGIWNP	IP16	3	4	[2m3g]
TLIGFLMSTQIVVITSG	TG16	RYIDWMVTTPLLLLSLS	RS16	3	2	[2m3g]
TLXXAIAFTMXLSMLLG	TG16	EWIWLALGTALMGLGXL	EL16	1	0	[4hwl, 1s52, 1r84, 1r2n]
TLIGFLMSTQIVVITSG	TG16	YIDWMVTTPLLLLSLSW	YW16	3	2	[2m3g]
TLXXAIAFTMXLSMLLG	TG16	PLNIETLLFMVLDVSAK	PK16	1	6	[1r84, 1r2n]
TYFTVLWIGYPIVWIIG	TG16	DTFLFCLLPFFSKVGFS	DS16	5	6	[1xio, 2m3g]
TYFTVLWIGYPIVWIIG	TG16	LFCLLPFFSKVGFSFLD	LD16	5	6	[1xio, 2m3g]
TYFTVLWIGYPIVWIIG	TG16	CLLPFFSKVGFSFLDLH	CH16	5	6	[2m3g]
ALMGLGXLYFLVKGMGV	AV16	STLVPAIAFTMYLSMLL	SL16	0	1	[1s53]
TLXXAIAFTMXLSMLLG	TG16	GADGIMIGTGLVGALTK	GK16	1	3	[1at9]
ATMTASFVFFVLARNNV	AV16	ADVLAXAGYGVLIYNIA	AA16	0	6	[3ddl]
ALMGLGXLYFLVKGMGV	AV16	RYAXWLFTTXLLXLXLA	RA16	0	2	[1vjm, 1bm1, 1tn5, 1q5i, 1s53, 1tn0]
ALMGLGXLYFLVKGMGV	AV16	WARYAXWLFTTXLXXXD	WD16	0	2	[1vjm, 1tn5, 1q5i, 1s53, 1tn0]
ALMGLGXLYFLVKGMGV	AV16	VLDVXAKVGFGLILLRS	VS16	0	6	[1vjm, 1bm1, 1tn5, 1q5i, 1s54, 1s53, 1tn0, 2i20]
ALMGLGXLYFLVKGMGV	AV16	KFYAIXTLVXXIAFTXY	KY16	0	1	[1vjm, 1q5i, 1s54, 1s53, 1tn0, 2i20]
ALMGLGXLYFLVKGMGV	AV16	AIXXLXXXIAFTXXLXM	AM16	0	1	[1vjm, 1bm1, 1tn5, 1q5i, 1s54, 1s53, 2i20, 1tn0]
ALMGLGXLYFLVKGMGV	AV16	YAIXTLXXXIAFTXXLS	YS16	0	1	[1vjm, 1bm1, 1tn5, 1q5i, 1s54, 1s53, 2i20, 1tn0]
ALMGLGXLYFLVKGMGV	AV16	IXTLXXXIAFTXXLSML	IL16	0	1	[1vjm, 1bm1, 1tn5, 1q5i, 1s54, 1s53, 2i20, 1tn0]
ALMGLGXLYFLVKGMGV	AV16	YAXWLXTXPLXXXXLXL	YL16	0	2	[1vjm, 1bm1, 1tn5, 1q5i, 1s53, 1tn0]
ATMTASFVFFVLARNNV	AV16	IADVLAKAGYGVLIYNI	II16	0	6	[3ddl]
ALMGLGXLYFLVKGMGV	AV16	KKFYAIXTLVPAIAFTM	KM16	0	1	[1s54, 1s53]
ALMGLGXLYFLVKGMGV	AV16	AXYAXWLFTTXLXXXXL	AL16	0	2	[1vjm, 1bm1, 1tn5, 1q5i, 1s53, 1tn0]
ALMGLGXLYFLVKGMGV	AV16	AXWLFTTXLXXXXLXLL	AL16	0	2	[1vjm, 1bm1, 1tn5, 1q5i, 1s53, 1tn0]
ATMTASFVFFVLARNNV	AV16	YXIADVLAKAGYGVLXY	YY16	0	6	[3ddl]
ATMTASFVFFVLARNNV	AV16	GYTIADVLAKAGYGXLI	GI16	0	6	[3ddl]
ATMTASFVFFVLARNNV	AV16	ISMMVSALVVFIAGYHY	IY16	0	1	[3ddl]
ALMGLGXLYFLVKGMGV	AV16	PFYAITTLVPAIAFTMY	PY16	0	1	[1tn5]
ATMTASFVFFVLARNNV	AV16	DVLAKAGYGVLIYNIAK	DK16	0	6	[3ddl]
ATMTASFVFFVLARNNV	AV16	TIADVLAKAGYGVLIYN	TN16	0	6	[3ddl]
ATMTASFVFFVLARNNV	AV16	RISMMVSALVVFIAGYH	RH16	0	1	[3ddl]
STLVPAIAFTMYLSMLL	SL16	RYAXWLFTTXLLXLXLA	RA16	1	2	[1s53]
STLVPAIAFTMYLSMLL	SL16	WARYAXWLFTTXLXXXD	WD16	1	2	[1s53]
STLVPAIAFTMYLSMLL	SL16	VLDVXAKVGFGLILLRS	VS16	1	6	[1s53]
STLVPAIAFTMYLSMLL	SL16	YAXWLXTXPLXXXXLXL	YL16	1	2	[1s53]
SLFTVIAADIGMCVTGL	SL16	FYAISCAFFXVVLSALV	FV16	3	4	[2jaf, 2jag]
SLFTVIAADIGMCVTGL	SL16	AXYAISCAFXVVVLXAL	AL16	3	4	[2jaf]
STLVPAIAFTMYLSMLL	SL16	AXYAXWLFTTXLXXXXL	AL16	1	2	[1s53]
STLVPAIAFTMYLSMLL	SL16	AXWLFTTXLXXXXLXLL	AL16	1	2	[1s53]
SLFTVIAADIGMCVTGL	SL16	RYLTWALSTPMILLALG	RG16	3	2	[2jaf]
SLFTVIAADIGMCVTGL	SL16	GRYLTWALSTPMILLAL	GL16	3	2	[2jaf]
VDVALIVYLDLVTKVGF	VF16	WLGAIGMLVGTLAXAWA	WA16	6	0	[3qap, 3qdc, 2ksy, 1jgj]
VALIVYLDLVTKVGFGF	VF16	WLGAIGMLVGTLAXAWA	WA16	6	0	[1gue, 4gyc, 3qap, 3qdc, 2f93, 2ksy, 2f95, 1jgj, 1h68, 1gu8]
VPRYIDWILTTPLIVYF	VF16	GIVITLNTVVMLAGFAG	GG16	2	3	[2ksy, 1jgj]
VPRYIDWILTTPLIVYF	VF16	LIVYLDLVTKVGFXFIA	LA16	2	6	[2ksy, 1jgj]
VDVALIVYLDLVTKVGF	VF16	LFWLGAIGMLVGTLAXA	LA16	6	0	[3qap, 3qdc, 2ksy, 1jgj, 1h2s]
VALIVYLDLVTKVGFGF	VF16	LFWLGAIGMLVGTLAXA	LA16	6	0	[1gue, 4gyc, 3qap, 3qdc, 2f93, 2ksy, 2f95, 1jgj, 1h68, 1gu8, 1h2s]
VALIVYLDLVTKVGFGF	VF16	AILGLIILLGINLGLVA	AA16	6	1	[1h2s]
VDVALIVYLDLVTKVGF	VF16	AILGLIILLGINLGLVA	AA16	6	1	[1h2s]
VPRYIDWILTTPLIVYF	VF16	FGIVITLNTVVMLAGFA	FA16	2	3	[2ksy, 1jgj]
VALIVYLDLVTKVGFGF	VF16	TTLFWLGAIGMLVGXLA	TA16	6	0	[3qap, 3qdc, 2ksy, 1jgj, 1h2s]
VDVALIVYLDLVTKVGF	VF16	TLXGISGIAAVAYXVMA	TA16	6	1	[3qap, 3qdc, 2ksy, 1jgj, 1h2s]
VALIVYLDLVTKVGFGF	VF16	TLXGISGIAAVAYXVMA	TA16	6	1	[1gue, 4gyc, 3qap, 3qdc, 2f93, 2ksy, 2f95, 1jgj, 1h68, 1gu8, 1h2s]
VDVALIVYLDLVTKVGF	VF16	TTLFWLGAIGMLVGXLA	TA16	6	0	[3qap, 3qdc, 2ksy, 1jgj, 1h2s]
VPRYIDWILTTPLIVYF	VF16	TLXGISGIAAVAYXVMA	TA16	2	1	[2ksy, 1jgj]
VPRYIDWILTTPLIVYF	VF16	SGIAAVAYXVMALGVGW	SW16	2	1	[2ksy, 1jgj]
VALIVYLDLVTKVGFGF	VF16	SGIAAVAYXVMALGVGW	SW16	6	1	[3qap, 3qdc, 2ksy, 1jgj]
VDVALIVYLDLVTKVGF	VF16	SGIAAVAYXVMALGVGW	SW16	6	1	[3qap, 3qdc, 2ksy, 1jgj]
VDVALIVYLDLVTKVGF	VF16	VXLWAIYPFIWLLGPPG	VG16	6	5	[3qap, 3qdc]
VPRYIDWILTTPLIVYF	VF16	VXISGIAAVAYXVMALG	VG16	2	1	[2ksy, 1jgj]
VDVALIVYLDLVTKVGF	VF16	VXISGIAAVAYXVMALG	VG16	6	1	[3qap, 3qdc, 2ksy, 1jgj]
VALIVYLDLVTKVGFGF	VF16	VXISGIAAVAYXVMALG	VG16	6	1	[3qap, 3qdc, 2ksy, 1jgj]
VALIVYLDLVTKVGFGF	VF16	VXLWAIYPFIWLLGPPG	VG16	6	5	[3qap, 3qdc]
VALIVYLDLVTKVGFGF	VF16	YXXWILTXPLIVYXLXL	YL16	6	2	[1gue, 3qap, 3qdc, 2f93, 2ksy, 2f95, 1jgj, 1h68, 1gu8]
VDVALIVYLDLVTKVGF	VF16	YXXWILTXPLIVYXLXL	YL16	6	2	[3qap, 3qdc, 2ksy, 1jgj]
VDVALIVYLDLVTKVGF	VF16	IXWILTTPLIVYFLGLL	IL16	6	2	[3qdc, 1jgj]
VPRYIDWILTTPLIVYF	VF16	IVYLDLVTKVGFGFIAL	IL16	2	6	[2ksy, 1jgj]
VALIVYLDLVTKVGFGF	VF16	IXWILTTPLIVYFLGLL	IL16	6	2	[1gue, 3qdc, 2f93, 2f95, 1jgj, 1h68, 1gu8]
VALIVYLDLVTKVGFGF	VF16	YVXLVGISGIAAVAYXV	YV16	6	1	[1gue, 4gyc, 3qap, 3qdc, 2f93, 2ksy, 2f95, 1jgj, 1h68, 1gu8]
VPRYIDWILTTPLIVYF	VF16	YVXLVGISGIAAVAYXV	YV16	2	1	[2ksy, 1jgj]
VDVALIVYLDLVTKVGF	VF16	YVXLVGISGIAAVAYXV	YV16	6	1	[3qap, 3qdc, 2ksy, 1jgj]
VDVALIVYLDLVTKVGF	VF16	VTLVGISGIAAVAYXVM	VM16	6	1	[3qap, 3qdc, 2ksy, 1jgj]
VPRYIDWILTTPLIVYF	VF16	VITLNTVVMLAGFAXAM	VM16	2	3	[2ksy, 1jgj]
VPRYIDWILTTPLIVYF	VF16	VTLVGISGIAAVAYXVM	VM16	2	1	[2ksy, 1jgj]
VALIVYLDLVTKVGFGF	VF16	VTLVGISGIAAVAYXVM	VM16	6	1	[1gue, 4gyc, 3qap, 3qdc, 2f93, 2ksy, 2f95, 1jgj, 1h68, 1gu8]
VALIVYLDLVTKVGFGF	VF16	RYYVTLVGISGIAAVAY	RY16	6	1	[4gyc, 3qdc, 2f93, 2f95]
VDVALIVYLDLVTKVGF	VF16	RYYVTLVGISGIAAVAY	RY16	6	1	[3qdc]
VALIVYLDLVTKVGFGF	VF16	ISGIAAVAYXVMALGVG	IG16	6	1	[3qap, 3qdc, 2ksy, 1jgj]
VPRYIDWILTTPLIVYF	VF16	ISGIAAVAYXVMALGVG	IG16	2	1	[2ksy, 1jgj]
VDVALIVYLDLVTKVGF	VF16	ISGIAAVAYXVMALGVG	IG16	6	1	[3qap, 3qdc, 2ksy, 1jgj]
VDVALIVYLDLVTKVGF	VF16	PRYIXWILTTPLIVYFL	PL16	6	2	[3qap, 3qdc, 2ksy, 1jgj]
VALIVYLDLVTKVGFGF	VF16	PRYIXWILTTPLIVYFL	PL16	6	2	[1gue, 3qap, 3qdc, 2f93, 2ksy, 2f95, 1jgj, 1h68, 1gu8]
VPRYIDWILTTPLIVYF	VF16	YLDLVTKVGFGFIALDA	YA16	2	6	[1jgj]
VPRYIDWILTTPLIVYF	VF16	YYVTLVGISGIAAXAYA	YA16	2	1	[2ksy, 1jgj]
VDVALIVYLDLVTKVGF	VF16	YYVTLVGISGIAAXAYA	YA16	6	1	[2ksy, 1jgj]
VALIVYLDLVTKVGFGF	VF16	YYVTLVGISGIAAXAYA	YA16	6	1	[2ksy, 1jgj]
VPRYIDWILTTPLIVYF	VF16	IVITLNTVVMLAXFAGA	IA16	2	3	[2ksy, 1jgj]
VALIVYLDLVTKVGFGF	VF16	ILGLIILLGINLGLXAA	IA16	6	1	[1h2s]
VDVALIVYLDLVTKVGF	VF16	ILGLIILLGINLGLXAA	IA16	6	1	[1h2s]
VALIVYLDLVTKVGFGF	VF16	GAIGMLVGTLAFAWAGR	GR16	6	0	[4gyc, 3qap, 3qdc, 2f93, 2ksy, 2f95, 1jgj]
VDVALIVYLDLVTKVGF	VF16	GAIGMLVGTLAFAWAGR	GR16	6	0	[3qap, 3qdc, 2ksy, 1jgj]
VALIVYLDLVTKVGFGF	VF16	TLFWLGAIGMLVGTLXF	TF16	6	0	[1gue, 4gyc, 3qap, 3qdc, 2ksy, 1jgj, 1h68, 1gu8, 1h2s]
VDVALIVYLDLVTKVGF	VF16	TLFWLGAIGMLVGTLXF	TF16	6	0	[3qap, 3qdc, 2ksy, 1jgj, 1h2s]
VALIVYLDLVTKVGFGF	VF16	DWILTTPLIVYFLGLLA	DA16	6	2	[3qdc, 1h68, 1gu8]
VDVALIVYLDLVTKVGF	VF16	DWILTTPLIVYFLGLLA	DA16	6	2	[3qdc]
VDVALIVYLDLVTKVGF	VF16	RYXXWILTTPLIVYXLG	RG16	6	2	[3qap, 3qdc, 2ksy, 1jgj]
VALIVYLDLVTKVGFGF	VF16	RYXXWILTTPLIVYXLG	RG16	6	2	[1gue, 3qap, 3qdc, 2f93, 2ksy, 2f95, 1jgj, 1h68, 1gu8]
VPRYIDWILTTPLIVYF	VF16	REFGIVITLNTVVMLAG	RG16	2	3	[2ksy, 1jgj]
VPRYIDWILTTPLIVYF	VF16	EFGIVITLNTVVMLAGF	EF16	2	3	[2ksy, 1jgj]
VALIVYLDLVTKVGFGF	VF16	GLIILLGIXLGLVAATL	GL16	6	1	[4gyc]
VPRYIDWILTTPLIVYF	VF16	VYLDLVTKVGFGFIALD	VD16	2	6	[2ksy, 1jgj]
VPRYIDWILTTPLIVYF	VF16	ALIVYLDLVTKVGFGXI	AI16	2	6	[2ksy, 1jgj]
VDVALIVYLDLVTKVGF	VF16	GISGIAAVAYXVMALGV	GV16	6	1	[3qap, 3qdc, 2ksy, 1jgj]
VPRYIDWILTTPLIVYF	VF16	GISGIAAVAYXVMALGV	GV16	2	1	[2ksy, 1jgj]
VALIVYLDLVTKVGFGF	VF16	GISGIAAVAYXVMALGV	GV16	6	1	[3qap, 3qdc, 2ksy, 1jgj]
VALIVYLDLVTKVGFGF	VF16	VXLRNLTVXLWAIYPFI	VI16	6	5	[1gue, 4gyc, 3qap, 3qdc, 2f93, 2ksy, 2f95, 1jgj, 1h68, 1gu8]
VDVALIVYLDLVTKVGF	VF16	VXLRNLTVXLWAIYPFI	VI16	6	5	[3qap, 3qdc, 2ksy, 1jgj]
VALIVYLDLVTKVGFGF	VF16	LGLXILLGINLGLVAAT	LT16	6	1	[4gyc]
VPRYIDWILTTPLIVYF	VF16	DVALIVYLDLVTKVGFG	DG16	2	6	[2ksy, 1jgj]
VDVALIVYLDLVTKVGF	VF16	RLRNLTVXLWAIYPFIW	RW16	6	5	[3qap, 3qdc, 2ksy, 1jgj]
VALIVYLDLVTKVGFGF	VF16	RLRNLTVXLWAIYPFIW	RW16	6	5	[1gue, 4gyc, 3qap, 3qdc, 2f93, 2ksy, 2f95, 1jgj, 1h68, 1gu8]
VALIVYLDLVTKVGFGF	VF16	FWLGAIGMLVGTLAFAW	FW16	6	0	[1gue, 4gyc, 3qap, 3qdc, 2f93, 2ksy, 2f95, 1jgj, 1h68, 1gu8]
VDVALIVYLDLVTKVGF	VF16	FWLGAIGMLVGTLAFAW	FW16	6	0	[3qap, 3qdc, 2ksy, 1jgj]
VDVALIVYLDLVTKVGF	VF16	FXPRYIDWILTTPLIVY	FY16	6	2	[2ksy, 1jgj]
VALIVYLDLVTKVGFGF	VF16	FXPRYIDWILTTPLIVY	FY16	6	2	[2ksy, 1jgj]
VALIVYLDLVTKVGFGF	VF16	RNLTVXLWAIYPFIWLL	RL16	6	5	[4gyc, 3qap, 3qdc, 2f93, 2ksy, 2f95, 1jgj]
VDVALIVYLDLVTKVGF	VF16	RNLTVXLWAIYPFIWLL	RL16	6	5	[3qap, 3qdc, 2ksy, 1jgj]
VALIVYLDLVTKVGFGF	VF16	YVRLRNLTVXLWAIYPF	YF16	6	5	[1gue, 4gyc, 3qap, 3qdc, 2ksy, 1jgj, 1h68, 1gu8]
VDVALIVYLDLVTKVGF	VF16	YVRLRNLTVXLWAIYPF	YF16	6	5	[3qap, 3qdc, 2ksy, 1jgj]
VDVALIVYLDLVTKVGF	VF16	TVILWAIYPFIWLLGPP	TP16	6	5	[3qap, 3qdc]
VALIVYLDLVTKVGFGF	VF16	TVILWAIYPFIWLLGPP	TP16	6	5	[3qap, 3qdc]
VDVALIVYLDLVTKVGF	VF16	LTVILWAIYPFIWLLGP	LP16	6	5	[3qap, 3qdc]
VALIVYLDLVTKVGFGF	VF16	LTVILWAIYPFIWLLGP	LP16	6	5	[3qap, 3qdc]
FXTLKLLTVVMWLGYPI	FI16	TSWAYSXLDIVAKYXFA	TA16	5	6	[3qbl, 3vvk, 3qbg, 3qbi, 3qbk]
FXTLKLLTVVMWLGYPI	FI16	SCACFIVVLYILLVEWA	SA16	5	4	[3qbl, 3vvk, 3qbg, 3qbi, 3qbk]
FXTLTALVAVLWTAYPI	FI16	VLDVXAKVGFGFVLLRS	VS16	5	6	[1vgo]
FXTLKLLTVVMWLGYPI	FI16	YSXLDIVAKYIFAFXXL	YL16	5	6	[3qbl, 3vvk, 3qbg, 3qbi, 3qbk]
FXTLKLLTVVMWLGYPI	FI16	YAISCACFIVVLYILLV	YV16	5	4	[3qbl, 3vvk, 3qbg, 3qbi, 3qbk]
FXTLKLLTVVMWLGYPI	FI16	ALDIVAXYIFAFLLLNY	AY16	5	6	[3qbl, 3vvk, 3qbg, 3qbi, 3qbk]
FXTLTALVAVLWTAYPI	FI16	AFMVLDVTAKVGFXFVL	AL16	5	6	[1vgo]
FXTLKLLTVVMWLGYPI	FI16	AYSXLDIVAXYIFAFXL	AL16	5	6	[3qbl, 3vvk, 3qbg, 3qbi, 3qbk]
FXTLKLLTVVMWLGYPI	FI16	SALDIVAKYIFAFLLLN	SN16	5	6	[3qbl, 3vvk, 3qbg, 3qbi, 3qbk]
FXTLTALVAVLWTAYPI	FI16	TLXFMVLDVTAKVGFXF	TF16	5	6	[1vgo]
FXTLKLLTVVMWLGYPI	FI16	DIVAKYIFAFLLLNYLT	DT16	5	6	[3qbl, 3vvk, 3qbg, 3qbi, 3qbk]
FXTLTALVAVLWTAYPI	FI16	STIAFLFVLYYLLTSLR	SR16	5	4	[1vgo]
FXTLTALVAVLWTAYPI	FI16	WLFSTIAFLFVLYYLLT	WT16	5	4	[1vgo]
FXTLKLLTVVMWLGYPI	FI16	AISCACFIVVLYILLVE	AE16	5	4	[3qbl, 3vvk, 3qbg, 3qbi, 3qbk]
FXTLKLLTVVMWLGYPI	FI16	ISCACFIVVLYILLVEW	IW16	5	4	[3qbl, 3vvk, 3qbg, 3qbi, 3qbk]
FXTLTALVAVLWTAYPI	FI16	LFSTIAFLFVLYYLLTS	LS16	5	4	[1vgo]
WGATLMIPLVSISSYLG	WG16	WAYSVLDVFAKYVFXFI	WI16	1	6	[2jaf]
WARYADWLFTTPLLLLG	WG16	AXVGADGIMIGTGLVGA	AA16	2	3	[1fbk, 4fpd]
WGATLMIPLVSISSYLG	WG16	VNVALAGIAILVFVYMG	VG16	1	0	[2jaf]
WARYADWLFTTPLLLLG	WG16	YAIXTLXXXIAFTXXLS	YS16	2	1	[1fbk, 4fpd]
WARYADWLFTTPLLLLG	WG16	AIXXLXXXIAFTXXLXM	AM16	2	1	[1fbk, 4fpd]
WGATLMIPLVSISSYLG	WG16	YSXLDVFAKYVFAFXLL	YL16	1	6	[2jaf]
WARYADWLFTTPLLLLG	WG16	IXTLXXXIAFTXXLSML	IL16	2	1	[1fbk, 4fpd]
WGATLMIPLVSISSYLG	WG16	AYSXLDVFAKYVFAFXL	AL16	1	6	[2jaf]
WGATLMIPLVSISSYLG	WG16	LWVNVALAGIAILVXXY	LY16	1	0	[2jaf]
WGATLMIPLVSISSYLG	WG16	NXALAGIAILVFVYMGR	NR16	1	0	[2jaf]
WARYADWLFTTPLLLLG	WG16	VGADGIMIGTGLVGALT	VT16	2	3	[1fbk]
WGATLMIPLVSISSYLG	WG16	SVLDVFAKYVFAFILLR	SR16	1	6	[2jaf]
WGATLMIPLVSISSYLG	WG16	RYLTWALSTPMILLALG	RG16	1	2	[2jaf]
WGATLMIPLVSISSYLG	WG16	GRYLTWALSTPMILLAL	GL16	1	2	[2jaf]
WGATLMIPLVSISSYLG	WG16	WVNVALAGIAILVFVYM	WM16	1	0	[2jaf]
HWIYVAGMTIGALHFWS	HS16	YLVAMFIPIWSGLAYXA	YA16	0	1	[2m3g]
HWIYVAGMTIGALHFWS	HS16	VAMFIPIWSGLAYMAMA	VA16	0	1	[1xio, 2m3g]
HWIYVAGMTIGALHFWS	HS16	TXLFCLLPFFSKVGFXF	TF16	0	6	[1xio, 2m3g, 4tl3]
HWIYVAGMTIGALHFWS	HS16	YEYLVAMFIPIWSGLAY	YY16	0	1	[2m3g]
HWIYVAGMTIGALHFWS	HS16	AMFIPIWSGLAYMAMAI	AI16	0	1	[2m3g]
HWIYVAGMTIGALHFWS	HS16	LVAMFIPIWSGLAYMAM	LM16	0	1	[1xio, 2m3g, 4tl3]
HWIYVAGMTIGALHFWS	HS16	EYLVAMFIPIWSGLAYM	EM16	0	1	[2m3g]
HWIYVAGMTIGALHFWS	HS16	DTFLFCLLPFFSKVGFS	DS16	0	6	[1xio, 2m3g]
HWIYVAGMTIGALHFWS	HS16	LFCLLPFFSKVGFSFLD	LD16	0	6	[1xio, 2m3g]
HWIYVAGMTIGALHFWS	HS16	CLLPFFSKVGFSFLDLH	CH16	0	6	[2m3g]
IGVDALMIVTGLIGALS	IS16	RYTWWLFSTIAFLXVLY	RY16	3	4	[3wqj]
IYVAGMTIGALHFWSLS	IS16	YLVAMFIPIWSGLAYXA	YA16	0	1	[2m3g]
IYVAGMTIGALHFWSLS	IS16	VAMFIPIWSGLAYMAMA	VA16	0	1	[2m3g]
IYVAGMTIGALHFWSLS	IS16	TXLFCLLPFFSKVGFXF	TF16	0	6	[2m3g, 4tl3]
IGVDALMIVTGLIGALS	IS16	ARYTWWLFSTIAXXFXL	AL16	3	4	[3wqj]
IYVAGMTIGALHFWSLS	IS16	YEYLVAMFIPIWSGLAY	YY16	0	1	[2m3g]
IYVAGMTIGALHFWSLS	IS16	AMFIPIWSGLAYMAMAI	AI16	0	1	[2m3g]
IYVAGMTIGALHFWSLS	IS16	LVAMFIPIWSGLAYMAM	LM16	0	1	[2m3g, 4tl3]
IYVAGMTIGALHFWSLS	IS16	EYLVAMFIPIWSGLAYM	EM16	0	1	[2m3g]
IYVAGMTIGALHFWSLS	IS16	DTFLFCLLPFFSKVGFS	DS16	0	6	[2m3g]
IYVAGMTIGALHFWSLS	IS16	LFCLLPFFSKVGFSFLD	LD16	0	6	[2m3g]
IYVAGMTIGALHFWSLS	IS16	CLLPFFSKVGFSFLDLH	CH16	0	6	[2m3g]
VWWXISTAAMLXXLXXL	VL16	KVLRNVTVVLWSAYXVV	KV16	4	5	[1brx, 1e0p, 1r84, 1r2n, 4hyx, 1f4z, 1pxs, 1pxr, 4hwl, 1qkp, 1qko, 1s54, 1s53, 1o0a, 3han, 3hao, 3hap, 3haq, 3har, 2wjk, 2wjl, 1c3w, 1bm1, 2ntu, 1kme, 2ntw, 1s52, 1s51, 1py6, 2i20, 1vjm, 1tn5, 1x0k, 3utv, 1tn0, 3utw, 3utx, 1xji, 3uty]
VSTILVPVVSIASYTGL	VL16	WXRYLTWALSTPMILXA	WA16	1	2	[3qbl, 3vvk, 3qbg, 3abw, 3qbi, 3qbk]
VWWXISTAAMLXXLXXL	VL16	GTXLAXVGADGIXIGTG	GG16	4	3	[1e0p, 1r84, 1r2n, 4hyx, 1f4z, 1pxs, 1pxr, 4hwl, 1qkp, 1qko, 1s54, 1s53, 1o0a, 3han, 3hao, 3hap, 3haq, 3har, 2wjk, 2wjl, 1c3w, 1q5i, 2ntu, 1kme, 2ntw, 1s52, 1s51, 1py6, 2i20, 1vjm, 1tn5, 1x0k, 3utv, 1tn0, 3utw, 3utx, 1xji, 3uty]
VWWXISTAAMLXXLXXL	VL16	AXVGADGIMIGTGLVGA	AA16	4	3	[1m0k, 1at9, 1e0p, 1r84, 1r2n, 1pxs, 1ap9, 1pxr, 4hwl, 1s54, 1s53, 1o0a, 3han, 1kg9, 3hao, 3hap, 1kg8, 3haq, 3har, 2wjk, 2wjl, 1q5j, 2zzl, 1q5i, 1f50, 1tn5, 3nsb, 3utv, 1tn0, 3utw, 3utx, 3uty, 4fpd, 1brx, 1brr, 1p8i, 1fbk, 1ucq, 4hyx, 1f4z, 1ixf, 3vi0, 1qkp, 1qko, 1p8h, 1qm8, 4md2, 2zfe, 4md1, 1iw6, 3ns0, 1c3w, 1bm1, 2ntu, 1kme, 2ntw, 1s52, 1s51, 1py6, 4ov0, 1iw9, 2i20, 1vjm, 1x0s, 3mbv, 1x0k, 1x…
VSTILVPVVSIASYTGL	VL16	LFTXITFDIXMCVTGLA	LA16	1	3	[3qbl, 3vvk, 3qbg, 3qbi, 3qbk]
VSTILVPVVSIASYTGL	VL16	KLXTAITFDIAMCVTGL	KL16	1	3	[3qbl, 3vvk, 3qbg, 3qbi, 3qbk]
VSTILVPVVSIASYTGL	VL16	FTXITFDIXMCVTGLAA	FA16	1	3	[3qbl, 3vvk, 3qbg, 3abw, 3qbi, 3qbk]
VSTILVPVVSIASYTGL	VL16	TAITFDIXMCVTGLXAA	TA16	1	3	[3qbl, 3vvk, 3qbg, 3abw, 3qbi, 3qbk]
VSTILVPVVSIASYTGL	VL16	TSWAYSXLDIVAKYXFA	TA16	1	6	[3qbl, 3vvk, 3qbg, 3abw, 3qbi, 3qbk]
VSTILVPVVSIASYTGL	VL16	TWALSTPMILLALGXLA	TA16	1	2	[3vvk, 3qbi]
VSTILVPVVSIASYTGL	VL16	LYINIALXGLSILLFVF	LF16	1	0	[3qbl, 3vvk, 3qbg, 3abw, 3qbi, 3qbk]
VWWXISTAAMLXXLXXL	VL16	VTVVLWSAYXVVWLIGS	VS16	4	5	[1brx, 1at9, 1bm1, 1brr, 1s52, 1r84, 1r2n, 1ap9, 1pxr, 4hwl, 3han, 3hap, 3utv, 1tn0, 3har, 3utx, 1xji, 3uty]
VWWXISTAAMLXXLXXL	VL16	VXLWSAYXVVWLIGSEG	VG16	4	5	[1brr, 1s52, 1r84, 1r2n, 1ap9, 1pxr, 4hwl, 3han, 3hap, 3utv, 1tn0, 3har, 3utx, 1xji, 3uty]
VWWXISTAAMLXXLXXL	VL16	YAXWLXTXPLXXXXLXL	YL16	4	2	[1brx, 1at9, 1e0p, 1r84, 1r2n, 4hyx, 1f4z, 1pxs, 1pxr, 1qkp, 1qko, 1s54, 1s53, 3han, 3hap, 2wjk, 2wjl, 1c3w, 1bm1, 1q5i, 2ntu, 1kme, 2ntw, 1s52, 1s51, 1py6, 1vjm, 1tn5, 1x0k, 3utv, 1tn0, 3utw, 3utx, 1xji, 3uty]
VSTILVPVVSIASYTGL	VL16	YLTWALSTPMILLXLXL	YL16	1	2	[3qbl, 3vvk, 3qbg, 3qbi, 3qbk]
VSTILVPVVSIASYTGL	VL16	YSXLDIVAKYIFAFXXL	YL16	1	6	[3qbl, 3vvk, 3qbg, 3abw, 3qbi, 3qbk]
VWWXISTAAMLXXLXXL	VL16	FKXLRNVTVVLWSAYXV	FV16	4	5	[1e0p, 1pxs, 1pxr, 4hwl, 1qkp, 1qko, 1s54, 1s53, 3hao, 3haq, 3har, 2wjl, 1c3w, 2ntu, 1kme, 2ntw, 1s52, 1s51, 1py6, 2i20, 1vjm, 1tn5, 1x0k, 1tn0, 3utx, 3uty]
VSTILVPVVSIASYTGL	VL16	ALDIVAXYIFAFLLLNY	AY16	1	6	[3qbl, 3vvk, 3qbg, 3qbi, 3qbk]
VSTILVPVVSIASYTGL	VL16	IALAGLSILLFVFMTRG	IG16	1	0	[3vvk, 3qbi]
VSTILVPVVSIASYTGL	VL16	SLYINIALAGLSILXFV	SV16	1	0	[3qbl, 3vvk, 3qbg, 3abw, 3qbi, 3qbk]
VSTILVPVVSIASYTGL	VL16	YINIALAGLSILLFVFM	YM16	1	0	[3qbl, 3vvk, 3qbg, 3abw, 3qbi, 3qbk]
VWWXISTAAMLXXLXXL	VL16	AXWLFTTXLXXXXLXLL	AL16	4	2	[1brx, 1c3w, 1bm1, 1e0p, 1q5i, 2ntu, 1kme, 1pxs, 1pxr, 1vjm, 1tn5, 1qkp, 1qko, 1s54, 1s53, 1x0k, 1tn0, 2wjl]
VSTILVPVVSIASYTGL	VL16	AYSXLDIVAXYIFAFXL	AL16	1	6	[3qbl, 3vvk, 3qbg, 3abw, 3qbi, 3qbk]
VWWXISTAAMLXXLXXL	VL16	AVGADGIMIGXGLVGAL	AL16	4	3	[3hap]
VSTILVPVVSIASYTGL	VL16	AITFDIAMCVTGLAXAL	AL16	1	3	[3qbl, 3vvk, 3qbg, 3abw, 3qbi, 3qbk]
VWWXISTAAMLXXLXXL	VL16	TVVLWSAYXVVWLIGSE	TE16	4	5	[1at9, 1brr, 1s52, 1r84, 1r2n, 1ap9, 1pxr, 4hwl, 3han, 3hap, 3utv, 1tn0, 3har, 3utx, 1xji, 3uty]
VWWXISTAAMLXXLXXL	VL16	VPLNIETLLFMVLDVSA	VA16	4	6	[1r84, 1r2n]
VWWXISTAAMLXXLXXL	VL16	VLWSAYPVVWLIGSEGA	VA16	4	5	[1brr]
VSTILVPVVSIASYTGL	VL16	NXALAGLSILLFVFMTR	NR16	1	0	[3qbl, 3vvk, 3qbg, 3qbi, 3qbk]
VSTILVPVVSIASYTGL	VL16	INIALAGLSILLFVFMT	IT16	1	0	[3qbl, 3vvk, 3qbg, 3qbi, 3qbk]
VSTILVPVVSIASYTGL	VL16	ITFDIAMCVTGLAAAXT	IT16	1	3	[3qbl, 3abw]
VSTILVPVVSIASYTGL	VL16	DIVAKYIFAFLLLNYLT	DT16	1	6	[3qbl, 3vvk, 3qbg, 3qbi, 3qbk]
VSTILVPVVSIASYTGL	VL16	SALDIVAKYIFAFLLLN	SN16	1	6	[3qbl, 3vvk, 3qbg, 3qbi, 3qbk]
VWWXISTAAMLXXLXXL	VL16	VGADGIMIGTGLVGALT	VT16	4	3	[1brx, 1at9, 1bm1, 1q5i, 1brr, 1s52, 1fbk, 1ucq, 1iw9, 1pxr, 4hwl, 1ixf, 3vi0, 1p8h, 1x0k, 1tn0, 3har, 3utx]
VSTILVPVVSIASYTGL	VL16	RYLTWALSTPMILLALG	RG16	1	2	[3qbl, 3vvk, 3qbg, 3qbi, 3qbk]
VSTILVPVVSIASYTGL	VL16	GRYLTWALSTPMILLAL	GL16	1	2	[3qbl, 3vvk, 3qbg, 3abw, 3qbi, 3qbk]
VWWXISTAAMLXXLXXL	VL16	QGTILAXVGADGIMIGT	QT16	4	3	[1q5i, 1kme, 1r84, 1r2n, 4hyx, 1qkp, 1s54, 1s53, 3han, 3utv, 3hap, 1tn0, 3utw, 3haq, 1xji, 3uty]
VWWXISTAAMLXXLXXL	VL16	DQGTILAXVGADGIMIG	DG16	4	3	[1q5i, 1kme, 1r84, 1r2n, 4hyx, 1qkp, 1s54, 1s53, 3han, 3utv, 3hap, 1tn0, 3utw, 3haq, 1xji, 3uty]
VWWXISTAAMLXXLXXL	VL16	DWLFTTPLLLLDLALLV	DV16	4	2	[1brx]
VRYLWYICGVCAFLXIL	VL16	FLMSTQIVVITSGLIAD	FD16	4	3	[1xio, 4tl3]
VRYLWYICGVCAFLXIL	VL16	GFLMSTQIVVITSGLIA	GA16	4	3	[1xio, 4tl3]
VWWXISTAAMLXXLXXL	VL16	PLNIETLLFMVLDVSAK	PK16	4	6	[1r84, 1r2n, 3utv]
KVLRNVTVVLWSAYXVV	KV16	AXSTAAMLYXLYVXFFG	AG16	5	4	[1s8l, 1e0p, 1s8j, 4hyx, 1r84, 1r2n, 1f4z, 1pxs, 1jv7, 1pxr, 1jv6, 4hwl, 1qkp, 1qko, 1s54, 1s53, 1o0a, 1mgy, 3han, 3hao, 3hap, 3haq, 3har, 2wjk, 3has, 2wjl, 1c3w, 1bm1, 1q5i, 2ntu, 1kme, 2ntw, 1s52, 1s51, 1py6, 2i20, 1vjm, 1tn5, 1x0i, 1x0k, 3utv, 1tn0, 3utw, 3utx, 1xji, 3uty]
VWWXISTAAMLXXLXXL	VL16	GADGIMIGTGLVGALTK	GK16	4	3	[1at9]
KVLRNVTVVLWSAYXVV	KV16	RYAXWLFTTXLLXLXLA	RA16	5	2	[1brx, 1e0p, 4hyx, 1r84, 1r2n, 1f4z, 1pxs, 1pxr, 4hwl, 1qkp, 1qko, 1s54, 1s53, 1o0a, 3han, 3hap, 3haq, 2wjk, 3har, 2wjl, 3has, 1c3w, 1bm1, 2ntu, 1kme, 2ntw, 1s52, 1s51, 1py6, 1vjm, 1tn5, 1x0i, 1x0k, 3utv, 1tn0, 3utw, 3utx, 1xji, 3uty]
KVLRNVTVVLWSAYXVV	KV16	STAAMLYXLYVXFFGFT	ST16	5	4	[1s8l, 1e0p, 1s8j, 4hyx, 1r84, 1r2n, 1pxs, 1jv7, 1pxr, 1jv6, 4hwl, 1qkp, 1qko, 1s54, 1s53, 1mgy, 3han, 3hao, 3hap, 3haq, 3har, 3has, 1bm1, 1q5i, 1kme, 1s52, 1s51, 1py6, 1vjm, 1tn5, 1x0i, 1x0k, 3utv, 1tn0, 3utw, 3utx, 1xji, 3uty]
KVLRNVTVVLWSAYXVV	KV16	WXISTAAMLYXLYXXFF	WF16	5	4	[1s8l, 1e0p, 1s8j, 4hyx, 1r84, 1r2n, 1f4z, 1pxs, 1jv7, 1pxr, 1jv6, 4hwl, 1qkp, 1qko, 1s54, 1s53, 1o0a, 3han, 3hao, 3hap, 3haq, 3har, 2wjk, 3has, 2wjl, 1c3w, 1bm1, 1q5i, 2ntu, 1kme, 2ntw, 1s52, 1s51, 1py6, 2i20, 1vjm, 1tn5, 1x0i, 1x0k, 3utv, 1tn0, 3utw, 3utx, 1xji, 3uty]
KVLRNVTVVLWSAYXVV	KV16	WWXISTAAMLYXLYXXF	WF16	5	4	[1brx, 1s8l, 1e0p, 1s8j, 4hyx, 1r84, 1r2n, 1f4z, 1pxs, 1pxr, 4hwl, 1qkp, 1qko, 1s54, 1s53, 1o0a, 3han, 3hao, 3hap, 3haq, 2wjk, 3har, 3has, 2wjl, 1c3w, 1bm1, 1q5i, 2ntu, 1kme, 2ntw, 1s52, 1s51, 1py6, 2i20, 1vjm, 1tn5, 1x0i, 1x0k, 3utv, 1tn0, 3utw, 3utx, 1xji, 3uty]
KVLRNVTVVLWSAYXVV	KV16	VLDVXAKVGFGLILLRS	VS16	5	6	[1brx, 1c3w, 1bm1, 1q5i, 1e0p, 2ntu, 1kme, 1pxs, 2i20, 1pxr, 1vjm, 1tn5, 1qko, 1s54, 1s53, 1x0k, 3hao, 1tn0]
KVLRNVTVVLWSAYXVV	KV16	VTVVLWSAYXVVWLIGS	VS16	5	5	[1brx, 1bm1, 1s52, 1r84, 1r2n, 1pxr, 4hwl, 3han, 3hap, 3utv, 1tn0, 3har, 3utx, 1xji, 3has, 3uty]
KVLRNVTVVLWSAYXVV	KV16	VXLWSAYXVVWLIGSEG	VG16	5	5	[1s52, 1r84, 1r2n, 1pxr, 4hwl, 3han, 3hap, 3utv, 1tn0, 3har, 3utx, 1xji, 3has, 3uty]
KVLRNVTVVLWSAYXVV	KV16	RXVWWAISTAAXLYXLY	RY16	5	4	[1e0p, 1r84, 1r2n, 1f4z, 1pxs, 1pxr, 4hwl, 1qko, 1s54, 1s53, 1o0a, 3hao, 3har, 2wjk, 2wjl, 1c3w, 2ntu, 1kme, 2ntw, 1s52, 1s51, 1py6, 2i20, 1vjm, 1tn5, 1x0k, 1tn0, 3utx, 3uty]
KVLRNVTVVLWSAYXVV	KV16	FVWWAISTAAMLYXLYV	FV16	5	4	[1brx, 1e0p, 4hyx, 1r84, 1r2n, 1f4z, 1pxs, 1pxr, 4hwl, 1qkp, 1qko, 1s54, 1s53, 1o0a, 3han, 3hao, 3hap, 3haq, 2wjk, 3har, 2wjl, 3has, 1c3w, 1bm1, 2ntu, 1kme, 2ntw, 1s52, 1s51, 1py6, 2i20, 1vjm, 1tn5, 1x0k, 3utv, 1tn0, 3utw, 3utx, 1xji, 3uty]
KVLRNVTVVLWSAYXVV	KV16	YAXWLXTXPLXXXXLXL	YL16	5	2	[1brx, 1e0p, 4hyx, 1r84, 1r2n, 1f4z, 1pxs, 1pxr, 1qkp, 1qko, 1s54, 1s53, 3han, 3hap, 3haq, 2wjk, 3har, 2wjl, 3has, 1c3w, 1bm1, 2ntu, 1kme, 2ntw, 1s52, 1s51, 1py6, 1vjm, 1tn5, 1x0i, 1x0k, 3utv, 1tn0, 3utw, 3utx, 1xji, 3uty]
KVLRNVTVVLWSAYXVV	KV16	TVVLWSAYXVVWLIGSE	TE16	5	5	[1s52, 1r84, 1r2n, 1pxr, 4hwl, 3han, 3hap, 3utv, 1tn0, 3har, 3utx, 1xji, 3has, 3uty]
KVLRNVTVVLWSAYXVV	KV16	VPLNIETLLFMVLDVSA	VA16	5	6	[1r84, 1r2n]
KVLRNVTVVLWSAYXVV	KV16	VWWAISTAAMLYILYVA	VA16	5	4	[3has]
KVLRNVTVVLWSAYXVV	KV16	AXWLFTTXLXXXXLXLL	AL16	5	2	[1brx, 1c3w, 1bm1, 1e0p, 2ntu, 1kme, 1pxs, 1pxr, 1vjm, 1qkp, 1tn5, 1qko, 1s54, 1s53, 1x0k, 1tn0, 2wjl, 3has]
KVLRNVTVVLWSAYXVV	KV16	AXYAXWLFTTXLXXXXL	AL16	5	2	[1brx, 1e0p, 4hyx, 1r84, 1r2n, 1f4z, 1pxs, 1pxr, 4hwl, 1qkp, 1qko, 1s54, 1s53, 1o0a, 3han, 3hap, 3haq, 2wjk, 3har, 2wjl, 3has, 1c3w, 1bm1, 2ntu, 1kme, 2ntw, 1s52, 1s51, 1py6, 1vjm, 1tn5, 1x0i, 1x0k, 3utv, 1tn0, 3utw, 3utx, 1xji, 3uty]
KVLRNVTVVLWSAYXVV	KV16	TAAMLYILYVLFFGFTS	TS16	5	4	[1qkp, 1s52, 3utv]
KVLRNVTVVLWSAYXVV	KV16	LDVSAKVGFGLILLRSR	LR16	5	6	[1brx]
KVLRNVTVVLWSAYXVV	KV16	QGTILAXVGADGIMIGT	QT16	5	3	[1s8l, 1s8j, 1kme, 4hyx, 1r84, 1r2n, 1jv7, 1jv6, 1qkp, 1s54, 1s53, 1x0i, 1mgy, 3han, 3utv, 3haq, 1tn0, 3utw, 1xji, 3has, 3uty]
KVLRNVTVVLWSAYXVV	KV16	DWLFTTPLLLLDLALLV	DV16	5	2	[1brx]
KVLRNVTVVLWSAYXVV	KV16	DQGTILAXVGADGIMIG	DG16	5	3	[1s8l, 1s8j, 1kme, 4hyx, 1r84, 1r2n, 1jv7, 1jv6, 1qkp, 1s54, 1s53, 1x0i, 1mgy, 3han, 3utv, 3haq, 1tn0, 3utw, 1xji, 3has, 3uty]
KVLRNVTVVLWSAYXVV	KV16	DTLLFMVLDVSAKVGFG	DG16	5	6	[2wjk]
KVLRNVTVVLWSAYXVV	KV16	QTLLFMVLDVSAKVGFG	QG16	5	6	[1f4z]
KVLRNVTVVLWSAYXVV	KV16	PLNIETLLFMVLDVSAK	PK16	5	6	[1r84, 1r2n, 3utv]
AXSTAAMLYXLYVXFFG	AG16	AXVGADGIMIGTGLVGA	AA16	4	3	[1at9, 1e0p, 1r84, 1r2n, 4hyx, 1f4z, 1pxs, 1pxr, 4hwl, 1qkp, 1qko, 1s54, 1s53, 1p8h, 1o0a, 3han, 3hao, 3hap, 1kg8, 3haq, 3har, 2wjk, 3has, 2wjl, 1c3w, 1bm1, 1q5i, 2ntu, 1kme, 2ntw, 1s52, 1s51, 1py6, 2i20, 1vjm, 1tn5, 1x0k, 3utv, 1tn0, 3utw, 1xji, 3utx, 3uty, 4fpd]
AXSTILVPVVSIASYTG	AG16	WXRYLTWALSTPMILXA	WA16	1	2	[3qbl, 3vvk, 3qbg, 3qbi, 3qbk]
AXSTAAMLYXLYVXFFG	AG16	GTXLAXVGADGIXIGTG	GG16	4	3	[1s8l, 1e0p, 1s8j, 1r84, 1r2n, 4hyx, 1f4z, 1pxs, 1jv7, 1jv6, 1pxr, 4hwl, 1qkp, 1qko, 1s54, 1s53, 1o0a, 1mgy, 3han, 3hao, 3hap, 3haq, 3har, 2wjk, 3has, 2wjl, 1c3w, 1q5i, 2ntu, 1kme, 2ntw, 1s52, 1s51, 1py6, 2i20, 1vjm, 1tn5, 1x0i, 1x0k, 3utv, 1tn0, 3utw, 1xji, 3utx, 3uty]
AXSTILVPVVSIASYTG	AG16	LFTXITFDIXMCVTGLA	LA16	1	3	[3qbl, 3vvk, 3qbg, 3qbi, 3qbk]
AXAIAFTMYLSMLLGYG	AG16	RYAXWLFTTXLLXLXLA	RA16	1	2	[3han]
AXAIAFTMYLSMLLGYG	AG16	WARYAXWLFTTXLXXXD	WD16	1	2	[3han]
AXSTILVPVVSIASYTG	AG16	KLXTAITFDIAMCVTGL	KL16	1	3	[3qbl, 3vvk, 3qbg, 3qbi, 3qbk]
AXSTILVPVVSIASYTG	AG16	FTXITFDIXMCVTGLAA	FA16	1	3	[3qbl, 3vvk, 3qbg, 3qbi, 3qbk]
AXSTILVPVVSIASYTG	AG16	TSWAYSXLDIVAKYXFA	TA16	1	6	[3qbl, 3vvk, 3qbg, 3qbi, 3qbk]
AXSTILVPVVSIASYTG	AG16	TWALSTPMILLALGXLA	TA16	1	2	[3vvk, 3qbi]
AXSTILVPVVSIASYTG	AG16	TAITFDIXMCVTGLXAA	TA16	1	3	[3qbl, 3vvk, 3qbg, 3qbi, 3qbk]
AKLGFLAALMIVLGYPG	AG16	WGFLSTIPFVWILYXLF	WF16	3	4	[3ddl]
AKLGFLAALMIVLGYPG	AG16	VDWLLTVXLLTVELVLV	VV16	3	2	[3ddl]
AXSTILVPVVSIASYTG	AG16	LYINIALXGLSILLFVF	LF16	1	0	[3qbl, 3vvk, 3qbg, 3qbi, 3qbk]
ALVXVLWTAYPILWIXG	AG16	VLDVXAKVGFGFVLLRS	VS16	5	6	[1vgo]
AXSTAAMLYXLYVXFFG	AG16	VTVVLWSAYXVVWLIGS	VS16	4	5	[1at9, 1bm1, 1s52, 1r84, 1r2n, 1pxr, 4hwl, 3han, 3hap, 3utv, 1tn0, 3har, 1xji, 3utx, 3has, 3uty]
AXSTAAMLYXLYVXFFG	AG16	VXLWSAYXVVWLIGSEG	VG16	4	5	[1s52, 1r84, 1r2n, 1pxr, 4hwl, 3han, 3hap, 3utv, 1tn0, 3har, 1xji, 3utx, 3has, 3uty]
AXSTILVPVVSIASYTG	AG16	YSXLDIVAKYIFAFXXL	YL16	1	6	[3qbl, 3vvk, 3qbg, 3qbi, 3qbk]
AKLGFLAALMIVLGYPG	AG16	YRXXDWLLTVPLLTVEL	YL16	3	2	[3ddl]
AXAIAFTMYLSMLLGYG	AG16	YAXWLXTXPLXXXXLXL	YL16	1	2	[3han]
AXSTILVPVVSIASYTG	AG16	YLTWALSTPMILLXLXL	YL16	1	2	[3qbl, 3vvk, 3qbg, 3qbi, 3qbk]
AXSTAAMLYXLYVXFFG	AG16	YAXWLXTXPLXXXXLXL	YL16	4	2	[1at9, 1e0p, 1r84, 1r2n, 4hyx, 1f4z, 1pxs, 1pxr, 1qkp, 1qko, 1brd, 1s54, 1s53, 3han, 3hap, 2wjk, 2wjl, 1c3w, 1bm1, 1q5i, 2ntu, 1kme, 2ntw, 1s52, 1s51, 1py6, 1vjm, 1tn5, 1x0i, 1x0k, 3utv, 1tn0, 3utw, 1xji, 3utx, 3uty]
AXSTAAMLYXLYVXFFG	AG16	FKXLRNVTVVLWSAYXV	FV16	4	5	[1s8l, 1e0p, 1s8j, 1pxs, 1jv7, 1jv6, 1pxr, 4hwl, 1qkp, 1qko, 1s54, 1s53, 1mgy, 3hao, 3haq, 3har, 3has, 2wjl, 1c3w, 1q5i, 2ntu, 1kme, 2ntw, 1s52, 1s51, 1py6, 2i20, 1vjm, 1tn5, 1x0k, 1tn0, 3utx, 3uty]
ALVXVLWTAYPILWIXG	AG16	RYTWWLFSTICXIVXLY	RY16	5	4	[1uaz]
ALVXVLWTAYPILWIXG	AG16	RYTWWLFSTIAFLXVLY	RY16	5	4	[2z55, 1vgo, 2ei4]
AKLGFLAALMIVLGYPG	AG16	RGLWGFLSTIPFVWILY	RY16	3	4	[3ddl]
AXSTILVPVVSIASYTG	AG16	ALDIVAXYIFAFLLLNY	AY16	1	6	[3qbl, 3vvk, 3qbg, 3qbi, 3qbk]
AXSTILVPVVSIASYTG	AG16	IALAGLSILLFVFMTRG	IG16	1	0	[3vvk, 3qbi]
AKLGFLAALMIVLGYPG	AG16	RYVDWLLTVPLLTVELV	RV16	3	2	[3ddl]
AXSTILVPVVSIASYTG	AG16	SLYINIALAGLSILXFV	SV16	1	0	[3qbl, 3vvk, 3qbg, 3qbi, 3qbk]
AXSTILVPVVSIASYTG	AG16	YINIALAGLSILLFVFM	YM16	1	0	[3qbl, 3vvk, 3qbg, 3qbi, 3qbk]
AXAIAFTMYLSMLLGYG	AG16	AXYAXWLFTTXLXXXXL	AL16	1	2	[3han]
AXSTAAMLYXLYVXFFG	AG16	AVGADGIMIGXGLVGAL	AL16	4	3	[3hap]
AXSTILVPVVSIASYTG	AG16	AYSXLDIVAXYIFAFXL	AL16	1	6	[3qbl, 3vvk, 3qbg, 3qbi, 3qbk]
ALVXVLWTAYPILWIXG	AG16	AFMVLDVTAKVGFXFVL	AL16	5	6	[2z55, 1vgo]
AXSTAAMLYXLYVXFFG	AG16	AXWLFTTXLXXXXLXLL	AL16	4	2	[1c3w, 1bm1, 1e0p, 1q5i, 2ntu, 1kme, 1pxs, 1pxr, 1vjm, 1qkp, 1tn5, 1qko, 1brd, 1s54, 1s53, 1x0k, 1tn0, 2wjl]
AXSTILVPVVSIASYTG	AG16	AITFDIAMCVTGLAXAL	AL16	1	3	[3qbl, 3vvk, 3qbg, 3qbi, 3qbk]
AXSTAAMLYXLYVXFFG	AG16	TVVLWSAYXVVWLIGSE	TE16	4	5	[1at9, 1s52, 1r84, 1r2n, 1pxr, 4hwl, 3han, 3hap, 3utv, 1tn0, 3har, 1xji, 3utx, 3has, 3uty]
AXSTILVPVVSIASYTG	AG16	ITFDIAMCVTGLAAAXT	IT16	1	3	[3qbl]
AXSTILVPVVSIASYTG	AG16	INIALAGLSILLFVFMT	IT16	1	0	[3qbl, 3vvk, 3qbg, 3qbi, 3qbk]
AXSTILVPVVSIASYTG	AG16	NXALAGLSILLFVFMTR	NR16	1	0	[3qbl, 3vvk, 3qbg, 3qbi, 3qbk]
ALVXVLWTAYPILWIXG	AG16	TLXFMVLDVTAKVGFXF	TF16	5	6	[2z55, 1uaz, 1vgo, 2ei4]
AXSTILVPVVSIASYTG	AG16	SALDIVAKYIFAFLLLN	SN16	1	6	[3qbl, 3vvk, 3qbg, 3qbi, 3qbk]
AXSTILVPVVSIASYTG	AG16	DIVAKYIFAFLLLNYLT	DT16	1	6	[3qbl, 3vvk, 3qbg, 3qbi, 3qbk]
AXSTAAMLYXLYVXFFG	AG16	VGADGIMIGTGLVGALT	VT16	4	3	[4hwl, 1at9, 1bm1, 1q5i, 1p8h, 1s52, 1x0k, 1tn0, 3har, 1pxr, 3utx]
ALVXVLWTAYPILWIXG	AG16	STIAFLFVLYYLLTSLR	SR16	5	4	[1vgo]
ALVXVLWTAYPILWIXG	AG16	YTWWLFSTIAFLFVLXY	YY16	5	4	[2z55, 1vgo, 2ei4]
AKLGFLAALMIVLGYPG	AG16	GLWGFLSTIPFVWILYI	GI16	3	4	[3ddl]
AKLGFLAALMIVLGYPG	AG16	GTRGLWGFLSTIPFVWI	GI16	3	4	[3ddl]
ALVXVLWTAYPILWIXG	AG16	WLFSTIAFLFVLYYLLT	WT16	5	4	[2z55, 1vgo]
AXSTILVPVVSIASYTG	AG16	GRYLTWALSTPMILLAL	GL16	1	2	[3qbl, 3vvk, 3qbg, 3qbi, 3qbk]
AXSTILVPVVSIASYTG	AG16	RYLTWALSTPMILLALG	RG16	1	2	[3qbl, 3vvk, 3qbg, 3qbi, 3qbk]
AXSTAAMLYXLYVXFFG	AG16	QGTILAXVGADGIMIGT	QT16	4	3	[1s8l, 1s8j, 1q5i, 1kme, 1r84, 1r2n, 4hyx, 1jv7, 1jv6, 1qkp, 1s54, 1s53, 1x0i, 1mgy, 3han, 3utv, 3hap, 3haq, 1tn0, 3utw, 1xji, 3has, 3uty]
AXSTAAMLYXLYVXFFG	AG16	DQGTILAXVGADGIMIG	DG16	4	3	[1s8l, 1s8j, 1q5i, 1kme, 1r84, 1r2n, 4hyx, 1jv7, 1jv6, 1qkp, 1s54, 1s53, 1x0i, 1mgy, 3han, 3utv, 3hap, 3haq, 1tn0, 3utw, 1xji, 3has, 3uty]
ALVXVLWTAYPILWIXG	AG16	LFSTIAFLFVLYYLLTS	LS16	5	4	[1vgo]
AKLGFLAALMIVLGYPG	AG16	FGTRGLWGFLSTIPFVW	FW16	3	4	[3ddl]
AKLGFLAALMIVLGYPG	AG16	DWLLTVPLLTVELVLVM	DM16	3	2	[3ddl]
AKLGFLAALMIVLGYPG	AG16	FLSTIPFVWILYILFTQ	FQ16	3	4	[3ddl]
AXSTAAMLYXLYVXFFG	AG16	GADGIMIGTGLVGALTK	GK16	4	3	[1at9]
WXXYADWLFTTPLLLLA	WA16	GTXLAXVGADGIXIGTG	GG16	2	3	[2i20]
WXXYADWLFTTPLLLLA	WA16	AXVGADGIMIGTGLVGA	AA16	2	3	[2i20]
WXRYLTWALSTPMILXA	WA16	LFTXITFDIXMCVTGLA	LA16	2	3	[3qbl, 3vvk, 3qbg, 3qbi, 3qbk]
WLGAIGMLVGTLAXAWA	WA16	LIVYLDLVTKVGFXFIA	LA16	0	6	[1gue, 4gyc, 3qdc, 3qap, 2f93, 2ksy, 2f95, 1jgj, 1h68, 1gu8]
WXRYLTWALSTPMILXA	WA16	KLXTAITFDIAMCVTGL	KL16	2	3	[3qbl, 3vvk, 3qbg, 3qbi, 3qbk]
WXRYLTWALSTPMILXA	WA16	FTXITFDIXMCVTGLAA	FA16	2	3	[3qbl, 3vvk, 3qbg, 3abw, 3qbi, 3qbk]
WXRYLTWALSTPMILXA	WA16	FTXIAADIXMCVTGLAA	FA16	2	3	[1e12]
WAXYAISCAFFVVVLSA	WA16	FTXIAADIXMCVTGLAA	FA16	4	3	[1e12]
WAXYAISCAFFVVVLSA	WA16	TVIAADIXMCVTGLXAA	TA16	4	3	[1e12]
WLGAIGMLVGTLAXAWA	WA16	TLXGISGIAAVAYXVMA	TA16	0	1	[1gue, 4gyc, 3qdc, 3qap, 2f93, 2ksy, 2f95, 1jgj, 1h68, 1gu8]
WXRYLTWALSTPMILXA	WA16	TVIAADIXMCVTGLXAA	TA16	2	3	[1e12]
WXRYLTWALSTPMILXA	WA16	TAITFDIXMCVTGLXAA	TA16	2	3	[3qbl, 3vvk, 3qbg, 3abw, 3qbi, 3qbk]
WXRYLTWALSTPMILXA	WA16	TSWAYSXLDIVAKYXFA	TA16	2	6	[3qbl, 3vvk, 3qbg, 3abw, 3qbi, 3qbk]
WLGAIGMLVGTLAXAWA	WA16	SGIAAVAYXVMALGVGW	SW16	0	1	[3qdc, 3qap, 2ksy, 1jgj]
WXRYLTWALSTPMILXA	WA16	STILVPVVSIASYTGLA	SA16	2	1	[3qbl, 3vvk, 3qbg, 3abw, 3qbi, 3qbk]
WLGAIGMLVGTLAXAWA	WA16	VXISGIAAVAYXVMALG	VG16	0	1	[3qdc, 3qap, 2ksy, 1jgj]
WXXYADWLFTTPLLLLA	WA16	KFYAIXTLVXXIAFTXY	KY16	2	1	[2i20]
WXXYADWLFTTPLLLLA	WA16	YAIXTLXXXIAFTXXLS	YS16	2	1	[2i20]
WXRYLTWALSTPMILXA	WA16	YSXLDIVAKYIFAFXXL	YL16	2	6	[3qbl, 3vvk, 3qbg, 3abw, 3qbi, 3qbk]
WXXYADWLFTTPLLLLA	WA16	AIXXLXXXIAFTXXLXM	AM16	2	1	[2i20]
WLGAIGMLVGTLAXAWA	WA16	IVYLDLVTKVGFGFIAL	IL16	0	6	[1gue, 4gyc, 3qdc, 3qap, 2f93, 2ksy, 2f95, 1jgj, 1h68, 1gu8]
WXXYADWLFTTPLLLLA	WA16	IXTLXXXIAFTXXLSML	IL16	2	1	[2i20]
WAXYAISCAFFVVVLSA	WA16	VIAADIGMCVTGLAXAM	VM16	4	3	[1e12]
WXRYLTWALSTPMILXA	WA16	VIAADIGMCVTGLAXAM	VM16	2	3	[1e12]
WLGAIGMLVGTLAXAWA	WA16	VTLVGISGIAAVAYXVM	VM16	0	1	[1gue, 4gyc, 3qdc, 3qap, 2f93, 2ksy, 2f95, 1jgj, 1h68, 1gu8]
WLGAIGMLVGTLAXAWA	WA16	RYYVTLVGISGIAAVAY	RY16	0	1	[4gyc, 3qdc, 2f93, 2f95]
WLGAIGMLVGTLAXAWA	WA16	YVXLVGISGIAAVAYXV	YV16	0	1	[1gue, 4gyc, 3qdc, 3qap, 2f93, 2ksy, 2f95, 1jgj, 1h68, 1gu8]
WLGAIGMLVGTLAXAWA	WA16	ISGIAAVAYXVMALGVG	IG16	0	1	[3qdc, 3qap, 2ksy, 1jgj]
WXRYLTWALSTPMILXA	WA16	AITFDIAMCVTGLAXAL	AL16	2	3	[3qbl, 3vvk, 3qbg, 3abw, 3qbi, 3qbk]
WXRYLTWALSTPMILXA	WA16	ATLMIPLVSISSYLXLL	AL16	2	1	[1e12]
WXRYLTWALSTPMILXA	WA16	AYSXLDIVAXYIFAFXL	AL16	2	6	[3qbl, 3vvk, 3qbg, 3abw, 3qbi, 3qbk]
WXRYLTWALSTPMILXA	WA16	LIAVSTILVPVVSIASY	LY16	2	1	[3qbl, 3vvk, 3qbg, 3qbi, 3qbk]
WLGAIGMLVGTLAXAWA	WA16	YLDLVTKVGFGFIALDA	YA16	0	6	[4gyc, 3qdc, 3qap, 1jgj]
WLGAIGMLVGTLAXAWA	WA16	YYVTLVGISGIAAXAYA	YA16	0	1	[2ksy, 1jgj]
WXRYLTWALSTPMILXA	WA16	IAVSTILVPVVSIASYT	IT16	2	1	[3qbl, 3vvk, 3qbg, 3qbi, 3qbk]
WXRYLTWALSTPMILXA	WA16	ITFDIAMCVTGLAAAXT	IT16	2	3	[3qbl, 3abw]
WXRYLTWALSTPMILXA	WA16	IAADIGMCVTGLAAAXT	IT16	2	3	[1e12]
WAXYAISCAFFVVVLSA	WA16	IAADIGMCVTGLAAAXT	IT16	4	3	[1e12]
WXRYLTWALSTPMILXA	WA16	SALDIVAKYIFAFLLLN	SN16	2	6	[3qbl, 3vvk, 3qbg, 3qbi, 3qbk]
WXRYLTWALSTPMILXA	WA16	GATLMIPLVSISSYLGL	GL16	2	1	[1e12]
WLGAIGMLVGTLAXAWA	WA16	VYLDLVTKVGFGFIALD	VD16	0	6	[1gue, 4gyc, 3qdc, 3qap, 2f93, 2ksy, 2f95, 1jgj, 1h68, 1gu8]
WLGAIGMLVGTLAXAWA	WA16	ALIVYLDLVTKVGFGXI	AI16	0	6	[1gue, 4gyc, 3qdc, 3qap, 2f93, 2ksy, 2f95, 1jgj, 1h68, 1gu8]
WLGAIGMLVGTLAXAWA	WA16	GISGIAAVAYXVMALGV	GV16	0	1	[3qdc, 3qap, 2ksy, 1jgj]
WXRYLTWALSTPMILXA	WA16	TILVPVVSIASYTGLXS	TS16	2	1	[3qbl, 3vvk, 3qbg, 3abw, 3qbi, 3qbk]
WXRYLTWALSTPMILXA	WA16	TLMIPLVSISSYLGLXS	TS16	2	1	[1e12]
WLGAIGMLVGTLAXAWA	WA16	DVALIVYLDLVTKVGFG	DG16	0	6	[4gyc, 3qdc, 3qap, 2f93, 2ksy, 2f95, 1jgj]
GTXLAXVGADGIXIGTG	GG16	AXVGADGIMIGTGLVGA	AA16	3	3	[1e0p, 4hyx, 1r2n, 1r84, 1f4z, 1pxs, 1pxr, 4hwl, 1qkp, 1qko, 1s54, 1s53, 1o0a, 3han, 3hao, 3haq, 2wjk, 3har, 2wjl, 3has, 1c3w, 1q5i, 2ntu, 1kme, 2ntw, 1s52, 1s51, 1py6, 2i20, 1vjm, 1tn5, 1x0k, 3utv, 1tn0, 3utw, 1xji, 3utx, 3uty]
GTXLAXVGADGIXIGTG	GG16	RYAXWLFTTXLLXLXLA	RA16	3	2	[1s8l, 1e0p, 1s8j, 4hyx, 1r2n, 1r84, 1f4z, 1pxs, 1jv7, 1pxr, 1jv6, 4hwl, 1qkp, 1qko, 1s54, 1s53, 1o0a, 1mgy, 3han, 3hap, 3haq, 2wjk, 3har, 2wjl, 3has, 1c3w, 1q5i, 2ntu, 1kme, 2ntw, 1s52, 1s51, 1py6, 2i20, 1vjm, 1tn5, 1x0i, 1x0k, 3utv, 1tn0, 3utw, 1xji, 3utx, 3uty]
GTLIGVDALMIXTGLIG	GG16	RYAXWLFTTXLLXLXLA	RA16	3	2	[2z55, 1vgo]
GTXLAXVGADGIXIGTG	GG16	WARYAXWLFTTXLXXXD	WD16	3	2	[1s8l, 1s8j, 1e0p, 4hyx, 1r2n, 1r84, 1f4z, 1pxs, 1pxr, 4hwl, 1qkp, 1qko, 1s54, 1s53, 1o0a, 3han, 3hap, 3haq, 2wjk, 3har, 2wjl, 3has, 1c3w, 1q5i, 2ntu, 1kme, 2ntw, 1s52, 1s51, 1py6, 1vjm, 1tn5, 1x0k, 3utv, 1tn0, 3utw, 1xji, 3utx, 3uty]
GTXLAXVGADGIXIGTG	GG16	WARYXXWLFTTXLXXXD	WD16	3	2	[3hao]
GTXLAXVGADGIXIGTG	GG16	STAAMLYXLYVXFFGFT	ST16	3	4	[1s8l, 1e0p, 1s8j, 4hyx, 1r2n, 1r84, 1pxs, 1jv7, 1jv6, 1pxr, 4hwl, 1qkp, 1qko, 1s54, 1s53, 1mgy, 3han, 3hao, 3hap, 3haq, 3har, 3has, 1q5i, 1kme, 1s52, 1s51, 1py6, 1vjm, 1tn5, 1x0i, 1x0k, 3utv, 1tn0, 3utw, 1xji, 3utx, 3uty]
GTXLAXVGADGIXIGTG	GG16	WWXISTAAMLYXLYXXF	WF16	3	4	[1s8l, 1e0p, 1s8j, 4hyx, 1r2n, 1r84, 1f4z, 1pxs, 1pxr, 4hwl, 1qkp, 1qko, 1s54, 1s53, 1o0a, 3han, 3hao, 3hap, 3haq, 2wjk, 3har, 3has, 2wjl, 1c3w, 1q5i, 2ntu, 1kme, 2ntw, 1s52, 1s51, 1py6, 2i20, 1vjm, 1tn5, 1x0i, 1x0k, 3utv, 1tn0, 3utw, 1xji, 3utx, 3uty]
GTXLAXVGADGIXIGTG	GG16	WXISTAAMLYXLYXXFF	WF16	3	4	[1s8l, 1e0p, 1s8j, 4hyx, 1r2n, 1r84, 1f4z, 1pxs, 1jv7, 1jv6, 1pxr, 4hwl, 1qkp, 1qko, 1s54, 1s53, 1o0a, 3han, 3hao, 3hap, 3haq, 3har, 2wjk, 3has, 2wjl, 1c3w, 1q5i, 2ntu, 1kme, 2ntw, 1s52, 1s51, 1py6, 2i20, 1vjm, 1tn5, 1x0i, 1x0k, 3utv, 1tn0, 3utw, 1xji, 3utx, 3uty]
GTXLAXVGADGIXIGTG	GG16	VXAIAFTMXLSMXLGYG	VG16	3	1	[4hwl, 1qkp, 1kme, 1s52, 1r2n, 1r84, 3har, 1xji, 3utx, 3has]
GTXLAXVGADGIXIGTG	GG16	KFYAIXTLVXXIAFTXY	KY16	3	1	[1c3w, 1e0p, 1q5i, 2ntu, 1kme, 2ntw, 1s51, 1py6, 1f4z, 2i20, 1vjm, 1qko, 1s54, 1x0i, 1x0k, 3hao, 3haq, 2wjk, 2wjl]
GTXLAXVGADGIXIGTG	GG16	YAIXTLXXXIAFTXXLS	YS16	3	1	[1s8l, 1e0p, 1s8j, 4hyx, 1r2n, 1r84, 1f4z, 1jv7, 1jv6, 4hwl, 1qkp, 1qko, 1s54, 1o0a, 1mgy, 3hao, 3haq, 2wjk, 3har, 2wjl, 3has, 1c3w, 1q5i, 2ntu, 1kme, 2ntw, 1s52, 1s51, 1py6, 2i20, 1vjm, 1tn5, 1x0i, 1x0k, 1xji]
GTXLAXVGADGIXIGTG	GG16	AIXXLXXXIAFTXXLXM	AM16	3	1	[1s8l, 1e0p, 1s8j, 4hyx, 1r2n, 1r84, 1f4z, 1jv7, 1jv6, 4hwl, 1qkp, 1qko, 1s54, 1o0a, 1mgy, 3hao, 3haq, 2wjk, 3har, 2wjl, 3has, 1c3w, 1q5i, 2ntu, 1kme, 2ntw, 1s52, 1s51, 1py6, 2i20, 1vjm, 1tn5, 1x0i, 1x0k, 1xji]
GTXLAXVGADGIXIGTG	GG16	IXTLXXXIAFTXXLSML	IL16	3	1	[1s8l, 1e0p, 1s8j, 4hyx, 1r2n, 1r84, 1f4z, 1jv7, 1jv6, 4hwl, 1qkp, 1qko, 1s54, 1o0a, 3hao, 3haq, 2wjk, 3har, 2wjl, 3has, 1c3w, 1q5i, 2ntu, 1kme, 2ntw, 1s52, 1s51, 1py6, 2i20, 1vjm, 1tn5, 1x0i, 1x0k, 1xji]
GIVITLNTVVMLAGFAG	GG16	IXWILTTPLIVYFLGLL	IL16	3	2	[1gue, 3qdc, 2f93, 2f95, 1jgj, 1gu8, 1h68]
GTLIGVDALMIXTGLIG	GG16	YAXWLXTXPLXXXXLXL	YL16	3	2	[1vgo]
GTXLAXVGADGIXIGTG	GG16	YAXWLXTXPLXXXXLXL	YL16	3	2	[1s8l, 1s8j, 1e0p, 4hyx, 1r2n, 1r84, 1f4z, 1jv7, 1pxs, 1jv6, 1pxr, 1qkp, 1qko, 1s54, 1s53, 1mgy, 3han, 3hap, 3haq, 2wjk, 3har, 2wjl, 3has, 1c3w, 1q5i, 2ntu, 1kme, 2ntw, 1s52, 1s51, 1py6, 2i20, 1vjm, 1tn5, 1x0i, 1x0k, 3utv, 1tn0, 3utw, 1xji, 3utx, 3uty]
GIVITLNTVVMLAGFAG	GG16	YXXWILTXPLIVYXLXL	YL16	3	2	[1gue, 3qdc, 3qap, 2f93, 2ksy, 2f95, 1jgj, 1gu8, 1h68]
GTXLAXVGADGIXIGTG	GG16	YXXWLXTXPLXXXXLXL	YL16	3	2	[3hao]
GTXLAXVGADGIXIGTG	GG16	RXVWWAISTAAXLYXLY	RY16	3	4	[1e0p, 1r2n, 1r84, 1f4z, 1pxs, 1pxr, 4hwl, 1qko, 1s54, 1s53, 1o0a, 3hao, 3har, 2wjk, 2wjl, 1c3w, 1q5i, 2ntu, 1kme, 2ntw, 1s52, 1s51, 1py6, 2i20, 1vjm, 1tn5, 1x0k, 1tn0, 3utx, 3uty]
GIVITLNTVVMLAGFAG	GG16	RYALFGMGAVAFXGLVY	RY16	3	4	[3qdc, 3qap, 2ksy, 1jgj]
GTLIGVDALMIXTGLIG	GG16	RYTWWLFSTIAFLXVLY	RY16	3	4	[2z55, 1vgo]
GTXLAXVGADGIXIGTG	GG16	FVWWAISTAAMLYXLYV	FV16	3	4	[1e0p, 4hyx, 1r2n, 1r84, 1f4z, 1pxs, 1pxr, 4hwl, 1qkp, 1qko, 1s54, 1s53, 1o0a, 3han, 3hao, 3hap, 3haq, 2wjk, 3har, 2wjl, 3has, 1c3w, 1q5i, 2ntu, 1kme, 2ntw, 1s52, 1s51, 1py6, 2i20, 1vjm, 1tn5, 1x0k, 3utv, 1tn0, 3utw, 1xji, 3utx, 3uty]
GTLIGVDALMIXTGLIG	GG16	YARYXDWLFTTPLLLLD	YD16	3	2	[2z55, 1vgo]
GTXLAXVGADGIXIGTG	GG16	AIAFTMXLSMLLGYGLT	AT16	3	1	[4hwl, 1s52]
GTXLAXVGADGIXIGTG	GG16	PAIAFTMXLSMLLGYGL	PL16	3	1	[4hwl, 1qkp, 1kme, 1s52, 1r2n, 1r84, 3han, 3har, 1xji, 3utx, 3has]
GIVITLNTVVMLAGFAG	GG16	PRYIXWILTTPLIVYFL	PL16	3	2	[1gue, 3qdc, 3qap, 2f93, 2ksy, 2f95, 1jgj, 1gu8, 1h68]
GTXLAXVGADGIXIGTG	GG16	LXXAIAFTMXLSMLLGY	LY16	3	1	[4hwl, 1qkp, 1kme, 1s52, 1r2n, 1r84, 3har, 1xji, 3utx, 3has]
GTXLAXVGADGIXIGTG	GG16	VWWAISTAAMLYILYVA	VA16	3	4	[3has]
GTXLAXVGADGIXIGTG	GG16	KKFYAIXTLVPAIAFTM	KM16	3	1	[2ntu, 1s54]
GIVITLNTVVMLAGFAG	GG16	APRYIXWILTTPLIVYF	AF16	3	2	[1gue, 3qdc, 3qap, 1gu8, 1h68]
GTXLAXVGADGIXIGTG	GG16	VGADGIMIGTGLVGALT	VT16	3	3	[4hwl, 1q5i, 1s52, 1x0k, 1tn0, 1pxr, 3har, 3utx]
GIVITLNTVVMLAGFAG	GG16	DWILTTPLIVYFLGLLA	DA16	3	2	[3qdc, 1gu8, 1h68]
GTXLAXVGADGIXIGTG	GG16	AXWLFTTXLXXXXLXLL	AL16	3	2	[1c3w, 1s8l, 1e0p, 1q5i, 2ntu, 1kme, 1pxs, 1jv7, 1pxr, 1jv6, 1vjm, 1qkp, 1tn5, 1qko, 1s54, 1s53, 1mgy, 1x0k, 1tn0, 2wjl, 3has]
GIVITLNTVVMLAGFAG	GG16	ALFGMGAVAFXXLVYYL	AL16	3	4	[4gyc, 3qdc, 3qap, 2f93, 2ksy, 2f95, 1jgj]
GTXLAXVGADGIXIGTG	GG16	AXYAXWLFTTXLXXXXL	AL16	3	2	[1s8l, 1s8j, 1e0p, 4hyx, 1r2n, 1r84, 1f4z, 1jv7, 1pxs, 1pxr, 4hwl, 1qkp, 1qko, 1s54, 1s53, 1o0a, 3han, 3hap, 3haq, 2wjk, 3har, 2wjl, 3has, 1c3w, 1q5i, 2ntu, 1kme, 2ntw, 1s52, 1s51, 1py6, 1vjm, 1tn5, 1x0i, 1x0k, 3utv, 1tn0, 3utw, 1xji, 3utx, 3uty]
GTLIGVDALMIXTGLIG	GG16	AXYAXWLFTTXLXXXXL	AL16	3	2	[2z55, 1vgo]
GTXLAXVGADGIXIGTG	GG16	AXYXXWLFTTXLXXXXL	AL16	3	2	[3hao, 2i20]
GTLIGVDALMIXTGLIG	GG16	AXWLFTTXLXXXXLXLL	AL16	3	2	[1vgo]
GTLIGVDALMIXTGLIG	GG16	STIAFLFVLYYLLTSLR	SR16	3	4	[1vgo]
GTLIGVDALMIXTGLIG	GG16	YTWWLFSTIAFLFVLXY	YY16	3	4	[2z55, 1vgo]
[truncated: 1,498 more rows]
