# Supplementary material for: The observation of evolutionary interaction pattern pairs in membrane proteins
Source: BMC Struct Biol. 2015 Mar 24;15:6. doi: 10.1186/s12900-015-0033-5 (PMC4379700; doi:10.1186/s12900-015-0033-5)
Supplement: Additional file 1 — EIPP data. Includes derived EIPP information from families (PF00230, PF01036) with tab separated values. Can be viewed with a simple text editor. Each line consists of 7 columns: source pattern, source RegEx, destination pattern, destination RegEx, source helix, destination helix, corresponding PDB-Ids. [file 12900_2015_33_MOESM1_ESM.zip › EIPPs/PF01036/PF01036_16_16.csv]

GTXLAXVGADGIMIGTXL	GL17	WWAISTAAMLYXLYXXXF	WF17	3	4	[3hap]
GTXLAXVGADGIMIGTXL	GL17	ISTAAMLYXLYVXFFGFT	IT17	3	4	[1s8l, 1e0p, 1s8j, 4hyx, 1r2n, 1r84, 1pxs, 1jv7, 1jv6, 1pxr, 4hwl, 1qkp, 1qko, 1s54, 1s53, 1mgy, 3han, 3hao, 3hap, 3haq, 3har, 3has, 1q5i, 1kme, 1s52, 1s51, 1py6, 1vjm, 1tn5, 1x0i, 1x0k, 3utv, 1tn0, 3utw, 1xji, 3utx, 3uty]
GTXLAXVGADGIMIGTXL	GL17	IXAXVGADGIMIGTGLXG	IG17	3	3	[1s8l, 1e0p, 1s8j, 4hyx, 1r2n, 1r84, 1f4z, 1pxs, 1pxr, 4hwl, 1qkp, 1qko, 1s54, 1s53, 1o0a, 3han, 3hao, 3haq, 2wjk, 3har, 2wjl, 3has, 1c3w, 1q5i, 2ntu, 1kme, 2ntw, 1s52, 1s51, 1py6, 2i20, 1vjm, 1tn5, 1x0k, 3utv, 1tn0, 3utw, 1xji, 3utx, 3uty]
GTXLAXVGADGIMIGTXL	GL17	VXAIAFTMXLSMLLGYGL	VL17	3	1	[4hwl, 1qkp, 1kme, 1s52, 1r2n, 1r84, 3har, 1xji, 3utx, 3has]
GLWGFLSTIPFVWILYIL	GL17	AAKLGFLAXLMIVLGYPG	AG17	4	3	[3ddl]
GTRGLWGFLSTIPFVWIL	GL17	AAKLGFLAXLMIVLGYPG	AG17	4	3	[3ddl]
GATLMIPLVSISSYLGLL	GL17	LWVNVALAGIAILVFXXM	LM17	1	0	[1e12]
GTXLAXVGADGIMIGTXL	GL17	IXTLXXXIAFTXXLSMLL	IL17	3	1	[1s8l, 1e0p, 1s8j, 4hyx, 1r2n, 1r84, 1f4z, 4hwl, 1qkp, 1qko, 1s54, 1o0a, 3hao, 3haq, 2wjk, 3har, 2wjl, 3has, 1c3w, 1q5i, 2ntu, 1kme, 2ntw, 1s52, 1s51, 1py6, 2i20, 1vjm, 1tn5, 1x0k, 1xji]
GTXLAXVGADGIMIGTXL	GL17	TILAXVGADGIMIGTGLV	TV17	3	3	[1s8l, 1e0p, 1s8j, 4hyx, 1r2n, 1r84, 1f4z, 1pxs, 1pxr, 4hwl, 1qkp, 1qko, 1s54, 1s53, 1o0a, 3han, 3hao, 3haq, 2wjk, 3har, 2wjl, 3has, 1c3w, 1q5i, 2ntu, 1kme, 2ntw, 1s52, 1s51, 1py6, 2i20, 1vjm, 1tn5, 1x0k, 3utv, 1tn0, 3utw, 1xji, 3utx, 3uty]
GTXLAXVGADGIMIGTXL	GL17	VWWXISTAAMLYXLYXXF	VF17	3	4	[1e0p, 4hyx, 1r2n, 1r84, 1f4z, 1pxs, 1pxr, 4hwl, 1qkp, 1qko, 1s54, 1s53, 1o0a, 3han, 3hao, 3hap, 3haq, 2wjk, 3har, 3has, 2wjl, 1c3w, 1q5i, 2ntu, 1kme, 2ntw, 1s52, 1s51, 1py6, 2i20, 1vjm, 1tn5, 1x0k, 3utv, 1tn0, 3utw, 1xji, 3utx, 3uty]
GTXLAXVGADGIMIGTXL	GL17	WAISTAAMLYXLYVXFFG	WG17	3	4	[1s8l, 1e0p, 1s8j, 4hyx, 1r2n, 1r84, 1f4z, 1pxs, 1jv7, 1jv6, 1pxr, 4hwl, 1qkp, 1qko, 1s54, 1s53, 1o0a, 3han, 3hao, 3hap, 3haq, 2wjk, 3har, 3has, 2wjl, 1c3w, 1q5i, 2ntu, 1kme, 2ntw, 1s52, 1s51, 1py6, 2i20, 1vjm, 1tn5, 1x0i, 1x0k, 3utv, 1tn0, 3utw, 1xji, 3utx, 3uty]
GTXLAXVGADGIMIGTXL	GL17	LAXVGADGIMIGTGLVGA	LA17	3	3	[1e0p, 4hyx, 1r2n, 1r84, 1f4z, 1pxs, 1pxr, 4hwl, 1qkp, 1qko, 1s54, 1s53, 1o0a, 3han, 3hao, 3haq, 2wjk, 3har, 2wjl, 3has, 1c3w, 1q5i, 2ntu, 1kme, 2ntw, 1s52, 1s51, 1py6, 2i20, 1vjm, 1tn5, 1x0k, 3utv, 1tn0, 3utw, 1xji, 3utx, 3uty]
GATLMIPLVSISSYLGLL	GL17	ATSWAYSVLDVFAKYVFA	AA17	1	6	[1e12]
GTXLAXVGADGIMIGTXL	GL17	AXYAXWLFTTXLLXLXLA	AA17	3	2	[1s8l, 1e0p, 1s8j, 4hyx, 1r2n, 1r84, 1f4z, 1pxs, 1jv7, 1pxr, 4hwl, 1qkp, 1qko, 1s54, 1s53, 1o0a, 3han, 3hao, 3hap, 3haq, 2wjk, 3har, 2wjl, 3has, 1c3w, 1q5i, 2ntu, 1kme, 2ntw, 1s52, 1s51, 1py6, 2i20, 1vjm, 1tn5, 1x0i, 1x0k, 3utv, 1tn0, 3utw, 1xji, 3utx, 3uty]
GTXLAXVGADGIMIGTXL	GL17	AIXTLXXXIAFTXXLSML	AL17	3	1	[1s8l, 1e0p, 1s8j, 4hyx, 1r2n, 1r84, 1f4z, 1jv7, 1jv6, 4hwl, 1qkp, 1qko, 1s54, 1o0a, 3hao, 3haq, 2wjk, 3har, 2wjl, 3has, 1c3w, 1q5i, 2ntu, 1kme, 2ntw, 1s52, 1s51, 1py6, 2i20, 1vjm, 1tn5, 1x0i, 1x0k, 1xji]
GTXLAXVGADGIMIGTXL	GL17	AXVGADGIMIGXGLVGAL	AL17	3	3	[1e0p, 1r2n, 1r84, 1f4z, 1pxs, 1pxr, 4hwl, 1qkp, 1qko, 1s54, 1s53, 1o0a, 3han, 3hao, 2wjk, 3har, 2wjl, 3has, 1c3w, 1q5i, 2ntu, 1kme, 2ntw, 1s52, 1s51, 1py6, 2i20, 1vjm, 1tn5, 1x0k, 3utv, 1tn0, 1xji, 3utx, 3uty]
GATLMIPLVSISSYLGLL	GL17	AYSXLDVFAKYXFAXXLL	AL17	1	6	[1e12]
GTXLAXVGADGIMIGTXL	GL17	RYAXWLXTTPLLXXXLXL	RL17	3	2	[1s8l, 1s8j, 1e0p, 4hyx, 1r2n, 1r84, 1f4z, 1jv7, 1pxs, 1jv6, 1pxr, 1qkp, 1qko, 1s54, 1s53, 1mgy, 3han, 3hap, 3haq, 2wjk, 3har, 2wjl, 3has, 1c3w, 1q5i, 2ntu, 1kme, 2ntw, 1s52, 1s51, 1py6, 2i20, 1vjm, 1tn5, 1x0i, 1x0k, 3utv, 1tn0, 3utw, 1xji, 3utx, 3uty]
GTXLAXVGADGIMIGTXL	GL17	RYXXWLXTTPLLXXXLXL	RL17	3	2	[3hao]
GTXLAXVGADGIMIGTXL	GL17	AISTAAMLYXLYVXFFGF	AF17	3	4	[1s8l, 1e0p, 1s8j, 4hyx, 1r2n, 1r84, 1f4z, 1pxs, 1jv7, 1jv6, 1pxr, 4hwl, 1qkp, 1qko, 1s54, 1s53, 1mgy, 3han, 3hao, 3hap, 3haq, 3har, 2wjl, 3has, 1c3w, 1q5i, 2ntu, 1kme, 1s52, 1s51, 1py6, 2i20, 1vjm, 1tn5, 1x0i, 1x0k, 3utv, 1tn0, 3utw, 1xji, 3utx, 3uty]
GTXLAXVGADGIMIGTXL	GL17	FVWWAISTAAMLYILYVA	FA17	3	4	[3has]
GATLMIPLVSISSYLGLL	GL17	WAYSXLDVFAKYVFAFXL	WL17	1	6	[1e12]
GTXLAXVGADGIMIGTXL	GL17	WXXYXXWLFTTXLXXXXL	WL17	3	2	[3hao, 2i20]
GTXLAXVGADGIMIGTXL	GL17	WXXYAXWLFTTXLXXXXL	WL17	3	2	[1s8l, 1s8j, 1e0p, 4hyx, 1r2n, 1r84, 1f4z, 1pxs, 1pxr, 4hwl, 1qkp, 1qko, 1s54, 1s53, 1o0a, 3han, 3hap, 3haq, 2wjk, 3har, 2wjl, 3has, 1c3w, 1q5i, 2ntu, 1kme, 2ntw, 1s52, 1s51, 1py6, 1vjm, 1tn5, 1x0k, 3utv, 1tn0, 3utw, 1xji, 3utx, 3uty]
GATLMIPLVSISSYLGLL	GL17	WXRYLTWAXSTPMILXXL	WL17	1	2	[1e12]
GTXLAXVGADGIMIGTXL	GL17	KFYAIXTLVXXIAFTXXL	KL17	3	1	[1c3w, 1e0p, 1q5i, 2ntu, 1kme, 2ntw, 1s51, 1py6, 1f4z, 2i20, 1vjm, 1qko, 1s54, 1x0i, 1x0k, 3hao, 3haq, 2wjk, 2wjl]
GTXLAXVGADGIMIGTXL	GL17	LXXAIAFTMXLSXXLGYG	LG17	3	1	[4hwl, 1qkp, 1kme, 1s52, 1r2n, 1r84, 3har, 1xji, 3utx, 3has]
GTXLAXVGADGIMIGTXL	GL17	YXARYADWLFTTPLXLLD	YD17	3	2	[1q5i, 1kme, 1s52, 1r2n, 1r84, 1pxs, 1pxr, 4hwl, 1qkp, 1tn5, 3han, 1x0k, 3hap, 3utv, 1tn0, 3har, 1xji, 3utx, 3has, 3uty]
GTXLAXVGADGIMIGTXL	GL17	FYAIXTLXXXIAFTXXLS	FS17	3	1	[1s8l, 1e0p, 1s8j, 4hyx, 1r2n, 1r84, 1f4z, 1jv7, 1jv6, 1qkp, 1qko, 1s54, 1o0a, 1mgy, 3hao, 3haq, 2wjk, 3har, 2wjl, 3has, 1c3w, 1q5i, 2ntu, 1kme, 2ntw, 1s51, 1py6, 2i20, 1vjm, 1tn5, 1x0i, 1x0k, 1xji]
GTXLAXVGADGIMIGTXL	GL17	RFVWWAISTAAMLYXXYV	RV17	3	4	[1e0p, 1r2n, 1r84, 1f4z, 1pxs, 1pxr, 4hwl, 1qko, 1s54, 1s53, 1o0a, 3hao, 2wjk, 3har, 2wjl, 1c3w, 1q5i, 2ntu, 1kme, 2ntw, 1s52, 1s51, 1py6, 2i20, 1vjm, 1tn5, 1x0k, 1tn0, 3utx, 3uty]
GTXLAXVGADGIMIGTXL	GL17	FVWWAISTAAMLYXLYXL	FL17	3	4	[1e0p, 4hyx, 1r2n, 1r84, 1f4z, 1pxs, 1pxr, 4hwl, 1qkp, 1qko, 1s54, 1s53, 1o0a, 3han, 3hao, 3hap, 3haq, 2wjk, 3har, 2wjl, 1c3w, 1q5i, 2ntu, 1kme, 2ntw, 1s52, 1s51, 1py6, 2i20, 1vjm, 1tn5, 1x0k, 3utv, 1tn0, 3utw, 1xji, 3utx, 3uty]
GATLMIPLVSISSYLGLL	GL17	TSWAYSXLDVFAKYXFAF	TF17	1	6	[1e12]
GTXLAXVGADGIMIGTXL	GL17	YAXWLXTTPLXXXXLXLL	YL17	3	2	[1c3w, 1s8l, 1e0p, 1q5i, 2ntu, 1kme, 1pxs, 1jv7, 2i20, 1pxr, 1jv6, 1vjm, 1qkp, 1tn5, 1qko, 1s54, 1s53, 1mgy, 1x0k, 1tn0, 2wjl, 3has]
GTXLAXVGADGIMIGTXL	GL17	YAIXXLXXXIAFTXXLXM	YM17	3	1	[1s8l, 1e0p, 1s8j, 4hyx, 1r2n, 1r84, 1f4z, 1jv7, 1jv6, 4hwl, 1qkp, 1qko, 1s54, 1o0a, 1mgy, 3hao, 3haq, 2wjk, 3har, 2wjl, 3has, 1c3w, 1q5i, 2ntu, 1kme, 2ntw, 1s52, 1s51, 1py6, 2i20, 1vjm, 1tn5, 1x0i, 1x0k, 1xji]
GATLMIPLVSISSYLGLL	GL17	SSSLWVNVALAGIAILVF	SF17	1	0	[1e12]
GATLMIPLVSISSYLGLL	GL17	SLWVNVALAGIAILVFVY	SY17	1	0	[1e12]
GTXLAXVGADGIMIGTXL	GL17	PAIAFTMXLSMLLGYGLT	PT17	3	1	[4hwl, 1s52]
GTXLAXVGADGIMIGTXL	GL17	TLXXAIAFTMXLSMLLGY	TY17	3	1	[4hwl, 1qkp, 1kme, 1s52, 1r2n, 1r84, 3har, 1xji, 3utx, 3has]
GTXLAXVGADGIMIGTXL	GL17	TXLXPAIAFTMXLSMLLG	TG17	3	1	[4hwl, 1qkp, 1kme, 1s52, 1r2n, 1r84, 3har, 1xji, 3has]
GTXLAXVGADGIMIGTXL	GL17	KKFYAIXTLVPAIAFTMY	KY17	3	1	[2ntu, 1s54]
GTXLAXVGADGIMIGTXL	GL17	LVGADGIMIGTGLVGALT	LT17	3	3	[4hwl, 1q5i, 1s52, 1x0k, 1tn0, 1pxr, 3har, 3utx]
GTXLAXVGADGIMIGTXL	GL17	STAAMLYILYVLFFGFTS	SS17	3	4	[1qkp, 1s52, 3utv]
GLWGFLSTIPFVWILYIL	GL17	AKLGFLAALMIVLGYPGE	AE17	4	3	[3ddl]
GTRGLWGFLSTIPFVWIL	GL17	AKLGFLAALMIVLGYPGE	AE17	4	3	[3ddl]
GATLMIPLVSISSYLGLL	GL17	SSLWVNVALAGIAILXFV	SV17	1	0	[1e12]
GTRGLWGFLSTIPFVWIL	GL17	PLAAKLGFLAALMIVXGY	PY17	4	3	[3ddl]
GLWGFLSTIPFVWILYIL	GL17	PLAAKLGFLAALMIVXGY	PY17	4	3	[3ddl]
GTXLAXVGADGIMIGTXL	GL17	DQGTILAXVGADGIMIGT	DT17	3	3	[1s8l, 1s8j, 1q5i, 1kme, 4hyx, 1r2n, 1r84, 1jv7, 1jv6, 1qkp, 1s54, 1s53, 1x0i, 1mgy, 3han, 3utv, 3haq, 1tn0, 3utw, 1xji, 3has, 3uty]
GTXLAXVGADGIMIGTXL	GL17	QGTILAXVGADGIMIGTG	QG17	3	3	[1s8l, 1s8j, 1q5i, 1kme, 4hyx, 1r2n, 1r84, 1jv7, 1jv6, 1qkp, 1s54, 1s53, 1x0i, 1mgy, 3han, 3utv, 3haq, 1tn0, 3utw, 1xji, 3has, 3uty]
GTRGLWGFLSTIPFVWIL	GL17	LAAKLGFLAALMIVLGXP	LP17	4	3	[3ddl]
GLWGFLSTIPFVWILYIL	GL17	LAAKLGFLAALMIVLGXP	LP17	4	3	[3ddl]
GATLMIPLVSISSYLGLL	GL17	SWAYSVLDVFAKYVFAFI	SI17	1	6	[1e12]
LXLLTVVMWLGYPIVWAL	LL17	YSALDIVAKYIFAFLLLN	YN17	5	6	[3qbl, 3vvk, 3qbg, 3qbi, 3qbk]
LXFMVLDVXAKVGFGFXL	LL17	LTALVAVLWTAYPILWIV	LV17	6	5	[2z55, 1vgo]
LFSTIAFXXXLYXLLTSL	LL17	LTALVAVLWTAYPILWIV	LV17	4	5	[1vgo]
LXFMVLDVXAKVGFGFXL	LL17	EYYAITILVPGIASAAYL	EL17	6	1	[1vgo]
LXFMVLDVXAKVGFGFXL	LL17	TLTALVAVLWTAYPILWI	TI17	6	5	[2z55, 1vgo]
LFSTIAFXXXLYXLLTSL	LL17	TIGTLIGVDALMIVTGLI	TI17	4	3	[1vgo]
LFSTIAFXXXLYXLLTSL	LL17	TLTALVAVLWTAYPILWI	TI17	4	5	[1vgo]
LFSTIAFXXXLYXLLTSL	LL17	IXXLIGVDALMIVTGLXG	IG17	4	3	[1vgo]
LIXYLDLVTKVGFGFIAL	LL17	VPRYIDWILTTPLIVYFL	VL17	6	2	[2ksy, 1jgj]
LFSTIAFXXXLYXLLTSL	LL17	VTIGTLIGVDALMIVTGL	VL17	4	3	[1vgo]
LXFMVLDVXAKVGFGFXL	LL17	LWLGIGTLLMLIGTFYXI	LI17	6	0	[1vgo]
LFXLLPFFSKVGFSFLXL	LL17	LVTYFTVLXXGYPIVWXI	LI17	6	5	[2m3g]
LXLLTVVMWLGYPIVWAL	LL17	WYAISCACFIVVLYILLV	WV17	5	4	[3qbl, 3vvk, 3qbg, 3qbi, 3qbk]
LIXYLDLVTKVGFGFIAL	LL17	RXXTVXLWAIYPFIWLXG	RG17	6	5	[4gyc, 3qap, 3qdc, 2ksy, 1jgj]
LXLIXXXGINLGLVAATL	LL17	RXXTVXLWAIYPFIWLXG	RG17	1	5	[4gyc]
LRNLTVXLWAIYPFIXLL	LL17	VALIVYLDLVTKVGFGFI	VI17	5	6	[4gyc, 3qap, 3qdc, 2f93, 2ksy, 2f95, 1jgj]
LXLIXXXGINLGLVAATL	LL17	VALIVYLDLVTKVGFGFI	VI17	1	6	[4gyc]
LFXLLPFFSKVGFSFLXL	LL17	VAMFIPIWSGLAYMAMAI	VI17	6	1	[2m3g]
LFXLLPFFSKVGFSFLXL	LL17	HWIYVAGMTIGALHFWSL	HL17	6	0	[2m3g]
LXLLTVVMWLGYPIVWAL	LL17	SWAYSALDIVAKYIFAFL	SL17	5	6	[3qbl, 3vvk, 3qbg, 3abw, 3qbi, 3qbk]
LFXLLPFFSKVGFSFLXL	LL17	WIYVAGMTIGALHFWSLS	WS17	6	0	[2m3g]
LXFMVLDVXAKVGFGFXL	LL17	GIGTXLMLIGTFYFIARG	GG17	6	0	[2z55, 1vgo]
LXFMVLDVXAKVGFGFXL	LL17	GTXLMLIGTFYFIARGWG	GG17	6	0	[1vgo]
LIXYLDLVTKVGFGFIAL	LL17	GISGIAAVAYXVMALGVG	GG17	6	1	[3qap, 3qdc, 2ksy, 1jgj]
LIXYLDLVTKVGFGFIAL	LL17	GLIILLGINLGLVAATLG	GG17	6	1	[4gyc]
LRNLTVXLWAIYPFIXLL	LL17	GLIILLGINLGLVAATLG	GG17	5	1	[4gyc]
LRNLTVXLWAIYPFIXLL	LL17	ALFGMGAVAFXGLVYYLV	AV17	5	4	[4gyc, 3qap, 3qdc, 2f93, 2ksy, 2f95, 1jgj]
LFSTIAFXXXLYXLLTSL	LL17	TLXGVXALMXVTGLXXXL	TL17	4	3	[1vgo]
LIXYLDLVTKVGFGFIAL	LL17	TLXGISGIAAVAYXVXAL	TL17	6	1	[1gue, 4gyc, 3qap, 3qdc, 2ksy, 1jgj, 1h68, 1gu8]
LXFMVLDVXAKVGFGFXL	LL17	WLGIGTLLMLIGTFYFIA	WA17	6	0	[2z55, 1vgo]
LXFMVLDVXAKVGFGFXL	LL17	LGIGTLLMLIGTFYFIAR	LR17	6	0	[2z55, 1vgo]
LIXYLDLVTKVGFGFIAL	LL17	LGAIGMLVGTLAFAWAGR	LR17	6	0	[4gyc, 3qap, 3qdc, 2f93, 2ksy, 2f95, 1jgj]
LIXYLDLVTKVGFGFIAL	LL17	LFWLGAIGMLVGTLAFAW	LW17	6	0	[1gue, 4gyc, 3qap, 3qdc, 2f93, 2ksy, 2f95, 1jgj, 1h68, 1gu8]
LIXYLDLVTKVGFGFIAL	LL17	WLGAIGMLVGTLAFAWAG	WG17	6	0	[1gue, 4gyc, 3qap, 3qdc, 2f93, 2ksy, 2f95, 1jgj, 1h68, 1gu8]
LIXYLDLVTKVGFGFIAL	LL17	LTTLFWLGAIGMLVGXLA	LA17	6	0	[1jgj]
LFXLLPFFSKVGFSFLXL	LL17	LVAMFIPIWSGLAYMAMA	LA17	6	1	[2m3g]
LRNLTVXLWAIYPFIXLL	LL17	ALIVYLDLVTKVGFGFIA	AA17	5	6	[4gyc, 3qap, 3qdc, 2f93, 2ksy, 2f95, 1jgj]
LXLIXXXGINLGLVAATL	LL17	ALIVYLDLVTKVGFGFIA	AA17	1	6	[4gyc]
LXLLTVVMWLGYPIVWAL	LL17	AYSXLDIVAKYIFAFXLL	AL17	5	6	[3qbl, 3vvk, 3qbg, 3abw, 3qbi, 3qbk]
LIXYLDLVTKVGFGFIAL	LL17	RLRXLTVXLWAIYPFIWL	RL17	6	5	[1gue, 4gyc, 3qap, 3qdc, 2f93, 2ksy, 2f95, 1jgj, 1h68, 1gu8]
LXLIXXXGINLGLVAATL	LL17	RLRXLTVXLWAIYPFIWL	RL17	1	5	[4gyc]
LIXYLDLVTKVGFGFIAL	LL17	RYXXWILTTPLIVYXLGL	RL17	6	2	[1gue, 3qap, 3qdc, 2f93, 2ksy, 2f95, 1jgj, 1h68, 1gu8]
LXFMVLDVXAKVGFGFXL	LL17	AITILVPGIASAAYLAMF	AF17	6	1	[2z55, 1vgo]
LIXYLDLVTKVGFGFIAL	LL17	VRLRNLTVXLWAIYPFIW	VW17	6	5	[1gue, 4gyc, 3qap, 3qdc, 2f93, 2ksy, 2f95, 1jgj, 1h68, 1gu8]
LXLIXXXGINLGLVAATL	LL17	VRLRNLTVXLWAIYPFIW	VW17	1	5	[4gyc]
LIXYLDLVTKVGFGFIAL	LL17	FWLGAIGMLVGTLAXAWA	FA17	6	0	[1gue, 4gyc, 3qap, 3qdc, 2f93, 2ksy, 2f95, 1jgj, 1h68, 1gu8]
LFXLLPFFSKVGFSFLXL	LL17	LHWIYVAGMTIGALHFWS	LS17	6	0	[2m3g]
LXLLTVVMWLGYPIVWAL	LL17	WAYSXLDIVAKYIFAFXL	WL17	5	6	[3qbl, 3vvk, 3qbg, 3abw, 3qbi, 3qbk]
LXLLTVVMWLGYPIVWAL	LL17	ISCACFIVVLYILLVEWA	IA17	5	4	[3qbl, 3vvk, 3qbg, 3qbi, 3qbk]
LIXYLDLVTKVGFGFIAL	LL17	IDWILTTPLIVYFLGLXA	IA17	6	2	[3qdc, 1h68, 1gu8]
LRNLTVXLWAIYPFIXLL	LL17	LFGMGAVAFXGLVYYLVG	LG17	5	4	[4gyc, 3qap, 3qdc, 2f93, 2ksy, 2f95, 1jgj]
LIXYLDLVTKVGFGFIAL	LL17	LVGISGIAAVAYXVMALG	LG17	6	1	[3qap, 3qdc, 2ksy, 1jgj]
LIXYLDLVTKVGFGFIAL	LL17	RYYVTLVGISGIAAVXYV	RV17	6	1	[4gyc, 3qdc, 2f93, 2f95]
LIXYLDLVTKVGFGFIAL	LL17	YYVXLVGISGIAAVAYXV	YV17	6	1	[1gue, 4gyc, 3qap, 3qdc, 2f93, 2ksy, 2f95, 1jgj, 1h68, 1gu8]
LXFMVLDVXAKVGFGFXL	LL17	FNTLXALVAVLWTAYPIL	FL17	6	5	[1vgo]
LXLLTVVMWLGYPIVWAL	LL17	FWYAISCACFIVVLYXLL	FL17	5	4	[3qbl, 3vvk, 3qbg, 3abw, 3qbi, 3qbk]
LFSTIAFXXXLYXLLTSL	LL17	FNTLXALVAVLWTAYPIL	FL17	4	5	[1vgo]
LIXYLDLVTKVGFGFIAL	LL17	VTLVGISGIAAVAYXVMA	VA17	6	1	[1gue, 4gyc, 3qap, 3qdc, 2f93, 2ksy, 2f95, 1jgj, 1h68, 1gu8]
LRNLTVXLWAIYPFIXLL	LL17	VYLDLVTXVGFGFIALDA	VA17	5	6	[4gyc, 3qap, 3qdc, 1jgj]
LXLIXXXGINLGLVAATL	LL17	VYLDLVTXVGFGFIALDA	VA17	1	6	[4gyc]
LIXYLDLVTKVGFGFIAL	LL17	TTLFWLGAIGMLVGTLAF	TF17	6	0	[3qap, 3qdc, 2ksy, 1jgj]
LXLLTVVMWLGYPIVWAL	LL17	TSWAYSXLDIVAKYXFAF	TF17	5	6	[3qbl, 3vvk, 3qbg, 3abw, 3qbi, 3qbk]
LFSTIAFXXXLYXLLTSL	LL17	GTLIGVDALMIVTGLIGA	GA17	4	3	[1vgo]
LIXYLDLVTKVGFGFIAL	LL17	YVTLVGISGIAAVAYXVM	YM17	6	1	[1gue, 4gyc, 3qap, 3qdc, 2f93, 2ksy, 2f95, 1jgj, 1h68, 1gu8]
LFXLLPFFSKVGFSFLXL	LL17	YLVAMFIPIWSGLAYXAM	YM17	6	1	[2m3g]
LXFMVLDVXAKVGFGFXL	LL17	YAITXLVPGIASAAYXXM	YM17	6	1	[2z55, 1vgo]
LIXYLDLVTKVGFGFIAL	LL17	YXXWILTTPLIVXXLXLL	YL17	6	2	[1gue, 3qdc, 2f93, 2f95, 1jgj, 1h68, 1gu8]
LRNLTVXLWAIYPFIXLL	LL17	YALFGMGAVAFXGLVYYL	YL17	5	4	[4gyc, 3qap, 3qdc, 2ksy, 1jgj]
LXLLTVVMWLGYPIVWAL	LL17	SALDIVAKYIFAFLLLNY	SY17	5	6	[3qbl, 3vvk, 3qbg, 3qbi, 3qbk]
LXFMVLDVXAKVGFGFXL	LL17	YYAITILVPGIASAAYLA	YA17	6	1	[1vgo]
LFSTIAFXXXLYXLLTSL	LL17	TXLVAVLWTAYPILWIVG	TG17	4	5	[1vgo]
LXFMVLDVXAKVGFGFXL	LL17	TXLVAVLWTAYPILWIVG	TG17	6	5	[2z55, 1vgo]
LIXYLDLVTKVGFGFIAL	LL17	TVXLWAIYPFIWLLGPPG	TG17	6	5	[3qap, 3qdc]
LXFMVLDVXAKVGFGFXL	LL17	ITILVPGIASAAYLAMFF	IF17	6	1	[2z55, 1vgo]
LIXYLDLVTKVGFGFIAL	LL17	ISGIAAVAYXVMALGVGW	IW17	6	1	[3qap, 3qdc, 2ksy, 1jgj]
LXFMVLDVXAKVGFGFXL	LL17	IGTLLMLIGTFYFIARGW	IW17	6	0	[2z55, 1vgo]
LIXYLDLVTKVGFGFIAL	LL17	TLFWLGAIGMLVGTLAFA	TA17	6	0	[1gue, 4gyc, 3qap, 3qdc, 2ksy, 1jgj, 1h68, 1gu8]
LIXYLDLVTKVGFGFIAL	LL17	PRYIXWILTTPLIVYFLG	PG17	6	2	[1gue, 3qap, 3qdc, 2f93, 2ksy, 2f95, 1jgj, 1h68, 1gu8]
LRNLTVXLWAIYPFIXLL	LL17	FGMGAVAFXGLVYYLVGP	FP17	5	4	[4gyc, 3qap, 3qdc, 2f93, 2ksy, 2f95, 1jgj]
LFXLLPFFSKVGFSFLXL	LL17	EYLVAMFIPIWSGLAYMA	EA17	6	1	[2m3g]
LRNLTVXLWAIYPFIXLL	LL17	GMGAVAFXGLVYYLVGPM	GM17	5	4	[4gyc, 3qap, 3qdc, 2f93, 2ksy, 2f95, 1jgj]
LRNLTVXLWAIYPFIXLL	LL17	MGAVAFXGLVYYLVGPMT	MT17	5	4	[4gyc, 3qap, 3qdc, 2f93, 2ksy, 2f95, 1jgj]
LXLLTVVMWLGYPIVWAL	LL17	LDIVAKYIFAFLLLNYLT	LT17	5	6	[3qbl, 3vvk, 3qbg, 3qbi, 3qbk]
LRNLTVXLWAIYPFIXLL	LL17	RYALFGMGAVAFXGLVYY	RY17	5	4	[3qap, 3qdc, 2ksy, 1jgj]
LFSTIAFXXXLYXLLTSL	LL17	NTLTALVAVLWTAYPILW	NW17	4	5	[1vgo]
LXFMVLDVXAKVGFGFXL	LL17	NTLTALVAVLWTAYPILW	NW17	6	5	[1vgo]
LRNLTVXLWAIYPFIXLL	LL17	IVYLDLVTKVGFGFIALD	ID17	5	6	[4gyc, 3qap, 3qdc, 2f93, 2ksy, 2f95, 1jgj]
LXLIXXXGINLGLVAATL	LL17	IVYLDLVTKVGFGFIALD	ID17	1	6	[4gyc]
LIXYLDLVTKVGFGFIAL	LL17	VGISGIAAVAYXVMALGV	VV17	6	1	[3qap, 3qdc, 2ksy, 1jgj]
LXLLTVVMWLGYPIVWAL	LL17	YAISCACFIVVLYILLVE	YE17	5	4	[3qbl, 3vvk, 3qbg, 3qbi, 3qbk]
LXLLTVVMWLGYPIVWAL	LL17	AISCACFIVVLYILLVEW	AW17	5	4	[3qbl, 3vvk, 3qbg, 3qbi, 3qbk]
LFXLLPFFSKVGFSFLXL	LL17	VTYFTVLWIGYPIVWIIG	VG17	6	5	[2m3g]
LRNLTVXLWAIYPFIXLL	LL17	VDVALIVYLDLVTKVGFG	VG17	5	6	[3qap, 3qdc, 2ksy, 1jgj]
LRNLTVXLWAIYPFIXLL	LL17	DVALIVYLDLVTKVGFXF	DF17	5	6	[4gyc, 3qap, 3qdc, 2f93, 2ksy, 2f95, 1jgj]
LXLIXXXGINLGLVAATL	LL17	DVALIVYLDLVTKVGFXF	DF17	1	6	[4gyc]
LIXYLDLVTKVGFGFIAL	LL17	YVRLRNLTVXLWXIYPFI	YI17	6	5	[1gue, 4gyc, 3qap, 3qdc, 2ksy, 1jgj, 1h68, 1gu8]
LXLIXXXGINLGLVAATL	LL17	YVRLRNLTVXLWXIYPFI	YI17	1	5	[4gyc]
LIXYLDLVTKVGFGFIAL	LL17	LTVILWAIYPFIWLLGXP	LP17	6	5	[3qap, 3qdc]
LIXYLDLVTKVGFGFIAL	LL17	FXPRYIDWILTTPLIVYF	FF17	6	2	[2ksy, 1jgj]
LFXLLPFFSKVGFSFLXL	LL17	DKLVTYFTVLWIGYPIVW	DW17	6	5	[2m3g]
LFXLLPFFSKVGFSFLXL	LL17	KLVTYFTVLWIGYPIVWI	KI17	6	5	[2m3g]
LIXYLDLVTKVGFGFIAL	LL17	NLTVILWAIYPFIWLLGP	NP17	6	5	[3qap, 3qdc]
WIWLALGTALMGLGXLXF	WF17	ETLLFMVLDVSXKVGXGL	EL17	0	6	[1brr, 1fbk, 1ucq, 4hyx, 1r2n, 1r84, 1pxs, 1pxr, 1ap9, 4hwl, 1ixf, 3vi0, 1qkp, 1qko, 1s54, 1s53, 1p8h, 3han, 3hao, 3hap, 3haq, 3har, 4md2, 4md1, 3has, 3ns0, 1q5j, 1q5i, 1kme, 2ntw, 1s52, 1s51, 1py6, 4ov0, 3vhz, 1iw9, 3nsb, 1tn5, 3mbv, 3utv, 1tn0, 3utw, 1xji, 3utx, 3uty]
WIWLALGTALMGLGXLXF	WF17	TLLFMVLDVSAKVGXGXI	TI17	0	6	[1brr, 1fbk, 1ucq, 4hyx, 1r2n, 1r84, 1pxs, 1pxr, 1ap9, 4hwl, 1ixf, 3vi0, 1qkp, 1qko, 1s54, 1s53, 1p8h, 3han, 3hao, 3hap, 3haq, 2wjk, 3har, 4md2, 4md1, 3has, 3ns0, 1q5j, 1q5i, 1kme, 2ntw, 1s52, 1s51, 1py6, 4ov0, 1iw9, 3nsb, 1tn5, 3mbv, 3utv, 1tn0, 3utw, 1xji, 3utx, 3uty]
WWAISTAAMLYXLYXXXF	WF17	VLRNVTVVLWSAYXVVWL	VL17	4	5	[1s8l, 1at9, 1e0p, 1s8j, 1r84, 1r2n, 4hyx, 1f4z, 1pxs, 1pxr, 4hwl, 1qkp, 1qko, 1s54, 1s53, 1o0a, 3han, 3hao, 3hap, 1kg8, 3haq, 2wjk, 3har, 3has, 2wjl, 1c3w, 1bm1, 1q5i, 2ntu, 1kme, 2ntw, 1s52, 1s51, 1py6, 4ov0, 2i20, 1vjm, 1tn5, 1x0i, 1x0k, 3utv, 1tn0, 3utw, 3utx, 1xji, 3uty, 4fpd]
WIWLALGTALMGLGXLXF	WF17	VXAIAFTMXLSMLLGYGL	VL17	0	1	[1kme, 1brr, 1s52, 1r2n, 1r84, 4hwl, 1qkp, 3hap, 3har, 1xji, 3utx, 3has, 3uty]
WIWLALGTALMGLGXLXF	WF17	FMVXDVXAKVGXGXILLR	FR17	0	6	[1r2n, 1r84, 1pxs, 1pxr, 4hwl, 1qkp, 1qko, 1s54, 1s53, 3han, 3hao, 3hap, 3haq, 2wjk, 3har, 3has, 1q5i, 1kme, 2ntw, 1s51, 1py6, 4ov0, 1tn5, 1tn0, 3utw, 1xji, 3utx, 3uty]
WWAISTAAMLYXLYXXXF	WF17	IXAXVGADGIMIGTGLXG	IG17	4	3	[1s8l, 1at9, 1e0p, 1s8j, 1r84, 1r2n, 1pxs, 1pxr, 4hwl, 1s54, 1s53, 1o0a, 3han, 3hao, 1kg8, 3hap, 3haq, 2wjk, 3har, 3has, 2wjl, 1q5j, 1q5i, 1tn5, 3utv, 1tn0, 3utw, 3utx, 3uty, 4fpd, 1fbk, 1ucq, 4hyx, 1f4z, 1qkp, 1qko, 1p8h, 4md2, 4md1, 1c3w, 1bm1, 2ntu, 1kme, 2ntw, 1s52, 1s51, 1py6, 4ov0, 2i20, 1vjm, 3mbv, 1x0k, 1xji]
WIWLALGTALMGLGXLXF	WF17	IXTLLFMVLDVXXKVGFG	IG17	0	6	[1brr, 4hyx, 1r2n, 1r84, 1pxs, 1pxr, 4hwl, 1ixf, 3vi0, 1qkp, 1s54, 1s53, 1p8h, 3han, 1c8r, 3hap, 3haq, 3har, 4md2, 4md1, 3has, 3ns0, 1q5j, 1kgb, 1q5i, 1kme, 2ntw, 1s52, 1s51, 1py6, 4ov0, 3vhz, 1iw9, 3nsb, 1tn5, 3mbv, 3utv, 1tn0, 3utw, 1xji, 3utx, 3uty]
WWAISTAAMLYXLYXXXF	WF17	LRNVTVVLWSAYXVVWXI	LI17	4	5	[1at9, 1e0p, 1s8j, 1r84, 1r2n, 1pxs, 1pxr, 4hwl, 1s54, 1s53, 1o0a, 3han, 3hao, 3hap, 1kg8, 3haq, 2wjk, 3har, 3has, 2wjl, 1q5j, 1q5i, 1tn5, 3utv, 1tn0, 3utw, 3utx, 3uty, 4fpd, 1fbk, 1ucq, 4hyx, 1f4z, 1qkp, 1qko, 1p8h, 4md2, 4md1, 1c3w, 1bm1, 2ntu, 1kme, 2ntw, 1s52, 1s51, 1py6, 4ov0, 2i20, 1vjm, 3mbv, 1x0k, 1xji]
WIWLALGTALMGLGXLXF	WF17	ALGTALMXLGXLYFLVKG	AG17	0	0	[1fbk, 1ucq, 4hyx, 1r2n, 1r84, 1pxs, 1pxr, 1ap9, 4hwl, 1qkp, 1qko, 1s53, 1p8h, 3han, 3hao, 1bhb, 3hap, 3haq, 2wjk, 3har, 4md2, 4md1, 3has, 3ns0, 1q5j, 1q5i, 1kme, 2ntw, 1py6, 4ov0, 3nsb, 1tn5, 3mbv, 1tn0, 3utw, 1xji, 3utx, 3uty]
WWAISTAAMLYXLYXXXF	WF17	RNXTVVLWSAYXVVWLXG	RG17	4	5	[1at9, 1e0p, 1r84, 1r2n, 1pxs, 1pxr, 4hwl, 1s54, 1s53, 1o0a, 3han, 3hao, 3hap, 1kg8, 3haq, 2wjk, 3har, 3has, 2wjl, 1q5j, 1q5i, 1tn5, 3utv, 1tn0, 3utw, 3utx, 3uty, 4fpd, 1fbk, 1ucq, 4hyx, 1f4z, 1qkp, 1qko, 1p8h, 4md2, 4md1, 1c3w, 1bm1, 2ntu, 1kme, 2ntw, 1s52, 1s51, 1py6, 4ov0, 2i20, 1vjm, 3mbv, 1x0k, 1xji]
WIWLALGTALMGLGXLXF	WF17	LGTALMGLGXLYFLVKGM	LM17	0	0	[1fbk, 1ucq, 4hyx, 1r2n, 1r84, 1pxs, 1pxr, 1qko, 1s53, 1p8h, 3han, 3hao, 3hap, 3haq, 2wjk, 3har, 4md2, 4md1, 3has, 1q5j, 1q5i, 1kme, 2ntw, 1py6, 4ov0, 1tn5, 3mbv, 1tn0, 3utw, 1xji, 3utx, 3uty]
WIWLALGTALMGLGXLXF	WF17	TALMGLGXLXFLVKGMGV	TV17	0	0	[1tn5, 1q5i, 1s53, 1tn0]
WWAISTAAMLYXLYXXXF	WF17	TILAXVGADGIMIGTGLV	TV17	4	3	[1s8l, 1at9, 1e0p, 1s8j, 1r84, 1r2n, 1pxs, 1pxr, 4hwl, 1s54, 1s53, 1o0a, 3han, 3hao, 1kg8, 3hap, 3haq, 2wjk, 3har, 3has, 2wjl, 1q5i, 1tn5, 3utv, 1tn0, 3utw, 3utx, 3uty, 4fpd, 4hyx, 1f4z, 1qkp, 1qko, 1p8h, 4md2, 4md1, 1c3w, 1bm1, 2ntu, 1kme, 2ntw, 1s52, 1s51, 1py6, 4ov0, 2i20, 1vjm, 3mbv, 1x0k, 1xji]
WIWLALGTALMGLGXLXF	WF17	IXTLXXXIAFTXXLSMLL	IL17	0	1	[1brr, 1fbk, 1ucq, 4hyx, 1r2n, 1r84, 1pxs, 1ap9, 1pxr, 4hwl, 1ixf, 3vi0, 1qkp, 1qko, 1s54, 1s53, 1p8h, 3han, 3hao, 1bhb, 3hap, 3haq, 2wjk, 3har, 4md2, 4md1, 3has, 3ns0, 1q5j, 1q5i, 1kme, 2ntw, 1s52, 1s51, 1py6, 4ov0, 1iw9, 3nsb, 1tn5, 3mbv, 1tn0, 1xji]
WIWLALGTALMGLGXLXF	WF17	GTXXMGXGXLYFLVKGMG	GG17	0	0	[1q5i, 1kme, 1py6, 1pxs, 1pxr, 1tn5, 1qko, 1s53, 3hao, 3haq, 1tn0, 3utw, 3har]
WWAISTAAMLYXLYXXXF	WF17	KXLRNVTVVLWSAYXVXW	KW17	4	5	[1s8l, 1e0p, 1s8j, 1r84, 1r2n, 4hyx, 1f4z, 1pxs, 1pxr, 4hwl, 1qkp, 1qko, 1s54, 1s53, 1o0a, 3han, 3hao, 3hap, 3haq, 2wjk, 3har, 3has, 2wjl, 1c3w, 1bm1, 1q5i, 2ntu, 1kme, 2ntw, 1s52, 1s51, 1py6, 2i20, 1vjm, 1tn5, 1x0i, 1x0k, 3utv, 1tn0, 3utw, 3utx, 1xji, 3uty]
WWAISTAAMLYXLYXXXF	WF17	LAXVGADGIMIGTGLVGA	LA17	4	3	[1at9, 1e0p, 1r84, 1r2n, 1pxs, 1pxr, 4hwl, 1s54, 1s53, 1o0a, 3han, 3hao, 1kg8, 3hap, 3haq, 2wjk, 3har, 3has, 2wjl, 1q5j, 1q5i, 1tn5, 3utv, 1tn0, 3utw, 3utx, 3uty, 4fpd, 1fbk, 1ucq, 4hyx, 1f4z, 1qkp, 1qko, 1p8h, 4md2, 4md1, 1c3w, 1bm1, 2ntu, 1kme, 2ntw, 1s52, 1s51, 1py6, 4ov0, 2i20, 1vjm, 3mbv, 1x0k, 1xji]
WIWLALGTALMGLGXLXF	WF17	AIXTLXXXIAFTXXLSML	AL17	0	1	[1brr, 1fbk, 1ucq, 4hyx, 1r2n, 1r84, 1pxs, 1pxr, 1ap9, 4hwl, 3vi0, 1qkp, 1qko, 1s54, 1s53, 1p8h, 3han, 3hao, 1bhb, 3hap, 3haq, 2wjk, 3har, 4md2, 4md1, 3has, 3ns0, 1q5j, 1q5i, 1kme, 2ntw, 1s52, 1s51, 1py6, 4ov0, 3nsb, 1tn5, 3mbv, 1tn0, 1xji]
WWAISTAAMLYXLYXXXF	WF17	AXVGADGIMIGXGLVGAL	AL17	4	3	[1at9, 1e0p, 1fbk, 1r84, 1r2n, 1ucq, 1f4z, 1pxs, 1pxr, 4hwl, 1qkp, 1qko, 1s54, 1s53, 1o0a, 1p8h, 3han, 3hao, 3hap, 1kg8, 2wjk, 4md2, 3har, 3has, 2wjl, 4md1, 1c3w, 1q5j, 1bm1, 1q5i, 2ntu, 1kme, 2ntw, 1s52, 1s51, 1py6, 4ov0, 2i20, 1vjm, 1tn5, 3mbv, 1x0k, 3utv, 1tn0, 3utx, 1xji, 3uty, 4fpd]
WWAISTAAMLYXLYXXXF	WF17	RYAXWLXTTPLLXXXLXL	RL17	4	2	[1at9, 1e0p, 1r84, 1r2n, 4hyx, 1f4z, 1pxs, 1pxr, 1qkp, 1qko, 1s54, 1s53, 3han, 3hap, 2wjk, 2wjl, 1c3w, 1bm1, 1q5i, 2ntu, 1kme, 2ntw, 1s52, 1s51, 1py6, 1vjm, 1tn5, 1x0i, 1x0k, 3utv, 1tn0, 3utw, 3utx, 1xji, 3uty]
WIWLALGTALMGLGXLXF	WF17	LNIETLLXMVLDVSAKVG	LG17	0	6	[1r2n, 1r84, 3utv]
WIWLALGTALMGLGXLXF	WF17	LXXAIAFTMXLSXXLGYG	LG17	0	1	[1kme, 1brr, 1s52, 1r2n, 1r84, 4hwl, 1qkp, 3han, 3hap, 3har, 1xji, 3utx, 3uty, 3has]
WIWLALGTALMGLGXLXF	WF17	KFYAIXTLVXXIAFTXXL	KL17	0	1	[1q5i, 1kme, 2ntw, 1s51, 1py6, 1pxs, 1pxr, 1qko, 1s54, 1s53, 3hao, 1bhb, 1tn0, 3haq, 2wjk]
WIWLALGTALMGLGXLXF	WF17	FYAIXTLXXXIAFTXXLS	FS17	0	1	[4hyx, 1r2n, 1r84, 1pxs, 1pxr, 1qkp, 1qko, 1s54, 1s53, 3han, 3hao, 1bhb, 3hap, 3haq, 2wjk, 3har, 3has, 1q5i, 1kme, 2ntw, 1s51, 1py6, 4ov0, 1tn5, 1tn0, 1xji]
WIWLALGTALMGLGXLXF	WF17	YAIXXLXXXIAFTXXLXM	YM17	0	1	[1fbk, 1ucq, 4hyx, 1r2n, 1r84, 1pxs, 1pxr, 4hwl, 1qkp, 1qko, 1s54, 1s53, 1p8h, 3han, 3hao, 1bhb, 3hap, 3haq, 2wjk, 3har, 4md2, 4md1, 3has, 1q5j, 1q5i, 1kme, 2ntw, 1s52, 1s51, 1py6, 4ov0, 1tn5, 3mbv, 1tn0, 1xji]
WIWLALGTALMGLGXLXF	WF17	PAIAFTMXLSMLLGYGLT	PT17	0	1	[4hwl, 1s52]
WIWLALGTALMGLGXLXF	WF17	TLXXAIAFTMXLSMLLGY	TY17	0	1	[1kme, 1brr, 1s52, 1r2n, 1r84, 4hwl, 1qkp, 3han, 3hap, 3har, 1xji, 3utx, 3has, 3uty]
WWAISTAAMLYXLYXXXF	WF17	TVXLWSAYXVVWLIGSEG	TG17	4	5	[1s52, 1r84, 1r2n, 1pxr, 4hwl, 3han, 3hap, 3utv, 1tn0, 3utx, 1xji, 3har, 3has, 3uty]
WIWLALGTALMGLGXLXF	WF17	TXLXPAIAFTMXLSMLLG	TG17	0	1	[1kme, 1brr, 1s52, 1r2n, 1r84, 4hwl, 1qkp, 3han, 1bhb, 3hap, 3har, 1xji, 3has]
WWAISTAAMLYXLYXXXF	WF17	NVTVVLWSAYXVVWLIGS	NS17	4	5	[1at9, 1bm1, 1q5i, 1s52, 1r84, 1r2n, 1pxr, 4hwl, 3han, 3hap, 3utv, 1tn0, 3utx, 1xji, 3har, 3has, 3uty]
WIWLALGTALMGLGXLXF	WF17	NIETLLFMVLDVSAKVGF	NF17	0	6	[1brr, 1s52, 4hyx, 1r2n, 1r84, 4hwl, 1qkp, 3han, 3hap, 3utv, 3haq, 3utw, 3har, 1xji, 3utx, 3has, 3uty]
WWAISTAAMLYXLYXXXF	WF17	FKVLRNVTVVLWSAYXXV	FV17	4	5	[1s8l, 1e0p, 1s8j, 1pxs, 1pxr, 4hwl, 1qkp, 1qko, 1s54, 1s53, 3hao, 3haq, 3har, 3has, 2wjl, 1c3w, 1q5i, 2ntu, 1kme, 2ntw, 1s52, 1s51, 1py6, 2i20, 1vjm, 1tn5, 1x0k, 1tn0, 3utx, 3uty]
WWAISTAAMLYXLYXXXF	WF17	VTVVLWSAYXVVWLIGSE	VE17	4	5	[1at9, 1s52, 1r84, 1r2n, 1pxr, 4hwl, 3han, 3hap, 3utv, 1tn0, 3utx, 1xji, 3har, 3has, 3uty]
WWAISTAAMLYXLYXXXF	WF17	YAXWLXTTPLXXXXLXLL	YL17	4	2	[1c3w, 1bm1, 1e0p, 1q5i, 2ntu, 1kme, 1pxs, 1pxr, 1vjm, 1tn5, 1qkp, 1qko, 1s54, 1s53, 1x0k, 1tn0, 2wjl]
WIWLALGTALMGLGXLXF	WF17	KKFYAIXTLVPAIAFTMY	KY17	0	1	[1s54, 1s53, 1bhb]
WWAISTAAMLYXLYXXXF	WF17	LVGADGIMIGTGLVGALT	LT17	4	3	[1at9, 1bm1, 1q5i, 1s52, 1fbk, 1ucq, 1pxr, 4hwl, 1p8h, 1x0k, 1tn0, 3utx, 3har]
WIWLALGTALMGLGXLXF	WF17	MVLDVXAKVGFGLILLRS	MS17	0	6	[1tn5, 1qko, 1q5i, 1kme, 1s54, 1s53, 3hao, 1pxs, 1tn0, 1pxr]
WIWLALGTALMGLGXLXF	WF17	PFYAITTLVPAIAFTMYL	PL17	0	1	[1tn5]
WWAISTAAMLYXLYXXXF	WF17	DQGTILAXVGADGIMIGT	DT17	4	3	[1s8l, 1s8j, 1q5i, 1kme, 1r84, 1r2n, 4hyx, 1qkp, 1s54, 1s53, 1x0i, 3han, 3hap, 3utv, 3haq, 1tn0, 3utw, 1xji, 3has, 3uty]
WWAISTAAMLYXLYXXXF	WF17	QGTILAXVGADGIMIGTG	QG17	4	3	[1s8l, 1s8j, 1q5i, 1kme, 1r84, 1r2n, 4hyx, 1qkp, 1s54, 1s53, 1x0i, 3han, 3utv, 3hap, 3haq, 1tn0, 3utw, 1xji, 3has, 3uty]
WIWLALGTALMGLGXLXF	WF17	DTLLFMVLDVSAKVGFGL	DL17	0	6	[2wjk]
WIWLALGTALMGLGXLXF	WF17	PLNIETLLFMVLDVSAKV	PV17	0	6	[1r2n, 1r84, 3utv]
WIWLALGTALMGLGXLXF	WF17	VPLNIETLLFMVLDVSAK	VK17	0	6	[1r2n, 1r84]
WWAISTAAMLYXLYXXXF	WF17	VGADGIMIGTGLVGALTK	VK17	4	3	[1at9]
YSALDIVAKYIFAFLLLN	YN17	IAVSTILVPVVSIASYXG	IG17	6	1	[3vvk, 3qbl, 3qbg, 3qbi, 3qbk]
YXIADVLAKAGYGVLIYN	YN17	LLGNARLLLLATWGFYXI	LI17	6	5	[3ddl]
YSALDIVAKYIFAFLLLN	YN17	LYINIALAGLSILLFVXM	LM17	6	0	[3vvk, 3qbl, 3qbg, 3qbi, 3qbk]
YSALDIVAKYIFAFLLLN	YN17	GRYLTWALSTPMILLALG	GG17	6	2	[3vvk, 3qbl, 3qbg, 3qbi, 3qbk]
YXIADVLAKAGYGVLIYN	YN17	LGNARLXLLATWGFYPIA	LA17	6	5	[3ddl]
YSALDIVAKYIFAFLLLN	YN17	AXSTILVPVVSIASYTGL	AL17	6	1	[3vvk, 3qbl, 3qbg, 3qbi, 3qbk]
YSALDIVAKYIFAFLLLN	YN17	RYLTWALSTPMILLALXL	RL17	6	2	[3vvk, 3qbl, 3qbg, 3qbi, 3qbk]
YSALDIVAKYIFAFLLLN	YN17	WXRYLTWAXSTPMILXXL	WL17	6	2	[3vvk, 3qbl, 3qbg, 3qbi, 3qbk]
YXIADVLAKAGYGVLIYN	YN17	FSFTVATMTASFVFFVLA	FA17	6	0	[3ddl]
YSALDIVAKYIFAFLLLN	YN17	VSTILVPVVSIASYTGLA	VA17	6	1	[3vvk, 3qbl, 3qbg, 3qbi, 3qbk]
YSALDIVAKYIFAFLLLN	YN17	YLTWALSTPMILLXLXLL	YL17	6	2	[3vvk, 3qbl, 3qbg, 3qbi, 3qbk]
YSALDIVAKYIFAFLLLN	YN17	SLYINIALAGLSILXFVF	SF17	6	0	[3vvk, 3qbl, 3qbg, 3qbi, 3qbk]
YXIADVLAKAGYGVLIYN	YN17	ISMMVSALVVFIAGYHYF	IF17	6	1	[3ddl]
YSALDIVAKYIFAFLLLN	YN17	FSTLKLLTVVMWLGYPXV	FV17	6	5	[3vvk, 3qbl, 3qbg, 3qbi, 3qbk]
YSALDIVAKYIFAFLLLN	YN17	YINIALAGLSILLFVFMT	YT17	6	0	[3vvk, 3qbl, 3qbg, 3qbi, 3qbk]
YSALDIVAKYIFAFLLLN	YN17	STLKLLTVVMWLGYPIVW	SW17	6	5	[3vvk, 3qbl, 3qbg, 3qbi, 3qbk]
YSALDIVAKYIFAFLLLN	YN17	TLKLLTVVMWLGYPIVWA	TA17	6	5	[3vvk, 3qbl, 3qbg, 3qbi, 3qbk]
YSALDIVAKYIFAFLLLN	YN17	KLLTVVMWLGYPIVWALG	KG17	6	5	[3vvk, 3qbl, 3qbg, 3qbi, 3qbk]
YSALDIVAKYIFAFLLLN	YN17	LIAVSTILVPVVSIASYT	LT17	6	1	[3vvk, 3qbl, 3qbg, 3qbi, 3qbk]
YXIADVLAKAGYGVLIYN	YN17	RISMMVSALVVFIAGYHY	RY17	6	1	[3ddl]
YSALDIVAKYIFAFLLLN	YN17	INIALAGLSILLFVFMTR	IR17	6	0	[3vvk, 3qbl, 3qbg, 3qbi, 3qbk]
YXIADVLAKAGYGVLIYN	YN17	VATMTASFVFFVLARNNV	VV17	6	0	[3ddl]
YSALDIVAKYIFAFLLLN	YN17	STILVPVVSIASYTGLAS	SS17	6	1	[3vvk, 3qbl, 3qbg, 3qbi, 3qbk]
YXIADVLAKAGYGVLIYN	YN17	GNARLLLLATWGFYPIAY	GY17	6	5	[3ddl]
YSALDIVAKYIFAFLLLN	YN17	SSLYINIALAGLSILXFV	SV17	6	0	[3vvk, 3qbl]
YXIADVLAKAGYGVLIYN	YN17	ARLLLLATWGFYPIAYMI	AI17	6	5	[3ddl]
YSALDIVAKYIFAFLLLN	YN17	NIALAGLSILLFVFMTRG	NG17	6	0	[3vvk, 3qbi]
YXIADVLAKAGYGVLIYN	YN17	VDWLLTVPLLTVELVLVM	VM17	6	2	[3ddl]
YXIADVLAKAGYGVLIYN	YN17	NARLLLLATWGFYPIAYM	NM17	6	5	[3ddl]
YXIADVLAKAGYGVLIYN	YN17	FTVATMTASFVFFVLARN	FN17	6	0	[3ddl]
YXIADVLAKAGYGVLIYN	YN17	TVATMTASFVFFVLARNN	TN17	6	0	[3ddl]
YXIADVLAKAGYGVLIYN	YN17	SFTVATMTASFVFFVLAR	SR17	6	0	[3ddl]
YXIADVLAKAGYGVLIYN	YN17	SMMVSALVVFIAGYHYFR	SR17	6	1	[3ddl]
LTALVAVLWTAYPILWIV	LV17	FMVXDVXAKVGFGFVLLR	FR17	5	6	[2z55, 1vgo]
LTALVAVLWTAYPILWIV	LV17	FSTIAFLFVLYYLLTSLR	FR17	5	4	[1vgo]
LTALVAVLWTAYPILWIV	LV17	WLFSTIAFLFVLYYLLTS	WS17	5	4	[1vgo]
LTALVAVLWTAYPILWIV	LV17	TLAFMVLDVTAKVGFGFV	TV17	5	6	[2z55, 1vgo]
LRXLVXVLWLGYPIVWAV	LV17	AFYAISCAFXVVVLSALV	AV17	5	4	[2jaf]
LTALVAVLWTAYPILWIV	LV17	TWWLFSTIAFLFVLYYLL	TL17	5	4	[2z55, 1vgo]
LRXLVXVLWLGYPIVWAV	LV17	AYSXLDVFAKYXFAXXLL	AL17	5	6	[2jaf]
LTALVAVLWTAYPILWIV	LV17	AFMVLDVTAXVGFGFXLL	AL17	5	6	[2z55, 1vgo]
LRXLVXVLWLGYPIVWAV	LV17	WAYSXLDVFAKYVFAFXL	WL17	5	6	[2jaf]
LTALVAVLWTAYPILWIV	LV17	YTWWLFSTIAFLFVLYXL	YL17	5	4	[2z55, 1vgo]
LTALVAVLWTAYPILWIV	LV17	ETLXFMVLDVTAKVGFGF	EF17	5	6	[2z55, 1vgo]
LRXLVXVLWLGYPIVWAV	LV17	YSVLDVFAKYVFAFILLR	YR17	5	6	[2jaf]
LTALVAVLWTAYPILWIV	LV17	WWLFSTIAFLFVLYYLLT	WT17	5	4	[2z55, 1vgo]
LTALVAVLWTAYPILWIV	LV17	RYTWWLFSTIAFLFVLYY	RY17	5	4	[2z55, 1vgo]
LTALVAVLWTAYPILWIV	LV17	MVLDVXAKVGFGFVLLRS	MS17	5	6	[1vgo]
LRXLVXVLWLGYPIVWAV	LV17	SWAYSVLDVFAKYVFAFI	SI17	5	6	[2jaf]
ISTAAMLYXLYVXFFGFT	IT17	IXAXVGADGIMIGTGLXG	IG17	4	3	[1s8l, 1at9, 1e0p, 1s8j, 1r84, 1r2n, 4hyx, 1pxs, 1pxr, 4hwl, 1qkp, 1qko, 1s54, 1s53, 3han, 3hao, 3hap, 3haq, 3har, 3has, 1bm1, 1q5i, 1kme, 1s52, 1s51, 1py6, 1vjm, 1tn5, 1x0k, 3utv, 1tn0, 3utw, 1xji, 3utx, 3uty]
ISTAAMLYXLYVXFFGFT	IT17	LRNVTVVLWSAYXVVWXI	LI17	4	5	[1at9, 1e0p, 1s8j, 1r84, 1r2n, 4hyx, 1pxs, 1pxr, 4hwl, 1qkp, 1qko, 1s54, 1s53, 3han, 3hao, 3hap, 3haq, 3har, 3has, 1bm1, 1q5i, 1kme, 1s52, 1s51, 1py6, 1vjm, 1tn5, 1x0k, 3utv, 1tn0, 3utw, 1xji, 3utx, 3uty]
ISTAAMLYXLYVXFFGFT	IT17	VLRNVTVVLWSAYXVVWL	VL17	4	5	[1s8l, 1at9, 1e0p, 1s8j, 1r84, 1r2n, 4hyx, 1pxs, 1pxr, 4hwl, 1qkp, 1qko, 1s54, 1s53, 3han, 3hao, 3hap, 3haq, 3har, 3has, 1bm1, 1q5i, 1kme, 1s52, 1s51, 1py6, 1vjm, 1tn5, 1x0i, 1x0k, 3utv, 1tn0, 3utw, 1xji, 3utx, 3uty]
ISTAAMLYXLYVXFFGFT	IT17	RNXTVVLWSAYXVVWLXG	RG17	4	5	[1at9, 1e0p, 1r84, 1r2n, 4hyx, 1pxs, 1pxr, 4hwl, 1qkp, 1qko, 1s54, 1s53, 3han, 3hao, 3hap, 3haq, 3har, 3has, 1bm1, 1q5i, 1kme, 1s52, 1s51, 1py6, 1vjm, 1tn5, 1x0k, 3utv, 1tn0, 3utw, 1xji, 3utx, 3uty]
ISTAAMLYXLYVXFFGFT	IT17	TILAXVGADGIMIGTGLV	TV17	4	3	[1s8l, 1at9, 1e0p, 1s8j, 1r84, 1r2n, 4hyx, 1pxs, 1pxr, 4hwl, 1qkp, 1qko, 1s54, 1s53, 3han, 3hao, 3hap, 3haq, 3har, 3has, 1bm1, 1q5i, 1kme, 1s52, 1s51, 1py6, 1vjm, 1tn5, 1x0k, 3utv, 1tn0, 3utw, 1xji, 3utx, 3uty]
ISTAAMLYXLYVXFFGFT	IT17	KXLRNVTVVLWSAYXVXW	KW17	4	5	[1s8l, 1e0p, 1s8j, 1r84, 1r2n, 4hyx, 1pxs, 1jv7, 1jv6, 1pxr, 4hwl, 1qkp, 1qko, 1s54, 1s53, 1mgy, 3han, 3hao, 3hap, 3haq, 3har, 3has, 1bm1, 1q5i, 1kme, 1s52, 1s51, 1py6, 1vjm, 1tn5, 1x0i, 1x0k, 3utv, 1tn0, 3utw, 1xji, 3utx, 3uty]
ISTAAMLYXLYVXFFGFT	IT17	LAXVGADGIMIGTGLVGA	LA17	4	3	[1at9, 1e0p, 1r84, 1r2n, 4hyx, 1pxs, 1pxr, 4hwl, 1qkp, 1qko, 1s54, 1s53, 3han, 3hao, 3hap, 3haq, 3har, 3has, 1bm1, 1q5i, 1kme, 1s52, 1s51, 1py6, 1vjm, 1tn5, 1x0k, 3utv, 1tn0, 3utw, 1xji, 3utx, 3uty]
ISTAAMLYXLYVXFFGFT	IT17	AXYAXWLFTTXLLXLXLA	AA17	4	2	[1at9, 1e0p, 1r84, 1r2n, 4hyx, 1pxs, 1pxr, 4hwl, 1qkp, 1qko, 1s54, 1s53, 3han, 3hap, 3haq, 3has, 1bm1, 1q5i, 1kme, 1s52, 1s51, 1py6, 1vjm, 1tn5, 1x0i, 1x0k, 3utv, 1tn0, 3utw, 1xji, 3utx, 3uty]
ISTAAMLYXLYVXFFGFT	IT17	AXVGADGIMIGXGLVGAL	AL17	4	3	[1at9, 1e0p, 1r84, 1r2n, 1pxs, 1pxr, 4hwl, 1qkp, 1qko, 1s54, 1s53, 3han, 3hao, 3hap, 3har, 3has, 1bm1, 1q5i, 1kme, 1s52, 1s51, 1py6, 1vjm, 1tn5, 1x0k, 3utv, 1tn0, 1xji, 3utx, 3uty]
ISTAAMLYXLYVXFFGFT	IT17	RYAXWLXTTPLLXXXLXL	RL17	4	2	[1at9, 1e0p, 1r84, 1r2n, 4hyx, 1pxs, 1pxr, 1qkp, 1qko, 1s54, 1s53, 3han, 3hap, 3haq, 3has, 1bm1, 1q5i, 1kme, 1s52, 1s51, 1py6, 1vjm, 1tn5, 1x0i, 1x0k, 3utv, 1tn0, 3utw, 1xji, 3utx, 3uty]
ISTAAMLYXLYVXFFGFT	IT17	NVTVVLWSAYXVVWLIGS	NS17	4	5	[1at9, 1bm1, 1q5i, 1s52, 1r84, 1r2n, 1pxr, 4hwl, 3han, 3hap, 3utv, 1tn0, 1xji, 3utx, 3har, 3has, 3uty]
ISTAAMLYXLYVXFFGFT	IT17	YAXWLXTTPLXXXXLXLL	YL17	4	2	[1bm1, 1e0p, 1q5i, 1kme, 1pxs, 1pxr, 1vjm, 1qkp, 1tn5, 1qko, 1s54, 1s53, 1x0k, 1tn0, 3has]
ISTAAMLYXLYVXFFGFT	IT17	VTVVLWSAYXVVWLIGSE	VE17	4	5	[1at9, 1s52, 1r84, 1r2n, 1pxr, 4hwl, 3han, 3hap, 3utv, 1tn0, 1xji, 3utx, 3har, 3has, 3uty]
ISTAAMLYXLYVXFFGFT	IT17	FKVLRNVTVVLWSAYXXV	FV17	4	5	[1s8l, 1e0p, 1s8j, 1pxs, 1jv7, 1jv6, 1pxr, 4hwl, 1qkp, 1qko, 1s54, 1s53, 1mgy, 3hao, 3haq, 3har, 3has, 1q5i, 1kme, 1s52, 1s51, 1py6, 1vjm, 1tn5, 1x0k, 1tn0, 3utx, 3uty]
ISTAAMLYXLYVXFFGFT	IT17	TVXLWSAYXVVWLIGSEG	TG17	4	5	[1s52, 1r84, 1r2n, 1pxr, 4hwl, 3han, 3hap, 3utv, 1tn0, 1xji, 3utx, 3har, 3has, 3uty]
ISTAAMLYXLYVXFFGFT	IT17	LVGADGIMIGTGLVGALT	LT17	4	3	[4hwl, 1at9, 1bm1, 1q5i, 1s52, 1x0k, 1tn0, 1pxr, 3utx, 3har]
ISTAAMLYXLYVXFFGFT	IT17	DQGTILAXVGADGIMIGT	DT17	4	3	[1s8l, 1s8j, 1q5i, 1kme, 1r84, 1r2n, 4hyx, 1jv7, 1jv6, 1qkp, 1s54, 1s53, 1x0i, 1mgy, 3han, 3hap, 3utv, 3haq, 1tn0, 3utw, 1xji, 3has, 3uty]
ISTAAMLYXLYVXFFGFT	IT17	QGTILAXVGADGIMIGTG	QG17	4	3	[1s8l, 1s8j, 1q5i, 1kme, 1r84, 1r2n, 4hyx, 1jv7, 1jv6, 1qkp, 1s54, 1s53, 1x0i, 1mgy, 3han, 3utv, 3hap, 3haq, 1tn0, 3utw, 1xji, 3has, 3uty]
ISTAAMLYXLYVXFFGFT	IT17	VGADGIMIGTGLVGALTK	VK17	4	3	[1at9]
IXTLLFMVLDVXXKVGFG	IG17	VXAIAFTMXLSMLLGYGL	VL17	6	1	[1kme, 1brr, 1s52, 1r2n, 1r84, 4hwl, 1qkp, 3hap, 3har, 3utx, 1xji, 3has, 3uty]
IXTLLFMVLDVXXKVGFG	IG17	VLRNVTVVLWSAYXVVWL	VL17	6	5	[1r2n, 1r84, 4hyx, 1pxs, 1pxr, 4hwl, 1qkp, 1s54, 1s53, 1o0a, 3han, 3hap, 3haq, 3har, 3has, 1q5i, 1kme, 2ntw, 1s52, 1s51, 1py6, 4ov0, 1tn5, 3utv, 1tn0, 3utw, 3utx, 1xji, 3uty]
IXAXVGADGIMIGTGLXG	IG17	VXAIAFTMXLSMLLGYGL	VL17	3	1	[4hwl, 1at9, 1qkp, 1kme, 1s52, 1r2n, 1r84, 3har, 3utx, 1xji, 3has]
IXXLIGVDALMIVTGLXG	IG17	FSTIAFLFVLYYLLTSLR	FR17	3	4	[1vgo]
IXTLLFMVLDVXXKVGFG	IG17	LWLGIGTLLMLIGTFYXI	LI17	6	0	[1uaz]
IXTLLFMVLDVXXKVGFG	IG17	LRNVTVVLWSAYXVVWXI	LI17	6	5	[1brr, 1r2n, 1r84, 4hyx, 1pxs, 1pxr, 4hwl, 1qkp, 1s54, 1s53, 1p8h, 1o0a, 3han, 3hap, 3haq, 4md2, 3har, 3has, 4md1, 3ns0, 1q5j, 1q5i, 1kme, 2ntw, 1s52, 1s51, 1py6, 4ov0, 1tn5, 3nsb, 3mbv, 3utv, 1tn0, 3utw, 3utx, 1xji, 3uty]
IXTLLFMVLDVXXKVGFG	IG17	WLALGTALMGLGXLYFXV	WV17	6	0	[1brr, 1r2n, 1r84, 4hyx, 1pxs, 1pxr, 4hwl, 1ixf, 3vi0, 1qkp, 1s54, 1s53, 1p8h, 1o0a, 3han, 3hap, 3haq, 4md2, 3har, 3has, 4md1, 3ns0, 1q5j, 1q5i, 1kme, 2ntw, 1s52, 1s51, 1py6, 4ov0, 1iw9, 3vhz, 1tn5, 3nsb, 3mbv, 3utv, 1tn0, 3utw, 3utx, 1xji, 3uty]
IXTLLFMVLDVXXKVGFG	IG17	WLGIGTLLMLIGTFYFXV	WV17	6	0	[1uaz]
IXTLLFMVLDVXXKVGFG	IG17	LALGTALMGLGXLYFLVK	LK17	6	0	[1brr, 1r2n, 1r84, 4hyx, 1pxs, 1pxr, 4hwl, 3vi0, 1qkp, 1s54, 1s53, 1p8h, 1o0a, 3han, 3hap, 3haq, 4md2, 3har, 3has, 4md1, 3ns0, 1q5j, 1q5i, 1kme, 2ntw, 1s52, 1s51, 1py6, 4ov0, 1tn5, 3nsb, 3mbv, 1tn0, 3utw, 3utx, 1xji, 3uty]
IXTLLFMVLDVXXKVGFG	IG17	RNXTVVLWSAYXVVWLXG	RG17	6	5	[1brr, 1r2n, 1r84, 4hyx, 1pxs, 1pxr, 4hwl, 1ixf, 3vi0, 1qkp, 1s54, 1s53, 1p8h, 1o0a, 3han, 3hap, 3haq, 4md2, 3har, 3has, 4md1, 3ns0, 1q5j, 1q5i, 1kme, 2ntw, 1s52, 1s51, 1py6, 4ov0, 1iw9, 1tn5, 3nsb, 3mbv, 3utv, 1tn0, 3utw, 3utx, 1xji, 3uty]
IXTLLFMVLDVXXKVGFG	IG17	LGTALMGLGXLYFLVKGM	LM17	6	0	[1r2n, 1r84, 4hyx, 1pxs, 1pxr, 1s54, 1s53, 1p8h, 1o0a, 3han, 3hap, 3haq, 4md2, 3har, 3has, 4md1, 1q5j, 1q5i, 1kme, 2ntw, 1s51, 1py6, 4ov0, 1tn5, 3mbv, 1tn0, 3utw, 3utx, 1xji, 3uty]
IAVSTILVPVVSIASYXG	IG17	LYINIALAGLSILLFVXM	LM17	1	0	[3qbl, 3vvk, 3qbg, 3qbi, 3qbk]
IWGATLMIPLVSISSYXG	IG17	LWVNVALAGIAILVFXXM	LM17	1	0	[2jaf]
IXTLLFMVLDVXXKVGFG	IG17	ALGTALMXLGXLYFLVKG	AG17	6	0	[1r2n, 1r84, 4hyx, 1pxs, 1pxr, 4hwl, 1qkp, 1s54, 1s53, 1p8h, 1o0a, 3han, 3hap, 3haq, 4md2, 3har, 3has, 4md1, 3ns0, 1q5j, 1q5i, 1kme, 2ntw, 1s51, 1py6, 4ov0, 1tn5, 3nsb, 3mbv, 1tn0, 3utw, 3utx, 1xji, 3uty]
IXTLLFMVLDVXXKVGFG	IG17	IWLALGTALMGLGXLYFL	IL17	6	0	[1brr, 1r2n, 1r84, 4hyx, 1pxs, 1pxr, 4hwl, 1ixf, 3vi0, 1qkp, 1s54, 1s53, 1p8h, 1o0a, 3han, 1c8r, 3hap, 3haq, 4md2, 3har, 3has, 4md1, 3ns0, 1q5j, 1kgb, 1q5i, 1kme, 2ntw, 1s52, 1s51, 1py6, 4ov0, 1iw9, 3vhz, 2i21, 1tn5, 3nsb, 3mbv, 3utv, 1tn0, 3utw, 3utx, 1xji, 3uty]
IXAXVGADGIMIGTGLXG	IG17	IXTLXXXIAFTXXLSMLL	IL17	3	1	[1brx, 1s8l, 1at9, 1e0p, 1s8j, 1fbk, 1r2n, 1r84, 1ucq, 4hyx, 1f4z, 1ap9, 4hwl, 1qkp, 1qko, 1s54, 1o0a, 1p8h, 3hao, 1kg9, 1kg8, 3haq, 2wjk, 3har, 4md2, 2wjl, 3has, 4md1, 1c3w, 1q5j, 1bm1, 1q5i, 2ntu, 1kme, 1f50, 2ntw, 1s52, 1s51, 1py6, 4ov0, 2i20, 1vjm, 1tn5, 3mbv, 1x0k, 1xji, 4fpd]
IXTLLFMVLDVXXKVGFG	IG17	IXTLXXXIAFTXXLSMLL	IL17	6	1	[1brr, 1r2n, 1r84, 4hyx, 1pxs, 1pxr, 4hwl, 1ixf, 3vi0, 1qkp, 1s54, 1p8h, 1o0a, 3han, 3hap, 3haq, 4md2, 3har, 3has, 4md1, 3ns0, 1q5j, 1q5i, 1kme, 2ntw, 1s52, 1s51, 1py6, 4ov0, 1iw9, 1tn5, 3nsb, 3mbv, 1tn0, 1xji]
IXXLIGVDALMIVTGLXG	IG17	WLFSTIAFLFVLYYLLTS	WS17	3	4	[1vgo]
IXTLLFMVLDVXXKVGFG	IG17	GTXXMGXGXLYFLVKGMG	GG17	6	0	[1q5i, 1kme, 1s51, 1py6, 1pxs, 1pxr, 1tn5, 1s54, 1s53, 3haq, 1tn0, 3utw, 3har]
IAVSTILVPVVSIASYXG	IG17	GRYLTWALSTPMILLALG	GG17	1	2	[3qbl, 3vvk, 3qbg, 3qbi, 3qbk]
IWGATLMIPLVSISSYXG	IG17	GRYLTWALSTPMILLALG	GG17	1	2	[2jaf]
IAVSTILVPVVSIASYXG	IG17	SWAYSALDIVAKYIFAFL	SL17	1	6	[3qbl, 3vvk, 3qbg, 3qbi, 3qbk]
IXTLLFMVLDVXXKVGFG	IG17	TALMGLGXLXFLVKGMGV	TV17	6	0	[1tn5, 1q5i, 1s54, 1s53, 1tn0]
IXAXVGADGIMIGTGLXG	IG17	TILAXVGADGIMIGTGLV	TV17	3	3	[1s8l, 1at9, 1e0p, 1s8j, 1r2n, 1r84, 1pxs, 1pxr, 4hwl, 1s54, 1s53, 1o0a, 3han, 3hao, 1kg8, 3haq, 2wjk, 3har, 2wjl, 3has, 1q5i, 1f50, 1tn5, 3utv, 1tn0, 3utw, 3utx, 4fpd, 3uty, 1brx, 4hyx, 1f4z, 1qkp, 1qko, 1p8h, 4md2, 4md1, 1c3w, 1bm1, 2ntu, 1kme, 2ntw, 1s52, 1s51, 1py6, 4ov0, 2i20, 1vjm, 3mbv, 1x0k, 1xji]
IXAXVGADGIMIGTGLXG	IG17	ADWLFTTPLLLLDLALLV	AV17	3	2	[1brx]
IXTLLFMVLDVXXKVGFG	IG17	KXLRNVTVVLWSAYXVXW	KW17	6	5	[1r2n, 1r84, 4hyx, 1pxs, 1pxr, 4hwl, 1qkp, 1s54, 1s53, 1o0a, 3han, 3hap, 3haq, 3har, 3has, 1q5i, 1kme, 2ntw, 1s52, 1s51, 1py6, 1tn5, 3utv, 1tn0, 3utw, 3utx, 1xji, 3uty]
IXTLLFMVLDVXXKVGFG	IG17	VWWXISTAAMLYXLYXXF	VF17	6	4	[1brr, 1r2n, 1r84, 4hyx, 1pxs, 1pxr, 4hwl, 3vi0, 1qkp, 1s54, 1s53, 1p8h, 1o0a, 3han, 3hap, 4md2, 4md1, 3ns0, 1q5j, 1q5i, 1kme, 2ntw, 1s52, 1s51, 1py6, 4ov0, 1iw9, 1tn5, 3nsb, 3mbv, 3utv, 1tn0, 3utw, 3utx, 1xji, 3uty]
IXAXVGADGIMIGTGLXG	IG17	VWWXISTAAMLYXLYXXF	VF17	3	4	[1at9, 1e0p, 1r2n, 1r84, 1pxs, 1ap9, 1pxr, 4hwl, 1s54, 1s53, 1o0a, 3han, 3hao, 1kg9, 1kg8, 3hap, 3haq, 2wjk, 3har, 3has, 2wjl, 1q5j, 1q5i, 1f50, 1tn5, 3utv, 1tn0, 3utw, 3utx, 4fpd, 3uty, 1brx, 1fbk, 1ucq, 4hyx, 1f4z, 1qkp, 1qko, 1p8h, 4md2, 4md1, 1c3w, 1bm1, 2ntu, 1kme, 2ntw, 1s52, 1s51, 1py6, 4ov0, 2i20, 1vjm, 3mbv, 1x0k, 1xji]
IAVSTILVPVVSIASYXG	IG17	TXLFTAITFDIAMCVTGL	TL17	1	3	[3qbl, 3vvk, 3qbg, 3qbi, 3qbk]
IAVSTILVPVVSIASYXG	IG17	TAITFDIAMCVTGLAAAL	TL17	1	3	[3qbl, 3vvk, 3qbg, 3qbi, 3qbk]
IXXLIGVDALMIVTGLXG	IG17	TWWLFSTIAFLFVLYYLL	TL17	3	4	[2z55, 1vgo]
IAVSTILVPVVSIASYXG	IG17	LTWALSTPMILLALGXXA	LA17	1	2	[3vvk, 3qbi]
IXAXVGADGIMIGTGLXG	IG17	LAXVGADGIMIGTGLVGA	LA17	3	3	[1at9, 1e0p, 1r2n, 1r84, 1pxs, 1ap9, 1pxr, 4hwl, 1s54, 1s53, 1o0a, 3han, 3hao, 1kg9, 1kg8, 3haq, 2wjk, 3har, 2wjl, 3has, 1q5j, 1q5i, 1f50, 1tn5, 3utv, 1tn0, 3utw, 3utx, 4fpd, 3uty, 1brx, 1fbk, 1ucq, 4hyx, 1f4z, 1qkp, 1qko, 1p8h, 4md2, 4md1, 1c3w, 1bm1, 2ntu, 1kme, 2ntw, 1s52, 1s51, 1py6, 4ov0, 2i20, 1vjm, 3mbv, 1x0k, 1xji]
IAVSTILVPVVSIASYXG	IG17	LFTXITFDIXMCVTGLXA	LA17	1	3	[3qbl, 3vvk, 3qbg, 3qbi, 3qbk]
IWGATLMIPLVSISSYXG	IG17	WVNVAXAGIAILVFVYMG	WG17	1	0	[2jaf]
IXAXVGADGIMIGTGLXG	IG17	WAISTAAMLYXLYVXFFG	WG17	3	4	[1s8l, 1at9, 1e0p, 1s8j, 1r2n, 1r84, 4hyx, 1f4z, 1pxs, 1pxr, 4hwl, 1qkp, 1qko, 1s54, 1s53, 1o0a, 1p8h, 3han, 3hao, 1kg8, 3hap, 3haq, 2wjk, 3har, 3has, 2wjl, 1c3w, 1bm1, 1q5i, 2ntu, 1kme, 2ntw, 1s52, 1s51, 1py6, 2i20, 1vjm, 1tn5, 1x0k, 3utv, 1tn0, 3utw, 3utx, 1xji, 4fpd, 3uty]
IXAXVGADGIMIGTGLXG	IG17	AXYAXWLFTTXLLXLXLA	AA17	3	2	[1s8l, 1at9, 1e0p, 1s8j, 1r2n, 1r84, 1pxs, 1pxr, 4hwl, 1s54, 1s53, 1o0a, 3han, 3hao, 1kg8, 3hap, 3haq, 2wjk, 3har, 2wjl, 3has, 1q5j, 1q5i, 1f50, 1tn5, 3utv, 1tn0, 3utw, 3utx, 3uty, 4fpd, 1brx, 1fbk, 4hyx, 1f4z, 1qkp, 1qko, 1p8h, 4md2, 4md1, 1c3w, 1bm1, 2ntu, 1kme, 2ntw, 1s52, 1s51, 1py6, 4ov0, 2i20, 1vjm, 3mbv, 1x0k, 1xji]
IXXLIGVDALMIVTGLXG	IG17	AXYAXWLFTTXLLXLXLA	AA17	3	2	[2z55, 1vgo]
IXTLLFMVLDVXXKVGFG	IG17	AIXTLXXXIAFTXXLSML	AL17	6	1	[1brr, 1r2n, 1r84, 4hyx, 1pxs, 1pxr, 4hwl, 3vi0, 1qkp, 1s54, 1p8h, 1o0a, 3han, 3hap, 3haq, 4md2, 3har, 3has, 4md1, 3ns0, 1q5j, 1q5i, 1kme, 2ntw, 1s52, 1s51, 1py6, 4ov0, 1tn5, 3nsb, 3mbv, 1tn0, 1xji]
IXAXVGADGIMIGTGLXG	IG17	AIXTLXXXIAFTXXLSML	AL17	3	1	[1brx, 1s8l, 1at9, 1e0p, 1s8j, 1fbk, 1r2n, 1r84, 1ucq, 4hyx, 1f4z, 1ap9, 4hwl, 1qkp, 1qko, 1s54, 1o0a, 1p8h, 3hao, 1kg9, 1kg8, 3haq, 2wjk, 3har, 4md2, 2wjl, 3has, 4md1, 1c3w, 1q5j, 1bm1, 1q5i, 2ntu, 1kme, 1f50, 2ntw, 1s52, 1s51, 1py6, 4ov0, 2i20, 1vjm, 1tn5, 3mbv, 1x0k, 1xji, 4fpd]
IXAXVGADGIMIGTGLXG	IG17	AXVGADGIMIGXGLVGAL	AL17	3	3	[1at9, 1e0p, 1r2n, 1r84, 1pxs, 1ap9, 1pxr, 4hwl, 1s54, 1s53, 1o0a, 3han, 3hao, 1kg9, 1kg8, 2wjk, 3har, 2wjl, 3has, 1q5j, 1q5i, 1f50, 1tn5, 3utv, 1tn0, 3utx, 4fpd, 3uty, 1brx, 1fbk, 1ucq, 1f4z, 1qkp, 1qko, 1p8h, 4md2, 4md1, 1c3w, 1bm1, 2ntu, 1kme, 2ntw, 1s52, 1s51, 1py6, 4ov0, 2i20, 1vjm, 3mbv, 1x0k, 1xji]
IAVSTILVPVVSIASYXG	IG17	AYSXLDIVAKYIFAFXLL	AL17	1	6	[3qbl, 3vvk, 3qbg, 3qbi, 3qbk]
IWGATLMIPLVSISSYXG	IG17	AYSXLDVFAKYXFAXXLL	AL17	1	6	[2jaf]
IXAXVGADGIMIGTGLXG	IG17	AISTAAMLYXLYVXFFGF	AF17	3	4	[1s8l, 1at9, 1e0p, 1s8j, 1r2n, 1r84, 4hyx, 1f4z, 1pxs, 1pxr, 4hwl, 1qkp, 1qko, 1s54, 1s53, 3han, 3hao, 3hap, 3haq, 3har, 2wjl, 3has, 1c3w, 1bm1, 1q5i, 2ntu, 1kme, 1s52, 1s51, 1py6, 2i20, 1vjm, 1tn5, 1x0k, 3utv, 1tn0, 3utw, 3utx, 1xji, 4fpd, 3uty]
IAVSTILVPVVSIASYXG	IG17	KLFTAITFDIAMCVTGLA	KA17	1	3	[3qbl, 3vvk, 3qbg, 3qbi, 3qbk]
IAVSTILVPVVSIASYXG	IG17	RYLTWALSTPMILLALXL	RL17	1	2	[3qbl, 3vvk, 3qbg, 3qbi, 3qbk]
IXAXVGADGIMIGTGLXG	IG17	RYAXWLXTTPLLXXXLXL	RL17	3	2	[1brx, 1s8l, 1at9, 1s8j, 1e0p, 1r2n, 1r84, 4hyx, 1f4z, 1pxs, 1pxr, 1qkp, 1qko, 1s54, 1s53, 3han, 3hap, 3haq, 2wjk, 3har, 2wjl, 3has, 1c3w, 1bm1, 1q5i, 2ntu, 1kme, 2ntw, 1s52, 1s51, 1py6, 2i20, 1vjm, 1tn5, 1x0k, 3utv, 1tn0, 3utw, 3utx, 1xji, 3uty]
IXAXVGADGIMIGTGLXG	IG17	RYXXWLXTTPLLXXXLXL	RL17	3	2	[3hao]
IXXLIGVDALMIVTGLXG	IG17	RYAXWLXTTPLLXXXLXL	RL17	3	2	[1vgo]
IAVSTILVPVVSIASYXG	IG17	FTXITFXIXMCVTGLAAA	FA17	1	3	[3qbl, 3vvk, 3qbg, 3qbi, 3qbk]
IXAXVGADGIMIGTGLXG	IG17	FVWWAISTAAMLYILYVA	FA17	3	4	[3has]
IXTLLFMVLDVXXKVGFG	IG17	LXXAIAFTMXLSXXLGYG	LG17	6	1	[1kme, 1brr, 1s52, 1r2n, 1r84, 4hwl, 1qkp, 3han, 3hap, 3har, 3utx, 1xji, 3uty, 3has]
IXTLLFMVLDVXXKVGFG	IG17	LNIETLLXMVLDVSAKVG	LG17	6	6	[1r2n, 1r84, 3utv]
IXAXVGADGIMIGTGLXG	IG17	LXXAIAFTMXLSXXLGYG	LG17	3	1	[4hwl, 1at9, 1qkp, 1kme, 1s52, 1r2n, 1r84, 3har, 3utx, 1xji, 3has]
IXAXVGADGIMIGTGLXG	IG17	WXXYAXWLFTTXLXXXXL	WL17	3	2	[1s8l, 1at9, 1s8j, 1e0p, 1r2n, 1r84, 1pxs, 1ap9, 1pxr, 4hwl, 1s54, 1s53, 1o0a, 3han, 1kg9, 1kg8, 3hap, 3haq, 2wjk, 3har, 2wjl, 3has, 1q5i, 1f50, 1tn5, 3utv, 1tn0, 3utw, 3utx, 3uty, 1brx, 1ucq, 4hyx, 1f4z, 1qkp, 1qko, 1p8h, 4md2, 4md1, 1c3w, 2ntu, 1kme, 2ntw, 1s52, 1s51, 1py6, 4ov0, 1vjm, 3mbv, 1x0k, 1xji]
IXAXVGADGIMIGTGLXG	IG17	WXXYXXWLFTTXLXXXXL	WL17	3	2	[1q5j, 1fbk, 3hao, 2i20, 4fpd]
IAVSTILVPVVSIASYXG	IG17	WXRYLTWAXSTPMILXXL	WL17	1	2	[3qbl, 3vvk, 3qbg, 3qbi, 3qbk]
IWGATLMIPLVSISSYXG	IG17	WAYSXLDVFAKYVFAFXL	WL17	1	6	[2jaf]
IAVSTILVPVVSIASYXG	IG17	WAYSXLDIVAKYIFAFXL	WL17	1	6	[3qbl, 3vvk, 3qbg, 3qbi, 3qbk]
IXAXVGADGIMIGTGLXG	IG17	KFYAIXTLVXXIAFTXXL	KL17	3	1	[1c3w, 1e0p, 1q5i, 2ntu, 1kme, 2ntw, 1s51, 1py6, 1f4z, 2i20, 1vjm, 1qko, 1s54, 1x0k, 3hao, 3haq, 2wjk, 2wjl]
IXTLLFMVLDVXXKVGFG	IG17	KFYAIXTLVXXIAFTXXL	KL17	6	1	[1q5i, 1kme, 1s54, 2ntw, 1s51, 1py6, 1tn0, 1pxs, 3haq, 1pxr]
IXAXVGADGIMIGTGLXG	IG17	YXARYADWLFTTPLXLLD	YD17	3	2	[1q5i, 1kme, 1s52, 1r2n, 1r84, 1pxs, 1pxr, 4hwl, 1tn5, 1qkp, 1p8h, 3han, 1x0k, 3utv, 3hap, 1tn0, 3har, 3utx, 1xji, 3has, 3uty]
IXXLIGVDALMIVTGLXG	IG17	YXARYADWLFTTPLXLLD	YD17	3	2	[1vgo]
IXTLLFMVLDVXXKVGFG	IG17	FYAIXTLXXXIAFTXXLS	FS17	6	1	[1q5i, 1kme, 2ntw, 1s51, 1r2n, 1r84, 4hyx, 1py6, 4ov0, 1pxs, 1pxr, 1qkp, 1tn5, 1s54, 1o0a, 3han, 3hap, 1tn0, 3haq, 3har, 1xji, 3has]
IXAXVGADGIMIGTGLXG	IG17	FYAIXTLXXXIAFTXXLS	FS17	3	1	[1brx, 1s8l, 1e0p, 1s8j, 1r2n, 1r84, 4hyx, 1f4z, 1qkp, 1qko, 1s54, 1o0a, 3hao, 1kg8, 3haq, 2wjk, 3har, 2wjl, 3has, 1c3w, 1bm1, 1q5i, 2ntu, 1kme, 2ntw, 1s51, 1py6, 4ov0, 2i20, 1vjm, 1tn5, 1x0k, 1xji, 4fpd]
IXTLLFMVLDVXXKVGFG	IG17	RFVWWAISTAAMLYXXYV	RV17	6	4	[1brr, 1r2n, 1r84, 1pxs, 1pxr, 4hwl, 1ixf, 3vi0, 1s54, 1s53, 1p8h, 1o0a, 4md2, 4md1, 3ns0, 1q5j, 1q5i, 1kme, 2ntw, 1s52, 1s51, 1py6, 4ov0, 1iw9, 1tn5, 3nsb, 3mbv, 1tn0, 3utx, 3uty]
IXAXVGADGIMIGTGLXG	IG17	RFVWWAISTAAMLYXXYV	RV17	3	4	[1e0p, 1fbk, 1r2n, 1r84, 1ucq, 1f4z, 1pxs, 1ap9, 1pxr, 4hwl, 1qko, 1s54, 1s53, 1o0a, 1p8h, 3hao, 1kg9, 1kg8, 2wjk, 4md2, 3har, 2wjl, 4md1, 1c3w, 1q5j, 1q5i, 2ntu, 1kme, 1f50, 2ntw, 1s52, 1s51, 1py6, 4ov0, 2i20, 1vjm, 1tn5, 3mbv, 1x0k, 1tn0, 3utx, 4fpd, 3uty]
IXTLLFMVLDVXXKVGFG	IG17	FVWWAISTAAMLYXLYXL	FL17	6	4	[1brr, 1r2n, 1r84, 4hyx, 1pxs, 1pxr, 4hwl, 1ixf, 3vi0, 1qkp, 1s54, 1s53, 1p8h, 1o0a, 3han, 3hap, 4md2, 4md1, 3ns0, 1q5j, 1q5i, 1kme, 2ntw, 1s52, 1s51, 1py6, 4ov0, 1iw9, 1tn5, 3nsb, 3mbv, 3utv, 1tn0, 3utw, 3utx, 1xji, 3uty]
IXAXVGADGIMIGTGLXG	IG17	FVWWAISTAAMLYXLYXL	FL17	3	4	[1at9, 1e0p, 1r2n, 1r84, 1pxs, 1ap9, 1pxr, 4hwl, 1s54, 1s53, 1o0a, 3han, 3hao, 1kg9, 1kg8, 3hap, 3haq, 2wjk, 3har, 2wjl, 1q5j, 1q5i, 1f50, 1tn5, 3utv, 1tn0, 3utw, 3utx, 4fpd, 3uty, 1brx, 1fbk, 1ucq, 4hyx, 1f4z, 1qkp, 1qko, 1p8h, 4md2, 4md1, 1c3w, 1bm1, 2ntu, 1kme, 2ntw, 1s52, 1s51, 1py6, 4ov0, 2i20, 1vjm, 3mbv, 1x0k, 1xji]
IXTLLFMVLDVXXKVGFG	IG17	VVLWSAYPVVWLIGSEGA	VA17	6	5	[1brr]
IXTLLFMVLDVXXKVGFG	IG17	TLWLGIGTLLMLIGTFYF	TF17	6	0	[1uaz]
IAVSTILVPVVSIASYXG	IG17	TSWAYSXLDIVAKYXFAF	TF17	1	6	[3qbl, 3vvk, 3qbg, 3qbi, 3qbk]
IXAXVGADGIMIGTGLXG	IG17	YAIXXLXXXIAFTXXLXM	YM17	3	1	[1brx, 1s8l, 1at9, 1e0p, 1s8j, 1fbk, 1r2n, 1r84, 1ucq, 4hyx, 1f4z, 4hwl, 1qkp, 1qko, 1s54, 1o0a, 1p8h, 3hao, 1kg8, 3haq, 2wjk, 3har, 4md2, 2wjl, 3has, 4md1, 1c3w, 1q5j, 1bm1, 1q5i, 2ntu, 1kme, 1f50, 2ntw, 1s52, 1s51, 1py6, 4ov0, 2i20, 1vjm, 1tn5, 3mbv, 1x0k, 1xji, 4fpd]
IXTLLFMVLDVXXKVGFG	IG17	YAIXXLXXXIAFTXXLXM	YM17	6	1	[1r2n, 1r84, 4hyx, 1pxs, 1pxr, 4hwl, 1qkp, 1s54, 1p8h, 1o0a, 3han, 3hap, 3haq, 4md2, 3har, 3has, 4md1, 1q5j, 1q5i, 1kme, 2ntw, 1s52, 1s51, 1py6, 4ov0, 1tn5, 3mbv, 1tn0, 1xji]
IXAXVGADGIMIGTGLXG	IG17	PAIAFTMXLSMLLGYGLT	PT17	3	1	[4hwl, 1at9, 1s52]
IXTLLFMVLDVXXKVGFG	IG17	PAIAFTMXLSMLLGYGLT	PT17	6	1	[4hwl, 1s52]
IXAXVGADGIMIGTGLXG	IG17	TLXXAIAFTMXLSMLLGY	TY17	3	1	[4hwl, 1at9, 1qkp, 1kme, 1s52, 1r2n, 1r84, 3har, 3utx, 1xji, 3has]
IXTLLFMVLDVXXKVGFG	IG17	TLXXAIAFTMXLSMLLGY	TY17	6	1	[1kme, 1brr, 1s52, 1r2n, 1r84, 4hwl, 1qkp, 3han, 3hap, 3har, 3utx, 1xji, 3has, 3uty]
IAVSTILVPVVSIASYXG	IG17	SLYINIALAGLSILXFVF	SF17	1	0	[3qbl, 3vvk, 3qbg, 3qbi, 3qbk]
IAVSTILVPVVSIASYXG	IG17	SALDIVAKYIFAFLLLNY	SY17	1	6	[3qbl, 3vvk, 3qbg, 3qbi, 3qbk]
IXTLLFMVLDVXXKVGFG	IG17	NVTVVLWSAYXVVWLIGS	NS17	6	5	[1q5i, 1brr, 1s52, 1r2n, 1r84, 1pxr, 4hwl, 3han, 3hap, 3utv, 1tn0, 3har, 3utx, 1xji, 3has, 3uty]
IXTLLFMVLDVXXKVGFG	IG17	TXLVPGIASAAYLSMFFG	TG17	6	1	[1uaz]
IXTLLFMVLDVXXKVGFG	IG17	TVXLWSAYXVVWLIGSEG	TG17	6	5	[1q5i, 1brr, 1s52, 1r2n, 1r84, 1pxr, 4hwl, 3han, 3hap, 3utv, 1tn0, 3har, 3utx, 1xji, 3has, 3uty]
IXTLLFMVLDVXXKVGFG	IG17	TXLXPAIAFTMXLSMLLG	TG17	6	1	[4hwl, 1qkp, 1kme, 1brr, 1s52, 3han, 1r2n, 1r84, 3hap, 3har, 1xji, 3has]
IXAXVGADGIMIGTGLXG	IG17	TXLXPAIAFTMXLSMLLG	TG17	3	1	[4hwl, 1brx, 1at9, 1qkp, 1bm1, 1kme, 1s52, 1r2n, 1r84, 3har, 1xji, 3has]
IXTLLFMVLDVXXKVGFG	IG17	VTVVLWSAYXVVWLIGSE	VE17	6	5	[1q5i, 1brr, 1s52, 1r2n, 1r84, 1pxr, 4hwl, 3han, 3hap, 3utv, 1tn0, 3har, 3utx, 1xji, 3has, 3uty]
IXTLLFMVLDVXXKVGFG	IG17	NIETLLFMVLDVSAKVGF	NF17	6	6	[1brr, 1s52, 1r2n, 1r84, 4hyx, 4hwl, 1qkp, 3han, 3hap, 3utv, 3haq, 3utw, 3har, 3utx, 1xji, 3has, 3uty]
IXXLIGVDALMIVTGLXG	IG17	YARYXXWLXTTPLXXXXL	YL17	3	2	[2z55, 1vgo]
IXXLIGVDALMIVTGLXG	IG17	YTWWLFSTIAFLFVLYXL	YL17	3	4	[2z55, 1vgo]
IXAXVGADGIMIGTGLXG	IG17	YAXWLXTTPLXXXXLXLL	YL17	3	2	[1brx, 1c3w, 1s8l, 1bm1, 1e0p, 1q5i, 2ntu, 1kme, 1pxs, 2i20, 1pxr, 1vjm, 1tn5, 1qkp, 1qko, 1s54, 1s53, 1x0k, 1tn0, 2wjl, 3has]
IAVSTILVPVVSIASYXG	IG17	YLTWALSTPMILLXLXLL	YL17	1	2	[3qbl, 3vvk, 3qbg, 3qbi, 3qbk]
IXXLIGVDALMIVTGLXG	IG17	YAXWLXTTPLXXXXLXLL	YL17	3	2	[1vgo]
IXTLLFMVLDVXXKVGFG	IG17	FKVLRNVTVVLWSAYXXV	FV17	6	5	[1q5i, 1kme, 2ntw, 1s52, 1s51, 1py6, 1pxs, 1pxr, 4hwl, 1qkp, 1tn5, 1s54, 1s53, 3haq, 1tn0, 3har, 3utx, 3has, 3uty]
IAVSTILVPVVSIASYXG	IG17	YINIALAGLSILLFVFMT	YT17	1	0	[3qbl, 3vvk, 3qbg, 3qbi, 3qbk]
IAVSTILVPVVSIASYXG	IG17	INIALAGLSILLFVFMTR	IR17	1	0	[3qbl, 3vvk, 3qbg, 3qbi, 3qbk]
IXTLLFMVLDVXXKVGFG	IG17	KKFYAIXTLVPAIAFTMY	KY17	6	1	[1s54]
IXAXVGADGIMIGTGLXG	IG17	KKFYAIXTLVPAIAFTMY	KY17	3	1	[2ntu, 1s54]
IWGATLMIPLVSISSYXG	IG17	YSVLDVFAKYVFAFILLR	YR17	1	6	[2jaf]
IXAXVGADGIMIGTGLXG	IG17	LVGADGIMIGTGLVGALT	LT17	3	3	[1brx, 1at9, 1bm1, 1q5i, 1s52, 1fbk, 1ucq, 1pxr, 4hwl, 1p8h, 1x0k, 1tn0, 3har, 3utx]
IAVSTILVPVVSIASYXG	IG17	LDIVAKYIFAFLLLNYLT	LT17	1	6	[3qbl, 3vvk, 3qbg, 3qbi, 3qbk]
IXXLIGVDALMIVTGLXG	IG17	WWLFSTIAFLFVLYYLLT	WT17	3	4	[2z55, 1vgo]
IXXLIGVDALMIVTGLXG	IG17	RYTWWLFSTIAFLFVLYY	RY17	3	4	[2z55, 1vgo]
IXAXVGADGIMIGTGLXG	IG17	STAAMLYILYVLFFGFTS	SS17	3	4	[1qkp, 1s52, 3utv]
IXTLLFMVLDVXXKVGFG	IG17	PFYAITTLVPAIAFTMYL	PL17	6	1	[1tn5]
IXTLLFMVLDVXXKVGFG	IG17	PEWIWLALGTALMGLGTL	PL17	6	0	[3utv]
IWGATLMIPLVSISSYXG	IG17	VNVALAGIAILVFVYMGR	VR17	1	0	[2jaf]
IXAXVGADGIMIGTGLXG	IG17	DQGTILAXVGADGIMIGT	DT17	3	3	[1s8l, 1s8j, 1q5i, 1kme, 1r2n, 1r84, 4hyx, 1qkp, 1s54, 1s53, 3han, 3utv, 3haq, 1tn0, 3utw, 1xji, 3has, 3uty]
IXAXVGADGIMIGTGLXG	IG17	QGTILAXVGADGIMIGTG	QG17	3	3	[1s8l, 1s8j, 1q5i, 1kme, 1r2n, 1r84, 4hyx, 1qkp, 1s54, 1s53, 3han, 3utv, 3haq, 1tn0, 3utw, 1xji, 3has, 3uty]
IAVSTILVPVVSIASYXG	IG17	SSLYINIALAGLSILXFV	SV17	1	0	[3qbl, 3vvk]
IXTLLFMVLDVXXKVGFG	IG17	RPEWIWLALGTALMGLGT	RT17	6	0	[3utv]
IAVSTILVPVVSIASYXG	IG17	NIALAGLSILLFVFMTRG	NG17	1	0	[3vvk, 3qbi]
IXAXVGADGIMIGTGLXG	IG17	YRFVWWAISTAAMLYILY	YY17	3	4	[1ap9]
IXTLLFMVLDVXXKVGFG	IG17	EWIWLALGTALMGLGXLY	EY17	6	0	[4hwl, 1s52, 1r2n, 1r84, 3utv]
IXAXVGADGIMIGTGLXG	IG17	YWARYADWLFTTPLLLLG	YG17	3	2	[1fbk]
IXTLLFMVLDVXXKVGFG	IG17	PLNIETLLFMVLDVSAKV	PV17	6	6	[1r2n, 1r84, 3utv]
IWGATLMIPLVSISSYXG	IG17	SWAYSVLDVFAKYVFAFI	SI17	1	6	[2jaf]
IXAXVGADGIMIGTGLXG	IG17	VGADGIMIGTGLVGALTK	VK17	3	3	[1at9]
IXTLLFMVLDVXXKVGFG	IG17	VPLNIETLLFMVLDVSAK	VK17	6	6	[1r2n, 1r84]
IAVSTILVPVVSIASYXG	IG17	AITFDIAMCVTGLAAALT	AT17	1	3	[3qbl]
ETLLFMVLDVSXKVGXGL	EL17	VXAIAFTMXLSMLLGYGL	VL17	6	1	[1at9, 1kme, 1brr, 1s52, 1r2n, 1r84, 4hwl, 1qkp, 3hap, 3har, 3utx, 1xji, 3has, 3uty]
ETLLFMVLDVSXKVGXGL	EL17	VLRNVTVVLWSAYXVVWL	VL17	6	5	[1brx, 1s8l, 1at9, 1e0p, 1s8j, 1r2n, 1r84, 4hyx, 1pxs, 1pxr, 4hwl, 1qkp, 1qko, 1s54, 1s53, 1o0a, 3han, 3hao, 1kg8, 3hap, 3haq, 3har, 2wjl, 3has, 1c3w, 1q5i, 1kme, 2ntu, 2ntw, 1s52, 1s51, 1py6, 4ov0, 2i20, 1vjm, 1tn5, 1x0i, 1x0k, 3utv, 1tn0, 3utw, 3utx, 1xji, 3uty, 4fpd]
EYYAITILVPGIASAAYL	EL17	LWLGIGTLLMLIGTFYXI	LI17	1	0	[1vgo]
ETLLFMVLDVSXKVGXGL	EL17	LRNVTVVLWSAYXVVWXI	LI17	6	5	[1at9, 1e0p, 1s8j, 1r2n, 1r84, 1pxs, 1ap9, 1pxr, 4hwl, 1s54, 1s53, 1o0a, 3han, 3hao, 1kg9, 1kg8, 3hap, 3haq, 3har, 2wjl, 3has, 1q5j, 1q5i, 1tn5, 3nsb, 3utv, 1tn0, 3utw, 3utx, 3uty, 4fpd, 1brx, 1brr, 1fbk, 1ucq, 4hyx, 1qkp, 1qko, 1p8h, 4md2, 4md1, 3ns0, 1c3w, 1kme, 2ntu, 2ntw, 1s52, 1s51, 1py6, 4ov0, 2i20, 1vjm, 3mbv, 1x0k, 1xji]
EYYAITILVPGIASAAYL	EL17	FMVXDVXAKVGFGFVLLR	FR17	1	6	[1vgo]
ETLLFMVLDVSXKVGXGL	EL17	LALGTALMGLGXLYFLVK	LK17	6	0	[1m0k, 1s8l, 1at9, 1e0p, 1s8j, 1r2n, 1r84, 1pxs, 1ap9, 1pxr, 4hwl, 1s54, 1s53, 1o0a, 3han, 3hao, 1kg9, 1kg8, 3hap, 3haq, 3har, 2wjl, 3has, 1q5j, 1q5i, 1tn5, 3nsb, 1tn0, 3utw, 3utx, 3uty, 4fpd, 1brx, 1brr, 1p8i, 1fbk, 1ucq, 4hyx, 3vi0, 1qkp, 1qko, 1p8h, 4md2, 4md1, 3ns0, 1c3w, 1kme, 2ntu, 2ntw, 1s52, 1s51, 1py6, 4ov0, 2i20, 1vjm, 3mbv, 1x0i, 1x0k, 1xji]
ETLLFMVLDVSXKVGXGL	EL17	WLALGTALMGLGXLYFXV	WV17	6	0	[1m0k, 1s8l, 1at9, 1e0p, 1s8j, 1r2n, 1r84, 1pxs, 1ap9, 1pxr, 4hwl, 1s54, 1s53, 1o0a, 3han, 3hao, 1kg9, 1kg8, 3hap, 3haq, 3har, 2wjl, 3has, 1q5j, 2zzl, 1q5i, 1tn5, 3nsb, 2brd, 3utv, 1tn0, 3utw, 3utx, 3uty, 4fpd, 1brx, 1brr, 1p8i, 1fbk, 1ucq, 4hyx, 1ixf, 3vi0, 1qkp, 1qko, 1p8h, 1qm8, 4md2, 2zfe, 4md1, 1iw6, 3ns0, 1c3w, 1kme, 2ntu, 2ntw, 1s52, 1s51, 1py6, 4ov0, 1iw9, 3vhz, 2i20, 1vjm, 1x0s, 3mbv, 1x…
ETLLFMVLDVSXKVGXGL	EL17	ALGTALMXLGXLYFLVKG	AG17	6	0	[1s8l, 1at9, 1e0p, 1s8j, 1r2n, 1r84, 1pxs, 1ap9, 1pxr, 4hwl, 1s54, 1s53, 1o0a, 3han, 3hao, 1kg9, 1kg8, 3hap, 3haq, 3har, 2wjl, 3has, 1q5j, 1q5i, 1tn5, 3nsb, 1tn0, 3utw, 3utx, 3uty, 4fpd, 1brx, 1fbk, 1ucq, 4hyx, 1qkp, 1qko, 1p8h, 4md2, 4md1, 3ns0, 1c3w, 1kme, 2ntu, 2ntw, 1s51, 1py6, 4ov0, 2i20, 1vjm, 3mbv, 1x0i, 1x0k, 1xji]
ETLLFMVLDVSXKVGXGL	EL17	RNXTVVLWSAYXVVWLXG	RG17	6	5	[1m0k, 1at9, 1e0p, 1r2n, 1r84, 1pxs, 1ap9, 1pxr, 4hwl, 1s54, 1s53, 1o0a, 3han, 3hao, 1kg9, 1kg8, 3hap, 3haq, 3har, 2wjl, 3has, 1q5j, 2zzl, 1q5i, 1tn5, 3nsb, 3utv, 1tn0, 3utw, 3utx, 3uty, 4fpd, 1brx, 1brr, 1p8i, 1fbk, 1ucq, 4hyx, 1ixf, 3vi0, 1qkp, 1qko, 1p8h, 1qm8, 4md2, 2zfe, 4md1, 1iw6, 3ns0, 1c3w, 1kme, 2ntu, 2ntw, 1s52, 1s51, 1py6, 4ov0, 1iw9, 2i20, 1vjm, 1x0s, 3mbv, 1x0k, 1xji]
ETLLFMVLDVSXKVGXGL	EL17	LGTALMGLGXLYFLVKGM	LM17	6	0	[1brx, 1s8l, 1at9, 1e0p, 1fbk, 1r2n, 1r84, 1ucq, 4hyx, 1pxs, 1pxr, 1qko, 1s54, 1s53, 1o0a, 1p8h, 3han, 3hao, 1kg8, 3hap, 3haq, 3har, 4md2, 2wjl, 3has, 4md1, 1c3w, 1q5j, 1q5i, 1kme, 2ntu, 2ntw, 1s51, 1py6, 4ov0, 2i20, 1vjm, 1tn5, 3mbv, 1x0i, 1x0k, 1tn0, 3utw, 3utx, 1xji, 3uty, 4fpd]
ETLLFMVLDVSXKVGXGL	EL17	IXTLXXXIAFTXXLSMLL	IL17	6	1	[1s8l, 1at9, 1e0p, 1s8j, 1r2n, 1r84, 1pxs, 1ap9, 1pxr, 4hwl, 1s54, 1s53, 1o0a, 3han, 3hao, 1kg9, 1kg8, 3hap, 3haq, 3har, 2wjl, 3has, 1q5j, 2zzl, 1q5i, 1tn5, 3nsb, 1tn0, 4fpd, 1brx, 1brr, 1fbk, 1ucq, 4hyx, 1ixf, 3vi0, 1qkp, 1qko, 1p8h, 4md2, 4md1, 3ns0, 1c3w, 1kme, 2ntu, 2ntw, 1s52, 1s51, 1py6, 4ov0, 1iw9, 2i20, 1vjm, 3mbv, 1x0k, 1xji]
ETLLFMVLDVSXKVGXGL	EL17	IWLALGTALMGLGXLYFL	IL17	6	0	[1s8l, 1at9, 1s8j, 1r2n, 1r84, 1pxs, 1ap9, 1pxr, 4hwl, 1s54, 1s53, 1o0a, 3han, 3hao, 1kg9, 1kg8, 3hap, 3haq, 3har, 2wjl, 3has, 1q5j, 2zzl, 1q5i, 1tn5, 3nsb, 2brd, 3utv, 1tn0, 3utw, 3utx, 3uty, 4fpd, 1brx, 1brr, 1fbk, 1ucq, 4hyx, 1ixf, 3vi0, 1qkp, 1qko, 1p8h, 4md2, 4md1, 3ns0, 1c3w, 1kme, 2ntu, 2ntw, 1s52, 1s51, 1py6, 4ov0, 1iw9, 3vhz, 2i20, 1vjm, 3mbv, 1x0k, 1xji]
ETLLFMVLDVSXKVGXGL	EL17	TALMGLGXLXFLVKGMGV	TV17	6	0	[1vjm, 1tn5, 1q5i, 1s54, 1s53, 1tn0, 2i20]
EYYAITILVPGIASAAYL	EL17	TLAFMVLDVTAKVGFGFV	TV17	1	6	[1vgo]
EYYAITILVPGIASAAYL	EL17	GIGTXLMLIGTFYFIARG	GG17	1	0	[1vgo]
ETLLFMVLDVSXKVGXGL	EL17	GTXXMGXGXLYFLVKGMG	GG17	6	0	[1brx, 1c3w, 1at9, 1e0p, 1q5i, 1kme, 2ntu, 1s51, 1py6, 1pxs, 2i20, 1pxr, 1vjm, 1tn5, 1qko, 1s54, 1s53, 1x0k, 3hao, 3haq, 1tn0, 3utw, 3har, 2wjl]
EYYAITILVPGIASAAYL	EL17	GTXLMLIGTFYFIARGWG	GG17	1	0	[1vgo]
ETLLFMVLDVSXKVGXGL	EL17	KXLRNVTVVLWSAYXVXW	KW17	6	5	[1brx, 1s8l, 1e0p, 1s8j, 1r2n, 1r84, 4hyx, 1pxs, 1pxr, 4hwl, 1qkp, 1qko, 1s54, 1s53, 1o0a, 3han, 3hao, 3hap, 3haq, 3har, 2wjl, 3has, 1c3w, 1q5i, 1kme, 2ntu, 2ntw, 1s52, 1s51, 1py6, 2i20, 1vjm, 1tn5, 1x0i, 1x0k, 3utv, 1tn0, 3utw, 3utx, 1xji, 3uty]
ETLLFMVLDVSXKVGXGL	EL17	VWWXISTAAMLYXLYXXF	VF17	6	4	[1m0k, 1at9, 1e0p, 1r2n, 1r84, 1pxs, 1ap9, 1pxr, 4hwl, 1s54, 1s53, 1o0a, 3han, 3hao, 1kg9, 1kg8, 3hap, 2wjl, 1q5j, 1q5i, 1tn5, 3nsb, 3utv, 1tn0, 3utw, 3utx, 3uty, 1brx, 1brr, 1ucq, 4hyx, 3vi0, 1qkp, 1qko, 1p8h, 4md2, 2zfe, 4md1, 1iw6, 3ns0, 1c3w, 1kme, 2ntu, 2ntw, 1s52, 1s51, 1py6, 4ov0, 1iw9, 2i20, 1vjm, 1x0s, 3mbv, 1x0k, 1xji]
EYYAITILVPGIASAAYL	EL17	WLGIGTLLMLIGTFYFIA	WA17	1	0	[1vgo]
EYYAITILVPGIASAAYL	EL17	LGIGTLLMLIGTFYFIAR	LR17	1	0	[1vgo]
EYYAITILVPGIASAAYL	EL17	AXYAXWLFTTXLLXLXLA	AA17	1	2	[1vgo]
ETLLFMVLDVSXKVGXGL	EL17	AIXTLXXXIAFTXXLSML	AL17	6	1	[1m0k, 1s8l, 1at9, 1e0p, 1s8j, 1r2n, 1r84, 1pxs, 1pxr, 1ap9, 4hwl, 1s54, 1s53, 1o0a, 3han, 3hao, 1kg9, 1kg8, 3hap, 3haq, 3har, 2wjl, 3has, 1q5j, 1q5i, 1tn5, 3nsb, 1tn0, 4fpd, 1brx, 1brr, 1p8i, 1fbk, 1ucq, 4hyx, 3vi0, 1qkp, 1qko, 1p8h, 4md2, 4md1, 3ns0, 1c3w, 1kme, 2ntu, 2ntw, 1s52, 1s51, 1py6, 4ov0, 2i20, 1vjm, 3mbv, 1x0i, 1x0k, 1xji]
EYYAITILVPGIASAAYL	EL17	AFMVLDVTAXVGFGFXLL	AL17	1	6	[1vgo]
EYYAITILVPGIASAAYL	EL17	RYAXWLXTTPLLXXXLXL	RL17	1	2	[1vgo]
ETLLFMVLDVSXKVGXGL	EL17	LNIETLLXMVLDVSAKVG	LG17	6	6	[1r2n, 1r84, 3utv]
ETLLFMVLDVSXKVGXGL	EL17	LXXAIAFTMXLSXXLGYG	LG17	6	1	[1at9, 1kme, 1brr, 1s52, 1r2n, 1r84, 4hwl, 1qkp, 3han, 2brd, 3hap, 3har, 3utx, 1xji, 3uty, 3has]
ETLLFMVLDVSXKVGXGL	EL17	KFYAIXTLVXXIAFTXXL	KL17	6	1	[1c3w, 1e0p, 1q5i, 1kme, 2ntu, 2ntw, 1s51, 1py6, 1pxs, 2i20, 1pxr, 1vjm, 1qko, 1s54, 1s53, 1x0i, 1x0k, 3hao, 1tn0, 3haq, 2wjl]
EYYAITILVPGIASAAYL	EL17	YXARYADWLFTTPLXLLD	YD17	1	2	[1vgo]
ETLLFMVLDVSXKVGXGL	EL17	FYAIXTLXXXIAFTXXLS	FS17	6	1	[1brx, 1s8l, 1e0p, 1s8j, 1r2n, 1r84, 4hyx, 1pxs, 1pxr, 1qkp, 1qko, 1s54, 1s53, 1o0a, 3han, 3hao, 1kg8, 3hap, 3haq, 3har, 2wjl, 3has, 1c3w, 1q5i, 1kme, 2ntu, 2ntw, 1s51, 1py6, 4ov0, 2i20, 1vjm, 1tn5, 1x0i, 1x0k, 1tn0, 1xji, 4fpd]
ETLLFMVLDVSXKVGXGL	EL17	RFVWWAISTAAMLYXXYV	RV17	6	4	[1e0p, 1brr, 1r2n, 1r84, 1ucq, 1pxs, 1ap9, 1pxr, 4hwl, 1ixf, 3vi0, 1qko, 1s54, 1s53, 1o0a, 1p8h, 3hao, 1kg9, 1kg8, 4md2, 2wjl, 4md1, 3ns0, 1c3w, 1q5j, 2zzl, 1q5i, 1kme, 2ntu, 2ntw, 1s52, 1s51, 1py6, 4ov0, 1iw9, 2i20, 1vjm, 1tn5, 3nsb, 3mbv, 1x0k, 1tn0, 3utx, 3uty]
ETLLFMVLDVSXKVGXGL	EL17	FVWWAISTAAMLYXLYXL	FL17	6	4	[1m0k, 1at9, 1e0p, 1r2n, 1r84, 1pxs, 1ap9, 1pxr, 4hwl, 1s54, 1s53, 1o0a, 3han, 3hao, 1kg9, 1kg8, 3hap, 2wjl, 1q5j, 2zzl, 1q5i, 1tn5, 3nsb, 3utv, 1tn0, 3utw, 3utx, 3uty, 1brx, 1brr, 1ucq, 4hyx, 1ixf, 3vi0, 1qkp, 1qko, 1p8h, 1qm8, 4md2, 2zfe, 4md1, 1iw6, 3ns0, 1c3w, 1kme, 2ntu, 2ntw, 1s52, 1s51, 1py6, 4ov0, 1iw9, 2i20, 1vjm, 1x0s, 3mbv, 1x0k, 1xji]
ETLLFMVLDVSXKVGXGL	EL17	VVLWSAYPVVWLIGSEGA	VA17	6	5	[1brr, 2brd]
ETLLFMVLDVSXKVGXGL	EL17	TLXXAIAFTMXLSMLLGY	TY17	6	1	[1at9, 1kme, 1brr, 1s52, 1r2n, 1r84, 4hwl, 1qkp, 3han, 3hap, 3har, 3utx, 1xji, 3has, 3uty]
ETLLFMVLDVSXKVGXGL	EL17	YAIXXLXXXIAFTXXLXM	YM17	6	1	[1brx, 1s8l, 1at9, 1e0p, 1s8j, 1fbk, 1r2n, 1r84, 1ucq, 4hyx, 1pxs, 1pxr, 4hwl, 1qkp, 1qko, 1s54, 1s53, 1o0a, 1p8h, 3han, 3hao, 1kg8, 3hap, 3haq, 3har, 4md2, 2wjl, 3has, 4md1, 1c3w, 1q5j, 1q5i, 1kme, 2ntu, 2ntw, 1s52, 1s51, 1py6, 4ov0, 2i20, 1vjm, 1tn5, 3mbv, 1x0i, 1x0k, 1tn0, 1xji, 4fpd]
ETLLFMVLDVSXKVGXGL	EL17	PAIAFTMXLSMLLGYGLT	PT17	6	1	[4hwl, 1at9, 1s52]
ETLLFMVLDVSXKVGXGL	EL17	TVXLWSAYXVVWLIGSEG	TG17	6	5	[1q5i, 1brr, 1s52, 1r2n, 1r84, 1ap9, 1pxr, 4hwl, 3han, 2brd, 3hap, 3utv, 1tn0, 3har, 3utx, 1xji, 3has, 3uty]
ETLLFMVLDVSXKVGXGL	EL17	TXLXPAIAFTMXLSMLLG	TG17	6	1	[1brx, 1at9, 1kme, 1brr, 1s52, 1r2n, 1r84, 4hwl, 1qkp, 3han, 3hap, 3har, 1xji, 3has]
EYYAITILVPGIASAAYL	EL17	YAXWLXTTPLXXXXLXLL	YL17	1	2	[1vgo]
EYYAITILVPGIASAAYL	EL17	YARYXXWLXTTPLXXXXL	YL17	1	2	[1vgo]
ETLLFMVLDVSXKVGXGL	EL17	NVTVVLWSAYXVVWLIGS	NS17	6	5	[1brx, 1at9, 1q5i, 1brr, 1s52, 1r2n, 1r84, 1ap9, 1pxr, 4hwl, 3han, 3hap, 3utv, 1tn0, 3har, 3utx, 1xji, 3has, 3uty]
ETLLFMVLDVSXKVGXGL	EL17	NIETLLFMVLDVSAKVGF	NF17	6	6	[1brr, 1s52, 1r2n, 1r84, 4hyx, 4hwl, 1qkp, 3han, 3hap, 3utv, 3haq, 3utw, 3har, 3utx, 1xji, 3has, 3uty]
EYYAITILVPGIASAAYL	EL17	ETLXFMVLDVTAKVGFGF	EF17	1	6	[1vgo]
ETLLFMVLDVSXKVGXGL	EL17	VTVVLWSAYXVVWLIGSE	VE17	6	5	[1at9, 1q5i, 1brr, 1s52, 1r2n, 1r84, 1ap9, 1pxr, 4hwl, 3han, 3hap, 3utv, 1tn0, 3har, 3utx, 1xji, 3has, 3uty]
ETLLFMVLDVSXKVGXGL	EL17	KKFYAIXTLVPAIAFTMY	KY17	6	1	[2ntu, 1s54, 1s53]
EYYAITILVPGIASAAYL	EL17	IGTLLMLIGTFYFIARGW	IW17	1	0	[1vgo]
ETLLFMVLDVSXKVGXGL	EL17	FKVLRNVTVVLWSAYXXV	FV17	6	5	[1s8l, 1e0p, 1s8j, 1pxs, 1pxr, 4hwl, 1qkp, 1qko, 1s54, 1s53, 3hao, 3haq, 3har, 2wjl, 3has, 1c3w, 1q5i, 1kme, 2ntu, 2ntw, 1s52, 1s51, 1py6, 2i20, 1vjm, 1tn5, 1x0k, 1tn0, 3utx, 3uty]
EYYAITILVPGIASAAYL	EL17	MVLDVXAKVGFGFVLLRS	MS17	1	6	[1vgo]
ETLLFMVLDVSXKVGXGL	EL17	PEWIWLALGTALMGLGTL	PL17	6	0	[3utv]
ETLLFMVLDVSXKVGXGL	EL17	PFYAITTLVPAIAFTMYL	PL17	6	1	[1tn5]
ETLLFMVLDVSXKVGXGL	EL17	VLWSAYPVVWXIGSEGAG	VG17	6	5	[2brd]
ETLLFMVLDVSXKVGXGL	EL17	RPEWIWLALGTALMGLGT	RT17	6	0	[3utv]
ETLLFMVLDVSXKVGXGL	EL17	YRFVWWAISTAAMLYILY	YY17	6	4	[1ap9]
ETLLFMVLDVSXKVGXGL	EL17	EWIWLALGTALMGLGXLY	EY17	6	0	[4hwl, 1s52, 1r2n, 1r84, 3utv]
ETLLFMVLDVSXKVGXGL	EL17	PLNIETLLFMVLDVSAKV	PV17	6	6	[1r2n, 1r84, 3utv]
ETLLFMVLDVSXKVGXGL	EL17	VPLNIETLLFMVLDVSAK	VK17	6	6	[1r2n, 1r84]
TIADVLAKAGYGVLIYNI	TI17	LLGNARLLLLATWGFYXI	LI17	6	5	[3ddl]
TLLFMVLDVSAKVGXGXI	TI17	LRNVTVVLWSAYXVVWXI	LI17	6	5	[1at9, 1e0p, 1s8j, 1r2n, 1r84, 1pxs, 1ap9, 1pxr, 4hwl, 1s54, 1s53, 1o0a, 3han, 3hao, 1kg9, 1kg8, 3hap, 3haq, 2wjk, 3har, 2wjl, 3has, 1q5j, 1q5i, 1f50, 1tn5, 3nsb, 3utv, 1tn0, 3utw, 3utx, 4fpd, 3uty, 1brx, 1brr, 1fbk, 1ucq, 4hyx, 1f4z, 1qkp, 1qko, 1p8h, 4md2, 4md1, 3ns0, 1c3w, 1bm1, 1kme, 2ntu, 2ntw, 1s52, 1s51, 1py6, 4ov0, 2i20, 1vjm, 3mbv, 1x0k, 1xji]
TLLFMVLDVSAKVGXGXI	TI17	VXAIAFTMXLSMLLGYGL	VL17	6	1	[1at9, 1kme, 1brr, 1s52, 1r2n, 1r84, 4hwl, 1qkp, 3hap, 3har, 3utx, 1xji, 3has, 3uty]
TLLFMVLDVSAKVGXGXI	TI17	VLRNVTVVLWSAYXVVWL	VL17	6	5	[1brx, 1s8l, 1at9, 1e0p, 1s8j, 1r2n, 1r84, 4hyx, 1f4z, 1pxs, 1pxr, 4hwl, 1qkp, 1qko, 1s54, 1s53, 1o0a, 3han, 3hao, 1kg8, 3hap, 3haq, 2wjk, 3har, 2wjl, 3has, 1c3w, 1bm1, 1q5i, 1kme, 2ntu, 2ntw, 1s52, 1s51, 1py6, 4ov0, 2i20, 1vjm, 1tn5, 1x0i, 1x0k, 3utv, 1tn0, 3utw, 3utx, 1xji, 4fpd, 3uty]
TIGTLIGVDALMIVTGLI	TI17	FSTIAFLFVLYYLLTSLR	FR17	3	4	[1vgo]
TLTALVAVLWTAYPILWI	TI17	FMVXDVXAKVGFGFVLLR	FR17	5	6	[2z55, 1vgo]
TLTALVAVLWTAYPILWI	TI17	FSTIAFLFVLYYLLTSLR	FR17	5	4	[1vgo]
TLLFMVLDVSAKVGXGXI	TI17	RNXTVVLWSAYXVVWLXG	RG17	6	5	[1m0k, 1at9, 1e0p, 1r2n, 1r84, 1pxs, 1ap9, 1pxr, 4hwl, 1s54, 1s53, 1o0a, 3han, 3hao, 1kg9, 1kg8, 3hap, 3haq, 2wjk, 3har, 2wjl, 3has, 1q5j, 2zzl, 1q5i, 1f50, 1tn5, 3nsb, 3utv, 1tn0, 3utw, 3utx, 4fpd, 3uty, 1brx, 1brr, 1p8i, 1fbk, 1ucq, 4hyx, 1f4z, 1ixf, 3vi0, 1qkp, 1qko, 1p8h, 1qm8, 4md2, 2zfe, 4md1, 1iw6, 3ns0, 1c3w, 1bm1, 1kme, 2ntu, 2ntw, 1s52, 1s51, 1py6, 4ov0, 1iw9, 2i20, 1vjm, 1x0s, 3mbv, 1x…
TLLFMVLDVSAKVGXGXI	TI17	WLALGTALMGLGXLYFXV	WV17	6	0	[1m0k, 1s8l, 1at9, 1e0p, 1s8j, 1r2n, 1r84, 1pxs, 1ap9, 1pxr, 4hwl, 1s54, 1s53, 1o0a, 3han, 3hao, 1kg9, 1kg8, 3hap, 3haq, 2wjk, 3har, 2wjl, 3has, 1q5j, 2zzl, 1q5i, 1f50, 1tn5, 3nsb, 3utv, 1tn0, 3utw, 3utx, 4fpd, 3uty, 1brx, 1brr, 1p8i, 1fbk, 1ucq, 4hyx, 1f4z, 1ixf, 3vi0, 1qkp, 1qko, 1p8h, 1qm8, 4md2, 2zfe, 4md1, 1iw6, 3ns0, 1c3w, 1bm1, 1kme, 2ntu, 2ntw, 1s52, 1s51, 1py6, 4ov0, 1iw9, 2i20, 1vjm, 1x…
TLLFMVLDVSAKVGXGXI	TI17	LALGTALMGLGXLYFLVK	LK17	6	0	[1m0k, 1s8l, 1at9, 1e0p, 1s8j, 1r2n, 1r84, 1pxs, 1ap9, 1pxr, 4hwl, 1s54, 1s53, 1o0a, 3han, 3hao, 1kg9, 1kg8, 3hap, 3haq, 2wjk, 3har, 2wjl, 3has, 1q5j, 1q5i, 1f50, 1tn5, 3nsb, 1cwq, 1tn0, 3utw, 3utx, 4fpd, 3uty, 1brx, 1brr, 1p8i, 1fbk, 1ucq, 4hyx, 1f4z, 3vi0, 1qkp, 1qko, 1p8h, 4md2, 4md1, 3ns0, 1c3w, 1bm1, 1kme, 2ntu, 2ntw, 1s52, 1s51, 1py6, 4ov0, 2i20, 1vjm, 1qhj, 3mbv, 1x0i, 1x0k, 1xji]
TLLFMVLDVSAKVGXGXI	TI17	ALGTALMXLGXLYFLVKG	AG17	6	0	[1s8l, 1at9, 1e0p, 1s8j, 1r2n, 1r84, 1pxs, 1ap9, 1pxr, 4hwl, 1s54, 1s53, 1o0a, 3han, 3hao, 1kg9, 1kg8, 3hap, 3haq, 2wjk, 3har, 2wjl, 3has, 1q5j, 1q5i, 1f50, 1tn5, 3nsb, 1tn0, 3utw, 3utx, 4fpd, 3uty, 1brx, 1fbk, 1ucq, 4hyx, 1f4z, 1qkp, 1qko, 1p8h, 4md2, 4md1, 3ns0, 1c3w, 1bm1, 1kme, 2ntu, 2ntw, 1s51, 1py6, 4ov0, 2i20, 1vjm, 3mbv, 1x0i, 1x0k, 1xji]
TLLFMVLDVSAKVGXGXI	TI17	LGTALMGLGXLYFLVKGM	LM17	6	0	[1s8l, 1at9, 1e0p, 1r2n, 1r84, 1pxs, 1pxr, 1s54, 1s53, 1o0a, 3han, 3hao, 1kg8, 3hap, 3haq, 2wjk, 3har, 2wjl, 3has, 1q5j, 1q5i, 1f50, 1tn5, 1tn0, 3utw, 3utx, 4fpd, 3uty, 1brx, 1fbk, 1ucq, 4hyx, 1f4z, 1qko, 1p8h, 4md2, 4md1, 1c3w, 1bm1, 1kme, 2ntu, 2ntw, 1s51, 1py6, 4ov0, 2i20, 1vjm, 3mbv, 1x0i, 1x0k, 1xji]
TLLFMVLDVSAKVGXGXI	TI17	IWLALGTALMGLGXLYFL	IL17	6	0	[1s8l, 1at9, 1s8j, 1r2n, 1r84, 1pxs, 1ap9, 1pxr, 4hwl, 1s54, 1s53, 1o0a, 3han, 3hao, 1kg9, 1kg8, 3hap, 3haq, 2wjk, 3har, 2wjl, 3has, 1q5j, 2zzl, 1q5i, 1f50, 1tn5, 3nsb, 3utv, 1tn0, 3utw, 3utx, 4fpd, 3uty, 1brx, 1brr, 1fbk, 1ucq, 4hyx, 1f4z, 1ixf, 3vi0, 1qkp, 1qko, 1p8h, 4md2, 4md1, 3ns0, 1c3w, 1bm1, 1kme, 2ntu, 2ntw, 1s52, 1s51, 1py6, 4ov0, 1iw9, 2i20, 1vjm, 3mbv, 1x0k, 1xji]
TLLFMVLDVSAKVGXGXI	TI17	IXTLXXXIAFTXXLSMLL	IL17	6	1	[1s8l, 1at9, 1e0p, 1s8j, 1r2n, 1r84, 1pxs, 1ap9, 1pxr, 4hwl, 1s54, 1s53, 1o0a, 3han, 3hao, 1kg9, 1kg8, 3hap, 3haq, 2wjk, 3har, 2wjl, 3has, 1q5j, 2zzl, 1q5i, 1f50, 1tn5, 3nsb, 1tn0, 4fpd, 1brx, 1brr, 1fbk, 1ucq, 4hyx, 1f4z, 1ixf, 3vi0, 1qkp, 1qko, 1p8h, 4md2, 4md1, 3ns0, 1c3w, 1bm1, 1kme, 2ntu, 2ntw, 1s52, 1s51, 1py6, 4ov0, 1iw9, 2i20, 1vjm, 3mbv, 1x0k, 1xji]
TLLFMVLDVSAKVGXGXI	TI17	TALMGLGXLXFLVKGMGV	TV17	6	0	[1vjm, 1tn5, 1bm1, 1q5i, 1s54, 1s53, 1tn0, 2i20]
TLTALVAVLWTAYPILWI	TI17	TLAFMVLDVTAKVGFGFV	TV17	5	6	[2z55, 1vgo]
TIGTLIGVDALMIVTGLI	TI17	WLFSTIAFLFVLYYLLTS	WS17	3	4	[1vgo]
TLTALVAVLWTAYPILWI	TI17	WLFSTIAFLFVLYYLLTS	WS17	5	4	[1vgo]
TLLFMVLDVSAKVGXGXI	TI17	GTXXMGXGXLYFLVKGMG	GG17	6	0	[1brx, 1at9, 1e0p, 1pxs, 1pxr, 1qko, 1s54, 1s53, 3hao, 3haq, 3har, 2wjl, 1c3w, 1bm1, 1q5i, 1kme, 2ntu, 1s51, 1py6, 2i20, 1vjm, 1tn5, 1x0k, 1tn0, 3utw]
TLLFMVLDVSAKVGXGXI	TI17	KXLRNVTVVLWSAYXVXW	KW17	6	5	[1brx, 1s8l, 1e0p, 1s8j, 1r2n, 1r84, 4hyx, 1f4z, 1pxs, 1pxr, 4hwl, 1qkp, 1qko, 1s54, 1s53, 1o0a, 3han, 3hao, 3hap, 3haq, 2wjk, 3har, 2wjl, 3has, 1c3w, 1bm1, 1q5i, 1kme, 2ntu, 2ntw, 1s52, 1s51, 1py6, 2i20, 1vjm, 1tn5, 1x0i, 1x0k, 3utv, 1tn0, 3utw, 3utx, 1xji, 3uty]
TIGTLIGVDALMIVTGLI	TI17	TWWLFSTIAFLFVLYYLL	TL17	3	4	[2z55, 1vgo]
TLTALVAVLWTAYPILWI	TI17	TWWLFSTIAFLFVLYYLL	TL17	5	4	[2z55, 1vgo]
TLLFMVLDVSAKVGXGXI	TI17	VWWXISTAAMLYXLYXXF	VF17	6	4	[1m0k, 1at9, 1e0p, 1r2n, 1r84, 1pxs, 1ap9, 1pxr, 4hwl, 1s54, 1s53, 1o0a, 3han, 3hao, 1kg9, 1kg8, 3hap, 2wjk, 2wjl, 1q5j, 1q5i, 1f50, 1tn5, 3nsb, 1cwq, 3utv, 1tn0, 3utw, 3utx, 3uty, 1brx, 1brr, 1ucq, 4hyx, 1f4z, 3vi0, 1qkp, 1qko, 1p8h, 4md2, 2zfe, 4md1, 1iw6, 3ns0, 1c3w, 1bm1, 1kme, 2ntu, 2ntw, 1s52, 1s51, 1py6, 4ov0, 1iw9, 2i20, 1vjm, 1x0s, 3mbv, 1x0k, 1xji]
TIADVLAKAGYGVLIYNI	TI17	LGNARLXLLATWGFYPIA	LA17	6	5	[3ddl]
TIGTLIGVDALMIVTGLI	TI17	AXYAXWLFTTXLLXLXLA	AA17	3	2	[2z55, 1vgo]
TLLFMVLDVSAKVGXGXI	TI17	AIXTLXXXIAFTXXLSML	AL17	6	1	[1m0k, 1s8l, 1at9, 1e0p, 1s8j, 1r2n, 1r84, 1pxs, 1pxr, 1ap9, 4hwl, 1s54, 1s53, 1o0a, 3han, 3hao, 1kg9, 1kg8, 3hap, 3haq, 2wjk, 3har, 2wjl, 3has, 1q5j, 1q5i, 1f50, 1tn5, 3nsb, 1tn0, 4fpd, 1brx, 1brr, 1p8i, 1fbk, 1ucq, 4hyx, 1f4z, 3vi0, 1qkp, 1qko, 1p8h, 4md2, 4md1, 3ns0, 1c3w, 1bm1, 1kme, 2ntu, 2ntw, 1s52, 1s51, 1py6, 4ov0, 2i20, 1vjm, 3mbv, 1x0i, 1x0k, 1xji]
TLTALVAVLWTAYPILWI	TI17	AFMVLDVTAXVGFGFXLL	AL17	5	6	[2z55, 1vgo]
TIADVLAKAGYGVLIYNI	TI17	FSFTVATMTASFVFFVLA	FA17	6	0	[3ddl]
TIGTLIGVDALMIVTGLI	TI17	RYAXWLXTTPLLXXXLXL	RL17	3	2	[1vgo]
TLLFMVLDVSAKVGXGXI	TI17	LXXAIAFTMXLSXXLGYG	LG17	6	1	[1at9, 1kme, 1brr, 1s52, 1r2n, 1r84, 4hwl, 1qkp, 3han, 3hap, 3har, 3utx, 1xji, 3uty, 3has]
TLLFMVLDVSAKVGXGXI	TI17	LNIETLLXMVLDVSAKVG	LG17	6	6	[1r2n, 1r84, 3utv]
TLLFMVLDVSAKVGXGXI	TI17	KFYAIXTLVXXIAFTXXL	KL17	6	1	[1c3w, 1e0p, 1q5i, 1kme, 2ntu, 2ntw, 1s51, 1py6, 1f4z, 1pxs, 2i20, 1pxr, 1vjm, 1qko, 1s54, 1s53, 1x0i, 1x0k, 3hao, 1tn0, 3haq, 2wjk, 2wjl]
TIGTLIGVDALMIVTGLI	TI17	YXARYADWLFTTPLXLLD	YD17	3	2	[1vgo]
TLLFMVLDVSAKVGXGXI	TI17	FYAIXTLXXXIAFTXXLS	FS17	6	1	[1brx, 1s8l, 1e0p, 1s8j, 1r2n, 1r84, 4hyx, 1f4z, 1pxs, 1pxr, 1qkp, 1qko, 1s54, 1s53, 1o0a, 3han, 3hao, 1kg8, 3hap, 3haq, 2wjk, 3har, 2wjl, 3has, 1c3w, 1bm1, 1q5i, 1kme, 2ntu, 2ntw, 1s51, 1py6, 4ov0, 2i20, 1vjm, 1tn5, 1x0i, 1x0k, 1tn0, 1xji, 4fpd]
TLLFMVLDVSAKVGXGXI	TI17	RFVWWAISTAAMLYXXYV	RV17	6	4	[1e0p, 1brr, 1r2n, 1r84, 1ucq, 1f4z, 1pxs, 1ap9, 1pxr, 4hwl, 1ixf, 3vi0, 1qko, 1s54, 1s53, 1o0a, 1p8h, 3hao, 1kg9, 1kg8, 2wjk, 4md2, 2wjl, 4md1, 3ns0, 1c3w, 1q5j, 2zzl, 1q5i, 1kme, 2ntu, 1f50, 2ntw, 1s52, 1s51, 1py6, 4ov0, 1iw9, 2i20, 1vjm, 1tn5, 3nsb, 3mbv, 1x0k, 1tn0, 3utx, 3uty]
TLLFMVLDVSAKVGXGXI	TI17	FVWWAISTAAMLYXLYXL	FL17	6	4	[1m0k, 1at9, 1e0p, 1r2n, 1r84, 1pxs, 1ap9, 1pxr, 4hwl, 1s54, 1s53, 1o0a, 3han, 3hao, 1kg9, 1kg8, 3hap, 2wjk, 2wjl, 1q5j, 2zzl, 1q5i, 1f50, 1tn5, 3nsb, 3utv, 1tn0, 3utw, 3utx, 3uty, 1brx, 1brr, 1ucq, 4hyx, 1f4z, 1ixf, 3vi0, 1qkp, 1qko, 1p8h, 1qm8, 4md2, 2zfe, 4md1, 1iw6, 3ns0, 1c3w, 1bm1, 1kme, 2ntu, 2ntw, 1s52, 1s51, 1py6, 4ov0, 1iw9, 2i20, 1vjm, 1x0s, 3mbv, 1x0k, 1xji]
TLLFMVLDVSAKVGXGXI	TI17	VVLWSAYPVVWLIGSEGA	VA17	6	5	[1brr]
TLLFMVLDVSAKVGXGXI	TI17	YAIXXLXXXIAFTXXLXM	YM17	6	1	[1s8l, 1at9, 1e0p, 1s8j, 1r2n, 1r84, 1pxs, 1pxr, 4hwl, 1s54, 1s53, 1o0a, 3han, 3hao, 1kg8, 3hap, 3haq, 2wjk, 3har, 2wjl, 3has, 1q5j, 1q5i, 1f50, 1tn5, 1tn0, 4fpd, 1brx, 1fbk, 1ucq, 4hyx, 1f4z, 1qkp, 1qko, 1p8h, 4md2, 4md1, 1c3w, 1bm1, 1kme, 2ntu, 2ntw, 1s52, 1s51, 1py6, 4ov0, 2i20, 1vjm, 3mbv, 1x0i, 1x0k, 1xji]
TIGTLIGVDALMIVTGLI	TI17	YTWWLFSTIAFLFVLYXL	YL17	3	4	[2z55, 1vgo]
TIGTLIGVDALMIVTGLI	TI17	YAXWLXTTPLXXXXLXLL	YL17	3	2	[1vgo]
TIGTLIGVDALMIVTGLI	TI17	YARYXXWLXTTPLXXXXL	YL17	3	2	[2z55, 1vgo]
TLLFMVLDVSAKVGXGXI	TI17	PAIAFTMXLSMLLGYGLT	PT17	6	1	[4hwl, 1at9, 1s52]
TLLFMVLDVSAKVGXGXI	TI17	NVTVVLWSAYXVVWLIGS	NS17	6	5	[1brx, 1at9, 1bm1, 1q5i, 1brr, 1s52, 1r2n, 1r84, 1ap9, 1pxr, 4hwl, 3han, 3hap, 3utv, 1tn0, 3har, 3utx, 1xji, 3has, 3uty]
TLLFMVLDVSAKVGXGXI	TI17	TLXXAIAFTMXLSMLLGY	TY17	6	1	[1at9, 1kme, 1brr, 1s52, 1r2n, 1r84, 4hwl, 1qkp, 3han, 3hap, 3har, 3utx, 1xji, 3has, 3uty]
TLLFMVLDVSAKVGXGXI	TI17	NIETLLFMVLDVSAKVGF	NF17	6	6	[1brr, 1s52, 1r2n, 1r84, 4hyx, 4hwl, 1qkp, 3han, 3hap, 3utv, 3haq, 3utw, 3har, 3utx, 1xji, 3has, 3uty]
TLLFMVLDVSAKVGXGXI	TI17	FKVLRNVTVVLWSAYXXV	FV17	6	5	[1s8l, 1e0p, 1s8j, 1pxs, 1pxr, 4hwl, 1qkp, 1qko, 1s54, 1s53, 3hao, 3haq, 3har, 2wjl, 3has, 1c3w, 1q5i, 1kme, 2ntu, 2ntw, 1s52, 1s51, 1py6, 2i20, 1vjm, 1tn5, 1x0k, 1tn0, 3utx, 3uty]
TLLFMVLDVSAKVGXGXI	TI17	VTVVLWSAYXVVWLIGSE	VE17	6	5	[1at9, 1q5i, 1brr, 1s52, 1r2n, 1r84, 1ap9, 1pxr, 4hwl, 3han, 3hap, 3utv, 1tn0, 3har, 3utx, 1xji, 3has, 3uty]
TLTALVAVLWTAYPILWI	TI17	ETLXFMVLDVTAKVGFGF	EF17	5	6	[2z55, 1vgo]
TLLFMVLDVSAKVGXGXI	TI17	TVXLWSAYXVVWLIGSEG	TG17	6	5	[1q5i, 1brr, 1s52, 1r2n, 1r84, 1ap9, 1pxr, 4hwl, 3han, 3hap, 3utv, 1tn0, 3har, 3utx, 1xji, 3has, 3uty]
TLLFMVLDVSAKVGXGXI	TI17	TXLXPAIAFTMXLSMLLG	TG17	6	1	[1brx, 1at9, 1bm1, 1kme, 1brr, 1s52, 1r2n, 1r84, 4hwl, 1qkp, 3han, 3hap, 3har, 1xji, 3has]
TIADVLAKAGYGVLIYNI	TI17	ISMMVSALVVFIAGYHYF	IF17	6	1	[3ddl]
TLLFMVLDVSAKVGXGXI	TI17	KKFYAIXTLVPAIAFTMY	KY17	6	1	[2ntu, 1s54, 1s53]
TIGTLIGVDALMIVTGLI	TI17	WWLFSTIAFLFVLYYLLT	WT17	3	4	[2z55, 1vgo]
TLTALVAVLWTAYPILWI	TI17	WWLFSTIAFLFVLYYLLT	WT17	5	4	[2z55, 1vgo]
TIGTLIGVDALMIVTGLI	TI17	RYTWWLFSTIAFLFVLYY	RY17	3	4	[2z55, 1vgo]
TIADVLAKAGYGVLIYNI	TI17	RISMMVSALVVFIAGYHY	RY17	6	1	[3ddl]
TLTALVAVLWTAYPILWI	TI17	MVLDVXAKVGFGFVLLRS	MS17	5	6	[1vgo]
TLLFMVLDVSAKVGXGXI	TI17	PEWIWLALGTALMGLGTL	PL17	6	0	[3utv]
TLLFMVLDVSAKVGXGXI	TI17	PFYAITTLVPAIAFTMYL	PL17	6	1	[1tn5]
TIADVLAKAGYGVLIYNI	TI17	VATMTASFVFFVLARNNV	VV17	6	0	[3ddl]
TIADVLAKAGYGVLIYNI	TI17	GNARLLLLATWGFYPIAY	GY17	6	5	[3ddl]
TIADVLAKAGYGVLIYNI	TI17	ARLLLLATWGFYPIAYMI	AI17	6	5	[3ddl]
TLLFMVLDVSAKVGXGXI	TI17	RPEWIWLALGTALMGLGT	RT17	6	0	[3utv]
TLLFMVLDVSAKVGXGXI	TI17	YRFVWWAISTAAMLYILY	YY17	6	4	[1ap9]
TLLFMVLDVSAKVGXGXI	TI17	EWIWLALGTALMGLGXLY	EY17	6	0	[4hwl, 1s52, 1r2n, 1r84, 3utv]
TLLFMVLDVSAKVGXGXI	TI17	PLNIETLLFMVLDVSAKV	PV17	6	6	[1r2n, 1r84, 3utv]
TIADVLAKAGYGVLIYNI	TI17	VDWLLTVPLLTVELVLVM	VM17	6	2	[3ddl]
TIADVLAKAGYGVLIYNI	TI17	NARLLLLATWGFYPIAYM	NM17	6	5	[3ddl]
TIADVLAKAGYGVLIYNI	TI17	FTVATMTASFVFFVLARN	FN17	6	0	[3ddl]
TIADVLAKAGYGVLIYNI	TI17	SMMVSALVVFIAGYHYFR	SR17	6	1	[3ddl]
TIADVLAKAGYGVLIYNI	TI17	SFTVATMTASFVFFVLAR	SR17	6	0	[3ddl]
TLLFMVLDVSAKVGXGXI	TI17	VPLNIETLLFMVLDVSAK	VK17	6	6	[1r2n, 1r84]
TIADVLAKAGYGVLIYNI	TI17	TVATMTASFVFFVLARNN	TN17	6	0	[3ddl]
FMVXDVXAKVGFGFVLLR	FR17	LWLGIGTLLMLIGTFYXI	LI17	6	0	[1vgo]
FMVXDVXAKVGXGXILLR	FR17	LRNVTVVLWSAYXVVWXI	LI17	6	5	[1brx, 1at9, 1e0p, 1s8j, 1r2n, 1r84, 1f4z, 1pxs, 1pxr, 4hwl, 1qkp, 1qko, 1brd, 1s54, 1s53, 1o0a, 3han, 3hao, 1kg8, 3hap, 3haq, 2wjk, 3har, 2wjl, 3has, 1c3w, 1bm1, 1q5i, 1kme, 2ntu, 2ntw, 1s51, 1py6, 4ov0, 2i20, 1vjm, 1tn5, 1x0k, 1tn0, 3utw, 3utx, 1xji, 4fpd, 3uty]
FMVXDVXAKVGXGXILLR	FR17	VLRNVTVVLWSAYXVVWL	VL17	6	5	[1brx, 1s8l, 1at9, 1e0p, 1s8j, 1r2n, 1r84, 1f4z, 1pxs, 1pxr, 4hwl, 1qkp, 1qko, 1brd, 1s54, 1s53, 1o0a, 3han, 3hao, 1kg8, 3hap, 3haq, 2wjk, 3har, 2wjl, 3has, 1c3w, 1bm1, 1q5i, 1kme, 2ntu, 2ntw, 1s51, 1py6, 4ov0, 2i20, 1vjm, 1tn5, 1x0i, 1x0k, 1tn0, 3utw, 3utx, 1xji, 4fpd, 3uty]
FSTIAFLFVLYYLLTSLR	FR17	VTIGTLIGVDALMIVTGL	VL17	4	3	[1vgo]
FMVXDVXAKVGXGXILLR	FR17	VXAIAFTMXLSMLLGYGL	VL17	6	1	[4hwl, 1at9, 1qkp, 1kme, 1r2n, 1r84, 3hap, 3har, 3utx, 1xji, 3has, 3uty]
FMVXDVXAKVGXGXILLR	FR17	RNXTVVLWSAYXVVWLXG	RG17	6	5	[1brx, 1at9, 1e0p, 1r2n, 1r84, 1f4z, 1pxs, 1pxr, 4hwl, 1qkp, 1qko, 1brd, 1s54, 1s53, 1o0a, 3han, 3hao, 1kg8, 3hap, 3haq, 2wjk, 3har, 2wjl, 3has, 1c3w, 1bm1, 1q5i, 1kme, 2ntu, 2ntw, 1s51, 1py6, 4ov0, 2i20, 1vjm, 1tn5, 1x0k, 1tn0, 3utw, 3utx, 1xji, 4fpd, 3uty]
FMVXDVXAKVGXGXILLR	FR17	LALGTALMGLGXLYFLVK	LK17	6	0	[1brx, 1s8l, 1at9, 1e0p, 1s8j, 1r2n, 1r84, 1f4z, 1pxs, 1jv7, 1jv6, 1pxr, 4hwl, 1qkp, 1qko, 1s54, 1s53, 1o0a, 1mgy, 3han, 3hao, 1kg8, 3hap, 3haq, 2wjk, 3har, 2wjl, 3has, 1c3w, 1bm1, 1q5i, 1kme, 2ntu, 2ntw, 1s51, 1py6, 4ov0, 2i20, 1vjm, 1tn5, 1x0i, 1x0k, 1tn0, 3utw, 3utx, 1xji, 4fpd, 3uty]
FMVXDVXAKVGXGXILLR	FR17	WLALGTALMGLGXLYFXV	WV17	6	0	[1brx, 1s8l, 1at9, 1e0p, 1s8j, 1r2n, 1r84, 1f4z, 1pxs, 1jv7, 1jv6, 1pxr, 4hwl, 1qkp, 1qko, 1s54, 1s53, 1o0a, 3han, 3hao, 1kg8, 3hap, 3haq, 2wjk, 3har, 2wjl, 3has, 1c3w, 1bm1, 1q5i, 1kme, 2ntu, 2ntw, 1s51, 1py6, 4ov0, 2i20, 1vjm, 1tn5, 1x0i, 1x0k, 1tn0, 3utw, 3utx, 1xji, 4fpd, 3uty]
FMVXDVXAKVGXGXILLR	FR17	IWLALGTALMGLGXLYFL	IL17	6	0	[1brx, 1s8l, 1at9, 1s8j, 1r2n, 1r84, 1f4z, 1pxs, 1pxr, 4hwl, 1qkp, 1qko, 1s54, 1s53, 1o0a, 3han, 3hao, 1kg8, 3hap, 3haq, 2wjk, 3har, 2wjl, 3has, 1c3w, 1bm1, 1q5i, 1kme, 2ntu, 2ntw, 1s51, 1py6, 4ov0, 2i20, 1vjm, 1tn5, 1x0k, 1tn0, 3utw, 3utx, 1xji, 4fpd, 3uty]
FMVXDVXAKVGXGXILLR	FR17	IXTLXXXIAFTXXLSMLL	IL17	6	1	[1brx, 1s8l, 1at9, 1e0p, 1s8j, 1r2n, 1r84, 1f4z, 1pxs, 1pxr, 4hwl, 1qkp, 1qko, 1brd, 1s54, 1s53, 1o0a, 3han, 3hao, 1kg8, 3hap, 3haq, 2wjk, 3har, 2wjl, 3has, 1c3w, 1bm1, 1q5i, 1kme, 2ntu, 2ntw, 1s51, 1py6, 4ov0, 2i20, 1vjm, 1tn5, 1x0k, 1tn0, 1xji, 4fpd]
FMVXDVXAKVGXGXILLR	FR17	ALGTALMXLGXLYFLVKG	AG17	6	0	[1s8l, 1at9, 1e0p, 1s8j, 1r2n, 1r84, 1pxs, 1jv7, 1jv6, 1pxr, 4hwl, 1s54, 1s53, 1o0a, 3han, 3hao, 1kg8, 3hap, 3haq, 2wjk, 3har, 2wjl, 3has, 1q5i, 1tn5, 1tn0, 3utw, 3utx, 4fpd, 3uty, 1brx, 1f4z, 1qkp, 1qko, 1brd, 1mgy, 1c3w, 1bm1, 1kme, 2ntu, 2ntw, 1s51, 1py6, 4ov0, 2i20, 1vjm, 1x0i, 1x0k, 1xji]
FMVXDVXAKVGXGXILLR	FR17	LGTALMGLGXLYFLVKGM	LM17	6	0	[1brx, 1s8l, 1at9, 1e0p, 1r2n, 1r84, 1f4z, 1pxs, 1jv7, 1jv6, 1pxr, 1qko, 1brd, 1s54, 1s53, 1o0a, 3han, 3hao, 1kg8, 3hap, 3haq, 2wjk, 3har, 2wjl, 3has, 1c3w, 1bm1, 1q5i, 1kme, 2ntu, 2ntw, 1s51, 1py6, 4ov0, 2i20, 1vjm, 1tn5, 1x0i, 1x0k, 1tn0, 3utw, 3utx, 1xji, 4fpd, 3uty]
FMVXDVXAKVGXGXILLR	FR17	GTXXMGXGXLYFLVKGMG	GG17	6	0	[1brx, 1at9, 1e0p, 1pxs, 1pxr, 1qko, 1brd, 1s54, 1s53, 3hao, 3haq, 3har, 2wjl, 1c3w, 1bm1, 1q5i, 1kme, 2ntu, 1s51, 1py6, 2i20, 1vjm, 1tn5, 1x0k, 1tn0, 3utw]
FMVXDVXAKVGFGFVLLR	FR17	GIGTXLMLIGTFYFIARG	GG17	6	0	[2z55, 1vgo]
FMVXDVXAKVGFGFVLLR	FR17	GTXLMLIGTFYFIARGWG	GG17	6	0	[1vgo]
FMVXDVXAKVGXGXILLR	FR17	TALMGLGXLXFLVKGMGV	TV17	6	0	[1vjm, 1bm1, 1tn5, 1q5i, 1s54, 1s53, 2i20, 1tn0]
FMVXDVXAKVGXGXILLR	FR17	KXLRNVTVVLWSAYXVXW	KW17	6	5	[1brx, 1s8l, 1e0p, 1s8j, 1r2n, 1r84, 1f4z, 1pxs, 1jv7, 1jv6, 1pxr, 4hwl, 1qkp, 1qko, 1s54, 1s53, 1o0a, 1mgy, 3han, 3hao, 3hap, 3haq, 2wjk, 3har, 2wjl, 3has, 1c3w, 1bm1, 1q5i, 1kme, 2ntu, 2ntw, 1s51, 1py6, 2i20, 1vjm, 1tn5, 1x0i, 1x0k, 1tn0, 3utw, 3utx, 1xji, 3uty]
FMVXDVXAKVGXGXILLR	FR17	ADWLFTTPLLLLDLALLV	AV17	6	2	[1brx]
FSTIAFLFVLYYLLTSLR	FR17	TLXGVXALMXVTGLXXXL	TL17	4	3	[1vgo]
FMVXDVXAKVGFGFVLLR	FR17	WLGIGTLLMLIGTFYFIA	WA17	6	0	[2z55, 1vgo]
FMVXDVXAKVGFGFVLLR	FR17	LGIGTLLMLIGTFYFIAR	LR17	6	0	[2z55, 1vgo]
FSTIAFLFVLYYLLTSLR	FR17	AXYAXWLFTTXLLXLXLA	AA17	4	2	[1vgo]
FMVXDVXAKVGXGXILLR	FR17	AXYAXWLFTTXLLXLXLA	AA17	6	2	[1brx, 1at9, 1e0p, 1r2n, 1r84, 1f4z, 1pxs, 1pxr, 4hwl, 1qkp, 1qko, 1s54, 1s53, 1o0a, 3han, 1kg8, 3hap, 3haq, 2wjk, 3har, 2wjl, 3has, 1c3w, 1bm1, 1q5i, 1kme, 2ntu, 2ntw, 1s51, 1py6, 4ov0, 1vjm, 1tn5, 1x0i, 1x0k, 1tn0, 3utw, 3utx, 1xji, 3uty]
FMVXDVXAKVGFGFVLLR	FR17	AXYAXWLFTTXLLXLXLA	AA17	6	2	[2z55, 1vgo]
FMVXDVXAKVGXGXILLR	FR17	AIXTLXXXIAFTXXLSML	AL17	6	1	[1brx, 1s8l, 1at9, 1e0p, 1s8j, 1r2n, 1r84, 1f4z, 1pxs, 1jv7, 1jv6, 1pxr, 4hwl, 1qkp, 1qko, 1brd, 1s54, 1s53, 1o0a, 3han, 3hao, 1kg8, 3hap, 3haq, 2wjk, 3har, 2wjl, 3has, 1c3w, 1bm1, 1q5i, 1kme, 2ntu, 2ntw, 1s51, 1py6, 4ov0, 2i20, 1vjm, 1tn5, 1x0i, 1x0k, 1tn0, 1xji, 4fpd]
FSTIAFLFVLYYLLTSLR	FR17	RYAXWLXTTPLLXXXLXL	RL17	4	2	[1vgo]
FMVXDVXAKVGXGXILLR	FR17	RYAXWLXTTPLLXXXLXL	RL17	6	2	[1brx, 1at9, 1e0p, 1r2n, 1r84, 1f4z, 1pxs, 1jv6, 1pxr, 1qkp, 1qko, 1brd, 1s54, 1s53, 3han, 3hap, 3haq, 2wjk, 3har, 2wjl, 3has, 1c3w, 1bm1, 1q5i, 1kme, 2ntu, 2ntw, 1s51, 1py6, 1vjm, 1tn5, 1x0i, 1x0k, 1tn0, 3utw, 3utx, 1xji, 3uty]
FMVXDVXAKVGFGFVLLR	FR17	RYAXWLXTTPLLXXXLXL	RL17	6	2	[1vgo]
FMVXDVXAKVGFGFVLLR	FR17	AITILVPGIASAAYLAMF	AF17	6	1	[2z55, 1vgo]
FMVXDVXAKVGXGXILLR	FR17	WXXYAXWLFTTXLXXXXL	WL17	6	2	[1brx, 1at9, 1e0p, 1r2n, 1r84, 1f4z, 1pxs, 1pxr, 4hwl, 1qkp, 1qko, 1s54, 1s53, 1o0a, 3han, 1kg8, 3hap, 3haq, 2wjk, 3har, 2wjl, 3has, 1c3w, 1q5i, 1kme, 2ntu, 2ntw, 1s51, 1py6, 4ov0, 1vjm, 1tn5, 1x0k, 1tn0, 3utw, 3utx, 1xji, 3uty]
FMVXDVXAKVGXGXILLR	FR17	LNIETLLXMVLDVSAKVG	LG17	6	6	[1r2n, 1r84]
FMVXDVXAKVGXGXILLR	FR17	LXXAIAFTMXLSXXLGYG	LG17	6	1	[1at9, 1kme, 1r2n, 1r84, 4hwl, 1qkp, 3han, 3hap, 3har, 3utx, 1xji, 3uty, 3has]
FMVXDVXAKVGXGXILLR	FR17	KFYAIXTLVXXIAFTXXL	KL17	6	1	[1c3w, 1e0p, 1q5i, 1kme, 2ntu, 2ntw, 1s51, 1py6, 1f4z, 1pxs, 2i20, 1pxr, 1vjm, 1qko, 1s54, 1s53, 1x0i, 1x0k, 3hao, 1tn0, 3haq, 2wjk, 2wjl]
FMVXDVXAKVGXGXILLR	FR17	FYAIXTLXXXIAFTXXLS	FS17	6	1	[1brx, 1s8l, 1e0p, 1s8j, 1r2n, 1r84, 1f4z, 1pxs, 1jv7, 1jv6, 1pxr, 1qkp, 1qko, 1s54, 1s53, 1o0a, 1mgy, 3han, 3hao, 1kg8, 3hap, 3haq, 2wjk, 3har, 2wjl, 3has, 1c3w, 1bm1, 1q5i, 1kme, 2ntu, 2ntw, 1s51, 1py6, 4ov0, 2i20, 1vjm, 1tn5, 1x0i, 1x0k, 1tn0, 1xji, 4fpd]
FMVXDVXAKVGFGFVLLR	FR17	FNTLXALVAVLWTAYPIL	FL17	6	5	[1vgo]
FSTIAFLFVLYYLLTSLR	FR17	FNTLXALVAVLWTAYPIL	FL17	4	5	[1vgo]
FSTIAFLFVLYYLLTSLR	FR17	GTLIGVDALMIVTGLIGA	GA17	4	3	[1vgo]
FMVXDVXAKVGXGXILLR	FR17	YAIXXLXXXIAFTXXLXM	YM17	6	1	[1brx, 1s8l, 1at9, 1e0p, 1s8j, 1r2n, 1r84, 1f4z, 1pxs, 1jv7, 1jv6, 1pxr, 4hwl, 1qkp, 1qko, 1s54, 1s53, 1o0a, 1mgy, 3han, 3hao, 1kg8, 3hap, 3haq, 2wjk, 3har, 2wjl, 3has, 1c3w, 1bm1, 1q5i, 1kme, 2ntu, 2ntw, 1s51, 1py6, 4ov0, 2i20, 1vjm, 1tn5, 1x0i, 1x0k, 1tn0, 1xji, 4fpd]
FMVXDVXAKVGFGFVLLR	FR17	YAITXLVPGIASAAYXXM	YM17	6	1	[2z55, 1vgo]
FMVXDVXAKVGXGXILLR	FR17	TLXXAIAFTMXLSMLLGY	TY17	6	1	[1at9, 1kme, 1r2n, 1r84, 4hwl, 1qkp, 3han, 3hap, 3har, 3utx, 1xji, 3has, 3uty]
FMVXDVXAKVGFGFVLLR	FR17	YARYXXWLXTTPLXXXXL	YL17	6	2	[2z55, 1vgo]
FMVXDVXAKVGXGXILLR	FR17	YAXWLXTTPLXXXXLXLL	YL17	6	2	[1brx, 1c3w, 1bm1, 1e0p, 1q5i, 1kme, 2ntu, 1pxs, 1jv6, 1pxr, 1vjm, 1qkp, 1tn5, 1qko, 1brd, 1s54, 1s53, 1x0k, 1tn0, 2wjl, 3has]
FSTIAFLFVLYYLLTSLR	FR17	YAXWLXTTPLXXXXLXLL	YL17	4	2	[1vgo]
FMVXDVXAKVGFGFVLLR	FR17	YAXWLXTTPLXXXXLXLL	YL17	6	2	[1vgo]
FMVXDVXAKVGFGFVLLR	FR17	YYAITILVPGIASAAYLA	YA17	6	1	[1vgo]
FMVXDVXAKVGXGXILLR	FR17	PAIAFTMXLSMLLGYGLT	PT17	6	1	[4hwl, 1at9]
FMVXDVXAKVGXGXILLR	FR17	VTVVLWSAYXVVWLIGSE	VE17	6	5	[1at9, 1q5i, 1r2n, 1r84, 1pxr, 4hwl, 3han, 3hap, 1tn0, 3har, 3utx, 1xji, 3has, 3uty]
FMVXDVXAKVGXGXILLR	FR17	NVTVVLWSAYXVVWLIGS	NS17	6	5	[1brx, 1at9, 1bm1, 1q5i, 1r2n, 1r84, 1pxr, 4hwl, 3han, 3hap, 1tn0, 3har, 3utx, 1xji, 3has, 3uty]
FMVXDVXAKVGXGXILLR	FR17	TVXLWSAYXVVWLIGSEG	TG17	6	5	[1q5i, 1r2n, 1r84, 1pxr, 4hwl, 3han, 3hap, 1tn0, 3har, 3utx, 1xji, 3has, 3uty]
FSTIAFLFVLYYLLTSLR	FR17	TXLVAVLWTAYPILWIVG	TG17	4	5	[1vgo]
FMVXDVXAKVGFGFVLLR	FR17	TXLVAVLWTAYPILWIVG	TG17	6	5	[2z55, 1vgo]
FMVXDVXAKVGXGXILLR	FR17	TXLXPAIAFTMXLSMLLG	TG17	6	1	[1brx, 1at9, 1bm1, 1kme, 1r2n, 1r84, 4hwl, 1qkp, 3han, 3hap, 3har, 1xji, 3has]
FMVXDVXAKVGXGXILLR	FR17	FKVLRNVTVVLWSAYXXV	FV17	6	5	[1s8l, 1e0p, 1s8j, 1pxs, 1jv7, 1jv6, 1pxr, 4hwl, 1qkp, 1qko, 1s54, 1s53, 1mgy, 3hao, 3haq, 3har, 2wjl, 3has, 1c3w, 1q5i, 1kme, 2ntu, 2ntw, 1s51, 1py6, 2i20, 1vjm, 1tn5, 1x0k, 1tn0, 3utx, 3uty]
FMVXDVXAKVGXGXILLR	FR17	NIETLLFMVLDVSAKVGF	NF17	6	6	[1r2n, 1r84, 4hwl, 1qkp, 3han, 3hap, 3haq, 3utw, 3har, 3utx, 1xji, 3has, 3uty]
FMVXDVXAKVGFGFVLLR	FR17	ITILVPGIASAAYLAMFF	IF17	6	1	[2z55, 1vgo]
FMVXDVXAKVGXGXILLR	FR17	KKFYAIXTLVPAIAFTMY	KY17	6	1	[2ntu, 1s54, 1s53]
FMVXDVXAKVGFGFVLLR	FR17	IGTLLMLIGTFYFIARGW	IW17	6	0	[2z55, 1vgo]
FSTIAFLFVLYYLLTSLR	FR17	NTLTALVAVLWTAYPILW	NW17	4	5	[1vgo]
FMVXDVXAKVGFGFVLLR	FR17	NTLTALVAVLWTAYPILW	NW17	6	5	[1vgo]
FMVXDVXAKVGXGXILLR	FR17	PFYAITTLVPAIAFTMYL	PL17	6	1	[1tn5]
FMVXDVXAKVGXGXILLR	FR17	EWIWLALGTALMGLGXLY	EY17	6	0	[4hwl, 1r2n, 1r84]
FMVXDVXAKVGXGXILLR	FR17	PLNIETLLFMVLDVSAKV	PV17	6	6	[1r2n, 1r84]
FMVXDVXAKVGXGXILLR	FR17	VPLNIETLLFMVLDVSAK	VK17	6	6	[1r2n, 1r84]
VXAIAFTMXLSMLLGYGL	VL17	WLALGTALMGLGXLYFXV	WV17	1	0	[1at9, 1kme, 1brr, 1s52, 1r84, 1r2n, 4hwl, 1qkp, 3hap, 3har, 3utx, 1xji, 3has, 3uty]
VXAIAFTMXLSMLLGYGL	VL17	LALGTALMGLGXLYFLVK	LK17	1	0	[1at9, 1kme, 1brr, 1s52, 1r84, 1r2n, 4hwl, 1qkp, 3hap, 3har, 3utx, 1xji, 3has, 3uty]
VXAIAFTMXLSMLLGYGL	VL17	ALGTALMXLGXLYFLVKG	AG17	1	0	[4hwl, 1at9, 1qkp, 1kme, 1r84, 1r2n, 3hap, 3har, 3utx, 1xji, 3has, 3uty]
VXAIAFTMXLSMLLGYGL	VL17	LGTALMGLGXLYFLVKGM	LM17	1	0	[1at9, 1kme, 1r84, 1r2n, 3hap, 3har, 3utx, 1xji, 3has, 3uty]
VLRNVTVVLWSAYXVVWL	VL17	RNXTVVLWSAYXVVWLXG	RG17	5	5	[1brx, 1at9, 1e0p, 4hyx, 1r84, 1r2n, 1f4z, 1pxs, 1pxr, 4hwl, 1qkp, 1qko, 1brd, 1s54, 1s53, 1o0a, 3han, 3hao, 1kg8, 3hap, 3haq, 2wjk, 3har, 2wjl, 3has, 1c3w, 1bm1, 2ntu, 1kme, 2ntw, 1s52, 1s51, 1py6, 4ov0, 2i20, 1vjm, 1tn5, 1x0k, 3utv, 1tn0, 3utw, 3utx, 1xji, 3uty, 4fpd]
VXAIAFTMXLSMLLGYGL	VL17	IWLALGTALMGLGXLYFL	IL17	1	0	[1at9, 1kme, 1brr, 1s52, 1r84, 1r2n, 4hwl, 1qkp, 3hap, 3har, 3utx, 1xji, 3has, 3uty]
VPRYIDWILTTPLIVYFL	VL17	VALIVYLDLVTKVGFGFI	VI17	2	6	[2ksy, 1jgj]
VTIGTLIGVDALMIVTGL	VL17	WLFSTIAFLFVLYYLLTS	WS17	3	4	[1vgo]
VXAIAFTMXLSMLLGYGL	VL17	TILAXVGADGIMIGTGLV	TV17	1	3	[4hwl, 1at9, 1qkp, 1kme, 1s52, 1r84, 1r2n, 3har, 3utx, 1xji, 3has]
VPRYIDWILTTPLIVYFL	VL17	FGIVITLNTVVMLAGFXG	FG17	2	3	[2ksy, 1jgj]
VPRYIDWILTTPLIVYFL	VL17	GISGIAAVAYXVMALGVG	GG17	2	1	[2ksy, 1jgj]
VXAIAFTMXLSMLLGYGL	VL17	GTXXMGXGXLYFLVKGMG	GG17	1	0	[1at9, 1kme, 3har]
VLRNVTVVLWSAYXVVWL	VL17	ADWLFTTPLLLLDLALLV	AV17	5	2	[1brx]
VTIGTLIGVDALMIVTGL	VL17	TWWLFSTIAFLFVLYYLL	TL17	3	4	[1vgo]
VPRYIDWILTTPLIVYFL	VL17	TLXGISGIAAVAYXVXAL	TL17	2	1	[2ksy, 1jgj]
VLRNVTVVLWSAYXVVWL	VL17	VWWXISTAAMLYXLYXXF	VF17	5	4	[1brx, 1at9, 1e0p, 4hyx, 1r84, 1r2n, 1f4z, 1pxs, 1pxr, 4hwl, 1qkp, 1qko, 1s54, 1s53, 1o0a, 3han, 3hao, 1kg8, 3hap, 3haq, 2wjk, 3har, 3has, 2wjl, 1c3w, 1bm1, 1q5i, 2ntu, 1kme, 2ntw, 1s52, 1s51, 1py6, 4ov0, 2i20, 1vjm, 1tn5, 1x0k, 3utv, 1tn0, 3utw, 3utx, 1xji, 3uty, 4fpd]
VLRNVTVVLWSAYXVVWL	VL17	WAISTAAMLYXLYVXFFG	WG17	5	4	[1s8l, 1at9, 1e0p, 1s8j, 4hyx, 1r84, 1r2n, 1f4z, 1pxs, 1pxr, 4hwl, 1qkp, 1qko, 1s54, 1s53, 1o0a, 3han, 3hao, 1kg8, 3hap, 3haq, 2wjk, 3har, 3has, 2wjl, 1c3w, 1bm1, 1q5i, 2ntu, 1kme, 2ntw, 1s52, 1s51, 1py6, 2i20, 1vjm, 1tn5, 1x0i, 1x0k, 3utv, 1tn0, 3utw, 3utx, 1xji, 3uty, 4fpd]
VXAIAFTMXLSMLLGYGL	VL17	LAXVGADGIMIGTGLVGA	LA17	1	3	[4hwl, 1at9, 1qkp, 1kme, 1brr, 1s52, 1r84, 1r2n, 3har, 3utx, 1xji, 3has]
VTIGTLIGVDALMIVTGL	VL17	AXYAXWLFTTXLLXLXLA	AA17	3	2	[1vgo]
VXAIAFTMXLSMLLGYGL	VL17	AXYAXWLFTTXLLXLXLA	AA17	1	2	[1at9, 1kme, 1s52, 1r84, 1r2n, 4hwl, 1qkp, 3hap, 3har, 3utx, 1xji, 3has, 3uty]
VLRNVTVVLWSAYXVVWL	VL17	AXYAXWLFTTXLLXLXLA	AA17	5	2	[1brx, 1at9, 1e0p, 4hyx, 1r84, 1r2n, 1f4z, 1pxs, 1pxr, 4hwl, 1qkp, 1qko, 1s54, 1s53, 1o0a, 3han, 1kg8, 3hap, 3haq, 2wjk, 3har, 2wjl, 3has, 1c3w, 1bm1, 2ntu, 1kme, 2ntw, 1s52, 1s51, 1py6, 4ov0, 1vjm, 1tn5, 1x0i, 1x0k, 3utv, 1tn0, 3utw, 3utx, 1xji, 3uty]
VPRYIDWILTTPLIVYFL	VL17	ALIVYLDLVTKVGFGFIA	AA17	2	6	[2ksy, 1jgj]
VXAIAFTMXLSMLLGYGL	VL17	AXVGADGIMIGXGLVGAL	AL17	1	3	[4hwl, 1at9, 1qkp, 1kme, 1brr, 1s52, 1r84, 1r2n, 3har, 3utx, 1xji, 3has]
VLRNVTVVLWSAYXVVWL	VL17	AISTAAMLYXLYVXFFGF	AF17	5	4	[1s8l, 1at9, 1e0p, 1s8j, 4hyx, 1r84, 1r2n, 1f4z, 1pxs, 1pxr, 4hwl, 1qkp, 1qko, 1s54, 1s53, 3han, 3hao, 3hap, 3haq, 3har, 2wjl, 3has, 1c3w, 1bm1, 1q5i, 2ntu, 1kme, 1s52, 1s51, 1py6, 2i20, 1vjm, 1tn5, 1x0i, 1x0k, 3utv, 1tn0, 3utw, 3utx, 1xji, 3uty, 4fpd]
VLRNVTVVLWSAYXVVWL	VL17	FVWWAISTAAMLYILYVA	FA17	5	4	[3has]
VLRNVTVVLWSAYXVVWL	VL17	RYAXWLXTTPLLXXXLXL	RL17	5	2	[1brx, 1at9, 1e0p, 4hyx, 1r84, 1r2n, 1f4z, 1pxs, 1pxr, 1qkp, 1qko, 1brd, 1s54, 1s53, 3han, 3hap, 3haq, 2wjk, 3har, 2wjl, 3has, 1c3w, 1bm1, 2ntu, 1kme, 2ntw, 1s52, 1s51, 1py6, 1vjm, 1tn5, 1x0i, 1x0k, 3utv, 1tn0, 3utw, 3utx, 1xji, 3uty]
VXAIAFTMXLSMLLGYGL	VL17	RYAXWLXTTPLLXXXLXL	RL17	1	2	[1at9, 1qkp, 1kme, 1s52, 1r84, 1r2n, 3hap, 3har, 3utx, 1xji, 3has, 3uty]
VTIGTLIGVDALMIVTGL	VL17	RYAXWLXTTPLLXXXLXL	RL17	3	2	[1vgo]
VXAIAFTMXLSMLLGYGL	VL17	LNIETLLXMVLDVSAKVG	LG17	1	6	[1r84, 1r2n]
VPRYIDWILTTPLIVYFL	VL17	LVGISGIAAVAYXVMALG	LG17	2	1	[2ksy, 1jgj]
VLRNVTVVLWSAYXVVWL	VL17	LNIETLLXMVLDVSAKVG	LG17	5	6	[1r84, 1r2n, 3utv]
VLRNVTVVLWSAYXVVWL	VL17	WXXYAXWLFTTXLXXXXL	WL17	5	2	[1brx, 1at9, 1e0p, 4hyx, 1r84, 1r2n, 1f4z, 1pxs, 1pxr, 4hwl, 1qkp, 1qko, 1s54, 1s53, 1o0a, 3han, 1kg8, 3hap, 3haq, 2wjk, 3har, 2wjl, 3has, 1c3w, 2ntu, 1kme, 2ntw, 1s52, 1s51, 1py6, 4ov0, 1vjm, 1tn5, 1x0k, 3utv, 1tn0, 3utw, 3utx, 1xji, 3uty]
VXAIAFTMXLSMLLGYGL	VL17	WXXYAXWLFTTXLXXXXL	WL17	1	2	[1at9, 1kme, 1brr, 1s52, 1r84, 1r2n, 4hwl, 1qkp, 3hap, 3har, 3utx, 1xji, 3has, 3uty]
VTIGTLIGVDALMIVTGL	VL17	YXARYADWLFTTPLXLLD	YD17	3	2	[1vgo]
VXAIAFTMXLSMLLGYGL	VL17	YXARYADWLFTTPLXLLD	YD17	1	2	[1kme, 1brr, 1s52, 1r84, 1r2n, 4hwl, 1qkp, 3hap, 3har, 3utx, 1xji, 3has, 3uty]
VLRNVTVVLWSAYXVVWL	VL17	RFVWWAISTAAMLYXXYV	RV17	5	4	[1e0p, 1r84, 1r2n, 1f4z, 1pxs, 1pxr, 4hwl, 1qko, 1s54, 1s53, 1o0a, 3hao, 1kg8, 2wjk, 3har, 2wjl, 1c3w, 2ntu, 1kme, 2ntw, 1s52, 1s51, 1py6, 4ov0, 2i20, 1vjm, 1tn5, 1x0k, 1tn0, 3utx, 3uty, 4fpd]
VLRNVTVVLWSAYXVVWL	VL17	FVWWAISTAAMLYXLYXL	FL17	5	4	[1brx, 1at9, 1e0p, 4hyx, 1r84, 1r2n, 1f4z, 1pxs, 1pxr, 4hwl, 1qkp, 1qko, 1s54, 1s53, 1o0a, 3han, 3hao, 1kg8, 3hap, 3haq, 2wjk, 3har, 2wjl, 1c3w, 1bm1, 2ntu, 1kme, 2ntw, 1s52, 1s51, 1py6, 4ov0, 2i20, 1vjm, 1tn5, 1x0k, 3utv, 1tn0, 3utw, 3utx, 1xji, 3uty, 4fpd]
VPRYIDWILTTPLIVYFL	VL17	YYVXLVGISGIAAVAYXV	YV17	2	1	[2ksy, 1jgj]
VPRYIDWILTTPLIVYFL	VL17	VTLVGISGIAAVAYXVMA	VA17	2	1	[2ksy, 1jgj]
VPRYIDWILTTPLIVYFL	VL17	VYLDLVTXVGFGFIALDA	VA17	2	6	[1jgj]
VPRYIDWILTTPLIVYFL	VL17	GIVITLNTVVMLAGFAGA	GA17	2	3	[2ksy, 1jgj]
VPRYIDWILTTPLIVYFL	VL17	YVTLVGISGIAAVAYXVM	YM17	2	1	[2ksy, 1jgj]
VLRNVTVVLWSAYXVVWL	VL17	TVXLWSAYXVVWLIGSEG	TG17	5	5	[1s52, 1r84, 1r2n, 1pxr, 4hwl, 3han, 3hap, 3utv, 1tn0, 3har, 3utx, 1xji, 3has, 3uty]
VLRNVTVVLWSAYXVVWL	VL17	NVTVVLWSAYXVVWLIGS	NS17	5	5	[1brx, 1at9, 1bm1, 1s52, 1r84, 1r2n, 1pxr, 4hwl, 3han, 3hap, 3utv, 1tn0, 3har, 3utx, 1xji, 3has, 3uty]
VLRNVTVVLWSAYXVVWL	VL17	NIETLLFMVLDVSAKVGF	NF17	5	6	[1s52, 4hyx, 1r84, 1r2n, 4hwl, 1qkp, 3han, 3hap, 3utv, 3haq, 3utw, 3har, 3utx, 1xji, 3has, 3uty]
VXAIAFTMXLSMLLGYGL	VL17	NIETLLFMVLDVSAKVGF	NF17	1	6	[4hwl, 1qkp, 1brr, 1s52, 1r84, 1r2n, 3hap, 3har, 3utx, 1xji, 3has, 3uty]
VLRNVTVVLWSAYXVVWL	VL17	VTVVLWSAYXVVWLIGSE	VE17	5	5	[1at9, 1s52, 1r84, 1r2n, 1pxr, 4hwl, 3han, 3hap, 3utv, 1tn0, 3har, 3utx, 1xji, 3has, 3uty]
VPRYIDWILTTPLIVYFL	VL17	ISGIAAVAYXVMALGVGW	IW17	2	1	[2ksy, 1jgj]
VXAIAFTMXLSMLLGYGL	VL17	LVGADGIMIGTGLVGALT	LT17	1	3	[4hwl, 1at9, 1brr, 1s52, 3har, 3utx]
VPRYIDWILTTPLIVYFL	VL17	REFGIVITLNTVVMLAGF	RF17	2	3	[2ksy, 1jgj]
VPRYIDWILTTPLIVYFL	VL17	EFGIVITLNTVVMLAGFA	EA17	2	3	[2ksy, 1jgj]
VLRNVTVVLWSAYXVVWL	VL17	MVLDVXAKVGFGLILLRS	MS17	5	6	[1brx, 1c3w, 1at9, 1bm1, 1q5i, 1e0p, 2ntu, 1kme, 1pxs, 2i20, 1pxr, 1vjm, 1tn5, 1qko, 1s54, 1s53, 1x0k, 3hao, 1tn0]
VXAIAFTMXLSMLLGYGL	VL17	MVLDVXAKVGFGLILLRS	MS17	1	6	[1at9, 1kme]
VLRNVTVVLWSAYXVVWL	VL17	YAXWLXTTPLXXXXLXLL	YL17	5	2	[1brx, 1c3w, 1bm1, 1e0p, 2ntu, 1kme, 1pxs, 1pxr, 1vjm, 1qkp, 1tn5, 1qko, 1brd, 1s54, 1s53, 1x0k, 1tn0, 2wjl, 3has]
VTIGTLIGVDALMIVTGL	VL17	YAXWLXTTPLXXXXLXLL	YL17	3	2	[1vgo]
VTIGTLIGVDALMIVTGL	VL17	YARYXXWLXTTPLXXXXL	YL17	3	2	[1vgo]
VXAIAFTMXLSMLLGYGL	VL17	YAXWLXTTPLXXXXLXLL	YL17	1	2	[1qkp, 1kme, 3has]
VTIGTLIGVDALMIVTGL	VL17	YTWWLFSTIAFLFVLYXL	YL17	3	4	[1vgo]
VTIGTLIGVDALMIVTGL	VL17	WWLFSTIAFLFVLYYLLT	WT17	3	4	[1vgo]
VTIGTLIGVDALMIVTGL	VL17	RYTWWLFSTIAFLFVLYY	RY17	3	4	[1vgo]
VPRYIDWILTTPLIVYFL	VL17	IVYLDLVTKVGFGFIALD	ID17	2	6	[2ksy, 1jgj]
VLRNVTVVLWSAYXVVWL	VL17	STAAMLYILYVLFFGFTS	SS17	5	4	[1qkp, 1s52, 3utv]
VPRYIDWILTTPLIVYFL	VL17	IVITLNTVVMLAGFAGAM	IM17	2	3	[2ksy, 1jgj]
VLRNVTVVLWSAYXVVWL	VL17	VLDVSAKVGFGLILLRSR	VR17	5	6	[1brx]
VPRYIDWILTTPLIVYFL	VL17	VITLNTVVMLAGFAGAMV	VV17	2	3	[1jgj]
VPRYIDWILTTPLIVYFL	VL17	VGISGIAAVAYXVMALGV	VV17	2	1	[2ksy, 1jgj]
VPRYIDWILTTPLIVYFL	VL17	VDVALIVYLDLVTKVGFG	VG17	2	6	[2ksy, 1jgj]
VLRNVTVVLWSAYXVVWL	VL17	DQGTILAXVGADGIMIGT	DT17	5	3	[1s8l, 1s8j, 1kme, 4hyx, 1r84, 1r2n, 1qkp, 1s54, 1s53, 1x0i, 3han, 3utv, 3haq, 1tn0, 3utw, 1xji, 3has, 3uty]
VXAIAFTMXLSMLLGYGL	VL17	DQGTILAXVGADGIMIGT	DT17	1	3	[1qkp, 1kme, 1r84, 1r2n, 1xji, 3has]
VXAIAFTMXLSMLLGYGL	VL17	QGTILAXVGADGIMIGTG	QG17	1	3	[1qkp, 1kme, 1r84, 1r2n, 1xji, 3has]
VLRNVTVVLWSAYXVVWL	VL17	QGTILAXVGADGIMIGTG	QG17	5	3	[1s8l, 1s8j, 1kme, 4hyx, 1r84, 1r2n, 1qkp, 1s54, 1s53, 1x0i, 3han, 3utv, 3haq, 1tn0, 3utw, 1xji, 3has, 3uty]
VPRYIDWILTTPLIVYFL	VL17	DVALIVYLDLVTKVGFXF	DF17	2	6	[2ksy, 1jgj]
VLRNVTVVLWSAYXVVWL	VL17	QTLLFMVLDVSAKVGFGL	QL17	5	6	[1f4z]
VLRNVTVVLWSAYXVVWL	VL17	DTLLFMVLDVSAKVGFGL	DL17	5	6	[2wjk]
VXAIAFTMXLSMLLGYGL	VL17	EWIWLALGTALMGLGXLY	EY17	1	0	[4hwl, 1s52, 1r84, 1r2n]
VXAIAFTMXLSMLLGYGL	VL17	PLNIETLLFMVLDVSAKV	PV17	1	6	[1r84, 1r2n]
VLRNVTVVLWSAYXVVWL	VL17	PLNIETLLFMVLDVSAKV	PV17	5	6	[1r84, 1r2n, 3utv]
VXAIAFTMXLSMLLGYGL	VL17	VPLNIETLLFMVLDVSAK	VK17	1	6	[1r84, 1r2n]
VXAIAFTMXLSMLLGYGL	VL17	VGADGIMIGTGLVGALTK	VK17	1	3	[1at9]
VLRNVTVVLWSAYXVVWL	VL17	VPLNIETLLFMVLDVSAK	VK17	5	6	[1r84, 1r2n]
LRNVTVVLWSAYXVVWXI	LI17	RNXTVVLWSAYXVVWLXG	RG17	5	5	[1at9, 1e0p, 1r84, 1r2n, 1pxs, 1pxr, 1ap9, 4hwl, 1s54, 1s53, 1o0a, 3han, 3hao, 1kg9, 1kg8, 3hap, 3haq, 2wjk, 3har, 2wjl, 3has, 1q5j, 1f50, 3nsb, 1tn5, 3utv, 1tn0, 3utw, 3utx, 3uty, 4fpd, 1brx, 1brr, 1fbk, 1ucq, 4hyx, 1f4z, 1qkp, 1qko, 1brd, 1p8h, 4md2, 4md1, 3ns0, 1c3w, 1bm1, 2ntu, 1kme, 2ntw, 1s52, 1s51, 1py6, 4ov0, 2i20, 1vjm, 3mbv, 1x0k, 1xji]
LIGFLMSTQIVVITSGLI	LI17	RYLWYICGVCAFLIILWG	RG17	3	4	[2m3g]
LIGFLMSTQIVVITSGLI	LI17	ICGVCAFLIILWGIWNPL	IL17	3	4	[2m3g]
LVTYFTVLXXGYPIVWXI	LI17	ICGVCAFLIILWGIWNPL	IL17	5	4	[2m3g]
LWLGIGTLLMLIGTFYXI	LI17	TLAFMVLDVTAKVGFGFV	TV17	0	6	[1vgo, 2ei4]
LRNVTVVLWSAYXVVWXI	LI17	ADWLFTTPLLLLDLALLV	AV17	5	2	[1brx]
LVTYFTVLXXGYPIVWXI	LI17	TXLFCLLPFFSKVGFSFL	TL17	5	6	[2m3g]
LRNVTVVLWSAYXVVWXI	LI17	VWWXISTAAMLYXLYXXF	VF17	5	4	[1at9, 1e0p, 1r84, 1r2n, 1pxs, 1pxr, 1ap9, 4hwl, 1s54, 1s53, 1o0a, 3han, 3hao, 1kg9, 1kg8, 3hap, 3haq, 2wjk, 3har, 3has, 2wjl, 1q5j, 1q5i, 1f50, 3nsb, 1tn5, 3utv, 1tn0, 3utw, 3utx, 3uty, 4fpd, 1brx, 1brr, 1fbk, 1ucq, 4hyx, 1f4z, 1qkp, 1qko, 1p8h, 4md2, 4md1, 3ns0, 1c3w, 1bm1, 2ntu, 1kme, 2ntw, 1s52, 1s51, 1py6, 4ov0, 2i20, 1vjm, 3mbv, 1x0k, 1xji]
LVTYFTVLXXGYPIVWXI	LI17	LWYICGVCAFLIILWGIW	LW17	5	4	[2m3g]
LIGFLMSTQIVVITSGLI	LI17	LWYICGVCAFLIILWGIW	LW17	3	4	[2m3g]
LRNVTVVLWSAYXVVWXI	LI17	WAISTAAMLYXLYVXFFG	WG17	5	4	[1at9, 1e0p, 1s8j, 1r84, 1r2n, 4hyx, 1f4z, 1pxs, 1pxr, 4hwl, 1qkp, 1qko, 1s54, 1s53, 1o0a, 1p8h, 3han, 3hao, 1kg8, 3hap, 3haq, 2wjk, 3har, 3has, 2wjl, 1c3w, 1bm1, 1q5i, 2ntu, 1kme, 2ntw, 1s52, 1s51, 1py6, 2i20, 1vjm, 1tn5, 1x0k, 3utv, 1tn0, 3utw, 3utx, 1xji, 3uty, 4fpd]
LRNVTVVLWSAYXVVWXI	LI17	AXYAXWLFTTXLLXLXLA	AA17	5	2	[1brx, 1at9, 1e0p, 1r84, 1r2n, 4hyx, 1f4z, 1pxs, 1pxr, 4hwl, 1qkp, 1qko, 1s54, 1s53, 1o0a, 1p8h, 3han, 1kg8, 3hap, 3haq, 2wjk, 3har, 4md2, 2wjl, 3has, 4md1, 1c3w, 1bm1, 2ntu, 1kme, 1f50, 2ntw, 1s52, 1s51, 1py6, 4ov0, 1vjm, 1tn5, 3mbv, 1x0k, 3utv, 1tn0, 3utw, 3utx, 1xji, 3uty]
LWLGIGTLLMLIGTFYXI	LI17	AFMVLDVTAXVGFGFXLL	AL17	0	6	[1vgo]
LRNVTVVLWSAYXVVWXI	LI17	RYAXWLXTTPLLXXXLXL	RL17	5	2	[1brx, 1at9, 1e0p, 1r84, 1r2n, 4hyx, 1f4z, 1pxs, 1pxr, 1qkp, 1qko, 1brd, 1s54, 1s53, 3han, 3hap, 3haq, 2wjk, 3har, 2wjl, 3has, 1c3w, 1bm1, 2ntu, 1kme, 2ntw, 1s52, 1s51, 1py6, 1vjm, 1tn5, 1x0k, 3utv, 1tn0, 3utw, 3utx, 1xji, 3uty]
LRNVTVVLWSAYXVVWXI	LI17	AISTAAMLYXLYVXFFGF	AF17	5	4	[1at9, 1e0p, 1s8j, 1r84, 1r2n, 4hyx, 1f4z, 1pxs, 1pxr, 4hwl, 1qkp, 1qko, 1s54, 1s53, 3han, 3hao, 3hap, 3haq, 3har, 2wjl, 3has, 1c3w, 1bm1, 1q5i, 2ntu, 1kme, 1s52, 1s51, 1py6, 2i20, 1vjm, 1tn5, 1x0k, 3utv, 1tn0, 3utw, 3utx, 1xji, 3uty, 4fpd]
LWLGIGTLLMLIGTFYXI	LI17	AITILVPGIASAAYLAMF	AF17	0	1	[1vgo]
LLGNARLLLLATWGFYXI	LI17	LWXFLSTIPFVWILYILF	LF17	5	4	[3ddl]
LRNVTVVLWSAYXVVWXI	LI17	FVWWAISTAAMLYILYVA	FA17	5	4	[3has]
LLGNARLLLLATWGFYXI	LI17	IADVLAXAGYGVLIYNIA	IA17	5	6	[3ddl]
LRNVTVVLWSAYXVVWXI	LI17	WXXYAXWLFTTXLXXXXL	WL17	5	2	[1at9, 1e0p, 1r84, 1r2n, 1pxs, 1pxr, 1ap9, 4hwl, 1s54, 1s53, 1o0a, 3han, 1kg9, 1kg8, 3hap, 3haq, 2wjk, 3har, 2wjl, 3has, 1f50, 3nsb, 1tn5, 3utv, 1tn0, 3utw, 3utx, 3uty, 1brx, 1brr, 1ucq, 4hyx, 1f4z, 1qkp, 1qko, 1p8h, 4md2, 4md1, 3ns0, 1c3w, 2ntu, 1kme, 2ntw, 1s52, 1s51, 1py6, 4ov0, 1vjm, 3mbv, 1x0k, 1xji]
LRNVTVVLWSAYXVVWXI	LI17	LNIETLLXMVLDVSAKVG	LG17	5	6	[1r84, 1r2n, 3utv]
LRNVTVVLWSAYXVVWXI	LI17	RFVWWAISTAAMLYXXYV	RV17	5	4	[1e0p, 1brr, 1fbk, 1r84, 1r2n, 1ucq, 1f4z, 1pxs, 1pxr, 1ap9, 4hwl, 1qko, 1s54, 1s53, 1o0a, 1p8h, 3hao, 1kg9, 1kg8, 2wjk, 4md2, 3har, 2wjl, 4md1, 3ns0, 1c3w, 1q5j, 2ntu, 1kme, 1f50, 2ntw, 1s52, 1s51, 1py6, 4ov0, 2i20, 1vjm, 3nsb, 1tn5, 3mbv, 1x0k, 1tn0, 3utx, 3uty, 4fpd]
LRNVTVVLWSAYXVVWXI	LI17	FVWWAISTAAMLYXLYXL	FL17	5	4	[1at9, 1e0p, 1r84, 1r2n, 1pxs, 1pxr, 1ap9, 4hwl, 1s54, 1s53, 1o0a, 3han, 3hao, 1kg9, 1kg8, 3hap, 3haq, 2wjk, 3har, 2wjl, 1q5j, 1f50, 3nsb, 1tn5, 3utv, 1tn0, 3utw, 3utx, 3uty, 4fpd, 1brx, 1brr, 1fbk, 1ucq, 4hyx, 1f4z, 1qkp, 1qko, 1p8h, 4md2, 4md1, 3ns0, 1c3w, 1bm1, 2ntu, 1kme, 2ntw, 1s52, 1s51, 1py6, 4ov0, 2i20, 1vjm, 3mbv, 1x0k, 1xji]
LRNVTVVLWSAYXVVWXI	LI17	VVLWSAYPVVWLIGSEGA	VA17	5	5	[1brr]
LWLGIGTLLMLIGTFYXI	LI17	YAITXLVPGIASAAYXXM	YM17	0	1	[1vgo]
LIGFLMSTQIVVITSGLI	LI17	YARYXXWXVTTPLXXXXL	YL17	3	2	[2m3g]
LRNVTVVLWSAYXVVWXI	LI17	YAXWLXTTPLXXXXLXLL	YL17	5	2	[1brx, 1c3w, 1bm1, 1e0p, 2ntu, 1kme, 1pxs, 1pxr, 1vjm, 1tn5, 1qkp, 1qko, 1brd, 1s54, 1s53, 1x0k, 1tn0, 2wjl, 3has]
LWLGIGTLLMLIGTFYXI	LI17	YYAITILVPGIASAAYLA	YA17	0	1	[1vgo]
LRNVTVVLWSAYXVVWXI	LI17	NVTVVLWSAYXVVWLIGS	NS17	5	5	[1brx, 1at9, 1bm1, 1brr, 1s52, 1r84, 1r2n, 1pxr, 1ap9, 4hwl, 3han, 3hap, 3utv, 1tn0, 3har, 3utx, 1xji, 3has, 3uty]
LRNVTVVLWSAYXVVWXI	LI17	VTVVLWSAYXVVWLIGSE	VE17	5	5	[1at9, 1brr, 1s52, 1r84, 1r2n, 1pxr, 1ap9, 4hwl, 3han, 3hap, 3utv, 1tn0, 3har, 3utx, 1xji, 3has, 3uty]
LRNVTVVLWSAYXVVWXI	LI17	NIETLLFMVLDVSAKVGF	NF17	5	6	[1brr, 1s52, 1r84, 1r2n, 4hyx, 4hwl, 1qkp, 3han, 3hap, 3utv, 3haq, 3utw, 3har, 3utx, 1xji, 3has, 3uty]
LRNVTVVLWSAYXVVWXI	LI17	TVXLWSAYXVVWLIGSEG	TG17	5	5	[1brr, 1s52, 1r84, 1r2n, 1pxr, 1ap9, 4hwl, 3han, 3hap, 3utv, 1tn0, 3har, 3utx, 1xji, 3has, 3uty]
LWLGIGTLLMLIGTFYXI	LI17	TXLVPGIASAAYLSMFFG	TG17	0	1	[1uaz]
LWLGIGTLLMLIGTFYXI	LI17	ETLXFMVLDVTAKVGFGF	EF17	0	6	[1uaz, 1vgo, 3wqj, 2ei4]
LWLGIGTLLMLIGTFYXI	LI17	ITILVPGIASAAYLAMFF	IF17	0	1	[1vgo, 2ei4]
LIGFLMSTQIVVITSGLI	LI17	YIDWMVTTPLLLLSLSWT	YT17	3	2	[2m3g]
LLGNARLLLLATWGFYXI	LI17	WGFLSTIPFVWILYILFT	WT17	5	4	[3ddl]
LRNVTVVLWSAYXVVWXI	LI17	MVLDVXAKVGFGLILLRS	MS17	5	6	[1brx, 1c3w, 1at9, 1bm1, 1q5i, 1e0p, 2ntu, 1kme, 1pxs, 2i20, 1pxr, 1vjm, 1tn5, 1qko, 1s54, 1s53, 1x0k, 3hao, 1tn0]
LWLGIGTLLMLIGTFYXI	LI17	MVLDVXAKVGFGFVLLRS	MS17	0	6	[1vgo]
LRNVTVVLWSAYXVVWXI	LI17	STAAMLYILYVLFFGFTS	SS17	5	4	[1qkp, 1s52, 3utv]
LRNVTVVLWSAYXVVWXI	LI17	VLDVSAKVGFGLILLRSR	VR17	5	6	[1brx]
LLGNARLLLLATWGFYXI	LI17	GYTIADVLAKAGYGVLIY	GY17	5	6	[3ddl]
LLGNARLLLLATWGFYXI	LI17	ADVLAKAGYGVLIYNIAK	AK17	5	6	[3ddl]
LVTYFTVLXXGYPIVWXI	LI17	DTFLFCLLPFFSKVGFXF	DF17	5	6	[2m3g]
LRNVTVVLWSAYXVVWXI	LI17	DQGTILAXVGADGIMIGT	DT17	5	3	[1s8j, 1kme, 1r84, 1r2n, 4hyx, 1qkp, 1s54, 1s53, 3han, 3utv, 3haq, 1tn0, 3utw, 1xji, 3has, 3uty]
LRNVTVVLWSAYXVVWXI	LI17	QGTILAXVGADGIMIGTG	QG17	5	3	[1s8j, 1kme, 1r84, 1r2n, 4hyx, 1qkp, 1s54, 1s53, 3han, 3utv, 3haq, 1tn0, 3utw, 1xji, 3has, 3uty]
LVTYFTVLXXGYPIVWXI	LI17	WYICGVCAFLIILWGIWN	WN17	5	4	[2m3g]
LIGFLMSTQIVVITSGLI	LI17	WYICGVCAFLIILWGIWN	WN17	3	4	[2m3g]
LIGFLMSTQIVVITSGLI	LI17	YICGVCAFLIILWGIWNP	YP17	3	4	[2m3g]
LVTYFTVLXXGYPIVWXI	LI17	YICGVCAFLIILWGIWNP	YP17	5	4	[2m3g]
LRNVTVVLWSAYXVVWXI	LI17	QTLLFMVLDVSAKVGFGL	QL17	5	6	[1f50, 1f4z]
LIGFLMSTQIVVITSGLI	LI17	YLWXICGVCAFLIILWXI	YI17	3	4	[2m3g]
LRNVTVVLWSAYXVVWXI	LI17	DTLLFMVLDVSAKVGFGL	DL17	5	6	[2wjk]
LRNVTVVLWSAYXVVWXI	LI17	YRFVWWAISTAAMLYILY	YY17	5	4	[1ap9]
LIGFLMSTQIVVITSGLI	LI17	RYIDWMVTTPLLLLSLSW	RW17	3	2	[2m3g]
LVTYFTVLXXGYPIVWXI	LI17	FLFCLLPFFSKVGFSFLD	FD17	5	6	[2m3g]
LIGFLMSTQIVVITSGLI	LI17	ARYIDWMVTTPLXLLSLS	AS17	3	2	[2m3g]
LVTYFTVLXXGYPIVWXI	LI17	FCLLPFFSKVGFSFLDLH	FH17	5	6	[2m3g]
LVTYFTVLXXGYPIVWXI	LI17	CLLPFFSKVGFSFLDLHG	CG17	5	6	[2m3g]
LRNVTVVLWSAYXVVWXI	LI17	PLNIETLLFMVLDVSAKV	PV17	5	6	[1r84, 1r2n, 3utv]
LLGNARLLLLATWGFYXI	LI17	GFLSTIPFVWILYILFTQ	GQ17	5	4	[3ddl]
LRNVTVVLWSAYXVVWXI	LI17	VPLNIETLLFMVLDVSAK	VK17	5	6	[1r84, 1r2n]
RXXTVXLWAIYPFIWLXG	RG17	VALIVYLDLVTKVGFGFI	VI17	5	6	[4gyc, 3qap, 3qdc, 2ksy, 1jgj]
RXXTVXLWAIYPFIWLXG	RG17	GLIILLGINLGLVAATLG	GG17	5	1	[4gyc]
RNXTVVLWSAYXVVWLXG	RG17	KXLRNVTVVLWSAYXVXW	KW17	5	5	[1brx, 1e0p, 1r84, 1r2n, 4hyx, 1f4z, 1pxs, 1pxr, 4hwl, 1qkp, 1qko, 1s54, 1s53, 1o0a, 3han, 3hao, 3hap, 3haq, 2wjk, 3har, 2wjl, 3has, 1c3w, 1bm1, 2ntu, 1kme, 2ntw, 1s52, 1s51, 1py6, 2i20, 1vjm, 1tn5, 1x0k, 3utv, 1tn0, 3utw, 3utx, 1xji, 3uty]
RNXTVVLWSAYXVVWLXG	RG17	ADWLFTTPLLLLDLALLV	AV17	5	2	[1brx]
RXXTVXLWAIYPFIWLXG	RG17	ALFGMGAVAFXGLVYYLV	AV17	5	4	[4gyc, 3qap, 3qdc, 2ksy, 1jgj]
RNXTVVLWSAYXVVWLXG	RG17	VWWXISTAAMLYXLYXXF	VF17	5	4	[1m0k, 1at9, 1e0p, 1r84, 1r2n, 1pxs, 1pxr, 1ap9, 4hwl, 1s54, 1s53, 1o0a, 3han, 3hao, 1kg9, 1kg8, 3hap, 3haq, 2wjk, 3har, 3has, 2wjl, 1q5j, 1q5i, 1f50, 3nsb, 1tn5, 3utv, 1tn0, 3utw, 3utx, 3uty, 4fpd, 1brx, 1brr, 1p8i, 1fbk, 1ucq, 4hyx, 1f4z, 1qkp, 3vi0, 1qko, 1p8h, 4md2, 2zfe, 4md1, 1iw6, 3ns0, 1c3w, 1bm1, 2ntu, 1kme, 2ntw, 1s52, 1s51, 1py6, 4ov0, 1iw9, 2i20, 1vjm, 1x0s, 3mbv, 1x0k, 1xji]
RYLWYICGVCAFLIILWG	RG17	TLXGXLMSTQIVVITSGL	TL17	4	3	[2m3g]
RNXTVVLWSAYXVVWLXG	RG17	WAISTAAMLYXLYVXFFG	WG17	5	4	[1at9, 1e0p, 1r84, 1r2n, 4hyx, 1f4z, 1pxs, 1pxr, 4hwl, 1qkp, 1qko, 1s54, 1s53, 1o0a, 1p8h, 3han, 3hao, 1kg8, 3hap, 3haq, 2wjk, 3har, 3has, 2wjl, 1c3w, 1bm1, 1q5i, 2ntu, 1kme, 2ntw, 1s52, 1s51, 1py6, 2i20, 1vjm, 1tn5, 1x0k, 3utv, 1tn0, 3utw, 3utx, 1xji, 3uty, 4fpd]
RXXTVXLWAIYPFIWLXG	RG17	ALIVYLDLVTKVGFGFIA	AA17	5	6	[4gyc, 3qap, 3qdc, 2ksy, 1jgj]
RNXTVVLWSAYXVVWLXG	RG17	AXYAXWLFTTXLLXLXLA	AA17	5	2	[1brx, 1at9, 1e0p, 1r84, 1r2n, 4hyx, 1f4z, 1pxs, 1pxr, 4hwl, 1qkp, 1qko, 1s54, 1s53, 1o0a, 1p8h, 3han, 1kg8, 3hap, 3haq, 2wjk, 3har, 4md2, 2wjl, 3has, 4md1, 1c3w, 1bm1, 2ntu, 1kme, 1f50, 2ntw, 1s52, 1s51, 1py6, 4ov0, 1vjm, 1tn5, 3mbv, 1x0k, 3utv, 1tn0, 3utw, 3utx, 1xji, 3uty]
RNXTVVLWSAYXVVWLXG	RG17	AISTAAMLYXLYVXFFGF	AF17	5	4	[1at9, 1e0p, 1r84, 1r2n, 4hyx, 1f4z, 1pxs, 1pxr, 4hwl, 1qkp, 1qko, 1s54, 1s53, 3han, 3hao, 3hap, 3haq, 3har, 2wjl, 3has, 1c3w, 1bm1, 1q5i, 2ntu, 1kme, 1s52, 1s51, 1py6, 2i20, 1vjm, 1tn5, 1x0k, 3utv, 1tn0, 3utw, 3utx, 1xji, 3uty, 4fpd]
RNXTVVLWSAYXVVWLXG	RG17	RYAXWLXTTPLLXXXLXL	RL17	5	2	[1brx, 1at9, 1e0p, 1r84, 1r2n, 4hyx, 1f4z, 1pxs, 1pxr, 1qkp, 1qko, 1brd, 1s54, 1s53, 3han, 3hap, 3haq, 2wjk, 3har, 2wjl, 3has, 1c3w, 1bm1, 2ntu, 1kme, 2ntw, 1s52, 1s51, 1py6, 1vjm, 1tn5, 1x0k, 3utv, 1tn0, 3utw, 3utx, 1xji, 3uty]
RNXTVVLWSAYXVVWLXG	RG17	FVWWAISTAAMLYILYVA	FA17	5	4	[3has]
RYLWYICGVCAFLIILWG	RG17	LMSTQIVVITSGLIAXLS	LS17	4	3	[2m3g]
RYLWYICGVCAFLIILWG	RG17	IGFLMSTQIVVITSGLXA	IA17	4	3	[2m3g]
RNXTVVLWSAYXVVWLXG	RG17	LNIETLLXMVLDVSAKVG	LG17	5	6	[1r84, 1r2n, 3utv]
RXXTVXLWAIYPFIWLXG	RG17	LFGMGAVAFXGLVYYLVG	LG17	5	4	[4gyc, 3qap, 3qdc, 2ksy, 1jgj]
RNXTVVLWSAYXVVWLXG	RG17	RFVWWAISTAAMLYXXYV	RV17	5	4	[1e0p, 1r84, 1r2n, 1pxs, 1pxr, 1ap9, 4hwl, 1s54, 1s53, 1o0a, 3hao, 1kg9, 1kg8, 2wjk, 3har, 2wjl, 1q5j, 2zzl, 1f50, 3nsb, 1tn5, 1tn0, 3utx, 3uty, 4fpd, 1brr, 1fbk, 1ucq, 1f4z, 1ixf, 3vi0, 1qko, 1p8h, 4md2, 4md1, 3ns0, 1c3w, 2ntu, 1kme, 2ntw, 1s52, 1s51, 1py6, 4ov0, 1iw9, 2i20, 1vjm, 3mbv, 1x0k]
RYLWYICGVCAFLIILWG	RG17	FLMSTQIVVITSGLIADL	FL17	4	3	[1xio, 2m3g]
RNXTVVLWSAYXVVWLXG	RG17	FVWWAISTAAMLYXLYXL	FL17	5	4	[1m0k, 1at9, 1e0p, 1r84, 1r2n, 1pxs, 1pxr, 1ap9, 4hwl, 1s54, 1s53, 1o0a, 3han, 3hao, 1kg9, 1kg8, 3hap, 3haq, 2wjk, 3har, 2wjl, 1q5j, 2zzl, 1f50, 3nsb, 1tn5, 3utv, 1tn0, 3utw, 3utx, 3uty, 4fpd, 1brx, 1brr, 1p8i, 1fbk, 1ucq, 4hyx, 1f4z, 1ixf, 1qkp, 3vi0, 1qko, 1p8h, 1qm8, 4md2, 2zfe, 4md1, 1iw6, 3ns0, 1c3w, 1bm1, 2ntu, 1kme, 2ntw, 1s52, 1s51, 1py6, 4ov0, 1iw9, 2i20, 1vjm, 1x0s, 3mbv, 1x0k, 1xji]
RXXTVXLWAIYPFIWLXG	RG17	VYLDLVTXVGFGFIALDA	VA17	5	6	[4gyc, 3qap, 3qdc, 1jgj]
RNXTVVLWSAYXVVWLXG	RG17	VVLWSAYPVVWLIGSEGA	VA17	5	5	[1brr]
RNXTVVLWSAYXVVWLXG	RG17	YAXWLXTTPLXXXXLXLL	YL17	5	2	[1brx, 1c3w, 1bm1, 1e0p, 2ntu, 1kme, 1pxs, 1pxr, 1vjm, 1tn5, 1qkp, 1qko, 1brd, 1s54, 1s53, 1x0k, 1tn0, 2wjl, 3has]
RXXTVXLWAIYPFIWLXG	RG17	YALFGMGAVAFXGLVYYL	YL17	5	4	[4gyc, 3qap, 3qdc, 2ksy, 1jgj]
RNXTVVLWSAYXVVWLXG	RG17	NVTVVLWSAYXVVWLIGS	NS17	5	5	[1brx, 1at9, 1bm1, 1brr, 1s52, 1r84, 1r2n, 1pxr, 1ap9, 4hwl, 3han, 3hap, 3utv, 1tn0, 3har, 3utx, 1xji, 3has, 3uty]
RNXTVVLWSAYXVVWLXG	RG17	VTVVLWSAYXVVWLIGSE	VE17	5	5	[1at9, 1brr, 1s52, 1r84, 1r2n, 1pxr, 1ap9, 4hwl, 3han, 3hap, 3utv, 1tn0, 3har, 3utx, 1xji, 3has, 3uty]
RNXTVVLWSAYXVVWLXG	RG17	FKVLRNVTVVLWSAYXXV	FV17	5	5	[1e0p, 1pxs, 1pxr, 4hwl, 1qkp, 1qko, 1s54, 1s53, 3hao, 3haq, 3har, 2wjl, 3has, 1c3w, 2ntu, 1kme, 2ntw, 1s52, 1s51, 1py6, 2i20, 1vjm, 1tn5, 1x0k, 1tn0, 3utx, 3uty]
RNXTVVLWSAYXVVWLXG	RG17	NIETLLFMVLDVSAKVGF	NF17	5	6	[1brr, 1s52, 1r84, 1r2n, 4hyx, 4hwl, 1qkp, 3han, 3hap, 3utv, 3haq, 3utw, 3har, 3utx, 1xji, 3has, 3uty]
RNXTVVLWSAYXVVWLXG	RG17	TVXLWSAYXVVWLIGSEG	TG17	5	5	[1brr, 1s52, 1r84, 1r2n, 1pxr, 1ap9, 4hwl, 3han, 3hap, 3utv, 1tn0, 3har, 3utx, 1xji, 3has, 3uty]
RXXTVXLWAIYPFIWLXG	RG17	FGMGAVAFXGLVYYLVGP	FP17	5	4	[4gyc, 3qap, 3qdc, 2ksy, 1jgj]
RXXTVXLWAIYPFIWLXG	RG17	MGAVAFXGLVYYLVGPMT	MT17	5	4	[4gyc, 3qap, 3qdc, 2ksy, 1jgj]
RXXTVXLWAIYPFIWLXG	RG17	GMGAVAFXGLVYYLVGPM	GM17	5	4	[4gyc, 3qap, 3qdc, 2ksy, 1jgj]
RXXTVXLWAIYPFIWLXG	RG17	RYALFGMGAVAFXGLVYY	RY17	5	4	[3qap, 3qdc, 2ksy, 1jgj]
RXXTVXLWAIYPFIWLXG	RG17	IVYLDLVTKVGFGFIALD	ID17	5	6	[4gyc, 3qap, 3qdc, 2ksy, 1jgj]
RNXTVVLWSAYXVVWLXG	RG17	MVLDVXAKVGFGLILLRS	MS17	5	6	[1brx, 1c3w, 1at9, 1bm1, 1q5i, 1e0p, 2ntu, 1kme, 1pxs, 2i20, 1pxr, 1vjm, 1tn5, 1qko, 1s54, 1s53, 1x0k, 3hao, 1tn0]
RNXTVVLWSAYXVVWLXG	RG17	STAAMLYILYVLFFGFTS	SS17	5	4	[1qkp, 1s52, 3utv]
RNXTVVLWSAYXVVWLXG	RG17	VLDVSAKVGFGLILLRSR	VR17	5	6	[1brx]
RXXTVXLWAIYPFIWLXG	RG17	VDVALIVYLDLVTKVGFG	VG17	5	6	[3qap, 3qdc, 2ksy, 1jgj]
RNXTVVLWSAYXVVWLXG	RG17	DQGTILAXVGADGIMIGT	DT17	5	3	[1kme, 1r84, 1r2n, 4hyx, 1qkp, 1s54, 1s53, 3han, 3utv, 3haq, 1tn0, 3utw, 1xji, 3has, 3uty]
RXXTVXLWAIYPFIWLXG	RG17	DVALIVYLDLVTKVGFXF	DF17	5	6	[4gyc, 3qap, 3qdc, 2ksy, 1jgj]
RNXTVVLWSAYXVVWLXG	RG17	QGTILAXVGADGIMIGTG	QG17	5	3	[1kme, 1r84, 1r2n, 4hyx, 1qkp, 1s54, 1s53, 3han, 3utv, 3haq, 1tn0, 3utw, 1xji, 3has, 3uty]
RYLWYICGVCAFLIILWG	RG17	GFLMSTQIVVITSGLIAD	GD17	4	3	[1xio, 2m3g, 4tl3]
RNXTVVLWSAYXVVWLXG	RG17	QTLLFMVLDVSAKVGFGL	QL17	5	6	[1f50, 1f4z]
RNXTVVLWSAYXVVWLXG	RG17	DTLLFMVLDVSAKVGFGL	DL17	5	6	[2wjk]
RNXTVVLWSAYXVVWLXG	RG17	YRFVWWAISTAAMLYILY	YY17	5	4	[1ap9]
RNXTVVLWSAYXVVWLXG	RG17	PLNIETLLFMVLDVSAKV	PV17	5	6	[1r84, 1r2n, 3utv]
RNXTVVLWSAYXVVWLXG	RG17	VPLNIETLLFMVLDVSAK	VK17	5	6	[1r84, 1r2n]
IXTLXXXIAFTXXLSMLL	IL17	LALGTALMGLGXLYFLVK	LK17	1	0	[1s8l, 1at9, 1s8j, 1e0p, 1r84, 1r2n, 1pxs, 1ap9, 1pxr, 4hwl, 1s54, 1s53, 1o0a, 3han, 1kg9, 3hao, 1kg8, 3hap, 1bhb, 3haq, 2wjk, 3har, 2wjl, 3has, 1q5j, 1q5i, 1f50, 3nsb, 1tn5, 1tn0, 4fpd, 1brx, 1brr, 1fbk, 1ucq, 4hyx, 1f4z, 3vi0, 1qkp, 1qko, 1p8h, 4md2, 4md1, 3ns0, 1c3w, 1bm1, 2ntu, 1kme, 2ntw, 1s52, 1s51, 1py6, 4ov0, 2i20, 1vjm, 3mbv, 1x0k, 1xji]
IXTLXXXIAFTXXLSMLL	IL17	WLALGTALMGLGXLYFXV	WV17	1	0	[1s8l, 1at9, 1s8j, 1e0p, 1r84, 1r2n, 1pxs, 1ap9, 1pxr, 4hwl, 1s54, 1s53, 1o0a, 3han, 1kg9, 3hao, 1kg8, 3hap, 1bhb, 3haq, 2wjk, 3har, 2wjl, 3has, 1q5j, 2zzl, 1q5i, 1f50, 3nsb, 1tn5, 1tn0, 4fpd, 1brx, 1brr, 1fbk, 1ucq, 4hyx, 1f4z, 1ixf, 3vi0, 1qkp, 1qko, 1p8h, 4md2, 4md1, 3ns0, 1c3w, 1bm1, 2ntu, 1kme, 2ntw, 1s52, 1s51, 1py6, 4ov0, 1iw9, 2i20, 1vjm, 3mbv, 1x0k, 1xji]
IWLALGTALMGLGXLYFL	IL17	ALGTALMXLGXLYFLVKG	AG17	0	0	[1s8l, 1at9, 1s8j, 1r2n, 1r84, 1pxs, 1pxr, 1ap9, 4hwl, 1s53, 1o0a, 3han, 3hao, 1kg9, 1bhb, 1kg8, 3hap, 3haq, 2wjk, 3har, 2wjl, 3has, 1q5j, 1q5i, 1f50, 3nsb, 1tn5, 1tn0, 3utw, 3utx, 3uty, 4fpd, 1brx, 1fbk, 1ucq, 4hyx, 1f4z, 1qkp, 1qko, 1p8h, 4md2, 4md1, 3ns0, 1c3w, 1bm1, 2ntu, 1kme, 2ntw, 1py6, 4ov0, 2i20, 1vjm, 3mbv, 1x0k, 1xji]
IXTLXXXIAFTXXLSMLL	IL17	ALGTALMXLGXLYFLVKG	AG17	1	0	[1s8l, 1at9, 1s8j, 1e0p, 1r84, 1r2n, 1pxs, 1ap9, 1pxr, 4hwl, 1s54, 1s53, 1o0a, 3han, 1kg9, 3hao, 1kg8, 3hap, 1bhb, 3haq, 2wjk, 3har, 2wjl, 3has, 1q5j, 1q5i, 1f50, 3nsb, 1tn5, 1tn0, 4fpd, 1brx, 1fbk, 1ucq, 4hyx, 1f4z, 1qkp, 1qko, 1brd, 1p8h, 4md2, 4md1, 3ns0, 1c3w, 1bm1, 2ntu, 1kme, 2ntw, 1s51, 1py6, 4ov0, 2i20, 1vjm, 3mbv, 1x0k, 1xji]
IWLALGTALMGLGXLYFL	IL17	LGTALMGLGXLYFLVKGM	LM17	0	0	[1brx, 1s8l, 1at9, 1fbk, 1r2n, 1r84, 1ucq, 4hyx, 1f4z, 1pxs, 1pxr, 1qko, 1s53, 1o0a, 1p8h, 3han, 3hao, 1kg8, 3hap, 3haq, 2wjk, 3har, 4md2, 2wjl, 3has, 4md1, 1c3w, 1q5j, 1bm1, 1q5i, 2ntu, 1kme, 1f50, 2ntw, 1py6, 4ov0, 2i20, 1vjm, 1tn5, 3mbv, 1x0k, 1tn0, 3utw, 3utx, 1xji, 3uty, 4fpd]
IXTLXXXIAFTXXLSMLL	IL17	LGTALMGLGXLYFLVKGM	LM17	1	0	[1brx, 1s8l, 1at9, 1e0p, 1fbk, 1r84, 1r2n, 1ucq, 4hyx, 1f4z, 1pxs, 1pxr, 1qko, 1brd, 1s54, 1s53, 1o0a, 1p8h, 3han, 3hao, 1kg8, 3hap, 3haq, 2wjk, 3har, 4md2, 2wjl, 3has, 4md1, 1c3w, 1q5j, 1bm1, 1q5i, 2ntu, 1kme, 1f50, 2ntw, 1s51, 1py6, 4ov0, 2i20, 1vjm, 1tn5, 3mbv, 1x0k, 1tn0, 1xji, 4fpd]
IWLALGTALMGLGXLYFL	IL17	TALMGLGXLXFLVKGMGV	TV17	0	0	[1vjm, 1tn5, 1bm1, 1q5i, 1s53, 1tn0, 2i20]
IXTLXXXIAFTXXLSMLL	IL17	TALMGLGXLXFLVKGMGV	TV17	1	0	[1vjm, 1tn5, 1bm1, 1q5i, 1s54, 1s53, 2i20, 1tn0]
IXTLXXXIAFTXXLSMLL	IL17	TILAXVGADGIMIGTGLV	TV17	1	3	[1brx, 1s8l, 1at9, 1s8j, 1e0p, 1r84, 1r2n, 4hyx, 1f4z, 4hwl, 1qkp, 1qko, 1s54, 1o0a, 1p8h, 3hao, 1kg8, 3haq, 2wjk, 3har, 4md2, 2wjl, 3has, 4md1, 1c3w, 1bm1, 1q5i, 2ntu, 1kme, 1f50, 2ntw, 1s52, 1s51, 1py6, 4ov0, 2i20, 1vjm, 1tn5, 3mbv, 1x0k, 1xji, 4fpd]
IXTLXXXIAFTXXLSMLL	IL17	GTXXMGXGXLYFLVKGMG	GG17	1	0	[1brx, 1at9, 1e0p, 1pxs, 1pxr, 1qko, 1brd, 1s54, 1s53, 3hao, 3haq, 3har, 2wjl, 1c3w, 1bm1, 1q5i, 2ntu, 1kme, 1s51, 1py6, 2i20, 1vjm, 1tn5, 1x0k, 1tn0]
IWLALGTALMGLGXLYFL	IL17	GTXXMGXGXLYFLVKGMG	GG17	0	0	[1brx, 1c3w, 1at9, 1bm1, 1q5i, 2ntu, 1kme, 1py6, 1pxs, 2i20, 1pxr, 1vjm, 1tn5, 1qko, 1s53, 1x0k, 3hao, 3haq, 1tn0, 3utw, 3har, 2wjl]
IXTLXXXIAFTXXLSMLL	IL17	ADWLFTTPLLLLDLALLV	AV17	1	2	[1brx]
ICGVCAFLIILWGIWNPL	IL17	TLXGXLMSTQIVVITSGL	TL17	4	3	[2m3g]
IXTLXXXIAFTXXLSMLL	IL17	LAXVGADGIMIGTGLVGA	LA17	1	3	[1at9, 1e0p, 1r84, 1r2n, 1ap9, 4hwl, 1s54, 1o0a, 1kg9, 3hao, 1kg8, 3haq, 2wjk, 3har, 2wjl, 3has, 1q5j, 1q5i, 1f50, 3nsb, 1tn5, 4fpd, 1brx, 1brr, 1fbk, 1ucq, 4hyx, 1f4z, 3vi0, 1qkp, 1qko, 1p8h, 4md2, 4md1, 3ns0, 1c3w, 1bm1, 2ntu, 1kme, 2ntw, 1s52, 1s51, 1py6, 4ov0, 2i20, 1vjm, 3mbv, 1x0k, 1xji]
IXTLXXXIAFTXXLSMLL	IL17	AXYAXWLFTTXLLXLXLA	AA17	1	2	[1s8l, 1at9, 1e0p, 1s8j, 1r84, 1r2n, 1pxs, 1pxr, 4hwl, 1s54, 1s53, 1o0a, 3han, 3hao, 1kg8, 3hap, 3haq, 2wjk, 3har, 2wjl, 3has, 1q5j, 1q5i, 1f50, 1tn5, 1tn0, 4fpd, 1brx, 1fbk, 4hyx, 1f4z, 1qkp, 1qko, 1p8h, 4md2, 4md1, 1c3w, 1bm1, 2ntu, 1kme, 2ntw, 1s52, 1s51, 1py6, 4ov0, 2i20, 1vjm, 3mbv, 1x0k, 1xji]
IXTLXXXIAFTXXLSMLL	IL17	AXVGADGIMIGXGLVGAL	AL17	1	3	[1at9, 1e0p, 1r84, 1r2n, 1ap9, 4hwl, 1s54, 1o0a, 1kg9, 3hao, 1kg8, 2wjk, 3har, 2wjl, 3has, 1q5j, 2zzl, 1q5i, 1f50, 3nsb, 1tn5, 4fpd, 1brx, 1brr, 1fbk, 1ucq, 1f4z, 1ixf, 3vi0, 1qkp, 1qko, 1p8h, 4md2, 4md1, 3ns0, 1c3w, 1bm1, 2ntu, 1kme, 2ntw, 1s52, 1s51, 1py6, 4ov0, 1iw9, 2i20, 1vjm, 3mbv, 1x0k, 1xji]
IWLALGTALMGLGXLYFL	IL17	AIXTLXXXIAFTXXLSML	AL17	0	1	[1s8l, 1at9, 1s8j, 1r2n, 1r84, 1pxs, 1pxr, 1ap9, 4hwl, 1s54, 1s53, 1o0a, 3han, 3hao, 1kg9, 1bhb, 1kg8, 3hap, 3haq, 2wjk, 3har, 2wjl, 3has, 1q5j, 1q5i, 1f50, 3nsb, 1tn5, 1tn0, 4fpd, 1brx, 1brr, 1fbk, 1ucq, 4hyx, 1f4z, 3vi0, 1qkp, 1qko, 1p8h, 4md2, 4md1, 3ns0, 1c3w, 1bm1, 2ntu, 1kme, 2ntw, 1s52, 1s51, 1py6, 4ov0, 2i20, 1vjm, 3mbv, 1x0k, 1xji]
IXTLXXXIAFTXXLSMLL	IL17	RYXXWLXTTPLLXXXLXL	RL17	1	2	[3hao]
IXTLXXXIAFTXXLSMLL	IL17	RYAXWLXTTPLLXXXLXL	RL17	1	2	[1brx, 1s8l, 1at9, 1s8j, 1e0p, 1r84, 1r2n, 4hyx, 1f4z, 1pxs, 1pxr, 1qkp, 1qko, 1brd, 1s54, 1s53, 3han, 3hap, 3haq, 2wjk, 3har, 2wjl, 3has, 1c3w, 1bm1, 1q5i, 2ntu, 1kme, 2ntw, 1s52, 1s51, 1py6, 2i20, 1vjm, 1tn5, 1x0k, 1tn0, 1xji]
ICGVCAFLIILWGIWNPL	IL17	LMSTQIVVITSGLIAXLS	LS17	4	3	[2m3g]
ICGVCAFLIILWGIWNPL	IL17	IGFLMSTQIVVITSGLXA	IA17	4	3	[2m3g]
IXTLXXXIAFTXXLSMLL	IL17	WXXYXXWLFTTXLXXXXL	WL17	1	2	[1q5j, 1fbk, 3hao, 2i20, 4fpd]
IXTLXXXIAFTXXLSMLL	IL17	WXXYAXWLFTTXLXXXXL	WL17	1	2	[1s8l, 1at9, 1s8j, 1e0p, 1r84, 1r2n, 1pxs, 1ap9, 1pxr, 4hwl, 1s54, 1s53, 1o0a, 3han, 1kg9, 1kg8, 3hap, 3haq, 2wjk, 3har, 2wjl, 3has, 1q5i, 1f50, 3nsb, 1tn5, 1tn0, 1brx, 1brr, 1ucq, 4hyx, 1f4z, 1qkp, 1qko, 1p8h, 4md2, 4md1, 3ns0, 1c3w, 2ntu, 1kme, 2ntw, 1s52, 1s51, 1py6, 4ov0, 1vjm, 3mbv, 1x0k, 1xji]
IXTLXXXIAFTXXLSMLL	IL17	LNIETLLXMVLDVSAKVG	LG17	1	6	[1r84, 1r2n]
IWLALGTALMGLGXLYFL	IL17	LNIETLLXMVLDVSAKVG	LG17	0	6	[1r2n, 1r84, 3utv]
IWLALGTALMGLGXLYFL	IL17	LXXAIAFTMXLSXXLGYG	LG17	0	1	[1at9, 1kme, 1brr, 1s52, 1r2n, 1r84, 4hwl, 1qkp, 3han, 2brd, 3hap, 3har, 3utx, 1xji, 3uty, 3has]
IWLALGTALMGLGXLYFL	IL17	KFYAIXTLVXXIAFTXXL	KL17	0	1	[1c3w, 1q5i, 2ntu, 1kme, 2ntw, 1s51, 1py6, 1f4z, 1pxs, 2i20, 1pxr, 1vjm, 1qko, 1s54, 1s53, 1x0k, 3hao, 1bhb, 1tn0, 3haq, 2wjk, 2wjl]
IXTLXXXIAFTXXLSMLL	IL17	YXARYADWLFTTPLXLLD	YD17	1	2	[1q5i, 1kme, 1brr, 1s52, 1r84, 1r2n, 1pxs, 1pxr, 4hwl, 1tn5, 1qkp, 1p8h, 1x0k, 3han, 3hap, 1tn0, 3har, 1xji, 3has]
IWLALGTALMGLGXLYFL	IL17	FYAIXTLXXXIAFTXXLS	FS17	0	1	[1brx, 1s8l, 1s8j, 1r2n, 1r84, 4hyx, 1f4z, 1pxs, 1pxr, 1qkp, 1qko, 1s54, 1s53, 1o0a, 3han, 3hao, 1bhb, 1kg8, 3hap, 3haq, 2wjk, 3har, 2wjl, 3has, 1c3w, 1bm1, 1q5i, 2ntu, 1kme, 2ntw, 1s51, 1py6, 4ov0, 2i20, 1vjm, 1tn5, 1x0k, 1tn0, 1xji, 4fpd]
ICGVCAFLIILWGIWNPL	IL17	FLMSTQIVVITSGLIADL	FL17	4	3	[2m3g]
IWLALGTALMGLGXLYFL	IL17	YAIXXLXXXIAFTXXLXM	YM17	0	1	[1s8l, 1at9, 1s8j, 1r2n, 1r84, 1pxs, 1pxr, 4hwl, 1s54, 1s53, 1o0a, 3han, 3hao, 1bhb, 1kg8, 3hap, 3haq, 2wjk, 3har, 2wjl, 3has, 1q5j, 1q5i, 1f50, 1tn5, 1tn0, 4fpd, 1brx, 1fbk, 1ucq, 4hyx, 1f4z, 1qkp, 1qko, 1p8h, 4md2, 4md1, 1c3w, 1bm1, 2ntu, 1kme, 2ntw, 1s52, 1s51, 1py6, 4ov0, 2i20, 1vjm, 3mbv, 1x0k, 1xji]
IWLALGTALMGLGXLYFL	IL17	TLXXAIAFTMXLSMLLGY	TY17	0	1	[1at9, 1kme, 1brr, 1s52, 1r2n, 1r84, 4hwl, 1qkp, 3han, 3hap, 3har, 3utx, 1xji, 3has, 3uty]
IWLALGTALMGLGXLYFL	IL17	PAIAFTMXLSMLLGYGLT	PT17	0	1	[4hwl, 1at9, 1s52]
IWLALGTALMGLGXLYFL	IL17	TXLXPAIAFTMXLSMLLG	TG17	0	1	[1brx, 1at9, 1bm1, 1kme, 1brr, 1s52, 1r2n, 1r84, 4hwl, 1qkp, 3han, 1bhb, 3hap, 3har, 1xji, 3has]
IWLALGTALMGLGXLYFL	IL17	NIETLLFMVLDVSAKVGF	NF17	0	6	[1brr, 1s52, 1r2n, 1r84, 4hyx, 4hwl, 1qkp, 3han, 3hap, 3utv, 3haq, 3utw, 3har, 3utx, 1xji, 3has, 3uty]
IXTLXXXIAFTXXLSMLL	IL17	NIETLLFMVLDVSAKVGF	NF17	1	6	[1brr, 1s52, 1r84, 1r2n, 4hyx, 4hwl, 1qkp, 3han, 3hap, 3haq, 3har, 1xji, 3has]
IXTLXXXIAFTXXLSMLL	IL17	YAXWLXTTPLXXXXLXLL	YL17	1	2	[1brx, 1c3w, 1s8l, 1bm1, 1e0p, 1q5i, 2ntu, 1kme, 2i20, 1pxs, 1pxr, 1vjm, 1tn5, 1qkp, 1qko, 1brd, 1s54, 1s53, 1x0k, 1tn0, 2wjl, 3has]
IWLALGTALMGLGXLYFL	IL17	KKFYAIXTLVPAIAFTMY	KY17	0	1	[2ntu, 1s54, 1s53, 1bhb]
IXTLXXXIAFTXXLSMLL	IL17	LVGADGIMIGTGLVGALT	LT17	1	3	[1brx, 1at9, 1bm1, 1q5i, 1brr, 1s52, 1fbk, 1ucq, 1iw9, 4hwl, 1ixf, 3vi0, 1p8h, 1x0k, 3har]
IXTLXXXIAFTXXLSMLL	IL17	MVLDVXAKVGFGLILLRS	MS17	1	6	[1brx, 1c3w, 1at9, 1bm1, 1e0p, 1q5i, 2ntu, 1kme, 2i20, 1pxs, 1pxr, 1vjm, 1tn5, 1qko, 1s54, 1s53, 1x0k, 3hao, 1tn0]
IWLALGTALMGLGXLYFL	IL17	MVLDVXAKVGFGLILLRS	MS17	0	6	[1brx, 1c3w, 1at9, 1bm1, 1q5i, 2ntu, 1kme, 1pxs, 2i20, 1pxr, 1vjm, 1tn5, 1qko, 1s54, 1s53, 1x0k, 3hao, 1tn0]
IWLALGTALMGLGXLYFL	IL17	VLDVSAKVGFGLILLRSR	VR17	0	6	[1brx]
IXTLXXXIAFTXXLSMLL	IL17	VLDVSAKVGFGLILLRSR	VR17	1	6	[1brx]
IWLALGTALMGLGXLYFL	IL17	PFYAITTLVPAIAFTMYL	PL17	0	1	[1tn5]
ICGVCAFLIILWGIWNPL	IL17	VTYFTVLWIGYPIVWIIG	VG17	4	5	[2m3g]
IXTLXXXIAFTXXLSMLL	IL17	DQGTILAXVGADGIMIGT	DT17	1	3	[1s8l, 1qkp, 1s8j, 1q5i, 1kme, 1s54, 1r84, 1r2n, 4hyx, 3haq, 1xji, 3has]
IXTLXXXIAFTXXLSMLL	IL17	QGTILAXVGADGIMIGTG	QG17	1	3	[1s8l, 1qkp, 1s8j, 1q5i, 1kme, 1s54, 1r84, 1r2n, 4hyx, 3haq, 1xji, 3has]
ICGVCAFLIILWGIWNPL	IL17	GFLMSTQIVVITSGLIAD	GD17	4	3	[2m3g]
IWLALGTALMGLGXLYFL	IL17	QTLLFMVLDVSAKVGFGL	QL17	0	6	[1f50, 1f4z]
IXTLXXXIAFTXXLSMLL	IL17	QTLLFMVLDVSAKVGFGL	QL17	1	6	[1f50, 1f4z]
IWLALGTALMGLGXLYFL	IL17	DTLLFMVLDVSAKVGFGL	DL17	0	6	[2wjk]
IXTLXXXIAFTXXLSMLL	IL17	DTLLFMVLDVSAKVGFGL	DL17	1	6	[2wjk]
IXTLXXXIAFTXXLSMLL	IL17	EWIWLALGTALMGLGXLY	EY17	1	0	[4hwl, 1s52, 1r84, 1r2n]
IWLALGTALMGLGXLYFL	IL17	PLNIETLLFMVLDVSAKV	PV17	0	6	[1r2n, 1r84, 3utv]
IXTLXXXIAFTXXLSMLL	IL17	PLNIETLLFMVLDVSAKV	PV17	1	6	[1r84, 1r2n]
IXTLXXXIAFTXXLSMLL	IL17	YWARYADWLFTTPLLLLG	YG17	1	2	[1fbk]
ICGVCAFLIILWGIWNPL	IL17	DKLVTYFTVLWIGYPIVW	DW17	4	5	[2m3g]
ICGVCAFLIILWGIWNPL	IL17	KLVTYFTVLWIGYPIVWI	KI17	4	5	[2m3g]
IXTLXXXIAFTXXLSMLL	IL17	VGADGIMIGTGLVGALTK	VK17	1	3	[1at9]
IWLALGTALMGLGXLYFL	IL17	VPLNIETLLFMVLDVSAK	VK17	0	6	[1r2n, 1r84]
IXTLXXXIAFTXXLSMLL	IL17	VPLNIETLLFMVLDVSAK	VK17	1	6	[1r84, 1r2n]
WLALGTALMGLGXLYFXV	WV17	ALGTALMXLGXLYFLVKG	AG17	0	0	[1s8l, 1at9, 1e0p, 1s8j, 1r2n, 1r84, 1pxs, 1jv7, 1jv6, 1pxr, 1ap9, 4hwl, 1s53, 1o0a, 3han, 3hao, 1kg9, 1bhb, 1kg8, 3hap, 3haq, 2wjk, 3har, 2wjl, 3has, 1q5j, 1q5i, 1f50, 3nsb, 1tn5, 1tn0, 3utw, 3utx, 3uty, 4fpd, 1brx, 1fbk, 1ucq, 4hyx, 1f4z, 1qkp, 1qko, 1p8h, 4md2, 4md1, 3ns0, 1c3w, 1bm1, 2ntu, 1kme, 2ntw, 1py6, 4ov0, 2i20, 1vjm, 3mbv, 1x0i, 1x0k, 1xji]
WLALGTALMGLGXLYFXV	WV17	LGTALMGLGXLYFLVKGM	LM17	0	0	[1s8l, 1at9, 1e0p, 1r2n, 1r84, 1pxs, 1jv7, 1jv6, 1pxr, 1s53, 1o0a, 3han, 3hao, 1kg8, 3hap, 3haq, 2wjk, 3har, 2wjl, 3has, 1q5j, 1q5i, 1f50, 1tn5, 1tn0, 3utw, 3utx, 3uty, 4fpd, 1brx, 1fbk, 1ucq, 4hyx, 1f4z, 1qko, 1p8h, 4md2, 4md1, 1c3w, 1bm1, 2ntu, 1kme, 2ntw, 1py6, 4ov0, 2i20, 1vjm, 3mbv, 1x0i, 1x0k, 1xji]
WLALGTALMGLGXLYFXV	WV17	TALMGLGXLXFLVKGMGV	TV17	0	0	[1vjm, 1tn5, 1bm1, 1q5i, 1s53, 1tn0, 2i20]
WLALGTALMGLGXLYFXV	WV17	GTXXMGXGXLYFLVKGMG	GG17	0	0	[1brx, 1c3w, 1at9, 1bm1, 1e0p, 1q5i, 2ntu, 1kme, 1py6, 1pxs, 2i20, 1pxr, 1vjm, 1tn5, 1qko, 1s53, 1x0k, 3hao, 3haq, 1tn0, 3utw, 3har, 2wjl]
WYAISCACFIVVLYILLV	WV17	TAITFDIAMCVTGLAAAL	TL17	4	3	[3vvk, 3qbl, 3qbg, 3qbi, 3qbk]
WYAISCACFIVVLYILLV	WV17	TXLFTAITFDIAMCVTGL	TL17	4	3	[3vvk, 3qbl, 3qbg, 3qbi, 3qbk]
WYAISCACFIVVLYILLV	WV17	LFTXITFDIXMCVTGLXA	LA17	4	3	[3vvk, 3qbl, 3qbg, 3qbi, 3qbk]
WLALGTALMGLGXLYFXV	WV17	AIXTLXXXIAFTXXLSML	AL17	0	1	[1m0k, 1s8l, 1at9, 1e0p, 1s8j, 1r2n, 1r84, 1pxs, 1jv7, 1pxr, 1jv6, 1ap9, 4hwl, 1s54, 1s53, 1o0a, 3han, 3hao, 1kg9, 1bhb, 1kg8, 3hap, 3haq, 2wjk, 3har, 2wjl, 3has, 1q5j, 1q5i, 1f50, 3nsb, 1tn5, 1tn0, 4fpd, 1brx, 1brr, 1p8i, 1fbk, 1ucq, 4hyx, 1f4z, 3vi0, 1qkp, 1qko, 1p8h, 4md2, 4md1, 3ns0, 1c3w, 1bm1, 2ntu, 1kme, 2ntw, 1s52, 1s51, 1py6, 4ov0, 2i20, 1vjm, 3mbv, 1x0i, 1x0k, 1xji]
WYAISCACFIVVLYILLV	WV17	KLFTAITFDIAMCVTGLA	KA17	4	3	[3vvk, 3qbl, 3qbg, 3qbi, 3qbk]
WYAISCACFIVVLYILLV	WV17	FTXITFXIXMCVTGLAAA	FA17	4	3	[3vvk, 3qbl, 3qbg, 3qbi, 3qbk]
WLALGTALMGLGXLYFXV	WV17	LNIETLLXMVLDVSAKVG	LG17	0	6	[1r2n, 1r84, 3utv]
WLALGTALMGLGXLYFXV	WV17	LXXAIAFTMXLSXXLGYG	LG17	0	1	[1at9, 1kme, 1brr, 1s52, 1r2n, 1r84, 4hwl, 1qkp, 3han, 2brd, 3hap, 3har, 3utx, 1xji, 3uty, 3has]
WLALGTALMGLGXLYFXV	WV17	KFYAIXTLVXXIAFTXXL	KL17	0	1	[1c3w, 1e0p, 1q5i, 2ntu, 1kme, 2ntw, 1s51, 1py6, 1f4z, 1pxs, 2i20, 1pxr, 1vjm, 1qko, 1s54, 1s53, 1x0i, 1x0k, 3hao, 1bhb, 1tn0, 3haq, 2wjk, 2wjl]
WLALGTALMGLGXLYFXV	WV17	FYAIXTLXXXIAFTXXLS	FS17	0	1	[1brx, 1s8l, 1e0p, 1s8j, 1r2n, 1r84, 4hyx, 1f4z, 1pxs, 1jv7, 1pxr, 1jv6, 1qkp, 1qko, 1s54, 1s53, 1o0a, 3han, 3hao, 1bhb, 1kg8, 3hap, 3haq, 2wjk, 3har, 2wjl, 3has, 1c3w, 1bm1, 1q5i, 2ntu, 1kme, 2ntw, 1s51, 1py6, 4ov0, 2i20, 1vjm, 1tn5, 1x0i, 1x0k, 1tn0, 1xji, 4fpd]
WLALGTALMGLGXLYFXV	WV17	YAIXXLXXXIAFTXXLXM	YM17	0	1	[1s8l, 1at9, 1e0p, 1s8j, 1r2n, 1r84, 1pxs, 1jv7, 1pxr, 1jv6, 4hwl, 1s54, 1s53, 1o0a, 3han, 3hao, 1bhb, 1kg8, 3hap, 3haq, 2wjk, 3har, 2wjl, 3has, 1q5j, 1q5i, 1f50, 1tn5, 1tn0, 4fpd, 1brx, 1fbk, 1ucq, 4hyx, 1f4z, 1qkp, 1qko, 1p8h, 4md2, 4md1, 1c3w, 1bm1, 2ntu, 1kme, 2ntw, 1s52, 1s51, 1py6, 4ov0, 2i20, 1vjm, 3mbv, 1x0i, 1x0k, 1xji]
WLALGTALMGLGXLYFXV	WV17	TLXXAIAFTMXLSMLLGY	TY17	0	1	[1at9, 1kme, 1brr, 1s52, 1r2n, 1r84, 4hwl, 1qkp, 3han, 3hap, 3har, 3utx, 1xji, 3has, 3uty]
WLALGTALMGLGXLYFXV	WV17	PAIAFTMXLSMLLGYGLT	PT17	0	1	[4hwl, 1at9, 1s52]
WLALGTALMGLGXLYFXV	WV17	TXLXPAIAFTMXLSMLLG	TG17	0	1	[1brx, 1at9, 1bm1, 1kme, 1brr, 1s52, 1r2n, 1r84, 4hwl, 1qkp, 3han, 1bhb, 3hap, 3har, 1xji, 3has]
WLGIGTLLMLIGTFYFXV	WV17	TXLVPGIASAAYLSMFFG	TG17	0	1	[1uaz]
WYAISCACFIVVLYILLV	WV17	FSTLKLLTVVMWLGYPXV	FV17	4	5	[3vvk, 3qbl, 3qbg, 3qbi, 3qbk]
WLALGTALMGLGXLYFXV	WV17	NIETLLFMVLDVSAKVGF	NF17	0	6	[1brr, 1s52, 1r2n, 1r84, 4hyx, 4hwl, 1qkp, 3han, 3hap, 3utv, 3haq, 3utw, 3har, 3utx, 1xji, 3has, 3uty]
WLGIGTLLMLIGTFYFXV	WV17	ETLXFMVLDVTAKVGFGF	EF17	0	6	[1uaz]
WLALGTALMGLGXLYFXV	WV17	KKFYAIXTLVPAIAFTMY	KY17	0	1	[2ntu, 1s54, 1s53, 1bhb]
WYAISCACFIVVLYILLV	WV17	STLKLLTVVMWLGYPIVW	SW17	4	5	[3vvk, 3qbl, 3qbg, 3qbi, 3qbk]
WYAISCACFIVVLYILLV	WV17	TLKLLTVVMWLGYPIVWA	TA17	4	5	[3vvk, 3qbl, 3qbg, 3qbi, 3qbk]
WYAISCACFIVVLYILLV	WV17	KLLTVVMWLGYPIVWALG	KG17	4	5	[3vvk, 3qbl, 3qbg, 3qbi, 3qbk]
WLALGTALMGLGXLYFXV	WV17	MVLDVXAKVGFGLILLRS	MS17	0	6	[1brx, 1c3w, 1at9, 1bm1, 1e0p, 1q5i, 2ntu, 1kme, 1pxs, 2i20, 1pxr, 1vjm, 1tn5, 1qko, 1s54, 1s53, 1x0k, 3hao, 1tn0]
WLALGTALMGLGXLYFXV	WV17	VLDVSAKVGFGLILLRSR	VR17	0	6	[1brx]
WLALGTALMGLGXLYFXV	WV17	PFYAITTLVPAIAFTMYL	PL17	0	1	[1tn5]
WLALGTALMGLGXLYFXV	WV17	QTLLFMVLDVSAKVGFGL	QL17	0	6	[1f50, 1f4z]
WLALGTALMGLGXLYFXV	WV17	DTLLFMVLDVSAKVGFGL	DL17	0	6	[2wjk]
WLALGTALMGLGXLYFXV	WV17	PLNIETLLFMVLDVSAKV	PV17	0	6	[1r2n, 1r84, 3utv]
WLALGTALMGLGXLYFXV	WV17	VPLNIETLLFMVLDVSAK	VK17	0	6	[1r2n, 1r84]
WYAISCACFIVVLYILLV	WV17	AITFDIAMCVTGLAAALT	AT17	4	3	[3qbl]
LALGTALMGLGXLYFLVK	LK17	ALGTALMXLGXLYFLVKG	AG17	0	0	[1s8l, 1at9, 1e0p, 1s8j, 1r2n, 1r84, 1pxs, 1jv7, 1jv6, 1pxr, 1ap9, 4hwl, 1s53, 1o0a, 3han, 3hao, 1kg9, 1bhb, 1kg8, 3hap, 3haq, 1bha, 2wjk, 3har, 2wjl, 3has, 1q5j, 1q5i, 1f50, 3nsb, 1tn5, 1tn0, 3utw, 3utx, 3uty, 4fpd, 1brx, 1fbk, 1ucq, 4hyx, 1f4z, 1qkp, 1qko, 1p8h, 1mgy, 4md2, 4md1, 3ns0, 1c3w, 1bm1, 2ntu, 1kme, 2ntw, 1py6, 4ov0, 2i20, 1vjm, 3mbv, 1x0i, 1x0k, 1xji]
LALGTALMGLGXLYFLVK	LK17	TALMGLGXLXFLVKGMGV	TV17	0	0	[1vjm, 1tn5, 1bm1, 1q5i, 1s53, 1tn0, 2i20]
LALGTALMGLGXLYFLVK	LK17	LGTALMGLGXLYFLVKGM	LM17	0	0	[1s8l, 1at9, 1e0p, 1r2n, 1r84, 1pxs, 1jv7, 1jv6, 1pxr, 1s53, 1o0a, 3han, 3hao, 1kg8, 3hap, 3haq, 1bha, 2wjk, 3har, 2wjl, 3has, 1q5j, 1q5i, 1f50, 1tn5, 1tn0, 3utw, 3utx, 3uty, 4fpd, 1brx, 1fbk, 1ucq, 4hyx, 1f4z, 1qko, 1p8h, 4md2, 4md1, 1c3w, 1bm1, 2ntu, 1kme, 2ntw, 1py6, 4ov0, 2i20, 1vjm, 3mbv, 1x0i, 1x0k, 1xji]
LALGTALMGLGXLYFLVK	LK17	GTXXMGXGXLYFLVKGMG	GG17	0	0	[1brx, 1c3w, 1at9, 1bm1, 1e0p, 1q5i, 2ntu, 1kme, 1py6, 1pxs, 2i20, 1pxr, 1vjm, 1tn5, 1qko, 1s53, 1x0k, 3hao, 3haq, 1bha, 1tn0, 3utw, 3har, 2wjl]
LALGTALMGLGXLYFLVK	LK17	AIXTLXXXIAFTXXLSML	AL17	0	1	[1m0k, 1s8l, 1at9, 1e0p, 1s8j, 1r2n, 1r84, 1pxs, 1jv7, 1pxr, 1jv6, 1ap9, 4hwl, 1s54, 1s53, 1o0a, 3han, 3hao, 1kg9, 1bhb, 1kg8, 3hap, 3haq, 1bha, 2wjk, 3har, 2wjl, 3has, 1q5j, 1q5i, 1f50, 3nsb, 1tn5, 1tn0, 4fpd, 1brx, 1brr, 1p8i, 1fbk, 1ucq, 4hyx, 1f4z, 3vi0, 1qkp, 1qko, 1p8h, 4md2, 4md1, 3ns0, 1c3w, 1bm1, 2ntu, 1kme, 2ntw, 1s52, 1s51, 1py6, 4ov0, 2i20, 1vjm, 3mbv, 1x0i, 1x0k, 1xji]
LALGTALMGLGXLYFLVK	LK17	LNIETLLXMVLDVSAKVG	LG17	0	6	[1r2n, 1r84]
LALGTALMGLGXLYFLVK	LK17	LXXAIAFTMXLSXXLGYG	LG17	0	1	[1at9, 1kme, 1brr, 1s52, 1r2n, 1r84, 4hwl, 1qkp, 3han, 3hap, 3har, 3utx, 1xji, 3uty, 3has]
LALGTALMGLGXLYFLVK	LK17	KFYAIXTLVXXIAFTXXL	KL17	0	1	[1c3w, 1e0p, 1q5i, 2ntu, 1kme, 2ntw, 1s51, 1py6, 1f4z, 1pxs, 2i20, 1pxr, 1vjm, 1qko, 1s54, 1s53, 1x0i, 1x0k, 3hao, 1bhb, 1tn0, 3haq, 2wjk, 2wjl]
LALGTALMGLGXLYFLVK	LK17	FYAIXTLXXXIAFTXXLS	FS17	0	1	[1brx, 1s8l, 1e0p, 1s8j, 1r2n, 1r84, 4hyx, 1f4z, 1pxs, 1jv7, 1pxr, 1jv6, 1qkp, 1qko, 1s54, 1s53, 1o0a, 1mgy, 3han, 3hao, 1bhb, 1kg8, 3hap, 3haq, 1bha, 2wjk, 3har, 2wjl, 3has, 1c3w, 1bm1, 1q5i, 2ntu, 1kme, 2ntw, 1s51, 1py6, 4ov0, 2i20, 1vjm, 1tn5, 1x0i, 1x0k, 1tn0, 1xji, 4fpd]
LALGTALMGLGXLYFLVK	LK17	TLXXAIAFTMXLSMLLGY	TY17	0	1	[1at9, 1kme, 1brr, 1s52, 1r2n, 1r84, 4hwl, 1qkp, 3han, 3hap, 3har, 3utx, 1xji, 3has, 3uty]
LALGTALMGLGXLYFLVK	LK17	YAIXXLXXXIAFTXXLXM	YM17	0	1	[1s8l, 1at9, 1e0p, 1s8j, 1r2n, 1r84, 1pxs, 1jv7, 1pxr, 1jv6, 4hwl, 1s54, 1s53, 1o0a, 3han, 3hao, 1bhb, 1kg8, 3hap, 3haq, 1bha, 2wjk, 3har, 2wjl, 3has, 1q5j, 1q5i, 1f50, 1tn5, 1tn0, 4fpd, 1brx, 1fbk, 1ucq, 4hyx, 1f4z, 1qkp, 1qko, 1p8h, 1mgy, 4md2, 4md1, 1c3w, 1bm1, 2ntu, 1kme, 2ntw, 1s52, 1s51, 1py6, 4ov0, 2i20, 1vjm, 3mbv, 1x0i, 1x0k, 1xji]
LALGTALMGLGXLYFLVK	LK17	PAIAFTMXLSMLLGYGLT	PT17	0	1	[4hwl, 1at9, 1s52]
LALGTALMGLGXLYFLVK	LK17	TXLXPAIAFTMXLSMLLG	TG17	0	1	[1brx, 1at9, 1bm1, 1kme, 1brr, 1s52, 1r2n, 1r84, 4hwl, 1qkp, 3han, 1bhb, 3hap, 3har, 1xji, 3has]
LALGTALMGLGXLYFLVK	LK17	NIETLLFMVLDVSAKVGF	NF17	0	6	[1brr, 1s52, 1r2n, 1r84, 4hyx, 4hwl, 1qkp, 3han, 3hap, 3haq, 3utw, 3har, 3utx, 1xji, 3has, 3uty]
LALGTALMGLGXLYFLVK	LK17	KKFYAIXTLVPAIAFTMY	KY17	0	1	[2ntu, 1s54, 1s53, 1bhb]
LALGTALMGLGXLYFLVK	LK17	MVLDVXAKVGFGLILLRS	MS17	0	6	[1brx, 1c3w, 1at9, 1bm1, 1e0p, 1q5i, 2ntu, 1kme, 1pxs, 2i20, 1pxr, 1vjm, 1tn5, 1qko, 1s54, 1s53, 1x0k, 3hao, 1tn0]
LALGTALMGLGXLYFLVK	LK17	VLDVSAKVGFGLILLRSR	VR17	0	6	[1brx]
LALGTALMGLGXLYFLVK	LK17	PFYAITTLVPAIAFTMYL	PL17	0	1	[1tn5]
LALGTALMGLGXLYFLVK	LK17	QTLLFMVLDVSAKVGFGL	QL17	0	6	[1f50, 1f4z]
LALGTALMGLGXLYFLVK	LK17	DTLLFMVLDVSAKVGFGL	DL17	0	6	[2wjk]
LALGTALMGLGXLYFLVK	LK17	PLNIETLLFMVLDVSAKV	PV17	0	6	[1r2n, 1r84]
LALGTALMGLGXLYFLVK	LK17	VPLNIETLLFMVLDVSAK	VK17	0	6	[1r2n, 1r84]
ALGTALMXLGXLYFLVKG	AG17	LGTALMGLGXLYFLVKGM	LM17	0	0	[1s8l, 1at9, 1e0p, 1r2n, 1r84, 1pxs, 1jv7, 1jv6, 1pxr, 1s53, 1o0a, 3han, 3hao, 1kg8, 3hap, 3haq, 1bha, 2wjk, 3har, 2wjl, 3has, 1q5j, 1q5i, 1f50, 1tn5, 1tn0, 3utw, 3utx, 3uty, 4fpd, 1brx, 1fbk, 1ucq, 4hyx, 1f4z, 1qko, 1brd, 1p8h, 4md2, 4md1, 1c3w, 1bm1, 2ntu, 1kme, 2ntw, 1py6, 4ov0, 2i20, 1vjm, 3mbv, 1x0i, 1x0k, 1xji]
ALGTALMXLGXLYFLVKG	AG17	TALMGLGXLXFLVKGMGV	TV17	0	0	[1vjm, 1tn5, 1bm1, 1q5i, 1s53, 1tn0, 2i20]
ALGTALMXLGXLYFLVKG	AG17	GTXXMGXGXLYFLVKGMG	GG17	0	0	[1brx, 1at9, 1e0p, 1pxs, 1pxr, 1qko, 1brd, 1s53, 3hao, 3haq, 1bha, 3har, 2wjl, 1c3w, 1bm1, 1q5i, 2ntu, 1kme, 1py6, 2i20, 1vjm, 1tn5, 1x0k, 1tn0, 3utw]
ALGTALMXLGXLYFLVKG	AG17	AIXTLXXXIAFTXXLSML	AL17	0	1	[1s8l, 1at9, 1e0p, 1s8j, 1r2n, 1r84, 1pxs, 1jv7, 1pxr, 1jv6, 1ap9, 4hwl, 1s54, 1s53, 1o0a, 3han, 3hao, 1kg9, 1bhb, 1kg8, 3hap, 3haq, 1bha, 2wjk, 3har, 2wjl, 3has, 1q5j, 1q5i, 1f50, 3nsb, 1tn5, 1tn0, 4fpd, 1brx, 1fbk, 1ucq, 4hyx, 1f4z, 1qkp, 1qko, 1brd, 1p8h, 4md2, 4md1, 3ns0, 1c3w, 1bm1, 2ntu, 1kme, 2ntw, 1s51, 1py6, 4ov0, 2i20, 1vjm, 3mbv, 1x0i, 1x0k, 1xji]
AAKLGFLAXLMIVLGYPG	AG17	RYXDWLLTVPLLTVELVL	RL17	3	2	[3ddl]
AAKLGFLAXLMIVLGYPG	AG17	LWXFLSTIPFVWILYILF	LF17	3	4	[3ddl]
ALGTALMXLGXLYFLVKG	AG17	LXXAIAFTMXLSXXLGYG	LG17	0	1	[1at9, 1kme, 1r2n, 1r84, 4hwl, 1qkp, 3han, 3hap, 3har, 3utx, 1xji, 3uty, 3has]
ALGTALMXLGXLYFLVKG	AG17	LNIETLLXMVLDVSAKVG	LG17	0	6	[1r2n, 1r84]
ALGTALMXLGXLYFLVKG	AG17	KFYAIXTLVXXIAFTXXL	KL17	0	1	[1c3w, 1e0p, 1q5i, 2ntu, 1kme, 2ntw, 1s51, 1py6, 1f4z, 1pxs, 2i20, 1pxr, 1vjm, 1qko, 1s54, 1s53, 1x0i, 1x0k, 3hao, 1bhb, 1tn0, 3haq, 2wjk, 2wjl]
ALGTALMXLGXLYFLVKG	AG17	FYAIXTLXXXIAFTXXLS	FS17	0	1	[1brx, 1s8l, 1e0p, 1s8j, 1r2n, 1r84, 4hyx, 1f4z, 1pxs, 1jv7, 1pxr, 1jv6, 1qkp, 1qko, 1s54, 1s53, 1o0a, 1mgy, 3han, 3hao, 1bhb, 1kg8, 3hap, 3haq, 1bha, 2wjk, 3har, 2wjl, 3has, 1c3w, 1bm1, 1q5i, 2ntu, 1kme, 2ntw, 1s51, 1py6, 4ov0, 2i20, 1vjm, 1tn5, 1x0i, 1x0k, 1tn0, 1xji, 4fpd]
AAKLGFLAXLMIVLGYPG	AG17	YVDWLLTVPLLTVELVLV	YV17	3	2	[3ddl]
AAKLGFLAXLMIVLGYPG	AG17	YRYVDWLLTVPLLTVELV	YV17	3	2	[3ddl]
ALGTALMXLGXLYFLVKG	AG17	TLXXAIAFTMXLSMLLGY	TY17	0	1	[1at9, 1kme, 1r2n, 1r84, 4hwl, 1qkp, 3han, 3hap, 3har, 3utx, 1xji, 3has, 3uty]
AAKLGFLAXLMIVLGYPG	AG17	TRGLWGFLSTIPFVWILY	TY17	3	4	[3ddl]
ALGTALMXLGXLYFLVKG	AG17	YAIXXLXXXIAFTXXLXM	YM17	0	1	[1s8l, 1at9, 1e0p, 1s8j, 1r2n, 1r84, 1pxs, 1jv7, 1pxr, 1jv6, 4hwl, 1s54, 1s53, 1o0a, 3han, 3hao, 1bhb, 1kg8, 3hap, 3haq, 1bha, 2wjk, 3har, 2wjl, 3has, 1q5j, 1q5i, 1f50, 1tn5, 1tn0, 4fpd, 1brx, 1fbk, 1ucq, 4hyx, 1f4z, 1qkp, 1qko, 1p8h, 1mgy, 4md2, 4md1, 1c3w, 1bm1, 2ntu, 1kme, 2ntw, 1s51, 1py6, 4ov0, 2i20, 1vjm, 3mbv, 1x0i, 1x0k, 1xji]
ALGTALMXLGXLYFLVKG	AG17	PAIAFTMXLSMLLGYGLT	PT17	0	1	[4hwl, 1at9]
ALGTALMXLGXLYFLVKG	AG17	TXLXPAIAFTMXLSMLLG	TG17	0	1	[1brx, 1at9, 1bm1, 1kme, 1r2n, 1r84, 4hwl, 1qkp, 3han, 1bhb, 3hap, 3har, 1xji, 3has]
ALGTALMXLGXLYFLVKG	AG17	NIETLLFMVLDVSAKVGF	NF17	0	6	[1r2n, 1r84, 4hyx, 4hwl, 1qkp, 3han, 3hap, 3haq, 3utw, 3har, 3utx, 1xji, 3has, 3uty]
ALGTALMXLGXLYFLVKG	AG17	KKFYAIXTLVPAIAFTMY	KY17	0	1	[2ntu, 1s54, 1s53, 1bhb]
ALGTALMXLGXLYFLVKG	AG17	MVLDVXAKVGFGLILLRS	MS17	0	6	[1brx, 1c3w, 1at9, 1bm1, 1e0p, 1q5i, 2ntu, 1kme, 1pxs, 2i20, 1pxr, 1vjm, 1tn5, 1qko, 1s54, 1s53, 1x0k, 3hao, 1tn0]
AAKLGFLAXLMIVLGYPG	AG17	WGFLSTIPFVWILYILFT	WT17	3	4	[3ddl]
ALGTALMXLGXLYFLVKG	AG17	PFYAITTLVPAIAFTMYL	PL17	0	1	[1tn5]
AAKLGFLAXLMIVLGYPG	AG17	RGLWGFLSTIPFVWILYI	RI17	3	4	[3ddl]
ALGTALMXLGXLYFLVKG	AG17	VLDVSAKVGFGLILLRSR	VR17	0	6	[1brx]
ALGTALMXLGXLYFLVKG	AG17	QTLLFMVLDVSAKVGFGL	QL17	0	6	[1f50, 1f4z]
ALGTALMXLGXLYFLVKG	AG17	DTLLFMVLDVSAKVGFGL	DL17	0	6	[2wjk]
ALGTALMXLGXLYFLVKG	AG17	EWIWLALGTALMGLGXLY	EY17	0	0	[4hwl, 1r2n, 1r84]
ALGTALMXLGXLYFLVKG	AG17	PLNIETLLFMVLDVSAKV	PV17	0	6	[1r2n, 1r84]
AAKLGFLAXLMIVLGYPG	AG17	VDWLLTVPLLTVELVLVM	VM17	3	2	[3ddl]
ALGTALMXLGXLYFLVKG	AG17	VPLNIETLLFMVLDVSAK	VK17	0	6	[1r2n, 1r84]
AAKLGFLAXLMIVLGYPG	AG17	FGTRGLWGFLSTIPFVWI	FI17	3	4	[3ddl]
AAKLGFLAXLMIVLGYPG	AG17	GFLSTIPFVWILYILFTQ	GQ17	3	4	[3ddl]
LYINIALAGLSILLFVXM	LM17	SWAYSALDIVAKYIFAFL	SL17	0	6	[3qbl, 3vvk, 3abw, 3qbg, 3qbi, 3qbk]
LGTALMGLGXLYFLVKGM	LM17	TALMGLGXLXFLVKGMGV	TV17	0	0	[1vjm, 1tn5, 1bm1, 1q5i, 1s53, 1tn0, 2i20]
LGTALMGLGXLYFLVKGM	LM17	GTXXMGXGXLYFLVKGMG	GG17	0	0	[1brx, 1at9, 1e0p, 1pxs, 1pxr, 1qko, 1brd, 1s53, 3hao, 3haq, 1bha, 3har, 2wjl, 1c3w, 1bm1, 1q5i, 2ntu, 1kme, 1py6, 2i20, 1vjm, 1tn5, 1x0k, 1tn0, 3utw]
LYINIALAGLSILLFVXM	LM17	AYSXLDIVAKYIFAFXLL	AL17	0	6	[3qbl, 3vvk, 3abw, 3qbg, 3qbi, 3qbk]
LWVNVALAGIAILVFXXM	LM17	AYSXLDVFAKYXFAXXLL	AL17	0	6	[1e12, 2jaf]
LYINIALAGLSILLFVXM	LM17	AXSTILVPVVSIASYTGL	AL17	0	1	[3qbl, 3vvk, 3qbg, 3qbi, 3qbk]
LGTALMGLGXLYFLVKGM	LM17	AIXTLXXXIAFTXXLSML	AL17	0	1	[1s8l, 1at9, 1e0p, 1r2n, 1r84, 1pxs, 1jv7, 1pxr, 1jv6, 1s54, 1s53, 1o0a, 3han, 3hao, 1kg8, 3hap, 3haq, 1bha, 2wjk, 3har, 2wjl, 3has, 1q5j, 1q5i, 1f50, 1tn5, 1tn0, 4fpd, 1brx, 1fbk, 1ucq, 4hyx, 1f4z, 1qko, 1brd, 1p8h, 4md2, 4md1, 1c3w, 1bm1, 2ntu, 1kme, 2ntw, 1s51, 1py6, 4ov0, 2i20, 1vjm, 3mbv, 1x0i, 1x0k, 1xji]
LWVNVALAGIAILVFXXM	LM17	ATSWAYSVLDVFAKYVFA	AA17	0	6	[1e12]
LGTALMGLGXLYFLVKGM	LM17	LXXAIAFTMXLSXXLGYG	LG17	0	1	[1at9, 1kme, 3han, 1r2n, 1r84, 3hap, 3har, 3utx, 1xji, 3uty, 3has]
LGTALMGLGXLYFLVKGM	LM17	LNIETLLXMVLDVSAKVG	LG17	0	6	[1r2n, 1r84]
LWVNVALAGIAILVFXXM	LM17	WAYSXLDVFAKYVFAFXL	WL17	0	6	[1e12, 2jaf]
LYINIALAGLSILLFVXM	LM17	WAYSXLDIVAKYIFAFXL	WL17	0	6	[3qbl, 3vvk, 3abw, 3qbg, 3qbi, 3qbk]
LGTALMGLGXLYFLVKGM	LM17	KFYAIXTLVXXIAFTXXL	KL17	0	1	[1c3w, 1e0p, 1q5i, 2ntu, 1kme, 2ntw, 1s51, 1py6, 1f4z, 1pxs, 2i20, 1pxr, 1vjm, 1qko, 1s54, 1s53, 1x0i, 1x0k, 3hao, 1tn0, 3haq, 2wjk, 2wjl]
LGTALMGLGXLYFLVKGM	LM17	FYAIXTLXXXIAFTXXLS	FS17	0	1	[1brx, 1s8l, 1e0p, 1r2n, 1r84, 4hyx, 1f4z, 1pxs, 1jv7, 1pxr, 1jv6, 1qko, 1s54, 1s53, 1o0a, 3han, 3hao, 1kg8, 3hap, 3haq, 1bha, 2wjk, 3har, 2wjl, 3has, 1c3w, 1bm1, 1q5i, 2ntu, 1kme, 2ntw, 1s51, 1py6, 4ov0, 2i20, 1vjm, 1tn5, 1x0i, 1x0k, 1tn0, 1xji, 4fpd]
LYINIALAGLSILLFVXM	LM17	VSTILVPVVSIASYTGLA	VA17	0	1	[3qbl, 3vvk, 3abw, 3qbg, 3qbi, 3qbk]
LYINIALAGLSILLFVXM	LM17	TSWAYSXLDIVAKYXFAF	TF17	0	6	[3qbl, 3vvk, 3abw, 3qbg, 3qbi, 3qbk]
LWVNVALAGIAILVFXXM	LM17	TSWAYSXLDVFAKYXFAF	TF17	0	6	[1e12]
LGTALMGLGXLYFLVKGM	LM17	YAIXXLXXXIAFTXXLXM	YM17	0	1	[1s8l, 1at9, 1e0p, 1r2n, 1r84, 1pxs, 1jv7, 1pxr, 1jv6, 1s54, 1s53, 1o0a, 3han, 3hao, 1kg8, 3hap, 3haq, 1bha, 2wjk, 3har, 2wjl, 3has, 1q5j, 1q5i, 1f50, 1tn5, 1tn0, 4fpd, 1brx, 1fbk, 1ucq, 4hyx, 1f4z, 1qko, 1p8h, 4md2, 4md1, 1c3w, 1bm1, 2ntu, 1kme, 2ntw, 1s51, 1py6, 4ov0, 2i20, 1vjm, 3mbv, 1x0i, 1x0k, 1xji]
LGTALMGLGXLYFLVKGM	LM17	PAIAFTMXLSMLLGYGLT	PT17	0	1	[1at9]
LGTALMGLGXLYFLVKGM	LM17	TLXXAIAFTMXLSMLLGY	TY17	0	1	[1at9, 1kme, 1r2n, 1r84, 3han, 3hap, 3har, 3utx, 1xji, 3has, 3uty]
LYINIALAGLSILLFVXM	LM17	SALDIVAKYIFAFLLLNY	SY17	0	6	[3qbl, 3vvk, 3qbg, 3qbi, 3qbk]
LGTALMGLGXLYFLVKGM	LM17	TXLXPAIAFTMXLSMLLG	TG17	0	1	[1brx, 1at9, 1bm1, 1kme, 3han, 1r2n, 1r84, 3hap, 3har, 1xji, 3has]
LGTALMGLGXLYFLVKGM	LM17	NIETLLFMVLDVSAKVGF	NF17	0	6	[1r2n, 1r84, 3han, 4hyx, 3hap, 3haq, 3utw, 3har, 3utx, 1xji, 3has, 3uty]
LGTALMGLGXLYFLVKGM	LM17	KKFYAIXTLVPAIAFTMY	KY17	0	1	[2ntu, 1s54, 1s53]
LWVNVALAGIAILVFXXM	LM17	YSVLDVFAKYVFAFILLR	YR17	0	6	[2jaf]
LYINIALAGLSILLFVXM	LM17	LIAVSTILVPVVSIASYT	LT17	0	1	[3qbl, 3vvk, 3qbg, 3qbi, 3qbk]
LYINIALAGLSILLFVXM	LM17	LDIVAKYIFAFLLLNYLT	LT17	0	6	[3qbl, 3vvk, 3qbg, 3qbi, 3qbk]
LGTALMGLGXLYFLVKGM	LM17	MVLDVXAKVGFGLILLRS	MS17	0	6	[1brx, 1c3w, 1at9, 1bm1, 1e0p, 1q5i, 2ntu, 1kme, 1pxs, 2i20, 1pxr, 1vjm, 1tn5, 1qko, 1s54, 1s53, 1x0k, 3hao, 1tn0]
LYINIALAGLSILLFVXM	LM17	STILVPVVSIASYTGLAS	SS17	0	1	[3qbl, 3vvk, 3abw, 3qbg, 3qbi, 3qbk]
LGTALMGLGXLYFLVKGM	LM17	PFYAITTLVPAIAFTMYL	PL17	0	1	[1tn5]
LGTALMGLGXLYFLVKGM	LM17	VLDVSAKVGFGLILLRSR	VR17	0	6	[1brx]
LGTALMGLGXLYFLVKGM	LM17	QTLLFMVLDVSAKVGFGL	QL17	0	6	[1f50, 1f4z]
LGTALMGLGXLYFLVKGM	LM17	DTLLFMVLDVSAKVGFGL	DL17	0	6	[2wjk]
LGTALMGLGXLYFLVKGM	LM17	EWIWLALGTALMGLGXLY	EY17	0	0	[1r2n, 1r84]
LGTALMGLGXLYFLVKGM	LM17	PLNIETLLFMVLDVSAKV	PV17	0	6	[1r2n, 1r84]
LWVNVALAGIAILVFXXM	LM17	SWAYSVLDVFAKYVFAFI	SI17	0	6	[1e12, 2jaf]
LWVNVALAGIAILVFXXM	LM17	ATLMIPLVSISSYLXLLS	AS17	0	1	[1e12]
LGTALMGLGXLYFLVKGM	LM17	VPLNIETLLFMVLDVSAK	VK17	0	6	[1r2n, 1r84]
GISGIAAVAYXVMALGVG	GG17	VALIVYLDLVTKVGFGFI	VI17	1	6	[3qap, 3qdc, 2ksy, 1jgj]
GLIILLGINLGLVAATLG	GG17	VALIVYLDLVTKVGFGFI	VI17	1	6	[4gyc]
GRYLTWALSTPMILLALG	GG17	SWAYSALDIVAKYIFAFL	SL17	2	6	[3qbl, 3vvk, 3qbg, 3qbi, 3qbk]
GTXXMGXGXLYFLVKGMG	GG17	TALMGLGXLXFLVKGMGV	TV17	0	0	[1vjm, 1bm1, 1tn5, 1q5i, 1s53, 2i20, 1tn0]
GIGTXLMLIGTFYFIARG	GG17	TLAFMVLDVTAKVGFGFV	TV17	0	6	[2z55, 1vgo]
GTXLMLIGTFYFIARGWG	GG17	TLAFMVLDVTAKVGFGFV	TV17	0	6	[1vgo]
GTXXMGXGXLYFLVKGMG	GG17	ADWLFTTPLLLLDLALLV	AV17	0	2	[1brx]
GRYLTWALSTPMILLALG	GG17	TXLFTAITFDIAMCVTGL	TL17	2	3	[3qbl, 3vvk, 3qbg, 3qbi, 3qbk]
GRYLTWALSTPMILLALG	GG17	TAITFDIAMCVTGLAAAL	TL17	2	3	[3qbl, 3vvk, 3qbg, 3qbi, 3qbk]
GISGIAAVAYXVMALGVG	GG17	LGAIGMLVGTLAFAWAGR	LR17	1	0	[3qap, 3qdc, 2ksy, 1jgj]
GISGIAAVAYXVMALGVG	GG17	LFWLGAIGMLVGTLAFAW	LW17	1	0	[3qap, 3qdc, 2ksy, 1jgj]
GISGIAAVAYXVMALGVG	GG17	WLGAIGMLVGTLAFAWAG	WG17	1	0	[3qap, 3qdc, 2ksy, 1jgj]
GISGIAAVAYXVMALGVG	GG17	LTTLFWLGAIGMLVGXLA	LA17	1	0	[1jgj]
GRYLTWALSTPMILLALG	GG17	LFTXIAADIXMCVTGLXA	LA17	2	3	[2jaf]
GRYLTWALSTPMILLALG	GG17	LFTXITFDIXMCVTGLXA	LA17	2	3	[3qbl, 3vvk, 3qbg, 3qbi, 3qbk]
GLIILLGINLGLVAATLG	GG17	ALIVYLDLVTKVGFGFIA	AA17	1	6	[4gyc]
GTXXMGXGXLYFLVKGMG	GG17	AXYAXWLFTTXLLXLXLA	AA17	0	2	[1brx, 1c3w, 1at9, 1bm1, 1e0p, 1q5i, 2ntu, 1kme, 1py6, 1pxs, 1pxr, 1vjm, 1tn5, 1qko, 1s53, 1x0k, 3haq, 1tn0, 3utw, 3har, 2wjl]
GISGIAAVAYXVMALGVG	GG17	ALIVYLDLVTKVGFGFIA	AA17	1	6	[3qap, 3qdc, 2ksy, 1jgj]
GTXLMLIGTFYFIARGWG	GG17	AFMVLDVTAXVGFGFXLL	AL17	0	6	[1vgo]
GIGTXLMLIGTFYFIARG	GG17	AFMVLDVTAXVGFGFXLL	AL17	0	6	[2z55, 1vgo]
GTXXMGXGXLYFLVKGMG	GG17	AIXTLXXXIAFTXXLSML	AL17	0	1	[1brx, 1at9, 1e0p, 1pxs, 1pxr, 1qko, 1brd, 1s54, 1s53, 3hao, 3haq, 1bha, 3har, 2wjl, 1c3w, 1bm1, 1q5i, 2ntu, 1kme, 1s51, 1py6, 2i20, 1vjm, 1tn5, 1x0k, 1tn0]
GISGIAAVAYXVMALGVG	GG17	APRYIXWILTTPLIVYFL	AL17	1	2	[3qap, 3qdc]
GRYLTWALSTPMILLALG	GG17	AYSXLDIVAKYIFAFXLL	AL17	2	6	[3qbl, 3vvk, 3qbg, 3qbi, 3qbk]
GRYLTWALSTPMILLALG	GG17	AXSTILVPVVSIASYTGL	AL17	2	1	[3qbl, 3vvk, 3qbg, 3qbi, 3qbk]
GTXLMLIGTFYFIARGWG	GG17	AITILVPGIASAAYLAMF	AF17	0	1	[1vgo]
GIGTXLMLIGTFYFIARG	GG17	AITILVPGIASAAYLAMF	AF17	0	1	[2z55, 1vgo]
GRYLTWALSTPMILLALG	GG17	KLFTAITFDIAMCVTGLA	KA17	2	3	[3qbl, 3vvk, 3qbg, 3qbi, 3qbk]
GISGIAAVAYXVMALGVG	GG17	RYXXWILTTPLIVYXLGL	RL17	1	2	[3qap, 3qdc, 2ksy, 1jgj]
GLIILLGINLGLVAATLG	GG17	RLRXLTVXLWAIYPFIWL	RL17	1	5	[4gyc]
GTXXMGXGXLYFLVKGMG	GG17	RYAXWLXTTPLLXXXLXL	RL17	0	2	[1brx, 1c3w, 1at9, 1bm1, 1e0p, 1q5i, 2ntu, 1kme, 1py6, 1pxs, 1pxr, 1vjm, 1tn5, 1qko, 1brd, 1s53, 1x0k, 3haq, 1tn0, 3utw, 3har, 2wjl]
GLIILLGINLGLVAATLG	GG17	VRLRNLTVXLWAIYPFIW	VW17	1	5	[4gyc]
GRYLTWALSTPMILLALG	GG17	SLFTVIAADIGMCVTGLA	SA17	2	3	[2jaf]
GISGIAAVAYXVMALGVG	GG17	FWLGAIGMLVGTLAXAWA	FA17	1	0	[3qap, 3qdc, 2ksy, 1jgj]
GRYLTWALSTPMILLALG	GG17	FTXITFXIXMCVTGLAAA	FA17	2	3	[3qbl, 3vvk, 3qbg, 3qbi, 3qbk]
GISGIAAVAYXVMALGVG	GG17	IDWILTTPLIVYFLGLXA	IA17	1	2	[3qdc]
GRYLTWALSTPMILLALG	GG17	WAYSXLDIVAKYIFAFXL	WL17	2	6	[3qbl, 3vvk, 3qbg, 3qbi, 3qbk]
GTXXMGXGXLYFLVKGMG	GG17	WXXYAXWLFTTXLXXXXL	WL17	0	2	[1brx, 1c3w, 1at9, 1e0p, 1q5i, 2ntu, 1kme, 1py6, 1pxs, 1pxr, 1vjm, 1tn5, 1qko, 1s53, 1x0k, 3haq, 1tn0, 3utw, 3har, 2wjl]
GTXXMGXGXLYFLVKGMG	GG17	LXXAIAFTMXLSXXLGYG	LG17	0	1	[1at9, 1kme, 3har]
GTXXMGXGXLYFLVKGMG	GG17	KFYAIXTLVXXIAFTXXL	KL17	0	1	[1c3w, 1e0p, 1q5i, 2ntu, 1kme, 1s51, 1py6, 1pxs, 2i20, 1pxr, 1vjm, 1qko, 1s54, 1s53, 1x0k, 3hao, 1tn0, 3haq, 2wjl]
GTXXMGXGXLYFLVKGMG	GG17	YXARYADWLFTTPLXLLD	YD17	0	2	[1tn5, 1q5i, 1kme, 1x0k, 1pxs, 1tn0, 1pxr, 3har]
GTXXMGXGXLYFLVKGMG	GG17	FYAIXTLXXXIAFTXXLS	FS17	0	1	[1brx, 1c3w, 1bm1, 1e0p, 1q5i, 2ntu, 1kme, 1s51, 1py6, 1pxs, 2i20, 1pxr, 1vjm, 1tn5, 1qko, 1s54, 1s53, 1x0k, 3hao, 1tn0, 3haq, 1bha, 3har, 2wjl]
GRYLTWALSTPMILLALG	GG17	VSTILVPVVSIASYTGLA	VA17	2	1	[3qbl, 3vvk, 3qbg, 3qbi, 3qbk]
GLIILLGINLGLVAATLG	GG17	VYLDLVTXVGFGFIALDA	VA17	1	6	[4gyc]
GISGIAAVAYXVMALGVG	GG17	VYLDLVTXVGFGFIALDA	VA17	1	6	[3qap, 3qdc, 1jgj]
GRYLTWALSTPMILLALG	GG17	TSWAYSXLDIVAKYXFAF	TF17	2	6	[3qbl, 3vvk, 3qbg, 3qbi, 3qbk]
GISGIAAVAYXVMALGVG	GG17	TTLFWLGAIGMLVGTLAF	TF17	1	0	[3qap, 3qdc, 2ksy, 1jgj]
GIGTXLMLIGTFYFIARG	GG17	YAITXLVPGIASAAYXXM	YM17	0	1	[2z55, 1vgo]
GTXXMGXGXLYFLVKGMG	GG17	YAIXXLXXXIAFTXXLXM	YM17	0	1	[1brx, 1at9, 1e0p, 1pxs, 1pxr, 1qko, 1s54, 1s53, 3hao, 3haq, 1bha, 3har, 2wjl, 1c3w, 1bm1, 1q5i, 2ntu, 1kme, 1s51, 1py6, 2i20, 1vjm, 1tn5, 1x0k, 1tn0]
GTXLMLIGTFYFIARGWG	GG17	YAITXLVPGIASAAYXXM	YM17	0	1	[1vgo]
GTXXMGXGXLYFLVKGMG	GG17	TLXXAIAFTMXLSMLLGY	TY17	0	1	[1at9, 1kme, 3har]
GTXXMGXGXLYFLVKGMG	GG17	PAIAFTMXLSMLLGYGLT	PT17	0	1	[1at9]
GRYLTWALSTPMILLALG	GG17	SALDIVAKYIFAFLLLNY	SY17	2	6	[3qbl, 3vvk, 3qbg, 3qbi, 3qbk]
GIGTXLMLIGTFYFIARG	GG17	YYAITILVPGIASAAYLA	YA17	0	1	[1vgo]
GTXLMLIGTFYFIARGWG	GG17	YYAITILVPGIASAAYLA	YA17	0	1	[1vgo]
GTXXMGXGXLYFLVKGMG	GG17	TXLXPAIAFTMXLSMLLG	TG17	0	1	[1brx, 1at9, 1bm1, 1kme, 3har]
GTXXMGXGXLYFLVKGMG	GG17	YAXWLXTTPLXXXXLXLL	YL17	0	2	[1brx, 1c3w, 1bm1, 1e0p, 1q5i, 2ntu, 1kme, 1pxs, 1pxr, 1vjm, 1tn5, 1qko, 1brd, 1s53, 1x0k, 1tn0, 2wjl]
GISGIAAVAYXVMALGVG	GG17	YXXWILTTPLIVXXLXLL	YL17	1	2	[3qdc, 1jgj]
GTXXMGXGXLYFLVKGMG	GG17	NIETLLFMVLDVSAKVGF	NF17	0	6	[3haq, 3utw, 3har]
GIGTXLMLIGTFYFIARG	GG17	ETLXFMVLDVTAKVGFGF	EF17	0	6	[2z55, 1vgo]
GTXLMLIGTFYFIARGWG	GG17	ETLXFMVLDVTAKVGFGF	EF17	0	6	[1vgo]
GTXLMLIGTFYFIARGWG	GG17	ITILVPGIASAAYLAMFF	IF17	0	1	[1vgo]
GIGTXLMLIGTFYFIARG	GG17	ITILVPGIASAAYLAMFF	IF17	0	1	[2z55, 1vgo]
GTXXMGXGXLYFLVKGMG	GG17	KKFYAIXTLVPAIAFTMY	KY17	0	1	[2ntu, 1s54, 1s53]
GISGIAAVAYXVMALGVG	GG17	TLFWLGAIGMLVGTLAFA	TA17	1	0	[3qap, 3qdc, 2ksy, 1jgj]
GISGIAAVAYXVMALGVG	GG17	PRYIXWILTTPLIVYFLG	PG17	1	2	[3qap, 3qdc, 2ksy, 1jgj]
GRYLTWALSTPMILLALG	GG17	LIAVSTILVPVVSIASYT	LT17	2	1	[3qbl, 3vvk, 3qbg, 3qbi, 3qbk]
GTXLMLIGTFYFIARGWG	GG17	MVLDVXAKVGFGFVLLRS	MS17	0	6	[1vgo]
GIGTXLMLIGTFYFIARG	GG17	MVLDVXAKVGFGFVLLRS	MS17	0	6	[1vgo]
GTXXMGXGXLYFLVKGMG	GG17	MVLDVXAKVGFGLILLRS	MS17	0	6	[1brx, 1c3w, 1at9, 1bm1, 1e0p, 1q5i, 2ntu, 1kme, 1pxs, 2i20, 1pxr, 1vjm, 1tn5, 1qko, 1s54, 1s53, 1x0k, 3hao, 1tn0]
GLIILLGINLGLVAATLG	GG17	IVYLDLVTKVGFGFIALD	ID17	1	6	[4gyc]
GISGIAAVAYXVMALGVG	GG17	IVYLDLVTKVGFGFIALD	ID17	1	6	[3qap, 3qdc, 2ksy, 1jgj]
GRYLTWALSTPMILLALG	GG17	STILVPVVSIASYTGLAS	SS17	2	1	[3qbl, 3vvk, 3qbg, 3qbi, 3qbk]
GTXXMGXGXLYFLVKGMG	GG17	PFYAITTLVPAIAFTMYL	PL17	0	1	[1tn5]
GTXXMGXGXLYFLVKGMG	GG17	VLDVSAKVGFGLILLRSR	VR17	0	6	[1brx]
GISGIAAVAYXVMALGVG	GG17	VDVALIVYLDLVTKVGFG	VG17	1	6	[3qap, 3qdc, 2ksy, 1jgj]
GLIILLGINLGLVAATLG	GG17	DVALIVYLDLVTKVGFXF	DF17	1	6	[4gyc]
GISGIAAVAYXVMALGVG	GG17	DVALIVYLDLVTKVGFXF	DF17	1	6	[3qap, 3qdc, 2ksy, 1jgj]
GLIILLGINLGLVAATLG	GG17	YVRLRNLTVXLWXIYPFI	YI17	1	5	[4gyc]
GISGIAAVAYXVMALGVG	GG17	FXPRYIDWILTTPLIVYF	FF17	1	2	[3qap, 3qdc, 2ksy, 1jgj]
GRYLTWALSTPMILLALG	GG17	AITFDIAMCVTGLAAALT	AT17	2	3	[3qbl]
TILAXVGADGIMIGTGLV	TV17	ADWLFTTPLLLLDLALLV	AV17	3	2	[1brx]
TILAXVGADGIMIGTGLV	TV17	VWWXISTAAMLYXLYXXF	VF17	3	4	[1at9, 1e0p, 1r2n, 1r84, 1pxs, 1pxr, 4hwl, 1s54, 1s53, 1o0a, 3han, 3hao, 1kg8, 3hap, 3haq, 2wjk, 3har, 3has, 2wjl, 1q5i, 1f50, 1tn5, 3utv, 1tn0, 3utw, 3utx, 4fpd, 3uty, 1brx, 4hyx, 1f4z, 1qkp, 1qko, 1p8h, 4md2, 4md1, 1c3w, 1bm1, 2ntu, 1kme, 2ntw, 1s52, 1s51, 1py6, 4ov0, 2i20, 1vjm, 3mbv, 1x0k, 1xji]
TLAFMVLDVTAKVGFGFV	TV17	WLGIGTLLMLIGTFYFIA	WA17	6	0	[2z55, 1vgo, 2ei4]
TLAFMVLDVTAKVGFGFV	TV17	LGIGTLLMLIGTFYFIAR	LR17	6	0	[2z55, 1vgo, 2ei4]
TILAXVGADGIMIGTGLV	TV17	WAISTAAMLYXLYVXFFG	WG17	3	4	[1s8l, 1at9, 1e0p, 1s8j, 1r2n, 1r84, 4hyx, 1f4z, 1pxs, 1pxr, 4hwl, 1qkp, 1qko, 1s54, 1s53, 1o0a, 1p8h, 3han, 3hao, 1kg8, 3hap, 3haq, 2wjk, 3har, 3has, 2wjl, 1c3w, 1bm1, 1q5i, 2ntu, 1kme, 2ntw, 1s52, 1s51, 1py6, 2i20, 1vjm, 1tn5, 1x0k, 3utv, 1tn0, 3utw, 3utx, 1xji, 4fpd, 3uty]
TILAXVGADGIMIGTGLV	TV17	LAXVGADGIMIGTGLVGA	LA17	3	3	[1at9, 1e0p, 1r2n, 1r84, 1pxs, 1pxr, 4hwl, 1s54, 1s53, 1o0a, 3han, 3hao, 1kg8, 3haq, 2wjk, 3har, 2wjl, 3has, 1q5i, 1f50, 1tn5, 3utv, 1tn0, 3utw, 3utx, 4fpd, 3uty, 1brx, 4hyx, 1f4z, 1qkp, 1qko, 1p8h, 4md2, 4md1, 1c3w, 1bm1, 2ntu, 1kme, 2ntw, 1s52, 1s51, 1py6, 4ov0, 2i20, 1vjm, 3mbv, 1x0k, 1xji]
TILAXVGADGIMIGTGLV	TV17	AXYAXWLFTTXLLXLXLA	AA17	3	2	[1s8l, 1at9, 1e0p, 1s8j, 1r2n, 1r84, 1pxs, 1pxr, 4hwl, 1s54, 1s53, 1o0a, 3han, 3hao, 1kg8, 3hap, 3haq, 2wjk, 3har, 2wjl, 3has, 1q5i, 1f50, 1tn5, 3utv, 1tn0, 3utw, 3utx, 3uty, 4fpd, 1brx, 4hyx, 1f4z, 1qkp, 1qko, 1p8h, 4md2, 4md1, 1c3w, 1bm1, 2ntu, 1kme, 2ntw, 1s52, 1s51, 1py6, 4ov0, 2i20, 1vjm, 3mbv, 1x0k, 1xji]
TALMGLGXLXFLVKGMGV	TV17	AXYAXWLFTTXLLXLXLA	AA17	0	2	[1vjm, 1bm1, 1tn5, 1q5i, 1s53, 1tn0]
TILAXVGADGIMIGTGLV	TV17	AIXTLXXXIAFTXXLSML	AL17	3	1	[1brx, 1s8l, 1at9, 1e0p, 1s8j, 1r2n, 1r84, 4hyx, 1f4z, 4hwl, 1qkp, 1qko, 1s54, 1o0a, 1p8h, 3hao, 1kg8, 3haq, 2wjk, 3har, 4md2, 2wjl, 3has, 4md1, 1c3w, 1bm1, 1q5i, 2ntu, 1kme, 1f50, 2ntw, 1s52, 1s51, 1py6, 4ov0, 2i20, 1vjm, 1tn5, 3mbv, 1x0k, 1xji, 4fpd]
TILAXVGADGIMIGTGLV	TV17	AXVGADGIMIGXGLVGAL	AL17	3	3	[1brx, 1at9, 1e0p, 1r2n, 1r84, 1f4z, 1pxs, 1pxr, 4hwl, 1qkp, 1qko, 1s54, 1s53, 1o0a, 1p8h, 3han, 3hao, 1kg8, 2wjk, 3har, 4md2, 2wjl, 3has, 4md1, 1c3w, 1bm1, 1q5i, 2ntu, 1kme, 1f50, 2ntw, 1s52, 1s51, 1py6, 4ov0, 2i20, 1vjm, 1tn5, 3mbv, 1x0k, 3utv, 1tn0, 3utx, 1xji, 4fpd, 3uty]
TALMGLGXLXFLVKGMGV	TV17	AIXTLXXXIAFTXXLSML	AL17	0	1	[1vjm, 1bm1, 1tn5, 1q5i, 1s54, 1s53, 1tn0, 2i20]
TLAFMVLDVTAKVGFGFV	TV17	AITILVPGIASAAYLAMF	AF17	6	1	[2z55, 1vgo]
TILAXVGADGIMIGTGLV	TV17	AISTAAMLYXLYVXFFGF	AF17	3	4	[1s8l, 1at9, 1e0p, 1s8j, 1r2n, 1r84, 4hyx, 1f4z, 1pxs, 1pxr, 4hwl, 1qkp, 1qko, 1s54, 1s53, 3han, 3hao, 3hap, 3haq, 3har, 2wjl, 3has, 1c3w, 1bm1, 1q5i, 2ntu, 1kme, 1s52, 1s51, 1py6, 2i20, 1vjm, 1tn5, 1x0k, 3utv, 1tn0, 3utw, 3utx, 1xji, 4fpd, 3uty]
TILAXVGADGIMIGTGLV	TV17	FVWWAISTAAMLYILYVA	FA17	3	4	[3has]
TALMGLGXLXFLVKGMGV	TV17	RYAXWLXTTPLLXXXLXL	RL17	0	2	[1vjm, 1bm1, 1tn5, 1q5i, 1s53, 1tn0]
TILAXVGADGIMIGTGLV	TV17	RYAXWLXTTPLLXXXLXL	RL17	3	2	[1brx, 1s8l, 1at9, 1s8j, 1e0p, 1r2n, 1r84, 4hyx, 1f4z, 1pxs, 1pxr, 1qkp, 1qko, 1s54, 1s53, 3han, 3hap, 3haq, 2wjk, 3har, 2wjl, 3has, 1c3w, 1bm1, 1q5i, 2ntu, 1kme, 2ntw, 1s52, 1s51, 1py6, 2i20, 1vjm, 1tn5, 1x0k, 3utv, 1tn0, 3utw, 3utx, 1xji, 3uty]
TILAXVGADGIMIGTGLV	TV17	RYXXWLXTTPLLXXXLXL	RL17	3	2	[3hao]
TILAXVGADGIMIGTGLV	TV17	LXXAIAFTMXLSXXLGYG	LG17	3	1	[4hwl, 1at9, 1qkp, 1kme, 1s52, 1r2n, 1r84, 3har, 3utx, 1xji, 3has]
TILAXVGADGIMIGTGLV	TV17	KFYAIXTLVXXIAFTXXL	KL17	3	1	[1c3w, 1e0p, 1q5i, 2ntu, 1kme, 2ntw, 1s51, 1py6, 1f4z, 2i20, 1vjm, 1qko, 1s54, 1x0k, 3hao, 3haq, 2wjk, 2wjl]
TALMGLGXLXFLVKGMGV	TV17	KFYAIXTLVXXIAFTXXL	KL17	0	1	[1vjm, 1q5i, 1s54, 1s53, 1tn0, 2i20]
TALMGLGXLXFLVKGMGV	TV17	WXXYAXWLFTTXLXXXXL	WL17	0	2	[1vjm, 1tn5, 1q5i, 1s53, 1tn0]
TILAXVGADGIMIGTGLV	TV17	WXXYXXWLFTTXLXXXXL	WL17	3	2	[3hao, 2i20, 4fpd]
TILAXVGADGIMIGTGLV	TV17	WXXYAXWLFTTXLXXXXL	WL17	3	2	[1brx, 1s8l, 1at9, 1s8j, 1e0p, 1r2n, 1r84, 4hyx, 1f4z, 1pxs, 1pxr, 4hwl, 1qkp, 1qko, 1s54, 1s53, 1o0a, 1p8h, 3han, 1kg8, 3hap, 3haq, 2wjk, 3har, 4md2, 2wjl, 3has, 4md1, 1c3w, 1q5i, 2ntu, 1kme, 1f50, 2ntw, 1s52, 1s51, 1py6, 4ov0, 1vjm, 1tn5, 3mbv, 1x0k, 3utv, 1tn0, 3utw, 3utx, 1xji, 3uty]
TALMGLGXLXFLVKGMGV	TV17	YXARYADWLFTTPLXLLD	YD17	0	2	[1tn5, 1q5i, 1tn0]
TILAXVGADGIMIGTGLV	TV17	YXARYADWLFTTPLXLLD	YD17	3	2	[1q5i, 1kme, 1s52, 1r2n, 1r84, 1pxs, 1pxr, 4hwl, 1tn5, 1qkp, 1p8h, 3han, 1x0k, 3utv, 3hap, 1tn0, 3har, 3utx, 1xji, 3has, 3uty]
TALMGLGXLXFLVKGMGV	TV17	FYAIXTLXXXIAFTXXLS	FS17	0	1	[1vjm, 1bm1, 1tn5, 1q5i, 1s54, 1s53, 1tn0, 2i20]
TILAXVGADGIMIGTGLV	TV17	FYAIXTLXXXIAFTXXLS	FS17	3	1	[1brx, 1s8l, 1e0p, 1s8j, 1r2n, 1r84, 4hyx, 1f4z, 1qkp, 1qko, 1s54, 1o0a, 3hao, 1kg8, 3haq, 2wjk, 3har, 2wjl, 3has, 1c3w, 1bm1, 1q5i, 2ntu, 1kme, 2ntw, 1s51, 1py6, 4ov0, 2i20, 1vjm, 1tn5, 1x0k, 1xji, 4fpd]
TILAXVGADGIMIGTGLV	TV17	RFVWWAISTAAMLYXXYV	RV17	3	4	[1e0p, 1r2n, 1r84, 1f4z, 1pxs, 1pxr, 4hwl, 1qko, 1s54, 1s53, 1o0a, 1p8h, 3hao, 1kg8, 2wjk, 4md2, 3har, 2wjl, 4md1, 1c3w, 1q5i, 2ntu, 1kme, 1f50, 2ntw, 1s52, 1s51, 1py6, 4ov0, 2i20, 1vjm, 1tn5, 3mbv, 1x0k, 1tn0, 3utx, 4fpd, 3uty]
TILAXVGADGIMIGTGLV	TV17	FVWWAISTAAMLYXLYXL	FL17	3	4	[1at9, 1e0p, 1r2n, 1r84, 1pxs, 1pxr, 4hwl, 1s54, 1s53, 1o0a, 3han, 3hao, 1kg8, 3hap, 3haq, 2wjk, 3har, 2wjl, 1q5i, 1f50, 1tn5, 3utv, 1tn0, 3utw, 3utx, 4fpd, 3uty, 1brx, 4hyx, 1f4z, 1qkp, 1qko, 1p8h, 4md2, 4md1, 1c3w, 1bm1, 2ntu, 1kme, 2ntw, 1s52, 1s51, 1py6, 4ov0, 2i20, 1vjm, 3mbv, 1x0k, 1xji]
TLAFMVLDVTAKVGFGFV	TV17	FNTLXALVAVLWTAYPIL	FL17	6	5	[1vgo]
TILAXVGADGIMIGTGLV	TV17	TLXXAIAFTMXLSMLLGY	TY17	3	1	[4hwl, 1at9, 1qkp, 1kme, 1s52, 1r2n, 1r84, 3har, 3utx, 1xji, 3has]
TILAXVGADGIMIGTGLV	TV17	PAIAFTMXLSMLLGYGLT	PT17	3	1	[4hwl, 1at9, 1s52]
TALMGLGXLXFLVKGMGV	TV17	YAIXXLXXXIAFTXXLXM	YM17	0	1	[1vjm, 1bm1, 1tn5, 1q5i, 1s54, 1s53, 2i20, 1tn0]
TLAFMVLDVTAKVGFGFV	TV17	YAITXLVPGIASAAYXXM	YM17	6	1	[2z55, 1vgo]
TILAXVGADGIMIGTGLV	TV17	YAIXXLXXXIAFTXXLXM	YM17	3	1	[1brx, 1s8l, 1at9, 1e0p, 1s8j, 1r2n, 1r84, 4hyx, 1f4z, 4hwl, 1qkp, 1qko, 1s54, 1o0a, 1p8h, 3hao, 1kg8, 3haq, 2wjk, 3har, 4md2, 2wjl, 3has, 4md1, 1c3w, 1bm1, 1q5i, 2ntu, 1kme, 1f50, 2ntw, 1s52, 1s51, 1py6, 4ov0, 2i20, 1vjm, 1tn5, 3mbv, 1x0k, 1xji, 4fpd]
TLAFMVLDVTAKVGFGFV	TV17	YYAITILVPGIASAAYLA	YA17	6	1	[1vgo]
TALMGLGXLXFLVKGMGV	TV17	TXLXPAIAFTMXLSMLLG	TG17	0	1	[1bm1]
TILAXVGADGIMIGTGLV	TV17	TXLXPAIAFTMXLSMLLG	TG17	3	1	[4hwl, 1brx, 1at9, 1qkp, 1bm1, 1kme, 1s52, 1r2n, 1r84, 3har, 1xji, 3has]
TLAFMVLDVTAKVGFGFV	TV17	TXLVAVLWTAYPILWIVG	TG17	6	5	[2z55, 1vgo, 2ei4]
TALMGLGXLXFLVKGMGV	TV17	KKFYAIXTLVPAIAFTMY	KY17	0	1	[1s54, 1s53]
TILAXVGADGIMIGTGLV	TV17	KKFYAIXTLVPAIAFTMY	KY17	3	1	[2ntu, 1s54]
TLAFMVLDVTAKVGFGFV	TV17	ITILVPGIASAAYLAMFF	IF17	6	1	[2z55, 1vgo, 2ei4]
TLAFMVLDVTAKVGFGFV	TV17	IGTLLMLIGTFYFIARGW	IW17	6	0	[2z55, 1vgo]
TILAXVGADGIMIGTGLV	TV17	LVGADGIMIGTGLVGALT	LT17	3	3	[4hwl, 1brx, 1at9, 1bm1, 1q5i, 1p8h, 1s52, 1x0k, 1tn0, 1pxr, 3har, 3utx]
TALMGLGXLXFLVKGMGV	TV17	MVLDVXAKVGFGLILLRS	MS17	0	6	[1vjm, 1bm1, 1tn5, 1q5i, 1s54, 1s53, 1tn0, 2i20]
TLAFMVLDVTAKVGFGFV	TV17	NTLTALVAVLWTAYPILW	NW17	6	5	[1vgo]
TILAXVGADGIMIGTGLV	TV17	STAAMLYILYVLFFGFTS	SS17	3	4	[1qkp, 1s52, 3utv]
TALMGLGXLXFLVKGMGV	TV17	YAXWLXTTPLXXXXLXLL	YL17	0	2	[1vjm, 1bm1, 1tn5, 1q5i, 1s53, 1tn0]
TILAXVGADGIMIGTGLV	TV17	YAXWLXTTPLXXXXLXLL	YL17	3	2	[1brx, 1c3w, 1s8l, 1bm1, 1e0p, 1q5i, 2ntu, 1kme, 1pxs, 2i20, 1pxr, 1vjm, 1tn5, 1qkp, 1qko, 1s54, 1s53, 1x0k, 1tn0, 2wjl, 3has]
TALMGLGXLXFLVKGMGV	TV17	PFYAITTLVPAIAFTMYL	PL17	0	1	[1tn5]
TILAXVGADGIMIGTGLV	TV17	DQGTILAXVGADGIMIGT	DT17	3	3	[1s8l, 1s8j, 1q5i, 1kme, 1r2n, 1r84, 4hyx, 1qkp, 1s54, 1s53, 3han, 3utv, 3haq, 1tn0, 3utw, 1xji, 3has, 3uty]
TILAXVGADGIMIGTGLV	TV17	QGTILAXVGADGIMIGTG	QG17	3	3	[1s8l, 1s8j, 1q5i, 1kme, 1r2n, 1r84, 4hyx, 1qkp, 1s54, 1s53, 3han, 3utv, 3haq, 1tn0, 3utw, 1xji, 3has, 3uty]
TILAXVGADGIMIGTGLV	TV17	VGADGIMIGTGLVGALTK	VK17	3	3	[1at9]
VAMFIPIWSGLAYMAMAI	VI17	HWIYVAGMTIGALHFWSL	HL17	1	0	[2m3g]
VAMFIPIWSGLAYMAMAI	VI17	WIYVAGMTIGALHFWSLS	WS17	1	0	[2m3g]
VAMFIPIWSGLAYMAMAI	VI17	TXLFCLLPFFSKVGFSFL	TL17	1	6	[2m3g]
VALIVYLDLVTKVGFGFI	VI17	TLXGISGIAAVAYXVXAL	TL17	6	1	[1gue, 4gyc, 3qap, 3qdc, 2ksy, 1jgj, 1h68, 1gu8]
VALIVYLDLVTKVGFGFI	VI17	LGAIGMLVGTLAFAWAGR	LR17	6	0	[4gyc, 3qap, 3qdc, 2f93, 2ksy, 2f95, 1jgj]
VALIVYLDLVTKVGFGFI	VI17	LFWLGAIGMLVGTLAFAW	LW17	6	0	[1gue, 4gyc, 3qap, 3qdc, 2f93, 2ksy, 2f95, 1jgj, 1h68, 1gu8]
VALIVYLDLVTKVGFGFI	VI17	WLGAIGMLVGTLAFAWAG	WG17	6	0	[1gue, 4gyc, 3qap, 3qdc, 2f93, 2ksy, 2f95, 1jgj, 1h68, 1gu8]
VALIVYLDLVTKVGFGFI	VI17	LTTLFWLGAIGMLVGXLA	LA17	6	0	[1jgj]
VALIVYLDLVTKVGFGFI	VI17	RLRXLTVXLWAIYPFIWL	RL17	6	5	[1gue, 4gyc, 3qap, 3qdc, 2f93, 2ksy, 2f95, 1jgj, 1h68, 1gu8]
VALIVYLDLVTKVGFGFI	VI17	RYXXWILTTPLIVYXLGL	RL17	6	2	[1gue, 3qap, 3qdc, 2f93, 2ksy, 2f95, 1jgj, 1h68, 1gu8]
VALIVYLDLVTKVGFGFI	VI17	VRLRNLTVXLWAIYPFIW	VW17	6	5	[1gue, 4gyc, 3qap, 3qdc, 2f93, 2ksy, 2f95, 1jgj, 1h68, 1gu8]
VALIVYLDLVTKVGFGFI	VI17	FWLGAIGMLVGTLAXAWA	FA17	6	0	[1gue, 4gyc, 3qap, 3qdc, 2f93, 2ksy, 2f95, 1jgj, 1h68, 1gu8]
VAMFIPIWSGLAYMAMAI	VI17	LHWIYVAGMTIGALHFWS	LS17	1	0	[2m3g]
VALIVYLDLVTKVGFGFI	VI17	IDWILTTPLIVYFLGLXA	IA17	6	2	[3qdc, 1h68, 1gu8]
VALIVYLDLVTKVGFGFI	VI17	LVGISGIAAVAYXVMALG	LG17	6	1	[3qap, 3qdc, 2ksy, 1jgj]
VALIVYLDLVTKVGFGFI	VI17	RYYVTLVGISGIAAVXYV	RV17	6	1	[4gyc, 3qdc, 2f93, 2f95]
VALIVYLDLVTKVGFGFI	VI17	YYVXLVGISGIAAVAYXV	YV17	6	1	[1gue, 4gyc, 3qap, 3qdc, 2f93, 2ksy, 2f95, 1jgj, 1h68, 1gu8]
VALIVYLDLVTKVGFGFI	VI17	YXXWILTTPLIVXXLXLL	YL17	6	2	[1gue, 3qdc, 2f93, 2f95, 1jgj, 1h68, 1gu8]
VAMFIPIWSGLAYMAMAI	VI17	YARYXXWXVTTPLXXXXL	YL17	1	2	[2m3g]
VALIVYLDLVTKVGFGFI	VI17	TTLFWLGAIGMLVGTLAF	TF17	6	0	[3qap, 3qdc, 2ksy, 1jgj]
VALIVYLDLVTKVGFGFI	VI17	VTLVGISGIAAVAYXVMA	VA17	6	1	[1gue, 4gyc, 3qap, 3qdc, 2f93, 2ksy, 2f95, 1jgj, 1h68, 1gu8]
VALIVYLDLVTKVGFGFI	VI17	TVXLWAIYPFIWLLGPPG	TG17	6	5	[3qap, 3qdc]
VALIVYLDLVTKVGFGFI	VI17	YVTLVGISGIAAVAYXVM	YM17	6	1	[1gue, 4gyc, 3qap, 3qdc, 2f93, 2ksy, 2f95, 1jgj, 1h68, 1gu8]
VAMFIPIWSGLAYMAMAI	VI17	YIDWMVTTPLLLLSLSWT	YT17	1	2	[2m3g]
VALIVYLDLVTKVGFGFI	VI17	TLFWLGAIGMLVGTLAFA	TA17	6	0	[1gue, 4gyc, 3qap, 3qdc, 2ksy, 1jgj, 1h68, 1gu8]
VALIVYLDLVTKVGFGFI	VI17	PRYIXWILTTPLIVYFLG	PG17	6	2	[1gue, 3qap, 3qdc, 2f93, 2ksy, 2f95, 1jgj, 1h68, 1gu8]
VALIVYLDLVTKVGFGFI	VI17	VGISGIAAVAYXVMALGV	VV17	6	1	[3qap, 3qdc, 2ksy, 1jgj]
VALIVYLDLVTKVGFGFI	VI17	ISGIAAVAYXVMALGVGW	IW17	6	1	[3qap, 3qdc, 2ksy, 1jgj]
VAMFIPIWSGLAYMAMAI	VI17	DTFLFCLLPFFSKVGFXF	DF17	1	6	[2m3g]
VALIVYLDLVTKVGFGFI	VI17	YVRLRNLTVXLWXIYPFI	YI17	6	5	[1gue, 4gyc, 3qap, 3qdc, 2ksy, 1jgj, 1h68, 1gu8]
VALIVYLDLVTKVGFGFI	VI17	LTVILWAIYPFIWLLGXP	LP17	6	5	[3qap, 3qdc]
VALIVYLDLVTKVGFGFI	VI17	FXPRYIDWILTTPLIVYF	FF17	6	2	[2ksy, 1jgj]
VAMFIPIWSGLAYMAMAI	VI17	RYIDWMVTTPLLLLSLSW	RW17	1	2	[2m3g]
VAMFIPIWSGLAYMAMAI	VI17	ARYIDWMVTTPLXLLSLS	AS17	1	2	[2m3g]
VAMFIPIWSGLAYMAMAI	VI17	FLFCLLPFFSKVGFSFLD	FD17	1	6	[2m3g]
VAMFIPIWSGLAYMAMAI	VI17	FCLLPFFSKVGFSFLDLH	FH17	1	6	[2m3g]
VAMFIPIWSGLAYMAMAI	VI17	CLLPFFSKVGFSFLDLHG	CG17	1	6	[2m3g]
VALIVYLDLVTKVGFGFI	VI17	NLTVILWAIYPFIWLLGP	NP17	6	5	[3qap, 3qdc]
FGIVITLNTVVMLAGFXG	FG17	ALFGMGAVAFXGLVYYLV	AV17	3	4	[4gyc, 3qdc, 3qap, 2f93, 2ksy, 2f95, 1jgj]
FGIVITLNTVVMLAGFXG	FG17	APRYIXWILTTPLIVYFL	AL17	3	2	[1gue, 3qdc, 3qap, 1gu8, 1h68]
FGIVITLNTVVMLAGFXG	FG17	RYXXWILTTPLIVYXLGL	RL17	3	2	[1gue, 3qdc, 3qap, 2f93, 2ksy, 2f95, 1jgj, 1gu8, 1h68]
FGIVITLNTVVMLAGFXG	FG17	IDWILTTPLIVYFLGLXA	IA17	3	2	[3qdc, 1gu8, 1h68]
FGIVITLNTVVMLAGFXG	FG17	LFGMGAVAFXGLVYYLVG	LG17	3	4	[1gue, 4gyc, 3qdc, 3qap, 2f93, 2ksy, 2f95, 1jgj, 1gu8, 1h68]
FGIVITLNTVVMLAGFXG	FG17	YXXWILTTPLIVXXLXLL	YL17	3	2	[1gue, 3qdc, 2f93, 2f95, 1jgj, 1gu8, 1h68]
FGIVITLNTVVMLAGFXG	FG17	YALFGMGAVAFXGLVYYL	YL17	3	4	[4gyc, 3qdc, 3qap, 2ksy, 1jgj]
FGIVITLNTVVMLAGFXG	FG17	PRYIXWILTTPLIVYFLG	PG17	3	2	[1gue, 3qdc, 3qap, 2f93, 2ksy, 2f95, 1jgj, 1gu8, 1h68]
FGIVITLNTVVMLAGFXG	FG17	FGMGAVAFXGLVYYLVGP	FP17	3	4	[1gue, 4gyc, 3qdc, 3qap, 2f93, 2ksy, 2f95, 1jgj, 1gu8, 1h68]
FGIVITLNTVVMLAGFXG	FG17	GMGAVAFXGLVYYLVGPM	GM17	3	4	[1gue, 4gyc, 3qdc, 3qap, 2f93, 2ksy, 2f95, 1jgj, 1gu8, 1h68]
FGIVITLNTVVMLAGFXG	FG17	MGAVAFXGLVYYLVGPMT	MT17	3	4	[1gue, 4gyc, 3qdc, 3qap, 2f93, 2ksy, 2f95, 1jgj, 1gu8, 1h68]
FGIVITLNTVVMLAGFXG	FG17	RYALFGMGAVAFXGLVYY	RY17	3	4	[3qdc, 3qap, 2ksy, 1jgj]
FGIVITLNTVVMLAGFXG	FG17	FXPRYIDWILTTPLIVYF	FF17	3	2	[3qdc, 3qap, 2ksy, 1jgj]
HWIYVAGMTIGALHFWSL	HL17	LVAMFIPIWSGLAYMAMA	LA17	0	1	[1xio, 2m3g]
HWIYVAGMTIGALHFWSL	HL17	TXLFCLLPFFSKVGFSFL	TL17	0	6	[1xio, 2m3g, 4tl3]
HWIYVAGMTIGALHFWSL	HL17	YLVAMFIPIWSGLAYXAM	YM17	0	1	[2m3g]
HWIYVAGMTIGALHFWSL	HL17	EYLVAMFIPIWSGLAYMA	EA17	0	1	[2m3g]
HWIYVAGMTIGALHFWSL	HL17	DTFLFCLLPFFSKVGFXF	DF17	0	6	[1xio, 2m3g]
HWIYVAGMTIGALHFWSL	HL17	FLFCLLPFFSKVGFSFLD	FD17	0	6	[1xio, 2m3g]
HWIYVAGMTIGALHFWSL	HL17	CLLPFFSKVGFSFLDLHG	CG17	0	6	[2m3g]
HWIYVAGMTIGALHFWSL	HL17	FCLLPFFSKVGFSFLDLH	FH17	0	6	[2m3g]
WLFSTIAFLFVLYYLLTS	WS17	TLXGVXALMXVTGLXXXL	TL17	4	3	[1vgo]
WIYVAGMTIGALHFWSLS	WS17	TXLFCLLPFFSKVGFSFL	TL17	0	6	[2m3g, 4tl3]
WIYVAGMTIGALHFWSLS	WS17	LVAMFIPIWSGLAYMAMA	LA17	0	1	[2m3g]
WLFSTIAFLFVLYYLLTS	WS17	FNTLXALVAVLWTAYPIL	FL17	4	5	[1vgo]
WLFSTIAFLFVLYYLLTS	WS17	GTLIGVDALMIVTGLIGA	GA17	4	3	[1vgo]
WIYVAGMTIGALHFWSLS	WS17	YLVAMFIPIWSGLAYXAM	YM17	0	1	[2m3g]
WLFSTIAFLFVLYYLLTS	WS17	TXLVAVLWTAYPILWIVG	TG17	4	5	[1vgo]
WIYVAGMTIGALHFWSLS	WS17	EYLVAMFIPIWSGLAYMA	EA17	0	1	[2m3g]
WLFSTIAFLFVLYYLLTS	WS17	NTLTALVAVLWTAYPILW	NW17	4	5	[1vgo]
WIYVAGMTIGALHFWSLS	WS17	DTFLFCLLPFFSKVGFXF	DF17	0	6	[2m3g]
WIYVAGMTIGALHFWSLS	WS17	FLFCLLPFFSKVGFSFLD	FD17	0	6	[2m3g]
WIYVAGMTIGALHFWSLS	WS17	CLLPFFSKVGFSFLDLHG	CG17	0	6	[2m3g]
WIYVAGMTIGALHFWSLS	WS17	FCLLPFFSKVGFSFLDLH	FH17	0	6	[2m3g]
SWAYSALDIVAKYIFAFL	SL17	AXSTILVPVVSIASYTGL	AL17	6	1	[3vvk, 3qbl, 3qbg, 3qbi, 3qbk]
SWAYSALDIVAKYIFAFL	SL17	RYLTWALSTPMILLALXL	RL17	6	2	[3vvk, 3qbl, 3qbg, 3qbi, 3qbk]
SWAYSALDIVAKYIFAFL	SL17	WXRYLTWAXSTPMILXXL	WL17	6	2	[3vvk, 3qbl, 3abw, 3qbg, 3qbi, 3qbk]
SWAYSALDIVAKYIFAFL	SL17	VSTILVPVVSIASYTGLA	VA17	6	1	[3vvk, 3qbl, 3abw, 3qbg, 3qbi, 3qbk]
SWAYSALDIVAKYIFAFL	SL17	YLTWALSTPMILLXLXLL	YL17	6	2	[3vvk, 3qbl, 3qbg, 3qbi, 3qbk]
SWAYSALDIVAKYIFAFL	SL17	SLYINIALAGLSILXFVF	SF17	6	0	[3vvk, 3qbl, 3a7k, 3abw, 3qbg, 3qbi, 3qbk]
SWAYSALDIVAKYIFAFL	SL17	FSTLKLLTVVMWLGYPXV	FV17	6	5	[3vvk, 3qbl, 3qbg, 3qbi, 3qbk]
SWAYSALDIVAKYIFAFL	SL17	YINIALAGLSILLFVFMT	YT17	6	0	[3vvk, 3qbl, 3qbg, 3qbi, 3qbk]
SWAYSALDIVAKYIFAFL	SL17	INIALAGLSILLFVFMTR	IR17	6	0	[3vvk, 3qbl, 3qbg, 3qbi, 3qbk]
SWAYSALDIVAKYIFAFL	SL17	STLKLLTVVMWLGYPIVW	SW17	6	5	[3vvk, 3qbl, 3qbg, 3qbi, 3qbk]
SWAYSALDIVAKYIFAFL	SL17	KLLTVVMWLGYPIVWALG	KG17	6	5	[3vvk, 3qbl, 3a7k, 3abw, 3qbg, 3qbi, 3qbk]
SWAYSALDIVAKYIFAFL	SL17	TLKLLTVVMWLGYPIVWA	TA17	6	5	[3vvk, 3qbl, 3qbg, 3qbi, 3qbk]
SWAYSALDIVAKYIFAFL	SL17	LIAVSTILVPVVSIASYT	LT17	6	1	[3vvk, 3qbl, 3qbg, 3qbi, 3qbk]
SWAYSALDIVAKYIFAFL	SL17	STILVPVVSIASYTGLAS	SS17	6	1	[3vvk, 3qbl, 3a7k, 3abw, 3qbg, 3qbi, 3qbk]
SWAYSALDIVAKYIFAFL	SL17	SSLYINIALAGLSILXFV	SV17	6	0	[3vvk, 3qbl, 3abw]
SWAYSALDIVAKYIFAFL	SL17	NIALAGLSILLFVFMTRG	NG17	6	0	[3vvk, 3qbi]
TLXGISGIAAVAYXVXAL	TL17	LGAIGMLVGTLAFAWAGR	LR17	1	0	[4gyc, 3qap, 3qdc, 2ksy, 1jgj]
TLXGXLMSTQIVVITSGL	TL17	LWYICGVCAFLIILWGIW	LW17	3	4	[2m3g]
TLXGISGIAAVAYXVXAL	TL17	LFWLGAIGMLVGTLAFAW	LW17	1	0	[1gue, 4gyc, 3qap, 3qdc, 2ksy, 1jgj, 1h68, 1gu8]
TLXGISGIAAVAYXVXAL	TL17	WLGAIGMLVGTLAFAWAG	WG17	1	0	[1gue, 4gyc, 3qap, 3qdc, 2ksy, 1jgj, 1h68, 1gu8]
TXLFTAITFDIAMCVTGL	TL17	LTWALSTPMILLALGXXA	LA17	3	2	[3vvk, 3qbi]
TXLFCLLPFFSKVGFSFL	TL17	LVAMFIPIWSGLAYMAMA	LA17	6	1	[1xio, 2m3g]
TAITFDIAMCVTGLAAAL	TL17	LTWALSTPMILLALGXXA	LA17	3	2	[3vvk, 3qbi]
TLXGISGIAAVAYXVXAL	TL17	LTTLFWLGAIGMLVGXLA	LA17	1	0	[1jgj]
TLXGISGIAAVAYXVXAL	TL17	ALIVYLDLVTKVGFGFIA	AA17	1	6	[1gue, 4gyc, 3qap, 3qdc, 2ksy, 1jgj, 1h68, 1gu8]
TLXGVXALMXVTGLXXXL	TL17	AXYAXWLFTTXLLXLXLA	AA17	3	2	[2z55, 1vgo]
TXLFTAITFDIAMCVTGL	TL17	AXSTILVPVVSIASYTGL	AL17	3	1	[3qbl, 3vvk, 3qbg, 3qbi, 3qbk]
TLXGISGIAAVAYXVXAL	TL17	APRYIXWILTTPLIVYFL	AL17	1	2	[1gue, 3qap, 3qdc, 1h68, 1gu8]
TAITFDIAMCVTGLAAAL	TL17	AXSTILVPVVSIASYTGL	AL17	3	1	[3qbl, 3vvk, 3qbg, 3qbi, 3qbk]
TLXGVXALMXVTGLXXXL	TL17	RYAXWLXTTPLLXXXLXL	RL17	3	2	[1vgo]
TXLFTAITFDIAMCVTGL	TL17	RYLTWALSTPMILLALXL	RL17	3	2	[3qbl, 3vvk, 3qbg, 3qbi, 3qbk]
TLXGISGIAAVAYXVXAL	TL17	RYXXWILTTPLIVYXLGL	RL17	1	2	[1gue, 3qap, 3qdc, 2ksy, 1jgj, 1h68, 1gu8]
TAITFDIAMCVTGLAAAL	TL17	RYLTWALSTPMILLALXL	RL17	3	2	[3qbl, 3vvk, 3qbg, 3qbi, 3qbk]
TLXGISGIAAVAYXVXAL	TL17	FWLGAIGMLVGTLAXAWA	FA17	1	0	[1gue, 4gyc, 3qap, 3qdc, 2ksy, 1jgj, 1h68, 1gu8]
TXLFTAITFDIAMCVTGL	TL17	WFWYAISCACFIVVLYXL	WL17	3	4	[3qbl, 3vvk, 3qbg, 3qbi, 3qbk]
TAITFDIAMCVTGLAAAL	TL17	WFWYAISCACFIVVLYXL	WL17	3	4	[3qbl, 3vvk, 3qbg, 3abw, 3qbi, 3qbk]
TXLFTAITFDIAMCVTGL	TL17	WXRYLTWAXSTPMILXXL	WL17	3	2	[3qbl, 3vvk, 3qbg, 3qbi, 3qbk]
TAITFDIAMCVTGLAAAL	TL17	WXRYLTWAXSTPMILXXL	WL17	3	2	[3qbl, 3vvk, 3qbg, 3abw, 3qbi, 3qbk]
TXLFCLLPFFSKVGFSFL	TL17	LHWIYVAGMTIGALHFWS	LS17	6	0	[1xio, 2m3g]
TLXGISGIAAVAYXVXAL	TL17	IDWILTTPLIVYFLGLXA	IA17	1	2	[3qdc, 1h68, 1gu8]
TAITFDIAMCVTGLAAAL	TL17	ISCACFIVVLYILLVEWA	IA17	3	4	[3qbl, 3vvk, 3qbg, 3qbi, 3qbk]
TXLFTAITFDIAMCVTGL	TL17	ISCACFIVVLYILLVEWA	IA17	3	4	[3qbl, 3vvk, 3qbg, 3qbi, 3qbk]
TLXGVXALMXVTGLXXXL	TL17	YXARYADWLFTTPLXLLD	YD17	3	2	[1vgo, 2ei4]
TAITFDIAMCVTGLAAAL	TL17	FWYAISCACFIVVLYXLL	FL17	3	4	[3qbl, 3vvk, 3qbg, 3abw, 3qbi, 3qbk]
TWWLFSTIAFLFVLYYLL	TL17	FNTLXALVAVLWTAYPIL	FL17	4	5	[1vgo]
TXLFTAITFDIAMCVTGL	TL17	FWYAISCACFIVVLYXLL	FL17	3	4	[3qbl, 3vvk, 3qbg, 3qbi, 3qbk]
TLXGISGIAAVAYXVXAL	TL17	TTLFWLGAIGMLVGTLAF	TF17	1	0	[3qap, 3qdc, 2ksy, 1jgj, 1h2s]
TLXGISGIAAVAYXVXAL	TL17	VYLDLVTXVGFGFIALDA	VA17	1	6	[4gyc, 3qap, 3qdc, 1jgj]
TAITFDIAMCVTGLAAAL	TL17	VSTILVPVVSIASYTGLA	VA17	3	1	[3qbl, 3vvk, 3qbg, 3abw, 3qbi, 3qbk]
TXLFTAITFDIAMCVTGL	TL17	VSTILVPVVSIASYTGLA	VA17	3	1	[3qbl, 3vvk, 3qbg, 3qbi, 3qbk]
TWWLFSTIAFLFVLYYLL	TL17	GTLIGVDALMIVTGLIGA	GA17	4	3	[2z55, 1vgo]
TLXGISGIAAVAYXVXAL	TL17	YXXWILTTPLIVXXLXLL	YL17	1	2	[1gue, 3qdc, 1jgj, 1h68, 1gu8]
TAITFDIAMCVTGLAAAL	TL17	YLTWALSTPMILLXLXLL	YL17	3	2	[3qbl, 3vvk, 3qbg, 3qbi, 3qbk]
TLXGXLMSTQIVVITSGL	TL17	YARYXXWXVTTPLXXXXL	YL17	3	2	[2m3g]
TLXGVXALMXVTGLXXXL	TL17	YTWWLFSTIAFLFVLYXL	YL17	3	4	[2z55, 1vgo, 2ei4]
TLXGVXALMXVTGLXXXL	TL17	YAXWLXTTPLXXXXLXLL	YL17	3	2	[1vgo]
TXLFTAITFDIAMCVTGL	TL17	YLTWALSTPMILLXLXLL	YL17	3	2	[3qbl, 3vvk, 3qbg, 3qbi, 3qbk]
TLXGVXALMXVTGLXXXL	TL17	YARYXXWLXTTPLXXXXL	YL17	3	2	[2z55, 1vgo]
TXLFCLLPFFSKVGFSFL	TL17	YLVAMFIPIWSGLAYXAM	YM17	6	1	[2m3g]
TWWLFSTIAFLFVLYYLL	TL17	TXLVAVLWTAYPILWIVG	TG17	4	5	[2z55, 1vgo, 2ei4]
TLXGXLMSTQIVVITSGL	TL17	YIDWMVTTPLLLLSLSWT	YT17	3	2	[2m3g]
TLXGISGIAAVAYXVXAL	TL17	TLFWLGAIGMLVGTLAFA	TA17	1	0	[1gue, 4gyc, 3qap, 3qdc, 2ksy, 1jgj, 1h68, 1gu8, 1h2s]
TLXGISGIAAVAYXVXAL	TL17	PRYIXWILTTPLIVYFLG	PG17	1	2	[1gue, 3qap, 3qdc, 2ksy, 1jgj, 1h68, 1gu8]
TXLFCLLPFFSKVGFSFL	TL17	EYLVAMFIPIWSGLAYMA	EA17	6	1	[2m3g]
TAITFDIAMCVTGLAAAL	TL17	LIAVSTILVPVVSIASYT	LT17	3	1	[3qbl, 3vvk, 3qbg, 3qbi, 3qbk]
TXLFTAITFDIAMCVTGL	TL17	LIAVSTILVPVVSIASYT	LT17	3	1	[3qbl, 3vvk, 3qbg, 3qbi, 3qbk]
TLXGVXALMXVTGLXXXL	TL17	WWLFSTIAFLFVLYYLLT	WT17	3	4	[2z55, 1vgo]
TWWLFSTIAFLFVLYYLL	TL17	NTLTALVAVLWTAYPILW	NW17	4	5	[1vgo]
TLXGVXALMXVTGLXXXL	TL17	RYTWWLFSTIAFLFVLYY	RY17	3	4	[2z55, 1vgo, 2ei4]
TLXGISGIAAVAYXVXAL	TL17	IVYLDLVTKVGFGFIALD	ID17	1	6	[1gue, 4gyc, 3qap, 3qdc, 2ksy, 1jgj, 1h68, 1gu8]
TXLFTAITFDIAMCVTGL	TL17	STILVPVVSIASYTGLAS	SS17	3	1	[3qbl, 3vvk, 3qbg, 3qbi, 3qbk]
TAITFDIAMCVTGLAAAL	TL17	STILVPVVSIASYTGLAS	SS17	3	1	[3qbl, 3vvk, 3qbg, 3abw, 3qbi, 3qbk]
TXLFTAITFDIAMCVTGL	TL17	MRWFWYAISCACFIVVLY	MY17	3	4	[3qbl, 3vvk, 3qbi, 3qbk]
TAITFDIAMCVTGLAAAL	TL17	MRWFWYAISCACFIVVLY	MY17	3	4	[3qbl, 3vvk, 3abw, 3qbi, 3qbk]
TAITFDIAMCVTGLAAAL	TL17	YAISCACFIVVLYILLVE	YE17	3	4	[3qbl, 3vvk, 3qbg, 3qbi, 3qbk]
TXLFTAITFDIAMCVTGL	TL17	YAISCACFIVVLYILLVE	YE17	3	4	[3qbl, 3vvk, 3qbg, 3qbi, 3qbk]
TXLFTAITFDIAMCVTGL	TL17	RWFWYAISCACFIVVLYI	RI17	3	4	[3qbl, 3vvk, 3qbg, 3qbi, 3qbk]
TAITFDIAMCVTGLAAAL	TL17	RWFWYAISCACFIVVLYI	RI17	3	4	[3qbl, 3vvk, 3qbg, 3abw, 3qbi, 3qbk]
TXLFTAITFDIAMCVTGL	TL17	AISCACFIVVLYILLVEW	AW17	3	4	[3qbl, 3vvk, 3qbg, 3qbi, 3qbk]
TAITFDIAMCVTGLAAAL	TL17	AISCACFIVVLYILLVEW	AW17	3	4	[3qbl, 3vvk, 3qbg, 3qbi, 3qbk]
TLXGISGIAAVAYXVXAL	TL17	VDVALIVYLDLVTKVGFG	VG17	1	6	[3qap, 3qdc, 2ksy, 1jgj, 1h2s]
TXLFCLLPFFSKVGFSFL	TL17	VTYFTVLWIGYPIVWIIG	VG17	6	5	[1xio, 2m3g, 4tl3]
TLXGISGIAAVAYXVXAL	TL17	DVALIVYLDLVTKVGFXF	DF17	1	6	[4gyc, 3qap, 3qdc, 2ksy, 1jgj, 1h2s]
TLXGXLMSTQIVVITSGL	TL17	WYICGVCAFLIILWGIWN	WN17	3	4	[2m3g]
TLXGXLMSTQIVVITSGL	TL17	YICGVCAFLIILWGIWNP	YP17	3	4	[2m3g]
TLXGXLMSTQIVVITSGL	TL17	YLWXICGVCAFLIILWXI	YI17	3	4	[2m3g]
TLXGVXALMXVTGLXXXL	TL17	ARYTWWLFSTICMIVVLY	AY17	3	4	[1uaz]
TLXGISGIAAVAYXVXAL	TL17	FXPRYIDWILTTPLIVYF	FF17	1	2	[3qap, 3qdc, 2ksy, 1jgj]
TLXGXLMSTQIVVITSGL	TL17	RYIDWMVTTPLLLLSLSW	RW17	3	2	[2m3g]
TLXGXLMSTQIVVITSGL	TL17	ARYIDWMVTTPLXLLSLS	AS17	3	2	[2m3g]
TXLFCLLPFFSKVGFSFL	TL17	DKLVTYFTVLWIGYPIVW	DW17	6	5	[2m3g]
TXLFCLLPFFSKVGFSFL	TL17	KLVTYFTVLWIGYPIVWI	KI17	6	5	[2m3g]
KXLRNVTVVLWSAYXVXW	KW17	ADWLFTTPLLLLDLALLV	AV17	5	2	[1brx]
KXLRNVTVVLWSAYXVXW	KW17	VWWXISTAAMLYXLYXXF	VF17	5	4	[1brx, 1e0p, 4hyx, 1r84, 1r2n, 1f4z, 1pxs, 1pxr, 4hwl, 1qkp, 1qko, 1s54, 1s53, 1o0a, 3han, 3hao, 3hap, 3haq, 2wjk, 3har, 3has, 2wjl, 1c3w, 1bm1, 1q5i, 2ntu, 1kme, 2ntw, 1s52, 1s51, 1py6, 2i20, 1vjm, 1tn5, 1x0k, 3utv, 1tn0, 3utw, 3utx, 1xji, 3uty]
KXLRNVTVVLWSAYXVXW	KW17	WAISTAAMLYXLYVXFFG	WG17	5	4	[1s8l, 1e0p, 1s8j, 4hyx, 1r84, 1r2n, 1f4z, 1pxs, 1jv7, 1pxr, 1jv6, 4hwl, 1qkp, 1qko, 1s54, 1s53, 1o0a, 3han, 3hao, 3hap, 3haq, 2wjk, 3har, 3has, 2wjl, 1c3w, 1bm1, 1q5i, 2ntu, 1kme, 2ntw, 1s52, 1s51, 1py6, 2i20, 1vjm, 1tn5, 1x0i, 1x0k, 3utv, 1tn0, 3utw, 3utx, 1xji, 3uty]
KXLRNVTVVLWSAYXVXW	KW17	AXYAXWLFTTXLLXLXLA	AA17	5	2	[1brx, 1e0p, 4hyx, 1r84, 1r2n, 1f4z, 1pxs, 1pxr, 4hwl, 1qkp, 1qko, 1s54, 1s53, 1o0a, 3han, 3hap, 3haq, 2wjk, 3har, 2wjl, 3has, 1c3w, 1bm1, 2ntu, 1kme, 2ntw, 1s52, 1s51, 1py6, 1vjm, 1tn5, 1x0i, 1x0k, 3utv, 1tn0, 3utw, 3utx, 1xji, 3uty]
KXLRNVTVVLWSAYXVXW	KW17	AISTAAMLYXLYVXFFGF	AF17	5	4	[1s8l, 1e0p, 1s8j, 4hyx, 1r84, 1r2n, 1f4z, 1pxs, 1jv7, 1pxr, 1jv6, 4hwl, 1qkp, 1qko, 1s54, 1s53, 1mgy, 3han, 3hao, 3hap, 3haq, 3har, 2wjl, 3has, 1c3w, 1bm1, 1q5i, 2ntu, 1kme, 1s52, 1s51, 1py6, 2i20, 1vjm, 1tn5, 1x0i, 1x0k, 3utv, 1tn0, 3utw, 3utx, 1xji, 3uty]
KXLRNVTVVLWSAYXVXW	KW17	RYAXWLXTTPLLXXXLXL	RL17	5	2	[1brx, 1e0p, 4hyx, 1r84, 1r2n, 1f4z, 1pxs, 1pxr, 1qkp, 1qko, 1s54, 1s53, 3han, 3hap, 3haq, 2wjk, 3har, 2wjl, 3has, 1c3w, 1bm1, 2ntu, 1kme, 2ntw, 1s52, 1s51, 1py6, 1vjm, 1tn5, 1x0i, 1x0k, 3utv, 1tn0, 3utw, 3utx, 1xji, 3uty]
KXLRNVTVVLWSAYXVXW	KW17	FVWWAISTAAMLYILYVA	FA17	5	4	[3has]
KXLRNVTVVLWSAYXVXW	KW17	WXXYAXWLFTTXLXXXXL	WL17	5	2	[1brx, 1e0p, 4hyx, 1r84, 1r2n, 1f4z, 1pxs, 1pxr, 4hwl, 1qkp, 1qko, 1s54, 1s53, 1o0a, 3han, 3hap, 3haq, 2wjk, 3har, 2wjl, 3has, 1c3w, 2ntu, 1kme, 2ntw, 1s52, 1s51, 1py6, 1vjm, 1tn5, 1x0k, 3utv, 1tn0, 3utw, 3utx, 1xji, 3uty]
KXLRNVTVVLWSAYXVXW	KW17	LNIETLLXMVLDVSAKVG	LG17	5	6	[1r84, 1r2n, 3utv]
KXLRNVTVVLWSAYXVXW	KW17	RFVWWAISTAAMLYXXYV	RV17	5	4	[1e0p, 1r84, 1r2n, 1f4z, 1pxs, 1pxr, 4hwl, 1qko, 1s54, 1s53, 1o0a, 3hao, 2wjk, 3har, 2wjl, 1c3w, 2ntu, 1kme, 2ntw, 1s52, 1s51, 1py6, 2i20, 1vjm, 1tn5, 1x0k, 1tn0, 3utx, 3uty]
KXLRNVTVVLWSAYXVXW	KW17	FVWWAISTAAMLYXLYXL	FL17	5	4	[1brx, 1e0p, 4hyx, 1r84, 1r2n, 1f4z, 1pxs, 1pxr, 4hwl, 1qkp, 1qko, 1s54, 1s53, 1o0a, 3han, 3hao, 3hap, 3haq, 2wjk, 3har, 2wjl, 1c3w, 1bm1, 2ntu, 1kme, 2ntw, 1s52, 1s51, 1py6, 2i20, 1vjm, 1tn5, 1x0k, 3utv, 1tn0, 3utw, 3utx, 1xji, 3uty]
KXLRNVTVVLWSAYXVXW	KW17	YAXWLXTTPLXXXXLXLL	YL17	5	2	[1brx, 1c3w, 1bm1, 1e0p, 2ntu, 1kme, 1pxs, 1pxr, 1vjm, 1qkp, 1tn5, 1qko, 1s54, 1s53, 1x0k, 1tn0, 2wjl, 3has]
KXLRNVTVVLWSAYXVXW	KW17	NVTVVLWSAYXVVWLIGS	NS17	5	5	[1brx, 1bm1, 1s52, 1r84, 1r2n, 1pxr, 4hwl, 3han, 3hap, 3utv, 1tn0, 3har, 3utx, 1xji, 3has, 3uty]
KXLRNVTVVLWSAYXVXW	KW17	VTVVLWSAYXVVWLIGSE	VE17	5	5	[1s52, 1r84, 1r2n, 1pxr, 4hwl, 3han, 3hap, 3utv, 1tn0, 3har, 3utx, 1xji, 3has, 3uty]
KXLRNVTVVLWSAYXVXW	KW17	TVXLWSAYXVVWLIGSEG	TG17	5	5	[1s52, 1r84, 1r2n, 1pxr, 4hwl, 3han, 3hap, 3utv, 1tn0, 3har, 3utx, 1xji, 3has, 3uty]
KXLRNVTVVLWSAYXVXW	KW17	NIETLLFMVLDVSAKVGF	NF17	5	6	[1s52, 4hyx, 1r84, 1r2n, 4hwl, 1qkp, 3han, 3hap, 3utv, 3haq, 3utw, 3har, 3utx, 1xji, 3has, 3uty]
KXLRNVTVVLWSAYXVXW	KW17	MVLDVXAKVGFGLILLRS	MS17	5	6	[1brx, 1c3w, 1bm1, 1e0p, 1q5i, 2ntu, 1kme, 1pxs, 2i20, 1pxr, 1vjm, 1tn5, 1qko, 1s54, 1s53, 1x0k, 3hao, 1tn0]
KXLRNVTVVLWSAYXVXW	KW17	STAAMLYILYVLFFGFTS	SS17	5	4	[1qkp, 1s52, 3utv]
KXLRNVTVVLWSAYXVXW	KW17	VLDVSAKVGFGLILLRSR	VR17	5	6	[1brx]
KXLRNVTVVLWSAYXVXW	KW17	DQGTILAXVGADGIMIGT	DT17	5	3	[1s8l, 1s8j, 1kme, 4hyx, 1r84, 1r2n, 1jv7, 1jv6, 1qkp, 1s54, 1s53, 1x0i, 1mgy, 3han, 3utv, 3haq, 1tn0, 3utw, 1xji, 3has, 3uty]
KXLRNVTVVLWSAYXVXW	KW17	QGTILAXVGADGIMIGTG	QG17	5	3	[1s8l, 1s8j, 1kme, 4hyx, 1r84, 1r2n, 1jv7, 1jv6, 1qkp, 1s54, 1s53, 1x0i, 1mgy, 3han, 3utv, 3haq, 1tn0, 3utw, 1xji, 3has, 3uty]
KXLRNVTVVLWSAYXVXW	KW17	QTLLFMVLDVSAKVGFGL	QL17	5	6	[1f4z]
KXLRNVTVVLWSAYXVXW	KW17	DTLLFMVLDVSAKVGFGL	DL17	5	6	[2wjk]
KXLRNVTVVLWSAYXVXW	KW17	PLNIETLLFMVLDVSAKV	PV17	5	6	[1r84, 1r2n, 3utv]
KXLRNVTVVLWSAYXVXW	KW17	VPLNIETLLFMVLDVSAK	VK17	5	6	[1r84, 1r2n]
ADWLFTTPLLLLDLALLV	AV17	VWWXISTAAMLYXLYXXF	VF17	2	4	[1brx]
AFYAISCAFXVVVLSALV	AV17	LFTXIAADIXMCVTGLXA	LA17	4	3	[2jaf]
ADWLFTTPLLLLDLALLV	AV17	LAXVGADGIMIGTGLVGA	LA17	2	3	[1brx]
ADWLFTTPLLLLDLALLV	AV17	AXYAXWLFTTXLLXLXLA	AA17	2	2	[1brx]
ADWLFTTPLLLLDLALLV	AV17	AXVGADGIMIGXGLVGAL	AL17	2	3	[1brx]
ADWLFTTPLLLLDLALLV	AV17	AIXTLXXXIAFTXXLSML	AL17	2	1	[1brx]
AFYAISCAFXVVVLSALV	AV17	FTXIAADIXMCVTGLAAA	FA17	4	3	[1e12]
ALFGMGAVAFXGLVYYLV	AV17	VRLRNLTVXLWAIYPFIW	VW17	4	5	[4gyc, 3qdc, 3qap, 2f93, 2ksy, 2f95, 1jgj]
AFYAISCAFXVVVLSALV	AV17	SLFTVIAADIGMCVTGLA	SA17	4	3	[2jaf]
ALFGMGAVAFXGLVYYLV	AV17	RLRXLTVXLWAIYPFIWL	RL17	4	5	[4gyc, 3qdc, 3qap, 2f93, 2ksy, 2f95, 1jgj]
ADWLFTTPLLLLDLALLV	AV17	RYAXWLXTTPLLXXXLXL	RL17	2	2	[1brx]
ADWLFTTPLLLLDLALLV	AV17	WXXYAXWLFTTXLXXXXL	WL17	2	2	[1brx]
ADWLFTTPLLLLDLALLV	AV17	FYAIXTLXXXIAFTXXLS	FS17	2	1	[1brx]
ADWLFTTPLLLLDLALLV	AV17	FVWWAISTAAMLYXLYXL	FL17	2	4	[1brx]
ALFGMGAVAFXGLVYYLV	AV17	GIVITLNTVVMLAGFAGA	GA17	4	3	[4gyc, 3qdc, 3qap, 2ksy, 1jgj]
ADWLFTTPLLLLDLALLV	AV17	YAIXXLXXXIAFTXXLXM	YM17	2	1	[1brx]
ALFGMGAVAFXGLVYYLV	AV17	TVXLWAIYPFIWLLGPPG	TG17	4	5	[3qdc, 3qap]
ADWLFTTPLLLLDLALLV	AV17	TXLXPAIAFTMXLSMLLG	TG17	2	1	[1brx]
ADWLFTTPLLLLDLALLV	AV17	YAXWLXTTPLXXXXLXLL	YL17	2	2	[1brx]
ALFGMGAVAFXGLVYYLV	AV17	DSREFGIVITLNTVVMLA	DA17	4	3	[2f93, 2f95]
ALFGMGAVAFXGLVYYLV	AV17	SREFGIVITLNTVVMLAG	SG17	4	3	[2f93, 2f95]
ALFGMGAVAFXGLVYYLV	AV17	EFGIVITLNTVVMLAGFA	EA17	4	3	[4gyc, 3qdc, 3qap, 2f93, 2ksy, 2f95, 1jgj]
ALFGMGAVAFXGLVYYLV	AV17	REFGIVITLNTVVMLAGF	RF17	4	3	[4gyc, 3qdc, 2f93, 2ksy, 2f95, 1jgj]
ADWLFTTPLLLLDLALLV	AV17	MVLDVXAKVGFGLILLRS	MS17	2	6	[1brx]
ADWLFTTPLLLLDLALLV	AV17	LVGADGIMIGTGLVGALT	LT17	2	3	[1brx]
ALFGMGAVAFXGLVYYLV	AV17	IVITLNTVVMLAGFAGAM	IM17	4	3	[4gyc, 3qdc, 3qap, 2ksy, 1jgj]
ALFGMGAVAFXGLVYYLV	AV17	VITLNTVVMLAGFAGAMV	VV17	4	3	[3qdc, 3qap, 1jgj]
ADWLFTTPLLLLDLALLV	AV17	VLDVSAKVGFGLILLRSR	VR17	2	6	[1brx]
ALFGMGAVAFXGLVYYLV	AV17	YVRLRNLTVXLWXIYPFI	YI17	4	5	[4gyc, 3qdc, 3qap, 2ksy, 1jgj]
AFYAISCAFXVVVLSALV	AV17	TVIAADIGMCVTGLAAAM	TM17	4	3	[1e12]
AFYAISCAFXVVVLSALV	AV17	VIAADIGMCVTGLAAAMT	VT17	4	3	[1e12]
ALFGMGAVAFXGLVYYLV	AV17	LTVILWAIYPFIWLLGXP	LP17	4	5	[3qdc, 3qap]
ALFGMGAVAFXGLVYYLV	AV17	NLTVILWAIYPFIWLLGP	NP17	4	5	[3qdc, 3qap]
VWWXISTAAMLYXLYXXF	VF17	LAXVGADGIMIGTGLVGA	LA17	4	3	[1m0k, 1at9, 1e0p, 1r84, 1r2n, 1pxs, 1ap9, 1pxr, 4hwl, 1s54, 1s53, 1o0a, 3han, 1kg9, 3hao, 1kg8, 3hap, 3haq, 2wjk, 3har, 3has, 2wjl, 1q5j, 1q5i, 1f50, 1tn5, 3nsb, 3utv, 1tn0, 3utw, 3utx, 3uty, 4fpd, 1brx, 1brr, 1p8i, 1fbk, 1ucq, 4hyx, 1f4z, 3vi0, 1qkp, 1qko, 1p8h, 4md2, 4md1, 3ns0, 1c3w, 1bm1, 2ntu, 1kme, 2ntw, 1s52, 1s51, 1py6, 4ov0, 2i20, 1vjm, 3mbv, 1x0k, 1xji]
VWWXISTAAMLYXLYXXF	VF17	AXVGADGIMIGXGLVGAL	AL17	4	3	[1at9, 1e0p, 1r84, 1r2n, 1pxs, 1ap9, 1pxr, 4hwl, 1s54, 1s53, 1o0a, 3han, 1kg9, 3hao, 3hap, 1kg8, 2wjk, 3har, 3has, 2wjl, 1q5j, 1q5i, 1f50, 1tn5, 3nsb, 3utv, 1tn0, 3utx, 3uty, 4fpd, 1brx, 1brr, 1fbk, 1ucq, 1f4z, 3vi0, 1qkp, 1qko, 1p8h, 4md2, 4md1, 3ns0, 1c3w, 1bm1, 2ntu, 1kme, 2ntw, 1s52, 1s51, 1py6, 4ov0, 1iw9, 2i20, 1vjm, 3mbv, 1x0k, 1xji]
VWWXISTAAMLYXLYXXF	VF17	RYAXWLXTTPLLXXXLXL	RL17	4	2	[1brx, 1at9, 1e0p, 1r84, 1r2n, 4hyx, 1f4z, 1pxs, 1pxr, 1qkp, 1qko, 1s54, 1s53, 3han, 3hap, 2wjk, 2wjl, 1c3w, 1bm1, 1q5i, 2ntu, 1kme, 2ntw, 1s52, 1s51, 1py6, 1vjm, 1tn5, 1x0k, 3utv, 1tn0, 3utw, 3utx, 1xji, 3uty]
VWWXISTAAMLYXLYXXF	VF17	LNIETLLXMVLDVSAKVG	LG17	4	6	[1r84, 1r2n, 3utv]
VWWXISTAAMLYXLYXXF	VF17	VVLWSAYPVVWLIGSEGA	VA17	4	5	[1brr]
VWWXISTAAMLYXLYXXF	VF17	YAXWLXTTPLXXXXLXLL	YL17	4	2	[1brx, 1c3w, 1bm1, 1e0p, 1q5i, 2ntu, 1kme, 1pxs, 1pxr, 1vjm, 1tn5, 1qkp, 1qko, 1s54, 1s53, 1x0k, 1tn0, 2wjl]
VWWXISTAAMLYXLYXXF	VF17	NVTVVLWSAYXVVWLIGS	NS17	4	5	[1brx, 1at9, 1bm1, 1q5i, 1brr, 1s52, 1r84, 1r2n, 1ap9, 1pxr, 4hwl, 3han, 3hap, 3utv, 1tn0, 3utx, 1xji, 3har, 3has, 3uty]
VWWXISTAAMLYXLYXXF	VF17	VTVVLWSAYXVVWLIGSE	VE17	4	5	[1at9, 1brr, 1s52, 1r84, 1r2n, 1ap9, 1pxr, 4hwl, 3han, 3hap, 3utv, 1tn0, 3utx, 1xji, 3har, 3has, 3uty]
VWWXISTAAMLYXLYXXF	VF17	TVXLWSAYXVVWLIGSEG	TG17	4	5	[1brr, 1s52, 1r84, 1r2n, 1ap9, 1pxr, 4hwl, 3han, 3hap, 3utv, 1tn0, 3utx, 1xji, 3har, 3has, 3uty]
VWWXISTAAMLYXLYXXF	VF17	FKVLRNVTVVLWSAYXXV	FV17	4	5	[1e0p, 1pxs, 1pxr, 4hwl, 1qkp, 1qko, 1s54, 1s53, 3hao, 3haq, 3har, 3has, 2wjl, 1c3w, 1q5i, 2ntu, 1kme, 2ntw, 1s52, 1s51, 1py6, 2i20, 1vjm, 1tn5, 1x0k, 1tn0, 3utx, 3uty]
VWWXISTAAMLYXLYXXF	VF17	NIETLLFMVLDVSAKVGF	NF17	4	6	[1brr, 1s52, 1r84, 1r2n, 4hyx, 4hwl, 1qkp, 3han, 3hap, 3utv, 3utw, 3utx, 1xji, 3uty]
VWWXISTAAMLYXLYXXF	VF17	LVGADGIMIGTGLVGALT	LT17	4	3	[1brx, 1at9, 1bm1, 1q5i, 1brr, 1s52, 1fbk, 1ucq, 1iw9, 1pxr, 4hwl, 3vi0, 1p8h, 1x0k, 1tn0, 3utx, 3har]
VWWXISTAAMLYXLYXXF	VF17	DQGTILAXVGADGIMIGT	DT17	4	3	[1q5i, 1kme, 1r84, 1r2n, 4hyx, 1qkp, 1s54, 1s53, 3han, 3hap, 3utv, 3haq, 1tn0, 3utw, 1xji, 3has, 3uty]
VWWXISTAAMLYXLYXXF	VF17	QGTILAXVGADGIMIGTG	QG17	4	3	[1q5i, 1kme, 1r84, 1r2n, 4hyx, 1qkp, 1s54, 1s53, 3han, 3utv, 3hap, 3haq, 1tn0, 3utw, 1xji, 3has, 3uty]
VWWXISTAAMLYXLYXXF	VF17	PLNIETLLFMVLDVSAKV	PV17	4	6	[1r84, 1r2n, 3utv]
VWWXISTAAMLYXLYXXF	VF17	VGADGIMIGTGLVGALTK	VK17	4	3	[1at9]
VWWXISTAAMLYXLYXXF	VF17	VPLNIETLLFMVLDVSAK	VK17	4	6	[1r84, 1r2n]
LAXVGADGIMIGTGLVGA	LA17	WAISTAAMLYXLYVXFFG	WG17	3	4	[1at9, 1e0p, 1r2n, 1r84, 4hyx, 1f4z, 1pxs, 1pxr, 4hwl, 1qkp, 1qko, 1s54, 1s53, 1o0a, 1p8h, 3han, 3hao, 1kg8, 3hap, 3haq, 2wjk, 3har, 3has, 2wjl, 1c3w, 1bm1, 1q5i, 2ntu, 1kme, 2ntw, 1s52, 1s51, 1py6, 2i20, 1vjm, 1tn5, 1x0k, 3utv, 1tn0, 3utw, 3utx, 1xji, 4fpd, 3uty]
LTTLFWLGAIGMLVGXLA	LA17	ALIVYLDLVTKVGFGFIA	AA17	0	6	[1jgj]
LAXVGADGIMIGTGLVGA	LA17	AXYAXWLFTTXLLXLXLA	AA17	3	2	[1at9, 1e0p, 1r2n, 1r84, 1pxs, 1pxr, 4hwl, 1s54, 1s53, 1o0a, 3han, 3hao, 1kg8, 3hap, 3haq, 2wjk, 3har, 2wjl, 3has, 1q5j, 1q5i, 1f50, 1tn5, 3utv, 1tn0, 3utw, 3utx, 3uty, 4fpd, 1brx, 1fbk, 4hyx, 1f4z, 1qkp, 1qko, 1p8h, 4md2, 4md1, 1c3w, 1bm1, 2ntu, 1kme, 2ntw, 1s52, 1s51, 1py6, 4ov0, 2i20, 1vjm, 3mbv, 1x0k, 1xji]
LAXVGADGIMIGTGLVGA	LA17	RYAXWLXTTPLLXXXLXL	RL17	3	2	[1brx, 1at9, 1e0p, 1r2n, 1r84, 4hyx, 1f4z, 1pxs, 1pxr, 1qkp, 1qko, 1s54, 1s53, 3han, 3hap, 3haq, 2wjk, 3har, 2wjl, 3has, 1c3w, 1bm1, 1q5i, 2ntu, 1kme, 2ntw, 1s52, 1s51, 1py6, 2i20, 1vjm, 1tn5, 1x0k, 3utv, 1tn0, 3utw, 3utx, 1xji, 3uty]
LFTXITFDIXMCVTGLXA	LA17	RYLTWALSTPMILLALXL	RL17	3	2	[3qbl, 3vvk, 3qbg, 3qbi, 3qbk]
LAXVGADGIMIGTGLVGA	LA17	RYXXWLXTTPLLXXXLXL	RL17	3	2	[3hao]
LAXVGADGIMIGTGLVGA	LA17	AIXTLXXXIAFTXXLSML	AL17	3	1	[1m0k, 1at9, 1e0p, 1r2n, 1r84, 1ap9, 4hwl, 1s54, 1o0a, 3hao, 1kg9, 1kg8, 3haq, 2wjk, 3har, 2wjl, 3has, 1q5j, 1q5i, 1f50, 3nsb, 1tn5, 4fpd, 1brx, 1brr, 1p8i, 1fbk, 1ucq, 4hyx, 1f4z, 3vi0, 1qkp, 1qko, 1p8h, 4md2, 4md1, 3ns0, 1c3w, 1bm1, 2ntu, 1kme, 2ntw, 1s52, 1s51, 1py6, 4ov0, 2i20, 1vjm, 3mbv, 1x0k, 1xji]
LAXVGADGIMIGTGLVGA	LA17	AXVGADGIMIGXGLVGAL	AL17	3	3	[1at9, 1e0p, 1r2n, 1r84, 1pxs, 1ap9, 1pxr, 4hwl, 1s54, 1s53, 1o0a, 3han, 3hao, 1kg9, 1kg8, 2wjk, 3har, 2wjl, 3has, 1q5j, 1q5i, 1f50, 3nsb, 1tn5, 3utv, 1tn0, 3utx, 4fpd, 3uty, 1brx, 1brr, 1fbk, 1ucq, 1f4z, 3vi0, 1qkp, 1qko, 1p8h, 4md2, 4md1, 3ns0, 1c3w, 1bm1, 2ntu, 1kme, 2ntw, 1s52, 1s51, 1py6, 4ov0, 2i20, 1vjm, 3mbv, 1x0k, 1xji]
LTWALSTPMILLALGXXA	LA17	AXSTILVPVVSIASYTGL	AL17	2	1	[3vvk, 3qbi]
LFTXITFDIXMCVTGLXA	LA17	AXSTILVPVVSIASYTGL	AL17	3	1	[3qbl, 3vvk, 3qbg, 3qbi, 3qbk]
LTWALSTPMILLALGXXA	LA17	KLFTAITFDIAMCVTGLA	KA17	2	3	[3vvk, 3qbi]
LAXVGADGIMIGTGLVGA	LA17	AISTAAMLYXLYVXFFGF	AF17	3	4	[1at9, 1e0p, 1r2n, 1r84, 4hyx, 1f4z, 1pxs, 1pxr, 4hwl, 1qkp, 1qko, 1s54, 1s53, 3han, 3hao, 3hap, 3haq, 3har, 2wjl, 3has, 1c3w, 1bm1, 1q5i, 2ntu, 1kme, 1s52, 1s51, 1py6, 2i20, 1vjm, 1tn5, 1x0k, 3utv, 1tn0, 3utw, 3utx, 1xji, 4fpd, 3uty]
LAXVGADGIMIGTGLVGA	LA17	FVWWAISTAAMLYILYVA	FA17	3	4	[3has]
LTWALSTPMILLALGXXA	LA17	FTXITFXIXMCVTGLAAA	FA17	2	3	[3vvk, 3qbi]
LGNARLXLLATWGFYPIA	LA17	LWXFLSTIPFVWILYILF	LF17	5	4	[3ddl]
LVAMFIPIWSGLAYMAMA	LA17	LHWIYVAGMTIGALHFWS	LS17	1	0	[1xio, 2m3g]
LAXVGADGIMIGTGLVGA	LA17	WXXYXXWLFTTXLXXXXL	WL17	3	2	[1q5j, 1fbk, 3hao, 2i20, 4fpd]
LFTXITFDIXMCVTGLXA	LA17	WXRYLTWAXSTPMILXXL	WL17	3	2	[3qbl, 3vvk, 3qbg, 3qbi, 3qbk]
LAXVGADGIMIGTGLVGA	LA17	WXXYAXWLFTTXLXXXXL	WL17	3	2	[1m0k, 1at9, 1e0p, 1r2n, 1r84, 1pxs, 1ap9, 1pxr, 4hwl, 1s54, 1s53, 1o0a, 3han, 1kg9, 1kg8, 3hap, 3haq, 2wjk, 3har, 2wjl, 3has, 1q5i, 1f50, 3nsb, 1tn5, 3utv, 1tn0, 3utw, 3utx, 3uty, 1brx, 1brr, 1p8i, 1ucq, 4hyx, 1f4z, 1qkp, 1qko, 1p8h, 4md2, 4md1, 3ns0, 1c3w, 2ntu, 1kme, 2ntw, 1s52, 1s51, 1py6, 4ov0, 1vjm, 3mbv, 1x0k, 1xji]
LFTXITFDIXMCVTGLXA	LA17	WFWYAISCACFIVVLYXL	WL17	3	4	[3qbl, 3vvk, 3qbg, 3qbi, 3qbk]
LFTXITFDIXMCVTGLXA	LA17	ISCACFIVVLYILLVEWA	IA17	3	4	[3qbl, 3vvk, 3qbg, 3qbi, 3qbk]
LGNARLXLLATWGFYPIA	LA17	IADVLAXAGYGVLIYNIA	IA17	5	6	[3ddl]
LAXVGADGIMIGTGLVGA	LA17	LXXAIAFTMXLSXXLGYG	LG17	3	1	[4hwl, 1at9, 1qkp, 1kme, 1brr, 1s52, 1r2n, 1r84, 3har, 3utx, 1xji, 3has]
LTTLFWLGAIGMLVGXLA	LA17	LVGISGIAAVAYXVMALG	LG17	0	1	[1jgj]
LAXVGADGIMIGTGLVGA	LA17	KFYAIXTLVXXIAFTXXL	KL17	3	1	[1c3w, 1e0p, 1q5i, 2ntu, 1kme, 2ntw, 1s51, 1py6, 1f4z, 2i20, 1vjm, 1qko, 1s54, 1x0k, 3hao, 3haq, 2wjk, 2wjl]
LAXVGADGIMIGTGLVGA	LA17	YXARYADWLFTTPLXLLD	YD17	3	2	[1q5i, 1kme, 1brr, 1s52, 1r2n, 1r84, 1pxs, 1pxr, 4hwl, 1tn5, 1qkp, 1p8h, 3han, 1x0k, 3utv, 3hap, 1tn0, 3har, 3utx, 1xji, 3has, 3uty]
LAXVGADGIMIGTGLVGA	LA17	RFVWWAISTAAMLYXXYV	RV17	3	4	[1e0p, 1brr, 1fbk, 1r2n, 1r84, 1ucq, 1f4z, 1pxs, 1ap9, 1pxr, 4hwl, 3vi0, 1qko, 1s54, 1s53, 1o0a, 1p8h, 3hao, 1kg9, 1kg8, 2wjk, 4md2, 3har, 2wjl, 4md1, 3ns0, 1c3w, 1q5j, 1q5i, 2ntu, 1kme, 1f50, 2ntw, 1s52, 1s51, 1py6, 4ov0, 2i20, 1vjm, 3nsb, 1tn5, 3mbv, 1x0k, 1tn0, 3utx, 4fpd, 3uty]
LAXVGADGIMIGTGLVGA	LA17	FYAIXTLXXXIAFTXXLS	FS17	3	1	[1brx, 1e0p, 1r2n, 1r84, 4hyx, 1f4z, 1qkp, 1qko, 1s54, 1o0a, 3hao, 1kg8, 3haq, 2wjk, 3har, 2wjl, 3has, 1c3w, 1bm1, 1q5i, 2ntu, 1kme, 2ntw, 1s51, 1py6, 4ov0, 2i20, 1vjm, 1tn5, 1x0k, 1xji, 4fpd]
LTTLFWLGAIGMLVGXLA	LA17	YYVXLVGISGIAAVAYXV	YV17	0	1	[1jgj]
LFTXITFDIXMCVTGLXA	LA17	FWYAISCACFIVVLYXLL	FL17	3	4	[3qbl, 3vvk, 3qbg, 3qbi, 3qbk]
LAXVGADGIMIGTGLVGA	LA17	FVWWAISTAAMLYXLYXL	FL17	3	4	[1m0k, 1at9, 1e0p, 1r2n, 1r84, 1pxs, 1ap9, 1pxr, 4hwl, 1s54, 1s53, 1o0a, 3han, 3hao, 1kg9, 1kg8, 3hap, 3haq, 2wjk, 3har, 2wjl, 1q5j, 1q5i, 1f50, 3nsb, 1tn5, 3utv, 1tn0, 3utw, 3utx, 4fpd, 3uty, 1brx, 1brr, 1p8i, 1fbk, 1ucq, 4hyx, 1f4z, 3vi0, 1qkp, 1qko, 1p8h, 4md2, 4md1, 3ns0, 1c3w, 1bm1, 2ntu, 1kme, 2ntw, 1s52, 1s51, 1py6, 4ov0, 2i20, 1vjm, 3mbv, 1x0k, 1xji]
LFTXITFDIXMCVTGLXA	LA17	VSTILVPVVSIASYTGLA	VA17	3	1	[3qbl, 3vvk, 3qbg, 3qbi, 3qbk]
LTTLFWLGAIGMLVGXLA	LA17	VYLDLVTXVGFGFIALDA	VA17	0	6	[1jgj]
LTWALSTPMILLALGXXA	LA17	VSTILVPVVSIASYTGLA	VA17	2	1	[3vvk, 3qbi]
LTTLFWLGAIGMLVGXLA	LA17	VTLVGISGIAAVAYXVMA	VA17	0	1	[1jgj]
LAXVGADGIMIGTGLVGA	LA17	YAXWLXTTPLXXXXLXLL	YL17	3	2	[1brx, 1c3w, 1bm1, 1e0p, 1q5i, 2ntu, 1kme, 1pxs, 2i20, 1pxr, 1vjm, 1tn5, 1qkp, 1qko, 1s54, 1s53, 1x0k, 1tn0, 2wjl, 3has]
LFTXITFDIXMCVTGLXA	LA17	YLTWALSTPMILLXLXLL	YL17	3	2	[3qbl, 3vvk, 3qbg, 3qbi, 3qbk]
LVAMFIPIWSGLAYMAMA	LA17	YARYXXWXVTTPLXXXXL	YL17	1	2	[1xio, 2m3g]
LAXVGADGIMIGTGLVGA	LA17	YAIXXLXXXIAFTXXLXM	YM17	3	1	[1brx, 1at9, 1e0p, 1fbk, 1r2n, 1r84, 1ucq, 4hyx, 1f4z, 4hwl, 1qkp, 1qko, 1s54, 1o0a, 1p8h, 3hao, 1kg8, 3haq, 2wjk, 3har, 4md2, 2wjl, 3has, 4md1, 1c3w, 1q5j, 1bm1, 1q5i, 2ntu, 1kme, 1f50, 2ntw, 1s52, 1s51, 1py6, 4ov0, 2i20, 1vjm, 1tn5, 3mbv, 1x0k, 1xji, 4fpd]
LTTLFWLGAIGMLVGXLA	LA17	YVTLVGISGIAAVAYXVM	YM17	0	1	[1jgj]
LAXVGADGIMIGTGLVGA	LA17	TLXXAIAFTMXLSMLLGY	TY17	3	1	[4hwl, 1at9, 1qkp, 1kme, 1brr, 1s52, 1r2n, 1r84, 3har, 3utx, 1xji, 3has]
LAXVGADGIMIGTGLVGA	LA17	PAIAFTMXLSMLLGYGLT	PT17	3	1	[4hwl, 1at9, 1s52]
LAXVGADGIMIGTGLVGA	LA17	TXLXPAIAFTMXLSMLLG	TG17	3	1	[1brx, 1at9, 1bm1, 1kme, 1brr, 1s52, 1r2n, 1r84, 4hwl, 1qkp, 3har, 1xji, 3has]
LVAMFIPIWSGLAYMAMA	LA17	YIDWMVTTPLLLLSLSWT	YT17	1	2	[2m3g]
LTTLFWLGAIGMLVGXLA	LA17	ISGIAAVAYXVMALGVGW	IW17	0	1	[1jgj]
LAXVGADGIMIGTGLVGA	LA17	KKFYAIXTLVPAIAFTMY	KY17	3	1	[2ntu, 1s54]
LAXVGADGIMIGTGLVGA	LA17	LVGADGIMIGTGLVGALT	LT17	3	3	[1brx, 1at9, 1bm1, 1q5i, 1brr, 1s52, 1fbk, 1ucq, 1pxr, 4hwl, 3vi0, 1p8h, 1x0k, 1tn0, 3har, 3utx]
LFTXITFDIXMCVTGLXA	LA17	LIAVSTILVPVVSIASYT	LT17	3	1	[3qbl, 3vvk, 3qbg, 3qbi, 3qbk]
LTWALSTPMILLALGXXA	LA17	LIAVSTILVPVVSIASYT	LT17	2	1	[3vvk, 3qbi]
LGNARLXLLATWGFYPIA	LA17	WGFLSTIPFVWILYILFT	WT17	5	4	[3ddl]
LTTLFWLGAIGMLVGXLA	LA17	IVYLDLVTKVGFGFIALD	ID17	0	6	[1jgj]
LAXVGADGIMIGTGLVGA	LA17	STAAMLYILYVLFFGFTS	SS17	3	4	[1qkp, 1s52, 3utv]
LFTXITFDIXMCVTGLXA	LA17	STILVPVVSIASYTGLAS	SS17	3	1	[3qbl, 3vvk, 3qbg, 3qbi, 3qbk]
LTWALSTPMILLALGXXA	LA17	STILVPVVSIASYTGLAS	SS17	2	1	[3vvk, 3qbi]
LFTXITFDIXMCVTGLXA	LA17	MRWFWYAISCACFIVVLY	MY17	3	4	[3qbl, 3vvk, 3qbi, 3qbk]
LTTLFWLGAIGMLVGXLA	LA17	VGISGIAAVAYXVMALGV	VV17	0	1	[1jgj]
LFTXITFDIXMCVTGLXA	LA17	YAISCACFIVVLYILLVE	YE17	3	4	[3qbl, 3vvk, 3qbg, 3qbi, 3qbk]
LFTXITFDIXMCVTGLXA	LA17	RWFWYAISCACFIVVLYI	RI17	3	4	[3qbl, 3vvk, 3qbg, 3qbi, 3qbk]
LFTXITFDIXMCVTGLXA	LA17	AISCACFIVVLYILLVEW	AW17	3	4	[3qbl, 3vvk, 3qbg, 3qbi, 3qbk]
LGNARLXLLATWGFYPIA	LA17	GYTIADVLAKAGYGVLIY	GY17	5	6	[3ddl]
LGNARLXLLATWGFYPIA	LA17	ADVLAKAGYGVLIYNIAK	AK17	5	6	[3ddl]
LTTLFWLGAIGMLVGXLA	LA17	VDVALIVYLDLVTKVGFG	VG17	0	6	[1jgj]
LAXVGADGIMIGTGLVGA	LA17	DQGTILAXVGADGIMIGT	DT17	3	3	[1q5i, 1kme, 1r2n, 1r84, 4hyx, 1qkp, 1s54, 1s53, 3han, 3utv, 3haq, 1tn0, 3utw, 1xji, 3has, 3uty]
LAXVGADGIMIGTGLVGA	LA17	QGTILAXVGADGIMIGTG	QG17	3	3	[1q5i, 1kme, 1r2n, 1r84, 4hyx, 1qkp, 1s54, 1s53, 3han, 3utv, 3haq, 1tn0, 3utw, 1xji, 3has, 3uty]
LTTLFWLGAIGMLVGXLA	LA17	DVALIVYLDLVTKVGFXF	DF17	0	6	[1jgj]
LVAMFIPIWSGLAYMAMA	LA17	DTFLFCLLPFFSKVGFXF	DF17	1	6	[1xio, 2m3g]
LAXVGADGIMIGTGLVGA	LA17	YRFVWWAISTAAMLYILY	YY17	3	4	[1ap9]
LVAMFIPIWSGLAYMAMA	LA17	RYIDWMVTTPLLLLSLSW	RW17	1	2	[2m3g]
LAXVGADGIMIGTGLVGA	LA17	YWARYADWLFTTPLLLLG	YG17	3	2	[1fbk]
LVAMFIPIWSGLAYMAMA	LA17	ARYIDWMVTTPLXLLSLS	AS17	1	2	[2m3g]
LVAMFIPIWSGLAYMAMA	LA17	FLFCLLPFFSKVGFSFLD	FD17	1	6	[1xio, 2m3g]
LVAMFIPIWSGLAYMAMA	LA17	FCLLPFFSKVGFSFLDLH	FH17	1	6	[2m3g]
LVAMFIPIWSGLAYMAMA	LA17	CLLPFFSKVGFSFLDLHG	CG17	1	6	[2m3g]
LAXVGADGIMIGTGLVGA	LA17	VGADGIMIGTGLVGALTK	VK17	3	3	[1at9]
LGNARLXLLATWGFYPIA	LA17	GFLSTIPFVWILYILFTQ	GQ17	5	4	[3ddl]
AFMVLDVTAXVGFGFXLL	AL17	WLGIGTLLMLIGTFYFIA	WA17	6	0	[2z55, 1vgo]
AFMVLDVTAXVGFGFXLL	AL17	LGIGTLLMLIGTFYFIAR	LR17	6	0	[2z55, 1vgo]
AXVGADGIMIGXGLVGAL	AL17	WAISTAAMLYXLYVXFFG	WG17	3	4	[1at9, 1e0p, 1r2n, 1r84, 1f4z, 1pxs, 1pxr, 4hwl, 1qkp, 1qko, 1s54, 1s53, 1o0a, 1p8h, 3han, 3hao, 3hap, 1kg8, 2wjk, 3har, 3has, 2wjl, 1c3w, 1bm1, 1q5i, 2ntu, 1kme, 2ntw, 1s52, 1s51, 1py6, 2i20, 1vjm, 1tn5, 1x0k, 3utv, 1tn0, 3utx, 1xji, 4fpd, 3uty]
AYSXLDVFAKYXFAXXLL	AL17	WVNVAXAGIAILVFVYMG	WG17	6	0	[2jaf]
AFMVLDVTAXVGFGFXLL	AL17	AXYAXWLFTTXLLXLXLA	AA17	6	2	[2z55, 1vgo]
AIXTLXXXIAFTXXLSML	AL17	AXYAXWLFTTXLLXLXLA	AA17	1	2	[1s8l, 1at9, 1e0p, 1s8j, 1r84, 1r2n, 1pxs, 1jv7, 1pxr, 4hwl, 1s54, 1s53, 1o0a, 3han, 3hao, 1kg8, 3hap, 3haq, 2wjk, 3har, 2wjl, 3has, 1q5j, 1q5i, 1f50, 1tn5, 1tn0, 4fpd, 1brx, 1fbk, 4hyx, 1f4z, 1qkp, 1qko, 1p8h, 4md2, 4md1, 1c3w, 1bm1, 2ntu, 1kme, 2ntw, 1s52, 1s51, 1py6, 4ov0, 2i20, 1vjm, 3mbv, 1x0i, 1x0k, 1xji]
AXVGADGIMIGXGLVGAL	AL17	AXYAXWLFTTXLLXLXLA	AA17	3	2	[1at9, 1e0p, 1r2n, 1r84, 1pxs, 1pxr, 4hwl, 1s54, 1s53, 1o0a, 3han, 3hao, 3hap, 1kg8, 2wjk, 3har, 2wjl, 3has, 1q5j, 1q5i, 1f50, 1tn5, 3utv, 1tn0, 3utx, 3uty, 4fpd, 1brx, 1fbk, 1f4z, 1qkp, 1qko, 1p8h, 4md2, 4md1, 1c3w, 1bm1, 2ntu, 1kme, 2ntw, 1s52, 1s51, 1py6, 4ov0, 2i20, 1vjm, 3mbv, 1x0k, 1xji]
AFMVLDVTAXVGFGFXLL	AL17	AITILVPGIASAAYLAMF	AF17	6	1	[2z55, 1vgo]
AXVGADGIMIGXGLVGAL	AL17	AISTAAMLYXLYVXFFGF	AF17	3	4	[1at9, 1e0p, 1r2n, 1r84, 1f4z, 1pxs, 1pxr, 4hwl, 1qkp, 1qko, 1s54, 1s53, 3han, 3hao, 3hap, 3har, 2wjl, 3has, 1c3w, 1bm1, 1q5i, 2ntu, 1kme, 1s52, 1s51, 1py6, 2i20, 1vjm, 1tn5, 1x0k, 3utv, 1tn0, 3utx, 1xji, 4fpd, 3uty]
AXSTILVPVVSIASYTGL	AL17	KLFTAITFDIAMCVTGLA	KA17	1	3	[3qbl, 3vvk, 3qbg, 3qbi, 3qbk]
AXVGADGIMIGXGLVGAL	AL17	FVWWAISTAAMLYILYVA	FA17	3	4	[3has]
AXSTILVPVVSIASYTGL	AL17	FTXITFXIXMCVTGLAAA	FA17	1	3	[3qbl, 3vvk, 3qbg, 3qbi, 3qbk]
AFMVLDVTAXVGFGFXLL	AL17	RYAXWLXTTPLLXXXLXL	RL17	6	2	[1vgo]
AXSTILVPVVSIASYTGL	AL17	RYLTWALSTPMILLALXL	RL17	1	2	[3qbl, 3vvk, 3qbg, 3qbi, 3qbk]
AIXTLXXXIAFTXXLSML	AL17	RYAXWLXTTPLLXXXLXL	RL17	1	2	[1brx, 1s8l, 1at9, 1s8j, 1e0p, 1r84, 1r2n, 4hyx, 1f4z, 1pxs, 1jv7, 1pxr, 1jv6, 1qkp, 1qko, 1brd, 1s54, 1s53, 3han, 3hap, 3haq, 2wjk, 3har, 2wjl, 3has, 1c3w, 1bm1, 1q5i, 2ntu, 1kme, 2ntw, 1s52, 1s51, 1py6, 2i20, 1vjm, 1tn5, 1x0i, 1x0k, 1tn0, 1xji]
AIXTLXXXIAFTXXLSML	AL17	RYXXWLXTTPLLXXXLXL	RL17	1	2	[3hao]
AXVGADGIMIGXGLVGAL	AL17	RYXXWLXTTPLLXXXLXL	RL17	3	2	[3hao]
AXVGADGIMIGXGLVGAL	AL17	RYAXWLXTTPLLXXXLXL	RL17	3	2	[1brx, 1at9, 1e0p, 1r2n, 1r84, 1f4z, 1pxs, 1pxr, 1qkp, 1qko, 1s54, 1s53, 3han, 3hap, 2wjk, 3har, 2wjl, 3has, 1c3w, 1bm1, 1q5i, 2ntu, 1kme, 2ntw, 1s52, 1s51, 1py6, 2i20, 1vjm, 1tn5, 1x0k, 3utv, 1tn0, 3utx, 1xji, 3uty]
AYSXLDIVAKYIFAFXLL	AL17	RYLTWALSTPMILLALXL	RL17	6	2	[3vvk, 3qbl, 3qbg, 3qbi, 3qbk]
AIXTLXXXIAFTXXLSML	AL17	LNIETLLXMVLDVSAKVG	LG17	1	6	[1r84, 1r2n]
AXVGADGIMIGXGLVGAL	AL17	LXXAIAFTMXLSXXLGYG	LG17	3	1	[4hwl, 1at9, 1qkp, 1kme, 1brr, 1s52, 1r2n, 1r84, 3har, 3utx, 1xji, 3has]
APRYIXWILTTPLIVYFL	AL17	LVGISGIAAVAYXVMALG	LG17	2	1	[3qap, 3qdc]
AXSTILVPVVSIASYTGL	AL17	WAYSXLDIVAKYIFAFXL	WL17	1	6	[3qbl, 3vvk, 3qbg, 3qbi, 3qbk]
AYSXLDIVAKYIFAFXLL	AL17	WXRYLTWAXSTPMILXXL	WL17	6	2	[3vvk, 3qbl, 3abw, 3qbg, 3qbi, 3qbk]
AIXTLXXXIAFTXXLSML	AL17	WXXYAXWLFTTXLXXXXL	WL17	1	2	[1m0k, 1s8l, 1at9, 1s8j, 1e0p, 1r84, 1r2n, 1pxs, 1pxr, 1ap9, 4hwl, 1s54, 1s53, 1o0a, 3han, 1kg9, 1kg8, 3hap, 3haq, 2wjk, 3har, 2wjl, 3has, 1q5i, 1f50, 3nsb, 1tn5, 1tn0, 1brx, 1brr, 1p8i, 1ucq, 4hyx, 1f4z, 1qkp, 1qko, 1p8h, 4md2, 4md1, 3ns0, 1c3w, 2ntu, 1kme, 2ntw, 1s52, 1s51, 1py6, 4ov0, 1vjm, 3mbv, 1x0k, 1xji]
AXVGADGIMIGXGLVGAL	AL17	WXXYAXWLFTTXLXXXXL	WL17	3	2	[1at9, 1e0p, 1r2n, 1r84, 1pxs, 1ap9, 1pxr, 4hwl, 1s54, 1s53, 1o0a, 3han, 1kg9, 3hap, 1kg8, 2wjk, 3har, 2wjl, 3has, 1q5i, 1f50, 3nsb, 1tn5, 3utv, 1tn0, 3utx, 3uty, 1brx, 1brr, 1ucq, 1f4z, 1qkp, 1qko, 1p8h, 4md2, 4md1, 3ns0, 1c3w, 2ntu, 1kme, 2ntw, 1s52, 1s51, 1py6, 4ov0, 1vjm, 3mbv, 1x0k, 1xji]
AIXTLXXXIAFTXXLSML	AL17	WXXYXXWLFTTXLXXXXL	WL17	1	2	[1q5j, 1fbk, 3hao, 2i20, 4fpd]
AXVGADGIMIGXGLVGAL	AL17	WXXYXXWLFTTXLXXXXL	WL17	3	2	[1q5j, 1fbk, 3hao, 2i20, 4fpd]
AXSTILVPVVSIASYTGL	AL17	WXRYLTWAXSTPMILXXL	WL17	1	2	[3qbl, 3vvk, 3qbg, 3qbi, 3qbk]
AXVGADGIMIGXGLVGAL	AL17	KFYAIXTLVXXIAFTXXL	KL17	3	1	[1c3w, 1e0p, 1q5i, 2ntu, 1kme, 2ntw, 1s51, 1py6, 1f4z, 2i20, 1vjm, 1qko, 1s54, 1x0k, 3hao, 2wjk, 2wjl]
AIXTLXXXIAFTXXLSML	AL17	YXARYADWLFTTPLXLLD	YD17	1	2	[1q5i, 1kme, 1brr, 1s52, 1r84, 1r2n, 1pxs, 1pxr, 4hwl, 1tn5, 1qkp, 1p8h, 3han, 1x0k, 3hap, 1tn0, 3har, 1xji, 3has]
AXVGADGIMIGXGLVGAL	AL17	YXARYADWLFTTPLXLLD	YD17	3	2	[1q5i, 1kme, 1brr, 1s52, 1r2n, 1r84, 1pxs, 1pxr, 4hwl, 1tn5, 1qkp, 1p8h, 3han, 1x0k, 3hap, 3utv, 1tn0, 3har, 3utx, 1xji, 3has, 3uty]
AXVGADGIMIGXGLVGAL	AL17	FYAIXTLXXXIAFTXXLS	FS17	3	1	[1brx, 1e0p, 1r2n, 1r84, 1f4z, 1qkp, 1qko, 1s54, 1o0a, 3hao, 1kg8, 2wjk, 3har, 2wjl, 3has, 1c3w, 1bm1, 1q5i, 2ntu, 1kme, 2ntw, 1s51, 1py6, 4ov0, 2i20, 1vjm, 1tn5, 1x0k, 1xji, 4fpd]
AXVGADGIMIGXGLVGAL	AL17	RFVWWAISTAAMLYXXYV	RV17	3	4	[1e0p, 1r2n, 1r84, 1pxs, 1ap9, 1pxr, 4hwl, 1s54, 1s53, 1o0a, 3hao, 1kg9, 1kg8, 2wjk, 3har, 2wjl, 2zzl, 1q5j, 1q5i, 1f50, 3nsb, 1tn5, 1tn0, 3utx, 4fpd, 3uty, 1brr, 1fbk, 1ucq, 1f4z, 1ixf, 3vi0, 1qko, 1p8h, 4md2, 4md1, 3ns0, 1c3w, 2ntu, 1kme, 2ntw, 1s52, 1s51, 1py6, 4ov0, 2i20, 1iw9, 1vjm, 3mbv, 1x0k]
APRYIXWILTTPLIVYFL	AL17	RYYVTLVGISGIAAVXYV	RV17	2	1	[3qdc]
APRYIXWILTTPLIVYFL	AL17	YYVXLVGISGIAAVAYXV	YV17	2	1	[1gue, 3qap, 3qdc, 1h68, 1gu8]
AXVGADGIMIGXGLVGAL	AL17	FVWWAISTAAMLYXLYXL	FL17	3	4	[1at9, 1e0p, 1r2n, 1r84, 1pxs, 1ap9, 1pxr, 4hwl, 1s54, 1s53, 1o0a, 3han, 3hao, 1kg9, 3hap, 1kg8, 2wjk, 3har, 2wjl, 2zzl, 1q5j, 1q5i, 1f50, 3nsb, 1tn5, 3utv, 1tn0, 3utx, 4fpd, 3uty, 1brx, 1brr, 1fbk, 1ucq, 1f4z, 1ixf, 3vi0, 1qkp, 1qko, 1p8h, 4md2, 4md1, 3ns0, 1c3w, 1bm1, 2ntu, 1kme, 2ntw, 1s52, 1s51, 1py6, 4ov0, 2i20, 1iw9, 1vjm, 3mbv, 1x0k, 1xji]
AFMVLDVTAXVGFGFXLL	AL17	FNTLXALVAVLWTAYPIL	FL17	6	5	[1vgo]
APRYIXWILTTPLIVYFL	AL17	VTLVGISGIAAVAYXVMA	VA17	2	1	[1gue, 3qap, 3qdc, 1h68, 1gu8]
AXVGADGIMIGXGLVGAL	AL17	VVLWSAYPVVWLIGSEGA	VA17	3	5	[1brr]
AYSXLDIVAKYIFAFXLL	AL17	VSTILVPVVSIASYTGLA	VA17	6	1	[3vvk, 3qbl, 3abw, 3qbg, 3qbi, 3qbk]
AFMVLDVTAXVGFGFXLL	AL17	YARYXXWLXTTPLXXXXL	YL17	6	2	[2z55, 1vgo]
AYSXLDIVAKYIFAFXLL	AL17	YLTWALSTPMILLXLXLL	YL17	6	2	[3vvk, 3qbl, 3qbg, 3qbi, 3qbk]
AFMVLDVTAXVGFGFXLL	AL17	YAXWLXTTPLXXXXLXLL	YL17	6	2	[1vgo]
AXVGADGIMIGXGLVGAL	AL17	YAXWLXTTPLXXXXLXLL	YL17	3	2	[1brx, 1c3w, 1bm1, 1e0p, 1q5i, 2ntu, 1kme, 1pxs, 2i20, 1pxr, 1vjm, 1tn5, 1qkp, 1qko, 1s54, 1s53, 1x0k, 1tn0, 2wjl, 3has]
AXSTILVPVVSIASYTGL	AL17	YLTWALSTPMILLXLXLL	YL17	1	2	[3qbl, 3vvk, 3qbg, 3qbi, 3qbk]
AIXTLXXXIAFTXXLSML	AL17	YAXWLXTTPLXXXXLXLL	YL17	1	2	[1brx, 1c3w, 1s8l, 1bm1, 1e0p, 1q5i, 2ntu, 1kme, 1pxs, 1jv7, 2i20, 1pxr, 1jv6, 1vjm, 1tn5, 1qkp, 1qko, 1brd, 1s54, 1s53, 1x0k, 1tn0, 2wjl, 3has]
APRYIXWILTTPLIVYFL	AL17	GIVITLNTVVMLAGFAGA	GA17	2	3	[3qap, 3qdc]
AXSTILVPVVSIASYTGL	AL17	TSWAYSXLDIVAKYXFAF	TF17	1	6	[3qbl, 3vvk, 3qbg, 3qbi, 3qbk]
AXVGADGIMIGXGLVGAL	AL17	PAIAFTMXLSMLLGYGLT	PT17	3	1	[4hwl, 1at9, 1s52]
AYSXLDIVAKYIFAFXLL	AL17	SLYINIALAGLSILXFVF	SF17	6	0	[3vvk, 3qbl, 3abw, 3qbg, 3qbi, 3qbk]
AYSXLDVFAKYXFAXXLL	AL17	SSSLWVNVALAGIAILVF	SF17	6	0	[1e12]
AXSTILVPVVSIASYTGL	AL17	SLYINIALAGLSILXFVF	SF17	1	0	[3qbl, 3vvk, 3qbg, 3qbi, 3qbk]
AXVGADGIMIGXGLVGAL	AL17	YAIXXLXXXIAFTXXLXM	YM17	3	1	[1brx, 1at9, 1e0p, 1fbk, 1r2n, 1r84, 1ucq, 1f4z, 4hwl, 1qkp, 1qko, 1s54, 1o0a, 1p8h, 3hao, 1kg8, 2wjk, 3har, 4md2, 2wjl, 3has, 4md1, 1c3w, 1q5j, 1bm1, 1q5i, 2ntu, 1kme, 1f50, 2ntw, 1s52, 1s51, 1py6, 4ov0, 2i20, 1vjm, 1tn5, 3mbv, 1x0k, 1xji, 4fpd]
APRYIXWILTTPLIVYFL	AL17	YVTLVGISGIAAVAYXVM	YM17	2	1	[1gue, 3qap, 3qdc, 1h68, 1gu8]
AFMVLDVTAXVGFGFXLL	AL17	YAITXLVPGIASAAYXXM	YM17	6	1	[2z55, 1vgo]
AXVGADGIMIGXGLVGAL	AL17	TLXXAIAFTMXLSMLLGY	TY17	3	1	[4hwl, 1at9, 1qkp, 1kme, 1brr, 1s52, 1r2n, 1r84, 3har, 3utx, 1xji, 3has]
AFMVLDVTAXVGFGFXLL	AL17	YYAITILVPGIASAAYLA	YA17	6	1	[1vgo]
AXSTILVPVVSIASYTGL	AL17	SALDIVAKYIFAFLLLNY	SY17	1	6	[3qbl, 3vvk, 3qbg, 3qbi, 3qbk]
AYSXLDVFAKYXFAXXLL	AL17	SLWVNVALAGIAILVFVY	SY17	6	0	[1e12]
AIXTLXXXIAFTXXLSML	AL17	NIETLLFMVLDVSAKVGF	NF17	1	6	[1brr, 1s52, 1r84, 1r2n, 4hyx, 4hwl, 1qkp, 3han, 3hap, 3haq, 3har, 1xji, 3has]
AYSXLDIVAKYIFAFXLL	AL17	FSTLKLLTVVMWLGYPXV	FV17	6	5	[3vvk, 3qbl, 3qbg, 3qbi, 3qbk]
AXVGADGIMIGXGLVGAL	AL17	TXLXPAIAFTMXLSMLLG	TG17	3	1	[1brx, 1at9, 1bm1, 1kme, 1brr, 1s52, 1r2n, 1r84, 4hwl, 1qkp, 3har, 1xji, 3has]
AFMVLDVTAXVGFGFXLL	AL17	TXLVAVLWTAYPILWIVG	TG17	6	5	[2z55, 1vgo]
AXVGADGIMIGXGLVGAL	AL17	TVXLWSAYXVVWLIGSEG	TG17	3	5	[1brr, 1s52, 1r2n, 1r84, 1ap9, 1pxr, 4hwl, 3han, 3utv, 1tn0, 3har, 3utx, 1xji, 3has, 3uty]
AFMVLDVTAXVGFGFXLL	AL17	ITILVPGIASAAYLAMFF	IF17	6	1	[2z55, 1vgo]
AXSTILVPVVSIASYTGL	AL17	YINIALAGLSILLFVFMT	YT17	1	0	[3qbl, 3vvk, 3qbg, 3qbi, 3qbk]
AYSXLDIVAKYIFAFXLL	AL17	YINIALAGLSILLFVFMT	YT17	6	0	[3vvk, 3qbl, 3qbg, 3qbi, 3qbk]
AYSXLDIVAKYIFAFXLL	AL17	STLKLLTVVMWLGYPIVW	SW17	6	5	[3vvk, 3qbl, 3qbg, 3qbi, 3qbk]
AXSTILVPVVSIASYTGL	AL17	INIALAGLSILLFVFMTR	IR17	1	0	[3qbl, 3vvk, 3qbg, 3qbi, 3qbk]
AYSXLDIVAKYIFAFXLL	AL17	INIALAGLSILLFVFMTR	IR17	6	0	[3vvk, 3qbl, 3qbg, 3qbi, 3qbk]
AFMVLDVTAXVGFGFXLL	AL17	IGTLLMLIGTFYFIARGW	IW17	6	0	[2z55, 1vgo]
APRYIXWILTTPLIVYFL	AL17	ISGIAAVAYXVMALGVGW	IW17	2	1	[3qap, 3qdc]
AYSXLDIVAKYIFAFXLL	AL17	TLKLLTVVMWLGYPIVWA	TA17	6	5	[3vvk, 3qbl, 3qbg, 3qbi, 3qbk]
AYSXLDIVAKYIFAFXLL	AL17	KLLTVVMWLGYPIVWALG	KG17	6	5	[3vvk, 3qbl, 3abw, 3qbg, 3qbi, 3qbk]
AXVGADGIMIGXGLVGAL	AL17	KKFYAIXTLVPAIAFTMY	KY17	3	1	[2ntu, 1s54]
APRYIXWILTTPLIVYFL	AL17	REFGIVITLNTVVMLAGF	RF17	2	3	[1gue, 3qdc, 1h68, 1gu8]
APRYIXWILTTPLIVYFL	AL17	EFGIVITLNTVVMLAGFA	EA17	2	3	[1gue, 3qap, 3qdc, 1h68, 1gu8]
AIXTLXXXIAFTXXLSML	AL17	LVGADGIMIGTGLVGALT	LT17	1	3	[1brx, 1at9, 1bm1, 1q5i, 1brr, 1s52, 1fbk, 1ucq, 4hwl, 3vi0, 1p8h, 1x0k, 3har]
AXSTILVPVVSIASYTGL	AL17	LDIVAKYIFAFLLLNYLT	LT17	1	6	[3qbl, 3vvk, 3qbg, 3qbi, 3qbk]
AXVGADGIMIGXGLVGAL	AL17	LVGADGIMIGTGLVGALT	LT17	3	3	[1brx, 1at9, 1bm1, 1q5i, 1brr, 1s52, 1fbk, 1ucq, 1iw9, 1pxr, 4hwl, 1ixf, 3vi0, 1p8h, 1x0k, 1tn0, 3har, 3utx]
AYSXLDIVAKYIFAFXLL	AL17	LIAVSTILVPVVSIASYT	LT17	6	1	[3vvk, 3qbl, 3qbg, 3qbi, 3qbk]
AIXTLXXXIAFTXXLSML	AL17	MVLDVXAKVGFGLILLRS	MS17	1	6	[1brx, 1c3w, 1at9, 1bm1, 1e0p, 1q5i, 2ntu, 1kme, 1pxs, 2i20, 1pxr, 1vjm, 1tn5, 1qko, 1s54, 1s53, 1x0k, 3hao, 1tn0]
AFMVLDVTAXVGFGFXLL	AL17	NTLTALVAVLWTAYPILW	NW17	6	5	[1vgo]
APRYIXWILTTPLIVYFL	AL17	IVITLNTVVMLAGFAGAM	IM17	2	3	[3qap, 3qdc]
AXVGADGIMIGXGLVGAL	AL17	STAAMLYILYVLFFGFTS	SS17	3	4	[1qkp, 1s52, 3utv]
AYSXLDIVAKYIFAFXLL	AL17	STILVPVVSIASYTGLAS	SS17	6	1	[3vvk, 3qbl, 3abw, 3qbg, 3qbi, 3qbk]
APRYIXWILTTPLIVYFL	AL17	VGISGIAAVAYXVMALGV	VV17	2	1	[3qap, 3qdc]
APRYIXWILTTPLIVYFL	AL17	VITLNTVVMLAGFAGAMV	VV17	2	3	[3qap, 3qdc]
AIXTLXXXIAFTXXLSML	AL17	VLDVSAKVGFGLILLRSR	VR17	1	6	[1brx]
AYSXLDVFAKYXFAXXLL	AL17	VNVALAGIAILVFVYMGR	VR17	6	0	[2jaf]
AYSXLDVFAKYXFAXXLL	AL17	SSLWVNVALAGIAILXFV	SV17	6	0	[1e12]
AXSTILVPVVSIASYTGL	AL17	SSLYINIALAGLSILXFV	SV17	1	0	[3qbl, 3vvk]
AYSXLDIVAKYIFAFXLL	AL17	SSLYINIALAGLSILXFV	SV17	6	0	[3vvk, 3qbl, 3abw]
AIXTLXXXIAFTXXLSML	AL17	DQGTILAXVGADGIMIGT	DT17	1	3	[1s8l, 1s8j, 1q5i, 1kme, 1r84, 1r2n, 4hyx, 1jv7, 1jv6, 1qkp, 1s54, 1x0i, 3haq, 1xji, 3has]
AXVGADGIMIGXGLVGAL	AL17	DQGTILAXVGADGIMIGT	DT17	3	3	[1q5i, 1kme, 1r2n, 1r84, 1qkp, 1s54, 1s53, 3han, 3utv, 1tn0, 1xji, 3has, 3uty]
AXVGADGIMIGXGLVGAL	AL17	QGTILAXVGADGIMIGTG	QG17	3	3	[1q5i, 1kme, 1r2n, 1r84, 1qkp, 1s54, 1s53, 3han, 3utv, 1tn0, 1xji, 3has, 3uty]
AIXTLXXXIAFTXXLSML	AL17	QGTILAXVGADGIMIGTG	QG17	1	3	[1s8l, 1s8j, 1q5i, 1kme, 1r84, 1r2n, 4hyx, 1jv7, 1jv6, 1qkp, 1s54, 1x0i, 3haq, 1xji, 3has]
AIXTLXXXIAFTXXLSML	AL17	QTLLFMVLDVSAKVGFGL	QL17	1	6	[1f50, 1f4z]
AXSTILVPVVSIASYTGL	AL17	NIALAGLSILLFVFMTRG	NG17	1	0	[3vvk, 3qbi]
AYSXLDIVAKYIFAFXLL	AL17	NIALAGLSILLFVFMTRG	NG17	6	0	[3vvk, 3qbi]
AIXTLXXXIAFTXXLSML	AL17	DTLLFMVLDVSAKVGFGL	DL17	1	6	[2wjk]
AXVGADGIMIGXGLVGAL	AL17	YRFVWWAISTAAMLYILY	YY17	3	4	[1ap9]
AIXTLXXXIAFTXXLSML	AL17	EWIWLALGTALMGLGXLY	EY17	1	0	[4hwl, 1s52, 1r84, 1r2n]
AIXTLXXXIAFTXXLSML	AL17	PLNIETLLFMVLDVSAKV	PV17	1	6	[1r84, 1r2n]
AIXTLXXXIAFTXXLSML	AL17	YWARYADWLFTTPLLLLG	YG17	1	2	[1fbk]
AXVGADGIMIGXGLVGAL	AL17	YWARYADWLFTTPLLLLG	YG17	3	2	[1fbk]
AYSXLDVFAKYXFAXXLL	AL17	ATLMIPLVSISSYLXLLS	AS17	6	1	[1e12]
AXSTILVPVVSIASYTGL	AL17	AITFDIAMCVTGLAAALT	AT17	1	3	[3qbl]
AIXTLXXXIAFTXXLSML	AL17	VPLNIETLLFMVLDVSAK	VK17	1	6	[1r84, 1r2n]
AIXTLXXXIAFTXXLSML	AL17	VGADGIMIGTGLVGALTK	VK17	1	3	[1at9]
AXVGADGIMIGXGLVGAL	AL17	VGADGIMIGTGLVGALTK	VK17	3	3	[1at9]
WLGIGTLLMLIGTFYFIA	WA17	AITILVPGIASAAYLAMF	AF17	0	1	[2z55, 1vgo]
WLGIGTLLMLIGTFYFIA	WA17	YAITXLVPGIASAAYXXM	YM17	0	1	[2z55, 1vgo]
WLGIGTLLMLIGTFYFIA	WA17	YYAITILVPGIASAAYLA	YA17	0	1	[1vgo]
WLGIGTLLMLIGTFYFIA	WA17	ETLXFMVLDVTAKVGFGF	EF17	0	6	[2z55, 1vgo, 2ei4]
WLGIGTLLMLIGTFYFIA	WA17	ITILVPGIASAAYLAMFF	IF17	0	1	[2z55, 1vgo, 2ei4]
WLGIGTLLMLIGTFYFIA	WA17	MVLDVXAKVGFGFVLLRS	MS17	0	6	[1vgo]
LGAIGMLVGTLAFAWAGR	LR17	ALIVYLDLVTKVGFGFIA	AA17	0	6	[4gyc, 3qdc, 3qap, 2f93, 2ksy, 2f95, 1jgj]
LGIGTLLMLIGTFYFIAR	LR17	AITILVPGIASAAYLAMF	AF17	0	1	[2z55, 1vgo]
LGAIGMLVGTLAFAWAGR	LR17	LVGISGIAAVAYXVMALG	LG17	0	1	[3qdc, 3qap, 2ksy, 1jgj]
LGAIGMLVGTLAFAWAGR	LR17	RYYVTLVGISGIAAVXYV	RV17	0	1	[4gyc, 3qdc, 2f93, 2f95]
LGAIGMLVGTLAFAWAGR	LR17	YYVXLVGISGIAAVAYXV	YV17	0	1	[4gyc, 3qdc, 3qap, 2f93, 2ksy, 2f95, 1jgj]
LGAIGMLVGTLAFAWAGR	LR17	VYLDLVTXVGFGFIALDA	VA17	0	6	[4gyc, 3qdc, 3qap, 1jgj]
LGAIGMLVGTLAFAWAGR	LR17	VTLVGISGIAAVAYXVMA	VA17	0	1	[4gyc, 3qdc, 3qap, 2f93, 2ksy, 2f95, 1jgj]
LGIGTLLMLIGTFYFIAR	LR17	YYAITILVPGIASAAYLA	YA17	0	1	[1vgo]
LGAIGMLVGTLAFAWAGR	LR17	YVTLVGISGIAAVAYXVM	YM17	0	1	[4gyc, 3qdc, 3qap, 2f93, 2ksy, 2f95, 1jgj]
LGIGTLLMLIGTFYFIAR	LR17	YAITXLVPGIASAAYXXM	YM17	0	1	[2z55, 1vgo]
LGIGTLLMLIGTFYFIAR	LR17	ETLXFMVLDVTAKVGFGF	EF17	0	6	[2z55, 1vgo, 2ei4]
LGIGTLLMLIGTFYFIAR	LR17	ITILVPGIASAAYLAMFF	IF17	0	1	[2z55, 1vgo, 2ei4]
LGAIGMLVGTLAFAWAGR	LR17	ISGIAAVAYXVMALGVGW	IW17	0	1	[3qdc, 3qap, 2ksy, 1jgj]
LGIGTLLMLIGTFYFIAR	LR17	MVLDVXAKVGFGFVLLRS	MS17	0	6	[1vgo]
LGAIGMLVGTLAFAWAGR	LR17	IVYLDLVTKVGFGFIALD	ID17	0	6	[4gyc, 3qdc, 3qap, 2f93, 2ksy, 2f95, 1jgj]
LGAIGMLVGTLAFAWAGR	LR17	VGISGIAAVAYXVMALGV	VV17	0	1	[3qdc, 3qap, 2ksy, 1jgj]
LGAIGMLVGTLAFAWAGR	LR17	VDVALIVYLDLVTKVGFG	VG17	0	6	[3qdc, 3qap, 2ksy, 1jgj]
LGAIGMLVGTLAFAWAGR	LR17	DVALIVYLDLVTKVGFXF	DF17	0	6	[4gyc, 3qdc, 3qap, 2f93, 2ksy, 2f95, 1jgj]
WLGAIGMLVGTLAFAWAG	WG17	ALIVYLDLVTKVGFGFIA	AA17	0	6	[1gue, 4gyc, 3qdc, 3qap, 2f93, 2ksy, 2f95, 1jgj, 1h68, 1gu8]
WAISTAAMLYXLYVXFFG	WG17	RYAXWLXTTPLLXXXLXL	RL17	4	2	[1at9, 1e0p, 1r84, 1r2n, 4hyx, 1f4z, 1pxs, 1pxr, 1qkp, 1qko, 1s54, 1s53, 3han, 3hap, 2wjk, 2wjl, 1c3w, 1bm1, 1q5i, 2ntu, 1kme, 2ntw, 1s52, 1s51, 1py6, 1vjm, 1tn5, 1x0i, 1x0k, 3utv, 1tn0, 3utw, 1xji, 3utx, 3uty]
WLGAIGMLVGTLAFAWAG	WG17	LVGISGIAAVAYXVMALG	LG17	0	1	[3qdc, 3qap, 2ksy, 1jgj]
WVNVAXAGIAILVFVYMG	WG17	WAYSXLDVFAKYVFAFXL	WL17	0	6	[2jaf]
WLGAIGMLVGTLAFAWAG	WG17	RYYVTLVGISGIAAVXYV	RV17	0	1	[4gyc, 3qdc, 2f93, 2f95]
WAISTAAMLYXLYVXFFG	WG17	YAXWLXTTPLXXXXLXLL	YL17	4	2	[1c3w, 1bm1, 1e0p, 1q5i, 2ntu, 1kme, 1pxs, 1pxr, 1vjm, 1qkp, 1tn5, 1qko, 1s54, 1s53, 1x0k, 1tn0, 2wjl]
WLGAIGMLVGTLAFAWAG	WG17	YYVXLVGISGIAAVAYXV	YV17	0	1	[1gue, 4gyc, 3qdc, 3qap, 2f93, 2ksy, 2f95, 1jgj, 1h68, 1gu8]
WLGAIGMLVGTLAFAWAG	WG17	VTLVGISGIAAVAYXVMA	VA17	0	1	[1gue, 4gyc, 3qdc, 3qap, 2f93, 2ksy, 2f95, 1jgj, 1h68, 1gu8]
WLGAIGMLVGTLAFAWAG	WG17	VYLDLVTXVGFGFIALDA	VA17	0	6	[4gyc, 3qdc, 3qap, 1jgj]
WAISTAAMLYXLYVXFFG	WG17	TVXLWSAYXVVWLIGSEG	TG17	4	5	[1s52, 1r84, 1r2n, 1pxr, 4hwl, 3han, 3hap, 3utv, 1tn0, 1xji, 3utx, 3har, 3has, 3uty]
WLGAIGMLVGTLAFAWAG	WG17	YVTLVGISGIAAVAYXVM	YM17	0	1	[1gue, 4gyc, 3qdc, 3qap, 2f93, 2ksy, 2f95, 1jgj, 1h68, 1gu8]
WAISTAAMLYXLYVXFFG	WG17	NVTVVLWSAYXVVWLIGS	NS17	4	5	[1at9, 1bm1, 1q5i, 1s52, 1r84, 1r2n, 1pxr, 4hwl, 3han, 3hap, 3utv, 1tn0, 1xji, 3utx, 3har, 3has, 3uty]
WAISTAAMLYXLYVXFFG	WG17	VTVVLWSAYXVVWLIGSE	VE17	4	5	[1at9, 1s52, 1r84, 1r2n, 1pxr, 4hwl, 3han, 3hap, 3utv, 1tn0, 1xji, 3utx, 3har, 3has, 3uty]
WAISTAAMLYXLYVXFFG	WG17	FKVLRNVTVVLWSAYXXV	FV17	4	5	[1s8l, 1e0p, 1s8j, 1pxs, 1jv7, 1jv6, 1pxr, 4hwl, 1qkp, 1qko, 1s54, 1s53, 3hao, 3haq, 3har, 3has, 2wjl, 1c3w, 1q5i, 2ntu, 1kme, 2ntw, 1s52, 1s51, 1py6, 2i20, 1vjm, 1tn5, 1x0k, 1tn0, 3utx, 3uty]
WLGAIGMLVGTLAFAWAG	WG17	ISGIAAVAYXVMALGVGW	IW17	0	1	[3qdc, 3qap, 2ksy, 1jgj]
WVNVAXAGIAILVFVYMG	WG17	YSVLDVFAKYVFAFILLR	YR17	0	6	[2jaf]
WAISTAAMLYXLYVXFFG	WG17	LVGADGIMIGTGLVGALT	LT17	4	3	[4hwl, 1at9, 1bm1, 1q5i, 1p8h, 1s52, 1x0k, 1tn0, 1pxr, 3utx, 3har]
WLGAIGMLVGTLAFAWAG	WG17	IVYLDLVTKVGFGFIALD	ID17	0	6	[1gue, 4gyc, 3qdc, 3qap, 2f93, 2ksy, 2f95, 1jgj, 1h68, 1gu8]
WLGAIGMLVGTLAFAWAG	WG17	VGISGIAAVAYXVMALGV	VV17	0	1	[3qdc, 3qap, 2ksy, 1jgj]
WLGAIGMLVGTLAFAWAG	WG17	VDVALIVYLDLVTKVGFG	VG17	0	6	[3qdc, 3qap, 2ksy, 1jgj]
WAISTAAMLYXLYVXFFG	WG17	DQGTILAXVGADGIMIGT	DT17	4	3	[1s8l, 1s8j, 1q5i, 1kme, 1r84, 1r2n, 4hyx, 1jv7, 1jv6, 1qkp, 1s54, 1s53, 1x0i, 3han, 3hap, 3utv, 3haq, 1tn0, 3utw, 1xji, 3has, 3uty]
WAISTAAMLYXLYVXFFG	WG17	QGTILAXVGADGIMIGTG	QG17	4	3	[1s8l, 1s8j, 1q5i, 1kme, 1r84, 1r2n, 4hyx, 1jv7, 1jv6, 1qkp, 1s54, 1s53, 1x0i, 3han, 3utv, 3hap, 3haq, 1tn0, 3utw, 1xji, 3has, 3uty]
WLGAIGMLVGTLAFAWAG	WG17	DVALIVYLDLVTKVGFXF	DF17	0	6	[4gyc, 3qdc, 3qap, 2f93, 2ksy, 2f95, 1jgj]
WVNVAXAGIAILVFVYMG	WG17	SWAYSVLDVFAKYVFAFI	SI17	0	6	[2jaf]
WAISTAAMLYXLYVXFFG	WG17	VGADGIMIGTGLVGALTK	VK17	4	3	[1at9]
LFWLGAIGMLVGTLAFAW	LW17	ALIVYLDLVTKVGFGFIA	AA17	0	6	[1gue, 4gyc, 3qdc, 3qap, 2f93, 2ksy, 2f95, 1jgj, 1h68, 1gu8]
LWYICGVCAFLIILWGIW	LW17	LMSTQIVVITSGLIAXLS	LS17	4	3	[2m3g]
LWYICGVCAFLIILWGIW	LW17	IGFLMSTQIVVITSGLXA	IA17	4	3	[2m3g]
LFWLGAIGMLVGTLAFAW	LW17	LVGISGIAAVAYXVMALG	LG17	0	1	[3qdc, 3qap, 2ksy, 1jgj]
LFWLGAIGMLVGTLAFAW	LW17	RYYVTLVGISGIAAVXYV	RV17	0	1	[4gyc, 3qdc, 2f93, 2f95]
LFWLGAIGMLVGTLAFAW	LW17	YYVXLVGISGIAAVAYXV	YV17	0	1	[1gue, 4gyc, 3qdc, 3qap, 2f93, 2ksy, 2f95, 1jgj, 1h68, 1gu8]
LWYICGVCAFLIILWGIW	LW17	FLMSTQIVVITSGLIADL	FL17	4	3	[2m3g]
LFWLGAIGMLVGTLAFAW	LW17	VTLVGISGIAAVAYXVMA	VA17	0	1	[1gue, 4gyc, 3qdc, 3qap, 2f93, 2ksy, 2f95, 1jgj, 1h68, 1gu8]
LFWLGAIGMLVGTLAFAW	LW17	VYLDLVTXVGFGFIALDA	VA17	0	6	[4gyc, 3qdc, 3qap, 1jgj]
LFWLGAIGMLVGTLAFAW	LW17	YVTLVGISGIAAVAYXVM	YM17	0	1	[1gue, 4gyc, 3qdc, 3qap, 2f93, 2ksy, 2f95, 1jgj, 1h68, 1gu8]
LFWLGAIGMLVGTLAFAW	LW17	ISGIAAVAYXVMALGVGW	IW17	0	1	[3qdc, 3qap, 2ksy, 1jgj]
LFWLGAIGMLVGTLAFAW	LW17	IVYLDLVTKVGFGFIALD	ID17	0	6	[1gue, 4gyc, 3qdc, 3qap, 2f93, 2ksy, 2f95, 1jgj, 1h68, 1gu8]
LFWLGAIGMLVGTLAFAW	LW17	VGISGIAAVAYXVMALGV	VV17	0	1	[3qdc, 3qap, 2ksy, 1jgj]
LWYICGVCAFLIILWGIW	LW17	VTYFTVLWIGYPIVWIIG	VG17	4	5	[2m3g]
LFWLGAIGMLVGTLAFAW	LW17	VDVALIVYLDLVTKVGFG	VG17	0	6	[3qdc, 3qap, 2ksy, 1jgj]
LFWLGAIGMLVGTLAFAW	LW17	DVALIVYLDLVTKVGFXF	DF17	0	6	[4gyc, 3qdc, 3qap, 2f93, 2ksy, 2f95, 1jgj]
LWYICGVCAFLIILWGIW	LW17	GFLMSTQIVVITSGLIAD	GD17	4	3	[2m3g]
LWYICGVCAFLIILWGIW	LW17	DKLVTYFTVLWIGYPIVW	DW17	4	5	[2m3g]
LWYICGVCAFLIILWGIW	LW17	KLVTYFTVLWIGYPIVWI	KI17	4	5	[2m3g]
WFWYAISCACFIVVLYXL	WL17	KLFTAITFDIAMCVTGLA	KA17	4	3	[3vvk, 3qbl, 3qbg, 3qbi, 3qbk]
WXRYLTWAXSTPMILXXL	WL17	KLFTAITFDIAMCVTGLA	KA17	2	3	[3qbl, 3vvk, 3qbg, 3qbi, 3qbk]
WXRYLTWAXSTPMILXXL	WL17	FTXIAADIXMCVTGLAAA	FA17	2	3	[1e12]
WFWYAISCACFIVVLYXL	WL17	FTXITFXIXMCVTGLAAA	FA17	4	3	[3vvk, 3qbl, 3abw, 3qbg, 3qbi, 3qbk]
WAXYAISCAFFVVVLXAL	WL17	FTXIAADIXMCVTGLAAA	FA17	4	3	[1e12]
WXRYLTWAXSTPMILXXL	WL17	FTXITFXIXMCVTGLAAA	FA17	2	3	[3qbl, 3vvk, 3qbg, 3abw, 3qbi, 3qbk]
WXXYAXWLFTTXLXXXXL	WL17	AXYAXWLFTTXLLXLXLA	AA17	2	2	[1brx, 1at9, 1e0p, 1r2n, 1r84, 4hyx, 1f4z, 1pxs, 1pxr, 4hwl, 1qkp, 1qko, 1s54, 1s53, 1o0a, 1p8h, 3han, 1kg8, 3hap, 3haq, 3har, 2wjk, 4md2, 2wjl, 3has, 4md1, 1c3w, 1q5i, 2ntu, 1kme, 1f50, 2ntw, 1s52, 1s51, 1py6, 4ov0, 1vjm, 1tn5, 3mbv, 1x0k, 3utv, 3utw, 1tn0, 3utx, 1xji, 3uty]
WXXYAXWLFTTXLXXXXL	WL17	LXXAIAFTMXLSXXLGYG	LG17	2	1	[1at9, 1kme, 1brr, 1s52, 1r2n, 1r84, 4hwl, 1qkp, 3han, 3hap, 3har, 3utx, 1xji, 3uty, 3has]
WXXYAXWLFTTXLXXXXL	WL17	RYAXWLXTTPLLXXXLXL	RL17	2	2	[1brx, 1at9, 1e0p, 1r2n, 1r84, 4hyx, 1f4z, 1pxs, 1pxr, 1qkp, 1qko, 1s54, 1s53, 3han, 3hap, 3haq, 3har, 2wjk, 2wjl, 3has, 1c3w, 1q5i, 2ntu, 1kme, 2ntw, 1s52, 1s51, 1py6, 1vjm, 1tn5, 1x0k, 3utv, 3utw, 1tn0, 3utx, 1xji, 3uty]
WAYSXLDIVAKYIFAFXL	WL17	RYLTWALSTPMILLALXL	RL17	6	2	[3vvk, 3qbl, 3qbg, 3qbi, 3qbk]
WXXYAXWLFTTXLXXXXL	WL17	KFYAIXTLVXXIAFTXXL	KL17	2	1	[1c3w, 1e0p, 1q5i, 2ntu, 1kme, 2ntw, 1s51, 1py6, 1f4z, 1pxs, 1pxr, 1vjm, 1qko, 1s54, 1s53, 1x0k, 1tn0, 3haq, 2wjk, 2wjl]
WXXYXXWLFTTXLXXXXL	WL17	KFYAIXTLVXXIAFTXXL	KL17	2	1	[3hao, 2i20]
WXXYAXWLFTTXLXXXXL	WL17	YXARYADWLFTTPLXLLD	YD17	2	2	[1q5i, 1kme, 1brr, 1s52, 1r2n, 1r84, 1pxs, 1pxr, 4hwl, 1tn5, 1qkp, 1p8h, 3han, 1x0k, 3hap, 3utv, 1tn0, 3har, 3utx, 1xji, 3has, 3uty]
WXXYXXWLFTTXLXXXXL	WL17	FYAIXTLXXXIAFTXXLS	FS17	2	1	[3hao, 2i20, 4fpd]
WXXYAXWLFTTXLXXXXL	WL17	FYAIXTLXXXIAFTXXLS	FS17	2	1	[1brx, 1s8l, 1s8j, 1e0p, 1r2n, 1r84, 4hyx, 1f4z, 1pxs, 1pxr, 1qkp, 1qko, 1s54, 1s53, 1o0a, 3han, 1kg8, 3hap, 3haq, 3har, 2wjk, 2wjl, 3has, 1c3w, 1q5i, 2ntu, 1kme, 2ntw, 1s51, 1py6, 4ov0, 1vjm, 1tn5, 1x0k, 1tn0, 1xji]
WAYSXLDIVAKYIFAFXL	WL17	VSTILVPVVSIASYTGLA	VA17	6	1	[3vvk, 3qbl, 3abw, 3qbg, 3qbi, 3qbk]
WXRYLTWAXSTPMILXXL	WL17	VSTILVPVVSIASYTGLA	VA17	2	1	[3qbl, 3vvk, 3qbg, 3abw, 3qbi, 3qbk]
WXRYLTWAXSTPMILXXL	WL17	TSWAYSXLDIVAKYXFAF	TF17	2	6	[3qbl, 3vvk, 3qbg, 3abw, 3qbi, 3qbk]
WXXYXXWLFTTXLXXXXL	WL17	YAIXXLXXXIAFTXXLXM	YM17	2	1	[1q5j, 1fbk, 3hao, 2i20, 4fpd]
WXXYAXWLFTTXLXXXXL	WL17	YAIXXLXXXIAFTXXLXM	YM17	2	1	[1brx, 1s8l, 1at9, 1s8j, 1e0p, 1r2n, 1r84, 1ucq, 4hyx, 1f4z, 1pxs, 1pxr, 4hwl, 1qkp, 1qko, 1s54, 1s53, 1o0a, 1p8h, 3han, 1kg8, 3hap, 3haq, 3har, 2wjk, 4md2, 2wjl, 3has, 4md1, 1c3w, 1q5i, 2ntu, 1kme, 1f50, 2ntw, 1s52, 1s51, 1py6, 4ov0, 1vjm, 1tn5, 3mbv, 1x0k, 1tn0, 1xji]
WXXYAXWLFTTXLXXXXL	WL17	YAXWLXTTPLXXXXLXLL	YL17	2	2	[1brx, 1c3w, 1e0p, 1q5i, 2ntu, 1kme, 1pxs, 1pxr, 1vjm, 1tn5, 1qkp, 1qko, 1s54, 1s53, 1x0k, 1tn0, 2wjl, 3has]
WAYSXLDIVAKYIFAFXL	WL17	YLTWALSTPMILLXLXLL	YL17	6	2	[3vvk, 3qbl, 3qbg, 3qbi, 3qbk]
WAYSXLDIVAKYIFAFXL	WL17	SLYINIALAGLSILXFVF	SF17	6	0	[3vvk, 3qbl, 3abw, 3qbg, 3qbi, 3qbk]
WAYSXLDVFAKYVFAFXL	WL17	SSSLWVNVALAGIAILVF	SF17	6	0	[1e12]
WXXYAXWLFTTXLXXXXL	WL17	PAIAFTMXLSMLLGYGLT	PT17	2	1	[4hwl, 1at9, 1s52]
WAYSXLDVFAKYVFAFXL	WL17	SLWVNVALAGIAILVFVY	SY17	6	0	[1e12]
WXRYLTWAXSTPMILXXL	WL17	SALDIVAKYIFAFLLLNY	SY17	2	6	[3qbl, 3vvk, 3qbg, 3qbi, 3qbk]
WXXYAXWLFTTXLXXXXL	WL17	TLXXAIAFTMXLSMLLGY	TY17	2	1	[1at9, 1kme, 1brr, 1s52, 1r2n, 1r84, 4hwl, 1qkp, 3han, 3hap, 3har, 3utx, 1xji, 3has, 3uty]
WAYSXLDIVAKYIFAFXL	WL17	FSTLKLLTVVMWLGYPXV	FV17	6	5	[3vvk, 3qbl, 3qbg, 3qbi, 3qbk]
WXXYAXWLFTTXLXXXXL	WL17	FKVLRNVTVVLWSAYXXV	FV17	2	5	[1e0p, 1pxs, 1pxr, 4hwl, 1qkp, 1qko, 1s54, 1s53, 3haq, 3har, 2wjl, 3has, 1c3w, 2ntu, 1kme, 2ntw, 1s52, 1s51, 1py6, 1vjm, 1tn5, 1x0k, 1tn0, 3utx, 3uty]
WXXYAXWLFTTXLXXXXL	WL17	TXLXPAIAFTMXLSMLLG	TG17	2	1	[1brx, 1at9, 1kme, 1brr, 1s52, 1r2n, 1r84, 4hwl, 1qkp, 3han, 3hap, 3har, 1xji, 3has]
WAYSXLDIVAKYIFAFXL	WL17	YINIALAGLSILLFVFMT	YT17	6	0	[3vvk, 3qbl, 3qbg, 3qbi, 3qbk]
WAYSXLDIVAKYIFAFXL	WL17	INIALAGLSILLFVFMTR	IR17	6	0	[3vvk, 3qbl, 3qbg, 3qbi, 3qbk]
WAYSXLDIVAKYIFAFXL	WL17	STLKLLTVVMWLGYPIVW	SW17	6	5	[3vvk, 3qbl, 3qbg, 3qbi, 3qbk]
WAYSXLDIVAKYIFAFXL	WL17	TLKLLTVVMWLGYPIVWA	TA17	6	5	[3vvk, 3qbl, 3qbg, 3qbi, 3qbk]
WAYSXLDIVAKYIFAFXL	WL17	KLLTVVMWLGYPIVWALG	KG17	6	5	[3vvk, 3qbl, 3abw, 3qbg, 3qbi, 3qbk]
WXXYAXWLFTTXLXXXXL	WL17	KKFYAIXTLVPAIAFTMY	KY17	2	1	[2ntu, 1s54, 1s53]
WXXYAXWLFTTXLXXXXL	WL17	MVLDVXAKVGFGLILLRS	MS17	2	6	[1brx, 1c3w, 1at9, 1e0p, 1q5i, 2ntu, 1kme, 1pxs, 1pxr, 1vjm, 1tn5, 1qko, 1s54, 1s53, 1x0k, 1tn0]
WXRYLTWAXSTPMILXXL	WL17	LIAVSTILVPVVSIASYT	LT17	2	1	[3qbl, 3vvk, 3qbg, 3qbi, 3qbk]
WXXYXXWLFTTXLXXXXL	WL17	LVGADGIMIGTGLVGALT	LT17	2	3	[1fbk]
WAYSXLDIVAKYIFAFXL	WL17	LIAVSTILVPVVSIASYT	LT17	6	1	[3vvk, 3qbl, 3qbg, 3qbi, 3qbk]
WXXYAXWLFTTXLXXXXL	WL17	LVGADGIMIGTGLVGALT	LT17	2	3	[1brx, 1at9, 1q5i, 1brr, 1s52, 1ucq, 1pxr, 4hwl, 1p8h, 1x0k, 1tn0, 3har, 3utx]
WXRYLTWAXSTPMILXXL	WL17	STILVPVVSIASYTGLAS	SS17	2	1	[3qbl, 3vvk, 3qbg, 3abw, 3qbi, 3qbk]
WAYSXLDIVAKYIFAFXL	WL17	STILVPVVSIASYTGLAS	SS17	6	1	[3vvk, 3qbl, 3abw, 3qbg, 3qbi, 3qbk]
WXXYAXWLFTTXLXXXXL	WL17	VLDVSAKVGFGLILLRSR	VR17	2	6	[1brx]
WAYSXLDVFAKYVFAFXL	WL17	VNVALAGIAILVFVYMGR	VR17	6	0	[2jaf]
WXXYAXWLFTTXLXXXXL	WL17	PFYAITTLVPAIAFTMYL	PL17	2	1	[1tn5]
WAYSXLDIVAKYIFAFXL	WL17	SSLYINIALAGLSILXFV	SV17	6	0	[3vvk, 3qbl, 3abw]
WAYSXLDVFAKYVFAFXL	WL17	SSLWVNVALAGIAILXFV	SV17	6	0	[1e12]
WXXYAXWLFTTXLXXXXL	WL17	DQGTILAXVGADGIMIGT	DT17	2	3	[1s8l, 1s8j, 1q5i, 1kme, 1r2n, 1r84, 4hyx, 1qkp, 1s54, 1s53, 3han, 3hap, 3utv, 3haq, 3utw, 1tn0, 1xji, 3has, 3uty]
WXXYAXWLFTTXLXXXXL	WL17	QGTILAXVGADGIMIGTG	QG17	2	3	[1s8l, 1s8j, 1q5i, 1kme, 1r2n, 1r84, 4hyx, 1qkp, 1s54, 1s53, 3han, 3utv, 3hap, 3haq, 3utw, 1tn0, 1xji, 3has, 3uty]
WAYSXLDIVAKYIFAFXL	WL17	NIALAGLSILLFVFMTRG	NG17	6	0	[3vvk, 3qbi]
WAXYAISCAFFVVVLXAL	WL17	TVIAADIGMCVTGLAAAM	TM17	4	3	[1e12]
WXRYLTWAXSTPMILXXL	WL17	TVIAADIGMCVTGLAAAM	TM17	2	3	[1e12]
WAXYAISCAFFVVVLXAL	WL17	VIAADIGMCVTGLAAAMT	VT17	4	3	[1e12]
WXRYLTWAXSTPMILXXL	WL17	VIAADIGMCVTGLAAAMT	VT17	2	3	[1e12]
WAYSXLDVFAKYVFAFXL	WL17	ATLMIPLVSISSYLXLLS	AS17	6	1	[1e12]
WXRYLTWAXSTPMILXXL	WL17	ATLMIPLVSISSYLXLLS	AS17	2	1	[1e12]
WFWYAISCACFIVVLYXL	WL17	AITFDIAMCVTGLAAALT	AT17	4	3	[3qbl, 3abw]
WXRYLTWAXSTPMILXXL	WL17	AITFDIAMCVTGLAAALT	AT17	2	3	[3qbl, 3abw]
WXXYAXWLFTTXLXXXXL	WL17	VGADGIMIGTGLVGALTK	VK17	2	3	[1at9]
AXYAXWLFTTXLLXLXLA	AA17	AITILVPGIASAAYLAMF	AF17	2	1	[2z55, 1vgo]
ALIVYLDLVTKVGFGFIA	AA17	VRLRNLTVXLWAIYPFIW	VW17	6	5	[1gue, 4gyc, 3qap, 3qdc, 2f93, 2ksy, 2f95, 1jgj, 1h68, 1gu8]
ALIVYLDLVTKVGFGFIA	AA17	FWLGAIGMLVGTLAXAWA	FA17	6	0	[1gue, 4gyc, 3qap, 3qdc, 2f93, 2ksy, 2f95, 1jgj, 1h68, 1gu8]
ALIVYLDLVTKVGFGFIA	AA17	IDWILTTPLIVYFLGLXA	IA17	6	2	[3qdc, 1h68, 1gu8]
ALIVYLDLVTKVGFGFIA	AA17	LVGISGIAAVAYXVMALG	LG17	6	1	[3qap, 3qdc, 2ksy, 1jgj]
AXYAXWLFTTXLLXLXLA	AA17	LXXAIAFTMXLSXXLGYG	LG17	2	1	[1at9, 1kme, 1s52, 1r2n, 1r84, 4hwl, 1qkp, 3han, 3hap, 3har, 3utx, 1xji, 3uty, 3has]
AXYAXWLFTTXLLXLXLA	AA17	KFYAIXTLVXXIAFTXXL	KL17	2	1	[1c3w, 1e0p, 1q5i, 2ntu, 1kme, 2ntw, 1s51, 1py6, 1f4z, 1pxs, 2i20, 1pxr, 1vjm, 1qko, 1s54, 1s53, 1x0i, 1x0k, 3hao, 1tn0, 3haq, 2wjk, 2wjl]
ALIVYLDLVTKVGFGFIA	AA17	RLRXLTVXLWAIYPFIWL	RL17	6	5	[1gue, 4gyc, 3qap, 3qdc, 2f93, 2ksy, 2f95, 1jgj, 1h68, 1gu8]
AXYAXWLFTTXLLXLXLA	AA17	RYAXWLXTTPLLXXXLXL	RL17	2	2	[1brx, 1at9, 1e0p, 1r2n, 1r84, 4hyx, 1f4z, 1pxs, 1pxr, 1qkp, 1qko, 1vgo, 1s54, 1s53, 3han, 3hap, 3haq, 3har, 2wjk, 2wjl, 3has, 1c3w, 1bm1, 1q5i, 2ntu, 1kme, 2ntw, 1s52, 1s51, 1py6, 1vjm, 1tn5, 1x0i, 1x0k, 3utv, 3utw, 1tn0, 3utx, 1xji, 3uty]
ALIVYLDLVTKVGFGFIA	AA17	RYXXWILTTPLIVYXLGL	RL17	6	2	[1gue, 3qap, 3qdc, 2f93, 2ksy, 2f95, 1jgj, 1h68, 1gu8]
AXYAXWLFTTXLLXLXLA	AA17	YXARYADWLFTTPLXLLD	YD17	2	2	[1q5i, 1kme, 1s52, 1r2n, 1r84, 1pxs, 1pxr, 4hwl, 1tn5, 1qkp, 1p8h, 3han, 1x0k, 3hap, 3utv, 1tn0, 3har, 3utx, 1xji, 3has, 3uty]
AXYAXWLFTTXLLXLXLA	AA17	FYAIXTLXXXIAFTXXLS	FS17	2	1	[1brx, 1s8l, 1e0p, 1s8j, 1r2n, 1r84, 4hyx, 1f4z, 1pxs, 1jv7, 1pxr, 1qkp, 1qko, 1s54, 1s53, 1o0a, 3han, 3hao, 1kg8, 3hap, 3haq, 3har, 2wjk, 2wjl, 3has, 1c3w, 1bm1, 1q5i, 2ntu, 1kme, 2ntw, 1s51, 1py6, 4ov0, 2i20, 1vjm, 1tn5, 1x0i, 1x0k, 1tn0, 1xji, 4fpd]
ALIVYLDLVTKVGFGFIA	AA17	RYYVTLVGISGIAAVXYV	RV17	6	1	[4gyc, 3qdc, 2f93, 2f95]
ALIVYLDLVTKVGFGFIA	AA17	YYVXLVGISGIAAVAYXV	YV17	6	1	[1gue, 4gyc, 3qap, 3qdc, 2f93, 2ksy, 2f95, 1jgj, 1h68, 1gu8]
ALIVYLDLVTKVGFGFIA	AA17	VTLVGISGIAAVAYXVMA	VA17	6	1	[1gue, 4gyc, 3qap, 3qdc, 2f93, 2ksy, 2f95, 1jgj, 1h68, 1gu8]
ALIVYLDLVTKVGFGFIA	AA17	TTLFWLGAIGMLVGTLAF	TF17	6	0	[3qap, 3qdc, 2ksy, 1jgj]
AXYAXWLFTTXLLXLXLA	AA17	GTLIGVDALMIVTGLIGA	GA17	2	3	[2z55, 1vgo]
ALIVYLDLVTKVGFGFIA	AA17	YVTLVGISGIAAVAYXVM	YM17	6	1	[1gue, 4gyc, 3qap, 3qdc, 2f93, 2ksy, 2f95, 1jgj, 1h68, 1gu8]
AXYAXWLFTTXLLXLXLA	AA17	YAIXXLXXXIAFTXXLXM	YM17	2	1	[1s8l, 1at9, 1e0p, 1s8j, 1r2n, 1r84, 1pxs, 1jv7, 1pxr, 4hwl, 1s54, 1s53, 1o0a, 3han, 3hao, 1kg8, 3hap, 3haq, 3har, 2wjk, 2wjl, 3has, 1q5j, 1q5i, 1f50, 1tn5, 1tn0, 4fpd, 1brx, 1fbk, 4hyx, 1f4z, 1qkp, 1qko, 1p8h, 4md2, 4md1, 1c3w, 1bm1, 2ntu, 1kme, 2ntw, 1s52, 1s51, 1py6, 4ov0, 2i20, 1vjm, 3mbv, 1x0i, 1x0k, 1xji]
AXYAXWLFTTXLLXLXLA	AA17	YAITXLVPGIASAAYXXM	YM17	2	1	[2z55, 1vgo]
AXYAXWLFTTXLLXLXLA	AA17	TLXXAIAFTMXLSMLLGY	TY17	2	1	[1at9, 1kme, 1s52, 1r2n, 1r84, 4hwl, 1qkp, 3han, 3hap, 3har, 3utx, 1xji, 3has, 3uty]
AXYAXWLFTTXLLXLXLA	AA17	PAIAFTMXLSMLLGYGLT	PT17	2	1	[4hwl, 1at9, 1s52]
ATSWAYSVLDVFAKYVFA	AA17	SSSLWVNVALAGIAILVF	SF17	6	0	[1e12]
ATSWAYSVLDVFAKYVFA	AA17	SLWVNVALAGIAILVFVY	SY17	6	0	[1e12]
AXYAXWLFTTXLLXLXLA	AA17	YYAITILVPGIASAAYLA	YA17	2	1	[1vgo]
ALIVYLDLVTKVGFGFIA	AA17	TVXLWAIYPFIWLLGPPG	TG17	6	5	[3qap, 3qdc]
AXYAXWLFTTXLLXLXLA	AA17	TXLXPAIAFTMXLSMLLG	TG17	2	1	[1brx, 1at9, 1bm1, 1kme, 1s52, 1r2n, 1r84, 4hwl, 1qkp, 3han, 3hap, 3har, 1xji, 3has]
ALIVYLDLVTKVGFGFIA	AA17	YXXWILTTPLIVXXLXLL	YL17	6	2	[1gue, 3qdc, 2f93, 2f95, 1jgj, 1h68, 1gu8]
AXYAXWLFTTXLLXLXLA	AA17	YAXWLXTTPLXXXXLXLL	YL17	2	2	[1brx, 1c3w, 1bm1, 1e0p, 1q5i, 2ntu, 1kme, 1pxs, 1pxr, 1vjm, 1tn5, 1qkp, 1qko, 1vgo, 1s54, 1s53, 1x0k, 1tn0, 2wjl, 3has]
AXYAXWLFTTXLLXLXLA	AA17	FKVLRNVTVVLWSAYXXV	FV17	2	5	[1e0p, 1pxs, 1pxr, 4hwl, 1qkp, 1qko, 1s54, 1s53, 3haq, 3har, 2wjl, 3has, 1c3w, 2ntu, 1kme, 2ntw, 1s52, 1s51, 1py6, 1vjm, 1tn5, 1x0k, 1tn0, 3utx, 3uty]
AXYAXWLFTTXLLXLXLA	AA17	ITILVPGIASAAYLAMFF	IF17	2	1	[2z55, 1vgo]
ALIVYLDLVTKVGFGFIA	AA17	ISGIAAVAYXVMALGVGW	IW17	6	1	[3qap, 3qdc, 2ksy, 1jgj]
ALIVYLDLVTKVGFGFIA	AA17	TLFWLGAIGMLVGTLAFA	TA17	6	0	[1gue, 4gyc, 3qap, 3qdc, 2ksy, 1jgj, 1h68, 1gu8]
AXYAXWLFTTXLLXLXLA	AA17	KKFYAIXTLVPAIAFTMY	KY17	2	1	[2ntu, 1s54, 1s53]
ALIVYLDLVTKVGFGFIA	AA17	PRYIXWILTTPLIVYFLG	PG17	6	2	[1gue, 3qap, 3qdc, 2f93, 2ksy, 2f95, 1jgj, 1h68, 1gu8]
AXYAXWLFTTXLLXLXLA	AA17	LVGADGIMIGTGLVGALT	LT17	2	3	[1brx, 1at9, 1bm1, 1q5i, 1s52, 1fbk, 1pxr, 4hwl, 1p8h, 1x0k, 1tn0, 3har, 3utx]
AXYAXWLFTTXLLXLXLA	AA17	MVLDVXAKVGFGFVLLRS	MS17	2	6	[1vgo]
AXYAXWLFTTXLLXLXLA	AA17	MVLDVXAKVGFGLILLRS	MS17	2	6	[1brx, 1c3w, 1at9, 1bm1, 1e0p, 1q5i, 2ntu, 1kme, 1pxs, 1pxr, 1vjm, 1tn5, 1qko, 1s54, 1s53, 1x0k, 1tn0]
AXYAXWLFTTXLLXLXLA	AA17	STAAMLYILYVLFFGFTS	SS17	2	4	[1qkp, 1s52, 3utv]
ALIVYLDLVTKVGFGFIA	AA17	VGISGIAAVAYXVMALGV	VV17	6	1	[3qap, 3qdc, 2ksy, 1jgj]
AXYAXWLFTTXLLXLXLA	AA17	VLDVSAKVGFGLILLRSR	VR17	2	6	[1brx]
AXYAXWLFTTXLLXLXLA	AA17	PFYAITTLVPAIAFTMYL	PL17	2	1	[1tn5]
AILGLIILLGINLGLVAA	AA17	VDVALIVYLDLVTKVGFG	VG17	1	6	[1h2s]
ATSWAYSVLDVFAKYVFA	AA17	SSLWVNVALAGIAILXFV	SV17	6	0	[1e12]
AXYAXWLFTTXLLXLXLA	AA17	DQGTILAXVGADGIMIGT	DT17	2	3	[1s8l, 1q5i, 1s8j, 1kme, 1r2n, 1r84, 4hyx, 1jv7, 1qkp, 1s54, 1s53, 1x0i, 3han, 3hap, 3utv, 3haq, 3utw, 1tn0, 1xji, 3has, 3uty]
AILGLIILLGINLGLVAA	AA17	DVALIVYLDLVTKVGFXF	DF17	1	6	[1h2s]
AXYAXWLFTTXLLXLXLA	AA17	QGTILAXVGADGIMIGTG	QG17	2	3	[1s8l, 1q5i, 1s8j, 1kme, 1r2n, 1r84, 4hyx, 1jv7, 1qkp, 1s54, 1s53, 1x0i, 3han, 3utv, 3hap, 3haq, 3utw, 1tn0, 1xji, 3has, 3uty]
ALIVYLDLVTKVGFGFIA	AA17	YVRLRNLTVXLWXIYPFI	YI17	6	5	[1gue, 4gyc, 3qap, 3qdc, 2ksy, 1jgj, 1h68, 1gu8]
ALIVYLDLVTKVGFGFIA	AA17	LTVILWAIYPFIWLLGXP	LP17	6	5	[3qap, 3qdc]
ALIVYLDLVTKVGFGFIA	AA17	FXPRYIDWILTTPLIVYF	FF17	6	2	[2ksy, 1jgj]
ATSWAYSVLDVFAKYVFA	AA17	ATLMIPLVSISSYLXLLS	AS17	6	1	[1e12]
ALIVYLDLVTKVGFGFIA	AA17	NLTVILWAIYPFIWLLGP	NP17	6	5	[3qap, 3qdc]
AXYAXWLFTTXLLXLXLA	AA17	VGADGIMIGTGLVGALTK	VK17	2	3	[1at9]
RYLTWALSTPMILLALXL	RL17	KLFTAITFDIAMCVTGLA	KA17	2	3	[3qbl, 3vvk, 3qbg, 3qbi, 3qbk]
RYAXWLXTTPLLXXXLXL	RL17	AISTAAMLYXLYVXFFGF	AF17	2	4	[1at9, 1e0p, 1r2n, 1r84, 4hyx, 1f4z, 1pxs, 1pxr, 1qkp, 1qko, 1s54, 1s53, 3han, 3hap, 2wjl, 1c3w, 1bm1, 1q5i, 2ntu, 1kme, 1s52, 1s51, 1py6, 1vjm, 1tn5, 1x0i, 1x0k, 3utv, 3utw, 1tn0, 1xji, 3utx, 3uty]
RYAXWLXTTPLLXXXLXL	RL17	AITILVPGIASAAYLAMF	AF17	2	1	[1vgo]
RYLTWALSTPMILLALXL	RL17	FTXITFXIXMCVTGLAAA	FA17	2	3	[3qbl, 3vvk, 3qbg, 3qbi, 3qbk]
RYAXWLXTTPLLXXXLXL	RL17	KFYAIXTLVXXIAFTXXL	KL17	2	1	[1c3w, 1e0p, 1q5i, 2ntu, 1kme, 2ntw, 1s51, 1py6, 1f4z, 2i20, 1pxs, 1pxr, 1vjm, 1qko, 1s54, 1s53, 1x0i, 1x0k, 1tn0, 3haq, 2wjk, 2wjl]
RYXXWLXTTPLLXXXLXL	RL17	KFYAIXTLVXXIAFTXXL	KL17	2	1	[3hao]
RYAXWLXTTPLLXXXLXL	RL17	LXXAIAFTMXLSXXLGYG	LG17	2	1	[1at9, 1kme, 1s52, 1r2n, 1r84, 1qkp, 3han, 3hap, 3har, 1xji, 3utx, 3uty, 3has]
RLRXLTVXLWAIYPFIWL	RL17	LFGMGAVAFXGLVYYLVG	LG17	5	4	[1gue, 4gyc, 3qap, 3qdc, 2f93, 2ksy, 2f95, 1jgj, 1gu8, 1h68]
RYXXWILTTPLIVYXLGL	RL17	LVGISGIAAVAYXVMALG	LG17	2	1	[3qap, 3qdc, 2ksy, 1jgj]
RYAXWLXTTPLLXXXLXL	RL17	YXARYADWLFTTPLXLLD	YD17	2	2	[1q5i, 1kme, 1s52, 1r2n, 1r84, 1pxs, 1pxr, 1qkp, 1tn5, 3han, 1x0k, 3hap, 3utv, 1tn0, 3har, 1xji, 3utx, 3has, 3uty]
RYAXWLXTTPLLXXXLXL	RL17	FYAIXTLXXXIAFTXXLS	FS17	2	1	[1brx, 1s8l, 1s8j, 1e0p, 1r2n, 1r84, 4hyx, 1f4z, 1jv7, 1pxs, 1jv6, 1pxr, 1qkp, 1qko, 1s54, 1s53, 1mgy, 3han, 3hap, 3haq, 3har, 2wjk, 2wjl, 3has, 1c3w, 1bm1, 1q5i, 2ntu, 1kme, 2ntw, 1s51, 1py6, 2i20, 1vjm, 1tn5, 1x0i, 1x0k, 1tn0, 1xji]
RYXXWLXTTPLLXXXLXL	RL17	FYAIXTLXXXIAFTXXLS	FS17	2	1	[3hao]
RYAXWLXTTPLLXXXLXL	RL17	RFVWWAISTAAMLYXXYV	RV17	2	4	[1e0p, 1r2n, 1r84, 1f4z, 1pxs, 1pxr, 1qko, 1s54, 1s53, 2wjk, 2wjl, 1c3w, 1q5i, 2ntu, 1kme, 2ntw, 1s52, 1s51, 1py6, 1vjm, 1tn5, 1x0k, 1tn0, 3utx, 3uty]
RYXXWILTTPLIVYXLGL	RL17	RYYVTLVGISGIAAVXYV	RV17	2	1	[3qdc, 2f93, 2f95]
RYAXWLXTTPLLXXXLXL	RL17	FVWWAISTAAMLYXLYXL	FL17	2	4	[1brx, 1at9, 1e0p, 1r2n, 1r84, 4hyx, 1f4z, 1pxs, 1pxr, 1qkp, 1qko, 1s54, 1s53, 3han, 3hap, 2wjk, 2wjl, 1c3w, 1bm1, 1q5i, 2ntu, 1kme, 2ntw, 1s52, 1s51, 1py6, 1vjm, 1tn5, 1x0k, 3utv, 3utw, 1tn0, 1xji, 3utx, 3uty]
RYXXWILTTPLIVYXLGL	RL17	YYVXLVGISGIAAVAYXV	YV17	2	1	[1gue, 3qap, 3qdc, 2f93, 2ksy, 2f95, 1jgj, 1h68, 1gu8]
RYXXWILTTPLIVYXLGL	RL17	VYLDLVTXVGFGFIALDA	VA17	2	6	[3qap, 3qdc, 1jgj]
RLRXLTVXLWAIYPFIWL	RL17	VYLDLVTXVGFGFIALDA	VA17	5	6	[4gyc, 3qap, 3qdc, 1jgj]
RYLTWALSTPMILLALXL	RL17	VSTILVPVVSIASYTGLA	VA17	2	1	[3qbl, 3vvk, 3qbg, 3qbi, 3qbk]
RYXXWILTTPLIVYXLGL	RL17	VTLVGISGIAAVAYXVMA	VA17	2	1	[1gue, 3qap, 3qdc, 2f93, 2ksy, 2f95, 1jgj, 1h68, 1gu8]
RYLTWALSTPMILLALXL	RL17	TSWAYSXLDIVAKYXFAF	TF17	2	6	[3qbl, 3vvk, 3qbg, 3qbi, 3qbk]
RYAXWLXTTPLLXXXLXL	RL17	GTLIGVDALMIVTGLIGA	GA17	2	3	[1vgo]
RYXXWILTTPLIVYXLGL	RL17	GIVITLNTVVMLAGFAGA	GA17	2	3	[3qap, 3qdc, 2ksy, 1jgj]
RYAXWLXTTPLLXXXLXL	RL17	YAITXLVPGIASAAYXXM	YM17	2	1	[1vgo]
RYXXWLXTTPLLXXXLXL	RL17	YAIXXLXXXIAFTXXLXM	YM17	2	1	[3hao]
RYXXWILTTPLIVYXLGL	RL17	YVTLVGISGIAAVAYXVM	YM17	2	1	[1gue, 3qap, 3qdc, 2f93, 2ksy, 2f95, 1jgj, 1h68, 1gu8]
RYAXWLXTTPLLXXXLXL	RL17	YAIXXLXXXIAFTXXLXM	YM17	2	1	[1brx, 1s8l, 1at9, 1s8j, 1e0p, 1r2n, 1r84, 4hyx, 1f4z, 1jv7, 1pxs, 1jv6, 1pxr, 1qkp, 1qko, 1s54, 1s53, 1mgy, 3han, 3hap, 3haq, 3har, 2wjk, 2wjl, 3has, 1c3w, 1bm1, 1q5i, 2ntu, 1kme, 2ntw, 1s52, 1s51, 1py6, 2i20, 1vjm, 1tn5, 1x0i, 1x0k, 1tn0, 1xji]
RYAXWLXTTPLLXXXLXL	RL17	TLXXAIAFTMXLSMLLGY	TY17	2	1	[1at9, 1kme, 1s52, 1r2n, 1r84, 1qkp, 3han, 3hap, 3har, 1xji, 3utx, 3has, 3uty]
RYLTWALSTPMILLALXL	RL17	SALDIVAKYIFAFLLLNY	SY17	2	6	[3qbl, 3vvk, 3qbg, 3qbi, 3qbk]
RYAXWLXTTPLLXXXLXL	RL17	YYAITILVPGIASAAYLA	YA17	2	1	[1vgo]
RYAXWLXTTPLLXXXLXL	RL17	TXLXPAIAFTMXLSMLLG	TG17	2	1	[1brx, 1at9, 1bm1, 1kme, 1s52, 1r2n, 1r84, 1qkp, 3han, 3hap, 3har, 1xji, 3has]
RYAXWLXTTPLLXXXLXL	RL17	PAIAFTMXLSMLLGYGLT	PT17	2	1	[1at9, 1s52]
RYAXWLXTTPLLXXXLXL	RL17	FKVLRNVTVVLWSAYXXV	FV17	2	5	[1c3w, 1e0p, 2ntu, 1kme, 2ntw, 1s52, 1s51, 1py6, 1pxs, 1pxr, 1vjm, 1qkp, 1tn5, 1qko, 1s54, 1s53, 1x0k, 3haq, 1tn0, 3har, 3utx, 2wjl, 3has, 3uty]
RYAXWLXTTPLLXXXLXL	RL17	ITILVPGIASAAYLAMFF	IF17	2	1	[1vgo]
RYXDWLLTVPLLTVELVL	RL17	ISMMVSALVVFIAGYHYF	IF17	2	1	[3ddl]
RYXXWILTTPLIVYXLGL	RL17	ISGIAAVAYXVMALGVGW	IW17	2	1	[3qap, 3qdc, 2ksy, 1jgj]
RYAXWLXTTPLLXXXLXL	RL17	KKFYAIXTLVPAIAFTMY	KY17	2	1	[2ntu, 1s54, 1s53]
RYXXWILTTPLIVYXLGL	RL17	DSREFGIVITLNTVVMLA	DA17	2	3	[2f93, 2f95]
RYXXWILTTPLIVYXLGL	RL17	SREFGIVITLNTVVMLAG	SG17	2	3	[2f93, 2f95]
RLRXLTVXLWAIYPFIWL	RL17	YALFGMGAVAFXGLVYYL	YL17	5	4	[4gyc, 3qap, 3qdc, 2ksy, 1jgj]
RYAXWLXTTPLLXXXLXL	RL17	YAXWLXTTPLXXXXLXLL	YL17	2	2	[1brx, 1c3w, 1bm1, 1e0p, 1q5i, 2ntu, 1kme, 1pxs, 1pxr, 1vjm, 1qkp, 1tn5, 1qko, 1brd, 1vgo, 1s54, 1s53, 1x0k, 1tn0, 2wjl, 3has]
RYXXWILTTPLIVYXLGL	RL17	REFGIVITLNTVVMLAGF	RF17	2	3	[1gue, 3qdc, 2f93, 2ksy, 2f95, 1jgj, 1h68, 1gu8]
RYXXWILTTPLIVYXLGL	RL17	EFGIVITLNTVVMLAGFA	EA17	2	3	[1gue, 3qap, 3qdc, 2f93, 2ksy, 2f95, 1jgj, 1h68, 1gu8]
RLRXLTVXLWAIYPFIWL	RL17	FGMGAVAFXGLVYYLVGP	FP17	5	4	[1gue, 4gyc, 3qap, 3qdc, 2f93, 2ksy, 2f95, 1jgj, 1gu8, 1h68]
RLRXLTVXLWAIYPFIWL	RL17	GMGAVAFXGLVYYLVGPM	GM17	5	4	[1gue, 4gyc, 3qap, 3qdc, 2f93, 2ksy, 2f95, 1jgj, 1gu8, 1h68]
RLRXLTVXLWAIYPFIWL	RL17	MGAVAFXGLVYYLVGPMT	MT17	5	4	[1gue, 4gyc, 3qap, 3qdc, 2f93, 2ksy, 2f95, 1jgj, 1gu8, 1h68]
RYAXWLXTTPLLXXXLXL	RL17	LVGADGIMIGTGLVGALT	LT17	2	3	[1brx, 1at9, 1bm1, 1q5i, 1s52, 1x0k, 1tn0, 1pxr, 3har, 3utx]
RYLTWALSTPMILLALXL	RL17	LIAVSTILVPVVSIASYT	LT17	2	1	[3qbl, 3vvk, 3qbg, 3qbi, 3qbk]
RLRXLTVXLWAIYPFIWL	RL17	RYALFGMGAVAFXGLVYY	RY17	5	4	[3qap, 3qdc, 2ksy, 1jgj]
RYXDWLLTVPLLTVELVL	RL17	RISMMVSALVVFIAGYHY	RY17	2	1	[3ddl]
RLRXLTVXLWAIYPFIWL	RL17	IVYLDLVTKVGFGFIALD	ID17	5	6	[1gue, 4gyc, 3qap, 3qdc, 2f93, 2ksy, 2f95, 1jgj, 1gu8, 1h68]
RYXXWILTTPLIVYXLGL	RL17	IVYLDLVTKVGFGFIALD	ID17	2	6	[1gue, 3qap, 3qdc, 2f93, 2ksy, 2f95, 1jgj, 1h68, 1gu8]
RYXXWILTTPLIVYXLGL	RL17	IVITLNTVVMLAGFAGAM	IM17	2	3	[3qap, 3qdc, 2ksy, 1jgj]
RYAXWLXTTPLLXXXLXL	RL17	MVLDVXAKVGFGLILLRS	MS17	2	6	[1brx, 1c3w, 1at9, 1bm1, 1e0p, 1q5i, 2ntu, 1kme, 1pxs, 1pxr, 1vjm, 1tn5, 1qko, 1s54, 1s53, 1x0k, 1tn0]
RYAXWLXTTPLLXXXLXL	RL17	MVLDVXAKVGFGFVLLRS	MS17	2	6	[1vgo]
RYAXWLXTTPLLXXXLXL	RL17	STAAMLYILYVLFFGFTS	SS17	2	4	[1qkp, 1s52, 3utv]
RYLTWALSTPMILLALXL	RL17	STILVPVVSIASYTGLAS	SS17	2	1	[3qbl, 3vvk, 3qbg, 3qbi, 3qbk]
RYXXWILTTPLIVYXLGL	RL17	VGISGIAAVAYXVMALGV	VV17	2	1	[3qap, 3qdc, 2ksy, 1jgj]
RYXXWILTTPLIVYXLGL	RL17	VITLNTVVMLAGFAGAMV	VV17	2	3	[3qap, 3qdc, 1jgj]
RYAXWLXTTPLLXXXLXL	RL17	VLDVSAKVGFGLILLRSR	VR17	2	6	[1brx]
RYAXWLXTTPLLXXXLXL	RL17	PFYAITTLVPAIAFTMYL	PL17	2	1	[1tn5]
RYXXWILTTPLIVYXLGL	RL17	VDVALIVYLDLVTKVGFG	VG17	2	6	[3qap, 3qdc, 2ksy, 1jgj]
RLRXLTVXLWAIYPFIWL	RL17	VDVALIVYLDLVTKVGFG	VG17	5	6	[3qap, 3qdc, 2ksy, 1jgj]
RYXDWLLTVPLLTVELVL	RL17	AKLGFLAALMIVLGYPGE	AE17	2	3	[3ddl]
RYAXWLXTTPLLXXXLXL	RL17	DQGTILAXVGADGIMIGT	DT17	2	3	[1s8l, 1s8j, 1q5i, 1kme, 1r2n, 1r84, 4hyx, 1jv7, 1jv6, 1qkp, 1s54, 1s53, 1x0i, 1mgy, 3han, 3hap, 3utv, 3haq, 3utw, 1tn0, 1xji, 3has, 3uty]
RLRXLTVXLWAIYPFIWL	RL17	DVALIVYLDLVTKVGFXF	DF17	5	6	[4gyc, 3qap, 3qdc, 2f93, 2ksy, 2f95, 1jgj]
RYXXWILTTPLIVYXLGL	RL17	DVALIVYLDLVTKVGFXF	DF17	2	6	[3qap, 3qdc, 2f93, 2ksy, 2f95, 1jgj]
RYXDWLLTVPLLTVELVL	RL17	PLAAKLGFLAALMIVXGY	PY17	2	3	[3ddl]
RYAXWLXTTPLLXXXLXL	RL17	QGTILAXVGADGIMIGTG	QG17	2	3	[1s8l, 1s8j, 1q5i, 1kme, 1r2n, 1r84, 4hyx, 1jv7, 1jv6, 1qkp, 1s54, 1s53, 1x0i, 1mgy, 3han, 3utv, 3hap, 3haq, 3utw, 1tn0, 1xji, 3has, 3uty]
RYXDWLLTVPLLTVELVL	RL17	LAAKLGFLAALMIVLGXP	LP17	2	3	[3ddl]
RYXDWLLTVPLLTVELVL	RL17	SMMVSALVVFIAGYHYFR	SR17	2	1	[3ddl]
RYLTWALSTPMILLALXL	RL17	AITFDIAMCVTGLAAALT	AT17	2	3	[3qbl]
RYAXWLXTTPLLXXXLXL	RL17	VGADGIMIGTGLVGALTK	VK17	2	3	[1at9]
YLTWALSTPMILLXLXLL	YL17	KLFTAITFDIAMCVTGLA	KA17	2	3	[3qbl, 3vvk, 3qbg, 3qbi, 3qbk]
YALFGMGAVAFXGLVYYL	YL17	VRLRNLTVXLWAIYPFIW	VW17	4	5	[4gyc, 3qdc, 3qap, 2ksy, 1jgj]
YARYXXWLXTTPLXXXXL	YL17	AITILVPGIASAAYLAMF	AF17	2	1	[2z55, 1vgo]
YAXWLXTTPLXXXXLXLL	YL17	AISTAAMLYXLYVXFFGF	AF17	2	4	[1c3w, 1bm1, 1e0p, 1q5i, 2ntu, 1kme, 1pxs, 1pxr, 1vjm, 1tn5, 1qkp, 1qko, 1s54, 1s53, 1x0k, 1tn0, 2wjl]
YAXWLXTTPLXXXXLXLL	YL17	AITILVPGIASAAYLAMF	AF17	2	1	[1vgo]
YLTWALSTPMILLXLXLL	YL17	FTXITFXIXMCVTGLAAA	FA17	2	3	[3qbl, 3vvk, 3qbg, 3qbi, 3qbk]
YARYXXWXVTTPLXXXXL	YL17	LMSTQIVVITSGLIAXLS	LS17	2	3	[2m3g]
YARYXXWXVTTPLXXXXL	YL17	IGFLMSTQIVVITSGLXA	IA17	2	3	[2m3g]
YAXWLXTTPLXXXXLXLL	YL17	KFYAIXTLVXXIAFTXXL	KL17	2	1	[1c3w, 1e0p, 1q5i, 2ntu, 1kme, 1pxs, 2i20, 1pxr, 1vjm, 1qko, 1s54, 1s53, 1x0k, 1tn0, 2wjl]
YAXWLXTTPLXXXXLXLL	YL17	LXXAIAFTMXLSXXLGYG	LG17	2	1	[1qkp, 1kme, 3has]
YXXWILTTPLIVXXLXLL	YL17	LVGISGIAAVAYXVMALG	LG17	2	1	[3qdc, 1jgj]
YAXWLXTTPLXXXXLXLL	YL17	FYAIXTLXXXIAFTXXLS	FS17	2	1	[1brx, 1c3w, 1s8l, 1bm1, 1e0p, 1q5i, 2ntu, 1kme, 1pxs, 1jv7, 2i20, 1pxr, 1jv6, 1vjm, 1tn5, 1qkp, 1qko, 1s54, 1s53, 1mgy, 1x0k, 1tn0, 2wjl, 3has]
YAXWLXTTPLXXXXLXLL	YL17	YXARYADWLFTTPLXLLD	YD17	2	2	[1tn5, 1qkp, 1q5i, 1kme, 1x0k, 1pxs, 1tn0, 1pxr, 3has]
YXXWILTTPLIVXXLXLL	YL17	RYYVTLVGISGIAAVXYV	RV17	2	1	[3qdc, 2f93, 2f95]
YAXWLXTTPLXXXXLXLL	YL17	RFVWWAISTAAMLYXXYV	RV17	2	4	[1c3w, 1e0p, 1q5i, 2ntu, 1kme, 1pxs, 1pxr, 1vjm, 1tn5, 1qko, 1s54, 1s53, 1x0k, 1tn0, 2wjl]
YXXWILTTPLIVXXLXLL	YL17	YYVXLVGISGIAAVAYXV	YV17	2	1	[1gue, 3qdc, 2f93, 2f95, 1jgj, 1h68, 1gu8]
YARYXXWXVTTPLXXXXL	YL17	FLMSTQIVVITSGLIADL	FL17	2	3	[1xio, 2m3g]
YAXWLXTTPLXXXXLXLL	YL17	FVWWAISTAAMLYXLYXL	FL17	2	4	[1brx, 1c3w, 1bm1, 1e0p, 1q5i, 2ntu, 1kme, 1pxs, 1pxr, 1vjm, 1tn5, 1qkp, 1qko, 1s54, 1s53, 1x0k, 1tn0, 2wjl]
YLTWALSTPMILLXLXLL	YL17	TSWAYSXLDIVAKYXFAF	TF17	2	6	[3qbl, 3vvk, 3qbg, 3qbi, 3qbk]
YXXWILTTPLIVXXLXLL	YL17	VYLDLVTXVGFGFIALDA	VA17	2	6	[3qdc, 1jgj]
YXXWILTTPLIVXXLXLL	YL17	VTLVGISGIAAVAYXVMA	VA17	2	1	[1gue, 3qdc, 2f93, 2f95, 1jgj, 1h68, 1gu8]
YLTWALSTPMILLXLXLL	YL17	VSTILVPVVSIASYTGLA	VA17	2	1	[3qbl, 3vvk, 3qbg, 3qbi, 3qbk]
YAXWLXTTPLXXXXLXLL	YL17	GTLIGVDALMIVTGLIGA	GA17	2	3	[1vgo]
YALFGMGAVAFXGLVYYL	YL17	GIVITLNTVVMLAGFAGA	GA17	4	3	[4gyc, 3qdc, 3qap, 2ksy, 1jgj]
YTWWLFSTIAFLFVLYXL	YL17	GTLIGVDALMIVTGLIGA	GA17	4	3	[2z55, 1vgo]
YXXWILTTPLIVXXLXLL	YL17	GIVITLNTVVMLAGFAGA	GA17	2	3	[3qdc, 1jgj]
YARYXXWLXTTPLXXXXL	YL17	GTLIGVDALMIVTGLIGA	GA17	2	3	[2z55, 1vgo]
YARYXXWXVTTPLXXXXL	YL17	YLVAMFIPIWSGLAYXAM	YM17	2	1	[2m3g]
YAXWLXTTPLXXXXLXLL	YL17	YAITXLVPGIASAAYXXM	YM17	2	1	[1vgo]
YARYXXWLXTTPLXXXXL	YL17	YAITXLVPGIASAAYXXM	YM17	2	1	[2z55, 1vgo]
YAXWLXTTPLXXXXLXLL	YL17	YAIXXLXXXIAFTXXLXM	YM17	2	1	[1brx, 1c3w, 1s8l, 1bm1, 1e0p, 1q5i, 2ntu, 1kme, 1pxs, 1jv7, 2i20, 1pxr, 1jv6, 1vjm, 1tn5, 1qkp, 1qko, 1s54, 1s53, 1mgy, 1x0k, 1tn0, 2wjl, 3has]
YXXWILTTPLIVXXLXLL	YL17	YVTLVGISGIAAVAYXVM	YM17	2	1	[1gue, 3qdc, 2f93, 2f95, 1jgj, 1h68, 1gu8]
YAXWLXTTPLXXXXLXLL	YL17	TLXXAIAFTMXLSMLLGY	TY17	2	1	[1qkp, 1kme, 3has]
YLTWALSTPMILLXLXLL	YL17	SALDIVAKYIFAFLLLNY	SY17	2	6	[3qbl, 3vvk, 3qbg, 3qbi, 3qbk]
YAXWLXTTPLXXXXLXLL	YL17	YYAITILVPGIASAAYLA	YA17	2	1	[1vgo]
YARYXXWLXTTPLXXXXL	YL17	YYAITILVPGIASAAYLA	YA17	2	1	[1vgo]
YAXWLXTTPLXXXXLXLL	YL17	FKVLRNVTVVLWSAYXXV	FV17	2	5	[1c3w, 1e0p, 2ntu, 1kme, 1pxs, 1pxr, 1vjm, 1tn5, 1qkp, 1qko, 1s54, 1s53, 1x0k, 1tn0, 2wjl, 3has]
YAXWLXTTPLXXXXLXLL	YL17	TXLXPAIAFTMXLSMLLG	TG17	2	1	[1brx, 1bm1, 1qkp, 1kme, 3has]
YALFGMGAVAFXGLVYYL	YL17	TVXLWAIYPFIWLLGPPG	TG17	4	5	[3qdc, 3qap]
YTWWLFSTIAFLFVLYXL	YL17	TXLVAVLWTAYPILWIVG	TG17	4	5	[2z55, 1vgo, 2ei4]
YAXWLXTTPLXXXXLXLL	YL17	ITILVPGIASAAYLAMFF	IF17	2	1	[1vgo]
YARYXXWLXTTPLXXXXL	YL17	ITILVPGIASAAYLAMFF	IF17	2	1	[2z55, 1vgo]
YXXWILTTPLIVXXLXLL	YL17	ISGIAAVAYXVMALGVGW	IW17	2	1	[3qdc, 1jgj]
YAXWLXTTPLXXXXLXLL	YL17	KKFYAIXTLVPAIAFTMY	KY17	2	1	[2ntu, 1s54, 1s53]
YXXWILTTPLIVXXLXLL	YL17	DSREFGIVITLNTVVMLA	DA17	2	3	[2f93, 2f95]
YXXWILTTPLIVXXLXLL	YL17	SREFGIVITLNTVVMLAG	SG17	2	3	[2f93, 2f95]
YXXWILTTPLIVXXLXLL	YL17	REFGIVITLNTVVMLAGF	RF17	2	3	[1gue, 3qdc, 2f93, 2f95, 1jgj, 1h68, 1gu8]
YALFGMGAVAFXGLVYYL	YL17	REFGIVITLNTVVMLAGF	RF17	4	3	[4gyc, 3qdc, 2ksy, 1jgj]
YARYXXWXVTTPLXXXXL	YL17	EYLVAMFIPIWSGLAYMA	EA17	2	1	[2m3g]
YXXWILTTPLIVXXLXLL	YL17	EFGIVITLNTVVMLAGFA	EA17	2	3	[1gue, 3qdc, 2f93, 2f95, 1jgj, 1h68, 1gu8]
YALFGMGAVAFXGLVYYL	YL17	EFGIVITLNTVVMLAGFA	EA17	4	3	[4gyc, 3qdc, 3qap, 2ksy, 1jgj]
YLTWALSTPMILLXLXLL	YL17	LIAVSTILVPVVSIASYT	LT17	2	1	[3qbl, 3vvk, 3qbg, 3qbi, 3qbk]
YAXWLXTTPLXXXXLXLL	YL17	LVGADGIMIGTGLVGALT	LT17	2	3	[1brx, 1bm1, 1q5i, 1x0k, 1tn0, 1pxr]
YXXWILTTPLIVXXLXLL	YL17	IVYLDLVTKVGFGFIALD	ID17	2	6	[1gue, 3qdc, 2f93, 2f95, 1jgj, 1h68, 1gu8]
YXXWILTTPLIVXXLXLL	YL17	IVITLNTVVMLAGFAGAM	IM17	2	3	[3qdc, 1jgj]
YALFGMGAVAFXGLVYYL	YL17	IVITLNTVVMLAGFAGAM	IM17	4	3	[4gyc, 3qdc, 3qap, 2ksy, 1jgj]
YAXWLXTTPLXXXXLXLL	YL17	MVLDVXAKVGFGLILLRS	MS17	2	6	[1brx, 1c3w, 1bm1, 1e0p, 1q5i, 2ntu, 1kme, 1pxs, 1pxr, 1vjm, 1tn5, 1qko, 1s54, 1s53, 1x0k, 1tn0]
YAXWLXTTPLXXXXLXLL	YL17	MVLDVXAKVGFGFVLLRS	MS17	2	6	[1vgo]
YARYXXWLXTTPLXXXXL	YL17	MVLDVXAKVGFGFVLLRS	MS17	2	6	[1vgo]
YAXWLXTTPLXXXXLXLL	YL17	STAAMLYILYVLFFGFTS	SS17	2	4	[1qkp]
YLTWALSTPMILLXLXLL	YL17	STILVPVVSIASYTGLAS	SS17	2	1	[3qbl, 3vvk, 3qbg, 3qbi, 3qbk]
YALFGMGAVAFXGLVYYL	YL17	VITLNTVVMLAGFAGAMV	VV17	4	3	[3qdc, 3qap, 1jgj]
YXXWILTTPLIVXXLXLL	YL17	VITLNTVVMLAGFAGAMV	VV17	2	3	[3qdc, 1jgj]
YXXWILTTPLIVXXLXLL	YL17	VGISGIAAVAYXVMALGV	VV17	2	1	[3qdc, 1jgj]
YAXWLXTTPLXXXXLXLL	YL17	VLDVSAKVGFGLILLRSR	VR17	2	6	[1brx]
YAXWLXTTPLXXXXLXLL	YL17	PFYAITTLVPAIAFTMYL	PL17	2	1	[1tn5]
YXXWILTTPLIVXXLXLL	YL17	VDVALIVYLDLVTKVGFG	VG17	2	6	[3qdc, 1jgj]
YXXWILTTPLIVXXLXLL	YL17	DVALIVYLDLVTKVGFXF	DF17	2	6	[3qdc, 2f93, 2f95, 1jgj]
YAXWLXTTPLXXXXLXLL	YL17	DQGTILAXVGADGIMIGT	DT17	2	3	[1s8l, 1qkp, 1q5i, 1kme, 1s54, 1s53, 1mgy, 1tn0, 1jv7, 1jv6, 3has]
YAXWLXTTPLXXXXLXLL	YL17	QGTILAXVGADGIMIGTG	QG17	2	3	[1s8l, 1qkp, 1q5i, 1kme, 1s54, 1s53, 1mgy, 1tn0, 1jv7, 1jv6, 3has]
YARYXXWXVTTPLXXXXL	YL17	GFLMSTQIVVITSGLIAD	GD17	2	3	[1xio, 2m3g, 4tl3]
YALFGMGAVAFXGLVYYL	YL17	YVRLRNLTVXLWXIYPFI	YI17	4	5	[4gyc, 3qdc, 3qap, 2ksy, 1jgj]
YALFGMGAVAFXGLVYYL	YL17	LTVILWAIYPFIWLLGXP	LP17	4	5	[3qdc, 3qap]
YALFGMGAVAFXGLVYYL	YL17	NLTVILWAIYPFIWLLGP	NP17	4	5	[3qdc, 3qap]
YLTWALSTPMILLXLXLL	YL17	AITFDIAMCVTGLAAALT	AT17	2	3	[3qbl]
AITILVPGIASAAYLAMF	AF17	YXARYADWLFTTPLXLLD	YD17	1	2	[1vgo]
AISTAAMLYXLYVXFFGF	AF17	NVTVVLWSAYXVVWLIGS	NS17	4	5	[1at9, 1bm1, 1q5i, 1s52, 1r84, 1r2n, 1pxr, 4hwl, 3han, 3hap, 3utv, 1tn0, 3har, 1xji, 3utx, 3uty, 3has]
AISTAAMLYXLYVXFFGF	AF17	VTVVLWSAYXVVWLIGSE	VE17	4	5	[1at9, 1s52, 1r84, 1r2n, 1pxr, 4hwl, 3han, 3hap, 3utv, 1tn0, 3har, 1xji, 3utx, 3uty, 3has]
AISTAAMLYXLYVXFFGF	AF17	TVXLWSAYXVVWLIGSEG	TG17	4	5	[1s52, 1r84, 1r2n, 1pxr, 4hwl, 3han, 3hap, 3utv, 1tn0, 3har, 1xji, 3utx, 3uty, 3has]
AISTAAMLYXLYVXFFGF	AF17	FKVLRNVTVVLWSAYXXV	FV17	4	5	[1s8l, 1e0p, 1s8j, 1pxs, 1jv7, 1jv6, 1pxr, 4hwl, 1qkp, 1qko, 1s54, 1s53, 1mgy, 3hao, 3haq, 3har, 2wjl, 3has, 1c3w, 1q5i, 2ntu, 1kme, 1s52, 1s51, 1py6, 2i20, 1vjm, 1tn5, 1x0k, 1tn0, 3utx, 3uty]
AITILVPGIASAAYLAMF	AF17	ETLXFMVLDVTAKVGFGF	EF17	1	6	[2z55, 1vgo]
AITILVPGIASAAYLAMF	AF17	IGTLLMLIGTFYFIARGW	IW17	1	0	[2z55, 1vgo]
AISTAAMLYXLYVXFFGF	AF17	LVGADGIMIGTGLVGALT	LT17	4	3	[4hwl, 1at9, 1bm1, 1q5i, 1s52, 1x0k, 1tn0, 3har, 1pxr, 3utx]
AITILVPGIASAAYLAMF	AF17	MVLDVXAKVGFGFVLLRS	MS17	1	6	[1vgo]
AISTAAMLYXLYVXFFGF	AF17	DQGTILAXVGADGIMIGT	DT17	4	3	[1s8l, 1s8j, 1q5i, 1kme, 1r84, 1r2n, 4hyx, 1jv7, 1jv6, 1qkp, 1s54, 1s53, 1x0i, 1mgy, 3han, 3hap, 3utv, 1tn0, 3utw, 3haq, 1xji, 3uty, 3has]
AISTAAMLYXLYVXFFGF	AF17	QGTILAXVGADGIMIGTG	QG17	4	3	[1s8l, 1s8j, 1q5i, 1kme, 1r84, 1r2n, 4hyx, 1jv7, 1jv6, 1qkp, 1s54, 1s53, 1x0i, 1mgy, 3han, 3utv, 3hap, 1tn0, 3utw, 3haq, 1xji, 3uty, 3has]
AISTAAMLYXLYVXFFGF	AF17	VGADGIMIGTGLVGALTK	VK17	4	3	[1at9]
KLFTAITFDIAMCVTGLA	KA17	ISCACFIVVLYILLVEWA	IA17	3	4	[3qbl, 3vvk, 3qbg, 3qbi, 3qbk]
KLFTAITFDIAMCVTGLA	KA17	FWYAISCACFIVVLYXLL	FL17	3	4	[3qbl, 3vvk, 3qbg, 3qbi, 3qbk]
KLFTAITFDIAMCVTGLA	KA17	VSTILVPVVSIASYTGLA	VA17	3	1	[3qbl, 3vvk, 3qbg, 3qbi, 3qbk]
KLFTAITFDIAMCVTGLA	KA17	LIAVSTILVPVVSIASYT	LT17	3	1	[3qbl, 3vvk, 3qbg, 3qbi, 3qbk]
KLFTAITFDIAMCVTGLA	KA17	STILVPVVSIASYTGLAS	SS17	3	1	[3qbl, 3vvk, 3qbg, 3qbi, 3qbk]
KLFTAITFDIAMCVTGLA	KA17	MRWFWYAISCACFIVVLY	MY17	3	4	[3qbl, 3vvk, 3qbi, 3qbk]
KLFTAITFDIAMCVTGLA	KA17	RWFWYAISCACFIVVLYI	RI17	3	4	[3qbl, 3vvk, 3qbg, 3qbi, 3qbk]
KLFTAITFDIAMCVTGLA	KA17	YAISCACFIVVLYILLVE	YE17	3	4	[3qbl, 3vvk, 3qbg, 3qbi, 3qbk]
KLFTAITFDIAMCVTGLA	KA17	AISCACFIVVLYILLVEW	AW17	3	4	[3qbl, 3vvk, 3qbg, 3qbi, 3qbk]
FTXITFXIXMCVTGLAAA	FA17	ISCACFIVVLYILLVEWA	IA17	3	4	[3qbl, 3vvk, 3qbg, 3qbi, 3qbk]
FSFTVATMTASFVFFVLA	FA17	IADVLAXAGYGVLIYNIA	IA17	0	6	[3ddl]
FWLGAIGMLVGTLAXAWA	FA17	LVGISGIAAVAYXVMALG	LG17	0	1	[3qdc, 3qap, 2ksy, 1jgj]
FTXIAADIXMCVTGLAAA	FA17	FRWAFYAISCAFFVVVLS	FS17	3	4	[1e12]
FWLGAIGMLVGTLAXAWA	FA17	RYYVTLVGISGIAAVXYV	RV17	0	1	[4gyc, 3qdc, 2f93, 2f95]
FWLGAIGMLVGTLAXAWA	FA17	YYVXLVGISGIAAVAYXV	YV17	0	1	[1gue, 4gyc, 3qdc, 3qap, 2f93, 2ksy, 2f95, 1jgj, 1h68, 1gu8]
FTXITFXIXMCVTGLAAA	FA17	VSTILVPVVSIASYTGLA	VA17	3	1	[3qbl, 3vvk, 3qbg, 3abw, 3qbi, 3qbk]
FWLGAIGMLVGTLAXAWA	FA17	VTLVGISGIAAVAYXVMA	VA17	0	1	[1gue, 4gyc, 3qdc, 3qap, 2f93, 2ksy, 2f95, 1jgj, 1h68, 1gu8]
FWLGAIGMLVGTLAXAWA	FA17	VYLDLVTXVGFGFIALDA	VA17	0	6	[4gyc, 3qdc, 3qap, 1jgj]
FTXITFXIXMCVTGLAAA	FA17	FWYAISCACFIVVLYXLL	FL17	3	4	[3qbl, 3vvk, 3qbg, 3abw, 3qbi, 3qbk]
FWLGAIGMLVGTLAXAWA	FA17	YVTLVGISGIAAVAYXVM	YM17	0	1	[1gue, 4gyc, 3qdc, 3qap, 2f93, 2ksy, 2f95, 1jgj, 1h68, 1gu8]
FVWWAISTAAMLYILYVA	FA17	NVTVVLWSAYXVVWLIGS	NS17	4	5	[3has]
FVWWAISTAAMLYILYVA	FA17	VTVVLWSAYXVVWLIGSE	VE17	4	5	[3has]
FVWWAISTAAMLYILYVA	FA17	FKVLRNVTVVLWSAYXXV	FV17	4	5	[3has]
FVWWAISTAAMLYILYVA	FA17	TVXLWSAYXVVWLIGSEG	TG17	4	5	[3has]
FSFTVATMTASFVFFVLA	FA17	ISMMVSALVVFIAGYHYF	IF17	0	1	[3ddl]
FWLGAIGMLVGTLAXAWA	FA17	ISGIAAVAYXVMALGVGW	IW17	0	1	[3qdc, 3qap, 2ksy, 1jgj]
FTXITFXIXMCVTGLAAA	FA17	LIAVSTILVPVVSIASYT	LT17	3	1	[3qbl, 3vvk, 3qbg, 3qbi, 3qbk]
FWLGAIGMLVGTLAXAWA	FA17	IVYLDLVTKVGFGFIALD	ID17	0	6	[1gue, 4gyc, 3qdc, 3qap, 2f93, 2ksy, 2f95, 1jgj, 1h68, 1gu8]
FSFTVATMTASFVFFVLA	FA17	RISMMVSALVVFIAGYHY	RY17	0	1	[3ddl]
FTXITFXIXMCVTGLAAA	FA17	STILVPVVSIASYTGLAS	SS17	3	1	[3qbl, 3vvk, 3qbg, 3abw, 3qbi, 3qbk]
FWLGAIGMLVGTLAXAWA	FA17	VGISGIAAVAYXVMALGV	VV17	0	1	[3qdc, 3qap, 2ksy, 1jgj]
FTXITFXIXMCVTGLAAA	FA17	MRWFWYAISCACFIVVLY	MY17	3	4	[3qbl, 3vvk, 3abw, 3qbi, 3qbk]
FTXITFXIXMCVTGLAAA	FA17	YAISCACFIVVLYILLVE	YE17	3	4	[3qbl, 3vvk, 3qbg, 3qbi, 3qbk]
FTXITFXIXMCVTGLAAA	FA17	RWFWYAISCACFIVVLYI	RI17	3	4	[3qbl, 3vvk, 3qbg, 3abw, 3qbi, 3qbk]
FTXITFXIXMCVTGLAAA	FA17	AISCACFIVVLYILLVEW	AW17	3	4	[3qbl, 3vvk, 3qbg, 3qbi, 3qbk]
FSFTVATMTASFVFFVLA	FA17	GYTIADVLAKAGYGVLIY	GY17	0	6	[3ddl]
FSFTVATMTASFVFFVLA	FA17	ADVLAKAGYGVLIYNIAK	AK17	0	6	[3ddl]
FWLGAIGMLVGTLAXAWA	FA17	VDVALIVYLDLVTKVGFG	VG17	0	6	[3qdc, 3qap, 2ksy, 1jgj]
FVWWAISTAAMLYILYVA	FA17	DQGTILAXVGADGIMIGT	DT17	4	3	[3has]
FWLGAIGMLVGTLAXAWA	FA17	DVALIVYLDLVTKVGFXF	DF17	0	6	[4gyc, 3qdc, 3qap, 2f93, 2ksy, 2f95, 1jgj]
FVWWAISTAAMLYILYVA	FA17	QGTILAXVGADGIMIGTG	QG17	4	3	[3has]
FTXIAADIXMCVTGLAAA	FA17	RWAFYAISCAFFVVVLSA	RA17	3	4	[1e12]
FSFTVATMTASFVFFVLA	FA17	SMMVSALVVFIAGYHYFR	SR17	0	1	[3ddl]
VRLRNLTVXLWAIYPFIW	VW17	IDWILTTPLIVYFLGLXA	IA17	5	2	[3qdc, 1gu8, 1h68]
VRLRNLTVXLWAIYPFIW	VW17	LFGMGAVAFXGLVYYLVG	LG17	5	4	[1gue, 4gyc, 3qap, 3qdc, 2f93, 2ksy, 2f95, 1jgj, 1gu8, 1h68]
VRYLWYICGVCAFLXILW	VW17	FLMSTQIVVITSGLIADL	FL17	4	3	[1xio]
VRLRNLTVXLWAIYPFIW	VW17	VYLDLVTXVGFGFIALDA	VA17	5	6	[4gyc, 3qap, 3qdc, 1jgj]
VRLRNLTVXLWAIYPFIW	VW17	FGMGAVAFXGLVYYLVGP	FP17	5	4	[1gue, 4gyc, 3qap, 3qdc, 2f93, 2ksy, 2f95, 1jgj, 1gu8, 1h68]
VRLRNLTVXLWAIYPFIW	VW17	MGAVAFXGLVYYLVGPMT	MT17	5	4	[1gue, 4gyc, 3qap, 3qdc, 2f93, 2ksy, 2f95, 1jgj, 1gu8, 1h68]
VRLRNLTVXLWAIYPFIW	VW17	RYALFGMGAVAFXGLVYY	RY17	5	4	[3qap, 3qdc, 2ksy, 1jgj]
VRLRNLTVXLWAIYPFIW	VW17	IVYLDLVTKVGFGFIALD	ID17	5	6	[1gue, 4gyc, 3qap, 3qdc, 2f93, 2ksy, 2f95, 1jgj, 1gu8, 1h68]
VRLRNLTVXLWAIYPFIW	VW17	GMGAVAFXGLVYYLVGPM	GM17	5	4	[1gue, 4gyc, 3qap, 3qdc, 2f93, 2ksy, 2f95, 1jgj, 1gu8, 1h68]
VRLRNLTVXLWAIYPFIW	VW17	VDVALIVYLDLVTKVGFG	VG17	5	6	[3qap, 3qdc, 2ksy, 1jgj]
VRLRNLTVXLWAIYPFIW	VW17	DVALIVYLDLVTKVGFXF	DF17	5	6	[4gyc, 3qap, 3qdc, 2f93, 2ksy, 2f95, 1jgj]
VRYLWYICGVCAFLXILW	VW17	GFLMSTQIVVITSGLIAD	GD17	4	3	[1xio, 4tl3]
LWXFLSTIPFVWILYILF	LF17	GNARLLLLATWGFYPIAY	GY17	4	5	[3ddl]
LWXFLSTIPFVWILYILF	LF17	AKLGFLAALMIVLGYPGE	AE17	4	3	[3ddl]
LWXFLSTIPFVWILYILF	LF17	PLAAKLGFLAALMIVXGY	PY17	4	3	[3ddl]
LWXFLSTIPFVWILYILF	LF17	ARLLLLATWGFYPIAYMI	AI17	4	5	[3ddl]
LWXFLSTIPFVWILYILF	LF17	LAAKLGFLAALMIVLGXP	LP17	4	3	[3ddl]
LWXFLSTIPFVWILYILF	LF17	NARLLLLATWGFYPIAYM	NM17	4	5	[3ddl]
LVGISGIAAVAYXVMALG	LG17	IDWILTTPLIVYFLGLXA	IA17	1	2	[3qdc]
LXXAIAFTMXLSXXLGYG	LG17	YXARYADWLFTTPLXLLD	YD17	1	2	[1kme, 1brr, 1s52, 1r84, 1r2n, 4hwl, 1qkp, 3han, 3hap, 3har, 3utx, 1xji, 3uty, 3has]
LNIETLLXMVLDVSAKVG	LG17	RFVWWAISTAAMLYXXYV	RV17	6	4	[1r2n, 1r84]
LNIETLLXMVLDVSAKVG	LG17	FYAIXTLXXXIAFTXXLS	FS17	6	1	[1r2n, 1r84]
LNIETLLXMVLDVSAKVG	LG17	FVWWAISTAAMLYXLYXL	FL17	6	4	[1r2n, 1r84, 3utv]
LVGISGIAAVAYXVMALG	LG17	VYLDLVTXVGFGFIALDA	VA17	1	6	[3qap, 3qdc, 1jgj]
LFGMGAVAFXGLVYYLVG	LG17	GIVITLNTVVMLAGFAGA	GA17	4	3	[4gyc, 3qdc, 3qap, 2ksy, 1jgj]
LVGISGIAAVAYXVMALG	LG17	TTLFWLGAIGMLVGTLAF	TF17	1	0	[3qap, 3qdc, 2ksy, 1jgj]
LNIETLLXMVLDVSAKVG	LG17	TLXXAIAFTMXLSMLLGY	TY17	6	1	[1r2n, 1r84]
LNIETLLXMVLDVSAKVG	LG17	NVTVVLWSAYXVVWLIGS	NS17	6	5	[1r2n, 1r84, 3utv]
LNIETLLXMVLDVSAKVG	LG17	VTVVLWSAYXVVWLIGSE	VE17	6	5	[1r2n, 1r84, 3utv]
LNIETLLXMVLDVSAKVG	LG17	TXLXPAIAFTMXLSMLLG	TG17	6	1	[1r2n, 1r84]
LFGMGAVAFXGLVYYLVG	LG17	TVXLWAIYPFIWLLGPPG	TG17	4	5	[3qdc, 3qap]
LNIETLLXMVLDVSAKVG	LG17	TVXLWSAYXVVWLIGSEG	TG17	6	5	[1r2n, 1r84, 3utv]
LNIETLLXMVLDVSAKVG	LG17	NIETLLFMVLDVSAKVGF	NF17	6	6	[1r2n, 1r84, 3utv]
LXXAIAFTMXLSXXLGYG	LG17	NIETLLFMVLDVSAKVGF	NF17	1	6	[1brr, 1s52, 1r84, 1r2n, 4hwl, 1qkp, 3han, 3hap, 3har, 3utx, 1xji, 3uty, 3has]
LNIETLLXMVLDVSAKVG	LG17	YAIXXLXXXIAFTXXLXM	YM17	6	1	[1r2n, 1r84]
LVGISGIAAVAYXVMALG	LG17	TLFWLGAIGMLVGTLAFA	TA17	1	0	[3qap, 3qdc, 2ksy, 1jgj]
LVGISGIAAVAYXVMALG	LG17	PRYIXWILTTPLIVYFLG	PG17	1	2	[3qap, 3qdc, 2ksy, 1jgj]
LFGMGAVAFXGLVYYLVG	LG17	DSREFGIVITLNTVVMLA	DA17	4	3	[2f93, 2f95]
LFGMGAVAFXGLVYYLVG	LG17	SREFGIVITLNTVVMLAG	SG17	4	3	[2f93, 2f95]
LFGMGAVAFXGLVYYLVG	LG17	REFGIVITLNTVVMLAGF	RF17	4	3	[1gue, 4gyc, 3qdc, 2f93, 2ksy, 2f95, 1jgj, 1h68, 1gu8]
LFGMGAVAFXGLVYYLVG	LG17	EFGIVITLNTVVMLAGFA	EA17	4	3	[1gue, 4gyc, 3qdc, 3qap, 2f93, 2ksy, 2f95, 1jgj, 1h68, 1gu8]
LXXAIAFTMXLSXXLGYG	LG17	LVGADGIMIGTGLVGALT	LT17	1	3	[4hwl, 1at9, 1brr, 1s52, 3har, 3utx]
LXXAIAFTMXLSXXLGYG	LG17	MVLDVXAKVGFGLILLRS	MS17	1	6	[1at9, 1kme]
LVGISGIAAVAYXVMALG	LG17	IVYLDLVTKVGFGFIALD	ID17	1	6	[3qap, 3qdc, 2ksy, 1jgj]
LFGMGAVAFXGLVYYLVG	LG17	IVITLNTVVMLAGFAGAM	IM17	4	3	[4gyc, 3qdc, 3qap, 2ksy, 1jgj]
LFGMGAVAFXGLVYYLVG	LG17	VITLNTVVMLAGFAGAMV	VV17	4	3	[3qdc, 3qap, 1jgj]
LNIETLLXMVLDVSAKVG	LG17	PEWIWLALGTALMGLGTL	PL17	6	0	[3utv]
LVGISGIAAVAYXVMALG	LG17	VDVALIVYLDLVTKVGFG	VG17	1	6	[3qap, 3qdc, 2ksy, 1jgj]
LXXAIAFTMXLSXXLGYG	LG17	DQGTILAXVGADGIMIGT	DT17	1	3	[1qkp, 1kme, 1r84, 1r2n, 1xji, 3has]
LXXAIAFTMXLSXXLGYG	LG17	QGTILAXVGADGIMIGTG	QG17	1	3	[1qkp, 1kme, 1r84, 1r2n, 1xji, 3has]
LVGISGIAAVAYXVMALG	LG17	DVALIVYLDLVTKVGFXF	DF17	1	6	[3qap, 3qdc, 2ksy, 1jgj]
LNIETLLXMVLDVSAKVG	LG17	RPEWIWLALGTALMGLGT	RT17	6	0	[3utv]
LFGMGAVAFXGLVYYLVG	LG17	YVRLRNLTVXLWXIYPFI	YI17	4	5	[1gue, 4gyc, 3qdc, 3qap, 2ksy, 1jgj, 1h68, 1gu8]
LFGMGAVAFXGLVYYLVG	LG17	LTVILWAIYPFIWLLGXP	LP17	4	5	[3qdc, 3qap]
LVGISGIAAVAYXVMALG	LG17	FXPRYIDWILTTPLIVYF	FF17	1	2	[3qap, 3qdc, 2ksy, 1jgj]
LXXAIAFTMXLSXXLGYG	LG17	EWIWLALGTALMGLGXLY	EY17	1	0	[4hwl, 1s52, 1r84, 1r2n]
LNIETLLXMVLDVSAKVG	LG17	EWIWLALGTALMGLGXLY	EY17	6	0	[1r2n, 1r84, 3utv]
LXXAIAFTMXLSXXLGYG	LG17	PLNIETLLFMVLDVSAKV	PV17	1	6	[1r84, 1r2n]
LNIETLLXMVLDVSAKVG	LG17	PLNIETLLFMVLDVSAKV	PV17	6	6	[1r2n, 1r84, 3utv]
LFGMGAVAFXGLVYYLVG	LG17	NLTVILWAIYPFIWLLGP	NP17	4	5	[3qdc, 3qap]
LXXAIAFTMXLSXXLGYG	LG17	VGADGIMIGTGLVGALTK	VK17	1	3	[1at9]
LXXAIAFTMXLSXXLGYG	LG17	VPLNIETLLFMVLDVSAK	VK17	1	6	[1r84, 1r2n]
LNIETLLXMVLDVSAKVG	LG17	VPLNIETLLFMVLDVSAK	VK17	6	6	[1r2n, 1r84]
LHWIYVAGMTIGALHFWS	LS17	YLVAMFIPIWSGLAYXAM	YM17	0	1	[2m3g]
LMSTQIVVITSGLIAXLS	LS17	YIDWMVTTPLLLLSLSWT	YT17	3	2	[2m3g]
LHWIYVAGMTIGALHFWS	LS17	EYLVAMFIPIWSGLAYMA	EA17	0	1	[2m3g]
LHWIYVAGMTIGALHFWS	LS17	DTFLFCLLPFFSKVGFXF	DF17	0	6	[1xio, 2m3g]
LMSTQIVVITSGLIAXLS	LS17	WYICGVCAFLIILWGIWN	WN17	3	4	[2m3g]
LMSTQIVVITSGLIAXLS	LS17	YICGVCAFLIILWGIWNP	YP17	3	4	[2m3g]
LMSTQIVVITSGLIAXLS	LS17	YLWXICGVCAFLIILWXI	YI17	3	4	[2m3g]
LVGVDALMIXTGLVGALS	LS17	ARYTWWLFSTICMIVVLY	AY17	3	4	[1uaz]
LMSTQIVVITSGLIAXLS	LS17	RYIDWMVTTPLLLLSLSW	RW17	3	2	[2m3g]
LMSTQIVVITSGLIAXLS	LS17	ARYIDWMVTTPLXLLSLS	AS17	3	2	[2m3g]
LHWIYVAGMTIGALHFWS	LS17	FLFCLLPFFSKVGFSFLD	FD17	0	6	[1xio, 2m3g]
LHWIYVAGMTIGALHFWS	LS17	FCLLPFFSKVGFSFLDLH	FH17	0	6	[2m3g]
LHWIYVAGMTIGALHFWS	LS17	CLLPFFSKVGFSFLDLHG	CG17	0	6	[2m3g]
IDWILTTPLIVYFLGLXA	IA17	RYYVTLVGISGIAAVXYV	RV17	2	1	[3qdc]
IDWILTTPLIVYFLGLXA	IA17	YYVXLVGISGIAAVAYXV	YV17	2	1	[3qdc, 1h68, 1gu8]
IDWILTTPLIVYFLGLXA	IA17	VTLVGISGIAAVAYXVMA	VA17	2	1	[3qdc, 1h68, 1gu8]
IDWILTTPLIVYFLGLXA	IA17	VYLDLVTXVGFGFIALDA	VA17	2	6	[3qdc]
IDWILTTPLIVYFLGLXA	IA17	GIVITLNTVVMLAGFAGA	GA17	2	3	[3qdc]
IDWILTTPLIVYFLGLXA	IA17	YVTLVGISGIAAVAYXVM	YM17	2	1	[3qdc, 1h68, 1gu8]
ISCACFIVVLYILLVEWA	IA17	FSTLKLLTVVMWLGYPXV	FV17	4	5	[3vvk, 3qbl, 3qbg, 3qbi, 3qbk]
IADVLAXAGYGVLIYNIA	IA17	ISMMVSALVVFIAGYHYF	IF17	6	1	[3ddl]
ISCACFIVVLYILLVEWA	IA17	STLKLLTVVMWLGYPIVW	SW17	4	5	[3vvk, 3qbl, 3qbg, 3qbi, 3qbk]
IGFLMSTQIVVITSGLXA	IA17	YIDWMVTTPLLLLSLSWT	YT17	3	2	[2m3g]
IDWILTTPLIVYFLGLXA	IA17	ISGIAAVAYXVMALGVGW	IW17	2	1	[3qdc]
ISCACFIVVLYILLVEWA	IA17	TLKLLTVVMWLGYPIVWA	TA17	4	5	[3vvk, 3qbl, 3qbg, 3qbi, 3qbk]
ISCACFIVVLYILLVEWA	IA17	KLLTVVMWLGYPIVWALG	KG17	4	5	[3vvk, 3qbl, 3qbg, 3qbi, 3qbk]
IDWILTTPLIVYFLGLXA	IA17	REFGIVITLNTVVMLAGF	RF17	2	3	[3qdc, 1h68, 1gu8]
IDWILTTPLIVYFLGLXA	IA17	EFGIVITLNTVVMLAGFA	EA17	2	3	[3qdc, 1h68, 1gu8]
IADVLAXAGYGVLIYNIA	IA17	RISMMVSALVVFIAGYHY	RY17	6	1	[3ddl]
IDWILTTPLIVYFLGLXA	IA17	IVYLDLVTKVGFGFIALD	ID17	2	6	[3qdc, 1h68, 1gu8]
IDWILTTPLIVYFLGLXA	IA17	IVITLNTVVMLAGFAGAM	IM17	2	3	[3qdc]
IDWILTTPLIVYFLGLXA	IA17	VITLNTVVMLAGFAGAMV	VV17	2	3	[3qdc]
IADVLAXAGYGVLIYNIA	IA17	VATMTASFVFFVLARNNV	VV17	6	0	[3ddl]
IDWILTTPLIVYFLGLXA	IA17	VGISGIAAVAYXVMALGV	VV17	2	1	[3qdc]
IADVLAXAGYGVLIYNIA	IA17	GNARLLLLATWGFYPIAY	GY17	6	5	[3ddl]
IDWILTTPLIVYFLGLXA	IA17	VDVALIVYLDLVTKVGFG	VG17	2	6	[3qdc]
IDWILTTPLIVYFLGLXA	IA17	DVALIVYLDLVTKVGFXF	DF17	2	6	[3qdc]
IADVLAXAGYGVLIYNIA	IA17	ARLLLLATWGFYPIAYMI	AI17	6	5	[3ddl]
IGFLMSTQIVVITSGLXA	IA17	WYICGVCAFLIILWGIWN	WN17	3	4	[2m3g]
IGFLMSTQIVVITSGLXA	IA17	YICGVCAFLIILWGIWNP	YP17	3	4	[2m3g]
[truncated: 530 more rows]
