# Supplementary material for: The observation of evolutionary interaction pattern pairs in membrane proteins
Source: BMC Struct Biol. 2015 Mar 24;15:6. doi: 10.1186/s12900-015-0033-5 (PMC4379700; doi:10.1186/s12900-015-0033-5)
Supplement: Additional file 1 — EIPP data. Includes derived EIPP information from families (PF00230, PF01036) with tab separated values. Can be viewed with a simple text editor. Each line consists of 7 columns: source pattern, source RegEx, destination pattern, destination RegEx, source helix, destination helix, corresponding PDB-Ids. [file 12900_2015_33_MOESM1_ESM.zip › EIPPs/PF01036/PF01036_17_17.csv]

GRYLTWALSTPMILLALGL	GL18	IAVSTILVPVVSIASYTGL	IL18	2	1	[3qbl, 3vvk, 3qbg, 3qbi, 3qbk]
GTLIGVDALMIVTGLIGXL	GL18	LFSTIAFLFVLYYLLTSLR	LR18	3	4	[1vgo]
GRYLTWALSTPMILLALGL	GL18	TSWAYSALDIVAKYIFAFL	TL18	2	6	[3qbl, 3vvk, 3qbg, 3qbi, 3qbk]
GRYLTWALSTPMILLALGL	GL18	WAYSXLDIVAKYIFAFXLL	WL18	2	6	[3qbl, 3vvk, 3qbg, 3qbi, 3qbk]
GTLIGVDALMIVTGLIGXL	GL18	WLFSTIAFLXVLYXLLXSL	WL18	3	4	[1vgo]
GRYLTWALSTPMILLALGL	GL18	SXLDIVAKYIFAFXLLNYL	SL18	2	6	[3qbl, 3vvk, 3qbg, 3qbi, 3qbk]
GRYLTWALSTPMILLALGL	GL18	SWAYSXLDIVAKYIFAFXL	SL18	2	6	[3qbl, 3vvk, 3qbg, 3qbi, 3qbk]
GFLMSTQIVVITSGLIADL	GL18	VRYLWYICGVCAFLIILWG	VG18	3	4	[1xio]
GRYLTWALSTPMILLALGL	GL18	AVSTILVPVVSIASYTGLA	AA18	2	1	[3qbl, 3vvk, 3qbg, 3qbi, 3qbk]
GRYLTWALSTPMILLALGL	GL18	LIAVSTILVXVVSIASYTG	LG18	2	1	[3qbl, 3vvk, 3qbg, 3qbi, 3qbk]
GRYLTWALSTPMILLALGL	GL18	TXLFTAITFDIAMCVTGLA	TA18	2	3	[3qbl, 3vvk, 3qbg, 3qbi, 3qbk]
GRYLTWALSTPMILLALGL	GL18	KLFTAITFDIAMCVTGLAA	KA18	2	3	[3qbl, 3vvk, 3qbg, 3qbi, 3qbk]
GRYLTWALSTPMILLALGL	GL18	LFTAITFDIAMCVTGLXAA	LA18	2	3	[3qbl, 3vvk, 3qbg, 3qbi, 3qbk]
GRYLTWALSTPMILLALGL	GL18	FTAITFDIAMCVTGLAAAL	FL18	2	3	[3qbl, 3vvk, 3qbg, 3qbi, 3qbk]
GTLIGVDALMIVTGLIGXL	GL18	ARYAXWLFTTPLLXXXLXL	AL18	3	2	[1vgo]
GTLIGVDALMIVTGLIGXL	GL18	YARYXDWLFTTPLLLLDLA	YA18	3	2	[2z55, 1vgo]
GTLIGVDALMIVTGLIGXL	GL18	YXARYADWLFTTPLXXLXL	YL18	3	2	[1vgo]
GFLMSTQIVVITSGLIADL	GL18	YICGVCAFLIILWGIWNPL	YL18	3	4	[2m3g]
GTLIGVDALMIVTGLIGXL	GL18	YTWWLFSTIAFLFVLYYLL	YL18	3	4	[2z55, 1vgo]
GTLIGVDALMIVTGLIGXL	GL18	RYAXWLXTTPLXXXXLXLL	RL18	3	2	[1vgo]
GTLIGVDALMIVTGLIGXL	GL18	RYTWWLFSTIAFLXVLYXL	RL18	3	4	[2z55, 1vgo]
GRYLTWALSTPMILLALGL	GL18	AYSALDIVAKYIFAFLLLN	AN18	2	6	[3qbl, 3vvk, 3qbg, 3qbi, 3qbk]
GRYLTWALSTPMILLALGL	GL18	YSALDIVAKYIFAFLLLNY	YY18	2	6	[3qbl, 3vvk, 3qbg, 3qbi, 3qbk]
GRYLTWALSTPMILLALGL	GL18	VSTILVPVVSIASYTGLAS	VS18	2	1	[3qbl, 3vvk, 3qbg, 3qbi, 3qbk]
GRYLTWALSTPMILLALGL	GL18	TAITFDIAMCVTGLAAAXT	TT18	2	3	[3qbl]
GTLIGVDALMIVTGLIGXL	GL18	TWWLFSTIAFLFVLYYLLT	TT18	3	4	[2z55, 1vgo]
GTLIGVDALMIVTGLIGXL	GL18	WWLFSTIAFLFVLYYLLTS	WS18	3	4	[1vgo]
GFLMSTQIVVITSGLIADL	GL18	YLWYICGVCAFLXILWGIW	YW18	3	4	[2m3g]
GFLMSTQIVVITSGLIADL	GL18	LWYICGVCAFLIILWGIWN	LN18	3	4	[2m3g]
GFLMSTQIVVITSGLIADL	GL18	WYICGVCAFLIILWGIWNP	WP18	3	4	[2m3g]
GFLMSTQIVVITSGLIADL	GL18	RYLWXICGVCAFLIILWXI	RI18	3	4	[1xio, 2m3g]
GFLMSTQIVVITSGLIADL	GL18	YARYIDWMVTTPLLLLSLS	YS18	3	2	[2m3g]
GFLMSTQIVVITSGLIADL	GL18	ARYIDWMVTTPLLLLSLSW	AW18	3	2	[2m3g]
GFLMSTQIVVITSGLIADL	GL18	RYIDWMVTTPLLLLSLSWT	RT18	3	2	[2m3g]
LNIETXXFMVLDVSAKVGF	LF18	IETLLFMVLDVSXKVGFGL	IL18	6	6	[1r2n, 1r84, 3utv]
LNIETXXFMVLDVSAKVGF	LF18	ETLLFMVLDVSAKVGXGXI	EI18	6	6	[1r2n, 1r84, 3utv]
LNIETXXFMVLDVSAKVGF	LF18	LFMVLDVSAKVGXGLILLR	LR18	6	6	[1r2n, 1r84]
LNIETXXFMVLDVSAKVGF	LF18	TLXFMVLDVSAKVGXXXXL	TL18	6	6	[1r2n, 1r84, 3utv]
LNIETXXFMVLDVSAKVGF	LF18	VLRNVTVVLWSAYXVVWLI	VI18	6	5	[1r2n, 1r84, 3utv]
LNIETXXFMVLDVSAKVGF	LF18	IWLALGTALMGLGXLYFLV	IV18	6	0	[1r2n, 1r84, 3utv]
LNIETXXFMVLDVSAKVGF	LF18	WLALGTALMGLGXLYFLVK	WK18	6	0	[1r2n, 1r84]
LNIETXXFMVLDVSAKVGF	LF18	WIWLALGTALMGLXXLYXL	WL18	6	0	[1r2n, 1r84, 3utv]
LNIETXXFMVLDVSAKVGF	LF18	LXFMVLDVSAKVGXGLILL	LL18	6	6	[1r2n, 1r84, 3utv]
LNIETXXFMVLDVSAKVGF	LF18	LXXAIAFTMXLSMLLGYGL	LL18	6	1	[1r2n, 1r84]
LNIETXXFMVLDVSAKVGF	LF18	ALGTALMGLGXLYFLVKGM	AM18	6	0	[1r2n, 1r84]
LTTLFWLGAIGMLVGTLAF	LF18	VGISGIAAVAYXVMALGVG	VG18	0	1	[1jgj]
LNIETXXFMVLDVSAKVGF	LF18	VTVVLWSAYXVVWLIGSEG	VG18	6	5	[1r2n, 1r84, 3utv]
LNIETXXFMVLDVSAKVGF	LF18	KXLRNVTVVLWSAYXVXWL	KL18	6	5	[1r2n, 1r84, 3utv]
LTTLFWLGAIGMLVGTLAF	LF18	IVYLDLVTKVGFGFIALDA	IA18	0	6	[1jgj]
LTTLFWLGAIGMLVGTLAF	LF18	TLVGISGIAAVAYXVMALG	TG18	0	1	[1jgj]
LNIETXXFMVLDVSAKVGF	LF18	TLXXAIAFTMXLSMXLGYG	TG18	6	1	[1r2n, 1r84]
LNIETXXFMVLDVSAKVGF	LF18	LXLGTAXMGLGXLYFLVKG	LG18	6	0	[1r2n, 1r84]
LNIETXXFMVLDVSAKVGF	LF18	LRNXTVVLWSAYXVVWXXG	LG18	6	5	[1r2n, 1r84, 3utv]
LTTLFWLGAIGMLVGTLAF	LF18	VALIVYLDLVTKVGFGFIA	VA18	0	6	[1jgj]
LNIETXXFMVLDVSAKVGF	LF18	AIXTLXXXIAFTXXLSMLL	AL18	6	1	[1r2n, 1r84]
LTTLFWLGAIGMLVGTLAF	LF18	ALIVYLDLVTKVGFGFIAL	AL18	0	6	[1jgj]
LNIETXXFMVLDVSAKVGF	LF18	FVWWAISTAAMLYXLYVXF	FF18	6	4	[1r2n, 1r84, 3utv]
LTTLFWLGAIGMLVGTLAF	LF18	YYVTLVGISGIAAVAYXVM	YM18	0	1	[1jgj]
LNIETXXFMVLDVSAKVGF	LF18	FYAIXTLXXXIAFTXXLXM	FM18	6	1	[1r2n, 1r84]
LTTLFWLGAIGMLVGTLAF	LF18	VTLVXISGIAAVAYXVMAL	VL18	0	1	[1jgj]
LTTLFWLGAIGMLVGTLAF	LF18	VDVALIVYLDLVTKVGFGF	VF18	0	6	[1jgj]
LTTLFWLGAIGMLVGTLAF	LF18	YVTLVGISGIAAVAYXXMA	YA18	0	1	[1jgj]
LNIETXXFMVLDVSAKVGF	LF18	YAIXTLXXXIAFTXXLSML	YL18	6	1	[1r2n, 1r84]
LNIETXXFMVLDVSAKVGF	LF18	TTLXPAIAFTMXLSMLLGY	TY18	6	1	[1r2n, 1r84]
LNIETXXFMVLDVSAKVGF	LF18	RNVTVVLWSAYXVVWLIGS	RS18	6	5	[1r2n, 1r84, 3utv]
LNIETXXFMVLDVSAKVGF	LF18	NVTVVLWSAYXVVWLIGSE	NE18	6	5	[1r2n, 1r84, 3utv]
LNIETXXFMVLDVSAKVGF	LF18	IXTLXXAIAFTMXLSMLLG	IG18	6	1	[1r2n, 1r84]
LNIETXXFMVLDVSAKVGF	LF18	NIETLLFMVLDVSAKVGFG	NG18	6	6	[1r2n, 1r84, 3utv]
LTTLFWLGAIGMLVGTLAF	LF18	GISGIAAVAYXVMALGVGW	GW18	0	1	[1jgj]
LTTLFWLGAIGMLVGTLAF	LF18	LIVYLDLVTKVGFGFIALD	LD18	0	6	[1jgj]
LTTLFWLGAIGMLVGTLAF	LF18	LVGISGIAAVAYXVMALGV	LV18	0	1	[1jgj]
LNIETXXFMVLDVSAKVGF	LF18	RPEWIWLALGTALMGLGXL	RL18	6	0	[3utv]
LNIETXXFMVLDVSAKVGF	LF18	RXVWWAISTAAMLYXLXXL	RL18	6	4	[1r2n, 1r84]
LTTLFWLGAIGMLVGTLAF	LF18	DVALIVYLDLVTKVGFGXI	DI18	0	6	[1jgj]
LNIETXXFMVLDVSAKVGF	LF18	VPLNIETLLFMVLDVSAKV	VV18	6	6	[1r2n, 1r84]
LNIETXXFMVLDVSAKVGF	LF18	PLNIETLLFMVLDVSAKVG	PG18	6	6	[1r2n, 1r84, 3utv]
LNIETXXFMVLDVSAKVGF	LF18	EWIWLALGTALMGLGXLYF	EF18	6	0	[1r2n, 1r84, 3utv]
LNIETXXFMVLDVSAKVGF	LF18	PEWIWLALGTALMGLGTLY	PY18	6	0	[3utv]
SFTVATMTASFVFFVLARN	SN18	TIADVLAXAGYGVLIYNIA	TA18	0	6	[3ddl]
SFTVATMTASFVFFVLARN	SN18	GYTIADVLAKAGYGVLIYN	GN18	0	6	[3ddl]
SFTVATMTASFVFFVLARN	SN18	IADVLAKAGYGVLIYNIAK	IK18	0	6	[3ddl]
SFTVATMTASFVFFVLARN	SN18	YTIADVLAKAGYGVLIYNI	YI18	0	6	[3ddl]
SFTVATMTASFVFFVLARN	SN18	RISMMVSALVVFIAGYHYF	RF18	0	1	[3ddl]
SFTVATMTASFVFFVLARN	SN18	ISMMVSALVVFIAGYHYFR	IR18	0	1	[3ddl]
YRFVWWAISTAAMLYILYV	YV18	ETLLFMVLDVSAKVGXGXI	EI18	4	6	[1ap9]
YADWLFTTPLLLLDLALLV	YV18	VLRNVTVVLWSAYXVVWLI	VI18	2	5	[1brx]
YADWLFTTPLLLLDLALLV	YV18	LFMVLDVSAKVGXGLILLR	LR18	2	6	[1brx]
YALFGMGAVAFXGLVYXLV	YV18	IVITLNTVVMLAGFAGAMV	IV18	4	3	[3qdc, 3qap, 1jgj]
YADWLFTTPLLLLDLALLV	YV18	LAXVXADGIMIGXGLVXAL	LL18	2	3	[1brx]
YRFVWWAISTAAMLYILYV	YV18	LAXVXADGIMIGXGLVXAL	LL18	4	3	[1ap9]
YADWLFTTPLLLLDLALLV	YV18	LXFMVLDVSAKVGXGLILL	LL18	2	6	[1brx]
YRFVWWAISTAAMLYILYV	YV18	VTVVLWSAYXVVWLIGSEG	VG18	4	5	[1ap9]
YADWLFTTPLLLLDLALLV	YV18	KXLRNVTVVLWSAYXVXWL	KL18	2	5	[1brx]
YADWLFTTPLLLLDLALLV	YV18	IXAXXGADGIMIGTGLXGA	IA18	2	3	[1brx]
YRFVWWAISTAAMLYILYV	YV18	IXAXXGADGIMIGTGLXGA	IA18	4	3	[1ap9]
YADWLFTTPLLLLDLALLV	YV18	TILAXVGADGIMIGTGLXG	TG18	2	3	[1brx]
YADWLFTTPLLLLDLALLV	YV18	WARYAXWLFTTXLLXLXLA	WA18	2	2	[1brx]
YADWLFTTPLLLLDLALLV	YV18	ALVGADGIMIGTGLVGALT	AT18	2	3	[1brx]
YALFGMGAVAFXGLVYXLV	YV18	LRNXTVXLWAIYPFIWXXG	LG18	4	5	[4gyc, 3qdc, 3qap, 2ksy, 1jgj]
YRFVWWAISTAAMLYILYV	YV18	LRNXTVVLWSAYXVVWXXG	LG18	4	5	[1ap9]
YADWLFTTPLLLLDLALLV	YV18	LGTAXMGLXXLYFLVKGMG	LG18	2	0	[1brx]
YADWLFTTPLLLLDLALLV	YV18	LRNXTVVLWSAYXVVWXXG	LG18	2	5	[1brx]
YADWLFTTPLLLLDLALLV	YV18	FMVLDVXAKVGFGLILLRS	FS18	2	6	[1brx]
YADWLFTTPLLLLDLALLV	YV18	ARYAXWLFTTPLLXXXLXL	AL18	2	2	[1brx]
YADWLFTTPLLLLDLALLV	YV18	AIXTLXXXIAFTXXLSMLL	AL18	2	1	[1brx]
YADWLFTTPLLLLDLALLV	YV18	FVWWAISTAAMLYXLYVXF	FF18	2	4	[1brx]
YADWLFTTPLLLLDLALLV	YV18	FYAIXTLXXXIAFTXXLXM	FM18	2	1	[1brx]
YALFGMGAVAFXGLVYXLV	YV18	VRLRNLTVXLWAIYPFIWL	VL18	4	5	[4gyc, 3qdc, 3qap, 2ksy, 1jgj]
YADWLFTTPLLLLDLALLV	YV18	YAIXTLXXXIAFTXXLSML	YL18	2	1	[1brx]
YRFVWWAISTAAMLYILYV	YV18	NVTVVLWSAYXVVWLIGSE	NE18	4	5	[1ap9]
YADWLFTTPLLLLDLALLV	YV18	RNVTVVLWSAYXVVWLIGS	RS18	2	5	[1brx]
YRFVWWAISTAAMLYILYV	YV18	RNVTVVLWSAYXVVWLIGS	RS18	4	5	[1ap9]
YADWLFTTPLLLLDLALLV	YV18	IXTLXXAIAFTMXLSMLLG	IG18	2	1	[1brx]
YALFGMGAVAFXGLVYXLV	YV18	EFGIVITLNTVVMLAGFAG	EG18	4	3	[4gyc, 3qdc, 3qap, 2ksy, 1jgj]
YALFGMGAVAFXGLVYXLV	YV18	REFGIVITLNTVVMLAGFA	RA18	4	3	[4gyc, 3qdc, 2ksy, 1jgj]
YALFGMGAVAFXGLVYXLV	YV18	FGIVITLNTVVMLAGFAGA	FA18	4	3	[4gyc, 3qdc, 3qap, 2ksy, 1jgj]
YALFGMGAVAFXGLVYXLV	YV18	GIVITLNTVVMLAGFAGAM	GM18	4	3	[4gyc, 3qdc, 3qap, 2ksy, 1jgj]
YADWLFTTPLLLLDLALLV	YV18	MVLDVSAKVGFGLILLRSR	MR18	2	6	[1brx]
YALFGMGAVAFXGLVYXLV	YV18	YVXLRNLTVXLWAIYPFIW	YW18	4	5	[4gyc, 3qdc, 3qap, 2ksy, 1jgj]
YALFGMGAVAFXGLVYXLV	YV18	RLRXLTVXLWAIYPFIWLL	RL18	4	5	[4gyc, 3qdc, 3qap, 2ksy, 1jgj]
YADWLFTTPLLLLDLALLV	YV18	RYAXWLXTTPLXXXXLXLL	RL18	2	2	[1brx]
YALFGMGAVAFXGLVYXLV	YV18	RNLTVILWAIYPFIWLLGP	RP18	4	5	[3qdc, 3qap]
YALFGMGAVAFXGLVYXLV	YV18	NLTVILWAIYPFIWLLGPP	NP18	4	5	[3qdc, 3qap]
LYINIALAGLSILLFVFMT	LT18	IAVSTILVPVVSIASYTGL	IL18	0	1	[3qbl, 3vvk, 3qbg, 3qbi, 3qbk]
LYINIALAGLSILLFVFMT	LT18	TSWAYSALDIVAKYIFAFL	TL18	0	6	[3qbl, 3vvk, 3qbg, 3qbi, 3qbk]
LYINIALAGLSILLFVFMT	LT18	WAYSXLDIVAKYIFAFXLL	WL18	0	6	[3qbl, 3vvk, 3qbg, 3qbi, 3qbk]
LYINIALAGLSILLFVFMT	LT18	SWAYSXLDIVAKYIFAFXL	SL18	0	6	[3qbl, 3vvk, 3qbg, 3qbi, 3qbk]
LYINIALAGLSILLFVFMT	LT18	SXLDIVAKYIFAFXLLNYL	SL18	0	6	[3qbl, 3vvk, 3qbg, 3qbi, 3qbk]
LYINIALAGLSILLFVFMT	LT18	AVSTILVPVVSIASYTGLA	AA18	0	1	[3qbl, 3vvk, 3qbg, 3qbi, 3qbk]
LYINIALAGLSILLFVFMT	LT18	LIAVSTILVXVVSIASYTG	LG18	0	1	[3qbl, 3vvk, 3qbg, 3qbi, 3qbk]
LWGFLSTIPFVWILYILFT	LT18	LAAXLGFLXALMIVLGXXG	LG18	4	3	[3ddl]
LYINIALAGLSILLFVFMT	LT18	ALDIVAKYIFAFLLLNYLT	AT18	0	6	[3qbl, 3vvk, 3qbg, 3qbi, 3qbk]
LWGFLSTIPFVWILYILFT	LT18	LLGNARLLLLATWGFYXIA	LA18	4	5	[3ddl]
LYINIALAGLSILLFVFMT	LT18	AYSALDIVAKYIFAFLLLN	AN18	0	6	[3qbl, 3vvk, 3qbg, 3qbi, 3qbk]
LYINIALAGLSILLFVFMT	LT18	YSALDIVAKYIFAFLLLNY	YY18	0	6	[3qbl, 3vvk, 3qbg, 3qbi, 3qbk]
LYINIALAGLSILLFVFMT	LT18	VSTILVPVVSIASYTGLAS	VS18	0	1	[3qbl, 3vvk, 3qbg, 3qbi, 3qbk]
LWGFLSTIPFVWILYILFT	LT18	NARLLLLATWGFYPIAYMI	NI18	4	5	[3ddl]
LWGFLSTIPFVWILYILFT	LT18	GNARLLLLATWGFYPIAYM	GM18	4	5	[3ddl]
LWGFLSTIPFVWILYILFT	LT18	LGNARLLLLATWGFYPIXY	LY18	4	5	[3ddl]
LWGFLSTIPFVWILYILFT	LT18	AAKLGFLAALMIVLGYPGE	AE18	4	3	[3ddl]
LWGFLSTIPFVWILYILFT	LT18	PLAAKLGFLAALMIVLGYP	PP18	4	3	[3ddl]
IETLLFMVLDVSXKVGFGL	IL18	VLRNVTVVLWSAYXVVWLI	VI18	6	5	[1r2n, 1r84, 4hyx, 1pxs, 1pxr, 4hwl, 1qkp, 1s54, 1s53, 1o0a, 3han, 3hap, 3haq, 3har, 3has, 1q5i, 1kme, 2ntw, 1s52, 1s51, 1py6, 4ov0, 1tn5, 3utv, 1tn0, 3utw, 3utx, 1xji, 3uty]
IAVSTILVPVVSIASYTGL	IL18	TSWAYSALDIVAKYIFAFL	TL18	1	6	[3qbl, 3vvk, 3qbg, 3qbi, 3qbk]
IETLLFMVLDVSXKVGFGL	IL18	IWLALGTALMGLGXLYFLV	IV18	6	0	[1brr, 1r2n, 1r84, 4hyx, 1pxs, 1pxr, 4hwl, 1ixf, 3vi0, 1qkp, 1s54, 1s53, 1p8h, 1o0a, 3han, 3hap, 3haq, 4md2, 3har, 3has, 4md1, 3ns0, 1q5j, 1q5i, 1kme, 2ntw, 1s52, 1s51, 1py6, 4ov0, 1iw9, 3vhz, 1tn5, 3nsb, 3mbv, 3utv, 1tn0, 3utw, 3utx, 1xji, 3uty]
IETLLFMVLDVSXKVGFGL	IL18	WLALGTALMGLGXLYFLVK	WK18	6	0	[1brr, 1r2n, 1r84, 4hyx, 1pxs, 1pxr, 4hwl, 3vi0, 1qkp, 1s54, 1s53, 1p8h, 1o0a, 3han, 3hap, 3haq, 4md2, 3har, 3has, 4md1, 3ns0, 1q5j, 1q5i, 1kme, 2ntw, 1s52, 1s51, 1py6, 4ov0, 1tn5, 3nsb, 3mbv, 1tn0, 3utw, 3utx, 1xji, 3uty]
IETLLFMVLDVSXKVGFGL	IL18	WIWLALGTALMGLXXLYXL	WL18	6	0	[1brr, 1r2n, 1r84, 4hyx, 1pxs, 1pxr, 4hwl, 1ixf, 3vi0, 1qkp, 1s54, 1s53, 1p8h, 3han, 3hap, 3haq, 4md2, 3har, 3has, 4md1, 3ns0, 1q5j, 1q5i, 1kme, 2ntw, 1s52, 1s51, 1py6, 4ov0, 1iw9, 3vhz, 1tn5, 3nsb, 3mbv, 3utv, 1tn0, 3utw, 3utx, 1xji, 3uty]
IAVSTILVPVVSIASYTGL	IL18	WAYSXLDIVAKYIFAFXLL	WL18	1	6	[3qbl, 3vvk, 3qbg, 3qbi, 3qbk]
IETLLFMVLDVSXKVGFGL	IL18	LXXAIAFTMXLSMLLGYGL	LL18	6	1	[1kme, 1brr, 1s52, 1r2n, 1r84, 4hwl, 1qkp, 3han, 3hap, 3har, 3utx, 1xji, 3uty, 3has]
IETLLFMVLDVSXKVGFGL	IL18	ALGTALMGLGXLYFLVKGM	AM18	6	0	[1r2n, 1r84, 4hyx, 1pxs, 1pxr, 1s54, 1s53, 1p8h, 1o0a, 3han, 3hap, 3haq, 4md2, 3har, 3has, 4md1, 1q5j, 1q5i, 1kme, 2ntw, 1s51, 1py6, 4ov0, 1tn5, 3mbv, 1tn0, 3utw, 3utx, 1xji, 3uty]
IETLLFMVLDVSXKVGFGL	IL18	VTVVLWSAYXVVWLIGSEG	VG18	6	5	[1q5i, 1brr, 1s52, 1r2n, 1r84, 1pxr, 4hwl, 3han, 3hap, 3utv, 1tn0, 3har, 3utx, 1xji, 3has, 3uty]
IAVSTILVPVVSIASYTGL	IL18	SXLDIVAKYIFAFXLLNYL	SL18	1	6	[3qbl, 3vvk, 3qbg, 3qbi, 3qbk]
IAVSTILVPVVSIASYTGL	IL18	SWAYSXLDIVAKYIFAFXL	SL18	1	6	[3qbl, 3vvk, 3qbg, 3qbi, 3qbk]
IETLLFMVLDVSXKVGFGL	IL18	GTXLMGLGXLYFLVKGMGV	GV18	6	0	[1tn5, 1q5i, 1s54, 1s53, 1tn0]
IETLLFMVLDVSXKVGFGL	IL18	KKFYAIXTLVPAIAFTMYL	KL18	6	1	[1s54, 1s53]
IETLLFMVLDVSXKVGFGL	IL18	KXLRNVTVVLWSAYXVXWL	KL18	6	5	[1r2n, 1r84, 4hyx, 1pxs, 1pxr, 4hwl, 1qkp, 1s54, 1s53, 1o0a, 3han, 3hap, 3haq, 3har, 3has, 1q5i, 1kme, 2ntw, 1s52, 1s51, 1py6, 1tn5, 3utv, 1tn0, 3utw, 3utx, 1xji, 3uty]
IETLLFMVLDVSXKVGFGL	IL18	TLXXAIAFTMXLSMXLGYG	TG18	6	1	[1kme, 1brr, 1s52, 1r2n, 1r84, 4hwl, 1qkp, 3han, 3hap, 3har, 3utx, 1xji, 3has, 3uty]
IAVSTILVPVVSIASYTGL	IL18	ALDIVAKYIFAFLLLNYLT	AT18	1	6	[3qbl, 3vvk, 3qbg, 3qbi, 3qbk]
IETLLFMVLDVSXKVGFGL	IL18	LGTAXMGLXXLYFLVKGMG	LG18	6	0	[1q5i, 1kme, 1s51, 1py6, 1pxs, 1pxr, 1tn5, 1s54, 1s53, 3haq, 1tn0, 3utw, 3har]
IETLLFMVLDVSXKVGFGL	IL18	LXLGTAXMGLGXLYFLVKG	LG18	6	0	[1r2n, 1r84, 4hyx, 1pxs, 1pxr, 4hwl, 1qkp, 1s54, 1s53, 1p8h, 1o0a, 3han, 3hap, 3haq, 4md2, 3har, 3has, 4md1, 3ns0, 1q5j, 1q5i, 1kme, 2ntw, 1s51, 1py6, 4ov0, 1tn5, 3nsb, 3mbv, 1tn0, 3utw, 3utx, 1xji, 3uty]
IETLLFMVLDVSXKVGFGL	IL18	LRNXTVVLWSAYXVVWXXG	LG18	6	5	[1brr, 1r2n, 1r84, 4hyx, 1pxs, 1pxr, 4hwl, 1qkp, 1s54, 1s53, 1p8h, 1o0a, 3han, 3hap, 3haq, 4md2, 3har, 3has, 4md1, 3ns0, 1q5j, 1q5i, 1kme, 2ntw, 1s52, 1s51, 1py6, 4ov0, 1tn5, 3nsb, 3mbv, 3utv, 1tn0, 3utw, 3utx, 1xji, 3uty]
IAVSTILVPVVSIASYTGL	IL18	KLFTAITFDIAMCVTGLAA	KA18	1	3	[3qbl, 3vvk, 3qbg, 3qbi, 3qbk]
IAVSTILVPVVSIASYTGL	IL18	TXLFTAITFDIAMCVTGLA	TA18	1	3	[3qbl, 3vvk, 3qbg, 3qbi, 3qbk]
IETLLFMVLDVSXKVGFGL	IL18	TVVLWSAYPVVWLIGSEGA	TA18	6	5	[1brr]
IAVSTILVPVVSIASYTGL	IL18	FTAITFDIAMCVTGLAAAL	FL18	1	3	[3qbl, 3vvk, 3qbg, 3qbi, 3qbk]
IAVSTILVPVVSIASYTGL	IL18	LFTAITFDIAMCVTGLXAA	LA18	1	3	[3qbl, 3vvk, 3qbg, 3qbi, 3qbk]
IAVSTILVPVVSIASYTGL	IL18	SSLYINIALAGLSILLFVF	SF18	1	0	[3qbl, 3vvk]
IETLLFMVLDVSXKVGFGL	IL18	AIXTLXXXIAFTXXLSMLL	AL18	6	1	[1brr, 1r2n, 1r84, 4hyx, 1pxs, 1pxr, 4hwl, 3vi0, 1qkp, 1s54, 1s53, 1p8h, 1o0a, 3han, 3hap, 3haq, 4md2, 3har, 3has, 4md1, 3ns0, 1q5j, 1q5i, 1kme, 2ntw, 1s52, 1s51, 1py6, 4ov0, 1tn5, 3nsb, 3mbv, 1tn0, 1xji]
IETLLFMVLDVSXKVGFGL	IL18	KFYAIXTLVXXIAFTXXLS	KS18	6	1	[1q5i, 1kme, 1s54, 2ntw, 1s53, 1s51, 1py6, 3haq, 1pxs, 1tn0, 1pxr]
IETLLFMVLDVSXKVGFGL	IL18	FVWWAISTAAMLYXLYVXF	FF18	6	4	[1brr, 1r2n, 1r84, 4hyx, 1pxs, 1pxr, 4hwl, 3vi0, 1qkp, 1s54, 1s53, 1p8h, 1o0a, 3han, 3hap, 4md2, 4md1, 3ns0, 1q5j, 1q5i, 1kme, 2ntw, 1s52, 1s51, 1py6, 4ov0, 1iw9, 1tn5, 3nsb, 3mbv, 3utv, 1tn0, 3utw, 3utx, 1xji, 3uty]
IETLLFMVLDVSXKVGFGL	IL18	FYAIXTLXXXIAFTXXLXM	FM18	6	1	[1q5i, 1kme, 2ntw, 1s51, 1r2n, 1r84, 4hyx, 1py6, 4ov0, 1pxs, 1pxr, 1qkp, 1tn5, 1s54, 1s53, 1o0a, 3han, 3hap, 1tn0, 3haq, 3har, 1xji, 3has]
IAVSTILVPVVSIASYTGL	IL18	YLTWALSTPMILLALGLLA	YA18	1	2	[3vvk, 3qbi]
IETLLFMVLDVSXKVGFGL	IL18	YAIXTLXXXIAFTXXLSML	YL18	6	1	[1r2n, 1r84, 4hyx, 1pxs, 1pxr, 4hwl, 1qkp, 1s54, 1s53, 1p8h, 1o0a, 3han, 3hap, 3haq, 4md2, 3har, 3has, 4md1, 1q5j, 1q5i, 1kme, 2ntw, 1s52, 1s51, 1py6, 4ov0, 1tn5, 3mbv, 1tn0, 1xji]
IETLLFMVLDVSXKVGFGL	IL18	TTLXPAIAFTMXLSMLLGY	TY18	6	1	[4hwl, 1qkp, 1kme, 1brr, 1s52, 1r2n, 1r84, 3han, 3hap, 3har, 1xji, 3has]
IETLLFMVLDVSXKVGFGL	IL18	VPAIAFTMXLSMLLGYGLT	VT18	6	1	[4hwl, 1s52]
IETLLFMVLDVSXKVGFGL	IL18	NVTVVLWSAYXVVWLIGSE	NE18	6	5	[1q5i, 1brr, 1s52, 1r2n, 1r84, 1pxr, 4hwl, 3han, 3hap, 3utv, 1tn0, 3har, 3utx, 1xji, 3has, 3uty]
IETLLFMVLDVSXKVGFGL	IL18	RNVTVVLWSAYXVVWLIGS	RS18	6	5	[1q5i, 1brr, 1s52, 1r2n, 1r84, 1pxr, 4hwl, 3han, 3hap, 3utv, 1tn0, 3har, 3utx, 1xji, 3has, 3uty]
IETLLFMVLDVSXKVGFGL	IL18	NIETLLFMVLDVSAKVGFG	NG18	6	6	[1brr, 1s52, 1r2n, 1r84, 4hyx, 4hwl, 1qkp, 3han, 3hap, 3utv, 3haq, 3utw, 3har, 3utx, 1xji, 3has, 3uty]
IETLLFMVLDVSXKVGFGL	IL18	IXTLXXAIAFTMXLSMLLG	IG18	6	1	[4hwl, 1qkp, 1kme, 1brr, 1s52, 1r2n, 1r84, 3han, 3hap, 3har, 1xji, 3has]
IAVSTILVPVVSIASYTGL	IL18	INIALAGLSILLFVFMTRG	IG18	1	0	[3vvk, 3qbi]
IAVSTILVPVVSIASYTGL	IL18	WXRYLTWALSTPMILLALG	WG18	1	2	[3qbl, 3vvk, 3qbg, 3qbi, 3qbk]
IAVSTILVPVVSIASYTGL	IL18	YINIALAGLSILLFVFMTR	YR18	1	0	[3qbl, 3vvk, 3qbg, 3qbi, 3qbk]
IAVSTILVPVVSIASYTGL	IL18	SLYINIALAGLSILLFVXM	SM18	1	0	[3qbl, 3vvk, 3qbg, 3qbi, 3qbk]
IAVSTILVPVVSIASYTGL	IL18	AYSALDIVAKYIFAFLLLN	AN18	1	6	[3qbl, 3vvk, 3qbg, 3qbi, 3qbk]
IETLLFMVLDVSXKVGFGL	IL18	FKXLRNVTVVLWSAYXXXW	FW18	6	5	[1q5i, 1kme, 2ntw, 1s52, 1s51, 1py6, 1pxs, 1pxr, 4hwl, 1qkp, 1tn5, 1s54, 1s53, 3haq, 1tn0, 3har, 3utx, 3has, 3uty]
IAVSTILVPVVSIASYTGL	IL18	YSALDIVAKYIFAFLLLNY	YY18	1	6	[3qbl, 3vvk, 3qbg, 3qbi, 3qbk]
IAVSTILVPVVSIASYTGL	IL18	TAITFDIAMCVTGLAAAXT	TT18	1	3	[3qbl]
IETLLFMVLDVSXKVGFGL	IL18	PFYAITTLVPAIAFTMYLS	PS18	6	1	[1tn5]
IAVSTILVPVVSIASYTGL	IL18	RYLTWALSTPMILXXLXXL	RL18	1	2	[3qbl, 3vvk, 3qbg, 3qbi, 3qbk]
IETLLFMVLDVSXKVGFGL	IL18	RXVWWAISTAAMLYXLXXL	RL18	6	4	[1brr, 1r2n, 1r84, 1pxs, 1pxr, 4hwl, 1ixf, 3vi0, 1s54, 1s53, 1p8h, 1o0a, 4md2, 4md1, 3ns0, 1q5j, 1q5i, 1kme, 2ntw, 1s52, 1s51, 1py6, 4ov0, 1iw9, 1tn5, 3nsb, 3mbv, 1tn0, 3utx, 3uty]
IETLLFMVLDVSXKVGFGL	IL18	RPEWIWLALGTALMGLGXL	RL18	6	0	[3utv]
IETLLFMVLDVSXKVGFGL	IL18	PLNIETLLFMVLDVSAKVG	PG18	6	6	[1r2n, 1r84, 3utv]
IETLLFMVLDVSXKVGFGL	IL18	EWIWLALGTALMGLGXLYF	EF18	6	0	[4hwl, 1s52, 1r2n, 1r84, 3utv]
IETLLFMVLDVSXKVGFGL	IL18	VPLNIETLLFMVLDVSAKV	VV18	6	6	[1r2n, 1r84]
IETLLFMVLDVSXKVGFGL	IL18	PEWIWLALGTALMGLGTLY	PY18	6	0	[3utv]
ETLLFMVLDVSAKVGXGXI	EI18	VLRNVTVVLWSAYXVVWLI	VI18	6	5	[1brx, 1at9, 1e0p, 1s8j, 1r2n, 1r84, 4hyx, 1pxs, 1pxr, 4hwl, 1qkp, 1qko, 1s54, 1s53, 1o0a, 3han, 3hao, 1kg8, 3hap, 3haq, 3har, 2wjl, 3has, 1c3w, 1q5i, 1kme, 2ntu, 2ntw, 1s52, 1s51, 1py6, 4ov0, 2i20, 1vjm, 1tn5, 1x0k, 3utv, 1tn0, 3utw, 3utx, 1xji, 4fpd, 3uty]
ETLLFMVLDVSAKVGXGXI	EI18	IWLALGTALMGLGXLYFLV	IV18	6	0	[1s8l, 1at9, 1s8j, 1r2n, 1r84, 1pxs, 1ap9, 1pxr, 4hwl, 1s54, 1s53, 1o0a, 3han, 3hao, 1kg9, 1kg8, 3hap, 3haq, 3har, 2wjl, 3has, 1q5j, 2zzl, 1q5i, 1tn5, 3nsb, 3utv, 1tn0, 3utw, 3utx, 4fpd, 3uty, 1brx, 1brr, 1fbk, 1ucq, 4hyx, 1ixf, 3vi0, 1qkp, 1qko, 1p8h, 4md2, 4md1, 3ns0, 1c3w, 1kme, 2ntu, 2ntw, 1s52, 1s51, 1py6, 4ov0, 1iw9, 2i20, 1vjm, 3mbv, 1x0k, 1xji]
ETLLFMVLDVSAKVGXGXI	EI18	LXXAIAFTMXLSMLLGYGL	LL18	6	1	[1at9, 1kme, 1brr, 1s52, 1r2n, 1r84, 4hwl, 1qkp, 3han, 3hap, 3har, 3utx, 1xji, 3uty, 3has]
ETLLFMVLDVSAKVGXGXI	EI18	WLALGTALMGLGXLYFLVK	WK18	6	0	[1m0k, 1s8l, 1at9, 1e0p, 1s8j, 1r2n, 1r84, 1pxs, 1ap9, 1pxr, 4hwl, 1s54, 1s53, 1o0a, 3han, 3hao, 1kg9, 1kg8, 3hap, 3haq, 3har, 2wjl, 3has, 1q5j, 1q5i, 1tn5, 3nsb, 1tn0, 3utw, 3utx, 4fpd, 3uty, 1brx, 1brr, 1p8i, 1fbk, 1ucq, 4hyx, 3vi0, 1qkp, 1qko, 1p8h, 4md2, 4md1, 3ns0, 1c3w, 1kme, 2ntu, 2ntw, 1s52, 1s51, 1py6, 4ov0, 2i20, 1vjm, 3mbv, 1x0i, 1x0k, 1xji]
ETLLFMVLDVSAKVGXGXI	EI18	WIWLALGTALMGLXXLYXL	WL18	6	0	[1brr, 1fbk, 1r2n, 1r84, 1ucq, 4hyx, 1pxs, 1ap9, 1pxr, 4hwl, 1ixf, 3vi0, 1qkp, 1qko, 1s54, 1s53, 1p8h, 3han, 3hao, 3hap, 3haq, 3har, 4md2, 3has, 4md1, 3ns0, 1q5j, 1q5i, 1kme, 2ntw, 1s52, 1s51, 1py6, 4ov0, 1iw9, 1tn5, 3nsb, 3mbv, 3utv, 1tn0, 3utw, 3utx, 1xji, 3uty]
ETLLFMVLDVSAKVGXGXI	EI18	ALGTALMGLGXLYFLVKGM	AM18	6	0	[1brx, 1s8l, 1at9, 1e0p, 1fbk, 1r2n, 1r84, 1ucq, 4hyx, 1pxs, 1pxr, 1qko, 1s54, 1s53, 1o0a, 1p8h, 3han, 3hao, 1kg8, 3hap, 3haq, 3har, 4md2, 2wjl, 3has, 4md1, 1c3w, 1q5j, 1q5i, 1kme, 2ntu, 2ntw, 1s51, 1py6, 4ov0, 2i20, 1vjm, 1tn5, 3mbv, 1x0i, 1x0k, 1tn0, 3utw, 3utx, 1xji, 4fpd, 3uty]
ETLLFMVLDVSAKVGXGXI	EI18	VTVVLWSAYXVVWLIGSEG	VG18	6	5	[1q5i, 1brr, 1s52, 1r2n, 1r84, 1ap9, 1pxr, 4hwl, 3han, 3hap, 3utv, 1tn0, 3har, 3utx, 1xji, 3has, 3uty]
ETLLFMVLDVSAKVGXGXI	EI18	GTXLMGLGXLYFLVKGMGV	GV18	6	0	[1vjm, 1tn5, 1q5i, 1s54, 1s53, 1tn0, 2i20]
ETLLFMVLDVSAKVGXGXI	EI18	KXLRNVTVVLWSAYXVXWL	KL18	6	5	[1brx, 1s8l, 1e0p, 1s8j, 1r2n, 1r84, 4hyx, 1pxs, 1pxr, 4hwl, 1qkp, 1qko, 1s54, 1s53, 1o0a, 3han, 3hao, 3hap, 3haq, 3har, 2wjl, 3has, 1c3w, 1q5i, 1kme, 2ntu, 2ntw, 1s52, 1s51, 1py6, 2i20, 1vjm, 1tn5, 1x0i, 1x0k, 3utv, 1tn0, 3utw, 3utx, 1xji, 3uty]
ETLLFMVLDVSAKVGXGXI	EI18	KKFYAIXTLVPAIAFTMYL	KL18	6	1	[2ntu, 1s54, 1s53]
ETLLFMVLDVSAKVGXGXI	EI18	TLXXAIAFTMXLSMXLGYG	TG18	6	1	[1at9, 1kme, 1brr, 1s52, 1r2n, 1r84, 4hwl, 1qkp, 3han, 3hap, 3har, 3utx, 1xji, 3has, 3uty]
ETLLFMVLDVSAKVGXGXI	EI18	TVVLWSAYPVVWLIGSEGA	TA18	6	5	[1brr]
ETLLFMVLDVSAKVGXGXI	EI18	LXLGTAXMGLGXLYFLVKG	LG18	6	0	[1s8l, 1at9, 1e0p, 1s8j, 1r2n, 1r84, 1pxs, 1ap9, 1pxr, 4hwl, 1s54, 1s53, 1o0a, 3han, 3hao, 1kg9, 1kg8, 3hap, 3haq, 3har, 2wjl, 3has, 1q5j, 1q5i, 1tn5, 3nsb, 1tn0, 3utw, 3utx, 4fpd, 3uty, 1brx, 1fbk, 1ucq, 4hyx, 1qkp, 1qko, 1p8h, 4md2, 4md1, 3ns0, 1c3w, 1kme, 2ntu, 2ntw, 1s51, 1py6, 4ov0, 2i20, 1vjm, 3mbv, 1x0i, 1x0k, 1xji]
ETLLFMVLDVSAKVGXGXI	EI18	LGTAXMGLXXLYFLVKGMG	LG18	6	0	[1brx, 1c3w, 1at9, 1e0p, 1q5i, 1kme, 2ntu, 1s51, 1py6, 1pxs, 2i20, 1pxr, 1vjm, 1tn5, 1qko, 1s54, 1s53, 1x0k, 3hao, 3haq, 1tn0, 3utw, 3har, 2wjl]
ETLLFMVLDVSAKVGXGXI	EI18	LRNXTVVLWSAYXVVWXXG	LG18	6	5	[1at9, 1e0p, 1r2n, 1r84, 1pxs, 1ap9, 1pxr, 4hwl, 1s54, 1s53, 1o0a, 3han, 3hao, 1kg9, 1kg8, 3hap, 3haq, 3har, 2wjl, 3has, 1q5j, 1q5i, 1tn5, 3nsb, 3utv, 1tn0, 3utw, 3utx, 4fpd, 3uty, 1brx, 1brr, 1fbk, 1ucq, 4hyx, 1qkp, 1qko, 1p8h, 4md2, 4md1, 3ns0, 1c3w, 1kme, 2ntu, 2ntw, 1s52, 1s51, 1py6, 4ov0, 2i20, 1vjm, 3mbv, 1x0k, 1xji]
ETLLFMVLDVSAKVGXGXI	EI18	KFYAIXTLVXXIAFTXXLS	KS18	6	1	[1c3w, 1e0p, 1q5i, 1kme, 2ntu, 2ntw, 1s51, 1py6, 2i20, 1pxs, 1pxr, 1vjm, 1qko, 1s54, 1s53, 1x0i, 1x0k, 3hao, 3haq, 1tn0, 2wjl]
ETLLFMVLDVSAKVGXGXI	EI18	AIXTLXXXIAFTXXLSMLL	AL18	6	1	[1s8l, 1at9, 1e0p, 1s8j, 1r2n, 1r84, 1pxs, 1ap9, 1pxr, 4hwl, 1s54, 1s53, 1o0a, 3han, 3hao, 1kg9, 1kg8, 3hap, 3haq, 3har, 2wjl, 3has, 1q5j, 1q5i, 1tn5, 3nsb, 1tn0, 4fpd, 1brx, 1brr, 1fbk, 1ucq, 4hyx, 3vi0, 1qkp, 1qko, 1p8h, 4md2, 4md1, 3ns0, 1c3w, 1kme, 2ntu, 2ntw, 1s52, 1s51, 1py6, 4ov0, 2i20, 1vjm, 3mbv, 1x0k, 1xji]
ETLLFMVLDVSAKVGXGXI	EI18	FVWWAISTAAMLYXLYVXF	FF18	6	4	[1m0k, 1at9, 1e0p, 1r2n, 1r84, 1pxs, 1ap9, 1pxr, 4hwl, 1s54, 1s53, 1o0a, 3han, 3hao, 1kg9, 1kg8, 3hap, 2wjl, 1q5j, 1q5i, 1tn5, 3nsb, 3utv, 1tn0, 3utw, 3utx, 3uty, 1brx, 1brr, 1ucq, 4hyx, 3vi0, 1qkp, 1qko, 1p8h, 4md2, 2zfe, 4md1, 1iw6, 3ns0, 1c3w, 1kme, 2ntu, 2ntw, 1s52, 1s51, 1py6, 4ov0, 1iw9, 2i20, 1vjm, 1x0s, 3mbv, 1x0k, 1xji]
ETLLFMVLDVSAKVGXGXI	EI18	FYAIXTLXXXIAFTXXLXM	FM18	6	1	[1brx, 1s8l, 1e0p, 1s8j, 1r2n, 1r84, 4hyx, 1pxs, 1pxr, 1qkp, 1qko, 1s54, 1s53, 1o0a, 3han, 3hao, 1kg8, 3hap, 3haq, 3har, 2wjl, 3has, 1c3w, 1q5i, 1kme, 2ntu, 2ntw, 1s51, 1py6, 4ov0, 2i20, 1vjm, 1tn5, 1x0i, 1x0k, 1tn0, 1xji, 4fpd]
ETLLFMVLDVSAKVGXGXI	EI18	YAIXTLXXXIAFTXXLSML	YL18	6	1	[1brx, 1s8l, 1at9, 1e0p, 1s8j, 1fbk, 1r2n, 1r84, 1ucq, 4hyx, 1pxs, 1pxr, 4hwl, 1qkp, 1qko, 1s54, 1s53, 1o0a, 1p8h, 3han, 3hao, 1kg8, 3hap, 3haq, 3har, 4md2, 2wjl, 3has, 4md1, 1c3w, 1q5j, 1q5i, 1kme, 2ntu, 2ntw, 1s52, 1s51, 1py6, 4ov0, 2i20, 1vjm, 1tn5, 3mbv, 1x0i, 1x0k, 1tn0, 1xji, 4fpd]
ETLLFMVLDVSAKVGXGXI	EI18	TTLXPAIAFTMXLSMLLGY	TY18	6	1	[1at9, 1kme, 1brr, 1s52, 1r2n, 1r84, 4hwl, 1qkp, 3han, 3hap, 3har, 1xji, 3has]
ETLLFMVLDVSAKVGXGXI	EI18	VPAIAFTMXLSMLLGYGLT	VT18	6	1	[4hwl, 1at9, 1s52]
ETLLFMVLDVSAKVGXGXI	EI18	RNVTVVLWSAYXVVWLIGS	RS18	6	5	[1brx, 1at9, 1q5i, 1brr, 1s52, 1r2n, 1r84, 1ap9, 1pxr, 4hwl, 3han, 3hap, 3utv, 1tn0, 3har, 3utx, 1xji, 3has, 3uty]
ETLLFMVLDVSAKVGXGXI	EI18	NVTVVLWSAYXVVWLIGSE	NE18	6	5	[1at9, 1q5i, 1brr, 1s52, 1r2n, 1r84, 1ap9, 1pxr, 4hwl, 3han, 3hap, 3utv, 1tn0, 3har, 3utx, 1xji, 3has, 3uty]
ETLLFMVLDVSAKVGXGXI	EI18	NIETLLFMVLDVSAKVGFG	NG18	6	6	[1brr, 1s52, 1r2n, 1r84, 4hyx, 4hwl, 1qkp, 3han, 3hap, 3utv, 3haq, 3utw, 3har, 3utx, 1xji, 3has, 3uty]
ETLLFMVLDVSAKVGXGXI	EI18	IXTLXXAIAFTMXLSMLLG	IG18	6	1	[1brx, 1at9, 1kme, 1brr, 1s52, 1r2n, 1r84, 4hwl, 1qkp, 3han, 3hap, 3har, 1xji, 3has]
ETLLFMVLDVSAKVGXGXI	EI18	FKXLRNVTVVLWSAYXXXW	FW18	6	5	[1s8l, 1e0p, 1s8j, 1pxs, 1pxr, 4hwl, 1qkp, 1qko, 1s54, 1s53, 3hao, 3haq, 3har, 2wjl, 3has, 1c3w, 1q5i, 1kme, 2ntu, 2ntw, 1s52, 1s51, 1py6, 2i20, 1vjm, 1tn5, 1x0k, 1tn0, 3utx, 3uty]
ETLLFMVLDVSAKVGXGXI	EI18	PFYAITTLVPAIAFTMYLS	PS18	6	1	[1tn5]
ETLLFMVLDVSAKVGXGXI	EI18	RPEWIWLALGTALMGLGXL	RL18	6	0	[3utv]
ETLLFMVLDVSAKVGXGXI	EI18	RXVWWAISTAAMLYXLXXL	RL18	6	4	[1e0p, 1brr, 1r2n, 1r84, 1ucq, 1pxs, 1ap9, 1pxr, 4hwl, 1ixf, 3vi0, 1qko, 1s54, 1s53, 1o0a, 1p8h, 3hao, 1kg9, 1kg8, 4md2, 2wjl, 4md1, 3ns0, 1c3w, 1q5j, 2zzl, 1q5i, 1kme, 2ntu, 2ntw, 1s52, 1s51, 1py6, 4ov0, 1iw9, 2i20, 1vjm, 1tn5, 3nsb, 3mbv, 1x0k, 1tn0, 3utx, 3uty]
ETLLFMVLDVSAKVGXGXI	EI18	PLNIETLLFMVLDVSAKVG	PG18	6	6	[1r2n, 1r84, 3utv]
ETLLFMVLDVSAKVGXGXI	EI18	VPLNIETLLFMVLDVSAKV	VV18	6	6	[1r2n, 1r84]
ETLLFMVLDVSAKVGXGXI	EI18	EWIWLALGTALMGLGXLYF	EF18	6	0	[4hwl, 1s52, 1r2n, 1r84, 3utv]
ETLLFMVLDVSAKVGXGXI	EI18	PEWIWLALGTALMGLGTLY	PY18	6	0	[3utv]
TLXFMVLDVSAKVGXXXXL	TL18	VLRNVTVVLWSAYXVVWLI	VI18	6	5	[1brx, 1at9, 1e0p, 1s8j, 1r2n, 1r84, 4hyx, 1f4z, 1pxs, 1pxr, 4hwl, 1qkp, 1qko, 1s54, 1s53, 1o0a, 3han, 3hao, 1kg8, 3hap, 3haq, 2wjk, 3har, 2wjl, 3has, 1c3w, 1bm1, 1q5i, 1kme, 2ntu, 2ntw, 1s52, 1s51, 1py6, 4ov0, 2i20, 1vjm, 1tn5, 1x0k, 3utv, 1tn0, 3utw, 3utx, 1xji, 4fpd, 3uty]
TLXFMVLDVSAKVGXXXXL	TL18	IWLALGTALMGLGXLYFLV	IV18	6	0	[1s8l, 1at9, 1s8j, 1r2n, 1r84, 1pxs, 1ap9, 1pxr, 4hwl, 1s54, 1s53, 1o0a, 3han, 3hao, 1kg9, 1kg8, 3hap, 3haq, 2wjk, 3har, 2wjl, 3has, 1q5j, 1q5i, 1f50, 1tn5, 3nsb, 3utv, 1tn0, 3utw, 3utx, 4fpd, 3uty, 1brx, 1fbk, 1ucq, 4hyx, 1f4z, 1qkp, 1qko, 1p8h, 4md2, 4md1, 3ns0, 1c3w, 1bm1, 1kme, 2ntu, 2ntw, 1s52, 1s51, 1py6, 4ov0, 2i20, 1vjm, 3mbv, 1x0k, 1xji]
TLXFMVLDVSAKVGXXXXL	TL18	WLALGTALMGLGXLYFLVK	WK18	6	0	[1s8l, 1at9, 1e0p, 1s8j, 1r2n, 1r84, 1pxs, 1ap9, 1pxr, 4hwl, 1s54, 1s53, 1o0a, 3han, 3hao, 1kg9, 1kg8, 3hap, 3haq, 2wjk, 3har, 2wjl, 3has, 1q5j, 1q5i, 1f50, 1tn5, 3nsb, 1tn0, 3utw, 3utx, 4fpd, 3uty, 1brx, 1fbk, 1ucq, 4hyx, 1f4z, 1qkp, 1qko, 1p8h, 4md2, 4md1, 3ns0, 1c3w, 1bm1, 1kme, 2ntu, 2ntw, 1s52, 1s51, 1py6, 4ov0, 2i20, 1vjm, 3mbv, 1x0i, 1x0k, 1xji]
TLXFMVLDVSAKVGXXXXL	TL18	WIWLALGTALMGLXXLYXL	WL18	6	0	[1fbk, 1r2n, 1r84, 1ucq, 4hyx, 1pxs, 1ap9, 1pxr, 4hwl, 1qkp, 1qko, 1s54, 1s53, 1p8h, 3han, 3hao, 3hap, 3haq, 2wjk, 3har, 4md2, 3has, 4md1, 3ns0, 1q5j, 1q5i, 1kme, 2ntw, 1s52, 1s51, 1py6, 4ov0, 1tn5, 3nsb, 3mbv, 3utv, 1tn0, 3utw, 3utx, 1xji, 3uty]
TLKLLTVVMWLGYPIVWAL	TL18	WAYSXLDIVAKYIFAFXLL	WL18	5	6	[3qbl, 3vvk, 3qbg, 3qbi, 3qbk]
TLKLLTVVMWLGYPIVWAL	TL18	WFWYAISCACFIVVLYXLL	WL18	5	4	[3qbl, 3vvk, 3qbg, 3qbi, 3qbk]
TLXFMVLDVSAKVGXXXXL	TL18	ALGTALMGLGXLYFLVKGM	AM18	6	0	[1s8l, 1at9, 1e0p, 1r2n, 1r84, 1pxs, 1pxr, 1s54, 1s53, 1o0a, 3han, 3hao, 1kg8, 3hap, 3haq, 2wjk, 3har, 2wjl, 3has, 1q5j, 1q5i, 1f50, 1tn5, 1tn0, 3utw, 3utx, 4fpd, 3uty, 1brx, 1fbk, 1ucq, 4hyx, 1f4z, 1qko, 1p8h, 4md2, 4md1, 1c3w, 1bm1, 1kme, 2ntu, 2ntw, 1s51, 1py6, 4ov0, 2i20, 1vjm, 3mbv, 1x0i, 1x0k, 1xji]
TLXFMVLDVSAKVGXXXXL	TL18	LXXAIAFTMXLSMLLGYGL	LL18	6	1	[1at9, 1kme, 1s52, 1r2n, 1r84, 4hwl, 1qkp, 3han, 3hap, 3har, 3utx, 1xji, 3uty, 3has]
TLKLLTVVMWLGYPIVWAL	TL18	SWAYSXLDIVAKYIFAFXL	SL18	5	6	[3qbl, 3vvk, 3qbg, 3qbi, 3qbk]
TLKLLTVVMWLGYPIVWAL	TL18	SXLDIVAKYIFAFXLLNYL	SL18	5	6	[3qbl, 3vvk, 3qbg, 3qbi, 3qbk]
TLXFMVLDVSAKVGXXXXL	TL18	VTVVLWSAYXVVWLIGSEG	VG18	6	5	[1q5i, 1s52, 1r2n, 1r84, 1ap9, 1pxr, 4hwl, 3han, 3hap, 3utv, 1tn0, 3har, 3utx, 1xji, 3has, 3uty]
TSWAYSALDIVAKYIFAFL	TL18	AVSTILVPVVSIASYTGLA	AA18	6	1	[3vvk, 3qbl, 3qbg, 3qbi, 3qbk]
TLKLLTVVMWLGYPIVWAL	TL18	AISCACFIVVLYILLVEWA	AA18	5	4	[3qbl, 3vvk, 3qbg, 3qbi, 3qbk]
TLXFMVLDVSAKVGXXXXL	TL18	GTXLMGLGXLYFLVKGMGV	GV18	6	0	[1vjm, 1tn5, 1bm1, 1q5i, 1s54, 1s53, 1tn0, 2i20]
TLXFMVLDVSAKVGXXXXL	TL18	KXLRNVTVVLWSAYXVXWL	KL18	6	5	[1brx, 1s8l, 1e0p, 1s8j, 1r2n, 1r84, 4hyx, 1f4z, 1pxs, 1pxr, 4hwl, 1qkp, 1qko, 1s54, 1s53, 1o0a, 3han, 3hao, 3hap, 3haq, 2wjk, 3har, 2wjl, 3has, 1c3w, 1bm1, 1q5i, 1kme, 2ntu, 2ntw, 1s52, 1s51, 1py6, 2i20, 1vjm, 1tn5, 1x0i, 1x0k, 3utv, 1tn0, 3utw, 3utx, 1xji, 3uty]
TLXFMVLDVSAKVGXXXXL	TL18	KKFYAIXTLVPAIAFTMYL	KL18	6	1	[2ntu, 1s54, 1s53]
TLXFMVLDVTAKVGFGFXL	TL18	WLGIGTLLMLIGTFYFIAR	WR18	6	0	[2z55, 1vgo]
TLXFMVLDVSAKVGXXXXL	TL18	TLXXAIAFTMXLSMXLGYG	TG18	6	1	[1at9, 1kme, 1s52, 1r2n, 1r84, 4hwl, 1qkp, 3han, 3hap, 3har, 3utx, 1xji, 3has, 3uty]
TSWAYSALDIVAKYIFAFL	TL18	LKLXTVVMWLGYPIVWXXG	LG18	6	5	[3vvk, 3qbl, 3abw, 3qbg, 3qbi, 3qbk]
TLXFMVLDVTAKVGFGFXL	TL18	LGIGTLLXLIGTFYFIARG	LG18	6	0	[2z55, 1vgo]
TLXFMVLDVSAKVGXXXXL	TL18	LGTAXMGLXXLYFLVKGMG	LG18	6	0	[1brx, 1at9, 1e0p, 1pxs, 1pxr, 1qko, 1s54, 1s53, 3hao, 3haq, 3har, 2wjl, 1c3w, 1bm1, 1q5i, 1kme, 2ntu, 1s51, 1py6, 2i20, 1vjm, 1tn5, 1x0k, 1tn0, 3utw]
TLXFMVLDVSAKVGXXXXL	TL18	LRNXTVVLWSAYXVVWXXG	LG18	6	5	[1at9, 1e0p, 1r2n, 1r84, 1pxs, 1ap9, 1pxr, 4hwl, 1s54, 1s53, 1o0a, 3han, 3hao, 1kg9, 1kg8, 3hap, 3haq, 2wjk, 3har, 2wjl, 3has, 1q5j, 1q5i, 1f50, 1tn5, 3nsb, 3utv, 1tn0, 3utw, 3utx, 4fpd, 3uty, 1brx, 1fbk, 1ucq, 4hyx, 1f4z, 1qkp, 1qko, 1p8h, 4md2, 4md1, 3ns0, 1c3w, 1bm1, 1kme, 2ntu, 2ntw, 1s52, 1s51, 1py6, 4ov0, 2i20, 1vjm, 3mbv, 1x0k, 1xji]
TLXFMVLDVTAKVGFGFXL	TL18	LTALXXVLXTAYPILWXXG	LG18	6	5	[2z55, 1vgo]
TLXFMVLDVSAKVGXXXXL	TL18	LXLGTAXMGLGXLYFLVKG	LG18	6	0	[1s8l, 1at9, 1e0p, 1s8j, 1r2n, 1r84, 1pxs, 1ap9, 1pxr, 4hwl, 1s54, 1s53, 1o0a, 3han, 3hao, 1kg9, 1kg8, 3hap, 3haq, 2wjk, 3har, 2wjl, 3has, 1q5j, 1q5i, 1f50, 1tn5, 3nsb, 1tn0, 3utw, 3utx, 4fpd, 3uty, 1brx, 1fbk, 1ucq, 4hyx, 1f4z, 1qkp, 1qko, 1p8h, 4md2, 4md1, 3ns0, 1c3w, 1bm1, 1kme, 2ntu, 2ntw, 1s51, 1py6, 4ov0, 2i20, 1vjm, 3mbv, 1x0i, 1x0k, 1xji]
TSWAYSALDIVAKYIFAFL	TL18	LIAVSTILVXVVSIASYTG	LG18	6	1	[3vvk, 3qbl, 3qbg, 3qbi, 3qbk]
TLKLLTVVMWLGYPIVWAL	TL18	ALDIVAKYIFAFLLLNYLT	AT18	5	6	[3qbl, 3vvk, 3qbg, 3qbi, 3qbk]
TLXFMVLDVTAKVGFGFXL	TL18	LWLGIGTLLMLIGTFYXIA	LA18	6	0	[1vgo]
TSWAYSALDIVAKYIFAFL	TL18	SSLYINIALAGLSILLFVF	SF18	6	0	[3vvk, 3qbl, 3abw]
TLXFMVLDVSAKVGXXXXL	TL18	AIXTLXXXIAFTXXLSMLL	AL18	6	1	[1s8l, 1at9, 1e0p, 1s8j, 1r2n, 1r84, 1pxs, 1ap9, 1pxr, 4hwl, 1s54, 1s53, 1o0a, 3han, 3hao, 1kg9, 1kg8, 3hap, 3haq, 2wjk, 3har, 2wjl, 3has, 1q5j, 1q5i, 1f50, 1tn5, 3nsb, 1tn0, 4fpd, 1brx, 1fbk, 1ucq, 4hyx, 1f4z, 1qkp, 1qko, 1p8h, 4md2, 4md1, 3ns0, 1c3w, 1bm1, 1kme, 2ntu, 2ntw, 1s52, 1s51, 1py6, 4ov0, 2i20, 1vjm, 3mbv, 1x0k, 1xji]
TLXFMVLDVSAKVGXXXXL	TL18	KFYAIXTLVXXIAFTXXLS	KS18	6	1	[1c3w, 1e0p, 1q5i, 1kme, 2ntu, 2ntw, 1s51, 1py6, 1f4z, 2i20, 1pxs, 1pxr, 1vjm, 1qko, 1s54, 1s53, 1x0i, 1x0k, 3hao, 3haq, 1tn0, 2wjk, 2wjl]
TLXFMVLDVTAKVGFGFXL	TL18	YYAITILVPGIASAAYLAM	YM18	6	1	[1vgo]
TLXFMVLDVSAKVGXXXXL	TL18	FYAIXTLXXXIAFTXXLXM	FM18	6	1	[1brx, 1s8l, 1e0p, 1s8j, 1r2n, 1r84, 4hyx, 1f4z, 1pxs, 1pxr, 1qkp, 1qko, 1s54, 1s53, 1o0a, 3han, 3hao, 1kg8, 3hap, 3haq, 2wjk, 3har, 2wjl, 3has, 1c3w, 1bm1, 1q5i, 1kme, 2ntu, 2ntw, 1s51, 1py6, 4ov0, 2i20, 1vjm, 1tn5, 1x0i, 1x0k, 1tn0, 1xji, 4fpd]
TSWAYSALDIVAKYIFAFL	TL18	YLTWALSTPMILLALGLLA	YA18	6	2	[3vvk, 3qbi]
TLXFMVLDVTAKVGFGFXL	TL18	TLTALVAVLWTAYPILWIV	TV18	6	5	[2z55, 1vgo]
TLXFMVLDVSAKVGXXXXL	TL18	YAIXTLXXXIAFTXXLSML	YL18	6	1	[1s8l, 1at9, 1e0p, 1s8j, 1r2n, 1r84, 1pxs, 1pxr, 4hwl, 1s54, 1s53, 1o0a, 3han, 3hao, 1kg8, 3hap, 3haq, 2wjk, 3har, 2wjl, 3has, 1q5j, 1q5i, 1f50, 1tn5, 1tn0, 4fpd, 1brx, 1fbk, 1ucq, 4hyx, 1f4z, 1qkp, 1qko, 1p8h, 4md2, 4md1, 1c3w, 1bm1, 1kme, 2ntu, 2ntw, 1s52, 1s51, 1py6, 4ov0, 2i20, 1vjm, 3mbv, 1x0i, 1x0k, 1xji]
TLXFMVLDVSAKVGXXXXL	TL18	VPAIAFTMXLSMLLGYGLT	VT18	6	1	[4hwl, 1at9, 1s52]
TSWAYSALDIVAKYIFAFL	TL18	STLKLLTVVMWLGYPIVWA	SA18	6	5	[3vvk, 3qbl, 3qbg, 3qbi, 3qbk]
TLXFMVLDVSAKVGXXXXL	TL18	TTLXPAIAFTMXLSMLLGY	TY18	6	1	[4hwl, 1at9, 1qkp, 1kme, 1s52, 1r2n, 1r84, 3han, 3hap, 3har, 1xji, 3has]
TLXFMVLDVSAKVGXXXXL	TL18	RNVTVVLWSAYXVVWLIGS	RS18	6	5	[1brx, 1at9, 1bm1, 1q5i, 1s52, 1r2n, 1r84, 1ap9, 1pxr, 4hwl, 3han, 3hap, 3utv, 1tn0, 3har, 3utx, 1xji, 3has, 3uty]
TLXFMVLDVSAKVGXXXXL	TL18	IXTLXXAIAFTMXLSMLLG	IG18	6	1	[1brx, 1at9, 1bm1, 1kme, 1s52, 1r2n, 1r84, 4hwl, 1qkp, 3han, 3hap, 3har, 1xji, 3has]
TLXFMVLDVTAKVGFGFXL	TL18	IXTLLMLXGTFYFIARGWG	IG18	6	0	[1vgo]
TSWAYSALDIVAKYIFAFL	TL18	INIALAGLSILLFVFMTRG	IG18	6	0	[3vvk, 3qbi]
TLXFMVLDVSAKVGXXXXL	TL18	NVTVVLWSAYXVVWLIGSE	NE18	6	5	[1at9, 1q5i, 1s52, 1r2n, 1r84, 1ap9, 1pxr, 4hwl, 3han, 3hap, 3utv, 1tn0, 3har, 3utx, 1xji, 3has, 3uty]
TLXFMVLDVSAKVGXXXXL	TL18	NIETLLFMVLDVSAKVGFG	NG18	6	6	[1s52, 1r2n, 1r84, 4hyx, 4hwl, 1qkp, 3han, 3hap, 3utv, 3haq, 3utw, 3har, 3utx, 1xji, 3has, 3uty]
TLXFMVLDVTAKVGFGFXL	TL18	EYYAITILVPGIASAAYLA	EA18	6	1	[1vgo]
TLXFMVLDVTAKVGFGFXL	TL18	YAITILVPGIASAAYLAMF	YF18	6	1	[2z55, 1vgo]
TLXFMVLDVTAKVGFGFXL	TL18	AITILVPGIASAAYLAMFF	AF18	6	1	[2z55, 1vgo]
TSWAYSALDIVAKYIFAFL	TL18	WXRYLTWALSTPMILLALG	WG18	6	2	[3vvk, 3qbl, 3qbg, 3qbi, 3qbk]
TSWAYSALDIVAKYIFAFL	TL18	SLYINIALAGLSILLFVXM	SM18	6	0	[3vvk, 3qbl, 3abw, 3qbg, 3qbi, 3qbk]
TLXFMVLDVTAKVGFGFXL	TL18	GIGTLLMLIGTFYFIARGW	GW18	6	0	[2z55, 1vgo]
TSWAYSALDIVAKYIFAFL	TL18	YINIALAGLSILLFVFMTR	YR18	6	0	[3vvk, 3qbl, 3qbg, 3qbi, 3qbk]
TLKLLTVVMWLGYPIVWAL	TL18	AYSALDIVAKYIFAFLLLN	AN18	5	6	[3qbl, 3vvk, 3qbg, 3qbi, 3qbk]
TSWAYSALDIVAKYIFAFL	TL18	FXTLKLLTVVMWLGYPXXW	FW18	6	5	[3vvk, 3qbl, 3qbg, 3qbi, 3qbk]
TLXFMVLDVSAKVGXXXXL	TL18	FKXLRNVTVVLWSAYXXXW	FW18	6	5	[1s8l, 1e0p, 1s8j, 1pxs, 1pxr, 4hwl, 1qkp, 1qko, 1s54, 1s53, 3hao, 3haq, 3har, 2wjl, 3has, 1c3w, 1q5i, 1kme, 2ntu, 2ntw, 1s52, 1s51, 1py6, 2i20, 1vjm, 1tn5, 1x0k, 1tn0, 3utx, 3uty]
TLXFMVLDVTAKVGFGFXL	TL18	FXTLTALVAVXWTAYPIXW	FW18	6	5	[1vgo]
TLKLLTVVMWLGYPIVWAL	TL18	YSALDIVAKYIFAFLLLNY	YY18	5	6	[3qbl, 3vvk, 3qbg, 3qbi, 3qbk]
TSWAYSALDIVAKYIFAFL	TL18	VSTILVPVVSIASYTGLAS	VS18	6	1	[3vvk, 3qbl, 3abw, 3qbg, 3qbi, 3qbk]
TLXFMVLDVSAKVGXXXXL	TL18	RPEWIWLALGTALMGLGXL	RL18	6	0	[3utv]
TSWAYSALDIVAKYIFAFL	TL18	RYLTWALSTPMILXXLXXL	RL18	6	2	[3vvk, 3qbl, 3qbg, 3qbi, 3qbk]
TLXFMVLDVTAKVGFGFXL	TL18	NTLTALVAVLWTAYXILWI	NI18	6	5	[1vgo]
TLXFMVLDVSAKVGXXXXL	TL18	PFYAITTLVPAIAFTMYLS	PS18	6	1	[1tn5]
TLKLLTVVMWLGYPIVWAL	TL18	FWYAISCACFIVVLYILLV	FV18	5	4	[3qbl, 3vvk, 3qbg, 3qbi, 3qbk]
TLKLLTVVMWLGYPIVWAL	TL18	WYAISCACFIVVLYILLVE	WE18	5	4	[3qbl, 3vvk, 3qbg, 3qbi, 3qbk]
TLKLLTVVMWLGYPIVWAL	TL18	YAISCACFIVVLYILLVEW	YW18	5	4	[3qbl, 3vvk, 3qbg, 3qbi, 3qbk]
TLXFMVLDVSAKVGXXXXL	TL18	VPLNIETLLFMVLDVSAKV	VV18	6	6	[1r2n, 1r84]
TLXFMVLDVSAKVGXXXXL	TL18	PLNIETLLFMVLDVSAKVG	PG18	6	6	[1r2n, 1r84, 3utv]
TLXFMVLDVSAKVGXXXXL	TL18	EWIWLALGTALMGLGXLYF	EF18	6	0	[4hwl, 1s52, 1r2n, 1r84, 3utv]
TLXFMVLDVSAKVGXXXXL	TL18	PEWIWLALGTALMGLGTLY	PY18	6	0	[3utv]
LXFMVLDVSAKVGXGLILL	LL18	VLRNVTVVLWSAYXVVWLI	VI18	6	5	[1brx, 1at9, 1e0p, 1s8j, 1r2n, 1r84, 4hyx, 1f4z, 1pxs, 1pxr, 4hwl, 1qkp, 1qko, 1s54, 1s53, 1o0a, 3han, 3hao, 1kg8, 3hap, 3haq, 2wjk, 3har, 2wjl, 3has, 1c3w, 1bm1, 1q5i, 1kme, 2ntu, 2ntw, 1s52, 1s51, 1py6, 4ov0, 2i20, 1vjm, 1tn5, 1x0k, 3utv, 1tn0, 3utw, 3utx, 1xji, 4fpd, 3uty]
LXXAIAFTMXLSMLLGYGL	LL18	LFMVLDVSAKVGXGLILLR	LR18	1	6	[1at9, 1kme, 1r84, 1r2n, 4hwl, 1qkp, 3han, 3hap, 3har, 3utx, 1xji, 3uty, 3has]
LXFMVLDVSAKVGXGLILL	LL18	WLALGTALMGLGXLYFLVK	WK18	6	0	[1s8l, 1at9, 1e0p, 1s8j, 1r2n, 1r84, 1pxs, 1jv7, 1jv6, 1pxr, 4hwl, 1s54, 1s53, 1o0a, 3han, 3hao, 1kg9, 1kg8, 3hap, 3haq, 2wjk, 3har, 2wjl, 3has, 1q5j, 1q5i, 1f50, 1tn5, 3nsb, 1tn0, 3utw, 3utx, 4fpd, 3uty, 1brx, 1fbk, 1ucq, 4hyx, 1f4z, 1qkp, 1qko, 1p8h, 4md2, 4md1, 3ns0, 1c3w, 1bm1, 1kme, 2ntu, 2ntw, 1s52, 1s51, 1py6, 4ov0, 2i20, 1vjm, 3mbv, 1x0i, 1x0k, 1xji]
LXXAIAFTMXLSMLLGYGL	LL18	WLALGTALMGLGXLYFLVK	WK18	1	0	[1at9, 1kme, 1brr, 1s52, 1r84, 1r2n, 4hwl, 1qkp, 3han, 3hap, 3har, 3utx, 1xji, 3uty, 3has]
LXXAIAFTMXLSMLLGYGL	LL18	IWLALGTALMGLGXLYFLV	IV18	1	0	[1at9, 1kme, 1brr, 1s52, 1r84, 1r2n, 4hwl, 1qkp, 3han, 3hap, 3har, 3utx, 1xji, 3uty, 3has]
LXFMVLDVSAKVGXGLILL	LL18	IWLALGTALMGLGXLYFLV	IV18	6	0	[1s8l, 1at9, 1s8j, 1r2n, 1r84, 1pxs, 1pxr, 4hwl, 1s54, 1s53, 1o0a, 3han, 3hao, 1kg9, 1kg8, 3hap, 3haq, 2wjk, 3har, 2wjl, 3has, 1q5j, 1q5i, 1f50, 1tn5, 3nsb, 3utv, 1tn0, 3utw, 3utx, 4fpd, 3uty, 1brx, 1fbk, 1ucq, 4hyx, 1f4z, 1qkp, 1qko, 1p8h, 4md2, 4md1, 3ns0, 1c3w, 1bm1, 1kme, 2ntu, 2ntw, 1s52, 1s51, 1py6, 4ov0, 2i20, 1vjm, 3mbv, 1x0k, 1xji]
LXXAIAFTMXLSMLLGYGL	LL18	ALGTALMGLGXLYFLVKGM	AM18	1	0	[1at9, 1kme, 3han, 1r84, 1r2n, 3hap, 3har, 3utx, 1xji, 3uty, 3has]
LXFMVLDVSAKVGXGLILL	LL18	ALGTALMGLGXLYFLVKGM	AM18	6	0	[1s8l, 1at9, 1e0p, 1r2n, 1r84, 1pxs, 1jv7, 1jv6, 1pxr, 1s54, 1s53, 1o0a, 3han, 3hao, 1kg8, 3hap, 3haq, 2wjk, 3har, 2wjl, 3has, 1q5j, 1q5i, 1f50, 1tn5, 1tn0, 3utw, 3utx, 4fpd, 3uty, 1brx, 1fbk, 1ucq, 4hyx, 1f4z, 1qko, 1p8h, 4md2, 4md1, 1c3w, 1bm1, 1kme, 2ntu, 2ntw, 1s51, 1py6, 4ov0, 2i20, 1vjm, 3mbv, 1x0i, 1x0k, 1xji]
LAXVXADGIMIGXGLVXAL	LL18	VTVVLWSAYXVVWLIGSEG	VG18	3	5	[1brr, 1s52, 1r2n, 1r84, 1ap9, 1pxr, 4hwl, 3han, 3utv, 1tn0, 3har, 3utx, 1xji, 3has, 3uty]
LXFMVLDVSAKVGXGLILL	LL18	VTVVLWSAYXVVWLIGSEG	VG18	6	5	[1q5i, 1s52, 1r2n, 1r84, 1pxr, 4hwl, 3han, 3hap, 3utv, 1tn0, 3har, 3utx, 1xji, 3has, 3uty]
LXFMVLDVSAKVGXGLILL	LL18	WIWLALGTALMGLXXLYXL	WL18	6	0	[1fbk, 1r2n, 1r84, 1ucq, 4hyx, 1pxs, 1pxr, 4hwl, 1qkp, 1qko, 1s54, 1s53, 1p8h, 3han, 3hao, 3hap, 3haq, 2wjk, 3har, 4md2, 3has, 4md1, 3ns0, 1q5j, 1q5i, 1kme, 2ntw, 1s52, 1s51, 1py6, 4ov0, 1tn5, 3nsb, 3mbv, 3utv, 1tn0, 3utw, 3utx, 1xji, 3uty]
LXXAIAFTMXLSMLLGYGL	LL18	WIWLALGTALMGLXXLYXL	WL18	1	0	[1kme, 1brr, 1s52, 1r84, 1r2n, 4hwl, 1qkp, 3han, 3hap, 3har, 3utx, 1xji, 3uty, 3has]
LXXAIAFTMXLSMLLGYGL	LL18	GTXLAXVGADGIMIGTXLV	GV18	1	3	[4hwl, 1qkp, 1kme, 1s52, 1r84, 1r2n, 3har, 3utx, 1xji, 3has]
LXFMVLDVSAKVGXGLILL	LL18	GTXLMGLGXLYFLVKGMGV	GV18	6	0	[1vjm, 1tn5, 1bm1, 1q5i, 1s54, 1s53, 1tn0, 2i20]
LAXVXADGIMIGXGLVXAL	LL18	GTXLAXVGADGIMIGTXLV	GV18	3	3	[1e0p, 1r2n, 1r84, 1f4z, 1pxs, 1pxr, 4hwl, 1qkp, 1qko, 1s54, 1s53, 1o0a, 3han, 3hao, 2wjk, 3har, 2wjl, 3has, 1c3w, 1q5i, 2ntu, 1kme, 2ntw, 1s52, 1s51, 1py6, 2i20, 1vjm, 1tn5, 1x0k, 3utv, 1tn0, 3utx, 1xji, 3uty]
LAXVXADGIMIGXGLVXAL	LL18	KKFYAIXTLVPAIAFTMYL	KL18	3	1	[2ntu, 1s54]
LXFMVLDVSAKVGXGLILL	LL18	KXLRNVTVVLWSAYXVXWL	KL18	6	5	[1brx, 1s8l, 1e0p, 1s8j, 1r2n, 1r84, 4hyx, 1f4z, 1pxs, 1pxr, 4hwl, 1qkp, 1qko, 1s54, 1s53, 1o0a, 3han, 3hao, 3hap, 3haq, 2wjk, 3har, 2wjl, 3has, 1c3w, 1bm1, 1q5i, 1kme, 2ntu, 2ntw, 1s52, 1s51, 1py6, 2i20, 1vjm, 1tn5, 1x0i, 1x0k, 3utv, 1tn0, 3utw, 3utx, 1xji, 3uty]
LXFMVLDVSAKVGXGLILL	LL18	KKFYAIXTLVPAIAFTMYL	KL18	6	1	[2ntu, 1s54, 1s53]
LXFMVLDVTAKVGFGFVLL	LL18	WLGIGTLLMLIGTFYFIAR	WR18	6	0	[2z55, 1vgo]
LAXVXADGIMIGXGLVXAL	LL18	IXAXXGADGIMIGTGLXGA	IA18	3	3	[1at9, 1e0p, 1r2n, 1r84, 1pxs, 1ap9, 1pxr, 4hwl, 1s54, 1s53, 1o0a, 3han, 3hao, 1kg9, 1kg8, 2wjk, 3har, 2wjl, 3has, 1q5j, 1q5i, 1f50, 1tn5, 3utv, 1tn0, 3utx, 4fpd, 3uty, 1brx, 1fbk, 1ucq, 1f4z, 1qkp, 1qko, 1p8h, 4md2, 4md1, 1c3w, 1bm1, 2ntu, 1kme, 2ntw, 1s52, 1s51, 1py6, 4ov0, 2i20, 1vjm, 3mbv, 1x0k, 1xji]
LXXAIAFTMXLSMLLGYGL	LL18	IXAXXGADGIMIGTGLXGA	IA18	1	3	[4hwl, 1at9, 1qkp, 1kme, 1s52, 1r84, 1r2n, 3har, 3utx, 1xji, 3has]
LXFMVLDVSAKVGXGLILL	LL18	TLXXAIAFTMXLSMXLGYG	TG18	6	1	[1at9, 1kme, 1s52, 1r2n, 1r84, 4hwl, 1qkp, 3han, 3hap, 3har, 3utx, 1xji, 3has, 3uty]
LAXVXADGIMIGXGLVXAL	LL18	TLXXAIAFTMXLSMXLGYG	TG18	3	1	[4hwl, 1at9, 1qkp, 1kme, 1brr, 1s52, 1r2n, 1r84, 3har, 3utx, 1xji, 3has]
LXXAIAFTMXLSMLLGYGL	LL18	TILAXVGADGIMIGTGLXG	TG18	1	3	[4hwl, 1at9, 1qkp, 1kme, 1s52, 1r84, 1r2n, 3har, 3utx, 1xji, 3has]
LAXVXADGIMIGXGLVXAL	LL18	TILAXVGADGIMIGTGLXG	TG18	3	3	[1brx, 1at9, 1e0p, 1r2n, 1r84, 1f4z, 1pxs, 1pxr, 4hwl, 1qkp, 1qko, 1s54, 1s53, 1o0a, 1p8h, 3han, 3hao, 1kg8, 2wjk, 3har, 4md2, 2wjl, 3has, 4md1, 1c3w, 1bm1, 1q5i, 2ntu, 1kme, 1f50, 2ntw, 1s52, 1s51, 1py6, 4ov0, 2i20, 1vjm, 1tn5, 3mbv, 1x0k, 3utv, 1tn0, 3utx, 1xji, 4fpd, 3uty]
LXXAIAFTMXLSMLLGYGL	LL18	WARYAXWLFTTXLLXLXLA	WA18	1	2	[1at9, 1kme, 1s52, 1r84, 1r2n, 4hwl, 1qkp, 3han, 3hap, 3har, 3utx, 1xji, 3uty, 3has]
LXFMVLDVSAKVGXGLILL	LL18	WARYAXWLFTTXLLXLXLA	WA18	6	2	[1brx, 1at9, 1e0p, 1r2n, 1r84, 4hyx, 1f4z, 1pxs, 1pxr, 4hwl, 1qkp, 1qko, 1s54, 1s53, 1o0a, 1p8h, 3han, 1kg8, 3hap, 3haq, 2wjk, 3har, 4md2, 2wjl, 3has, 4md1, 1c3w, 1q5i, 1kme, 2ntu, 1f50, 2ntw, 1s52, 1s51, 1py6, 4ov0, 1vjm, 1tn5, 3mbv, 1x0k, 3utv, 1tn0, 3utw, 3utx, 1xji, 3uty]
LAXVXADGIMIGXGLVXAL	LL18	WARYAXWLFTTXLLXLXLA	WA18	3	2	[1brx, 1at9, 1e0p, 1fbk, 1r2n, 1r84, 1f4z, 1pxs, 1pxr, 4hwl, 1qkp, 1qko, 1s54, 1s53, 1o0a, 1p8h, 3han, 3hap, 1kg8, 2wjk, 3har, 4md2, 2wjl, 3has, 4md1, 1c3w, 1q5i, 2ntu, 1kme, 1f50, 2ntw, 1s52, 1s51, 1py6, 4ov0, 2i20, 1vjm, 1tn5, 3mbv, 1x0k, 3utv, 1tn0, 3utx, 1xji, 3uty, 4fpd]
LAXVXADGIMIGXGLVXAL	LL18	WAISTAAMLYXLYVXFFGF	WF18	3	4	[1at9, 1e0p, 1r2n, 1r84, 1f4z, 1pxs, 1pxr, 4hwl, 1qkp, 1qko, 1s54, 1s53, 3han, 3hao, 3hap, 3har, 2wjl, 3has, 1c3w, 1bm1, 1q5i, 2ntu, 1kme, 1s52, 1s51, 1py6, 2i20, 1vjm, 1tn5, 1x0k, 3utv, 1tn0, 3utx, 1xji, 4fpd, 3uty]
LXXAIAFTMXLSMLLGYGL	LL18	ALVGADGIMIGTGLVGALT	AT18	1	3	[4hwl, 1at9, 1brr, 1s52, 3har, 3utx]
LAXVXADGIMIGXGLVXAL	LL18	AISTAAMLYXLYVXFFGFT	AT18	3	4	[1at9, 1e0p, 1r2n, 1r84, 1pxs, 1pxr, 4hwl, 1qkp, 1qko, 1s54, 1s53, 3han, 3hao, 3hap, 3har, 3has, 1bm1, 1q5i, 1kme, 1s52, 1s51, 1py6, 1vjm, 1tn5, 1x0k, 3utv, 1tn0, 3utx, 1xji, 3uty]
LAXVXADGIMIGXGLVXAL	LL18	ALVGADGIMIGTGLVGALT	AT18	3	3	[1brx, 1at9, 1bm1, 1q5i, 1brr, 1s52, 1fbk, 1ucq, 1pxr, 4hwl, 3vi0, 1p8h, 1x0k, 1tn0, 3har, 3utx]
LAXVXADGIMIGXGLVXAL	LL18	TVVLWSAYPVVWLIGSEGA	TA18	3	5	[1brr]
LXFMVLDVTAKVGFGFVLL	LL18	LTALXXVLXTAYPILWXXG	LG18	6	5	[2z55, 1vgo]
LXFMVLDVSAKVGXGLILL	LL18	LRNXTVVLWSAYXVVWXXG	LG18	6	5	[1at9, 1e0p, 1r2n, 1r84, 1pxs, 1pxr, 4hwl, 1s54, 1s53, 1o0a, 3han, 3hao, 1kg9, 1kg8, 3hap, 3haq, 2wjk, 3har, 2wjl, 3has, 1q5j, 1q5i, 1f50, 1tn5, 3nsb, 3utv, 1tn0, 3utw, 3utx, 4fpd, 3uty, 1brx, 1fbk, 1ucq, 4hyx, 1f4z, 1qkp, 1qko, 1p8h, 4md2, 4md1, 3ns0, 1c3w, 1bm1, 1kme, 2ntu, 2ntw, 1s52, 1s51, 1py6, 4ov0, 2i20, 1vjm, 3mbv, 1x0k, 1xji]
LXFMVLDVTAKVGFGFVLL	LL18	LGIGTLLXLIGTFYFIARG	LG18	6	0	[2z55, 1vgo]
LXFMVLDVSAKVGXGLILL	LL18	LGTAXMGLXXLYFLVKGMG	LG18	6	0	[1brx, 1at9, 1e0p, 1pxs, 1pxr, 1qko, 1s54, 1s53, 3hao, 3haq, 3har, 2wjl, 1c3w, 1bm1, 1q5i, 1kme, 2ntu, 1s51, 1py6, 2i20, 1vjm, 1tn5, 1x0k, 1tn0, 3utw]
LXXAIAFTMXLSMLLGYGL	LL18	LGTAXMGLXXLYFLVKGMG	LG18	1	0	[1at9, 1kme, 3har]
LXXAIAFTMXLSMLLGYGL	LL18	LXLGTAXMGLGXLYFLVKG	LG18	1	0	[1at9, 1kme, 1r84, 1r2n, 4hwl, 1qkp, 3han, 3hap, 3har, 3utx, 1xji, 3uty, 3has]
LXFMVLDVSAKVGXGLILL	LL18	LXLGTAXMGLGXLYFLVKG	LG18	6	0	[1s8l, 1at9, 1e0p, 1s8j, 1r2n, 1r84, 1pxs, 1jv7, 1jv6, 1pxr, 4hwl, 1s54, 1s53, 1o0a, 3han, 3hao, 1kg9, 1kg8, 3hap, 3haq, 2wjk, 3har, 2wjl, 3has, 1q5j, 1q5i, 1f50, 1tn5, 3nsb, 1tn0, 3utw, 3utx, 4fpd, 3uty, 1brx, 1fbk, 1ucq, 4hyx, 1f4z, 1qkp, 1qko, 1p8h, 4md2, 4md1, 3ns0, 1c3w, 1bm1, 1kme, 2ntu, 2ntw, 1s51, 1py6, 4ov0, 2i20, 1vjm, 3mbv, 1x0i, 1x0k, 1xji]
LXFMVLDVTAKVGFGFVLL	LL18	LWLGIGTLLMLIGTFYXIA	LA18	6	0	[1vgo]
LHWIYVAGMTIGALHFWSL	LL18	FLFCLLPFFSKVGFSFLXL	FL18	0	6	[2m3g]
LAXVXADGIMIGXGLVXAL	LL18	ARYXXWLFTTPLLXXXLXL	AL18	3	2	[3hao]
LAXVXADGIMIGXGLVXAL	LL18	ARYAXWLFTTPLLXXXLXL	AL18	3	2	[1brx, 1at9, 1e0p, 1r2n, 1r84, 1f4z, 1pxs, 1pxr, 1qkp, 1qko, 1s54, 1s53, 3han, 3hap, 2wjk, 3har, 2wjl, 3has, 1c3w, 1bm1, 1q5i, 2ntu, 1kme, 2ntw, 1s52, 1s51, 1py6, 2i20, 1vjm, 1tn5, 1x0k, 3utv, 1tn0, 3utx, 1xji, 3uty]
LXFMVLDVTAKVGFGFVLL	LL18	ARYAXWLFTTPLLXXXLXL	AL18	6	2	[1vgo]
LAXVXADGIMIGXGLVXAL	LL18	AIXTLXXXIAFTXXLSMLL	AL18	3	1	[1brx, 1at9, 1e0p, 1brr, 1fbk, 1r2n, 1r84, 1ucq, 1f4z, 1ap9, 4hwl, 3vi0, 1qkp, 1qko, 1s54, 1o0a, 1p8h, 3hao, 1kg9, 1kg8, 2wjk, 3har, 4md2, 2wjl, 3has, 4md1, 3ns0, 1c3w, 1q5j, 1bm1, 1q5i, 2ntu, 1kme, 1f50, 2ntw, 1s52, 1s51, 1py6, 4ov0, 2i20, 1vjm, 3nsb, 1tn5, 3mbv, 1x0k, 1xji, 4fpd]
LXFMVLDVSAKVGXGLILL	LL18	AIXTLXXXIAFTXXLSMLL	AL18	6	1	[1s8l, 1at9, 1e0p, 1s8j, 1r2n, 1r84, 1pxs, 1pxr, 4hwl, 1s54, 1s53, 1o0a, 3han, 3hao, 1kg9, 1kg8, 3hap, 3haq, 2wjk, 3har, 2wjl, 3has, 1q5j, 1q5i, 1f50, 1tn5, 3nsb, 1tn0, 4fpd, 1brx, 1fbk, 1ucq, 4hyx, 1f4z, 1qkp, 1qko, 1p8h, 4md2, 4md1, 3ns0, 1c3w, 1bm1, 1kme, 2ntu, 2ntw, 1s52, 1s51, 1py6, 4ov0, 2i20, 1vjm, 3mbv, 1x0k, 1xji]
LXXAIAFTMXLSMLLGYGL	LL18	ARYAXWLFTTPLLXXXLXL	AL18	1	2	[1at9, 1kme, 1s52, 1r84, 1r2n, 1qkp, 3han, 3hap, 3har, 3utx, 1xji, 3uty, 3has]
LXFMVLDVSAKVGXGLILL	LL18	ARYAXWLFTTPLLXXXLXL	AL18	6	2	[1brx, 1at9, 1e0p, 1r2n, 1r84, 4hyx, 1f4z, 1pxs, 1pxr, 1qkp, 1qko, 1s54, 1s53, 3han, 3hap, 3haq, 2wjk, 3har, 2wjl, 3has, 1c3w, 1bm1, 1q5i, 1kme, 2ntu, 2ntw, 1s52, 1s51, 1py6, 1vjm, 1tn5, 1x0i, 1x0k, 3utv, 1tn0, 3utw, 3utx, 1xji, 3uty]
LXXAIAFTMXLSMLLGYGL	LL18	FMVLDVXAKVGFGLILLRS	FS18	1	6	[1at9, 1kme]
LAXVXADGIMIGXGLVXAL	LL18	KFYAIXTLVXXIAFTXXLS	KS18	3	1	[1c3w, 1e0p, 1q5i, 2ntu, 1kme, 2ntw, 1s51, 1py6, 1f4z, 2i20, 1vjm, 1qko, 1s54, 1x0k, 3hao, 2wjk, 2wjl]
LXFMVLDVSAKVGXGLILL	LL18	KFYAIXTLVXXIAFTXXLS	KS18	6	1	[1c3w, 1e0p, 1q5i, 1kme, 2ntu, 2ntw, 1s51, 1py6, 1f4z, 2i20, 1pxs, 1pxr, 1vjm, 1qko, 1s54, 1s53, 1x0i, 1x0k, 3hao, 3haq, 1tn0, 2wjk, 2wjl]
LAXVXADGIMIGXGLVXAL	LL18	FVWWAISTAAMLYXLYVXF	FF18	3	4	[1at9, 1e0p, 1r2n, 1r84, 1pxs, 1ap9, 1pxr, 4hwl, 1s54, 1s53, 1o0a, 3han, 3hao, 1kg9, 3hap, 1kg8, 2wjk, 3har, 2wjl, 3has, 1q5j, 1q5i, 1f50, 3nsb, 1tn5, 3utv, 1tn0, 3utx, 4fpd, 3uty, 1brx, 1brr, 1fbk, 1ucq, 1f4z, 3vi0, 1qkp, 1qko, 1p8h, 4md2, 4md1, 3ns0, 1c3w, 1bm1, 2ntu, 1kme, 2ntw, 1s52, 1s51, 1py6, 4ov0, 2i20, 1vjm, 3mbv, 1x0k, 1xji]
LXFMVLDVTAKVGFGFVLL	LL18	YYAITILVPGIASAAYLAM	YM18	6	1	[1vgo]
LXFMVLDVSAKVGXGLILL	LL18	FYAIXTLXXXIAFTXXLXM	FM18	6	1	[1brx, 1s8l, 1e0p, 1s8j, 1r2n, 1r84, 4hyx, 1f4z, 1pxs, 1jv7, 1jv6, 1pxr, 1qkp, 1qko, 1s54, 1s53, 1o0a, 3han, 3hao, 1kg8, 3hap, 3haq, 2wjk, 3har, 2wjl, 3has, 1c3w, 1bm1, 1q5i, 1kme, 2ntu, 2ntw, 1s51, 1py6, 4ov0, 2i20, 1vjm, 1tn5, 1x0i, 1x0k, 1tn0, 1xji, 4fpd]
LAXVXADGIMIGXGLVXAL	LL18	FYAIXTLXXXIAFTXXLXM	FM18	3	1	[1brx, 1e0p, 1r2n, 1r84, 1f4z, 1qkp, 1qko, 1s54, 1o0a, 3hao, 1kg8, 2wjk, 3har, 2wjl, 3has, 1c3w, 1bm1, 1q5i, 2ntu, 1kme, 2ntw, 1s51, 1py6, 4ov0, 2i20, 1vjm, 1tn5, 1x0k, 1xji, 4fpd]
LXFMVLDVSAKVGXGLILL	LL18	YXARYADWLFTTPLXXLXL	YL18	6	2	[1q5i, 1kme, 1s52, 1r2n, 1r84, 1pxs, 1pxr, 4hwl, 1tn5, 1qkp, 1p8h, 3han, 1x0k, 3hap, 3utv, 1tn0, 3har, 3utx, 1xji, 3has, 3uty]
LXXAIAFTMXLSMLLGYGL	LL18	YXARYADWLFTTPLXXLXL	YL18	1	2	[1kme, 1brr, 1s52, 1r84, 1r2n, 4hwl, 1qkp, 3han, 3hap, 3har, 3utx, 1xji, 3uty, 3has]
LXFMVLDVTAKVGFGFVLL	LL18	YXARYADWLFTTPLXXLXL	YL18	6	2	[1vgo]
LAXVXADGIMIGXGLVXAL	LL18	YAIXTLXXXIAFTXXLSML	YL18	3	1	[1brx, 1at9, 1e0p, 1fbk, 1r2n, 1r84, 1ucq, 1f4z, 4hwl, 1qkp, 1qko, 1s54, 1o0a, 1p8h, 3hao, 1kg8, 2wjk, 3har, 4md2, 2wjl, 3has, 4md1, 1c3w, 1q5j, 1bm1, 1q5i, 2ntu, 1kme, 1f50, 2ntw, 1s52, 1s51, 1py6, 4ov0, 2i20, 1vjm, 1tn5, 3mbv, 1x0k, 1xji, 4fpd]
LXFMVLDVSAKVGXGLILL	LL18	YAIXTLXXXIAFTXXLSML	YL18	6	1	[1s8l, 1at9, 1e0p, 1s8j, 1r2n, 1r84, 1pxs, 1jv7, 1jv6, 1pxr, 4hwl, 1s54, 1s53, 1o0a, 3han, 3hao, 1kg8, 3hap, 3haq, 2wjk, 3har, 2wjl, 3has, 1q5j, 1q5i, 1f50, 1tn5, 1tn0, 4fpd, 1brx, 1fbk, 1ucq, 4hyx, 1f4z, 1qkp, 1qko, 1p8h, 4md2, 4md1, 1c3w, 1bm1, 1kme, 2ntu, 2ntw, 1s52, 1s51, 1py6, 4ov0, 2i20, 1vjm, 3mbv, 1x0i, 1x0k, 1xji]
LAXVXADGIMIGXGLVXAL	LL18	YXARYADWLFTTPLXXLXL	YL18	3	2	[1q5i, 1kme, 1brr, 1s52, 1fbk, 1r2n, 1r84, 1pxs, 1pxr, 4hwl, 1tn5, 1qkp, 1p8h, 3han, 1x0k, 3hap, 3utv, 1tn0, 3har, 3utx, 1xji, 3has, 3uty]
LAXVXADGIMIGXGLVXAL	LL18	VWWAISTAAMLYXLYVXFF	VF18	3	4	[1at9, 1e0p, 1fbk, 1r2n, 1r84, 1ucq, 1f4z, 1pxs, 1pxr, 4hwl, 1qkp, 1qko, 1s54, 1s53, 1o0a, 1p8h, 3han, 3hao, 3hap, 1kg8, 3har, 2wjk, 4md2, 3has, 2wjl, 4md1, 1c3w, 1q5j, 1bm1, 1q5i, 2ntu, 1kme, 2ntw, 1s52, 1s51, 1py6, 4ov0, 2i20, 1vjm, 1tn5, 3mbv, 1x0k, 3utv, 1tn0, 3utx, 1xji, 4fpd, 3uty]
LXFMVLDVTAKVGFGFVLL	LL18	YARYXDWLFTTPLLLLDLA	YA18	6	2	[2z55, 1vgo]
LHWIYVAGMTIGALHFWSL	LL18	YLVAMFIPIWSGLAXXAMA	YA18	0	1	[2m3g]
LHWIYVAGMTIGALHFWSL	LL18	YEYLVAMFIPIWSGLAXXA	YA18	0	1	[2m3g]
LXFMVLDVTAKVGFGFVLL	LL18	TLTALVAVLWTAYPILWIV	TV18	6	5	[2z55, 1vgo]
LXFMVLDVSAKVGXGLILL	LL18	TTLXPAIAFTMXLSMLLGY	TY18	6	1	[4hwl, 1at9, 1qkp, 1kme, 1s52, 1r2n, 1r84, 3han, 3hap, 3har, 1xji, 3has]
LAXVXADGIMIGXGLVXAL	LL18	TTLXPAIAFTMXLSMLLGY	TY18	3	1	[4hwl, 1at9, 1qkp, 1kme, 1brr, 1s52, 1r2n, 1r84, 3har, 1xji, 3has]
LXFMVLDVSAKVGXGLILL	LL18	VPAIAFTMXLSMLLGYGLT	VT18	6	1	[4hwl, 1at9, 1s52]
LAXVXADGIMIGXGLVXAL	LL18	VPAIAFTMXLSMLLGYGLT	VT18	3	1	[4hwl, 1at9, 1s52]
LXFMVLDVSAKVGXGLILL	LL18	RNVTVVLWSAYXVVWLIGS	RS18	6	5	[1brx, 1at9, 1bm1, 1q5i, 1s52, 1r2n, 1r84, 1pxr, 4hwl, 3han, 3hap, 3utv, 1tn0, 3har, 3utx, 1xji, 3has, 3uty]
LXFMVLDVSAKVGXGLILL	LL18	NVTVVLWSAYXVVWLIGSE	NE18	6	5	[1at9, 1q5i, 1s52, 1r2n, 1r84, 1pxr, 4hwl, 3han, 3hap, 3utv, 1tn0, 3har, 3utx, 1xji, 3has, 3uty]
LXXAIAFTMXLSMLLGYGL	LL18	NIETLLFMVLDVSAKVGFG	NG18	1	6	[1brr, 1s52, 1r84, 1r2n, 4hwl, 1qkp, 3han, 3hap, 3har, 3utx, 1xji, 3uty, 3has]
LXFMVLDVSAKVGXGLILL	LL18	NIETLLFMVLDVSAKVGFG	NG18	6	6	[1s52, 1r2n, 1r84, 4hyx, 4hwl, 1qkp, 3han, 3hap, 3utv, 3haq, 3utw, 3har, 3utx, 1xji, 3has, 3uty]
LXFMVLDVSAKVGXGLILL	LL18	IXTLXXAIAFTMXLSMLLG	IG18	6	1	[1brx, 1at9, 1bm1, 1kme, 1s52, 1r2n, 1r84, 4hwl, 1qkp, 3han, 3hap, 3har, 1xji, 3has]
LAXVXADGIMIGXGLVXAL	LL18	IXTLXXAIAFTMXLSMLLG	IG18	3	1	[1brx, 1at9, 1bm1, 1kme, 1brr, 1s52, 1r2n, 1r84, 4hwl, 1qkp, 3har, 1xji, 3has]
LXFMVLDVTAKVGFGFVLL	LL18	IXTLLMLXGTFYFIARGWG	IG18	6	0	[1vgo]
LXFMVLDVTAKVGFGFVLL	LL18	EYYAITILVPGIASAAYLA	EA18	6	1	[1vgo]
LAXVXADGIMIGXGLVXAL	LL18	WWAISTAAMLYXLYVXFFG	WG18	3	4	[1at9, 1e0p, 1r2n, 1r84, 1f4z, 1pxs, 1pxr, 4hwl, 1qkp, 1qko, 1s54, 1s53, 1o0a, 1p8h, 3han, 3hao, 3hap, 1kg8, 2wjk, 3har, 2wjl, 3has, 1c3w, 1bm1, 1q5i, 2ntu, 1kme, 2ntw, 1s52, 1s51, 1py6, 2i20, 1vjm, 1tn5, 1x0k, 3utv, 1tn0, 3utx, 1xji, 4fpd, 3uty]
LXFMVLDVTAKVGFGFVLL	LL18	YAITILVPGIASAAYLAMF	YF18	6	1	[2z55, 1vgo]
LXFMVLDVTAKVGFGFVLL	LL18	AITILVPGIASAAYLAMFF	AF18	6	1	[2z55, 1vgo]
LXFMVLDVTAKVGFGFVLL	LL18	GIGTLLMLIGTFYFIARGW	GW18	6	0	[2z55, 1vgo]
LXFMVLDVTAKVGFGFVLL	LL18	FXTLTALVAVXWTAYPIXW	FW18	6	5	[1vgo]
LXFMVLDVSAKVGXGLILL	LL18	FKXLRNVTVVLWSAYXXXW	FW18	6	5	[1s8l, 1e0p, 1s8j, 1pxs, 1jv7, 1jv6, 1pxr, 4hwl, 1qkp, 1qko, 1s54, 1s53, 3hao, 3haq, 3har, 2wjl, 3has, 1c3w, 1q5i, 1kme, 2ntu, 2ntw, 1s52, 1s51, 1py6, 2i20, 1vjm, 1tn5, 1x0k, 1tn0, 3utx, 3uty]
LHWIYVAGMTIGALHFWSL	LL18	FCLLPFFSKVGFSFLDLHG	FG18	0	6	[2m3g]
LHWIYVAGMTIGALHFWSL	LL18	LVAMFIPIWSGLAYMAMAI	LI18	0	1	[2m3g]
LAXVXADGIMIGXGLVXAL	LL18	DQGTILAXVGADGIMIGTG	DG18	3	3	[1q5i, 1kme, 1r2n, 1r84, 1qkp, 1s54, 1s53, 3han, 3utv, 1tn0, 1xji, 3has, 3uty]
LXXAIAFTMXLSMLLGYGL	LL18	DQGTILAXVGADGIMIGTG	DG18	1	3	[1qkp, 1kme, 1r84, 1r2n, 1xji, 3has]
LXFMVLDVTAKVGFGFVLL	LL18	NTLTALVAVLWTAYXILWI	NI18	6	5	[1vgo]
LXFMVLDVSAKVGXGLILL	LL18	PFYAITTLVPAIAFTMYLS	PS18	6	1	[1tn5]
LAXVXADGIMIGXGLVXAL	LL18	ISTAAMLYILYVLFFGFTS	IS18	3	4	[1qkp, 1s52, 3utv]
LAXVXADGIMIGXGLVXAL	LL18	QGTXLAXVGADGIMIGTXL	QL18	3	3	[1q5i, 1kme, 1r2n, 1r84, 1qkp, 1s54, 1s53, 3han, 3utv, 1tn0, 1xji, 3has, 3uty]
LXXAIAFTMXLSMLLGYGL	LL18	QGTXLAXVGADGIMIGTXL	QL18	1	3	[1qkp, 1kme, 1r84, 1r2n, 1xji, 3has]
LXXAIAFTMXLSMLLGYGL	LL18	RYAXWLXTTPLXXXXLXLL	RL18	1	2	[1qkp, 1kme, 3has]
LXFMVLDVSAKVGXGLILL	LL18	RYAXWLXTTPLXXXXLXLL	RL18	6	2	[1brx, 1c3w, 1bm1, 1e0p, 1q5i, 1kme, 2ntu, 1pxs, 1jv6, 1pxr, 1vjm, 1tn5, 1qkp, 1qko, 1s54, 1s53, 1x0k, 1tn0, 2wjl, 3has]
LXFMVLDVTAKVGFGFVLL	LL18	RYAXWLXTTPLXXXXLXLL	RL18	6	2	[1vgo]
LAXVXADGIMIGXGLVXAL	LL18	RXVWWAISTAAMLYXLXXL	RL18	3	4	[1e0p, 1brr, 1fbk, 1r2n, 1r84, 1ucq, 1f4z, 1pxs, 1ap9, 1pxr, 4hwl, 3vi0, 1qko, 1s54, 1s53, 1o0a, 1p8h, 3hao, 1kg9, 1kg8, 2wjk, 4md2, 3har, 2wjl, 4md1, 3ns0, 1c3w, 1q5j, 1q5i, 2ntu, 1kme, 1f50, 2ntw, 1s52, 1s51, 1py6, 4ov0, 2i20, 1vjm, 3nsb, 1tn5, 3mbv, 1x0k, 1tn0, 3utx, 4fpd, 3uty]
LXFMVLDVSAKVGXGLILL	LL18	RPEWIWLALGTALMGLGXL	RL18	6	0	[3utv]
LAXVXADGIMIGXGLVXAL	LL18	RYAXWLXTTPLXXXXLXLL	RL18	3	2	[1brx, 1c3w, 1bm1, 1e0p, 1q5i, 2ntu, 1kme, 1pxs, 2i20, 1pxr, 1vjm, 1tn5, 1qkp, 1qko, 1s54, 1s53, 1x0k, 1tn0, 2wjl, 3has]
LXXAIAFTMXLSMLLGYGL	LL18	VPLNIETLLFMVLDVSAKV	VV18	1	6	[1r84, 1r2n]
LXFMVLDVSAKVGXGLILL	LL18	VPLNIETLLFMVLDVSAKV	VV18	6	6	[1r2n, 1r84]
LXXAIAFTMXLSMLLGYGL	LL18	PLNIETLLFMVLDVSAKVG	PG18	1	6	[1r84, 1r2n]
LXFMVLDVSAKVGXGLILL	LL18	PLNIETLLFMVLDVSAKVG	PG18	6	6	[1r2n, 1r84, 3utv]
LHWIYVAGMTIGALHFWSL	LL18	EYLVAMFIPIWSGLAYMAM	EM18	0	1	[2m3g]
LXFMVLDVSAKVGXGLILL	LL18	EWIWLALGTALMGLGXLYF	EF18	6	0	[4hwl, 1s52, 1r2n, 1r84, 3utv]
LXXAIAFTMXLSMLLGYGL	LL18	EWIWLALGTALMGLGXLYF	EF18	1	0	[4hwl, 1s52, 1r84, 1r2n]
LHWIYVAGMTIGALHFWSL	LL18	DTFLFCLLPFFSKVGFSFL	DL18	0	6	[1xio, 2m3g]
LHWIYVAGMTIGALHFWSL	LL18	LFCLLPFFSKVGFSFLDLH	LH18	0	6	[2m3g]
LHWIYVAGMTIGALHFWSL	LL18	TFLFCLLPFFSKVGFSFLD	TD18	0	6	[1xio, 2m3g]
LFSTIAFLFVLYYLLTSLR	LR18	VTIGTLIGVDALMIVTGLI	VI18	4	3	[1vgo]
LFMVLDVSAKVGXGLILLR	LR18	VLRNVTVVLWSAYXVVWLI	VI18	6	5	[1brx, 1at9, 1e0p, 1s8j, 1r2n, 1r84, 1f4z, 1pxs, 1pxr, 4hwl, 1qkp, 1qko, 1brd, 1s54, 1s53, 1o0a, 3han, 3hao, 1kg8, 3hap, 3haq, 2wjk, 3har, 2wjl, 3has, 1c3w, 1bm1, 1q5i, 1kme, 2ntu, 2ntw, 1s51, 1py6, 4ov0, 2i20, 1vjm, 1tn5, 1x0k, 1tn0, 3utw, 3utx, 1xji, 4fpd, 3uty]
LXFMVLDVSAKVGXGLILL	LL18	PEWIWLALGTALMGLGTLY	PY18	6	0	[3utv]
LFMVLDVSAKVGXGLILLR	LR18	IWLALGTALMGLGXLYFLV	IV18	6	0	[1brx, 1s8l, 1at9, 1s8j, 1r2n, 1r84, 1f4z, 1pxs, 1pxr, 4hwl, 1qkp, 1qko, 1s54, 1s53, 1o0a, 3han, 3hao, 1kg8, 3hap, 3haq, 2wjk, 3har, 2wjl, 3has, 1c3w, 1bm1, 1q5i, 1kme, 2ntu, 2ntw, 1s51, 1py6, 4ov0, 2i20, 1vjm, 1tn5, 1x0k, 1tn0, 3utw, 3utx, 1xji, 4fpd, 3uty]
LFMVLDVSAKVGXGLILLR	LR18	WLALGTALMGLGXLYFLVK	WK18	6	0	[1brx, 1s8l, 1at9, 1e0p, 1s8j, 1r2n, 1r84, 1f4z, 1pxs, 1jv7, 1jv6, 1pxr, 4hwl, 1qkp, 1qko, 1s54, 1s53, 1o0a, 3han, 3hao, 1kg8, 3hap, 3haq, 2wjk, 3har, 2wjl, 3has, 1c3w, 1bm1, 1q5i, 1kme, 2ntu, 2ntw, 1s51, 1py6, 4ov0, 2i20, 1vjm, 1tn5, 1x0i, 1x0k, 1tn0, 3utw, 3utx, 1xji, 4fpd, 3uty]
LFMVLDVSAKVGXGLILLR	LR18	ALGTALMGLGXLYFLVKGM	AM18	6	0	[1brx, 1s8l, 1at9, 1e0p, 1r2n, 1r84, 1f4z, 1pxs, 1jv7, 1jv6, 1pxr, 1qko, 1brd, 1s54, 1s53, 1o0a, 3han, 3hao, 1kg8, 3hap, 3haq, 2wjk, 3har, 2wjl, 3has, 1c3w, 1bm1, 1q5i, 1kme, 2ntu, 2ntw, 1s51, 1py6, 4ov0, 2i20, 1vjm, 1tn5, 1x0i, 1x0k, 1tn0, 3utw, 3utx, 1xji, 4fpd, 3uty]
LAXVXADGIMIGXGLVXAL	LL18	LVGADGIMIGTGLVGALTK	LK18	3	3	[1at9]
LXXAIAFTMXLSMLLGYGL	LL18	LVGADGIMIGTGLVGALTK	LK18	1	3	[1at9]
LFMVLDVSAKVGXGLILLR	LR18	VTVVLWSAYXVVWLIGSEG	VG18	6	5	[1q5i, 1r2n, 1r84, 1pxr, 4hwl, 3han, 3hap, 1tn0, 3har, 3utx, 1xji, 3has, 3uty]
LFMVLDVSAKVGXGLILLR	LR18	WIWLALGTALMGLXXLYXL	WL18	6	0	[1r2n, 1r84, 1pxs, 1pxr, 4hwl, 1qkp, 1qko, 1s54, 1s53, 3han, 3hao, 3hap, 3haq, 2wjk, 3har, 3has, 1q5i, 1kme, 2ntw, 1s51, 1py6, 4ov0, 1tn5, 1tn0, 3utw, 3utx, 1xji, 3uty]
LFMVLDVSAKVGXGLILLR	LR18	GTXLMGLGXLYFLVKGMGV	GV18	6	0	[1vjm, 1bm1, 1tn5, 1q5i, 1s54, 1s53, 2i20, 1tn0]
LFMVLDVSAKVGXGLILLR	LR18	KKFYAIXTLVPAIAFTMYL	KL18	6	1	[2ntu, 1s54, 1s53]
LFMVLDVSAKVGXGLILLR	LR18	KXLRNVTVVLWSAYXVXWL	KL18	6	5	[1brx, 1s8l, 1e0p, 1s8j, 1r2n, 1r84, 1f4z, 1pxs, 1pxr, 4hwl, 1qkp, 1qko, 1s54, 1s53, 1o0a, 3han, 3hao, 3hap, 3haq, 2wjk, 3har, 2wjl, 3has, 1c3w, 1bm1, 1q5i, 1kme, 2ntu, 2ntw, 1s51, 1py6, 2i20, 1vjm, 1tn5, 1x0i, 1x0k, 1tn0, 3utw, 3utx, 1xji, 3uty]
LFSTIAFLFVLYYLLTSLR	LR18	IGXLIGVDALMIVTGLXGA	IA18	4	3	[1vgo]
LFSTIAFLFVLYYLLTSLR	LR18	TIGTLXGVDALMIVTGLXG	TG18	4	3	[1vgo]
LFMVLDVSAKVGXGLILLR	LR18	TLXXAIAFTMXLSMXLGYG	TG18	6	1	[1at9, 1kme, 1r2n, 1r84, 4hwl, 1qkp, 3han, 3hap, 3har, 3utx, 1xji, 3has, 3uty]
LFMVLDVSAKVGXGLILLR	LR18	WARYAXWLFTTXLLXLXLA	WA18	6	2	[1brx, 1at9, 1e0p, 1r2n, 1r84, 1f4z, 1pxs, 1pxr, 4hwl, 1qkp, 1qko, 1s54, 1s53, 1o0a, 3han, 1kg8, 3hap, 3haq, 2wjk, 3har, 2wjl, 3has, 1c3w, 1q5i, 1kme, 2ntu, 2ntw, 1s51, 1py6, 4ov0, 1vjm, 1tn5, 1x0k, 1tn0, 3utw, 3utx, 1xji, 3uty]
LFMVLDVSAKVGXGLILLR	LR18	LXLGTAXMGLGXLYFLVKG	LG18	6	0	[1brx, 1s8l, 1at9, 1e0p, 1s8j, 1r2n, 1r84, 1f4z, 1pxs, 1jv7, 1jv6, 1pxr, 4hwl, 1qkp, 1qko, 1s54, 1s53, 1o0a, 1mgy, 3han, 3hao, 1kg8, 3hap, 3haq, 2wjk, 3har, 2wjl, 3has, 1c3w, 1bm1, 1q5i, 1kme, 2ntu, 2ntw, 1s51, 1py6, 4ov0, 2i20, 1vjm, 1tn5, 1x0i, 1x0k, 1tn0, 3utw, 3utx, 1xji, 4fpd, 3uty]
LFSTIAFLFVLYYLLTSLR	LR18	LTALXXVLXTAYPILWXXG	LG18	4	5	[1vgo]
LFMVLDVSAKVGXGLILLR	LR18	LRNXTVVLWSAYXVVWXXG	LG18	6	5	[1brx, 1at9, 1e0p, 1r2n, 1r84, 1f4z, 1pxs, 1pxr, 4hwl, 1qkp, 1qko, 1brd, 1s54, 1s53, 1o0a, 3han, 3hao, 1kg8, 3hap, 3haq, 2wjk, 3har, 2wjl, 3has, 1c3w, 1bm1, 1q5i, 1kme, 2ntu, 2ntw, 1s51, 1py6, 4ov0, 2i20, 1vjm, 1tn5, 1x0k, 1tn0, 3utw, 3utx, 1xji, 4fpd, 3uty]
LFMVLDVSAKVGXGLILLR	LR18	LGTAXMGLXXLYFLVKGMG	LG18	6	0	[1brx, 1at9, 1e0p, 1pxs, 1pxr, 1qko, 1brd, 1s54, 1s53, 3hao, 3haq, 3har, 2wjl, 1c3w, 1bm1, 1q5i, 1kme, 2ntu, 1s51, 1py6, 2i20, 1vjm, 1tn5, 1x0k, 1tn0, 3utw]
LFMVLDVSAKVGXGLILLR	LR18	AIXTLXXXIAFTXXLSMLL	AL18	6	1	[1brx, 1s8l, 1at9, 1e0p, 1s8j, 1r2n, 1r84, 1f4z, 1pxs, 1pxr, 4hwl, 1qkp, 1qko, 1brd, 1s54, 1s53, 1o0a, 3han, 3hao, 1kg8, 3hap, 3haq, 2wjk, 3har, 2wjl, 3has, 1c3w, 1bm1, 1q5i, 1kme, 2ntu, 2ntw, 1s51, 1py6, 4ov0, 2i20, 1vjm, 1tn5, 1x0k, 1tn0, 1xji, 4fpd]
LFSTIAFLFVLYYLLTSLR	LR18	ARYAXWLFTTPLLXXXLXL	AL18	4	2	[1vgo]
LFMVLDVSAKVGXGLILLR	LR18	ARYAXWLFTTPLLXXXLXL	AL18	6	2	[1brx, 1at9, 1e0p, 1r2n, 1r84, 1f4z, 1pxs, 1pxr, 1qkp, 1qko, 1s54, 1s53, 3han, 3hap, 3haq, 2wjk, 3har, 2wjl, 3has, 1c3w, 1bm1, 1q5i, 1kme, 2ntu, 2ntw, 1s51, 1py6, 1vjm, 1tn5, 1x0i, 1x0k, 1tn0, 3utw, 3utx, 1xji, 3uty]
LFMVLDVSAKVGXGLILLR	LR18	KFYAIXTLVXXIAFTXXLS	KS18	6	1	[1c3w, 1e0p, 1q5i, 1kme, 2ntu, 2ntw, 1s51, 1py6, 1f4z, 2i20, 1pxs, 1pxr, 1vjm, 1qko, 1s54, 1s53, 1x0i, 1x0k, 3hao, 3haq, 1tn0, 2wjk, 2wjl]
LFMVLDVSAKVGXGLILLR	LR18	FYAIXTLXXXIAFTXXLXM	FM18	6	1	[1brx, 1s8l, 1e0p, 1s8j, 1r2n, 1r84, 1f4z, 1pxs, 1jv7, 1jv6, 1pxr, 1qkp, 1qko, 1s54, 1s53, 1o0a, 1mgy, 3han, 3hao, 1kg8, 3hap, 3haq, 2wjk, 3har, 2wjl, 3has, 1c3w, 1bm1, 1q5i, 1kme, 2ntu, 2ntw, 1s51, 1py6, 4ov0, 2i20, 1vjm, 1tn5, 1x0i, 1x0k, 1tn0, 1xji, 4fpd]
LFSTIAFLFVLYYLLTSLR	LR18	YARYXDWLFTTPLLLLDLA	YA18	4	2	[1vgo]
LFMVLDVSAKVGXGLILLR	LR18	YXARYADWLFTTPLXXLXL	YL18	6	2	[1q5i, 1kme, 1r2n, 1r84, 1pxs, 1pxr, 4hwl, 1qkp, 1tn5, 3han, 1x0k, 3hap, 1tn0, 3har, 3utx, 1xji, 3has, 3uty]
LFMVLDVSAKVGXGLILLR	LR18	YAIXTLXXXIAFTXXLSML	YL18	6	1	[1brx, 1s8l, 1at9, 1e0p, 1s8j, 1r2n, 1r84, 1f4z, 1pxs, 1jv7, 1jv6, 1pxr, 4hwl, 1qkp, 1qko, 1s54, 1s53, 1o0a, 3han, 3hao, 1kg8, 3hap, 3haq, 2wjk, 3har, 2wjl, 3has, 1c3w, 1bm1, 1q5i, 1kme, 2ntu, 2ntw, 1s51, 1py6, 4ov0, 2i20, 1vjm, 1tn5, 1x0i, 1x0k, 1tn0, 1xji, 4fpd]
LFSTIAFLFVLYYLLTSLR	LR18	TLTALVAVLWTAYPILWIV	TV18	4	5	[1vgo]
LFMVLDVSAKVGXGLILLR	LR18	TTLXPAIAFTMXLSMLLGY	TY18	6	1	[4hwl, 1at9, 1qkp, 1kme, 1r2n, 1r84, 3han, 3hap, 3har, 1xji, 3has]
LFMVLDVSAKVGXGLILLR	LR18	RNVTVVLWSAYXVVWLIGS	RS18	6	5	[1brx, 1at9, 1bm1, 1q5i, 1r2n, 1r84, 1pxr, 4hwl, 3han, 3hap, 1tn0, 3har, 3utx, 1xji, 3has, 3uty]
LFMVLDVSAKVGXGLILLR	LR18	VPAIAFTMXLSMLLGYGLT	VT18	6	1	[4hwl, 1at9]
LFMVLDVSAKVGXGLILLR	LR18	NVTVVLWSAYXVVWLIGSE	NE18	6	5	[1at9, 1q5i, 1r2n, 1r84, 1pxr, 4hwl, 3han, 3hap, 1tn0, 3har, 3utx, 1xji, 3has, 3uty]
LFMVLDVSAKVGXGLILLR	LR18	IXTLXXAIAFTMXLSMLLG	IG18	6	1	[1brx, 1at9, 1bm1, 1kme, 1r2n, 1r84, 4hwl, 1qkp, 3han, 3hap, 3har, 1xji, 3has]
LFMVLDVSAKVGXGLILLR	LR18	NIETLLFMVLDVSAKVGFG	NG18	6	6	[1r2n, 1r84, 4hwl, 1qkp, 3han, 3hap, 3haq, 3utw, 3har, 3utx, 1xji, 3has, 3uty]
LFMVLDVSAKVGXGLILLR	LR18	FKXLRNVTVVLWSAYXXXW	FW18	6	5	[1s8l, 1e0p, 1s8j, 1pxs, 1jv7, 1jv6, 1pxr, 4hwl, 1qkp, 1qko, 1s54, 1s53, 1mgy, 3hao, 3haq, 3har, 2wjl, 3has, 1c3w, 1q5i, 1kme, 2ntu, 2ntw, 1s51, 1py6, 2i20, 1vjm, 1tn5, 1x0k, 1tn0, 3utx, 3uty]
LFSTIAFLFVLYYLLTSLR	LR18	FXTLTALVAVXWTAYPIXW	FW18	4	5	[1vgo]
LFSTIAFLFVLYYLLTSLR	LR18	NTLTALVAVLWTAYXILWI	NI18	4	5	[1vgo]
LFMVLDVSAKVGXGLILLR	LR18	PFYAITTLVPAIAFTMYLS	PS18	6	1	[1tn5]
LFSTIAFLFVLYYLLTSLR	LR18	RYAXWLXTTPLXXXXLXLL	RL18	4	2	[1vgo]
LFMVLDVSAKVGXGLILLR	LR18	RYAXWLXTTPLXXXXLXLL	RL18	6	2	[1brx, 1c3w, 1bm1, 1e0p, 1q5i, 1kme, 2ntu, 1pxs, 1jv6, 1pxr, 1vjm, 1qkp, 1tn5, 1qko, 1brd, 1s54, 1s53, 1x0k, 1tn0, 2wjl, 3has]
LFMVLDVSAKVGXGLILLR	LR18	PLNIETLLFMVLDVSAKVG	PG18	6	6	[1r2n, 1r84]
LFMVLDVSAKVGXGLILLR	LR18	VPLNIETLLFMVLDVSAKV	VV18	6	6	[1r2n, 1r84]
LFMVLDVSAKVGXGLILLR	LR18	EWIWLALGTALMGLGXLYF	EF18	6	0	[4hwl, 1r2n, 1r84]
VLRNVTVVLWSAYXVVWLI	VI18	VTVVLWSAYXVVWLIGSEG	VG18	5	5	[1s52, 1r84, 1r2n, 1pxr, 4hwl, 3han, 3hap, 3utv, 1tn0, 3har, 3utx, 1xji, 3has, 3uty]
VTIGTLIGVDALMIVTGLI	VI18	WLFSTIAFLXVLYXLLXSL	WL18	3	4	[1vgo]
VLRNVTVVLWSAYXVVWLI	VI18	WARYAXWLFTTXLLXLXLA	WA18	5	2	[1brx, 1at9, 1e0p, 4hyx, 1r84, 1r2n, 1f4z, 1pxs, 1pxr, 4hwl, 1qkp, 1qko, 1s54, 1s53, 1o0a, 3han, 1kg8, 3hap, 3haq, 2wjk, 3har, 2wjl, 3has, 1c3w, 2ntu, 1kme, 2ntw, 1s52, 1s51, 1py6, 4ov0, 1vjm, 1tn5, 1x0k, 3utv, 1tn0, 3utw, 3utx, 1xji, 3uty]
VLRNVTVVLWSAYXVVWLI	VI18	WAISTAAMLYXLYVXFFGF	WF18	5	4	[1at9, 1e0p, 1s8j, 4hyx, 1r84, 1r2n, 1f4z, 1pxs, 1pxr, 4hwl, 1qkp, 1qko, 1s54, 1s53, 3han, 3hao, 3hap, 3haq, 3har, 2wjl, 3has, 1c3w, 1bm1, 1q5i, 2ntu, 1kme, 1s52, 1s51, 1py6, 2i20, 1vjm, 1tn5, 1x0k, 3utv, 1tn0, 3utw, 3utx, 1xji, 3uty, 4fpd]
VLRNVTVVLWSAYXVVWLI	VI18	AISTAAMLYXLYVXFFGFT	AT18	5	4	[1at9, 1e0p, 1s8j, 4hyx, 1r84, 1r2n, 1pxs, 1pxr, 4hwl, 1qkp, 1qko, 1s54, 1s53, 3han, 3hao, 3hap, 3haq, 3har, 3has, 1bm1, 1q5i, 1kme, 1s52, 1s51, 1py6, 1vjm, 1tn5, 1x0k, 3utv, 1tn0, 3utw, 3utx, 1xji, 3uty]
VLRNVTVVLWSAYXVVWLI	VI18	LRNXTVVLWSAYXVVWXXG	LG18	5	5	[1brx, 1at9, 1e0p, 4hyx, 1r84, 1r2n, 1f4z, 1pxs, 1pxr, 4hwl, 1qkp, 1qko, 1brd, 1s54, 1s53, 1o0a, 3han, 3hao, 1kg8, 3hap, 3haq, 2wjk, 3har, 2wjl, 3has, 1c3w, 1bm1, 2ntu, 1kme, 2ntw, 1s52, 1s51, 1py6, 4ov0, 2i20, 1vjm, 1tn5, 1x0k, 3utv, 1tn0, 3utw, 3utx, 1xji, 3uty, 4fpd]
VLRNVTVVLWSAYXVVWLI	VI18	ARYAXWLFTTPLLXXXLXL	AL18	5	2	[1brx, 1at9, 1e0p, 4hyx, 1r84, 1r2n, 1f4z, 1pxs, 1pxr, 1qkp, 1qko, 1s54, 1s53, 3han, 3hap, 3haq, 2wjk, 3har, 2wjl, 3has, 1c3w, 1bm1, 2ntu, 1kme, 2ntw, 1s52, 1s51, 1py6, 1vjm, 1tn5, 1x0k, 3utv, 1tn0, 3utw, 3utx, 1xji, 3uty]
VTIGTLIGVDALMIVTGLI	VI18	ARYAXWLFTTPLLXXXLXL	AL18	3	2	[1vgo]
VLRNVTVVLWSAYXVVWLI	VI18	FMVLDVXAKVGFGLILLRS	FS18	5	6	[1brx, 1c3w, 1at9, 1bm1, 1q5i, 1e0p, 2ntu, 1kme, 1pxs, 2i20, 1pxr, 1vjm, 1tn5, 1qko, 1s54, 1s53, 1x0k, 3hao, 1tn0]
VLRNVTVVLWSAYXVVWLI	VI18	FVWWAISTAAMLYXLYVXF	FF18	5	4	[1brx, 1at9, 1e0p, 4hyx, 1r84, 1r2n, 1f4z, 1pxs, 1pxr, 4hwl, 1qkp, 1qko, 1s54, 1s53, 1o0a, 3han, 3hao, 1kg8, 3hap, 3haq, 2wjk, 3har, 2wjl, 3has, 1c3w, 1bm1, 1q5i, 2ntu, 1kme, 2ntw, 1s52, 1s51, 1py6, 4ov0, 2i20, 1vjm, 1tn5, 1x0k, 3utv, 1tn0, 3utw, 3utx, 1xji, 3uty, 4fpd]
VTIGTLIGVDALMIVTGLI	VI18	YARYXDWLFTTPLLLLDLA	YA18	3	2	[1vgo]
VLRNVTVVLWSAYXVVWLI	VI18	YXARYADWLFTTPLXXLXL	YL18	5	2	[1kme, 1s52, 1r84, 1r2n, 1pxs, 1pxr, 4hwl, 1qkp, 1tn5, 3han, 1x0k, 3hap, 3utv, 1tn0, 3har, 3utx, 1xji, 3has, 3uty]
VTIGTLIGVDALMIVTGLI	VI18	YXARYADWLFTTPLXXLXL	YL18	3	2	[1vgo]
VTIGTLIGVDALMIVTGLI	VI18	YTWWLFSTIAFLFVLYYLL	YL18	3	4	[1vgo]
VLRNVTVVLWSAYXVVWLI	VI18	VWWAISTAAMLYXLYVXFF	VF18	5	4	[1at9, 1e0p, 4hyx, 1r84, 1r2n, 1f4z, 1pxs, 1pxr, 4hwl, 1qkp, 1qko, 1s54, 1s53, 1o0a, 3han, 3hao, 1kg8, 3hap, 3haq, 3har, 2wjk, 3has, 2wjl, 1c3w, 1bm1, 1q5i, 2ntu, 1kme, 2ntw, 1s52, 1s51, 1py6, 4ov0, 2i20, 1vjm, 1tn5, 1x0k, 3utv, 1tn0, 3utw, 3utx, 1xji, 3uty, 4fpd]
VLRNVTVVLWSAYXVVWLI	VI18	RNVTVVLWSAYXVVWLIGS	RS18	5	5	[1brx, 1at9, 1bm1, 1s52, 1r84, 1r2n, 1pxr, 4hwl, 3han, 3hap, 3utv, 1tn0, 3har, 3utx, 1xji, 3has, 3uty]
VLRNVTVVLWSAYXVVWLI	VI18	NVTVVLWSAYXVVWLIGSE	NE18	5	5	[1at9, 1s52, 1r84, 1r2n, 1pxr, 4hwl, 3han, 3hap, 3utv, 1tn0, 3har, 3utx, 1xji, 3has, 3uty]
VLRNVTVVLWSAYXVVWLI	VI18	NIETLLFMVLDVSAKVGFG	NG18	5	6	[1s52, 4hyx, 1r84, 1r2n, 4hwl, 1qkp, 3han, 3hap, 3utv, 3haq, 3utw, 3har, 3utx, 1xji, 3has, 3uty]
VLRNVTVVLWSAYXVVWLI	VI18	WWAISTAAMLYXLYVXFFG	WG18	5	4	[1at9, 1e0p, 1s8j, 4hyx, 1r84, 1r2n, 1f4z, 1pxs, 1pxr, 4hwl, 1qkp, 1qko, 1s54, 1s53, 1o0a, 3han, 3hao, 1kg8, 3hap, 3haq, 2wjk, 3har, 2wjl, 3has, 1c3w, 1bm1, 1q5i, 2ntu, 1kme, 2ntw, 1s52, 1s51, 1py6, 2i20, 1vjm, 1tn5, 1x0k, 3utv, 1tn0, 3utw, 3utx, 1xji, 3uty, 4fpd]
VLRNVTVVLWSAYXVVWLI	VI18	DQGTILAXVGADGIMIGTG	DG18	5	3	[1s8j, 1kme, 4hyx, 1r84, 1r2n, 1qkp, 1s54, 1s53, 3han, 3utv, 3haq, 1tn0, 3utw, 1xji, 3has, 3uty]
VTIGTLIGVDALMIVTGLI	VI18	TWWLFSTIAFLFVLYYLLT	TT18	3	4	[1vgo]
VLRNVTVVLWSAYXVVWLI	VI18	MVLDVSAKVGFGLILLRSR	MR18	5	6	[1brx]
VTIGTLIGVDALMIVTGLI	VI18	WWLFSTIAFLFVLYYLLTS	WS18	3	4	[1vgo]
VLRNVTVVLWSAYXVVWLI	VI18	DTLLFMVLDVSAKVGFGXI	DI18	5	6	[2wjk]
VLRNVTVVLWSAYXVVWLI	VI18	ISTAAMLYILYVLFFGFTS	IS18	5	4	[1qkp, 1s52, 3utv]
VLRNVTVVLWSAYXVVWLI	VI18	QGTXLAXVGADGIMIGTXL	QL18	5	3	[1s8j, 1kme, 4hyx, 1r84, 1r2n, 1qkp, 1s54, 1s53, 3han, 3utv, 3haq, 1tn0, 3utw, 1xji, 3has, 3uty]
VLRNVTVVLWSAYXVVWLI	VI18	QTLLFMVLDVSAKVGFGLI	QI18	5	6	[1f4z]
VLRNVTVVLWSAYXVVWLI	VI18	VPLNIETLLFMVLDVSAKV	VV18	5	6	[1r84, 1r2n]
VLRNVTVVLWSAYXVVWLI	VI18	PLNIETLLFMVLDVSAKVG	PG18	5	6	[1r84, 1r2n, 3utv]
VTIGTLIGVDALMIVTGLI	VI18	RYAXWLXTTPLXXXXLXLL	RL18	3	2	[1vgo]
VLRNVTVVLWSAYXVVWLI	VI18	RXVWWAISTAAMLYXLXXL	RL18	5	4	[1e0p, 1r84, 1r2n, 1f4z, 1pxs, 1pxr, 4hwl, 1qko, 1s54, 1s53, 1o0a, 3hao, 1kg8, 2wjk, 3har, 2wjl, 1c3w, 2ntu, 1kme, 2ntw, 1s52, 1s51, 1py6, 4ov0, 2i20, 1vjm, 1tn5, 1x0k, 1tn0, 3utx, 3uty, 4fpd]
VLRNVTVVLWSAYXVVWLI	VI18	RYAXWLXTTPLXXXXLXLL	RL18	5	2	[1brx, 1c3w, 1bm1, 1e0p, 2ntu, 1kme, 1pxs, 1pxr, 1vjm, 1qkp, 1tn5, 1qko, 1brd, 1s54, 1s53, 1x0k, 1tn0, 2wjl, 3has]
VTIGTLIGVDALMIVTGLI	VI18	RYTWWLFSTIAFLXVLYXL	RL18	3	4	[1vgo]
LXLGTAXMGLGXLYFLVKG	LG18	WLALGTALMGLGXLYFLVK	WK18	0	0	[1s8l, 1at9, 1e0p, 1s8j, 1r2n, 1r84, 1pxs, 1jv7, 1jv6, 1pxr, 1ap9, 4hwl, 1s53, 1o0a, 3han, 3hao, 1kg9, 1bhb, 1kg8, 3hap, 3haq, 2wjk, 3har, 2wjl, 3has, 1q5j, 1q5i, 1f50, 3nsb, 1tn5, 1tn0, 3utw, 3utx, 3uty, 4fpd, 1brx, 1fbk, 1ucq, 4hyx, 1f4z, 1qkp, 1qko, 1p8h, 4md2, 4md1, 3ns0, 1c3w, 1bm1, 2ntu, 1kme, 2ntw, 1py6, 4ov0, 2i20, 1vjm, 3mbv, 1x0i, 1x0k, 1xji]
LGTAXMGLXXLYFLVKGMG	LG18	WLALGTALMGLGXLYFLVK	WK18	0	0	[1brx, 1c3w, 1at9, 1bm1, 1e0p, 1q5i, 2ntu, 1kme, 1py6, 1pxs, 2i20, 1pxr, 1vjm, 1tn5, 1qko, 1s53, 1x0k, 3hao, 3haq, 1tn0, 3utw, 3har, 2wjl]
LXLGTAXMGLGXLYFLVKG	LG18	ALGTALMGLGXLYFLVKGM	AM18	0	0	[1s8l, 1at9, 1e0p, 1r2n, 1r84, 1pxs, 1jv7, 1jv6, 1pxr, 1s53, 1o0a, 3han, 3hao, 1kg8, 3hap, 3haq, 1bha, 2wjk, 3har, 2wjl, 3has, 1q5j, 1q5i, 1f50, 1tn5, 1tn0, 3utw, 3utx, 3uty, 4fpd, 1brx, 1fbk, 1ucq, 4hyx, 1f4z, 1qko, 1p8h, 4md2, 4md1, 1c3w, 1bm1, 2ntu, 1kme, 2ntw, 1py6, 4ov0, 2i20, 1vjm, 3mbv, 1x0i, 1x0k, 1xji]
LGTAXMGLXXLYFLVKGMG	LG18	ALGTALMGLGXLYFLVKGM	AM18	0	0	[1brx, 1at9, 1e0p, 1pxs, 1pxr, 1qko, 1brd, 1s53, 3hao, 3haq, 1bha, 3har, 2wjl, 1c3w, 1bm1, 1q5i, 2ntu, 1kme, 1py6, 2i20, 1vjm, 1tn5, 1x0k, 1tn0, 3utw]
LXLGTAXMGLGXLYFLVKG	LG18	IWLALGTALMGLGXLYFLV	IV18	0	0	[1s8l, 1at9, 1s8j, 1r2n, 1r84, 1pxs, 1pxr, 1ap9, 4hwl, 1s53, 1o0a, 3han, 3hao, 1kg9, 1bhb, 1kg8, 3hap, 3haq, 2wjk, 3har, 2wjl, 3has, 1q5j, 1q5i, 1f50, 3nsb, 1tn5, 1tn0, 3utw, 3utx, 3uty, 4fpd, 1brx, 1fbk, 1ucq, 4hyx, 1f4z, 1qkp, 1qko, 1p8h, 4md2, 4md1, 3ns0, 1c3w, 1bm1, 2ntu, 1kme, 2ntw, 1py6, 4ov0, 2i20, 1vjm, 3mbv, 1x0k, 1xji]
LGTAXMGLXXLYFLVKGMG	LG18	IWLALGTALMGLGXLYFLV	IV18	0	0	[1brx, 1c3w, 1at9, 1bm1, 1q5i, 2ntu, 1kme, 1py6, 1pxs, 2i20, 1pxr, 1vjm, 1tn5, 1qko, 1s53, 1x0k, 3hao, 3haq, 1tn0, 3utw, 3har, 2wjl]
LIAVSTILVXVVSIASYTG	LG18	SWAYSXLDIVAKYIFAFXL	SL18	1	6	[3qbl, 3vvk, 3qbg, 3qbi, 3qbk]
LWVNVALXGIAILVXXYMG	LG18	SWAYSXLDVFAKYVFAFXL	SL18	0	6	[2jaf]
LKLXTVVMWLGYPIVWXXG	LG18	SXLDIVAKYIFAFXLLNYL	SL18	5	6	[3qbl, 3vvk, 3qbg, 3qbi, 3qbk]
LKLXTVVMWLGYPIVWXXG	LG18	SWAYSXLDIVAKYIFAFXL	SL18	5	6	[3qbl, 3vvk, 3qbg, 3abw, 3qbi, 3qbk]
LIAVSTILVXVVSIASYTG	LG18	SXLDIVAKYIFAFXLLNYL	SL18	1	6	[3qbl, 3vvk, 3qbg, 3qbi, 3qbk]
LRNXTVVLWSAYXVVWXXG	LG18	VTVVLWSAYXVVWLIGSEG	VG18	5	5	[1brr, 1s52, 1r84, 1r2n, 1pxr, 1ap9, 4hwl, 3han, 3hap, 3utv, 1tn0, 3har, 3utx, 1xji, 3has, 3uty]
LKLXTVVMWLGYPIVWXXG	LG18	AISCACFIVVLYILLVEWA	AA18	5	4	[3qbl, 3vvk, 3qbg, 3qbi, 3qbk]
LKLXTVVMWLGYPIVWXXG	LG18	WAYSXLDIVAKYIFAFXLL	WL18	5	6	[3qbl, 3vvk, 3qbg, 3abw, 3qbi, 3qbk]
LKLXTVVMWLGYPIVWXXG	LG18	WFWYAISCACFIVVLYXLL	WL18	5	4	[3qbl, 3vvk, 3qbg, 3abw, 3qbi, 3qbk]
LIAVSTILVXVVSIASYTG	LG18	WAYSXLDIVAKYIFAFXLL	WL18	1	6	[3qbl, 3vvk, 3qbg, 3qbi, 3qbk]
LWVNVALXGIAILVXXYMG	LG18	WAYSXLDVFAKYVFAFXLL	WL18	0	6	[2jaf]
LTALXXVLXTAYPILWXXG	LG18	WLFSTIAFLXVLYXLLXSL	WL18	5	4	[1vgo]
LXLGTAXMGLGXLYFLVKG	LG18	WIWLALGTALMGLXXLYXL	WL18	0	0	[1fbk, 1r2n, 1r84, 1ucq, 4hyx, 1pxs, 1pxr, 1ap9, 4hwl, 1qkp, 1qko, 1s53, 1p8h, 3han, 3hao, 1bhb, 3hap, 3haq, 2wjk, 3har, 4md2, 3has, 4md1, 3ns0, 1q5j, 1q5i, 1kme, 2ntw, 1py6, 4ov0, 3nsb, 1tn5, 3mbv, 1tn0, 3utw, 3utx, 1xji, 3uty]
LGTAXMGLXXLYFLVKGMG	LG18	WIWLALGTALMGLXXLYXL	WL18	0	0	[1q5i, 1kme, 1py6, 1pxs, 1pxr, 1tn5, 1qko, 1s53, 3hao, 3haq, 1tn0, 3utw, 3har]
LGTAXMGLXXLYFLVKGMG	LG18	GTXLMGLGXLYFLVKGMGV	GV18	0	0	[1vjm, 1bm1, 1tn5, 1q5i, 1s53, 2i20, 1tn0]
LXLGTAXMGLGXLYFLVKG	LG18	GTXLMGLGXLYFLVKGMGV	GV18	0	0	[1vjm, 1tn5, 1bm1, 1q5i, 1s53, 1tn0, 2i20]
LRNXTVVLWSAYXVVWXXG	LG18	KXLRNVTVVLWSAYXVXWL	KL18	5	5	[1brx, 1e0p, 1r84, 1r2n, 4hyx, 1f4z, 1pxs, 1pxr, 4hwl, 1qkp, 1qko, 1s54, 1s53, 1o0a, 3han, 3hao, 3hap, 3haq, 2wjk, 3har, 2wjl, 3has, 1c3w, 1bm1, 2ntu, 1kme, 2ntw, 1s52, 1s51, 1py6, 2i20, 1vjm, 1tn5, 1x0k, 3utv, 1tn0, 3utw, 3utx, 1xji, 3uty]
LXLGTAXMGLGXLYFLVKG	LG18	KKFYAIXTLVPAIAFTMYL	KL18	0	1	[2ntu, 1s54, 1s53, 1bhb]
LGTAXMGLXXLYFLVKGMG	LG18	KKFYAIXTLVPAIAFTMYL	KL18	0	1	[2ntu, 1s54, 1s53]
LRNXTVXLWAIYPFIWXXG	LG18	IVYLDLVTKVGFGFIALDA	IA18	5	6	[4gyc, 3qap, 3qdc, 1jgj]
LGLIXLLGINLGLVAATLG	LG18	IVYLDLVTKVGFGFIALDA	IA18	1	6	[4gyc]
LRNXTVVLWSAYXVVWXXG	LG18	WARYAXWLFTTXLLXLXLA	WA18	5	2	[1brx, 1at9, 1e0p, 1r84, 1r2n, 4hyx, 1f4z, 1pxs, 1pxr, 4hwl, 1qkp, 1qko, 1s54, 1s53, 1o0a, 1p8h, 3han, 1kg8, 3hap, 3haq, 2wjk, 3har, 4md2, 2wjl, 3has, 4md1, 1c3w, 2ntu, 1kme, 1f50, 2ntw, 1s52, 1s51, 1py6, 4ov0, 1vjm, 1tn5, 3mbv, 1x0k, 3utv, 1tn0, 3utw, 3utx, 1xji, 3uty]
LGTAXMGLXXLYFLVKGMG	LG18	WARYAXWLFTTXLLXLXLA	WA18	0	2	[1brx, 1c3w, 1at9, 1e0p, 1q5i, 2ntu, 1kme, 1py6, 1pxs, 1pxr, 1vjm, 1tn5, 1qko, 1s53, 1x0k, 3haq, 1tn0, 3utw, 3har, 2wjl]
LGTAXMGLXXLYFLVKGMG	LG18	TLXXAIAFTMXLSMXLGYG	TG18	0	1	[1at9, 1kme, 3har]
LXLGTAXMGLGXLYFLVKG	LG18	TLXXAIAFTMXLSMXLGYG	TG18	0	1	[1at9, 1kme, 1r2n, 1r84, 4hwl, 1qkp, 3han, 3hap, 3har, 3utx, 1xji, 3has, 3uty]
LRNXTVVLWSAYXVVWXXG	LG18	WAISTAAMLYXLYVXFFGF	WF18	5	4	[1at9, 1e0p, 1r84, 1r2n, 4hyx, 1f4z, 1pxs, 1pxr, 4hwl, 1qkp, 1qko, 1s54, 1s53, 3han, 3hao, 3hap, 3haq, 3har, 2wjl, 3has, 1c3w, 1bm1, 1q5i, 2ntu, 1kme, 1s52, 1s51, 1py6, 2i20, 1vjm, 1tn5, 1x0k, 3utv, 1tn0, 3utw, 3utx, 1xji, 3uty, 4fpd]
LRNXTVVLWSAYXVVWXXG	LG18	TVVLWSAYPVVWLIGSEGA	TA18	5	5	[1brr]
LIAVSTILVXVVSIASYTG	LG18	TXLFTAITFDIAMCVTGLA	TA18	1	3	[3qbl, 3vvk, 3qbg, 3qbi, 3qbk]
LIAVSTILVXVVSIASYTG	LG18	KLFTAITFDIAMCVTGLAA	KA18	1	3	[3qbl, 3vvk, 3qbg, 3qbi, 3qbk]
LKLXTVVMWLGYPIVWXXG	LG18	ALDIVAKYIFAFLLLNYLT	AT18	5	6	[3qbl, 3vvk, 3qbg, 3qbi, 3qbk]
LRNXTVVLWSAYXVVWXXG	LG18	AISTAAMLYXLYVXFFGFT	AT18	5	4	[1at9, 1e0p, 1r84, 1r2n, 4hyx, 1pxs, 1pxr, 4hwl, 1qkp, 1qko, 1s54, 1s53, 3han, 3hao, 3hap, 3haq, 3har, 3has, 1bm1, 1q5i, 1kme, 1s52, 1s51, 1py6, 1vjm, 1tn5, 1x0k, 3utv, 1tn0, 3utw, 3utx, 1xji, 3uty]
LIAVSTILVXVVSIASYTG	LG18	ALDIVAKYIFAFLLLNYLT	AT18	1	6	[3qbl, 3vvk, 3qbg, 3qbi, 3qbk]
LVTYFTVLXXGYPIVWXXG	LG18	FLFCLLPFFSKVGFSFLXL	FL18	5	6	[2m3g]
LAAXLGFLXALMIVLGXXG	LG18	FGTRGLWGFLSTIPFVWIL	FL18	3	4	[3ddl]
LIAVSTILVXVVSIASYTG	LG18	FTAITFDIAMCVTGLAAAL	FL18	1	3	[3qbl, 3vvk, 3qbg, 3qbi, 3qbk]
LGLIXLLGINLGLVAATLG	LG18	VALIVYLDLVTKVGFGFIA	VA18	1	6	[4gyc]
LRNXTVXLWAIYPFIWXXG	LG18	VALIVYLDLVTKVGFGFIA	VA18	5	6	[4gyc, 3qap, 3qdc, 2ksy, 1jgj]
LIAVSTILVXVVSIASYTG	LG18	LFTAITFDIAMCVTGLXAA	LA18	1	3	[3qbl, 3vvk, 3qbg, 3qbi, 3qbk]
LIAVSTILVXVVSIASYTG	LG18	SSLYINIALAGLSILLFVF	SF18	1	0	[3qbl, 3vvk]
LGIGTLLXLIGTFYFIARG	LG18	FMVLDVXAKVGFGFVLLRS	FS18	0	6	[1vgo]
LTALXXVLXTAYPILWXXG	LG18	FMVLDVXAKVGFGFVLLRS	FS18	5	6	[1vgo]
LRNXTVVLWSAYXVVWXXG	LG18	FMVLDVXAKVGFGLILLRS	FS18	5	6	[1brx, 1c3w, 1at9, 1bm1, 1e0p, 1q5i, 2ntu, 1kme, 1pxs, 2i20, 1pxr, 1vjm, 1tn5, 1qko, 1s54, 1s53, 1x0k, 3hao, 1tn0]
LXLGTAXMGLGXLYFLVKG	LG18	FMVLDVXAKVGFGLILLRS	FS18	0	6	[1brx, 1c3w, 1at9, 1bm1, 1e0p, 1q5i, 2ntu, 1kme, 1pxs, 2i20, 1pxr, 1vjm, 1tn5, 1qko, 1s54, 1s53, 1x0k, 3hao, 1tn0]
LGTAXMGLXXLYFLVKGMG	LG18	FMVLDVXAKVGFGLILLRS	FS18	0	6	[1brx, 1c3w, 1at9, 1bm1, 1e0p, 1q5i, 2ntu, 1kme, 1pxs, 2i20, 1pxr, 1vjm, 1tn5, 1qko, 1s54, 1s53, 1x0k, 3hao, 1tn0]
LGTAXMGLXXLYFLVKGMG	LG18	ARYAXWLFTTPLLXXXLXL	AL18	0	2	[1brx, 1c3w, 1at9, 1bm1, 1e0p, 1q5i, 2ntu, 1kme, 1py6, 1pxs, 1pxr, 1vjm, 1tn5, 1qko, 1s53, 1x0k, 3haq, 1tn0, 3utw, 3har, 2wjl]
LXLGTAXMGLGXLYFLVKG	LG18	AIXTLXXXIAFTXXLSMLL	AL18	0	1	[1s8l, 1at9, 1e0p, 1s8j, 1r2n, 1r84, 1pxs, 1ap9, 1pxr, 4hwl, 1s54, 1s53, 1o0a, 3han, 3hao, 1kg9, 1bhb, 1kg8, 3hap, 3haq, 2wjk, 3har, 2wjl, 3has, 1q5j, 1q5i, 1f50, 3nsb, 1tn5, 1tn0, 4fpd, 1brx, 1fbk, 1ucq, 4hyx, 1f4z, 1qkp, 1qko, 1p8h, 4md2, 4md1, 3ns0, 1c3w, 1bm1, 2ntu, 1kme, 2ntw, 1s51, 1py6, 4ov0, 2i20, 1vjm, 3mbv, 1x0k, 1xji]
LGTAXMGLXXLYFLVKGMG	LG18	AIXTLXXXIAFTXXLSMLL	AL18	0	1	[1brx, 1at9, 1e0p, 1pxs, 1pxr, 1qko, 1brd, 1s54, 1s53, 3hao, 3haq, 3har, 2wjl, 1c3w, 1bm1, 1q5i, 2ntu, 1kme, 1s51, 1py6, 2i20, 1vjm, 1tn5, 1x0k, 1tn0]
LRNXTVXLWAIYPFIWXXG	LG18	ALIVYLDLVTKVGFGFIAL	AL18	5	6	[4gyc, 3qap, 3qdc, 2ksy, 1jgj]
LGLIXLLGINLGLVAATLG	LG18	ALIVYLDLVTKVGFGFIAL	AL18	1	6	[4gyc]
LRNXTVVLWSAYXVVWXXG	LG18	ARYAXWLFTTPLLXXXLXL	AL18	5	2	[1brx, 1at9, 1e0p, 1r84, 1r2n, 4hyx, 1f4z, 1pxs, 1pxr, 1qkp, 1qko, 1s54, 1s53, 3han, 3hap, 3haq, 2wjk, 3har, 2wjl, 3has, 1c3w, 1bm1, 2ntu, 1kme, 2ntw, 1s52, 1s51, 1py6, 1vjm, 1tn5, 1x0k, 3utv, 1tn0, 3utw, 3utx, 1xji, 3uty]
LGTAXMGLXXLYFLVKGMG	LG18	KFYAIXTLVXXIAFTXXLS	KS18	0	1	[1c3w, 1e0p, 1q5i, 2ntu, 1kme, 1s51, 1py6, 2i20, 1pxs, 1pxr, 1vjm, 1qko, 1s54, 1s53, 1x0k, 3hao, 3haq, 1tn0, 2wjl]
LXLGTAXMGLGXLYFLVKG	LG18	KFYAIXTLVXXIAFTXXLS	KS18	0	1	[1c3w, 1e0p, 1q5i, 2ntu, 1kme, 2ntw, 1s51, 1py6, 1f4z, 2i20, 1pxs, 1pxr, 1vjm, 1qko, 1s54, 1s53, 1x0i, 1x0k, 3hao, 1bhb, 3haq, 1tn0, 2wjk, 2wjl]
LRNXTVVLWSAYXVVWXXG	LG18	FVWWAISTAAMLYXLYVXF	FF18	5	4	[1at9, 1e0p, 1r84, 1r2n, 1pxs, 1pxr, 1ap9, 4hwl, 1s54, 1s53, 1o0a, 3han, 3hao, 1kg9, 1kg8, 3hap, 3haq, 2wjk, 3har, 2wjl, 3has, 1q5j, 1q5i, 1f50, 3nsb, 1tn5, 3utv, 1tn0, 3utw, 3utx, 3uty, 4fpd, 1brx, 1brr, 1fbk, 1ucq, 4hyx, 1f4z, 1qkp, 1qko, 1p8h, 4md2, 4md1, 3ns0, 1c3w, 1bm1, 2ntu, 1kme, 2ntw, 1s52, 1s51, 1py6, 4ov0, 2i20, 1vjm, 3mbv, 1x0k, 1xji]
LAAXLGFLXALMIVLGXXG	LG18	YVDWLLTVPLLTVELVLVM	YM18	3	2	[3ddl]
LGIGTLLXLIGTFYFIARG	LG18	YYAITILVPGIASAAYLAM	YM18	0	1	[1vgo]
LXLGTAXMGLGXLYFLVKG	LG18	FYAIXTLXXXIAFTXXLXM	FM18	0	1	[1brx, 1s8l, 1e0p, 1s8j, 1r2n, 1r84, 4hyx, 1f4z, 1pxs, 1jv7, 1pxr, 1jv6, 1qkp, 1qko, 1s54, 1s53, 1o0a, 1mgy, 3han, 3hao, 1bhb, 1kg8, 3hap, 3haq, 1bha, 2wjk, 3har, 2wjl, 3has, 1c3w, 1bm1, 1q5i, 2ntu, 1kme, 2ntw, 1s51, 1py6, 4ov0, 2i20, 1vjm, 1tn5, 1x0i, 1x0k, 1tn0, 1xji, 4fpd]
LGTAXMGLXXLYFLVKGMG	LG18	FYAIXTLXXXIAFTXXLXM	FM18	0	1	[1brx, 1c3w, 1bm1, 1e0p, 1q5i, 2ntu, 1kme, 1s51, 1py6, 1pxs, 2i20, 1pxr, 1vjm, 1tn5, 1qko, 1s54, 1s53, 1x0k, 3hao, 1tn0, 3haq, 1bha, 3har, 2wjl]
LRNXTVXLWAIYPFIWXXG	LG18	FGMGAVAFXGLVYYLVGPM	FM18	5	4	[4gyc, 3qap, 3qdc, 2ksy, 1jgj]
LGLIXLLGINLGLVAATLG	LG18	VRLRNLTVXLWAIYPFIWL	VL18	1	5	[4gyc]
LIAVSTILVXVVSIASYTG	LG18	YLTWALSTPMILLALGLLA	YA18	1	2	[3vvk, 3qbi]
LRNXTVVLWSAYXVVWXXG	LG18	VWWAISTAAMLYXLYVXFF	VF18	5	4	[1at9, 1e0p, 1r84, 1r2n, 1pxs, 1pxr, 4hwl, 1s54, 1s53, 1o0a, 3han, 3hao, 1kg8, 3hap, 3haq, 3har, 2wjk, 3has, 2wjl, 1q5j, 1q5i, 1tn5, 3utv, 1tn0, 3utw, 3utx, 3uty, 4fpd, 1fbk, 1ucq, 4hyx, 1f4z, 1qkp, 1qko, 1p8h, 4md2, 4md1, 1c3w, 1bm1, 2ntu, 1kme, 2ntw, 1s52, 1s51, 1py6, 4ov0, 2i20, 1vjm, 3mbv, 1x0k, 1xji]
LRNXTVXLWAIYPFIWXXG	LG18	VDVALIVYLDLVTKVGFGF	VF18	5	6	[3qap, 3qdc, 2ksy, 1jgj]
LAAXLGFLXALMIVLGXXG	LG18	YRYVDWLLTVPLLTVELVL	YL18	3	2	[3ddl]
LXLGTAXMGLGXLYFLVKG	LG18	YAIXTLXXXIAFTXXLSML	YL18	0	1	[1s8l, 1at9, 1e0p, 1s8j, 1r2n, 1r84, 1pxs, 1jv7, 1jv6, 1pxr, 4hwl, 1s54, 1s53, 1o0a, 3han, 3hao, 1bhb, 1kg8, 3hap, 3haq, 1bha, 2wjk, 3har, 2wjl, 3has, 1q5j, 1q5i, 1f50, 1tn5, 1tn0, 4fpd, 1brx, 1fbk, 1ucq, 4hyx, 1f4z, 1qkp, 1qko, 1p8h, 4md2, 4md1, 1c3w, 1bm1, 2ntu, 1kme, 2ntw, 1s51, 1py6, 4ov0, 2i20, 1vjm, 3mbv, 1x0i, 1x0k, 1xji]
LRNXTVVLWSAYXVVWXXG	LG18	YXARYADWLFTTPLXXLXL	YL18	5	2	[1kme, 1brr, 1s52, 1r84, 1r2n, 1pxs, 1pxr, 4hwl, 1tn5, 1qkp, 1p8h, 3han, 1x0k, 3hap, 3utv, 1tn0, 3har, 3utx, 1xji, 3has, 3uty]
LVTYFTVLXXGYPIVWXXG	LG18	YICGVCAFLIILWGIWNPL	YL18	5	4	[2m3g]
LGTAXMGLXXLYFLVKGMG	LG18	YAIXTLXXXIAFTXXLSML	YL18	0	1	[1brx, 1at9, 1e0p, 1pxs, 1pxr, 1qko, 1s54, 1s53, 3hao, 3haq, 1bha, 3har, 2wjl, 1c3w, 1bm1, 1q5i, 2ntu, 1kme, 1s51, 1py6, 2i20, 1vjm, 1tn5, 1x0k, 1tn0]
LTALXXVLXTAYPILWXXG	LG18	YTWWLFSTIAFLFVLYYLL	YL18	5	4	[2z55, 1vgo]
LGTAXMGLXXLYFLVKGMG	LG18	YXARYADWLFTTPLXXLXL	YL18	0	2	[1tn5, 1q5i, 1kme, 1x0k, 1pxs, 1tn0, 1pxr, 3har]
LRNXTVXLWAIYPFIWXXG	LG18	ALFGMGAVXFXGLVYYLVG	AG18	5	4	[4gyc, 3qap, 3qdc, 2ksy, 1jgj]
LXLGTAXMGLGXLYFLVKG	LG18	TTLXPAIAFTMXLSMLLGY	TY18	0	1	[4hwl, 1at9, 1qkp, 1kme, 1r2n, 1r84, 3han, 3hap, 3har, 1xji, 3has]
LGTAXMGLXXLYFLVKGMG	LG18	TTLXPAIAFTMXLSMLLGY	TY18	0	1	[1at9, 1kme, 3har]
LXLGTAXMGLGXLYFLVKG	LG18	VPAIAFTMXLSMLLGYGLT	VT18	0	1	[4hwl, 1at9]
LGTAXMGLXXLYFLVKGMG	LG18	VPAIAFTMXLSMLLGYGLT	VT18	0	1	[1at9]
LAAXLGFLXALMIVLGXXG	LG18	RYVDWLLTVPLLTVELVLV	RV18	3	2	[3ddl]
LRNXTVVLWSAYXVVWXXG	LG18	NVTVVLWSAYXVVWLIGSE	NE18	5	5	[1at9, 1brr, 1s52, 1r84, 1r2n, 1pxr, 1ap9, 4hwl, 3han, 3hap, 3utv, 1tn0, 3har, 3utx, 1xji, 3has, 3uty]
LRNXTVVLWSAYXVVWXXG	LG18	RNVTVVLWSAYXVVWLIGS	RS18	5	5	[1brx, 1at9, 1bm1, 1brr, 1s52, 1r84, 1r2n, 1pxr, 1ap9, 4hwl, 3han, 3hap, 3utv, 1tn0, 3har, 3utx, 1xji, 3has, 3uty]
LGTAXMGLXXLYFLVKGMG	LG18	IXTLXXAIAFTMXLSMLLG	IG18	0	1	[1brx, 1at9, 1bm1, 1kme, 3har]
LIAVSTILVXVVSIASYTG	LG18	INIALAGLSILLFVFMTRG	IG18	1	0	[3vvk, 3qbi]
LXLGTAXMGLGXLYFLVKG	LG18	IXTLXXAIAFTMXLSMLLG	IG18	0	1	[1brx, 1at9, 1bm1, 1kme, 1r2n, 1r84, 4hwl, 1qkp, 3han, 1bhb, 3hap, 3har, 1xji, 3has]
LGTAXMGLXXLYFLVKGMG	LG18	NIETLLFMVLDVSAKVGFG	NG18	0	6	[3haq, 3utw, 3har]
LXLGTAXMGLGXLYFLVKG	LG18	NIETLLFMVLDVSAKVGFG	NG18	0	6	[1r2n, 1r84, 4hyx, 4hwl, 1qkp, 3han, 3hap, 3haq, 3utw, 3har, 3utx, 1xji, 3has, 3uty]
LRNXTVVLWSAYXVVWXXG	LG18	NIETLLFMVLDVSAKVGFG	NG18	5	6	[1brr, 1s52, 1r84, 1r2n, 4hyx, 4hwl, 1qkp, 3han, 3hap, 3utv, 3haq, 3utw, 3har, 3utx, 1xji, 3has, 3uty]
LGIGTLLXLIGTFYFIARG	LG18	ETLAFMVLDVTAKVGFGFV	EV18	0	6	[2z55, 1vgo]
LTALXXVLXTAYPILWXXG	LG18	ETLAFMVLDVTAKVGFGFV	EV18	5	6	[2z55, 1vgo]
LTALXXVLXTAYPILWXXG	LG18	AFMVLDVTAKVGFGFXLLR	AR18	5	6	[2z55, 1vgo]
LGIGTLLXLIGTFYFIARG	LG18	AFMVLDVTAKVGFGFXLLR	AR18	0	6	[2z55, 1vgo]
LWVNVALXGIAILVXXYMG	LG18	AYSVLDVFAKYVFAFXLLR	AR18	0	6	[2jaf]
LGIGTLLXLIGTFYFIARG	LG18	EYYAITILVPGIASAAYLA	EA18	0	1	[1vgo]
LGIGTLLXLIGTFYFIARG	LG18	YAITILVPGIASAAYLAMF	YF18	0	1	[2z55, 1vgo]
LGIGTLLXLIGTFYFIARG	LG18	AITILVPGIASAAYLAMFF	AF18	0	1	[2z55, 1vgo]
LRNXTVVLWSAYXVVWXXG	LG18	WWAISTAAMLYXLYVXFFG	WG18	5	4	[1at9, 1e0p, 1r84, 1r2n, 4hyx, 1f4z, 1pxs, 1pxr, 4hwl, 1qkp, 1qko, 1s54, 1s53, 1o0a, 1p8h, 3han, 3hao, 1kg8, 3hap, 3haq, 2wjk, 3har, 2wjl, 3has, 1c3w, 1bm1, 1q5i, 2ntu, 1kme, 2ntw, 1s52, 1s51, 1py6, 2i20, 1vjm, 1tn5, 1x0k, 3utv, 1tn0, 3utw, 3utx, 1xji, 3uty, 4fpd]
LIAVSTILVXVVSIASYTG	LG18	WXRYLTWALSTPMILLALG	WG18	1	2	[3qbl, 3vvk, 3qbg, 3qbi, 3qbk]
LIAVSTILVXVVSIASYTG	LG18	YINIALAGLSILLFVFMTR	YR18	1	0	[3qbl, 3vvk, 3qbg, 3qbi, 3qbk]
LIAVSTILVXVVSIASYTG	LG18	SLYINIALAGLSILLFVXM	SM18	1	0	[3qbl, 3vvk, 3qbg, 3qbi, 3qbk]
LRNXTVVLWSAYXVVWXXG	LG18	FKXLRNVTVVLWSAYXXXW	FW18	5	5	[1e0p, 1pxs, 1pxr, 4hwl, 1qkp, 1qko, 1s54, 1s53, 3hao, 3haq, 3har, 2wjl, 3has, 1c3w, 2ntu, 1kme, 2ntw, 1s52, 1s51, 1py6, 2i20, 1vjm, 1tn5, 1x0k, 1tn0, 3utx, 3uty]
LKLXTVVMWLGYPIVWXXG	LG18	AYSALDIVAKYIFAFLLLN	AN18	5	6	[3qbl, 3vvk, 3qbg, 3qbi, 3qbk]
LIAVSTILVXVVSIASYTG	LG18	AYSALDIVAKYIFAFLLLN	AN18	1	6	[3qbl, 3vvk, 3qbg, 3qbi, 3qbk]
LIAVSTILVXVVSIASYTG	LG18	YSALDIVAKYIFAFLLLNY	YY18	1	6	[3qbl, 3vvk, 3qbg, 3qbi, 3qbk]
LKLXTVVMWLGYPIVWXXG	LG18	YSALDIVAKYIFAFLLLNY	YY18	5	6	[3qbl, 3vvk, 3qbg, 3qbi, 3qbk]
LVTYFTVLXXGYPIVWXXG	LG18	FCLLPFFSKVGFSFLDLHG	FG18	5	6	[2m3g]
LRNXTVXLWAIYPFIWXXG	LG18	LFGMGAVAFXGLVYYLVGP	LP18	5	4	[4gyc, 3qap, 3qdc, 2ksy, 1jgj]
LRNXTVXLWAIYPFIWXXG	LG18	GMGAVAFXGLVYYLVGPMT	GT18	5	4	[4gyc, 3qap, 3qdc, 2ksy, 1jgj]
LTALXXVLXTAYPILWXXG	LG18	TWWLFSTIAFLFVLYYLLT	TT18	5	4	[2z55, 1vgo]
LIAVSTILVXVVSIASYTG	LG18	TAITFDIAMCVTGLAAAXT	TT18	1	3	[3qbl]
LRNXTVXLWAIYPFIWXXG	LG18	LIVYLDLVTKVGFGFIALD	LD18	5	6	[4gyc, 3qap, 3qdc, 2ksy, 1jgj]
LGLIXLLGINLGLVAATLG	LG18	LIVYLDLVTKVGFGFIALD	LD18	1	6	[4gyc]
LGLIXLLGINLGLVAATLG	LG18	RLRXLTVXLWAIYPFIWLL	RL18	1	5	[4gyc]
LRNXTVVLWSAYXVVWXXG	LG18	RYAXWLXTTPLXXXXLXLL	RL18	5	2	[1brx, 1c3w, 1bm1, 1e0p, 2ntu, 1kme, 1pxs, 1pxr, 1vjm, 1tn5, 1qkp, 1qko, 1brd, 1s54, 1s53, 1x0k, 1tn0, 2wjl, 3has]
LRNXTVVLWSAYXVVWXXG	LG18	RXVWWAISTAAMLYXLXXL	RL18	5	4	[1e0p, 1brr, 1fbk, 1r84, 1r2n, 1ucq, 1f4z, 1pxs, 1pxr, 1ap9, 4hwl, 1qko, 1s54, 1s53, 1o0a, 1p8h, 3hao, 1kg9, 1kg8, 2wjk, 4md2, 3har, 2wjl, 4md1, 3ns0, 1c3w, 1q5j, 2ntu, 1kme, 1f50, 2ntw, 1s52, 1s51, 1py6, 4ov0, 2i20, 1vjm, 3nsb, 1tn5, 3mbv, 1x0k, 1tn0, 3utx, 3uty, 4fpd]
LTALXXVLXTAYPILWXXG	LG18	RYTWWLFSTIAFLXVLYXL	RL18	5	4	[2z55, 1vgo]
LIAVSTILVXVVSIASYTG	LG18	RYLTWALSTPMILXXLXXL	RL18	1	2	[3qbl, 3vvk, 3qbg, 3qbi, 3qbk]
LRNXTVXLWAIYPFIWXXG	LG18	RYALFGMGAVAFXGLVYYL	RL18	5	4	[3qap, 3qdc, 2ksy, 1jgj]
LAAXLGFLXALMIVLGXXG	LG18	RGLWGFLSTIPFVWILYXL	RL18	3	4	[3ddl]
LGTAXMGLXXLYFLVKGMG	LG18	RYAXWLXTTPLXXXXLXLL	RL18	0	2	[1brx, 1c3w, 1bm1, 1e0p, 1q5i, 2ntu, 1kme, 1pxs, 1pxr, 1vjm, 1tn5, 1qko, 1brd, 1s53, 1x0k, 1tn0, 2wjl]
LRNXTVVLWSAYXVVWXXG	LG18	DQGTILAXVGADGIMIGTG	DG18	5	3	[1kme, 1r84, 1r2n, 4hyx, 1qkp, 1s54, 1s53, 3han, 3utv, 3haq, 1tn0, 3utw, 1xji, 3has, 3uty]
LGTAXMGLXXLYFLVKGMG	LG18	PFYAITTLVPAIAFTMYLS	PS18	0	1	[1tn5]
LXLGTAXMGLGXLYFLVKG	LG18	PFYAITTLVPAIAFTMYLS	PS18	0	1	[1tn5]
LKLXTVVMWLGYPIVWXXG	LG18	FWYAISCACFIVVLYILLV	FV18	5	4	[3qbl, 3vvk, 3qbg, 3qbi, 3qbk]
LKLXTVVMWLGYPIVWXXG	LG18	WYAISCACFIVVLYILLVE	WE18	5	4	[3qbl, 3vvk, 3qbg, 3qbi, 3qbk]
LRNXTVVLWSAYXVVWXXG	LG18	MVLDVSAKVGFGLILLRSR	MR18	5	6	[1brx]
LGTAXMGLXXLYFLVKGMG	LG18	MVLDVSAKVGFGLILLRSR	MR18	0	6	[1brx]
LXLGTAXMGLGXLYFLVKG	LG18	MVLDVSAKVGFGLILLRSR	MR18	0	6	[1brx]
LTALXXVLXTAYPILWXXG	LG18	WWLFSTIAFLFVLYYLLTS	WS18	5	4	[1vgo]
LGLIXLLGINLGLVAATLG	LG18	YVXLRNLTVXLWAIYPFIW	YW18	1	5	[4gyc]
LVTYFTVLXXGYPIVWXXG	LG18	YLWYICGVCAFLXILWGIW	YW18	5	4	[2m3g]
LKLXTVVMWLGYPIVWXXG	LG18	YAISCACFIVVLYILLVEW	YW18	5	4	[3qbl, 3vvk, 3qbg, 3qbi, 3qbk]
LRNXTVVLWSAYXVVWXXG	LG18	DTLLFMVLDVSAKVGFGXI	DI18	5	6	[2wjk]
LGLIXLLGINLGLVAATLG	LG18	DVALIVYLDLVTKVGFGXI	DI18	1	6	[4gyc]
LXLGTAXMGLGXLYFLVKG	LG18	DTLLFMVLDVSAKVGFGXI	DI18	0	6	[2wjk]
LRNXTVXLWAIYPFIWXXG	LG18	DVALIVYLDLVTKVGFGXI	DI18	5	6	[4gyc, 3qap, 3qdc, 2ksy, 1jgj]
LRNXTVVLWSAYXVVWXXG	LG18	ISTAAMLYILYVLFFGFTS	IS18	5	4	[1qkp, 1s52, 3utv]
LVTYFTVLXXGYPIVWXXG	LG18	LWYICGVCAFLIILWGIWN	LN18	5	4	[2m3g]
LVTYFTVLXXGYPIVWXXG	LG18	WYICGVCAFLIILWGIWNP	WP18	5	4	[2m3g]
LAAXLGFLXALMIVLGXXG	LG18	GLWGFLSTIPFVWILYILF	GF18	3	4	[3ddl]
LRNXTVVLWSAYXVVWXXG	LG18	QTLLFMVLDVSAKVGFGLI	QI18	5	6	[1f50, 1f4z]
LXLGTAXMGLGXLYFLVKG	LG18	QTLLFMVLDVSAKVGFGLI	QI18	0	6	[1f50, 1f4z]
LRNXTVVLWSAYXVVWXXG	LG18	QGTXLAXVGADGIMIGTXL	QL18	5	3	[1kme, 1r84, 1r2n, 4hyx, 1qkp, 1s54, 1s53, 3han, 3utv, 3haq, 1tn0, 3utw, 1xji, 3has, 3uty]
LRNXTVVLWSAYXVVWXXG	LG18	VPLNIETLLFMVLDVSAKV	VV18	5	6	[1r84, 1r2n]
LXLGTAXMGLGXLYFLVKG	LG18	VPLNIETLLFMVLDVSAKV	VV18	0	6	[1r2n, 1r84]
LRNXTVVLWSAYXVVWXXG	LG18	PLNIETLLFMVLDVSAKVG	PG18	5	6	[1r84, 1r2n, 3utv]
LXLGTAXMGLGXLYFLVKG	LG18	PLNIETLLFMVLDVSAKVG	PG18	0	6	[1r2n, 1r84]
LVTYFTVLXXGYPIVWXXG	LG18	LFCLLPFFSKVGFSFLDLH	LH18	5	6	[2m3g]
LVTYFTVLXXGYPIVWXXG	LG18	DTFLFCLLPFFSKVGFSFL	DL18	5	6	[2m3g]
LVTYFTVLXXGYPIVWXXG	LG18	TFLFCLLPFFSKVGFSFLD	TD18	5	6	[2m3g]
LXLGTAXMGLGXLYFLVKG	LG18	EWIWLALGTALMGLGXLYF	EF18	0	0	[4hwl, 1r2n, 1r84]
LAAXLGFLXALMIVLGXXG	LG18	GTRGLWGFLSTIPFVWILY	GY18	3	4	[3ddl]
LAAXLGFLXALMIVLGXXG	LG18	WGFLSTIPFVWILYILFTQ	WQ18	3	4	[3ddl]
LAAXLGFLXALMIVLGXXG	LG18	TRGLWGFLSTIPFVWILYI	TI18	3	4	[3ddl]
WIWLALGTALMGLXXLYXL	WL18	ALGTALMGLGXLYFLVKGM	AM18	0	0	[1fbk, 1ucq, 4hyx, 1r2n, 1r84, 1pxs, 1pxr, 1qko, 1s53, 1p8h, 3han, 3hao, 3hap, 3haq, 2wjk, 3har, 4md2, 4md1, 3has, 1q5j, 1q5i, 1kme, 2ntw, 1py6, 4ov0, 1tn5, 3mbv, 1tn0, 3utw, 1xji, 3utx, 3uty]
WAYSXLDIVAKYIFAFXLL	WL18	AVSTILVPVVSIASYTGLA	AA18	6	1	[3vvk, 3qbl, 3qbg, 3qbi, 3qbk]
WIWLALGTALMGLXXLYXL	WL18	GTXLMGLGXLYFLVKGMGV	GV18	0	0	[1tn5, 1q5i, 1s53, 1tn0]
WAYSXLDVFAKYVFAFXLL	WL18	WVNVALAGIAILVFVYMGR	WR18	6	0	[2jaf]
WIWLALGTALMGLXXLYXL	WL18	KKFYAIXTLVPAIAFTMYL	KL18	0	1	[1s54, 1s53, 1bhb]
WLFSTIAFLXVLYXLLXSL	WL18	IGXLIGVDALMIVTGLXGA	IA18	4	3	[1vgo]
WIWLALGTALMGLXXLYXL	WL18	TLXXAIAFTMXLSMXLGYG	TG18	0	1	[1kme, 1brr, 1s52, 1r2n, 1r84, 4hwl, 1qkp, 3han, 3hap, 3har, 1xji, 3utx, 3has, 3uty]
WLFSTIAFLXVLYXLLXSL	WL18	TIGTLXGVDALMIVTGLXG	TG18	4	3	[1vgo]
WFWYAISCACFIVVLYXLL	WL18	TXLFTAITFDIAMCVTGLA	TA18	4	3	[3vvk, 3qbl, 3qbg, 3qbi, 3qbk]
WFWYAISCACFIVVLYXLL	WL18	KLFTAITFDIAMCVTGLAA	KA18	4	3	[3vvk, 3qbl, 3qbg, 3qbi, 3qbk]
WFWYAISCACFIVVLYXLL	WL18	FTAITFDIAMCVTGLAAAL	FL18	4	3	[3vvk, 3qbl, 3abw, 3qbg, 3qbi, 3qbk]
WFWYAISCACFIVVLYXLL	WL18	LFTAITFDIAMCVTGLXAA	LA18	4	3	[3vvk, 3qbl, 3qbg, 3qbi, 3qbk]
WAYSXLDIVAKYIFAFXLL	WL18	SSLYINIALAGLSILLFVF	SF18	6	0	[3vvk, 3qbl, 3abw]
WIWLALGTALMGLXXLYXL	WL18	FMVLDVXAKVGFGLILLRS	FS18	0	6	[1tn5, 1qko, 1q5i, 1kme, 1s54, 1s53, 3hao, 1pxs, 1tn0, 1pxr]
WIWLALGTALMGLXXLYXL	WL18	AIXTLXXXIAFTXXLSMLL	AL18	0	1	[1brr, 1fbk, 1ucq, 4hyx, 1r2n, 1r84, 1pxs, 1ap9, 1pxr, 4hwl, 3vi0, 1qkp, 1qko, 1s54, 1s53, 1p8h, 3han, 3hao, 1bhb, 3hap, 3haq, 2wjk, 3har, 4md2, 4md1, 3has, 3ns0, 1q5j, 1q5i, 1kme, 2ntw, 1s52, 1s51, 1py6, 4ov0, 3nsb, 1tn5, 3mbv, 1tn0, 1xji]
WIWLALGTALMGLXXLYXL	WL18	KFYAIXTLVXXIAFTXXLS	KS18	0	1	[1q5i, 1kme, 2ntw, 1s51, 1py6, 1pxs, 1pxr, 1qko, 1s54, 1s53, 3hao, 1bhb, 3haq, 1tn0, 2wjk]
WIWLALGTALMGLXXLYXL	WL18	FYAIXTLXXXIAFTXXLXM	FM18	0	1	[4hyx, 1r2n, 1r84, 1pxs, 1pxr, 1qkp, 1qko, 1s54, 1s53, 3han, 3hao, 1bhb, 3hap, 3haq, 2wjk, 3har, 3has, 1q5i, 1kme, 2ntw, 1s51, 1py6, 4ov0, 1tn5, 1tn0, 1xji]
WAYSXLDIVAKYIFAFXLL	WL18	YLTWALSTPMILLALGLLA	YA18	6	2	[3vvk, 3qbi]
WIWLALGTALMGLXXLYXL	WL18	YAIXTLXXXIAFTXXLSML	YL18	0	1	[1fbk, 1ucq, 4hyx, 1r2n, 1r84, 1pxs, 1pxr, 4hwl, 1qkp, 1qko, 1s54, 1s53, 1p8h, 3han, 3hao, 1bhb, 3hap, 3haq, 2wjk, 3har, 4md2, 4md1, 3has, 1q5j, 1q5i, 1kme, 2ntw, 1s52, 1s51, 1py6, 4ov0, 1tn5, 3mbv, 1tn0, 1xji]
WLFSTIAFLXVLYXLLXSL	WL18	TLTALVAVLWTAYPILWIV	TV18	4	5	[1vgo]
WIWLALGTALMGLXXLYXL	WL18	VPAIAFTMXLSMLLGYGLT	VT18	0	1	[4hwl, 1s52]
WIWLALGTALMGLXXLYXL	WL18	TTLXPAIAFTMXLSMLLGY	TY18	0	1	[4hwl, 1qkp, 1kme, 1brr, 1s52, 1r2n, 1r84, 3han, 3hap, 3har, 1xji, 3has]
WAYSXLDIVAKYIFAFXLL	WL18	STLKLLTVVMWLGYPIVWA	SA18	6	5	[3vvk, 3qbl, 3qbg, 3qbi, 3qbk]
WFWYAISCACFIVVLYXLL	WL18	STLKLLTVVMWLGYPIVWA	SA18	4	5	[3vvk, 3qbl, 3qbg, 3qbi, 3qbk]
WIWLALGTALMGLXXLYXL	WL18	NIETLLFMVLDVSAKVGFG	NG18	0	6	[1brr, 1s52, 4hyx, 1r2n, 1r84, 4hwl, 1qkp, 3han, 3hap, 3utv, 3haq, 3utw, 3har, 1xji, 3utx, 3has, 3uty]
WAYSXLDIVAKYIFAFXLL	WL18	INIALAGLSILLFVFMTRG	IG18	6	0	[3vvk, 3qbi]
WIWLALGTALMGLXXLYXL	WL18	IXTLXXAIAFTMXLSMLLG	IG18	0	1	[1kme, 1brr, 1s52, 1r2n, 1r84, 4hwl, 1qkp, 3han, 1bhb, 3hap, 3har, 1xji, 3has]
WAYSXLDIVAKYIFAFXLL	WL18	WXRYLTWALSTPMILLALG	WG18	6	2	[3vvk, 3qbl, 3qbg, 3qbi, 3qbk]
WAYSXLDIVAKYIFAFXLL	WL18	YINIALAGLSILLFVFMTR	YR18	6	0	[3vvk, 3qbl, 3qbg, 3qbi, 3qbk]
WLFSTIAFLXVLYXLLXSL	WL18	FXTLTALVAVXWTAYPIXW	FW18	4	5	[1vgo]
WFWYAISCACFIVVLYXLL	WL18	FXTLKLLTVVMWLGYPXXW	FW18	4	5	[3vvk, 3qbl, 3qbg, 3qbi, 3qbk]
WAYSXLDIVAKYIFAFXLL	WL18	FXTLKLLTVVMWLGYPXXW	FW18	6	5	[3vvk, 3qbl, 3qbg, 3qbi, 3qbk]
WAYSXLDVFAKYVFAFXLL	WL18	SLWVNVALAGIAILVFVXM	SM18	6	0	[1e12]
WAYSXLDIVAKYIFAFXLL	WL18	SLYINIALAGLSILLFVXM	SM18	6	0	[3vvk, 3qbl, 3abw, 3qbg, 3qbi, 3qbk]
WAYSXLDIVAKYIFAFXLL	WL18	VSTILVPVVSIASYTGLAS	VS18	6	1	[3vvk, 3qbl, 3abw, 3qbg, 3qbi, 3qbk]
WFWYAISCACFIVVLYXLL	WL18	TAITFDIAMCVTGLAAAXT	TT18	4	3	[3qbl, 3abw]
WLFSTIAFLXVLYXLLXSL	WL18	NTLTALVAVLWTAYXILWI	NI18	4	5	[1vgo]
WIWLALGTALMGLXXLYXL	WL18	PFYAITTLVPAIAFTMYLS	PS18	0	1	[1tn5]
WAYSXLDVFAKYVFAFXLL	WL18	SSSLWVNVALAGIAILVFV	SV18	6	0	[1e12]
WAYSXLDVFAKYVFAFXLL	WL18	SSLWVNVALAGIAILVFVY	SY18	6	0	[1e12]
WAYSXLDIVAKYIFAFXLL	WL18	RYLTWALSTPMILXXLXXL	RL18	6	2	[3vvk, 3qbl, 3qbg, 3qbi, 3qbk]
WIWLALGTALMGLXXLYXL	WL18	DTLLFMVLDVSAKVGFGXI	DI18	0	6	[2wjk]
WIWLALGTALMGLXXLYXL	WL18	VPLNIETLLFMVLDVSAKV	VV18	0	6	[1r2n, 1r84]
WIWLALGTALMGLXXLYXL	WL18	PLNIETLLFMVLDVSAKVG	PG18	0	6	[1r2n, 1r84, 3utv]
WAYSXLDVFAKYVFAFXLL	WL18	GATLMIPLVSISSYLGLLS	GS18	6	1	[1e12]
IWLALGTALMGLGXLYFLV	IV18	ALGTALMGLGXLYFLVKGM	AM18	0	0	[1brx, 1s8l, 1at9, 1fbk, 1r2n, 1r84, 1ucq, 4hyx, 1f4z, 1pxs, 1pxr, 1qko, 1s53, 1o0a, 1p8h, 3han, 3hao, 1kg8, 3hap, 3haq, 2wjk, 3har, 4md2, 2wjl, 3has, 4md1, 1c3w, 1q5j, 1bm1, 1q5i, 2ntu, 1kme, 1f50, 2ntw, 1py6, 4ov0, 2i20, 1vjm, 1tn5, 3mbv, 1x0k, 1tn0, 3utw, 3utx, 1xji, 3uty, 4fpd]
IVITLNTVVMLAGFAGAMV	IV18	VPRYIDWILTTPLIVYFLG	VG18	3	2	[1jgj]
IWLALGTALMGLGXLYFLV	IV18	GTXLMGLGXLYFLVKGMGV	GV18	0	0	[1vjm, 1tn5, 1bm1, 1q5i, 1s53, 1tn0, 2i20]
IWLALGTALMGLGXLYFLV	IV18	KKFYAIXTLVPAIAFTMYL	KL18	0	1	[2ntu, 1s54, 1s53, 1bhb]
IWLALGTALMGLGXLYFLV	IV18	TLXXAIAFTMXLSMXLGYG	TG18	0	1	[1at9, 1kme, 1brr, 1s52, 1r2n, 1r84, 4hwl, 1qkp, 3han, 3hap, 3har, 3utx, 1xji, 3has, 3uty]
IVITLNTVVMLAGFAGAMV	IV18	FXPRYIDWILTTPLIVYFL	FL18	3	2	[3qdc, 3qap, 1jgj]
IWLALGTALMGLGXLYFLV	IV18	FMVLDVXAKVGFGLILLRS	FS18	0	6	[1brx, 1c3w, 1at9, 1bm1, 1q5i, 2ntu, 1kme, 1pxs, 2i20, 1pxr, 1vjm, 1tn5, 1qko, 1s54, 1s53, 1x0k, 3hao, 1tn0]
IWLALGTALMGLGXLYFLV	IV18	KFYAIXTLVXXIAFTXXLS	KS18	0	1	[1c3w, 1q5i, 2ntu, 1kme, 2ntw, 1s51, 1py6, 1f4z, 2i20, 1pxs, 1pxr, 1vjm, 1qko, 1s54, 1s53, 1x0k, 3hao, 1bhb, 3haq, 1tn0, 2wjk, 2wjl]
IWLALGTALMGLGXLYFLV	IV18	AIXTLXXXIAFTXXLSMLL	AL18	0	1	[1s8l, 1at9, 1s8j, 1r2n, 1r84, 1pxs, 1ap9, 1pxr, 4hwl, 1s54, 1s53, 1o0a, 3han, 3hao, 1kg9, 1bhb, 1kg8, 3hap, 3haq, 2wjk, 3har, 2wjl, 3has, 1q5j, 1q5i, 1f50, 3nsb, 1tn5, 1tn0, 4fpd, 1brx, 1brr, 1fbk, 1ucq, 4hyx, 1f4z, 3vi0, 1qkp, 1qko, 1p8h, 4md2, 4md1, 3ns0, 1c3w, 1bm1, 2ntu, 1kme, 2ntw, 1s52, 1s51, 1py6, 4ov0, 2i20, 1vjm, 3mbv, 1x0k, 1xji]
IVITLNTVVMLAGFAGAMV	IV18	FGMGAVAFXGLVYYLVGPM	FM18	3	4	[3qdc, 3qap, 1jgj]
IWLALGTALMGLGXLYFLV	IV18	FYAIXTLXXXIAFTXXLXM	FM18	0	1	[1brx, 1s8l, 1s8j, 1r2n, 1r84, 4hyx, 1f4z, 1pxs, 1pxr, 1qkp, 1qko, 1s54, 1s53, 1o0a, 3han, 3hao, 1bhb, 1kg8, 3hap, 3haq, 2wjk, 3har, 2wjl, 3has, 1c3w, 1bm1, 1q5i, 2ntu, 1kme, 2ntw, 1s51, 1py6, 4ov0, 2i20, 1vjm, 1tn5, 1x0k, 1tn0, 1xji, 4fpd]
IVITLNTVVMLAGFAGAMV	IV18	YIDWILTTPLIVYFLGLLA	YA18	3	2	[3qdc]
IWLALGTALMGLGXLYFLV	IV18	YAIXTLXXXIAFTXXLSML	YL18	0	1	[1s8l, 1at9, 1s8j, 1r2n, 1r84, 1pxs, 1pxr, 4hwl, 1s54, 1s53, 1o0a, 3han, 3hao, 1bhb, 1kg8, 3hap, 3haq, 2wjk, 3har, 2wjl, 3has, 1q5j, 1q5i, 1f50, 1tn5, 1tn0, 4fpd, 1brx, 1fbk, 1ucq, 4hyx, 1f4z, 1qkp, 1qko, 1p8h, 4md2, 4md1, 1c3w, 1bm1, 2ntu, 1kme, 2ntw, 1s52, 1s51, 1py6, 4ov0, 2i20, 1vjm, 3mbv, 1x0k, 1xji]
IVITLNTVVMLAGFAGAMV	IV18	ALFGMGAVXFXGLVYYLVG	AG18	3	4	[3qdc, 3qap, 1jgj]
IVITLNTVVMLAGFAGAMV	IV18	APRYIXWILTTPLIVYFLG	AG18	3	2	[3qdc, 3qap]
IWLALGTALMGLGXLYFLV	IV18	VPAIAFTMXLSMLLGYGLT	VT18	0	1	[4hwl, 1at9, 1s52]
IWLALGTALMGLGXLYFLV	IV18	TTLXPAIAFTMXLSMLLGY	TY18	0	1	[1at9, 1kme, 1brr, 1s52, 1r2n, 1r84, 4hwl, 1qkp, 3han, 3hap, 3har, 1xji, 3has]
IWLALGTALMGLGXLYFLV	IV18	IXTLXXAIAFTMXLSMLLG	IG18	0	1	[1brx, 1at9, 1bm1, 1kme, 1brr, 1s52, 1r2n, 1r84, 4hwl, 1qkp, 3han, 1bhb, 3hap, 3har, 1xji, 3has]
IWLALGTALMGLGXLYFLV	IV18	NIETLLFMVLDVSAKVGFG	NG18	0	6	[1brr, 1s52, 1r2n, 1r84, 4hyx, 4hwl, 1qkp, 3han, 3hap, 3utv, 3haq, 3utw, 3har, 3utx, 1xji, 3has, 3uty]
IVITLNTVVMLAGFAGAMV	IV18	PRYIXWILTTPLIVYFLGL	PL18	3	2	[3qdc, 3qap, 1jgj]
IVITLNTVVMLAGFAGAMV	IV18	LFGMGAVAFXGLVYYLVGP	LP18	3	4	[3qdc, 3qap, 1jgj]
IVITLNTVVMLAGFAGAMV	IV18	GMGAVAFXGLVYYLVGPMT	GT18	3	4	[3qdc, 3qap, 1jgj]
IWLALGTALMGLGXLYFLV	IV18	PFYAITTLVPAIAFTMYLS	PS18	0	1	[1tn5]
IWLALGTALMGLGXLYFLV	IV18	MVLDVSAKVGFGLILLRSR	MR18	0	6	[1brx]
IWLALGTALMGLGXLYFLV	IV18	DTLLFMVLDVSAKVGFGXI	DI18	0	6	[2wjk]
IWLALGTALMGLGXLYFLV	IV18	QTLLFMVLDVSAKVGFGLI	QI18	0	6	[1f50, 1f4z]
IWLALGTALMGLGXLYFLV	IV18	VPLNIETLLFMVLDVSAKV	VV18	0	6	[1r2n, 1r84]
IWLALGTALMGLGXLYFLV	IV18	PLNIETLLFMVLDVSAKVG	PG18	0	6	[1r2n, 1r84, 3utv]
IVITLNTVVMLAGFAGAMV	IV18	RYXXWILTTPLIVXXLXXL	RL18	3	2	[3qdc, 1jgj]
IVITLNTVVMLAGFAGAMV	IV18	RYALFGMGAVAFXGLVYYL	RL18	3	4	[3qdc, 3qap, 1jgj]
WLALGTALMGLGXLYFLVK	WK18	ALGTALMGLGXLYFLVKGM	AM18	0	0	[1s8l, 1at9, 1e0p, 1r2n, 1r84, 1pxs, 1jv7, 1jv6, 1pxr, 1s53, 1o0a, 3han, 3hao, 1kg8, 3hap, 3haq, 2wjk, 3har, 2wjl, 3has, 1q5j, 1q5i, 1f50, 1tn5, 1tn0, 3utw, 3utx, 3uty, 4fpd, 1brx, 1fbk, 1ucq, 4hyx, 1f4z, 1qko, 1p8h, 4md2, 4md1, 1c3w, 1bm1, 2ntu, 1kme, 2ntw, 1py6, 4ov0, 2i20, 1vjm, 3mbv, 1x0i, 1x0k, 1xji]
WLALGTALMGLGXLYFLVK	WK18	KKFYAIXTLVPAIAFTMYL	KL18	0	1	[2ntu, 1s54, 1s53, 1bhb]
WLALGTALMGLGXLYFLVK	WK18	GTXLMGLGXLYFLVKGMGV	GV18	0	0	[1vjm, 1tn5, 1bm1, 1q5i, 1s53, 1tn0, 2i20]
WLALGTALMGLGXLYFLVK	WK18	TLXXAIAFTMXLSMXLGYG	TG18	0	1	[1at9, 1kme, 1brr, 1s52, 1r2n, 1r84, 4hwl, 1qkp, 3han, 3hap, 3har, 3utx, 1xji, 3has, 3uty]
WLALGTALMGLGXLYFLVK	WK18	FMVLDVXAKVGFGLILLRS	FS18	0	6	[1brx, 1c3w, 1at9, 1bm1, 1e0p, 1q5i, 2ntu, 1kme, 1pxs, 2i20, 1pxr, 1vjm, 1tn5, 1qko, 1s54, 1s53, 1x0k, 3hao, 1tn0]
WLALGTALMGLGXLYFLVK	WK18	KFYAIXTLVXXIAFTXXLS	KS18	0	1	[1c3w, 1e0p, 1q5i, 2ntu, 1kme, 2ntw, 1s51, 1py6, 1f4z, 2i20, 1pxs, 1pxr, 1vjm, 1qko, 1s54, 1s53, 1x0i, 1x0k, 3hao, 1bhb, 3haq, 1tn0, 2wjk, 2wjl]
WLALGTALMGLGXLYFLVK	WK18	AIXTLXXXIAFTXXLSMLL	AL18	0	1	[1s8l, 1at9, 1e0p, 1s8j, 1r2n, 1r84, 1pxs, 1ap9, 1pxr, 4hwl, 1s54, 1s53, 1o0a, 3han, 3hao, 1kg9, 1bhb, 1kg8, 3hap, 3haq, 2wjk, 3har, 2wjl, 3has, 1q5j, 1q5i, 1f50, 3nsb, 1tn5, 1tn0, 4fpd, 1brx, 1brr, 1fbk, 1ucq, 4hyx, 1f4z, 3vi0, 1qkp, 1qko, 1p8h, 4md2, 4md1, 3ns0, 1c3w, 1bm1, 2ntu, 1kme, 2ntw, 1s52, 1s51, 1py6, 4ov0, 2i20, 1vjm, 3mbv, 1x0k, 1xji]
WLALGTALMGLGXLYFLVK	WK18	FYAIXTLXXXIAFTXXLXM	FM18	0	1	[1brx, 1s8l, 1e0p, 1s8j, 1r2n, 1r84, 4hyx, 1f4z, 1pxs, 1jv7, 1pxr, 1jv6, 1qkp, 1qko, 1s54, 1s53, 1o0a, 3han, 3hao, 1bhb, 1kg8, 3hap, 3haq, 2wjk, 3har, 2wjl, 3has, 1c3w, 1bm1, 1q5i, 2ntu, 1kme, 2ntw, 1s51, 1py6, 4ov0, 2i20, 1vjm, 1tn5, 1x0i, 1x0k, 1tn0, 1xji, 4fpd]
WLALGTALMGLGXLYFLVK	WK18	YAIXTLXXXIAFTXXLSML	YL18	0	1	[1s8l, 1at9, 1e0p, 1s8j, 1r2n, 1r84, 1pxs, 1jv7, 1jv6, 1pxr, 4hwl, 1s54, 1s53, 1o0a, 3han, 3hao, 1bhb, 1kg8, 3hap, 3haq, 2wjk, 3har, 2wjl, 3has, 1q5j, 1q5i, 1f50, 1tn5, 1tn0, 4fpd, 1brx, 1fbk, 1ucq, 4hyx, 1f4z, 1qkp, 1qko, 1p8h, 4md2, 4md1, 1c3w, 1bm1, 2ntu, 1kme, 2ntw, 1s52, 1s51, 1py6, 4ov0, 2i20, 1vjm, 3mbv, 1x0i, 1x0k, 1xji]
WLALGTALMGLGXLYFLVK	WK18	VPAIAFTMXLSMLLGYGLT	VT18	0	1	[4hwl, 1at9, 1s52]
WLALGTALMGLGXLYFLVK	WK18	TTLXPAIAFTMXLSMLLGY	TY18	0	1	[1at9, 1kme, 1brr, 1s52, 1r2n, 1r84, 4hwl, 1qkp, 3han, 3hap, 3har, 1xji, 3has]
WLALGTALMGLGXLYFLVK	WK18	NIETLLFMVLDVSAKVGFG	NG18	0	6	[1brr, 1s52, 1r2n, 1r84, 4hyx, 4hwl, 1qkp, 3han, 3hap, 3haq, 3utw, 3har, 3utx, 1xji, 3has, 3uty]
WLALGTALMGLGXLYFLVK	WK18	IXTLXXAIAFTMXLSMLLG	IG18	0	1	[1brx, 1at9, 1bm1, 1kme, 1brr, 1s52, 1r2n, 1r84, 4hwl, 1qkp, 3han, 1bhb, 3hap, 3har, 1xji, 3has]
WLALGTALMGLGXLYFLVK	WK18	PFYAITTLVPAIAFTMYLS	PS18	0	1	[1tn5]
WLALGTALMGLGXLYFLVK	WK18	MVLDVSAKVGFGLILLRSR	MR18	0	6	[1brx]
WLALGTALMGLGXLYFLVK	WK18	DTLLFMVLDVSAKVGFGXI	DI18	0	6	[2wjk]
WLALGTALMGLGXLYFLVK	WK18	QTLLFMVLDVSAKVGFGLI	QI18	0	6	[1f50, 1f4z]
WLALGTALMGLGXLYFLVK	WK18	PLNIETLLFMVLDVSAKVG	PG18	0	6	[1r2n, 1r84]
WLALGTALMGLGXLYFLVK	WK18	VPLNIETLLFMVLDVSAKV	VV18	0	6	[1r2n, 1r84]
ALGTALMGLGXLYFLVKGM	AM18	KKFYAIXTLVPAIAFTMYL	KL18	0	1	[2ntu, 1s54, 1s53]
ALGTALMGLGXLYFLVKGM	AM18	GTXLMGLGXLYFLVKGMGV	GV18	0	0	[1vjm, 1tn5, 1bm1, 1q5i, 1s53, 1tn0, 2i20]
ALGTALMGLGXLYFLVKGM	AM18	TLXXAIAFTMXLSMXLGYG	TG18	0	1	[1at9, 1kme, 3han, 1r2n, 1r84, 3hap, 3har, 3utx, 1xji, 3has, 3uty]
ALGTALMGLGXLYFLVKGM	AM18	FMVLDVXAKVGFGLILLRS	FS18	0	6	[1brx, 1c3w, 1at9, 1bm1, 1e0p, 1q5i, 2ntu, 1kme, 1pxs, 2i20, 1pxr, 1vjm, 1tn5, 1qko, 1s54, 1s53, 1x0k, 3hao, 1tn0]
ALGTALMGLGXLYFLVKGM	AM18	KFYAIXTLVXXIAFTXXLS	KS18	0	1	[1c3w, 1e0p, 1q5i, 2ntu, 1kme, 2ntw, 1s51, 1py6, 1f4z, 2i20, 1pxs, 1pxr, 1vjm, 1qko, 1s54, 1s53, 1x0i, 1x0k, 3hao, 3haq, 1tn0, 2wjk, 2wjl]
ALGTALMGLGXLYFLVKGM	AM18	AIXTLXXXIAFTXXLSMLL	AL18	0	1	[1brx, 1s8l, 1at9, 1e0p, 1fbk, 1r2n, 1r84, 1ucq, 4hyx, 1f4z, 1pxs, 1pxr, 1qko, 1brd, 1s54, 1s53, 1o0a, 1p8h, 3han, 3hao, 1kg8, 3hap, 3haq, 2wjk, 3har, 4md2, 2wjl, 3has, 4md1, 1c3w, 1q5j, 1bm1, 1q5i, 2ntu, 1kme, 1f50, 2ntw, 1s51, 1py6, 4ov0, 2i20, 1vjm, 1tn5, 3mbv, 1x0k, 1tn0, 1xji, 4fpd]
ALGTALMGLGXLYFLVKGM	AM18	FYAIXTLXXXIAFTXXLXM	FM18	0	1	[1brx, 1s8l, 1e0p, 1r2n, 1r84, 4hyx, 1f4z, 1pxs, 1jv7, 1pxr, 1jv6, 1qko, 1s54, 1s53, 1o0a, 3han, 3hao, 1kg8, 3hap, 3haq, 1bha, 2wjk, 3har, 2wjl, 3has, 1c3w, 1bm1, 1q5i, 2ntu, 1kme, 2ntw, 1s51, 1py6, 4ov0, 2i20, 1vjm, 1tn5, 1x0i, 1x0k, 1tn0, 1xji, 4fpd]
ALGTALMGLGXLYFLVKGM	AM18	YAIXTLXXXIAFTXXLSML	YL18	0	1	[1s8l, 1at9, 1e0p, 1r2n, 1r84, 1pxs, 1jv7, 1jv6, 1pxr, 1s54, 1s53, 1o0a, 3han, 3hao, 1kg8, 3hap, 3haq, 1bha, 2wjk, 3har, 2wjl, 3has, 1q5j, 1q5i, 1f50, 1tn5, 1tn0, 4fpd, 1brx, 1fbk, 1ucq, 4hyx, 1f4z, 1qko, 1p8h, 4md2, 4md1, 1c3w, 1bm1, 2ntu, 1kme, 2ntw, 1s51, 1py6, 4ov0, 2i20, 1vjm, 3mbv, 1x0i, 1x0k, 1xji]
ALGTALMGLGXLYFLVKGM	AM18	TTLXPAIAFTMXLSMLLGY	TY18	0	1	[1at9, 1kme, 1r2n, 1r84, 3han, 3hap, 3har, 1xji, 3has]
ALGTALMGLGXLYFLVKGM	AM18	VPAIAFTMXLSMLLGYGLT	VT18	0	1	[1at9]
ALGTALMGLGXLYFLVKGM	AM18	IXTLXXAIAFTMXLSMLLG	IG18	0	1	[1brx, 1at9, 1bm1, 1kme, 1r2n, 1r84, 3han, 3hap, 3har, 1xji, 3has]
ALGTALMGLGXLYFLVKGM	AM18	NIETLLFMVLDVSAKVGFG	NG18	0	6	[1r2n, 1r84, 3han, 4hyx, 3hap, 3haq, 3utw, 3har, 3utx, 1xji, 3has, 3uty]
ALGTALMGLGXLYFLVKGM	AM18	PFYAITTLVPAIAFTMYLS	PS18	0	1	[1tn5]
ALGTALMGLGXLYFLVKGM	AM18	MVLDVSAKVGFGLILLRSR	MR18	0	6	[1brx]
ALGTALMGLGXLYFLVKGM	AM18	DTLLFMVLDVSAKVGFGXI	DI18	0	6	[2wjk]
ALGTALMGLGXLYFLVKGM	AM18	QTLLFMVLDVSAKVGFGLI	QI18	0	6	[1f50, 1f4z]
ALGTALMGLGXLYFLVKGM	AM18	EWIWLALGTALMGLGXLYF	EF18	0	0	[1r2n, 1r84]
ALGTALMGLGXLYFLVKGM	AM18	VPLNIETLLFMVLDVSAKV	VV18	0	6	[1r2n, 1r84]
ALGTALMGLGXLYFLVKGM	AM18	PLNIETLLFMVLDVSAKVG	PG18	0	6	[1r2n, 1r84]
GTXLMGLGXLYFLVKGMGV	GV18	KKFYAIXTLVPAIAFTMYL	KL18	0	1	[1s54, 1s53]
GTXLAXVGADGIMIGTXLV	GV18	KKFYAIXTLVPAIAFTMYL	KL18	3	1	[2ntu, 1s54]
GTXLAXVGADGIMIGTXLV	GV18	IXAXXGADGIMIGTGLXGA	IA18	3	3	[1e0p, 4hyx, 1r2n, 1r84, 1f4z, 1pxs, 1pxr, 4hwl, 1qkp, 1qko, 1s54, 1s53, 1o0a, 3han, 3hao, 3haq, 2wjk, 3har, 2wjl, 3has, 1c3w, 1q5i, 2ntu, 1kme, 2ntw, 1s52, 1s51, 1py6, 2i20, 1vjm, 1tn5, 1x0k, 3utv, 1tn0, 3utw, 1xji, 3utx, 3uty]
GTXLMGLGXLYFLVKGMGV	GV18	WARYAXWLFTTXLLXLXLA	WA18	0	2	[1vjm, 1tn5, 1q5i, 1s53, 1tn0]
GTXLAXVGADGIMIGTXLV	GV18	WARYAXWLFTTXLLXLXLA	WA18	3	2	[1s8l, 1e0p, 1s8j, 4hyx, 1r2n, 1r84, 1f4z, 1pxs, 1pxr, 4hwl, 1qkp, 1qko, 1s54, 1s53, 1o0a, 3han, 3hap, 3haq, 2wjk, 3har, 2wjl, 3has, 1c3w, 1q5i, 2ntu, 1kme, 2ntw, 1s52, 1s51, 1py6, 2i20, 1vjm, 1tn5, 1x0k, 3utv, 1tn0, 3utw, 1xji, 3utx, 3uty]
GTXLAXVGADGIMIGTXLV	GV18	TLXXAIAFTMXLSMXLGYG	TG18	3	1	[4hwl, 1qkp, 1kme, 1s52, 1r2n, 1r84, 3har, 1xji, 3utx, 3has]
GTXLAXVGADGIMIGTXLV	GV18	TILAXVGADGIMIGTGLXG	TG18	3	3	[1s8l, 1e0p, 1s8j, 4hyx, 1r2n, 1r84, 1f4z, 1pxs, 1pxr, 4hwl, 1qkp, 1qko, 1s54, 1s53, 1o0a, 3han, 3hao, 3haq, 2wjk, 3har, 2wjl, 3has, 1c3w, 1q5i, 2ntu, 1kme, 2ntw, 1s52, 1s51, 1py6, 2i20, 1vjm, 1tn5, 1x0k, 3utv, 1tn0, 3utw, 1xji, 3utx, 3uty]
GTXLAXVGADGIMIGTXLV	GV18	WAISTAAMLYXLYVXFFGF	WF18	3	4	[1s8l, 1e0p, 1s8j, 4hyx, 1r2n, 1r84, 1f4z, 1pxs, 1pxr, 4hwl, 1qkp, 1qko, 1s54, 1s53, 3han, 3hao, 3hap, 3haq, 3har, 2wjl, 3has, 1c3w, 1q5i, 2ntu, 1kme, 1s52, 1s51, 1py6, 2i20, 1vjm, 1tn5, 1x0k, 3utv, 1tn0, 3utw, 1xji, 3utx, 3uty]
GTXLAXVGADGIMIGTXLV	GV18	AISTAAMLYXLYVXFFGFT	AT18	3	4	[1s8l, 1e0p, 1s8j, 4hyx, 1r2n, 1r84, 1pxs, 1pxr, 4hwl, 1qkp, 1qko, 1s54, 1s53, 3han, 3hao, 3hap, 3haq, 3har, 3has, 1q5i, 1kme, 1s52, 1s51, 1py6, 1vjm, 1tn5, 1x0k, 3utv, 1tn0, 3utw, 1xji, 3utx, 3uty]
GTXLAXVGADGIMIGTXLV	GV18	ALVGADGIMIGTGLVGALT	AT18	3	3	[4hwl, 1q5i, 1s52, 1x0k, 1tn0, 1pxr, 3har, 3utx]
GTXLMGLGXLYFLVKGMGV	GV18	FMVLDVXAKVGFGLILLRS	FS18	0	6	[1vjm, 1bm1, 1tn5, 1q5i, 1s54, 1s53, 1tn0, 2i20]
GTXLMGLGXLYFLVKGMGV	GV18	ARYAXWLFTTPLLXXXLXL	AL18	0	2	[1vjm, 1bm1, 1tn5, 1q5i, 1s53, 1tn0]
GTXLAXVGADGIMIGTXLV	GV18	AIXTLXXXIAFTXXLSMLL	AL18	3	1	[1s8l, 1e0p, 1s8j, 4hyx, 1r2n, 1r84, 1f4z, 4hwl, 1qkp, 1qko, 1s54, 1o0a, 3hao, 3haq, 2wjk, 3har, 2wjl, 3has, 1c3w, 1q5i, 2ntu, 1kme, 2ntw, 1s52, 1s51, 1py6, 2i20, 1vjm, 1tn5, 1x0k, 1xji]
GTXLAXVGADGIMIGTXLV	GV18	ARYXXWLFTTPLLXXXLXL	AL18	3	2	[3hao]
GTXLMGLGXLYFLVKGMGV	GV18	AIXTLXXXIAFTXXLSMLL	AL18	0	1	[1vjm, 1bm1, 1tn5, 1q5i, 1s54, 1s53, 2i20, 1tn0]
GTXLAXVGADGIMIGTXLV	GV18	ARYAXWLFTTPLLXXXLXL	AL18	3	2	[1s8l, 1e0p, 1s8j, 4hyx, 1r2n, 1r84, 1f4z, 1pxs, 1pxr, 1qkp, 1qko, 1s54, 1s53, 3han, 3hap, 3haq, 2wjk, 3har, 2wjl, 3has, 1c3w, 1q5i, 2ntu, 1kme, 2ntw, 1s52, 1s51, 1py6, 2i20, 1vjm, 1tn5, 1x0k, 3utv, 1tn0, 3utw, 1xji, 3utx, 3uty]
GTXLMGLGXLYFLVKGMGV	GV18	KFYAIXTLVXXIAFTXXLS	KS18	0	1	[1vjm, 1q5i, 1s54, 1s53, 2i20, 1tn0]
GTXLAXVGADGIMIGTXLV	GV18	KFYAIXTLVXXIAFTXXLS	KS18	3	1	[1c3w, 1e0p, 1q5i, 2ntu, 1kme, 2ntw, 1s51, 1py6, 1f4z, 2i20, 1vjm, 1qko, 1s54, 1x0k, 3hao, 3haq, 2wjk, 2wjl]
GTXLAXVGADGIMIGTXLV	GV18	FVWWAISTAAMLYXLYVXF	FF18	3	4	[1e0p, 4hyx, 1r2n, 1r84, 1f4z, 1pxs, 1pxr, 4hwl, 1qkp, 1qko, 1s54, 1s53, 1o0a, 3han, 3hao, 3hap, 3haq, 2wjk, 3har, 2wjl, 3has, 1c3w, 1q5i, 2ntu, 1kme, 2ntw, 1s52, 1s51, 1py6, 2i20, 1vjm, 1tn5, 1x0k, 3utv, 1tn0, 3utw, 1xji, 3utx, 3uty]
GTXLAXVGADGIMIGTXLV	GV18	FYAIXTLXXXIAFTXXLXM	FM18	3	1	[1s8l, 1e0p, 1s8j, 4hyx, 1r2n, 1r84, 1f4z, 1qkp, 1qko, 1s54, 1o0a, 3hao, 3haq, 2wjk, 3har, 2wjl, 3has, 1c3w, 1q5i, 2ntu, 1kme, 2ntw, 1s51, 1py6, 2i20, 1vjm, 1tn5, 1x0k, 1xji]
GTXLMGLGXLYFLVKGMGV	GV18	FYAIXTLXXXIAFTXXLXM	FM18	0	1	[1vjm, 1bm1, 1tn5, 1q5i, 1s54, 1s53, 1tn0, 2i20]
GTXLAXVGADGIMIGTXLV	GV18	VWWAISTAAMLYXLYVXFF	VF18	3	4	[1e0p, 4hyx, 1r2n, 1r84, 1f4z, 1pxs, 1pxr, 4hwl, 1qkp, 1qko, 1s54, 1s53, 1o0a, 3han, 3hao, 3hap, 3haq, 3har, 2wjk, 3has, 2wjl, 1c3w, 1q5i, 2ntu, 1kme, 2ntw, 1s52, 1s51, 1py6, 2i20, 1vjm, 1tn5, 1x0k, 3utv, 1tn0, 3utw, 1xji, 3utx, 3uty]
GTXLAXVGADGIMIGTXLV	GV18	YXARYADWLFTTPLXXLXL	YL18	3	2	[1q5i, 1kme, 1s52, 1r2n, 1r84, 1pxs, 1pxr, 4hwl, 1qkp, 1tn5, 3han, 1x0k, 3hap, 3utv, 1tn0, 3har, 1xji, 3utx, 3has, 3uty]
GTXLMGLGXLYFLVKGMGV	GV18	YXARYADWLFTTPLXXLXL	YL18	0	2	[1tn5, 1q5i, 1tn0]
GTXLMGLGXLYFLVKGMGV	GV18	YAIXTLXXXIAFTXXLSML	YL18	0	1	[1vjm, 1bm1, 1tn5, 1q5i, 1s54, 1s53, 1tn0, 2i20]
GTXLAXVGADGIMIGTXLV	GV18	YAIXTLXXXIAFTXXLSML	YL18	3	1	[1s8l, 1e0p, 1s8j, 4hyx, 1r2n, 1r84, 1f4z, 4hwl, 1qkp, 1qko, 1s54, 1o0a, 3hao, 3haq, 2wjk, 3har, 2wjl, 3has, 1c3w, 1q5i, 2ntu, 1kme, 2ntw, 1s52, 1s51, 1py6, 2i20, 1vjm, 1tn5, 1x0k, 1xji]
GTXLAXVGADGIMIGTXLV	GV18	VPAIAFTMXLSMLLGYGLT	VT18	3	1	[4hwl, 1s52]
GTXLAXVGADGIMIGTXLV	GV18	TTLXPAIAFTMXLSMLLGY	TY18	3	1	[4hwl, 1qkp, 1kme, 1s52, 1r2n, 1r84, 3har, 1xji, 3has]
GTXLAXVGADGIMIGTXLV	GV18	IXTLXXAIAFTMXLSMLLG	IG18	3	1	[4hwl, 1qkp, 1kme, 1s52, 1r2n, 1r84, 3har, 1xji, 3has]
GTXLMGLGXLYFLVKGMGV	GV18	IXTLXXAIAFTMXLSMLLG	IG18	0	1	[1bm1]
GTXLAXVGADGIMIGTXLV	GV18	WWAISTAAMLYXLYVXFFG	WG18	3	4	[1s8l, 1e0p, 1s8j, 4hyx, 1r2n, 1r84, 1f4z, 1pxs, 1pxr, 4hwl, 1qkp, 1qko, 1s54, 1s53, 1o0a, 3han, 3hao, 3hap, 3haq, 2wjk, 3har, 2wjl, 3has, 1c3w, 1q5i, 2ntu, 1kme, 2ntw, 1s52, 1s51, 1py6, 2i20, 1vjm, 1tn5, 1x0k, 3utv, 1tn0, 3utw, 1xji, 3utx, 3uty]
GTXLAXVGADGIMIGTXLV	GV18	DQGTILAXVGADGIMIGTG	DG18	3	3	[1s8l, 1s8j, 1q5i, 1kme, 4hyx, 1r2n, 1r84, 1qkp, 1s54, 1s53, 3han, 3utv, 3haq, 1tn0, 3utw, 1xji, 3has, 3uty]
GTXLMGLGXLYFLVKGMGV	GV18	PFYAITTLVPAIAFTMYLS	PS18	0	1	[1tn5]
GTXLAXVGADGIMIGTXLV	GV18	ISTAAMLYILYVLFFGFTS	IS18	3	4	[1qkp, 1s52, 3utv]
GTXLAXVGADGIMIGTXLV	GV18	QGTXLAXVGADGIMIGTXL	QL18	3	3	[1s8l, 1s8j, 1q5i, 1kme, 4hyx, 1r2n, 1r84, 1qkp, 1s54, 1s53, 3han, 3utv, 3haq, 1tn0, 3utw, 1xji, 3has, 3uty]
GTXLAXVGADGIMIGTXLV	GV18	RYAXWLXTTPLXXXXLXLL	RL18	3	2	[1c3w, 1s8l, 1e0p, 1q5i, 2ntu, 1kme, 1pxs, 2i20, 1pxr, 1vjm, 1qkp, 1tn5, 1qko, 1s54, 1s53, 1x0k, 1tn0, 2wjl, 3has]
GTXLMGLGXLYFLVKGMGV	GV18	RYAXWLXTTPLXXXXLXLL	RL18	0	2	[1vjm, 1bm1, 1tn5, 1q5i, 1s53, 1tn0]
GTXLAXVGADGIMIGTXLV	GV18	RXVWWAISTAAMLYXLXXL	RL18	3	4	[1e0p, 1r2n, 1r84, 1f4z, 1pxs, 1pxr, 4hwl, 1qko, 1s54, 1s53, 1o0a, 3hao, 2wjk, 3har, 2wjl, 1c3w, 1q5i, 2ntu, 1kme, 2ntw, 1s52, 1s51, 1py6, 2i20, 1vjm, 1tn5, 1x0k, 1tn0, 3utx, 3uty]
VTVVLWSAYXVVWLIGSEG	VG18	KXLRNVTVVLWSAYXVXWL	KL18	5	5	[1s52, 1r84, 1r2n, 1pxr, 4hwl, 3han, 3utv, 3hap, 1tn0, 3utx, 1xji, 3har, 3uty, 3has]
VGISGIAAVAYXVMALGVG	VG18	WLGAIGMLVGTLAFAWAGR	WR18	1	0	[3qap, 3qdc, 2ksy, 1jgj]
VGISGIAAVAYXVMALGVG	VG18	IVYLDLVTKVGFGFIALDA	IA18	1	6	[3qap, 3qdc, 1jgj]
VPRYIDWILTTPLIVYFLG	VG18	IVYLDLVTKVGFGFIALDA	IA18	2	6	[1jgj]
VPRYIDWILTTPLIVYFLG	VG18	TLVGISGIAAVAYXVMALG	TG18	2	1	[2ksy, 1jgj]
VTVVLWSAYXVVWLIGSEG	VG18	WAISTAAMLYXLYVXFFGF	WF18	5	4	[1s52, 1r84, 1r2n, 1pxr, 4hwl, 3han, 3utv, 3hap, 1tn0, 3har, 3utx, 1xji, 3uty, 3has]
VGISGIAAVAYXVMALGVG	VG18	TXLFWLGAIGMLVGTLAFA	TA18	1	0	[3qap, 3qdc, 2ksy, 1jgj]
VTVVLWSAYXVVWLIGSEG	VG18	TVVLWSAYPVVWLIGSEGA	TA18	5	5	[1brr]
VVLWSAYXVVWLIGSEGAG	VG18	TVVLWSAYPVVWLIGSEGA	TA18	5	5	[2brd]
VTVVLWSAYXVVWLIGSEG	VG18	AISTAAMLYXLYVXFFGFT	AT18	5	4	[1s52, 1r84, 1r2n, 1pxr, 4hwl, 3han, 3utv, 3hap, 1tn0, 3utx, 1xji, 3har, 3uty, 3has]
VTVVLWSAYXVVWLIGSEG	VG18	ALVGADGIMIGTGLVGALT	AT18	5	3	[4hwl, 1brr, 1s52, 1tn0, 1pxr, 3utx, 3har]
VGISGIAAVAYXVMALGVG	VG18	FXPRYIDWILTTPLIVYFL	FL18	1	2	[3qap, 3qdc, 2ksy, 1jgj]
VGISGIAAVAYXVMALGVG	VG18	LFWLGAIGMLVGTLAXAWA	LA18	1	0	[3qap, 3qdc, 2ksy, 1jgj]
VGISGIAAVAYXVMALGVG	VG18	VALIVYLDLVTKVGFGFIA	VA18	1	6	[3qap, 3qdc, 2ksy, 1jgj]
VPRYIDWILTTPLIVYFLG	VG18	VALIVYLDLVTKVGFGFIA	VA18	2	6	[2ksy, 1jgj]
VTVVLWSAYXVVWLIGSEG	VG18	FMVLDVXAKVGFGLILLRS	FS18	5	6	[1q5i, 1tn0, 1pxr]
VGISGIAAVAYXVMALGVG	VG18	ALIVYLDLVTKVGFGFIAL	AL18	1	6	[3qap, 3qdc, 2ksy, 1jgj]
VPRYIDWILTTPLIVYFLG	VG18	ALIVYLDLVTKVGFGFIAL	AL18	2	6	[2ksy, 1jgj]
VTVVLWSAYXVVWLIGSEG	VG18	FVWWAISTAAMLYXLYVXF	FF18	5	4	[1brr, 1s52, 1r84, 1r2n, 1pxr, 1ap9, 4hwl, 3han, 3utv, 3hap, 1tn0, 3utx, 1xji, 3har, 3uty, 3has]
VPRYIDWILTTPLIVYFLG	VG18	YYVTLVGISGIAAVAYXVM	YM18	2	1	[2ksy, 1jgj]
VPRYIDWILTTPLIVYFLG	VG18	VTLVXISGIAAVAYXVMAL	VL18	2	1	[2ksy, 1jgj]
VPRYIDWILTTPLIVYFLG	VG18	VDVALIVYLDLVTKVGFGF	VF18	2	6	[2ksy, 1jgj]
VTVVLWSAYXVVWLIGSEG	VG18	VWWAISTAAMLYXLYVXFF	VF18	5	4	[1s52, 1r84, 1r2n, 1pxr, 4hwl, 3han, 3utv, 3hap, 1tn0, 3har, 3utx, 1xji, 3has, 3uty]
VGISGIAAVAYXVMALGVG	VG18	VDVALIVYLDLVTKVGFGF	VF18	1	6	[3qap, 3qdc, 2ksy, 1jgj]
VGISGIAAVAYXVMALGVG	VG18	APRYIXWILTTPLIVYFLG	AG18	1	2	[3qap, 3qdc]
VGISGIAAVAYXVMALGVG	VG18	YIDWILTTPLIVYFLGLLA	YA18	1	2	[3qdc]
VPRYIDWILTTPLIVYFLG	VG18	YVTLVGISGIAAVAYXXMA	YA18	2	1	[2ksy, 1jgj]
VTVVLWSAYXVVWLIGSEG	VG18	RNVTVVLWSAYXVVWLIGS	RS18	5	5	[1brr, 1s52, 1r84, 1r2n, 1pxr, 1ap9, 4hwl, 3han, 3utv, 3hap, 1tn0, 3utx, 1xji, 3har, 3uty, 3has]
VTVVLWSAYXVVWLIGSEG	VG18	NVTVVLWSAYXVVWLIGSE	NE18	5	5	[1brr, 1s52, 1r84, 1r2n, 1pxr, 1ap9, 4hwl, 3han, 3utv, 3hap, 1tn0, 3utx, 1xji, 3har, 3uty, 3has]
VTVVLWSAYXVVWLIGSEG	VG18	NIETLLFMVLDVSAKVGFG	NG18	5	6	[1brr, 1s52, 1r84, 1r2n, 4hwl, 3han, 3utv, 3hap, 3utx, 1xji, 3har, 3uty, 3has]
VTVVLWSAYXVVWLIGSEG	VG18	WWAISTAAMLYXLYVXFFG	WG18	5	4	[1s52, 1r84, 1r2n, 1pxr, 4hwl, 3han, 3utv, 3hap, 1tn0, 3utx, 1xji, 3har, 3uty, 3has]
VPRYIDWILTTPLIVYFLG	VG18	GISGIAAVAYXVMALGVGW	GW18	2	1	[2ksy, 1jgj]
VGISGIAAVAYXVMALGVG	VG18	PRYIXWILTTPLIVYFLGL	PL18	1	2	[3qap, 3qdc, 2ksy, 1jgj]
VGISGIAAVAYXVMALGVG	VG18	FWLGAIGMLVGTLAFAWAG	FG18	1	0	[3qap, 3qdc, 2ksy, 1jgj]
VTVVLWSAYXVVWLIGSEG	VG18	FKXLRNVTVVLWSAYXXXW	FW18	5	5	[4hwl, 1s52, 1tn0, 1pxr, 3utx, 3har, 3uty, 3has]
VPRYIDWILTTPLIVYFLG	VG18	EFGIVITLNTVVMLAGFAG	EG18	2	3	[2ksy, 1jgj]
VPRYIDWILTTPLIVYFLG	VG18	REFGIVITLNTVVMLAGFA	RA18	2	3	[2ksy, 1jgj]
VPRYIDWILTTPLIVYFLG	VG18	LIVYLDLVTKVGFGFIALD	LD18	2	6	[2ksy, 1jgj]
VGISGIAAVAYXVMALGVG	VG18	LIVYLDLVTKVGFGFIALD	LD18	1	6	[3qap, 3qdc, 2ksy, 1jgj]
VTVVLWSAYXVVWLIGSEG	VG18	DQGTILAXVGADGIMIGTG	DG18	5	3	[1r84, 1r2n, 3han, 3utv, 1tn0, 1xji, 3uty, 3has]
VPRYIDWILTTPLIVYFLG	VG18	FGIVITLNTVVMLAGFAGA	FA18	2	3	[2ksy, 1jgj]
VPRYIDWILTTPLIVYFLG	VG18	GIVITLNTVVMLAGFAGAM	GM18	2	3	[2ksy, 1jgj]
VPRYIDWILTTPLIVYFLG	VG18	LVGISGIAAVAYXVMALGV	LV18	2	1	[2ksy, 1jgj]
VPRYIDWILTTPLIVYFLG	VG18	DVALIVYLDLVTKVGFGXI	DI18	2	6	[2ksy, 1jgj]
VGISGIAAVAYXVMALGVG	VG18	DVALIVYLDLVTKVGFGXI	DI18	1	6	[3qap, 3qdc, 2ksy, 1jgj]
VTVVLWSAYXVVWLIGSEG	VG18	ISTAAMLYILYVLFFGFTS	IS18	5	4	[1s52, 3utv]
VTVVLWSAYXVVWLIGSEG	VG18	QGTXLAXVGADGIMIGTXL	QL18	5	3	[1r84, 1r2n, 3han, 3utv, 1tn0, 1xji, 3uty, 3has]
VGISGIAAVAYXVMALGVG	VG18	TLFWLGAIGMLVGTLAFAW	TW18	1	0	[3qap, 3qdc, 2ksy, 1jgj]
VTVVLWSAYXVVWLIGSEG	VG18	PLNIETLLFMVLDVSAKVG	PG18	5	6	[1r84, 1r2n, 3utv]
VTVVLWSAYXVVWLIGSEG	VG18	VPLNIETLLFMVLDVSAKV	VV18	5	6	[1r84, 1r2n]
VGISGIAAVAYXVMALGVG	VG18	RYXXWILTTPLIVXXLXXL	RL18	1	2	[3qdc, 1jgj]
VTVVLWSAYXVVWLIGSEG	VG18	RXVWWAISTAAMLYXLXXL	RL18	5	4	[4hwl, 1brr, 1s52, 1r84, 1r2n, 1tn0, 1pxr, 1ap9, 3utx, 3har, 3uty]
HWIYVAGMTIGALHFWSLS	HS18	FLFCLLPFFSKVGFSFLXL	FL18	0	6	[2m3g]
HWIYVAGMTIGALHFWSLS	HS18	YEYLVAMFIPIWSGLAXXA	YA18	0	1	[2m3g]
HWIYVAGMTIGALHFWSLS	HS18	YLVAMFIPIWSGLAXXAMA	YA18	0	1	[2m3g]
HWIYVAGMTIGALHFWSLS	HS18	FCLLPFFSKVGFSFLDLHG	FG18	0	6	[2m3g]
HWIYVAGMTIGALHFWSLS	HS18	LVAMFIPIWSGLAYMAMAI	LI18	0	1	[2m3g]
HWIYVAGMTIGALHFWSLS	HS18	EYLVAMFIPIWSGLAYMAM	EM18	0	1	[2m3g]
HWIYVAGMTIGALHFWSLS	HS18	DTFLFCLLPFFSKVGFSFL	DL18	0	6	[2m3g]
HWIYVAGMTIGALHFWSLS	HS18	LFCLLPFFSKVGFSFLDLH	LH18	0	6	[2m3g]
HWIYVAGMTIGALHFWSLS	HS18	TFLFCLLPFFSKVGFSFLD	TD18	0	6	[2m3g]
SWAYSXLDIVAKYIFAFXL	SL18	AVSTILVPVVSIASYTGLA	AA18	6	1	[3vvk, 3qbl, 3qbg, 3qbi, 3qbk]
SXLDIVAKYIFAFXLLNYL	SL18	AVSTILVPVVSIASYTGLA	AA18	6	1	[3vvk, 3qbl, 3qbg, 3qbi, 3qbk]
SWAYSXLDVFAKYVFAFXL	SL18	WVNVALAGIAILVFVYMGR	WR18	6	0	[2jaf]
SXLDIVAKYIFAFXLLNYL	SL18	SSLYINIALAGLSILLFVF	SF18	6	0	[3vvk, 3qbl]
SWAYSXLDIVAKYIFAFXL	SL18	SSLYINIALAGLSILLFVF	SF18	6	0	[3vvk, 3qbl, 3abw]
SXLDIVAKYIFAFXLLNYL	SL18	YLTWALSTPMILLALGLLA	YA18	6	2	[3vvk, 3qbi]
SWAYSXLDIVAKYIFAFXL	SL18	YLTWALSTPMILLALGLLA	YA18	6	2	[3vvk, 3qbi]
SXLDIVAKYIFAFXLLNYL	SL18	STLKLLTVVMWLGYPIVWA	SA18	6	5	[3vvk, 3qbl, 3qbg, 3qbi, 3qbk]
SWAYSXLDIVAKYIFAFXL	SL18	STLKLLTVVMWLGYPIVWA	SA18	6	5	[3vvk, 3qbl, 3qbg, 3qbi, 3qbk]
SWAYSXLDIVAKYIFAFXL	SL18	INIALAGLSILLFVFMTRG	IG18	6	0	[3vvk, 3qbi]
SXLDIVAKYIFAFXLLNYL	SL18	INIALAGLSILLFVFMTRG	IG18	6	0	[3vvk, 3qbi]
SXLDIVAKYIFAFXLLNYL	SL18	FXTLKLLTVVMWLGYPXXW	FW18	6	5	[3vvk, 3qbl, 3qbg, 3qbi, 3qbk]
SWAYSXLDIVAKYIFAFXL	SL18	FXTLKLLTVVMWLGYPXXW	FW18	6	5	[3vvk, 3qbl, 3qbg, 3qbi, 3qbk]
SWAYSXLDIVAKYIFAFXL	SL18	YINIALAGLSILLFVFMTR	YR18	6	0	[3vvk, 3qbl, 3qbg, 3qbi, 3qbk]
SXLDIVAKYIFAFXLLNYL	SL18	YINIALAGLSILLFVFMTR	YR18	6	0	[3vvk, 3qbl, 3qbg, 3qbi, 3qbk]
SWAYSXLDIVAKYIFAFXL	SL18	SLYINIALAGLSILLFVXM	SM18	6	0	[3vvk, 3qbl, 3abw, 3qbg, 3qbi, 3qbk]
SWAYSXLDVFAKYVFAFXL	SL18	SLWVNVALAGIAILVFVXM	SM18	6	0	[1e12]
SXLDIVAKYIFAFXLLNYL	SL18	SLYINIALAGLSILLFVXM	SM18	6	0	[3vvk, 3qbl, 3qbg, 3qbi, 3qbk]
SWAYSXLDIVAKYIFAFXL	SL18	WXRYLTWALSTPMILLALG	WG18	6	2	[3vvk, 3qbl, 3qbg, 3qbi, 3qbk]
SXLDIVAKYIFAFXLLNYL	SL18	WXRYLTWALSTPMILLALG	WG18	6	2	[3vvk, 3qbl, 3qbg, 3qbi, 3qbk]
SWAYSXLDIVAKYIFAFXL	SL18	VSTILVPVVSIASYTGLAS	VS18	6	1	[3vvk, 3qbl, 3abw, 3qbg, 3qbi, 3qbk]
SXLDIVAKYIFAFXLLNYL	SL18	VSTILVPVVSIASYTGLAS	VS18	6	1	[3vvk, 3qbl, 3qbg, 3qbi, 3qbk]
SWAYSXLDIVAKYIFAFXL	SL18	RYLTWALSTPMILXXLXXL	RL18	6	2	[3vvk, 3qbl, 3qbg, 3qbi, 3qbk]
SXLDIVAKYIFAFXLLNYL	SL18	RYLTWALSTPMILXXLXXL	RL18	6	2	[3vvk, 3qbl, 3qbg, 3qbi, 3qbk]
SWAYSXLDVFAKYVFAFXL	SL18	SSSLWVNVALAGIAILVFV	SV18	6	0	[1e12]
SWAYSXLDVFAKYVFAFXL	SL18	SSLWVNVALAGIAILVFVY	SY18	6	0	[1e12]
SWAYSXLDVFAKYVFAFXL	SL18	GATLMIPLVSISSYLGLLS	GS18	6	1	[1e12]
KKFYAIXTLVPAIAFTMYL	KL18	IXAXXGADGIMIGTGLXGA	IA18	1	3	[2ntu, 1s54]
KKFYAIXTLVPAIAFTMYL	KL18	WARYAXWLFTTXLLXLXLA	WA18	1	2	[2ntu, 1s54, 1s53]
KXLRNVTVVLWSAYXVXWL	KL18	WARYAXWLFTTXLLXLXLA	WA18	5	2	[1brx, 1e0p, 4hyx, 1r84, 1r2n, 1f4z, 1pxs, 1pxr, 4hwl, 1qkp, 1qko, 1s54, 1s53, 1o0a, 3han, 3hap, 3haq, 2wjk, 3har, 2wjl, 3has, 1c3w, 2ntu, 1kme, 2ntw, 1s52, 1s51, 1py6, 1vjm, 1tn5, 1x0k, 3utv, 1tn0, 3utw, 3utx, 1xji, 3uty]
KKFYAIXTLVPAIAFTMYL	KL18	TILAXVGADGIMIGTGLXG	TG18	1	3	[2ntu, 1s54]
KXLRNVTVVLWSAYXVXWL	KL18	WAISTAAMLYXLYVXFFGF	WF18	5	4	[1s8l, 1e0p, 1s8j, 4hyx, 1r84, 1r2n, 1f4z, 1pxs, 1pxr, 4hwl, 1qkp, 1qko, 1s54, 1s53, 3han, 3hao, 3hap, 3haq, 3har, 2wjl, 3has, 1c3w, 1bm1, 1q5i, 2ntu, 1kme, 1s52, 1s51, 1py6, 2i20, 1vjm, 1tn5, 1x0i, 1x0k, 3utv, 1tn0, 3utw, 3utx, 1xji, 3uty]
KXLRNVTVVLWSAYXVXWL	KL18	AISTAAMLYXLYVXFFGFT	AT18	5	4	[1s8l, 1e0p, 1s8j, 4hyx, 1r84, 1r2n, 1pxs, 1pxr, 4hwl, 1qkp, 1qko, 1s54, 1s53, 3han, 3hao, 3hap, 3haq, 3har, 3has, 1bm1, 1q5i, 1kme, 1s52, 1s51, 1py6, 1vjm, 1tn5, 1x0i, 1x0k, 3utv, 1tn0, 3utw, 3utx, 1xji, 3uty]
KKFYAIXTLVPAIAFTMYL	KL18	FMVLDVXAKVGFGLILLRS	FS18	1	6	[2ntu, 1s54, 1s53]
KXLRNVTVVLWSAYXVXWL	KL18	FMVLDVXAKVGFGLILLRS	FS18	5	6	[1brx, 1c3w, 1bm1, 1q5i, 1e0p, 2ntu, 1kme, 1pxs, 2i20, 1pxr, 1vjm, 1tn5, 1qko, 1s54, 1s53, 1x0k, 3hao, 1tn0]
KKFYAIXTLVPAIAFTMYL	KL18	ARYAXWLFTTPLLXXXLXL	AL18	1	2	[2ntu, 1s54, 1s53]
KXLRNVTVVLWSAYXVXWL	KL18	ARYAXWLFTTPLLXXXLXL	AL18	5	2	[1brx, 1e0p, 4hyx, 1r84, 1r2n, 1f4z, 1pxs, 1pxr, 1qkp, 1qko, 1s54, 1s53, 3han, 3hap, 3haq, 2wjk, 3har, 2wjl, 3has, 1c3w, 1bm1, 2ntu, 1kme, 2ntw, 1s52, 1s51, 1py6, 1vjm, 1tn5, 1x0i, 1x0k, 3utv, 1tn0, 3utw, 3utx, 1xji, 3uty]
KXLRNVTVVLWSAYXVXWL	KL18	FVWWAISTAAMLYXLYVXF	FF18	5	4	[1brx, 1e0p, 4hyx, 1r84, 1r2n, 1f4z, 1pxs, 1pxr, 4hwl, 1qkp, 1qko, 1s54, 1s53, 1o0a, 3han, 3hao, 3hap, 3haq, 2wjk, 3har, 2wjl, 3has, 1c3w, 1bm1, 1q5i, 2ntu, 1kme, 2ntw, 1s52, 1s51, 1py6, 2i20, 1vjm, 1tn5, 1x0k, 3utv, 1tn0, 3utw, 3utx, 1xji, 3uty]
KXLRNVTVVLWSAYXVXWL	KL18	VWWAISTAAMLYXLYVXFF	VF18	5	4	[1e0p, 4hyx, 1r84, 1r2n, 1f4z, 1pxs, 1pxr, 4hwl, 1qkp, 1qko, 1s54, 1s53, 1o0a, 3han, 3hao, 3hap, 3haq, 3har, 2wjk, 3has, 2wjl, 1c3w, 1bm1, 1q5i, 2ntu, 1kme, 2ntw, 1s52, 1s51, 1py6, 2i20, 1vjm, 1tn5, 1x0k, 3utv, 1tn0, 3utw, 3utx, 1xji, 3uty]
KXLRNVTVVLWSAYXVXWL	KL18	YXARYADWLFTTPLXXLXL	YL18	5	2	[1kme, 1s52, 1r84, 1r2n, 1pxs, 1pxr, 4hwl, 1qkp, 1tn5, 3han, 1x0k, 3hap, 3utv, 1tn0, 3har, 3utx, 1xji, 3has, 3uty]
KXLRNVTVVLWSAYXVXWL	KL18	RNVTVVLWSAYXVVWLIGS	RS18	5	5	[1brx, 1bm1, 1s52, 1r84, 1r2n, 1pxr, 4hwl, 3han, 3hap, 3utv, 1tn0, 3har, 3utx, 1xji, 3has, 3uty]
KXLRNVTVVLWSAYXVXWL	KL18	NVTVVLWSAYXVVWLIGSE	NE18	5	5	[1s52, 1r84, 1r2n, 1pxr, 4hwl, 3han, 3hap, 3utv, 1tn0, 3har, 3utx, 1xji, 3has, 3uty]
KXLRNVTVVLWSAYXVXWL	KL18	NIETLLFMVLDVSAKVGFG	NG18	5	6	[1s52, 4hyx, 1r84, 1r2n, 4hwl, 1qkp, 3han, 3hap, 3utv, 3haq, 3utw, 3har, 3utx, 1xji, 3has, 3uty]
KXLRNVTVVLWSAYXVXWL	KL18	WWAISTAAMLYXLYVXFFG	WG18	5	4	[1s8l, 1e0p, 1s8j, 4hyx, 1r84, 1r2n, 1f4z, 1pxs, 1pxr, 4hwl, 1qkp, 1qko, 1s54, 1s53, 1o0a, 3han, 3hao, 3hap, 3haq, 2wjk, 3har, 2wjl, 3has, 1c3w, 1bm1, 1q5i, 2ntu, 1kme, 2ntw, 1s52, 1s51, 1py6, 2i20, 1vjm, 1tn5, 1x0i, 1x0k, 3utv, 1tn0, 3utw, 3utx, 1xji, 3uty]
KXLRNVTVVLWSAYXVXWL	KL18	DQGTILAXVGADGIMIGTG	DG18	5	3	[1s8l, 1s8j, 1kme, 4hyx, 1r84, 1r2n, 1qkp, 1s54, 1s53, 1x0i, 3han, 3utv, 3haq, 1tn0, 3utw, 1xji, 3has, 3uty]
KKFYAIXTLVPAIAFTMYL	KL18	DQGTILAXVGADGIMIGTG	DG18	1	3	[1s54]
KXLRNVTVVLWSAYXVXWL	KL18	MVLDVSAKVGFGLILLRSR	MR18	5	6	[1brx]
KXLRNVTVVLWSAYXVXWL	KL18	DTLLFMVLDVSAKVGFGXI	DI18	5	6	[2wjk]
KXLRNVTVVLWSAYXVXWL	KL18	ISTAAMLYILYVLFFGFTS	IS18	5	4	[1qkp, 1s52, 3utv]
KXLRNVTVVLWSAYXVXWL	KL18	QGTXLAXVGADGIMIGTXL	QL18	5	3	[1s8l, 1s8j, 1kme, 4hyx, 1r84, 1r2n, 1qkp, 1s54, 1s53, 1x0i, 3han, 3utv, 3haq, 1tn0, 3utw, 1xji, 3has, 3uty]
KKFYAIXTLVPAIAFTMYL	KL18	QGTXLAXVGADGIMIGTXL	QL18	1	3	[1s54]
KXLRNVTVVLWSAYXVXWL	KL18	QTLLFMVLDVSAKVGFGLI	QI18	5	6	[1f4z]
KXLRNVTVVLWSAYXVXWL	KL18	VPLNIETLLFMVLDVSAKV	VV18	5	6	[1r84, 1r2n]
KXLRNVTVVLWSAYXVXWL	KL18	PLNIETLLFMVLDVSAKVG	PG18	5	6	[1r84, 1r2n, 3utv]
KXLRNVTVVLWSAYXVXWL	KL18	RYAXWLXTTPLXXXXLXLL	RL18	5	2	[1brx, 1c3w, 1bm1, 1e0p, 2ntu, 1kme, 1pxs, 1pxr, 1vjm, 1qkp, 1tn5, 1qko, 1s54, 1s53, 1x0k, 1tn0, 2wjl, 3has]
KXLRNVTVVLWSAYXVXWL	KL18	RXVWWAISTAAMLYXLXXL	RL18	5	4	[1e0p, 1r84, 1r2n, 1f4z, 1pxs, 1pxr, 4hwl, 1qko, 1s54, 1s53, 1o0a, 3hao, 2wjk, 3har, 2wjl, 1c3w, 2ntu, 1kme, 2ntw, 1s52, 1s51, 1py6, 2i20, 1vjm, 1tn5, 1x0k, 1tn0, 3utx, 3uty]
KKFYAIXTLVPAIAFTMYL	KL18	RYAXWLXTTPLXXXXLXLL	RL18	1	2	[2ntu, 1s54, 1s53]
AVSTILVPVVSIASYTGLA	AA18	TXLFTAITFDIAMCVTGLA	TA18	1	3	[3qbl, 3vvk, 3qbg, 3qbi, 3qbk]
AISCACFIVVLYILLVEWA	AA18	TXLFTAITFDIAMCVTGLA	TA18	4	3	[3vvk, 3qbl, 3qbg, 3qbi, 3qbk]
AISCACFIVVLYILLVEWA	AA18	KLFTAITFDIAMCVTGLAA	KA18	4	3	[3vvk, 3qbl, 3qbg, 3qbi, 3qbk]
AVSTILVPVVSIASYTGLA	AA18	KLFTAITFDIAMCVTGLAA	KA18	1	3	[3qbl, 3vvk, 3qbg, 3qbi, 3qbk]
AVSTILVPVVSIASYTGLA	AA18	ALDIVAKYIFAFLLLNYLT	AT18	1	6	[3qbl, 3vvk, 3qbg, 3qbi, 3qbk]
AVSTILVPVVSIASYTGLA	AA18	FTAITFDIAMCVTGLAAAL	FL18	1	3	[3qbl, 3vvk, 3qbg, 3qbi, 3qbk]
AISCACFIVVLYILLVEWA	AA18	FTAITFDIAMCVTGLAAAL	FL18	4	3	[3vvk, 3qbl, 3qbg, 3qbi, 3qbk]
AVSTILVPVVSIASYTGLA	AA18	LFTAITFDIAMCVTGLXAA	LA18	1	3	[3qbl, 3vvk, 3qbg, 3qbi, 3qbk]
AISCACFIVVLYILLVEWA	AA18	LFTAITFDIAMCVTGLXAA	LA18	4	3	[3vvk, 3qbl, 3qbg, 3qbi, 3qbk]
AVSTILVPVVSIASYTGLA	AA18	SSLYINIALAGLSILLFVF	SF18	1	0	[3qbl, 3vvk]
AVSTILVPVVSIASYTGLA	AA18	YLTWALSTPMILLALGLLA	YA18	1	2	[3vvk, 3qbi]
AISCACFIVVLYILLVEWA	AA18	STLKLLTVVMWLGYPIVWA	SA18	4	5	[3vvk, 3qbl, 3qbg, 3qbi, 3qbk]
AVSTILVPVVSIASYTGLA	AA18	INIALAGLSILLFVFMTRG	IG18	1	0	[3vvk, 3qbi]
AVSTILVPVVSIASYTGLA	AA18	WXRYLTWALSTPMILLALG	WG18	1	2	[3qbl, 3vvk, 3qbg, 3qbi, 3qbk]
AVSTILVPVVSIASYTGLA	AA18	YINIALAGLSILLFVFMTR	YR18	1	0	[3qbl, 3vvk, 3qbg, 3qbi, 3qbk]
AVSTILVPVVSIASYTGLA	AA18	SLYINIALAGLSILLFVXM	SM18	1	0	[3qbl, 3vvk, 3qbg, 3qbi, 3qbk]
AVSTILVPVVSIASYTGLA	AA18	AYSALDIVAKYIFAFLLLN	AN18	1	6	[3qbl, 3vvk, 3qbg, 3qbi, 3qbk]
AVSTILVPVVSIASYTGLA	AA18	YSALDIVAKYIFAFLLLNY	YY18	1	6	[3qbl, 3vvk, 3qbg, 3qbi, 3qbk]
AVSTILVPVVSIASYTGLA	AA18	RYLTWALSTPMILXXLXXL	RL18	1	2	[3qbl, 3vvk, 3qbg, 3qbi, 3qbk]
AVSTILVPVVSIASYTGLA	AA18	TAITFDIAMCVTGLAAAXT	TT18	1	3	[3qbl]
AISCACFIVVLYILLVEWA	AA18	TAITFDIAMCVTGLAAAXT	TT18	4	3	[3qbl]
AISCACFIVVLYILLVEWA	AA18	FXTLKLLTVVMWLGYPXXW	FW18	4	5	[3vvk, 3qbl, 3qbg, 3qbi, 3qbk]
IETLLFMVLDVTAKVGFGF	IF18	LWLGIGTLLMLIGTFYFIV	LV18	6	0	[1uaz]
IETLLFMVLDVTAKVGFGF	IF18	TLWLGIGTLLMLIGTFXFI	TI18	6	0	[1uaz]
TLVGISGIAAVAYXVMALG	TG18	WLGAIGMLVGTLAFAWAGR	WR18	1	0	[3qap, 3qdc, 2ksy, 1jgj]
TLXXAIAFTMXLSMXLGYG	TG18	WARYAXWLFTTXLLXLXLA	WA18	1	2	[1at9, 1kme, 1s52, 1r84, 1r2n, 4hwl, 1qkp, 3han, 3hap, 3har, 3utx, 1xji, 3has, 3uty]
TILAXVGADGIMIGTGLXG	TG18	WARYAXWLFTTXLLXLXLA	WA18	3	2	[1s8l, 1at9, 1e0p, 1s8j, 1r2n, 1r84, 1pxs, 1pxr, 4hwl, 1s54, 1s53, 1o0a, 3han, 3hap, 1kg8, 3haq, 2wjk, 3har, 2wjl, 3has, 1q5i, 1f50, 1tn5, 3utv, 1tn0, 3utw, 3utx, 3uty, 4fpd, 1brx, 4hyx, 1f4z, 1qkp, 1qko, 1p8h, 4md2, 4md1, 1c3w, 2ntu, 1kme, 2ntw, 1s52, 1s51, 1py6, 4ov0, 2i20, 1vjm, 3mbv, 1x0k, 1xji]
TILAXVGADGIMIGTGLXG	TG18	IXAXXGADGIMIGTGLXGA	IA18	3	3	[1at9, 1e0p, 1r2n, 1r84, 1pxs, 1pxr, 4hwl, 1s54, 1s53, 1o0a, 3han, 3hao, 1kg8, 3haq, 2wjk, 3har, 2wjl, 3has, 1q5i, 1f50, 1tn5, 3utv, 1tn0, 3utw, 3utx, 4fpd, 3uty, 1brx, 4hyx, 1f4z, 1qkp, 1qko, 1p8h, 4md2, 4md1, 1c3w, 1bm1, 2ntu, 1kme, 2ntw, 1s52, 1s51, 1py6, 4ov0, 2i20, 1vjm, 3mbv, 1x0k, 1xji]
TLXXAIAFTMXLSMXLGYG	TG18	IXAXXGADGIMIGTGLXGA	IA18	1	3	[4hwl, 1at9, 1qkp, 1kme, 1s52, 1r84, 1r2n, 3har, 3utx, 1xji, 3has]
TLVGISGIAAVAYXVMALG	TG18	IVYLDLVTKVGFGFIALDA	IA18	1	6	[3qap, 3qdc, 1jgj]
TILAXVGADGIMIGTGLXG	TG18	WAISTAAMLYXLYVXFFGF	WF18	3	4	[1s8l, 1at9, 1e0p, 1s8j, 1r2n, 1r84, 4hyx, 1f4z, 1pxs, 1pxr, 4hwl, 1qkp, 1qko, 1s54, 1s53, 3han, 3hao, 3hap, 3haq, 3har, 2wjl, 3has, 1c3w, 1bm1, 1q5i, 2ntu, 1kme, 1s52, 1s51, 1py6, 2i20, 1vjm, 1tn5, 1x0k, 3utv, 1tn0, 3utw, 3utx, 1xji, 4fpd, 3uty]
TILAXVGADGIMIGTGLXG	TG18	ALVGADGIMIGTGLVGALT	AT18	3	3	[4hwl, 1brx, 1at9, 1bm1, 1q5i, 1p8h, 1s52, 1x0k, 1tn0, 1pxr, 3har, 3utx]
TLXXAIAFTMXLSMXLGYG	TG18	ALVGADGIMIGTGLVGALT	AT18	1	3	[4hwl, 1at9, 1brr, 1s52, 3har, 3utx]
TILAXVGADGIMIGTGLXG	TG18	AISTAAMLYXLYVXFFGFT	AT18	3	4	[1s8l, 1at9, 1e0p, 1s8j, 1r2n, 1r84, 4hyx, 1pxs, 1pxr, 4hwl, 1qkp, 1qko, 1s54, 1s53, 3han, 3hao, 3hap, 3haq, 3har, 3has, 1bm1, 1q5i, 1kme, 1s52, 1s51, 1py6, 1vjm, 1tn5, 1x0k, 3utv, 1tn0, 3utw, 3utx, 1xji, 3uty]
TLVGISGIAAVAYXVMALG	TG18	TXLFWLGAIGMLVGTLAFA	TA18	1	0	[3qap, 3qdc, 2ksy, 1jgj]
TLVGISGIAAVAYXVMALG	TG18	FXPRYIDWILTTPLIVYFL	FL18	1	2	[3qap, 3qdc, 2ksy, 1jgj]
TLVGISGIAAVAYXVMALG	TG18	LFWLGAIGMLVGTLAXAWA	LA18	1	0	[3qap, 3qdc, 2ksy, 1jgj]
TLVGISGIAAVAYXVMALG	TG18	VALIVYLDLVTKVGFGFIA	VA18	1	6	[3qap, 3qdc, 2ksy, 1jgj]
TLXXAIAFTMXLSMXLGYG	TG18	FMVLDVXAKVGFGLILLRS	FS18	1	6	[1at9, 1kme]
TILAXVGADGIMIGTGLXG	TG18	ARYAXWLFTTPLLXXXLXL	AL18	3	2	[1brx, 1s8l, 1at9, 1e0p, 1s8j, 1r2n, 1r84, 4hyx, 1f4z, 1pxs, 1pxr, 1qkp, 1qko, 1s54, 1s53, 3han, 3hap, 3haq, 2wjk, 3har, 2wjl, 3has, 1c3w, 1bm1, 1q5i, 2ntu, 1kme, 2ntw, 1s52, 1s51, 1py6, 2i20, 1vjm, 1tn5, 1x0k, 3utv, 1tn0, 3utw, 3utx, 1xji, 3uty]
TIGTLXGVDALMIVTGLXG	TG18	ARYAXWLFTTPLLXXXLXL	AL18	3	2	[1vgo]
TLXXAIAFTMXLSMXLGYG	TG18	ARYAXWLFTTPLLXXXLXL	AL18	1	2	[1at9, 1kme, 1s52, 1r84, 1r2n, 1qkp, 3han, 3hap, 3har, 3utx, 1xji, 3has, 3uty]
TILAXVGADGIMIGTGLXG	TG18	AIXTLXXXIAFTXXLSMLL	AL18	3	1	[1brx, 1s8l, 1at9, 1e0p, 1s8j, 1r2n, 1r84, 4hyx, 1f4z, 4hwl, 1qkp, 1qko, 1s54, 1o0a, 1p8h, 3hao, 1kg8, 3haq, 2wjk, 3har, 4md2, 2wjl, 3has, 4md1, 1c3w, 1bm1, 1q5i, 2ntu, 1kme, 1f50, 2ntw, 1s52, 1s51, 1py6, 4ov0, 2i20, 1vjm, 1tn5, 3mbv, 1x0k, 1xji, 4fpd]
TILAXVGADGIMIGTGLXG	TG18	ARYXXWLFTTPLLXXXLXL	AL18	3	2	[3hao]
TLVGISGIAAVAYXVMALG	TG18	ALIVYLDLVTKVGFGFIAL	AL18	1	6	[3qap, 3qdc, 2ksy, 1jgj]
TILAXVGADGIMIGTGLXG	TG18	KFYAIXTLVXXIAFTXXLS	KS18	3	1	[1c3w, 1e0p, 1q5i, 2ntu, 1kme, 2ntw, 1s51, 1py6, 1f4z, 2i20, 1vjm, 1qko, 1s54, 1x0k, 3hao, 3haq, 2wjk, 2wjl]
TILAXVGADGIMIGTGLXG	TG18	FVWWAISTAAMLYXLYVXF	FF18	3	4	[1at9, 1e0p, 1r2n, 1r84, 1pxs, 1pxr, 4hwl, 1s54, 1s53, 1o0a, 3han, 3hao, 3hap, 1kg8, 3haq, 2wjk, 3har, 2wjl, 3has, 1q5i, 1f50, 1tn5, 3utv, 1tn0, 3utw, 3utx, 4fpd, 3uty, 1brx, 4hyx, 1f4z, 1qkp, 1qko, 1p8h, 4md2, 4md1, 1c3w, 1bm1, 2ntu, 1kme, 2ntw, 1s52, 1s51, 1py6, 4ov0, 2i20, 1vjm, 3mbv, 1x0k, 1xji]
TILAXVGADGIMIGTGLXG	TG18	FYAIXTLXXXIAFTXXLXM	FM18	3	1	[1brx, 1s8l, 1e0p, 1s8j, 1r2n, 1r84, 4hyx, 1f4z, 1qkp, 1qko, 1s54, 1o0a, 3hao, 1kg8, 3haq, 2wjk, 3har, 2wjl, 3has, 1c3w, 1bm1, 1q5i, 2ntu, 1kme, 2ntw, 1s51, 1py6, 4ov0, 2i20, 1vjm, 1tn5, 1x0k, 1xji, 4fpd]
TLVGISGIAAVAYXVMALG	TG18	YIDWILTTPLIVYFLGLLA	YA18	1	2	[3qdc]
TIGTLXGVDALMIVTGLXG	TG18	YARYXDWLFTTPLLLLDLA	YA18	3	2	[2z55, 1vgo]
TILAXVGADGIMIGTGLXG	TG18	VWWAISTAAMLYXLYVXFF	VF18	3	4	[1at9, 1e0p, 1r2n, 1r84, 4hyx, 1f4z, 1pxs, 1pxr, 4hwl, 1qkp, 1qko, 1s54, 1s53, 1o0a, 1p8h, 3han, 3hao, 3hap, 1kg8, 3haq, 3har, 2wjk, 4md2, 3has, 2wjl, 4md1, 1c3w, 1bm1, 1q5i, 2ntu, 1kme, 2ntw, 1s52, 1s51, 1py6, 4ov0, 2i20, 1vjm, 1tn5, 3mbv, 1x0k, 3utv, 1tn0, 3utw, 3utx, 1xji, 4fpd, 3uty]
TLVGISGIAAVAYXVMALG	TG18	VDVALIVYLDLVTKVGFGF	VF18	1	6	[3qap, 3qdc, 2ksy, 1jgj]
TLVGISGIAAVAYXVMALG	TG18	APRYIXWILTTPLIVYFLG	AG18	1	2	[3qap, 3qdc]
TILAXVGADGIMIGTGLXG	TG18	YXARYADWLFTTPLXXLXL	YL18	3	2	[1q5i, 1kme, 1s52, 1r2n, 1r84, 1pxs, 1pxr, 4hwl, 1tn5, 1qkp, 1p8h, 3han, 1x0k, 3hap, 3utv, 1tn0, 3har, 3utx, 1xji, 3has, 3uty]
TLXXAIAFTMXLSMXLGYG	TG18	YXARYADWLFTTPLXXLXL	YL18	1	2	[1kme, 1brr, 1s52, 1r84, 1r2n, 4hwl, 1qkp, 3han, 3hap, 3har, 3utx, 1xji, 3has, 3uty]
TIGTLXGVDALMIVTGLXG	TG18	YXARYADWLFTTPLXXLXL	YL18	3	2	[1vgo]
TILAXVGADGIMIGTGLXG	TG18	YAIXTLXXXIAFTXXLSML	YL18	3	1	[1brx, 1s8l, 1at9, 1e0p, 1s8j, 1r2n, 1r84, 4hyx, 1f4z, 4hwl, 1qkp, 1qko, 1s54, 1o0a, 1p8h, 3hao, 1kg8, 3haq, 2wjk, 3har, 4md2, 2wjl, 3has, 4md1, 1c3w, 1bm1, 1q5i, 2ntu, 1kme, 1f50, 2ntw, 1s52, 1s51, 1py6, 4ov0, 2i20, 1vjm, 1tn5, 3mbv, 1x0k, 1xji, 4fpd]
TIGTLXGVDALMIVTGLXG	TG18	YTWWLFSTIAFLFVLYYLL	YL18	3	4	[2z55, 1vgo]
TILAXVGADGIMIGTGLXG	TG18	VPAIAFTMXLSMLLGYGLT	VT18	3	1	[4hwl, 1at9, 1s52]
TILAXVGADGIMIGTGLXG	TG18	TTLXPAIAFTMXLSMLLGY	TY18	3	1	[4hwl, 1at9, 1qkp, 1kme, 1s52, 1r2n, 1r84, 3har, 1xji, 3has]
TLXXAIAFTMXLSMXLGYG	TG18	NIETLLFMVLDVSAKVGFG	NG18	1	6	[1brr, 1s52, 1r84, 1r2n, 4hwl, 1qkp, 3han, 3hap, 3har, 3utx, 1xji, 3has, 3uty]
TILAXVGADGIMIGTGLXG	TG18	IXTLXXAIAFTMXLSMLLG	IG18	3	1	[4hwl, 1brx, 1at9, 1qkp, 1bm1, 1kme, 1s52, 1r2n, 1r84, 3har, 1xji, 3has]
TILAXVGADGIMIGTGLXG	TG18	WWAISTAAMLYXLYVXFFG	WG18	3	4	[1s8l, 1at9, 1e0p, 1s8j, 1r2n, 1r84, 4hyx, 1f4z, 1pxs, 1pxr, 4hwl, 1qkp, 1qko, 1s54, 1s53, 1o0a, 1p8h, 3han, 3hao, 3hap, 1kg8, 3haq, 2wjk, 3har, 2wjl, 3has, 1c3w, 1bm1, 1q5i, 2ntu, 1kme, 2ntw, 1s52, 1s51, 1py6, 2i20, 1vjm, 1tn5, 1x0k, 3utv, 1tn0, 3utw, 3utx, 1xji, 4fpd, 3uty]
TLVGISGIAAVAYXVMALG	TG18	PRYIXWILTTPLIVYFLGL	PL18	1	2	[3qap, 3qdc, 2ksy, 1jgj]
TLVGISGIAAVAYXVMALG	TG18	FWLGAIGMLVGTLAFAWAG	FG18	1	0	[3qap, 3qdc, 2ksy, 1jgj]
TILAXVGADGIMIGTGLXG	TG18	DQGTILAXVGADGIMIGTG	DG18	3	3	[1s8l, 1s8j, 1q5i, 1kme, 1r2n, 1r84, 4hyx, 1qkp, 1s54, 1s53, 3han, 3utv, 3haq, 1tn0, 3utw, 1xji, 3has, 3uty]
TLXXAIAFTMXLSMXLGYG	TG18	DQGTILAXVGADGIMIGTG	DG18	1	3	[1qkp, 1kme, 1r84, 1r2n, 1xji, 3has]
TIGTLXGVDALMIVTGLXG	TG18	TWWLFSTIAFLFVLYYLLT	TT18	3	4	[2z55, 1vgo]
TLVGISGIAAVAYXVMALG	TG18	LIVYLDLVTKVGFGFIALD	LD18	1	6	[3qap, 3qdc, 2ksy, 1jgj]
TIGTLXGVDALMIVTGLXG	TG18	WWLFSTIAFLFVLYYLLTS	WS18	3	4	[1vgo]
TILAXVGADGIMIGTGLXG	TG18	ISTAAMLYILYVLFFGFTS	IS18	3	4	[1qkp, 1s52, 3utv]
TLVGISGIAAVAYXVMALG	TG18	DVALIVYLDLVTKVGFGXI	DI18	1	6	[3qap, 3qdc, 2ksy, 1jgj]
TILAXVGADGIMIGTGLXG	TG18	QGTXLAXVGADGIMIGTXL	QL18	3	3	[1s8l, 1s8j, 1q5i, 1kme, 1r2n, 1r84, 4hyx, 1qkp, 1s54, 1s53, 3han, 3utv, 3haq, 1tn0, 3utw, 1xji, 3has, 3uty]
TLXXAIAFTMXLSMXLGYG	TG18	QGTXLAXVGADGIMIGTXL	QL18	1	3	[1qkp, 1kme, 1r84, 1r2n, 1xji, 3has]
TLVGISGIAAVAYXVMALG	TG18	TLFWLGAIGMLVGTLAFAW	TW18	1	0	[3qap, 3qdc, 2ksy, 1jgj]
TLXXAIAFTMXLSMXLGYG	TG18	VPLNIETLLFMVLDVSAKV	VV18	1	6	[1r84, 1r2n]
TLVGISGIAAVAYXVMALG	TG18	RYXXWILTTPLIVXXLXXL	RL18	1	2	[3qdc, 1jgj]
TLXXAIAFTMXLSMXLGYG	TG18	RYAXWLXTTPLXXXXLXLL	RL18	1	2	[1qkp, 1kme, 3has]
TIGTLXGVDALMIVTGLXG	TG18	RYAXWLXTTPLXXXXLXLL	RL18	3	2	[1vgo]
TILAXVGADGIMIGTGLXG	TG18	RXVWWAISTAAMLYXLXXL	RL18	3	4	[1e0p, 1r2n, 1r84, 1f4z, 1pxs, 1pxr, 4hwl, 1qko, 1s54, 1s53, 1o0a, 1p8h, 3hao, 1kg8, 2wjk, 4md2, 3har, 2wjl, 4md1, 1c3w, 1q5i, 2ntu, 1kme, 1f50, 2ntw, 1s52, 1s51, 1py6, 4ov0, 2i20, 1vjm, 1tn5, 3mbv, 1x0k, 1tn0, 3utx, 4fpd, 3uty]
TILAXVGADGIMIGTGLXG	TG18	RYAXWLXTTPLXXXXLXLL	RL18	3	2	[1brx, 1c3w, 1s8l, 1bm1, 1e0p, 1q5i, 2ntu, 1kme, 1pxs, 2i20, 1pxr, 1vjm, 1tn5, 1qkp, 1qko, 1s54, 1s53, 1x0k, 1tn0, 2wjl, 3has]
TIGTLXGVDALMIVTGLXG	TG18	RYTWWLFSTIAFLXVLYXL	RL18	3	4	[2z55, 1vgo]
TLXXAIAFTMXLSMXLGYG	TG18	PLNIETLLFMVLDVSAKVG	PG18	1	6	[1r84, 1r2n]
TLXXAIAFTMXLSMXLGYG	TG18	EWIWLALGTALMGLGXLYF	EF18	1	0	[4hwl, 1s52, 1r84, 1r2n]
TILAXVGADGIMIGTGLXG	TG18	LVGADGIMIGTGLVGALTK	LK18	3	3	[1at9]
TLXXAIAFTMXLSMXLGYG	TG18	LVGADGIMIGTGLVGALTK	LK18	1	3	[1at9]
IVYLDLVTKVGFGFIALDA	IA18	WLGAIGMLVGTLAFAWAGR	WR18	6	0	[4gyc, 3qap, 3qdc, 1jgj]
IXAXXGADGIMIGTGLXGA	IA18	WAISTAAMLYXLYVXFFGF	WF18	3	4	[1at9, 1e0p, 1r2n, 1r84, 4hyx, 1f4z, 1pxs, 1pxr, 4hwl, 1qkp, 1qko, 1s54, 1s53, 3han, 3hao, 3hap, 3haq, 3har, 2wjl, 3has, 1c3w, 1bm1, 1q5i, 2ntu, 1kme, 1s52, 1s51, 1py6, 2i20, 1vjm, 1tn5, 1x0k, 3utv, 1tn0, 3utw, 3utx, 1xji, 4fpd, 3uty]
IXAXXGADGIMIGTGLXGA	IA18	WARYAXWLFTTXLLXLXLA	WA18	3	2	[1at9, 1e0p, 1r2n, 1r84, 1pxs, 1pxr, 4hwl, 1s54, 1s53, 1o0a, 3han, 1kg8, 3hap, 3haq, 2wjk, 3har, 2wjl, 3has, 1q5i, 1f50, 1tn5, 3utv, 1tn0, 3utw, 3utx, 3uty, 4fpd, 1brx, 1fbk, 4hyx, 1f4z, 1qkp, 1qko, 1p8h, 4md2, 4md1, 1c3w, 2ntu, 1kme, 2ntw, 1s52, 1s51, 1py6, 4ov0, 2i20, 1vjm, 3mbv, 1x0k, 1xji]
IVYLDLVTKVGFGFIALDA	IA18	TXLFWLGAIGMLVGTLAFA	TA18	6	0	[3qap, 3qdc, 1jgj]
IXAXXGADGIMIGTGLXGA	IA18	ALVGADGIMIGTGLVGALT	AT18	3	3	[1brx, 1at9, 1bm1, 1q5i, 1s52, 1fbk, 1ucq, 1pxr, 4hwl, 1p8h, 1x0k, 1tn0, 3har, 3utx]
IXAXXGADGIMIGTGLXGA	IA18	AISTAAMLYXLYVXFFGFT	AT18	3	4	[1at9, 1e0p, 1r2n, 1r84, 4hyx, 1pxs, 1pxr, 4hwl, 1qkp, 1qko, 1s54, 1s53, 3han, 3hao, 3hap, 3haq, 3har, 3has, 1bm1, 1q5i, 1kme, 1s52, 1s51, 1py6, 1vjm, 1tn5, 1x0k, 3utv, 1tn0, 3utw, 3utx, 1xji, 3uty]
IVYLDLVTKVGFGFIALDA	IA18	FXPRYIDWILTTPLIVYFL	FL18	6	2	[1jgj]
IVYLDLVTKVGFGFIALDA	IA18	LFWLGAIGMLVGTLAXAWA	LA18	6	0	[4gyc, 3qap, 3qdc, 1jgj]
IXAXXGADGIMIGTGLXGA	IA18	KFYAIXTLVXXIAFTXXLS	KS18	3	1	[1c3w, 1e0p, 1q5i, 2ntu, 1kme, 2ntw, 1s51, 1py6, 1f4z, 2i20, 1vjm, 1qko, 1s54, 1x0k, 3hao, 3haq, 2wjk, 2wjl]
IGXLIGVDALMIVTGLXGA	IA18	ARYAXWLFTTPLLXXXLXL	AL18	3	2	[1vgo]
IXAXXGADGIMIGTGLXGA	IA18	ARYXXWLFTTPLLXXXLXL	AL18	3	2	[3hao]
IXAXXGADGIMIGTGLXGA	IA18	ARYAXWLFTTPLLXXXLXL	AL18	3	2	[1brx, 1at9, 1e0p, 1r2n, 1r84, 4hyx, 1f4z, 1pxs, 1pxr, 1qkp, 1qko, 1s54, 1s53, 3han, 3hap, 3haq, 2wjk, 3har, 2wjl, 3has, 1c3w, 1bm1, 1q5i, 2ntu, 1kme, 2ntw, 1s52, 1s51, 1py6, 2i20, 1vjm, 1tn5, 1x0k, 3utv, 1tn0, 3utw, 3utx, 1xji, 3uty]
IXAXXGADGIMIGTGLXGA	IA18	AIXTLXXXIAFTXXLSMLL	AL18	3	1	[1brx, 1at9, 1e0p, 1fbk, 1r2n, 1r84, 1ucq, 4hyx, 1f4z, 1ap9, 4hwl, 1qkp, 1qko, 1s54, 1o0a, 1p8h, 3hao, 1kg9, 1kg8, 3haq, 2wjk, 3har, 4md2, 2wjl, 3has, 4md1, 1c3w, 1q5j, 1bm1, 1q5i, 2ntu, 1kme, 1f50, 2ntw, 1s52, 1s51, 1py6, 4ov0, 2i20, 1vjm, 1tn5, 3mbv, 1x0k, 1xji, 4fpd]
IXAXXGADGIMIGTGLXGA	IA18	FVWWAISTAAMLYXLYVXF	FF18	3	4	[1at9, 1e0p, 1r2n, 1r84, 1pxs, 1ap9, 1pxr, 4hwl, 1s54, 1s53, 1o0a, 3han, 3hao, 1kg9, 1kg8, 3hap, 3haq, 2wjk, 3har, 2wjl, 3has, 1q5j, 1q5i, 1f50, 1tn5, 3utv, 1tn0, 3utw, 3utx, 4fpd, 3uty, 1brx, 1fbk, 1ucq, 4hyx, 1f4z, 1qkp, 1qko, 1p8h, 4md2, 4md1, 1c3w, 1bm1, 2ntu, 1kme, 2ntw, 1s52, 1s51, 1py6, 4ov0, 2i20, 1vjm, 3mbv, 1x0k, 1xji]
IXAXXGADGIMIGTGLXGA	IA18	FYAIXTLXXXIAFTXXLXM	FM18	3	1	[1brx, 1e0p, 1r2n, 1r84, 4hyx, 1f4z, 1qkp, 1qko, 1s54, 1o0a, 3hao, 1kg8, 3haq, 2wjk, 3har, 2wjl, 3has, 1c3w, 1bm1, 1q5i, 2ntu, 1kme, 2ntw, 1s51, 1py6, 4ov0, 2i20, 1vjm, 1tn5, 1x0k, 1xji, 4fpd]
IVYLDLVTKVGFGFIALDA	IA18	YYVTLVGISGIAAVAYXVM	YM18	6	1	[4gyc, 3qap, 3qdc, 1jgj]
IVYLDLVTKVGFGFIALDA	IA18	VRLRNLTVXLWAIYPFIWL	VL18	6	5	[4gyc, 3qap, 3qdc, 1jgj]
IVYLDLVTKVGFGFIALDA	IA18	VTLVXISGIAAVAYXVMAL	VL18	6	1	[4gyc, 3qap, 3qdc, 1jgj]
IXAXXGADGIMIGTGLXGA	IA18	VWWAISTAAMLYXLYVXFF	VF18	3	4	[1at9, 1e0p, 1r2n, 1r84, 1pxs, 1pxr, 4hwl, 1s54, 1s53, 1o0a, 3han, 3hao, 1kg8, 3hap, 3haq, 3har, 2wjk, 3has, 2wjl, 1q5j, 1q5i, 1tn5, 3utv, 1tn0, 3utw, 3utx, 4fpd, 3uty, 1fbk, 1ucq, 4hyx, 1f4z, 1qkp, 1qko, 1p8h, 4md2, 4md1, 1c3w, 1bm1, 2ntu, 1kme, 2ntw, 1s52, 1s51, 1py6, 4ov0, 2i20, 1vjm, 3mbv, 1x0k, 1xji]
IVYLDLVTKVGFGFIALDA	IA18	YIDWILTTPLIVYFLGLLA	YA18	6	2	[3qdc]
IVYLDLVTKVGFGFIALDA	IA18	YVTLVGISGIAAVAYXXMA	YA18	6	1	[4gyc, 3qap, 3qdc, 1jgj]
IGXLIGVDALMIVTGLXGA	IA18	YARYXDWLFTTPLLLLDLA	YA18	3	2	[2z55, 1vgo]
IGXLIGVDALMIVTGLXGA	IA18	YXARYADWLFTTPLXXLXL	YL18	3	2	[1vgo]
IXAXXGADGIMIGTGLXGA	IA18	YAIXTLXXXIAFTXXLSML	YL18	3	1	[1brx, 1at9, 1e0p, 1fbk, 1r2n, 1r84, 1ucq, 4hyx, 1f4z, 4hwl, 1qkp, 1qko, 1s54, 1o0a, 1p8h, 3hao, 1kg8, 3haq, 2wjk, 3har, 4md2, 2wjl, 3has, 4md1, 1c3w, 1q5j, 1bm1, 1q5i, 2ntu, 1kme, 1f50, 2ntw, 1s52, 1s51, 1py6, 4ov0, 2i20, 1vjm, 1tn5, 3mbv, 1x0k, 1xji, 4fpd]
IXAXXGADGIMIGTGLXGA	IA18	YXARYADWLFTTPLXXLXL	YL18	3	2	[1q5i, 1kme, 1s52, 1fbk, 1r2n, 1r84, 1pxs, 1pxr, 4hwl, 1tn5, 1qkp, 1p8h, 3han, 1x0k, 3utv, 3hap, 1tn0, 3har, 3utx, 1xji, 3has, 3uty]
IGXLIGVDALMIVTGLXGA	IA18	YTWWLFSTIAFLFVLYYLL	YL18	3	4	[2z55, 1vgo]
IXAXXGADGIMIGTGLXGA	IA18	VPAIAFTMXLSMLLGYGLT	VT18	3	1	[4hwl, 1at9, 1s52]
IXAXXGADGIMIGTGLXGA	IA18	TTLXPAIAFTMXLSMLLGY	TY18	3	1	[4hwl, 1at9, 1qkp, 1kme, 1s52, 1r2n, 1r84, 3har, 1xji, 3has]
IVYLDLVTKVGFGFIALDA	IA18	RYYVTLVGISGIAAVAYVV	RV18	6	1	[4gyc, 3qdc]
IXAXXGADGIMIGTGLXGA	IA18	IXTLXXAIAFTMXLSMLLG	IG18	3	1	[4hwl, 1brx, 1at9, 1qkp, 1bm1, 1kme, 1s52, 1r2n, 1r84, 3har, 1xji, 3has]
IXAXXGADGIMIGTGLXGA	IA18	WWAISTAAMLYXLYVXFFG	WG18	3	4	[1at9, 1e0p, 1r2n, 1r84, 4hyx, 1f4z, 1pxs, 1pxr, 4hwl, 1qkp, 1qko, 1s54, 1s53, 1o0a, 1p8h, 3han, 3hao, 1kg8, 3hap, 3haq, 2wjk, 3har, 2wjl, 3has, 1c3w, 1bm1, 1q5i, 2ntu, 1kme, 2ntw, 1s52, 1s51, 1py6, 2i20, 1vjm, 1tn5, 1x0k, 3utv, 1tn0, 3utw, 3utx, 1xji, 4fpd, 3uty]
IVYLDLVTKVGFGFIALDA	IA18	GISGIAAVAYXVMALGVGW	GW18	6	1	[3qap, 3qdc, 1jgj]
IVYLDLVTKVGFGFIALDA	IA18	PRYIXWILTTPLIVYFLGL	PL18	6	2	[3qap, 3qdc, 1jgj]
IVYLDLVTKVGFGFIALDA	IA18	FWLGAIGMLVGTLAFAWAG	FG18	6	0	[4gyc, 3qap, 3qdc, 1jgj]
IGXLIGVDALMIVTGLXGA	IA18	TWWLFSTIAFLFVLYYLLT	TT18	3	4	[2z55, 1vgo]
IXAXXGADGIMIGTGLXGA	IA18	DQGTILAXVGADGIMIGTG	DG18	3	3	[1q5i, 1kme, 1r2n, 1r84, 4hyx, 1qkp, 1s54, 1s53, 3han, 3utv, 3haq, 1tn0, 3utw, 1xji, 3has, 3uty]
IVYLDLVTKVGFGFIALDA	IA18	LVGISGIAAVAYXVMALGV	LV18	6	1	[3qap, 3qdc, 1jgj]
IGXLIGVDALMIVTGLXGA	IA18	WWLFSTIAFLFVLYYLLTS	WS18	3	4	[1vgo]
IVYLDLVTKVGFGFIALDA	IA18	YVXLRNLTVXLWAIYPFIW	YW18	6	5	[4gyc, 3qap, 3qdc, 1jgj]
IXAXXGADGIMIGTGLXGA	IA18	ISTAAMLYILYVLFFGFTS	IS18	3	4	[1qkp, 1s52, 3utv]
IGXLIGVDALMIVTGLXGA	IA18	RYAXWLXTTPLXXXXLXLL	RL18	3	2	[1vgo]
IXAXXGADGIMIGTGLXGA	IA18	RYAXWLXTTPLXXXXLXLL	RL18	3	2	[1brx, 1c3w, 1bm1, 1e0p, 1q5i, 2ntu, 1kme, 1pxs, 2i20, 1pxr, 1vjm, 1tn5, 1qkp, 1qko, 1s54, 1s53, 1x0k, 1tn0, 2wjl, 3has]
IGXLIGVDALMIVTGLXGA	IA18	RYTWWLFSTIAFLXVLYXL	RL18	3	4	[2z55, 1vgo]
IVYLDLVTKVGFGFIALDA	IA18	RYXXWILTTPLIVXXLXXL	RL18	6	2	[3qdc, 1jgj]
IXAXXGADGIMIGTGLXGA	IA18	RXVWWAISTAAMLYXLXXL	RL18	3	4	[1e0p, 1fbk, 1r2n, 1r84, 1ucq, 1f4z, 1pxs, 1ap9, 1pxr, 4hwl, 1qko, 1s54, 1s53, 1o0a, 1p8h, 3hao, 1kg9, 1kg8, 2wjk, 4md2, 3har, 2wjl, 4md1, 1c3w, 1q5j, 1q5i, 2ntu, 1kme, 1f50, 2ntw, 1s52, 1s51, 1py6, 4ov0, 2i20, 1vjm, 1tn5, 3mbv, 1x0k, 1tn0, 3utx, 4fpd, 3uty]
IVYLDLVTKVGFGFIALDA	IA18	RLRXLTVXLWAIYPFIWLL	RL18	6	5	[4gyc, 3qap, 3qdc, 1jgj]
IXAXXGADGIMIGTGLXGA	IA18	QGTXLAXVGADGIMIGTXL	QL18	3	3	[1q5i, 1kme, 1r2n, 1r84, 4hyx, 1qkp, 1s54, 1s53, 3han, 3utv, 3haq, 1tn0, 3utw, 1xji, 3has, 3uty]
IVYLDLVTKVGFGFIALDA	IA18	TLFWLGAIGMLVGTLAFAW	TW18	6	0	[4gyc, 3qap, 3qdc, 1jgj]
IVYLDLVTKVGFGFIALDA	IA18	RNLTVILWAIYPFIWLLGP	RP18	6	5	[3qap, 3qdc]
IVYLDLVTKVGFGFIALDA	IA18	NLTVILWAIYPFIWLLGPP	NP18	6	5	[3qap, 3qdc]
IXAXXGADGIMIGTGLXGA	IA18	LVGADGIMIGTGLVGALTK	LK18	3	3	[1at9]
WLGAIGMLVGTLAFAWAGR	WR18	VALIVYLDLVTKVGFGFIA	VA18	0	6	[4gyc, 3qdc, 3qap, 2f93, 2ksy, 2f95, 1jgj]
WLGIGTLLMLIGTFYFIAR	WR18	FMVLDVXAKVGFGFVLLRS	FS18	0	6	[1vgo]
WLGAIGMLVGTLAFAWAGR	WR18	ALIVYLDLVTKVGFGFIAL	AL18	0	6	[4gyc, 3qdc, 3qap, 2f93, 2ksy, 2f95, 1jgj]
WLGIGTLLMLIGTFYFIAR	WR18	YYAITILVPGIASAAYLAM	YM18	0	1	[1vgo]
WLGAIGMLVGTLAFAWAGR	WR18	YYVTLVGISGIAAVAYXVM	YM18	0	1	[4gyc, 3qdc, 3qap, 2f93, 2ksy, 2f95, 1jgj]
WLGAIGMLVGTLAFAWAGR	WR18	VTLVXISGIAAVAYXVMAL	VL18	0	1	[4gyc, 3qdc, 3qap, 2ksy, 1jgj]
WLGAIGMLVGTLAFAWAGR	WR18	VDVALIVYLDLVTKVGFGF	VF18	0	6	[3qdc, 3qap, 2ksy, 1jgj]
WLGAIGMLVGTLAFAWAGR	WR18	YVTLVGISGIAAVAYXXMA	YA18	0	1	[4gyc, 3qdc, 3qap, 2f93, 2ksy, 2f95, 1jgj]
WLGAIGMLVGTLAFAWAGR	WR18	RYYVTLVGISGIAAVAYVV	RV18	0	1	[4gyc, 3qdc, 2f93, 2f95]
WLGIGTLLMLIGTFYFIAR	WR18	ETLAFMVLDVTAKVGFGFV	EV18	0	6	[2z55, 1vgo, 2ei4]
WVNVALAGIAILVFVYMGR	WR18	AYSVLDVFAKYVFAFXLLR	AR18	0	6	[2jaf]
WLGIGTLLMLIGTFYFIAR	WR18	AFMVLDVTAKVGFGFXLLR	AR18	0	6	[2z55, 1vgo]
WLGIGTLLMLIGTFYFIAR	WR18	EYYAITILVPGIASAAYLA	EA18	0	1	[1vgo]
WLGIGTLLMLIGTFYFIAR	WR18	YAITILVPGIASAAYLAMF	YF18	0	1	[2z55, 1vgo]
WLGIGTLLMLIGTFYFIAR	WR18	AITILVPGIASAAYLAMFF	AF18	0	1	[2z55, 1vgo]
WLGAIGMLVGTLAFAWAGR	WR18	GISGIAAVAYXVMALGVGW	GW18	0	1	[3qdc, 3qap, 2ksy, 1jgj]
WLGAIGMLVGTLAFAWAGR	WR18	LIVYLDLVTKVGFGFIALD	LD18	0	6	[4gyc, 3qdc, 3qap, 2f93, 2ksy, 2f95, 1jgj]
WLGAIGMLVGTLAFAWAGR	WR18	LVGISGIAAVAYXVMALGV	LV18	0	1	[3qdc, 3qap, 2ksy, 1jgj]
WLGAIGMLVGTLAFAWAGR	WR18	DVALIVYLDLVTKVGFGXI	DI18	0	6	[4gyc, 3qdc, 3qap, 2f93, 2ksy, 2f95, 1jgj]
WARYAXWLFTTXLLXLXLA	WA18	ALVGADGIMIGTGLVGALT	AT18	2	3	[1brx, 4hwl, 1at9, 1q5i, 1p8h, 1s52, 1fbk, 1x0k, 1tn0, 1pxr, 3har, 3utx]
WARYAXWLFTTXLLXLXLA	WA18	AISTAAMLYXLYVXFFGFT	AT18	2	4	[1at9, 1e0p, 1r2n, 1r84, 4hyx, 1pxs, 1pxr, 4hwl, 1qkp, 1qko, 1s54, 1s53, 3han, 3hap, 3haq, 3has, 1q5i, 1kme, 1s52, 1s51, 1py6, 1vjm, 1tn5, 1x0k, 3utv, 3utw, 1tn0, 1xji, 3utx, 3uty]
WARYAXWLFTTXLLXLXLA	WA18	FMVLDVXAKVGFGLILLRS	FS18	2	6	[1brx, 1c3w, 1at9, 1e0p, 1q5i, 2ntu, 1kme, 1pxs, 1pxr, 1vjm, 1tn5, 1qko, 1s54, 1s53, 1x0k, 1tn0]
WARYAXWLFTTXLLXLXLA	WA18	KFYAIXTLVXXIAFTXXLS	KS18	2	1	[1c3w, 1e0p, 1q5i, 2ntu, 1kme, 2ntw, 1s51, 1py6, 1f4z, 1pxs, 2i20, 1pxr, 1vjm, 1qko, 1s54, 1s53, 1x0k, 3haq, 1tn0, 2wjk, 2wjl]
WARYAXWLFTTXLLXLXLA	WA18	ARYAXWLFTTPLLXXXLXL	AL18	2	2	[1brx, 1at9, 1e0p, 1r2n, 1r84, 4hyx, 1f4z, 1pxs, 1pxr, 1qkp, 1qko, 1s54, 1s53, 3han, 3hap, 3haq, 3har, 2wjk, 2wjl, 3has, 1c3w, 1q5i, 2ntu, 1kme, 2ntw, 1s52, 1s51, 1py6, 1vjm, 1tn5, 1x0k, 3utv, 3utw, 1tn0, 1xji, 3utx, 3uty]
WARYAXWLFTTXLLXLXLA	WA18	AIXTLXXXIAFTXXLSMLL	AL18	2	1	[1brx, 1s8l, 1at9, 1e0p, 1s8j, 1fbk, 1r2n, 1r84, 4hyx, 1f4z, 1pxs, 1pxr, 4hwl, 1qkp, 1qko, 1s54, 1s53, 1o0a, 1p8h, 3han, 1kg8, 3hap, 3haq, 3har, 4md2, 2wjk, 2wjl, 4md1, 3has, 1c3w, 1q5i, 2ntu, 1kme, 1f50, 2ntw, 1s52, 1s51, 1py6, 4ov0, 2i20, 1vjm, 1tn5, 3mbv, 1x0k, 1tn0, 1xji, 4fpd]
WARYAXWLFTTXLLXLXLA	WA18	FYAIXTLXXXIAFTXXLXM	FM18	2	1	[1brx, 1s8l, 1e0p, 1s8j, 1r2n, 1r84, 4hyx, 1f4z, 1pxs, 1pxr, 1qkp, 1qko, 1s54, 1s53, 1o0a, 3han, 1kg8, 3hap, 3haq, 3har, 2wjk, 2wjl, 3has, 1c3w, 1q5i, 2ntu, 1kme, 2ntw, 1s51, 1py6, 4ov0, 2i20, 1vjm, 1tn5, 1x0k, 1tn0, 1xji, 4fpd]
WARYAXWLFTTXLLXLXLA	WA18	YXARYADWLFTTPLXXLXL	YL18	2	2	[1q5i, 1kme, 1s52, 1r2n, 1r84, 1pxs, 1pxr, 4hwl, 1qkp, 1tn5, 1p8h, 3han, 1x0k, 3hap, 3utv, 1tn0, 3har, 1xji, 3utx, 3has, 3uty]
WARYAXWLFTTXLLXLXLA	WA18	YAIXTLXXXIAFTXXLSML	YL18	2	1	[1brx, 1s8l, 1at9, 1e0p, 1s8j, 1fbk, 1r2n, 1r84, 4hyx, 1f4z, 1pxs, 1pxr, 4hwl, 1qkp, 1qko, 1s54, 1s53, 1o0a, 1p8h, 3han, 1kg8, 3hap, 3haq, 3har, 4md2, 2wjk, 2wjl, 4md1, 3has, 1c3w, 1q5i, 2ntu, 1kme, 1f50, 2ntw, 1s52, 1s51, 1py6, 4ov0, 2i20, 1vjm, 1tn5, 3mbv, 1x0k, 1tn0, 1xji, 4fpd]
WARYAXWLFTTXLLXLXLA	WA18	VPAIAFTMXLSMLLGYGLT	VT18	2	1	[4hwl, 1at9, 1s52]
WARYAXWLFTTXLLXLXLA	WA18	TTLXPAIAFTMXLSMLLGY	TY18	2	1	[4hwl, 1at9, 1qkp, 1kme, 1s52, 1r2n, 1r84, 3han, 3hap, 3har, 1xji, 3has]
WARYAXWLFTTXLLXLXLA	WA18	RNVTVVLWSAYXVVWLIGS	RS18	2	5	[1brx, 1at9, 1s52, 1r2n, 1r84, 1pxr, 4hwl, 3han, 3hap, 3utv, 1tn0, 3har, 1xji, 3utx, 3has, 3uty]
WARYAXWLFTTXLLXLXLA	WA18	IXTLXXAIAFTMXLSMLLG	IG18	2	1	[1brx, 1at9, 1kme, 1s52, 1r2n, 1r84, 4hwl, 1qkp, 3han, 3hap, 3har, 1xji, 3has]
WARYAXWLFTTXLLXLXLA	WA18	FKXLRNVTVVLWSAYXXXW	FW18	2	5	[1e0p, 1pxs, 1pxr, 4hwl, 1qkp, 1qko, 1s54, 1s53, 3haq, 3har, 2wjl, 3has, 1c3w, 2ntu, 1kme, 2ntw, 1s52, 1s51, 1py6, 1vjm, 1tn5, 1x0k, 1tn0, 3utx, 3uty]
WARYAXWLFTTXLLXLXLA	WA18	PFYAITTLVPAIAFTMYLS	PS18	2	1	[1tn5]
WARYAXWLFTTXLLXLXLA	WA18	DQGTILAXVGADGIMIGTG	DG18	2	3	[1s8l, 1q5i, 1s8j, 1kme, 1r2n, 1r84, 4hyx, 1qkp, 1s54, 1s53, 3han, 3hap, 3utv, 3haq, 3utw, 1tn0, 1xji, 3has, 3uty]
WARYAXWLFTTXLLXLXLA	WA18	MVLDVSAKVGFGLILLRSR	MR18	2	6	[1brx]
WARYAXWLFTTXLLXLXLA	WA18	ISTAAMLYILYVLFFGFTS	IS18	2	4	[1qkp, 1s52, 3utv]
WARYAXWLFTTXLLXLXLA	WA18	QGTXLAXVGADGIMIGTXL	QL18	2	3	[1s8l, 1q5i, 1s8j, 1kme, 1r2n, 1r84, 4hyx, 1qkp, 1s54, 1s53, 3han, 3utv, 3hap, 3haq, 3utw, 1tn0, 1xji, 3has, 3uty]
WARYAXWLFTTXLLXLXLA	WA18	RYAXWLXTTPLXXXXLXLL	RL18	2	2	[1brx, 1c3w, 1e0p, 1q5i, 2ntu, 1kme, 1pxs, 1pxr, 1vjm, 1qkp, 1tn5, 1qko, 1s54, 1s53, 1x0k, 1tn0, 2wjl, 3has]
WARYAXWLFTTXLLXLXLA	WA18	LVGADGIMIGTGLVGALTK	LK18	2	3	[1at9]
ARYAXWLFTTPLLXXXLXL	AL18	WAISTAAMLYXLYVXFFGF	WF18	2	4	[1at9, 1e0p, 1r2n, 1r84, 4hyx, 1f4z, 1pxs, 1pxr, 1qkp, 1qko, 1s54, 1s53, 3han, 3hap, 2wjl, 1c3w, 1bm1, 1q5i, 2ntu, 1kme, 1s52, 1s51, 1py6, 1vjm, 1tn5, 1x0i, 1x0k, 3utv, 3utw, 1tn0, 1xji, 3utx, 3uty]
ALIVYLDLVTKVGFGFIAL	AL18	TXLFWLGAIGMLVGTLAFA	TA18	6	0	[3qap, 3qdc, 2ksy, 1jgj]
ALIVYLDLVTKVGFGFIAL	AL18	FXPRYIDWILTTPLIVYFL	FL18	6	2	[2ksy, 1jgj]
ARYAXWLFTTPLLXXXLXL	AL18	ALVGADGIMIGTGLVGALT	AT18	2	3	[1brx, 1at9, 1bm1, 1q5i, 1s52, 1x0k, 1tn0, 1pxr, 3har, 3utx]
ARYAXWLFTTPLLXXXLXL	AL18	AISTAAMLYXLYVXFFGFT	AT18	2	4	[1at9, 1e0p, 1r2n, 1r84, 4hyx, 1pxs, 1pxr, 1qkp, 1qko, 1s54, 1s53, 3han, 3hap, 3haq, 3has, 1bm1, 1q5i, 1kme, 1s52, 1s51, 1py6, 1vjm, 1tn5, 1x0i, 1x0k, 3utv, 3utw, 1tn0, 1xji, 3utx, 3uty]
AIXTLXXXIAFTXXLSMLL	AL18	ALVGADGIMIGTGLVGALT	AT18	1	3	[1brx, 1at9, 1bm1, 1q5i, 1brr, 1s52, 1fbk, 1ucq, 4hwl, 3vi0, 1p8h, 1x0k, 3har]
ALIVYLDLVTKVGFGFIAL	AL18	LFWLGAIGMLVGTLAXAWA	LA18	6	0	[1gue, 4gyc, 3qap, 3qdc, 2f93, 2ksy, 2f95, 1jgj, 1h68, 1gu8]
ARYAXWLFTTPLLXXXLXL	AL18	FMVLDVXAKVGFGFVLLRS	FS18	2	6	[1vgo]
AIXTLXXXIAFTXXLSMLL	AL18	FMVLDVXAKVGFGLILLRS	FS18	1	6	[1brx, 1c3w, 1at9, 1bm1, 1e0p, 1q5i, 2ntu, 1kme, 2i20, 1pxs, 1pxr, 1vjm, 1tn5, 1qko, 1s54, 1s53, 1x0k, 3hao, 1tn0]
ARYAXWLFTTPLLXXXLXL	AL18	FMVLDVXAKVGFGLILLRS	FS18	2	6	[1brx, 1c3w, 1at9, 1bm1, 1e0p, 1q5i, 2ntu, 1kme, 1pxs, 1pxr, 1vjm, 1tn5, 1qko, 1s54, 1s53, 1x0k, 1tn0]
ARYXXWLFTTPLLXXXLXL	AL18	KFYAIXTLVXXIAFTXXLS	KS18	2	1	[3hao]
ARYAXWLFTTPLLXXXLXL	AL18	KFYAIXTLVXXIAFTXXLS	KS18	2	1	[1c3w, 1e0p, 1q5i, 2ntu, 1kme, 2ntw, 1s51, 1py6, 1f4z, 1pxs, 2i20, 1pxr, 1vjm, 1qko, 1s54, 1s53, 1x0i, 1x0k, 3haq, 1tn0, 2wjk, 2wjl]
ARYAXWLFTTPLLXXXLXL	AL18	FVWWAISTAAMLYXLYVXF	FF18	2	4	[1brx, 1at9, 1e0p, 1r2n, 1r84, 4hyx, 1f4z, 1pxs, 1pxr, 1qkp, 1qko, 1s54, 1s53, 3han, 3hap, 2wjk, 2wjl, 1c3w, 1bm1, 1q5i, 2ntu, 1kme, 2ntw, 1s52, 1s51, 1py6, 1vjm, 1tn5, 1x0k, 3utv, 3utw, 1tn0, 1xji, 3utx, 3uty]
ALIVYLDLVTKVGFGFIAL	AL18	YYVTLVGISGIAAVAYXVM	YM18	6	1	[1gue, 4gyc, 3qap, 3qdc, 2f93, 2ksy, 2f95, 1jgj, 1h68, 1gu8]
ARYAXWLFTTPLLXXXLXL	AL18	YYAITILVPGIASAAYLAM	YM18	2	1	[1vgo]
ARYAXWLFTTPLLXXXLXL	AL18	FYAIXTLXXXIAFTXXLXM	FM18	2	1	[1brx, 1s8l, 1e0p, 1s8j, 1r2n, 1r84, 4hyx, 1f4z, 1pxs, 1jv7, 1pxr, 1qkp, 1qko, 1s54, 1s53, 3han, 3hap, 3haq, 3har, 2wjk, 2wjl, 3has, 1c3w, 1bm1, 1q5i, 2ntu, 1kme, 2ntw, 1s51, 1py6, 2i20, 1vjm, 1tn5, 1x0i, 1x0k, 1tn0, 1xji]
ARYXXWLFTTPLLXXXLXL	AL18	FYAIXTLXXXIAFTXXLXM	FM18	2	1	[3hao]
ALIVYLDLVTKVGFGFIAL	AL18	VRLRNLTVXLWAIYPFIWL	VL18	6	5	[1gue, 4gyc, 3qap, 3qdc, 2f93, 2ksy, 2f95, 1jgj, 1h68, 1gu8]
ALIVYLDLVTKVGFGFIAL	AL18	VTLVXISGIAAVAYXVMAL	VL18	6	1	[1gue, 4gyc, 3qap, 3qdc, 2ksy, 1jgj, 1h68, 1gu8]
ALIVYLDLVTKVGFGFIAL	AL18	YVTLVGISGIAAVAYXXMA	YA18	6	1	[1gue, 4gyc, 3qap, 3qdc, 2f93, 2ksy, 2f95, 1jgj, 1h68, 1gu8]
ALIVYLDLVTKVGFGFIAL	AL18	YIDWILTTPLIVYFLGLLA	YA18	6	2	[3qdc, 1h68, 1gu8]
ARYAXWLFTTPLLXXXLXL	AL18	VWWAISTAAMLYXLYVXFF	VF18	2	4	[1at9, 1e0p, 1r2n, 1r84, 4hyx, 1f4z, 1pxs, 1pxr, 1qkp, 1qko, 1s54, 1s53, 3han, 3hap, 2wjk, 2wjl, 1c3w, 1bm1, 1q5i, 2ntu, 1kme, 2ntw, 1s52, 1s51, 1py6, 1vjm, 1tn5, 1x0k, 3utv, 3utw, 1tn0, 1xji, 3utx, 3uty]
ARYXXWLFTTPLLXXXLXL	AL18	YAIXTLXXXIAFTXXLSML	YL18	2	1	[3hao]
ARYAXWLFTTPLLXXXLXL	AL18	YAIXTLXXXIAFTXXLSML	YL18	2	1	[1brx, 1s8l, 1at9, 1e0p, 1s8j, 1r2n, 1r84, 4hyx, 1f4z, 1pxs, 1jv7, 1pxr, 1qkp, 1qko, 1s54, 1s53, 3han, 3hap, 3haq, 3har, 2wjk, 2wjl, 3has, 1c3w, 1bm1, 1q5i, 2ntu, 1kme, 2ntw, 1s52, 1s51, 1py6, 2i20, 1vjm, 1tn5, 1x0i, 1x0k, 1tn0, 1xji]
ARYAXWLFTTPLLXXXLXL	AL18	YXARYADWLFTTPLXXLXL	YL18	2	2	[1q5i, 1kme, 1s52, 1r2n, 1r84, 1pxs, 1pxr, 1qkp, 1tn5, 3han, 1x0k, 3hap, 3utv, 1tn0, 3har, 1xji, 3utx, 3has, 3uty]
AIXTLXXXIAFTXXLSMLL	AL18	YXARYADWLFTTPLXXLXL	YL18	1	2	[1q5i, 1kme, 1brr, 1s52, 1fbk, 1r84, 1r2n, 1pxs, 1pxr, 4hwl, 1tn5, 1qkp, 1p8h, 1x0k, 3han, 3hap, 1tn0, 3har, 1xji, 3has]
ARYAXWLFTTPLLXXXLXL	AL18	VPAIAFTMXLSMLLGYGLT	VT18	2	1	[1at9, 1s52]
ARYAXWLFTTPLLXXXLXL	AL18	TTLXPAIAFTMXLSMLLGY	TY18	2	1	[1at9, 1qkp, 1kme, 1s52, 1r2n, 1r84, 3han, 3hap, 3har, 1xji, 3has]
ALIVYLDLVTKVGFGFIAL	AL18	RYYVTLVGISGIAAVAYVV	RV18	6	1	[4gyc, 3qdc, 2f93, 2f95]
ARYAXWLFTTPLLXXXLXL	AL18	RNVTVVLWSAYXVVWLIGS	RS18	2	5	[1brx, 1at9, 1bm1, 1s52, 1r2n, 1r84, 1pxr, 3han, 3hap, 3utv, 1tn0, 3har, 1xji, 3utx, 3has, 3uty]
ARYAXWLFTTPLLXXXLXL	AL18	IXTLXXAIAFTMXLSMLLG	IG18	2	1	[1brx, 1at9, 1bm1, 1kme, 1s52, 1r2n, 1r84, 1qkp, 3han, 3hap, 3har, 1xji, 3has]
AIXTLXXXIAFTXXLSMLL	AL18	NIETLLFMVLDVSAKVGFG	NG18	1	6	[1brr, 1s52, 1r84, 1r2n, 4hyx, 4hwl, 1qkp, 3han, 3hap, 3haq, 3har, 1xji, 3has]
ARYAXWLFTTPLLXXXLXL	AL18	AFMVLDVTAKVGFGFXLLR	AR18	2	6	[1vgo]
ARYAXWLFTTPLLXXXLXL	AL18	EYYAITILVPGIASAAYLA	EA18	2	1	[1vgo]
ARYAXWLFTTPLLXXXLXL	AL18	YAITILVPGIASAAYLAMF	YF18	2	1	[1vgo]
ARYAXWLFTTPLLXXXLXL	AL18	AITILVPGIASAAYLAMFF	AF18	2	1	[1vgo]
ARYAXWLFTTPLLXXXLXL	AL18	WWAISTAAMLYXLYVXFFG	WG18	2	4	[1at9, 1e0p, 1r2n, 1r84, 4hyx, 1f4z, 1pxs, 1pxr, 1qkp, 1qko, 1s54, 1s53, 3han, 3hap, 2wjk, 2wjl, 1c3w, 1bm1, 1q5i, 2ntu, 1kme, 2ntw, 1s52, 1s51, 1py6, 1vjm, 1tn5, 1x0i, 1x0k, 3utv, 3utw, 1tn0, 1xji, 3utx, 3uty]
ALIVYLDLVTKVGFGFIAL	AL18	GISGIAAVAYXVMALGVGW	GW18	6	1	[3qap, 3qdc, 2ksy, 1jgj]
ALIVYLDLVTKVGFGFIAL	AL18	PRYIXWILTTPLIVYFLGL	PL18	6	2	[1gue, 3qap, 3qdc, 2f93, 2ksy, 2f95, 1jgj, 1h68, 1gu8]
ARYAXWLFTTPLLXXXLXL	AL18	FKXLRNVTVVLWSAYXXXW	FW18	2	5	[1c3w, 1e0p, 2ntu, 1kme, 2ntw, 1s52, 1s51, 1py6, 1pxs, 1pxr, 1vjm, 1qkp, 1tn5, 1qko, 1s54, 1s53, 1x0k, 3haq, 1tn0, 3har, 3utx, 2wjl, 3has, 3uty]
ALIVYLDLVTKVGFGFIAL	AL18	FWLGAIGMLVGTLAFAWAG	FG18	6	0	[1gue, 4gyc, 3qap, 3qdc, 2f93, 2ksy, 2f95, 1jgj, 1h68, 1gu8]
AIXTLXXXIAFTXXLSMLL	AL18	DQGTILAXVGADGIMIGTG	DG18	1	3	[1s8l, 1qkp, 1s8j, 1q5i, 1kme, 1s54, 1r84, 1r2n, 4hyx, 3haq, 1xji, 3has]
ARYAXWLFTTPLLXXXLXL	AL18	DQGTILAXVGADGIMIGTG	DG18	2	3	[1s8l, 1q5i, 1s8j, 1kme, 1r2n, 1r84, 4hyx, 1jv7, 1qkp, 1s54, 1s53, 1x0i, 3han, 3hap, 3utv, 3haq, 3utw, 1tn0, 1xji, 3has, 3uty]
ARYAXWLFTTPLLXXXLXL	AL18	PFYAITTLVPAIAFTMYLS	PS18	2	1	[1tn5]
ALIVYLDLVTKVGFGFIAL	AL18	LVGISGIAAVAYXVMALGV	LV18	6	1	[3qap, 3qdc, 2ksy, 1jgj]
AIXTLXXXIAFTXXLSMLL	AL18	MVLDVSAKVGFGLILLRSR	MR18	1	6	[1brx]
ARYAXWLFTTPLLXXXLXL	AL18	MVLDVSAKVGFGLILLRSR	MR18	2	6	[1brx]
ALIVYLDLVTKVGFGFIAL	AL18	YVXLRNLTVXLWAIYPFIW	YW18	6	5	[1gue, 4gyc, 3qap, 3qdc, 2ksy, 1jgj, 1h68, 1gu8]
AIXTLXXXIAFTXXLSMLL	AL18	DTLLFMVLDVSAKVGFGXI	DI18	1	6	[2wjk]
ARYAXWLFTTPLLXXXLXL	AL18	ISTAAMLYILYVLFFGFTS	IS18	2	4	[1qkp, 1s52, 3utv]
AIXTLXXXIAFTXXLSMLL	AL18	QGTXLAXVGADGIMIGTXL	QL18	1	3	[1s8l, 1qkp, 1s8j, 1q5i, 1kme, 1s54, 1r84, 1r2n, 4hyx, 3haq, 1xji, 3has]
ARYAXWLFTTPLLXXXLXL	AL18	QGTXLAXVGADGIMIGTXL	QL18	2	3	[1s8l, 1q5i, 1s8j, 1kme, 1r2n, 1r84, 4hyx, 1jv7, 1qkp, 1s54, 1s53, 1x0i, 3han, 3utv, 3hap, 3haq, 3utw, 1tn0, 1xji, 3has, 3uty]
AIXTLXXXIAFTXXLSMLL	AL18	QTLLFMVLDVSAKVGFGLI	QI18	1	6	[1f50, 1f4z]
ALIVYLDLVTKVGFGFIAL	AL18	TLFWLGAIGMLVGTLAFAW	TW18	6	0	[1gue, 4gyc, 3qap, 3qdc, 2ksy, 1jgj, 1h68, 1gu8]
AIXTLXXXIAFTXXLSMLL	AL18	VPLNIETLLFMVLDVSAKV	VV18	1	6	[1r84, 1r2n]
AIXTLXXXIAFTXXLSMLL	AL18	PLNIETLLFMVLDVSAKVG	PG18	1	6	[1r84, 1r2n]
AIXTLXXXIAFTXXLSMLL	AL18	EWIWLALGTALMGLGXLYF	EF18	1	0	[4hwl, 1s52, 1r84, 1r2n]
ALIVYLDLVTKVGFGFIAL	AL18	RLRXLTVXLWAIYPFIWLL	RL18	6	5	[4gyc, 3qap, 3qdc, 2f93, 2ksy, 2f95, 1jgj]
ARYAXWLFTTPLLXXXLXL	AL18	RXVWWAISTAAMLYXLXXL	RL18	2	4	[1e0p, 1r2n, 1r84, 1f4z, 1pxs, 1pxr, 1qko, 1s54, 1s53, 2wjk, 2wjl, 1c3w, 1q5i, 2ntu, 1kme, 2ntw, 1s52, 1s51, 1py6, 1vjm, 1tn5, 1x0k, 1tn0, 3utx, 3uty]
AIXTLXXXIAFTXXLSMLL	AL18	RYAXWLXTTPLXXXXLXLL	RL18	1	2	[1brx, 1c3w, 1s8l, 1bm1, 1e0p, 1q5i, 2ntu, 1kme, 2i20, 1pxs, 1pxr, 1vjm, 1tn5, 1qkp, 1qko, 1brd, 1s54, 1s53, 1x0k, 1tn0, 2wjl, 3has]
ARYAXWLFTTPLLXXXLXL	AL18	RYAXWLXTTPLXXXXLXLL	RL18	2	2	[1brx, 1c3w, 1bm1, 1e0p, 1q5i, 2ntu, 1kme, 1pxs, 1pxr, 1vjm, 1qkp, 1tn5, 1qko, 1vgo, 1s54, 1s53, 1x0k, 1tn0, 2wjl, 3has]
ALIVYLDLVTKVGFGFIAL	AL18	RYXXWILTTPLIVXXLXXL	RL18	6	2	[1gue, 3qdc, 2f93, 2f95, 1jgj, 1h68, 1gu8]
ALIVYLDLVTKVGFGFIAL	AL18	RNLTVILWAIYPFIWLLGP	RP18	6	5	[3qap, 3qdc]
ALIVYLDLVTKVGFGFIAL	AL18	NLTVILWAIYPFIWLLGPP	NP18	6	5	[3qap, 3qdc]
ARYAXWLFTTPLLXXXLXL	AL18	LVGADGIMIGTGLVGALTK	LK18	2	3	[1at9]
AIXTLXXXIAFTXXLSMLL	AL18	LVGADGIMIGTGLVGALTK	LK18	1	3	[1at9]
RYLTWALSTPMILXXLXXL	RL18	KLFTAITFDIAMCVTGLAA	KA18	2	3	[3qbl, 3vvk, 3qbg, 3qbi, 3qbk]
RWFWYAISCACFIVVLYXL	RL18	KLFTAITFDIAMCVTGLAA	KA18	4	3	[3vvk, 3qbl, 3qbg, 3qbi, 3qbk]
RYAXWLXTTPLXXXXLXLL	RL18	WAISTAAMLYXLYVXFFGF	WF18	2	4	[1c3w, 1bm1, 1e0p, 1q5i, 2ntu, 1kme, 1pxs, 1pxr, 1vjm, 1tn5, 1qkp, 1qko, 1s54, 1s53, 1x0k, 1tn0, 2wjl]
RWFWYAISCACFIVVLYXL	RL18	TXLFTAITFDIAMCVTGLA	TA18	4	3	[3vvk, 3qbl, 3qbg, 3qbi, 3qbk]
RXVWWAISTAAMLYXLXXL	RL18	TVVLWSAYPVVWLIGSEGA	TA18	4	5	[1brr]
RYLTWALSTPMILXXLXXL	RL18	TXLFTAITFDIAMCVTGLA	TA18	2	3	[3qbl, 3vvk, 3qbg, 3qbi, 3qbk]
RYXXWILTTPLIVXXLXXL	RL18	VALIVYLDLVTKVGFGFIA	VA18	2	6	[1gue, 3qdc, 2f93, 2f95, 1jgj, 1h68, 1gu8]
RLRXLTVXLWAIYPFIWLL	RL18	VALIVYLDLVTKVGFGFIA	VA18	5	6	[4gyc, 3qap, 3qdc, 2f93, 2ksy, 2f95, 1jgj]
RYLTWALSTPMILXXLXXL	RL18	LFTAITFDIAMCVTGLXAA	LA18	2	3	[3qbl, 3vvk, 3qbg, 3qbi, 3qbk]
RWFWYAISCACFIVVLYXL	RL18	LFTAITFDIAMCVTGLXAA	LA18	4	3	[3vvk, 3qbl, 3qbg, 3qbi, 3qbk]
RYLTWALSTPMILXXLXXL	RL18	FTAITFDIAMCVTGLAAAL	FL18	2	3	[3qbl, 3vvk, 3qbg, 3qbi, 3qbk]
RWFWYAISCACFIVVLYXL	RL18	FTAITFDIAMCVTGLAAAL	FL18	4	3	[3vvk, 3qbl, 3abw, 3qbg, 3qbi, 3qbk]
RYXXWILTTPLIVXXLXXL	RL18	SREFGIVITLNTVVMLAGF	SF18	2	3	[2f93, 2f95]
RYAXWLXTTPLXXXXLXLL	RL18	ALVGADGIMIGTGLVGALT	AT18	2	3	[1brx, 1bm1, 1q5i, 1x0k, 1tn0, 1pxr]
RYAXWLXTTPLXXXXLXLL	RL18	AISTAAMLYXLYVXFFGFT	AT18	2	4	[1bm1, 1e0p, 1q5i, 1kme, 1pxs, 1pxr, 1vjm, 1tn5, 1qkp, 1qko, 1s54, 1s53, 1x0k, 1tn0, 3has]
RXVWWAISTAAMLYXLXXL	RL18	ALVGADGIMIGTGLVGALT	AT18	4	3	[1q5i, 1brr, 1s52, 1fbk, 1ucq, 1iw9, 1pxr, 4hwl, 1ixf, 3vi0, 1p8h, 1x0k, 1tn0, 3utx, 3har]
RYAXWLXTTPLXXXXLXLL	RL18	FMVLDVXAKVGFGLILLRS	FS18	2	6	[1brx, 1c3w, 1bm1, 1e0p, 1q5i, 2ntu, 1kme, 1pxs, 1pxr, 1vjm, 1tn5, 1qko, 1s54, 1s53, 1x0k, 1tn0]
RYAXWLXTTPLXXXXLXLL	RL18	FMVLDVXAKVGFGFVLLRS	FS18	2	6	[1vgo]
RYAXWLXTTPLXXXXLXLL	RL18	KFYAIXTLVXXIAFTXXLS	KS18	2	1	[1c3w, 1e0p, 1q5i, 2ntu, 1kme, 1pxs, 2i20, 1pxr, 1vjm, 1qko, 1s54, 1s53, 1x0k, 1tn0, 2wjl]
RYAXWLXTTPLXXXXLXLL	RL18	FVWWAISTAAMLYXLYVXF	FF18	2	4	[1brx, 1c3w, 1bm1, 1e0p, 1q5i, 2ntu, 1kme, 1pxs, 1pxr, 1vjm, 1tn5, 1qkp, 1qko, 1s54, 1s53, 1x0k, 1tn0, 2wjl]
RYAXWLXTTPLXXXXLXLL	RL18	YYAITILVPGIASAAYLAM	YM18	2	1	[1vgo]
RYXXWILTTPLIVXXLXXL	RL18	YYVTLVGISGIAAVAYXVM	YM18	2	1	[1gue, 3qdc, 2f93, 2f95, 1jgj, 1h68, 1gu8]
RYALFGMGAVAFXGLVYYL	RL18	VRLRNLTVXLWAIYPFIWL	VL18	4	5	[3qdc, 3qap, 2ksy, 1jgj]
RYXXWILTTPLIVXXLXXL	RL18	VTLVXISGIAAVAYXVMAL	VL18	2	1	[1gue, 3qdc, 1jgj, 1h68, 1gu8]
RWAFYAISCAFFVVVLXAL	RL18	FTVIAADIGMCVTGLAAAM	FM18	4	3	[1e12]
RYAXWLXTTPLXXXXLXLL	RL18	FYAIXTLXXXIAFTXXLXM	FM18	2	1	[1brx, 1c3w, 1s8l, 1bm1, 1e0p, 1q5i, 2ntu, 1kme, 1pxs, 2i20, 1jv7, 1pxr, 1jv6, 1vjm, 1tn5, 1qkp, 1qko, 1s54, 1s53, 1mgy, 1x0k, 1tn0, 2wjl, 3has]
RLRXLTVXLWAIYPFIWLL	RL18	FGMGAVAFXGLVYYLVGPM	FM18	5	4	[4gyc, 3qap, 3qdc, 2f93, 2ksy, 2f95, 1jgj]
RYXXWILTTPLIVXXLXXL	RL18	YVTLVGISGIAAVAYXXMA	YA18	2	1	[1gue, 3qdc, 2f93, 2f95, 1jgj, 1h68, 1gu8]
RYXXWILTTPLIVXXLXXL	RL18	VDVALIVYLDLVTKVGFGF	VF18	2	6	[3qdc, 1jgj]
RLRXLTVXLWAIYPFIWLL	RL18	VDVALIVYLDLVTKVGFGF	VF18	5	6	[3qap, 3qdc, 2ksy, 1jgj]
RYAXWLXTTPLXXXXLXLL	RL18	VWWAISTAAMLYXLYVXFF	VF18	2	4	[1c3w, 1bm1, 1e0p, 1q5i, 2ntu, 1kme, 1pxs, 1pxr, 1vjm, 1tn5, 1qkp, 1qko, 1s54, 1s53, 1x0k, 1tn0, 2wjl]
RLRXLTVXLWAIYPFIWLL	RL18	ALFGMGAVXFXGLVYYLVG	AG18	5	4	[4gyc, 3qap, 3qdc, 2f93, 2ksy, 2f95, 1jgj]
RYTWWLFSTIAFLXVLYXL	RL18	TLTALVAVLWTAYPILWIV	TV18	4	5	[2z55, 1vgo]
RYAXWLXTTPLXXXXLXLL	RL18	YXARYADWLFTTPLXXLXL	YL18	2	2	[1tn5, 1qkp, 1q5i, 1kme, 1x0k, 1pxs, 1tn0, 1pxr, 3has]
RYAXWLXTTPLXXXXLXLL	RL18	YAIXTLXXXIAFTXXLSML	YL18	2	1	[1brx, 1c3w, 1s8l, 1bm1, 1e0p, 1q5i, 2ntu, 1kme, 1pxs, 2i20, 1jv7, 1pxr, 1jv6, 1vjm, 1tn5, 1qkp, 1qko, 1s54, 1s53, 1x0k, 1tn0, 2wjl, 3has]
RYAXWLXTTPLXXXXLXLL	RL18	TTLXPAIAFTMXLSMLLGY	TY18	2	1	[1qkp, 1kme, 3has]
RYXXWILTTPLIVXXLXXL	RL18	RYYVTLVGISGIAAVAYVV	RV18	2	1	[3qdc, 2f93, 2f95]
RXVWWAISTAAMLYXLXXL	RL18	NVTVVLWSAYXVVWLIGSE	NE18	4	5	[4hwl, 1brr, 1s52, 1r84, 1r2n, 1tn0, 1ap9, 1pxr, 3utx, 3har, 3uty]
RYAXWLXTTPLXXXXLXLL	RL18	RNVTVVLWSAYXVVWLIGS	RS18	2	5	[1brx, 1bm1, 1tn0, 1pxr, 3has]
RXVWWAISTAAMLYXLXXL	RL18	RNVTVVLWSAYXVVWLIGS	RS18	4	5	[4hwl, 1brr, 1s52, 1r84, 1r2n, 1tn0, 1ap9, 1pxr, 3utx, 3har, 3uty]
RPEWIWLALGTALMGLGXL	RL18	NIETLLFMVLDVSAKVGFG	NG18	0	6	[3utv]
RXVWWAISTAAMLYXLXXL	RL18	NIETLLFMVLDVSAKVGFG	NG18	4	6	[4hwl, 1brr, 1s52, 1r84, 1r2n, 3utx, 3uty]
RYAXWLXTTPLXXXXLXLL	RL18	IXTLXXAIAFTMXLSMLLG	IG18	2	1	[1brx, 1bm1, 1qkp, 1kme, 3has]
RYAXWLXTTPLXXXXLXLL	RL18	EYYAITILVPGIASAAYLA	EA18	2	1	[1vgo]
RYAXWLXTTPLXXXXLXLL	RL18	YAITILVPGIASAAYLAMF	YF18	2	1	[1vgo]
RYAXWLXTTPLXXXXLXLL	RL18	AFMVLDVTAKVGFGFXLLR	AR18	2	6	[1vgo]
RYAXWLXTTPLXXXXLXLL	RL18	AITILVPGIASAAYLAMFF	AF18	2	1	[1vgo]
RYXXWILTTPLIVXXLXXL	RL18	GISGIAAVAYXVMALGVGW	GW18	2	1	[3qdc, 1jgj]
RYAXWLXTTPLXXXXLXLL	RL18	WWAISTAAMLYXLYVXFFG	WG18	2	4	[1c3w, 1bm1, 1e0p, 1q5i, 2ntu, 1kme, 1pxs, 1pxr, 1vjm, 1tn5, 1qkp, 1qko, 1s54, 1s53, 1x0k, 1tn0, 2wjl]
RYLTWALSTPMILXXLXXL	RL18	AYSALDIVAKYIFAFLLLN	AN18	2	6	[3qbl, 3vvk, 3qbg, 3qbi, 3qbk]
RYLTWALSTPMILXXLXXL	RL18	YSALDIVAKYIFAFLLLNY	YY18	2	6	[3qbl, 3vvk, 3qbg, 3qbi, 3qbk]
RYXXWILTTPLIVXXLXXL	RL18	EFGIVITLNTVVMLAGFAG	EG18	2	3	[1gue, 3qdc, 2f93, 2f95, 1jgj, 1h68, 1gu8]
RYALFGMGAVAFXGLVYYL	RL18	EFGIVITLNTVVMLAGFAG	EG18	4	3	[3qdc, 3qap, 2ksy, 1jgj]
RXVWWAISTAAMLYXLXXL	RL18	FKXLRNVTVVLWSAYXXXW	FW18	4	5	[1c3w, 1e0p, 2ntu, 1kme, 2ntw, 1s52, 1s51, 1py6, 1pxs, 2i20, 1pxr, 4hwl, 1vjm, 1tn5, 1qko, 1s54, 1s53, 1x0k, 3hao, 1tn0, 3utx, 3har, 2wjl, 3uty]
RYAXWLXTTPLXXXXLXLL	RL18	FKXLRNVTVVLWSAYXXXW	FW18	2	5	[1c3w, 1e0p, 2ntu, 1kme, 1pxs, 1pxr, 1vjm, 1tn5, 1qkp, 1qko, 1s54, 1s53, 1x0k, 1tn0, 2wjl, 3has]
RYXXWILTTPLIVXXLXXL	RL18	REFGIVITLNTVVMLAGFA	RA18	2	3	[1gue, 3qdc, 2f93, 2f95, 1jgj, 1h68, 1gu8]
RYALFGMGAVAFXGLVYYL	RL18	REFGIVITLNTVVMLAGFA	RA18	4	3	[3qdc, 2ksy, 1jgj]
RLRXLTVXLWAIYPFIWLL	RL18	LFGMGAVAFXGLVYYLVGP	LP18	5	4	[4gyc, 3qap, 3qdc, 2f93, 2ksy, 2f95, 1jgj]
RLRXLTVXLWAIYPFIWLL	RL18	GMGAVAFXGLVYYLVGPMT	GT18	5	4	[4gyc, 3qap, 3qdc, 2f93, 2ksy, 2f95, 1jgj]
RYLTWALSTPMILXXLXXL	RL18	VSTILVPVVSIASYTGLAS	VS18	2	1	[3qbl, 3vvk, 3qbg, 3qbi, 3qbk]
RYXXWILTTPLIVXXLXXL	RL18	LIVYLDLVTKVGFGFIALD	LD18	2	6	[1gue, 3qdc, 2f93, 2f95, 1jgj, 1h68, 1gu8]
RLRXLTVXLWAIYPFIWLL	RL18	LIVYLDLVTKVGFGFIALD	LD18	5	6	[4gyc, 3qap, 3qdc, 2f93, 2ksy, 2f95, 1jgj]
RWFWYAISCACFIVVLYXL	RL18	TAITFDIAMCVTGLAAAXT	TT18	4	3	[3qbl, 3abw]
RYLTWALSTPMILXXLXXL	RL18	TAITFDIAMCVTGLAAAXT	TT18	2	3	[3qbl]
RWAFYAISCAFFVVVLXAL	RL18	TVIAADIGMCVTGLAAAXT	TT18	4	3	[1e12]
RYALFGMGAVAFXGLVYYL	RL18	FGIVITLNTVVMLAGFAGA	FA18	4	3	[3qdc, 3qap, 2ksy, 1jgj]
RYXXWILTTPLIVXXLXXL	RL18	FGIVITLNTVVMLAGFAGA	FA18	2	3	[3qdc, 1jgj]
RYALFGMGAVAFXGLVYYL	RL18	GIVITLNTVVMLAGFAGAM	GM18	4	3	[3qdc, 3qap, 2ksy, 1jgj]
RYXXWILTTPLIVXXLXXL	RL18	GIVITLNTVVMLAGFAGAM	GM18	2	3	[3qdc, 1jgj]
RYAXWLXTTPLXXXXLXLL	RL18	PFYAITTLVPAIAFTMYLS	PS18	2	1	[1tn5]
RYXXWILTTPLIVXXLXXL	RL18	LVGISGIAAVAYXVMALGV	LV18	2	1	[3qdc, 1jgj]
RXVWWAISTAAMLYXLXXL	RL18	DQGTILAXVGADGIMIGTG	DG18	4	3	[1q5i, 1kme, 1s54, 1s53, 1r84, 1r2n, 1tn0, 3uty]
RYAXWLXTTPLXXXXLXLL	RL18	DQGTILAXVGADGIMIGTG	DG18	2	3	[1s8l, 1qkp, 1q5i, 1kme, 1s54, 1s53, 1mgy, 1tn0, 1jv7, 1jv6, 3has]
RYXXWILTTPLIVXXLXXL	RL18	DSREFGIVITLNTVVMLAG	DG18	2	3	[2f93, 2f95]
RYAXWLXTTPLXXXXLXLL	RL18	MVLDVSAKVGFGLILLRSR	MR18	2	6	[1brx]
RYALFGMGAVAFXGLVYYL	RL18	YVXLRNLTVXLWAIYPFIW	YW18	4	5	[3qdc, 3qap, 2ksy, 1jgj]
RYXXWILTTPLIVXXLXXL	RL18	DVALIVYLDLVTKVGFGXI	DI18	2	6	[3qdc, 2f93, 2f95, 1jgj]
RLRXLTVXLWAIYPFIWLL	RL18	DVALIVYLDLVTKVGFGXI	DI18	5	6	[4gyc, 3qap, 3qdc, 2f93, 2ksy, 2f95, 1jgj]
RYAXWLXTTPLXXXXLXLL	RL18	ISTAAMLYILYVLFFGFTS	IS18	2	4	[1qkp]
RGLWGFLSTIPFVWILYXL	RL18	PLAAKLGFLAALMIVLGYP	PP18	4	3	[3ddl]
RGLWGFLSTIPFVWILYXL	RL18	AAKLGFLAALMIVLGYPGE	AE18	4	3	[3ddl]
RXVWWAISTAAMLYXLXXL	RL18	QGTXLAXVGADGIMIGTXL	QL18	4	3	[1q5i, 1kme, 1s54, 1s53, 1r84, 1r2n, 1tn0, 3uty]
RYAXWLXTTPLXXXXLXLL	RL18	QGTXLAXVGADGIMIGTXL	QL18	2	3	[1s8l, 1qkp, 1q5i, 1kme, 1s54, 1s53, 1mgy, 1tn0, 1jv7, 1jv6, 3has]
RXVWWAISTAAMLYXLXXL	RL18	PLNIETLLFMVLDVSAKVG	PG18	4	6	[1r84, 1r2n]
RPEWIWLALGTALMGLGXL	RL18	PLNIETLLFMVLDVSAKVG	PG18	0	6	[3utv]
RXVWWAISTAAMLYXLXXL	RL18	VPLNIETLLFMVLDVSAKV	VV18	4	6	[1r84, 1r2n]
RYALFGMGAVAFXGLVYYL	RL18	RNLTVILWAIYPFIWLLGP	RP18	4	5	[3qdc, 3qap]
RYALFGMGAVAFXGLVYYL	RL18	NLTVILWAIYPFIWLLGPP	NP18	4	5	[3qdc, 3qap]
WAISTAAMLYXLYVXFFGF	WF18	ALVGADGIMIGTGLVGALT	AT18	4	3	[4hwl, 1at9, 1bm1, 1q5i, 1s52, 1x0k, 1tn0, 3har, 1pxr, 3utx]
WAISTAAMLYXLYVXFFGF	WF18	RNVTVVLWSAYXVVWLIGS	RS18	4	5	[1at9, 1bm1, 1q5i, 1s52, 1r84, 1r2n, 1pxr, 4hwl, 3han, 3hap, 3utv, 1tn0, 3har, 1xji, 3utx, 3uty, 3has]
WAISTAAMLYXLYVXFFGF	WF18	NVTVVLWSAYXVVWLIGSE	NE18	4	5	[1at9, 1q5i, 1s52, 1r84, 1r2n, 1pxr, 4hwl, 3han, 3hap, 3utv, 1tn0, 3har, 1xji, 3utx, 3uty, 3has]
WAISTAAMLYXLYVXFFGF	WF18	FKXLRNVTVVLWSAYXXXW	FW18	4	5	[1s8l, 1e0p, 1s8j, 1pxs, 1jv7, 1jv6, 1pxr, 4hwl, 1qkp, 1qko, 1s54, 1s53, 3hao, 3haq, 3har, 2wjl, 3has, 1c3w, 1q5i, 2ntu, 1kme, 1s52, 1s51, 1py6, 2i20, 1vjm, 1tn5, 1x0k, 1tn0, 3utx, 3uty]
WAISTAAMLYXLYVXFFGF	WF18	DQGTILAXVGADGIMIGTG	DG18	4	3	[1s8l, 1s8j, 1q5i, 1kme, 1r84, 1r2n, 4hyx, 1jv7, 1jv6, 1qkp, 1s54, 1s53, 1x0i, 3han, 3hap, 3utv, 1tn0, 3utw, 3haq, 1xji, 3uty, 3has]
WAISTAAMLYXLYVXFFGF	WF18	QGTXLAXVGADGIMIGTXL	QL18	4	3	[1s8l, 1s8j, 1q5i, 1kme, 1r84, 1r2n, 4hyx, 1jv7, 1jv6, 1qkp, 1s54, 1s53, 1x0i, 3han, 3utv, 3hap, 1tn0, 3utw, 3haq, 1xji, 3uty, 3has]
WAISTAAMLYXLYVXFFGF	WF18	LVGADGIMIGTGLVGALTK	LK18	4	3	[1at9]
ALVGADGIMIGTGLVGALT	AT18	TVVLWSAYPVVWLIGSEGA	TA18	3	5	[1brr]
ALDIVAKYIFAFLLLNYLT	AT18	SSLYINIALAGLSILLFVF	SF18	6	0	[3vvk, 3qbl]
ALVGADGIMIGTGLVGALT	AT18	FVWWAISTAAMLYXLYVXF	FF18	3	4	[1brx, 1bm1, 1at9, 1q5i, 1brr, 1s52, 1fbk, 1ucq, 1iw9, 1pxr, 4hwl, 3vi0, 1p8h, 1x0k, 1tn0, 3utx, 3har]
ALVGADGIMIGTGLVGALT	AT18	KFYAIXTLVXXIAFTXXLS	KS18	3	1	[1q5i, 1x0k]
ALVGADGIMIGTGLVGALT	AT18	VWWAISTAAMLYXLYVXFF	VF18	3	4	[1bm1, 1at9, 1q5i, 1s52, 1fbk, 1ucq, 1pxr, 4hwl, 1p8h, 1x0k, 1tn0, 3har, 3utx]
ALVGADGIMIGTGLVGALT	AT18	FYAIXTLXXXIAFTXXLXM	FM18	3	1	[1brx, 1bm1, 1q5i, 1x0k, 3har]
ALVGADGIMIGTGLVGALT	AT18	TTLXPAIAFTMXLSMLLGY	TY18	3	1	[4hwl, 1at9, 1brr, 1s52, 3har]
ALVGADGIMIGTGLVGALT	AT18	YAIXTLXXXIAFTXXLSML	YL18	3	1	[1brx, 4hwl, 1bm1, 1at9, 1q5i, 1s52, 1p8h, 1fbk, 1ucq, 1x0k, 3har]
ALVGADGIMIGTGLVGALT	AT18	YXARYADWLFTTPLXXLXL	YL18	3	2	[4hwl, 1q5i, 1brr, 1s52, 1p8h, 1fbk, 1x0k, 1tn0, 1pxr, 3har, 3utx]
ALDIVAKYIFAFLLLNYLT	AT18	STLKLLTVVMWLGYPIVWA	SA18	6	5	[3vvk, 3qbl, 3qbg, 3qbi, 3qbk]
ALVGADGIMIGTGLVGALT	AT18	VPAIAFTMXLSMLLGYGLT	VT18	3	1	[4hwl, 1at9, 1s52]
AISTAAMLYXLYVXFFGFT	AT18	RNVTVVLWSAYXVVWLIGS	RS18	4	5	[1at9, 1bm1, 1q5i, 1s52, 1r84, 1r2n, 1pxr, 4hwl, 3han, 3hap, 3utv, 1tn0, 1xji, 3utx, 3har, 3uty, 3has]
AISTAAMLYXLYVXFFGFT	AT18	NVTVVLWSAYXVVWLIGSE	NE18	4	5	[1at9, 1q5i, 1s52, 1r84, 1r2n, 1pxr, 4hwl, 3han, 3hap, 3utv, 1tn0, 1xji, 3utx, 3har, 3uty, 3has]
ALVGADGIMIGTGLVGALT	AT18	IXTLXXAIAFTMXLSMLLG	IG18	3	1	[1brx, 4hwl, 1bm1, 1at9, 1brr, 1s52, 3har]
ALDIVAKYIFAFLLLNYLT	AT18	INIALAGLSILLFVFMTRG	IG18	6	0	[3vvk, 3qbi]
ALVGADGIMIGTGLVGALT	AT18	WWAISTAAMLYXLYVXFFG	WG18	3	4	[4hwl, 1bm1, 1at9, 1q5i, 1s52, 1p8h, 1x0k, 1tn0, 1pxr, 3utx, 3har]
ALDIVAKYIFAFLLLNYLT	AT18	YINIALAGLSILLFVFMTR	YR18	6	0	[3vvk, 3qbl, 3qbg, 3qbi, 3qbk]
ALDIVAKYIFAFLLLNYLT	AT18	SLYINIALAGLSILLFVXM	SM18	6	0	[3vvk, 3qbl, 3qbg, 3qbi, 3qbk]
AISTAAMLYXLYVXFFGFT	AT18	DQGTILAXVGADGIMIGTG	DG18	4	3	[1s8l, 1s8j, 1q5i, 1kme, 1r84, 1r2n, 4hyx, 1jv7, 1jv6, 1qkp, 1s54, 1s53, 1x0i, 1mgy, 3han, 3hap, 3utv, 1tn0, 3utw, 3haq, 1xji, 3uty, 3has]
ALVGADGIMIGTGLVGALT	AT18	DQGTILAXVGADGIMIGTG	DG18	3	3	[1q5i, 1tn0]
ALDIVAKYIFAFLLLNYLT	AT18	VSTILVPVVSIASYTGLAS	VS18	6	1	[3vvk, 3qbl, 3qbg, 3qbi, 3qbk]
AISTAAMLYXLYVXFFGFT	AT18	FKXLRNVTVVLWSAYXXXW	FW18	4	5	[1s8l, 1e0p, 1s8j, 1pxs, 1jv7, 1jv6, 1pxr, 4hwl, 1qkp, 1qko, 1s54, 1s53, 1mgy, 3hao, 3haq, 3har, 3has, 1q5i, 1kme, 1s52, 1s51, 1py6, 1vjm, 1tn5, 1x0k, 1tn0, 3utx, 3uty]
ALDIVAKYIFAFLLLNYLT	AT18	FXTLKLLTVVMWLGYPXXW	FW18	6	5	[3vvk, 3qbl, 3qbg, 3qbi, 3qbk]
ALVGADGIMIGTGLVGALT	AT18	ISTAAMLYILYVLFFGFTS	IS18	3	4	[1s52]
AISTAAMLYXLYVXFFGFT	AT18	QGTXLAXVGADGIMIGTXL	QL18	4	3	[1s8l, 1s8j, 1q5i, 1kme, 1r84, 1r2n, 4hyx, 1jv7, 1jv6, 1qkp, 1s54, 1s53, 1x0i, 1mgy, 3han, 3utv, 3hap, 1tn0, 3utw, 3haq, 1xji, 3uty, 3has]
ALVGADGIMIGTGLVGALT	AT18	QGTXLAXVGADGIMIGTXL	QL18	3	3	[1q5i, 1tn0]
ALVGADGIMIGTGLVGALT	AT18	LVGADGIMIGTGLVGALTK	LK18	3	3	[1at9]
AISTAAMLYXLYVXFFGFT	AT18	LVGADGIMIGTGLVGALTK	LK18	4	3	[1at9]
TXLFWLGAIGMLVGTLAFA	TA18	VALIVYLDLVTKVGFGFIA	VA18	0	6	[3qdc, 3qap, 2ksy, 1jgj]
TIADVLAXAGYGVLIYNIA	TA18	LLGNARLLLLATWGFYXIA	LA18	6	5	[3ddl]
TVVLWSAYPVVWLIGSEGA	TA18	FVWWAISTAAMLYXLYVXF	FF18	5	4	[1brr]
TIADVLAXAGYGVLIYNIA	TA18	YVDWLLTVPLLTVELVLVM	YM18	6	2	[3ddl]
TXLFWLGAIGMLVGTLAFA	TA18	YYVTLVGISGIAAVAYXVM	YM18	0	1	[3qdc, 3qap, 2ksy, 1jgj]
TXLFWLGAIGMLVGTLAFA	TA18	VTLVXISGIAAVAYXVMAL	VL18	0	1	[3qdc, 3qap, 2ksy, 1jgj]
TXLFTAITFDIAMCVTGLA	TA18	YLTWALSTPMILLALGLLA	YA18	3	2	[3vvk, 3qbi]
TXLFWLGAIGMLVGTLAFA	TA18	YVTLVGISGIAAVAYXXMA	YA18	0	1	[3qdc, 3qap, 2ksy, 1jgj]
TXLFWLGAIGMLVGTLAFA	TA18	VDVALIVYLDLVTKVGFGF	VF18	0	6	[3qdc, 3qap, 2ksy, 1jgj, 1h2s]
TIADVLAXAGYGVLIYNIA	TA18	TVATXTASFVFFVLARNNV	TV18	6	0	[3ddl]
TXLFWLGAIGMLVGTLAFA	TA18	RYYVTLVGISGIAAVAYVV	RV18	0	1	[3qdc]
TVVLWSAYPVVWLIGSEGA	TA18	RNVTVVLWSAYXVVWLIGS	RS18	5	5	[1brr]
TVVLWSAYPVVWLIGSEGA	TA18	NVTVVLWSAYXVVWLIGSE	NE18	5	5	[1brr]
TVVLWSAYPVVWLIGSEGA	TA18	NIETLLFMVLDVSAKVGFG	NG18	5	6	[1brr]
TXLFTAITFDIAMCVTGLA	TA18	WXRYLTWALSTPMILLALG	WG18	3	2	[3qbl, 3vvk, 3qbg, 3qbi, 3qbk]
TXLFWLGAIGMLVGTLAFA	TA18	GISGIAAVAYXVMALGVGW	GW18	0	1	[3qdc, 3qap, 2ksy, 1jgj]
TXLFTAITFDIAMCVTGLA	TA18	VSTILVPVVSIASYTGLAS	VS18	3	1	[3qbl, 3vvk, 3qbg, 3qbi, 3qbk]
TXLFWLGAIGMLVGTLAFA	TA18	LIVYLDLVTKVGFGFIALD	LD18	0	6	[3qdc, 3qap, 2ksy, 1jgj]
TIADVLAXAGYGVLIYNIA	TA18	NARLLLLATWGFYPIAYMI	NI18	6	5	[3ddl]
TIADVLAXAGYGVLIYNIA	TA18	GNARLLLLATWGFYPIAYM	GM18	6	5	[3ddl]
TXLFTAITFDIAMCVTGLA	TA18	FWYAISCACFIVVLYILLV	FV18	3	4	[3qbl, 3vvk, 3qbg, 3qbi, 3qbk]
TXLFTAITFDIAMCVTGLA	TA18	MRWFWYAISCACFIVVLYI	MI18	3	4	[3qbl, 3vvk, 3qbi, 3qbk]
TXLFTAITFDIAMCVTGLA	TA18	WYAISCACFIVVLYILLVE	WE18	3	4	[3qbl, 3vvk, 3qbg, 3qbi, 3qbk]
TXLFWLGAIGMLVGTLAFA	TA18	LVGISGIAAVAYXVMALGV	LV18	0	1	[3qdc, 3qap, 2ksy, 1jgj]
TXLFTAITFDIAMCVTGLA	TA18	YAISCACFIVVLYILLVEW	YW18	3	4	[3qbl, 3vvk, 3qbg, 3qbi, 3qbk]
TXLFWLGAIGMLVGTLAFA	TA18	DVALIVYLDLVTKVGFGXI	DI18	0	6	[3qdc, 3qap, 2ksy, 1jgj]
TIADVLAXAGYGVLIYNIA	TA18	LGNARLLLLATWGFYPIXY	LY18	6	5	[3ddl]
TIADVLAXAGYGVLIYNIA	TA18	FSFTVATMTASFVFFVLAR	FR18	6	0	[3ddl]
TIADVLAXAGYGVLIYNIA	TA18	FTVATMTASFVFFVLARNN	FN18	6	0	[3ddl]
TIADVLAXAGYGVLIYNIA	TA18	ISMMVSALVVFIAGYHYFR	IR18	6	1	[3ddl]
TIADVLAXAGYGVLIYNIA	TA18	RISMMVSALVVFIAGYHYF	RF18	6	1	[3ddl]
KLFTAITFDIAMCVTGLAA	KA18	YLTWALSTPMILLALGLLA	YA18	3	2	[3vvk, 3qbi]
KLFTAITFDIAMCVTGLAA	KA18	WXRYLTWALSTPMILLALG	WG18	3	2	[3qbl, 3vvk, 3qbg, 3qbi, 3qbk]
KLFTAITFDIAMCVTGLAA	KA18	VSTILVPVVSIASYTGLAS	VS18	3	1	[3qbl, 3vvk, 3qbg, 3qbi, 3qbk]
KLFTAITFDIAMCVTGLAA	KA18	MRWFWYAISCACFIVVLYI	MI18	3	4	[3qbl, 3vvk, 3qbi, 3qbk]
KLFTAITFDIAMCVTGLAA	KA18	FWYAISCACFIVVLYILLV	FV18	3	4	[3qbl, 3vvk, 3qbg, 3qbi, 3qbk]
KLFTAITFDIAMCVTGLAA	KA18	WYAISCACFIVVLYILLVE	WE18	3	4	[3qbl, 3vvk, 3qbg, 3qbi, 3qbk]
KLFTAITFDIAMCVTGLAA	KA18	YAISCACFIVVLYILLVEW	YW18	3	4	[3qbl, 3vvk, 3qbg, 3qbi, 3qbk]
LFWLGAIGMLVGTLAXAWA	LA18	VALIVYLDLVTKVGFGFIA	VA18	0	6	[1gue, 4gyc, 3qdc, 3qap, 2f93, 2ksy, 2f95, 1jgj, 1h68, 1gu8]
LWLGIGTLLMLIGTFYXIA	LA18	FMVLDVXAKVGFGFVLLRS	FS18	0	6	[1vgo]
LFWLGAIGMLVGTLAXAWA	LA18	YYVTLVGISGIAAVAYXVM	YM18	0	1	[1gue, 4gyc, 3qdc, 3qap, 2f93, 2ksy, 2f95, 1jgj, 1h68, 1gu8]
LWLGIGTLLMLIGTFYXIA	LA18	YYAITILVPGIASAAYLAM	YM18	0	1	[1vgo]
LFWLGAIGMLVGTLAXAWA	LA18	VTLVXISGIAAVAYXVMAL	VL18	0	1	[1gue, 4gyc, 3qdc, 3qap, 2ksy, 1jgj, 1h68, 1gu8]
LFWLGAIGMLVGTLAXAWA	LA18	VDVALIVYLDLVTKVGFGF	VF18	0	6	[3qdc, 3qap, 2ksy, 1jgj]
LFWLGAIGMLVGTLAXAWA	LA18	YVTLVGISGIAAVAYXXMA	YA18	0	1	[1gue, 4gyc, 3qdc, 3qap, 2f93, 2ksy, 2f95, 1jgj, 1h68, 1gu8]
LFTAITFDIAMCVTGLXAA	LA18	YLTWALSTPMILLALGLLA	YA18	3	2	[3vvk, 3qbi]
LIGFLMSTQIVVITSGLIA	LA18	YICGVCAFLIILWGIWNPL	YL18	3	4	[2m3g]
LFWLGAIGMLVGTLAXAWA	LA18	RYYVTLVGISGIAAVAYVV	RV18	0	1	[4gyc, 3qdc, 2f93, 2f95]
LWLGIGTLLMLIGTFYXIA	LA18	ETLAFMVLDVTAKVGFGFV	EV18	0	6	[1vgo, 2ei4]
LWLGIGTLLMLIGTFYXIA	LA18	AFMVLDVTAKVGFGFXLLR	AR18	0	6	[1vgo]
LWLGIGTLLMLIGTFYXIA	LA18	EYYAITILVPGIASAAYLA	EA18	0	1	[1vgo]
LWLGIGTLLMLIGTFYXIA	LA18	AITILVPGIASAAYLAMFF	AF18	0	1	[1vgo]
LWLGIGTLLMLIGTFYXIA	LA18	YAITILVPGIASAAYLAMF	YF18	0	1	[1vgo]
LFTAITFDIAMCVTGLXAA	LA18	WXRYLTWALSTPMILLALG	WG18	3	2	[3qbl, 3vvk, 3qbg, 3qbi, 3qbk]
LFWLGAIGMLVGTLAXAWA	LA18	GISGIAAVAYXVMALGVGW	GW18	0	1	[3qdc, 3qap, 2ksy, 1jgj]
LFTAITFDIAMCVTGLXAA	LA18	VSTILVPVVSIASYTGLAS	VS18	3	1	[3qbl, 3vvk, 3qbg, 3qbi, 3qbk]
LFWLGAIGMLVGTLAXAWA	LA18	LIVYLDLVTKVGFGFIALD	LD18	0	6	[1gue, 4gyc, 3qdc, 3qap, 2f93, 2ksy, 2f95, 1jgj, 1h68, 1gu8]
LFTAITFDIAMCVTGLXAA	LA18	MRWFWYAISCACFIVVLYI	MI18	3	4	[3qbl, 3vvk, 3qbi, 3qbk]
LFWLGAIGMLVGTLAXAWA	LA18	LVGISGIAAVAYXVMALGV	LV18	0	1	[3qdc, 3qap, 2ksy, 1jgj]
LFTAITFDIAMCVTGLXAA	LA18	FWYAISCACFIVVLYILLV	FV18	3	4	[3qbl, 3vvk, 3qbg, 3qbi, 3qbk]
LFTAITFDIAMCVTGLXAA	LA18	WYAISCACFIVVLYILLVE	WE18	3	4	[3qbl, 3vvk, 3qbg, 3qbi, 3qbk]
LLGNARLLLLATWGFYXIA	LA18	GYTIADVLAKAGYGVLIYN	GN18	5	6	[3ddl]
LLGNARLLLLATWGFYXIA	LA18	YTIADVLAKAGYGVLIYNI	YI18	5	6	[3ddl]
LLGNARLLLLATWGFYXIA	LA18	IADVLAKAGYGVLIYNIAK	IK18	5	6	[3ddl]
LIGFLMSTQIVVITSGLIA	LA18	YLWYICGVCAFLXILWGIW	YW18	3	4	[2m3g]
LFTAITFDIAMCVTGLXAA	LA18	YAISCACFIVVLYILLVEW	YW18	3	4	[3qbl, 3vvk, 3qbg, 3qbi, 3qbk]
LFWLGAIGMLVGTLAXAWA	LA18	DVALIVYLDLVTKVGFGXI	DI18	0	6	[4gyc, 3qdc, 3qap, 2f93, 2ksy, 2f95, 1jgj]
LIGFLMSTQIVVITSGLIA	LA18	LWYICGVCAFLIILWGIWN	LN18	3	4	[2m3g]
LIGFLMSTQIVVITSGLIA	LA18	WYICGVCAFLIILWGIWNP	WP18	3	4	[2m3g]
LIGFLMSTQIVVITSGLIA	LA18	RYLWXICGVCAFLIILWXI	RI18	3	4	[2m3g]
LLGNARLLLLATWGFYXIA	LA18	GLWGFLSTIPFVWILYILF	GF18	5	4	[3ddl]
LIGFLMSTQIVVITSGLIA	LA18	YARYIDWMVTTPLLLLSLS	YS18	3	2	[2m3g]
LIGFLMSTQIVVITSGLIA	LA18	ARYIDWMVTTPLLLLSLSW	AW18	3	2	[2m3g]
LIGFLMSTQIVVITSGLIA	LA18	RYIDWMVTTPLLLLSLSWT	RT18	3	2	[2m3g]
LLGNARLLLLATWGFYXIA	LA18	WGFLSTIPFVWILYILFTQ	WQ18	5	4	[3ddl]
FXPRYIDWILTTPLIVYFL	FL18	VALIVYLDLVTKVGFGFIA	VA18	2	6	[2ksy, 1jgj]
FXPRYIDWILTTPLIVYFL	FL18	YYVTLVGISGIAAVAYXVM	YM18	2	1	[3qap, 3qdc, 2ksy, 1jgj]
FXPRYIDWILTTPLIVYFL	FL18	VTLVXISGIAAVAYXVMAL	VL18	2	1	[3qap, 3qdc, 2ksy, 1jgj]
FLFCLLPFFSKVGFSFLXL	FL18	YEYLVAMFIPIWSGLAXXA	YA18	6	1	[2m3g]
FLFCLLPFFSKVGFSFLXL	FL18	YLVAMFIPIWSGLAXXAMA	YA18	6	1	[2m3g]
FXPRYIDWILTTPLIVYFL	FL18	YVTLVGISGIAAVAYXXMA	YA18	2	1	[3qap, 3qdc, 2ksy, 1jgj]
FTAITFDIAMCVTGLAAAL	FL18	YLTWALSTPMILLALGLLA	YA18	3	2	[3vvk, 3qbi]
FXPRYIDWILTTPLIVYFL	FL18	VDVALIVYLDLVTKVGFGF	VF18	2	6	[2ksy, 1jgj]
FXPRYIDWILTTPLIVYFL	FL18	RYYVTLVGISGIAAVAYVV	RV18	2	1	[3qdc]
FXPRYIDWILTTPLIVYFL	FL18	GISGIAAVAYXVMALGVGW	GW18	2	1	[3qap, 3qdc, 2ksy, 1jgj]
FTAITFDIAMCVTGLAAAL	FL18	WXRYLTWALSTPMILLALG	WG18	3	2	[3qbl, 3vvk, 3qbg, 3qbi, 3qbk]
FLFCLLPFFSKVGFSFLXL	FL18	LVAMFIPIWSGLAYMAMAI	LI18	6	1	[2m3g]
FXPRYIDWILTTPLIVYFL	FL18	REFGIVITLNTVVMLAGFA	RA18	2	3	[3qdc, 2ksy, 1jgj]
FTAITFDIAMCVTGLAAAL	FL18	VSTILVPVVSIASYTGLAS	VS18	3	1	[3qbl, 3vvk, 3qbg, 3abw, 3qbi, 3qbk]
FXPRYIDWILTTPLIVYFL	FL18	EFGIVITLNTVVMLAGFAG	EG18	2	3	[3qap, 3qdc, 2ksy, 1jgj]
FXPRYIDWILTTPLIVYFL	FL18	LIVYLDLVTKVGFGFIALD	LD18	2	6	[2ksy, 1jgj]
FXPRYIDWILTTPLIVYFL	FL18	FGIVITLNTVVMLAGFAGA	FA18	2	3	[3qap, 3qdc, 2ksy, 1jgj]
FXPRYIDWILTTPLIVYFL	FL18	GIVITLNTVVMLAGFAGAM	GM18	2	3	[3qap, 3qdc, 2ksy, 1jgj]
FXPRYIDWILTTPLIVYFL	FL18	LVGISGIAAVAYXVMALGV	LV18	2	1	[3qap, 3qdc, 2ksy, 1jgj]
FTAITFDIAMCVTGLAAAL	FL18	FWYAISCACFIVVLYILLV	FV18	3	4	[3qbl, 3vvk, 3qbg, 3qbi, 3qbk]
FTAITFDIAMCVTGLAAAL	FL18	WYAISCACFIVVLYILLVE	WE18	3	4	[3qbl, 3vvk, 3qbg, 3qbi, 3qbk]
FTAITFDIAMCVTGLAAAL	FL18	MRWFWYAISCACFIVVLYI	MI18	3	4	[3qbl, 3vvk, 3abw, 3qbi, 3qbk]
FTAITFDIAMCVTGLAAAL	FL18	YAISCACFIVVLYILLVEW	YW18	3	4	[3qbl, 3vvk, 3qbg, 3qbi, 3qbk]
FLFCLLPFFSKVGFSFLXL	FL18	DKLVTYFTVLWIGYPIVWI	DI18	6	5	[2m3g]
FXPRYIDWILTTPLIVYFL	FL18	DVALIVYLDLVTKVGFGXI	DI18	2	6	[2ksy, 1jgj]
FGTRGLWGFLSTIPFVWIL	FL18	PLAAKLGFLAALMIVLGYP	PP18	4	3	[3ddl]
FGTRGLWGFLSTIPFVWIL	FL18	AAKLGFLAALMIVLGYPGE	AE18	4	3	[3ddl]
FLFCLLPFFSKVGFSFLXL	FL18	EYLVAMFIPIWSGLAYMAM	EM18	6	1	[2m3g]
FLFCLLPFFSKVGFSFLXL	FL18	KLVTYFTVLWIGYPIVWII	KI18	6	5	[2m3g]
VALIVYLDLVTKVGFGFIA	VA18	YYVTLVGISGIAAVAYXVM	YM18	6	1	[1gue, 4gyc, 3qap, 3qdc, 2f93, 2ksy, 2f95, 1jgj, 1h68, 1gu8]
VALIVYLDLVTKVGFGFIA	VA18	VRLRNLTVXLWAIYPFIWL	VL18	6	5	[1gue, 4gyc, 3qap, 3qdc, 2f93, 2ksy, 2f95, 1jgj, 1h68, 1gu8]
VALIVYLDLVTKVGFGFIA	VA18	VTLVXISGIAAVAYXVMAL	VL18	6	1	[1gue, 4gyc, 3qap, 3qdc, 2ksy, 1jgj, 1h68, 1gu8]
VALIVYLDLVTKVGFGFIA	VA18	YIDWILTTPLIVYFLGLLA	YA18	6	2	[3qdc, 1h68, 1gu8]
VALIVYLDLVTKVGFGFIA	VA18	YVTLVGISGIAAVAYXXMA	YA18	6	1	[1gue, 4gyc, 3qap, 3qdc, 2f93, 2ksy, 2f95, 1jgj, 1h68, 1gu8]
VALIVYLDLVTKVGFGFIA	VA18	RYYVTLVGISGIAAVAYVV	RV18	6	1	[4gyc, 3qdc, 2f93, 2f95]
VALIVYLDLVTKVGFGFIA	VA18	GISGIAAVAYXVMALGVGW	GW18	6	1	[3qap, 3qdc, 2ksy, 1jgj]
VALIVYLDLVTKVGFGFIA	VA18	PRYIXWILTTPLIVYFLGL	PL18	6	2	[1gue, 3qap, 3qdc, 2f93, 2ksy, 2f95, 1jgj, 1h68, 1gu8]
VALIVYLDLVTKVGFGFIA	VA18	FWLGAIGMLVGTLAFAWAG	FG18	6	0	[1gue, 4gyc, 3qap, 3qdc, 2f93, 2ksy, 2f95, 1jgj, 1h68, 1gu8]
VALIVYLDLVTKVGFGFIA	VA18	LVGISGIAAVAYXVMALGV	LV18	6	1	[3qap, 3qdc, 2ksy, 1jgj]
VALIVYLDLVTKVGFGFIA	VA18	YVXLRNLTVXLWAIYPFIW	YW18	6	5	[1gue, 4gyc, 3qap, 3qdc, 2ksy, 1jgj, 1h68, 1gu8]
VALIVYLDLVTKVGFGFIA	VA18	TLFWLGAIGMLVGTLAFAW	TW18	6	0	[1gue, 4gyc, 3qap, 3qdc, 2ksy, 1jgj, 1h68, 1gu8]
VALIVYLDLVTKVGFGFIA	VA18	RNLTVILWAIYPFIWLLGP	RP18	6	5	[3qap, 3qdc]
VALIVYLDLVTKVGFGFIA	VA18	NLTVILWAIYPFIWLLGPP	NP18	6	5	[3qap, 3qdc]
SREFGIVITLNTVVMLAGF	SF18	FGMGAVAFXGLVYYLVGPM	FM18	3	4	[2f93, 2f95]
SREFGIVITLNTVVMLAGF	SF18	ALFGMGAVXFXGLVYYLVG	AG18	3	4	[2f93, 2f95]
SSLYINIALAGLSILLFVF	SF18	AYSALDIVAKYIFAFLLLN	AN18	0	6	[3qbl, 3vvk]
SSLYINIALAGLSILLFVF	SF18	YSALDIVAKYIFAFLLLNY	YY18	0	6	[3qbl, 3vvk]
SREFGIVITLNTVVMLAGF	SF18	PRYIXWILTTPLIVYFLGL	PL18	3	2	[2f93, 2f95]
SREFGIVITLNTVVMLAGF	SF18	LFGMGAVAFXGLVYYLVGP	LP18	3	4	[2f93, 2f95]
SREFGIVITLNTVVMLAGF	SF18	GMGAVAFXGLVYYLVGPMT	GT18	3	4	[2f93, 2f95]
SSLYINIALAGLSILLFVF	SF18	VSTILVPVVSIASYTGLAS	VS18	0	1	[3qbl, 3vvk, 3abw]
FMVLDVXAKVGFGFVLLRS	FS18	YYAITILVPGIASAAYLAM	YM18	6	1	[1vgo]
FMVLDVXAKVGFGLILLRS	FS18	KFYAIXTLVXXIAFTXXLS	KS18	6	1	[1c3w, 1e0p, 1q5i, 1kme, 2ntu, 2i20, 1pxs, 1pxr, 1vjm, 1qko, 1s54, 1s53, 1x0k, 3hao, 1tn0]
FMVLDVXAKVGFGFVLLRS	FS18	YARYXDWLFTTPLLLLDLA	YA18	6	2	[1vgo]
FMVLDVXAKVGFGLILLRS	FS18	FYAIXTLXXXIAFTXXLXM	FM18	6	1	[1brx, 1c3w, 1bm1, 1e0p, 1q5i, 1kme, 2ntu, 1pxs, 2i20, 1pxr, 1vjm, 1tn5, 1qko, 1s54, 1s53, 1x0k, 3hao, 1tn0]
FMVLDVXAKVGFGFVLLRS	FS18	TLTALVAVLWTAYPILWIV	TV18	6	5	[1vgo]
FMVLDVXAKVGFGLILLRS	FS18	TTLXPAIAFTMXLSMLLGY	TY18	6	1	[1at9, 1kme]
FMVLDVXAKVGFGLILLRS	FS18	VPAIAFTMXLSMLLGYGLT	VT18	6	1	[1at9]
FMVLDVXAKVGFGFVLLRS	FS18	YXARYADWLFTTPLXXLXL	YL18	6	2	[1vgo]
FLMSTQIVVITSGLIADLS	FS18	YICGVCAFLIILWGIWNPL	YL18	3	4	[2m3g]
FMVLDVXAKVGFGLILLRS	FS18	YAIXTLXXXIAFTXXLSML	YL18	6	1	[1brx, 1c3w, 1bm1, 1at9, 1e0p, 1q5i, 1kme, 2ntu, 1pxs, 2i20, 1pxr, 1vjm, 1tn5, 1qko, 1s54, 1s53, 1x0k, 3hao, 1tn0]
FMVLDVXAKVGFGLILLRS	FS18	YXARYADWLFTTPLXXLXL	YL18	6	2	[1tn5, 1q5i, 1kme, 1x0k, 1pxs, 1tn0, 1pxr]
FMVLDVXAKVGFGLILLRS	FS18	RNVTVVLWSAYXVVWLIGS	RS18	6	5	[1brx, 1bm1, 1at9, 1q5i, 1tn0, 1pxr]
FMVLDVXAKVGFGLILLRS	FS18	NVTVVLWSAYXVVWLIGSE	NE18	6	5	[1at9, 1q5i, 1tn0, 1pxr]
FMVLDVXAKVGFGFVLLRS	FS18	IXTLLMLXGTFYFIARGWG	IG18	6	0	[1vgo]
FMVLDVXAKVGFGLILLRS	FS18	IXTLXXAIAFTMXLSMLLG	IG18	6	1	[1brx, 1bm1, 1at9, 1kme]
FMVLDVXAKVGFGFVLLRS	FS18	EYYAITILVPGIASAAYLA	EA18	6	1	[1vgo]
FMVLDVXAKVGFGFVLLRS	FS18	YAITILVPGIASAAYLAMF	YF18	6	1	[1vgo]
FMVLDVXAKVGFGFVLLRS	FS18	AITILVPGIASAAYLAMFF	AF18	6	1	[1vgo]
FMVLDVXAKVGFGFVLLRS	FS18	GIGTLLMLIGTFYFIARGW	GW18	6	0	[1vgo]
FMVLDVXAKVGFGFVLLRS	FS18	FXTLTALVAVXWTAYPIXW	FW18	6	5	[1vgo]
FMVLDVXAKVGFGLILLRS	FS18	FKXLRNVTVVLWSAYXXXW	FW18	6	5	[1c3w, 1q5i, 1e0p, 1kme, 2ntu, 1pxs, 2i20, 1pxr, 1vjm, 1tn5, 1qko, 1s54, 1s53, 1x0k, 3hao, 1tn0]
FMVLDVXAKVGFGFVLLRS	FS18	NTLTALVAVLWTAYXILWI	NI18	6	5	[1vgo]
FMVLDVXAKVGFGLILLRS	FS18	PFYAITTLVPAIAFTMYLS	PS18	6	1	[1tn5]
FLMSTQIVVITSGLIADLS	FS18	YLWYICGVCAFLXILWGIW	YW18	3	4	[2m3g]
FLMSTQIVVITSGLIADLS	FS18	LWYICGVCAFLIILWGIWN	LN18	3	4	[2m3g]
FLMSTQIVVITSGLIADLS	FS18	WYICGVCAFLIILWGIWNP	WP18	3	4	[2m3g]
FLMSTQIVVITSGLIADLS	FS18	RYLWXICGVCAFLIILWXI	RI18	3	4	[2m3g]
FLMSTQIVVITSGLIADLS	FS18	YARYIDWMVTTPLLLLSLS	YS18	3	2	[2m3g]
FLMSTQIVVITSGLIADLS	FS18	ARYIDWMVTTPLLLLSLSW	AW18	3	2	[2m3g]
FLMSTQIVVITSGLIADLS	FS18	RYIDWMVTTPLLLLSLSWT	RT18	3	2	[2m3g]
KFYAIXTLVXXIAFTXXLS	KS18	NIETLLFMVLDVSAKVGFG	NG18	1	6	[3haq]
KFYAIXTLVXXIAFTXXLS	KS18	YXARYADWLFTTPLXXLXL	YL18	1	2	[1q5i, 1kme, 1x0k, 1pxs, 1tn0, 1pxr]
KFYAIXTLVXXIAFTXXLS	KS18	DQGTILAXVGADGIMIGTG	DG18	1	3	[1q5i, 1kme, 1s54, 1x0i, 3haq]
KFYAIXTLVXXIAFTXXLS	KS18	DTLLFMVLDVSAKVGFGXI	DI18	1	6	[2wjk]
KFYAIXTLVXXIAFTXXLS	KS18	QGTXLAXVGADGIMIGTXL	QL18	1	3	[1q5i, 1kme, 1s54, 1x0i, 3haq]
KFYAIXTLVXXIAFTXXLS	KS18	QTLLFMVLDVSAKVGFGLI	QI18	1	6	[1f4z]
FGMGAVAFXGLVYYLVGPM	FM18	VRLRNLTVXLWAIYPFIWL	VL18	4	5	[1gue, 4gyc, 3qdc, 3qap, 2f93, 2ksy, 2f95, 1jgj, 1h68, 1gu8]
FYAIXTLXXXIAFTXXLXM	FM18	NIETLLFMVLDVSAKVGFG	NG18	1	6	[1qkp, 1r84, 1r2n, 4hyx, 3han, 3hap, 3haq, 3har, 1xji, 3has]
FYAIXTLXXXIAFTXXLXM	FM18	YXARYADWLFTTPLXXLXL	YL18	1	2	[1q5i, 1kme, 1r84, 1r2n, 1pxs, 1pxr, 1qkp, 1tn5, 1x0k, 3han, 3hap, 1tn0, 3har, 1xji, 3has]
FGMGAVAFXGLVYYLVGPM	FM18	EFGIVITLNTVVMLAGFAG	EG18	4	3	[1gue, 4gyc, 3qdc, 3qap, 2f93, 2ksy, 2f95, 1jgj, 1h68, 1gu8]
FGMGAVAFXGLVYYLVGPM	FM18	REFGIVITLNTVVMLAGFA	RA18	4	3	[1gue, 4gyc, 3qdc, 2f93, 2ksy, 2f95, 1jgj, 1h68, 1gu8]
FTVIAADIGMCVTGLAAAM	FM18	FRWAFYAISCAFFVVVLSA	FA18	3	4	[1e12]
FGMGAVAFXGLVYYLVGPM	FM18	FGIVITLNTVVMLAGFAGA	FA18	4	3	[4gyc, 3qdc, 3qap, 2ksy, 1jgj]
FGMGAVAFXGLVYYLVGPM	FM18	GIVITLNTVVMLAGFAGAM	GM18	4	3	[4gyc, 3qdc, 3qap, 2ksy, 1jgj]
FYAIXTLXXXIAFTXXLXM	FM18	DQGTILAXVGADGIMIGTG	DG18	1	3	[1s8l, 1s8j, 1q5i, 1kme, 1r84, 1r2n, 4hyx, 1jv7, 1jv6, 1qkp, 1s54, 1x0i, 1mgy, 3haq, 1xji, 3has]
FGMGAVAFXGLVYYLVGPM	FM18	DSREFGIVITLNTVVMLAG	DG18	4	3	[2f93, 2f95]
FYAIXTLXXXIAFTXXLXM	FM18	MVLDVSAKVGFGLILLRSR	MR18	1	6	[1brx]
FGMGAVAFXGLVYYLVGPM	FM18	YVXLRNLTVXLWAIYPFIW	YW18	4	5	[1gue, 4gyc, 3qdc, 3qap, 2ksy, 1jgj, 1h68, 1gu8]
FYAIXTLXXXIAFTXXLXM	FM18	DTLLFMVLDVSAKVGFGXI	DI18	1	6	[2wjk]
FYAIXTLXXXIAFTXXLXM	FM18	QGTXLAXVGADGIMIGTXL	QL18	1	3	[1s8l, 1s8j, 1q5i, 1kme, 1r84, 1r2n, 4hyx, 1jv7, 1jv6, 1qkp, 1s54, 1x0i, 1mgy, 3haq, 1xji, 3has]
FYAIXTLXXXIAFTXXLXM	FM18	QTLLFMVLDVSAKVGFGLI	QI18	1	6	[1f4z]
FTVIAADIGMCVTGLAAAM	FM18	WAFYAISCAFFVVVLSALV	WV18	3	4	[1e12]
FYAIXTLXXXIAFTXXLXM	FM18	VPLNIETLLFMVLDVSAKV	VV18	1	6	[1r84, 1r2n]
FYAIXTLXXXIAFTXXLXM	FM18	PLNIETLLFMVLDVSAKVG	PG18	1	6	[1r84, 1r2n]
FYAIXTLXXXIAFTXXLXM	FM18	EWIWLALGTALMGLGXLYF	EF18	1	0	[1r84, 1r2n]
FGMGAVAFXGLVYYLVGPM	FM18	RNLTVILWAIYPFIWLLGP	RP18	4	5	[3qdc, 3qap]
FGMGAVAFXGLVYYLVGPM	FM18	NLTVILWAIYPFIWLLGPP	NP18	4	5	[3qdc, 3qap]
YXARYADWLFTTPLXXLXL	YL18	YYAITILVPGIASAAYLAM	YM18	2	1	[1vgo]
YTWWLFSTIAFLFVLYYLL	YL18	TLTALVAVLWTAYPILWIV	TV18	4	5	[2z55, 1vgo]
YXARYADWLFTTPLXXLXL	YL18	VPAIAFTMXLSMLLGYGLT	VT18	2	1	[4hwl, 1s52]
YXARYADWLFTTPLXXLXL	YL18	TTLXPAIAFTMXLSMLLGY	TY18	2	1	[4hwl, 1qkp, 1kme, 1brr, 1s52, 1r2n, 1r84, 3han, 3hap, 1xji, 3har, 3has]
YAIXTLXXXIAFTXXLSML	YL18	NIETLLFMVLDVSAKVGFG	NG18	1	6	[4hwl, 1qkp, 1s52, 1r84, 1r2n, 4hyx, 3han, 3hap, 3haq, 3har, 1xji, 3has]
YXARYADWLFTTPLXXLXL	YL18	AFMVLDVTAKVGFGFXLLR	AR18	2	6	[1vgo]
YXARYADWLFTTPLXXLXL	YL18	EYYAITILVPGIASAAYLA	EA18	2	1	[1vgo]
YXARYADWLFTTPLXXLXL	YL18	IXTLXXAIAFTMXLSMLLG	IG18	2	1	[4hwl, 1qkp, 1kme, 1brr, 1s52, 1r2n, 1r84, 3han, 3hap, 1xji, 3har, 3has]
YXARYADWLFTTPLXXLXL	YL18	AITILVPGIASAAYLAMFF	AF18	2	1	[1vgo]
YXARYADWLFTTPLXXLXL	YL18	YAITILVPGIASAAYLAMF	YF18	2	1	[1vgo]
YTWWLFSTIAFLFVLYYLL	YL18	FXTLTALVAVXWTAYPIXW	FW18	4	5	[1vgo]
YXARYADWLFTTPLXXLXL	YL18	FKXLRNVTVVLWSAYXXXW	FW18	2	5	[1kme, 1s52, 1pxs, 1pxr, 4hwl, 1tn5, 1qkp, 1x0k, 1tn0, 3har, 3utx, 3uty, 3has]
YAIXTLXXXIAFTXXLSML	YL18	DQGTILAXVGADGIMIGTG	DG18	1	3	[1s8l, 1s8j, 1q5i, 1kme, 1r84, 1r2n, 4hyx, 1jv7, 1jv6, 1qkp, 1s54, 1x0i, 3haq, 1xji, 3has]
YXARYADWLFTTPLXXLXL	YL18	DQGTILAXVGADGIMIGTG	DG18	2	3	[1qkp, 1q5i, 1kme, 1r2n, 1r84, 3han, 3hap, 3utv, 1tn0, 1xji, 3uty, 3has]
YTWWLFSTIAFLFVLYYLL	YL18	NTLTALVAVLWTAYXILWI	NI18	4	5	[1vgo]
YXARYADWLFTTPLXXLXL	YL18	PFYAITTLVPAIAFTMYLS	PS18	2	1	[1tn5]
YAIXTLXXXIAFTXXLSML	YL18	MVLDVSAKVGFGLILLRSR	MR18	1	6	[1brx]
YAIXTLXXXIAFTXXLSML	YL18	DTLLFMVLDVSAKVGFGXI	DI18	1	6	[2wjk]
YICGVCAFLIILWGIWNPL	YL18	DKLVTYFTVLWIGYPIVWI	DI18	4	5	[2m3g]
YAIXTLXXXIAFTXXLSML	YL18	QGTXLAXVGADGIMIGTXL	QL18	1	3	[1s8l, 1s8j, 1q5i, 1kme, 1r84, 1r2n, 4hyx, 1jv7, 1jv6, 1qkp, 1s54, 1x0i, 3haq, 1xji, 3has]
YXARYADWLFTTPLXXLXL	YL18	QGTXLAXVGADGIMIGTXL	QL18	2	3	[1qkp, 1q5i, 1kme, 1r2n, 1r84, 3han, 3utv, 3hap, 1tn0, 1xji, 3uty, 3has]
YRYVDWLLTVPLLTVELVL	YL18	PLAAKLGFLAALMIVLGYP	PP18	2	3	[3ddl]
YRYVDWLLTVPLLTVELVL	YL18	AAKLGFLAALMIVLGYPGE	AE18	2	3	[3ddl]
YAIXTLXXXIAFTXXLSML	YL18	QTLLFMVLDVSAKVGFGLI	QI18	1	6	[1f50, 1f4z]
YAIXTLXXXIAFTXXLSML	YL18	PLNIETLLFMVLDVSAKVG	PG18	1	6	[1r84, 1r2n]
YAIXTLXXXIAFTXXLSML	YL18	VPLNIETLLFMVLDVSAKV	VV18	1	6	[1r84, 1r2n]
YAIXTLXXXIAFTXXLSML	YL18	EWIWLALGTALMGLGXLYF	EF18	1	0	[4hwl, 1s52, 1r84, 1r2n]
YICGVCAFLIILWGIWNPL	YL18	KLVTYFTVLWIGYPIVWII	KI18	4	5	[2m3g]
YICGVCAFLIILWGIWNPL	YL18	IGFLMSTQIVVITSGLIAD	ID18	4	3	[2m3g]
YRYVDWLLTVPLLTVELVL	YL18	RISMMVSALVVFIAGYHYF	RF18	2	1	[3ddl]
YRYVDWLLTVPLLTVELVL	YL18	ISMMVSALVVFIAGYHYFR	IR18	2	1	[3ddl]
YICGVCAFLIILWGIWNPL	YL18	TLIGFLMSTQIVVITXGLI	TI18	4	3	[2m3g]
YAIXTLXXXIAFTXXLSML	YL18	LVGADGIMIGTGLVGALTK	LK18	1	3	[1at9]
FVWWAISTAAMLYXLYVXF	FF18	RNVTVVLWSAYXVVWLIGS	RS18	4	5	[1brx, 1at9, 1bm1, 1q5i, 1brr, 1s52, 1r84, 1r2n, 1ap9, 1pxr, 4hwl, 3han, 3hap, 3utv, 1tn0, 3utx, 1xji, 3har, 3uty, 3has]
FVWWAISTAAMLYXLYVXF	FF18	NVTVVLWSAYXVVWLIGSE	NE18	4	5	[1at9, 1q5i, 1brr, 1s52, 1r84, 1r2n, 1ap9, 1pxr, 4hwl, 3han, 3hap, 3utv, 1tn0, 3utx, 1xji, 3har, 3uty, 3has]
FVWWAISTAAMLYXLYVXF	FF18	NIETLLFMVLDVSAKVGFG	NG18	4	6	[1brr, 1s52, 1r84, 1r2n, 4hyx, 4hwl, 1qkp, 3han, 3hap, 3utv, 3utw, 3utx, 1xji, 3uty]
FVWWAISTAAMLYXLYVXF	FF18	FKXLRNVTVVLWSAYXXXW	FW18	4	5	[1e0p, 1pxs, 1pxr, 4hwl, 1qkp, 1qko, 1s54, 1s53, 3hao, 3haq, 3har, 2wjl, 3has, 1c3w, 1q5i, 2ntu, 1kme, 2ntw, 1s52, 1s51, 1py6, 2i20, 1vjm, 1tn5, 1x0k, 1tn0, 3utx, 3uty]
FVWWAISTAAMLYXLYVXF	FF18	DQGTILAXVGADGIMIGTG	DG18	4	3	[1q5i, 1kme, 1r84, 1r2n, 4hyx, 1qkp, 1s54, 1s53, 3han, 3hap, 3utv, 3haq, 1tn0, 3utw, 1xji, 3uty, 3has]
FVWWAISTAAMLYXLYVXF	FF18	QGTXLAXVGADGIMIGTXL	QL18	4	3	[1q5i, 1kme, 1r84, 1r2n, 4hyx, 1qkp, 1s54, 1s53, 3han, 3utv, 3hap, 3haq, 1tn0, 3utw, 1xji, 3uty, 3has]
FVWWAISTAAMLYXLYVXF	FF18	VPLNIETLLFMVLDVSAKV	VV18	4	6	[1r84, 1r2n]
FVWWAISTAAMLYXLYVXF	FF18	PLNIETLLFMVLDVSAKVG	PG18	4	6	[1r84, 1r2n, 3utv]
FVWWAISTAAMLYXLYVXF	FF18	LVGADGIMIGTGLVGALTK	LK18	4	3	[1at9]
YYVTLVGISGIAAVAYXVM	YM18	APRYIXWILTTPLIVYFLG	AG18	1	2	[1gue, 3qap, 3qdc, 1h68, 1gu8]
YYVTLVGISGIAAVAYXVM	YM18	VDVALIVYLDLVTKVGFGF	VF18	1	6	[3qap, 3qdc, 2ksy, 1jgj]
YYVTLVGISGIAAVAYXVM	YM18	YIDWILTTPLIVYFLGLLA	YA18	1	2	[3qdc, 1h68, 1gu8]
YYAITILVPGIASAAYLAM	YM18	YARYXDWLFTTPLLLLDLA	YA18	1	2	[1vgo]
YYAITILVPGIASAAYLAM	YM18	ETLAFMVLDVTAKVGFGFV	EV18	1	6	[1vgo]
YYAITILVPGIASAAYLAM	YM18	IXTLLMLXGTFYFIARGWG	IG18	1	0	[1vgo]
YYAITILVPGIASAAYLAM	YM18	AFMVLDVTAKVGFGFXLLR	AR18	1	6	[1vgo]
YYAITILVPGIASAAYLAM	YM18	GIGTLLMLIGTFYFIARGW	GW18	1	0	[1vgo]
YYVTLVGISGIAAVAYXVM	YM18	PRYIXWILTTPLIVYFLGL	PL18	1	2	[1gue, 3qap, 3qdc, 2f93, 2ksy, 2f95, 1jgj, 1h68, 1gu8]
YYVTLVGISGIAAVAYXVM	YM18	FWLGAIGMLVGTLAFAWAG	FG18	1	0	[1gue, 4gyc, 3qap, 3qdc, 2f93, 2ksy, 2f95, 1jgj, 1h68, 1gu8]
YYVTLVGISGIAAVAYXVM	YM18	LIVYLDLVTKVGFGFIALD	LD18	1	6	[1gue, 4gyc, 3qap, 3qdc, 2f93, 2ksy, 2f95, 1jgj, 1h68, 1gu8]
YVDWLLTVPLLTVELVLVM	YM18	GYTIADVLAKAGYGVLIYN	GN18	2	6	[3ddl]
YVDWLLTVPLLTVELVLVM	YM18	IADVLAKAGYGVLIYNIAK	IK18	2	6	[3ddl]
YVDWLLTVPLLTVELVLVM	YM18	YTIADVLAKAGYGVLIYNI	YI18	2	6	[3ddl]
YYVTLVGISGIAAVAYXVM	YM18	DVALIVYLDLVTKVGFGXI	DI18	1	6	[4gyc, 3qap, 3qdc, 2f93, 2ksy, 2f95, 1jgj]
YYVTLVGISGIAAVAYXVM	YM18	TLFWLGAIGMLVGTLAFAW	TW18	1	0	[1gue, 4gyc, 3qap, 3qdc, 2ksy, 1jgj, 1h68, 1gu8]
YVDWLLTVPLLTVELVLVM	YM18	PLAAKLGFLAALMIVLGYP	PP18	2	3	[3ddl]
YVDWLLTVPLLTVELVLVM	YM18	AAKLGFLAALMIVLGYPGE	AE18	2	3	[3ddl]
YVDWLLTVPLLTVELVLVM	YM18	RISMMVSALVVFIAGYHYF	RF18	2	1	[3ddl]
YVDWLLTVPLLTVELVLVM	YM18	ISMMVSALVVFIAGYHYFR	IR18	2	1	[3ddl]
YIDWILTTPLIVYFLGLLA	YA18	VRLRNLTVXLWAIYPFIWL	VL18	2	5	[3qdc, 1h68, 1gu8]
YIDWILTTPLIVYFLGLLA	YA18	VTLVXISGIAAVAYXVMAL	VL18	2	1	[3qdc, 1h68, 1gu8]
YVTLVGISGIAAVAYXXMA	YA18	APRYIXWILTTPLIVYFLG	AG18	1	2	[1gue, 3qap, 3qdc, 1h68, 1gu8]
YVTLVGISGIAAVAYXXMA	YA18	VDVALIVYLDLVTKVGFGF	VF18	1	6	[3qap, 3qdc, 2ksy, 1jgj]
YIDWILTTPLIVYFLGLLA	YA18	VDVALIVYLDLVTKVGFGF	VF18	2	6	[3qdc]
YIDWILTTPLIVYFLGLLA	YA18	RYYVTLVGISGIAAVAYVV	RV18	2	1	[3qdc]
YARYXDWLFTTPLLLLDLA	YA18	AFMVLDVTAKVGFGFXLLR	AR18	2	6	[2z55, 1vgo]
YARYXDWLFTTPLLLLDLA	YA18	EYYAITILVPGIASAAYLA	EA18	2	1	[1vgo]
YARYXDWLFTTPLLLLDLA	YA18	YAITILVPGIASAAYLAMF	YF18	2	1	[2z55, 1vgo]
YARYXDWLFTTPLLLLDLA	YA18	AITILVPGIASAAYLAMFF	AF18	2	1	[2z55, 1vgo]
YIDWILTTPLIVYFLGLLA	YA18	GISGIAAVAYXVMALGVGW	GW18	2	1	[3qdc]
YVTLVGISGIAAVAYXXMA	YA18	PRYIXWILTTPLIVYFLGL	PL18	1	2	[1gue, 3qap, 3qdc, 2f93, 2ksy, 2f95, 1jgj, 1h68, 1gu8]
YLTWALSTPMILLALGLLA	YA18	AYSALDIVAKYIFAFLLLN	AN18	2	6	[3vvk, 3qbi]
YLTWALSTPMILLALGLLA	YA18	YSALDIVAKYIFAFLLLNY	YY18	2	6	[3vvk, 3qbi]
YLVAMFIPIWSGLAXXAMA	YA18	FCLLPFFSKVGFSFLDLHG	FG18	1	6	[2m3g]
YVTLVGISGIAAVAYXXMA	YA18	FWLGAIGMLVGTLAFAWAG	FG18	1	0	[1gue, 4gyc, 3qap, 3qdc, 2f93, 2ksy, 2f95, 1jgj, 1h68, 1gu8]
YEYLVAMFIPIWSGLAXXA	YA18	FCLLPFFSKVGFSFLDLHG	FG18	1	6	[2m3g]
YIDWILTTPLIVYFLGLLA	YA18	EFGIVITLNTVVMLAGFAG	EG18	2	3	[3qdc, 1h68, 1gu8]
YIDWILTTPLIVYFLGLLA	YA18	REFGIVITLNTVVMLAGFA	RA18	2	3	[3qdc, 1h68, 1gu8]
YLTWALSTPMILLALGLLA	YA18	VSTILVPVVSIASYTGLAS	VS18	2	1	[3vvk, 3qbi]
YVTLVGISGIAAVAYXXMA	YA18	LIVYLDLVTKVGFGFIALD	LD18	1	6	[1gue, 4gyc, 3qap, 3qdc, 2f93, 2ksy, 2f95, 1jgj, 1h68, 1gu8]
YIDWILTTPLIVYFLGLLA	YA18	LIVYLDLVTKVGFGFIALD	LD18	2	6	[3qdc, 1h68, 1gu8]
YIDWILTTPLIVYFLGLLA	YA18	GIVITLNTVVMLAGFAGAM	GM18	2	3	[3qdc]
YIDWILTTPLIVYFLGLLA	YA18	FGIVITLNTVVMLAGFAGA	FA18	2	3	[3qdc]
YIDWILTTPLIVYFLGLLA	YA18	LVGISGIAAVAYXVMALGV	LV18	2	1	[3qdc]
YIDWILTTPLIVYFLGLLA	YA18	YVXLRNLTVXLWAIYPFIW	YW18	2	5	[3qdc, 1h68, 1gu8]
YIDWILTTPLIVYFLGLLA	YA18	DVALIVYLDLVTKVGFGXI	DI18	2	6	[3qdc]
YVTLVGISGIAAVAYXXMA	YA18	DVALIVYLDLVTKVGFGXI	DI18	1	6	[4gyc, 3qap, 3qdc, 2f93, 2ksy, 2f95, 1jgj]
YVTLVGISGIAAVAYXXMA	YA18	TLFWLGAIGMLVGTLAFAW	TW18	1	0	[1gue, 4gyc, 3qap, 3qdc, 2ksy, 1jgj, 1h68, 1gu8]
YLVAMFIPIWSGLAXXAMA	YA18	YARYIDWMVTTPLLLLSLS	YS18	1	2	[2m3g]
YEYLVAMFIPIWSGLAXXA	YA18	YARYIDWMVTTPLLLLSLS	YS18	1	2	[2m3g]
YEYLVAMFIPIWSGLAXXA	YA18	ARYIDWMVTTPLLLLSLSW	AW18	1	2	[2m3g]
YLVAMFIPIWSGLAXXAMA	YA18	ARYIDWMVTTPLLLLSLSW	AW18	1	2	[2m3g]
YLVAMFIPIWSGLAXXAMA	YA18	RYIDWMVTTPLLLLSLSWT	RT18	1	2	[2m3g]
YEYLVAMFIPIWSGLAXXA	YA18	RYIDWMVTTPLLLLSLSWT	RT18	1	2	[2m3g]
YLVAMFIPIWSGLAXXAMA	YA18	DTFLFCLLPFFSKVGFSFL	DL18	1	6	[2m3g]
YEYLVAMFIPIWSGLAXXA	YA18	DTFLFCLLPFFSKVGFSFL	DL18	1	6	[2m3g]
YEYLVAMFIPIWSGLAXXA	YA18	LFCLLPFFSKVGFSFLDLH	LH18	1	6	[2m3g]
YLVAMFIPIWSGLAXXAMA	YA18	LFCLLPFFSKVGFSFLDLH	LH18	1	6	[2m3g]
YEYLVAMFIPIWSGLAXXA	YA18	TFLFCLLPFFSKVGFSFLD	TD18	1	6	[2m3g]
YLVAMFIPIWSGLAXXAMA	YA18	TFLFCLLPFFSKVGFSFLD	TD18	1	6	[2m3g]
VRLRNLTVXLWAIYPFIWL	VL18	ALFGMGAVXFXGLVYYLVG	AG18	5	4	[4gyc, 3qap, 3qdc, 2f93, 2ksy, 2f95, 1jgj]
VTLVXISGIAAVAYXVMAL	VL18	APRYIXWILTTPLIVYFLG	AG18	1	2	[1gue, 3qap, 3qdc, 1h68, 1gu8]
VTLVXISGIAAVAYXVMAL	VL18	VDVALIVYLDLVTKVGFGF	VF18	1	6	[3qap, 3qdc, 2ksy, 1jgj]
VRLRNLTVXLWAIYPFIWL	VL18	VDVALIVYLDLVTKVGFGF	VF18	5	6	[3qap, 3qdc, 2ksy, 1jgj]
VTLVXISGIAAVAYXVMAL	VL18	PRYIXWILTTPLIVYFLGL	PL18	1	2	[1gue, 3qap, 3qdc, 2ksy, 1jgj, 1h68, 1gu8]
VTLVXISGIAAVAYXVMAL	VL18	FWLGAIGMLVGTLAFAWAG	FG18	1	0	[1gue, 4gyc, 3qap, 3qdc, 2ksy, 1jgj, 1h68, 1gu8]
VRLRNLTVXLWAIYPFIWL	VL18	LFGMGAVAFXGLVYYLVGP	LP18	5	4	[1gue, 4gyc, 3qap, 3qdc, 2f93, 2ksy, 2f95, 1jgj, 1gu8, 1h68]
VRLRNLTVXLWAIYPFIWL	VL18	GMGAVAFXGLVYYLVGPMT	GT18	5	4	[1gue, 4gyc, 3qap, 3qdc, 2f93, 2ksy, 2f95, 1jgj, 1gu8, 1h68]
VTLVXISGIAAVAYXVMAL	VL18	LIVYLDLVTKVGFGFIALD	LD18	1	6	[1gue, 4gyc, 3qap, 3qdc, 2ksy, 1jgj, 1h68, 1gu8]
VRLRNLTVXLWAIYPFIWL	VL18	LIVYLDLVTKVGFGFIALD	LD18	5	6	[1gue, 4gyc, 3qap, 3qdc, 2f93, 2ksy, 2f95, 1jgj, 1gu8, 1h68]
VRLRNLTVXLWAIYPFIWL	VL18	DVALIVYLDLVTKVGFGXI	DI18	5	6	[4gyc, 3qap, 3qdc, 2f93, 2ksy, 2f95, 1jgj]
VTLVXISGIAAVAYXVMAL	VL18	DVALIVYLDLVTKVGFGXI	DI18	1	6	[4gyc, 3qap, 3qdc, 2ksy, 1jgj]
VTLVXISGIAAVAYXVMAL	VL18	TLFWLGAIGMLVGTLAFAW	TW18	1	0	[1gue, 4gyc, 3qap, 3qdc, 2ksy, 1jgj, 1h68, 1gu8]
VDVALIVYLDLVTKVGFGF	VF18	RYYVTLVGISGIAAVAYVV	RV18	6	1	[3qdc]
VWWAISTAAMLYXLYVXFF	VF18	RNVTVVLWSAYXVVWLIGS	RS18	4	5	[1at9, 1bm1, 1q5i, 1s52, 1r84, 1r2n, 1pxr, 4hwl, 3han, 3hap, 3utv, 1tn0, 3har, 1xji, 3utx, 3has, 3uty]
VWWAISTAAMLYXLYVXFF	VF18	NVTVVLWSAYXVVWLIGSE	NE18	4	5	[1at9, 1q5i, 1s52, 1r84, 1r2n, 1pxr, 4hwl, 3han, 3hap, 3utv, 1tn0, 3har, 1xji, 3utx, 3has, 3uty]
VDVALIVYLDLVTKVGFGF	VF18	GISGIAAVAYXVMALGVGW	GW18	6	1	[3qap, 3qdc, 2ksy, 1jgj]
VDVALIVYLDLVTKVGFGF	VF18	PRYIXWILTTPLIVYFLGL	PL18	6	2	[3qap, 3qdc, 2ksy, 1jgj]
VWWAISTAAMLYXLYVXFF	VF18	FKXLRNVTVVLWSAYXXXW	FW18	4	5	[1e0p, 1pxs, 1pxr, 4hwl, 1qkp, 1qko, 1s54, 1s53, 3hao, 3haq, 3har, 3has, 2wjl, 1c3w, 1q5i, 2ntu, 1kme, 2ntw, 1s52, 1s51, 1py6, 2i20, 1vjm, 1tn5, 1x0k, 1tn0, 3utx, 3uty]
VDVALIVYLDLVTKVGFGF	VF18	FWLGAIGMLVGTLAFAWAG	FG18	6	0	[3qap, 3qdc, 2ksy, 1jgj]
VWWAISTAAMLYXLYVXFF	VF18	DQGTILAXVGADGIMIGTG	DG18	4	3	[1q5i, 1kme, 1r84, 1r2n, 4hyx, 1qkp, 1s54, 1s53, 3han, 3hap, 3utv, 3haq, 1tn0, 3utw, 1xji, 3has, 3uty]
VDVALIVYLDLVTKVGFGF	VF18	LVGISGIAAVAYXVMALGV	LV18	6	1	[3qap, 3qdc, 2ksy, 1jgj]
VDVALIVYLDLVTKVGFGF	VF18	YVXLRNLTVXLWAIYPFIW	YW18	6	5	[3qap, 3qdc, 2ksy, 1jgj]
VWWAISTAAMLYXLYVXFF	VF18	QGTXLAXVGADGIMIGTXL	QL18	4	3	[1q5i, 1kme, 1r84, 1r2n, 4hyx, 1qkp, 1s54, 1s53, 3han, 3utv, 3hap, 3haq, 1tn0, 3utw, 1xji, 3has, 3uty]
VDVALIVYLDLVTKVGFGF	VF18	TLFWLGAIGMLVGTLAFAW	TW18	6	0	[3qap, 3qdc, 2ksy, 1jgj]
VDVALIVYLDLVTKVGFGF	VF18	RNLTVILWAIYPFIWLLGP	RP18	6	5	[3qap, 3qdc]
VDVALIVYLDLVTKVGFGF	VF18	NLTVILWAIYPFIWLLGPP	NP18	6	5	[3qap, 3qdc]
VWWAISTAAMLYXLYVXFF	VF18	LVGADGIMIGTGLVGALTK	LK18	4	3	[1at9]
APRYIXWILTTPLIVYFLG	AG18	RYYVTLVGISGIAAVAYVV	RV18	2	1	[3qdc]
APRYIXWILTTPLIVYFLG	AG18	GISGIAAVAYXVMALGVGW	GW18	2	1	[3qap, 3qdc]
ALFGMGAVXFXGLVYYLVG	AG18	EFGIVITLNTVVMLAGFAG	EG18	4	3	[4gyc, 3qdc, 3qap, 2f93, 2ksy, 2f95, 1jgj]
APRYIXWILTTPLIVYFLG	AG18	EFGIVITLNTVVMLAGFAG	EG18	2	3	[1gue, 3qap, 3qdc, 1h68, 1gu8]
APRYIXWILTTPLIVYFLG	AG18	REFGIVITLNTVVMLAGFA	RA18	2	3	[1gue, 3qdc, 1h68, 1gu8]
ALFGMGAVXFXGLVYYLVG	AG18	REFGIVITLNTVVMLAGFA	RA18	4	3	[4gyc, 3qdc, 2f93, 2ksy, 2f95, 1jgj]
ALFGMGAVXFXGLVYYLVG	AG18	DSREFGIVITLNTVVMLAG	DG18	4	3	[2f93, 2f95]
APRYIXWILTTPLIVYFLG	AG18	FGIVITLNTVVMLAGFAGA	FA18	2	3	[3qap, 3qdc]
ALFGMGAVXFXGLVYYLVG	AG18	FGIVITLNTVVMLAGFAGA	FA18	4	3	[4gyc, 3qdc, 3qap, 2ksy, 1jgj]
APRYIXWILTTPLIVYFLG	AG18	GIVITLNTVVMLAGFAGAM	GM18	2	3	[3qap, 3qdc]
ALFGMGAVXFXGLVYYLVG	AG18	GIVITLNTVVMLAGFAGAM	GM18	4	3	[4gyc, 3qdc, 3qap, 2ksy, 1jgj]
APRYIXWILTTPLIVYFLG	AG18	LVGISGIAAVAYXVMALGV	LV18	2	1	[3qap, 3qdc]
ALFGMGAVXFXGLVYYLVG	AG18	YVXLRNLTVXLWAIYPFIW	YW18	4	5	[4gyc, 3qdc, 3qap, 2ksy, 1jgj]
ALFGMGAVXFXGLVYYLVG	AG18	RNLTVILWAIYPFIWLLGP	RP18	4	5	[3qdc, 3qap]
ALFGMGAVXFXGLVYYLVG	AG18	NLTVILWAIYPFIWLLGPP	NP18	4	5	[3qdc, 3qap]
TLTALVAVLWTAYPILWIV	TV18	ETLAFMVLDVTAKVGFGFV	EV18	5	6	[2z55, 1vgo]
TLTALVAVLWTAYPILWIV	TV18	AFMVLDVTAKVGFGFXLLR	AR18	5	6	[2z55, 1vgo]
TLTALVAVLWTAYPILWIV	TV18	TWWLFSTIAFLFVLYYLLT	TT18	5	4	[2z55, 1vgo]
TVATXTASFVFFVLARNNV	TV18	GYTIADVLAKAGYGVLIYN	GN18	0	6	[3ddl]
TLTALVAVLWTAYPILWIV	TV18	WWLFSTIAFLFVLYYLLTS	WS18	5	4	[1vgo]
TVATXTASFVFFVLARNNV	TV18	IADVLAKAGYGVLIYNIAK	IK18	0	6	[3ddl]
TVATXTASFVFFVLARNNV	TV18	YTIADVLAKAGYGVLIYNI	YI18	0	6	[3ddl]
TVATXTASFVFFVLARNNV	TV18	RISMMVSALVVFIAGYHYF	RF18	0	1	[3ddl]
TVATXTASFVFFVLARNNV	TV18	ISMMVSALVVFIAGYHYFR	IR18	0	1	[3ddl]
IXTLXXAIAFTMXLSMLLG	IG18	NIETLLFMVLDVSAKVGFG	NG18	1	6	[4hwl, 1qkp, 1brr, 1s52, 1r84, 1r2n, 3han, 3hap, 3har, 1xji, 3has]
IXTLLMLXGTFYFIARGWG	IG18	ETLAFMVLDVTAKVGFGFV	EV18	0	6	[1vgo]
IXTLLMLXGTFYFIARGWG	IG18	AFMVLDVTAKVGFGFXLLR	AR18	0	6	[1vgo]
IXTLLMLXGTFYFIARGWG	IG18	EYYAITILVPGIASAAYLA	EA18	0	1	[1vgo]
IXTLLMLXGTFYFIARGWG	IG18	AITILVPGIASAAYLAMFF	AF18	0	1	[1vgo]
IXTLLMLXGTFYFIARGWG	IG18	YAITILVPGIASAAYLAMF	YF18	0	1	[1vgo]
INIALAGLSILLFVFMTRG	IG18	AYSALDIVAKYIFAFLLLN	AN18	0	6	[3vvk, 3qbi]
INIALAGLSILLFVFMTRG	IG18	YSALDIVAKYIFAFLLLNY	YY18	0	6	[3vvk, 3qbi]
INIALAGLSILLFVFMTRG	IG18	VSTILVPVVSIASYTGLAS	VS18	0	1	[3vvk, 3qbi]
IXTLXXAIAFTMXLSMLLG	IG18	DQGTILAXVGADGIMIGTG	DG18	1	3	[1qkp, 1kme, 1r84, 1r2n, 1xji, 3has]
IXTLXXAIAFTMXLSMLLG	IG18	MVLDVSAKVGFGLILLRSR	MR18	1	6	[1brx]
IXTLXXAIAFTMXLSMLLG	IG18	QGTXLAXVGADGIMIGTXL	QL18	1	3	[1qkp, 1kme, 1r84, 1r2n, 1xji, 3has]
IXTLXXAIAFTMXLSMLLG	IG18	VPLNIETLLFMVLDVSAKV	VV18	1	6	[1r84, 1r2n]
IXTLXXAIAFTMXLSMLLG	IG18	EWIWLALGTALMGLGXLYF	EF18	1	0	[4hwl, 1s52, 1r84, 1r2n]
IXTLXXAIAFTMXLSMLLG	IG18	PLNIETLLFMVLDVSAKVG	PG18	1	6	[1r84, 1r2n]
TTLXPAIAFTMXLSMLLGY	TY18	NIETLLFMVLDVSAKVGFG	NG18	1	6	[4hwl, 1qkp, 1brr, 1s52, 1r84, 1r2n, 3han, 3hap, 3har, 1xji, 3has]
IXTLXXAIAFTMXLSMLLG	IG18	LVGADGIMIGTGLVGALTK	LK18	1	3	[1at9]
TTLXPAIAFTMXLSMLLGY	TY18	DQGTILAXVGADGIMIGTG	DG18	1	3	[1qkp, 1kme, 1r84, 1r2n, 1xji, 3has]
TTLXPAIAFTMXLSMLLGY	TY18	QGTXLAXVGADGIMIGTXL	QL18	1	3	[1qkp, 1kme, 1r84, 1r2n, 1xji, 3has]
TTLXPAIAFTMXLSMLLGY	TY18	EWIWLALGTALMGLGXLYF	EF18	1	0	[4hwl, 1s52, 1r84, 1r2n]
TTLXPAIAFTMXLSMLLGY	TY18	PLNIETLLFMVLDVSAKVG	PG18	1	6	[1r84, 1r2n]
TTLXPAIAFTMXLSMLLGY	TY18	VPLNIETLLFMVLDVSAKV	VV18	1	6	[1r84, 1r2n]
TTLXPAIAFTMXLSMLLGY	TY18	LVGADGIMIGTGLVGALTK	LK18	1	3	[1at9]
VPAIAFTMXLSMLLGYGLT	VT18	NIETLLFMVLDVSAKVGFG	NG18	1	6	[4hwl, 1s52]
VPAIAFTMXLSMLLGYGLT	VT18	EWIWLALGTALMGLGXLYF	EF18	1	0	[4hwl, 1s52]
VPAIAFTMXLSMLLGYGLT	VT18	LVGADGIMIGTGLVGALTK	LK18	1	3	[1at9]
STLKLLTVVMWLGYPIVWA	SA18	AYSALDIVAKYIFAFLLLN	AN18	5	6	[3qbl, 3vvk, 3qbg, 3qbi, 3qbk]
STLKLLTVVMWLGYPIVWA	SA18	YSALDIVAKYIFAFLLLNY	YY18	5	6	[3qbl, 3vvk, 3qbg, 3qbi, 3qbk]
STLKLLTVVMWLGYPIVWA	SA18	FWYAISCACFIVVLYILLV	FV18	5	4	[3qbl, 3vvk, 3qbg, 3qbi, 3qbk]
STLKLLTVVMWLGYPIVWA	SA18	WYAISCACFIVVLYILLVE	WE18	5	4	[3qbl, 3vvk, 3qbg, 3qbi, 3qbk]
STLKLLTVVMWLGYPIVWA	SA18	YAISCACFIVVLYILLVEW	YW18	5	4	[3qbl, 3vvk, 3qbg, 3qbi, 3qbk]
RYYVTLVGISGIAAVAYVV	RV18	PRYIXWILTTPLIVYFLGL	PL18	1	2	[3qdc, 2f93, 2f95]
RYYVTLVGISGIAAVAYVV	RV18	FWLGAIGMLVGTLAFAWAG	FG18	1	0	[4gyc, 3qdc, 2f93, 2f95]
RYYVTLVGISGIAAVAYVV	RV18	LIVYLDLVTKVGFGFIALD	LD18	1	6	[4gyc, 3qdc, 2f93, 2f95]
RYYVTLVGISGIAAVAYVV	RV18	DVALIVYLDLVTKVGFGXI	DI18	1	6	[4gyc, 3qdc, 2f93, 2f95]
RYVDWLLTVPLLTVELVLV	RV18	PLAAKLGFLAALMIVLGYP	PP18	2	3	[3ddl]
RYYVTLVGISGIAAVAYVV	RV18	TLFWLGAIGMLVGTLAFAW	TW18	1	0	[4gyc, 3qdc]
RYVDWLLTVPLLTVELVLV	RV18	AAKLGFLAALMIVLGYPGE	AE18	2	3	[3ddl]
RYVDWLLTVPLLTVELVLV	RV18	ISMMVSALVVFIAGYHYFR	IR18	2	1	[3ddl]
RYVDWLLTVPLLTVELVLV	RV18	RISMMVSALVVFIAGYHYF	RF18	2	1	[3ddl]
RNVTVVLWSAYXVVWLIGS	RS18	NVTVVLWSAYXVVWLIGSE	NE18	5	5	[1at9, 1brr, 1s52, 1r84, 1r2n, 1pxr, 1ap9, 4hwl, 3han, 3utv, 3hap, 1tn0, 3utx, 1xji, 3har, 3uty, 3has]
RNVTVVLWSAYXVVWLIGS	RS18	NIETLLFMVLDVSAKVGFG	NG18	5	6	[1brr, 1s52, 1r84, 1r2n, 4hwl, 3han, 3utv, 3hap, 3utx, 1xji, 3har, 3uty, 3has]
RNVTVVLWSAYXVVWLIGS	RS18	WWAISTAAMLYXLYVXFFG	WG18	5	4	[1bm1, 1at9, 1q5i, 1s52, 1r84, 1r2n, 1pxr, 4hwl, 3han, 3utv, 3hap, 1tn0, 3utx, 1xji, 3har, 3uty, 3has]
RNVTVVLWSAYXVVWLIGS	RS18	FKXLRNVTVVLWSAYXXXW	FW18	5	5	[4hwl, 1s52, 1tn0, 1pxr, 3utx, 3har, 3uty, 3has]
RNVTVVLWSAYXVVWLIGS	RS18	DQGTILAXVGADGIMIGTG	DG18	5	3	[1r84, 1r2n, 3han, 3utv, 1tn0, 1xji, 3uty, 3has]
RNVTVVLWSAYXVVWLIGS	RS18	MVLDVSAKVGFGLILLRSR	MR18	5	6	[1brx]
RNVTVVLWSAYXVVWLIGS	RS18	ISTAAMLYILYVLFFGFTS	IS18	5	4	[1s52, 3utv]
RNVTVVLWSAYXVVWLIGS	RS18	VPLNIETLLFMVLDVSAKV	VV18	5	6	[1r84, 1r2n]
RNVTVVLWSAYXVVWLIGS	RS18	QGTXLAXVGADGIMIGTXL	QL18	5	3	[1r84, 1r2n, 3han, 3utv, 1tn0, 1xji, 3uty, 3has]
RNVTVVLWSAYXVVWLIGS	RS18	PLNIETLLFMVLDVSAKVG	PG18	5	6	[1r84, 1r2n, 3utv]
NVTVVLWSAYXVVWLIGSE	NE18	NIETLLFMVLDVSAKVGFG	NG18	5	6	[1brr, 1s52, 1r84, 1r2n, 4hwl, 3han, 3utv, 3hap, 3utx, 1xji, 3har, 3uty, 3has]
NVTVVLWSAYXVVWLIGSE	NE18	WWAISTAAMLYXLYVXFFG	WG18	5	4	[1at9, 1q5i, 1s52, 1r84, 1r2n, 1pxr, 4hwl, 3han, 3utv, 3hap, 1tn0, 3utx, 1xji, 3har, 3uty, 3has]
NVTVVLWSAYXVVWLIGSE	NE18	DQGTILAXVGADGIMIGTG	DG18	5	3	[1r84, 1r2n, 3han, 3utv, 1tn0, 1xji, 3uty, 3has]
NVTVVLWSAYXVVWLIGSE	NE18	FKXLRNVTVVLWSAYXXXW	FW18	5	5	[4hwl, 1s52, 1tn0, 1pxr, 3utx, 3har, 3uty, 3has]
NVTVVLWSAYXVVWLIGSE	NE18	ISTAAMLYILYVLFFGFTS	IS18	5	4	[1s52, 3utv]
NVTVVLWSAYXVVWLIGSE	NE18	VPLNIETLLFMVLDVSAKV	VV18	5	6	[1r84, 1r2n]
NVTVVLWSAYXVVWLIGSE	NE18	PLNIETLLFMVLDVSAKVG	PG18	5	6	[1r84, 1r2n, 3utv]
NVTVVLWSAYXVVWLIGSE	NE18	QGTXLAXVGADGIMIGTXL	QL18	5	3	[1r84, 1r2n, 3han, 3utv, 1tn0, 1xji, 3uty, 3has]
FXTLTALVAVXWTAYPIXW	FW18	ETLAFMVLDVTAKVGFGFV	EV18	5	6	[1vgo]
FXTLTALVAVXWTAYPIXW	FW18	AFMVLDVTAKVGFGFXLLR	AR18	5	6	[1vgo]
FKXLRNVTVVLWSAYXXXW	FW18	NIETLLFMVLDVSAKVGFG	NG18	5	6	[4hwl, 1qkp, 1s52, 3haq, 3har, 3utx, 3has, 3uty]
FXTLKLLTVVMWLGYPXXW	FW18	AYSALDIVAKYIFAFLLLN	AN18	5	6	[3qbl, 3vvk, 3qbg, 3qbi, 3qbk]
FXTLKLLTVVMWLGYPXXW	FW18	YSALDIVAKYIFAFLLLNY	YY18	5	6	[3qbl, 3vvk, 3qbg, 3qbi, 3qbk]
FKXLRNVTVVLWSAYXXXW	FW18	WWAISTAAMLYXLYVXFFG	WG18	5	4	[1s8l, 1e0p, 1s8j, 1pxs, 1pxr, 4hwl, 1qkp, 1qko, 1s54, 1s53, 3hao, 3haq, 3har, 2wjl, 3has, 1c3w, 1q5i, 2ntu, 1kme, 2ntw, 1s52, 1s51, 1py6, 2i20, 1vjm, 1tn5, 1x0k, 1tn0, 3utx, 3uty]
FXTLTALVAVXWTAYPIXW	FW18	TWWLFSTIAFLFVLYYLLT	TT18	5	4	[1vgo]
FXTLKLLTVVMWLGYPXXW	FW18	FWYAISCACFIVVLYILLV	FV18	5	4	[3qbl, 3vvk, 3qbg, 3qbi, 3qbk]
FXTLKLLTVVMWLGYPXXW	FW18	WYAISCACFIVVLYILLVE	WE18	5	4	[3qbl, 3vvk, 3qbg, 3qbi, 3qbk]
FKXLRNVTVVLWSAYXXXW	FW18	DQGTILAXVGADGIMIGTG	DG18	5	3	[1s8l, 1s8j, 1kme, 1jv7, 1jv6, 1qkp, 1s54, 1s53, 1mgy, 3haq, 1tn0, 3has, 3uty]
FXTLTALVAVXWTAYPIXW	FW18	WWLFSTIAFLFVLYYLLTS	WS18	5	4	[1vgo]
FXTLKLLTVVMWLGYPXXW	FW18	YAISCACFIVVLYILLVEW	YW18	5	4	[3qbl, 3vvk, 3qbg, 3qbi, 3qbk]
FKXLRNVTVVLWSAYXXXW	FW18	ISTAAMLYILYVLFFGFTS	IS18	5	4	[1qkp, 1s52]
FKXLRNVTVVLWSAYXXXW	FW18	QGTXLAXVGADGIMIGTXL	QL18	5	3	[1s8l, 1s8j, 1kme, 1jv7, 1jv6, 1qkp, 1s54, 1s53, 1mgy, 3haq, 1tn0, 3has, 3uty]
NIETLLFMVLDVSAKVGFG	NG18	EWIWLALGTALMGLGXLYF	EF18	6	0	[4hwl, 1s52, 1r2n, 1r84, 3utv]
NIETLLFMVLDVSAKVGFG	NG18	VPLNIETLLFMVLDVSAKV	VV18	6	6	[1r2n, 1r84]
NIETLLFMVLDVSAKVGFG	NG18	PLNIETLLFMVLDVSAKVG	PG18	6	6	[1r2n, 1r84, 3utv]
NIETLLFMVLDVSAKVGFG	NG18	PEWIWLALGTALMGLGTLY	PY18	6	0	[3utv]
WXRYLTWALSTPMILLALG	WG18	AYSALDIVAKYIFAFLLLN	AN18	2	6	[3qbl, 3vvk, 3qbg, 3qbi, 3qbk]
WXRYLTWALSTPMILLALG	WG18	YSALDIVAKYIFAFLLLNY	YY18	2	6	[3qbl, 3vvk, 3qbg, 3qbi, 3qbk]
WXRYLTWALSTPMILLALG	WG18	VSTILVPVVSIASYTGLAS	VS18	2	1	[3qbl, 3vvk, 3qbg, 3qbi, 3qbk]
WWAISTAAMLYXLYVXFFG	WG18	DQGTILAXVGADGIMIGTG	DG18	4	3	[1s8l, 1s8j, 1q5i, 1kme, 1r84, 1r2n, 4hyx, 1qkp, 1s54, 1s53, 1x0i, 3han, 3hap, 3utv, 3haq, 1tn0, 3utw, 1xji, 3uty, 3has]
WXRYLTWALSTPMILLALG	WG18	TAITFDIAMCVTGLAAAXT	TT18	2	3	[3qbl]
WWAISTAAMLYXLYVXFFG	WG18	QGTXLAXVGADGIMIGTXL	QL18	4	3	[1s8l, 1s8j, 1q5i, 1kme, 1r84, 1r2n, 4hyx, 1qkp, 1s54, 1s53, 1x0i, 3han, 3utv, 3hap, 3haq, 1tn0, 3utw, 1xji, 3uty, 3has]
ETLAFMVLDVTAKVGFGFV	EV18	EYYAITILVPGIASAAYLA	EA18	6	1	[1vgo]
ETLAFMVLDVTAKVGFGFV	EV18	YAITILVPGIASAAYLAMF	YF18	6	1	[2z55, 1vgo]
ETLAFMVLDVTAKVGFGFV	EV18	AITILVPGIASAAYLAMFF	AF18	6	1	[2z55, 1vgo]
ETLAFMVLDVTAKVGFGFV	EV18	GIGTLLMLIGTFYFIARGW	GW18	6	0	[2z55, 1vgo]
ETLAFMVLDVTAKVGFGFV	EV18	NTLTALVAVLWTAYXILWI	NI18	6	5	[1vgo]
WWAISTAAMLYXLYVXFFG	WG18	LVGADGIMIGTGLVGALTK	LK18	4	3	[1at9]
AFMVLDVTAKVGFGFXLLR	AR18	EYYAITILVPGIASAAYLA	EA18	6	1	[1vgo]
AFMVLDVTAKVGFGFXLLR	AR18	YAITILVPGIASAAYLAMF	YF18	6	1	[2z55, 1vgo]
AFMVLDVTAKVGFGFXLLR	AR18	AITILVPGIASAAYLAMFF	AF18	6	1	[2z55, 1vgo]
AFMVLDVTAKVGFGFXLLR	AR18	GIGTLLMLIGTFYFIARGW	GW18	6	0	[2z55, 1vgo]
AFMVLDVTAKVGFGFXLLR	AR18	NTLTALVAVLWTAYXILWI	NI18	6	5	[1vgo]
EYYAITILVPGIASAAYLA	EA18	GIGTLLMLIGTFYFIARGW	GW18	1	0	[1vgo]
YAITILVPGIASAAYLAMF	YF18	GIGTLLMLIGTFYFIARGW	GW18	1	0	[2z55, 1vgo]
AITILVPGIASAAYLAMFF	AF18	GIGTLLMLIGTFYFIARGW	GW18	1	0	[2z55, 1vgo]
ATSWAYSVLDVFAKYVFAF	AF18	SLWVNVALAGIAILVFVXM	SM18	6	0	[1e12]
ATSWAYSVLDVFAKYVFAF	AF18	SSLWVNVALAGIAILVFVY	SY18	6	0	[1e12]
ATSWAYSVLDVFAKYVFAF	AF18	SSSLWVNVALAGIAILVFV	SV18	6	0	[1e12]
ATSWAYSVLDVFAKYVFAF	AF18	GATLMIPLVSISSYLGLLS	GS18	6	1	[1e12]
GISGIAAVAYXVMALGVGW	GW18	PRYIXWILTTPLIVYFLGL	PL18	1	2	[3qap, 3qdc, 2ksy, 1jgj]
GISGIAAVAYXVMALGVGW	GW18	FWLGAIGMLVGTLAFAWAG	FG18	1	0	[3qap, 3qdc, 2ksy, 1jgj]
GISGIAAVAYXVMALGVGW	GW18	LIVYLDLVTKVGFGFIALD	LD18	1	6	[3qap, 3qdc, 2ksy, 1jgj]
GISGIAAVAYXVMALGVGW	GW18	DVALIVYLDLVTKVGFGXI	DI18	1	6	[3qap, 3qdc, 2ksy, 1jgj]
GISGIAAVAYXVMALGVGW	GW18	TLFWLGAIGMLVGTLAFAW	TW18	1	0	[3qap, 3qdc, 2ksy, 1jgj]
SLYINIALAGLSILLFVXM	SM18	AYSALDIVAKYIFAFLLLN	AN18	0	6	[3qbl, 3vvk, 3qbg, 3qbi, 3qbk]
SLYINIALAGLSILLFVXM	SM18	YSALDIVAKYIFAFLLLNY	YY18	0	6	[3qbl, 3vvk, 3qbg, 3qbi, 3qbk]
SLYINIALAGLSILLFVXM	SM18	VSTILVPVVSIASYTGLAS	VS18	0	1	[3qbl, 3vvk, 3abw, 3qbg, 3qbi, 3qbk]
SLWVNVALAGIAILVFVXM	SM18	GATLMIPLVSISSYLGLLS	GS18	0	1	[1e12]
SLWVNVALAGIAILVFVXM	SM18	TSWAYSVLDVFAKYVFXFI	TI18	0	6	[1e12]
YINIALAGLSILLFVFMTR	YR18	AYSALDIVAKYIFAFLLLN	AN18	0	6	[3qbl, 3vvk, 3qbg, 3qbi, 3qbk]
YINIALAGLSILLFVFMTR	YR18	YSALDIVAKYIFAFLLLNY	YY18	0	6	[3qbl, 3vvk, 3qbg, 3qbi, 3qbk]
YINIALAGLSILLFVFMTR	YR18	VSTILVPVVSIASYTGLAS	VS18	0	1	[3qbl, 3vvk, 3qbg, 3qbi, 3qbk]
PRYIXWILTTPLIVYFLGL	PL18	EFGIVITLNTVVMLAGFAG	EG18	2	3	[1gue, 3qap, 3qdc, 2f93, 2ksy, 2f95, 1jgj, 1h68, 1gu8]
PRYIXWILTTPLIVYFLGL	PL18	REFGIVITLNTVVMLAGFA	RA18	2	3	[1gue, 3qdc, 2f93, 2ksy, 2f95, 1jgj, 1h68, 1gu8]
PRYIXWILTTPLIVYFLGL	PL18	DSREFGIVITLNTVVMLAG	DG18	2	3	[2f93, 2f95]
PRYIXWILTTPLIVYFLGL	PL18	LIVYLDLVTKVGFGFIALD	LD18	2	6	[1gue, 3qap, 3qdc, 2f93, 2ksy, 2f95, 1jgj, 1h68, 1gu8]
PRYIXWILTTPLIVYFLGL	PL18	FGIVITLNTVVMLAGFAGA	FA18	2	3	[3qap, 3qdc, 2ksy, 1jgj]
PRYIXWILTTPLIVYFLGL	PL18	GIVITLNTVVMLAGFAGAM	GM18	2	3	[3qap, 3qdc, 2ksy, 1jgj]
PRYIXWILTTPLIVYFLGL	PL18	LVGISGIAAVAYXVMALGV	LV18	2	1	[3qap, 3qdc, 2ksy, 1jgj]
PRYIXWILTTPLIVYFLGL	PL18	DVALIVYLDLVTKVGFGXI	DI18	2	6	[3qap, 3qdc, 2f93, 2ksy, 2f95, 1jgj]
AYSALDIVAKYIFAFLLLN	AN18	VSTILVPVVSIASYTGLAS	VS18	6	1	[3vvk, 3qbl, 3qbg, 3qbi, 3qbk]
YSALDIVAKYIFAFLLLNY	YY18	VSTILVPVVSIASYTGLAS	VS18	6	1	[3vvk, 3qbl, 3qbg, 3qbi, 3qbk]
FCLLPFFSKVGFSFLDLHG	FG18	LVAMFIPIWSGLAYMAMAI	LI18	6	1	[2m3g]
FWLGAIGMLVGTLAFAWAG	FG18	LIVYLDLVTKVGFGFIALD	LD18	0	6	[1gue, 4gyc, 3qdc, 3qap, 2f93, 2ksy, 2f95, 1jgj, 1h68, 1gu8]
FWLGAIGMLVGTLAFAWAG	FG18	LVGISGIAAVAYXVMALGV	LV18	0	1	[3qdc, 3qap, 2ksy, 1jgj]
FCLLPFFSKVGFSFLDLHG	FG18	DKLVTYFTVLWIGYPIVWI	DI18	6	5	[2m3g]
FWLGAIGMLVGTLAFAWAG	FG18	DVALIVYLDLVTKVGFGXI	DI18	0	6	[4gyc, 3qdc, 3qap, 2f93, 2ksy, 2f95, 1jgj]
FCLLPFFSKVGFSFLDLHG	FG18	EYLVAMFIPIWSGLAYMAM	EM18	6	1	[2m3g]
FCLLPFFSKVGFSFLDLHG	FG18	KLVTYFTVLWIGYPIVWII	KI18	6	5	[2m3g]
EFGIVITLNTVVMLAGFAG	EG18	LFGMGAVAFXGLVYYLVGP	LP18	3	4	[1gue, 4gyc, 3qdc, 3qap, 2f93, 2ksy, 2f95, 1jgj, 1gu8, 1h68]
EFGIVITLNTVVMLAGFAG	EG18	GMGAVAFXGLVYYLVGPMT	GT18	3	4	[1gue, 4gyc, 3qdc, 3qap, 2f93, 2ksy, 2f95, 1jgj, 1gu8, 1h68]
LVAMFIPIWSGLAYMAMAI	LI18	YARYIDWMVTTPLLLLSLS	YS18	1	2	[2m3g]
LVAMFIPIWSGLAYMAMAI	LI18	ARYIDWMVTTPLLLLSLSW	AW18	1	2	[2m3g]
LVAMFIPIWSGLAYMAMAI	LI18	RYIDWMVTTPLLLLSLSWT	RT18	1	2	[2m3g]
LVAMFIPIWSGLAYMAMAI	LI18	DTFLFCLLPFFSKVGFSFL	DL18	1	6	[2m3g]
LVAMFIPIWSGLAYMAMAI	LI18	LFCLLPFFSKVGFSFLDLH	LH18	1	6	[2m3g]
LVAMFIPIWSGLAYMAMAI	LI18	TFLFCLLPFFSKVGFSFLD	TD18	1	6	[2m3g]
DSREFGIVITLNTVVMLAG	DG18	LFGMGAVAFXGLVYYLVGP	LP18	3	4	[2f93, 2f95]
DSREFGIVITLNTVVMLAG	DG18	GMGAVAFXGLVYYLVGPMT	GT18	3	4	[2f93, 2f95]
DQGTILAXVGADGIMIGTG	DG18	ISTAAMLYILYVLFFGFTS	IS18	3	4	[1qkp, 3utv]
DQGTILAXVGADGIMIGTG	DG18	QGTXLAXVGADGIMIGTXL	QL18	3	3	[1s8l, 1q5i, 1s8j, 1kme, 4hyx, 1r2n, 1r84, 1jv7, 1jv6, 1qkp, 1s54, 1s53, 1x0i, 1mgy, 3han, 3utv, 3haq, 1tn0, 3utw, 1xji, 3uty, 3has]
REFGIVITLNTVVMLAGFA	RA18	LFGMGAVAFXGLVYYLVGP	LP18	3	4	[1gue, 4gyc, 3qdc, 2f93, 2ksy, 2f95, 1jgj, 1gu8, 1h68]
REFGIVITLNTVVMLAGFA	RA18	GMGAVAFXGLVYYLVGPMT	GT18	3	4	[1gue, 4gyc, 3qdc, 2f93, 2ksy, 2f95, 1jgj, 1gu8, 1h68]
LFGMGAVAFXGLVYYLVGP	LP18	FGIVITLNTVVMLAGFAGA	FA18	4	3	[4gyc, 3qdc, 3qap, 2ksy, 1jgj]
LFGMGAVAFXGLVYYLVGP	LP18	GIVITLNTVVMLAGFAGAM	GM18	4	3	[4gyc, 3qdc, 3qap, 2ksy, 1jgj]
LFGMGAVAFXGLVYYLVGP	LP18	YVXLRNLTVXLWAIYPFIW	YW18	4	5	[1gue, 4gyc, 3qdc, 3qap, 2ksy, 1jgj, 1h68, 1gu8]
LFGMGAVAFXGLVYYLVGP	LP18	RNLTVILWAIYPFIWLLGP	RP18	4	5	[3qdc, 3qap]
LFGMGAVAFXGLVYYLVGP	LP18	NLTVILWAIYPFIWLLGPP	NP18	4	5	[3qdc, 3qap]
GMGAVAFXGLVYYLVGPMT	GT18	GIVITLNTVVMLAGFAGAM	GM18	4	3	[4gyc, 3qdc, 3qap, 2ksy, 1jgj]
GMGAVAFXGLVYYLVGPMT	GT18	FGIVITLNTVVMLAGFAGA	FA18	4	3	[4gyc, 3qdc, 3qap, 2ksy, 1jgj]
GMGAVAFXGLVYYLVGPMT	GT18	RNLTVILWAIYPFIWLLGP	RP18	4	5	[3qdc, 3qap]
GMGAVAFXGLVYYLVGPMT	GT18	NLTVILWAIYPFIWLLGPP	NP18	4	5	[3qdc, 3qap]
TAITFDIAMCVTGLAAAXT	TT18	VSTILVPVVSIASYTGLAS	VS18	3	1	[3qbl, 3abw]
TWWLFSTIAFLFVLYYLLT	TT18	NTLTALVAVLWTAYXILWI	NI18	4	5	[1vgo]
TVIAADIGMCVTGLAAAXT	TT18	FRWAFYAISCAFFVVVLSA	FA18	3	4	[1e12]
TAITFDIAMCVTGLAAAXT	TT18	MRWFWYAISCACFIVVLYI	MI18	3	4	[3qbl, 3abw]
TAITFDIAMCVTGLAAAXT	TT18	FWYAISCACFIVVLYILLV	FV18	3	4	[3qbl]
TAITFDIAMCVTGLAAAXT	TT18	WYAISCACFIVVLYILLVE	WE18	3	4	[3qbl]
GMGAVAFXGLVYYLVGPMT	GT18	YVXLRNLTVXLWAIYPFIW	YW18	4	5	[1gue, 4gyc, 3qdc, 3qap, 2ksy, 1jgj, 1h68, 1gu8]
TAITFDIAMCVTGLAAAXT	TT18	YAISCACFIVVLYILLVEW	YW18	3	4	[3qbl]
TVIAADIGMCVTGLAAAXT	TT18	WAFYAISCAFFVVVLSALV	WV18	3	4	[1e12]
NTLTALVAVLWTAYXILWI	NI18	WWLFSTIAFLFVLYYLLTS	WS18	5	4	[1vgo]
NARLLLLATWGFYPIAYMI	NI18	GYTIADVLAKAGYGVLIYN	GN18	5	6	[3ddl]
NARLLLLATWGFYPIAYMI	NI18	YTIADVLAKAGYGVLIYNI	YI18	5	6	[3ddl]
NARLLLLATWGFYPIAYMI	NI18	IADVLAKAGYGVLIYNIAK	IK18	5	6	[3ddl]
NARLLLLATWGFYPIAYMI	NI18	GLWGFLSTIPFVWILYILF	GF18	5	4	[3ddl]
NARLLLLATWGFYPIAYMI	NI18	WGFLSTIPFVWILYILFTQ	WQ18	5	4	[3ddl]
LIVYLDLVTKVGFGFIALD	LD18	LVGISGIAAVAYXVMALGV	LV18	6	1	[3qap, 3qdc, 2ksy, 1jgj]
LIVYLDLVTKVGFGFIALD	LD18	YVXLRNLTVXLWAIYPFIW	YW18	6	5	[1gue, 4gyc, 3qap, 3qdc, 2ksy, 1jgj, 1h68, 1gu8]
LIVYLDLVTKVGFGFIALD	LD18	TLFWLGAIGMLVGTLAFAW	TW18	6	0	[1gue, 4gyc, 3qap, 3qdc, 2ksy, 1jgj, 1h68, 1gu8]
LIVYLDLVTKVGFGFIALD	LD18	RNLTVILWAIYPFIWLLGP	RP18	6	5	[3qap, 3qdc]
LIVYLDLVTKVGFGFIALD	LD18	NLTVILWAIYPFIWLLGPP	NP18	6	5	[3qap, 3qdc]
GNARLLLLATWGFYPIAYM	GM18	GYTIADVLAKAGYGVLIYN	GN18	5	6	[3ddl]
GNARLLLLATWGFYPIAYM	GM18	IADVLAKAGYGVLIYNIAK	IK18	5	6	[3ddl]
GNARLLLLATWGFYPIAYM	GM18	YTIADVLAKAGYGVLIYNI	YI18	5	6	[3ddl]
GNARLLLLATWGFYPIAYM	GM18	GLWGFLSTIPFVWILYILF	GF18	5	4	[3ddl]
GNARLLLLATWGFYPIAYM	GM18	WGFLSTIPFVWILYILFTQ	WQ18	5	4	[3ddl]
LVGISGIAAVAYXVMALGV	LV18	DVALIVYLDLVTKVGFGXI	DI18	1	6	[3qap, 3qdc, 2ksy, 1jgj]
LVGISGIAAVAYXVMALGV	LV18	TLFWLGAIGMLVGTLAFAW	TW18	1	0	[3qap, 3qdc, 2ksy, 1jgj]
YLWYICGVCAFLXILWGIW	YW18	DKLVTYFTVLWIGYPIVWI	DI18	4	5	[2m3g]
YVXLRNLTVXLWAIYPFIW	YW18	DVALIVYLDLVTKVGFGXI	DI18	5	6	[4gyc, 3qap, 3qdc, 2ksy, 1jgj]
YLWYICGVCAFLXILWGIW	YW18	KLVTYFTVLWIGYPIVWII	KI18	4	5	[2m3g]
YLWYICGVCAFLXILWGIW	YW18	IGFLMSTQIVVITSGLIAD	ID18	4	3	[2m3g]
YLWYICGVCAFLXILWGIW	YW18	TLIGFLMSTQIVVITXGLI	TI18	4	3	[2m3g]
SSSLWVNVALAGIAILVFV	SV18	GATLMIPLVSISSYLGLLS	GS18	0	1	[1e12]
SSSLWVNVALAGIAILVFV	SV18	TSWAYSVLDVFAKYVFXFI	TI18	0	6	[1e12]
SSLWVNVALAGIAILVFVY	SY18	TSWAYSVLDVFAKYVFXFI	TI18	0	6	[1e12]
SSLWVNVALAGIAILVFVY	SY18	GATLMIPLVSISSYLGLLS	GS18	0	1	[1e12]
GYTIADVLAKAGYGVLIYN	GN18	LGNARLLLLATWGFYPIXY	LY18	6	5	[3ddl]
GYTIADVLAKAGYGVLIYN	GN18	FSFTVATMTASFVFFVLAR	FR18	6	0	[3ddl]
GYTIADVLAKAGYGVLIYN	GN18	FTVATMTASFVFFVLARNN	FN18	6	0	[3ddl]
GYTIADVLAKAGYGVLIYN	GN18	RISMMVSALVVFIAGYHYF	RF18	6	1	[3ddl]
GYTIADVLAKAGYGVLIYN	GN18	ISMMVSALVVFIAGYHYFR	IR18	6	1	[3ddl]
YTIADVLAKAGYGVLIYNI	YI18	LGNARLLLLATWGFYPIXY	LY18	6	5	[3ddl]
YTIADVLAKAGYGVLIYNI	YI18	FSFTVATMTASFVFFVLAR	FR18	6	0	[3ddl]
YTIADVLAKAGYGVLIYNI	YI18	FTVATMTASFVFFVLARNN	FN18	6	0	[3ddl]
YTIADVLAKAGYGVLIYNI	YI18	RISMMVSALVVFIAGYHYF	RF18	6	1	[3ddl]
IADVLAKAGYGVLIYNIAK	IK18	LGNARLLLLATWGFYPIXY	LY18	6	5	[3ddl]
IADVLAKAGYGVLIYNIAK	IK18	FSFTVATMTASFVFFVLAR	FR18	6	0	[3ddl]
IADVLAKAGYGVLIYNIAK	IK18	FTVATMTASFVFFVLARNN	FN18	6	0	[3ddl]
IADVLAKAGYGVLIYNIAK	IK18	RISMMVSALVVFIAGYHYF	RF18	6	1	[3ddl]
IADVLAKAGYGVLIYNIAK	IK18	ISMMVSALVVFIAGYHYFR	IR18	6	1	[3ddl]
QGTXLAXVGADGIMIGTXL	QL18	ISTAAMLYILYVLFFGFTS	IS18	3	4	[1qkp, 3utv]
YTIADVLAKAGYGVLIYNI	YI18	ISMMVSALVVFIAGYHYFR	IR18	6	1	[3ddl]
DKLVTYFTVLWIGYPIVWI	DI18	LWYICGVCAFLIILWGIWN	LN18	5	4	[2m3g]
DKLVTYFTVLWIGYPIVWI	DI18	WYICGVCAFLIILWGIWNP	WP18	5	4	[2m3g]
DVALIVYLDLVTKVGFGXI	DI18	TLFWLGAIGMLVGTLAFAW	TW18	6	0	[4gyc, 3qap, 3qdc, 2ksy, 1jgj]
DKLVTYFTVLWIGYPIVWI	DI18	DTFLFCLLPFFSKVGFSFL	DL18	5	6	[2m3g]
DKLVTYFTVLWIGYPIVWI	DI18	LFCLLPFFSKVGFSFLDLH	LH18	5	6	[2m3g]
DKLVTYFTVLWIGYPIVWI	DI18	TFLFCLLPFFSKVGFSFLD	TD18	5	6	[2m3g]
DVALIVYLDLVTKVGFGXI	DI18	RNLTVILWAIYPFIWLLGP	RP18	6	5	[3qap, 3qdc]
DVALIVYLDLVTKVGFGXI	DI18	NLTVILWAIYPFIWLLGPP	NP18	6	5	[3qap, 3qdc]
LGNARLLLLATWGFYPIXY	LY18	GLWGFLSTIPFVWILYILF	GF18	5	4	[3ddl]
LGNARLLLLATWGFYPIXY	LY18	WGFLSTIPFVWILYILFTQ	WQ18	5	4	[3ddl]
RYLWXICGVCAFLIILWXI	RI18	IGFLMSTQIVVITSGLIAD	ID18	4	3	[2m3g]
RYLWXICGVCAFLIILWXI	RI18	TLIGFLMSTQIVVITXGLI	TI18	4	3	[2m3g]
LWYICGVCAFLIILWGIWN	LN18	KLVTYFTVLWIGYPIVWII	KI18	4	5	[2m3g]
LWYICGVCAFLIILWGIWN	LN18	TLIGFLMSTQIVVITXGLI	TI18	4	3	[2m3g]
LWYICGVCAFLIILWGIWN	LN18	IGFLMSTQIVVITSGLIAD	ID18	4	3	[2m3g]
WYICGVCAFLIILWGIWNP	WP18	KLVTYFTVLWIGYPIVWII	KI18	4	5	[2m3g]
WYICGVCAFLIILWGIWNP	WP18	TLIGFLMSTQIVVITXGLI	TI18	4	3	[2m3g]
WYICGVCAFLIILWGIWNP	WP18	IGFLMSTQIVVITSGLIAD	ID18	4	3	[2m3g]
FSFTVATMTASFVFFVLAR	FR18	RISMMVSALVVFIAGYHYF	RF18	0	1	[3ddl]
FSFTVATMTASFVFFVLAR	FR18	ISMMVSALVVFIAGYHYFR	IR18	0	1	[3ddl]
GLWGFLSTIPFVWILYILF	GF18	PLAAKLGFLAALMIVLGYP	PP18	4	3	[3ddl]
GLWGFLSTIPFVWILYILF	GF18	AAKLGFLAALMIVLGYPGE	AE18	4	3	[3ddl]
PLAAKLGFLAALMIVLGYP	PP18	GTRGLWGFLSTIPFVWILY	GY18	3	4	[3ddl]
PLAAKLGFLAALMIVLGYP	PP18	TRGLWGFLSTIPFVWILYI	TI18	3	4	[3ddl]
PLAAKLGFLAALMIVLGYP	PP18	WGFLSTIPFVWILYILFTQ	WQ18	3	4	[3ddl]
AAKLGFLAALMIVLGYPGE	AE18	TRGLWGFLSTIPFVWILYI	TI18	3	4	[3ddl]
AAKLGFLAALMIVLGYPGE	AE18	GTRGLWGFLSTIPFVWILY	GY18	3	4	[3ddl]
AAKLGFLAALMIVLGYPGE	AE18	WGFLSTIPFVWILYILFTQ	WQ18	3	4	[3ddl]
EWIWLALGTALMGLGXLYF	EF18	VPLNIETLLFMVLDVSAKV	VV18	0	6	[1r2n, 1r84]
EWIWLALGTALMGLGXLYF	EF18	PLNIETLLFMVLDVSAKVG	PG18	0	6	[1r2n, 1r84, 3utv]
VPLNIETLLFMVLDVSAKV	VV18	PLNIETLLFMVLDVSAKVG	PG18	6	6	[1r2n, 1r84]
PLNIETLLFMVLDVSAKVG	PG18	PEWIWLALGTALMGLGTLY	PY18	6	0	[3utv]
EYLVAMFIPIWSGLAYMAM	EM18	YARYIDWMVTTPLLLLSLS	YS18	1	2	[2m3g]
EYLVAMFIPIWSGLAYMAM	EM18	ARYIDWMVTTPLLLLSLSW	AW18	1	2	[2m3g]
EYLVAMFIPIWSGLAYMAM	EM18	RYIDWMVTTPLLLLSLSWT	RT18	1	2	[2m3g]
EYLVAMFIPIWSGLAYMAM	EM18	DTFLFCLLPFFSKVGFSFL	DL18	1	6	[2m3g]
EYLVAMFIPIWSGLAYMAM	EM18	TFLFCLLPFFSKVGFSFLD	TD18	1	6	[2m3g]
EYLVAMFIPIWSGLAYMAM	EM18	LFCLLPFFSKVGFSFLDLH	LH18	1	6	[2m3g]
YARYIDWMVTTPLLLLSLS	YS18	IGFLMSTQIVVITSGLIAD	ID18	2	3	[2m3g]
YARYIDWMVTTPLLLLSLS	YS18	TLIGFLMSTQIVVITXGLI	TI18	2	3	[2m3g]
ARYIDWMVTTPLLLLSLSW	AW18	IGFLMSTQIVVITSGLIAD	ID18	2	3	[2m3g]
ARYIDWMVTTPLLLLSLSW	AW18	TLIGFLMSTQIVVITXGLI	TI18	2	3	[2m3g]
RYIDWMVTTPLLLLSLSWT	RT18	IGFLMSTQIVVITSGLIAD	ID18	2	3	[2m3g]
DTFLFCLLPFFSKVGFSFL	DL18	KLVTYFTVLWIGYPIVWII	KI18	6	5	[2m3g]
RYIDWMVTTPLLLLSLSWT	RT18	TLIGFLMSTQIVVITXGLI	TI18	2	3	[2m3g]
TFLFCLLPFFSKVGFSFLD	TD18	KLVTYFTVLWIGYPIVWII	KI18	6	5	[2m3g]
LFCLLPFFSKVGFSFLDLH	LH18	KLVTYFTVLWIGYPIVWII	KI18	6	5	[2m3g]
TSWAYSVLDVFAKYVFXFI	TI18	GATLMIPLVSISSYLGLLS	GS18	6	1	[1e12]
FTVATMTASFVFFVLARNN	FN18	RISMMVSALVVFIAGYHYF	RF18	0	1	[3ddl]
FTVATMTASFVFFVLARNN	FN18	ISMMVSALVVFIAGYHYFR	IR18	0	1	[3ddl]
