# Supplementary material for: The observation of evolutionary interaction pattern pairs in membrane proteins
Source: BMC Struct Biol. 2015 Mar 24;15:6. doi: 10.1186/s12900-015-0033-5 (PMC4379700; doi:10.1186/s12900-015-0033-5)
Supplement: Additional file 1 — EIPP data. Includes derived EIPP information from families (PF00230, PF01036) with tab separated values. Can be viewed with a simple text editor. Each line consists of 7 columns: source pattern, source RegEx, destination pattern, destination RegEx, source helix, destination helix, corresponding PDB-Ids. [file 12900_2015_33_MOESM1_ESM.zip › EIPPs/PF01036/PF01036_18_18.csv]

LVPAIAFTMXLSMLLGYGLT	LT19	IETLLFMVLDVSAKVGFGXI	II19	1	6	[4hwl, 1s52]
LVPAIAFTMXLSMLLGYGLT	LT19	LXFMVLDVSAKVGXGLILLR	LR19	1	6	[4hwl, 1at9]
LVPAIAFTMXLSMLLGYGLT	LT19	WIWLALGTALMGLGXLYFLV	WV19	1	0	[4hwl, 1s52]
LVPAIAFTMXLSMLLGYGLT	LT19	IWLALGTALMGLGXLYFLVK	IK19	1	0	[4hwl, 1at9, 1s52]
LVPAIAFTMXLSMLLGYGLT	LT19	EWIWLALGTALMGLGXLYFL	EL19	1	0	[4hwl, 1s52]
LVPAIAFTMXLSMLLGYGLT	LT19	ETLXFMVLDVSAKVGXXXXL	EL19	1	6	[4hwl, 1at9, 1s52]
LALVXADGIMIGTGLVGALT	LT19	VWWAISTAAMLYXXYVXFFG	VG19	3	4	[4hwl, 1bm1, 1at9, 1q5i, 1s52, 1p8h, 1x0k, 1tn0, 3har, 1pxr, 3utx]
LVPAIAFTMXLSMLLGYGLT	LT19	LALGXALMGLGXLYFLVKGM	LM19	1	0	[1at9]
LVPAIAFTMXLSMLLGYGLT	LT19	WLXLGTALMGLGXLYFLVKG	WG19	1	0	[4hwl, 1at9]
LALVXADGIMIGTGLVGALT	LT19	WWAISTAAMLYXLYVXFFGF	WF19	3	4	[4hwl, 1bm1, 1at9, 1q5i, 1s52, 1x0k, 1tn0, 3har, 1pxr, 3utx]
LVPAIAFTMXLSMLLGYGLT	LT19	TXXFMVLDVSAKVGXGXILL	TL19	1	6	[4hwl, 1at9, 1s52]
LALVXADGIMIGTGLVGALT	LT19	TLXXAIAFTMXLSMLLGYGL	TL19	3	1	[4hwl, 1at9, 1brr, 1s52, 3har, 3utx]
LALVXADGIMIGTGLVGALT	LT19	GTXLAXVGADGIMIGTXLVG	GG19	3	3	[4hwl, 1q5i, 1s52, 1x0k, 1tn0, 1pxr, 3har, 3utx]
LVPAIAFTMXLSMLLGYGLT	LT19	GTXLAXVGADGIMIGTXLVG	GG19	1	3	[4hwl, 1s52]
LVPAIAFTMXLSMLLGYGLT	LT19	ALGTALMXLGXLYFLVKGMG	AG19	1	0	[1at9]
LALVXADGIMIGTGLVGALT	LT19	AIXTLXXAIAFTMXLSMLLG	AG19	3	1	[1brx, 4hwl, 1bm1, 1at9, 1brr, 1s52, 3har]
LALVXADGIMIGTGLVGALT	LT19	TXLAXXGADGIMIGTGLXGA	TA19	3	3	[1brx, 4hwl, 1bm1, 1at9, 1q5i, 1s52, 1p8h, 1x0k, 1tn0, 1pxr, 3har, 3utx]
LVPAIAFTMXLSMLLGYGLT	LT19	TXLAXXGADGIMIGTGLXGA	TA19	1	3	[4hwl, 1at9, 1s52]
LALVXADGIMIGTGLVGALT	LT19	WAISTAAMLYXLYVXFFGFT	WT19	3	4	[4hwl, 1bm1, 1at9, 1q5i, 1s52, 1x0k, 1tn0, 3har, 1pxr, 3utx]
LALVXADGIMIGTGLVGALT	LT19	IXAXVGADGIMIGTGLXGAL	IL19	3	3	[1brx, 1bm1, 1at9, 1q5i, 1s52, 1fbk, 1ucq, 1pxr, 4hwl, 1p8h, 1x0k, 1tn0, 3har, 3utx]
LVPAIAFTMXLSMLLGYGLT	LT19	IXAXVGADGIMIGTGLXGAL	IL19	1	3	[4hwl, 1at9, 1s52]
LVPAIAFTMXLSMLLGYGLT	LT19	LFMVLDVSAKVGFGLILLRS	LS19	1	6	[1at9]
LALVXADGIMIGTGLVGALT	LT19	KFYAIXTLVXXIAFTXXLXM	KM19	3	1	[1q5i, 1x0k]
LALVXADGIMIGTGLVGALT	LT19	WXRYAXWLFTTPLLXXXLXL	WL19	3	2	[1brx, 1at9, 1q5i, 1s52, 1x0k, 1tn0, 1pxr, 3har, 3utx]
LVPAIAFTMXLSMLLGYGLT	LT19	WXRYAXWLFTTPLLXXXLXL	WL19	1	2	[1at9, 1s52]
LALVXADGIMIGTGLVGALT	LT19	ARYAXWLFTTPLXXXXLXLL	AL19	3	2	[1brx, 1bm1, 1q5i, 1x0k, 1tn0, 1pxr]
LALVXADGIMIGTGLVGALT	LT19	YXARYADWLFTTPLLLLXLA	YA19	3	2	[4hwl, 1q5i, 1s52, 1p8h, 1fbk, 1x0k, 1tn0, 1pxr, 3har, 3utx]
LVPAIAFTMXLSMLLGYGLT	LT19	YXARYADWLFTTPLLLLXLA	YA19	1	2	[4hwl, 1s52]
LALVXADGIMIGTGLVGALT	LT19	FYAIXTLXXXIAFTXXLSXL	FL19	3	1	[1brx, 1bm1, 1q5i, 1x0k, 3har]
LALVXADGIMIGTGLVGALT	LT19	RXVWWAISTAAMLYXLYXLF	RF19	3	4	[1q5i, 1brr, 1s52, 1fbk, 1ucq, 1pxr, 4hwl, 3vi0, 1p8h, 1x0k, 1tn0, 3har, 3utx]
LALVXADGIMIGTGLVGALT	LT19	FVWWAISTAAMLYXLYVXFF	FF19	3	4	[1bm1, 1at9, 1q5i, 1s52, 1fbk, 1ucq, 1pxr, 4hwl, 1p8h, 1x0k, 1tn0, 3utx, 3har]
LALVXADGIMIGTGLVGALT	LT19	IXTLXXAIAFTMXLSMLLGY	IY19	3	1	[4hwl, 1at9, 1brr, 1s52, 3har]
LALVXADGIMIGTGLVGALT	LT19	YAIXTLXXXIAFTXXLSMLL	YL19	3	1	[1brx, 4hwl, 1bm1, 1at9, 1q5i, 1s52, 1p8h, 1fbk, 1ucq, 1x0k, 3har]
LVPAIAFTMXLSMLLGYGLT	LT19	NIETLLFMVLDVSAKVGFGL	NL19	1	6	[4hwl, 1s52]
LALVXADGIMIGTGLVGALT	LT19	TTLXPAIAFTMXLSMLLGYG	TG19	3	1	[4hwl, 1at9, 1brr, 1s52, 3har]
LALVXADGIMIGTGLVGALT	LT19	NXTVVLWSAYXVVWLIGSEG	NG19	3	5	[4hwl, 1brr, 1s52, 1tn0, 1pxr, 3har, 3utx]
LALVXADGIMIGTGLVGALT	LT19	AXSTAAMLYILYVLFFGFTS	AS19	3	4	[1s52]
LALVXADGIMIGTGLVGALT	LT19	VTVVLWSAYPVVWLIGSEGA	VA19	3	5	[1brr]
LALVXADGIMIGTGLVGALT	LT19	RYADWLFTTPLLLLDLALLV	RV19	3	2	[1brx]
LALVXADGIMIGTGLVGALT	LT19	DQGXXLAXVGADGIMIGXXL	DL19	3	3	[1q5i, 1tn0]
LALVXADGIMIGTGLVGALT	LT19	QGTILAXVGADGIMIGTGLV	QV19	3	3	[1q5i, 1tn0]
LVPAIAFTMXLSMLLGYGLT	LT19	ALVGADGIMIGTGLVGALTK	AK19	1	3	[1at9]
LALVXADGIMIGTGLVGALT	LT19	ALVGADGIMIGTGLVGALTK	AK19	3	3	[1at9]
WAYSALDIVAKYIFAFLLLN	WN19	LYINIALAGLSILLFVFMTR	LR19	6	0	[3vvk, 3qbl, 3qbg, 3qbi, 3qbk]
WAYSALDIVAKYIFAFLLLN	WN19	LIAVSTILVPVVSIASYTGL	LL19	6	1	[3vvk, 3qbl, 3qbg, 3qbi, 3qbk]
WAYSALDIVAKYIFAFLLLN	WN19	WXRYLTWALSTPMILLALXL	WL19	6	2	[3vvk, 3qbl, 3qbg, 3qbi, 3qbk]
WAYSALDIVAKYIFAFLLLN	WN19	STLKLLTVVMWLGYPIVWAL	SL19	6	5	[3vvk, 3qbl, 3qbg, 3qbi, 3qbk]
WAYSALDIVAKYIFAFLLLN	WN19	SSLYINIALAGLSILLFVXM	SM19	6	0	[3vvk, 3qbl]
WAYSALDIVAKYIFAFLLLN	WN19	FSTLKLLTVVMWLGYPIVWA	FA19	6	5	[3vvk, 3qbl, 3qbg, 3qbi, 3qbk]
WAYSALDIVAKYIFAFLLLN	WN19	SLYINIALAGLSILLFVFMT	ST19	6	0	[3vvk, 3qbl, 3qbg, 3qbi, 3qbk]
WAYSALDIVAKYIFAFLLLN	WN19	RYLTWALSTPMILLALGLXA	RA19	6	2	[3vvk, 3qbi]
WAYSALDIVAKYIFAFLLLN	WN19	GRYLTWALSTPMILLALGLL	GL19	6	2	[3vvk, 3qbl, 3qbg, 3qbi, 3qbk]
WAYSALDIVAKYIFAFLLLN	WN19	IAVSTILVPVVSIASYTGLA	IA19	6	1	[3vvk, 3qbl, 3qbg, 3qbi, 3qbk]
WAYSALDIVAKYIFAFLLLN	WN19	TLKLLTVVXWLGYPIVWALG	TG19	6	5	[3vvk, 3qbl, 3qbg, 3qbi, 3qbk]
WAYSALDIVAKYIFAFLLLN	WN19	AXSTILVPVVSIASYTGLAS	AS19	6	1	[3vvk, 3qbl, 3qbg, 3qbi, 3qbk]
WAYSALDIVAKYIFAFLLLN	WN19	YINIALAGLSILLFVFMTRG	YG19	6	0	[3vvk, 3qbi]
YTWWLFSTIAFLFVLYYLLT	YT19	VTIGTLIGVDALMIVTGLIG	VG19	4	3	[1vgo]
YTWWLFSTIAFLFVLYYLLT	YT19	TIGTLIGVDALMIVTGLXGA	TA19	4	3	[2z55, 1vgo]
YTWWLFSTIAFLFVLYYLLT	YT19	IGXLIGVXALMIVTGLXXXL	IL19	4	3	[2z55, 1vgo]
YTWWLFSTIAFLFVLYYLLT	YT19	TLTXLVAVLWTAYPILWXVG	TG19	4	5	[2z55, 1vgo]
YTWWLFSTIAFLFVLYYLLT	YT19	FNTLTALVAVLWTAYPILWI	FI19	4	5	[1vgo]
YTWWLFSTIAFLFVLYYLLT	YT19	NTLTALVAVLWTAYPILWIV	NV19	4	5	[1vgo]
IETLLFMVLDVSAKVGFGXI	II19	EWIWLALGTALMGLGXLYFL	EL19	6	0	[4hwl, 1s52, 1r2n, 1r84, 3utv]
IETLLFMVLDVSAKVGFGXI	II19	WIWLALGTALMGLGXLYFLV	WV19	6	0	[1brr, 1r2n, 1r84, 4hyx, 1pxs, 1pxr, 4hwl, 1ixf, 3vi0, 1qkp, 1s54, 1s53, 1p8h, 3han, 3hap, 3haq, 4md2, 3har, 3has, 4md1, 3ns0, 1q5j, 1q5i, 1kme, 2ntw, 1s52, 1s51, 1py6, 4ov0, 1iw9, 1tn5, 3nsb, 3mbv, 3utv, 1tn0, 3utw, 3utx, 1xji, 3uty]
IETLLFMVLDVSAKVGFGXI	II19	VLRNVTXVLWSAYXVVWLIG	VG19	6	5	[1r2n, 1r84, 4hyx, 1pxs, 1pxr, 4hwl, 1qkp, 1s54, 1s53, 1o0a, 3han, 3hap, 3haq, 3har, 3has, 1q5i, 1kme, 2ntw, 1s52, 1s51, 1py6, 4ov0, 1tn5, 3utv, 1tn0, 3utw, 3utx, 1xji, 3uty]
IETLLFMVLDVSAKVGFGXI	II19	VPLNIETLLFMVLDVSAKVG	VG19	6	6	[1r2n, 1r84]
IETLLFMVLDVSAKVGFGXI	II19	IWLALGTALMGLGXLYFLVK	IK19	6	0	[1brr, 1r2n, 1r84, 4hyx, 1pxs, 1pxr, 4hwl, 3vi0, 1qkp, 1s54, 1s53, 1p8h, 1o0a, 3han, 3hap, 3haq, 4md2, 3har, 3has, 4md1, 3ns0, 1q5j, 1q5i, 1kme, 2ntw, 1s52, 1s51, 1py6, 4ov0, 1tn5, 3nsb, 3mbv, 1tn0, 3utw, 3utx, 1xji, 3uty]
IETLLFMVLDVSAKVGFGXI	II19	WLXLGTALMGLGXLYFLVKG	WG19	6	0	[1r2n, 1r84, 4hyx, 1pxs, 1pxr, 4hwl, 1qkp, 1s54, 1s53, 1p8h, 1o0a, 3han, 3hap, 3haq, 4md2, 3har, 3has, 4md1, 3ns0, 1q5j, 1q5i, 1kme, 2ntw, 1s51, 1py6, 4ov0, 1tn5, 3nsb, 3mbv, 1tn0, 3utw, 3utx, 1xji, 3uty]
IETLLFMVLDVSAKVGFGXI	II19	LALGXALMGLGXLYFLVKGM	LM19	6	0	[1r2n, 1r84, 4hyx, 1pxs, 1pxr, 1s54, 1s53, 1p8h, 1o0a, 3han, 3hap, 3haq, 4md2, 3har, 3has, 4md1, 1q5j, 1q5i, 1kme, 2ntw, 1s51, 1py6, 4ov0, 1tn5, 3mbv, 1tn0, 3utw, 3utx, 1xji, 3uty]
IETLLFMVLDVSAKVGFGXI	II19	KVLRNVTVVLWSAYXVVWLI	KI19	6	5	[1r2n, 1r84, 4hyx, 1pxs, 1pxr, 4hwl, 1qkp, 1s54, 1s53, 1o0a, 3han, 3hap, 3haq, 3har, 3has, 1q5i, 1kme, 2ntw, 1s52, 1s51, 1py6, 1tn5, 3utv, 1tn0, 3utw, 3utx, 1xji, 3uty]
IETLLFMVLDVSAKVGFGXI	II19	LGTALMGLGXLYFLVKGMGV	LV19	6	0	[1tn5, 1q5i, 1s54, 1s53, 1tn0]
IETLLFMVLDVSAKVGFGXI	II19	TLXXAIAFTMXLSMLLGYGL	TL19	6	1	[1kme, 1brr, 1s52, 1r2n, 1r84, 4hwl, 1qkp, 3han, 3hap, 3har, 3utx, 1xji, 3has, 3uty]
IETLLFMVLDVSAKVGFGXI	II19	AIXTLXXAIAFTMXLSMLLG	AG19	6	1	[4hwl, 1qkp, 1kme, 1brr, 1s52, 1r2n, 1r84, 3han, 3hap, 3har, 1xji, 3has]
IETLLFMVLDVSAKVGFGXI	II19	ALGTALMXLGXLYFLVKGMG	AG19	6	0	[1q5i, 1kme, 1s51, 1py6, 1pxs, 1pxr, 1tn5, 1s54, 1s53, 3haq, 1tn0, 3utw, 3har]
IETLLFMVLDVSAKVGFGXI	II19	LNIETLLFMVLDVSAKVGFG	LG19	6	6	[1r2n, 1r84, 3utv]
IETLLFMVLDVSAKVGFGXI	II19	LRNVTVVLWSAYXVVWLIGS	LS19	6	5	[1q5i, 1brr, 1s52, 1r2n, 1r84, 1pxr, 4hwl, 3han, 3hap, 3utv, 1tn0, 3har, 3utx, 1xji, 3has, 3uty]
IETLLFMVLDVSAKVGFGXI	II19	KFYAIXTLVXXIAFTXXLXM	KM19	6	1	[1q5i, 1kme, 1s54, 2ntw, 1s53, 1s51, 1py6, 1tn0, 1pxs, 3haq, 1pxr]
IETLLFMVLDVSAKVGFGXI	II19	FYAIXTLXXXIAFTXXLSXL	FL19	6	1	[1q5i, 1kme, 2ntw, 1s51, 1r2n, 1r84, 4hyx, 1py6, 4ov0, 1pxs, 1pxr, 1qkp, 1tn5, 1s54, 1s53, 1o0a, 3han, 3hap, 3haq, 1tn0, 3har, 1xji, 3has]
IETLLFMVLDVSAKVGFGXI	II19	FKXLRNVTVVLWSAYXVXWL	FL19	6	5	[1q5i, 1kme, 2ntw, 1s52, 1s51, 1py6, 1pxs, 1pxr, 4hwl, 1qkp, 1tn5, 1s54, 1s53, 3haq, 1tn0, 3har, 3utx, 3has, 3uty]
IETLLFMVLDVSAKVGFGXI	II19	RXVWWAISTAAMLYXLYXLF	RF19	6	4	[1brr, 1r2n, 1r84, 1pxs, 1pxr, 4hwl, 3vi0, 1s54, 1s53, 1p8h, 1o0a, 4md2, 4md1, 3ns0, 1q5j, 1q5i, 1kme, 2ntw, 1s52, 1s51, 1py6, 4ov0, 1iw9, 1tn5, 3nsb, 3mbv, 1tn0, 3utx, 3uty]
IETLLFMVLDVSAKVGFGXI	II19	IXTLXXAIAFTMXLSMLLGY	IY19	6	1	[4hwl, 1qkp, 1kme, 1brr, 1s52, 1r2n, 1r84, 3han, 3hap, 3har, 1xji, 3has]
IETLLFMVLDVSAKVGFGXI	II19	YAIXTLXXXIAFTXXLSMLL	YL19	6	1	[1r2n, 1r84, 4hyx, 1pxs, 1pxr, 4hwl, 1qkp, 1s54, 1s53, 1p8h, 1o0a, 3han, 3hap, 3haq, 4md2, 3har, 3has, 4md1, 1q5j, 1q5i, 1kme, 2ntw, 1s52, 1s51, 1py6, 4ov0, 1tn5, 3mbv, 1tn0, 1xji]
IETLLFMVLDVSAKVGFGXI	II19	RNVTVVLWSAYXVVWLIGSE	RE19	6	5	[1q5i, 1brr, 1s52, 1r2n, 1r84, 1pxr, 4hwl, 3han, 3hap, 3utv, 1tn0, 3har, 3utx, 1xji, 3has, 3uty]
IETLLFMVLDVSAKVGFGXI	II19	TTLXPAIAFTMXLSMLLGYG	TG19	6	1	[4hwl, 1qkp, 1kme, 1brr, 1s52, 3han, 1r2n, 1r84, 3hap, 3har, 1xji, 3has]
IETLLFMVLDVSAKVGFGXI	II19	NIETLLFMVLDVSAKVGFGL	NL19	6	6	[1brr, 1s52, 1r2n, 1r84, 4hyx, 4hwl, 1qkp, 3han, 3hap, 3utv, 3haq, 3utw, 3har, 3utx, 1xji, 3has, 3uty]
IETLLFMVLDVSAKVGFGXI	II19	NXTVVLWSAYXVVWLIGSEG	NG19	6	5	[1q5i, 1brr, 1s52, 1r2n, 1r84, 1pxr, 4hwl, 3han, 3hap, 3utv, 1tn0, 3har, 3utx, 1xji, 3has, 3uty]
IETLLFMVLDVSAKVGFGXI	II19	KKFYAIXTLVPAIAFTMYLS	KS19	6	1	[1s54, 1s53]
IETLLFMVLDVSAKVGFGXI	II19	PFYAITTLVPAIAFTMYLSM	PM19	6	1	[1tn5]
IETLLFMVLDVSAKVGFGXI	II19	VTVVLWSAYPVVWLIGSEGA	VA19	6	5	[1brr]
IETLLFMVLDVSAKVGFGXI	II19	PLNIETLXFMVLDVSAKVGF	PF19	6	6	[1r2n, 1r84, 3utv]
IETLLFMVLDVSAKVGFGXI	II19	PEWIWLALGTALMGLGTLYF	PF19	6	0	[3utv]
IETLLFMVLDVSAKVGFGXI	II19	RPEWIWLALGTALMGLGTLY	RY19	6	0	[3utv]
EWIWLALGTALMGLGXLYFL	EL19	LXFMVLDVSAKVGXGLILLR	LR19	0	6	[4hwl, 1r2n, 1r84]
ETLXFMVLDVTAKVGFGFXL	EL19	LWLGIGTLLMLIGTFYFIAR	LR19	6	0	[1vgo]
ETLXFMVLDVSAKVGXXXXL	EL19	WIWLALGTALMGLGXLYFLV	WV19	6	0	[1fbk, 1r2n, 1r84, 1ucq, 4hyx, 1pxs, 1ap9, 1pxr, 4hwl, 1qkp, 1qko, 1s54, 1s53, 1p8h, 3han, 3hao, 3hap, 3haq, 3har, 4md2, 3has, 4md1, 3ns0, 1q5j, 1q5i, 1kme, 2ntw, 1s52, 1s51, 1py6, 4ov0, 1tn5, 3nsb, 3mbv, 3utv, 1tn0, 3utw, 3utx, 1xji, 3uty]
ETLXFMVLDVSAKVGXXXXL	EL19	IWLALGTALMGLGXLYFLVK	IK19	6	0	[1s8l, 1at9, 1s8j, 1r2n, 1r84, 1pxs, 1ap9, 1pxr, 4hwl, 1s54, 1s53, 1o0a, 3han, 3hao, 1kg9, 1kg8, 3hap, 3haq, 3har, 2wjl, 3has, 1q5j, 1q5i, 1tn5, 3nsb, 1tn0, 3utw, 3utx, 3uty, 4fpd, 1brx, 1fbk, 1ucq, 4hyx, 1qkp, 1qko, 1p8h, 4md2, 4md1, 3ns0, 1c3w, 1kme, 2ntu, 2ntw, 1s52, 1s51, 1py6, 4ov0, 2i20, 1vjm, 3mbv, 1x0k, 1xji]
ETLXFMVLDVTAKVGFGFXL	EL19	WLGIGTLLMLIGTFYFIARG	WG19	6	0	[2z55, 1vgo]
EWIWLALGTALMGLGXLYFL	EL19	WLXLGTALMGLGXLYFLVKG	WG19	0	0	[4hwl, 1r2n, 1r84]
ETLXFMVLDVSAKVGXXXXL	EL19	WLXLGTALMGLGXLYFLVKG	WG19	6	0	[1s8l, 1at9, 1e0p, 1s8j, 1r2n, 1r84, 1pxs, 1ap9, 1pxr, 4hwl, 1s54, 1s53, 1o0a, 3han, 3hao, 1kg9, 1kg8, 3hap, 3haq, 3har, 2wjl, 3has, 1q5j, 1q5i, 1tn5, 3nsb, 1tn0, 3utw, 3utx, 3uty, 4fpd, 1brx, 1fbk, 1ucq, 4hyx, 1qkp, 1qko, 1p8h, 4md2, 4md1, 3ns0, 1c3w, 1kme, 2ntu, 2ntw, 1s51, 1py6, 4ov0, 2i20, 1vjm, 3mbv, 1x0i, 1x0k, 1xji]
EWIWLALGTALMGLGXLYFL	EL19	VPLNIETLLFMVLDVSAKVG	VG19	0	6	[1r2n, 1r84]
ETLXFMVLDVSAKVGXXXXL	EL19	VLRNVTXVLWSAYXVVWLIG	VG19	6	5	[1brx, 1at9, 1e0p, 1r2n, 1r84, 4hyx, 1pxs, 1pxr, 4hwl, 1qkp, 1qko, 1s54, 1s53, 1o0a, 3han, 3hao, 1kg8, 3hap, 3haq, 3har, 2wjl, 3has, 1c3w, 1q5i, 1kme, 2ntu, 2ntw, 1s52, 1s51, 1py6, 4ov0, 2i20, 1vjm, 1tn5, 1x0k, 3utv, 1tn0, 3utw, 3utx, 1xji, 3uty, 4fpd]
ETLXFMVLDVSAKVGXXXXL	EL19	VPLNIETLLFMVLDVSAKVG	VG19	6	6	[1r2n, 1r84]
EWIWLALGTALMGLGXLYFL	EL19	LALGXALMGLGXLYFLVKGM	LM19	0	0	[1r2n, 1r84]
ETLXFMVLDVSAKVGXXXXL	EL19	LALGXALMGLGXLYFLVKGM	LM19	6	0	[1brx, 1s8l, 1at9, 1e0p, 1fbk, 1r2n, 1r84, 1ucq, 4hyx, 1pxs, 1pxr, 1qko, 1s54, 1s53, 1o0a, 1p8h, 3han, 3hao, 1kg8, 3hap, 3haq, 3har, 4md2, 2wjl, 3has, 4md1, 1c3w, 1q5j, 1q5i, 1kme, 2ntu, 2ntw, 1s51, 1py6, 4ov0, 2i20, 1vjm, 1tn5, 3mbv, 1x0i, 1x0k, 1tn0, 3utw, 3utx, 1xji, 3uty, 4fpd]
ETLXFMVLDVSAKVGXXXXL	EL19	LGTALMGLGXLYFLVKGMGV	LV19	6	0	[1vjm, 1tn5, 1q5i, 1s54, 1s53, 1tn0, 2i20]
ETLXFMVLDVSAKVGXXXXL	EL19	KVLRNVTVVLWSAYXVVWLI	KI19	6	5	[1brx, 1e0p, 1s8j, 1r2n, 1r84, 4hyx, 1pxs, 1pxr, 4hwl, 1qkp, 1qko, 1s54, 1s53, 1o0a, 3han, 3hao, 3hap, 3haq, 3har, 2wjl, 3has, 1c3w, 1q5i, 1kme, 2ntu, 2ntw, 1s52, 1s51, 1py6, 2i20, 1vjm, 1tn5, 1x0k, 3utv, 1tn0, 3utw, 3utx, 1xji, 3uty]
EWIWLALGTALMGLGXLYFL	EL19	TLXXAIAFTMXLSMLLGYGL	TL19	0	1	[4hwl, 1s52, 1r2n, 1r84]
ETLXFMVLDVSAKVGXXXXL	EL19	TLXXAIAFTMXLSMLLGYGL	TL19	6	1	[1at9, 1kme, 1s52, 1r2n, 1r84, 4hwl, 1qkp, 3han, 3hap, 3har, 3utx, 1xji, 3has, 3uty]
EWIWLALGTALMGLGXLYFL	EL19	TXXFMVLDVSAKVGXGXILL	TL19	0	6	[4hwl, 1s52, 1r2n, 1r84, 3utv]
ETLXFMVLDVTAKVGFGFXL	EL19	GIGTXLMLIGTFYFIARGWG	GG19	6	0	[1vgo]
ETLXFMVLDVTAKVGFGFXL	EL19	LGIGTLLMLIGTFYFIARGW	LW19	6	0	[2z55, 1vgo]
EWIWLALGTALMGLGXLYFL	EL19	AIXTLXXAIAFTMXLSMLLG	AG19	0	1	[4hwl, 1s52, 1r2n, 1r84]
ETLXFMVLDVSAKVGXXXXL	EL19	AIXTLXXAIAFTMXLSMLLG	AG19	6	1	[1brx, 1at9, 1kme, 1s52, 1r2n, 1r84, 4hwl, 1qkp, 3han, 3hap, 3har, 1xji, 3has]
ETLXFMVLDVSAKVGXXXXL	EL19	ALGTALMXLGXLYFLVKGMG	AG19	6	0	[1brx, 1c3w, 1at9, 1e0p, 1q5i, 1kme, 2ntu, 1s51, 1py6, 1pxs, 2i20, 1pxr, 1vjm, 1tn5, 1qko, 1s54, 1s53, 1x0k, 3hao, 3haq, 1tn0, 3utw, 3har, 2wjl]
EWIWLALGTALMGLGXLYFL	EL19	LNIETLLFMVLDVSAKVGFG	LG19	0	6	[1r2n, 1r84, 3utv]
ETLXFMVLDVSAKVGXXXXL	EL19	LNIETLLFMVLDVSAKVGFG	LG19	6	6	[1r2n, 1r84, 3utv]
ETLXFMVLDVSAKVGXXXXL	EL19	LRNVTVVLWSAYXVVWLIGS	LS19	6	5	[1brx, 1at9, 1q5i, 1s52, 1r2n, 1r84, 1ap9, 1pxr, 4hwl, 3han, 3hap, 3utv, 1tn0, 3har, 3utx, 1xji, 3has, 3uty]
ETLXFMVLDVSAKVGXXXXL	EL19	KFYAIXTLVXXIAFTXXLXM	KM19	6	1	[1c3w, 1e0p, 1q5i, 1kme, 2ntu, 2ntw, 1s51, 1py6, 1pxs, 2i20, 1pxr, 1vjm, 1qko, 1s54, 1s53, 1x0i, 1x0k, 3hao, 1tn0, 3haq, 2wjl]
ETLXFMVLDVSAKVGXXXXL	EL19	FKXLRNVTVVLWSAYXVXWL	FL19	6	5	[1s8l, 1e0p, 1s8j, 1pxs, 1pxr, 4hwl, 1qkp, 1qko, 1s54, 1s53, 3hao, 3haq, 3har, 2wjl, 3has, 1c3w, 1q5i, 1kme, 2ntu, 2ntw, 1s52, 1s51, 1py6, 2i20, 1vjm, 1tn5, 1x0k, 1tn0, 3utx, 3uty]
EWIWLALGTALMGLGXLYFL	EL19	FYAIXTLXXXIAFTXXLSXL	FL19	0	1	[1r2n, 1r84]
ETLXFMVLDVSAKVGXXXXL	EL19	FYAIXTLXXXIAFTXXLSXL	FL19	6	1	[1brx, 1s8l, 1e0p, 1s8j, 1r2n, 1r84, 4hyx, 1pxs, 1pxr, 1qkp, 1qko, 1s54, 1s53, 1o0a, 3han, 3hao, 1kg8, 3hap, 3haq, 3har, 2wjl, 3has, 1c3w, 1q5i, 1kme, 2ntu, 2ntw, 1s51, 1py6, 4ov0, 2i20, 1vjm, 1tn5, 1x0i, 1x0k, 1tn0, 1xji, 4fpd]
ETLXFMVLDVSAKVGXXXXL	EL19	YAIXTLXXXIAFTXXLSMLL	YL19	6	1	[1brx, 1s8l, 1at9, 1e0p, 1s8j, 1fbk, 1r2n, 1r84, 1ucq, 4hyx, 1pxs, 1pxr, 4hwl, 1qkp, 1qko, 1s54, 1s53, 1o0a, 1p8h, 3han, 3hao, 1kg8, 3hap, 3haq, 3har, 4md2, 2wjl, 3has, 4md1, 1c3w, 1q5j, 1q5i, 1kme, 2ntu, 2ntw, 1s52, 1s51, 1py6, 4ov0, 2i20, 1vjm, 1tn5, 3mbv, 1x0k, 1tn0, 1xji, 4fpd]
EWIWLALGTALMGLGXLYFL	EL19	YAIXTLXXXIAFTXXLSMLL	YL19	0	1	[4hwl, 1s52, 1r2n, 1r84]
ETLXFMVLDVSAKVGXXXXL	EL19	RNVTVVLWSAYXVVWLIGSE	RE19	6	5	[1at9, 1q5i, 1s52, 1r2n, 1r84, 1ap9, 1pxr, 4hwl, 3han, 3hap, 3utv, 1tn0, 3har, 3utx, 1xji, 3has, 3uty]
EWIWLALGTALMGLGXLYFL	EL19	IXTLXXAIAFTMXLSMLLGY	IY19	0	1	[4hwl, 1s52, 1r2n, 1r84]
ETLXFMVLDVSAKVGXXXXL	EL19	IXTLXXAIAFTMXLSMLLGY	IY19	6	1	[4hwl, 1at9, 1qkp, 1kme, 1s52, 1r2n, 1r84, 3han, 3hap, 3har, 1xji, 3has]
ETLXFMVLDVSAKVGXXXXL	EL19	NIETLLFMVLDVSAKVGFGL	NL19	6	6	[1s52, 1r2n, 1r84, 4hyx, 4hwl, 1qkp, 3han, 3hap, 3utv, 3haq, 3utw, 3har, 3utx, 1xji, 3has, 3uty]
EWIWLALGTALMGLGXLYFL	EL19	NIETLLFMVLDVSAKVGFGL	NL19	0	6	[4hwl, 1s52, 1r2n, 1r84, 3utv]
ETLXFMVLDVTAKVGFGFXL	EL19	EYYAITILVPGIASAAYLAM	EM19	6	1	[1vgo]
ETLXFMVLDVSAKVGXXXXL	EL19	TTLXPAIAFTMXLSMLLGYG	TG19	6	1	[4hwl, 1at9, 1qkp, 1kme, 1s52, 3han, 1r2n, 1r84, 3hap, 3har, 1xji, 3has]
EWIWLALGTALMGLGXLYFL	EL19	TTLXPAIAFTMXLSMLLGYG	TG19	0	1	[4hwl, 1s52, 1r2n, 1r84]
ETLXFMVLDVTAKVGFGFXL	EL19	TLTXLVAVLWTAYPILWXVG	TG19	6	5	[2z55, 1vgo]
ETLXFMVLDVSAKVGXXXXL	EL19	NXTVVLWSAYXVVWLIGSEG	NG19	6	5	[1q5i, 1s52, 1r2n, 1r84, 1ap9, 1pxr, 4hwl, 3han, 3hap, 3utv, 1tn0, 3har, 3utx, 1xji, 3has, 3uty]
ETLXFMVLDVTAKVGFGFXL	EL19	YAITILVPGIASAAYLAMFF	YF19	6	1	[2z55, 1vgo]
ETLXFMVLDVTAKVGFGFXL	EL19	YYAITILVPGIASAAYLAMF	YF19	6	1	[1vgo]
ETLXFMVLDVSAKVGXXXXL	EL19	KKFYAIXTLVPAIAFTMYLS	KS19	6	1	[2ntu, 1s54, 1s53]
ETLXFMVLDVTAKVGFGFXL	EL19	FNTLTALVAVLWTAYPILWI	FI19	6	5	[1vgo]
ETLXFMVLDVTAKVGFGFXL	EL19	NTLTALVAVLWTAYPILWIV	NV19	6	5	[1vgo]
ETLXFMVLDVSAKVGXXXXL	EL19	PFYAITTLVPAIAFTMYLSM	PM19	6	1	[1tn5]
ETLXFMVLDVSAKVGXXXXL	EL19	RPEWIWLALGTALMGLGTLY	RY19	6	0	[3utv]
ETLXFMVLDVSAKVGXXXXL	EL19	PLNIETLXFMVLDVSAKVGF	PF19	6	6	[1r2n, 1r84, 3utv]
EWIWLALGTALMGLGXLYFL	EL19	PLNIETLXFMVLDVSAKVGF	PF19	0	6	[1r2n, 1r84, 3utv]
ETLXFMVLDVSAKVGXXXXL	EL19	PEWIWLALGTALMGLGTLYF	PF19	6	0	[3utv]
TLXXAIAFTMXLSMLLGYGL	TL19	WIWLALGTALMGLGXLYFLV	WV19	1	0	[1kme, 1brr, 1s52, 1r84, 1r2n, 4hwl, 1qkp, 3han, 3hap, 3har, 3utx, 1xji, 3has, 3uty]
TXXFMVLDVSAKVGXGXILL	TL19	WIWLALGTALMGLGXLYFLV	WV19	6	0	[1fbk, 1r2n, 1r84, 1ucq, 4hyx, 1pxs, 1pxr, 4hwl, 1qkp, 1qko, 1s54, 1s53, 1p8h, 3han, 3hao, 3hap, 3haq, 2wjk, 3har, 4md2, 3has, 4md1, 3ns0, 1q5j, 1q5i, 1kme, 2ntw, 1s52, 1s51, 1py6, 4ov0, 1tn5, 3nsb, 3mbv, 3utv, 1tn0, 3utw, 3utx, 1xji, 3uty]
TLXXAIAFTMXLSMLLGYGL	TL19	IWLALGTALMGLGXLYFLVK	IK19	1	0	[1at9, 1kme, 1brr, 1s52, 1r84, 1r2n, 4hwl, 1qkp, 3han, 3hap, 3har, 3utx, 1xji, 3has, 3uty]
TXXFMVLDVSAKVGXGXILL	TL19	IWLALGTALMGLGXLYFLVK	IK19	6	0	[1s8l, 1at9, 1s8j, 1r2n, 1r84, 1pxs, 1pxr, 4hwl, 1s54, 1s53, 1o0a, 3han, 3hao, 1kg9, 1kg8, 3hap, 3haq, 2wjk, 3har, 2wjl, 3has, 1q5j, 1q5i, 1f50, 1tn5, 3nsb, 1tn0, 3utw, 3utx, 3uty, 4fpd, 1brx, 1fbk, 1ucq, 4hyx, 1f4z, 1qkp, 1qko, 1p8h, 4md2, 4md1, 3ns0, 1c3w, 1bm1, 1kme, 2ntu, 2ntw, 1s52, 1s51, 1py6, 4ov0, 2i20, 1vjm, 3mbv, 1x0k, 1xji]
TLXXAIAFTMXLSMLLGYGL	TL19	LXFMVLDVSAKVGXGLILLR	LR19	1	6	[1at9, 1kme, 1r84, 1r2n, 4hwl, 1qkp, 3han, 3hap, 3har, 3utx, 1xji, 3has, 3uty]
TLXFMVLDVTAKVGFGFXLL	TL19	LWLGIGTLLMLIGTFYFIAR	LR19	6	0	[1vgo]
TSWAYSXLDIVAKYIFXFXL	TL19	LYINIALAGLSILLFVFMTR	LR19	6	0	[3vvk, 3qbl, 3qbg, 3qbi, 3qbk]
TXXFMVLDVSAKVGXGXILL	TL19	LALGXALMGLGXLYFLVKGM	LM19	6	0	[1s8l, 1at9, 1e0p, 1r2n, 1r84, 1pxs, 1pxr, 1s54, 1s53, 1o0a, 3han, 3hao, 1kg8, 3hap, 3haq, 2wjk, 3har, 2wjl, 3has, 1q5j, 1q5i, 1f50, 1tn5, 1tn0, 3utw, 3utx, 3uty, 4fpd, 1brx, 1fbk, 1ucq, 4hyx, 1f4z, 1qko, 1p8h, 4md2, 4md1, 1c3w, 1bm1, 1kme, 2ntu, 2ntw, 1s51, 1py6, 4ov0, 2i20, 1vjm, 3mbv, 1x0i, 1x0k, 1xji]
TLXXAIAFTMXLSMLLGYGL	TL19	LALGXALMGLGXLYFLVKGM	LM19	1	0	[1at9, 1kme, 1r84, 1r2n, 3han, 3hap, 3har, 3utx, 1xji, 3has, 3uty]
TXXFMVLDVSAKVGXGXILL	TL19	WLXLGTALMGLGXLYFLVKG	WG19	6	0	[1s8l, 1at9, 1e0p, 1s8j, 1r2n, 1r84, 1pxs, 1pxr, 4hwl, 1s54, 1s53, 1o0a, 3han, 3hao, 1kg9, 1kg8, 3hap, 3haq, 2wjk, 3har, 2wjl, 3has, 1q5j, 1q5i, 1f50, 1tn5, 3nsb, 1tn0, 3utw, 3utx, 3uty, 4fpd, 1brx, 1fbk, 1ucq, 4hyx, 1f4z, 1qkp, 1qko, 1p8h, 4md2, 4md1, 3ns0, 1c3w, 1bm1, 1kme, 2ntu, 2ntw, 1s51, 1py6, 4ov0, 2i20, 1vjm, 3mbv, 1x0i, 1x0k, 1xji]
TLXXAIAFTMXLSMLLGYGL	TL19	WLXLGTALMGLGXLYFLVKG	WG19	1	0	[1at9, 1kme, 1r84, 1r2n, 4hwl, 1qkp, 3han, 3hap, 3har, 3utx, 1xji, 3has, 3uty]
TLXFMVLDVTAKVGFGFXLL	TL19	WLGIGTLLMLIGTFYFIARG	WG19	6	0	[2z55, 1vgo]
TXXFMVLDVSAKVGXGXILL	TL19	KVLRNVTVVLWSAYXVVWLI	KI19	6	5	[1brx, 1e0p, 1s8j, 1r2n, 1r84, 4hyx, 1f4z, 1pxs, 1pxr, 4hwl, 1qkp, 1qko, 1s54, 1s53, 1o0a, 3han, 3hao, 3hap, 3haq, 2wjk, 3har, 2wjl, 3has, 1c3w, 1bm1, 1q5i, 1kme, 2ntu, 2ntw, 1s52, 1s51, 1py6, 2i20, 1vjm, 1tn5, 1x0k, 3utv, 1tn0, 3utw, 3utx, 1xji, 3uty]
TLXXAIAFTMXLSMLLGYGL	TL19	VPLNIETLLFMVLDVSAKVG	VG19	1	6	[1r84, 1r2n]
TXXFMVLDVSAKVGXGXILL	TL19	VLRNVTXVLWSAYXVVWLIG	VG19	6	5	[1brx, 1at9, 1e0p, 1r2n, 1r84, 4hyx, 1f4z, 1pxs, 1pxr, 4hwl, 1qkp, 1qko, 1s54, 1s53, 1o0a, 3han, 3hao, 1kg8, 3hap, 3haq, 2wjk, 3har, 2wjl, 3has, 1c3w, 1bm1, 1q5i, 1kme, 2ntu, 2ntw, 1s52, 1s51, 1py6, 4ov0, 2i20, 1vjm, 1tn5, 1x0k, 3utv, 1tn0, 3utw, 3utx, 1xji, 3uty, 4fpd]
TXXFMVLDVSAKVGXGXILL	TL19	VPLNIETLLFMVLDVSAKVG	VG19	6	6	[1r2n, 1r84]
TXXFMVLDVSAKVGXGXILL	TL19	LGTALMGLGXLYFLVKGMGV	LV19	6	0	[1vjm, 1tn5, 1bm1, 1q5i, 1s54, 1s53, 1tn0, 2i20]
TLXFMVLDVTAKVGFGFXLL	TL19	GIGTXLMLIGTFYFIARGWG	GG19	6	0	[1vgo]
TLXXAIAFTMXLSMLLGYGL	TL19	GTXLAXVGADGIMIGTXLVG	GG19	1	3	[4hwl, 1qkp, 1kme, 1s52, 1r84, 1r2n, 3har, 3utx, 1xji, 3has]
TLXFMVLDVTAKVGFGFXLL	TL19	LGIGTLLMLIGTFYFIARGW	LW19	6	0	[2z55, 1vgo]
TXXFMVLDVSAKVGXGXILL	TL19	AIXTLXXAIAFTMXLSMLLG	AG19	6	1	[1brx, 1at9, 1bm1, 1kme, 1s52, 1r2n, 1r84, 4hwl, 1qkp, 3han, 3hap, 3har, 1xji, 3has]
TXXFMVLDVSAKVGXGXILL	TL19	ALGTALMXLGXLYFLVKGMG	AG19	6	0	[1brx, 1at9, 1e0p, 1pxs, 1pxr, 1qko, 1s54, 1s53, 3hao, 3haq, 3har, 2wjl, 1c3w, 1bm1, 1q5i, 1kme, 2ntu, 1s51, 1py6, 2i20, 1vjm, 1tn5, 1x0k, 1tn0, 3utw]
TLXXAIAFTMXLSMLLGYGL	TL19	ALGTALMXLGXLYFLVKGMG	AG19	1	0	[1at9, 1kme, 3har]
TLXXAIAFTMXLSMLLGYGL	TL19	TXLAXXGADGIMIGTGLXGA	TA19	1	3	[4hwl, 1at9, 1qkp, 1kme, 1s52, 1r84, 1r2n, 3har, 3utx, 1xji, 3has]
TLXXAIAFTMXLSMLLGYGL	TL19	IXAXVGADGIMIGTGLXGAL	IL19	1	3	[4hwl, 1at9, 1qkp, 1kme, 1s52, 1r84, 1r2n, 3har, 3utx, 1xji, 3has]
TSWAYSXLDIVAKYIFXFXL	TL19	LIAVSTILVPVVSIASYTGL	LL19	6	1	[3vvk, 3qbl, 3qbg, 3qbi, 3qbk]
TXXFMVLDVSAKVGXGXILL	TL19	LNIETLLFMVLDVSAKVGFG	LG19	6	6	[1r2n, 1r84, 3utv]
TLXXAIAFTMXLSMLLGYGL	TL19	LNIETLLFMVLDVSAKVGFG	LG19	1	6	[1r84, 1r2n]
TXXFMVLDVSAKVGXGXILL	TL19	LRNVTVVLWSAYXVVWLIGS	LS19	6	5	[1brx, 1at9, 1bm1, 1q5i, 1s52, 1r2n, 1r84, 1pxr, 4hwl, 3han, 3hap, 3utv, 1tn0, 3har, 3utx, 1xji, 3has, 3uty]
TLXXAIAFTMXLSMLLGYGL	TL19	LFMVLDVSAKVGFGLILLRS	LS19	1	6	[1at9, 1kme]
TXLFXLLPFFSKVGFSFLXL	TL19	LHWIYVAGMTIGALHFWSLS	LS19	6	0	[2m3g]
TSWAYSXLDIVAKYIFXFXL	TL19	WXRYLTWALSTPMILLALXL	WL19	6	2	[3vvk, 3qbl, 3qbg, 3qbi, 3qbk]
TLXXAIAFTMXLSMLLGYGL	TL19	WXRYAXWLFTTPLLXXXLXL	WL19	1	2	[1at9, 1kme, 1s52, 1r84, 1r2n, 1qkp, 3han, 3hap, 3har, 3utx, 1xji, 3has, 3uty]
TXXFMVLDVSAKVGXGXILL	TL19	WXRYAXWLFTTPLLXXXLXL	WL19	6	2	[1brx, 1at9, 1e0p, 1r2n, 1r84, 4hyx, 1f4z, 1pxs, 1pxr, 1qkp, 1qko, 1s54, 1s53, 3han, 3hap, 3haq, 2wjk, 3har, 2wjl, 3has, 1c3w, 1q5i, 1kme, 2ntu, 2ntw, 1s52, 1s51, 1py6, 1vjm, 1tn5, 1x0k, 3utv, 1tn0, 3utw, 3utx, 1xji, 3uty]
TXXFMVLDVSAKVGXGXILL	TL19	ARYAXWLFTTPLXXXXLXLL	AL19	6	2	[1brx, 1c3w, 1bm1, 1e0p, 1q5i, 1kme, 2ntu, 1pxs, 1pxr, 1vjm, 1tn5, 1qkp, 1qko, 1s54, 1s53, 1x0k, 1tn0, 2wjl, 3has]
TLXXAIAFTMXLSMLLGYGL	TL19	ARYAXWLFTTPLXXXXLXLL	AL19	1	2	[1qkp, 1kme, 3has]
TLXFMVLDVTAKVGFGFXLL	TL19	ARYAXWLFTTPLXXXXLXLL	AL19	6	2	[1vgo]
TXXFMVLDVSAKVGXGXILL	TL19	KFYAIXTLVXXIAFTXXLXM	KM19	6	1	[1c3w, 1e0p, 1q5i, 1kme, 2ntu, 2ntw, 1s51, 1py6, 1f4z, 1pxs, 2i20, 1pxr, 1vjm, 1qko, 1s54, 1s53, 1x0i, 1x0k, 3hao, 1tn0, 3haq, 2wjk, 2wjl]
TLXXAIAFTMXLSMLLGYGL	TL19	YXARYADWLFTTPLLLLXLA	YA19	1	2	[1kme, 1s52, 1r84, 1r2n, 4hwl, 1qkp, 3han, 3hap, 3har, 3utx, 1xji, 3has, 3uty]
TXXFMVLDVSAKVGXGXILL	TL19	YXARYADWLFTTPLLLLXLA	YA19	6	2	[1q5i, 1kme, 1s52, 1r2n, 1r84, 1pxs, 1pxr, 4hwl, 1tn5, 1qkp, 1p8h, 3han, 1x0k, 3hap, 3utv, 1tn0, 3har, 3utx, 1xji, 3has, 3uty]
TLXFMVLDVTAKVGFGFXLL	TL19	YXARYADWLFTTPLLLLXLA	YA19	6	2	[1vgo]
TXXFMVLDVSAKVGXGXILL	TL19	FYAIXTLXXXIAFTXXLSXL	FL19	6	1	[1brx, 1s8l, 1e0p, 1s8j, 1r2n, 1r84, 4hyx, 1f4z, 1pxs, 1pxr, 1qkp, 1qko, 1s54, 1s53, 1o0a, 3han, 3hao, 1kg8, 3hap, 3haq, 2wjk, 3har, 2wjl, 3has, 1c3w, 1bm1, 1q5i, 1kme, 2ntu, 2ntw, 1s51, 1py6, 4ov0, 2i20, 1vjm, 1tn5, 1x0i, 1x0k, 1tn0, 1xji, 4fpd]
TXXFMVLDVSAKVGXGXILL	TL19	FKXLRNVTVVLWSAYXVXWL	FL19	6	5	[1s8l, 1e0p, 1s8j, 1pxs, 1pxr, 4hwl, 1qkp, 1qko, 1s54, 1s53, 3hao, 3haq, 3har, 2wjl, 3has, 1c3w, 1q5i, 1kme, 2ntu, 2ntw, 1s52, 1s51, 1py6, 2i20, 1vjm, 1tn5, 1x0k, 1tn0, 3utx, 3uty]
TSWAYSXLDIVAKYIFXFXL	TL19	STLKLLTVVMWLGYPIVWAL	SL19	6	5	[3vvk, 3qbl, 3qbg, 3qbi, 3qbk]
TSWAYSXLDVFAKYVFAFXL	TL19	SSLWVNVALAGIAILVFVXM	SM19	6	0	[1e12]
TSWAYSXLDIVAKYIFXFXL	TL19	SSLYINIALAGLSILLFVXM	SM19	6	0	[3vvk, 3qbl, 3abw]
TXXFMVLDVSAKVGXGXILL	TL19	IXTLXXAIAFTMXLSMLLGY	IY19	6	1	[4hwl, 1at9, 1qkp, 1kme, 1s52, 1r2n, 1r84, 3han, 3hap, 3har, 1xji, 3has]
TXXFMVLDVSAKVGXGXILL	TL19	RNVTVVLWSAYXVVWLIGSE	RE19	6	5	[1at9, 1q5i, 1s52, 1r2n, 1r84, 1pxr, 4hwl, 3han, 3hap, 3utv, 1tn0, 3har, 3utx, 1xji, 3has, 3uty]
TLXFMVLDVTAKVGFGFXLL	TL19	TLTXLVAVLWTAYPILWXVG	TG19	6	5	[2z55, 1vgo]
TXXFMVLDVSAKVGXGXILL	TL19	TTLXPAIAFTMXLSMLLGYG	TG19	6	1	[4hwl, 1at9, 1qkp, 1kme, 1s52, 3han, 1r2n, 1r84, 3hap, 3har, 1xji, 3has]
TSWAYSXLDIVAKYIFXFXL	TL19	TLKLLTVVXWLGYPIVWALG	TG19	6	5	[3vvk, 3qbl, 3qbg, 3qbi, 3qbk]
TXXFMVLDVSAKVGXGXILL	TL19	YAIXTLXXXIAFTXXLSMLL	YL19	6	1	[1s8l, 1at9, 1e0p, 1s8j, 1r2n, 1r84, 1pxs, 1pxr, 4hwl, 1s54, 1s53, 1o0a, 3han, 3hao, 1kg8, 3hap, 3haq, 2wjk, 3har, 2wjl, 3has, 1q5j, 1q5i, 1f50, 1tn5, 1tn0, 4fpd, 1brx, 1fbk, 1ucq, 4hyx, 1f4z, 1qkp, 1qko, 1p8h, 4md2, 4md1, 1c3w, 1bm1, 1kme, 2ntu, 2ntw, 1s52, 1s51, 1py6, 4ov0, 2i20, 1vjm, 3mbv, 1x0k, 1xji]
TLXFMVLDVTAKVGFGFXLL	TL19	YARYADWLFTTPLLLLDLAL	YL19	6	2	[1vgo]
TLXFMVLDVTAKVGFGFXLL	TL19	EYYAITILVPGIASAAYLAM	EM19	6	1	[1vgo]
TXXFMVLDVSAKVGXGXILL	TL19	NIETLLFMVLDVSAKVGFGL	NL19	6	6	[1s52, 1r2n, 1r84, 4hyx, 4hwl, 1qkp, 3han, 3hap, 3utv, 3haq, 3utw, 3har, 3utx, 1xji, 3has, 3uty]
TLXXAIAFTMXLSMLLGYGL	TL19	NIETLLFMVLDVSAKVGFGL	NL19	1	6	[1brr, 1s52, 1r84, 1r2n, 4hwl, 1qkp, 3han, 3hap, 3har, 3utx, 1xji, 3has, 3uty]
TLXFMVLDVTAKVGFGFXLL	TL19	YYAITILVPGIASAAYLAMF	YF19	6	1	[1vgo]
TLXFMVLDVTAKVGFGFXLL	TL19	YAITILVPGIASAAYLAMFF	YF19	6	1	[2z55, 1vgo]
TSWAYSXLDIVAKYIFXFXL	TL19	SLYINIALAGLSILLFVFMT	ST19	6	0	[3vvk, 3qbl, 3qbg, 3qbi, 3qbk]
TXXFMVLDVSAKVGXGXILL	TL19	NXTVVLWSAYXVVWLIGSEG	NG19	6	5	[1q5i, 1s52, 1r2n, 1r84, 1pxr, 4hwl, 3han, 3hap, 3utv, 1tn0, 3har, 3utx, 1xji, 3has, 3uty]
TSWAYSXLDIVAKYIFXFXL	TL19	FSTLKLLTVVMWLGYPIVWA	FA19	6	5	[3vvk, 3qbl, 3qbg, 3qbi, 3qbk]
TSWAYSXLDIVAKYIFXFXL	TL19	RYLTWALSTPMILLALGLXA	RA19	6	2	[3vvk, 3qbi]
TXXFMVLDVSAKVGXGXILL	TL19	KKFYAIXTLVPAIAFTMYLS	KS19	6	1	[2ntu, 1s54, 1s53]
TSWAYSXLDIVAKYIFXFXL	TL19	GRYLTWALSTPMILLALGLL	GL19	6	2	[3vvk, 3qbl, 3qbg, 3qbi, 3qbk]
TSWAYSXLDIVAKYIFXFXL	TL19	IAVSTILVPVVSIASYTGLA	IA19	6	1	[3vvk, 3qbl, 3qbg, 3qbi, 3qbk]
TLXFMVLDVTAKVGFGFXLL	TL19	FNTLTALVAVLWTAYPILWI	FI19	6	5	[1vgo]
TLXFMVLDVTAKVGFGFXLL	TL19	NTLTALVAVLWTAYPILWIV	NV19	6	5	[1vgo]
TXLFXLLPFFSKVGFSFLXL	TL19	EYLVAMFIPIWSGLAYMAMA	EA19	6	1	[2m3g]
TSWAYSXLDIVAKYIFXFXL	TL19	AXSTILVPVVSIASYTGLAS	AS19	6	1	[3vvk, 3qbl, 3qbg, 3qbi, 3qbk]
TXXFMVLDVSAKVGXGXILL	TL19	PFYAITTLVPAIAFTMYLSM	PM19	6	1	[1tn5]
TSWAYSXLDVFAKYVFAFXL	TL19	SSSLWVNVALAGIAILVFVY	SY19	6	0	[1e12]
TRGLWGFLSTIPFVWILYXL	TL19	PLAAKLGFLAALMIVLGYXG	PG19	4	3	[3ddl]
TXXFMVLDVSAKVGXGXILL	TL19	RYADWLFTTPLLLLDLALLV	RV19	6	2	[1brx]
TRGLWGFLSTIPFVWILYXL	TL19	LAAKLGFLAALMIVLGYXGE	LE19	4	3	[3ddl]
TLXXAIAFTMXLSMLLGYGL	TL19	DQGXXLAXVGADGIMIGXXL	DL19	1	3	[1qkp, 1kme, 1r84, 1r2n, 1xji, 3has]
TLXXAIAFTMXLSMLLGYGL	TL19	QGTILAXVGADGIMIGTGLV	QV19	1	3	[1qkp, 1kme, 1r84, 1r2n, 1xji, 3has]
TSWAYSXLDIVAKYIFXFXL	TL19	YINIALAGLSILLFVFMTRG	YG19	6	0	[3vvk, 3qbi]
TXLFXLLPFFSKVGFSFLXL	TL19	YLVAMFIPIWSGLAYMAMAI	YI19	6	1	[2m3g]
TXLFXLLPFFSKVGFSFLXL	TL19	DKLVTYFTVLWIGYPIVWII	DI19	6	5	[2m3g]
TXLFXLLPFFSKVGFSFLXL	TL19	KLVTYFTVLWIGYPIVWIIG	KG19	6	5	[2m3g]
TXLFXLLPFFSKVGFSFLXL	TL19	YEYLVAMFIPIWSGLAYMAM	YM19	6	1	[2m3g]
TXXFMVLDVSAKVGXGXILL	TL19	PEWIWLALGTALMGLGTLYF	PF19	6	0	[3utv]
TXXFMVLDVSAKVGXGXILL	TL19	PLNIETLXFMVLDVSAKVGF	PF19	6	6	[1r2n, 1r84, 3utv]
TLXXAIAFTMXLSMLLGYGL	TL19	PLNIETLXFMVLDVSAKVGF	PF19	1	6	[1r84, 1r2n]
TXXFMVLDVSAKVGXGXILL	TL19	RPEWIWLALGTALMGLGTLY	RY19	6	0	[3utv]
TLXXAIAFTMXLSMLLGYGL	TL19	ALVGADGIMIGTGLVGALTK	AK19	1	3	[1at9]
LXFMVLDVSAKVGXGLILLR	LR19	IWLALGTALMGLGXLYFLVK	IK19	6	0	[1brx, 1s8l, 1at9, 1s8j, 1r2n, 1r84, 1f4z, 1pxs, 1pxr, 4hwl, 1qkp, 1qko, 1s54, 1s53, 1o0a, 3han, 3hao, 1kg8, 3hap, 3haq, 2wjk, 3har, 2wjl, 3has, 1c3w, 1bm1, 1q5i, 1kme, 2ntu, 2ntw, 1s51, 1py6, 4ov0, 2i20, 1vjm, 1tn5, 1x0k, 1tn0, 3utw, 3utx, 1xji, 4fpd, 3uty]
LXFMVLDVSAKVGXGLILLR	LR19	WIWLALGTALMGLGXLYFLV	WV19	6	0	[1r2n, 1r84, 1pxs, 1pxr, 4hwl, 1qkp, 1qko, 1s54, 1s53, 3han, 3hao, 3hap, 3haq, 2wjk, 3har, 3has, 1q5i, 1kme, 2ntw, 1s51, 1py6, 4ov0, 1tn5, 1tn0, 3utw, 3utx, 1xji, 3uty]
LXFMVLDVTAKVGFGFVLLR	LR19	WLGIGTLLMLIGTFYFIARG	WG19	6	0	[2z55, 1vgo]
LXFMVLDVSAKVGXGLILLR	LR19	WLXLGTALMGLGXLYFLVKG	WG19	6	0	[1brx, 1s8l, 1at9, 1e0p, 1s8j, 1r2n, 1r84, 1f4z, 1pxs, 1jv7, 1jv6, 1pxr, 4hwl, 1qkp, 1qko, 1s54, 1s53, 1o0a, 3han, 3hao, 1kg8, 3hap, 3haq, 2wjk, 3har, 2wjl, 3has, 1c3w, 1bm1, 1q5i, 1kme, 2ntu, 2ntw, 1s51, 1py6, 4ov0, 2i20, 1vjm, 1tn5, 1x0i, 1x0k, 1tn0, 3utw, 3utx, 1xji, 4fpd, 3uty]
LXFMVLDVSAKVGXGLILLR	LR19	LALGXALMGLGXLYFLVKGM	LM19	6	0	[1brx, 1s8l, 1at9, 1e0p, 1r2n, 1r84, 1f4z, 1pxs, 1jv7, 1jv6, 1pxr, 1qko, 1s54, 1s53, 1o0a, 3han, 3hao, 1kg8, 3hap, 3haq, 2wjk, 3har, 2wjl, 3has, 1c3w, 1bm1, 1q5i, 1kme, 2ntu, 2ntw, 1s51, 1py6, 4ov0, 2i20, 1vjm, 1tn5, 1x0i, 1x0k, 1tn0, 3utw, 3utx, 1xji, 4fpd, 3uty]
LXFMVLDVSAKVGXGLILLR	LR19	KVLRNVTVVLWSAYXVVWLI	KI19	6	5	[1brx, 1e0p, 1s8j, 1r2n, 1r84, 1f4z, 1pxs, 1pxr, 4hwl, 1qkp, 1qko, 1s54, 1s53, 1o0a, 3han, 3hao, 3hap, 3haq, 2wjk, 3har, 2wjl, 3has, 1c3w, 1bm1, 1q5i, 1kme, 2ntu, 2ntw, 1s51, 1py6, 2i20, 1vjm, 1tn5, 1x0k, 1tn0, 3utw, 3utx, 1xji, 3uty]
LXFMVLDVSAKVGXGLILLR	LR19	LGTALMGLGXLYFLVKGMGV	LV19	6	0	[1vjm, 1bm1, 1tn5, 1q5i, 1s54, 1s53, 2i20, 1tn0]
LXFMVLDVSAKVGXGLILLR	LR19	VPLNIETLLFMVLDVSAKVG	VG19	6	6	[1r2n, 1r84]
LXFMVLDVSAKVGXGLILLR	LR19	VLRNVTXVLWSAYXVVWLIG	VG19	6	5	[1brx, 1at9, 1e0p, 1r2n, 1r84, 1f4z, 1pxs, 1pxr, 4hwl, 1qkp, 1qko, 1s54, 1s53, 1o0a, 3han, 3hao, 1kg8, 3hap, 3haq, 2wjk, 3har, 2wjl, 3has, 1c3w, 1bm1, 1q5i, 1kme, 2ntu, 2ntw, 1s51, 1py6, 4ov0, 2i20, 1vjm, 1tn5, 1x0k, 1tn0, 3utw, 3utx, 1xji, 4fpd, 3uty]
LXFMVLDVTAKVGFGFVLLR	LR19	GIGTXLMLIGTFYFIARGWG	GG19	6	0	[1vgo]
LXFMVLDVTAKVGFGFVLLR	LR19	LGIGTLLMLIGTFYFIARGW	LW19	6	0	[2z55, 1vgo]
LXFMVLDVSAKVGXGLILLR	LR19	AIXTLXXAIAFTMXLSMLLG	AG19	6	1	[1brx, 1at9, 1bm1, 1kme, 1r2n, 1r84, 4hwl, 1qkp, 3han, 3hap, 3har, 1xji, 3has]
LXFMVLDVSAKVGXGLILLR	LR19	ALGTALMXLGXLYFLVKGMG	AG19	6	0	[1brx, 1at9, 1e0p, 1pxs, 1pxr, 1qko, 1s54, 1s53, 3hao, 3haq, 3har, 2wjl, 1c3w, 1bm1, 1q5i, 1kme, 2ntu, 1s51, 1py6, 2i20, 1vjm, 1tn5, 1x0k, 1tn0, 3utw]
LYINIALAGLSILLFVFMTR	LR19	LIAVSTILVPVVSIASYTGL	LL19	0	1	[3qbl, 3vvk, 3qbg, 3qbi, 3qbk]
LXFMVLDVSAKVGXGLILLR	LR19	LNIETLLFMVLDVSAKVGFG	LG19	6	6	[1r2n, 1r84]
LXFMVLDVSAKVGXGLILLR	LR19	LRNVTVVLWSAYXVVWLIGS	LS19	6	5	[1brx, 1at9, 1bm1, 1q5i, 1r2n, 1r84, 1pxr, 4hwl, 3han, 3hap, 1tn0, 3har, 3utx, 1xji, 3has, 3uty]
LXFMVLDVSAKVGXGLILLR	LR19	WXRYAXWLFTTPLLXXXLXL	WL19	6	2	[1brx, 1at9, 1e0p, 1r2n, 1r84, 1f4z, 1pxs, 1pxr, 1qkp, 1qko, 1s54, 1s53, 3han, 3hap, 3haq, 2wjk, 3har, 2wjl, 3has, 1c3w, 1q5i, 1kme, 2ntu, 2ntw, 1s51, 1py6, 1vjm, 1tn5, 1x0k, 1tn0, 3utw, 3utx, 1xji, 3uty]
LXFMVLDVSAKVGXGLILLR	LR19	KFYAIXTLVXXIAFTXXLXM	KM19	6	1	[1c3w, 1e0p, 1q5i, 1kme, 2ntu, 2ntw, 1s51, 1py6, 1f4z, 1pxs, 2i20, 1pxr, 1vjm, 1qko, 1s54, 1s53, 1x0i, 1x0k, 3hao, 1tn0, 3haq, 2wjk, 2wjl]
LXFMVLDVTAKVGFGFVLLR	LR19	ARYAXWLFTTPLXXXXLXLL	AL19	6	2	[1vgo]
LXFMVLDVSAKVGXGLILLR	LR19	ARYAXWLFTTPLXXXXLXLL	AL19	6	2	[1brx, 1c3w, 1bm1, 1e0p, 1q5i, 1kme, 2ntu, 1pxs, 1pxr, 1vjm, 1qkp, 1tn5, 1qko, 1s54, 1s53, 1x0k, 1tn0, 2wjl, 3has]
LXFMVLDVSAKVGXGLILLR	LR19	YXARYADWLFTTPLLLLXLA	YA19	6	2	[1q5i, 1kme, 1r2n, 1r84, 1pxs, 1pxr, 4hwl, 1qkp, 1tn5, 3han, 1x0k, 3hap, 1tn0, 3har, 3utx, 1xji, 3has, 3uty]
LXFMVLDVTAKVGFGFVLLR	LR19	YXARYADWLFTTPLLLLXLA	YA19	6	2	[1vgo]
LXFMVLDVSAKVGXGLILLR	LR19	FKXLRNVTVVLWSAYXVXWL	FL19	6	5	[1s8l, 1e0p, 1s8j, 1pxs, 1pxr, 4hwl, 1qkp, 1qko, 1s54, 1s53, 3hao, 3haq, 3har, 2wjl, 3has, 1c3w, 1q5i, 1kme, 2ntu, 2ntw, 1s51, 1py6, 2i20, 1vjm, 1tn5, 1x0k, 1tn0, 3utx, 3uty]
LXFMVLDVSAKVGXGLILLR	LR19	FYAIXTLXXXIAFTXXLSXL	FL19	6	1	[1brx, 1s8l, 1e0p, 1s8j, 1r2n, 1r84, 1f4z, 1jv7, 1pxs, 1jv6, 1pxr, 1qkp, 1qko, 1s54, 1s53, 1o0a, 3han, 3hao, 1kg8, 3hap, 3haq, 2wjk, 3har, 2wjl, 3has, 1c3w, 1bm1, 1q5i, 1kme, 2ntu, 2ntw, 1s51, 1py6, 4ov0, 2i20, 1vjm, 1tn5, 1x0i, 1x0k, 1tn0, 1xji, 4fpd]
LYINIALAGLSILLFVFMTR	LR19	SWAYSXLDIVAKYIFAFXLL	SL19	0	6	[3qbl, 3vvk, 3qbg, 3qbi, 3qbk]
LWVNVALAGIAILVFVYMGR	LR19	SWAYSXLDVFAKYVFAFXLL	SL19	0	6	[2jaf]
LXFMVLDVSAKVGXGLILLR	LR19	YAIXTLXXXIAFTXXLSMLL	YL19	6	1	[1brx, 1s8l, 1at9, 1e0p, 1s8j, 1r2n, 1r84, 1f4z, 1pxs, 1pxr, 4hwl, 1qkp, 1qko, 1s54, 1s53, 1o0a, 3han, 3hao, 1kg8, 3hap, 3haq, 2wjk, 3har, 2wjl, 3has, 1c3w, 1bm1, 1q5i, 1kme, 2ntu, 2ntw, 1s51, 1py6, 4ov0, 2i20, 1vjm, 1tn5, 1x0k, 1tn0, 1xji, 4fpd]
LXFMVLDVTAKVGFGFVLLR	LR19	YARYADWLFTTPLLLLDLAL	YL19	6	2	[1vgo]
LYINIALAGLSILLFVFMTR	LR19	YSALDIVAKYIFAFLLLNYL	YL19	0	6	[3qbl, 3vvk, 3qbg, 3qbi, 3qbk]
LXFMVLDVSAKVGXGLILLR	LR19	RNVTVVLWSAYXVVWLIGSE	RE19	6	5	[1at9, 1q5i, 1r2n, 1r84, 1pxr, 4hwl, 3han, 3hap, 1tn0, 3har, 3utx, 1xji, 3has, 3uty]
LXFMVLDVSAKVGXGLILLR	LR19	NXTVVLWSAYXVVWLIGSEG	NG19	6	5	[1q5i, 1r2n, 1r84, 1pxr, 4hwl, 3han, 3hap, 1tn0, 3har, 3utx, 1xji, 3has, 3uty]
LXFMVLDVSAKVGXGLILLR	LR19	TTLXPAIAFTMXLSMLLGYG	TG19	6	1	[4hwl, 1at9, 1qkp, 1kme, 3han, 1r2n, 1r84, 3hap, 3har, 1xji, 3has]
LXFMVLDVTAKVGFGFVLLR	LR19	TLTXLVAVLWTAYPILWXVG	TG19	6	5	[2z55, 1vgo]
LXFMVLDVSAKVGXGLILLR	LR19	IXTLXXAIAFTMXLSMLLGY	IY19	6	1	[4hwl, 1at9, 1qkp, 1kme, 1r2n, 1r84, 3han, 3hap, 3har, 1xji, 3has]
LWLGIGTLLMLIGTFYFIAR	LR19	EYYAITILVPGIASAAYLAM	EM19	0	1	[1vgo]
LXFMVLDVTAKVGFGFVLLR	LR19	EYYAITILVPGIASAAYLAM	EM19	6	1	[1vgo]
LXFMVLDVSAKVGXGLILLR	LR19	NIETLLFMVLDVSAKVGFGL	NL19	6	6	[1r2n, 1r84, 4hwl, 1qkp, 3han, 3hap, 3haq, 3utw, 3har, 3utx, 1xji, 3has, 3uty]
LWLGIGTLLMLIGTFYFIAR	LR19	YAITILVPGIASAAYLAMFF	YF19	0	1	[1vgo]
LXFMVLDVTAKVGFGFVLLR	LR19	YAITILVPGIASAAYLAMFF	YF19	6	1	[2z55, 1vgo]
LXFMVLDVTAKVGFGFVLLR	LR19	YYAITILVPGIASAAYLAMF	YF19	6	1	[1vgo]
LWLGIGTLLMLIGTFYFIAR	LR19	YYAITILVPGIASAAYLAMF	YF19	0	1	[1vgo]
LYINIALAGLSILLFVFMTR	LR19	SALDIVAKYIFAFLLLNYLT	ST19	0	6	[3qbl, 3vvk, 3qbg, 3qbi, 3qbk]
LYINIALAGLSILLFVFMTR	LR19	AYSALDIVAKYIFAFLLLNY	AY19	0	6	[3qbl, 3vvk, 3qbg, 3qbi, 3qbk]
LXFMVLDVSAKVGXGLILLR	LR19	KKFYAIXTLVPAIAFTMYLS	KS19	6	1	[2ntu, 1s54, 1s53]
LYINIALAGLSILLFVFMTR	LR19	IAVSTILVPVVSIASYTGLA	IA19	0	1	[3qbl, 3vvk, 3qbg, 3qbi, 3qbk]
LXFMVLDVTAKVGFGFVLLR	LR19	FNTLTALVAVLWTAYPILWI	FI19	6	5	[1vgo]
LXFMVLDVTAKVGFGFVLLR	LR19	NTLTALVAVLWTAYPILWIV	NV19	6	5	[1vgo]
LXFMVLDVSAKVGXGLILLR	LR19	PFYAITTLVPAIAFTMYLSM	PM19	6	1	[1tn5]
LWLGIGTLLMLIGTFYFIAR	LR19	AFMVLDVTAKVGFGFVLLRS	AS19	0	6	[1vgo]
LYINIALAGLSILLFVFMTR	LR19	AXSTILVPVVSIASYTGLAS	AS19	0	1	[3qbl, 3vvk, 3qbg, 3qbi, 3qbk]
LXFMVLDVSAKVGXGLILLR	LR19	RYADWLFTTPLLLLDLALLV	RV19	6	2	[1brx]
LWVNVALAGIAILVFVYMGR	LR19	WAYSVLDVFAKYVFAFILLR	WR19	0	6	[2jaf]
LXFMVLDVSAKVGXGLILLR	LR19	PLNIETLXFMVLDVSAKVGF	PF19	6	6	[1r2n, 1r84]
VPLNIETLLFMVLDVSAKVG	VG19	IWLALGTALMGLGXLYFLVK	IK19	6	0	[1r2n, 1r84]
VPLNIETLLFMVLDVSAKVG	VG19	WIWLALGTALMGLGXLYFLV	WV19	6	0	[1r2n, 1r84]
VPLNIETLLFMVLDVSAKVG	VG19	LALGXALMGLGXLYFLVKGM	LM19	6	0	[1r2n, 1r84]
VPLNIETLLFMVLDVSAKVG	VG19	WLXLGTALMGLGXLYFLVKG	WG19	6	0	[1r2n, 1r84]
VPLNIETLLFMVLDVSAKVG	VG19	KVLRNVTVVLWSAYXVVWLI	KI19	6	5	[1r2n, 1r84]
VWWAISTAAMLYXXYVXFFG	VG19	KVLRNVTVVLWSAYXVVWLI	KI19	4	5	[1e0p, 1r84, 1r2n, 4hyx, 1f4z, 1pxs, 1pxr, 4hwl, 1qkp, 1qko, 1s54, 1s53, 1o0a, 3han, 3hao, 3hap, 3haq, 3har, 2wjk, 3has, 2wjl, 1c3w, 1bm1, 1q5i, 2ntu, 1kme, 2ntw, 1s52, 1s51, 1py6, 2i20, 1vjm, 1tn5, 1x0k, 3utv, 1tn0, 3utw, 1xji, 3utx, 3uty]
VLRNVTXVLWSAYXVVWLIG	VG19	KVLRNVTVVLWSAYXVVWLI	KI19	5	5	[1brx, 1e0p, 4hyx, 1r84, 1r2n, 1f4z, 1pxs, 1pxr, 4hwl, 1qkp, 1qko, 1s54, 1s53, 1o0a, 3han, 3hao, 3hap, 3haq, 2wjk, 3har, 2wjl, 3has, 1c3w, 1bm1, 2ntu, 1kme, 2ntw, 1s52, 1s51, 1py6, 2i20, 1vjm, 1tn5, 1x0k, 3utv, 1tn0, 3utw, 3utx, 1xji, 3uty]
VLRNVTXVLWSAYXVVWLIG	VG19	WWAISTAAMLYXLYVXFFGF	WF19	5	4	[1at9, 1e0p, 4hyx, 1r84, 1r2n, 1f4z, 1pxs, 1pxr, 4hwl, 1qkp, 1qko, 1s54, 1s53, 3han, 3hao, 3hap, 3haq, 3har, 3has, 2wjl, 1c3w, 1bm1, 1q5i, 2ntu, 1kme, 1s52, 1s51, 1py6, 2i20, 1vjm, 1tn5, 1x0k, 3utv, 1tn0, 3utw, 3utx, 1xji, 3uty, 4fpd]
VWWAISTAAMLYXXYVXFFG	VG19	GTXLAXVGADGIMIGTXLVG	GG19	4	3	[1e0p, 1r84, 1r2n, 4hyx, 1f4z, 1pxs, 1pxr, 4hwl, 1qkp, 1qko, 1s54, 1s53, 1o0a, 3han, 3hao, 3hap, 3haq, 3har, 2wjk, 3has, 2wjl, 1c3w, 1q5i, 2ntu, 1kme, 2ntw, 1s52, 1s51, 1py6, 2i20, 1vjm, 1tn5, 1x0k, 3utv, 1tn0, 3utw, 1xji, 3utx, 3uty]
VWWAISTAAMLYXXYVXFFG	VG19	TXLAXXGADGIMIGTGLXGA	TA19	4	3	[1at9, 1e0p, 1r84, 1r2n, 4hyx, 1f4z, 1pxs, 1pxr, 4hwl, 1qkp, 1qko, 1s54, 1s53, 1p8h, 1o0a, 3han, 3hao, 1kg8, 3hap, 3haq, 3har, 2wjk, 3has, 2wjl, 1c3w, 1bm1, 1q5i, 2ntu, 1kme, 2ntw, 1s52, 1s51, 1py6, 2i20, 1vjm, 1tn5, 1x0k, 3utv, 1tn0, 3utw, 1xji, 3utx, 3uty, 4fpd]
VTLVXIXGIAAVAYXVMALG	VG19	TLFWLGAIGMLVGTLAFAWA	TA19	1	0	[3qap, 3qdc, 2ksy, 1jgj]
VPLNIETLLFMVLDVSAKVG	VG19	AIXTLXXAIAFTMXLSMLLG	AG19	6	1	[1r2n, 1r84]
VWWAISTAAMLYXXYVXFFG	VG19	IXAXVGADGIMIGTGLXGAL	IL19	4	3	[1at9, 1e0p, 1r84, 1r2n, 1f4z, 1pxs, 1pxr, 4hwl, 1qkp, 1qko, 1s54, 1s53, 1p8h, 1o0a, 3han, 3hao, 3hap, 1kg8, 3har, 2wjk, 3has, 2wjl, 1c3w, 1bm1, 1q5i, 2ntu, 1kme, 2ntw, 1s52, 1s51, 1py6, 2i20, 1vjm, 1tn5, 1x0k, 3utv, 1tn0, 1xji, 3utx, 3uty, 4fpd]
VLRNVTXVLWSAYXVVWLIG	VG19	WAISTAAMLYXLYVXFFGFT	WT19	5	4	[1at9, 1e0p, 4hyx, 1r84, 1r2n, 1pxs, 1pxr, 4hwl, 1qkp, 1qko, 1s54, 1s53, 3han, 3hao, 3hap, 3haq, 3har, 3has, 1bm1, 1q5i, 1kme, 1s52, 1s51, 1py6, 1vjm, 1tn5, 1x0k, 3utv, 1tn0, 3utw, 3utx, 1xji, 3uty]
VPLNIETLLFMVLDVSAKVG	VG19	LNIETLLFMVLDVSAKVGFG	LG19	6	6	[1r2n, 1r84]
VTLVXIXGIAAVAYXVMALG	VG19	LFXLGAIGMLVGTLAFAWAG	LG19	1	0	[3qap, 3qdc, 2ksy, 1jgj]
VLRNVTXVLWSAYXVVWLIG	VG19	LNIETLLFMVLDVSAKVGFG	LG19	5	6	[1r84, 1r2n, 3utv]
VPLNIETLLFMVLDVSAKVG	VG19	LRNVTVVLWSAYXVVWLIGS	LS19	6	5	[1r2n, 1r84]
VLRNVTXVLWSAYXVVWLIG	VG19	LFMVLDVSAKVGFGLILLRS	LS19	5	6	[1brx, 1c3w, 1at9, 1bm1, 1e0p, 1q5i, 2ntu, 1kme, 1pxs, 2i20, 1pxr, 1vjm, 1tn5, 1qko, 1s54, 1s53, 1x0k, 3hao, 1tn0]
VWWAISTAAMLYXXYVXFFG	VG19	LRNVTVVLWSAYXVVWLIGS	LS19	4	5	[1at9, 1bm1, 1q5i, 1s52, 1r84, 1r2n, 1pxr, 4hwl, 3han, 3hap, 3utv, 1tn0, 3har, 1xji, 3utx, 3has, 3uty]
VLRNVTXVLWSAYXVVWLIG	VG19	LRNVTVVLWSAYXVVWLIGS	LS19	5	5	[1brx, 1at9, 1bm1, 1s52, 1r84, 1r2n, 1pxr, 4hwl, 3han, 3hap, 3utv, 1tn0, 3har, 3utx, 1xji, 3has, 3uty]
VWWAISTAAMLYXXYVXFFG	VG19	WXRYAXWLFTTPLLXXXLXL	WL19	4	2	[1at9, 1e0p, 1r84, 1r2n, 4hyx, 1f4z, 1pxs, 1pxr, 1qkp, 1qko, 1s54, 1s53, 3han, 3hap, 2wjk, 2wjl, 1c3w, 1q5i, 2ntu, 1kme, 2ntw, 1s52, 1s51, 1py6, 1vjm, 1tn5, 1x0k, 3utv, 1tn0, 3utw, 1xji, 3utx, 3uty]
VLRNVTXVLWSAYXVVWLIG	VG19	WXRYAXWLFTTPLLXXXLXL	WL19	5	2	[1brx, 1at9, 1e0p, 4hyx, 1r84, 1r2n, 1f4z, 1pxs, 1pxr, 1qkp, 1qko, 1s54, 1s53, 3han, 3hap, 3haq, 2wjk, 3har, 2wjl, 3has, 1c3w, 2ntu, 1kme, 2ntw, 1s52, 1s51, 1py6, 1vjm, 1tn5, 1x0k, 3utv, 1tn0, 3utw, 3utx, 1xji, 3uty]
VTIGTLIGVDALMIVTGLIG	VG19	WWLFSTIAFLFVLYYLLTSL	WL19	3	4	[1vgo]
VTLVXIXGIAAVAYXVMALG	VG19	APRYIXWILTTPLIVYFLGL	AL19	1	2	[3qap, 3qdc]
VWWAISTAAMLYXXYVXFFG	VG19	ARYAXWLFTTPLXXXXLXLL	AL19	4	2	[1c3w, 1bm1, 1e0p, 1q5i, 2ntu, 1kme, 1pxs, 1pxr, 1vjm, 1qkp, 1tn5, 1qko, 1s54, 1s53, 1x0k, 1tn0, 2wjl]
VLRNVTXVLWSAYXVVWLIG	VG19	ARYAXWLFTTPLXXXXLXLL	AL19	5	2	[1brx, 1c3w, 1bm1, 1e0p, 2ntu, 1kme, 1pxs, 1pxr, 1vjm, 1qkp, 1tn5, 1qko, 1s54, 1s53, 1x0k, 1tn0, 2wjl, 3has]
VTIGTLIGVDALMIVTGLIG	VG19	ARYAXWLFTTPLXXXXLXLL	AL19	3	2	[1vgo]
VLRNVTXVLWSAYXVVWLIG	VG19	YXARYADWLFTTPLLLLXLA	YA19	5	2	[1kme, 1s52, 1r84, 1r2n, 1pxs, 1pxr, 4hwl, 1qkp, 1tn5, 3han, 1x0k, 3hap, 3utv, 1tn0, 3har, 3utx, 1xji, 3has, 3uty]
VTIGTLIGVDALMIVTGLIG	VG19	YXARYADWLFTTPLLLLXLA	YA19	3	2	[1vgo]
VLRNVTXVLWSAYXVVWLIG	VG19	FVWWAISTAAMLYXLYVXFF	FF19	5	4	[1at9, 1e0p, 4hyx, 1r84, 1r2n, 1f4z, 1pxs, 1pxr, 4hwl, 1qkp, 1qko, 1s54, 1s53, 1o0a, 3han, 3hao, 1kg8, 3hap, 3haq, 2wjk, 3har, 2wjl, 3has, 1c3w, 1bm1, 1q5i, 2ntu, 1kme, 2ntw, 1s52, 1s51, 1py6, 4ov0, 2i20, 1vjm, 1tn5, 1x0k, 3utv, 1tn0, 3utw, 3utx, 1xji, 3uty, 4fpd]
VLRNVTXVLWSAYXVVWLIG	VG19	FKXLRNVTVVLWSAYXVXWL	FL19	5	5	[1e0p, 1pxs, 1pxr, 4hwl, 1qkp, 1qko, 1s54, 1s53, 3hao, 3haq, 3har, 2wjl, 3has, 1c3w, 2ntu, 1kme, 2ntw, 1s52, 1s51, 1py6, 2i20, 1vjm, 1tn5, 1x0k, 1tn0, 3utx, 3uty]
VPLNIETLLFMVLDVSAKVG	VG19	FYAIXTLXXXIAFTXXLSXL	FL19	6	1	[1r2n, 1r84]
VWWAISTAAMLYXXYVXFFG	VG19	FKXLRNVTVVLWSAYXVXWL	FL19	4	5	[1e0p, 1pxs, 1pxr, 4hwl, 1qkp, 1qko, 1s54, 1s53, 3hao, 3haq, 3har, 3has, 2wjl, 1c3w, 1q5i, 2ntu, 1kme, 2ntw, 1s52, 1s51, 1py6, 2i20, 1vjm, 1tn5, 1x0k, 1tn0, 3utx, 3uty]
VPLNIETLLFMVLDVSAKVG	VG19	RXVWWAISTAAMLYXLYXLF	RF19	6	4	[1r2n, 1r84]
VLRNVTXVLWSAYXVVWLIG	VG19	RXVWWAISTAAMLYXLYXLF	RF19	5	4	[1e0p, 1r84, 1r2n, 1f4z, 1pxs, 1pxr, 4hwl, 1qko, 1s54, 1s53, 1o0a, 3hao, 1kg8, 3har, 2wjk, 2wjl, 1c3w, 1q5i, 2ntu, 1kme, 2ntw, 1s52, 1s51, 1py6, 4ov0, 2i20, 1vjm, 1tn5, 1x0k, 1tn0, 3utx, 3uty, 4fpd]
VPLNIETLLFMVLDVSAKVG	VG19	IXTLXXAIAFTMXLSMLLGY	IY19	6	1	[1r2n, 1r84]
VWWAISTAAMLYXXYVXFFG	VG19	RNVTVVLWSAYXVVWLIGSE	RE19	4	5	[1at9, 1q5i, 1s52, 1r84, 1r2n, 1pxr, 4hwl, 3han, 3hap, 3utv, 1tn0, 3har, 1xji, 3utx, 3has, 3uty]
VLRNVTXVLWSAYXVVWLIG	VG19	RNVTVVLWSAYXVVWLIGSE	RE19	5	5	[1at9, 1s52, 1r84, 1r2n, 1pxr, 4hwl, 3han, 3hap, 3utv, 1tn0, 3har, 3utx, 1xji, 3has, 3uty]
VPLNIETLLFMVLDVSAKVG	VG19	RNVTVVLWSAYXVVWLIGSE	RE19	6	5	[1r2n, 1r84]
VPLNIETLLFMVLDVSAKVG	VG19	TTLXPAIAFTMXLSMLLGYG	TG19	6	1	[1r2n, 1r84]
VPLNIETLLFMVLDVSAKVG	VG19	NIETLLFMVLDVSAKVGFGL	NL19	6	6	[1r2n, 1r84]
VLRNVTXVLWSAYXVVWLIG	VG19	NIETLLFMVLDVSAKVGFGL	NL19	5	6	[1s52, 4hyx, 1r84, 1r2n, 4hwl, 1qkp, 3han, 3hap, 3utv, 3haq, 3utw, 3har, 3utx, 1xji, 3has, 3uty]
VPLNIETLLFMVLDVSAKVG	VG19	YAIXTLXXXIAFTXXLSMLL	YL19	6	1	[1r2n, 1r84]
VTIGTLIGVDALMIVTGLIG	VG19	YARYADWLFTTPLLLLDLAL	YL19	3	2	[1vgo]
VLRNVTXVLWSAYXVVWLIG	VG19	NXTVVLWSAYXVVWLIGSEG	NG19	5	5	[1s52, 1r84, 1r2n, 1pxr, 4hwl, 3han, 3hap, 3utv, 1tn0, 3har, 3utx, 1xji, 3has, 3uty]
VWWAISTAAMLYXXYVXFFG	VG19	NXTVVLWSAYXVVWLIGSEG	NG19	4	5	[1q5i, 1s52, 1r84, 1r2n, 1pxr, 4hwl, 3han, 3hap, 3utv, 1tn0, 3har, 1xji, 3utx, 3has, 3uty]
VPLNIETLLFMVLDVSAKVG	VG19	NXTVVLWSAYXVVWLIGSEG	NG19	6	5	[1r2n, 1r84]
VTLVXIXGIAAVAYXVMALG	VG19	PRYIXWILTTPLIVYFLGLL	PL19	1	2	[3qdc, 1jgj]
VTLVXIXGIAAVAYXVMALG	VG19	RYIDWILTTPLIVYFLGLXA	RA19	1	2	[3qdc]
VTLVXIXGIAAVAYXVMALG	VG19	LTTLFWLGAIGMLVGTLAFA	LA19	1	0	[1jgj]
VTLVXIXGIAAVAYXVMALG	VG19	LIVYLDLVTKVGFGFIALDA	LA19	1	6	[3qap, 3qdc, 1jgj]
VTIGTLIGVDALMIVTGLIG	VG19	RYTWWLFSTIAFLFVLYXLL	RL19	3	4	[1vgo]
VTLVXIXGIAAVAYXVMALG	VG19	ALIVYLDLVTKVGFGFIALD	AD19	1	6	[3qap, 3qdc, 2ksy, 1jgj]
VLRNVTXVLWSAYXVVWLIG	VG19	AXSTAAMLYILYVLFFGFTS	AS19	5	4	[1qkp, 1s52, 3utv]
VTLVXIXGIAAVAYXVMALG	VG19	VPRYIDWILTTPLIVYFLGL	VL19	1	2	[2ksy, 1jgj]
VTLVXIXGIAAVAYXVMALG	VG19	VALIVYLDLVTKVGFGFIAL	VL19	1	6	[3qap, 3qdc, 2ksy, 1jgj]
VLRNVTXVLWSAYXVVWLIG	VG19	FMVLDVSAKVGFGLILLRSR	FR19	5	6	[1brx]
VTLVXIXGIAAVAYXVMALG	VG19	FWLGAIGMLVGTLAFAWAGR	FR19	1	0	[3qap, 3qdc, 2ksy, 1jgj]
VTLVXIXGIAAVAYXVMALG	VG19	DVALIVYLDLVTKVGFGFIA	DA19	1	6	[3qap, 3qdc, 2ksy, 1jgj]
VTLVXIXGIAAVAYXVMALG	VG19	VDVALIVYLDLVTKVGFGXI	VI19	1	6	[3qap, 3qdc, 2ksy, 1jgj]
VLRNVTXVLWSAYXVVWLIG	VG19	RYADWLFTTPLLLLDLALLV	RV19	5	2	[1brx]
VLRNVTXVLWSAYXVVWLIG	VG19	DTLLFMVLDVSAKVGXGXIL	DL19	5	6	[2wjk]
VWWAISTAAMLYXXYVXFFG	VG19	DQGXXLAXVGADGIMIGXXL	DL19	4	3	[1q5i, 1kme, 1r84, 1r2n, 4hyx, 1qkp, 1s54, 1s53, 3han, 3utv, 3hap, 1tn0, 3utw, 3haq, 1xji, 3has, 3uty]
VLRNVTXVLWSAYXVVWLIG	VG19	DQGXXLAXVGADGIMIGXXL	DL19	5	3	[1kme, 4hyx, 1r84, 1r2n, 1qkp, 1s54, 1s53, 3han, 3utv, 3haq, 1tn0, 3utw, 1xji, 3has, 3uty]
VLRNVTXVLWSAYXVVWLIG	VG19	QTLLFMVLDVSAKVGFGLIL	QL19	5	6	[1f4z]
VTIGTLIGVDALMIVTGLIG	VG19	TWWLFSTIAFLFVLYYLLTS	TS19	3	4	[1vgo]
VTIGTLIGVDALMIVTGLIG	VG19	WLFSTIAFLFVLYYLLTSLR	WR19	3	4	[1vgo]
VTLVXIXGIAAVAYXVMALG	VG19	TTLFWLGAIGMLVGTLAFAW	TW19	1	0	[3qap, 3qdc, 2ksy, 1jgj]
VWWAISTAAMLYXXYVXFFG	VG19	QGTILAXVGADGIMIGTGLV	QV19	4	3	[1q5i, 1kme, 1r84, 1r2n, 4hyx, 1qkp, 1s54, 1s53, 3han, 3hap, 3utv, 1tn0, 3utw, 3haq, 1xji, 3has, 3uty]
VLRNVTXVLWSAYXVVWLIG	VG19	QGTILAXVGADGIMIGTGLV	QV19	5	3	[1kme, 4hyx, 1r84, 1r2n, 1qkp, 1s54, 1s53, 3han, 3utv, 3haq, 1tn0, 3utw, 1xji, 3has, 3uty]
VTLVXIXGIAAVAYXVMALG	VG19	FXPRYIDWILTTPLIVYFLG	FG19	1	2	[3qap, 3qdc, 2ksy, 1jgj]
VPLNIETLLFMVLDVSAKVG	VG19	PLNIETLXFMVLDVSAKVGF	PF19	6	6	[1r2n, 1r84]
VLRNVTXVLWSAYXVVWLIG	VG19	PLNIETLXFMVLDVSAKVGF	PF19	5	6	[1r84, 1r2n, 3utv]
VWWAISTAAMLYXXYVXFFG	VG19	ALVGADGIMIGTGLVGALTK	AK19	4	3	[1at9]
WIWLALGTALMGLGXLYFLV	WV19	LALGXALMGLGXLYFLVKGM	LM19	0	0	[1fbk, 1ucq, 4hyx, 1r2n, 1r84, 1pxs, 1pxr, 1qko, 1s53, 1p8h, 3han, 3hao, 3hap, 3haq, 2wjk, 3har, 4md2, 4md1, 3has, 1q5j, 1q5i, 1kme, 2ntw, 1py6, 4ov0, 1tn5, 3mbv, 1tn0, 3utw, 1xji, 3utx, 3uty]
WIWLALGTALMGLGXLYFLV	WV19	LGTALMGLGXLYFLVKGMGV	LV19	0	0	[1tn5, 1q5i, 1s53, 1tn0]
WIWLALGTALMGLGXLYFLV	WV19	WLXLGTALMGLGXLYFLVKG	WG19	0	0	[1fbk, 1ucq, 4hyx, 1r2n, 1r84, 1pxs, 1pxr, 1ap9, 4hwl, 1qkp, 1qko, 1s53, 1p8h, 3han, 3hao, 1bhb, 3hap, 3haq, 2wjk, 3har, 4md2, 4md1, 3has, 3ns0, 1q5j, 1q5i, 1kme, 2ntw, 1py6, 4ov0, 3nsb, 1tn5, 3mbv, 1tn0, 3utw, 1xji, 3utx, 3uty]
WFWYAISCACFIVVLYILLV	WV19	TKLFTAITFDIAMCVTXLXA	TA19	4	3	[3vvk, 3qbl, 3qbg, 3qbi, 3qbk]
WIWLALGTALMGLGXLYFLV	WV19	ALGTALMXLGXLYFLVKGMG	AG19	0	0	[1q5i, 1kme, 1py6, 1pxs, 1pxr, 1tn5, 1qko, 1s53, 3hao, 3haq, 1tn0, 3utw, 3har]
WIWLALGTALMGLGXLYFLV	WV19	AIXTLXXAIAFTMXLSMLLG	AG19	0	1	[1kme, 1brr, 1s52, 1r2n, 1r84, 4hwl, 1qkp, 3han, 1bhb, 3hap, 3har, 1xji, 3has]
WFWYAISCACFIVVLYILLV	WV19	KLFTAITFDIAMCVTGLAAA	KA19	4	3	[3vvk, 3qbl, 3qbg, 3qbi, 3qbk]
WFWYAISCACFIVVLYILLV	WV19	LFTAITFDIAMCVTGLAAAL	LL19	4	3	[3vvk, 3qbl, 3qbg, 3qbi, 3qbk]
WIWLALGTALMGLGXLYFLV	WV19	LNIETLLFMVLDVSAKVGFG	LG19	0	6	[1r2n, 1r84, 3utv]
WIWLALGTALMGLGXLYFLV	WV19	LFMVLDVSAKVGFGLILLRS	LS19	0	6	[1tn5, 1qko, 1q5i, 1kme, 1s54, 1s53, 3hao, 1pxs, 1tn0, 1pxr]
WIWLALGTALMGLGXLYFLV	WV19	KFYAIXTLVXXIAFTXXLXM	KM19	0	1	[1q5i, 1kme, 2ntw, 1s51, 1py6, 1pxs, 1pxr, 1qko, 1s54, 1s53, 3hao, 1bhb, 1tn0, 3haq, 2wjk]
WIWLALGTALMGLGXLYFLV	WV19	FYAIXTLXXXIAFTXXLSXL	FL19	0	1	[4hyx, 1r2n, 1r84, 1pxs, 1pxr, 1qkp, 1qko, 1s54, 1s53, 3han, 3hao, 1bhb, 3hap, 3haq, 2wjk, 3har, 3has, 1q5i, 1kme, 2ntw, 1s51, 1py6, 4ov0, 1tn5, 1tn0, 1xji]
WFWYAISCACFIVVLYILLV	WV19	STLKLLTVVMWLGYPIVWAL	SL19	4	5	[3vvk, 3qbl, 3qbg, 3qbi, 3qbk]
WIWLALGTALMGLGXLYFLV	WV19	YAIXTLXXXIAFTXXLSMLL	YL19	0	1	[1fbk, 1ucq, 4hyx, 1r2n, 1r84, 1pxs, 1pxr, 4hwl, 1qkp, 1qko, 1s54, 1s53, 1p8h, 3han, 3hao, 1bhb, 3hap, 3haq, 2wjk, 3har, 4md2, 4md1, 3has, 1q5j, 1q5i, 1kme, 2ntw, 1s52, 1s51, 1py6, 4ov0, 1tn5, 3mbv, 1tn0, 1xji]
WFWYAISCACFIVVLYILLV	WV19	TLKLLTVVXWLGYPIVWALG	TG19	4	5	[3vvk, 3qbl, 3qbg, 3qbi, 3qbk]
WIWLALGTALMGLGXLYFLV	WV19	TTLXPAIAFTMXLSMLLGYG	TG19	0	1	[4hwl, 1qkp, 1kme, 1brr, 1s52, 3han, 1r2n, 1r84, 3hap, 3har, 1xji, 3has]
WIWLALGTALMGLGXLYFLV	WV19	NIETLLFMVLDVSAKVGFGL	NL19	0	6	[1brr, 1s52, 4hyx, 1r2n, 1r84, 4hwl, 1qkp, 3han, 3hap, 3utv, 3haq, 3utw, 3har, 1xji, 3utx, 3has, 3uty]
WIWLALGTALMGLGXLYFLV	WV19	IXTLXXAIAFTMXLSMLLGY	IY19	0	1	[4hwl, 1qkp, 1kme, 1brr, 1s52, 1r2n, 1r84, 3han, 3hap, 3har, 1xji, 3has]
WIWLALGTALMGLGXLYFLV	WV19	KKFYAIXTLVPAIAFTMYLS	KS19	0	1	[1s54, 1s53, 1bhb]
WFWYAISCACFIVVLYILLV	WV19	FSTLKLLTVVMWLGYPIVWA	FA19	4	5	[3vvk, 3qbl, 3qbg, 3qbi, 3qbk]
WFWYAISCACFIVVLYILLV	WV19	FTXITFDIAMCVTGLAAAXT	FT19	4	3	[3qbl]
WIWLALGTALMGLGXLYFLV	WV19	PFYAITTLVPAIAFTMYLSM	PM19	0	1	[1tn5]
WIWLALGTALMGLGXLYFLV	WV19	DTLLFMVLDVSAKVGXGXIL	DL19	0	6	[2wjk]
WIWLALGTALMGLGXLYFLV	WV19	PLNIETLXFMVLDVSAKVGF	PF19	0	6	[1r2n, 1r84, 3utv]
IWLALGTALMGLGXLYFLVK	IK19	LGTALMGLGXLYFLVKGMGV	LV19	0	0	[1vjm, 1tn5, 1bm1, 1q5i, 1s53, 1tn0, 2i20]
IWLALGTALMGLGXLYFLVK	IK19	LALGXALMGLGXLYFLVKGM	LM19	0	0	[1brx, 1s8l, 1at9, 1fbk, 1r2n, 1r84, 1ucq, 4hyx, 1f4z, 1pxs, 1pxr, 1qko, 1s53, 1o0a, 1p8h, 3han, 3hao, 1kg8, 3hap, 3haq, 2wjk, 3har, 4md2, 2wjl, 3has, 4md1, 1c3w, 1q5j, 1bm1, 1q5i, 2ntu, 1kme, 1f50, 2ntw, 1py6, 4ov0, 2i20, 1vjm, 1tn5, 3mbv, 1x0k, 1tn0, 3utw, 3utx, 1xji, 3uty, 4fpd]
IWLALGTALMGLGXLYFLVK	IK19	WLXLGTALMGLGXLYFLVKG	WG19	0	0	[1s8l, 1at9, 1s8j, 1r2n, 1r84, 1pxs, 1pxr, 1ap9, 4hwl, 1s53, 1o0a, 3han, 3hao, 1kg9, 1bhb, 1kg8, 3hap, 3haq, 2wjk, 3har, 2wjl, 3has, 1q5j, 1q5i, 1f50, 3nsb, 1tn5, 1tn0, 3utw, 3utx, 3uty, 4fpd, 1brx, 1fbk, 1ucq, 4hyx, 1f4z, 1qkp, 1qko, 1p8h, 4md2, 4md1, 3ns0, 1c3w, 1bm1, 2ntu, 1kme, 2ntw, 1py6, 4ov0, 2i20, 1vjm, 3mbv, 1x0k, 1xji]
IWLALGTALMGLGXLYFLVK	IK19	AIXTLXXAIAFTMXLSMLLG	AG19	0	1	[1brx, 1at9, 1bm1, 1kme, 1brr, 1s52, 1r2n, 1r84, 4hwl, 1qkp, 3han, 1bhb, 3hap, 3har, 1xji, 3has]
IWLALGTALMGLGXLYFLVK	IK19	ALGTALMXLGXLYFLVKGMG	AG19	0	0	[1brx, 1c3w, 1at9, 1bm1, 1q5i, 2ntu, 1kme, 1py6, 1pxs, 2i20, 1pxr, 1vjm, 1tn5, 1qko, 1s53, 1x0k, 3hao, 3haq, 1tn0, 3utw, 3har, 2wjl]
IWLALGTALMGLGXLYFLVK	IK19	LNIETLLFMVLDVSAKVGFG	LG19	0	6	[1r2n, 1r84]
IWLALGTALMGLGXLYFLVK	IK19	LFMVLDVSAKVGFGLILLRS	LS19	0	6	[1brx, 1c3w, 1at9, 1bm1, 1q5i, 2ntu, 1kme, 1pxs, 2i20, 1pxr, 1vjm, 1tn5, 1qko, 1s54, 1s53, 1x0k, 3hao, 1tn0]
IWLALGTALMGLGXLYFLVK	IK19	KFYAIXTLVXXIAFTXXLXM	KM19	0	1	[1c3w, 1q5i, 2ntu, 1kme, 2ntw, 1s51, 1py6, 1f4z, 1pxs, 2i20, 1pxr, 1vjm, 1qko, 1s54, 1s53, 1x0k, 3hao, 1bhb, 1tn0, 3haq, 2wjk, 2wjl]
IWLALGTALMGLGXLYFLVK	IK19	FYAIXTLXXXIAFTXXLSXL	FL19	0	1	[1brx, 1s8l, 1s8j, 1r2n, 1r84, 4hyx, 1f4z, 1pxs, 1pxr, 1qkp, 1qko, 1s54, 1s53, 1o0a, 3han, 3hao, 1bhb, 1kg8, 3hap, 3haq, 2wjk, 3har, 2wjl, 3has, 1c3w, 1bm1, 1q5i, 2ntu, 1kme, 2ntw, 1s51, 1py6, 4ov0, 2i20, 1vjm, 1tn5, 1x0k, 1tn0, 1xji, 4fpd]
IWLALGTALMGLGXLYFLVK	IK19	IXTLXXAIAFTMXLSMLLGY	IY19	0	1	[1at9, 1kme, 1brr, 1s52, 1r2n, 1r84, 4hwl, 1qkp, 3han, 3hap, 3har, 1xji, 3has]
IWLALGTALMGLGXLYFLVK	IK19	NIETLLFMVLDVSAKVGFGL	NL19	0	6	[1brr, 1s52, 1r2n, 1r84, 4hyx, 4hwl, 1qkp, 3han, 3hap, 3haq, 3utw, 3har, 3utx, 1xji, 3has, 3uty]
IWLALGTALMGLGXLYFLVK	IK19	YAIXTLXXXIAFTXXLSMLL	YL19	0	1	[1s8l, 1at9, 1s8j, 1r2n, 1r84, 1pxs, 1pxr, 4hwl, 1s54, 1s53, 1o0a, 3han, 3hao, 1bhb, 1kg8, 3hap, 3haq, 2wjk, 3har, 2wjl, 3has, 1q5j, 1q5i, 1f50, 1tn5, 1tn0, 4fpd, 1brx, 1fbk, 1ucq, 4hyx, 1f4z, 1qkp, 1qko, 1p8h, 4md2, 4md1, 1c3w, 1bm1, 2ntu, 1kme, 2ntw, 1s52, 1s51, 1py6, 4ov0, 2i20, 1vjm, 3mbv, 1x0k, 1xji]
IWLALGTALMGLGXLYFLVK	IK19	KKFYAIXTLVPAIAFTMYLS	KS19	0	1	[2ntu, 1s54, 1s53, 1bhb]
IWLALGTALMGLGXLYFLVK	IK19	TTLXPAIAFTMXLSMLLGYG	TG19	0	1	[1at9, 1kme, 1brr, 1s52, 1r2n, 1r84, 4hwl, 1qkp, 3han, 3hap, 3har, 1xji, 3has]
IWLALGTALMGLGXLYFLVK	IK19	PFYAITTLVPAIAFTMYLSM	PM19	0	1	[1tn5]
IWLALGTALMGLGXLYFLVK	IK19	FMVLDVSAKVGFGLILLRSR	FR19	0	6	[1brx]
IWLALGTALMGLGXLYFLVK	IK19	DTLLFMVLDVSAKVGXGXIL	DL19	0	6	[2wjk]
IWLALGTALMGLGXLYFLVK	IK19	QTLLFMVLDVSAKVGFGLIL	QL19	0	6	[1f50, 1f4z]
IWLALGTALMGLGXLYFLVK	IK19	PLNIETLXFMVLDVSAKVGF	PF19	0	6	[1r2n, 1r84]
WLXLGTALMGLGXLYFLVKG	WG19	LGTALMGLGXLYFLVKGMGV	LV19	0	0	[1vjm, 1tn5, 1bm1, 1q5i, 1s53, 1tn0, 2i20]
WLXLGTALMGLGXLYFLVKG	WG19	LALGXALMGLGXLYFLVKGM	LM19	0	0	[1s8l, 1at9, 1e0p, 1r2n, 1r84, 1pxs, 1jv7, 1jv6, 1pxr, 1s53, 1o0a, 3han, 3hao, 1kg8, 3hap, 3haq, 2wjk, 3har, 2wjl, 3has, 1q5j, 1q5i, 1f50, 1tn5, 1tn0, 3utw, 3utx, 3uty, 4fpd, 1brx, 1fbk, 1ucq, 4hyx, 1f4z, 1qko, 1p8h, 4md2, 4md1, 1c3w, 1bm1, 2ntu, 1kme, 2ntw, 1py6, 4ov0, 2i20, 1vjm, 3mbv, 1x0i, 1x0k, 1xji]
WLXLGTALMGLGXLYFLVKG	WG19	ALGTALMXLGXLYFLVKGMG	AG19	0	0	[1brx, 1c3w, 1at9, 1bm1, 1e0p, 1q5i, 2ntu, 1kme, 1py6, 1pxs, 2i20, 1pxr, 1vjm, 1tn5, 1qko, 1s53, 1x0k, 3hao, 3haq, 1tn0, 3utw, 3har, 2wjl]
WLXLGTALMGLGXLYFLVKG	WG19	AIXTLXXAIAFTMXLSMLLG	AG19	0	1	[1brx, 1at9, 1bm1, 1kme, 1r2n, 1r84, 4hwl, 1qkp, 3han, 1bhb, 3hap, 3har, 1xji, 3has]
WLXLGTALMGLGXLYFLVKG	WG19	LNIETLLFMVLDVSAKVGFG	LG19	0	6	[1r2n, 1r84]
WLXLGTALMGLGXLYFLVKG	WG19	LFMVLDVSAKVGFGLILLRS	LS19	0	6	[1brx, 1c3w, 1at9, 1bm1, 1e0p, 1q5i, 2ntu, 1kme, 1pxs, 2i20, 1pxr, 1vjm, 1tn5, 1qko, 1s54, 1s53, 1x0k, 3hao, 1tn0]
WLXLGTALMGLGXLYFLVKG	WG19	KFYAIXTLVXXIAFTXXLXM	KM19	0	1	[1c3w, 1e0p, 1q5i, 2ntu, 1kme, 2ntw, 1s51, 1py6, 1f4z, 1pxs, 2i20, 1pxr, 1vjm, 1qko, 1s54, 1s53, 1x0i, 1x0k, 3hao, 1bhb, 1tn0, 3haq, 2wjk, 2wjl]
WLXLGTALMGLGXLYFLVKG	WG19	FYAIXTLXXXIAFTXXLSXL	FL19	0	1	[1brx, 1s8l, 1e0p, 1s8j, 1r2n, 1r84, 4hyx, 1f4z, 1jv7, 1pxs, 1pxr, 1jv6, 1qkp, 1qko, 1s54, 1s53, 1o0a, 3han, 3hao, 1bhb, 1kg8, 3hap, 3haq, 2wjk, 3har, 2wjl, 3has, 1c3w, 1bm1, 1q5i, 2ntu, 1kme, 2ntw, 1s51, 1py6, 4ov0, 2i20, 1vjm, 1tn5, 1x0i, 1x0k, 1tn0, 1xji, 4fpd]
WLXLGTALMGLGXLYFLVKG	WG19	IXTLXXAIAFTMXLSMLLGY	IY19	0	1	[4hwl, 1at9, 1qkp, 1kme, 1r2n, 1r84, 3han, 3hap, 3har, 1xji, 3has]
WLXLGTALMGLGXLYFLVKG	WG19	YAIXTLXXXIAFTXXLSMLL	YL19	0	1	[1s8l, 1at9, 1e0p, 1s8j, 1r2n, 1r84, 1pxs, 1pxr, 4hwl, 1s54, 1s53, 1o0a, 3han, 3hao, 1bhb, 1kg8, 3hap, 3haq, 2wjk, 3har, 2wjl, 3has, 1q5j, 1q5i, 1f50, 1tn5, 1tn0, 4fpd, 1brx, 1fbk, 1ucq, 4hyx, 1f4z, 1qkp, 1qko, 1p8h, 4md2, 4md1, 1c3w, 1bm1, 2ntu, 1kme, 2ntw, 1s51, 1py6, 4ov0, 2i20, 1vjm, 3mbv, 1x0k, 1xji]
WLXLGTALMGLGXLYFLVKG	WG19	NIETLLFMVLDVSAKVGFGL	NL19	0	6	[1r2n, 1r84, 4hyx, 4hwl, 1qkp, 3han, 3hap, 3haq, 3utw, 3har, 3utx, 1xji, 3has, 3uty]
WLXLGTALMGLGXLYFLVKG	WG19	TTLXPAIAFTMXLSMLLGYG	TG19	0	1	[4hwl, 1at9, 1qkp, 1kme, 3han, 1r2n, 1r84, 3hap, 3har, 1xji, 3has]
WLGIGTLLMLIGTFYFIARG	WG19	EYYAITILVPGIASAAYLAM	EM19	0	1	[1vgo]
WLGIGTLLMLIGTFYFIARG	WG19	YAITILVPGIASAAYLAMFF	YF19	0	1	[2z55, 1vgo]
WLGIGTLLMLIGTFYFIARG	WG19	YYAITILVPGIASAAYLAMF	YF19	0	1	[1vgo]
WLXLGTALMGLGXLYFLVKG	WG19	KKFYAIXTLVPAIAFTMYLS	KS19	0	1	[2ntu, 1s54, 1s53, 1bhb]
WLGIGTLLMLIGTFYFIARG	WG19	AFMVLDVTAKVGFGFVLLRS	AS19	0	6	[1vgo]
WLXLGTALMGLGXLYFLVKG	WG19	PFYAITTLVPAIAFTMYLSM	PM19	0	1	[1tn5]
WLXLGTALMGLGXLYFLVKG	WG19	FMVLDVSAKVGFGLILLRSR	FR19	0	6	[1brx]
WLXLGTALMGLGXLYFLVKG	WG19	DTLLFMVLDVSAKVGXGXIL	DL19	0	6	[2wjk]
WLXLGTALMGLGXLYFLVKG	WG19	QTLLFMVLDVSAKVGFGLIL	QL19	0	6	[1f50, 1f4z]
WLXLGTALMGLGXLYFLVKG	WG19	PLNIETLXFMVLDVSAKVGF	PF19	0	6	[1r2n, 1r84]
LALGXALMGLGXLYFLVKGM	LM19	LGTALMGLGXLYFLVKGMGV	LV19	0	0	[1vjm, 1tn5, 1bm1, 1q5i, 1s53, 1tn0, 2i20]
LALGXALMGLGXLYFLVKGM	LM19	AIXTLXXAIAFTMXLSMLLG	AG19	0	1	[1brx, 1at9, 1bm1, 1kme, 1r2n, 1r84, 3han, 3hap, 3har, 1xji, 3has]
LALGXALMGLGXLYFLVKGM	LM19	ALGTALMXLGXLYFLVKGMG	AG19	0	0	[1brx, 1c3w, 1at9, 1bm1, 1e0p, 1q5i, 2ntu, 1kme, 1py6, 1pxs, 2i20, 1pxr, 1vjm, 1tn5, 1qko, 1s53, 1x0k, 3hao, 3haq, 1bha, 1tn0, 3utw, 3har, 2wjl]
LALGXALMGLGXLYFLVKGM	LM19	LNIETLLFMVLDVSAKVGFG	LG19	0	6	[1r2n, 1r84]
LALGXALMGLGXLYFLVKGM	LM19	LFMVLDVSAKVGFGLILLRS	LS19	0	6	[1brx, 1c3w, 1at9, 1bm1, 1e0p, 1q5i, 2ntu, 1kme, 1pxs, 2i20, 1pxr, 1vjm, 1tn5, 1qko, 1s54, 1s53, 1x0k, 3hao, 1tn0]
LALGXALMGLGXLYFLVKGM	LM19	KFYAIXTLVXXIAFTXXLXM	KM19	0	1	[1c3w, 1e0p, 1q5i, 2ntu, 1kme, 2ntw, 1s51, 1py6, 1f4z, 1pxs, 2i20, 1pxr, 1vjm, 1qko, 1s54, 1s53, 1x0i, 1x0k, 3hao, 1tn0, 3haq, 2wjk, 2wjl]
LALGXALMGLGXLYFLVKGM	LM19	FYAIXTLXXXIAFTXXLSXL	FL19	0	1	[1brx, 1s8l, 1e0p, 1r2n, 1r84, 4hyx, 1f4z, 1jv7, 1pxs, 1pxr, 1jv6, 1qko, 1s54, 1s53, 1o0a, 3han, 3hao, 1kg8, 3hap, 3haq, 1bha, 2wjk, 3har, 2wjl, 3has, 1c3w, 1bm1, 1q5i, 2ntu, 1kme, 2ntw, 1s51, 1py6, 4ov0, 2i20, 1vjm, 1tn5, 1x0i, 1x0k, 1tn0, 1xji, 4fpd]
LGNARLLLLATWGFYPIAYM	LM19	YTIADVLAKAGYGVLIYNIA	YA19	5	6	[3ddl]
LGNARLLLLATWGFYPIAYM	LM19	RGLWGFLSTIPFVWILYXLF	RF19	5	4	[3ddl]
LALGXALMGLGXLYFLVKGM	LM19	YAIXTLXXXIAFTXXLSMLL	YL19	0	1	[1brx, 1s8l, 1at9, 1e0p, 1fbk, 1r2n, 1r84, 1ucq, 4hyx, 1f4z, 1pxs, 1pxr, 1qko, 1s54, 1s53, 1o0a, 1p8h, 3han, 3hao, 1kg8, 3hap, 3haq, 2wjk, 3har, 4md2, 2wjl, 3has, 4md1, 1c3w, 1q5j, 1bm1, 1q5i, 2ntu, 1kme, 1f50, 2ntw, 1s51, 1py6, 4ov0, 2i20, 1vjm, 1tn5, 3mbv, 1x0k, 1tn0, 1xji, 4fpd]
LFGMGAVAFXGLVYYLVGPM	LM19	YVXLRNLTVXLWAIYPFIWL	YL19	4	5	[1gue, 4gyc, 3qdc, 3qap, 2ksy, 1jgj, 1h68, 1gu8]
LALGXALMGLGXLYFLVKGM	LM19	IXTLXXAIAFTMXLSMLLGY	IY19	0	1	[1at9, 1kme, 1r2n, 1r84, 3han, 3hap, 3har, 1xji, 3has]
LALGXALMGLGXLYFLVKGM	LM19	NIETLLFMVLDVSAKVGFGL	NL19	0	6	[1r2n, 1r84, 3han, 4hyx, 3hap, 3haq, 3utw, 3har, 3utx, 1xji, 3has, 3uty]
LALGXALMGLGXLYFLVKGM	LM19	TTLXPAIAFTMXLSMLLGYG	TG19	0	1	[1at9, 1kme, 3han, 1r2n, 1r84, 3hap, 3har, 1xji, 3has]
LALGXALMGLGXLYFLVKGM	LM19	KKFYAIXTLVPAIAFTMYLS	KS19	0	1	[2ntu, 1s54, 1s53]
LFGMGAVAFXGLVYYLVGPM	LM19	NXTVILWAIYPFIWLLGPPG	NG19	4	5	[3qdc, 3qap]
LFGMGAVAFXGLVYYLVGPM	LM19	FGIVITLNTVVMLAGFAGAM	FM19	4	3	[4gyc, 3qdc, 3qap, 2ksy, 1jgj]
LFGMGAVAFXGLVYYLVGPM	LM19	DSREFGIVITLNTVVMLAGF	DF19	4	3	[2f93, 2f95]
LFGMGAVAFXGLVYYLVGPM	LM19	SREFGIVITLNTVVMLAGFA	SA19	4	3	[2f93, 2f95]
LFGMGAVAFXGLVYYLVGPM	LM19	REFGIVITLNTVVMLAGFAG	RG19	4	3	[1gue, 4gyc, 3qdc, 2f93, 2ksy, 2f95, 1jgj, 1h68, 1gu8]
LFGMGAVAFXGLVYYLVGPM	LM19	RLRNLTVXLWAIYPFIWLLG	RG19	4	5	[4gyc, 3qdc, 3qap, 2ksy, 1jgj]
LFGMGAVAFXGLVYYLVGPM	LM19	VRLRNLTVXLWAIYPFIXLL	VL19	4	5	[4gyc, 3qdc, 3qap, 2f93, 2ksy, 2f95, 1jgj]
LALGXALMGLGXLYFLVKGM	LM19	PFYAITTLVPAIAFTMYLSM	PM19	0	1	[1tn5]
LFGMGAVAFXGLVYYLVGPM	LM19	EFGIVITLNTVVMLAGFAGA	EA19	4	3	[4gyc, 3qdc, 3qap, 2ksy, 1jgj]
LALGXALMGLGXLYFLVKGM	LM19	FMVLDVSAKVGFGLILLRSR	FR19	0	6	[1brx]
LGNARLLLLATWGFYPIAYM	LM19	GYTIADVLAKAGYGVLIYNI	GI19	5	6	[3ddl]
LGNARLLLLATWGFYPIAYM	LM19	TIADVLAKAGYGVLIYNIAK	TK19	5	6	[3ddl]
LALGXALMGLGXLYFLVKGM	LM19	DTLLFMVLDVSAKVGXGXIL	DL19	0	6	[2wjk]
LFGMGAVAFXGLVYYLVGPM	LM19	GIVITLNTVVMLAGFAGAMV	GV19	4	3	[3qdc, 3qap, 1jgj]
LFGMGAVAFXGLVYYLVGPM	LM19	LRNLTVILWXIYPFIWLLGP	LP19	4	5	[3qdc, 3qap]
LALGXALMGLGXLYFLVKGM	LM19	QTLLFMVLDVSAKVGFGLIL	QL19	0	6	[1f50, 1f4z]
LFGMGAVAFXGLVYYLVGPM	LM19	RNLTVILWAIYPFIWLLGPP	RP19	4	5	[3qdc, 3qap]
LALGXALMGLGXLYFLVKGM	LM19	PLNIETLXFMVLDVSAKVGF	PF19	0	6	[1r2n, 1r84]
LGNARLLLLATWGFYPIAYM	LM19	GLWGFLSTIPFVWILYILFT	GT19	5	4	[3ddl]
LGNARLLLLATWGFYPIAYM	LM19	LWGFLSTIPFVWILYILFTQ	LQ19	5	4	[3ddl]
ALGTALMXLGXLYFLVKGMG	AG19	LGTALMGLGXLYFLVKGMGV	LV19	0	0	[1vjm, 1bm1, 1tn5, 1q5i, 1s53, 2i20, 1tn0]
AIXTLXXAIAFTMXLSMLLG	AG19	LGTALMGLGXLYFLVKGMGV	LV19	1	0	[1bm1]
AIXTLXXAIAFTMXLSMLLG	AG19	GTXLAXVGADGIMIGTXLVG	GG19	1	3	[4hwl, 1qkp, 1kme, 1s52, 1r84, 1r2n, 3har, 1xji, 3has]
AIXTLXXAIAFTMXLSMLLG	AG19	TXLAXXGADGIMIGTGLXGA	TA19	1	3	[1brx, 4hwl, 1at9, 1bm1, 1qkp, 1kme, 1s52, 1r84, 1r2n, 3har, 1xji, 3has]
AIXTLXXAIAFTMXLSMLLG	AG19	IXAXVGADGIMIGTGLXGAL	IL19	1	3	[1brx, 4hwl, 1at9, 1bm1, 1qkp, 1kme, 1s52, 1r84, 1r2n, 3har, 1xji, 3has]
ALGTALMXLGXLYFLVKGMG	AG19	LFMVLDVSAKVGFGLILLRS	LS19	0	6	[1brx, 1c3w, 1at9, 1bm1, 1e0p, 1q5i, 2ntu, 1kme, 1pxs, 2i20, 1pxr, 1vjm, 1tn5, 1qko, 1s54, 1s53, 1x0k, 3hao, 1tn0]
AIXTLXXAIAFTMXLSMLLG	AG19	LFMVLDVSAKVGFGLILLRS	LS19	1	6	[1brx, 1at9, 1bm1, 1kme]
AIXTLXXAIAFTMXLSMLLG	AG19	LNIETLLFMVLDVSAKVGFG	LG19	1	6	[1r84, 1r2n]
ALGTALMXLGXLYFLVKGMG	AG19	KFYAIXTLVXXIAFTXXLXM	KM19	0	1	[1c3w, 1e0p, 1q5i, 2ntu, 1kme, 1s51, 1py6, 1pxs, 2i20, 1pxr, 1vjm, 1qko, 1s54, 1s53, 1x0k, 3hao, 1tn0, 3haq, 2wjl]
AIXTLXXAIAFTMXLSMLLG	AG19	ARYAXWLFTTPLXXXXLXLL	AL19	1	2	[1brx, 1bm1, 1qkp, 1kme, 3has]
ALGTALMXLGXLYFLVKGMG	AG19	ARYAXWLFTTPLXXXXLXLL	AL19	0	2	[1brx, 1c3w, 1bm1, 1e0p, 1q5i, 2ntu, 1kme, 1pxs, 1pxr, 1vjm, 1tn5, 1qko, 1s53, 1x0k, 1tn0, 2wjl]
AIXTLXXAIAFTMXLSMLLG	AG19	WXRYAXWLFTTPLLXXXLXL	WL19	1	2	[1brx, 1at9, 1qkp, 1kme, 1s52, 1r84, 1r2n, 3han, 3hap, 3har, 1xji, 3has]
ALGTALMXLGXLYFLVKGMG	AG19	WXRYAXWLFTTPLLXXXLXL	WL19	0	2	[1brx, 1c3w, 1at9, 1e0p, 1q5i, 2ntu, 1kme, 1py6, 1pxs, 1pxr, 1vjm, 1tn5, 1qko, 1s53, 1x0k, 3haq, 1tn0, 3utw, 3har, 2wjl]
ALGTALMXLGXLYFLVKGMG	AG19	YXARYADWLFTTPLLLLXLA	YA19	0	2	[1tn5, 1q5i, 1kme, 1x0k, 1pxs, 1tn0, 1pxr, 3har]
AIXTLXXAIAFTMXLSMLLG	AG19	YXARYADWLFTTPLLLLXLA	YA19	1	2	[4hwl, 1qkp, 1kme, 1s52, 1r84, 1r2n, 3han, 3hap, 3har, 1xji, 3has]
ALGTALMXLGXLYFLVKGMG	AG19	FYAIXTLXXXIAFTXXLSXL	FL19	0	1	[1brx, 1c3w, 1bm1, 1e0p, 1q5i, 2ntu, 1kme, 1s51, 1py6, 2i20, 1pxs, 1pxr, 1vjm, 1tn5, 1qko, 1s54, 1s53, 1x0k, 3hao, 3haq, 1bha, 1tn0, 3har, 2wjl]
ALGTALMXLGXLYFLVKGMG	AG19	IXTLXXAIAFTMXLSMLLGY	IY19	0	1	[1at9, 1kme, 3har]
ALGTALMXLGXLYFLVKGMG	AG19	TTLXPAIAFTMXLSMLLGYG	TG19	0	1	[1at9, 1kme, 3har]
ALGTALMXLGXLYFLVKGMG	AG19	YAIXTLXXXIAFTXXLSMLL	YL19	0	1	[1brx, 1c3w, 1at9, 1bm1, 1e0p, 1q5i, 2ntu, 1kme, 1s51, 1py6, 1pxs, 2i20, 1pxr, 1vjm, 1tn5, 1qko, 1s54, 1s53, 1x0k, 3hao, 3haq, 1tn0, 3har, 2wjl]
AIXTLXXAIAFTMXLSMLLG	AG19	NIETLLFMVLDVSAKVGFGL	NL19	1	6	[4hwl, 1qkp, 1brr, 1s52, 1r84, 1r2n, 3han, 3hap, 3har, 1xji, 3has]
ALGTALMXLGXLYFLVKGMG	AG19	NIETLLFMVLDVSAKVGFGL	NL19	0	6	[3haq, 3utw, 3har]
ALGTALMXLGXLYFLVKGMG	AG19	KKFYAIXTLVPAIAFTMYLS	KS19	0	1	[2ntu, 1s54, 1s53]
ALGTALMXLGXLYFLVKGMG	AG19	PFYAITTLVPAIAFTMYLSM	PM19	0	1	[1tn5]
ALGTALMXLGXLYFLVKGMG	AG19	FMVLDVSAKVGFGLILLRSR	FR19	0	6	[1brx]
AIXTLXXAIAFTMXLSMLLG	AG19	FMVLDVSAKVGFGLILLRSR	FR19	1	6	[1brx]
ALGTALMXLGXLYFLVKGMG	AG19	RYADWLFTTPLLLLDLALLV	RV19	0	2	[1brx]
AIXTLXXAIAFTMXLSMLLG	AG19	RYADWLFTTPLLLLDLALLV	RV19	1	2	[1brx]
AIXTLXXAIAFTMXLSMLLG	AG19	DQGXXLAXVGADGIMIGXXL	DL19	1	3	[1qkp, 1kme, 1r84, 1r2n, 1xji, 3has]
AIXTLXXAIAFTMXLSMLLG	AG19	QGTILAXVGADGIMIGTGLV	QV19	1	3	[1qkp, 1kme, 1r84, 1r2n, 1xji, 3has]
AIXTLXXAIAFTMXLSMLLG	AG19	PLNIETLXFMVLDVSAKVGF	PF19	1	6	[1r84, 1r2n]
AIXTLXXAIAFTMXLSMLLG	AG19	ALVGADGIMIGTGLVGALTK	AK19	1	3	[1at9]
LGTALMGLGXLYFLVKGMGV	LV19	LFMVLDVSAKVGFGLILLRS	LS19	0	6	[1vjm, 1bm1, 1tn5, 1q5i, 1s54, 1s53, 1tn0, 2i20]
LGTALMGLGXLYFLVKGMGV	LV19	KFYAIXTLVXXIAFTXXLXM	KM19	0	1	[1vjm, 1q5i, 1s54, 1s53, 1tn0, 2i20]
LGTALMGLGXLYFLVKGMGV	LV19	ARYAXWLFTTPLXXXXLXLL	AL19	0	2	[1vjm, 1bm1, 1tn5, 1q5i, 1s53, 1tn0]
LGTALMGLGXLYFLVKGMGV	LV19	WXRYAXWLFTTPLLXXXLXL	WL19	0	2	[1vjm, 1tn5, 1q5i, 1s53, 1tn0]
LGTALMGLGXLYFLVKGMGV	LV19	YXARYADWLFTTPLLLLXLA	YA19	0	2	[1tn5, 1q5i, 1tn0]
LGTALMGLGXLYFLVKGMGV	LV19	FYAIXTLXXXIAFTXXLSXL	FL19	0	1	[1vjm, 1bm1, 1tn5, 1q5i, 1s54, 1s53, 2i20, 1tn0]
LGTALMGLGXLYFLVKGMGV	LV19	YAIXTLXXXIAFTXXLSMLL	YL19	0	1	[1vjm, 1bm1, 1tn5, 1q5i, 1s54, 1s53, 2i20, 1tn0]
LGTALMGLGXLYFLVKGMGV	LV19	KKFYAIXTLVPAIAFTMYLS	KS19	0	1	[1s54, 1s53]
LGTALMGLGXLYFLVKGMGV	LV19	PFYAITTLVPAIAFTMYLSM	PM19	0	1	[1tn5]
KVLRNVTVVLWSAYXVVWLI	KI19	WWAISTAAMLYXLYVXFFGF	WF19	5	4	[1e0p, 1s8j, 4hyx, 1r84, 1r2n, 1f4z, 1pxs, 1pxr, 4hwl, 1qkp, 1qko, 1s54, 1s53, 3han, 3hao, 3hap, 3haq, 3har, 3has, 2wjl, 1c3w, 1bm1, 1q5i, 2ntu, 1kme, 1s52, 1s51, 1py6, 2i20, 1vjm, 1tn5, 1x0k, 3utv, 1tn0, 3utw, 3utx, 1xji, 3uty]
KVLRNVTVVLWSAYXVVWLI	KI19	WAISTAAMLYXLYVXFFGFT	WT19	5	4	[1e0p, 1s8j, 4hyx, 1r84, 1r2n, 1pxs, 1pxr, 4hwl, 1qkp, 1qko, 1s54, 1s53, 3han, 3hao, 3hap, 3haq, 3har, 3has, 1bm1, 1q5i, 1kme, 1s52, 1s51, 1py6, 1vjm, 1tn5, 1x0k, 3utv, 1tn0, 3utw, 3utx, 1xji, 3uty]
KVLRNVTVVLWSAYXVVWLI	KI19	LNIETLLFMVLDVSAKVGFG	LG19	5	6	[1r84, 1r2n, 3utv]
KVLRNVTVVLWSAYXVVWLI	KI19	LRNVTVVLWSAYXVVWLIGS	LS19	5	5	[1brx, 1bm1, 1s52, 1r84, 1r2n, 1pxr, 4hwl, 3han, 3hap, 3utv, 1tn0, 3har, 3utx, 1xji, 3has, 3uty]
KVLRNVTVVLWSAYXVVWLI	KI19	LFMVLDVSAKVGFGLILLRS	LS19	5	6	[1brx, 1c3w, 1bm1, 1q5i, 1e0p, 2ntu, 1kme, 1pxs, 2i20, 1pxr, 1vjm, 1tn5, 1qko, 1s54, 1s53, 1x0k, 3hao, 1tn0]
KVLRNVTVVLWSAYXVVWLI	KI19	ARYAXWLFTTPLXXXXLXLL	AL19	5	2	[1brx, 1c3w, 1bm1, 1e0p, 2ntu, 1kme, 1pxs, 1pxr, 1vjm, 1qkp, 1tn5, 1qko, 1s54, 1s53, 1x0k, 1tn0, 2wjl, 3has]
KVLRNVTVVLWSAYXVVWLI	KI19	WXRYAXWLFTTPLLXXXLXL	WL19	5	2	[1brx, 1e0p, 4hyx, 1r84, 1r2n, 1f4z, 1pxs, 1pxr, 1qkp, 1qko, 1s54, 1s53, 3han, 3hap, 3haq, 2wjk, 3har, 2wjl, 3has, 1c3w, 2ntu, 1kme, 2ntw, 1s52, 1s51, 1py6, 1vjm, 1tn5, 1x0k, 3utv, 1tn0, 3utw, 3utx, 1xji, 3uty]
KVLRNVTVVLWSAYXVVWLI	KI19	YXARYADWLFTTPLLLLXLA	YA19	5	2	[1kme, 1s52, 1r84, 1r2n, 1pxs, 1pxr, 4hwl, 1qkp, 1tn5, 3han, 1x0k, 3hap, 3utv, 1tn0, 3har, 3utx, 1xji, 3has, 3uty]
KVLRNVTVVLWSAYXVVWLI	KI19	FVWWAISTAAMLYXLYVXFF	FF19	5	4	[1e0p, 4hyx, 1r84, 1r2n, 1f4z, 1pxs, 1pxr, 4hwl, 1qkp, 1qko, 1s54, 1s53, 1o0a, 3han, 3hao, 3hap, 3haq, 2wjk, 3har, 2wjl, 3has, 1c3w, 1bm1, 1q5i, 2ntu, 1kme, 2ntw, 1s52, 1s51, 1py6, 2i20, 1vjm, 1tn5, 1x0k, 3utv, 1tn0, 3utw, 3utx, 1xji, 3uty]
KVLRNVTVVLWSAYXVVWLI	KI19	RXVWWAISTAAMLYXLYXLF	RF19	5	4	[1e0p, 1r84, 1r2n, 1f4z, 1pxs, 1pxr, 4hwl, 1qko, 1s54, 1s53, 1o0a, 3hao, 3har, 2wjk, 2wjl, 1c3w, 1q5i, 2ntu, 1kme, 2ntw, 1s52, 1s51, 1py6, 2i20, 1vjm, 1tn5, 1x0k, 1tn0, 3utx, 3uty]
KVLRNVTVVLWSAYXVVWLI	KI19	RNVTVVLWSAYXVVWLIGSE	RE19	5	5	[1s52, 1r84, 1r2n, 1pxr, 4hwl, 3han, 3hap, 3utv, 1tn0, 3har, 3utx, 1xji, 3has, 3uty]
KVLRNVTVVLWSAYXVVWLI	KI19	NIETLLFMVLDVSAKVGFGL	NL19	5	6	[1s52, 4hyx, 1r84, 1r2n, 4hwl, 1qkp, 3han, 3hap, 3utv, 3haq, 3utw, 3har, 3utx, 1xji, 3has, 3uty]
KVLRNVTVVLWSAYXVVWLI	KI19	NXTVVLWSAYXVVWLIGSEG	NG19	5	5	[1s52, 1r84, 1r2n, 1pxr, 4hwl, 3han, 3hap, 3utv, 1tn0, 3har, 3utx, 1xji, 3has, 3uty]
KVLRNVTVVLWSAYXVVWLI	KI19	AXSTAAMLYILYVLFFGFTS	AS19	5	4	[1qkp, 1s52, 3utv]
KVLRNVTVVLWSAYXVVWLI	KI19	FMVLDVSAKVGFGLILLRSR	FR19	5	6	[1brx]
KVLRNVTVVLWSAYXVVWLI	KI19	RYADWLFTTPLLLLDLALLV	RV19	5	2	[1brx]
KVLRNVTVVLWSAYXVVWLI	KI19	DQGXXLAXVGADGIMIGXXL	DL19	5	3	[1s8j, 1kme, 4hyx, 1r84, 1r2n, 1qkp, 1s54, 1s53, 3han, 3utv, 3haq, 1tn0, 3utw, 1xji, 3has, 3uty]
KVLRNVTVVLWSAYXVVWLI	KI19	DTLLFMVLDVSAKVGXGXIL	DL19	5	6	[2wjk]
KVLRNVTVVLWSAYXVVWLI	KI19	QTLLFMVLDVSAKVGFGLIL	QL19	5	6	[1f4z]
KVLRNVTVVLWSAYXVVWLI	KI19	QGTILAXVGADGIMIGTGLV	QV19	5	3	[1s8j, 1kme, 4hyx, 1r84, 1r2n, 1qkp, 1s54, 1s53, 3han, 3utv, 3haq, 1tn0, 3utw, 1xji, 3has, 3uty]
KVLRNVTVVLWSAYXVVWLI	KI19	PLNIETLXFMVLDVSAKVGF	PF19	5	6	[1r84, 1r2n, 3utv]
WWAISTAAMLYXLYVXFFGF	WF19	GTXLAXVGADGIMIGTXLVG	GG19	4	3	[1s8l, 1e0p, 1s8j, 1r84, 1r2n, 4hyx, 1f4z, 1pxs, 1pxr, 4hwl, 1qkp, 1qko, 1s54, 1s53, 3han, 3hao, 3hap, 3haq, 3har, 3has, 2wjl, 1c3w, 1q5i, 2ntu, 1kme, 1s52, 1s51, 1py6, 2i20, 1vjm, 1tn5, 1x0k, 3utv, 1tn0, 3utw, 1xji, 3utx, 3uty]
WWAISTAAMLYXLYVXFFGF	WF19	TXLAXXGADGIMIGTGLXGA	TA19	4	3	[1at9, 1e0p, 1r84, 1r2n, 4hyx, 1f4z, 1pxs, 1pxr, 4hwl, 1qkp, 1qko, 1s54, 1s53, 3han, 3hao, 3hap, 3haq, 3har, 3has, 2wjl, 1c3w, 1bm1, 1q5i, 2ntu, 1kme, 1s52, 1s51, 1py6, 2i20, 1vjm, 1tn5, 1x0k, 3utv, 1tn0, 3utw, 1xji, 3utx, 3uty, 4fpd]
WWAISTAAMLYXLYVXFFGF	WF19	IXAXVGADGIMIGTGLXGAL	IL19	4	3	[1at9, 1e0p, 1r84, 1r2n, 1f4z, 1pxs, 1pxr, 4hwl, 1qkp, 1qko, 1s54, 1s53, 3han, 3hao, 3hap, 3har, 3has, 2wjl, 1c3w, 1bm1, 1q5i, 2ntu, 1kme, 1s52, 1s51, 1py6, 2i20, 1vjm, 1tn5, 1x0k, 3utv, 1tn0, 1xji, 3utx, 3uty, 4fpd]
WWAISTAAMLYXLYVXFFGF	WF19	LRNVTVVLWSAYXVVWLIGS	LS19	4	5	[1at9, 1bm1, 1q5i, 1s52, 1r84, 1r2n, 1pxr, 4hwl, 3han, 3hap, 3utv, 1tn0, 3har, 1xji, 3utx, 3has, 3uty]
WWAISTAAMLYXLYVXFFGF	WF19	WXRYAXWLFTTPLLXXXLXL	WL19	4	2	[1at9, 1e0p, 1r84, 1r2n, 4hyx, 1f4z, 1pxs, 1pxr, 1qkp, 1qko, 1s54, 1s53, 3han, 3hap, 2wjl, 1c3w, 1q5i, 2ntu, 1kme, 1s52, 1s51, 1py6, 1vjm, 1tn5, 1x0k, 3utv, 1tn0, 3utw, 1xji, 3utx, 3uty]
WWAISTAAMLYXLYVXFFGF	WF19	ARYAXWLFTTPLXXXXLXLL	AL19	4	2	[1c3w, 1bm1, 1e0p, 1q5i, 2ntu, 1kme, 1pxs, 1pxr, 1vjm, 1qkp, 1tn5, 1qko, 1s54, 1s53, 1x0k, 1tn0, 2wjl]
WWAISTAAMLYXLYVXFFGF	WF19	FKXLRNVTVVLWSAYXVXWL	FL19	4	5	[1s8l, 1e0p, 1s8j, 1pxs, 1pxr, 4hwl, 1qkp, 1qko, 1s54, 1s53, 3hao, 3haq, 3har, 3has, 2wjl, 1c3w, 1q5i, 2ntu, 1kme, 1s52, 1s51, 1py6, 2i20, 1vjm, 1tn5, 1x0k, 1tn0, 3utx, 3uty]
WWAISTAAMLYXLYVXFFGF	WF19	RNVTVVLWSAYXVVWLIGSE	RE19	4	5	[1at9, 1q5i, 1s52, 1r84, 1r2n, 1pxr, 4hwl, 3han, 3hap, 3utv, 1tn0, 3har, 1xji, 3utx, 3has, 3uty]
WWAISTAAMLYXLYVXFFGF	WF19	NXTVVLWSAYXVVWLIGSEG	NG19	4	5	[1q5i, 1s52, 1r84, 1r2n, 1pxr, 4hwl, 3han, 3hap, 3utv, 1tn0, 3har, 1xji, 3utx, 3has, 3uty]
WWAISTAAMLYXLYVXFFGF	WF19	QGTILAXVGADGIMIGTGLV	QV19	4	3	[1s8l, 1s8j, 1q5i, 1kme, 1r84, 1r2n, 4hyx, 1qkp, 1s54, 1s53, 3han, 3hap, 3utv, 3haq, 1tn0, 3utw, 1xji, 3has, 3uty]
WWAISTAAMLYXLYVXFFGF	WF19	DQGXXLAXVGADGIMIGXXL	DL19	4	3	[1s8l, 1s8j, 1q5i, 1kme, 1r84, 1r2n, 4hyx, 1qkp, 1s54, 1s53, 1x0i, 3han, 3utv, 3hap, 3haq, 1tn0, 3utw, 1xji, 3has, 3uty]
WWAISTAAMLYXLYVXFFGF	WF19	ALVGADGIMIGTGLVGALTK	AK19	4	3	[1at9]
GTXLAXVGADGIMIGTXLVG	GG19	IXAXVGADGIMIGTGLXGAL	IL19	3	3	[1e0p, 1r2n, 1r84, 1f4z, 1pxs, 1pxr, 4hwl, 1qkp, 1qko, 1s54, 1s53, 1o0a, 3han, 3hao, 2wjk, 3har, 2wjl, 3has, 1c3w, 1q5i, 2ntu, 1kme, 2ntw, 1s52, 1s51, 1py6, 2i20, 1vjm, 1tn5, 1x0k, 3utv, 1tn0, 1xji, 3utx, 3uty]
GTXLAXVGADGIMIGTXLVG	GG19	TXLAXXGADGIMIGTGLXGA	TA19	3	3	[1e0p, 4hyx, 1r2n, 1r84, 1f4z, 1pxs, 1pxr, 4hwl, 1qkp, 1qko, 1s54, 1s53, 1o0a, 3han, 3hao, 3haq, 2wjk, 3har, 2wjl, 3has, 1c3w, 1q5i, 2ntu, 1kme, 2ntw, 1s52, 1s51, 1py6, 2i20, 1vjm, 1tn5, 1x0k, 3utv, 1tn0, 3utw, 1xji, 3utx, 3uty]
GTXLAXVGADGIMIGTXLVG	GG19	WAISTAAMLYXLYVXFFGFT	WT19	3	4	[1s8l, 1e0p, 1s8j, 4hyx, 1r2n, 1r84, 1pxs, 1pxr, 4hwl, 1qkp, 1qko, 1s54, 1s53, 3han, 3hao, 3hap, 3haq, 3har, 3has, 1q5i, 1kme, 1s52, 1s51, 1py6, 1vjm, 1tn5, 1x0k, 3utv, 1tn0, 3utw, 1xji, 3utx, 3uty]
GTXLAXVGADGIMIGTXLVG	GG19	ARYAXWLFTTPLXXXXLXLL	AL19	3	2	[1s8l, 1c3w, 1e0p, 1q5i, 2ntu, 1kme, 1pxs, 2i20, 1pxr, 1vjm, 1qkp, 1tn5, 1qko, 1s54, 1s53, 1x0k, 1tn0, 2wjl, 3has]
GTXLAXVGADGIMIGTXLVG	GG19	WXRYAXWLFTTPLLXXXLXL	WL19	3	2	[1s8l, 1e0p, 1s8j, 4hyx, 1r2n, 1r84, 1f4z, 1pxs, 1pxr, 1qkp, 1qko, 1s54, 1s53, 3han, 3hap, 3haq, 2wjk, 3har, 2wjl, 3has, 1c3w, 1q5i, 2ntu, 1kme, 2ntw, 1s52, 1s51, 1py6, 1vjm, 1tn5, 1x0k, 3utv, 1tn0, 3utw, 1xji, 3utx, 3uty]
GTXLAXVGADGIMIGTXLVG	GG19	WXRYXXWLFTTPLLXXXLXL	WL19	3	2	[3hao, 2i20]
GTXLAXVGADGIMIGTXLVG	GG19	KFYAIXTLVXXIAFTXXLXM	KM19	3	1	[1c3w, 1e0p, 1q5i, 2ntu, 1kme, 2ntw, 1s51, 1py6, 1f4z, 2i20, 1vjm, 1qko, 1s54, 1x0k, 3hao, 3haq, 2wjk, 2wjl]
GTXLAXVGADGIMIGTXLVG	GG19	YXARYADWLFTTPLLLLXLA	YA19	3	2	[1q5i, 1kme, 1s52, 1r2n, 1r84, 1pxs, 1pxr, 4hwl, 1qkp, 1tn5, 3han, 1x0k, 3hap, 3utv, 1tn0, 3har, 1xji, 3utx, 3has, 3uty]
GTXLAXVGADGIMIGTXLVG	GG19	FVWWAISTAAMLYXLYVXFF	FF19	3	4	[1e0p, 4hyx, 1r2n, 1r84, 1f4z, 1pxs, 1pxr, 4hwl, 1qkp, 1qko, 1s54, 1s53, 1o0a, 3han, 3hao, 3hap, 3haq, 2wjk, 3har, 2wjl, 3has, 1c3w, 1q5i, 2ntu, 1kme, 2ntw, 1s52, 1s51, 1py6, 2i20, 1vjm, 1tn5, 1x0k, 3utv, 1tn0, 3utw, 1xji, 3utx, 3uty]
GTXLAXVGADGIMIGTXLVG	GG19	RXVWWAISTAAMLYXLYXLF	RF19	3	4	[1e0p, 1r2n, 1r84, 1f4z, 1pxs, 1pxr, 4hwl, 1qko, 1s54, 1s53, 1o0a, 3hao, 3har, 2wjk, 2wjl, 1c3w, 1q5i, 2ntu, 1kme, 2ntw, 1s52, 1s51, 1py6, 2i20, 1vjm, 1tn5, 1x0k, 1tn0, 3utx, 3uty]
GTXLAXVGADGIMIGTXLVG	GG19	FYAIXTLXXXIAFTXXLSXL	FL19	3	1	[1s8l, 1e0p, 1s8j, 4hyx, 1r2n, 1r84, 1f4z, 1qkp, 1qko, 1s54, 1o0a, 3hao, 3haq, 2wjk, 3har, 2wjl, 3has, 1c3w, 1q5i, 2ntu, 1kme, 2ntw, 1s51, 1py6, 2i20, 1vjm, 1tn5, 1x0k, 1xji]
GTXLAXVGADGIMIGTXLVG	GG19	IXTLXXAIAFTMXLSMLLGY	IY19	3	1	[4hwl, 1qkp, 1kme, 1s52, 1r2n, 1r84, 3har, 1xji, 3has]
GTXLAXVGADGIMIGTXLVG	GG19	TTLXPAIAFTMXLSMLLGYG	TG19	3	1	[4hwl, 1qkp, 1kme, 1s52, 1r2n, 1r84, 3har, 1xji, 3has]
GTXLAXVGADGIMIGTXLVG	GG19	YAIXTLXXXIAFTXXLSMLL	YL19	3	1	[1s8l, 1e0p, 1s8j, 4hyx, 1r2n, 1r84, 1f4z, 4hwl, 1qkp, 1qko, 1s54, 1o0a, 3hao, 3haq, 2wjk, 3har, 2wjl, 3has, 1c3w, 1q5i, 2ntu, 1kme, 2ntw, 1s52, 1s51, 1py6, 2i20, 1vjm, 1tn5, 1x0k, 1xji]
GIGTXLMLIGTFYFIARGWG	GG19	EYYAITILVPGIASAAYLAM	EM19	0	1	[1vgo]
GIGTXLMLIGTFYFIARGWG	GG19	YYAITILVPGIASAAYLAMF	YF19	0	1	[1vgo]
GIGTXLMLIGTFYFIARGWG	GG19	YAITILVPGIASAAYLAMFF	YF19	0	1	[1vgo]
GTXLAXVGADGIMIGTXLVG	GG19	KKFYAIXTLVPAIAFTMYLS	KS19	3	1	[2ntu, 1s54]
GTXLAXVGADGIMIGTXLVG	GG19	AXSTAAMLYILYVLFFGFTS	AS19	3	4	[1qkp, 1s52, 3utv]
GIGTXLMLIGTFYFIARGWG	GG19	AFMVLDVTAKVGFGFVLLRS	AS19	0	6	[1vgo]
GTXLAXVGADGIMIGTXLVG	GG19	DQGXXLAXVGADGIMIGXXL	DL19	3	3	[1s8l, 1s8j, 1q5i, 1kme, 4hyx, 1r2n, 1r84, 1qkp, 1s54, 1s53, 3han, 3utv, 3haq, 1tn0, 3utw, 1xji, 3has, 3uty]
GTXLAXVGADGIMIGTXLVG	GG19	QGTILAXVGADGIMIGTGLV	QV19	3	3	[1s8l, 1s8j, 1q5i, 1kme, 4hyx, 1r2n, 1r84, 1qkp, 1s54, 1s53, 3han, 3utv, 3haq, 1tn0, 3utw, 1xji, 3has, 3uty]
TXLAXXGADGIMIGTGLXGA	TA19	WAISTAAMLYXLYVXFFGFT	WT19	3	4	[1at9, 1e0p, 1r2n, 1r84, 4hyx, 1pxs, 1pxr, 4hwl, 1qkp, 1qko, 1s54, 1s53, 3han, 3hao, 3hap, 3haq, 3har, 3has, 1bm1, 1q5i, 1kme, 1s52, 1s51, 1py6, 1vjm, 1tn5, 1x0k, 3utv, 1tn0, 3utw, 3utx, 1xji, 3uty]
TKLFTAITFDIAMCVTXLXA	TA19	LIAVSTILVPVVSIASYTGL	LL19	3	1	[3qbl, 3vvk, 3qbg, 3qbi, 3qbk]
TXLAXXGADGIMIGTGLXGA	TA19	IXAXVGADGIMIGTGLXGAL	IL19	3	3	[1brx, 1at9, 1e0p, 1r2n, 1r84, 1f4z, 1pxs, 1pxr, 4hwl, 1qkp, 1qko, 1s54, 1s53, 1o0a, 1p8h, 3han, 3hao, 1kg8, 2wjk, 3har, 4md2, 2wjl, 3has, 4md1, 1c3w, 1bm1, 1q5i, 2ntu, 1kme, 1f50, 2ntw, 1s52, 1s51, 1py6, 4ov0, 2i20, 1vjm, 1tn5, 3mbv, 1x0k, 3utv, 1tn0, 3utx, 1xji, 4fpd, 3uty]
TLFWLGAIGMLVGTLAFAWA	TA19	LVGISGIAAVAYXVMALGVG	LG19	0	1	[3qdc, 3qap, 2ksy, 1jgj]
TIGTLIGVDALMIVTGLXGA	TA19	ARYAXWLFTTPLXXXXLXLL	AL19	3	2	[1vgo]
TXLAXXGADGIMIGTGLXGA	TA19	ARYAXWLFTTPLXXXXLXLL	AL19	3	2	[1brx, 1c3w, 1bm1, 1e0p, 1q5i, 2ntu, 1kme, 1pxs, 2i20, 1pxr, 1vjm, 1tn5, 1qkp, 1qko, 1s54, 1s53, 1x0k, 1tn0, 2wjl, 3has]
TIGTLIGVDALMIVTGLXGA	TA19	WWLFSTIAFLFVLYYLLTSL	WL19	3	4	[1vgo]
TLIGFLMSTQIVVITSGLXA	TA19	WYICGVCAFLIILWGIWNPL	WL19	3	4	[2m3g]
TXLAXXGADGIMIGTGLXGA	TA19	WXRYAXWLFTTPLLXXXLXL	WL19	3	2	[1brx, 1at9, 1e0p, 1r2n, 1r84, 4hyx, 1f4z, 1pxs, 1pxr, 1qkp, 1qko, 1s54, 1s53, 3han, 3hap, 3haq, 2wjk, 3har, 2wjl, 3has, 1c3w, 1q5i, 2ntu, 1kme, 2ntw, 1s52, 1s51, 1py6, 1vjm, 1tn5, 1x0k, 3utv, 1tn0, 3utw, 3utx, 1xji, 3uty]
TXLAXXGADGIMIGTGLXGA	TA19	WXRYXXWLFTTPLLXXXLXL	WL19	3	2	[3hao, 2i20]
TKLFTAITFDIAMCVTXLXA	TA19	WXRYLTWALSTPMILLALXL	WL19	3	2	[3qbl, 3vvk, 3qbg, 3qbi, 3qbk]
TXLAXXGADGIMIGTGLXGA	TA19	KFYAIXTLVXXIAFTXXLXM	KM19	3	1	[1c3w, 1e0p, 1q5i, 2ntu, 1kme, 2ntw, 1s51, 1py6, 1f4z, 2i20, 1vjm, 1qko, 1s54, 1x0k, 3hao, 3haq, 2wjk, 2wjl]
TXLAXXGADGIMIGTGLXGA	TA19	YXARYADWLFTTPLLLLXLA	YA19	3	2	[1q5i, 1kme, 1s52, 1r2n, 1r84, 1pxs, 1pxr, 4hwl, 1tn5, 1qkp, 1p8h, 3han, 1x0k, 3utv, 3hap, 1tn0, 3har, 3utx, 1xji, 3has, 3uty]
TKLFTAITFDIAMCVTXLXA	TA19	YAISCACFIVVLYILLVXWA	YA19	3	4	[3qbl, 3vvk, 3qbg, 3qbi, 3qbk]
TIGTLIGVDALMIVTGLXGA	TA19	YXARYADWLFTTPLLLLXLA	YA19	3	2	[1vgo]
TLFWLGAIGMLVGTLAFAWA	TA19	YYVXLVGISGIAAVAYXVXA	YA19	0	1	[1gue, 4gyc, 3qdc, 3qap, 2ksy, 1jgj, 1h68, 1gu8]
TXLAXXGADGIMIGTGLXGA	TA19	RXVWWAISTAAMLYXLYXLF	RF19	3	4	[1e0p, 1r2n, 1r84, 1f4z, 1pxs, 1pxr, 4hwl, 1qko, 1s54, 1s53, 1o0a, 1p8h, 3hao, 1kg8, 3har, 2wjk, 4md2, 2wjl, 4md1, 1c3w, 1q5i, 2ntu, 1kme, 1f50, 2ntw, 1s52, 1s51, 1py6, 4ov0, 2i20, 1vjm, 1tn5, 3mbv, 1x0k, 1tn0, 3utx, 4fpd, 3uty]
TXLAXXGADGIMIGTGLXGA	TA19	FYAIXTLXXXIAFTXXLSXL	FL19	3	1	[1brx, 1e0p, 1r2n, 1r84, 4hyx, 1f4z, 1qkp, 1qko, 1s54, 1o0a, 3hao, 1kg8, 3haq, 2wjk, 3har, 2wjl, 3has, 1c3w, 1bm1, 1q5i, 2ntu, 1kme, 2ntw, 1s51, 1py6, 4ov0, 2i20, 1vjm, 1tn5, 1x0k, 1xji, 4fpd]
TXLAXXGADGIMIGTGLXGA	TA19	FVWWAISTAAMLYXLYVXFF	FF19	3	4	[1at9, 1e0p, 1r2n, 1r84, 4hyx, 1f4z, 1pxs, 1pxr, 4hwl, 1qkp, 1qko, 1s54, 1s53, 1o0a, 1p8h, 3han, 3hao, 1kg8, 3hap, 3haq, 2wjk, 4md2, 3har, 2wjl, 4md1, 3has, 1c3w, 1bm1, 1q5i, 2ntu, 1kme, 2ntw, 1s52, 1s51, 1py6, 4ov0, 2i20, 1vjm, 1tn5, 3mbv, 1x0k, 3utv, 1tn0, 3utw, 3utx, 1xji, 4fpd, 3uty]
TLFWLGAIGMLVGTLAFAWA	TA19	RYYVTLVGISGIAAVAYVVM	RM19	0	1	[4gyc, 3qdc]
TXLAXXGADGIMIGTGLXGA	TA19	IXTLXXAIAFTMXLSMLLGY	IY19	3	1	[4hwl, 1at9, 1qkp, 1kme, 1s52, 1r2n, 1r84, 3har, 1xji, 3has]
TLFWLGAIGMLVGTLAFAWA	TA19	YVXLVGISGIAAVAYXVMAL	YL19	0	1	[1gue, 4gyc, 3qdc, 3qap, 2ksy, 1jgj, 1h68, 1gu8]
TIGTLIGVDALMIVTGLXGA	TA19	YARYADWLFTTPLLLLDLAL	YL19	3	2	[1vgo]
TXLAXXGADGIMIGTGLXGA	TA19	YAIXTLXXXIAFTXXLSMLL	YL19	3	1	[1brx, 1at9, 1e0p, 1r2n, 1r84, 4hyx, 1f4z, 4hwl, 1qkp, 1qko, 1s54, 1o0a, 1p8h, 3hao, 1kg8, 3haq, 2wjk, 3har, 4md2, 2wjl, 3has, 4md1, 1c3w, 1bm1, 1q5i, 2ntu, 1kme, 1f50, 2ntw, 1s52, 1s51, 1py6, 4ov0, 2i20, 1vjm, 1tn5, 3mbv, 1x0k, 1xji, 4fpd]
TXLAXXGADGIMIGTGLXGA	TA19	TTLXPAIAFTMXLSMLLGYG	TG19	3	1	[4hwl, 1at9, 1qkp, 1kme, 1s52, 1r2n, 1r84, 3har, 1xji, 3has]
TXLAXXGADGIMIGTGLXGA	TA19	KKFYAIXTLVPAIAFTMYLS	KS19	3	1	[2ntu, 1s54]
TKLFTAITFDIAMCVTXLXA	TA19	GRYLTWALSTPMILLALGLL	GL19	3	2	[3qbl, 3vvk, 3qbg, 3qbi, 3qbk]
TKLFTAITFDIAMCVTXLXA	TA19	RYLTWALSTPMILLALGLXA	RA19	3	2	[3vvk, 3qbi]
TLFWLGAIGMLVGTLAFAWA	TA19	LIVYLDLVTKVGFGFIALDA	LA19	0	6	[4gyc, 3qdc, 3qap, 1jgj]
TIGTLIGVDALMIVTGLXGA	TA19	RYTWWLFSTIAFLFVLYXLL	RL19	3	4	[2z55, 1vgo]
TKLFTAITFDIAMCVTXLXA	TA19	RWFWYAISCACFIVVLYXLL	RL19	3	4	[3qbl, 3vvk, 3qbg, 3qbi, 3qbk]
TKLFTAITFDIAMCVTXLXA	TA19	IAVSTILVPVVSIASYTGLA	IA19	3	1	[3qbl, 3vvk, 3qbg, 3qbi, 3qbk]
TLFWLGAIGMLVGTLAFAWA	TA19	ALIVYLDLVTKVGFGFIALD	AD19	0	6	[1gue, 4gyc, 3qdc, 3qap, 2ksy, 1jgj, 1h68, 1gu8]
TLFWLGAIGMLVGTLAFAWA	TA19	VALIVYLDLVTKVGFGFIAL	VL19	0	6	[1gue, 4gyc, 3qdc, 3qap, 2ksy, 1jgj, 1h68, 1gu8]
TXLAXXGADGIMIGTGLXGA	TA19	AXSTAAMLYILYVLFFGFTS	AS19	3	4	[1qkp, 1s52, 3utv]
TKLFTAITFDIAMCVTXLXA	TA19	AXSTILVPVVSIASYTGLAS	AS19	3	1	[3qbl, 3vvk, 3qbg, 3qbi, 3qbk]
TLFWLGAIGMLVGTLAFAWA	TA19	TLVGISGIAAVAYXVMALGV	TV19	0	1	[3qdc, 3qap, 2ksy, 1jgj]
TKLFTAITFDIAMCVTXLXA	TA19	MRWFWYAISCACFIVVLYIL	ML19	3	4	[3qbl, 3vvk, 3qbi, 3qbk]
TKLFTAITFDIAMCVTXLXA	TA19	FWYAISCACFIVVLYILLVE	FE19	3	4	[3qbl, 3vvk, 3qbg, 3qbi, 3qbk]
TLFWLGAIGMLVGTLAFAWA	TA19	VGISGIAAVAYXVMALGVGW	VW19	0	1	[3qdc, 3qap, 2ksy, 1jgj]
TKLFTAITFDIAMCVTXLXA	TA19	WYAISCACFIVVLYILLVEW	WW19	3	4	[3qbl, 3vvk, 3qbg, 3qbi, 3qbk]
TLFWLGAIGMLVGTLAFAWA	TA19	DVALIVYLDLVTKVGFGFIA	DA19	0	6	[4gyc, 3qdc, 3qap, 2ksy, 1jgj]
TLFWLGAIGMLVGTLAFAWA	TA19	VDVALIVYLDLVTKVGFGXI	VI19	0	6	[3qdc, 3qap, 2ksy, 1jgj]
TXLAXXGADGIMIGTGLXGA	TA19	DQGXXLAXVGADGIMIGXXL	DL19	3	3	[1q5i, 1kme, 1r2n, 1r84, 4hyx, 1qkp, 1s54, 1s53, 3han, 3utv, 3haq, 1tn0, 3utw, 1xji, 3has, 3uty]
TLIGFLMSTQIVVITSGLXA	TA19	RYLWYICGVCAFLIILWGIW	RW19	3	4	[2m3g]
TXLAXXGADGIMIGTGLXGA	TA19	RYADWLFTTPLLLLDLALLV	RV19	3	2	[1brx]
TLIGFLMSTQIVVITSGLXA	TA19	YLWYICGVCAFLIILWGIWN	YN19	3	4	[2m3g]
TLIGFLMSTQIVVITSGLXA	TA19	LWYICGVCAFLIILWGIWNP	LP19	3	4	[2m3g]
TIGTLIGVDALMIVTGLXGA	TA19	TWWLFSTIAFLFVLYYLLTS	TS19	3	4	[1vgo]
TIGTLIGVDALMIVTGLXGA	TA19	WLFSTIAFLFVLYYLLTSLR	WR19	3	4	[1vgo]
TXLAXXGADGIMIGTGLXGA	TA19	QGTILAXVGADGIMIGTGLV	QV19	3	3	[1q5i, 1kme, 1r2n, 1r84, 4hyx, 1qkp, 1s54, 1s53, 3han, 3utv, 3haq, 1tn0, 3utw, 1xji, 3has, 3uty]
TLIGFLMSTQIVVITSGLXA	TA19	YARYIDWMVTTPLLLLSLSW	YW19	3	2	[2m3g]
TLIGFLMSTQIVVITSGLXA	TA19	ARYIDWMVTTPLLLLSLSWT	AT19	3	2	[2m3g]
TXLAXXGADGIMIGTGLXGA	TA19	ALVGADGIMIGTGLVGALTK	AK19	3	3	[1at9]
IXAXVGADGIMIGTGLXGAL	IL19	WAISTAAMLYXLYVXFFGFT	WT19	3	4	[1at9, 1e0p, 1r2n, 1r84, 1pxs, 1pxr, 4hwl, 1qkp, 1qko, 1s54, 1s53, 3han, 3hao, 3hap, 3har, 3has, 1bm1, 1q5i, 1kme, 1s52, 1s51, 1py6, 1vjm, 1tn5, 1x0k, 3utv, 1tn0, 3utx, 1xji, 3uty]
IXAXVGADGIMIGTGLXGAL	IL19	KFYAIXTLVXXIAFTXXLXM	KM19	3	1	[1c3w, 1e0p, 1q5i, 2ntu, 1kme, 2ntw, 1s51, 1py6, 1f4z, 2i20, 1vjm, 1qko, 1s54, 1x0k, 3hao, 2wjk, 2wjl]
IXAXVGADGIMIGTGLXGAL	IL19	ARYAXWLFTTPLXXXXLXLL	AL19	3	2	[1brx, 1c3w, 1bm1, 1e0p, 1q5i, 2ntu, 1kme, 1pxs, 2i20, 1pxr, 1vjm, 1tn5, 1qkp, 1qko, 1s54, 1s53, 1x0k, 1tn0, 2wjl, 3has]
IGXLIGVXALMIVTGLXXXL	IL19	ARYAXWLFTTPLXXXXLXLL	AL19	3	2	[1vgo]
IGXLMSTQIVVITSGLIADL	IL19	WYICGVCAFLIILWGIWNPL	WL19	3	4	[2m3g]
IGXLIGVXALMIVTGLXXXL	IL19	WWLFSTIAFLFVLYYLLTSL	WL19	3	4	[1vgo]
IXAXVGADGIMIGTGLXGAL	IL19	WXRYAXWLFTTPLLXXXLXL	WL19	3	2	[1brx, 1at9, 1e0p, 1r2n, 1r84, 1f4z, 1pxs, 1pxr, 1qkp, 1qko, 1s54, 1s53, 3han, 3hap, 2wjk, 3har, 2wjl, 3has, 1c3w, 1q5i, 2ntu, 1kme, 2ntw, 1s52, 1s51, 1py6, 1vjm, 1tn5, 1x0k, 3utv, 1tn0, 3utx, 1xji, 3uty]
IXAXVGADGIMIGTGLXGAL	IL19	WXRYXXWLFTTPLLXXXLXL	WL19	3	2	[3hao, 2i20]
IXAXVGADGIMIGTGLXGAL	IL19	YXARYADWLFTTPLLLLXLA	YA19	3	2	[1q5i, 1kme, 1s52, 1fbk, 1r2n, 1r84, 1pxs, 1pxr, 4hwl, 1tn5, 1qkp, 1p8h, 3han, 1x0k, 3hap, 3utv, 1tn0, 3har, 3utx, 1xji, 3has, 3uty]
IGXLIGVXALMIVTGLXXXL	IL19	YXARYADWLFTTPLLLLXLA	YA19	3	2	[1vgo]
IXAXVGADGIMIGTGLXGAL	IL19	FYAIXTLXXXIAFTXXLSXL	FL19	3	1	[1brx, 1e0p, 1r2n, 1r84, 1f4z, 1qkp, 1qko, 1s54, 1o0a, 3hao, 1kg8, 2wjk, 3har, 2wjl, 3has, 1c3w, 1bm1, 1q5i, 2ntu, 1kme, 2ntw, 1s51, 1py6, 4ov0, 2i20, 1vjm, 1tn5, 1x0k, 1xji, 4fpd]
IXAXVGADGIMIGTGLXGAL	IL19	RXVWWAISTAAMLYXLYXLF	RF19	3	4	[1e0p, 1fbk, 1r2n, 1r84, 1ucq, 1f4z, 1pxs, 1ap9, 1pxr, 4hwl, 1qko, 1s54, 1s53, 1o0a, 1p8h, 3hao, 1kg9, 1kg8, 3har, 2wjk, 4md2, 2wjl, 4md1, 1c3w, 1q5j, 1q5i, 2ntu, 1kme, 1f50, 2ntw, 1s52, 1s51, 1py6, 4ov0, 2i20, 1vjm, 1tn5, 3mbv, 1x0k, 1tn0, 3utx, 4fpd, 3uty]
IXAXVGADGIMIGTGLXGAL	IL19	FVWWAISTAAMLYXLYVXFF	FF19	3	4	[1at9, 1e0p, 1fbk, 1r2n, 1r84, 1ucq, 1f4z, 1pxs, 1pxr, 4hwl, 1qkp, 1qko, 1s54, 1s53, 1o0a, 1p8h, 3han, 3hao, 3hap, 1kg8, 2wjk, 4md2, 3har, 2wjl, 4md1, 3has, 1c3w, 1q5j, 1bm1, 1q5i, 2ntu, 1kme, 2ntw, 1s52, 1s51, 1py6, 4ov0, 2i20, 1vjm, 1tn5, 3mbv, 1x0k, 3utv, 1tn0, 3utx, 1xji, 4fpd, 3uty]
IXAXVGADGIMIGTGLXGAL	IL19	IXTLXXAIAFTMXLSMLLGY	IY19	3	1	[4hwl, 1at9, 1qkp, 1kme, 1s52, 1r2n, 1r84, 3har, 1xji, 3has]
IXAXVGADGIMIGTGLXGAL	IL19	YRFVWWAISTAAMLYILYVL	YL19	3	4	[1ap9]
IGXLIGVXALMIVTGLXXXL	IL19	YARYADWLFTTPLLLLDLAL	YL19	3	2	[1vgo]
IXAXVGADGIMIGTGLXGAL	IL19	YAIXTLXXXIAFTXXLSMLL	YL19	3	1	[1brx, 1at9, 1e0p, 1fbk, 1r2n, 1r84, 1ucq, 1f4z, 4hwl, 1qkp, 1qko, 1s54, 1o0a, 1p8h, 3hao, 1kg8, 2wjk, 3har, 4md2, 2wjl, 3has, 4md1, 1c3w, 1q5j, 1bm1, 1q5i, 2ntu, 1kme, 1f50, 2ntw, 1s52, 1s51, 1py6, 4ov0, 2i20, 1vjm, 1tn5, 3mbv, 1x0k, 1xji, 4fpd]
IXAXVGADGIMIGTGLXGAL	IL19	TTLXPAIAFTMXLSMLLGYG	TG19	3	1	[4hwl, 1at9, 1qkp, 1kme, 1s52, 1r2n, 1r84, 3har, 1xji, 3has]
IXAXVGADGIMIGTGLXGAL	IL19	NXTVVLWSAYXVVWLIGSEG	NG19	3	5	[1s52, 1r2n, 1r84, 1ap9, 1pxr, 4hwl, 3han, 3utv, 1tn0, 3har, 3utx, 1xji, 3has, 3uty]
IXAXVGADGIMIGTGLXGAL	IL19	KKFYAIXTLVPAIAFTMYLS	KS19	3	1	[2ntu, 1s54]
IGXLIGVXALMIVTGLXXXL	IL19	RYTWWLFSTIAFLFVLYXLL	RL19	3	4	[2z55, 1vgo]
IXAXVGADGIMIGTGLXGAL	IL19	AXSTAAMLYILYVLFFGFTS	AS19	3	4	[1qkp, 1s52, 3utv]
IXAXVGADGIMIGTGLXGAL	IL19	RYADWLFTTPLLLLDLALLV	RV19	3	2	[1brx]
IXAXVGADGIMIGTGLXGAL	IL19	DQGXXLAXVGADGIMIGXXL	DL19	3	3	[1q5i, 1kme, 1r2n, 1r84, 1qkp, 1s54, 1s53, 3han, 3utv, 1tn0, 1xji, 3has, 3uty]
IGXLMSTQIVVITSGLIADL	IL19	YLWYICGVCAFLIILWGIWN	YN19	3	4	[2m3g]
IGXLMSTQIVVITSGLIADL	IL19	RYLWYICGVCAFLIILWGIW	RW19	3	4	[2m3g]
IGXLIGVXALMIVTGLXXXL	IL19	TWWLFSTIAFLFVLYYLLTS	TS19	3	4	[1vgo]
IGXLMSTQIVVITSGLIADL	IL19	LWYICGVCAFLIILWGIWNP	LP19	3	4	[2m3g]
IGXLIGVXALMIVTGLXXXL	IL19	WLFSTIAFLFVLYYLLTSLR	WR19	3	4	[1vgo]
IXAXVGADGIMIGTGLXGAL	IL19	QGTILAXVGADGIMIGTGLV	QV19	3	3	[1q5i, 1kme, 1r2n, 1r84, 1qkp, 1s54, 1s53, 3han, 3utv, 1tn0, 1xji, 3has, 3uty]
IGXLMSTQIVVITSGLIADL	IL19	YARYIDWMVTTPLLLLSLSW	YW19	3	2	[2m3g]
IGXLMSTQIVVITSGLIADL	IL19	ARYIDWMVTTPLLLLSLSWT	AT19	3	2	[2m3g]
IXAXVGADGIMIGTGLXGAL	IL19	ALVGADGIMIGTGLVGALTK	AK19	3	3	[1at9]
LGIGTLLMLIGTFYFIARGW	LW19	EYYAITILVPGIASAAYLAM	EM19	0	1	[1vgo]
LGIGTLLMLIGTFYFIARGW	LW19	YYAITILVPGIASAAYLAMF	YF19	0	1	[1vgo]
LGIGTLLMLIGTFYFIARGW	LW19	YAITILVPGIASAAYLAMFF	YF19	0	1	[2z55, 1vgo]
LGIGTLLMLIGTFYFIARGW	LW19	AFMVLDVTAKVGFGFVLLRS	AS19	0	6	[1vgo]
WXRYLTWALSTPMILLALXL	WL19	KLFTAITFDIAMCVTGLAAA	KA19	2	3	[3qbl, 3vvk, 3qbg, 3qbi, 3qbk]
WXRYLTWALSTPMILLALXL	WL19	LIAVSTILVPVVSIASYTGL	LL19	2	1	[3qbl, 3vvk, 3qbg, 3qbi, 3qbk]
WXRYLTWALSTPMILLALXL	WL19	LFTAITFDIAMCVTGLAAAL	LL19	2	3	[3qbl, 3vvk, 3qbg, 3qbi, 3qbk]
WXRYAXWLFTTPLLXXXLXL	WL19	WAISTAAMLYXLYVXFFGFT	WT19	2	4	[1at9, 1e0p, 1r2n, 1r84, 4hyx, 1pxs, 1pxr, 1qkp, 1qko, 1s54, 1s53, 3han, 3hap, 3haq, 3has, 1q5i, 1kme, 1s52, 1s51, 1py6, 1vjm, 1tn5, 1x0k, 3utv, 3utw, 1tn0, 1xji, 3utx, 3uty]
WXRYAXWLFTTPLLXXXLXL	WL19	LFMVLDVSAKVGFGLILLRS	LS19	2	6	[1brx, 1c3w, 1at9, 1e0p, 1q5i, 2ntu, 1kme, 1pxs, 1pxr, 1vjm, 1tn5, 1qko, 1s54, 1s53, 1x0k, 1tn0]
WXRYAXWLFTTPLLXXXLXL	WL19	LRNVTVVLWSAYXVVWLIGS	LS19	2	5	[1brx, 1at9, 1s52, 1r2n, 1r84, 1pxr, 3han, 3hap, 3utv, 1tn0, 3har, 1xji, 3utx, 3has, 3uty]
WXRYXXWLFTTPLLXXXLXL	WL19	KFYAIXTLVXXIAFTXXLXM	KM19	2	1	[3hao, 2i20]
WXRYAXWLFTTPLLXXXLXL	WL19	KFYAIXTLVXXIAFTXXLXM	KM19	2	1	[1c3w, 1e0p, 1q5i, 2ntu, 1kme, 2ntw, 1s51, 1py6, 1f4z, 1pxs, 1pxr, 1vjm, 1qko, 1s54, 1s53, 1x0k, 1tn0, 3haq, 2wjk, 2wjl]
WXRYAXWLFTTPLLXXXLXL	WL19	ARYAXWLFTTPLXXXXLXLL	AL19	2	2	[1brx, 1c3w, 1e0p, 1q5i, 2ntu, 1kme, 1pxs, 1pxr, 1vjm, 1qkp, 1tn5, 1qko, 1s54, 1s53, 1x0k, 1tn0, 2wjl, 3has]
WXRYAXWLFTTPLLXXXLXL	WL19	YXARYADWLFTTPLLLLXLA	YA19	2	2	[1q5i, 1kme, 1s52, 1r2n, 1r84, 1pxs, 1pxr, 1qkp, 1tn5, 3han, 1x0k, 3hap, 3utv, 1tn0, 3har, 1xji, 3utx, 3has, 3uty]
WXRYXXWLFTTPLLXXXLXL	WL19	FYAIXTLXXXIAFTXXLSXL	FL19	2	1	[3hao, 2i20]
WXRYAXWLFTTPLLXXXLXL	WL19	FYAIXTLXXXIAFTXXLSXL	FL19	2	1	[1brx, 1s8l, 1e0p, 1s8j, 1r2n, 1r84, 4hyx, 1f4z, 1pxs, 1pxr, 1qkp, 1qko, 1s54, 1s53, 3han, 3hap, 3haq, 3har, 2wjk, 2wjl, 3has, 1c3w, 1q5i, 2ntu, 1kme, 2ntw, 1s51, 1py6, 1vjm, 1tn5, 1x0k, 1tn0, 1xji]
WXRYAXWLFTTPLLXXXLXL	WL19	FKXLRNVTVVLWSAYXVXWL	FL19	2	5	[1c3w, 1e0p, 2ntu, 1kme, 2ntw, 1s52, 1s51, 1py6, 1pxs, 1pxr, 1vjm, 1qkp, 1tn5, 1qko, 1s54, 1s53, 1x0k, 3haq, 1tn0, 3har, 3utx, 2wjl, 3has, 3uty]
WXRYAXWLFTTPLLXXXLXL	WL19	YAIXTLXXXIAFTXXLSMLL	YL19	2	1	[1brx, 1s8l, 1at9, 1e0p, 1s8j, 1r2n, 1r84, 4hyx, 1f4z, 1pxs, 1pxr, 1qkp, 1qko, 1s54, 1s53, 3han, 3hap, 3haq, 3har, 2wjk, 2wjl, 3has, 1c3w, 1q5i, 2ntu, 1kme, 2ntw, 1s52, 1s51, 1py6, 1vjm, 1tn5, 1x0k, 1tn0, 1xji]
WXRYXXWLFTTPLLXXXLXL	WL19	YAIXTLXXXIAFTXXLSMLL	YL19	2	1	[3hao, 2i20]
WXRYLTWALSTPMILLALXL	WL19	YSALDIVAKYIFAFLLLNYL	YL19	2	6	[3qbl, 3vvk, 3qbg, 3qbi, 3qbk]
WXRYAXWLFTTPLLXXXLXL	WL19	FVWWAISTAAMLYXLYVXFF	FF19	2	4	[1at9, 1e0p, 1r2n, 1r84, 4hyx, 1f4z, 1pxs, 1pxr, 1qkp, 1qko, 1s54, 1s53, 3han, 3hap, 2wjk, 2wjl, 1c3w, 1q5i, 2ntu, 1kme, 2ntw, 1s52, 1s51, 1py6, 1vjm, 1tn5, 1x0k, 3utv, 3utw, 1tn0, 1xji, 3utx, 3uty]
WXRYAXWLFTTPLLXXXLXL	WL19	RXVWWAISTAAMLYXLYXLF	RF19	2	4	[1e0p, 1r2n, 1r84, 1f4z, 1pxs, 1pxr, 1qko, 1s54, 1s53, 2wjk, 2wjl, 1c3w, 1q5i, 2ntu, 1kme, 2ntw, 1s52, 1s51, 1py6, 1vjm, 1tn5, 1x0k, 1tn0, 3utx, 3uty]
WXRYLTWALSTPMILLALXL	WL19	SWAYSXLDIVAKYIFAFXLL	SL19	2	6	[3qbl, 3vvk, 3qbg, 3qbi, 3qbk]
WXRYAXWLFTTPLLXXXLXL	WL19	RNVTVVLWSAYXVVWLIGSE	RE19	2	5	[1at9, 1s52, 1r2n, 1r84, 1pxr, 3han, 3hap, 3utv, 1tn0, 3har, 1xji, 3utx, 3has, 3uty]
WXRYAXWLFTTPLLXXXLXL	WL19	IXTLXXAIAFTMXLSMLLGY	IY19	2	1	[1at9, 1qkp, 1kme, 1s52, 1r2n, 1r84, 3han, 3hap, 3har, 1xji, 3has]
WXRYLTWALSTPMILLALXL	WL19	SALDIVAKYIFAFLLLNYLT	ST19	2	6	[3qbl, 3vvk, 3qbg, 3qbi, 3qbk]
WXRYAXWLFTTPLLXXXLXL	WL19	TTLXPAIAFTMXLSMLLGYG	TG19	2	1	[1at9, 1qkp, 1kme, 1s52, 3han, 1r2n, 1r84, 3hap, 3har, 1xji, 3has]
WWLFSTIAFLFVLYYLLTSL	WL19	TLTXLVAVLWTAYPILWXVG	TG19	4	5	[1vgo]
WXRYLTWALSTPMILLALXL	WL19	AYSALDIVAKYIFAFLLLNY	AY19	2	6	[3qbl, 3vvk, 3qbg, 3qbi, 3qbk]
WXRYAXWLFTTPLLXXXLXL	WL19	KKFYAIXTLVPAIAFTMYLS	KS19	2	1	[2ntu, 1s54, 1s53]
WXRYLTWALSTPMILLALXL	WL19	IAVSTILVPVVSIASYTGLA	IA19	2	1	[3qbl, 3vvk, 3qbg, 3qbi, 3qbk]
WWLFSTIAFLFVLYYLLTSL	WL19	FNTLTALVAVLWTAYPILWI	FI19	4	5	[1vgo]
WWLFSTIAFLFVLYYLLTSL	WL19	NTLTALVAVLWTAYPILWIV	NV19	4	5	[1vgo]
WXRYLTWALSTPMILLALXL	WL19	FTXITFDIAMCVTGLAAAXT	FT19	2	3	[3qbl]
WXRYAXWLFTTPLLXXXLXL	WL19	PFYAITTLVPAIAFTMYLSM	PM19	2	1	[1tn5]
WXRYLTWALSTPMILLALXL	WL19	AXSTILVPVVSIASYTGLAS	AS19	2	1	[3qbl, 3vvk, 3qbg, 3qbi, 3qbk]
WXRYAXWLFTTPLLXXXLXL	WL19	AXSTAAMLYILYVLFFGFTS	AS19	2	4	[1qkp, 1s52, 3utv]
WXRYAXWLFTTPLLXXXLXL	WL19	FMVLDVSAKVGFGLILLRSR	FR19	2	6	[1brx]
WXRYAXWLFTTPLLXXXLXL	WL19	RYADWLFTTPLLLLDLALLV	RV19	2	2	[1brx]
WXRYAXWLFTTPLLXXXLXL	WL19	DQGXXLAXVGADGIMIGXXL	DL19	2	3	[1s8l, 1q5i, 1s8j, 1kme, 1r2n, 1r84, 4hyx, 1qkp, 1s54, 1s53, 3han, 3utv, 3hap, 3haq, 3utw, 1tn0, 1xji, 3has, 3uty]
WXRYAXWLFTTPLLXXXLXL	WL19	QGTILAXVGADGIMIGTGLV	QV19	2	3	[1s8l, 1q5i, 1s8j, 1kme, 1r2n, 1r84, 4hyx, 1qkp, 1s54, 1s53, 3han, 3hap, 3utv, 3haq, 3utw, 1tn0, 1xji, 3has, 3uty]
WYICGVCAFLIILWGIWNPL	WL19	DKLVTYFTVLWIGYPIVWII	DI19	4	5	[2m3g]
WYICGVCAFLIILWGIWNPL	WL19	KLVTYFTVLWIGYPIVWIIG	KG19	4	5	[2m3g]
WYICGVCAFLIILWGIWNPL	WL19	LIGFLMSTQIVVITSGLIAD	LD19	4	3	[2m3g]
WYICGVCAFLIILWGIWNPL	WL19	GFLMSTQIVVITSGLIADLS	GS19	4	3	[2m3g]
WXRYAXWLFTTPLLXXXLXL	WL19	ALVGADGIMIGTGLVGALTK	AK19	2	3	[1at9]
ARYAXWLFTTPLXXXXLXLL	AL19	WAISTAAMLYXLYVXFFGFT	WT19	2	4	[1bm1, 1e0p, 1q5i, 1kme, 1pxs, 1pxr, 1vjm, 1tn5, 1qkp, 1qko, 1s54, 1s53, 1x0k, 1tn0, 3has]
APRYIXWILTTPLIVYFLGL	AL19	LVGISGIAAVAYXVMALGVG	LG19	2	1	[3qap, 3qdc]
ARYAXWLFTTPLXXXXLXLL	AL19	LRNVTVVLWSAYXVVWLIGS	LS19	2	5	[1brx, 1bm1, 1tn0, 1pxr, 3has]
ARYAXWLFTTPLXXXXLXLL	AL19	LFMVLDVSAKVGFGLILLRS	LS19	2	6	[1brx, 1c3w, 1bm1, 1e0p, 1q5i, 2ntu, 1kme, 1pxs, 1pxr, 1vjm, 1tn5, 1qko, 1s54, 1s53, 1x0k, 1tn0]
ARYAXWLFTTPLXXXXLXLL	AL19	KFYAIXTLVXXIAFTXXLXM	KM19	2	1	[1c3w, 1e0p, 1q5i, 2ntu, 1kme, 1pxs, 2i20, 1pxr, 1vjm, 1qko, 1s54, 1s53, 1x0k, 1tn0, 2wjl]
ARYAXWLFTTPLXXXXLXLL	AL19	YXARYADWLFTTPLLLLXLA	YA19	2	2	[1tn5, 1qkp, 1q5i, 1kme, 1x0k, 1pxs, 1tn0, 1pxr, 3has]
APRYIXWILTTPLIVYFLGL	AL19	YYVXLVGISGIAAVAYXVXA	YA19	2	1	[1gue, 3qap, 3qdc, 1h68, 1gu8]
ARYAXWLFTTPLXXXXLXLL	AL19	FVWWAISTAAMLYXLYVXFF	FF19	2	4	[1c3w, 1bm1, 1e0p, 1q5i, 2ntu, 1kme, 1pxs, 1pxr, 1vjm, 1tn5, 1qkp, 1qko, 1s54, 1s53, 1x0k, 1tn0, 2wjl]
ARYAXWLFTTPLXXXXLXLL	AL19	RXVWWAISTAAMLYXLYXLF	RF19	2	4	[1c3w, 1e0p, 1q5i, 2ntu, 1kme, 1pxs, 1pxr, 1vjm, 1tn5, 1qko, 1s54, 1s53, 1x0k, 1tn0, 2wjl]
ARYAXWLFTTPLXXXXLXLL	AL19	FYAIXTLXXXIAFTXXLSXL	FL19	2	1	[1brx, 1s8l, 1c3w, 1bm1, 1e0p, 1q5i, 2ntu, 1kme, 1jv7, 1pxs, 2i20, 1pxr, 1vjm, 1tn5, 1qkp, 1qko, 1s54, 1s53, 1x0k, 1tn0, 2wjl, 3has]
ARYAXWLFTTPLXXXXLXLL	AL19	FKXLRNVTVVLWSAYXVXWL	FL19	2	5	[1c3w, 1e0p, 2ntu, 1kme, 1pxs, 1pxr, 1vjm, 1tn5, 1qkp, 1qko, 1s54, 1s53, 1x0k, 1tn0, 2wjl, 3has]
APRYIXWILTTPLIVYFLGL	AL19	RYYVTLVGISGIAAVAYVVM	RM19	2	1	[3qdc]
APRYIXWILTTPLIVYFLGL	AL19	YVXLVGISGIAAVAYXVMAL	YL19	2	1	[1gue, 3qap, 3qdc, 1h68, 1gu8]
ARYAXWLFTTPLXXXXLXLL	AL19	YAIXTLXXXIAFTXXLSMLL	YL19	2	1	[1brx, 1s8l, 1c3w, 1bm1, 1e0p, 1q5i, 2ntu, 1kme, 1pxs, 2i20, 1pxr, 1vjm, 1tn5, 1qkp, 1qko, 1s54, 1s53, 1x0k, 1tn0, 2wjl, 3has]
ARYAXWLFTTPLXXXXLXLL	AL19	RNVTVVLWSAYXVVWLIGSE	RE19	2	5	[1tn0, 1pxr, 3has]
ARYAXWLFTTPLXXXXLXLL	AL19	IXTLXXAIAFTMXLSMLLGY	IY19	2	1	[1qkp, 1kme, 3has]
ARYAXWLFTTPLXXXXLXLL	AL19	EYYAITILVPGIASAAYLAM	EM19	2	1	[1vgo]
ARYAXWLFTTPLXXXXLXLL	AL19	TTLXPAIAFTMXLSMLLGYG	TG19	2	1	[1qkp, 1kme, 3has]
ARYAXWLFTTPLXXXXLXLL	AL19	YYAITILVPGIASAAYLAMF	YF19	2	1	[1vgo]
ARYAXWLFTTPLXXXXLXLL	AL19	YAITILVPGIASAAYLAMFF	YF19	2	1	[1vgo]
APRYIXWILTTPLIVYFLGL	AL19	FGIVITLNTVVMLAGFAGAM	FM19	2	3	[3qap, 3qdc]
ARYAXWLFTTPLXXXXLXLL	AL19	KKFYAIXTLVPAIAFTMYLS	KS19	2	1	[2ntu, 1s54, 1s53]
APRYIXWILTTPLIVYFLGL	AL19	REFGIVITLNTVVMLAGFAG	RG19	2	3	[1gue, 3qdc, 1h68, 1gu8]
APRYIXWILTTPLIVYFLGL	AL19	EFGIVITLNTVVMLAGFAGA	EA19	2	3	[3qap, 3qdc]
ARYAXWLFTTPLXXXXLXLL	AL19	PFYAITTLVPAIAFTMYLSM	PM19	2	1	[1tn5]
APRYIXWILTTPLIVYFLGL	AL19	VGISGIAAVAYXVMALGVGW	VW19	2	1	[3qap, 3qdc]
APRYIXWILTTPLIVYFLGL	AL19	TLVGISGIAAVAYXVMALGV	TV19	2	1	[3qap, 3qdc]
ARYAXWLFTTPLXXXXLXLL	AL19	AFMVLDVTAKVGFGFVLLRS	AS19	2	6	[1vgo]
ARYAXWLFTTPLXXXXLXLL	AL19	AXSTAAMLYILYVLFFGFTS	AS19	2	4	[1qkp]
ARYAXWLFTTPLXXXXLXLL	AL19	FMVLDVSAKVGFGLILLRSR	FR19	2	6	[1brx]
ARYAXWLFTTPLXXXXLXLL	AL19	RYADWLFTTPLLLLDLALLV	RV19	2	2	[1brx]
APRYIXWILTTPLIVYFLGL	AL19	GIVITLNTVVMLAGFAGAMV	GV19	2	3	[3qap, 3qdc]
ARYAXWLFTTPLXXXXLXLL	AL19	DQGXXLAXVGADGIMIGXXL	DL19	2	3	[1s8l, 1qkp, 1q5i, 1kme, 1s54, 1s53, 1jv7, 1tn0, 3has]
ARYAXWLFTTPLXXXXLXLL	AL19	WLFSTIAFLFVLYYLLTSLR	WR19	2	4	[1vgo]
ARYAXWLFTTPLXXXXLXLL	AL19	QGTILAXVGADGIMIGTGLV	QV19	2	3	[1s8l, 1qkp, 1q5i, 1kme, 1s54, 1s53, 1tn0, 3has]
WAISTAAMLYXLYVXFFGFT	WT19	LRNVTVVLWSAYXVVWLIGS	LS19	4	5	[1at9, 1bm1, 1q5i, 1s52, 1r84, 1r2n, 1pxr, 4hwl, 3han, 3hap, 3utv, 1tn0, 3har, 1xji, 3utx, 3uty, 3has]
WAISTAAMLYXLYVXFFGFT	WT19	YXARYADWLFTTPLLLLXLA	YA19	4	2	[1q5i, 1kme, 1s52, 1r84, 1r2n, 1pxs, 1pxr, 4hwl, 1qkp, 1tn5, 3han, 1x0k, 3hap, 3utv, 1tn0, 1xji, 3utx, 3uty, 3has]
WAISTAAMLYXLYVXFFGFT	WT19	FKXLRNVTVVLWSAYXVXWL	FL19	4	5	[1s8l, 1e0p, 1s8j, 1pxs, 1pxr, 4hwl, 1qkp, 1qko, 1s54, 1s53, 3hao, 3haq, 3har, 3has, 1q5i, 1kme, 1s52, 1s51, 1py6, 1vjm, 1tn5, 1x0k, 1tn0, 3utx, 3uty]
WAISTAAMLYXLYVXFFGFT	WT19	RNVTVVLWSAYXVVWLIGSE	RE19	4	5	[1at9, 1q5i, 1s52, 1r84, 1r2n, 1pxr, 4hwl, 3han, 3hap, 3utv, 1tn0, 3har, 1xji, 3utx, 3uty, 3has]
WAISTAAMLYXLYVXFFGFT	WT19	NXTVVLWSAYXVVWLIGSEG	NG19	4	5	[1q5i, 1s52, 1r84, 1r2n, 1pxr, 4hwl, 3han, 3hap, 3utv, 1tn0, 3har, 1xji, 3utx, 3uty, 3has]
WAISTAAMLYXLYVXFFGFT	WT19	QGTILAXVGADGIMIGTGLV	QV19	4	3	[1s8l, 1s8j, 1q5i, 1kme, 1r84, 1r2n, 4hyx, 1qkp, 1s54, 1s53, 3han, 3hap, 3utv, 3haq, 1tn0, 3utw, 1xji, 3uty, 3has]
WAISTAAMLYXLYVXFFGFT	WT19	DQGXXLAXVGADGIMIGXXL	DL19	4	3	[1s8l, 1s8j, 1q5i, 1kme, 1r84, 1r2n, 4hyx, 1jv7, 1jv6, 1qkp, 1s54, 1s53, 1x0i, 3han, 3utv, 3hap, 3haq, 1tn0, 3utw, 1xji, 3uty, 3has]
KLFTAITFDIAMCVTGLAAA	KA19	LIAVSTILVPVVSIASYTGL	LL19	3	1	[3qbl, 3vvk, 3qbg, 3qbi, 3qbk]
WAISTAAMLYXLYVXFFGFT	WT19	ALVGADGIMIGTGLVGALTK	AK19	4	3	[1at9]
KLFTAITFDIAMCVTGLAAA	KA19	YAISCACFIVVLYILLVXWA	YA19	3	4	[3qbl, 3vvk, 3qbg, 3qbi, 3qbk]
KLFTAITFDIAMCVTGLAAA	KA19	RYLTWALSTPMILLALGLXA	RA19	3	2	[3vvk, 3qbi]
KLFTAITFDIAMCVTGLAAA	KA19	GRYLTWALSTPMILLALGLL	GL19	3	2	[3qbl, 3vvk, 3qbg, 3qbi, 3qbk]
KLFTAITFDIAMCVTGLAAA	KA19	IAVSTILVPVVSIASYTGLA	IA19	3	1	[3qbl, 3vvk, 3qbg, 3qbi, 3qbk]
KLFTAITFDIAMCVTGLAAA	KA19	RWFWYAISCACFIVVLYXLL	RL19	3	4	[3qbl, 3vvk, 3qbg, 3qbi, 3qbk]
KLFTAITFDIAMCVTGLAAA	KA19	AXSTILVPVVSIASYTGLAS	AS19	3	1	[3qbl, 3vvk, 3qbg, 3qbi, 3qbk]
KLFTAITFDIAMCVTGLAAA	KA19	MRWFWYAISCACFIVVLYIL	ML19	3	4	[3qbl, 3vvk, 3qbi, 3qbk]
KLFTAITFDIAMCVTGLAAA	KA19	WYAISCACFIVVLYILLVEW	WW19	3	4	[3qbl, 3vvk, 3qbg, 3qbi, 3qbk]
KLFTAITFDIAMCVTGLAAA	KA19	FWYAISCACFIVVLYILLVE	FE19	3	4	[3qbl, 3vvk, 3qbg, 3qbi, 3qbk]
LFTAITFDIAMCVTGLAAAL	LL19	YAISCACFIVVLYILLVXWA	YA19	3	4	[3qbl, 3vvk, 3qbg, 3qbi, 3qbk]
LIAVSTILVPVVSIASYTGL	LL19	SWAYSXLDIVAKYIFAFXLL	SL19	1	6	[3qbl, 3vvk, 3qbg, 3qbi, 3qbk]
LIAVSTILVPVVSIASYTGL	LL19	SSLYINIALAGLSILLFVXM	SM19	1	0	[3qbl, 3vvk]
LIAVSTILVPVVSIASYTGL	LL19	YSALDIVAKYIFAFLLLNYL	YL19	1	6	[3qbl, 3vvk, 3qbg, 3qbi, 3qbk]
LIAVSTILVPVVSIASYTGL	LL19	SALDIVAKYIFAFLLLNYLT	ST19	1	6	[3qbl, 3vvk, 3qbg, 3qbi, 3qbk]
LIAVSTILVPVVSIASYTGL	LL19	SLYINIALAGLSILLFVFMT	ST19	1	0	[3qbl, 3vvk, 3qbg, 3qbi, 3qbk]
LIAVSTILVPVVSIASYTGL	LL19	AYSALDIVAKYIFAFLLLNY	AY19	1	6	[3qbl, 3vvk, 3qbg, 3qbi, 3qbk]
LFTAITFDIAMCVTGLAAAL	LL19	RYLTWALSTPMILLALGLXA	RA19	3	2	[3vvk, 3qbi]
LIAVSTILVPVVSIASYTGL	LL19	RYLTWALSTPMILLALGLXA	RA19	1	2	[3vvk, 3qbi]
LIAVSTILVPVVSIASYTGL	LL19	GRYLTWALSTPMILLALGLL	GL19	1	2	[3qbl, 3vvk, 3qbg, 3qbi, 3qbk]
LFTAITFDIAMCVTGLAAAL	LL19	GRYLTWALSTPMILLALGLL	GL19	3	2	[3qbl, 3vvk, 3qbg, 3qbi, 3qbk]
LFTAITFDIAMCVTGLAAAL	LL19	IAVSTILVPVVSIASYTGLA	IA19	3	1	[3qbl, 3vvk, 3qbg, 3qbi, 3qbk]
LFTAITFDIAMCVTGLAAAL	LL19	RWFWYAISCACFIVVLYXLL	RL19	3	4	[3qbl, 3vvk, 3qbg, 3qbi, 3qbk]
LIAVSTILVPVVSIASYTGL	LL19	FTXITFDIAMCVTGLAAAXT	FT19	1	3	[3qbl]
LFTAITFDIAMCVTGLAAAL	LL19	AXSTILVPVVSIASYTGLAS	AS19	3	1	[3qbl, 3vvk, 3qbg, 3qbi, 3qbk]
LFTAITFDIAMCVTGLAAAL	LL19	MRWFWYAISCACFIVVLYIL	ML19	3	4	[3qbl, 3vvk, 3qbi, 3qbk]
LFTAITFDIAMCVTGLAAAL	LL19	FWYAISCACFIVVLYILLVE	FE19	3	4	[3qbl, 3vvk, 3qbg, 3qbi, 3qbk]
LFTAITFDIAMCVTGLAAAL	LL19	WYAISCACFIVVLYILLVEW	WW19	3	4	[3qbl, 3vvk, 3qbg, 3qbi, 3qbk]
LIAVSTILVPVVSIASYTGL	LL19	YINIALAGLSILLFVFMTRG	YG19	1	0	[3vvk, 3qbi]
LHWIYVAGMTIGALHFWSLS	LS19	LFXLLPFFSKVGFSFLDLHG	LG19	0	6	[2m3g]
LRNVTVVLWSAYXVVWLIGS	LS19	LNIETLLFMVLDVSAKVGFG	LG19	5	6	[1r84, 1r2n, 3utv]
LFMVLDVSAKVGFGLILLRS	LS19	KFYAIXTLVXXIAFTXXLXM	KM19	6	1	[1c3w, 1e0p, 1q5i, 1kme, 2ntu, 1pxs, 2i20, 1pxr, 1vjm, 1qko, 1s54, 1s53, 1x0k, 3hao, 1tn0]
LRNVTVVLWSAYXVVWLIGS	LS19	YXARYADWLFTTPLLLLXLA	YA19	5	2	[1s52, 1r84, 1r2n, 1pxr, 4hwl, 3han, 3utv, 3hap, 1tn0, 3utx, 1xji, 3har, 3uty, 3has]
LFMVLDVSAKVGFGLILLRS	LS19	YXARYADWLFTTPLLLLXLA	YA19	6	2	[1tn5, 1q5i, 1kme, 1x0k, 1pxs, 1tn0, 1pxr]
LRNVTVVLWSAYXVVWLIGS	LS19	FVWWAISTAAMLYXLYVXFF	FF19	5	4	[1bm1, 1at9, 1q5i, 1s52, 1r84, 1r2n, 1pxr, 4hwl, 3han, 3utv, 3hap, 1tn0, 3utx, 1xji, 3har, 3uty, 3has]
LRNVTVVLWSAYXVVWLIGS	LS19	RXVWWAISTAAMLYXLYXLF	RF19	5	4	[4hwl, 1q5i, 1brr, 1s52, 1r84, 1r2n, 1tn0, 3har, 1pxr, 1ap9, 3utx, 3uty]
LFMVLDVSAKVGFGLILLRS	LS19	YAIXTLXXXIAFTXXLSMLL	YL19	6	1	[1brx, 1c3w, 1bm1, 1at9, 1e0p, 1q5i, 1kme, 2ntu, 1pxs, 2i20, 1pxr, 1vjm, 1tn5, 1qko, 1s54, 1s53, 1x0k, 3hao, 1tn0]
LRNVTVVLWSAYXVVWLIGS	LS19	YRFVWWAISTAAMLYILYVL	YL19	5	4	[1ap9]
LRNVTVVLWSAYXVVWLIGS	LS19	FKXLRNVTVVLWSAYXVXWL	FL19	5	5	[4hwl, 1s52, 1tn0, 1pxr, 3utx, 3har, 3uty, 3has]
LFMVLDVSAKVGFGLILLRS	LS19	FYAIXTLXXXIAFTXXLSXL	FL19	6	1	[1brx, 1c3w, 1bm1, 1e0p, 1q5i, 1kme, 2ntu, 2i20, 1pxs, 1pxr, 1vjm, 1tn5, 1qko, 1s54, 1s53, 1x0k, 3hao, 1tn0]
LFMVLDVSAKVGFGLILLRS	LS19	FKXLRNVTVVLWSAYXVXWL	FL19	6	5	[1c3w, 1q5i, 1e0p, 1kme, 2ntu, 1pxs, 2i20, 1pxr, 1vjm, 1tn5, 1qko, 1s54, 1s53, 1x0k, 3hao, 1tn0]
LFMVLDVSAKVGFGLILLRS	LS19	IXTLXXAIAFTMXLSMLLGY	IY19	6	1	[1at9, 1kme]
LFMVLDVSAKVGFGLILLRS	LS19	RNVTVVLWSAYXVVWLIGSE	RE19	6	5	[1at9, 1q5i, 1tn0, 1pxr]
LRNVTVVLWSAYXVVWLIGS	LS19	RNVTVVLWSAYXVVWLIGSE	RE19	5	5	[1at9, 1brr, 1s52, 1r84, 1r2n, 1pxr, 1ap9, 4hwl, 3han, 3utv, 3hap, 1tn0, 3utx, 1xji, 3har, 3uty, 3has]
LRNVTVVLWSAYXVVWLIGS	LS19	NIETLLFMVLDVSAKVGFGL	NL19	5	6	[1brr, 1s52, 1r84, 1r2n, 4hwl, 3han, 3utv, 3hap, 3utx, 1xji, 3har, 3uty, 3has]
LRNVTVVLWSAYXVVWLIGS	LS19	NXTVVLWSAYXVVWLIGSEG	NG19	5	5	[1brr, 1s52, 1r84, 1r2n, 1pxr, 1ap9, 4hwl, 3han, 3utv, 3hap, 1tn0, 3utx, 1xji, 3har, 3uty, 3has]
LFMVLDVSAKVGFGLILLRS	LS19	NXTVVLWSAYXVVWLIGSEG	NG19	6	5	[1q5i, 1tn0, 1pxr]
LFMVLDVSAKVGFGLILLRS	LS19	TTLXPAIAFTMXLSMLLGYG	TG19	6	1	[1at9, 1kme]
LFMVLDVSAKVGFGLILLRS	LS19	KKFYAIXTLVPAIAFTMYLS	KS19	6	1	[2ntu, 1s54, 1s53]
LRNVTVVLWSAYXVVWLIGS	LS19	AXSTAAMLYILYVLFFGFTS	AS19	5	4	[1s52, 3utv]
LHWIYVAGMTIGALHFWSLS	LS19	EYLVAMFIPIWSGLAYMAMA	EA19	0	1	[2m3g]
LFMVLDVSAKVGFGLILLRS	LS19	PFYAITTLVPAIAFTMYLSM	PM19	6	1	[1tn5]
LRNVTVVLWSAYXVVWLIGS	LS19	FMVLDVSAKVGFGLILLRSR	FR19	5	6	[1brx]
LRNVTVVLWSAYXVVWLIGS	LS19	VTVVLWSAYPVVWLIGSEGA	VA19	5	5	[1brr]
LFMVLDVSAKVGFGLILLRS	LS19	RYADWLFTTPLLLLDLALLV	RV19	6	2	[1brx]
LRNVTVVLWSAYXVVWLIGS	LS19	RYADWLFTTPLLLLDLALLV	RV19	5	2	[1brx]
LRNVTVVLWSAYXVVWLIGS	LS19	DQGXXLAXVGADGIMIGXXL	DL19	5	3	[1r84, 1r2n, 3han, 3utv, 1tn0, 1xji, 3uty, 3has]
LRNVTVVLWSAYXVVWLIGS	LS19	QGTILAXVGADGIMIGTGLV	QV19	5	3	[1r84, 1r2n, 3han, 3utv, 1tn0, 1xji, 3uty, 3has]
LHWIYVAGMTIGALHFWSLS	LS19	YLVAMFIPIWSGLAYMAMAI	YI19	0	1	[2m3g]
LHWIYVAGMTIGALHFWSLS	LS19	DTFLFCLLPFFSKVGFSFLD	DD19	0	6	[2m3g]
LHWIYVAGMTIGALHFWSLS	LS19	FLFCLLPFFSKVGFSFLDLH	FH19	0	6	[2m3g]
LRNVTVVLWSAYXVVWLIGS	LS19	PLNIETLXFMVLDVSAKVGF	PF19	5	6	[1r84, 1r2n, 3utv]
LHWIYVAGMTIGALHFWSLS	LS19	YEYLVAMFIPIWSGLAYMAM	YM19	0	1	[2m3g]
LFXLGAIGMLVGTLAFAWAG	LG19	YYVXLVGISGIAAVAYXVXA	YA19	0	1	[1gue, 4gyc, 3qdc, 3qap, 2f93, 2ksy, 2f95, 1jgj, 1h68, 1gu8]
LNIETLLFMVLDVSAKVGFG	LG19	RXVWWAISTAAMLYXLYXLF	RF19	6	4	[1r2n, 1r84]
LNIETLLFMVLDVSAKVGFG	LG19	YAIXTLXXXIAFTXXLSMLL	YL19	6	1	[1r2n, 1r84]
LFXLGAIGMLVGTLAFAWAG	LG19	YVXLVGISGIAAVAYXVMAL	YL19	0	1	[1gue, 4gyc, 3qdc, 3qap, 2ksy, 1jgj, 1h68, 1gu8]
LNIETLLFMVLDVSAKVGFG	LG19	IXTLXXAIAFTMXLSMLLGY	IY19	6	1	[1r2n, 1r84]
LNIETLLFMVLDVSAKVGFG	LG19	FYAIXTLXXXIAFTXXLSXL	FL19	6	1	[1r2n, 1r84]
LFXLGAIGMLVGTLAFAWAG	LG19	RYYVTLVGISGIAAVAYVVM	RM19	0	1	[4gyc, 3qdc, 2f93, 2f95]
LNIETLLFMVLDVSAKVGFG	LG19	TTLXPAIAFTMXLSMLLGYG	TG19	6	1	[1r2n, 1r84]
LNIETLLFMVLDVSAKVGFG	LG19	RNVTVVLWSAYXVVWLIGSE	RE19	6	5	[1r2n, 1r84, 3utv]
LNIETLLFMVLDVSAKVGFG	LG19	NIETLLFMVLDVSAKVGFGL	NL19	6	6	[1r2n, 1r84, 3utv]
LNIETLLFMVLDVSAKVGFG	LG19	NXTVVLWSAYXVVWLIGSEG	NG19	6	5	[1r2n, 1r84, 3utv]
LVGISGIAAVAYXVMALGVG	LG19	PRYIXWILTTPLIVYFLGLL	PL19	1	2	[3qdc, 1jgj]
LVGISGIAAVAYXVMALGVG	LG19	RYIDWILTTPLIVYFLGLXA	RA19	1	2	[3qdc]
LVGISGIAAVAYXVMALGVG	LG19	LTTLFWLGAIGMLVGTLAFA	LA19	1	0	[1jgj]
LFXLGAIGMLVGTLAFAWAG	LG19	LIVYLDLVTKVGFGFIALDA	LA19	0	6	[4gyc, 3qdc, 3qap, 1jgj]
LVGISGIAAVAYXVMALGVG	LG19	LIVYLDLVTKVGFGFIALDA	LA19	1	6	[3qap, 3qdc, 1jgj]
LVGISGIAAVAYXVMALGVG	LG19	ALIVYLDLVTKVGFGFIALD	AD19	1	6	[3qap, 3qdc, 2ksy, 1jgj]
LFXLGAIGMLVGTLAFAWAG	LG19	ALIVYLDLVTKVGFGFIALD	AD19	0	6	[1gue, 4gyc, 3qdc, 3qap, 2f93, 2ksy, 2f95, 1jgj, 1h68, 1gu8]
LFXLLPFFSKVGFSFLDLHG	LG19	EYLVAMFIPIWSGLAYMAMA	EA19	6	1	[2m3g]
LVGISGIAAVAYXVMALGVG	LG19	VALIVYLDLVTKVGFGFIAL	VL19	1	6	[3qap, 3qdc, 2ksy, 1jgj]
LVGISGIAAVAYXVMALGVG	LG19	VPRYIDWILTTPLIVYFLGL	VL19	1	2	[2ksy, 1jgj]
LFXLGAIGMLVGTLAFAWAG	LG19	VALIVYLDLVTKVGFGFIAL	VL19	0	6	[1gue, 4gyc, 3qdc, 3qap, 2f93, 2ksy, 2f95, 1jgj, 1h68, 1gu8]
LFXLGAIGMLVGTLAFAWAG	LG19	VGISGIAAVAYXVMALGVGW	VW19	0	1	[3qdc, 3qap, 2ksy, 1jgj]
LFXLGAIGMLVGTLAFAWAG	LG19	TLVGISGIAAVAYXVMALGV	TV19	0	1	[3qdc, 3qap, 2ksy, 1jgj]
LVGISGIAAVAYXVMALGVG	LG19	FWLGAIGMLVGTLAFAWAGR	FR19	1	0	[3qap, 3qdc, 2ksy, 1jgj]
LFXLGAIGMLVGTLAFAWAG	LG19	DVALIVYLDLVTKVGFGFIA	DA19	0	6	[4gyc, 3qdc, 3qap, 2f93, 2ksy, 2f95, 1jgj]
LVGISGIAAVAYXVMALGVG	LG19	DVALIVYLDLVTKVGFGFIA	DA19	1	6	[3qap, 3qdc, 2ksy, 1jgj]
LFXLGAIGMLVGTLAFAWAG	LG19	VDVALIVYLDLVTKVGFGXI	VI19	0	6	[3qdc, 3qap, 2ksy, 1jgj]
LVGISGIAAVAYXVMALGVG	LG19	VDVALIVYLDLVTKVGFGXI	VI19	1	6	[3qap, 3qdc, 2ksy, 1jgj]
LVGISGIAAVAYXVMALGVG	LG19	TTLFWLGAIGMLVGTLAFAW	TW19	1	0	[3qap, 3qdc, 2ksy, 1jgj]
LVGISGIAAVAYXVMALGVG	LG19	FXPRYIDWILTTPLIVYFLG	FG19	1	2	[3qap, 3qdc, 2ksy, 1jgj]
LFXLLPFFSKVGFSFLDLHG	LG19	YLVAMFIPIWSGLAYMAMAI	YI19	6	1	[2m3g]
LFXLLPFFSKVGFSFLDLHG	LG19	DKLVTYFTVLWIGYPIVWII	DI19	6	5	[2m3g]
LFXLLPFFSKVGFSFLDLHG	LG19	KLVTYFTVLWIGYPIVWIIG	KG19	6	5	[2m3g]
LNIETLLFMVLDVSAKVGFG	LG19	PEWIWLALGTALMGLGTLYF	PF19	6	0	[3utv]
LNIETLLFMVLDVSAKVGFG	LG19	PLNIETLXFMVLDVSAKVGF	PF19	6	6	[1r2n, 1r84, 3utv]
LFXLLPFFSKVGFSFLDLHG	LG19	YEYLVAMFIPIWSGLAYMAM	YM19	6	1	[2m3g]
LNIETLLFMVLDVSAKVGFG	LG19	RPEWIWLALGTALMGLGTLY	RY19	6	0	[3utv]
KFYAIXTLVXXIAFTXXLXM	KM19	YXARYADWLFTTPLLLLXLA	YA19	1	2	[1q5i, 1kme, 1x0k, 1tn0, 1pxs, 1pxr]
KFYAIXTLVXXIAFTXXLXM	KM19	NIETLLFMVLDVSAKVGFGL	NL19	1	6	[3haq]
KFYAIXTLVXXIAFTXXLXM	KM19	DTLLFMVLDVSAKVGXGXIL	DL19	1	6	[2wjk]
KFYAIXTLVXXIAFTXXLXM	KM19	DQGXXLAXVGADGIMIGXXL	DL19	1	3	[1q5i, 1kme, 1s54, 1x0i, 3haq]
KFYAIXTLVXXIAFTXXLXM	KM19	QTLLFMVLDVSAKVGFGLIL	QL19	1	6	[1f4z]
KFYAIXTLVXXIAFTXXLXM	KM19	QGTILAXVGADGIMIGTGLV	QV19	1	3	[1q5i, 1kme, 1s54, 3haq]
FKXLRNVTVVLWSAYXVXWL	FL19	FVWWAISTAAMLYXLYVXFF	FF19	5	4	[1e0p, 1pxs, 1pxr, 4hwl, 1qkp, 1qko, 1s54, 1s53, 3hao, 3haq, 3har, 2wjl, 3has, 1c3w, 1q5i, 2ntu, 1kme, 2ntw, 1s52, 1s51, 1py6, 2i20, 1vjm, 1tn5, 1x0k, 1tn0, 3utx, 3uty]
FYAIXTLXXXIAFTXXLSXL	FL19	YXARYADWLFTTPLLLLXLA	YA19	1	2	[1q5i, 1kme, 1r84, 1r2n, 1pxs, 1pxr, 1qkp, 1tn5, 1x0k, 3han, 3hap, 1tn0, 3har, 1xji, 3has]
FKXLRNVTVVLWSAYXVXWL	FL19	YXARYADWLFTTPLLLLXLA	YA19	5	2	[1kme, 1s52, 1pxs, 1pxr, 4hwl, 1qkp, 1tn5, 1x0k, 1tn0, 3har, 3utx, 3has, 3uty]
FKXLRNVTVVLWSAYXVXWL	FL19	RXVWWAISTAAMLYXLYXLF	RF19	5	4	[1e0p, 1pxs, 1pxr, 4hwl, 1qko, 1s54, 1s53, 3hao, 3har, 2wjl, 1c3w, 1q5i, 2ntu, 1kme, 2ntw, 1s52, 1s51, 1py6, 2i20, 1vjm, 1tn5, 1x0k, 1tn0, 3utx, 3uty]
FKXLRNVTVVLWSAYXVXWL	FL19	RNVTVVLWSAYXVVWLIGSE	RE19	5	5	[4hwl, 1s52, 1tn0, 1pxr, 3har, 3utx, 3has, 3uty]
FKXLRNVTVVLWSAYXVXWL	FL19	NXTVVLWSAYXVVWLIGSEG	NG19	5	5	[4hwl, 1s52, 1tn0, 1pxr, 3har, 3utx, 3has, 3uty]
FYAIXTLXXXIAFTXXLSXL	FL19	NIETLLFMVLDVSAKVGFGL	NL19	1	6	[1qkp, 1r84, 1r2n, 4hyx, 3han, 3hap, 3haq, 3har, 1xji, 3has]
FKXLRNVTVVLWSAYXVXWL	FL19	NIETLLFMVLDVSAKVGFGL	NL19	5	6	[4hwl, 1qkp, 1s52, 3haq, 3har, 3utx, 3has, 3uty]
FKXLRNVTVVLWSAYXVXWL	FL19	AXSTAAMLYILYVLFFGFTS	AS19	5	4	[1qkp, 1s52]
FRWAFYAISCAFFVVXLSXL	FL19	FTXIAADIGMCVTGLAAAXT	FT19	4	3	[1e12]
FYAIXTLXXXIAFTXXLSXL	FL19	FMVLDVSAKVGFGLILLRSR	FR19	1	6	[1brx]
FYAIXTLXXXIAFTXXLSXL	FL19	RYADWLFTTPLLLLDLALLV	RV19	1	2	[1brx]
FKXLRNVTVVLWSAYXVXWL	FL19	DQGXXLAXVGADGIMIGXXL	DL19	5	3	[1s8l, 1qkp, 1s8j, 1kme, 1s54, 1s53, 3haq, 1tn0, 3has, 3uty]
FYAIXTLXXXIAFTXXLSXL	FL19	DTLLFMVLDVSAKVGXGXIL	DL19	1	6	[2wjk]
FYAIXTLXXXIAFTXXLSXL	FL19	DQGXXLAXVGADGIMIGXXL	DL19	1	3	[1s8l, 1s8j, 1q5i, 1kme, 1r84, 1r2n, 4hyx, 1jv7, 1jv6, 1qkp, 1s54, 1x0i, 3haq, 1xji, 3has]
FYAIXTLXXXIAFTXXLSXL	FL19	QTLLFMVLDVSAKVGFGLIL	QL19	1	6	[1f4z]
FYAIXTLXXXIAFTXXLSXL	FL19	QGTILAXVGADGIMIGTGLV	QV19	1	3	[1s8l, 1qkp, 1s8j, 1q5i, 1kme, 1s54, 1r84, 1r2n, 4hyx, 3haq, 1xji, 3has]
FKXLRNVTVVLWSAYXVXWL	FL19	QGTILAXVGADGIMIGTGLV	QV19	5	3	[1s8l, 1qkp, 1s8j, 1kme, 1s54, 1s53, 3haq, 1tn0, 3has, 3uty]
FYAIXTLXXXIAFTXXLSXL	FL19	PLNIETLXFMVLDVSAKVGF	PF19	1	6	[1r84, 1r2n]
YSALDIVAKYIFAFLLLNYL	YL19	STLKLLTVVMWLGYPIVWAL	SL19	6	5	[3vvk, 3qbl, 3qbg, 3qbi, 3qbk]
YAIXTLXXXIAFTXXLSMLL	YL19	YXARYADWLFTTPLLLLXLA	YA19	1	2	[1q5i, 1kme, 1s52, 1fbk, 1r84, 1r2n, 1pxs, 1pxr, 4hwl, 1qkp, 1tn5, 1p8h, 3han, 1x0k, 3hap, 1tn0, 3har, 1xji, 3has]
YSALDIVAKYIFAFLLLNYL	YL19	SSLYINIALAGLSILLFVXM	SM19	6	0	[3vvk, 3qbl]
YRFVWWAISTAAMLYILYVL	YL19	RNVTVVLWSAYXVVWLIGSE	RE19	4	5	[1ap9]
YRFVWWAISTAAMLYILYVL	YL19	NXTVVLWSAYXVVWLIGSEG	NG19	4	5	[1ap9]
YARYADWLFTTPLLLLDLAL	YL19	EYYAITILVPGIASAAYLAM	EM19	2	1	[1vgo]
YSALDIVAKYIFAFLLLNYL	YL19	TLKLLTVVXWLGYPIVWALG	TG19	6	5	[3vvk, 3qbl, 3qbg, 3qbi, 3qbk]
YAIXTLXXXIAFTXXLSMLL	YL19	NIETLLFMVLDVSAKVGFGL	NL19	1	6	[4hwl, 1qkp, 1s52, 3han, 1r84, 1r2n, 4hyx, 3hap, 3haq, 3har, 1xji, 3has]
YSALDIVAKYIFAFLLLNYL	YL19	SLYINIALAGLSILLFVFMT	ST19	6	0	[3vvk, 3qbl, 3qbg, 3qbi, 3qbk]
YARYADWLFTTPLLLLDLAL	YL19	YYAITILVPGIASAAYLAMF	YF19	2	1	[1vgo]
YARYADWLFTTPLLLLDLAL	YL19	YAITILVPGIASAAYLAMFF	YF19	2	1	[1vgo]
YSALDIVAKYIFAFLLLNYL	YL19	FSTLKLLTVVMWLGYPIVWA	FA19	6	5	[3vvk, 3qbl, 3qbg, 3qbi, 3qbk]
YVXLVGISGIAAVAYXVMAL	YL19	PRYIXWILTTPLIVYFLGLL	PL19	1	2	[1gue, 3qdc, 1jgj, 1h68, 1gu8]
YSALDIVAKYIFAFLLLNYL	YL19	GRYLTWALSTPMILLALGLL	GL19	6	2	[3vvk, 3qbl, 3qbg, 3qbi, 3qbk]
YVXLVGISGIAAVAYXVMAL	YL19	LIVYLDLVTKVGFGFIALDA	LA19	1	6	[4gyc, 3qap, 3qdc, 1jgj]
YVXLVGISGIAAVAYXVMAL	YL19	LTTLFWLGAIGMLVGTLAFA	LA19	1	0	[1jgj]
YVXLRNLTVXLWAIYPFIWL	YL19	LIVYLDLVTKVGFGFIALDA	LA19	5	6	[4gyc, 3qap, 3qdc, 1jgj]
YVXLRNLTVXLWAIYPFIWL	YL19	RYIDWILTTPLIVYFLGLXA	RA19	5	2	[3qdc, 1gu8, 1h68]
YSALDIVAKYIFAFLLLNYL	YL19	RYLTWALSTPMILLALGLXA	RA19	6	2	[3vvk, 3qbi]
YVXLVGISGIAAVAYXVMAL	YL19	RYIDWILTTPLIVYFLGLXA	RA19	1	2	[3qdc, 1h68, 1gu8]
YVXLRNLTVXLWAIYPFIWL	YL19	ALFGMGAVAFXGLVYYLVGP	AP19	5	4	[4gyc, 3qap, 3qdc, 2ksy, 1jgj]
YSALDIVAKYIFAFLLLNYL	YL19	IAVSTILVPVVSIASYTGLA	IA19	6	1	[3vvk, 3qbl, 3qbg, 3qbi, 3qbk]
YVXLRNLTVXLWAIYPFIWL	YL19	ALIVYLDLVTKVGFGFIALD	AD19	5	6	[1gue, 4gyc, 3qap, 3qdc, 2ksy, 1jgj, 1gu8, 1h68]
YVXLVGISGIAAVAYXVMAL	YL19	ALIVYLDLVTKVGFGFIALD	AD19	1	6	[1gue, 4gyc, 3qap, 3qdc, 2ksy, 1jgj, 1h68, 1gu8]
YVXLRNLTVXLWAIYPFIWL	YL19	VALIVYLDLVTKVGFGFIAL	VL19	5	6	[1gue, 4gyc, 3qap, 3qdc, 2ksy, 1jgj, 1gu8, 1h68]
YVXLVGISGIAAVAYXVMAL	YL19	VPRYIDWILTTPLIVYFLGL	VL19	1	2	[2ksy, 1jgj]
YVXLVGISGIAAVAYXVMAL	YL19	VALIVYLDLVTKVGFGFIAL	VL19	1	6	[1gue, 4gyc, 3qap, 3qdc, 2ksy, 1jgj, 1h68, 1gu8]
YVXLRNLTVXLWAIYPFIWL	YL19	FGMGAVAFXGLVYYLVGPMT	FT19	5	4	[1gue, 4gyc, 3qap, 3qdc, 2ksy, 1jgj, 1gu8, 1h68]
YSALDIVAKYIFAFLLLNYL	YL19	AXSTILVPVVSIASYTGLAS	AS19	6	1	[3vvk, 3qbl, 3qbg, 3qbi, 3qbk]
YARYADWLFTTPLLLLDLAL	YL19	AFMVLDVTAKVGFGFVLLRS	AS19	2	6	[1vgo]
YVXLVGISGIAAVAYXVMAL	YL19	FWLGAIGMLVGTLAFAWAGR	FR19	1	0	[4gyc, 3qap, 3qdc, 2ksy, 1jgj]
YAIXTLXXXIAFTXXLSMLL	YL19	FMVLDVSAKVGFGLILLRSR	FR19	1	6	[1brx]
YVXLVGISGIAAVAYXVMAL	YL19	DVALIVYLDLVTKVGFGFIA	DA19	1	6	[4gyc, 3qap, 3qdc, 2ksy, 1jgj]
YVXLRNLTVXLWAIYPFIWL	YL19	DVALIVYLDLVTKVGFGFIA	DA19	5	6	[4gyc, 3qap, 3qdc, 2ksy, 1jgj]
YVXLVGISGIAAVAYXVMAL	YL19	VDVALIVYLDLVTKVGFGXI	VI19	1	6	[3qap, 3qdc, 2ksy, 1jgj]
YVXLRNLTVXLWAIYPFIWL	YL19	VDVALIVYLDLVTKVGFGXI	VI19	5	6	[3qap, 3qdc, 2ksy, 1jgj]
YVXLRNLTVXLWAIYPFIWL	YL19	RYALFGMGAVAFXGLVYYLV	RV19	5	4	[3qap, 3qdc, 2ksy, 1jgj]
YAIXTLXXXIAFTXXLSMLL	YL19	RYADWLFTTPLLLLDLALLV	RV19	1	2	[1brx]
YAIXTLXXXIAFTXXLSMLL	YL19	DTLLFMVLDVSAKVGXGXIL	DL19	1	6	[2wjk]
YAIXTLXXXIAFTXXLSMLL	YL19	DQGXXLAXVGADGIMIGXXL	DL19	1	3	[1s8l, 1qkp, 1s8j, 1q5i, 1kme, 1s54, 1r84, 1r2n, 4hyx, 3haq, 1xji, 3has]
YAIXTLXXXIAFTXXLSMLL	YL19	QTLLFMVLDVSAKVGFGLIL	QL19	1	6	[1f50, 1f4z]
YAIXTLXXXIAFTXXLSMLL	YL19	QGTILAXVGADGIMIGTGLV	QV19	1	3	[1s8l, 1qkp, 1s8j, 1q5i, 1kme, 1s54, 1r84, 1r2n, 4hyx, 3haq, 1xji, 3has]
YARYADWLFTTPLLLLDLAL	YL19	WLFSTIAFLFVLYYLLTSLR	WR19	2	4	[1vgo]
YVXLVGISGIAAVAYXVMAL	YL19	TTLFWLGAIGMLVGTLAFAW	TW19	1	0	[3qap, 3qdc, 2ksy, 1jgj]
YVXLRNLTVXLWAIYPFIWL	YL19	YALFGMGAVAFXGLVYYLVG	YG19	5	4	[4gyc, 3qap, 3qdc, 2ksy, 1jgj]
YSALDIVAKYIFAFLLLNYL	YL19	YINIALAGLSILLFVFMTRG	YG19	6	0	[3vvk, 3qbi]
YVXLVGISGIAAVAYXVMAL	YL19	FXPRYIDWILTTPLIVYFLG	FG19	1	2	[3qap, 3qdc, 2ksy, 1jgj]
YAIXTLXXXIAFTXXLSMLL	YL19	PLNIETLXFMVLDVSAKVGF	PF19	1	6	[1r84, 1r2n]
YAIXTLXXXIAFTXXLSMLL	YL19	ALVGADGIMIGTGLVGALTK	AK19	1	3	[1at9]
YAISCACFIVVLYILLVXWA	YA19	STLKLLTVVMWLGYPIVWAL	SL19	4	5	[3vvk, 3qbl, 3qbg, 3qbi, 3qbk]
YTIADVLAKAGYGVLIYNIA	YA19	RYVDWLLTVPLLTVELVLVM	RM19	6	2	[3ddl]
YXARYADWLFTTPLLLLXLA	YA19	RNVTVVLWSAYXVVWLIGSE	RE19	2	5	[1s52, 1r2n, 1r84, 1pxr, 4hwl, 3han, 3utv, 3hap, 1tn0, 1xji, 3har, 3utx, 3uty, 3has]
YXARYADWLFTTPLLLLXLA	YA19	IXTLXXAIAFTMXLSMLLGY	IY19	2	1	[4hwl, 1qkp, 1kme, 1s52, 1r2n, 1r84, 3han, 3hap, 1xji, 3har, 3has]
YXARYADWLFTTPLLLLXLA	YA19	EYYAITILVPGIASAAYLAM	EM19	2	1	[1vgo]
YAISCACFIVVLYILLVXWA	YA19	TLKLLTVVXWLGYPIVWALG	TG19	4	5	[3vvk, 3qbl, 3qbg, 3qbi, 3qbk]
YXARYADWLFTTPLLLLXLA	YA19	TTLXPAIAFTMXLSMLLGYG	TG19	2	1	[4hwl, 1qkp, 1kme, 1s52, 3han, 1r2n, 1r84, 3hap, 1xji, 3har, 3has]
YAISCACFIVVLYILLVXWA	YA19	FSTLKLLTVVMWLGYPIVWA	FA19	4	5	[3vvk, 3qbl, 3qbg, 3qbi, 3qbk]
YYVXLVGISGIAAVAYXVXA	YA19	PRYIXWILTTPLIVYFLGLL	PL19	1	2	[1gue, 3qdc, 2f93, 2f95, 1jgj, 1h68, 1gu8]
YXARYADWLFTTPLLLLXLA	YA19	YAITILVPGIASAAYLAMFF	YF19	2	1	[1vgo]
YXARYADWLFTTPLLLLXLA	YA19	YYAITILVPGIASAAYLAMF	YF19	2	1	[1vgo]
YYVXLVGISGIAAVAYXVXA	YA19	RYIDWILTTPLIVYFLGLXA	RA19	1	2	[3qdc, 1h68, 1gu8]
YYVXLVGISGIAAVAYXVXA	YA19	LIVYLDLVTKVGFGFIALDA	LA19	1	6	[4gyc, 3qap, 3qdc, 1jgj]
YYVXLVGISGIAAVAYXVXA	YA19	LTTLFWLGAIGMLVGTLAFA	LA19	1	0	[1jgj]
YYVXLVGISGIAAVAYXVXA	YA19	ALIVYLDLVTKVGFGFIALD	AD19	1	6	[1gue, 4gyc, 3qap, 3qdc, 2f93, 2ksy, 2f95, 1jgj, 1h68, 1gu8]
YXARYADWLFTTPLLLLXLA	YA19	AXSTAAMLYILYVLFFGFTS	AS19	2	4	[1qkp, 1s52, 3utv]
YXARYADWLFTTPLLLLXLA	YA19	AFMVLDVTAKVGFGFVLLRS	AS19	2	6	[1vgo]
YAISCACFIVVLYILLVXWA	YA19	FTXITFDIAMCVTGLAAAXT	FT19	4	3	[3qbl]
YXARYADWLFTTPLLLLXLA	YA19	PFYAITTLVPAIAFTMYLSM	PM19	2	1	[1tn5]
YYVXLVGISGIAAVAYXVXA	YA19	VPRYIDWILTTPLIVYFLGL	VL19	1	2	[2ksy, 1jgj]
YYVXLVGISGIAAVAYXVXA	YA19	VALIVYLDLVTKVGFGFIAL	VL19	1	6	[1gue, 4gyc, 3qap, 3qdc, 2f93, 2ksy, 2f95, 1jgj, 1h68, 1gu8]
YYVXLVGISGIAAVAYXVXA	YA19	FWLGAIGMLVGTLAFAWAGR	FR19	1	0	[4gyc, 3qap, 3qdc, 2f93, 2ksy, 2f95, 1jgj]
YTIADVLAKAGYGVLIYNIA	YA19	GNARLLLLATWGFYPIAYMI	GI19	6	5	[3ddl]
YYVXLVGISGIAAVAYXVXA	YA19	DVALIVYLDLVTKVGFGFIA	DA19	1	6	[4gyc, 3qap, 3qdc, 2f93, 2ksy, 2f95, 1jgj]
YYVXLVGISGIAAVAYXVXA	YA19	VDVALIVYLDLVTKVGFGXI	VI19	1	6	[3qap, 3qdc, 2ksy, 1jgj]
YXARYADWLFTTPLLLLXLA	YA19	DQGXXLAXVGADGIMIGXXL	DL19	2	3	[1qkp, 1q5i, 1kme, 1r2n, 1r84, 3han, 3utv, 3hap, 1tn0, 1xji, 3uty, 3has]
YXARYADWLFTTPLLLLXLA	YA19	WLFSTIAFLFVLYYLLTSLR	WR19	2	4	[1vgo]
YYVXLVGISGIAAVAYXVXA	YA19	TTLFWLGAIGMLVGTLAFAW	TW19	1	0	[3qap, 3qdc, 2ksy, 1jgj]
YXARYADWLFTTPLLLLXLA	YA19	QGTILAXVGADGIMIGTGLV	QV19	2	3	[1qkp, 1q5i, 1kme, 1r2n, 1r84, 3han, 3hap, 3utv, 1tn0, 1xji, 3uty, 3has]
YYVXLVGISGIAAVAYXVXA	YA19	FXPRYIDWILTTPLIVYFLG	FG19	1	2	[3qap, 3qdc, 2ksy, 1jgj]
YTIADVLAKAGYGVLIYNIA	YA19	LLGNARLLLLATWGFYPIAY	LY19	6	5	[3ddl]
YTIADVLAKAGYGVLIYNIA	YA19	FSFTVATMTASFVFFVLARN	FN19	6	0	[3ddl]
YTIADVLAKAGYGVLIYNIA	YA19	SFTVATMTASFVFFVLARNN	SN19	6	0	[3ddl]
YTIADVLAKAGYGVLIYNIA	YA19	FTVATMTASFVFFVLARNNV	FV19	6	0	[3ddl]
YTIADVLAKAGYGVLIYNIA	YA19	RISMMVSALVVFIAGYHYFR	RR19	6	1	[3ddl]
RXVWWAISTAAMLYXLYXLF	RF19	RNVTVVLWSAYXVVWLIGSE	RE19	4	5	[4hwl, 1q5i, 1brr, 1s52, 1r84, 1r2n, 1tn0, 3har, 1ap9, 1pxr, 3utx, 3uty]
RXVWWAISTAAMLYXLYXLF	RF19	NXTVVLWSAYXVVWLIGSEG	NG19	4	5	[4hwl, 1q5i, 1brr, 1s52, 1r84, 1r2n, 1tn0, 3har, 1ap9, 1pxr, 3utx, 3uty]
RXVWWAISTAAMLYXLYXLF	RF19	NIETLLFMVLDVSAKVGFGL	NL19	4	6	[4hwl, 1brr, 1s52, 1r84, 1r2n, 3utx, 3uty]
RGLWGFLSTIPFVWILYXLF	RF19	GNARLLLLATWGFYPIAYMI	GI19	4	5	[3ddl]
RXVWWAISTAAMLYXLYXLF	RF19	VTVVLWSAYPVVWLIGSEGA	VA19	4	5	[1brr]
RGLWGFLSTIPFVWILYXLF	RF19	PLAAKLGFLAALMIVLGYXG	PG19	4	3	[3ddl]
RGLWGFLSTIPFVWILYXLF	RF19	LAAKLGFLAALMIVLGYXGE	LE19	4	3	[3ddl]
RXVWWAISTAAMLYXLYXLF	RF19	DQGXXLAXVGADGIMIGXXL	DL19	4	3	[1q5i, 1kme, 1s54, 1s53, 1r84, 1r2n, 1tn0, 3uty]
RXVWWAISTAAMLYXLYXLF	RF19	QGTILAXVGADGIMIGTGLV	QV19	4	3	[1q5i, 1kme, 1s54, 1s53, 1r84, 1r2n, 1tn0, 3uty]
RGLWGFLSTIPFVWILYXLF	RF19	LLGNARLLLLATWGFYPIAY	LY19	4	5	[3ddl]
RXVWWAISTAAMLYXLYXLF	RF19	PLNIETLXFMVLDVSAKVGF	PF19	4	6	[1r84, 1r2n]
FVWWAISTAAMLYXLYVXFF	FF19	RNVTVVLWSAYXVVWLIGSE	RE19	4	5	[1at9, 1q5i, 1s52, 1r84, 1r2n, 1pxr, 4hwl, 3han, 3hap, 3utv, 1tn0, 1xji, 3utx, 3har, 3uty, 3has]
FVWWAISTAAMLYXLYVXFF	FF19	NXTVVLWSAYXVVWLIGSEG	NG19	4	5	[1q5i, 1s52, 1r84, 1r2n, 1pxr, 4hwl, 3han, 3hap, 3utv, 1tn0, 1xji, 3utx, 3har, 3uty, 3has]
FVWWAISTAAMLYXLYVXFF	FF19	QGTILAXVGADGIMIGTGLV	QV19	4	3	[1q5i, 1kme, 1r84, 1r2n, 4hyx, 1qkp, 1s54, 1s53, 3han, 3hap, 3utv, 1tn0, 3utw, 3haq, 1xji, 3uty, 3has]
FVWWAISTAAMLYXLYVXFF	FF19	DQGXXLAXVGADGIMIGXXL	DL19	4	3	[1q5i, 1kme, 1r84, 1r2n, 4hyx, 1qkp, 1s54, 1s53, 3han, 3utv, 3hap, 1tn0, 3utw, 3haq, 1xji, 3uty, 3has]
FVWWAISTAAMLYXLYVXFF	FF19	ALVGADGIMIGTGLVGALTK	AK19	4	3	[1at9]
SWAYSXLDIVAKYIFAFXLL	SL19	SSLYINIALAGLSILLFVXM	SM19	6	0	[3vvk, 3qbl, 3abw]
SWAYSXLDVFAKYVFAFXLL	SL19	SSLWVNVALAGIAILVFVXM	SM19	6	0	[1e12]
SWAYSXLDIVAKYIFAFXLL	SL19	FSTLKLLTVVMWLGYPIVWA	FA19	6	5	[3vvk, 3qbl, 3qbg, 3qbi, 3qbk]
SWAYSXLDIVAKYIFAFXLL	SL19	SLYINIALAGLSILLFVFMT	ST19	6	0	[3vvk, 3qbl, 3qbg, 3qbi, 3qbk]
STLKLLTVVMWLGYPIVWAL	SL19	SALDIVAKYIFAFLLLNYLT	ST19	5	6	[3qbl, 3vvk, 3qbg, 3qbi, 3qbk]
SWAYSXLDIVAKYIFAFXLL	SL19	TLKLLTVVXWLGYPIVWALG	TG19	6	5	[3vvk, 3qbl, 3qbg, 3qbi, 3qbk]
STLKLLTVVMWLGYPIVWAL	SL19	AYSALDIVAKYIFAFLLLNY	AY19	5	6	[3qbl, 3vvk, 3qbg, 3qbi, 3qbk]
SWAYSXLDIVAKYIFAFXLL	SL19	RYLTWALSTPMILLALGLXA	RA19	6	2	[3vvk, 3qbi]
SWAYSXLDIVAKYIFAFXLL	SL19	GRYLTWALSTPMILLALGLL	GL19	6	2	[3vvk, 3qbl, 3qbg, 3qbi, 3qbk]
SWAYSXLDIVAKYIFAFXLL	SL19	IAVSTILVPVVSIASYTGLA	IA19	6	1	[3vvk, 3qbl, 3qbg, 3qbi, 3qbk]
STLKLLTVVMWLGYPIVWAL	SL19	RWFWYAISCACFIVVLYXLL	RL19	5	4	[3qbl, 3vvk, 3qbg, 3qbi, 3qbk]
SWAYSXLDIVAKYIFAFXLL	SL19	AXSTILVPVVSIASYTGLAS	AS19	6	1	[3vvk, 3qbl, 3qbg, 3qbi, 3qbk]
STLKLLTVVMWLGYPIVWAL	SL19	FWYAISCACFIVVLYILLVE	FE19	5	4	[3qbl, 3vvk, 3qbg, 3qbi, 3qbk]
STLKLLTVVMWLGYPIVWAL	SL19	WYAISCACFIVVLYILLVEW	WW19	5	4	[3qbl, 3vvk, 3qbg, 3qbi, 3qbk]
SWAYSXLDVFAKYVFAFXLL	SL19	SSSLWVNVALAGIAILVFVY	SY19	6	0	[1e12]
SWAYSXLDIVAKYIFAFXLL	SL19	YINIALAGLSILLFVFMTRG	YG19	6	0	[3vvk, 3qbi]
TTLXPAIAFTMXLSMLLGYG	TG19	NIETLLFMVLDVSAKVGFGL	NL19	1	6	[4hwl, 1qkp, 1brr, 1s52, 3han, 1r84, 1r2n, 3hap, 3har, 1xji, 3has]
TLKLLTVVXWLGYPIVWALG	TG19	SALDIVAKYIFAFLLLNYLT	ST19	5	6	[3qbl, 3vvk, 3qbg, 3qbi, 3qbk]
TLKLLTVVXWLGYPIVWALG	TG19	AYSALDIVAKYIFAFLLLNY	AY19	5	6	[3qbl, 3vvk, 3qbg, 3qbi, 3qbk]
TLKLLTVVXWLGYPIVWALG	TG19	RWFWYAISCACFIVVLYXLL	RL19	5	4	[3qbl, 3vvk, 3qbg, 3qbi, 3qbk]
TLTXLVAVLWTAYPILWXVG	TG19	RYTWWLFSTIAFLFVLYXLL	RL19	5	4	[2z55, 1vgo]
TLTXLVAVLWTAYPILWXVG	TG19	AFMVLDVTAKVGFGFVLLRS	AS19	5	6	[1vgo]
TLKLLTVVXWLGYPIVWALG	TG19	FWYAISCACFIVVLYILLVE	FE19	5	4	[3qbl, 3vvk, 3qbg, 3qbi, 3qbk]
TLKLLTVVXWLGYPIVWALG	TG19	WYAISCACFIVVLYILLVEW	WW19	5	4	[3qbl, 3vvk, 3qbg, 3qbi, 3qbk]
TTLXPAIAFTMXLSMLLGYG	TG19	DQGXXLAXVGADGIMIGXXL	DL19	1	3	[1qkp, 1kme, 1r84, 1r2n, 1xji, 3has]
TTLXPAIAFTMXLSMLLGYG	TG19	QGTILAXVGADGIMIGTGLV	QV19	1	3	[1qkp, 1kme, 1r84, 1r2n, 1xji, 3has]
TLTXLVAVLWTAYPILWXVG	TG19	TWWLFSTIAFLFVLYYLLTS	TS19	5	4	[1vgo]
TLTXLVAVLWTAYPILWXVG	TG19	WLFSTIAFLFVLYYLLTSLR	WR19	5	4	[1vgo]
TTLXPAIAFTMXLSMLLGYG	TG19	PLNIETLXFMVLDVSAKVGF	PF19	1	6	[1r84, 1r2n]
TTLXPAIAFTMXLSMLLGYG	TG19	ALVGADGIMIGTGLVGALTK	AK19	1	3	[1at9]
IXTLXXAIAFTMXLSMLLGY	IY19	NIETLLFMVLDVSAKVGFGL	NL19	1	6	[4hwl, 1qkp, 1brr, 1s52, 1r84, 1r2n, 3han, 3hap, 3har, 1xji, 3has]
IXTLXXAIAFTMXLSMLLGY	IY19	QGTILAXVGADGIMIGTGLV	QV19	1	3	[1qkp, 1kme, 1r84, 1r2n, 1xji, 3has]
IXTLXXAIAFTMXLSMLLGY	IY19	DQGXXLAXVGADGIMIGXXL	DL19	1	3	[1qkp, 1kme, 1r84, 1r2n, 1xji, 3has]
IXTLXXAIAFTMXLSMLLGY	IY19	PLNIETLXFMVLDVSAKVGF	PF19	1	6	[1r84, 1r2n]
IXTLXXAIAFTMXLSMLLGY	IY19	ALVGADGIMIGTGLVGALTK	AK19	1	3	[1at9]
SSLYINIALAGLSILLFVXM	SM19	SALDIVAKYIFAFLLLNYLT	ST19	0	6	[3qbl, 3vvk]
SSLYINIALAGLSILLFVXM	SM19	AYSALDIVAKYIFAFLLLNY	AY19	0	6	[3qbl, 3vvk]
SSLYINIALAGLSILLFVXM	SM19	IAVSTILVPVVSIASYTGLA	IA19	0	1	[3qbl, 3vvk]
SSLYINIALAGLSILLFVXM	SM19	AXSTILVPVVSIASYTGLAS	AS19	0	1	[3qbl, 3vvk]
SSLWVNVALAGIAILVFVXM	SM19	ATSWAYSVLDVFAKYVFAFI	AI19	0	6	[1e12]
RYYVTLVGISGIAAVAYVVM	RM19	PRYIXWILTTPLIVYFLGLL	PL19	1	2	[3qdc, 2f93, 2f95]
RYYVTLVGISGIAAVAYVVM	RM19	RYIDWILTTPLIVYFLGLXA	RA19	1	2	[3qdc]
RYYVTLVGISGIAAVAYVVM	RM19	LIVYLDLVTKVGFGFIALDA	LA19	1	6	[4gyc, 3qdc]
RYYVTLVGISGIAAVAYVVM	RM19	ALIVYLDLVTKVGFGFIALD	AD19	1	6	[4gyc, 3qdc, 2f93, 2f95]
RYYVTLVGISGIAAVAYVVM	RM19	VALIVYLDLVTKVGFGFIAL	VL19	1	6	[4gyc, 3qdc, 2f93, 2f95]
RYVDWLLTVPLLTVELVLVM	RM19	GYTIADVLAKAGYGVLIYNI	GI19	2	6	[3ddl]
RYYVTLVGISGIAAVAYVVM	RM19	FWLGAIGMLVGTLAFAWAGR	FR19	1	0	[4gyc, 3qdc, 2f93, 2f95]
RYVDWLLTVPLLTVELVLVM	RM19	TIADVLAKAGYGVLIYNIAK	TK19	2	6	[3ddl]
RYYVTLVGISGIAAVAYVVM	RM19	DVALIVYLDLVTKVGFGFIA	DA19	1	6	[4gyc, 3qdc, 2f93, 2f95]
RYYVTLVGISGIAAVAYVVM	RM19	VDVALIVYLDLVTKVGFGXI	VI19	1	6	[3qdc]
RYVDWLLTVPLLTVELVLVM	RM19	PLAAKLGFLAALMIVLGYXG	PG19	2	3	[3ddl]
RYVDWLLTVPLLTVELVLVM	RM19	LAAKLGFLAALMIVLGYXGE	LE19	2	3	[3ddl]
RYYVTLVGISGIAAVAYVVM	RM19	TTLFWLGAIGMLVGTLAFAW	TW19	1	0	[3qdc]
RYYVTLVGISGIAAVAYVVM	RM19	FXPRYIDWILTTPLIVYFLG	FG19	1	2	[3qdc]
RYVDWLLTVPLLTVELVLVM	RM19	RISMMVSALVVFIAGYHYFR	RR19	2	1	[3ddl]
RNVTVVLWSAYXVVWLIGSE	RE19	NIETLLFMVLDVSAKVGFGL	NL19	5	6	[1brr, 1s52, 1r84, 1r2n, 4hwl, 3han, 3utv, 3hap, 3utx, 1xji, 3har, 3uty, 3has]
RNVTVVLWSAYXVVWLIGSE	RE19	NXTVVLWSAYXVVWLIGSEG	NG19	5	5	[1brr, 1s52, 1r84, 1r2n, 1pxr, 1ap9, 4hwl, 3han, 3utv, 3hap, 1tn0, 3utx, 1xji, 3har, 3uty, 3has]
RNVTVVLWSAYXVVWLIGSE	RE19	AXSTAAMLYILYVLFFGFTS	AS19	5	4	[1s52, 3utv]
RNVTVVLWSAYXVVWLIGSE	RE19	VTVVLWSAYPVVWLIGSEGA	VA19	5	5	[1brr]
RNVTVVLWSAYXVVWLIGSE	RE19	DQGXXLAXVGADGIMIGXXL	DL19	5	3	[1r84, 1r2n, 3han, 3utv, 1tn0, 1xji, 3uty, 3has]
RNVTVVLWSAYXVVWLIGSE	RE19	QGTILAXVGADGIMIGTGLV	QV19	5	3	[1r84, 1r2n, 3han, 3utv, 1tn0, 1xji, 3uty, 3has]
RNVTVVLWSAYXVVWLIGSE	RE19	PLNIETLXFMVLDVSAKVGF	PF19	5	6	[1r84, 1r2n, 3utv]
NXTVVLWSAYXVVWLIGSEG	NG19	NIETLLFMVLDVSAKVGFGL	NL19	5	6	[1brr, 1s52, 1r84, 1r2n, 4hwl, 3han, 3utv, 3hap, 3utx, 1xji, 3har, 3uty, 3has]
NXTVILWAIYPFIWLLGPPG	NG19	LIVYLDLVTKVGFGFIALDA	LA19	5	6	[3qap, 3qdc]
NXTVILWAIYPFIWLLGPPG	NG19	ALFGMGAVAFXGLVYYLVGP	AP19	5	4	[3qap, 3qdc]
NXTVILWAIYPFIWLLGPPG	NG19	FGMGAVAFXGLVYYLVGPMT	FT19	5	4	[3qap, 3qdc]
NXTVILWAIYPFIWLLGPPG	NG19	ALIVYLDLVTKVGFGFIALD	AD19	5	6	[3qap, 3qdc]
NXTVILWAIYPFIWLLGPPG	NG19	VALIVYLDLVTKVGFGFIAL	VL19	5	6	[3qap, 3qdc]
NXTVVLWSAYXVVWLIGSEG	NG19	AXSTAAMLYILYVLFFGFTS	AS19	5	4	[1s52, 3utv]
NXTVVLWSAYXVVWLIGSEG	NG19	VTVVLWSAYPVVWLIGSEGA	VA19	5	5	[1brr]
NXTVILWAIYPFIWLLGPPG	NG19	DVALIVYLDLVTKVGFGFIA	DA19	5	6	[3qap, 3qdc]
NXTVILWAIYPFIWLLGPPG	NG19	RYALFGMGAVAFXGLVYYLV	RV19	5	4	[3qap, 3qdc]
NXTVVLWSAYXVVWLIGSEG	NG19	DQGXXLAXVGADGIMIGXXL	DL19	5	3	[1r84, 1r2n, 3han, 3utv, 1tn0, 1xji, 3uty, 3has]
NXTVVLWSAYXVVWLIGSEG	NG19	QGTILAXVGADGIMIGTGLV	QV19	5	3	[1r84, 1r2n, 3han, 3utv, 1tn0, 1xji, 3uty, 3has]
NXTVILWAIYPFIWLLGPPG	NG19	VDVALIVYLDLVTKVGFGXI	VI19	5	6	[3qap, 3qdc]
NXTVILWAIYPFIWLLGPPG	NG19	YALFGMGAVAFXGLVYYLVG	YG19	5	4	[3qap, 3qdc]
NXTVVLWSAYXVVWLIGSEG	NG19	PLNIETLXFMVLDVSAKVGF	PF19	5	6	[1r84, 1r2n, 3utv]
NIETLLFMVLDVSAKVGFGL	NL19	VTVVLWSAYPVVWLIGSEGA	VA19	6	5	[1brr]
NIETLLFMVLDVSAKVGFGL	NL19	RPEWIWLALGTALMGLGTLY	RY19	6	0	[3utv]
NIETLLFMVLDVSAKVGFGL	NL19	PEWIWLALGTALMGLGTLYF	PF19	6	0	[3utv]
NIETLLFMVLDVSAKVGFGL	NL19	PLNIETLXFMVLDVSAKVGF	PF19	6	6	[1r2n, 1r84, 3utv]
KKFYAIXTLVPAIAFTMYLS	KS19	QGTILAXVGADGIMIGTGLV	QV19	1	3	[1s54]
KKFYAIXTLVPAIAFTMYLS	KS19	DQGXXLAXVGADGIMIGXXL	DL19	1	3	[1s54]
EYYAITILVPGIASAAYLAM	EM19	AFMVLDVTAKVGFGFVLLRS	AS19	1	6	[1vgo]
YAITILVPGIASAAYLAMFF	YF19	AFMVLDVTAKVGFGFVLLRS	AS19	1	6	[1vgo]
YYAITILVPGIASAAYLAMF	YF19	AFMVLDVTAKVGFGFVLLRS	AS19	1	6	[1vgo]
SALDIVAKYIFAFLLLNYLT	ST19	FSTLKLLTVVMWLGYPIVWA	FA19	6	5	[3vvk, 3qbl, 3qbg, 3qbi, 3qbk]
SLYINIALAGLSILLFVFMT	ST19	AYSALDIVAKYIFAFLLLNY	AY19	0	6	[3qbl, 3vvk, 3qbg, 3qbi, 3qbk]
SALDIVAKYIFAFLLLNYLT	ST19	RYLTWALSTPMILLALGLXA	RA19	6	2	[3vvk, 3qbi]
SALDIVAKYIFAFLLLNYLT	ST19	GRYLTWALSTPMILLALGLL	GL19	6	2	[3vvk, 3qbl, 3qbg, 3qbi, 3qbk]
SLYINIALAGLSILLFVFMT	ST19	IAVSTILVPVVSIASYTGLA	IA19	0	1	[3qbl, 3vvk, 3qbg, 3qbi, 3qbk]
SALDIVAKYIFAFLLLNYLT	ST19	IAVSTILVPVVSIASYTGLA	IA19	6	1	[3vvk, 3qbl, 3qbg, 3qbi, 3qbk]
SLYINIALAGLSILLFVFMT	ST19	AXSTILVPVVSIASYTGLAS	AS19	0	1	[3qbl, 3vvk, 3qbg, 3qbi, 3qbk]
SALDIVAKYIFAFLLLNYLT	ST19	AXSTILVPVVSIASYTGLAS	AS19	6	1	[3vvk, 3qbl, 3qbg, 3qbi, 3qbk]
SALDIVAKYIFAFLLLNYLT	ST19	YINIALAGLSILLFVFMTRG	YG19	6	0	[3vvk, 3qbi]
FSTLKLLTVVMWLGYPIVWA	FA19	AYSALDIVAKYIFAFLLLNY	AY19	5	6	[3qbl, 3vvk, 3qbg, 3qbi, 3qbk]
FSTLKLLTVVMWLGYPIVWA	FA19	RWFWYAISCACFIVVLYXLL	RL19	5	4	[3qbl, 3vvk, 3qbg, 3qbi, 3qbk]
FSTLKLLTVVMWLGYPIVWA	FA19	FWYAISCACFIVVLYILLVE	FE19	5	4	[3qbl, 3vvk, 3qbg, 3qbi, 3qbk]
FSTLKLLTVVMWLGYPIVWA	FA19	WYAISCACFIVVLYILLVEW	WW19	5	4	[3qbl, 3vvk, 3qbg, 3qbi, 3qbk]
PRYIXWILTTPLIVYFLGLL	PL19	FGIVITLNTVVMLAGFAGAM	FM19	2	3	[3qdc, 1jgj]
PRYIXWILTTPLIVYFLGLL	PL19	DSREFGIVITLNTVVMLAGF	DF19	2	3	[2f93, 2f95]
PRYIXWILTTPLIVYFLGLL	PL19	SREFGIVITLNTVVMLAGFA	SA19	2	3	[2f93, 2f95]
PRYIXWILTTPLIVYFLGLL	PL19	REFGIVITLNTVVMLAGFAG	RG19	2	3	[1gue, 3qdc, 2f93, 2f95, 1jgj, 1h68, 1gu8]
PRYIXWILTTPLIVYFLGLL	PL19	VALIVYLDLVTKVGFGFIAL	VL19	2	6	[1gue, 3qdc, 2f93, 2f95, 1jgj, 1h68, 1gu8]
PRYIXWILTTPLIVYFLGLL	PL19	ALIVYLDLVTKVGFGFIALD	AD19	2	6	[1gue, 3qdc, 2f93, 2f95, 1jgj, 1h68, 1gu8]
PRYIXWILTTPLIVYFLGLL	PL19	EFGIVITLNTVVMLAGFAGA	EA19	2	3	[3qdc, 1jgj]
PRYIXWILTTPLIVYFLGLL	PL19	TLVGISGIAAVAYXVMALGV	TV19	2	1	[3qdc, 1jgj]
PRYIXWILTTPLIVYFLGLL	PL19	LIVYLDLVTKVGFGFIALDA	LA19	2	6	[3qdc, 1jgj]
PRYIXWILTTPLIVYFLGLL	PL19	DVALIVYLDLVTKVGFGFIA	DA19	2	6	[3qdc, 2f93, 2f95, 1jgj]
PRYIXWILTTPLIVYFLGLL	PL19	VGISGIAAVAYXVMALGVGW	VW19	2	1	[3qdc, 1jgj]
PRYIXWILTTPLIVYFLGLL	PL19	VDVALIVYLDLVTKVGFGXI	VI19	2	6	[3qdc, 1jgj]
PRYIXWILTTPLIVYFLGLL	PL19	GIVITLNTVVMLAGFAGAMV	GV19	2	3	[3qdc, 1jgj]
RYLTWALSTPMILLALGLXA	RA19	AYSALDIVAKYIFAFLLLNY	AY19	2	6	[3vvk, 3qbi]
RYIDWILTTPLIVYFLGLXA	RA19	LIVYLDLVTKVGFGFIALDA	LA19	2	6	[3qdc]
RYIDWILTTPLIVYFLGLXA	RA19	REFGIVITLNTVVMLAGFAG	RG19	2	3	[3qdc, 1h68, 1gu8]
RYIDWILTTPLIVYFLGLXA	RA19	FGIVITLNTVVMLAGFAGAM	FM19	2	3	[3qdc]
RYLTWALSTPMILLALGLXA	RA19	IAVSTILVPVVSIASYTGLA	IA19	2	1	[3vvk, 3qbi]
RYIDWILTTPLIVYFLGLXA	RA19	ALIVYLDLVTKVGFGFIALD	AD19	2	6	[3qdc, 1h68, 1gu8]
RYIDWILTTPLIVYFLGLXA	RA19	EFGIVITLNTVVMLAGFAGA	EA19	2	3	[3qdc]
RYIDWILTTPLIVYFLGLXA	RA19	VALIVYLDLVTKVGFGFIAL	VL19	2	6	[3qdc, 1h68, 1gu8]
RYIDWILTTPLIVYFLGLXA	RA19	VRLRNLTVXLWAIYPFIXLL	VL19	2	5	[3qdc]
RYLTWALSTPMILLALGLXA	RA19	AXSTILVPVVSIASYTGLAS	AS19	2	1	[3vvk, 3qbi]
RYIDWILTTPLIVYFLGLXA	RA19	TLVGISGIAAVAYXVMALGV	TV19	2	1	[3qdc]
RYIDWILTTPLIVYFLGLXA	RA19	VGISGIAAVAYXVMALGVGW	VW19	2	1	[3qdc]
RYIDWILTTPLIVYFLGLXA	RA19	DVALIVYLDLVTKVGFGFIA	DA19	2	6	[3qdc]
RYIDWILTTPLIVYFLGLXA	RA19	VDVALIVYLDLVTKVGFGXI	VI19	2	6	[3qdc]
RYIDWILTTPLIVYFLGLXA	RA19	GIVITLNTVVMLAGFAGAMV	GV19	2	3	[3qdc]
AYSALDIVAKYIFAFLLLNY	AY19	GRYLTWALSTPMILLALGLL	GL19	6	2	[3vvk, 3qbl, 3qbg, 3qbi, 3qbk]
AYSALDIVAKYIFAFLLLNY	AY19	IAVSTILVPVVSIASYTGLA	IA19	6	1	[3vvk, 3qbl, 3qbg, 3qbi, 3qbk]
AYSALDIVAKYIFAFLLLNY	AY19	AXSTILVPVVSIASYTGLAS	AS19	6	1	[3vvk, 3qbl, 3qbg, 3qbi, 3qbk]
AYSALDIVAKYIFAFLLLNY	AY19	YINIALAGLSILLFVFMTRG	YG19	6	0	[3vvk, 3qbi]
FGIVITLNTVVMLAGFAGAM	FM19	ALFGMGAVAFXGLVYYLVGP	AP19	3	4	[4gyc, 3qdc, 3qap, 2ksy, 1jgj]
FGIVITLNTVVMLAGFAGAM	FM19	FGMGAVAFXGLVYYLVGPMT	FT19	3	4	[4gyc, 3qdc, 3qap, 2ksy, 1jgj]
FGIVITLNTVVMLAGFAGAM	FM19	VPRYIDWILTTPLIVYFLGL	VL19	3	2	[2ksy, 1jgj]
FGIVITLNTVVMLAGFAGAM	FM19	RYALFGMGAVAFXGLVYYLV	RV19	3	4	[3qdc, 3qap, 2ksy, 1jgj]
FGIVITLNTVVMLAGFAGAM	FM19	YALFGMGAVAFXGLVYYLVG	YG19	3	4	[4gyc, 3qdc, 3qap, 2ksy, 1jgj]
FGIVITLNTVVMLAGFAGAM	FM19	FXPRYIDWILTTPLIVYFLG	FG19	3	2	[3qdc, 3qap, 2ksy, 1jgj]
LIVYLDLVTKVGFGFIALDA	LA19	RLRNLTVXLWAIYPFIWLLG	RG19	6	5	[4gyc, 3qap, 3qdc, 1jgj]
LTTLFWLGAIGMLVGTLAFA	LA19	ALIVYLDLVTKVGFGFIALD	AD19	0	6	[1jgj]
LIVYLDLVTKVGFGFIALDA	LA19	VPRYIDWILTTPLIVYFLGL	VL19	6	2	[1jgj]
LIVYLDLVTKVGFGFIALDA	LA19	VRLRNLTVXLWAIYPFIXLL	VL19	6	5	[4gyc, 3qap, 3qdc, 1jgj]
LTTLFWLGAIGMLVGTLAFA	LA19	VALIVYLDLVTKVGFGFIAL	VL19	0	6	[1jgj]
LIVYLDLVTKVGFGFIALDA	LA19	VGISGIAAVAYXVMALGVGW	VW19	6	1	[3qap, 3qdc, 1jgj]
LTTLFWLGAIGMLVGTLAFA	LA19	VGISGIAAVAYXVMALGVGW	VW19	0	1	[1jgj]
LIVYLDLVTKVGFGFIALDA	LA19	TLVGISGIAAVAYXVMALGV	TV19	6	1	[3qap, 3qdc, 1jgj]
LTTLFWLGAIGMLVGTLAFA	LA19	TLVGISGIAAVAYXVMALGV	TV19	0	1	[1jgj]
LIVYLDLVTKVGFGFIALDA	LA19	FWLGAIGMLVGTLAFAWAGR	FR19	6	0	[4gyc, 3qap, 3qdc, 1jgj]
LTTLFWLGAIGMLVGTLAFA	LA19	DVALIVYLDLVTKVGFGFIA	DA19	0	6	[1jgj]
LTTLFWLGAIGMLVGTLAFA	LA19	VDVALIVYLDLVTKVGFGXI	VI19	0	6	[1jgj]
LIVYLDLVTKVGFGFIALDA	LA19	LRNLTVILWXIYPFIWLLGP	LP19	6	5	[3qap, 3qdc]
LIVYLDLVTKVGFGFIALDA	LA19	TTLFWLGAIGMLVGTLAFAW	TW19	6	0	[3qap, 3qdc, 1jgj]
LIVYLDLVTKVGFGFIALDA	LA19	FXPRYIDWILTTPLIVYFLG	FG19	6	2	[1jgj]
LIVYLDLVTKVGFGFIALDA	LA19	RNLTVILWAIYPFIWLLGPP	RP19	6	5	[3qap, 3qdc]
DSREFGIVITLNTVVMLAGF	DF19	ALFGMGAVAFXGLVYYLVGP	AP19	3	4	[2f93, 2f95]
DSREFGIVITLNTVVMLAGF	DF19	FGMGAVAFXGLVYYLVGPMT	FT19	3	4	[2f93, 2f95]
SREFGIVITLNTVVMLAGFA	SA19	ALFGMGAVAFXGLVYYLVGP	AP19	3	4	[2f93, 2f95]
SREFGIVITLNTVVMLAGFA	SA19	FGMGAVAFXGLVYYLVGPMT	FT19	3	4	[2f93, 2f95]
RLRNLTVXLWAIYPFIWLLG	RG19	ALFGMGAVAFXGLVYYLVGP	AP19	5	4	[4gyc, 3qap, 3qdc, 2ksy, 1jgj]
REFGIVITLNTVVMLAGFAG	RG19	ALFGMGAVAFXGLVYYLVGP	AP19	3	4	[4gyc, 3qdc, 2f93, 2ksy, 2f95, 1jgj]
REFGIVITLNTVVMLAGFAG	RG19	FGMGAVAFXGLVYYLVGPMT	FT19	3	4	[1gue, 4gyc, 3qdc, 2f93, 2ksy, 2f95, 1jgj, 1gu8, 1h68]
RLRNLTVXLWAIYPFIWLLG	RG19	FGMGAVAFXGLVYYLVGPMT	FT19	5	4	[4gyc, 3qap, 3qdc, 2ksy, 1jgj]
RLRNLTVXLWAIYPFIWLLG	RG19	ALIVYLDLVTKVGFGFIALD	AD19	5	6	[4gyc, 3qap, 3qdc, 2ksy, 1jgj]
RLRNLTVXLWAIYPFIWLLG	RG19	VALIVYLDLVTKVGFGFIAL	VL19	5	6	[4gyc, 3qap, 3qdc, 2ksy, 1jgj]
REFGIVITLNTVVMLAGFAG	RG19	VPRYIDWILTTPLIVYFLGL	VL19	3	2	[2ksy, 1jgj]
RLRNLTVXLWAIYPFIWLLG	RG19	DVALIVYLDLVTKVGFGFIA	DA19	5	6	[4gyc, 3qap, 3qdc, 2ksy, 1jgj]
RLRNLTVXLWAIYPFIWLLG	RG19	VDVALIVYLDLVTKVGFGXI	VI19	5	6	[3qap, 3qdc, 2ksy, 1jgj]
REFGIVITLNTVVMLAGFAG	RG19	RYALFGMGAVAFXGLVYYLV	RV19	3	4	[3qdc, 2ksy, 1jgj]
RLRNLTVXLWAIYPFIWLLG	RG19	RYALFGMGAVAFXGLVYYLV	RV19	5	4	[3qap, 3qdc, 2ksy, 1jgj]
REFGIVITLNTVVMLAGFAG	RG19	YALFGMGAVAFXGLVYYLVG	YG19	3	4	[4gyc, 3qdc, 2ksy, 1jgj]
RLRNLTVXLWAIYPFIWLLG	RG19	YALFGMGAVAFXGLVYYLVG	YG19	5	4	[4gyc, 3qap, 3qdc, 2ksy, 1jgj]
REFGIVITLNTVVMLAGFAG	RG19	FXPRYIDWILTTPLIVYFLG	FG19	3	2	[3qdc, 2ksy, 1jgj]
GRYLTWALSTPMILLALGLL	GL19	IAVSTILVPVVSIASYTGLA	IA19	2	1	[3qbl, 3vvk, 3qbg, 3qbi, 3qbk]
GRYLTWALSTPMILLALGLL	GL19	FTXITFDIAMCVTGLAAAXT	FT19	2	3	[3qbl]
GRYLTWALSTPMILLALGLL	GL19	AXSTILVPVVSIASYTGLAS	AS19	2	1	[3qbl, 3vvk, 3qbg, 3qbi, 3qbk]
ALFGMGAVAFXGLVYYLVGP	AP19	EFGIVITLNTVVMLAGFAGA	EA19	4	3	[4gyc, 3qdc, 3qap, 2ksy, 1jgj]
ALFGMGAVAFXGLVYYLVGP	AP19	VRLRNLTVXLWAIYPFIXLL	VL19	4	5	[4gyc, 3qdc, 3qap, 2f93, 2ksy, 2f95, 1jgj]
ALFGMGAVAFXGLVYYLVGP	AP19	GIVITLNTVVMLAGFAGAMV	GV19	4	3	[3qdc, 3qap, 1jgj]
ALFGMGAVAFXGLVYYLVGP	AP19	LRNLTVILWXIYPFIWLLGP	LP19	4	5	[3qdc, 3qap]
ALFGMGAVAFXGLVYYLVGP	AP19	RNLTVILWAIYPFIWLLGPP	RP19	4	5	[3qdc, 3qap]
FTXITFDIAMCVTGLAAAXT	FT19	IAVSTILVPVVSIASYTGLA	IA19	3	1	[3qbl]
FTXITFDIAMCVTGLAAAXT	FT19	RWFWYAISCACFIVVLYXLL	RL19	3	4	[3qbl, 3abw]
FGMGAVAFXGLVYYLVGPMT	FT19	EFGIVITLNTVVMLAGFAGA	EA19	4	3	[4gyc, 3qdc, 3qap, 2ksy, 1jgj]
FGMGAVAFXGLVYYLVGPMT	FT19	VRLRNLTVXLWAIYPFIXLL	VL19	4	5	[4gyc, 3qdc, 3qap, 2f93, 2ksy, 2f95, 1jgj]
FTXITFDIAMCVTGLAAAXT	FT19	MRWFWYAISCACFIVVLYIL	ML19	3	4	[3qbl, 3abw]
FTXITFDIAMCVTGLAAAXT	FT19	FWYAISCACFIVVLYILLVE	FE19	3	4	[3qbl]
FTXITFDIAMCVTGLAAAXT	FT19	WYAISCACFIVVLYILLVEW	WW19	3	4	[3qbl]
FTXITFDIAMCVTGLAAAXT	FT19	AXSTILVPVVSIASYTGLAS	AS19	3	1	[3qbl]
FGMGAVAFXGLVYYLVGPMT	FT19	LRNLTVILWXIYPFIWLLGP	LP19	4	5	[3qdc, 3qap]
FGMGAVAFXGLVYYLVGPMT	FT19	GIVITLNTVVMLAGFAGAMV	GV19	4	3	[3qdc, 3qap, 1jgj]
FTXIAADIGMCVTGLAAAXT	FT19	RWAFYAISCAFFVVVLSALV	RV19	3	4	[1e12]
FGMGAVAFXGLVYYLVGPMT	FT19	RNLTVILWAIYPFIWLLGPP	RP19	4	5	[3qdc, 3qap]
RYTWWLFSTIAFLFVLYXLL	RL19	FNTLTALVAVLWTAYPILWI	FI19	4	5	[1vgo]
RYTWWLFSTIAFLFVLYXLL	RL19	NTLTALVAVLWTAYPILWIV	NV19	4	5	[1vgo]
IAVSTILVPVVSIASYTGLA	IA19	YINIALAGLSILLFVFMTRG	YG19	1	0	[3vvk, 3qbi]
AFMVLDVTAKVGFGFVLLRS	AS19	FNTLTALVAVLWTAYPILWI	FI19	6	5	[1vgo]
AFMVLDVTAKVGFGFVLLRS	AS19	NTLTALVAVLWTAYPILWIV	NV19	6	5	[1vgo]
AXSTAAMLYILYVLFFGFTS	AS19	DQGXXLAXVGADGIMIGXXL	DL19	4	3	[1qkp, 3utv]
AXSTAAMLYILYVLFFGFTS	AS19	QGTILAXVGADGIMIGTGLV	QV19	4	3	[1qkp, 3utv]
AXSTILVPVVSIASYTGLAS	AS19	YINIALAGLSILLFVFMTRG	YG19	1	0	[3vvk, 3qbi]
FNTLTALVAVLWTAYPILWI	FI19	TWWLFSTIAFLFVLYYLLTS	TS19	5	4	[1vgo]
FNTLTALVAVLWTAYPILWI	FI19	WLFSTIAFLFVLYYLLTSLR	WR19	5	4	[1vgo]
NTLTALVAVLWTAYPILWIV	NV19	TWWLFSTIAFLFVLYYLLTS	TS19	5	4	[1vgo]
NTLTALVAVLWTAYPILWIV	NV19	WLFSTIAFLFVLYYLLTSLR	WR19	5	4	[1vgo]
VRLRNLTVXLWAIYPFIXLL	VL19	ALIVYLDLVTKVGFGFIALD	AD19	5	6	[4gyc, 3qap, 3qdc, 2f93, 2ksy, 2f95, 1jgj]
VPRYIDWILTTPLIVYFLGL	VL19	ALIVYLDLVTKVGFGFIALD	AD19	2	6	[2ksy, 1jgj]
VPRYIDWILTTPLIVYFLGL	VL19	EFGIVITLNTVVMLAGFAGA	EA19	2	3	[2ksy, 1jgj]
VALIVYLDLVTKVGFGFIAL	VL19	TLVGISGIAAVAYXVMALGV	TV19	6	1	[3qap, 3qdc, 2ksy, 1jgj]
VPRYIDWILTTPLIVYFLGL	VL19	TLVGISGIAAVAYXVMALGV	TV19	2	1	[2ksy, 1jgj]
VPRYIDWILTTPLIVYFLGL	VL19	VGISGIAAVAYXVMALGVGW	VW19	2	1	[2ksy, 1jgj]
VALIVYLDLVTKVGFGFIAL	VL19	VGISGIAAVAYXVMALGVGW	VW19	6	1	[3qap, 3qdc, 2ksy, 1jgj]
VALIVYLDLVTKVGFGFIAL	VL19	FWLGAIGMLVGTLAFAWAGR	FR19	6	0	[4gyc, 3qap, 3qdc, 2f93, 2ksy, 2f95, 1jgj]
VRLRNLTVXLWAIYPFIXLL	VL19	DVALIVYLDLVTKVGFGFIA	DA19	5	6	[4gyc, 3qap, 3qdc, 2f93, 2ksy, 2f95, 1jgj]
VPRYIDWILTTPLIVYFLGL	VL19	DVALIVYLDLVTKVGFGFIA	DA19	2	6	[2ksy, 1jgj]
VPRYIDWILTTPLIVYFLGL	VL19	VDVALIVYLDLVTKVGFGXI	VI19	2	6	[2ksy, 1jgj]
VRLRNLTVXLWAIYPFIXLL	VL19	VDVALIVYLDLVTKVGFGXI	VI19	5	6	[3qap, 3qdc, 2ksy, 1jgj]
VPRYIDWILTTPLIVYFLGL	VL19	GIVITLNTVVMLAGFAGAMV	GV19	2	3	[1jgj]
VALIVYLDLVTKVGFGFIAL	VL19	LRNLTVILWXIYPFIWLLGP	LP19	6	5	[3qap, 3qdc]
VALIVYLDLVTKVGFGFIAL	VL19	TTLFWLGAIGMLVGTLAFAW	TW19	6	0	[3qap, 3qdc, 2ksy, 1jgj]
VRLRNLTVXLWAIYPFIXLL	VL19	YALFGMGAVAFXGLVYYLVG	YG19	5	4	[4gyc, 3qap, 3qdc, 2ksy, 1jgj]
VRLRNLTVXLWAIYPFIXLL	VL19	RYALFGMGAVAFXGLVYYLV	RV19	5	4	[3qap, 3qdc, 2ksy, 1jgj]
VALIVYLDLVTKVGFGFIAL	VL19	FXPRYIDWILTTPLIVYFLG	FG19	6	2	[2ksy, 1jgj]
VALIVYLDLVTKVGFGFIAL	VL19	RNLTVILWAIYPFIWLLGPP	RP19	6	5	[3qap, 3qdc]
ALIVYLDLVTKVGFGFIALD	AD19	TLVGISGIAAVAYXVMALGV	TV19	6	1	[3qap, 3qdc, 2ksy, 1jgj]
ALIVYLDLVTKVGFGFIALD	AD19	VGISGIAAVAYXVMALGVGW	VW19	6	1	[3qap, 3qdc, 2ksy, 1jgj]
ALIVYLDLVTKVGFGFIALD	AD19	FWLGAIGMLVGTLAFAWAGR	FR19	6	0	[4gyc, 3qap, 3qdc, 2f93, 2ksy, 2f95, 1jgj]
ALIVYLDLVTKVGFGFIALD	AD19	LRNLTVILWXIYPFIWLLGP	LP19	6	5	[3qap, 3qdc]
ALIVYLDLVTKVGFGFIALD	AD19	TTLFWLGAIGMLVGTLAFAW	TW19	6	0	[3qap, 3qdc, 2ksy, 1jgj]
ALIVYLDLVTKVGFGFIALD	AD19	FXPRYIDWILTTPLIVYFLG	FG19	6	2	[2ksy, 1jgj]
ALIVYLDLVTKVGFGFIALD	AD19	RNLTVILWAIYPFIWLLGPP	RP19	6	5	[3qap, 3qdc]
EFGIVITLNTVVMLAGFAGA	EA19	RYALFGMGAVAFXGLVYYLV	RV19	3	4	[3qdc, 3qap, 2ksy, 1jgj]
EFGIVITLNTVVMLAGFAGA	EA19	YALFGMGAVAFXGLVYYLVG	YG19	3	4	[4gyc, 3qdc, 3qap, 2ksy, 1jgj]
EYLVAMFIPIWSGLAYMAMA	EA19	YARYIDWMVTTPLLLLSLSW	YW19	1	2	[2m3g]
EYLVAMFIPIWSGLAYMAMA	EA19	ARYIDWMVTTPLLLLSLSWT	AT19	1	2	[2m3g]
EYLVAMFIPIWSGLAYMAMA	EA19	DTFLFCLLPFFSKVGFSFLD	DD19	1	6	[2m3g]
EYLVAMFIPIWSGLAYMAMA	EA19	FLFCLLPFFSKVGFSFLDLH	FH19	1	6	[2m3g]
EFGIVITLNTVVMLAGFAGA	EA19	FXPRYIDWILTTPLIVYFLG	FG19	3	2	[3qdc, 3qap, 2ksy, 1jgj]
TLVGISGIAAVAYXVMALGV	TV19	FWLGAIGMLVGTLAFAWAGR	FR19	1	0	[3qap, 3qdc, 2ksy, 1jgj]
TLVGISGIAAVAYXVMALGV	TV19	DVALIVYLDLVTKVGFGFIA	DA19	1	6	[3qap, 3qdc, 2ksy, 1jgj]
TLVGISGIAAVAYXVMALGV	TV19	VDVALIVYLDLVTKVGFGXI	VI19	1	6	[3qap, 3qdc, 2ksy, 1jgj]
TLVGISGIAAVAYXVMALGV	TV19	TTLFWLGAIGMLVGTLAFAW	TW19	1	0	[3qap, 3qdc, 2ksy, 1jgj]
TLVGISGIAAVAYXVMALGV	TV19	FXPRYIDWILTTPLIVYFLG	FG19	1	2	[3qap, 3qdc, 2ksy, 1jgj]
VGISGIAAVAYXVMALGVGW	VW19	FWLGAIGMLVGTLAFAWAGR	FR19	1	0	[3qap, 3qdc, 2ksy, 1jgj]
VGISGIAAVAYXVMALGVGW	VW19	DVALIVYLDLVTKVGFGFIA	DA19	1	6	[3qap, 3qdc, 2ksy, 1jgj]
VGISGIAAVAYXVMALGVGW	VW19	VDVALIVYLDLVTKVGFGXI	VI19	1	6	[3qap, 3qdc, 2ksy, 1jgj]
VGISGIAAVAYXVMALGVGW	VW19	TTLFWLGAIGMLVGTLAFAW	TW19	1	0	[3qap, 3qdc, 2ksy, 1jgj]
VGISGIAAVAYXVMALGVGW	VW19	FXPRYIDWILTTPLIVYFLG	FG19	1	2	[3qap, 3qdc, 2ksy, 1jgj]
FWLGAIGMLVGTLAFAWAGR	FR19	DVALIVYLDLVTKVGFGFIA	DA19	0	6	[4gyc, 3qdc, 3qap, 2f93, 2ksy, 2f95, 1jgj]
FMVLDVSAKVGFGLILLRSR	FR19	RYADWLFTTPLLLLDLALLV	RV19	6	2	[1brx]
FWLGAIGMLVGTLAFAWAGR	FR19	VDVALIVYLDLVTKVGFGXI	VI19	0	6	[3qdc, 3qap, 2ksy, 1jgj]
GNARLLLLATWGFYPIAYMI	GI19	TIADVLAKAGYGVLIYNIAK	TK19	5	6	[3ddl]
GTRGLWGFLSTIPFVWILYI	GI19	PLAAKLGFLAALMIVLGYXG	PG19	4	3	[3ddl]
GTRGLWGFLSTIPFVWILYI	GI19	LAAKLGFLAALMIVLGYXGE	LE19	4	3	[3ddl]
GYTIADVLAKAGYGVLIYNI	GI19	LLGNARLLLLATWGFYPIAY	LY19	6	5	[3ddl]
GYTIADVLAKAGYGVLIYNI	GI19	FSFTVATMTASFVFFVLARN	FN19	6	0	[3ddl]
GYTIADVLAKAGYGVLIYNI	GI19	FTVATMTASFVFFVLARNNV	FV19	6	0	[3ddl]
GYTIADVLAKAGYGVLIYNI	GI19	SFTVATMTASFVFFVLARNN	SN19	6	0	[3ddl]
GYTIADVLAKAGYGVLIYNI	GI19	RISMMVSALVVFIAGYHYFR	RR19	6	1	[3ddl]
GNARLLLLATWGFYPIAYMI	GI19	GLWGFLSTIPFVWILYILFT	GT19	5	4	[3ddl]
GNARLLLLATWGFYPIAYMI	GI19	LWGFLSTIPFVWILYILFTQ	LQ19	5	4	[3ddl]
SSSLWVNVALAGIAILVFVY	SY19	ATSWAYSVLDVFAKYVFAFI	AI19	0	6	[1e12]
TIADVLAKAGYGVLIYNIAK	TK19	LLGNARLLLLATWGFYPIAY	LY19	6	5	[3ddl]
TIADVLAKAGYGVLIYNIAK	TK19	SFTVATMTASFVFFVLARNN	SN19	6	0	[3ddl]
TIADVLAKAGYGVLIYNIAK	TK19	FTVATMTASFVFFVLARNNV	FV19	6	0	[3ddl]
TIADVLAKAGYGVLIYNIAK	TK19	RISMMVSALVVFIAGYHYFR	RR19	6	1	[3ddl]
TIADVLAKAGYGVLIYNIAK	TK19	FSFTVATMTASFVFFVLARN	FN19	6	0	[3ddl]
DQGXXLAXVGADGIMIGXXL	DL19	QGTILAXVGADGIMIGTGLV	QV19	3	3	[1s8l, 1q5i, 1s8j, 1kme, 4hyx, 1r2n, 1r84, 1qkp, 1s54, 1s53, 3han, 3utv, 3haq, 1tn0, 3utw, 1xji, 3uty, 3has]
VDVALIVYLDLVTKVGFGXI	VI19	LRNLTVILWXIYPFIWLLGP	LP19	6	5	[3qap, 3qdc]
VDVALIVYLDLVTKVGFGXI	VI19	TTLFWLGAIGMLVGTLAFAW	TW19	6	0	[3qap, 3qdc, 2ksy, 1jgj]
VDVALIVYLDLVTKVGFGXI	VI19	FXPRYIDWILTTPLIVYFLG	FG19	6	2	[2ksy, 1jgj]
VDVALIVYLDLVTKVGFGXI	VI19	RNLTVILWAIYPFIWLLGPP	RP19	6	5	[3qap, 3qdc]
DVALIVYLDLVTKVGFGFIA	DA19	LRNLTVILWXIYPFIWLLGP	LP19	6	5	[3qap, 3qdc]
DVALIVYLDLVTKVGFGFIA	DA19	TTLFWLGAIGMLVGTLAFAW	TW19	6	0	[3qap, 3qdc, 2ksy, 1jgj]
DVALIVYLDLVTKVGFGFIA	DA19	FXPRYIDWILTTPLIVYFLG	FG19	6	2	[2ksy, 1jgj]
DVALIVYLDLVTKVGFGFIA	DA19	RNLTVILWAIYPFIWLLGPP	RP19	6	5	[3qap, 3qdc]
RYALFGMGAVAFXGLVYYLV	RV19	GIVITLNTVVMLAGFAGAMV	GV19	4	3	[3qdc, 3qap, 1jgj]
RYALFGMGAVAFXGLVYYLV	RV19	LRNLTVILWXIYPFIWLLGP	LP19	4	5	[3qdc, 3qap]
RYALFGMGAVAFXGLVYYLV	RV19	RNLTVILWAIYPFIWLLGPP	RP19	4	5	[3qdc, 3qap]
PLAAKLGFLAALMIVLGYXG	PG19	YRYVDWLLTVPLLTVELVLV	YV19	3	2	[3ddl]
PLAAKLGFLAALMIVLGYXG	PG19	FGTRGLWGFLSTIPFVWILY	FY19	3	4	[3ddl]
PLAAKLGFLAALMIVLGYXG	PG19	LWGFLSTIPFVWILYILFTQ	LQ19	3	4	[3ddl]
PLAAKLGFLAALMIVLGYXG	PG19	GLWGFLSTIPFVWILYILFT	GT19	3	4	[3ddl]
LAAKLGFLAALMIVLGYXGE	LE19	YRYVDWLLTVPLLTVELVLV	YV19	3	2	[3ddl]
LAAKLGFLAALMIVLGYXGE	LE19	FGTRGLWGFLSTIPFVWILY	FY19	3	4	[3ddl]
LAAKLGFLAALMIVLGYXGE	LE19	LWGFLSTIPFVWILYILFTQ	LQ19	3	4	[3ddl]
LAAKLGFLAALMIVLGYXGE	LE19	GLWGFLSTIPFVWILYILFT	GT19	3	4	[3ddl]
RYLWYICGVCAFLIILWGIW	RW19	DKLVTYFTVLWIGYPIVWII	DI19	4	5	[2m3g]
RYLWYICGVCAFLIILWGIW	RW19	KLVTYFTVLWIGYPIVWIIG	KG19	4	5	[2m3g]
RYLWYICGVCAFLIILWGIW	RW19	LIGFLMSTQIVVITSGLIAD	LD19	4	3	[2m3g]
RYLWYICGVCAFLIILWGIW	RW19	GFLMSTQIVVITSGLIADLS	GS19	4	3	[2m3g]
YLWYICGVCAFLIILWGIWN	YN19	DKLVTYFTVLWIGYPIVWII	DI19	4	5	[2m3g]
YLWYICGVCAFLIILWGIWN	YN19	KLVTYFTVLWIGYPIVWIIG	KG19	4	5	[2m3g]
YLWYICGVCAFLIILWGIWN	YN19	LIGFLMSTQIVVITSGLIAD	LD19	4	3	[2m3g]
YLWYICGVCAFLIILWGIWN	YN19	GFLMSTQIVVITSGLIADLS	GS19	4	3	[2m3g]
LRNLTVILWXIYPFIWLLGP	LP19	YALFGMGAVAFXGLVYYLVG	YG19	5	4	[3qap, 3qdc]
LWYICGVCAFLIILWGIWNP	LP19	DKLVTYFTVLWIGYPIVWII	DI19	4	5	[2m3g]
LWYICGVCAFLIILWGIWNP	LP19	KLVTYFTVLWIGYPIVWIIG	KG19	4	5	[2m3g]
LWYICGVCAFLIILWGIWNP	LP19	LIGFLMSTQIVVITSGLIAD	LD19	4	3	[2m3g]
LWYICGVCAFLIILWGIWNP	LP19	GFLMSTQIVVITSGLIADLS	GS19	4	3	[2m3g]
GIVITLNTVVMLAGFAGAMV	GV19	YALFGMGAVAFXGLVYYLVG	YG19	3	4	[3qdc, 3qap, 1jgj]
GIVITLNTVVMLAGFAGAMV	GV19	FXPRYIDWILTTPLIVYFLG	FG19	3	2	[3qdc, 3qap, 1jgj]
YALFGMGAVAFXGLVYYLVG	YG19	RNLTVILWAIYPFIWLLGPP	RP19	4	5	[3qdc, 3qap]
PLNIETLXFMVLDVSAKVGF	PF19	RPEWIWLALGTALMGLGTLY	RY19	6	0	[3utv]
YRYVDWLLTVPLLTVELVLV	YV19	RISMMVSALVVFIAGYHYFR	RR19	2	1	[3ddl]
YLVAMFIPIWSGLAYMAMAI	YI19	ARYIDWMVTTPLLLLSLSWT	AT19	1	2	[2m3g]
YLVAMFIPIWSGLAYMAMAI	YI19	YARYIDWMVTTPLLLLSLSW	YW19	1	2	[2m3g]
YLVAMFIPIWSGLAYMAMAI	YI19	DTFLFCLLPFFSKVGFSFLD	DD19	1	6	[2m3g]
YLVAMFIPIWSGLAYMAMAI	YI19	FLFCLLPFFSKVGFSFLDLH	FH19	1	6	[2m3g]
YARYIDWMVTTPLLLLSLSW	YW19	LIGFLMSTQIVVITSGLIAD	LD19	2	3	[2m3g]
YARYIDWMVTTPLLLLSLSW	YW19	GFLMSTQIVVITSGLIADLS	GS19	2	3	[2m3g]
YARYIDWMVTTPLLLLSLSW	YW19	YEYLVAMFIPIWSGLAYMAM	YM19	2	1	[2m3g]
ARYIDWMVTTPLLLLSLSWT	AT19	LIGFLMSTQIVVITSGLIAD	LD19	2	3	[2m3g]
ARYIDWMVTTPLLLLSLSWT	AT19	GFLMSTQIVVITSGLIADLS	GS19	2	3	[2m3g]
ARYIDWMVTTPLLLLSLSWT	AT19	YEYLVAMFIPIWSGLAYMAM	YM19	2	1	[2m3g]
DTFLFCLLPFFSKVGFSFLD	DD19	DKLVTYFTVLWIGYPIVWII	DI19	6	5	[2m3g]
DTFLFCLLPFFSKVGFSFLD	DD19	KLVTYFTVLWIGYPIVWIIG	KG19	6	5	[2m3g]
DTFLFCLLPFFSKVGFSFLD	DD19	YEYLVAMFIPIWSGLAYMAM	YM19	6	1	[2m3g]
FLFCLLPFFSKVGFSFLDLH	FH19	DKLVTYFTVLWIGYPIVWII	DI19	6	5	[2m3g]
FLFCLLPFFSKVGFSFLDLH	FH19	KLVTYFTVLWIGYPIVWIIG	KG19	6	5	[2m3g]
FLFCLLPFFSKVGFSFLDLH	FH19	YEYLVAMFIPIWSGLAYMAM	YM19	6	1	[2m3g]
LLGNARLLLLATWGFYPIAY	LY19	GLWGFLSTIPFVWILYILFT	GT19	5	4	[3ddl]
LLGNARLLLLATWGFYPIAY	LY19	LWGFLSTIPFVWILYILFTQ	LQ19	5	4	[3ddl]
FSFTVATMTASFVFFVLARN	FN19	RISMMVSALVVFIAGYHYFR	RR19	0	1	[3ddl]
SFTVATMTASFVFFVLARNN	SN19	RISMMVSALVVFIAGYHYFR	RR19	0	1	[3ddl]
FTVATMTASFVFFVLARNNV	FV19	RISMMVSALVVFIAGYHYFR	RR19	0	1	[3ddl]
