# Supplementary material for: The observation of evolutionary interaction pattern pairs in membrane proteins
Source: BMC Struct Biol. 2015 Mar 24;15:6. doi: 10.1186/s12900-015-0033-5 (PMC4379700; doi:10.1186/s12900-015-0033-5)
Supplement: Additional file 1 — EIPP data. Includes derived EIPP information from families (PF00230, PF01036) with tab separated values. Can be viewed with a simple text editor. Each line consists of 7 columns: source pattern, source RegEx, destination pattern, destination RegEx, source helix, destination helix, corresponding PDB-Ids. [file 12900_2015_33_MOESM1_ESM.zip › EIPPs/PF01036/PF01036_19_19.csv]

SSLYINIALAGLSILLFVFMT	ST20	IAVSTILVPVVSIASYTGLAS	IS20	0	1	[3qbl, 3vvk]
SSLYINIALAGLSILLFVFMT	ST20	TSWAYSXLDIVAKYIFAFXLL	TL20	0	6	[3qbl, 3vvk]
SSLYINIALAGLSILLFVFMT	ST20	SWAYSALDIVAKYIFAFLLLN	SN20	0	6	[3qbl, 3vvk]
SSLYINIALAGLSILLFVFMT	ST20	WAYSALDIVAKYIFAFLLLNY	WY20	0	6	[3qbl, 3vvk]
SSLYINIALAGLSILLFVFMT	ST20	AYSALDIVAKYIFAFXLLNYL	AL20	0	6	[3qbl, 3vvk]
SSLYINIALAGLSILLFVFMT	ST20	YSALDIVAKYIFAFLLLNYLT	YT20	0	6	[3qbl, 3vvk]
SSLYINIALAGLSILLFVFMT	ST20	LIAVSTILVPVVSIASYTGLA	LA20	0	1	[3qbl, 3vvk]
IETLLFMVLDVSAKVGFGXIL	IL20	WIWLALGTALMGLGXLYFLVK	WK20	6	0	[1r2n, 1r84, 4hyx, 1pxs, 1pxr, 4hwl, 1qkp, 1s54, 1s53, 1p8h, 3han, 3hap, 3haq, 4md2, 3har, 3has, 4md1, 3ns0, 1q5j, 1q5i, 1kme, 2ntw, 1s52, 1s51, 1py6, 4ov0, 1tn5, 3nsb, 3mbv, 1tn0, 3utw, 3utx, 1xji, 3uty]
IETLLFMVLDVSAKVGFGXIL	IL20	WLALGTALMGLGXLYFLVKGM	WM20	6	0	[1r2n, 1r84, 4hyx, 1pxs, 1pxr, 1s54, 1s53, 1p8h, 1o0a, 3han, 3hap, 3haq, 4md2, 3har, 3has, 4md1, 1q5j, 1q5i, 1kme, 2ntw, 1s51, 1py6, 4ov0, 1tn5, 3mbv, 1tn0, 3utw, 3utx, 1xji, 3uty]
IETLLFMVLDVSAKVGFGXIL	IL20	IWLXLGTALMGLGXLYFLVKG	IG20	6	0	[1r2n, 1r84, 4hyx, 1pxs, 1pxr, 4hwl, 1qkp, 1s54, 1s53, 1p8h, 1o0a, 3han, 3hap, 3haq, 4md2, 3har, 3has, 4md1, 3ns0, 1q5j, 1q5i, 1kme, 2ntw, 1s51, 1py6, 4ov0, 1tn5, 3nsb, 3mbv, 1tn0, 3utw, 3utx, 1xji, 3uty]
IETLLFMVLDVSAKVGFGXIL	IL20	IXTLXXAIAFTMXLSMLLGYG	IG20	6	1	[4hwl, 1qkp, 1kme, 1s52, 1r2n, 1r84, 3han, 3hap, 3har, 1xji, 3has]
IETLLFMVLDVSAKVGFGXIL	IL20	KXLRNVTVVLWSAYXVVWLXG	KG20	6	5	[1r2n, 1r84, 4hyx, 1pxs, 1pxr, 4hwl, 1qkp, 1s54, 1s53, 1o0a, 3han, 3hap, 3haq, 3har, 3has, 1q5i, 1kme, 2ntw, 1s52, 1s51, 1py6, 1tn5, 3utv, 1tn0, 3utw, 3utx, 1xji, 3uty]
IETLLFMVLDVSAKVGFGXIL	IL20	ALGTALMGLGXLYFLVKGMGV	AV20	6	0	[1tn5, 1q5i, 1s54, 1s53, 1tn0]
IETLLFMVLDVSAKVGFGXIL	IL20	LXLGTALMGLGXLYFLVKGMG	LG20	6	0	[1q5i, 1kme, 1s51, 1py6, 1pxs, 1pxr, 1tn5, 1s54, 1s53, 3haq, 1tn0, 3utw, 3har]
IETLLFMVLDVSAKVGFGXIL	IL20	KFYAIXTLVXXIAFTXXLSML	KL20	6	1	[1q5i, 1kme, 1s54, 1s53, 2ntw, 1s51, 1py6, 1tn0, 3haq, 1pxs, 1pxr]
IETLLFMVLDVSAKVGFGXIL	IL20	TXLXPAIAFTMXLSMLLGYGL	TL20	6	1	[4hwl, 1qkp, 1kme, 1s52, 1r2n, 1r84, 3han, 3hap, 3har, 1xji, 3has]
IETLLFMVLDVSAKVGFGXIL	IL20	RPEWIWLALGTALMGLGTLYF	RF20	6	0	[3utv]
IETLLFMVLDVSAKVGFGXIL	IL20	FYAIXTLXXXIAFTXXLSMLL	FL20	6	1	[1q5i, 1kme, 2ntw, 1s51, 1r2n, 1r84, 4hyx, 1py6, 4ov0, 1pxs, 1pxr, 1qkp, 1tn5, 1s54, 1s53, 1o0a, 3han, 3hap, 3haq, 1tn0, 3har, 1xji, 3has]
IETLLFMVLDVSAKVGFGXIL	IL20	AIXTLXXAIAFTMXLSMLLGY	AY20	6	1	[4hwl, 1qkp, 1kme, 1s52, 1r2n, 1r84, 3han, 3hap, 3har, 1xji, 3has]
IETLLFMVLDVSAKVGFGXIL	IL20	TLVPAIAFTMXLSMLLGYGLT	TT20	6	1	[4hwl, 1s52]
IETLLFMVLDVSAKVGFGXIL	IL20	VLRNVTVVLWSAYXVVWLIGS	VS20	6	5	[1q5i, 1s52, 1r2n, 1r84, 1pxr, 4hwl, 3han, 3hap, 3utv, 1tn0, 3har, 3utx, 1xji, 3has, 3uty]
IETLLFMVLDVSAKVGFGXIL	IL20	LRNVTVVLWSAYXVVWLIGSE	LE20	6	5	[1q5i, 1s52, 1r2n, 1r84, 1pxr, 4hwl, 3han, 3hap, 3utv, 1tn0, 3har, 3utx, 1xji, 3has, 3uty]
IETLLFMVLDVSAKVGFGXIL	IL20	FKVLRNVTVVLWSAYXVVWLI	FI20	6	5	[1q5i, 1kme, 2ntw, 1s52, 1s51, 1py6, 1pxs, 1pxr, 4hwl, 1qkp, 1tn5, 1s54, 1s53, 3haq, 1tn0, 3har, 3utx, 3has, 3uty]
IETLLFMVLDVSAKVGFGXIL	IL20	YAIXTLXXAIAFTMXLSMXLG	YG20	6	1	[4hwl, 1qkp, 1kme, 1s52, 3han, 1r2n, 1r84, 3hap, 3har, 1xji, 3has]
IETLLFMVLDVSAKVGFGXIL	IL20	NIETLLFMVLDVSAKVGFGLI	NI20	6	6	[1s52, 1r2n, 1r84, 4hyx, 4hwl, 1qkp, 3han, 3hap, 3utv, 3haq, 3utw, 3har, 3utx, 1xji, 3has, 3uty]
IETLLFMVLDVSAKVGFGXIL	IL20	RNXTVVLWSAYXVVWLIGSEG	RG20	6	5	[1q5i, 1s52, 1r2n, 1r84, 1pxr, 4hwl, 3han, 3hap, 3utv, 1tn0, 3har, 3utx, 1xji, 3has, 3uty]
IETLLFMVLDVSAKVGFGXIL	IL20	KKFYAIXTLVPAIAFTMYLSM	KM20	6	1	[1s54, 1s53]
IETLLFMVLDVSAKVGFGXIL	IL20	VPLNIETLLFMVLDVSAKVGF	VF20	6	6	[1r2n, 1r84]
IETLLFMVLDVSAKVGFGXIL	IL20	PFYAITTLVPAIAFTMYLSML	PL20	6	1	[1tn5]
IETLLFMVLDVSAKVGFGXIL	IL20	PEWIWLALGTALMGLGTLYFL	PL20	6	0	[3utv]
IETLLFMVLDVSAKVGFGXIL	IL20	LNIETLLFMVLDVSAKVGFGL	LL20	6	6	[1r2n, 1r84, 3utv]
IETLLFMVLDVSAKVGFGXIL	IL20	PLNIETLLFMVLDVSAKVGFG	PG20	6	6	[1r2n, 1r84, 3utv]
IETLLFMVLDVSAKVGFGXIL	IL20	EWIWLALGTALMGLGXLYFLV	EV20	6	0	[4hwl, 1s52, 1r2n, 1r84, 3utv]
ETLXFMVLDVSAKVGXGXILL	EL20	WIWLALGTALMGLGXLYFLVK	WK20	6	0	[1fbk, 1r2n, 1r84, 1ucq, 4hyx, 1pxs, 1pxr, 4hwl, 1qkp, 1qko, 1s54, 1s53, 1p8h, 3han, 3hao, 3hap, 3haq, 3har, 4md2, 3has, 4md1, 3ns0, 1q5j, 1q5i, 1kme, 2ntw, 1s52, 1s51, 1py6, 4ov0, 1tn5, 3nsb, 3mbv, 1tn0, 3utw, 3utx, 1xji, 3uty]
ETLXFMVLDVSAKVGXGXILL	EL20	WLALGTALMGLGXLYFLVKGM	WM20	6	0	[1brx, 1s8l, 1at9, 1e0p, 1fbk, 1r2n, 1r84, 1ucq, 4hyx, 1pxs, 1pxr, 1qko, 1s54, 1s53, 1o0a, 1p8h, 3han, 3hao, 1kg8, 3hap, 3haq, 3har, 4md2, 2wjl, 3has, 4md1, 1c3w, 1q5j, 1q5i, 1kme, 2ntu, 2ntw, 1s51, 1py6, 4ov0, 2i20, 1vjm, 1tn5, 3mbv, 1x0i, 1x0k, 1tn0, 3utw, 3utx, 1xji, 4fpd, 3uty]
ETLXFMVLDVSAKVGXGXILL	EL20	KXLRNVTVVLWSAYXVVWLXG	KG20	6	5	[1brx, 1e0p, 1r2n, 1r84, 4hyx, 1pxs, 1pxr, 4hwl, 1qkp, 1qko, 1s54, 1s53, 1o0a, 3han, 3hao, 3hap, 3haq, 3har, 2wjl, 3has, 1c3w, 1q5i, 1kme, 2ntu, 2ntw, 1s52, 1s51, 1py6, 2i20, 1vjm, 1tn5, 1x0k, 3utv, 1tn0, 3utw, 3utx, 1xji, 3uty]
ETLXFMVLDVTAKVGFGFXLL	EL20	LXLGIGTLLMLIGTFYFIARG	LG20	6	0	[1vgo]
ETLXFMVLDVSAKVGXGXILL	EL20	LXLGTALMGLGXLYFLVKGMG	LG20	6	0	[1brx, 1c3w, 1at9, 1e0p, 1q5i, 1kme, 2ntu, 1s51, 1py6, 1pxs, 2i20, 1pxr, 1vjm, 1tn5, 1qko, 1s54, 1s53, 1x0k, 3hao, 3haq, 1tn0, 3utw, 3har, 2wjl]
ETLXFMVLDVTAKVGFGFXLL	EL20	LGIGTLLMLIGTFYFIARGWG	LG20	6	0	[1vgo]
ETLXFMVLDVSAKVGXGXILL	EL20	ARYADWLFTTPLLLLDLALLV	AV20	6	2	[1brx]
ETLXFMVLDVSAKVGXGXILL	EL20	ALGTALMGLGXLYFLVKGMGV	AV20	6	0	[1vjm, 1tn5, 1q5i, 1s54, 1s53, 1tn0, 2i20]
ETLXFMVLDVSAKVGXGXILL	EL20	IWLXLGTALMGLGXLYFLVKG	IG20	6	0	[1s8l, 1at9, 1s8j, 1r2n, 1r84, 1pxs, 1pxr, 4hwl, 1s54, 1s53, 1o0a, 3han, 3hao, 1kg9, 1kg8, 3hap, 3haq, 3har, 2wjl, 3has, 1q5j, 1q5i, 1tn5, 3nsb, 1tn0, 3utw, 3utx, 4fpd, 3uty, 1brx, 1fbk, 1ucq, 4hyx, 1qkp, 1qko, 1p8h, 4md2, 4md1, 3ns0, 1c3w, 1kme, 2ntu, 2ntw, 1s51, 1py6, 4ov0, 2i20, 1vjm, 3mbv, 1x0k, 1xji]
ETLXFMVLDVSAKVGXGXILL	EL20	IXTLXXAIAFTMXLSMLLGYG	IG20	6	1	[4hwl, 1at9, 1qkp, 1kme, 1s52, 1r2n, 1r84, 3han, 3hap, 3har, 1xji, 3has]
ETLXFMVLDVTAKVGFGFXLL	EL20	WLGIGTLLMLIGTFYFIARGW	WW20	6	0	[2z55, 1vgo]
ETLXFMVLDVSAKVGXGXILL	EL20	KFYAIXTLVXXIAFTXXLSML	KL20	6	1	[1c3w, 1e0p, 1q5i, 1kme, 2ntu, 2ntw, 1s51, 1py6, 2i20, 1pxs, 1pxr, 1vjm, 1qko, 1s54, 1s53, 1x0i, 1x0k, 3hao, 1tn0, 3haq, 2wjl]
ETLXFMVLDVSAKVGXGXILL	EL20	TXLXPAIAFTMXLSMLLGYGL	TL20	6	1	[4hwl, 1at9, 1qkp, 1kme, 1s52, 1r2n, 1r84, 3han, 3hap, 3har, 1xji, 3has]
ETLXFMVLDVSAKVGXGXILL	EL20	WXRYAXWLFTTPLXXXXLXLL	WL20	6	2	[1brx, 1c3w, 1e0p, 1q5i, 1kme, 2ntu, 1pxs, 1pxr, 1vjm, 1tn5, 1qkp, 1qko, 1s54, 1s53, 1x0k, 1tn0, 2wjl, 3has]
ETLXFMVLDVSAKVGXGXILL	EL20	FYAIXTLXXXIAFTXXLSMLL	FL20	6	1	[1brx, 1s8l, 1e0p, 1s8j, 1r2n, 1r84, 4hyx, 1pxs, 1pxr, 1qkp, 1qko, 1s54, 1s53, 1o0a, 3han, 3hao, 1kg8, 3hap, 3haq, 3har, 2wjl, 3has, 1c3w, 1q5i, 1kme, 2ntu, 2ntw, 1s51, 1py6, 4ov0, 2i20, 1vjm, 1tn5, 1x0k, 1tn0, 1xji, 4fpd]
ETLXFMVLDVTAKVGFGFXLL	EL20	YXARYADWLFTTPLXXLXLAL	YL20	6	2	[1vgo]
ETLXFMVLDVSAKVGXGXILL	EL20	YXARYADWLFTTPLXXLXLAL	YL20	6	2	[1q5i, 1kme, 1s52, 1r2n, 1r84, 1pxs, 1pxr, 1tn5, 1qkp, 3han, 1x0k, 3hap, 3utv, 1tn0, 3har, 3utx, 1xji, 3has, 3uty]
ETLXFMVLDVSAKVGXGXILL	EL20	RPEWIWLALGTALMGLGTLYF	RF20	6	0	[3utv]
ETLXFMVLDVSAKVGXGXILL	EL20	VLRNVTVVLWSAYXVVWLIGS	VS20	6	5	[1brx, 1at9, 1q5i, 1s52, 1r2n, 1r84, 1pxr, 4hwl, 3han, 3hap, 3utv, 1tn0, 3har, 3utx, 1xji, 3has, 3uty]
ETLXFMVLDVSAKVGXGXILL	EL20	YAIXTLXXAIAFTMXLSMXLG	YG20	6	1	[1brx, 1at9, 1kme, 1s52, 1r2n, 1r84, 4hwl, 1qkp, 3han, 3hap, 3har, 1xji, 3has]
ETLXFMVLDVSAKVGXGXILL	EL20	TLVPAIAFTMXLSMLLGYGLT	TT20	6	1	[4hwl, 1at9, 1s52]
ETLXFMVLDVSAKVGXGXILL	EL20	LRNVTVVLWSAYXVVWLIGSE	LE20	6	5	[1at9, 1q5i, 1s52, 1r2n, 1r84, 1pxr, 4hwl, 3han, 3hap, 3utv, 1tn0, 3har, 3utx, 1xji, 3has, 3uty]
ETLXFMVLDVSAKVGXGXILL	EL20	AIXTLXXAIAFTMXLSMLLGY	AY20	6	1	[4hwl, 1at9, 1qkp, 1kme, 1s52, 1r2n, 1r84, 3han, 3hap, 3har, 1xji, 3has]
ETLXFMVLDVSAKVGXGXILL	EL20	FKVLRNVTVVLWSAYXVVWLI	FI20	6	5	[1e0p, 1s8j, 1pxs, 1pxr, 4hwl, 1qkp, 1qko, 1s54, 1s53, 3hao, 3haq, 3har, 2wjl, 3has, 1c3w, 1q5i, 1kme, 2ntu, 2ntw, 1s52, 1s51, 1py6, 2i20, 1vjm, 1tn5, 1x0k, 1tn0, 3utx, 3uty]
ETLXFMVLDVSAKVGXGXILL	EL20	NIETLLFMVLDVSAKVGFGLI	NI20	6	6	[1s52, 1r2n, 1r84, 4hyx, 4hwl, 1qkp, 3han, 3hap, 3utv, 3haq, 3utw, 3har, 3utx, 1xji, 3has, 3uty]
ETLXFMVLDVSAKVGXGXILL	EL20	RNXTVVLWSAYXVVWLIGSEG	RG20	6	5	[1q5i, 1s52, 1r2n, 1r84, 1pxr, 4hwl, 3han, 3hap, 3utv, 1tn0, 3har, 3utx, 1xji, 3has, 3uty]
ETLXFMVLDVSAKVGXGXILL	EL20	KKFYAIXTLVPAIAFTMYLSM	KM20	6	1	[2ntu, 1s54, 1s53]
ETLXFMVLDVTAKVGFGFXLL	EL20	EYYAITILVPGIASAAYLAMF	EF20	6	1	[1vgo]
ETLXFMVLDVSAKVGXGXILL	EL20	VPLNIETLLFMVLDVSAKVGF	VF20	6	6	[1r2n, 1r84]
ETLXFMVLDVTAKVGFGFXLL	EL20	YYAITILVPGIASAAYLAMFF	YF20	6	1	[1vgo]
ETLXFMVLDVTAKVGFGFXLL	EL20	FXTLXALVAVLWTAYPILWIV	FV20	6	5	[1vgo]
ETLXFMVLDVTAKVGFGFXLL	EL20	NTLTALVAVLWTAYPILWIVG	NG20	6	5	[1vgo]
ETLXFMVLDVSAKVGXGXILL	EL20	PFYAITTLVPAIAFTMYLSML	PL20	6	1	[1tn5]
ETLXFMVLDVSAKVGXGXILL	EL20	PEWIWLALGTALMGLGTLYFL	PL20	6	0	[3utv]
ETLXFMVLDVSAKVGXGXILL	EL20	LNIETLLFMVLDVSAKVGFGL	LL20	6	6	[1r2n, 1r84, 3utv]
ETLXFMVLDVSAKVGXGXILL	EL20	PLNIETLLFMVLDVSAKVGFG	PG20	6	6	[1r2n, 1r84, 3utv]
ETLXFMVLDVSAKVGXGXILL	EL20	EWIWLALGTALMGLGXLYFLV	EV20	6	0	[4hwl, 1s52, 1r2n, 1r84, 3utv]
TLXFMVLDVSAKVGXGXILLR	TR20	WIWLALGTALMGLGXLYFLVK	WK20	6	0	[1r2n, 1r84, 1pxs, 1pxr, 4hwl, 1qkp, 1qko, 1s54, 1s53, 3han, 3hao, 3hap, 3haq, 2wjk, 3har, 3has, 1q5i, 1kme, 2ntw, 1s51, 1py6, 4ov0, 1tn5, 1tn0, 3utw, 3utx, 1xji, 3uty]
TLXFMVLDVSAKVGXGXILLR	TR20	WLALGTALMGLGXLYFLVKGM	WM20	6	0	[1brx, 1s8l, 1at9, 1e0p, 1r2n, 1r84, 1f4z, 1pxs, 1pxr, 1qko, 1s54, 1s53, 1o0a, 3han, 3hao, 1kg8, 3hap, 3haq, 2wjk, 3har, 2wjl, 3has, 1c3w, 1bm1, 1q5i, 1kme, 2ntu, 2ntw, 1s51, 1py6, 4ov0, 2i20, 1vjm, 1tn5, 1x0i, 1x0k, 1tn0, 3utw, 3utx, 1xji, 3uty, 4fpd]
TLXFMVLDVSAKVGXGXILLR	TR20	KXLRNVTVVLWSAYXVVWLXG	KG20	6	5	[1brx, 1e0p, 1r2n, 1r84, 1f4z, 1pxs, 1pxr, 4hwl, 1qkp, 1qko, 1s54, 1s53, 1o0a, 3han, 3hao, 3hap, 3haq, 2wjk, 3har, 2wjl, 3has, 1c3w, 1bm1, 1q5i, 1kme, 2ntu, 2ntw, 1s51, 1py6, 2i20, 1vjm, 1tn5, 1x0k, 1tn0, 3utw, 3utx, 1xji, 3uty]
TLXFMVLDVSAKVGXGXILLR	TR20	LXLGTALMGLGXLYFLVKGMG	LG20	6	0	[1brx, 1at9, 1e0p, 1pxs, 1pxr, 1qko, 1s54, 1s53, 3hao, 3haq, 3har, 2wjl, 1c3w, 1bm1, 1q5i, 1kme, 2ntu, 1s51, 1py6, 2i20, 1vjm, 1tn5, 1x0k, 1tn0, 3utw]
TLXFMVLDVTAKVGFGFVLLR	TR20	LGIGTLLMLIGTFYFIARGWG	LG20	6	0	[1vgo]
TLXFMVLDVTAKVGFGFVLLR	TR20	LXLGIGTLLMLIGTFYFIARG	LG20	6	0	[1vgo]
TLXFMVLDVSAKVGXGXILLR	TR20	ARYADWLFTTPLLLLDLALLV	AV20	6	2	[1brx]
TLXFMVLDVSAKVGXGXILLR	TR20	ALGTALMGLGXLYFLVKGMGV	AV20	6	0	[1vjm, 1bm1, 1tn5, 1q5i, 1s54, 1s53, 2i20, 1tn0]
TLXFMVLDVTAKVGFGFVLLR	TR20	WLGIGTLLMLIGTFYFIARGW	WW20	6	0	[2z55, 1vgo]
TLXFMVLDVSAKVGXGXILLR	TR20	IXTLXXAIAFTMXLSMLLGYG	IG20	6	1	[4hwl, 1at9, 1qkp, 1kme, 1r2n, 1r84, 3han, 3hap, 3har, 1xji, 3has]
TLXFMVLDVSAKVGXGXILLR	TR20	IWLXLGTALMGLGXLYFLVKG	IG20	6	0	[1brx, 1s8l, 1at9, 1s8j, 1r2n, 1r84, 1f4z, 1pxs, 1pxr, 4hwl, 1qkp, 1qko, 1s54, 1s53, 1o0a, 3han, 3hao, 1kg8, 3hap, 3haq, 2wjk, 3har, 2wjl, 3has, 1c3w, 1bm1, 1q5i, 1kme, 2ntu, 2ntw, 1s51, 1py6, 4ov0, 2i20, 1vjm, 1tn5, 1x0k, 1tn0, 3utw, 3utx, 1xji, 3uty, 4fpd]
TLXFMVLDVSAKVGXGXILLR	TR20	KFYAIXTLVXXIAFTXXLSML	KL20	6	1	[1c3w, 1e0p, 1q5i, 1kme, 2ntu, 2ntw, 1s51, 1py6, 1f4z, 2i20, 1pxs, 1pxr, 1vjm, 1qko, 1s54, 1s53, 1x0i, 1x0k, 3hao, 1tn0, 3haq, 2wjk, 2wjl]
TLXFMVLDVSAKVGXGXILLR	TR20	TXLXPAIAFTMXLSMLLGYGL	TL20	6	1	[4hwl, 1at9, 1qkp, 1kme, 1r2n, 1r84, 3han, 3hap, 3har, 1xji, 3has]
TLXFMVLDVSAKVGXGXILLR	TR20	YXARYADWLFTTPLXXLXLAL	YL20	6	2	[1q5i, 1kme, 1r2n, 1r84, 1pxs, 1pxr, 1qkp, 1tn5, 3han, 1x0k, 3hap, 1tn0, 3har, 3utx, 1xji, 3has, 3uty]
TLXFMVLDVTAKVGFGFVLLR	TR20	YXARYADWLFTTPLXXLXLAL	YL20	6	2	[1vgo]
TLXFMVLDVSAKVGXGXILLR	TR20	WXRYAXWLFTTPLXXXXLXLL	WL20	6	2	[1brx, 1c3w, 1e0p, 1q5i, 1kme, 2ntu, 1pxs, 1pxr, 1vjm, 1qkp, 1tn5, 1qko, 1s54, 1s53, 1x0k, 1tn0, 2wjl, 3has]
TLXFMVLDVSAKVGXGXILLR	TR20	FYAIXTLXXXIAFTXXLSMLL	FL20	6	1	[1brx, 1s8l, 1e0p, 1s8j, 1r2n, 1r84, 1f4z, 1pxs, 1pxr, 1qkp, 1qko, 1s54, 1s53, 1o0a, 3han, 3hao, 1kg8, 3hap, 3haq, 2wjk, 3har, 2wjl, 3has, 1c3w, 1bm1, 1q5i, 1kme, 2ntu, 2ntw, 1s51, 1py6, 4ov0, 2i20, 1vjm, 1tn5, 1x0k, 1tn0, 1xji, 4fpd]
TLXFMVLDVSAKVGXGXILLR	TR20	TLVPAIAFTMXLSMLLGYGLT	TT20	6	1	[4hwl, 1at9]
TLXFMVLDVSAKVGXGXILLR	TR20	AIXTLXXAIAFTMXLSMLLGY	AY20	6	1	[4hwl, 1at9, 1qkp, 1kme, 1r2n, 1r84, 3han, 3hap, 3har, 1xji, 3has]
TLXFMVLDVSAKVGXGXILLR	TR20	VLRNVTVVLWSAYXVVWLIGS	VS20	6	5	[1brx, 1at9, 1bm1, 1q5i, 1r2n, 1r84, 1pxr, 4hwl, 3han, 3hap, 1tn0, 3har, 3utx, 1xji, 3has, 3uty]
TLXFMVLDVSAKVGXGXILLR	TR20	LRNVTVVLWSAYXVVWLIGSE	LE20	6	5	[1at9, 1q5i, 1r2n, 1r84, 1pxr, 4hwl, 3han, 3hap, 1tn0, 3har, 3utx, 1xji, 3has, 3uty]
TLXFMVLDVSAKVGXGXILLR	TR20	FKVLRNVTVVLWSAYXVVWLI	FI20	6	5	[1e0p, 1s8j, 1pxs, 1pxr, 4hwl, 1qkp, 1qko, 1s54, 1s53, 3hao, 3haq, 3har, 2wjl, 3has, 1c3w, 1q5i, 1kme, 2ntu, 2ntw, 1s51, 1py6, 2i20, 1vjm, 1tn5, 1x0k, 1tn0, 3utx, 3uty]
TLXFMVLDVSAKVGXGXILLR	TR20	YAIXTLXXAIAFTMXLSMXLG	YG20	6	1	[1brx, 1at9, 1bm1, 1kme, 1r2n, 1r84, 4hwl, 1qkp, 3han, 3hap, 3har, 1xji, 3has]
TLXFMVLDVSAKVGXGXILLR	TR20	NIETLLFMVLDVSAKVGFGLI	NI20	6	6	[1r2n, 1r84, 4hwl, 1qkp, 3han, 3hap, 3haq, 3utw, 3har, 3utx, 1xji, 3has, 3uty]
TLXFMVLDVSAKVGXGXILLR	TR20	RNXTVVLWSAYXVVWLIGSEG	RG20	6	5	[1q5i, 1r2n, 1r84, 1pxr, 4hwl, 3han, 3hap, 1tn0, 3har, 3utx, 1xji, 3has, 3uty]
TLXFMVLDVSAKVGXGXILLR	TR20	KKFYAIXTLVPAIAFTMYLSM	KM20	6	1	[2ntu, 1s54, 1s53]
TLXFMVLDVTAKVGFGFVLLR	TR20	EYYAITILVPGIASAAYLAMF	EF20	6	1	[1vgo]
TLXFMVLDVTAKVGFGFVLLR	TR20	YYAITILVPGIASAAYLAMFF	YF20	6	1	[1vgo]
TLXFMVLDVSAKVGXGXILLR	TR20	VPLNIETLLFMVLDVSAKVGF	VF20	6	6	[1r2n, 1r84]
TLXFMVLDVTAKVGFGFVLLR	TR20	NTLTALVAVLWTAYPILWIVG	NG20	6	5	[1vgo]
TLXFMVLDVTAKVGFGFVLLR	TR20	FXTLXALVAVLWTAYPILWIV	FV20	6	5	[1vgo]
TLXFMVLDVSAKVGXGXILLR	TR20	PFYAITTLVPAIAFTMYLSML	PL20	6	1	[1tn5]
TLXFMVLDVSAKVGXGXILLR	TR20	LNIETLLFMVLDVSAKVGFGL	LL20	6	6	[1r2n, 1r84]
TLXFMVLDVSAKVGXGXILLR	TR20	PLNIETLLFMVLDVSAKVGFG	PG20	6	6	[1r2n, 1r84]
TLXFMVLDVSAKVGXGXILLR	TR20	EWIWLALGTALMGLGXLYFLV	EV20	6	0	[4hwl, 1r2n, 1r84]
WIWLALGTALMGLGXLYFLVK	WK20	WLALGTALMGLGXLYFLVKGM	WM20	0	0	[1fbk, 1ucq, 4hyx, 1r2n, 1r84, 1pxs, 1pxr, 1qko, 1s53, 1p8h, 3han, 3hao, 3hap, 3haq, 2wjk, 3har, 4md2, 4md1, 3has, 1q5j, 1q5i, 1kme, 2ntw, 1py6, 4ov0, 1tn5, 3mbv, 1tn0, 3utw, 1xji, 3utx, 3uty]
WIWLALGTALMGLGXLYFLVK	WK20	ALGTALMGLGXLYFLVKGMGV	AV20	0	0	[1tn5, 1q5i, 1s53, 1tn0]
WIWLALGTALMGLGXLYFLVK	WK20	IXTLXXAIAFTMXLSMLLGYG	IG20	0	1	[4hwl, 1qkp, 1kme, 1brr, 1s52, 1r2n, 1r84, 3han, 3hap, 3har, 1xji, 3has]
WIWLALGTALMGLGXLYFLVK	WK20	IWLXLGTALMGLGXLYFLVKG	IG20	0	0	[1fbk, 1ucq, 4hyx, 1r2n, 1r84, 1pxs, 1pxr, 1ap9, 4hwl, 1qkp, 1qko, 1s53, 1p8h, 3han, 3hao, 1bhb, 3hap, 3haq, 2wjk, 3har, 4md2, 4md1, 3has, 3ns0, 1q5j, 1q5i, 1kme, 2ntw, 1py6, 4ov0, 3nsb, 1tn5, 3mbv, 1tn0, 3utw, 1xji, 3utx, 3uty]
WIWLALGTALMGLGXLYFLVK	WK20	LXLGTALMGLGXLYFLVKGMG	LG20	0	0	[1q5i, 1kme, 1py6, 1pxs, 1pxr, 1tn5, 1qko, 1s53, 3hao, 3haq, 1tn0, 3utw, 3har]
WIWLALGTALMGLGXLYFLVK	WK20	LXFMVLDVSAKVGFGLILLRS	LS20	0	6	[1tn5, 1qko, 1q5i, 1kme, 1s54, 1s53, 3hao, 1pxs, 1tn0, 1pxr]
WIWLALGTALMGLGXLYFLVK	WK20	KFYAIXTLVXXIAFTXXLSML	KL20	0	1	[1q5i, 1kme, 2ntw, 1s51, 1py6, 1pxs, 1pxr, 1qko, 1s54, 1s53, 3hao, 1bhb, 1tn0, 3haq, 2wjk]
WIWLALGTALMGLGXLYFLVK	WK20	TXLXPAIAFTMXLSMLLGYGL	TL20	0	1	[4hwl, 1qkp, 1kme, 1brr, 1s52, 1r2n, 1r84, 3han, 3hap, 3har, 1xji, 3has]
WIWLALGTALMGLGXLYFLVK	WK20	FYAIXTLXXXIAFTXXLSMLL	FL20	0	1	[4hyx, 1r2n, 1r84, 1pxs, 1pxr, 1qkp, 1qko, 1s54, 1s53, 3han, 3hao, 1bhb, 3hap, 3haq, 2wjk, 3har, 3has, 1q5i, 1kme, 2ntw, 1s51, 1py6, 4ov0, 1tn5, 1tn0, 1xji]
WIWLALGTALMGLGXLYFLVK	WK20	TLVPAIAFTMXLSMLLGYGLT	TT20	0	1	[4hwl, 1s52]
WIWLALGTALMGLGXLYFLVK	WK20	YAIXTLXXAIAFTMXLSMXLG	YG20	0	1	[4hwl, 1qkp, 1kme, 1s52, 3han, 1r2n, 1r84, 1bhb, 3hap, 3har, 1xji, 3has]
WIWLALGTALMGLGXLYFLVK	WK20	AIXTLXXAIAFTMXLSMLLGY	AY20	0	1	[4hwl, 1qkp, 1kme, 1brr, 1s52, 1r2n, 1r84, 3han, 3hap, 3har, 1xji, 3has]
WIWLALGTALMGLGXLYFLVK	WK20	NIETLLFMVLDVSAKVGFGLI	NI20	0	6	[1brr, 1s52, 4hyx, 1r2n, 1r84, 4hwl, 1qkp, 3han, 3hap, 3haq, 3utw, 3har, 1xji, 3utx, 3has, 3uty]
WIWLALGTALMGLGXLYFLVK	WK20	KKFYAIXTLVPAIAFTMYLSM	KM20	0	1	[1s54, 1s53, 1bhb]
WIWLALGTALMGLGXLYFLVK	WK20	VPLNIETLLFMVLDVSAKVGF	VF20	0	6	[1r2n, 1r84]
WIWLALGTALMGLGXLYFLVK	WK20	PFYAITTLVPAIAFTMYLSML	PL20	0	1	[1tn5]
WIWLALGTALMGLGXLYFLVK	WK20	DTXLFMVLDVSAKVGFGLILL	DL20	0	6	[2wjk]
WIWLALGTALMGLGXLYFLVK	WK20	LNIETLLFMVLDVSAKVGFGL	LL20	0	6	[1r2n, 1r84]
WIWLALGTALMGLGXLYFLVK	WK20	PLNIETLLFMVLDVSAKVGFG	PG20	0	6	[1r2n, 1r84]
IXTLXXAIAFTMXLSMLLGYG	IG20	WLALGTALMGLGXLYFLVKGM	WM20	1	0	[1at9, 1kme, 1r84, 1r2n, 3han, 3hap, 3har, 1xji, 3has]
IWLXLGTALMGLGXLYFLVKG	IG20	WLALGTALMGLGXLYFLVKGM	WM20	0	0	[1brx, 1s8l, 1at9, 1fbk, 1r2n, 1r84, 1ucq, 4hyx, 1f4z, 1pxs, 1pxr, 1qko, 1s53, 1o0a, 1p8h, 3han, 3hao, 1kg8, 3hap, 3haq, 2wjk, 3har, 4md2, 2wjl, 3has, 4md1, 1c3w, 1q5j, 1bm1, 1q5i, 2ntu, 1kme, 1f50, 2ntw, 1py6, 4ov0, 2i20, 1vjm, 1tn5, 3mbv, 1x0k, 1tn0, 3utw, 3utx, 1xji, 3uty, 4fpd]
IWLXLGTALMGLGXLYFLVKG	IG20	ALGTALMGLGXLYFLVKGMGV	AV20	0	0	[1vjm, 1tn5, 1bm1, 1q5i, 1s53, 1tn0, 2i20]
IXTLXXAIAFTMXLSMLLGYG	IG20	LXLGTALMGLGXLYFLVKGMG	LG20	1	0	[1at9, 1kme, 3har]
IWLXLGTALMGLGXLYFLVKG	IG20	LXLGTALMGLGXLYFLVKGMG	LG20	0	0	[1brx, 1c3w, 1at9, 1bm1, 1q5i, 2ntu, 1kme, 1py6, 1pxs, 2i20, 1pxr, 1vjm, 1tn5, 1qko, 1s53, 1x0k, 3hao, 3haq, 1tn0, 3utw, 3har, 2wjl]
IXTLXXAIAFTMXLSMLLGYG	IG20	GTXLAXVGADGIMIGTXLVGA	GA20	1	3	[4hwl, 1qkp, 1kme, 1s52, 1r84, 1r2n, 3har, 1xji, 3has]
IWLXLGTALMGLGXLYFLVKG	IG20	LXFMVLDVSAKVGFGLILLRS	LS20	0	6	[1brx, 1c3w, 1at9, 1bm1, 1q5i, 2ntu, 1kme, 1pxs, 2i20, 1pxr, 1vjm, 1tn5, 1qko, 1s54, 1s53, 1x0k, 3hao, 1tn0]
IXTLXXAIAFTMXLSMLLGYG	IG20	LXFMVLDVSAKVGFGLILLRS	LS20	1	6	[1at9, 1kme]
IWLXLGTALMGLGXLYFLVKG	IG20	KFYAIXTLVXXIAFTXXLSML	KL20	0	1	[1c3w, 1q5i, 2ntu, 1kme, 2ntw, 1s51, 1py6, 1f4z, 2i20, 1pxs, 1pxr, 1vjm, 1qko, 1s54, 1s53, 1x0k, 3hao, 1bhb, 1tn0, 3haq, 2wjk, 2wjl]
IWLXLGTALMGLGXLYFLVKG	IG20	TXLXPAIAFTMXLSMLLGYGL	TL20	0	1	[4hwl, 1at9, 1qkp, 1kme, 1r2n, 1r84, 3han, 3hap, 3har, 1xji, 3has]
IXTLXXAIAFTMXLSMLLGYG	IG20	TXXAXVGADGIMIGXXLXGAL	TL20	1	3	[4hwl, 1at9, 1qkp, 1kme, 1s52, 1r84, 1r2n, 3har, 1xji, 3has]
IXTLXXAIAFTMXLSMLLGYG	IG20	YXARYADWLFTTPLXXLXLAL	YL20	1	2	[1qkp, 1kme, 1s52, 1r84, 1r2n, 3han, 3hap, 3har, 1xji, 3has]
IWLXLGTALMGLGXLYFLVKG	IG20	FYAIXTLXXXIAFTXXLSMLL	FL20	0	1	[1brx, 1s8l, 1s8j, 1r2n, 1r84, 4hyx, 1f4z, 1pxs, 1pxr, 1qkp, 1qko, 1s54, 1s53, 1o0a, 3han, 3hao, 1bhb, 1kg8, 3hap, 3haq, 2wjk, 3har, 2wjl, 3has, 1c3w, 1bm1, 1q5i, 2ntu, 1kme, 2ntw, 1s51, 1py6, 4ov0, 2i20, 1vjm, 1tn5, 1x0k, 1tn0, 1xji, 4fpd]
IWLXLGTALMGLGXLYFLVKG	IG20	TLVPAIAFTMXLSMLLGYGLT	TT20	0	1	[4hwl, 1at9]
IWLXLGTALMGLGXLYFLVKG	IG20	YAIXTLXXAIAFTMXLSMXLG	YG20	0	1	[1brx, 1at9, 1bm1, 1kme, 1r2n, 1r84, 4hwl, 1qkp, 3han, 1bhb, 3hap, 3har, 1xji, 3has]
IXTLXXAIAFTMXLSMLLGYG	IG20	WXRYAXWLFTTPLXXXXLXLL	WL20	1	2	[1qkp, 1kme, 3has]
IWLXLGTALMGLGXLYFLVKG	IG20	AIXTLXXAIAFTMXLSMLLGY	AY20	0	1	[4hwl, 1at9, 1qkp, 1kme, 1r2n, 1r84, 3han, 3hap, 3har, 1xji, 3has]
IXTLXXAIAFTMXLSMLLGYG	IG20	NIETLLFMVLDVSAKVGFGLI	NI20	1	6	[4hwl, 1qkp, 1brr, 1s52, 1r84, 1r2n, 3han, 3hap, 3har, 1xji, 3has]
IWLXLGTALMGLGXLYFLVKG	IG20	NIETLLFMVLDVSAKVGFGLI	NI20	0	6	[1r2n, 1r84, 4hyx, 4hwl, 1qkp, 3han, 3hap, 3haq, 3utw, 3har, 3utx, 1xji, 3has, 3uty]
IWLXLGTALMGLGXLYFLVKG	IG20	KKFYAIXTLVPAIAFTMYLSM	KM20	0	1	[2ntu, 1s54, 1s53, 1bhb]
IXTLXXAIAFTMXLSMLLGYG	IG20	VPLNIETLLFMVLDVSAKVGF	VF20	1	6	[1r84, 1r2n]
IWLXLGTALMGLGXLYFLVKG	IG20	VPLNIETLLFMVLDVSAKVGF	VF20	0	6	[1r2n, 1r84]
IXTLXXAIAFTMXLSMLLGYG	IG20	ILALVGADGIMIGTGLVGALT	IT20	1	3	[4hwl, 1at9, 1s52, 3har]
IWLXLGTALMGLGXLYFLVKG	IG20	PFYAITTLVPAIAFTMYLSML	PL20	0	1	[1tn5]
IWLXLGTALMGLGXLYFLVKG	IG20	LFMVLDVSAKVGFGLILLRSR	LR20	0	6	[1brx]
IWLXLGTALMGLGXLYFLVKG	IG20	DTXLFMVLDVSAKVGFGLILL	DL20	0	6	[2wjk]
IXTLXXAIAFTMXLSMLLGYG	IG20	DQGTILAXVGADGIMIGTGLV	DV20	1	3	[1qkp, 1kme, 1r84, 1r2n, 1xji, 3has]
IXTLXXAIAFTMXLSMLLGYG	IG20	QGTILAXVGADGIMIGTGLVG	QG20	1	3	[1qkp, 1kme, 1r84, 1r2n, 1xji, 3has]
IWLXLGTALMGLGXLYFLVKG	IG20	QTLLFMVLDVSAKVGFGLILL	QL20	0	6	[1f50, 1f4z]
IXTLXXAIAFTMXLSMLLGYG	IG20	LNIETLLFMVLDVSAKVGFGL	LL20	1	6	[1r84, 1r2n]
IWLXLGTALMGLGXLYFLVKG	IG20	LNIETLLFMVLDVSAKVGFGL	LL20	0	6	[1r2n, 1r84]
IWLXLGTALMGLGXLYFLVKG	IG20	PLNIETLLFMVLDVSAKVGFG	PG20	0	6	[1r2n, 1r84]
IXTLXXAIAFTMXLSMLLGYG	IG20	PLNIETLLFMVLDVSAKVGFG	PG20	1	6	[1r84, 1r2n]
IWLXLGTALMGLGXLYFLVKG	IG20	EWIWLALGTALMGLGXLYFLV	EV20	0	0	[4hwl, 1r2n, 1r84]
IXTLXXAIAFTMXLSMLLGYG	IG20	EWIWLALGTALMGLGXLYFLV	EV20	1	0	[4hwl, 1s52, 1r84, 1r2n]
WLALGTALMGLGXLYFLVKGM	WM20	ALGTALMGLGXLYFLVKGMGV	AV20	0	0	[1vjm, 1tn5, 1bm1, 1q5i, 1s53, 1tn0, 2i20]
IXTLXXAIAFTMXLSMLLGYG	IG20	LALVGADGIMIGTGLVGALTK	LK20	1	3	[1at9]
WLALGTALMGLGXLYFLVKGM	WM20	LXLGTALMGLGXLYFLVKGMG	LG20	0	0	[1brx, 1c3w, 1at9, 1bm1, 1e0p, 1q5i, 2ntu, 1kme, 1py6, 1pxs, 2i20, 1pxr, 1vjm, 1tn5, 1qko, 1s53, 1x0k, 3hao, 3haq, 1tn0, 3utw, 3har, 2wjl]
WLALGTALMGLGXLYFLVKGM	WM20	KFYAIXTLVXXIAFTXXLSML	KL20	0	1	[1c3w, 1e0p, 1q5i, 2ntu, 1kme, 2ntw, 1s51, 1py6, 1f4z, 2i20, 1pxs, 1pxr, 1vjm, 1qko, 1s54, 1s53, 1x0i, 1x0k, 3hao, 1tn0, 3haq, 2wjk, 2wjl]
WLALGTALMGLGXLYFLVKGM	WM20	LXFMVLDVSAKVGFGLILLRS	LS20	0	6	[1brx, 1c3w, 1at9, 1bm1, 1e0p, 1q5i, 2ntu, 1kme, 1pxs, 2i20, 1pxr, 1vjm, 1tn5, 1qko, 1s54, 1s53, 1x0k, 3hao, 1tn0]
WLALGTALMGLGXLYFLVKGM	WM20	TXLXPAIAFTMXLSMLLGYGL	TL20	0	1	[1at9, 1kme, 1r2n, 1r84, 3han, 3hap, 3har, 1xji, 3has]
WLALGTALMGLGXLYFLVKGM	WM20	FYAIXTLXXXIAFTXXLSMLL	FL20	0	1	[1brx, 1s8l, 1e0p, 1r2n, 1r84, 4hyx, 1f4z, 1pxs, 1pxr, 1qko, 1s54, 1s53, 1o0a, 3han, 3hao, 1kg8, 3hap, 3haq, 2wjk, 3har, 2wjl, 3has, 1c3w, 1bm1, 1q5i, 2ntu, 1kme, 2ntw, 1s51, 1py6, 4ov0, 2i20, 1vjm, 1tn5, 1x0k, 1tn0, 1xji, 4fpd]
WLALGTALMGLGXLYFLVKGM	WM20	TLVPAIAFTMXLSMLLGYGLT	TT20	0	1	[1at9]
WLALGTALMGLGXLYFLVKGM	WM20	AIXTLXXAIAFTMXLSMLLGY	AY20	0	1	[1at9, 1kme, 1r2n, 1r84, 3han, 3hap, 3har, 1xji, 3has]
WLALGTALMGLGXLYFLVKGM	WM20	YAIXTLXXAIAFTMXLSMXLG	YG20	0	1	[1brx, 1at9, 1bm1, 1kme, 3han, 1r2n, 1r84, 3hap, 3har, 1xji, 3has]
WLALGTALMGLGXLYFLVKGM	WM20	NIETLLFMVLDVSAKVGFGLI	NI20	0	6	[1r2n, 1r84, 3han, 4hyx, 3hap, 3haq, 3utw, 3har, 3utx, 1xji, 3has, 3uty]
WLALGTALMGLGXLYFLVKGM	WM20	KKFYAIXTLVPAIAFTMYLSM	KM20	0	1	[2ntu, 1s54, 1s53]
WLALGTALMGLGXLYFLVKGM	WM20	VPLNIETLLFMVLDVSAKVGF	VF20	0	6	[1r2n, 1r84]
WLALGTALMGLGXLYFLVKGM	WM20	PFYAITTLVPAIAFTMYLSML	PL20	0	1	[1tn5]
WLALGTALMGLGXLYFLVKGM	WM20	LFMVLDVSAKVGFGLILLRSR	LR20	0	6	[1brx]
WLALGTALMGLGXLYFLVKGM	WM20	DTXLFMVLDVSAKVGFGLILL	DL20	0	6	[2wjk]
WLALGTALMGLGXLYFLVKGM	WM20	QTLLFMVLDVSAKVGFGLILL	QL20	0	6	[1f50, 1f4z]
WLALGTALMGLGXLYFLVKGM	WM20	LNIETLLFMVLDVSAKVGFGL	LL20	0	6	[1r2n, 1r84]
WLALGTALMGLGXLYFLVKGM	WM20	PLNIETLLFMVLDVSAKVGFG	PG20	0	6	[1r2n, 1r84]
WLALGTALMGLGXLYFLVKGM	WM20	EWIWLALGTALMGLGXLYFLV	EV20	0	0	[1r2n, 1r84]
LXLGTALMGLGXLYFLVKGMG	LG20	ALGTALMGLGXLYFLVKGMGV	AV20	0	0	[1vjm, 1bm1, 1tn5, 1q5i, 1s53, 2i20, 1tn0]
LXLGTALMGLGXLYFLVKGMG	LG20	ARYADWLFTTPLLLLDLALLV	AV20	0	2	[1brx]
LXLGTALMGLGXLYFLVKGMG	LG20	LXFMVLDVSAKVGFGLILLRS	LS20	0	6	[1brx, 1c3w, 1at9, 1bm1, 1e0p, 1q5i, 2ntu, 1kme, 1pxs, 2i20, 1pxr, 1vjm, 1tn5, 1qko, 1s54, 1s53, 1x0k, 3hao, 1tn0]
LXLGIGTLLMLIGTFYFIARG	LG20	LXFMVLDVTAKVGFGFVLLRS	LS20	0	6	[1vgo]
LGIGTLLMLIGTFYFIARGWG	LG20	LXFMVLDVTAKVGFGFVLLRS	LS20	0	6	[1vgo]
LXLGTALMGLGXLYFLVKGMG	LG20	KFYAIXTLVXXIAFTXXLSML	KL20	0	1	[1c3w, 1e0p, 1q5i, 2ntu, 1kme, 1s51, 1py6, 2i20, 1pxs, 1pxr, 1vjm, 1qko, 1s54, 1s53, 1x0k, 3hao, 1tn0, 3haq, 2wjl]
LYINIALAGLSILLXVFMTRG	LG20	IAVSTILVPVVSIASYTGLAS	IS20	0	1	[3vvk, 3qbi]
LYINIALAGLSILLXVFMTRG	LG20	TSWAYSXLDIVAKYIFAFXLL	TL20	0	6	[3vvk, 3qbi]
LXLGTALMGLGXLYFLVKGMG	LG20	TXLXPAIAFTMXLSMLLGYGL	TL20	0	1	[1at9, 1kme, 3har]
LXLGTALMGLGXLYFLVKGMG	LG20	YXARYADWLFTTPLXXLXLAL	YL20	0	2	[1tn5, 1q5i, 1kme, 1x0k, 1pxs, 1tn0, 1pxr, 3har]
LXLGTALMGLGXLYFLVKGMG	LG20	FYAIXTLXXXIAFTXXLSMLL	FL20	0	1	[1brx, 1c3w, 1bm1, 1e0p, 1q5i, 2ntu, 1kme, 1s51, 1py6, 1pxs, 2i20, 1pxr, 1vjm, 1tn5, 1qko, 1s54, 1s53, 1x0k, 3hao, 3haq, 1tn0, 3har, 2wjl]
LXLGTALMGLGXLYFLVKGMG	LG20	WXRYAXWLFTTPLXXXXLXLL	WL20	0	2	[1brx, 1c3w, 1e0p, 1q5i, 2ntu, 1kme, 1pxs, 1pxr, 1vjm, 1tn5, 1qko, 1s53, 1x0k, 1tn0, 2wjl]
LXLGTALMGLGXLYFLVKGMG	LG20	AIXTLXXAIAFTMXLSMLLGY	AY20	0	1	[1at9, 1kme, 3har]
LXLGTALMGLGXLYFLVKGMG	LG20	YAIXTLXXAIAFTMXLSMXLG	YG20	0	1	[1brx, 1at9, 1bm1, 1kme, 3har]
LXLGTALMGLGXLYFLVKGMG	LG20	TLVPAIAFTMXLSMLLGYGLT	TT20	0	1	[1at9]
LXLGTALMGLGXLYFLVKGMG	LG20	NIETLLFMVLDVSAKVGFGLI	NI20	0	6	[3haq, 3utw, 3har]
LXLGTALMGLGXLYFLVKGMG	LG20	KKFYAIXTLVPAIAFTMYLSM	KM20	0	1	[2ntu, 1s54, 1s53]
LXLGIGTLLMLIGTFYFIARG	LG20	EYYAITILVPGIASAAYLAMF	EF20	0	1	[1vgo]
LGIGTLLMLIGTFYFIARGWG	LG20	EYYAITILVPGIASAAYLAMF	EF20	0	1	[1vgo]
LYINIALAGLSILLXVFMTRG	LG20	SWAYSALDIVAKYIFAFLLLN	SN20	0	6	[3vvk, 3qbi]
LXLGIGTLLMLIGTFYFIARG	LG20	YYAITILVPGIASAAYLAMFF	YF20	0	1	[1vgo]
LGIGTLLMLIGTFYFIARGWG	LG20	YYAITILVPGIASAAYLAMFF	YF20	0	1	[1vgo]
LYINIALAGLSILLXVFMTRG	LG20	WAYSALDIVAKYIFAFLLLNY	WY20	0	6	[3vvk, 3qbi]
LYINIALAGLSILLXVFMTRG	LG20	YSALDIVAKYIFAFLLLNYLT	YT20	0	6	[3vvk, 3qbi]
LYINIALAGLSILLXVFMTRG	LG20	AYSALDIVAKYIFAFXLLNYL	AL20	0	6	[3vvk, 3qbi]
LYINIALAGLSILLXVFMTRG	LG20	LIAVSTILVPVVSIASYTGLA	LA20	0	1	[3vvk, 3qbi]
LXLGTALMGLGXLYFLVKGMG	LG20	PFYAITTLVPAIAFTMYLSML	PL20	0	1	[1tn5]
LXLGTALMGLGXLYFLVKGMG	LG20	LFMVLDVSAKVGFGLILLRSR	LR20	0	6	[1brx]
ARYADWLFTTPLLLLDLALLV	AV20	KXLRNVTVVLWSAYXVVWLXG	KG20	2	5	[1brx]
ALGTALMGLGXLYFLVKGMGV	AV20	KFYAIXTLVXXIAFTXXLSML	KL20	0	1	[1vjm, 1q5i, 1s54, 1s53, 1tn0, 2i20]
ARYADWLFTTPLLLLDLALLV	AV20	LXFMVLDVSAKVGFGLILLRS	LS20	2	6	[1brx]
ALGTALMGLGXLYFLVKGMGV	AV20	LXFMVLDVSAKVGFGLILLRS	LS20	0	6	[1vjm, 1bm1, 1tn5, 1q5i, 1s54, 1s53, 1tn0, 2i20]
ALGTALMGLGXLYFLVKGMGV	AV20	YXARYADWLFTTPLXXLXLAL	YL20	0	2	[1tn5, 1q5i, 1tn0]
ARYADWLFTTPLLLLDLALLV	AV20	TXXAXVGADGIMIGXXLXGAL	TL20	2	3	[1brx]
ARYADWLFTTPLLLLDLALLV	AV20	FYAIXTLXXXIAFTXXLSMLL	FL20	2	1	[1brx]
ALGTALMGLGXLYFLVKGMGV	AV20	FYAIXTLXXXIAFTXXLSMLL	FL20	0	1	[1vjm, 1bm1, 1tn5, 1q5i, 1s54, 1s53, 2i20, 1tn0]
ALGTALMGLGXLYFLVKGMGV	AV20	YAIXTLXXAIAFTMXLSMXLG	YG20	0	1	[1bm1]
ARYADWLFTTPLLLLDLALLV	AV20	YAIXTLXXAIAFTMXLSMXLG	YG20	2	1	[1brx]
ARYADWLFTTPLLLLDLALLV	AV20	VLRNVTVVLWSAYXVVWLIGS	VS20	2	5	[1brx]
ALGTALMGLGXLYFLVKGMGV	AV20	KKFYAIXTLVPAIAFTMYLSM	KM20	0	1	[1s54, 1s53]
ARYADWLFTTPLLLLDLALLV	AV20	WXRYAXWLFTTPLXXXXLXLL	WL20	2	2	[1brx]
ALGTALMGLGXLYFLVKGMGV	AV20	WXRYAXWLFTTPLXXXXLXLL	WL20	0	2	[1vjm, 1tn5, 1q5i, 1s53, 1tn0]
ARYADWLFTTPLLLLDLALLV	AV20	ILALVGADGIMIGTGLVGALT	IT20	2	3	[1brx]
ALGTALMGLGXLYFLVKGMGV	AV20	PFYAITTLVPAIAFTMYLSML	PL20	0	1	[1tn5]
ARYADWLFTTPLLLLDLALLV	AV20	LFMVLDVSAKVGFGLILLRSR	LR20	2	6	[1brx]
KXLRNVTVVLWSAYXVVWLXG	KG20	LXFMVLDVSAKVGFGLILLRS	LS20	5	6	[1brx, 1c3w, 1bm1, 1q5i, 1e0p, 2ntu, 1kme, 1pxs, 2i20, 1pxr, 1vjm, 1tn5, 1qko, 1s54, 1s53, 1x0k, 3hao, 1tn0]
KXLRNVTVVLWSAYXVVWLXG	KG20	WXRYAXWLFTTPLXXXXLXLL	WL20	5	2	[1brx, 1c3w, 1e0p, 2ntu, 1kme, 1pxs, 1pxr, 1vjm, 1qkp, 1tn5, 1qko, 1s54, 1s53, 1x0k, 1tn0, 2wjl, 3has]
KXLRNVTVVLWSAYXVVWLXG	KG20	RFVWWAISTAAMLYXLYVLFF	RF20	5	4	[1e0p, 1r84, 1r2n, 1f4z, 1pxs, 1pxr, 4hwl, 1qko, 1s54, 1s53, 1o0a, 3hao, 2wjk, 3har, 2wjl, 1c3w, 1q5i, 2ntu, 1kme, 2ntw, 1s52, 1s51, 1py6, 2i20, 1vjm, 1tn5, 1x0k, 1tn0, 3utx, 3uty]
KXLRNVTVVLWSAYXVVWLXG	KG20	YXARYADWLFTTPLXXLXLAL	YL20	5	2	[1kme, 1s52, 1r84, 1r2n, 1pxs, 1pxr, 1qkp, 1tn5, 3han, 1x0k, 3hap, 3utv, 1tn0, 3har, 3utx, 1xji, 3has, 3uty]
KXLRNVTVVLWSAYXVVWLXG	KG20	LRNVTVVLWSAYXVVWLIGSE	LE20	5	5	[1s52, 1r84, 1r2n, 1pxr, 4hwl, 3han, 3hap, 3utv, 1tn0, 3har, 3utx, 1xji, 3has, 3uty]
KXLRNVTVVLWSAYXVVWLXG	KG20	VLRNVTVVLWSAYXVVWLIGS	VS20	5	5	[1brx, 1bm1, 1s52, 1r84, 1r2n, 1pxr, 4hwl, 3han, 3hap, 3utv, 1tn0, 3har, 3utx, 1xji, 3has, 3uty]
KXLRNVTVVLWSAYXVVWLXG	KG20	NIETLLFMVLDVSAKVGFGLI	NI20	5	6	[1s52, 4hyx, 1r84, 1r2n, 4hwl, 1qkp, 3han, 3hap, 3utv, 3haq, 3utw, 3har, 3utx, 1xji, 3has, 3uty]
KXLRNVTVVLWSAYXVVWLXG	KG20	RNXTVVLWSAYXVVWLIGSEG	RG20	5	5	[1s52, 1r84, 1r2n, 1pxr, 4hwl, 3han, 3hap, 3utv, 1tn0, 3har, 3utx, 1xji, 3has, 3uty]
KXLRNVTVVLWSAYXVVWLXG	KG20	FKVLRNVTVVLWSAYXVVWLI	FI20	5	5	[1e0p, 1pxs, 1pxr, 4hwl, 1qkp, 1qko, 1s54, 1s53, 3hao, 3haq, 3har, 2wjl, 3has, 1c3w, 2ntu, 1kme, 2ntw, 1s52, 1s51, 1py6, 2i20, 1vjm, 1tn5, 1x0k, 1tn0, 3utx, 3uty]
KXLRNVTVVLWSAYXVVWLXG	KG20	WWAISTAAMLYXLYVXFFGFT	WT20	5	4	[1e0p, 4hyx, 1r84, 1r2n, 1pxs, 1pxr, 4hwl, 1qkp, 1qko, 1s54, 1s53, 3han, 3hao, 3hap, 3haq, 3har, 3has, 1bm1, 1q5i, 1kme, 1s52, 1s51, 1py6, 1vjm, 1tn5, 1x0k, 3utv, 1tn0, 3utw, 3utx, 1xji, 3uty]
KXLRNVTVVLWSAYXVVWLXG	KG20	VWWAISTAAMLYXLYVXFFGF	VF20	5	4	[1e0p, 4hyx, 1r84, 1r2n, 1f4z, 1pxs, 1pxr, 4hwl, 1qkp, 1qko, 1s54, 1s53, 3han, 3hao, 3hap, 3haq, 3har, 2wjl, 3has, 1c3w, 1bm1, 1q5i, 2ntu, 1kme, 1s52, 1s51, 1py6, 2i20, 1vjm, 1tn5, 1x0k, 3utv, 1tn0, 3utw, 3utx, 1xji, 3uty]
KXLRNVTVVLWSAYXVVWLXG	KG20	VPLNIETLLFMVLDVSAKVGF	VF20	5	6	[1r84, 1r2n]
KXLRNVTVVLWSAYXVVWLXG	KG20	FVWWAISTAAMLYXLYVXFFG	FG20	5	4	[1e0p, 4hyx, 1r84, 1r2n, 1f4z, 1pxs, 1pxr, 4hwl, 1qkp, 1qko, 1s54, 1s53, 1o0a, 3han, 3hao, 3hap, 3haq, 3har, 2wjk, 2wjl, 3has, 1c3w, 1bm1, 1q5i, 2ntu, 1kme, 2ntw, 1s52, 1s51, 1py6, 2i20, 1vjm, 1tn5, 1x0k, 3utv, 1tn0, 3utw, 3utx, 1xji, 3uty]
KXLRNVTVVLWSAYXVVWLXG	KG20	LFMVLDVSAKVGFGLILLRSR	LR20	5	6	[1brx]
KXLRNVTVVLWSAYXVVWLXG	KG20	DTXLFMVLDVSAKVGFGLILL	DL20	5	6	[2wjk]
KXLRNVTVVLWSAYXVVWLXG	KG20	WAISTAAMLYILYVLFFGFTS	WS20	5	4	[1qkp, 1s52, 3utv]
KXLRNVTVVLWSAYXVVWLXG	KG20	DQGTILAXVGADGIMIGTGLV	DV20	5	3	[1kme, 4hyx, 1r84, 1r2n, 1qkp, 1s54, 1s53, 3han, 3utv, 3haq, 1tn0, 3utw, 1xji, 3has, 3uty]
KXLRNVTVVLWSAYXVVWLXG	KG20	QTLLFMVLDVSAKVGFGLILL	QL20	5	6	[1f4z]
KXLRNVTVVLWSAYXVVWLXG	KG20	LNIETLLFMVLDVSAKVGFGL	LL20	5	6	[1r84, 1r2n, 3utv]
KXLRNVTVVLWSAYXVVWLXG	KG20	QGTILAXVGADGIMIGTGLVG	QG20	5	3	[1kme, 4hyx, 1r84, 1r2n, 1qkp, 1s54, 1s53, 3han, 3utv, 3haq, 1tn0, 3utw, 1xji, 3has, 3uty]
KXLRNVTVVLWSAYXVVWLXG	KG20	PLNIETLLFMVLDVSAKVGFG	PG20	5	6	[1r84, 1r2n, 3utv]
WWLFSTIAFLFVLYYLLTSLR	WR20	TIGXLIGVXALMIVTGLXGXL	TL20	4	3	[1vgo]
WWLFSTIAFLFVLYYLLTSLR	WR20	YXARYADWLFTTPLXXLXLAL	YL20	4	2	[1vgo]
WWLFSTIAFLFVLYYLLTSLR	WR20	FXTLXALVAVLWTAYPILWIV	FV20	4	5	[1vgo]
WWLFSTIAFLFVLYYLLTSLR	WR20	NTLTALVAVLWTAYPILWIVG	NG20	4	5	[1vgo]
WWLFSTIAFLFVLYYLLTSLR	WR20	VTIGTLIGVDALMIVTGLIGA	VA20	4	3	[1vgo]
GRYLTWALSTPMILLALGLLA	GA20	TXLFTAITFDIAMCVTGLAAA	TA20	2	3	[3vvk, 3qbi]
GTXLAXVGADGIMIGTXLVGA	GA20	KFYAIXTLVXXIAFTXXLSML	KL20	3	1	[1c3w, 1e0p, 1q5i, 2ntu, 1kme, 2ntw, 1s51, 1py6, 1f4z, 2i20, 1vjm, 1qko, 1s54, 1x0k, 3hao, 3haq, 2wjk, 2wjl]
GRYLTWALSTPMILLALGLLA	GA20	KLFTAITFDIAMCVTGLAAAL	KL20	2	3	[3vvk, 3qbi]
GRYLTWALSTPMILLALGLLA	GA20	IAVSTILVPVVSIASYTGLAS	IS20	2	1	[3vvk, 3qbi]
GTXLAXVGADGIMIGTXLVGA	GA20	YXARYADWLFTTPLXXLXLAL	YL20	3	2	[1q5i, 1kme, 1s52, 1r2n, 1r84, 1pxs, 1pxr, 1qkp, 1tn5, 3han, 1x0k, 3hap, 3utv, 1tn0, 3har, 1xji, 3utx, 3has, 3uty]
GTXLAXVGADGIMIGTXLVGA	GA20	TXXAXVGADGIMIGXXLXGAL	TL20	3	3	[1e0p, 1r2n, 1r84, 1f4z, 1pxs, 1pxr, 4hwl, 1qkp, 1qko, 1s54, 1s53, 1o0a, 3han, 3hao, 2wjk, 3har, 2wjl, 3has, 1c3w, 1q5i, 2ntu, 1kme, 2ntw, 1s52, 1s51, 1py6, 2i20, 1vjm, 1tn5, 1x0k, 3utv, 1tn0, 1xji, 3utx, 3uty]
GTXLAXVGADGIMIGTXLVGA	GA20	TXLXPAIAFTMXLSMLLGYGL	TL20	3	1	[4hwl, 1qkp, 1kme, 1s52, 1r2n, 1r84, 3har, 1xji, 3has]
GRYLTWALSTPMILLALGLLA	GA20	TSWAYSXLDIVAKYIFAFXLL	TL20	2	6	[3vvk, 3qbi]
GTXLAXVGADGIMIGTXLVGA	GA20	FYAIXTLXXXIAFTXXLSMLL	FL20	3	1	[1e0p, 4hyx, 1r2n, 1r84, 1f4z, 1qkp, 1qko, 1s54, 1o0a, 3hao, 3haq, 2wjk, 3har, 2wjl, 3has, 1c3w, 1q5i, 2ntu, 1kme, 2ntw, 1s51, 1py6, 2i20, 1vjm, 1tn5, 1x0k, 1xji]
GTXLAXVGADGIMIGTXLVGA	GA20	RFVWWAISTAAMLYXLYVLFF	RF20	3	4	[1e0p, 1r2n, 1r84, 1f4z, 1pxs, 1pxr, 4hwl, 1qko, 1s54, 1s53, 1o0a, 3hao, 2wjk, 3har, 2wjl, 1c3w, 1q5i, 2ntu, 1kme, 2ntw, 1s52, 1s51, 1py6, 2i20, 1vjm, 1tn5, 1x0k, 1tn0, 3utx, 3uty]
GTXLAXVGADGIMIGTXLVGA	GA20	TLVPAIAFTMXLSMLLGYGLT	TT20	3	1	[4hwl, 1s52]
GTXLAXVGADGIMIGTXLVGA	GA20	AIXTLXXAIAFTMXLSMLLGY	AY20	3	1	[4hwl, 1qkp, 1kme, 1s52, 1r2n, 1r84, 3har, 1xji, 3has]
GTXLAXVGADGIMIGTXLVGA	GA20	WXRYXXWLFTTPLXXXXLXLL	WL20	3	2	[2i20]
GTXLAXVGADGIMIGTXLVGA	GA20	WXRYAXWLFTTPLXXXXLXLL	WL20	3	2	[1c3w, 1e0p, 1q5i, 2ntu, 1kme, 1pxs, 1pxr, 1vjm, 1qkp, 1tn5, 1qko, 1s54, 1s53, 1x0k, 1tn0, 2wjl, 3has]
GTXLAXVGADGIMIGTXLVGA	GA20	YAIXTLXXAIAFTMXLSMXLG	YG20	3	1	[4hwl, 1qkp, 1kme, 1s52, 1r2n, 1r84, 3har, 1xji, 3has]
GTXLAXVGADGIMIGTXLVGA	GA20	KKFYAIXTLVPAIAFTMYLSM	KM20	3	1	[2ntu, 1s54]
GTXLAXVGADGIMIGTXLVGA	GA20	FVWWAISTAAMLYXLYVXFFG	FG20	3	4	[1e0p, 4hyx, 1r2n, 1r84, 1f4z, 1pxs, 1pxr, 4hwl, 1qkp, 1qko, 1s54, 1s53, 1o0a, 3han, 3hao, 3hap, 3haq, 3har, 2wjk, 2wjl, 3has, 1c3w, 1q5i, 2ntu, 1kme, 2ntw, 1s52, 1s51, 1py6, 2i20, 1vjm, 1tn5, 1x0k, 3utv, 1tn0, 3utw, 1xji, 3utx, 3uty]
GTXLAXVGADGIMIGTXLVGA	GA20	VWWAISTAAMLYXLYVXFFGF	VF20	3	4	[1e0p, 4hyx, 1r2n, 1r84, 1f4z, 1pxs, 1pxr, 4hwl, 1qkp, 1qko, 1s54, 1s53, 3han, 3hao, 3hap, 3haq, 3har, 2wjl, 3has, 1c3w, 1q5i, 2ntu, 1kme, 1s52, 1s51, 1py6, 2i20, 1vjm, 1tn5, 1x0k, 3utv, 1tn0, 3utw, 1xji, 3utx, 3uty]
GTXLAXVGADGIMIGTXLVGA	GA20	WWAISTAAMLYXLYVXFFGFT	WT20	3	4	[1e0p, 4hyx, 1r2n, 1r84, 1pxs, 1pxr, 4hwl, 1qkp, 1qko, 1s54, 1s53, 3han, 3hao, 3hap, 3haq, 3har, 3has, 1q5i, 1kme, 1s52, 1s51, 1py6, 1vjm, 1tn5, 1x0k, 3utv, 1tn0, 3utw, 1xji, 3utx, 3uty]
GRYLTWALSTPMILLALGLLA	GA20	WAYSALDIVAKYIFAFLLLNY	WY20	2	6	[3vvk, 3qbi]
GRYLTWALSTPMILLALGLLA	GA20	SWAYSALDIVAKYIFAFLLLN	SN20	2	6	[3vvk, 3qbi]
GRYLTWALSTPMILLALGLLA	GA20	YSALDIVAKYIFAFLLLNYLT	YT20	2	6	[3vvk, 3qbi]
GRYLTWALSTPMILLALGLLA	GA20	AYSALDIVAKYIFAFXLLNYL	AL20	2	6	[3vvk, 3qbi]
GTXLAXVGADGIMIGTXLVGA	GA20	ILALVGADGIMIGTGLVGALT	IT20	3	3	[4hwl, 1q5i, 1s52, 1x0k, 1tn0, 1pxr, 3har, 3utx]
GRYLTWALSTPMILLALGLLA	GA20	LIAVSTILVPVVSIASYTGLA	LA20	2	1	[3vvk, 3qbi]
GTXLAXVGADGIMIGTXLVGA	GA20	WAISTAAMLYILYVLFFGFTS	WS20	3	4	[1qkp, 1s52, 3utv]
GTXLAXVGADGIMIGTXLVGA	GA20	QGTILAXVGADGIMIGTGLVG	QG20	3	3	[1q5i, 1kme, 4hyx, 1r2n, 1r84, 1qkp, 1s54, 1s53, 3han, 3utv, 3haq, 1tn0, 3utw, 1xji, 3has, 3uty]
GTXLAXVGADGIMIGTXLVGA	GA20	DQGTILAXVGADGIMIGTGLV	DV20	3	3	[1q5i, 1kme, 4hyx, 1r2n, 1r84, 1qkp, 1s54, 1s53, 3han, 3utv, 3haq, 1tn0, 3utw, 1xji, 3has, 3uty]
GYTIADVLAKAGYGVLIYNIA	GA20	YRYVDWLLTVPLLTVELVLVM	YM20	6	2	[3ddl]
GYTIADVLAKAGYGVLIYNIA	GA20	LLGNARLLLLATWGFYPIAYM	LM20	6	5	[3ddl]
GYTIADVLAKAGYGVLIYNIA	GA20	FSFTVATMTASFVFFVLARNN	FN20	6	0	[3ddl]
GYTIADVLAKAGYGVLIYNIA	GA20	SFTVATMTASFVFFVLARNNV	SV20	6	0	[3ddl]
GYTIADVLAKAGYGVLIYNIA	GA20	LGNARLLLLATWGFYPIAYMI	LI20	6	5	[3ddl]
TSWAYSXLDIVAKYIFAFXLL	TL20	IAVSTILVPVVSIASYTGLAS	IS20	6	1	[3vvk, 3qbl, 3qbg, 3qbi, 3qbk]
TXLXPAIAFTMXLSMLLGYGL	TL20	LXFMVLDVSAKVGFGLILLRS	LS20	1	6	[1at9, 1kme]
TXXAXVGADGIMIGXXLXGAL	TL20	KFYAIXTLVXXIAFTXXLSML	KL20	3	1	[1c3w, 1e0p, 1q5i, 2ntu, 1kme, 2ntw, 1s51, 1py6, 1f4z, 2i20, 1vjm, 1qko, 1s54, 1x0k, 3hao, 2wjk, 2wjl]
TXXAXVGADGIMIGXXLXGAL	TL20	RFVWWAISTAAMLYXLYVLFF	RF20	3	4	[1e0p, 1r2n, 1r84, 1f4z, 1pxs, 1pxr, 4hwl, 1qko, 1s54, 1s53, 1p8h, 1o0a, 3hao, 1kg8, 2wjk, 4md2, 3har, 2wjl, 4md1, 1c3w, 1q5i, 2ntu, 1kme, 2ntw, 1s52, 1s51, 1py6, 4ov0, 2i20, 1vjm, 1tn5, 3mbv, 1x0k, 1tn0, 3utx, 4fpd, 3uty]
TIGXLIGVXALMIVTGLXGXL	TL20	YXARYADWLFTTPLXXLXLAL	YL20	3	2	[1vgo]
TXLXPAIAFTMXLSMLLGYGL	TL20	YXARYADWLFTTPLXXLXLAL	YL20	1	2	[1qkp, 1kme, 1s52, 1r84, 1r2n, 3han, 3hap, 3har, 1xji, 3has]
TXXAXVGADGIMIGXXLXGAL	TL20	YXARYADWLFTTPLXXLXLAL	YL20	3	2	[1q5i, 1kme, 1s52, 1r2n, 1r84, 1pxs, 1pxr, 1qkp, 1tn5, 3han, 1x0k, 3hap, 3utv, 1tn0, 3har, 1xji, 3utx, 3has, 3uty]
TSWAYSXLDIVAKYIFAFXLL	TL20	FSTLKLLTVVMWLGYPIVWAL	FL20	6	5	[3vvk, 3qbl, 3qbg, 3qbi, 3qbk]
TXXAXVGADGIMIGXXLXGAL	TL20	FYAIXTLXXXIAFTXXLSMLL	FL20	3	1	[1brx, 1e0p, 1r2n, 1r84, 1f4z, 1qkp, 1qko, 1s54, 1o0a, 3hao, 1kg8, 2wjk, 3har, 2wjl, 3has, 1c3w, 1bm1, 1q5i, 2ntu, 1kme, 2ntw, 1s51, 1py6, 4ov0, 2i20, 1vjm, 1tn5, 1x0k, 1xji, 4fpd]
TXXAXVGADGIMIGXXLXGAL	TL20	TLVPAIAFTMXLSMLLGYGLT	TT20	3	1	[4hwl, 1at9, 1s52]
TXXAXVGADGIMIGXXLXGAL	TL20	YAIXTLXXAIAFTMXLSMXLG	YG20	3	1	[1brx, 4hwl, 1at9, 1qkp, 1bm1, 1kme, 1s52, 1r2n, 1r84, 3har, 1xji, 3has]
TXXAXVGADGIMIGXXLXGAL	TL20	AIXTLXXAIAFTMXLSMLLGY	AY20	3	1	[4hwl, 1at9, 1qkp, 1kme, 1s52, 1r2n, 1r84, 3har, 1xji, 3has]
TXXAXVGADGIMIGXXLXGAL	TL20	WXRYAXWLFTTPLXXXXLXLL	WL20	3	2	[1brx, 1c3w, 1e0p, 1q5i, 2ntu, 1kme, 1pxs, 1pxr, 1vjm, 1qkp, 1tn5, 1qko, 1s54, 1s53, 1x0k, 1tn0, 2wjl, 3has]
TXXAXVGADGIMIGXXLXGAL	TL20	WXRYXXWLFTTPLXXXXLXLL	WL20	3	2	[2i20]
TXLXPAIAFTMXLSMLLGYGL	TL20	WXRYAXWLFTTPLXXXXLXLL	WL20	1	2	[1qkp, 1kme, 3has]
TSWAYSXLDIVAKYIFAFXLL	TL20	WXRYLTWALSTPMILLXLXLL	WL20	6	2	[3vvk, 3qbl, 3qbg, 3qbi, 3qbk]
TXLXPAIAFTMXLSMLLGYGL	TL20	NIETLLFMVLDVSAKVGFGLI	NI20	1	6	[4hwl, 1qkp, 1brr, 1s52, 1r84, 1r2n, 3han, 3hap, 3har, 1xji, 3has]
TXXAXVGADGIMIGXXLXGAL	TL20	RNXTVVLWSAYXVVWLIGSEG	RG20	3	5	[1s52, 1r2n, 1r84, 1pxr, 4hwl, 3han, 3utv, 1tn0, 3har, 1xji, 3utx, 3has, 3uty]
TXXAXVGADGIMIGXXLXGAL	TL20	KKFYAIXTLVPAIAFTMYLSM	KM20	3	1	[2ntu, 1s54]
TXXAXVGADGIMIGXXLXGAL	TL20	FVWWAISTAAMLYXLYVXFFG	FG20	3	4	[1at9, 1e0p, 1r2n, 1r84, 1f4z, 1pxs, 1pxr, 4hwl, 1qkp, 1qko, 1s54, 1s53, 1p8h, 1o0a, 3han, 3hao, 3hap, 1kg8, 3har, 2wjk, 2wjl, 3has, 1c3w, 1bm1, 1q5i, 2ntu, 1kme, 2ntw, 1s52, 1s51, 1py6, 2i20, 1vjm, 1tn5, 1x0k, 3utv, 1tn0, 1xji, 3utx, 4fpd, 3uty]
TXXAXVGADGIMIGXXLXGAL	TL20	WWAISTAAMLYXLYVXFFGFT	WT20	3	4	[1at9, 1e0p, 1r2n, 1r84, 1pxs, 1pxr, 4hwl, 1qkp, 1qko, 1s54, 1s53, 3han, 3hao, 3hap, 3har, 3has, 1bm1, 1q5i, 1kme, 1s52, 1s51, 1py6, 1vjm, 1tn5, 1x0k, 3utv, 1tn0, 1xji, 3utx, 3uty]
TSWAYSXLDIVAKYIFAFXLL	TL20	SLYINIALAGLSILLFVFMTR	SR20	6	0	[3vvk, 3qbl, 3qbg, 3qbi, 3qbk]
TSWAYSXLDIVAKYIFAFXLL	TL20	STLKLLTVVMWLGYPIVWALG	SG20	6	5	[3vvk, 3qbl, 3qbg, 3qbi, 3qbk]
TXXAXVGADGIMIGXXLXGAL	TL20	VWWAISTAAMLYXLYVXFFGF	VF20	3	4	[1at9, 1e0p, 1r2n, 1r84, 1f4z, 1pxs, 1pxr, 4hwl, 1qkp, 1qko, 1s54, 1s53, 3han, 3hao, 3hap, 3har, 2wjl, 3has, 1c3w, 1bm1, 1q5i, 2ntu, 1kme, 1s52, 1s51, 1py6, 2i20, 1vjm, 1tn5, 1x0k, 3utv, 1tn0, 1xji, 3utx, 4fpd, 3uty]
TXLXPAIAFTMXLSMLLGYGL	TL20	VPLNIETLLFMVLDVSAKVGF	VF20	1	6	[1r84, 1r2n]
TIGXLIGVXALMIVTGLXGXL	TL20	RYTWWLFSTIAFLFVLYYLLT	RT20	3	4	[2z55, 1vgo]
TWWLFSTIAFLFVLYYLLTSL	TL20	FXTLXALVAVLWTAYPILWIV	FV20	4	5	[1vgo]
TSWAYSXLDIVAKYIFAFXLL	TL20	LIAVSTILVPVVSIASYTGLA	LA20	6	1	[3vvk, 3qbl, 3qbg, 3qbi, 3qbk]
TWWLFSTIAFLFVLYYLLTSL	TL20	NTLTALVAVLWTAYPILWIVG	NG20	4	5	[1vgo]
TXXAXVGADGIMIGXXLXGAL	TL20	ILALVGADGIMIGTGLVGALT	IT20	3	3	[1brx, 4hwl, 1at9, 1bm1, 1q5i, 1p8h, 1s52, 1x0k, 1tn0, 1pxr, 3har, 3utx]
TXLXPAIAFTMXLSMLLGYGL	TL20	ILALVGADGIMIGTGLVGALT	IT20	1	3	[4hwl, 1at9, 1s52, 3har]
TWWLFSTIAFLFVLYYLLTSL	TL20	VTIGTLIGVDALMIVTGLIGA	VA20	4	3	[1vgo]
TSWAYSXLDVFAKYVFAFXLL	TL20	SSSLWVNVALAGIAILVFVYM	SM20	6	0	[1e12]
TXXAXVGADGIMIGXXLXGAL	TL20	WAISTAAMLYILYVLFFGFTS	WS20	3	4	[1qkp, 1s52, 3utv]
TXLXPAIAFTMXLSMLLGYGL	TL20	DQGTILAXVGADGIMIGTGLV	DV20	1	3	[1qkp, 1kme, 1r84, 1r2n, 1xji, 3has]
TXXAXVGADGIMIGXXLXGAL	TL20	DQGTILAXVGADGIMIGTGLV	DV20	3	3	[1q5i, 1kme, 1r2n, 1r84, 1qkp, 1s54, 1s53, 3han, 3utv, 1tn0, 1xji, 3has, 3uty]
TIGXLIGVXALMIVTGLXGXL	TL20	YTWWLFSTIAFLFVLYYLLTS	YS20	3	4	[1vgo]
TXXAXVGADGIMIGXXLXGAL	TL20	QGTILAXVGADGIMIGTGLVG	QG20	3	3	[1q5i, 1kme, 1r2n, 1r84, 1qkp, 1s54, 1s53, 3han, 3utv, 1tn0, 1xji, 3has, 3uty]
TXLXPAIAFTMXLSMLLGYGL	TL20	QGTILAXVGADGIMIGTGLVG	QG20	1	3	[1qkp, 1kme, 1r84, 1r2n, 1xji, 3has]
TXLXPAIAFTMXLSMLLGYGL	TL20	LNIETLLFMVLDVSAKVGFGL	LL20	1	6	[1r84, 1r2n]
TXLXPAIAFTMXLSMLLGYGL	TL20	PLNIETLLFMVLDVSAKVGFG	PG20	1	6	[1r84, 1r2n]
TXLXPAIAFTMXLSMLLGYGL	TL20	EWIWLALGTALMGLGXLYFLV	EV20	1	0	[4hwl, 1s52, 1r84, 1r2n]
WLGIGTLLMLIGTFYFIARGW	WW20	LXFMVLDVTAKVGFGFVLLRS	LS20	0	6	[1vgo]
WLGIGTLLMLIGTFYFIARGW	WW20	EYYAITILVPGIASAAYLAMF	EF20	0	1	[1vgo]
WLGIGTLLMLIGTFYFIARGW	WW20	YYAITILVPGIASAAYLAMFF	YF20	0	1	[1vgo]
TXXAXVGADGIMIGXXLXGAL	TL20	LALVGADGIMIGTGLVGALTK	LK20	3	3	[1at9]
TXLXPAIAFTMXLSMLLGYGL	TL20	LALVGADGIMIGTGLVGALTK	LK20	1	3	[1at9]
WXRYLTWALSTPMILLXLXLL	WL20	TXLFTAITFDIAMCVTGLAAA	TA20	2	3	[3qbl, 3vvk, 3qbg, 3qbi, 3qbk]
WXRYLTWALSTPMILLXLXLL	WL20	IAVSTILVPVVSIASYTGLAS	IS20	2	1	[3qbl, 3vvk, 3qbg, 3qbi, 3qbk]
WXRYAXWLFTTPLXXXXLXLL	WL20	LXFMVLDVSAKVGFGLILLRS	LS20	2	6	[1brx, 1c3w, 1e0p, 1q5i, 2ntu, 1kme, 1pxs, 1pxr, 1vjm, 1tn5, 1qko, 1s54, 1s53, 1x0k, 1tn0]
WXRYAXWLFTTPLXXXXLXLL	WL20	KFYAIXTLVXXIAFTXXLSML	KL20	2	1	[1c3w, 1e0p, 1q5i, 2ntu, 1kme, 1pxs, 1pxr, 1vjm, 1qko, 1s54, 1s53, 1x0k, 1tn0, 2wjl]
WXRYXXWLFTTPLXXXXLXLL	WL20	KFYAIXTLVXXIAFTXXLSML	KL20	2	1	[2i20]
WXRYLTWALSTPMILLXLXLL	WL20	KLFTAITFDIAMCVTGLAAAL	KL20	2	3	[3qbl, 3vvk, 3qbg, 3qbi, 3qbk]
WXRYAXWLFTTPLXXXXLXLL	WL20	RFVWWAISTAAMLYXLYVLFF	RF20	2	4	[1c3w, 1e0p, 1q5i, 2ntu, 1kme, 1pxs, 1pxr, 1vjm, 1tn5, 1qko, 1s54, 1s53, 1x0k, 1tn0, 2wjl]
WXRYAXWLFTTPLXXXXLXLL	WL20	YXARYADWLFTTPLXXLXLAL	YL20	2	2	[1tn5, 1qkp, 1q5i, 1kme, 1x0k, 1pxs, 1tn0, 1pxr, 3has]
WXRYXXWLFTTPLXXXXLXLL	WL20	FYAIXTLXXXIAFTXXLSMLL	FL20	2	1	[2i20]
WXRYAXWLFTTPLXXXXLXLL	WL20	FYAIXTLXXXIAFTXXLSMLL	FL20	2	1	[1brx, 1s8l, 1c3w, 1e0p, 1q5i, 2ntu, 1kme, 1pxs, 1pxr, 1vjm, 1tn5, 1qkp, 1qko, 1s54, 1s53, 1x0k, 1tn0, 2wjl, 3has]
WXRYAXWLFTTPLXXXXLXLL	WL20	YAIXTLXXAIAFTMXLSMXLG	YG20	2	1	[1brx, 1qkp, 1kme, 3has]
WXRYAXWLFTTPLXXXXLXLL	WL20	VLRNVTVVLWSAYXVVWLIGS	VS20	2	5	[1brx, 1tn0, 1pxr, 3has]
WXRYAXWLFTTPLXXXXLXLL	WL20	LRNVTVVLWSAYXVVWLIGSE	LE20	2	5	[1tn0, 1pxr, 3has]
WXRYAXWLFTTPLXXXXLXLL	WL20	AIXTLXXAIAFTMXLSMLLGY	AY20	2	1	[1qkp, 1kme, 3has]
WXRYAXWLFTTPLXXXXLXLL	WL20	FKVLRNVTVVLWSAYXVVWLI	FI20	2	5	[1c3w, 1e0p, 2ntu, 1kme, 1pxs, 1pxr, 1vjm, 1tn5, 1qkp, 1qko, 1s54, 1s53, 1x0k, 1tn0, 2wjl, 3has]
WXRYAXWLFTTPLXXXXLXLL	WL20	RNXTVVLWSAYXVVWLIGSEG	RG20	2	5	[1tn0, 1pxr, 3has]
WXRYAXWLFTTPLXXXXLXLL	WL20	KKFYAIXTLVPAIAFTMYLSM	KM20	2	1	[2ntu, 1s54, 1s53]
WXRYAXWLFTTPLXXXXLXLL	WL20	FVWWAISTAAMLYXLYVXFFG	FG20	2	4	[1c3w, 1e0p, 1q5i, 2ntu, 1kme, 1pxs, 1pxr, 1vjm, 1tn5, 1qkp, 1qko, 1s54, 1s53, 1x0k, 1tn0, 2wjl]
WXRYAXWLFTTPLXXXXLXLL	WL20	WWAISTAAMLYXLYVXFFGFT	WT20	2	4	[1e0p, 1q5i, 1kme, 1pxs, 1pxr, 1vjm, 1tn5, 1qkp, 1qko, 1s54, 1s53, 1x0k, 1tn0, 3has]
WXRYAXWLFTTPLXXXXLXLL	WL20	VWWAISTAAMLYXLYVXFFGF	VF20	2	4	[1c3w, 1e0p, 1q5i, 2ntu, 1kme, 1pxs, 1pxr, 1vjm, 1tn5, 1qkp, 1qko, 1s54, 1s53, 1x0k, 1tn0, 2wjl]
WXRYLTWALSTPMILLXLXLL	WL20	SWAYSALDIVAKYIFAFLLLN	SN20	2	6	[3qbl, 3vvk, 3qbg, 3qbi, 3qbk]
WXRYLTWALSTPMILLXLXLL	WL20	WAYSALDIVAKYIFAFLLLNY	WY20	2	6	[3qbl, 3vvk, 3qbg, 3qbi, 3qbk]
WXRYLTWALSTPMILLXLXLL	WL20	YSALDIVAKYIFAFLLLNYLT	YT20	2	6	[3qbl, 3vvk, 3qbg, 3qbi, 3qbk]
WXRYLTWALSTPMILLXLXLL	WL20	AYSALDIVAKYIFAFXLLNYL	AL20	2	6	[3qbl, 3vvk, 3qbg, 3qbi, 3qbk]
WXRYLTWALSTPMILLXLXLL	WL20	LFTAITFDIAMCVTGLAAALT	LT20	2	3	[3qbl]
WXRYLTWALSTPMILLXLXLL	WL20	LIAVSTILVPVVSIASYTGLA	LA20	2	1	[3qbl, 3vvk, 3qbg, 3qbi, 3qbk]
WXRYAXWLFTTPLXXXXLXLL	WL20	ILALVGADGIMIGTGLVGALT	IT20	2	3	[1brx, 1q5i, 1x0k, 1tn0, 1pxr]
WXRYAXWLFTTPLXXXXLXLL	WL20	LFMVLDVSAKVGFGLILLRSR	LR20	2	6	[1brx]
WXRYAXWLFTTPLXXXXLXLL	WL20	PFYAITTLVPAIAFTMYLSML	PL20	2	1	[1tn5]
WXRYAXWLFTTPLXXXXLXLL	WL20	WAISTAAMLYILYVLFFGFTS	WS20	2	4	[1qkp]
WXRYAXWLFTTPLXXXXLXLL	WL20	DQGTILAXVGADGIMIGTGLV	DV20	2	3	[1s8l, 1qkp, 1q5i, 1kme, 1s54, 1s53, 1tn0, 3has]
WXRYAXWLFTTPLXXXXLXLL	WL20	QGTILAXVGADGIMIGTGLVG	QG20	2	3	[1s8l, 1qkp, 1q5i, 1kme, 1s54, 1s53, 1tn0, 3has]
TXLFTAITFDIAMCVTGLAAA	TA20	IAVSTILVPVVSIASYTGLAS	IS20	3	1	[3qbl, 3vvk, 3qbg, 3qbi, 3qbk]
TXLFWLGAIGMLVGTLAXAWA	TA20	YYVXLVGISGIAAVAYXVMAL	YL20	0	1	[3qdc, 3qap, 2ksy, 1jgj]
TXLFWLGAIGMLVGTLAXAWA	TA20	YVTLVGISGIAAVAYXVMXLG	YG20	0	1	[3qdc, 3qap, 2ksy, 1jgj]
TXLFWLGAIGMLVGTLAXAWA	TA20	RYYVTLVGISGIAAVAYVVMA	RA20	0	1	[3qdc]
TXLFTAITFDIAMCVTGLAAA	TA20	LIAVSTILVPVVSIASYTGLA	LA20	3	1	[3qbl, 3vvk, 3qbg, 3qbi, 3qbk]
TXLFWLGAIGMLVGTLAXAWA	TA20	VALIVYLDLVTKVGFGFIALD	VD20	0	6	[3qdc, 3qap, 2ksy, 1jgj]
TXLFWLGAIGMLVGTLAXAWA	TA20	VDVALIVYLDLVTKVGFGXIA	VA20	0	6	[3qdc, 3qap, 2ksy, 1jgj]
TXLFWLGAIGMLVGTLAXAWA	TA20	VTLVGISGIAAVAYXVMALGV	VV20	0	1	[3qdc, 3qap, 2ksy, 1jgj]
TXLFWLGAIGMLVGTLAXAWA	TA20	LVGISGIAAVAYXVMALGVGW	LW20	0	1	[3qdc, 3qap, 2ksy, 1jgj]
TXLFWLGAIGMLVGTLAXAWA	TA20	TLVGISGIAAVAYXVMALGVG	TG20	0	1	[3qdc, 3qap, 2ksy, 1jgj]
TXLFTAITFDIAMCVTGLAAA	TA20	MRWFWYAISCACFIVVLYILL	ML20	3	4	[3qbl, 3vvk, 3qbi, 3qbk]
TXLFTAITFDIAMCVTGLAAA	TA20	RWFWYAISCACFIVVLYILLV	RV20	3	4	[3qbl, 3vvk, 3qbg, 3qbi, 3qbk]
TXLFTAITFDIAMCVTGLAAA	TA20	WFWYAISCACFIVVLYILLVE	WE20	3	4	[3qbl, 3vvk, 3qbg, 3qbi, 3qbk]
TXLFTAITFDIAMCVTGLAAA	TA20	FWYAISCACFIVVLYILLVEW	FW20	3	4	[3qbl, 3vvk, 3qbg, 3qbi, 3qbk]
TXLFTAITFDIAMCVTGLAAA	TA20	WYAISCACFIVVLYILLVEWA	WA20	3	4	[3qbl, 3vvk, 3qbg, 3qbi, 3qbk]
TXLFWLGAIGMLVGTLAXAWA	TA20	ALIVYLDLVTKVGFGFIALDA	AA20	0	6	[3qdc, 3qap, 1jgj]
TXLFWLGAIGMLVGTLAXAWA	TA20	DVALIVYLDLVTKVGFGFIAL	DL20	0	6	[3qdc, 3qap, 2ksy, 1jgj]
KLFTAITFDIAMCVTGLAAAL	KL20	IAVSTILVPVVSIASYTGLAS	IS20	3	1	[3qbl, 3vvk, 3qbg, 3qbi, 3qbk]
KFYAIXTLVXXIAFTXXLSML	KL20	LXFMVLDVSAKVGFGLILLRS	LS20	1	6	[1c3w, 1q5i, 1e0p, 2ntu, 1kme, 2i20, 1pxs, 1pxr, 1vjm, 1qko, 1s54, 1s53, 1x0k, 3hao, 1tn0]
KFYAIXTLVXXIAFTXXLSML	KL20	YXARYADWLFTTPLXXLXLAL	YL20	1	2	[1q5i, 1kme, 1x0k, 1tn0, 1pxs, 1pxr]
KFYAIXTLVXXIAFTXXLSML	KL20	NIETLLFMVLDVSAKVGFGLI	NI20	1	6	[3haq]
KFYAIXTLVXXIAFTXXLSML	KL20	ILALVGADGIMIGTGLVGALT	IT20	1	3	[1q5i, 1x0k]
KLFTAITFDIAMCVTGLAAAL	KL20	LIAVSTILVPVVSIASYTGLA	LA20	3	1	[3qbl, 3vvk, 3qbg, 3qbi, 3qbk]
KLFTAITFDIAMCVTGLAAAL	KL20	MRWFWYAISCACFIVVLYILL	ML20	3	4	[3qbl, 3vvk, 3qbi, 3qbk]
KLFTAITFDIAMCVTGLAAAL	KL20	RWFWYAISCACFIVVLYILLV	RV20	3	4	[3qbl, 3vvk, 3qbg, 3qbi, 3qbk]
KLFTAITFDIAMCVTGLAAAL	KL20	WFWYAISCACFIVVLYILLVE	WE20	3	4	[3qbl, 3vvk, 3qbg, 3qbi, 3qbk]
KLFTAITFDIAMCVTGLAAAL	KL20	FWYAISCACFIVVLYILLVEW	FW20	3	4	[3qbl, 3vvk, 3qbg, 3qbi, 3qbk]
KLFTAITFDIAMCVTGLAAAL	KL20	WYAISCACFIVVLYILLVEWA	WA20	3	4	[3qbl, 3vvk, 3qbg, 3qbi, 3qbk]
KFYAIXTLVXXIAFTXXLSML	KL20	DTXLFMVLDVSAKVGFGLILL	DL20	1	6	[2wjk]
KFYAIXTLVXXIAFTXXLSML	KL20	DQGTILAXVGADGIMIGTGLV	DV20	1	3	[1q5i, 1kme, 1s54, 3haq]
KFYAIXTLVXXIAFTXXLSML	KL20	QTLLFMVLDVSAKVGFGLILL	QL20	1	6	[1f4z]
KFYAIXTLVXXIAFTXXLSML	KL20	QGTILAXVGADGIMIGTGLVG	QG20	1	3	[1q5i, 1kme, 1s54, 3haq]
VRLRNLTVXLWAIYPFIWLLG	VG20	RYALFGMGAVAFXGLVYYLVG	RG20	5	4	[3qap, 3qdc, 2ksy, 1jgj]
VRLRNLTVXLWAIYPFIWLLG	VG20	PRYIDWILTTPLIVYFLGLLA	PA20	5	2	[3qdc]
VRLRNLTVXLWAIYPFIWLLG	VG20	ALFGMGAVAFXGLVYYLVGPM	AM20	5	4	[4gyc, 3qap, 3qdc, 2ksy, 1jgj]
VRLRNLTVXLWAIYPFIWLLG	VG20	LFGMGAVAFXGLVYYLVGPMT	LT20	5	4	[4gyc, 3qap, 3qdc, 2ksy, 1jgj]
VRLRNLTVXLWAIYPFIWLLG	VG20	VDVALIVYLDLVTKVGFGXIA	VA20	5	6	[3qap, 3qdc, 2ksy, 1jgj]
VRLRNLTVXLWAIYPFIWLLG	VG20	VALIVYLDLVTKVGFGFIALD	VD20	5	6	[4gyc, 3qap, 3qdc, 2ksy, 1jgj]
VRLRNLTVXLWAIYPFIWLLG	VG20	ALIVYLDLVTKVGFGFIALDA	AA20	5	6	[4gyc, 3qap, 3qdc, 1jgj]
VRLRNLTVXLWAIYPFIWLLG	VG20	DVALIVYLDLVTKVGFGFIAL	DL20	5	6	[4gyc, 3qap, 3qdc, 2ksy, 1jgj]
VRLRNLTVXLWAIYPFIWLLG	VG20	YALFGMGAVAFXGLVYYLVGP	YP20	5	4	[4gyc, 3qap, 3qdc, 2ksy, 1jgj]
LXFMVLDVSAKVGFGLILLRS	LS20	YAIXTLXXAIAFTMXLSMXLG	YG20	6	1	[1brx, 1bm1, 1at9, 1kme]
LXFMVLDVSAKVGFGLILLRS	LS20	YXARYADWLFTTPLXXLXLAL	YL20	6	2	[1tn5, 1q5i, 1kme, 1x0k, 1pxs, 1tn0, 1pxr]
LXFMVLDVTAKVGFGFVLLRS	LS20	YXARYADWLFTTPLXXLXLAL	YL20	6	2	[1vgo]
LXFMVLDVSAKVGFGLILLRS	LS20	TLVPAIAFTMXLSMLLGYGLT	TT20	6	1	[1at9]
LXFMVLDVSAKVGFGLILLRS	LS20	AIXTLXXAIAFTMXLSMLLGY	AY20	6	1	[1at9, 1kme]
LXFMVLDVSAKVGFGLILLRS	LS20	VLRNVTVVLWSAYXVVWLIGS	VS20	6	5	[1brx, 1bm1, 1at9, 1q5i, 1tn0, 1pxr]
LXFMVLDVSAKVGFGLILLRS	LS20	LRNVTVVLWSAYXVVWLIGSE	LE20	6	5	[1at9, 1q5i, 1tn0, 1pxr]
LXFMVLDVSAKVGFGLILLRS	LS20	FYAIXTLXXXIAFTXXLSMLL	FL20	6	1	[1brx, 1c3w, 1bm1, 1e0p, 1q5i, 1kme, 2ntu, 1pxs, 2i20, 1pxr, 1vjm, 1tn5, 1qko, 1s54, 1s53, 1x0k, 3hao, 1tn0]
LXFMVLDVSAKVGFGLILLRS	LS20	FKVLRNVTVVLWSAYXVVWLI	FI20	6	5	[1c3w, 1e0p, 1q5i, 1kme, 2ntu, 1pxs, 2i20, 1pxr, 1vjm, 1tn5, 1qko, 1s54, 1s53, 1x0k, 3hao, 1tn0]
LXFMVLDVSAKVGFGLILLRS	LS20	RNXTVVLWSAYXVVWLIGSEG	RG20	6	5	[1q5i, 1tn0, 1pxr]
LXFMVLDVSAKVGFGLILLRS	LS20	KKFYAIXTLVPAIAFTMYLSM	KM20	6	1	[2ntu, 1s54, 1s53]
LXFMVLDVTAKVGFGFVLLRS	LS20	EYYAITILVPGIASAAYLAMF	EF20	6	1	[1vgo]
LXFMVLDVTAKVGFGFVLLRS	LS20	YYAITILVPGIASAAYLAMFF	YF20	6	1	[1vgo]
LXFMVLDVTAKVGFGFVLLRS	LS20	FXTLXALVAVLWTAYPILWIV	FV20	6	5	[1vgo]
LXFMVLDVTAKVGFGFVLLRS	LS20	NTLTALVAVLWTAYPILWIVG	NG20	6	5	[1vgo]
LXFMVLDVSAKVGFGLILLRS	LS20	PFYAITTLVPAIAFTMYLSML	PL20	6	1	[1tn5]
IAVSTILVPVVSIASYTGLAS	IS20	SLYINIALAGLSILLFVFMTR	SR20	1	0	[3qbl, 3vvk, 3qbg, 3qbi, 3qbk]
IAVSTILVPVVSIASYTGLAS	IS20	SWAYSALDIVAKYIFAFLLLN	SN20	1	6	[3qbl, 3vvk, 3qbg, 3qbi, 3qbk]
IAVSTILVPVVSIASYTGLAS	IS20	WAYSALDIVAKYIFAFLLLNY	WY20	1	6	[3qbl, 3vvk, 3qbg, 3qbi, 3qbk]
IAVSTILVPVVSIASYTGLAS	IS20	YSALDIVAKYIFAFLLLNYLT	YT20	1	6	[3qbl, 3vvk, 3qbg, 3qbi, 3qbk]
IGFLMSTQIVVITSGLIAXLS	IS20	YARYIDWMVTTPLLLLSLSWT	YT20	3	2	[2m3g]
IAVSTILVPVVSIASYTGLAS	IS20	AYSALDIVAKYIFAFXLLNYL	AL20	1	6	[3qbl, 3vvk, 3qbg, 3qbi, 3qbk]
IAVSTILVPVVSIASYTGLAS	IS20	LFTAITFDIAMCVTGLAAALT	LT20	1	3	[3qbl]
IGFLMSTQIVVITSGLIAXLS	IS20	RYLWYICGVCAFLIILWGIWN	RN20	3	4	[2m3g]
IGFLMSTQIVVITSGLIAXLS	IS20	YLWYICGVCAFLIILWGIWNP	YP20	3	4	[2m3g]
IGFLMSTQIVVITSGLIAXLS	IS20	LWYICGVCAFLIILWGIWNPL	LL20	3	4	[2m3g]
FXPRYIDWILTTPLIVYFLGL	FL20	YVTLVGISGIAAVAYXVMXLG	YG20	2	1	[3qap, 3qdc, 2ksy, 1jgj]
FXPRYIDWILTTPLIVYFLGL	FL20	REFGIVITLNTVVMLAGFAGA	RA20	2	3	[3qdc, 2ksy, 1jgj]
FXPRYIDWILTTPLIVYFLGL	FL20	RYYVTLVGISGIAAVAYVVMA	RA20	2	1	[3qdc]
FXPRYIDWILTTPLIVYFLGL	FL20	YYVXLVGISGIAAVAYXVMAL	YL20	2	1	[3qap, 3qdc, 2ksy, 1jgj]
FYAIXTLXXXIAFTXXLSMLL	FL20	YXARYADWLFTTPLXXLXLAL	YL20	1	2	[1q5i, 1kme, 1r84, 1r2n, 1pxs, 1pxr, 1qkp, 1tn5, 3han, 1x0k, 3hap, 1tn0, 3har, 1xji, 3has]
FYAIXTLXXXIAFTXXLSMLL	FL20	NIETLLFMVLDVSAKVGFGLI	NI20	1	6	[1qkp, 3han, 1r84, 1r2n, 4hyx, 3hap, 3haq, 3har, 1xji, 3has]
FYAIXTLXXXIAFTXXLSMLL	FL20	VPLNIETLLFMVLDVSAKVGF	VF20	1	6	[1r84, 1r2n]
FSTLKLLTVVMWLGYPIVWAL	FL20	SWAYSALDIVAKYIFAFLLLN	SN20	5	6	[3qbl, 3vvk, 3qbg, 3qbi, 3qbk]
FSTLKLLTVVMWLGYPIVWAL	FL20	WAYSALDIVAKYIFAFLLLNY	WY20	5	6	[3qbl, 3vvk, 3qbg, 3qbi, 3qbk]
FSTLKLLTVVMWLGYPIVWAL	FL20	YSALDIVAKYIFAFLLLNYLT	YT20	5	6	[3qbl, 3vvk, 3qbg, 3qbi, 3qbk]
FSTLKLLTVVMWLGYPIVWAL	FL20	AYSALDIVAKYIFAFXLLNYL	AL20	5	6	[3qbl, 3vvk, 3qbg, 3qbi, 3qbk]
FXPRYIDWILTTPLIVYFLGL	FL20	FGIVITLNTVVMLAGFAGAMV	FV20	2	3	[3qap, 3qdc, 1jgj]
FXPRYIDWILTTPLIVYFLGL	FL20	VALIVYLDLVTKVGFGFIALD	VD20	2	6	[2ksy, 1jgj]
FXPRYIDWILTTPLIVYFLGL	FL20	EFGIVITLNTVVMLAGFAGAM	EM20	2	3	[3qap, 3qdc, 2ksy, 1jgj]
FYAIXTLXXXIAFTXXLSMLL	FL20	ILALVGADGIMIGTGLVGALT	IT20	1	3	[1brx, 1bm1, 1q5i, 1x0k, 3har]
FXPRYIDWILTTPLIVYFLGL	FL20	VDVALIVYLDLVTKVGFGXIA	VA20	2	6	[2ksy, 1jgj]
FXPRYIDWILTTPLIVYFLGL	FL20	VTLVGISGIAAVAYXVMALGV	VV20	2	1	[3qap, 3qdc, 2ksy, 1jgj]
FXPRYIDWILTTPLIVYFLGL	FL20	TLVGISGIAAVAYXVMALGVG	TG20	2	1	[3qap, 3qdc, 2ksy, 1jgj]
FXPRYIDWILTTPLIVYFLGL	FL20	LVGISGIAAVAYXVMALGVGW	LW20	2	1	[3qap, 3qdc, 2ksy, 1jgj]
FSTLKLLTVVMWLGYPIVWAL	FL20	MRWFWYAISCACFIVVLYILL	ML20	5	4	[3qbl, 3vvk, 3qbi, 3qbk]
FSTLKLLTVVMWLGYPIVWAL	FL20	WFWYAISCACFIVVLYILLVE	WE20	5	4	[3qbl, 3vvk, 3qbg, 3qbi, 3qbk]
FSTLKLLTVVMWLGYPIVWAL	FL20	RWFWYAISCACFIVVLYILLV	RV20	5	4	[3qbl, 3vvk, 3qbg, 3qbi, 3qbk]
FSTLKLLTVVMWLGYPIVWAL	FL20	FWYAISCACFIVVLYILLVEW	FW20	5	4	[3qbl, 3vvk, 3qbg, 3qbi, 3qbk]
FSTLKLLTVVMWLGYPIVWAL	FL20	WYAISCACFIVVLYILLVEWA	WA20	5	4	[3qbl, 3vvk, 3qbg, 3qbi, 3qbk]
FYAIXTLXXXIAFTXXLSMLL	FL20	LFMVLDVSAKVGFGLILLRSR	LR20	1	6	[1brx]
FXPRYIDWILTTPLIVYFLGL	FL20	ALIVYLDLVTKVGFGFIALDA	AA20	2	6	[1jgj]
FYAIXTLXXXIAFTXXLSMLL	FL20	DTXLFMVLDVSAKVGFGLILL	DL20	1	6	[2wjk]
FXPRYIDWILTTPLIVYFLGL	FL20	DVALIVYLDLVTKVGFGFIAL	DL20	2	6	[2ksy, 1jgj]
FYAIXTLXXXIAFTXXLSMLL	FL20	QTLLFMVLDVSAKVGFGLILL	QL20	1	6	[1f4z]
FYAIXTLXXXIAFTXXLSMLL	FL20	DQGTILAXVGADGIMIGTGLV	DV20	1	3	[1s8l, 1qkp, 1s8j, 1q5i, 1kme, 1s54, 1r84, 1r2n, 4hyx, 3haq, 1xji, 3has]
FYAIXTLXXXIAFTXXLSMLL	FL20	QGTILAXVGADGIMIGTGLVG	QG20	1	3	[1s8l, 1qkp, 1s8j, 1q5i, 1kme, 1s54, 1r84, 1r2n, 4hyx, 3haq, 1xji, 3has]
FYAIXTLXXXIAFTXXLSMLL	FL20	LNIETLLFMVLDVSAKVGFGL	LL20	1	6	[1r84, 1r2n]
FYAIXTLXXXIAFTXXLSMLL	FL20	PLNIETLLFMVLDVSAKVGFG	PG20	1	6	[1r84, 1r2n]
FYAIXTLXXXIAFTXXLSMLL	FL20	EWIWLALGTALMGLGXLYFLV	EV20	1	0	[1r84, 1r2n]
YXARYADWLFTTPLXXLXLAL	YL20	RFVWWAISTAAMLYXLYVLFF	RF20	2	4	[1tn5, 1q5i, 1kme, 1s52, 1r2n, 1r84, 1x0k, 1pxs, 1tn0, 1pxr, 3utx, 3uty]
YXARYADWLFTTPLXXLXLAL	YL20	AIXTLXXAIAFTMXLSMLLGY	AY20	2	1	[1qkp, 1kme, 1s52, 1r2n, 1r84, 3han, 3hap, 1xji, 3har, 3has]
YXARYADWLFTTPLXXLXLAL	YL20	TLVPAIAFTMXLSMLLGYGLT	TT20	2	1	[1s52]
YXARYADWLFTTPLXXLXLAL	YL20	VLRNVTVVLWSAYXVVWLIGS	VS20	2	5	[1s52, 1r2n, 1r84, 1pxr, 3han, 3utv, 3hap, 1tn0, 1xji, 3har, 3utx, 3uty, 3has]
YXARYADWLFTTPLXXLXLAL	YL20	YAIXTLXXAIAFTMXLSMXLG	YG20	2	1	[1qkp, 1kme, 1s52, 3han, 1r2n, 1r84, 3hap, 1xji, 3har, 3has]
YXARYADWLFTTPLXXLXLAL	YL20	LRNVTVVLWSAYXVVWLIGSE	LE20	2	5	[1s52, 1r2n, 1r84, 1pxr, 3han, 3utv, 3hap, 1tn0, 1xji, 3har, 3utx, 3uty, 3has]
YXARYADWLFTTPLXXLXLAL	YL20	FKVLRNVTVVLWSAYXVVWLI	FI20	2	5	[1tn5, 1qkp, 1kme, 1s52, 1x0k, 1pxs, 1tn0, 1pxr, 3har, 3utx, 3uty, 3has]
YXARYADWLFTTPLXXLXLAL	YL20	RNXTVVLWSAYXVVWLIGSEG	RG20	2	5	[1s52, 1r2n, 1r84, 1pxr, 3han, 3utv, 3hap, 1tn0, 1xji, 3har, 3utx, 3uty, 3has]
YVRLRNLTVXLWAIYPFIWLL	YL20	RYALFGMGAVAFXGLVYYLVG	RG20	5	4	[3qap, 3qdc, 2ksy, 1jgj]
YXARYADWLFTTPLXXLXLAL	YL20	EYYAITILVPGIASAAYLAMF	EF20	2	1	[1vgo]
YXARYADWLFTTPLXXLXLAL	YL20	FVWWAISTAAMLYXLYVXFFG	FG20	2	4	[1q5i, 1kme, 1s52, 1r2n, 1r84, 1pxs, 1pxr, 1tn5, 1qkp, 3han, 1x0k, 3utv, 3hap, 1tn0, 1xji, 3utx, 3uty]
YXARYADWLFTTPLXXLXLAL	YL20	VWWAISTAAMLYXLYVXFFGF	VF20	2	4	[1q5i, 1kme, 1s52, 1r2n, 1r84, 1pxs, 1pxr, 1tn5, 1qkp, 3han, 1x0k, 3utv, 3hap, 1tn0, 1xji, 3utx, 3uty]
YXARYADWLFTTPLXXLXLAL	YL20	WWAISTAAMLYXLYVXFFGFT	WT20	2	4	[1q5i, 1kme, 1s52, 1r2n, 1r84, 1pxs, 1pxr, 1tn5, 1qkp, 3han, 1x0k, 3utv, 3hap, 1tn0, 1xji, 3utx, 3has, 3uty]
YXARYADWLFTTPLXXLXLAL	YL20	YYAITILVPGIASAAYLAMFF	YF20	2	1	[1vgo]
YYVXLVGISGIAAVAYXVMAL	YL20	PRYIDWILTTPLIVYFLGLLA	PA20	1	2	[3qdc, 1h68, 1gu8]
YVRLRNLTVXLWAIYPFIWLL	YL20	PRYIDWILTTPLIVYFLGLLA	PA20	5	2	[3qdc]
YYVXLVGISGIAAVAYXVMAL	YL20	APRYIXWILTTPLIVYFLGLL	AL20	1	2	[1gue, 3qdc, 1h68, 1gu8]
YVRLRNLTVXLWAIYPFIWLL	YL20	ALFGMGAVAFXGLVYYLVGPM	AM20	5	4	[4gyc, 3qap, 3qdc, 2ksy, 1jgj]
YXARYADWLFTTPLXXLXLAL	YL20	ILALVGADGIMIGTGLVGALT	IT20	2	3	[1q5i, 1s52, 1x0k, 1tn0, 1pxr, 3har, 3utx]
YVRLRNLTVXLWAIYPFIWLL	YL20	LFGMGAVAFXGLVYYLVGPMT	LT20	5	4	[4gyc, 3qap, 3qdc, 2ksy, 1jgj]
YVRLRNLTVXLWAIYPFIWLL	YL20	VALIVYLDLVTKVGFGFIALD	VD20	5	6	[4gyc, 3qap, 3qdc, 2ksy, 1jgj]
YYVXLVGISGIAAVAYXVMAL	YL20	VALIVYLDLVTKVGFGFIALD	VD20	1	6	[1gue, 4gyc, 3qap, 3qdc, 2ksy, 1jgj, 1h68, 1gu8]
YYVXLVGISGIAAVAYXVMAL	YL20	VDVALIVYLDLVTKVGFGXIA	VA20	1	6	[3qap, 3qdc, 2ksy, 1jgj]
YVRLRNLTVXLWAIYPFIWLL	YL20	VDVALIVYLDLVTKVGFGXIA	VA20	5	6	[3qap, 3qdc, 2ksy, 1jgj]
YXARYADWLFTTPLXXLXLAL	YL20	VTIGTLIGVDALMIVTGLIGA	VA20	2	3	[1vgo]
YYVXLVGISGIAAVAYXVMAL	YL20	TLFWLGAIGMLVGTLAFAWAG	TG20	1	0	[1gue, 4gyc, 3qap, 3qdc, 2ksy, 1jgj, 1h68, 1gu8]
YYVXLVGISGIAAVAYXVMAL	YL20	LTTLFWLGAIGMLVGTLAFAW	LW20	1	0	[1jgj]
YXARYADWLFTTPLXXLXLAL	YL20	PFYAITTLVPAIAFTMYLSML	PL20	2	1	[1tn5]
YYVXLVGISGIAAVAYXVMAL	YL20	VPRYIDWILTTPLIVYFLGLL	VL20	1	2	[1jgj]
YYVXLVGISGIAAVAYXVMAL	YL20	ALIVYLDLVTKVGFGFIALDA	AA20	1	6	[4gyc, 3qap, 3qdc, 1jgj]
YVRLRNLTVXLWAIYPFIWLL	YL20	ALIVYLDLVTKVGFGFIALDA	AA20	5	6	[4gyc, 3qap, 3qdc, 1jgj]
YYVXLVGISGIAAVAYXVMAL	YL20	DVALIVYLDLVTKVGFGFIAL	DL20	1	6	[4gyc, 3qap, 3qdc, 2ksy, 1jgj]
YVRLRNLTVXLWAIYPFIWLL	YL20	DVALIVYLDLVTKVGFGFIAL	DL20	5	6	[4gyc, 3qap, 3qdc, 2ksy, 1jgj]
YYVXLVGISGIAAVAYXVMAL	YL20	LFWLGAIGMLVGTLAFAWAGR	LR20	1	0	[4gyc, 3qap, 3qdc, 2ksy, 1jgj]
YXARYADWLFTTPLXXLXLAL	YL20	WAISTAAMLYILYVLFFGFTS	WS20	2	4	[1qkp, 1s52, 3utv]
YXARYADWLFTTPLXXLXLAL	YL20	DQGTILAXVGADGIMIGTGLV	DV20	2	3	[1qkp, 1q5i, 1kme, 1r2n, 1r84, 3han, 3utv, 3hap, 1tn0, 1xji, 3uty, 3has]
YVRLRNLTVXLWAIYPFIWLL	YL20	YALFGMGAVAFXGLVYYLVGP	YP20	5	4	[4gyc, 3qap, 3qdc, 2ksy, 1jgj]
YXARYADWLFTTPLXXLXLAL	YL20	QGTILAXVGADGIMIGTGLVG	QG20	2	3	[1qkp, 1q5i, 1kme, 1r2n, 1r84, 3han, 3hap, 3utv, 1tn0, 1xji, 3uty, 3has]
RFVWWAISTAAMLYXLYVLFF	RF20	VLRNVTVVLWSAYXVVWLIGS	VS20	4	5	[4hwl, 1q5i, 1s52, 1r84, 1r2n, 1tn0, 1pxr, 3utx, 3har, 3uty]
RFVWWAISTAAMLYXLYVLFF	RF20	LRNVTVVLWSAYXVVWLIGSE	LE20	4	5	[4hwl, 1q5i, 1s52, 1r84, 1r2n, 1tn0, 1pxr, 3utx, 3har, 3uty]
RPEWIWLALGTALMGLGTLYF	RF20	NIETLLFMVLDVSAKVGFGLI	NI20	0	6	[3utv]
RFVWWAISTAAMLYXLYVLFF	RF20	FKVLRNVTVVLWSAYXVVWLI	FI20	4	5	[1e0p, 1pxs, 1pxr, 4hwl, 1qko, 1s54, 1s53, 3hao, 3har, 2wjl, 1c3w, 1q5i, 2ntu, 1kme, 2ntw, 1s52, 1s51, 1py6, 2i20, 1vjm, 1tn5, 1x0k, 1tn0, 3utx, 3uty]
RFVWWAISTAAMLYXLYVLFF	RF20	RNXTVVLWSAYXVVWLIGSEG	RG20	4	5	[4hwl, 1q5i, 1s52, 1r84, 1r2n, 1tn0, 1pxr, 3utx, 3har, 3uty]
RFVWWAISTAAMLYXLYVLFF	RF20	ILALVGADGIMIGTGLVGALT	IT20	4	3	[4hwl, 1q5i, 1p8h, 1s52, 1fbk, 1ucq, 1x0k, 1tn0, 1pxr, 3utx, 3har]
RFVWWAISTAAMLYXLYVLFF	RF20	DQGTILAXVGADGIMIGTGLV	DV20	4	3	[1q5i, 1kme, 1s54, 1s53, 1r84, 1r2n, 1tn0, 3uty]
RFVWWAISTAAMLYXLYVLFF	RF20	QGTILAXVGADGIMIGTGLVG	QG20	4	3	[1q5i, 1kme, 1s54, 1s53, 1r84, 1r2n, 1tn0, 3uty]
RPEWIWLALGTALMGLGTLYF	RF20	LNIETLLFMVLDVSAKVGFGL	LL20	0	6	[3utv]
RPEWIWLALGTALMGLGTLYF	RF20	PLNIETLLFMVLDVSAKVGFG	PG20	0	6	[3utv]
YAIXTLXXAIAFTMXLSMXLG	YG20	NIETLLFMVLDVSAKVGFGLI	NI20	1	6	[4hwl, 1qkp, 1s52, 3han, 1r84, 1r2n, 3hap, 3har, 1xji, 3has]
YAIXTLXXAIAFTMXLSMXLG	YG20	VPLNIETLLFMVLDVSAKVGF	VF20	1	6	[1r84, 1r2n]
YVTLVGISGIAAVAYXVMXLG	YG20	PRYIDWILTTPLIVYFLGLLA	PA20	1	2	[3qdc]
YVTLVGISGIAAVAYXVMXLG	YG20	APRYIXWILTTPLIVYFLGLL	AL20	1	2	[3qdc]
YAIXTLXXAIAFTMXLSMXLG	YG20	ILALVGADGIMIGTGLVGALT	IT20	1	3	[1brx, 4hwl, 1at9, 1bm1, 1s52, 3har]
YVTLVGISGIAAVAYXVMXLG	YG20	VALIVYLDLVTKVGFGFIALD	VD20	1	6	[3qap, 3qdc, 2ksy, 1jgj]
YVTLVGISGIAAVAYXVMXLG	YG20	VDVALIVYLDLVTKVGFGXIA	VA20	1	6	[3qap, 3qdc, 2ksy, 1jgj]
YVTLVGISGIAAVAYXVMXLG	YG20	LTTLFWLGAIGMLVGTLAFAW	LW20	1	0	[1jgj]
YVTLVGISGIAAVAYXVMXLG	YG20	TLFWLGAIGMLVGTLAFAWAG	TG20	1	0	[3qap, 3qdc, 2ksy, 1jgj]
YAIXTLXXAIAFTMXLSMXLG	YG20	LFMVLDVSAKVGFGLILLRSR	LR20	1	6	[1brx]
YVTLVGISGIAAVAYXVMXLG	YG20	LFWLGAIGMLVGTLAFAWAGR	LR20	1	0	[3qap, 3qdc, 2ksy, 1jgj]
YVTLVGISGIAAVAYXVMXLG	YG20	VPRYIDWILTTPLIVYFLGLL	VL20	1	2	[1jgj]
YVTLVGISGIAAVAYXVMXLG	YG20	ALIVYLDLVTKVGFGFIALDA	AA20	1	6	[3qap, 3qdc, 1jgj]
YVTLVGISGIAAVAYXVMXLG	YG20	DVALIVYLDLVTKVGFGFIAL	DL20	1	6	[3qap, 3qdc, 2ksy, 1jgj]
YAIXTLXXAIAFTMXLSMXLG	YG20	DQGTILAXVGADGIMIGTGLV	DV20	1	3	[1qkp, 1kme, 1r84, 1r2n, 1xji, 3has]
YAIXTLXXAIAFTMXLSMXLG	YG20	LNIETLLFMVLDVSAKVGFGL	LL20	1	6	[1r84, 1r2n]
YAIXTLXXAIAFTMXLSMXLG	YG20	QGTILAXVGADGIMIGTGLVG	QG20	1	3	[1qkp, 1kme, 1r84, 1r2n, 1xji, 3has]
YAIXTLXXAIAFTMXLSMXLG	YG20	PLNIETLLFMVLDVSAKVGFG	PG20	1	6	[1r84, 1r2n]
YAIXTLXXAIAFTMXLSMXLG	YG20	EWIWLALGTALMGLGXLYFLV	EV20	1	0	[4hwl, 1s52, 1r84, 1r2n]
AIXTLXXAIAFTMXLSMLLGY	AY20	NIETLLFMVLDVSAKVGFGLI	NI20	1	6	[4hwl, 1qkp, 1brr, 1s52, 1r84, 1r2n, 3han, 3hap, 3har, 1xji, 3has]
YAIXTLXXAIAFTMXLSMXLG	YG20	LALVGADGIMIGTGLVGALTK	LK20	1	3	[1at9]
AIXTLXXAIAFTMXLSMLLGY	AY20	VPLNIETLLFMVLDVSAKVGF	VF20	1	6	[1r84, 1r2n]
AIXTLXXAIAFTMXLSMLLGY	AY20	ILALVGADGIMIGTGLVGALT	IT20	1	3	[4hwl, 1at9, 1s52, 3har]
AIXTLXXAIAFTMXLSMLLGY	AY20	DQGTILAXVGADGIMIGTGLV	DV20	1	3	[1qkp, 1kme, 1r84, 1r2n, 1xji, 3has]
AIXTLXXAIAFTMXLSMLLGY	AY20	QGTILAXVGADGIMIGTGLVG	QG20	1	3	[1qkp, 1kme, 1r84, 1r2n, 1xji, 3has]
AIXTLXXAIAFTMXLSMLLGY	AY20	LNIETLLFMVLDVSAKVGFGL	LL20	1	6	[1r84, 1r2n]
AIXTLXXAIAFTMXLSMLLGY	AY20	PLNIETLLFMVLDVSAKVGFG	PG20	1	6	[1r84, 1r2n]
AIXTLXXAIAFTMXLSMLLGY	AY20	EWIWLALGTALMGLGXLYFLV	EV20	1	0	[4hwl, 1s52, 1r84, 1r2n]
AIXTLXXAIAFTMXLSMLLGY	AY20	LALVGADGIMIGTGLVGALTK	LK20	1	3	[1at9]
TLVPAIAFTMXLSMLLGYGLT	TT20	NIETLLFMVLDVSAKVGFGLI	NI20	1	6	[4hwl, 1s52]
TLVPAIAFTMXLSMLLGYGLT	TT20	ILALVGADGIMIGTGLVGALT	IT20	1	3	[4hwl, 1at9, 1s52]
TLVPAIAFTMXLSMLLGYGLT	TT20	EWIWLALGTALMGLGXLYFLV	EV20	1	0	[4hwl, 1s52]
TLVPAIAFTMXLSMLLGYGLT	TT20	LALVGADGIMIGTGLVGALTK	LK20	1	3	[1at9]
REFGIVITLNTVVMLAGFAGA	RA20	RYALFGMGAVAFXGLVYYLVG	RG20	3	4	[3qdc, 2ksy, 1jgj]
REFGIVITLNTVVMLAGFAGA	RA20	PRYIDWILTTPLIVYFLGLLA	PA20	3	2	[3qdc]
RYYVTLVGISGIAAVAYVVMA	RA20	PRYIDWILTTPLIVYFLGLLA	PA20	1	2	[3qdc]
REFGIVITLNTVVMLAGFAGA	RA20	APRYIXWILTTPLIVYFLGLL	AL20	3	2	[3qdc]
RYYVTLVGISGIAAVAYVVMA	RA20	APRYIXWILTTPLIVYFLGLL	AL20	1	2	[3qdc]
REFGIVITLNTVVMLAGFAGA	RA20	ALFGMGAVAFXGLVYYLVGPM	AM20	3	4	[4gyc, 3qdc, 2ksy, 1jgj]
REFGIVITLNTVVMLAGFAGA	RA20	LFGMGAVAFXGLVYYLVGPMT	LT20	3	4	[4gyc, 3qdc, 2ksy, 1jgj]
RYYVTLVGISGIAAVAYVVMA	RA20	VALIVYLDLVTKVGFGFIALD	VD20	1	6	[4gyc, 3qdc, 2f93, 2f95]
RYYVTLVGISGIAAVAYVVMA	RA20	VDVALIVYLDLVTKVGFGXIA	VA20	1	6	[3qdc]
RYYVTLVGISGIAAVAYVVMA	RA20	TLFWLGAIGMLVGTLAFAWAG	TG20	1	0	[4gyc, 3qdc]
RYYVTLVGISGIAAVAYVVMA	RA20	LFWLGAIGMLVGTLAFAWAGR	LR20	1	0	[4gyc, 3qdc, 2f93, 2f95]
REFGIVITLNTVVMLAGFAGA	RA20	VPRYIDWILTTPLIVYFLGLL	VL20	3	2	[1jgj]
RYYVTLVGISGIAAVAYVVMA	RA20	ALIVYLDLVTKVGFGFIALDA	AA20	1	6	[4gyc, 3qdc]
RYYVTLVGISGIAAVAYVVMA	RA20	DVALIVYLDLVTKVGFGFIAL	DL20	1	6	[4gyc, 3qdc, 2f93, 2f95]
REFGIVITLNTVVMLAGFAGA	RA20	YALFGMGAVAFXGLVYYLVGP	YP20	3	4	[4gyc, 3qdc, 2ksy, 1jgj]
VLRNVTVVLWSAYXVVWLIGS	VS20	LRNVTVVLWSAYXVVWLIGSE	LE20	5	5	[1at9, 1s52, 1r84, 1r2n, 1pxr, 4hwl, 3han, 3utv, 3hap, 1tn0, 3utx, 1xji, 3har, 3uty, 3has]
VLRNVTVVLWSAYXVVWLIGS	VS20	FKVLRNVTVVLWSAYXVVWLI	FI20	5	5	[4hwl, 1s52, 1tn0, 1pxr, 3utx, 3har, 3uty, 3has]
VLRNVTVVLWSAYXVVWLIGS	VS20	RNXTVVLWSAYXVVWLIGSEG	RG20	5	5	[1s52, 1r84, 1r2n, 1pxr, 4hwl, 3han, 3utv, 3hap, 1tn0, 3utx, 1xji, 3har, 3uty, 3has]
VLRNVTVVLWSAYXVVWLIGS	VS20	NIETLLFMVLDVSAKVGFGLI	NI20	5	6	[4hwl, 1s52, 1r84, 1r2n, 3han, 3utv, 3hap, 3utx, 1xji, 3har, 3uty, 3has]
VLRNVTVVLWSAYXVVWLIGS	VS20	FVWWAISTAAMLYXLYVXFFG	FG20	5	4	[1bm1, 1at9, 1q5i, 1s52, 1r84, 1r2n, 1pxr, 4hwl, 3han, 3utv, 3hap, 1tn0, 3har, 3utx, 1xji, 3uty, 3has]
VLRNVTVVLWSAYXVVWLIGS	VS20	VPLNIETLLFMVLDVSAKVGF	VF20	5	6	[1r84, 1r2n]
VLRNVTVVLWSAYXVVWLIGS	VS20	VWWAISTAAMLYXLYVXFFGF	VF20	5	4	[1bm1, 1at9, 1q5i, 1s52, 1r84, 1r2n, 1pxr, 4hwl, 3han, 3utv, 3hap, 1tn0, 3utx, 1xji, 3har, 3uty, 3has]
VLRNVTVVLWSAYXVVWLIGS	VS20	WWAISTAAMLYXLYVXFFGFT	WT20	5	4	[1bm1, 1at9, 1q5i, 1s52, 1r84, 1r2n, 1pxr, 4hwl, 3han, 3utv, 3hap, 1tn0, 3har, 3utx, 1xji, 3has, 3uty]
VLRNVTVVLWSAYXVVWLIGS	VS20	LFMVLDVSAKVGFGLILLRSR	LR20	5	6	[1brx]
VLRNVTVVLWSAYXVVWLIGS	VS20	WAISTAAMLYILYVLFFGFTS	WS20	5	4	[1s52, 3utv]
VLRNVTVVLWSAYXVVWLIGS	VS20	DQGTILAXVGADGIMIGTGLV	DV20	5	3	[1r84, 1r2n, 3han, 3utv, 1tn0, 1xji, 3uty, 3has]
VLRNVTVVLWSAYXVVWLIGS	VS20	QGTILAXVGADGIMIGTGLVG	QG20	5	3	[1r84, 1r2n, 3han, 3utv, 1tn0, 1xji, 3uty, 3has]
VLRNVTVVLWSAYXVVWLIGS	VS20	LNIETLLFMVLDVSAKVGFGL	LL20	5	6	[1r84, 1r2n, 3utv]
VLRNVTVVLWSAYXVVWLIGS	VS20	PLNIETLLFMVLDVSAKVGFG	PG20	5	6	[1r84, 1r2n, 3utv]
LRNVTVVLWSAYXVVWLIGSE	LE20	NIETLLFMVLDVSAKVGFGLI	NI20	5	6	[1brr, 1s52, 1r84, 1r2n, 4hwl, 3han, 3utv, 3hap, 3utx, 1xji, 3har, 3uty, 3has]
LRNVTVVLWSAYXVVWLIGSE	LE20	FKVLRNVTVVLWSAYXVVWLI	FI20	5	5	[4hwl, 1s52, 1tn0, 1pxr, 3utx, 3har, 3uty, 3has]
LRNVTVVLWSAYXVVWLIGSE	LE20	VPLNIETLLFMVLDVSAKVGF	VF20	5	6	[1r84, 1r2n]
LRNVTVVLWSAYXVVWLIGSE	LE20	VWWAISTAAMLYXLYVXFFGF	VF20	5	4	[1at9, 1q5i, 1s52, 1r84, 1r2n, 1pxr, 4hwl, 3han, 3utv, 3hap, 1tn0, 3utx, 1xji, 3har, 3uty, 3has]
LRNVTVVLWSAYXVVWLIGSE	LE20	WWAISTAAMLYXLYVXFFGFT	WT20	5	4	[1at9, 1q5i, 1s52, 1r84, 1r2n, 1pxr, 4hwl, 3han, 3utv, 3hap, 1tn0, 3har, 3utx, 1xji, 3has, 3uty]
LRNVTVVLWSAYXVVWLIGSE	LE20	YRFVWWAISTAAMLYILYVLF	YF20	5	4	[1ap9]
LRNVTVVLWSAYXVVWLIGSE	LE20	FVWWAISTAAMLYXLYVXFFG	FG20	5	4	[1at9, 1q5i, 1s52, 1r84, 1r2n, 1pxr, 4hwl, 3han, 3utv, 3hap, 1tn0, 3har, 3utx, 1xji, 3uty, 3has]
LRNVTVVLWSAYXVVWLIGSE	LE20	RNXTVVLWSAYXVVWLIGSEG	RG20	5	5	[1brr, 1s52, 1r84, 1r2n, 1pxr, 1ap9, 4hwl, 3han, 3utv, 3hap, 1tn0, 3utx, 1xji, 3har, 3uty, 3has]
LRNVTVVLWSAYXVVWLIGSE	LE20	NVTVVLWSAYPVVWLIGSEGA	NA20	5	5	[1brr]
LRNVTVVLWSAYXVVWLIGSE	LE20	WAISTAAMLYILYVLFFGFTS	WS20	5	4	[1s52, 3utv]
LRNVTVVLWSAYXVVWLIGSE	LE20	QGTILAXVGADGIMIGTGLVG	QG20	5	3	[1r84, 1r2n, 3han, 3utv, 1tn0, 1xji, 3uty, 3has]
LRNVTVVLWSAYXVVWLIGSE	LE20	LNIETLLFMVLDVSAKVGFGL	LL20	5	6	[1r84, 1r2n, 3utv]
LRNVTVVLWSAYXVVWLIGSE	LE20	DQGTILAXVGADGIMIGTGLV	DV20	5	3	[1r84, 1r2n, 3han, 3utv, 1tn0, 1xji, 3uty, 3has]
LRNVTVVLWSAYXVVWLIGSE	LE20	PLNIETLLFMVLDVSAKVGFG	PG20	5	6	[1r84, 1r2n, 3utv]
RNXTVVLWSAYXVVWLIGSEG	RG20	NIETLLFMVLDVSAKVGFGLI	NI20	5	6	[1brr, 1s52, 1r84, 1r2n, 4hwl, 3han, 3utv, 3hap, 3utx, 1xji, 3har, 3uty, 3has]
RNXTVVLWSAYXVVWLIGSEG	RG20	FKVLRNVTVVLWSAYXVVWLI	FI20	5	5	[4hwl, 1s52, 1tn0, 1pxr, 3utx, 3har, 3uty, 3has]
RNXTVVLWSAYXVVWLIGSEG	RG20	FVWWAISTAAMLYXLYVXFFG	FG20	5	4	[1q5i, 1s52, 1r84, 1r2n, 1pxr, 4hwl, 3han, 3utv, 3hap, 1tn0, 3har, 3utx, 1xji, 3uty, 3has]
RNXTVVLWSAYXVVWLIGSEG	RG20	WWAISTAAMLYXLYVXFFGFT	WT20	5	4	[1q5i, 1s52, 1r84, 1r2n, 1pxr, 4hwl, 3han, 3utv, 3hap, 1tn0, 3har, 3utx, 1xji, 3has, 3uty]
RNXTVVLWSAYXVVWLIGSEG	RG20	VWWAISTAAMLYXLYVXFFGF	VF20	5	4	[1q5i, 1s52, 1r84, 1r2n, 1pxr, 4hwl, 3han, 3utv, 3hap, 1tn0, 3utx, 1xji, 3har, 3uty, 3has]
RNXTVVLWSAYXVVWLIGSEG	RG20	VPLNIETLLFMVLDVSAKVGF	VF20	5	6	[1r84, 1r2n]
RNXTVVLWSAYXVVWLIGSEG	RG20	YRFVWWAISTAAMLYILYVLF	YF20	5	4	[1ap9]
RNXTVILWAIYPFIWLLGPPG	RG20	ALFGMGAVAFXGLVYYLVGPM	AM20	5	4	[3qap, 3qdc]
RYALFGMGAVAFXGLVYYLVG	RG20	FGIVITLNTVVMLAGFAGAMV	FV20	4	3	[3qdc, 3qap, 1jgj]
RNXTVILWAIYPFIWLLGPPG	RG20	LFGMGAVAFXGLVYYLVGPMT	LT20	5	4	[3qap, 3qdc]
RNXTVVLWSAYXVVWLIGSEG	RG20	ILALVGADGIMIGTGLVGALT	IT20	5	3	[4hwl, 1s52, 1tn0, 1pxr, 3utx, 3har]
RNXTVILWAIYPFIWLLGPPG	RG20	VALIVYLDLVTKVGFGFIALD	VD20	5	6	[3qap, 3qdc]
RNXTVILWAIYPFIWLLGPPG	RG20	VDVALIVYLDLVTKVGFGXIA	VA20	5	6	[3qap, 3qdc]
RYALFGMGAVAFXGLVYYLVG	RG20	EFGIVITLNTVVMLAGFAGAM	EM20	4	3	[3qdc, 3qap, 2ksy, 1jgj]
RNXTVVLWSAYXVVWLIGSEG	RG20	NVTVVLWSAYPVVWLIGSEGA	NA20	5	5	[1brr]
RNXTVILWAIYPFIWLLGPPG	RG20	ALIVYLDLVTKVGFGFIALDA	AA20	5	6	[3qap, 3qdc]
RNXTVILWAIYPFIWLLGPPG	RG20	DVALIVYLDLVTKVGFGFIAL	DL20	5	6	[3qap, 3qdc]
RNXTVVLWSAYXVVWLIGSEG	RG20	WAISTAAMLYILYVLFFGFTS	WS20	5	4	[1s52, 3utv]
RNXTVILWAIYPFIWLLGPPG	RG20	YALFGMGAVAFXGLVYYLVGP	YP20	5	4	[3qap, 3qdc]
RNXTVVLWSAYXVVWLIGSEG	RG20	DQGTILAXVGADGIMIGTGLV	DV20	5	3	[1r84, 1r2n, 3han, 3utv, 1tn0, 1xji, 3uty, 3has]
RNXTVVLWSAYXVVWLIGSEG	RG20	QGTILAXVGADGIMIGTGLVG	QG20	5	3	[1r84, 1r2n, 3han, 3utv, 1tn0, 1xji, 3uty, 3has]
RNXTVVLWSAYXVVWLIGSEG	RG20	LNIETLLFMVLDVSAKVGFGL	LL20	5	6	[1r84, 1r2n, 3utv]
RNXTVVLWSAYXVVWLIGSEG	RG20	PLNIETLLFMVLDVSAKVGFG	PG20	5	6	[1r84, 1r2n, 3utv]
RYALFGMGAVAFXGLVYYLVG	RG20	LRNLTVILWAIYPFIWLLGPP	LP20	4	5	[3qdc, 3qap]
RYALFGMGAVAFXGLVYYLVG	RG20	RLRNLTVILWAIYPFIWLLGP	RP20	4	5	[3qdc, 3qap]
FKVLRNVTVVLWSAYXVVWLI	FI20	NIETLLFMVLDVSAKVGFGLI	NI20	5	6	[4hwl, 1qkp, 1s52, 3haq, 3har, 3utx, 3has, 3uty]
FKVLRNVTVVLWSAYXVVWLI	FI20	VWWAISTAAMLYXLYVXFFGF	VF20	5	4	[1e0p, 1pxs, 1pxr, 4hwl, 1qkp, 1qko, 1s54, 1s53, 3hao, 3haq, 3har, 2wjl, 3has, 1c3w, 1q5i, 2ntu, 1kme, 1s52, 1s51, 1py6, 2i20, 1vjm, 1tn5, 1x0k, 1tn0, 3utx, 3uty]
FKVLRNVTVVLWSAYXVVWLI	FI20	FVWWAISTAAMLYXLYVXFFG	FG20	5	4	[1e0p, 1pxs, 1pxr, 4hwl, 1qkp, 1qko, 1s54, 1s53, 3hao, 3haq, 3har, 2wjl, 3has, 1c3w, 1q5i, 2ntu, 1kme, 2ntw, 1s52, 1s51, 1py6, 2i20, 1vjm, 1tn5, 1x0k, 1tn0, 3utx, 3uty]
FKVLRNVTVVLWSAYXVVWLI	FI20	WWAISTAAMLYXLYVXFFGFT	WT20	5	4	[1e0p, 1s8j, 1q5i, 1kme, 1s52, 1s51, 1py6, 1pxs, 1pxr, 4hwl, 1vjm, 1qkp, 1tn5, 1qko, 1s54, 1s53, 1x0k, 3hao, 3haq, 1tn0, 3har, 3utx, 3has, 3uty]
FKVLRNVTVVLWSAYXVVWLI	FI20	WAISTAAMLYILYVLFFGFTS	WS20	5	4	[1qkp, 1s52]
FGTRGLWGFLSTIPFVWILYI	FI20	PLAAKLGFLAALMIVLGYXGE	PE20	4	3	[3ddl]
FKVLRNVTVVLWSAYXVVWLI	FI20	DQGTILAXVGADGIMIGTGLV	DV20	5	3	[1qkp, 1s8j, 1kme, 1s54, 1s53, 3haq, 1tn0, 3has, 3uty]
FKVLRNVTVVLWSAYXVVWLI	FI20	QGTILAXVGADGIMIGTGLVG	QG20	5	3	[1qkp, 1s8j, 1kme, 1s54, 1s53, 3haq, 1tn0, 3has, 3uty]
NIETLLFMVLDVSAKVGFGLI	NI20	VPLNIETLLFMVLDVSAKVGF	VF20	6	6	[1r2n, 1r84]
NIETLLFMVLDVSAKVGFGLI	NI20	PEWIWLALGTALMGLGTLYFL	PL20	6	0	[3utv]
NIETLLFMVLDVSAKVGFGLI	NI20	NVTVVLWSAYPVVWLIGSEGA	NA20	6	5	[1brr]
NIETLLFMVLDVSAKVGFGLI	NI20	LNIETLLFMVLDVSAKVGFGL	LL20	6	6	[1r2n, 1r84, 3utv]
NIETLLFMVLDVSAKVGFGLI	NI20	EWIWLALGTALMGLGXLYFLV	EV20	6	0	[4hwl, 1s52, 1r2n, 1r84, 3utv]
NIETLLFMVLDVSAKVGFGLI	NI20	PLNIETLLFMVLDVSAKVGFG	PG20	6	6	[1r2n, 1r84, 3utv]
KKFYAIXTLVPAIAFTMYLSM	KM20	DQGTILAXVGADGIMIGTGLV	DV20	1	3	[1s54]
KKFYAIXTLVPAIAFTMYLSM	KM20	QGTILAXVGADGIMIGTGLVG	QG20	1	3	[1s54]
FVWWAISTAAMLYXLYVXFFG	FG20	ILALVGADGIMIGTGLVGALT	IT20	4	3	[4hwl, 1at9, 1bm1, 1q5i, 1p8h, 1s52, 1x0k, 1tn0, 3har, 1pxr, 3utx]
FVWWAISTAAMLYXLYVXFFG	FG20	QGTILAXVGADGIMIGTGLVG	QG20	4	3	[1q5i, 1kme, 1r84, 1r2n, 4hyx, 1qkp, 1s54, 1s53, 3han, 3hap, 3utv, 3haq, 1tn0, 3utw, 1xji, 3uty, 3has]
FVWWAISTAAMLYXLYVXFFG	FG20	DQGTILAXVGADGIMIGTGLV	DV20	4	3	[1q5i, 1kme, 1r84, 1r2n, 4hyx, 1qkp, 1s54, 1s53, 3han, 3utv, 3hap, 3haq, 1tn0, 3utw, 1xji, 3uty, 3has]
FLFCLLPFFSKVGFSFLDLHG	FG20	EYLVAMFIPIWSGLAYMAMAI	EI20	6	1	[2m3g]
FLFCLLPFFSKVGFSFLDLHG	FG20	DKLVTYFTVLWIGYPIVWIIG	DG20	6	5	[2m3g]
FLFCLLPFFSKVGFSFLDLHG	FG20	YEYLVAMFIPIWSGLAYMAMA	YA20	6	1	[2m3g]
FVWWAISTAAMLYXLYVXFFG	FG20	LALVGADGIMIGTGLVGALTK	LK20	4	3	[1at9]
VWWAISTAAMLYXLYVXFFGF	VF20	ILALVGADGIMIGTGLVGALT	IT20	4	3	[4hwl, 1at9, 1bm1, 1q5i, 1s52, 1x0k, 1tn0, 1pxr, 3utx, 3har]
VWWAISTAAMLYXLYVXFFGF	VF20	DQGTILAXVGADGIMIGTGLV	DV20	4	3	[1q5i, 1kme, 1r84, 1r2n, 4hyx, 1qkp, 1s54, 1s53, 3han, 3utv, 3hap, 1tn0, 3utw, 3haq, 1xji, 3uty, 3has]
VWWAISTAAMLYXLYVXFFGF	VF20	QGTILAXVGADGIMIGTGLVG	QG20	4	3	[1q5i, 1kme, 1r84, 1r2n, 4hyx, 1qkp, 1s54, 1s53, 3han, 3hap, 3utv, 1tn0, 3utw, 3haq, 1xji, 3uty, 3has]
VPLNIETLLFMVLDVSAKVGF	VF20	LNIETLLFMVLDVSAKVGFGL	LL20	6	6	[1r2n, 1r84]
VPLNIETLLFMVLDVSAKVGF	VF20	PLNIETLLFMVLDVSAKVGFG	PG20	6	6	[1r2n, 1r84]
VPLNIETLLFMVLDVSAKVGF	VF20	EWIWLALGTALMGLGXLYFLV	EV20	6	0	[1r2n, 1r84]
VWWAISTAAMLYXLYVXFFGF	VF20	LALVGADGIMIGTGLVGALTK	LK20	4	3	[1at9]
WWAISTAAMLYXLYVXFFGFT	WT20	ILALVGADGIMIGTGLVGALT	IT20	4	3	[4hwl, 1at9, 1bm1, 1q5i, 1s52, 1x0k, 1tn0, 3har, 1pxr, 3utx]
WWAISTAAMLYXLYVXFFGFT	WT20	DQGTILAXVGADGIMIGTGLV	DV20	4	3	[1s8l, 1s8j, 1q5i, 1kme, 1r84, 1r2n, 4hyx, 1qkp, 1s54, 1s53, 3han, 3utv, 3hap, 3haq, 1tn0, 3utw, 1xji, 3has, 3uty]
WWAISTAAMLYXLYVXFFGFT	WT20	QGTILAXVGADGIMIGTGLVG	QG20	4	3	[1s8l, 1s8j, 1q5i, 1kme, 1r84, 1r2n, 4hyx, 1qkp, 1s54, 1s53, 3han, 3hap, 3utv, 3haq, 1tn0, 3utw, 1xji, 3has, 3uty]
WWAISTAAMLYXLYVXFFGFT	WT20	LALVGADGIMIGTGLVGALTK	LK20	4	3	[1at9]
SLYINIALAGLSILLFVFMTR	SR20	SWAYSALDIVAKYIFAFLLLN	SN20	0	6	[3qbl, 3vvk, 3qbg, 3qbi, 3qbk]
SLYINIALAGLSILLFVFMTR	SR20	WAYSALDIVAKYIFAFLLLNY	WY20	0	6	[3qbl, 3vvk, 3qbg, 3qbi, 3qbk]
SLYINIALAGLSILLFVFMTR	SR20	YSALDIVAKYIFAFLLLNYLT	YT20	0	6	[3qbl, 3vvk, 3qbg, 3qbi, 3qbk]
SLYINIALAGLSILLFVFMTR	SR20	LIAVSTILVPVVSIASYTGLA	LA20	0	1	[3qbl, 3vvk, 3qbg, 3qbi, 3qbk]
SLYINIALAGLSILLFVFMTR	SR20	AYSALDIVAKYIFAFXLLNYL	AL20	0	6	[3qbl, 3vvk, 3qbg, 3qbi, 3qbk]
STLKLLTVVMWLGYPIVWALG	SG20	SWAYSALDIVAKYIFAFLLLN	SN20	5	6	[3qbl, 3vvk, 3qbg, 3qbi, 3qbk]
STLKLLTVVMWLGYPIVWALG	SG20	WAYSALDIVAKYIFAFLLLNY	WY20	5	6	[3qbl, 3vvk, 3qbg, 3qbi, 3qbk]
STLKLLTVVMWLGYPIVWALG	SG20	YSALDIVAKYIFAFLLLNYLT	YT20	5	6	[3qbl, 3vvk, 3qbg, 3qbi, 3qbk]
SREFGIVITLNTVVMLAGFAG	SG20	ALFGMGAVAFXGLVYYLVGPM	AM20	3	4	[2f93, 2f95]
SREFGIVITLNTVVMLAGFAG	SG20	LFGMGAVAFXGLVYYLVGPMT	LT20	3	4	[2f93, 2f95]
STLKLLTVVMWLGYPIVWALG	SG20	AYSALDIVAKYIFAFXLLNYL	AL20	5	6	[3qbl, 3vvk, 3qbg, 3qbi, 3qbk]
STLKLLTVVMWLGYPIVWALG	SG20	MRWFWYAISCACFIVVLYILL	ML20	5	4	[3qbl, 3vvk, 3qbi, 3qbk]
STLKLLTVVMWLGYPIVWALG	SG20	RWFWYAISCACFIVVLYILLV	RV20	5	4	[3qbl, 3vvk, 3qbg, 3qbi, 3qbk]
STLKLLTVVMWLGYPIVWALG	SG20	WFWYAISCACFIVVLYILLVE	WE20	5	4	[3qbl, 3vvk, 3qbg, 3qbi, 3qbk]
STLKLLTVVMWLGYPIVWALG	SG20	FWYAISCACFIVVLYILLVEW	FW20	5	4	[3qbl, 3vvk, 3qbg, 3qbi, 3qbk]
STLKLLTVVMWLGYPIVWALG	SG20	WYAISCACFIVVLYILLVEWA	WA20	5	4	[3qbl, 3vvk, 3qbg, 3qbi, 3qbk]
APRYIXWILTTPLIVYFLGLL	AL20	FGIVITLNTVVMLAGFAGAMV	FV20	2	3	[3qdc]
AYSALDIVAKYIFAFXLLNYL	AL20	LIAVSTILVPVVSIASYTGLA	LA20	6	1	[3vvk, 3qbl, 3qbg, 3qbi, 3qbk]
APRYIXWILTTPLIVYFLGLL	AL20	EFGIVITLNTVVMLAGFAGAM	EM20	2	3	[3qdc]
APRYIXWILTTPLIVYFLGLL	AL20	VTLVGISGIAAVAYXVMALGV	VV20	2	1	[3qdc]
APRYIXWILTTPLIVYFLGLL	AL20	TLVGISGIAAVAYXVMALGVG	TG20	2	1	[3qdc]
APRYIXWILTTPLIVYFLGLL	AL20	LVGISGIAAVAYXVMALGVGW	LW20	2	1	[3qdc]
ATSWAYSXLDVFAKYVFAFIL	AL20	SSSLWVNVALAGIAILVFVYM	SM20	6	0	[1e12]
PRYIDWILTTPLIVYFLGLLA	PA20	FGIVITLNTVVMLAGFAGAMV	FV20	2	3	[3qdc]
PRYIDWILTTPLIVYFLGLLA	PA20	EFGIVITLNTVVMLAGFAGAM	EM20	2	3	[3qdc]
PRYIDWILTTPLIVYFLGLLA	PA20	VALIVYLDLVTKVGFGFIALD	VD20	2	6	[3qdc, 1h68, 1gu8]
PRYIDWILTTPLIVYFLGLLA	PA20	VTLVGISGIAAVAYXVMALGV	VV20	2	1	[3qdc]
PRYIDWILTTPLIVYFLGLLA	PA20	TLVGISGIAAVAYXVMALGVG	TG20	2	1	[3qdc]
PRYIDWILTTPLIVYFLGLLA	PA20	LVGISGIAAVAYXVMALGVGW	LW20	2	1	[3qdc]
PRYIDWILTTPLIVYFLGLLA	PA20	VDVALIVYLDLVTKVGFGXIA	VA20	2	6	[3qdc]
PRYIDWILTTPLIVYFLGLLA	PA20	ALIVYLDLVTKVGFGFIALDA	AA20	2	6	[3qdc]
PRYIDWILTTPLIVYFLGLLA	PA20	DVALIVYLDLVTKVGFGFIAL	DL20	2	6	[3qdc]
SWAYSALDIVAKYIFAFLLLN	SN20	LIAVSTILVPVVSIASYTGLA	LA20	6	1	[3vvk, 3qbl, 3qbg, 3qbi, 3qbk]
WAYSALDIVAKYIFAFLLLNY	WY20	LIAVSTILVPVVSIASYTGLA	LA20	6	1	[3vvk, 3qbl, 3qbg, 3qbi, 3qbk]
YSALDIVAKYIFAFLLLNYLT	YT20	LIAVSTILVPVVSIASYTGLA	LA20	6	1	[3vvk, 3qbl, 3qbg, 3qbi, 3qbk]
YARYIDWMVTTPLLLLSLSWT	YT20	EYLVAMFIPIWSGLAYMAMAI	EI20	2	1	[2m3g]
YARYIDWMVTTPLLLLSLSWT	YT20	TLIGFLMSTQIVVITSGLIAD	TD20	2	3	[2m3g]
YARYIDWMVTTPLLLLSLSWT	YT20	YEYLVAMFIPIWSGLAYMAMA	YA20	2	1	[2m3g]
YARYIDWMVTTPLLLLSLSWT	YT20	LIGFLMSTQIVVITSGLIADL	LL20	2	3	[2m3g]
FXTLXALVAVLWTAYPILWIV	FV20	RYTWWLFSTIAFLFVLYYLLT	RT20	5	4	[1vgo]
FGIVITLNTVVMLAGFAGAMV	FV20	LFGMGAVAFXGLVYYLVGPMT	LT20	3	4	[3qdc, 3qap, 1jgj]
FGIVITLNTVVMLAGFAGAMV	FV20	ALFGMGAVAFXGLVYYLVGPM	AM20	3	4	[3qdc, 3qap, 1jgj]
FGIVITLNTVVMLAGFAGAMV	FV20	VPRYIDWILTTPLIVYFLGLL	VL20	3	2	[1jgj]
FGIVITLNTVVMLAGFAGAMV	FV20	YALFGMGAVAFXGLVYYLVGP	YP20	3	4	[3qdc, 3qap, 1jgj]
FXTLXALVAVLWTAYPILWIV	FV20	YTWWLFSTIAFLFVLYYLLTS	YS20	5	4	[1vgo]
DSREFGIVITLNTVVMLAGFA	DA20	ALFGMGAVAFXGLVYYLVGPM	AM20	3	4	[2f93, 2f95]
DSREFGIVITLNTVVMLAGFA	DA20	LFGMGAVAFXGLVYYLVGPMT	LT20	3	4	[2f93, 2f95]
ILALVGADGIMIGTGLVGALT	IT20	WAISTAAMLYILYVLFFGFTS	WS20	3	4	[1s52]
ILALVGADGIMIGTGLVGALT	IT20	QGTILAXVGADGIMIGTGLVG	QG20	3	3	[1q5i, 1tn0]
ILALVGADGIMIGTGLVGALT	IT20	DQGTILAXVGADGIMIGTGLV	DV20	3	3	[1q5i, 1tn0]
ILALVGADGIMIGTGLVGALT	IT20	LALVGADGIMIGTGLVGALTK	LK20	3	3	[1at9]
ALFGMGAVAFXGLVYYLVGPM	AM20	EFGIVITLNTVVMLAGFAGAM	EM20	4	3	[4gyc, 3qdc, 3qap, 2ksy, 1jgj]
ALFGMGAVAFXGLVYYLVGPM	AM20	RLRNLTVILWAIYPFIWLLGP	RP20	4	5	[3qdc, 3qap]
ALFGMGAVAFXGLVYYLVGPM	AM20	LRNLTVILWAIYPFIWLLGPP	LP20	4	5	[3qdc, 3qap]
LFTAITFDIAMCVTGLAAALT	LT20	LIAVSTILVPVVSIASYTGLA	LA20	3	1	[3qbl]
LFGMGAVAFXGLVYYLVGPMT	LT20	EFGIVITLNTVVMLAGFAGAM	EM20	4	3	[4gyc, 3qdc, 3qap, 2ksy, 1jgj]
LFTAITFDIAMCVTGLAAALT	LT20	MRWFWYAISCACFIVVLYILL	ML20	3	4	[3qbl]
LFTAITFDIAMCVTGLAAALT	LT20	RWFWYAISCACFIVVLYILLV	RV20	3	4	[3qbl]
LFTAITFDIAMCVTGLAAALT	LT20	FWYAISCACFIVVLYILLVEW	FW20	3	4	[3qbl]
LFTAITFDIAMCVTGLAAALT	LT20	WYAISCACFIVVLYILLVEWA	WA20	3	4	[3qbl]
LFTAITFDIAMCVTGLAAALT	LT20	WFWYAISCACFIVVLYILLVE	WE20	3	4	[3qbl]
LFGMGAVAFXGLVYYLVGPMT	LT20	RLRNLTVILWAIYPFIWLLGP	RP20	4	5	[3qdc, 3qap]
LFGMGAVAFXGLVYYLVGPMT	LT20	LRNLTVILWAIYPFIWLLGPP	LP20	4	5	[3qdc, 3qap]
RYTWWLFSTIAFLFVLYYLLT	RT20	VTIGTLIGVDALMIVTGLIGA	VA20	4	3	[1vgo]
RYTWWLFSTIAFLFVLYYLLT	RT20	NTLTALVAVLWTAYPILWIVG	NG20	4	5	[1vgo]
RGLWGFLSTIPFVWILYILFT	RT20	PLAAKLGFLAALMIVLGYXGE	PE20	4	3	[3ddl]
RGLWGFLSTIPFVWILYILFT	RT20	LLGNARLLLLATWGFYPIAYM	LM20	4	5	[3ddl]
RGLWGFLSTIPFVWILYILFT	RT20	LGNARLLLLATWGFYPIAYMI	LI20	4	5	[3ddl]
VDVALIVYLDLVTKVGFGXIA	VA20	VTLVGISGIAAVAYXVMALGV	VV20	6	1	[3qap, 3qdc, 2ksy, 1jgj]
VDVALIVYLDLVTKVGFGXIA	VA20	TLVGISGIAAVAYXVMALGVG	TG20	6	1	[3qap, 3qdc, 2ksy, 1jgj]
VDVALIVYLDLVTKVGFGXIA	VA20	TLFWLGAIGMLVGTLAFAWAG	TG20	6	0	[3qap, 3qdc, 2ksy, 1jgj]
VDVALIVYLDLVTKVGFGXIA	VA20	LTTLFWLGAIGMLVGTLAFAW	LW20	6	0	[1jgj]
VDVALIVYLDLVTKVGFGXIA	VA20	LVGISGIAAVAYXVMALGVGW	LW20	6	1	[3qap, 3qdc, 2ksy, 1jgj]
VDVALIVYLDLVTKVGFGXIA	VA20	VPRYIDWILTTPLIVYFLGLL	VL20	6	2	[1jgj]
VDVALIVYLDLVTKVGFGXIA	VA20	LFWLGAIGMLVGTLAFAWAGR	LR20	6	0	[3qap, 3qdc, 2ksy, 1jgj]
VTIGTLIGVDALMIVTGLIGA	VA20	YTWWLFSTIAFLFVLYYLLTS	YS20	3	4	[1vgo]
VDVALIVYLDLVTKVGFGXIA	VA20	RLRNLTVILWAIYPFIWLLGP	RP20	6	5	[3qap, 3qdc]
VDVALIVYLDLVTKVGFGXIA	VA20	LRNLTVILWAIYPFIWLLGPP	LP20	6	5	[3qap, 3qdc]
NTLTALVAVLWTAYPILWIVG	NG20	YTWWLFSTIAFLFVLYYLLTS	YS20	5	4	[1vgo]
VALIVYLDLVTKVGFGFIALD	VD20	TLFWLGAIGMLVGTLAFAWAG	TG20	6	0	[1gue, 4gyc, 3qap, 3qdc, 2ksy, 1jgj, 1h68, 1gu8]
VALIVYLDLVTKVGFGFIALD	VD20	TLVGISGIAAVAYXVMALGVG	TG20	6	1	[3qap, 3qdc, 2ksy, 1jgj]
VALIVYLDLVTKVGFGFIALD	VD20	LVGISGIAAVAYXVMALGVGW	LW20	6	1	[3qap, 3qdc, 2ksy, 1jgj]
VALIVYLDLVTKVGFGFIALD	VD20	LTTLFWLGAIGMLVGTLAFAW	LW20	6	0	[1jgj]
VALIVYLDLVTKVGFGFIALD	VD20	LFWLGAIGMLVGTLAFAWAGR	LR20	6	0	[4gyc, 3qap, 3qdc, 2f93, 2ksy, 2f95, 1jgj]
VALIVYLDLVTKVGFGFIALD	VD20	VPRYIDWILTTPLIVYFLGLL	VL20	6	2	[1jgj]
VALIVYLDLVTKVGFGFIALD	VD20	RLRNLTVILWAIYPFIWLLGP	RP20	6	5	[3qap, 3qdc]
VALIVYLDLVTKVGFGFIALD	VD20	LRNLTVILWAIYPFIWLLGPP	LP20	6	5	[3qap, 3qdc]
VALIVYLDLVTKVGFGFIALD	VD20	VTLVGISGIAAVAYXVMALGV	VV20	6	1	[3qap, 3qdc, 2ksy, 1jgj]
EFGIVITLNTVVMLAGFAGAM	EM20	VPRYIDWILTTPLIVYFLGLL	VL20	3	2	[1jgj]
EFGIVITLNTVVMLAGFAGAM	EM20	YALFGMGAVAFXGLVYYLVGP	YP20	3	4	[4gyc, 3qdc, 3qap, 2ksy, 1jgj]
VTLVGISGIAAVAYXVMALGV	VV20	TLFWLGAIGMLVGTLAFAWAG	TG20	1	0	[3qap, 3qdc, 2ksy, 1jgj]
VTLVGISGIAAVAYXVMALGV	VV20	LTTLFWLGAIGMLVGTLAFAW	LW20	1	0	[1jgj]
VTLVGISGIAAVAYXVMALGV	VV20	LFWLGAIGMLVGTLAFAWAGR	LR20	1	0	[3qap, 3qdc, 2ksy, 1jgj]
VTLVGISGIAAVAYXVMALGV	VV20	VPRYIDWILTTPLIVYFLGLL	VL20	1	2	[1jgj]
VTLVGISGIAAVAYXVMALGV	VV20	DVALIVYLDLVTKVGFGFIAL	DL20	1	6	[3qap, 3qdc, 2ksy, 1jgj]
VTLVGISGIAAVAYXVMALGV	VV20	ALIVYLDLVTKVGFGFIALDA	AA20	1	6	[3qap, 3qdc, 1jgj]
TLFWLGAIGMLVGTLAFAWAG	TG20	LVGISGIAAVAYXVMALGVGW	LW20	0	1	[3qdc, 3qap, 2ksy, 1jgj]
TLVGISGIAAVAYXVMALGVG	TG20	LTTLFWLGAIGMLVGTLAFAW	LW20	1	0	[1jgj]
TLVGISGIAAVAYXVMALGVG	TG20	LFWLGAIGMLVGTLAFAWAGR	LR20	1	0	[3qap, 3qdc, 2ksy, 1jgj]
TLVGISGIAAVAYXVMALGVG	TG20	VPRYIDWILTTPLIVYFLGLL	VL20	1	2	[1jgj]
TLVGISGIAAVAYXVMALGVG	TG20	ALIVYLDLVTKVGFGFIALDA	AA20	1	6	[3qap, 3qdc, 1jgj]
TLFWLGAIGMLVGTLAFAWAG	TG20	ALIVYLDLVTKVGFGFIALDA	AA20	0	6	[4gyc, 3qdc, 3qap, 1jgj]
TLFWLGAIGMLVGTLAFAWAG	TG20	DVALIVYLDLVTKVGFGFIAL	DL20	0	6	[4gyc, 3qdc, 3qap, 2ksy, 1jgj]
TLVGISGIAAVAYXVMALGVG	TG20	DVALIVYLDLVTKVGFGFIAL	DL20	1	6	[3qap, 3qdc, 2ksy, 1jgj]
LVGISGIAAVAYXVMALGVGW	LW20	LFWLGAIGMLVGTLAFAWAGR	LR20	1	0	[3qap, 3qdc, 2ksy, 1jgj]
LVGISGIAAVAYXVMALGVGW	LW20	VPRYIDWILTTPLIVYFLGLL	VL20	1	2	[1jgj]
LVGISGIAAVAYXVMALGVGW	LW20	ALIVYLDLVTKVGFGFIALDA	AA20	1	6	[3qap, 3qdc, 1jgj]
LTTLFWLGAIGMLVGTLAFAW	LW20	ALIVYLDLVTKVGFGFIALDA	AA20	0	6	[1jgj]
LVGISGIAAVAYXVMALGVGW	LW20	DVALIVYLDLVTKVGFGFIAL	DL20	1	6	[3qap, 3qdc, 2ksy, 1jgj]
LTTLFWLGAIGMLVGTLAFAW	LW20	DVALIVYLDLVTKVGFGFIAL	DL20	0	6	[1jgj]
PEWIWLALGTALMGLGTLYFL	PL20	LNIETLLFMVLDVSAKVGFGL	LL20	0	6	[3utv]
PEWIWLALGTALMGLGTLYFL	PL20	PLNIETLLFMVLDVSAKVGFG	PG20	0	6	[3utv]
LFWLGAIGMLVGTLAFAWAGR	LR20	ALIVYLDLVTKVGFGFIALDA	AA20	0	6	[4gyc, 3qdc, 3qap, 1jgj]
LFWLGAIGMLVGTLAFAWAGR	LR20	DVALIVYLDLVTKVGFGFIAL	DL20	0	6	[4gyc, 3qdc, 3qap, 2f93, 2ksy, 2f95, 1jgj]
GTRGLWGFLSTIPFVWILYIL	GL20	PLAAKLGFLAALMIVLGYXGE	PE20	4	3	[3ddl]
VPRYIDWILTTPLIVYFLGLL	VL20	ALIVYLDLVTKVGFGFIALDA	AA20	2	6	[1jgj]
VPRYIDWILTTPLIVYFLGLL	VL20	DVALIVYLDLVTKVGFGFIAL	DL20	2	6	[1jgj]
YTIADVLAKAGYGVLIYNIAK	YK20	YRYVDWLLTVPLLTVELVLVM	YM20	6	2	[3ddl]
YTIADVLAKAGYGVLIYNIAK	YK20	LLGNARLLLLATWGFYPIAYM	LM20	6	5	[3ddl]
YTIADVLAKAGYGVLIYNIAK	YK20	LGNARLLLLATWGFYPIAYMI	LI20	6	5	[3ddl]
YTIADVLAKAGYGVLIYNIAK	YK20	FSFTVATMTASFVFFVLARNN	FN20	6	0	[3ddl]
YTIADVLAKAGYGVLIYNIAK	YK20	SFTVATMTASFVFFVLARNNV	SV20	6	0	[3ddl]
DTXLFCLLPFFSKVGFSFLDL	DL20	EYLVAMFIPIWSGLAYMAMAI	EI20	6	1	[2m3g]
DTXLFCLLPFFSKVGFSFLDL	DL20	DKLVTYFTVLWIGYPIVWIIG	DG20	6	5	[2m3g]
DVALIVYLDLVTKVGFGFIAL	DL20	LRNLTVILWAIYPFIWLLGPP	LP20	6	5	[3qap, 3qdc]
DVALIVYLDLVTKVGFGFIAL	DL20	RLRNLTVILWAIYPFIWLLGP	RP20	6	5	[3qap, 3qdc]
DTXLFCLLPFFSKVGFSFLDL	DL20	YEYLVAMFIPIWSGLAYMAMA	YA20	6	1	[2m3g]
ALIVYLDLVTKVGFGFIALDA	AA20	LRNLTVILWAIYPFIWLLGPP	LP20	6	5	[3qap, 3qdc]
ALIVYLDLVTKVGFGFIALDA	AA20	RLRNLTVILWAIYPFIWLLGP	RP20	6	5	[3qap, 3qdc]
WAISTAAMLYILYVLFFGFTS	WS20	QGTILAXVGADGIMIGTGLVG	QG20	4	3	[1qkp, 3utv]
WAISTAAMLYILYVLFFGFTS	WS20	DQGTILAXVGADGIMIGTGLV	DV20	4	3	[1qkp, 3utv]
PLAAKLGFLAALMIVLGYXGE	PE20	YRYVDWLLTVPLLTVELVLVM	YM20	3	2	[3ddl]
PLAAKLGFLAALMIVLGYXGE	PE20	TRGLWGFLSTIPFVWILYILF	TF20	3	4	[3ddl]
PLAAKLGFLAALMIVLGYXGE	PE20	GLWGFLSTIPFVWILYILFTQ	GQ20	3	4	[3ddl]
DQGTILAXVGADGIMIGTGLV	DV20	QGTILAXVGADGIMIGTGLVG	QG20	3	3	[1s8l, 1q5i, 1s8j, 1kme, 4hyx, 1r2n, 1r84, 1qkp, 1s54, 1s53, 3han, 3utv, 3haq, 1tn0, 3utw, 1xji, 3uty, 3has]
RYLWYICGVCAFLIILWGIWN	RN20	LIGFLMSTQIVVITSGLIADL	LL20	4	3	[2m3g]
RYLWYICGVCAFLIILWGIWN	RN20	DKLVTYFTVLWIGYPIVWIIG	DG20	4	5	[2m3g]
RYLWYICGVCAFLIILWGIWN	RN20	TLIGFLMSTQIVVITSGLIAD	TD20	4	3	[2m3g]
YLWYICGVCAFLIILWGIWNP	YP20	DKLVTYFTVLWIGYPIVWIIG	DG20	4	5	[2m3g]
YALFGMGAVAFXGLVYYLVGP	YP20	RLRNLTVILWAIYPFIWLLGP	RP20	4	5	[3qdc, 3qap]
YALFGMGAVAFXGLVYYLVGP	YP20	LRNLTVILWAIYPFIWLLGPP	LP20	4	5	[3qdc, 3qap]
YLWYICGVCAFLIILWGIWNP	YP20	TLIGFLMSTQIVVITSGLIAD	TD20	4	3	[2m3g]
YLWYICGVCAFLIILWGIWNP	YP20	LIGFLMSTQIVVITSGLIADL	LL20	4	3	[2m3g]
LNIETLLFMVLDVSAKVGFGL	LL20	PLNIETLLFMVLDVSAKVGFG	PG20	6	6	[1r2n, 1r84, 3utv]
LWYICGVCAFLIILWGIWNPL	LL20	DKLVTYFTVLWIGYPIVWIIG	DG20	4	5	[2m3g]
LWYICGVCAFLIILWGIWNPL	LL20	TLIGFLMSTQIVVITSGLIAD	TD20	4	3	[2m3g]
LNIETLLFMVLDVSAKVGFGL	LL20	EWIWLALGTALMGLGXLYFLV	EV20	6	0	[1r2n, 1r84, 3utv]
EWIWLALGTALMGLGXLYFLV	EV20	PLNIETLLFMVLDVSAKVGFG	PG20	0	6	[1r2n, 1r84, 3utv]
EYLVAMFIPIWSGLAYMAMAI	EI20	TFLFCLLPFFSKVGFSFLDLH	TH20	1	6	[2m3g]
TFLFCLLPFFSKVGFSFLDLH	TH20	DKLVTYFTVLWIGYPIVWIIG	DG20	6	5	[2m3g]
TFLFCLLPFFSKVGFSFLDLH	TH20	YEYLVAMFIPIWSGLAYMAMA	YA20	6	1	[2m3g]
LLGNARLLLLATWGFYPIAYM	LM20	TRGLWGFLSTIPFVWILYILF	TF20	5	4	[3ddl]
LGNARLLLLATWGFYPIAYMI	LI20	TRGLWGFLSTIPFVWILYILF	TF20	5	4	[3ddl]
LGNARLLLLATWGFYPIAYMI	LI20	GLWGFLSTIPFVWILYILFTQ	GQ20	5	4	[3ddl]
LLGNARLLLLATWGFYPIAYM	LM20	GLWGFLSTIPFVWILYILFTQ	GQ20	5	4	[3ddl]
