# Supplementary material for: The observation of evolutionary interaction pattern pairs in membrane proteins
Source: BMC Struct Biol. 2015 Mar 24;15:6. doi: 10.1186/s12900-015-0033-5 (PMC4379700; doi:10.1186/s12900-015-0033-5)
Supplement: Additional file 1 — EIPP data. Includes derived EIPP information from families (PF00230, PF01036) with tab separated values. Can be viewed with a simple text editor. Each line consists of 7 columns: source pattern, source RegEx, destination pattern, destination RegEx, source helix, destination helix, corresponding PDB-Ids. [file 12900_2015_33_MOESM1_ESM.zip › EIPPs/PF01036/PF01036_20_20.csv]

LALGTALMGLGXLYFLVKGMGV	LV21	IWLALGTALMGLGXLYFLVKGM	IM21	0	0	[1vjm, 1bm1, 1tn5, 1q5i, 1s53, 1tn0, 2i20]
LALGTALMGLGXLYFLVKGMGV	LV21	ETLXFMVLDVSAKVGXGXILLR	ER21	0	6	[1vjm, 1tn5, 1q5i, 1s54, 1s53, 1tn0, 2i20]
LALGTALMGLGXLYFLVKGMGV	LV21	WXWLXLGTALMGLGXLYFLVKG	WG21	0	0	[1tn5, 1q5i, 1s53, 1tn0]
LALGTALMGLGXLYFLVKGMGV	LV21	WLXLGTALMGLGXLYFLVKGMG	WG21	0	0	[1vjm, 1bm1, 1tn5, 1q5i, 1s53, 1tn0, 2i20]
LALGTALMGLGXLYFLVKGMGV	LV21	IXTLLFMVLDVSAKVGXGXILL	IL21	0	6	[1tn5, 1q5i, 1s54, 1s53, 1tn0]
LALGTALMGLGXLYFLVKGMGV	LV21	YXARYADWLFTTPLXXLXLXLL	YL21	0	2	[1tn5, 1q5i, 1tn0]
LALGTALMGLGXLYFLVKGMGV	LV21	KKFYAIXTLVXXIAFTXXLSML	KL21	0	1	[1s54, 1s53]
LALGTALMGLGXLYFLVKGMGV	LV21	KFYAIXTLVXXIAFTXXLSMLL	KL21	0	1	[1vjm, 1q5i, 1s54, 1s53, 2i20, 1tn0]
LALGTALMGLGXLYFLVKGMGV	LV21	TLXFMVLDVSAKVGFGLILLRS	TS21	0	6	[1vjm, 1bm1, 1tn5, 1q5i, 1s54, 1s53, 1tn0, 2i20]
LALGTALMGLGXLYFLVKGMGV	LV21	PFYAITTLVPAIAFTMYLSMLL	PL21	0	1	[1tn5]
LALGTALMGLGXLYFLVKGMGV	LV21	FYAIXTLXXAIAFTMYLSMLLG	FG21	0	1	[1bm1]
IXTLXXAIAFTMXLSMLLGYGL	IL21	IWLALGTALMGLGXLYFLVKGM	IM21	1	0	[1at9, 1kme, 1r84, 1r2n, 3han, 3hap, 3har, 1xji, 3has]
IXTLLFMVLDVSAKVGXGXILL	IL21	IWLALGTALMGLGXLYFLVKGM	IM21	6	0	[1r2n, 1r84, 4hyx, 1pxs, 1pxr, 1s54, 1s53, 1p8h, 1o0a, 3han, 3hap, 3haq, 4md2, 3har, 3has, 4md1, 1q5j, 1q5i, 1kme, 2ntw, 1s51, 1py6, 4ov0, 1tn5, 3mbv, 1tn0, 3utw, 3utx, 1xji, 3uty]
IXTLXXAIAFTMXLSMLLGYGL	IL21	ETLXFMVLDVSAKVGXGXILLR	ER21	1	6	[4hwl, 1at9, 1qkp, 1kme, 1r84, 1r2n, 3han, 3hap, 3har, 1xji, 3has]
IXTLXXAIAFTMXLSMLLGYGL	IL21	GTXLAXVGADGIMIGTXLVGAL	GL21	1	3	[4hwl, 1qkp, 1kme, 1s52, 1r84, 1r2n, 3har, 1xji, 3has]
IXTLLFMVLDVSAKVGXGXILL	IL21	WLXLGTALMGLGXLYFLVKGMG	WG21	6	0	[1q5i, 1kme, 1s51, 1py6, 1pxs, 1pxr, 1tn5, 1s54, 1s53, 3haq, 1tn0, 3utw, 3har]
IXTLLFMVLDVSAKVGXGXILL	IL21	WXWLXLGTALMGLGXLYFLVKG	WG21	6	0	[1r2n, 1r84, 4hyx, 1pxs, 1pxr, 4hwl, 1qkp, 1s54, 1s53, 1p8h, 3han, 3hap, 3haq, 4md2, 3har, 3has, 4md1, 3ns0, 1q5j, 1q5i, 1kme, 2ntw, 1s51, 1py6, 4ov0, 1tn5, 3nsb, 3mbv, 1tn0, 3utw, 3utx, 1xji, 3uty]
IXTLXXAIAFTMXLSMLLGYGL	IL21	WXWLXLGTALMGLGXLYFLVKG	WG21	1	0	[4hwl, 1qkp, 1kme, 1r84, 1r2n, 3han, 3hap, 3har, 1xji, 3has]
IXTLXXAIAFTMXLSMLLGYGL	IL21	WLXLGTALMGLGXLYFLVKGMG	WG21	1	0	[1at9, 1kme, 3har]
IXTLLFMVLDVSAKVGXGXILL	IL21	YXARYADWLFTTPLXXLXLXLL	YL21	6	2	[1qkp, 1tn5, 1q5i, 1kme, 1pxs, 1tn0, 1pxr, 3has]
IXTLXXAIAFTMXLSMLLGYGL	IL21	YXARYADWLFTTPLXXLXLXLL	YL21	1	2	[1qkp, 1kme, 3has]
IXTLLFMVLDVSAKVGXGXILL	IL21	YAIXTLXXAIAFTMXLSMLLGY	YY21	6	1	[4hwl, 1qkp, 1kme, 1s52, 3han, 1r2n, 1r84, 3hap, 3har, 1xji, 3has]
IXTLLFMVLDVSAKVGXGXILL	IL21	KVLRNVTVVLWSAYXVVWLIGS	KS21	6	5	[1q5i, 1s52, 1r2n, 1r84, 1pxr, 4hwl, 3han, 3hap, 3utv, 1tn0, 3har, 3utx, 1xji, 3has, 3uty]
IXTLLFMVLDVSAKVGXGXILL	IL21	VLRNVTVVLWSAYXVVWLIGSE	VE21	6	5	[1q5i, 1s52, 1r2n, 1r84, 1pxr, 4hwl, 3han, 3hap, 3utv, 1tn0, 3har, 3utx, 1xji, 3has, 3uty]
IXTLLFMVLDVSAKVGXGXILL	IL21	AIXTLXXAIAFTMXLSMLLGYG	AG21	6	1	[4hwl, 1qkp, 1kme, 1s52, 3han, 1r2n, 1r84, 3hap, 3har, 1xji, 3has]
IXTLLFMVLDVSAKVGXGXILL	IL21	LRNXTVVLWSAYXVVWLIGSEG	LG21	6	5	[1q5i, 1s52, 1r2n, 1r84, 1pxr, 4hwl, 3han, 3hap, 3utv, 1tn0, 3har, 3utx, 1xji, 3has, 3uty]
IXTLLFMVLDVSAKVGXGXILL	IL21	KFYAIXTLVXXIAFTXXLSMLL	KL21	6	1	[1q5i, 1kme, 1s54, 2ntw, 1s53, 1s51, 1py6, 3haq, 1tn0, 1pxs, 1pxr]
IXTLLFMVLDVSAKVGXGXILL	IL21	KKFYAIXTLVXXIAFTXXLSML	KL21	6	1	[1s54, 1s53]
IXTLXXAIAFTMXLSMLLGYGL	IL21	TILALVGADGIMIGTXLVGALT	TT21	1	3	[4hwl, 1at9, 1s52, 3har]
IXTLLFMVLDVSAKVGXGXILL	IL21	TTLVPAIXFTMXLSMLLGYGLT	TT21	6	1	[4hwl, 1s52]
IXTLLFMVLDVSAKVGXGXILL	IL21	RPEWIWLALGTALMGLGTLYFL	RL21	6	0	[3utv]
IXTLXXAIAFTMXLSMLLGYGL	IL21	DQGTILAXVGADGIMIGTGLVG	DG21	1	3	[1qkp, 1kme, 1r84, 1r2n, 1xji, 3has]
IXTLXXAIAFTMXLSMLLGYGL	IL21	TLXFMVLDVSAKVGFGLILLRS	TS21	1	6	[1at9, 1kme]
IXTLLFMVLDVSAKVGXGXILL	IL21	FKXLRNVTVVLWSAYXVVWLXG	FG21	6	5	[1q5i, 1kme, 2ntw, 1s52, 1s51, 1py6, 1pxs, 1pxr, 4hwl, 1qkp, 1tn5, 1s54, 1s53, 3haq, 1tn0, 3har, 3utx, 3has, 3uty]
IXTLLFMVLDVSAKVGXGXILL	IL21	FYAIXTLXXAIAFTMYLSMLLG	FG21	6	1	[1qkp, 1kme, 1r2n, 1r84, 3han, 3hap, 3har, 1xji, 3has]
IXTLLFMVLDVSAKVGXGXILL	IL21	VPLNIETLLFMVLDVSAKVGFG	VG21	6	6	[1r2n, 1r84]
IXTLXXAIAFTMXLSMLLGYGL	IL21	VPLNIETLLFMVLDVSAKVGFG	VG21	1	6	[1r84, 1r2n]
IXTLLFMVLDVSAKVGXGXILL	IL21	PFYAITTLVPAIAFTMYLSMLL	PL21	6	1	[1tn5]
IXTLLFMVLDVSAKVGXGXILL	IL21	PLNIETLLFMVLDVSAKVGFGL	PL21	6	6	[1r2n, 1r84, 3utv]
IXTLXXAIAFTMXLSMLLGYGL	IL21	PLNIETLLFMVLDVSAKVGFGL	PL21	1	6	[1r84, 1r2n]
IXTLXXAIAFTMXLSMLLGYGL	IL21	NIETLLFMVLDVSAKVGFGLIL	NL21	1	6	[4hwl, 1qkp, 1s52, 1r84, 1r2n, 3han, 3hap, 3har, 1xji, 3has]
IXTLLFMVLDVSAKVGXGXILL	IL21	NIETLLFMVLDVSAKVGFGLIL	NL21	6	6	[1s52, 1r2n, 1r84, 4hyx, 4hwl, 1qkp, 3han, 3hap, 3utv, 3haq, 3utw, 3har, 3utx, 1xji, 3has, 3uty]
IXTLXXAIAFTMXLSMLLGYGL	IL21	QGTILAXVGADGIMIGTGLVGA	QA21	1	3	[1qkp, 1kme, 1r84, 1r2n, 1xji, 3has]
IXTLLFMVLDVSAKVGXGXILL	IL21	LNIETLLFMVLDVSAKVGFGLI	LI21	6	6	[1r2n, 1r84, 3utv]
IXTLXXAIAFTMXLSMLLGYGL	IL21	LNIETLLFMVLDVSAKVGFGLI	LI21	1	6	[1r84, 1r2n]
IXTLXXAIAFTMXLSMLLGYGL	IL21	EWIWLALGTALMGLGXLYFLVK	EK21	1	0	[4hwl, 1s52, 1r84, 1r2n]
IXTLLFMVLDVSAKVGXGXILL	IL21	EWIWLALGTALMGLGXLYFLVK	EK21	6	0	[4hwl, 1s52, 1r2n, 1r84]
ETLXFMVLDVSAKVGXGXILLR	ER21	IWLALGTALMGLGXLYFLVKGM	IM21	6	0	[1brx, 1s8l, 1at9, 1r2n, 1r84, 1pxs, 1pxr, 1qko, 1s54, 1s53, 1o0a, 3han, 3hao, 1kg8, 3hap, 3haq, 3har, 2wjl, 3has, 1c3w, 1q5i, 1kme, 2ntu, 2ntw, 1s51, 1py6, 4ov0, 2i20, 1vjm, 1tn5, 1x0k, 1tn0, 3utw, 3utx, 1xji, 4fpd, 3uty]
IXTLLFMVLDVSAKVGXGXILL	IL21	PEWIWLALGTALMGLGTLYFLV	PV21	6	0	[3utv]
IXTLXXAIAFTMXLSMLLGYGL	IL21	ILALVGADGIMIGTGLVGALTK	IK21	1	3	[1at9]
ETLXFMVLDVSAKVGXGXILLR	ER21	WXWLXLGTALMGLGXLYFLVKG	WG21	6	0	[1r2n, 1r84, 1pxs, 1pxr, 4hwl, 1qkp, 1qko, 1s54, 1s53, 3han, 3hao, 3hap, 3haq, 3har, 3has, 1q5i, 1kme, 2ntw, 1s51, 1py6, 4ov0, 1tn5, 1tn0, 3utw, 3utx, 1xji, 3uty]
ETLXFMVLDVSAKVGXGXILLR	ER21	WLXLGTALMGLGXLYFLVKGMG	WG21	6	0	[1brx, 1c3w, 1at9, 1e0p, 1q5i, 1kme, 2ntu, 1s51, 1py6, 1pxs, 2i20, 1pxr, 1vjm, 1tn5, 1qko, 1s54, 1s53, 1x0k, 3hao, 3haq, 1tn0, 3utw, 3har, 2wjl]
ETLXFMVLDVTAKVGFGFVLLR	ER21	WLGIGTLLMLIGTFYFIARGWG	WG21	6	0	[1vgo]
ETLXFMVLDVTAKVGFGFVLLR	ER21	YXARYADWLFTTPLXXLXLXLL	YL21	6	2	[1vgo]
ETLXFMVLDVSAKVGXGXILLR	ER21	YXARYADWLFTTPLXXLXLXLL	YL21	6	2	[1qkp, 1tn5, 1q5i, 1kme, 1x0k, 1pxs, 1tn0, 1pxr, 3has]
ETLXFMVLDVSAKVGXGXILLR	ER21	YAIXTLXXAIAFTMXLSMLLGY	YY21	6	1	[4hwl, 1at9, 1qkp, 1kme, 3han, 1r2n, 1r84, 3hap, 3har, 1xji, 3has]
ETLXFMVLDVSAKVGXGXILLR	ER21	KVLRNVTVVLWSAYXVVWLIGS	KS21	6	5	[1brx, 1q5i, 1r2n, 1r84, 1pxr, 4hwl, 3han, 3hap, 1tn0, 3har, 3utx, 1xji, 3has, 3uty]
ETLXFMVLDVSAKVGXGXILLR	ER21	AIXTLXXAIAFTMXLSMLLGYG	AG21	6	1	[4hwl, 1at9, 1qkp, 1kme, 3han, 1r2n, 1r84, 3hap, 3har, 1xji, 3has]
ETLXFMVLDVSAKVGXGXILLR	ER21	VLRNVTVVLWSAYXVVWLIGSE	VE21	6	5	[1at9, 1q5i, 1r2n, 1r84, 1pxr, 4hwl, 3han, 3hap, 1tn0, 3har, 3utx, 1xji, 3has, 3uty]
ETLXFMVLDVSAKVGXGXILLR	ER21	LRNXTVVLWSAYXVVWLIGSEG	LG21	6	5	[1q5i, 1r2n, 1r84, 1pxr, 4hwl, 3han, 3hap, 1tn0, 3har, 3utx, 1xji, 3has, 3uty]
ETLXFMVLDVSAKVGXGXILLR	ER21	KKFYAIXTLVXXIAFTXXLSML	KL21	6	1	[2ntu, 1s54, 1s53]
ETLXFMVLDVSAKVGXGXILLR	ER21	KFYAIXTLVXXIAFTXXLSMLL	KL21	6	1	[1c3w, 1e0p, 1q5i, 1kme, 2ntu, 2ntw, 1s51, 1py6, 2i20, 1pxs, 1pxr, 1vjm, 1qko, 1s54, 1s53, 1x0k, 3hao, 3haq, 1tn0, 2wjl]
ETLXFMVLDVSAKVGXGXILLR	ER21	TTLVPAIXFTMXLSMLLGYGLT	TT21	6	1	[4hwl, 1at9]
ETLXFMVLDVTAKVGFGFVLLR	ER21	EYYAITILVPGIASAAYLAMFF	EF21	6	1	[1vgo]
ETLXFMVLDVTAKVGFGFVLLR	ER21	LWLGIGTLLMLIGTFYFIARGW	LW21	6	0	[1vgo]
ETLXFMVLDVSAKVGXGXILLR	ER21	FKXLRNVTVVLWSAYXVVWLXG	FG21	6	5	[1e0p, 1pxs, 1pxr, 4hwl, 1qkp, 1qko, 1s54, 1s53, 3hao, 3haq, 3har, 2wjl, 3has, 1c3w, 1q5i, 1kme, 2ntu, 2ntw, 1s51, 1py6, 2i20, 1vjm, 1tn5, 1x0k, 1tn0, 3utx, 3uty]
ETLXFMVLDVSAKVGXGXILLR	ER21	FYAIXTLXXAIAFTMYLSMLLG	FG21	6	1	[1brx, 1qkp, 1kme, 1r2n, 1r84, 3han, 3hap, 3har, 1xji, 3has]
ETLXFMVLDVTAKVGFGFVLLR	ER21	FXTLTALVAVLWTAYPILWXVG	FG21	6	5	[1vgo]
ETLXFMVLDVSAKVGXGXILLR	ER21	VPLNIETLLFMVLDVSAKVGFG	VG21	6	6	[1r2n, 1r84]
ETLXFMVLDVSAKVGXGXILLR	ER21	PLNIETLLFMVLDVSAKVGFGL	PL21	6	6	[1r2n, 1r84]
ETLXFMVLDVSAKVGXGXILLR	ER21	PFYAITTLVPAIAFTMYLSMLL	PL21	6	1	[1tn5]
ETLXFMVLDVSAKVGXGXILLR	ER21	NIETLLFMVLDVSAKVGFGLIL	NL21	6	6	[1r2n, 1r84, 4hwl, 1qkp, 3han, 3hap, 3haq, 3utw, 3har, 3utx, 1xji, 3has, 3uty]
ETLXFMVLDVSAKVGXGXILLR	ER21	WARYADWLFTTPLLLLDLALLV	WV21	6	2	[1brx]
ETLXFMVLDVSAKVGXGXILLR	ER21	EWIWLALGTALMGLGXLYFLVK	EK21	6	0	[4hwl, 1r2n, 1r84]
ETLXFMVLDVSAKVGXGXILLR	ER21	LNIETLLFMVLDVSAKVGFGLI	LI21	6	6	[1r2n, 1r84]
WLXLGTALMGLGXLYFLVKGMG	WG21	IWLALGTALMGLGXLYFLVKGM	IM21	0	0	[1brx, 1c3w, 1at9, 1bm1, 1q5i, 2ntu, 1kme, 1py6, 1pxs, 2i20, 1pxr, 1vjm, 1tn5, 1qko, 1s53, 1x0k, 3hao, 1tn0, 3haq, 3utw, 3har, 2wjl]
WXWLXLGTALMGLGXLYFLVKG	WG21	IWLALGTALMGLGXLYFLVKGM	IM21	0	0	[1fbk, 1ucq, 4hyx, 1r2n, 1r84, 1pxs, 1pxr, 1qko, 1s53, 1p8h, 3han, 3hao, 3hap, 3haq, 2wjk, 3har, 4md2, 4md1, 3has, 1q5j, 1q5i, 1kme, 2ntw, 1py6, 4ov0, 1tn5, 3mbv, 1tn0, 3utw, 1xji, 3utx, 3uty]
WLXLGTALMGLGXLYFLVKGMG	WG21	YAIXTLXXAIAFTMXLSMLLGY	YY21	0	1	[1at9, 1kme, 3har]
WXWLXLGTALMGLGXLYFLVKG	WG21	YAIXTLXXAIAFTMXLSMLLGY	YY21	0	1	[4hwl, 1qkp, 1kme, 3han, 1r2n, 1r84, 3hap, 3har, 1xji, 3has]
WLXLGTALMGLGXLYFLVKGMG	WG21	YXARYADWLFTTPLXXLXLXLL	YL21	0	2	[1tn5, 1q5i, 1kme, 1x0k, 1pxs, 1tn0, 1pxr]
WXWLXLGTALMGLGXLYFLVKG	WG21	AIXTLXXAIAFTMXLSMLLGYG	AG21	0	1	[4hwl, 1qkp, 1kme, 3han, 1r2n, 1r84, 3hap, 3har, 1xji, 3has]
WLXLGTALMGLGXLYFLVKGMG	WG21	AIXTLXXAIAFTMXLSMLLGYG	AG21	0	1	[1at9, 1kme, 3har]
WXWLXLGTALMGLGXLYFLVKG	WG21	KFYAIXTLVXXIAFTXXLSMLL	KL21	0	1	[1q5i, 1kme, 2ntw, 1s51, 1py6, 1pxs, 1pxr, 1qko, 1s54, 1s53, 3hao, 1bhb, 3haq, 1tn0, 2wjk]
WLXLGTALMGLGXLYFLVKGMG	WG21	KKFYAIXTLVXXIAFTXXLSML	KL21	0	1	[2ntu, 1s54, 1s53]
WLXLGTALMGLGXLYFLVKGMG	WG21	KFYAIXTLVXXIAFTXXLSMLL	KL21	0	1	[1c3w, 1e0p, 1q5i, 2ntu, 1kme, 1s51, 1py6, 2i20, 1pxs, 1pxr, 1vjm, 1qko, 1s54, 1s53, 1x0k, 3hao, 3haq, 1tn0, 2wjl]
WXWLXLGTALMGLGXLYFLVKG	WG21	KKFYAIXTLVXXIAFTXXLSML	KL21	0	1	[1s54, 1s53, 1bhb]
WXWLXLGTALMGLGXLYFLVKG	WG21	TTLVPAIXFTMXLSMLLGYGLT	TT21	0	1	[4hwl]
WLXLGTALMGLGXLYFLVKGMG	WG21	TTLVPAIXFTMXLSMLLGYGLT	TT21	0	1	[1at9]
WLGIGTLLMLIGTFYFIARGWG	WG21	EYYAITILVPGIASAAYLAMFF	EF21	0	1	[1vgo]
WLXLGTALMGLGXLYFLVKGMG	WG21	TLXFMVLDVSAKVGFGLILLRS	TS21	0	6	[1brx, 1c3w, 1at9, 1bm1, 1e0p, 1q5i, 2ntu, 1kme, 1pxs, 2i20, 1pxr, 1vjm, 1tn5, 1qko, 1s54, 1s53, 1x0k, 3hao, 1tn0]
WXWLXLGTALMGLGXLYFLVKG	WG21	TLXFMVLDVSAKVGFGLILLRS	TS21	0	6	[1tn5, 1qko, 1q5i, 1kme, 1s54, 1s53, 3hao, 1pxs, 1tn0, 1pxr]
WLGIGTLLMLIGTFYFIARGWG	WG21	TLXFMVLDVTAKVGFGFVLLRS	TS21	0	6	[1vgo]
WLXLGTALMGLGXLYFLVKGMG	WG21	FYAIXTLXXAIAFTMYLSMLLG	FG21	0	1	[1brx, 1bm1, 1kme, 3har]
WXWLXLGTALMGLGXLYFLVKG	WG21	FYAIXTLXXAIAFTMYLSMLLG	FG21	0	1	[1qkp, 1kme, 1r2n, 1r84, 3han, 1bhb, 3hap, 3har, 1xji, 3has]
WXWLXLGTALMGLGXLYFLVKG	WG21	VPLNIETLLFMVLDVSAKVGFG	VG21	0	6	[1r2n, 1r84]
WLXLGTALMGLGXLYFLVKGMG	WG21	LLFMVLDVSAKVGFGLILLRSR	LR21	0	6	[1brx]
WXWLXLGTALMGLGXLYFLVKG	WG21	PLNIETLLFMVLDVSAKVGFGL	PL21	0	6	[1r2n, 1r84]
WLXLGTALMGLGXLYFLVKGMG	WG21	PFYAITTLVPAIAFTMYLSMLL	PL21	0	1	[1tn5]
WXWLXLGTALMGLGXLYFLVKG	WG21	PFYAITTLVPAIAFTMYLSMLL	PL21	0	1	[1tn5]
WLXLGTALMGLGXLYFLVKGMG	WG21	NIETLLFMVLDVSAKVGFGLIL	NL21	0	6	[3haq, 3utw, 3har]
WXWLXLGTALMGLGXLYFLVKG	WG21	NIETLLFMVLDVSAKVGFGLIL	NL21	0	6	[4hyx, 1r2n, 1r84, 4hwl, 1qkp, 3han, 3hap, 3haq, 3utw, 3har, 1xji, 3utx, 3has, 3uty]
WLXLGTALMGLGXLYFLVKGMG	WG21	WARYADWLFTTPLLLLDLALLV	WV21	0	2	[1brx]
WXWLXLGTALMGLGXLYFLVKG	WG21	DTLLFMVLDVSAKVGFGLILLR	DR21	0	6	[2wjk]
WXWLXLGTALMGLGXLYFLVKG	WG21	LNIETLLFMVLDVSAKVGFGLI	LI21	0	6	[1r2n, 1r84]
WXWLXLGTALMGLGXLYFLVKG	WG21	EWIWLALGTALMGLGXLYFLVK	EK21	0	0	[4hwl, 1r2n, 1r84]
IWLALGTALMGLGXLYFLVKGM	IM21	QTLLFMVLDVSAKVGFGLILLR	QR21	0	6	[1f4z]
IWLALGTALMGLGXLYFLVKGM	IM21	YAIXTLXXAIAFTMXLSMLLGY	YY21	0	1	[1at9, 1kme, 3han, 1r2n, 1r84, 3hap, 3har, 1xji, 3has]
IWLALGTALMGLGXLYFLVKGM	IM21	AIXTLXXAIAFTMXLSMLLGYG	AG21	0	1	[1at9, 1kme, 3han, 1r2n, 1r84, 3hap, 3har, 1xji, 3has]
IWLALGTALMGLGXLYFLVKGM	IM21	TTLVPAIXFTMXLSMLLGYGLT	TT21	0	1	[1at9]
IWLALGTALMGLGXLYFLVKGM	IM21	KFYAIXTLVXXIAFTXXLSMLL	KL21	0	1	[1c3w, 1q5i, 2ntu, 1kme, 2ntw, 1s51, 1py6, 1f4z, 2i20, 1pxs, 1pxr, 1vjm, 1qko, 1s54, 1s53, 1x0k, 3hao, 3haq, 1tn0, 2wjk, 2wjl]
IWLALGTALMGLGXLYFLVKGM	IM21	KKFYAIXTLVXXIAFTXXLSML	KL21	0	1	[2ntu, 1s54, 1s53]
IWLALGTALMGLGXLYFLVKGM	IM21	TLXFMVLDVSAKVGFGLILLRS	TS21	0	6	[1brx, 1c3w, 1at9, 1bm1, 1q5i, 2ntu, 1kme, 1pxs, 2i20, 1pxr, 1vjm, 1tn5, 1qko, 1s54, 1s53, 1x0k, 3hao, 1tn0]
IWLALGTALMGLGXLYFLVKGM	IM21	VPLNIETLLFMVLDVSAKVGFG	VG21	0	6	[1r2n, 1r84]
IWLALGTALMGLGXLYFLVKGM	IM21	LLFMVLDVSAKVGFGLILLRSR	LR21	0	6	[1brx]
IWLALGTALMGLGXLYFLVKGM	IM21	PFYAITTLVPAIAFTMYLSMLL	PL21	0	1	[1tn5]
IWLALGTALMGLGXLYFLVKGM	IM21	PLNIETLLFMVLDVSAKVGFGL	PL21	0	6	[1r2n, 1r84]
IWLALGTALMGLGXLYFLVKGM	IM21	FYAIXTLXXAIAFTMYLSMLLG	FG21	0	1	[1brx, 1bm1, 1kme, 1r2n, 1r84, 3han, 3hap, 3har, 1xji, 3has]
IWLALGTALMGLGXLYFLVKGM	IM21	NIETLLFMVLDVSAKVGFGLIL	NL21	0	6	[4hyx, 1r2n, 1r84, 3han, 3hap, 3haq, 3utw, 3har, 1xji, 3utx, 3has, 3uty]
IWLALGTALMGLGXLYFLVKGM	IM21	DTLLFMVLDVSAKVGFGLILLR	DR21	0	6	[2wjk]
IWLALGTALMGLGXLYFLVKGM	IM21	EWIWLALGTALMGLGXLYFLVK	EK21	0	0	[1r2n, 1r84]
IWLALGTALMGLGXLYFLVKGM	IM21	LNIETLLFMVLDVSAKVGFGLI	LI21	0	6	[1r2n, 1r84]
QTLLFMVLDVSAKVGFGLILLR	QR21	KFYAIXTLVXXIAFTXXLSMLL	KL21	6	1	[1f4z]
GTXLAXVGADGIMIGTXLVGAL	GL21	YXARYADWLFTTPLXXLXLXLL	YL21	3	2	[1qkp, 1tn5, 1q5i, 1kme, 1x0k, 1pxs, 1tn0, 1pxr, 3has]
GTXLAXVGADGIMIGTXLVGAL	GL21	YAIXTLXXAIAFTMXLSMLLGY	YY21	3	1	[4hwl, 1qkp, 1kme, 1s52, 1r2n, 1r84, 3har, 1xji, 3has]
GTXLAXVGADGIMIGTXLVGAL	GL21	AIXTLXXAIAFTMXLSMLLGYG	AG21	3	1	[4hwl, 1qkp, 1kme, 1s52, 1r2n, 1r84, 3har, 1xji, 3has]
GTXLAXVGADGIMIGTXLVGAL	GL21	LRNXTVVLWSAYXVVWLIGSEG	LG21	3	5	[1s52, 1r2n, 1r84, 1pxr, 4hwl, 3han, 3utv, 1tn0, 3har, 1xji, 3utx, 3has, 3uty]
GTXLAXVGADGIMIGTXLVGAL	GL21	RFVWWAISTAAMLYXLYVLFFG	RG21	3	4	[1e0p, 1r2n, 1r84, 1f4z, 1pxs, 1pxr, 4hwl, 1qko, 1s54, 1s53, 1o0a, 3hao, 3har, 2wjk, 2wjl, 1c3w, 1q5i, 2ntu, 1kme, 2ntw, 1s52, 1s51, 1py6, 2i20, 1vjm, 1tn5, 1x0k, 1tn0, 3utx, 3uty]
GTXLAXVGADGIMIGTXLVGAL	GL21	TILALVGADGIMIGTXLVGALT	TT21	3	3	[4hwl, 1q5i, 1s52, 1x0k, 1tn0, 1pxr, 3har, 3utx]
GTXLAXVGADGIMIGTXLVGAL	GL21	TTLVPAIXFTMXLSMLLGYGLT	TT21	3	1	[4hwl, 1s52]
GTXLAXVGADGIMIGTXLVGAL	GL21	KKFYAIXTLVXXIAFTXXLSML	KL21	3	1	[2ntu, 1s54]
GTXLAXVGADGIMIGTXLVGAL	GL21	KFYAIXTLVXXIAFTXXLSMLL	KL21	3	1	[1c3w, 1e0p, 1q5i, 2ntu, 1kme, 2ntw, 1s51, 1py6, 1f4z, 2i20, 1vjm, 1qko, 1s54, 1x0k, 3hao, 2wjk, 2wjl]
GTXLAXVGADGIMIGTXLVGAL	GL21	FVWWAISTAAMLYXLYVXFFGF	FF21	3	4	[1e0p, 1r2n, 1r84, 1f4z, 1pxs, 1pxr, 4hwl, 1qkp, 1qko, 1s54, 1s53, 3han, 3hao, 3hap, 3har, 2wjl, 3has, 1c3w, 1q5i, 2ntu, 1kme, 1s52, 1s51, 1py6, 2i20, 1vjm, 1tn5, 1x0k, 3utv, 1tn0, 1xji, 3utx, 3uty]
GTXLAXVGADGIMIGTXLVGAL	GL21	VWWAISTAAMLYXLYVXFFGFT	VT21	3	4	[1e0p, 1r2n, 1r84, 1pxs, 1pxr, 4hwl, 1qkp, 1qko, 1s54, 1s53, 3han, 3hao, 3hap, 3har, 3has, 1q5i, 1kme, 1s52, 1s51, 1py6, 1vjm, 1tn5, 1x0k, 3utv, 1tn0, 1xji, 3utx, 3uty]
GTXLAXVGADGIMIGTXLVGAL	GL21	DQGTILAXVGADGIMIGTGLVG	DG21	3	3	[1q5i, 1kme, 1r2n, 1r84, 1qkp, 1s54, 1s53, 3han, 3utv, 1tn0, 1xji, 3has, 3uty]
GTXLAXVGADGIMIGTXLVGAL	GL21	FYAIXTLXXAIAFTMYLSMLLG	FG21	3	1	[1qkp, 1kme, 1r2n, 1r84, 3har, 1xji, 3has]
GTXLAXVGADGIMIGTXLVGAL	GL21	WWAISTAAMLYILYVLFFGFTS	WS21	3	4	[1qkp, 1s52, 3utv]
GTXLAXVGADGIMIGTXLVGAL	GL21	QGTILAXVGADGIMIGTGLVGA	QA21	3	3	[1q5i, 1kme, 1r2n, 1r84, 1qkp, 1s54, 1s53, 3han, 3utv, 1tn0, 1xji, 3has, 3uty]
TKLFTAITFDIAMCVTGLAAAL	TL21	LIAVSTILVPVVSIASYTGLAS	LS21	3	1	[3qbl, 3vvk, 3qbg, 3qbi, 3qbk]
TLIGFLMSTQIVVITSGLIADL	TL21	YLWYICGVCAFLIILWGIWNPL	YL21	3	4	[2m3g]
TKLFTAITFDIAMCVTGLAAAL	TL21	MRWFWYAISCACFIVVLYILLV	MV21	3	4	[3qbl, 3vvk, 3qbi, 3qbk]
TKLFTAITFDIAMCVTGLAAAL	TL21	RWFWYAISCACFIVVLYILLVE	RE21	3	4	[3qbl, 3vvk, 3qbg, 3qbi, 3qbk]
TKLFTAITFDIAMCVTGLAAAL	TL21	WFWYAISCACFIVVLYILLVEW	WW21	3	4	[3qbl, 3vvk, 3qbg, 3qbi, 3qbk]
TKLFTAITFDIAMCVTGLAAAL	TL21	FWYAISCACFIVVLYILLVEWA	FA21	3	4	[3qbl, 3vvk, 3qbg, 3qbi, 3qbk]
TLIGFLMSTQIVVITSGLIADL	TL21	RYLWYICGVCAFLIILWGIWNP	RP21	3	4	[2m3g]
TKLFTAITFDIAMCVTGLAAAL	TL21	WGRYLTWALSTPMILLALGLLA	WA21	3	2	[3vvk, 3qbi]
SLYINIALAGLSILLFVFMTRG	SG21	LIAVSTILVPVVSIASYTGLAS	LS21	0	1	[3vvk, 3qbi]
SLYINIALAGLSILLFVFMTRG	SG21	TSWAYSALDIVAKYIFAFLLLN	TN21	0	6	[3vvk, 3qbi]
SLYINIALAGLSILLFVFMTRG	SG21	SWAYSALDIVAKYIFAFLLLNY	SY21	0	6	[3vvk, 3qbi]
SLYINIALAGLSILLFVFMTRG	SG21	WAYSALDIVAKYIFAFLLLNYL	WL21	0	6	[3vvk, 3qbi]
SLYINIALAGLSILLFVFMTRG	SG21	AYSALDIVAKYIFAFLLLNYLT	AT21	0	6	[3vvk, 3qbi]
LIGFLMSTQIVVITSGLIADLS	LS21	YLWYICGVCAFLIILWGIWNPL	YL21	3	4	[2m3g]
LIAVSTILVPVVSIASYTGLAS	LS21	TSWAYSALDIVAKYIFAFLLLN	TN21	1	6	[3qbl, 3vvk, 3qbg, 3qbi, 3qbk]
LIAVSTILVPVVSIASYTGLAS	LS21	SWAYSALDIVAKYIFAFLLLNY	SY21	1	6	[3qbl, 3vvk, 3qbg, 3qbi, 3qbk]
LIAVSTILVPVVSIASYTGLAS	LS21	AYSALDIVAKYIFAFLLLNYLT	AT21	1	6	[3qbl, 3vvk, 3qbg, 3qbi, 3qbk]
LIAVSTILVPVVSIASYTGLAS	LS21	WAYSALDIVAKYIFAFLLLNYL	WL21	1	6	[3qbl, 3vvk, 3qbg, 3qbi, 3qbk]
LIAVSTILVPVVSIASYTGLAS	LS21	SSLYINIALAGLSILLFVFMTR	SR21	1	0	[3qbl, 3vvk]
LIGFLMSTQIVVITSGLIADLS	LS21	RYLWYICGVCAFLIILWGIWNP	RP21	3	4	[2m3g]
LIAVSTILVPVVSIASYTGLAS	LS21	WGRYLTWALSTPMILLALGLLA	WA21	1	2	[3vvk, 3qbi]
LIAVSTILVPVVSIASYTGLAS	LS21	KLFTAITFDIAMCVTGLAAALT	KT21	1	3	[3qbl]
KFYAIXTLVXXIAFTXXLSMLL	KL21	YXARYADWLFTTPLXXLXLXLL	YL21	1	2	[1q5i, 1kme, 1x0k, 1tn0, 1pxs, 1pxr]
KFYAIXTLVXXIAFTXXLSMLL	KL21	TILALVGADGIMIGTXLVGALT	TT21	1	3	[1q5i, 1x0k]
KFYAIXTLVXXIAFTXXLSMLL	KL21	DQGTILAXVGADGIMIGTGLVG	DG21	1	3	[1q5i, 1kme, 1s54, 3haq]
KKFYAIXTLVXXIAFTXXLSML	KL21	DQGTILAXVGADGIMIGTGLVG	DG21	1	3	[1s54]
KFYAIXTLVXXIAFTXXLSMLL	KL21	TLXFMVLDVSAKVGFGLILLRS	TS21	1	6	[1c3w, 1q5i, 1e0p, 2ntu, 1kme, 2i20, 1pxs, 1pxr, 1vjm, 1qko, 1s54, 1s53, 1x0k, 3hao, 1tn0]
KKFYAIXTLVXXIAFTXXLSML	KL21	TLXFMVLDVSAKVGFGLILLRS	TS21	1	6	[2ntu, 1s54, 1s53]
KFYAIXTLVXXIAFTXXLSMLL	KL21	NIETLLFMVLDVSAKVGFGLIL	NL21	1	6	[3haq]
KKFYAIXTLVXXIAFTXXLSML	KL21	QGTILAXVGADGIMIGTGLVGA	QA21	1	3	[1s54]
KFYAIXTLVXXIAFTXXLSMLL	KL21	QGTILAXVGADGIMIGTGLVGA	QA21	1	3	[1q5i, 1kme, 1s54, 3haq]
KFYAIXTLVXXIAFTXXLSMLL	KL21	DTLLFMVLDVSAKVGFGLILLR	DR21	1	6	[2wjk]
YXARYADWLFTTPLXXLXLXLL	YL21	YAIXTLXXAIAFTMXLSMLLGY	YY21	2	1	[1qkp, 1kme, 3has]
YXARYADWLFTTPLXXLXLXLL	YL21	AIXTLXXAIAFTMXLSMLLGYG	AG21	2	1	[1qkp, 1kme, 3has]
YXARYADWLFTTPLXXLXLXLL	YL21	KVLRNVTVVLWSAYXVVWLIGS	KS21	2	5	[1tn0, 1pxr, 3has]
YXARYADWLFTTPLXXLXLXLL	YL21	VLRNVTVVLWSAYXVVWLIGSE	VE21	2	5	[1tn0, 1pxr, 3has]
YXARYADWLFTTPLXXLXLXLL	YL21	LRNXTVVLWSAYXVVWLIGSEG	LG21	2	5	[1tn0, 1pxr, 3has]
YXARYADWLFTTPLXXLXLXLL	YL21	RFVWWAISTAAMLYXLYVLFFG	RG21	2	4	[1tn5, 1q5i, 1kme, 1x0k, 1pxs, 1tn0, 1pxr]
YXARYADWLFTTPLXXLXLXLL	YL21	TILALVGADGIMIGTXLVGALT	TT21	2	3	[1q5i, 1x0k, 1tn0, 1pxr]
YXARYADWLFTTPLXXLXLXLL	YL21	EYYAITILVPGIASAAYLAMFF	EF21	2	1	[1vgo]
YXARYADWLFTTPLXXLXLXLL	YL21	FVWWAISTAAMLYXLYVXFFGF	FF21	2	4	[1tn5, 1qkp, 1q5i, 1kme, 1x0k, 1pxs, 1tn0, 1pxr]
YXARYADWLFTTPLXXLXLXLL	YL21	VWWAISTAAMLYXLYVXFFGFT	VT21	2	4	[1tn5, 1qkp, 1q5i, 1kme, 1x0k, 1pxs, 1tn0, 1pxr, 3has]
YXARYADWLFTTPLXXLXLXLL	YL21	DQGTILAXVGADGIMIGTGLVG	DG21	2	3	[1qkp, 1q5i, 1kme, 1tn0, 3has]
YTWWLFSTIAFLFVLYYLLTSL	YL21	VTIGTLIGVDALMIVTGLIGAL	VL21	4	3	[1vgo]
YXARYADWLFTTPLXXLXLXLL	YL21	VTIGTLIGVDALMIVTGLIGAL	VL21	2	3	[1vgo]
YXARYADWLFTTPLXXLXLXLL	YL21	TLXFMVLDVTAKVGFGFVLLRS	TS21	2	6	[1vgo]
YXARYADWLFTTPLXXLXLXLL	YL21	TLXFMVLDVSAKVGFGLILLRS	TS21	2	6	[1tn5, 1q5i, 1kme, 1x0k, 1pxs, 1tn0, 1pxr]
YTWWLFSTIAFLFVLYYLLTSL	YL21	FXTLTALVAVLWTAYPILWXVG	FG21	4	5	[1vgo]
YXARYADWLFTTPLXXLXLXLL	YL21	FKXLRNVTVVLWSAYXVVWLXG	FG21	2	5	[1tn5, 1qkp, 1kme, 1x0k, 1pxs, 1tn0, 1pxr, 3has]
YXARYADWLFTTPLXXLXLXLL	YL21	FYAIXTLXXAIAFTMYLSMLLG	FG21	2	1	[1qkp, 1kme, 3has]
YXARYADWLFTTPLXXLXLXLL	YL21	PFYAITTLVPAIAFTMYLSMLL	PL21	2	1	[1tn5]
YXARYADWLFTTPLXXLXLXLL	YL21	WWAISTAAMLYILYVLFFGFTS	WS21	2	4	[1qkp]
YXARYADWLFTTPLXXLXLXLL	YL21	TWWLFSTIAFLFVLYYLLTSLR	TR21	2	4	[1vgo]
YXARYADWLFTTPLXXLXLXLL	YL21	QGTILAXVGADGIMIGTGLVGA	QA21	2	3	[1qkp, 1q5i, 1kme, 1tn0, 3has]
YAIXTLXXAIAFTMXLSMLLGY	YY21	TILALVGADGIMIGTXLVGALT	TT21	1	3	[4hwl, 1at9, 1s52, 3har]
YAIXTLXXAIAFTMXLSMLLGY	YY21	DQGTILAXVGADGIMIGTGLVG	DG21	1	3	[1qkp, 1kme, 1r84, 1r2n, 1xji, 3has]
YAIXTLXXAIAFTMXLSMLLGY	YY21	TLXFMVLDVSAKVGFGLILLRS	TS21	1	6	[1at9, 1kme]
YAIXTLXXAIAFTMXLSMLLGY	YY21	VPLNIETLLFMVLDVSAKVGFG	VG21	1	6	[1r84, 1r2n]
YAIXTLXXAIAFTMXLSMLLGY	YY21	PLNIETLLFMVLDVSAKVGFGL	PL21	1	6	[1r84, 1r2n]
YAIXTLXXAIAFTMXLSMLLGY	YY21	NIETLLFMVLDVSAKVGFGLIL	NL21	1	6	[4hwl, 1qkp, 1s52, 3han, 1r84, 1r2n, 3hap, 3har, 1xji, 3has]
YAIXTLXXAIAFTMXLSMLLGY	YY21	QGTILAXVGADGIMIGTGLVGA	QA21	1	3	[1qkp, 1kme, 1r84, 1r2n, 1xji, 3has]
YAIXTLXXAIAFTMXLSMLLGY	YY21	EWIWLALGTALMGLGXLYFLVK	EK21	1	0	[4hwl, 1s52, 1r84, 1r2n]
YAIXTLXXAIAFTMXLSMLLGY	YY21	LNIETLLFMVLDVSAKVGFGLI	LI21	1	6	[1r84, 1r2n]
YAIXTLXXAIAFTMXLSMLLGY	YY21	ILALVGADGIMIGTGLVGALTK	IK21	1	3	[1at9]
AIXTLXXAIAFTMXLSMLLGYG	AG21	TILALVGADGIMIGTXLVGALT	TT21	1	3	[4hwl, 1at9, 1s52, 3har]
AIXTLXXAIAFTMXLSMLLGYG	AG21	DQGTILAXVGADGIMIGTGLVG	DG21	1	3	[1qkp, 1kme, 1r84, 1r2n, 1xji, 3has]
AIXTLXXAIAFTMXLSMLLGYG	AG21	TLXFMVLDVSAKVGFGLILLRS	TS21	1	6	[1at9, 1kme]
AIXTLXXAIAFTMXLSMLLGYG	AG21	VPLNIETLLFMVLDVSAKVGFG	VG21	1	6	[1r84, 1r2n]
AIXTLXXAIAFTMXLSMLLGYG	AG21	PLNIETLLFMVLDVSAKVGFGL	PL21	1	6	[1r84, 1r2n]
AIXTLXXAIAFTMXLSMLLGYG	AG21	NIETLLFMVLDVSAKVGFGLIL	NL21	1	6	[4hwl, 1qkp, 1s52, 3han, 1r84, 1r2n, 3hap, 3har, 1xji, 3has]
AIXTLXXAIAFTMXLSMLLGYG	AG21	QGTILAXVGADGIMIGTGLVGA	QA21	1	3	[1qkp, 1kme, 1r84, 1r2n, 1xji, 3has]
AIXTLXXAIAFTMXLSMLLGYG	AG21	EWIWLALGTALMGLGXLYFLVK	EK21	1	0	[4hwl, 1s52, 1r84, 1r2n]
AIXTLXXAIAFTMXLSMLLGYG	AG21	LNIETLLFMVLDVSAKVGFGLI	LI21	1	6	[1r84, 1r2n]
AIXTLXXAIAFTMXLSMLLGYG	AG21	ILALVGADGIMIGTGLVGALTK	IK21	1	3	[1at9]
TILALVGADGIMIGTXLVGALT	TT21	RFVWWAISTAAMLYXLYVLFFG	RG21	3	4	[4hwl, 1q5i, 1p8h, 1s52, 1x0k, 1tn0, 3har, 1pxr, 3utx]
TILALVGADGIMIGTXLVGALT	TT21	LRNXTVVLWSAYXVVWLIGSEG	LG21	3	5	[4hwl, 1s52, 1tn0, 1pxr, 3har, 3utx]
TILALVGADGIMIGTXLVGALT	TT21	FVWWAISTAAMLYXLYVXFFGF	FF21	3	4	[4hwl, 1bm1, 1at9, 1q5i, 1s52, 1x0k, 1tn0, 1pxr, 3utx, 3har]
TILALVGADGIMIGTXLVGALT	TT21	VWWAISTAAMLYXLYVXFFGFT	VT21	3	4	[4hwl, 1bm1, 1at9, 1q5i, 1s52, 1x0k, 1tn0, 1pxr, 3utx, 3har]
TILALVGADGIMIGTXLVGALT	TT21	DQGTILAXVGADGIMIGTGLVG	DG21	3	3	[1q5i, 1tn0]
TTLVPAIXFTMXLSMLLGYGLT	TT21	TLXFMVLDVSAKVGFGLILLRS	TS21	1	6	[1at9]
TTLVPAIXFTMXLSMLLGYGLT	TT21	NIETLLFMVLDVSAKVGFGLIL	NL21	1	6	[4hwl, 1s52]
TILALVGADGIMIGTXLVGALT	TT21	FYAIXTLXXAIAFTMYLSMLLG	FG21	3	1	[1brx, 1bm1, 3har]
TILALVGADGIMIGTXLVGALT	TT21	WWAISTAAMLYILYVLFFGFTS	WS21	3	4	[1s52]
TILALVGADGIMIGTXLVGALT	TT21	WARYADWLFTTPLLLLDLALLV	WV21	3	2	[1brx]
TILALVGADGIMIGTXLVGALT	TT21	QGTILAXVGADGIMIGTGLVGA	QA21	3	3	[1q5i, 1tn0]
TTLVPAIXFTMXLSMLLGYGLT	TT21	EWIWLALGTALMGLGXLYFLVK	EK21	1	0	[4hwl, 1s52]
TRGLWGFLSTIPFVWILYILFT	TT21	LLGNARLLLLATWGFYPIAYMI	LI21	4	5	[3ddl]
KVLRNVTVVLWSAYXVVWLIGS	KS21	VLRNVTVVLWSAYXVVWLIGSE	VE21	5	5	[1s52, 1r84, 1r2n, 1pxr, 4hwl, 3han, 3utv, 3hap, 1tn0, 3utx, 1xji, 3har, 3uty, 3has]
KVLRNVTVVLWSAYXVVWLIGS	KS21	RFVWWAISTAAMLYXLYVLFFG	RG21	5	4	[4hwl, 1q5i, 1s52, 1r84, 1r2n, 1tn0, 3har, 1pxr, 3utx, 3uty]
KVLRNVTVVLWSAYXVVWLIGS	KS21	LRNXTVVLWSAYXVVWLIGSEG	LG21	5	5	[1s52, 1r84, 1r2n, 1pxr, 4hwl, 3han, 3utv, 3hap, 1tn0, 3utx, 1xji, 3har, 3uty, 3has]
KVLRNVTVVLWSAYXVVWLIGS	KS21	FVWWAISTAAMLYXLYVXFFGF	FF21	5	4	[1bm1, 1q5i, 1s52, 1r84, 1r2n, 1pxr, 4hwl, 3han, 3utv, 3hap, 1tn0, 3utx, 1xji, 3har, 3uty, 3has]
TILALVGADGIMIGTXLVGALT	TT21	ILALVGADGIMIGTGLVGALTK	IK21	3	3	[1at9]
TTLVPAIXFTMXLSMLLGYGLT	TT21	ILALVGADGIMIGTGLVGALTK	IK21	1	3	[1at9]
KVLRNVTVVLWSAYXVVWLIGS	KS21	VWWAISTAAMLYXLYVXFFGFT	VT21	5	4	[1bm1, 1q5i, 1s52, 1r84, 1r2n, 1pxr, 4hwl, 3han, 3utv, 3hap, 1tn0, 3utx, 1xji, 3har, 3uty, 3has]
KVLRNVTVVLWSAYXVVWLIGS	KS21	DQGTILAXVGADGIMIGTGLVG	DG21	5	3	[1r84, 1r2n, 3han, 3utv, 1tn0, 1xji, 3uty, 3has]
KVLRNVTVVLWSAYXVVWLIGS	KS21	TLXFMVLDVSAKVGFGLILLRS	TS21	5	6	[1brx, 1bm1, 1q5i, 1tn0, 1pxr]
KVLRNVTVVLWSAYXVVWLIGS	KS21	VPLNIETLLFMVLDVSAKVGFG	VG21	5	6	[1r84, 1r2n]
KVLRNVTVVLWSAYXVVWLIGS	KS21	FKXLRNVTVVLWSAYXVVWLXG	FG21	5	5	[4hwl, 1s52, 1tn0, 1pxr, 3utx, 3har, 3uty, 3has]
KVLRNVTVVLWSAYXVVWLIGS	KS21	PLNIETLLFMVLDVSAKVGFGL	PL21	5	6	[1r84, 1r2n, 3utv]
KVLRNVTVVLWSAYXVVWLIGS	KS21	LLFMVLDVSAKVGFGLILLRSR	LR21	5	6	[1brx]
KVLRNVTVVLWSAYXVVWLIGS	KS21	NIETLLFMVLDVSAKVGFGLIL	NL21	5	6	[4hwl, 1s52, 1r84, 1r2n, 3han, 3utv, 3hap, 3utx, 1xji, 3har, 3uty, 3has]
KVLRNVTVVLWSAYXVVWLIGS	KS21	WWAISTAAMLYILYVLFFGFTS	WS21	5	4	[1s52, 3utv]
KVLRNVTVVLWSAYXVVWLIGS	KS21	WARYADWLFTTPLLLLDLALLV	WV21	5	2	[1brx]
KVLRNVTVVLWSAYXVVWLIGS	KS21	QGTILAXVGADGIMIGTGLVGA	QA21	5	3	[1r84, 1r2n, 3han, 3utv, 1tn0, 1xji, 3uty, 3has]
KVLRNVTVVLWSAYXVVWLIGS	KS21	LNIETLLFMVLDVSAKVGFGLI	LI21	5	6	[1r84, 1r2n, 3utv]
VLRNVTVVLWSAYXVVWLIGSE	VE21	RFVWWAISTAAMLYXLYVLFFG	RG21	5	4	[4hwl, 1q5i, 1s52, 1r84, 1r2n, 1tn0, 3har, 1pxr, 3utx, 3uty]
VLRNVTVVLWSAYXVVWLIGSE	VE21	LRNXTVVLWSAYXVVWLIGSEG	LG21	5	5	[1s52, 1r84, 1r2n, 1pxr, 4hwl, 3han, 3utv, 3hap, 1tn0, 3utx, 1xji, 3har, 3uty, 3has]
VLRNVTVVLWSAYXVVWLIGSE	VE21	FVWWAISTAAMLYXLYVXFFGF	FF21	5	4	[1at9, 1q5i, 1s52, 1r84, 1r2n, 1pxr, 4hwl, 3han, 3utv, 3hap, 1tn0, 3utx, 1xji, 3har, 3uty, 3has]
VLRNVTVVLWSAYXVVWLIGSE	VE21	VWWAISTAAMLYXLYVXFFGFT	VT21	5	4	[1at9, 1q5i, 1s52, 1r84, 1r2n, 1pxr, 4hwl, 3han, 3utv, 3hap, 1tn0, 3utx, 1xji, 3har, 3uty, 3has]
VLRNVTVVLWSAYXVVWLIGSE	VE21	DQGTILAXVGADGIMIGTGLVG	DG21	5	3	[1r84, 1r2n, 3han, 3utv, 1tn0, 1xji, 3uty, 3has]
VLRNVTVVLWSAYXVVWLIGSE	VE21	TLXFMVLDVSAKVGFGLILLRS	TS21	5	6	[1at9, 1q5i, 1tn0, 1pxr]
VLRNVTVVLWSAYXVVWLIGSE	VE21	VPLNIETLLFMVLDVSAKVGFG	VG21	5	6	[1r84, 1r2n]
VLRNVTVVLWSAYXVVWLIGSE	VE21	PLNIETLLFMVLDVSAKVGFGL	PL21	5	6	[1r84, 1r2n, 3utv]
VLRNVTVVLWSAYXVVWLIGSE	VE21	FKXLRNVTVVLWSAYXVVWLXG	FG21	5	5	[4hwl, 1s52, 1tn0, 1pxr, 3utx, 3har, 3uty, 3has]
VLRNVTVVLWSAYXVVWLIGSE	VE21	WWAISTAAMLYILYVLFFGFTS	WS21	5	4	[1s52, 3utv]
VLRNVTVVLWSAYXVVWLIGSE	VE21	NIETLLFMVLDVSAKVGFGLIL	NL21	5	6	[4hwl, 1s52, 1r84, 1r2n, 3han, 3utv, 3hap, 3utx, 1xji, 3har, 3uty, 3has]
VLRNVTVVLWSAYXVVWLIGSE	VE21	QGTILAXVGADGIMIGTGLVGA	QA21	5	3	[1r84, 1r2n, 3han, 3utv, 1tn0, 1xji, 3uty, 3has]
VLRNVTVVLWSAYXVVWLIGSE	VE21	LNIETLLFMVLDVSAKVGFGLI	LI21	5	6	[1r84, 1r2n, 3utv]
LRNXTVVLWSAYXVVWLIGSEG	LG21	RFVWWAISTAAMLYXLYVLFFG	RG21	5	4	[4hwl, 1q5i, 1s52, 1r84, 1r2n, 1tn0, 3har, 1pxr, 3utx, 3uty]
LRNXTVVLWSAYXVVWLIGSEG	LG21	FVWWAISTAAMLYXLYVXFFGF	FF21	5	4	[1q5i, 1s52, 1r84, 1r2n, 1pxr, 4hwl, 3han, 3utv, 3hap, 1tn0, 3utx, 1xji, 3har, 3uty, 3has]
LRNXTVVLWSAYXVVWLIGSEG	LG21	VWWAISTAAMLYXLYVXFFGFT	VT21	5	4	[1q5i, 1s52, 1r84, 1r2n, 1pxr, 4hwl, 3han, 3utv, 3hap, 1tn0, 3utx, 1xji, 3har, 3uty, 3has]
LRNXTVILWAIYPFIWLLGPPG	LG21	ALFGMGAVAFXXLVYYLVGPMT	AT21	5	4	[3qap, 3qdc]
LRNXTVILWAIYPFIWLLGPPG	LG21	VDVALIVYLDLVTKVGFGFIAL	VL21	5	6	[3qap, 3qdc]
LRNXTVVLWSAYXVVWLIGSEG	LG21	TLXFMVLDVSAKVGFGLILLRS	TS21	5	6	[1q5i, 1tn0, 1pxr]
LRNXTVVLWSAYXVVWLIGSEG	LG21	DQGTILAXVGADGIMIGTGLVG	DG21	5	3	[1r84, 1r2n, 3han, 3utv, 1tn0, 1xji, 3uty, 3has]
LRNXTVVLWSAYXVVWLIGSEG	LG21	VPLNIETLLFMVLDVSAKVGFG	VG21	5	6	[1r84, 1r2n]
LRNXTVVLWSAYXVVWLIGSEG	LG21	PLNIETLLFMVLDVSAKVGFGL	PL21	5	6	[1r84, 1r2n, 3utv]
LRNXTVVLWSAYXVVWLIGSEG	LG21	FKXLRNVTVVLWSAYXVVWLXG	FG21	5	5	[4hwl, 1s52, 1tn0, 1pxr, 3utx, 3har, 3uty, 3has]
LRNXTVVLWSAYXVVWLIGSEG	LG21	RNVTVVLWSAYPVVWLIGSEGA	RA21	5	5	[1brr]
LRNXTVILWAIYPFIWLLGPPG	LG21	DVALIVYLDLVTKVGFGFIALD	DD21	5	6	[3qap, 3qdc]
LRNXTVILWAIYPFIWLLGPPG	LG21	VALIVYLDLVTKVGFGFIALDA	VA21	5	6	[3qap, 3qdc]
LRNXTVVLWSAYXVVWLIGSEG	LG21	NIETLLFMVLDVSAKVGFGLIL	NL21	5	6	[4hwl, 1s52, 1r84, 1r2n, 3han, 3utv, 3hap, 3utx, 1xji, 3har, 3uty, 3has]
LRNXTVVLWSAYXVVWLIGSEG	LG21	WWAISTAAMLYILYVLFFGFTS	WS21	5	4	[1s52, 3utv]
LRNXTVILWAIYPFIWLLGPPG	LG21	RYALFGMGAVAFXGLVYYLXGP	RP21	5	4	[3qap, 3qdc]
LRNXTVILWAIYPFIWLLGPPG	LG21	YALFGMGAVAFXGLVYYLVGPM	YM21	5	4	[3qap, 3qdc]
LRNXTVVLWSAYXVVWLIGSEG	LG21	QGTILAXVGADGIMIGTGLVGA	QA21	5	3	[1r84, 1r2n, 3han, 3utv, 1tn0, 1xji, 3uty, 3has]
LRNXTVVLWSAYXVVWLIGSEG	LG21	LNIETLLFMVLDVSAKVGFGLI	LI21	5	6	[1r84, 1r2n, 3utv]
FXTLKLLTVVMXLGYPIVWALG	FG21	TSWAYSALDIVAKYIFAFLLLN	TN21	5	6	[3qbl, 3vvk, 3qbg, 3qbi, 3qbk]
FXTLKLLTVVMXLGYPIVWALG	FG21	SWAYSALDIVAKYIFAFLLLNY	SY21	5	6	[3qbl, 3vvk, 3qbg, 3qbi, 3qbk]
FKXLRNVTVVLWSAYXVVWLXG	FG21	RFVWWAISTAAMLYXLYVLFFG	RG21	5	4	[1e0p, 1pxs, 1pxr, 4hwl, 1qko, 1s54, 1s53, 3hao, 3har, 2wjl, 1c3w, 1q5i, 2ntu, 1kme, 2ntw, 1s52, 1s51, 1py6, 2i20, 1vjm, 1tn5, 1x0k, 1tn0, 3utx, 3uty]
FXTLKLLTVVMXLGYPIVWALG	FG21	WAYSALDIVAKYIFAFLLLNYL	WL21	5	6	[3qbl, 3vvk, 3qbg, 3qbi, 3qbk]
FKXLRNVTVVLWSAYXVVWLXG	FG21	FVWWAISTAAMLYXLYVXFFGF	FF21	5	4	[1e0p, 1pxs, 1pxr, 4hwl, 1qkp, 1qko, 1s54, 1s53, 3hao, 3haq, 3har, 2wjl, 3has, 1c3w, 1q5i, 2ntu, 1kme, 1s52, 1s51, 1py6, 2i20, 1vjm, 1tn5, 1x0k, 1tn0, 3utx, 3uty]
FKXLRNVTVVLWSAYXVVWLXG	FG21	VWWAISTAAMLYXLYVXFFGFT	VT21	5	4	[1e0p, 1q5i, 1kme, 1s52, 1s51, 1py6, 1pxs, 1pxr, 4hwl, 1vjm, 1qkp, 1tn5, 1qko, 1s54, 1s53, 1x0k, 3hao, 1tn0, 3haq, 3utx, 3har, 3uty, 3has]
FXTLKLLTVVMXLGYPIVWALG	FG21	AYSALDIVAKYIFAFLLLNYLT	AT21	5	6	[3qbl, 3vvk, 3qbg, 3qbi, 3qbk]
FXTLTALVAVLWTAYPILWXVG	FG21	TLXFMVLDVTAKVGFGFVLLRS	TS21	5	6	[1vgo]
FKXLRNVTVVLWSAYXVVWLXG	FG21	TLXFMVLDVSAKVGFGLILLRS	TS21	5	6	[1c3w, 1e0p, 1q5i, 2ntu, 1kme, 1pxs, 2i20, 1pxr, 1vjm, 1tn5, 1qko, 1s54, 1s53, 1x0k, 3hao, 1tn0]
FYAIXTLXXAIAFTMYLSMLLG	FG21	TLXFMVLDVSAKVGFGLILLRS	TS21	1	6	[1brx, 1bm1, 1kme]
FKXLRNVTVVLWSAYXVVWLXG	FG21	DQGTILAXVGADGIMIGTGLVG	DG21	5	3	[1qkp, 1kme, 1s54, 1s53, 3haq, 1tn0, 3has, 3uty]
FYAIXTLXXAIAFTMYLSMLLG	FG21	DQGTILAXVGADGIMIGTGLVG	DG21	1	3	[1qkp, 1kme, 1r84, 1r2n, 1xji, 3has]
FXTLKLLTVVMXLGYPIVWALG	FG21	MRWFWYAISCACFIVVLYILLV	MV21	5	4	[3qbl, 3vvk, 3qbi, 3qbk]
FXTLKLLTVVMXLGYPIVWALG	FG21	RWFWYAISCACFIVVLYILLVE	RE21	5	4	[3qbl, 3vvk, 3qbg, 3qbi, 3qbk]
FYAIXTLXXAIAFTMYLSMLLG	FG21	VPLNIETLLFMVLDVSAKVGFG	VG21	1	6	[1r84, 1r2n]
FXTLKLLTVVMXLGYPIVWALG	FG21	WFWYAISCACFIVVLYILLVEW	WW21	5	4	[3qbl, 3vvk, 3qbg, 3qbi, 3qbk]
FXTLKLLTVVMXLGYPIVWALG	FG21	FWYAISCACFIVVLYILLVEWA	FA21	5	4	[3qbl, 3vvk, 3qbg, 3qbi, 3qbk]
FYAIXTLXXAIAFTMYLSMLLG	FG21	PLNIETLLFMVLDVSAKVGFGL	PL21	1	6	[1r84, 1r2n]
FYAIXTLXXAIAFTMYLSMLLG	FG21	LLFMVLDVSAKVGFGLILLRSR	LR21	1	6	[1brx]
FXTLTALVAVLWTAYPILWXVG	FG21	RYTWWLFSTIAFLFVLYYLLTS	RS21	5	4	[1vgo]
FKXLRNVTVVLWSAYXVVWLXG	FG21	NIETLLFMVLDVSAKVGFGLIL	NL21	5	6	[4hwl, 1qkp, 1s52, 3haq, 3har, 3utx, 3has, 3uty]
FYAIXTLXXAIAFTMYLSMLLG	FG21	NIETLLFMVLDVSAKVGFGLIL	NL21	1	6	[1qkp, 1r84, 1r2n, 3han, 3hap, 3har, 1xji, 3has]
FKXLRNVTVVLWSAYXVVWLXG	FG21	WWAISTAAMLYILYVLFFGFTS	WS21	5	4	[1qkp, 1s52]
FYAIXTLXXAIAFTMYLSMLLG	FG21	WARYADWLFTTPLLLLDLALLV	WV21	1	2	[1brx]
FXTLTALVAVLWTAYPILWXVG	FG21	TWWLFSTIAFLFVLYYLLTSLR	TR21	5	4	[1vgo]
FKXLRNVTVVLWSAYXVVWLXG	FG21	QGTILAXVGADGIMIGTGLVGA	QA21	5	3	[1qkp, 1kme, 1s54, 1s53, 3haq, 1tn0, 3has, 3uty]
FYAIXTLXXAIAFTMYLSMLLG	FG21	QGTILAXVGADGIMIGTGLVGA	QA21	1	3	[1qkp, 1kme, 1r84, 1r2n, 1xji, 3has]
FYAIXTLXXAIAFTMYLSMLLG	FG21	EWIWLALGTALMGLGXLYFLVK	EK21	1	0	[1r84, 1r2n]
FYAIXTLXXAIAFTMYLSMLLG	FG21	LNIETLLFMVLDVSAKVGFGLI	LI21	1	6	[1r84, 1r2n]
RFVWWAISTAAMLYXLYVLFFG	RG21	DQGTILAXVGADGIMIGTGLVG	DG21	4	3	[1q5i, 1kme, 1s54, 1s53, 1r84, 1r2n, 1tn0, 3uty]
RFVWWAISTAAMLYXLYVLFFG	RG21	QGTILAXVGADGIMIGTGLVGA	QA21	4	3	[1q5i, 1kme, 1s54, 1s53, 1r84, 1r2n, 1tn0, 3uty]
FVWWAISTAAMLYXLYVXFFGF	FF21	DQGTILAXVGADGIMIGTGLVG	DG21	4	3	[1q5i, 1kme, 1r84, 1r2n, 4hyx, 1qkp, 1s54, 1s53, 3han, 3utv, 3hap, 1tn0, 3utw, 3haq, 1xji, 3uty, 3has]
FVWWAISTAAMLYXLYVXFFGF	FF21	QGTILAXVGADGIMIGTGLVGA	QA21	4	3	[1q5i, 1kme, 1r84, 1r2n, 4hyx, 1qkp, 1s54, 1s53, 3han, 3hap, 3utv, 1tn0, 3utw, 3haq, 1xji, 3uty, 3has]
FVWWAISTAAMLYXLYVXFFGF	FF21	ILALVGADGIMIGTGLVGALTK	IK21	4	3	[1at9]
VWWAISTAAMLYXLYVXFFGFT	VT21	DQGTILAXVGADGIMIGTGLVG	DG21	4	3	[1q5i, 1kme, 1r84, 1r2n, 4hyx, 1qkp, 1s54, 1s53, 3han, 3utv, 3hap, 1tn0, 3utw, 3haq, 1xji, 3uty, 3has]
VWWAISTAAMLYXLYVXFFGFT	VT21	QGTILAXVGADGIMIGTGLVGA	QA21	4	3	[1q5i, 1kme, 1r84, 1r2n, 4hyx, 1qkp, 1s54, 1s53, 3han, 3hap, 3utv, 1tn0, 3utw, 3haq, 1xji, 3uty, 3has]
EYYAITILVPGIASAAYLAMFF	EF21	LWLGIGTLLMLIGTFYFIARGW	LW21	1	0	[1vgo]
VWWAISTAAMLYXLYVXFFGFT	VT21	ILALVGADGIMIGTGLVGALTK	IK21	4	3	[1at9]
EYYAITILVPGIASAAYLAMFF	EF21	TLXFMVLDVTAKVGFGFVLLRS	TS21	1	6	[1vgo]
LWLGIGTLLMLIGTFYFIARGW	LW21	TLXFMVLDVTAKVGFGFVLLRS	TS21	0	6	[1vgo]
APRYIDWILTTPLIVYFLGLLA	AA21	REFGIVITLNTVVMLAGFAGAM	RM21	2	3	[3qdc]
APRYIDWILTTPLIVYFLGLLA	AA21	RYYVTLVGISGIAAVAYVVMAL	RL21	2	1	[3qdc]
APRYIDWILTTPLIVYFLGLLA	AA21	YVTLVGISGIAAVAYXVMALGV	YV21	2	1	[3qdc]
APRYIDWILTTPLIVYFLGLLA	AA21	TLVGISGIAAVAYXVMALGVGW	TW21	2	1	[3qdc]
APRYIDWILTTPLIVYFLGLLA	AA21	YYVXLVGISGIAAVAYXVMALG	YG21	2	1	[3qdc]
APRYIDWILTTPLIVYFLGLLA	AA21	YVRLRNLTVXLWAIYPFIWLLG	YG21	2	5	[3qdc]
APRYIDWILTTPLIVYFLGLLA	AA21	VTLVGISGIAAVAYXVMALGVG	VG21	2	1	[3qdc]
APRYIDWILTTPLIVYFLGLLA	AA21	EFGIVITLNTVVMLAGFAGAMV	EV21	2	3	[3qdc]
APRYIDWILTTPLIVYFLGLLA	AA21	VRLRNLTVILWAIYPFIWLLGP	VP21	2	5	[3qdc]
TSWAYSALDIVAKYIFAFLLLN	TN21	SSLYINIALAGLSILLFVFMTR	SR21	6	0	[3vvk, 3qbl]
TSWAYSALDIVAKYIFAFLLLN	TN21	WGRYLTWALSTPMILLALGLLA	WA21	6	2	[3vvk, 3qbi]
SWAYSALDIVAKYIFAFLLLNY	SY21	SSLYINIALAGLSILLFVFMTR	SR21	6	0	[3vvk, 3qbl]
SWAYSALDIVAKYIFAFLLLNY	SY21	WGRYLTWALSTPMILLALGLLA	WA21	6	2	[3vvk, 3qbi]
WAYSALDIVAKYIFAFLLLNYL	WL21	SSLYINIALAGLSILLFVFMTR	SR21	6	0	[3vvk, 3qbl]
WAYSALDIVAKYIFAFLLLNYL	WL21	WGRYLTWALSTPMILLALGLLA	WA21	6	2	[3vvk, 3qbi]
ALFGMGAVAFXXLVYYLVGPMT	AT21	REFGIVITLNTVVMLAGFAGAM	RM21	4	3	[4gyc, 3qdc, 2ksy, 1jgj]
ALFGMGAVAFXXLVYYLVGPMT	AT21	DSREFGIVITLNTVVMLAGFAG	DG21	4	3	[2f93, 2f95]
ALFGMGAVAFXXLVYYLVGPMT	AT21	YVRLRNLTVXLWAIYPFIWLLG	YG21	4	5	[4gyc, 3qdc, 3qap, 2ksy, 1jgj]
AYSALDIVAKYIFAFLLLNYLT	AT21	SSLYINIALAGLSILLFVFMTR	SR21	6	0	[3vvk, 3qbl]
ALFGMGAVAFXXLVYYLVGPMT	AT21	RLRNLTVILWAIYPFIWLXGPP	RP21	4	5	[3qdc, 3qap]
AYSALDIVAKYIFAFLLLNYLT	AT21	WGRYLTWALSTPMILLALGLLA	WA21	6	2	[3vvk, 3qbi]
ALFGMGAVAFXXLVYYLVGPMT	AT21	EFGIVITLNTVVMLAGFAGAMV	EV21	4	3	[3qdc, 3qap, 1jgj]
ALFGMGAVAFXXLVYYLVGPMT	AT21	VRLRNLTVILWAIYPFIWLLGP	VP21	4	5	[3qdc, 3qap]
RYYVTLVGISGIAAVAYVVMAL	RL21	VDVALIVYLDLVTKVGFGFIAL	VL21	1	6	[3qdc]
RPEWIWLALGTALMGLGTLYFL	RL21	PLNIETLLFMVLDVSAKVGFGL	PL21	0	6	[3utv]
RPEWIWLALGTALMGLGTLYFL	RL21	NIETLLFMVLDVSAKVGFGLIL	NL21	0	6	[3utv]
RYYVTLVGISGIAAVAYVVMAL	RL21	DVALIVYLDLVTKVGFGFIALD	DD21	1	6	[4gyc, 3qdc]
RYYVTLVGISGIAAVAYVVMAL	RL21	VALIVYLDLVTKVGFGFIALDA	VA21	1	6	[4gyc, 3qdc]
RYYVTLVGISGIAAVAYVVMAL	RL21	TLFWLGAIGMLVGTLAFAWAGR	TR21	1	0	[4gyc, 3qdc]
RYYVTLVGISGIAAVAYVVMAL	RL21	TXLFWLGAIGMLVGTLAFAWAG	TG21	1	0	[3qdc]
RPEWIWLALGTALMGLGTLYFL	RL21	LNIETLLFMVLDVSAKVGFGLI	LI21	0	6	[3utv]
RYYVTLVGISGIAAVAYVVMAL	RL21	FXPRYIDWILTTPLIVYFLGLL	FL21	1	2	[3qdc]
DQGTILAXVGADGIMIGTGLVG	DG21	WWAISTAAMLYILYVLFFGFTS	WS21	3	4	[1qkp, 3utv]
DQGTILAXVGADGIMIGTGLVG	DG21	QGTILAXVGADGIMIGTGLVGA	QA21	3	3	[1q5i, 1kme, 4hyx, 1r2n, 1r84, 1qkp, 1s54, 1s53, 3han, 3utv, 3haq, 1tn0, 3utw, 1xji, 3uty, 3has]
TLXFMVLDVSAKVGFGLILLRS	TS21	PFYAITTLVPAIAFTMYLSMLL	PL21	6	1	[1tn5]
TLXFMVLDVSAKVGFGLILLRS	TS21	WARYADWLFTTPLLLLDLALLV	WV21	6	2	[1brx]
VDVALIVYLDLVTKVGFGFIAL	VL21	YVTLVGISGIAAVAYXVMALGV	YV21	6	1	[3qap, 3qdc, 2ksy, 1jgj]
VDVALIVYLDLVTKVGFGFIAL	VL21	YYVXLVGISGIAAVAYXVMALG	YG21	6	1	[3qap, 3qdc, 2ksy, 1jgj]
VDVALIVYLDLVTKVGFGFIAL	VL21	YVRLRNLTVXLWAIYPFIWLLG	YG21	6	5	[3qap, 3qdc, 2ksy, 1jgj]
VDVALIVYLDLVTKVGFGFIAL	VL21	TLVGISGIAAVAYXVMALGVGW	TW21	6	1	[3qap, 3qdc, 2ksy, 1jgj]
VDVALIVYLDLVTKVGFGFIAL	VL21	VTLVGISGIAAVAYXVMALGVG	VG21	6	1	[3qap, 3qdc, 2ksy, 1jgj]
VTIGTLIGVDALMIVTGLIGAL	VL21	RYTWWLFSTIAFLFVLYYLLTS	RS21	3	4	[1vgo]
VTIGTLIGVDALMIVTGLIGAL	VL21	TWWLFSTIAFLFVLYYLLTSLR	TR21	3	4	[1vgo]
VDVALIVYLDLVTKVGFGFIAL	VL21	TLFWLGAIGMLVGTLAFAWAGR	TR21	6	0	[3qap, 3qdc, 2ksy, 1jgj]
VDVALIVYLDLVTKVGFGFIAL	VL21	RLRNLTVILWAIYPFIWLXGPP	RP21	6	5	[3qap, 3qdc]
VDVALIVYLDLVTKVGFGFIAL	VL21	LTTLFWLGAIGMLVGTLAFAWA	LA21	6	0	[1jgj]
VDVALIVYLDLVTKVGFGFIAL	VL21	TXLFWLGAIGMLVGTLAFAWAG	TG21	6	0	[3qap, 3qdc, 2ksy, 1jgj]
VDVALIVYLDLVTKVGFGFIAL	VL21	FXPRYIDWILTTPLIVYFLGLL	FL21	6	2	[1jgj]
VDVALIVYLDLVTKVGFGFIAL	VL21	VRLRNLTVILWAIYPFIWLLGP	VP21	6	5	[3qap, 3qdc]
REFGIVITLNTVVMLAGFAGAM	RM21	YALFGMGAVAFXGLVYYLVGPM	YM21	3	4	[4gyc, 3qdc, 2ksy, 1jgj]
REFGIVITLNTVVMLAGFAGAM	RM21	RYALFGMGAVAFXGLVYYLXGP	RP21	3	4	[3qdc, 2ksy, 1jgj]
REFGIVITLNTVVMLAGFAGAM	RM21	FXPRYIDWILTTPLIVYFLGLL	FL21	3	2	[3qdc, 1jgj]
YYVXLVGISGIAAVAYXVMALG	YG21	DVALIVYLDLVTKVGFGFIALD	DD21	1	6	[3qap, 3qdc, 2ksy, 1jgj]
YVRLRNLTVXLWAIYPFIWLLG	YG21	DVALIVYLDLVTKVGFGFIALD	DD21	5	6	[4gyc, 3qap, 3qdc, 2ksy, 1jgj]
YYVXLVGISGIAAVAYXVMALG	YG21	VALIVYLDLVTKVGFGFIALDA	VA21	1	6	[3qap, 3qdc, 1jgj]
YVRLRNLTVXLWAIYPFIWLLG	YG21	VALIVYLDLVTKVGFGFIALDA	VA21	5	6	[4gyc, 3qap, 3qdc, 1jgj]
YVRLRNLTVXLWAIYPFIWLLG	YG21	RYALFGMGAVAFXGLVYYLXGP	RP21	5	4	[3qap, 3qdc, 2ksy, 1jgj]
YYVXLVGISGIAAVAYXVMALG	YG21	TLFWLGAIGMLVGTLAFAWAGR	TR21	1	0	[3qap, 3qdc, 2ksy, 1jgj]
YYVXLVGISGIAAVAYXVMALG	YG21	LTTLFWLGAIGMLVGTLAFAWA	LA21	1	0	[1jgj]
YVRLRNLTVXLWAIYPFIWLLG	YG21	YALFGMGAVAFXGLVYYLVGPM	YM21	5	4	[4gyc, 3qap, 3qdc, 2ksy, 1jgj]
YYVXLVGISGIAAVAYXVMALG	YG21	TXLFWLGAIGMLVGTLAFAWAG	TG21	1	0	[3qap, 3qdc, 2ksy, 1jgj]
YYVXLVGISGIAAVAYXVMALG	YG21	FXPRYIDWILTTPLIVYFLGLL	FL21	1	2	[3qdc, 1jgj]
YVTLVGISGIAAVAYXVMALGV	YV21	DVALIVYLDLVTKVGFGFIALD	DD21	1	6	[3qap, 3qdc, 2ksy, 1jgj]
YVTLVGISGIAAVAYXVMALGV	YV21	VALIVYLDLVTKVGFGFIALDA	VA21	1	6	[3qap, 3qdc, 1jgj]
YVTLVGISGIAAVAYXVMALGV	YV21	TLFWLGAIGMLVGTLAFAWAGR	TR21	1	0	[3qap, 3qdc, 2ksy, 1jgj]
YVTLVGISGIAAVAYXVMALGV	YV21	LTTLFWLGAIGMLVGTLAFAWA	LA21	1	0	[1jgj]
YVTLVGISGIAAVAYXVMALGV	YV21	TXLFWLGAIGMLVGTLAFAWAG	TG21	1	0	[3qap, 3qdc, 2ksy, 1jgj]
YVTLVGISGIAAVAYXVMALGV	YV21	FXPRYIDWILTTPLIVYFLGLL	FL21	1	2	[3qdc, 1jgj]
VPLNIETLLFMVLDVSAKVGFG	VG21	PLNIETLLFMVLDVSAKVGFGL	PL21	6	6	[1r2n, 1r84]
VTLVGISGIAAVAYXVMALGVG	VG21	DVALIVYLDLVTKVGFGFIALD	DD21	1	6	[3qap, 3qdc, 2ksy, 1jgj]
VTLVGISGIAAVAYXVMALGVG	VG21	VALIVYLDLVTKVGFGFIALDA	VA21	1	6	[3qap, 3qdc, 1jgj]
VPLNIETLLFMVLDVSAKVGFG	VG21	NIETLLFMVLDVSAKVGFGLIL	NL21	6	6	[1r2n, 1r84]
VTLVGISGIAAVAYXVMALGVG	VG21	TLFWLGAIGMLVGTLAFAWAGR	TR21	1	0	[3qap, 3qdc, 2ksy, 1jgj]
VTLVGISGIAAVAYXVMALGVG	VG21	LTTLFWLGAIGMLVGTLAFAWA	LA21	1	0	[1jgj]
VTLVGISGIAAVAYXVMALGVG	VG21	TXLFWLGAIGMLVGTLAFAWAG	TG21	1	0	[3qap, 3qdc, 2ksy, 1jgj]
VPLNIETLLFMVLDVSAKVGFG	VG21	LNIETLLFMVLDVSAKVGFGLI	LI21	6	6	[1r2n, 1r84]
VPLNIETLLFMVLDVSAKVGFG	VG21	EWIWLALGTALMGLGXLYFLVK	EK21	6	0	[1r2n, 1r84]
VTLVGISGIAAVAYXVMALGVG	VG21	FXPRYIDWILTTPLIVYFLGLL	FL21	1	2	[3qdc, 1jgj]
TLVGISGIAAVAYXVMALGVGW	TW21	DVALIVYLDLVTKVGFGFIALD	DD21	1	6	[3qap, 3qdc, 2ksy, 1jgj]
TLVGISGIAAVAYXVMALGVGW	TW21	VALIVYLDLVTKVGFGFIALDA	VA21	1	6	[3qap, 3qdc, 1jgj]
TLVGISGIAAVAYXVMALGVGW	TW21	TLFWLGAIGMLVGTLAFAWAGR	TR21	1	0	[3qap, 3qdc, 2ksy, 1jgj]
TLVGISGIAAVAYXVMALGVGW	TW21	LTTLFWLGAIGMLVGTLAFAWA	LA21	1	0	[1jgj]
TLVGISGIAAVAYXVMALGVGW	TW21	TXLFWLGAIGMLVGTLAFAWAG	TG21	1	0	[3qap, 3qdc, 2ksy, 1jgj]
TLVGISGIAAVAYXVMALGVGW	TW21	FXPRYIDWILTTPLIVYFLGLL	FL21	1	2	[3qdc, 1jgj]
PLNIETLLFMVLDVSAKVGFGL	PL21	NIETLLFMVLDVSAKVGFGLIL	NL21	6	6	[1r2n, 1r84, 3utv]
PLNIETLLFMVLDVSAKVGFGL	PL21	EWIWLALGTALMGLGXLYFLVK	EK21	6	0	[1r2n, 1r84]
PLNIETLLFMVLDVSAKVGFGL	PL21	LNIETLLFMVLDVSAKVGFGLI	LI21	6	6	[1r2n, 1r84, 3utv]
PLNIETLLFMVLDVSAKVGFGL	PL21	PEWIWLALGTALMGLGTLYFLV	PV21	6	0	[3utv]
LLFMVLDVSAKVGFGLILLRSR	LR21	WARYADWLFTTPLLLLDLALLV	WV21	6	2	[1brx]
MRWFWYAISCACFIVVLYILLV	MV21	KLFTAITFDIAMCVTGLAAALT	KT21	4	3	[3qbl]
RWFWYAISCACFIVVLYILLVE	RE21	KLFTAITFDIAMCVTGLAAALT	KT21	4	3	[3qbl]
WFWYAISCACFIVVLYILLVEW	WW21	KLFTAITFDIAMCVTGLAAALT	KT21	4	3	[3qbl]
FWYAISCACFIVVLYILLVEWA	FA21	KLFTAITFDIAMCVTGLAAALT	KT21	4	3	[3qbl]
NIETLLFMVLDVSAKVGFGLIL	NL21	EWIWLALGTALMGLGXLYFLVK	EK21	6	0	[4hwl, 1s52, 1r2n, 1r84]
NIETLLFMVLDVSAKVGFGLIL	NL21	LNIETLLFMVLDVSAKVGFGLI	LI21	6	6	[1r2n, 1r84, 3utv]
NIETLLFMVLDVSAKVGFGLIL	NL21	PEWIWLALGTALMGLGTLYFLV	PV21	6	0	[3utv]
GYTIADVLAKAGYGVLIYNIAK	GK21	LLGNARLLLLATWGFYPIAYMI	LI21	6	5	[3ddl]
GYTIADVLAKAGYGVLIYNIAK	GK21	FSFTVATMTASFVFFVLARNNV	FV21	6	0	[3ddl]
DVALIVYLDLVTKVGFGFIALD	DD21	TLFWLGAIGMLVGTLAFAWAGR	TR21	6	0	[4gyc, 3qap, 3qdc, 2ksy, 1jgj]
DVALIVYLDLVTKVGFGFIALD	DD21	RLRNLTVILWAIYPFIWLXGPP	RP21	6	5	[3qap, 3qdc]
DVALIVYLDLVTKVGFGFIALD	DD21	LTTLFWLGAIGMLVGTLAFAWA	LA21	6	0	[1jgj]
DVALIVYLDLVTKVGFGFIALD	DD21	TXLFWLGAIGMLVGTLAFAWAG	TG21	6	0	[3qap, 3qdc, 2ksy, 1jgj]
DVALIVYLDLVTKVGFGFIALD	DD21	VRLRNLTVILWAIYPFIWLLGP	VP21	6	5	[3qap, 3qdc]
DVALIVYLDLVTKVGFGFIALD	DD21	FXPRYIDWILTTPLIVYFLGLL	FL21	6	2	[1jgj]
VALIVYLDLVTKVGFGFIALDA	VA21	TLFWLGAIGMLVGTLAFAWAGR	TR21	6	0	[4gyc, 3qap, 3qdc, 1jgj]
VALIVYLDLVTKVGFGFIALDA	VA21	LTTLFWLGAIGMLVGTLAFAWA	LA21	6	0	[1jgj]
VALIVYLDLVTKVGFGFIALDA	VA21	TXLFWLGAIGMLVGTLAFAWAG	TG21	6	0	[3qap, 3qdc, 1jgj]
VALIVYLDLVTKVGFGFIALDA	VA21	RLRNLTVILWAIYPFIWLXGPP	RP21	6	5	[3qap, 3qdc]
VALIVYLDLVTKVGFGFIALDA	VA21	FXPRYIDWILTTPLIVYFLGLL	FL21	6	2	[1jgj]
VALIVYLDLVTKVGFGFIALDA	VA21	VRLRNLTVILWAIYPFIWLLGP	VP21	6	5	[3qap, 3qdc]
WWAISTAAMLYILYVLFFGFTS	WS21	QGTILAXVGADGIMIGTGLVGA	QA21	4	3	[1qkp, 3utv]
RLRNLTVILWAIYPFIWLXGPP	RP21	YALFGMGAVAFXGLVYYLVGPM	YM21	5	4	[3qap, 3qdc]
RYALFGMGAVAFXGLVYYLXGP	RP21	EFGIVITLNTVVMLAGFAGAMV	EV21	4	3	[3qdc, 3qap, 1jgj]
RYALFGMGAVAFXGLVYYLXGP	RP21	VRLRNLTVILWAIYPFIWLLGP	VP21	4	5	[3qdc, 3qap]
YALFGMGAVAFXGLVYYLVGPM	YM21	EFGIVITLNTVVMLAGFAGAMV	EV21	4	3	[3qdc, 3qap, 1jgj]
YALFGMGAVAFXGLVYYLVGPM	YM21	VRLRNLTVILWAIYPFIWLLGP	VP21	4	5	[3qdc, 3qap]
TXLFCLLPFFSKVGFSFLDLHG	TG21	YEYLVAMFIPIWSGLAYMAMAI	YI21	6	1	[2m3g]
EWIWLALGTALMGLGXLYFLVK	EK21	LNIETLLFMVLDVSAKVGFGLI	LI21	0	6	[1r2n, 1r84]
LLGNARLLLLATWGFYPIAYMI	LI21	GTRGLWGFLSTIPFVWILYILF	GF21	5	4	[3ddl]
LNIETLLFMVLDVSAKVGFGLI	LI21	PEWIWLALGTALMGLGTLYFLV	PV21	6	0	[3utv]
LLGNARLLLLATWGFYPIAYMI	LI21	RGLWGFLSTIPFVWILYILFTQ	RQ21	5	4	[3ddl]
FXPRYIDWILTTPLIVYFLGLL	FL21	EFGIVITLNTVVMLAGFAGAMV	EV21	2	3	[3qdc, 1jgj]
DTFLFCLLPFFSKVGFSFLDLH	DH21	YEYLVAMFIPIWSGLAYMAMAI	YI21	6	1	[2m3g]
