# Supplementary material for: The observation of evolutionary interaction pattern pairs in membrane proteins
Source: BMC Struct Biol. 2015 Mar 24;15:6. doi: 10.1186/s12900-015-0033-5 (PMC4379700; doi:10.1186/s12900-015-0033-5)
Supplement: Additional file 1 — EIPP data. Includes derived EIPP information from families (PF00230, PF01036) with tab separated values. Can be viewed with a simple text editor. Each line consists of 7 columns: source pattern, source RegEx, destination pattern, destination RegEx, source helix, destination helix, corresponding PDB-Ids. [file 12900_2015_33_MOESM1_ESM.zip › EIPPs/PF01036/PF01036_21_21.csv]

IETLLFMVLDVSAKVGFGXILLR	IR22	WIWLALGTALMGLGXLYFLVKGM	WM22	6	0	[1q5i, 1kme, 2ntw, 1s51, 1r2n, 1r84, 1py6, 4ov0, 1pxs, 1pxr, 1tn5, 1s54, 1s53, 3han, 3hap, 3haq, 1tn0, 3utw, 3har, 3utx, 1xji, 3has, 3uty]
IETLLFMVLDVSAKVGFGXILLR	IR22	VLRNVTVVLWSAYXVVWLIGSEG	VG22	6	5	[1q5i, 1r2n, 1r84, 1pxr, 4hwl, 3han, 3hap, 1tn0, 3har, 3utx, 1xji, 3has, 3uty]
IETLLFMVLDVSAKVGFGXILLR	IR22	WLALGTALMGLGXLYFLVKGMGV	WV22	6	0	[1tn5, 1q5i, 1s54, 1s53, 1tn0]
IETLLFMVLDVSAKVGFGXILLR	IR22	IWLXLGTALMGLGXLYFLVKGMG	IG22	6	0	[1q5i, 1kme, 1s51, 1py6, 1pxs, 1pxr, 1tn5, 1s54, 1s53, 3haq, 1tn0, 3utw, 3har]
IETLLFMVLDVSAKVGFGXILLR	IR22	ITTLVPAIAFTMXLSMLLGYGLT	IT22	6	1	[4hwl]
IETLLFMVLDVSAKVGFGXILLR	IR22	KVLRNVTVVLWSAYXVVWLIGSE	KE22	6	5	[1q5i, 1r2n, 1r84, 1pxr, 4hwl, 3han, 3hap, 1tn0, 3har, 3utx, 1xji, 3has, 3uty]
IETLLFMVLDVSAKVGFGXILLR	IR22	AIXTLXXAIAFTMXLSMLLGYGL	AL22	6	1	[4hwl, 1qkp, 1kme, 3han, 1r2n, 1r84, 3hap, 3har, 1xji, 3has]
IETLLFMVLDVSAKVGFGXILLR	IR22	KKFYAIXTLVPAIAFTMYLSMLL	KL22	6	1	[1s54, 1s53]
IETLLFMVLDVSAKVGFGXILLR	IR22	YAIXTLXXAIAFTMXLSMLLGXG	YG22	6	1	[4hwl, 1qkp, 1kme, 1r2n, 1r84, 3han, 3hap, 3har, 1xji, 3has]
IETLLFMVLDVSAKVGFGXILLR	IR22	FKVLRNVTVVLWSAYXVVWLIGS	FS22	6	5	[4hwl, 1q5i, 1tn0, 1pxr, 3har, 3utx, 3has, 3uty]
IETLLFMVLDVSAKVGFGXILLR	IR22	NIETLLFMVLDVSAKVGFGLILL	NL22	6	6	[1r2n, 1r84, 4hwl, 1qkp, 3han, 3hap, 3haq, 3utw, 3har, 3utx, 1xji, 3has, 3uty]
IETLLFMVLDVSAKVGFGXILLR	IR22	EWIWLALGTALMGLGTLYFLVKG	EG22	6	0	[4hwl, 1r2n, 1r84]
IETLLFMVLDVSAKVGFGXILLR	IR22	VPLNIETLLFMVLDVSAKVGFGL	VL22	6	6	[1r2n, 1r84]
IETLLFMVLDVSAKVGFGXILLR	IR22	KFYAITTLVPAIAFTMYLSMLLG	KG22	6	1	[1kme]
IETLLFMVLDVSAKVGFGXILLR	IR22	PLNIETLLFMVLDVSAKVGFGLI	PI22	6	6	[1r2n, 1r84]
IETLLFMVLDVSAKVGFGXILLR	IR22	FYAIXTLXXAIAFTMYLSMLLGY	FY22	6	1	[1qkp, 1kme, 1r2n, 1r84, 3han, 3hap, 3har, 1xji, 3has]
IETLLFMVLDVSAKVGFGXILLR	IR22	LNIETLLFMVLDVSAKVGFGLIL	LL22	6	6	[1r2n, 1r84]
WIWLALGTALMGLGXLYFLVKGM	WM22	WLALGTALMGLGXLYFLVKGMGV	WV22	0	0	[1tn5, 1q5i, 1s53, 1tn0]
WIWLALGTALMGLGXLYFLVKGM	WM22	IWLXLGTALMGLGXLYFLVKGMG	IG22	0	0	[1q5i, 1kme, 1py6, 1pxs, 1pxr, 1tn5, 1qko, 1s53, 3hao, 3haq, 1tn0, 3utw, 3har]
WIWLALGTALMGLGXLYFLVKGM	WM22	KKFYAIXTLVPAIAFTMYLSMLL	KL22	0	1	[1s54, 1s53]
WIWLALGTALMGLGXLYFLVKGM	WM22	AIXTLXXAIAFTMXLSMLLGYGL	AL22	0	1	[1kme, 3han, 1r2n, 1r84, 3hap, 3har, 1xji, 3has]
WIWLALGTALMGLGXLYFLVKGM	WM22	YAIXTLXXAIAFTMXLSMLLGXG	YG22	0	1	[1kme, 1r2n, 1r84, 3han, 3hap, 3har, 1xji, 3has]
WIWLALGTALMGLGXLYFLVKGM	WM22	ETLXFMVLDVSAKVGFGLILLRS	ES22	0	6	[1tn5, 1qko, 1q5i, 1kme, 1s54, 1s53, 3hao, 1pxs, 1tn0, 1pxr]
WIWLALGTALMGLGXLYFLVKGM	WM22	NIETLLFMVLDVSAKVGFGLILL	NL22	0	6	[4hyx, 1r2n, 1r84, 3han, 3hap, 3haq, 3utw, 3har, 1xji, 3utx, 3has, 3uty]
WIWLALGTALMGLGXLYFLVKGM	WM22	EWIWLALGTALMGLGTLYFLVKG	EG22	0	0	[1r2n, 1r84]
WIWLALGTALMGLGXLYFLVKGM	WM22	VPLNIETLLFMVLDVSAKVGFGL	VL22	0	6	[1r2n, 1r84]
WIWLALGTALMGLGXLYFLVKGM	WM22	KFYAITTLVPAIAFTMYLSMLLG	KG22	0	1	[1kme]
WIWLALGTALMGLGXLYFLVKGM	WM22	PLNIETLLFMVLDVSAKVGFGLI	PI22	0	6	[1r2n, 1r84]
WIWLALGTALMGLGXLYFLVKGM	WM22	FYAIXTLXXAIAFTMYLSMLLGY	FY22	0	1	[1kme, 1r2n, 1r84, 3han, 3hap, 3har, 1xji, 3has]
WIWLALGTALMGLGXLYFLVKGM	WM22	LNIETLLFMVLDVSAKVGFGLIL	LL22	0	6	[1r2n, 1r84]
IWLXLGTALMGLGXLYFLVKGMG	IG22	WLALGTALMGLGXLYFLVKGMGV	WV22	0	0	[1vjm, 1bm1, 1tn5, 1q5i, 1s53, 2i20, 1tn0]
IWLXLGTALMGLGXLYFLVKGMG	IG22	ITTLVPAIAFTMXLSMLLGYGLT	IT22	0	1	[1at9]
IWLXLGTALMGLGXLYFLVKGMG	IG22	AIXTLXXAIAFTMXLSMLLGYGL	AL22	0	1	[1at9, 1kme, 3har]
IWLXLGTALMGLGXLYFLVKGMG	IG22	KKFYAIXTLVPAIAFTMYLSMLL	KL22	0	1	[2ntu, 1s54, 1s53]
IWLXLGTALMGLGXLYFLVKGMG	IG22	YAIXTLXXAIAFTMXLSMLLGXG	YG22	0	1	[1at9, 1kme, 3har]
IWLXLGTALMGLGXLYFLVKGMG	IG22	ETLXFMVLDVSAKVGFGLILLRS	ES22	0	6	[1brx, 1c3w, 1at9, 1q5i, 2ntu, 1kme, 1pxs, 2i20, 1pxr, 1vjm, 1tn5, 1qko, 1s54, 1s53, 1x0k, 3hao, 1tn0]
IWLXLGTALMGLGXLYFLVKGMG	IG22	NIETLLFMVLDVSAKVGFGLILL	NL22	0	6	[3haq, 3utw, 3har]
IWLXLGTALMGLGXLYFLVKGMG	IG22	TXXFMVLDVSAKVGFGLILLRSR	TR22	0	6	[1brx]
IWLXLGTALMGLGXLYFLVKGMG	IG22	KFYAITTLVPAIAFTMYLSMLLG	KG22	0	1	[1kme]
IWLXLGTALMGLGXLYFLVKGMG	IG22	FYAIXTLXXAIAFTMYLSMLLGY	FY22	0	1	[1kme, 3har]
WLALGTALMGLGXLYFLVKGMGV	WV22	KKFYAIXTLVPAIAFTMYLSMLL	KL22	0	1	[1s54, 1s53]
WLALGTALMGLGXLYFLVKGMGV	WV22	ETLXFMVLDVSAKVGFGLILLRS	ES22	0	6	[1vjm, 1tn5, 1q5i, 1s54, 1s53, 1tn0, 2i20]
VLRNVTVVLWSAYXVVWLIGSEG	VG22	KVLRNVTVVLWSAYXVVWLIGSE	KE22	5	5	[1s52, 1r84, 1r2n, 1pxr, 4hwl, 3han, 3utv, 3hap, 1tn0, 3utx, 1xji, 3har, 3uty, 3has]
VLRNVTVVLWSAYXVVWLIGSEG	VG22	RFVWWAISTAAMLYXLYVLFFGF	RF22	5	4	[4hwl, 1q5i, 1s52, 1r84, 1r2n, 1tn0, 1pxr, 3utx, 3har, 3uty]
VLRNVTVVLWSAYXVVWLIGSEG	VG22	FKVLRNVTVVLWSAYXVVWLIGS	FS22	5	5	[4hwl, 1s52, 1tn0, 1pxr, 3utx, 3har, 3uty, 3has]
VLRNVTVVLWSAYXVVWLIGSEG	VG22	ETLXFMVLDVSAKVGFGLILLRS	ES22	5	6	[1q5i, 1tn0, 1pxr]
VLRNVTVVLWSAYXVVWLIGSEG	VG22	FVWWAISTAAMLYXLYVXFFGFT	FT22	5	4	[1q5i, 1s52, 1r84, 1r2n, 1pxr, 4hwl, 3han, 3utv, 3hap, 1tn0, 3har, 3utx, 1xji, 3uty, 3has]
VLRNVTVVLWSAYXVVWLIGSEG	VG22	NIETLLFMVLDVSAKVGFGLILL	NL22	5	6	[4hwl, 1s52, 1r84, 1r2n, 3han, 3utv, 3hap, 3utx, 1xji, 3har, 3uty, 3has]
VLRNVTVVLWSAYXVVWLIGSEG	VG22	VWWAISTAAMLYILYVLFFGFTS	VS22	5	4	[1s52, 3utv]
VLRNVTVVLWSAYXVVWLIGSEG	VG22	QGTILAXVGADGIMIGTGLVGAL	QL22	5	3	[1r84, 1r2n, 3han, 3utv, 1tn0, 1xji, 3uty, 3has]
VLRNVTVVLWSAYXVVWLIGSEG	VG22	DQGTILAXVGADGIMIGTGLVGA	DA22	5	3	[1r84, 1r2n, 3han, 3utv, 1tn0, 1xji, 3uty, 3has]
VLRNVTVVLWSAYXVVWLIGSEG	VG22	GTXLALVGADGIMIGTXLXGALT	GT22	5	3	[4hwl, 1s52, 1tn0, 1pxr, 3utx, 3har]
VLRNVTVVLWSAYXVVWLIGSEG	VG22	VPLNIETLLFMVLDVSAKVGFGL	VL22	5	6	[1r84, 1r2n]
VLRNVTVVLWSAYXVVWLIGSEG	VG22	PLNIETLLFMVLDVSAKVGFGLI	PI22	5	6	[1r84, 1r2n, 3utv]
VLRNVTVVLWSAYXVVWLIGSEG	VG22	LNIETLLFMVLDVSAKVGFGLIL	LL22	5	6	[1r84, 1r2n, 3utv]
YVTLVGISGIAAVAYXVMALGXG	YG22	LTTLFWLGAIGMLVGTLAFAWAG	LG22	1	0	[1jgj]
YAIXTLXXAIAFTMXLSMLLGXG	YG22	ETLXFMVLDVSAKVGFGLILLRS	ES22	1	6	[1at9, 1kme]
YVTLVGISGIAAVAYXVMALGXG	YG22	VDVALIVYLDLVTKVGFGFIALD	VD22	1	6	[3qap, 3qdc, 2ksy, 1jgj]
YAIXTLXXAIAFTMXLSMLLGXG	YG22	NIETLLFMVLDVSAKVGFGLILL	NL22	1	6	[4hwl, 1qkp, 1s52, 1r84, 1r2n, 3han, 3hap, 3har, 1xji, 3has]
YVTLVGISGIAAVAYXVMALGXG	YG22	TXLFWLGAIGMLVGTLXFAWAGR	TR22	1	0	[3qap, 3qdc, 2ksy, 1jgj]
YAIXTLXXAIAFTMXLSMLLGXG	YG22	DQGTILAXVGADGIMIGTGLVGA	DA22	1	3	[1qkp, 1kme, 1r84, 1r2n, 1xji, 3has]
YVTLVGISGIAAVAYXVMALGXG	YG22	DVALIVYLDLVTKVGFGFIALDA	DA22	1	6	[3qap, 3qdc, 1jgj]
YAIXTLXXAIAFTMXLSMLLGXG	YG22	QGTILAXVGADGIMIGTGLVGAL	QL22	1	3	[1qkp, 1kme, 1r84, 1r2n, 1xji, 3has]
YAIXTLXXAIAFTMXLSMLLGXG	YG22	EWIWLALGTALMGLGTLYFLVKG	EG22	1	0	[4hwl, 1r84, 1r2n]
YAIXTLXXAIAFTMXLSMLLGXG	YG22	GTXLALVGADGIMIGTXLXGALT	GT22	1	3	[4hwl, 1s52, 3har]
YAIXTLXXAIAFTMXLSMLLGXG	YG22	VPLNIETLLFMVLDVSAKVGFGL	VL22	1	6	[1r84, 1r2n]
YAIXTLXXAIAFTMXLSMLLGXG	YG22	PLNIETLLFMVLDVSAKVGFGLI	PI22	1	6	[1r84, 1r2n]
YAIXTLXXAIAFTMXLSMLLGXG	YG22	LNIETLLFMVLDVSAKVGFGLIL	LL22	1	6	[1r84, 1r2n]
YVTLVGISGIAAVAYXVMALGXG	YG22	FAPRYIDWILTTPLIVYFLGLLA	FA22	1	2	[3qdc]
YAIXTLXXAIAFTMXLSMLLGXG	YG22	TILALVGADGIMIGTGLVGALTK	TK22	1	3	[1at9]
AIXTLXXAIAFTMXLSMLLGYGL	AL22	ETLXFMVLDVSAKVGFGLILLRS	ES22	1	6	[1at9, 1kme]
AIXTLXXAIAFTMXLSMLLGYGL	AL22	NIETLLFMVLDVSAKVGFGLILL	NL22	1	6	[4hwl, 1qkp, 1s52, 3han, 1r84, 1r2n, 3hap, 3har, 1xji, 3has]
AIXTLXXAIAFTMXLSMLLGYGL	AL22	DQGTILAXVGADGIMIGTGLVGA	DA22	1	3	[1qkp, 1kme, 1r84, 1r2n, 1xji, 3has]
AIXTLXXAIAFTMXLSMLLGYGL	AL22	QGTILAXVGADGIMIGTGLVGAL	QL22	1	3	[1qkp, 1kme, 1r84, 1r2n, 1xji, 3has]
AIXTLXXAIAFTMXLSMLLGYGL	AL22	EWIWLALGTALMGLGTLYFLVKG	EG22	1	0	[4hwl, 1r84, 1r2n]
AIXTLXXAIAFTMXLSMLLGYGL	AL22	GTXLALVGADGIMIGTXLXGALT	GT22	1	3	[4hwl, 1s52, 3har]
AIXTLXXAIAFTMXLSMLLGYGL	AL22	VPLNIETLLFMVLDVSAKVGFGL	VL22	1	6	[1r84, 1r2n]
AIXTLXXAIAFTMXLSMLLGYGL	AL22	PLNIETLLFMVLDVSAKVGFGLI	PI22	1	6	[1r84, 1r2n]
AIXTLXXAIAFTMXLSMLLGYGL	AL22	LNIETLLFMVLDVSAKVGFGLIL	LL22	1	6	[1r84, 1r2n]
AIXTLXXAIAFTMXLSMLLGYGL	AL22	TILALVGADGIMIGTGLVGALTK	TK22	1	3	[1at9]
ITTLVPAIAFTMXLSMLLGYGLT	IT22	ETLXFMVLDVSAKVGFGLILLRS	ES22	1	6	[1at9]
ITTLVPAIAFTMXLSMLLGYGLT	IT22	NIETLLFMVLDVSAKVGFGLILL	NL22	1	6	[4hwl, 1s52]
ITTLVPAIAFTMXLSMLLGYGLT	IT22	EWIWLALGTALMGLGTLYFLVKG	EG22	1	0	[4hwl]
ITTLVPAIAFTMXLSMLLGYGLT	IT22	GTXLALVGADGIMIGTXLXGALT	GT22	1	3	[4hwl, 1s52]
ITTLVPAIAFTMXLSMLLGYGLT	IT22	TILALVGADGIMIGTGLVGALTK	TK22	1	3	[1at9]
KVLRNVTVVLWSAYXVVWLIGSE	KE22	RFVWWAISTAAMLYXLYVLFFGF	RF22	5	4	[4hwl, 1q5i, 1s52, 1r84, 1r2n, 1tn0, 1pxr, 3utx, 3har, 3uty]
KVLRNVTVVLWSAYXVVWLIGSE	KE22	FKVLRNVTVVLWSAYXVVWLIGS	FS22	5	5	[4hwl, 1s52, 1tn0, 1pxr, 3utx, 3har, 3uty, 3has]
KVLRNVTVVLWSAYXVVWLIGSE	KE22	FVWWAISTAAMLYXLYVXFFGFT	FT22	5	4	[1q5i, 1s52, 1r84, 1r2n, 1pxr, 4hwl, 3han, 3utv, 3hap, 1tn0, 3har, 3utx, 1xji, 3uty, 3has]
KVLRNVTVVLWSAYXVVWLIGSE	KE22	ETLXFMVLDVSAKVGFGLILLRS	ES22	5	6	[1q5i, 1tn0, 1pxr]
KVLRNVTVVLWSAYXVVWLIGSE	KE22	NIETLLFMVLDVSAKVGFGLILL	NL22	5	6	[4hwl, 1s52, 1r84, 1r2n, 3han, 3utv, 3hap, 3utx, 1xji, 3har, 3uty, 3has]
KVLRNVTVVLWSAYXVVWLIGSE	KE22	VWWAISTAAMLYILYVLFFGFTS	VS22	5	4	[1s52, 3utv]
KVLRNVTVVLWSAYXVVWLIGSE	KE22	DQGTILAXVGADGIMIGTGLVGA	DA22	5	3	[1r84, 1r2n, 3han, 3utv, 1tn0, 1xji, 3uty, 3has]
KVLRNVTVVLWSAYXVVWLIGSE	KE22	QGTILAXVGADGIMIGTGLVGAL	QL22	5	3	[1r84, 1r2n, 3han, 3utv, 1tn0, 1xji, 3uty, 3has]
KVLRNVTVVLWSAYXVVWLIGSE	KE22	VPLNIETLLFMVLDVSAKVGFGL	VL22	5	6	[1r84, 1r2n]
KVLRNVTVVLWSAYXVVWLIGSE	KE22	PLNIETLLFMVLDVSAKVGFGLI	PI22	5	6	[1r84, 1r2n, 3utv]
KVLRNVTVVLWSAYXVVWLIGSE	KE22	LNIETLLFMVLDVSAKVGFGLIL	LL22	5	6	[1r84, 1r2n, 3utv]
KKFYAIXTLVPAIAFTMYLSMLL	KL22	ETLXFMVLDVSAKVGFGLILLRS	ES22	1	6	[2ntu, 1s54, 1s53]
KKFYAIXTLVPAIAFTMYLSMLL	KL22	DQGTILAXVGADGIMIGTGLVGA	DA22	1	3	[1s54]
KKFYAIXTLVPAIAFTMYLSMLL	KL22	QGTILAXVGADGIMIGTGLVGAL	QL22	1	3	[1s54]
RFVWWAISTAAMLYXLYVLFFGF	RF22	FKVLRNVTVVLWSAYXVVWLIGS	FS22	4	5	[4hwl, 1q5i, 1s52, 1tn0, 1pxr, 3utx, 3har, 3uty]
RFVWWAISTAAMLYXLYVLFFGF	RF22	DQGTILAXVGADGIMIGTGLVGA	DA22	4	3	[1q5i, 1kme, 1s54, 1s53, 1r84, 1r2n, 1tn0, 3uty]
RFVWWAISTAAMLYXLYVLFFGF	RF22	QGTILAXVGADGIMIGTGLVGAL	QL22	4	3	[1q5i, 1kme, 1s54, 1s53, 1r84, 1r2n, 1tn0, 3uty]
RFVWWAISTAAMLYXLYVLFFGF	RF22	GTXLALVGADGIMIGTXLXGALT	GT22	4	3	[4hwl, 1q5i, 1s52, 1x0k, 1tn0, 1pxr, 3utx, 3har]
FVWWAISTAAMLYXLYVXFFGFT	FT22	FKVLRNVTVVLWSAYXVVWLIGS	FS22	4	5	[4hwl, 1q5i, 1s52, 1tn0, 3har, 1pxr, 3utx, 3uty, 3has]
FVWWAISTAAMLYXLYVXFFGFT	FT22	DQGTILAXVGADGIMIGTGLVGA	DA22	4	3	[1q5i, 1kme, 1r84, 1r2n, 4hyx, 1qkp, 1s54, 1s53, 3han, 3utv, 3hap, 3haq, 1tn0, 3utw, 1xji, 3uty, 3has]
FVWWAISTAAMLYXLYVXFFGFT	FT22	QGTILAXVGADGIMIGTGLVGAL	QL22	4	3	[1q5i, 1kme, 1r84, 1r2n, 1qkp, 1s54, 1s53, 3han, 3utv, 3hap, 1tn0, 1xji, 3uty, 3has]
FVWWAISTAAMLYXLYVXFFGFT	FT22	GTXLALVGADGIMIGTXLXGALT	GT22	4	3	[4hwl, 1q5i, 1s52, 1x0k, 1tn0, 3har, 1pxr, 3utx]
LTTLFWLGAIGMLVGTLAFAWAG	LG22	YYVTLVGISGIAAVAYXVMALGV	YV22	0	1	[1jgj]
LTTLFWLGAIGMLVGTLAFAWAG	LG22	VTLVGISGIAAVAYXVMALGVGW	VW22	0	1	[1jgj]
LWLGIGTLLMLIGTFYFIARGWG	LG22	ETLXFMVLDVTAKVGFGFVLLRS	ES22	0	6	[1vgo]
FVWWAISTAAMLYXLYVXFFGFT	FT22	TILALVGADGIMIGTGLVGALTK	TK22	4	3	[1at9]
LTTLFWLGAIGMLVGTLAFAWAG	LG22	VDVALIVYLDLVTKVGFGFIALD	VD22	0	6	[1jgj]
LTTLFWLGAIGMLVGTLAFAWAG	LG22	DVALIVYLDLVTKVGFGFIALDA	DA22	0	6	[1jgj]
FKVLRNVTVVLWSAYXVVWLIGS	FS22	ETLXFMVLDVSAKVGFGLILLRS	ES22	5	6	[1q5i, 1tn0, 1pxr]
FKVLRNVTVVLWSAYXVVWLIGS	FS22	NIETLLFMVLDVSAKVGFGLILL	NL22	5	6	[4hwl, 1s52, 3utx, 3har, 3uty, 3has]
FKVLRNVTVVLWSAYXVVWLIGS	FS22	VWWAISTAAMLYILYVLFFGFTS	VS22	5	4	[1s52]
FKVLRNVTVVLWSAYXVVWLIGS	FS22	DQGTILAXVGADGIMIGTGLVGA	DA22	5	3	[1tn0, 3uty, 3has]
FKVLRNVTVVLWSAYXVVWLIGS	FS22	QGTILAXVGADGIMIGTGLVGAL	QL22	5	3	[1tn0, 3uty, 3has]
TSWAYSALDIVAKYIFAFLLLNY	TY22	SSLYINIALAGLSILLFVFMTRG	SG22	6	0	[3vvk]
SWAYSALDIVAKYIFAFLLLNYL	SL22	SSLYINIALAGLSILLFVFMTRG	SG22	6	0	[3vvk]
WAYSALDIVAKYIFAFLLLNYLT	WT22	SSLYINIALAGLSILLFVFMTRG	SG22	6	0	[3vvk]
ETLXFMVLDVSAKVGFGLILLRS	ES22	KFYAITTLVPAIAFTMYLSMLLG	KG22	6	1	[1kme]
ETLXFMVLDVSAKVGFGLILLRS	ES22	FYAIXTLXXAIAFTMYLSMLLGY	FY22	6	1	[1kme]
YYVTLVGISGIAAVAYXVMALGV	YV22	VDVALIVYLDLVTKVGFGFIALD	VD22	1	6	[3qap, 3qdc, 2ksy, 1jgj]
YYVTLVGISGIAAVAYXVMALGV	YV22	TXLFWLGAIGMLVGTLXFAWAGR	TR22	1	0	[3qap, 3qdc, 2ksy, 1jgj]
YYVTLVGISGIAAVAYXVMALGV	YV22	DVALIVYLDLVTKVGFGFIALDA	DA22	1	6	[3qap, 3qdc, 1jgj]
YYVTLVGISGIAAVAYXVMALGV	YV22	FAPRYIDWILTTPLIVYFLGLLA	FA22	1	2	[3qdc]
VTLVGISGIAAVAYXVMALGVGW	VW22	TXLFWLGAIGMLVGTLXFAWAGR	TR22	1	0	[3qap, 3qdc, 2ksy, 1jgj]
VTLVGISGIAAVAYXVMALGVGW	VW22	VDVALIVYLDLVTKVGFGFIALD	VD22	1	6	[3qap, 3qdc, 2ksy, 1jgj]
VTLVGISGIAAVAYXVMALGVGW	VW22	DVALIVYLDLVTKVGFGFIALDA	DA22	1	6	[3qap, 3qdc, 1jgj]
VTLVGISGIAAVAYXVMALGVGW	VW22	FAPRYIDWILTTPLIVYFLGLLA	FA22	1	2	[3qdc]
TXLFWLGAIGMLVGTLXFAWAGR	TR22	VDVALIVYLDLVTKVGFGFIALD	VD22	0	6	[3qdc, 3qap, 2ksy, 1jgj]
TXLFWLGAIGMLVGTLXFAWAGR	TR22	DVALIVYLDLVTKVGFGFIALDA	DA22	0	6	[3qdc, 3qap, 1jgj]
TXLFWLGAIGMLVGTLXFAWAGR	TR22	RYYVTLVGISGIAAVAYVVMALG	RG22	0	1	[3qdc]
MRWFWYAISCACFIVVLYILLVE	ME22	TKLFTAITFDIAMCVTGLAAALT	TT22	4	3	[3qbl]
RWFWYAISCACFIVVLYILLVEW	RW22	TKLFTAITFDIAMCVTGLAAALT	TT22	4	3	[3qbl]
WFWYAISCACFIVVLYILLVEWA	WA22	TKLFTAITFDIAMCVTGLAAALT	TT22	4	3	[3qbl]
NIETLLFMVLDVSAKVGFGLILL	NL22	EWIWLALGTALMGLGTLYFLVKG	EG22	6	0	[4hwl, 1r2n, 1r84]
NIETLLFMVLDVSAKVGFGLILL	NL22	VPLNIETLLFMVLDVSAKVGFGL	VL22	6	6	[1r2n, 1r84]
NIETLLFMVLDVSAKVGFGLILL	NL22	PLNIETLLFMVLDVSAKVGFGLI	PI22	6	6	[1r2n, 1r84, 3utv]
NIETLLFMVLDVSAKVGFGLILL	NL22	LNIETLLFMVLDVSAKVGFGLIL	LL22	6	6	[1r2n, 1r84, 3utv]
NIETLLFMVLDVSAKVGFGLILL	NL22	RPEWIWLALGTALMGLGTLYFLV	RV22	6	0	[3utv]
NIETLLFMVLDVSAKVGFGLILL	NL22	FYAIXTLXXAIAFTMYLSMLLGY	FY22	6	1	[1qkp, 1r2n, 1r84, 3han, 3hap, 3har, 1xji, 3has]
RYXWYICGVCAFLIILWGIWNPL	RL22	TLIGFLMSTQIVVITSGLIADLS	TS22	4	3	[2m3g]
VDVALIVYLDLVTKVGFGFIALD	VD22	YVRLRNLTVILWAIYPFIWLLGP	YP22	6	5	[3qap, 3qdc]
VDVALIVYLDLVTKVGFGFIALD	VD22	VRLRNLTVILWAIYPFIWLLGPP	VP22	6	5	[3qap, 3qdc]
VDVALIVYLDLVTKVGFGFIALD	VD22	RYYVTLVGISGIAAVAYVVMALG	RG22	6	1	[3qdc]
VDVALIVYLDLVTKVGFGFIALD	VD22	RLRNLTVILWAIYPFIWLLGPPG	RG22	6	5	[3qap, 3qdc]
DQGTILAXVGADGIMIGTGLVGA	DA22	VWWAISTAAMLYILYVLFFGFTS	VS22	3	4	[1qkp, 3utv]
DQGTILAXVGADGIMIGTGLVGA	DA22	QGTILAXVGADGIMIGTGLVGAL	QL22	3	3	[1q5i, 1kme, 1r2n, 1r84, 1qkp, 1s54, 1s53, 3han, 3utv, 1tn0, 1xji, 3uty, 3has]
DQGTILAXVGADGIMIGTGLVGA	DA22	GTXLALVGADGIMIGTXLXGALT	GT22	3	3	[1q5i, 1tn0]
DQGTILAXVGADGIMIGTGLVGA	DA22	KFYAITTLVPAIAFTMYLSMLLG	KG22	3	1	[1kme]
DVALIVYLDLVTKVGFGFIALDA	DA22	YVRLRNLTVILWAIYPFIWLLGP	YP22	6	5	[3qap, 3qdc]
DVALIVYLDLVTKVGFGFIALDA	DA22	VRLRNLTVILWAIYPFIWLLGPP	VP22	6	5	[3qap, 3qdc]
DQGTILAXVGADGIMIGTGLVGA	DA22	FYAIXTLXXAIAFTMYLSMLLGY	FY22	3	1	[1qkp, 1kme, 1r2n, 1r84, 1xji, 3has]
DVALIVYLDLVTKVGFGFIALDA	DA22	RYYVTLVGISGIAAVAYVVMALG	RG22	6	1	[3qdc]
DVALIVYLDLVTKVGFGFIALDA	DA22	RLRNLTVILWAIYPFIWLLGPPG	RG22	6	5	[3qap, 3qdc]
VWWAISTAAMLYILYVLFFGFTS	VS22	QGTILAXVGADGIMIGTGLVGAL	QL22	4	3	[1qkp, 3utv]
VWWAISTAAMLYILYVLFFGFTS	VS22	GTXLALVGADGIMIGTXLXGALT	GT22	4	3	[1s52]
QGTILAXVGADGIMIGTGLVGAL	QL22	KFYAITTLVPAIAFTMYLSMLLG	KG22	3	1	[1kme]
QGTILAXVGADGIMIGTGLVGAL	QL22	GTXLALVGADGIMIGTXLXGALT	GT22	3	3	[1q5i, 1tn0]
QGTILAXVGADGIMIGTGLVGAL	QL22	FYAIXTLXXAIAFTMYLSMLLGY	FY22	3	1	[1qkp, 1kme, 1r2n, 1r84, 1xji, 3has]
GTXLALVGADGIMIGTXLXGALT	GT22	FYAIXTLXXAIAFTMYLSMLLGY	FY22	3	1	[3har]
RYALFGMGAVAFXGLVYYLVGPM	RM22	YVRLRNLTVILWAIYPFIWLLGP	YP22	4	5	[3qdc, 3qap]
RYALFGMGAVAFXGLVYYLVGPM	RM22	VRLRNLTVILWAIYPFIWLLGPP	VP22	4	5	[3qdc, 3qap]
RYALFGMGAVAFXGLVYYLVGPM	RM22	RLRNLTVILWAIYPFIWLLGPPG	RG22	4	5	[3qdc, 3qap]
RYALFGMGAVAFXGLVYYLVGPM	RM22	REFGIVITLNTVVMLAGFAGAMV	RV22	4	3	[3qdc, 1jgj]
YALFGMGAVAFXGLVYYLVGPMT	YT22	YVRLRNLTVILWAIYPFIWLLGP	YP22	4	5	[3qdc, 3qap]
YALFGMGAVAFXGLVYYLVGPMT	YT22	VRLRNLTVILWAIYPFIWLLGPP	VP22	4	5	[3qdc, 3qap]
YALFGMGAVAFXGLVYYLVGPMT	YT22	RLRNLTVILWAIYPFIWLLGPPG	RG22	4	5	[3qdc, 3qap]
EWIWLALGTALMGLGTLYFLVKG	EG22	VPLNIETLLFMVLDVSAKVGFGL	VL22	0	6	[1r2n, 1r84]
EWIWLALGTALMGLGTLYFLVKG	EG22	PLNIETLLFMVLDVSAKVGFGLI	PI22	0	6	[1r2n, 1r84]
YALFGMGAVAFXGLVYYLVGPMT	YT22	REFGIVITLNTVVMLAGFAGAMV	RV22	4	3	[3qdc, 1jgj]
EWIWLALGTALMGLGTLYFLVKG	EG22	LNIETLLFMVLDVSAKVGFGLIL	LL22	0	6	[1r2n, 1r84]
EWIWLALGTALMGLGTLYFLVKG	EG22	FYAIXTLXXAIAFTMYLSMLLGY	FY22	0	1	[1r2n, 1r84]
FYAIXTLXXAIAFTMYLSMLLGY	FY22	PLNIETLLFMVLDVSAKVGFGLI	PI22	1	6	[1r84, 1r2n]
FYAIXTLXXAIAFTMYLSMLLGY	FY22	LNIETLLFMVLDVSAKVGFGLIL	LL22	1	6	[1r84, 1r2n]
FYAIXTLXXAIAFTMYLSMLLGY	FY22	VPLNIETLLFMVLDVSAKVGFGL	VL22	1	6	[1r84, 1r2n]
VPLNIETLLFMVLDVSAKVGFGL	VL22	LNIETLLFMVLDVSAKVGFGLIL	LL22	6	6	[1r2n, 1r84]
VPLNIETLLFMVLDVSAKVGFGL	VL22	PLNIETLLFMVLDVSAKVGFGLI	PI22	6	6	[1r2n, 1r84]
PLNIETLLFMVLDVSAKVGFGLI	PI22	LNIETLLFMVLDVSAKVGFGLIL	LL22	6	6	[1r2n, 1r84, 3utv]
PLNIETLLFMVLDVSAKVGFGLI	PI22	RPEWIWLALGTALMGLGTLYFLV	RV22	6	0	[3utv]
LNIETLLFMVLDVSAKVGFGLIL	LL22	RPEWIWLALGTALMGLGTLYFLV	RV22	6	0	[3utv]
FAPRYIDWILTTPLIVYFLGLLA	FA22	YVRLRNLTVILWAIYPFIWLLGP	YP22	2	5	[3qdc]
FAPRYIDWILTTPLIVYFLGLLA	FA22	VRLRNLTVILWAIYPFIWLLGPP	VP22	2	5	[3qdc]
FAPRYIDWILTTPLIVYFLGLLA	FA22	RYYVTLVGISGIAAVAYVVMALG	RG22	2	1	[3qdc]
FAPRYIDWILTTPLIVYFLGLLA	FA22	REFGIVITLNTVVMLAGFAGAMV	RV22	2	3	[3qdc]
