# Supplementary material for: The observation of evolutionary interaction pattern pairs in membrane proteins
Source: BMC Struct Biol. 2015 Mar 24;15:6. doi: 10.1186/s12900-015-0033-5 (PMC4379700; doi:10.1186/s12900-015-0033-5)
Supplement: Additional file 1 — EIPP data. Includes derived EIPP information from families (PF00230, PF01036) with tab separated values. Can be viewed with a simple text editor. Each line consists of 7 columns: source pattern, source RegEx, destination pattern, destination RegEx, source helix, destination helix, corresponding PDB-Ids. [file 12900_2015_33_MOESM1_ESM.zip › EIPPs/PF01036/PF01036_22_22.csv]

WIWLALGTALMGLGXLYFLVKGMG	WG23	IWLALGTALMGLGXLYFLVKGMGV	IV23	0	0	[1tn5, 1q5i, 1s53, 1tn0]
WIWLALGTALMGLGXLYFLVKGMG	WG23	YAIXTLXXAIAFTMXLSMLLGYGL	YL23	0	1	[1kme, 3har]
WIWLALGTALMGLGXLYFLVKGMG	WG23	IETLLFMVLDVSAKVGFGLILLRS	IS23	0	6	[1tn5, 1q5i, 1kme, 1s54, 1s53, 1pxs, 1tn0, 1pxr]
WIWLALGTALMGLGXLYFLVKGMG	WG23	NIETLLFMVLDVSAKVGFGLILLR	NR23	0	6	[3haq, 3utw, 3har]
WIWLALGTALMGLGXLYFLVKGMG	WG23	KFYAITTLVPAIAFTMYLSMLLGY	KY23	0	1	[1kme]
WIWLALGTALMGLGXLYFLVKGMG	WG23	FYAIXTLXXAIAFTMYLSMLLGYG	FG23	0	1	[1kme, 3har]
IWLALGTALMGLGXLYFLVKGMGV	IV23	IETLLFMVLDVSAKVGFGLILLRS	IS23	0	6	[1tn5, 1q5i, 1s54, 1s53, 1tn0]
YAIXTLXXAIAFTMXLSMLLGYGL	YL23	IETLLFMVLDVSAKVGFGLILLRS	IS23	1	6	[1kme]
YAIXTLXXAIAFTMXLSMLLGYGL	YL23	NIETLLFMVLDVSAKVGFGLILLR	NR23	1	6	[4hwl, 1qkp, 1r84, 1r2n, 3han, 3hap, 3har, 1xji, 3has]
YAIXTLXXAIAFTMXLSMLLGYGL	YL23	DQGTILAXVGADGIMIGTGLVGAL	DL23	1	3	[1qkp, 1kme, 1r84, 1r2n, 1xji, 3has]
YAIXTLXXAIAFTMXLSMLLGYGL	YL23	VPLNIETLLFMVLDVSAKVGFGLI	VI23	1	6	[1r84, 1r2n]
YAIXTLXXAIAFTMXLSMLLGYGL	YL23	PLNIETLLFMVLDVSAKVGFGLIL	PL23	1	6	[1r84, 1r2n]
YAIXTLXXAIAFTMXLSMLLGYGL	YL23	LNIETLLFMVLDVSAKVGFGLILL	LL23	1	6	[1r84, 1r2n]
YAIXTLXXAIAFTMXLSMLLGYGL	YL23	EWIWLALGTALMGLGTLYFLVKGM	EM23	1	0	[1r84, 1r2n]
AITTLVPAIAFTMXLSMLLGYGLT	AT23	NIETLLFMVLDVSAKVGFGLILLR	NR23	1	6	[4hwl]
KVLRNVTVVLWSAYXVVWLIGSEG	KG23	FKVLRNVTVVLWSAYXVVWLIGSE	FE23	5	5	[4hwl, 1s52, 1tn0, 1pxr, 3utx, 3har, 3uty, 3has]
KVLRNVTVVLWSAYXVVWLIGSEG	KG23	IETLLFMVLDVSAKVGFGLILLRS	IS23	5	6	[1q5i, 1tn0, 1pxr]
KVLRNVTVVLWSAYXVVWLIGSEG	KG23	RFVWWAISTAAMLYXLYVLFFGFT	RT23	5	4	[4hwl, 1q5i, 1s52, 1r84, 1r2n, 1tn0, 3har, 1pxr, 3utx, 3uty]
KVLRNVTVVLWSAYXVVWLIGSEG	KG23	NIETLLFMVLDVSAKVGFGLILLR	NR23	5	6	[4hwl, 1r84, 1r2n, 3han, 3hap, 3utx, 1xji, 3har, 3uty, 3has]
KVLRNVTVVLWSAYXVVWLIGSEG	KG23	FVWWAISTAAMLYILYVLFFGFTS	FS23	5	4	[1s52, 3utv]
KVLRNVTVVLWSAYXVVWLIGSEG	KG23	QGTILALVGADGIMIGTGLVGALT	QT23	5	3	[1tn0]
KVLRNVTVVLWSAYXVVWLIGSEG	KG23	DQGTILAXVGADGIMIGTGLVGAL	DL23	5	3	[1r84, 1r2n, 3han, 3utv, 1tn0, 1xji, 3uty, 3has]
KVLRNVTVVLWSAYXVVWLIGSEG	KG23	PLNIETLLFMVLDVSAKVGFGLIL	PL23	5	6	[1r84, 1r2n, 3utv]
KVLRNVTVVLWSAYXVVWLIGSEG	KG23	VPLNIETLLFMVLDVSAKVGFGLI	VI23	5	6	[1r84, 1r2n]
KVLRNVTVVLWSAYXVVWLIGSEG	KG23	LNIETLLFMVLDVSAKVGFGLILL	LL23	5	6	[1r84, 1r2n, 3utv]
RFVWWAISTAAMLYXLYVLFFGFT	RT23	FKVLRNVTVVLWSAYXVVWLIGSE	FE23	4	5	[4hwl, 1q5i, 1s52, 1tn0, 3har, 1pxr, 3utx, 3uty]
RFVWWAISTAAMLYXLYVLFFGFT	RT23	QGTILALVGADGIMIGTGLVGALT	QT23	4	3	[1q5i, 1tn0]
RFVWWAISTAAMLYXLYVLFFGFT	RT23	DQGTILAXVGADGIMIGTGLVGAL	DL23	4	3	[1q5i, 1kme, 1s54, 1s53, 1r84, 1r2n, 1tn0, 3uty]
RYALFGMGAVAFXGLVYYLVGPMT	RT23	YVRLRNLTVILWAIYPFIWLLGPP	YP23	4	5	[3qdc, 3qap]
RYALFGMGAVAFXGLVYYLVGPMT	RT23	VRLRNLTVILWAIYPFIWLLGPPG	VG23	4	5	[3qdc, 3qap]
FKVLRNVTVVLWSAYXVVWLIGSE	FE23	IETLLFMVLDVSAKVGFGLILLRS	IS23	5	6	[1q5i, 1tn0, 1pxr]
FKVLRNVTVVLWSAYXVVWLIGSE	FE23	NIETLLFMVLDVSAKVGFGLILLR	NR23	5	6	[4hwl, 3utx, 3har, 3uty, 3has]
FKVLRNVTVVLWSAYXVVWLIGSE	FE23	FVWWAISTAAMLYILYVLFFGFTS	FS23	5	4	[1s52]
FKVLRNVTVVLWSAYXVVWLIGSE	FE23	QGTILALVGADGIMIGTGLVGALT	QT23	5	3	[1tn0]
FKVLRNVTVVLWSAYXVVWLIGSE	FE23	DQGTILAXVGADGIMIGTGLVGAL	DL23	5	3	[1tn0, 3uty, 3has]
IETLLFMVLDVSAKVGFGLILLRS	IS23	KFYAITTLVPAIAFTMYLSMLLGY	KY23	6	1	[1kme]
IETLLFMVLDVSAKVGFGLILLRS	IS23	FYAIXTLXXAIAFTMYLSMLLGYG	FG23	6	1	[1kme]
YYVTLVGISGIAAVAYXVMALGVG	YG23	VDVALIVYLDLVTKVGFGFIALDA	VA23	1	6	[3qap, 3qdc, 1jgj]
YYVTLVGISGIAAVAYXVMALGVG	YG23	LTTLFWLGAIGMLVGTLAFAWAGR	LR23	1	0	[1jgj]
YVTLVGISGIAAVAYXVMALGVGW	YW23	VDVALIVYLDLVTKVGFGFIALDA	VA23	1	6	[3qap, 3qdc, 1jgj]
YVTLVGISGIAAVAYXVMALGVGW	YW23	LTTLFWLGAIGMLVGTLAFAWAGR	LR23	1	0	[1jgj]
NIETLLFMVLDVSAKVGFGLILLR	NR23	VPLNIETLLFMVLDVSAKVGFGLI	VI23	6	6	[1r2n, 1r84]
NIETLLFMVLDVSAKVGFGLILLR	NR23	PLNIETLLFMVLDVSAKVGFGLIL	PL23	6	6	[1r2n, 1r84]
NIETLLFMVLDVSAKVGFGLILLR	NR23	LNIETLLFMVLDVSAKVGFGLILL	LL23	6	6	[1r2n, 1r84]
NIETLLFMVLDVSAKVGFGLILLR	NR23	EWIWLALGTALMGLGTLYFLVKGM	EM23	6	0	[1r2n, 1r84]
VDVALIVYLDLVTKVGFGFIALDA	VA23	LTTLFWLGAIGMLVGTLAFAWAGR	LR23	6	0	[1jgj]
NIETLLFMVLDVSAKVGFGLILLR	NR23	FYAIXTLXXAIAFTMYLSMLLGYG	FG23	6	1	[1qkp, 1r2n, 1r84, 3han, 3hap, 3har, 1xji, 3has]
VDVALIVYLDLVTKVGFGFIALDA	VA23	YVRLRNLTVILWAIYPFIWLLGPP	YP23	6	5	[3qap, 3qdc]
VDVALIVYLDLVTKVGFGFIALDA	VA23	VRLRNLTVILWAIYPFIWLLGPPG	VG23	6	5	[3qap, 3qdc]
VDVALIVYLDLVTKVGFGFIALDA	VA23	RYYVTLVGISGIAAVAYVVMALGV	RV23	6	1	[3qdc]
FVWWAISTAAMLYILYVLFFGFTS	FS23	DQGTILAXVGADGIMIGTGLVGAL	DL23	4	3	[1qkp, 3utv]
DQGTILAXVGADGIMIGTGLVGAL	DL23	QGTILALVGADGIMIGTGLVGALT	QT23	3	3	[1q5i, 1tn0]
DQGTILAXVGADGIMIGTGLVGAL	DL23	KFYAITTLVPAIAFTMYLSMLLGY	KY23	3	1	[1kme]
DQGTILAXVGADGIMIGTGLVGAL	DL23	FYAIXTLXXAIAFTMYLSMLLGYG	FG23	3	1	[1qkp, 1kme, 1r2n, 1r84, 1xji, 3has]
FYAIXTLXXAIAFTMYLSMLLGYG	FG23	VPLNIETLLFMVLDVSAKVGFGLI	VI23	1	6	[1r84, 1r2n]
FYAIXTLXXAIAFTMYLSMLLGYG	FG23	PLNIETLLFMVLDVSAKVGFGLIL	PL23	1	6	[1r84, 1r2n]
FYAIXTLXXAIAFTMYLSMLLGYG	FG23	LNIETLLFMVLDVSAKVGFGLILL	LL23	1	6	[1r84, 1r2n]
FYAIXTLXXAIAFTMYLSMLLGYG	FG23	EWIWLALGTALMGLGTLYFLVKGM	EM23	1	0	[1r84, 1r2n]
VPLNIETLLFMVLDVSAKVGFGLI	VI23	PLNIETLLFMVLDVSAKVGFGLIL	PL23	6	6	[1r2n, 1r84]
VPLNIETLLFMVLDVSAKVGFGLI	VI23	LNIETLLFMVLDVSAKVGFGLILL	LL23	6	6	[1r2n, 1r84]
VPLNIETLLFMVLDVSAKVGFGLI	VI23	EWIWLALGTALMGLGTLYFLVKGM	EM23	6	0	[1r2n, 1r84]
PLNIETLLFMVLDVSAKVGFGLIL	PL23	LNIETLLFMVLDVSAKVGFGLILL	LL23	6	6	[1r2n, 1r84, 3utv]
PLNIETLLFMVLDVSAKVGFGLIL	PL23	EWIWLALGTALMGLGTLYFLVKGM	EM23	6	0	[1r2n, 1r84]
LNIETLLFMVLDVSAKVGFGLILL	LL23	EWIWLALGTALMGLGTLYFLVKGM	EM23	6	0	[1r2n, 1r84]
