# Supplementary material for: The observation of evolutionary interaction pattern pairs in membrane proteins
Source: BMC Struct Biol. 2015 Mar 24;15:6. doi: 10.1186/s12900-015-0033-5 (PMC4379700; doi:10.1186/s12900-015-0033-5)
Supplement: Additional file 1 — EIPP data. Includes derived EIPP information from families (PF00230, PF01036) with tab separated values. Can be viewed with a simple text editor. Each line consists of 7 columns: source pattern, source RegEx, destination pattern, destination RegEx, source helix, destination helix, corresponding PDB-Ids. [file 12900_2015_33_MOESM1_ESM.zip › EIPPs/PF01036/PF01036_23_23.csv]

FKVLRNVTVVLWSAYXVVWLIGSEG	FG24	RFVWWAISTAAMLYILYVLFFGFTS	RS24	5	4	[1s52]
FKVLRNVTVVLWSAYXVVWLIGSEG	FG24	DQGTILALVGADGIMIGTGLVGALT	DT24	5	3	[1tn0]
FYAIXTLXXAIAFTMYLSMLLGYGL	FL24	VPLNIETLLFMVLDVSAKVGFGLIL	VL24	1	6	[1r84, 1r2n]
FYAIXTLXXAIAFTMYLSMLLGYGL	FL24	PLNIETLLFMVLDVSAKVGFGLILL	PL24	1	6	[1r84, 1r2n]
FYAIXTLXXAIAFTMYLSMLLGYGL	FL24	LNIETLLFMVLDVSAKVGFGLILLR	LR24	1	6	[1r84, 1r2n]
VPLNIETLLFMVLDVSAKVGFGLIL	VL24	PLNIETLLFMVLDVSAKVGFGLILL	PL24	6	6	[1r2n, 1r84]
PLNIETLLFMVLDVSAKVGFGLILL	PL24	LNIETLLFMVLDVSAKVGFGLILLR	LR24	6	6	[1r2n, 1r84]
VPLNIETLLFMVLDVSAKVGFGLIL	VL24	LNIETLLFMVLDVSAKVGFGLILLR	LR24	6	6	[1r2n, 1r84]
