# Supplementary material for: The observation of evolutionary interaction pattern pairs in membrane proteins
Source: BMC Struct Biol. 2015 Mar 24;15:6. doi: 10.1186/s12900-015-0033-5 (PMC4379700; doi:10.1186/s12900-015-0033-5)
Supplement: Additional file 1 — EIPP data. Includes derived EIPP information from families (PF00230, PF01036) with tab separated values. Can be viewed with a simple text editor. Each line consists of 7 columns: source pattern, source RegEx, destination pattern, destination RegEx, source helix, destination helix, corresponding PDB-Ids. [file 12900_2015_33_MOESM1_ESM.zip › EIPPs/PF01036/PF01036_3_3.csv]

GLVYY	GY4	LXTVV	LV4	4	3	[1gue, 4gyc, 3qdc, 3qap, 2f93, 2ksy, 2f95, 1jgj, 1h68, 1gu8, 1h2s]
GVLIY	GY4	ALVXF	AF4	6	1	[3ddl]
GVLIY	GY4	VXXXV	VV4	6	1	[3ddl]
GLVYY	GY4	LAGXA	LA4	4	3	[1gue, 4gyc, 3qdc, 3qap, 2f93, 2ksy, 2f95, 1jgj, 1h68, 1gu8, 1h2s]
GLVYY	GY4	LTXXL	LL4	4	2	[1gue, 4gyc, 3qdc, 3qap, 2f93, 2f95, 1h68, 1gu8, 1h2s]
GLVYY	GY4	LTXXL	LL4	4	5	[2ksy, 1jgj]
GVLIY	GY4	LGNAR	LR4	6	5	[3ddl]
GLVYY	GY4	NXTVV	NV4	4	5	[2ksy, 1jgj]
GLVYY	GY4	TVXXW	TW4	4	5	[1gue, 4gyc, 3qdc, 3qap, 2f93, 2ksy, 2f95, 1jgj, 1h68, 1gu8, 1h2s]
GVLIY	GY4	GNARL	GL4	6	5	[3ddl]
GVLIY	GY4	SALVV	SV4	6	1	[3ddl]
GLVYY	GY4	VXLWA	VA4	4	5	[1gue, 4gyc, 3qdc, 3qap, 2f93, 2ksy, 2f95, 1jgj, 1h68, 1gu8, 1h2s]
GLVYY	GY4	VVMLA	VA4	4	3	[1gue, 4gyc, 3qdc, 3qap, 2f93, 2ksy, 2f95, 1jgj, 1h68, 1gu8, 1h2s]
GVLIY	GY4	LLLAT	LT4	6	5	[3ddl]
GLVYY	GY4	LWAIY	LY4	4	5	[1gue, 4gyc, 3qdc, 3qap, 2f93, 2ksy, 2f95, 1jgj, 1h68, 1gu8, 1h2s]
GLVYY	GY4	VXWXI	VI4	4	4	[2ksy, 1jgj]
GLVYY	GY4	VXLXG	VG4	4	3	[1gue, 4gyc, 3qdc, 3qap, 2f93, 2ksy, 2f95, 1jgj, 1h68, 1gu8, 1h2s]
GVLIY	GY4	LVLVM	LM4	6	2	[3ddl]
GVLIY	GY4	AXXXL	AL4	6	2	[3ddl]
GLVYY	GY4	TVXXL	TL4	4	5	[1gue, 4gyc, 3qdc, 3qap, 2f93, 2ksy, 2f95, 1jgj, 1h68, 1gu8, 1h2s]
GVLIY	GY4	MMVSA	MA4	6	1	[3ddl]
GLVYY	GY4	IXXXI	II4	4	4	[1gue, 4gyc, 3qdc, 3qap, 2f93, 2f95, 1h68, 1gu8, 1h2s]
GVLIY	GY4	NARLL	NL4	6	5	[3ddl]
GLVYY	GY4	ITLNT	IT4	4	3	[1gue, 4gyc, 3qdc, 3qap, 2f93, 2ksy, 2f95, 1jgj, 1h68, 1gu8, 1h2s]
GVLIY	GY4	MVSAL	ML4	6	1	[3ddl]
GVLIY	GY4	LLATW	LW4	6	5	[3ddl]
GLVYY	GY4	TLNTV	TV4	4	3	[1gue, 4gyc, 3qdc, 3qap, 2f93, 2ksy, 2f95, 1jgj, 1h68, 1gu8, 1h2s]
GLVYY	GY4	NTVVM	NM4	4	3	[1gue, 4gyc, 3qdc, 3qap, 2f93, 2ksy, 2f95, 1jgj, 1h68, 1gu8, 1h2s]
GLVYY	GY4	VITLN	VN4	4	3	[1gue, 4gyc, 3qdc, 3qap, 2f93, 2ksy, 2f95, 1jgj, 1h68, 1gu8, 1h2s]
GLVYY	GY4	MLAGF	MF4	4	3	[1gue, 4gyc, 3qdc, 3qap, 2f93, 2ksy, 2f95, 1jgj, 1h68, 1gu8, 1h2s]
GVLIY	GY4	RLLLL	RL4	6	5	[3ddl]
GLVYY	GY4	NLTVI	NI4	4	5	[1gue, 4gyc, 3qdc, 3qap, 2f93, 2f95, 1h68, 1gu8]
LAXXL	LL4	YAISC	YC4	3	4	[3qbl, 3vvk, 3a7k, 3qbg, 3abw, 3qbi, 3qbk]
LXTAL	LL4	SXKVG	SG4	0	6	[1m0k, 1s8l, 1at9, 1e0p, 1s8j, 2i1x, 1r2n, 1r84, 1pxs, 1jv7, 1jv6, 1pxr, 1ap9, 1m0m, 1m0l, 4hwl, 1s54, 1s53, 1o0a, 1c8s, 3han, 3hao, 1c8r, 1kg9, 1kg8, 3hap, 3haq, 2wjk, 3har, 2wjl, 3has, 1q5j, 1kgb, 2zzl, 1q5i, 1f50, 1dze, 3nsb, 1tn5, 2brd, 1cwq, 3utv, 1tn0, 3utw, 3utx, 3uty, 4fpd, 1brx, 1fbb, 1brr, 1p8i, 1fbk, 1ucq, 4hyx, 1p8u, 1f4z, 1ixf, 3vi0, 1qkp, 1qko, 1brd, 1p8h, 1mgy, 1qm8, 4md2, 4md1, 2z…
LFMVL	LL4	SEGAG	SG4	6	5	[2brd]
LTWAL	LL4	SSYLG	SG4	2	1	[1e12, 2jaf]
LXTAL	LL4	SMLLG	SG4	0	1	[1brx, 1at9, 1bm1, 1kme, 1brr, 1s52, 1r2n, 1r84, 4hwl, 1qkp, 3han, 2brd, 1bhb, 3hap, 3utv, 3har, 3utx, 1xji, 3has, 3uty]
LXXXL	LL4	SEGAG	SG4	3	5	[2brd]
LIVYL	LL4	WLGAI	WI4	6	0	[1gue, 4gyc, 3qap, 3qdc, 2f93, 2ksy, 2f95, 1jgj, 1h68, 1gu8, 1h2s]
LTXXL	LL4	FIAGY	FY4	2	1	[3ddl]
LTXXL	LL4	IVXGY	IY4	2	3	[3ddl]
LTXXL	LL4	IGLVY	IY4	5	4	[2ksy, 1jgj]
LXGXL	LL4	IVXGY	IY4	3	3	[3ddl]
LXXXL	LL4	IVVLY	IY4	5	4	[1uaz]
LIVYL	LL4	LTXLF	LF4	6	0	[1jgj]
LXXXL	LL4	LXXXF	LF4	3	4	[1at9, 1e0p, 1r2n, 1r84, 1pxs, 1ap9, 1pxr, 4hwl, 1s54, 1s53, 1o0a, 3han, 3hao, 1kg9, 1kg8, 3hap, 2wjk, 3har, 2wjl, 1q5j, 1q5i, 1f50, 3nsb, 1tn5, 3utv, 1tn0, 3utx, 4fpd, 3uty, 1brx, 1brr, 1fbk, 1ucq, 1f4z, 3vi0, 1qkp, 1qko, 1p8h, 4md2, 4md1, 3ns0, 1c3w, 1bm1, 2ntu, 1kme, 2ntw, 1s52, 1s51, 1py6, 4ov0, 2i20, 1iw9, 1vjm, 3mbv, 1x0k, 1xji]
LLXYL	LL4	LLFVF	LF4	6	0	[3vvk, 3qbl, 3qbg, 3qbi, 3qbk]
LTXPL	LL4	IXXIA	IA4	2	1	[1gue, 4gyc, 3qap, 3qdc, 2f93, 2ksy, 2f95, 1jgj, 1h68, 1gu8, 1h2s]
LVXXL	LL4	IXXIA	IA4	3	1	[1gue, 4gyc, 3qdc, 3qap, 2f93, 2ksy, 2f95, 1jgj, 1h68, 1gu8, 1h2s]
LTXPL	LL4	IAAXA	IA4	2	1	[1gue, 4gyc, 3qap, 3qdc, 2f93, 2ksy, 2f95, 1jgj, 1h68, 1gu8, 1h2s]
LXXLL	LL4	IGVDA	IA4	4	3	[2z55, 1vgo, 2ei4]
LVXXL	LL4	IAAXA	IA4	3	1	[1gue, 4gyc, 3qdc, 3qap, 2f93, 2ksy, 2f95, 1jgj, 1h68, 1gu8, 1h2s]
LXXXL	LL4	ISTXA	IA4	3	4	[1at9, 1e0p, 2i1x, 1r2n, 1r84, 1pxs, 1m0m, 1ap9, 1pxr, 4hwl, 1s54, 1s53, 1o0a, 1c8s, 3han, 3hao, 1kg9, 1c8r, 1kg8, 3hap, 2wjk, 3har, 2wjl, 3has, 2zzl, 1q5j, 1kgb, 1q5i, 1f50, 3nsb, 1tn5, 2brd, 3utv, 1tn0, 3utx, 4fpd, 3uty, 1brx, 1fbb, 1brr, 1fbk, 1ucq, 1p8u, 1f4z, 1ixf, 3vi0, 1qkp, 1qko, 1p8h, 4md2, 4md1, 3ns0, 1c3w, 1bm1, 2ntu, 1kme, 2ntw, 1s52, 1s51, 1py6, 4ov0, 2at9, 2i20, 3vhz, 1iw9, 2i21, 1v…
LMIXL	LL4	ALAXI	AI4	1	0	[1e12, 2jaf, 2jag]
LTXXL	LL4	AXLMI	AI4	2	3	[3ddl]
LMIXL	LL4	AXIAI	AI4	1	0	[1e12, 2jaf, 2jag]
LLXYL	LL4	AVSTI	AI4	6	1	[3vvk, 3qbl, 3qbg, 3qbi, 3qbk]
LXXXL	LL4	AXLYI	AI4	3	4	[1at9, 1e0p, 2i1x, 1r2n, 1r84, 1pxs, 1m0m, 1ap9, 1pxr, 4hwl, 1s54, 1s53, 1o0a, 1c8s, 3han, 3hao, 1kg9, 1c8r, 1kg8, 3hap, 2wjk, 2wjl, 3has, 2zzl, 1q5j, 1kgb, 1q5i, 1f50, 3nsb, 1tn5, 2brd, 3utv, 1tn0, 3utx, 4fpd, 3uty, 1brx, 1fbb, 1brr, 1fbk, 1ucq, 1p8u, 1f4z, 1ixf, 3vi0, 1qkp, 1qko, 1p8h, 4md2, 4md1, 3ns0, 1c3w, 1bm1, 2ntu, 1kme, 2ntw, 1s52, 1s51, 1py6, 4ov0, 2at9, 2i20, 3vhz, 1iw9, 2i21, 1vjm, 3m…
LGLXL	LL4	YAIXT	YT4	6	1	[1fbk, 1jv6, 4fpd]
LIVYL	LL4	LLGIN	LN4	6	1	[4gyc, 2f93, 2f95, 1h2s]
LMIXL	LL4	YXXWL	YL4	3	2	[3ddl]
LXXXL	LL4	YTWWL	YL4	3	4	[2z55, 1vgo, 3wqj, 1uaz, 2ei4]
LGXGL	LL4	YXXWL	YL4	1	2	[1at9, 1kme, 1brr, 1s52, 1r84, 1r2n, 4hwl, 1qkp, 3han, 3utv, 3hap, 3har, 3utx, 1xji, 3has, 3uty]
LTWAL	LL4	YLGLL	YL4	2	1	[1e12]
LXTAL	LL4	YLSML	YL4	0	1	[1m0k, 1s8l, 1at9, 1e0p, 1s8j, 2i1x, 1r2n, 1r84, 1pxs, 1jv7, 1jv6, 1pxr, 1ap9, 1m0m, 4hwl, 1s54, 1s53, 1o0a, 1c8s, 3han, 3hao, 1c8r, 1kg9, 1bhb, 1kg8, 3hap, 3haq, 1bha, 2wjk, 3har, 2wjl, 3has, 1q5j, 1kgb, 2zzl, 1q5i, 1f50, 1dze, 3nsb, 1tn5, 2brd, 1tn0, 3utx, 3uty, 4fpd, 1brx, 1fbb, 1brr, 1p8i, 1fbk, 1ucq, 4hyx, 1p8u, 1f4z, 1ixf, 3vi0, 1qkp, 1qko, 1brd, 1p8h, 1qm8, 4md2, 4md1, 2zfe, 1iw6, 3ns0, 1c…
LSXLL	LL4	YXXWL	YL4	1	2	[1at9, 1e0p, 2i1x, 1r84, 1r2n, 1pxs, 1pxr, 1ap9, 1m0m, 4hwl, 1s54, 1s53, 1o0a, 1c8s, 3han, 1kg9, 1c8r, 3hao, 1kg8, 3hap, 3haq, 2wjk, 3har, 2wjl, 3has, 1q5j, 2zzl, 1kgb, 1q5i, 1f50, 3nsb, 1tn5, 2brd, 3utv, 1tn0, 3utw, 3utx, 4fpd, 3uty, 1brx, 1fbb, 1brr, 1fbk, 1ucq, 4hyx, 1p8u, 1f4z, 1ixf, 3vi0, 1qkp, 1qko, 1brd, 1p8h, 4md2, 4md1, 3ns0, 1c3w, 1bm1, 2ntu, 1kme, 2ntw, 1s52, 1s51, 1py6, 4ov0, 3vhz, 1i…
LXXXL	LL4	YXXWL	YL4	3	2	[1at9, 1e0p, 1uaz, 2ei4, 2i1x, 1r2n, 1r84, 1pxs, 1m0m, 1ap9, 1pxr, 4hwl, 1vgo, 1s54, 1s53, 1o0a, 1c8s, 3han, 3hao, 1kg9, 1c8r, 1kg8, 3hap, 2wjk, 3har, 2wjl, 3has, 2zzl, 1q5j, 1kgb, 1q5i, 3wqj, 1f50, 2z55, 3nsb, 1tn5, 2brd, 3utv, 1tn0, 3utx, 4fpd, 3uty, 1brx, 1fbb, 1brr, 1fbk, 1ucq, 1p8u, 1f4z, 1ixf, 3vi0, 1qkp, 1qko, 1p8h, 4md2, 4md1, 3ns0, 1c3w, 1bm1, 2ntu, 1kme, 2ntw, 1s52, 1s51, 1py6, 4ov0, 2a…
LXILL	LL4	FXAIT	FT4	4	3	[3vvk, 3qbl, 3abw, 3qbg, 3qbi, 3qbk]
LLXYL	LL4	FVFMT	FT4	6	0	[3vvk, 3qbl, 3qbg, 3qbi, 3qbk]
LXTAL	LL4	FMVXD	FD4	0	6	[1m0k, 1s8l, 1at9, 1e0p, 1s8j, 2i1x, 1r2n, 1r84, 1pxs, 1jv7, 1jv6, 1pxr, 1ap9, 1m0m, 1m0l, 4hwl, 1s54, 1s53, 1o0a, 1c8s, 3han, 3hao, 1c8r, 1kg9, 1kg8, 3hap, 3haq, 2wjk, 3har, 2wjl, 3has, 1q5j, 1kgb, 2zzl, 1q5i, 1f50, 1dze, 3nsb, 1tn5, 2brd, 1cwq, 3utv, 1tn0, 3utw, 3utx, 3uty, 4fpd, 1brx, 1fbb, 1brr, 1p8i, 1fbk, 1ucq, 4hyx, 1p8u, 1f4z, 1ixf, 3vi0, 1qkp, 1qko, 1brd, 1p8h, 1mgy, 1qm8, 4md2, 4md1, 2z…
LXTAL	LL4	TXXFM	TM4	0	6	[1m0k, 1s8l, 1at9, 1e0p, 1s8j, 2i1x, 1r2n, 1r84, 1pxs, 1pxr, 1ap9, 1m0m, 4hwl, 1s54, 1s53, 1o0a, 1c8s, 3han, 3hao, 1c8r, 1kg9, 1kg8, 3hap, 3haq, 2wjk, 3har, 2wjl, 3has, 1q5j, 1kgb, 2zzl, 1q5i, 1f50, 1dze, 3nsb, 1tn5, 2brd, 1cwq, 3utv, 1tn0, 3utw, 3utx, 3uty, 4fpd, 1brx, 1fbb, 1brr, 1p8i, 1fbk, 1ucq, 4hyx, 1p8u, 1f4z, 1ixf, 3vi0, 1qkp, 1qko, 1p8h, 1qm8, 4md2, 4md1, 2zfe, 1iw6, 3ns0, 1c3w, 1bm1, 2n…
LXTAL	LL4	MVLDV	MV4	0	6	[1m0k, 1s8l, 1at9, 1e0p, 1s8j, 2i1x, 1r2n, 1r84, 1pxs, 1jv7, 1jv6, 1pxr, 1ap9, 1m0m, 1m0l, 4hwl, 1s54, 1s53, 1o0a, 1c8s, 3han, 3hao, 1c8r, 1kg9, 1kg8, 3hap, 3haq, 2wjk, 3har, 2wjl, 3has, 1q5j, 1kgb, 2zzl, 1q5i, 1f50, 1dze, 3nsb, 1tn5, 2brd, 1cwq, 3utv, 1tn0, 3utw, 3utx, 3uty, 4fpd, 1brx, 1fbb, 1brr, 1p8i, 1fbk, 1ucq, 4hyx, 1p8u, 1f4z, 1ixf, 3vi0, 1qkp, 1qko, 1brd, 1p8h, 1mgy, 1qm8, 4md2, 4md1, 2z…
LGXGL	LL4	MXLGV	MV4	1	0	[1s52]
LSXLL	LL4	MXLGV	MV4	1	0	[1s52]
LTWAL	LL4	VPVVS	VS4	2	1	[3qbl, 3vvk, 3a7k, 3qbg, 3abw, 3qbi, 3qbk]
LTWAL	LL4	VSIXS	VS4	2	1	[3qbl, 3vvk, 3a7k, 3qbg, 3abw, 3qbi, 3qbk]
LSXLL	LL4	VPVVS	VS4	0	1	[3qbl, 3vvk, 3a7k, 3abw, 3qbg, 3qbi, 3qbk]
LSXLL	LL4	VSIXS	VS4	0	1	[3qbl, 3vvk, 3a7k, 3abw, 3qbg, 3qbi, 3qbk]
LXTAL	LL4	VLDXS	VS4	0	6	[1m0k, 1s8l, 1at9, 1e0p, 1s8j, 2i1x, 1r2n, 1r84, 1pxs, 1jv7, 1jv6, 1pxr, 1ap9, 1m0m, 1m0l, 4hwl, 1s54, 1s53, 1o0a, 1c8s, 3han, 3hao, 1c8r, 1kg9, 1kg8, 3hap, 3haq, 2wjk, 3har, 2wjl, 3has, 1q5j, 1kgb, 2zzl, 1q5i, 1f50, 1dze, 3nsb, 1tn5, 2brd, 1cwq, 3utv, 1tn0, 3utw, 3utx, 3uty, 4fpd, 1brx, 1fbb, 1brr, 1p8i, 1fbk, 1ucq, 4hyx, 1p8u, 1f4z, 1ixf, 3vi0, 1qkp, 1qko, 1brd, 1p8h, 1mgy, 1qm8, 4md2, 4md1, 2z…
LVXXL	LL4	DXXXK	DK4	3	6	[1gue, 4gyc, 3qdc, 3qap, 2f93, 2ksy, 2f95, 1jgj, 1h68, 1gu8, 1h2s]
LXTAL	LL4	DXXXK	DK4	0	6	[1m0k, 1s8l, 1at9, 1e0p, 1s8j, 2i1x, 1r2n, 1r84, 1pxs, 1jv7, 1jv6, 1pxr, 1ap9, 1m0m, 1m0l, 4hwl, 1s54, 1s53, 1o0a, 1c8s, 3han, 3hao, 1c8r, 1kg9, 1kg8, 3hap, 3haq, 2wjk, 3har, 2wjl, 3has, 1q5j, 1kgb, 2zzl, 1q5i, 1f50, 1dze, 3nsb, 1tn5, 2brd, 1cwq, 3utv, 1tn0, 3utw, 3utx, 3uty, 4fpd, 1brx, 1fbb, 1brr, 1p8i, 1fbk, 1ucq, 4hyx, 1p8u, 1f4z, 1ixf, 3vi0, 1qkp, 1qko, 1brd, 1p8h, 1mgy, 1qm8, 4md2, 4md1, 2z…
LXXXL	LL4	IXXXL	IL4	3	6	[1at9, 1e0p, 1r2n, 1r84, 1pxs, 1ap9, 1pxr, 4hwl, 1s54, 1s53, 1o0a, 3han, 3hao, 1kg9, 1kg8, 3hap, 2wjk, 2wjl, 2zzl, 1q5j, 1q5i, 1f50, 3nsb, 1tn5, 3utv, 1tn0, 3utx, 4fpd, 3uty, 1brx, 1brr, 1fbk, 1ucq, 1f4z, 1ixf, 3vi0, 1qkp, 1qko, 1p8h, 4md2, 4md1, 3ns0, 1c3w, 1bm1, 2ntu, 1kme, 2ntw, 1s52, 1s51, 1py6, 4ov0, 2i20, 1iw9, 1vjm, 3mbv, 1x0k, 1xji]
LTXPL	LL4	IVIXL	IL4	2	3	[1gue, 4gyc, 3qap, 3qdc, 2f93, 2ksy, 2f95, 1jgj, 1h68, 1gu8, 1h2s]
LSXLL	LL4	IFAFL	IL4	0	6	[3qbl, 3vvk, 3a7k, 3abw, 3qbg, 3qbi, 3qbk]
LGXGL	LL4	IXXXL	IL4	1	0	[1at9, 1kme, 1brr, 1s52, 1r84, 1r2n, 4hwl, 1qkp, 3han, 3utv, 3hap, 3har, 3utx, 1xji, 3has, 3uty]
LIVYL	LL4	IXLGL	IL4	6	1	[4gyc, 2f93, 2f95, 1h2s]
LSXLL	LL4	IXXXL	IL4	1	0	[1s8l, 1at9, 1s8j, 2i1x, 1r84, 1r2n, 1pxs, 1pxr, 1ap9, 1m0m, 4hwl, 1s54, 1s53, 1o0a, 3han, 1kg9, 1c8r, 3hao, 1kg8, 3hap, 1bhb, 3haq, 2wjk, 3har, 2wjl, 3has, 1q5j, 2zzl, 1kgb, 1q5i, 1f50, 3nsb, 1tn5, 2brd, 3utv, 1tn0, 3utw, 3utx, 4fpd, 3uty, 1brx, 1fbb, 1brr, 1fbk, 1ucq, 4hyx, 1f4z, 1ixf, 3vi0, 1qkp, 1qko, 1p8h, 4md2, 4md1, 3ns0, 1c3w, 1bm1, 2ntu, 1kme, 2ntw, 1s52, 1s51, 1py6, 4ov0, 3vhz, 1iw9, 2i…
LFMVL	LL4	IXXXL	IL4	6	0	[1s8l, 1at9, 1s8j, 1uaz, 2i1x, 1r2n, 1r84, 1pxs, 1ap9, 1m0m, 1pxr, 4hwl, 1s54, 1s53, 1o0a, 3han, 3hao, 1kg9, 1c8r, 1kg8, 3hap, 3haq, 2wjk, 3har, 2wjl, 3has, 1q5j, 2zzl, 1kgb, 1q5i, 1f50, 1tn5, 3nsb, 2brd, 3utv, 1tn0, 3utw, 3utx, 4fpd, 3uty, 1brx, 1fbb, 1brr, 1fbk, 1ucq, 4hyx, 1f4z, 1ixf, 3vi0, 1qkp, 1qko, 1p8h, 4md2, 4md1, 3ns0, 1c3w, 1bm1, 1kme, 2ntu, 2ntw, 1s52, 1s51, 1py6, 4ov0, 1iw9, 3vhz, 2i…
LVYYL	LL4	IVIXL	IL4	4	3	[1gue, 4gyc, 3qdc, 3qap, 2f93, 2ksy, 2f95, 1jgj, 1h68, 1gu8]
LTWAL	LL4	ISSYL	IL4	2	1	[1e12, 2jaf, 2jag]
LXTAL	LL4	LXFMV	LV4	0	6	[1m0k, 1s8l, 1at9, 1e0p, 1s8j, 2i1x, 1r2n, 1r84, 1pxs, 1jv7, 1jv6, 1pxr, 1ap9, 1m0m, 1m0l, 4hwl, 1s54, 1s53, 1o0a, 1c8s, 3han, 3hao, 1c8r, 1kg9, 1kg8, 3hap, 3haq, 2wjk, 3har, 2wjl, 3has, 1q5j, 1kgb, 2zzl, 1q5i, 1f50, 1dze, 3nsb, 1tn5, 2brd, 1cwq, 3utv, 1tn0, 3utw, 3utx, 3uty, 4fpd, 1brx, 1fbb, 1brr, 1p8i, 1fbk, 1ucq, 4hyx, 1p8u, 1f4z, 1ixf, 3vi0, 1qkp, 1qko, 1p8h, 1qm8, 4md2, 4md1, 2zfe, 1iw6, 3n…
LVXXL	LL4	LXXXV	LV4	3	6	[1gue, 4gyc, 3qdc, 3qap, 2f93, 2ksy, 2f95, 1jgj, 1h68, 1gu8, 1h2s]
LLXXL	LL4	LXXXV	LV4	4	4	[1vgo]
LTXPL	LL4	LXTVV	LV4	2	3	[1gue, 4gyc, 3qap, 3qdc, 2f93, 2ksy, 2f95, 1jgj, 1h68, 1gu8, 1h2s]
LXXLL	LL4	LXXXV	LV4	4	4	[2z55, 1vgo]
LSXLL	LL4	LXXVV	LV4	0	1	[3qbl, 3vvk, 3a7k, 3abw, 3qbg, 3qbi, 3qbk]
LGXGL	LL4	LYFLV	LV4	1	0	[1at9, 1kme, 1brr, 1s52, 1r84, 1r2n, 4hwl, 1qkp, 3han, 3utv, 3hap, 3har, 3utx, 1xji, 3has, 3uty]
LSXLL	LL4	LYFLV	LV4	1	0	[1s8l, 1at9, 1s8j, 1e0p, 1r84, 1r2n, 1pxs, 1pxr, 1ap9, 4hwl, 1s54, 1s53, 1o0a, 3han, 1kg9, 3hao, 1kg8, 3hap, 1bhb, 3haq, 2wjk, 3har, 2wjl, 3has, 1q5j, 2zzl, 1q5i, 1f50, 3nsb, 1tn5, 2brd, 3utv, 1tn0, 3utw, 3utx, 4fpd, 3uty, 1brx, 1brr, 1fbk, 1ucq, 4hyx, 1f4z, 1ixf, 3vi0, 1qkp, 1qko, 1brd, 1p8h, 4md2, 4md1, 3ns0, 1c3w, 1bm1, 2ntu, 1kme, 2ntw, 1s52, 1s51, 1py6, 4ov0, 3vhz, 1iw9, 2i20, 1vjm, 3mbv, 1x…
LVYYL	LL4	LXTVV	LV4	4	3	[1gue, 4gyc, 3qdc, 3qap, 2f93, 2ksy, 2f95, 1jgj, 1h68, 1gu8]
LXILL	LL4	LXTVV	LV4	4	5	[3vvk, 3qbl, 3abw, 3qbg, 3qbi, 3qbk]
LTXXL	LL4	KVGXG	KG4	2	6	[1gue, 4gyc, 3qap, 3qdc, 2f93, 2f95, 1gu8, 1h68, 1h2s]
LVXXL	LL4	KVGXG	KG4	3	6	[1gue, 4gyc, 3qdc, 3qap, 2f93, 2ksy, 2f95, 1jgj, 1h68, 1gu8, 1h2s]
LVXXL	LL4	KVGXG	KG4	5	6	[2z55, 1vgo, 3wqj, 2ei4]
LXTAL	LL4	KVGXG	KG4	0	6	[1m0k, 1s8l, 1at9, 1e0p, 1s8j, 2i1x, 1r2n, 1r84, 1pxs, 1jv7, 1pxr, 1ap9, 1m0m, 1m0l, 4hwl, 1s54, 1s53, 1o0a, 1c8s, 3han, 3hao, 1c8r, 1kg9, 1kg8, 3hap, 3haq, 2wjk, 3har, 2wjl, 3has, 1q5j, 1kgb, 2zzl, 1q5i, 1f50, 1dze, 3nsb, 1tn5, 2brd, 1cwq, 3utv, 1tn0, 3utw, 3utx, 3uty, 1brx, 1fbb, 1brr, 1ucq, 4hyx, 1p8u, 1f4z, 1ixf, 3vi0, 1qkp, 1qko, 1brd, 1p8h, 1mgy, 1qm8, 4md2, 4md1, 2zfe, 1iw6, 3ns0, 1c3w, 1b…
LXTAL	LL4	LDXXA	LA4	0	6	[1m0k, 1s8l, 1at9, 1e0p, 1s8j, 2i1x, 1r2n, 1r84, 1pxs, 1jv7, 1jv6, 1pxr, 1ap9, 1m0m, 1m0l, 4hwl, 1s54, 1s53, 1o0a, 1c8s, 3han, 3hao, 1c8r, 1kg9, 1kg8, 3hap, 3haq, 2wjk, 3har, 2wjl, 3has, 1q5j, 1kgb, 2zzl, 1q5i, 1f50, 1dze, 3nsb, 1tn5, 2brd, 1cwq, 3utv, 1tn0, 3utw, 3utx, 3uty, 4fpd, 1brx, 1fbb, 1brr, 1p8i, 1fbk, 1ucq, 4hyx, 1p8u, 1f4z, 1ixf, 3vi0, 1qkp, 1qko, 1brd, 1p8h, 1mgy, 1qm8, 4md2, 4md1, 2z…
LTXPL	LL4	LAGXA	LA4	2	3	[1gue, 4gyc, 3qap, 3qdc, 2f93, 2ksy, 2f95, 1jgj, 1h68, 1gu8, 1h2s]
LTXXL	LL4	LXXXA	LA4	2	3	[3ddl]
LMIXL	LL4	LAGXA	LA4	1	0	[1e12, 2jaf, 2jag]
LXTAL	LL4	AKXGF	AF4	0	6	[1m0k, 1s8l, 1at9, 1e0p, 1s8j, 2i1x, 1r2n, 1r84, 1pxs, 1jv7, 1pxr, 1ap9, 1m0m, 1m0l, 4hwl, 1s54, 1s53, 1o0a, 1c8s, 3han, 3hao, 1c8r, 1kg9, 1kg8, 3hap, 3haq, 2wjk, 3har, 2wjl, 3has, 1q5j, 1kgb, 2zzl, 1q5i, 1f50, 1dze, 3nsb, 1tn5, 2brd, 1cwq, 3utv, 1tn0, 3utw, 3utx, 3uty, 1brx, 1fbb, 1brr, 1ucq, 4hyx, 1p8u, 1f4z, 1ixf, 3vi0, 1qkp, 1qko, 1brd, 1p8h, 1mgy, 1qm8, 4md2, 4md1, 2zfe, 1iw6, 3ns0, 1c3w, 1b…
LTXXL	LL4	AKXGF	AF4	2	3	[3ddl]
LMIXL	LL4	AILVF	AF4	1	0	[1e12, 2jaf, 2jag]
LSXLL	LL4	AXWLF	AF4	1	2	[1at9, 1e0p, 2i1x, 1r84, 1r2n, 1pxs, 1pxr, 1ap9, 1m0m, 4hwl, 1s54, 1s53, 1o0a, 1c8s, 3han, 1kg9, 1c8r, 3hao, 1kg8, 3hap, 3haq, 2wjk, 3har, 2wjl, 3has, 1q5j, 2zzl, 1kgb, 1q5i, 1f50, 3nsb, 1tn5, 2brd, 3utv, 1tn0, 3utw, 3utx, 4fpd, 3uty, 1brx, 1fbb, 1brr, 1fbk, 1ucq, 4hyx, 1p8u, 1f4z, 1ixf, 3vi0, 1qkp, 1qko, 1brd, 1p8h, 4md2, 4md1, 3ns0, 1c3w, 1bm1, 2ntu, 1kme, 2ntw, 1s52, 1s51, 1py6, 4ov0, 3vhz, 1i…
LTXXL	LL4	ALVXF	AF4	2	1	[3ddl]
LMIXL	LL4	AKYXF	AF4	1	6	[1e12, 2jaf, 2jag]
LXXXL	LL4	AXWLF	AF4	3	2	[1at9, 1e0p, 1uaz, 2ei4, 2i1x, 1r2n, 1r84, 1pxs, 1m0m, 1ap9, 1pxr, 4hwl, 1vgo, 1s54, 1s53, 1o0a, 1c8s, 3han, 3hao, 1kg9, 1c8r, 1kg8, 3hap, 2wjk, 3har, 2wjl, 3has, 2zzl, 1q5j, 1kgb, 1q5i, 3wqj, 1f50, 2z55, 3nsb, 1tn5, 2brd, 3utv, 1tn0, 3utx, 4fpd, 3uty, 1brx, 1fbb, 1brr, 1fbk, 1ucq, 1p8u, 1f4z, 1ixf, 3vi0, 1qkp, 1qko, 1p8h, 4md2, 4md1, 3ns0, 1c3w, 1bm1, 2ntu, 1kme, 2ntw, 1s52, 1s51, 1py6, 4ov0, 2a…
LGXGL	LL4	AXWLF	AF4	1	2	[1at9, 1kme, 1brr, 1s52, 1r84, 1r2n, 4hwl, 1qkp, 3han, 3utv, 3hap, 3har, 3utx, 1xji, 3has, 3uty]
LSXLL	LL4	AKYXF	AF4	0	6	[3qbl, 3vvk, 3a7k, 3abw, 3qbg, 3qbi, 3qbk]
LSXLL	LL4	GXGXI	GI4	1	6	[1s8l, 1at9, 1s8j, 1e0p, 1r84, 1r2n, 1pxs, 1pxr, 1ap9, 4hwl, 1s54, 1s53, 1o0a, 3han, 1kg9, 3hao, 1kg8, 3hap, 3haq, 2wjk, 3har, 2wjl, 3has, 1q5j, 2zzl, 1q5i, 1f50, 3nsb, 1tn5, 3utv, 1tn0, 3utw, 3utx, 3uty, 1brx, 1brr, 1ucq, 4hyx, 1f4z, 1ixf, 3vi0, 1qkp, 1qko, 1brd, 1p8h, 4md2, 4md1, 3ns0, 1c3w, 1bm1, 2ntu, 1kme, 2ntw, 1s52, 1s51, 1py6, 4ov0, 1iw9, 2i20, 1vjm, 3mbv, 1x0k, 1xji]
LXXXL	LL4	GADGI	GI4	3	3	[1at9, 1e0p, 2i1x, 1r2n, 1r84, 1pxs, 1m0m, 1ap9, 1pxr, 4hwl, 1s54, 1s53, 1o0a, 1c8s, 3han, 3hao, 1kg9, 1c8r, 1kg8, 3hap, 2wjk, 3har, 2wjl, 3has, 2zzl, 1q5j, 1kgb, 1q5i, 1f50, 3nsb, 1tn5, 2brd, 3utv, 1tn0, 3utx, 4fpd, 3uty, 1brx, 1fbb, 1brr, 1fbk, 1ucq, 1p8u, 1f4z, 1ixf, 3vi0, 1qkp, 1qko, 1p8h, 4md2, 4md1, 3ns0, 1c3w, 1bm1, 2ntu, 1kme, 2ntw, 1s52, 1s51, 1py6, 4ov0, 2at9, 2i20, 3vhz, 1iw9, 2i21, 1v…
LTXPL	LL4	GISGI	GI4	2	1	[1gue, 4gyc, 3qap, 3qdc, 2f93, 2ksy, 2f95, 1jgj, 1h68, 1gu8, 1h2s]
LVXXL	LL4	GXGXI	GI4	3	6	[1gue, 4gyc, 3qdc, 3qap, 2f93, 2ksy, 2f95, 1jgj, 1h68, 1gu8]
LTXXL	LL4	GXGXI	GI4	2	6	[1gue, 4gyc, 3qap, 3qdc, 2f93, 2f95, 1gu8, 1h68]
LVXXL	LL4	GISGI	GI4	3	1	[1gue, 4gyc, 3qdc, 3qap, 2f93, 2ksy, 2f95, 1jgj, 1h68, 1gu8, 1h2s]
LXTAL	LL4	GXGXI	GI4	0	6	[1m0k, 1s8l, 1at9, 1e0p, 1s8j, 1r2n, 1r84, 1pxs, 1jv7, 1pxr, 1ap9, 1m0l, 4hwl, 1s54, 1s53, 1o0a, 3han, 3hao, 1kg9, 1kg8, 3hap, 3haq, 2wjk, 3har, 2wjl, 3has, 1q5j, 2zzl, 1q5i, 1f50, 3nsb, 1tn5, 1cwq, 3utv, 1tn0, 3utw, 3utx, 3uty, 1brx, 1brr, 1ucq, 4hyx, 1f4z, 1ixf, 3vi0, 1qkp, 1qko, 1brd, 1p8h, 1mgy, 1qm8, 4md2, 4md1, 2zfe, 1iw6, 3ns0, 1c3w, 1bm1, 2ntu, 1kme, 2ntw, 1s52, 1s51, 1py6, 2at9, 4ov0, 2i…
LTXXL	LL4	VYYLV	VV4	2	4	[1gue, 4gyc, 3qap, 3qdc, 2f93, 2f95, 1gu8, 1h68]
LVXXL	LL4	VAYXV	VV4	3	1	[1gue, 4gyc, 3qdc, 3qap, 2f93, 2ksy, 2f95, 1jgj, 1h68, 1gu8, 1h2s]
LXTAL	LL4	VXXXV	VV4	0	6	[1m0k, 1s8l, 1at9, 1e0p, 1s8j, 2i1x, 1r2n, 1r84, 1pxs, 1jv7, 1jv6, 1pxr, 1ap9, 1m0m, 1m0l, 4hwl, 1s54, 1s53, 1o0a, 1c8s, 3han, 3hao, 1c8r, 1kg9, 1kg8, 3hap, 3haq, 2wjk, 3har, 2wjl, 3has, 1q5j, 1kgb, 2zzl, 1q5i, 1f50, 1dze, 3nsb, 1tn5, 2brd, 1cwq, 3utv, 1tn0, 3utw, 3utx, 3uty, 4fpd, 1brx, 1fbb, 1brr, 1p8i, 1fbk, 1ucq, 4hyx, 1p8u, 1f4z, 1ixf, 3vi0, 1qkp, 1qko, 1brd, 1p8h, 1mgy, 1qm8, 4md2, 4md1, 2z…
LTXXL	LL4	VXXXV	VV4	2	1	[3ddl]
LTXXL	LL4	VYYLV	VV4	5	4	[2ksy, 1jgj]
LXILL	LL4	VALXV	VV4	1	6	[4gyc, 2f93, 2f95, 1h2s]
LGINL	LL4	VALXV	VV4	1	6	[4gyc, 2f93, 2f95, 1h2s]
LGLXL	LL4	VLRNV	VV4	6	5	[1jv6, 4fpd]
LLXYL	LL4	VSTIL	VL4	6	1	[3vvk, 3qbl, 3qbg, 3qbi, 3qbk]
LSXLL	LL4	VLYXL	VL4	1	0	[1s52]
LXTAL	LL4	VGXXL	VL4	0	6	[1m0k, 1s8l, 1at9, 1e0p, 1s8j, 1r2n, 1r84, 1pxs, 1jv7, 1pxr, 1ap9, 1m0l, 4hwl, 1s54, 1s53, 1o0a, 3han, 3hao, 1kg9, 1kg8, 3hap, 3haq, 2wjk, 3har, 2wjl, 3has, 1q5j, 2zzl, 1q5i, 1f50, 3nsb, 1tn5, 2brd, 1cwq, 3utv, 1tn0, 3utw, 3utx, 3uty, 1brx, 1brr, 1ucq, 4hyx, 1p8u, 1f4z, 1ixf, 3vi0, 1qkp, 1qko, 1brd, 1p8h, 1mgy, 1qm8, 4md2, 4md1, 2zfe, 1iw6, 3ns0, 1c3w, 1bm1, 2ntu, 1kme, 2ntw, 1s52, 1s51, 1py6, 2a…
LGINL	LL4	VYLDL	VL4	1	6	[4gyc, 2f93, 2f95, 1h2s]
LXILL	LL4	VVXXL	VL4	4	1	[3vvk, 3qbl, 3abw, 3qbg, 3qbi, 3qbk]
LXILL	LL4	VYLDL	VL4	1	6	[4gyc, 2f93, 2f95, 1h2s]
LMIXL	LL4	VXWLL	VL4	3	2	[3ddl]
LSXLL	LL4	VGXXL	VL4	1	6	[1s8l, 1at9, 1s8j, 1e0p, 1r84, 1r2n, 1pxs, 1pxr, 1ap9, 4hwl, 1s54, 1s53, 1o0a, 3han, 1kg9, 3hao, 1kg8, 3hap, 3haq, 2wjk, 3har, 2wjl, 3has, 1q5j, 2zzl, 1q5i, 1f50, 3nsb, 1tn5, 2brd, 3utv, 1tn0, 3utw, 3utx, 3uty, 1brx, 1brr, 1ucq, 4hyx, 1p8u, 1f4z, 1ixf, 3vi0, 1qkp, 1qko, 1brd, 1p8h, 4md2, 4md1, 3ns0, 1c3w, 1bm1, 2ntu, 1kme, 2ntw, 1s52, 1s51, 1py6, 4ov0, 3vhz, 1iw9, 2i20, 1vjm, 3mbv, 1x0k, 3t45, 1x…
LGXGL	LL4	VLYXL	VL4	1	0	[1s52]
LGLXL	LL4	VTVVL	VL4	6	5	[1fbk, 1jv6, 4fpd]
LSXLL	LL4	LLRSR	LR4	1	6	[1brx]
LSXLL	LL4	LILLR	LR4	1	6	[1brx, 1s8l, 1at9, 1s8j, 1e0p, 1r84, 1r2n, 1f4z, 1pxs, 1pxr, 4hwl, 1qkp, 1qko, 1brd, 1s54, 1s53, 1o0a, 3han, 3hao, 1kg8, 3hap, 3haq, 2wjk, 3har, 2wjl, 3has, 1c3w, 1bm1, 1q5i, 2ntu, 1kme, 2ntw, 1s51, 1py6, 4ov0, 2i20, 1vjm, 1tn5, 1x0k, 1tn0, 3utw, 3utx, 1xji, 4fpd, 3uty]
LMIXL	LL4	GIAIL	GL4	1	0	[1e12, 2jaf, 2jag]
LFMVL	LL4	GXGXL	GL4	6	0	[1uaz]
LTXXL	LL4	GFIAL	GL4	2	6	[1gue, 4gyc, 3qap, 3qdc, 2f93, 2f95, 1gu8, 1h68]
LVXXL	LL4	GFXLL	GL4	5	6	[2z55, 1vgo]
LGXGL	LL4	GXGXL	GL4	1	0	[1at9, 1kme, 1brr, 1s52, 1r84, 1r2n, 4hwl, 1qkp, 3han, 3utv, 3hap, 3har, 3utx, 1xji, 3has, 3uty]
LXXLL	LL4	GVXAL	GL4	4	3	[2z55, 1vgo, 2ei4]
LSXLL	LL4	GXGXL	GL4	1	0	[1s8l, 1at9, 1s8j, 1e0p, 2i1x, 1r84, 1r2n, 1pxs, 1pxr, 1ap9, 1m0m, 4hwl, 1s54, 1s53, 1o0a, 1c8s, 3han, 1kg9, 1c8r, 3hao, 1kg8, 3hap, 1bhb, 3haq, 2wjk, 3har, 2wjl, 3has, 1q5j, 2zzl, 1kgb, 1q5i, 1f50, 3nsb, 1tn5, 2brd, 3utv, 1tn0, 3utw, 3utx, 4fpd, 3uty, 1brx, 1fbb, 1brr, 1fbk, 1ucq, 4hyx, 1p8u, 1f4z, 1ixf, 3vi0, 1qkp, 1qko, 1brd, 1p8h, 4md2, 4md1, 3ns0, 1c3w, 1bm1, 2ntu, 1kme, 2ntw, 1s52, 1s51, 1p…
LSXLL	LL4	GXXXL	GL4	1	6	[1s8l, 1at9, 1s8j, 1e0p, 1r84, 1r2n, 1pxs, 1pxr, 4hwl, 1s54, 1s53, 1o0a, 3han, 1kg9, 3hao, 1kg8, 3hap, 3haq, 2wjk, 3har, 2wjl, 3has, 1q5j, 1q5i, 1f50, 3nsb, 1tn5, 3utv, 1tn0, 3utw, 3utx, 4fpd, 3uty, 1brx, 1fbk, 1ucq, 4hyx, 1f4z, 1qkp, 1qko, 1brd, 1p8h, 4md2, 4md1, 3ns0, 1c3w, 1bm1, 2ntu, 1kme, 2ntw, 1s52, 1s51, 1py6, 4ov0, 2i20, 1vjm, 3mbv, 1x0k, 1xji]
LGLXL	LL4	RNXTV	RV4	6	5	[1fbk, 1jv6, 4fpd]
LVYYL	LL4	NXTVV	NV4	4	5	[2ksy, 1jgj]
LGLXL	LL4	NXTVV	NV4	6	5	[1fbk, 1jv6, 4fpd]
LXILL	LL4	TVXXW	TW4	4	5	[3vvk, 3qbl, 3abw, 3qbg, 3qbi, 3qbk]
LIVYL	LL4	TTLFW	TW4	6	0	[3qap, 3qdc, 2ksy, 1jgj, 1h2s]
LVYYL	LL4	TVXXW	TW4	4	5	[1gue, 4gyc, 3qdc, 3qap, 2f93, 2ksy, 2f95, 1jgj, 1h68, 1gu8]
LGLXL	LL4	TVXXW	TW4	6	5	[1fbk, 1jv6, 4fpd]
LVXXL	LL4	FXFXL	FL4	5	6	[2z55, 1vgo]
LSXLL	LL4	FGXIL	FL4	1	6	[1s8l, 1at9, 1s8j, 1e0p, 1r84, 1r2n, 1pxs, 1pxr, 1ap9, 4hwl, 1s54, 1s53, 1o0a, 3han, 1kg9, 3hao, 1kg8, 3hap, 3haq, 2wjk, 3har, 2wjl, 3has, 1q5j, 1q5i, 1f50, 3nsb, 1tn5, 3utv, 1tn0, 3utw, 3utx, 3uty, 1brx, 1ucq, 4hyx, 1f4z, 1qkp, 1qko, 1brd, 1p8h, 4md2, 4md1, 3ns0, 1c3w, 1bm1, 2ntu, 1kme, 2ntw, 1s52, 1s51, 1py6, 4ov0, 2i20, 1vjm, 3mbv, 1x0k, 1xji]
LXTAL	LL4	FTXXL	FL4	0	1	[1m0k, 1s8l, 1at9, 1e0p, 1s8j, 2i1x, 1r2n, 1r84, 1jv7, 1pxs, 1jv6, 1pxr, 1ap9, 1m0m, 1m0l, 4hwl, 1s54, 1s53, 1o0a, 1c8s, 3han, 3hao, 1c8r, 1kg9, 1bhb, 1kg8, 3hap, 3haq, 1bha, 2wjk, 3har, 2wjl, 3has, 1q5j, 1kgb, 2zzl, 1q5i, 1f50, 1dze, 3nsb, 1tn5, 2brd, 1cwq, 1tn0, 3utx, 3uty, 4fpd, 1brx, 1fbb, 1brr, 1p8i, 1fbk, 1ucq, 4hyx, 1p8u, 1f4z, 1ixf, 3vi0, 1qkp, 1qko, 1brd, 1p8h, 1mgy, 1qm8, 4md2, 4md1, 2z…
LXXXL	LL4	FTTXL	FL4	3	2	[1at9, 1e0p, 1uaz, 2i1x, 1r2n, 1r84, 1pxs, 1m0m, 1ap9, 1pxr, 4hwl, 1s54, 1s53, 1o0a, 1c8s, 3han, 3hao, 1kg9, 1c8r, 1kg8, 3hap, 2wjk, 3har, 2wjl, 3has, 2zzl, 1kgb, 1q5i, 1f50, 3nsb, 1tn5, 2brd, 3utv, 1tn0, 3utx, 4fpd, 3uty, 1brx, 1fbb, 1brr, 1fbk, 1ucq, 1p8u, 1f4z, 1ixf, 3vi0, 1qkp, 1qko, 1p8h, 4md2, 4md1, 3ns0, 1c3w, 1bm1, 2ntu, 1kme, 2ntw, 1s52, 1s51, 1py6, 4ov0, 2at9, 2i20, 3vhz, 1iw9, 2i21, 1v…
LMIXL	LL4	FVWIL	FL4	3	4	[3ddl]
LTXXL	LL4	FLAAL	FL4	2	3	[3ddl]
LIVYL	LL4	FIWLL	FL4	6	5	[4gyc, 3qap, 3qdc, 2f93, 2ksy, 2f95, 1jgj, 1h2s]
LMIXL	LL4	FAFXL	FL4	1	6	[1e12, 2jaf, 2jag]
LSXLL	LL4	FTTXL	FL4	1	2	[1s8l, 1at9, 1s8j, 1e0p, 2i1x, 1r84, 1r2n, 1pxs, 1pxr, 1ap9, 1m0m, 4hwl, 1s54, 1s53, 1o0a, 1c8s, 3han, 1kg9, 1c8r, 3hao, 1kg8, 3hap, 3haq, 2wjk, 3har, 2wjl, 3has, 2zzl, 1kgb, 1q5i, 1f50, 3nsb, 1tn5, 2brd, 3utv, 1tn0, 3utw, 3utx, 4fpd, 3uty, 1brx, 1fbb, 1brr, 1fbk, 1ucq, 4hyx, 1p8u, 1f4z, 1ixf, 3vi0, 1qkp, 1qko, 1brd, 1p8h, 4md2, 4md1, 3ns0, 1c3w, 1bm1, 2ntu, 1kme, 2ntw, 1s52, 1s51, 1py6, 4ov0, 3v…
LXTAL	LL4	FGXIL	FL4	0	6	[1s8l, 1at9, 1e0p, 1s8j, 1r2n, 1r84, 1pxs, 1jv7, 1pxr, 1ap9, 4hwl, 1s54, 1s53, 1o0a, 3han, 3hao, 1kg9, 1kg8, 3hap, 3haq, 2wjk, 3har, 2wjl, 3has, 1q5j, 1q5i, 1f50, 3nsb, 1tn5, 1cwq, 3utv, 1tn0, 3utw, 3utx, 3uty, 1brx, 1ucq, 4hyx, 1f4z, 1qkp, 1qko, 1brd, 1p8h, 1mgy, 4md2, 4md1, 3ns0, 1c3w, 1bm1, 2ntu, 1kme, 2ntw, 1s52, 1s51, 1py6, 4ov0, 2i20, 1vjm, 3mbv, 1x0i, 1x0k, 1xji]
LFMVL	LL4	LXLGT	LT4	6	0	[1m0k, 1s8l, 1at9, 1e0p, 1s8j, 2i1x, 1r2n, 1r84, 1pxs, 1jv7, 1ap9, 1m0m, 1jv6, 1pxr, 1m0l, 4hwl, 1s54, 1s53, 1o0a, 1c8s, 3han, 3hao, 1kg9, 1c8r, 1kg8, 3hap, 3haq, 2wjk, 3har, 2wjl, 3has, 1q5j, 2zzl, 1kgb, 1q5i, 1f50, 1dze, 1tn5, 3nsb, 2brd, 1cwq, 3utv, 1tn0, 3utw, 3utx, 4fpd, 3uty, 1brx, 1fbb, 1brr, 1p8i, 1fbk, 1ucq, 4hyx, 1p8u, 1f4z, 1ixf, 3vi0, 1qkp, 1qko, 1p8h, 1mgy, 1qm8, 4md2, 2zfe, 4md1, 1i…
LFMVL	LL4	LXXXT	LT4	6	0	[1uaz]
LGXGL	LL4	LXLGT	LT4	1	0	[1at9, 1kme, 1brr, 1s52, 1r84, 1r2n, 4hwl, 1qkp, 3han, 3utv, 3hap, 3har, 3utx, 1xji, 3has, 3uty]
LGLXL	LL4	LRNXT	LT4	6	5	[1fbk, 1jv6, 4fpd]
LXILL	LL4	LKLLT	LT4	4	5	[3vvk, 3qbl, 3abw, 3qbg, 3qbi, 3qbk]
LSXLL	LL4	LXLGT	LT4	1	0	[1s8l, 1at9, 1s8j, 1e0p, 2i1x, 1r84, 1r2n, 1pxs, 1pxr, 1ap9, 1m0m, 4hwl, 1s54, 1s53, 1o0a, 1c8s, 3han, 1kg9, 1c8r, 3hao, 1kg8, 3hap, 1bhb, 3haq, 2wjk, 3har, 2wjl, 3has, 1q5j, 2zzl, 1kgb, 1q5i, 1f50, 3nsb, 1tn5, 2brd, 3utv, 1tn0, 3utw, 3utx, 4fpd, 3uty, 1brx, 1fbb, 1brr, 1fbk, 1ucq, 4hyx, 1p8u, 1f4z, 1ixf, 3vi0, 1qkp, 1qko, 1p8h, 4md2, 4md1, 3ns0, 1c3w, 1bm1, 2ntu, 1kme, 2ntw, 1s52, 1s51, 1py6, 4o…
LLXYL	LL4	LKLLT	LT4	6	5	[3vvk, 3qbl, 3qbg, 3qbi, 3qbk]
LVXXL	LL4	LDLVT	LT4	3	6	[1gue, 4gyc, 3qdc, 3qap, 2f93, 2ksy, 2f95, 1jgj, 1h68, 1gu8, 1h2s]
LFMVL	LL4	SAYXV	SV4	6	5	[1m0k, 1s8l, 1at9, 1e0p, 1s8j, 2i1x, 1r2n, 1r84, 1pxs, 1jv7, 1ap9, 1m0m, 1jv6, 1pxr, 1m0l, 4hwl, 1s54, 1s53, 1o0a, 1c8s, 3han, 3hao, 1kg9, 1c8r, 1kg8, 3hap, 3haq, 2wjk, 3har, 2wjl, 3has, 1q5j, 2zzl, 1kgb, 1f50, 1dze, 1tn5, 3nsb, 2brd, 1cwq, 3utv, 1tn0, 3utw, 3utx, 4fpd, 3uty, 1brx, 1fbb, 1brr, 1p8i, 1fbk, 1ucq, 4hyx, 1p8u, 1f4z, 1ixf, 3vi0, 1qkp, 1qko, 1brd, 1p8h, 1mgy, 1qm8, 4md2, 2zfe, 4md1, 1i…
LLXYL	LL4	STILV	SV4	6	1	[3vvk, 3qbl, 3qbg, 3qbi, 3qbk]
LTXXL	LL4	SALVV	SV4	2	1	[3ddl]
LFMVL	LL4	WXAYP	WP4	6	5	[1m0k, 1s8l, 1at9, 1e0p, 1s8j, 2i1x, 1r2n, 1r84, 1pxs, 1jv7, 1ap9, 1m0m, 1jv6, 1pxr, 1m0l, 4hwl, 1s54, 1s53, 1o0a, 1c8s, 3han, 3hao, 1kg9, 1c8r, 1kg8, 3hap, 3haq, 2wjk, 3har, 2wjl, 3has, 1q5j, 2zzl, 1kgb, 1f50, 1dze, 1tn5, 3nsb, 2brd, 1cwq, 3utv, 1tn0, 3utw, 3utx, 4fpd, 3uty, 1brx, 1fbb, 1brr, 1p8i, 1fbk, 1ucq, 4hyx, 1p8u, 1f4z, 1ixf, 3vi0, 1qkp, 1qko, 1brd, 1p8h, 1mgy, 1qm8, 4md2, 2zfe, 4md1, 1i…
LIVYL	LL4	WLLXP	WP4	6	5	[3qap, 3qdc]
LIVYL	LL4	YPFIW	YW4	6	5	[1gue, 4gyc, 3qap, 3qdc, 2f93, 2ksy, 2f95, 1jgj, 1h68, 1gu8, 1h2s]
LFMVL	LL4	YXXXW	YW4	6	5	[1m0k, 1s8l, 1at9, 1e0p, 1s8j, 2i1x, 1r2n, 1r84, 1pxs, 1jv7, 1ap9, 1m0m, 1jv6, 1pxr, 1m0l, 4hwl, 1s54, 1s53, 1o0a, 1c8s, 3han, 3hao, 1kg9, 1c8r, 1kg8, 3hap, 3haq, 2wjk, 3har, 2wjl, 3has, 1q5j, 2zzl, 1kgb, 1f50, 1dze, 1tn5, 3nsb, 2brd, 1cwq, 3utv, 1tn0, 3utw, 3utx, 4fpd, 3uty, 1brx, 1fbb, 1brr, 1p8i, 1fbk, 1ucq, 4hyx, 1p8u, 1f4z, 1ixf, 3vi0, 1qkp, 1qko, 1brd, 1p8h, 1mgy, 1qm8, 4md2, 2zfe, 4md1, 1i…
LFMVL	LL4	YPIXW	YW4	6	5	[1uaz]
LFXLL	LL4	YXXXW	YW4	6	5	[1xio, 2m3g, 4tl3]
LXXXL	LL4	YRFVW	YW4	3	4	[1ap9]
LFMVL	LL4	VLWXA	VA4	6	5	[1m0k, 1s8l, 1at9, 1e0p, 1s8j, 2i1x, 1r2n, 1r84, 1pxs, 1jv7, 1ap9, 1m0m, 1jv6, 1pxr, 1m0l, 4hwl, 1s54, 1s53, 1o0a, 1c8s, 3han, 3hao, 1kg9, 1c8r, 1kg8, 3hap, 3haq, 2wjk, 3har, 2wjl, 3has, 1q5j, 2zzl, 1kgb, 1q5i, 1f50, 1dze, 1tn5, 3nsb, 2brd, 1cwq, 3utv, 1tn0, 3utw, 3utx, 4fpd, 3uty, 1brx, 1fbb, 1brr, 1p8i, 1fbk, 1ucq, 4hyx, 1p8u, 1f4z, 1ixf, 3vi0, 1qkp, 1qko, 1brd, 1p8h, 1mgy, 1qm8, 4md2, 2zfe, 4m…
LVYYL	LL4	VVMLA	VA4	4	3	[1gue, 4gyc, 3qdc, 3qap, 2f93, 2ksy, 2f95, 1jgj, 1h68, 1gu8]
LSXLL	LL4	VXXIA	VA4	0	1	[3qbl, 3vvk, 3a7k, 3abw, 3qbg, 3qbi, 3qbk]
LTWAL	LL4	VXXXA	VA4	2	3	[3qbl, 3vvk, 1e12, 2jaf, 3a7k, 3qbg, 3abw, 3qbi, 3qbk]
LVYYL	LL4	VXLWA	VA4	4	5	[1gue, 4gyc, 3qdc, 3qap, 2f93, 2ksy, 2f95, 1jgj, 1h68, 1gu8]
LTXPL	LL4	VVMLA	VA4	2	3	[1gue, 4gyc, 3qap, 3qdc, 2f93, 2ksy, 2f95, 1jgj, 1h68, 1gu8, 1h2s]
LTXXL	LL4	VXXIA	VA4	2	1	[3ddl]
LGINL	LL4	VLFGA	VA4	1	0	[4gyc, 2f93, 2f95, 1h2s]
LTWAL	LL4	VXXIA	VA4	2	1	[3qbl, 3vvk, 3a7k, 3qbg, 3abw, 3qbi, 3qbk]
LXXLL	LL4	ALXIV	AV4	4	3	[2z55, 1vgo, 2ei4]
LTXXL	LL4	ALXIV	AV4	2	3	[3ddl]
LVXXL	LL4	AVAYV	AV4	3	1	[1gue, 4gyc, 3qdc, 3qap, 2f93, 2f95, 1h68, 1gu8, 1h2s]
LLXXL	LL4	ALVXV	AV4	4	5	[1vgo]
LFMVL	LL4	AYXVV	AV4	6	5	[1m0k, 1s8l, 1at9, 1e0p, 1s8j, 2i1x, 1r2n, 1r84, 1pxs, 1jv7, 1ap9, 1m0m, 1jv6, 1pxr, 1m0l, 4hwl, 1s54, 1s53, 1o0a, 1c8s, 3han, 3hao, 1kg9, 1c8r, 1kg8, 3hap, 3haq, 2wjk, 3har, 2wjl, 3has, 1q5j, 2zzl, 1kgb, 1f50, 1dze, 1tn5, 3nsb, 2brd, 1cwq, 3utv, 1tn0, 3utw, 3utx, 4fpd, 3uty, 1brx, 1fbb, 1brr, 1p8i, 1fbk, 1ucq, 4hyx, 1p8u, 1f4z, 1ixf, 3vi0, 1qkp, 1qko, 1brd, 1p8h, 1mgy, 1qm8, 4md2, 2zfe, 4md1, 1i…
LTXPL	LL4	AVAYV	AV4	2	1	[1gue, 4gyc, 3qap, 3qdc, 2f93, 2f95, 1h68, 1gu8, 1h2s]
LXXLL	LL4	ALVXV	AV4	4	5	[2z55, 1vgo, 2ei4]
LXXXL	LL4	PLXXL	PL4	3	2	[1at9, 1e0p, 1r2n, 1r84, 1pxs, 1ap9, 1pxr, 4hwl, 1s54, 1s53, 1o0a, 3han, 1kg9, 1kg8, 3hap, 2wjk, 3har, 2wjl, 3has, 2zzl, 1q5i, 1f50, 3nsb, 1tn5, 2brd, 3utv, 1tn0, 3utx, 4fpd, 3uty, 1brx, 1brr, 1fbk, 1ucq, 1f4z, 1ixf, 1qkp, 1qko, 1p8h, 4md2, 4md1, 3ns0, 1c3w, 1bm1, 2ntu, 1kme, 2ntw, 1s52, 1s51, 1py6, 4ov0, 2at9, 2i20, 1iw9, 1vjm, 3mbv, 1x0k, 1xji]
LIVYL	LL4	PFIWL	PL4	6	5	[1gue, 4gyc, 3qap, 3qdc, 2f93, 2ksy, 2f95, 1jgj, 1h68, 1gu8, 1h2s]
LFMVL	LL4	PVXWL	PL4	6	5	[1m0k, 1s8l, 1at9, 1e0p, 1s8j, 2i1x, 1r2n, 1r84, 1pxs, 1ap9, 1m0m, 1pxr, 1m0l, 4hwl, 1s54, 1s53, 1o0a, 1c8s, 3han, 3hao, 1kg9, 1c8r, 1kg8, 3hap, 3haq, 2wjk, 3har, 2wjl, 3has, 1q5j, 2zzl, 1kgb, 1f50, 1dze, 1tn5, 3nsb, 2brd, 1cwq, 3utv, 1tn0, 3utw, 3utx, 4fpd, 3uty, 1brx, 1fbb, 1brr, 1p8i, 1fbk, 1ucq, 4hyx, 1p8u, 1f4z, 1ixf, 3vi0, 1qkp, 1qko, 1brd, 1p8h, 1qm8, 4md2, 2zfe, 4md1, 1iw6, 3ns0, 1c3w, 1b…
LTXXL	LL4	LGLVY	LY4	2	4	[1gue, 4gyc, 3qap, 3qdc, 2f93, 2f95, 1gu8, 1h68, 1h2s]
LGXGL	LL4	LGXLY	LY4	1	0	[1at9, 1kme, 1brr, 1s52, 1r84, 1r2n, 4hwl, 1qkp, 3han, 3utv, 3hap, 3har, 3utx, 1xji, 3has, 3uty]
LVYYL	LL4	LWAIY	LY4	4	5	[1gue, 4gyc, 3qdc, 3qap, 2f93, 2ksy, 2f95, 1jgj, 1h68, 1gu8]
LSXLL	LL4	LGXLY	LY4	1	0	[1s8l, 1at9, 1s8j, 1e0p, 2i1x, 1r84, 1r2n, 1pxs, 1pxr, 1ap9, 1m0m, 4hwl, 1s54, 1s53, 1o0a, 1c8s, 3han, 1kg9, 1c8r, 3hao, 1kg8, 3hap, 1bhb, 3haq, 2wjk, 3har, 2wjl, 3has, 1q5j, 2zzl, 1kgb, 1q5i, 1f50, 3nsb, 1tn5, 2brd, 3utv, 1tn0, 3utw, 3utx, 4fpd, 3uty, 1brx, 1fbb, 1brr, 1fbk, 1ucq, 4hyx, 1p8u, 1f4z, 1ixf, 3vi0, 1qkp, 1qko, 1brd, 1p8h, 4md2, 4md1, 3ns0, 1c3w, 1bm1, 2ntu, 1kme, 2ntw, 1s52, 1s51, 1p…
LFXLL	LL4	LHWIY	LY4	6	0	[1xio, 2m3g]
LMIXL	LL4	LVFXY	LY4	1	0	[1e12, 2jaf, 2jag]
LFMVL	LL4	LWXAY	LY4	6	5	[1m0k, 1s8l, 1at9, 1e0p, 1s8j, 2i1x, 1r2n, 1r84, 1pxs, 1jv7, 1ap9, 1m0m, 1jv6, 1pxr, 1m0l, 4hwl, 1s54, 1s53, 1o0a, 1c8s, 3han, 3hao, 1kg9, 1c8r, 1kg8, 3hap, 3haq, 2wjk, 3har, 2wjl, 3has, 1q5j, 2zzl, 1kgb, 1q5i, 1f50, 1dze, 1tn5, 3nsb, 2brd, 1cwq, 3utv, 1tn0, 3utw, 3utx, 4fpd, 3uty, 1brx, 1fbb, 1brr, 1p8i, 1fbk, 1ucq, 4hyx, 1p8u, 1f4z, 1ixf, 3vi0, 1qkp, 1qko, 1brd, 1p8h, 1mgy, 1qm8, 4md2, 2zfe, 4m…
LXXXL	LL4	LXXXY	LY4	3	4	[1at9, 1e0p, 1r2n, 1r84, 1pxs, 1ap9, 1pxr, 4hwl, 1s54, 1s53, 1o0a, 3han, 3hao, 1kg9, 1c8r, 1kg8, 3hap, 2wjk, 2wjl, 3has, 2zzl, 1q5j, 1kgb, 1q5i, 1f50, 3nsb, 1tn5, 2brd, 3utv, 1tn0, 3utx, 4fpd, 3uty, 1brx, 1fbb, 1brr, 1fbk, 1ucq, 1p8u, 1f4z, 1ixf, 3vi0, 1qkp, 1qko, 1p8h, 4md2, 4md1, 3ns0, 1c3w, 1bm1, 2ntu, 1kme, 2ntw, 1s52, 1s51, 1py6, 4ov0, 2at9, 2i20, 3vhz, 1iw9, 2i21, 1vjm, 3mbv, 3t45, 1x0k, 1x…
LMIXL	LL4	VFAFI	VI4	1	6	[1e12, 2jaf, 2jag]
LXXXL	LL4	VXWXI	VI4	3	4	[1at9, 1e0p, 2i1x, 1r2n, 1r84, 1pxs, 1m0m, 1ap9, 1pxr, 4hwl, 1s54, 1s53, 1o0a, 1c8s, 3han, 3hao, 1kg9, 1c8r, 1kg8, 3hap, 2wjk, 3har, 2wjl, 3has, 2zzl, 1q5j, 1kgb, 1q5i, 1f50, 3nsb, 1tn5, 2brd, 3utv, 1tn0, 3utx, 4fpd, 3uty, 1brx, 1fbb, 1brr, 1fbk, 1ucq, 1p8u, 1f4z, 1ixf, 3vi0, 1qkp, 1qko, 1p8h, 4md2, 4md1, 3ns0, 1c3w, 1bm1, 2ntu, 1kme, 2ntw, 1s52, 1s51, 1py6, 4ov0, 2i20, 3vhz, 1iw9, 2i21, 1vjm, 3m…
LFMVL	LL4	VVWXI	VI4	6	5	[1m0k, 1at9, 1e0p, 1s8j, 2i1x, 1r2n, 1r84, 1pxs, 1ap9, 1m0m, 1pxr, 4hwl, 1s54, 1s53, 1o0a, 1c8s, 3han, 3hao, 1kg9, 1c8r, 1kg8, 3hap, 3haq, 2wjk, 3har, 2wjl, 3has, 1q5j, 2zzl, 1kgb, 1q5i, 1f50, 1dze, 1tn5, 3nsb, 2brd, 3utv, 1tn0, 3utw, 3utx, 4fpd, 3uty, 1brx, 1fbb, 1brr, 1p8i, 1fbk, 1ucq, 4hyx, 1p8u, 1f4z, 1ixf, 3vi0, 1qkp, 1qko, 1brd, 1p8h, 1qm8, 4md2, 2zfe, 4md1, 1iw6, 3ns0, 1c3w, 1bm1, 1kme, 2n…
LVYYL	LL4	VXWXI	VI4	4	4	[2ksy, 1jgj]
LSXLL	LL4	VAKYI	VI4	0	6	[3qbl, 3vvk, 3a7k, 3abw, 3qbg, 3qbi, 3qbk]
LSXLL	LL4	WXXYA	WA4	1	2	[1s8l, 1at9, 1s8j, 1e0p, 2i1x, 1r84, 1r2n, 1pxs, 1pxr, 1ap9, 1m0m, 4hwl, 1s54, 1s53, 1o0a, 1c8s, 3han, 1kg9, 1c8r, 3hao, 1kg8, 3hap, 3haq, 2wjk, 3har, 2wjl, 3has, 1q5j, 2zzl, 1kgb, 1q5i, 1f50, 3nsb, 1tn5, 2brd, 3utv, 1tn0, 3utw, 3utx, 4fpd, 3uty, 1brx, 1fbb, 1brr, 1fbk, 1ucq, 4hyx, 1p8u, 1f4z, 1ixf, 3vi0, 1qkp, 1qko, 1p8h, 4md2, 4md1, 3ns0, 1c3w, 2ntu, 1kme, 2ntw, 1s52, 1s51, 1py6, 4ov0, 3vhz, 1i…
LGXGL	LL4	WXXYA	WA4	1	2	[1at9, 1kme, 1brr, 1s52, 1r84, 1r2n, 4hwl, 1qkp, 3han, 3utv, 3hap, 3har, 3utx, 1xji, 3has, 3uty]
LXXXL	LL4	WXXYA	WA4	3	2	[1at9, 1e0p, 2i1x, 1r2n, 1r84, 1pxs, 1m0m, 1ap9, 1pxr, 4hwl, 1s54, 1s53, 1o0a, 1c8s, 3han, 3hao, 1kg9, 1c8r, 1kg8, 3hap, 2wjk, 3har, 2wjl, 3has, 2zzl, 1q5j, 1kgb, 1q5i, 1f50, 3nsb, 1tn5, 2brd, 3utv, 1tn0, 3utx, 4fpd, 3uty, 1brx, 1fbb, 1brr, 1fbk, 1ucq, 1p8u, 1f4z, 1ixf, 3vi0, 1qkp, 1qko, 1p8h, 4md2, 4md1, 3ns0, 1c3w, 2ntu, 1kme, 2ntw, 1s52, 1s51, 1py6, 4ov0, 2i20, 3vhz, 1iw9, 2i21, 1vjm, 3mbv, 3t…
LFXLL	LL4	WIYVA	WA4	6	0	[1xio, 2m3g, 4tl3]
LSXLL	LL4	WIWLA	WA4	1	0	[1r84, 1r2n, 1pxs, 1pxr, 1ap9, 4hwl, 1s54, 1s53, 3han, 1c8r, 3hao, 3hap, 1bhb, 3haq, 2wjk, 3har, 3has, 1q5j, 1kgb, 1q5i, 3nsb, 1tn5, 3utv, 1tn0, 3utw, 3utx, 3uty, 1fbb, 1brr, 1fbk, 1ucq, 4hyx, 1ixf, 3vi0, 1qkp, 1qko, 1p8h, 4md2, 4md1, 3ns0, 1kme, 2ntw, 1s52, 1s51, 1py6, 4ov0, 3vhz, 1iw9, 3mbv, 3t45, 1xji]
LGXGL	LL4	WIWLA	WA4	1	0	[1kme, 1brr, 1s52, 1r84, 1r2n, 4hwl, 1qkp, 3han, 3utv, 3hap, 3har, 3utx, 1xji, 3has, 3uty]
LAXXL	LL4	WFWYA	WA4	3	4	[3qbl, 3vvk, 3a7k, 3qbg, 3abw, 3qbi, 3qbk]
LFMVL	LL4	WIWLA	WA4	6	0	[1r2n, 1r84, 1pxs, 1ap9, 1pxr, 4hwl, 1s54, 1s53, 3han, 3hao, 1c8r, 3hap, 3haq, 2wjk, 3har, 3has, 1q5j, 1kgb, 1q5i, 1tn5, 3nsb, 3utv, 1tn0, 3utw, 3utx, 3uty, 1fbb, 1brr, 1fbk, 1ucq, 4hyx, 1ixf, 3vi0, 1qkp, 1qko, 1p8h, 4md2, 4md1, 3ns0, 1kme, 2ntw, 1s52, 1s51, 1py6, 4ov0, 1iw9, 3vhz, 3mbv, 3t45, 1xji]
LFMVL	LL4	WLXLG	WG4	6	0	[1m0k, 1s8l, 1at9, 1e0p, 1s8j, 2i1x, 1r2n, 1r84, 1pxs, 1jv7, 1ap9, 1m0m, 1jv6, 1pxr, 4hwl, 1s54, 1s53, 1o0a, 1c8s, 3han, 3hao, 1kg9, 1c8r, 1kg8, 3hap, 3haq, 2wjk, 3har, 2wjl, 3has, 1q5j, 2zzl, 1kgb, 1q5i, 1f50, 1dze, 1tn5, 3nsb, 2brd, 3utv, 1tn0, 3utw, 3utx, 4fpd, 3uty, 1brx, 1fbb, 1brr, 1p8i, 1fbk, 1ucq, 4hyx, 1p8u, 1f4z, 1ixf, 3vi0, 1qkp, 1qko, 1p8h, 1qm8, 4md2, 2zfe, 4md1, 1iw6, 3ns0, 1c3w, 1b…
LSXLL	LL4	WLXLG	WG4	1	0	[1s8l, 1at9, 1s8j, 1e0p, 2i1x, 1r84, 1r2n, 1pxs, 1pxr, 1ap9, 1m0m, 4hwl, 1s54, 1s53, 1o0a, 1c8s, 3han, 1kg9, 1c8r, 3hao, 1kg8, 3hap, 1bhb, 3haq, 2wjk, 3har, 2wjl, 3has, 1q5j, 2zzl, 1kgb, 1q5i, 1f50, 3nsb, 1tn5, 2brd, 3utv, 1tn0, 3utw, 3utx, 4fpd, 3uty, 1brx, 1fbb, 1brr, 1fbk, 1ucq, 4hyx, 1p8u, 1f4z, 1ixf, 3vi0, 1qkp, 1qko, 1p8h, 4md2, 4md1, 3ns0, 1c3w, 1bm1, 2ntu, 1kme, 2ntw, 1s52, 1s51, 1py6, 4o…
LGXGL	LL4	WLXLG	WG4	1	0	[1at9, 1kme, 1brr, 1s52, 1r84, 1r2n, 4hwl, 1qkp, 3han, 3utv, 3hap, 3har, 3utx, 1xji, 3has, 3uty]
LFMVL	LL4	WLXIG	WG4	6	0	[1uaz]
LXXXL	LL4	WYICG	WG4	3	4	[1xio, 2m3g]
LFMVL	LL4	TALMG	TG4	6	0	[1m0k, 1s8l, 1at9, 1e0p, 1s8j, 2i1x, 1r2n, 1r84, 1pxs, 1jv7, 1ap9, 1m0m, 1jv6, 1pxr, 1m0l, 4hwl, 1s54, 1s53, 1o0a, 1c8s, 3han, 3hao, 1kg9, 1c8r, 1kg8, 3hap, 3haq, 2wjk, 3har, 2wjl, 3has, 1q5j, 2zzl, 1kgb, 1q5i, 1f50, 1dze, 1tn5, 3nsb, 2brd, 1cwq, 3utv, 1tn0, 3utw, 3utx, 4fpd, 3uty, 1brx, 1fbb, 1brr, 1p8i, 1fbk, 1ucq, 4hyx, 1p8u, 1f4z, 1ixf, 3vi0, 1qkp, 1qko, 1brd, 1p8h, 1mgy, 1qm8, 4md2, 2zfe, 4m…
LFMVL	LL4	TLWLG	TG4	6	0	[1uaz]
LSXLL	LL4	TALMG	TG4	1	0	[1s8l, 1at9, 1s8j, 1e0p, 2i1x, 1r84, 1r2n, 1pxs, 1pxr, 1ap9, 1m0m, 4hwl, 1s54, 1s53, 1o0a, 1c8s, 3han, 1kg9, 1c8r, 3hao, 1kg8, 3hap, 1bhb, 3haq, 2wjk, 3har, 2wjl, 3has, 1q5j, 2zzl, 1kgb, 1q5i, 1f50, 3nsb, 1tn5, 2brd, 3utv, 1tn0, 3utw, 3utx, 4fpd, 3uty, 1brx, 1fbb, 1brr, 1fbk, 1ucq, 4hyx, 1p8u, 1f4z, 1ixf, 3vi0, 1qkp, 1qko, 1brd, 1p8h, 4md2, 4md1, 3ns0, 1c3w, 1bm1, 2ntu, 1kme, 2ntw, 1s52, 1s51, 1p…
LGXGL	LL4	TALMG	TG4	1	0	[1at9, 1kme, 1brr, 1s52, 1r84, 1r2n, 4hwl, 1qkp, 3han, 3utv, 3hap, 3har, 3utx, 1xji, 3has, 3uty]
LIVYL	LL4	GXIGM	GM4	6	0	[1gue, 4gyc, 3qap, 3qdc, 2f93, 2ksy, 2f95, 1jgj, 1h68, 1gu8, 1h2s]
LSXLL	LL4	GTXXM	GM4	1	0	[1s8l, 1at9, 1s8j, 1e0p, 2i1x, 1r84, 1r2n, 1pxs, 1pxr, 1ap9, 1m0m, 4hwl, 1s54, 1s53, 1o0a, 1c8s, 3han, 1kg9, 1c8r, 3hao, 1kg8, 3hap, 1bhb, 3haq, 2wjk, 3har, 2wjl, 3has, 1q5j, 2zzl, 1kgb, 1q5i, 1f50, 3nsb, 1tn5, 2brd, 3utv, 1tn0, 3utw, 3utx, 4fpd, 3uty, 1brx, 1fbb, 1brr, 1fbk, 1ucq, 4hyx, 1p8u, 1f4z, 1ixf, 3vi0, 1qkp, 1qko, 1brd, 1p8h, 4md2, 4md1, 3ns0, 1c3w, 1bm1, 2ntu, 1kme, 2ntw, 1s52, 1s51, 1p…
LGXGL	LL4	GTXXM	GM4	1	0	[1at9, 1kme, 1brr, 1s52, 1r84, 1r2n, 4hwl, 1qkp, 3han, 3utv, 3hap, 3har, 3utx, 1xji, 3has, 3uty]
LFMVL	LL4	GTXXM	GM4	6	0	[1m0k, 1s8l, 1at9, 1e0p, 1s8j, 1uaz, 2i1x, 1r2n, 1r84, 1pxs, 1jv7, 1ap9, 1m0m, 1jv6, 1pxr, 1m0l, 4hwl, 1s54, 1s53, 1o0a, 1c8s, 3han, 3hao, 1kg9, 1c8r, 1kg8, 3hap, 3haq, 2wjk, 3har, 2wjl, 3has, 1q5j, 2zzl, 1kgb, 1q5i, 1f50, 1dze, 1tn5, 3nsb, 2brd, 1cwq, 3utv, 1tn0, 3utw, 3utx, 4fpd, 3uty, 1brx, 1fbb, 1brr, 1p8i, 1fbk, 1ucq, 4hyx, 1p8u, 1f4z, 1ixf, 3vi0, 1qkp, 1qko, 1brd, 1p8h, 1mgy, 1qm8, 4md2, 2z…
LFMVL	LL4	ALGTA	AA4	6	0	[1m0k, 1s8l, 1at9, 1e0p, 1s8j, 2i1x, 1r2n, 1r84, 1pxs, 1jv7, 1ap9, 1m0m, 1jv6, 1pxr, 1m0l, 4hwl, 1s54, 1s53, 1o0a, 1c8s, 3han, 3hao, 1kg9, 1c8r, 1kg8, 3hap, 3haq, 2wjk, 3har, 2wjl, 3has, 1q5j, 2zzl, 1kgb, 1q5i, 1f50, 1dze, 1tn5, 3nsb, 2brd, 1cwq, 3utv, 1tn0, 3utw, 3utx, 4fpd, 3uty, 1brx, 1fbb, 1brr, 1p8i, 1fbk, 1ucq, 4hyx, 1p8u, 1f4z, 1ixf, 3vi0, 1qkp, 1qko, 1brd, 1p8h, 1mgy, 1qm8, 4md2, 2zfe, 4m…
LSXLL	LL4	ALGTA	AA4	1	0	[1s8l, 1at9, 1s8j, 1e0p, 2i1x, 1r84, 1r2n, 1pxs, 1pxr, 1ap9, 1m0m, 4hwl, 1s54, 1s53, 1o0a, 1c8s, 3han, 1kg9, 1c8r, 3hao, 1kg8, 3hap, 1bhb, 3haq, 2wjk, 3har, 2wjl, 3has, 1q5j, 2zzl, 1kgb, 1q5i, 1f50, 3nsb, 1tn5, 2brd, 3utv, 1tn0, 3utw, 3utx, 4fpd, 3uty, 1brx, 1fbb, 1brr, 1fbk, 1ucq, 4hyx, 1p8u, 1f4z, 1ixf, 3vi0, 1qkp, 1qko, 1brd, 1p8h, 4md2, 4md1, 3ns0, 1c3w, 1bm1, 2ntu, 1kme, 2ntw, 1s52, 1s51, 1p…
LXXXL	LL4	AISXA	AA4	3	4	[1at9, 1e0p, 2i1x, 1r2n, 1r84, 1pxs, 1m0m, 1ap9, 1pxr, 4hwl, 1s54, 1s53, 1o0a, 1c8s, 3han, 3hao, 1kg9, 1c8r, 1kg8, 3hap, 2wjk, 3har, 2wjl, 3has, 2zzl, 1q5j, 1kgb, 1q5i, 1f50, 3nsb, 1tn5, 2brd, 3utv, 1tn0, 3utx, 4fpd, 3uty, 1brx, 1fbb, 1brr, 1fbk, 1ucq, 1p8u, 1f4z, 1ixf, 3vi0, 1qkp, 1qko, 1p8h, 4md2, 4md1, 3ns0, 1c3w, 1bm1, 2ntu, 1kme, 2ntw, 1s52, 1s51, 1py6, 4ov0, 2at9, 2i20, 3vhz, 1iw9, 2i21, 1v…
LGXGL	LL4	ALGTA	AA4	1	0	[1at9, 1kme, 1brr, 1s52, 1r84, 1r2n, 4hwl, 1qkp, 3han, 3utv, 3hap, 3har, 3utx, 1xji, 3has, 3uty]
LVXXL	LL4	AVAYA	AA4	3	1	[2ksy, 1jgj]
LXXXL	LL4	AXVGA	AA4	3	3	[1at9, 1e0p, 1r2n, 1r84, 1pxs, 1ap9, 1pxr, 4hwl, 1s54, 1s53, 1o0a, 3han, 3hao, 1kg9, 1kg8, 2wjk, 3har, 2wjl, 3has, 2zzl, 1q5j, 1q5i, 1f50, 3nsb, 1tn5, 3utv, 1tn0, 3utx, 4fpd, 3uty, 1brx, 1brr, 1fbk, 1ucq, 1f4z, 1ixf, 3vi0, 1qkp, 1qko, 1p8h, 4md2, 4md1, 3ns0, 1c3w, 1bm1, 2ntu, 1kme, 2ntw, 1s52, 1s51, 1py6, 4ov0, 2i20, 1iw9, 1vjm, 3mbv, 3t45, 1x0k, 1xji]
LGXGL	LL4	MXLGT	MT4	1	0	[1at9, 1kme, 1brr, 1r84, 1r2n, 4hwl, 1qkp, 3han, 3utv, 3hap, 3har, 3utx, 1xji, 3has, 3uty]
LSXLL	LL4	MXLGT	MT4	1	0	[1s8l, 1at9, 1s8j, 1e0p, 2i1x, 1r84, 1r2n, 1pxs, 1pxr, 1ap9, 1m0m, 4hwl, 1s53, 1o0a, 1c8s, 3han, 1kg9, 1c8r, 3hao, 1kg8, 3hap, 1bhb, 3haq, 2wjk, 3har, 2wjl, 3has, 1q5j, 2zzl, 1kgb, 1q5i, 1f50, 3nsb, 1tn5, 2brd, 3utv, 1tn0, 3utw, 3utx, 4fpd, 3uty, 1brx, 1fbb, 1brr, 1fbk, 1ucq, 4hyx, 1p8u, 1f4z, 1ixf, 3vi0, 1qkp, 1qko, 1brd, 1p8h, 4md2, 4md1, 3ns0, 1c3w, 1bm1, 2ntu, 1kme, 2ntw, 1py6, 4ov0, 3vhz, 1i…
LTXXL	LL4	VFIAG	VG4	2	1	[3ddl]
LMIXL	LL4	VXLXG	VG4	1	0	[1e12, 2jaf, 2jag]
LVXXL	LL4	VXXVG	VG4	3	6	[1gue, 4gyc, 3qdc, 3qap, 2f93, 2ksy, 2f95, 1jgj, 1h68, 1gu8, 1h2s]
LXXXL	LL4	VGADG	VG4	3	3	[1at9, 1e0p, 2i1x, 1r2n, 1r84, 1pxs, 1m0m, 1ap9, 1pxr, 4hwl, 1s54, 1s53, 1o0a, 1c8s, 3han, 3hao, 1kg9, 1c8r, 1kg8, 3hap, 2wjk, 3har, 2wjl, 3has, 2zzl, 1q5j, 1kgb, 1q5i, 1f50, 3nsb, 1tn5, 3utv, 1tn0, 3utx, 4fpd, 3uty, 1brx, 1fbb, 1brr, 1fbk, 1ucq, 1p8u, 1f4z, 1ixf, 3vi0, 1qkp, 1qko, 1p8h, 4md2, 4md1, 3ns0, 1c3w, 1bm1, 2ntu, 1kme, 2ntw, 1s52, 1s51, 1py6, 4ov0, 2at9, 2i20, 3vhz, 1iw9, 2i21, 1vjm, 3m…
LFMVL	LL4	VXLXG	VG4	6	3	[1m0k, 1at9, 1e0p, 2i1x, 1r2n, 1r84, 1pxs, 1ap9, 1m0m, 1pxr, 4hwl, 1s54, 1s53, 1o0a, 1c8s, 3han, 3hao, 1kg9, 1c8r, 1kg8, 3hap, 3haq, 2wjk, 3har, 2wjl, 3has, 1q5j, 2zzl, 1kgb, 1q5i, 1f50, 1dze, 1tn5, 3nsb, 2brd, 3utv, 1tn0, 3utw, 3utx, 4fpd, 3uty, 1brx, 1fbb, 1brr, 1p8i, 1fbk, 1ucq, 4hyx, 1p8u, 1f4z, 1ixf, 3vi0, 1qkp, 1qko, 1brd, 1p8h, 1qm8, 4md2, 2zfe, 4md1, 1iw6, 3ns0, 1c3w, 1bm1, 1kme, 2ntu, 2n…
LXILL	LL4	VXXXG	VG4	4	5	[3vvk, 3qbl, 3abw, 3qbg, 3qbi, 3qbk]
LXTAL	LL4	VKGMG	VG4	0	0	[1brx, 1at9, 1e0p, 1pxs, 1pxr, 1qko, 1brd, 1s54, 1s53, 3hao, 3haq, 1bha, 3har, 2wjl, 1c3w, 1bm1, 1q5i, 2ntu, 1kme, 1s51, 1py6, 2i20, 1vjm, 1tn5, 1x0k, 1tn0, 3utw]
LTXPL	LL4	VGISG	VG4	2	1	[1gue, 4gyc, 3qap, 3qdc, 2f93, 2ksy, 2f95, 1jgj, 1h68, 1gu8, 1h2s]
LFXLL	LL4	VXXXG	VG4	6	5	[1xio, 2m3g, 4tl3]
LVXXL	LL4	VGISG	VG4	3	1	[1gue, 4gyc, 3qdc, 3qap, 2f93, 2ksy, 2f95, 1jgj, 1h68, 1gu8, 1h2s]
LTXPL	LL4	VXLXG	VG4	2	3	[1gue, 4gyc, 3qap, 3qdc, 2f93, 2ksy, 2f95, 1jgj, 1h68, 1gu8, 1h2s]
LFMVL	LL4	LWIXG	LG4	6	5	[1uaz]
LXXXL	LL4	LAXVG	LG4	3	3	[1at9, 1e0p, 1r2n, 1r84, 1pxs, 1ap9, 1pxr, 4hwl, 1s54, 1s53, 1o0a, 3han, 3hao, 1kg9, 1kg8, 2wjk, 3har, 2wjl, 3has, 1q5j, 1q5i, 1f50, 3nsb, 1tn5, 3utv, 1tn0, 3utx, 4fpd, 3uty, 1brx, 1brr, 1fbk, 1ucq, 1f4z, 3vi0, 1qkp, 1qko, 1p8h, 4md2, 4md1, 3ns0, 1c3w, 1bm1, 2ntu, 1kme, 2ntw, 1s52, 1s51, 1py6, 4ov0, 2i20, 1vjm, 3mbv, 1x0k, 1xji]
LIVYL	LL4	LFXLG	LG4	6	0	[1gue, 4gyc, 3qap, 3qdc, 2f93, 2ksy, 2f95, 1jgj, 1h68, 1gu8, 1h2s]
LXTAL	LL4	LLGYG	LG4	0	1	[1at9, 1kme, 1brr, 1s52, 1r2n, 1r84, 4hwl, 1qkp, 3han, 2brd, 3hap, 3utv, 3har, 3utx, 1xji, 3has, 3uty]
LSXLL	LL4	LXGLG	LG4	1	0	[1s8l, 1at9, 1s8j, 1e0p, 2i1x, 1r84, 1r2n, 1pxs, 1pxr, 1ap9, 1m0m, 4hwl, 1s54, 1s53, 1o0a, 1c8s, 3han, 1kg9, 1c8r, 3hao, 1kg8, 3hap, 1bhb, 3haq, 2wjk, 3har, 2wjl, 3has, 1q5j, 2zzl, 1kgb, 1q5i, 1f50, 3nsb, 1tn5, 2brd, 3utv, 1tn0, 3utw, 3utx, 4fpd, 3uty, 1brx, 1fbb, 1brr, 1fbk, 1ucq, 4hyx, 1p8u, 1f4z, 1ixf, 3vi0, 1qkp, 1qko, 1brd, 1p8h, 4md2, 4md1, 3ns0, 1c3w, 1bm1, 2ntu, 1kme, 2ntw, 1s52, 1s51, 1p…
LGXGL	LL4	LXGLG	LG4	1	0	[1at9, 1kme, 1brr, 1s52, 1r84, 1r2n, 4hwl, 1qkp, 3han, 3utv, 3hap, 3har, 3utx, 1xji, 3has, 3uty]
LIVYL	LL4	LGAIG	LG4	6	0	[1gue, 4gyc, 3qap, 3qdc, 2f93, 2ksy, 2f95, 1jgj, 1h68, 1gu8, 1h2s]
LXGXL	LL4	LGXPG	LG4	3	3	[3ddl]
LSXLL	LL4	YFLVK	YK4	1	0	[1s8l, 1at9, 1s8j, 1e0p, 1r84, 1r2n, 1pxs, 1pxr, 1ap9, 4hwl, 1s54, 1s53, 1o0a, 3han, 1kg9, 3hao, 1kg8, 3hap, 1bhb, 3haq, 2wjk, 3har, 2wjl, 3has, 1q5j, 1q5i, 1f50, 3nsb, 1tn5, 1tn0, 3utw, 3utx, 4fpd, 3uty, 1brx, 1brr, 1fbk, 1ucq, 4hyx, 1f4z, 3vi0, 1qkp, 1qko, 1brd, 1p8h, 4md2, 4md1, 3ns0, 1c3w, 1bm1, 2ntu, 1kme, 2ntw, 1s52, 1s51, 1py6, 4ov0, 2i20, 1vjm, 3mbv, 1x0k, 1xji]
LSXLL	LL4	GXXXF	GF4	1	0	[1s8l, 1at9, 1s8j, 1e0p, 2i1x, 1r84, 1r2n, 1pxs, 1pxr, 1ap9, 1m0m, 4hwl, 1s54, 1s53, 1o0a, 1c8s, 3han, 1kg9, 1c8r, 3hao, 1kg8, 3hap, 1bhb, 3haq, 2wjk, 3har, 2wjl, 3has, 1q5j, 2zzl, 1kgb, 1q5i, 1f50, 3nsb, 1tn5, 2brd, 3utv, 1tn0, 3utw, 3utx, 4fpd, 3uty, 1brx, 1fbb, 1brr, 1fbk, 1ucq, 4hyx, 1p8u, 1f4z, 1ixf, 3vi0, 1qkp, 1qko, 1brd, 1p8h, 4md2, 4md1, 3ns0, 1c3w, 1bm1, 2ntu, 1kme, 2ntw, 1s52, 1s51, 1p…
LGXGL	LL4	GXXXF	GF4	1	0	[1s52]
LMIXL	LL4	FXYMG	FG4	1	0	[2jaf, 2jag]
LXTAL	LL4	FLVKG	FG4	0	0	[1s8l, 1at9, 1e0p, 1s8j, 1r2n, 1r84, 1pxs, 1jv7, 1jv6, 1pxr, 1ap9, 4hwl, 1s54, 1s53, 1o0a, 3han, 3hao, 1kg9, 1bhb, 1kg8, 3hap, 3haq, 1bha, 2wjk, 3har, 2wjl, 3has, 1q5j, 1q5i, 1f50, 3nsb, 1tn5, 1tn0, 3utw, 3utx, 3uty, 4fpd, 1brx, 1fbk, 1ucq, 4hyx, 1f4z, 1qkp, 1qko, 1brd, 1p8h, 1mgy, 4md2, 4md1, 3ns0, 1c3w, 1bm1, 2ntu, 1kme, 2ntw, 1s51, 1py6, 4ov0, 2i20, 1vjm, 3mbv, 1x0i, 1x0k, 1xji]
LLXYL	LL4	FXTRG	FG4	6	0	[3vvk, 3qbi]
LXTAL	LL4	KGMGV	KV4	0	0	[1vjm, 1tn5, 1bm1, 1q5i, 1s54, 1s53, 1tn0, 2i20]
LXILL	LL4	KLLTV	KV4	4	5	[3vvk, 3qbl, 3abw, 3qbg, 3qbi, 3qbk]
LLXYL	LL4	KLLTV	KV4	6	5	[3vvk, 3qbl, 3qbg, 3qbi, 3qbk]
LFMVL	LL4	KGMGV	KV4	6	0	[1vjm, 1tn5, 1bm1, 1q5i, 1s54, 1s53, 1tn0, 2i20]
LTXXL	LL4	SMMVS	SS4	2	1	[3ddl]
LTXXL	LL4	LVGPM	LM4	5	4	[2ksy, 1jgj]
LXILL	LL4	LTVVM	LM4	4	5	[3vvk, 3qbl, 3abw, 3qbg, 3qbi, 3qbk]
LLXYL	LL4	LXVXM	LM4	6	0	[3vvk, 3qbl, 3qbg, 3qbi, 3qbk]
LTXXL	LL4	LVGPM	LM4	2	4	[1gue, 4gyc, 3qap, 3qdc, 2f93, 2f95, 1gu8, 1h68]
LTWAL	LL4	LAAXM	LM4	2	3	[1e12]
LTXXL	LL4	LAAXM	LM4	2	3	[3ddl]
LXTAL	LL4	LVKGM	LM4	0	0	[1s8l, 1at9, 1e0p, 1r2n, 1r84, 1pxs, 1jv7, 1jv6, 1pxr, 1s54, 1s53, 1o0a, 3han, 3hao, 1kg8, 3hap, 3haq, 1bha, 2wjk, 3har, 2wjl, 3has, 1q5j, 1q5i, 1f50, 1tn5, 1tn0, 3utw, 3utx, 3uty, 4fpd, 1brx, 1fbk, 1ucq, 4hyx, 1f4z, 1qko, 1brd, 1p8h, 4md2, 4md1, 1c3w, 1bm1, 2ntu, 1kme, 2ntw, 1s51, 1py6, 4ov0, 2i20, 1vjm, 3mbv, 1x0i, 1x0k, 1xji]
LXGXL	LL4	SLSWT	ST4	3	2	[2m3g]
LIVYL	LL4	GIXLG	GG4	6	1	[4gyc, 2f93, 2f95, 1h2s]
LGLXL	LL4	AIXXL	AL4	6	1	[1fbk, 1jv6, 4fpd]
LFMVL	LL4	ALXXL	AL4	6	0	[1m0k, 1s8l, 1at9, 1e0p, 1s8j, 2i1x, 1r2n, 1r84, 1pxs, 1jv7, 1ap9, 1m0m, 1jv6, 1pxr, 1m0l, 4hwl, 1s54, 1s53, 1o0a, 1c8s, 3han, 3hao, 1kg9, 1c8r, 1kg8, 3hap, 3haq, 2wjk, 3har, 2wjl, 3has, 1q5j, 2zzl, 1kgb, 1q5i, 1f50, 1dze, 1tn5, 3nsb, 2brd, 1cwq, 3utv, 1tn0, 3utw, 3utx, 4fpd, 3uty, 1brx, 1fbb, 1brr, 1p8i, 1fbk, 1ucq, 4hyx, 1p8u, 1f4z, 1ixf, 3vi0, 1qkp, 1qko, 1brd, 1p8h, 1mgy, 1qm8, 4md2, 2zfe, 4m…
LSXLL	LL4	AXXXL	AL4	1	4	[1s54]
LGXGL	LL4	ALXXL	AL4	1	0	[1at9, 1kme, 1brr, 1s52, 1r84, 1r2n, 4hwl, 1qkp, 3han, 3utv, 3hap, 3har, 3utx, 1xji, 3has, 3uty]
LSXLL	LL4	ALXXL	AL4	1	0	[1s8l, 1at9, 1s8j, 1e0p, 2i1x, 1r84, 1r2n, 1pxs, 1pxr, 1ap9, 1m0m, 4hwl, 1s54, 1s53, 1o0a, 1c8s, 3han, 1kg9, 1c8r, 3hao, 1kg8, 3hap, 1bhb, 3haq, 2wjk, 3har, 2wjl, 3has, 1q5j, 2zzl, 1kgb, 1q5i, 1f50, 3nsb, 1tn5, 2brd, 3utv, 1tn0, 3utw, 3utx, 4fpd, 3uty, 1brx, 1fbb, 1brr, 1fbk, 1ucq, 4hyx, 1p8u, 1f4z, 1ixf, 3vi0, 1qkp, 1qko, 1brd, 1p8h, 4md2, 4md1, 3ns0, 1c3w, 1bm1, 2ntu, 1kme, 2ntw, 1s52, 1s51, 1p…
LMIXL	LL4	AXXXL	AL4	1	4	[1e12, 2jaf, 2jag]
LIVYL	LL4	AIGML	AL4	6	0	[1gue, 4gyc, 3qap, 3qdc, 2f93, 2ksy, 2f95, 1jgj, 1h68, 1gu8, 1h2s]
LTXXL	LL4	IAGYH	IH4	2	1	[3ddl]
LVXXL	LL4	TKVGF	TF4	3	6	[1gue, 4gyc, 3qdc, 3qap, 2f93, 2ksy, 2f95, 1jgj, 1h68, 1gu8, 1h2s]
LXILL	LL4	TXIXF	TF4	4	3	[3vvk, 3qbl, 3abw, 3qbg, 3qbi, 3qbk]
LXXXL	LL4	TWWLF	TF4	3	4	[2z55, 1vgo, 3wqj, 1uaz, 2ei4]
LMIXL	LL4	KYXFA	KA4	1	6	[1e12, 2jaf, 2jag]
LSXLL	LL4	KYXFA	KA4	0	6	[3qbl, 3vvk, 3a7k, 3abw, 3qbg, 3qbi, 3qbk]
LSXLL	LL4	TLYFL	TL4	1	0	[1s8l, 1at9, 1s8j, 1e0p, 2i1x, 1r84, 1r2n, 1pxs, 1pxr, 1ap9, 1m0m, 4hwl, 1s53, 1o0a, 1c8s, 3han, 1kg9, 1c8r, 3hao, 1kg8, 3hap, 1bhb, 3haq, 2wjk, 3har, 2wjl, 3has, 1q5j, 2zzl, 1kgb, 1q5i, 1f50, 3nsb, 1tn5, 2brd, 3utv, 1tn0, 3utw, 3utx, 4fpd, 3uty, 1brx, 1fbb, 1brr, 1fbk, 1ucq, 4hyx, 1p8u, 1f4z, 1ixf, 3vi0, 1qkp, 1qko, 1brd, 1p8h, 4md2, 4md1, 3ns0, 1c3w, 1bm1, 2ntu, 1kme, 2ntw, 1py6, 4ov0, 3vhz, 1i…
LIVYL	LL4	TLFWL	TL4	6	0	[1gue, 4gyc, 3qap, 3qdc, 2ksy, 1jgj, 1h68, 1gu8, 1h2s]
LFMVL	LL4	TLLML	TL4	6	0	[1uaz]
LXXXL	LL4	TXXXL	TL4	3	0	[1at9, 1e0p, 2i1x, 1r2n, 1r84, 1pxs, 1pxr, 1m0m, 1ap9, 4hwl, 1s54, 1s53, 1o0a, 3han, 1c8s, 3hao, 1kg9, 1c8r, 1kg8, 3hap, 2wjk, 3har, 2wjl, 3has, 2zzl, 1q5j, 1kgb, 1q5i, 1f50, 1tn5, 3nsb, 2brd, 3utv, 1tn0, 3utx, 4fpd, 3uty, 1brx, 1fbb, 1brr, 1fbk, 1ucq, 1p8u, 1f4z, 1ixf, 1qkp, 3vi0, 1qko, 1p8h, 4md2, 4md1, 3ns0, 1c3w, 1bm1, 2ntu, 1kme, 2ntw, 1s52, 1s51, 1py6, 4ov0, 2at9, 2i20, 3vhz, 1iw9, 2i21, 1v…
LTXPL	LL4	TVXXL	TL4	2	5	[1gue, 4gyc, 3qap, 3qdc, 2f93, 2ksy, 2f95, 1jgj, 1h68, 1gu8, 1h2s]
LLXYL	LL4	TLKLL	TL4	6	5	[3vvk, 3qbl, 3qbg, 3qbi, 3qbk]
LLXXL	LL4	TXXXL	TL4	4	0	[1vgo]
LXILL	LL4	TLKLL	TL4	4	5	[3vvk, 3qbl, 3qbg, 3qbi, 3qbk]
LXXLL	LL4	TXXXL	TL4	4	0	[2z55, 1vgo]
LVYYL	LL4	TVXXL	TL4	4	5	[1gue, 4gyc, 3qdc, 3qap, 2f93, 2ksy, 2f95, 1jgj, 1h68, 1gu8]
LXTAL	LL4	AXTXY	AY4	0	1	[1m0k, 1s8l, 1at9, 1e0p, 1s8j, 2i1x, 1r2n, 1r84, 1jv7, 1jv6, 1pxr, 1ap9, 1m0m, 1m0l, 4hwl, 1s54, 1s53, 1o0a, 1c8s, 3han, 3hao, 1c8r, 1kg9, 1bhb, 1kg8, 3hap, 3haq, 1bha, 2wjk, 3har, 2wjl, 3has, 1q5j, 1kgb, 2zzl, 1q5i, 1f50, 1dze, 3nsb, 1tn5, 2brd, 1cwq, 1tn0, 3utx, 3uty, 4fpd, 1brx, 1fbb, 1brr, 1p8i, 1fbk, 1ucq, 4hyx, 1p8u, 1f4z, 1ixf, 3vi0, 1qkp, 1qko, 1brd, 1p8h, 1mgy, 1qm8, 4md2, 4md1, 2zfe, 1i…
LVXXL	LL4	AAXAY	AY4	3	1	[1gue, 4gyc, 3qdc, 3qap, 2f93, 2ksy, 2f95, 1jgj, 1h68, 1gu8, 1h2s]
LXXXL	LL4	AAMLY	AY4	3	4	[1at9, 1e0p, 2i1x, 1r2n, 1r84, 1pxs, 1m0m, 1ap9, 1pxr, 4hwl, 1s54, 1s53, 1o0a, 1c8s, 3han, 3hao, 1kg9, 1c8r, 1kg8, 3hap, 2wjk, 3har, 2wjl, 3has, 2zzl, 1q5j, 1kgb, 1q5i, 1f50, 3nsb, 1tn5, 2brd, 3utv, 1tn0, 3utx, 4fpd, 3uty, 1brx, 1fbb, 1brr, 1fbk, 1ucq, 1p8u, 1f4z, 1ixf, 3vi0, 1qkp, 1qko, 1p8h, 4md2, 4md1, 3ns0, 1c3w, 1bm1, 2ntu, 1kme, 2ntw, 1s52, 1s51, 1py6, 4ov0, 2at9, 2i20, 3vhz, 1iw9, 2i21, 1v…
LXILL	LL4	ALIVY	AY4	1	6	[4gyc, 2f93, 2f95, 1h2s]
LGINL	LL4	ALIVY	AY4	1	6	[4gyc, 2f93, 2f95, 1h2s]
LTXXL	LL4	AGYHY	AY4	2	1	[3ddl]
LTXPL	LL4	AAXAY	AY4	2	1	[1gue, 4gyc, 3qap, 3qdc, 2f93, 2ksy, 2f95, 1jgj, 1h68, 1gu8, 1h2s]
LFMVL	LL4	LWLGI	LI4	6	0	[1uaz]
LXILL	LL4	LXXXI	LI4	4	3	[3vvk, 3qbl, 3qbg, 3qbi, 3qbk]
LXXXL	LL4	LFSTI	LI4	3	4	[1uaz]
LTXXL	LL4	LVVFI	LI4	2	1	[3ddl]
LGINL	LL4	LFXXI	LI4	1	0	[4gyc, 2f93, 1h2s]
LTXPL	LL4	LVXIS	LS4	2	1	[1gue, 4gyc, 3qap, 3qdc, 2f93, 2ksy, 2f95, 1jgj, 1h68, 1gu8, 1h2s]
LVXXL	LL4	LVXIS	LS4	3	1	[1gue, 4gyc, 3qdc, 3qap, 2f93, 2ksy, 2f95, 1jgj, 1h68, 1gu8, 1h2s]
LXTAL	LL4	AYXXM	AM4	0	1	[1pxs]
LVXXL	LL4	AYXVM	AM4	3	1	[1gue, 4gyc, 3qdc, 3qap, 2f93, 2f95, 1h68, 1gu8, 1h2s]
LTWAL	LL4	SYXGL	SL4	2	1	[3qbl, 3vvk, 1e12, 3a7k, 3qbg, 3abw, 3qbi, 3qbk]
LLXYL	LL4	STLKL	SL4	6	5	[3vvk, 3qbl, 3qbg, 3qbi, 3qbk]
LSXLL	LL4	SLYFL	SL4	1	0	[1s51]
LXILL	LL4	STLKL	SL4	4	5	[3vvk, 3qbl, 3qbg, 3qbi, 3qbk]
LFXLL	LL4	HWIYV	HV4	6	0	[1xio, 2m3g, 4tl3]
LTWAL	LL4	MXXXG	MG4	2	3	[3qbl, 3vvk, 1e12, 2jaf, 2jag, 3a7k, 3qbg, 3abw, 3qbi, 3qbk]
LTXXL	LL4	MXXXG	MG4	2	3	[3ddl]
LXGXL	LL4	MXXXG	MG4	3	3	[3ddl]
LFXLL	LL4	YVAGM	YM4	6	0	[1xio, 2m3g, 4tl3]
LXXXL	LL4	YIDWM	YM4	3	2	[1xio, 2m3g]
LTXXL	LL4	VGPMT	VT4	5	4	[2ksy, 1jgj]
LFXLL	LL4	VAXMT	VT4	6	0	[1xio, 2m3g, 4tl3]
LTXXL	LL4	VGPMT	VT4	2	4	[1gue, 4gyc, 3qap, 3qdc, 2f93, 2f95, 1gu8, 1h68]
LMIXL	LL4	VPLLT	VT4	3	2	[3ddl]
LIVYL	LL4	IXXXG	IG4	6	1	[4gyc, 3qap, 3qdc, 2f93, 2ksy, 2f95, 1jgj, 1h2s]
LFXLL	LL4	IYXXG	IG4	6	0	[1xio, 2m3g, 4tl3]
LFMVL	LL4	IGSEG	IG4	6	5	[1fbb, 1q5i, 1brr, 1s52, 1r2n, 1r84, 1ap9, 1pxr, 4hwl, 3han, 2brd, 3hap, 3utv, 1tn0, 3har, 3utx, 1xji, 3has, 3uty]
LXXXL	LL4	IGSEG	IG4	3	5	[1fbb, 1q5i, 1brr, 1s52, 1r2n, 1r84, 1ap9, 1pxr, 4hwl, 3han, 2brd, 3hap, 3utv, 1tn0, 3har, 3utx, 1xji, 3has, 3uty]
LSXLL	LL4	MGXGA	MA4	1	0	[1s54]
LTXXL	LL4	MMVSA	MA4	2	1	[3ddl]
LLXYL	LL4	ILXFV	IV4	6	0	[3vvk, 3qbl, 3qbg, 3qbi, 3qbk]
LSXLL	LL4	ILVXV	IV4	0	1	[3qbl, 3vvk, 3a7k, 3abw, 3qbg, 3qbi, 3qbk]
LXXXL	LL4	IDWXV	IV4	3	2	[1xio, 2m3g]
LTXXL	LL4	ISMMV	IV4	2	1	[3ddl]
LLXYL	LL4	ILVXV	IV4	6	1	[3vvk, 3qbl, 3qbg, 3qbi, 3qbk]
LTWAL	LL4	IXXCV	IV4	2	3	[3qbl, 3vvk, 3a7k, 3qbg, 3abw, 3qbi, 3qbk]
LXILL	LL4	IXXCV	IV4	4	3	[3vvk, 3qbl, 3abw, 3qbg, 3qbi, 3qbk]
LXXXL	LL4	ILXXV	IV4	3	3	[1at9, 1e0p, 1r2n, 1r84, 1pxs, 1ap9, 1pxr, 4hwl, 1s54, 1s53, 1o0a, 3han, 3hao, 1kg9, 1kg8, 2wjk, 3har, 2wjl, 3has, 1q5j, 1q5i, 1f50, 1tn5, 3utv, 1tn0, 3utx, 4fpd, 3uty, 1brx, 1fbk, 1ucq, 1f4z, 1qkp, 1qko, 1p8h, 4md2, 4md1, 1c3w, 1bm1, 2ntu, 1kme, 2ntw, 1s52, 1s51, 1py6, 4ov0, 2i20, 1vjm, 3mbv, 1x0k, 1xji]
LIVYL	LL4	IXXXV	IV4	6	3	[1gue, 4gyc, 3qap, 3qdc, 2f93, 2ksy, 2f95, 1jgj, 1h68, 1gu8, 1h2s]
LTWAL	LL4	IXXXV	IV4	2	0	[1e12, 2jaf, 2jag]
LMIXL	LL4	ILXFV	IV4	1	0	[1e12, 2jaf, 2jag]
LXXXL	LL4	ARYTW	AW4	3	4	[3wqj, 1uaz]
LXTAL	LL4	IAFTM	IM4	0	1	[1m0k, 1s8l, 1at9, 1e0p, 1s8j, 2i1x, 1r2n, 1r84, 1jv7, 1jv6, 1pxr, 1ap9, 1m0m, 1m0l, 4hwl, 1s54, 1s53, 1o0a, 1c8s, 3han, 3hao, 1c8r, 1kg9, 1bhb, 1kg8, 3hap, 3haq, 1bha, 2wjk, 3har, 2wjl, 3has, 1q5j, 1kgb, 2zzl, 1q5i, 1f50, 1dze, 3nsb, 1tn5, 2brd, 1cwq, 3utv, 1tn0, 3utw, 3utx, 3uty, 4fpd, 1brx, 1fbb, 1brr, 1p8i, 1fbk, 1ucq, 4hyx, 1p8u, 1f4z, 1ixf, 3vi0, 1qkp, 1qko, 1brd, 1p8h, 1mgy, 1qm8, 4md2, 4m…
LSXLL	LL4	ILLRS	IS4	1	6	[1brx, 1c3w, 1at9, 1bm1, 1e0p, 1q5i, 2ntu, 1kme, 1pxs, 2i20, 1pxr, 1vjm, 1tn5, 1qko, 1s54, 1s53, 1x0k, 3hao, 1tn0]
LTWAL	LL4	CVTGL	CL4	2	3	[3qbl, 3vvk, 1e12, 2jaf, 2jag, 3a7k, 3qbg, 3abw, 3qbi, 3qbk]
LGLXL	LL4	KXLRN	KN4	6	5	[1jv6]
LFXLL	LL4	IXWXI	II4	6	5	[1xio, 2m3g, 4tl3]
LFMVL	LL4	IXXXI	II4	6	5	[1uaz]
LIVYL	LL4	IXXGI	II4	6	1	[4gyc, 2f93, 2f95, 1h2s]
LVYYL	LL4	IXXXI	II4	4	4	[1gue, 4gyc, 3qdc, 3qap, 2f93, 2f95, 1h68, 1gu8]
LXILL	LL4	ITFDI	II4	4	3	[3vvk, 3qbl, 3abw, 3qbg, 3qbi, 3qbk]
LXXLL	LL4	VXALM	VM4	4	3	[2z55, 1vgo, 2ei4]
LMIXL	LL4	VFXYM	VM4	1	0	[1e12, 2jaf, 2jag]
LTXXL	LL4	AAXLG	AG4	2	3	[3ddl]
LTXPL	LL4	AGFAG	AG4	2	3	[1gue, 4gyc, 3qap, 3qdc, 2f93, 2ksy, 2f95, 1jgj, 1h68, 1gu8, 1h2s]
LTWAL	LL4	ASYTG	AG4	2	1	[3qbl, 3vvk, 3a7k, 3qbg, 3abw, 3qbi, 3qbk]
LSXLL	LL4	ASYTG	AG4	0	1	[3qbl, 3vvk, 3a7k, 3abw, 3qbg, 3qbi, 3qbk]
LMIXL	LL4	FAKYV	FV4	1	6	[1e12, 2jaf, 2jag]
LVXXL	LL4	VGXXF	VF4	3	6	[1gue, 4gyc, 3qdc, 3qap, 2f93, 2ksy, 2f95, 1jgj, 1h68, 1gu8, 1h2s]
LVXXL	LL4	VGXXF	VF4	5	6	[2z55, 1vgo, 3wqj, 2ei4]
LTXXL	LL4	VGXXF	VF4	2	6	[1gue, 4gyc, 3qap, 3qdc, 2f93, 2f95, 1gu8, 1h68, 1h2s]
LVXXL	LL4	FXXXA	FA4	3	6	[1gue, 4gyc, 3qdc, 3qap, 2f93, 2ksy, 2f95, 1jgj, 1h68, 1gu8]
LXXXL	LL4	FVWWA	FA4	3	4	[1at9, 1e0p, 2i1x, 1r2n, 1r84, 1pxs, 1m0m, 1ap9, 1pxr, 4hwl, 1s54, 1s53, 1o0a, 1c8s, 3han, 3hao, 1kg9, 1c8r, 1kg8, 3hap, 2wjk, 3har, 2wjl, 3has, 2zzl, 1q5j, 1kgb, 1q5i, 1f50, 3nsb, 1tn5, 2brd, 3utv, 1tn0, 3utx, 4fpd, 3uty, 1brx, 1fbb, 1brr, 1fbk, 1ucq, 1p8u, 1f4z, 1ixf, 3vi0, 1qkp, 1qko, 1p8h, 4md2, 4md1, 3ns0, 1c3w, 1bm1, 2ntu, 1kme, 2ntw, 1s52, 1s51, 1py6, 4ov0, 2i20, 3vhz, 1iw9, 2i21, 1vjm, 3m…
LTXXL	LL4	FXXXA	FA4	2	6	[1gue, 4gyc, 3qap, 3qdc, 2f93, 2f95, 1gu8, 1h68]
LIVYL	LL4	FXLXA	FA4	6	0	[1gue, 4gyc, 3qap, 3qdc, 2f93, 2ksy, 2f95, 1jgj, 1h68, 1gu8, 1h2s]
LGINL	LL4	FXXXA	FA4	1	0	[1h2s]
LXXLL	LL4	DXXMI	DI4	4	3	[2z55, 1vgo, 2ei4]
LXXLL	LL4	LXGXD	LD4	4	3	[2z55, 1vgo, 2ei4]
LXXXL	LL4	LXXXD	LD4	3	2	[1at9, 1e0p, 1r2n, 1r84, 1pxs, 1ap9, 1pxr, 4hwl, 1s54, 1s53, 1o0a, 3han, 1kg9, 1kg8, 3hap, 2wjk, 3har, 2wjl, 3has, 1q5j, 1q5i, 1f50, 3nsb, 1tn5, 3utv, 1tn0, 3utx, 3uty, 1brx, 1brr, 1ucq, 1f4z, 1qkp, 1qko, 1p8h, 4md2, 4md1, 3ns0, 1c3w, 1bm1, 2ntu, 1kme, 2ntw, 1s52, 1s51, 1py6, 4ov0, 1vjm, 3mbv, 1x0k, 1xji]
LXXXL	LL4	LXXXD	LD4	3	3	[1at9, 1e0p, 1r2n, 1r84, 1pxs, 1ap9, 1pxr, 4hwl, 1s54, 1s53, 1o0a, 3han, 3hao, 1kg9, 1c8r, 1kg8, 2wjk, 3har, 2wjl, 3has, 2zzl, 1q5j, 1kgb, 1q5i, 1f50, 3nsb, 1tn5, 3utv, 1tn0, 3utx, 4fpd, 3uty, 1brx, 1brr, 1fbk, 1ucq, 1p8u, 1f4z, 1ixf, 3vi0, 1qkp, 1qko, 1p8h, 4md2, 4md1, 3ns0, 1c3w, 1bm1, 2ntu, 1kme, 2ntw, 1s52, 1s51, 1py6, 4ov0, 2i20, 3vhz, 1iw9, 2i21, 1vjm, 3mbv, 3t45, 1x0k, 1xji]
LVYYL	LL4	ITLNT	IT4	4	3	[1gue, 4gyc, 3qdc, 3qap, 2f93, 2ksy, 2f95, 1jgj, 1h68, 1gu8]
LTWAL	LL4	IASYT	IT4	2	1	[3qbl, 3vvk, 3a7k, 3qbg, 3abw, 3qbi, 3qbk]
LSXLL	LL4	IASYT	IT4	0	1	[3qbl, 3vvk, 3a7k, 3abw, 3qbg, 3qbi, 3qbk]
LTXPL	LL4	ITLNT	IT4	2	3	[1gue, 4gyc, 3qap, 3qdc, 2f93, 2ksy, 2f95, 1jgj, 1h68, 1gu8, 1h2s]
LFMVL	LL4	GSEGA	GA4	6	5	[1fbb, 1brr, 2brd]
LTWAL	LL4	GLXXA	GA4	2	3	[3qbl, 3vvk, 1e12, 3a7k, 3qbg, 3abw, 3qbi, 3qbk]
LXXXL	LL4	GSEGA	GA4	3	5	[1fbb, 1brr, 2brd]
LTXXL	LL4	GXXAA	GA4	2	3	[3ddl]
LXXXL	LL4	GTXLA	GA4	3	3	[1e0p, 1r2n, 1r84, 1f4z, 1pxs, 1pxr, 4hwl, 1qkp, 1qko, 1s54, 1s53, 1o0a, 3han, 3hao, 3hap, 2wjk, 3har, 2wjl, 3has, 1c3w, 1q5i, 2ntu, 1kme, 2ntw, 1s52, 1s51, 1py6, 2i20, 1vjm, 1tn5, 1x0k, 3utv, 1tn0, 3utx, 1xji, 3uty]
LVXXL	LL4	GFGFV	GV4	5	6	[2z55, 1vgo, 2ei4]
LTXPL	LL4	GIAAV	GV4	2	1	[1gue, 4gyc, 3qap, 3qdc, 2f93, 2ksy, 2f95, 1jgj, 1h68, 1gu8, 1h2s]
LVXXL	LL4	GIAAV	GV4	3	1	[1gue, 4gyc, 3qdc, 3qap, 2f93, 2ksy, 2f95, 1jgj, 1h68, 1gu8, 1h2s]
LXILL	LL4	AITFD	AD4	4	3	[3vvk, 3qbl, 3abw, 3qbg, 3qbi, 3qbk]
LGXGL	LL4	ARYXD	AD4	1	2	[1at9, 1kme, 1brr, 1s52, 1r84, 1r2n, 4hwl, 1qkp, 3han, 3utv, 3hap, 3har, 3utx, 1xji, 3has, 3uty]
LXXXL	LL4	ARYXD	AD4	3	2	[1at9, 1e0p, 1uaz, 2ei4, 2i1x, 1r2n, 1r84, 1pxs, 1m0m, 1ap9, 1pxr, 4hwl, 1vgo, 1s54, 1s53, 1o0a, 1c8s, 3han, 3hao, 1kg9, 1c8r, 1kg8, 3hap, 2wjk, 3har, 2wjl, 3has, 2zzl, 1q5j, 1kgb, 1q5i, 3wqj, 1f50, 2z55, 3nsb, 1tn5, 2brd, 3utv, 1tn0, 3utx, 4fpd, 3uty, 1brx, 1fbb, 1brr, 1fbk, 1ucq, 1p8u, 1f4z, 1ixf, 3vi0, 1qkp, 1qko, 1xio, 2m3g, 1p8h, 4md2, 4md1, 3ns0, 1c3w, 1bm1, 2ntu, 1kme, 2ntw, 1s52, 1s51, 1p…
LSXLL	LL4	ARYXD	AD4	1	2	[1at9, 1e0p, 2i1x, 1r84, 1r2n, 1pxs, 1pxr, 1ap9, 1m0m, 4hwl, 1s54, 1s53, 1o0a, 1c8s, 3han, 1kg9, 1c8r, 3hao, 1kg8, 3hap, 3haq, 2wjk, 3har, 2wjl, 3has, 1q5j, 2zzl, 1kgb, 1q5i, 1f50, 3nsb, 1tn5, 2brd, 3utv, 1tn0, 3utw, 3utx, 4fpd, 3uty, 1brx, 1fbb, 1brr, 1fbk, 1ucq, 4hyx, 1p8u, 1f4z, 1ixf, 3vi0, 1qkp, 1qko, 1p8h, 4md2, 4md1, 3ns0, 1c3w, 1bm1, 2ntu, 1kme, 2ntw, 1s52, 1s51, 1py6, 4ov0, 3vhz, 1iw9, 2i…
LMIXL	LL4	LSTIP	LP4	3	4	[3ddl]
LSXLL	LL4	LXTTP	LP4	1	2	[1s8l, 1at9, 1s8j, 1e0p, 2i1x, 1r84, 1r2n, 1pxs, 1pxr, 1ap9, 1m0m, 4hwl, 1s54, 1s53, 1o0a, 1c8s, 3han, 1kg9, 1c8r, 3hao, 1kg8, 3hap, 3haq, 2wjk, 3har, 2wjl, 3has, 2zzl, 1kgb, 1q5i, 1f50, 3nsb, 1tn5, 2brd, 3utv, 1tn0, 3utw, 3utx, 4fpd, 3uty, 1brx, 1fbb, 1brr, 1fbk, 1ucq, 4hyx, 1p8u, 1f4z, 1ixf, 3vi0, 1qkp, 1qko, 1brd, 1p8h, 4md2, 4md1, 3ns0, 1c3w, 1bm1, 2ntu, 1kme, 2ntw, 1s52, 1s51, 1py6, 4ov0, 3v…
LXXXL	LL4	LXTTP	LP4	3	2	[1at9, 1e0p, 1uaz, 2i1x, 1r2n, 1r84, 1pxs, 1m0m, 1ap9, 1pxr, 4hwl, 1s54, 1s53, 1o0a, 1c8s, 3han, 3hao, 1kg9, 1c8r, 1kg8, 3hap, 2wjk, 3har, 2wjl, 3has, 2zzl, 1kgb, 1q5i, 1f50, 3nsb, 1tn5, 2brd, 3utv, 1tn0, 3utx, 4fpd, 3uty, 1brx, 1fbb, 1brr, 1fbk, 1ucq, 1p8u, 1f4z, 1ixf, 3vi0, 1qkp, 1qko, 1p8h, 4md2, 4md1, 3ns0, 1c3w, 1bm1, 2ntu, 1kme, 2ntw, 1s52, 1s51, 1py6, 4ov0, 2at9, 2i20, 3vhz, 1iw9, 2i21, 1v…
LIVYL	LL4	LLGPP	LP4	6	5	[3qap, 3qdc]
LMIXL	LL4	LXTVP	LP4	3	2	[3ddl]
LXXXL	LL4	WXXST	WT4	3	4	[1at9, 1e0p, 2i1x, 1r2n, 1r84, 1pxs, 1m0m, 1ap9, 1pxr, 4hwl, 1s54, 1s53, 1o0a, 1c8s, 3han, 3hao, 1kg9, 1c8r, 1kg8, 3hap, 2wjk, 3har, 2wjl, 3has, 2zzl, 1q5j, 1kgb, 1q5i, 1f50, 3nsb, 1tn5, 2brd, 3utv, 1tn0, 3utx, 4fpd, 3uty, 1brx, 1fbb, 1brr, 1fbk, 1ucq, 1p8u, 1f4z, 1ixf, 3vi0, 1qkp, 1qko, 1p8h, 4md2, 4md1, 3ns0, 1c3w, 1bm1, 2ntu, 1kme, 2ntw, 1s52, 1s51, 1py6, 4ov0, 2at9, 2i20, 3vhz, 1iw9, 2i21, 1v…
LXXXL	LL4	WXXXT	WT4	3	2	[1at9, 1e0p, 1uaz, 2i1x, 1r2n, 1r84, 1pxs, 1m0m, 1ap9, 1pxr, 4hwl, 1s54, 1s53, 1o0a, 1c8s, 3han, 3hao, 1kg9, 1c8r, 1kg8, 3hap, 2wjk, 3har, 2wjl, 3has, 2zzl, 1q5j, 1kgb, 1q5i, 1f50, 3nsb, 1tn5, 2brd, 3utv, 1tn0, 3utx, 4fpd, 3uty, 1brx, 1fbb, 1brr, 1fbk, 1ucq, 1p8u, 1f4z, 1ixf, 3vi0, 1qkp, 1qko, 1p8h, 4md2, 4md1, 3ns0, 1c3w, 1bm1, 2ntu, 1kme, 2ntw, 1s52, 1s51, 1py6, 4ov0, 2at9, 2i20, 3vhz, 1iw9, 2i…
LXXXL	LL4	WXXXT	WT4	3	4	[2z55, 1vgo, 3wqj, 1uaz, 2ei4]
LSXLL	LL4	WXXXT	WT4	1	2	[1s8l, 1at9, 1s8j, 1e0p, 2i1x, 1r84, 1r2n, 1pxs, 1pxr, 1ap9, 1m0m, 4hwl, 1s54, 1s53, 1o0a, 1c8s, 3han, 1kg9, 1c8r, 3hao, 1kg8, 3hap, 3haq, 2wjk, 3har, 2wjl, 3has, 1q5j, 2zzl, 1kgb, 1q5i, 1f50, 3nsb, 1tn5, 2brd, 3utv, 1tn0, 3utw, 3utx, 4fpd, 3uty, 1brx, 1fbb, 1brr, 1fbk, 1ucq, 4hyx, 1p8u, 1f4z, 1ixf, 3vi0, 1qkp, 1qko, 1brd, 1p8h, 4md2, 4md1, 3ns0, 1c3w, 1bm1, 2ntu, 1kme, 2ntw, 1s52, 1s51, 1py6, 4o…
LGXGL	LL4	WXXXT	WT4	1	2	[1at9, 1kme, 1brr, 1s52, 1r84, 1r2n, 4hwl, 1qkp, 3han, 3utv, 3hap, 3har, 3utx, 1xji, 3has, 3uty]
LMIXL	LL4	DXXXT	DT4	3	2	[3ddl]
LXXXL	LL4	DXXXT	DT4	3	2	[1at9, 1e0p, 1uaz, 2i1x, 1r2n, 1r84, 1pxs, 1m0m, 1ap9, 1pxr, 4hwl, 1s54, 1s53, 1o0a, 1c8s, 3han, 3hao, 1kg9, 1c8r, 1kg8, 3hap, 2wjk, 3har, 2wjl, 3has, 2zzl, 1q5j, 1kgb, 1q5i, 1f50, 3nsb, 1tn5, 2brd, 3utv, 1tn0, 3utx, 4fpd, 3uty, 1brx, 1fbb, 1brr, 1fbk, 1ucq, 1p8u, 1f4z, 1ixf, 3vi0, 1qkp, 1qko, 1p8h, 4md2, 4md1, 3ns0, 1c3w, 1bm1, 2ntu, 1kme, 2ntw, 1s52, 1s51, 1py6, 4ov0, 2at9, 2i20, 3vhz, 1iw9, 2i…
LGXGL	LL4	DXXXT	DT4	1	2	[1at9, 1kme, 1brr, 1s52, 1r84, 1r2n, 4hwl, 1qkp, 3han, 3utv, 3hap, 3har, 3utx, 1xji, 3has, 3uty]
LSXLL	LL4	DXXXT	DT4	1	2	[1at9, 1e0p, 2i1x, 1r84, 1r2n, 1pxs, 1pxr, 1ap9, 1m0m, 4hwl, 1s54, 1s53, 1o0a, 1c8s, 3han, 1kg9, 1c8r, 3hao, 1kg8, 3hap, 3haq, 2wjk, 3har, 2wjl, 3has, 1q5j, 2zzl, 1kgb, 1q5i, 1f50, 3nsb, 1tn5, 2brd, 3utv, 1tn0, 3utw, 3utx, 4fpd, 3uty, 1brx, 1fbb, 1brr, 1fbk, 1ucq, 4hyx, 1p8u, 1f4z, 1ixf, 3vi0, 1qkp, 1qko, 1brd, 1p8h, 4md2, 4md1, 3ns0, 1c3w, 1bm1, 2ntu, 1kme, 2ntw, 1s52, 1s51, 1py6, 4ov0, 3vhz, 1i…
LXTAL	LL4	MXLXM	MM4	0	1	[1m0k, 1s8l, 1at9, 1e0p, 1s8j, 2i1x, 1r2n, 1r84, 1jv7, 1jv6, 1pxr, 1ap9, 1m0m, 4hwl, 1s54, 1s53, 1o0a, 1c8s, 3han, 3hao, 1c8r, 1kg9, 1bhb, 1kg8, 3hap, 3haq, 1bha, 2wjk, 3har, 2wjl, 3has, 1q5j, 1kgb, 2zzl, 1q5i, 1f50, 1dze, 3nsb, 1tn5, 2brd, 1cwq, 1tn0, 3utx, 3uty, 4fpd, 1brx, 1fbb, 1brr, 1p8i, 1fbk, 1ucq, 4hyx, 1p8u, 1f4z, 1ixf, 3vi0, 1qkp, 1qko, 1brd, 1p8h, 1mgy, 1qm8, 4md2, 4md1, 2zfe, 1iw6, 3n…
LXXXL	LL4	RYTWW	RW4	3	4	[2z55, 1vgo, 3wqj, 1uaz, 2ei4]
LXXXL	LL4	RXVWW	RW4	3	4	[1e0p, 2i1x, 1r2n, 1r84, 1pxs, 1m0m, 1ap9, 1pxr, 4hwl, 1s54, 1s53, 1o0a, 1c8s, 3hao, 1kg9, 1c8r, 1kg8, 2wjk, 3har, 2wjl, 2zzl, 1q5j, 1kgb, 1q5i, 1f50, 3nsb, 1tn5, 1tn0, 3utx, 4fpd, 3uty, 1fbb, 1brr, 1fbk, 1ucq, 1p8u, 1f4z, 1ixf, 3vi0, 1qko, 1p8h, 4md2, 4md1, 3ns0, 1c3w, 2ntu, 1kme, 2ntw, 1s52, 1s51, 1py6, 4ov0, 2i20, 3vhz, 1iw9, 2i21, 1vjm, 3mbv, 3t45, 1x0k]
LGXGL	LL4	RYXXW	RW4	1	2	[1at9, 1kme, 1brr, 1s52, 1r84, 1r2n, 4hwl, 1qkp, 3han, 3utv, 3hap, 3har, 3utx, 1xji, 3has, 3uty]
LSXLL	LL4	RYXXW	RW4	1	2	[1s8l, 1at9, 1e0p, 1s8j, 2i1x, 1r84, 1r2n, 1pxs, 1pxr, 1ap9, 1m0m, 4hwl, 1s54, 1s53, 1o0a, 1c8s, 3han, 1kg9, 1c8r, 3hao, 1kg8, 3hap, 3haq, 2wjk, 3har, 2wjl, 3has, 1q5j, 2zzl, 1kgb, 1q5i, 1f50, 3nsb, 1tn5, 2brd, 3utv, 1tn0, 3utw, 3utx, 4fpd, 3uty, 1brx, 1fbb, 1brr, 1fbk, 1ucq, 4hyx, 1p8u, 1f4z, 1ixf, 3vi0, 1qkp, 1qko, 1brd, 1p8h, 4md2, 4md1, 3ns0, 1c3w, 1bm1, 2ntu, 1kme, 2ntw, 1s52, 1s51, 1py6, 4o…
LAXXL	LL4	RYLTW	RW4	3	2	[3qbl, 3vvk, 3a7k, 3qbg, 3abw, 3qbi, 3qbk]
LXXXL	LL4	RYXXW	RW4	3	2	[1at9, 1e0p, 1uaz, 2ei4, 2i1x, 1r2n, 1r84, 1pxs, 1m0m, 1ap9, 1pxr, 4hwl, 1vgo, 1s54, 1s53, 1o0a, 1c8s, 3han, 3hao, 1kg9, 1c8r, 1kg8, 3hap, 2wjk, 3har, 2wjl, 3has, 2zzl, 1q5j, 1kgb, 1q5i, 3wqj, 1f50, 2z55, 3nsb, 1tn5, 2brd, 3utv, 1tn0, 3utx, 4fpd, 3uty, 1brx, 1fbb, 1brr, 1fbk, 1ucq, 1p8u, 1f4z, 1ixf, 3vi0, 1qkp, 1qko, 1xio, 2m3g, 1p8h, 4md2, 4md1, 3ns0, 1c3w, 1bm1, 2ntu, 1kme, 2ntw, 1s52, 1s51, 1p…
LMIXL	LL4	IPFVW	IW4	3	4	[3ddl]
LXXXL	LL4	STICM	SM4	3	4	[1uaz]
LXXXL	LL4	STAAM	SM4	3	4	[1at9, 1e0p, 2i1x, 1r2n, 1r84, 1pxs, 1m0m, 1ap9, 1pxr, 4hwl, 1s54, 1s53, 1o0a, 1c8s, 3han, 3hao, 1kg9, 1c8r, 1kg8, 3hap, 2wjk, 3har, 2wjl, 3has, 2zzl, 1q5j, 1kgb, 1q5i, 1f50, 3nsb, 1tn5, 2brd, 3utv, 1tn0, 3utx, 4fpd, 3uty, 1brx, 1fbb, 1brr, 1fbk, 1ucq, 1p8u, 1f4z, 1ixf, 3vi0, 1qkp, 1qko, 1p8h, 4md2, 4md1, 3ns0, 1c3w, 1bm1, 2ntu, 1kme, 2ntw, 1s52, 1s51, 1py6, 4ov0, 2at9, 2i20, 3vhz, 1iw9, 2i21, 1v…
LMIXL	LL4	YXFAF	YF4	1	6	[1e12, 2jaf, 2jag]
LSXLL	LL4	YXFAF	YF4	0	6	[3qbl, 3vvk, 3a7k, 3abw, 3qbg, 3qbi, 3qbk]
LXXXL	LL4	YVXFF	YF4	3	4	[1at9, 1e0p, 1fbk, 1r2n, 1r84, 1ucq, 1f4z, 1pxs, 1pxr, 4hwl, 1qkp, 1qko, 1s54, 1s53, 1o0a, 1p8h, 3han, 3hao, 1kg8, 3hap, 2wjk, 3har, 4md2, 2wjl, 4md1, 1c3w, 1q5j, 1bm1, 1q5i, 2ntu, 1kme, 2ntw, 1s52, 1s51, 1py6, 4ov0, 2i20, 1vjm, 1tn5, 3mbv, 1x0k, 3utv, 1tn0, 3utx, 1xji, 4fpd, 3uty]
LXILL	LL4	FDIAM	FM4	4	3	[3vvk, 3qbl, 3abw, 3qbg, 3qbi, 3qbk]
LXILL	LL4	DIXMC	DC4	4	3	[3vvk, 3qbl, 3abw, 3qbg, 3qbi, 3qbk]
LTXXL	LL4	MVSAL	ML4	2	1	[3ddl]
LXXXL	LL4	MLYXL	ML4	3	4	[1at9, 1e0p, 2i1x, 1r2n, 1r84, 1pxs, 1m0m, 1ap9, 1pxr, 4hwl, 1s54, 1s53, 1o0a, 1c8s, 3han, 3hao, 1kg9, 1c8r, 1kg8, 3hap, 2wjk, 2wjl, 3has, 2zzl, 1q5j, 1kgb, 1q5i, 1f50, 3nsb, 1tn5, 2brd, 3utv, 1tn0, 3utx, 4fpd, 3uty, 1brx, 1fbb, 1brr, 1fbk, 1ucq, 1p8u, 1f4z, 1ixf, 3vi0, 1qkp, 1qko, 1p8h, 4md2, 4md1, 3ns0, 1c3w, 1bm1, 2ntu, 1kme, 2ntw, 1s52, 1s51, 1py6, 4ov0, 2at9, 2i20, 3vhz, 1iw9, 2i21, 1vjm, 3m…
LXXXL	LL4	YICGV	YV4	3	4	[1xio, 2m3g]
LXXXL	LL4	YXXXV	YV4	3	4	[1at9, 1e0p, 1r2n, 1r84, 1pxs, 1ap9, 1pxr, 4hwl, 1s54, 1s53, 1o0a, 3han, 3hao, 1kg9, 1kg8, 3hap, 2wjk, 2wjl, 3has, 2zzl, 1q5j, 1q5i, 1f50, 3nsb, 1tn5, 2brd, 3utv, 1tn0, 3utx, 4fpd, 3uty, 1brx, 1brr, 1fbk, 1ucq, 1f4z, 1ixf, 3vi0, 1qkp, 1qko, 1p8h, 4md2, 4md1, 3ns0, 1c3w, 1bm1, 2ntu, 1kme, 2ntw, 1s52, 1s51, 1py6, 4ov0, 2at9, 2i20, 1iw9, 1vjm, 3mbv, 1x0k, 1xji]
LXTAL	LL4	AIAFT	AT4	0	1	[1m0k, 1s8l, 1at9, 1e0p, 1s8j, 2i1x, 1r2n, 1r84, 1pxs, 1jv7, 1jv6, 1pxr, 1ap9, 1m0m, 1m0l, 4hwl, 1s54, 1s53, 1o0a, 1c8s, 3han, 3hao, 1c8r, 1kg9, 1bhb, 1kg8, 3hap, 3haq, 1bha, 2wjk, 3har, 2wjl, 3has, 1q5j, 1kgb, 2zzl, 1q5i, 1f50, 1dze, 3nsb, 1tn5, 2brd, 1cwq, 3utv, 3utw, 3utx, 3uty, 4fpd, 1brx, 1fbb, 1brr, 1p8i, 1fbk, 1ucq, 4hyx, 1p8u, 1f4z, 1ixf, 3vi0, 1qkp, 1qko, 1brd, 1p8h, 1mgy, 1qm8, 4md2, 4m…
LTWAL	LL4	AMCVT	AT4	2	3	[3qbl, 3vvk, 3a7k, 3qbg, 3abw, 3qbi, 3qbk]
LTWAL	LL4	AAAXT	AT4	2	3	[3qbl, 3a7k, 3abw]
LMIXL	LL4	STIXF	SF4	3	4	[3ddl]
LXGXL	LL4	LSLSW	LW4	3	2	[2m3g]
LMIXL	LL4	GFLST	GT4	3	4	[3ddl]
LTWAL	LL4	GMCVT	GT4	2	3	[1e12, 2jaf, 2jag]
LXTAL	LL4	GYGLT	GT4	0	1	[4hwl, 1at9, 1s52, 3utv]
LTXPL	LL4	GIVIT	GT4	2	3	[1gue, 4gyc, 3qap, 3qdc, 2f93, 2ksy, 2f95, 1jgj, 1h68, 1gu8]
LVYYL	LL4	GIVIT	GT4	4	3	[1gue, 4gyc, 3qdc, 3qap, 2f93, 2ksy, 2f95, 1jgj, 1h68, 1gu8]
LAXXL	LL4	GRYLT	GT4	3	2	[3qbl, 3vvk, 3a7k, 3qbg, 3abw, 3qbi, 3qbk]
LXXXL	LL4	WXXIS	WS4	3	4	[1at9, 1e0p, 2i1x, 1r2n, 1r84, 1pxs, 1m0m, 1ap9, 1pxr, 4hwl, 1s54, 1s53, 1o0a, 1c8s, 3han, 3hao, 1kg9, 1c8r, 1kg8, 3hap, 2wjk, 3har, 2wjl, 3has, 2zzl, 1q5j, 1kgb, 1q5i, 1f50, 3nsb, 1tn5, 2brd, 3utv, 1tn0, 3utx, 4fpd, 3uty, 1brx, 1fbb, 1brr, 1fbk, 1ucq, 1p8u, 1f4z, 1ixf, 3vi0, 1qkp, 1qko, 1p8h, 4md2, 4md1, 3ns0, 1c3w, 1bm1, 2ntu, 1kme, 2ntw, 1s52, 1s51, 1py6, 4ov0, 2at9, 2i20, 3vhz, 1iw9, 2i21, 1v…
LXXXL	LL4	WWLFS	WS4	3	4	[2z55, 1vgo, 3wqj, 1uaz, 2ei4]
LAXXL	LL4	WXXIS	WS4	3	4	[3qbl, 3vvk, 3a7k, 3qbg, 3abw, 3qbi, 3qbk]
LFMVL	LL4	WLIGS	WS4	6	5	[1brx, 1at9, 1fbb, 1bm1, 1q5i, 1brr, 1s52, 1r2n, 1r84, 1ap9, 1pxr, 4hwl, 3han, 2brd, 3hap, 3utv, 1tn0, 3har, 3utx, 1xji, 3has, 3uty]
LLXYL	LL4	TXLXP	TP4	6	1	[3vvk, 3qbl, 3qbg, 3qbi, 3qbk]
LGLXL	LL4	TXLXP	TP4	6	1	[1fbk, 1jv6, 4fpd]
LAXXL	LL4	WGRYL	WL4	3	2	[3qbl, 3vvk, 3a7k, 3qbg, 3abw, 3qbi, 3qbk]
LXTAL	LL4	TXXLS	TS4	0	1	[1m0k, 1s8l, 1at9, 1e0p, 1s8j, 2i1x, 1r2n, 1r84, 1jv7, 1pxs, 1jv6, 1pxr, 1ap9, 1m0m, 1m0l, 4hwl, 1s54, 1s53, 1o0a, 1c8s, 3han, 3hao, 1c8r, 1kg9, 1bhb, 1kg8, 3hap, 3haq, 1bha, 2wjk, 3har, 2wjl, 3has, 1q5j, 1kgb, 2zzl, 1q5i, 1f50, 1dze, 3nsb, 1tn5, 2brd, 1cwq, 1tn0, 3utx, 3uty, 4fpd, 1brx, 1fbb, 1brr, 1p8i, 1fbk, 1ucq, 4hyx, 1p8u, 1f4z, 1ixf, 3vi0, 1qkp, 1qko, 1brd, 1p8h, 1mgy, 1qm8, 4md2, 4md1, 2z…
LAXXL	LL4	TXALS	TS4	3	2	[3qbl, 3vvk, 3a7k, 3qbg, 3abw, 3qbi, 3qbk]
LGXGL	LL4	YXARY	YY4	1	2	[1kme, 1brr, 1s52, 1r84, 1r2n, 4hwl, 1qkp, 3han, 3utv, 3hap, 3har, 3utx, 1xji, 3has, 3uty]
LXXXL	LL4	YXARY	YY4	3	2	[1fbb, 1brr, 1fbk, 1r2n, 1r84, 1pxs, 1pxr, 4hwl, 1ixf, 3vi0, 1qkp, 1p8h, 3han, 3hap, 3har, 3has, 1q5i, 1kme, 1s52, 3vhz, 1iw9, 1tn5, 2brd, 1x0k, 3utv, 1tn0, 3utx, 1xji, 3uty]
LSXLL	LL4	YXARY	YY4	1	2	[1fbb, 1brr, 1fbk, 1r84, 1r2n, 1pxs, 1pxr, 4hwl, 1ixf, 3vi0, 1qkp, 1p8h, 3han, 3hap, 3har, 3has, 1q5i, 1kme, 1s52, 3vhz, 1iw9, 1tn5, 2brd, 1x0k, 3utv, 1tn0, 3utx, 1xji, 3uty]
LTWAL	LL4	SIXSY	SY4	2	1	[3qbl, 3vvk, 1e12, 2jaf, 2jag, 3a7k, 3qbg, 3abw, 3qbi, 3qbk]
LSXLL	LL4	SIXSY	SY4	0	1	[3qbl, 3vvk, 3a7k, 3abw, 3qbg, 3qbi, 3qbk]
LTXPL	LL4	SGIAA	SA4	2	1	[1gue, 4gyc, 3qap, 3qdc, 2f93, 2ksy, 2f95, 1jgj, 1h68, 1gu8, 1h2s]
LVXXL	LL4	SGIAA	SA4	3	1	[1gue, 4gyc, 3qdc, 3qap, 2f93, 2ksy, 2f95, 1jgj, 1h68, 1gu8, 1h2s]
LVXXL	LL4	TLVGI	TI4	3	1	[1gue, 4gyc, 3qdc, 3qap, 2f93, 2ksy, 2f95, 1jgj, 1h68, 1gu8, 1h2s]
LXXXL	LL4	TIXMI	TI4	3	4	[1uaz]
LXILL	LL4	TFDIA	TA4	4	3	[3vvk, 3qbl, 3abw, 3qbg, 3qbi, 3qbk]
LGLXL	LL4	TXXXA	TA4	6	1	[1fbk, 1jv6, 4fpd]
LTWAL	LL4	PXVXI	PI4	2	1	[3qbl, 3vvk, 3a7k, 3qbg, 3abw, 3qbi, 3qbk]
LFXLL	LL4	PIXXI	PI4	6	5	[1xio, 2m3g, 4tl3]
LFMVL	LL4	PIXXI	PI4	6	5	[1uaz]
LMIXL	LL4	PXXXI	PI4	3	4	[3ddl]
LSXLL	LL4	PXVXI	PI4	0	1	[3qbl, 3vvk, 3a7k, 3abw, 3qbg, 3qbi, 3qbk]
LAXXL	LL4	YLTWA	YA4	3	2	[3qbl, 3vvk, 3a7k, 3qbg, 3abw, 3qbi, 3qbk]
LXXXL	LL4	YARYA	YA4	3	2	[2z55, 1vgo, 3wqj, 1uaz, 2ei4]
LTWAL	LL4	YTGLA	YA4	2	1	[3qbl, 3vvk, 3a7k, 3qbg, 3abw, 3qbi, 3qbk]
LXTAL	LL4	MXLGY	MY4	0	1	[1at9, 1kme, 1brr, 1s52, 1r2n, 1r84, 4hwl, 1qkp, 3han, 2brd, 3hap, 3utv, 3har, 3utx, 1xji, 3has, 3uty]
LMIXL	LL4	VFAKY	VY4	1	6	[1e12, 2jaf, 2jag]
LMIXL	LL4	VWILY	VY4	3	4	[3ddl]
LXXLL	LL4	NTLTA	NA4	4	5	[1vgo]
LLXXL	LL4	NTLTA	NA4	4	5	[1vgo]
LXXXL	LL4	VRYLW	VW4	3	4	[1xio]
LTXPL	LL4	TLNTV	TV4	2	3	[1gue, 4gyc, 3qap, 3qdc, 2f93, 2ksy, 2f95, 1jgj, 1h68, 1gu8, 1h2s]
LMIXL	LL4	TIPFV	TV4	3	4	[3ddl]
LVYYL	LL4	TLNTV	TV4	4	3	[1gue, 4gyc, 3qdc, 3qap, 2f93, 2ksy, 2f95, 1jgj, 1h68, 1gu8]
LXXXL	LL4	YARYI	YI4	3	2	[1xio, 2m3g]
LXXXL	LL4	YLWXI	YI4	3	4	[1xio, 2m3g]
LMIXL	LL4	LLXVE	LE4	3	2	[3ddl]
LFMVL	LL4	LIGSE	LE4	6	5	[1at9, 1fbb, 1q5i, 1brr, 1s52, 1r2n, 1r84, 1ap9, 1pxr, 4hwl, 3han, 2brd, 3hap, 3utv, 1tn0, 3har, 3utx, 1xji, 3has, 3uty]
LGLXL	LL4	FXXLR	FR4	6	5	[1jv6]
LMIXL	LL4	FXLXR	FR4	1	6	[2jaf, 2jag]
LLXYL	LL4	FSTLK	FK4	6	5	[3vvk, 3qbl, 3qbg, 3qbi, 3qbk]
LMIXL	LL4	VYMGR	VR4	1	0	[2jaf, 2jag]
LLXYL	LL4	VFMTR	VR4	6	0	[3vvk, 3qbl, 3qbg, 3qbi, 3qbk]
LMIXL	LL4	WLXXV	WV4	3	2	[3ddl]
LTXXL	LL4	YYLVG	YG4	2	4	[1gue, 4gyc, 3qap, 3qdc, 2f93, 2f95, 1gu8, 1h68]
LTXXL	LL4	YYLVG	YG4	5	4	[2ksy, 1jgj]
LXXXL	LL4	FSTIC	FC4	3	4	[1uaz]
LXGXL	LL4	VLGYP	VP4	3	3	[3ddl]
LTXXL	LL4	VLGYP	VP4	2	3	[3ddl]
LTXPL	LL4	NTVVM	NM4	2	3	[1gue, 4gyc, 3qap, 3qdc, 2f93, 2ksy, 2f95, 1jgj, 1h68, 1gu8, 1h2s]
LVYYL	LL4	NTVVM	NM4	4	3	[1gue, 4gyc, 3qdc, 3qap, 2f93, 2ksy, 2f95, 1jgj, 1h68, 1gu8]
LTXXL	LL4	YLVGP	YP4	2	4	[1gue, 4gyc, 3qap, 3qdc, 2f93, 2f95, 1gu8, 1h68]
LTXXL	LL4	YLVGP	YP4	5	4	[2ksy, 1jgj]
LTXPL	LL4	VITLN	VN4	2	3	[1gue, 4gyc, 3qap, 3qdc, 2f93, 2ksy, 2f95, 1jgj, 1h68, 1gu8, 1h2s]
LVYYL	LL4	VITLN	VN4	4	3	[1gue, 4gyc, 3qdc, 3qap, 2f93, 2ksy, 2f95, 1jgj, 1h68, 1gu8]
LTXPL	LL4	MLAGF	MF4	2	3	[1gue, 4gyc, 3qap, 3qdc, 2f93, 2ksy, 2f95, 1jgj, 1h68, 1gu8, 1h2s]
LXILL	LL4	IVYLD	ID4	1	6	[4gyc, 2f93, 2f95, 1h2s]
LGINL	LL4	IVYLD	ID4	1	6	[4gyc, 2f93, 2f95, 1h2s]
LAXXL	LL4	FWYAI	FI4	3	4	[3qbl, 3vvk, 3a7k, 3qbg, 3abw, 3qbi, 3qbk]
LVYYL	LL4	FGIVI	FI4	4	3	[1gue, 4gyc, 3qdc, 3qap, 2f93, 2ksy, 2f95, 1jgj, 1h68, 1gu8]
LMIXL	LL4	FLSTI	FI4	3	4	[3ddl]
LXXXL	LL4	LWXIC	LC4	3	4	[1xio, 2m3g]
LAXXL	LL4	MRWFW	MW4	3	4	[3qbl, 3vvk, 3a7k, 3abw, 3qbi, 3qbk]
LXXXL	LL4	RYLWY	RY4	3	4	[1xio, 2m3g]
LAXXL	LL4	RWFWY	RY4	3	4	[3qbl, 3vvk, 3a7k, 3qbg, 3abw, 3qbi, 3qbk]
LXXXL	LL4	QGTXL	QL4	3	3	[1q5i, 1kme, 1r2n, 1r84, 1qkp, 1s54, 1s53, 3han, 3hap, 3utv, 1tn0, 1xji, 3has, 3uty]
LSXLL	LL4	ARYAS	AS4	1	2	[1s8l, 1s8j]
LXGXL	LL4	GXXGE	GE4	3	3	[3ddl]
LSXLL	LL4	EWIWL	EL4	1	0	[4hwl, 1s52, 1r84, 1r2n, 3utv]
LFMVL	LL4	EWIWL	EL4	6	0	[4hwl, 1s52, 1r2n, 1r84, 3utv]
LTXXL	LL4	KLGFL	KL4	2	3	[3ddl]
LVYYL	LL4	NLTVI	NI4	4	5	[1gue, 4gyc, 3qdc, 3qap, 2f93, 2f95, 1h68, 1gu8]
LMIXL	LL4	PLXXV	PV4	3	2	[3ddl]
LSXLL	LL4	MGLGS	MS4	1	0	[1s51]
LFMVL	LL4	PEWIW	PW4	6	0	[3utv]
LTXXL	LL4	RISMM	RM4	2	1	[3ddl]
WILYI	WI4	AXLMI	AI4	4	3	[3ddl]
WLGAI	WI4	MXLGV	MV4	0	1	[3qdc, 3qap, 2ksy, 1jgj]
WILYI	WI4	LXXXA	LA4	4	3	[3ddl]
WLGAI	WI4	VALXV	VV4	0	6	[1gue, 4gyc, 3qdc, 3qap, 2f93, 2ksy, 2f95, 1jgj, 1h68, 1gu8, 1h2s]
WLGAI	WI4	VAYXV	VV4	0	1	[1gue, 4gyc, 3qdc, 3qap, 2f93, 2ksy, 2f95, 1jgj, 1h68, 1gu8, 1h2s]
WLGAI	WI4	VVXXL	VL4	0	1	[1gue, 4gyc, 3qdc, 3qap, 1h68, 1gu8, 1h2s]
WLGAI	WI4	VXVAL	VL4	0	6	[3qdc, 3qap, 2ksy, 1jgj, 1h2s]
WLGAI	WI4	VYLDL	VL4	0	6	[1gue, 4gyc, 3qdc, 3qap, 2f93, 2ksy, 2f95, 1jgj, 1h68, 1gu8, 1h2s]
WLGAI	WI4	LDLVT	LT4	0	6	[1gue, 4gyc, 3qdc, 3qap, 2f93, 2ksy, 2f95, 1jgj, 1h68, 1gu8, 1h2s]
WILYI	WI4	FLAAL	FL4	4	3	[3ddl]
WLGAI	WI4	AVAYV	AV4	0	1	[1gue, 4gyc, 3qdc, 3qap, 2f93, 2f95, 1h68, 1gu8, 1h2s]
WLGAI	WI4	AVAYA	AA4	0	1	[2ksy, 1jgj]
WLGAI	WI4	VXXXG	VG4	0	5	[3qdc, 3qap, 2ksy, 1jgj]
WILYI	WI4	LAAXM	LM4	4	3	[3ddl]
WLGAI	WI4	AVMAL	AL4	0	1	[2ksy, 1jgj]
WLGAI	WI4	ALIVY	AY4	0	6	[1gue, 4gyc, 3qdc, 3qap, 2f93, 2ksy, 2f95, 1jgj, 1h68, 1gu8, 1h2s]
WLGAI	WI4	AYXVM	AM4	0	1	[1gue, 4gyc, 3qdc, 3qap, 2f93, 2ksy, 2f95, 1jgj, 1h68, 1gu8, 1h2s]
WLGAI	WI4	ALGVG	AG4	0	1	[3qdc, 3qap, 2ksy, 1jgj]
WILYI	WI4	GXXAA	GA4	4	3	[3ddl]
WLGAI	WI4	DVALI	DI4	0	6	[4gyc, 3qdc, 3qap, 2f93, 2ksy, 2f95, 1jgj, 1h2s]
WLGAI	WI4	YLDLV	YV4	0	6	[1gue, 4gyc, 3qdc, 3qap, 2f93, 2ksy, 2f95, 1jgj, 1h68, 1gu8, 1h2s]
WLGAI	WI4	LGVGW	LW4	0	1	[3qdc, 3qap, 2ksy, 1jgj]
WLGAI	WI4	YXVMA	YA4	0	1	[1gue, 4gyc, 3qdc, 3qap, 2f93, 2ksy, 2f95, 1jgj, 1h68, 1gu8, 1h2s]
WLGAI	WI4	IVYLD	ID4	0	6	[1gue, 4gyc, 3qdc, 3qap, 2f93, 2ksy, 2f95, 1jgj, 1h68, 1gu8, 1h2s]
SSYLG	SG4	ALAXI	AI4	1	0	[1e12, 2jaf]
SSYLG	SG4	AXIAI	AI4	1	0	[1e12, 2jaf]
SXKVG	SG4	IAXXA	IA4	6	1	[1pxs]
SMLLG	SG4	YXXWL	YL4	1	2	[1brx, 1at9, 1bm1, 1kme, 1brr, 1s52, 1r84, 1r2n, 4hwl, 1qkp, 2brd, 3han, 3utv, 3hap, 3har, 3utx, 1xji, 3has, 3uty]
SEGAG	SG4	ETXXF	EF4	5	6	[2brd]
SEGAG	SG4	TXXFM	TM4	5	6	[2brd]
SEGAG	SG4	FMVXD	FD4	5	6	[2brd]
SEGAG	SG4	MVLDV	MV4	5	6	[2brd]
SXKVG	SG4	MXLGV	MV4	6	0	[1s52]
SMLLG	SG4	MXLGV	MV4	1	0	[1s52]
SEGAG	SG4	VLDXS	VS4	5	6	[2brd]
SXKVG	SG4	VVLWS	VS4	6	5	[1m0k, 1s8l, 1at9, 1e0p, 1s8j, 2i1x, 1r2n, 1r84, 1pxs, 1jv7, 1ap9, 1m0m, 1jv6, 1pxr, 1m0l, 4hwl, 1s54, 1s53, 1o0a, 1c8s, 3han, 3hao, 1kg9, 1c8r, 1kg8, 3hap, 3haq, 2wjk, 3har, 2wjl, 3has, 1q5j, 2zzl, 1kgb, 1q5i, 1f50, 1dze, 1tn5, 3nsb, 2brd, 1cwq, 3utv, 1tn0, 3utw, 3utx, 4fpd, 3uty, 1brx, 1fbb, 1brr, 1p8i, 1fbk, 1ucq, 4hyx, 1p8u, 1f4z, 1ixf, 3vi0, 1qkp, 1qko, 1brd, 1p8h, 1mgy, 1qm8, 4md2, 2zfe, 4m…
SMLLG	SG4	IXXXL	IL4	1	0	[1brx, 1at9, 1bm1, 1kme, 1brr, 1s52, 1r84, 1r2n, 4hwl, 1qkp, 2brd, 3han, 3utv, 3hap, 1bhb, 3har, 3utx, 1xji, 3has, 3uty]
SMFFG	SG4	IXXXL	IL4	1	0	[1uaz]
SEGAG	SG4	DXXXK	DK4	5	6	[2brd]
SMLLG	SG4	LYFLV	LV4	1	0	[1brx, 1at9, 1bm1, 1kme, 1brr, 1s52, 1r84, 1r2n, 4hwl, 1qkp, 2brd, 3han, 3utv, 3hap, 1bhb, 3har, 3utx, 1xji, 3has, 3uty]
SEGAG	SG4	LXFMV	LV4	5	6	[2brd]
SSYLG	SG4	LWVNV	LV4	1	0	[1e12, 2jaf]
SMLLG	SG4	AXWLF	AF4	1	2	[1brx, 1at9, 1bm1, 1kme, 1brr, 1s52, 1r84, 1r2n, 4hwl, 1qkp, 2brd, 3han, 3utv, 3hap, 3har, 3utx, 1xji, 3has, 3uty]
SXKVG	SG4	AAXAF	AF4	6	1	[3utw, 1pxr, 3uty]
SSYLG	SG4	LAGXA	LA4	1	0	[1e12, 2jaf]
SEGAG	SG4	LDXXA	LA4	5	6	[2brd]
SEGAG	SG4	VXXXV	VV4	5	6	[2brd]
SSYLG	SG4	GIAIL	GL4	1	0	[1e12, 2jaf]
SXKVG	SG4	GXGXL	GL4	6	0	[1m0k, 1s8l, 1at9, 1e0p, 1s8j, 2i1x, 1r2n, 1r84, 1pxs, 1jv7, 1ap9, 1m0m, 1jv6, 1pxr, 1m0l, 4hwl, 1s54, 1s53, 1o0a, 1c8s, 3han, 3hao, 1kg9, 1c8r, 1kg8, 3hap, 3haq, 2wjk, 3har, 2wjl, 3has, 1q5j, 2zzl, 1kgb, 1q5i, 1f50, 1dze, 1tn5, 3nsb, 2brd, 1cwq, 3utv, 1tn0, 3utw, 3utx, 4fpd, 3uty, 1brx, 1fbb, 1brr, 1p8i, 1fbk, 1ucq, 4hyx, 1p8u, 1f4z, 1ixf, 3vi0, 1qkp, 1qko, 1brd, 1p8h, 1mgy, 1qm8, 4md2, 2zfe, 4m…
SMFFG	SG4	GXGXL	GL4	1	0	[1uaz]
SMLLG	SG4	GXGXL	GL4	1	0	[1brx, 1at9, 1bm1, 1kme, 1brr, 1s52, 1r84, 1r2n, 4hwl, 1qkp, 2brd, 3han, 3utv, 3hap, 1bhb, 3har, 3utx, 1xji, 3has, 3uty]
SMLLG	SG4	VLYXL	VL4	1	0	[1s52]
SEGAG	SG4	VGXXL	VL4	5	6	[2brd]
SXKVG	SG4	VLYXL	VL4	6	0	[1s52]
SXKVG	SG4	VTVVL	VL4	6	5	[1m0k, 1s8l, 1at9, 1e0p, 1s8j, 1r2n, 1r84, 1pxs, 1jv7, 1ap9, 1jv6, 1pxr, 1m0l, 4hwl, 1s54, 1s53, 1o0a, 3han, 3hao, 1kg9, 1kg8, 3hap, 3haq, 2wjk, 3har, 2wjl, 3has, 1q5j, 2zzl, 1q5i, 1f50, 1tn5, 3nsb, 1cwq, 3utv, 1tn0, 3utw, 3utx, 4fpd, 3uty, 1brx, 1brr, 1p8i, 1fbk, 1ucq, 4hyx, 1f4z, 1ixf, 3vi0, 1qkp, 1qko, 1brd, 1p8h, 1mgy, 1qm8, 4md2, 2zfe, 4md1, 1iw6, 3ns0, 1c3w, 1bm1, 1kme, 2ntu, 2ntw, 1s52, 1s…
SSYLG	SG4	VXVAL	VL4	1	0	[1e12, 2jaf]
SXKVG	SG4	FTTXL	FL4	6	2	[1m0k, 1s8l, 1at9, 1e0p, 1s8j, 2i1x, 1r2n, 1r84, 1pxs, 1jv7, 1ap9, 1m0m, 1jv6, 1pxr, 1m0l, 4hwl, 4fbz, 1s54, 1s53, 1o0a, 1c8s, 3han, 3hao, 1kg9, 1c8r, 1kg8, 3hap, 3haq, 2wjk, 3har, 2wjl, 3has, 2zzl, 1kgb, 1q5i, 1f50, 1dze, 1tn5, 3nsb, 2brd, 1cwq, 3utv, 1tn0, 3utw, 3utx, 4fpd, 3uty, 1brx, 1fbb, 1brr, 1p8i, 1fbk, 1ucq, 4hyx, 1p8u, 1f4z, 1ixf, 3vi0, 1qkp, 1qko, 1brd, 1p8h, 1mgy, 1qm8, 4md2, 2zfe, 4m…
SMLLG	SG4	FTTXL	FL4	1	2	[1brx, 1at9, 1bm1, 1kme, 1brr, 1s52, 1r84, 1r2n, 4hwl, 1qkp, 2brd, 3han, 3utv, 3hap, 3har, 3utx, 1xji, 3has, 3uty]
SXKVG	SG4	FTXXL	FL4	6	1	[1m0k, 1s8l, 1at9, 1e0p, 1s8j, 2i1x, 1r2n, 1r84, 1jv7, 1pxs, 1ap9, 1m0m, 1jv6, 1pxr, 1m0l, 4hwl, 1s54, 1s53, 1o0a, 1c8s, 3han, 3hao, 1kg9, 1c8r, 1kg8, 3hap, 3haq, 2wjk, 3har, 2wjl, 3has, 1q5j, 2zzl, 1kgb, 1q5i, 1f50, 1dze, 1tn5, 3nsb, 2brd, 1cwq, 1tn0, 3utx, 4fpd, 3uty, 1brx, 1fbb, 1brr, 1p8i, 1fbk, 1ucq, 4hyx, 1p8u, 1f4z, 1ixf, 3vi0, 1qkp, 1qko, 1brd, 1p8h, 1mgy, 1qm8, 4md2, 2zfe, 4md1, 1iw6, 3n…
SXKVG	SG4	TVXXW	TW4	6	5	[1m0k, 1s8l, 1at9, 1e0p, 1s8j, 2i1x, 1r2n, 1r84, 1pxs, 1jv7, 1ap9, 1m0m, 1jv6, 1pxr, 1m0l, 4hwl, 1s54, 1s53, 1o0a, 1c8s, 3han, 3hao, 1kg9, 1c8r, 1kg8, 3hap, 3haq, 2wjk, 3har, 2wjl, 3has, 1q5j, 2zzl, 1kgb, 1q5i, 1f50, 1dze, 1tn5, 3nsb, 2brd, 1cwq, 3utv, 1tn0, 3utw, 3utx, 4fpd, 3uty, 1brx, 1fbb, 1brr, 1p8i, 1fbk, 1ucq, 4hyx, 1p8u, 1f4z, 1ixf, 3vi0, 1qkp, 1qko, 1brd, 1p8h, 1mgy, 1qm8, 4md2, 2zfe, 4m…
SXKVG	SG4	LXLGT	LT4	6	0	[1m0k, 1s8l, 1at9, 1e0p, 1s8j, 2i1x, 1r2n, 1r84, 1pxs, 1jv7, 1ap9, 1m0m, 1jv6, 1pxr, 1m0l, 4hwl, 1s54, 1s53, 1o0a, 1c8s, 3han, 3hao, 1kg9, 1c8r, 1kg8, 3hap, 3haq, 2wjk, 3har, 2wjl, 3has, 1q5j, 2zzl, 1kgb, 1q5i, 1f50, 1dze, 1tn5, 3nsb, 2brd, 1cwq, 3utv, 1tn0, 3utw, 3utx, 4fpd, 3uty, 1brx, 1fbb, 1brr, 1p8i, 1fbk, 1ucq, 4hyx, 1p8u, 1f4z, 1ixf, 3vi0, 1qkp, 1qko, 1p8h, 1mgy, 1qm8, 4md2, 2zfe, 4md1, 1i…
SMLLG	SG4	LXLGT	LT4	1	0	[1brx, 1at9, 1bm1, 1kme, 1brr, 1s52, 1r84, 1r2n, 4hwl, 1qkp, 2brd, 3han, 3utv, 3hap, 1bhb, 3har, 3utx, 1xji, 3has, 3uty]
SMFFG	SG4	LXXXT	LT4	1	0	[1uaz]
SXKVG	SG4	LNIET	LT4	6	6	[1r2n, 1r84, 3utv]
SXKVG	SG4	WXAYP	WP4	6	5	[1m0k, 1s8l, 1at9, 1e0p, 1s8j, 2i1x, 1r2n, 1r84, 1pxs, 1jv7, 1ap9, 1m0m, 1jv6, 1pxr, 1m0l, 4hwl, 1s54, 1s53, 1o0a, 1c8s, 3han, 3hao, 1kg9, 1c8r, 1kg8, 3hap, 3haq, 2wjk, 3har, 2wjl, 3has, 1q5j, 2zzl, 1kgb, 1f50, 1dze, 1tn5, 3nsb, 2brd, 1cwq, 3utv, 1tn0, 3utw, 3utx, 4fpd, 3uty, 1brx, 1fbb, 1brr, 1p8i, 1fbk, 1ucq, 4hyx, 1p8u, 1f4z, 1ixf, 3vi0, 1qkp, 1qko, 1brd, 1p8h, 1mgy, 1qm8, 4md2, 2zfe, 4md1, 1i…
SSYLG	SG4	SXLWV	SV4	1	0	[1e12]
SXKVG	SG4	SAYXV	SV4	6	5	[1m0k, 1s8l, 1at9, 1e0p, 1s8j, 2i1x, 1r2n, 1r84, 1pxs, 1jv7, 1ap9, 1m0m, 1jv6, 1pxr, 1m0l, 4hwl, 1s54, 1s53, 1o0a, 1c8s, 3han, 3hao, 1kg9, 1c8r, 1kg8, 3hap, 3haq, 2wjk, 3har, 2wjl, 3has, 1q5j, 2zzl, 1kgb, 1f50, 1dze, 1tn5, 3nsb, 2brd, 1cwq, 3utv, 1tn0, 3utw, 3utx, 4fpd, 3uty, 1brx, 1fbb, 1brr, 1p8i, 1fbk, 1ucq, 4hyx, 1p8u, 1f4z, 1ixf, 3vi0, 1qkp, 1qko, 1brd, 1p8h, 1mgy, 1qm8, 4md2, 2zfe, 4md1, 1i…
SXKVG	SG4	VXXIA	VA4	6	1	[1m0k, 1s8l, 1at9, 1e0p, 1s8j, 2i1x, 1r2n, 1r84, 1pxs, 1jv7, 1pxr, 1ap9, 1m0m, 1jv6, 1m0l, 4hwl, 1s54, 1s53, 1o0a, 1c8s, 3hao, 1kg9, 1c8r, 1kg8, 3hap, 3haq, 2wjk, 3har, 2wjl, 3has, 1q5j, 2zzl, 1kgb, 1q5i, 1f50, 1dze, 1tn5, 3nsb, 2brd, 1cwq, 3utv, 3utw, 1tn0, 3utx, 3uty, 4fpd, 1brx, 1fbb, 1brr, 1p8i, 1fbk, 1ucq, 4hyx, 1f4z, 1ixf, 3vi0, 1qkp, 1qko, 1brd, 1p8h, 1mgy, 1qm8, 4md2, 2zfe, 4md1, 1iw6, 3n…
SXKVG	SG4	VLWXA	VA4	6	5	[1m0k, 1s8l, 1at9, 1e0p, 1s8j, 2i1x, 1r2n, 1r84, 1pxs, 1jv7, 1ap9, 1m0m, 1jv6, 1pxr, 1m0l, 4hwl, 1s54, 1s53, 1o0a, 1c8s, 3han, 3hao, 1kg9, 1c8r, 1kg8, 3hap, 3haq, 2wjk, 3har, 2wjl, 3has, 1q5j, 2zzl, 1kgb, 1q5i, 1f50, 1dze, 1tn5, 3nsb, 2brd, 1cwq, 3utv, 1tn0, 3utw, 3utx, 4fpd, 3uty, 1brx, 1fbb, 1brr, 1p8i, 1fbk, 1ucq, 4hyx, 1p8u, 1f4z, 1ixf, 3vi0, 1qkp, 1qko, 1brd, 1p8h, 1mgy, 1qm8, 4md2, 2zfe, 4m…
SXKVG	SG4	YXXXW	YW4	6	5	[1m0k, 1s8l, 1at9, 1e0p, 1s8j, 2i1x, 1r2n, 1r84, 1pxs, 1jv7, 1ap9, 1m0m, 1jv6, 1pxr, 1m0l, 4hwl, 4fbz, 1s54, 1s53, 1o0a, 1c8s, 3han, 3hao, 1kg9, 1c8r, 1kg8, 3hap, 3haq, 2wjk, 3har, 2wjl, 3has, 1q5j, 2zzl, 1kgb, 1f50, 1dze, 1tn5, 3nsb, 2brd, 1cwq, 3utv, 1tn0, 3utw, 3utx, 4fpd, 3uty, 1brx, 1fbb, 1brr, 1p8i, 1fbk, 1ucq, 4hyx, 1p8u, 1f4z, 1ixf, 3vi0, 1qkp, 1qko, 1brd, 1p8h, 1mgy, 1qm8, 4md2, 2zfe, 4m…
SXKVG	SG4	AYXVV	AV4	6	5	[1m0k, 1s8l, 1at9, 1e0p, 1s8j, 2i1x, 1r2n, 1r84, 1pxs, 1jv7, 1ap9, 1m0m, 1jv6, 1pxr, 1m0l, 4hwl, 1s54, 1s53, 1o0a, 1c8s, 3han, 3hao, 1kg9, 1c8r, 1kg8, 3hap, 3haq, 2wjk, 3har, 2wjl, 3has, 1q5j, 2zzl, 1kgb, 1f50, 1dze, 1tn5, 3nsb, 2brd, 1cwq, 3utv, 1tn0, 3utw, 3utx, 4fpd, 3uty, 1brx, 1fbb, 1brr, 1p8i, 1fbk, 1ucq, 4hyx, 1p8u, 1f4z, 1ixf, 3vi0, 1qkp, 1qko, 1brd, 1p8h, 1mgy, 1qm8, 4md2, 2zfe, 4md1, 1i…
SXKVG	SG4	PVXWL	PL4	6	5	[1m0k, 1s8l, 1at9, 1e0p, 1s8j, 2i1x, 1r2n, 1r84, 1pxs, 1ap9, 1m0m, 1pxr, 1m0l, 4hwl, 1s54, 1s53, 1o0a, 1c8s, 3han, 3hao, 1kg9, 1c8r, 1kg8, 3hap, 3haq, 2wjk, 3har, 2wjl, 3has, 1q5j, 2zzl, 1kgb, 1f50, 1dze, 1tn5, 3nsb, 2brd, 1cwq, 3utv, 1tn0, 3utw, 3utx, 4fpd, 3uty, 1brx, 1fbb, 1brr, 1p8i, 1fbk, 1ucq, 4hyx, 1p8u, 1f4z, 1ixf, 3vi0, 1qkp, 1qko, 1brd, 1p8h, 1qm8, 4md2, 2zfe, 4md1, 1iw6, 3ns0, 1c3w, 1b…
SXKVG	SG4	LWXAY	LY4	6	5	[1m0k, 1s8l, 1at9, 1e0p, 1s8j, 2i1x, 1r2n, 1r84, 1pxs, 1jv7, 1ap9, 1m0m, 1jv6, 1pxr, 1m0l, 4hwl, 1s54, 1s53, 1o0a, 1c8s, 3han, 3hao, 1kg9, 1c8r, 1kg8, 3hap, 3haq, 2wjk, 3har, 2wjl, 3has, 1q5j, 2zzl, 1kgb, 1q5i, 1f50, 1dze, 1tn5, 3nsb, 2brd, 1cwq, 3utv, 1tn0, 3utw, 3utx, 4fpd, 3uty, 1brx, 1fbb, 1brr, 1p8i, 1fbk, 1ucq, 4hyx, 1p8u, 1f4z, 1ixf, 3vi0, 1qkp, 1qko, 1brd, 1p8h, 1mgy, 1qm8, 4md2, 2zfe, 4m…
SMLLG	SG4	LGXLY	LY4	1	0	[1brx, 1at9, 1bm1, 1kme, 1brr, 1s52, 1r84, 1r2n, 4hwl, 1qkp, 2brd, 3han, 3utv, 3hap, 1bhb, 3har, 3utx, 1xji, 3has, 3uty]
SXKVG	SG4	LGXLY	LY4	6	0	[1m0k, 1s8l, 1at9, 1e0p, 1s8j, 2i1x, 1r2n, 1r84, 1pxs, 1jv7, 1ap9, 1m0m, 1jv6, 1pxr, 1m0l, 4hwl, 4fbz, 1s54, 1s53, 1o0a, 1c8s, 3han, 3hao, 1kg9, 1c8r, 1kg8, 3hap, 3haq, 2wjk, 3har, 2wjl, 3has, 1q5j, 2zzl, 1kgb, 1q5i, 1f50, 1dze, 1tn5, 3nsb, 2brd, 1cwq, 3utv, 1tn0, 3utw, 3utx, 4fpd, 3uty, 1brx, 1fbb, 1brr, 1p8i, 1fbk, 1ucq, 4hyx, 1p8u, 1f4z, 1ixf, 3vi0, 1qkp, 1qko, 1brd, 1p8h, 1mgy, 1qm8, 4md2, 2z…
SXKVG	SG4	VVWXI	VI4	6	5	[1m0k, 1at9, 1e0p, 1s8j, 2i1x, 1r2n, 1r84, 1pxs, 1ap9, 1m0m, 1pxr, 4hwl, 1s54, 1s53, 1o0a, 1c8s, 3han, 3hao, 1kg9, 1c8r, 1kg8, 3hap, 3haq, 2wjk, 3har, 2wjl, 3has, 1q5j, 2zzl, 1kgb, 1q5i, 1f50, 1dze, 1tn5, 3nsb, 2brd, 3utv, 1tn0, 3utw, 3utx, 4fpd, 3uty, 1brx, 1fbb, 1brr, 1p8i, 1fbk, 1ucq, 4hyx, 1p8u, 1f4z, 1ixf, 3vi0, 1qkp, 1qko, 1brd, 1p8h, 1qm8, 4md2, 2zfe, 4md1, 1iw6, 3ns0, 1c3w, 1bm1, 1kme, 2n…
SXKVG	SG4	VPLXI	VI4	6	6	[1r2n, 1r84]
SMLLG	SG4	WLXLG	WG4	1	0	[1brx, 1at9, 1bm1, 1kme, 1brr, 1s52, 1r84, 1r2n, 4hwl, 1qkp, 2brd, 3han, 3utv, 3hap, 1bhb, 3har, 3utx, 1xji, 3has, 3uty]
SMFFG	SG4	WLXIG	WG4	1	0	[1uaz]
SXKVG	SG4	WSAYA	WA4	6	5	[1q5i]
SMLLG	SG4	WXXYA	WA4	1	2	[1brx, 1at9, 1kme, 1brr, 1s52, 1r84, 1r2n, 4hwl, 1qkp, 2brd, 3han, 3utv, 3hap, 3har, 3utx, 1xji, 3has, 3uty]
SMLLG	SG4	WIWLA	WA4	1	0	[1kme, 1brr, 1s52, 1r84, 1r2n, 4hwl, 1qkp, 3han, 3utv, 3hap, 1bhb, 3har, 3utx, 1xji, 3has, 3uty]
SSYLG	SG4	WVNVA	WA4	1	0	[1e12, 2jaf]
SXKVG	SG4	GTXXM	GM4	6	0	[1m0k, 1s8l, 1at9, 1e0p, 1s8j, 2i1x, 1r2n, 1r84, 1pxs, 1jv7, 1ap9, 1m0m, 1jv6, 1pxr, 1m0l, 4hwl, 1s54, 1s53, 1o0a, 1c8s, 3han, 3hao, 1kg9, 1c8r, 1kg8, 3hap, 3haq, 2wjk, 3har, 2wjl, 3has, 1q5j, 2zzl, 1kgb, 1q5i, 1f50, 1dze, 1tn5, 3nsb, 2brd, 1cwq, 3utv, 1tn0, 3utw, 3utx, 4fpd, 3uty, 1brx, 1fbb, 1brr, 1p8i, 1fbk, 1ucq, 4hyx, 1p8u, 1f4z, 1ixf, 3vi0, 1qkp, 1qko, 1brd, 1p8h, 1mgy, 1qm8, 4md2, 2zfe, 4m…
SMLLG	SG4	GTXXM	GM4	1	0	[1brx, 1at9, 1bm1, 1kme, 1brr, 1s52, 1r84, 1r2n, 4hwl, 1qkp, 2brd, 3han, 3utv, 3hap, 1bhb, 3har, 3utx, 1xji, 3has, 3uty]
SMFFG	SG4	GTXXM	GM4	1	0	[1uaz]
SXKVG	SG4	TALMG	TG4	6	0	[1m0k, 1s8l, 1at9, 1e0p, 1s8j, 2i1x, 1r2n, 1r84, 1pxs, 1jv7, 1ap9, 1m0m, 1jv6, 1pxr, 1m0l, 4hwl, 1s54, 1s53, 1o0a, 1c8s, 3han, 3hao, 1kg9, 1c8r, 1kg8, 3hap, 3haq, 2wjk, 3har, 2wjl, 3has, 1q5j, 2zzl, 1kgb, 1q5i, 1f50, 1dze, 1tn5, 3nsb, 2brd, 1cwq, 3utv, 1tn0, 3utw, 3utx, 4fpd, 3uty, 1brx, 1fbb, 1brr, 1p8i, 1fbk, 1ucq, 4hyx, 1p8u, 1f4z, 1ixf, 3vi0, 1qkp, 1qko, 1brd, 1p8h, 1mgy, 1qm8, 4md2, 2zfe, 4m…
SMLLG	SG4	TALMG	TG4	1	0	[1brx, 1at9, 1bm1, 1kme, 1brr, 1s52, 1r84, 1r2n, 4hwl, 1qkp, 2brd, 3han, 3utv, 3hap, 1bhb, 3har, 3utx, 1xji, 3has, 3uty]
SMFFG	SG4	TLWLG	TG4	1	0	[1uaz]
SXKVG	SG4	ALGTA	AA4	6	0	[1m0k, 1s8l, 1at9, 1e0p, 1s8j, 2i1x, 1r2n, 1r84, 1pxs, 1jv7, 1ap9, 1m0m, 1jv6, 1pxr, 1m0l, 4hwl, 1s54, 1s53, 1o0a, 1c8s, 3han, 3hao, 1kg9, 1c8r, 1kg8, 3hap, 3haq, 2wjk, 3har, 2wjl, 3has, 1q5j, 2zzl, 1kgb, 1q5i, 1f50, 1dze, 1tn5, 3nsb, 2brd, 1cwq, 3utv, 1tn0, 3utw, 3utx, 4fpd, 3uty, 1brx, 1fbb, 1brr, 1p8i, 1fbk, 1ucq, 4hyx, 1p8u, 1f4z, 1ixf, 3vi0, 1qkp, 1qko, 1brd, 1p8h, 1mgy, 1qm8, 4md2, 2zfe, 4m…
SMLLG	SG4	ALGTA	AA4	1	0	[1brx, 1at9, 1bm1, 1kme, 1brr, 1s52, 1r84, 1r2n, 4hwl, 1qkp, 2brd, 3han, 3utv, 3hap, 1bhb, 3har, 3utx, 1xji, 3has, 3uty]
SXKVG	SG4	AXAIA	AA4	6	1	[3han, 1p8u]
SXKVG	SG4	VXLXG	VG4	6	3	[1m0k, 1at9, 1e0p, 2i1x, 1r2n, 1r84, 1pxs, 1ap9, 1m0m, 1pxr, 4hwl, 1s54, 1s53, 1o0a, 1c8s, 3han, 3hao, 1kg9, 1c8r, 1kg8, 3hap, 3haq, 2wjk, 3har, 2wjl, 3has, 1q5j, 2zzl, 1kgb, 1q5i, 1f50, 1dze, 1tn5, 3nsb, 2brd, 3utv, 1tn0, 3utw, 3utx, 4fpd, 3uty, 1brx, 1fbb, 1brr, 1p8i, 1fbk, 1ucq, 4hyx, 1p8u, 1f4z, 1ixf, 3vi0, 1qkp, 1qko, 1brd, 1p8h, 1qm8, 4md2, 2zfe, 4md1, 1iw6, 3ns0, 1c3w, 1bm1, 1kme, 2ntu, 2n…
SSYLG	SG4	VXLXG	VG4	1	0	[1e12, 2jaf]
SXKVG	SG4	MXLGT	MT4	6	0	[1m0k, 1s8l, 1at9, 1e0p, 1s8j, 2i1x, 1r2n, 1r84, 1pxs, 1jv7, 1ap9, 1m0m, 1jv6, 1pxr, 1m0l, 4hwl, 1s53, 1o0a, 1c8s, 3han, 3hao, 1kg9, 1c8r, 1kg8, 3hap, 3haq, 2wjk, 3har, 2wjl, 3has, 1q5j, 2zzl, 1kgb, 1q5i, 1f50, 1dze, 1tn5, 3nsb, 2brd, 1cwq, 3utv, 1tn0, 3utw, 3utx, 4fpd, 3uty, 1brx, 1fbb, 1brr, 1p8i, 1fbk, 1ucq, 4hyx, 1p8u, 1f4z, 1ixf, 3vi0, 1qkp, 1qko, 1brd, 1p8h, 1mgy, 1qm8, 4md2, 2zfe, 4md1, 1i…
SMLLG	SG4	MXLGT	MT4	1	0	[1brx, 1at9, 1bm1, 1kme, 1brr, 1r84, 1r2n, 4hwl, 1qkp, 2brd, 3han, 3utv, 3hap, 1bhb, 3har, 3utx, 1xji, 3has, 3uty]
SMLLG	SG4	LXGLG	LG4	1	0	[1brx, 1at9, 1bm1, 1kme, 1brr, 1s52, 1r84, 1r2n, 4hwl, 1qkp, 2brd, 3han, 3utv, 3hap, 1bhb, 3har, 3utx, 1xji, 3has, 3uty]
SXKVG	SG4	LXGLG	LG4	6	0	[1m0k, 1s8l, 1at9, 1e0p, 1s8j, 2i1x, 1r2n, 1r84, 1pxs, 1jv7, 1ap9, 1m0m, 1jv6, 1pxr, 1m0l, 4hwl, 1s54, 1s53, 1o0a, 1c8s, 3han, 3hao, 1kg9, 1c8r, 1kg8, 3hap, 3haq, 2wjk, 3har, 2wjl, 3has, 1q5j, 2zzl, 1kgb, 1q5i, 1f50, 1dze, 1tn5, 3nsb, 2brd, 1cwq, 3utv, 1tn0, 3utw, 3utx, 4fpd, 3uty, 1brx, 1fbb, 1brr, 1p8i, 1fbk, 1ucq, 4hyx, 1p8u, 1f4z, 1ixf, 3vi0, 1qkp, 1qko, 1brd, 1p8h, 1mgy, 1qm8, 4md2, 2zfe, 4m…
SMLLG	SG4	YFLVK	YK4	1	0	[1brx, 1at9, 1bm1, 1kme, 1brr, 1s52, 1r84, 1r2n, 4hwl, 1qkp, 3han, 3hap, 1bhb, 3har, 3utx, 1xji, 3has, 3uty]
SXKVG	SG4	GXXXF	GF4	6	0	[1m0k, 1s8l, 1at9, 1e0p, 1s8j, 2i1x, 1r2n, 1r84, 1pxs, 1jv7, 1ap9, 1m0m, 1jv6, 1pxr, 1m0l, 4hwl, 4fbz, 1s54, 1s53, 1o0a, 1c8s, 3han, 3hao, 1kg9, 1c8r, 1kg8, 3hap, 3haq, 2wjk, 3har, 2wjl, 3has, 1q5j, 2zzl, 1kgb, 1q5i, 1f50, 1dze, 1tn5, 3nsb, 2brd, 1cwq, 3utv, 1tn0, 3utw, 3utx, 4fpd, 3uty, 1brx, 1fbb, 1brr, 1p8i, 1fbk, 1ucq, 4hyx, 1p8u, 1f4z, 1ixf, 3vi0, 1qkp, 1qko, 1brd, 1p8h, 1mgy, 1qm8, 4md2, 2z…
SMLLG	SG4	GXXXF	GF4	1	0	[1brx, 1at9, 1bm1, 1kme, 1brr, 1s52, 1r84, 1r2n, 4hwl, 1qkp, 2brd, 3han, 3utv, 3hap, 1bhb, 3har, 3utx, 1xji, 3has, 3uty]
SXKVG	SG4	ALXXL	AL4	6	0	[1m0k, 1s8l, 1at9, 1e0p, 1s8j, 2i1x, 1r2n, 1r84, 1pxs, 1jv7, 1ap9, 1m0m, 1jv6, 1pxr, 1m0l, 4hwl, 1s54, 1s53, 1o0a, 1c8s, 3han, 3hao, 1kg9, 1c8r, 1kg8, 3hap, 3haq, 2wjk, 3har, 2wjl, 3has, 1q5j, 2zzl, 1kgb, 1q5i, 1f50, 1dze, 1tn5, 3nsb, 2brd, 1cwq, 3utv, 1tn0, 3utw, 3utx, 4fpd, 3uty, 1brx, 1fbb, 1brr, 1p8i, 1fbk, 1ucq, 4hyx, 1p8u, 1f4z, 1ixf, 3vi0, 1qkp, 1qko, 1brd, 1p8h, 1mgy, 1qm8, 4md2, 2zfe, 4m…
SXKVG	SG4	AXXXL	AL4	6	4	[1s54]
SMLLG	SG4	ALXXL	AL4	1	0	[1brx, 1at9, 1bm1, 1kme, 1brr, 1s52, 1r84, 1r2n, 4hwl, 1qkp, 2brd, 3han, 3utv, 3hap, 1bhb, 3har, 3utx, 1xji, 3has, 3uty]
SMLLG	SG4	TLYFL	TL4	1	0	[1brx, 1at9, 1bm1, 1kme, 1brr, 1r84, 1r2n, 4hwl, 1qkp, 2brd, 3han, 3utv, 3hap, 1bhb, 3har, 3utx, 1xji, 3has, 3uty]
SXKVG	SG4	TLYFL	TL4	6	0	[1m0k, 1s8l, 1at9, 1e0p, 1s8j, 2i1x, 1r2n, 1r84, 1pxs, 1jv7, 1ap9, 1m0m, 1jv6, 1pxr, 1m0l, 4hwl, 1s53, 1o0a, 1c8s, 3han, 3hao, 1kg9, 1c8r, 1kg8, 3hap, 3haq, 2wjk, 3har, 2wjl, 3has, 1q5j, 2zzl, 1kgb, 1q5i, 1f50, 1dze, 1tn5, 3nsb, 2brd, 1cwq, 3utv, 1tn0, 3utw, 3utx, 4fpd, 3uty, 1brx, 1fbb, 1brr, 1p8i, 1fbk, 1ucq, 4hyx, 1p8u, 1f4z, 1ixf, 3vi0, 1qkp, 1qko, 1brd, 1p8h, 1mgy, 1qm8, 4md2, 2zfe, 4md1, 1i…
SMFFG	SG4	TLLML	TL4	1	0	[1uaz]
SXKVG	SG4	AXTXY	AY4	6	1	[1m0k, 1s8l, 1at9, 1e0p, 1s8j, 2i1x, 1r2n, 1r84, 1pxs, 1jv7, 1ap9, 1m0m, 1jv6, 1pxr, 1m0l, 4hwl, 1s54, 1s53, 1o0a, 1c8s, 3han, 3hao, 1kg9, 1c8r, 1kg8, 3hap, 3haq, 2wjk, 3har, 2wjl, 3has, 1q5j, 2zzl, 1kgb, 1q5i, 1f50, 1dze, 1tn5, 3nsb, 2brd, 1cwq, 1tn0, 3utx, 4fpd, 3uty, 1brx, 1fbb, 1brr, 1p8i, 1fbk, 1ucq, 4hyx, 1p8u, 1f4z, 1ixf, 3vi0, 1qkp, 1qko, 1brd, 1p8h, 1mgy, 1qm8, 4md2, 2zfe, 4md1, 1iw6, 3n…
SMFFG	SG4	LWLGI	LI4	1	0	[1uaz]
SMFFG	SG4	LXXLI	LI4	1	0	[1uaz]
SXKVG	SG4	LXXXI	LI4	6	1	[1m0k, 1s8l, 1at9, 1e0p, 1s8j, 2i1x, 1r2n, 1r84, 1pxs, 1jv7, 1pxr, 1ap9, 1m0m, 1jv6, 1m0l, 4hwl, 1s54, 1s53, 1o0a, 1c8s, 3han, 3hao, 1kg9, 1c8r, 1kg8, 3hap, 3haq, 2wjk, 3har, 2wjl, 3has, 1q5j, 2zzl, 1kgb, 1q5i, 1f50, 1dze, 1tn5, 3nsb, 2brd, 1cwq, 3utv, 1tn0, 3utw, 3utx, 3uty, 4fpd, 1brx, 1fbb, 1brr, 1p8i, 1fbk, 1ucq, 4hyx, 1p8u, 1f4z, 1ixf, 3vi0, 1qkp, 1qko, 1brd, 1p8h, 1mgy, 1qm8, 4md2, 2zfe, 4m…
SEGAG	SG4	VGALT	VT4	5	0	[2brd]
SXKVG	SG4	MGXGA	MA4	6	0	[1s54]
SXKVG	SG4	IAFTM	IM4	6	1	[1m0k, 1s8l, 1at9, 1e0p, 1s8j, 2i1x, 1r2n, 1r84, 1jv7, 1ap9, 1m0m, 1jv6, 1pxr, 1m0l, 4hwl, 1s54, 1s53, 1o0a, 1c8s, 3han, 3hao, 1kg9, 1c8r, 1kg8, 3hap, 3haq, 2wjk, 3har, 2wjl, 3has, 1q5j, 2zzl, 1kgb, 1q5i, 1f50, 1dze, 1tn5, 3nsb, 2brd, 1cwq, 3utv, 1tn0, 3utw, 3utx, 4fpd, 3uty, 1brx, 1fbb, 1brr, 1p8i, 1fbk, 1ucq, 4hyx, 1p8u, 1f4z, 1ixf, 3vi0, 1qkp, 1qko, 1brd, 1p8h, 1mgy, 1qm8, 4md2, 2zfe, 4md1, 1i…
SSYLG	SG4	SSSLW	SW4	1	0	[1e12]
SXKVG	SG4	NIETL	NL4	6	6	[1brr, 1s52, 1r2n, 1r84, 4hyx, 4hwl, 1qkp, 3han, 3hap, 3utv, 3haq, 3utw, 3har, 3utx, 1xji, 3has, 3uty]
SMFFG	SG4	ARYXD	AD4	1	2	[1uaz]
SMLLG	SG4	ARYXD	AD4	1	2	[1brx, 1at9, 1bm1, 1kme, 1brr, 1s52, 1r84, 1r2n, 4hwl, 1qkp, 2brd, 3han, 3utv, 3hap, 3har, 3utx, 1xji, 3has, 3uty]
SMFFG	SG4	RYXXW	RW4	1	2	[1uaz]
SSYLG	SG4	RYLTW	RW4	1	2	[1e12, 2jaf]
SMLLG	SG4	RYXXW	RW4	1	2	[1brx, 1at9, 1bm1, 1kme, 1brr, 1s52, 1r84, 1r2n, 4hwl, 1qkp, 2brd, 3han, 3utv, 3hap, 3har, 3utx, 1xji, 3has, 3uty]
SMLLG	SG4	DXXXT	DT4	1	2	[1brx, 1at9, 1bm1, 1kme, 1brr, 1s52, 1r84, 1r2n, 4hwl, 1qkp, 2brd, 3han, 3utv, 3hap, 3har, 3utx, 1xji, 3has, 3uty]
SSYLG	SG4	WXXST	WT4	1	2	[1e12, 2jaf]
SMLLG	SG4	WXXXT	WT4	1	2	[1brx, 1at9, 1bm1, 1kme, 1brr, 1s52, 1r84, 1r2n, 4hwl, 1qkp, 2brd, 3han, 3utv, 3hap, 3har, 3utx, 1xji, 3has, 3uty]
SXKVG	SG4	WXXXT	WT4	6	2	[1m0k, 1s8l, 1at9, 1e0p, 1s8j, 2i1x, 1r2n, 1r84, 1pxs, 1jv7, 1ap9, 1m0m, 1jv6, 1pxr, 1m0l, 4hwl, 4fbz, 1s54, 1s53, 1o0a, 1c8s, 3han, 3hao, 1kg9, 1c8r, 1kg8, 3hap, 3haq, 2wjk, 3har, 2wjl, 3has, 1q5j, 2zzl, 1kgb, 1q5i, 1f50, 1dze, 1tn5, 3nsb, 2brd, 1cwq, 3utv, 1tn0, 3utw, 3utx, 4fpd, 3uty, 1brx, 1fbb, 1brr, 1p8i, 1fbk, 1ucq, 4hyx, 1p8u, 1f4z, 1ixf, 3vi0, 1qkp, 1qko, 1brd, 1p8h, 1mgy, 1qm8, 4md2, 2z…
SXKVG	SG4	LXTTP	LP4	6	2	[1m0k, 1s8l, 1at9, 1e0p, 1s8j, 2i1x, 1r2n, 1r84, 1pxs, 1jv7, 1ap9, 1m0m, 1jv6, 1pxr, 1m0l, 4hwl, 4fbz, 1s54, 1s53, 1o0a, 1c8s, 3han, 3hao, 1kg9, 1c8r, 1kg8, 3hap, 3haq, 2wjk, 3har, 2wjl, 3has, 2zzl, 1kgb, 1q5i, 1f50, 1dze, 1tn5, 3nsb, 2brd, 1cwq, 3utv, 1tn0, 3utw, 3utx, 4fpd, 3uty, 1brx, 1fbb, 1brr, 1p8i, 1fbk, 1ucq, 4hyx, 1p8u, 1f4z, 1ixf, 3vi0, 1qkp, 1qko, 1brd, 1p8h, 1mgy, 1qm8, 4md2, 2zfe, 4m…
SMLLG	SG4	LXTTP	LP4	1	2	[1brx, 1at9, 1bm1, 1kme, 1brr, 1s52, 1r84, 1r2n, 4hwl, 1qkp, 2brd, 3han, 3utv, 3hap, 3har, 3utx, 1xji, 3has, 3uty]
SXKVG	SG4	AIAFT	AT4	6	1	[1m0k, 1s8l, 1at9, 1e0p, 1s8j, 2i1x, 1r2n, 1r84, 1pxs, 1jv7, 1ap9, 1m0m, 1jv6, 1pxr, 1m0l, 4hwl, 1s54, 1s53, 1o0a, 1c8s, 3han, 3hao, 1kg9, 1c8r, 1kg8, 3hap, 3haq, 2wjk, 3har, 2wjl, 3has, 1q5j, 2zzl, 1kgb, 1q5i, 1f50, 1dze, 1tn5, 3nsb, 2brd, 1cwq, 3utv, 3utw, 3utx, 4fpd, 3uty, 1brx, 1fbb, 1brr, 1p8i, 1fbk, 1ucq, 4hyx, 1p8u, 1f4z, 1ixf, 3vi0, 1qkp, 1qko, 1brd, 1p8h, 1mgy, 1qm8, 4md2, 2zfe, 4md1, 1i…
SXKVG	SG4	WLIGS	WS4	6	5	[1brx, 1at9, 1fbb, 1bm1, 1q5i, 1brr, 1s52, 1r2n, 1r84, 1ap9, 1pxr, 4hwl, 3han, 2brd, 3hap, 3utv, 1tn0, 3har, 3utx, 1xji, 3has, 3uty]
SXKVG	SG4	PXIAF	PF4	6	1	[1m0k, 1s8l, 1at9, 1e0p, 1s8j, 2i1x, 1r2n, 1r84, 1pxs, 1jv7, 1ap9, 1m0m, 1jv6, 1m0l, 4hwl, 1s54, 1s53, 1o0a, 1c8s, 3han, 3hao, 1kg9, 1c8r, 1kg8, 3hap, 3haq, 2wjk, 3har, 2wjl, 3has, 1q5j, 2zzl, 1kgb, 1q5i, 1f50, 1dze, 1tn5, 3nsb, 2brd, 1cwq, 3utv, 1tn0, 3utx, 4fpd, 1brx, 1fbb, 1brr, 1p8i, 1fbk, 1ucq, 4hyx, 1p8u, 1f4z, 1ixf, 3vi0, 1qkp, 1qko, 1brd, 1p8h, 1mgy, 1qm8, 4md2, 2zfe, 4md1, 1iw6, 3ns0, 1c…
SXKVG	SG4	TXLXP	TP4	6	1	[1m0k, 1s8l, 1at9, 1e0p, 1s8j, 1r2n, 1r84, 1pxs, 1jv7, 1ap9, 1jv6, 1m0l, 4hwl, 1s54, 1o0a, 3han, 3hao, 1kg9, 1kg8, 3hap, 3haq, 2wjk, 3har, 2wjl, 3has, 1q5j, 2zzl, 1q5i, 1f50, 1tn5, 3nsb, 1cwq, 3utv, 1tn0, 4fpd, 1brx, 1brr, 1p8i, 1fbk, 1ucq, 4hyx, 1f4z, 1ixf, 3vi0, 1qkp, 1qko, 1brd, 1p8h, 1mgy, 1qm8, 4md2, 2zfe, 4md1, 1iw6, 3ns0, 1c3w, 1bm1, 1kme, 2ntu, 2ntw, 1s52, 1s51, 1py6, 4ov0, 1iw9, 3vhz, 2i…
SSYLG	SG4	TXALS	TS4	1	2	[1e12, 2jaf]
SXKVG	SG4	TXXLS	TS4	6	1	[1m0k, 1s8l, 1at9, 1e0p, 1s8j, 2i1x, 1r2n, 1r84, 1jv7, 1ap9, 1m0m, 1jv6, 1pxr, 1m0l, 4hwl, 1s54, 1s53, 1o0a, 1c8s, 3han, 3hao, 1kg9, 1c8r, 1kg8, 3hap, 3haq, 2wjk, 3har, 2wjl, 3has, 1q5j, 2zzl, 1kgb, 1q5i, 1f50, 1dze, 1tn5, 3nsb, 2brd, 1cwq, 1tn0, 3utx, 4fpd, 3uty, 1brx, 1fbb, 1brr, 1p8i, 1fbk, 1ucq, 4hyx, 1p8u, 1f4z, 1ixf, 3vi0, 1qkp, 1qko, 1brd, 1p8h, 1mgy, 1qm8, 4md2, 2zfe, 4md1, 1iw6, 3ns0, 1c…
SMFFG	SG4	YXARY	YY4	1	2	[1uaz]
SMLLG	SG4	YXARY	YY4	1	2	[1kme, 1brr, 1s52, 1r84, 1r2n, 4hwl, 1qkp, 2brd, 3han, 3utv, 3hap, 3har, 3utx, 1xji, 3has, 3uty]
SXKVG	SG4	TXXXA	TA4	6	1	[1m0k, 1s8l, 1at9, 1e0p, 1s8j, 2i1x, 1r2n, 1r84, 1pxs, 1jv7, 1ap9, 1m0m, 1jv6, 1pxr, 1m0l, 4hwl, 1s54, 1s53, 1o0a, 3han, 3hao, 1kg9, 1c8r, 1kg8, 3hap, 3haq, 2wjk, 3har, 2wjl, 3has, 1q5j, 2zzl, 1kgb, 1q5i, 1f50, 1dze, 1tn5, 3nsb, 1cwq, 3utv, 3utw, 3utx, 4fpd, 3uty, 1brx, 1brr, 1p8i, 1fbk, 1ucq, 4hyx, 1p8u, 1f4z, 1ixf, 3vi0, 1qkp, 1qko, 1brd, 1p8h, 1mgy, 1qm8, 4md2, 2zfe, 4md1, 1iw6, 3ns0, 1c3w, 1b…
SMFFG	SG4	YARYA	YA4	1	2	[1uaz]
SSYLG	SG4	YLTWA	YA4	1	2	[1e12, 2jaf]
SSYLG	SG4	SLWVN	SN4	1	0	[1e12]
SSYLG	SG4	NXALA	NA4	1	0	[1e12, 2jaf]
SMLLG	SG4	EWIWL	EL4	1	0	[4hwl, 1s52, 1r84, 1r2n, 3utv]
SXKVG	SG4	PLNIE	PE4	6	6	[1r2n, 1r84, 3utv]
SXKVG	SG4	MGLGS	MS4	6	0	[1s51]
SXKVG	SG4	PIAFT	PT4	6	1	[1tn0]
SEGAG	SG4	GALTK	GK4	5	3	[2brd]
YAISC	YC4	SLFTV	SV4	4	3	[2jaf, 2jag]
YAISC	YC4	VXXXA	VA4	4	3	[3vvk, 3qbl, 1e12, 2jaf, 3a7k, 3abw, 3qbg, 3qbi, 3qbk]
YAISC	YC4	LAAXM	LM4	4	3	[1e12]
YAISC	YC4	LXXXI	LI4	4	3	[2jaf, 2jag]
YAISC	YC4	MXXXG	MG4	4	3	[3vvk, 3qbl, 1e12, 2jaf, 2jag, 3a7k, 3abw, 3qbg, 3qbi, 3qbk]
YAISC	YC4	IXXXV	IV4	4	0	[1e12, 2jaf, 2jag]
YAISC	YC4	IXXCV	IV4	4	3	[3vvk, 3qbl, 3a7k, 3abw, 3qbg, 3qbi, 3qbk]
YAISC	YC4	CVTGL	CL4	4	3	[3vvk, 3qbl, 1e12, 2jaf, 2jag, 3a7k, 3abw, 3qbg, 3qbi, 3qbk]
YAISC	YC4	FTVIA	FA4	4	3	[1e12, 2jaf, 2jag]
YAISC	YC4	GLXXA	GA4	4	3	[3vvk, 3qbl, 1e12, 3a7k, 3abw, 3qbg, 3qbi, 3qbk]
YAISC	YC4	DIXMC	DC4	4	3	[3vvk, 3qbl, 1e12, 2jaf, 2jag, 3a7k, 3abw, 3qbg, 3qbi, 3qbk]
YAISC	YC4	AMCVT	AT4	4	3	[3vvk, 3qbl, 3a7k, 3abw, 3qbg, 3qbi, 3qbk]
YAISC	YC4	AAAXT	AT4	4	3	[3qbl, 1e12, 3a7k, 3abw]
YAISC	YC4	GMCVT	GT4	4	3	[1e12, 2jaf, 2jag]
LXXXF	LF4	AXLMI	AI4	4	3	[3ddl]
LIVYF	LF4	YYVXL	YL4	2	1	[1gue, 4gyc, 3qap, 3qdc, 2f93, 2ksy, 2f95, 1jgj, 1h68, 1gu8]
LIGXF	LF4	IASAA	IA4	0	1	[2z55, 1vgo, 3wqj, 1uaz, 2ei4]
LIVYF	LF4	IXXIA	IA4	2	1	[1gue, 4gyc, 3qap, 3qdc, 2f93, 2ksy, 2f95, 1jgj, 1h68, 1gu8]
LTXLF	LF4	MXLGV	MV4	0	1	[1jgj]
LXXXF	LF4	VVLWS	VS4	4	5	[1m0k, 1s8l, 1at9, 1e0p, 1s8j, 1r84, 1r2n, 1pxs, 1jv7, 1jv6, 1ap9, 1pxr, 4hwl, 1s54, 1s53, 1o0a, 3han, 1kg9, 3hao, 3hap, 1kg8, 3haq, 2wjk, 3har, 2wjl, 1q5j, 1q5i, 1f50, 1tn5, 3nsb, 1cwq, 3utv, 1tn0, 3utw, 3utx, 3uty, 4fpd, 1brx, 1brr, 1p8i, 1fbk, 1ucq, 4hyx, 1f4z, 3vi0, 1qkp, 1qko, 1brd, 1p8h, 1mgy, 4md2, 2zfe, 4md1, 1iw6, 3ns0, 1c3w, 1bm1, 2ntu, 1kme, 2ntw, 1s52, 1s51, 1py6, 4ov0, 1iw9, 2i20, 1v…
LLFVF	LF4	VSIXS	VS4	0	1	[3qbl, 3vvk, 3a7k, 3abw, 3qbg, 3qbi, 3qbk]
LLFVF	LF4	VPVVS	VS4	0	1	[3qbl, 3vvk, 3a7k, 3abw, 3qbg, 3qbi, 3qbk]
LXXXF	LF4	IXXXL	IL4	4	0	[1m0k, 1s8l, 1at9, 1e0p, 1s8j, 1r84, 1r2n, 1pxs, 1jv7, 1jv6, 1ap9, 1pxr, 4hwl, 1s54, 1s53, 1o0a, 3han, 1kg9, 3hao, 3hap, 1kg8, 3haq, 2wjk, 3har, 2wjl, 1q5j, 1q5i, 1f50, 1tn5, 3nsb, 1cwq, 3utv, 1tn0, 3utw, 3utx, 3uty, 4fpd, 1brx, 1brr, 1p8i, 1fbk, 1ucq, 4hyx, 1f4z, 3vi0, 1qkp, 1qko, 1brd, 1p8h, 1mgy, 4md2, 2zfe, 4md1, 1iw6, 3ns0, 1c3w, 1bm1, 2ntu, 1kme, 2ntw, 1s52, 1s51, 1py6, 4ov0, 1iw9, 2i20, 1v…
LXMFF	LF4	IXXXL	IL4	1	0	[2z55, 1uaz, 3wqj, 1vgo, 2ei4]
LVTYF	LF4	IWNPL	IL4	5	4	[2m3g]
LIVYF	LF4	IVIXL	IL4	2	3	[1gue, 4gyc, 3qap, 3qdc, 2f93, 2ksy, 2f95, 1jgj, 1h68, 1gu8]
LIVYF	LF4	DXXXK	DK4	2	6	[1gue, 4gyc, 3qap, 3qdc, 2f93, 2ksy, 2f95, 1jgj, 1h68, 1gu8]
LIVYF	LF4	LXXXV	LV4	2	6	[1gue, 4gyc, 3qap, 3qdc, 2f93, 2ksy, 2f95, 1jgj, 1h68, 1gu8]
LIVYF	LF4	LXTVV	LV4	2	3	[1gue, 4gyc, 3qap, 3qdc, 2f93, 2ksy, 2f95, 1jgj, 1h68, 1gu8]
LLFVF	LF4	LXXVV	LV4	0	1	[3qbl, 3vvk, 3a7k, 3abw, 3qbg, 3qbi, 3qbk]
LIVYF	LF4	KVGXG	KG4	2	6	[1gue, 4gyc, 3qap, 3qdc, 2f93, 2ksy, 2f95, 1jgj, 1h68, 1gu8]
LXXXF	LF4	LXXXA	LA4	4	3	[3ddl]
LIVYF	LF4	LAGXA	LA4	2	3	[1gue, 4gyc, 3qap, 3qdc, 2f93, 2ksy, 2f95, 1jgj, 1h68, 1gu8]
LIVYF	LF4	GISGI	GI4	2	1	[1gue, 4gyc, 3qap, 3qdc, 2f93, 2ksy, 2f95, 1jgj, 1h68, 1gu8]
LXXXF	LF4	GADGI	GI4	4	3	[1m0k, 1s8l, 1at9, 1e0p, 1s8j, 1r84, 1r2n, 1pxs, 1jv7, 1jv6, 1ap9, 1pxr, 4hwl, 1s54, 1s53, 1o0a, 3han, 1kg9, 3hao, 3hap, 1kg8, 3haq, 2wjk, 3har, 3has, 2wjl, 1q5j, 1q5i, 1f50, 1tn5, 3nsb, 1cwq, 3utv, 1tn0, 3utw, 3utx, 3uty, 4fpd, 1brx, 1brr, 1p8i, 1fbk, 1ucq, 4hyx, 1f4z, 3vi0, 1qkp, 1qko, 1brd, 1p8h, 1mgy, 4md2, 2zfe, 4md1, 1iw6, 3ns0, 1c3w, 1bm1, 2ntu, 1kme, 2ntw, 1s52, 1s51, 1py6, 4ov0, 1iw9, 2i…
LXXXF	LF4	VLRNV	VV4	4	5	[1s8l, 1at9, 1e0p, 1s8j, 1r84, 1r2n, 1pxs, 1jv7, 1jv6, 1pxr, 4hwl, 1s54, 1s53, 1o0a, 3han, 3hao, 3hap, 1kg8, 3haq, 2wjk, 3har, 2wjl, 1q5i, 1tn5, 3utv, 1tn0, 3utw, 3utx, 3uty, 4fpd, 1brx, 4hyx, 1f4z, 1qkp, 1qko, 1brd, 1mgy, 1c3w, 1bm1, 2ntu, 1kme, 2ntw, 1s52, 1s51, 1py6, 4ov0, 2i20, 1vjm, 1x0i, 1x0k, 1xji]
LTXLF	LF4	VALXV	VV4	0	6	[1jgj]
LTXLF	LF4	VXVAL	VL4	0	6	[1jgj]
LTXLF	LF4	VYLDL	VL4	0	6	[1jgj]
LXXXF	LF4	VTVVL	VL4	4	5	[1m0k, 1s8l, 1at9, 1e0p, 1s8j, 1r84, 1r2n, 1pxs, 1jv7, 1jv6, 1ap9, 1pxr, 4hwl, 1s54, 1s53, 1o0a, 3han, 1kg9, 3hao, 3hap, 1kg8, 3haq, 2wjk, 3har, 2wjl, 1q5j, 1q5i, 1f50, 1tn5, 3nsb, 1cwq, 3utv, 1tn0, 3utw, 3utx, 3uty, 4fpd, 1brx, 1brr, 1p8i, 1fbk, 1ucq, 4hyx, 1f4z, 3vi0, 1qkp, 1qko, 1brd, 1p8h, 1mgy, 4md2, 2zfe, 4md1, 1iw6, 3ns0, 1c3w, 1bm1, 2ntu, 1kme, 2ntw, 1s52, 1s51, 1py6, 4ov0, 1iw9, 2i20, 1v…
LLFVF	LF4	VSTIL	VL4	0	1	[3qbl, 3vvk, 3abw, 3qbg, 3qbi, 3qbk]
LXXXF	LF4	RNXTV	RV4	4	5	[1m0k, 1s8l, 1at9, 1e0p, 1s8j, 1r84, 1r2n, 1pxs, 1jv7, 1jv6, 1ap9, 1pxr, 4hwl, 1s54, 1s53, 1o0a, 3han, 1kg9, 3hao, 3hap, 1kg8, 3haq, 2wjk, 3har, 2wjl, 1q5j, 1q5i, 1f50, 1tn5, 3nsb, 1cwq, 3utv, 1tn0, 3utw, 3utx, 3uty, 4fpd, 1brx, 1brr, 1p8i, 1fbk, 1ucq, 4hyx, 1f4z, 3vi0, 1qkp, 1qko, 1brd, 1p8h, 1mgy, 4md2, 2zfe, 4md1, 1iw6, 3ns0, 1c3w, 1bm1, 2ntu, 1kme, 2ntw, 1s52, 1s51, 1py6, 4ov0, 1iw9, 2i20, 1v…
LXXXF	LF4	NXTVV	NV4	4	5	[1m0k, 1s8l, 1at9, 1e0p, 1s8j, 1r84, 1r2n, 1pxs, 1jv7, 1jv6, 1ap9, 1pxr, 4hwl, 1s54, 1s53, 1o0a, 3han, 1kg9, 3hao, 3hap, 1kg8, 3haq, 2wjk, 3har, 2wjl, 1q5j, 1q5i, 1f50, 1tn5, 3nsb, 1cwq, 3utv, 1tn0, 3utw, 3utx, 3uty, 4fpd, 1brx, 1brr, 1p8i, 1fbk, 1ucq, 4hyx, 1f4z, 3vi0, 1qkp, 1qko, 1brd, 1p8h, 1mgy, 4md2, 2zfe, 4md1, 1iw6, 3ns0, 1c3w, 1bm1, 2ntu, 1kme, 2ntw, 1s52, 1s51, 1py6, 4ov0, 1iw9, 2i20, 1v…
LXXXF	LF4	GNARL	GL4	4	5	[3ddl]
LXMFF	LF4	GXGXL	GL4	1	0	[2z55, 1uaz, 3wqj, 1vgo, 2ei4]
LXXXF	LF4	TVXXW	TW4	4	5	[1m0k, 1s8l, 1at9, 1e0p, 1s8j, 1r84, 1r2n, 1pxs, 1jv7, 1jv6, 1ap9, 1pxr, 4hwl, 1s54, 1s53, 1o0a, 3han, 1kg9, 3hao, 3hap, 1kg8, 3haq, 2wjk, 3har, 2wjl, 1q5j, 1q5i, 1f50, 1tn5, 3nsb, 1cwq, 3utv, 1tn0, 3utw, 3utx, 3uty, 4fpd, 1brx, 1brr, 1p8i, 1fbk, 1ucq, 4hyx, 1f4z, 3vi0, 1qkp, 1qko, 1brd, 1p8h, 1mgy, 4md2, 2zfe, 4md1, 1iw6, 3ns0, 1c3w, 1bm1, 2ntu, 1kme, 2ntw, 1s52, 1s51, 1py6, 4ov0, 1iw9, 2i20, 1v…
LXMFF	LF4	LXXXT	LT4	1	0	[2z55, 1uaz, 3wqj, 1vgo, 2ei4]
LXXXF	LF4	LRNXT	LT4	4	5	[1s8l, 1at9, 1e0p, 1s8j, 1r84, 1r2n, 1pxs, 1jv7, 1jv6, 1ap9, 1pxr, 4hwl, 1s54, 1s53, 1o0a, 3han, 1kg9, 3hao, 3hap, 1kg8, 3haq, 2wjk, 3har, 2wjl, 1q5j, 1q5i, 1f50, 1tn5, 3nsb, 3utv, 1tn0, 3utw, 3utx, 3uty, 4fpd, 1brx, 1brr, 1fbk, 1ucq, 4hyx, 1f4z, 1qkp, 1qko, 1brd, 1p8h, 1mgy, 4md2, 4md1, 3ns0, 1c3w, 1bm1, 2ntu, 1kme, 2ntw, 1s52, 1s51, 1py6, 4ov0, 2i20, 1vjm, 3mbv, 1x0i, 1x0k, 1xji]
LLFVF	LF4	LNYLT	LT4	0	6	[3qbl, 3vvk, 3qbg, 3qbi, 3qbk]
LXXXF	LF4	WXAYP	WP4	4	5	[1m0k, 1s8l, 1at9, 1e0p, 1s8j, 1r84, 1r2n, 1pxs, 1jv7, 1jv6, 1ap9, 1pxr, 4hwl, 1s54, 1s53, 1o0a, 3han, 1kg9, 3hao, 3hap, 1kg8, 3haq, 2wjk, 3har, 2wjl, 1q5j, 1f50, 1tn5, 3nsb, 1cwq, 3utv, 1tn0, 3utw, 3utx, 3uty, 4fpd, 1brx, 1brr, 1p8i, 1fbk, 1ucq, 4hyx, 1f4z, 3vi0, 1qkp, 1qko, 1brd, 1p8h, 1mgy, 4md2, 2zfe, 4md1, 1iw6, 3ns0, 1c3w, 1bm1, 2ntu, 1kme, 2ntw, 1s52, 1s51, 1py6, 4ov0, 1iw9, 2i20, 1vjm, 1x…
LXXXF	LF4	FLAAL	FL4	4	3	[3ddl]
LXXXF	LF4	SAYXV	SV4	4	5	[1m0k, 1s8l, 1at9, 1e0p, 1s8j, 1r84, 1r2n, 1pxs, 1jv7, 1jv6, 1ap9, 1pxr, 4hwl, 1s54, 1s53, 1o0a, 3han, 1kg9, 3hao, 3hap, 1kg8, 3haq, 2wjk, 3har, 2wjl, 1q5j, 1f50, 1tn5, 3nsb, 1cwq, 3utv, 1tn0, 3utw, 3utx, 3uty, 4fpd, 1brx, 1brr, 1p8i, 1fbk, 1ucq, 4hyx, 1f4z, 3vi0, 1qkp, 1qko, 1brd, 1p8h, 1mgy, 4md2, 2zfe, 4md1, 1iw6, 3ns0, 1c3w, 1bm1, 2ntu, 1kme, 2ntw, 1s52, 1s51, 1py6, 4ov0, 1iw9, 2i20, 1vjm, 1x…
LLFVF	LF4	STILV	SV4	0	1	[3qbl, 3vvk, 3a7k, 3abw, 3qbg, 3qbi, 3qbk]
LIGXF	LF4	VXXIA	VA4	0	1	[2z55, 1vgo, 3wqj, 1uaz, 2ei4]
LXXXF	LF4	VLWXA	VA4	4	5	[1m0k, 1s8l, 1at9, 1e0p, 1s8j, 1r84, 1r2n, 1pxs, 1jv7, 1jv6, 1ap9, 1pxr, 4hwl, 1s54, 1s53, 1o0a, 3han, 1kg9, 3hao, 3hap, 1kg8, 3haq, 2wjk, 3har, 2wjl, 1q5j, 1q5i, 1f50, 1tn5, 3nsb, 1cwq, 3utv, 1tn0, 3utw, 3utx, 3uty, 4fpd, 1brx, 1brr, 1p8i, 1fbk, 1ucq, 4hyx, 1f4z, 3vi0, 1qkp, 1qko, 1brd, 1p8h, 1mgy, 4md2, 2zfe, 4md1, 1iw6, 3ns0, 1c3w, 1bm1, 2ntu, 1kme, 2ntw, 1s52, 1s51, 1py6, 4ov0, 1iw9, 2i20, 1v…
LIVYF	LF4	VVMLA	VA4	2	3	[1gue, 4gyc, 3qap, 3qdc, 2f93, 2ksy, 2f95, 1jgj, 1h68, 1gu8]
LLFVF	LF4	VXXIA	VA4	0	1	[3qbl, 3vvk, 3a7k, 3abw, 3qbg, 3qbi, 3qbk]
LVAMF	LF4	PLXXL	PL4	1	2	[1xio, 2m3g, 4tl3]
LLPFF	LF4	LHWIY	LY4	6	0	[1xio, 2m3g]
LXXXF	LF4	LWXAY	LY4	4	5	[1m0k, 1s8l, 1at9, 1e0p, 1s8j, 1r84, 1r2n, 1pxs, 1jv7, 1jv6, 1ap9, 1pxr, 4hwl, 1s54, 1s53, 1o0a, 3han, 1kg9, 3hao, 3hap, 1kg8, 3haq, 2wjk, 3har, 2wjl, 1q5j, 1q5i, 1f50, 1tn5, 3nsb, 1cwq, 3utv, 1tn0, 3utw, 3utx, 3uty, 4fpd, 1brx, 1brr, 1p8i, 1fbk, 1ucq, 4hyx, 1f4z, 3vi0, 1qkp, 1qko, 1brd, 1p8h, 1mgy, 4md2, 2zfe, 4md1, 1iw6, 3ns0, 1c3w, 1bm1, 2ntu, 1kme, 2ntw, 1s52, 1s51, 1py6, 4ov0, 1iw9, 2i20, 1v…
LLFVF	LF4	LLLNY	LY4	0	6	[3qbl, 3vvk, 3qbg, 3qbi, 3qbk]
LLPFF	LF4	WIYVA	WA4	6	0	[1xio, 2m3g, 4tl3]
LXMFF	LF4	WLXIG	WG4	1	0	[2z55, 1uaz, 3wqj, 1vgo, 2ei4]
LXMFF	LF4	GTXXM	GM4	1	0	[2z55, 1uaz, 3wqj, 1vgo, 2ei4]
LXMFF	LF4	TLWLG	TG4	1	0	[1uaz]
LXXXF	LF4	TGLXG	TG4	4	3	[1m0k, 1s8l, 1at9, 1e0p, 1s8j, 1r84, 1r2n, 1pxs, 1ap9, 1pxr, 4hwl, 1s54, 1s53, 1o0a, 3han, 1kg9, 3hao, 3hap, 1kg8, 3haq, 2wjk, 3har, 2wjl, 1q5j, 1q5i, 1f50, 1tn5, 3nsb, 1cwq, 3utv, 1tn0, 3utw, 3utx, 3uty, 4fpd, 1brx, 1brr, 1p8i, 1fbk, 1ucq, 4hyx, 1f4z, 3vi0, 1qkp, 1qko, 1p8h, 4md2, 2zfe, 4md1, 1iw6, 3ns0, 1c3w, 1bm1, 2ntu, 1kme, 2ntw, 1s52, 1s51, 1py6, 4ov0, 1iw9, 2i20, 1vjm, 1x0s, 3mbv, 1x0k, 1x…
LIGXF	LF4	AAXLA	AA4	0	1	[2z55, 1vgo, 3wqj, 2ei4]
LXXXF	LF4	AXVGA	AA4	4	3	[1m0k, 1s8l, 1at9, 1e0p, 1s8j, 1r84, 1r2n, 1pxs, 1jv7, 1jv6, 1ap9, 1pxr, 4hwl, 1s54, 1s53, 1o0a, 3han, 1kg9, 3hao, 1kg8, 3haq, 2wjk, 3har, 3has, 2wjl, 1q5j, 1q5i, 1f50, 1tn5, 3nsb, 1cwq, 3utv, 1tn0, 3utw, 3utx, 3uty, 4fpd, 1brx, 1brr, 1p8i, 1fbk, 1ucq, 4hyx, 1f4z, 3vi0, 1qkp, 1qko, 1brd, 1p8h, 1mgy, 4md2, 2zfe, 4md1, 1iw6, 3ns0, 1c3w, 1bm1, 2ntu, 1kme, 2ntw, 1s52, 1s51, 1py6, 4ov0, 1iw9, 2i20, 1v…
LXMFF	LF4	MLXGT	MT4	1	0	[1uaz]
LXXXF	LF4	VGADG	VG4	4	3	[1m0k, 1s8l, 1at9, 1e0p, 1s8j, 1r84, 1r2n, 1pxs, 1jv7, 1jv6, 1ap9, 1pxr, 4hwl, 1s54, 1s53, 1o0a, 3han, 1kg9, 3hao, 3hap, 1kg8, 3haq, 2wjk, 3har, 3has, 2wjl, 1q5j, 1q5i, 1f50, 1tn5, 3nsb, 1cwq, 3utv, 1tn0, 3utw, 3utx, 3uty, 4fpd, 1brx, 1brr, 1p8i, 1fbk, 1ucq, 4hyx, 1f4z, 3vi0, 1qkp, 1qko, 1brd, 1p8h, 1mgy, 4md2, 2zfe, 4md1, 1iw6, 3ns0, 1c3w, 1bm1, 2ntu, 1kme, 2ntw, 1s52, 1s51, 1py6, 4ov0, 1iw9, 2i…
LIVYF	LF4	VXLXG	VG4	2	3	[1gue, 4gyc, 3qap, 3qdc, 2f93, 2ksy, 2f95, 1jgj, 1h68, 1gu8]
LIVYF	LF4	VGISG	VG4	2	1	[1gue, 4gyc, 3qap, 3qdc, 2f93, 2ksy, 2f95, 1jgj, 1h68, 1gu8]
LIVYF	LF4	VXXVG	VG4	2	6	[1gue, 4gyc, 3qap, 3qdc, 2f93, 2ksy, 2f95, 1jgj, 1h68, 1gu8]
LTXLF	LF4	VXXXG	VG4	0	5	[1jgj]
LVAMF	LF4	LDLHG	LG4	1	6	[2m3g]
LVTYF	LF4	LDLHG	LG4	5	6	[2m3g]
LXMFF	LF4	LMLIG	LG4	1	0	[1uaz]
LXXXF	LF4	LAXVG	LG4	4	3	[1m0k, 1s8l, 1at9, 1e0p, 1s8j, 1r84, 1r2n, 1pxs, 1jv7, 1jv6, 1ap9, 1pxr, 4hwl, 1s54, 1s53, 1o0a, 3han, 1kg9, 3hao, 1kg8, 3haq, 2wjk, 3har, 3has, 2wjl, 1q5j, 1q5i, 1f50, 1tn5, 3nsb, 1cwq, 3utv, 1tn0, 3utw, 3utx, 3uty, 4fpd, 1brx, 1brr, 1p8i, 1fbk, 1ucq, 4hyx, 1f4z, 3vi0, 1qkp, 1qko, 1brd, 1p8h, 1mgy, 4md2, 4md1, 3ns0, 1c3w, 1bm1, 2ntu, 1kme, 2ntw, 1s52, 1s51, 1py6, 4ov0, 2i20, 1vjm, 3mbv, 1x0i, 1x…
LXXXF	LF4	LAAXM	LM4	4	3	[3ddl]
LXXXF	LF4	GIMIG	GG4	4	3	[1m0k, 1s8l, 1at9, 1e0p, 1s8j, 1r84, 1r2n, 1pxs, 1jv7, 1jv6, 1ap9, 1pxr, 4hwl, 1s54, 1s53, 1o0a, 3han, 1kg9, 3hao, 3hap, 1kg8, 3haq, 2wjk, 3har, 2wjl, 1q5j, 1q5i, 1f50, 1tn5, 3nsb, 1cwq, 3utv, 1tn0, 3utw, 3utx, 3uty, 4fpd, 1brx, 1brr, 1p8i, 1fbk, 1ucq, 4hyx, 1f4z, 3vi0, 1qkp, 1qko, 1brd, 1p8h, 1mgy, 4md2, 2zfe, 4md1, 1iw6, 3ns0, 1c3w, 1bm1, 2ntu, 1kme, 2ntw, 1s52, 1s51, 1py6, 4ov0, 1iw9, 2i20, 1v…
LTXLF	LF4	AVMAL	AL4	0	1	[1jgj]
LXXXF	LF4	AXXXL	AL4	4	2	[3ddl]
LIVYF	LF4	TKVGF	TF4	2	6	[1gue, 4gyc, 3qap, 3qdc, 2f93, 2ksy, 2f95, 1jgj, 1h68, 1gu8]
LTXLF	LF4	ALIVY	AY4	0	6	[1jgj]
LIGXF	LF4	ASAAY	AY4	0	1	[2z55, 1vgo, 3wqj, 1uaz, 2ei4]
LXXXF	LF4	TXXXL	TL4	4	0	[1s8l, 1at9, 1e0p, 1s8j, 1r84, 1r2n, 1pxs, 1jv7, 1jv6, 1pxr, 4hwl, 1s54, 1s53, 1o0a, 3han, 3hao, 1kg8, 3haq, 2wjk, 3har, 2wjl, 1q5i, 1f50, 1tn5, 3utv, 1tn0, 3utw, 3utx, 3uty, 4fpd, 1brx, 4hyx, 1f4z, 1qkp, 1qko, 1p8h, 1mgy, 4md2, 4md1, 1c3w, 1bm1, 2ntu, 1kme, 2ntw, 1s52, 1s51, 1py6, 4ov0, 2i20, 1vjm, 3mbv, 1x0i, 1x0k, 1xji]
LXMFF	LF4	TLLML	TL4	1	0	[2z55, 1uaz, 3wqj, 1vgo, 2ei4]
LIVYF	LF4	TVXXL	TL4	2	5	[1gue, 4gyc, 3qap, 3qdc, 2f93, 2ksy, 2f95, 1jgj, 1h68, 1gu8]
LXMFF	LF4	LWLGI	LI4	1	0	[1uaz, 3wqj, 1vgo, 2ei4]
LIGXF	LF4	LXXXI	LI4	0	1	[2z55, 1vgo, 3wqj, 1uaz, 2ei4]
LXMFF	LF4	LXXLI	LI4	1	0	[2z55, 1uaz, 3wqj, 1vgo, 2ei4]
LIVYF	LF4	LVXIS	LS4	2	1	[1gue, 4gyc, 3qap, 3qdc, 2f93, 2ksy, 2f95, 1jgj, 1h68, 1gu8]
LVAMF	LF4	LHFWS	LS4	1	0	[1xio, 2m3g, 4tl3]
LVTYF	LF4	SFLXL	SL4	5	6	[2m3g]
LIGXF	LF4	SAAYL	SL4	0	1	[2z55, 1vgo, 3wqj, 1uaz, 2ei4]
LIGXF	LF4	AYXXM	AM4	0	1	[1uaz]
LXXXF	LF4	ADXIM	AM4	4	3	[1m0k, 1s8l, 1at9, 1e0p, 1s8j, 1r84, 1r2n, 1pxs, 1jv7, 1jv6, 1ap9, 1pxr, 4hwl, 1s54, 1s53, 1o0a, 3han, 1kg9, 3hao, 3hap, 1kg8, 3haq, 2wjk, 3har, 3has, 2wjl, 1q5j, 1q5i, 1f50, 1tn5, 3nsb, 1cwq, 3utv, 1tn0, 3utw, 3utx, 3uty, 4fpd, 1brx, 1brr, 1p8i, 1fbk, 1ucq, 4hyx, 1f4z, 3vi0, 1qkp, 1qko, 1brd, 1p8h, 1mgy, 4md2, 2zfe, 4md1, 1iw6, 3ns0, 1c3w, 1bm1, 2ntu, 1kme, 2ntw, 1s52, 1s51, 1py6, 4ov0, 1iw9, 2i…
LLPFF	LF4	HWIYV	HV4	6	0	[1xio, 2m3g, 4tl3]
LXXXF	LF4	MIXTG	MG4	4	3	[1m0k, 1s8l, 1at9, 1e0p, 1s8j, 1r84, 1r2n, 1pxs, 1jv7, 1jv6, 1ap9, 1pxr, 4hwl, 1s54, 1s53, 1o0a, 3han, 1kg9, 3hao, 3hap, 1kg8, 3haq, 2wjk, 3har, 2wjl, 1q5j, 1q5i, 1f50, 1tn5, 3nsb, 1cwq, 3utv, 1tn0, 3utw, 3utx, 3uty, 4fpd, 1brx, 1brr, 1p8i, 1fbk, 1ucq, 4hyx, 1f4z, 3vi0, 1qkp, 1qko, 1brd, 1p8h, 1mgy, 4md2, 2zfe, 4md1, 1iw6, 3ns0, 1c3w, 1bm1, 2ntu, 1kme, 2ntw, 1s52, 1s51, 1py6, 4ov0, 1iw9, 2i20, 1v…
LLPFF	LF4	YVAGM	YM4	6	0	[1xio, 2m3g, 4tl3]
LLPFF	LF4	VAXMT	VT4	6	0	[1xio, 2m3g, 4tl3]
LIGXF	LF4	ILVPG	IG4	0	1	[2z55, 1vgo, 3wqj, 1uaz, 2ei4]
LLPFF	LF4	IYXXG	IG4	6	0	[1xio, 2m3g, 4tl3]
LVAMF	LF4	HFWSL	HL4	1	0	[1xio, 2m3g, 4tl3]
LVAMF	LF4	ALHFW	AW4	1	0	[1xio, 2m3g, 4tl3]
LLFVF	LF4	ILVXV	IV4	0	1	[3qbl, 3vvk, 3a7k, 3abw, 3qbg, 3qbi, 3qbk]
LXXXF	LF4	ILXXV	IV4	4	3	[1s8l, 1at9, 1e0p, 1s8j, 1r84, 1r2n, 1pxs, 1jv7, 1jv6, 1ap9, 1pxr, 4hwl, 1s54, 1s53, 1o0a, 3han, 1kg9, 3hao, 1kg8, 3haq, 2wjk, 3har, 3has, 2wjl, 1q5j, 1q5i, 1f50, 1tn5, 3utv, 1tn0, 3utw, 3utx, 3uty, 4fpd, 1brx, 1fbk, 1ucq, 4hyx, 1f4z, 1qkp, 1qko, 1brd, 1p8h, 1mgy, 4md2, 4md1, 1c3w, 1bm1, 2ntu, 1kme, 2ntw, 1s52, 1s51, 1py6, 4ov0, 2i20, 1vjm, 3mbv, 1x0i, 1x0k, 1xji]
LVAMF	LF4	FWSLS	FS4	1	0	[2m3g, 4tl3]
LXXXF	LF4	NARLL	NL4	4	5	[3ddl]
LXXXF	LF4	KXLRN	KN4	4	5	[1brx, 1s8l, 1e0p, 1s8j, 1r84, 1r2n, 4hyx, 1f4z, 1pxs, 1jv7, 1jv6, 1pxr, 4hwl, 1qkp, 1qko, 1s54, 1s53, 1o0a, 1mgy, 3han, 3hao, 3hap, 3haq, 2wjk, 3har, 2wjl, 1c3w, 1bm1, 1q5i, 2ntu, 1kme, 2ntw, 1s52, 1s51, 1py6, 2i20, 1vjm, 1tn5, 1x0i, 1x0k, 3utv, 1tn0, 3utw, 3utx, 1xji, 3uty]
LIVYF	LF4	AGFAG	AG4	2	3	[1gue, 4gyc, 3qap, 3qdc, 2f93, 2ksy, 2f95, 1jgj, 1h68, 1gu8]
LTXLF	LF4	ALGVG	AG4	0	1	[1jgj]
LXXXF	LF4	IMIGT	IT4	4	3	[1m0k, 1s8l, 1at9, 1e0p, 1s8j, 1r84, 1r2n, 1pxs, 1jv7, 1jv6, 1ap9, 1pxr, 4hwl, 1s54, 1s53, 1o0a, 3han, 1kg9, 3hao, 3hap, 1kg8, 3haq, 2wjk, 3har, 2wjl, 1q5j, 1q5i, 1f50, 1tn5, 3nsb, 1cwq, 3utv, 1tn0, 3utw, 3utx, 3uty, 4fpd, 1brx, 1brr, 1p8i, 1fbk, 1ucq, 4hyx, 1f4z, 3vi0, 1qkp, 1qko, 1brd, 1p8h, 1mgy, 4md2, 2zfe, 4md1, 1iw6, 3ns0, 1c3w, 1bm1, 2ntu, 1kme, 2ntw, 1s52, 1s51, 1py6, 4ov0, 1iw9, 2i20, 1v…
LIVYF	LF4	ITLNT	IT4	2	3	[1gue, 4gyc, 3qap, 3qdc, 2f93, 2ksy, 2f95, 1jgj, 1h68, 1gu8]
LTXLF	LF4	DVALI	DI4	0	6	[1jgj]
LXXXF	LF4	DXIMI	DI4	4	3	[1m0k, 1s8l, 1at9, 1e0p, 1s8j, 1r84, 1r2n, 1pxs, 1jv7, 1jv6, 1ap9, 1pxr, 4hwl, 1s54, 1s53, 1o0a, 3han, 1kg9, 3hao, 3hap, 1kg8, 3haq, 2wjk, 3har, 3has, 2wjl, 1q5j, 1q5i, 1f50, 1tn5, 3nsb, 1cwq, 3utv, 1tn0, 3utw, 3utx, 3uty, 4fpd, 1brx, 1brr, 1p8i, 1fbk, 1ucq, 4hyx, 1f4z, 3vi0, 1qkp, 1qko, 1brd, 1p8h, 1mgy, 4md2, 2zfe, 4md1, 1iw6, 3ns0, 1c3w, 1bm1, 2ntu, 1kme, 2ntw, 1s52, 1s51, 1py6, 4ov0, 1iw9, 2i…
LXXXF	LF4	LXXXD	LD4	4	3	[1m0k, 1s8l, 1at9, 1e0p, 1s8j, 1r84, 1r2n, 1pxs, 1jv7, 1jv6, 1ap9, 1pxr, 4hwl, 1s54, 1s53, 1o0a, 3han, 1kg9, 3hao, 1kg8, 3haq, 2wjk, 3har, 3has, 2wjl, 1q5j, 1q5i, 1f50, 1tn5, 3nsb, 1cwq, 3utv, 1tn0, 3utw, 3utx, 3uty, 4fpd, 1brx, 1brr, 1p8i, 1fbk, 1ucq, 4hyx, 1f4z, 3vi0, 1qkp, 1qko, 1brd, 1p8h, 1mgy, 4md2, 2zfe, 4md1, 1iw6, 3ns0, 1c3w, 1bm1, 2ntu, 1kme, 2ntw, 1s52, 1s51, 1py6, 4ov0, 1iw9, 2i20, 1v…
LXXXF	LF4	GLXXA	GA4	4	3	[1m0k, 1at9, 1e0p, 1r84, 1r2n, 1pxs, 1ap9, 1pxr, 4hwl, 1s54, 1s53, 1o0a, 3han, 1kg9, 3hao, 3hap, 1kg8, 3haq, 2wjk, 3har, 2wjl, 1q5j, 1q5i, 1f50, 1tn5, 3nsb, 3utv, 1tn0, 3utw, 3utx, 3uty, 4fpd, 1brx, 1brr, 1p8i, 1fbk, 1ucq, 4hyx, 1f4z, 3vi0, 1qkp, 1qko, 1p8h, 4md2, 2zfe, 4md1, 1iw6, 3ns0, 1c3w, 1bm1, 2ntu, 1kme, 2ntw, 1s52, 1s51, 1py6, 4ov0, 1iw9, 2i20, 1vjm, 1x0s, 3mbv, 1x0k, 1xji]
LIGXF	LF4	GIASA	GA4	0	1	[2z55, 1vgo, 3wqj, 1uaz, 2ei4]
LXXXF	LF4	GXXAA	GA4	4	3	[3ddl]
LXXXF	LF4	AVGAD	AD4	4	3	[3hap]
LXMFF	LF4	ARYXD	AD4	1	2	[2z55, 1uaz, 3wqj, 1vgo, 2ei4]
LXXXF	LF4	GTXLV	GV4	4	3	[1m0k, 1s8l, 1at9, 1e0p, 1s8j, 1r84, 1r2n, 1pxs, 1ap9, 1pxr, 4hwl, 1s54, 1s53, 1o0a, 3han, 1kg9, 3hao, 3hap, 1kg8, 3haq, 2wjk, 3har, 2wjl, 1q5j, 1q5i, 1f50, 1tn5, 3nsb, 1cwq, 3utv, 1tn0, 3utw, 3utx, 3uty, 4fpd, 1brx, 1brr, 1p8i, 1fbk, 1ucq, 4hyx, 1f4z, 3vi0, 1qkp, 1qko, 1p8h, 4md2, 2zfe, 4md1, 1iw6, 3ns0, 1c3w, 1bm1, 2ntu, 1kme, 2ntw, 1s52, 1s51, 1py6, 4ov0, 1iw9, 2i20, 1vjm, 1x0s, 3mbv, 1x0k, 1x…
LIVYF	LF4	GIAAV	GV4	2	1	[1gue, 4gyc, 3qap, 3qdc, 2f93, 2ksy, 2f95, 1jgj, 1h68, 1gu8]
LXMFF	LF4	RYXXW	RW4	1	2	[2z55, 1uaz, 3wqj, 1vgo, 2ei4]
LIGXF	LF4	PGIAS	PS4	0	1	[2z55, 1vgo, 3wqj, 1uaz, 2ei4]
LIGXF	LF4	YLXMF	YF4	0	1	[1uaz]
LTXLF	LF4	YLDLV	YV4	0	6	[1jgj]
LIVYF	LF4	YVTLV	YV4	2	1	[1gue, 4gyc, 3qap, 3qdc, 2f93, 2ksy, 2f95, 1jgj, 1h68, 1gu8]
LVTYF	LF4	LWGIW	LW4	5	4	[2m3g]
LTXLF	LF4	LGVGW	LW4	0	1	[1jgj]
LIVYF	LF4	GIVIT	GT4	2	3	[1gue, 4gyc, 3qap, 3qdc, 2f93, 2ksy, 2f95, 1jgj, 1h68, 1gu8]
LLFVF	LF4	TXLXP	TP4	0	1	[3qbl, 3vvk, 3a7k, 3abw, 3qbg, 3qbi, 3qbk]
LXMFF	LF4	YXARY	YY4	1	2	[1uaz, 3wqj, 1vgo, 2ei4]
LIVYF	LF4	SGIAA	SA4	2	1	[1gue, 4gyc, 3qap, 3qdc, 2f93, 2ksy, 2f95, 1jgj, 1h68, 1gu8]
LIVYF	LF4	TLVGI	TI4	2	1	[1gue, 4gyc, 3qap, 3qdc, 2f93, 2ksy, 2f95, 1jgj, 1h68, 1gu8]
LLFVF	LF4	PXVXI	PI4	0	1	[3qbl, 3vvk, 3a7k, 3abw, 3qbg, 3qbi, 3qbk]
LXMFF	LF4	YARYA	YA4	1	2	[2z55, 1uaz, 3wqj, 1vgo, 2ei4]
LIVYF	LF4	TLNTV	TV4	2	3	[1gue, 4gyc, 3qap, 3qdc, 2f93, 2ksy, 2f95, 1jgj, 1h68, 1gu8]
LLFVF	LF4	FLLLN	FN4	0	6	[3qbl, 3vvk, 3qbg, 3qbi, 3qbk]
LXXXF	LF4	FXXLR	FR4	4	5	[1s8l, 1e0p, 1s8j, 1pxs, 1jv7, 1jv6, 1pxr, 4hwl, 1qkp, 1qko, 1s54, 1s53, 1mgy, 3hao, 3haq, 3har, 2wjl, 1c3w, 1q5i, 2ntu, 1kme, 2ntw, 1s52, 1s51, 1py6, 2i20, 1vjm, 1tn5, 1x0k, 1tn0, 3utx, 3uty]
LIVYF	LF4	NTVVM	NM4	2	3	[1gue, 4gyc, 3qap, 3qdc, 2f93, 2ksy, 2f95, 1jgj, 1h68, 1gu8]
LIVYF	LF4	VITLN	VN4	2	3	[1gue, 4gyc, 3qap, 3qdc, 2f93, 2ksy, 2f95, 1jgj, 1h68, 1gu8]
LIVYF	LF4	FGIVI	FI4	2	3	[1gue, 4gyc, 3qap, 3qdc, 2f93, 2ksy, 2f95, 1jgj, 1h68, 1gu8]
LIVYF	LF4	MLAGF	MF4	2	3	[1gue, 4gyc, 3qap, 3qdc, 2f93, 2ksy, 2f95, 1jgj, 1h68, 1gu8]
LTXLF	LF4	IVYLD	ID4	0	6	[1jgj]
LIGXF	LF4	AAYLS	AS4	0	1	[1uaz]
LXXXF	LF4	RLLLL	RL4	4	5	[3ddl]
LVTYF	LF4	WGIWN	WN4	5	4	[2m3g]
LVTYF	LF4	GIWNP	GP4	5	4	[2m3g]
LVTYF	LF4	FLDLH	FH4	5	6	[2m3g]
LVAMF	LF4	FLDLH	FH4	1	6	[2m3g]
IGVDA	IA4	FVLYY	FY4	3	4	[2z55, 1vgo, 2ei4]
IASAA	IA4	IGTFY	IY4	1	0	[2z55, 3wqj, 1vgo, 1uaz, 2ei4]
IGVDA	IA4	IAFLF	IF4	3	4	[2z55, 1vgo, 3wqj, 2ei4]
IYXXA	IA4	LARNN	LN4	6	0	[3ddl]
IAXXA	IA4	YXXWL	YL4	1	2	[1pxs]
IASAA	IA4	YXXWL	YL4	1	2	[2z55, 3wqj, 1vgo, 1uaz, 2ei4]
IXXIA	IA4	YXLGL	YL4	1	2	[1gue, 4gyc, 3qap, 3qdc, 2f93, 2ksy, 2f95, 1jgj, 1h68, 1gu8]
IXXIA	IA4	IXWXL	IL4	1	2	[1gue, 3qap, 3qdc, 2f93, 2ksy, 2f95, 1jgj, 1h68, 1gu8, 1h2s]
IFVGA	IA4	IXLGL	IL4	0	1	[4gyc, 2f95, 1h2s]
IAAXA	IA4	IXWXL	IL4	1	2	[1gue, 3qap, 3qdc, 2f93, 2ksy, 2f95, 1jgj, 1h68, 1gu8, 1h2s]
ISTXA	IA4	IXXXL	IL4	4	0	[1m0k, 1s8l, 1at9, 1e0p, 1s8j, 2i1x, 1r84, 1r2n, 1pxs, 1jv7, 1jv6, 1ap9, 1pxr, 1m0m, 1m0l, 4hwl, 1s54, 1s53, 1o0a, 1c8s, 3han, 1kg9, 3hao, 1c8r, 3hap, 1kg8, 3haq, 2wjk, 3har, 3has, 2wjl, 1kgb, 1q5j, 2zzl, 1q5i, 1f50, 1dze, 1tn5, 3nsb, 2brd, 1cwq, 3utv, 1tn0, 3utw, 3utx, 3uty, 4fpd, 1brx, 1fbb, 1brr, 1p8i, 1fbk, 1ucq, 4hyx, 1p8u, 1f4z, 1ixf, 3vi0, 1qkp, 1qko, 1brd, 1p8h, 1mgy, 1qm8, 4md2, 2zfe, 4m…
IXXIA	IA4	IVYXL	IL4	1	2	[1gue, 4gyc, 3qap, 3qdc, 2f93, 2ksy, 2f95, 1jgj, 1h68, 1gu8]
IASAA	IA4	IXXXL	IL4	1	0	[2z55, 3wqj, 1vgo, 1uaz, 2ei4]
IXXXA	IA4	LYFLV	LV4	1	0	[3han]
IAXXA	IA4	LYFLV	LV4	1	0	[1pxs]
IAAXA	IA4	LXXXV	LV4	1	6	[1gue, 4gyc, 3qap, 3qdc, 2f93, 2ksy, 2f95, 1jgj, 1h68, 1gu8, 1h2s]
IXXIA	IA4	LXXXV	LV4	1	6	[1gue, 4gyc, 3qap, 3qdc, 2f93, 2ksy, 2f95, 1jgj, 1h68, 1gu8, 1h2s]
IAAXA	IA4	KVGXG	KG4	1	6	[1gue, 4gyc, 3qap, 3qdc, 2f93, 2ksy, 2f95, 1jgj, 1h68, 1gu8, 1h2s]
IAXXA	IA4	KVGXG	KG4	1	6	[1pxs]
IASAA	IA4	KVGXG	KG4	1	6	[2z55, 3wqj, 1vgo, 1uaz, 2ei4]
IXXIA	IA4	KVGXG	KG4	1	6	[1gue, 4gyc, 3qap, 3qdc, 2f93, 2ksy, 2f95, 1jgj, 1h68, 1gu8, 1h2s]
IFVGA	IA4	LGLXA	LA4	0	1	[4gyc, 2f95, 1h2s]
IYXXA	IA4	LLXXA	LA4	6	5	[3ddl]
IAXXA	IA4	AKXGF	AF4	1	6	[1pxs]
IASAA	IA4	AKXGF	AF4	1	6	[2z55, 3wqj, 1vgo, 1uaz, 2ei4]
IAXXA	IA4	AXWLF	AF4	1	2	[1pxs]
IASAA	IA4	AXWLF	AF4	1	2	[2z55, 3wqj, 1vgo, 1uaz, 2ei4]
IALDA	IA4	GISGI	GI4	6	1	[4gyc, 3qap, 3qdc, 1jgj]
IXXXA	IA4	GXGXI	GI4	1	6	[3han]
ISTXA	IA4	GADGI	GI4	4	3	[1m0k, 1s8l, 1at9, 1e0p, 1s8j, 2i1x, 1r84, 1r2n, 1pxs, 1jv7, 1jv6, 1ap9, 1pxr, 1m0m, 1m0l, 4hwl, 1s54, 1s53, 1o0a, 1c8s, 3han, 1kg9, 3hao, 1c8r, 3hap, 1kg8, 3haq, 2wjk, 3har, 3has, 2wjl, 1kgb, 1q5j, 2zzl, 1q5i, 1f50, 1dze, 1tn5, 3nsb, 2brd, 1cwq, 3utv, 1tn0, 3utw, 3utx, 3uty, 4fpd, 1brx, 1fbb, 1brr, 1p8i, 1fbk, 1ucq, 4hyx, 1p8u, 1f4z, 1ixf, 3vi0, 1qkp, 1qko, 1brd, 1p8h, 1mgy, 1qm8, 4md2, 2zfe, 4m…
IXXIA	IA4	GXGXI	GI4	1	6	[1gue, 4gyc, 3qap, 3qdc, 2f93, 2ksy, 2f95, 1jgj, 1h68, 1gu8]
ILYVA	IA4	GADGI	GI4	4	3	[3has]
IAAXA	IA4	GXGXI	GI4	1	6	[1gue, 4gyc, 3qap, 3qdc, 2f93, 2ksy, 2f95, 1jgj, 1h68, 1gu8]
IASAA	IA4	VXXXV	VV4	1	6	[2z55, 3wqj, 1vgo, 1uaz, 2ei4]
IAXXA	IA4	VXXXV	VV4	1	6	[1pxs]
IXXXA	IA4	LILLR	LR4	1	6	[3han]
IYXXA	IA4	LGNAR	LR4	6	5	[3ddl]
IGVDA	IA4	VLYXL	VL4	3	4	[2z55, 1vgo, 2ei4]
IAXXA	IA4	VGXXL	VL4	1	6	[1pxs]
IXXXA	IA4	VGXXL	VL4	1	6	[3han]
IALDA	IA4	RNXTV	RV4	6	5	[4gyc, 3qap, 3qdc, 1jgj]
IXXXA	IA4	GXXXL	GL4	1	6	[3han]
IASAA	IA4	GXGXL	GL4	1	0	[2z55, 3wqj, 1vgo, 1uaz, 2ei4]
IYXXA	IA4	GNARL	GL4	6	5	[3ddl]
IAXXA	IA4	GXGXL	GL4	1	0	[1pxs]
IXXXA	IA4	GXGXL	GL4	1	0	[3han]
IFVGA	IA4	NLGLV	NV4	0	1	[4gyc, 2f95, 1h2s]
IASAA	IA4	FTTXL	FL4	1	2	[2z55, 3wqj, 1vgo, 1uaz, 2ei4]
IXXXA	IA4	FGXIL	FL4	1	6	[3han]
IGVDA	IA4	FTTXL	FL4	3	2	[2z55, 1vgo, 3wqj, 2ei4]
IGVDA	IA4	FXXXL	FL4	3	4	[2z55, 1vgo, 3wqj, 2ei4]
IAXXA	IA4	FTTXL	FL4	1	2	[1pxs]
IALDA	IA4	LRNXT	LT4	6	5	[4gyc, 3qap, 3qdc, 1jgj]
ISTXA	IA4	SAYXV	SV4	4	5	[1m0k, 1s8l, 1at9, 1e0p, 1s8j, 2i1x, 1r84, 1r2n, 1pxs, 1jv7, 1jv6, 1ap9, 1pxr, 1m0m, 1m0l, 4hwl, 1s54, 1s53, 1o0a, 1c8s, 3han, 1kg9, 3hao, 1c8r, 3hap, 1kg8, 3haq, 2wjk, 3har, 3has, 2wjl, 1kgb, 1q5j, 2zzl, 1f50, 1dze, 1tn5, 3nsb, 2brd, 1cwq, 3utv, 1tn0, 3utw, 3utx, 3uty, 4fpd, 1brx, 1fbb, 1brr, 1p8i, 1fbk, 1ucq, 4hyx, 1p8u, 1f4z, 1ixf, 3vi0, 1qkp, 1qko, 1brd, 1p8h, 1mgy, 1qm8, 4md2, 2zfe, 4md1, 1i…
ISTXA	IA4	YXXXW	YW4	4	5	[1m0k, 1s8l, 1at9, 1e0p, 1s8j, 2i1x, 1r84, 1r2n, 1pxs, 1jv7, 1jv6, 1ap9, 1pxr, 1m0m, 1m0l, 4hwl, 1s54, 1s53, 1o0a, 1c8s, 3han, 1kg9, 3hao, 1c8r, 3hap, 1kg8, 3haq, 2wjk, 3har, 3has, 2wjl, 1kgb, 1q5j, 2zzl, 1f50, 1dze, 1tn5, 3nsb, 2brd, 1cwq, 3utv, 1tn0, 3utw, 3utx, 3uty, 4fpd, 1brx, 1fbb, 1brr, 1p8i, 1fbk, 1ucq, 4hyx, 1p8u, 1f4z, 1ixf, 3vi0, 1qkp, 1qko, 1brd, 1p8h, 1mgy, 1qm8, 4md2, 2zfe, 4md1, 1i…
IAAXA	IA4	VXTLA	VA4	1	0	[1gue, 4gyc, 3qap, 3qdc, 2f93, 2ksy, 2f95, 1jgj, 1h68, 1gu8, 1h2s]
IXXIA	IA4	VXTLA	VA4	1	0	[1gue, 4gyc, 3qap, 3qdc, 2f93, 2ksy, 2f95, 1jgj, 1h68, 1gu8, 1h2s]
IGVDA	IA4	AFLXV	AV4	3	4	[2z55, 1vgo, 3wqj, 2ei4]
IYXXA	IA4	ARNNV	AV4	6	0	[3ddl]
ISTXA	IA4	AYXVV	AV4	4	5	[1m0k, 1s8l, 1at9, 1e0p, 1s8j, 2i1x, 1r84, 1r2n, 1pxs, 1jv7, 1jv6, 1ap9, 1pxr, 1m0m, 1m0l, 4hwl, 1s54, 1s53, 1o0a, 1c8s, 3han, 1kg9, 3hao, 1c8r, 3hap, 1kg8, 3haq, 2wjk, 3har, 3has, 2wjl, 1kgb, 1q5j, 2zzl, 1f50, 1dze, 1tn5, 3nsb, 2brd, 1cwq, 3utv, 1tn0, 3utw, 3utx, 3uty, 4fpd, 1brx, 1fbb, 1brr, 1p8i, 1fbk, 1ucq, 4hyx, 1p8u, 1f4z, 1ixf, 3vi0, 1qkp, 1qko, 1brd, 1p8h, 1mgy, 1qm8, 4md2, 2zfe, 4md1, 1i…
ISTXA	IA4	PVXWL	PL4	4	5	[1m0k, 1s8l, 1at9, 1e0p, 1s8j, 2i1x, 1r84, 1r2n, 1pxs, 1ap9, 1pxr, 1m0m, 1m0l, 4hwl, 1s54, 1s53, 1o0a, 1c8s, 3han, 1kg9, 3hao, 1c8r, 3hap, 1kg8, 3haq, 2wjk, 3har, 3has, 2wjl, 1kgb, 1q5j, 2zzl, 1f50, 1dze, 1tn5, 3nsb, 2brd, 1cwq, 3utv, 1tn0, 3utw, 3utx, 3uty, 4fpd, 1brx, 1fbb, 1brr, 1p8i, 1fbk, 1ucq, 4hyx, 1p8u, 1f4z, 1ixf, 3vi0, 1qkp, 1qko, 1brd, 1p8h, 1qm8, 4md2, 2zfe, 4md1, 1iw6, 3ns0, 1c3w, 1b…
IXXXA	IA4	PLXXL	PL4	1	2	[3han]
IGVDA	IA4	PLXXL	PL4	3	2	[2z55, 1vgo, 2ei4]
IXXXA	IA4	LGXLY	LY4	1	0	[3han]
IGVDA	IA4	LXVLY	LY4	3	4	[2z55, 1vgo, 3wqj, 2ei4]
IAXXA	IA4	LGXLY	LY4	1	0	[1pxs]
ISTXA	IA4	VVWXI	VI4	4	5	[1m0k, 1at9, 1e0p, 1s8j, 2i1x, 1r84, 1r2n, 1pxs, 1ap9, 1pxr, 1m0m, 4hwl, 1s54, 1s53, 1o0a, 1c8s, 3han, 1kg9, 3hao, 1c8r, 3hap, 1kg8, 3haq, 2wjk, 3har, 3has, 2wjl, 1kgb, 1q5j, 2zzl, 1q5i, 1f50, 1dze, 1tn5, 3nsb, 2brd, 3utv, 1tn0, 3utw, 3utx, 3uty, 4fpd, 1brx, 1fbb, 1brr, 1p8i, 1fbk, 1ucq, 4hyx, 1p8u, 1f4z, 1ixf, 3vi0, 1qkp, 1qko, 1brd, 1p8h, 1qm8, 4md2, 2zfe, 4md1, 1iw6, 3ns0, 1c3w, 1bm1, 2ntu, 1k…
IASAA	IA4	TXKVG	TG4	1	6	[2z55, 3wqj, 1vgo, 1uaz, 2ei4]
IAXXA	IA4	TALMG	TG4	1	0	[1pxs]
ISTXA	IA4	TGLXG	TG4	4	3	[1m0k, 1s8l, 1at9, 1e0p, 1s8j, 2i1x, 1r84, 1r2n, 1pxs, 1ap9, 1pxr, 1m0m, 4hwl, 1s54, 1s53, 1o0a, 1c8s, 3han, 1kg9, 3hao, 1c8r, 3hap, 1kg8, 3haq, 2wjk, 3har, 3has, 2wjl, 1kgb, 1q5j, 2zzl, 1q5i, 1f50, 1dze, 1tn5, 3nsb, 2brd, 1cwq, 3utv, 1tn0, 3utw, 3utx, 3uty, 4fpd, 1brx, 1fbb, 1brr, 1p8i, 1fbk, 1ucq, 4hyx, 1p8u, 1f4z, 1ixf, 3vi0, 1qkp, 1qko, 1p8h, 1qm8, 4md2, 2zfe, 4md1, 1iw6, 3ns0, 1c3w, 1bm1, 2n…
IASAA	IA4	GTXXM	GM4	1	0	[2z55, 3wqj, 1vgo, 1uaz, 2ei4]
ILYVA	IA4	AXVGA	AA4	4	3	[3has]
IAAXA	IA4	AFAWA	AA4	1	0	[1gue, 4gyc, 3qap, 3qdc, 2f93, 2ksy, 2f95, 1jgj, 1h68, 1gu8]
ISTXA	IA4	AXVGA	AA4	4	3	[1m0k, 1s8l, 1at9, 1e0p, 1s8j, 1r84, 1r2n, 1pxs, 1jv7, 1jv6, 1ap9, 1pxr, 1m0l, 4hwl, 1s54, 1s53, 1o0a, 3han, 1kg9, 3hao, 1kg8, 3haq, 2wjk, 3har, 3has, 2wjl, 1q5j, 2zzl, 1q5i, 1f50, 1tn5, 3nsb, 1cwq, 3utv, 1tn0, 3utw, 3utx, 3uty, 4fpd, 1brx, 1brr, 1p8i, 1fbk, 1ucq, 4hyx, 1f4z, 1ixf, 3vi0, 1qkp, 1qko, 1brd, 1p8h, 1mgy, 1qm8, 4md2, 2zfe, 4md1, 1iw6, 3ns0, 1c3w, 1bm1, 2ntu, 1kme, 2ntw, 1s52, 1s51, 1p…
IXXIA	IA4	AFAWA	AA4	1	0	[1gue, 4gyc, 3qap, 3qdc, 2f93, 2ksy, 2f95, 1jgj, 1h68, 1gu8]
IAXXA	IA4	MXLGT	MT4	1	0	[1pxs]
IXXIA	IA4	MLXGT	MT4	1	0	[1gue, 4gyc, 3qap, 3qdc, 2f93, 2ksy, 2f95, 1jgj, 1h68, 1gu8, 1h2s]
IAAXA	IA4	MLXGT	MT4	1	0	[1gue, 4gyc, 3qap, 3qdc, 2f93, 2ksy, 2f95, 1jgj, 1h68, 1gu8, 1h2s]
IASAA	IA4	MLXGT	MT4	1	0	[2z55, 3wqj, 1vgo, 1uaz, 2ei4]
IALDA	IA4	VGISG	VG4	6	1	[4gyc, 3qap, 3qdc, 1jgj]
ILYVA	IA4	VGADG	VG4	4	3	[3has]
IXXIA	IA4	VXXVG	VG4	1	6	[1gue, 4gyc, 3qap, 3qdc, 2f93, 2ksy, 2f95, 1jgj, 1h68, 1gu8, 1h2s]
ISTXA	IA4	VXLXG	VG4	4	3	[1m0k, 1at9, 1e0p, 2i1x, 1r84, 1r2n, 1pxs, 1ap9, 1pxr, 1m0m, 4hwl, 1s54, 1s53, 1o0a, 1c8s, 3han, 1kg9, 3hao, 1c8r, 3hap, 1kg8, 3haq, 2wjk, 3har, 3has, 2wjl, 1kgb, 1q5j, 2zzl, 1q5i, 1f50, 1dze, 1tn5, 3nsb, 2brd, 3utv, 1tn0, 3utw, 3utx, 3uty, 4fpd, 1brx, 1fbb, 1brr, 1p8i, 1fbk, 1ucq, 4hyx, 1p8u, 1f4z, 1ixf, 3vi0, 1qkp, 1qko, 1brd, 1p8h, 1qm8, 4md2, 2zfe, 4md1, 1iw6, 3ns0, 1c3w, 1bm1, 2ntu, 1kme, 2n…
IAAXA	IA4	VXXVG	VG4	1	6	[1gue, 4gyc, 3qap, 3qdc, 2f93, 2ksy, 2f95, 1jgj, 1h68, 1gu8, 1h2s]
ISTXA	IA4	VGADG	VG4	4	3	[1m0k, 1s8l, 1at9, 1e0p, 1s8j, 2i1x, 1r84, 1r2n, 1pxs, 1jv7, 1jv6, 1ap9, 1pxr, 1m0m, 1m0l, 4hwl, 1s54, 1s53, 1o0a, 1c8s, 3han, 1kg9, 3hao, 1c8r, 3hap, 1kg8, 3haq, 2wjk, 3har, 3has, 2wjl, 1kgb, 1q5j, 2zzl, 1q5i, 1f50, 1dze, 1tn5, 3nsb, 1cwq, 3utv, 1tn0, 3utw, 3utx, 3uty, 4fpd, 1brx, 1fbb, 1brr, 1p8i, 1fbk, 1ucq, 4hyx, 1p8u, 1f4z, 1ixf, 3vi0, 1qkp, 1qko, 1brd, 1p8h, 1mgy, 1qm8, 4md2, 2zfe, 4md1, 1i…
IALDA	IA4	VXXVG	VG4	6	6	[4gyc, 3qap, 3qdc, 1jgj]
IXXIA	IA4	VXFXG	VG4	1	4	[1gue, 4gyc, 3qap, 3qdc, 2f93, 2ksy, 2f95, 1jgj, 1h68, 1gu8]
IAXXA	IA4	LXGLG	LG4	1	0	[1pxs]
ILYVA	IA4	LAXVG	LG4	4	3	[3has]
IASAA	IA4	LMLIG	LG4	1	0	[2z55, 3wqj, 1vgo, 1uaz, 2ei4]
IXXXA	IA4	YFLVK	YK4	1	0	[3han]
IXXIA	IA4	GXXXF	GF4	1	0	[1gue, 4gyc, 3qap, 3qdc, 2f93, 2ksy, 2f95, 1jgj, 1h68, 1gu8, 1h2s]
IASAA	IA4	GXXXF	GF4	1	0	[2z55, 3wqj, 1vgo, 1uaz, 2ei4]
IAAXA	IA4	GXXXF	GF4	1	0	[1gue, 4gyc, 3qap, 3qdc, 2f93, 2ksy, 2f95, 1jgj, 1h68, 1gu8, 1h2s]
IAXXA	IA4	GXXXF	GF4	1	0	[1pxs]
IXXXA	IA4	GXXXF	GF4	1	0	[3han]
IXXIA	IA4	FAWAG	FG4	1	0	[1gue, 4gyc, 3qap, 3qdc, 2f93, 2ksy, 2f95, 1jgj, 1h68, 1gu8]
IXXXA	IA4	FLVKG	FG4	1	0	[3han]
IALDA	IA4	FAWAG	FG4	6	0	[4gyc, 3qap, 3qdc, 1jgj]
IXXXA	IA4	LVKGM	LM4	1	0	[3han]
IYXXA	IA4	LVLVM	LM4	6	2	[3ddl]
ISTXA	IA4	GIMIG	GG4	4	3	[1m0k, 1s8l, 1at9, 1e0p, 1s8j, 2i1x, 1r84, 1r2n, 1pxs, 1jv7, 1jv6, 1ap9, 1pxr, 1m0m, 1m0l, 4hwl, 1s54, 1s53, 1o0a, 1c8s, 3han, 1kg9, 3hao, 1c8r, 3hap, 1kg8, 3haq, 2wjk, 3har, 3has, 2wjl, 1kgb, 1q5j, 2zzl, 1q5i, 1f50, 1dze, 1tn5, 3nsb, 2brd, 1cwq, 3utv, 1tn0, 3utw, 3utx, 3uty, 4fpd, 1brx, 1fbb, 1brr, 1p8i, 1fbk, 1ucq, 4hyx, 1p8u, 1f4z, 1ixf, 3vi0, 1qkp, 1qko, 1brd, 1p8h, 1mgy, 1qm8, 4md2, 2zfe, 4m…
IXXIA	IA4	GMLVG	GG4	1	0	[1gue, 4gyc, 3qap, 3qdc, 2f93, 2ksy, 2f95, 1jgj, 1h68, 1gu8, 1h2s]
IFVGA	IA4	GIXLG	GG4	0	1	[4gyc, 2f95, 1h2s]
IAAXA	IA4	GMLVG	GG4	1	0	[1gue, 4gyc, 3qap, 3qdc, 2f93, 2ksy, 2f95, 1jgj, 1h68, 1gu8, 1h2s]
IAAXA	IA4	AIGML	AL4	1	0	[1gue, 4gyc, 3qap, 3qdc, 2f93, 2ksy, 2f95, 1jgj, 1h68, 1gu8, 1h2s]
IYXXA	IA4	AXXXL	AL4	6	2	[3ddl]
IXXIA	IA4	AIGML	AL4	1	0	[1gue, 4gyc, 3qap, 3qdc, 2f93, 2ksy, 2f95, 1jgj, 1h68, 1gu8, 1h2s]
IAXXA	IA4	ALXXL	AL4	1	0	[1pxs]
IXXIA	IA4	TKVGF	TF4	1	6	[1gue, 4gyc, 3qap, 3qdc, 2f93, 2ksy, 2f95, 1jgj, 1h68, 1gu8, 1h2s]
IAAXA	IA4	TKVGF	TF4	1	6	[1gue, 4gyc, 3qap, 3qdc, 2f93, 2ksy, 2f95, 1jgj, 1h68, 1gu8, 1h2s]
IASAA	IA4	TLLML	TL4	1	0	[2z55, 3wqj, 1vgo, 1uaz, 2ei4]
IXXXA	IA4	TLYFL	TL4	1	0	[3han]
IGVDA	IA4	TIAFL	TL4	3	4	[2z55, 1vgo, 3wqj, 2ei4]
IAXXA	IA4	TLYFL	TL4	1	0	[1pxs]
IASAA	IA4	LXXLI	LI4	1	0	[2z55, 3wqj, 1vgo, 1uaz, 2ei4]
IALDA	IA4	LVXIS	LS4	6	1	[4gyc, 3qap, 3qdc, 1jgj]
ILYVA	IA4	ADXIM	AM4	4	3	[3has]
ISTXA	IA4	ADXIM	AM4	4	3	[1m0k, 1s8l, 1at9, 1e0p, 1s8j, 2i1x, 1r84, 1r2n, 1pxs, 1jv7, 1jv6, 1ap9, 1pxr, 1m0m, 1m0l, 4hwl, 1s54, 1s53, 1o0a, 1c8s, 3han, 1kg9, 3hao, 1c8r, 3hap, 1kg8, 3haq, 2wjk, 3har, 3has, 2wjl, 1kgb, 1q5j, 2zzl, 1q5i, 1f50, 1dze, 1tn5, 3nsb, 2brd, 1cwq, 3utv, 1tn0, 3utw, 3utx, 3uty, 4fpd, 1brx, 1fbb, 1brr, 1p8i, 1fbk, 1ucq, 4hyx, 1p8u, 1f4z, 1ixf, 3vi0, 1qkp, 1qko, 1brd, 1p8h, 1mgy, 1qm8, 4md2, 2zfe, 4m…
ISTXA	IA4	MIXTG	MG4	4	3	[1m0k, 1s8l, 1at9, 1e0p, 1s8j, 2i1x, 1r84, 1r2n, 1pxs, 1jv7, 1jv6, 1ap9, 1pxr, 1m0m, 1m0l, 4hwl, 1s54, 1s53, 1o0a, 1c8s, 3han, 1kg9, 3hao, 1c8r, 3hap, 1kg8, 3haq, 2wjk, 3har, 3has, 2wjl, 1kgb, 1q5j, 2zzl, 1q5i, 1f50, 1dze, 1tn5, 3nsb, 2brd, 1cwq, 3utv, 1tn0, 3utw, 3utx, 3uty, 4fpd, 1brx, 1fbb, 1brr, 1p8i, 1fbk, 1ucq, 4hyx, 1p8u, 1f4z, 1ixf, 3vi0, 1qkp, 1qko, 1brd, 1p8h, 1mgy, 1qm8, 4md2, 2zfe, 4m…
ISTXA	IA4	VGALT	VT4	4	0	[1brx, 1at9, 1fbb, 1bm1, 1q5i, 1brr, 1s52, 1fbk, 1ucq, 1iw9, 3vhz, 1pxr, 4hwl, 1ixf, 3vi0, 1p8h, 2brd, 1x0k, 1tn0, 3har, 3utx]
IXXIA	IA4	IXXXV	IV4	1	3	[1gue, 4gyc, 3qap, 3qdc, 2f93, 2ksy, 2f95, 1jgj, 1h68, 1gu8, 1h2s]
IAAXA	IA4	IXXXV	IV4	1	3	[1gue, 4gyc, 3qap, 3qdc, 2f93, 2ksy, 2f95, 1jgj, 1h68, 1gu8, 1h2s]
ILYVA	IA4	ILXXV	IV4	4	3	[3has]
IYXXA	IA4	NARLL	NL4	6	5	[3ddl]
IALDA	IA4	AWAGR	AR4	6	0	[4gyc, 3qap, 3qdc, 1jgj]
IXXIA	IA4	AWAGR	AR4	1	0	[4gyc, 3qap, 3qdc, 2f93, 2ksy, 2f95, 1jgj]
IASAA	IA4	FYFIV	FV4	1	0	[1uaz]
IXXIA	IA4	VGXXF	VF4	1	6	[1gue, 4gyc, 3qap, 3qdc, 2f93, 2ksy, 2f95, 1jgj, 1h68, 1gu8, 1h2s]
IAAXA	IA4	VGXXF	VF4	1	6	[1gue, 4gyc, 3qap, 3qdc, 2f93, 2ksy, 2f95, 1jgj, 1h68, 1gu8, 1h2s]
IASAA	IA4	VGXXF	VF4	1	6	[2z55, 3wqj, 1vgo, 1uaz, 2ei4]
IASAA	IA4	FXXXA	FA4	1	0	[2z55, 1vgo, 2ei4]
ILYVA	IA4	DXIMI	DI4	4	3	[3has]
ISTXA	IA4	DXIMI	DI4	4	3	[1m0k, 1s8l, 1at9, 1e0p, 1s8j, 2i1x, 1r84, 1r2n, 1pxs, 1jv7, 1jv6, 1ap9, 1pxr, 1m0m, 1m0l, 4hwl, 1s54, 1s53, 1o0a, 1c8s, 3han, 1kg9, 3hao, 1c8r, 3hap, 1kg8, 3haq, 2wjk, 3har, 3has, 2wjl, 1kgb, 1q5j, 2zzl, 1q5i, 1f50, 1dze, 1tn5, 3nsb, 2brd, 1cwq, 3utv, 1tn0, 3utw, 3utx, 3uty, 4fpd, 1brx, 1fbb, 1brr, 1p8i, 1fbk, 1ucq, 4hyx, 1p8u, 1f4z, 1ixf, 3vi0, 1qkp, 1qko, 1brd, 1p8h, 1mgy, 1qm8, 4md2, 2zfe, 4m…
IGVDA	IA4	LXXXD	LD4	3	2	[2z55, 1vgo, 2ei4]
IXXXA	IA4	LXXXD	LD4	1	2	[3han]
ISTXA	IA4	LXXXD	LD4	4	3	[1m0k, 1s8l, 1at9, 1e0p, 1s8j, 1r84, 1r2n, 1pxs, 1jv7, 1jv6, 1ap9, 1pxr, 1m0l, 4hwl, 1s54, 1s53, 1o0a, 3han, 1kg9, 3hao, 1c8r, 1kg8, 3haq, 2wjk, 3har, 3has, 2wjl, 1kgb, 1q5j, 2zzl, 1q5i, 1f50, 1tn5, 3nsb, 1cwq, 3utv, 1tn0, 3utw, 3utx, 3uty, 4fpd, 1brx, 1brr, 1p8i, 1fbk, 1ucq, 4hyx, 1p8u, 1f4z, 1ixf, 3vi0, 1qkp, 1qko, 1brd, 1p8h, 1mgy, 1qm8, 4md2, 2zfe, 4md1, 1iw6, 3ns0, 1c3w, 1bm1, 2ntu, 1kme, 2n…
ILYVA	IA4	LXXXD	LD4	4	3	[3has]
ISTXA	IA4	IMIGT	IT4	4	3	[1m0k, 1s8l, 1at9, 1e0p, 1s8j, 2i1x, 1r84, 1r2n, 1pxs, 1jv7, 1jv6, 1ap9, 1pxr, 1m0m, 1m0l, 4hwl, 1s54, 1s53, 1o0a, 1c8s, 3han, 1kg9, 3hao, 1c8r, 3hap, 1kg8, 3haq, 2wjk, 3har, 3has, 2wjl, 1kgb, 1q5j, 2zzl, 1q5i, 1f50, 1dze, 1tn5, 3nsb, 2brd, 1cwq, 3utv, 1tn0, 3utw, 3utx, 3uty, 4fpd, 1brx, 1fbb, 1brr, 1p8i, 1fbk, 1ucq, 4hyx, 1p8u, 1f4z, 1ixf, 3vi0, 1qkp, 1qko, 1brd, 1p8h, 1mgy, 1qm8, 4md2, 2zfe, 4m…
ISTXA	IA4	GTXLV	GV4	4	3	[1m0k, 1s8l, 1at9, 1e0p, 1s8j, 2i1x, 1r84, 1r2n, 1pxs, 1ap9, 1pxr, 1m0m, 1m0l, 4hwl, 1s54, 1s53, 1o0a, 1c8s, 3han, 1kg9, 3hao, 1c8r, 3hap, 1kg8, 3haq, 2wjk, 3har, 3has, 2wjl, 1kgb, 1q5j, 2zzl, 1q5i, 1f50, 1dze, 1tn5, 3nsb, 2brd, 1cwq, 3utv, 1tn0, 3utw, 3utx, 3uty, 4fpd, 1brx, 1fbb, 1brr, 1p8i, 1fbk, 1ucq, 4hyx, 1p8u, 1f4z, 1ixf, 3vi0, 1qkp, 1qko, 1p8h, 1qm8, 4md2, 2zfe, 4md1, 1iw6, 3ns0, 1c3w, 1b…
ISTXA	IA4	GLXXA	GA4	4	3	[1m0k, 1at9, 1e0p, 2i1x, 1r84, 1r2n, 1pxs, 1ap9, 1pxr, 1m0m, 4hwl, 1s54, 1s53, 1o0a, 1c8s, 3han, 1kg9, 3hao, 1c8r, 3hap, 1kg8, 3haq, 2wjk, 3har, 3has, 2wjl, 1kgb, 1q5j, 2zzl, 1q5i, 1f50, 1dze, 1tn5, 3nsb, 2brd, 3utv, 1tn0, 3utw, 3utx, 3uty, 4fpd, 1brx, 1fbb, 1brr, 1p8i, 1fbk, 1ucq, 4hyx, 1p8u, 1f4z, 1ixf, 3vi0, 1qkp, 1qko, 1p8h, 1qm8, 4md2, 2zfe, 4md1, 1iw6, 3ns0, 1c3w, 1bm1, 2ntu, 1kme, 2ntw, 1s…
IFVGA	IA4	GLXXA	GA4	0	3	[4gyc, 1h2s]
IASAA	IA4	LXTTP	LP4	1	2	[2z55, 3wqj, 1vgo, 1uaz, 2ei4]
IAXXA	IA4	LXTTP	LP4	1	2	[1pxs]
IGVDA	IA4	LXTTP	LP4	3	2	[2z55, 1vgo, 3wqj, 2ei4]
IXXIA	IA4	WXLTT	WT4	1	2	[1gue, 4gyc, 3qap, 3qdc, 2f93, 2ksy, 2f95, 1jgj, 1h68, 1gu8, 1h2s]
IASAA	IA4	WXXXT	WT4	1	2	[2z55, 3wqj, 1vgo, 1uaz, 2ei4]
IAAXA	IA4	WXLTT	WT4	1	2	[1gue, 4gyc, 3qap, 3qdc, 2f93, 2ksy, 2f95, 1jgj, 1h68, 1gu8, 1h2s]
IAXXA	IA4	WXXXT	WT4	1	2	[1pxs]
IASAA	IA4	DXXXT	DT4	1	2	[2z55, 3wqj, 1vgo, 1uaz, 2ei4]
IAAXA	IA4	DWXLT	DT4	1	2	[1gue, 3qap, 3qdc, 2f93, 2ksy, 2f95, 1jgj, 1h68, 1gu8, 1h2s]
IAXXA	IA4	DXXXT	DT4	1	2	[1pxs]
IXXIA	IA4	DWXLT	DT4	1	2	[1gue, 3qap, 3qdc, 2f93, 2ksy, 2f95, 1jgj, 1h68, 1gu8, 1h2s]
IXXIA	IA4	RYXXW	RW4	1	2	[1gue, 3qap, 3qdc, 2f93, 2ksy, 2f95, 1jgj, 1h68, 1gu8, 1h2s]
IAXXA	IA4	RYXXW	RW4	1	2	[1pxs]
IAAXA	IA4	RYXXW	RW4	1	2	[1gue, 3qap, 3qdc, 2f93, 2ksy, 2f95, 1jgj, 1h68, 1gu8, 1h2s]
IASAA	IA4	RYXXW	RW4	1	2	[2z55, 3wqj, 1vgo, 1uaz, 2ei4]
IALDA	IA4	YVRLR	YR4	6	5	[4gyc, 3qap, 3qdc, 1jgj]
IALDA	IA4	YVTLV	YV4	6	1	[4gyc, 3qap, 3qdc, 1jgj]
IXXIA	IA4	LAFAW	LW4	1	0	[1gue, 4gyc, 3qap, 3qdc, 2f93, 2ksy, 2f95, 1jgj, 1h68, 1gu8]
IAAXA	IA4	LAFAW	LW4	1	0	[1gue, 4gyc, 3qap, 3qdc, 2f93, 2ksy, 2f95, 1jgj, 1h68, 1gu8]
IGVDA	IA4	STIXF	SF4	3	4	[2z55, 1vgo, 3wqj, 2ei4]
IXXIA	IA4	TXXXA	TA4	1	1	[1gue, 4gyc, 3qap, 3qdc, 2f93, 2ksy, 2f95, 1jgj, 1h68, 1gu8, 1h2s]
IAAXA	IA4	TXXXA	TA4	1	1	[1gue, 4gyc, 3qap, 3qdc, 2f93, 2ksy, 2f95, 1jgj, 1h68, 1gu8, 1h2s]
IASAA	IA4	TFYFI	TI4	1	0	[2z55, 3wqj, 1vgo, 1uaz, 2ei4]
IXXIA	IA4	TTPLI	TI4	1	2	[1gue, 4gyc, 3qap, 3qdc, 2f93, 2ksy, 2f95, 1jgj, 1h68, 1gu8, 1h2s]
IAAXA	IA4	TTPLI	TI4	1	2	[1gue, 4gyc, 3qap, 3qdc, 2f93, 2ksy, 2f95, 1jgj, 1h68, 1gu8, 1h2s]
IALDA	IA4	TLVGI	TI4	6	1	[4gyc, 3qap, 3qdc, 1jgj]
IXXIA	IA4	TPLIV	TV4	1	2	[1gue, 4gyc, 3qap, 3qdc, 2f93, 2ksy, 2f95, 1jgj, 1h68, 1gu8, 1h2s]
IAAXA	IA4	TPLIV	TV4	1	2	[1gue, 4gyc, 3qap, 3qdc, 2f93, 2ksy, 2f95, 1jgj, 1h68, 1gu8, 1h2s]
IYXXA	IA4	FXLXR	FR4	6	6	[3ddl]
IXXIA	IA4	YIXWI	YI4	1	2	[1gue, 3qap, 3qdc, 2f93, 2ksy, 2f95, 1jgj, 1h68, 1gu8, 1h2s]
IAAXA	IA4	YIXWI	YI4	1	2	[1gue, 3qap, 3qdc, 2f93, 2ksy, 2f95, 1jgj, 1h68, 1gu8, 1h2s]
IXXIA	IA4	ILTTP	IP4	1	2	[1gue, 4gyc, 3qap, 3qdc, 2f93, 2ksy, 2f95, 1jgj, 1h68, 1gu8, 1h2s]
IAAXA	IA4	ILTTP	IP4	1	2	[1gue, 4gyc, 3qap, 3qdc, 2f93, 2ksy, 2f95, 1jgj, 1h68, 1gu8, 1h2s]
IXXIA	IA4	PLIVY	PY4	1	2	[1gue, 4gyc, 3qap, 3qdc, 2f93, 2ksy, 2f95, 1jgj, 1h68, 1gu8, 1h2s]
IAAXA	IA4	PLIVY	PY4	1	2	[1gue, 4gyc, 3qap, 3qdc, 2f93, 2ksy, 2f95, 1jgj, 1h68, 1gu8, 1h2s]
IALDA	IA4	VRLRN	VN4	6	5	[4gyc, 3qap, 3qdc, 1jgj]
IYXXA	IA4	VLARN	VN4	6	0	[3ddl]
IALDA	IA4	RLRNL	RL4	6	5	[4gyc, 3qap, 3qdc, 1jgj]
IYXXA	IA4	RLLLL	RL4	6	5	[3ddl]
ISTXA	IA4	GALTK	GK4	4	3	[1at9, 2brd]
CAFLI	CI4	VVITS	VS4	4	3	[1xio, 2m3g, 4tl3]
CAFLI	CI4	IXSGL	IL4	4	3	[1xio, 2m3g, 4tl3]
CAFLI	CI4	STQIV	SV4	4	3	[1xio, 2m3g, 4tl3]
CACFI	CI4	VXXXA	VA4	4	3	[3vvk, 3qbl, 3a7k, 3abw, 3qbg, 3qbi, 3qbk]
CAFLI	CI4	VITSG	VG4	4	3	[1xio, 2m3g, 4tl3]
CACFI	CI4	IXXCV	IV4	4	3	[3vvk, 3qbl, 3a7k, 3abw, 3qbg, 3qbi, 3qbk]
CACFI	CI4	MXXXG	MG4	4	3	[3vvk, 3qbl, 3a7k, 3abw, 3qbg, 3qbi, 3qbk]
CACFI	CI4	CVTGL	CL4	4	3	[3vvk, 3qbl, 3a7k, 3abw, 3qbg, 3qbi, 3qbk]
CACFI	CI4	GLXXA	GA4	4	3	[3vvk, 3qbl, 3a7k, 3abw, 3qbg, 3qbi, 3qbk]
CAFLI	CI4	IVVIT	IT4	4	3	[1xio, 2m3g, 4tl3]
CACFI	CI4	AITFD	AD4	4	3	[3vvk, 3qbl, 3a7k, 3abw, 3qbg, 3qbi, 3qbk]
CACFI	CI4	ITFDI	II4	4	3	[3vvk, 3qbl, 3a7k, 3abw, 3qbg, 3qbi, 3qbk]
CAFLI	CI4	MSTQI	MI4	4	3	[1xio, 2m3g, 4tl3]
CACFI	CI4	FDIAM	FM4	4	3	[3vvk, 3qbl, 3a7k, 3abw, 3qbg, 3qbi, 3qbk]
CACFI	CI4	DIXMC	DC4	4	3	[3vvk, 3qbl, 3a7k, 3abw, 3qbg, 3qbi, 3qbk]
CACFI	CI4	AMCVT	AT4	4	3	[3vvk, 3qbl, 3a7k, 3abw, 3qbg, 3qbi, 3qbk]
CACFI	CI4	TFDIA	TA4	4	3	[3vvk, 3qbl, 3a7k, 3abw, 3qbg, 3qbi, 3qbk]
CAFLI	CI4	TQIVV	TV4	4	3	[1xio, 2m3g, 4tl3]
CAFLI	CI4	LMSTQ	LQ4	4	3	[1xio, 2m3g, 4tl3]
CAFLI	CI4	QIVVI	QI4	4	3	[1xio, 2m3g, 4tl3]
FIAGY	FY4	YXXWL	YL4	1	2	[3ddl]
FXPRY	FY4	MXLGV	MV4	2	1	[3qap, 3qdc, 2ksy, 1jgj]
FIAGY	FY4	AXXVF	AF4	1	0	[3ddl]
FXPRY	FY4	VAYXV	VV4	2	1	[3qap, 3qdc, 2ksy, 1jgj]
FVLYY	FY4	GVXAL	GL4	4	3	[2z55, 1vgo, 2ei4]
FIAGY	FY4	VXWLL	VL4	1	2	[3ddl]
FIAGY	FY4	VFFVL	VL4	1	0	[3ddl]
FXPRY	FY4	VVXXL	VL4	2	1	[3qap, 3qdc]
FXPRY	FY4	AVAYV	AV4	2	1	[3qap, 3qdc]
FVLYY	FY4	ALXIV	AV4	4	3	[2z55, 1vgo, 2ei4]
FXPRY	FY4	AVAYA	AA4	2	1	[2ksy, 1jgj]
FIAGY	FY4	ATMTA	AA4	1	0	[3ddl]
FXPRY	FY4	VXXXG	VG4	2	5	[3qap, 3qdc, 2ksy, 1jgj]
FXPRY	FY4	AVMAL	AL4	2	1	[2ksy, 1jgj]
FXPRY	FY4	AAXAY	AY4	2	1	[3qap, 3qdc, 2ksy, 1jgj]
FXPRY	FY4	AYXVM	AM4	2	1	[3qap, 3qdc, 2ksy, 1jgj]
FIAGY	FY4	VPLLT	VT4	1	2	[3ddl]
FIAGY	FY4	VAXMT	VT4	1	0	[3ddl]
FVLYY	FY4	VXALM	VM4	4	3	[2z55, 1vgo, 2ei4]
FXPRY	FY4	ALGVG	AG4	2	1	[3qap, 3qdc, 2ksy, 1jgj]
FIAGY	FY4	FVFFV	FV4	1	0	[3ddl]
FVLYY	FY4	LXGXD	LD4	4	3	[2z55, 1vgo, 2ei4]
FVLYY	FY4	DXXMI	DI4	4	3	[2z55, 1vgo, 2ei4]
FIAGY	FY4	DXXXT	DT4	1	2	[3ddl]
FIAGY	FY4	LXTVP	LP4	1	2	[3ddl]
FIAGY	FY4	RYXXW	RW4	1	2	[3ddl]
FIAGY	FY4	SXVFF	SF4	1	0	[3ddl]
FXPRY	FY4	LGVGW	LW4	2	1	[3qap, 3qdc, 2ksy, 1jgj]
FIAGY	FY4	TMTAS	TS4	1	0	[3ddl]
FXPRY	FY4	YXVMA	YA4	2	1	[3qap, 3qdc, 2ksy, 1jgj]
FIAGY	FY4	TASFV	TV4	1	0	[3ddl]
FIAGY	FY4	WLXXV	WV4	1	2	[3ddl]
FIAGY	FY4	MTASF	MF4	1	0	[3ddl]
ALAXI	AI4	YLGLL	YL4	0	1	[1e12]
AVSTI	AI4	FXAIT	FT4	1	3	[3qbl, 3vvk, 3qbg, 3qbi, 3qbk]
AXLYI	AI4	MVLDV	MV4	4	6	[1m0k, 1s8l, 1at9, 1e0p, 1s8j, 2i1x, 1r84, 1r2n, 1pxs, 1jv7, 1jv6, 1ap9, 1pxr, 1m0m, 1m0l, 4hwl, 1s54, 1s53, 1o0a, 1c8s, 3han, 1kg9, 3hao, 1c8r, 3hap, 1kg8, 2wjk, 3has, 2wjl, 1kgb, 1q5j, 2zzl, 1q5i, 1f50, 1dze, 1tn5, 3nsb, 2brd, 1cwq, 3utv, 1tn0, 3utw, 3utx, 3uty, 4fpd, 1brx, 1fbb, 1brr, 1p8i, 1fbk, 1ucq, 4hyx, 1p8u, 1f4z, 1ixf, 3vi0, 1qkp, 1qko, 1brd, 1p8h, 1mgy, 1qm8, 4md2, 2zfe, 4md1, 1iw6, 3n…
APRYI	AI4	MXLGV	MV4	2	1	[3qap, 3qdc]
AXIAI	AI4	MIPLV	MV4	0	1	[1e12, 2jaf, 2jag]
ALAXI	AI4	MIPLV	MV4	0	1	[1e12, 2jaf, 2jag]
AGLSI	AI4	VPVVS	VS4	0	1	[3qbl, 3vvk, 3a7k, 3abw, 3qbg, 3qbi, 3qbk]
ALAXI	AI4	VSIXS	VS4	0	1	[1e12, 2jaf, 2jag]
AXIAI	AI4	VSIXS	VS4	0	1	[1e12, 2jaf, 2jag]
AFLII	AI4	VVITS	VS4	4	3	[1xio, 2m3g, 4tl3]
AGLSI	AI4	VSIXS	VS4	0	1	[3qbl, 3vvk, 3a7k, 3abw, 3qbg, 3qbi, 3qbk]
AXLYI	AI4	VVLWS	VS4	4	5	[1m0k, 1s8l, 1at9, 1e0p, 1s8j, 2i1x, 1r84, 1r2n, 1pxs, 1jv7, 1jv6, 1ap9, 1pxr, 1m0m, 1m0l, 4hwl, 1s54, 1s53, 1o0a, 1c8s, 3han, 1kg9, 3hao, 1c8r, 3hap, 1kg8, 2wjk, 3has, 2wjl, 1kgb, 1q5j, 2zzl, 1q5i, 1f50, 1dze, 1tn5, 3nsb, 2brd, 1cwq, 3utv, 1tn0, 3utw, 3utx, 3uty, 4fpd, 1brx, 1fbb, 1brr, 1p8i, 1fbk, 1ucq, 4hyx, 1p8u, 1f4z, 1ixf, 3vi0, 1qkp, 1qko, 1brd, 1p8h, 1mgy, 1qm8, 4md2, 2zfe, 4md1, 1iw6, 3n…
AXLYI	AI4	VLDXS	VS4	4	6	[1m0k, 1s8l, 1at9, 1e0p, 1s8j, 2i1x, 1r84, 1r2n, 1pxs, 1jv7, 1jv6, 1ap9, 1pxr, 1m0m, 1m0l, 4hwl, 1s54, 1s53, 1o0a, 1c8s, 3han, 1kg9, 3hao, 1c8r, 3hap, 1kg8, 2wjk, 3has, 2wjl, 1kgb, 1q5j, 2zzl, 1q5i, 1f50, 1dze, 1tn5, 3nsb, 2brd, 1cwq, 3utv, 1tn0, 3utw, 3utx, 3uty, 4fpd, 1brx, 1fbb, 1brr, 1p8i, 1fbk, 1ucq, 4hyx, 1p8u, 1f4z, 1ixf, 3vi0, 1qkp, 1qko, 1brd, 1p8h, 1mgy, 1qm8, 4md2, 2zfe, 4md1, 1iw6, 3n…
AXLYI	AI4	DXXXK	DK4	4	6	[1m0k, 1s8l, 1at9, 1e0p, 1s8j, 2i1x, 1r84, 1r2n, 1pxs, 1jv7, 1jv6, 1ap9, 1pxr, 1m0m, 1m0l, 4hwl, 1s54, 1s53, 1o0a, 1c8s, 3han, 1kg9, 3hao, 1c8r, 3hap, 1kg8, 2wjk, 3has, 2wjl, 1kgb, 1q5j, 2zzl, 1q5i, 1f50, 1dze, 1tn5, 3nsb, 2brd, 1cwq, 3utv, 1tn0, 3utw, 3utx, 3uty, 4fpd, 1brx, 1fbb, 1brr, 1p8i, 1fbk, 1ucq, 4hyx, 1p8u, 1f4z, 1ixf, 3vi0, 1qkp, 1qko, 1brd, 1p8h, 1mgy, 1qm8, 4md2, 2zfe, 4md1, 1iw6, 3n…
AXIAI	AI4	ISSYL	IL4	0	1	[1e12, 2jaf, 2jag]
AGLSI	AI4	IFAFL	IL4	0	6	[3qbl, 3vvk, 3a7k, 3abw, 3qbg, 3qbi, 3qbk]
AVSTI	AI4	IFAFL	IL4	1	6	[3qbl, 3vvk, 3qbg, 3qbi, 3qbk]
AFLII	AI4	IXSGL	IL4	4	3	[1xio, 2m3g, 4tl3]
AVSTI	AI4	IXXXL	IL4	1	2	[3qbl, 3vvk, 3qbg, 3qbi, 3qbk]
ALAXI	AI4	ISSYL	IL4	0	1	[1e12, 2jaf, 2jag]
AXLYI	AI4	IXXXL	IL4	4	0	[1m0k, 1s8l, 1at9, 1e0p, 1s8j, 2i1x, 1r84, 1r2n, 1pxs, 1jv7, 1jv6, 1ap9, 1pxr, 1m0m, 1m0l, 4hwl, 1s54, 1s53, 1o0a, 1c8s, 3han, 1kg9, 3hao, 1c8r, 3hap, 1kg8, 2wjk, 3has, 2wjl, 1kgb, 1q5j, 2zzl, 1q5i, 1f50, 1dze, 1tn5, 3nsb, 2brd, 1cwq, 3utv, 1tn0, 3utw, 3utx, 3uty, 4fpd, 1brx, 1fbb, 1brr, 1p8i, 1fbk, 1ucq, 4hyx, 1p8u, 1f4z, 1ixf, 3vi0, 1qkp, 1qko, 1brd, 1p8h, 1mgy, 1qm8, 4md2, 2zfe, 4md1, 1iw6, 3n…
AXLMI	AI4	IXXXL	IL4	3	4	[3ddl]
AGMTI	AI4	IXSGL	IL4	0	1	[1xio, 2m3g, 4tl3]
AGLSI	AI4	LXXVV	LV4	0	1	[3qbl, 3vvk, 3a7k, 3abw, 3qbg, 3qbi, 3qbk]
AVAFI	AI4	LXTVV	LV4	4	3	[2ksy, 1jgj]
AXLYI	AI4	LDXXA	LA4	4	6	[1m0k, 1s8l, 1at9, 1e0p, 1s8j, 2i1x, 1r84, 1r2n, 1pxs, 1jv7, 1jv6, 1ap9, 1pxr, 1m0m, 1m0l, 4hwl, 1s54, 1s53, 1o0a, 1c8s, 3han, 1kg9, 3hao, 1c8r, 3hap, 1kg8, 2wjk, 3has, 2wjl, 1kgb, 1q5j, 2zzl, 1q5i, 1f50, 1dze, 1tn5, 3nsb, 2brd, 1cwq, 3utv, 1tn0, 3utw, 3utx, 3uty, 4fpd, 1brx, 1fbb, 1brr, 1p8i, 1fbk, 1ucq, 4hyx, 1p8u, 1f4z, 1ixf, 3vi0, 1qkp, 1qko, 1brd, 1p8h, 1mgy, 1qm8, 4md2, 2zfe, 4md1, 1iw6, 3n…
AGMTI	AI4	LAYMA	LA4	0	1	[1xio, 2m3g, 4tl3]
APRYI	AI4	LAGXA	LA4	2	3	[1gue, 4gyc, 3qap, 3qdc, 1h68, 1gu8, 1h2s]
AVAFI	AI4	LAGXA	LA4	4	3	[2ksy, 1jgj]
AVSTI	AI4	LGLXA	LA4	1	2	[3vvk, 3qbi]
ALAXI	AI4	AKYXF	AF4	0	6	[1e12, 2jaf, 2jag]
AXIAI	AI4	AKYXF	AF4	0	6	[1e12, 2jaf, 2jag]
AGLSI	AI4	AKYXF	AF4	0	6	[3qbl, 3vvk, 3a7k, 3abw, 3qbg, 3qbi, 3qbk]
AXLYI	AI4	GADGI	GI4	4	3	[1m0k, 1s8l, 1at9, 1e0p, 1s8j, 2i1x, 1r84, 1r2n, 1pxs, 1jv7, 1jv6, 1ap9, 1pxr, 1m0m, 1m0l, 4hwl, 1s54, 1s53, 1o0a, 1c8s, 3han, 1kg9, 3hao, 1c8r, 3hap, 1kg8, 2wjk, 3has, 2wjl, 1kgb, 1q5j, 2zzl, 1q5i, 1f50, 1dze, 1tn5, 3nsb, 2brd, 1cwq, 3utv, 1tn0, 3utw, 3utx, 3uty, 4fpd, 1brx, 1fbb, 1brr, 1p8i, 1fbk, 1ucq, 4hyx, 1p8u, 1f4z, 1ixf, 3vi0, 1qkp, 1qko, 1brd, 1p8h, 1mgy, 1qm8, 4md2, 2zfe, 4md1, 1iw6, 3n…
AXLYI	AI4	VXXXV	VV4	4	6	[1m0k, 1s8l, 1at9, 1e0p, 1s8j, 2i1x, 1r84, 1r2n, 1pxs, 1jv7, 1jv6, 1ap9, 1pxr, 1m0m, 1m0l, 4hwl, 1s54, 1s53, 1o0a, 1c8s, 3han, 1kg9, 3hao, 1c8r, 3hap, 1kg8, 2wjk, 3has, 2wjl, 1kgb, 1q5j, 2zzl, 1q5i, 1f50, 1dze, 1tn5, 3nsb, 2brd, 1cwq, 3utv, 1tn0, 3utw, 3utx, 3uty, 4fpd, 1brx, 1fbb, 1brr, 1p8i, 1fbk, 1ucq, 4hyx, 1p8u, 1f4z, 1ixf, 3vi0, 1qkp, 1qko, 1brd, 1p8h, 1mgy, 1qm8, 4md2, 2zfe, 4md1, 1iw6, 3n…
APRYI	AI4	VAYXV	VV4	2	1	[1gue, 4gyc, 3qap, 3qdc, 1h68, 1gu8, 1h2s]
APRYI	AI4	VVXXL	VL4	2	1	[1gue, 4gyc, 3qap, 3qdc, 1h68, 1gu8, 1h2s]
AVSTI	AI4	LNYLT	LT4	1	6	[3qbl, 3vvk, 3qbg, 3qbi, 3qbk]
AVSTI	AI4	FAFXL	FL4	1	6	[3qbl, 3vvk, 3qbg, 3qbi, 3qbk]
AXLMI	AI4	FVWIL	FL4	3	4	[3ddl]
AXLMI	AI4	FAFXL	FL4	1	6	[1e12, 2jaf, 2jag]
AXLYI	AI4	WXAYP	WP4	4	5	[1m0k, 1s8l, 1at9, 1e0p, 1s8j, 2i1x, 1r84, 1r2n, 1pxs, 1jv7, 1jv6, 1ap9, 1pxr, 1m0m, 1m0l, 4hwl, 1s54, 1s53, 1o0a, 1c8s, 3han, 1kg9, 3hao, 1c8r, 3hap, 1kg8, 2wjk, 3has, 2wjl, 1kgb, 1q5j, 2zzl, 1f50, 1dze, 1tn5, 3nsb, 2brd, 1cwq, 3utv, 1tn0, 3utw, 3utx, 3uty, 4fpd, 1brx, 1fbb, 1brr, 1p8i, 1fbk, 1ucq, 4hyx, 1p8u, 1f4z, 1ixf, 3vi0, 1qkp, 1qko, 1brd, 1p8h, 1mgy, 1qm8, 4md2, 2zfe, 4md1, 1iw6, 3ns0, 1c…
AXLYI	AI4	SAYXV	SV4	4	5	[1m0k, 1s8l, 1at9, 1e0p, 1s8j, 2i1x, 1r84, 1r2n, 1pxs, 1jv7, 1jv6, 1ap9, 1pxr, 1m0m, 1m0l, 4hwl, 1s54, 1s53, 1o0a, 1c8s, 3han, 1kg9, 3hao, 1c8r, 3hap, 1kg8, 2wjk, 3has, 2wjl, 1kgb, 1q5j, 2zzl, 1f50, 1dze, 1tn5, 3nsb, 2brd, 1cwq, 3utv, 1tn0, 3utw, 3utx, 3uty, 4fpd, 1brx, 1fbb, 1brr, 1p8i, 1fbk, 1ucq, 4hyx, 1p8u, 1f4z, 1ixf, 3vi0, 1qkp, 1qko, 1brd, 1p8h, 1mgy, 1qm8, 4md2, 2zfe, 4md1, 1iw6, 3ns0, 1c…
AFYAI	AI4	SLFTV	SV4	4	3	[2jaf]
AFLII	AI4	STQIV	SV4	4	3	[1xio, 2m3g, 4tl3]
AXLYI	AI4	YXXXW	YW4	4	5	[1m0k, 1s8l, 1at9, 1e0p, 1s8j, 2i1x, 1r84, 1r2n, 1pxs, 1jv7, 1jv6, 1ap9, 1pxr, 1m0m, 1m0l, 4hwl, 1s54, 1s53, 1o0a, 1c8s, 3han, 1kg9, 3hao, 1c8r, 3hap, 1kg8, 2wjk, 3has, 2wjl, 1kgb, 1q5j, 2zzl, 1f50, 1dze, 1tn5, 3nsb, 2brd, 1cwq, 3utv, 1tn0, 3utw, 3utx, 3uty, 4fpd, 1brx, 1fbb, 1brr, 1p8i, 1fbk, 1ucq, 4hyx, 1p8u, 1f4z, 1ixf, 3vi0, 1qkp, 1qko, 1brd, 1p8h, 1mgy, 1qm8, 4md2, 2zfe, 4md1, 1iw6, 3ns0, 1c…
APRYI	AI4	AXXXV	AV4	2	6	[3qap, 3qdc]
APRYI	AI4	AVAYV	AV4	2	1	[1gue, 4gyc, 3qap, 3qdc, 1h68, 1gu8, 1h2s]
AXLYI	AI4	AYXVV	AV4	4	5	[1m0k, 1s8l, 1at9, 1e0p, 1s8j, 2i1x, 1r84, 1r2n, 1pxs, 1jv7, 1jv6, 1ap9, 1pxr, 1m0m, 1m0l, 4hwl, 1s54, 1s53, 1o0a, 1c8s, 3han, 1kg9, 3hao, 1c8r, 3hap, 1kg8, 2wjk, 3has, 2wjl, 1kgb, 1q5j, 2zzl, 1f50, 1dze, 1tn5, 3nsb, 2brd, 1cwq, 3utv, 1tn0, 3utw, 3utx, 3uty, 4fpd, 1brx, 1fbb, 1brr, 1p8i, 1fbk, 1ucq, 4hyx, 1p8u, 1f4z, 1ixf, 3vi0, 1qkp, 1qko, 1brd, 1p8h, 1mgy, 1qm8, 4md2, 2zfe, 4md1, 1iw6, 3ns0, 1c…
AXLYI	AI4	VLWXA	VA4	4	5	[1m0k, 1s8l, 1at9, 1e0p, 1s8j, 2i1x, 1r84, 1r2n, 1pxs, 1jv7, 1jv6, 1ap9, 1pxr, 1m0m, 1m0l, 4hwl, 1s54, 1s53, 1o0a, 1c8s, 3han, 1kg9, 3hao, 1c8r, 3hap, 1kg8, 2wjk, 3has, 2wjl, 1kgb, 1q5j, 2zzl, 1q5i, 1f50, 1dze, 1tn5, 3nsb, 2brd, 1cwq, 3utv, 1tn0, 3utw, 3utx, 3uty, 4fpd, 1brx, 1fbb, 1brr, 1p8i, 1fbk, 1ucq, 4hyx, 1p8u, 1f4z, 1ixf, 3vi0, 1qkp, 1qko, 1brd, 1p8h, 1mgy, 1qm8, 4md2, 2zfe, 4md1, 1iw6, 3n…
AVAFI	AI4	VVMLA	VA4	4	3	[2ksy, 1jgj]
AGLSI	AI4	VXXIA	VA4	0	1	[3qbl, 3vvk, 3a7k, 3abw, 3qbg, 3qbi, 3qbk]
AFYAI	AI4	VXXXA	VA4	4	3	[1e12, 2jaf]
AXLYI	AI4	PVXWL	PL4	4	5	[1m0k, 1s8l, 1at9, 1e0p, 1s8j, 2i1x, 1r84, 1r2n, 1pxs, 1ap9, 1pxr, 1m0m, 1m0l, 4hwl, 1s54, 1s53, 1o0a, 1c8s, 3han, 1kg9, 3hao, 1c8r, 3hap, 1kg8, 2wjk, 3has, 2wjl, 1kgb, 1q5j, 2zzl, 1f50, 1dze, 1tn5, 3nsb, 2brd, 1cwq, 3utv, 1tn0, 3utw, 3utx, 3uty, 4fpd, 1brx, 1fbb, 1brr, 1p8i, 1fbk, 1ucq, 4hyx, 1p8u, 1f4z, 1ixf, 3vi0, 1qkp, 1qko, 1brd, 1p8h, 1qm8, 4md2, 2zfe, 4md1, 1iw6, 3ns0, 1c3w, 1bm1, 2ntu, 1k…
AVSTI	AI4	PMILL	PL4	1	2	[3qbl, 3vvk, 3qbg, 3qbi, 3qbk]
AXLYI	AI4	LWXAY	LY4	4	5	[1m0k, 1s8l, 1at9, 1e0p, 1s8j, 2i1x, 1r84, 1r2n, 1pxs, 1jv7, 1jv6, 1ap9, 1pxr, 1m0m, 1m0l, 4hwl, 1s54, 1s53, 1o0a, 1c8s, 3han, 1kg9, 3hao, 1c8r, 3hap, 1kg8, 2wjk, 3has, 2wjl, 1kgb, 1q5j, 2zzl, 1q5i, 1f50, 1dze, 1tn5, 3nsb, 2brd, 1cwq, 3utv, 1tn0, 3utw, 3utx, 3uty, 4fpd, 1brx, 1fbb, 1brr, 1p8i, 1fbk, 1ucq, 4hyx, 1p8u, 1f4z, 1ixf, 3vi0, 1qkp, 1qko, 1brd, 1p8h, 1mgy, 1qm8, 4md2, 2zfe, 4md1, 1iw6, 3n…
AXLMI	AI4	LVFXY	LY4	1	0	[1e12, 2jaf, 2jag]
AVSTI	AI4	LLLNY	LY4	1	6	[3qbl, 3vvk, 3qbg, 3qbi, 3qbk]
AXIAI	AI4	VFAFI	VI4	0	6	[1e12, 2jaf, 2jag]
AXLMI	AI4	VFAFI	VI4	1	6	[1e12, 2jaf, 2jag]
ALAXI	AI4	VFAFI	VI4	0	6	[1e12, 2jaf, 2jag]
AXLYI	AI4	VVWXI	VI4	4	5	[1m0k, 1at9, 1e0p, 1s8j, 2i1x, 1r84, 1r2n, 1pxs, 1ap9, 1pxr, 1m0m, 4hwl, 1s54, 1s53, 1o0a, 1c8s, 3han, 1kg9, 3hao, 1c8r, 3hap, 1kg8, 2wjk, 3has, 2wjl, 1kgb, 1q5j, 2zzl, 1q5i, 1f50, 1dze, 1tn5, 3nsb, 2brd, 3utv, 1tn0, 3utw, 3utx, 3uty, 4fpd, 1brx, 1fbb, 1brr, 1p8i, 1fbk, 1ucq, 4hyx, 1p8u, 1f4z, 1ixf, 3vi0, 1qkp, 1qko, 1brd, 1p8h, 1qm8, 4md2, 2zfe, 4md1, 1iw6, 3ns0, 1c3w, 1bm1, 2ntu, 1kme, 2ntw, 1s…
AGLSI	AI4	VAKYI	VI4	0	6	[3qbl, 3vvk, 3a7k, 3abw, 3qbg, 3qbi, 3qbk]
AGMTI	AI4	WSGLA	WA4	0	1	[1xio, 2m3g, 4tl3]
AGMTI	AI4	GLAYM	GM4	0	1	[1xio, 2m3g, 4tl3]
AXLYI	AI4	TGLXG	TG4	4	3	[1m0k, 1s8l, 1at9, 1e0p, 1s8j, 2i1x, 1r84, 1r2n, 1pxs, 1ap9, 1pxr, 1m0m, 4hwl, 1s54, 1s53, 1o0a, 1c8s, 3han, 1kg9, 3hao, 1c8r, 3hap, 1kg8, 2wjk, 3has, 2wjl, 1kgb, 1q5j, 2zzl, 1q5i, 1f50, 1dze, 1tn5, 3nsb, 2brd, 1cwq, 3utv, 1tn0, 3utw, 3utx, 3uty, 4fpd, 1brx, 1fbb, 1brr, 1p8i, 1fbk, 1ucq, 4hyx, 1p8u, 1f4z, 1ixf, 3vi0, 1qkp, 1qko, 1p8h, 1qm8, 4md2, 2zfe, 4md1, 1iw6, 3ns0, 1c3w, 1bm1, 2ntu, 1kme, 2n…
AXLYI	AI4	AXVGA	AA4	4	3	[1m0k, 1s8l, 1at9, 1e0p, 1s8j, 1r84, 1r2n, 1pxs, 1jv7, 1jv6, 1ap9, 1pxr, 1m0l, 4hwl, 1s54, 1s53, 1o0a, 3han, 1kg9, 3hao, 1kg8, 2wjk, 3has, 2wjl, 1q5j, 2zzl, 1q5i, 1f50, 1tn5, 3nsb, 1cwq, 3utv, 1tn0, 3utw, 3utx, 3uty, 4fpd, 1brx, 1brr, 1p8i, 1fbk, 1ucq, 4hyx, 1f4z, 1ixf, 3vi0, 1qkp, 1qko, 1brd, 1p8h, 1mgy, 1qm8, 4md2, 2zfe, 4md1, 1iw6, 3ns0, 1c3w, 1bm1, 2ntu, 1kme, 2ntw, 1s52, 1s51, 1py6, 4ov0, 1i…
AVAFI	AI4	VXLXG	VG4	4	3	[2ksy, 1jgj]
AXLYI	AI4	VXLXG	VG4	4	3	[1m0k, 1at9, 1e0p, 2i1x, 1r84, 1r2n, 1pxs, 1ap9, 1pxr, 1m0m, 4hwl, 1s54, 1s53, 1o0a, 1c8s, 3han, 1kg9, 3hao, 1c8r, 3hap, 1kg8, 2wjk, 3has, 2wjl, 1kgb, 1q5j, 2zzl, 1q5i, 1f50, 1dze, 1tn5, 3nsb, 2brd, 3utv, 1tn0, 3utw, 3utx, 3uty, 4fpd, 1brx, 1fbb, 1brr, 1p8i, 1fbk, 1ucq, 4hyx, 1p8u, 1f4z, 1ixf, 3vi0, 1qkp, 1qko, 1brd, 1p8h, 1qm8, 4md2, 2zfe, 4md1, 1iw6, 3ns0, 1c3w, 1bm1, 2ntu, 1kme, 2ntw, 1s52, 1s…
AFLII	AI4	VITSG	VG4	4	3	[1xio, 2m3g, 4tl3]
AXLYI	AI4	VGADG	VG4	4	3	[1m0k, 1s8l, 1at9, 1e0p, 1s8j, 2i1x, 1r84, 1r2n, 1pxs, 1jv7, 1jv6, 1ap9, 1pxr, 1m0m, 1m0l, 4hwl, 1s54, 1s53, 1o0a, 1c8s, 3han, 1kg9, 3hao, 1c8r, 3hap, 1kg8, 2wjk, 3has, 2wjl, 1kgb, 1q5j, 2zzl, 1q5i, 1f50, 1dze, 1tn5, 3nsb, 1cwq, 3utv, 1tn0, 3utw, 3utx, 3uty, 4fpd, 1brx, 1fbb, 1brr, 1p8i, 1fbk, 1ucq, 4hyx, 1p8u, 1f4z, 1ixf, 3vi0, 1qkp, 1qko, 1brd, 1p8h, 1mgy, 1qm8, 4md2, 2zfe, 4md1, 1iw6, 3ns0, 1c…
APRYI	AI4	VXXXG	VG4	2	5	[3qap, 3qdc]
AVSTI	AI4	LXXLG	LG4	1	2	[3qbl, 3vvk, 3qbg, 3qbi, 3qbk]
AXLMI	AI4	FXYMG	FG4	1	0	[2jaf, 2jag]
AFYAI	AI4	LAAXM	LM4	4	3	[1e12]
AXLYI	AI4	GIMIG	GG4	4	3	[1m0k, 1s8l, 1at9, 1e0p, 1s8j, 2i1x, 1r84, 1r2n, 1pxs, 1jv7, 1jv6, 1ap9, 1pxr, 1m0m, 1m0l, 4hwl, 1s54, 1s53, 1o0a, 1c8s, 3han, 1kg9, 3hao, 1c8r, 3hap, 1kg8, 2wjk, 3has, 2wjl, 1kgb, 1q5j, 2zzl, 1q5i, 1f50, 1dze, 1tn5, 3nsb, 2brd, 1cwq, 3utv, 1tn0, 3utw, 3utx, 3uty, 4fpd, 1brx, 1fbb, 1brr, 1p8i, 1fbk, 1ucq, 4hyx, 1p8u, 1f4z, 1ixf, 3vi0, 1qkp, 1qko, 1brd, 1p8h, 1mgy, 1qm8, 4md2, 2zfe, 4md1, 1iw6, 3n…
AVSTI	AI4	AXXXL	AL4	1	2	[3qbl, 3vvk, 3qbg, 3qbi, 3qbk]
AVSTI	AI4	AXXXL	AL4	1	4	[3qbl, 3vvk, 3qbg, 3qbi, 3qbk]
AXLMI	AI4	AXXXL	AL4	1	4	[1e12, 2jaf, 2jag]
AVSTI	AI4	TXIXF	TF4	1	3	[3qbl, 3vvk, 3qbg, 3qbi, 3qbk]
AXIAI	AI4	KYXFA	KA4	0	6	[1e12, 2jaf, 2jag]
AVSTI	AI4	KLFTA	KA4	1	3	[3qbl, 3vvk, 3qbg, 3qbi, 3qbk]
AGLSI	AI4	KYXFA	KA4	0	6	[3qbl, 3vvk, 3a7k, 3abw, 3qbg, 3qbi, 3qbk]
ALAXI	AI4	KYXFA	KA4	0	6	[1e12, 2jaf, 2jag]
AVAFI	AI4	TVXXL	TL4	4	5	[2ksy, 1jgj]
AVSTI	AI4	TPMIL	TL4	1	2	[3qbl, 3vvk, 3qbg, 3qbi, 3qbk]
APRYI	AI4	AAXAY	AY4	2	1	[1gue, 4gyc, 3qap, 3qdc, 1h68, 1gu8, 1h2s]
AFYAI	AI4	LXXXI	LI4	4	3	[2jaf]
AVSTI	AI4	LXXXI	LI4	1	3	[3qbl, 3vvk, 3qbg, 3qbi, 3qbk]
AXIAI	AI4	LVXIS	LS4	0	1	[1e12, 2jaf, 2jag]
ALAXI	AI4	LVXIS	LS4	0	1	[1e12, 2jaf, 2jag]
AFYAI	AI4	AXIXM	AM4	4	3	[1e12, 2jaf]
AGMTI	AI4	AYXXM	AM4	0	1	[1xio, 2m3g, 4tl3]
AXLYI	AI4	ADXIM	AM4	4	3	[1m0k, 1s8l, 1at9, 1e0p, 1s8j, 2i1x, 1r84, 1r2n, 1pxs, 1jv7, 1jv6, 1ap9, 1pxr, 1m0m, 1m0l, 4hwl, 1s54, 1s53, 1o0a, 1c8s, 3han, 1kg9, 3hao, 1c8r, 3hap, 1kg8, 2wjk, 3has, 2wjl, 1kgb, 1q5j, 2zzl, 1q5i, 1f50, 1dze, 1tn5, 3nsb, 2brd, 1cwq, 3utv, 1tn0, 3utw, 3utx, 3uty, 4fpd, 1brx, 1fbb, 1brr, 1p8i, 1fbk, 1ucq, 4hyx, 1p8u, 1f4z, 1ixf, 3vi0, 1qkp, 1qko, 1brd, 1p8h, 1mgy, 1qm8, 4md2, 2zfe, 4md1, 1iw6, 3n…
APRYI	AI4	AYXVM	AM4	2	1	[1gue, 4gyc, 3qap, 3qdc, 1h68, 1gu8, 1h2s]
ALAXI	AI4	SYXGL	SL4	0	1	[1e12]
AXLYI	AI4	MIXTG	MG4	4	3	[1m0k, 1s8l, 1at9, 1e0p, 1s8j, 2i1x, 1r84, 1r2n, 1pxs, 1jv7, 1jv6, 1ap9, 1pxr, 1m0m, 1m0l, 4hwl, 1s54, 1s53, 1o0a, 1c8s, 3han, 1kg9, 3hao, 1c8r, 3hap, 1kg8, 2wjk, 3has, 2wjl, 1kgb, 1q5j, 2zzl, 1q5i, 1f50, 1dze, 1tn5, 3nsb, 2brd, 1cwq, 3utv, 1tn0, 3utw, 3utx, 3uty, 4fpd, 1brx, 1fbb, 1brr, 1p8i, 1fbk, 1ucq, 4hyx, 1p8u, 1f4z, 1ixf, 3vi0, 1qkp, 1qko, 1brd, 1p8h, 1mgy, 1qm8, 4md2, 2zfe, 4md1, 1iw6, 3n…
AFYAI	AI4	MXXXG	MG4	4	3	[1e12, 2jaf]
AXLMI	AI4	VPLLT	VT4	3	2	[3ddl]
AXLYI	AI4	VGALT	VT4	4	0	[1brx, 1at9, 1fbb, 1bm1, 1q5i, 1brr, 1s52, 1fbk, 1ucq, 1iw9, 3vhz, 1pxr, 4hwl, 1ixf, 3vi0, 1p8h, 2brd, 1x0k, 1tn0, 3utx]
AXLYI	AI4	IGSEG	IG4	4	5	[1fbb, 1q5i, 1brr, 1s52, 1r84, 1r2n, 1ap9, 1pxr, 4hwl, 3han, 2brd, 3hap, 3utv, 1tn0, 3utx, 1xji, 3has, 3uty]
AXLMI	AI4	ILXFV	IV4	1	0	[1e12, 2jaf, 2jag]
AGLSI	AI4	ILVXV	IV4	0	1	[3qbl, 3vvk, 3a7k, 3abw, 3qbg, 3qbi, 3qbk]
AFYAI	AI4	IXXXV	IV4	4	0	[1e12, 2jaf]
AVSTI	AI4	MILLA	MA4	1	2	[3qbl, 3vvk, 3qbg, 3qbi, 3qbk]
AGMTI	AI4	IPIWS	IS4	0	1	[1xio, 2m3g, 4tl3]
ALAXI	AI4	IPLVS	IS4	0	1	[1e12, 2jaf, 2jag]
AXIAI	AI4	IPLVS	IS4	0	1	[1e12, 2jaf, 2jag]
AFYAI	AI4	IXADI	II4	4	3	[1e12, 2jaf]
AFYAI	AI4	CVTGL	CL4	4	3	[1e12, 2jaf]
AXLMI	AI4	VFXYM	VM4	1	0	[1e12, 2jaf, 2jag]
APRYI	AI4	AGFAG	AG4	2	3	[1gue, 4gyc, 3qap, 3qdc, 1h68, 1gu8, 1h2s]
APRYI	AI4	ALGVG	AG4	2	1	[3qap, 3qdc]
AVAFI	AI4	AGFAG	AG4	4	3	[2ksy, 1jgj]
AFYAI	AI4	AADIG	AG4	4	3	[1e12, 2jaf]
AGLSI	AI4	ASYTG	AG4	0	1	[3qbl, 3vvk, 3a7k, 3abw, 3qbg, 3qbi, 3qbk]
AXIAI	AI4	FAKYV	FV4	0	6	[1e12, 2jaf, 2jag]
ALAXI	AI4	FAKYV	FV4	0	6	[1e12, 2jaf, 2jag]
AFYAI	AI4	FTVIA	FA4	4	3	[1e12, 2jaf]
AXLYI	AI4	DXIMI	DI4	4	3	[1m0k, 1s8l, 1at9, 1e0p, 1s8j, 2i1x, 1r84, 1r2n, 1pxs, 1jv7, 1jv6, 1ap9, 1pxr, 1m0m, 1m0l, 4hwl, 1s54, 1s53, 1o0a, 1c8s, 3han, 1kg9, 3hao, 1c8r, 3hap, 1kg8, 2wjk, 3has, 2wjl, 1kgb, 1q5j, 2zzl, 1q5i, 1f50, 1dze, 1tn5, 3nsb, 2brd, 1cwq, 3utv, 1tn0, 3utw, 3utx, 3uty, 4fpd, 1brx, 1fbb, 1brr, 1p8i, 1fbk, 1ucq, 4hyx, 1p8u, 1f4z, 1ixf, 3vi0, 1qkp, 1qko, 1brd, 1p8h, 1mgy, 1qm8, 4md2, 2zfe, 4md1, 1iw6, 3n…
AXLYI	AI4	LXXXD	LD4	4	3	[1m0k, 1s8l, 1at9, 1e0p, 1s8j, 1r84, 1r2n, 1pxs, 1jv7, 1jv6, 1ap9, 1pxr, 1m0l, 4hwl, 1s54, 1s53, 1o0a, 3han, 1kg9, 3hao, 1c8r, 1kg8, 2wjk, 3has, 2wjl, 1kgb, 1q5j, 2zzl, 1q5i, 1f50, 1tn5, 3nsb, 1cwq, 3utv, 1tn0, 3utw, 3utx, 3uty, 4fpd, 1brx, 1brr, 1p8i, 1fbk, 1ucq, 4hyx, 1p8u, 1f4z, 1ixf, 3vi0, 1qkp, 1qko, 1brd, 1p8h, 1mgy, 1qm8, 4md2, 2zfe, 4md1, 1iw6, 3ns0, 1c3w, 1bm1, 2ntu, 1kme, 2ntw, 1s52, 1s…
AXLYI	AI4	IMIGT	IT4	4	3	[1m0k, 1s8l, 1at9, 1e0p, 1s8j, 2i1x, 1r84, 1r2n, 1pxs, 1jv7, 1jv6, 1ap9, 1pxr, 1m0m, 1m0l, 4hwl, 1s54, 1s53, 1o0a, 1c8s, 3han, 1kg9, 3hao, 1c8r, 3hap, 1kg8, 2wjk, 3has, 2wjl, 1kgb, 1q5j, 2zzl, 1q5i, 1f50, 1dze, 1tn5, 3nsb, 2brd, 1cwq, 3utv, 1tn0, 3utw, 3utx, 3uty, 4fpd, 1brx, 1fbb, 1brr, 1p8i, 1fbk, 1ucq, 4hyx, 1p8u, 1f4z, 1ixf, 3vi0, 1qkp, 1qko, 1brd, 1p8h, 1mgy, 1qm8, 4md2, 2zfe, 4md1, 1iw6, 3n…
AFLII	AI4	IVVIT	IT4	4	3	[1xio, 2m3g, 4tl3]
AVAFI	AI4	ITLNT	IT4	4	3	[2ksy, 1jgj]
AGLSI	AI4	IASYT	IT4	0	1	[3qbl, 3vvk, 3a7k, 3abw, 3qbg, 3qbi, 3qbk]
AVSTI	AI4	AITFD	AD4	1	3	[3qbl, 3vvk, 3qbg, 3qbi, 3qbk]
AXLYI	AI4	AVGAD	AD4	4	3	[3hap]
AVAFI	AI4	GFAGA	GA4	4	3	[2ksy, 1jgj]
AXLYI	AI4	GLXXA	GA4	4	3	[1m0k, 1at9, 1e0p, 2i1x, 1r84, 1r2n, 1pxs, 1ap9, 1pxr, 1m0m, 4hwl, 1s54, 1s53, 1o0a, 1c8s, 3han, 1kg9, 3hao, 1c8r, 3hap, 1kg8, 2wjk, 3has, 2wjl, 1kgb, 1q5j, 2zzl, 1q5i, 1f50, 1dze, 1tn5, 3nsb, 2brd, 3utv, 1tn0, 3utw, 3utx, 3uty, 4fpd, 1brx, 1fbb, 1brr, 1p8i, 1fbk, 1ucq, 4hyx, 1p8u, 1f4z, 1ixf, 3vi0, 1qkp, 1qko, 1p8h, 1qm8, 4md2, 2zfe, 4md1, 1iw6, 3ns0, 1c3w, 1bm1, 2ntu, 1kme, 2ntw, 1s52, 1s51, 1p…
AFYAI	AI4	GLXXA	GA4	4	3	[1e12]
APRYI	AI4	GFAGA	GA4	2	3	[4gyc, 3qap, 3qdc, 1h2s]
AXLYI	AI4	GTXLV	GV4	4	3	[1m0k, 1s8l, 1at9, 1e0p, 1s8j, 2i1x, 1r84, 1r2n, 1pxs, 1ap9, 1pxr, 1m0m, 1m0l, 4hwl, 1s54, 1s53, 1o0a, 1c8s, 3han, 1kg9, 3hao, 1c8r, 3hap, 1kg8, 2wjk, 3has, 2wjl, 1kgb, 1q5j, 2zzl, 1q5i, 1f50, 1dze, 1tn5, 3nsb, 2brd, 1cwq, 3utv, 1tn0, 3utw, 3utx, 3uty, 4fpd, 1brx, 1fbb, 1brr, 1p8i, 1fbk, 1ucq, 4hyx, 1p8u, 1f4z, 1ixf, 3vi0, 1qkp, 1qko, 1p8h, 1qm8, 4md2, 2zfe, 4md1, 1iw6, 3ns0, 1c3w, 1bm1, 2ntu, 1k…
AXLMI	AI4	LSTIP	LP4	3	4	[3ddl]
AXLMI	AI4	LXTVP	LP4	3	2	[3ddl]
AXLMI	AI4	IPFVW	IW4	3	4	[3ddl]
AGMTI	AI4	MFIPI	MI4	0	1	[1xio, 2m3g, 4tl3]
AFLII	AI4	MSTQI	MI4	4	3	[1xio, 2m3g, 4tl3]
AGMTI	AI4	MAMAI	MI4	0	1	[2m3g]
AGLSI	AI4	YXFAF	YF4	0	6	[3qbl, 3vvk, 3a7k, 3abw, 3qbg, 3qbi, 3qbk]
AXIAI	AI4	YXFAF	YF4	0	6	[1e12, 2jaf, 2jag]
AVSTI	AI4	YXFAF	YF4	1	6	[3qbl, 3vvk, 3qbg, 3qbi, 3qbk]
ALAXI	AI4	YXFAF	YF4	0	6	[1e12, 2jaf, 2jag]
AXLMI	AI4	YXFAF	YF4	1	6	[1e12, 2jaf, 2jag]
APRYI	AI4	FAGAM	FM4	2	3	[4gyc, 3qap, 3qdc]
AFYAI	AI4	DIXMC	DC4	4	3	[1e12, 2jaf]
AFYAI	AI4	AAAXT	AT4	4	3	[1e12]
APRYI	AI4	LGVGW	LW4	2	1	[3qap, 3qdc]
AXLMI	AI4	STIXF	SF4	3	4	[3ddl]
AXLMI	AI4	GFLST	GT4	3	4	[3ddl]
AXLYI	AI4	WLIGS	WS4	4	5	[1brx, 1at9, 1fbb, 1bm1, 1q5i, 1brr, 1s52, 1r84, 1r2n, 1ap9, 1pxr, 4hwl, 3han, 2brd, 3hap, 3utv, 1tn0, 3utx, 1xji, 3has, 3uty]
AFYAI	AI4	TXXXA	TA4	4	1	[1e12, 2jaf]
AGMTI	AI4	SGLAY	SY4	0	1	[1xio, 2m3g, 4tl3]
AGLSI	AI4	SIXSY	SY4	0	1	[3qbl, 3vvk, 3a7k, 3abw, 3qbg, 3qbi, 3qbk]
ALAXI	AI4	SIXSY	SY4	0	1	[1e12, 2jaf, 2jag]
AXIAI	AI4	SIXSY	SY4	0	1	[1e12, 2jaf, 2jag]
APRYI	AI4	YXVMA	YA4	2	1	[1gue, 4gyc, 3qap, 3qdc, 1h68, 1gu8, 1h2s]
AGMTI	AI4	YXAMA	YA4	0	1	[1xio, 2m3g]
AVSTI	AI4	STPMI	SI4	1	2	[3qbl, 3vvk, 3qbg, 3qbi, 3qbk]
AGLSI	AI4	PXVXI	PI4	0	1	[3qbl, 3vvk, 3a7k, 3abw, 3qbg, 3qbi, 3qbk]
ALAXI	AI4	PXVXI	PI4	0	1	[1e12, 2jaf, 2jag]
AXIAI	AI4	PXVXI	PI4	0	1	[1e12, 2jaf, 2jag]
AXLMI	AI4	PXXXI	PI4	3	4	[3ddl]
AXLMI	AI4	VWILY	VY4	3	4	[3ddl]
AXLMI	AI4	TIPFV	TV4	3	4	[3ddl]
AFLII	AI4	TQIVV	TV4	4	3	[1xio, 2m3g, 4tl3]
AVAFI	AI4	TLNTV	TV4	4	3	[2ksy, 1jgj]
AXLMI	AI4	FXLXR	FR4	1	6	[2jaf, 2jag]
AXLYI	AI4	LIGSE	LE4	4	5	[1at9, 1fbb, 1q5i, 1brr, 1s52, 1r84, 1r2n, 1ap9, 1pxr, 4hwl, 3han, 2brd, 3hap, 3utv, 1tn0, 3utx, 1xji, 3has, 3uty]
AXLMI	AI4	LLXVE	LE4	3	2	[3ddl]
AXLMI	AI4	VYMGR	VR4	1	0	[2jaf, 2jag]
AVSTI	AI4	FLLLN	FN4	1	6	[3qbl, 3vvk, 3qbg, 3qbi, 3qbk]
AVAFI	AI4	NTVVM	NM4	4	3	[2ksy, 1jgj]
AVAFI	AI4	VITLN	VN4	4	3	[2ksy, 1jgj]
AXLMI	AI4	FLSTI	FI4	3	4	[3ddl]
AVAFI	AI4	MLAGF	MF4	4	3	[2ksy, 1jgj]
AFYAI	AI4	VIXAD	VD4	4	3	[1e12, 2jaf]
AGMTI	AI4	PIWSG	PG4	0	1	[1xio, 2m3g, 4tl3]
AGMTI	AI4	FIPIW	FW4	0	1	[1xio, 2m3g, 4tl3]
AFLII	AI4	LMSTQ	LQ4	4	3	[1xio, 2m3g, 4tl3]
AFLII	AI4	QIVVI	QI4	4	3	[1xio, 2m3g, 4tl3]
AXLMI	AI4	PLXXV	PV4	3	2	[3ddl]
AXLYI	AI4	GALTK	GK4	4	3	[1at9, 2brd]
IVVLY	IY4	FXAIT	FT4	4	3	[3vvk, 3qbl, 3abw, 3qbg, 3qbi, 3qbk]
IVXGY	IY4	YXXWL	YL4	3	2	[3ddl]
IVAKY	IY4	VSIXS	VS4	6	1	[3vvk, 3qbl, 3a7k, 3abw, 3qbg, 3qbi, 3qbk]
IVAKY	IY4	VPVVS	VS4	6	1	[3vvk, 3qbl, 3a7k, 3abw, 3qbg, 3qbi, 3qbk]
IVAKY	IY4	LXXVV	LV4	6	1	[3vvk, 3qbl, 3a7k, 3abw, 3qbg, 3qbi, 3qbk]
IGLVY	IY4	LXTVV	LV4	4	3	[2ksy, 1jgj]
IVVLY	IY4	IXXXL	IL4	4	3	[1uaz]
IVAKY	IY4	VVXXL	VL4	6	1	[3vvk, 3qbl, 3a7k, 3abw, 3qbg, 3qbi, 3qbk]
IVXGY	IY4	VXWLL	VL4	3	2	[3ddl]
IVVLY	IY4	GVXAL	GL4	4	3	[1uaz]
IGLVY	IY4	NXTVV	NV4	4	5	[2ksy, 1jgj]
IVAKY	IY4	TVXXW	TW4	6	5	[3vvk, 3qbl, 3a7k, 3abw, 3qbg, 3qbi, 3qbk]
IGLVY	IY4	TVXXW	TW4	4	5	[2ksy, 1jgj]
IVXGY	IY4	FVWIL	FL4	3	4	[3ddl]
IVVLY	IY4	LXXXT	LT4	4	3	[1uaz]
IVVLY	IY4	LVLWT	LT4	4	5	[1uaz]
IVAKY	IY4	WXXXP	WP4	6	5	[3vvk, 3qbl, 3a7k, 3abw, 3qbg, 3qbi, 3qbk]
IVAKY	IY4	VXXIA	VA4	6	1	[3vvk, 3qbl, 3a7k, 3abw, 3qbg, 3qbi, 3qbk]
IGLVY	IY4	VXLWA	VA4	4	5	[2ksy, 1jgj]
IVVLY	IY4	VGVDA	VA4	4	3	[1uaz]
IVVLY	IY4	VLWXA	VA4	4	5	[1uaz]
IGTFY	IY4	VXXIA	VA4	0	1	[2z55, 1vgo, 3wqj, 1uaz, 2ei4]
IVVLY	IY4	ALXIV	AV4	4	3	[1uaz]
IVVLY	IY4	ALVXV	AV4	4	5	[1uaz]
IGLVY	IY4	VXWXI	VI4	4	4	[2ksy, 1jgj]
IGTFY	IY4	AAXLA	AA4	0	1	[2z55, 1vgo, 3wqj, 2ei4]
IVAKY	IY4	VXXXG	VG4	6	5	[3vvk, 3qbl, 3a7k, 3abw, 3qbg, 3qbi, 3qbk]
IVXGY	IY4	GLWGF	GF4	3	4	[3ddl]
IVVLY	IY4	TXIXF	TF4	4	3	[3vvk, 3qbl, 3abw, 3qbg, 3qbi, 3qbk]
IVVLY	IY4	LXXXI	LI4	4	3	[3vvk, 3qbl, 3qbg, 3qbi, 3qbk]
IGTFY	IY4	LXXXI	LI4	0	1	[2z55, 1vgo, 3wqj, 1uaz, 2ei4]
IGTFY	IY4	ASAAY	AY4	0	1	[2z55, 1vgo, 3wqj, 1uaz, 2ei4]
IGTFY	IY4	SAAYL	SL4	0	1	[2z55, 1vgo, 3wqj, 1uaz, 2ei4]
IVVLY	IY4	MXXXG	MG4	4	3	[3vvk, 3qbl, 3a7k, 3abw, 3qbg, 3qbi, 3qbk]
IVVLY	IY4	MIXTG	MG4	4	3	[1uaz]
IGTFY	IY4	ILVPG	IG4	0	1	[2z55, 1vgo, 3wqj, 1uaz, 2ei4]
IVAKY	IY4	ILVXV	IV4	6	1	[3vvk, 3qbl, 3a7k, 3abw, 3qbg, 3qbi, 3qbk]
IVVLY	IY4	IXXCV	IV4	4	3	[3vvk, 3qbl, 3a7k, 3abw, 3qbg, 3qbi, 3qbk]
IVVLY	IY4	ITFDI	II4	4	3	[3vvk, 3qbl, 3a7k, 3abw, 3qbg, 3qbi, 3qbk]
IVVLY	IY4	CVTGL	CL4	4	3	[3vvk, 3qbl, 3a7k, 3abw, 3qbg, 3qbi, 3qbk]
IVVLY	IY4	VXALM	VM4	4	3	[1uaz]
IVVLY	IY4	LXXXD	LD4	4	3	[1uaz]
IVVLY	IY4	DXXMI	DI4	4	3	[1uaz]
IGLVY	IY4	ITLNT	IT4	4	3	[2ksy, 1jgj]
IVAKY	IY4	IASYT	IT4	6	1	[3vvk, 3qbl, 3a7k, 3abw, 3qbg, 3qbi, 3qbk]
IVVLY	IY4	AITFD	AD4	4	3	[3vvk, 3qbl, 3a7k, 3abw, 3qbg, 3qbi, 3qbk]
IGTFY	IY4	GIASA	GA4	0	1	[2z55, 1vgo, 3wqj, 1uaz, 2ei4]
IVXGY	IY4	DXXXT	DT4	3	2	[3ddl]
IVXGY	IY4	LSTIP	LP4	3	4	[3ddl]
IVXGY	IY4	LXTVP	LP4	3	2	[3ddl]
IVXGY	IY4	IPFVW	IW4	3	4	[3ddl]
IGTFY	IY4	PGIAS	PS4	0	1	[2z55, 1vgo, 3wqj, 1uaz, 2ei4]
IVVLY	IY4	FDIAM	FM4	4	3	[3vvk, 3qbl, 3a7k, 3abw, 3qbg, 3qbi, 3qbk]
IVVLY	IY4	DIXMC	DC4	4	3	[3vvk, 3qbl, 3a7k, 3abw, 3qbg, 3qbi, 3qbk]
IVVLY	IY4	AMCVT	AT4	4	3	[3vvk, 3qbl, 3a7k, 3abw, 3qbg, 3qbi, 3qbk]
IVXGY	IY4	STIXF	SF4	3	4	[3ddl]
IVXGY	IY4	WGFLS	WS4	3	4	[3ddl]
IVAKY	IY4	TXLXP	TP4	6	1	[3vvk, 3qbl, 3a7k, 3abw, 3qbg, 3qbi, 3qbk]
IVXGY	IY4	GFLST	GT4	3	4	[3ddl]
IVAKY	IY4	SIXSY	SY4	6	1	[3vvk, 3qbl, 3a7k, 3abw, 3qbg, 3qbi, 3qbk]
IVVLY	IY4	TFDIA	TA4	4	3	[3vvk, 3qbl, 3a7k, 3abw, 3qbg, 3qbi, 3qbk]
IVXGY	IY4	PXXXI	PI4	3	4	[3ddl]
IVAKY	IY4	PXVXI	PI4	6	1	[3vvk, 3qbl, 3a7k, 3abw, 3qbg, 3qbi, 3qbk]
IVXGY	IY4	VWILY	VY4	3	4	[3ddl]
IVXGY	IY4	TIPFV	TV4	3	4	[3ddl]
IGLVY	IY4	TLNTV	TV4	4	3	[2ksy, 1jgj]
IVVLY	IY4	VXVLW	VW4	4	5	[1uaz]
IVAKY	IY4	MXLGY	MY4	6	5	[3vvk, 3qbl, 3a7k, 3abw, 3qbg, 3qbi, 3qbk]
IVXGY	IY4	WLXXV	WV4	3	2	[3ddl]
IGLVY	IY4	NTVVM	NM4	4	3	[2ksy, 1jgj]
IGLVY	IY4	VITLN	VN4	4	3	[2ksy, 1jgj]
IVXGY	IY4	FLSTI	FI4	3	4	[3ddl]
IGTFY	IY4	AAYLS	AS4	0	1	[1uaz]
IVXGY	IY4	RGLWG	RG4	3	4	[3ddl]
YTWWL	YL4	VGALS	VS4	4	3	[1uaz]
YXXWL	YL4	VGALS	VS4	2	3	[1uaz]
YXLGL	YL4	LXTVV	LV4	2	3	[1gue, 4gyc, 3qap, 3qdc, 2f93, 2ksy, 2f95, 1jgj, 1h68, 1gu8]
YLGLL	YL4	LWVNV	LV4	1	0	[1e12]
YLSML	YL4	LYFLV	LV4	1	0	[1m0k, 1s8l, 1at9, 1s8j, 1e0p, 1r84, 1r2n, 1pxs, 1jv7, 1pxr, 1ap9, 1jv6, 4hwl, 1s54, 1s53, 1o0a, 3han, 1kg9, 3hao, 1kg8, 3hap, 1bhb, 1bha, 3haq, 2wjk, 3har, 2wjl, 3has, 1q5j, 2zzl, 1q5i, 1f50, 3nsb, 1tn5, 2brd, 1tn0, 3utx, 4fpd, 3uty, 1brx, 1brr, 1p8i, 1fbk, 1ucq, 4hyx, 1f4z, 1ixf, 3vi0, 1qkp, 1qko, 1brd, 1p8h, 1qm8, 4md2, 4md1, 2zfe, 1iw6, 3ns0, 1c3w, 1bm1, 2ntu, 1kme, 2ntw, 1s52, 1s51, 1py6, 2a…
YYVXL	YL4	IVYXL	IL4	1	2	[1gue, 4gyc, 3qap, 3qdc, 2f93, 2ksy, 2f95, 1jgj, 1h68, 1gu8]
YXXWL	YL4	IXXXL	IL4	2	0	[1m0k, 1s8l, 1at9, 1s8j, 1e0p, 2i1x, 1r2n, 1r84, 1jv7, 1pxs, 1jv6, 1m0m, 1ap9, 1pxr, 1m0l, 4hwl, 1s54, 1s53, 1o0a, 3han, 1c8s, 1c8r, 3hao, 1kg9, 1kg8, 3hap, 3haq, 3har, 2wjk, 2wjl, 3has, 1q5j, 1kgb, 2zzl, 1q5i, 1f50, 1dze, 1tn5, 3nsb, 2brd, 1cwq, 3utv, 3utw, 1tn0, 3utx, 4fpd, 3uty, 1brx, 1fbb, 1brr, 1p8i, 1fbk, 1ucq, 4hyx, 1p8u, 1f4z, 1ixf, 3vi0, 1qkp, 1qko, 1brd, 1p8h, 1mgy, 1qm8, 4md2, 2zfe, 4m…
YTWWL	YL4	IXXXL	IL4	4	3	[2z55, 1vgo, 3wqj, 1uaz, 2ei4]
YLSML	YL4	IXXXL	IL4	1	0	[1s8l, 1at9, 1s8j, 2i1x, 1r84, 1r2n, 1pxs, 1pxr, 1ap9, 1m0m, 4hwl, 1s54, 1s53, 1o0a, 3han, 1kg9, 1c8r, 3hao, 1kg8, 3hap, 1bhb, 3haq, 2wjk, 3har, 2wjl, 3has, 1q5j, 2zzl, 1kgb, 1q5i, 1f50, 3nsb, 1tn5, 2brd, 1tn0, 3utx, 4fpd, 3uty, 1brx, 1fbb, 1brr, 1fbk, 1ucq, 4hyx, 1f4z, 1ixf, 3vi0, 1qkp, 1qko, 1p8h, 4md2, 4md1, 3ns0, 1c3w, 1bm1, 2ntu, 1kme, 2ntw, 1s52, 1s51, 1py6, 4ov0, 3vhz, 1iw9, 2i20, 2i21, 1v…
YXXWL	YL4	IXXXL	IL4	2	3	[2z55, 1uaz, 1vgo, 3wqj, 2ei4]
YXLGL	YL4	IVIXL	IL4	2	3	[1gue, 4gyc, 3qap, 3qdc, 2f93, 2ksy, 2f95, 1jgj, 1h68, 1gu8]
YYVXL	YL4	LGLXA	LA4	1	2	[3qdc, 1h68, 1gu8]
YXXWL	YL4	AAXAF	AF4	2	1	[3utw, 1pxr, 3uty]
YLSML	YL4	AXWLF	AF4	1	2	[1m0k, 1s8l, 1at9, 1s8j, 1e0p, 2i1x, 1r84, 1r2n, 1jv7, 1pxs, 1jv6, 1pxr, 1ap9, 1m0m, 4hwl, 1s54, 1s53, 1o0a, 1c8s, 3han, 1kg9, 1c8r, 3hao, 1kg8, 3hap, 3haq, 2wjk, 3har, 2wjl, 3has, 1q5j, 2zzl, 1kgb, 1q5i, 1f50, 1dze, 3nsb, 1tn5, 2brd, 1tn0, 3utx, 4fpd, 3uty, 1brx, 1fbb, 1brr, 1p8i, 1fbk, 1ucq, 4hyx, 1p8u, 1f4z, 1ixf, 3vi0, 1qkp, 1qko, 1brd, 1p8h, 1qm8, 4md2, 4md1, 2zfe, 1iw6, 3ns0, 1c3w, 1bm1, 2n…
YLSML	YL4	GXGXI	GI4	1	6	[1m0k, 1s8l, 1at9, 1s8j, 1e0p, 1r84, 1r2n, 1pxs, 1jv7, 1pxr, 1ap9, 4hwl, 1s54, 1s53, 1o0a, 3han, 1kg9, 3hao, 1kg8, 3hap, 3haq, 2wjk, 3har, 2wjl, 3has, 1q5j, 2zzl, 1q5i, 1f50, 3nsb, 1tn5, 1tn0, 3utx, 3uty, 1brx, 1brr, 1ucq, 4hyx, 1f4z, 1ixf, 3vi0, 1qkp, 1qko, 1brd, 1p8h, 1qm8, 4md2, 4md1, 2zfe, 1iw6, 3ns0, 1c3w, 1bm1, 2ntu, 1kme, 2ntw, 1s52, 1s51, 1py6, 2at9, 4ov0, 1iw9, 2i20, 1vjm, 1x0s, 3mbv, 1x…
YXLGL	YL4	GISGI	GI4	2	1	[1gue, 4gyc, 3qap, 3qdc, 2f93, 2ksy, 2f95, 1jgj, 1h68, 1gu8]
YTWWL	YL4	VXXLV	VV4	4	1	[1uaz]
YXXWL	YL4	VXXLV	VV4	2	1	[1uaz]
YLSML	YL4	VLYXL	VL4	1	0	[1s52]
YLSML	YL4	VGXXL	VL4	1	6	[1m0k, 1s8l, 1at9, 1s8j, 1e0p, 1r84, 1r2n, 1pxs, 1jv7, 1pxr, 1ap9, 4hwl, 1s54, 1s53, 1o0a, 3han, 1kg9, 3hao, 1kg8, 3hap, 3haq, 2wjk, 3har, 2wjl, 3has, 1q5j, 2zzl, 1q5i, 1f50, 3nsb, 1tn5, 2brd, 1tn0, 3utx, 3uty, 1brx, 1brr, 1ucq, 4hyx, 1p8u, 1f4z, 1ixf, 3vi0, 1qkp, 1qko, 1brd, 1p8h, 1qm8, 4md2, 4md1, 2zfe, 1iw6, 3ns0, 1c3w, 1bm1, 2ntu, 1kme, 2ntw, 1s52, 1s51, 1py6, 2at9, 4ov0, 3vhz, 1iw9, 2i20, 1v…
YLGLL	YL4	VXVAL	VL4	1	0	[1e12]
YLSML	YL4	LILLR	LR4	1	6	[1brx, 1s8l, 1at9, 1s8j, 1e0p, 1r84, 1r2n, 1f4z, 1pxs, 1jv7, 1pxr, 1jv6, 4hwl, 1qkp, 1qko, 1brd, 1s54, 1s53, 1o0a, 3han, 3hao, 1kg8, 3hap, 3haq, 2wjk, 3har, 2wjl, 3has, 1c3w, 1bm1, 1q5i, 2ntu, 1kme, 2ntw, 1s51, 1py6, 4ov0, 2i20, 1vjm, 1tn5, 1x0i, 1x0k, 1tn0, 3utx, 1xji, 4fpd, 3uty]
YLSML	YL4	LLRSR	LR4	1	6	[1brx]
YLSML	YL4	GXGXL	GL4	1	0	[1m0k, 1s8l, 1at9, 1s8j, 1e0p, 2i1x, 1r84, 1r2n, 1pxs, 1jv7, 1pxr, 1ap9, 1m0m, 1jv6, 4hwl, 1s54, 1s53, 1o0a, 1c8s, 3han, 1kg9, 1c8r, 3hao, 1kg8, 3hap, 1bhb, 1bha, 3haq, 2wjk, 3har, 2wjl, 3has, 1q5j, 2zzl, 1kgb, 1q5i, 1f50, 1dze, 3nsb, 1tn5, 2brd, 1tn0, 3utx, 4fpd, 3uty, 1brx, 1fbb, 1brr, 1p8i, 1fbk, 1ucq, 4hyx, 1p8u, 1f4z, 1ixf, 3vi0, 1qkp, 1qko, 1brd, 1p8h, 1qm8, 4md2, 4md1, 2zfe, 1iw6, 3ns0, 1c…
YLSML	YL4	GXXXL	GL4	1	6	[1s8l, 1at9, 1s8j, 1e0p, 1r84, 1r2n, 1pxs, 1jv7, 1pxr, 1jv6, 4hwl, 1s54, 1s53, 1o0a, 3han, 1kg9, 3hao, 1kg8, 3hap, 3haq, 2wjk, 3har, 2wjl, 3has, 1q5j, 1q5i, 1f50, 3nsb, 1tn5, 1tn0, 3utx, 4fpd, 3uty, 1brx, 1fbk, 1ucq, 4hyx, 1f4z, 1qkp, 1qko, 1brd, 1p8h, 4md2, 4md1, 3ns0, 1c3w, 1bm1, 2ntu, 1kme, 2ntw, 1s52, 1s51, 1py6, 4ov0, 2i20, 1vjm, 3mbv, 1x0i, 1x0k, 1xji]
YYVXL	YL4	FLXXL	FL4	1	2	[1gue, 4gyc, 3qdc, 2f93, 2f95, 1jgj, 1h68, 1gu8]
YXXWL	YL4	FTXXL	FL4	2	1	[1m0k, 1s8l, 1at9, 1s8j, 1e0p, 2i1x, 1r2n, 1r84, 1jv7, 1pxs, 1jv6, 1m0m, 1ap9, 1pxr, 1m0l, 4hwl, 1s54, 1s53, 1o0a, 3han, 1c8s, 1c8r, 3hao, 1kg9, 1kg8, 3hap, 3haq, 3har, 2wjk, 2wjl, 3has, 1q5j, 1kgb, 2zzl, 1q5i, 1f50, 1dze, 1tn5, 3nsb, 2brd, 1cwq, 1tn0, 3utx, 4fpd, 3uty, 1brx, 1fbb, 1brr, 1p8i, 1fbk, 1ucq, 4hyx, 1p8u, 1f4z, 1ixf, 3vi0, 1qkp, 1qko, 1brd, 1p8h, 1mgy, 1qm8, 4md2, 2zfe, 4md1, 3ns0, 1i…
YLSML	YL4	FTTXL	FL4	1	2	[1m0k, 1s8l, 1at9, 1s8j, 1e0p, 2i1x, 1r84, 1r2n, 1pxs, 1jv7, 1pxr, 1ap9, 1m0m, 1jv6, 4hwl, 1s54, 1s53, 1o0a, 1c8s, 3han, 1kg9, 1c8r, 3hao, 1kg8, 3hap, 3haq, 2wjk, 3har, 2wjl, 3has, 2zzl, 1kgb, 1q5i, 1f50, 1dze, 3nsb, 1tn5, 2brd, 1tn0, 3utx, 4fpd, 3uty, 1brx, 1fbb, 1brr, 1p8i, 1fbk, 1ucq, 4hyx, 1p8u, 1f4z, 1ixf, 3vi0, 1qkp, 1qko, 1brd, 1p8h, 1qm8, 4md2, 4md1, 2zfe, 1iw6, 3ns0, 1c3w, 1bm1, 2ntu, 1k…
YLSML	YL4	FGXIL	FL4	1	6	[1s8l, 1at9, 1s8j, 1e0p, 1r84, 1r2n, 1pxs, 1jv7, 1pxr, 1ap9, 4hwl, 1s54, 1s53, 1o0a, 3han, 1kg9, 3hao, 1kg8, 3hap, 3haq, 2wjk, 3har, 2wjl, 3has, 1q5j, 1q5i, 1f50, 3nsb, 1tn5, 1tn0, 3utx, 3uty, 1brx, 1ucq, 4hyx, 1f4z, 1qkp, 1qko, 1brd, 1p8h, 4md2, 4md1, 3ns0, 1c3w, 1bm1, 2ntu, 1kme, 2ntw, 1s52, 1s51, 1py6, 4ov0, 2i20, 1vjm, 3mbv, 1x0i, 1x0k, 1xji]
YLSML	YL4	LXLGT	LT4	1	0	[1m0k, 1s8l, 1at9, 1s8j, 1e0p, 2i1x, 1r84, 1r2n, 1pxs, 1jv7, 1pxr, 1ap9, 1m0m, 1jv6, 4hwl, 1s54, 1s53, 1o0a, 1c8s, 3han, 1kg9, 1c8r, 3hao, 1kg8, 3hap, 1bhb, 1bha, 3haq, 2wjk, 3har, 2wjl, 3has, 1q5j, 2zzl, 1kgb, 1q5i, 1f50, 1dze, 3nsb, 1tn5, 2brd, 1tn0, 3utx, 4fpd, 3uty, 1brx, 1fbb, 1brr, 1p8i, 1fbk, 1ucq, 4hyx, 1p8u, 1f4z, 1ixf, 3vi0, 1qkp, 1qko, 1p8h, 1qm8, 4md2, 4md1, 2zfe, 1iw6, 3ns0, 1c3w, 1b…
YXXWL	YL4	LXXXT	LT4	2	3	[2z55, 1uaz, 1vgo, 3wqj, 2ei4]
YLGLL	YL4	SXLWV	SV4	1	0	[1e12]
YXXWL	YL4	VXXIA	VA4	2	1	[1m0k, 1s8l, 1at9, 1s8j, 1e0p, 2i1x, 1r2n, 1r84, 1jv7, 1pxs, 1jv6, 1m0m, 1ap9, 1m0l, 4hwl, 1s54, 1s53, 1o0a, 1c8s, 1c8r, 3hao, 1kg9, 1kg8, 3hap, 3haq, 3har, 2wjk, 2wjl, 3has, 1q5j, 1kgb, 2zzl, 1q5i, 1f50, 1dze, 1tn5, 3nsb, 2brd, 1cwq, 3utv, 3utx, 4fpd, 1brx, 1fbb, 1brr, 1p8i, 1fbk, 1ucq, 4hyx, 1f4z, 1ixf, 3vi0, 1qkp, 1qko, 1brd, 1p8h, 1mgy, 1qm8, 4md2, 2zfe, 4md1, 3ns0, 1iw6, 1c3w, 1bm1, 2ntu, 1k…
YXLGL	YL4	VVMLA	VA4	2	3	[1gue, 4gyc, 3qap, 3qdc, 2f93, 2ksy, 2f95, 1jgj, 1h68, 1gu8]
YXXWL	YL4	ALXIV	AV4	2	3	[2z55, 3ddl, 1uaz, 1vgo, 3wqj, 2ei4]
YLSML	YL4	LGXLY	LY4	1	0	[1m0k, 1s8l, 1at9, 1s8j, 1e0p, 2i1x, 1r84, 1r2n, 1pxs, 1jv7, 1pxr, 1ap9, 1m0m, 1jv6, 4hwl, 1s54, 1s53, 1o0a, 1c8s, 3han, 1kg9, 1c8r, 3hao, 1kg8, 3hap, 1bhb, 1bha, 3haq, 2wjk, 3har, 2wjl, 3has, 1q5j, 2zzl, 1kgb, 1q5i, 1f50, 1dze, 3nsb, 1tn5, 2brd, 1tn0, 3utx, 4fpd, 3uty, 1brx, 1fbb, 1brr, 1p8i, 1fbk, 1ucq, 4hyx, 1p8u, 1f4z, 1ixf, 3vi0, 1qkp, 1qko, 1brd, 1p8h, 1qm8, 4md2, 4md1, 2zfe, 1iw6, 3ns0, 1c…
YLSML	YL4	PLXXL	PL4	1	2	[1m0k, 1s8l, 1at9, 1s8j, 1e0p, 1r84, 1r2n, 1pxs, 1jv7, 1pxr, 1ap9, 1jv6, 4hwl, 1s54, 1s53, 1o0a, 3han, 1kg9, 1kg8, 3hap, 3haq, 2wjk, 3har, 2wjl, 3has, 2zzl, 1q5i, 1f50, 3nsb, 1tn5, 2brd, 1tn0, 3utx, 4fpd, 3uty, 1brx, 1brr, 1p8i, 1fbk, 1ucq, 4hyx, 1f4z, 1ixf, 1qkp, 1qko, 1brd, 1p8h, 1qm8, 4md2, 4md1, 2zfe, 1iw6, 3ns0, 1c3w, 1bm1, 2ntu, 1kme, 2ntw, 1s52, 1s51, 1py6, 2at9, 4ov0, 1iw9, 2i20, 1vjm, 1x…
YTWWL	YL4	VXGLI	VI4	4	3	[2z55, 1vgo, 3wqj, 2ei4]
YXXWL	YL4	VXGLI	VI4	2	3	[2z55, 1vgo, 3wqj, 2ei4]
YLSML	YL4	WLXLG	WG4	1	0	[1m0k, 1s8l, 1at9, 1s8j, 1e0p, 2i1x, 1r84, 1r2n, 1pxs, 1jv7, 1pxr, 1ap9, 1m0m, 1jv6, 4hwl, 1s54, 1s53, 1o0a, 1c8s, 3han, 1kg9, 1c8r, 3hao, 1kg8, 3hap, 1bhb, 3haq, 2wjk, 3har, 2wjl, 3has, 1q5j, 2zzl, 1kgb, 1q5i, 1f50, 1dze, 3nsb, 1tn5, 2brd, 1tn0, 3utx, 4fpd, 3uty, 1brx, 1fbb, 1brr, 1p8i, 1fbk, 1ucq, 4hyx, 1p8u, 1f4z, 1ixf, 3vi0, 1qkp, 1qko, 1p8h, 1qm8, 4md2, 4md1, 2zfe, 1iw6, 3ns0, 1c3w, 1bm1, 2n…
YLSML	YL4	GTXXM	GM4	1	0	[1m0k, 1s8l, 1at9, 1s8j, 1e0p, 2i1x, 1r84, 1r2n, 1pxs, 1jv7, 1pxr, 1ap9, 1m0m, 1jv6, 4hwl, 1s54, 1s53, 1o0a, 1c8s, 3han, 1kg9, 1c8r, 3hao, 1kg8, 3hap, 1bhb, 1bha, 3haq, 2wjk, 3har, 2wjl, 3has, 1q5j, 2zzl, 1kgb, 1q5i, 1f50, 1dze, 3nsb, 1tn5, 2brd, 1tn0, 3utx, 4fpd, 3uty, 1brx, 1fbb, 1brr, 1p8i, 1fbk, 1ucq, 4hyx, 1p8u, 1f4z, 1ixf, 3vi0, 1qkp, 1qko, 1brd, 1p8h, 1qm8, 4md2, 4md1, 2zfe, 1iw6, 3ns0, 1c…
YLSML	YL4	WXXYA	WA4	1	2	[1m0k, 1s8l, 1at9, 1s8j, 1e0p, 2i1x, 1r84, 1r2n, 1pxs, 1pxr, 1ap9, 1m0m, 4hwl, 1s54, 1s53, 1o0a, 1c8s, 3han, 1kg9, 1c8r, 3hao, 1kg8, 3hap, 3haq, 2wjk, 3har, 2wjl, 3has, 1q5j, 2zzl, 1kgb, 1q5i, 1f50, 1dze, 3nsb, 1tn5, 2brd, 1tn0, 3utx, 4fpd, 3uty, 1brx, 1fbb, 1brr, 1p8i, 1fbk, 1ucq, 4hyx, 1p8u, 1f4z, 1ixf, 3vi0, 1qkp, 1qko, 1p8h, 1qm8, 4md2, 4md1, 2zfe, 1iw6, 3ns0, 1c3w, 2ntu, 1kme, 2ntw, 1s52, 1s…
YLGLL	YL4	WVNVA	WA4	1	0	[1e12]
YLSML	YL4	WIWLA	WA4	1	0	[1r84, 1r2n, 1pxs, 1pxr, 1ap9, 4hwl, 1s54, 1s53, 3han, 1c8r, 3hao, 3hap, 1bhb, 3haq, 2wjk, 3har, 3has, 1q5j, 1kgb, 1q5i, 3nsb, 1tn5, 1tn0, 3utx, 3uty, 1fbb, 1brr, 1fbk, 1ucq, 4hyx, 1ixf, 3vi0, 1qkp, 1qko, 1p8h, 4md2, 4md1, 3ns0, 1kme, 2ntw, 1s52, 1s51, 1py6, 4ov0, 3vhz, 1iw9, 3mbv, 3t45, 1xji]
YXXWL	YL4	AAXLA	AA4	2	1	[2z55, 1vgo, 3wqj, 2ei4]
YLSML	YL4	ALGTA	AA4	1	0	[1m0k, 1s8l, 1at9, 1s8j, 1e0p, 2i1x, 1r84, 1r2n, 1pxs, 1jv7, 1pxr, 1ap9, 1m0m, 1jv6, 4hwl, 1s54, 1s53, 1o0a, 1c8s, 3han, 1kg9, 1c8r, 3hao, 1kg8, 3hap, 1bhb, 1bha, 3haq, 2wjk, 3har, 2wjl, 3has, 1q5j, 2zzl, 1kgb, 1q5i, 1f50, 1dze, 3nsb, 1tn5, 2brd, 1tn0, 3utx, 4fpd, 3uty, 1brx, 1fbb, 1brr, 1p8i, 1fbk, 1ucq, 4hyx, 1p8u, 1f4z, 1ixf, 3vi0, 1qkp, 1qko, 1brd, 1p8h, 1qm8, 4md2, 4md1, 2zfe, 1iw6, 3ns0, 1c…
YYVXL	YL4	AFAWA	AA4	1	0	[1gue, 4gyc, 3qap, 3qdc, 2f93, 2ksy, 2f95, 1jgj, 1h68, 1gu8]
YLSML	YL4	TALMG	TG4	1	0	[1m0k, 1s8l, 1at9, 1s8j, 1e0p, 2i1x, 1r84, 1r2n, 1pxs, 1jv7, 1pxr, 1ap9, 1m0m, 1jv6, 4hwl, 1s54, 1s53, 1o0a, 1c8s, 3han, 1kg9, 1c8r, 3hao, 1kg8, 3hap, 1bhb, 1bha, 3haq, 2wjk, 3har, 2wjl, 3has, 1q5j, 2zzl, 1kgb, 1q5i, 1f50, 1dze, 3nsb, 1tn5, 2brd, 1tn0, 3utx, 4fpd, 3uty, 1brx, 1fbb, 1brr, 1p8i, 1fbk, 1ucq, 4hyx, 1p8u, 1f4z, 1ixf, 3vi0, 1qkp, 1qko, 1brd, 1p8h, 1qm8, 4md2, 4md1, 2zfe, 1iw6, 3ns0, 1c…
YTWWL	YL4	TGLXG	TG4	4	3	[2z55, 1vgo, 3wqj, 1uaz, 2ei4]
YXXWL	YL4	TGLXG	TG4	2	3	[1m0k, 1s8l, 1at9, 1s8j, 1e0p, 1uaz, 2ei4, 2i1x, 1r2n, 1r84, 1pxs, 1m0m, 1ap9, 1pxr, 4hwl, 1vgo, 1s54, 1s53, 1o0a, 3han, 1c8s, 1c8r, 3hao, 1kg9, 1kg8, 3hap, 3haq, 3har, 2wjk, 2wjl, 3has, 1q5j, 1kgb, 2zzl, 1q5i, 3wqj, 1f50, 1dze, 2z55, 1tn5, 3nsb, 2brd, 1cwq, 3utv, 3utw, 1tn0, 3utx, 4fpd, 3uty, 1brx, 1fbb, 1brr, 1p8i, 1fbk, 1ucq, 4hyx, 1p8u, 1f4z, 1ixf, 3vi0, 1qkp, 1qko, 1p8h, 1qm8, 4md2, 2zfe, 4m…
YLSML	YL4	MXLGT	MT4	1	0	[1m0k, 1s8l, 1at9, 1s8j, 1e0p, 2i1x, 1r84, 1r2n, 1pxs, 1jv7, 1pxr, 1ap9, 1m0m, 1jv6, 4hwl, 1s53, 1o0a, 1c8s, 3han, 1kg9, 1c8r, 3hao, 1kg8, 3hap, 1bhb, 1bha, 3haq, 2wjk, 3har, 2wjl, 3has, 1q5j, 2zzl, 1kgb, 1q5i, 1f50, 1dze, 3nsb, 1tn5, 2brd, 1tn0, 3utx, 4fpd, 3uty, 1brx, 1fbb, 1brr, 1p8i, 1fbk, 1ucq, 4hyx, 1p8u, 1f4z, 1ixf, 3vi0, 1qkp, 1qko, 1brd, 1p8h, 1qm8, 4md2, 4md1, 2zfe, 1iw6, 3ns0, 1c3w, 1b…
YXLGL	YL4	VGISG	VG4	2	1	[1gue, 4gyc, 3qap, 3qdc, 2f93, 2ksy, 2f95, 1jgj, 1h68, 1gu8]
YYVXL	YL4	VXFXG	VG4	1	4	[1gue, 4gyc, 3qap, 3qdc, 2f93, 2ksy, 2f95, 1jgj, 1h68, 1gu8]
YLGLL	YL4	VXLXG	VG4	1	0	[1e12]
YXXWL	YL4	VKGMG	VG4	2	0	[1brx, 1at9, 1e0p, 1pxs, 1pxr, 1qko, 1brd, 1s54, 1s53, 3hao, 3haq, 3har, 2wjl, 1c3w, 1bm1, 1q5i, 2ntu, 1kme, 1s51, 1py6, 2i20, 1vjm, 1tn5, 1x0k, 3utw, 1tn0]
YXLGL	YL4	VXXVG	VG4	2	6	[1gue, 4gyc, 3qap, 3qdc, 2f93, 2ksy, 2f95, 1jgj, 1h68, 1gu8]
YXXWL	YL4	VFIAG	VG4	2	1	[3ddl]
YLSML	YL4	GXXXF	GF4	1	0	[1m0k, 1s8l, 1at9, 1s8j, 1e0p, 2i1x, 1r84, 1r2n, 1pxs, 1jv7, 1pxr, 1ap9, 1m0m, 1jv6, 4hwl, 1s54, 1s53, 1o0a, 1c8s, 3han, 1kg9, 1c8r, 3hao, 1kg8, 3hap, 1bhb, 1bha, 3haq, 2wjk, 3har, 2wjl, 3has, 1q5j, 2zzl, 1kgb, 1q5i, 1f50, 1dze, 3nsb, 1tn5, 2brd, 1tn0, 3utx, 4fpd, 3uty, 1brx, 1fbb, 1brr, 1p8i, 1fbk, 1ucq, 4hyx, 1p8u, 1f4z, 1ixf, 3vi0, 1qkp, 1qko, 1brd, 1p8h, 1qm8, 4md2, 4md1, 2zfe, 1iw6, 3ns0, 1c…
YXXWL	YL4	GYHYF	GF4	2	1	[3ddl]
YTWWL	YL4	LWIXG	LG4	4	5	[2z55, 1vgo, 3wqj, 2ei4]
YLSML	YL4	LXGLG	LG4	1	0	[1m0k, 1s8l, 1at9, 1s8j, 1e0p, 2i1x, 1r84, 1r2n, 1pxs, 1jv7, 1pxr, 1ap9, 1m0m, 1jv6, 4hwl, 1s54, 1s53, 1o0a, 1c8s, 3han, 1kg9, 1c8r, 3hao, 1kg8, 3hap, 1bhb, 1bha, 3haq, 2wjk, 3har, 2wjl, 3has, 1q5j, 2zzl, 1kgb, 1q5i, 1f50, 1dze, 3nsb, 1tn5, 2brd, 1tn0, 3utx, 4fpd, 3uty, 1brx, 1fbb, 1brr, 1p8i, 1fbk, 1ucq, 4hyx, 1p8u, 1f4z, 1ixf, 3vi0, 1qkp, 1qko, 1brd, 1p8h, 1qm8, 4md2, 4md1, 2zfe, 1iw6, 3ns0, 1c…
YXXWL	YL4	LLGYG	LG4	2	1	[1at9, 1kme, 1brr, 1s52, 1r2n, 1r84, 4hwl, 1qkp, 3han, 2brd, 3hap, 3utv, 3har, 3utx, 1xji, 3has, 3uty]
YLSML	YL4	YFLVK	YK4	1	0	[1m0k, 1s8l, 1at9, 1s8j, 1e0p, 1r84, 1r2n, 1pxs, 1jv7, 1pxr, 1ap9, 1jv6, 4hwl, 1s54, 1s53, 1o0a, 3han, 1kg9, 3hao, 1kg8, 3hap, 1bhb, 1bha, 3haq, 2wjk, 3har, 2wjl, 3has, 1q5j, 1q5i, 1f50, 3nsb, 1tn5, 1tn0, 3utx, 4fpd, 3uty, 1brx, 1brr, 1p8i, 1fbk, 1ucq, 4hyx, 1f4z, 3vi0, 1qkp, 1qko, 1brd, 1p8h, 4md2, 4md1, 3ns0, 1c3w, 1bm1, 2ntu, 1kme, 2ntw, 1s52, 1s51, 1py6, 2at9, 4ov0, 2i20, 1vjm, 3mbv, 1x0i, 1x…
YYVXL	YL4	FAWAG	FG4	1	0	[1gue, 4gyc, 3qap, 3qdc, 2f93, 2ksy, 2f95, 1jgj, 1h68, 1gu8]
YXXWL	YL4	KGMGV	KV4	2	0	[1vjm, 1tn5, 1bm1, 1q5i, 1s54, 1s53, 1tn0, 2i20]
YLSML	YL4	SWLFT	ST4	1	2	[1s8l, 1s8j, 1jv7, 1jv6]
YXXWL	YL4	GIMIG	GG4	2	3	[1m0k, 1s8l, 1at9, 1s8j, 1e0p, 2i1x, 1r2n, 1r84, 1jv7, 1pxs, 1jv6, 1m0m, 1ap9, 1pxr, 1m0l, 4hwl, 1s54, 1s53, 1o0a, 3han, 1c8s, 1c8r, 3hao, 1kg9, 1kg8, 3hap, 3haq, 3har, 2wjk, 2wjl, 3has, 1q5j, 1kgb, 2zzl, 1q5i, 1f50, 1dze, 1tn5, 3nsb, 2brd, 1cwq, 3utv, 3utw, 1tn0, 3utx, 4fpd, 3uty, 1brx, 1fbb, 1brr, 1p8i, 1fbk, 1ucq, 4hyx, 1p8u, 1f4z, 1ixf, 3vi0, 1qkp, 1qko, 1brd, 1p8h, 1mgy, 1qm8, 4md2, 2zfe, 4m…
YLSML	YL4	ALXXL	AL4	1	0	[1m0k, 1s8l, 1at9, 1s8j, 1e0p, 2i1x, 1r84, 1r2n, 1pxs, 1jv7, 1pxr, 1ap9, 1m0m, 1jv6, 4hwl, 1s54, 1s53, 1o0a, 1c8s, 3han, 1kg9, 1c8r, 3hao, 1kg8, 3hap, 1bhb, 1bha, 3haq, 2wjk, 3har, 2wjl, 3has, 1q5j, 2zzl, 1kgb, 1q5i, 1f50, 1dze, 3nsb, 1tn5, 2brd, 1tn0, 3utx, 4fpd, 3uty, 1brx, 1fbb, 1brr, 1p8i, 1fbk, 1ucq, 4hyx, 1p8u, 1f4z, 1ixf, 3vi0, 1qkp, 1qko, 1brd, 1p8h, 1qm8, 4md2, 4md1, 2zfe, 1iw6, 3ns0, 1c…
YLSML	YL4	AXXXL	AL4	1	4	[1s54]
YXXWL	YL4	IAGYH	IH4	2	1	[3ddl]
YXXWL	YL4	ASAAY	AY4	2	1	[2z55, 1uaz, 1vgo, 3wqj, 2ei4]
YXXWL	YL4	AXTXY	AY4	2	1	[1m0k, 1s8l, 1at9, 1s8j, 1e0p, 2i1x, 1r2n, 1r84, 1jv7, 1pxs, 1jv6, 1m0m, 1ap9, 1pxr, 1m0l, 4hwl, 1s54, 1s53, 1o0a, 3han, 1c8s, 1c8r, 3hao, 1kg9, 1kg8, 3hap, 3haq, 3har, 2wjk, 2wjl, 3has, 1q5j, 1kgb, 2zzl, 1q5i, 1f50, 1dze, 1tn5, 3nsb, 2brd, 1cwq, 1tn0, 3utx, 4fpd, 3uty, 1brx, 1fbb, 1brr, 1p8i, 1fbk, 1ucq, 4hyx, 1p8u, 1f4z, 1ixf, 3vi0, 1qkp, 1qko, 1brd, 1p8h, 1mgy, 1qm8, 4md2, 2zfe, 4md1, 3ns0, 1i…
YXXWL	YL4	AGYHY	AY4	2	1	[3ddl]
YXLGL	YL4	LVXIS	LS4	2	1	[1gue, 4gyc, 3qap, 3qdc, 2f93, 2ksy, 2f95, 1jgj, 1h68, 1gu8]
YLSML	YL4	TLYFL	TL4	1	0	[1m0k, 1s8l, 1at9, 1s8j, 1e0p, 2i1x, 1r84, 1r2n, 1pxs, 1jv7, 1pxr, 1ap9, 1m0m, 1jv6, 4hwl, 1s53, 1o0a, 1c8s, 3han, 1kg9, 1c8r, 3hao, 1kg8, 3hap, 1bhb, 1bha, 3haq, 2wjk, 3har, 2wjl, 3has, 1q5j, 2zzl, 1kgb, 1q5i, 1f50, 1dze, 3nsb, 1tn5, 2brd, 1tn0, 3utx, 4fpd, 3uty, 1brx, 1fbb, 1brr, 1p8i, 1fbk, 1ucq, 4hyx, 1p8u, 1f4z, 1ixf, 3vi0, 1qkp, 1qko, 1brd, 1p8h, 1qm8, 4md2, 4md1, 2zfe, 1iw6, 3ns0, 1c3w, 1b…
YXLGL	YL4	TVXXL	TL4	2	5	[1gue, 4gyc, 3qap, 3qdc, 2f93, 2ksy, 2f95, 1jgj, 1h68, 1gu8]
YXXWL	YL4	SAAYL	SL4	2	1	[2z55, 1uaz, 1vgo, 3wqj, 2ei4]
YLSML	YL4	SLYFL	SL4	1	0	[1s51]
YXXWL	YL4	AYXXM	AM4	2	1	[2z55, 1uaz, 1vgo, 3wqj, 2ei4, 1pxs]
YXXWL	YL4	MXXXG	MG4	2	3	[3ddl]
YTWWL	YL4	MIXTG	MG4	4	3	[2z55, 1vgo, 3wqj, 1uaz, 2ei4]
YXXWL	YL4	MIXTG	MG4	2	3	[1s8l, 1s8j, 2i1x, 1r84, 1ap9, 1vgo, 1o0a, 1c8s, 1c8r, 1q5j, 1q5i, 2z55, 1tn5, 3nsb, 1tn0, 4fpd, 1brx, 1fbb, 1brr, 1fbk, 1ixf, 1brd, 1mgy, 2zfe, 1c3w, 1bm1, 1kme, 1s52, 1s51, 1py6, 4ov0, 1vjm, 1qhj, 3mbv, 1m0k, 1at9, 1e0p, 1uaz, 2ei4, 1r2n, 1jv7, 1pxs, 1jv6, 1m0m, 1pxr, 1m0l, 4hwl, 4fbz, 1s54, 1s53, 3han, 3hao, 1kg9, 1kg8, 3hap, 3haq, 3har, 2wjk, 2wjl, 3has, 1kgb, 2zzl, 3wqj, 1f50, 1dze, 2brd, 1c…
YXXWL	YL4	VGALT	VT4	2	0	[1brx, 1at9, 1fbb, 1bm1, 1q5i, 1brr, 1s52, 1fbk, 1ucq, 3vhz, 1iw9, 1pxr, 4hwl, 1ixf, 3vi0, 1p8h, 2brd, 1x0k, 1tn0, 3har, 3utx]
YTWWL	YL4	ILWIV	IV4	4	5	[2z55, 1vgo, 3wqj, 2ei4]
YLGLL	YL4	SSSLW	SW4	1	0	[1e12]
YXXWL	YL4	IAFTM	IM4	2	1	[1m0k, 1s8l, 1at9, 1s8j, 1e0p, 2i1x, 1r2n, 1r84, 1jv7, 1jv6, 1m0m, 1ap9, 1pxr, 1m0l, 4hwl, 1s54, 1s53, 1o0a, 3han, 1c8s, 1c8r, 3hao, 1kg9, 1kg8, 3hap, 3haq, 3har, 2wjk, 2wjl, 3has, 1q5j, 1kgb, 2zzl, 1q5i, 1f50, 1dze, 1tn5, 3nsb, 2brd, 1cwq, 3utv, 3utw, 1tn0, 3utx, 4fpd, 3uty, 1brx, 1fbb, 1brr, 1p8i, 1fbk, 1ucq, 4hyx, 1p8u, 1f4z, 1ixf, 3vi0, 1qkp, 1qko, 1brd, 1p8h, 1mgy, 1qm8, 4md2, 2zfe, 4md1, 3n…
YXXWL	YL4	IGXLS	IS4	2	3	[3wqj]
YLSML	YL4	ILLRS	IS4	1	6	[1brx, 1c3w, 1at9, 1bm1, 1e0p, 1q5i, 2ntu, 1kme, 1pxs, 2i20, 1pxr, 1vjm, 1tn5, 1qko, 1s54, 1s53, 1x0k, 3hao, 1tn0]
YTWWL	YL4	IGXLS	IS4	4	3	[3wqj]
YYVXL	YL4	AWAGR	AR4	1	0	[4gyc, 3qap, 3qdc, 2f93, 2ksy, 2f95, 1jgj]
YXXWL	YL4	DXIMI	DI4	2	3	[1m0k, 1at9, 1e0p, 2i1x, 1r2n, 1r84, 1pxs, 1m0m, 1ap9, 1pxr, 1m0l, 4hwl, 1s54, 1s53, 1o0a, 3han, 1c8s, 1c8r, 3hao, 1kg9, 1kg8, 3hap, 3haq, 3har, 2wjk, 2wjl, 3has, 1q5j, 1kgb, 2zzl, 1q5i, 1f50, 1dze, 1tn5, 3nsb, 2brd, 1cwq, 3utv, 3utw, 1tn0, 3utx, 4fpd, 3uty, 1brx, 1fbb, 1brr, 1p8i, 1fbk, 1ucq, 4hyx, 1p8u, 1f4z, 1ixf, 3vi0, 1qkp, 1qko, 1brd, 1p8h, 1qm8, 4md2, 2zfe, 4md1, 3ns0, 1iw6, 1c3w, 1bm1, 2n…
YXXWL	YL4	LXXXD	LD4	2	2	[1m0k, 1at9, 1e0p, 2ei4, 1r2n, 1r84, 1pxs, 1ap9, 1pxr, 1m0l, 4hwl, 1vgo, 1s54, 1s53, 1o0a, 3han, 1kg9, 1kg8, 3hap, 3haq, 3har, 2wjk, 2wjl, 3has, 1q5j, 1q5i, 1f50, 2z55, 1tn5, 3nsb, 1cwq, 3utv, 3utw, 1tn0, 3utx, 3uty, 1brx, 1brr, 1p8i, 1ucq, 4hyx, 1f4z, 1qkp, 1qko, 1brd, 1p8h, 4md2, 4md1, 3ns0, 1c3w, 1bm1, 2ntu, 1kme, 2ntw, 1s52, 1s51, 1py6, 4ov0, 1vjm, 1qhj, 3mbv, 1x0i, 1x0k, 1xji]
YLSML	YL4	LXXXD	LD4	1	2	[1m0k, 1s8l, 1at9, 1s8j, 1e0p, 1r84, 1r2n, 1pxs, 1jv7, 1pxr, 1ap9, 1jv6, 4hwl, 1s54, 1s53, 1o0a, 3han, 1kg9, 1kg8, 3hap, 3haq, 2wjk, 3har, 2wjl, 3has, 1q5j, 1q5i, 1f50, 3nsb, 1tn5, 1tn0, 3utx, 3uty, 1brx, 1brr, 1p8i, 1ucq, 4hyx, 1f4z, 1qkp, 1qko, 1brd, 1p8h, 4md2, 4md1, 3ns0, 1c3w, 1bm1, 2ntu, 1kme, 2ntw, 1s52, 1s51, 1py6, 4ov0, 1vjm, 3mbv, 1x0i, 1x0k, 1xji]
YXLGL	YL4	ITLNT	IT4	2	3	[1gue, 4gyc, 3qap, 3qdc, 2f93, 2ksy, 2f95, 1jgj, 1h68, 1gu8]
YXXWL	YL4	IMIGT	IT4	2	3	[1m0k, 1s8l, 1at9, 1s8j, 1e0p, 2i1x, 1r2n, 1r84, 1jv7, 1pxs, 1jv6, 1m0m, 1ap9, 1pxr, 1m0l, 4hwl, 1s54, 1s53, 1o0a, 3han, 1c8s, 1c8r, 3hao, 1kg9, 1kg8, 3hap, 3haq, 3har, 2wjk, 2wjl, 3has, 1q5j, 1kgb, 2zzl, 1q5i, 1f50, 1dze, 1tn5, 3nsb, 2brd, 1cwq, 3utv, 3utw, 1tn0, 3utx, 4fpd, 3uty, 1brx, 1fbb, 1brr, 1p8i, 1fbk, 1ucq, 4hyx, 1p8u, 1f4z, 1ixf, 3vi0, 1qkp, 1qko, 1brd, 1p8h, 1mgy, 1qm8, 4md2, 2zfe, 4m…
YLSML	YL4	ARYXD	AD4	1	2	[1m0k, 1at9, 1e0p, 2i1x, 1r84, 1r2n, 1pxs, 1pxr, 1ap9, 1m0m, 4hwl, 1s54, 1s53, 1o0a, 1c8s, 3han, 1kg9, 1c8r, 3hao, 1kg8, 3hap, 3haq, 2wjk, 3har, 2wjl, 3has, 1q5j, 2zzl, 1kgb, 1q5i, 1f50, 1dze, 3nsb, 1tn5, 2brd, 1tn0, 3utx, 4fpd, 3uty, 1brx, 1fbb, 1brr, 1p8i, 1fbk, 1ucq, 4hyx, 1p8u, 1f4z, 1ixf, 3vi0, 1qkp, 1qko, 1p8h, 1qm8, 4md2, 4md1, 2zfe, 1iw6, 3ns0, 1c3w, 1bm1, 2ntu, 1kme, 2ntw, 1s52, 1s51, 1p…
YXXWL	YL4	GTXLV	GV4	2	3	[1m0k, 1s8l, 1at9, 1s8j, 1e0p, 2i1x, 1r2n, 1r84, 1pxs, 1m0m, 1ap9, 1pxr, 1m0l, 4hwl, 1s54, 1s53, 1o0a, 3han, 1c8s, 1c8r, 3hao, 1kg9, 1kg8, 3hap, 3haq, 3har, 2wjk, 2wjl, 3has, 1q5j, 1kgb, 2zzl, 1q5i, 1f50, 1dze, 1tn5, 3nsb, 2brd, 1cwq, 3utv, 3utw, 1tn0, 3utx, 4fpd, 3uty, 1brx, 1fbb, 1brr, 1p8i, 1fbk, 1ucq, 4hyx, 1p8u, 1f4z, 1ixf, 3vi0, 1qkp, 1qko, 1p8h, 1qm8, 4md2, 2zfe, 4md1, 3ns0, 1iw6, 1c3w, 1b…
YXLGL	YL4	GIAAV	GV4	2	1	[1gue, 4gyc, 3qap, 3qdc, 2f93, 2ksy, 2f95, 1jgj, 1h68, 1gu8]
YTWWL	YL4	GLXXA	GA4	4	3	[2z55, 1vgo, 3wqj, 1uaz, 2ei4]
YXXWL	YL4	GLXXA	GA4	2	3	[1m0k, 1at9, 1e0p, 1uaz, 2ei4, 2i1x, 1r2n, 1r84, 1pxs, 1m0m, 1ap9, 1pxr, 4hwl, 1vgo, 1s54, 1s53, 1o0a, 3han, 1c8s, 1c8r, 3hao, 1kg9, 1kg8, 3hap, 3haq, 3har, 2wjk, 2wjl, 3has, 1q5j, 1kgb, 2zzl, 1q5i, 3wqj, 1f50, 1dze, 2z55, 1tn5, 3nsb, 2brd, 3utv, 3utw, 1tn0, 3utx, 4fpd, 3uty, 1brx, 1fbb, 1brr, 1p8i, 1fbk, 1ucq, 4hyx, 1p8u, 1f4z, 1ixf, 3vi0, 1qkp, 1qko, 1p8h, 1qm8, 4md2, 2zfe, 4md1, 3ns0, 1iw6, 1c…
YXXWL	YL4	GIASA	GA4	2	1	[2z55, 1uaz, 1vgo, 3wqj, 2ei4]
YLSML	YL4	LXTTP	LP4	1	2	[1m0k, 1s8l, 1at9, 1s8j, 1e0p, 2i1x, 1r84, 1r2n, 1pxs, 1jv7, 1pxr, 1ap9, 1m0m, 1jv6, 4hwl, 1s54, 1s53, 1o0a, 1c8s, 3han, 1kg9, 1c8r, 3hao, 1kg8, 3hap, 3haq, 2wjk, 3har, 2wjl, 3has, 2zzl, 1kgb, 1q5i, 1f50, 1dze, 3nsb, 1tn5, 2brd, 1tn0, 3utx, 4fpd, 3uty, 1brx, 1fbb, 1brr, 1p8i, 1fbk, 1ucq, 4hyx, 1p8u, 1f4z, 1ixf, 3vi0, 1qkp, 1qko, 1brd, 1p8h, 1qm8, 4md2, 4md1, 2zfe, 1iw6, 3ns0, 1c3w, 1bm1, 2ntu, 1k…
YLSML	YL4	DXXXT	DT4	1	2	[1m0k, 1at9, 1e0p, 2i1x, 1r84, 1r2n, 1pxs, 1pxr, 1ap9, 1m0m, 4hwl, 1s54, 1s53, 1o0a, 1c8s, 3han, 1kg9, 1c8r, 3hao, 1kg8, 3hap, 3haq, 2wjk, 3har, 2wjl, 3has, 1q5j, 2zzl, 1kgb, 1q5i, 1f50, 1dze, 3nsb, 1tn5, 2brd, 1tn0, 3utx, 4fpd, 3uty, 1brx, 1fbb, 1brr, 1p8i, 1fbk, 1ucq, 4hyx, 1p8u, 1f4z, 1ixf, 3vi0, 1qkp, 1qko, 1brd, 1p8h, 1qm8, 4md2, 4md1, 2zfe, 1iw6, 3ns0, 1c3w, 1bm1, 2ntu, 1kme, 2ntw, 1s52, 1s…
YXXWL	YL4	MXLXM	MM4	2	1	[1m0k, 1s8l, 1at9, 1s8j, 1e0p, 2i1x, 1r2n, 1r84, 1jv7, 1jv6, 1m0m, 1ap9, 1pxr, 4hwl, 1s54, 1s53, 1o0a, 3han, 1c8s, 1c8r, 3hao, 1kg9, 1kg8, 3hap, 3haq, 3har, 2wjk, 2wjl, 3has, 1q5j, 1kgb, 2zzl, 1q5i, 1f50, 1dze, 1tn5, 3nsb, 2brd, 1cwq, 1tn0, 3utx, 4fpd, 3uty, 1brx, 1fbb, 1brr, 1p8i, 1fbk, 1ucq, 4hyx, 1p8u, 1f4z, 1ixf, 3vi0, 1qkp, 1qko, 1brd, 1p8h, 1mgy, 1qm8, 4md2, 2zfe, 4md1, 3ns0, 1iw6, 1c3w, 1b…
YLGLL	YL4	RYLTW	RW4	1	2	[1e12]
YLSML	YL4	RYXXW	RW4	1	2	[1m0k, 1s8l, 1at9, 1e0p, 1s8j, 2i1x, 1r84, 1r2n, 1pxs, 1jv7, 1pxr, 1ap9, 1m0m, 1jv6, 4hwl, 1s54, 1s53, 1o0a, 1c8s, 3han, 1kg9, 1c8r, 3hao, 1kg8, 3hap, 3haq, 2wjk, 3har, 2wjl, 3has, 1q5j, 2zzl, 1kgb, 1q5i, 1f50, 1dze, 3nsb, 1tn5, 2brd, 1tn0, 3utx, 4fpd, 3uty, 1brx, 1fbb, 1brr, 1p8i, 1fbk, 1ucq, 4hyx, 1p8u, 1f4z, 1ixf, 3vi0, 1qkp, 1qko, 1brd, 1p8h, 1qm8, 4md2, 4md1, 2zfe, 1iw6, 3ns0, 1c3w, 1bm1, 2n…
YXXWL	YL4	YHYFR	YR4	2	1	[3ddl]
YLSML	YL4	WXXXT	WT4	1	2	[1m0k, 1s8l, 1at9, 1s8j, 1e0p, 2i1x, 1r84, 1r2n, 1pxs, 1jv7, 1pxr, 1ap9, 1m0m, 1jv6, 4hwl, 1s54, 1s53, 1o0a, 1c8s, 3han, 1kg9, 1c8r, 3hao, 1kg8, 3hap, 3haq, 2wjk, 3har, 2wjl, 3has, 1q5j, 2zzl, 1kgb, 1q5i, 1f50, 1dze, 3nsb, 1tn5, 2brd, 1tn0, 3utx, 4fpd, 3uty, 1brx, 1fbb, 1brr, 1p8i, 1fbk, 1ucq, 4hyx, 1p8u, 1f4z, 1ixf, 3vi0, 1qkp, 1qko, 1brd, 1p8h, 1qm8, 4md2, 4md1, 2zfe, 1iw6, 3ns0, 1c3w, 1bm1, 2n…
YLGLL	YL4	WXXST	WT4	1	2	[1e12]
YXXWL	YL4	PGIAS	PS4	2	1	[2z55, 1uaz, 1vgo, 3wqj, 2ei4]
YXXWL	YL4	DLXLL	DL4	2	2	[1brx, 1c3w, 1bm1, 1e0p, 1q5i, 2ntu, 1kme, 1pxs, 1pxr, 1vjm, 1tn5, 1qkp, 1qko, 1brd, 1vgo, 1s54, 1s53, 1x0k, 1tn0, 2wjl, 3has]
YXXWL	YL4	YLXMF	YF4	2	1	[2z55, 1uaz, 1vgo, 3wqj, 2ei4]
YXLGL	YL4	YVTLV	YV4	2	1	[1gue, 4gyc, 3qap, 3qdc, 2f93, 2ksy, 2f95, 1jgj, 1h68, 1gu8]
YYVXL	YL4	LAFAW	LW4	1	0	[1gue, 4gyc, 3qap, 3qdc, 2f93, 2ksy, 2f95, 1jgj, 1h68, 1gu8]
YXXWL	YL4	AIAFT	AT4	2	1	[1m0k, 1s8l, 1at9, 1s8j, 1e0p, 2i1x, 1r2n, 1r84, 1jv7, 1pxs, 1jv6, 1m0m, 1ap9, 1pxr, 1m0l, 4hwl, 1s54, 1s53, 1o0a, 3han, 1c8s, 1c8r, 3hao, 1kg9, 1kg8, 3hap, 3haq, 3har, 2wjk, 2wjl, 3has, 1q5j, 1kgb, 2zzl, 1q5i, 1f50, 1dze, 1tn5, 3nsb, 2brd, 1cwq, 3utv, 3utw, 3utx, 4fpd, 3uty, 1brx, 1fbb, 1brr, 1p8i, 1fbk, 1ucq, 4hyx, 1p8u, 1f4z, 1ixf, 3vi0, 1qkp, 1qko, 1brd, 1p8h, 1mgy, 1qm8, 4md2, 2zfe, 4md1, 3n…
YXLGL	YL4	GIVIT	GT4	2	3	[1gue, 4gyc, 3qap, 3qdc, 2f93, 2ksy, 2f95, 1jgj, 1h68, 1gu8]
YXXWL	YL4	GYGLT	GT4	2	1	[4hwl, 1at9, 1s52, 3utv]
YXXWL	YL4	PXIAF	PF4	2	1	[1m0k, 1s8l, 1at9, 1s8j, 1e0p, 2i1x, 1r2n, 1r84, 1jv7, 1pxs, 1jv6, 1m0m, 1ap9, 1m0l, 4hwl, 1s54, 1s53, 1o0a, 3han, 1c8s, 1c8r, 3hao, 1kg9, 1kg8, 3hap, 3haq, 3har, 2wjk, 2wjl, 3has, 1q5j, 1kgb, 2zzl, 1q5i, 1f50, 1dze, 1tn5, 3nsb, 2brd, 1cwq, 3utv, 1tn0, 3utx, 4fpd, 1brx, 1fbb, 1brr, 1p8i, 1fbk, 1ucq, 4hyx, 1p8u, 1f4z, 1ixf, 3vi0, 1qkp, 1qko, 1brd, 1p8h, 1mgy, 1qm8, 4md2, 2zfe, 4md1, 3ns0, 1iw6, 1c…
YXXWL	YL4	TXXLS	TS4	2	1	[1m0k, 1s8l, 1at9, 1s8j, 1e0p, 2i1x, 1r2n, 1r84, 1jv7, 1pxs, 1jv6, 1m0m, 1ap9, 1pxr, 1m0l, 4hwl, 1s54, 1s53, 1o0a, 3han, 1c8s, 1c8r, 3hao, 1kg9, 1kg8, 3hap, 3haq, 3har, 2wjk, 2wjl, 3has, 1q5j, 1kgb, 2zzl, 1q5i, 1f50, 1dze, 1tn5, 3nsb, 2brd, 1cwq, 1tn0, 3utx, 4fpd, 3uty, 1brx, 1fbb, 1brr, 1p8i, 1fbk, 1ucq, 4hyx, 1p8u, 1f4z, 1ixf, 3vi0, 1qkp, 1qko, 1brd, 1p8h, 1mgy, 1qm8, 4md2, 2zfe, 4md1, 3ns0, 1i…
YLGLL	YL4	TXALS	TS4	1	2	[1e12]
YLSML	YL4	YXARY	YY4	1	2	[1fbb, 1brr, 1fbk, 1r84, 1r2n, 1pxs, 1pxr, 4hwl, 1ixf, 3vi0, 1qkp, 1p8h, 3han, 3hap, 3har, 3has, 1q5i, 1kme, 1s52, 3vhz, 1iw9, 1tn5, 2brd, 1x0k, 1tn0, 3utx, 1xji, 3uty]
YXLGL	YL4	SGIAA	SA4	2	1	[1gue, 4gyc, 3qap, 3qdc, 2f93, 2ksy, 2f95, 1jgj, 1h68, 1gu8]
YYVXL	YL4	TXXXA	TA4	1	1	[1gue, 4gyc, 3qap, 3qdc, 2f93, 2ksy, 2f95, 1jgj, 1h68, 1gu8]
YYVXL	YL4	TTPLI	TI4	1	2	[1gue, 4gyc, 3qap, 3qdc, 2f93, 2ksy, 2f95, 1jgj, 1h68, 1gu8]
YXLGL	YL4	TLVGI	TI4	2	1	[1gue, 4gyc, 3qap, 3qdc, 2f93, 2ksy, 2f95, 1jgj, 1h68, 1gu8]
YLGLL	YL4	YLTWA	YA4	1	2	[1e12]
YXXWL	YL4	MXLGY	MY4	2	1	[1at9, 1kme, 1brr, 1s52, 1r2n, 1r84, 4hwl, 1qkp, 3han, 2brd, 3hap, 3utv, 3har, 3utx, 1xji, 3has, 3uty]
YLGLL	YL4	NXALA	NA4	1	0	[1e12]
YLGLL	YL4	SLWVN	SN4	1	0	[1e12]
YYVXL	YL4	TPLIV	TV4	1	2	[1gue, 4gyc, 3qap, 3qdc, 2f93, 2ksy, 2f95, 1jgj, 1h68, 1gu8]
YXLGL	YL4	TLNTV	TV4	2	3	[1gue, 4gyc, 3qap, 3qdc, 2f93, 2ksy, 2f95, 1jgj, 1h68, 1gu8]
YYVXL	YL4	PLIVY	PY4	1	2	[1gue, 4gyc, 3qap, 3qdc, 2f93, 2ksy, 2f95, 1jgj, 1h68, 1gu8]
YXXWL	YL4	VLGYP	VP4	2	3	[3ddl]
YXLGL	YL4	NTVVM	NM4	2	3	[1gue, 4gyc, 3qap, 3qdc, 2f93, 2ksy, 2f95, 1jgj, 1h68, 1gu8]
YXLGL	YL4	VITLN	VN4	2	3	[1gue, 4gyc, 3qap, 3qdc, 2f93, 2ksy, 2f95, 1jgj, 1h68, 1gu8]
YXLGL	YL4	FGIVI	FI4	2	3	[1gue, 4gyc, 3qap, 3qdc, 2f93, 2ksy, 2f95, 1jgj, 1h68, 1gu8]
YXXWL	YL4	AAYLS	AS4	2	1	[1uaz]
YLSML	YL4	ARYAS	AS4	1	2	[1s8l, 1s8j, 1jv7]
YLSML	YL4	EWIWL	EL4	1	0	[4hwl, 1s52, 1r84, 1r2n]
YXXWL	YL4	PIAFT	PT4	2	1	[1tn0]
YXXWL	YL4	GALTK	GK4	2	3	[1at9, 2brd]
IXXXL	IL4	IAFLF	IF4	3	4	[2z55, 1vgo, 3wqj, 2ei4]
IXXXL	IL4	ETXXF	EF4	0	6	[1s8l, 1at9, 1s8j, 2i1x, 1r2n, 1r84, 1pxs, 1pxr, 1ap9, 1m0m, 4hwl, 1s54, 1s53, 1o0a, 3han, 3hao, 1c8r, 1kg9, 1kg8, 3hap, 3haq, 3har, 2wjl, 3has, 1q5j, 1kgb, 2zzl, 1q5i, 3nsb, 1tn5, 2brd, 3utv, 1tn0, 3utw, 3utx, 3uty, 4fpd, 1brx, 1fbb, 1brr, 1fbk, 1ucq, 4hyx, 1ixf, 3vi0, 1qkp, 1qko, 1p8h, 4md2, 4md1, 3ns0, 1c3w, 2ntu, 1kme, 2ntw, 1s52, 1s51, 1py6, 4ov0, 3vhz, 2i20, 1iw9, 2i21, 1vjm, 3mbv, 3t45, 1x…
IXXXL	IL4	TXXFM	TM4	0	6	[1s8l, 1at9, 1s8j, 2i1x, 1r2n, 1r84, 1pxs, 1pxr, 1ap9, 1m0m, 4hwl, 1s54, 1s53, 1o0a, 3han, 3hao, 1c8r, 1kg9, 1kg8, 3hap, 3haq, 2wjk, 3har, 2wjl, 3has, 1q5j, 1kgb, 2zzl, 1q5i, 1f50, 3nsb, 1tn5, 2brd, 3utv, 1tn0, 3utw, 3utx, 3uty, 4fpd, 1brx, 1fbb, 1brr, 1fbk, 1ucq, 4hyx, 1f4z, 1ixf, 3vi0, 1qkp, 1qko, 1p8h, 4md2, 4md1, 3ns0, 1c3w, 1bm1, 2ntu, 1kme, 2ntw, 1s52, 1s51, 1py6, 4ov0, 3vhz, 2i20, 1iw9, 2i…
IXDVL	IL4	TVATM	TM4	6	0	[3ddl]
IXXXL	IL4	FXAIT	FT4	2	3	[3qbl, 3vvk, 3qbg, 3abw, 3qbi, 3qbk]
IXXXL	IL4	FFGFT	FT4	0	4	[1s8l, 1at9, 1e0p, 1s8j, 1r2n, 1r84, 4hyx, 1pxs, 1jv7, 1jv6, 1pxr, 4hwl, 1qkp, 1qko, 1s54, 1s53, 1mgy, 3han, 3hao, 3hap, 3haq, 3har, 3has, 1bm1, 1q5i, 1kme, 1s52, 1s51, 1py6, 1vjm, 1tn5, 1x0i, 1x0k, 3utv, 1tn0, 3utw, 3utx, 1xji, 3uty]
IXDVL	IL4	FTVAT	FT4	6	0	[3ddl]
IXXXL	IL4	FMVXD	FD4	0	6	[1s8l, 1at9, 1s8j, 1uaz, 2i1x, 2ei4, 1r2n, 1r84, 1pxs, 1pxr, 1ap9, 1m0m, 4hwl, 1vgo, 1s54, 1s53, 1o0a, 3han, 3hao, 1c8r, 1kg9, 1kg8, 3hap, 3haq, 2wjk, 3har, 2wjl, 3has, 1q5j, 1kgb, 2zzl, 1q5i, 3wqj, 1f50, 2z55, 3nsb, 1tn5, 2brd, 3utv, 1tn0, 3utw, 3utx, 3uty, 4fpd, 1brx, 1fbb, 1brr, 1fbk, 1ucq, 4hyx, 1f4z, 1ixf, 3vi0, 1qkp, 1qko, 1p8h, 4md2, 4md1, 3ns0, 1c3w, 1bm1, 2ntu, 1kme, 2ntw, 1s52, 1s51, 1p…
IXXXL	IL4	MVLDV	MV4	0	6	[1s8l, 1at9, 1s8j, 1uaz, 2i1x, 2ei4, 1r2n, 1r84, 1pxs, 1pxr, 1ap9, 1m0m, 4hwl, 1vgo, 1s54, 1s53, 1o0a, 3han, 3hao, 1c8r, 1kg9, 1kg8, 3hap, 3haq, 2wjk, 3har, 2wjl, 3has, 1q5j, 1kgb, 2zzl, 1q5i, 3wqj, 1f50, 2z55, 3nsb, 1tn5, 2brd, 3utv, 1tn0, 3utw, 3utx, 3uty, 4fpd, 1brx, 1fbb, 1brr, 1fbk, 1ucq, 4hyx, 1f4z, 1ixf, 3vi0, 1qkp, 1qko, 1p8h, 4md2, 4md1, 3ns0, 1c3w, 1bm1, 2ntu, 1kme, 2ntw, 1s52, 1s51, 1p…
INIAL	IL4	VSIXS	VS4	0	1	[3qbl, 3vvk, 3a7k, 3abw, 3qbg, 3qbi, 3qbk]
IXXXL	IL4	VLDXS	VS4	0	6	[1s8l, 1at9, 1s8j, 2i1x, 1r2n, 1r84, 1pxs, 1pxr, 1ap9, 1m0m, 4hwl, 1s54, 1s53, 1o0a, 3han, 3hao, 1c8r, 1kg9, 1kg8, 3hap, 3haq, 2wjk, 3har, 2wjl, 3has, 1q5j, 1kgb, 2zzl, 1q5i, 1f50, 3nsb, 1tn5, 2brd, 3utv, 1tn0, 3utw, 3utx, 3uty, 4fpd, 1brx, 1fbb, 1brr, 1fbk, 1ucq, 4hyx, 1f4z, 1ixf, 3vi0, 1qkp, 1qko, 1p8h, 4md2, 4md1, 3ns0, 1c3w, 1bm1, 2ntu, 1kme, 2ntw, 1s52, 1s51, 1py6, 4ov0, 3vhz, 2i20, 1iw9, 2i…
IXXXL	IL4	VPVVS	VS4	2	1	[3qbl, 3vvk, 3qbg, 3abw, 3qbi, 3qbk]
IXXXL	IL4	VVLWS	VS4	6	5	[1m0k, 1s8l, 1at9, 1e0p, 1s8j, 1r84, 1r2n, 1pxs, 1jv7, 1jv6, 1ap9, 1pxr, 1m0l, 4hwl, 1s54, 1s53, 1o0a, 3han, 1kg9, 3hao, 3hap, 1kg8, 2wjk, 2wjl, 1q5j, 2zzl, 1q5i, 1f50, 1tn5, 3nsb, 1cwq, 3utv, 1tn0, 3utw, 3utx, 3uty, 4fpd, 1brx, 1brr, 1p8i, 1fbk, 1ucq, 4hyx, 1f4z, 1ixf, 3vi0, 1qkp, 1qko, 1brd, 1p8h, 1mgy, 1qm8, 4md2, 2zfe, 4md1, 1iw6, 3ns0, 1c3w, 1bm1, 2ntu, 1kme, 2ntw, 1s52, 1s51, 1py6, 4ov0, 1i…
IVYXL	IL4	DXXXK	DK4	2	6	[1gue, 4gyc, 3qap, 3qdc, 2f93, 2ksy, 2f95, 1jgj, 1h68, 1gu8]
IXXXL	IL4	LXXVV	LV4	2	1	[3qbl, 3vvk, 3qbg, 3abw, 3qbi, 3qbk]
IVYXL	IL4	LXTVV	LV4	2	3	[1gue, 4gyc, 3qap, 3qdc, 2f93, 2ksy, 2f95, 1jgj, 1h68, 1gu8]
IXXXL	IL4	LXFMV	LV4	0	6	[1s8l, 1at9, 1s8j, 1uaz, 2i1x, 2ei4, 1r2n, 1r84, 1pxs, 1pxr, 1ap9, 1m0m, 4hwl, 1vgo, 1s54, 1s53, 1o0a, 3han, 3hao, 1c8r, 1kg9, 1kg8, 3hap, 3haq, 2wjk, 3har, 2wjl, 3has, 1q5j, 1kgb, 2zzl, 1q5i, 3wqj, 1f50, 2z55, 3nsb, 1tn5, 2brd, 3utv, 1tn0, 3utw, 3utx, 3uty, 4fpd, 1brx, 1fbb, 1brr, 1fbk, 1ucq, 4hyx, 1f4z, 1ixf, 3vi0, 1qkp, 1qko, 1p8h, 4md2, 4md1, 3ns0, 1c3w, 1bm1, 2ntu, 1kme, 2ntw, 1s52, 1s51, 1p…
IVYXL	IL4	LXXXV	LV4	2	6	[1gue, 4gyc, 3qap, 3qdc, 2f93, 2ksy, 2f95, 1jgj, 1h68, 1gu8]
ISSYL	IL4	LWVNV	LV4	1	0	[1e12, 2jaf]
IFAFL	IL4	LXTVV	LV4	6	5	[3vvk, 3qbl, 3a7k, 3abw, 3qbg, 3qbi, 3qbk]
IXXXL	IL4	LALLV	LV4	0	2	[1brx]
IXWXL	IL4	LAGXA	LA4	2	3	[1gue, 3qap, 3qdc, 2f93, 2ksy, 2f95, 1jgj, 1h68, 1gu8, 1h2s]
IXXXL	IL4	LFTTA	LA4	0	2	[1q5j]
IXXXL	IL4	LDXXA	LA4	0	6	[1s8l, 1at9, 1s8j, 2i1x, 1r2n, 1r84, 1pxs, 1pxr, 1ap9, 1m0m, 4hwl, 1s54, 1s53, 1o0a, 3han, 3hao, 1c8r, 1kg9, 1kg8, 3hap, 3haq, 2wjk, 3har, 2wjl, 3has, 1q5j, 1kgb, 2zzl, 1q5i, 1f50, 3nsb, 1tn5, 2brd, 3utv, 1tn0, 3utw, 3utx, 3uty, 4fpd, 1brx, 1fbb, 1brr, 1fbk, 1ucq, 4hyx, 1f4z, 1ixf, 3vi0, 1qkp, 1qko, 1p8h, 4md2, 4md1, 3ns0, 1c3w, 1bm1, 2ntu, 1kme, 2ntw, 1s52, 1s51, 1py6, 4ov0, 3vhz, 2i20, 1iw9, 2i…
ISSYL	IL4	LAGXA	LA4	1	0	[1e12, 2jaf, 2jag]
IXXXL	IL4	LXXXA	LA4	4	3	[3ddl]
ISSYL	IL4	AKYXF	AF4	1	6	[1e12, 2jaf, 2jag]
IXXXL	IL4	AXWLF	AF4	3	2	[2z55, 1vgo, 1uaz, 3wqj, 2ei4]
IXXXL	IL4	AXWLF	AF4	0	2	[1m0k, 1s8l, 1at9, 1s8j, 1e0p, 2i1x, 1r2n, 1r84, 1jv7, 1pxs, 1jv6, 1m0m, 1ap9, 1pxr, 1m0l, 4hwl, 1s54, 1s53, 1o0a, 1c8s, 3han, 3hao, 1kg9, 1c8r, 1kg8, 3hap, 3haq, 2wjk, 3har, 2wjl, 3has, 2zzl, 1q5j, 1kgb, 1q5i, 1f50, 1dze, 3nsb, 1tn5, 2brd, 1cwq, 3utv, 1tn0, 3utw, 3utx, 4fpd, 3uty, 1brx, 1fbb, 1brr, 1p8i, 1fbk, 1ucq, 4hyx, 1p8u, 1f4z, 1ixf, 3vi0, 1qkp, 1qko, 1brd, 1p8h, 1mgy, 1qm8, 4md2, 2zfe, 4m…
IVYXL	IL4	KVGXG	KG4	2	6	[1gue, 4gyc, 3qap, 3qdc, 2f93, 2ksy, 2f95, 1jgj, 1h68, 1gu8]
IXXXL	IL4	VLRNV	VV4	6	5	[1s8l, 1at9, 1e0p, 1s8j, 1r84, 1r2n, 1pxs, 1jv7, 1jv6, 1pxr, 4hwl, 1s54, 1s53, 1o0a, 3han, 3hao, 3hap, 1kg8, 2wjk, 2wjl, 1q5i, 1tn5, 3utv, 1tn0, 3utw, 3utx, 3uty, 4fpd, 1brx, 4hyx, 1f4z, 1qkp, 1qko, 1brd, 1mgy, 1c3w, 1bm1, 2ntu, 1kme, 2ntw, 1s52, 1s51, 1py6, 4ov0, 2i20, 1vjm, 1x0i, 1x0k, 1xji]
IXLGL	IL4	VALXV	VV4	1	6	[4gyc, 2f93, 2f95, 1h2s]
IXWXL	IL4	VAYXV	VV4	2	1	[1gue, 3qap, 3qdc, 2f93, 2ksy, 2f95, 1jgj, 1h68, 1gu8, 1h2s]
IVIXL	IL4	VYYLV	VV4	3	4	[1gue, 4gyc, 3qdc, 3qap, 2f93, 2ksy, 2f95, 1jgj, 1gu8, 1h68]
IXXXL	IL4	GADGI	GI4	6	3	[1m0k, 1s8l, 1at9, 1e0p, 1s8j, 1r84, 1r2n, 1pxs, 1jv7, 1jv6, 1ap9, 1pxr, 1m0l, 4hwl, 1s54, 1s53, 1o0a, 3han, 1kg9, 3hao, 3hap, 1kg8, 2wjk, 2wjl, 1q5j, 2zzl, 1q5i, 1f50, 1tn5, 3nsb, 1cwq, 3utv, 1tn0, 3utw, 3utx, 3uty, 4fpd, 1brx, 1brr, 1p8i, 1fbk, 1ucq, 4hyx, 1f4z, 1ixf, 3vi0, 1qkp, 1qko, 1brd, 1p8h, 1mgy, 1qm8, 4md2, 2zfe, 4md1, 1iw6, 3ns0, 1c3w, 1bm1, 2ntu, 1kme, 2ntw, 1s52, 1s51, 1py6, 4ov0, 1i…
IVYXL	IL4	GISGI	GI4	2	1	[1gue, 4gyc, 3qap, 3qdc, 2f93, 2ksy, 2f95, 1jgj, 1h68, 1gu8]
IXXXL	IL4	GADGI	GI4	0	3	[1m0k, 1s8l, 1at9, 1e0p, 1s8j, 2i1x, 1r2n, 1r84, 1pxs, 1jv7, 1jv6, 1m0m, 1ap9, 1pxr, 1m0l, 4hwl, 1s54, 1s53, 1o0a, 1c8s, 3han, 3hao, 1kg9, 1c8r, 1kg8, 3hap, 3haq, 2wjk, 3har, 2wjl, 3has, 2zzl, 1q5j, 1kgb, 1q5i, 1f50, 1dze, 3nsb, 1tn5, 2brd, 1cwq, 3utv, 1tn0, 3utw, 3utx, 4fpd, 3uty, 1brx, 1fbb, 1brr, 1p8i, 1fbk, 1ucq, 4hyx, 1p8u, 1f4z, 1ixf, 3vi0, 1qkp, 1qko, 1brd, 1p8h, 1mgy, 1qm8, 4md2, 2zfe, 4m…
IXDVL	IL4	GFYPI	GI4	6	5	[3ddl]
IFAFL	IL4	GLXXL	GL4	6	1	[3vvk, 3qbl, 3a7k, 3abw, 3qbg, 3qbi, 3qbk]
ISSYL	IL4	GIAIL	GL4	1	0	[1e12, 2jaf, 2jag]
IXTLL	IL4	GXGXL	GL4	6	0	[1uaz]
IXWXL	IL4	VVXXL	VL4	2	1	[1gue, 3qap, 3qdc, 1h68, 1gu8, 1h2s]
IXXXL	IL4	VTVVL	VL4	6	5	[1m0k, 1s8l, 1at9, 1e0p, 1s8j, 1r84, 1r2n, 1pxs, 1jv7, 1jv6, 1ap9, 1pxr, 1m0l, 4hwl, 1s54, 1s53, 1o0a, 3han, 1kg9, 3hao, 3hap, 1kg8, 2wjk, 2wjl, 1q5j, 2zzl, 1q5i, 1f50, 1tn5, 3nsb, 1cwq, 3utv, 1tn0, 3utw, 3utx, 3uty, 4fpd, 1brx, 1brr, 1p8i, 1fbk, 1ucq, 4hyx, 1f4z, 1ixf, 3vi0, 1qkp, 1qko, 1brd, 1p8h, 1mgy, 1qm8, 4md2, 2zfe, 4md1, 1iw6, 3ns0, 1c3w, 1bm1, 2ntu, 1kme, 2ntw, 1s52, 1s51, 1py6, 4ov0, 1i…
IXSGL	IL4	VTTPL	VL4	3	2	[1xio, 2m3g, 4tl3]
ISSYL	IL4	VXVAL	VL4	1	0	[1e12, 2jaf]
IXXXL	IL4	VSTIL	VL4	2	1	[3qbl, 3vvk, 3qbg, 3abw, 3qbi, 3qbk]
IXLGL	IL4	VYLDL	VL4	1	6	[4gyc, 2f93, 2f95, 1h2s]
IFAFL	IL4	VSTIL	VL4	6	1	[3vvk, 3qbl, 3abw, 3qbg, 3qbi, 3qbk]
IXSGL	IL4	VCAFL	VL4	3	4	[1xio, 2m3g, 4tl3]
IXSGL	IL4	VTTPL	VL4	1	2	[1xio, 2m3g, 4tl3]
IXXXL	IL4	NXTVV	NV4	6	5	[1m0k, 1s8l, 1at9, 1e0p, 1s8j, 1r84, 1r2n, 1pxs, 1jv7, 1jv6, 1ap9, 1pxr, 1m0l, 4hwl, 1s54, 1s53, 1o0a, 3han, 1kg9, 3hao, 3hap, 1kg8, 2wjk, 2wjl, 1q5j, 2zzl, 1q5i, 1f50, 1tn5, 3nsb, 1cwq, 3utv, 1tn0, 3utw, 3utx, 3uty, 4fpd, 1brx, 1brr, 1p8i, 1fbk, 1ucq, 4hyx, 1f4z, 1ixf, 3vi0, 1qkp, 1qko, 1brd, 1p8h, 1mgy, 1qm8, 4md2, 2zfe, 4md1, 1iw6, 3ns0, 1c3w, 1bm1, 2ntu, 1kme, 2ntw, 1s52, 1s51, 1py6, 4ov0, 1i…
IXTLL	IL4	NXTVV	NV4	6	5	[1brr, 1r2n, 1r84, 4hyx, 1pxs, 1pxr, 4hwl, 1ixf, 3vi0, 1qkp, 1s54, 1s53, 1p8h, 1o0a, 3han, 3hap, 3haq, 4md2, 3har, 3has, 4md1, 3ns0, 1q5j, 1q5i, 1kme, 2ntw, 1s52, 1s51, 1py6, 4ov0, 1iw9, 1tn5, 3nsb, 3mbv, 3utv, 1tn0, 3utw, 3utx, 1xji, 3uty]
IXXXL	IL4	RNXTV	RV4	6	5	[1m0k, 1s8l, 1at9, 1e0p, 1s8j, 1r84, 1r2n, 1pxs, 1jv7, 1jv6, 1ap9, 1pxr, 1m0l, 4hwl, 1s54, 1s53, 1o0a, 3han, 1kg9, 3hao, 3hap, 1kg8, 2wjk, 2wjl, 1q5j, 2zzl, 1q5i, 1f50, 1tn5, 3nsb, 1cwq, 3utv, 1tn0, 3utw, 3utx, 3uty, 4fpd, 1brx, 1brr, 1p8i, 1fbk, 1ucq, 4hyx, 1f4z, 1ixf, 3vi0, 1qkp, 1qko, 1brd, 1p8h, 1mgy, 1qm8, 4md2, 2zfe, 4md1, 1iw6, 3ns0, 1c3w, 1bm1, 2ntu, 1kme, 2ntw, 1s52, 1s51, 1py6, 4ov0, 1i…
IXXXL	IL4	FTTXL	FL4	0	2	[1m0k, 1s8l, 1at9, 4l35, 1e0p, 1s8j, 2i1x, 1r2n, 1r84, 1pxs, 1jv7, 1jv6, 1m0m, 1ap9, 1pxr, 1m0l, 4hwl, 1s54, 1s53, 1o0a, 1c8s, 3han, 3hao, 1kg9, 1c8r, 1kg8, 3hap, 3haq, 2wjk, 3har, 2wjl, 3has, 1q5j, 2zzl, 1kgb, 1q5i, 4jr8, 1f50, 1dze, 3nsb, 1tn5, 2brd, 1cwq, 3utv, 1tn0, 3utw, 3utx, 4fpd, 3uty, 1brx, 1fbb, 1brr, 1p8i, 1fbk, 1ucq, 4hyx, 1p8u, 1f4z, 1ixf, 3vi0, 1qkp, 1qko, 1brd, 1p8h, 1mgy, 1qm8, 4m…
IXSGL	IL4	FXXIL	FL4	3	6	[1xio, 2m3g, 4tl3]
IVIXL	IL4	FLXXL	FL4	3	2	[1gue, 4gyc, 3qdc, 2f93, 2f95, 1jgj, 1gu8, 1h68]
IXXXL	IL4	FTXXL	FL4	0	1	[1m0k, 1s8l, 1at9, 1s8j, 1e0p, 2i1x, 1r2n, 1r84, 1pxs, 1jv7, 1pxr, 1ap9, 1m0m, 1jv6, 1m0l, 4hwl, 1s54, 1s53, 1o0a, 3han, 1c8s, 3hao, 1c8r, 1kg9, 1bhb, 1kg8, 3hap, 3haq, 2wjk, 3har, 2wjl, 3has, 1q5j, 1kgb, 2zzl, 1q5i, 1f50, 1dze, 3nsb, 1tn5, 2brd, 1cwq, 1tn0, 3utx, 3uty, 4fpd, 1brx, 1fbb, 1brr, 1p8i, 1fbk, 1ucq, 4hyx, 1p8u, 1f4z, 1ixf, 3vi0, 1qkp, 1qko, 1brd, 1p8h, 1mgy, 1qm8, 4md2, 4md1, 2zfe, 3n…
IXXXL	IL4	FXXXL	FL4	3	4	[2z55, 1vgo, 3wqj, 2ei4]
IXXXL	IL4	FTTXL	FL4	3	2	[2z55, 1vgo, 1uaz, 3wqj, 2ei4]
IXLGL	IL4	FVGAL	FL4	1	0	[4gyc, 2f95, 1h2s]
IXXXL	IL4	FLAAL	FL4	4	3	[3ddl]
IFAFL	IL4	TVXXW	TW4	6	5	[3vvk, 3qbl, 3a7k, 3abw, 3qbg, 3qbi, 3qbk]
IXXXL	IL4	TVXXW	TW4	6	5	[1m0k, 1s8l, 1at9, 1e0p, 1s8j, 1r84, 1r2n, 1pxs, 1jv7, 1jv6, 1ap9, 1pxr, 1m0l, 4hwl, 1s54, 1s53, 1o0a, 3han, 1kg9, 3hao, 3hap, 1kg8, 2wjk, 2wjl, 1q5j, 2zzl, 1q5i, 1f50, 1tn5, 3nsb, 1cwq, 3utv, 1tn0, 3utw, 3utx, 3uty, 4fpd, 1brx, 1brr, 1p8i, 1fbk, 1ucq, 4hyx, 1f4z, 1ixf, 3vi0, 1qkp, 1qko, 1brd, 1p8h, 1mgy, 1qm8, 4md2, 2zfe, 4md1, 1iw6, 3ns0, 1c3w, 1bm1, 2ntu, 1kme, 2ntw, 1s52, 1s51, 1py6, 4ov0, 1i…
IXXXL	IL4	LRNXT	LT4	6	5	[1s8l, 1at9, 1e0p, 1s8j, 1r84, 1r2n, 1pxs, 1jv7, 1jv6, 1ap9, 1pxr, 4hwl, 1s54, 1s53, 1o0a, 3han, 1kg9, 3hao, 3hap, 1kg8, 2wjk, 2wjl, 1q5j, 1q5i, 1f50, 1tn5, 3nsb, 3utv, 1tn0, 3utw, 3utx, 3uty, 4fpd, 1brx, 1brr, 1fbk, 1ucq, 4hyx, 1f4z, 1qkp, 1qko, 1brd, 1p8h, 1mgy, 4md2, 4md1, 3ns0, 1c3w, 1bm1, 2ntu, 1kme, 2ntw, 1s52, 1s51, 1py6, 4ov0, 2i20, 1vjm, 3mbv, 1x0i, 1x0k, 1xji]
IXXXL	IL4	LNIET	LT4	0	6	[1r2n, 1r84, 3utv]
IXTLL	IL4	LXXXT	LT4	6	0	[1uaz]
IXTLL	IL4	LXLGT	LT4	6	0	[1brr, 1r2n, 1r84, 4hyx, 1pxs, 1pxr, 4hwl, 1ixf, 3vi0, 1qkp, 1s54, 1s53, 1p8h, 1o0a, 3han, 1c8r, 3hap, 3haq, 4md2, 3har, 3has, 4md1, 3ns0, 1q5j, 1kgb, 1q5i, 1kme, 2ntw, 1s52, 1s51, 1py6, 4ov0, 1iw9, 3vhz, 2i21, 1tn5, 3nsb, 3mbv, 3t45, 3utv, 1tn0, 3utw, 3utx, 1xji, 3uty]
IFAFL	IL4	LKLLT	LT4	6	5	[3vvk, 3qbl, 3abw, 3qbg, 3qbi, 3qbk]
IFAFL	IL4	STILV	SV4	6	1	[3vvk, 3qbl, 3a7k, 3abw, 3qbg, 3qbi, 3qbk]
IXXXL	IL4	STILV	SV4	2	1	[3qbl, 3vvk, 3qbg, 3abw, 3qbi, 3qbk]
IXXXL	IL4	SAYXV	SV4	6	5	[1m0k, 1s8l, 1at9, 1e0p, 1s8j, 1r84, 1r2n, 1pxs, 1jv7, 1jv6, 1ap9, 1pxr, 1m0l, 4hwl, 1s54, 1s53, 1o0a, 3han, 1kg9, 3hao, 3hap, 1kg8, 2wjk, 2wjl, 1q5j, 2zzl, 1f50, 1tn5, 3nsb, 1cwq, 3utv, 1tn0, 3utw, 3utx, 3uty, 4fpd, 1brx, 1brr, 1p8i, 1fbk, 1ucq, 4hyx, 1f4z, 1ixf, 3vi0, 1qkp, 1qko, 1brd, 1p8h, 1mgy, 1qm8, 4md2, 2zfe, 4md1, 1iw6, 3ns0, 1c3w, 1bm1, 2ntu, 1kme, 2ntw, 1s52, 1s51, 1py6, 4ov0, 1iw9, 2i…
ISSYL	IL4	SXLWV	SV4	1	0	[1e12]
IXXXL	IL4	WXAYP	WP4	6	5	[1m0k, 1s8l, 1at9, 1e0p, 1s8j, 1r84, 1r2n, 1pxs, 1jv7, 1jv6, 1ap9, 1pxr, 1m0l, 4hwl, 1s54, 1s53, 1o0a, 3han, 1kg9, 3hao, 3hap, 1kg8, 2wjk, 2wjl, 1q5j, 2zzl, 1f50, 1tn5, 3nsb, 1cwq, 3utv, 1tn0, 3utw, 3utx, 3uty, 4fpd, 1brx, 1brr, 1p8i, 1fbk, 1ucq, 4hyx, 1f4z, 1ixf, 3vi0, 1qkp, 1qko, 1brd, 1p8h, 1mgy, 1qm8, 4md2, 2zfe, 4md1, 1iw6, 3ns0, 1c3w, 1bm1, 2ntu, 1kme, 2ntw, 1s52, 1s51, 1py6, 4ov0, 1iw9, 2i…
IXDVL	IL4	WXFYP	WP4	6	5	[3ddl]
IXXXL	IL4	YRFVW	YW4	0	4	[1ap9]
IXTLL	IL4	YXXXW	YW4	6	5	[1brr, 1r2n, 1r84, 4hyx, 1pxs, 1pxr, 4hwl, 1ixf, 3vi0, 1qkp, 1s54, 1s53, 1p8h, 1o0a, 3han, 1c8r, 3hap, 3haq, 4md2, 3har, 3has, 4md1, 3ns0, 1q5j, 1kgb, 1kme, 2ntw, 1s52, 1s51, 1py6, 4ov0, 1iw9, 3vhz, 2i21, 1tn5, 3nsb, 3mbv, 3t45, 3utv, 1tn0, 3utw, 3utx, 1xji, 3uty]
IXWXL	IL4	AXXXV	AV4	2	6	[3qap, 3qdc, 1jgj]
IXWXL	IL4	AVAYV	AV4	2	1	[1gue, 3qap, 3qdc, 2f93, 2f95, 1h68, 1gu8, 1h2s]
IXXXL	IL4	AMLYV	AV4	0	4	[3har]
INIAL	IL4	ALXIV	AV4	0	6	[3qbl, 3vvk, 3a7k, 3abw, 3qbg, 3qbi, 3qbk]
IXTLL	IL4	AYXVV	AV4	6	5	[1brr, 1r2n, 1r84, 4hyx, 1pxs, 1pxr, 4hwl, 1ixf, 3vi0, 1qkp, 1s54, 1s53, 1p8h, 1o0a, 3han, 1c8r, 3hap, 3haq, 4md2, 3har, 3has, 4md1, 3ns0, 1q5j, 1kgb, 1kme, 2ntw, 1s52, 1s51, 1py6, 4ov0, 1iw9, 3vhz, 2i21, 1tn5, 3nsb, 3mbv, 3t45, 3utv, 1tn0, 3utw, 3utx, 1xji, 3uty]
IXXXL	IL4	AFLXV	AV4	3	4	[2z55, 1vgo, 3wqj, 2ei4]
IXWXL	IL4	VVMLA	VA4	2	3	[1gue, 3qap, 3qdc, 2f93, 2ksy, 2f95, 1jgj, 1h68, 1gu8, 1h2s]
IVYXL	IL4	VVMLA	VA4	2	3	[1gue, 4gyc, 3qap, 3qdc, 2f93, 2ksy, 2f95, 1jgj, 1h68, 1gu8]
IXXXL	IL4	VLWXA	VA4	6	5	[1m0k, 1s8l, 1at9, 1e0p, 1s8j, 1r84, 1r2n, 1pxs, 1jv7, 1jv6, 1ap9, 1pxr, 1m0l, 4hwl, 1s54, 1s53, 1o0a, 3han, 1kg9, 3hao, 3hap, 1kg8, 2wjk, 2wjl, 1q5j, 2zzl, 1q5i, 1f50, 1tn5, 3nsb, 1cwq, 3utv, 1tn0, 3utw, 3utx, 3uty, 4fpd, 1brx, 1brr, 1p8i, 1fbk, 1ucq, 4hyx, 1f4z, 1ixf, 3vi0, 1qkp, 1qko, 1brd, 1p8h, 1mgy, 1qm8, 4md2, 2zfe, 4md1, 1iw6, 3ns0, 1c3w, 1bm1, 2ntu, 1kme, 2ntw, 1s52, 1s51, 1py6, 4ov0, 1i…
INIAL	IL4	VXXIA	VA4	0	1	[3qbl, 3vvk, 3a7k, 3abw, 3qbg, 3qbi, 3qbk]
IXTLL	IL4	PVXWL	PL4	6	5	[1brr, 1r2n, 1r84, 4hyx, 1pxs, 1pxr, 4hwl, 1ixf, 3vi0, 1qkp, 1s54, 1s53, 1p8h, 1o0a, 3han, 1c8r, 3hap, 3haq, 4md2, 3har, 3has, 4md1, 3ns0, 1q5j, 1kgb, 1kme, 2ntw, 1s52, 1s51, 1py6, 4ov0, 1iw9, 3vhz, 2i21, 1tn5, 3nsb, 3mbv, 3t45, 3utv, 1tn0, 3utw, 3utx, 1xji, 3uty]
IXXXL	IL4	PLXXL	PL4	0	2	[1m0k, 1s8l, 1at9, 1e0p, 1s8j, 1r2n, 1r84, 1pxs, 1jv7, 1jv6, 1ap9, 1pxr, 1m0l, 4hwl, 1s54, 1s53, 1o0a, 3han, 1kg9, 1kg8, 3hap, 3haq, 2wjk, 3har, 2wjl, 3has, 2zzl, 1q5i, 1f50, 3nsb, 1tn5, 2brd, 1cwq, 3utv, 1tn0, 3utw, 3utx, 4fpd, 3uty, 1brx, 1brr, 1p8i, 1fbk, 1ucq, 4hyx, 1f4z, 1ixf, 1qkp, 1qko, 1brd, 1p8h, 1mgy, 1qm8, 4md2, 2zfe, 4md1, 1iw6, 3ns0, 1c3w, 1bm1, 2ntu, 1kme, 2ntw, 1s52, 1s51, 1py6, 4o…
IXXXL	IL4	LXVLY	LY4	3	4	[2z55, 1vgo, 3wqj, 2ei4]
IXXXL	IL4	LXXXY	LY4	0	4	[1m0k, 1s8l, 1at9, 1e0p, 1s8j, 1r2n, 1r84, 1pxs, 1jv7, 1jv6, 1ap9, 1pxr, 1m0l, 4hwl, 1s54, 1s53, 1o0a, 3han, 3hao, 1kg9, 1c8r, 1kg8, 3hap, 3haq, 3har, 2wjk, 2wjl, 3has, 2zzl, 1q5j, 1kgb, 1q5i, 1f50, 3nsb, 1tn5, 2brd, 1cwq, 3utv, 1tn0, 3utw, 3utx, 4fpd, 3uty, 1brx, 1fbb, 1brr, 1p8i, 1fbk, 1ucq, 4hyx, 1p8u, 1f4z, 1ixf, 3vi0, 1qkp, 1qko, 1brd, 1p8h, 1mgy, 1qm8, 4md2, 2zfe, 4md1, 1iw6, 3ns0, 1c3w, 1b…
IXXXL	IL4	LWXAY	LY4	6	5	[1m0k, 1s8l, 1at9, 1e0p, 1s8j, 1r84, 1r2n, 1pxs, 1jv7, 1jv6, 1ap9, 1pxr, 1m0l, 4hwl, 1s54, 1s53, 1o0a, 3han, 1kg9, 3hao, 3hap, 1kg8, 2wjk, 2wjl, 1q5j, 2zzl, 1q5i, 1f50, 1tn5, 3nsb, 1cwq, 3utv, 1tn0, 3utw, 3utx, 3uty, 4fpd, 1brx, 1brr, 1p8i, 1fbk, 1ucq, 4hyx, 1f4z, 1ixf, 3vi0, 1qkp, 1qko, 1brd, 1p8h, 1mgy, 1qm8, 4md2, 2zfe, 4md1, 1iw6, 3ns0, 1c3w, 1bm1, 2ntu, 1kme, 2ntw, 1s52, 1s51, 1py6, 4ov0, 1i…
IXXXL	IL4	VXWXI	VI4	0	4	[1m0k, 1at9, 1e0p, 2i1x, 1r2n, 1r84, 1pxs, 1m0m, 1ap9, 1pxr, 4hwl, 1s54, 1s53, 1o0a, 1c8s, 3han, 3hao, 1kg9, 1c8r, 1kg8, 3hap, 3haq, 2wjk, 3har, 2wjl, 3has, 2zzl, 1q5j, 1kgb, 1q5i, 1f50, 1dze, 3nsb, 1tn5, 2brd, 1cwq, 3utv, 1tn0, 3utw, 3utx, 4fpd, 3uty, 1brx, 1fbb, 1brr, 1p8i, 1fbk, 1ucq, 4hyx, 1p8u, 1f4z, 1ixf, 3vi0, 1qkp, 1qko, 1p8h, 1qm8, 4md2, 2zfe, 4md1, 1iw6, 3ns0, 1c3w, 1bm1, 2ntu, 1kme, 2n…
IXTLL	IL4	VVWXI	VI4	6	5	[1brr, 1r2n, 1r84, 4hyx, 1pxs, 1pxr, 4hwl, 1ixf, 3vi0, 1qkp, 1s54, 1s53, 1p8h, 1o0a, 3han, 1c8r, 3hap, 3haq, 4md2, 3har, 3has, 4md1, 3ns0, 1q5j, 1kgb, 1q5i, 1kme, 2ntw, 1s52, 1s51, 1py6, 4ov0, 1iw9, 3vhz, 2i21, 1tn5, 3nsb, 3mbv, 3t45, 3utv, 1tn0, 3utw, 3utx, 1xji, 3uty]
IVXXL	IL4	WAYSA	WA4	5	6	[3qbl, 3vvk, 3a7k, 3qbg, 3abw, 3qbi, 3qbk]
ISSYL	IL4	WVNVA	WA4	1	0	[1e12, 2jaf]
IXTLL	IL4	WIWLA	WA4	6	0	[1brr, 1r2n, 1r84, 4hyx, 1pxs, 1pxr, 4hwl, 1ixf, 3vi0, 1qkp, 1s54, 1s53, 1p8h, 3han, 1c8r, 3hap, 3haq, 4md2, 3har, 3has, 4md1, 3ns0, 1q5j, 1kgb, 1q5i, 1kme, 2ntw, 1s52, 1s51, 1py6, 4ov0, 1iw9, 3vhz, 1tn5, 3nsb, 3mbv, 3t45, 3utv, 1tn0, 3utw, 3utx, 1xji, 3uty]
IXXXL	IL4	WXXYA	WA4	0	2	[1m0k, 1s8l, 1at9, 1e0p, 1s8j, 2i1x, 1r2n, 1r84, 1pxs, 1m0m, 1ap9, 1pxr, 4hwl, 1s54, 1s53, 1o0a, 1c8s, 3han, 3hao, 1kg9, 1c8r, 1kg8, 3hap, 3haq, 2wjk, 3har, 2wjl, 3has, 2zzl, 1q5j, 1kgb, 1q5i, 1f50, 1dze, 3nsb, 1tn5, 2brd, 3utv, 1tn0, 3utw, 3utx, 4fpd, 3uty, 1brx, 1fbb, 1brr, 1p8i, 1fbk, 1ucq, 4hyx, 1p8u, 1f4z, 1ixf, 3vi0, 1qkp, 1qko, 1p8h, 1qm8, 4md2, 2zfe, 4md1, 1iw6, 3ns0, 1c3w, 2ntu, 1kme, 2n…
IXSGL	IL4	WIYVA	WA4	1	0	[1xio, 2m3g, 4tl3]
INIAL	IL4	WAYSA	WA4	0	6	[3qbl, 3vvk, 3a7k, 3abw, 3qbg, 3qbi, 3qbk]
IXTLL	IL4	WLXLG	WG4	6	0	[1brr, 1r2n, 1r84, 4hyx, 1pxs, 1pxr, 4hwl, 1ixf, 3vi0, 1qkp, 1s54, 1s53, 1p8h, 1o0a, 3han, 1c8r, 3hap, 3haq, 4md2, 3har, 3has, 4md1, 3ns0, 1q5j, 1kgb, 1q5i, 1kme, 2ntw, 1s52, 1s51, 1py6, 4ov0, 1iw9, 3vhz, 2i21, 1tn5, 3nsb, 3mbv, 3t45, 3utv, 1tn0, 3utw, 3utx, 1xji, 3uty]
IXSGL	IL4	WYICG	WG4	3	4	[1xio, 2m3g, 4tl3]
IXTLL	IL4	WLXIG	WG4	6	0	[1uaz]
IXXXL	IL4	TGLXG	TG4	6	3	[1m0k, 1s8l, 1at9, 1e0p, 1s8j, 1r84, 1r2n, 1pxs, 1ap9, 1pxr, 4hwl, 1s54, 1s53, 1o0a, 3han, 1kg9, 3hao, 3hap, 1kg8, 2wjk, 2wjl, 1q5j, 2zzl, 1q5i, 1f50, 1tn5, 3nsb, 1cwq, 3utv, 1tn0, 3utw, 3utx, 3uty, 4fpd, 1brx, 1brr, 1p8i, 1fbk, 1ucq, 4hyx, 1f4z, 1ixf, 3vi0, 1qkp, 1qko, 1p8h, 1qm8, 4md2, 2zfe, 4md1, 1iw6, 3ns0, 1c3w, 1bm1, 2ntu, 1kme, 2ntw, 1s52, 1s51, 1py6, 4ov0, 1iw9, 2i20, 1vjm, 1x0s, 1qhj, 3m…
IXTLL	IL4	TLWLG	TG4	6	0	[1uaz]
IXXXL	IL4	AXVGA	AA4	0	3	[1m0k, 1s8l, 1at9, 1e0p, 1s8j, 1r2n, 1r84, 1pxs, 1jv7, 1jv6, 1ap9, 1pxr, 1m0l, 4hwl, 1s54, 1s53, 1o0a, 3han, 3hao, 1kg9, 1kg8, 3haq, 2wjk, 3har, 2wjl, 3has, 2zzl, 1q5j, 1q5i, 1f50, 3nsb, 1tn5, 1cwq, 3utv, 1tn0, 3utw, 3utx, 4fpd, 3uty, 1brx, 1brr, 1p8i, 1fbk, 1ucq, 4hyx, 1f4z, 1ixf, 3vi0, 1qkp, 1qko, 1brd, 1p8h, 1mgy, 1qm8, 4md2, 2zfe, 4md1, 1iw6, 3ns0, 1c3w, 1bm1, 2ntu, 1kme, 2ntw, 1s52, 1s51, 1p…
IXTLL	IL4	ALGTA	AA4	6	0	[1brr, 1r2n, 1r84, 4hyx, 1pxs, 1pxr, 4hwl, 1ixf, 3vi0, 1qkp, 1s54, 1s53, 1p8h, 1o0a, 3han, 1c8r, 3hap, 3haq, 4md2, 3har, 3has, 4md1, 3ns0, 1q5j, 1kgb, 1q5i, 1kme, 2ntw, 1s52, 1s51, 1py6, 4ov0, 1iw9, 3vhz, 2i21, 1tn5, 3nsb, 3mbv, 3t45, 3utv, 1tn0, 3utw, 3utx, 1xji, 3uty]
IXWXL	IL4	AVAYA	AA4	2	1	[2ksy, 1jgj]
IXXXL	IL4	AXVGA	AA4	6	3	[1m0k, 1s8l, 1at9, 1e0p, 1s8j, 1r84, 1r2n, 1pxs, 1jv7, 1jv6, 1ap9, 1pxr, 1m0l, 4hwl, 1s54, 1s53, 1o0a, 3han, 1kg9, 3hao, 1kg8, 2wjk, 2wjl, 1q5j, 2zzl, 1q5i, 1f50, 1tn5, 3nsb, 1cwq, 3utv, 1tn0, 3utw, 3utx, 3uty, 4fpd, 1brx, 1brr, 1p8i, 1fbk, 1ucq, 4hyx, 1f4z, 1ixf, 3vi0, 1qkp, 1qko, 1brd, 1p8h, 1mgy, 1qm8, 4md2, 2zfe, 4md1, 1iw6, 3ns0, 1c3w, 1bm1, 2ntu, 1kme, 2ntw, 1s52, 1s51, 1py6, 4ov0, 1iw9, 2i…
IXXXL	IL4	AISXA	AA4	0	4	[1m0k, 1s8l, 1at9, 1e0p, 1s8j, 2i1x, 1r2n, 1r84, 1pxs, 1jv7, 1jv6, 1m0m, 1ap9, 1pxr, 1m0l, 4hwl, 1s54, 1s53, 1o0a, 1c8s, 3han, 3hao, 1kg9, 1c8r, 1kg8, 3hap, 3haq, 2wjk, 3har, 2wjl, 3has, 2zzl, 1q5j, 1kgb, 1q5i, 1f50, 1dze, 3nsb, 1tn5, 2brd, 1cwq, 3utv, 1tn0, 3utw, 3utx, 4fpd, 3uty, 1brx, 1fbb, 1brr, 1p8i, 1fbk, 1ucq, 4hyx, 1p8u, 1f4z, 1ixf, 3vi0, 1qkp, 1qko, 1brd, 1p8h, 1mgy, 1qm8, 4md2, 2zfe, 4m…
IXXXL	IL4	AAXLA	AA4	0	1	[2z55, 1vgo, 3wqj, 2ei4]
IXXXL	IL4	AMLYA	AA4	0	4	[3haq]
IVYXL	IL4	VXXVG	VG4	2	6	[1gue, 4gyc, 3qap, 3qdc, 2f93, 2ksy, 2f95, 1jgj, 1h68, 1gu8]
IXWXL	IL4	VXLXG	VG4	2	3	[1gue, 3qap, 3qdc, 2f93, 2ksy, 2f95, 1jgj, 1h68, 1gu8, 1h2s]
IXXXL	IL4	VXXXG	VG4	0	4	[1s8l, 1at9, 1e0p, 1s8j, 1r2n, 1r84, 1pxs, 1jv7, 1jv6, 1pxr, 4hwl, 1s54, 1s53, 1o0a, 3han, 3hao, 1kg8, 3hap, 3haq, 2wjk, 3har, 2wjl, 1q5i, 1tn5, 3utv, 1tn0, 3utw, 3utx, 4fpd, 3uty, 4hyx, 1f4z, 1qkp, 1qko, 1brd, 1p8h, 1mgy, 1c3w, 1bm1, 2ntu, 1kme, 2ntw, 1s52, 1s51, 1py6, 2i20, 1vjm, 1x0i, 1x0k, 1xji]
IXXXL	IL4	VGADG	VG4	0	3	[1m0k, 1s8l, 1at9, 1e0p, 1s8j, 2i1x, 1r2n, 1r84, 1pxs, 1jv7, 1jv6, 1m0m, 1ap9, 1pxr, 1m0l, 4hwl, 1s54, 1s53, 1o0a, 1c8s, 3han, 3hao, 1kg9, 1c8r, 1kg8, 3hap, 3haq, 2wjk, 3har, 2wjl, 3has, 2zzl, 1q5j, 1kgb, 1q5i, 1f50, 1dze, 3nsb, 1tn5, 1cwq, 3utv, 1tn0, 3utw, 3utx, 4fpd, 3uty, 1brx, 1fbb, 1brr, 1p8i, 1fbk, 1ucq, 4hyx, 1p8u, 1f4z, 1ixf, 3vi0, 1qkp, 1qko, 1brd, 1p8h, 1mgy, 1qm8, 4md2, 2zfe, 4md1, 1i…
IVIXL	IL4	VXFXG	VG4	3	4	[1gue, 4gyc, 3qdc, 3qap, 2f93, 2ksy, 2f95, 1jgj, 1gu8, 1h68]
IXXXL	IL4	VGADG	VG4	6	3	[1m0k, 1s8l, 1at9, 1e0p, 1s8j, 1r84, 1r2n, 1pxs, 1jv7, 1jv6, 1ap9, 1pxr, 1m0l, 4hwl, 1s54, 1s53, 1o0a, 3han, 1kg9, 3hao, 3hap, 1kg8, 2wjk, 2wjl, 1q5j, 2zzl, 1q5i, 1f50, 1tn5, 3nsb, 1cwq, 3utv, 1tn0, 3utw, 3utx, 3uty, 4fpd, 1brx, 1brr, 1p8i, 1fbk, 1ucq, 4hyx, 1f4z, 1ixf, 3vi0, 1qkp, 1qko, 1brd, 1p8h, 1mgy, 1qm8, 4md2, 2zfe, 4md1, 1iw6, 3ns0, 1c3w, 1bm1, 2ntu, 1kme, 2ntw, 1s52, 1s51, 1py6, 4ov0, 1i…
IVYXL	IL4	VGISG	VG4	2	1	[1gue, 4gyc, 3qap, 3qdc, 2f93, 2ksy, 2f95, 1jgj, 1h68, 1gu8]
IXTLL	IL4	VXLXG	VG4	6	3	[1brr, 1r2n, 1r84, 4hyx, 1pxs, 1pxr, 4hwl, 1ixf, 3vi0, 1qkp, 1s54, 1s53, 1p8h, 1o0a, 3han, 1c8r, 3hap, 3haq, 4md2, 3har, 3has, 4md1, 3ns0, 1q5j, 1kgb, 1q5i, 1kme, 2ntw, 1s52, 1s51, 1py6, 4ov0, 1iw9, 3vhz, 2i21, 1tn5, 3nsb, 3mbv, 3t45, 3utv, 1tn0, 3utw, 3utx, 1xji, 3uty]
ISSYL	IL4	VXLXG	VG4	1	0	[1e12, 2jaf, 2jag]
IXXXL	IL4	LAXVG	LG4	0	3	[1m0k, 1s8l, 1at9, 1e0p, 1s8j, 1r2n, 1r84, 1pxs, 1jv7, 1jv6, 1ap9, 1pxr, 4hwl, 1s54, 1s53, 1o0a, 3han, 3hao, 1kg9, 1kg8, 3haq, 2wjk, 3har, 2wjl, 3has, 1q5j, 1q5i, 1f50, 3nsb, 1tn5, 1cwq, 3utv, 1tn0, 3utw, 3utx, 4fpd, 3uty, 1brx, 1brr, 1p8i, 1fbk, 1ucq, 4hyx, 1f4z, 3vi0, 1qkp, 1qko, 1brd, 1p8h, 1mgy, 4md2, 4md1, 3ns0, 1c3w, 1bm1, 2ntu, 1kme, 2ntw, 1s52, 1s51, 1py6, 4ov0, 2i20, 1vjm, 3mbv, 1x0i, 1x…
IXXXL	IL4	LLGYG	LG4	0	1	[1at9, 1kme, 1brr, 1s52, 1r2n, 1r84, 4hwl, 1qkp, 3han, 2brd, 3hap, 3utv, 3har, 3utx, 1xji, 3has, 3uty]
IXXXL	IL4	LAXVG	LG4	6	3	[1m0k, 1s8l, 1at9, 1e0p, 1s8j, 1r84, 1r2n, 1pxs, 1jv7, 1jv6, 1ap9, 1pxr, 4hwl, 1s54, 1s53, 1o0a, 3han, 1kg9, 3hao, 1kg8, 2wjk, 2wjl, 1q5j, 1q5i, 1f50, 1tn5, 3nsb, 1cwq, 3utv, 1tn0, 3utw, 3utx, 3uty, 4fpd, 1brx, 1brr, 1p8i, 1fbk, 1ucq, 4hyx, 1f4z, 3vi0, 1qkp, 1qko, 1brd, 1p8h, 1mgy, 4md2, 4md1, 3ns0, 1c3w, 1bm1, 2ntu, 1kme, 2ntw, 1s52, 1s51, 1py6, 4ov0, 2i20, 1vjm, 3mbv, 1x0i, 1x0k, 1xji]
IXSGL	IL4	GALXF	GF4	1	0	[1xio, 2m3g, 4tl3]
IXSGL	IL4	GVCAF	GF4	3	4	[1xio, 2m3g, 4tl3]
IXSGL	IL4	FSKVG	FG4	1	6	[1xio, 2m3g, 4tl3]
IXXXL	IL4	KGMGV	KV4	0	0	[1vjm, 1tn5, 1bm1, 1q5i, 1s54, 1s53, 1tn0, 2i20]
IFAFL	IL4	KLLTV	KV4	6	5	[3vvk, 3qbl, 3a7k, 3abw, 3qbg, 3qbi, 3qbk]
IXXXL	IL4	LAAXM	LM4	4	3	[3ddl]
IVIXL	IL4	LVGPM	LM4	3	4	[1gue, 4gyc, 3qdc, 3qap, 2f93, 2ksy, 2f95, 1jgj, 1gu8, 1h68]
IFAFL	IL4	LTVVM	LM4	6	5	[3vvk, 3qbl, 3a7k, 3abw, 3qbg, 3qbi, 3qbk]
IXXXL	IL4	SWLFT	ST4	0	2	[1s8l, 1s8j, 1mgy, 1jv7, 1jv6]
IVXXL	IL4	SWAYS	SS4	5	6	[3qbl, 3vvk, 3a7k, 3qbg, 3abw, 3qbi, 3qbk]
IVXXL	IL4	AXXXL	AL4	5	0	[3qbl, 3vvk, 3a7k, 3qbg, 3abw, 3qbi, 3qbk]
IXXXL	IL4	AFMVL	AL4	0	6	[2z55, 1vgo, 3wqj, 2ei4]
IXLGL	IL4	ALXVL	AL4	1	0	[4gyc, 2f93, 2f95, 1h2s]
IFAFL	IL4	ALXXL	AL4	6	0	[3vvk, 3qbl, 3a7k, 3abw, 3qbg, 3qbi, 3qbk]
INIAL	IL4	AXXXL	AL4	0	0	[3qbl, 3vvk, 3a7k, 3abw, 3qbg, 3qbi, 3qbk]
IXXXL	IL4	GIMIG	GG4	6	3	[1m0k, 1s8l, 1at9, 1e0p, 1s8j, 1r84, 1r2n, 1pxs, 1jv7, 1jv6, 1ap9, 1pxr, 1m0l, 4hwl, 1s54, 1s53, 1o0a, 3han, 1kg9, 3hao, 3hap, 1kg8, 2wjk, 2wjl, 1q5j, 2zzl, 1q5i, 1f50, 1tn5, 3nsb, 1cwq, 3utv, 1tn0, 3utw, 3utx, 3uty, 4fpd, 1brx, 1brr, 1p8i, 1fbk, 1ucq, 4hyx, 1f4z, 1ixf, 3vi0, 1qkp, 1qko, 1brd, 1p8h, 1mgy, 1qm8, 4md2, 2zfe, 4md1, 1iw6, 3ns0, 1c3w, 1bm1, 2ntu, 1kme, 2ntw, 1s52, 1s51, 1py6, 4ov0, 1i…
IXSGL	IL4	GMXXG	GG4	1	0	[1xio, 2m3g, 4tl3]
IXSGL	IL4	IGALH	IH4	1	0	[1xio, 2m3g, 4tl3]
IXXXL	IL4	TWWLF	TF4	3	4	[2z55, 1vgo, 1uaz, 3wqj, 2ei4]
IVYXL	IL4	TKVGF	TF4	2	6	[1gue, 4gyc, 3qap, 3qdc, 2f93, 2ksy, 2f95, 1jgj, 1h68, 1gu8]
IXXXL	IL4	TXIXF	TF4	2	3	[3qbl, 3vvk, 3qbg, 3abw, 3qbi, 3qbk]
IXTLL	IL4	KKFYA	KA4	6	1	[1s54, 1s53]
ISSYL	IL4	KYXFA	KA4	1	6	[1e12, 2jaf, 2jag]
IXXXL	IL4	TIAFL	TL4	3	4	[2z55, 1vgo, 3wqj, 2ei4]
IXSGL	IL4	TXXXL	TL4	1	0	[1xio, 2m3g, 4tl3]
IXXXL	IL4	TXXXL	TL4	0	0	[1m0k, 1s8l, 1at9, 1e0p, 1s8j, 2i1x, 1r2n, 1r84, 1pxs, 1jv7, 1jv6, 1m0m, 1ap9, 1pxr, 1m0l, 4hwl, 1s54, 1s53, 1o0a, 1c8s, 3han, 3hao, 1kg9, 1c8r, 1kg8, 3hap, 3haq, 2wjk, 3har, 2wjl, 3has, 2zzl, 1q5j, 1kgb, 1q5i, 1f50, 1dze, 3nsb, 1tn5, 2brd, 1cwq, 3utv, 1tn0, 3utw, 3utx, 4fpd, 3uty, 1brx, 1fbb, 1brr, 1p8i, 1fbk, 1ucq, 4hyx, 1p8u, 1f4z, 1ixf, 3vi0, 1qkp, 1qko, 1brd, 1p8h, 1mgy, 1qm8, 4md2, 2zfe, 4m…
IVYXL	IL4	TVXXL	TL4	2	5	[1gue, 4gyc, 3qap, 3qdc, 2f93, 2ksy, 2f95, 1jgj, 1h68, 1gu8]
IXXXL	IL4	TXXXL	TL4	6	0	[1s8l, 1at9, 1e0p, 1s8j, 1r84, 1r2n, 1pxs, 1jv7, 1jv6, 1pxr, 4hwl, 1s54, 1s53, 1o0a, 3han, 3hao, 1kg8, 2wjk, 2wjl, 1q5i, 1f50, 1tn5, 3utv, 1tn0, 3utw, 3utx, 3uty, 4fpd, 1brx, 4hyx, 1f4z, 1qkp, 1qko, 1p8h, 1mgy, 4md2, 4md1, 1c3w, 1bm1, 2ntu, 1kme, 2ntw, 1s52, 1s51, 1py6, 4ov0, 2i20, 1vjm, 3mbv, 1x0i, 1x0k, 1xji]
IXWXL	IL4	TVXXL	TL4	2	5	[1gue, 3qap, 3qdc, 2f93, 2ksy, 2f95, 1jgj, 1h68, 1gu8, 1h2s]
IXXXL	IL4	AXTXY	AY4	0	1	[1m0k, 1s8l, 1at9, 1e0p, 1s8j, 2i1x, 1r2n, 1r84, 1jv7, 1jv6, 1m0m, 1ap9, 1pxr, 1m0l, 4hwl, 1s54, 1s53, 1o0a, 1c8s, 3han, 3hao, 1kg9, 1c8r, 1kg8, 3hap, 3haq, 2wjk, 3har, 2wjl, 3has, 2zzl, 1q5j, 1kgb, 1q5i, 1f50, 1dze, 3nsb, 1tn5, 2brd, 1cwq, 1tn0, 3utx, 4fpd, 3uty, 1brx, 1fbb, 1brr, 1p8i, 1fbk, 1ucq, 4hyx, 1p8u, 1f4z, 1ixf, 3vi0, 1qkp, 1qko, 1brd, 1p8h, 1mgy, 1qm8, 4md2, 2zfe, 4md1, 1iw6, 3ns0, 1c…
IXWXL	IL4	AAXAY	AY4	2	1	[1gue, 3qap, 3qdc, 2f93, 2ksy, 2f95, 1jgj, 1h68, 1gu8, 1h2s]
IXXXL	IL4	ASAAY	AY4	0	1	[2z55, 1vgo, 3wqj, 1uaz, 2ei4]
IXXXL	IL4	AAMLY	AY4	0	4	[1m0k, 1s8l, 1at9, 1e0p, 1s8j, 2i1x, 1r2n, 1r84, 1pxs, 1jv7, 1jv6, 1m0m, 1ap9, 1pxr, 1m0l, 4hwl, 1s54, 1s53, 1o0a, 1c8s, 3han, 3hao, 1kg9, 1c8r, 1kg8, 3hap, 3haq, 2wjk, 3har, 2wjl, 3has, 2zzl, 1q5j, 1kgb, 1q5i, 1f50, 1dze, 3nsb, 1tn5, 2brd, 1cwq, 3utv, 1tn0, 3utw, 3utx, 4fpd, 3uty, 1brx, 1fbb, 1brr, 1p8i, 1fbk, 1ucq, 4hyx, 1p8u, 1f4z, 1ixf, 3vi0, 1qkp, 1qko, 1brd, 1p8h, 1mgy, 1qm8, 4md2, 2zfe, 4m…
IXLGL	IL4	ALIVY	AY4	1	6	[4gyc, 2f93, 2f95, 1h2s]
IXTLL	IL4	LWLGI	LI4	6	0	[1uaz]
IXXXL	IL4	LFSTI	LI4	3	4	[2z55, 1vgo, 1uaz, 3wqj, 2ei4]
IXXXL	IL4	LXXXI	LI4	2	3	[3qbl, 3vvk, 2jaf, 2jag, 3qbg, 3qbi, 3qbk]
IVYXL	IL4	LVXIS	LS4	2	1	[1gue, 4gyc, 3qap, 3qdc, 2f93, 2ksy, 2f95, 1jgj, 1h68, 1gu8]
IXSGL	IL4	LHFWS	LS4	1	0	[1xio, 2m3g, 4tl3]
IFAFL	IL4	LAGLS	LS4	6	0	[3vvk, 3qbl, 3a7k, 3abw, 3qbg, 3qbi, 3qbk]
IXXXL	IL4	MIXTG	MG4	6	3	[1m0k, 1s8l, 1at9, 1e0p, 1s8j, 1r84, 1r2n, 1pxs, 1jv7, 1jv6, 1ap9, 1pxr, 1m0l, 4hwl, 1s54, 1s53, 1o0a, 3han, 1kg9, 3hao, 3hap, 1kg8, 2wjk, 2wjl, 1q5j, 2zzl, 1q5i, 1f50, 1tn5, 3nsb, 1cwq, 3utv, 1tn0, 3utw, 3utx, 3uty, 4fpd, 1brx, 1brr, 1p8i, 1fbk, 1ucq, 4hyx, 1f4z, 1ixf, 3vi0, 1qkp, 1qko, 1brd, 1p8h, 1mgy, 1qm8, 4md2, 2zfe, 4md1, 1iw6, 3ns0, 1c3w, 1bm1, 2ntu, 1kme, 2ntw, 1s52, 1s51, 1py6, 4ov0, 1i…
INIAL	IL4	SYXGL	SL4	0	1	[3qbl, 3vvk, 3a7k, 3abw, 3qbg, 3qbi, 3qbk]
IXXXL	IL4	SAAYL	SL4	0	1	[2z55, 1vgo, 3wqj, 1uaz, 2ei4]
IXWXL	IL4	AYXVM	AM4	2	1	[1gue, 3qap, 3qdc, 2f93, 2ksy, 2f95, 1jgj, 1h68, 1gu8, 1h2s]
IXXXL	IL4	AYXXM	AM4	0	1	[2z55, 1uaz, 1vgo, 3wqj, 2ei4, 1pxs]
IXXXL	IL4	ADXIM	AM4	6	3	[1m0k, 1s8l, 1at9, 1e0p, 1s8j, 1r84, 1r2n, 1pxs, 1jv7, 1jv6, 1ap9, 1pxr, 1m0l, 4hwl, 1s54, 1s53, 1o0a, 3han, 1kg9, 3hao, 3hap, 1kg8, 2wjk, 2wjl, 1q5j, 2zzl, 1q5i, 1f50, 1tn5, 3nsb, 1cwq, 3utv, 1tn0, 3utw, 3utx, 3uty, 4fpd, 1brx, 1brr, 1p8i, 1fbk, 1ucq, 4hyx, 1f4z, 1ixf, 3vi0, 1qkp, 1qko, 1brd, 1p8h, 1mgy, 1qm8, 4md2, 2zfe, 4md1, 1iw6, 3ns0, 1c3w, 1bm1, 2ntu, 1kme, 2ntw, 1s52, 1s51, 1py6, 4ov0, 1i…
IXXXL	IL4	AXIXM	AM4	2	3	[1e12, 2jaf, 2jag]
IXSGL	IL4	YVAGM	YM4	1	0	[1xio, 2m3g, 4tl3]
IXSGL	IL4	YIDWM	YM4	1	2	[1xio, 2m3g, 4tl3]
IXSGL	IL4	YIDWM	YM4	3	2	[1xio, 2m3g, 4tl3]
IXLGL	IL4	VGALT	VT4	1	0	[4gyc, 2f93, 2f95, 1h2s]
IXDVL	IL4	VAXMT	VT4	6	0	[3ddl]
IXXXL	IL4	VLDVT	VT4	0	6	[2z55, 1vgo, 3wqj, 1uaz, 2ei4]
IVIXL	IL4	VGPMT	VT4	3	4	[1gue, 4gyc, 3qdc, 3qap, 2f93, 2ksy, 2f95, 1jgj, 1gu8, 1h68]
IWNPL	IL4	VXYFT	VT4	4	5	[2m3g]
IXSGL	IL4	VAXMT	VT4	1	0	[1xio, 2m3g, 4tl3]
IXSGL	IL4	MTIGA	MA4	1	0	[1xio, 2m3g, 4tl3]
IXTLL	IL4	IGSEG	IG4	6	5	[1q5i, 1brr, 1s52, 1r2n, 1r84, 1pxr, 4hwl, 3han, 3hap, 3utv, 1tn0, 3har, 3utx, 1xji, 3has, 3uty]
IXSGL	IL4	IYXXG	IG4	1	0	[1xio, 2m3g, 4tl3]
IFAFL	IL4	IALAG	IG4	6	0	[3vvk, 3qbl, 3a7k, 3abw, 3qbg, 3qbi, 3qbk]
IXSGL	IL4	ALHFW	AW4	1	0	[1xio, 2m3g, 4tl3]
IXXXL	IL4	IXMIV	IV4	3	4	[1uaz]
IXXXL	IL4	ILXXV	IV4	6	3	[1s8l, 1at9, 1e0p, 1s8j, 1r84, 1r2n, 1pxs, 1jv7, 1jv6, 1ap9, 1pxr, 4hwl, 1s54, 1s53, 1o0a, 3han, 1kg9, 3hao, 1kg8, 2wjk, 2wjl, 1q5j, 1q5i, 1f50, 1tn5, 3utv, 1tn0, 3utw, 3utx, 3uty, 4fpd, 1brx, 1fbk, 1ucq, 4hyx, 1f4z, 1qkp, 1qko, 1brd, 1p8h, 1mgy, 4md2, 4md1, 1c3w, 1bm1, 2ntu, 1kme, 2ntw, 1s52, 1s51, 1py6, 4ov0, 2i20, 1vjm, 3mbv, 1x0i, 1x0k, 1xji]
IXXXL	IL4	ILVXV	IV4	2	1	[3qbl, 3vvk, 3qbg, 3abw, 3qbi, 3qbk]
IXXXL	IL4	IXXCV	IV4	2	3	[3qbl, 3vvk, 3qbg, 3abw, 3qbi, 3qbk]
IXSGL	IL4	IDWXV	IV4	3	2	[1xio, 2m3g, 4tl3]
IFAFL	IL4	ILVXV	IV4	6	1	[3vvk, 3qbl, 3a7k, 3abw, 3qbg, 3qbi, 3qbk]
IXSGL	IL4	IDWXV	IV4	1	2	[1xio, 2m3g, 4tl3]
IXXXL	IL4	IXXXV	IV4	2	0	[1e12, 2jaf, 2jag]
IFAFL	IL4	ILXFV	IV4	6	0	[3vvk, 3qbl, 3a7k, 3abw, 3qbg, 3qbi, 3qbk]
IXXXL	IL4	IXADI	II4	2	3	[1e12, 2jaf, 2jag]
IXXXL	IL4	ITFDI	II4	2	3	[3qbl, 3vvk, 3qbg, 3abw, 3qbi, 3qbk]
IXXXL	IL4	IAFTM	IM4	0	1	[1m0k, 1s8l, 1at9, 1e0p, 1s8j, 2i1x, 1r2n, 1r84, 1jv7, 1jv6, 1m0m, 1ap9, 1pxr, 1m0l, 4hwl, 1s54, 1s53, 1o0a, 1c8s, 3han, 3hao, 1kg9, 1c8r, 1kg8, 3hap, 3haq, 2wjk, 3har, 2wjl, 3has, 2zzl, 1q5j, 1kgb, 1q5i, 1f50, 1dze, 3nsb, 1tn5, 2brd, 1cwq, 3utv, 1tn0, 3utw, 3utx, 4fpd, 3uty, 1brx, 1fbb, 1brr, 1p8i, 1fbk, 1ucq, 4hyx, 1p8u, 1f4z, 1ixf, 3vi0, 1qkp, 1qko, 1brd, 1p8h, 1mgy, 1qm8, 4md2, 2zfe, 4md1, 1i…
ISSYL	IL4	SSSLW	SW4	1	0	[1e12]
IXXXL	IL4	KXLRN	KN4	6	5	[1brx, 1s8l, 1e0p, 1s8j, 1r84, 1r2n, 4hyx, 1f4z, 1pxs, 1jv7, 1jv6, 1pxr, 4hwl, 1qkp, 1qko, 1s54, 1s53, 1o0a, 1mgy, 3han, 3hao, 3hap, 2wjk, 2wjl, 1c3w, 1bm1, 1q5i, 2ntu, 1kme, 2ntw, 1s52, 1s51, 1py6, 2i20, 1vjm, 1tn5, 1x0i, 1x0k, 3utv, 1tn0, 3utw, 3utx, 1xji, 3uty]
IXXXL	IL4	NIETL	NL4	0	6	[1brr, 1s52, 1r2n, 1r84, 4hyx, 4hwl, 1qkp, 3han, 3hap, 3utv, 3haq, 3utw, 3har, 3utx, 1xji, 3has, 3uty]
IXXXL	IL4	AADIG	AG4	2	3	[1e12, 2jaf, 2jag]
INIAL	IL4	ASYTG	AG4	0	1	[3qbl, 3vvk, 3a7k, 3abw, 3qbg, 3qbi, 3qbk]
IXWXL	IL4	AGFAG	AG4	2	3	[1gue, 3qap, 3qdc, 2f93, 2ksy, 2f95, 1jgj, 1h68, 1gu8, 1h2s]
ISSYL	IL4	FAKYV	FV4	1	6	[1e12, 2jaf, 2jag]
IXDVL	IL4	FSFTV	FV4	6	0	[3ddl]
IXSGL	IL4	FFSKV	FV4	1	6	[1xio, 2m3g, 4tl3]
IXSGL	IL4	VGXXF	VF4	1	6	[1xio, 2m3g, 4tl3]
IXXXL	IL4	FTVIA	FA4	2	3	[1e12, 2jaf, 2jag]
IXXXL	IL4	FSTIA	FA4	3	4	[2z55, 1vgo, 3wqj, 2ei4]
IXDVL	IL4	FXXIA	FA4	6	5	[3ddl]
IXXXL	IL4	FVWWA	FA4	0	4	[1m0k, 1at9, 1e0p, 2i1x, 1r2n, 1r84, 1pxs, 1m0m, 1ap9, 1pxr, 4hwl, 1s54, 1s53, 1o0a, 1c8s, 3han, 3hao, 1kg9, 1c8r, 1kg8, 3hap, 3haq, 2wjk, 3har, 2wjl, 3has, 2zzl, 1q5j, 1kgb, 1q5i, 1f50, 1dze, 3nsb, 1tn5, 2brd, 3utv, 1tn0, 3utw, 3utx, 4fpd, 3uty, 1brx, 1fbb, 1brr, 1p8i, 1fbk, 1ucq, 4hyx, 1p8u, 1f4z, 1ixf, 3vi0, 1qkp, 1qko, 1p8h, 1qm8, 4md2, 2zfe, 4md1, 1iw6, 3ns0, 1c3w, 1bm1, 2ntu, 1kme, 2ntw, 1s…
IXLGL	IL4	FXXXA	FA4	1	0	[1h2s]
IXXXL	IL4	DXIMI	DI4	6	3	[1m0k, 1s8l, 1at9, 1e0p, 1s8j, 1r84, 1r2n, 1pxs, 1jv7, 1jv6, 1ap9, 1pxr, 1m0l, 4hwl, 1s54, 1s53, 1o0a, 3han, 1kg9, 3hao, 3hap, 1kg8, 2wjk, 2wjl, 1q5j, 2zzl, 1q5i, 1f50, 1tn5, 3nsb, 1cwq, 3utv, 1tn0, 3utw, 3utx, 3uty, 4fpd, 1brx, 1brr, 1p8i, 1fbk, 1ucq, 4hyx, 1f4z, 1ixf, 3vi0, 1qkp, 1qko, 1brd, 1p8h, 1mgy, 1qm8, 4md2, 2zfe, 4md1, 1iw6, 3ns0, 1c3w, 1bm1, 2ntu, 1kme, 2ntw, 1s52, 1s51, 1py6, 4ov0, 1i…
IXXXL	IL4	LXXXD	LD4	0	3	[1m0k, 1s8l, 1at9, 1e0p, 1s8j, 1r2n, 1r84, 1pxs, 1jv7, 1jv6, 1ap9, 1pxr, 1m0l, 4hwl, 1s54, 1s53, 1o0a, 3han, 3hao, 1kg9, 1c8r, 1kg8, 3haq, 2wjk, 3har, 2wjl, 3has, 2zzl, 1q5j, 1kgb, 1q5i, 1f50, 3nsb, 1tn5, 1cwq, 3utv, 1tn0, 3utw, 3utx, 4fpd, 3uty, 1brx, 1brr, 1p8i, 1fbk, 1ucq, 4hyx, 1p8u, 1f4z, 1ixf, 3vi0, 1qkp, 1qko, 1brd, 1p8h, 1mgy, 1qm8, 4md2, 2zfe, 4md1, 1iw6, 3ns0, 1c3w, 1bm1, 2ntu, 1kme, 2n…
IXXXL	IL4	LXXXD	LD4	0	2	[1m0k, 1s8l, 1at9, 1e0p, 1s8j, 1r2n, 1r84, 1pxs, 1jv7, 1jv6, 1ap9, 1pxr, 1m0l, 4hwl, 1s54, 1s53, 1o0a, 3han, 1kg9, 1kg8, 3hap, 3haq, 2wjk, 3har, 2wjl, 3has, 1q5j, 1q5i, 1f50, 3nsb, 1tn5, 1cwq, 3utv, 1tn0, 3utw, 3utx, 3uty, 1brx, 1brr, 1p8i, 1ucq, 4hyx, 1f4z, 1qkp, 1qko, 1brd, 1p8h, 1mgy, 4md2, 4md1, 3ns0, 1c3w, 1bm1, 2ntu, 1kme, 2ntw, 1s52, 1s51, 1py6, 4ov0, 1vjm, 1qhj, 3mbv, 1x0i, 1x0k, 1xji]
IXXXL	IL4	LXXXD	LD4	6	3	[1m0k, 1s8l, 1at9, 1e0p, 1s8j, 1r84, 1r2n, 1pxs, 1jv7, 1jv6, 1ap9, 1pxr, 1m0l, 4hwl, 1s54, 1s53, 1o0a, 3han, 1kg9, 3hao, 1kg8, 2wjk, 2wjl, 1q5j, 2zzl, 1q5i, 1f50, 1tn5, 3nsb, 1cwq, 3utv, 1tn0, 3utw, 3utx, 3uty, 4fpd, 1brx, 1brr, 1p8i, 1fbk, 1ucq, 4hyx, 1f4z, 1ixf, 3vi0, 1qkp, 1qko, 1brd, 1p8h, 1mgy, 1qm8, 4md2, 2zfe, 4md1, 1iw6, 3ns0, 1c3w, 1bm1, 2ntu, 1kme, 2ntw, 1s52, 1s51, 1py6, 4ov0, 1iw9, 2i…
INIAL	IL4	IASYT	IT4	0	1	[3qbl, 3vvk, 3a7k, 3abw, 3qbg, 3qbi, 3qbk]
IXXXL	IL4	IAVST	IT4	2	1	[3qbl, 3vvk, 3qbg, 3qbi, 3qbk]
IXXXL	IL4	IMIGT	IT4	6	3	[1m0k, 1s8l, 1at9, 1e0p, 1s8j, 1r84, 1r2n, 1pxs, 1jv7, 1jv6, 1ap9, 1pxr, 1m0l, 4hwl, 1s54, 1s53, 1o0a, 3han, 1kg9, 3hao, 3hap, 1kg8, 2wjk, 2wjl, 1q5j, 2zzl, 1q5i, 1f50, 1tn5, 3nsb, 1cwq, 3utv, 1tn0, 3utw, 3utx, 3uty, 4fpd, 1brx, 1brr, 1p8i, 1fbk, 1ucq, 4hyx, 1f4z, 1ixf, 3vi0, 1qkp, 1qko, 1brd, 1p8h, 1mgy, 1qm8, 4md2, 2zfe, 4md1, 1iw6, 3ns0, 1c3w, 1bm1, 2ntu, 1kme, 2ntw, 1s52, 1s51, 1py6, 4ov0, 1i…
IVYXL	IL4	ITLNT	IT4	2	3	[1gue, 4gyc, 3qap, 3qdc, 2f93, 2ksy, 2f95, 1jgj, 1h68, 1gu8]
IXTLL	IL4	GSEGA	GA4	6	5	[1brr]
IXWXL	IL4	GFAGA	GA4	2	3	[3qap, 3qdc, 2ksy, 1jgj, 1h2s]
IXXXL	IL4	GXXAA	GA4	4	3	[3ddl]
IXXXL	IL4	GIASA	GA4	0	1	[2z55, 1vgo, 3wqj, 1uaz, 2ei4]
IXXXL	IL4	GLXXA	GA4	6	3	[1m0k, 1at9, 1e0p, 1r84, 1r2n, 1pxs, 1ap9, 1pxr, 4hwl, 1s54, 1s53, 1o0a, 3han, 1kg9, 3hao, 3hap, 1kg8, 2wjk, 2wjl, 1q5j, 2zzl, 1q5i, 1f50, 1tn5, 3nsb, 3utv, 1tn0, 3utw, 3utx, 3uty, 4fpd, 1brx, 1brr, 1p8i, 1fbk, 1ucq, 4hyx, 1f4z, 1ixf, 3vi0, 1qkp, 1qko, 1p8h, 1qm8, 4md2, 2zfe, 4md1, 1iw6, 3ns0, 1c3w, 1bm1, 2ntu, 1kme, 2ntw, 1s52, 1s51, 1py6, 4ov0, 1iw9, 2i20, 1vjm, 1x0s, 3mbv, 1x0k, 1xji]
IVYXL	IL4	GIAAV	GV4	2	1	[1gue, 4gyc, 3qap, 3qdc, 2f93, 2ksy, 2f95, 1jgj, 1h68, 1gu8]
IXWXL	IL4	GIAAV	GV4	2	1	[1gue, 3qap, 3qdc, 2f93, 2ksy, 2f95, 1jgj, 1h68, 1gu8, 1h2s]
IXXXL	IL4	GTXLV	GV4	6	3	[1m0k, 1s8l, 1at9, 1e0p, 1s8j, 1r84, 1r2n, 1pxs, 1ap9, 1pxr, 1m0l, 4hwl, 1s54, 1s53, 1o0a, 3han, 1kg9, 3hao, 3hap, 1kg8, 2wjk, 2wjl, 1q5j, 2zzl, 1q5i, 1f50, 1tn5, 3nsb, 1cwq, 3utv, 1tn0, 3utw, 3utx, 3uty, 4fpd, 1brx, 1brr, 1p8i, 1fbk, 1ucq, 4hyx, 1f4z, 1ixf, 3vi0, 1qkp, 1qko, 1p8h, 1qm8, 4md2, 2zfe, 4md1, 1iw6, 3ns0, 1c3w, 1bm1, 2ntu, 1kme, 2ntw, 1s52, 1s51, 1py6, 4ov0, 1iw9, 2i20, 1vjm, 1x0s, 1q…
IXLGL	IL4	GALTV	GV4	1	0	[4gyc, 2f93, 2f95, 1h2s]
IXXXL	IL4	ARYXD	AD4	3	2	[2z55, 1vgo, 1uaz, 3wqj, 2ei4]
IXXXL	IL4	ARYXD	AD4	0	2	[1m0k, 1at9, 1e0p, 2i1x, 1r2n, 1r84, 1pxs, 1m0m, 1ap9, 1pxr, 4hwl, 1s54, 1s53, 1o0a, 1c8s, 3han, 3hao, 1kg9, 1c8r, 1kg8, 3hap, 3haq, 2wjk, 3har, 2wjl, 3has, 2zzl, 1q5j, 1kgb, 1q5i, 1f50, 1dze, 3nsb, 1tn5, 2brd, 1cwq, 3utv, 1tn0, 3utw, 3utx, 4fpd, 3uty, 1brx, 1fbb, 1brr, 1p8i, 1fbk, 1ucq, 4hyx, 1p8u, 1f4z, 1ixf, 3vi0, 1qkp, 1qko, 1p8h, 1qm8, 4md2, 2zfe, 4md1, 1iw6, 3ns0, 1c3w, 1bm1, 2ntu, 1kme, 2n…
IXXXL	IL4	AVGAD	AD4	6	3	[3hap]
IXXXL	IL4	AITFD	AD4	2	3	[3qbl, 3vvk, 3qbg, 3abw, 3qbi, 3qbk]
IXXXL	IL4	LXTTP	LP4	3	2	[2z55, 1vgo, 1uaz, 3wqj, 2ei4]
IXXXL	IL4	LXTTP	LP4	0	2	[1m0k, 1s8l, 1at9, 4l35, 1e0p, 1s8j, 2i1x, 1r2n, 1r84, 1pxs, 1jv7, 1jv6, 1m0m, 1ap9, 1pxr, 1m0l, 4hwl, 1s54, 1s53, 1o0a, 1c8s, 3han, 3hao, 1kg9, 1c8r, 1kg8, 3hap, 3haq, 2wjk, 3har, 2wjl, 3has, 2zzl, 1kgb, 1q5i, 4jr8, 1f50, 1dze, 3nsb, 1tn5, 2brd, 1cwq, 3utv, 1tn0, 3utw, 3utx, 4fpd, 3uty, 1brx, 1fbb, 1brr, 1p8i, 1fbk, 1ucq, 4hyx, 1p8u, 1f4z, 1ixf, 3vi0, 1qkp, 1qko, 1brd, 1p8h, 1mgy, 1qm8, 4md2, 2z…
IXSGL	IL4	WXXTT	WT4	1	2	[1xio, 2m3g, 4tl3]
IXXXL	IL4	WXXXT	WT4	3	2	[2z55, 1vgo, 1uaz, 3wqj, 2ei4]
IXSGL	IL4	WXXTT	WT4	3	2	[1xio, 2m3g, 4tl3]
IXXXL	IL4	WXXXT	WT4	0	2	[1m0k, 1s8l, 1at9, 4l35, 1e0p, 1s8j, 2i1x, 1r2n, 1r84, 1pxs, 1jv7, 1jv6, 1m0m, 1ap9, 1pxr, 1m0l, 4hwl, 1s54, 1s53, 1o0a, 1c8s, 3han, 3hao, 1kg9, 1c8r, 1kg8, 3hap, 3haq, 2wjk, 3har, 2wjl, 3has, 2zzl, 1q5j, 1kgb, 1q5i, 4jr8, 1f50, 1dze, 3nsb, 1tn5, 2brd, 1cwq, 3utv, 1tn0, 3utw, 3utx, 4fpd, 3uty, 1brx, 1fbb, 1brr, 1p8i, 1fbk, 1ucq, 4hyx, 1p8u, 1f4z, 1ixf, 3vi0, 1qkp, 1qko, 1brd, 1p8h, 1mgy, 1qm8, 4m…
ISSYL	IL4	WXXST	WT4	1	2	[1e12, 2jaf, 2jag]
IXXXL	IL4	WXXXT	WT4	3	4	[2z55, 1vgo, 1uaz, 3wqj, 2ei4]
IXXXL	IL4	WXXST	WT4	0	4	[1m0k, 1s8l, 1at9, 1e0p, 1s8j, 2i1x, 1r2n, 1r84, 1pxs, 1jv7, 1jv6, 1m0m, 1ap9, 1pxr, 1m0l, 4hwl, 1s54, 1s53, 1o0a, 1c8s, 3han, 3hao, 1kg9, 1c8r, 1kg8, 3hap, 3haq, 2wjk, 3har, 2wjl, 3has, 2zzl, 1q5j, 1kgb, 1q5i, 1f50, 1dze, 3nsb, 1tn5, 2brd, 1cwq, 3utv, 1tn0, 3utw, 3utx, 4fpd, 3uty, 1brx, 1fbb, 1brr, 1p8i, 1fbk, 1ucq, 4hyx, 1p8u, 1f4z, 1ixf, 3vi0, 1qkp, 1qko, 1p8h, 1qm8, 4md2, 2zfe, 4md1, 1iw6, 3n…
ISSYL	IL4	RYLTW	RW4	1	2	[1e12, 2jaf]
IXXXL	IL4	RYTWW	RW4	3	4	[2z55, 1vgo, 1uaz, 3wqj, 2ei4]
IXXXL	IL4	RYXXW	RW4	3	2	[2z55, 1vgo, 1uaz, 3wqj, 2ei4]
IXXXL	IL4	RYXXW	RW4	0	2	[1m0k, 1s8l, 1at9, 1e0p, 1s8j, 2i1x, 1r2n, 1r84, 1pxs, 1jv7, 1m0m, 1ap9, 1pxr, 1jv6, 1m0l, 4hwl, 1s54, 1s53, 1o0a, 1c8s, 3han, 3hao, 1kg9, 1c8r, 1kg8, 3hap, 3haq, 2wjk, 3har, 2wjl, 3has, 2zzl, 1q5j, 1kgb, 1q5i, 1f50, 1dze, 3nsb, 1tn5, 2brd, 1cwq, 3utv, 1tn0, 3utw, 3utx, 4fpd, 3uty, 1brx, 1fbb, 1brr, 1p8i, 1fbk, 1ucq, 4hyx, 1p8u, 1f4z, 1ixf, 3vi0, 1qkp, 1qko, 1brd, 1p8h, 1mgy, 1qm8, 4md2, 2zfe, 4m…
IXXXL	IL4	RXVWW	RW4	0	4	[1e0p, 2i1x, 1r2n, 1r84, 1pxs, 1m0m, 1ap9, 1pxr, 4hwl, 1s54, 1s53, 1o0a, 1c8s, 3hao, 1kg9, 1c8r, 1kg8, 2wjk, 3har, 2wjl, 2zzl, 1q5j, 1kgb, 1q5i, 1f50, 3nsb, 1tn5, 1tn0, 3utx, 4fpd, 3uty, 1fbb, 1brr, 1fbk, 1ucq, 1p8u, 1f4z, 1ixf, 3vi0, 1qko, 1p8h, 4md2, 4md1, 3ns0, 1c3w, 2ntu, 1kme, 2ntw, 1s52, 1s51, 1py6, 4ov0, 2i20, 3vhz, 1iw9, 2i21, 1vjm, 3mbv, 3t45, 1x0k]
IXSGL	IL4	RYXXW	RW4	1	2	[1xio, 2m3g, 4tl3]
IWNPL	IL4	DXLVT	DT4	4	5	[2m3g]
IXSGL	IL4	DXXXT	DT4	1	2	[1xio, 2m3g, 4tl3]
IXSGL	IL4	DXXXT	DT4	3	2	[1xio, 2m3g, 4tl3]
IXXXL	IL4	DXXXT	DT4	0	2	[1m0k, 1at9, 4l35, 1e0p, 2i1x, 1r2n, 1r84, 1pxs, 1m0m, 1ap9, 1pxr, 1m0l, 4hwl, 1s54, 1s53, 1o0a, 1c8s, 3han, 3hao, 1kg9, 1c8r, 1kg8, 3hap, 3haq, 2wjk, 3har, 2wjl, 3has, 2zzl, 1q5j, 1kgb, 1q5i, 4jr8, 1f50, 1dze, 3nsb, 1tn5, 2brd, 1cwq, 3utv, 1tn0, 3utw, 3utx, 4fpd, 3uty, 1brx, 1fbb, 1brr, 1p8i, 1fbk, 1ucq, 4hyx, 1p8u, 1f4z, 1ixf, 3vi0, 1qkp, 1qko, 1brd, 1p8h, 1qm8, 4md2, 2zfe, 4md1, 1iw6, 3ns0, 1c…
IXXXL	IL4	DXXXT	DT4	3	2	[2z55, 1vgo, 1uaz, 3wqj, 2ei4]
IXXXL	IL4	MXLXM	MM4	0	1	[1m0k, 1s8l, 1at9, 1s8j, 1e0p, 2i1x, 1r2n, 1r84, 1jv7, 1pxr, 1ap9, 1m0m, 1jv6, 4hwl, 1s54, 1s53, 1o0a, 3han, 1c8s, 3hao, 1c8r, 1kg9, 1bhb, 1kg8, 3hap, 3haq, 2wjk, 3har, 2wjl, 3has, 1q5j, 1kgb, 2zzl, 1q5i, 1f50, 1dze, 3nsb, 1tn5, 2brd, 1cwq, 1tn0, 3utx, 3uty, 4fpd, 1brx, 1fbb, 1brr, 1p8i, 1fbk, 1ucq, 4hyx, 1p8u, 1f4z, 1ixf, 3vi0, 1qkp, 1qko, 1brd, 1p8h, 1mgy, 1qm8, 4md2, 4md1, 2zfe, 3ns0, 1iw6, 1c…
IXXXL	IL4	DLXLL	DL4	0	2	[1brx, 1s8l, 1c3w, 1bm1, 1e0p, 1q5i, 2ntu, 1kme, 1pxs, 1jv7, 1jv6, 1pxr, 1vjm, 1tn5, 1qkp, 1qko, 1brd, 1s54, 1s53, 1mgy, 1x0k, 1tn0, 2wjl, 3has]
IXXXL	IL4	STICM	SM4	3	4	[1uaz]
IXXXL	IL4	STAAM	SM4	0	4	[1m0k, 1s8l, 1at9, 1e0p, 1s8j, 2i1x, 1r2n, 1r84, 1pxs, 1jv7, 1jv6, 1m0m, 1ap9, 1pxr, 1m0l, 4hwl, 1s54, 1s53, 1o0a, 1c8s, 3han, 3hao, 1kg9, 1c8r, 1kg8, 3hap, 3haq, 2wjk, 3har, 2wjl, 3has, 2zzl, 1q5j, 1kgb, 1q5i, 1f50, 1dze, 3nsb, 1tn5, 2brd, 1cwq, 3utv, 1tn0, 3utw, 3utx, 4fpd, 3uty, 1brx, 1fbb, 1brr, 1p8i, 1fbk, 1ucq, 4hyx, 1p8u, 1f4z, 1ixf, 3vi0, 1qkp, 1qko, 1brd, 1p8h, 1mgy, 1qm8, 4md2, 2zfe, 4m…
IXXXL	IL4	YLXMF	YF4	0	1	[2z55, 1uaz, 1vgo, 3wqj, 2ei4]
IXXXL	IL4	YVXFF	YF4	0	4	[1s8l, 1at9, 1e0p, 1s8j, 1r2n, 1r84, 1pxs, 1jv7, 1jv6, 1pxr, 4hwl, 1s54, 1s53, 1o0a, 3han, 3hao, 1kg8, 3hap, 3haq, 2wjk, 3har, 2wjl, 1q5j, 1q5i, 1tn5, 3utv, 1tn0, 3utw, 3utx, 4fpd, 3uty, 1fbk, 1ucq, 4hyx, 1f4z, 1qkp, 1qko, 1brd, 1p8h, 1mgy, 4md2, 4md1, 1c3w, 1bm1, 2ntu, 1kme, 2ntw, 1s52, 1s51, 1py6, 4ov0, 2i20, 1vjm, 3mbv, 1x0i, 1x0k, 1xji]
ISSYL	IL4	YXFAF	YF4	1	6	[1e12, 2jaf, 2jag]
IXXXL	IL4	FDIAM	FM4	2	3	[3qbl, 3vvk, 3qbg, 3abw, 3qbi, 3qbk]
IXWXL	IL4	FAGAM	FM4	2	3	[3qap, 3qdc, 2ksy, 1jgj]
IXXXL	IL4	DIXMC	DC4	2	3	[3qbl, 3vvk, 1e12, 2jaf, 2jag, 3qbg, 3abw, 3qbi, 3qbk]
IXXXL	IL4	MIVVL	ML4	3	4	[1uaz]
IXXXL	IL4	MLYXL	ML4	0	4	[1m0k, 1s8l, 1at9, 1e0p, 1s8j, 2i1x, 1r2n, 1r84, 1pxs, 1jv7, 1jv6, 1m0m, 1ap9, 1pxr, 1m0l, 4hwl, 1s54, 1s53, 1o0a, 1c8s, 3han, 3hao, 1kg9, 1c8r, 1kg8, 3hap, 3haq, 3har, 2wjk, 2wjl, 3has, 2zzl, 1q5j, 1kgb, 1q5i, 1f50, 1dze, 3nsb, 1tn5, 2brd, 1cwq, 3utv, 1tn0, 3utw, 3utx, 4fpd, 3uty, 1brx, 1fbb, 1brr, 1p8i, 1fbk, 1ucq, 4hyx, 1p8u, 1f4z, 1ixf, 3vi0, 1qkp, 1qko, 1brd, 1p8h, 1mgy, 1qm8, 4md2, 2zfe, 4m…
IXSGL	IL4	YICGV	YV4	3	4	[1xio, 2m3g, 4tl3]
IVYXL	IL4	YVTLV	YV4	2	1	[1gue, 4gyc, 3qap, 3qdc, 2f93, 2ksy, 2f95, 1jgj, 1h68, 1gu8]
IXXXL	IL4	YXXXV	YV4	0	4	[1m0k, 1s8l, 1at9, 1e0p, 1s8j, 1r2n, 1r84, 1pxs, 1jv7, 1jv6, 1ap9, 1pxr, 1m0l, 4hwl, 1s54, 1s53, 1o0a, 3han, 3hao, 1kg9, 1kg8, 3hap, 2wjk, 2wjl, 3has, 2zzl, 1q5j, 1q5i, 1f50, 3nsb, 1tn5, 2brd, 1cwq, 3utv, 1tn0, 3utw, 3utx, 4fpd, 3uty, 1brx, 1brr, 1p8i, 1fbk, 1ucq, 4hyx, 1f4z, 1ixf, 3vi0, 1qkp, 1qko, 1brd, 1p8h, 1mgy, 1qm8, 4md2, 2zfe, 4md1, 1iw6, 3ns0, 1c3w, 1bm1, 2ntu, 1kme, 2ntw, 1s52, 1s51, 1p…
IFAFL	IL4	SILLF	SF4	6	0	[3vvk, 3qbl, 3a7k, 3abw, 3qbg, 3qbi, 3qbk]
IXXXL	IL4	STIXF	SF4	3	4	[2z55, 1vgo, 3wqj, 2ei4]
IXSGL	IL4	SKVGF	SF4	1	6	[1xio, 2m3g, 4tl3]
IXSGL	IL4	LXILW	LW4	3	4	[1xio, 2m3g, 4tl3]
IXTLL	IL4	KFYAI	KI4	6	1	[1q5i, 1kme, 1s54, 1s53, 2ntw, 1s51, 1py6, 1pxs, 3haq, 1tn0, 3utw, 1pxr]
IXXXL	IL4	GYGLT	GT4	0	1	[4hwl, 1at9, 1s52, 3utv]
IVYXL	IL4	GIVIT	GT4	2	3	[1gue, 4gyc, 3qap, 3qdc, 2f93, 2ksy, 2f95, 1jgj, 1h68, 1gu8]
IXXXL	IL4	WXXIS	WS4	0	4	[1m0k, 1s8l, 1at9, 1e0p, 1s8j, 2i1x, 1r2n, 1r84, 1pxs, 1m0m, 1ap9, 1pxr, 1m0l, 4hwl, 1s54, 1s53, 1o0a, 1c8s, 3han, 3hao, 1kg9, 1c8r, 1kg8, 3hap, 3haq, 2wjk, 3har, 2wjl, 3has, 2zzl, 1q5j, 1kgb, 1q5i, 1f50, 1dze, 3nsb, 1tn5, 2brd, 1cwq, 3utv, 1tn0, 3utw, 3utx, 4fpd, 3uty, 1brx, 1fbb, 1brr, 1p8i, 1fbk, 1ucq, 4hyx, 1p8u, 1f4z, 1ixf, 3vi0, 1qkp, 1qko, 1p8h, 1qm8, 4md2, 2zfe, 4md1, 1iw6, 3ns0, 1c3w, 1b…
IXTLL	IL4	WLIGS	WS4	6	5	[1q5i, 1brr, 1s52, 1r2n, 1r84, 1pxr, 4hwl, 3han, 3hap, 3utv, 1tn0, 3har, 3utx, 1xji, 3has, 3uty]
IXXXL	IL4	WWLFS	WS4	3	4	[2z55, 1vgo, 1uaz, 3wqj, 2ei4]
IXXXL	IL4	TXLXP	TP4	2	1	[3qbl, 3vvk, 3qbg, 3abw, 3qbi, 3qbk]
IFAFL	IL4	TXLXP	TP4	6	1	[3vvk, 3qbl, 3a7k, 3abw, 3qbg, 3qbi, 3qbk]
INIAL	IL4	TGLAS	TS4	0	1	[3qbl, 3vvk, 3a7k, 3abw, 3qbg, 3qbi, 3qbk]
IXXXL	IL4	TXXLS	TS4	0	1	[1m0k, 1s8l, 1at9, 1s8j, 1e0p, 2i1x, 1r2n, 1r84, 1pxs, 1jv7, 1pxr, 1ap9, 1m0m, 1jv6, 1m0l, 4hwl, 1s54, 1s53, 1o0a, 3han, 1c8s, 3hao, 1c8r, 1kg9, 1bhb, 1kg8, 3hap, 3haq, 2wjk, 3har, 2wjl, 3has, 1q5j, 1kgb, 2zzl, 1q5i, 1f50, 1dze, 3nsb, 1tn5, 2brd, 1cwq, 1tn0, 3utx, 3uty, 4fpd, 1brx, 1fbb, 1brr, 1p8i, 1fbk, 1ucq, 4hyx, 1p8u, 1f4z, 1ixf, 3vi0, 1qkp, 1qko, 1brd, 1p8h, 1mgy, 1qm8, 4md2, 4md1, 2zfe, 3n…
ISSYL	IL4	TXALS	TS4	1	2	[1e12, 2jaf, 2jag]
INIAL	IL4	SIXSY	SY4	0	1	[3qbl, 3vvk, 3a7k, 3abw, 3qbg, 3qbi, 3qbk]
IXXXL	IL4	YXARY	YY4	0	2	[1fbb, 1brr, 1fbk, 1r2n, 1r84, 1pxs, 1pxr, 4hwl, 1ixf, 3vi0, 1qkp, 1p8h, 3han, 3hap, 3har, 3has, 1q5i, 1kme, 1s52, 3vhz, 1iw9, 1tn5, 2brd, 1x0k, 3utv, 1tn0, 3utx, 1xji, 3uty]
IXDVL	IL4	YPXXY	YY4	6	5	[3ddl]
IVYXL	IL4	SGIAA	SA4	2	1	[1gue, 4gyc, 3qap, 3qdc, 2f93, 2ksy, 2f95, 1jgj, 1h68, 1gu8]
IXDVL	IL4	SFTVA	SA4	6	0	[3ddl]
IXWXL	IL4	SGIAA	SA4	2	1	[1gue, 3qap, 3qdc, 2f93, 2ksy, 2f95, 1jgj, 1h68, 1gu8, 1h2s]
IXXXL	IL4	TFDIA	TA4	2	3	[3qbl, 3vvk, 3qbg, 3abw, 3qbi, 3qbk]
IXXXL	IL4	TXXXA	TA4	2	1	[1e12, 2jaf, 2jag]
IVXXL	IL4	TSWAY	TY4	5	6	[3qbl, 3vvk, 3a7k, 3qbg, 3abw, 3qbi, 3qbk]
IXDVL	IL4	TWGFY	TY4	6	5	[3ddl]
IXXXL	IL4	TIXMI	TI4	3	4	[1uaz]
IVYXL	IL4	TLVGI	TI4	2	1	[1gue, 4gyc, 3qap, 3qdc, 2f93, 2ksy, 2f95, 1jgj, 1h68, 1gu8]
IVIXL	IL4	TTPLI	TI4	3	2	[1gue, 4gyc, 3qdc, 3qap, 2f93, 2ksy, 2f95, 1jgj, 1gu8, 1h68, 1h2s]
IXXXL	IL4	PXVXI	PI4	2	1	[3qbl, 3vvk, 3qbg, 3abw, 3qbi, 3qbk]
INIAL	IL4	YTGLA	YA4	0	1	[3qbl, 3vvk, 3a7k, 3abw, 3qbg, 3qbi, 3qbk]
IXXXL	IL4	YARYA	YA4	3	2	[2z55, 1vgo, 1uaz, 3wqj, 2ei4]
IXWXL	IL4	YXVMA	YA4	2	1	[1gue, 3qap, 3qdc, 2f93, 2ksy, 2f95, 1jgj, 1h68, 1gu8, 1h2s]
ISSYL	IL4	YLTWA	YA4	1	2	[1e12, 2jaf, 2jag]
IVXXL	IL4	SALDI	SI4	5	6	[3qbl, 3vvk, 3a7k, 3qbg, 3abw, 3qbi, 3qbk]
INIAL	IL4	SALDI	SI4	0	6	[3qbl, 3vvk, 3a7k, 3abw, 3qbg, 3qbi, 3qbk]
INIAL	IL4	YSXLD	YD4	0	6	[3qbl, 3vvk, 3a7k, 3abw, 3qbg, 3qbi, 3qbk]
IVXXL	IL4	YSXLD	YD4	5	6	[3qbl, 3vvk, 3a7k, 3qbg, 3abw, 3qbi, 3qbk]
ISSYL	IL4	VFAKY	VY4	1	6	[1e12, 2jaf, 2jag]
ISSYL	IL4	SLWVN	SN4	1	0	[1e12]
IXXXL	IL4	MXLGY	MY4	0	1	[1at9, 1kme, 1brr, 1s52, 1r2n, 1r84, 4hwl, 1qkp, 3han, 2brd, 3hap, 3utv, 3har, 3utx, 1xji, 3has, 3uty]
IFAFL	IL4	NXALA	NA4	6	0	[3vvk, 3qbl, 3a7k, 3abw, 3qbg, 3qbi, 3qbk]
ISSYL	IL4	NXALA	NA4	1	0	[1e12, 2jaf, 2jag]
IVIXL	IL4	TPLIV	TV4	3	2	[1gue, 4gyc, 3qdc, 3qap, 2f93, 2ksy, 2f95, 1jgj, 1gu8, 1h68, 1h2s]
IWNPL	IL4	TYFTV	TV4	4	5	[2m3g]
IVYXL	IL4	TLNTV	TV4	2	3	[1gue, 4gyc, 3qap, 3qdc, 2f93, 2ksy, 2f95, 1jgj, 1h68, 1gu8]
IXSGL	IL4	CGVCA	CA4	3	4	[1xio, 2m3g, 4tl3]
IXSGL	IL4	YLWXI	YI4	3	4	[1xio, 2m3g, 4tl3]
IXTLL	IL4	LIGSE	LE4	6	5	[1q5i, 1brr, 1s52, 1r2n, 1r84, 1pxr, 4hwl, 3han, 3hap, 3utv, 1tn0, 3har, 3utx, 1xji, 3has, 3uty]
IXXXL	IL4	FXXLR	FR4	6	5	[1s8l, 1e0p, 1s8j, 1pxs, 1jv7, 1jv6, 1pxr, 4hwl, 1qkp, 1qko, 1s54, 1s53, 1mgy, 3hao, 2wjl, 1c3w, 1q5i, 2ntu, 1kme, 2ntw, 1s52, 1s51, 1py6, 2i20, 1vjm, 1tn5, 1x0k, 1tn0, 3utx, 3uty]
IVIXL	IL4	PLIVY	PY4	3	2	[1gue, 4gyc, 3qdc, 3qap, 2f93, 2ksy, 2f95, 1jgj, 1gu8, 1h68, 1h2s]
IVIXL	IL4	YYLVG	YG4	3	4	[1gue, 4gyc, 3qdc, 3qap, 2f93, 2ksy, 2f95, 1jgj, 1gu8, 1h68]
IXXXL	IL4	FSTIC	FC4	3	4	[1uaz]
IXXXL	IL4	DTXLF	DF4	0	6	[2wjk]
IVYXL	IL4	VITLN	VN4	2	3	[1gue, 4gyc, 3qap, 3qdc, 2f93, 2ksy, 2f95, 1jgj, 1h68, 1gu8]
IVYXL	IL4	NTVVM	NM4	2	3	[1gue, 4gyc, 3qap, 3qdc, 2f93, 2ksy, 2f95, 1jgj, 1h68, 1gu8]
IVIXL	IL4	YLVGP	YP4	3	4	[1gue, 4gyc, 3qdc, 3qap, 2f93, 2ksy, 2f95, 1jgj, 1gu8, 1h68]
IVYXL	IL4	FGIVI	FI4	2	3	[1gue, 4gyc, 3qap, 3qdc, 2f93, 2ksy, 2f95, 1jgj, 1h68, 1gu8]
IXTLL	IL4	RPEWI	RI4	6	0	[3utv]
IXWXL	IL4	MLAGF	MF4	2	3	[1gue, 3qap, 3qdc, 2f93, 2ksy, 2f95, 1jgj, 1h68, 1gu8, 1h2s]
IXLGL	IL4	IVYLD	ID4	1	6	[4gyc, 2f93, 2f95, 1h2s]
IXSGL	IL4	LWXIC	LC4	3	4	[1xio, 2m3g, 4tl3]
IXSGL	IL4	ICGVC	IC4	3	4	[1xio, 2m3g, 4tl3]
IXSGL	IL4	RYLWY	RY4	3	4	[1xio, 2m3g, 4tl3]
IXXXL	IL4	VIXAD	VD4	2	3	[1e12, 2jaf, 2jag]
IXSGL	IL4	MVTTP	MP4	1	2	[1xio, 2m3g, 4tl3]
IXSGL	IL4	MVTTP	MP4	3	2	[1xio, 2m3g, 4tl3]
IXXXL	IL4	CXIVV	CV4	3	4	[1uaz]
IXXXL	IL4	AAYLS	AS4	0	1	[1uaz]
IXXXL	IL4	ARYAS	AS4	0	2	[1s8l, 1s8j, 1jv7]
IXTLL	IL4	EWIWL	EL4	6	0	[4hwl, 1s52, 1r2n, 1r84, 3utv]
IXSGL	IL4	KVGFS	KS4	1	6	[1xio, 2m3g, 4tl3]
IWNPL	IL4	KLVTY	KY4	4	5	[2m3g]
IXTLL	IL4	PEWIW	PW4	6	0	[3utv]
IAFLF	IF4	GVXAL	GL4	4	3	[2z55, 1vgo, 3wqj, 2ei4]
IAFLF	IF4	LXXXT	LT4	4	3	[2z55, 1vgo, 3wqj, 2ei4]
ISXAF	IF4	SLFTV	SV4	4	3	[2jaf, 2jag]
ISXAF	IF4	VXXXA	VA4	4	3	[1e12, 2jaf]
IAFLF	IF4	ALXIV	AV4	4	3	[2z55, 1vgo, 3wqj, 2ei4]
ISXAF	IF4	LXXXI	LI4	4	3	[2jaf, 2jag]
IAFLF	IF4	MIXTG	MG4	4	3	[2z55, 1vgo, 3wqj, 2ei4]
ISXAF	IF4	MXXXG	MG4	4	3	[1e12, 2jaf, 2jag]
ISXAF	IF4	IXXXV	IV4	4	0	[1e12, 2jaf, 2jag]
ISXAF	IF4	CVTGL	CL4	4	3	[1e12, 2jaf, 2jag]
IAFLF	IF4	VXALM	VM4	4	3	[2z55, 1vgo, 3wqj, 2ei4]
ISXAF	IF4	FTVIA	FA4	4	3	[1e12, 2jaf, 2jag]
IAFLF	IF4	DXXMI	DI4	4	3	[2z55, 1vgo, 3wqj, 2ei4]
ISXAF	IF4	GLXXA	GA4	4	3	[1e12]
IAFLF	IF4	LXGXD	LD4	4	3	[2z55, 1vgo, 2ei4]
ISXAF	IF4	DIXMC	DC4	4	3	[1e12, 2jaf, 2jag]
ISXAF	IF4	GMCVT	GT4	4	3	[1e12, 2jaf, 2jag]
YYAIT	YT4	VLLRS	VS4	1	6	[1vgo]
YAIXT	YT4	KVGXG	KG4	1	6	[1s8l, 1at9, 1s8j, 1e0p, 1r84, 1r2n, 1pxs, 1jv7, 1pxr, 4hwl, 1s54, 1o0a, 3han, 3hao, 1kg8, 3hap, 3haq, 2wjk, 3har, 2wjl, 3has, 1q5j, 1q5i, 1f50, 1tn5, 3utv, 1tn0, 3utw, 1brx, 1ucq, 4hyx, 1f4z, 1qkp, 1qko, 1p8h, 1mgy, 4md2, 4md1, 1c3w, 1bm1, 2ntu, 1kme, 2ntw, 1s52, 1s51, 1py6, 4ov0, 2i20, 1vjm, 3mbv, 1x0i, 1x0k, 1xji]
YAIXT	YT4	LYFLV	LV4	1	0	[1s8l, 1at9, 1s8j, 1e0p, 1r84, 1r2n, 1pxs, 1jv7, 1pxr, 1jv6, 4hwl, 1s54, 1o0a, 3han, 3hao, 1kg8, 3hap, 1bhb, 1bha, 3haq, 2wjk, 3har, 2wjl, 3has, 1q5j, 1q5i, 1f50, 1tn5, 3utv, 1tn0, 3utw, 4fpd, 1brx, 1fbk, 1ucq, 4hyx, 1f4z, 1qkp, 1qko, 1p8h, 1mgy, 4md2, 4md1, 1c3w, 1bm1, 2ntu, 1kme, 2ntw, 1s52, 1s51, 1py6, 4ov0, 2i20, 1vjm, 3mbv, 1x0i, 1x0k, 1xji]
YAIXT	YT4	LALLV	LV4	1	2	[1brx]
YYXLT	YT4	LXXXV	LV4	4	4	[2z55, 1vgo]
YAIXT	YT4	GXGXI	GI4	1	6	[1s8l, 1at9, 1s8j, 1e0p, 1r84, 1r2n, 1pxs, 1jv7, 1jv6, 1pxr, 4hwl, 1s54, 1o0a, 3han, 3hao, 1kg8, 3hap, 3haq, 2wjk, 3har, 2wjl, 3has, 1q5j, 1q5i, 1f50, 1tn5, 3utv, 1tn0, 3utw, 4fpd, 1brx, 1fbk, 1ucq, 4hyx, 1f4z, 1qkp, 1qko, 1p8h, 1mgy, 4md2, 4md1, 1c3w, 1bm1, 2ntu, 1kme, 2ntw, 1s52, 1s51, 1py6, 4ov0, 2i20, 1vjm, 3mbv, 1x0i, 1x0k, 1xji]
YAIXT	YT4	LLRSR	LR4	1	6	[1brx]
YAIXT	YT4	LILLR	LR4	1	6	[1brx, 1s8l, 1at9, 1s8j, 1e0p, 1r84, 1r2n, 1f4z, 1pxs, 1jv7, 1pxr, 1jv6, 4hwl, 1qkp, 1qko, 1s54, 1o0a, 1mgy, 3han, 3hao, 1kg8, 3hap, 3haq, 2wjk, 3har, 2wjl, 3has, 1c3w, 1bm1, 1q5i, 2ntu, 1kme, 2ntw, 1s51, 1py6, 4ov0, 2i20, 1vjm, 1tn5, 1x0i, 1x0k, 1tn0, 3utw, 1xji, 4fpd]
YXLFT	YT4	GNARL	GL4	4	5	[3ddl]
YAIXT	YT4	GXXXL	GL4	1	6	[1s8l, 1at9, 1s8j, 1e0p, 1r84, 1r2n, 1pxs, 1jv7, 1pxr, 1jv6, 4hwl, 1s54, 1o0a, 3han, 3hao, 1kg8, 3hap, 3haq, 2wjk, 3har, 2wjl, 3has, 1q5j, 1q5i, 1f50, 1tn5, 3utv, 1tn0, 3utw, 4fpd, 1brx, 1fbk, 1ucq, 4hyx, 1f4z, 1qkp, 1qko, 1p8h, 1mgy, 4md2, 4md1, 1c3w, 1bm1, 2ntu, 1kme, 2ntw, 1s52, 1s51, 1py6, 4ov0, 2i20, 1vjm, 3mbv, 1x0i, 1x0k, 1xji]
YAIXT	YT4	VGXXL	VL4	1	6	[1s8l, 1at9, 1s8j, 1e0p, 1r84, 1r2n, 1pxs, 1jv7, 1pxr, 1jv6, 4hwl, 1s54, 1o0a, 3han, 3hao, 1kg8, 3hap, 3haq, 2wjk, 3har, 2wjl, 3has, 1q5j, 1q5i, 1f50, 1tn5, 3utv, 1tn0, 3utw, 4fpd, 1brx, 1fbk, 1ucq, 4hyx, 1f4z, 1qkp, 1qko, 1p8h, 1mgy, 4md2, 4md1, 1c3w, 1bm1, 2ntu, 1kme, 2ntw, 1s52, 1s51, 1py6, 4ov0, 2i20, 1vjm, 3mbv, 1x0i, 1x0k, 1xji]
YAIXT	YT4	FTTXL	FL4	1	2	[1s8l, 1at9, 1s8j, 1e0p, 1r84, 1r2n, 1pxs, 1jv7, 1pxr, 1jv6, 4hwl, 1s54, 1o0a, 3han, 3hao, 1kg8, 3hap, 3haq, 2wjk, 3har, 2wjl, 3has, 1q5i, 1f50, 1tn5, 3utv, 1tn0, 3utw, 4fpd, 1brx, 1fbk, 1ucq, 4hyx, 1f4z, 1qkp, 1qko, 1p8h, 1mgy, 4md2, 4md1, 1c3w, 1bm1, 2ntu, 1kme, 2ntw, 1s52, 1s51, 1py6, 4ov0, 2i20, 1vjm, 3mbv, 1x0i, 1x0k, 1xji]
YAIXT	YT4	FGXIL	FL4	1	6	[1s8l, 1at9, 1s8j, 1e0p, 1r84, 1r2n, 1pxs, 1jv7, 1pxr, 4hwl, 1s54, 1o0a, 3han, 3hao, 1kg8, 3hap, 3haq, 2wjk, 3har, 2wjl, 3has, 1q5j, 1q5i, 1f50, 1tn5, 3utv, 1tn0, 3utw, 1brx, 1ucq, 4hyx, 1f4z, 1qkp, 1qko, 1p8h, 1mgy, 4md2, 4md1, 1c3w, 1bm1, 2ntu, 1kme, 2ntw, 1s52, 1s51, 1py6, 4ov0, 2i20, 1vjm, 3mbv, 1x0i, 1x0k, 1xji]
YYXLT	YT4	ALVXV	AV4	4	5	[2z55, 1vgo]
YAIXT	YT4	PLXXL	PL4	1	2	[1s8l, 1at9, 1s8j, 1e0p, 1r84, 1r2n, 1pxs, 1jv7, 1pxr, 1jv6, 4hwl, 1s54, 1o0a, 3han, 3hao, 1kg8, 3hap, 3haq, 2wjk, 3har, 2wjl, 3has, 1q5i, 1f50, 1tn5, 3utv, 1tn0, 3utw, 4fpd, 1brx, 1fbk, 1ucq, 4hyx, 1f4z, 1qkp, 1qko, 1p8h, 1mgy, 4md2, 4md1, 1c3w, 1bm1, 2ntu, 1kme, 2ntw, 1s52, 1s51, 1py6, 4ov0, 2i20, 1vjm, 3mbv, 1x0i, 1x0k, 1xji]
YYAIT	YT4	PLXXL	PL4	1	2	[1vgo]
YAIXT	YT4	ALDLA	AA4	1	2	[3hao]
YAIXT	YT4	AXVGA	AA4	1	3	[1s8l, 1at9, 1s8j, 1e0p, 1r84, 1r2n, 1pxs, 1jv7, 1pxr, 1jv6, 4hwl, 1s54, 1o0a, 3han, 3hao, 1kg8, 3haq, 2wjk, 3har, 2wjl, 3has, 1q5j, 1q5i, 1f50, 1tn5, 3utv, 1tn0, 3utw, 4fpd, 1brx, 1fbk, 1ucq, 4hyx, 1f4z, 1qkp, 1qko, 1p8h, 1mgy, 4md2, 4md1, 1c3w, 1bm1, 2ntu, 1kme, 2ntw, 1s52, 1s51, 1py6, 4ov0, 2i20, 1vjm, 3mbv, 1x0i, 1x0k, 1xji]
YAIXT	YT4	VKGMG	VG4	1	0	[1brx, 1at9, 1e0p, 1pxs, 1pxr, 1qko, 1s54, 3hao, 1bha, 3haq, 3har, 2wjl, 1c3w, 1bm1, 1q5i, 2ntu, 1kme, 1s51, 1py6, 2i20, 1vjm, 1tn5, 1x0k, 1tn0, 3utw]
YAIXT	YT4	LAXVG	LG4	1	3	[1s8l, 1at9, 1s8j, 1e0p, 1r84, 1r2n, 1pxs, 1jv7, 1pxr, 1jv6, 4hwl, 1s54, 1o0a, 3han, 3hao, 1kg8, 3haq, 2wjk, 3har, 2wjl, 3has, 1q5j, 1q5i, 1f50, 1tn5, 3utv, 1tn0, 3utw, 4fpd, 1brx, 1fbk, 1ucq, 4hyx, 1f4z, 1qkp, 1qko, 1p8h, 1mgy, 4md2, 4md1, 1c3w, 1bm1, 2ntu, 1kme, 2ntw, 1s52, 1s51, 1py6, 4ov0, 2i20, 1vjm, 3mbv, 1x0i, 1x0k, 1xji]
YAIXT	YT4	YFLVK	YK4	1	0	[1s8l, 1at9, 1s8j, 1e0p, 1r84, 1r2n, 1pxs, 1jv7, 1pxr, 1jv6, 4hwl, 1s54, 1o0a, 3han, 3hao, 1kg8, 3hap, 1bhb, 1bha, 3haq, 2wjk, 3har, 2wjl, 3has, 1q5j, 1q5i, 1f50, 1tn5, 1tn0, 3utw, 4fpd, 1brx, 1fbk, 1ucq, 4hyx, 1f4z, 1qkp, 1qko, 1p8h, 1mgy, 4md2, 4md1, 1c3w, 1bm1, 2ntu, 1kme, 2ntw, 1s52, 1s51, 1py6, 4ov0, 2i20, 1vjm, 3mbv, 1x0i, 1x0k, 1xji]
YAIXT	YT4	GXXXF	GF4	1	0	[1s8l, 1at9, 1s8j, 1e0p, 1r84, 1r2n, 1pxs, 1jv7, 1pxr, 1jv6, 4hwl, 1o0a, 3han, 3hao, 1kg8, 3hap, 1bhb, 1bha, 3haq, 2wjk, 3har, 2wjl, 3has, 1q5j, 1q5i, 1f50, 1tn5, 3utv, 1tn0, 3utw, 4fpd, 1brx, 1fbk, 1ucq, 4hyx, 1f4z, 1qkp, 1qko, 1p8h, 1mgy, 4md2, 4md1, 1c3w, 1bm1, 2ntu, 1kme, 2ntw, 1py6, 4ov0, 2i20, 1vjm, 3mbv, 1x0i, 1x0k, 1xji]
YAIXT	YT4	FLVKG	FG4	1	0	[1s8l, 1at9, 1s8j, 1e0p, 1r84, 1r2n, 1pxs, 1jv7, 1pxr, 1jv6, 4hwl, 1s54, 1o0a, 3han, 3hao, 1kg8, 3hap, 1bhb, 1bha, 3haq, 2wjk, 3har, 2wjl, 3has, 1q5j, 1q5i, 1f50, 1tn5, 1tn0, 3utw, 4fpd, 1brx, 1fbk, 1ucq, 4hyx, 1f4z, 1qkp, 1qko, 1p8h, 1mgy, 4md2, 4md1, 1c3w, 1bm1, 2ntu, 1kme, 2ntw, 1s51, 1py6, 4ov0, 2i20, 1vjm, 3mbv, 1x0i, 1x0k, 1xji]
YAIXT	YT4	KGMGV	KV4	1	0	[1vjm, 1tn5, 1bm1, 1q5i, 1s54, 1tn0, 2i20]
YAIXT	YT4	LVKGM	LM4	1	0	[1s8l, 1at9, 1e0p, 1r84, 1r2n, 1pxs, 1jv7, 1pxr, 1jv6, 1s54, 1o0a, 3han, 3hao, 1kg8, 3hap, 1bha, 3haq, 2wjk, 3har, 2wjl, 3has, 1q5j, 1q5i, 1f50, 1tn5, 1tn0, 3utw, 4fpd, 1brx, 1fbk, 1ucq, 4hyx, 1f4z, 1qko, 1p8h, 4md2, 4md1, 1c3w, 1bm1, 2ntu, 1kme, 2ntw, 1s51, 1py6, 4ov0, 2i20, 1vjm, 3mbv, 1x0i, 1x0k, 1xji]
YXLFT	YT4	AXXXL	AL4	4	2	[3ddl]
YAIXT	YT4	AXXXL	AL4	1	6	[1q5j]
YAIXT	YT4	ALXXL	AL4	1	2	[2i20]
YYXLT	YT4	TXXXL	TL4	4	0	[2z55, 1vgo]
YAIXT	YT4	TXXXL	TL4	1	0	[1s8l, 1at9, 1s8j, 1e0p, 1r84, 1r2n, 1pxs, 1jv7, 1pxr, 1jv6, 4hwl, 1s54, 1o0a, 3han, 3hao, 1kg8, 3haq, 2wjk, 3har, 2wjl, 3has, 1q5i, 1f50, 1tn5, 3utv, 1tn0, 3utw, 4fpd, 1brx, 4hyx, 1f4z, 1qkp, 1qko, 1p8h, 1mgy, 4md2, 4md1, 1c3w, 1bm1, 2ntu, 1kme, 2ntw, 1s52, 1s51, 1py6, 4ov0, 2i20, 1vjm, 3mbv, 1x0i, 1x0k, 1xji]
YAIXT	YT4	TLYFL	TL4	1	0	[1s8l, 1at9, 1s8j, 1e0p, 1r84, 1r2n, 1pxs, 1jv7, 1pxr, 1jv6, 4hwl, 1o0a, 3han, 3hao, 1kg8, 3hap, 1bhb, 1bha, 3haq, 2wjk, 3har, 2wjl, 3has, 1q5j, 1q5i, 1f50, 1tn5, 3utv, 1tn0, 3utw, 4fpd, 1brx, 1fbk, 1ucq, 4hyx, 1f4z, 1qkp, 1qko, 1p8h, 1mgy, 4md2, 4md1, 1c3w, 1bm1, 2ntu, 1kme, 2ntw, 1py6, 4ov0, 2i20, 1vjm, 3mbv, 1x0i, 1x0k, 1xji]
YAIXT	YT4	ILXXV	IV4	1	3	[1s8l, 1at9, 1s8j, 1e0p, 1r84, 1r2n, 1pxs, 1jv7, 1pxr, 1jv6, 4hwl, 1s54, 1o0a, 3han, 3hao, 1kg8, 3haq, 2wjk, 3har, 2wjl, 3has, 1q5j, 1q5i, 1f50, 1tn5, 3utv, 1tn0, 3utw, 4fpd, 1brx, 1fbk, 1ucq, 4hyx, 1f4z, 1qkp, 1qko, 1p8h, 1mgy, 4md2, 4md1, 1c3w, 1bm1, 2ntu, 1kme, 2ntw, 1s52, 1s51, 1py6, 4ov0, 2i20, 1vjm, 3mbv, 1x0i, 1x0k, 1xji]
YAIXT	YT4	ILLRS	IS4	1	6	[1brx, 1c3w, 1at9, 1bm1, 1e0p, 1q5i, 2ntu, 1kme, 1pxs, 2i20, 1pxr, 1vjm, 1tn5, 1qko, 1s54, 1x0k, 3hao, 1tn0]
YXLFT	YT4	NARLL	NL4	4	5	[3ddl]
YYAIT	YT4	ARGWG	AG4	1	0	[1vgo]
YAIXT	YT4	DXGTI	DI4	1	3	[1s8l, 1s8j, 1q5i, 1kme, 1r84, 1r2n, 4hyx, 1jv7, 1jv6, 1qkp, 1s54, 1x0i, 1mgy, 3han, 3hap, 3utv, 3haq, 1tn0, 3utw, 1xji, 3has]
YAIXT	YT4	LXXXD	LD4	1	3	[1s8l, 1at9, 1s8j, 1e0p, 1r84, 1r2n, 1pxs, 1jv7, 1pxr, 1jv6, 4hwl, 1s54, 1o0a, 3han, 3hao, 1kg8, 3haq, 2wjk, 3har, 2wjl, 3has, 1q5j, 1q5i, 1f50, 1tn5, 3utv, 1tn0, 3utw, 4fpd, 1brx, 1fbk, 1ucq, 4hyx, 1f4z, 1qkp, 1qko, 1p8h, 1mgy, 4md2, 4md1, 1c3w, 1bm1, 2ntu, 1kme, 2ntw, 1s52, 1s51, 1py6, 4ov0, 2i20, 1vjm, 3mbv, 1x0i, 1x0k, 1xji]
YAIXT	YT4	LXXXD	LD4	1	2	[1s8l, 1at9, 1s8j, 1e0p, 1r84, 1r2n, 1pxs, 1jv7, 1pxr, 1jv6, 4hwl, 1s54, 1o0a, 3han, 3hao, 1kg8, 3hap, 3haq, 2wjk, 3har, 2wjl, 3has, 1q5j, 1q5i, 1f50, 1tn5, 3utv, 1tn0, 3utw, 1brx, 1ucq, 4hyx, 1f4z, 1qkp, 1qko, 1p8h, 1mgy, 4md2, 4md1, 1c3w, 1bm1, 2ntu, 1kme, 2ntw, 1s52, 1s51, 1py6, 4ov0, 1vjm, 3mbv, 1x0i, 1x0k, 1xji]
YYAIT	YT4	LXXXD	LD4	1	2	[1vgo]
YYAIT	YT4	DLXLL	DL4	1	2	[1vgo]
YAIXT	YT4	DLXLL	DL4	1	2	[1brx, 1s8l, 1c3w, 1bm1, 1e0p, 1q5i, 2ntu, 1kme, 1pxs, 1jv7, 1pxr, 1jv6, 1vjm, 1tn5, 1qkp, 1qko, 1s54, 1mgy, 1x0k, 1tn0, 2wjl, 3has]
YYAIT	YT4	IARGW	IW4	1	0	[1vgo]
YAIXT	YT4	TPLLA	TA4	1	2	[3hao]
YYXLT	YT4	NTLTA	NA4	4	5	[1vgo]
YYAIT	YT4	FXLXR	FR4	1	6	[1vgo]
YXLFT	YT4	RLLLL	RL4	4	5	[3ddl]
LARNN	LN4	ALVXF	AF4	0	1	[3ddl]
LLGIN	LN4	VALXV	VV4	1	6	[4gyc, 2f93, 2f95, 1h2s]
LARNN	LN4	VXXXV	VV4	0	1	[3ddl]
LLGIN	LN4	VYLDL	VL4	1	6	[4gyc, 2f93, 2f95, 1h2s]
LARNN	LN4	SALVV	SV4	0	1	[3ddl]
LLGIN	LN4	VLFGA	VA4	1	0	[4gyc, 2f93, 2f95, 1h2s]
LARNN	LN4	YNIAK	YK4	0	6	[3ddl]
LLGIN	LN4	ALIVY	AY4	1	6	[4gyc, 2f93, 2f95, 1h2s]
LARNN	LN4	LVVFI	LI4	0	1	[3ddl]
LARNN	LN4	LIYNI	LI4	0	6	[3ddl]
LLGIN	LN4	LFXXI	LI4	1	0	[4gyc, 2f93, 1h2s]
LARNN	LN4	ISMMV	IV4	0	1	[3ddl]
LLGIN	LN4	FXXXA	FA4	1	0	[1h2s]
LARNN	LN4	MVSAL	ML4	0	1	[3ddl]
LARNN	LN4	VLIYN	VN4	0	6	[3ddl]
LLGIN	LN4	IVYLD	ID4	1	6	[4gyc, 2f93, 2f95, 1h2s]
LARNN	LN4	RISMM	RM4	0	1	[3ddl]
LXXVV	LV4	FVFMT	FT4	1	0	[3qbl, 3vvk, 3qbg, 3qbi, 3qbk]
LYFLV	LV4	FXAIT	FT4	0	1	[1brx, 1s8l, 1e0p, 1s8j, 1r2n, 1r84, 4hyx, 1f4z, 1pxs, 1jv7, 1jv6, 1pxr, 1qkp, 1qko, 1s54, 1o0a, 1mgy, 3han, 3hao, 1bhb, 1kg8, 3hap, 3haq, 1bha, 2wjk, 3har, 2wjl, 3has, 1c3w, 1bm1, 1q5i, 2ntu, 1kme, 2ntw, 1s51, 1py6, 4ov0, 2i20, 1vjm, 1tn5, 1x0i, 1x0k, 1tn0, 3utw, 1xji, 4fpd]
LALLV	LV4	FXAIT	FT4	2	1	[1brx]
LXXXV	LV4	KVGXG	KG4	4	6	[2z55, 1vgo]
LXXXV	LV4	AIYPF	AF4	6	5	[1gue, 4gyc, 3qap, 3qdc, 2f93, 2ksy, 2f95, 1jgj, 1h68, 1gu8, 1h2s]
LYFLV	LV4	AAXAF	AF4	0	1	[3utw, 1pxr, 3uty]
LXXVV	LV4	AKYXF	AF4	1	6	[3qbl, 3vvk, 3a7k, 3qbg, 3abw, 3qbi, 3qbk]
LXTVV	LV4	LVEWA	LA4	5	4	[3qbl, 3vvk, 3qbg, 3qbi, 3qbk]
LALLV	LV4	GADGI	GI4	2	3	[1brx]
LXXXV	LV4	GISGI	GI4	6	1	[1gue, 4gyc, 3qap, 3qdc, 2f93, 2ksy, 2f95, 1jgj, 1h68, 1gu8, 1h2s]
LXTVV	LV4	VYYLV	VV4	3	4	[1gue, 4gyc, 3qdc, 3qap, 2f93, 2ksy, 2f95, 1jgj, 1gu8, 1h68]
LXXXV	LV4	VLXVV	VV4	4	5	[2jaf, 2jag]
LALLV	LV4	VLRNV	VV4	2	5	[1brx]
LXXXV	LV4	LTSLR	LR4	4	4	[1vgo]
LALLV	LV4	LILLR	LR4	2	6	[1brx]
LALLV	LV4	LLRSR	LR4	2	6	[1brx]
LXXXV	LV4	RXLXV	RV4	4	5	[2jaf, 2jag]
LALLV	LV4	RNXTV	RV4	2	5	[1brx]
LXXXV	LV4	GFXLL	GL4	4	6	[2z55, 1vgo]
LXXVV	LV4	GLXXL	GL4	1	1	[3qbl, 3vvk, 3a7k, 3qbg, 3abw, 3qbi, 3qbk]
LXFMV	LV4	GXGXL	GL4	6	0	[2z55, 3wqj, 1vgo, 1uaz, 2ei4]
LALLV	LV4	GXXXL	GL4	2	6	[1brx]
LXFMV	LV4	NXTVV	NV4	6	5	[1m0k, 1s8l, 1at9, 1e0p, 1s8j, 1r2n, 1r84, 1pxs, 1jv7, 1ap9, 1jv6, 1pxr, 1m0l, 4hwl, 1s54, 1s53, 1o0a, 3han, 3hao, 1kg9, 1kg8, 3hap, 3haq, 2wjk, 3har, 2wjl, 3has, 1q5j, 2zzl, 1q5i, 1f50, 1tn5, 3nsb, 1cwq, 3utv, 1tn0, 3utw, 3utx, 4fpd, 3uty, 1brx, 1brr, 1p8i, 1fbk, 1ucq, 4hyx, 1f4z, 1ixf, 3vi0, 1qkp, 1qko, 1p8h, 1qm8, 4md2, 2zfe, 4md1, 1iw6, 3ns0, 1c3w, 1bm1, 1kme, 2ntu, 2ntw, 1s52, 1s51, 1py6, 4o…
LXXXV	LV4	TVXXW	TW4	6	5	[1gue, 4gyc, 3qap, 3qdc, 2f93, 2ksy, 2f95, 1jgj, 1h68, 1gu8, 1h2s]
LALLV	LV4	LRNXT	LT4	2	5	[1brx]
LXFMV	LV4	LXLGT	LT4	6	0	[1m0k, 1s8l, 1at9, 1e0p, 1s8j, 2i1x, 1r2n, 1r84, 1pxs, 1jv7, 1ap9, 1m0m, 1jv6, 1pxr, 1m0l, 4hwl, 1s54, 1s53, 1o0a, 1c8s, 3han, 3hao, 1kg9, 1c8r, 1kg8, 3hap, 3haq, 2wjk, 3har, 2wjl, 3has, 1q5j, 2zzl, 1kgb, 1q5i, 1f50, 1dze, 1tn5, 3nsb, 2brd, 1cwq, 3utv, 1tn0, 3utw, 3utx, 4fpd, 3uty, 1brx, 1fbb, 1brr, 1p8i, 1fbk, 1ucq, 4hyx, 1p8u, 1f4z, 1ixf, 3vi0, 1qkp, 1qko, 1p8h, 1qm8, 4md2, 2zfe, 4md1, 1iw6, 3n…
LXFMV	LV4	LXXXT	LT4	6	0	[2z55, 3wqj, 1vgo, 1uaz, 2ei4]
LALLV	LV4	FTXXL	FL4	2	1	[1brx]
LXTVV	LV4	FLXXL	FL4	3	2	[1gue, 4gyc, 3qdc, 2f93, 2f95, 1jgj, 1gu8, 1h68]
LXXXV	LV4	FXFXL	FL4	4	6	[2z55, 1vgo]
LYFLV	LV4	FTXXL	FL4	0	1	[1m0k, 1s8l, 1at9, 1e0p, 1s8j, 1r2n, 1r84, 1jv7, 1jv6, 1pxr, 1ap9, 1m0l, 4hwl, 1s54, 1s53, 1o0a, 3han, 3hao, 1kg9, 1bhb, 1kg8, 3hap, 3haq, 1bha, 2wjk, 3har, 2wjl, 3has, 1q5j, 2zzl, 1q5i, 1f50, 3nsb, 1tn5, 2brd, 1cwq, 1tn0, 3utx, 3uty, 4fpd, 1brx, 1brr, 1p8i, 1fbk, 1ucq, 4hyx, 1f4z, 1ixf, 3vi0, 1qkp, 1qko, 1brd, 1p8h, 1mgy, 1qm8, 4md2, 4md1, 2zfe, 1iw6, 3ns0, 1c3w, 1bm1, 2ntu, 1kme, 2ntw, 1s52, 1s…
LXTVV	LV4	FAFXL	FL4	5	6	[3qbl, 3vvk, 3qbg, 3abw, 3qbi, 3qbk]
LXXXV	LV4	WAIYP	WP4	6	5	[1gue, 4gyc, 3qap, 3qdc, 2f93, 2ksy, 2f95, 1jgj, 1h68, 1gu8, 1h2s]
LWVNV	LV4	SVLDV	SV4	0	6	[1e12, 2jaf]
LXFMV	LV4	YXXXW	YW4	6	5	[1m0k, 1s8l, 1at9, 1e0p, 1s8j, 2i1x, 1r2n, 1r84, 1pxs, 1jv7, 1ap9, 1m0m, 1jv6, 1pxr, 1m0l, 4hwl, 1s54, 1s53, 1o0a, 1c8s, 3han, 3hao, 1kg9, 1c8r, 1kg8, 3hap, 3haq, 2wjk, 3har, 2wjl, 3has, 1q5j, 2zzl, 1kgb, 1f50, 1dze, 1tn5, 3nsb, 2brd, 1cwq, 3utv, 1tn0, 3utw, 3utx, 4fpd, 3uty, 1brx, 1fbb, 1brr, 1p8i, 1fbk, 1ucq, 4hyx, 1p8u, 1f4z, 1ixf, 3vi0, 1qkp, 1qko, 1p8h, 1qm8, 4md2, 2zfe, 4md1, 1iw6, 3ns0, 1c…
LXFMV	LV4	YPIXW	YW4	6	5	[2z55, 3wqj, 1vgo, 1uaz, 2ei4]
LALLV	LV4	VXXIA	VA4	2	1	[1brx]
LYFLV	LV4	VXXIA	VA4	0	1	[1m0k, 1s8l, 1at9, 1e0p, 1s8j, 1r2n, 1r84, 1pxs, 1jv7, 1pxr, 1jv6, 1ap9, 1m0l, 4hwl, 1s54, 1s53, 1o0a, 3hao, 1kg9, 1bhb, 1kg8, 3hap, 3haq, 1bha, 2wjk, 3har, 2wjl, 3has, 1q5j, 2zzl, 1q5i, 1f50, 3nsb, 1tn5, 2brd, 1cwq, 3utv, 3utw, 1tn0, 3utx, 3uty, 4fpd, 1brx, 1brr, 1p8i, 1fbk, 1ucq, 4hyx, 1f4z, 1ixf, 3vi0, 1qkp, 1qko, 1brd, 1p8h, 1mgy, 1qm8, 4md2, 4md1, 2zfe, 1iw6, 3ns0, 1c3w, 1bm1, 2ntu, 1kme, 2n…
LXXXV	LV4	VXLWA	VA4	6	5	[1gue, 4gyc, 3qap, 3qdc, 2f93, 2ksy, 2f95, 1jgj, 1h68, 1gu8, 1h2s]
LXFMV	LV4	AYXVV	AV4	6	5	[1m0k, 1s8l, 1at9, 1e0p, 1s8j, 2i1x, 1r2n, 1r84, 1pxs, 1jv7, 1ap9, 1m0m, 1jv6, 1pxr, 1m0l, 4hwl, 1s54, 1s53, 1o0a, 1c8s, 3han, 3hao, 1kg9, 1c8r, 1kg8, 3hap, 3haq, 2wjk, 3har, 2wjl, 3has, 1q5j, 2zzl, 1kgb, 1f50, 1dze, 1tn5, 3nsb, 2brd, 1cwq, 3utv, 1tn0, 3utw, 3utx, 4fpd, 3uty, 1brx, 1fbb, 1brr, 1p8i, 1fbk, 1ucq, 4hyx, 1p8u, 1f4z, 1ixf, 3vi0, 1qkp, 1qko, 1p8h, 1qm8, 4md2, 2zfe, 4md1, 1iw6, 3ns0, 1c…
LXXXV	LV4	AVAYV	AV4	6	1	[1gue, 4gyc, 3qap, 3qdc, 2f93, 2f95, 1h68, 1gu8, 1h2s]
LXFMV	LV4	PVXWL	PL4	6	5	[1m0k, 1s8l, 1at9, 1e0p, 1s8j, 2i1x, 1r2n, 1r84, 1pxs, 1ap9, 1m0m, 1pxr, 1m0l, 4hwl, 1s54, 1s53, 1o0a, 1c8s, 3han, 3hao, 1kg9, 1c8r, 1kg8, 3hap, 3haq, 2wjk, 3har, 2wjl, 3has, 1q5j, 2zzl, 1kgb, 1f50, 1dze, 1tn5, 3nsb, 2brd, 1cwq, 3utv, 1tn0, 3utw, 3utx, 4fpd, 3uty, 1brx, 1fbb, 1brr, 1p8i, 1fbk, 1ucq, 4hyx, 1p8u, 1f4z, 1ixf, 3vi0, 1qkp, 1qko, 1p8h, 1qm8, 4md2, 2zfe, 4md1, 1iw6, 3ns0, 1c3w, 1bm1, 1k…
LXXVV	LV4	PMILL	PL4	1	2	[3qbl, 3vvk, 3a7k, 3qbg, 3abw, 3qbi, 3qbk]
LXXXV	LV4	LWAIY	LY4	6	5	[1gue, 4gyc, 3qap, 3qdc, 2f93, 2ksy, 2f95, 1jgj, 1h68, 1gu8, 1h2s]
LXTVV	LV4	LGLVY	LY4	3	4	[1gue, 4gyc, 3qdc, 3qap, 2f93, 2f95, 1gu8, 1h68, 1h2s]
LXXXV	LV4	VXWXI	VI4	6	4	[2ksy, 1jgj]
LALLV	LV4	VXWXI	VI4	2	4	[1brx]
LXXVV	LV4	VAKYI	VI4	1	6	[3qbl, 3vvk, 3a7k, 3qbg, 3abw, 3qbi, 3qbk]
LXFMV	LV4	VVWXI	VI4	6	5	[1m0k, 1at9, 1e0p, 1s8j, 2i1x, 1r2n, 1r84, 1pxs, 1ap9, 1m0m, 1pxr, 4hwl, 1s54, 1s53, 1o0a, 1c8s, 3han, 3hao, 1kg9, 1c8r, 1kg8, 3hap, 3haq, 2wjk, 3har, 2wjl, 3has, 1q5j, 2zzl, 1kgb, 1q5i, 1f50, 1dze, 1tn5, 3nsb, 2brd, 3utv, 1tn0, 3utw, 3utx, 4fpd, 3uty, 1brx, 1fbb, 1brr, 1p8i, 1fbk, 1ucq, 4hyx, 1p8u, 1f4z, 1ixf, 3vi0, 1qkp, 1qko, 1p8h, 1qm8, 4md2, 2zfe, 4md1, 1iw6, 3ns0, 1c3w, 1bm1, 1kme, 2ntu, 2n…
LXFMV	LV4	WLXIG	WG4	6	0	[2z55, 3wqj, 1vgo, 1uaz, 2ei4]
LXFMV	LV4	WLXLG	WG4	6	0	[1m0k, 1s8l, 1at9, 1e0p, 1s8j, 2i1x, 1r2n, 1r84, 1pxs, 1jv7, 1ap9, 1m0m, 1jv6, 1pxr, 4hwl, 1s54, 1s53, 1o0a, 1c8s, 3han, 3hao, 1kg9, 1c8r, 1kg8, 3hap, 3haq, 2wjk, 3har, 2wjl, 3has, 1q5j, 2zzl, 1kgb, 1q5i, 1f50, 1dze, 1tn5, 3nsb, 2brd, 3utv, 1tn0, 3utw, 3utx, 4fpd, 3uty, 1brx, 1fbb, 1brr, 1p8i, 1fbk, 1ucq, 4hyx, 1p8u, 1f4z, 1ixf, 3vi0, 1qkp, 1qko, 1p8h, 1qm8, 4md2, 2zfe, 4md1, 1iw6, 3ns0, 1c3w, 1b…
LXFMV	LV4	WIWLA	WA4	6	0	[1r2n, 1r84, 1pxs, 1ap9, 1pxr, 4hwl, 1s54, 1s53, 3han, 3hao, 1c8r, 3hap, 3haq, 2wjk, 3har, 3has, 1q5j, 1kgb, 1q5i, 1tn5, 3nsb, 3utv, 1tn0, 3utw, 3utx, 3uty, 1fbb, 1brr, 1fbk, 1ucq, 4hyx, 1ixf, 3vi0, 1qkp, 1qko, 1p8h, 4md2, 4md1, 3ns0, 1kme, 2ntw, 1s52, 1s51, 1py6, 4ov0, 1iw9, 3vhz, 3mbv, 3t45, 1xji]
LALLV	LV4	WXXYA	WA4	2	2	[1brx]
LXFMV	LV4	TALMG	TG4	6	0	[1m0k, 1s8l, 1at9, 1e0p, 1s8j, 2i1x, 1r2n, 1r84, 1pxs, 1jv7, 1ap9, 1m0m, 1jv6, 1pxr, 1m0l, 4hwl, 1s54, 1s53, 1o0a, 1c8s, 3han, 3hao, 1kg9, 1c8r, 1kg8, 3hap, 3haq, 2wjk, 3har, 2wjl, 3has, 1q5j, 2zzl, 1kgb, 1q5i, 1f50, 1dze, 1tn5, 3nsb, 2brd, 1cwq, 3utv, 1tn0, 3utw, 3utx, 4fpd, 3uty, 1brx, 1fbb, 1brr, 1p8i, 1fbk, 1ucq, 4hyx, 1p8u, 1f4z, 1ixf, 3vi0, 1qkp, 1qko, 1p8h, 1qm8, 4md2, 2zfe, 4md1, 1iw6, 3n…
LXFMV	LV4	TLWLG	TG4	6	0	[1uaz]
LXFMV	LV4	GTXXM	GM4	6	0	[1m0k, 1s8l, 1at9, 1e0p, 1s8j, 1uaz, 2ei4, 2i1x, 1r2n, 1r84, 1pxs, 1jv7, 1ap9, 1m0m, 1jv6, 1pxr, 1m0l, 4hwl, 1vgo, 1s54, 1s53, 1o0a, 1c8s, 3han, 3hao, 1kg9, 1c8r, 1kg8, 3hap, 3haq, 2wjk, 3har, 2wjl, 3has, 1q5j, 2zzl, 1kgb, 1q5i, 3wqj, 1f50, 1dze, 2z55, 1tn5, 3nsb, 2brd, 1cwq, 3utv, 1tn0, 3utw, 3utx, 4fpd, 3uty, 1brx, 1fbb, 1brr, 1p8i, 1fbk, 1ucq, 4hyx, 1p8u, 1f4z, 1ixf, 3vi0, 1qkp, 1qko, 1p8h, 1q…
LXXXV	LV4	GXIGM	GM4	6	0	[1gue, 4gyc, 3qap, 3qdc, 2f93, 2ksy, 2f95, 1jgj, 1h68, 1gu8, 1h2s]
LALLV	LV4	AISXA	AA4	2	4	[1brx]
LYFLV	LV4	AXAIA	AA4	0	1	[3han]
LALLV	LV4	AXVGA	AA4	2	3	[1brx]
LXXXV	LV4	AVAYA	AA4	6	1	[2ksy, 1jgj]
LXFMV	LV4	ALGTA	AA4	6	0	[1m0k, 1s8l, 1at9, 1e0p, 1s8j, 2i1x, 1r2n, 1r84, 1pxs, 1jv7, 1ap9, 1m0m, 1jv6, 1pxr, 1m0l, 4hwl, 1s54, 1s53, 1o0a, 1c8s, 3han, 3hao, 1kg9, 1c8r, 1kg8, 3hap, 3haq, 2wjk, 3har, 2wjl, 3has, 1q5j, 2zzl, 1kgb, 1q5i, 1f50, 1dze, 1tn5, 3nsb, 2brd, 1cwq, 3utv, 1tn0, 3utw, 3utx, 4fpd, 3uty, 1brx, 1fbb, 1brr, 1p8i, 1fbk, 1ucq, 4hyx, 1p8u, 1f4z, 1ixf, 3vi0, 1qkp, 1qko, 1p8h, 1qm8, 4md2, 2zfe, 4md1, 1iw6, 3n…
LXXXV	LV4	MLXGT	MT4	6	0	[1gue, 4gyc, 3qap, 3qdc, 2f93, 2ksy, 2f95, 1jgj, 1h68, 1gu8, 1h2s]
LXXXV	LV4	VXFXG	VG4	6	4	[1gue, 4gyc, 3qap, 3qdc, 2f93, 2ksy, 2f95, 1jgj, 1h68, 1gu8]
LXTVV	LV4	VXXXG	VG4	3	4	[1gue, 4gyc, 3qdc, 3qap, 2f93, 2ksy, 2f95, 1jgj, 1gu8, 1h68, 1h2s]
LXTVV	LV4	VXFXG	VG4	3	4	[1gue, 4gyc, 3qdc, 3qap, 2f93, 2ksy, 2f95, 1jgj, 1gu8, 1h68]
LXFMV	LV4	VXLXG	VG4	6	3	[1m0k, 1at9, 1e0p, 2i1x, 1r2n, 1r84, 1pxs, 1ap9, 1m0m, 1pxr, 4hwl, 1s54, 1s53, 1o0a, 1c8s, 3han, 3hao, 1kg9, 1c8r, 1kg8, 3hap, 3haq, 2wjk, 3har, 2wjl, 3has, 1q5j, 2zzl, 1kgb, 1q5i, 1f50, 1dze, 1tn5, 3nsb, 2brd, 3utv, 1tn0, 3utw, 3utx, 4fpd, 3uty, 1brx, 1fbb, 1brr, 1p8i, 1fbk, 1ucq, 4hyx, 1p8u, 1f4z, 1ixf, 3vi0, 1qkp, 1qko, 1p8h, 1qm8, 4md2, 2zfe, 4md1, 1iw6, 3ns0, 1c3w, 1bm1, 1kme, 2ntu, 2ntw, 1s…
LALLV	LV4	VGADG	VG4	2	3	[1brx]
LXXXV	LV4	VGISG	VG4	6	1	[1gue, 4gyc, 3qap, 3qdc, 2f93, 2ksy, 2f95, 1jgj, 1h68, 1gu8, 1h2s]
LYFLV	LV4	LLGYG	LG4	0	1	[1at9, 1kme, 1brr, 1s52, 1r2n, 1r84, 4hwl, 1qkp, 3han, 2brd, 3hap, 3utv, 3har, 3utx, 1xji, 3has, 3uty]
LXXVV	LV4	LXXLG	LG4	1	2	[3qbl, 3vvk, 3qbg, 3qbi, 3qbk]
LXFMV	LV4	LWIXG	LG4	6	5	[2z55, 3wqj, 1vgo, 1uaz, 2ei4]
LALLV	LV4	LAXVG	LG4	2	3	[1brx]
LXTVV	LV4	GAVAF	GF4	3	4	[1gue, 4gyc, 3qdc, 3qap, 2f93, 2ksy, 2f95, 1jgj, 1gu8, 1h68, 1h2s]
LXFMV	LV4	KGMGV	KV4	6	0	[1vjm, 1tn5, 1bm1, 1q5i, 1s54, 1s53, 1tn0, 2i20]
LXXVV	LV4	LSTPM	LM4	1	2	[3qbl, 3vvk, 3a7k, 3qbg, 3abw, 3qbi, 3qbk]
LXXVV	LV4	LXVXM	LM4	1	0	[3qbl, 3vvk, 3qbg, 3abw, 3qbi, 3qbk]
LALLV	LV4	GIMIG	GG4	2	3	[1brx]
LXXXV	LV4	GMLVG	GG4	6	0	[1gue, 4gyc, 3qap, 3qdc, 2f93, 2ksy, 2f95, 1jgj, 1h68, 1gu8, 1h2s]
LXXXV	LV4	AIGML	AL4	6	0	[1gue, 4gyc, 3qap, 3qdc, 2f93, 2ksy, 2f95, 1jgj, 1h68, 1gu8, 1h2s]
LYFLV	LV4	AIXXL	AL4	0	1	[1m0k, 1s8l, 1at9, 1e0p, 1s8j, 1r2n, 1r84, 1pxs, 1jv7, 1jv6, 1pxr, 1ap9, 4hwl, 1s54, 1o0a, 3han, 3hao, 1kg9, 1bhb, 1kg8, 3hap, 3haq, 1bha, 2wjk, 3har, 2wjl, 3has, 1q5j, 1q5i, 1f50, 3nsb, 1tn5, 1cwq, 3utv, 1tn0, 3utw, 4fpd, 1brx, 1brr, 1p8i, 1fbk, 1ucq, 4hyx, 1f4z, 3vi0, 1qkp, 1qko, 1brd, 1p8h, 1mgy, 4md2, 4md1, 3ns0, 1c3w, 1bm1, 2ntu, 1kme, 2ntw, 1s52, 1s51, 1py6, 4ov0, 2i20, 1vjm, 3mbv, 1x0i, 1x…
LXTVV	LV4	AXXXL	AL4	3	4	[1gue, 4gyc, 3qdc, 3qap, 2f93, 2ksy, 2f95, 1jgj, 1gu8, 1h68, 1h2s]
LXTVV	LV4	AXXXL	AL4	5	4	[3qbl, 3vvk, 3qbg, 3abw, 3qbi, 3qbk]
LWVNV	LV4	AXXXL	AL4	0	6	[1e12, 2jaf]
LALLV	LV4	AIXXL	AL4	2	1	[1brx]
LXXVV	LV4	ALXXL	AL4	1	0	[3qbl, 3vvk, 3a7k, 3qbg, 3abw, 3qbi, 3qbk]
LXXVV	LV4	TXIXF	TF4	1	3	[3qbl, 3vvk, 3qbg, 3abw, 3qbi, 3qbk]
LXXVV	LV4	KYXFA	KA4	1	6	[3qbl, 3vvk, 3a7k, 3qbg, 3abw, 3qbi, 3qbk]
LXTVV	LV4	KYXFA	KA4	5	6	[3qbl, 3vvk, 3a7k, 3qbg, 3abw, 3qbi, 3qbk]
LYFLV	LV4	AXTXY	AY4	0	1	[1m0k, 1s8l, 1at9, 1e0p, 1s8j, 1r2n, 1r84, 1jv7, 1jv6, 1pxr, 1ap9, 1m0l, 4hwl, 1s54, 1s53, 1o0a, 3han, 3hao, 1kg9, 1bhb, 1kg8, 3hap, 3haq, 1bha, 2wjk, 3har, 2wjl, 3has, 1q5j, 2zzl, 1q5i, 1f50, 3nsb, 1tn5, 2brd, 1cwq, 1tn0, 3utx, 3uty, 4fpd, 1brx, 1brr, 1p8i, 1fbk, 1ucq, 4hyx, 1f4z, 1ixf, 3vi0, 1qkp, 1qko, 1brd, 1p8h, 1mgy, 1qm8, 4md2, 4md1, 2zfe, 1iw6, 3ns0, 1c3w, 1bm1, 2ntu, 1kme, 2ntw, 1s52, 1s…
LXXXV	LV4	AAXAY	AY4	6	1	[1gue, 4gyc, 3qap, 3qdc, 2f93, 2ksy, 2f95, 1jgj, 1h68, 1gu8, 1h2s]
LALLV	LV4	AXTXY	AY4	2	1	[1brx]
LYFLV	LV4	LXXXI	LI4	0	1	[1m0k, 1s8l, 1at9, 1e0p, 1s8j, 1r2n, 1r84, 1pxs, 1jv7, 1pxr, 1jv6, 1ap9, 1m0l, 4hwl, 1s54, 1s53, 1o0a, 3han, 3hao, 1kg9, 1bhb, 1kg8, 3hap, 3haq, 1bha, 2wjk, 3har, 2wjl, 3has, 1q5j, 2zzl, 1q5i, 1f50, 3nsb, 1tn5, 2brd, 1cwq, 3utv, 1tn0, 3utw, 3utx, 3uty, 4fpd, 1brx, 1brr, 1p8i, 1fbk, 1ucq, 4hyx, 1f4z, 1ixf, 3vi0, 1qkp, 1qko, 1brd, 1p8h, 1mgy, 1qm8, 4md2, 4md1, 2zfe, 1iw6, 3ns0, 1c3w, 1bm1, 2ntu, 1k…
LXFMV	LV4	LWLGI	LI4	6	0	[3wqj, 1vgo, 1uaz, 2ei4]
LXXXV	LV4	LXXXI	LI4	4	3	[2jaf, 2jag]
LALLV	LV4	LXXXI	LI4	2	1	[1brx]
LXXVV	LV4	TPMIL	TL4	1	2	[3qbl, 3vvk, 3a7k, 3qbg, 3abw, 3qbi, 3qbk]
LALLV	LV4	TXXXL	TL4	2	0	[1brx]
LXFMV	LV4	TLLML	TL4	6	0	[2z55, 3wqj, 1vgo, 1uaz, 2ei4]
LXXVV	LV4	LAGLS	LS4	1	0	[3qbl, 3vvk, 3a7k, 3qbg, 3abw, 3qbi, 3qbk]
LXXXV	LV4	LVXIS	LS4	6	1	[1gue, 4gyc, 3qap, 3qdc, 2f93, 2ksy, 2f95, 1jgj, 1h68, 1gu8, 1h2s]
LALLV	LV4	ADXIM	AM4	2	3	[1brx]
LXXXV	LV4	AXIXM	AM4	4	3	[1e12, 2jaf, 2jag]
LWVNV	LV4	SYXGL	SL4	0	1	[1e12]
LALLV	LV4	MIXTG	MG4	2	3	[1brx]
LXXVV	LV4	IALAG	IG4	1	0	[3qbl, 3vvk, 3a7k, 3qbg, 3abw, 3qbi, 3qbk]
LXFMV	LV4	IGSEG	IG4	6	5	[1fbb, 1q5i, 1brr, 1s52, 1r2n, 1r84, 1ap9, 1pxr, 4hwl, 3han, 2brd, 3hap, 3utv, 1tn0, 3har, 3utx, 1xji, 3has, 3uty]
LXXVV	LV4	MILLA	MA4	1	2	[3qbl, 3vvk, 3qbg, 3abw, 3qbi, 3qbk]
LXXVV	LV4	ILXFV	IV4	1	0	[3qbl, 3vvk, 3a7k, 3qbg, 3abw, 3qbi, 3qbk]
LXXXV	LV4	IXXXV	IV4	4	0	[1e12, 2jaf, 2jag]
LALLV	LV4	ILXXV	IV4	2	3	[1brx]
LXXXV	LV4	IXXXV	IV4	6	3	[1gue, 4gyc, 3qap, 3qdc, 2f93, 2ksy, 2f95, 1jgj, 1h68, 1gu8, 1h2s]
LXFMV	LV4	ILWIV	IV4	6	5	[2z55, 3wqj, 1vgo, 2ei4]
LYFLV	LV4	IAFTM	IM4	0	1	[1m0k, 1s8l, 1at9, 1e0p, 1s8j, 1r2n, 1r84, 1jv7, 1jv6, 1pxr, 1ap9, 1m0l, 4hwl, 1s54, 1s53, 1o0a, 3han, 3hao, 1kg9, 1bhb, 1kg8, 3hap, 3haq, 1bha, 2wjk, 3har, 2wjl, 3has, 1q5j, 2zzl, 1q5i, 1f50, 3nsb, 1tn5, 2brd, 1cwq, 3utv, 1tn0, 3utw, 3utx, 3uty, 4fpd, 1brx, 1brr, 1p8i, 1fbk, 1ucq, 4hyx, 1f4z, 1ixf, 3vi0, 1qkp, 1qko, 1brd, 1p8h, 1mgy, 1qm8, 4md2, 4md1, 2zfe, 1iw6, 3ns0, 1c3w, 1bm1, 2ntu, 1kme, 2n…
LALLV	LV4	IAFTM	IM4	2	1	[1brx]
LALLV	LV4	ILLRS	IS4	2	6	[1brx]
LALLV	LV4	KXLRN	KN4	2	5	[1brx]
LXXVV	LV4	ITFDI	II4	1	3	[3qbl, 3vvk, 3a7k, 3qbg, 3abw, 3qbi, 3qbk]
LXXXV	LV4	IXXXI	II4	6	4	[1gue, 4gyc, 3qap, 3qdc, 2f93, 2f95, 1h68, 1gu8, 1h2s]
LXFMV	LV4	IXXXI	II4	6	5	[1uaz]
LXXXV	LV4	IXADI	II4	4	3	[1e12, 2jaf, 2jag]
LXXXV	LV4	AADIG	AG4	4	3	[1e12, 2jaf, 2jag]
LXXXV	LV4	VGXXF	VF4	4	6	[2z55, 1vgo]
LWVNV	LV4	VLDVF	VF4	0	6	[1e12, 2jaf]
LXTVV	LV4	FXGLV	FV4	3	4	[1gue, 4gyc, 3qdc, 3qap, 2f93, 2ksy, 2f95, 1jgj, 1gu8, 1h68, 1h2s]
LXXXV	LV4	FTVIA	FA4	4	3	[1e12, 2jaf, 2jag]
[truncated: 5,656 more rows]
