# Supplementary material for: The observation of evolutionary interaction pattern pairs in membrane proteins
Source: BMC Struct Biol. 2015 Mar 24;15:6. doi: 10.1186/s12900-015-0033-5 (PMC4379700; doi:10.1186/s12900-015-0033-5)
Supplement: Additional file 1 — EIPP data. Includes derived EIPP information from families (PF00230, PF01036) with tab separated values. Can be viewed with a simple text editor. Each line consists of 7 columns: source pattern, source RegEx, destination pattern, destination RegEx, source helix, destination helix, corresponding PDB-Ids. [file 12900_2015_33_MOESM1_ESM.zip › EIPPs/PF01036/PF01036_4_4.csv]

GXXXXL	GL5	YTWWLF	YF5	3	4	[2z55, 1vgo, 3wqj, 1uaz, 2ei4]
GXXXXL	GL5	YXXWLF	YF5	3	2	[1at9, 1e0p, 1uaz, 2ei4, 2i1x, 1r2n, 1r84, 1pxs, 1m0m, 1ap9, 1pxr, 4hwl, 1vgo, 1s54, 1s53, 1o0a, 1c8s, 3han, 3hao, 1kg9, 1c8r, 1kg8, 3hap, 2wjk, 3har, 2wjl, 3has, 2zzl, 1q5j, 1kgb, 1q5i, 3wqj, 1f50, 2z55, 3nsb, 1tn5, 2brd, 3utv, 1tn0, 3utx, 4fpd, 3uty, 1brx, 1fbb, 1brr, 1fbk, 1ucq, 1p8u, 1f4z, 1ixf, 3vi0, 1qkp, 1qko, 1p8h, 4md2, 4md1, 3ns0, 1c3w, 1bm1, 2ntu, 1kme, 2ntw, 1s52, 1s51, 1py6, 4ov0, 2a…
GXXXXL	GL5	YLXXFF	YF5	0	1	[2z55, 1vgo, 3wqj, 1uaz, 2ei4]
GNARLL	GL5	GYGXLI	GI5	5	6	[3ddl]
GIVXTL	GL5	LXXPXI	LI5	3	2	[1gue, 4gyc, 3qdc, 3qap, 2f93, 2ksy, 2f95, 1jgj, 1gu8, 1h68]
GVCAFL	GL5	LMSTQI	LI5	4	3	[1xio, 2m3g, 4tl3]
GXXXXL	GL5	FVWWAI	FI5	3	4	[1at9, 1e0p, 2i1x, 1r2n, 1r84, 1pxs, 1m0m, 1ap9, 1pxr, 4hwl, 1s54, 1s53, 1o0a, 1c8s, 3han, 3hao, 1kg9, 1c8r, 1kg8, 3hap, 2wjk, 3har, 2wjl, 3has, 2zzl, 1q5j, 1kgb, 1q5i, 1f50, 3nsb, 1tn5, 2brd, 3utv, 1tn0, 3utx, 4fpd, 3uty, 1brx, 1fbb, 1brr, 1fbk, 1ucq, 1p8u, 1f4z, 1ixf, 3vi0, 1qkp, 1qko, 1p8h, 4md2, 4md1, 3ns0, 1c3w, 1bm1, 2ntu, 1kme, 2ntw, 1s52, 1s51, 1py6, 4ov0, 2i20, 3vhz, 1iw9, 2i21, 1vjm, 3m…
GLXILL	GL5	IXYLDL	IL5	1	6	[4gyc, 2f93, 2f95, 1h2s]
GXXGXL	GL5	IXYLDL	IL5	0	6	[1gue, 4gyc, 3qdc, 3qap, 2f93, 2ksy, 2f95, 1jgj, 1h68, 1gu8, 1h2s]
GIXLGL	GL5	IFVXAL	IL5	1	0	[4gyc, 2f95, 1h2s]
GIVXTL	GL5	ILTTPL	IL5	3	2	[1gue, 4gyc, 3qdc, 3qap, 2f93, 2ksy, 2f95, 1jgj, 1gu8, 1h68]
GLXILL	GL5	IFAFLL	IL5	0	6	[3qbl, 3vvk, 3abw, 3qbg, 3qbi, 3qbk]
GIXLGL	GL5	IXYLDL	IL5	1	6	[4gyc, 2f93, 2f95, 1h2s]
GXXXXL	GL5	AAXLYI	AI5	3	4	[1at9, 1e0p, 2i1x, 1r2n, 1r84, 1pxs, 1m0m, 1ap9, 1pxr, 4hwl, 1s54, 1s53, 1o0a, 1c8s, 3han, 3hao, 1kg9, 1c8r, 1kg8, 3hap, 2wjk, 2wjl, 3has, 2zzl, 1q5j, 1kgb, 1q5i, 1f50, 3nsb, 1tn5, 2brd, 3utv, 1tn0, 3utx, 4fpd, 3uty, 1brx, 1fbb, 1brr, 1fbk, 1ucq, 1p8u, 1f4z, 1ixf, 3vi0, 1qkp, 1qko, 1p8h, 4md2, 4md1, 3ns0, 1c3w, 1bm1, 2ntu, 1kme, 2ntw, 1s52, 1s51, 1py6, 4ov0, 2at9, 2i20, 3vhz, 1iw9, 2i21, 1vjm, 3m…
GXXAXL	GL5	IDWXVT	IT5	3	2	[1xio, 2m3g]
GXXXXL	GL5	ILYXXF	IF5	3	4	[1s8l, 1at9, 1e0p, 1s8j, 1r2n, 1r84, 1pxs, 1jv7, 1jv6, 1pxr, 1ap9, 4hwl, 1s54, 1s53, 1o0a, 3han, 3hao, 1kg9, 1kg8, 3hap, 2wjk, 2wjl, 1q5j, 1q5i, 1f50, 1tn5, 3nsb, 3utv, 1tn0, 3utw, 3utx, 3uty, 4fpd, 1brx, 1brr, 1fbk, 4hyx, 1ucq, 1f4z, 1qkp, 3vi0, 1qko, 1p8h, 1mgy, 4md2, 4md1, 3ns0, 1c3w, 1bm1, 2ntu, 1kme, 2ntw, 1s52, 1s51, 1py6, 4ov0, 2i20, 1iw9, 1vjm, 3mbv, 1x0i, 1x0k, 1xji]
GLXAAL	GL5	ISCAXF	IF5	3	4	[3qbl, 3vvk, 3a7k, 3qbg, 3abw, 3qbi, 3qbk]
GNARLL	GL5	ILYXXF	IF5	5	4	[3ddl]
GFLXXL	GL5	ILYXXF	IF5	3	4	[3ddl]
GXLXFL	GL5	LGYXLT	LT5	0	1	[1s52]
GXXXXL	GL5	LMGLGT	LT5	6	0	[1s8l, 1at9, 1e0p, 1s8j, 1r2n, 1r84, 1pxs, 1jv7, 1ap9, 1pxr, 4hwl, 1s53, 1o0a, 3han, 3hao, 1kg9, 1kg8, 3hap, 3haq, 2wjk, 3har, 2wjl, 3has, 1q5j, 1q5i, 1f50, 1tn5, 3nsb, 1cwq, 3utv, 1tn0, 3utw, 3utx, 3uty, 1brx, 1ucq, 4hyx, 1f4z, 1qkp, 1qko, 1brd, 1p8h, 1mgy, 4md2, 4md1, 3ns0, 1c3w, 1bm1, 1kme, 2ntu, 2ntw, 1py6, 4ov0, 2i20, 1vjm, 3mbv, 1x0i, 1x0k, 1xji]
GIWNPL	GL5	LVTYFT	LT5	4	5	[2m3g]
GXXXXL	GL5	LVGALT	LT5	3	3	[4hwl, 1q5i, 1s52, 1x0k, 1tn0, 1pxr, 3har, 3utx]
GFLXXL	GL5	LYXLFT	LT5	3	4	[3ddl]
GNARLL	GL5	LYXLFT	LT5	5	4	[3ddl]
GIVXTL	GL5	LVGPMT	LT5	3	4	[1gue, 4gyc, 3qdc, 3qap, 2f93, 2ksy, 2f95, 1jgj, 1gu8, 1h68]
GXLXFL	GL5	YLXMLL	YL5	0	1	[1s8l, 1at9, 1e0p, 1s8j, 2i1x, 1r2n, 1r84, 1pxs, 1pxr, 1ap9, 1m0m, 4hwl, 1s54, 1s53, 1o0a, 1c8s, 3han, 3hao, 1c8r, 1kg9, 1bhb, 1kg8, 3hap, 3haq, 2wjk, 3har, 2wjl, 3has, 1q5j, 1kgb, 2zzl, 1q5i, 1f50, 3nsb, 1tn5, 2brd, 1tn0, 3utx, 3uty, 4fpd, 1brx, 1fbb, 1brr, 1fbk, 1ucq, 4hyx, 1p8u, 1f4z, 1ixf, 3vi0, 1qkp, 1qko, 1brd, 1p8h, 4md2, 4md1, 3ns0, 1c3w, 1bm1, 2ntu, 1kme, 2ntw, 1s52, 1s51, 1py6, 4ov0, 3v…
GXXXXL	GL5	YAIXXL	YL5	3	1	[1s8l, 1e0p, 1s8j, 4hyx, 1r2n, 1r84, 1f4z, 1pxs, 1jv7, 1jv6, 1pxr, 4hwl, 1qkp, 1qko, 1s54, 1o0a, 1mgy, 3han, 3hao, 3haq, 2wjk, 3har, 2wjl, 3has, 1c3w, 1q5i, 2ntu, 1kme, 2ntw, 1s52, 1s51, 1py6, 2i20, 1vjm, 1tn5, 1x0i, 1x0k, 3utv, 1tn0, 3utw, 1xji]
GIVXTL	GL5	YXLXLL	YL5	3	2	[1gue, 4gyc, 3qdc, 2f93, 2f95, 1jgj, 1gu8, 1h68]
GXXXXL	GL5	YXVXWL	YL5	6	5	[1s8l, 1at9, 1e0p, 1s8j, 1r2n, 1r84, 1pxs, 1ap9, 1pxr, 4hwl, 1s54, 1s53, 1o0a, 3han, 3hao, 1kg9, 1kg8, 3hap, 3haq, 2wjk, 3har, 2wjl, 3has, 1q5j, 1f50, 1tn5, 3nsb, 1cwq, 3utv, 1tn0, 3utw, 3utx, 3uty, 1brx, 1ucq, 4hyx, 1f4z, 1qkp, 1qko, 1brd, 1p8h, 4md2, 4md1, 3ns0, 1c3w, 1bm1, 1kme, 2ntu, 2ntw, 1s52, 1s51, 1py6, 4ov0, 2i20, 1vjm, 3mbv, 1x0i, 1x0k, 1xji]
GXXXXL	GL5	YAIXXL	YL5	6	1	[1s8l, 1at9, 1e0p, 1s8j, 1r2n, 1r84, 1pxs, 1jv7, 1pxr, 1jv6, 4hwl, 1s54, 1o0a, 3han, 3hao, 1kg8, 3hap, 3haq, 2wjk, 3har, 2wjl, 3has, 1q5j, 1q5i, 1f50, 1tn5, 3utv, 1tn0, 3utw, 4fpd, 1brx, 1fbk, 1ucq, 4hyx, 1f4z, 1qkp, 1qko, 1p8h, 1mgy, 4md2, 4md1, 1c3w, 1bm1, 1kme, 2ntu, 2ntw, 1s52, 1s51, 1py6, 4ov0, 2i20, 1vjm, 3mbv, 1x0i, 1x0k, 1xji]
GLXILL	GL5	YXFAXL	YL5	0	6	[3qbl, 3vvk, 3a7k, 3abw, 3qbg, 3qbi, 3qbk]
GXLXFL	GL5	YAIXXL	YL5	0	1	[1s8l, 1at9, 1e0p, 1s8j, 1r2n, 1r84, 1pxs, 1jv7, 1jv6, 1pxr, 4hwl, 1o0a, 3han, 3hao, 1bhb, 1kg8, 3hap, 3haq, 1bha, 2wjk, 3har, 2wjl, 3has, 1q5j, 1q5i, 1f50, 1tn5, 3utv, 1tn0, 3utw, 4fpd, 1brx, 1fbk, 1ucq, 4hyx, 1f4z, 1qkp, 1qko, 1p8h, 1mgy, 4md2, 4md1, 1c3w, 1bm1, 2ntu, 1kme, 2ntw, 1py6, 4ov0, 2i20, 1vjm, 3mbv, 1x0i, 1x0k, 1xji]
GXXGXL	GL5	YXVMAL	YL5	0	1	[1gue, 4gyc, 3qdc, 3qap, 2ksy, 1jgj, 1h68, 1gu8, 1h2s]
GFGFXL	GL5	YAIXXL	YL5	6	1	[2z55, 1vgo]
GXXXXL	GL5	YLXMLL	YL5	6	1	[1s8l, 1at9, 1e0p, 1s8j, 1r2n, 1r84, 1pxs, 1ap9, 1pxr, 4hwl, 1s54, 1s53, 1o0a, 3han, 3hao, 1kg9, 1kg8, 3hap, 3haq, 2wjk, 3har, 2wjl, 3has, 1q5j, 1q5i, 1f50, 1tn5, 3nsb, 1tn0, 3utx, 3uty, 1brx, 1ucq, 4hyx, 1f4z, 1qkp, 1qko, 1brd, 1p8h, 4md2, 4md1, 3ns0, 1c3w, 1bm1, 1kme, 2ntu, 2ntw, 1s52, 1s51, 1py6, 4ov0, 2i20, 1vjm, 3mbv, 1x0k, 1xji]
GLXAAL	GL5	YLTWAL	YL5	3	2	[3qbl, 3vvk, 3a7k, 3qbg, 3abw, 3qbi, 3qbk]
GXXXXL	GL5	LRNXTV	LV5	6	5	[1s8l, 1at9, 1e0p, 1s8j, 1r2n, 1r84, 1pxs, 1jv7, 1ap9, 1pxr, 1jv6, 4hwl, 1s54, 1s53, 1o0a, 3han, 3hao, 1kg9, 1kg8, 3hap, 3haq, 2wjk, 3har, 2wjl, 3has, 1q5j, 1q5i, 1f50, 1tn5, 3nsb, 3utv, 1tn0, 3utw, 3utx, 3uty, 4fpd, 1brx, 1fbk, 1ucq, 4hyx, 1f4z, 1qkp, 1qko, 1brd, 1p8h, 1mgy, 4md2, 4md1, 3ns0, 1c3w, 1bm1, 1kme, 2ntu, 2ntw, 1s52, 1s51, 1py6, 4ov0, 2i20, 1vjm, 3mbv, 1x0i, 1x0k, 1xji]
GXXXXL	GL5	LXXLXV	LV5	3	4	[1s8l, 1at9, 1e0p, 1s8j, 1r2n, 1r84, 1pxs, 1jv7, 1jv6, 1pxr, 1ap9, 4hwl, 1s54, 1s53, 1o0a, 3han, 3hao, 1kg9, 1kg8, 3hap, 2wjk, 2wjl, 3has, 2zzl, 1q5j, 1q5i, 1f50, 1tn5, 3nsb, 2brd, 3utv, 1tn0, 3utw, 3utx, 3uty, 4fpd, 1brx, 1brr, 1fbk, 4hyx, 1ucq, 1f4z, 1ixf, 1qkp, 3vi0, 1qko, 1p8h, 1mgy, 4md2, 4md1, 3ns0, 1c3w, 1bm1, 2ntu, 1kme, 2ntw, 1s52, 1s51, 1py6, 4ov0, 2at9, 2i20, 1iw9, 1vjm, 3mbv, 1x0i, 1x…
GXXXXL	GL5	LXGLXV	LV5	6	0	[1s52]
GIVXTL	GL5	LVYYLV	LV5	3	4	[1gue, 4gyc, 3qdc, 3qap, 2f93, 2ksy, 2f95, 1jgj, 1gu8, 1h68]
GFLXXL	GL5	LTVELV	LV5	3	2	[3ddl]
GALXVL	GL5	LXXXXA	LA5	0	1	[4gyc, 1h2s]
GNARLL	GL5	LIYNXA	LA5	5	6	[3ddl]
GXXXXL	GL5	LMGXGA	LA5	6	0	[1s54]
GFGFXL	GL5	LXXLVA	LA5	6	5	[2z55, 1vgo]
GXXXXL	GL5	LFSTIA	LA5	3	4	[2z55, 1vgo, 3wqj, 2ei4]
GIXLGL	GL5	LXGAXA	LA5	1	0	[1h2s]
GXXXXL	GL5	LXXXIA	LA5	6	1	[1s8l, 1at9, 1e0p, 1s8j, 1r2n, 1r84, 1pxs, 1jv7, 1ap9, 4hwl, 1s54, 1s53, 1o0a, 3hao, 1kg9, 1kg8, 3hap, 3haq, 2wjk, 3har, 2wjl, 3has, 1q5j, 1q5i, 1f50, 1tn5, 3nsb, 1cwq, 3utv, 3utx, 1brx, 1ucq, 4hyx, 1f4z, 1qkp, 1qko, 1brd, 1p8h, 1mgy, 4md2, 4md1, 3ns0, 1c3w, 1bm1, 1kme, 2ntu, 2ntw, 1s52, 1s51, 1py6, 4ov0, 2i20, 1vjm, 3mbv, 1x0i, 1x0k, 1xji]
GXXXXL	GL5	LXLXXA	LA5	6	0	[1s8l, 1at9, 1e0p, 1s8j, 1r2n, 1r84, 1pxs, 1jv7, 1ap9, 1pxr, 4hwl, 1s54, 1s53, 1o0a, 3han, 3hao, 1kg9, 1kg8, 3hap, 3haq, 2wjk, 3har, 2wjl, 3has, 1q5j, 1q5i, 1f50, 1tn5, 3nsb, 1cwq, 3utv, 1tn0, 3utw, 3utx, 3uty, 1brx, 1ucq, 4hyx, 1f4z, 1qkp, 1qko, 1p8h, 1mgy, 4md2, 4md1, 3ns0, 1c3w, 1bm1, 1kme, 2ntu, 2ntw, 1s52, 1s51, 1py6, 4ov0, 2i20, 1vjm, 3mbv, 1x0i, 1x0k, 1xji]
GXXXXL	GL5	LXXXXA	LA5	3	3	[1at9, 1e0p, 1r2n, 1r84, 1pxs, 1ap9, 1pxr, 4hwl, 1s54, 1s53, 1o0a, 3han, 3hao, 1kg9, 1kg8, 2wjk, 3har, 2wjl, 3has, 1q5j, 1q5i, 1f50, 3nsb, 1tn5, 3utv, 1tn0, 3utx, 4fpd, 3uty, 1brx, 1brr, 1fbk, 1ucq, 1f4z, 3vi0, 1qkp, 1qko, 1p8h, 4md2, 4md1, 3ns0, 1c3w, 1bm1, 2ntu, 1kme, 2ntw, 1s52, 1s51, 1py6, 4ov0, 2i20, 1vjm, 3mbv, 1x0k, 1xji]
GXXXXL	GL5	LXXXIA	LA5	0	1	[2z55, 1vgo, 3wqj, 1uaz, 2ei4]
GXLXFL	GL5	LXXXIA	LA5	0	1	[1m0k, 1s8l, 1at9, 1e0p, 1s8j, 2i1x, 1r2n, 1r84, 1pxs, 1jv7, 1jv6, 1ap9, 1m0m, 1pxr, 1m0l, 4hwl, 1s53, 1o0a, 1c8s, 3han, 3hao, 1c8r, 1kg9, 1bhb, 1kg8, 3hap, 3haq, 1bha, 2wjk, 3har, 2wjl, 3has, 1q5j, 1kgb, 2zzl, 1q5i, 1f50, 1dze, 3nsb, 1tn5, 2brd, 1cwq, 3utv, 3utw, 1tn0, 3utx, 4fpd, 3uty, 1brx, 1fbb, 1brr, 1p8i, 1fbk, 1ucq, 4hyx, 1p8u, 1f4z, 1ixf, 3vi0, 1qkp, 1qko, 1brd, 1p8h, 1mgy, 1qm8, 4md2, 4m…
GIXLGL	GL5	LIVYLD	LD5	1	6	[4gyc, 2f93, 2f95, 1h2s]
GXXXXL	GL5	LFMVLD	LD5	0	6	[1uaz]
GXXGXL	GL5	LIVYLD	LD5	0	6	[1gue, 4gyc, 3qdc, 3qap, 2f93, 2ksy, 2f95, 1jgj, 1h68, 1gu8, 1h2s]
GLXILL	GL5	LIVYLD	LD5	1	6	[4gyc, 2f93, 2f95, 1h2s]
GXXXXL	GL5	FMVLDV	FV5	0	6	[2z55, 1vgo, 3wqj, 1uaz, 2ei4]
GLVYYL	GL5	TLXTVV	TV5	4	3	[1gue, 4gyc, 3qdc, 3qap, 2f93, 2ksy, 2f95, 1jgj, 1h68, 1gu8]
GXXXXL	GL5	TXXFXV	TV5	6	0	[1s8l, 1at9, 1e0p, 1s8j, 1r2n, 1r84, 1pxs, 1jv7, 1ap9, 1pxr, 4hwl, 1s53, 1o0a, 3han, 3hao, 1kg9, 1kg8, 3hap, 3haq, 2wjk, 3har, 2wjl, 3has, 1q5j, 1q5i, 1f50, 1tn5, 3nsb, 1cwq, 3utv, 1tn0, 3utw, 3utx, 3uty, 1brx, 1ucq, 4hyx, 1f4z, 1qkp, 1qko, 1brd, 1p8h, 1mgy, 4md2, 4md1, 3ns0, 1c3w, 1bm1, 1kme, 2ntu, 2ntw, 1py6, 4ov0, 2i20, 1vjm, 3mbv, 1x0i, 1x0k, 1xji]
GXXXXL	GL5	TICMIV	TV5	3	4	[1uaz]
GLXILL	GL5	TXLXXV	TV5	0	5	[3qbl, 3vvk, 3a7k, 3abw, 3qbg, 3qbi, 3qbk]
GXXXXL	GL5	TILXXV	TV5	3	3	[1brx, 1at9, 1e0p, 1r2n, 1r84, 1f4z, 1pxs, 1pxr, 4hwl, 1qkp, 1qko, 1s54, 1s53, 1o0a, 1p8h, 3han, 3hao, 1kg8, 2wjk, 3har, 4md2, 2wjl, 3has, 4md1, 1c3w, 1bm1, 1q5i, 2ntu, 1kme, 1f50, 2ntw, 1s52, 1s51, 1py6, 4ov0, 2i20, 1vjm, 1tn5, 3mbv, 1x0k, 3utv, 1tn0, 3utx, 1xji, 4fpd, 3uty]
GIVXTL	GL5	TXPLXV	TV5	3	2	[1gue, 4gyc, 3qdc, 3qap, 2f93, 2ksy, 2f95, 1jgj, 1gu8, 1h68]
GXXXXL	GL5	TXXFMV	TV5	0	6	[2z55, 1uaz, 1vgo, 3wqj, 2ei4]
GFGFXL	GL5	TXLXXV	TV5	6	5	[2z55, 1vgo]
GXXGXL	GL5	LDXVTK	LK5	0	6	[1gue, 4gyc, 3qdc, 3qap, 2f93, 2ksy, 2f95, 1jgj, 1h68, 1gu8, 1h2s]
GXXXXL	GL5	VXDXXA	VA5	0	6	[2z55, 1vgo, 3wqj, 1uaz, 2ei4]
GXLXFL	GL5	SXXVGF	SF5	0	6	[1m0k, 1s8l, 1at9, 1e0p, 1s8j, 2i1x, 1r2n, 1r84, 1pxs, 1jv7, 1pxr, 1ap9, 1m0m, 1m0l, 4hwl, 1s54, 1s53, 1o0a, 1c8s, 3han, 3hao, 1c8r, 1kg9, 1kg8, 3hap, 3haq, 2wjk, 3har, 2wjl, 3has, 1q5j, 1kgb, 2zzl, 1q5i, 1f50, 1dze, 3nsb, 1tn5, 2brd, 1cwq, 3utv, 1tn0, 3utw, 3utx, 3uty, 1brx, 1fbb, 1brr, 1ucq, 4hyx, 1p8u, 1f4z, 1ixf, 3vi0, 1qkp, 1qko, 1brd, 1p8h, 1mgy, 1qm8, 4md2, 4md1, 2zfe, 1iw6, 3ns0, 1c3w, 1b…
GIXLGL	GL5	DXALXV	DV5	1	6	[4gyc, 2f93, 2f95, 1h2s]
GLXILL	GL5	DXALXV	DV5	1	6	[4gyc, 2f93, 2f95, 1h2s]
GXXGXL	GL5	DLXXKV	DV5	0	6	[1gue, 4gyc, 3qdc, 3qap, 2f93, 2ksy, 2f95, 1jgj, 1h68, 1gu8, 1h2s]
GXLXFL	GL5	KVGXXL	KL5	0	6	[1m0k, 1s8l, 1at9, 1e0p, 1s8j, 1r2n, 1r84, 1pxs, 1jv7, 1pxr, 1ap9, 1m0l, 4hwl, 1s54, 1s53, 1o0a, 3han, 3hao, 1kg9, 1kg8, 3hap, 3haq, 2wjk, 3har, 2wjl, 3has, 1q5j, 2zzl, 1q5i, 1f50, 3nsb, 1tn5, 2brd, 1cwq, 3utv, 1tn0, 3utw, 3utx, 3uty, 1brx, 1brr, 1ucq, 4hyx, 1p8u, 1f4z, 1ixf, 3vi0, 1qkp, 1qko, 1brd, 1p8h, 1mgy, 1qm8, 4hyj, 4md2, 4md1, 2zfe, 1iw6, 3ns0, 1c3w, 1bm1, 2ntu, 1kme, 2ntw, 1s52, 1py6, 2a…
GXXXXL	GL5	ALXXLG	AG5	6	0	[1s8l, 1at9, 1e0p, 1s8j, 1r2n, 1r84, 1pxs, 1jv7, 1ap9, 1pxr, 4hwl, 1s54, 1s53, 1o0a, 3han, 3hao, 1kg9, 1kg8, 3hap, 3haq, 2wjk, 3har, 2wjl, 3has, 1q5j, 1q5i, 1f50, 1tn5, 3nsb, 1cwq, 3utv, 1tn0, 3utw, 3utx, 3uty, 1brx, 1ucq, 4hyx, 1f4z, 1qkp, 1qko, 1brd, 1p8h, 1mgy, 4md2, 4md1, 3ns0, 1c3w, 1bm1, 1kme, 2ntu, 2ntw, 1s52, 1s51, 1py6, 4ov0, 2i20, 1vjm, 3mbv, 1x0i, 1x0k, 1xji]
GXLXFL	GL5	AKXGXG	AG5	0	6	[1m0k, 1s8l, 1at9, 1e0p, 1s8j, 2i1x, 1r2n, 1r84, 1pxs, 1jv7, 1pxr, 1ap9, 1m0m, 1m0l, 4hwl, 1s54, 1s53, 1o0a, 1c8s, 3han, 3hao, 1c8r, 1kg9, 1kg8, 3hap, 3haq, 2wjk, 3har, 2wjl, 3has, 1q5j, 1kgb, 2zzl, 1q5i, 1f50, 1dze, 3nsb, 1tn5, 2brd, 1cwq, 3utv, 1tn0, 3utw, 3utx, 3uty, 1brx, 1fbb, 1brr, 1ucq, 4hyx, 1p8u, 1f4z, 1ixf, 3vi0, 1qkp, 1qko, 1brd, 1p8h, 1mgy, 1qm8, 4md2, 4md1, 2zfe, 1iw6, 3ns0, 1c3w, 1b…
GXXGXL	GL5	AXXXLG	AG5	0	1	[2ksy, 1jgj]
GNARLL	GL5	VLIYNI	VI5	5	6	[3ddl]
GXXXXL	GL5	VXADXI	VI5	3	3	[1at9, 1e0p, 2i1x, 1r2n, 1r84, 1pxs, 1m0m, 1ap9, 1pxr, 4hwl, 1s54, 1s53, 1o0a, 1c8s, 3han, 3hao, 1kg9, 1c8r, 1kg8, 3hap, 2wjk, 3har, 2wjl, 3has, 2zzl, 1q5j, 1kgb, 1q5i, 1f50, 3nsb, 1tn5, 3utv, 1tn0, 3utx, 4fpd, 3uty, 1brx, 1fbb, 1brr, 1fbk, 1ucq, 1p8u, 1f4z, 1ixf, 3vi0, 1qkp, 1qko, 1p8h, 4md2, 4md1, 3ns0, 1c3w, 1bm1, 2ntu, 1kme, 2ntw, 1s52, 1s51, 1py6, 4ov0, 2at9, 2i20, 3vhz, 1iw9, 2i21, 1vjm, 3m…
GXXAXL	GL5	VCAFLI	VI5	3	4	[1xio, 2m3g]
GLXILL	GL5	VPVVSI	VI5	0	1	[3qbl, 3vvk, 3a7k, 3abw, 3qbg, 3qbi, 3qbk]
GXLXFL	GL5	VXXGXI	VI5	0	6	[1m0k, 1s8l, 1at9, 1e0p, 1s8j, 1r2n, 1r84, 1pxs, 1jv7, 1pxr, 1ap9, 1m0l, 4hwl, 1s54, 1s53, 1o0a, 3han, 3hao, 1kg9, 1kg8, 3hap, 3haq, 2wjk, 3har, 2wjl, 3has, 1q5j, 2zzl, 1q5i, 1f50, 3nsb, 1tn5, 1cwq, 3utv, 1tn0, 3utw, 3utx, 3uty, 1brx, 1brr, 1ucq, 4hyx, 1f4z, 1ixf, 3vi0, 1qkp, 1qko, 1brd, 1p8h, 1mgy, 1qm8, 4hyj, 4md2, 4md1, 2zfe, 1iw6, 3ns0, 1c3w, 1bm1, 2ntu, 1kme, 2ntw, 1s52, 1py6, 2at9, 4ov0, 2i…
GLVYYL	GL5	VXLWAI	VI5	4	5	[1gue, 4gyc, 3qdc, 3qap, 2f93, 2ksy, 2f95, 1jgj, 1h68, 1gu8]
GFLXXL	GL5	VWILYI	VI5	3	4	[3ddl]
GXLXFL	GL5	GXXLLR	GR5	0	6	[1brx, 1s8l, 1at9, 1e0p, 1s8j, 1r2n, 1r84, 1f4z, 1pxs, 1jv7, 1jv6, 1pxr, 4hwl, 1qkp, 1qko, 1brd, 1s53, 1o0a, 1mgy, 3han, 3hao, 1kg8, 3hap, 3haq, 2wjk, 3har, 2wjl, 3has, 1c3w, 1bm1, 1q5i, 2ntu, 1kme, 2ntw, 1py6, 4ov0, 2i20, 1vjm, 1tn5, 1x0i, 1x0k, 1tn0, 3utw, 3utx, 1xji, 3uty, 4fpd]
GXLXFL	GL5	VXXKXG	VG5	0	6	[1m0k, 1s8l, 1at9, 1e0p, 1s8j, 2i1x, 1r2n, 1r84, 1pxs, 1jv7, 1jv6, 1pxr, 1ap9, 1m0m, 1m0l, 4hwl, 1s54, 1s53, 1o0a, 1c8s, 3han, 3hao, 1c8r, 1kg9, 1kg8, 3hap, 3haq, 2wjk, 3har, 2wjl, 3has, 1q5j, 1kgb, 2zzl, 1q5i, 1f50, 1dze, 3nsb, 1tn5, 2brd, 1cwq, 3utv, 1tn0, 3utw, 3utx, 3uty, 4fpd, 1brx, 1fbb, 1brr, 1p8i, 1fbk, 1ucq, 4hyx, 1p8u, 1f4z, 1ixf, 3vi0, 1qkp, 1qko, 1brd, 1p8h, 1mgy, 1qm8, 4md2, 4md1, 2z…
GLXGFL	GL5	VXGYXG	VG5	4	3	[3ddl]
GXXXXL	GL5	VXWXXG	VG5	6	5	[1at9, 1e0p, 1r2n, 1r84, 1pxs, 1ap9, 1pxr, 4hwl, 1s54, 1s53, 1o0a, 3han, 3hao, 1kg9, 1kg8, 3hap, 3haq, 2wjk, 3har, 2wjl, 3has, 1q5j, 1q5i, 1f50, 1tn5, 3nsb, 3utv, 1tn0, 3utw, 3utx, 3uty, 1brx, 1ucq, 4hyx, 1f4z, 1qkp, 1qko, 1brd, 1p8h, 4md2, 4md1, 3ns0, 1c3w, 1bm1, 1kme, 2ntu, 2ntw, 1s52, 1s51, 1py6, 4ov0, 2i20, 1vjm, 3mbv, 1x0k, 1xji]
GLVYYL	GL5	VXMXXG	VG5	4	0	[1gue, 4gyc, 3qdc, 3qap, 2f93, 2ksy, 2f95, 1jgj, 1h68, 1gu8]
GIVXTL	GL5	VYYXVG	VG5	3	4	[1gue, 4gyc, 3qdc, 3qap, 2f93, 2ksy, 2f95, 1jgj, 1gu8, 1h68]
GXXGXL	GL5	VVXXLG	VG5	0	5	[3qdc, 3qap]
GVCAFL	GL5	VVITSG	VG5	4	3	[1xio, 2m3g, 4tl3]
GXXXXL	GL5	VLRNVT	VT5	6	5	[1s8l, 1at9, 1e0p, 1s8j, 1r2n, 1r84, 1pxs, 1jv7, 1pxr, 1jv6, 4hwl, 1s54, 1s53, 1o0a, 3han, 3hao, 1kg8, 3hap, 3haq, 2wjk, 3har, 2wjl, 3has, 1q5i, 1tn5, 3utv, 1tn0, 3utw, 3utx, 3uty, 4fpd, 1brx, 4hyx, 1f4z, 1qkp, 1qko, 1brd, 1mgy, 1c3w, 1bm1, 1kme, 2ntu, 2ntw, 1s52, 1s51, 1py6, 4ov0, 2i20, 1vjm, 1x0i, 1x0k, 1xji]
GFGFXL	GL5	VXXLWT	VT5	6	5	[2z55, 1vgo]
GLVYYL	GL5	VITLNT	VT5	4	3	[1gue, 4gyc, 3qdc, 3qap, 2f93, 2ksy, 2f95, 1jgj, 1h68, 1gu8]
GXXXXL	GL5	RNXTVV	RV5	6	5	[1s8l, 1at9, 1e0p, 1s8j, 1r2n, 1r84, 1pxs, 1jv7, 1ap9, 1pxr, 1jv6, 4hwl, 1s54, 1s53, 1o0a, 3han, 3hao, 1kg9, 1kg8, 3hap, 3haq, 2wjk, 3har, 2wjl, 3has, 1q5j, 1q5i, 1f50, 1tn5, 3nsb, 1cwq, 3utv, 1tn0, 3utw, 3utx, 3uty, 4fpd, 1brx, 1fbk, 1ucq, 4hyx, 1f4z, 1qkp, 1qko, 1brd, 1p8h, 1mgy, 4md2, 4md1, 3ns0, 1c3w, 1bm1, 1kme, 2ntu, 2ntw, 1s52, 1s51, 1py6, 4ov0, 2i20, 1vjm, 3mbv, 1x0i, 1x0k, 1xji]
GLVYYL	GL5	RNXTVV	RV5	4	5	[2ksy, 1jgj]
GXXXXL	GL5	VTVVLW	VW5	6	5	[1fbk, 1jv6, 4fpd]
GXXXXL	GL5	TVVLWS	TS5	6	5	[1fbk, 1jv6, 4fpd]
GXXXXL	GL5	TWWLFS	TS5	3	4	[2z55, 1vgo, 3wqj, 1uaz, 2ei4]
GXXXXL	GL5	NXTVXL	NL5	6	5	[1fbk, 1jv6, 4fpd]
GLVYYL	GL5	NTVVML	NL5	4	3	[1gue, 4gyc, 3qdc, 3qap, 2f93, 2ksy, 2f95, 1jgj, 1h68, 1gu8]
GLVYYL	GL5	NXTVXL	NL5	4	5	[1gue, 4gyc, 3qdc, 3qap, 2f93, 2ksy, 2f95, 1jgj, 1h68, 1gu8]
GXXXXL	GL5	FTTXLL	FL5	3	2	[1at9, 1e0p, 1uaz, 2i1x, 1r2n, 1r84, 1pxs, 1m0m, 1ap9, 1pxr, 4hwl, 1s54, 1s53, 1o0a, 1c8s, 3han, 3hao, 1kg9, 1c8r, 1kg8, 3hap, 2wjk, 3har, 2wjl, 3has, 2zzl, 1kgb, 1q5i, 1f50, 3nsb, 1tn5, 2brd, 3utv, 1tn0, 3utx, 4fpd, 3uty, 1brx, 1fbb, 1brr, 1fbk, 1ucq, 1p8u, 1f4z, 1ixf, 1qkp, 1qko, 1p8h, 4md2, 4md1, 3ns0, 1c3w, 1bm1, 2ntu, 1kme, 2ntw, 1s52, 1s51, 1py6, 4ov0, 2at9, 2i20, 1iw9, 2i21, 1vjm, 3mbv, 3t…
GXLXFL	GL5	FGXXLL	FL5	0	6	[1s8l, 1at9, 1e0p, 1s8j, 1r2n, 1r84, 1pxs, 1jv7, 1pxr, 4hwl, 1s53, 1o0a, 3han, 3hao, 1kg9, 1kg8, 3hap, 3haq, 2wjk, 3har, 2wjl, 3has, 1q5j, 1q5i, 1f50, 3nsb, 1tn5, 3utv, 1tn0, 3utw, 3utx, 3uty, 1brx, 1ucq, 4hyx, 1f4z, 1qkp, 1qko, 1brd, 1p8h, 1mgy, 4md2, 4md1, 3ns0, 1c3w, 1bm1, 2ntu, 1kme, 2ntw, 1py6, 4ov0, 2i20, 1vjm, 3mbv, 1x0i, 1x0k, 1xji]
GLVYYL	GL5	LWAIYP	LP5	4	5	[1gue, 4gyc, 3qdc, 3qap, 2f93, 2ksy, 2f95, 1jgj, 1h68, 1gu8]
GXXXXL	GL5	LWXAYP	LP5	6	5	[1s8l, 1at9, 1e0p, 1s8j, 1r2n, 1r84, 1pxs, 1jv7, 1ap9, 1pxr, 4hwl, 1s54, 1s53, 1o0a, 3han, 3hao, 1kg9, 1kg8, 3hap, 3haq, 2wjk, 3har, 2wjl, 3has, 1q5j, 1f50, 1tn5, 3nsb, 1cwq, 3utv, 1tn0, 3utw, 3utx, 3uty, 1brx, 1ucq, 4hyx, 1f4z, 1qkp, 1qko, 1brd, 1p8h, 1mgy, 4md2, 4md1, 3ns0, 1c3w, 1bm1, 1kme, 2ntu, 2ntw, 1s52, 1s51, 1py6, 4ov0, 2i20, 1vjm, 3mbv, 1x0i, 1x0k, 1xji]
GXXAXL	GL5	WYICGV	WV5	3	4	[1xio, 2m3g]
GXXXXL	GL5	WSAYXV	WV5	6	5	[1s8l, 1at9, 1e0p, 1s8j, 1r2n, 1r84, 1pxs, 1jv7, 1ap9, 1pxr, 4hwl, 1s54, 1s53, 1o0a, 3han, 3hao, 1kg9, 1kg8, 3hap, 3haq, 2wjk, 3har, 2wjl, 3has, 1q5j, 1f50, 1tn5, 3nsb, 1cwq, 3utv, 1tn0, 3utw, 3utx, 3uty, 1brx, 1ucq, 4hyx, 1f4z, 1qkp, 1qko, 1brd, 1p8h, 1mgy, 4md2, 4md1, 3ns0, 1c3w, 1bm1, 1kme, 2ntu, 2ntw, 1s52, 1s51, 1py6, 4ov0, 2i20, 1vjm, 3mbv, 1x0i, 1x0k, 1xji]
GXXXXL	GL5	SAYXVV	SV5	6	5	[1s8l, 1at9, 1e0p, 1s8j, 1r2n, 1r84, 1pxs, 1jv7, 1ap9, 1pxr, 4hwl, 1s54, 1s53, 1o0a, 3han, 3hao, 1kg9, 1kg8, 3hap, 3haq, 2wjk, 3har, 2wjl, 3has, 1q5j, 1f50, 1tn5, 3nsb, 1cwq, 3utv, 1tn0, 3utw, 3utx, 3uty, 1brx, 1ucq, 4hyx, 1f4z, 1qkp, 1qko, 1brd, 1p8h, 1mgy, 4md2, 4md1, 3ns0, 1c3w, 1bm1, 1kme, 2ntu, 2ntw, 1s52, 1s51, 1py6, 4ov0, 2i20, 1vjm, 3mbv, 1x0i, 1x0k, 1xji]
GVCAFL	GL5	STQIVV	SV5	4	3	[1xio, 2m3g, 4tl3]
GXXGXL	GL5	SGIAAV	SV5	0	1	[1gue, 4gyc, 3qdc, 3qap, 2f93, 2ksy, 2f95, 1jgj, 1h68, 1gu8, 1h2s]
GFLXXL	GL5	STIPFV	SV5	3	4	[3ddl]
GXXGXL	GL5	ALGVGW	AW5	0	1	[3qdc, 3qap, 2ksy, 1jgj]
GXXAXL	GL5	ARYXXW	AW5	3	2	[1xio, 2m3g]
GXXXXL	GL5	ARYXXW	AW5	3	2	[1at9, 1e0p, 1uaz, 2ei4, 2i1x, 1r2n, 1r84, 1pxs, 1m0m, 1ap9, 1pxr, 4hwl, 1vgo, 1s54, 1s53, 1o0a, 1c8s, 3han, 3hao, 1kg9, 1c8r, 1kg8, 3hap, 2wjk, 3har, 2wjl, 3has, 2zzl, 1q5j, 1kgb, 1q5i, 3wqj, 1f50, 2z55, 3nsb, 1tn5, 2brd, 3utv, 1tn0, 3utx, 4fpd, 3uty, 1brx, 1fbb, 1brr, 1fbk, 1ucq, 1p8u, 1f4z, 1ixf, 3vi0, 1qkp, 1qko, 1p8h, 4md2, 4md1, 3ns0, 1c3w, 1bm1, 2ntu, 1kme, 2ntw, 1s52, 1s51, 1py6, 4ov0, 2i…
GXXXXL	GL5	AYXVVW	AW5	6	5	[1s8l, 1at9, 1e0p, 1s8j, 1r2n, 1r84, 1pxs, 1jv7, 1ap9, 1pxr, 4hwl, 1s54, 1s53, 1o0a, 3han, 3hao, 1kg9, 1kg8, 3hap, 3haq, 2wjk, 3har, 2wjl, 3has, 1q5j, 1f50, 1tn5, 3nsb, 1cwq, 3utv, 1tn0, 3utw, 3utx, 3uty, 1brx, 1ucq, 4hyx, 1f4z, 1qkp, 1qko, 1brd, 1p8h, 1mgy, 4md2, 4md1, 3ns0, 1c3w, 1bm1, 1kme, 2ntu, 2ntw, 1s52, 1s51, 1py6, 4ov0, 2i20, 1vjm, 3mbv, 1x0i, 1x0k, 1xji]
GXXXXL	GL5	ARYTWW	AW5	3	4	[3wqj, 1uaz]
GIXLGL	GL5	VAXIVY	VY5	1	6	[4gyc, 2f93, 2f95, 1h2s]
GXXAXL	GL5	VRXLWY	VY5	3	4	[1xio]
GLXILL	GL5	VAXIVY	VY5	1	6	[4gyc, 2f93, 2f95, 1h2s]
GLVYYL	GL5	VXWAIY	VY5	4	5	[2ksy, 1jgj]
GLXILL	GL5	VXIXXY	VY5	0	1	[3qbl, 3vvk, 3a7k, 3abw, 3qbg, 3qbi, 3qbk]
GXXGXL	GL5	VAXIVY	VY5	0	6	[1gue, 4gyc, 3qdc, 3qap, 2f93, 2ksy, 2f95, 1jgj, 1h68, 1gu8, 1h2s]
GXXXXL	GL5	PXVWXI	PI5	6	5	[1at9, 1e0p, 1s8j, 1r2n, 1r84, 1pxs, 1ap9, 1pxr, 4hwl, 1s54, 1s53, 1o0a, 3han, 3hao, 1kg9, 1kg8, 3hap, 3haq, 2wjk, 3har, 2wjl, 3has, 1q5j, 1f50, 1tn5, 3nsb, 3utv, 1tn0, 3utw, 3utx, 3uty, 1brx, 1ucq, 4hyx, 1f4z, 1qkp, 1qko, 1brd, 1p8h, 4md2, 4md1, 3ns0, 1c3w, 1bm1, 1kme, 2ntu, 2ntw, 1s52, 1s51, 1py6, 4ov0, 2i20, 1vjm, 3mbv, 1x0k, 1xji]
GFLXXL	GL5	WILYIL	WL5	3	4	[3ddl]
GXXXXL	GL5	LXTXXL	LL5	3	2	[1at9, 1e0p, 1uaz, 2i1x, 1r2n, 1r84, 1pxs, 1m0m, 1ap9, 1pxr, 4hwl, 1s54, 1s53, 1o0a, 1c8s, 3han, 3hao, 1kg9, 1c8r, 1kg8, 3hap, 2wjk, 3har, 2wjl, 3has, 2zzl, 1kgb, 1q5i, 1f50, 3nsb, 1tn5, 2brd, 3utv, 1tn0, 3utx, 4fpd, 3uty, 1brx, 1fbb, 1brr, 1fbk, 1ucq, 1p8u, 1f4z, 1ixf, 3vi0, 1qkp, 1qko, 1p8h, 4md2, 4md1, 3ns0, 1c3w, 1bm1, 2ntu, 1kme, 2ntw, 1s52, 1s51, 1py6, 4ov0, 2at9, 2i20, 3vhz, 1iw9, 2i21, 1v…
GXXXXL	GL5	LXXMVL	LL5	0	6	[2z55, 1vgo, 3wqj, 1uaz, 2ei4]
GFLXXL	GL5	LXTXXL	LL5	3	2	[3ddl]
GXXXXL	GL5	LXXXXL	LL5	3	2	[1at9, 1e0p, 1r2n, 1r84, 1pxs, 1ap9, 1pxr, 4hwl, 1s54, 1s53, 1o0a, 3han, 1kg9, 1kg8, 3hap, 2wjk, 3har, 2wjl, 3has, 1q5j, 1q5i, 1f50, 3nsb, 1tn5, 3utv, 1tn0, 3utx, 3uty, 1brx, 1brr, 1ucq, 1f4z, 1qkp, 1qko, 1p8h, 4md2, 4md1, 3ns0, 1c3w, 1bm1, 2ntu, 1kme, 2ntw, 1s52, 1s51, 1py6, 4ov0, 1vjm, 3mbv, 1x0k, 1xji]
GXLXFL	GL5	LLXXGL	LL5	0	1	[1s52]
GIVXTL	GL5	LIVYFL	LL5	3	2	[1gue, 4gyc, 3qdc, 3qap, 2f93, 2ksy, 2f95, 1jgj, 1gu8, 1h68]
GXXXXL	GL5	WLXLGT	WT5	6	0	[1s8l, 1at9, 1e0p, 1s8j, 1r2n, 1r84, 1pxs, 1jv7, 1ap9, 1pxr, 4hwl, 1s54, 1s53, 1o0a, 3han, 3hao, 1kg9, 1kg8, 3hap, 3haq, 2wjk, 3har, 2wjl, 3has, 1q5j, 1q5i, 1f50, 1tn5, 3nsb, 3utv, 1tn0, 3utw, 3utx, 3uty, 1brx, 1ucq, 4hyx, 1f4z, 1qkp, 1qko, 1p8h, 4md2, 4md1, 3ns0, 1c3w, 1bm1, 1kme, 2ntu, 2ntw, 1s52, 1s51, 1py6, 4ov0, 2i20, 1vjm, 3mbv, 1x0i, 1x0k, 1xji]
GXXXXL	GL5	WXXIXT	WT5	3	4	[1at9, 1e0p, 2i1x, 1r2n, 1r84, 1pxs, 1m0m, 1ap9, 1pxr, 4hwl, 1s54, 1s53, 1o0a, 1c8s, 3han, 3hao, 1kg9, 1c8r, 1kg8, 3hap, 2wjk, 3har, 2wjl, 3has, 2zzl, 1q5j, 1kgb, 1q5i, 1f50, 3nsb, 1tn5, 2brd, 3utv, 1tn0, 3utx, 4fpd, 3uty, 1brx, 1fbb, 1brr, 1fbk, 1ucq, 1p8u, 1f4z, 1ixf, 3vi0, 1qkp, 1qko, 1p8h, 4md2, 4md1, 3ns0, 1c3w, 1bm1, 2ntu, 1kme, 2ntw, 1s52, 1s51, 1py6, 4ov0, 2at9, 2i20, 3vhz, 1iw9, 2i21, 1v…
GXXXXL	GL5	WWLFST	WT5	3	4	[2z55, 1vgo, 3wqj, 1uaz, 2ei4]
GLXAAL	GL5	WGRYLT	WT5	3	2	[3qbl, 3vvk, 3a7k, 3qbg, 3abw, 3qbi, 3qbk]
GXXXXL	GL5	GTXLVG	GG5	3	3	[1s8l, 1e0p, 1s8j, 4hyx, 1r2n, 1r84, 1f4z, 1pxs, 1pxr, 4hwl, 1qkp, 1qko, 1s54, 1s53, 1o0a, 3han, 3hao, 3haq, 2wjk, 3har, 2wjl, 3has, 1c3w, 1q5i, 2ntu, 1kme, 2ntw, 1s52, 1s51, 1py6, 2i20, 1vjm, 1tn5, 1x0k, 3utv, 1tn0, 3utw, 1xji, 3utx, 3uty]
GXXXXL	GL5	GSEGAG	GG5	3	5	[2brd]
GXXXXL	GL5	GTXLMG	GG5	6	0	[1s8l, 1at9, 1e0p, 1s8j, 1r2n, 1r84, 1pxs, 1jv7, 1ap9, 1pxr, 4hwl, 1s54, 1s53, 1o0a, 3han, 3hao, 1kg9, 1kg8, 3hap, 3haq, 2wjk, 3har, 2wjl, 3has, 1q5j, 1q5i, 1f50, 1tn5, 3nsb, 1cwq, 3utv, 1tn0, 3utw, 3utx, 3uty, 1brx, 1ucq, 4hyx, 1f4z, 1qkp, 1qko, 1brd, 1p8h, 1mgy, 4md2, 4md1, 3ns0, 1c3w, 1bm1, 1kme, 2ntu, 2ntw, 1s52, 1s51, 1py6, 4ov0, 2i20, 1vjm, 3mbv, 1x0i, 1x0k, 1xji]
GLVYYL	GL5	LXXVVM	LM5	4	5	[1gue, 4gyc, 3qdc, 3qap, 2f93, 2ksy, 2f95, 1jgj, 1h68, 1gu8]
GXXXXL	GL5	LXTAXM	LM5	6	0	[1s8l, 1at9, 1e0p, 1s8j, 1r2n, 1r84, 1pxs, 1jv7, 1ap9, 1pxr, 4hwl, 1s54, 1s53, 1o0a, 3han, 3hao, 1kg9, 1kg8, 3hap, 3haq, 2wjk, 3har, 2wjl, 3has, 1q5j, 1q5i, 1f50, 1tn5, 3nsb, 1cwq, 3utv, 1tn0, 3utw, 3utx, 3uty, 1brx, 1ucq, 4hyx, 1f4z, 1qkp, 1qko, 1brd, 1p8h, 1mgy, 4md2, 4md1, 3ns0, 1c3w, 1bm1, 1kme, 2ntu, 2ntw, 1s52, 1s51, 1py6, 4ov0, 2i20, 1vjm, 3mbv, 1x0i, 1x0k, 1xji]
GXXXXL	GL5	IXAXVG	IG5	3	3	[1at9, 1e0p, 1r2n, 1r84, 1pxs, 1ap9, 1pxr, 4hwl, 1s54, 1s53, 1o0a, 3han, 3hao, 1kg9, 1kg8, 2wjk, 3har, 2wjl, 3has, 1q5j, 1q5i, 1f50, 1tn5, 3utv, 1tn0, 3utx, 4fpd, 3uty, 1brx, 1fbk, 1ucq, 1f4z, 1qkp, 1qko, 1p8h, 4md2, 4md1, 1c3w, 1bm1, 2ntu, 1kme, 2ntw, 1s52, 1s51, 1py6, 4ov0, 2i20, 1vjm, 3mbv, 1x0k, 1xji]
GLXILL	GL5	IXSYXG	IG5	0	1	[3qbl, 3vvk, 3a7k, 3abw, 3qbg, 3qbi, 3qbk]
GIVXTL	GL5	IVYFLG	IG5	3	2	[1gue, 4gyc, 3qdc, 3qap, 2f93, 2ksy, 2f95, 1jgj, 1gu8, 1h68]
GXXXXL	GL5	GLGXLY	GY5	6	0	[1s8l, 1at9, 1e0p, 1s8j, 1r2n, 1r84, 1pxs, 1jv7, 1ap9, 1pxr, 4hwl, 1s54, 1s53, 1o0a, 3han, 3hao, 1kg9, 1kg8, 3hap, 3haq, 2wjk, 3har, 2wjl, 3has, 1q5j, 1q5i, 1f50, 1tn5, 3nsb, 1cwq, 3utv, 1tn0, 3utw, 3utx, 3uty, 1brx, 1ucq, 4hyx, 1f4z, 1qkp, 1qko, 1brd, 1p8h, 1mgy, 4md2, 4md1, 3ns0, 1c3w, 1bm1, 1kme, 2ntu, 2ntw, 1s52, 1py6, 4ov0, 2i20, 1vjm, 3mbv, 1x0i, 1x0k, 1xji]
GXXXXL	GL5	MXLGXL	ML5	6	0	[1s8l, 1at9, 1e0p, 1s8j, 1r2n, 1r84, 1pxs, 1jv7, 1ap9, 1pxr, 4hwl, 1s54, 1s53, 1o0a, 3han, 3hao, 1kg9, 1kg8, 3hap, 3haq, 2wjk, 3har, 2wjl, 3has, 1q5j, 1q5i, 1f50, 1tn5, 3nsb, 1cwq, 3utv, 1tn0, 3utw, 3utx, 3uty, 1brx, 1ucq, 4hyx, 1f4z, 1qkp, 1qko, 1brd, 1p8h, 1mgy, 4md2, 4md1, 3ns0, 1c3w, 1bm1, 1kme, 2ntu, 2ntw, 1s52, 1py6, 4ov0, 2i20, 1vjm, 3mbv, 1x0i, 1x0k, 1xji]
GXXXXL	GL5	MXLXML	ML5	3	1	[1at9, 1e0p, 2i1x, 1r2n, 1r84, 1m0m, 1ap9, 1pxr, 4hwl, 1s54, 1s53, 1o0a, 1c8s, 3han, 3hao, 1kg9, 1c8r, 1kg8, 3hap, 2wjk, 3har, 2wjl, 3has, 2zzl, 1q5j, 1kgb, 1q5i, 1f50, 3nsb, 1tn5, 2brd, 1tn0, 3utx, 4fpd, 3uty, 1brx, 1fbb, 1brr, 1fbk, 1ucq, 1p8u, 1f4z, 1ixf, 3vi0, 1qkp, 1qko, 1p8h, 4md2, 4md1, 3ns0, 1c3w, 1bm1, 2ntu, 1kme, 2ntw, 1s52, 1s51, 1py6, 4ov0, 2at9, 2i20, 3vhz, 1iw9, 2i21, 1vjm, 3mbv, 3t…
GXXXXL	GL5	MXLXML	ML5	6	1	[1s8l, 1at9, 1e0p, 1s8j, 1r2n, 1r84, 1jv7, 1ap9, 1pxr, 4hwl, 1s54, 1s53, 1o0a, 3han, 3hao, 1kg9, 1kg8, 3hap, 3haq, 2wjk, 3har, 2wjl, 3has, 1q5j, 1q5i, 1f50, 1tn5, 3nsb, 1tn0, 3utx, 3uty, 1brx, 1ucq, 4hyx, 1f4z, 1qkp, 1qko, 1brd, 1p8h, 4md2, 4md1, 3ns0, 1c3w, 1bm1, 1kme, 2ntu, 2ntw, 1s52, 1s51, 1py6, 4ov0, 2i20, 1vjm, 3mbv, 1x0i, 1x0k, 1xji]
GXLXFL	GL5	MXLXML	ML5	0	1	[1m0k, 1s8l, 1at9, 1e0p, 1s8j, 2i1x, 1r2n, 1r84, 1jv7, 1jv6, 1pxr, 1ap9, 1m0m, 4hwl, 1s54, 1s53, 1o0a, 1c8s, 3han, 3hao, 1c8r, 1kg9, 1bhb, 1kg8, 3hap, 3haq, 1bha, 2wjk, 3har, 2wjl, 3has, 1q5j, 1kgb, 2zzl, 1q5i, 1f50, 1dze, 3nsb, 1tn5, 2brd, 1tn0, 3utx, 3uty, 4fpd, 1brx, 1fbb, 1brr, 1p8i, 1fbk, 1ucq, 4hyx, 1p8u, 1f4z, 1ixf, 3vi0, 1qkp, 1qko, 1brd, 1p8h, 1qm8, 4md2, 4md1, 2zfe, 1iw6, 3ns0, 1c3w, 1b…
GFLXXL	GL5	TVXLVL	TL5	3	2	[3ddl]
GIWNPL	GL5	TYFTVL	TL5	4	5	[2m3g]
GXXXXL	GL5	TAXXGL	TL5	6	0	[1s8l, 1at9, 1e0p, 1s8j, 1r2n, 1r84, 1pxs, 1jv7, 1ap9, 1pxr, 4hwl, 1s54, 1s53, 1o0a, 3han, 3hao, 1kg9, 1kg8, 3hap, 3haq, 2wjk, 3har, 2wjl, 3has, 1q5j, 1q5i, 1f50, 1tn5, 3nsb, 1cwq, 3utv, 1tn0, 3utw, 3utx, 3uty, 1brx, 1ucq, 4hyx, 1f4z, 1qkp, 1qko, 1brd, 1p8h, 1mgy, 4md2, 4md1, 3ns0, 1c3w, 1bm1, 1kme, 2ntu, 2ntw, 1s52, 1s51, 1py6, 4ov0, 2i20, 1vjm, 3mbv, 1x0i, 1x0k, 1xji]
GXXXXL	GL5	FSTICM	FM5	3	4	[1uaz]
GXXXXL	GL5	YVXFFG	YG5	3	4	[1s8l, 1at9, 1e0p, 1s8j, 1r2n, 1r84, 1pxs, 1jv7, 1jv6, 1pxr, 4hwl, 1s54, 1s53, 1o0a, 3han, 3hao, 1kg8, 3hap, 3haq, 2wjk, 3har, 2wjl, 1q5i, 1tn5, 3utv, 1tn0, 3utw, 3utx, 3uty, 4fpd, 4hyx, 1f4z, 1qkp, 1qko, 1p8h, 1mgy, 1c3w, 1bm1, 2ntu, 1kme, 2ntw, 1s52, 1s51, 1py6, 2i20, 1vjm, 1x0i, 1x0k, 1xji]
GLXILL	GL5	ALIVYL	AL5	1	6	[4gyc, 2f93, 2f95, 1h2s]
GFGFXL	GL5	AXXXXL	AL5	6	5	[2z55, 1vgo]
GXXXXL	GL5	AFTXXL	AL5	6	1	[1s8l, 1at9, 1e0p, 1s8j, 1r2n, 1r84, 1jv7, 1ap9, 1pxr, 4hwl, 1s54, 1s53, 1o0a, 3han, 3hao, 1kg9, 1kg8, 3hap, 3haq, 2wjk, 3har, 2wjl, 3has, 1q5j, 1q5i, 1f50, 1tn5, 3nsb, 1cwq, 1tn0, 3utx, 3uty, 1brx, 1ucq, 4hyx, 1f4z, 1qkp, 1qko, 1brd, 1p8h, 1mgy, 4md2, 4md1, 3ns0, 1c3w, 1bm1, 1kme, 2ntu, 2ntw, 1s52, 1s51, 1py6, 4ov0, 2i20, 1vjm, 3mbv, 1x0i, 1x0k, 1xji]
GXXXXL	GL5	ALXLAL	AL5	3	2	[3hao]
GXXXXL	GL5	AMLXXL	AL5	3	4	[1at9, 1e0p, 2i1x, 1r2n, 1r84, 1pxs, 1m0m, 1ap9, 1pxr, 4hwl, 1s54, 1s53, 1o0a, 1c8s, 3han, 3hao, 1kg9, 1c8r, 1kg8, 3hap, 2wjk, 2wjl, 3has, 2zzl, 1q5j, 1kgb, 1q5i, 1f50, 3nsb, 1tn5, 2brd, 3utv, 1tn0, 3utx, 4fpd, 3uty, 1brx, 1fbb, 1brr, 1fbk, 1ucq, 1p8u, 1f4z, 1ixf, 3vi0, 1qkp, 1qko, 1p8h, 4md2, 4md1, 3ns0, 1c3w, 1bm1, 2ntu, 1kme, 2ntw, 1s52, 1s51, 1py6, 4ov0, 2at9, 2i20, 3vhz, 1iw9, 2i21, 1vjm, 3m…
GLXILL	GL5	ASYTGL	AL5	0	1	[3qbl, 3vvk, 3a7k, 3abw, 3qbg, 3qbi, 3qbk]
GXXGXL	GL5	ALIVYL	AL5	0	6	[1gue, 4gyc, 3qdc, 3qap, 2f93, 2ksy, 2f95, 1jgj, 1h68, 1gu8, 1h2s]
GXLXFL	GL5	AFTXXL	AL5	0	1	[1m0k, 1s8l, 1at9, 1e0p, 1s8j, 2i1x, 1r2n, 1r84, 1jv7, 1jv6, 1pxr, 1ap9, 1m0m, 1m0l, 4hwl, 1s54, 1s53, 1o0a, 1c8s, 3han, 3hao, 1c8r, 1kg9, 1bhb, 1kg8, 3hap, 3haq, 1bha, 2wjk, 3har, 2wjl, 3has, 1q5j, 1kgb, 2zzl, 1q5i, 1f50, 1dze, 3nsb, 1tn5, 2brd, 1cwq, 1tn0, 3utx, 3uty, 4fpd, 1brx, 1fbb, 1brr, 1p8i, 1fbk, 1ucq, 4hyx, 1p8u, 1f4z, 1ixf, 3vi0, 1qkp, 1qko, 1brd, 1p8h, 1mgy, 1qm8, 4md2, 4md1, 2zfe, 1i…
GXXXXL	GL5	ALGTAL	AL5	6	0	[1s8l, 1at9, 1e0p, 1s8j, 1r2n, 1r84, 1pxs, 1jv7, 1ap9, 1pxr, 4hwl, 1s54, 1s53, 1o0a, 3han, 3hao, 1kg9, 1kg8, 3hap, 3haq, 2wjk, 3har, 2wjl, 3has, 1q5j, 1q5i, 1f50, 1tn5, 3nsb, 1cwq, 3utv, 1tn0, 3utw, 3utx, 3uty, 1brx, 1ucq, 4hyx, 1f4z, 1qkp, 1qko, 1brd, 1p8h, 1mgy, 4md2, 4md1, 3ns0, 1c3w, 1bm1, 1kme, 2ntu, 2ntw, 1s52, 1s51, 1py6, 4ov0, 2i20, 1vjm, 3mbv, 1x0i, 1x0k, 1xji]
GXXXXL	GL5	ASAAYL	AL5	0	1	[2z55, 1vgo, 3wqj, 1uaz, 2ei4]
GXXXXL	GL5	AFTXXL	AL5	3	1	[1at9, 1e0p, 2i1x, 1r2n, 1r84, 1m0m, 1ap9, 1pxr, 4hwl, 1s54, 1s53, 1o0a, 1c8s, 3han, 3hao, 1kg9, 1c8r, 1kg8, 3hap, 2wjk, 3har, 2wjl, 3has, 2zzl, 1q5j, 1kgb, 1q5i, 1f50, 3nsb, 1tn5, 2brd, 1tn0, 3utx, 4fpd, 3uty, 1brx, 1fbb, 1brr, 1fbk, 1ucq, 1p8u, 1f4z, 1ixf, 3vi0, 1qkp, 1qko, 1p8h, 4md2, 4md1, 3ns0, 1c3w, 1bm1, 2ntu, 1kme, 2ntw, 1s52, 1s51, 1py6, 4ov0, 2at9, 2i20, 3vhz, 1iw9, 2i21, 1vjm, 3mbv, 3t…
GIXLGL	GL5	ALIVYL	AL5	1	6	[4gyc, 2f93, 2f95, 1h2s]
GFLXXL	GL5	LSTIPF	LF5	3	4	[3ddl]
GXXXXL	GL5	LGXLYF	LF5	6	0	[1s8l, 1at9, 1e0p, 1s8j, 1r2n, 1r84, 1pxs, 1jv7, 1ap9, 1pxr, 4hwl, 1s54, 1s53, 1o0a, 3han, 3hao, 1kg9, 1kg8, 3hap, 3haq, 2wjk, 3har, 2wjl, 3has, 1q5j, 1q5i, 1f50, 1tn5, 3nsb, 1cwq, 3utv, 1tn0, 3utw, 3utx, 3uty, 1brx, 1ucq, 4hyx, 1f4z, 1qkp, 1qko, 1brd, 1p8h, 1mgy, 4md2, 4md1, 3ns0, 1c3w, 1bm1, 1kme, 2ntu, 2ntw, 1s52, 1py6, 4ov0, 2i20, 1vjm, 3mbv, 1x0i, 1x0k, 1xji]
GXXXXL	GL5	LXXXXF	LF5	3	4	[1s8l, 1at9, 1e0p, 1s8j, 1r2n, 1r84, 1pxs, 1jv7, 1jv6, 1pxr, 4hwl, 1s54, 1s53, 1o0a, 3han, 3hao, 1kg8, 3hap, 3haq, 2wjk, 3har, 2wjl, 1q5j, 1q5i, 1tn5, 3utv, 1tn0, 3utw, 3utx, 3uty, 4fpd, 1fbk, 4hyx, 1ucq, 1f4z, 1qkp, 1qko, 1p8h, 1mgy, 4md2, 4md1, 1c3w, 1bm1, 2ntu, 1kme, 2ntw, 1s52, 1s51, 1py6, 4ov0, 2i20, 1vjm, 3mbv, 1x0i, 1x0k, 1xji]
GXXXXL	GL5	TXXXXI	TI5	6	1	[1s8l, 1at9, 1e0p, 1s8j, 1r2n, 1r84, 1pxs, 1jv7, 1ap9, 1pxr, 1jv6, 4hwl, 1s54, 1s53, 1o0a, 3han, 3hao, 1kg9, 1kg8, 3hap, 3haq, 2wjk, 3har, 2wjl, 3has, 1q5j, 1q5i, 1f50, 1tn5, 3nsb, 1cwq, 3utv, 1tn0, 3utw, 3utx, 3uty, 4fpd, 1brx, 1fbk, 1ucq, 4hyx, 1f4z, 1qkp, 1qko, 1brd, 1p8h, 1mgy, 4md2, 4md1, 3ns0, 1c3w, 1bm1, 1kme, 2ntu, 2ntw, 1s52, 1s51, 1py6, 4ov0, 2i20, 1vjm, 3mbv, 1x0i, 1x0k, 1xji]
GVCAFL	GL5	TQIVVI	TI5	4	3	[1xio, 2m3g, 4tl3]
GXLXFL	GL5	TXXXXI	TI5	0	1	[1m0k, 1s8l, 1at9, 1e0p, 1s8j, 2i1x, 1r2n, 1r84, 1pxs, 1jv7, 1jv6, 1ap9, 1m0m, 1pxr, 1m0l, 4hwl, 1s53, 1o0a, 3han, 3hao, 1c8r, 1kg9, 1bhb, 1kg8, 3hap, 3haq, 1bha, 2wjk, 3har, 2wjl, 3has, 1q5j, 1kgb, 2zzl, 1q5i, 1f50, 1dze, 3nsb, 1tn5, 1cwq, 3utv, 1tn0, 3utw, 3utx, 4fpd, 3uty, 1brx, 1brr, 1p8i, 1fbk, 1ucq, 4hyx, 1p8u, 1f4z, 1ixf, 3vi0, 1qkp, 1qko, 1brd, 1p8h, 1mgy, 1qm8, 4md2, 4md1, 2zfe, 1iw6, 3n…
GFLXXL	GL5	TIPFVW	TW5	3	4	[3ddl]
GXXXXL	GL5	VXYFXV	VV5	6	0	[1s52]
GIXLGL	GL5	VXALXV	VV5	1	0	[4gyc, 2f93, 2f95, 1h2s]
GIXLGL	GL5	VYLXLV	VV5	1	6	[4gyc, 2f93, 2f95, 1h2s]
GIWNPL	GL5	VXYFXV	VV5	4	5	[2m3g]
GXXGXL	GL5	VXALXV	VV5	0	1	[3qdc, 3qap, 2ksy, 1jgj]
GLXILL	GL5	VYLXLV	VV5	1	6	[4gyc, 2f93, 2f95, 1h2s]
GFLXXL	GL5	VELXLV	VV5	3	2	[3ddl]
GXXGXL	GL5	VYLXLV	VV5	0	6	[1gue, 4gyc, 3qdc, 3qap, 2f93, 2ksy, 2f95, 1jgj, 1h68, 1gu8, 1h2s]
GFLXXL	GL5	VXLLXV	VV5	3	2	[3ddl]
GXXXXL	GL5	IAXTXY	IY5	6	1	[1s8l, 1at9, 1e0p, 1s8j, 1r2n, 1r84, 1jv7, 1ap9, 1pxr, 4hwl, 1s54, 1s53, 1o0a, 3han, 3hao, 1kg9, 1kg8, 3hap, 3haq, 2wjk, 3har, 2wjl, 3has, 1q5j, 1q5i, 1f50, 1tn5, 3nsb, 1cwq, 1tn0, 3utx, 3uty, 1brx, 1ucq, 4hyx, 1f4z, 1qkp, 1qko, 1brd, 1p8h, 1mgy, 4md2, 4md1, 3ns0, 1c3w, 1bm1, 1kme, 2ntu, 2ntw, 1s52, 1s51, 1py6, 4ov0, 2i20, 1vjm, 3mbv, 1x0i, 1x0k, 1xji]
GXXXXL	GL5	IAXAAY	IY5	0	1	[2z55, 1vgo, 3wqj, 1uaz, 2ei4]
GLVYYL	GL5	IXWAIY	IY5	4	5	[1gue, 4gyc, 3qdc, 3qap, 2f93, 2f95, 1h68, 1gu8]
GXLXFL	GL5	IAXTXY	IY5	0	1	[1m0k, 1s8l, 1at9, 1e0p, 1s8j, 2i1x, 1r2n, 1r84, 1jv7, 1pxs, 1jv6, 1pxr, 1ap9, 1m0m, 1m0l, 4hwl, 1s54, 1s53, 1o0a, 1c8s, 3han, 3hao, 1c8r, 1kg9, 1bhb, 1kg8, 3hap, 3haq, 1bha, 2wjk, 3har, 2wjl, 3has, 1q5j, 1kgb, 2zzl, 1q5i, 1f50, 1dze, 3nsb, 1tn5, 2brd, 1cwq, 1tn0, 3utx, 3uty, 4fpd, 1brx, 1fbb, 1brr, 1p8i, 1fbk, 1ucq, 4hyx, 1p8u, 1f4z, 1ixf, 3vi0, 1qkp, 1qko, 1brd, 1p8h, 1mgy, 1qm8, 4md2, 4md1, 2z…
GXXGXL	GL5	IAXXAY	IY5	0	1	[1gue, 4gyc, 3qdc, 3qap, 2f93, 2ksy, 2f95, 1jgj, 1h68, 1gu8, 1h2s]
GXXXXL	GL5	IAXTXY	IY5	3	1	[1at9, 1e0p, 2i1x, 1r2n, 1r84, 1m0m, 1ap9, 1pxr, 4hwl, 1s54, 1s53, 1o0a, 1c8s, 3han, 3hao, 1kg9, 1c8r, 1kg8, 3hap, 2wjk, 3har, 2wjl, 3has, 2zzl, 1q5j, 1kgb, 1q5i, 1f50, 3nsb, 1tn5, 2brd, 1tn0, 3utx, 4fpd, 3uty, 1brx, 1fbb, 1brr, 1fbk, 1ucq, 1p8u, 1f4z, 1ixf, 3vi0, 1qkp, 1qko, 1p8h, 4md2, 4md1, 3ns0, 1c3w, 1bm1, 2ntu, 1kme, 2ntw, 1s52, 1s51, 1py6, 4ov0, 2at9, 2i20, 3vhz, 1iw9, 2i21, 1vjm, 3mbv, 3t…
GXXXXL	GL5	WXISTA	WA5	3	4	[1at9, 1e0p, 2i1x, 1r2n, 1r84, 1pxs, 1m0m, 1ap9, 1pxr, 4hwl, 1s54, 1s53, 1o0a, 1c8s, 3han, 3hao, 1kg9, 1c8r, 1kg8, 3hap, 2wjk, 3har, 2wjl, 3has, 2zzl, 1q5j, 1kgb, 1q5i, 1f50, 3nsb, 1tn5, 2brd, 3utv, 1tn0, 3utx, 4fpd, 3uty, 1brx, 1fbb, 1brr, 1fbk, 1ucq, 1p8u, 1f4z, 1ixf, 3vi0, 1qkp, 1qko, 1p8h, 4md2, 4md1, 3ns0, 1c3w, 1bm1, 2ntu, 1kme, 2ntw, 1s52, 1s51, 1py6, 4ov0, 2at9, 2i20, 3vhz, 1iw9, 2i21, 1v…
GLXAAL	GL5	SCACFI	SI5	3	4	[3qbl, 3vvk, 3a7k, 3qbg, 3abw, 3qbi, 3qbk]
GXXXXL	GL5	STICMI	SI5	3	4	[1uaz]
GXXXXL	GL5	ISTAAM	IM5	3	4	[1at9, 1e0p, 2i1x, 1r2n, 1r84, 1pxs, 1m0m, 1ap9, 1pxr, 4hwl, 1s54, 1s53, 1o0a, 1c8s, 3han, 3hao, 1kg9, 1c8r, 1kg8, 3hap, 2wjk, 3har, 2wjl, 3has, 2zzl, 1q5j, 1kgb, 1q5i, 1f50, 3nsb, 1tn5, 2brd, 3utv, 1tn0, 3utx, 4fpd, 3uty, 1brx, 1fbb, 1brr, 1fbk, 1ucq, 1p8u, 1f4z, 1ixf, 3vi0, 1qkp, 1qko, 1p8h, 4md2, 4md1, 3ns0, 1c3w, 1bm1, 2ntu, 1kme, 2ntw, 1s52, 1s51, 1py6, 4ov0, 2at9, 2i20, 3vhz, 1iw9, 2i21, 1v…
GXXGXL	GL5	YLDLVT	YT5	0	6	[1gue, 4gyc, 3qdc, 3qap, 2f93, 2ksy, 2f95, 1jgj, 1h68, 1gu8, 1h2s]
GXXGXL	GL5	LXXXXG	LG5	0	6	[1gue, 4gyc, 3qdc, 3qap, 2f93, 2ksy, 2f95, 1jgj, 1h68, 1gu8, 1h2s]
GXXXXL	GL5	LSMFFG	LG5	0	1	[1uaz]
GLVYYL	GL5	LAGFAG	LG5	4	3	[1gue, 4gyc, 3qdc, 3qap, 2f93, 2ksy, 2f95, 1jgj, 1h68, 1gu8]
GXXGXL	GL5	LXGISG	LG5	0	1	[1gue, 4gyc, 3qdc, 3qap, 2f93, 2ksy, 2f95, 1jgj, 1h68, 1gu8, 1h2s]
GXXXXL	GL5	LXMLXG	LG5	6	1	[1brx, 1at9, 1bm1, 1kme, 1s52, 1r2n, 1r84, 4hwl, 1qkp, 3han, 3hap, 3utv, 3har, 3utx, 1xji, 3has, 3uty]
GXXXXL	GL5	LVGADG	LG5	3	3	[1at9, 1e0p, 1r2n, 1r84, 1pxs, 1ap9, 1pxr, 4hwl, 1s54, 1s53, 1o0a, 3han, 3hao, 1kg9, 1c8r, 1kg8, 2wjk, 3har, 2wjl, 3has, 2zzl, 1q5j, 1kgb, 1q5i, 1f50, 3nsb, 1tn5, 3utv, 1tn0, 3utx, 4fpd, 3uty, 1brx, 1brr, 1fbk, 1ucq, 1p8u, 1f4z, 1ixf, 3vi0, 1qkp, 1qko, 1p8h, 4md2, 4md1, 3ns0, 1c3w, 1bm1, 2ntu, 1kme, 2ntw, 1s52, 1s51, 1py6, 4ov0, 2i20, 3vhz, 1iw9, 2i21, 1vjm, 3mbv, 3t45, 1x0k, 1xji]
GXXXXL	GL5	LIGSEG	LG5	3	5	[1fbb, 1q5i, 1brr, 1s52, 1r2n, 1r84, 1ap9, 1pxr, 4hwl, 3han, 2brd, 3hap, 3utv, 1tn0, 3har, 3utx, 1xji, 3has, 3uty]
GXXAXL	GL5	LWXICG	LG5	3	4	[1xio, 2m3g]
GLXGFL	GL5	LMIXXG	LG5	4	3	[3ddl]
GXLXFL	GL5	LXMLXG	LG5	0	1	[1brx, 1at9, 1bm1, 1kme, 1brr, 1s52, 1r2n, 1r84, 4hwl, 1qkp, 3han, 2brd, 1bhb, 3hap, 3utv, 3har, 3utx, 1xji, 3has, 3uty]
GXXXXL	GL5	LIGSEG	LG5	6	5	[1q5i, 1s52, 1r2n, 1r84, 1ap9, 1pxr, 4hwl, 3han, 3hap, 3utv, 1tn0, 3har, 3utx, 1xji, 3has, 3uty]
GLXAAL	GL5	GRYLTW	GW5	3	2	[3qbl, 3vvk, 3a7k, 3qbg, 3abw, 3qbi, 3qbk]
GLXILL	GL5	SIASYT	ST5	0	1	[3qbl, 3vvk, 3a7k, 3abw, 3qbg, 3qbi, 3qbk]
GXXXXL	GL5	TXXLSM	TM5	6	1	[1s8l, 1at9, 1e0p, 1s8j, 1r2n, 1r84, 1jv7, 1ap9, 1pxr, 4hwl, 1s54, 1s53, 1o0a, 3han, 3hao, 1kg9, 1kg8, 3hap, 3haq, 2wjk, 3har, 2wjl, 3has, 1q5j, 1q5i, 1f50, 1tn5, 3nsb, 1cwq, 1tn0, 3utx, 3uty, 1brx, 1ucq, 4hyx, 1f4z, 1qkp, 1qko, 1brd, 1p8h, 1mgy, 4md2, 4md1, 3ns0, 1c3w, 1bm1, 1kme, 2ntu, 2ntw, 1s52, 1s51, 1py6, 4ov0, 2i20, 1vjm, 3mbv, 1x0i, 1x0k, 1xji]
GXXXXL	GL5	TXXLSM	TM5	3	1	[1at9, 1e0p, 2i1x, 1r2n, 1r84, 1m0m, 1ap9, 1pxr, 4hwl, 1s54, 1s53, 1o0a, 1c8s, 3han, 3hao, 1kg9, 1c8r, 1kg8, 3hap, 2wjk, 3har, 2wjl, 3has, 2zzl, 1q5j, 1kgb, 1q5i, 1f50, 3nsb, 1tn5, 2brd, 1tn0, 3utx, 4fpd, 3uty, 1brx, 1fbb, 1brr, 1fbk, 1ucq, 1p8u, 1f4z, 1ixf, 3vi0, 1qkp, 1qko, 1p8h, 4md2, 4md1, 3ns0, 1c3w, 1bm1, 2ntu, 1kme, 2ntw, 1s52, 1s51, 1py6, 4ov0, 2at9, 2i20, 3vhz, 1iw9, 2i21, 1vjm, 3mbv, 3t…
GXLXFL	GL5	TXXLSM	TM5	0	1	[1m0k, 1s8l, 1at9, 1e0p, 1s8j, 2i1x, 1r2n, 1r84, 1jv7, 1jv6, 1pxr, 1ap9, 1m0m, 4hwl, 1s54, 1s53, 1o0a, 1c8s, 3han, 3hao, 1c8r, 1kg9, 1bhb, 1kg8, 3hap, 3haq, 1bha, 2wjk, 3har, 2wjl, 3has, 1q5j, 1kgb, 2zzl, 1q5i, 1f50, 1dze, 3nsb, 1tn5, 2brd, 1cwq, 1tn0, 3utx, 3uty, 4fpd, 1brx, 1fbb, 1brr, 1p8i, 1fbk, 1ucq, 4hyx, 1p8u, 1f4z, 1ixf, 3vi0, 1qkp, 1qko, 1brd, 1p8h, 1mgy, 1qm8, 4md2, 4md1, 2zfe, 1iw6, 3n…
GVCAFL	GL5	IVVITS	IS5	4	3	[1xio, 2m3g, 4tl3]
GNARLL	GL5	IYNIAK	IK5	5	6	[3ddl]
GXXXXL	GL5	LFSTIC	LC5	3	4	[1uaz]
GXXXXL	GL5	GIASAA	GA5	0	1	[2z55, 1vgo, 3wqj, 1uaz, 2ei4]
GXXGXL	GL5	GISGIA	GA5	0	1	[1gue, 4gyc, 3qdc, 3qap, 2f93, 2ksy, 2f95, 1jgj, 1h68, 1gu8, 1h2s]
GXXGXL	GL5	GIAAVA	GA5	0	1	[1gue, 4gyc, 3qdc, 3qap, 2f93, 2ksy, 2f95, 1jgj, 1h68, 1gu8, 1h2s]
GXXXXL	GL5	QGTILA	QA5	3	3	[1q5i, 1kme, 1r2n, 1r84, 1qkp, 1s54, 1s53, 3han, 3hap, 3utv, 1tn0, 1xji, 3has, 3uty]
GXXXXL	GL5	KVLRNV	KV5	6	5	[1brx, 1s8l, 1e0p, 1s8j, 1r2n, 1r84, 4hyx, 1f4z, 1pxs, 1jv7, 1pxr, 1jv6, 4hwl, 1qkp, 1qko, 1s54, 1s53, 1o0a, 1mgy, 3han, 3hao, 3hap, 3haq, 2wjk, 3har, 2wjl, 3has, 1c3w, 1bm1, 1q5i, 1kme, 2ntu, 2ntw, 1s52, 1s51, 1py6, 2i20, 1vjm, 1tn5, 1x0i, 1x0k, 3utv, 1tn0, 3utw, 3utx, 1xji, 3uty]
GIVXTL	GL5	VXFXXL	VL5	3	4	[1gue, 4gyc, 3qdc, 3qap, 2f93, 2ksy, 2f95, 1jgj, 1gu8, 1h68]
GVCAFL	GL5	VITSGL	VL5	4	3	[1xio, 2m3g, 4tl3]
GXXXXL	GL5	WLFSTI	WI5	3	4	[2z55, 1vgo, 3wqj, 1uaz, 2ei4]
GLXAAL	GL5	WFWYAI	WI5	3	4	[3qbl, 3vvk, 3a7k, 3qbg, 3abw, 3qbi, 3qbk]
GIXLGL	GL5	FXFVXA	FA5	1	0	[4gyc, 1h2s]
GIVXTL	GL5	FLGLLA	FA5	3	2	[3qdc, 1gu8, 1h68]
GIXLGL	GL5	AXXVXF	AF5	1	0	[4gyc, 2f93, 2f95, 1h2s]
GXXXXL	GL5	AYLXMF	AF5	0	1	[2z55, 1vgo, 3wqj, 1uaz, 2ei4]
GXLXFL	GL5	AXAIAF	AF5	0	1	[3han, 1p8u]
GXXXXL	GL5	IXTLVA	IA5	6	1	[3utw, 1pxr]
GXXXXL	GL5	IGSEGA	IA5	3	5	[1fbb, 1brr, 2brd]
GXLXFL	GL5	IXTLVA	IA5	0	1	[3utw, 1pxr]
GXXGXL	GL5	ISGXAA	IA5	0	1	[1gue, 4gyc, 3qdc, 3qap, 2f93, 2ksy, 2f95, 1jgj, 1h68, 1gu8, 1h2s]
GXXAXL	GL5	ICGVCA	IA5	3	4	[1xio, 2m3g]
GXXXXL	GL5	AXVGAD	AD5	3	3	[1at9, 1e0p, 1r2n, 1r84, 1pxs, 1ap9, 1pxr, 4hwl, 1s54, 1s53, 1o0a, 3han, 3hao, 1kg9, 1kg8, 2wjk, 3har, 2wjl, 3has, 2zzl, 1q5j, 1q5i, 1f50, 3nsb, 1tn5, 3utv, 1tn0, 3utx, 4fpd, 3uty, 1brx, 1brr, 1fbk, 1ucq, 1f4z, 1ixf, 3vi0, 1qkp, 1qko, 1p8h, 4md2, 4md1, 3ns0, 1c3w, 1bm1, 2ntu, 1kme, 2ntw, 1s52, 1s51, 1py6, 4ov0, 2i20, 1iw9, 1vjm, 3mbv, 3t45, 1x0k, 1xji]
GXXXXL	GL5	AFMVLD	AD5	0	6	[2z55, 1vgo, 3wqj, 2ei4]
GXXXXL	GL5	GADGIM	GM5	3	3	[1at9, 1e0p, 2i1x, 1r2n, 1r84, 1pxs, 1m0m, 1ap9, 1pxr, 4hwl, 1s54, 1s53, 1o0a, 1c8s, 3han, 3hao, 1kg9, 1c8r, 1kg8, 3hap, 2wjk, 3har, 2wjl, 3has, 2zzl, 1q5j, 1kgb, 1q5i, 1f50, 3nsb, 1tn5, 2brd, 3utv, 1tn0, 3utx, 4fpd, 3uty, 1brx, 1fbb, 1brr, 1fbk, 1ucq, 1p8u, 1f4z, 1ixf, 3vi0, 1qkp, 1qko, 1p8h, 4md2, 4md1, 3ns0, 1c3w, 1bm1, 2ntu, 1kme, 2ntw, 1s52, 1s51, 1py6, 4ov0, 2at9, 2i20, 3vhz, 1iw9, 2i21, 1v…
GALXVL	GL5	GLVAAT	GT5	0	1	[4gyc]
GLXILL	GL5	ILVPVV	IV5	0	1	[3qbl, 3vvk, 3a7k, 3abw, 3qbg, 3qbi, 3qbk]
GALXVL	GL5	IXLGLV	IV5	0	1	[4gyc, 2f93, 2f95, 1h2s]
GLVYYL	GL5	ITLNTV	IV5	4	3	[1gue, 4gyc, 3qdc, 3qap, 2f93, 2ksy, 2f95, 1jgj, 1h68, 1gu8]
GXXXXL	GL5	ALYFLV	AV5	6	0	[1s54]
GXXXXL	GL5	AIXXLV	AV5	3	1	[1s8l, 1e0p, 1s8j, 4hyx, 1r2n, 1r84, 1f4z, 1pxs, 1jv7, 1jv6, 1pxr, 4hwl, 1qkp, 1qko, 1s54, 1o0a, 1mgy, 3hao, 3haq, 2wjk, 3har, 2wjl, 3has, 1c3w, 1q5i, 2ntu, 1kme, 2ntw, 1s52, 1s51, 1py6, 2i20, 1vjm, 1tn5, 1x0i, 1x0k, 3utv, 1tn0, 3utw, 1xji]
GXXXXL	GL5	AIXXLV	AV5	6	1	[1s8l, 1at9, 1e0p, 1s8j, 1r2n, 1r84, 1pxs, 1jv7, 1ap9, 1pxr, 1jv6, 4hwl, 1s54, 1o0a, 3hao, 1kg9, 1kg8, 3hap, 3haq, 2wjk, 3har, 2wjl, 3has, 1q5j, 1q5i, 1f50, 1tn5, 3nsb, 1cwq, 3utv, 1tn0, 3utw, 4fpd, 1brx, 1fbk, 1ucq, 4hyx, 1f4z, 1qkp, 1qko, 1brd, 1p8h, 1mgy, 4md2, 4md1, 3ns0, 1c3w, 1bm1, 1kme, 2ntu, 2ntw, 1s52, 1s51, 1py6, 4ov0, 2i20, 1vjm, 3mbv, 1x0i, 1x0k, 1xji]
GXXGXL	GL5	AVAYXV	AV5	0	1	[1gue, 4gyc, 3qdc, 3qap, 2f93, 2ksy, 2f95, 1jgj, 1h68, 1gu8, 1h2s]
GXLXFL	GL5	AIXXLV	AV5	0	1	[1m0k, 1s8l, 1at9, 1e0p, 1s8j, 1r2n, 1r84, 1pxs, 1jv7, 1jv6, 1pxr, 1ap9, 4hwl, 1o0a, 3hao, 1kg9, 1bhb, 1kg8, 3hap, 3haq, 1bha, 2wjk, 3har, 2wjl, 3has, 1q5j, 1q5i, 1f50, 3nsb, 1tn5, 1cwq, 3utv, 1tn0, 3utw, 4fpd, 1brx, 1brr, 1p8i, 1fbk, 1ucq, 4hyx, 1f4z, 3vi0, 1qkp, 1qko, 1brd, 1p8h, 1mgy, 4md2, 4md1, 3ns0, 1c3w, 1bm1, 2ntu, 1kme, 2ntw, 1py6, 4ov0, 2i20, 1vjm, 3mbv, 1x0i, 1x0k, 1xji]
GFGFXL	GL5	AIXXLV	AV5	6	1	[2z55, 1vgo]
GXXXXL	GL5	RYXXWL	RL5	3	2	[1at9, 1e0p, 1uaz, 2ei4, 2i1x, 1r2n, 1r84, 1pxs, 1m0m, 1ap9, 1pxr, 4hwl, 1vgo, 1s54, 1s53, 1o0a, 1c8s, 3han, 3hao, 1kg9, 1c8r, 1kg8, 3hap, 2wjk, 3har, 2wjl, 3has, 2zzl, 1q5j, 1kgb, 1q5i, 3wqj, 1f50, 2z55, 3nsb, 1tn5, 2brd, 3utv, 1tn0, 3utx, 4fpd, 3uty, 1brx, 1fbb, 1brr, 1fbk, 1ucq, 1p8u, 1f4z, 1ixf, 3vi0, 1qkp, 1qko, 1p8h, 4md2, 4md1, 3ns0, 1c3w, 1bm1, 2ntu, 1kme, 2ntw, 1s52, 1s51, 1py6, 4ov0, 2a…
GXXXXL	GL5	RYTWWL	RL5	3	4	[2z55, 1vgo, 3wqj, 1uaz, 2ei4]
GXLXFL	GL5	AAIAFT	AT5	0	1	[3utw, 1pxr, 3uty]
GXXXXL	GL5	AXWLXT	AT5	3	2	[1at9, 1e0p, 1uaz, 2ei4, 2i1x, 1r2n, 1r84, 1pxs, 1m0m, 1ap9, 1pxr, 4hwl, 1vgo, 1s54, 1s53, 1o0a, 1c8s, 3han, 3hao, 1kg9, 1c8r, 1kg8, 3hap, 2wjk, 3har, 2wjl, 3has, 2zzl, 1q5j, 1kgb, 1q5i, 3wqj, 1f50, 2z55, 3nsb, 1tn5, 2brd, 3utv, 1tn0, 3utx, 4fpd, 3uty, 1brx, 1fbb, 1brr, 1fbk, 1ucq, 1p8u, 1f4z, 1ixf, 3vi0, 1qkp, 1qko, 1p8h, 4md2, 4md1, 3ns0, 1c3w, 1bm1, 2ntu, 1kme, 2ntw, 1s52, 1s51, 1py6, 4ov0, 2a…
GXXXXL	GL5	DWXXTT	DT5	3	2	[1at9, 1e0p, 1uaz, 2i1x, 1r2n, 1r84, 1pxs, 1m0m, 1ap9, 1pxr, 4hwl, 1s54, 1s53, 1o0a, 1c8s, 3han, 3hao, 1kg9, 1c8r, 1kg8, 3hap, 2wjk, 3har, 2wjl, 3has, 2zzl, 1q5j, 1kgb, 1q5i, 1f50, 3nsb, 1tn5, 2brd, 3utv, 1tn0, 3utx, 4fpd, 3uty, 1brx, 1fbb, 1brr, 1fbk, 1ucq, 1p8u, 1f4z, 1ixf, 3vi0, 1qkp, 1qko, 1p8h, 4md2, 4md1, 3ns0, 1c3w, 1bm1, 2ntu, 1kme, 2ntw, 1s52, 1s51, 1py6, 4ov0, 2at9, 2i20, 3vhz, 1iw9, 2i…
GXXXXL	GL5	PLXXXD	PD5	3	2	[1at9, 1e0p, 1r2n, 1r84, 1pxs, 1ap9, 1pxr, 4hwl, 1s54, 1s53, 1o0a, 3han, 1kg9, 1kg8, 3hap, 2wjk, 3har, 2wjl, 3has, 1q5i, 1f50, 3nsb, 1tn5, 3utv, 1tn0, 3utx, 3uty, 1brx, 1brr, 1ucq, 1f4z, 1qkp, 1qko, 1p8h, 4md2, 4md1, 3ns0, 1c3w, 1bm1, 2ntu, 1kme, 2ntw, 1s52, 1s51, 1py6, 4ov0, 1vjm, 3mbv, 1x0k, 1xji]
GXXGXL	GL5	AYXXMA	AA5	0	1	[1gue, 4gyc, 3qdc, 3qap, 2f93, 2ksy, 2f95, 1jgj, 1h68, 1gu8, 1h2s]
GXLXFL	GL5	AIXTLA	AA5	0	1	[3han]
GXXXXL	GL5	AIXTLA	AA5	6	1	[3han]
GLXILL	GL5	AKYXFA	AA5	0	6	[3qbl, 3vvk, 3a7k, 3abw, 3qbg, 3qbi, 3qbk]
GXLXFL	GL5	AIAXTA	AA5	0	1	[1pxs]
GLVYYL	GL5	MLAXFA	MA5	4	3	[1gue, 4gyc, 3qdc, 3qap, 2f93, 2ksy, 2f95, 1jgj, 1h68, 1gu8]
GFLXXL	GL5	FVWILY	FY5	3	4	[3ddl]
GXXXXL	GL5	WARYXD	WD5	3	2	[1at9, 1e0p, 2i1x, 1r2n, 1r84, 1pxs, 1m0m, 1ap9, 1pxr, 4hwl, 1s54, 1s53, 1o0a, 1c8s, 3han, 3hao, 1kg9, 1c8r, 1kg8, 3hap, 2wjk, 3har, 2wjl, 3has, 2zzl, 1q5j, 1kgb, 1q5i, 1f50, 3nsb, 1tn5, 2brd, 3utv, 1tn0, 3utx, 4fpd, 3uty, 1brx, 1fbb, 1brr, 1fbk, 1ucq, 1p8u, 1f4z, 1ixf, 3vi0, 1qkp, 1qko, 1p8h, 4md2, 4md1, 3ns0, 1c3w, 2ntu, 1kme, 2ntw, 1s52, 1s51, 1py6, 4ov0, 2i20, 3vhz, 1iw9, 2i21, 1vjm, 3mbv, 3t…
GXXXXL	GL5	VWLIGS	VS5	6	5	[1brx, 1at9, 1bm1, 1q5i, 1s52, 1r2n, 1r84, 1ap9, 1pxr, 4hwl, 3han, 3hap, 3utv, 1tn0, 3har, 3utx, 1xji, 3has, 3uty]
GXXXXL	GL5	VWWXIS	VS5	3	4	[1at9, 1e0p, 2i1x, 1r2n, 1r84, 1pxs, 1m0m, 1ap9, 1pxr, 4hwl, 1s54, 1s53, 1o0a, 1c8s, 3han, 3hao, 1kg9, 1c8r, 1kg8, 3hap, 2wjk, 3har, 2wjl, 3has, 2zzl, 1q5j, 1kgb, 1q5i, 1f50, 3nsb, 1tn5, 2brd, 3utv, 1tn0, 3utx, 4fpd, 3uty, 1brx, 1fbb, 1brr, 1fbk, 1ucq, 1p8u, 1f4z, 1ixf, 3vi0, 1qkp, 1qko, 1p8h, 4md2, 4md1, 3ns0, 1c3w, 1bm1, 2ntu, 1kme, 2ntw, 1s52, 1s51, 1py6, 4ov0, 2i20, 3vhz, 1iw9, 2i21, 1vjm, 3m…
GXXXXL	GL5	VPGIAS	VS5	0	1	[2z55, 1vgo, 3wqj, 1uaz, 2ei4]
GLXILL	GL5	VVSIAS	VS5	0	1	[3qbl, 3vvk, 3a7k, 3abw, 3qbg, 3qbi, 3qbk]
GFLXXL	GL5	WLXTVP	WP5	3	2	[3ddl]
GXXXXL	GL5	WXXTTP	WP5	3	2	[1at9, 1e0p, 1uaz, 2i1x, 1r2n, 1r84, 1pxs, 1m0m, 1ap9, 1pxr, 4hwl, 1s54, 1s53, 1o0a, 1c8s, 3han, 3hao, 1kg9, 1c8r, 1kg8, 3hap, 2wjk, 3har, 2wjl, 3has, 2zzl, 1kgb, 1q5i, 1f50, 3nsb, 1tn5, 2brd, 3utv, 1tn0, 3utx, 4fpd, 3uty, 1brx, 1fbb, 1brr, 1fbk, 1ucq, 1p8u, 1f4z, 1ixf, 3vi0, 1qkp, 1qko, 1p8h, 4md2, 4md1, 3ns0, 1c3w, 1bm1, 2ntu, 1kme, 2ntw, 1s52, 1s51, 1py6, 4ov0, 2at9, 2i20, 3vhz, 1iw9, 2i21, 1v…
GLXILL	GL5	PVVSIA	PA5	0	1	[3qbl, 3vvk, 3a7k, 3abw, 3qbg, 3qbi, 3qbk]
GXXXXL	GL5	PGIASA	PA5	0	1	[2z55, 1vgo, 3wqj, 1uaz, 2ei4]
GXXXXL	GL5	SXAYXA	SA5	0	1	[2z55, 1vgo, 3wqj, 2ei4]
GXXXXL	GL5	TXXXXA	TA5	6	1	[1s8l, 1at9, 1e0p, 1s8j, 1r2n, 1r84, 1pxs, 1jv7, 1ap9, 1pxr, 1jv6, 4hwl, 1s54, 1o0a, 3han, 3hao, 1kg9, 1kg8, 3hap, 3haq, 2wjk, 3har, 2wjl, 3has, 1q5j, 1q5i, 1f50, 1tn5, 3nsb, 1cwq, 3utv, 3utw, 4fpd, 1brx, 1fbk, 1ucq, 4hyx, 1f4z, 1qkp, 1qko, 1brd, 1p8h, 1mgy, 4md2, 4md1, 3ns0, 1c3w, 1bm1, 1kme, 2ntu, 2ntw, 1s52, 1s51, 1py6, 4ov0, 2i20, 1vjm, 3mbv, 1x0i, 1x0k, 1xji]
GLVYYL	GL5	TVVMLA	TA5	4	3	[1gue, 4gyc, 3qdc, 3qap, 2f93, 2ksy, 2f95, 1jgj, 1h68, 1gu8]
GLVYYL	GL5	TVXLWA	TA5	4	5	[1gue, 4gyc, 3qdc, 3qap, 2f93, 2ksy, 2f95, 1jgj, 1h68, 1gu8]
GXLXFL	GL5	TXXXXA	TA5	0	1	[1m0k, 1s8l, 1at9, 1e0p, 1s8j, 1r2n, 1r84, 1pxs, 1jv7, 1jv6, 1ap9, 1pxr, 1m0l, 4hwl, 1o0a, 3han, 3hao, 1kg9, 1bhb, 1kg8, 3hap, 3haq, 1bha, 2wjk, 3har, 2wjl, 3has, 1q5j, 2zzl, 1q5i, 1f50, 3nsb, 1tn5, 1cwq, 3utv, 3utw, 4fpd, 1brx, 1brr, 1p8i, 1fbk, 1ucq, 4hyx, 1f4z, 1ixf, 3vi0, 1qkp, 1qko, 1brd, 1p8h, 1mgy, 1qm8, 4md2, 4md1, 2zfe, 1iw6, 3ns0, 1c3w, 1bm1, 2ntu, 1kme, 2ntw, 1py6, 4ov0, 3vhz, 2i20, 1i…
GXXXXL	GL5	TXLXXA	TA5	3	3	[1e0p, 4hyx, 1r2n, 1r84, 1f4z, 1pxs, 1pxr, 4hwl, 1qkp, 1qko, 1s54, 1s53, 1o0a, 3han, 3hao, 3haq, 2wjk, 3har, 2wjl, 3has, 1c3w, 1q5i, 2ntu, 1kme, 2ntw, 1s52, 1s51, 1py6, 2i20, 1vjm, 1tn5, 1x0k, 3utv, 1tn0, 3utw, 1xji, 3utx, 3uty]
GVCAFL	GL5	TSGLIA	TA5	4	3	[1xio, 2m3g, 4tl3]
GIXLGL	GL5	TXLXXA	TA5	1	0	[4gyc, 2f93, 2f95, 1h2s]
GXXXXL	GL5	AIAFTM	AM5	6	1	[1s8l, 1at9, 1e0p, 1s8j, 1r2n, 1r84, 1jv7, 1ap9, 1pxr, 4hwl, 1s54, 1s53, 1o0a, 3han, 3hao, 1kg9, 1kg8, 3hap, 3haq, 2wjk, 3har, 2wjl, 3has, 1q5j, 1q5i, 1f50, 1tn5, 3nsb, 1cwq, 3utv, 3utw, 3utx, 3uty, 1brx, 1ucq, 4hyx, 1f4z, 1qkp, 1qko, 1brd, 1p8h, 1mgy, 4md2, 4md1, 3ns0, 1c3w, 1bm1, 1kme, 2ntu, 2ntw, 1s52, 1s51, 1py6, 4ov0, 2i20, 1vjm, 3mbv, 1x0i, 1x0k, 1xji]
GXXXXL	GL5	AAYXXM	AM5	0	1	[2z55, 1uaz, 1vgo, 3wqj, 2ei4]
GXXXXL	GL5	AIAFTM	AM5	3	1	[1at9, 1e0p, 2i1x, 1r2n, 1r84, 1m0m, 1ap9, 1pxr, 4hwl, 1s54, 1s53, 1o0a, 1c8s, 3han, 3hao, 1kg9, 1c8r, 1kg8, 3hap, 2wjk, 3har, 2wjl, 3has, 2zzl, 1q5j, 1kgb, 1q5i, 1f50, 3nsb, 1tn5, 2brd, 3utv, 3utx, 4fpd, 3uty, 1brx, 1fbb, 1brr, 1fbk, 1ucq, 1p8u, 1f4z, 1ixf, 3vi0, 1qkp, 1qko, 1p8h, 4md2, 4md1, 3ns0, 1c3w, 1bm1, 2ntu, 1kme, 2ntw, 1s52, 1s51, 1py6, 4ov0, 2at9, 2i20, 3vhz, 1iw9, 2i21, 1vjm, 3mbv, 3t…
GXLXFL	GL5	AIAFTM	AM5	0	1	[1m0k, 1s8l, 1at9, 1e0p, 1s8j, 2i1x, 1r2n, 1r84, 1jv7, 1jv6, 1pxr, 1ap9, 1m0m, 1m0l, 4hwl, 1s54, 1s53, 1o0a, 1c8s, 3han, 3hao, 1c8r, 1kg9, 1bhb, 1kg8, 3hap, 3haq, 1bha, 2wjk, 3har, 2wjl, 3has, 1q5j, 1kgb, 2zzl, 1q5i, 1f50, 1dze, 3nsb, 1tn5, 2brd, 1cwq, 3utv, 3utw, 3utx, 3uty, 4fpd, 1brx, 1fbb, 1brr, 1p8i, 1fbk, 1ucq, 4hyx, 1p8u, 1f4z, 1ixf, 3vi0, 1qkp, 1qko, 1brd, 1p8h, 1mgy, 1qm8, 4md2, 4md1, 2z…
GXXXXL	GL5	TAAMLY	TY5	3	4	[1at9, 1e0p, 2i1x, 1r2n, 1r84, 1pxs, 1m0m, 1ap9, 1pxr, 4hwl, 1s54, 1s53, 1o0a, 1c8s, 3han, 3hao, 1kg9, 1c8r, 1kg8, 3hap, 2wjk, 3har, 2wjl, 3has, 2zzl, 1q5j, 1kgb, 1q5i, 1f50, 3nsb, 1tn5, 2brd, 3utv, 1tn0, 3utx, 4fpd, 3uty, 1brx, 1fbb, 1brr, 1fbk, 1ucq, 1p8u, 1f4z, 1ixf, 3vi0, 1qkp, 1qko, 1p8h, 4md2, 4md1, 3ns0, 1c3w, 1bm1, 2ntu, 1kme, 2ntw, 1s52, 1s51, 1py6, 4ov0, 2at9, 2i20, 3vhz, 1iw9, 2i21, 1v…
GIVXTL	GL5	TPLIVY	TY5	3	2	[1gue, 4gyc, 3qdc, 3qap, 2f93, 2ksy, 2f95, 1jgj, 1gu8, 1h68]
GXXXXL	GL5	ILVPGI	II5	0	1	[2z55, 1vgo, 3wqj, 1uaz, 2ei4]
GVCAFL	GL5	ITSGLI	II5	4	3	[1xio, 2m3g, 4tl3]
GLXILL	GL5	IVAKYI	II5	0	6	[3qbl, 3vvk, 3a7k, 3abw, 3qbg, 3qbi, 3qbk]
GFLXXL	GL5	IPXVWI	II5	3	4	[3ddl]
GFGFXL	GL5	ILVPGI	II5	6	1	[2z55, 1vgo]
GXXXXL	GL5	KKFXAI	KI5	3	1	[2ntu, 1s54, 1s53]
GXXXXL	GL5	MLYXLY	MY5	3	4	[1at9, 1e0p, 1r2n, 1r84, 1pxs, 1ap9, 1pxr, 4hwl, 1s54, 1s53, 1o0a, 3han, 3hao, 1kg9, 1c8r, 1kg8, 3hap, 2wjk, 2wjl, 3has, 2zzl, 1q5j, 1kgb, 1q5i, 1f50, 3nsb, 1tn5, 2brd, 3utv, 1tn0, 3utx, 4fpd, 3uty, 1brx, 1fbb, 1brr, 1fbk, 1ucq, 1p8u, 1f4z, 1ixf, 3vi0, 1qkp, 1qko, 1p8h, 4md2, 4md1, 3ns0, 1c3w, 1bm1, 2ntu, 1kme, 2ntw, 1s52, 1s51, 1py6, 4ov0, 2at9, 2i20, 3vhz, 1iw9, 2i21, 1vjm, 3mbv, 3t45, 1x0k, 1x…
GLXAAL	GL5	MRWFWY	MY5	3	4	[3qbl, 3vvk, 3a7k, 3abw, 3qbi, 3qbk]
GLXGFL	GL5	MIVXGY	MY5	4	3	[3ddl]
GXXXXL	GL5	FSTIAF	FF5	3	4	[2z55, 1vgo, 3wqj, 2ei4]
GXXXXL	GL5	STXAFL	SL5	3	4	[2z55, 1vgo, 3wqj, 2ei4]
GXXXXL	GL5	STXAML	SL5	3	4	[1at9, 1e0p, 2i1x, 1r2n, 1r84, 1pxs, 1m0m, 1ap9, 1pxr, 4hwl, 1s54, 1s53, 1o0a, 1c8s, 3han, 3hao, 1kg9, 1c8r, 1kg8, 3hap, 2wjk, 3har, 2wjl, 3has, 2zzl, 1q5j, 1kgb, 1q5i, 1f50, 3nsb, 1tn5, 2brd, 3utv, 1tn0, 3utx, 4fpd, 3uty, 1brx, 1fbb, 1brr, 1fbk, 1ucq, 1p8u, 1f4z, 1ixf, 3vi0, 1qkp, 1qko, 1p8h, 4md2, 4md1, 3ns0, 1c3w, 1bm1, 2ntu, 1kme, 2ntw, 1s52, 1s51, 1py6, 4ov0, 2at9, 2i20, 3vhz, 1iw9, 2i21, 1v…
GIVXTL	GL5	PLIVYF	PF5	3	2	[1gue, 4gyc, 3qdc, 3qap, 2f93, 2ksy, 2f95, 1jgj, 1gu8, 1h68]
GVCAFL	GL5	SGLIAD	SD5	4	3	[1xio, 2m3g, 4tl3]
GXXXXL	GL5	VXXIAF	VF5	6	1	[1s8l, 1at9, 1e0p, 1s8j, 1r2n, 1r84, 1pxs, 1jv7, 1ap9, 4hwl, 1s54, 1s53, 1o0a, 3hao, 1kg9, 1kg8, 3hap, 3haq, 2wjk, 3har, 2wjl, 3has, 1q5j, 1q5i, 1f50, 1tn5, 3nsb, 1cwq, 3utv, 3utx, 1brx, 1ucq, 4hyx, 1f4z, 1qkp, 1qko, 1brd, 1p8h, 1mgy, 4md2, 4md1, 3ns0, 1c3w, 1bm1, 1kme, 2ntu, 2ntw, 1s52, 1s51, 1py6, 4ov0, 2i20, 1vjm, 3mbv, 1x0i, 1x0k, 1xji]
GLVYYL	GL5	VMLAGF	VF5	4	3	[1gue, 4gyc, 3qdc, 3qap, 2f93, 2ksy, 2f95, 1jgj, 1h68, 1gu8]
GXLXFL	GL5	VXXIAF	VF5	0	1	[1m0k, 1s8l, 1at9, 1e0p, 1s8j, 2i1x, 1r2n, 1r84, 1pxs, 1jv7, 1jv6, 1ap9, 1m0m, 1pxr, 1m0l, 4hwl, 1s53, 1o0a, 1c8s, 3hao, 1c8r, 1kg9, 1bhb, 1kg8, 3hap, 3haq, 1bha, 2wjk, 3har, 2wjl, 3has, 1q5j, 1kgb, 2zzl, 1q5i, 1f50, 1dze, 3nsb, 1tn5, 2brd, 1cwq, 3utv, 1tn0, 3utw, 3utx, 4fpd, 3uty, 1brx, 1fbb, 1brr, 1p8i, 1fbk, 1ucq, 4hyx, 1f4z, 1ixf, 3vi0, 1qkp, 1qko, 1brd, 1p8h, 1mgy, 1qm8, 4md2, 4md1, 2zfe, 1i…
GXXXXL	GL5	VXFFGF	VF5	3	4	[1s8l, 1e0p, 1s8j, 4hyx, 1r2n, 1r84, 1f4z, 1pxs, 1jv7, 1jv6, 1pxr, 4hwl, 1qkp, 1qko, 1s54, 1s53, 1mgy, 3han, 3hao, 3haq, 3har, 2wjl, 1c3w, 1q5i, 2ntu, 1kme, 1s52, 1s51, 1py6, 2i20, 1vjm, 1tn5, 1x0i, 1x0k, 3utv, 1tn0, 3utw, 1xji, 3utx, 3uty]
GLXILL	GL5	VAKYIF	VF5	0	6	[3qbl, 3vvk, 3a7k, 3abw, 3qbg, 3qbi, 3qbk]
GXXGXL	GL5	VXKVGF	VF5	0	6	[1gue, 4gyc, 3qdc, 3qap, 2f93, 2ksy, 2f95, 1jgj, 1h68, 1gu8, 1h2s]
GXXXXL	GL5	KFYAIT	KT5	3	1	[1c3w, 1e0p, 1q5i, 2ntu, 1kme, 2ntw, 1s51, 1py6, 1f4z, 1pxs, 2i20, 1pxr, 1vjm, 1qko, 1s54, 1x0i, 1x0k, 3hao, 3haq, 1tn0, 3utw, 2wjk, 2wjl]
GXXXXL	GL5	KFYAIT	KT5	6	1	[1c3w, 1e0p, 1q5i, 1kme, 2ntu, 2ntw, 1s51, 1py6, 1f4z, 1pxs, 2i20, 1pxr, 1vjm, 1qko, 1s54, 1x0i, 1x0k, 3hao, 3haq, 1tn0, 3utw, 2wjk, 2wjl]
GXLXFL	GL5	KFYAIT	KT5	0	1	[1c3w, 1e0p, 1q5i, 2ntu, 1kme, 2ntw, 1py6, 1f4z, 1pxs, 2i20, 1pxr, 1vjm, 1qko, 1x0i, 1x0k, 3hao, 1bhb, 3haq, 1tn0, 3utw, 2wjk, 2wjl]
GLXAAL	GL5	TWALST	TT5	3	2	[3qbl, 3vvk, 3a7k, 3qbg, 3abw, 3qbi, 3qbk]
GFLXXL	GL5	TVPLLT	TT5	3	2	[3ddl]
GIXLGL	GL5	FVGALT	FT5	1	0	[4gyc, 2f95, 1h2s]
GLVYYL	GL5	FGIVIT	FT5	4	3	[1gue, 4gyc, 3qdc, 3qap, 2f93, 2ksy, 2f95, 1jgj, 1h68, 1gu8]
GXXXXL	GL5	FYAIXT	FT5	3	1	[1s8l, 1e0p, 1s8j, 4hyx, 1r2n, 1r84, 1f4z, 1pxs, 1jv7, 1jv6, 1pxr, 1qkp, 1qko, 1s54, 1o0a, 1mgy, 3han, 3hao, 3haq, 2wjk, 3har, 2wjl, 3has, 1c3w, 1q5i, 2ntu, 1kme, 2ntw, 1s51, 1py6, 2i20, 1vjm, 1tn5, 1x0i, 1x0k, 1tn0, 3utw, 1xji]
GXXXXL	GL5	FYAIXT	FT5	6	1	[1brx, 1s8l, 1e0p, 1s8j, 1r2n, 1r84, 4hyx, 1f4z, 1pxs, 1jv7, 1pxr, 1jv6, 1qkp, 1qko, 1s54, 1o0a, 1mgy, 3han, 3hao, 1kg8, 3hap, 3haq, 2wjk, 3har, 2wjl, 3has, 1c3w, 1bm1, 1q5i, 1kme, 2ntu, 2ntw, 1s51, 1py6, 4ov0, 2i20, 1vjm, 1tn5, 1x0i, 1x0k, 1tn0, 3utw, 1xji, 4fpd]
GXLXFL	GL5	FYAIXT	FT5	0	1	[1brx, 1s8l, 1e0p, 1s8j, 1r2n, 1r84, 4hyx, 1f4z, 1pxs, 1jv7, 1jv6, 1pxr, 1qkp, 1qko, 1o0a, 1mgy, 3han, 3hao, 1bhb, 1kg8, 3hap, 3haq, 1bha, 2wjk, 3har, 2wjl, 3has, 1c3w, 1bm1, 1q5i, 2ntu, 1kme, 2ntw, 1py6, 4ov0, 2i20, 1vjm, 1tn5, 1x0i, 1x0k, 1tn0, 3utw, 1xji, 4fpd]
GLXAAL	GL5	YAISCA	YA5	3	4	[3qbl, 3vvk, 3a7k, 3qbg, 3abw, 3qbi, 3qbk]
GXXXXL	GL5	YXAXYA	YA5	3	2	[1fbb, 1uaz, 2ei4, 1brr, 1fbk, 1r2n, 1r84, 1pxs, 1pxr, 4hwl, 1ixf, 3vi0, 1qkp, 1vgo, 1p8h, 3han, 3hap, 3har, 3has, 1q5i, 3wqj, 1kme, 1s52, 3vhz, 1iw9, 1tn5, 2brd, 1x0k, 3utv, 1tn0, 3utx, 1xji, 3uty]
GXLXFL	GL5	PXIAFT	PT5	0	1	[1m0k, 1s8l, 1at9, 1e0p, 1s8j, 2i1x, 1r2n, 1r84, 1pxs, 1jv7, 1jv6, 1ap9, 1m0m, 1m0l, 4hwl, 1s54, 1s53, 1o0a, 1c8s, 3han, 3hao, 1c8r, 1kg9, 1bhb, 1kg8, 3hap, 3haq, 1bha, 2wjk, 3har, 2wjl, 3has, 1q5j, 1kgb, 2zzl, 1q5i, 1f50, 1dze, 3nsb, 1tn5, 2brd, 1cwq, 3utv, 1tn0, 3utx, 4fpd, 1brx, 1fbb, 1brr, 1p8i, 1fbk, 1ucq, 4hyx, 1p8u, 1f4z, 1ixf, 3vi0, 1qkp, 1qko, 1brd, 1p8h, 1mgy, 1qm8, 4md2, 4md1, 2zfe, 1i…
GXXXXL	GL5	PXIAFT	PT5	6	1	[1s8l, 1at9, 1e0p, 1s8j, 1r2n, 1r84, 1pxs, 1jv7, 1ap9, 4hwl, 1s54, 1s53, 1o0a, 3han, 3hao, 1kg9, 1kg8, 3hap, 3haq, 2wjk, 3har, 2wjl, 3has, 1q5j, 1q5i, 1f50, 1tn5, 3nsb, 1cwq, 3utv, 3utx, 1brx, 1ucq, 4hyx, 1f4z, 1qkp, 1qko, 1brd, 1p8h, 1mgy, 4md2, 4md1, 3ns0, 1c3w, 1bm1, 1kme, 2ntu, 2ntw, 1s52, 1s51, 1py6, 4ov0, 2i20, 1vjm, 3mbv, 1x0i, 1x0k, 1xji]
GXLXFL	GL5	IXXLXP	IP5	0	1	[1m0k, 1s8l, 1at9, 1e0p, 1s8j, 1r2n, 1r84, 1pxs, 1jv7, 1jv6, 1ap9, 1m0l, 4hwl, 1o0a, 3han, 3hao, 1kg9, 1bhb, 1kg8, 3hap, 3haq, 1bha, 2wjk, 3har, 2wjl, 3has, 1q5j, 2zzl, 1q5i, 1f50, 3nsb, 1tn5, 1cwq, 3utv, 1tn0, 4fpd, 1brx, 1brr, 1p8i, 1fbk, 1ucq, 4hyx, 1f4z, 1ixf, 3vi0, 1qkp, 1qko, 1brd, 1p8h, 1mgy, 1qm8, 4md2, 4md1, 2zfe, 1iw6, 3ns0, 1c3w, 1bm1, 2ntu, 1kme, 2ntw, 1py6, 4ov0, 2i20, 1iw9, 1vjm, 1x…
GFGFXL	GL5	IXXLXP	IP5	6	1	[2z55, 1vgo]
GXXXXL	GL5	IXXLXP	IP5	6	1	[1s8l, 1at9, 1e0p, 1s8j, 1r2n, 1r84, 1pxs, 1jv7, 1ap9, 1jv6, 4hwl, 1s54, 1o0a, 3han, 3hao, 1kg9, 1kg8, 3hap, 3haq, 2wjk, 3har, 2wjl, 3has, 1q5j, 1q5i, 1f50, 1tn5, 3nsb, 1cwq, 3utv, 1tn0, 4fpd, 1brx, 1fbk, 1ucq, 4hyx, 1f4z, 1qkp, 1qko, 1brd, 1p8h, 1mgy, 4md2, 4md1, 3ns0, 1c3w, 1bm1, 1kme, 2ntu, 2ntw, 1s52, 1s51, 1py6, 4ov0, 2i20, 1vjm, 3mbv, 1x0i, 1x0k, 1xji]
GLXGFL	GL5	IVLGXP	IP5	4	3	[3ddl]
GXXXXL	GL5	IXXLXP	IP5	3	1	[1s8l, 1e0p, 1s8j, 4hyx, 1r2n, 1r84, 1f4z, 1pxs, 1jv7, 1jv6, 4hwl, 1qkp, 1qko, 1s54, 1o0a, 1mgy, 3hao, 3haq, 2wjk, 3har, 2wjl, 3has, 1c3w, 1q5i, 2ntu, 1kme, 2ntw, 1s52, 1s51, 1py6, 2i20, 1vjm, 1tn5, 1x0i, 1x0k, 3utv, 1tn0, 1xji]
GXXXXL	GL5	RFVWWA	RA5	3	4	[1e0p, 2i1x, 1r2n, 1r84, 1pxs, 1m0m, 1ap9, 1pxr, 4hwl, 1s54, 1s53, 1o0a, 1c8s, 3hao, 1kg9, 1c8r, 1kg8, 2wjk, 3har, 2wjl, 2zzl, 1q5j, 1kgb, 1q5i, 1f50, 3nsb, 1tn5, 1tn0, 3utx, 4fpd, 3uty, 1fbb, 1brr, 1fbk, 1ucq, 1p8u, 1f4z, 1ixf, 3vi0, 1qko, 1p8h, 4md2, 4md1, 3ns0, 1c3w, 2ntu, 1kme, 2ntw, 1s52, 1s51, 1py6, 4ov0, 2i20, 3vhz, 1iw9, 2i21, 1vjm, 3mbv, 3t45, 1x0k]
GLXAAL	GL5	RWFWYA	RA5	3	4	[3qbl, 3vvk, 3a7k, 3qbg, 3abw, 3qbi, 3qbk]
GLXAAL	GL5	RYLTWA	RA5	3	2	[3qbl, 3vvk, 3a7k, 3qbg, 3abw, 3qbi, 3qbk]
GXLXFL	GL5	FTXXLS	FS5	0	1	[1m0k, 1s8l, 1at9, 1e0p, 1s8j, 2i1x, 1r2n, 1r84, 1jv7, 1jv6, 1pxr, 1ap9, 1m0m, 1m0l, 4hwl, 1s54, 1s53, 1o0a, 1c8s, 3han, 3hao, 1c8r, 1kg9, 1bhb, 1kg8, 3hap, 3haq, 1bha, 2wjk, 3har, 2wjl, 3has, 1q5j, 1kgb, 2zzl, 1q5i, 1f50, 1dze, 3nsb, 1tn5, 2brd, 1cwq, 1tn0, 3utx, 3uty, 4fpd, 1brx, 1fbb, 1brr, 1p8i, 1fbk, 1ucq, 4hyx, 1p8u, 1f4z, 1ixf, 3vi0, 1qkp, 1qko, 1brd, 1p8h, 1mgy, 1qm8, 4md2, 4md1, 2zfe, 1i…
GXXXXL	GL5	FTXXLS	FS5	6	1	[1s8l, 1at9, 1e0p, 1s8j, 1r2n, 1r84, 1jv7, 1ap9, 1pxr, 4hwl, 1s54, 1s53, 1o0a, 3han, 3hao, 1kg9, 1kg8, 3hap, 3haq, 2wjk, 3har, 2wjl, 3has, 1q5j, 1q5i, 1f50, 1tn5, 3nsb, 1cwq, 1tn0, 3utx, 3uty, 1brx, 1ucq, 4hyx, 1f4z, 1qkp, 1qko, 1brd, 1p8h, 1mgy, 4md2, 4md1, 3ns0, 1c3w, 1bm1, 1kme, 2ntu, 2ntw, 1s52, 1s51, 1py6, 4ov0, 2i20, 1vjm, 3mbv, 1x0i, 1x0k, 1xji]
GLXAAL	GL5	FWYAIS	FS5	3	4	[3qbl, 3vvk, 3a7k, 3qbg, 3abw, 3qbi, 3qbk]
GXXXXL	GL5	FTXXLS	FS5	3	1	[1at9, 1e0p, 2i1x, 1r2n, 1r84, 1m0m, 1ap9, 1pxr, 4hwl, 1s54, 1s53, 1o0a, 1c8s, 3han, 3hao, 1kg9, 1c8r, 1kg8, 3hap, 2wjk, 3har, 2wjl, 3has, 2zzl, 1q5j, 1kgb, 1q5i, 1f50, 3nsb, 1tn5, 2brd, 1tn0, 3utx, 4fpd, 3uty, 1brx, 1fbb, 1brr, 1fbk, 1ucq, 1p8u, 1f4z, 1ixf, 3vi0, 1qkp, 1qko, 1p8h, 4md2, 4md1, 3ns0, 1c3w, 1bm1, 2ntu, 1kme, 2ntw, 1s52, 1s51, 1py6, 4ov0, 2at9, 2i20, 3vhz, 1iw9, 2i21, 1vjm, 3mbv, 3t…
GLXILL	GL5	LVPVVS	LS5	0	1	[3qbl, 3vvk, 3a7k, 3abw, 3qbg, 3qbi, 3qbk]
GLXAAL	GL5	LTWALS	LS5	3	2	[3qbl, 3vvk, 3a7k, 3qbg, 3abw, 3qbi, 3qbk]
GXLXFL	GL5	LXLLXS	LS5	0	6	[1brx, 1c3w, 1at9, 1bm1, 1e0p, 1q5i, 2ntu, 1kme, 1pxs, 2i20, 1pxr, 1vjm, 1tn5, 1qko, 1s53, 1x0k, 3hao, 1tn0]
GIWNPL	GL5	DKLVTY	DY5	4	5	[2m3g]
GXXAXL	GL5	YIDWXV	YV5	3	2	[1xio, 2m3g]
GXXGXL	GL5	VAYXVM	VM5	0	1	[1gue, 4gyc, 3qdc, 3qap, 2f93, 2ksy, 2f95, 1jgj, 1h68, 1gu8, 1h2s]
GLXGFL	GL5	LGYPGE	LE5	4	3	[3ddl]
GLXILL	GL5	KYXFAF	KF5	0	6	[3qbl, 3vvk, 3a7k, 3abw, 3qbg, 3qbi, 3qbk]
GIWNPL	GL5	KLVTYF	KF5	4	5	[2m3g]
GFGFXL	GL5	YYAITI	YI5	6	1	[1vgo]
GXXAXL	GL5	YARYXD	YD5	3	2	[1xio, 2m3g]
GXXXXL	GL5	YARYXD	YD5	3	2	[2z55, 1vgo, 3wqj, 1uaz, 2ei4]
GXLXFL	GL5	SMLLGY	SY5	0	1	[1at9, 1kme, 1brr, 1s52, 1r2n, 1r84, 4hwl, 1qkp, 3han, 2brd, 3hap, 3utv, 3har, 3utx, 1xji, 3has, 3uty]
GXXXXL	GL5	WLIGSE	WE5	6	5	[1at9, 1q5i, 1s52, 1r2n, 1r84, 1ap9, 1pxr, 4hwl, 3han, 3hap, 3utv, 1tn0, 3har, 3utx, 1xji, 3has, 3uty]
GXXGXL	GL5	MXLXXG	MG5	0	1	[3qdc, 3qap, 2ksy, 1jgj]
GXLXFL	GL5	MXLXXG	MG5	0	1	[1s52]
GXXXXL	GL5	FKXLRN	FN5	6	5	[1s8l, 1e0p, 1s8j, 1pxs, 1jv7, 1pxr, 1jv6, 4hwl, 1qkp, 1qko, 1s54, 1s53, 1mgy, 3hao, 3haq, 3har, 2wjl, 3has, 1c3w, 1q5i, 1kme, 2ntu, 2ntw, 1s52, 1s51, 1py6, 2i20, 1vjm, 1tn5, 1x0k, 1tn0, 3utx, 3uty]
GXXXXL	GL5	MVLDVT	MT5	0	6	[2z55, 1vgo, 3wqj, 1uaz, 2ei4]
GXXXXL	GL5	TIAFLF	TF5	3	4	[2z55, 1vgo, 3wqj, 2ei4]
GFLXXL	GL5	PLLXVE	PE5	3	2	[3ddl]
GFGFXL	GL5	TILVPG	TG5	6	1	[2z55, 1vgo]
GXXGXL	GL5	TKVGFG	TG5	0	6	[1gue, 4gyc, 3qdc, 3qap, 2f93, 2ksy, 2f95, 1jgj, 1h68, 1gu8, 1h2s]
GXXXXL	GL5	TILVPG	TG5	0	1	[2z55, 1vgo, 1uaz, 2ei4]
GLVYYL	GL5	LTVXLW	LW5	4	5	[1gue, 4gyc, 3qdc, 3qap, 2f93, 2ksy, 2f95, 1jgj, 1h68, 1gu8]
GFGFXL	GL5	LXXXXW	LW5	6	5	[2z55, 1vgo]
GXXAXL	GL5	RYLWXI	RI5	3	4	[1xio, 2m3g]
GLVYYL	GL5	RNLTVI	RI5	4	5	[1gue, 4gyc, 3qdc, 3qap, 2f93, 2f95, 1h68, 1gu8]
GXXAXL	GL5	YLWYIC	YC5	3	4	[1xio, 2m3g]
GXXAXL	GL5	YICGVC	YC5	3	4	[1xio, 2m3g]
GFLXXL	GL5	PXVWXL	PL5	3	4	[3ddl]
GLXAAL	GL5	CAXFIV	CV5	3	4	[3qbl, 3vvk, 3a7k, 3qbg, 3abw, 3qbi, 3qbk]
GLVYYL	GL5	EFGIVI	EI5	4	3	[1gue, 4gyc, 3qdc, 3qap, 2f93, 2ksy, 2f95, 1jgj, 1h68, 1gu8]
GIVXTL	GL5	YYLVGP	YP5	3	4	[1gue, 4gyc, 3qdc, 3qap, 2f93, 2ksy, 2f95, 1jgj, 1gu8, 1h68]
GIVXTL	GL5	YLVGPM	YM5	3	4	[1gue, 4gyc, 3qdc, 3qap, 2f93, 2ksy, 2f95, 1jgj, 1gu8, 1h68]
GLVYYL	GL5	IVITLN	IN5	4	3	[1gue, 4gyc, 3qdc, 3qap, 2f93, 2ksy, 2f95, 1jgj, 1h68, 1gu8]
GLXAAL	GL5	AISCAC	AC5	3	4	[3qbl, 3vvk, 3a7k, 3qbg, 3abw, 3qbi, 3qbk]
GVCAFL	GL5	MSTQIV	MV5	4	3	[1xio, 2m3g, 4tl3]
GXLXFL	GL5	ILLRSR	IR5	0	6	[1brx]
GLXAAL	GL5	WYAISC	WC5	3	4	[3qbl, 3vvk, 3a7k, 3qbg, 3abw, 3qbi, 3qbk]
GXXAXL	GL5	RYIDWM	RM5	3	2	[1xio, 2m3g]
GNARLL	GL5	YGVLIY	YY5	5	6	[3ddl]
GNARLL	GL5	GVLIYN	GN5	5	6	[3ddl]
GXXXXL	GL5	DQGTXL	DL5	3	3	[1q5i, 1kme, 1r2n, 1r84, 1qkp, 1s54, 1s53, 3han, 3hap, 3utv, 1tn0, 1xji, 3has, 3uty]
GXXXXL	GL5	SAAYLS	SS5	0	1	[1uaz]
GALXVL	GL5	NLGLVA	NA5	0	1	[4gyc, 2f93, 2f95, 1h2s]
GVCAFL	GL5	FLMSTQ	FQ5	4	3	[1xio, 2m3g, 4tl3]
GVCAFL	GL5	QIVVIT	QT5	4	3	[1xio, 2m3g, 4tl3]
GXXAXL	GL5	CGVCAF	CF5	3	4	[1xio, 2m3g]
GXXXXL	GL5	YRXVWW	YW5	3	4	[1ap9]
GXLXFL	GL5	PIAFTM	PM5	0	1	[1tn0]
GXXXXL	GL5	TTLVPP	TP5	6	1	[1tn0]
GXLXFL	GL5	TTLVPP	TP5	0	1	[1tn0]
GNARLL	GL5	YILFTQ	YQ5	5	4	[3ddl]
LMSTQI	LI5	ILWXIW	IW5	3	4	[2m3g]
LAXLMI	LI5	GFLSTI	GI5	3	4	[3ddl]
LXXLXI	LI5	IFAFLL	IL5	0	6	[3qbl, 3vvk, 3abw, 3qbg, 3qbi, 3qbk]
LAXLMI	LI5	ILYXXF	IF5	3	4	[3ddl]
LAXLMI	LI5	LYXLFT	LT5	3	4	[3ddl]
LMSTQI	LI5	LSLSWT	LT5	3	2	[2m3g]
LXXLXI	LI5	YXFAXL	YL5	0	6	[3qbl, 3vvk, 3a7k, 3abw, 3qbg, 3qbi, 3qbk]
LAGXAI	LI5	LMIXLV	LV5	0	1	[1e12, 2jaf, 2jag]
LAGXAI	LI5	MIPLVS	MS5	0	1	[1e12, 2jaf, 2jag]
LXXPXI	LI5	TLXTVV	TV5	2	3	[1gue, 4gyc, 3qap, 3qdc, 2f93, 2ksy, 2f95, 1jgj, 1h68, 1gu8, 1h2s]
LXXLXI	LI5	TXLXXV	TV5	0	5	[3qbl, 3vvk, 3a7k, 3abw, 3qbg, 3qbi, 3qbk]
LXXLXI	LI5	VPVVSI	VI5	0	1	[3qbl, 3vvk, 3a7k, 3abw, 3qbg, 3qbi, 3qbk]
LXXPXI	LI5	VTLXGI	VI5	2	1	[1gue, 4gyc, 3qap, 3qdc, 2f93, 2ksy, 2f95, 1jgj, 1h68, 1gu8]
LAXLMI	LI5	VWILYI	VI5	3	4	[3ddl]
LMSTQI	LI5	VCAFLI	VI5	3	4	[1xio, 2m3g, 4tl3]
LXXPXI	LI5	VXMXXG	VG5	2	0	[1gue, 4gyc, 3qap, 3qdc, 2f93, 2ksy, 2f95, 1jgj, 1h68, 1gu8, 1h2s]
LXXPXI	LI5	VITLNT	VT5	2	3	[1gue, 4gyc, 3qap, 3qdc, 2f93, 2ksy, 2f95, 1jgj, 1h68, 1gu8, 1h2s]
LXXPXI	LI5	TLVGIS	TS5	2	1	[1gue, 4gyc, 3qap, 3qdc, 2f93, 2ksy, 2f95, 1jgj, 1h68, 1gu8, 1h2s]
LXXPXI	LI5	NTVVML	NL5	2	3	[1gue, 4gyc, 3qap, 3qdc, 2f93, 2ksy, 2f95, 1jgj, 1h68, 1gu8, 1h2s]
LXXPXI	LI5	SGIAAV	SV5	2	1	[1gue, 4gyc, 3qap, 3qdc, 2f93, 2ksy, 2f95, 1jgj, 1h68, 1gu8, 1h2s]
LAXLMI	LI5	STIPFV	SV5	3	4	[3ddl]
LXXLXI	LI5	VXIXXY	VY5	0	1	[3qbl, 3vvk, 3a7k, 3abw, 3qbg, 3qbi, 3qbk]
LAGXAI	LI5	VXIXXY	VY5	0	1	[1e12, 2jaf, 2jag]
LAXLMI	LI5	WILYIL	WL5	3	4	[3ddl]
LMSTQI	LI5	LXXXXL	LL5	3	2	[1xio, 2m3g, 4tl3]
LVAMXI	LI5	LHFWSL	LL5	1	0	[1xio, 2m3g, 4tl3]
LAXLMI	LI5	LXTXXL	LL5	3	2	[3ddl]
LVAMXI	LI5	LXXXXL	LL5	1	2	[1xio, 2m3g, 4tl3]
LAXLMI	LI5	WGFLST	WT5	3	4	[3ddl]
LXXPXI	LI5	LXXVVM	LM5	2	5	[1gue, 4gyc, 3qap, 3qdc, 2f93, 2ksy, 2f95, 1jgj, 1h68, 1gu8, 1h2s]
LXXLXI	LI5	IXSYXG	IG5	0	1	[3qbl, 3vvk, 3a7k, 3abw, 3qbg, 3qbi, 3qbk]
LAGXAI	LI5	IXSYXG	IG5	0	1	[1e12, 2jaf]
LMSTQI	LI5	MVTTPL	ML5	3	2	[1xio, 2m3g, 4tl3]
LXXPXI	LI5	YVTLVG	YG5	2	1	[1gue, 4gyc, 3qap, 3qdc, 2f93, 2ksy, 2f95, 1jgj, 1h68, 1gu8]
LMSTQI	LI5	AFLXIL	AL5	3	4	[1xio, 2m3g, 4tl3]
LXXLXI	LI5	ASYTGL	AL5	0	1	[3qbl, 3vvk, 3a7k, 3abw, 3qbg, 3qbi, 3qbk]
LAXLMI	LI5	LSTIPF	LF5	3	4	[3ddl]
LAXLMI	LI5	TIPFVW	TW5	3	4	[3ddl]
LAGXAI	LI5	VFAKYV	VV5	0	6	[1e12, 2jaf, 2jag]
LAXLMI	LI5	VXLLXV	VV5	3	2	[3ddl]
LXXPXI	LI5	IAXXAY	IY5	2	1	[1gue, 4gyc, 3qap, 3qdc, 2f93, 2ksy, 2f95, 1jgj, 1h68, 1gu8, 1h2s]
LMSTQI	LI5	LXIXXG	LG5	3	1	[1xio, 2m3g, 4tl3]
LXXPXI	LI5	LXGISG	LG5	2	1	[1gue, 4gyc, 3qap, 3qdc, 2f93, 2ksy, 2f95, 1jgj, 1h68, 1gu8, 1h2s]
LXXPXI	LI5	LAGFAG	LG5	2	3	[1gue, 4gyc, 3qap, 3qdc, 2f93, 2ksy, 2f95, 1jgj, 1h68, 1gu8, 1h2s]
LVAMXI	LI5	GALHFW	GW5	1	0	[1xio, 2m3g, 4tl3]
LVAMXI	LI5	HFWSLS	HS5	1	0	[2m3g, 4tl3]
LVAMXI	LI5	ALHFWS	AS5	1	0	[1xio, 2m3g, 4tl3]
LXXLXI	LI5	SIASYT	ST5	0	1	[3qbl, 3vvk, 3a7k, 3abw, 3qbg, 3qbi, 3qbk]
LXXPXI	LI5	GIAAVA	GA5	2	1	[1gue, 4gyc, 3qap, 3qdc, 2f93, 2ksy, 2f95, 1jgj, 1h68, 1gu8, 1h2s]
LXXPXI	LI5	GISGIA	GA5	2	1	[1gue, 4gyc, 3qap, 3qdc, 2f93, 2ksy, 2f95, 1jgj, 1h68, 1gu8, 1h2s]
LVAMXI	LI5	VTTPLL	VL5	1	2	[1xio, 2m3g, 4tl3]
LAGXAI	LI5	VFAFIL	VL5	0	6	[1e12, 2jaf, 2jag]
LMSTQI	LI5	VTTPLL	VL5	3	2	[1xio, 2m3g, 4tl3]
LXXPXI	LI5	ISGXAA	IA5	2	1	[1gue, 4gyc, 3qap, 3qdc, 2f93, 2ksy, 2f95, 1jgj, 1h68, 1gu8, 1h2s]
LXXLXI	LI5	ILVPVV	IV5	0	1	[3qbl, 3vvk, 3a7k, 3abw, 3qbg, 3qbi, 3qbk]
LXXPXI	LI5	ITLNTV	IV5	2	3	[1gue, 4gyc, 3qap, 3qdc, 2f93, 2ksy, 2f95, 1jgj, 1h68, 1gu8, 1h2s]
LXXPXI	LI5	AVAYXV	AV5	2	1	[1gue, 4gyc, 3qap, 3qdc, 2f93, 2f95, 1h68, 1gu8, 1h2s]
LXXPXI	LI5	RYYVTL	RL5	2	1	[4gyc, 3qdc, 2f93, 2f95]
LXXPXI	LI5	AGXAGA	AA5	2	3	[4gyc, 3qap, 3qdc, 2ksy, 1jgj, 1h2s]
LXXLXI	LI5	AKYXFA	AA5	0	6	[3qbl, 3vvk, 3a7k, 3abw, 3qbg, 3qbi, 3qbk]
LAGXAI	LI5	AKYXFA	AA5	0	6	[1e12, 2jaf, 2jag]
LXXPXI	LI5	MLAXFA	MA5	2	3	[1gue, 4gyc, 3qap, 3qdc, 2f93, 2ksy, 2f95, 1jgj, 1h68, 1gu8, 1h2s]
LAXLMI	LI5	FVWILY	FY5	3	4	[3ddl]
LMSTQI	LI5	FLXILW	FW5	3	4	[1xio, 2m3g, 4tl3]
LXXLXI	LI5	VVSIAS	VS5	0	1	[3qbl, 3vvk, 3a7k, 3abw, 3qbg, 3qbi, 3qbk]
LMSTQI	LI5	WXXTTP	WP5	3	2	[1xio, 2m3g, 4tl3]
LAXLMI	LI5	WLXTVP	WP5	3	2	[3ddl]
LXXLXI	LI5	PVVSIA	PA5	0	1	[3qbl, 3vvk, 3a7k, 3abw, 3qbg, 3qbi, 3qbk]
LXXPXI	LI5	TVVMLA	TA5	2	3	[1gue, 4gyc, 3qap, 3qdc, 2f93, 2ksy, 2f95, 1jgj, 1h68, 1gu8, 1h2s]
LXXLXI	LI5	IVAKYI	II5	0	6	[3qbl, 3vvk, 3a7k, 3abw, 3qbg, 3qbi, 3qbk]
LMSTQI	LI5	IILXXI	II5	3	4	[1xio, 2m3g, 4tl3]
LAGXAI	LI5	IPXVSI	II5	0	1	[1e12, 2jaf, 2jag]
LAXLMI	LI5	IPXVWI	II5	3	4	[3ddl]
LAGXAI	LI5	FAKYVF	FF5	0	6	[1e12, 2jaf, 2jag]
LAGXAI	LI5	SISSYL	SL5	0	1	[1e12, 2jaf, 2jag]
LAGXAI	LI5	SSYLXL	SL5	0	1	[1e12]
LXXPXI	LI5	VMLAGF	VF5	2	3	[1gue, 4gyc, 3qap, 3qdc, 2f93, 2ksy, 2f95, 1jgj, 1h68, 1gu8, 1h2s]
LXXLXI	LI5	VAKYIF	VF5	0	6	[3qbl, 3vvk, 3a7k, 3abw, 3qbg, 3qbi, 3qbk]
LAXLMI	LI5	TVPLLT	TT5	3	2	[3ddl]
LXXPXI	LI5	FGIVIT	FT5	2	3	[1gue, 4gyc, 3qap, 3qdc, 2f93, 2ksy, 2f95, 1jgj, 1h68, 1gu8]
LAGXAI	LI5	LVSIXS	LS5	0	1	[1e12, 2jaf, 2jag]
LVAMXI	LI5	LLXXLS	LS5	1	2	[2m3g]
LMSTQI	LI5	LLXXLS	LS5	3	2	[2m3g]
LXXLXI	LI5	LVPVVS	LS5	0	1	[3qbl, 3vvk, 3a7k, 3abw, 3qbg, 3qbi, 3qbk]
LMSTQI	LI5	PLXXLS	PS5	3	2	[1xio, 2m3g, 4tl3]
LVAMXI	LI5	PLXXLS	PS5	1	2	[1xio, 2m3g, 4tl3]
LAGXAI	LI5	PLVSIS	PS5	0	1	[1e12, 2jaf, 2jag]
LXXPXI	LI5	YYVXLV	YV5	2	1	[1gue, 4gyc, 3qap, 3qdc, 2f93, 2ksy, 2f95, 1jgj, 1h68, 1gu8]
LXXLXI	LI5	KYXFAF	KF5	0	6	[3qbl, 3vvk, 3a7k, 3abw, 3qbg, 3qbi, 3qbk]
LAGXAI	LI5	KYXFAF	KF5	0	6	[1e12, 2jaf, 2jag]
LAGXAI	LI5	YVFAFI	YI5	0	6	[1e12, 2jaf, 2jag]
LMSTQI	LI5	LWGIWN	LN5	3	4	[2m3g]
LMSTQI	LI5	LLSLSW	LW5	3	2	[2m3g]
LAXLMI	LI5	PLLXVE	PE5	3	2	[3ddl]
LAXLMI	LI5	PXVWXL	PL5	3	4	[3ddl]
LXXPXI	LI5	IVITLN	IN5	2	3	[1gue, 4gyc, 3qap, 3qdc, 2f93, 2ksy, 2f95, 1jgj, 1h68, 1gu8, 1h2s]
LVAMXI	LI5	FLDLHG	FG5	1	6	[2m3g]
LMSTQI	LI5	CAFLII	CI5	3	4	[1xio, 2m3g, 4tl3]
LMSTQI	LI5	CGVCAF	CF5	3	4	[1xio, 2m3g, 4tl3]
LVAMXI	LI5	SFLDLH	SH5	1	6	[2m3g]
LAXLMI	LI5	FLSTIP	FP5	3	4	[3ddl]
WIYVAG	WG5	WSGLAY	WY5	0	1	[1xio, 2m3g, 4tl3]
WLGXIG	WG5	IXYLDL	IL5	0	6	[1gue, 4gyc, 3qdc, 3qap, 2f93, 2ksy, 2f95, 1jgj, 1h68, 1gu8, 1h2s]
WLGXIG	WG5	YXVMAL	YL5	0	1	[1gue, 4gyc, 3qdc, 3qap, 2ksy, 1jgj, 1h68, 1gu8, 1h2s]
WLGXIG	WG5	LIVYLD	LD5	0	6	[1gue, 4gyc, 3qdc, 3qap, 2f93, 2ksy, 2f95, 1jgj, 1h68, 1gu8, 1h2s]
WLGXIG	WG5	LDXVTK	LK5	0	6	[1gue, 4gyc, 3qdc, 3qap, 2f93, 2ksy, 2f95, 1jgj, 1h68, 1gu8, 1h2s]
WLGXIG	WG5	DXALXV	DV5	0	6	[4gyc, 3qdc, 3qap, 2f93, 2ksy, 2f95, 1jgj, 1h2s]
WLGXIG	WG5	AXXXLG	AG5	0	1	[2ksy, 1jgj]
WLGXIG	WG5	VXVALI	VI5	0	6	[3qdc, 3qap, 2ksy, 1jgj, 1h2s]
WLGXIG	WG5	VVXXLG	VG5	0	5	[3qdc, 3qap]
WIYVAG	WG5	LFCLLP	LP5	0	6	[1xio, 2m3g, 4tl3]
WIYVAG	WG5	FLFXLL	FL5	0	6	[1xio, 2m3g, 4tl3]
WLGXIG	WG5	VAXIVY	VY5	0	6	[1gue, 4gyc, 3qdc, 3qap, 2f93, 2ksy, 2f95, 1jgj, 1h68, 1gu8, 1h2s]
WLGXIG	WG5	ALGVGW	AW5	0	1	[3qdc, 3qap, 2ksy, 1jgj]
WIYVAG	WG5	LAYMAM	LM5	0	1	[1xio, 2m3g, 4tl3]
WIYVAG	WG5	TXLFXL	TL5	0	6	[1xio, 2m3g, 4tl3]
WLGXIG	WG5	ALIVYL	AL5	0	6	[1gue, 4gyc, 3qdc, 3qap, 2f93, 2ksy, 2f95, 1jgj, 1h68, 1gu8, 1h2s]
WLGXIG	WG5	VYLXLV	VV5	0	6	[1gue, 4gyc, 3qdc, 3qap, 2f93, 2ksy, 2f95, 1jgj, 1h68, 1gu8, 1h2s]
WLGXIG	WG5	VXALXV	VV5	0	1	[3qdc, 3qap, 2ksy, 1jgj]
WLGXIG	WG5	YLDLVT	YT5	0	6	[1gue, 4gyc, 3qdc, 3qap, 2f93, 2ksy, 2f95, 1jgj, 1h68, 1gu8, 1h2s]
WIYVAG	WG5	GLAXXA	GA5	0	1	[1xio, 2m3g, 4tl3]
WIYVAG	WG5	IWSGLA	IA5	0	1	[1xio, 2m3g, 4tl3]
WLGXIG	WG5	AVAYXV	AV5	0	1	[1gue, 4gyc, 3qdc, 3qap, 2f93, 2ksy, 2f95, 1jgj, 1h68, 1gu8, 1h2s]
WIYVAG	WG5	AXXAXA	AA5	0	1	[1xio, 2m3g]
WLGXIG	WG5	AYXXMA	AA5	0	1	[1gue, 4gyc, 3qdc, 3qap, 2f93, 2ksy, 2f95, 1jgj, 1h68, 1gu8, 1h2s]
WIYVAG	WG5	FCLLPF	FF5	0	6	[1xio, 2m3g, 4tl3]
WIYVAG	WG5	SGLAYM	SM5	0	1	[1xio, 2m3g, 4tl3]
WIYVAG	WG5	LLXFFS	LS5	0	6	[1xio, 2m3g, 4tl3]
WLGXIG	WG5	VAYXVM	VM5	0	1	[1gue, 4gyc, 3qdc, 3qap, 2f93, 2ksy, 2f95, 1jgj, 1h68, 1gu8, 1h2s]
WIYVAG	WG5	YXAMAI	YI5	0	1	[2m3g]
WLGXIG	WG5	MXLXXG	MG5	0	1	[3qdc, 3qap, 2ksy, 1jgj]
WIYVAG	WG5	PIWSGL	PL5	0	1	[1xio, 2m3g, 4tl3]
WIYVAG	WG5	CLLPFF	CF5	0	6	[1xio, 2m3g, 4tl3]
YXXWLF	YF5	ADXXMI	AI5	2	3	[1m0k, 1at9, 1e0p, 2i1x, 1r2n, 1r84, 1pxs, 1m0m, 1ap9, 1pxr, 1m0l, 4hwl, 1s54, 1s53, 1o0a, 3han, 1c8s, 1c8r, 3hao, 1kg9, 1kg8, 3hap, 3haq, 3har, 2wjk, 2wjl, 3has, 1q5j, 1kgb, 2zzl, 1q5i, 1f50, 1dze, 1tn5, 3nsb, 2brd, 1cwq, 3utv, 3utw, 1tn0, 3utx, 4fpd, 3uty, 1brx, 1fbb, 1brr, 1p8i, 1fbk, 1ucq, 4hyx, 1p8u, 1f4z, 1ixf, 3vi0, 1qkp, 1qko, 1brd, 1p8h, 1qm8, 4md2, 2zfe, 4md1, 3ns0, 1iw6, 1c3w, 1bm1, 2n…
YXXWLF	YF5	LGYXLT	LT5	2	1	[4hwl, 1at9, 1s52, 3utv]
YXXWLF	YF5	LVGALT	LT5	2	3	[1brx, 1at9, 1fbb, 1bm1, 1q5i, 1brr, 1s52, 1fbk, 1ucq, 3vhz, 1iw9, 1pxr, 4hwl, 1ixf, 3vi0, 1p8h, 2brd, 1x0k, 1tn0, 3har, 3utx]
YLVAMF	YF5	LSLSWT	LT5	1	2	[2m3g]
YLXXFF	YF5	LMLIGT	LT5	1	0	[1uaz]
YXXWLF	YF5	YLXMLL	YL5	2	1	[1s8l, 1at9, 1e0p, 1s8j, 2i1x, 1r2n, 1r84, 1pxs, 1m0m, 1ap9, 1pxr, 4hwl, 1s54, 1s53, 1o0a, 3han, 1c8s, 1c8r, 3hao, 1kg9, 1kg8, 3hap, 3haq, 3har, 2wjk, 2wjl, 3has, 1q5j, 1kgb, 2zzl, 1q5i, 1f50, 1tn5, 3nsb, 2brd, 1tn0, 3utx, 4fpd, 3uty, 1brx, 1fbb, 1brr, 1fbk, 1ucq, 4hyx, 1p8u, 1f4z, 1ixf, 3vi0, 1qkp, 1qko, 1brd, 1p8h, 4md2, 4md1, 3ns0, 1c3w, 1bm1, 2ntu, 1kme, 2ntw, 1s52, 1s51, 1py6, 4ov0, 3vhz, 1i…
YXXWLF	YF5	LXXXXA	LA5	2	2	[1at9, 1e0p, 1r2n, 1r84, 1pxs, 1pxr, 4hwl, 1vgo, 1s54, 1s53, 1o0a, 3han, 1kg8, 3hap, 3haq, 3har, 2wjk, 2wjl, 3has, 1q5j, 1q5i, 1f50, 2z55, 1tn5, 3utv, 3utw, 1tn0, 3utx, 3uty, 1brx, 4hyx, 1f4z, 1qkp, 1qko, 1brd, 1p8h, 4md2, 4md1, 1c3w, 1bm1, 2ntu, 1kme, 2ntw, 1s52, 1s51, 1py6, 4ov0, 1vjm, 3mbv, 1x0i, 1x0k, 1xji]
YXXWLF	YF5	LXXXIA	LA5	2	1	[1m0k, 1s8l, 1at9, 1e0p, 1s8j, 2i1x, 1r2n, 1r84, 1pxs, 1jv7, 1m0m, 1ap9, 1jv6, 1m0l, 4hwl, 1s54, 1s53, 1o0a, 1c8s, 1c8r, 3hao, 1kg9, 1kg8, 3hap, 3haq, 3har, 2wjk, 2wjl, 3has, 1q5j, 1kgb, 2zzl, 1q5i, 1f50, 1dze, 1tn5, 3nsb, 2brd, 1cwq, 3utv, 3utx, 4fpd, 1brx, 1fbb, 1brr, 1p8i, 1fbk, 1ucq, 4hyx, 1f4z, 1ixf, 3vi0, 1qkp, 1qko, 1brd, 1p8h, 1mgy, 1qm8, 4md2, 2zfe, 4md1, 3ns0, 1iw6, 1c3w, 1bm1, 2ntu, 1k…
YXXWLF	YF5	DXALXV	DV5	2	2	[1brx]
YXXWLF	YF5	DALMIV	DV5	2	3	[2z55, 1uaz, 1vgo, 3wqj, 2ei4]
YXXWLF	YF5	VXADXI	VI5	2	3	[1m0k, 1at9, 1e0p, 2i1x, 1r2n, 1r84, 1pxs, 1m0m, 1ap9, 1pxr, 1m0l, 4hwl, 1s54, 1s53, 1o0a, 3han, 1c8s, 1c8r, 3hao, 1kg9, 1kg8, 3hap, 3haq, 3har, 2wjk, 2wjl, 3has, 1q5j, 1kgb, 2zzl, 1q5i, 1f50, 1dze, 1tn5, 3nsb, 1cwq, 3utv, 3utw, 1tn0, 3utx, 4fpd, 3uty, 1brx, 1fbb, 1brr, 1p8i, 1fbk, 1ucq, 4hyx, 1p8u, 1f4z, 1ixf, 3vi0, 1qkp, 1qko, 1brd, 1p8h, 1qm8, 4md2, 2zfe, 4md1, 3ns0, 1iw6, 1c3w, 1bm1, 2ntu, 1k…
YTWWLF	YF5	VTGXXG	VG5	4	3	[2z55, 1vgo, 3wqj, 1uaz, 2ei4]
YXXWLF	YF5	VTGXXG	VG5	2	3	[2z55, 1vgo, 3wqj, 1uaz, 2ei4]
YLXXFF	YF5	ARYXXW	AW5	1	2	[2z55, 3wqj, 1vgo, 1uaz, 2ei4]
YLVAMF	YF5	LXXXXL	LL5	1	2	[2m3g]
YXXWLF	YF5	LXXXXL	LL5	2	2	[1m0k, 1at9, 1e0p, 1r2n, 1r84, 1pxs, 1ap9, 1pxr, 4hwl, 1vgo, 1s54, 1s53, 1o0a, 3han, 1kg9, 1kg8, 3hap, 3haq, 3har, 2wjk, 2wjl, 3has, 1q5j, 1q5i, 1f50, 2z55, 1tn5, 3nsb, 1cwq, 3utv, 3utw, 1tn0, 3utx, 3uty, 1brx, 1brr, 1p8i, 1ucq, 4hyx, 1f4z, 1qkp, 1qko, 1brd, 1p8h, 4md2, 4md1, 3ns0, 1c3w, 1bm1, 2ntu, 1kme, 2ntw, 1s52, 1s51, 1py6, 4ov0, 1vjm, 3mbv, 1x0i, 1x0k, 1xji]
YLVAMF	YF5	LHFWSL	LL5	1	0	[2m3g]
YXXWLF	YF5	LLXXGL	LL5	2	1	[1at9, 1kme, 1brr, 1s52, 1r2n, 1r84, 4hwl, 1qkp, 3han, 3hap, 3utv, 3har, 3utx, 1xji, 3has, 3uty]
YLXXFF	YF5	LGXXTL	LL5	1	0	[2z55, 3wqj, 1vgo, 1uaz, 2ei4]
YLXXFF	YF5	WXXIXT	WT5	1	0	[2z55, 3wqj, 1vgo, 1uaz, 2ei4]
YXXWLF	YF5	GTXLVG	GG5	2	3	[1m0k, 1s8l, 1at9, 1e0p, 1s8j, 2i1x, 1r2n, 1r84, 1pxs, 1m0m, 1ap9, 1pxr, 4hwl, 1s54, 1s53, 1o0a, 3han, 1c8s, 1c8r, 3hao, 1kg9, 1kg8, 3hap, 3haq, 3har, 2wjk, 2wjl, 3has, 1q5j, 1kgb, 2zzl, 1q5i, 1f50, 1dze, 1tn5, 3nsb, 2brd, 1cwq, 3utv, 3utw, 1tn0, 3utx, 4fpd, 3uty, 1brx, 1fbb, 1brr, 1p8i, 1fbk, 1ucq, 4hyx, 1p8u, 1f4z, 1ixf, 3vi0, 1qkp, 1qko, 1p8h, 1qm8, 4md2, 2zfe, 4md1, 3ns0, 1iw6, 1c3w, 1bm1, 2n…
YTWWLF	YF5	IXXXXG	IG5	4	5	[2z55, 1vgo, 3wqj, 2ei4]
YXXWLF	YF5	IMIGTG	IG5	2	3	[1m0k, 1s8l, 1at9, 1e0p, 1s8j, 2i1x, 1r2n, 1r84, 1pxs, 1jv7, 1m0m, 1ap9, 1pxr, 1jv6, 1m0l, 4hwl, 1s54, 1s53, 1o0a, 3han, 1c8s, 1c8r, 3hao, 1kg9, 1kg8, 3hap, 3haq, 3har, 2wjk, 2wjl, 3has, 1q5j, 1kgb, 2zzl, 1q5i, 1f50, 1dze, 1tn5, 3nsb, 2brd, 1cwq, 3utv, 3utw, 1tn0, 3utx, 4fpd, 3uty, 1brx, 1fbb, 1brr, 1p8i, 1fbk, 1ucq, 4hyx, 1p8u, 1f4z, 1ixf, 3vi0, 1qkp, 1qko, 1brd, 1p8h, 1mgy, 1qm8, 4md2, 2zfe, 4m…
YTWWLF	YF5	MXXTXL	ML5	4	3	[2z55, 1vgo, 3wqj, 1uaz, 2ei4]
YXXWLF	YF5	MXLXML	ML5	2	1	[1m0k, 1s8l, 1at9, 1e0p, 1s8j, 2i1x, 1r2n, 1r84, 1jv7, 1m0m, 1ap9, 1pxr, 1jv6, 4hwl, 1s54, 1s53, 1o0a, 3han, 1c8s, 1c8r, 3hao, 1kg9, 1kg8, 3hap, 3haq, 3har, 2wjk, 2wjl, 3has, 1q5j, 1kgb, 2zzl, 1q5i, 1f50, 1dze, 1tn5, 3nsb, 2brd, 1tn0, 3utx, 4fpd, 3uty, 1brx, 1fbb, 1brr, 1p8i, 1fbk, 1ucq, 4hyx, 1p8u, 1f4z, 1ixf, 3vi0, 1qkp, 1qko, 1brd, 1p8h, 1qm8, 4md2, 2zfe, 4md1, 3ns0, 1iw6, 1c3w, 1bm1, 2ntu, 1k…
YXXWLF	YF5	MXXTXL	ML5	2	3	[1m0k, 1s8l, 1at9, 1e0p, 1s8j, 1uaz, 2i1x, 2ei4, 1r2n, 1r84, 1pxs, 1jv7, 1m0m, 1ap9, 1pxr, 1jv6, 1m0l, 4hwl, 1vgo, 1s54, 1s53, 1o0a, 3han, 1c8s, 1c8r, 3hao, 1kg9, 1kg8, 3hap, 3haq, 3har, 2wjk, 2wjl, 3has, 1q5j, 1kgb, 2zzl, 1q5i, 3wqj, 1f50, 1dze, 2z55, 1tn5, 3nsb, 2brd, 1cwq, 3utv, 3utw, 1tn0, 3utx, 4fpd, 3uty, 1brx, 1fbb, 1brr, 1p8i, 1fbk, 1ucq, 4hyx, 1p8u, 1f4z, 1ixf, 3vi0, 1qkp, 1qko, 1brd, 1p…
YXXWLF	YF5	ASAAYL	AL5	2	1	[2z55, 1uaz, 1vgo, 3wqj, 2ei4]
YXXWLF	YF5	AFTXXL	AL5	2	1	[1m0k, 1s8l, 1at9, 1e0p, 1s8j, 2i1x, 1r2n, 1r84, 1pxs, 1jv7, 1m0m, 1ap9, 1pxr, 1jv6, 1m0l, 4hwl, 1s54, 1s53, 1o0a, 3han, 1c8s, 1c8r, 3hao, 1kg9, 1kg8, 3hap, 3haq, 3har, 2wjk, 2wjl, 3has, 1q5j, 1kgb, 2zzl, 1q5i, 1f50, 1dze, 1tn5, 3nsb, 2brd, 1cwq, 1tn0, 3utx, 4fpd, 3uty, 1brx, 1fbb, 1brr, 1p8i, 1fbk, 1ucq, 4hyx, 1p8u, 1f4z, 1ixf, 3vi0, 1qkp, 1qko, 1brd, 1p8h, 1mgy, 1qm8, 4md2, 2zfe, 4md1, 3ns0, 1i…
YLXXFF	YF5	TLWLGI	TI5	1	0	[1uaz]
YXXWLF	YF5	TXXXXI	TI5	2	1	[1m0k, 1at9, 1e0p, 2i1x, 1r2n, 1r84, 1pxs, 1m0m, 1ap9, 1m0l, 4hwl, 1s54, 1s53, 1o0a, 1c8r, 3hao, 1kg9, 1kg8, 3hap, 3haq, 3har, 2wjk, 2wjl, 3has, 1q5j, 1kgb, 2zzl, 1q5i, 1f50, 1dze, 1tn5, 3nsb, 1cwq, 3utv, 3utx, 4fpd, 1brx, 1brr, 1p8i, 1fbk, 1ucq, 4hyx, 1f4z, 1ixf, 3vi0, 1qkp, 1qko, 1brd, 1p8h, 1qm8, 4md2, 2zfe, 4md1, 3ns0, 1iw6, 1c3w, 1bm1, 2ntu, 1kme, 2ntw, 1s52, 1s51, 1py6, 4ov0, 2at9, 3vhz, 1i…
YLXXFF	YF5	TLLMLI	TI5	1	0	[2z55, 3wqj, 1vgo, 1uaz, 2ei4]
YXXWLF	YF5	VKGMGV	VV5	2	0	[1vjm, 1tn5, 1bm1, 1q5i, 1s54, 1s53, 1tn0, 2i20]
YXXWLF	YF5	IAXAAY	IY5	2	1	[2z55, 1uaz, 1vgo, 3wqj, 2ei4]
YXXWLF	YF5	IAXTXY	IY5	2	1	[1m0k, 1s8l, 1at9, 1e0p, 1s8j, 2i1x, 1r2n, 1r84, 1pxs, 1jv7, 1m0m, 1ap9, 1pxr, 1jv6, 1m0l, 4hwl, 1s54, 1s53, 1o0a, 3han, 1c8s, 1c8r, 3hao, 1kg9, 1kg8, 3hap, 3haq, 3har, 2wjk, 2wjl, 3has, 1q5j, 1kgb, 2zzl, 1q5i, 1f50, 1dze, 1tn5, 3nsb, 2brd, 1cwq, 1tn0, 3utx, 4fpd, 3uty, 1brx, 1fbb, 1brr, 1p8i, 1fbk, 1ucq, 4hyx, 1p8u, 1f4z, 1ixf, 3vi0, 1qkp, 1qko, 1brd, 1p8h, 1mgy, 1qm8, 4md2, 2zfe, 4md1, 3ns0, 1i…
YLXXFF	YF5	IGTLLM	IM5	1	0	[2z55, 3wqj, 1vgo, 1uaz, 2ei4]
YXXWLF	YF5	LVKGMG	LG5	2	0	[1brx, 1at9, 1e0p, 1pxs, 1pxr, 1qko, 1brd, 1s54, 1s53, 3hao, 3haq, 3har, 2wjl, 1c3w, 1bm1, 1q5i, 2ntu, 1kme, 1s51, 1py6, 2i20, 1vjm, 1tn5, 1x0k, 3utw, 1tn0]
YLXXFF	YF5	LXMLXG	LG5	1	3	[2z55, 3wqj, 1vgo, 1uaz, 2ei4]
YLXXFF	YF5	LXLXIG	LG5	1	0	[3wqj, 1vgo, 1uaz, 2ei4]
YXXWLF	YF5	LXIXTG	LG5	2	3	[2z55, 1uaz, 1vgo, 3wqj, 2ei4]
YTWWLF	YF5	LXIXTG	LG5	4	3	[2z55, 1vgo, 3wqj, 1uaz, 2ei4]
YXXWLF	YF5	LXMLXG	LG5	2	1	[1brx, 1at9, 1bm1, 1kme, 1brr, 1s52, 1r2n, 1r84, 4hwl, 1qkp, 3han, 2brd, 3hap, 3utv, 3har, 3utx, 1xji, 3has, 3uty]
YXXWLF	YF5	LVGADG	LG5	2	3	[1m0k, 1at9, 1e0p, 1r2n, 1r84, 1pxs, 1ap9, 1pxr, 1m0l, 4hwl, 1s54, 1s53, 1o0a, 3han, 1c8r, 3hao, 1kg9, 1kg8, 3haq, 3har, 2wjk, 2wjl, 3has, 1q5j, 1kgb, 2zzl, 1q5i, 1f50, 1tn5, 3nsb, 1cwq, 3utv, 3utw, 1tn0, 3utx, 4fpd, 3uty, 1brx, 1brr, 1p8i, 1fbk, 1ucq, 4hyx, 1p8u, 1f4z, 1ixf, 3vi0, 1qkp, 1qko, 1brd, 1p8h, 1qm8, 4md2, 2zfe, 4md1, 3ns0, 1iw6, 1c3w, 1bm1, 2ntu, 1kme, 2ntw, 1s52, 1s51, 1py6, 4ov0, 3v…
YLXXFF	YF5	MLIGXF	MF5	1	0	[1uaz]
YLVAMF	YF5	GALHFW	GW5	1	0	[2m3g]
YLVAMF	YF5	HFWSLS	HS5	1	0	[2m3g]
YLVAMF	YF5	ALHFWS	AS5	1	0	[2m3g]
YXXWLF	YF5	TXXLSM	TM5	2	1	[1m0k, 1s8l, 1at9, 1e0p, 1s8j, 2i1x, 1r2n, 1r84, 1pxs, 1jv7, 1m0m, 1ap9, 1pxr, 1jv6, 4hwl, 1s54, 1s53, 1o0a, 3han, 1c8s, 1c8r, 3hao, 1kg9, 1kg8, 3hap, 3haq, 3har, 2wjk, 2wjl, 3has, 1q5j, 1kgb, 2zzl, 1q5i, 1f50, 1dze, 1tn5, 3nsb, 2brd, 1cwq, 1tn0, 3utx, 4fpd, 3uty, 1brx, 1fbb, 1brr, 1p8i, 1fbk, 1ucq, 4hyx, 1p8u, 1f4z, 1ixf, 3vi0, 1qkp, 1qko, 1brd, 1p8h, 1mgy, 1qm8, 4md2, 2zfe, 4md1, 3ns0, 1iw6, 1c…
YXXWLF	YF5	GIASAA	GA5	2	1	[2z55, 1uaz, 1vgo, 3wqj, 2ei4]
YLVAMF	YF5	VTTPLL	VL5	1	2	[2m3g]
YXXWLF	YF5	AYLXMF	AF5	2	1	[2z55, 1vgo, 3wqj, 1uaz, 2ei4]
YXXWLF	YF5	AXAIAF	AF5	2	1	[3han, 1p8u]
YXXWLF	YF5	DGIMIG	DG5	2	3	[1m0k, 1s8l, 1at9, 1e0p, 1s8j, 2i1x, 1r2n, 1r84, 1pxs, 1jv7, 1m0m, 1ap9, 1pxr, 1jv6, 1m0l, 4hwl, 1s54, 1s53, 1o0a, 3han, 1c8s, 1c8r, 3hao, 1kg9, 1kg8, 3hap, 3haq, 3har, 2wjk, 2wjl, 3has, 1q5j, 1kgb, 2zzl, 1q5i, 1f50, 1dze, 1tn5, 3nsb, 2brd, 1cwq, 3utv, 3utw, 1tn0, 3utx, 4fpd, 3uty, 1brx, 1fbb, 1brr, 1p8i, 1fbk, 1ucq, 4hyx, 1p8u, 1f4z, 1ixf, 3vi0, 1qkp, 1qko, 1brd, 1p8h, 1mgy, 1qm8, 4md2, 2zfe, 4m…
YXXWLF	YF5	GADGIM	GM5	2	3	[1m0k, 1at9, 1e0p, 2i1x, 1r2n, 1r84, 1pxs, 1m0m, 1ap9, 1pxr, 1m0l, 4hwl, 1s54, 1s53, 1o0a, 3han, 1c8s, 1c8r, 3hao, 1kg9, 1kg8, 3hap, 3haq, 3har, 2wjk, 2wjl, 3has, 1q5j, 1kgb, 2zzl, 1q5i, 1f50, 1dze, 1tn5, 3nsb, 2brd, 1cwq, 3utv, 3utw, 1tn0, 3utx, 4fpd, 3uty, 1brx, 1fbb, 1brr, 1p8i, 1fbk, 1ucq, 4hyx, 1p8u, 1f4z, 1ixf, 3vi0, 1qkp, 1qko, 1brd, 1p8h, 1qm8, 4md2, 2zfe, 4md1, 3ns0, 1iw6, 1c3w, 1bm1, 2n…
YXXWLF	YF5	GIMIGT	GT5	2	3	[1m0k, 1s8l, 1at9, 1e0p, 1s8j, 2i1x, 1r2n, 1r84, 1pxs, 1jv7, 1m0m, 1ap9, 1pxr, 1jv6, 1m0l, 4hwl, 1s54, 1s53, 1o0a, 3han, 1c8s, 1c8r, 3hao, 1kg9, 1kg8, 3hap, 3haq, 3har, 2wjk, 2wjl, 3has, 1q5j, 1kgb, 2zzl, 1q5i, 1f50, 1dze, 1tn5, 3nsb, 2brd, 1cwq, 3utv, 3utw, 1tn0, 3utx, 4fpd, 3uty, 1brx, 1fbb, 1brr, 1p8i, 1fbk, 1ucq, 4hyx, 1p8u, 1f4z, 1ixf, 3vi0, 1qkp, 1qko, 1brd, 1p8h, 1mgy, 1qm8, 4md2, 2zfe, 4m…
YXXWLF	YF5	IXTGLV	IV5	2	3	[1m0k, 1s8l, 1at9, 1e0p, 1s8j, 1uaz, 2i1x, 1r2n, 1r84, 1pxs, 1m0m, 1ap9, 1pxr, 1m0l, 4hwl, 1s54, 1s53, 1o0a, 3han, 1c8s, 1c8r, 3hao, 1kg9, 1kg8, 3hap, 3haq, 3har, 2wjk, 2wjl, 3has, 1q5j, 1kgb, 2zzl, 1q5i, 1f50, 1dze, 1tn5, 3nsb, 2brd, 1cwq, 3utv, 3utw, 1tn0, 3utx, 4fpd, 3uty, 1brx, 1fbb, 1brr, 1p8i, 1fbk, 1ucq, 4hyx, 1p8u, 1f4z, 1ixf, 3vi0, 1qkp, 1qko, 1p8h, 1qm8, 4md2, 2zfe, 4md1, 3ns0, 1iw6, 1c…
YTWWLF	YF5	IXTGLV	IV5	4	3	[1uaz]
YLXXFF	YF5	RYXXWL	RL5	1	2	[2z55, 3wqj, 1vgo, 1uaz, 2ei4]
YXXWLF	YF5	AAIAFT	AT5	2	1	[3utw, 1pxr, 3uty]
YXXWLF	YF5	ALMIVT	AT5	2	3	[2z55, 1uaz, 1vgo, 3wqj, 2ei4]
YLXXFF	YF5	AXWLXT	AT5	1	2	[2z55, 3wqj, 1vgo, 1uaz, 2ei4]
YLXXFF	YF5	DWXXTT	DT5	1	2	[2z55, 3wqj, 1vgo, 1uaz, 2ei4]
YXXWLF	YF5	PLXXXD	PD5	2	2	[1m0k, 1at9, 1e0p, 2ei4, 1r2n, 1r84, 1pxs, 1ap9, 1pxr, 1m0l, 4hwl, 1vgo, 1s54, 1s53, 1o0a, 3han, 1kg9, 1kg8, 3hap, 3haq, 3har, 2wjk, 2wjl, 3has, 1q5i, 1f50, 2z55, 1tn5, 3nsb, 1cwq, 3utv, 3utw, 1tn0, 3utx, 3uty, 1brx, 1brr, 1p8i, 1ucq, 4hyx, 1f4z, 1qkp, 1qko, 1brd, 1p8h, 4md2, 4md1, 3ns0, 1c3w, 1bm1, 2ntu, 1kme, 2ntw, 1s52, 1s51, 1py6, 4ov0, 1vjm, 1qhj, 3mbv, 1x0i, 1x0k, 1xji]
YXXWLF	YF5	AIAXTA	AA5	2	1	[1pxs]
YLXXFF	YF5	WXXTTP	WP5	1	2	[2z55, 3wqj, 1vgo, 1uaz, 2ei4]
YXXWLF	YF5	PGIASA	PA5	2	1	[2z55, 1uaz, 1vgo, 3wqj, 2ei4]
YXXWLF	YF5	VPGIAS	VS5	2	1	[2z55, 1uaz, 1vgo, 3wqj, 2ei4]
YXXWLF	YF5	SXAYXA	SA5	2	1	[2z55, 1vgo, 3wqj, 2ei4]
YTWWLF	YF5	TXXXXA	TA5	4	3	[2z55, 1vgo, 3wqj, 2ei4]
YTWWLF	YF5	TXLXXA	TA5	4	3	[1uaz]
YXXWLF	YF5	TXXXXA	TA5	2	3	[2z55, 1vgo, 3wqj, 2ei4]
YXXWLF	YF5	TXLXXA	TA5	2	3	[1m0k, 1at9, 1e0p, 1uaz, 2i1x, 1r2n, 1r84, 1pxs, 1m0m, 1ap9, 1pxr, 4hwl, 1s54, 1s53, 1o0a, 3han, 1c8s, 1c8r, 3hao, 1kg9, 1kg8, 3hap, 3haq, 3har, 2wjk, 2wjl, 3has, 1q5j, 1kgb, 2zzl, 1q5i, 1f50, 1dze, 1tn5, 3nsb, 2brd, 3utv, 3utw, 1tn0, 3utx, 4fpd, 3uty, 1brx, 1fbb, 1brr, 1p8i, 1fbk, 1ucq, 4hyx, 1p8u, 1f4z, 1ixf, 3vi0, 1qkp, 1qko, 1p8h, 1qm8, 4md2, 2zfe, 4md1, 3ns0, 1iw6, 1c3w, 1bm1, 2ntu, 1kme, 2n…
YXXWLF	YF5	AAYXXM	AM5	2	1	[2z55, 1uaz, 1vgo, 3wqj, 2ei4]
YXXWLF	YF5	AIAFTM	AM5	2	1	[1m0k, 1s8l, 1at9, 1e0p, 1s8j, 2i1x, 1r2n, 1r84, 1jv7, 1m0m, 1ap9, 1pxr, 1jv6, 1m0l, 4hwl, 1s54, 1s53, 1o0a, 3han, 1c8s, 1c8r, 3hao, 1kg9, 1kg8, 3hap, 3haq, 3har, 2wjk, 2wjl, 3has, 1q5j, 1kgb, 2zzl, 1q5i, 1f50, 1dze, 1tn5, 3nsb, 2brd, 1cwq, 3utv, 3utw, 3utx, 4fpd, 3uty, 1brx, 1fbb, 1brr, 1p8i, 1fbk, 1ucq, 4hyx, 1p8u, 1f4z, 1ixf, 3vi0, 1qkp, 1qko, 1brd, 1p8h, 1mgy, 1qm8, 4md2, 2zfe, 4md1, 3ns0, 1i…
YXXWLF	YF5	IXXXXI	II5	2	3	[2z55, 1vgo, 3wqj, 2ei4]
YTWWLF	YF5	IXXXXI	II5	4	3	[2z55, 1vgo, 3wqj, 2ei4]
YXXWLF	YF5	VXXIAF	VF5	2	1	[1m0k, 1s8l, 1at9, 1e0p, 1s8j, 2i1x, 1r2n, 1r84, 1pxs, 1jv7, 1m0m, 1ap9, 1pxr, 1jv6, 1m0l, 4hwl, 1s54, 1s53, 1o0a, 1c8s, 1c8r, 3hao, 1kg9, 1kg8, 3hap, 3haq, 3har, 2wjk, 2wjl, 3has, 1q5j, 1kgb, 2zzl, 1q5i, 1f50, 1dze, 1tn5, 3nsb, 2brd, 1cwq, 3utv, 1tn0, 3utw, 3utx, 4fpd, 3uty, 1brx, 1fbb, 1brr, 1p8i, 1fbk, 1ucq, 4hyx, 1f4z, 1ixf, 3vi0, 1qkp, 1qko, 1brd, 1p8h, 1mgy, 1qm8, 4md2, 2zfe, 4md1, 3ns0, 1i…
YLXXFF	YF5	YXAXYA	YA5	1	2	[3wqj, 1vgo, 1uaz, 2ei4]
YXXWLF	YF5	PXIAFT	PT5	2	1	[1m0k, 1s8l, 1at9, 1e0p, 1s8j, 2i1x, 1r2n, 1r84, 1pxs, 1jv7, 1m0m, 1ap9, 1jv6, 1m0l, 4hwl, 1s54, 1s53, 1o0a, 3han, 1c8s, 1c8r, 3hao, 1kg9, 1kg8, 3hap, 3haq, 3har, 2wjk, 2wjl, 3has, 1q5j, 1kgb, 2zzl, 1q5i, 1f50, 1dze, 1tn5, 3nsb, 2brd, 1cwq, 3utv, 1tn0, 3utx, 4fpd, 1brx, 1fbb, 1brr, 1p8i, 1fbk, 1ucq, 4hyx, 1p8u, 1f4z, 1ixf, 3vi0, 1qkp, 1qko, 1brd, 1p8h, 1mgy, 1qm8, 4md2, 2zfe, 4md1, 3ns0, 1iw6, 1c…
YLVAMF	YF5	LLXXLS	LS5	1	2	[2m3g]
YTWWLF	YF5	LXGXLS	LS5	4	3	[1uaz, 3wqj]
YXXWLF	YF5	LXGXLS	LS5	2	3	[1uaz, 3wqj]
YXXWLF	YF5	FTXXLS	FS5	2	1	[1m0k, 1s8l, 1at9, 1e0p, 1s8j, 2i1x, 1r2n, 1r84, 1pxs, 1jv7, 1m0m, 1ap9, 1pxr, 1jv6, 1m0l, 4hwl, 1s54, 1s53, 1o0a, 3han, 1c8s, 1c8r, 3hao, 1kg9, 1kg8, 3hap, 3haq, 3har, 2wjk, 2wjl, 3has, 1q5j, 1kgb, 2zzl, 1q5i, 1f50, 1dze, 1tn5, 3nsb, 2brd, 1cwq, 1tn0, 3utx, 4fpd, 3uty, 1brx, 1fbb, 1brr, 1p8i, 1fbk, 1ucq, 4hyx, 1p8u, 1f4z, 1ixf, 3vi0, 1qkp, 1qko, 1brd, 1p8h, 1mgy, 1qm8, 4md2, 2zfe, 4md1, 3ns0, 1i…
YLVAMF	YF5	PLXXLS	PS5	1	2	[2m3g]
YLXXFF	YF5	YARYXD	YD5	1	2	[2z55, 3wqj, 1vgo, 1uaz, 2ei4]
YXXWLF	YF5	SMLLGY	SY5	2	1	[1at9, 1kme, 1brr, 1s52, 1r2n, 1r84, 4hwl, 1qkp, 3han, 2brd, 3hap, 3utv, 3har, 3utx, 1xji, 3has, 3uty]
YTWWLF	YF5	PIXWIV	PV5	4	5	[2z55, 1vgo, 3wqj, 2ei4]
YXXWLF	YF5	MXLXXG	MG5	2	1	[1at9, 1kme, 1brr, 1s52, 1r2n, 1r84, 4hwl, 1qkp, 3han, 2brd, 3hap, 3utv, 3har, 3utx, 1xji, 3has, 3uty]
YLXXFF	YF5	LIGTFY	LY5	1	0	[1uaz]
YLVAMF	YF5	FLDLHG	FG5	1	6	[2m3g]
YXXWLF	YF5	SAAYLS	SS5	2	1	[1uaz]
YLVAMF	YF5	SFLDLH	SH5	1	6	[2m3g]
YXXWLF	YF5	VGALTK	VK5	2	3	[1at9, 2brd]
YXXWLF	YF5	PIAFTM	PM5	2	1	[1tn0]
LXXXIA	LA5	GTFYFI	GI5	1	0	[2z55, 3wqj, 1vgo, 1uaz, 2ei4]
LXXXXA	LA5	IFVXAL	IL5	1	0	[4gyc, 1h2s]
LXXXXA	LA5	IGVXAL	IL5	2	3	[2z55, 1vgo]
LFWLGA	LA5	IXYLDL	IL5	0	6	[1gue, 4gyc, 3qdc, 3qap, 2f93, 2ksy, 2f95, 1jgj, 1h68, 1gu8, 1h2s]
LXXXXA	LA5	AAXLYI	AI5	3	4	[1m0k, 1s8l, 1at9, 1e0p, 1s8j, 1r2n, 1r84, 1pxs, 1jv7, 1jv6, 1ap9, 1pxr, 4hwl, 1s54, 1s53, 1o0a, 3han, 3hao, 1kg9, 1kg8, 2wjk, 2wjl, 3has, 1q5j, 1q5i, 1f50, 3nsb, 1tn5, 1cwq, 3utv, 1tn0, 3utw, 3utx, 4fpd, 3uty, 1brx, 1brr, 1p8i, 1fbk, 1ucq, 4hyx, 1f4z, 3vi0, 1qkp, 1qko, 1brd, 1p8h, 1mgy, 4md2, 4md1, 3ns0, 1c3w, 1bm1, 2ntu, 1kme, 2ntw, 1s52, 1s51, 1py6, 4ov0, 2i20, 1vjm, 3mbv, 1x0i, 1x0k, 1xji]
LXXXXA	LA5	ADXXMI	AI5	2	3	[1s8l, 1at9, 1e0p, 1s8j, 1r2n, 1r84, 1pxs, 1jv7, 1jv6, 1pxr, 4hwl, 1s54, 1s53, 1o0a, 3han, 1kg8, 3hap, 3haq, 3har, 2wjk, 2wjl, 3has, 1q5j, 1q5i, 1f50, 1tn5, 3utv, 3utw, 1tn0, 3utx, 3uty, 4fpd, 1brx, 1fbk, 4hyx, 1f4z, 1qkp, 1qko, 1brd, 1p8h, 1mgy, 4md2, 4md1, 1c3w, 1bm1, 2ntu, 1kme, 2ntw, 1s52, 1s51, 1py6, 4ov0, 2i20, 1vjm, 3mbv, 1x0i, 1x0k, 1xji]
LLVXWA	LA5	AITFDI	AI5	4	3	[3vvk, 3qbl, 3qbg, 3qbi, 3qbk]
LXXXIA	LA5	ADXXMI	AI5	1	3	[1m0k, 1s8l, 1at9, 1s8j, 1e0p, 2i1x, 1r84, 1r2n, 1pxs, 1jv7, 1ap9, 1m0m, 1jv6, 1m0l, 4hwl, 1s54, 1s53, 1o0a, 1c8s, 1kg9, 1c8r, 3hao, 1kg8, 3hap, 3haq, 2wjk, 3har, 2wjl, 3has, 1q5j, 2zzl, 1kgb, 1q5i, 1f50, 1dze, 3nsb, 1tn5, 2brd, 1cwq, 3utv, 3utx, 4fpd, 1brx, 1fbb, 1brr, 1p8i, 1fbk, 1ucq, 4hyx, 1f4z, 1ixf, 3vi0, 1qkp, 1qko, 1brd, 1p8h, 1mgy, 1qm8, 4md2, 4md1, 2zfe, 1iw6, 3ns0, 1c3w, 1bm1, 2ntu, 1k…
LXLXXA	LA5	IETLLF	IF5	0	6	[1brr, 1r2n, 1r84, 4hyx, 1pxs, 1pxr, 4hwl, 1ixf, 3vi0, 1qkp, 1s54, 1s53, 1o0a, 1p8h, 3han, 1c8r, 3hap, 3haq, 3har, 4md2, 3has, 4md1, 3ns0, 1q5j, 1kgb, 1q5i, 1kme, 2ntw, 1s52, 1s51, 1py6, 4ov0, 3vhz, 1iw9, 2i21, 3nsb, 1tn5, 3mbv, 3t45, 3utv, 1tn0, 3utw, 3utx, 1xji, 3uty]
LFTXXA	LA5	ISCAXF	IF5	3	4	[2jaf, 2jag]
LXXXIA	LA5	IGTFYF	IF5	1	0	[2z55, 3wqj, 1vgo, 1uaz, 2ei4]
LXXXXA	LA5	ILYXXF	IF5	3	4	[1m0k, 1s8l, 1at9, 1e0p, 1s8j, 1r2n, 1r84, 1pxs, 1jv7, 1jv6, 1ap9, 1pxr, 4hwl, 1s54, 1s53, 1o0a, 3han, 3hao, 1kg9, 1kg8, 2wjk, 2wjl, 3has, 1q5j, 1q5i, 1f50, 3nsb, 1tn5, 1cwq, 3utv, 1tn0, 3utw, 3utx, 4fpd, 3uty, 1brx, 1brr, 1p8i, 1fbk, 1ucq, 4hyx, 1f4z, 3vi0, 1qkp, 1qko, 1brd, 1p8h, 1mgy, 4md2, 4md1, 3ns0, 1c3w, 1bm1, 2ntu, 1kme, 2ntw, 1s52, 1s51, 1py6, 4ov0, 2i20, 1vjm, 3mbv, 1x0i, 1x0k, 1xji]
LXXLAA	LA5	ILYXXF	IF5	3	4	[3ddl]
LXLXXA	LA5	ETXXXM	EM5	0	6	[1m0k, 1s8l, 1at9, 1e0p, 1s8j, 2i1x, 1r2n, 1r84, 1pxs, 1pxr, 1ap9, 1m0m, 4hwl, 1s54, 1s53, 1o0a, 1c8s, 3han, 3hao, 1c8r, 1kg9, 1kg8, 3hap, 3haq, 3har, 2wjl, 3has, 1q5j, 1kgb, 2zzl, 1q5i, 1dze, 3nsb, 1tn5, 2brd, 3utv, 1tn0, 3utw, 3utx, 3uty, 4fpd, 1brx, 1fbb, 1brr, 1p8i, 1fbk, 1ucq, 4hyx, 1p8u, 1ixf, 3vi0, 1qkp, 1qko, 1p8h, 1qm8, 4md2, 4md1, 2zfe, 1iw6, 3ns0, 1c3w, 2ntu, 1kme, 2ntw, 1s52, 1s51, 1p…
LIYNXA	LA5	ELVLVM	EM5	6	2	[3ddl]
LXXXXA	LA5	LFFGFT	LT5	2	4	[1s8l, 1at9, 1e0p, 1s8j, 1r2n, 1r84, 4hyx, 1pxs, 1jv7, 1jv6, 1pxr, 4hwl, 1qkp, 1qko, 1s54, 1s53, 1mgy, 3han, 3hap, 3haq, 3har, 1bm1, 1q5i, 1kme, 1s52, 1s51, 1py6, 1vjm, 1tn5, 1x0i, 1x0k, 3utv, 3utw, 1tn0, 3utx, 1xji, 3uty]
LXXXXA	LA5	LFFGFT	LT5	3	4	[1s8l, 1at9, 1e0p, 1s8j, 1r2n, 1r84, 4hyx, 1pxs, 1jv7, 1jv6, 1pxr, 4hwl, 1qkp, 1qko, 1s54, 1s53, 1mgy, 3han, 3hao, 3haq, 3har, 1bm1, 1q5i, 1kme, 1s52, 1s51, 1py6, 1vjm, 1tn5, 1x0i, 1x0k, 3utv, 1tn0, 3utw, 3utx, 1xji, 3uty]
LLVXWA	LA5	LFTAIT	LT5	4	3	[3vvk, 3qbl, 3qbg, 3qbi, 3qbk]
LXXLAA	LA5	LYXLFT	LT5	3	4	[3ddl]
LXGVDA	LA5	LYXXLT	LT5	3	4	[2z55, 1vgo]
LXXLVA	LA5	LYXXLT	LT5	5	4	[2z55, 1vgo]
LXLXXA	LA5	LGYXLT	LT5	0	1	[4hwl, 1at9, 1s52, 3utv]
LXXXXA	LA5	LVGALT	LT5	3	3	[1brx, 1at9, 1bm1, 1q5i, 1brr, 1s52, 1fbk, 1ucq, 1pxr, 4hwl, 3vi0, 1p8h, 1x0k, 1tn0, 3har, 3utx]
LXXXIA	LA5	LMLIGT	LT5	1	0	[2z55, 3wqj, 1vgo, 1uaz, 2ei4]
LXXXIA	LA5	LMGLGT	LT5	1	0	[1m0k, 1s8l, 1at9, 1s8j, 1e0p, 2i1x, 1r84, 1r2n, 1pxs, 1jv7, 1ap9, 1m0m, 1jv6, 1m0l, 4hwl, 1s53, 1o0a, 1c8s, 3han, 1kg9, 1c8r, 3hao, 1kg8, 3hap, 1bhb, 1bha, 3haq, 2wjk, 3har, 2wjl, 3has, 1q5j, 2zzl, 1kgb, 1q5i, 1f50, 1dze, 3nsb, 1tn5, 2brd, 1cwq, 3utv, 1tn0, 3utx, 4fpd, 1brx, 1fbb, 1brr, 1p8i, 1fbk, 1ucq, 4hyx, 1p8u, 1f4z, 1ixf, 3vi0, 1qkp, 1qko, 1brd, 1p8h, 1mgy, 1qm8, 4md2, 4md1, 2zfe, 1iw6, 3n…
LXXXXA	LA5	LXXLXV	LV5	3	4	[1m0k, 1s8l, 1at9, 1e0p, 1s8j, 1r2n, 1r84, 1pxs, 1jv7, 1jv6, 1ap9, 1pxr, 4hwl, 1s54, 1s53, 1o0a, 3han, 3hao, 1kg9, 1kg8, 3haq, 2wjk, 2wjl, 3has, 1q5j, 1q5i, 1f50, 3nsb, 1tn5, 1cwq, 3utv, 1tn0, 3utw, 3utx, 4fpd, 3uty, 1brx, 1brr, 1p8i, 1fbk, 1ucq, 4hyx, 1f4z, 3vi0, 1qkp, 1qko, 1brd, 1p8h, 1mgy, 4md2, 4md1, 3ns0, 1c3w, 1bm1, 2ntu, 1kme, 2ntw, 1s52, 1s51, 1py6, 4ov0, 2i20, 1vjm, 3mbv, 1x0i, 1x0k, 1x…
LVXFIA	LA5	LARNNV	LV5	1	0	[3ddl]
LLVXWA	LA5	LXLLTV	LV5	4	5	[3vvk, 3qbl, 3qbg, 3qbi, 3qbk]
LXXXXA	LA5	LRNXTV	LV5	2	5	[1s8l, 1at9, 1e0p, 1s8j, 1r2n, 1r84, 1pxs, 1jv7, 1jv6, 1pxr, 4hwl, 1s54, 1s53, 1o0a, 3han, 1kg8, 3hap, 3haq, 3har, 2wjk, 2wjl, 3has, 1q5j, 1q5i, 1f50, 1tn5, 3utv, 3utw, 1tn0, 3utx, 3uty, 1brx, 4hyx, 1f4z, 1qkp, 1qko, 1brd, 1p8h, 1mgy, 4md2, 4md1, 1c3w, 1bm1, 2ntu, 1kme, 2ntw, 1s52, 1s51, 1py6, 4ov0, 1vjm, 3mbv, 1x0i, 1x0k, 1xji]
LVXFIA	LA5	LTVELV	LV5	1	2	[3ddl]
LIYNXA	LA5	LARNNV	LV5	6	0	[3ddl]
LXXLAA	LA5	LTVELV	LV5	3	2	[3ddl]
LXXXXA	LA5	YAIXXL	YL5	2	1	[1s8l, 1at9, 1e0p, 1s8j, 1r2n, 1r84, 1pxs, 1jv7, 1jv6, 1pxr, 4hwl, 1vgo, 1s54, 1o0a, 3han, 3hao, 1kg8, 3hap, 3haq, 3har, 2wjk, 2wjl, 3has, 1q5j, 1q5i, 1f50, 2z55, 1tn5, 3utv, 3utw, 1tn0, 1brx, 4hyx, 1f4z, 1qkp, 1qko, 1p8h, 1mgy, 4md2, 4md1, 1c3w, 1bm1, 2ntu, 1kme, 2ntw, 1s52, 1s51, 1py6, 4ov0, 2i20, 1vjm, 3mbv, 1x0i, 1x0k, 1xji]
LFWLGA	LA5	YXVMAL	YL5	0	1	[1gue, 4gyc, 3qdc, 3qap, 2ksy, 1jgj, 1h68, 1gu8, 1h2s]
LXXXXA	LA5	YAIXXL	YL5	3	1	[1s8l, 1at9, 1e0p, 1s8j, 1r2n, 1r84, 1pxs, 1jv7, 1jv6, 1pxr, 4hwl, 1s54, 1o0a, 3han, 3hao, 1kg8, 3haq, 2wjk, 3har, 2wjl, 3has, 1q5j, 1q5i, 1f50, 1tn5, 3utv, 1tn0, 3utw, 4fpd, 1brx, 1fbk, 1ucq, 4hyx, 1f4z, 1qkp, 1qko, 1p8h, 1mgy, 4md2, 4md1, 1c3w, 1bm1, 2ntu, 1kme, 2ntw, 1s52, 1s51, 1py6, 4ov0, 2i20, 1vjm, 3mbv, 1x0i, 1x0k, 1xji]
LXXLVA	LA5	YXLTSL	YL5	5	4	[1vgo]
LXXXXA	LA5	YLXMLL	YL5	2	1	[1s8l, 1at9, 1e0p, 1s8j, 1r2n, 1r84, 1pxs, 1pxr, 4hwl, 1s54, 1s53, 1o0a, 3han, 1kg8, 3hap, 3haq, 3har, 2wjk, 2wjl, 3has, 1q5j, 1q5i, 1f50, 1tn5, 1tn0, 3utx, 3uty, 1brx, 4hyx, 1f4z, 1qkp, 1qko, 1brd, 1p8h, 4md2, 4md1, 1c3w, 1bm1, 2ntu, 1kme, 2ntw, 1s52, 1s51, 1py6, 4ov0, 1vjm, 3mbv, 1x0k, 1xji]
LXLXXA	LA5	YLXMLL	YL5	0	1	[1s8l, 1at9, 1e0p, 1s8j, 2i1x, 1r2n, 1r84, 1pxs, 1pxr, 1ap9, 1m0m, 4hwl, 1s54, 1s53, 1o0a, 1c8s, 3han, 3hao, 1c8r, 1kg9, 1bhb, 1kg8, 3hap, 3haq, 2wjk, 3har, 2wjl, 3has, 1q5j, 1kgb, 2zzl, 1q5i, 1f50, 3nsb, 1tn5, 2brd, 1tn0, 3utx, 3uty, 4fpd, 1brx, 1fbb, 1brr, 1fbk, 1ucq, 4hyx, 1p8u, 1f4z, 1ixf, 3vi0, 1qkp, 1qko, 1p8h, 4md2, 4md1, 3ns0, 1c3w, 1bm1, 2ntu, 1kme, 2ntw, 1s52, 1s51, 1py6, 4ov0, 3vhz, 2i…
LMGXGA	LA5	YLXMLL	YL5	0	1	[1s54]
LXLXXA	LA5	LFMVLD	LD5	0	6	[1m0k, 1s8l, 1at9, 1e0p, 1s8j, 2i1x, 1r2n, 1r84, 1pxs, 1jv7, 1jv6, 1pxr, 1ap9, 1m0m, 1m0l, 4hwl, 1s54, 1s53, 1o0a, 1c8s, 3han, 3hao, 1c8r, 1kg9, 1kg8, 3hap, 3haq, 2wjk, 3har, 2wjl, 3has, 1q5j, 1kgb, 2zzl, 1q5i, 1f50, 1dze, 3nsb, 1tn5, 2brd, 1cwq, 3utv, 1tn0, 3utw, 3utx, 3uty, 4fpd, 1brx, 1fbb, 1brr, 1p8i, 1fbk, 1ucq, 4hyx, 1p8u, 1f4z, 1ixf, 3vi0, 1qkp, 1qko, 1p8h, 1mgy, 1qm8, 4md2, 4md1, 2zfe, 1i…
LVLXXA	LA5	LFMVLD	LD5	5	6	[1uaz]
LFWLGA	LA5	LIVYLD	LD5	0	6	[1gue, 4gyc, 3qdc, 3qap, 2f93, 2ksy, 2f95, 1jgj, 1h68, 1gu8, 1h2s]
LWXAYA	LA5	LFMVLD	LD5	5	6	[1q5i]
LXLXXA	LA5	MVLDXS	MS5	0	6	[1m0k, 1s8l, 1at9, 1e0p, 1s8j, 2i1x, 1r2n, 1r84, 1pxs, 1jv7, 1jv6, 1pxr, 1ap9, 1m0m, 1m0l, 4hwl, 1s54, 1s53, 1o0a, 1c8s, 3han, 3hao, 1c8r, 1kg9, 1kg8, 3hap, 3haq, 2wjk, 3har, 2wjl, 3has, 1q5j, 1kgb, 2zzl, 1q5i, 1f50, 1dze, 3nsb, 1tn5, 2brd, 1cwq, 3utv, 1tn0, 3utw, 3utx, 3uty, 4fpd, 1brx, 1fbb, 1brr, 1p8i, 1fbk, 1ucq, 4hyx, 1p8u, 1f4z, 1ixf, 3vi0, 1qkp, 1qko, 1p8h, 1mgy, 1qm8, 4md2, 4md1, 2zfe, 1i…
LWXAYA	LA5	MVLDXS	MS5	5	6	[1q5i]
LFGXGA	LA5	FAGAMV	FV5	4	3	[3qdc, 3qap, 1jgj]
LXLXXA	LA5	FMVLDV	FV5	0	6	[1m0k, 1s8l, 1at9, 1e0p, 1s8j, 2i1x, 1r2n, 1r84, 1pxs, 1jv7, 1jv6, 1pxr, 1ap9, 1m0m, 1m0l, 4hwl, 1s54, 1s53, 1o0a, 1c8s, 3han, 3hao, 1c8r, 1kg9, 1kg8, 3hap, 3haq, 2wjk, 3har, 2wjl, 3has, 1q5j, 1kgb, 2zzl, 1q5i, 1f50, 1dze, 3nsb, 1tn5, 2brd, 1cwq, 3utv, 1tn0, 3utw, 3utx, 3uty, 4fpd, 1brx, 1fbb, 1brr, 1p8i, 1fbk, 1ucq, 4hyx, 1p8u, 1f4z, 1ixf, 3vi0, 1qkp, 1qko, 1p8h, 1mgy, 1qm8, 4md2, 4md1, 2zfe, 1i…
LVLXXA	LA5	FMVLDV	FV5	5	6	[1uaz]
LWXAYA	LA5	FMVLDV	FV5	5	6	[1q5i]
LXGVDA	LA5	TICMIV	TV5	3	4	[1uaz]
LXXXIA	LA5	TXXFXV	TV5	1	0	[1m0k, 1s8l, 1at9, 1s8j, 1e0p, 1r84, 1r2n, 1pxs, 1jv7, 1ap9, 1jv6, 1pxr, 1m0l, 4hwl, 1s53, 1o0a, 3han, 1kg9, 3hao, 1kg8, 3hap, 1bhb, 1bha, 3haq, 2wjk, 3har, 2wjl, 3has, 1q5j, 2zzl, 1q5i, 1f50, 3nsb, 1tn5, 2brd, 1cwq, 3utv, 3utw, 1tn0, 3utx, 4fpd, 3uty, 1brx, 1brr, 1p8i, 1fbk, 1ucq, 4hyx, 1f4z, 1ixf, 3vi0, 1qkp, 1qko, 1brd, 1p8h, 1mgy, 1qm8, 4md2, 4md1, 2zfe, 1iw6, 3ns0, 1c3w, 1bm1, 2ntu, 1kme, 2n…
LXXXXA	LA5	TILXXV	TV5	2	3	[1s8l, 1at9, 1e0p, 1s8j, 1r2n, 1r84, 1pxs, 1jv7, 1jv6, 1pxr, 4hwl, 1s54, 1s53, 1o0a, 3han, 1kg8, 3haq, 3har, 2wjk, 2wjl, 3has, 1q5i, 1f50, 1tn5, 3utv, 3utw, 1tn0, 3utx, 3uty, 1brx, 4hyx, 1f4z, 1qkp, 1qko, 1p8h, 1mgy, 4md2, 4md1, 1c3w, 1bm1, 2ntu, 1kme, 2ntw, 1s52, 1s51, 1py6, 4ov0, 1vjm, 3mbv, 1x0i, 1x0k, 1xji]
LXLXXA	LA5	TXXFMV	TV5	0	6	[1m0k, 1s8l, 1at9, 1e0p, 1s8j, 2i1x, 1r2n, 1r84, 1pxs, 1pxr, 1ap9, 1m0m, 4hwl, 1s54, 1s53, 1o0a, 1c8s, 3han, 3hao, 1c8r, 1kg9, 1kg8, 3hap, 3haq, 2wjk, 3har, 2wjl, 3has, 1q5j, 1kgb, 2zzl, 1q5i, 1f50, 1dze, 3nsb, 1tn5, 2brd, 1cwq, 3utv, 1tn0, 3utw, 3utx, 3uty, 4fpd, 1brx, 1fbb, 1brr, 1p8i, 1fbk, 1ucq, 4hyx, 1p8u, 1f4z, 1ixf, 3vi0, 1qkp, 1qko, 1p8h, 1qm8, 4md2, 4md1, 2zfe, 1iw6, 3ns0, 1c3w, 1bm1, 2n…
LFWLGA	LA5	LDXVTK	LK5	0	6	[1gue, 4gyc, 3qdc, 3qap, 2f93, 2ksy, 2f95, 1jgj, 1h68, 1gu8, 1h2s]
LXXXIA	LA5	LYFLVK	LK5	1	0	[1m0k, 1s8l, 1at9, 1s8j, 1e0p, 1r84, 1r2n, 1pxs, 1jv7, 1ap9, 1jv6, 1pxr, 4hwl, 1s54, 1s53, 1o0a, 3han, 1kg9, 3hao, 1kg8, 3hap, 1bhb, 1bha, 3haq, 2wjk, 3har, 2wjl, 3has, 1q5j, 1q5i, 1f50, 3nsb, 1tn5, 1cwq, 3utw, 1tn0, 3utx, 4fpd, 3uty, 1brx, 1brr, 1p8i, 1fbk, 1ucq, 4hyx, 1f4z, 3vi0, 1qkp, 1qko, 1brd, 1p8h, 1mgy, 4md2, 4md1, 3ns0, 1c3w, 1bm1, 2ntu, 1kme, 2ntw, 1s52, 1s51, 1py6, 2at9, 4ov0, 2i20, 1v…
LXLXXA	LA5	LDXXXK	LK5	0	6	[1m0k, 1s8l, 1at9, 1e0p, 1s8j, 2i1x, 1r2n, 1r84, 1pxs, 1jv7, 1jv6, 1pxr, 1ap9, 1m0m, 1m0l, 4hwl, 1s54, 1s53, 1o0a, 1c8s, 3han, 3hao, 1c8r, 1kg9, 1kg8, 3hap, 3haq, 2wjk, 3har, 2wjl, 3has, 1q5j, 1kgb, 2zzl, 1q5i, 1f50, 1dze, 3nsb, 1tn5, 2brd, 1cwq, 3utv, 1tn0, 3utw, 3utx, 3uty, 4fpd, 1brx, 1fbb, 1brr, 1p8i, 1fbk, 1ucq, 4hyx, 1p8u, 1f4z, 1ixf, 3vi0, 1qkp, 1qko, 1p8h, 1mgy, 1qm8, 4md2, 4md1, 2zfe, 1i…
LXXXIA	LA5	LDXXXK	LK5	1	6	[1m0k, 1s8l, 1at9, 1s8j, 1e0p, 2i1x, 1r84, 1r2n, 1pxs, 1jv7, 1ap9, 1m0m, 1jv6, 1m0l, 4hwl, 1s54, 1s53, 1o0a, 1c8s, 1kg9, 1c8r, 3hao, 1kg8, 3hap, 3haq, 2wjk, 3har, 2wjl, 3has, 1q5j, 2zzl, 1kgb, 1q5i, 1f50, 1dze, 3nsb, 1tn5, 2brd, 1cwq, 3utv, 3utx, 4fpd, 1brx, 1fbb, 1brr, 1p8i, 1fbk, 1ucq, 4hyx, 1f4z, 1ixf, 3vi0, 1qkp, 1qko, 1brd, 1p8h, 1mgy, 1qm8, 4md2, 4md1, 2zfe, 1iw6, 3ns0, 1c3w, 1bm1, 2ntu, 1k…
LWXAYA	LA5	LDXXXK	LK5	5	6	[1q5i]
LVLXXA	LA5	LDXXXK	LK5	5	6	[1uaz]
LVGTLA	LA5	LDXVTK	LK5	0	6	[1gue, 4gyc, 3qdc, 3qap, 2f93, 2ksy, 2f95, 1jgj, 1h68, 1gu8, 1h2s]
LWXAYA	LA5	VXDXXA	VA5	5	6	[1q5i]
LWVNVA	LA5	VXDXXA	VA5	0	6	[1e12, 2jaf]
LVXFIA	LA5	VATMTA	VA5	1	0	[3ddl]
LVLXXA	LA5	VXDXXA	VA5	5	6	[1uaz]
LVXFIA	LA5	VXFVXA	VA5	1	0	[3ddl]
LXLXXA	LA5	VXDXXA	VA5	0	6	[1m0k, 1s8l, 1at9, 1e0p, 1s8j, 2i1x, 1r2n, 1r84, 1pxs, 1jv7, 1jv6, 1pxr, 1ap9, 1m0m, 1m0l, 4hwl, 1s54, 1s53, 1o0a, 1c8s, 3han, 3hao, 1c8r, 1kg9, 1kg8, 3hap, 3haq, 2wjk, 3har, 2wjl, 3has, 1q5j, 1kgb, 2zzl, 1q5i, 1f50, 1dze, 3nsb, 1tn5, 2brd, 1cwq, 3utv, 1tn0, 3utw, 3utx, 3uty, 4fpd, 1brx, 1fbb, 1brr, 1p8i, 1fbk, 1ucq, 4hyx, 1p8u, 1f4z, 1ixf, 3vi0, 1qkp, 1qko, 1p8h, 1mgy, 1qm8, 4md2, 4md1, 2zfe, 1i…
LWXAYA	LA5	DXXXKV	DV5	5	6	[1q5i]
LXXXXA	LA5	DALMIV	DV5	2	3	[2z55, 1vgo]
LXXXXA	LA5	DXALXV	DV5	3	2	[1brx]
LXXXIA	LA5	DXXXKV	DV5	1	6	[1m0k, 1s8l, 1at9, 1s8j, 1e0p, 1uaz, 2i1x, 2ei4, 1r84, 1r2n, 1pxs, 1jv7, 1ap9, 1m0m, 1jv6, 1pxr, 1m0l, 4hwl, 1vgo, 1s54, 1s53, 1o0a, 1c8s, 3han, 1kg9, 1c8r, 3hao, 1kg8, 3hap, 3haq, 2wjk, 3har, 2wjl, 3has, 1q5j, 2zzl, 1kgb, 1q5i, 3wqj, 1f50, 1dze, 2z55, 3nsb, 1tn5, 2brd, 1cwq, 3utv, 3utw, 1tn0, 3utx, 4fpd, 3uty, 1brx, 1fbb, 1brr, 1p8i, 1fbk, 1ucq, 4hyx, 1p8u, 1f4z, 1ixf, 3vi0, 1qkp, 1qko, 1brd, 1p…
LFSTIA	LA5	DALMIV	DV5	4	3	[2z55, 1vgo, 3wqj, 2ei4]
LFWLGA	LA5	DXALXV	DV5	0	6	[4gyc, 3qdc, 3qap, 2f93, 2ksy, 2f95, 1jgj, 1h2s]
LXXXIA	LA5	DXALXV	DV5	1	2	[1brx]
LVLXXA	LA5	DXXXKV	DV5	5	6	[1uaz]
LVGTLA	LA5	DLXXKV	DV5	0	6	[1gue, 4gyc, 3qdc, 3qap, 2f93, 2ksy, 2f95, 1jgj, 1h68, 1gu8, 1h2s]
LVXFIA	LA5	DWLXXV	DV5	1	2	[3ddl]
LXLXXA	LA5	DXXXKV	DV5	0	6	[1m0k, 1s8l, 1at9, 1e0p, 1s8j, 2i1x, 1r2n, 1r84, 1pxs, 1jv7, 1jv6, 1pxr, 1ap9, 1m0m, 1m0l, 4hwl, 1s54, 1s53, 1o0a, 1c8s, 3han, 3hao, 1c8r, 1kg9, 1kg8, 3hap, 3haq, 2wjk, 3har, 2wjl, 3has, 1q5j, 1kgb, 2zzl, 1q5i, 1f50, 1dze, 3nsb, 1tn5, 2brd, 1cwq, 3utv, 1tn0, 3utw, 3utx, 3uty, 4fpd, 1brx, 1fbb, 1brr, 1p8i, 1fbk, 1ucq, 4hyx, 1p8u, 1f4z, 1ixf, 3vi0, 1qkp, 1qko, 1p8h, 1mgy, 1qm8, 4md2, 4md1, 2zfe, 1i…
LMGXGA	LA5	SXXVGF	SF5	0	6	[1s54]
LXLXXA	LA5	SXXVGF	SF5	0	6	[1m0k, 1s8l, 1at9, 1e0p, 1s8j, 2i1x, 1r2n, 1r84, 1pxs, 1jv7, 1pxr, 1ap9, 1m0m, 1m0l, 4hwl, 1s54, 1s53, 1o0a, 1c8s, 3han, 3hao, 1c8r, 1kg9, 1kg8, 3hap, 3haq, 2wjk, 3har, 2wjl, 3has, 1q5j, 1kgb, 2zzl, 1q5i, 1f50, 1dze, 3nsb, 1tn5, 2brd, 1cwq, 3utv, 1tn0, 3utw, 3utx, 3uty, 1brx, 1fbb, 1brr, 1ucq, 4hyx, 1p8u, 1f4z, 1ixf, 3vi0, 1qkp, 1qko, 1p8h, 1mgy, 1qm8, 4md2, 4md1, 2zfe, 1iw6, 3ns0, 1c3w, 1bm1, 2n…
LXXXIA	LA5	SXXVGF	SF5	1	6	[1m0k, 1s8l, 1at9, 1s8j, 1e0p, 2i1x, 1r84, 1r2n, 1pxs, 1jv7, 1ap9, 1m0m, 1pxr, 1m0l, 4hwl, 1s54, 1s53, 1o0a, 1c8s, 3han, 1kg9, 1c8r, 3hao, 1kg8, 3hap, 3haq, 2wjk, 3har, 2wjl, 3has, 1q5j, 2zzl, 1kgb, 1q5i, 1f50, 1dze, 3nsb, 1tn5, 2brd, 1cwq, 3utv, 3utw, 1tn0, 3utx, 3uty, 1brx, 1fbb, 1brr, 1ucq, 4hyx, 1p8u, 1f4z, 1ixf, 3vi0, 1qkp, 1qko, 1brd, 1p8h, 1mgy, 1qm8, 4md2, 4md1, 2zfe, 1iw6, 3ns0, 1c3w, 1b…
LWXAYA	LA5	SXXVGF	SF5	5	6	[1q5i]
LWVNVA	LA5	SVLXVF	SF5	0	6	[1e12, 2jaf]
LMGXGA	LA5	KVGXXL	KL5	0	6	[1s54]
LXLXXA	LA5	KVGXXL	KL5	0	6	[1m0k, 1s8l, 1at9, 1e0p, 1s8j, 1r2n, 1r84, 1pxs, 1jv7, 1pxr, 1ap9, 1m0l, 4hwl, 1s54, 1s53, 1o0a, 3han, 3hao, 1kg9, 1kg8, 3hap, 3haq, 2wjk, 3har, 2wjl, 3has, 1q5j, 2zzl, 1q5i, 1f50, 3nsb, 1tn5, 2brd, 1cwq, 3utv, 1tn0, 3utw, 3utx, 3uty, 1brx, 1brr, 1ucq, 4hyx, 1p8u, 1f4z, 1ixf, 3vi0, 1qkp, 1qko, 1p8h, 1mgy, 1qm8, 4md2, 4md1, 2zfe, 1iw6, 3ns0, 1c3w, 1bm1, 2ntu, 1kme, 2ntw, 1s52, 1s51, 1py6, 4ov0, 3v…
LWXAYA	LA5	KVGXXL	KL5	5	6	[1q5i]
LXXXIA	LA5	KVGXXL	KL5	1	6	[1m0k, 1s8l, 1at9, 1s8j, 1e0p, 1r84, 1r2n, 1pxs, 1jv7, 1ap9, 1jv6, 1pxr, 1m0l, 4hwl, 1s54, 1s53, 1o0a, 3han, 1kg9, 3hao, 1kg8, 3hap, 3haq, 2wjk, 3har, 2wjl, 3has, 1q5j, 2zzl, 1q5i, 1f50, 3nsb, 1tn5, 2brd, 1cwq, 3utv, 3utw, 1tn0, 3utx, 4fpd, 3uty, 1brx, 1brr, 1p8i, 1fbk, 1ucq, 4hyx, 1p8u, 1f4z, 1ixf, 3vi0, 1qkp, 1qko, 1brd, 1p8h, 1mgy, 1qm8, 4md2, 4md1, 2zfe, 1iw6, 3ns0, 1c3w, 1bm1, 2ntu, 1kme, 2n…
LWXAYA	LA5	AKXGXG	AG5	5	6	[1q5i]
LMGXGA	LA5	AKXGXG	AG5	0	6	[1s54]
LXXLVA	LA5	AKXGXG	AG5	5	6	[2z55, 1vgo]
LXLXXA	LA5	AKXGXG	AG5	0	6	[1m0k, 1s8l, 1at9, 1e0p, 1s8j, 2i1x, 1r2n, 1r84, 1pxs, 1jv7, 1pxr, 1ap9, 1m0m, 1m0l, 4hwl, 1s54, 1s53, 1o0a, 1c8s, 3han, 3hao, 1c8r, 1kg9, 1kg8, 3hap, 3haq, 2wjk, 3har, 2wjl, 3has, 1q5j, 1kgb, 2zzl, 1q5i, 1f50, 1dze, 3nsb, 1tn5, 2brd, 1cwq, 3utv, 1tn0, 3utw, 3utx, 3uty, 1brx, 1fbb, 1brr, 1ucq, 4hyx, 1p8u, 1f4z, 1ixf, 3vi0, 1qkp, 1qko, 1p8h, 1mgy, 1qm8, 4md2, 4md1, 2zfe, 1iw6, 3ns0, 1c3w, 1bm1, 2n…
LVXFIA	LA5	AXXGYG	AG5	1	6	[3ddl]
LVLXXA	LA5	AKXGXG	AG5	5	6	[1uaz]
LXXXIA	LA5	AKXGXG	AG5	1	6	[1m0k, 1s8l, 1at9, 1s8j, 1e0p, 1uaz, 2i1x, 2ei4, 1r84, 1r2n, 1pxs, 1jv7, 1jv6, 1ap9, 1m0m, 1pxr, 1m0l, 4hwl, 1vgo, 1s54, 1s53, 1o0a, 1c8s, 3han, 1kg9, 1c8r, 3hao, 1kg8, 3hap, 3haq, 2wjk, 3har, 2wjl, 3has, 1q5j, 2zzl, 1kgb, 1q5i, 3wqj, 1f50, 1dze, 2z55, 3nsb, 1tn5, 2brd, 1cwq, 3utv, 3utw, 1tn0, 3utx, 4fpd, 3uty, 1brx, 1fbb, 1brr, 1p8i, 1fbk, 1ucq, 4hyx, 1p8u, 1f4z, 1ixf, 3vi0, 1qkp, 1qko, 1brd, 1p…
LFWLGA	LA5	AXXXLG	AG5	0	1	[2ksy, 1jgj]
LXXXIA	LA5	ALXXLG	AG5	1	0	[1m0k, 1s8l, 1at9, 1s8j, 1e0p, 2i1x, 1r84, 1r2n, 1pxs, 1jv7, 1ap9, 1m0m, 1jv6, 1m0l, 4hwl, 1s54, 1s53, 1o0a, 1c8s, 3han, 1kg9, 1c8r, 3hao, 1kg8, 3hap, 1bhb, 1bha, 3haq, 2wjk, 3har, 2wjl, 3has, 1q5j, 2zzl, 1kgb, 1q5i, 1f50, 1dze, 3nsb, 1tn5, 2brd, 1cwq, 3utv, 1tn0, 3utx, 4fpd, 1brx, 1fbb, 1brr, 1p8i, 1fbk, 1ucq, 4hyx, 1p8u, 1f4z, 1ixf, 3vi0, 1qkp, 1qko, 1brd, 1p8h, 1mgy, 1qm8, 4md2, 4md1, 2zfe, 1i…
LAXAWA	LA5	VTLXGI	VI5	0	1	[1gue, 4gyc, 3qdc, 3qap, 2f93, 2ksy, 2f95, 1jgj, 1h68, 1gu8]
LXXXIA	LA5	VXADXI	VI5	1	3	[1m0k, 1s8l, 1at9, 1s8j, 1e0p, 2i1x, 1r84, 1r2n, 1pxs, 1jv7, 1ap9, 1m0m, 1jv6, 1m0l, 4hwl, 1s54, 1s53, 1o0a, 1c8s, 1kg9, 1c8r, 3hao, 1kg8, 3hap, 3haq, 2wjk, 3har, 2wjl, 3has, 1q5j, 2zzl, 1kgb, 1q5i, 1f50, 1dze, 3nsb, 1tn5, 1cwq, 3utv, 3utx, 4fpd, 1brx, 1fbb, 1brr, 1p8i, 1fbk, 1ucq, 4hyx, 1f4z, 1ixf, 3vi0, 1qkp, 1qko, 1brd, 1p8h, 1mgy, 1qm8, 4md2, 4md1, 2zfe, 1iw6, 3ns0, 1c3w, 1bm1, 2ntu, 1kme, 2n…
LVGTLA	LA5	VTLXGI	VI5	0	1	[1gue, 4gyc, 3qdc, 3qap, 2f93, 2ksy, 2f95, 1jgj, 1h68, 1gu8]
LMGXGA	LA5	VXXGXI	VI5	0	6	[1s54]
LFWLGA	LA5	VXVALI	VI5	0	6	[3qdc, 3qap, 2ksy, 1jgj, 1h2s]
LAXAWA	LA5	VXXGXI	VI5	0	6	[1gue, 4gyc, 3qdc, 3qap, 2f93, 2ksy, 2f95, 1jgj, 1h68, 1gu8]
LXLXXA	LA5	VXXGXI	VI5	0	6	[1m0k, 1s8l, 1at9, 1e0p, 1s8j, 1r2n, 1r84, 1pxs, 1jv7, 1pxr, 1ap9, 1m0l, 4hwl, 1s54, 1s53, 1o0a, 3han, 3hao, 1kg9, 1kg8, 3hap, 3haq, 2wjk, 3har, 2wjl, 3has, 1q5j, 2zzl, 1q5i, 1f50, 3nsb, 1tn5, 1cwq, 3utv, 1tn0, 3utw, 3utx, 3uty, 1brx, 1brr, 1ucq, 4hyx, 1f4z, 1ixf, 3vi0, 1qkp, 1qko, 1p8h, 1mgy, 1qm8, 4md2, 4md1, 2zfe, 1iw6, 3ns0, 1c3w, 1bm1, 2ntu, 1kme, 2ntw, 1s52, 1s51, 1py6, 4ov0, 2i20, 1iw9, 1v…
LXXXXA	LA5	VXADXI	VI5	2	3	[1s8l, 1at9, 1e0p, 1s8j, 1r2n, 1r84, 1pxs, 1jv7, 1jv6, 1pxr, 4hwl, 1s54, 1s53, 1o0a, 3han, 1kg8, 3hap, 3haq, 3har, 2wjk, 2wjl, 3has, 1q5j, 1q5i, 1f50, 1tn5, 3utv, 3utw, 1tn0, 3utx, 3uty, 4fpd, 1brx, 1fbk, 4hyx, 1f4z, 1qkp, 1qko, 1brd, 1p8h, 1mgy, 4md2, 4md1, 1c3w, 1bm1, 2ntu, 1kme, 2ntw, 1s52, 1s51, 1py6, 4ov0, 2i20, 1vjm, 3mbv, 1x0i, 1x0k, 1xji]
LVGTLA	LA5	VXXGXI	VI5	0	6	[1gue, 4gyc, 3qdc, 3qap, 2f93, 2ksy, 2f95, 1jgj, 1h68, 1gu8]
LFSTIA	LA5	VXALMI	VI5	4	3	[2z55, 1vgo, 3wqj, 2ei4]
LXXXIA	LA5	VXXGXI	VI5	1	6	[1m0k, 1s8l, 1at9, 1s8j, 1e0p, 1r84, 1r2n, 1pxs, 1jv7, 1ap9, 1jv6, 1pxr, 1m0l, 4hwl, 1s54, 1s53, 1o0a, 3han, 1kg9, 3hao, 1kg8, 3hap, 3haq, 2wjk, 3har, 2wjl, 3has, 1q5j, 2zzl, 1q5i, 1f50, 3nsb, 1tn5, 1cwq, 3utv, 3utw, 1tn0, 3utx, 4fpd, 3uty, 1brx, 1brr, 1p8i, 1fbk, 1ucq, 4hyx, 1f4z, 1ixf, 3vi0, 1qkp, 1qko, 1brd, 1p8h, 1mgy, 1qm8, 4md2, 4md1, 2zfe, 1iw6, 3ns0, 1c3w, 1bm1, 2ntu, 1kme, 2ntw, 1s52, 1s…
LXXXXA	LA5	VXALMI	VI5	2	3	[2z55, 1vgo]
LXXXXA	LA5	VXLWAI	VI5	1	5	[4gyc, 1h2s]
LXXLAA	LA5	VWILYI	VI5	3	4	[3ddl]
LXXLVA	LA5	GFXLLR	GR5	5	6	[2z55, 1vgo]
LXXXIA	LA5	GXXLLR	GR5	1	6	[1brx, 1s8l, 1at9, 1s8j, 1e0p, 1r84, 1r2n, 1f4z, 1pxs, 1jv7, 1jv6, 4hwl, 1qkp, 1qko, 1brd, 1s54, 1s53, 1o0a, 1mgy, 3hao, 1kg8, 3hap, 3haq, 2wjk, 3har, 2wjl, 3has, 1c3w, 1bm1, 1q5i, 2ntu, 1kme, 2ntw, 1s51, 1py6, 4ov0, 2i20, 1vjm, 1tn5, 1x0i, 1x0k, 3utx, 1xji, 4fpd]
LXXXXA	LA5	GXXLLR	GR5	2	6	[1brx, 1s8l, 1at9, 1e0p, 1s8j, 1r2n, 1r84, 1f4z, 1pxs, 1jv7, 1jv6, 1pxr, 4hwl, 1qkp, 1qko, 1brd, 1s54, 1s53, 1o0a, 1mgy, 3han, 1kg8, 3hap, 3haq, 3har, 2wjk, 2wjl, 3has, 1c3w, 1bm1, 1q5i, 2ntu, 1kme, 2ntw, 1s51, 1py6, 4ov0, 1vjm, 1tn5, 1x0i, 1x0k, 3utw, 1tn0, 3utx, 1xji, 3uty]
LXXXXA	LA5	GFXLLR	GR5	2	6	[2z55, 1vgo]
LFWLGA	LA5	VVXXLG	VG5	0	5	[3qdc, 3qap]
LWXAYA	LA5	VXXKXG	VG5	5	6	[1q5i]
LLVXWA	LA5	VVXXLG	VG5	4	5	[3vvk, 3qbl, 3qbg, 3qbi, 3qbk]
LXLXXA	LA5	VXXKXG	VG5	0	6	[1m0k, 1s8l, 1at9, 1e0p, 1s8j, 2i1x, 1r2n, 1r84, 1pxs, 1jv7, 1jv6, 1pxr, 1ap9, 1m0m, 1m0l, 4hwl, 1s54, 1s53, 1o0a, 1c8s, 3han, 3hao, 1c8r, 1kg9, 1kg8, 3hap, 3haq, 2wjk, 3har, 2wjl, 3has, 1q5j, 1kgb, 2zzl, 1q5i, 1f50, 1dze, 3nsb, 1tn5, 2brd, 1cwq, 3utv, 1tn0, 3utw, 3utx, 3uty, 4fpd, 1brx, 1fbb, 1brr, 1p8i, 1fbk, 1ucq, 4hyx, 1p8u, 1f4z, 1ixf, 3vi0, 1qkp, 1qko, 1p8h, 1mgy, 1qm8, 4md2, 4md1, 2zfe, 1i…
LXXXIA	LA5	VXXKXG	VG5	1	6	[1m0k, 1s8l, 1at9, 1s8j, 1e0p, 1uaz, 2i1x, 2ei4, 1r84, 1r2n, 1pxs, 1jv7, 1ap9, 1m0m, 1jv6, 1pxr, 1m0l, 4hwl, 1vgo, 1s54, 1s53, 1o0a, 1c8s, 3han, 1kg9, 1c8r, 3hao, 1kg8, 3hap, 3haq, 2wjk, 3har, 2wjl, 3has, 1q5j, 2zzl, 1kgb, 1q5i, 3wqj, 1f50, 1dze, 2z55, 3nsb, 1tn5, 2brd, 1cwq, 3utv, 3utw, 1tn0, 3utx, 4fpd, 3uty, 1brx, 1fbb, 1brr, 1p8i, 1fbk, 1ucq, 4hyx, 1p8u, 1f4z, 1ixf, 3vi0, 1qkp, 1qko, 1brd, 1p…
LVLXXA	LA5	VXXKXG	VG5	5	6	[1uaz]
LFSTIA	LA5	VTGXXG	VG5	4	3	[2z55, 1vgo, 3wqj, 2ei4]
LFGXGA	LA5	VXMXXG	VG5	4	0	[1gue, 4gyc, 3qdc, 3qap, 2f93, 2ksy, 2f95, 1jgj, 1h68, 1gu8, 1h2s]
LMGXGA	LA5	VXXKXG	VG5	0	6	[1s54]
LXXXXA	LA5	VLRNVT	VT5	2	5	[1s8l, 1at9, 1e0p, 1s8j, 1r2n, 1r84, 1pxs, 1jv7, 1jv6, 1pxr, 4hwl, 1s54, 1s53, 1o0a, 3han, 1kg8, 3hap, 3haq, 3har, 2wjk, 2wjl, 3has, 1q5i, 1tn5, 3utv, 3utw, 1tn0, 3utx, 3uty, 1brx, 4hyx, 1f4z, 1qkp, 1qko, 1brd, 1mgy, 1c3w, 1bm1, 2ntu, 1kme, 2ntw, 1s52, 1s51, 1py6, 4ov0, 1vjm, 1x0i, 1x0k, 1xji]
LXXXXA	LA5	RNXTVV	RV5	2	5	[1s8l, 1at9, 1e0p, 1s8j, 1r2n, 1r84, 1pxs, 1jv7, 1jv6, 1pxr, 4hwl, 1s54, 1s53, 1o0a, 3han, 1kg8, 3hap, 3haq, 3har, 2wjk, 2wjl, 3has, 1q5j, 1q5i, 1f50, 1tn5, 3utv, 3utw, 1tn0, 3utx, 3uty, 1brx, 4hyx, 1f4z, 1qkp, 1qko, 1brd, 1p8h, 1mgy, 4md2, 4md1, 1c3w, 1bm1, 2ntu, 1kme, 2ntw, 1s52, 1s51, 1py6, 4ov0, 1vjm, 3mbv, 1x0i, 1x0k, 1xji]
LXLXXA	LA5	NIETLL	NL5	0	6	[1brr, 1s52, 1r2n, 1r84, 4hyx, 4hwl, 1qkp, 3han, 3hap, 3utv, 3haq, 3utw, 3har, 3utx, 1xji, 3has, 3uty]
LIYNXA	LA5	NARLLL	NL5	6	5	[3ddl]
LXXXXA	LA5	NTLTAL	NL5	2	5	[1vgo]
LFGXGA	LA5	NTVVML	NL5	4	3	[1gue, 4gyc, 3qdc, 3qap, 2f93, 2ksy, 2f95, 1jgj, 1h68, 1gu8, 1h2s]
LAXAWA	LA5	TLVGIS	TS5	0	1	[1gue, 4gyc, 3qdc, 3qap, 2f93, 2ksy, 2f95, 1jgj, 1h68, 1gu8]
LVGTLA	LA5	TLVGIS	TS5	0	1	[1gue, 4gyc, 3qdc, 3qap, 2f93, 2ksy, 2f95, 1jgj, 1h68, 1gu8, 1h2s]
LYINIA	LA5	TSWAYS	TS5	0	6	[3qbl, 3vvk, 3a7k, 3abw, 3qbg, 3qbi, 3qbk]
LLVXWA	LA5	FSXLKL	FL5	4	5	[3vvk, 3qbl, 3qbg, 3qbi, 3qbk]
LXXXIA	LA5	FGXXLL	FL5	1	6	[1s8l, 1at9, 1s8j, 1e0p, 1r84, 1r2n, 1pxs, 1jv7, 4hwl, 1s54, 1s53, 1o0a, 1kg9, 3hao, 1kg8, 3hap, 3haq, 2wjk, 3har, 2wjl, 3has, 1q5j, 1q5i, 1f50, 3nsb, 1tn5, 3utv, 3utx, 1brx, 1ucq, 4hyx, 1f4z, 1qkp, 1qko, 1brd, 1p8h, 1mgy, 4md2, 4md1, 3ns0, 1c3w, 1bm1, 2ntu, 1kme, 2ntw, 1s52, 1s51, 1py6, 4ov0, 2i20, 1vjm, 3mbv, 1x0i, 1x0k, 1xji]
LVGTLA	LA5	FXXIXL	FL5	0	6	[1gue, 4gyc, 3qdc, 3qap, 2f93, 2ksy, 2f95, 1jgj, 1h68, 1gu8]
LXXLVA	LA5	FGXXLL	FL5	5	4	[2z55, 1vgo]
LXLXXA	LA5	FGXXLL	FL5	0	6	[1s8l, 1at9, 1e0p, 1s8j, 1r2n, 1r84, 1pxs, 1jv7, 1pxr, 4hwl, 1s54, 1s53, 1o0a, 3han, 3hao, 1kg9, 1kg8, 3hap, 3haq, 2wjk, 3har, 2wjl, 3has, 1q5j, 1q5i, 1f50, 3nsb, 1tn5, 3utv, 1tn0, 3utw, 3utx, 3uty, 1brx, 1ucq, 4hyx, 1f4z, 1qkp, 1qko, 1p8h, 1mgy, 4md2, 4md1, 3ns0, 1c3w, 1bm1, 2ntu, 1kme, 2ntw, 1s52, 1s51, 1py6, 4ov0, 2i20, 1vjm, 3mbv, 1x0i, 1x0k, 1xji]
LXXXIA	LA5	FTTXLL	FL5	1	2	[1m0k, 1s8l, 1at9, 1s8j, 1e0p, 1uaz, 2i1x, 2ei4, 1r84, 1r2n, 1pxs, 1jv7, 1ap9, 1m0m, 1jv6, 1pxr, 1m0l, 4hwl, 1vgo, 1s54, 1s53, 1o0a, 1c8s, 3han, 1kg9, 1c8r, 3hao, 1kg8, 3hap, 3haq, 2wjk, 3har, 2wjl, 3has, 2zzl, 1kgb, 1q5j, 1q5i, 3wqj, 1f50, 1dze, 2z55, 3nsb, 1tn5, 2brd, 1cwq, 3utv, 3utw, 1tn0, 3utx, 4fpd, 3uty, 1brx, 1fbb, 1brr, 1p8i, 1fbk, 1ucq, 4hyx, 1p8u, 1f4z, 1ixf, 1qkp, 1qko, 1brd, 1p8h, 1m…
LXGVDA	LA5	FTTXLL	FL5	3	2	[2z55, 1uaz, 1vgo, 2ei4]
LXXXXA	LA5	FGXXLL	FL5	2	6	[1s8l, 1at9, 1e0p, 1s8j, 1r2n, 1r84, 1pxs, 1jv7, 1pxr, 4hwl, 1s54, 1s53, 1o0a, 3han, 1kg8, 3hap, 3haq, 3har, 2wjk, 2wjl, 3has, 1q5j, 1q5i, 1f50, 1tn5, 3utv, 3utw, 1tn0, 3utx, 3uty, 1brx, 4hyx, 1f4z, 1qkp, 1qko, 1brd, 1p8h, 1mgy, 4md2, 4md1, 1c3w, 1bm1, 2ntu, 1kme, 2ntw, 1s52, 1s51, 1py6, 4ov0, 1vjm, 3mbv, 1x0i, 1x0k, 1xji]
LXGVDA	LA5	FVLYXL	FL5	3	4	[2z55, 1vgo, 2ei4]
LVXFIA	LA5	FVFXVL	FL5	1	0	[3ddl]
LXXXXA	LA5	FGXXLL	FL5	2	4	[2z55, 1vgo]
LXXXXA	LA5	FTTXLL	FL5	3	2	[1m0k, 1s8l, 1at9, 1e0p, 1s8j, 1r2n, 1r84, 1pxs, 1jv7, 1jv6, 1ap9, 1pxr, 4hwl, 1s54, 1s53, 1o0a, 3han, 3hao, 1kg9, 1kg8, 3hap, 3haq, 2wjk, 3har, 2wjl, 3has, 1q5i, 1f50, 3nsb, 1tn5, 1cwq, 3utv, 1tn0, 3utw, 3utx, 4fpd, 3uty, 1brx, 1brr, 1p8i, 1fbk, 1ucq, 4hyx, 1f4z, 1qkp, 1qko, 1brd, 1p8h, 1mgy, 4md2, 4md1, 3ns0, 1c3w, 1bm1, 2ntu, 1kme, 2ntw, 1s52, 1s51, 1py6, 4ov0, 2i20, 1vjm, 3mbv, 1x0i, 1x0k, 1x…
LAXAWA	LA5	FXXIXL	FL5	0	6	[1gue, 4gyc, 3qdc, 3qap, 2f93, 2ksy, 2f95, 1jgj, 1h68, 1gu8]
LXXXXA	LA5	LWAIYP	LP5	1	5	[4gyc, 1h2s]
LYINIA	LA5	SALDIV	SV5	0	6	[3qbl, 3vvk, 3a7k, 3abw, 3qbg, 3qbi, 3qbk]
LVXFIA	LA5	SFVFFV	SV5	1	0	[3ddl]
LXXXIA	LA5	SLYFLV	SV5	1	0	[1s51]
LVGTLA	LA5	SGIAAV	SV5	0	1	[1gue, 4gyc, 3qdc, 3qap, 2f93, 2ksy, 2f95, 1jgj, 1h68, 1gu8, 1h2s]
LXXLAA	LA5	STIPFV	SV5	3	4	[3ddl]
LAXAWA	LA5	SGIAAV	SV5	0	1	[1gue, 4gyc, 3qdc, 3qap, 2f93, 2ksy, 2f95, 1jgj, 1h68, 1gu8]
LWVNVA	LA5	SWAYSV	SV5	0	6	[1e12, 2jaf]
LFWLGA	LA5	ALGVGW	AW5	0	1	[3qdc, 3qap, 2ksy, 1jgj]
LXXXIA	LA5	ARYXXW	AW5	1	2	[1m0k, 1s8l, 1at9, 1s8j, 1e0p, 2i1x, 1r84, 1r2n, 1jv7, 1pxs, 1ap9, 1m0m, 4hwl, 1s54, 1s53, 1o0a, 1c8s, 1kg9, 1c8r, 3hao, 1kg8, 3hap, 3haq, 2wjk, 3har, 2wjl, 3has, 1q5j, 2zzl, 1kgb, 1q5i, 1f50, 1dze, 3nsb, 1tn5, 2brd, 1cwq, 3utv, 3utx, 4fpd, 1brx, 1fbb, 1brr, 1p8i, 1fbk, 1ucq, 4hyx, 1f4z, 1ixf, 3vi0, 1qkp, 1qko, 1p8h, 1qm8, 4md2, 4md1, 2zfe, 1iw6, 3ns0, 1c3w, 1bm1, 2ntu, 1kme, 2ntw, 1s52, 1s51, 1p…
LXXXXA	LA5	ARYXXW	AW5	2	2	[1at9, 1e0p, 1r2n, 1r84, 1pxs, 1pxr, 4hwl, 1vgo, 1s54, 1s53, 1o0a, 3han, 1kg8, 3hap, 3haq, 3har, 2wjk, 2wjl, 3has, 1q5j, 1q5i, 1f50, 2z55, 1tn5, 3utv, 3utw, 1tn0, 3utx, 3uty, 1brx, 4hyx, 1f4z, 1qkp, 1qko, 1p8h, 4md2, 4md1, 1c3w, 1bm1, 2ntu, 1kme, 2ntw, 1s52, 1s51, 1py6, 4ov0, 1vjm, 3mbv, 1x0i, 1x0k, 1xji]
LLVXWA	LA5	VXWXXY	VY5	4	5	[3vvk, 3qbl, 3qbg, 3qbi, 3qbk]
LFWLGA	LA5	VAXIVY	VY5	0	6	[1gue, 4gyc, 3qdc, 3qap, 2f93, 2ksy, 2f95, 1jgj, 1h68, 1gu8, 1h2s]
LYINIA	LA5	VXIXXY	VY5	0	1	[3qbl, 3vvk, 3a7k, 3abw, 3qbg, 3qbi, 3qbk]
LXXLAA	LA5	WILYIL	WL5	3	4	[3ddl]
LWVNVA	LA5	WAYSXL	WL5	0	6	[1e12, 2jaf]
LYINIA	LA5	WAYSXL	WL5	0	6	[3qbl, 3vvk, 3a7k, 3abw, 3qbg, 3qbi, 3qbk]
LXXLAA	LA5	LXTXXL	LL5	3	2	[3ddl]
LXLXXA	LA5	LLXXGL	LL5	0	1	[1at9, 1kme, 1brr, 1s52, 1r2n, 1r84, 4hwl, 1qkp, 3han, 3hap, 3utv, 3har, 3utx, 1xji, 3has, 3uty]
LXLXXA	LA5	LNIXTL	LL5	0	6	[1r2n, 1r84, 3utv]
LXXXIA	LA5	LXTXXL	LL5	1	2	[1m0k, 1s8l, 1at9, 1s8j, 1e0p, 1uaz, 2i1x, 2ei4, 1r84, 1r2n, 1pxs, 1jv7, 1ap9, 1m0m, 1jv6, 1pxr, 1m0l, 4hwl, 1vgo, 1s54, 1s53, 1o0a, 1c8s, 3han, 1kg9, 1c8r, 3hao, 1kg8, 3hap, 3haq, 2wjk, 3har, 2wjl, 3has, 2zzl, 1kgb, 1q5j, 1q5i, 3wqj, 1f50, 1dze, 2z55, 3nsb, 1tn5, 2brd, 1cwq, 3utv, 3utw, 1tn0, 3utx, 4fpd, 3uty, 1brx, 1fbb, 1brr, 1p8i, 1fbk, 1ucq, 4hyx, 1p8u, 1f4z, 1ixf, 3vi0, 1qkp, 1qko, 1brd, 1p…
LXGVDA	LA5	LXXXXL	LL5	3	2	[2z55, 1vgo]
LXXXXA	LA5	LXXXXL	LL5	3	2	[1m0k, 1s8l, 1at9, 1e0p, 1s8j, 1r2n, 1r84, 1pxs, 1jv7, 1jv6, 1ap9, 1pxr, 4hwl, 1s54, 1s53, 1o0a, 3han, 1kg9, 1kg8, 3hap, 3haq, 2wjk, 3har, 2wjl, 3has, 1q5j, 1q5i, 1f50, 3nsb, 1tn5, 1cwq, 3utv, 1tn0, 3utw, 3utx, 3uty, 1brx, 1brr, 1p8i, 1ucq, 4hyx, 1f4z, 1qkp, 1qko, 1brd, 1p8h, 1mgy, 4md2, 4md1, 3ns0, 1c3w, 1bm1, 2ntu, 1kme, 2ntw, 1s52, 1s51, 1py6, 4ov0, 1vjm, 3mbv, 1x0i, 1x0k, 1xji]
LIYNXA	LA5	LGNARL	LL5	6	5	[3ddl]
LXLXXA	LA5	LXXMVL	LL5	0	6	[1m0k, 1s8l, 1at9, 1e0p, 1s8j, 2i1x, 1r2n, 1r84, 1pxs, 1jv7, 1jv6, 1pxr, 1ap9, 1m0m, 1m0l, 4hwl, 1s54, 1s53, 1o0a, 1c8s, 3han, 3hao, 1c8r, 1kg9, 1kg8, 3hap, 3haq, 2wjk, 3har, 2wjl, 3has, 1q5j, 1kgb, 2zzl, 1q5i, 1f50, 1dze, 3nsb, 1tn5, 2brd, 1cwq, 3utv, 1tn0, 3utw, 3utx, 3uty, 4fpd, 1brx, 1fbb, 1brr, 1p8i, 1fbk, 1ucq, 4hyx, 1p8u, 1f4z, 1ixf, 3vi0, 1qkp, 1qko, 1p8h, 1qm8, 4md2, 4md1, 2zfe, 1iw6, 3n…
LVXFIA	LA5	LXTXXL	LL5	1	2	[3ddl]
LXGVDA	LA5	LXTXXL	LL5	3	2	[2z55, 1uaz, 1vgo, 2ei4]
LXXXIA	LA5	LXXXXL	LL5	1	2	[1m0k, 1s8l, 1at9, 1s8j, 1e0p, 1r84, 1r2n, 1pxs, 1jv7, 1ap9, 1jv6, 1pxr, 4hwl, 1vgo, 1s54, 1s53, 1o0a, 1kg9, 3hao, 1kg8, 3hap, 3haq, 2wjk, 3har, 2wjl, 3has, 1q5j, 1q5i, 1f50, 2z55, 3nsb, 1tn5, 1cwq, 3utv, 3utw, 1tn0, 3utx, 4fpd, 3uty, 1brx, 1brr, 1p8i, 1fbk, 1ucq, 4hyx, 1f4z, 1qkp, 1qko, 1brd, 1p8h, 1mgy, 4md2, 4md1, 3ns0, 1c3w, 1bm1, 2ntu, 1kme, 2ntw, 1s52, 1s51, 1py6, 4ov0, 2i20, 1vjm, 3mbv, 1x…
LXGAXA	LA5	LLGINL	LL5	0	1	[1h2s]
LXXXXA	LA5	LXTXXL	LL5	3	2	[1m0k, 1s8l, 1at9, 1e0p, 1s8j, 1r2n, 1r84, 1pxs, 1jv7, 1jv6, 1ap9, 1pxr, 4hwl, 1s54, 1s53, 1o0a, 3han, 3hao, 1kg9, 1kg8, 3hap, 3haq, 2wjk, 3har, 2wjl, 3has, 1q5i, 1f50, 3nsb, 1tn5, 1cwq, 3utv, 1tn0, 3utw, 3utx, 4fpd, 3uty, 1brx, 1brr, 1p8i, 1fbk, 1ucq, 4hyx, 1f4z, 3vi0, 1qkp, 1qko, 1brd, 1p8h, 1mgy, 4md2, 4md1, 3ns0, 1c3w, 1bm1, 2ntu, 1kme, 2ntw, 1s52, 1s51, 1py6, 4ov0, 2i20, 1vjm, 3mbv, 1x0i, 1x…
LXXXIA	LA5	GTXLMG	GG5	1	0	[1m0k, 1s8l, 1at9, 1s8j, 1e0p, 2i1x, 1r84, 1r2n, 1pxs, 1jv7, 1ap9, 1m0m, 1jv6, 1m0l, 4hwl, 1s54, 1s53, 1o0a, 1c8s, 3han, 1kg9, 1c8r, 3hao, 1kg8, 3hap, 1bhb, 1bha, 3haq, 2wjk, 3har, 2wjl, 3has, 1q5j, 2zzl, 1kgb, 1q5i, 1f50, 1dze, 3nsb, 1tn5, 2brd, 1cwq, 3utv, 1tn0, 3utx, 4fpd, 1brx, 1fbb, 1brr, 1p8i, 1fbk, 1ucq, 4hyx, 1p8u, 1f4z, 1ixf, 3vi0, 1qkp, 1qko, 1brd, 1p8h, 1mgy, 1qm8, 4md2, 4md1, 2zfe, 1i…
LXXXXA	LA5	GTXLVG	GG5	2	3	[1s8l, 1at9, 1e0p, 1s8j, 1r2n, 1r84, 1pxs, 1pxr, 4hwl, 1s54, 1s53, 1o0a, 3han, 1kg8, 3hap, 3haq, 3har, 2wjk, 2wjl, 3has, 1q5j, 1q5i, 1f50, 1tn5, 3utv, 3utw, 1tn0, 3utx, 3uty, 1brx, 4hyx, 1f4z, 1qkp, 1qko, 1p8h, 4md2, 4md1, 1c3w, 1bm1, 2ntu, 1kme, 2ntw, 1s52, 1s51, 1py6, 4ov0, 1vjm, 3mbv, 1x0k, 1xji]
LXXXXA	LA5	GTXLVG	GG5	3	3	[1m0k, 1s8l, 1at9, 1e0p, 1s8j, 1r2n, 1r84, 1pxs, 1ap9, 1pxr, 4hwl, 1s54, 1s53, 1o0a, 3han, 3hao, 1kg9, 1kg8, 3haq, 2wjk, 3har, 2wjl, 3has, 1q5j, 1q5i, 1f50, 3nsb, 1tn5, 1cwq, 3utv, 1tn0, 3utw, 3utx, 4fpd, 3uty, 1brx, 1brr, 1p8i, 1fbk, 1ucq, 4hyx, 1f4z, 3vi0, 1qkp, 1qko, 1p8h, 4md2, 4md1, 3ns0, 1c3w, 1bm1, 2ntu, 1kme, 2ntw, 1s52, 1s51, 1py6, 4ov0, 2i20, 1vjm, 3mbv, 1x0k, 1xji]
LLVXWA	LA5	LXXVVM	LM5	4	5	[3vvk, 3qbl, 3qbg, 3qbi, 3qbk]
LFGXGA	LA5	LXXVVM	LM5	4	5	[1gue, 4gyc, 3qdc, 3qap, 2f93, 2ksy, 2f95, 1jgj, 1h68, 1gu8, 1h2s]
LXXXIA	LA5	LXTAXM	LM5	1	0	[1m0k, 1s8l, 1at9, 1s8j, 1e0p, 2i1x, 1r84, 1r2n, 1pxs, 1jv7, 1ap9, 1m0m, 1jv6, 1m0l, 4hwl, 1s54, 1s53, 1o0a, 1c8s, 1kg9, 1c8r, 3hao, 1kg8, 3hap, 1bhb, 1bha, 3haq, 2wjk, 3har, 2wjl, 3has, 1q5j, 2zzl, 1kgb, 1q5i, 1f50, 1dze, 3nsb, 1tn5, 2brd, 1cwq, 3utv, 3utx, 4fpd, 1brx, 1fbb, 1brr, 1p8i, 1fbk, 1ucq, 4hyx, 1f4z, 1ixf, 3vi0, 1qkp, 1qko, 1brd, 1p8h, 1mgy, 1qm8, 4md2, 4md1, 2zfe, 1iw6, 3ns0, 1c3w, 1b…
LXXXXA	LA5	IXAXVG	IG5	2	3	[1s8l, 1at9, 1e0p, 1s8j, 1r2n, 1r84, 1pxs, 1jv7, 1jv6, 1pxr, 4hwl, 1s54, 1s53, 1o0a, 3han, 1kg8, 3haq, 3har, 2wjk, 2wjl, 3has, 1q5j, 1q5i, 1f50, 1tn5, 3utv, 3utw, 1tn0, 3utx, 3uty, 1brx, 4hyx, 1f4z, 1qkp, 1qko, 1brd, 1p8h, 1mgy, 4md2, 4md1, 1c3w, 1bm1, 2ntu, 1kme, 2ntw, 1s52, 1s51, 1py6, 4ov0, 1vjm, 3mbv, 1x0i, 1x0k, 1xji]
LFSTIA	LA5	IXXXXG	IG5	4	5	[2z55, 1vgo, 3wqj, 2ei4]
LXXXXA	LA5	IMIGTG	IG5	2	3	[1s8l, 1at9, 1e0p, 1s8j, 1r2n, 1r84, 1pxs, 1jv7, 1jv6, 1pxr, 4hwl, 1s54, 1s53, 1o0a, 3han, 1kg8, 3hap, 3haq, 3har, 2wjk, 2wjl, 3has, 1q5j, 1q5i, 1f50, 1tn5, 3utv, 3utw, 1tn0, 3utx, 3uty, 1brx, 4hyx, 1f4z, 1qkp, 1qko, 1brd, 1p8h, 1mgy, 4md2, 4md1, 1c3w, 1bm1, 2ntu, 1kme, 2ntw, 1s52, 1s51, 1py6, 4ov0, 1vjm, 3mbv, 1x0i, 1x0k, 1xji]
LXXXXA	LA5	IGXLIG	IG5	2	3	[2z55, 1vgo]
LWVNVA	LA5	IXSYXG	IG5	0	1	[1e12, 2jaf]
LXXXIA	LA5	IARGWG	IG5	1	0	[1vgo]
LXXXXA	LA5	IMIGTG	IG5	3	3	[1m0k, 1s8l, 1at9, 1e0p, 1s8j, 1r2n, 1r84, 1pxs, 1jv7, 1jv6, 1ap9, 1pxr, 4hwl, 1s54, 1s53, 1o0a, 3han, 3hao, 1kg9, 1kg8, 3haq, 2wjk, 3har, 2wjl, 3has, 1q5j, 1q5i, 1f50, 3nsb, 1tn5, 1cwq, 3utv, 1tn0, 3utw, 3utx, 4fpd, 3uty, 1brx, 1brr, 1p8i, 1fbk, 1ucq, 4hyx, 1f4z, 3vi0, 1qkp, 1qko, 1brd, 1p8h, 1mgy, 4md2, 4md1, 3ns0, 1c3w, 1bm1, 2ntu, 1kme, 2ntw, 1s52, 1s51, 1py6, 4ov0, 2i20, 1vjm, 3mbv, 1x0i, 1x…
LYINIA	LA5	IXSYXG	IG5	0	1	[3qbl, 3vvk, 3a7k, 3abw, 3qbg, 3qbi, 3qbk]
LFTXXA	LA5	IXXXLG	IG5	3	2	[2jaf, 2jag]
LXXXIA	LA5	GLGXLY	GY5	1	0	[1m0k, 1s8l, 1at9, 1s8j, 1e0p, 2i1x, 1r84, 1r2n, 1pxs, 1jv7, 1ap9, 1m0m, 1jv6, 1pxr, 1m0l, 4hwl, 1s53, 1o0a, 1c8s, 3han, 1kg9, 1c8r, 3hao, 1kg8, 3hap, 1bhb, 1bha, 3haq, 2wjk, 3har, 2wjl, 3has, 1q5j, 2zzl, 1kgb, 1q5i, 1f50, 1dze, 3nsb, 1tn5, 2brd, 1cwq, 3utv, 3utw, 1tn0, 3utx, 4fpd, 3uty, 1brx, 1fbb, 1brr, 1p8i, 1fbk, 1ucq, 4hyx, 1p8u, 1f4z, 1ixf, 3vi0, 1qkp, 1qko, 1brd, 1p8h, 1mgy, 1qm8, 4md2, 4m…
LFSTIA	LA5	MXXTXL	ML5	4	3	[2z55, 1vgo, 3wqj, 2ei4]
LXLXXA	LA5	MXLXML	ML5	0	1	[1m0k, 1s8l, 1at9, 1e0p, 1s8j, 2i1x, 1r2n, 1r84, 1jv7, 1jv6, 1pxr, 1ap9, 1m0m, 4hwl, 1s54, 1s53, 1o0a, 1c8s, 3han, 3hao, 1c8r, 1kg9, 1bhb, 1kg8, 3hap, 3haq, 1bha, 2wjk, 3har, 2wjl, 3has, 1q5j, 1kgb, 2zzl, 1q5i, 1f50, 1dze, 3nsb, 1tn5, 2brd, 1tn0, 3utx, 3uty, 4fpd, 1brx, 1fbb, 1brr, 1p8i, 1fbk, 1ucq, 4hyx, 1p8u, 1f4z, 1ixf, 3vi0, 1qkp, 1qko, 1p8h, 1qm8, 4md2, 4md1, 2zfe, 1iw6, 3ns0, 1c3w, 1bm1, 2n…
LFTXXA	LA5	MILXAL	ML5	3	2	[2jaf, 2jag]
LXXXIA	LA5	MXLGXL	ML5	1	0	[1m0k, 1s8l, 1at9, 1s8j, 1e0p, 2i1x, 1r84, 1r2n, 1pxs, 1jv7, 1ap9, 1m0m, 1jv6, 1pxr, 1m0l, 4hwl, 1s53, 1o0a, 1c8s, 3han, 1kg9, 1c8r, 3hao, 1kg8, 3hap, 1bhb, 1bha, 3haq, 2wjk, 3har, 2wjl, 3has, 1q5j, 2zzl, 1kgb, 1q5i, 1f50, 1dze, 3nsb, 1tn5, 2brd, 1cwq, 3utv, 3utw, 1tn0, 3utx, 4fpd, 3uty, 1brx, 1fbb, 1brr, 1p8i, 1fbk, 1ucq, 4hyx, 1p8u, 1f4z, 1ixf, 3vi0, 1qkp, 1qko, 1brd, 1p8h, 1mgy, 1qm8, 4md2, 4m…
LXXXXA	LA5	MXLXML	ML5	2	1	[1s8l, 1at9, 1e0p, 1s8j, 1r2n, 1r84, 1jv7, 1jv6, 1pxr, 4hwl, 1s54, 1s53, 1o0a, 3han, 1kg8, 3hap, 3haq, 3har, 2wjk, 2wjl, 3has, 1q5j, 1q5i, 1f50, 1tn5, 1tn0, 3utx, 3uty, 1brx, 4hyx, 1f4z, 1qkp, 1qko, 1brd, 1p8h, 4md2, 4md1, 1c3w, 1bm1, 2ntu, 1kme, 2ntw, 1s52, 1s51, 1py6, 4ov0, 1vjm, 3mbv, 1x0i, 1x0k, 1xji]
LXXXXA	LA5	MXXTXL	ML5	2	3	[1s8l, 1at9, 1e0p, 1s8j, 1r2n, 1r84, 1pxs, 1jv7, 1jv6, 1pxr, 4hwl, 1s54, 1s53, 1o0a, 3han, 1kg8, 3hap, 3haq, 3har, 2wjk, 2wjl, 3has, 1q5j, 1q5i, 1f50, 1tn5, 3utv, 3utw, 1tn0, 3utx, 3uty, 1brx, 4hyx, 1f4z, 1qkp, 1qko, 1brd, 1p8h, 1mgy, 4md2, 4md1, 1c3w, 1bm1, 2ntu, 1kme, 2ntw, 1s52, 1s51, 1py6, 4ov0, 1vjm, 3mbv, 1x0i, 1x0k, 1xji]
LXXXXA	LA5	MXXTXL	ML5	3	3	[1m0k, 1s8l, 1at9, 1e0p, 1s8j, 1r2n, 1r84, 1pxs, 1jv7, 1jv6, 1ap9, 1pxr, 4hwl, 1s54, 1s53, 1o0a, 3han, 3hao, 1kg9, 1kg8, 3haq, 2wjk, 3har, 2wjl, 3has, 1q5j, 1q5i, 1f50, 3nsb, 1tn5, 1cwq, 3utv, 1tn0, 3utw, 3utx, 4fpd, 3uty, 1brx, 1brr, 1p8i, 1fbk, 1ucq, 4hyx, 1f4z, 3vi0, 1qkp, 1qko, 1brd, 1p8h, 1mgy, 4md2, 4md1, 3ns0, 1c3w, 1bm1, 2ntu, 1kme, 2ntw, 1s52, 1s51, 1py6, 4ov0, 2i20, 1vjm, 3mbv, 1x0i, 1x…
LXXXXA	LA5	ALXLAL	AL5	3	2	[3hao]
LXLXXA	LA5	AFTXXL	AL5	0	1	[1m0k, 1s8l, 1at9, 1e0p, 1s8j, 2i1x, 1r2n, 1r84, 1pxs, 1jv7, 1jv6, 1pxr, 1ap9, 1m0m, 1m0l, 4hwl, 1s54, 1s53, 1o0a, 1c8s, 3han, 3hao, 1c8r, 1kg9, 1bhb, 1kg8, 3hap, 3haq, 1bha, 2wjk, 3har, 2wjl, 3has, 1q5j, 1kgb, 2zzl, 1q5i, 1f50, 1dze, 3nsb, 1tn5, 2brd, 1cwq, 1tn0, 3utx, 3uty, 4fpd, 1brx, 1fbb, 1brr, 1p8i, 1fbk, 1ucq, 4hyx, 1p8u, 1f4z, 1ixf, 3vi0, 1qkp, 1qko, 1p8h, 1mgy, 1qm8, 4md2, 4md1, 2zfe, 1i…
LXXXXA	LA5	AMLXXL	AL5	3	4	[1m0k, 1s8l, 1at9, 1e0p, 1s8j, 1r2n, 1r84, 1pxs, 1jv7, 1jv6, 1ap9, 1pxr, 4hwl, 1s54, 1s53, 1o0a, 3han, 3hao, 1kg9, 1kg8, 3haq, 2wjk, 2wjl, 3has, 1q5j, 1q5i, 1f50, 3nsb, 1tn5, 1cwq, 3utv, 1tn0, 3utw, 3utx, 4fpd, 3uty, 1brx, 1brr, 1p8i, 1fbk, 1ucq, 4hyx, 1f4z, 3vi0, 1qkp, 1qko, 1brd, 1p8h, 1mgy, 4md2, 4md1, 3ns0, 1c3w, 1bm1, 2ntu, 1kme, 2ntw, 1s52, 1s51, 1py6, 4ov0, 2i20, 1vjm, 3mbv, 1x0i, 1x0k, 1x…
LVXFIA	LA5	AGYGVL	AL5	1	6	[3ddl]
LFWLGA	LA5	ALIVYL	AL5	0	6	[1gue, 4gyc, 3qdc, 3qap, 2f93, 2ksy, 2f95, 1jgj, 1h68, 1gu8, 1h2s]
LXGVDA	LA5	AXLXXL	AL5	3	4	[2z55, 1vgo, 2ei4]
LXXXXA	LA5	AFTXXL	AL5	2	1	[1s8l, 1at9, 1e0p, 1s8j, 1r2n, 1r84, 1jv7, 1jv6, 1pxr, 4hwl, 1s54, 1s53, 1o0a, 3han, 1kg8, 3hap, 3haq, 3har, 2wjk, 2wjl, 3has, 1q5j, 1q5i, 1f50, 1tn5, 1tn0, 3utx, 3uty, 1brx, 4hyx, 1f4z, 1qkp, 1qko, 1brd, 1p8h, 1mgy, 4md2, 4md1, 1c3w, 1bm1, 2ntu, 1kme, 2ntw, 1s52, 1s51, 1py6, 4ov0, 1vjm, 3mbv, 1x0i, 1x0k, 1xji]
LYINIA	LA5	ASYTGL	AL5	0	1	[3qbl, 3vvk, 3a7k, 3abw, 3qbg, 3qbi, 3qbk]
LIYNXA	LA5	AXLXXL	AL5	6	5	[3ddl]
LAXAWA	LA5	YVTLVG	YG5	0	1	[1gue, 4gyc, 3qdc, 3qap, 2f93, 2ksy, 2f95, 1jgj, 1h68, 1gu8]
LVGTLA	LA5	YVTLVG	YG5	0	1	[1gue, 4gyc, 3qdc, 3qap, 2f93, 2ksy, 2f95, 1jgj, 1h68, 1gu8]
LXXXIA	LA5	YFLVKG	YG5	1	0	[1s8l, 1at9, 1s8j, 1e0p, 1r84, 1r2n, 1pxs, 1jv7, 1ap9, 1jv6, 1pxr, 4hwl, 1s54, 1s53, 1o0a, 3han, 1kg9, 3hao, 1kg8, 3hap, 1bhb, 1bha, 3haq, 2wjk, 3har, 2wjl, 3has, 1q5j, 1q5i, 1f50, 3nsb, 1tn5, 3utw, 1tn0, 3utx, 4fpd, 3uty, 1brx, 1fbk, 1ucq, 4hyx, 1f4z, 1qkp, 1qko, 1brd, 1p8h, 1mgy, 4md2, 4md1, 3ns0, 1c3w, 1bm1, 2ntu, 1kme, 2ntw, 1s51, 1py6, 4ov0, 2i20, 1vjm, 3mbv, 1x0i, 1x0k, 1xji]
LXXXXA	LA5	YVXFFG	YG5	3	4	[1s8l, 1at9, 1e0p, 1s8j, 1r2n, 1r84, 1pxs, 1jv7, 1jv6, 1pxr, 4hwl, 1s54, 1s53, 1o0a, 3han, 3hao, 1kg8, 3haq, 2wjk, 3har, 2wjl, 1q5i, 1tn5, 3utv, 1tn0, 3utw, 3utx, 4fpd, 3uty, 4hyx, 1f4z, 1qkp, 1qko, 1brd, 1p8h, 1mgy, 1c3w, 1bm1, 2ntu, 1kme, 2ntw, 1s52, 1s51, 1py6, 2i20, 1vjm, 1x0i, 1x0k, 1xji]
LXXXIA	LA5	YFIARG	YG5	1	0	[2z55, 1vgo]
LXXXIA	LA5	TAXXGL	TL5	1	0	[1m0k, 1s8l, 1at9, 1s8j, 1e0p, 2i1x, 1r84, 1r2n, 1pxs, 1jv7, 1ap9, 1m0m, 1jv6, 1m0l, 4hwl, 1s54, 1s53, 1o0a, 1c8s, 3han, 1kg9, 1c8r, 3hao, 1kg8, 3hap, 1bhb, 1bha, 3haq, 2wjk, 3har, 2wjl, 3has, 1q5j, 2zzl, 1kgb, 1q5i, 1f50, 1dze, 3nsb, 1tn5, 2brd, 1cwq, 3utv, 1tn0, 3utx, 4fpd, 1brx, 1fbb, 1brr, 1p8i, 1fbk, 1ucq, 4hyx, 1p8u, 1f4z, 1ixf, 3vi0, 1qkp, 1qko, 1brd, 1p8h, 1mgy, 1qm8, 4md2, 4md1, 2zfe, 1i…
LXXLAA	LA5	TVXLVL	TL5	3	2	[3ddl]
LLVXWA	LA5	TVXXWL	TL5	4	5	[3vvk, 3qbl, 3qbg, 3qbi, 3qbk]
LFTXXA	LA5	TXXIXL	TL5	3	2	[2jaf, 2jag]
LXGVDA	LA5	FSTICM	FM5	3	4	[1uaz]
LXXXIA	LA5	FLVKGM	FM5	1	0	[1s8l, 1at9, 1e0p, 1r84, 1r2n, 1pxs, 1jv7, 1jv6, 1pxr, 1s54, 1s53, 1o0a, 3han, 3hao, 1kg8, 3hap, 1bha, 3haq, 2wjk, 3har, 2wjl, 3has, 1q5j, 1q5i, 1f50, 1tn5, 3utw, 1tn0, 3utx, 4fpd, 3uty, 1brx, 1fbk, 1ucq, 4hyx, 1f4z, 1qko, 1brd, 1p8h, 4md2, 4md1, 1c3w, 1bm1, 2ntu, 1kme, 2ntw, 1s51, 1py6, 4ov0, 2i20, 1vjm, 3mbv, 1x0i, 1x0k, 1xji]
LXXXIA	LA5	LGXLYF	LF5	1	0	[1m0k, 1s8l, 1at9, 1s8j, 1e0p, 2i1x, 1r84, 1r2n, 1pxs, 1jv7, 1ap9, 1m0m, 1jv6, 1pxr, 1m0l, 4hwl, 1s53, 1o0a, 1c8s, 3han, 1kg9, 1c8r, 3hao, 1kg8, 3hap, 1bhb, 1bha, 3haq, 2wjk, 3har, 2wjl, 3has, 1q5j, 2zzl, 1kgb, 1q5i, 1f50, 1dze, 3nsb, 1tn5, 2brd, 1cwq, 3utv, 3utw, 1tn0, 3utx, 4fpd, 3uty, 1brx, 1fbb, 1brr, 1p8i, 1fbk, 1ucq, 4hyx, 1p8u, 1f4z, 1ixf, 3vi0, 1qkp, 1qko, 1brd, 1p8h, 1mgy, 1qm8, 4md2, 4m…
LXXLAA	LA5	LSTIPF	LF5	3	4	[3ddl]
LXXXXA	LA5	LXXXXF	LF5	3	4	[1s8l, 1at9, 1e0p, 1s8j, 1r2n, 1r84, 1pxs, 1jv7, 1jv6, 1pxr, 4hwl, 1s54, 1s53, 1o0a, 3han, 3hao, 1kg8, 3haq, 2wjk, 3har, 3has, 2wjl, 1q5j, 1q5i, 1tn5, 3utv, 1tn0, 3utw, 3utx, 4fpd, 3uty, 1fbk, 1ucq, 4hyx, 1f4z, 1qkp, 1qko, 1brd, 1p8h, 1mgy, 4md2, 4md1, 1c3w, 1bm1, 2ntu, 1kme, 2ntw, 1s52, 1s51, 1py6, 4ov0, 2i20, 1vjm, 3mbv, 1x0i, 1x0k, 1xji]
LXXLAA	LA5	TIPFVW	TW5	3	4	[3ddl]
LXXXXA	LA5	TIGTLI	TI5	2	3	[2z55, 1vgo]
LXXXXA	LA5	TXXXXI	TI5	3	1	[1m0k, 1s8l, 1at9, 1e0p, 1s8j, 1r2n, 1r84, 1pxs, 1jv7, 1jv6, 1ap9, 4hwl, 1s54, 1s53, 1o0a, 3hao, 1kg9, 1kg8, 3haq, 2wjk, 3har, 2wjl, 3has, 1q5j, 1q5i, 1f50, 3nsb, 1tn5, 1cwq, 3utv, 3utx, 4fpd, 1brx, 1brr, 1p8i, 1fbk, 1ucq, 4hyx, 1f4z, 3vi0, 1qkp, 1qko, 1brd, 1p8h, 1mgy, 4md2, 4md1, 3ns0, 1c3w, 1bm1, 2ntu, 1kme, 2ntw, 1s52, 1s51, 1py6, 4ov0, 2i20, 1vjm, 3mbv, 1x0i, 1x0k, 1xji]
LXXXIA	LA5	TLLMLI	TI5	1	0	[2z55, 3wqj, 1vgo, 1uaz, 2ei4]
LXXXXA	LA5	TXXXXI	TI5	2	1	[1s8l, 1at9, 1e0p, 1s8j, 1r2n, 1r84, 1pxs, 1jv7, 1jv6, 1pxr, 4hwl, 1s54, 1s53, 1o0a, 3han, 3hao, 1kg8, 3hap, 3haq, 3har, 2wjk, 2wjl, 3has, 1q5j, 1q5i, 1f50, 1tn5, 3utv, 1tn0, 3utw, 3utx, 3uty, 4fpd, 1brx, 1fbk, 4hyx, 1f4z, 1qkp, 1qko, 1brd, 1p8h, 1mgy, 4md2, 4md1, 1c3w, 1bm1, 2ntu, 1kme, 2ntw, 1s52, 1s51, 1py6, 4ov0, 2i20, 1vjm, 3mbv, 1x0i, 1x0k, 1xji]
LXXXXA	LA5	VXALXV	VV5	1	0	[4gyc, 1h2s]
LXXXIA	LA5	VXYFXV	VV5	1	0	[1s52]
LXXLAA	LA5	VELXLV	VV5	3	2	[3ddl]
LXXXIA	LA5	VGFGFV	VV5	1	6	[2z55, 1vgo, 2ei4]
LXXXIA	LA5	VKGMGV	VV5	1	0	[1vjm, 1tn5, 1bm1, 1q5i, 1s54, 1s53, 2i20, 1tn0]
LFWLGA	LA5	VYLXLV	VV5	0	6	[1gue, 4gyc, 3qdc, 3qap, 2f93, 2ksy, 2f95, 1jgj, 1h68, 1gu8, 1h2s]
LFTXXA	LA5	VLSALV	VV5	3	4	[2jaf, 2jag]
LVXFIA	LA5	VXLLXV	VV5	1	2	[3ddl]
LXXLVA	LA5	VGFGFV	VV5	5	6	[2z55, 1vgo]
LXLXXA	LA5	VKGMGV	VV5	0	0	[1vjm, 1tn5, 1bm1, 1q5i, 1s54, 1s53, 1tn0, 2i20]
LFWLGA	LA5	VXALXV	VV5	0	1	[3qdc, 3qap, 2ksy, 1jgj]
LXXLAA	LA5	VXLLXV	VV5	3	2	[3ddl]
LXXXIA	LA5	WLXTTA	WA5	1	2	[1q5j]
LXXXXA	LA5	IXWAIY	IY5	1	5	[4gyc, 1h2s]
LVGTLA	LA5	IAXXAY	IY5	0	1	[1gue, 4gyc, 3qdc, 3qap, 2f93, 2ksy, 2f95, 1jgj, 1h68, 1gu8, 1h2s]
LAXAWA	LA5	IAXXAY	IY5	0	1	[1gue, 4gyc, 3qdc, 3qap, 2f93, 2ksy, 2f95, 1jgj, 1h68, 1gu8]
LXLXXA	LA5	IAXTXY	IY5	0	1	[1m0k, 1s8l, 1at9, 1e0p, 1s8j, 2i1x, 1r2n, 1r84, 1jv7, 1jv6, 1pxr, 1ap9, 1m0m, 1m0l, 4hwl, 1s54, 1s53, 1o0a, 1c8s, 3han, 3hao, 1c8r, 1kg9, 1bhb, 1kg8, 3hap, 3haq, 1bha, 2wjk, 3har, 2wjl, 3has, 1q5j, 1kgb, 2zzl, 1q5i, 1f50, 1dze, 3nsb, 1tn5, 2brd, 1cwq, 1tn0, 3utx, 3uty, 4fpd, 1brx, 1fbb, 1brr, 1p8i, 1fbk, 1ucq, 4hyx, 1p8u, 1f4z, 1ixf, 3vi0, 1qkp, 1qko, 1p8h, 1mgy, 1qm8, 4md2, 4md1, 2zfe, 1iw6, 3n…
LXXXXA	LA5	IAXTXY	IY5	2	1	[1s8l, 1at9, 1e0p, 1s8j, 1r2n, 1r84, 1jv7, 1jv6, 1pxr, 4hwl, 1s54, 1s53, 1o0a, 3han, 1kg8, 3hap, 3haq, 3har, 2wjk, 2wjl, 3has, 1q5j, 1q5i, 1f50, 1tn5, 1tn0, 3utx, 3uty, 1brx, 4hyx, 1f4z, 1qkp, 1qko, 1brd, 1p8h, 1mgy, 4md2, 4md1, 1c3w, 1bm1, 2ntu, 1kme, 2ntw, 1s52, 1s51, 1py6, 4ov0, 1vjm, 3mbv, 1x0i, 1x0k, 1xji]
LXGVDA	LA5	STICMI	SI5	3	4	[1uaz]
LXXXXA	LA5	ISTAAM	IM5	3	4	[1m0k, 1s8l, 1at9, 1e0p, 1s8j, 1r2n, 1r84, 1pxs, 1jv7, 1jv6, 1ap9, 1pxr, 4hwl, 1s54, 1s53, 1o0a, 3han, 3hao, 1kg9, 1kg8, 3haq, 2wjk, 3har, 2wjl, 3has, 1q5j, 1q5i, 1f50, 3nsb, 1tn5, 1cwq, 3utv, 1tn0, 3utw, 3utx, 4fpd, 3uty, 1brx, 1brr, 1p8i, 1fbk, 1ucq, 4hyx, 1f4z, 3vi0, 1qkp, 1qko, 1brd, 1p8h, 1mgy, 4md2, 4md1, 3ns0, 1c3w, 1bm1, 2ntu, 1kme, 2ntw, 1s52, 1s51, 1py6, 4ov0, 2i20, 1vjm, 3mbv, 1x0i, 1x…
LFWLGA	LA5	YLDLVT	YT5	0	6	[1gue, 4gyc, 3qdc, 3qap, 2f93, 2ksy, 2f95, 1jgj, 1h68, 1gu8, 1h2s]
LVGTLA	LA5	YLDLVT	YT5	0	6	[1gue, 4gyc, 3qdc, 3qap, 2f93, 2ksy, 2f95, 1jgj, 1h68, 1gu8, 1h2s]
LVGTLA	LA5	LXXXXG	LG5	0	6	[1gue, 4gyc, 3qdc, 3qap, 2f93, 2ksy, 2f95, 1jgj, 1h68, 1gu8, 1h2s]
LXLXXA	LA5	LXMLXG	LG5	0	1	[1brx, 1at9, 1bm1, 1kme, 1brr, 1s52, 1r2n, 1r84, 4hwl, 1qkp, 3han, 2brd, 1bhb, 3hap, 3utv, 3har, 3utx, 1xji, 3has, 3uty]
LVGTLA	LA5	LXGISG	LG5	0	1	[1gue, 4gyc, 3qdc, 3qap, 2f93, 2ksy, 2f95, 1jgj, 1h68, 1gu8, 1h2s]
LXXXXA	LA5	LVGADG	LG5	2	3	[1s8l, 1at9, 1e0p, 1s8j, 1r2n, 1r84, 1pxs, 1jv7, 1jv6, 1pxr, 4hwl, 1s54, 1s53, 1o0a, 3han, 1kg8, 3haq, 3har, 2wjk, 2wjl, 3has, 1q5j, 1q5i, 1f50, 1tn5, 3utv, 3utw, 1tn0, 3utx, 3uty, 4fpd, 1brx, 1fbk, 4hyx, 1f4z, 1qkp, 1qko, 1brd, 1p8h, 1mgy, 4md2, 4md1, 1c3w, 1bm1, 2ntu, 1kme, 2ntw, 1s52, 1s51, 1py6, 4ov0, 2i20, 1vjm, 3mbv, 1x0i, 1x0k, 1xji]
LXXXIA	LA5	LVKGMG	LG5	1	0	[1brx, 1at9, 1e0p, 1pxs, 1pxr, 1qko, 1brd, 1s54, 1s53, 3hao, 1bha, 3haq, 3har, 2wjl, 1c3w, 1bm1, 1q5i, 2ntu, 1kme, 1s51, 1py6, 2i20, 1vjm, 1tn5, 1x0k, 3utw, 1tn0]
LXGAXA	LA5	LXIXXG	LG5	0	1	[1h2s]
LFGXGA	LA5	LAGFAG	LG5	4	3	[1gue, 4gyc, 3qdc, 3qap, 2f93, 2ksy, 2f95, 1jgj, 1h68, 1gu8, 1h2s]
LFSTIA	LA5	LXIXTG	LG5	4	3	[2z55, 1vgo, 3wqj, 2ei4]
LXXXIA	LA5	LVGADG	LG5	1	3	[1m0k, 1s8l, 1at9, 1s8j, 1e0p, 1r84, 1r2n, 1pxs, 1jv7, 1ap9, 1jv6, 1m0l, 4hwl, 1s54, 1s53, 1o0a, 1kg9, 1c8r, 3hao, 1kg8, 3haq, 2wjk, 3har, 2wjl, 3has, 1q5j, 2zzl, 1kgb, 1q5i, 1f50, 3nsb, 1tn5, 1cwq, 3utv, 3utx, 4fpd, 1brx, 1brr, 1p8i, 1fbk, 1ucq, 4hyx, 1f4z, 1ixf, 3vi0, 1qkp, 1qko, 1brd, 1p8h, 1mgy, 1qm8, 4md2, 4md1, 2zfe, 1iw6, 3ns0, 1c3w, 1bm1, 2ntu, 1kme, 2ntw, 1s52, 1s51, 1py6, 4ov0, 3vhz, 1i…
LXXXIA	LA5	LXMLXG	LG5	1	3	[2z55, 3wqj, 1vgo, 1uaz, 2ei4]
LAXAWA	LA5	LXGISG	LG5	0	1	[1gue, 4gyc, 3qdc, 3qap, 2f93, 2ksy, 2f95, 1jgj, 1h68, 1gu8]
LXXXIA	LA5	MLIGXF	MF5	1	0	[2z55, 3wqj, 1vgo, 1uaz, 2ei4]
LVXFIA	LA5	ATMXAS	AS5	1	0	[3ddl]
LFTXXA	LA5	AFYAIS	AS5	3	4	[2jaf]
LYINIA	LA5	SIASYT	ST5	0	1	[3qbl, 3vvk, 3a7k, 3abw, 3qbg, 3qbi, 3qbk]
LXXXIA	LA5	SWLXTT	ST5	1	2	[1s8l, 1s8j, 1mgy, 1jv7, 1jv6]
LXLXXA	LA5	TXXLSM	TM5	0	1	[1m0k, 1s8l, 1at9, 1e0p, 1s8j, 2i1x, 1r2n, 1r84, 1jv7, 1pxs, 1jv6, 1pxr, 1ap9, 1m0m, 4hwl, 1s54, 1s53, 1o0a, 1c8s, 3han, 3hao, 1c8r, 1kg9, 1bhb, 1kg8, 3hap, 3haq, 1bha, 2wjk, 3har, 2wjl, 3has, 1q5j, 1kgb, 2zzl, 1q5i, 1f50, 1dze, 3nsb, 1tn5, 2brd, 1cwq, 1tn0, 3utx, 3uty, 4fpd, 1brx, 1fbb, 1brr, 1p8i, 1fbk, 1ucq, 4hyx, 1p8u, 1f4z, 1ixf, 3vi0, 1qkp, 1qko, 1p8h, 1mgy, 1qm8, 4md2, 4md1, 2zfe, 1iw6, 3n…
LXXXXA	LA5	TXXLSM	TM5	2	1	[1s8l, 1at9, 1e0p, 1s8j, 1r2n, 1r84, 1jv7, 1jv6, 1pxr, 4hwl, 1s54, 1s53, 1o0a, 3han, 1kg8, 3hap, 3haq, 3har, 2wjk, 2wjl, 3has, 1q5j, 1q5i, 1f50, 1tn5, 1tn0, 3utx, 3uty, 1brx, 4hyx, 1f4z, 1qkp, 1qko, 1brd, 1p8h, 1mgy, 4md2, 4md1, 1c3w, 1bm1, 2ntu, 1kme, 2ntw, 1s52, 1s51, 1py6, 4ov0, 1vjm, 3mbv, 1x0i, 1x0k, 1xji]
LXXXXA	LA5	KVLRNV	KV5	2	5	[1brx, 1s8l, 1e0p, 1s8j, 1r2n, 1r84, 4hyx, 1f4z, 1pxs, 1jv7, 1jv6, 1pxr, 4hwl, 1qkp, 1qko, 1s54, 1s53, 1o0a, 1mgy, 3han, 3hap, 3haq, 3har, 2wjk, 2wjl, 3has, 1c3w, 1bm1, 1q5i, 2ntu, 1kme, 2ntw, 1s52, 1s51, 1py6, 1vjm, 1tn5, 1x0i, 1x0k, 3utv, 3utw, 1tn0, 3utx, 1xji, 3uty]
LLVXWA	LA5	KLLTVV	KV5	4	5	[3vvk, 3qbl, 3qbg, 3qbi, 3qbk]
LVXFIA	LA5	KAGXGV	KV5	1	6	[3ddl]
LAXAWA	LA5	GFGXIA	GA5	0	6	[1gue, 4gyc, 3qdc, 3qap, 2f93, 2ksy, 2f95, 1jgj, 1h68, 1gu8]
LVGTLA	LA5	GFGXIA	GA5	0	6	[1gue, 4gyc, 3qdc, 3qap, 2f93, 2ksy, 2f95, 1jgj, 1h68, 1gu8]
LAXAWA	LA5	GIAAVA	GA5	0	1	[1gue, 4gyc, 3qdc, 3qap, 2f93, 2ksy, 2f95, 1jgj, 1h68, 1gu8]
LVGTLA	LA5	GISGIA	GA5	0	1	[1gue, 4gyc, 3qdc, 3qap, 2f93, 2ksy, 2f95, 1jgj, 1h68, 1gu8, 1h2s]
LAXAWA	LA5	GISGIA	GA5	0	1	[1gue, 4gyc, 3qdc, 3qap, 2f93, 2ksy, 2f95, 1jgj, 1h68, 1gu8]
LVGTLA	LA5	GIAAVA	GA5	0	1	[1gue, 4gyc, 3qdc, 3qap, 2f93, 2ksy, 2f95, 1jgj, 1h68, 1gu8, 1h2s]
LXXLVA	LA5	VLXXLL	VL5	5	4	[2z55, 1vgo]
LFTXXA	LA5	VXLSXL	VL5	3	4	[2jaf, 2jag]
LXGVDA	LA5	VLXXLL	VL5	3	4	[2z55, 1vgo, 2ei4]
LXXXXA	LA5	FNTLTA	FA5	2	5	[1vgo]
LXXXXA	LA5	FXFVXA	FA5	1	0	[4gyc, 1h2s]
LXXXXA	LA5	AXXVXF	AF5	1	0	[4gyc, 1h2s]
LVXFIA	LA5	AXXVXF	AF5	1	0	[3ddl]
LXXXXA	LA5	AXXVXF	AF5	3	4	[3haq]
LFTXXA	LA5	AISCAF	AF5	3	4	[2jaf, 2jag]
LLVXWA	LA5	ITFDIA	IA5	4	3	[3vvk, 3qbl, 3qbg, 3qbi, 3qbk]
LAXAWA	LA5	ISGXAA	IA5	0	1	[1gue, 4gyc, 3qdc, 3qap, 2f93, 2ksy, 2f95, 1jgj, 1h68, 1gu8]
LXXXXA	LA5	IXTLVA	IA5	2	1	[3utw, 1pxr]
LVGTLA	LA5	ISGXAA	IA5	0	1	[1gue, 4gyc, 3qdc, 3qap, 2f93, 2ksy, 2f95, 1jgj, 1h68, 1gu8, 1h2s]
LWVNVA	LA5	AYSXLD	AD5	0	6	[1e12, 2jaf]
LXXXIA	LA5	AXVGAD	AD5	1	3	[1m0k, 1s8l, 1at9, 1s8j, 1e0p, 1r84, 1r2n, 1pxs, 1jv7, 1ap9, 1jv6, 1m0l, 4hwl, 1s54, 1s53, 1o0a, 1kg9, 3hao, 1kg8, 3haq, 2wjk, 3har, 2wjl, 3has, 1q5j, 2zzl, 1q5i, 1f50, 3nsb, 1tn5, 1cwq, 3utv, 3utx, 4fpd, 1brx, 1brr, 1p8i, 1fbk, 1ucq, 4hyx, 1f4z, 1ixf, 3vi0, 1qkp, 1qko, 1brd, 1p8h, 1mgy, 1qm8, 4md2, 4md1, 2zfe, 1iw6, 3ns0, 1c3w, 1bm1, 2ntu, 1kme, 2ntw, 1s52, 1s51, 1py6, 4ov0, 1iw9, 2i20, 1vjm, 1x…
LXXXIA	LA5	AXLLLD	AD5	1	2	[1q5j]
LYINIA	LA5	AYSXLD	AD5	0	6	[3qbl, 3vvk, 3a7k, 3abw, 3qbg, 3qbi, 3qbk]
LXXXXA	LA5	AXVGAD	AD5	2	3	[1s8l, 1at9, 1e0p, 1s8j, 1r2n, 1r84, 1pxs, 1jv7, 1jv6, 1pxr, 4hwl, 1s54, 1s53, 1o0a, 3han, 1kg8, 3haq, 3har, 2wjk, 2wjl, 3has, 1q5j, 1q5i, 1f50, 1tn5, 3utv, 3utw, 1tn0, 3utx, 3uty, 1brx, 4hyx, 1f4z, 1qkp, 1qko, 1brd, 1p8h, 1mgy, 4md2, 4md1, 1c3w, 1bm1, 2ntu, 1kme, 2ntw, 1s52, 1s51, 1py6, 4ov0, 1vjm, 3mbv, 1x0i, 1x0k, 1xji]
LXXXXA	LA5	DGIMIG	DG5	2	3	[1s8l, 1at9, 1e0p, 1s8j, 1r2n, 1r84, 1pxs, 1jv7, 1jv6, 1pxr, 4hwl, 1s54, 1s53, 1o0a, 3han, 1kg8, 3hap, 3haq, 3har, 2wjk, 2wjl, 3has, 1q5j, 1q5i, 1f50, 1tn5, 3utv, 3utw, 1tn0, 3utx, 3uty, 4fpd, 1brx, 1fbk, 4hyx, 1f4z, 1qkp, 1qko, 1brd, 1p8h, 1mgy, 4md2, 4md1, 1c3w, 1bm1, 2ntu, 1kme, 2ntw, 1s52, 1s51, 1py6, 4ov0, 2i20, 1vjm, 3mbv, 1x0i, 1x0k, 1xji]
LXXXXA	LA5	GVDALM	GM5	2	3	[2z55, 1vgo]
LFGXGA	LA5	GFAXAM	GM5	4	3	[4gyc, 3qdc, 3qap, 2ksy, 1jgj]
LXXXIA	LA5	GADGIM	GM5	1	3	[1m0k, 1s8l, 1at9, 1s8j, 1e0p, 2i1x, 1r84, 1r2n, 1pxs, 1jv7, 1ap9, 1m0m, 1jv6, 1m0l, 4hwl, 1s54, 1s53, 1o0a, 1c8s, 1kg9, 1c8r, 3hao, 1kg8, 3hap, 3haq, 2wjk, 3har, 2wjl, 3has, 1q5j, 2zzl, 1kgb, 1q5i, 1f50, 1dze, 3nsb, 1tn5, 2brd, 1cwq, 3utv, 3utx, 4fpd, 1brx, 1fbb, 1brr, 1p8i, 1fbk, 1ucq, 4hyx, 1f4z, 1ixf, 3vi0, 1qkp, 1qko, 1brd, 1p8h, 1mgy, 1qm8, 4md2, 4md1, 2zfe, 1iw6, 3ns0, 1c3w, 1bm1, 2ntu, 1k…
LXXXXA	LA5	GADGIM	GM5	2	3	[1s8l, 1at9, 1e0p, 1s8j, 1r2n, 1r84, 1pxs, 1jv7, 1jv6, 1pxr, 4hwl, 1s54, 1s53, 1o0a, 3han, 1kg8, 3hap, 3haq, 3har, 2wjk, 2wjl, 3has, 1q5j, 1q5i, 1f50, 1tn5, 3utv, 3utw, 1tn0, 3utx, 3uty, 4fpd, 1brx, 1fbk, 4hyx, 1f4z, 1qkp, 1qko, 1brd, 1p8h, 1mgy, 4md2, 4md1, 1c3w, 1bm1, 2ntu, 1kme, 2ntw, 1s52, 1s51, 1py6, 4ov0, 2i20, 1vjm, 3mbv, 1x0i, 1x0k, 1xji]
LXXXXA	LA5	GIMIGT	GT5	2	3	[1s8l, 1at9, 1e0p, 1s8j, 1r2n, 1r84, 1pxs, 1jv7, 1jv6, 1pxr, 4hwl, 1s54, 1s53, 1o0a, 3han, 1kg8, 3hap, 3haq, 3har, 2wjk, 2wjl, 3has, 1q5j, 1q5i, 1f50, 1tn5, 3utv, 3utw, 1tn0, 3utx, 3uty, 4fpd, 1brx, 1fbk, 4hyx, 1f4z, 1qkp, 1qko, 1brd, 1p8h, 1mgy, 4md2, 4md1, 1c3w, 1bm1, 2ntu, 1kme, 2ntw, 1s52, 1s51, 1py6, 4ov0, 2i20, 1vjm, 3mbv, 1x0i, 1x0k, 1xji]
LXXXXA	LA5	IXTGLV	IV5	2	3	[1s8l, 1at9, 1e0p, 1s8j, 1r2n, 1r84, 1pxs, 1pxr, 4hwl, 1s54, 1s53, 1o0a, 3han, 1kg8, 3hap, 3haq, 3har, 2wjk, 2wjl, 3has, 1q5j, 1q5i, 1f50, 1tn5, 3utv, 3utw, 1tn0, 3utx, 3uty, 1brx, 4hyx, 1f4z, 1qkp, 1qko, 1p8h, 4md2, 4md1, 1c3w, 1bm1, 2ntu, 1kme, 2ntw, 1s52, 1s51, 1py6, 4ov0, 1vjm, 3mbv, 1x0k, 1xji]
LXXXXA	LA5	IXTGLV	IV5	3	3	[1m0k, 1s8l, 1at9, 1e0p, 1s8j, 1r2n, 1r84, 1pxs, 1ap9, 1pxr, 4hwl, 1s54, 1s53, 1o0a, 3han, 3hao, 1kg9, 1kg8, 3haq, 2wjk, 3har, 2wjl, 3has, 1q5j, 1q5i, 1f50, 3nsb, 1tn5, 1cwq, 3utv, 1tn0, 3utw, 3utx, 4fpd, 3uty, 1brx, 1brr, 1p8i, 1fbk, 1ucq, 4hyx, 1f4z, 3vi0, 1qkp, 1qko, 1p8h, 4md2, 4md1, 3ns0, 1c3w, 1bm1, 2ntu, 1kme, 2ntw, 1s52, 1s51, 1py6, 4ov0, 2i20, 1vjm, 3mbv, 1x0k, 1xji]
LXGAXA	LA5	IXLGLV	IV5	0	1	[1h2s]
LXGVDA	LA5	ICMIVV	IV5	3	4	[1uaz]
LXGVDA	LA5	IAFLFV	IV5	3	4	[2z55, 1vgo, 2ei4]
LXXXXA	LA5	AIXXLV	AV5	3	1	[1m0k, 1s8l, 1at9, 1e0p, 1s8j, 1r2n, 1r84, 1pxs, 1jv7, 1jv6, 1ap9, 1pxr, 4hwl, 1s54, 1o0a, 3hao, 1kg9, 1kg8, 3haq, 2wjk, 3har, 2wjl, 3has, 1q5j, 1q5i, 1f50, 3nsb, 1tn5, 1cwq, 3utv, 1tn0, 3utw, 4fpd, 1brx, 1brr, 1p8i, 1fbk, 1ucq, 4hyx, 1f4z, 3vi0, 1qkp, 1qko, 1brd, 1p8h, 1mgy, 4md2, 4md1, 3ns0, 1c3w, 1bm1, 2ntu, 1kme, 2ntw, 1s52, 1s51, 1py6, 4ov0, 2i20, 1vjm, 3mbv, 1x0i, 1x0k, 1xji]
LFWLGA	LA5	AVAYXV	AV5	0	1	[1gue, 4gyc, 3qdc, 3qap, 2f93, 2ksy, 2f95, 1jgj, 1h68, 1gu8, 1h2s]
LXXXXA	LA5	AIXXLV	AV5	2	1	[1s8l, 1at9, 1e0p, 1s8j, 1r2n, 1r84, 1pxs, 1jv7, 1jv6, 1pxr, 4hwl, 1vgo, 1s54, 1o0a, 3hao, 1kg8, 3hap, 3haq, 3har, 2wjk, 2wjl, 3has, 1q5j, 1q5i, 1f50, 2z55, 1tn5, 3utv, 3utw, 1tn0, 4fpd, 1brx, 1fbk, 4hyx, 1f4z, 1qkp, 1qko, 1brd, 1p8h, 1mgy, 4md2, 4md1, 1c3w, 1bm1, 2ntu, 1kme, 2ntw, 1s52, 1s51, 1py6, 4ov0, 2i20, 1vjm, 3mbv, 1x0i, 1x0k, 1xji]
LVGTLA	LA5	AVAYXV	AV5	0	1	[1gue, 4gyc, 3qdc, 3qap, 2f93, 2ksy, 2f95, 1jgj, 1h68, 1gu8, 1h2s]
LXXXXA	LA5	RYXXWL	RL5	2	2	[1at9, 1e0p, 1r2n, 1r84, 1pxs, 1pxr, 4hwl, 1vgo, 1s54, 1s53, 1o0a, 3han, 1kg8, 3hap, 3haq, 3har, 2wjk, 2wjl, 3has, 1q5j, 1q5i, 1f50, 2z55, 1tn5, 3utv, 3utw, 1tn0, 3utx, 3uty, 1brx, 4hyx, 1f4z, 1qkp, 1qko, 1brd, 1p8h, 4md2, 4md1, 1c3w, 1bm1, 2ntu, 1kme, 2ntw, 1s52, 1s51, 1py6, 4ov0, 1vjm, 3mbv, 1x0i, 1x0k, 1xji]
LAXAWA	LA5	RYYVTL	RL5	0	1	[4gyc, 3qdc, 2f93, 2f95]
LXXXIA	LA5	RYXXWL	RL5	1	2	[1m0k, 1s8l, 1at9, 1s8j, 1e0p, 2i1x, 1r84, 1r2n, 1jv7, 1pxs, 1jv6, 1ap9, 1m0m, 1m0l, 4hwl, 1s54, 1s53, 1o0a, 1c8s, 1kg9, 1c8r, 3hao, 1kg8, 3hap, 3haq, 2wjk, 3har, 2wjl, 3has, 1q5j, 2zzl, 1kgb, 1q5i, 1f50, 1dze, 3nsb, 1tn5, 2brd, 1cwq, 3utv, 3utx, 4fpd, 1brx, 1fbb, 1brr, 1p8i, 1fbk, 1ucq, 4hyx, 1f4z, 1ixf, 3vi0, 1qkp, 1qko, 1brd, 1p8h, 1mgy, 1qm8, 4md2, 4md1, 2zfe, 1iw6, 3ns0, 1c3w, 1bm1, 2ntu, 1k…
LXXXIA	LA5	AXWLXT	AT5	1	2	[1m0k, 1s8l, 1at9, 1s8j, 1e0p, 1uaz, 2i1x, 2ei4, 1r84, 1r2n, 1jv7, 1pxs, 1jv6, 1ap9, 1m0m, 1m0l, 4hwl, 1vgo, 1s54, 1s53, 1o0a, 1c8s, 3han, 1kg9, 1c8r, 3hao, 1kg8, 3hap, 3haq, 2wjk, 3har, 2wjl, 3has, 1q5j, 2zzl, 1kgb, 1q5i, 3wqj, 1f50, 1dze, 2z55, 3nsb, 1tn5, 2brd, 1cwq, 3utv, 3utx, 4fpd, 1brx, 1fbb, 1brr, 1p8i, 1fbk, 1ucq, 4hyx, 1p8u, 1f4z, 1ixf, 3vi0, 1qkp, 1qko, 1brd, 1p8h, 1mgy, 1qm8, 4md2, 4m…
LXXXXA	LA5	ALMIVT	AT5	2	3	[2z55, 1vgo]
LXXXXA	LA5	AAIAFT	AT5	2	1	[3utw, 1pxr, 3uty]
LFSTIA	LA5	ALMIVT	AT5	4	3	[2z55, 1vgo, 3wqj, 2ei4]
LXXXXA	LA5	AFFGFT	AT5	2	4	[3has]
LXXXXA	LA5	AXWLXT	AT5	2	2	[1at9, 1e0p, 1r2n, 1r84, 1pxs, 1pxr, 4hwl, 1vgo, 1s54, 1s53, 1o0a, 3han, 1kg8, 3hap, 3haq, 3har, 2wjk, 2wjl, 3has, 1q5j, 1q5i, 1f50, 2z55, 1tn5, 3utv, 3utw, 1tn0, 3utx, 3uty, 1brx, 4hyx, 1f4z, 1qkp, 1qko, 1brd, 1p8h, 4md2, 4md1, 1c3w, 1bm1, 2ntu, 1kme, 2ntw, 1s52, 1s51, 1py6, 4ov0, 1vjm, 3mbv, 1x0i, 1x0k, 1xji]
LXXXIA	LA5	DWXXTT	DT5	1	2	[1m0k, 1at9, 1e0p, 1uaz, 2i1x, 2ei4, 1r84, 1r2n, 1pxs, 1ap9, 1m0m, 1pxr, 1m0l, 4hwl, 1vgo, 1s54, 1s53, 1o0a, 1c8s, 3han, 1kg9, 1c8r, 3hao, 1kg8, 3hap, 3haq, 2wjk, 3har, 2wjl, 3has, 1q5j, 2zzl, 1kgb, 1q5i, 3wqj, 1f50, 1dze, 2z55, 3nsb, 1tn5, 2brd, 1cwq, 3utv, 3utw, 1tn0, 3utx, 4fpd, 3uty, 1brx, 1fbb, 1brr, 1p8i, 1fbk, 1ucq, 4hyx, 1p8u, 1f4z, 1ixf, 3vi0, 1qkp, 1qko, 1brd, 1p8h, 1qm8, 4md2, 4md1, 2z…
LXXXXA	LA5	DWXXTT	DT5	2	2	[1at9, 1e0p, 1r2n, 1r84, 1pxs, 1pxr, 4hwl, 1vgo, 1s54, 1s53, 1o0a, 3han, 1kg8, 3hap, 3haq, 3har, 2wjk, 2wjl, 3has, 1q5j, 1q5i, 1f50, 2z55, 1tn5, 3utv, 3utw, 1tn0, 3utx, 3uty, 1brx, 4hyx, 1f4z, 1qkp, 1qko, 1brd, 1p8h, 4md2, 4md1, 1c3w, 1bm1, 2ntu, 1kme, 2ntw, 1s52, 1s51, 1py6, 4ov0, 1vjm, 3mbv, 1x0i, 1x0k, 1xji]
LVGTLA	LA5	AYXXMA	AA5	0	1	[1gue, 4gyc, 3qdc, 3qap, 2f93, 2f95, 1h68, 1gu8, 1h2s]
LFGXGA	LA5	AGXAGA	AA5	4	3	[4gyc, 3qdc, 3qap, 2ksy, 1jgj, 1h2s]
LFWLGA	LA5	AYXXMA	AA5	0	1	[1gue, 4gyc, 3qdc, 3qap, 2f93, 2ksy, 2f95, 1jgj, 1h68, 1gu8, 1h2s]
LXXXXA	LA5	AIXTLA	AA5	2	1	[3han]
LYINIA	LA5	ALDIVA	AA5	0	6	[3qbl, 3vvk, 3a7k, 3abw, 3qbg, 3qbi, 3qbk]
LXGVDA	LA5	PLXXXD	PD5	3	2	[2z55, 1vgo, 2ei4]
LXXXXA	LA5	PLXXXD	PD5	3	2	[1m0k, 1s8l, 1at9, 1e0p, 1s8j, 1r2n, 1r84, 1pxs, 1jv7, 1jv6, 1ap9, 1pxr, 4hwl, 1s54, 1s53, 1o0a, 3han, 1kg9, 1kg8, 3hap, 3haq, 2wjk, 3har, 2wjl, 3has, 1q5i, 1f50, 3nsb, 1tn5, 1cwq, 3utv, 1tn0, 3utw, 3utx, 3uty, 1brx, 1brr, 1p8i, 1ucq, 4hyx, 1f4z, 1qkp, 1qko, 1brd, 1p8h, 1mgy, 4md2, 4md1, 3ns0, 1c3w, 1bm1, 2ntu, 1kme, 2ntw, 1s52, 1s51, 1py6, 4ov0, 1vjm, 3mbv, 1x0i, 1x0k, 1xji]
LXXXIA	LA5	PLXXXD	PD5	1	2	[1m0k, 1s8l, 1at9, 1s8j, 1e0p, 2ei4, 1r84, 1r2n, 1pxs, 1jv7, 1ap9, 1jv6, 1pxr, 1m0l, 4hwl, 1vgo, 1s54, 1s53, 1o0a, 1kg9, 3hao, 1kg8, 3hap, 3haq, 2wjk, 3har, 2wjl, 3has, 1q5i, 1f50, 2z55, 3nsb, 1tn5, 1cwq, 3utv, 3utw, 1tn0, 3utx, 3uty, 1brx, 1brr, 1p8i, 1ucq, 4hyx, 1f4z, 1qkp, 1qko, 1brd, 1p8h, 1mgy, 4md2, 4md1, 3ns0, 1c3w, 1bm1, 2ntu, 1kme, 2ntw, 1s52, 1s51, 1py6, 4ov0, 1vjm, 1qhj, 3mbv, 1x0i, 1x…
LFGXGA	LA5	MLAXFA	MA5	4	3	[1gue, 4gyc, 3qdc, 3qap, 2f93, 2ksy, 2f95, 1jgj, 1h68, 1gu8, 1h2s]
LXXLVA	LA5	LLTSLR	LR5	5	4	[1vgo]
LIYNXA	LA5	LLGNAR	LR5	6	5	[3ddl]
LXXXXA	LA5	LLTSLR	LR5	2	4	[1vgo]
LXGVDA	LA5	FLFVLY	FY5	3	4	[2z55, 1vgo, 2ei4]
LXXLAA	LA5	FVWILY	FY5	3	4	[3ddl]
LXXXIA	LA5	FIARGW	FW5	1	0	[2z55, 1vgo]
LXXXIA	LA5	WARYXD	WD5	1	2	[1m0k, 1at9, 1e0p, 2i1x, 1r84, 1r2n, 1pxs, 1ap9, 1m0m, 4hwl, 1s54, 1s53, 1o0a, 1c8s, 1kg9, 1c8r, 3hao, 1kg8, 3hap, 3haq, 2wjk, 3har, 2wjl, 3has, 1q5j, 2zzl, 1kgb, 1q5i, 1f50, 1dze, 3nsb, 1tn5, 2brd, 3utv, 3utx, 4fpd, 1brx, 1fbb, 1brr, 1p8i, 1fbk, 1ucq, 4hyx, 1f4z, 1ixf, 3vi0, 1qkp, 1qko, 1p8h, 1qm8, 4md2, 4md1, 2zfe, 1iw6, 3ns0, 1c3w, 2ntu, 1kme, 2ntw, 1s52, 1s51, 1py6, 4ov0, 3vhz, 1iw9, 2i20, 2i…
LXXXXA	LA5	VPGIAS	VS5	2	1	[2z55, 1vgo]
LYINIA	LA5	VVSIAS	VS5	0	1	[3qbl, 3vvk, 3a7k, 3abw, 3qbg, 3qbi, 3qbk]
LXXXXA	LA5	PGIASA	PA5	2	1	[2z55, 1vgo]
LYINIA	LA5	PVVSIA	PA5	0	1	[3qbl, 3vvk, 3a7k, 3abw, 3qbg, 3qbi, 3qbk]
LXXXIA	LA5	PLLLLA	PA5	1	2	[2i20]
LFTXXA	LA5	PMILLA	PA5	3	2	[2jaf, 2jag]
LXXXXA	LA5	WXXTTP	WP5	2	2	[1s8l, 1at9, 1e0p, 1s8j, 1r2n, 1r84, 1pxs, 1jv7, 1jv6, 1pxr, 4hwl, 1vgo, 1s54, 1s53, 1o0a, 3han, 1kg8, 3hap, 3haq, 3har, 2wjk, 2wjl, 3has, 1q5i, 1f50, 2z55, 1tn5, 3utv, 3utw, 1tn0, 3utx, 3uty, 1brx, 4hyx, 1f4z, 1qkp, 1qko, 1brd, 1p8h, 1mgy, 4md2, 4md1, 1c3w, 1bm1, 2ntu, 1kme, 2ntw, 1s52, 1s51, 1py6, 4ov0, 1vjm, 3mbv, 1x0i, 1x0k, 1xji]
LVXFIA	LA5	WLXTVP	WP5	1	2	[3ddl]
LXXXIA	LA5	WXXTTP	WP5	1	2	[1m0k, 1s8l, 1at9, 1s8j, 1e0p, 1uaz, 2i1x, 2ei4, 1r84, 1r2n, 1pxs, 1jv7, 1ap9, 1m0m, 1jv6, 1pxr, 1m0l, 4hwl, 1vgo, 1s54, 1s53, 1o0a, 1c8s, 3han, 1kg9, 1c8r, 3hao, 1kg8, 3hap, 3haq, 2wjk, 3har, 2wjl, 3has, 2zzl, 1kgb, 1q5i, 3wqj, 1f50, 1dze, 2z55, 3nsb, 1tn5, 2brd, 1cwq, 3utv, 3utw, 1tn0, 3utx, 4fpd, 3uty, 1brx, 1fbb, 1brr, 1p8i, 1fbk, 1ucq, 4hyx, 1p8u, 1f4z, 1ixf, 3vi0, 1qkp, 1qko, 1brd, 1p8h, 1m…
LXXLAA	LA5	WLXTVP	WP5	3	2	[3ddl]
LXGVDA	LA5	WXXTTP	WP5	3	2	[2z55, 1uaz, 1vgo, 2ei4]
LYINIA	LA5	SYTGLA	SA5	0	1	[3qbl, 3vvk, 3a7k, 3abw, 3qbg, 3qbi, 3qbk]
LXXXXA	LA5	SXLVPA	SA5	2	1	[1s53]
LYINIA	LA5	SXAYXA	SA5	0	6	[3qbl, 3vvk, 3a7k, 3abw, 3qbg, 3qbi, 3qbk]
LXXXIA	LA5	TFYFIA	TA5	1	0	[2z55, 1vgo, 2ei4]
LFGXGA	LA5	TVVMLA	TA5	4	3	[1gue, 4gyc, 3qdc, 3qap, 2f93, 2ksy, 2f95, 1jgj, 1h68, 1gu8, 1h2s]
LXXXXA	LA5	TVXLWA	TA5	1	5	[4gyc, 1h2s]
LXXXXA	LA5	TXXXXA	TA5	2	1	[1s8l, 1at9, 1e0p, 1s8j, 1r2n, 1r84, 1pxs, 1jv7, 1jv6, 1pxr, 4hwl, 1s54, 1o0a, 3han, 3hao, 1kg8, 3hap, 3haq, 3har, 2wjk, 2wjl, 3has, 1q5j, 1q5i, 1f50, 1tn5, 3utv, 3utw, 4fpd, 1brx, 1fbk, 4hyx, 1f4z, 1qkp, 1qko, 1brd, 1p8h, 1mgy, 4md2, 4md1, 1c3w, 1bm1, 2ntu, 1kme, 2ntw, 1s52, 1s51, 1py6, 4ov0, 2i20, 1vjm, 3mbv, 1x0i, 1x0k, 1xji]
LXXXXA	LA5	TXXXXA	TA5	3	1	[1m0k, 1s8l, 1at9, 1e0p, 1s8j, 1r2n, 1r84, 1pxs, 1jv7, 1jv6, 1ap9, 4hwl, 1s54, 1o0a, 3hao, 1kg9, 1kg8, 3haq, 2wjk, 3har, 2wjl, 3has, 1q5j, 1q5i, 1f50, 3nsb, 1tn5, 1cwq, 3utv, 4fpd, 1brx, 1brr, 1p8i, 1fbk, 1ucq, 4hyx, 1f4z, 3vi0, 1qkp, 1qko, 1brd, 1p8h, 1mgy, 4md2, 4md1, 3ns0, 1c3w, 1bm1, 2ntu, 1kme, 2ntw, 1s52, 1s51, 1py6, 4ov0, 2i20, 1vjm, 3mbv, 1x0i, 1x0k, 1xji]
LXXXXA	LA5	TXLXXA	TA5	3	3	[1m0k, 1at9, 1e0p, 1r2n, 1r84, 1pxs, 1ap9, 1pxr, 4hwl, 1s54, 1s53, 1o0a, 3han, 3hao, 1kg9, 1kg8, 3haq, 2wjk, 3har, 2wjl, 3has, 1q5j, 1q5i, 1f50, 3nsb, 1tn5, 3utv, 1tn0, 3utw, 3utx, 4fpd, 3uty, 1brx, 1brr, 1p8i, 1fbk, 1ucq, 4hyx, 1f4z, 3vi0, 1qkp, 1qko, 1p8h, 4md2, 4md1, 3ns0, 1c3w, 1bm1, 2ntu, 1kme, 2ntw, 1s52, 1s51, 1py6, 4ov0, 2i20, 1vjm, 3mbv, 1x0k, 1xji]
LFSTIA	LA5	TXXXXA	TA5	4	3	[2z55, 1vgo, 3wqj, 2ei4]
LXXXIA	LA5	TTPLLA	TA5	1	2	[3hao]
LXLXXA	LA5	AIAFTM	AM5	0	1	[1m0k, 1s8l, 1at9, 1e0p, 1s8j, 2i1x, 1r2n, 1r84, 1jv7, 1jv6, 1pxr, 1ap9, 1m0m, 1m0l, 4hwl, 1s54, 1s53, 1o0a, 1c8s, 3han, 3hao, 1c8r, 1kg9, 1bhb, 1kg8, 3hap, 3haq, 1bha, 2wjk, 3har, 2wjl, 3has, 1q5j, 1kgb, 2zzl, 1q5i, 1f50, 1dze, 3nsb, 1tn5, 2brd, 1cwq, 3utv, 3utw, 3utx, 3uty, 4fpd, 1brx, 1fbb, 1brr, 1p8i, 1fbk, 1ucq, 4hyx, 1p8u, 1f4z, 1ixf, 3vi0, 1qkp, 1qko, 1p8h, 1mgy, 1qm8, 4md2, 4md1, 2zfe, 1i…
LXXXXA	LA5	AIAFTM	AM5	2	1	[1s8l, 1at9, 1e0p, 1s8j, 1r2n, 1r84, 1jv7, 1jv6, 1pxr, 4hwl, 1s54, 1s53, 1o0a, 3han, 1kg8, 3hap, 3haq, 3har, 2wjk, 2wjl, 3has, 1q5j, 1q5i, 1f50, 1tn5, 3utv, 3utw, 3utx, 3uty, 1brx, 4hyx, 1f4z, 1qkp, 1qko, 1brd, 1p8h, 1mgy, 4md2, 4md1, 1c3w, 1bm1, 2ntu, 1kme, 2ntw, 1s52, 1s51, 1py6, 4ov0, 1vjm, 3mbv, 1x0i, 1x0k, 1xji]
LFTXXA	LA5	ALSTPM	AM5	3	2	[2jaf, 2jag]
LXXXXA	LA5	TAAMLY	TY5	3	4	[1m0k, 1s8l, 1at9, 1e0p, 1s8j, 1r2n, 1r84, 1pxs, 1jv7, 1jv6, 1ap9, 1pxr, 4hwl, 1s54, 1s53, 1o0a, 3han, 3hao, 1kg9, 1kg8, 3haq, 2wjk, 3har, 2wjl, 3has, 1q5j, 1q5i, 1f50, 3nsb, 1tn5, 1cwq, 3utv, 1tn0, 3utw, 3utx, 4fpd, 3uty, 1brx, 1brr, 1p8i, 1fbk, 1ucq, 4hyx, 1f4z, 3vi0, 1qkp, 1qko, 1brd, 1p8h, 1mgy, 4md2, 4md1, 3ns0, 1c3w, 1bm1, 2ntu, 1kme, 2ntw, 1s52, 1s51, 1py6, 4ov0, 2i20, 1vjm, 3mbv, 1x0i, 1x…
LXXLAA	LA5	IPXVWI	II5	3	4	[3ddl]
LXGAXA	LA5	IILXXI	II5	0	4	[1h2s]
LFSTIA	LA5	IXXXXI	II5	4	3	[2z55, 1vgo, 3wqj, 2ei4]
LXXXXA	LA5	ILVPGI	II5	2	1	[2z55, 1vgo]
LXXXXA	LA5	KKFXAI	KI5	2	1	[2ntu, 1s54, 1s53]
LXXXXA	LA5	KKFXAI	KI5	3	1	[2ntu, 1s54, 1s53]
LLVXWA	LA5	KLFXAI	KI5	4	3	[3vvk, 3qbl, 3qbg, 3qbi, 3qbk]
LXXXXA	LA5	MLYXLY	MY5	3	4	[1m0k, 1s8l, 1at9, 1e0p, 1s8j, 1r2n, 1r84, 1pxs, 1jv7, 1jv6, 1ap9, 1pxr, 4hwl, 1s54, 1s53, 1o0a, 3han, 3hao, 1kg9, 1kg8, 3haq, 2wjk, 2wjl, 3has, 1q5j, 1q5i, 1f50, 3nsb, 1tn5, 1cwq, 3utv, 1tn0, 3utw, 3utx, 4fpd, 3uty, 1brx, 1brr, 1p8i, 1fbk, 1ucq, 4hyx, 1f4z, 3vi0, 1qkp, 1qko, 1brd, 1p8h, 1mgy, 4md2, 4md1, 3ns0, 1c3w, 1bm1, 2ntu, 1kme, 2ntw, 1s52, 1s51, 1py6, 4ov0, 2i20, 1vjm, 3mbv, 1x0i, 1x0k, 1x…
LXGVDA	LA5	MIVVLY	MY5	3	4	[1uaz]
LVLXXA	LA5	MIVVLY	MY5	5	4	[1uaz]
LLVXWA	LA5	TAITFD	TD5	4	3	[3vvk, 3qbl, 3qbg, 3qbi, 3qbk]
LXXXXA	LA5	TLXGVD	TD5	2	3	[2z55, 1vgo]
LLVXWA	LA5	FTAITF	FF5	4	3	[3vvk, 3qbl, 3qbg, 3qbi, 3qbk]
LXGVDA	LA5	FSTIAF	FF5	3	4	[2z55, 1vgo, 2ei4]
LFTXXA	LA5	FYAISC	FC5	3	4	[2jaf, 2jag]
LFTXXA	LA5	STPMIL	SL5	3	2	[2jaf, 2jag]
LWVNVA	LA5	SYLXLL	SL5	0	1	[1e12]
LWVNVA	LA5	SSYLXL	SL5	0	1	[1e12]
LXXXXA	LA5	STXAML	SL5	3	4	[1m0k, 1s8l, 1at9, 1e0p, 1s8j, 1r2n, 1r84, 1pxs, 1jv7, 1jv6, 1ap9, 1pxr, 4hwl, 1s54, 1s53, 1o0a, 3han, 3hao, 1kg9, 1kg8, 3haq, 2wjk, 3har, 2wjl, 3has, 1q5j, 1q5i, 1f50, 3nsb, 1tn5, 1cwq, 3utv, 1tn0, 3utw, 3utx, 4fpd, 3uty, 1brx, 1brr, 1p8i, 1fbk, 1ucq, 4hyx, 1f4z, 3vi0, 1qkp, 1qko, 1brd, 1p8h, 1mgy, 4md2, 4md1, 3ns0, 1c3w, 1bm1, 2ntu, 1kme, 2ntw, 1s52, 1s51, 1py6, 4ov0, 2i20, 1vjm, 3mbv, 1x0i, 1x…
LXGVDA	LA5	STXAFL	SL5	3	4	[2z55, 1vgo, 2ei4]
LXXXIA	LA5	SAKVGL	SL5	1	6	[1p8i, 1fbk, 1jv6, 4fpd]
LWVNVA	LA5	SISSYL	SL5	0	1	[1e12, 2jaf]
LLVXWA	LA5	STLXLL	SL5	4	5	[3vvk, 3qbl, 3qbg, 3qbi, 3qbk]
LFGXGA	LA5	VMLAGF	VF5	4	3	[1gue, 4gyc, 3qdc, 3qap, 2f93, 2ksy, 2f95, 1jgj, 1h68, 1gu8, 1h2s]
LXXXXA	LA5	VLYVXF	VF5	3	4	[3har]
LVGTLA	LA5	VXKVGF	VF5	0	6	[1gue, 4gyc, 3qdc, 3qap, 2f93, 2ksy, 2f95, 1jgj, 1h68, 1gu8, 1h2s]
LXXXXA	LA5	VXXIAF	VF5	2	1	[1s8l, 1at9, 1e0p, 1s8j, 1r2n, 1r84, 1pxs, 1jv7, 1jv6, 1pxr, 4hwl, 1s54, 1s53, 1o0a, 3hao, 1kg8, 3hap, 3haq, 3har, 2wjk, 2wjl, 3has, 1q5j, 1q5i, 1f50, 1tn5, 3utv, 1tn0, 3utw, 3utx, 3uty, 4fpd, 1brx, 1fbk, 4hyx, 1f4z, 1qkp, 1qko, 1brd, 1p8h, 1mgy, 4md2, 4md1, 1c3w, 1bm1, 2ntu, 1kme, 2ntw, 1s52, 1s51, 1py6, 4ov0, 2i20, 1vjm, 3mbv, 1x0i, 1x0k, 1xji]
LXXXXA	LA5	VXFFGF	VF5	3	4	[1s8l, 1at9, 1e0p, 1s8j, 1r2n, 1r84, 4hyx, 1f4z, 1pxs, 1jv7, 1jv6, 1pxr, 4hwl, 1qkp, 1qko, 1s54, 1s53, 1mgy, 3han, 3hao, 3haq, 3har, 2wjl, 1c3w, 1bm1, 1q5i, 2ntu, 1kme, 1s52, 1s51, 1py6, 2i20, 1vjm, 1tn5, 1x0i, 1x0k, 3utv, 1tn0, 3utw, 3utx, 1xji, 4fpd, 3uty]
LXXXXA	LA5	VXXIAF	VF5	3	1	[1m0k, 1s8l, 1at9, 1e0p, 1s8j, 1r2n, 1r84, 1pxs, 1jv7, 1jv6, 1ap9, 4hwl, 1s54, 1s53, 1o0a, 3hao, 1kg9, 1kg8, 3haq, 2wjk, 3har, 2wjl, 3has, 1q5j, 1q5i, 1f50, 3nsb, 1tn5, 1cwq, 3utv, 3utx, 4fpd, 1brx, 1brr, 1p8i, 1fbk, 1ucq, 4hyx, 1f4z, 3vi0, 1qkp, 1qko, 1brd, 1p8h, 1mgy, 4md2, 4md1, 3ns0, 1c3w, 1bm1, 2ntu, 1kme, 2ntw, 1s52, 1s51, 1py6, 4ov0, 2i20, 1vjm, 3mbv, 1x0i, 1x0k, 1xji]
LAXAWA	LA5	VXKVGF	VF5	0	6	[1gue, 4gyc, 3qdc, 3qap, 2f93, 2ksy, 2f95, 1jgj, 1h68, 1gu8]
LXXXXA	LA5	KFYAIT	KT5	3	1	[1c3w, 1e0p, 1q5i, 2ntu, 1kme, 2ntw, 1s51, 1py6, 1f4z, 1pxs, 2i20, 1pxr, 1vjm, 1qko, 1s54, 1x0i, 1x0k, 3hao, 3haq, 1tn0, 3utw, 2wjk, 2wjl]
LXXXXA	LA5	KFYAIT	KT5	2	1	[1c3w, 1e0p, 1q5i, 2ntu, 1kme, 2ntw, 1s51, 1py6, 1f4z, 2i20, 1pxs, 1pxr, 1vjm, 1qko, 1s54, 1x0i, 1x0k, 3hao, 3haq, 3utw, 1tn0, 2wjk, 2wjl]
LLVXWA	LA5	TLKLLT	TT5	4	5	[3vvk, 3qbl, 3qbg, 3qbi, 3qbk]
LVXFIA	LA5	TVPLLT	TT5	1	2	[3ddl]
LXXLAA	LA5	TVPLLT	TT5	3	2	[3ddl]
LVXFIA	LA5	TVATMT	TT5	1	0	[3ddl]
LXXXXA	LA5	FVGALT	FT5	1	0	[4gyc, 1h2s]
LXXXXA	LA5	FYAIXT	FT5	2	1	[1brx, 1s8l, 1e0p, 1s8j, 1r2n, 1r84, 4hyx, 1f4z, 1pxs, 1jv7, 1jv6, 1pxr, 1qkp, 1qko, 1s54, 1o0a, 1mgy, 3han, 3hao, 1kg8, 3hap, 3haq, 3har, 2wjk, 2wjl, 3has, 1c3w, 1bm1, 1q5i, 2ntu, 1kme, 2ntw, 1s51, 1py6, 4ov0, 2i20, 1vjm, 1tn5, 1x0i, 1x0k, 3utw, 1tn0, 1xji]
LXXXXA	LA5	FYAIXT	FT5	3	1	[1brx, 1s8l, 1e0p, 1s8j, 1r2n, 1r84, 4hyx, 1f4z, 1pxs, 1jv7, 1jv6, 1pxr, 1qkp, 1qko, 1s54, 1o0a, 1mgy, 3han, 3hao, 1kg8, 3haq, 2wjk, 3har, 2wjl, 3has, 1c3w, 1bm1, 1q5i, 2ntu, 1kme, 2ntw, 1s51, 1py6, 4ov0, 2i20, 1vjm, 1tn5, 1x0i, 1x0k, 1tn0, 3utw, 1xji, 4fpd]
LFTXXA	LA5	YAISCA	YA5	3	4	[2jaf, 2jag]
LXXXXA	LA5	YILYVA	YA5	3	4	[3has]
LXXXXA	LA5	IXXLXP	IP5	2	1	[1s8l, 1at9, 1e0p, 1s8j, 1r2n, 1r84, 1pxs, 1jv7, 1jv6, 4hwl, 1vgo, 1s54, 1s53, 1o0a, 3han, 3hao, 1kg8, 3hap, 3haq, 3har, 2wjk, 2wjl, 3has, 1q5j, 1q5i, 1f50, 2z55, 1tn5, 3utv, 1tn0, 4fpd, 1brx, 1fbk, 4hyx, 1f4z, 1qkp, 1qko, 1brd, 1p8h, 1mgy, 4md2, 4md1, 1c3w, 1bm1, 2ntu, 1kme, 2ntw, 1s52, 1s51, 1py6, 4ov0, 2i20, 1vjm, 3mbv, 1x0i, 1x0k, 1xji]
LXXXXA	LA5	IXXLXP	IP5	3	1	[1m0k, 1s8l, 1at9, 1e0p, 1s8j, 1r2n, 1r84, 1pxs, 1jv7, 1jv6, 1ap9, 4hwl, 1s54, 1o0a, 3hao, 1kg9, 1kg8, 3haq, 2wjk, 3har, 2wjl, 3has, 1q5j, 1q5i, 1f50, 3nsb, 1tn5, 1cwq, 3utv, 1tn0, 4fpd, 1brx, 1brr, 1p8i, 1fbk, 1ucq, 4hyx, 1f4z, 3vi0, 1qkp, 1qko, 1brd, 1p8h, 1mgy, 4md2, 4md1, 3ns0, 1c3w, 1bm1, 2ntu, 1kme, 2ntw, 1s52, 1s51, 1py6, 4ov0, 2i20, 1vjm, 3mbv, 1x0i, 1x0k, 1xji]
LXXXXA	LA5	PXIAFT	PT5	2	1	[1s8l, 1at9, 1e0p, 1s8j, 1r2n, 1r84, 1pxs, 1jv7, 1jv6, 4hwl, 1s54, 1s53, 1o0a, 3han, 3hao, 1kg8, 3hap, 3haq, 3har, 2wjk, 2wjl, 3has, 1q5j, 1q5i, 1f50, 1tn5, 3utv, 1tn0, 3utx, 4fpd, 1brx, 1fbk, 4hyx, 1f4z, 1qkp, 1qko, 1brd, 1p8h, 1mgy, 4md2, 4md1, 1c3w, 1bm1, 2ntu, 1kme, 2ntw, 1s52, 1s51, 1py6, 4ov0, 2i20, 1vjm, 3mbv, 1x0i, 1x0k, 1xji]
LXLXXA	LA5	PXIAFT	PT5	0	1	[1m0k, 1s8l, 1at9, 1e0p, 1s8j, 2i1x, 1r2n, 1r84, 1pxs, 1jv7, 1jv6, 1ap9, 1m0m, 1m0l, 4hwl, 1s54, 1s53, 1o0a, 1c8s, 3han, 3hao, 1c8r, 1kg9, 1bhb, 1kg8, 3hap, 3haq, 1bha, 2wjk, 3har, 2wjl, 3has, 1q5j, 1kgb, 2zzl, 1q5i, 1f50, 1dze, 3nsb, 1tn5, 2brd, 1cwq, 3utv, 3utx, 4fpd, 1brx, 1fbb, 1brr, 1p8i, 1fbk, 1ucq, 4hyx, 1p8u, 1f4z, 1ixf, 3vi0, 1qkp, 1qko, 1p8h, 1mgy, 1qm8, 4md2, 4md1, 2zfe, 1iw6, 3ns0, 1c…
LXXXXA	LA5	PFYAIT	PT5	2	1	[1tn5]
LIYNXA	LA5	RLLLLA	RA5	6	5	[3ddl]
LXXXXA	LA5	FTXXLS	FS5	2	1	[1s8l, 1at9, 1e0p, 1s8j, 1r2n, 1r84, 1jv7, 1jv6, 1pxr, 4hwl, 1s54, 1s53, 1o0a, 3han, 1kg8, 3hap, 3haq, 3har, 2wjk, 2wjl, 3has, 1q5j, 1q5i, 1f50, 1tn5, 1tn0, 3utx, 3uty, 1brx, 4hyx, 1f4z, 1qkp, 1qko, 1brd, 1p8h, 1mgy, 4md2, 4md1, 1c3w, 1bm1, 2ntu, 1kme, 2ntw, 1s52, 1s51, 1py6, 4ov0, 1vjm, 3mbv, 1x0i, 1x0k, 1xji]
LXXXXA	LA5	FVLLRS	FS5	2	6	[1vgo]
LXXXXA	LA5	FFGFTS	FS5	2	4	[1qkp, 1s52, 3utv]
LXLXXA	LA5	FTXXLS	FS5	0	1	[1m0k, 1s8l, 1at9, 1e0p, 1s8j, 2i1x, 1r2n, 1r84, 1jv7, 1pxs, 1jv6, 1pxr, 1ap9, 1m0m, 1m0l, 4hwl, 1s54, 1s53, 1o0a, 1c8s, 3han, 3hao, 1c8r, 1kg9, 1bhb, 1kg8, 3hap, 3haq, 1bha, 2wjk, 3har, 2wjl, 3has, 1q5j, 1kgb, 2zzl, 1q5i, 1f50, 1dze, 3nsb, 1tn5, 2brd, 1cwq, 1tn0, 3utx, 3uty, 4fpd, 1brx, 1fbb, 1brr, 1p8i, 1fbk, 1ucq, 4hyx, 1p8u, 1f4z, 1ixf, 3vi0, 1qkp, 1qko, 1p8h, 1mgy, 1qm8, 4md2, 4md1, 2zfe, 1i…
LXXXXA	LA5	FFGFTS	FS5	3	4	[1qkp, 1s52, 3utv]
LXXXIA	LA5	LXLLXS	LS5	1	6	[1brx, 1c3w, 1at9, 1bm1, 1e0p, 1q5i, 2ntu, 1kme, 1pxs, 2i20, 1vjm, 1tn5, 1qko, 1s54, 1s53, 1x0k, 3hao]
LXXXXA	LA5	LXLLXS	LS5	2	6	[1brx, 1c3w, 1at9, 1bm1, 1e0p, 1q5i, 2ntu, 1kme, 1pxs, 1pxr, 1vjm, 1tn5, 1qko, 1s54, 1s53, 1x0k, 1tn0]
LWVNVA	LA5	YSVLDV	YV5	0	6	[1e12, 2jaf]
LAXAWA	LA5	YYVXLV	YV5	0	1	[1gue, 4gyc, 3qdc, 3qap, 2f93, 2ksy, 2f95, 1jgj, 1h68, 1gu8]
LFWLGA	LA5	VAYXVM	VM5	0	1	[1gue, 4gyc, 3qdc, 3qap, 2f93, 2ksy, 2f95, 1jgj, 1h68, 1gu8, 1h2s]
LVGTLA	LA5	VAYXVM	VM5	0	1	[1gue, 4gyc, 3qdc, 3qap, 2f93, 2ksy, 2f95, 1jgj, 1h68, 1gu8, 1h2s]
LAXAWA	LA5	KVGFXF	KF5	0	6	[1gue, 4gyc, 3qdc, 3qap, 2f93, 2ksy, 2f95, 1jgj, 1h68, 1gu8]
LXXLVA	LA5	KVGFXF	KF5	5	6	[2z55, 1vgo]
LXXXIA	LA5	KVGFXF	KF5	1	6	[2z55, 3wqj, 1vgo, 1uaz, 2ei4]
LVGTLA	LA5	KVGFXF	KF5	0	6	[1gue, 4gyc, 3qdc, 3qap, 2f93, 2ksy, 2f95, 1jgj, 1h68, 1gu8, 1h2s]
LVLXXA	LA5	KVGFXF	KF5	5	6	[1uaz]
LXXXXA	LA5	YYAITI	YI5	2	1	[1vgo]
LYINIA	LA5	YSALDI	YI5	0	6	[3qbl, 3vvk, 3a7k, 3abw, 3qbg, 3qbi, 3qbk]
LXLXXA	LA5	SMLLGY	SY5	0	1	[1at9, 1kme, 1brr, 1s52, 1r2n, 1r84, 4hwl, 1qkp, 3han, 2brd, 3hap, 3utv, 3har, 3utx, 1xji, 3has, 3uty]
LXXXXA	LA5	GTLIGV	GV5	2	3	[2z55, 1vgo]
LFSTIA	LA5	PIXWIV	PV5	4	5	[2z55, 1vgo, 3wqj, 2ei4]
LXLXXA	LA5	MXLXXG	MG5	0	1	[1at9, 1kme, 1brr, 1s52, 1r2n, 1r84, 4hwl, 1qkp, 3han, 2brd, 3hap, 3utv, 3har, 3utx, 1xji, 3has, 3uty]
LFWLGA	LA5	MXLXXG	MG5	0	1	[3qdc, 3qap, 2ksy, 1jgj]
LXXXXA	LA5	FKXLRN	FN5	2	5	[1s8l, 1e0p, 1s8j, 1pxs, 1jv7, 1jv6, 1pxr, 4hwl, 1qkp, 1qko, 1s54, 1s53, 1mgy, 3haq, 3har, 2wjl, 3has, 1c3w, 1q5i, 2ntu, 1kme, 2ntw, 1s52, 1s51, 1py6, 1vjm, 1tn5, 1x0k, 1tn0, 3utx, 3uty]
LVXFIA	LA5	FVLARN	FN5	1	0	[3ddl]
LIYNXA	LA5	FVLARN	FN5	6	0	[3ddl]
LVXFIA	LA5	DVLAKA	DA5	1	6	[3ddl]
LVLXXA	LA5	MVLDVT	MT5	5	6	[1uaz]
LXXXXA	LA5	EYYAIT	ET5	2	1	[1vgo]
LVLXXA	LA5	TXKVGF	TF5	5	6	[1uaz]
LXGVDA	LA5	TIAFLF	TF5	3	4	[2z55, 1vgo, 2ei4]
LVXFIA	LA5	TASFVF	TF5	1	0	[3ddl]
LVXFIA	LA5	TMTASF	TF5	1	0	[3ddl]
LXXXIA	LA5	TXKVGF	TF5	1	6	[2z55, 3wqj, 1vgo, 1uaz, 2ei4]
LXXLAA	LA5	PLLXVE	PE5	3	2	[3ddl]
LVXFIA	LA5	PLLXVE	PE5	1	2	[3ddl]
LAXAWA	LA5	TKVGFG	TG5	0	6	[1gue, 4gyc, 3qdc, 3qap, 2f93, 2ksy, 2f95, 1jgj, 1h68, 1gu8]
LXXXXA	LA5	TILVPG	TG5	2	1	[2z55, 1vgo]
LVGTLA	LA5	TKVGFG	TG5	0	6	[1gue, 4gyc, 3qdc, 3qap, 2f93, 2ksy, 2f95, 1jgj, 1h68, 1gu8, 1h2s]
LLVXWA	LA5	LXVVXW	LW5	4	5	[3vvk, 3qbl, 3qbg, 3qbi, 3qbk]
LXXXXA	LA5	LTVXLW	LW5	1	5	[4gyc, 1h2s]
LXXXIA	LA5	FYFIAR	FR5	1	0	[2z55, 1vgo, 2ei4]
LIYNXA	LA5	FFVLAR	FR5	6	0	[3ddl]
LVXFIA	LA5	FFVLAR	FR5	1	0	[3ddl]
LXXXIA	LA5	LIGTFY	LY5	1	0	[2z55, 3wqj, 1vgo, 1uaz, 2ei4]
LVXFIA	LA5	LAKAGY	LY5	1	6	[3ddl]
LXXLAA	LA5	PXVWXL	PL5	3	4	[3ddl]
LXXXIA	LA5	PLLLLG	PG5	1	2	[1fbk, 4fpd]
LXGAXA	LA5	IXLGIN	IN5	0	1	[1h2s]
LYINIA	LA5	YXGLXS	YS5	0	1	[3qbl, 3vvk, 3a7k, 3abw, 3qbg, 3qbi, 3qbk]
LXXLVA	LA5	YYLLTS	YS5	5	4	[1vgo]
LWVNVA	LA5	YXGLXS	YS5	0	1	[1e12]
LXXXXA	LA5	ILLRSR	IR5	2	6	[1brx]
LXXXIA	LA5	ILLRSR	IR5	1	6	[1brx]
LXGVDA	LA5	CXIVVL	CL5	3	4	[1uaz]
LXGAXA	LA5	NLGLVA	NA5	0	1	[1h2s]
LXLXXA	LA5	DTLLFM	DM5	0	6	[2wjk]
LXXXXA	LA5	WAIYPF	WF5	1	5	[4gyc, 1h2s]
LXXXXA	LA5	TTLVPP	TP5	2	1	[1tn0]
LXXXXA	LA5	VGALTK	VK5	3	3	[1at9]
LIYNXA	LA5	VLARNN	VN5	6	0	[3ddl]
LVXFIA	LA5	VLARNN	VN5	1	0	[3ddl]
IYPFIW	IW5	IXYLDL	IL5	5	6	[1gue, 4gyc, 3qap, 3qdc, 2f93, 2ksy, 2f95, 1jgj, 1gu8, 1h68, 1h2s]
ILLVEW	IW5	AITFDI	AI5	4	3	[3vvk, 3qbl, 3qbg, 3qbi, 3qbk]
ILLVEW	IW5	LFTAIT	LT5	4	3	[3vvk, 3qbl, 3qbg, 3qbi, 3qbk]
ILWXIW	IW5	LVTYFT	LT5	4	5	[2m3g]
IYPFIW	IW5	LIVYLD	LD5	5	6	[1gue, 4gyc, 3qap, 3qdc, 2f93, 2ksy, 2f95, 1jgj, 1gu8, 1h68, 1h2s]
ILLVEW	IW5	LXLLTV	LV5	4	5	[3vvk, 3qbl, 3qbg, 3qbi, 3qbk]
IYPFIW	IW5	DXALXV	DV5	5	6	[4gyc, 3qap, 3qdc, 2f93, 2ksy, 2f95, 1jgj, 1h2s]
IYPFIW	IW5	VXVALI	VI5	5	6	[3qap, 3qdc, 2ksy, 1jgj, 1h2s]
ILLVEW	IW5	VVXXLG	VG5	4	5	[3vvk, 3qbl, 3qbg, 3qbi, 3qbk]
ILLVEW	IW5	FSXLKL	FL5	4	5	[3vvk, 3qbl, 3qbg, 3qbi, 3qbk]
ILWXIW	IW5	STQIVV	SV5	4	3	[2m3g]
ILLVEW	IW5	VXWXXY	VY5	4	5	[3vvk, 3qbl, 3qbg, 3qbi, 3qbk]
IYPFIW	IW5	VAXIVY	VY5	5	6	[1gue, 4gyc, 3qap, 3qdc, 2f93, 2ksy, 2f95, 1jgj, 1gu8, 1h68, 1h2s]
ILLVEW	IW5	LXXVVM	LM5	4	5	[3vvk, 3qbl, 3qbg, 3qbi, 3qbk]
ILLVEW	IW5	TVXXWL	TL5	4	5	[3vvk, 3qbl, 3qbg, 3qbi, 3qbk]
ILWXIW	IW5	TYFTVL	TL5	4	5	[2m3g]
IYPFIW	IW5	ALIVYL	AL5	5	6	[1gue, 4gyc, 3qap, 3qdc, 2f93, 2ksy, 2f95, 1jgj, 1gu8, 1h68, 1h2s]
IYPFIW	IW5	VYLXLV	VV5	5	6	[1gue, 4gyc, 3qap, 3qdc, 2f93, 2ksy, 2f95, 1jgj, 1gu8, 1h68, 1h2s]
ILWXIW	IW5	VXYFXV	VV5	4	5	[2m3g]
ILWXIW	IW5	TQIVVI	TI5	4	3	[2m3g]
ILWXIW	IW5	IVVITS	IS5	4	3	[2m3g]
ILLVEW	IW5	KLLTVV	KV5	4	5	[3vvk, 3qbl, 3qbg, 3qbi, 3qbk]
ILLVEW	IW5	ITFDIA	IA5	4	3	[3vvk, 3qbl, 3qbg, 3qbi, 3qbk]
ILLVEW	IW5	KLFXAI	KI5	4	3	[3vvk, 3qbl, 3qbg, 3qbi, 3qbk]
ILLVEW	IW5	FTAITF	FF5	4	3	[3vvk, 3qbl, 3qbg, 3qbi, 3qbk]
ILLVEW	IW5	TAITFD	TD5	4	3	[3vvk, 3qbl, 3qbg, 3qbi, 3qbk]
ILLVEW	IW5	STLXLL	SL5	4	5	[3vvk, 3qbl, 3qbg, 3qbi, 3qbk]
ILLVEW	IW5	TLKLLT	TT5	4	5	[3vvk, 3qbl, 3qbg, 3qbi, 3qbk]
ILWXIW	IW5	DKLVTY	DY5	4	5	[2m3g]
ILWXIW	IW5	KLVTYF	KF5	4	5	[2m3g]
ILLVEW	IW5	LXVVXW	LW5	4	5	[3vvk, 3qbl, 3qbg, 3qbi, 3qbk]
ILWXIW	IW5	MSTQIV	MV5	4	3	[2m3g]
ILWXIW	IW5	FLMSTQ	FQ5	4	3	[2m3g]
ILWXIW	IW5	QIVVIT	QT5	4	3	[2m3g]
GYGXLI	GI5	ALVVFI	AI5	6	1	[3ddl]
GYGXLI	GI5	LLLLAT	LT5	6	5	[3ddl]
GTFYFI	GI5	YAIXXL	YL5	0	1	[2z55, 1vgo]
GAVAFI	GI5	TLXTVV	TV5	4	3	[2ksy, 1jgj]
GYGXLI	GI5	SAXXVF	SF5	6	1	[3ddl]
GAVAFI	GI5	VXMXXG	VG5	4	0	[2ksy, 1jgj]
GFLSTI	GI5	VXGYXG	VG5	4	3	[3ddl]
GATLMI	GI5	VFXYMG	VG5	1	0	[2jaf, 2jag]
GAVAFI	GI5	VITLNT	VT5	4	3	[2ksy, 1jgj]
GAVAFI	GI5	NTVVML	NL5	4	3	[2ksy, 1jgj]
GYGXLI	GI5	NARLLL	NL5	6	5	[3ddl]
GYGXLI	GI5	FVFXVL	FL5	6	0	[3ddl]
GATLMI	GI5	FXFXXL	FL5	1	6	[1e12, 2jaf, 2jag]
GYGXLI	GI5	SFVFFV	SV5	6	0	[3ddl]
GYGXLI	GI5	LGNARL	LL5	6	5	[3ddl]
GAVAFI	GI5	LXXVVM	LM5	4	5	[2ksy, 1jgj]
GATLMI	GI5	LXFXXM	LM5	1	0	[1e12, 2jaf, 2jag]
GYGXLI	GI5	MMVXAL	ML5	6	1	[3ddl]
GFLSTI	GI5	ALMIVL	AL5	4	3	[3ddl]
GYGXLI	GI5	AXLXXL	AL5	6	5	[3ddl]
GYGXLI	GI5	VXXXXV	VV5	6	1	[3ddl]
GATLMI	GI5	ILVFVY	IY5	1	0	[1e12, 2jaf, 2jag]
GTFYFI	GI5	IAXAAY	IY5	0	1	[2z55, 1vgo, 3wqj, 1uaz, 2ei4]
GAVAFI	GI5	LAGFAG	LG5	4	3	[2ksy, 1jgj]
GFLSTI	GI5	LMIXXG	LG5	4	3	[3ddl]
GYGXLI	GI5	LLATWG	LG5	6	5	[3ddl]
GTFYFI	GI5	GIASAA	GA5	0	1	[2z55, 1vgo, 3wqj, 1uaz, 2ei4]
GATLMI	GI5	VFAFIL	VL5	1	6	[1e12, 2jaf, 2jag]
GYGXLI	GI5	AXXVXF	AF5	6	0	[3ddl]
GAVAFI	GI5	GFAXAM	GM5	4	3	[2ksy, 1jgj]
GAVAFI	GI5	ITLNTV	IV5	4	3	[2ksy, 1jgj]
GFLSTI	GI5	AALMIV	AV5	4	3	[3ddl]
GTFYFI	GI5	AIXXLV	AV5	0	1	[2z55, 1vgo]
GATLMI	GI5	AXLXFV	AV5	1	0	[1e12, 2jaf, 2jag]
GAVAFI	GI5	AGXAGA	AA5	4	3	[2ksy, 1jgj]
GAVAFI	GI5	MLAXFA	MA5	4	3	[2ksy, 1jgj]
GYGXLI	GI5	LLGNAR	LR5	6	5	[3ddl]
GTFYFI	GI5	VPGIAS	VS5	0	1	[2z55, 1vgo, 3wqj, 1uaz, 2ei4]
GTFYFI	GI5	PGIASA	PA5	0	1	[2z55, 1vgo, 3wqj, 1uaz, 2ei4]
GYGXLI	GI5	SMMVSA	SA5	6	1	[3ddl]
GTFYFI	GI5	ILVPGI	II5	0	1	[2z55, 1vgo, 3wqj, 1uaz, 2ei4]
GAVAFI	GI5	TVVMLA	TA5	4	3	[2ksy, 1jgj]
GFLSTI	GI5	MIVXGY	MY5	4	3	[3ddl]
GAVAFI	GI5	VMLAGF	VF5	4	3	[2ksy, 1jgj]
GTFYFI	GI5	IXXLXP	IP5	0	1	[2z55, 1vgo, 2ei4]
GFLSTI	GI5	IVLGXP	IP5	4	3	[3ddl]
GYGXLI	GI5	RLLLLA	RA5	6	5	[3ddl]
GFLSTI	GI5	LGYPGE	LE5	4	3	[3ddl]
GATLMI	GI5	KYXFAF	KF5	1	6	[1e12, 2jaf, 2jag]
GATLMI	GI5	YVFAFI	YI5	1	6	[1e12, 2jaf, 2jag]
GYGXLI	GI5	TMTASF	TF5	6	0	[3ddl]
GYGXLI	GI5	TASFVF	TF5	6	0	[3ddl]
GTFYFI	GI5	TILVPG	TG5	0	1	[2z55, 1vgo, 1uaz, 2ei4]
GYGXLI	GI5	LLLATW	LW5	6	5	[3ddl]
GATLMI	GI5	FVXMGR	FR5	1	0	[2jaf, 2jag]
GATLMI	GI5	AFILLR	AR5	1	6	[2jaf, 2jag]
GAVAFI	GI5	IVITLN	IN5	4	3	[2ksy, 1jgj]
GYGXLI	GI5	MVSALV	MV5	6	1	[3ddl]
FWLGAI	FI5	IXYLDL	IL5	0	6	[1gue, 4gyc, 3qdc, 3qap, 2f93, 2ksy, 2f95, 1jgj, 1h68, 1gu8, 1h2s]
FVWWAI	FI5	LVGALT	LT5	4	3	[1brx, 1at9, 1fbb, 1bm1, 1q5i, 1brr, 1s52, 1fbk, 1ucq, 1iw9, 3vhz, 1pxr, 4hwl, 1ixf, 3vi0, 1p8h, 2brd, 1x0k, 1tn0, 3har, 3utx]
FXPRYI	FI5	YXVMAL	YL5	2	1	[3qap, 3qdc, 2ksy, 1jgj]
FVWWAI	FI5	YXVXWL	YL5	4	5	[1m0k, 1at9, 1e0p, 2i1x, 1r84, 1r2n, 1pxs, 1ap9, 1pxr, 1m0m, 4hwl, 1s54, 1s53, 1o0a, 1c8s, 3han, 1kg9, 3hao, 1c8r, 3hap, 1kg8, 3haq, 2wjk, 3har, 3has, 2wjl, 1kgb, 1q5j, 2zzl, 1f50, 1dze, 1tn5, 3nsb, 2brd, 3utv, 1tn0, 3utw, 3utx, 3uty, 4fpd, 1brx, 1fbb, 1brr, 1p8i, 1fbk, 1ucq, 4hyx, 1p8u, 1f4z, 1ixf, 3vi0, 1qkp, 1qko, 1p8h, 1qm8, 4md2, 2zfe, 4md1, 1iw6, 3ns0, 1c3w, 1bm1, 2ntu, 1kme, 2ntw, 1s52, 1s…
FWLGAI	FI5	YXVMAL	YL5	0	1	[1gue, 4gyc, 3qdc, 3qap, 2ksy, 1jgj, 1h68, 1gu8, 1h2s]
FWLGAI	FI5	LIVYLD	LD5	0	6	[1gue, 4gyc, 3qdc, 3qap, 2f93, 2ksy, 2f95, 1jgj, 1h68, 1gu8, 1h2s]
FXPRYI	FI5	FAGAMV	FV5	2	3	[3qap, 3qdc, 1jgj]
FTVLWI	FI5	LPFFSK	LK5	5	6	[1xio, 2m3g, 4tl3]
FWLGAI	FI5	LDXVTK	LK5	0	6	[1gue, 4gyc, 3qdc, 3qap, 2f93, 2ksy, 2f95, 1jgj, 1h68, 1gu8, 1h2s]
FVWWAI	FI5	DXALXV	DV5	4	2	[1brx]
FWLGAI	FI5	DXALXV	DV5	0	6	[4gyc, 3qdc, 3qap, 2f93, 2ksy, 2f95, 1jgj, 1h2s]
FXPRYI	FI5	AXXXLG	AG5	2	1	[2ksy, 1jgj]
FWLGAI	FI5	AXXXLG	AG5	0	1	[2ksy, 1jgj]
FWLGAI	FI5	VXVALI	VI5	0	6	[3qdc, 3qap, 2ksy, 1jgj, 1h2s]
FXPRYI	FI5	VVXXLG	VG5	2	5	[3qap, 3qdc]
FWLGAI	FI5	VVXXLG	VG5	0	5	[3qdc, 3qap]
FVWWAI	FI5	VXWXXG	VG5	4	5	[1m0k, 1at9, 1e0p, 2i1x, 1r84, 1r2n, 1pxs, 1ap9, 1pxr, 1m0m, 4hwl, 1s54, 1s53, 1o0a, 1c8s, 3han, 1kg9, 3hao, 1c8r, 3hap, 1kg8, 3haq, 2wjk, 3har, 3has, 2wjl, 1kgb, 1q5j, 2zzl, 1q5i, 1f50, 1dze, 1tn5, 3nsb, 2brd, 3utv, 1tn0, 3utw, 3utx, 3uty, 4fpd, 1brx, 1fbb, 1brr, 1p8i, 1fbk, 1ucq, 4hyx, 1p8u, 1f4z, 1ixf, 3vi0, 1qkp, 1qko, 1p8h, 1qm8, 4md2, 2zfe, 4md1, 1iw6, 3ns0, 1c3w, 1bm1, 2ntu, 1kme, 2ntw, 1s…
FXPRYI	FI5	ALGVGW	AW5	2	1	[3qap, 3qdc, 2ksy, 1jgj]
FWLGAI	FI5	ALGVGW	AW5	0	1	[3qdc, 3qap, 2ksy, 1jgj]
FVWWAI	FI5	PXVWXI	PI5	4	5	[1m0k, 1at9, 1e0p, 2i1x, 1r84, 1r2n, 1pxs, 1ap9, 1pxr, 1m0m, 4hwl, 1s54, 1s53, 1o0a, 1c8s, 3han, 1kg9, 3hao, 1c8r, 3hap, 1kg8, 3haq, 2wjk, 3har, 3has, 2wjl, 1kgb, 1q5j, 2zzl, 1f50, 1dze, 1tn5, 3nsb, 2brd, 3utv, 1tn0, 3utw, 3utx, 3uty, 4fpd, 1brx, 1fbb, 1brr, 1p8i, 1fbk, 1ucq, 4hyx, 1p8u, 1f4z, 1ixf, 3vi0, 1qkp, 1qko, 1p8h, 1qm8, 4md2, 2zfe, 4md1, 1iw6, 3ns0, 1c3w, 1bm1, 2ntu, 1kme, 2ntw, 1s52, 1s…
FWLGAI	FI5	VAXIVY	VY5	0	6	[1gue, 4gyc, 3qdc, 3qap, 2f93, 2ksy, 2f95, 1jgj, 1h68, 1gu8, 1h2s]
FVWWAI	FI5	GTXLVG	GG5	4	3	[1m0k, 1at9, 1e0p, 2i1x, 1r84, 1r2n, 1pxs, 1ap9, 1pxr, 1m0m, 4hwl, 1s54, 1s53, 1o0a, 1c8s, 3han, 1kg9, 3hao, 1c8r, 3hap, 1kg8, 3haq, 2wjk, 3har, 3has, 2wjl, 1kgb, 1q5j, 2zzl, 1q5i, 1f50, 1dze, 1tn5, 3nsb, 2brd, 3utv, 1tn0, 3utw, 3utx, 3uty, 4fpd, 1brx, 1fbb, 1brr, 1p8i, 1fbk, 1ucq, 4hyx, 1p8u, 1f4z, 1ixf, 3vi0, 1qkp, 1qko, 1p8h, 1qm8, 4md2, 2zfe, 4md1, 1iw6, 3ns0, 1c3w, 1bm1, 2ntu, 1kme, 2ntw, 1s…
FVWWAI	FI5	IMIGTG	IG5	4	3	[1m0k, 1at9, 1e0p, 2i1x, 1r84, 1r2n, 1pxs, 1ap9, 1pxr, 1m0m, 4hwl, 1s54, 1s53, 1o0a, 1c8s, 3han, 1kg9, 3hao, 1c8r, 3hap, 1kg8, 3haq, 2wjk, 3har, 3has, 2wjl, 1kgb, 1q5j, 2zzl, 1q5i, 1f50, 1dze, 1tn5, 3nsb, 2brd, 3utv, 1tn0, 3utw, 3utx, 3uty, 4fpd, 1brx, 1fbb, 1brr, 1p8i, 1fbk, 1ucq, 4hyx, 1p8u, 1f4z, 1ixf, 3vi0, 1qkp, 1qko, 1p8h, 1qm8, 4md2, 2zfe, 4md1, 1iw6, 3ns0, 1c3w, 1bm1, 2ntu, 1kme, 2ntw, 1s…
FVWWAI	FI5	MXXTXL	ML5	4	3	[1m0k, 1at9, 1e0p, 2i1x, 1r84, 1r2n, 1pxs, 1ap9, 1pxr, 1m0m, 4hwl, 1s54, 1s53, 1o0a, 1c8s, 3han, 1kg9, 3hao, 1c8r, 3hap, 1kg8, 3haq, 2wjk, 3har, 3has, 2wjl, 1kgb, 1q5j, 2zzl, 1q5i, 1f50, 1dze, 1tn5, 3nsb, 2brd, 3utv, 1tn0, 3utw, 3utx, 3uty, 4fpd, 1brx, 1fbb, 1brr, 1p8i, 1fbk, 1ucq, 4hyx, 1p8u, 1f4z, 1ixf, 3vi0, 1qkp, 1qko, 1p8h, 1qm8, 4md2, 2zfe, 4md1, 1iw6, 3ns0, 1c3w, 1bm1, 2ntu, 1kme, 2ntw, 1s…
FWLGAI	FI5	ALIVYL	AL5	0	6	[1gue, 4gyc, 3qdc, 3qap, 2f93, 2ksy, 2f95, 1jgj, 1h68, 1gu8, 1h2s]
FWLGAI	FI5	VXALXV	VV5	0	1	[3qdc, 3qap, 2ksy, 1jgj]
FWLGAI	FI5	VYLXLV	VV5	0	6	[1gue, 4gyc, 3qdc, 3qap, 2f93, 2ksy, 2f95, 1jgj, 1h68, 1gu8, 1h2s]
FXPRYI	FI5	VXALXV	VV5	2	1	[3qap, 3qdc, 2ksy, 1jgj]
FXPRYI	FI5	IAXXAY	IY5	2	1	[3qap, 3qdc, 2ksy, 1jgj]
FXPRYI	FI5	LAGFAG	LG5	2	3	[3qap, 3qdc, 2ksy, 1jgj]
FVWWAI	FI5	LIGSEG	LG5	4	5	[1fbb, 1q5i, 1brr, 1s52, 1r84, 1r2n, 1ap9, 1pxr, 4hwl, 3han, 2brd, 3hap, 3utv, 1tn0, 3har, 3utx, 1xji, 3has, 3uty]
FWLGAI	FI5	YLDLVT	YT5	0	6	[1gue, 4gyc, 3qdc, 3qap, 2f93, 2ksy, 2f95, 1jgj, 1h68, 1gu8, 1h2s]
FVWWAI	FI5	IGSEGA	IA5	4	5	[1fbb, 1brr, 2brd]
FXPRYI	FI5	GFAXAM	GM5	2	3	[3qap, 3qdc, 2ksy, 1jgj]
FVWWAI	FI5	GIMIGT	GT5	4	3	[1m0k, 1at9, 1e0p, 2i1x, 1r84, 1r2n, 1pxs, 1ap9, 1pxr, 1m0m, 4hwl, 1s54, 1s53, 1o0a, 1c8s, 3han, 1kg9, 3hao, 1c8r, 3hap, 1kg8, 3haq, 2wjk, 3har, 3has, 2wjl, 1kgb, 1q5j, 2zzl, 1q5i, 1f50, 1dze, 1tn5, 3nsb, 2brd, 3utv, 1tn0, 3utw, 3utx, 3uty, 4fpd, 1brx, 1fbb, 1brr, 1p8i, 1fbk, 1ucq, 4hyx, 1p8u, 1f4z, 1ixf, 3vi0, 1qkp, 1qko, 1p8h, 1qm8, 4md2, 2zfe, 4md1, 1iw6, 3ns0, 1c3w, 1bm1, 2ntu, 1kme, 2ntw, 1s…
FVWWAI	FI5	IXTGLV	IV5	4	3	[1m0k, 1at9, 1e0p, 2i1x, 1r84, 1r2n, 1pxs, 1ap9, 1pxr, 1m0m, 4hwl, 1s54, 1s53, 1o0a, 1c8s, 3han, 1kg9, 3hao, 1c8r, 3hap, 1kg8, 3haq, 2wjk, 3har, 3has, 2wjl, 1kgb, 1q5j, 2zzl, 1q5i, 1f50, 1dze, 1tn5, 3nsb, 2brd, 3utv, 1tn0, 3utw, 3utx, 3uty, 4fpd, 1brx, 1fbb, 1brr, 1p8i, 1fbk, 1ucq, 4hyx, 1p8u, 1f4z, 1ixf, 3vi0, 1qkp, 1qko, 1p8h, 1qm8, 4md2, 2zfe, 4md1, 1iw6, 3ns0, 1c3w, 1bm1, 2ntu, 1kme, 2ntw, 1s…
FXPRYI	FI5	AVAYXV	AV5	2	1	[3qap, 3qdc, 2ksy, 1jgj]
FWLGAI	FI5	AVAYXV	AV5	0	1	[1gue, 4gyc, 3qdc, 3qap, 2f93, 2ksy, 2f95, 1jgj, 1h68, 1gu8, 1h2s]
FXPRYI	FI5	AGXAGA	AA5	2	3	[3qap, 3qdc, 2ksy, 1jgj]
FWLGAI	FI5	AYXXMA	AA5	0	1	[1gue, 4gyc, 3qdc, 3qap, 2f93, 2ksy, 2f95, 1jgj, 1h68, 1gu8, 1h2s]
FXPRYI	FI5	AYXXMA	AA5	2	1	[3qap, 3qdc, 2ksy, 1jgj]
FXPRYI	FI5	MLAXFA	MA5	2	3	[3qap, 3qdc, 2ksy, 1jgj]
FVWWAI	FI5	VWLIGS	VS5	4	5	[1brx, 1at9, 1fbb, 1bm1, 1q5i, 1brr, 1s52, 1r84, 1r2n, 1ap9, 1pxr, 4hwl, 3han, 2brd, 3hap, 3utv, 1tn0, 3har, 3utx, 1xji, 3has, 3uty]
FVWWAI	FI5	TXLXXA	TA5	4	3	[1m0k, 1at9, 1e0p, 2i1x, 1r84, 1r2n, 1pxs, 1ap9, 1pxr, 1m0m, 4hwl, 1s54, 1s53, 1o0a, 1c8s, 3han, 1kg9, 3hao, 1c8r, 3hap, 1kg8, 3haq, 2wjk, 3har, 3has, 2wjl, 1kgb, 1q5j, 2zzl, 1q5i, 1f50, 1dze, 1tn5, 3nsb, 2brd, 3utv, 1tn0, 3utw, 3utx, 3uty, 4fpd, 1brx, 1fbb, 1brr, 1p8i, 1fbk, 1ucq, 4hyx, 1p8u, 1f4z, 1ixf, 3vi0, 1qkp, 1qko, 1p8h, 1qm8, 4md2, 2zfe, 4md1, 1iw6, 3ns0, 1c3w, 1bm1, 2ntu, 1kme, 2ntw, 1s…
FTVLWI	FI5	FSKVGF	FF5	5	6	[1xio, 2m3g, 4tl3]
FTVLWI	FI5	LLXFFS	LS5	5	6	[1xio, 2m3g, 4tl3]
FWLGAI	FI5	VAYXVM	VM5	0	1	[1gue, 4gyc, 3qdc, 3qap, 2f93, 2ksy, 2f95, 1jgj, 1h68, 1gu8, 1h2s]
FXPRYI	FI5	VAYXVM	VM5	2	1	[3qap, 3qdc, 2ksy, 1jgj]
FTVLWI	FI5	KVGFXF	KF5	5	6	[1xio, 2m3g, 4tl3]
FTVLWI	FI5	PFFSKV	PV5	5	6	[1xio, 2m3g, 4tl3]
FWLGAI	FI5	MXLXXG	MG5	0	1	[3qdc, 3qap, 2ksy, 1jgj]
FXPRYI	FI5	MXLXXG	MG5	2	1	[3qap, 3qdc, 2ksy, 1jgj]
FVWWAI	FI5	WLIGSE	WE5	4	5	[1at9, 1fbb, 1q5i, 1brr, 1s52, 1r84, 1r2n, 1ap9, 1pxr, 4hwl, 3han, 2brd, 3hap, 3utv, 1tn0, 3har, 3utx, 1xji, 3has, 3uty]
FTVLWI	FI5	FFSKVG	FG5	5	6	[1xio, 2m3g, 4tl3]
FTVLWI	FI5	SKVGFS	SS5	5	6	[1xio, 2m3g, 4tl3]
FVWWAI	FI5	VGALTK	VK5	4	3	[1at9, 2brd]
AMXIPI	AI5	IGALHF	IF5	1	0	[1xio, 2m3g, 4tl3]
AITFDI	AI5	ISCAXF	IF5	3	4	[3qbl, 3vvk, 3a7k, 3qbg, 3abw, 3qbi, 3qbk]
ADXXMI	AI5	ILYXXF	IF5	3	4	[1m0k, 1s8l, 1at9, 1e0p, 1s8j, 1r2n, 1r84, 1pxs, 1jv7, 1jv6, 1ap9, 1pxr, 4hwl, 1s54, 1s53, 1o0a, 3han, 3hao, 1kg9, 1kg8, 3hap, 2wjk, 2wjl, 3has, 1q5j, 1q5i, 1f50, 3nsb, 1tn5, 1cwq, 3utv, 1tn0, 3utw, 3utx, 4fpd, 3uty, 1brx, 1brr, 1p8i, 1fbk, 1ucq, 4hyx, 1f4z, 3vi0, 1qkp, 1qko, 1brd, 1p8h, 1mgy, 4md2, 2zfe, 4md1, 1iw6, 3ns0, 1c3w, 1bm1, 2ntu, 1kme, 2ntw, 1s52, 1s51, 1py6, 4ov0, 2i20, 1iw9, 1vjm, 1x…
ALVVFI	AI5	ELVLVM	EM5	1	2	[3ddl]
AAXLYI	AI5	LVGALT	LT5	4	3	[1brx, 1at9, 1fbb, 1bm1, 1q5i, 1brr, 1s52, 1fbk, 1ucq, 1iw9, 3vhz, 1pxr, 4hwl, 1ixf, 3vi0, 1p8h, 2brd, 1x0k, 1tn0, 3utx]
ADXXMI	AI5	LFFGFT	LT5	3	4	[1s8l, 1at9, 1e0p, 1s8j, 1r2n, 1r84, 4hyx, 1pxs, 1jv7, 1jv6, 1pxr, 4hwl, 1qkp, 1qko, 1s54, 1s53, 1mgy, 3han, 3hao, 3hap, 3haq, 3har, 1bm1, 1q5i, 1kme, 1s52, 1s51, 1py6, 1vjm, 1tn5, 1x0i, 1x0k, 3utv, 1tn0, 3utw, 3utx, 1xji, 3uty]
AITFDI	AI5	LIAVST	LT5	3	1	[3qbl, 3vvk, 3qbg, 3qbi, 3qbk]
ADXXMI	AI5	LXXLXV	LV5	3	4	[1m0k, 1s8l, 1at9, 1e0p, 1s8j, 1r2n, 1r84, 1pxs, 1jv7, 1jv6, 1ap9, 1pxr, 1m0l, 4hwl, 1s54, 1s53, 1o0a, 3han, 3hao, 1kg9, 1kg8, 3hap, 3haq, 2wjk, 3har, 2wjl, 3has, 2zzl, 1q5j, 1q5i, 1f50, 3nsb, 1tn5, 2brd, 1cwq, 3utv, 1tn0, 3utw, 3utx, 4fpd, 3uty, 1brx, 1brr, 1p8i, 1fbk, 1ucq, 4hyx, 1f4z, 1ixf, 3vi0, 1qkp, 1qko, 1brd, 1p8h, 1mgy, 1qm8, 4md2, 2zfe, 4md1, 1iw6, 3ns0, 1c3w, 1bm1, 2ntu, 1kme, 2ntw, 1s…
ALVVFI	AI5	LTVELV	LV5	1	2	[3ddl]
AITFDI	AI5	LXXLXV	LV5	3	4	[3qbl, 3vvk, 3qbg, 3qbi, 3qbk]
ALVVFI	AI5	LARNNV	LV5	1	0	[3ddl]
AAXLYI	AI5	YXVXWL	YL5	4	5	[1m0k, 1s8l, 1at9, 1e0p, 1s8j, 2i1x, 1r84, 1r2n, 1pxs, 1ap9, 1pxr, 1m0m, 1m0l, 4hwl, 1s54, 1s53, 1o0a, 1c8s, 3han, 1kg9, 3hao, 1c8r, 3hap, 1kg8, 2wjk, 3has, 2wjl, 1kgb, 1q5j, 2zzl, 1f50, 1dze, 1tn5, 3nsb, 2brd, 1cwq, 3utv, 1tn0, 3utw, 3utx, 3uty, 4fpd, 1brx, 1fbb, 1brr, 1p8i, 1fbk, 1ucq, 4hyx, 1p8u, 1f4z, 1ixf, 3vi0, 1qkp, 1qko, 1brd, 1p8h, 1qm8, 4md2, 2zfe, 4md1, 1iw6, 3ns0, 1c3w, 1bm1, 2ntu, 1k…
AAXLYI	AI5	MVLDXS	MS5	4	6	[1m0k, 1s8l, 1at9, 1e0p, 1s8j, 2i1x, 1r84, 1r2n, 1pxs, 1jv7, 1jv6, 1ap9, 1pxr, 1m0m, 1m0l, 4hwl, 1s54, 1s53, 1o0a, 1c8s, 3han, 1kg9, 3hao, 1c8r, 3hap, 1kg8, 2wjk, 3has, 2wjl, 1kgb, 1q5j, 2zzl, 1q5i, 1f50, 1dze, 1tn5, 3nsb, 2brd, 1cwq, 3utv, 1tn0, 3utw, 3utx, 3uty, 4fpd, 1brx, 1fbb, 1brr, 1p8i, 1fbk, 1ucq, 4hyx, 1p8u, 1f4z, 1ixf, 3vi0, 1qkp, 1qko, 1brd, 1p8h, 1mgy, 1qm8, 4md2, 2zfe, 4md1, 1iw6, 3n…
AAXLYI	AI5	FMVLDV	FV5	4	6	[1m0k, 1s8l, 1at9, 1e0p, 1s8j, 2i1x, 1r84, 1r2n, 1pxs, 1jv7, 1jv6, 1ap9, 1pxr, 1m0m, 1m0l, 4hwl, 1s54, 1s53, 1o0a, 1c8s, 3han, 1kg9, 3hao, 1c8r, 3hap, 1kg8, 2wjk, 3has, 2wjl, 1kgb, 1q5j, 2zzl, 1q5i, 1f50, 1dze, 1tn5, 3nsb, 2brd, 1cwq, 3utv, 1tn0, 3utw, 3utx, 3uty, 4fpd, 1brx, 1fbb, 1brr, 1p8i, 1fbk, 1ucq, 4hyx, 1p8u, 1f4z, 1ixf, 3vi0, 1qkp, 1qko, 1brd, 1p8h, 1mgy, 1qm8, 4md2, 2zfe, 4md1, 1iw6, 3n…
AITFDI	AI5	TXLXXV	TV5	3	5	[3qbl, 3vvk, 3a7k, 3qbg, 3abw, 3qbi, 3qbk]
AAXLYI	AI5	LDXXXK	LK5	4	6	[1m0k, 1s8l, 1at9, 1e0p, 1s8j, 2i1x, 1r84, 1r2n, 1pxs, 1jv7, 1jv6, 1ap9, 1pxr, 1m0m, 1m0l, 4hwl, 1s54, 1s53, 1o0a, 1c8s, 3han, 1kg9, 3hao, 1c8r, 3hap, 1kg8, 2wjk, 3has, 2wjl, 1kgb, 1q5j, 2zzl, 1q5i, 1f50, 1dze, 1tn5, 3nsb, 2brd, 1cwq, 3utv, 1tn0, 3utw, 3utx, 3uty, 4fpd, 1brx, 1fbb, 1brr, 1p8i, 1fbk, 1ucq, 4hyx, 1p8u, 1f4z, 1ixf, 3vi0, 1qkp, 1qko, 1brd, 1p8h, 1mgy, 1qm8, 4md2, 2zfe, 4md1, 1iw6, 3n…
AAXLYI	AI5	VXDXXA	VA5	4	6	[1m0k, 1s8l, 1at9, 1e0p, 1s8j, 2i1x, 1r84, 1r2n, 1pxs, 1jv7, 1jv6, 1ap9, 1pxr, 1m0m, 1m0l, 4hwl, 1s54, 1s53, 1o0a, 1c8s, 3han, 1kg9, 3hao, 1c8r, 3hap, 1kg8, 2wjk, 3has, 2wjl, 1kgb, 1q5j, 2zzl, 1q5i, 1f50, 1dze, 1tn5, 3nsb, 2brd, 1cwq, 3utv, 1tn0, 3utw, 3utx, 3uty, 4fpd, 1brx, 1fbb, 1brr, 1p8i, 1fbk, 1ucq, 4hyx, 1p8u, 1f4z, 1ixf, 3vi0, 1qkp, 1qko, 1brd, 1p8h, 1mgy, 1qm8, 4md2, 2zfe, 4md1, 1iw6, 3n…
ALVVFI	AI5	VATMTA	VA5	1	0	[3ddl]
AAXLYI	AI5	VVLWSA	VA5	4	5	[1m0k, 1s8l, 1at9, 1e0p, 1s8j, 2i1x, 1r84, 1r2n, 1pxs, 1jv7, 1jv6, 1ap9, 1pxr, 1m0m, 1m0l, 4hwl, 1s54, 1s53, 1o0a, 1c8s, 3han, 1kg9, 3hao, 1c8r, 3hap, 1kg8, 2wjk, 3has, 2wjl, 1kgb, 1q5j, 2zzl, 1q5i, 1f50, 1dze, 1tn5, 3nsb, 2brd, 1cwq, 3utv, 1tn0, 3utw, 3utx, 3uty, 4fpd, 1brx, 1fbb, 1brr, 1p8i, 1fbk, 1ucq, 4hyx, 1p8u, 1f4z, 1ixf, 3vi0, 1qkp, 1qko, 1brd, 1p8h, 1mgy, 1qm8, 4md2, 2zfe, 4md1, 1iw6, 3n…
ALVVFI	AI5	VXFVXA	VA5	1	0	[3ddl]
ADXXMI	AI5	DXALXV	DV5	3	2	[1brx]
AIYPFI	AI5	DLXXKV	DV5	5	6	[1gue, 4gyc, 3qap, 3qdc, 2f93, 2ksy, 2f95, 1jgj, 1gu8, 1h68, 1h2s]
ALVVFI	AI5	DWLXXV	DV5	1	2	[3ddl]
AAXLYI	AI5	DXXXKV	DV5	4	6	[1m0k, 1s8l, 1at9, 1e0p, 1s8j, 2i1x, 1r84, 1r2n, 1pxs, 1jv7, 1jv6, 1ap9, 1pxr, 1m0m, 1m0l, 4hwl, 1s54, 1s53, 1o0a, 1c8s, 3han, 1kg9, 3hao, 1c8r, 3hap, 1kg8, 2wjk, 3has, 2wjl, 1kgb, 1q5j, 2zzl, 1q5i, 1f50, 1dze, 1tn5, 3nsb, 2brd, 1cwq, 3utv, 1tn0, 3utw, 3utx, 3uty, 4fpd, 1brx, 1fbb, 1brr, 1p8i, 1fbk, 1ucq, 4hyx, 1p8u, 1f4z, 1ixf, 3vi0, 1qkp, 1qko, 1brd, 1p8h, 1mgy, 1qm8, 4md2, 2zfe, 4md1, 1iw6, 3n…
AMXIPI	AI5	AGMTIG	AG5	1	0	[1xio, 2m3g, 4tl3]
ALVVFI	AI5	AXXGYG	AG5	1	6	[3ddl]
AAXLYI	AI5	AVXADG	AG5	4	3	[3hap]
AIYPFI	AI5	VXXGXI	VI5	5	6	[1gue, 4gyc, 3qap, 3qdc, 2f93, 2ksy, 2f95, 1jgj, 1gu8, 1h68]
AAXLYI	AI5	VXADXI	VI5	4	3	[1m0k, 1s8l, 1at9, 1e0p, 1s8j, 2i1x, 1r84, 1r2n, 1pxs, 1jv7, 1jv6, 1ap9, 1pxr, 1m0m, 1m0l, 4hwl, 1s54, 1s53, 1o0a, 1c8s, 3han, 1kg9, 3hao, 1c8r, 3hap, 1kg8, 2wjk, 3has, 2wjl, 1kgb, 1q5j, 2zzl, 1q5i, 1f50, 1dze, 1tn5, 3nsb, 1cwq, 3utv, 1tn0, 3utw, 3utx, 3uty, 4fpd, 1brx, 1fbb, 1brr, 1p8i, 1fbk, 1ucq, 4hyx, 1p8u, 1f4z, 1ixf, 3vi0, 1qkp, 1qko, 1brd, 1p8h, 1mgy, 1qm8, 4md2, 2zfe, 4md1, 1iw6, 3ns0, 1c…
AITFDI	AI5	VPVVSI	VI5	3	1	[3qbl, 3vvk, 3a7k, 3qbg, 3abw, 3qbi, 3qbk]
AMXIPI	AI5	VAGMTI	VI5	1	0	[1xio, 2m3g, 4tl3]
ALVVFI	AI5	VLIYNI	VI5	1	6	[3ddl]
AAXLYI	AI5	VXXKXG	VG5	4	6	[1m0k, 1s8l, 1at9, 1e0p, 1s8j, 2i1x, 1r84, 1r2n, 1pxs, 1jv7, 1jv6, 1ap9, 1pxr, 1m0m, 1m0l, 4hwl, 1s54, 1s53, 1o0a, 1c8s, 3han, 1kg9, 3hao, 1c8r, 3hap, 1kg8, 2wjk, 3has, 2wjl, 1kgb, 1q5j, 2zzl, 1q5i, 1f50, 1dze, 1tn5, 3nsb, 2brd, 1cwq, 3utv, 1tn0, 3utw, 3utx, 3uty, 4fpd, 1brx, 1fbb, 1brr, 1p8i, 1fbk, 1ucq, 4hyx, 1p8u, 1f4z, 1ixf, 3vi0, 1qkp, 1qko, 1brd, 1p8h, 1mgy, 1qm8, 4md2, 2zfe, 4md1, 1iw6, 3n…
AAXLYI	AI5	VXWXXG	VG5	4	5	[1m0k, 1at9, 1e0p, 2i1x, 1r84, 1r2n, 1pxs, 1ap9, 1pxr, 1m0m, 4hwl, 1s54, 1s53, 1o0a, 1c8s, 3han, 1kg9, 3hao, 1c8r, 3hap, 1kg8, 2wjk, 3has, 2wjl, 1kgb, 1q5j, 2zzl, 1q5i, 1f50, 1dze, 1tn5, 3nsb, 2brd, 3utv, 1tn0, 3utw, 3utx, 3uty, 4fpd, 1brx, 1fbb, 1brr, 1p8i, 1fbk, 1ucq, 4hyx, 1p8u, 1f4z, 1ixf, 3vi0, 1qkp, 1qko, 1brd, 1p8h, 1qm8, 4md2, 2zfe, 4md1, 1iw6, 3ns0, 1c3w, 1bm1, 2ntu, 1kme, 2ntw, 1s52, 1s…
AAXLYI	AI5	TVVLWS	TS5	4	5	[1m0k, 1s8l, 1at9, 1e0p, 1s8j, 2i1x, 1r84, 1r2n, 1pxs, 1jv7, 1jv6, 1ap9, 1pxr, 1m0m, 1m0l, 4hwl, 1s54, 1s53, 1o0a, 1c8s, 3han, 1kg9, 3hao, 1c8r, 3hap, 1kg8, 2wjk, 3has, 2wjl, 1kgb, 1q5j, 2zzl, 1q5i, 1f50, 1dze, 1tn5, 3nsb, 2brd, 1cwq, 3utv, 1tn0, 3utw, 3utx, 3uty, 4fpd, 1brx, 1fbb, 1brr, 1p8i, 1fbk, 1ucq, 4hyx, 1p8u, 1f4z, 1ixf, 3vi0, 1qkp, 1qko, 1brd, 1p8h, 1mgy, 1qm8, 4md2, 2zfe, 4md1, 1iw6, 3n…
ALVVFI	AI5	FVFXVL	FL5	1	0	[3ddl]
ADXXMI	AI5	FTTXLL	FL5	3	2	[1m0k, 1s8l, 1at9, 1e0p, 1s8j, 2i1x, 1r2n, 1r84, 1pxs, 1jv7, 1jv6, 1m0m, 1ap9, 1pxr, 1m0l, 4hwl, 1s54, 1s53, 1o0a, 1c8s, 3han, 3hao, 1kg9, 1c8r, 1kg8, 3hap, 3haq, 2wjk, 3har, 2wjl, 3has, 2zzl, 1kgb, 1q5j, 1q5i, 1f50, 1dze, 3nsb, 1tn5, 2brd, 1cwq, 3utv, 1tn0, 3utw, 3utx, 4fpd, 3uty, 1brx, 1fbb, 1brr, 1p8i, 1fbk, 1ucq, 4hyx, 1p8u, 1f4z, 1ixf, 1qkp, 1qko, 1brd, 1p8h, 1mgy, 1qm8, 4md2, 2zfe, 4md1, 1i…
AAXLYI	AI5	LWXAYP	LP5	4	5	[1m0k, 1s8l, 1at9, 1e0p, 1s8j, 2i1x, 1r84, 1r2n, 1pxs, 1jv7, 1jv6, 1ap9, 1pxr, 1m0m, 1m0l, 4hwl, 1s54, 1s53, 1o0a, 1c8s, 3han, 1kg9, 3hao, 1c8r, 3hap, 1kg8, 2wjk, 3has, 2wjl, 1kgb, 1q5j, 2zzl, 1f50, 1dze, 1tn5, 3nsb, 2brd, 1cwq, 3utv, 1tn0, 3utw, 3utx, 3uty, 4fpd, 1brx, 1fbb, 1brr, 1p8i, 1fbk, 1ucq, 4hyx, 1p8u, 1f4z, 1ixf, 3vi0, 1qkp, 1qko, 1brd, 1p8h, 1mgy, 1qm8, 4md2, 2zfe, 4md1, 1iw6, 3ns0, 1c…
AAXLYI	AI5	WSAYXV	WV5	4	5	[1m0k, 1s8l, 1at9, 1e0p, 1s8j, 2i1x, 1r84, 1r2n, 1pxs, 1jv7, 1jv6, 1ap9, 1pxr, 1m0m, 1m0l, 4hwl, 1s54, 1s53, 1o0a, 1c8s, 3han, 1kg9, 3hao, 1c8r, 3hap, 1kg8, 2wjk, 3has, 2wjl, 1kgb, 1q5j, 2zzl, 1f50, 1dze, 1tn5, 3nsb, 2brd, 1cwq, 3utv, 1tn0, 3utw, 3utx, 3uty, 4fpd, 1brx, 1fbb, 1brr, 1p8i, 1fbk, 1ucq, 4hyx, 1p8u, 1f4z, 1ixf, 3vi0, 1qkp, 1qko, 1brd, 1p8h, 1mgy, 1qm8, 4md2, 2zfe, 4md1, 1iw6, 3ns0, 1c…
ALVVFI	AI5	SFVFFV	SV5	1	0	[3ddl]
AAXLYI	AI5	SAYXVV	SV5	4	5	[1m0k, 1s8l, 1at9, 1e0p, 1s8j, 2i1x, 1r84, 1r2n, 1pxs, 1jv7, 1jv6, 1ap9, 1pxr, 1m0m, 1m0l, 4hwl, 1s54, 1s53, 1o0a, 1c8s, 3han, 1kg9, 3hao, 1c8r, 3hap, 1kg8, 2wjk, 3has, 2wjl, 1kgb, 1q5j, 2zzl, 1f50, 1dze, 1tn5, 3nsb, 2brd, 1cwq, 3utv, 1tn0, 3utw, 3utx, 3uty, 4fpd, 1brx, 1fbb, 1brr, 1p8i, 1fbk, 1ucq, 4hyx, 1p8u, 1f4z, 1ixf, 3vi0, 1qkp, 1qko, 1brd, 1p8h, 1mgy, 1qm8, 4md2, 2zfe, 4md1, 1iw6, 3ns0, 1c…
ADXXMI	AI5	ARYXXW	AW5	3	2	[1m0k, 1at9, 1e0p, 2i1x, 1r2n, 1r84, 1pxs, 1m0m, 1ap9, 1pxr, 4hwl, 1s54, 1s53, 1o0a, 1c8s, 3han, 3hao, 1kg9, 1c8r, 1kg8, 3hap, 3haq, 2wjk, 3har, 2wjl, 3has, 2zzl, 1q5j, 1kgb, 1q5i, 1f50, 1dze, 3nsb, 1tn5, 2brd, 1cwq, 3utv, 1tn0, 3utw, 3utx, 4fpd, 3uty, 1brx, 1fbb, 1brr, 1p8i, 1fbk, 1ucq, 4hyx, 1p8u, 1f4z, 1ixf, 3vi0, 1qkp, 1qko, 1p8h, 1qm8, 4md2, 2zfe, 4md1, 1iw6, 3ns0, 1c3w, 1bm1, 2ntu, 1kme, 2n…
AAXLYI	AI5	AYXVVW	AW5	4	5	[1m0k, 1s8l, 1at9, 1e0p, 1s8j, 2i1x, 1r84, 1r2n, 1pxs, 1jv7, 1jv6, 1ap9, 1pxr, 1m0m, 1m0l, 4hwl, 1s54, 1s53, 1o0a, 1c8s, 3han, 1kg9, 3hao, 1c8r, 3hap, 1kg8, 2wjk, 3has, 2wjl, 1kgb, 1q5j, 2zzl, 1f50, 1dze, 1tn5, 3nsb, 2brd, 1cwq, 3utv, 1tn0, 3utw, 3utx, 3uty, 4fpd, 1brx, 1fbb, 1brr, 1p8i, 1fbk, 1ucq, 4hyx, 1p8u, 1f4z, 1ixf, 3vi0, 1qkp, 1qko, 1brd, 1p8h, 1mgy, 1qm8, 4md2, 2zfe, 4md1, 1iw6, 3ns0, 1c…
AAXLYI	AI5	PXVWXI	PI5	4	5	[1m0k, 1at9, 1e0p, 1s8j, 2i1x, 1r84, 1r2n, 1pxs, 1ap9, 1pxr, 1m0m, 4hwl, 1s54, 1s53, 1o0a, 1c8s, 3han, 1kg9, 3hao, 1c8r, 3hap, 1kg8, 2wjk, 3has, 2wjl, 1kgb, 1q5j, 2zzl, 1f50, 1dze, 1tn5, 3nsb, 2brd, 3utv, 1tn0, 3utw, 3utx, 3uty, 4fpd, 1brx, 1fbb, 1brr, 1p8i, 1fbk, 1ucq, 4hyx, 1p8u, 1f4z, 1ixf, 3vi0, 1qkp, 1qko, 1brd, 1p8h, 1qm8, 4md2, 2zfe, 4md1, 1iw6, 3ns0, 1c3w, 1bm1, 2ntu, 1kme, 2ntw, 1s52, 1s…
AAXLYI	AI5	VLWXAY	VY5	4	5	[1m0k, 1s8l, 1at9, 1e0p, 1s8j, 2i1x, 1r84, 1r2n, 1pxs, 1jv7, 1jv6, 1ap9, 1pxr, 1m0m, 1m0l, 4hwl, 1s54, 1s53, 1o0a, 1c8s, 3han, 1kg9, 3hao, 1c8r, 3hap, 1kg8, 2wjk, 3has, 2wjl, 1kgb, 1q5j, 2zzl, 1q5i, 1f50, 1dze, 1tn5, 3nsb, 2brd, 1cwq, 3utv, 1tn0, 3utw, 3utx, 3uty, 4fpd, 1brx, 1fbb, 1brr, 1p8i, 1fbk, 1ucq, 4hyx, 1p8u, 1f4z, 1ixf, 3vi0, 1qkp, 1qko, 1brd, 1p8h, 1mgy, 1qm8, 4md2, 2zfe, 4md1, 1iw6, 3n…
ADXXMI	AI5	WXXIXT	WT5	3	4	[1m0k, 1s8l, 1at9, 1e0p, 1s8j, 2i1x, 1r2n, 1r84, 1pxs, 1m0m, 1ap9, 1pxr, 1m0l, 4hwl, 1s54, 1s53, 1o0a, 1c8s, 3han, 3hao, 1kg9, 1c8r, 1kg8, 3hap, 3haq, 2wjk, 3har, 2wjl, 3has, 2zzl, 1q5j, 1kgb, 1q5i, 1f50, 1dze, 3nsb, 1tn5, 2brd, 1cwq, 3utv, 1tn0, 3utw, 3utx, 4fpd, 3uty, 1brx, 1fbb, 1brr, 1p8i, 1fbk, 1ucq, 4hyx, 1p8u, 1f4z, 1ixf, 3vi0, 1qkp, 1qko, 1p8h, 1qm8, 4md2, 2zfe, 4md1, 1iw6, 3ns0, 1c3w, 1b…
ALVVFI	AI5	LXTXXL	LL5	1	2	[3ddl]
AITFDI	AI5	LXXLXL	LL5	3	2	[3qbl, 3vvk, 3qbg, 3qbi, 3qbk]
ADXXMI	AI5	LXTXXL	LL5	3	2	[1m0k, 1s8l, 1at9, 1e0p, 1s8j, 2i1x, 1r2n, 1r84, 1pxs, 1jv7, 1jv6, 1m0m, 1ap9, 1pxr, 1m0l, 4hwl, 1s54, 1s53, 1o0a, 1c8s, 3han, 3hao, 1kg9, 1c8r, 1kg8, 3hap, 3haq, 2wjk, 3har, 2wjl, 3has, 2zzl, 1kgb, 1q5j, 1q5i, 1f50, 1dze, 3nsb, 1tn5, 2brd, 1cwq, 3utv, 1tn0, 3utw, 3utx, 4fpd, 3uty, 1brx, 1fbb, 1brr, 1p8i, 1fbk, 1ucq, 4hyx, 1p8u, 1f4z, 1ixf, 3vi0, 1qkp, 1qko, 1brd, 1p8h, 1mgy, 1qm8, 4md2, 2zfe, 4m…
AMXIPI	AI5	LHFWSL	LL5	1	0	[1xio, 2m3g, 4tl3]
AMXIPI	AI5	LXXXXL	LL5	1	2	[1xio, 2m3g, 4tl3]
ADXXMI	AI5	LXXXXL	LL5	3	2	[1m0k, 1s8l, 1at9, 1e0p, 1s8j, 1r2n, 1r84, 1pxs, 1jv7, 1jv6, 1ap9, 1pxr, 4hwl, 1s54, 1s53, 1o0a, 3han, 1kg9, 3hao, 1kg8, 3hap, 3haq, 2wjk, 3har, 2wjl, 3has, 1q5j, 1q5i, 1f50, 3nsb, 1tn5, 1cwq, 3utv, 1tn0, 3utw, 3utx, 4fpd, 3uty, 1brx, 1brr, 1p8i, 1fbk, 1ucq, 4hyx, 1f4z, 1qkp, 1qko, 1brd, 1p8h, 1mgy, 4md2, 4md1, 3ns0, 1c3w, 1bm1, 2ntu, 1kme, 2ntw, 1s52, 1s51, 1py6, 4ov0, 2i20, 1vjm, 3mbv, 1x0i, 1x…
AAXLYI	AI5	GTXLVG	GG5	4	3	[1m0k, 1s8l, 1at9, 1e0p, 1s8j, 2i1x, 1r84, 1r2n, 1pxs, 1ap9, 1pxr, 1m0m, 4hwl, 1s54, 1s53, 1o0a, 1c8s, 3han, 1kg9, 3hao, 1c8r, 3hap, 1kg8, 2wjk, 3has, 2wjl, 1kgb, 1q5j, 2zzl, 1q5i, 1f50, 1dze, 1tn5, 3nsb, 2brd, 1cwq, 3utv, 1tn0, 3utw, 3utx, 3uty, 4fpd, 1brx, 1fbb, 1brr, 1p8i, 1fbk, 1ucq, 4hyx, 1p8u, 1f4z, 1ixf, 3vi0, 1qkp, 1qko, 1p8h, 1qm8, 4md2, 2zfe, 4md1, 1iw6, 3ns0, 1c3w, 1bm1, 2ntu, 1kme, 2n…
AITFDI	AI5	IXXXLG	IG5	3	2	[3qbl, 3vvk, 3qbg, 3qbi, 3qbk]
AAXLYI	AI5	IMIGTG	IG5	4	3	[1m0k, 1s8l, 1at9, 1e0p, 1s8j, 2i1x, 1r84, 1r2n, 1pxs, 1jv7, 1jv6, 1ap9, 1pxr, 1m0m, 1m0l, 4hwl, 1s54, 1s53, 1o0a, 1c8s, 3han, 1kg9, 3hao, 1c8r, 3hap, 1kg8, 2wjk, 3has, 2wjl, 1kgb, 1q5j, 2zzl, 1q5i, 1f50, 1dze, 1tn5, 3nsb, 2brd, 1cwq, 3utv, 1tn0, 3utw, 3utx, 3uty, 4fpd, 1brx, 1fbb, 1brr, 1p8i, 1fbk, 1ucq, 4hyx, 1p8u, 1f4z, 1ixf, 3vi0, 1qkp, 1qko, 1brd, 1p8h, 1mgy, 1qm8, 4md2, 2zfe, 4md1, 1iw6, 3n…
ALVVFI	AI5	TVXLVL	TL5	1	2	[3ddl]
AITFDI	AI5	TXXIXL	TL5	3	2	[3qbl, 3vvk, 3a7k, 3qbg, 3abw, 3qbi, 3qbk]
AAXLYI	AI5	MXXTXL	ML5	4	3	[1m0k, 1s8l, 1at9, 1e0p, 1s8j, 2i1x, 1r84, 1r2n, 1pxs, 1jv7, 1jv6, 1ap9, 1pxr, 1m0m, 1m0l, 4hwl, 1s54, 1s53, 1o0a, 1c8s, 3han, 1kg9, 3hao, 1c8r, 3hap, 1kg8, 2wjk, 3has, 2wjl, 1kgb, 1q5j, 2zzl, 1q5i, 1f50, 1dze, 1tn5, 3nsb, 2brd, 1cwq, 3utv, 1tn0, 3utw, 3utx, 3uty, 4fpd, 1brx, 1fbb, 1brr, 1p8i, 1fbk, 1ucq, 4hyx, 1p8u, 1f4z, 1ixf, 3vi0, 1qkp, 1qko, 1brd, 1p8h, 1mgy, 1qm8, 4md2, 2zfe, 4md1, 1iw6, 3n…
ADXXMI	AI5	MXLXML	ML5	3	1	[1m0k, 1s8l, 1at9, 1e0p, 1s8j, 2i1x, 1r2n, 1r84, 1jv7, 1jv6, 1m0m, 1ap9, 1pxr, 4hwl, 1s54, 1s53, 1o0a, 1c8s, 3han, 3hao, 1kg9, 1c8r, 1kg8, 3hap, 3haq, 2wjk, 3har, 2wjl, 3has, 2zzl, 1q5j, 1kgb, 1q5i, 1f50, 1dze, 3nsb, 1tn5, 2brd, 1tn0, 3utx, 4fpd, 3uty, 1brx, 1fbb, 1brr, 1p8i, 1fbk, 1ucq, 4hyx, 1p8u, 1f4z, 1ixf, 3vi0, 1qkp, 1qko, 1brd, 1p8h, 1qm8, 4md2, 2zfe, 4md1, 1iw6, 3ns0, 1c3w, 1bm1, 2ntu, 1k…
AITFDI	AI5	MILXAL	ML5	3	2	[3qbl, 3vvk, 3qbg, 3abw, 3qbi, 3qbk]
AMXIPI	AI5	MVTTPL	ML5	1	2	[1xio, 2m3g, 4tl3]
AMXIPI	AI5	MTXGAL	ML5	1	0	[1xio, 2m3g, 4tl3]
ADXXMI	AI5	YVXFFG	YG5	3	4	[1s8l, 1at9, 1e0p, 1s8j, 1r2n, 1r84, 1pxs, 1jv7, 1jv6, 1pxr, 4hwl, 1s54, 1s53, 1o0a, 3han, 3hao, 1kg8, 3hap, 3haq, 2wjk, 3har, 2wjl, 1q5i, 1tn5, 3utv, 1tn0, 3utw, 3utx, 4fpd, 3uty, 4hyx, 1f4z, 1qkp, 1qko, 1brd, 1p8h, 1mgy, 1c3w, 1bm1, 2ntu, 1kme, 2ntw, 1s52, 1s51, 1py6, 2i20, 1vjm, 1x0i, 1x0k, 1xji]
ALVVFI	AI5	AGYGVL	AL5	1	6	[3ddl]
AITFDI	AI5	AVSTIL	AL5	3	1	[3qbl, 3vvk, 3qbg, 3qbi, 3qbk]
ADXXMI	AI5	AMLXXL	AL5	3	4	[1m0k, 1s8l, 1at9, 1e0p, 1s8j, 2i1x, 1r2n, 1r84, 1pxs, 1jv7, 1jv6, 1m0m, 1ap9, 1pxr, 1m0l, 4hwl, 1s54, 1s53, 1o0a, 1c8s, 3han, 3hao, 1kg9, 1c8r, 1kg8, 3hap, 3haq, 3har, 2wjk, 2wjl, 3has, 2zzl, 1q5j, 1kgb, 1q5i, 1f50, 1dze, 3nsb, 1tn5, 2brd, 1cwq, 3utv, 1tn0, 3utw, 3utx, 4fpd, 3uty, 1brx, 1fbb, 1brr, 1p8i, 1fbk, 1ucq, 4hyx, 1p8u, 1f4z, 1ixf, 3vi0, 1qkp, 1qko, 1brd, 1p8h, 1mgy, 1qm8, 4md2, 2zfe, 4m…
ADXXMI	AI5	AFTXXL	AL5	3	1	[1m0k, 1s8l, 1at9, 1e0p, 1s8j, 2i1x, 1r2n, 1r84, 1jv7, 1jv6, 1m0m, 1ap9, 1pxr, 1m0l, 4hwl, 1s54, 1s53, 1o0a, 1c8s, 3han, 3hao, 1kg9, 1c8r, 1kg8, 3hap, 3haq, 2wjk, 3har, 2wjl, 3has, 2zzl, 1q5j, 1kgb, 1q5i, 1f50, 1dze, 3nsb, 1tn5, 2brd, 1cwq, 1tn0, 3utx, 4fpd, 3uty, 1brx, 1fbb, 1brr, 1p8i, 1fbk, 1ucq, 4hyx, 1p8u, 1f4z, 1ixf, 3vi0, 1qkp, 1qko, 1brd, 1p8h, 1mgy, 1qm8, 4md2, 2zfe, 4md1, 1iw6, 3ns0, 1c…
ADXXMI	AI5	LXXXXF	LF5	3	4	[1s8l, 1at9, 1e0p, 1s8j, 1r2n, 1r84, 1pxs, 1jv7, 1jv6, 1pxr, 4hwl, 1s54, 1s53, 1o0a, 3han, 3hao, 1kg8, 3hap, 3haq, 2wjk, 3har, 3has, 2wjl, 1q5j, 1q5i, 1tn5, 3utv, 1tn0, 3utw, 3utx, 4fpd, 3uty, 1fbk, 1ucq, 4hyx, 1f4z, 1qkp, 1qko, 1brd, 1p8h, 1mgy, 4md2, 4md1, 1c3w, 1bm1, 2ntu, 1kme, 2ntw, 1s52, 1s51, 1py6, 4ov0, 2i20, 1vjm, 3mbv, 1x0i, 1x0k, 1xji]
ADXXMI	AI5	TXXXXI	TI5	3	1	[1m0k, 1s8l, 1at9, 1e0p, 1s8j, 2i1x, 1r2n, 1r84, 1pxs, 1jv7, 1jv6, 1m0m, 1ap9, 1m0l, 4hwl, 1s54, 1s53, 1o0a, 3hao, 1kg9, 1c8r, 1kg8, 3hap, 3haq, 2wjk, 3har, 2wjl, 3has, 2zzl, 1q5j, 1kgb, 1q5i, 1f50, 1dze, 3nsb, 1tn5, 1cwq, 3utv, 3utx, 4fpd, 1brx, 1brr, 1p8i, 1fbk, 1ucq, 4hyx, 1f4z, 1ixf, 3vi0, 1qkp, 1qko, 1brd, 1p8h, 1mgy, 1qm8, 4md2, 2zfe, 4md1, 1iw6, 3ns0, 1c3w, 1bm1, 2ntu, 1kme, 2ntw, 1s52, 1s…
ADXXMI	AI5	IAXTXY	IY5	3	1	[1m0k, 1s8l, 1at9, 1e0p, 1s8j, 2i1x, 1r2n, 1r84, 1jv7, 1jv6, 1m0m, 1ap9, 1pxr, 1m0l, 4hwl, 1s54, 1s53, 1o0a, 1c8s, 3han, 3hao, 1kg9, 1c8r, 1kg8, 3hap, 3haq, 2wjk, 3har, 2wjl, 3has, 2zzl, 1q5j, 1kgb, 1q5i, 1f50, 1dze, 3nsb, 1tn5, 2brd, 1cwq, 1tn0, 3utx, 4fpd, 3uty, 1brx, 1fbb, 1brr, 1p8i, 1fbk, 1ucq, 4hyx, 1p8u, 1f4z, 1ixf, 3vi0, 1qkp, 1qko, 1brd, 1p8h, 1mgy, 1qm8, 4md2, 2zfe, 4md1, 1iw6, 3ns0, 1c…
ALVVFI	AI5	VELXLV	VV5	1	2	[3ddl]
AITFDI	AI5	VSTILV	VV5	3	1	[3qbl, 3vvk, 3qbg, 3abw, 3qbi, 3qbk]
ALVVFI	AI5	VXLLXV	VV5	1	2	[3ddl]
ADXXMI	AI5	WXISTA	WA5	3	4	[1m0k, 1s8l, 1at9, 1e0p, 1s8j, 2i1x, 1r2n, 1r84, 1pxs, 1jv7, 1jv6, 1m0m, 1ap9, 1pxr, 1m0l, 4hwl, 1s54, 1s53, 1o0a, 1c8s, 3han, 3hao, 1kg9, 1c8r, 1kg8, 3hap, 3haq, 2wjk, 3har, 2wjl, 3has, 2zzl, 1q5j, 1kgb, 1q5i, 1f50, 1dze, 3nsb, 1tn5, 2brd, 1cwq, 3utv, 1tn0, 3utw, 3utx, 4fpd, 3uty, 1brx, 1fbb, 1brr, 1p8i, 1fbk, 1ucq, 4hyx, 1p8u, 1f4z, 1ixf, 3vi0, 1qkp, 1qko, 1p8h, 1qm8, 4md2, 2zfe, 4md1, 1iw6, 3n…
ADXXMI	AI5	WLXTTA	WA5	3	2	[1q5j]
ADXXMI	AI5	ISTAAM	IM5	3	4	[1m0k, 1s8l, 1at9, 1e0p, 1s8j, 2i1x, 1r2n, 1r84, 1pxs, 1jv7, 1jv6, 1m0m, 1ap9, 1pxr, 1m0l, 4hwl, 1s54, 1s53, 1o0a, 1c8s, 3han, 3hao, 1kg9, 1c8r, 1kg8, 3hap, 3haq, 2wjk, 3har, 2wjl, 3has, 2zzl, 1q5j, 1kgb, 1q5i, 1f50, 1dze, 3nsb, 1tn5, 2brd, 1cwq, 3utv, 1tn0, 3utw, 3utx, 4fpd, 3uty, 1brx, 1fbb, 1brr, 1p8i, 1fbk, 1ucq, 4hyx, 1p8u, 1f4z, 1ixf, 3vi0, 1qkp, 1qko, 1brd, 1p8h, 1mgy, 1qm8, 4md2, 2zfe, 4m…
AITFDI	AI5	SCACFI	SI5	3	4	[3qbl, 3vvk, 3a7k, 3qbg, 3abw, 3qbi, 3qbk]
AMXIPI	AI5	YVAGMT	YT5	1	0	[1xio, 2m3g, 4tl3]
AMXIPI	AI5	TIGALH	TH5	1	0	[1xio, 2m3g, 4tl3]
AAXLYI	AI5	LIGSEG	LG5	4	5	[1fbb, 1q5i, 1brr, 1s52, 1r84, 1r2n, 1ap9, 1pxr, 4hwl, 3han, 2brd, 3hap, 3utv, 1tn0, 3utx, 1xji, 3has, 3uty]
AAXLYI	AI5	LVGADG	LG5	4	3	[1m0k, 1s8l, 1at9, 1e0p, 1s8j, 1r84, 1r2n, 1pxs, 1jv7, 1jv6, 1ap9, 1pxr, 1m0l, 4hwl, 1s54, 1s53, 1o0a, 3han, 1kg9, 3hao, 1c8r, 1kg8, 2wjk, 3has, 2wjl, 1kgb, 1q5j, 2zzl, 1q5i, 1f50, 1tn5, 3nsb, 1cwq, 3utv, 1tn0, 3utw, 3utx, 3uty, 4fpd, 1brx, 1brr, 1p8i, 1fbk, 1ucq, 4hyx, 1p8u, 1f4z, 1ixf, 3vi0, 1qkp, 1qko, 1brd, 1p8h, 1mgy, 1qm8, 4md2, 2zfe, 4md1, 1iw6, 3ns0, 1c3w, 1bm1, 2ntu, 1kme, 2ntw, 1s52, 1s…
AIYPFI	AI5	LXXXXG	LG5	5	6	[1gue, 4gyc, 3qap, 3qdc, 2f93, 2ksy, 2f95, 1jgj, 1gu8, 1h68, 1h2s]
AMXIPI	AI5	GALHFW	GW5	1	0	[1xio, 2m3g, 4tl3]
AMXIPI	AI5	HFWSLS	HS5	1	0	[2m3g, 4tl3]
ALVVFI	AI5	ATMXAS	AS5	1	0	[3ddl]
AMXIPI	AI5	ALHFWS	AS5	1	0	[1xio, 2m3g, 4tl3]
ADXXMI	AI5	TXXLSM	TM5	3	1	[1m0k, 1s8l, 1at9, 1e0p, 1s8j, 2i1x, 1r2n, 1r84, 1jv7, 1jv6, 1m0m, 1ap9, 1pxr, 4hwl, 1s54, 1s53, 1o0a, 1c8s, 3han, 3hao, 1kg9, 1c8r, 1kg8, 3hap, 3haq, 2wjk, 3har, 2wjl, 3has, 2zzl, 1q5j, 1kgb, 1q5i, 1f50, 1dze, 3nsb, 1tn5, 2brd, 1cwq, 1tn0, 3utx, 4fpd, 3uty, 1brx, 1fbb, 1brr, 1p8i, 1fbk, 1ucq, 4hyx, 1p8u, 1f4z, 1ixf, 3vi0, 1qkp, 1qko, 1brd, 1p8h, 1mgy, 1qm8, 4md2, 2zfe, 4md1, 1iw6, 3ns0, 1c3w, 1b…
ALVVFI	AI5	KAGXGV	KV5	1	6	[3ddl]
AMXIPI	AI5	GMTIGA	GA5	1	0	[1xio, 2m3g, 4tl3]
AMXIPI	AI5	VGFSFL	VL5	1	6	[1xio, 2m3g, 4tl3]
AITFDI	AI5	VXLXXL	VL5	3	5	[3qbl, 3vvk, 3qbg, 3abw, 3qbi, 3qbk]
AITFDI	AI5	VLXXLL	VL5	3	4	[3qbl, 3vvk, 3qbg, 3abw, 3qbi, 3qbk]
AMXIPI	AI5	VTTPLL	VL5	1	2	[1xio, 2m3g, 4tl3]
ADXXMI	AI5	AXXVXF	AF5	3	4	[3haq]
ALVVFI	AI5	AXXVXF	AF5	1	0	[3ddl]
AAXLYI	AI5	IGSEGA	IA5	4	5	[1fbb, 1brr, 2brd]
AAXLYI	AI5	AXVGAD	AD5	4	3	[1m0k, 1s8l, 1at9, 1e0p, 1s8j, 1r84, 1r2n, 1pxs, 1jv7, 1jv6, 1ap9, 1pxr, 1m0l, 4hwl, 1s54, 1s53, 1o0a, 3han, 1kg9, 3hao, 3hap, 1kg8, 2wjk, 3has, 2wjl, 1q5j, 2zzl, 1q5i, 1f50, 1tn5, 3nsb, 1cwq, 3utv, 1tn0, 3utw, 3utx, 3uty, 4fpd, 1brx, 1brr, 1p8i, 1fbk, 1ucq, 4hyx, 1f4z, 1ixf, 3vi0, 1qkp, 1qko, 1brd, 1p8h, 1mgy, 1qm8, 4md2, 2zfe, 4md1, 1iw6, 3ns0, 1c3w, 1bm1, 2ntu, 1kme, 2ntw, 1s52, 1s51, 1py6, 4o…
ADXXMI	AI5	AXLLLD	AD5	3	2	[1q5j]
AAXLYI	AI5	DGIMIG	DG5	4	3	[1m0k, 1s8l, 1at9, 1e0p, 1s8j, 2i1x, 1r84, 1r2n, 1pxs, 1jv7, 1jv6, 1ap9, 1pxr, 1m0m, 1m0l, 4hwl, 1s54, 1s53, 1o0a, 1c8s, 3han, 1kg9, 3hao, 1c8r, 3hap, 1kg8, 2wjk, 3has, 2wjl, 1kgb, 1q5j, 2zzl, 1q5i, 1f50, 1dze, 1tn5, 3nsb, 2brd, 1cwq, 3utv, 1tn0, 3utw, 3utx, 3uty, 4fpd, 1brx, 1fbb, 1brr, 1p8i, 1fbk, 1ucq, 4hyx, 1p8u, 1f4z, 1ixf, 3vi0, 1qkp, 1qko, 1brd, 1p8h, 1mgy, 1qm8, 4md2, 2zfe, 4md1, 1iw6, 3n…
AAXLYI	AI5	GADGIM	GM5	4	3	[1m0k, 1s8l, 1at9, 1e0p, 1s8j, 2i1x, 1r84, 1r2n, 1pxs, 1jv7, 1jv6, 1ap9, 1pxr, 1m0m, 1m0l, 4hwl, 1s54, 1s53, 1o0a, 1c8s, 3han, 1kg9, 3hao, 1c8r, 3hap, 1kg8, 2wjk, 3has, 2wjl, 1kgb, 1q5j, 2zzl, 1q5i, 1f50, 1dze, 1tn5, 3nsb, 2brd, 1cwq, 3utv, 1tn0, 3utw, 3utx, 3uty, 4fpd, 1brx, 1fbb, 1brr, 1p8i, 1fbk, 1ucq, 4hyx, 1p8u, 1f4z, 1ixf, 3vi0, 1qkp, 1qko, 1brd, 1p8h, 1mgy, 1qm8, 4md2, 2zfe, 4md1, 1iw6, 3n…
AAXLYI	AI5	GIMIGT	GT5	4	3	[1m0k, 1s8l, 1at9, 1e0p, 1s8j, 2i1x, 1r84, 1r2n, 1pxs, 1jv7, 1jv6, 1ap9, 1pxr, 1m0m, 1m0l, 4hwl, 1s54, 1s53, 1o0a, 1c8s, 3han, 1kg9, 3hao, 1c8r, 3hap, 1kg8, 2wjk, 3has, 2wjl, 1kgb, 1q5j, 2zzl, 1q5i, 1f50, 1dze, 1tn5, 3nsb, 2brd, 1cwq, 3utv, 1tn0, 3utw, 3utx, 3uty, 4fpd, 1brx, 1fbb, 1brr, 1p8i, 1fbk, 1ucq, 4hyx, 1p8u, 1f4z, 1ixf, 3vi0, 1qkp, 1qko, 1brd, 1p8h, 1mgy, 1qm8, 4md2, 2zfe, 4md1, 1iw6, 3n…
AITFDI	AI5	ILVPVV	IV5	3	1	[3qbl, 3vvk, 3a7k, 3qbg, 3abw, 3qbi, 3qbk]
AAXLYI	AI5	IXTGLV	IV5	4	3	[1m0k, 1s8l, 1at9, 1e0p, 1s8j, 2i1x, 1r84, 1r2n, 1pxs, 1ap9, 1pxr, 1m0m, 1m0l, 4hwl, 1s54, 1s53, 1o0a, 1c8s, 3han, 1kg9, 3hao, 1c8r, 3hap, 1kg8, 2wjk, 3has, 2wjl, 1kgb, 1q5j, 2zzl, 1q5i, 1f50, 1dze, 1tn5, 3nsb, 2brd, 1cwq, 3utv, 1tn0, 3utw, 3utx, 3uty, 4fpd, 1brx, 1fbb, 1brr, 1p8i, 1fbk, 1ucq, 4hyx, 1p8u, 1f4z, 1ixf, 3vi0, 1qkp, 1qko, 1p8h, 1qm8, 4md2, 2zfe, 4md1, 1iw6, 3ns0, 1c3w, 1bm1, 2ntu, 1k…
ADXXMI	AI5	AIXXLV	AV5	3	1	[1m0k, 1s8l, 1at9, 1e0p, 1s8j, 1r2n, 1r84, 1pxs, 1jv7, 1jv6, 1ap9, 1pxr, 4hwl, 1s54, 1o0a, 3hao, 1kg9, 1kg8, 3hap, 3haq, 2wjk, 3har, 2wjl, 3has, 1q5j, 1q5i, 1f50, 3nsb, 1tn5, 1cwq, 3utv, 1tn0, 3utw, 4fpd, 1brx, 1brr, 1p8i, 1fbk, 1ucq, 4hyx, 1f4z, 3vi0, 1qkp, 1qko, 1brd, 1p8h, 1mgy, 4md2, 4md1, 3ns0, 1c3w, 1bm1, 2ntu, 1kme, 2ntw, 1s52, 1s51, 1py6, 4ov0, 2i20, 1vjm, 3mbv, 1x0i, 1x0k, 1xji]
ADXXMI	AI5	AAMLYV	AV5	3	4	[3har]
AITFDI	AI5	AXFIXV	AV5	3	4	[3qbl, 3vvk, 3a7k, 3qbg, 3abw, 3qbi, 3qbk]
ADXXMI	AI5	RYXXWL	RL5	3	2	[1m0k, 1at9, 1e0p, 2i1x, 1r2n, 1r84, 1pxs, 1m0m, 1ap9, 1pxr, 1m0l, 4hwl, 1s54, 1s53, 1o0a, 1c8s, 3han, 3hao, 1kg9, 1c8r, 1kg8, 3hap, 3haq, 2wjk, 3har, 2wjl, 3has, 2zzl, 1q5j, 1kgb, 1q5i, 1f50, 1dze, 3nsb, 1tn5, 2brd, 1cwq, 3utv, 1tn0, 3utw, 3utx, 4fpd, 3uty, 1brx, 1fbb, 1brr, 1p8i, 1fbk, 1ucq, 4hyx, 1p8u, 1f4z, 1ixf, 3vi0, 1qkp, 1qko, 1brd, 1p8h, 1qm8, 4md2, 2zfe, 4md1, 1iw6, 3ns0, 1c3w, 1bm1, 2n…
ADXXMI	AI5	AXWLXT	AT5	3	2	[1m0k, 1at9, 1e0p, 2i1x, 1r2n, 1r84, 1pxs, 1m0m, 1ap9, 1pxr, 1m0l, 4hwl, 1s54, 1s53, 1o0a, 1c8s, 3han, 3hao, 1kg9, 1c8r, 1kg8, 3hap, 3haq, 2wjk, 3har, 2wjl, 3has, 2zzl, 1q5j, 1kgb, 1q5i, 1f50, 1dze, 3nsb, 1tn5, 2brd, 1cwq, 3utv, 1tn0, 3utw, 3utx, 4fpd, 3uty, 1brx, 1fbb, 1brr, 1p8i, 1fbk, 1ucq, 4hyx, 1p8u, 1f4z, 1ixf, 3vi0, 1qkp, 1qko, 1brd, 1p8h, 1qm8, 4md2, 2zfe, 4md1, 1iw6, 3ns0, 1c3w, 1bm1, 2n…
AMXIPI	AI5	DWXXTT	DT5	1	2	[1xio, 2m3g, 4tl3]
ADXXMI	AI5	DWXXTT	DT5	3	2	[1m0k, 1at9, 1e0p, 2i1x, 1r2n, 1r84, 1pxs, 1m0m, 1ap9, 1pxr, 1m0l, 4hwl, 1s54, 1s53, 1o0a, 1c8s, 3han, 3hao, 1kg9, 1c8r, 1kg8, 3hap, 3haq, 2wjk, 3har, 2wjl, 3has, 2zzl, 1q5j, 1kgb, 1q5i, 1f50, 1dze, 3nsb, 1tn5, 2brd, 1cwq, 3utv, 1tn0, 3utw, 3utx, 4fpd, 3uty, 1brx, 1fbb, 1brr, 1p8i, 1fbk, 1ucq, 4hyx, 1p8u, 1f4z, 1ixf, 3vi0, 1qkp, 1qko, 1brd, 1p8h, 1qm8, 4md2, 2zfe, 4md1, 1iw6, 3ns0, 1c3w, 1bm1, 2n…
ADXXMI	AI5	AXMLXA	AA5	3	4	[3haq]
ADXXMI	AI5	PLXXXD	PD5	3	2	[1m0k, 1s8l, 1at9, 1e0p, 1s8j, 1r2n, 1r84, 1pxs, 1jv7, 1jv6, 1ap9, 1pxr, 1m0l, 4hwl, 1s54, 1s53, 1o0a, 3han, 1kg9, 3hao, 1kg8, 3hap, 3haq, 2wjk, 3har, 2wjl, 3has, 1q5i, 1f50, 3nsb, 1tn5, 1cwq, 3utv, 1tn0, 3utw, 3utx, 3uty, 1brx, 1brr, 1p8i, 1ucq, 4hyx, 1f4z, 1qkp, 1qko, 1brd, 1p8h, 1mgy, 4md2, 4md1, 3ns0, 1c3w, 1bm1, 2ntu, 1kme, 2ntw, 1s52, 1s51, 1py6, 4ov0, 1vjm, 1qhj, 3mbv, 1x0i, 1x0k, 1xji]
AITFDI	AI5	FIVVLY	FY5	3	4	[3qbl, 3vvk, 3a7k, 3qbg, 3abw, 3qbi, 3qbk]
ADXXMI	AI5	WARYXD	WD5	3	2	[1m0k, 1at9, 1e0p, 2i1x, 1r2n, 1r84, 1pxs, 1m0m, 1ap9, 1pxr, 4hwl, 1s54, 1s53, 1o0a, 1c8s, 3han, 3hao, 1kg9, 1c8r, 1kg8, 3hap, 3haq, 2wjk, 3har, 2wjl, 3has, 2zzl, 1q5j, 1kgb, 1q5i, 1f50, 1dze, 3nsb, 1tn5, 2brd, 3utv, 1tn0, 3utw, 3utx, 4fpd, 3uty, 1brx, 1fbb, 1brr, 1p8i, 1fbk, 1ucq, 4hyx, 1p8u, 1f4z, 1ixf, 3vi0, 1qkp, 1qko, 1p8h, 1qm8, 4md2, 2zfe, 4md1, 1iw6, 3ns0, 1c3w, 2ntu, 1kme, 2ntw, 1s52, 1s…
ADXXMI	AI5	WXXTTP	WP5	3	2	[1m0k, 1s8l, 1at9, 1e0p, 1s8j, 2i1x, 1r2n, 1r84, 1pxs, 1jv7, 1jv6, 1m0m, 1ap9, 1pxr, 1m0l, 4hwl, 1s54, 1s53, 1o0a, 1c8s, 3han, 3hao, 1kg9, 1c8r, 1kg8, 3hap, 3haq, 2wjk, 3har, 2wjl, 3has, 2zzl, 1kgb, 1q5i, 1f50, 1dze, 3nsb, 1tn5, 2brd, 1cwq, 3utv, 1tn0, 3utw, 3utx, 4fpd, 3uty, 1brx, 1fbb, 1brr, 1p8i, 1fbk, 1ucq, 4hyx, 1p8u, 1f4z, 1ixf, 3vi0, 1qkp, 1qko, 1brd, 1p8h, 1mgy, 1qm8, 4md2, 2zfe, 4md1, 1i…
ALVVFI	AI5	WLXTVP	WP5	1	2	[3ddl]
AMXIPI	AI5	WXXTTP	WP5	1	2	[1xio, 2m3g, 4tl3]
AITFDI	AI5	WALXTP	WP5	3	2	[3qbl, 3vvk, 3a7k, 3qbg, 3abw, 3qbi, 3qbk]
ADXXMI	AI5	PLLLLA	PA5	3	2	[2i20]
AITFDI	AI5	PMILLA	PA5	3	2	[3qbl, 3vvk, 3qbg, 3abw, 3qbi, 3qbk]
ADXXMI	AI5	VWWXIS	VS5	3	4	[1m0k, 1at9, 1e0p, 2i1x, 1r2n, 1r84, 1pxs, 1m0m, 1ap9, 1pxr, 4hwl, 1s54, 1s53, 1o0a, 1c8s, 3han, 3hao, 1kg9, 1c8r, 1kg8, 3hap, 3haq, 2wjk, 3har, 2wjl, 3has, 2zzl, 1q5j, 1kgb, 1q5i, 1f50, 1dze, 3nsb, 1tn5, 2brd, 1cwq, 3utv, 1tn0, 3utw, 3utx, 4fpd, 3uty, 1brx, 1fbb, 1brr, 1p8i, 1fbk, 1ucq, 4hyx, 1p8u, 1f4z, 1ixf, 3vi0, 1qkp, 1qko, 1p8h, 1qm8, 4md2, 2zfe, 4md1, 1iw6, 3ns0, 1c3w, 1bm1, 2ntu, 1kme, 2n…
AAXLYI	AI5	VWLIGS	VS5	4	5	[1brx, 1at9, 1fbb, 1bm1, 1q5i, 1brr, 1s52, 1r84, 1r2n, 1ap9, 1pxr, 4hwl, 3han, 2brd, 3hap, 3utv, 1tn0, 3utx, 1xji, 3has, 3uty]
AAXLYI	AI5	TXLXXA	TA5	4	3	[1m0k, 1at9, 1e0p, 2i1x, 1r84, 1r2n, 1pxs, 1ap9, 1pxr, 1m0m, 4hwl, 1s54, 1s53, 1o0a, 1c8s, 3han, 1kg9, 3hao, 1c8r, 3hap, 1kg8, 2wjk, 3has, 2wjl, 1kgb, 1q5j, 2zzl, 1q5i, 1f50, 1dze, 1tn5, 3nsb, 2brd, 3utv, 1tn0, 3utw, 3utx, 3uty, 4fpd, 1brx, 1fbb, 1brr, 1p8i, 1fbk, 1ucq, 4hyx, 1p8u, 1f4z, 1ixf, 3vi0, 1qkp, 1qko, 1p8h, 1qm8, 4md2, 2zfe, 4md1, 1iw6, 3ns0, 1c3w, 1bm1, 2ntu, 1kme, 2ntw, 1s52, 1s51, 1p…
ADXXMI	AI5	TTPLLA	TA5	3	2	[3hao]
ADXXMI	AI5	TXXXXA	TA5	3	1	[1m0k, 1s8l, 1at9, 1e0p, 1s8j, 1r2n, 1r84, 1pxs, 1jv7, 1jv6, 1ap9, 1m0l, 4hwl, 1s54, 1o0a, 3hao, 1kg9, 1kg8, 3hap, 3haq, 2wjk, 3har, 2wjl, 3has, 2zzl, 1q5j, 1q5i, 1f50, 3nsb, 1tn5, 1cwq, 3utv, 4fpd, 1brx, 1brr, 1p8i, 1fbk, 1ucq, 4hyx, 1f4z, 1ixf, 3vi0, 1qkp, 1qko, 1brd, 1p8h, 1mgy, 1qm8, 4md2, 2zfe, 4md1, 1iw6, 3ns0, 1c3w, 1bm1, 2ntu, 1kme, 2ntw, 1s52, 1s51, 1py6, 4ov0, 2i20, 3vhz, 1iw9, 1vjm, 1x…
ADXXMI	AI5	AIAFTM	AM5	3	1	[1m0k, 1s8l, 1at9, 1e0p, 1s8j, 2i1x, 1r2n, 1r84, 1jv7, 1jv6, 1m0m, 1ap9, 1pxr, 1m0l, 4hwl, 1s54, 1s53, 1o0a, 1c8s, 3han, 3hao, 1kg9, 1c8r, 1kg8, 3hap, 3haq, 2wjk, 3har, 2wjl, 3has, 2zzl, 1q5j, 1kgb, 1q5i, 1f50, 1dze, 3nsb, 1tn5, 2brd, 1cwq, 3utv, 3utw, 3utx, 4fpd, 3uty, 1brx, 1fbb, 1brr, 1p8i, 1fbk, 1ucq, 4hyx, 1p8u, 1f4z, 1ixf, 3vi0, 1qkp, 1qko, 1brd, 1p8h, 1mgy, 1qm8, 4md2, 2zfe, 4md1, 1iw6, 3n…
AITFDI	AI5	ALSTPM	AM5	3	2	[3qbl, 3vvk, 3a7k, 3qbg, 3abw, 3qbi, 3qbk]
ADXXMI	AI5	TAAMLY	TY5	3	4	[1m0k, 1s8l, 1at9, 1e0p, 1s8j, 2i1x, 1r2n, 1r84, 1pxs, 1jv7, 1jv6, 1m0m, 1ap9, 1pxr, 1m0l, 4hwl, 1s54, 1s53, 1o0a, 1c8s, 3han, 3hao, 1kg9, 1c8r, 1kg8, 3hap, 3haq, 2wjk, 3har, 2wjl, 3has, 2zzl, 1q5j, 1kgb, 1q5i, 1f50, 1dze, 3nsb, 1tn5, 2brd, 1cwq, 3utv, 1tn0, 3utw, 3utx, 4fpd, 3uty, 1brx, 1fbb, 1brr, 1p8i, 1fbk, 1ucq, 4hyx, 1p8u, 1f4z, 1ixf, 3vi0, 1qkp, 1qko, 1brd, 1p8h, 1mgy, 1qm8, 4md2, 2zfe, 4m…
AITFDI	AI5	IVVLYI	II5	3	4	[3qbl, 3vvk, 3qbg, 3abw, 3qbi, 3qbk]
AITFDI	AI5	IAVXTI	II5	3	1	[3qbl, 3vvk, 3qbg, 3qbi, 3qbk]
ADXXMI	AI5	MLYXLY	MY5	3	4	[1m0k, 1s8l, 1at9, 1e0p, 1s8j, 1r2n, 1r84, 1pxs, 1jv7, 1jv6, 1ap9, 1pxr, 1m0l, 4hwl, 1s54, 1s53, 1o0a, 3han, 3hao, 1kg9, 1c8r, 1kg8, 3hap, 3haq, 2wjk, 3har, 2wjl, 3has, 2zzl, 1q5j, 1kgb, 1q5i, 1f50, 3nsb, 1tn5, 2brd, 1cwq, 3utv, 1tn0, 3utw, 3utx, 4fpd, 3uty, 1brx, 1fbb, 1brr, 1p8i, 1fbk, 1ucq, 4hyx, 1p8u, 1f4z, 1ixf, 3vi0, 1qkp, 1qko, 1brd, 1p8h, 1mgy, 1qm8, 4md2, 2zfe, 4md1, 1iw6, 3ns0, 1c3w, 1b…
AMXIPI	AI5	FSKVGF	FF5	1	6	[1xio, 2m3g, 4tl3]
ADXXMI	AI5	STXAML	SL5	3	4	[1m0k, 1s8l, 1at9, 1e0p, 1s8j, 2i1x, 1r2n, 1r84, 1pxs, 1jv7, 1jv6, 1m0m, 1ap9, 1pxr, 1m0l, 4hwl, 1s54, 1s53, 1o0a, 1c8s, 3han, 3hao, 1kg9, 1c8r, 1kg8, 3hap, 3haq, 2wjk, 3har, 2wjl, 3has, 2zzl, 1q5j, 1kgb, 1q5i, 1f50, 1dze, 3nsb, 1tn5, 2brd, 1cwq, 3utv, 1tn0, 3utw, 3utx, 4fpd, 3uty, 1brx, 1fbb, 1brr, 1p8i, 1fbk, 1ucq, 4hyx, 1p8u, 1f4z, 1ixf, 3vi0, 1qkp, 1qko, 1brd, 1p8h, 1mgy, 1qm8, 4md2, 2zfe, 4m…
AITFDI	AI5	STPMIL	SL5	3	2	[3qbl, 3vvk, 3a7k, 3qbg, 3abw, 3qbi, 3qbk]
ADXXMI	AI5	VLYVXF	VF5	3	4	[3har]
AIYPFI	AI5	VXKVGF	VF5	5	6	[1gue, 4gyc, 3qap, 3qdc, 2f93, 2ksy, 2f95, 1jgj, 1gu8, 1h68, 1h2s]
ADXXMI	AI5	VXXIAF	VF5	3	1	[1m0k, 1s8l, 1at9, 1e0p, 1s8j, 2i1x, 1r2n, 1r84, 1pxs, 1jv7, 1jv6, 1m0m, 1ap9, 1m0l, 4hwl, 1s54, 1s53, 1o0a, 1c8s, 3hao, 1kg9, 1c8r, 1kg8, 3hap, 3haq, 2wjk, 3har, 2wjl, 3has, 2zzl, 1q5j, 1kgb, 1q5i, 1f50, 1dze, 3nsb, 1tn5, 2brd, 1cwq, 3utv, 3utx, 4fpd, 1brx, 1fbb, 1brr, 1p8i, 1fbk, 1ucq, 4hyx, 1f4z, 1ixf, 3vi0, 1qkp, 1qko, 1brd, 1p8h, 1mgy, 1qm8, 4md2, 2zfe, 4md1, 1iw6, 3ns0, 1c3w, 1bm1, 2ntu, 1k…
ADXXMI	AI5	VXFFGF	VF5	3	4	[1s8l, 1at9, 1e0p, 1s8j, 1r2n, 1r84, 4hyx, 1f4z, 1pxs, 1jv7, 1jv6, 1pxr, 4hwl, 1qkp, 1qko, 1s54, 1s53, 1mgy, 3han, 3hao, 3hap, 3haq, 3har, 2wjl, 1c3w, 1bm1, 1q5i, 2ntu, 1kme, 1s52, 1s51, 1py6, 2i20, 1vjm, 1tn5, 1x0i, 1x0k, 3utv, 1tn0, 3utw, 3utx, 1xji, 4fpd, 3uty]
ALVVFI	AI5	TVATMT	TT5	1	0	[3ddl]
ALVVFI	AI5	TVPLLT	TT5	1	2	[3ddl]
ADXXMI	AI5	YXAXYA	YA5	3	2	[1fbb, 1brr, 1fbk, 1r2n, 1r84, 1pxs, 1pxr, 4hwl, 1ixf, 3vi0, 1qkp, 1p8h, 3han, 3hap, 3har, 3has, 1q5i, 1kme, 1s52, 3vhz, 1iw9, 1tn5, 2brd, 1x0k, 3utv, 1tn0, 3utx, 1xji, 3uty]
ADXXMI	AI5	YILYVA	YA5	3	4	[3has]
ADXXMI	AI5	IXXLXP	IP5	3	1	[1m0k, 1s8l, 1at9, 1e0p, 1s8j, 1r2n, 1r84, 1pxs, 1jv7, 1jv6, 1ap9, 1m0l, 4hwl, 1s54, 1o0a, 3hao, 1kg9, 1kg8, 3hap, 3haq, 2wjk, 3har, 2wjl, 3has, 2zzl, 1q5j, 1q5i, 1f50, 3nsb, 1tn5, 1cwq, 3utv, 1tn0, 4fpd, 1brx, 1brr, 1p8i, 1fbk, 1ucq, 4hyx, 1f4z, 1ixf, 3vi0, 1qkp, 1qko, 1brd, 1p8h, 1mgy, 1qm8, 4md2, 2zfe, 4md1, 1iw6, 3ns0, 1c3w, 1bm1, 2ntu, 1kme, 2ntw, 1s52, 1s51, 1py6, 4ov0, 2i20, 1iw9, 1vjm, 1x…
AMXIPI	AI5	PLXXLS	PS5	1	2	[1xio, 2m3g, 4tl3]
AMXIPI	AI5	LLXXLS	LS5	1	2	[2m3g]
AITFDI	AI5	LVPVVS	LS5	3	1	[3qbl, 3vvk, 3a7k, 3qbg, 3abw, 3qbi, 3qbk]
ADXXMI	AI5	FTXXLS	FS5	3	1	[1m0k, 1s8l, 1at9, 1e0p, 1s8j, 2i1x, 1r2n, 1r84, 1jv7, 1jv6, 1m0m, 1ap9, 1pxr, 1m0l, 4hwl, 1s54, 1s53, 1o0a, 1c8s, 3han, 3hao, 1kg9, 1c8r, 1kg8, 3hap, 3haq, 2wjk, 3har, 2wjl, 3has, 2zzl, 1q5j, 1kgb, 1q5i, 1f50, 1dze, 3nsb, 1tn5, 2brd, 1cwq, 1tn0, 3utx, 4fpd, 3uty, 1brx, 1fbb, 1brr, 1p8i, 1fbk, 1ucq, 4hyx, 1p8u, 1f4z, 1ixf, 3vi0, 1qkp, 1qko, 1brd, 1p8h, 1mgy, 1qm8, 4md2, 2zfe, 4md1, 1iw6, 3ns0, 1c…
ADXXMI	AI5	FFGFTS	FS5	3	4	[1qkp, 1s52, 3utv]
AMXIPI	AI5	KVGFXF	KF5	1	6	[1xio, 2m3g, 4tl3]
AIYPFI	AI5	KVGFXF	KF5	5	6	[1gue, 4gyc, 3qap, 3qdc, 2f93, 2ksy, 2f95, 1jgj, 1gu8, 1h68, 1h2s]
AMXIPI	AI5	PFFSKV	PV5	1	6	[1xio, 2m3g, 4tl3]
AAXLYI	AI5	WLIGSE	WE5	4	5	[1at9, 1fbb, 1q5i, 1brr, 1s52, 1r84, 1r2n, 1ap9, 1pxr, 4hwl, 3han, 2brd, 3hap, 3utv, 1tn0, 3utx, 1xji, 3has, 3uty]
ALVVFI	AI5	FVLARN	FN5	1	0	[3ddl]
ALVVFI	AI5	DVLAKA	DA5	1	6	[3ddl]
ALVVFI	AI5	TMTASF	TF5	1	0	[3ddl]
ALVVFI	AI5	TASFVF	TF5	1	0	[3ddl]
ALVVFI	AI5	PLLXVE	PE5	1	2	[3ddl]
AIYPFI	AI5	TKVGFG	TG5	5	6	[1gue, 4gyc, 3qap, 3qdc, 2f93, 2ksy, 2f95, 1jgj, 1gu8, 1h68, 1h2s]
ALVVFI	AI5	FFVLAR	FR5	1	0	[3ddl]
ALVVFI	AI5	LAKAGY	LY5	1	6	[3ddl]
AITFDI	AI5	CAXFIV	CV5	3	4	[3qbl, 3vvk, 3a7k, 3qbg, 3abw, 3qbi, 3qbk]
ADXXMI	AI5	PLLLLG	PG5	3	2	[1fbk, 4fpd]
AITFDI	AI5	STILVP	SP5	3	1	[3qbl, 3vvk, 3a7k, 3qbg, 3abw, 3qbi, 3qbk]
AITFDI	AI5	YILLVE	YE5	3	4	[3qbl, 3vvk, 3qbg, 3qbi, 3qbk]
AITFDI	AI5	CXIVVL	CL5	3	4	[3qbl, 3vvk, 3a7k, 3qbg, 3abw, 3qbi, 3qbk]
ALVVFI	AI5	YGVLIY	YY5	1	6	[3ddl]
ALVVFI	AI5	GVLIYN	GN5	1	6	[3ddl]
AMXIPI	AI5	SKVGFS	SS5	1	6	[1xio, 2m3g, 4tl3]
AMXIPI	AI5	FLDLHG	FG5	1	6	[2m3g]
AMXIPI	AI5	FFSKVG	FG5	1	6	[1xio, 2m3g, 4tl3]
AMXIPI	AI5	SFLDLH	SH5	1	6	[2m3g]
ALVVFI	AI5	VLARNN	VN5	1	0	[3ddl]
AAXLYI	AI5	VGALTK	VK5	4	3	[1at9, 2brd]
WSGLAY	WY5	IGALHF	IF5	1	0	[1xio, 2m3g, 4tl3]
WSGLAY	WY5	IDWXVT	IT5	1	2	[1xio, 2m3g, 4tl3]
WSGLAY	WY5	AGMTIG	AG5	1	0	[1xio, 2m3g, 4tl3]
WSGLAY	WY5	VAGMTI	VI5	1	0	[1xio, 2m3g, 4tl3]
WSGLAY	WY5	LHFWSL	LL5	1	0	[1xio, 2m3g, 4tl3]
WSGLAY	WY5	ARYXXW	AW5	1	2	[1xio, 2m3g, 4tl3]
WSGLAY	WY5	MVTTPL	ML5	1	2	[1xio, 2m3g, 4tl3]
WSGLAY	WY5	MTXGAL	ML5	1	0	[1xio, 2m3g, 4tl3]
WSGLAY	WY5	IYVAGM	IM5	1	0	[1xio, 2m3g, 4tl3]
WSGLAY	WY5	HWIYVA	HA5	1	0	[1xio, 2m3g, 4tl3]
WSGLAY	WY5	YVAGMT	YT5	1	0	[1xio, 2m3g, 4tl3]
WSGLAY	WY5	TIGALH	TH5	1	0	[1xio, 2m3g, 4tl3]
WSGLAY	WY5	GALHFW	GW5	1	0	[1xio, 2m3g, 4tl3]
WSGLAY	WY5	ALHFWS	AS5	1	0	[1xio, 2m3g, 4tl3]
WSGLAY	WY5	GMTIGA	GA5	1	0	[1xio, 2m3g, 4tl3]
WSGLAY	WY5	VGFSFL	VL5	1	6	[1xio, 2m3g, 4tl3]
WSGLAY	WY5	VTTPLL	VL5	1	2	[1xio, 2m3g, 4tl3]
WSGLAY	WY5	DWXXTT	DT5	1	2	[1xio, 2m3g, 4tl3]
WSGLAY	WY5	WXXTTP	WP5	1	2	[1xio, 2m3g, 4tl3]
WSGLAY	WY5	FSKVGF	FF5	1	6	[1xio, 2m3g, 4tl3]
WSGLAY	WY5	YIDWXV	YV5	1	2	[1xio, 2m3g, 4tl3]
WSGLAY	WY5	KVGFXF	KF5	1	6	[1xio, 2m3g, 4tl3]
WSGLAY	WY5	PFFSKV	PV5	1	6	[1xio, 2m3g, 4tl3]
WSGLAY	WY5	RYIDWM	RM5	1	2	[1xio, 2m3g, 4tl3]
WSGLAY	WY5	SKVGFS	SS5	1	6	[1xio, 2m3g, 4tl3]
WSGLAY	WY5	FFSKVG	FG5	1	6	[1xio, 2m3g, 4tl3]
IFAFLL	IL5	ILXXVF	IF5	6	0	[3vvk, 3qbl, 3abw, 3qbg, 3qbi, 3qbk]
IGVXAL	IL5	LYXXLT	LT5	3	4	[2z55, 1vgo]
IFAFLL	IL5	LXLLTV	LV5	6	5	[3vvk, 3qbl, 3abw, 3qbg, 3qbi, 3qbk]
IXYLDL	IL5	YPFIWL	YL5	6	5	[1gue, 4gyc, 3qap, 3qdc, 2f93, 2ksy, 2f95, 1jgj, 1h68, 1gu8, 1h2s]
ILTTPL	IL5	YXVMAL	YL5	2	1	[1gue, 4gyc, 3qap, 3qdc, 1h68, 1gu8, 1h2s]
IALAGL	IL5	YXFAXL	YL5	0	6	[3qbl, 3vvk, 3a7k, 3abw, 3qbg, 3qbi, 3qbk]
IALAGL	IL5	TXLXXV	TV5	0	5	[3qbl, 3vvk, 3a7k, 3abw, 3qbg, 3qbi, 3qbk]
IFAFLL	IL5	TXLXXV	TV5	6	5	[3vvk, 3qbl, 3abw, 3qbg, 3qbi, 3qbk]
ILTTPL	IL5	TLXTVV	TV5	2	3	[1gue, 4gyc, 3qap, 3qdc, 2f93, 2ksy, 2f95, 1jgj, 1h68, 1gu8, 1h2s]
IALAGL	IL5	VPVVSI	VI5	0	1	[3qbl, 3vvk, 3a7k, 3abw, 3qbg, 3qbi, 3qbk]
IXYLDL	IL5	VXLWAI	VI5	6	5	[1gue, 4gyc, 3qap, 3qdc, 2f93, 2ksy, 2f95, 1jgj, 1h68, 1gu8, 1h2s]
ILTTPL	IL5	VVXXLG	VG5	2	5	[3qap, 3qdc]
ILTTPL	IL5	VXMXXG	VG5	2	0	[1gue, 4gyc, 3qap, 3qdc, 2f93, 2ksy, 2f95, 1jgj, 1h68, 1gu8, 1h2s]
ILTTPL	IL5	VITLNT	VT5	2	3	[1gue, 4gyc, 3qap, 3qdc, 2f93, 2ksy, 2f95, 1jgj, 1h68, 1gu8, 1h2s]
ILTTPL	IL5	TLVGIS	TS5	2	1	[1gue, 4gyc, 3qap, 3qdc, 2f93, 2ksy, 2f95, 1jgj, 1h68, 1gu8, 1h2s]
ILTTPL	IL5	NTVVML	NL5	2	3	[1gue, 4gyc, 3qap, 3qdc, 2f93, 2ksy, 2f95, 1jgj, 1h68, 1gu8, 1h2s]
IXYLDL	IL5	LWAIYP	LP5	6	5	[1gue, 4gyc, 3qap, 3qdc, 2f93, 2ksy, 2f95, 1jgj, 1h68, 1gu8, 1h2s]
IGVXAL	IL5	FVLYXL	FL5	3	4	[2z55, 1vgo, 2ei4]
IWGATL	IL5	FXFXXL	FL5	1	6	[2jaf, 2jag]
IGVXAL	IL5	FTTXLL	FL5	3	2	[2z55, 1vgo, 3wqj, 2ei4]
IALAGL	IL5	VXIXXY	VY5	0	1	[3qbl, 3vvk, 3a7k, 3abw, 3qbg, 3qbi, 3qbk]
IXYLDL	IL5	VXWAIY	VY5	6	5	[2ksy, 1jgj]
ILTTPL	IL5	SGIAAV	SV5	2	1	[1gue, 4gyc, 3qap, 3qdc, 2f93, 2ksy, 2f95, 1jgj, 1h68, 1gu8, 1h2s]
IALAGL	IL5	SALDIV	SV5	0	6	[3qbl, 3vvk, 3a7k, 3abw, 3qbg, 3qbi, 3qbk]
IFAFLL	IL5	SILLFV	SV5	6	0	[3vvk, 3qbl, 3abw, 3qbg, 3qbi, 3qbk]
IALAGL	IL5	WAYSXL	WL5	0	6	[3qbl, 3vvk, 3a7k, 3abw, 3qbg, 3qbi, 3qbk]
IGVXAL	IL5	LXTXXL	LL5	3	2	[2z55, 1vgo, 3wqj, 2ei4]
IXYLDL	IL5	LLGINL	LL5	6	1	[4gyc, 2f93, 2f95, 1h2s]
IGVXAL	IL5	LXXXXL	LL5	3	2	[2z55, 1vgo]
IFAFLL	IL5	LXXVVM	LM5	6	5	[3vvk, 3qbl, 3abw, 3qbg, 3qbi, 3qbk]
IXYLDL	IL5	LGAIGM	LM5	6	0	[1gue, 4gyc, 3qap, 3qdc, 2f93, 2ksy, 2f95, 1jgj, 1h68, 1gu8, 1h2s]
ILTTPL	IL5	LXXVVM	LM5	2	5	[1gue, 4gyc, 3qap, 3qdc, 2f93, 2ksy, 2f95, 1jgj, 1h68, 1gu8, 1h2s]
IXYLDL	IL5	IGXLVG	IG5	6	0	[1gue, 4gyc, 3qap, 3qdc, 2f93, 2ksy, 2f95, 1jgj, 1h68, 1gu8, 1h2s]
IALAGL	IL5	IXSYXG	IG5	0	1	[3qbl, 3vvk, 3a7k, 3abw, 3qbg, 3qbi, 3qbk]
IGVXAL	IL5	AXLXXL	AL5	3	4	[2z55, 1vgo, 3wqj, 2ei4]
IFAFLL	IL5	AVSTIL	AL5	6	1	[3vvk, 3qbl, 3qbg, 3qbi, 3qbk]
IALAGL	IL5	ASYTGL	AL5	0	1	[3qbl, 3vvk, 3a7k, 3abw, 3qbg, 3qbi, 3qbk]
IFAFLL	IL5	AXLXXL	AL5	6	0	[3vvk, 3qbl, 3abw, 3qbg, 3qbi, 3qbk]
IXYLDL	IL5	TXLFXL	TL5	6	0	[3qap, 3qdc, 2ksy, 1jgj, 1h2s]
IFAFLL	IL5	TVXXWL	TL5	6	5	[3vvk, 3qbl, 3abw, 3qbg, 3qbi, 3qbk]
IFAFLL	IL5	LXILLF	LF5	6	0	[3vvk, 3qbl, 3abw, 3qbg, 3qbi, 3qbk]
IFAFLL	IL5	VSTILV	VV5	6	1	[3vvk, 3qbl, 3abw, 3qbg, 3qbi, 3qbk]
ILTTPL	IL5	LXGISG	LG5	2	1	[1gue, 4gyc, 3qap, 3qdc, 2f93, 2ksy, 2f95, 1jgj, 1h68, 1gu8, 1h2s]
IXYLDL	IL5	LXIXXG	LG5	6	1	[4gyc, 2f93, 2f95, 1h2s]
IXYLDL	IL5	LLGPPG	LG5	6	5	[3qap, 3qdc]
ILTTPL	IL5	LAGFAG	LG5	2	3	[1gue, 4gyc, 3qap, 3qdc, 2f93, 2ksy, 2f95, 1jgj, 1h68, 1gu8, 1h2s]
IXYLDL	IL5	IXWAIY	IY5	6	5	[1gue, 4gyc, 3qap, 3qdc, 2f93, 2f95, 1h68, 1gu8, 1h2s]
ILTTPL	IL5	IAXXAY	IY5	2	1	[1gue, 4gyc, 3qap, 3qdc, 2f93, 2ksy, 2f95, 1jgj, 1h68, 1gu8, 1h2s]
IFAFLL	IL5	ALAGLS	AS5	6	0	[3vvk, 3qbl, 3abw, 3qbg, 3qbi, 3qbk]
IALAGL	IL5	SIASYT	ST5	0	1	[3qbl, 3vvk, 3a7k, 3abw, 3qbg, 3qbi, 3qbk]
ILTTPL	IL5	GISGIA	GA5	2	1	[1gue, 4gyc, 3qap, 3qdc, 2f93, 2ksy, 2f95, 1jgj, 1h68, 1gu8, 1h2s]
ILTTPL	IL5	GIAAVA	GA5	2	1	[1gue, 4gyc, 3qap, 3qdc, 2f93, 2ksy, 2f95, 1jgj, 1h68, 1gu8, 1h2s]
IFAFLL	IL5	KLLTVV	KV5	6	5	[3vvk, 3qbl, 3abw, 3qbg, 3qbi, 3qbk]
IWGATL	IL5	VFAFIL	VL5	1	6	[2jaf, 2jag]
IGVXAL	IL5	VLXXLL	VL5	3	4	[2z55, 1vgo, 2ei4]
IFAFLL	IL5	INIALA	IA5	6	0	[3vvk, 3qbl, 3abw, 3qbg, 3qbi, 3qbk]
ILTTPL	IL5	ISGXAA	IA5	2	1	[1gue, 4gyc, 3qap, 3qdc, 2f93, 2ksy, 2f95, 1jgj, 1h68, 1gu8, 1h2s]
IALAGL	IL5	AYSXLD	AD5	0	6	[3qbl, 3vvk, 3a7k, 3abw, 3qbg, 3qbi, 3qbk]
IFVXAL	IL5	GLVAAT	GT5	0	1	[4gyc]
IXYLDL	IL5	IXLGLV	IV5	6	1	[4gyc, 2f93, 2f95, 1h2s]
IGVXAL	IL5	IAFLFV	IV5	3	4	[2z55, 1vgo, 3wqj, 2ei4]
IFAFLL	IL5	ILVPVV	IV5	6	1	[3vvk, 3qbl, 3abw, 3qbg, 3qbi, 3qbk]
IALAGL	IL5	ILVPVV	IV5	0	1	[3qbl, 3vvk, 3a7k, 3abw, 3qbg, 3qbi, 3qbk]
ILTTPL	IL5	ITLNTV	IV5	2	3	[1gue, 4gyc, 3qap, 3qdc, 2f93, 2ksy, 2f95, 1jgj, 1h68, 1gu8, 1h2s]
IFVXAL	IL5	IXLGLV	IV5	0	1	[4gyc, 2f95, 1h2s]
ILTTPL	IL5	AVAYXV	AV5	2	1	[1gue, 4gyc, 3qap, 3qdc, 2f93, 2f95, 1h68, 1gu8, 1h2s]
IXYLDL	IL5	AIGMLV	AV5	6	0	[1gue, 4gyc, 3qap, 3qdc, 2f93, 2ksy, 2f95, 1jgj, 1h68, 1gu8, 1h2s]
ILTTPL	IL5	AYXXMA	AA5	2	1	[1gue, 4gyc, 3qap, 3qdc, 2f93, 2f95, 1h68, 1gu8, 1h2s]
ILTTPL	IL5	AGXAGA	AA5	2	3	[4gyc, 3qap, 3qdc, 2ksy, 1jgj, 1h2s]
IALAGL	IL5	ALDIVA	AA5	0	6	[3qbl, 3vvk, 3a7k, 3abw, 3qbg, 3qbi, 3qbk]
IALAGL	IL5	AKYXFA	AA5	0	6	[3qbl, 3vvk, 3a7k, 3abw, 3qbg, 3qbi, 3qbk]
IGVXAL	IL5	PLXXXD	PD5	3	2	[2z55, 1vgo, 2ei4]
ILTTPL	IL5	MLAXFA	MA5	2	3	[1gue, 4gyc, 3qap, 3qdc, 2f93, 2ksy, 2f95, 1jgj, 1h68, 1gu8, 1h2s]
IGVXAL	IL5	FLFVLY	FY5	3	4	[2z55, 1vgo, 3wqj, 2ei4]
IALAGL	IL5	VVSIAS	VS5	0	1	[3qbl, 3vvk, 3a7k, 3abw, 3qbg, 3qbi, 3qbk]
IGVXAL	IL5	WXXTTP	WP5	3	2	[2z55, 1vgo, 3wqj, 2ei4]
IXYLDL	IL5	WLLGPP	WP5	6	5	[3qap, 3qdc]
IALAGL	IL5	PVVSIA	PA5	0	1	[3qbl, 3vvk, 3a7k, 3abw, 3qbg, 3qbi, 3qbk]
IALAGL	IL5	SXAYXA	SA5	0	6	[3qbl, 3vvk, 3a7k, 3abw, 3qbg, 3qbi, 3qbk]
IALAGL	IL5	SYTGLA	SA5	0	1	[3qbl, 3vvk, 3a7k, 3abw, 3qbg, 3qbi, 3qbk]
ILTTPL	IL5	TVVMLA	TA5	2	3	[1gue, 4gyc, 3qap, 3qdc, 2f93, 2ksy, 2f95, 1jgj, 1h68, 1gu8, 1h2s]
IXYLDL	IL5	TVXLWA	TA5	6	5	[1gue, 4gyc, 3qap, 3qdc, 2f93, 2ksy, 2f95, 1jgj, 1h68, 1gu8, 1h2s]
IALAGL	IL5	IVAKYI	II5	0	6	[3qbl, 3vvk, 3a7k, 3abw, 3qbg, 3qbi, 3qbk]
IXYLDL	IL5	IILXXI	II5	6	4	[4gyc, 2f93, 2f95, 1h2s]
IFAFLL	IL5	IAVXTI	II5	6	1	[3vvk, 3qbl, 3qbg, 3qbi, 3qbk]
IGVXAL	IL5	FSTIAF	FF5	3	4	[2z55, 1vgo, 3wqj, 2ei4]
IGVXAL	IL5	STXAFL	SL5	3	4	[2z55, 1vgo, 3wqj, 2ei4]
ILTTPL	IL5	VMLAGF	VF5	2	3	[1gue, 4gyc, 3qap, 3qdc, 2f93, 2ksy, 2f95, 1jgj, 1h68, 1gu8, 1h2s]
IALAGL	IL5	VAKYIF	VF5	0	6	[3qbl, 3vvk, 3a7k, 3abw, 3qbg, 3qbi, 3qbk]
IFAFLL	IL5	TLKLLT	TT5	6	5	[3vvk, 3qbl, 3qbg, 3qbi, 3qbk]
ILTTPL	IL5	FGIVIT	FT5	2	3	[1gue, 4gyc, 3qap, 3qdc, 2f93, 2ksy, 2f95, 1jgj, 1h68, 1gu8]
IXYLDL	IL5	IWLLGP	IP5	6	5	[3qap, 3qdc]
IALAGL	IL5	LVPVVS	LS5	0	1	[3qbl, 3vvk, 3a7k, 3abw, 3qbg, 3qbi, 3qbk]
ILTTPL	IL5	VAYXVM	VM5	2	1	[1gue, 4gyc, 3qap, 3qdc, 2f93, 2f95, 1h68, 1gu8, 1h2s]
IALAGL	IL5	KYXFAF	KF5	0	6	[3qbl, 3vvk, 3a7k, 3abw, 3qbg, 3qbi, 3qbk]
IWGATL	IL5	KYXFAF	KF5	1	6	[2jaf, 2jag]
IWGATL	IL5	YVFAFI	YI5	1	6	[2jaf, 2jag]
IALAGL	IL5	YSALDI	YI5	0	6	[3qbl, 3vvk, 3a7k, 3abw, 3qbg, 3qbi, 3qbk]
IFAFLL	IL5	NXALAG	NG5	6	0	[3vvk, 3qbl, 3abw, 3qbg, 3qbi, 3qbk]
IGVXAL	IL5	TIAFLF	TF5	3	4	[2z55, 1vgo, 3wqj, 2ei4]
IFAFLL	IL5	LXVVXW	LW5	6	5	[3vvk, 3qbl, 3abw, 3qbg, 3qbi, 3qbk]
IXYLDL	IL5	LTVXLW	LW5	6	5	[1gue, 4gyc, 3qap, 3qdc, 2f93, 2ksy, 2f95, 1jgj, 1h68, 1gu8, 1h2s]
IXYLDL	IL5	LTTLFW	LW5	6	0	[1jgj]
IWGATL	IL5	FVXMGR	FR5	1	0	[2jaf, 2jag]
IXYLDL	IL5	TLFWLG	TG5	6	0	[1gue, 4gyc, 3qap, 3qdc, 2ksy, 1jgj, 1h68, 1gu8, 1h2s]
IXYLDL	IL5	PFXWLL	PL5	6	5	[4gyc, 3qap, 3qdc, 2f93, 2ksy, 2f95, 1jgj, 1h2s]
IWGATL	IL5	AFILLR	AR5	1	6	[2jaf, 2jag]
IFAFLL	IL5	STILVP	SP5	6	1	[3vvk, 3qbl, 3abw, 3qbg, 3qbi, 3qbk]
IALAGL	IL5	YXGLXS	YS5	0	1	[3qbl, 3vvk, 3a7k, 3abw, 3qbg, 3qbi, 3qbk]
IXYLDL	IL5	FIWLLG	FG5	6	5	[4gyc, 3qap, 3qdc, 2ksy, 1jgj, 1h2s]
IXYLDL	IL5	IXLGIN	IN5	6	1	[4gyc, 2f93, 2f95, 1h2s]
ILTTPL	IL5	IVITLN	IN5	2	3	[1gue, 4gyc, 3qap, 3qdc, 2f93, 2ksy, 2f95, 1jgj, 1h68, 1gu8, 1h2s]
IFVXAL	IL5	NLGLVA	NA5	0	1	[4gyc, 2f95, 1h2s]
IXYLDL	IL5	WAIYPF	WF5	6	5	[1gue, 4gyc, 3qap, 3qdc, 2f93, 2ksy, 2f95, 1jgj, 1h68, 1gu8, 1h2s]
YXVMAL	YL5	IXWXXT	IT5	1	2	[1gue, 3qap, 3qdc, 2ksy, 1jgj, 1h68, 1gu8, 1h2s]
YLTWAL	YL5	IXMCVT	IT5	2	3	[3qbl, 3vvk, 1e12, 2jaf, 2jag, 3a7k, 3qbg, 3abw, 3qbi, 3qbk]
YLTWAL	YL5	LAAAXT	LT5	2	3	[3qbl, 1e12, 3a7k, 3abw]
YLXMLL	YL5	LMGLGT	LT5	1	0	[1s8l, 1at9, 1s8j, 1e0p, 2i1x, 1r84, 1r2n, 1pxs, 1pxr, 1ap9, 1m0m, 4hwl, 1s53, 1o0a, 1c8s, 3han, 1kg9, 1c8r, 3hao, 1kg8, 3hap, 1bhb, 3haq, 2wjk, 3har, 2wjl, 3has, 1q5j, 2zzl, 1kgb, 1q5i, 1f50, 3nsb, 1tn5, 2brd, 1tn0, 3utx, 4fpd, 3uty, 1brx, 1fbb, 1brr, 1fbk, 1ucq, 4hyx, 1p8u, 1f4z, 1ixf, 3vi0, 1qkp, 1qko, 1brd, 1p8h, 4md2, 4md1, 3ns0, 1c3w, 1bm1, 2ntu, 1kme, 2ntw, 1py6, 4ov0, 3vhz, 1iw9, 2i20, 2i…
YXVXWL	YL5	ETXXXM	EM5	5	6	[1m0k, 1s8l, 1at9, 1e0p, 1s8j, 2i1x, 1r84, 1r2n, 1pxs, 1m0m, 1pxr, 1ap9, 4hwl, 1s54, 1s53, 1o0a, 3han, 1c8s, 1c8r, 3hao, 1kg9, 1kg8, 3hap, 3haq, 3har, 2wjl, 3has, 1kgb, 1q5j, 2zzl, 1dze, 3nsb, 1tn5, 2brd, 3utv, 1tn0, 3utw, 3utx, 3uty, 4fpd, 1brx, 1fbb, 1brr, 1p8i, 1fbk, 1ucq, 4hyx, 1p8u, 1ixf, 1qkp, 3vi0, 1qko, 1p8h, 1qm8, 4md2, 2zfe, 4md1, 1iw6, 3ns0, 1c3w, 2ntu, 1kme, 2ntw, 1s52, 1s51, 1py6, 4o…
YXFAXL	YL5	ILXXVF	IF5	6	0	[3vvk, 3qbl, 3a7k, 3abw, 3qbg, 3qbi, 3qbk]
YXVXWL	YL5	IETLLF	IF5	5	6	[1brr, 1r84, 1r2n, 4hyx, 1pxs, 1pxr, 4hwl, 1ixf, 1qkp, 3vi0, 1s54, 1s53, 1o0a, 1p8h, 3han, 1c8r, 3hap, 3haq, 3har, 4md2, 3has, 4md1, 3ns0, 1kgb, 1q5j, 1kme, 2ntw, 1s52, 1s51, 1py6, 4ov0, 1iw9, 3vhz, 2i21, 3nsb, 1tn5, 3mbv, 3t45, 3utv, 1tn0, 3utw, 3utx, 1xji, 3uty]
YPFIWL	YL5	LIVYLD	LD5	5	6	[1gue, 4gyc, 3qap, 3qdc, 2f93, 2ksy, 2f95, 1jgj, 1gu8, 1h68, 1h2s]
YXVXWL	YL5	LFMVLD	LD5	5	6	[1m0k, 1s8l, 1at9, 1e0p, 1s8j, 2i1x, 1r84, 1r2n, 1pxs, 1m0m, 1pxr, 1ap9, 1m0l, 4hwl, 1s54, 1s53, 1o0a, 3han, 1c8s, 1c8r, 3hao, 1kg9, 1kg8, 3hap, 3haq, 2wjk, 3har, 2wjl, 3has, 1kgb, 1q5j, 2zzl, 1q5i, 1f50, 1dze, 3nsb, 1tn5, 2brd, 1cwq, 3utv, 1tn0, 3utw, 3utx, 3uty, 4fpd, 1brx, 1fbb, 1brr, 1p8i, 1fbk, 1ucq, 4hyx, 1p8u, 1f4z, 1ixf, 1qkp, 3vi0, 1qko, 1brd, 1p8h, 1qm8, 4md2, 2zfe, 4md1, 1iw6, 3ns0, 1c…
YXVXWL	YL5	FMVLDV	FV5	5	6	[1m0k, 1s8l, 1at9, 1e0p, 1s8j, 2i1x, 1r84, 1r2n, 1pxs, 1m0m, 1pxr, 1ap9, 1m0l, 4hwl, 1s54, 1s53, 1o0a, 3han, 1c8s, 1c8r, 3hao, 1kg9, 1kg8, 3hap, 3haq, 2wjk, 3har, 2wjl, 3has, 1kgb, 1q5j, 2zzl, 1q5i, 1f50, 1dze, 3nsb, 1tn5, 2brd, 1cwq, 3utv, 1tn0, 3utw, 3utx, 3uty, 4fpd, 1brx, 1fbb, 1brr, 1p8i, 1fbk, 1ucq, 4hyx, 1p8u, 1f4z, 1ixf, 1qkp, 3vi0, 1qko, 1brd, 1p8h, 1qm8, 4md2, 2zfe, 4md1, 1iw6, 3ns0, 1c…
YXXWXL	YL5	FAGAMV	FV5	2	3	[3qap, 3qdc, 1jgj]
YXVXWL	YL5	MVLDXS	MS5	5	6	[1m0k, 1s8l, 1at9, 1e0p, 1s8j, 2i1x, 1r84, 1r2n, 1pxs, 1m0m, 1pxr, 1ap9, 1m0l, 4hwl, 1s54, 1s53, 1o0a, 3han, 1c8s, 1c8r, 3hao, 1kg9, 1kg8, 3hap, 3haq, 2wjk, 3har, 2wjl, 3has, 1kgb, 1q5j, 2zzl, 1q5i, 1f50, 1dze, 3nsb, 1tn5, 2brd, 1cwq, 3utv, 1tn0, 3utw, 3utx, 3uty, 4fpd, 1brx, 1fbb, 1brr, 1p8i, 1fbk, 1ucq, 4hyx, 1p8u, 1f4z, 1ixf, 1qkp, 3vi0, 1qko, 1brd, 1p8h, 1qm8, 4md2, 2zfe, 4md1, 1iw6, 3ns0, 1c…
YLXMLL	YL5	LXGLXV	LV5	1	0	[1s52]
YXFAXL	YL5	LXLLTV	LV5	6	5	[3vvk, 3qbl, 3abw, 3qbg, 3qbi, 3qbk]
YLTWAL	YL5	VTGLAA	VA5	2	3	[3qbl, 3vvk, 1e12, 2jaf, 3a7k, 3qbg, 3abw, 3qbi, 3qbk]
YXVXWL	YL5	VXDXXA	VA5	5	6	[1m0k, 1s8l, 1at9, 1e0p, 1s8j, 2i1x, 1r84, 1r2n, 1pxs, 1m0m, 1pxr, 1ap9, 1m0l, 4hwl, 1s54, 1s53, 1o0a, 3han, 1c8s, 1c8r, 3hao, 1kg9, 1kg8, 3hap, 3haq, 2wjk, 3har, 2wjl, 3has, 1kgb, 1q5j, 2zzl, 1q5i, 1f50, 1dze, 3nsb, 1tn5, 2brd, 1cwq, 3utv, 1tn0, 3utw, 3utx, 3uty, 4fpd, 1brx, 1fbb, 1brr, 1p8i, 1fbk, 1ucq, 4hyx, 1p8u, 1f4z, 1ixf, 1qkp, 3vi0, 1qko, 1brd, 1p8h, 1qm8, 4md2, 2zfe, 4md1, 1iw6, 3ns0, 1c…
YXVXWL	YL5	LDXXXK	LK5	5	6	[1m0k, 1s8l, 1at9, 1e0p, 1s8j, 2i1x, 1r84, 1r2n, 1pxs, 1m0m, 1pxr, 1ap9, 1m0l, 4hwl, 1s54, 1s53, 1o0a, 3han, 1c8s, 1c8r, 3hao, 1kg9, 1kg8, 3hap, 3haq, 2wjk, 3har, 2wjl, 3has, 1kgb, 1q5j, 2zzl, 1q5i, 1f50, 1dze, 3nsb, 1tn5, 2brd, 1cwq, 3utv, 1tn0, 3utw, 3utx, 3uty, 4fpd, 1brx, 1fbb, 1brr, 1p8i, 1fbk, 1ucq, 4hyx, 1p8u, 1f4z, 1ixf, 1qkp, 3vi0, 1qko, 1brd, 1p8h, 1qm8, 4md2, 2zfe, 4md1, 1iw6, 3ns0, 1c…
YAIXXL	YL5	LYFLVK	LK5	1	0	[1s8l, 1at9, 1s8j, 1e0p, 1r84, 1r2n, 1pxs, 1jv7, 1pxr, 1jv6, 4hwl, 1s54, 1o0a, 3han, 3hao, 1kg8, 3hap, 1bhb, 1bha, 3haq, 2wjk, 3har, 2wjl, 3has, 1q5j, 1q5i, 1f50, 1tn5, 1tn0, 3utw, 4fpd, 1brx, 1fbk, 1ucq, 4hyx, 1f4z, 1qkp, 1qko, 1p8h, 1mgy, 4md2, 4md1, 1c3w, 1bm1, 2ntu, 1kme, 2ntw, 1s52, 1s51, 1py6, 4ov0, 2i20, 1vjm, 3mbv, 1x0i, 1x0k, 1xji]
YLXMLL	YL5	LYFLVK	LK5	1	0	[1s8l, 1at9, 1s8j, 1e0p, 1r84, 1r2n, 1pxs, 1pxr, 1ap9, 4hwl, 1s54, 1s53, 1o0a, 3han, 1kg9, 3hao, 1kg8, 3hap, 1bhb, 3haq, 2wjk, 3har, 2wjl, 3has, 1q5j, 1q5i, 1f50, 3nsb, 1tn5, 1tn0, 3utx, 4fpd, 3uty, 1brx, 1brr, 1fbk, 1ucq, 4hyx, 1f4z, 3vi0, 1qkp, 1qko, 1brd, 1p8h, 4md2, 4md1, 3ns0, 1c3w, 1bm1, 2ntu, 1kme, 2ntw, 1s52, 1s51, 1py6, 4ov0, 2i20, 1vjm, 3mbv, 1x0k, 1xji]
YAIXXL	YL5	TXXFXV	TV5	1	0	[1s8l, 1at9, 1s8j, 1e0p, 1r84, 1r2n, 1pxs, 1jv7, 1pxr, 1jv6, 4hwl, 1o0a, 3han, 3hao, 1kg8, 3hap, 1bhb, 1bha, 3haq, 2wjk, 3har, 2wjl, 3has, 1q5j, 1q5i, 1f50, 1tn5, 3utv, 1tn0, 3utw, 4fpd, 1brx, 1fbk, 1ucq, 4hyx, 1f4z, 1qkp, 1qko, 1p8h, 1mgy, 4md2, 4md1, 1c3w, 1bm1, 2ntu, 1kme, 2ntw, 1py6, 4ov0, 2i20, 1vjm, 3mbv, 1x0i, 1x0k, 1xji]
YXVXWL	YL5	TXXFMV	TV5	5	6	[1m0k, 1s8l, 1at9, 1e0p, 1s8j, 2i1x, 1r84, 1r2n, 1pxs, 1m0m, 1pxr, 1ap9, 4hwl, 1s54, 1s53, 1o0a, 3han, 1c8s, 1c8r, 3hao, 1kg9, 1kg8, 3hap, 3haq, 2wjk, 3har, 2wjl, 3has, 1kgb, 1q5j, 2zzl, 1f50, 1dze, 3nsb, 1tn5, 2brd, 1cwq, 3utv, 1tn0, 3utw, 3utx, 3uty, 4fpd, 1brx, 1fbb, 1brr, 1p8i, 1fbk, 1ucq, 4hyx, 1p8u, 1f4z, 1ixf, 1qkp, 3vi0, 1qko, 1p8h, 1qm8, 4md2, 2zfe, 4md1, 1iw6, 3ns0, 1c3w, 1bm1, 2ntu, 1k…
YXFAXL	YL5	TXLXXV	TV5	6	5	[3vvk, 3qbl, 3a7k, 3abw, 3qbg, 3qbi, 3qbk]
YLXMLL	YL5	TXXFXV	TV5	1	0	[1s8l, 1at9, 1s8j, 1e0p, 1r84, 1r2n, 1pxs, 1pxr, 1ap9, 4hwl, 1s53, 1o0a, 3han, 1kg9, 3hao, 1kg8, 3hap, 1bhb, 3haq, 2wjk, 3har, 2wjl, 3has, 1q5j, 2zzl, 1q5i, 1f50, 3nsb, 1tn5, 2brd, 1tn0, 3utx, 4fpd, 3uty, 1brx, 1brr, 1fbk, 1ucq, 4hyx, 1f4z, 1ixf, 3vi0, 1qkp, 1qko, 1brd, 1p8h, 4md2, 4md1, 3ns0, 1c3w, 1bm1, 2ntu, 1kme, 2ntw, 1py6, 4ov0, 3vhz, 1iw9, 2i20, 1vjm, 3mbv, 1x0k, 3t45, 1xji]
YXLTSL	YL5	TXLXXV	TV5	4	5	[1vgo]
YXLXLL	YL5	TLXTVV	TV5	2	3	[1gue, 4gyc, 3qdc, 2f93, 2f95, 1jgj, 1h68, 1gu8]
YAIXXL	YL5	TILXXV	TV5	1	3	[1s8l, 1at9, 1s8j, 1e0p, 1r84, 1r2n, 1pxs, 1jv7, 1pxr, 1jv6, 4hwl, 1s54, 1o0a, 3han, 3hao, 1kg8, 3haq, 2wjk, 3har, 2wjl, 3has, 1q5i, 1f50, 1tn5, 3utv, 1tn0, 3utw, 4fpd, 1brx, 4hyx, 1f4z, 1qkp, 1qko, 1p8h, 1mgy, 4md2, 4md1, 1c3w, 1bm1, 2ntu, 1kme, 2ntw, 1s52, 1s51, 1py6, 4ov0, 2i20, 1vjm, 3mbv, 1x0i, 1x0k, 1xji]
YXVXWL	YL5	SXXVGF	SF5	5	6	[1m0k, 1s8l, 1at9, 1e0p, 1s8j, 2i1x, 1r84, 1r2n, 1pxs, 1m0m, 1pxr, 1ap9, 1m0l, 4hwl, 1s54, 1s53, 1o0a, 3han, 1c8s, 1c8r, 3hao, 1kg9, 1kg8, 3hap, 3haq, 2wjk, 3har, 2wjl, 3has, 1kgb, 1q5j, 2zzl, 1f50, 1dze, 3nsb, 1tn5, 2brd, 1cwq, 3utv, 1tn0, 3utw, 3utx, 3uty, 1brx, 1fbb, 1brr, 1ucq, 4hyx, 1p8u, 1f4z, 1ixf, 1qkp, 3vi0, 1qko, 1brd, 1p8h, 1qm8, 4md2, 2zfe, 4md1, 1iw6, 3ns0, 1c3w, 1bm1, 2ntu, 1kme, 2n…
YAIXXL	YL5	DXALXV	DV5	1	2	[1brx]
YLTWAL	YL5	DIXMCV	DV5	2	3	[3qbl, 3vvk, 1e12, 2jaf, 2jag, 3a7k, 3qbg, 3abw, 3qbi, 3qbk]
YPFIWL	YL5	DXALXV	DV5	5	6	[4gyc, 3qap, 3qdc, 2f93, 2ksy, 2f95, 1jgj, 1h2s]
YXVXWL	YL5	DXXXKV	DV5	5	6	[1m0k, 1s8l, 1at9, 1e0p, 1s8j, 2i1x, 1r84, 1r2n, 1pxs, 1m0m, 1pxr, 1ap9, 1m0l, 4hwl, 1s54, 1s53, 1o0a, 3han, 1c8s, 1c8r, 3hao, 1kg9, 1kg8, 3hap, 3haq, 2wjk, 3har, 2wjl, 3has, 1kgb, 1q5j, 2zzl, 1q5i, 1f50, 1dze, 3nsb, 1tn5, 2brd, 1cwq, 3utv, 1tn0, 3utw, 3utx, 3uty, 4fpd, 1brx, 1fbb, 1brr, 1p8i, 1fbk, 1ucq, 4hyx, 1p8u, 1f4z, 1ixf, 1qkp, 3vi0, 1qko, 1brd, 1p8h, 1qm8, 4md2, 2zfe, 4md1, 1iw6, 3ns0, 1c…
YXVXWL	YL5	KVGXXL	KL5	5	6	[1m0k, 1s8l, 1at9, 1e0p, 1s8j, 1r84, 1r2n, 1pxs, 1pxr, 1ap9, 1m0l, 4hwl, 1s54, 1s53, 1o0a, 3han, 3hao, 1kg9, 1kg8, 3hap, 3haq, 2wjk, 3har, 2wjl, 3has, 1q5j, 2zzl, 1f50, 3nsb, 1tn5, 2brd, 1cwq, 3utv, 1tn0, 3utw, 3utx, 3uty, 1brx, 1brr, 1ucq, 4hyx, 1p8u, 1f4z, 1ixf, 1qkp, 3vi0, 1qko, 1brd, 1p8h, 1qm8, 4md2, 2zfe, 4md1, 1iw6, 3ns0, 1c3w, 1bm1, 2ntu, 1kme, 2ntw, 1s52, 1s51, 1py6, 4ov0, 2at9, 1iw9, 3v…
YLXMLL	YL5	KVGXXL	KL5	1	6	[1s8l, 1at9, 1s8j, 1e0p, 1r84, 1r2n, 1pxs, 1pxr, 1ap9, 4hwl, 1s54, 1s53, 1o0a, 3han, 1kg9, 3hao, 1kg8, 3hap, 3haq, 2wjk, 3har, 2wjl, 3has, 1q5j, 2zzl, 1q5i, 1f50, 3nsb, 1tn5, 2brd, 1tn0, 3utx, 3uty, 1brx, 1brr, 1ucq, 4hyx, 1p8u, 1f4z, 1ixf, 3vi0, 1qkp, 1qko, 1brd, 1p8h, 4md2, 4md1, 3ns0, 1c3w, 1bm1, 2ntu, 1kme, 2ntw, 1s52, 1s51, 1py6, 4ov0, 3vhz, 1iw9, 2i20, 1vjm, 3mbv, 1x0k, 3t45, 1xji]
YAIXXL	YL5	KVGXXL	KL5	1	6	[1s8l, 1at9, 1s8j, 1e0p, 1r84, 1r2n, 1pxs, 1jv7, 1pxr, 1jv6, 4hwl, 1s54, 1o0a, 3han, 3hao, 1kg8, 3hap, 3haq, 2wjk, 3har, 2wjl, 3has, 1q5j, 1q5i, 1f50, 1tn5, 3utv, 1tn0, 3utw, 4fpd, 1brx, 1fbk, 1ucq, 4hyx, 1f4z, 1qkp, 1qko, 1p8h, 1mgy, 4md2, 4md1, 1c3w, 1bm1, 2ntu, 1kme, 2ntw, 1s52, 1s51, 1py6, 4ov0, 2i20, 1vjm, 3mbv, 1x0i, 1x0k, 1xji]
YAIXXL	YL5	AKXGXG	AG5	1	6	[1s8l, 1at9, 1s8j, 1e0p, 1r84, 1r2n, 1pxs, 1jv7, 1pxr, 4hwl, 1s54, 1o0a, 3han, 3hao, 1kg8, 3hap, 3haq, 2wjk, 3har, 2wjl, 3has, 1q5j, 1q5i, 1f50, 1tn5, 3utv, 1tn0, 3utw, 1brx, 1ucq, 4hyx, 1f4z, 1qkp, 1qko, 1p8h, 1mgy, 4md2, 4md1, 1c3w, 1bm1, 2ntu, 1kme, 2ntw, 1s52, 1s51, 1py6, 4ov0, 2i20, 1vjm, 3mbv, 1x0i, 1x0k, 1xji]
YXVXWL	YL5	AKXGXG	AG5	5	6	[1m0k, 1s8l, 1at9, 1e0p, 1s8j, 2i1x, 1r84, 1r2n, 1pxs, 1m0m, 1pxr, 1ap9, 1m0l, 4hwl, 1s54, 1s53, 1o0a, 3han, 1c8s, 1c8r, 3hao, 1kg9, 1kg8, 3hap, 3haq, 2wjk, 3har, 2wjl, 3has, 1kgb, 1q5j, 2zzl, 1f50, 1dze, 3nsb, 1tn5, 2brd, 1cwq, 3utv, 1tn0, 3utw, 3utx, 3uty, 1brx, 1fbb, 1brr, 1ucq, 4hyx, 1p8u, 1f4z, 1ixf, 1qkp, 3vi0, 1qko, 1brd, 1p8h, 1qm8, 4md2, 2zfe, 4md1, 1iw6, 3ns0, 1c3w, 1bm1, 2ntu, 1kme, 2n…
YLXMLL	YL5	ALXXLG	AG5	1	0	[1s8l, 1at9, 1s8j, 1e0p, 2i1x, 1r84, 1r2n, 1pxs, 1pxr, 1ap9, 1m0m, 4hwl, 1s54, 1s53, 1o0a, 1c8s, 3han, 1kg9, 1c8r, 3hao, 1kg8, 3hap, 1bhb, 3haq, 2wjk, 3har, 2wjl, 3has, 1q5j, 2zzl, 1kgb, 1q5i, 1f50, 3nsb, 1tn5, 2brd, 1tn0, 3utx, 4fpd, 3uty, 1brx, 1fbb, 1brr, 1fbk, 1ucq, 4hyx, 1p8u, 1f4z, 1ixf, 3vi0, 1qkp, 1qko, 1brd, 1p8h, 4md2, 4md1, 3ns0, 1c3w, 1bm1, 2ntu, 1kme, 2ntw, 1s52, 1s51, 1py6, 4ov0, 3v…
YLTWAL	YL5	AMCVTG	AG5	2	3	[3qbl, 3vvk, 3a7k, 3qbg, 3abw, 3qbi, 3qbk]
YXXWXL	YL5	AXXXLG	AG5	2	1	[2ksy, 1jgj]
YXFAXL	YL5	VPVVSI	VI5	6	1	[3vvk, 3qbl, 3a7k, 3abw, 3qbg, 3qbi, 3qbk]
YLTWAL	YL5	VPVVSI	VI5	2	1	[3qbl, 3vvk, 3a7k, 3qbg, 3abw, 3qbi, 3qbk]
YXLXLL	YL5	VTLXGI	VI5	2	1	[1gue, 4gyc, 3qdc, 2f93, 2f95, 1jgj, 1h68, 1gu8]
YLXMLL	YL5	VXXGXI	VI5	1	6	[1s8l, 1at9, 1s8j, 1e0p, 1r84, 1r2n, 1pxs, 1pxr, 1ap9, 4hwl, 1s54, 1s53, 1o0a, 3han, 1kg9, 3hao, 1kg8, 3hap, 3haq, 2wjk, 3har, 2wjl, 3has, 1q5j, 2zzl, 1q5i, 1f50, 3nsb, 1tn5, 1tn0, 3utx, 3uty, 1brx, 1brr, 1ucq, 4hyx, 1f4z, 1ixf, 3vi0, 1qkp, 1qko, 1brd, 1p8h, 4md2, 4md1, 3ns0, 1c3w, 1bm1, 2ntu, 1kme, 2ntw, 1s52, 1s51, 1py6, 4ov0, 1iw9, 2i20, 1vjm, 3mbv, 1x0k, 1xji]
YXVXWL	YL5	VXXGXI	VI5	5	6	[1m0k, 1s8l, 1at9, 1e0p, 1s8j, 1r84, 1r2n, 1pxs, 1pxr, 1ap9, 1m0l, 4hwl, 1s54, 1s53, 1o0a, 3han, 3hao, 1kg9, 1kg8, 3hap, 3haq, 2wjk, 3har, 2wjl, 3has, 1q5j, 2zzl, 1f50, 3nsb, 1tn5, 1cwq, 3utv, 1tn0, 3utw, 3utx, 3uty, 1brx, 1brr, 1ucq, 4hyx, 1f4z, 1ixf, 1qkp, 3vi0, 1qko, 1brd, 1p8h, 1qm8, 4md2, 2zfe, 4md1, 1iw6, 3ns0, 1c3w, 1bm1, 2ntu, 1kme, 2ntw, 1s52, 1s51, 1py6, 4ov0, 2at9, 1iw9, 2i20, 1vjm, 1x…
YAIXXL	YL5	VXXGXI	VI5	1	6	[1s8l, 1at9, 1s8j, 1e0p, 1r84, 1r2n, 1pxs, 1jv7, 1pxr, 1jv6, 4hwl, 1s54, 1o0a, 3han, 3hao, 1kg8, 3hap, 3haq, 2wjk, 3har, 2wjl, 3has, 1q5j, 1q5i, 1f50, 1tn5, 3utv, 1tn0, 3utw, 4fpd, 1brx, 1fbk, 1ucq, 4hyx, 1f4z, 1qkp, 1qko, 1p8h, 1mgy, 4md2, 4md1, 1c3w, 1bm1, 2ntu, 1kme, 2ntw, 1s52, 1s51, 1py6, 4ov0, 2i20, 1vjm, 3mbv, 1x0i, 1x0k, 1xji]
YPFIWL	YL5	VXVALI	VI5	5	6	[3qap, 3qdc, 2ksy, 1jgj, 1h2s]
YXVXWL	YL5	GXXLLR	GR5	5	6	[1brx, 1s8l, 1at9, 1e0p, 1s8j, 1r84, 1r2n, 1f4z, 1pxs, 1pxr, 4hwl, 1qkp, 1qko, 1brd, 1s54, 1s53, 1o0a, 3han, 3hao, 1kg8, 3hap, 3haq, 2wjk, 3har, 2wjl, 3has, 1c3w, 1bm1, 2ntu, 1kme, 2ntw, 1s51, 1py6, 4ov0, 2i20, 1vjm, 1tn5, 1x0i, 1x0k, 1tn0, 3utw, 3utx, 1xji, 3uty, 4fpd]
YLXMLL	YL5	GXXLLR	GR5	1	6	[1brx, 1s8l, 1at9, 1s8j, 1e0p, 1r84, 1r2n, 1f4z, 1pxs, 1pxr, 4hwl, 1qkp, 1qko, 1brd, 1s54, 1s53, 1o0a, 3han, 3hao, 1kg8, 3hap, 3haq, 2wjk, 3har, 2wjl, 3has, 1c3w, 1bm1, 1q5i, 2ntu, 1kme, 2ntw, 1s51, 1py6, 4ov0, 2i20, 1vjm, 1tn5, 1x0k, 1tn0, 3utx, 1xji, 4fpd, 3uty]
YXXWXL	YL5	GYHYFR	GR5	2	1	[3ddl]
YAIXXL	YL5	GFXLLR	GR5	1	6	[2z55, 1vgo]
YAIXXL	YL5	GXXLLR	GR5	1	6	[1brx, 1s8l, 1at9, 1s8j, 1e0p, 1r84, 1r2n, 1f4z, 1pxs, 1jv7, 1pxr, 1jv6, 4hwl, 1qkp, 1qko, 1s54, 1o0a, 1mgy, 3han, 3hao, 1kg8, 3hap, 3haq, 2wjk, 3har, 2wjl, 3has, 1c3w, 1bm1, 1q5i, 2ntu, 1kme, 2ntw, 1s51, 1py6, 4ov0, 2i20, 1vjm, 1tn5, 1x0i, 1x0k, 1tn0, 3utw, 1xji, 4fpd]
YXXWXL	YL5	VXXIAG	VG5	2	1	[3ddl]
YXVXWL	YL5	VXXKXG	VG5	5	6	[1m0k, 1s8l, 1at9, 1e0p, 1s8j, 2i1x, 1r84, 1r2n, 1pxs, 1m0m, 1pxr, 1ap9, 1m0l, 4hwl, 1s54, 1s53, 1o0a, 3han, 1c8s, 1c8r, 3hao, 1kg9, 1kg8, 3hap, 3haq, 2wjk, 3har, 2wjl, 3has, 1kgb, 1q5j, 2zzl, 1f50, 1dze, 3nsb, 1tn5, 2brd, 1cwq, 3utv, 1tn0, 3utw, 3utx, 3uty, 4fpd, 1brx, 1fbb, 1brr, 1p8i, 1fbk, 1ucq, 4hyx, 1p8u, 1f4z, 1ixf, 1qkp, 3vi0, 1qko, 1brd, 1p8h, 1qm8, 4md2, 2zfe, 4md1, 1iw6, 3ns0, 1c3w, 1b…
YXXWXL	YL5	VXGYXG	VG5	2	3	[3ddl]
YXXWXL	YL5	VVXXLG	VG5	2	5	[3qap, 3qdc]
YXXWXL	YL5	VXMXXG	VG5	2	0	[1gue, 3qap, 3qdc, 2f93, 2ksy, 2f95, 1jgj, 1h68, 1gu8, 1h2s]
YXLXLL	YL5	VXMXXG	VG5	2	0	[1gue, 4gyc, 3qdc, 2f93, 2f95, 1jgj, 1h68, 1gu8]
YXLXLL	YL5	VITLNT	VT5	2	3	[1gue, 4gyc, 3qdc, 2f93, 2f95, 1jgj, 1h68, 1gu8]
YXXWXL	YL5	NTVVML	NL5	2	3	[1gue, 3qap, 3qdc, 2f93, 2ksy, 2f95, 1jgj, 1h68, 1gu8, 1h2s]
YXLTSL	YL5	NTLTAL	NL5	4	5	[1vgo]
YXVXWL	YL5	NIETLL	NL5	5	6	[1brr, 1s52, 1r84, 1r2n, 4hyx, 4hwl, 1qkp, 3han, 3hap, 3utv, 3haq, 3utw, 3har, 3utx, 1xji, 3has, 3uty]
YXLXLL	YL5	NTVVML	NL5	2	3	[1gue, 4gyc, 3qdc, 2f93, 2f95, 1jgj, 1h68, 1gu8]
YXLXLL	YL5	TLVGIS	TS5	2	1	[1gue, 4gyc, 3qdc, 2f93, 2f95, 1jgj, 1h68, 1gu8]
YLTWAL	YL5	TSWAYS	TS5	2	6	[3qbl, 3vvk, 1e12, 3a7k, 3qbg, 3abw, 3qbi, 3qbk]
YXVXWL	YL5	FGXXLL	FL5	5	6	[1s8l, 1at9, 1e0p, 1s8j, 1r84, 1r2n, 1pxs, 1pxr, 4hwl, 1s54, 1s53, 1o0a, 3han, 3hao, 1kg9, 1kg8, 3hap, 3haq, 2wjk, 3har, 2wjl, 3has, 1q5j, 1f50, 3nsb, 1tn5, 3utv, 1tn0, 3utw, 3utx, 3uty, 1brx, 1ucq, 4hyx, 1f4z, 1qkp, 1qko, 1brd, 1p8h, 4md2, 4md1, 3ns0, 1c3w, 1bm1, 2ntu, 1kme, 2ntw, 1s52, 1s51, 1py6, 4ov0, 2i20, 1vjm, 3mbv, 1x0i, 1x0k, 1xji]
YAIXXL	YL5	FTTXLL	FL5	1	2	[1s8l, 1at9, 1s8j, 1e0p, 1r84, 1r2n, 1pxs, 1jv7, 1pxr, 1jv6, 4hwl, 1vgo, 1s54, 1o0a, 3han, 3hao, 1kg8, 3hap, 3haq, 2wjk, 3har, 2wjl, 3has, 1q5j, 1q5i, 1f50, 2z55, 1tn5, 3utv, 1tn0, 3utw, 4fpd, 1brx, 1fbk, 1ucq, 4hyx, 1f4z, 1qkp, 1qko, 1p8h, 1mgy, 4md2, 4md1, 1c3w, 1bm1, 2ntu, 1kme, 2ntw, 1s52, 1s51, 1py6, 4ov0, 2i20, 1vjm, 3mbv, 1x0i, 1x0k, 1xji]
YAIXXL	YL5	FGXXLL	FL5	1	4	[2z55, 1vgo]
YLXMLL	YL5	FGXXLL	FL5	1	6	[1s8l, 1at9, 1s8j, 1e0p, 1r84, 1r2n, 1pxs, 1pxr, 4hwl, 1s54, 1s53, 1o0a, 3han, 1kg9, 3hao, 1kg8, 3hap, 3haq, 2wjk, 3har, 2wjl, 3has, 1q5j, 1q5i, 1f50, 3nsb, 1tn5, 1tn0, 3utx, 3uty, 1brx, 1ucq, 4hyx, 1f4z, 1qkp, 1qko, 1brd, 1p8h, 4md2, 4md1, 3ns0, 1c3w, 1bm1, 2ntu, 1kme, 2ntw, 1s52, 1s51, 1py6, 4ov0, 2i20, 1vjm, 3mbv, 1x0k, 1xji]
YAIXXL	YL5	FGXXLL	FL5	1	6	[1s8l, 1at9, 1s8j, 1e0p, 1r84, 1r2n, 1pxs, 1jv7, 1pxr, 4hwl, 1s54, 1o0a, 3han, 3hao, 1kg8, 3hap, 3haq, 2wjk, 3har, 2wjl, 3has, 1q5j, 1q5i, 1f50, 1tn5, 3utv, 1tn0, 3utw, 1brx, 1ucq, 4hyx, 1f4z, 1qkp, 1qko, 1p8h, 1mgy, 4md2, 4md1, 1c3w, 1bm1, 2ntu, 1kme, 2ntw, 1s52, 1s51, 1py6, 4ov0, 2i20, 1vjm, 3mbv, 1x0i, 1x0k, 1xji]
YLXMLL	YL5	FTTXLL	FL5	1	2	[1s8l, 1at9, 1s8j, 1e0p, 2i1x, 1r84, 1r2n, 1pxs, 1pxr, 1ap9, 1m0m, 4hwl, 1s54, 1s53, 1o0a, 1c8s, 3han, 1kg9, 1c8r, 3hao, 1kg8, 3hap, 3haq, 2wjk, 3har, 2wjl, 3has, 2zzl, 1kgb, 1q5i, 1f50, 3nsb, 1tn5, 2brd, 1tn0, 3utx, 4fpd, 3uty, 1brx, 1fbb, 1brr, 1fbk, 1ucq, 4hyx, 1p8u, 1f4z, 1ixf, 1qkp, 1qko, 1brd, 1p8h, 4md2, 4md1, 3ns0, 1c3w, 1bm1, 2ntu, 1kme, 2ntw, 1s52, 1s51, 1py6, 4ov0, 1iw9, 2i20, 2i21, 1v…
YLXMLL	YL5	SLYFLV	SV5	1	0	[1s51]
YLTWAL	YL5	SALDIV	SV5	2	6	[3qbl, 3vvk, 3a7k, 3qbg, 3abw, 3qbi, 3qbk]
YXXWXL	YL5	SGIAAV	SV5	2	1	[1gue, 3qap, 3qdc, 2f93, 2ksy, 2f95, 1jgj, 1h68, 1gu8, 1h2s]
YXLXLL	YL5	SGIAAV	SV5	2	1	[1gue, 4gyc, 3qdc, 2f93, 2f95, 1jgj, 1h68, 1gu8]
YINIAL	YL5	SALDIV	SV5	0	6	[3qbl, 3vvk, 3a7k, 3abw, 3qbg, 3qbi, 3qbk]
YXFAXL	YL5	SILLFV	SV5	6	0	[3vvk, 3qbl, 3a7k, 3abw, 3qbg, 3qbi, 3qbk]
YXXWXL	YL5	ALGVGW	AW5	2	1	[3qap, 3qdc, 2ksy, 1jgj]
YLXMLL	YL5	ARYXXW	AW5	1	2	[1s8l, 1at9, 1s8j, 1e0p, 2i1x, 1r84, 1r2n, 1pxs, 1pxr, 1ap9, 1m0m, 4hwl, 1s54, 1s53, 1o0a, 1c8s, 3han, 1kg9, 1c8r, 3hao, 1kg8, 3hap, 3haq, 2wjk, 3har, 2wjl, 3has, 1q5j, 2zzl, 1kgb, 1q5i, 1f50, 3nsb, 1tn5, 2brd, 1tn0, 3utx, 4fpd, 3uty, 1brx, 1fbb, 1brr, 1fbk, 1ucq, 4hyx, 1p8u, 1f4z, 1ixf, 3vi0, 1qkp, 1qko, 1p8h, 4md2, 4md1, 3ns0, 1c3w, 1bm1, 2ntu, 1kme, 2ntw, 1s52, 1s51, 1py6, 4ov0, 3vhz, 1iw9, 2i…
YINIAL	YL5	VXIXXY	VY5	0	1	[3qbl, 3vvk, 3a7k, 3abw, 3qbg, 3qbi, 3qbk]
YLTWAL	YL5	VXIXXY	VY5	2	1	[3qbl, 3vvk, 1e12, 2jaf, 2jag, 3a7k, 3qbg, 3abw, 3qbi, 3qbk]
YXFAXL	YL5	VXIXXY	VY5	6	1	[3vvk, 3qbl, 3a7k, 3abw, 3qbg, 3qbi, 3qbk]
YPFIWL	YL5	VAXIVY	VY5	5	6	[1gue, 4gyc, 3qap, 3qdc, 2f93, 2ksy, 2f95, 1jgj, 1gu8, 1h68, 1h2s]
YLXMLL	YL5	WIWLAL	WL5	1	0	[1r84, 1r2n, 1pxs, 1pxr, 1ap9, 4hwl, 1s54, 1s53, 3han, 1c8r, 3hao, 3hap, 1bhb, 3haq, 2wjk, 3har, 3has, 1q5j, 1kgb, 1q5i, 3nsb, 1tn5, 1tn0, 3utx, 3uty, 1fbb, 1brr, 1fbk, 1ucq, 4hyx, 1ixf, 3vi0, 1qkp, 1qko, 1p8h, 4md2, 4md1, 3ns0, 1kme, 2ntw, 1s52, 1s51, 1py6, 4ov0, 3vhz, 1iw9, 3mbv, 3t45, 1xji]
YINIAL	YL5	WAYSXL	WL5	0	6	[3qbl, 3vvk, 3a7k, 3abw, 3qbg, 3qbi, 3qbk]
YLTWAL	YL5	WAYSXL	WL5	2	6	[3qbl, 3vvk, 3a7k, 3qbg, 3abw, 3qbi, 3qbk]
YAIXXL	YL5	LXTXXL	LL5	1	2	[1s8l, 1at9, 1s8j, 1e0p, 1r84, 1r2n, 1pxs, 1jv7, 1pxr, 1jv6, 4hwl, 1s54, 1o0a, 3han, 3hao, 1kg8, 3hap, 3haq, 2wjk, 3har, 2wjl, 3has, 1q5i, 1f50, 1tn5, 3utv, 1tn0, 3utw, 4fpd, 1brx, 1fbk, 1ucq, 4hyx, 1f4z, 1qkp, 1qko, 1p8h, 1mgy, 4md2, 4md1, 1c3w, 1bm1, 2ntu, 1kme, 2ntw, 1s52, 1s51, 1py6, 4ov0, 2i20, 1vjm, 3mbv, 1x0i, 1x0k, 1xji]
YAIXXL	YL5	LGLXXL	LL5	1	6	[1fbk, 1jv6, 4fpd]
YAIXXL	YL5	LXXXXL	LL5	1	2	[1s8l, 1at9, 1s8j, 1e0p, 1r84, 1r2n, 1pxs, 1jv7, 1pxr, 1jv6, 4hwl, 1vgo, 1s54, 1o0a, 3han, 3hao, 1kg8, 3hap, 3haq, 2wjk, 3har, 2wjl, 3has, 1q5j, 1q5i, 1f50, 2z55, 1tn5, 3utv, 1tn0, 3utw, 1brx, 1ucq, 4hyx, 1f4z, 1qkp, 1qko, 1p8h, 1mgy, 4md2, 4md1, 1c3w, 1bm1, 2ntu, 1kme, 2ntw, 1s52, 1s51, 1py6, 4ov0, 2i20, 1vjm, 3mbv, 1x0i, 1x0k, 1xji]
YXVXWL	YL5	LXXMVL	LL5	5	6	[1m0k, 1s8l, 1at9, 1e0p, 1s8j, 2i1x, 1r84, 1r2n, 1pxs, 1m0m, 1pxr, 1ap9, 1m0l, 4hwl, 1s54, 1s53, 1o0a, 3han, 1c8s, 1c8r, 3hao, 1kg9, 1kg8, 3hap, 3haq, 2wjk, 3har, 2wjl, 3has, 1kgb, 1q5j, 2zzl, 1f50, 1dze, 3nsb, 1tn5, 2brd, 1cwq, 3utv, 1tn0, 3utw, 3utx, 3uty, 4fpd, 1brx, 1fbb, 1brr, 1p8i, 1fbk, 1ucq, 4hyx, 1p8u, 1f4z, 1ixf, 1qkp, 3vi0, 1qko, 1p8h, 1qm8, 4md2, 2zfe, 4md1, 1iw6, 3ns0, 1c3w, 1bm1, 2n…
YLXMLL	YL5	LXXXXL	LL5	1	2	[1s8l, 1at9, 1s8j, 1e0p, 1r84, 1r2n, 1pxs, 1pxr, 1ap9, 4hwl, 1s54, 1s53, 1o0a, 3han, 1kg9, 1kg8, 3hap, 3haq, 2wjk, 3har, 2wjl, 3has, 1q5j, 1q5i, 1f50, 3nsb, 1tn5, 1tn0, 3utx, 3uty, 1brx, 1brr, 1ucq, 4hyx, 1f4z, 1qkp, 1qko, 1brd, 1p8h, 4md2, 4md1, 3ns0, 1c3w, 1bm1, 2ntu, 1kme, 2ntw, 1s52, 1s51, 1py6, 4ov0, 1vjm, 3mbv, 1x0k, 1xji]
YXVXWL	YL5	LNIXTL	LL5	5	6	[1r84, 1r2n, 3utv]
YLXMLL	YL5	LXTXXL	LL5	1	2	[1s8l, 1at9, 1s8j, 1e0p, 2i1x, 1r84, 1r2n, 1pxs, 1pxr, 1ap9, 1m0m, 4hwl, 1s54, 1s53, 1o0a, 1c8s, 3han, 1kg9, 1c8r, 3hao, 1kg8, 3hap, 3haq, 2wjk, 3har, 2wjl, 3has, 2zzl, 1kgb, 1q5i, 1f50, 3nsb, 1tn5, 2brd, 1tn0, 3utx, 4fpd, 3uty, 1brx, 1fbb, 1brr, 1fbk, 1ucq, 4hyx, 1p8u, 1f4z, 1ixf, 3vi0, 1qkp, 1qko, 1brd, 1p8h, 4md2, 4md1, 3ns0, 1c3w, 1bm1, 2ntu, 1kme, 2ntw, 1s52, 1s51, 1py6, 4ov0, 3vhz, 1iw9, 2i…
YXVXWL	YL5	WXXIXT	WT5	5	4	[1m0k, 1s8l, 1at9, 1e0p, 1s8j, 2i1x, 1r84, 1r2n, 1pxs, 1m0m, 1pxr, 1ap9, 1m0l, 4hwl, 1s54, 1s53, 1o0a, 3han, 1c8s, 1c8r, 3hao, 1kg9, 1kg8, 3hap, 3haq, 2wjk, 3har, 2wjl, 3has, 1kgb, 1q5j, 2zzl, 1f50, 1dze, 3nsb, 1tn5, 2brd, 1cwq, 3utv, 1tn0, 3utw, 3utx, 3uty, 4fpd, 1brx, 1fbb, 1brr, 1p8i, 1fbk, 1ucq, 4hyx, 1p8u, 1f4z, 1ixf, 1qkp, 3vi0, 1qko, 1p8h, 1qm8, 4md2, 2zfe, 4md1, 1iw6, 3ns0, 1c3w, 1bm1, 2n…
YLXMLL	YL5	WLXLGT	WT5	1	0	[1s8l, 1at9, 1s8j, 1e0p, 2i1x, 1r84, 1r2n, 1pxs, 1pxr, 1ap9, 1m0m, 4hwl, 1s54, 1s53, 1o0a, 1c8s, 3han, 1kg9, 1c8r, 3hao, 1kg8, 3hap, 1bhb, 3haq, 2wjk, 3har, 2wjl, 3has, 1q5j, 2zzl, 1kgb, 1q5i, 1f50, 3nsb, 1tn5, 2brd, 1tn0, 3utx, 4fpd, 3uty, 1brx, 1fbb, 1brr, 1fbk, 1ucq, 4hyx, 1p8u, 1f4z, 1ixf, 3vi0, 1qkp, 1qko, 1p8h, 4md2, 4md1, 3ns0, 1c3w, 1bm1, 2ntu, 1kme, 2ntw, 1s52, 1s51, 1py6, 4ov0, 3vhz, 1i…
YLTWAL	YL5	GMCVTG	GG5	2	3	[1e12, 2jaf, 2jag]
YLXMLL	YL5	GTXLMG	GG5	1	0	[1s8l, 1at9, 1s8j, 1e0p, 2i1x, 1r84, 1r2n, 1pxs, 1pxr, 1ap9, 1m0m, 4hwl, 1s54, 1s53, 1o0a, 1c8s, 3han, 1kg9, 1c8r, 3hao, 1kg8, 3hap, 1bhb, 3haq, 2wjk, 3har, 2wjl, 3has, 1q5j, 2zzl, 1kgb, 1q5i, 1f50, 3nsb, 1tn5, 2brd, 1tn0, 3utx, 4fpd, 3uty, 1brx, 1fbb, 1brr, 1fbk, 1ucq, 4hyx, 1p8u, 1f4z, 1ixf, 3vi0, 1qkp, 1qko, 1brd, 1p8h, 4md2, 4md1, 3ns0, 1c3w, 1bm1, 2ntu, 1kme, 2ntw, 1s52, 1s51, 1py6, 4ov0, 3v…
YXLXLL	YL5	LXXVVM	LM5	2	5	[1gue, 4gyc, 3qdc, 2f93, 2f95, 1jgj, 1h68, 1gu8]
YLXMLL	YL5	LXTAXM	LM5	1	0	[1s8l, 1at9, 1s8j, 1e0p, 2i1x, 1r84, 1r2n, 1pxs, 1pxr, 1ap9, 1m0m, 4hwl, 1s54, 1s53, 1o0a, 1c8s, 3han, 1kg9, 1c8r, 3hao, 1kg8, 3hap, 1bhb, 3haq, 2wjk, 3har, 2wjl, 3has, 1q5j, 2zzl, 1kgb, 1q5i, 1f50, 3nsb, 1tn5, 2brd, 1tn0, 3utx, 4fpd, 3uty, 1brx, 1fbb, 1brr, 1fbk, 1ucq, 4hyx, 1p8u, 1f4z, 1ixf, 3vi0, 1qkp, 1qko, 1brd, 1p8h, 4md2, 4md1, 3ns0, 1c3w, 1bm1, 2ntu, 1kme, 2ntw, 1s52, 1s51, 1py6, 4ov0, 3v…
YXVMAL	YL5	LGAIGM	LM5	1	0	[1gue, 4gyc, 3qap, 3qdc, 2ksy, 1jgj, 1h68, 1gu8, 1h2s]
YXFAXL	YL5	LXXVVM	LM5	6	5	[3vvk, 3qbl, 3a7k, 3abw, 3qbg, 3qbi, 3qbk]
YAIXXL	YL5	IXAXVG	IG5	1	3	[1s8l, 1at9, 1s8j, 1e0p, 1r84, 1r2n, 1pxs, 1jv7, 1pxr, 1jv6, 4hwl, 1s54, 1o0a, 3han, 3hao, 1kg8, 3haq, 2wjk, 3har, 2wjl, 3has, 1q5j, 1q5i, 1f50, 1tn5, 3utv, 1tn0, 3utw, 4fpd, 1brx, 1fbk, 1ucq, 4hyx, 1f4z, 1qkp, 1qko, 1p8h, 1mgy, 4md2, 4md1, 1c3w, 1bm1, 2ntu, 1kme, 2ntw, 1s52, 1s51, 1py6, 4ov0, 2i20, 1vjm, 3mbv, 1x0i, 1x0k, 1xji]
YXVMAL	YL5	IGXLVG	IG5	1	0	[1gue, 4gyc, 3qap, 3qdc, 2ksy, 1jgj, 1h68, 1gu8, 1h2s]
YXFAXL	YL5	IXSYXG	IG5	6	1	[3vvk, 3qbl, 3a7k, 3abw, 3qbg, 3qbi, 3qbk]
YLXMLL	YL5	IXXXLG	IG5	1	2	[1s8l, 1at9, 1s8j, 2i1x, 1r84, 1r2n, 1pxs, 1pxr, 1ap9, 1m0m, 4hwl, 1s54, 1s53, 1o0a, 3han, 1kg9, 1c8r, 3hao, 1kg8, 3hap, 1bhb, 3haq, 2wjk, 3har, 2wjl, 3has, 1q5j, 2zzl, 1kgb, 1q5i, 1f50, 3nsb, 1tn5, 2brd, 1tn0, 3utx, 4fpd, 3uty, 1brx, 1fbb, 1brr, 1fbk, 1ucq, 4hyx, 1f4z, 1ixf, 3vi0, 1qkp, 1qko, 1p8h, 4md2, 4md1, 3ns0, 1c3w, 1bm1, 2ntu, 1kme, 2ntw, 1s52, 1s51, 1py6, 4ov0, 3vhz, 1iw9, 2i20, 2i21, 1v…
YLTWAL	YL5	IXSYXG	IG5	2	1	[3qbl, 3vvk, 1e12, 2jaf, 3a7k, 3qbg, 3abw, 3qbi, 3qbk]
YAIXXL	YL5	IARGWG	IG5	1	0	[1vgo]
YINIAL	YL5	IXSYXG	IG5	0	1	[3qbl, 3vvk, 3a7k, 3abw, 3qbg, 3qbi, 3qbk]
YLXMLL	YL5	GLGXLY	GY5	1	0	[1s8l, 1at9, 1s8j, 1e0p, 2i1x, 1r84, 1r2n, 1pxs, 1pxr, 1ap9, 1m0m, 4hwl, 1s54, 1s53, 1o0a, 1c8s, 3han, 1kg9, 1c8r, 3hao, 1kg8, 3hap, 1bhb, 3haq, 2wjk, 3har, 2wjl, 3has, 1q5j, 2zzl, 1kgb, 1q5i, 1f50, 3nsb, 1tn5, 2brd, 1tn0, 3utx, 4fpd, 3uty, 1brx, 1fbb, 1brr, 1fbk, 1ucq, 4hyx, 1p8u, 1f4z, 1ixf, 3vi0, 1qkp, 1qko, 1brd, 1p8h, 4md2, 4md1, 3ns0, 1c3w, 1bm1, 2ntu, 1kme, 2ntw, 1s52, 1s51, 1py6, 4ov0, 3v…
YAIXXL	YL5	GLGXLY	GY5	1	0	[1s8l, 1at9, 1s8j, 1e0p, 1r84, 1r2n, 1pxs, 1jv7, 1pxr, 1jv6, 4hwl, 1o0a, 3han, 3hao, 1kg8, 3hap, 1bhb, 1bha, 3haq, 2wjk, 3har, 2wjl, 3has, 1q5j, 1q5i, 1f50, 1tn5, 3utv, 1tn0, 3utw, 4fpd, 1brx, 1fbk, 1ucq, 4hyx, 1f4z, 1qkp, 1qko, 1p8h, 1mgy, 4md2, 4md1, 1c3w, 1bm1, 2ntu, 1kme, 2ntw, 1py6, 4ov0, 2i20, 1vjm, 3mbv, 1x0i, 1x0k, 1xji]
YLXMLL	YL5	MXLGXL	ML5	1	0	[1s8l, 1at9, 1s8j, 1e0p, 2i1x, 1r84, 1r2n, 1pxs, 1pxr, 1ap9, 1m0m, 4hwl, 1s54, 1s53, 1o0a, 1c8s, 3han, 1kg9, 1c8r, 3hao, 1kg8, 3hap, 1bhb, 3haq, 2wjk, 3har, 2wjl, 3has, 1q5j, 2zzl, 1kgb, 1q5i, 1f50, 3nsb, 1tn5, 2brd, 1tn0, 3utx, 4fpd, 3uty, 1brx, 1fbb, 1brr, 1fbk, 1ucq, 4hyx, 1p8u, 1f4z, 1ixf, 3vi0, 1qkp, 1qko, 1brd, 1p8h, 4md2, 4md1, 3ns0, 1c3w, 1bm1, 2ntu, 1kme, 2ntw, 1s52, 1s51, 1py6, 4ov0, 3v…
YAIXXL	YL5	MXLGXL	ML5	1	0	[1s8l, 1at9, 1s8j, 1e0p, 1r84, 1r2n, 1pxs, 1jv7, 1pxr, 1jv6, 4hwl, 1o0a, 3han, 3hao, 1kg8, 3hap, 1bhb, 1bha, 3haq, 2wjk, 3har, 2wjl, 3has, 1q5j, 1q5i, 1f50, 1tn5, 3utv, 1tn0, 3utw, 4fpd, 1brx, 1fbk, 1ucq, 4hyx, 1f4z, 1qkp, 1qko, 1p8h, 1mgy, 4md2, 4md1, 1c3w, 1bm1, 2ntu, 1kme, 2ntw, 1py6, 4ov0, 2i20, 1vjm, 3mbv, 1x0i, 1x0k, 1xji]
YLTWAL	YL5	MXVTGL	ML5	2	3	[3qbl, 3vvk, 1e12, 2jaf, 2jag, 3a7k, 3qbg, 3abw, 3qbi, 3qbk]
YLXMLL	YL5	TAXXGL	TL5	1	0	[1s8l, 1at9, 1s8j, 1e0p, 2i1x, 1r84, 1r2n, 1pxs, 1pxr, 1ap9, 1m0m, 4hwl, 1s54, 1s53, 1o0a, 1c8s, 3han, 1kg9, 1c8r, 3hao, 1kg8, 3hap, 1bhb, 3haq, 2wjk, 3har, 2wjl, 3has, 1q5j, 2zzl, 1kgb, 1q5i, 1f50, 3nsb, 1tn5, 2brd, 1tn0, 3utx, 4fpd, 3uty, 1brx, 1fbb, 1brr, 1fbk, 1ucq, 4hyx, 1p8u, 1f4z, 1ixf, 3vi0, 1qkp, 1qko, 1brd, 1p8h, 4md2, 4md1, 3ns0, 1c3w, 1bm1, 2ntu, 1kme, 2ntw, 1s52, 1s51, 1py6, 4ov0, 3v…
YXFAXL	YL5	TVXXWL	TL5	6	5	[3vvk, 3qbl, 3a7k, 3abw, 3qbg, 3qbi, 3qbk]
YXVMAL	YL5	TXLFXL	TL5	1	0	[3qap, 3qdc, 2ksy, 1jgj, 1h2s]
YAIXXL	YL5	FLVKGM	FM5	1	0	[1s8l, 1at9, 1e0p, 1r84, 1r2n, 1pxs, 1jv7, 1pxr, 1jv6, 1s54, 1o0a, 3han, 3hao, 1kg8, 3hap, 1bha, 3haq, 2wjk, 3har, 2wjl, 3has, 1q5j, 1q5i, 1f50, 1tn5, 1tn0, 3utw, 4fpd, 1brx, 1fbk, 1ucq, 4hyx, 1f4z, 1qko, 1p8h, 4md2, 4md1, 1c3w, 1bm1, 2ntu, 1kme, 2ntw, 1s51, 1py6, 4ov0, 2i20, 1vjm, 3mbv, 1x0i, 1x0k, 1xji]
YXFAXL	YL5	AVSTIL	AL5	6	1	[3vvk, 3qbl, 3qbg, 3qbi, 3qbk]
YINIAL	YL5	ASYTGL	AL5	0	1	[3qbl, 3vvk, 3a7k, 3abw, 3qbg, 3qbi, 3qbk]
YLTWAL	YL5	ASYTGL	AL5	2	1	[3qbl, 3vvk, 3a7k, 3qbg, 3abw, 3qbi, 3qbk]
YXXWXL	YL5	ALMIVL	AL5	2	3	[3ddl]
YXFAXL	YL5	AXLXXL	AL5	6	0	[3vvk, 3qbl, 3a7k, 3abw, 3qbg, 3qbi, 3qbk]
YXVXWL	YL5	AMLXXL	AL5	5	4	[1m0k, 1s8l, 1at9, 1e0p, 1s8j, 2i1x, 1r84, 1r2n, 1pxs, 1m0m, 1pxr, 1ap9, 1m0l, 4hwl, 1s54, 1s53, 1o0a, 3han, 1c8s, 1c8r, 3hao, 1kg9, 1kg8, 3hap, 2wjk, 2wjl, 3has, 1kgb, 1q5j, 2zzl, 1f50, 1dze, 3nsb, 1tn5, 2brd, 1cwq, 3utv, 1tn0, 3utw, 3utx, 3uty, 4fpd, 1brx, 1fbb, 1brr, 1p8i, 1fbk, 1ucq, 4hyx, 1p8u, 1f4z, 1ixf, 1qkp, 3vi0, 1qko, 1brd, 1p8h, 1qm8, 4md2, 2zfe, 4md1, 1iw6, 3ns0, 1c3w, 1bm1, 2ntu, 1k…
YLXMLL	YL5	ALGTAL	AL5	1	0	[1s8l, 1at9, 1s8j, 1e0p, 2i1x, 1r84, 1r2n, 1pxs, 1pxr, 1ap9, 1m0m, 4hwl, 1s54, 1s53, 1o0a, 1c8s, 3han, 1kg9, 1c8r, 3hao, 1kg8, 3hap, 1bhb, 3haq, 2wjk, 3har, 2wjl, 3has, 1q5j, 2zzl, 1kgb, 1q5i, 1f50, 3nsb, 1tn5, 2brd, 1tn0, 3utx, 4fpd, 3uty, 1brx, 1fbb, 1brr, 1fbk, 1ucq, 4hyx, 1p8u, 1f4z, 1ixf, 3vi0, 1qkp, 1qko, 1brd, 1p8h, 4md2, 4md1, 3ns0, 1c3w, 1bm1, 2ntu, 1kme, 2ntw, 1s52, 1s51, 1py6, 4ov0, 3v…
YPFIWL	YL5	ALIVYL	AL5	5	6	[1gue, 4gyc, 3qap, 3qdc, 2f93, 2ksy, 2f95, 1jgj, 1gu8, 1h68, 1h2s]
YXLTSL	YL5	AXXXXL	AL5	4	5	[1vgo]
YAIXXL	YL5	ALXLAL	AL5	1	2	[3hao]
YXVXWL	YL5	YVXFFG	YG5	5	4	[1s8l, 1at9, 1e0p, 1s8j, 1r84, 1r2n, 4hyx, 1f4z, 1pxs, 1pxr, 4hwl, 1qkp, 1qko, 1brd, 1s54, 1s53, 1o0a, 1p8h, 3han, 3hao, 1kg8, 3hap, 3haq, 2wjk, 3har, 2wjl, 1c3w, 1bm1, 2ntu, 1kme, 2ntw, 1s52, 1s51, 1py6, 2i20, 1vjm, 1tn5, 1x0i, 1x0k, 3utv, 1tn0, 3utw, 3utx, 1xji, 3uty, 4fpd]
YAIXXL	YL5	YFLVKG	YG5	1	0	[1s8l, 1at9, 1s8j, 1e0p, 1r84, 1r2n, 1pxs, 1jv7, 1pxr, 1jv6, 4hwl, 1s54, 1o0a, 3han, 3hao, 1kg8, 3hap, 1bhb, 1bha, 3haq, 2wjk, 3har, 2wjl, 3has, 1q5j, 1q5i, 1f50, 1tn5, 1tn0, 3utw, 4fpd, 1brx, 1fbk, 1ucq, 4hyx, 1f4z, 1qkp, 1qko, 1p8h, 1mgy, 4md2, 4md1, 1c3w, 1bm1, 2ntu, 1kme, 2ntw, 1s51, 1py6, 4ov0, 2i20, 1vjm, 3mbv, 1x0i, 1x0k, 1xji]
YXLXLL	YL5	YVTLVG	YG5	2	1	[1gue, 4gyc, 3qdc, 2f93, 2f95, 1jgj, 1h68, 1gu8]
YLXMLL	YL5	YFLVKG	YG5	1	0	[1s8l, 1at9, 1s8j, 1e0p, 1r84, 1r2n, 1pxs, 1pxr, 1ap9, 4hwl, 1s54, 1s53, 1o0a, 3han, 1kg9, 3hao, 1kg8, 3hap, 1bhb, 3haq, 2wjk, 3har, 2wjl, 3has, 1q5j, 1q5i, 1f50, 3nsb, 1tn5, 1tn0, 3utx, 4fpd, 3uty, 1brx, 1fbk, 1ucq, 4hyx, 1f4z, 1qkp, 1qko, 1brd, 1p8h, 4md2, 4md1, 3ns0, 1c3w, 1bm1, 2ntu, 1kme, 2ntw, 1s51, 1py6, 4ov0, 2i20, 1vjm, 3mbv, 1x0k, 1xji]
YAIXXL	YL5	YFIARG	YG5	1	0	[2z55, 1vgo]
YXVXWL	YL5	LXXXXF	LF5	5	4	[1s8l, 1at9, 1e0p, 1s8j, 1r84, 1r2n, 1pxs, 1pxr, 4hwl, 1s54, 1s53, 1o0a, 3han, 3hao, 1kg8, 3hap, 3haq, 2wjk, 3har, 2wjl, 1q5j, 1tn5, 3utv, 1tn0, 3utw, 3utx, 3uty, 4fpd, 1fbk, 1ucq, 4hyx, 1f4z, 1qkp, 1qko, 1brd, 1p8h, 4md2, 4md1, 1c3w, 1bm1, 2ntu, 1kme, 2ntw, 1s52, 1s51, 1py6, 4ov0, 2i20, 1vjm, 3mbv, 1x0i, 1x0k, 1xji]
YLXMLL	YL5	LGXLYF	LF5	1	0	[1s8l, 1at9, 1s8j, 1e0p, 2i1x, 1r84, 1r2n, 1pxs, 1pxr, 1ap9, 1m0m, 4hwl, 1s54, 1s53, 1o0a, 1c8s, 3han, 1kg9, 1c8r, 3hao, 1kg8, 3hap, 1bhb, 3haq, 2wjk, 3har, 2wjl, 3has, 1q5j, 2zzl, 1kgb, 1q5i, 1f50, 3nsb, 1tn5, 2brd, 1tn0, 3utx, 4fpd, 3uty, 1brx, 1fbb, 1brr, 1fbk, 1ucq, 4hyx, 1p8u, 1f4z, 1ixf, 3vi0, 1qkp, 1qko, 1brd, 1p8h, 4md2, 4md1, 3ns0, 1c3w, 1bm1, 2ntu, 1kme, 2ntw, 1s52, 1s51, 1py6, 4ov0, 3v…
YAIXXL	YL5	LGXLYF	LF5	1	0	[1s8l, 1at9, 1s8j, 1e0p, 1r84, 1r2n, 1pxs, 1jv7, 1pxr, 1jv6, 4hwl, 1o0a, 3han, 3hao, 1kg8, 3hap, 1bhb, 1bha, 3haq, 2wjk, 3har, 2wjl, 3has, 1q5j, 1q5i, 1f50, 1tn5, 3utv, 1tn0, 3utw, 4fpd, 1brx, 1fbk, 1ucq, 4hyx, 1f4z, 1qkp, 1qko, 1p8h, 1mgy, 4md2, 4md1, 1c3w, 1bm1, 2ntu, 1kme, 2ntw, 1py6, 4ov0, 2i20, 1vjm, 3mbv, 1x0i, 1x0k, 1xji]
YXFAXL	YL5	LXILLF	LF5	6	0	[3vvk, 3qbl, 3a7k, 3abw, 3qbg, 3qbi, 3qbk]
YXFAXL	YL5	VSTILV	VV5	6	1	[3vvk, 3qbl, 3abw, 3qbg, 3qbi, 3qbk]
YLXMLL	YL5	VXYFXV	VV5	1	0	[1s52]
YPFIWL	YL5	VYLXLV	VV5	5	6	[1gue, 4gyc, 3qap, 3qdc, 2f93, 2ksy, 2f95, 1jgj, 1gu8, 1h68, 1h2s]
YXXWXL	YL5	VXALXV	VV5	2	1	[3qap, 3qdc, 2ksy, 1jgj]
YAIXXL	YL5	VGFGFV	VV5	1	6	[2z55, 1vgo]
YAIXXL	YL5	VKGMGV	VV5	1	0	[1vjm, 1tn5, 1bm1, 1q5i, 1s54, 1tn0, 2i20]
YLXMLL	YL5	WLXTTA	WA5	1	2	[1q5j]
YXVXWL	YL5	WXISTA	WA5	5	4	[1m0k, 1s8l, 1at9, 1e0p, 1s8j, 2i1x, 1r84, 1r2n, 1pxs, 1m0m, 1pxr, 1ap9, 1m0l, 4hwl, 1s54, 1s53, 1o0a, 3han, 1c8s, 1c8r, 3hao, 1kg9, 1kg8, 3hap, 3haq, 2wjk, 3har, 2wjl, 3has, 1kgb, 1q5j, 2zzl, 1f50, 1dze, 3nsb, 1tn5, 2brd, 1cwq, 3utv, 1tn0, 3utw, 3utx, 3uty, 4fpd, 1brx, 1fbb, 1brr, 1p8i, 1fbk, 1ucq, 4hyx, 1p8u, 1f4z, 1ixf, 1qkp, 3vi0, 1qko, 1p8h, 1qm8, 4md2, 2zfe, 4md1, 1iw6, 3ns0, 1c3w, 1bm1, 2n…
YXXWXL	YL5	IAGYHY	IY5	2	1	[3ddl]
YXXWXL	YL5	IAXXAY	IY5	2	1	[1gue, 3qap, 3qdc, 2f93, 2ksy, 2f95, 1jgj, 1h68, 1gu8, 1h2s]
YXVXWL	YL5	ISTAAM	IM5	5	4	[1m0k, 1s8l, 1at9, 1e0p, 1s8j, 2i1x, 1r84, 1r2n, 1pxs, 1m0m, 1pxr, 1ap9, 1m0l, 4hwl, 1s54, 1s53, 1o0a, 3han, 1c8s, 1c8r, 3hao, 1kg9, 1kg8, 3hap, 3haq, 2wjk, 3har, 2wjl, 3has, 1kgb, 1q5j, 2zzl, 1f50, 1dze, 3nsb, 1tn5, 2brd, 1cwq, 3utv, 1tn0, 3utw, 3utx, 3uty, 4fpd, 1brx, 1fbb, 1brr, 1p8i, 1fbk, 1ucq, 4hyx, 1p8u, 1f4z, 1ixf, 1qkp, 3vi0, 1qko, 1brd, 1p8h, 1qm8, 4md2, 2zfe, 4md1, 1iw6, 3ns0, 1c3w, 1b…
YXXWXL	YL5	LAGFAG	LG5	2	3	[1gue, 3qap, 3qdc, 2f93, 2ksy, 2f95, 1jgj, 1h68, 1gu8, 1h2s]
YXXWXL	YL5	LMIXXG	LG5	2	3	[3ddl]
YAIXXL	YL5	LVGADG	LG5	1	3	[1s8l, 1at9, 1s8j, 1e0p, 1r84, 1r2n, 1pxs, 1jv7, 1pxr, 1jv6, 4hwl, 1s54, 1o0a, 3han, 3hao, 1kg8, 3haq, 2wjk, 3har, 2wjl, 3has, 1q5j, 1q5i, 1f50, 1tn5, 3utv, 1tn0, 3utw, 4fpd, 1brx, 1fbk, 1ucq, 4hyx, 1f4z, 1qkp, 1qko, 1p8h, 1mgy, 4md2, 4md1, 1c3w, 1bm1, 2ntu, 1kme, 2ntw, 1s52, 1s51, 1py6, 4ov0, 2i20, 1vjm, 3mbv, 1x0i, 1x0k, 1xji]
YXLXLL	YL5	LXGISG	LG5	2	1	[1gue, 4gyc, 3qdc, 2f93, 2f95, 1jgj, 1h68, 1gu8]
YAIXXL	YL5	LVKGMG	LG5	1	0	[1brx, 1at9, 1e0p, 1pxs, 1pxr, 1qko, 1s54, 3hao, 1bha, 3haq, 3har, 2wjl, 1c3w, 1bm1, 1q5i, 2ntu, 1kme, 1s51, 1py6, 2i20, 1vjm, 1tn5, 1x0k, 1tn0, 3utw]
YXFAXL	YL5	ALAGLS	AS5	6	0	[3vvk, 3qbl, 3a7k, 3abw, 3qbg, 3qbi, 3qbk]
YLXMLL	YL5	SWLXTT	ST5	1	2	[1s8l, 1s8j]
YINIAL	YL5	SIASYT	ST5	0	1	[3qbl, 3vvk, 3a7k, 3abw, 3qbg, 3qbi, 3qbk]
YLTWAL	YL5	SIASYT	ST5	2	1	[3qbl, 3vvk, 3a7k, 3qbg, 3abw, 3qbi, 3qbk]
YXFAXL	YL5	SIASYT	ST5	6	1	[3vvk, 3qbl, 3a7k, 3abw, 3qbg, 3qbi, 3qbk]
YXFAXL	YL5	KLLTVV	KV5	6	5	[3vvk, 3qbl, 3a7k, 3abw, 3qbg, 3qbi, 3qbk]
YXLXLL	YL5	GISGIA	GA5	2	1	[1gue, 4gyc, 3qdc, 2f93, 2f95, 1jgj, 1h68, 1gu8]
YXXWXL	YL5	GISGIA	GA5	2	1	[1gue, 3qap, 3qdc, 2f93, 2ksy, 2f95, 1jgj, 1h68, 1gu8, 1h2s]
YXLXLL	YL5	GIAAVA	GA5	2	1	[1gue, 4gyc, 3qdc, 2f93, 2f95, 1jgj, 1h68, 1gu8]
YXXWXL	YL5	GIAAVA	GA5	2	1	[1gue, 3qap, 3qdc, 2f93, 2ksy, 2f95, 1jgj, 1h68, 1gu8, 1h2s]
YXLTSL	YL5	FNTLTA	FA5	4	5	[1vgo]
YXXWXL	YL5	AGYHYF	AF5	2	1	[3ddl]
YXXWXL	YL5	FIAGYH	FH5	2	1	[3ddl]
YXLXLL	YL5	ISGXAA	IA5	2	1	[1gue, 4gyc, 3qdc, 2f93, 2f95, 1jgj, 1h68, 1gu8]
YXFAXL	YL5	INIALA	IA5	6	0	[3vvk, 3qbl, 3a7k, 3abw, 3qbg, 3qbi, 3qbk]
YXXWXL	YL5	ISGXAA	IA5	2	1	[1gue, 3qap, 3qdc, 2f93, 2ksy, 2f95, 1jgj, 1h68, 1gu8, 1h2s]
YXVMAL	YL5	APRYID	AD5	1	2	[1gue, 3qap, 3qdc, 1h68, 1gu8, 1h2s]
YINIAL	YL5	AYSXLD	AD5	0	6	[3qbl, 3vvk, 3a7k, 3abw, 3qbg, 3qbi, 3qbk]
YAIXXL	YL5	AXVGAD	AD5	1	3	[1s8l, 1at9, 1s8j, 1e0p, 1r84, 1r2n, 1pxs, 1jv7, 1pxr, 1jv6, 4hwl, 1s54, 1o0a, 3han, 3hao, 1kg8, 3haq, 2wjk, 3har, 2wjl, 3has, 1q5j, 1q5i, 1f50, 1tn5, 3utv, 1tn0, 3utw, 4fpd, 1brx, 1fbk, 1ucq, 4hyx, 1f4z, 1qkp, 1qko, 1p8h, 1mgy, 4md2, 4md1, 1c3w, 1bm1, 2ntu, 1kme, 2ntw, 1s52, 1s51, 1py6, 4ov0, 2i20, 1vjm, 3mbv, 1x0i, 1x0k, 1xji]
YLTWAL	YL5	AYSXLD	AD5	2	6	[3qbl, 3vvk, 3a7k, 3qbg, 3abw, 3qbi, 3qbk]
YAIXXL	YL5	AXLLLD	AD5	1	2	[1q5j]
YXXWXL	YL5	GFAXAM	GM5	2	3	[3qap, 3qdc, 2ksy, 1jgj]
YLTWAL	YL5	GLAXAM	GM5	2	3	[1e12]
YXVMAL	YL5	GMLVGT	GT5	1	0	[1gue, 4gyc, 3qap, 3qdc, 1h68, 1gu8, 1h2s]
YXLXLL	YL5	ITLNTV	IV5	2	3	[1gue, 4gyc, 3qdc, 2f93, 2f95, 1jgj, 1h68, 1gu8]
YXFAXL	YL5	ILVPVV	IV5	6	1	[3vvk, 3qbl, 3a7k, 3abw, 3qbg, 3qbi, 3qbk]
YXVXWL	YL5	AAMLYV	AV5	5	4	[3har]
YXXWXL	YL5	AVAYXV	AV5	2	1	[1gue, 3qap, 3qdc, 2f93, 2ksy, 2f95, 1jgj, 1h68, 1gu8, 1h2s]
YXVMAL	YL5	AIGMLV	AV5	1	0	[1gue, 4gyc, 3qap, 3qdc, 2ksy, 1jgj, 1h68, 1gu8, 1h2s]
YLXMLL	YL5	ALYFLV	AV5	1	0	[1s54]
YXXWXL	YL5	AALMIV	AV5	2	3	[3ddl]
YLXMLL	YL5	RYXXWL	RL5	1	2	[1s8l, 1at9, 1s8j, 1e0p, 2i1x, 1r84, 1r2n, 1pxs, 1pxr, 1ap9, 1m0m, 4hwl, 1s54, 1s53, 1o0a, 1c8s, 3han, 1kg9, 1c8r, 3hao, 1kg8, 3hap, 3haq, 2wjk, 3har, 2wjl, 3has, 1q5j, 2zzl, 1kgb, 1q5i, 1f50, 3nsb, 1tn5, 2brd, 1tn0, 3utx, 4fpd, 3uty, 1brx, 1fbb, 1brr, 1fbk, 1ucq, 4hyx, 1p8u, 1f4z, 1ixf, 3vi0, 1qkp, 1qko, 1brd, 1p8h, 4md2, 4md1, 3ns0, 1c3w, 1bm1, 2ntu, 1kme, 2ntw, 1s52, 1s51, 1py6, 4ov0, 3vhz, 1i…
YXLXLL	YL5	RYYVTL	RL5	2	1	[4gyc, 3qdc, 2f93, 2f95]
YLXMLL	YL5	AXWLXT	AT5	1	2	[1s8l, 1at9, 1s8j, 1e0p, 2i1x, 1r84, 1r2n, 1pxs, 1pxr, 1ap9, 1m0m, 4hwl, 1s54, 1s53, 1o0a, 1c8s, 3han, 1kg9, 1c8r, 3hao, 1kg8, 3hap, 3haq, 2wjk, 3har, 2wjl, 3has, 1q5j, 2zzl, 1kgb, 1q5i, 1f50, 3nsb, 1tn5, 2brd, 1tn0, 3utx, 4fpd, 3uty, 1brx, 1fbb, 1brr, 1fbk, 1ucq, 4hyx, 1p8u, 1f4z, 1ixf, 3vi0, 1qkp, 1qko, 1brd, 1p8h, 4md2, 4md1, 3ns0, 1c3w, 1bm1, 2ntu, 1kme, 2ntw, 1s52, 1s51, 1py6, 4ov0, 3vhz, 1i…
YXVMAL	YL5	DWXLTT	DT5	1	2	[1gue, 3qap, 3qdc, 2ksy, 1jgj, 1h68, 1gu8, 1h2s]
YLXMLL	YL5	DWXXTT	DT5	1	2	[1at9, 1e0p, 2i1x, 1r84, 1r2n, 1pxs, 1pxr, 1ap9, 1m0m, 4hwl, 1s54, 1s53, 1o0a, 1c8s, 3han, 1kg9, 1c8r, 3hao, 1kg8, 3hap, 3haq, 2wjk, 3har, 2wjl, 3has, 1q5j, 2zzl, 1kgb, 1q5i, 1f50, 3nsb, 1tn5, 2brd, 1tn0, 3utx, 4fpd, 3uty, 1brx, 1fbb, 1brr, 1fbk, 1ucq, 4hyx, 1p8u, 1f4z, 1ixf, 3vi0, 1qkp, 1qko, 1brd, 1p8h, 4md2, 4md1, 3ns0, 1c3w, 1bm1, 2ntu, 1kme, 2ntw, 1s52, 1s51, 1py6, 4ov0, 3vhz, 1iw9, 2i20, 2i…
YXXWXL	YL5	AYXXMA	AA5	2	1	[1gue, 3qap, 3qdc, 2f93, 2ksy, 2f95, 1jgj, 1h68, 1gu8, 1h2s]
YXXWXL	YL5	AGXAGA	AA5	2	3	[3qap, 3qdc, 2ksy, 1jgj, 1h2s]
YINIAL	YL5	ALDIVA	AA5	0	6	[3qbl, 3vvk, 3a7k, 3abw, 3qbg, 3qbi, 3qbk]
YXVXWL	YL5	AXMLXA	AA5	5	4	[3haq]
YLXMLL	YL5	PLXXXD	PD5	1	2	[1s8l, 1at9, 1s8j, 1e0p, 1r84, 1r2n, 1pxs, 1pxr, 1ap9, 4hwl, 1s54, 1s53, 1o0a, 3han, 1kg9, 1kg8, 3hap, 3haq, 2wjk, 3har, 2wjl, 3has, 1q5i, 1f50, 3nsb, 1tn5, 1tn0, 3utx, 3uty, 1brx, 1brr, 1ucq, 4hyx, 1f4z, 1qkp, 1qko, 1brd, 1p8h, 4md2, 4md1, 3ns0, 1c3w, 1bm1, 2ntu, 1kme, 2ntw, 1s52, 1s51, 1py6, 4ov0, 1vjm, 3mbv, 1x0k, 1xji]
YAIXXL	YL5	PLXXXD	PD5	1	2	[1s8l, 1at9, 1s8j, 1e0p, 1r84, 1r2n, 1pxs, 1jv7, 1pxr, 1jv6, 4hwl, 1vgo, 1s54, 1o0a, 3han, 3hao, 1kg8, 3hap, 3haq, 2wjk, 3har, 2wjl, 3has, 1q5i, 1f50, 2z55, 1tn5, 3utv, 1tn0, 3utw, 1brx, 1ucq, 4hyx, 1f4z, 1qkp, 1qko, 1p8h, 1mgy, 4md2, 4md1, 1c3w, 1bm1, 2ntu, 1kme, 2ntw, 1s52, 1s51, 1py6, 4ov0, 1vjm, 3mbv, 1x0i, 1x0k, 1xji]
YXXWXL	YL5	MLAXFA	MA5	2	3	[1gue, 3qap, 3qdc, 2f93, 2ksy, 2f95, 1jgj, 1h68, 1gu8, 1h2s]
YLXMLL	YL5	WARYXD	WD5	1	2	[1at9, 1e0p, 2i1x, 1r84, 1r2n, 1pxs, 1pxr, 1ap9, 1m0m, 4hwl, 1s54, 1s53, 1o0a, 1c8s, 3han, 1kg9, 1c8r, 3hao, 1kg8, 3hap, 3haq, 2wjk, 3har, 2wjl, 3has, 1q5j, 2zzl, 1kgb, 1q5i, 1f50, 3nsb, 1tn5, 2brd, 1tn0, 3utx, 4fpd, 3uty, 1brx, 1fbb, 1brr, 1fbk, 1ucq, 4hyx, 1p8u, 1f4z, 1ixf, 3vi0, 1qkp, 1qko, 1p8h, 4md2, 4md1, 3ns0, 1c3w, 2ntu, 1kme, 2ntw, 1s52, 1s51, 1py6, 4ov0, 3vhz, 1iw9, 2i20, 2i21, 1vjm, 3m…
YAIXXL	YL5	FIARGW	FW5	1	0	[2z55, 1vgo]
YXVMAL	YL5	WXLXXP	WP5	1	2	[1gue, 4gyc, 3qap, 3qdc, 2ksy, 1jgj, 1h68, 1gu8, 1h2s]
YLXMLL	YL5	WXXTTP	WP5	1	2	[1s8l, 1at9, 1s8j, 1e0p, 2i1x, 1r84, 1r2n, 1pxs, 1pxr, 1ap9, 1m0m, 4hwl, 1s54, 1s53, 1o0a, 1c8s, 3han, 1kg9, 1c8r, 3hao, 1kg8, 3hap, 3haq, 2wjk, 3har, 2wjl, 3has, 2zzl, 1kgb, 1q5i, 1f50, 3nsb, 1tn5, 2brd, 1tn0, 3utx, 4fpd, 3uty, 1brx, 1fbb, 1brr, 1fbk, 1ucq, 4hyx, 1p8u, 1f4z, 1ixf, 3vi0, 1qkp, 1qko, 1brd, 1p8h, 4md2, 4md1, 3ns0, 1c3w, 1bm1, 2ntu, 1kme, 2ntw, 1s52, 1s51, 1py6, 4ov0, 3vhz, 1iw9, 2i…
YINIAL	YL5	VVSIAS	VS5	0	1	[3qbl, 3vvk, 3a7k, 3abw, 3qbg, 3qbi, 3qbk]
YLTWAL	YL5	VVSIAS	VS5	2	1	[3qbl, 3vvk, 3a7k, 3qbg, 3abw, 3qbi, 3qbk]
YXVXWL	YL5	VWWXIS	VS5	5	4	[1m0k, 1at9, 1e0p, 2i1x, 1r84, 1r2n, 1pxs, 1m0m, 1pxr, 1ap9, 4hwl, 1s54, 1s53, 1o0a, 3han, 1c8s, 1c8r, 3hao, 1kg9, 1kg8, 3hap, 3haq, 2wjk, 3har, 2wjl, 3has, 1kgb, 1q5j, 2zzl, 1f50, 1dze, 3nsb, 1tn5, 2brd, 1cwq, 3utv, 1tn0, 3utw, 3utx, 3uty, 4fpd, 1brx, 1fbb, 1brr, 1p8i, 1fbk, 1ucq, 4hyx, 1p8u, 1f4z, 1ixf, 1qkp, 3vi0, 1qko, 1p8h, 1qm8, 4md2, 2zfe, 4md1, 1iw6, 3ns0, 1c3w, 1bm1, 2ntu, 1kme, 2ntw, 1s…
YXFAXL	YL5	VVSIAS	VS5	6	1	[3vvk, 3qbl, 3a7k, 3abw, 3qbg, 3qbi, 3qbk]
YAIXXL	YL5	PLLLLA	PA5	1	2	[2i20]
YINIAL	YL5	PVVSIA	PA5	0	1	[3qbl, 3vvk, 3a7k, 3abw, 3qbg, 3qbi, 3qbk]
YXFAXL	YL5	PVVSIA	PA5	6	1	[3vvk, 3qbl, 3a7k, 3abw, 3qbg, 3qbi, 3qbk]
YLTWAL	YL5	PVVSIA	PA5	2	1	[3qbl, 3vvk, 3a7k, 3qbg, 3abw, 3qbi, 3qbk]
YINIAL	YL5	SXAYXA	SA5	0	6	[3qbl, 3vvk, 3a7k, 3abw, 3qbg, 3qbi, 3qbk]
YLTWAL	YL5	SXAYXA	SA5	2	6	[3qbl, 3vvk, 3a7k, 3qbg, 3abw, 3qbi, 3qbk]
YINIAL	YL5	SYTGLA	SA5	0	1	[3qbl, 3vvk, 3a7k, 3abw, 3qbg, 3qbi, 3qbk]
YLTWAL	YL5	SYTGLA	SA5	2	1	[3qbl, 3vvk, 3a7k, 3qbg, 3abw, 3qbi, 3qbk]
YAIXXL	YL5	TFYFIA	TA5	1	0	[2z55, 1vgo]
YAIXXL	YL5	TTPLLA	TA5	1	2	[3hao]
YXLXLL	YL5	TVVMLA	TA5	2	3	[1gue, 4gyc, 3qdc, 2f93, 2f95, 1jgj, 1h68, 1gu8]
YLTWAL	YL5	TXXXXA	TA5	2	3	[3qbl, 3vvk, 1e12, 3a7k, 3qbg, 3abw, 3qbi, 3qbk]
YXXWXL	YL5	TVVMLA	TA5	2	3	[1gue, 3qap, 3qdc, 2f93, 2ksy, 2f95, 1jgj, 1h68, 1gu8, 1h2s]
YXVXWL	YL5	TAAMLY	TY5	5	4	[1m0k, 1s8l, 1at9, 1e0p, 1s8j, 2i1x, 1r84, 1r2n, 1pxs, 1m0m, 1pxr, 1ap9, 1m0l, 4hwl, 1s54, 1s53, 1o0a, 3han, 1c8s, 1c8r, 3hao, 1kg9, 1kg8, 3hap, 3haq, 2wjk, 3har, 2wjl, 3has, 1kgb, 1q5j, 2zzl, 1f50, 1dze, 3nsb, 1tn5, 2brd, 1cwq, 3utv, 1tn0, 3utw, 3utx, 3uty, 4fpd, 1brx, 1fbb, 1brr, 1p8i, 1fbk, 1ucq, 4hyx, 1p8u, 1f4z, 1ixf, 1qkp, 3vi0, 1qko, 1brd, 1p8h, 1qm8, 4md2, 2zfe, 4md1, 1iw6, 3ns0, 1c3w, 1b…
YXFAXL	YL5	IAVXTI	II5	6	1	[3vvk, 3qbl, 3qbg, 3qbi, 3qbk]
YXXWXL	YL5	MIVXGY	MY5	2	3	[3ddl]
YLTWAL	YL5	CVTGLA	CA5	2	3	[3qbl, 3vvk, 1e12, 2jaf, 3a7k, 3qbg, 3abw, 3qbi, 3qbk]
YLTWAL	YL5	SISSYL	SL5	2	1	[1e12, 2jaf, 2jag]
YXVXWL	YL5	STXAML	SL5	5	4	[1m0k, 1s8l, 1at9, 1e0p, 1s8j, 2i1x, 1r84, 1r2n, 1pxs, 1m0m, 1pxr, 1ap9, 1m0l, 4hwl, 1s54, 1s53, 1o0a, 3han, 1c8s, 1c8r, 3hao, 1kg9, 1kg8, 3hap, 3haq, 2wjk, 3har, 2wjl, 3has, 1kgb, 1q5j, 2zzl, 1f50, 1dze, 3nsb, 1tn5, 2brd, 1cwq, 3utv, 1tn0, 3utw, 3utx, 3uty, 4fpd, 1brx, 1fbb, 1brr, 1p8i, 1fbk, 1ucq, 4hyx, 1p8u, 1f4z, 1ixf, 1qkp, 3vi0, 1qko, 1brd, 1p8h, 1qm8, 4md2, 2zfe, 4md1, 1iw6, 3ns0, 1c3w, 1b…
YLTWAL	YL5	SYLXLL	SL5	2	1	[1e12]
YLTWAL	YL5	SSYLXL	SL5	2	1	[1e12]
YXXWXL	YL5	VMLAGF	VF5	2	3	[1gue, 3qap, 3qdc, 2f93, 2ksy, 2f95, 1jgj, 1h68, 1gu8, 1h2s]
YXVXWL	YL5	VXFFGF	VF5	5	4	[1s8l, 1at9, 1e0p, 1s8j, 1r84, 1r2n, 4hyx, 1f4z, 1pxs, 1pxr, 4hwl, 1qkp, 1qko, 1s54, 1s53, 3han, 3hao, 3hap, 3haq, 3har, 2wjl, 1c3w, 1bm1, 2ntu, 1kme, 1s52, 1s51, 1py6, 2i20, 1vjm, 1tn5, 1x0i, 1x0k, 3utv, 1tn0, 3utw, 3utx, 1xji, 3uty, 4fpd]
YXFAXL	YL5	TLKLLT	TT5	6	5	[3vvk, 3qbl, 3qbg, 3qbi, 3qbk]
YXLXLL	YL5	FGIVIT	FT5	2	3	[1gue, 4gyc, 3qdc, 2f93, 2f95, 1jgj, 1h68, 1gu8]
YLXMLL	YL5	YXAXYA	YA5	1	2	[1fbb, 1brr, 1fbk, 1r84, 1r2n, 1pxs, 1pxr, 4hwl, 1ixf, 3vi0, 1qkp, 1p8h, 3han, 3hap, 3har, 3has, 1q5i, 1kme, 1s52, 3vhz, 1iw9, 1tn5, 2brd, 1x0k, 1tn0, 3utx, 1xji, 3uty]
YXVXWL	YL5	PLNIET	PT5	5	6	[1r84, 1r2n, 3utv]
YXXWXL	YL5	IVLGXP	IP5	2	3	[3ddl]
YXVXWL	YL5	RFVWWA	RA5	5	4	[1e0p, 2i1x, 1r84, 1r2n, 1pxs, 1m0m, 1pxr, 1ap9, 4hwl, 1s54, 1s53, 1o0a, 1c8s, 1c8r, 3hao, 1kg9, 1kg8, 2wjk, 3har, 2wjl, 1kgb, 1q5j, 2zzl, 1f50, 3nsb, 1tn5, 1tn0, 3utx, 3uty, 4fpd, 1fbb, 1brr, 1fbk, 1ucq, 1p8u, 1f4z, 1ixf, 3vi0, 1qko, 1p8h, 4md2, 4md1, 3ns0, 1c3w, 2ntu, 1kme, 2ntw, 1s52, 1s51, 1py6, 4ov0, 1iw9, 3vhz, 2i20, 2i21, 1vjm, 3mbv, 3t45, 1x0k]
YAIXXL	YL5	FVLLRS	FS5	1	6	[1vgo]
YLXMLL	YL5	LXLLXS	LS5	1	6	[1brx, 1c3w, 1at9, 1bm1, 1e0p, 1q5i, 2ntu, 1kme, 1pxs, 2i20, 1pxr, 1vjm, 1tn5, 1qko, 1s54, 1s53, 1x0k, 3hao, 1tn0]
YLTWAL	YL5	LVPVVS	LS5	2	1	[3qbl, 3vvk, 3a7k, 3qbg, 3abw, 3qbi, 3qbk]
YXFAXL	YL5	LVPVVS	LS5	6	1	[3vvk, 3qbl, 3a7k, 3abw, 3qbg, 3qbi, 3qbk]
YAIXXL	YL5	LXLLXS	LS5	1	6	[1brx, 1c3w, 1at9, 1bm1, 1e0p, 1q5i, 2ntu, 1kme, 1pxs, 2i20, 1pxr, 1vjm, 1tn5, 1qko, 1s54, 1x0k, 3hao, 1tn0]
YLXMLL	YL5	LMGLGS	LS5	1	0	[1s51]
YXLXLL	YL5	YYVXLV	YV5	2	1	[1gue, 4gyc, 3qdc, 2f93, 2f95, 1jgj, 1h68, 1gu8]
YXXWXL	YL5	VAYXVM	VM5	2	1	[1gue, 3qap, 3qdc, 2f93, 2ksy, 2f95, 1jgj, 1h68, 1gu8, 1h2s]
YAIXXL	YL5	KVGFXF	KF5	1	6	[2z55, 1vgo]
YINIAL	YL5	YSALDI	YI5	0	6	[3qbl, 3vvk, 3a7k, 3abw, 3qbg, 3qbi, 3qbk]
YLTWAL	YL5	YSALDI	YI5	2	6	[3qbl, 3vvk, 3a7k, 3qbg, 3abw, 3qbi, 3qbk]
YXFAXL	YL5	NXALAG	NG5	6	0	[3vvk, 3qbl, 3a7k, 3abw, 3qbg, 3qbi, 3qbk]
YXXWXL	YL5	MXLXXG	MG5	2	1	[3qap, 3qdc, 2ksy, 1jgj]
YXVMAL	YL5	VXRYID	VD5	1	2	[2ksy, 1jgj]
YXVMAL	YL5	TLFWLG	TG5	1	0	[1gue, 4gyc, 3qap, 3qdc, 2ksy, 1jgj, 1h68, 1gu8, 1h2s]
YXVMAL	YL5	LTTLFW	LW5	1	0	[1jgj]
YXFAXL	YL5	LXVVXW	LW5	6	5	[3vvk, 3qbl, 3a7k, 3abw, 3qbg, 3qbi, 3qbk]
YAIXXL	YL5	FYFIAR	FR5	1	0	[2z55, 1vgo]
YXVMAL	YL5	PRYIXW	PW5	1	2	[1gue, 3qap, 3qdc, 2ksy, 1jgj, 1h68, 1gu8, 1h2s]
YXVMAL	YL5	RYIXWI	RI5	1	2	[1gue, 3qap, 3qdc, 2ksy, 1jgj, 1h68, 1gu8, 1h2s]
YXLXLL	YL5	EFGIVI	EI5	2	3	[1gue, 4gyc, 3qdc, 2f93, 2f95, 1jgj, 1h68, 1gu8]
YXFAXL	YL5	STILVP	SP5	6	1	[3vvk, 3qbl, 3a7k, 3abw, 3qbg, 3qbi, 3qbk]
YXLXLL	YL5	IVITLN	IN5	2	3	[1gue, 4gyc, 3qdc, 2f93, 2f95, 1jgj, 1h68, 1gu8]
YLTWAL	YL5	YXGLXS	YS5	2	1	[3qbl, 3vvk, 1e12, 3a7k, 3qbg, 3abw, 3qbi, 3qbk]
YINIAL	YL5	YXGLXS	YS5	0	1	[3qbl, 3vvk, 3a7k, 3abw, 3qbg, 3qbi, 3qbk]
YAIXXL	YL5	ILLRSR	IR5	1	6	[1brx]
YLXMLL	YL5	ILLRSR	IR5	1	6	[1brx]
YAIXXL	YL5	DQGTXL	DL5	1	3	[1s8l, 1s8j, 1q5i, 1kme, 1r84, 1r2n, 4hyx, 1jv7, 1jv6, 1qkp, 1s54, 1x0i, 1mgy, 3han, 3hap, 3utv, 3haq, 1tn0, 3utw, 1xji, 3has]
YXVXWL	YL5	DTLLFM	DM5	5	6	[2wjk]
YLXMLL	YL5	EWIWLA	EA5	1	0	[4hwl, 1s52, 1r84, 1r2n]
YLXMLL	YL5	WARYAS	WS5	1	2	[1s8l, 1s8j]
ISCAXF	IF5	IXMCVT	IT5	4	3	[3vvk, 3qbl, 1e12, 2jaf, 2jag, 3a7k, 3abw, 3qbg, 3qbi, 3qbk]
ILYXXF	IF5	LLLLAT	LT5	4	5	[3ddl]
ILXXVF	IF5	LLXYLT	LT5	0	6	[3qbl, 3vvk, 3qbg, 3qbi, 3qbk]
ILYXXF	IF5	LVGALT	LT5	4	3	[1brx, 1at9, 1bm1, 1q5i, 1brr, 1s52, 1fbk, 1ucq, 1iw9, 1pxr, 4hwl, 3vi0, 1p8h, 1x0k, 1tn0, 3utx]
IAILXF	IF5	MIPLVS	MS5	0	1	[1e12, 2jaf, 2jag]
ILXXVF	IF5	TXLXXV	TV5	0	5	[3qbl, 3vvk, 3a7k, 3abw, 3qbg, 3qbi, 3qbk]
ILYXXF	IF5	TILXXV	TV5	4	3	[1s8l, 1at9, 1e0p, 1s8j, 1r84, 1r2n, 1pxs, 1jv7, 1jv6, 1pxr, 4hwl, 1s54, 1s53, 1o0a, 3han, 3hao, 1kg8, 2wjk, 2wjl, 3has, 1q5i, 1f50, 1tn5, 3utv, 1tn0, 3utw, 3utx, 3uty, 4fpd, 1brx, 4hyx, 1f4z, 1qkp, 1qko, 1p8h, 1mgy, 4md2, 4md1, 1c3w, 1bm1, 2ntu, 1kme, 2ntw, 1s52, 1s51, 1py6, 4ov0, 2i20, 1vjm, 3mbv, 1x0i, 1x0k, 1xji]
ILYXXF	IF5	LRNXTV	LV5	4	5	[1s8l, 1at9, 1e0p, 1s8j, 1r84, 1r2n, 1pxs, 1jv7, 1jv6, 1ap9, 1pxr, 4hwl, 1s54, 1s53, 1o0a, 3han, 1kg9, 3hao, 3hap, 1kg8, 2wjk, 2wjl, 1q5j, 1q5i, 1f50, 1tn5, 3nsb, 3utv, 1tn0, 3utw, 3utx, 3uty, 4fpd, 1brx, 1brr, 1fbk, 1ucq, 4hyx, 1f4z, 1qkp, 1qko, 1brd, 1p8h, 1mgy, 4md2, 4md1, 3ns0, 1c3w, 1bm1, 2ntu, 1kme, 2ntw, 1s52, 1s51, 1py6, 4ov0, 2i20, 1vjm, 3mbv, 1x0i, 1x0k, 1xji]
IAILXF	IF5	LMIXLV	LV5	0	1	[1e12, 2jaf, 2jag]
ILYXXF	IF5	VVLWSA	VA5	4	5	[1m0k, 1s8l, 1at9, 1e0p, 1s8j, 1r84, 1r2n, 1pxs, 1jv7, 1jv6, 1ap9, 1pxr, 4hwl, 1s54, 1s53, 1o0a, 3han, 1kg9, 3hao, 3hap, 1kg8, 2wjk, 2wjl, 1q5j, 1q5i, 1f50, 1tn5, 3nsb, 1cwq, 3utv, 1tn0, 3utw, 3utx, 3uty, 4fpd, 1brx, 1brr, 1p8i, 1fbk, 1ucq, 4hyx, 1f4z, 3vi0, 1qkp, 1qko, 1brd, 1p8h, 1mgy, 4md2, 2zfe, 4md1, 1iw6, 3ns0, 1c3w, 1bm1, 2ntu, 1kme, 2ntw, 1s52, 1s51, 1py6, 4ov0, 1iw9, 2i20, 1vjm, 1x0s, 3m…
ISCAXF	IF5	VTGLAA	VA5	4	3	[3vvk, 3qbl, 1e12, 2jaf, 3a7k, 3abw, 3qbg, 3qbi, 3qbk]
ISCAXF	IF5	DIXMCV	DV5	4	3	[3vvk, 3qbl, 1e12, 2jaf, 2jag, 3a7k, 3abw, 3qbg, 3qbi, 3qbk]
ISCAXF	IF5	AMCVTG	AG5	4	3	[3vvk, 3qbl, 3a7k, 3abw, 3qbg, 3qbi, 3qbk]
ILYXXF	IF5	AVXADG	AG5	4	3	[3hap]
ISCAXF	IF5	VIXADI	VI5	4	3	[1e12, 2jaf, 2jag]
ILXXVF	IF5	VPVVSI	VI5	0	1	[3qbl, 3vvk, 3a7k, 3abw, 3qbg, 3qbi, 3qbk]
ILYXXF	IF5	VXADXI	VI5	4	3	[1m0k, 1s8l, 1at9, 1e0p, 1s8j, 1r84, 1r2n, 1pxs, 1jv7, 1jv6, 1ap9, 1pxr, 4hwl, 1s54, 1s53, 1o0a, 3han, 1kg9, 3hao, 3hap, 1kg8, 2wjk, 2wjl, 3has, 1q5j, 1q5i, 1f50, 1tn5, 3nsb, 1cwq, 3utv, 1tn0, 3utw, 3utx, 3uty, 4fpd, 1brx, 1brr, 1p8i, 1fbk, 1ucq, 4hyx, 1f4z, 3vi0, 1qkp, 1qko, 1brd, 1p8h, 1mgy, 4md2, 2zfe, 4md1, 1iw6, 3ns0, 1c3w, 1bm1, 2ntu, 1kme, 2ntw, 1s52, 1s51, 1py6, 4ov0, 1iw9, 2i20, 1vjm, 1x…
IETLLF	IF5	VXWXXG	VG5	6	5	[1brr, 1r2n, 1r84, 4hyx, 1pxs, 1pxr, 4hwl, 1ixf, 3vi0, 1qkp, 1s54, 1s53, 1p8h, 1o0a, 3han, 1c8r, 3hap, 3haq, 4md2, 3har, 3has, 4md1, 3ns0, 1q5j, 1kgb, 1q5i, 1kme, 2ntw, 1s52, 1s51, 1py6, 4ov0, 1iw9, 3vhz, 2i21, 1tn5, 3nsb, 3mbv, 3t45, 3utv, 1tn0, 3utw, 3utx, 1xji, 3uty]
ILYXXF	IF5	RNXTVV	RV5	4	5	[1m0k, 1s8l, 1at9, 1e0p, 1s8j, 1r84, 1r2n, 1pxs, 1jv7, 1jv6, 1ap9, 1pxr, 4hwl, 1s54, 1s53, 1o0a, 3han, 1kg9, 3hao, 3hap, 1kg8, 2wjk, 2wjl, 1q5j, 1q5i, 1f50, 1tn5, 3nsb, 1cwq, 3utv, 1tn0, 3utw, 3utx, 3uty, 4fpd, 1brx, 1brr, 1p8i, 1fbk, 1ucq, 4hyx, 1f4z, 3vi0, 1qkp, 1qko, 1brd, 1p8h, 1mgy, 4md2, 2zfe, 4md1, 1iw6, 3ns0, 1c3w, 1bm1, 2ntu, 1kme, 2ntw, 1s52, 1s51, 1py6, 4ov0, 1iw9, 2i20, 1vjm, 1x0s, 3m…
ILYXXF	IF5	VLRNVT	VT5	4	5	[1s8l, 1at9, 1e0p, 1s8j, 1r84, 1r2n, 1pxs, 1jv7, 1jv6, 1pxr, 4hwl, 1s54, 1s53, 1o0a, 3han, 3hao, 3hap, 1kg8, 2wjk, 2wjl, 1q5i, 1tn5, 3utv, 1tn0, 3utw, 3utx, 3uty, 4fpd, 1brx, 4hyx, 1f4z, 1qkp, 1qko, 1brd, 1mgy, 1c3w, 1bm1, 2ntu, 1kme, 2ntw, 1s52, 1s51, 1py6, 4ov0, 2i20, 1vjm, 1x0i, 1x0k, 1xji]
ILYXXF	IF5	VTVVLW	VW5	4	5	[1m0k, 1s8l, 1at9, 1e0p, 1s8j, 1r84, 1r2n, 1pxs, 1jv7, 1jv6, 1ap9, 1pxr, 4hwl, 1s54, 1s53, 1o0a, 3han, 1kg9, 3hao, 3hap, 1kg8, 2wjk, 2wjl, 1q5j, 1q5i, 1f50, 1tn5, 3nsb, 1cwq, 3utv, 1tn0, 3utw, 3utx, 3uty, 4fpd, 1brx, 1brr, 1p8i, 1fbk, 1ucq, 4hyx, 1f4z, 3vi0, 1qkp, 1qko, 1brd, 1p8h, 1mgy, 4md2, 2zfe, 4md1, 1iw6, 3ns0, 1c3w, 1bm1, 2ntu, 1kme, 2ntw, 1s52, 1s51, 1py6, 4ov0, 1iw9, 2i20, 1vjm, 1x0s, 3m…
ILYXXF	IF5	NXTVXL	NL5	4	5	[1m0k, 1s8l, 1at9, 1e0p, 1s8j, 1r84, 1r2n, 1pxs, 1jv7, 1jv6, 1ap9, 1pxr, 4hwl, 1s54, 1s53, 1o0a, 3han, 1kg9, 3hao, 3hap, 1kg8, 2wjk, 2wjl, 1q5j, 1q5i, 1f50, 1tn5, 3nsb, 1cwq, 3utv, 1tn0, 3utw, 3utx, 3uty, 4fpd, 1brx, 1brr, 1p8i, 1fbk, 1ucq, 4hyx, 1f4z, 3vi0, 1qkp, 1qko, 1brd, 1p8h, 1mgy, 4md2, 2zfe, 4md1, 1iw6, 3ns0, 1c3w, 1bm1, 2ntu, 1kme, 2ntw, 1s52, 1s51, 1py6, 4ov0, 1iw9, 2i20, 1vjm, 1x0s, 3m…
ILYXXF	IF5	NARLLL	NL5	4	5	[3ddl]
IETLLF	IF5	NXTVXL	NL5	6	5	[1brr, 1r2n, 1r84, 4hyx, 1pxs, 1pxr, 4hwl, 1ixf, 3vi0, 1qkp, 1s54, 1s53, 1p8h, 1o0a, 3han, 3hap, 3haq, 4md2, 3har, 3has, 4md1, 3ns0, 1q5j, 1q5i, 1kme, 2ntw, 1s52, 1s51, 1py6, 4ov0, 1iw9, 1tn5, 3nsb, 3mbv, 3utv, 1tn0, 3utw, 3utx, 1xji, 3uty]
ILYXXF	IF5	TVVLWS	TS5	4	5	[1m0k, 1s8l, 1at9, 1e0p, 1s8j, 1r84, 1r2n, 1pxs, 1jv7, 1jv6, 1ap9, 1pxr, 4hwl, 1s54, 1s53, 1o0a, 3han, 1kg9, 3hao, 3hap, 1kg8, 2wjk, 2wjl, 1q5j, 1q5i, 1f50, 1tn5, 3nsb, 1cwq, 3utv, 1tn0, 3utw, 3utx, 3uty, 4fpd, 1brx, 1brr, 1p8i, 1fbk, 1ucq, 4hyx, 1f4z, 3vi0, 1qkp, 1qko, 1brd, 1p8h, 1mgy, 4md2, 2zfe, 4md1, 1iw6, 3ns0, 1c3w, 1bm1, 2ntu, 1kme, 2ntw, 1s52, 1s51, 1py6, 4ov0, 1iw9, 2i20, 1vjm, 1x0s, 3m…
ILYXXF	IF5	LWXAYP	LP5	4	5	[1m0k, 1s8l, 1at9, 1e0p, 1s8j, 1r84, 1r2n, 1pxs, 1jv7, 1jv6, 1ap9, 1pxr, 4hwl, 1s54, 1s53, 1o0a, 3han, 1kg9, 3hao, 3hap, 1kg8, 2wjk, 2wjl, 1q5j, 1f50, 1tn5, 3nsb, 1cwq, 3utv, 1tn0, 3utw, 3utx, 3uty, 4fpd, 1brx, 1brr, 1p8i, 1fbk, 1ucq, 4hyx, 1f4z, 3vi0, 1qkp, 1qko, 1brd, 1p8h, 1mgy, 4md2, 2zfe, 4md1, 1iw6, 3ns0, 1c3w, 1bm1, 2ntu, 1kme, 2ntw, 1s52, 1s51, 1py6, 4ov0, 1iw9, 2i20, 1vjm, 1x0s, 3mbv, 1x…
ILYXXF	IF5	WSAYXV	WV5	4	5	[1m0k, 1s8l, 1at9, 1e0p, 1s8j, 1r84, 1r2n, 1pxs, 1jv7, 1jv6, 1ap9, 1pxr, 4hwl, 1s54, 1s53, 1o0a, 3han, 1kg9, 3hao, 3hap, 1kg8, 2wjk, 2wjl, 1q5j, 1f50, 1tn5, 3nsb, 1cwq, 3utv, 1tn0, 3utw, 3utx, 3uty, 4fpd, 1brx, 1brr, 1p8i, 1fbk, 1ucq, 4hyx, 1f4z, 3vi0, 1qkp, 1qko, 1brd, 1p8h, 1mgy, 4md2, 2zfe, 4md1, 1iw6, 3ns0, 1c3w, 1bm1, 2ntu, 1kme, 2ntw, 1s52, 1s51, 1py6, 4ov0, 1iw9, 2i20, 1vjm, 1x0s, 3mbv, 1x…
IETLLF	IF5	SAYXVV	SV5	6	5	[1brr, 1r2n, 1r84, 4hyx, 1pxs, 1pxr, 4hwl, 1ixf, 3vi0, 1qkp, 1s54, 1s53, 1p8h, 1o0a, 3han, 1c8r, 3hap, 3haq, 4md2, 3har, 3has, 4md1, 3ns0, 1q5j, 1kgb, 1kme, 2ntw, 1s52, 1s51, 1py6, 4ov0, 1iw9, 3vhz, 2i21, 1tn5, 3nsb, 3mbv, 3t45, 3utv, 1tn0, 3utw, 3utx, 1xji, 3uty]
ILYXXF	IF5	SAYXVV	SV5	4	5	[1m0k, 1s8l, 1at9, 1e0p, 1s8j, 1r84, 1r2n, 1pxs, 1jv7, 1jv6, 1ap9, 1pxr, 4hwl, 1s54, 1s53, 1o0a, 3han, 1kg9, 3hao, 3hap, 1kg8, 2wjk, 2wjl, 1q5j, 1f50, 1tn5, 3nsb, 1cwq, 3utv, 1tn0, 3utw, 3utx, 3uty, 4fpd, 1brx, 1brr, 1p8i, 1fbk, 1ucq, 4hyx, 1f4z, 3vi0, 1qkp, 1qko, 1brd, 1p8h, 1mgy, 4md2, 2zfe, 4md1, 1iw6, 3ns0, 1c3w, 1bm1, 2ntu, 1kme, 2ntw, 1s52, 1s51, 1py6, 4ov0, 1iw9, 2i20, 1vjm, 1x0s, 3mbv, 1x…
ILYXXF	IF5	VLWXAY	VY5	4	5	[1m0k, 1s8l, 1at9, 1e0p, 1s8j, 1r84, 1r2n, 1pxs, 1jv7, 1jv6, 1ap9, 1pxr, 4hwl, 1s54, 1s53, 1o0a, 3han, 1kg9, 3hao, 3hap, 1kg8, 2wjk, 2wjl, 1q5j, 1q5i, 1f50, 1tn5, 3nsb, 1cwq, 3utv, 1tn0, 3utw, 3utx, 3uty, 4fpd, 1brx, 1brr, 1p8i, 1fbk, 1ucq, 4hyx, 1f4z, 3vi0, 1qkp, 1qko, 1brd, 1p8h, 1mgy, 4md2, 2zfe, 4md1, 1iw6, 3ns0, 1c3w, 1bm1, 2ntu, 1kme, 2ntw, 1s52, 1s51, 1py6, 4ov0, 1iw9, 2i20, 1vjm, 1x0s, 3m…
ILXXVF	IF5	VXIXXY	VY5	0	1	[3qbl, 3vvk, 3a7k, 3abw, 3qbg, 3qbi, 3qbk]
IETLLF	IF5	AYPILW	AW5	6	5	[1uaz]
IETLLF	IF5	AYXVVW	AW5	6	5	[1brr, 1r2n, 1r84, 4hyx, 1pxs, 1pxr, 4hwl, 1ixf, 3vi0, 1qkp, 1s54, 1s53, 1p8h, 1o0a, 3han, 1c8r, 3hap, 3haq, 4md2, 3har, 3has, 4md1, 3ns0, 1q5j, 1kgb, 1kme, 2ntw, 1s52, 1s51, 1py6, 4ov0, 1iw9, 3vhz, 2i21, 1tn5, 3nsb, 3mbv, 3t45, 3utv, 1tn0, 3utw, 3utx, 1xji, 3uty]
IETLLF	IF5	WIWLAL	WL5	6	0	[1brr, 1r2n, 1r84, 4hyx, 1pxs, 1pxr, 4hwl, 1ixf, 3vi0, 1qkp, 1s54, 1s53, 1p8h, 3han, 1c8r, 3hap, 3haq, 4md2, 3har, 3has, 4md1, 3ns0, 1q5j, 1kgb, 1q5i, 1kme, 2ntw, 1s52, 1s51, 1py6, 4ov0, 1iw9, 3vhz, 1tn5, 3nsb, 3mbv, 3t45, 3utv, 1tn0, 3utw, 3utx, 1xji, 3uty]
IETLLF	IF5	PXVWXI	PI5	6	5	[1brr, 1r2n, 1r84, 4hyx, 1pxs, 1pxr, 4hwl, 1ixf, 3vi0, 1qkp, 1s54, 1s53, 1p8h, 1o0a, 3han, 1c8r, 3hap, 3haq, 4md2, 3har, 3has, 4md1, 3ns0, 1q5j, 1kgb, 1kme, 2ntw, 1s52, 1s51, 1py6, 4ov0, 1iw9, 3vhz, 2i21, 1tn5, 3nsb, 3mbv, 3t45, 3utv, 1tn0, 3utw, 3utx, 1xji, 3uty]
IETLLF	IF5	PXXWXI	PI5	6	5	[1uaz]
IETLLF	IF5	LGXXTL	LL5	6	0	[1uaz]
ILXXVF	IF5	LLLXYL	LL5	0	6	[3qbl, 3vvk, 3qbg, 3qbi, 3qbk]
ILYXXF	IF5	LGNARL	LL5	4	5	[3ddl]
IETLLF	IF5	WXXIXT	WT5	6	0	[1uaz]
IETLLF	IF5	WLXLGT	WT5	6	0	[1brr, 1r2n, 1r84, 4hyx, 1pxs, 1pxr, 4hwl, 1ixf, 3vi0, 1qkp, 1s54, 1s53, 1p8h, 1o0a, 3han, 1c8r, 3hap, 3haq, 4md2, 3har, 3has, 4md1, 3ns0, 1q5j, 1kgb, 1q5i, 1kme, 2ntw, 1s52, 1s51, 1py6, 4ov0, 1iw9, 3vhz, 2i21, 1tn5, 3nsb, 3mbv, 3t45, 3utv, 1tn0, 3utw, 3utx, 1xji, 3uty]
ILYXXF	IF5	GTXLVG	GG5	4	3	[1m0k, 1s8l, 1at9, 1e0p, 1s8j, 1r84, 1r2n, 1pxs, 1ap9, 1pxr, 4hwl, 1s54, 1s53, 1o0a, 3han, 1kg9, 3hao, 3hap, 1kg8, 2wjk, 2wjl, 1q5j, 1q5i, 1f50, 1tn5, 3nsb, 1cwq, 3utv, 1tn0, 3utw, 3utx, 3uty, 4fpd, 1brx, 1brr, 1p8i, 1fbk, 1ucq, 4hyx, 1f4z, 3vi0, 1qkp, 1qko, 1p8h, 4md2, 2zfe, 4md1, 1iw6, 3ns0, 1c3w, 1bm1, 2ntu, 1kme, 2ntw, 1s52, 1s51, 1py6, 4ov0, 1iw9, 2i20, 1vjm, 1x0s, 3mbv, 1x0k, 1xji]
ISCAXF	IF5	GMCVTG	GG5	4	3	[1e12, 2jaf, 2jag]
IETLLF	IF5	IXXXXG	IG5	6	5	[1uaz]
IGALHF	IF5	IPIWSG	IG5	0	1	[1xio, 2m3g, 4tl3]
ISCAXF	IF5	IXADIG	IG5	4	3	[1e12, 2jaf, 2jag]
IETLLF	IF5	IXXXLG	IG5	6	2	[1brr, 1r2n, 1r84, 4hyx, 1pxs, 1pxr, 4hwl, 1ixf, 3vi0, 1qkp, 1s54, 1s53, 1p8h, 1o0a, 3han, 1c8r, 3hap, 3haq, 4md2, 3har, 3has, 4md1, 3ns0, 1q5j, 1kgb, 1q5i, 1kme, 2ntw, 1s52, 1s51, 1py6, 4ov0, 1iw9, 3vhz, 2i21, 1tn5, 3nsb, 3mbv, 3t45, 3utv, 1tn0, 3utw, 3utx, 1xji, 3uty]
ILYXXF	IF5	IMIGTG	IG5	4	3	[1m0k, 1s8l, 1at9, 1e0p, 1s8j, 1r84, 1r2n, 1pxs, 1jv7, 1jv6, 1ap9, 1pxr, 4hwl, 1s54, 1s53, 1o0a, 3han, 1kg9, 3hao, 3hap, 1kg8, 2wjk, 2wjl, 1q5j, 1q5i, 1f50, 1tn5, 3nsb, 1cwq, 3utv, 1tn0, 3utw, 3utx, 3uty, 4fpd, 1brx, 1brr, 1p8i, 1fbk, 1ucq, 4hyx, 1f4z, 3vi0, 1qkp, 1qko, 1brd, 1p8h, 1mgy, 4md2, 2zfe, 4md1, 1iw6, 3ns0, 1c3w, 1bm1, 2ntu, 1kme, 2ntw, 1s52, 1s51, 1py6, 4ov0, 1iw9, 2i20, 1vjm, 1x0s, 3m…
ILYXXF	IF5	IXAXVG	IG5	4	3	[1s8l, 1at9, 1e0p, 1s8j, 1r84, 1r2n, 1pxs, 1jv7, 1jv6, 1ap9, 1pxr, 4hwl, 1s54, 1s53, 1o0a, 3han, 1kg9, 3hao, 1kg8, 2wjk, 2wjl, 3has, 1q5j, 1q5i, 1f50, 1tn5, 3utv, 1tn0, 3utw, 3utx, 3uty, 4fpd, 1brx, 1fbk, 1ucq, 4hyx, 1f4z, 1qkp, 1qko, 1brd, 1p8h, 1mgy, 4md2, 4md1, 1c3w, 1bm1, 2ntu, 1kme, 2ntw, 1s52, 1s51, 1py6, 4ov0, 2i20, 1vjm, 3mbv, 1x0i, 1x0k, 1xji]
ISCAXF	IF5	MXVTGL	ML5	4	3	[3vvk, 3qbl, 1e12, 2jaf, 2jag, 3a7k, 3abw, 3qbg, 3qbi, 3qbk]
ILYXXF	IF5	MXXTXL	ML5	4	3	[1m0k, 1s8l, 1at9, 1e0p, 1s8j, 1r84, 1r2n, 1pxs, 1jv7, 1jv6, 1ap9, 1pxr, 4hwl, 1s54, 1s53, 1o0a, 3han, 1kg9, 3hao, 3hap, 1kg8, 2wjk, 2wjl, 1q5j, 1q5i, 1f50, 1tn5, 3nsb, 1cwq, 3utv, 1tn0, 3utw, 3utx, 3uty, 4fpd, 1brx, 1brr, 1p8i, 1fbk, 1ucq, 4hyx, 1f4z, 3vi0, 1qkp, 1qko, 1brd, 1p8h, 1mgy, 4md2, 2zfe, 4md1, 1iw6, 3ns0, 1c3w, 1bm1, 2ntu, 1kme, 2ntw, 1s52, 1s51, 1py6, 4ov0, 1iw9, 2i20, 1vjm, 1x0s, 3m…
ILYXXF	IF5	AXLXXL	AL5	4	5	[3ddl]
IETLLF	IF5	ALGTAL	AL5	6	0	[1brr, 1r2n, 1r84, 4hyx, 1pxs, 1pxr, 4hwl, 1ixf, 3vi0, 1qkp, 1s54, 1s53, 1p8h, 1o0a, 3han, 1c8r, 3hap, 3haq, 4md2, 3har, 3has, 4md1, 3ns0, 1q5j, 1kgb, 1q5i, 1kme, 2ntw, 1s52, 1s51, 1py6, 4ov0, 1iw9, 3vhz, 2i21, 1tn5, 3nsb, 3mbv, 3t45, 3utv, 1tn0, 3utw, 3utx, 1xji, 3uty]
IGTFYF	IF5	ASAAYL	AL5	0	1	[2z55, 1vgo, 3wqj, 1uaz, 2ei4]
ILXXVF	IF5	AVSTIL	AL5	0	1	[3qbl, 3vvk, 3qbg, 3qbi, 3qbk]
ILYXXF	IF5	FLAALM	FM5	4	3	[3ddl]
IETLLF	IF5	TLWLGI	TI5	6	0	[1uaz]
IETLLF	IF5	VKGMGV	VV5	6	0	[1tn5, 1q5i, 1s54, 1s53, 1tn0]
ILXXVF	IF5	VSTILV	VV5	0	1	[3qbl, 3vvk, 3abw, 3qbg, 3qbi, 3qbk]
IGTFYF	IF5	IAXAAY	IY5	0	1	[2z55, 1vgo, 3wqj, 1uaz, 2ei4]
ISCAXF	IF5	SLFTVI	SI5	4	3	[2jaf, 2jag]
IETLLF	IF5	LIGSEG	LG5	6	5	[1q5i, 1brr, 1s52, 1r2n, 1r84, 1pxr, 4hwl, 3han, 3hap, 3utv, 1tn0, 3har, 3utx, 1xji, 3has, 3uty]
IETLLF	IF5	LXLXIG	LG5	6	0	[1uaz]
ILYXXF	IF5	LVGADG	LG5	4	3	[1m0k, 1s8l, 1at9, 1e0p, 1s8j, 1r84, 1r2n, 1pxs, 1jv7, 1jv6, 1ap9, 1pxr, 4hwl, 1s54, 1s53, 1o0a, 3han, 1kg9, 3hao, 1kg8, 2wjk, 2wjl, 3has, 1q5j, 1q5i, 1f50, 1tn5, 3nsb, 1cwq, 3utv, 1tn0, 3utw, 3utx, 3uty, 4fpd, 1brx, 1brr, 1p8i, 1fbk, 1ucq, 4hyx, 1f4z, 3vi0, 1qkp, 1qko, 1brd, 1p8h, 1mgy, 4md2, 2zfe, 4md1, 1iw6, 3ns0, 1c3w, 1bm1, 2ntu, 1kme, 2ntw, 1s52, 1s51, 1py6, 4ov0, 1iw9, 2i20, 1vjm, 1x0s, 3m…
IGALHF	IF5	GFSFLD	GD5	0	6	[1xio, 2m3g]
ISCAXF	IF5	TFDIAM	TM5	4	3	[3vvk, 3qbl, 3a7k, 3abw, 3qbg, 3qbi, 3qbk]
IGALHF	IF5	MFIPIW	MW5	0	1	[1xio, 2m3g, 4tl3]
IGTFYF	IF5	GIASAA	GA5	0	1	[2z55, 1vgo, 3wqj, 1uaz, 2ei4]
ILYXXF	IF5	KVLRNV	KV5	4	5	[1brx, 1s8l, 1e0p, 1s8j, 1r84, 1r2n, 4hyx, 1f4z, 1pxs, 1jv7, 1jv6, 1pxr, 4hwl, 1qkp, 1qko, 1s54, 1s53, 1o0a, 1mgy, 3han, 3hao, 3hap, 2wjk, 2wjl, 1c3w, 1bm1, 1q5i, 2ntu, 1kme, 2ntw, 1s52, 1s51, 1py6, 2i20, 1vjm, 1tn5, 1x0i, 1x0k, 3utv, 1tn0, 3utw, 3utx, 1xji, 3uty]
IGALHF	IF5	VGFSFL	VL5	0	6	[1xio, 2m3g, 4tl3]
ISCAXF	IF5	FTXIAA	FA5	4	3	[1e12, 2jaf, 2jag]
IGALHF	IF5	IWSGLA	IA5	0	1	[1xio, 2m3g, 4tl3]
ISCAXF	IF5	ITFDIA	IA5	4	3	[3vvk, 3qbl, 3a7k, 3abw, 3qbg, 3qbi, 3qbk]
IETLLF	IF5	IGSEGA	IA5	6	5	[1brr]
ILYXXF	IF5	AXVGAD	AD5	4	3	[1m0k, 1s8l, 1at9, 1e0p, 1s8j, 1r84, 1r2n, 1pxs, 1jv7, 1jv6, 1ap9, 1pxr, 4hwl, 1s54, 1s53, 1o0a, 3han, 1kg9, 3hao, 3hap, 1kg8, 2wjk, 2wjl, 3has, 1q5j, 1q5i, 1f50, 1tn5, 3nsb, 1cwq, 3utv, 1tn0, 3utw, 3utx, 3uty, 4fpd, 1brx, 1brr, 1p8i, 1fbk, 1ucq, 4hyx, 1f4z, 3vi0, 1qkp, 1qko, 1brd, 1p8h, 1mgy, 4md2, 2zfe, 4md1, 1iw6, 3ns0, 1c3w, 1bm1, 2ntu, 1kme, 2ntw, 1s52, 1s51, 1py6, 4ov0, 1iw9, 2i20, 1vjm, 1x…
ILYXXF	IF5	DGIMIG	DG5	4	3	[1m0k, 1s8l, 1at9, 1e0p, 1s8j, 1r84, 1r2n, 1pxs, 1jv7, 1jv6, 1ap9, 1pxr, 4hwl, 1s54, 1s53, 1o0a, 3han, 1kg9, 3hao, 3hap, 1kg8, 2wjk, 2wjl, 3has, 1q5j, 1q5i, 1f50, 1tn5, 3nsb, 1cwq, 3utv, 1tn0, 3utw, 3utx, 3uty, 4fpd, 1brx, 1brr, 1p8i, 1fbk, 1ucq, 4hyx, 1f4z, 3vi0, 1qkp, 1qko, 1brd, 1p8h, 1mgy, 4md2, 2zfe, 4md1, 1iw6, 3ns0, 1c3w, 1bm1, 2ntu, 1kme, 2ntw, 1s52, 1s51, 1py6, 4ov0, 1iw9, 2i20, 1vjm, 1x…
ISCAXF	IF5	GLAXAM	GM5	4	3	[1e12]
ILYXXF	IF5	GADGIM	GM5	4	3	[1m0k, 1s8l, 1at9, 1e0p, 1s8j, 1r84, 1r2n, 1pxs, 1jv7, 1jv6, 1ap9, 1pxr, 4hwl, 1s54, 1s53, 1o0a, 3han, 1kg9, 3hao, 3hap, 1kg8, 2wjk, 2wjl, 3has, 1q5j, 1q5i, 1f50, 1tn5, 3nsb, 1cwq, 3utv, 1tn0, 3utw, 3utx, 3uty, 4fpd, 1brx, 1brr, 1p8i, 1fbk, 1ucq, 4hyx, 1f4z, 3vi0, 1qkp, 1qko, 1brd, 1p8h, 1mgy, 4md2, 2zfe, 4md1, 1iw6, 3ns0, 1c3w, 1bm1, 2ntu, 1kme, 2ntw, 1s52, 1s51, 1py6, 4ov0, 1iw9, 2i20, 1vjm, 1x…
ILYXXF	IF5	IXTGLV	IV5	4	3	[1m0k, 1s8l, 1at9, 1e0p, 1s8j, 1r84, 1r2n, 1pxs, 1ap9, 1pxr, 4hwl, 1s54, 1s53, 1o0a, 3han, 1kg9, 3hao, 3hap, 1kg8, 2wjk, 2wjl, 1q5j, 1q5i, 1f50, 1tn5, 3nsb, 1cwq, 3utv, 1tn0, 3utw, 3utx, 3uty, 4fpd, 1brx, 1brr, 1p8i, 1fbk, 1ucq, 4hyx, 1f4z, 3vi0, 1qkp, 1qko, 1p8h, 4md2, 2zfe, 4md1, 1iw6, 3ns0, 1c3w, 1bm1, 2ntu, 1kme, 2ntw, 1s52, 1s51, 1py6, 4ov0, 1iw9, 2i20, 1vjm, 1x0s, 3mbv, 1x0k, 1xji]
ILXXVF	IF5	ILVPVV	IV5	0	1	[3qbl, 3vvk, 3a7k, 3abw, 3qbg, 3qbi, 3qbk]
ILYXXF	IF5	GIMIGT	GT5	4	3	[1m0k, 1s8l, 1at9, 1e0p, 1s8j, 1r84, 1r2n, 1pxs, 1jv7, 1jv6, 1ap9, 1pxr, 4hwl, 1s54, 1s53, 1o0a, 3han, 1kg9, 3hao, 3hap, 1kg8, 2wjk, 2wjl, 1q5j, 1q5i, 1f50, 1tn5, 3nsb, 1cwq, 3utv, 1tn0, 3utw, 3utx, 3uty, 4fpd, 1brx, 1brr, 1p8i, 1fbk, 1ucq, 4hyx, 1f4z, 3vi0, 1qkp, 1qko, 1brd, 1p8h, 1mgy, 4md2, 2zfe, 4md1, 1iw6, 3ns0, 1c3w, 1bm1, 2ntu, 1kme, 2ntw, 1s52, 1s51, 1py6, 4ov0, 1iw9, 2i20, 1vjm, 1x0s, 3m…
ILYXXF	IF5	AALMIV	AV5	4	3	[3ddl]
ILXXVF	IF5	AKYXFA	AA5	0	6	[3qbl, 3vvk, 3a7k, 3abw, 3qbg, 3qbi, 3qbk]
ILXXVF	IF5	FLXLNY	FY5	0	6	[3qbl, 3vvk, 3qbg, 3qbi, 3qbk]
IGTFYF	IF5	VPGIAS	VS5	0	1	[2z55, 1vgo, 3wqj, 1uaz, 2ei4]
IETLLF	IF5	VWLIGS	VS5	6	5	[1q5i, 1brr, 1s52, 1r2n, 1r84, 1pxr, 4hwl, 3han, 3hap, 3utv, 1tn0, 3har, 3utx, 1xji, 3has, 3uty]
ILXXVF	IF5	VVSIAS	VS5	0	1	[3qbl, 3vvk, 3a7k, 3abw, 3qbg, 3qbi, 3qbk]
ILXXVF	IF5	PVVSIA	PA5	0	1	[3qbl, 3vvk, 3a7k, 3abw, 3qbg, 3qbi, 3qbk]
IGTFYF	IF5	PGIASA	PA5	0	1	[2z55, 1vgo, 3wqj, 1uaz, 2ei4]
IGTFYF	IF5	SXAYXA	SA5	0	1	[2z55, 1vgo, 3wqj, 2ei4]
IGTFYF	IF5	AAYXXM	AM5	0	1	[2z55, 1uaz, 1vgo, 3wqj, 2ei4]
ISCAXF	IF5	AADIGM	AM5	4	3	[1e12, 2jaf, 2jag]
ISCAXF	IF5	TXXXXA	TA5	4	3	[3vvk, 3qbl, 1e12, 3a7k, 3abw, 3qbg, 3qbi, 3qbk]
ILYXXF	IF5	TXLXXA	TA5	4	3	[1m0k, 1at9, 1e0p, 1r84, 1r2n, 1pxs, 1ap9, 1pxr, 4hwl, 1s54, 1s53, 1o0a, 3han, 1kg9, 3hao, 3hap, 1kg8, 2wjk, 2wjl, 1q5j, 1q5i, 1f50, 1tn5, 3nsb, 3utv, 1tn0, 3utw, 3utx, 3uty, 4fpd, 1brx, 1brr, 1p8i, 1fbk, 1ucq, 4hyx, 1f4z, 3vi0, 1qkp, 1qko, 1p8h, 4md2, 2zfe, 4md1, 1iw6, 3ns0, 1c3w, 1bm1, 2ntu, 1kme, 2ntw, 1s52, 1s51, 1py6, 4ov0, 1iw9, 2i20, 1vjm, 1x0s, 3mbv, 1x0k, 1xji]
IAILXF	IF5	IPXVSI	II5	0	1	[1e12, 2jaf, 2jag]
IGTFYF	IF5	ILVPGI	II5	0	1	[2z55, 1vgo, 3wqj, 1uaz, 2ei4]
ILXXVF	IF5	IVAKYI	II5	0	6	[3qbl, 3vvk, 3a7k, 3abw, 3qbg, 3qbi, 3qbk]
IETLLF	IF5	KKFXAI	KI5	6	1	[1s54, 1s53]
IGALHF	IF5	FSKVGF	FF5	0	6	[1xio, 2m3g, 4tl3]
ISCAXF	IF5	TAITFD	TD5	4	3	[3vvk, 3qbl, 3abw, 3qbg, 3qbi, 3qbk]
ISCAXF	IF5	TVIAAD	TD5	4	3	[1e12, 2jaf, 2jag]
ISCAXF	IF5	CVTGLA	CA5	4	3	[3vvk, 3qbl, 1e12, 2jaf, 3a7k, 3abw, 3qbg, 3qbi, 3qbk]
ISCAXF	IF5	FDIAMC	FC5	4	3	[3vvk, 3qbl, 3a7k, 3abw, 3qbg, 3qbi, 3qbk]
ILXXVF	IF5	VAKYIF	VF5	0	6	[3qbl, 3vvk, 3a7k, 3abw, 3qbg, 3qbi, 3qbk]
IETLLF	IF5	KFYAIT	KT5	6	1	[1q5i, 1kme, 1s54, 2ntw, 1s51, 1py6, 1pxs, 3haq, 1tn0, 3utw, 1pxr]
ILYXXF	IF5	RLLLLA	RA5	4	5	[3ddl]
IGALHF	IF5	FIPIWS	FS5	0	1	[1xio, 2m3g, 4tl3]
ILXXVF	IF5	LVPVVS	LS5	0	1	[3qbl, 3vvk, 3a7k, 3abw, 3qbg, 3qbi, 3qbk]
IAILXF	IF5	LVSIXS	LS5	0	1	[1e12, 2jaf, 2jag]
IAILXF	IF5	PLVSIS	PS5	0	1	[1e12, 2jaf, 2jag]
ILXXVF	IF5	KYXFAF	KF5	0	6	[3qbl, 3vvk, 3a7k, 3abw, 3qbg, 3qbi, 3qbk]
IGALHF	IF5	KVGFXF	KF5	0	6	[1xio, 2m3g, 4tl3]
IETLLF	IF5	YPIXWI	YI5	6	5	[1uaz]
ILYXXF	IF5	FKXLRN	FN5	4	5	[1s8l, 1e0p, 1s8j, 1pxs, 1jv7, 1jv6, 1pxr, 4hwl, 1qkp, 1qko, 1s54, 1s53, 1mgy, 3hao, 2wjl, 1c3w, 1q5i, 2ntu, 1kme, 2ntw, 1s52, 1s51, 1py6, 2i20, 1vjm, 1tn5, 1x0k, 1tn0, 3utx, 3uty]
IETLLF	IF5	WLIGSE	WE5	6	5	[1q5i, 1brr, 1s52, 1r2n, 1r84, 1pxr, 4hwl, 3han, 3hap, 3utv, 1tn0, 3har, 3utx, 1xji, 3has, 3uty]
IGTFYF	IF5	TILVPG	TG5	0	1	[2z55, 1vgo, 1uaz, 2ei4]
ILXXVF	IF5	AFLLLN	AN5	0	6	[3qbl, 3vvk, 3qbg, 3qbi, 3qbk]
IETLLF	IF5	PEWIWL	PL5	6	0	[3utv]
IGALHF	IF5	PIWSGL	PL5	0	1	[1xio, 2m3g, 4tl3]
ILXXVF	IF5	STILVP	SP5	0	1	[3qbl, 3vvk, 3a7k, 3abw, 3qbg, 3qbi, 3qbk]
ISCAXF	IF5	ADIGMC	AC5	4	3	[1e12, 2jaf, 2jag]
IGALHF	IF5	FFSKVG	FG5	0	6	[1xio, 2m3g, 4tl3]
IGALHF	IF5	SKVGFS	SS5	0	6	[1xio, 2m3g, 4tl3]
IGTFYF	IF5	SAAYLS	SS5	0	1	[1uaz]
ILYXXF	IF5	KLGFLA	KA5	4	3	[3ddl]
IETLLF	IF5	EWIWLA	EA5	6	0	[4hwl, 1s52, 1r2n, 1r84, 3utv]
IETLLF	IF5	RPEWIW	RW5	6	0	[3utv]
IXWXXT	IT5	FAGAMV	FV5	2	3	[3qap, 3qdc, 1jgj]
IXMCVT	IT5	LXXLXV	LV5	3	4	[3qbl, 3vvk, 3qbg, 3qbi, 3qbk]
IXMCVT	IT5	VVVLSA	VA5	3	4	[1e12, 2jaf, 2jag]
IXWXXT	IT5	VVXXLG	VG5	2	5	[3qap, 3qdc]
IXWXXT	IT5	VXMXXG	VG5	2	0	[1gue, 3qap, 3qdc, 2f93, 2ksy, 2f95, 1jgj, 1h68, 1gu8, 1h2s]
IDWXVT	IT5	VVITSG	VG5	2	3	[1xio, 2m3g, 4tl3]
IXWXXT	IT5	NTVVML	NL5	2	3	[1gue, 3qap, 3qdc, 2f93, 2ksy, 2f95, 1jgj, 1h68, 1gu8, 1h2s]
IXMCVT	IT5	FXXVVL	FL5	3	4	[1e12, 2jaf, 2jag]
IXWXXT	IT5	SGIAAV	SV5	2	1	[1gue, 3qap, 3qdc, 2f93, 2ksy, 2f95, 1jgj, 1h68, 1gu8, 1h2s]
IXMCVT	IT5	SCAFFV	SV5	3	4	[1e12, 2jaf, 2jag]
IXMCVT	IT5	LXXLXL	LL5	3	2	[3qbl, 3vvk, 3qbg, 3qbi, 3qbk]
IDWXVT	IT5	LAYMAM	LM5	2	1	[1xio, 2m3g, 4tl3]
IDWXVT	IT5	IPIWSG	IG5	2	1	[1xio, 2m3g, 4tl3]
IXMCVT	IT5	IXXXLG	IG5	3	2	[3qbl, 3vvk, 2jaf, 2jag, 3qbg, 3qbi, 3qbk]
IXMCVT	IT5	MILXAL	ML5	3	2	[3qbl, 3vvk, 1e12, 2jaf, 2jag, 3qbg, 3abw, 3qbi, 3qbk]
IXMCVT	IT5	TXXIXL	TL5	3	2	[3qbl, 3vvk, 1e12, 2jaf, 2jag, 3a7k, 3qbg, 3abw, 3qbi, 3qbk]
IXMCVT	IT5	VLSALV	VV5	3	4	[1e12, 2jaf, 2jag]
IXWXXT	IT5	IAXXAY	IY5	2	1	[1gue, 3qap, 3qdc, 2f93, 2ksy, 2f95, 1jgj, 1h68, 1gu8, 1h2s]
IXMCVT	IT5	SCACFI	SI5	3	4	[3qbl, 3vvk, 3a7k, 3qbg, 3abw, 3qbi, 3qbk]
IXWXXT	IT5	LAGFAG	LG5	2	3	[1gue, 3qap, 3qdc, 2f93, 2ksy, 2f95, 1jgj, 1h68, 1gu8, 1h2s]
IXMCVT	IT5	AFYAIS	AS5	3	4	[1e12, 2jaf]
IDWXVT	IT5	IVVITS	IS5	2	3	[1xio, 2m3g, 4tl3]
IDWXVT	IT5	GLAXXA	GA5	2	1	[1xio, 2m3g, 4tl3]
IXWXXT	IT5	GISGIA	GA5	2	1	[1gue, 3qap, 3qdc, 2f93, 2ksy, 2f95, 1jgj, 1h68, 1gu8, 1h2s]
IXWXXT	IT5	GIAAVA	GA5	2	1	[1gue, 3qap, 3qdc, 2f93, 2ksy, 2f95, 1jgj, 1h68, 1gu8, 1h2s]
IXMCVT	IT5	VXLSXL	VL5	3	4	[1e12, 2jaf, 2jag]
IXMCVT	IT5	VLXXLL	VL5	3	4	[3qbl, 3vvk, 3qbg, 3abw, 3qbi, 3qbk]
IDWXVT	IT5	VITSGL	VL5	2	3	[1xio, 2m3g, 4tl3]
IXMCVT	IT5	VXLXXL	VL5	3	5	[3qbl, 3vvk, 3qbg, 3abw, 3qbi, 3qbk]
IXMCVT	IT5	WXXYXI	WI5	3	4	[1e12]
IXMCVT	IT5	AISCAF	AF5	3	4	[1e12, 2jaf, 2jag]
IXWXXT	IT5	ISGXAA	IA5	2	1	[1gue, 3qap, 3qdc, 2f93, 2ksy, 2f95, 1jgj, 1h68, 1gu8, 1h2s]
IDWXVT	IT5	IWSGLA	IA5	2	1	[1xio, 2m3g, 4tl3]
IXWXXT	IT5	GFAXAM	GM5	2	3	[3qap, 3qdc, 2ksy, 1jgj]
IXMCVT	IT5	AXFIXV	AV5	3	4	[3qbl, 3vvk, 3a7k, 3qbg, 3abw, 3qbi, 3qbk]
IXWXXT	IT5	AVAYXV	AV5	2	1	[1gue, 3qap, 3qdc, 2f93, 2ksy, 2f95, 1jgj, 1h68, 1gu8, 1h2s]
IXMCVT	IT5	AFXXVV	AV5	3	4	[1e12, 2jaf, 2jag]
IXWXXT	IT5	AGXAGA	AA5	2	3	[3qap, 3qdc, 2ksy, 1jgj, 1h2s]
IXWXXT	IT5	AYXXMA	AA5	2	1	[1gue, 3qap, 3qdc, 2f93, 2ksy, 2f95, 1jgj, 1h68, 1gu8, 1h2s]
IDWXVT	IT5	AXXAXA	AA5	2	1	[1xio, 2m3g]
IXWXXT	IT5	MLAXFA	MA5	2	3	[1gue, 3qap, 3qdc, 2f93, 2ksy, 2f95, 1jgj, 1h68, 1gu8, 1h2s]
IXMCVT	IT5	FXWAXY	FY5	3	4	[1e12]
IXMCVT	IT5	FIVVLY	FY5	3	4	[3qbl, 3vvk, 3a7k, 3qbg, 3abw, 3qbi, 3qbk]
IXMCVT	IT5	WALXTP	WP5	3	2	[3qbl, 3vvk, 1e12, 2jaf, 2jag, 3a7k, 3qbg, 3abw, 3qbi, 3qbk]
IXMCVT	IT5	PMILLA	PA5	3	2	[3qbl, 3vvk, 1e12, 2jaf, 2jag, 3qbg, 3abw, 3qbi, 3qbk]
IXWXXT	IT5	TVVMLA	TA5	2	3	[1gue, 3qap, 3qdc, 2f93, 2ksy, 2f95, 1jgj, 1h68, 1gu8, 1h2s]
IDWXVT	IT5	TSGLIA	TA5	2	3	[1xio, 2m3g, 4tl3]
IXMCVT	IT5	ALSTPM	AM5	3	2	[3qbl, 3vvk, 1e12, 2jaf, 2jag, 3a7k, 3qbg, 3abw, 3qbi, 3qbk]
IDWXVT	IT5	ITSGLI	II5	2	3	[1xio, 2m3g, 4tl3]
IXMCVT	IT5	IVVLYI	II5	3	4	[3qbl, 3vvk, 3qbg, 3abw, 3qbi, 3qbk]
IXMCVT	IT5	FYAISC	FC5	3	4	[1e12, 2jaf, 2jag]
IXMCVT	IT5	STPMIL	SL5	3	2	[3qbl, 3vvk, 1e12, 2jaf, 2jag, 3a7k, 3qbg, 3abw, 3qbi, 3qbk]
IXWXXT	IT5	VMLAGF	VF5	2	3	[1gue, 3qap, 3qdc, 2f93, 2ksy, 2f95, 1jgj, 1h68, 1gu8, 1h2s]
IDWXVT	IT5	SGLAYM	SM5	2	1	[1xio, 2m3g, 4tl3]
IDWXVT	IT5	SGLIAD	SD5	2	3	[1xio, 2m3g, 4tl3]
IXMCVT	IT5	TWALST	TT5	3	2	[3qbl, 3vvk, 1e12, 2jaf, 2jag, 3a7k, 3qbg, 3abw, 3qbi, 3qbk]
IXMCVT	IT5	YAISCA	YA5	3	4	[3qbl, 3vvk, 1e12, 2jaf, 2jag, 3a7k, 3qbg, 3abw, 3qbi, 3qbk]
IDWXVT	IT5	FIPIWS	FS5	2	1	[1xio, 2m3g, 4tl3]
IXMCVT	IT5	FXVVLS	FS5	3	4	[1e12, 2jaf, 2jag]
IXMCVT	IT5	RWAFYA	RA5	3	4	[1e12]
IXMCVT	IT5	RYLTWA	RA5	3	2	[3qbl, 3vvk, 1e12, 2jaf, 3a7k, 3qbg, 3abw, 3qbi, 3qbk]
IXMCVT	IT5	LTWALS	LS5	3	2	[3qbl, 3vvk, 1e12, 2jaf, 2jag, 3a7k, 3qbg, 3abw, 3qbi, 3qbk]
IDWXVT	IT5	LIAXLS	LS5	2	3	[2m3g]
IXWXXT	IT5	VAYXVM	VM5	2	1	[1gue, 3qap, 3qdc, 2f93, 2ksy, 2f95, 1jgj, 1h68, 1gu8, 1h2s]
IDWXVT	IT5	YXAMAI	YI5	2	1	[2m3g]
IDWXVT	IT5	PIWSGL	PL5	2	1	[1xio, 2m3g, 4tl3]
IXMCVT	IT5	CAXXVV	CV5	3	4	[1e12, 2jaf, 2jag]
IXMCVT	IT5	CAXFIV	CV5	3	4	[3qbl, 3vvk, 3a7k, 3qbg, 3abw, 3qbi, 3qbk]
IXMCVT	IT5	AISCAC	AC5	3	4	[3qbl, 3vvk, 3a7k, 3qbg, 3abw, 3qbi, 3qbk]
IXMCVT	IT5	WYAISC	WC5	3	4	[3qbl, 3vvk, 3a7k, 3qbg, 3abw, 3qbi, 3qbk]
IXMCVT	IT5	CXIVVL	CL5	3	4	[3qbl, 3vvk, 3a7k, 3qbg, 3abw, 3qbi, 3qbk]
IDWXVT	IT5	QIVVIT	QT5	2	3	[1xio, 2m3g, 4tl3]
YVRLRN	YN5	LVGPMT	LT5	5	4	[1gue, 4gyc, 3qap, 3qdc, 2ksy, 1jgj, 1gu8, 1h68]
YVRLRN	YN5	LVYYLV	LV5	5	4	[1gue, 4gyc, 3qap, 3qdc, 2ksy, 1jgj, 1gu8, 1h68]
YVRLRN	YN5	VXXGXI	VI5	5	6	[1gue, 4gyc, 3qap, 3qdc, 2ksy, 1jgj, 1gu8, 1h68]
YVRLRN	YN5	VYYXVG	VG5	5	4	[1gue, 4gyc, 3qap, 3qdc, 2ksy, 1jgj, 1gu8, 1h68]
YVRLRN	YN5	FXXIXL	FL5	5	6	[1gue, 4gyc, 3qap, 3qdc, 2ksy, 1jgj, 1gu8, 1h68]
[truncated: 6,784 more rows]
