# Supplementary material for: The observation of evolutionary interaction pattern pairs in membrane proteins
Source: BMC Struct Biol. 2015 Mar 24;15:6. doi: 10.1186/s12900-015-0033-5 (PMC4379700; doi:10.1186/s12900-015-0033-5)
Supplement: Additional file 1 — EIPP data. Includes derived EIPP information from families (PF00230, PF01036) with tab separated values. Can be viewed with a simple text editor. Each line consists of 7 columns: source pattern, source RegEx, destination pattern, destination RegEx, source helix, destination helix, corresponding PDB-Ids. [file 12900_2015_33_MOESM1_ESM.zip › EIPPs/PF01036/PF01036_5_5.csv]

GVXALMI	GI6	WLFSTIC	WC6	3	4	[1uaz]
GVXALMI	GI6	STIAFLF	SF6	3	4	[2z55, 1vgo, 3wqj, 2ei4]
GVXIYXI	GI6	LLLLATW	LW6	6	5	[3ddl]
GTLLMLI	GI6	GIASAAY	GY6	0	1	[2z55, 1vgo, 3wqj, 1uaz, 2ei4]
GVXALMI	GI6	FSTICMI	FI6	3	4	[1uaz]
GVXAFLI	GI6	FLMSTQI	FI6	4	3	[1xio, 2m3g, 4tl3]
GVXALMI	GI6	AFLXVXY	AY6	3	4	[2z55, 1vgo, 3wqj, 2ei4]
GADGXMI	GI6	AXLYXXY	AY6	3	4	[1m0k, 1s8l, 1at9, 1e0p, 1s8j, 1r2n, 1r84, 1pxs, 1jv7, 1jv6, 1ap9, 1pxr, 1m0l, 4hwl, 1s54, 1s53, 1o0a, 3han, 3hao, 1kg9, 1c8r, 1kg8, 3hap, 3haq, 3har, 2wjk, 2wjl, 3has, 2zzl, 1q5j, 1kgb, 1q5i, 1f50, 3nsb, 1tn5, 2brd, 1cwq, 3utv, 1tn0, 3utw, 3utx, 4fpd, 3uty, 1brx, 1fbb, 1brr, 1p8i, 1fbk, 1ucq, 4hyx, 1p8u, 1f4z, 1ixf, 3vi0, 1qkp, 1qko, 1brd, 1p8h, 1mgy, 1qm8, 4md2, 2zfe, 4md1, 1iw6, 3ns0, 1c3w, 1b…
GADGXMI	GI6	AIAFTXY	AY6	3	1	[1m0k, 1s8l, 1at9, 1e0p, 1s8j, 2i1x, 1r2n, 1r84, 1jv7, 1jv6, 1m0m, 1ap9, 1pxr, 1m0l, 4hwl, 1s54, 1s53, 1o0a, 1c8s, 3han, 3hao, 1kg9, 1c8r, 1kg8, 3hap, 3haq, 2wjk, 3har, 2wjl, 3has, 2zzl, 1q5j, 1kgb, 1q5i, 1f50, 1dze, 3nsb, 1tn5, 2brd, 1cwq, 3utx, 4fpd, 3uty, 1brx, 1fbb, 1brr, 1p8i, 1fbk, 1ucq, 4hyx, 1p8u, 1f4z, 1ixf, 3vi0, 1qkp, 1qko, 1brd, 1p8h, 1mgy, 1qm8, 4md2, 2zfe, 4md1, 1iw6, 3ns0, 1c3w, 1b…
GVXALMI	GI6	WLXTXXL	WL6	3	2	[2z55, 1vgo, 1uaz, 3wqj, 2ei4]
GADGXMI	GI6	WLXTXXL	WL6	3	2	[1m0k, 1s8l, 1at9, 1e0p, 1s8j, 2i1x, 1r2n, 1r84, 1pxs, 1jv7, 1jv6, 1m0m, 1ap9, 1pxr, 1m0l, 4hwl, 1s54, 1s53, 1o0a, 1c8s, 3han, 3hao, 1kg9, 1c8r, 1kg8, 3hap, 3haq, 2wjk, 3har, 2wjl, 3has, 1q5j, 2zzl, 1kgb, 1q5i, 1f50, 1dze, 3nsb, 1tn5, 2brd, 1cwq, 3utv, 1tn0, 3utw, 3utx, 4fpd, 3uty, 1brx, 1fbb, 1brr, 1p8i, 1fbk, 1ucq, 4hyx, 1p8u, 1f4z, 1ixf, 3vi0, 1qkp, 1qko, 1brd, 1p8h, 1mgy, 1qm8, 4md2, 2zfe, 4m…
GVXIYXI	GI6	LLLATXG	LG6	6	5	[3ddl]
GADGXMI	GI6	LXXXXFG	LG6	3	4	[1s8l, 1at9, 1e0p, 1s8j, 1r2n, 1r84, 1pxs, 1jv7, 1jv6, 1pxr, 4hwl, 1s54, 1s53, 1o0a, 3han, 3hao, 1kg8, 3hap, 3haq, 2wjk, 3har, 2wjl, 3has, 1q5i, 1tn5, 3utv, 1tn0, 3utw, 3utx, 4fpd, 3uty, 4hyx, 1f4z, 1qkp, 1qko, 1brd, 1p8h, 1mgy, 1c3w, 1bm1, 2ntu, 1kme, 2ntw, 1s52, 1s51, 1py6, 2i20, 1vjm, 1x0i, 1x0k, 1xji]
GADGXMI	GI6	YXXYXXF	YF6	3	4	[1m0k, 1s8l, 1at9, 1e0p, 1s8j, 1r2n, 1r84, 1pxs, 1jv7, 1jv6, 1ap9, 1pxr, 4hwl, 1s54, 1s53, 1o0a, 3han, 3hao, 1kg9, 1kg8, 3hap, 3haq, 3har, 2wjk, 2wjl, 3has, 1q5j, 1q5i, 1f50, 3nsb, 1tn5, 1cwq, 3utv, 1tn0, 3utw, 3utx, 4fpd, 3uty, 1brx, 1brr, 1p8i, 1fbk, 1ucq, 4hyx, 1f4z, 3vi0, 1qkp, 1qko, 1brd, 1p8h, 1mgy, 4md2, 2zfe, 4md1, 1iw6, 3ns0, 1c3w, 1bm1, 2ntu, 1kme, 2ntw, 1s52, 1s51, 1py6, 4ov0, 2i20, 1i…
GADGXMI	GI6	YXXFFGF	YF6	3	4	[1s8l, 1at9, 1e0p, 1s8j, 1r2n, 1r84, 4hyx, 1f4z, 1pxs, 1jv7, 1jv6, 1pxr, 4hwl, 1qkp, 1qko, 1s54, 1s53, 1mgy, 3han, 3hao, 3hap, 3haq, 3har, 2wjl, 1c3w, 1bm1, 1q5i, 2ntu, 1kme, 1s52, 1s51, 1py6, 2i20, 1vjm, 1tn5, 1x0i, 1x0k, 3utv, 1tn0, 3utw, 3utx, 1xji, 4fpd, 3uty]
GADGXMI	GI6	YAIXXLV	YV6	3	1	[1s8l, 1at9, 1e0p, 1s8j, 1r2n, 1r84, 1pxs, 1jv7, 1jv6, 1pxr, 4hwl, 1s54, 1o0a, 3hao, 1kg8, 3hap, 3haq, 2wjk, 3har, 2wjl, 3has, 1q5j, 1q5i, 1f50, 1tn5, 3utv, 1tn0, 3utw, 4fpd, 1brx, 1fbk, 1ucq, 4hyx, 1f4z, 1qkp, 1qko, 1p8h, 1mgy, 4md2, 4md1, 1c3w, 1bm1, 2ntu, 1kme, 2ntw, 1s52, 1s51, 1py6, 4ov0, 2i20, 1vjm, 3mbv, 1x0i, 1x0k, 1xji]
GTLLMLI	GI6	IASAAXL	IL6	0	1	[2z55, 1vgo, 3wqj, 1uaz, 2ei4]
GVXALMI	GI6	ICMIVVL	IL6	3	4	[1uaz]
GVXALMI	GI6	IXXLXVL	IL6	3	4	[2z55, 1vgo, 3wqj, 2ei4]
GADGXMI	GI6	IAFTXXL	IL6	3	1	[1m0k, 1s8l, 1at9, 1e0p, 1s8j, 2i1x, 1r2n, 1r84, 1jv7, 1jv6, 1m0m, 1ap9, 1pxr, 1m0l, 4hwl, 1s54, 1s53, 1o0a, 1c8s, 3han, 3hao, 1kg9, 1c8r, 1kg8, 3hap, 3haq, 2wjk, 3har, 2wjl, 3has, 2zzl, 1q5j, 1kgb, 1q5i, 1f50, 1dze, 3nsb, 1tn5, 2brd, 1cwq, 1tn0, 3utx, 4fpd, 3uty, 1brx, 1fbb, 1brr, 1p8i, 1fbk, 1ucq, 4hyx, 1p8u, 1f4z, 1ixf, 3vi0, 1qkp, 1qko, 1brd, 1p8h, 1mgy, 1qm8, 4md2, 2zfe, 4md1, 1iw6, 3ns0, 1c…
GADGXMI	GI6	ISTXAXL	IL6	3	4	[1m0k, 1s8l, 1at9, 1e0p, 1s8j, 2i1x, 1r2n, 1r84, 1pxs, 1jv7, 1jv6, 1m0m, 1ap9, 1pxr, 1m0l, 4hwl, 1s54, 1s53, 1o0a, 1c8s, 3han, 3hao, 1kg9, 1c8r, 1kg8, 3hap, 3haq, 2wjk, 3har, 2wjl, 3has, 2zzl, 1q5j, 1kgb, 1q5i, 1f50, 1dze, 3nsb, 1tn5, 2brd, 1cwq, 3utv, 1tn0, 3utw, 3utx, 4fpd, 3uty, 1brx, 1fbb, 1brr, 1p8i, 1fbk, 1ucq, 4hyx, 1p8u, 1f4z, 1ixf, 3vi0, 1qkp, 1qko, 1brd, 1p8h, 1mgy, 1qm8, 4md2, 2zfe, 4m…
GADGXMI	GI6	IMIXTXL	IL6	3	3	[1m0k, 1s8l, 1at9, 1e0p, 1s8j, 2i1x, 1r2n, 1r84, 1pxs, 1jv7, 1jv6, 1m0m, 1ap9, 1pxr, 1m0l, 4hwl, 1s54, 1s53, 1o0a, 1c8s, 3han, 3hao, 1kg9, 1c8r, 1kg8, 3hap, 3haq, 2wjk, 3har, 2wjl, 3has, 2zzl, 1q5j, 1kgb, 1q5i, 1f50, 1dze, 3nsb, 1tn5, 2brd, 1cwq, 3utv, 1tn0, 3utw, 3utx, 4fpd, 3uty, 1brx, 1fbb, 1brr, 1p8i, 1fbk, 1ucq, 4hyx, 1p8u, 1f4z, 1ixf, 3vi0, 1qkp, 1qko, 1brd, 1p8h, 1mgy, 1qm8, 4md2, 2zfe, 4m…
GTLLMLI	GI6	ETXXFMV	EV6	0	6	[2z55, 1uaz, 1vgo, 3wqj, 2ei4]
GTLLMLI	GI6	LXFMVLD	LD6	0	6	[2z55, 1vgo, 3wqj, 1uaz, 2ei4]
GADGXMI	GI6	FVWWAIS	FS6	3	4	[1m0k, 1at9, 1e0p, 2i1x, 1r2n, 1r84, 1pxs, 1m0m, 1ap9, 1pxr, 4hwl, 1s54, 1s53, 1o0a, 1c8s, 3han, 3hao, 1kg9, 1c8r, 1kg8, 3hap, 3haq, 2wjk, 3har, 2wjl, 3has, 2zzl, 1q5j, 1kgb, 1q5i, 1f50, 1dze, 3nsb, 1tn5, 2brd, 3utv, 1tn0, 3utw, 3utx, 4fpd, 3uty, 1brx, 1fbb, 1brr, 1p8i, 1fbk, 1ucq, 4hyx, 1p8u, 1f4z, 1ixf, 3vi0, 1qkp, 1qko, 1p8h, 1qm8, 4md2, 2zfe, 4md1, 1iw6, 3ns0, 1c3w, 1bm1, 2ntu, 1kme, 2ntw, 1s…
GTLLMLI	GI6	MVXDXXA	MA6	0	6	[2z55, 1vgo, 3wqj, 1uaz, 2ei4]
GTLLMLI	GI6	VXDXXXK	VK6	0	6	[2z55, 1vgo, 3wqj, 1uaz, 2ei4]
GADGXMI	GI6	VLYXLFF	VF6	3	4	[3har]
GVXIYXI	GI6	VXAXVXF	VF6	6	1	[3ddl]
GTLLMLI	GI6	TXXFMVL	TL6	0	6	[2z55, 1vgo, 3wqj, 1uaz, 2ei4]
GVXALMI	GI6	TXXXXXL	TL6	3	2	[2z55, 1vgo, 2ei4]
GADGXMI	GI6	TXLXXXL	TL6	3	3	[1at9, 1e0p, 2i1x, 1r2n, 1r84, 1pxs, 1m0m, 1ap9, 1pxr, 4hwl, 1s54, 1s53, 1o0a, 1c8s, 3han, 3hao, 1kg9, 1c8r, 1kg8, 3hap, 2wjk, 3har, 2wjl, 3has, 2zzl, 1q5j, 1kgb, 1q5i, 1f50, 3nsb, 1tn5, 2brd, 3utv, 1tn0, 3utx, 4fpd, 3uty, 1brx, 1fbb, 1brr, 1fbk, 1ucq, 1p8u, 1f4z, 1ixf, 3vi0, 1qkp, 1qko, 1p8h, 4md2, 4md1, 3ns0, 1c3w, 1bm1, 2ntu, 1kme, 2ntw, 1s52, 1s51, 1py6, 4ov0, 2at9, 2i20, 3vhz, 1iw9, 2i21, 1v…
GYXIVWI	GI6	TXLFXLL	TL6	5	6	[1xio, 2m3g, 4tl3]
GADGXMI	GI6	TXXXXXL	TL6	3	2	[1m0k, 1s8l, 1at9, 1e0p, 1s8j, 1r2n, 1r84, 1pxs, 1jv7, 1jv6, 1ap9, 1pxr, 1m0l, 4hwl, 1s54, 1s53, 1o0a, 3han, 3hao, 1kg9, 1kg8, 3hap, 3haq, 2wjk, 3har, 2wjl, 3has, 1q5j, 2zzl, 1q5i, 1f50, 3nsb, 1tn5, 2brd, 1cwq, 3utv, 1tn0, 3utw, 3utx, 4fpd, 3uty, 1brx, 1brr, 1p8i, 1fbk, 1ucq, 4hyx, 1f4z, 1ixf, 1qkp, 1qko, 1brd, 1p8h, 1mgy, 1qm8, 4md2, 2zfe, 4md1, 1iw6, 3ns0, 1c3w, 1bm1, 2ntu, 1kme, 2ntw, 1s52, 1s…
GADGXMI	GI6	TXXLSXL	TL6	3	1	[1m0k, 1s8l, 1at9, 1e0p, 1s8j, 2i1x, 1r2n, 1r84, 1jv7, 1jv6, 1m0m, 1ap9, 1pxr, 4hwl, 1s54, 1s53, 1o0a, 1c8s, 3han, 3hao, 1kg9, 1c8r, 1kg8, 3hap, 3haq, 2wjk, 3har, 2wjl, 3has, 2zzl, 1q5j, 1kgb, 1q5i, 1f50, 1dze, 3nsb, 1tn5, 2brd, 1tn0, 3utx, 4fpd, 3uty, 1brx, 1fbb, 1brr, 1p8i, 1fbk, 1ucq, 4hyx, 1p8u, 1f4z, 1ixf, 3vi0, 1qkp, 1qko, 1brd, 1p8h, 1qm8, 4md2, 2zfe, 4md1, 1iw6, 3ns0, 1c3w, 1bm1, 2ntu, 1k…
GADGXMI	GI6	LDLXXLV	LV6	3	2	[1brx]
GVXAFLI	GI6	LMSTQIV	LV6	4	3	[1xio, 2m3g, 4tl3]
GVXAFLI	GI6	VVITSGL	VL6	4	3	[1xio, 2m3g, 4tl3]
GVXIYXI	GI6	VLARNNV	VV6	6	0	[3ddl]
GADGXMI	GI6	ARYXXWL	AL6	3	2	[1m0k, 1at9, 1e0p, 2i1x, 1r2n, 1r84, 1pxs, 1m0m, 1ap9, 1pxr, 4hwl, 1s54, 1s53, 1o0a, 1c8s, 3han, 3hao, 1kg9, 1c8r, 1kg8, 3hap, 3haq, 2wjk, 3har, 2wjl, 3has, 2zzl, 1q5j, 1kgb, 1q5i, 1f50, 1dze, 3nsb, 1tn5, 2brd, 1cwq, 3utv, 1tn0, 3utw, 3utx, 4fpd, 3uty, 1brx, 1fbb, 1brr, 1p8i, 1fbk, 1ucq, 4hyx, 1p8u, 1f4z, 1ixf, 3vi0, 1qkp, 1qko, 1p8h, 1qm8, 4md2, 2zfe, 4md1, 1iw6, 3ns0, 1c3w, 1bm1, 2ntu, 1kme, 2n…
GADGXMI	GI6	AXXXLXL	AL6	3	2	[1q5j]
GADGXMI	GI6	AAXLXXL	AL6	3	4	[1m0k, 1s8l, 1at9, 1e0p, 1s8j, 2i1x, 1r2n, 1r84, 1pxs, 1jv7, 1jv6, 1m0m, 1ap9, 1pxr, 1m0l, 4hwl, 1s54, 1s53, 1o0a, 1c8s, 3han, 3hao, 1kg9, 1c8r, 1kg8, 3hap, 3haq, 3har, 2wjk, 2wjl, 3has, 2zzl, 1q5j, 1kgb, 1q5i, 1f50, 1dze, 3nsb, 1tn5, 2brd, 1cwq, 3utv, 1tn0, 3utw, 3utx, 4fpd, 3uty, 1brx, 1fbb, 1brr, 1p8i, 1fbk, 1ucq, 4hyx, 1p8u, 1f4z, 1ixf, 3vi0, 1qkp, 1qko, 1brd, 1p8h, 1mgy, 1qm8, 4md2, 2zfe, 4m…
GVXIYXI	GI6	GNARLLL	GL6	6	5	[3ddl]
GADGXMI	GI6	TLXXXIA	TA6	3	1	[1m0k, 1s8l, 1at9, 1e0p, 1s8j, 2i1x, 1r2n, 1r84, 1pxs, 1jv7, 1jv6, 1m0m, 1ap9, 1m0l, 4hwl, 1s54, 1s53, 1o0a, 3hao, 1kg9, 1c8r, 1kg8, 3hap, 3haq, 2wjk, 3har, 2wjl, 3has, 2zzl, 1q5j, 1kgb, 1q5i, 1f50, 1dze, 3nsb, 1tn5, 1cwq, 3utv, 3utx, 4fpd, 1brx, 1brr, 1p8i, 1fbk, 1ucq, 4hyx, 1f4z, 1ixf, 3vi0, 1qkp, 1qko, 1brd, 1p8h, 1mgy, 1qm8, 4md2, 2zfe, 4md1, 1iw6, 3ns0, 1c3w, 1bm1, 2ntu, 1kme, 2ntw, 1s52, 1s…
GADGXMI	GI6	TAXMLXA	TA6	3	4	[3haq]
GADGXMI	GI6	TPLLLLA	TA6	3	2	[2i20]
GADGXMI	GI6	AISTAXM	AM6	3	4	[1m0k, 1s8l, 1at9, 1e0p, 1s8j, 2i1x, 1r2n, 1r84, 1pxs, 1jv7, 1jv6, 1m0m, 1ap9, 1pxr, 1m0l, 4hwl, 1s54, 1s53, 1o0a, 1c8s, 3han, 3hao, 1kg9, 1c8r, 1kg8, 3hap, 3haq, 2wjk, 3har, 2wjl, 3has, 2zzl, 1q5j, 1kgb, 1q5i, 1f50, 1dze, 3nsb, 1tn5, 2brd, 1cwq, 3utv, 1tn0, 3utw, 3utx, 4fpd, 3uty, 1brx, 1fbb, 1brr, 1p8i, 1fbk, 1ucq, 4hyx, 1p8u, 1f4z, 1ixf, 3vi0, 1qkp, 1qko, 1brd, 1p8h, 1mgy, 1qm8, 4md2, 2zfe, 4m…
GVXALMI	GI6	WLFSTXA	WA6	3	4	[2z55, 1vgo, 3wqj, 2ei4]
GADGXMI	GI6	AXWLFTT	AT6	3	2	[1m0k, 1at9, 1e0p, 2i1x, 1r2n, 1r84, 1pxs, 1m0m, 1ap9, 1pxr, 1m0l, 4hwl, 1s54, 1s53, 1o0a, 1c8s, 3han, 3hao, 1kg9, 1c8r, 1kg8, 3hap, 3haq, 2wjk, 3har, 2wjl, 3has, 2zzl, 1q5j, 1kgb, 1q5i, 1f50, 1dze, 3nsb, 1tn5, 2brd, 1cwq, 3utv, 1tn0, 3utw, 3utx, 4fpd, 3uty, 1brx, 1fbb, 1brr, 1p8i, 1fbk, 1ucq, 4hyx, 1p8u, 1f4z, 1ixf, 3vi0, 1qkp, 1qko, 1brd, 1p8h, 1qm8, 4md2, 2zfe, 4md1, 1iw6, 3ns0, 1c3w, 1bm1, 2n…
GADGXMI	GI6	TPLLXLG	TG6	3	2	[1fbk, 4fpd]
GVXIYXI	GI6	SMMVSXL	SL6	6	1	[3ddl]
GVXAFLI	GI6	SGLIADL	SL6	4	3	[1xio, 2m3g]
GVXAFLI	GI6	TQIVVIT	TT6	4	3	[1xio, 2m3g, 4tl3]
GVXALMI	GI6	TWWLFST	TT6	3	4	[2z55, 1vgo, 1uaz, 3wqj, 2ei4]
GVXIYXI	GI6	SXLVVFI	SI6	6	1	[3ddl]
GVXAFLI	GI6	STQIVVI	SI6	4	3	[1xio, 2m3g, 4tl3]
GADGXMI	GI6	GTXXVGA	GA6	3	3	[1m0k, 1at9, 1e0p, 2i1x, 1r2n, 1r84, 1pxs, 1m0m, 1ap9, 1pxr, 4hwl, 1s54, 1s53, 1o0a, 1c8s, 3han, 3hao, 1kg9, 1c8r, 1kg8, 3hap, 3haq, 2wjk, 3har, 2wjl, 3has, 2zzl, 1q5j, 1kgb, 1q5i, 1f50, 1dze, 3nsb, 1tn5, 2brd, 3utv, 1tn0, 3utw, 3utx, 4fpd, 3uty, 1brx, 1fbb, 1brr, 1p8i, 1fbk, 1ucq, 4hyx, 1p8u, 1f4z, 1ixf, 3vi0, 1qkp, 1qko, 1p8h, 1qm8, 4md2, 2zfe, 4md1, 1iw6, 3ns0, 1c3w, 1bm1, 2ntu, 1kme, 2ntw, 1s…
GVXAFLI	GI6	VITSGLI	VI6	4	3	[1xio, 2m3g, 4tl3]
GADGXMI	GI6	FTTPLLA	FA6	3	2	[3hao]
GVXALMI	GI6	LFSTICM	LM6	3	4	[1uaz]
GADGXMI	GI6	LXXXIXF	LF6	3	1	[1m0k, 1s8l, 1at9, 1e0p, 1s8j, 2i1x, 1r2n, 1r84, 1pxs, 1jv7, 1jv6, 1m0m, 1ap9, 1m0l, 4hwl, 1s54, 1s53, 1o0a, 1c8s, 3hao, 1kg9, 1c8r, 1kg8, 3hap, 3haq, 2wjk, 3har, 2wjl, 3has, 2zzl, 1q5j, 1kgb, 1q5i, 1f50, 1dze, 3nsb, 1tn5, 2brd, 1cwq, 3utv, 3utx, 4fpd, 1brx, 1fbb, 1brr, 1p8i, 1fbk, 1ucq, 4hyx, 1f4z, 1ixf, 3vi0, 1qkp, 1qko, 1brd, 1p8h, 1mgy, 1qm8, 4md2, 2zfe, 4md1, 1iw6, 3ns0, 1c3w, 1bm1, 2ntu, 1k…
GVXALMI	GI6	LXSTXAF	LF6	3	4	[2z55, 1vgo, 3wqj, 2ei4]
GVXIYXI	GI6	LXATWGF	LF6	6	5	[3ddl]
GYXIVWI	GI6	LFCLLXF	LF6	5	6	[1xio, 2m3g, 4tl3]
GVXAFLI	GI6	GLXAXLS	GS6	4	3	[2m3g]
GVXIYXI	GI6	ARLLLLA	AA6	6	5	[3ddl]
GVXIYXI	GI6	ALVXFIA	AA6	6	1	[3ddl]
GTLLMLI	GI6	AXAAYXA	AA6	0	1	[2z55, 1vgo, 3wqj, 2ei4]
GTLLMLI	GI6	LVPGIAS	LS6	0	1	[2z55, 1vgo, 3wqj, 1uaz, 2ei4]
GADGXMI	GI6	LFFGFTS	LS6	3	4	[1qkp, 1s52, 3utv]
GVXALMI	GI6	LYXLLXS	LS6	3	4	[1vgo]
GADGXMI	GI6	TAAMLYI	TI6	3	4	[1m0k, 1s8l, 1at9, 1e0p, 1s8j, 2i1x, 1r2n, 1r84, 1pxs, 1jv7, 1jv6, 1m0m, 1ap9, 1pxr, 1m0l, 4hwl, 1s54, 1s53, 1o0a, 1c8s, 3han, 3hao, 1kg9, 1c8r, 1kg8, 3hap, 2wjk, 2wjl, 3has, 2zzl, 1q5j, 1kgb, 1q5i, 1f50, 1dze, 3nsb, 1tn5, 2brd, 1cwq, 3utv, 1tn0, 3utw, 3utx, 4fpd, 3uty, 1brx, 1fbb, 1brr, 1p8i, 1fbk, 1ucq, 4hyx, 1p8u, 1f4z, 1ixf, 3vi0, 1qkp, 1qko, 1brd, 1p8h, 1mgy, 1qm8, 4md2, 2zfe, 4md1, 1iw6, 3n…
GADGXMI	GI6	TXLXXXI	TI6	3	1	[1m0k, 1s8l, 1at9, 1e0p, 1s8j, 1r2n, 1r84, 1pxs, 1jv7, 1jv6, 1ap9, 1m0l, 4hwl, 1s54, 1o0a, 3hao, 1kg9, 1kg8, 3hap, 3haq, 2wjk, 3har, 2wjl, 3has, 2zzl, 1q5j, 1q5i, 1f50, 3nsb, 1tn5, 1cwq, 3utv, 4fpd, 1brx, 1brr, 1p8i, 1fbk, 1ucq, 4hyx, 1f4z, 1ixf, 3vi0, 1qkp, 1qko, 1brd, 1p8h, 1mgy, 1qm8, 4md2, 2zfe, 4md1, 1iw6, 3ns0, 1c3w, 1bm1, 2ntu, 1kme, 2ntw, 1s52, 1s51, 1py6, 4ov0, 2i20, 3vhz, 1iw9, 1vjm, 1x…
GTLLMLI	GI6	AYLXMFF	AF6	0	1	[2z55, 1vgo, 3wqj, 1uaz, 2ei4]
GTLLMLI	GI6	AAYLXMF	AF6	0	1	[2z55, 1uaz, 1vgo, 3wqj, 2ei4]
GADGXMI	GI6	AXYVXFF	AF6	3	4	[3haq]
GTLLMLI	GI6	VXGIASA	VA6	0	1	[2z55, 1vgo, 3wqj, 1uaz, 2ei4]
GTLLMLI	GI6	ILVPGIA	IA6	0	1	[2z55, 1vgo, 3wqj, 1uaz, 2ei4]
GVXAFLI	GI6	ITSGXXA	IA6	4	3	[1xio, 2m3g, 4tl3]
GADGXMI	GI6	IXXXXXA	IA6	3	1	[1m0k, 1s8l, 1at9, 1e0p, 1s8j, 1r2n, 1r84, 1pxs, 1jv7, 1jv6, 1ap9, 1m0l, 4hwl, 1s54, 1o0a, 3hao, 1kg9, 1kg8, 3hap, 3haq, 2wjk, 3har, 2wjl, 3has, 2zzl, 1q5j, 1q5i, 1f50, 3nsb, 1tn5, 1cwq, 3utv, 4fpd, 1brx, 1brr, 1p8i, 1fbk, 1ucq, 4hyx, 1f4z, 1ixf, 3vi0, 1qkp, 1qko, 1brd, 1p8h, 1mgy, 1qm8, 4md2, 2zfe, 4md1, 1iw6, 3ns0, 1c3w, 1bm1, 2ntu, 1kme, 2ntw, 1s52, 1s51, 1py6, 4ov0, 2i20, 1iw9, 1vjm, 1x0s, 1q…
GVXIYXI	GI6	ISMMVSA	IA6	6	1	[3ddl]
GYXIVWI	GI6	FCLLPFF	FF6	5	6	[1xio, 2m3g, 4tl3]
GVXIYXI	GI6	VELVLVM	VM6	6	2	[3ddl]
GADGXMI	GI6	GIMIGTG	GG6	3	3	[1m0k, 1s8l, 1at9, 1e0p, 1s8j, 2i1x, 1r2n, 1r84, 1pxs, 1jv7, 1jv6, 1m0m, 1ap9, 1pxr, 1m0l, 4hwl, 1s54, 1s53, 1o0a, 1c8s, 3han, 3hao, 1kg9, 1c8r, 1kg8, 3hap, 3haq, 2wjk, 3har, 2wjl, 3has, 2zzl, 1q5j, 1kgb, 1q5i, 1f50, 1dze, 3nsb, 1tn5, 2brd, 1cwq, 3utv, 1tn0, 3utw, 3utx, 4fpd, 3uty, 1brx, 1fbb, 1brr, 1p8i, 1fbk, 1ucq, 4hyx, 1p8u, 1f4z, 1ixf, 3vi0, 1qkp, 1qko, 1brd, 1p8h, 1mgy, 1qm8, 4md2, 2zfe, 4m…
GTLLMLI	GI6	AFXVLDV	AV6	0	6	[2z55, 1vgo, 3wqj, 2ei4]
GVXAFLI	GI6	MSTQIVV	MV6	4	3	[1xio, 2m3g, 4tl3]
GADGXMI	GI6	MLYXLXV	MV6	3	4	[1m0k, 1s8l, 1at9, 1e0p, 1s8j, 1r2n, 1r84, 1pxs, 1jv7, 1jv6, 1ap9, 1pxr, 1m0l, 4hwl, 1s54, 1s53, 1o0a, 3han, 3hao, 1kg9, 1kg8, 3hap, 3haq, 2wjk, 3har, 2wjl, 3has, 2zzl, 1q5j, 1q5i, 1f50, 3nsb, 1tn5, 2brd, 1cwq, 3utv, 1tn0, 3utw, 3utx, 4fpd, 3uty, 1brx, 1brr, 1p8i, 1fbk, 1ucq, 4hyx, 1f4z, 1ixf, 3vi0, 1qkp, 1qko, 1brd, 1p8h, 1mgy, 1qm8, 4md2, 2zfe, 4md1, 1iw6, 3ns0, 1c3w, 1bm1, 2ntu, 1kme, 2ntw, 1s…
GADGXMI	GI6	MIXTGLV	MV6	3	3	[1m0k, 1s8l, 1at9, 1e0p, 1s8j, 2i1x, 1r2n, 1r84, 1pxs, 1m0m, 1ap9, 1pxr, 1m0l, 4hwl, 1s54, 1s53, 1o0a, 1c8s, 3han, 3hao, 1kg9, 1c8r, 1kg8, 3hap, 3haq, 2wjk, 3har, 2wjl, 3has, 2zzl, 1q5j, 1kgb, 1q5i, 1f50, 1dze, 3nsb, 1tn5, 2brd, 1cwq, 3utv, 1tn0, 3utw, 3utx, 4fpd, 3uty, 1brx, 1fbb, 1brr, 1p8i, 1fbk, 1ucq, 4hyx, 1p8u, 1f4z, 1ixf, 3vi0, 1qkp, 1qko, 1p8h, 1qm8, 4md2, 2zfe, 4md1, 1iw6, 3ns0, 1c3w, 1b…
GVXIYXI	GI6	MVSALXV	MV6	6	1	[3ddl]
GADGXMI	GI6	RYXXWLF	RF6	3	2	[1m0k, 1at9, 1e0p, 2i1x, 1r2n, 1r84, 1pxs, 1m0m, 1ap9, 1pxr, 1m0l, 4hwl, 1s54, 1s53, 1o0a, 1c8s, 3han, 3hao, 1kg9, 1c8r, 1kg8, 3hap, 3haq, 2wjk, 3har, 2wjl, 3has, 2zzl, 1q5j, 1kgb, 1q5i, 1f50, 1dze, 3nsb, 1tn5, 2brd, 1cwq, 3utv, 1tn0, 3utw, 3utx, 4fpd, 3uty, 1brx, 1fbb, 1brr, 1p8i, 1fbk, 1ucq, 4hyx, 1p8u, 1f4z, 1ixf, 3vi0, 1qkp, 1qko, 1brd, 1p8h, 1qm8, 4md2, 2zfe, 4md1, 1iw6, 3ns0, 1c3w, 1bm1, 2n…
GADGXMI	GI6	DWXXTTP	DP6	3	2	[1m0k, 1at9, 1e0p, 2i1x, 1r2n, 1r84, 1pxs, 1m0m, 1ap9, 1pxr, 1m0l, 4hwl, 1s54, 1s53, 1o0a, 1c8s, 3han, 3hao, 1kg9, 1c8r, 1kg8, 3hap, 3haq, 2wjk, 3har, 2wjl, 3has, 2zzl, 1kgb, 1q5i, 1f50, 1dze, 3nsb, 1tn5, 2brd, 1cwq, 3utv, 1tn0, 3utw, 3utx, 4fpd, 3uty, 1brx, 1fbb, 1brr, 1p8i, 1fbk, 1ucq, 4hyx, 1p8u, 1f4z, 1ixf, 3vi0, 1qkp, 1qko, 1brd, 1p8h, 1qm8, 4md2, 2zfe, 4md1, 1iw6, 3ns0, 1c3w, 1bm1, 2ntu, 1k…
GVXALMI	GI6	DWXXTTP	DP6	3	2	[2z55, 1vgo, 1uaz, 3wqj, 2ei4]
GVXAFLI	GI6	IVVITSG	IG6	4	3	[1xio, 2m3g, 4tl3]
GTLLMLI	GI6	ITILVPG	IG6	0	1	[2z55, 1vgo, 2ei4]
GADGXMI	GI6	IXTGLXG	IG6	3	3	[1m0k, 1s8l, 1at9, 1e0p, 1s8j, 2i1x, 1r2n, 1r84, 1pxs, 1m0m, 1ap9, 1pxr, 4hwl, 1s54, 1s53, 1o0a, 1c8s, 3han, 3hao, 1kg9, 1c8r, 1kg8, 3hap, 3haq, 2wjk, 3har, 2wjl, 3has, 2zzl, 1q5j, 1kgb, 1q5i, 1f50, 1dze, 3nsb, 1tn5, 2brd, 1cwq, 3utv, 1tn0, 3utw, 3utx, 4fpd, 3uty, 1brx, 1fbb, 1brr, 1p8i, 1fbk, 1ucq, 4hyx, 1p8u, 1f4z, 1ixf, 3vi0, 1qkp, 1qko, 1p8h, 1qm8, 4md2, 2zfe, 4md1, 1iw6, 3ns0, 1c3w, 1bm1, 2n…
GADGXMI	GI6	TXLXXXD	TD6	3	2	[1m0k, 1s8l, 1at9, 1e0p, 1s8j, 1r2n, 1r84, 1pxs, 1jv7, 1jv6, 1ap9, 1pxr, 1m0l, 4hwl, 1s54, 1s53, 1o0a, 3han, 1kg9, 3hao, 1kg8, 3hap, 3haq, 2wjk, 3har, 2wjl, 3has, 1q5j, 1q5i, 1f50, 3nsb, 1tn5, 1cwq, 3utv, 1tn0, 3utw, 3utx, 3uty, 1brx, 1brr, 1p8i, 1ucq, 4hyx, 1f4z, 1qkp, 1qko, 1brd, 1p8h, 1mgy, 4md2, 4md1, 3ns0, 1c3w, 1bm1, 2ntu, 1kme, 2ntw, 1s52, 1s51, 1py6, 4ov0, 1vjm, 1qhj, 3mbv, 1x0i, 1x0k, 1x…
GVXAFLI	GI6	TSGLIAD	TD6	4	3	[1xio, 2m3g, 4tl3]
GVXALMI	GI6	TXLXXXD	TD6	3	2	[2z55, 1vgo, 2ei4]
GVXALMI	GI6	FVLXYLL	FL6	3	4	[2z55, 1vgo, 2ei4]
GVXALMI	GI6	FSTIAXL	FL6	3	4	[2z55, 1vgo, 3wqj, 2ei4]
GVXALMI	GI6	FTTXLXL	FL6	3	2	[2z55, 1vgo, 1uaz, 3wqj, 2ei4]
GADGXMI	GI6	FTTXLXL	FL6	3	2	[1m0k, 1s8l, 1at9, 1e0p, 1s8j, 2i1x, 1r2n, 1r84, 1pxs, 1jv7, 1jv6, 1m0m, 1ap9, 1pxr, 1m0l, 4hwl, 1s54, 1s53, 1o0a, 3han, 1kg9, 1c8r, 1kg8, 3hap, 3haq, 2wjk, 3har, 2wjl, 3has, 2zzl, 1kgb, 1q5j, 1q5i, 1f50, 1dze, 3nsb, 1tn5, 2brd, 1cwq, 3utv, 1tn0, 3utw, 3utx, 4fpd, 3uty, 1brx, 1fbb, 1brr, 1p8i, 1fbk, 1ucq, 4hyx, 1p8u, 1f4z, 1ixf, 1qkp, 1qko, 1brd, 1p8h, 1mgy, 1qm8, 4md2, 2zfe, 4md1, 1iw6, 3ns0, 1c…
GADGXMI	GI6	YAXWLXT	YT6	3	2	[1m0k, 1at9, 1e0p, 2i1x, 1r2n, 1r84, 1pxs, 1m0m, 1ap9, 1pxr, 1m0l, 4hwl, 1s54, 1s53, 1o0a, 1c8s, 3han, 3hao, 1kg9, 1c8r, 1kg8, 3hap, 3haq, 2wjk, 3har, 2wjl, 3has, 2zzl, 1q5j, 1kgb, 1q5i, 1f50, 1dze, 3nsb, 1tn5, 2brd, 1cwq, 3utv, 1tn0, 3utw, 3utx, 4fpd, 3uty, 1brx, 1fbb, 1brr, 1p8i, 1fbk, 1ucq, 4hyx, 1p8u, 1f4z, 1ixf, 3vi0, 1qkp, 1qko, 1brd, 1p8h, 1qm8, 4md2, 2zfe, 4md1, 1iw6, 3ns0, 1c3w, 1bm1, 2n…
GADGXMI	GI6	WXRYAXW	WW6	3	2	[1m0k, 1at9, 1e0p, 2i1x, 1r2n, 1r84, 1pxs, 1m0m, 1ap9, 1pxr, 4hwl, 1s54, 1s53, 1o0a, 1c8s, 3han, 3hao, 1kg9, 1c8r, 1kg8, 3hap, 3haq, 2wjk, 3har, 2wjl, 3has, 2zzl, 1q5j, 1kgb, 1q5i, 1f50, 1dze, 3nsb, 1tn5, 2brd, 3utv, 1tn0, 3utw, 3utx, 4fpd, 3uty, 1brx, 1fbb, 1brr, 1p8i, 1fbk, 1ucq, 4hyx, 1p8u, 1f4z, 1ixf, 3vi0, 1qkp, 1qko, 1p8h, 1qm8, 4md2, 2zfe, 4md1, 1iw6, 3ns0, 1c3w, 2ntu, 1kme, 2ntw, 1s52, 1s…
GVXIYXI	GI6	LLGNAXL	LL6	6	5	[3ddl]
GVXALMI	GI6	LXXLYXL	LL6	3	4	[2z55, 1vgo, 2ei4]
GVXALMI	GI6	LXTXXLL	LL6	3	2	[2z55, 1vgo, 1uaz, 3wqj, 2ei4]
GADGXMI	GI6	LXXLXXL	LL6	3	4	[1m0k, 1s8l, 1at9, 1e0p, 1s8j, 1r2n, 1r84, 1pxs, 1jv7, 1jv6, 1ap9, 1pxr, 1m0l, 4hwl, 1s54, 1s53, 1o0a, 3han, 3hao, 1kg9, 1kg8, 3hap, 3haq, 3har, 2wjk, 2wjl, 2zzl, 1q5j, 1q5i, 1f50, 3nsb, 1tn5, 1cwq, 3utv, 1tn0, 3utw, 3utx, 4fpd, 3uty, 1brx, 1brr, 1p8i, 1fbk, 1ucq, 4hyx, 1f4z, 1ixf, 3vi0, 1qkp, 1qko, 1brd, 1p8h, 1mgy, 1qm8, 4md2, 2zfe, 4md1, 1iw6, 3ns0, 1c3w, 1bm1, 2ntu, 1kme, 2ntw, 1s52, 1s51, 1p…
GVXIYXI	GI6	LGNAXLL	LL6	6	5	[3ddl]
GADGXMI	GI6	LXTXXLL	LL6	3	2	[1m0k, 1s8l, 1at9, 1e0p, 1s8j, 2i1x, 1r2n, 1r84, 1pxs, 1jv7, 1jv6, 1m0m, 1ap9, 1pxr, 1m0l, 4hwl, 1s54, 1s53, 1o0a, 1c8s, 3han, 3hao, 1kg9, 1c8r, 1kg8, 3hap, 3haq, 2wjk, 3har, 2wjl, 3has, 1q5j, 2zzl, 1kgb, 1q5i, 1f50, 1dze, 3nsb, 1tn5, 2brd, 1cwq, 3utv, 1tn0, 3utw, 3utx, 4fpd, 3uty, 1brx, 1fbb, 1brr, 1p8i, 1fbk, 1ucq, 4hyx, 1p8u, 1f4z, 1ixf, 1qkp, 1qko, 1brd, 1p8h, 1mgy, 1qm8, 4md2, 2zfe, 4md1, 1i…
GVXALMI	GI6	PLXXXXL	PL6	3	2	[2z55, 1vgo]
GADGXMI	GI6	PLXXXXL	PL6	3	2	[1m0k, 1s8l, 1at9, 1e0p, 1s8j, 1r2n, 1r84, 1pxs, 1jv7, 1jv6, 1ap9, 1pxr, 4hwl, 1s54, 1s53, 1o0a, 3han, 1kg9, 3hao, 1kg8, 3hap, 3haq, 2wjk, 3har, 2wjl, 3has, 1q5i, 1f50, 3nsb, 1tn5, 1cwq, 3utv, 1tn0, 3utw, 3utx, 4fpd, 3uty, 1brx, 1brr, 1p8i, 1fbk, 1ucq, 4hyx, 1f4z, 1qkp, 1qko, 1brd, 1p8h, 1mgy, 4md2, 4md1, 3ns0, 1c3w, 1bm1, 2ntu, 1kme, 2ntw, 1s52, 1s51, 1py6, 4ov0, 2i20, 1vjm, 3mbv, 1x0i, 1x0k, 1x…
GTLLMLI	GI6	PXIASAA	PA6	0	1	[2z55, 1vgo, 3wqj, 1uaz, 2ei4]
GTLLMLI	GI6	SAAYLXM	SM6	0	1	[2z55, 1uaz, 1vgo, 3wqj, 2ei4]
GADGXMI	GI6	STAAMLY	SY6	3	4	[1m0k, 1s8l, 1at9, 1e0p, 1s8j, 2i1x, 1r2n, 1r84, 1pxs, 1jv7, 1jv6, 1m0m, 1ap9, 1pxr, 1m0l, 4hwl, 1s54, 1s53, 1o0a, 1c8s, 3han, 3hao, 1kg9, 1c8r, 1kg8, 3hap, 3haq, 2wjk, 3har, 2wjl, 3has, 2zzl, 1q5j, 1kgb, 1q5i, 1f50, 1dze, 3nsb, 1tn5, 2brd, 1cwq, 3utv, 1tn0, 3utw, 3utx, 4fpd, 3uty, 1brx, 1fbb, 1brr, 1p8i, 1fbk, 1ucq, 4hyx, 1p8u, 1f4z, 1ixf, 3vi0, 1qkp, 1qko, 1brd, 1p8h, 1mgy, 1qm8, 4md2, 2zfe, 4m…
GADGXMI	GI6	ILYVXFF	IF6	3	4	[1s8l, 1at9, 1e0p, 1s8j, 1r2n, 1r84, 1pxs, 1jv7, 1jv6, 1pxr, 4hwl, 1s54, 1s53, 1o0a, 3han, 3hao, 1kg8, 3hap, 2wjk, 3has, 2wjl, 1q5j, 1q5i, 1tn5, 3utv, 1tn0, 3utw, 3utx, 4fpd, 3uty, 1fbk, 1ucq, 4hyx, 1f4z, 1qkp, 1qko, 1brd, 1p8h, 1mgy, 4md2, 4md1, 1c3w, 1bm1, 2ntu, 1kme, 2ntw, 1s52, 1s51, 1py6, 4ov0, 2i20, 1vjm, 3mbv, 1x0i, 1x0k, 1xji]
GADGXMI	GI6	LXXLXLA	LA6	3	2	[1s8l, 1at9, 1e0p, 1s8j, 1r2n, 1r84, 1pxs, 1jv7, 1jv6, 1pxr, 4hwl, 1s54, 1s53, 1o0a, 3han, 3hao, 1kg8, 3hap, 3haq, 2wjk, 3har, 2wjl, 3has, 1q5j, 1q5i, 1f50, 1tn5, 3utv, 1tn0, 3utw, 3utx, 4fpd, 3uty, 1brx, 1fbk, 4hyx, 1f4z, 1qkp, 1qko, 1brd, 1p8h, 1mgy, 4md2, 4md1, 1c3w, 1bm1, 2ntu, 1kme, 2ntw, 1s52, 1s51, 1py6, 4ov0, 2i20, 1vjm, 3mbv, 1x0i, 1x0k, 1xji]
GADGXMI	GI6	LYILYVA	LA6	3	4	[3has]
GVXALMI	GI6	LXXLXLA	LA6	3	2	[2z55, 1vgo]
GADGXMI	GI6	VXXIAFT	VT6	3	1	[1m0k, 1s8l, 1at9, 1e0p, 1s8j, 2i1x, 1r2n, 1r84, 1pxs, 1jv7, 1jv6, 1m0m, 1ap9, 1m0l, 4hwl, 1s54, 1s53, 1o0a, 1c8s, 3hao, 1kg9, 1c8r, 1kg8, 3hap, 3haq, 2wjk, 3har, 2wjl, 3has, 2zzl, 1q5j, 1kgb, 1q5i, 1f50, 1dze, 3nsb, 1tn5, 2brd, 1cwq, 3utv, 3utx, 4fpd, 1brx, 1fbb, 1brr, 1p8i, 1fbk, 1ucq, 4hyx, 1f4z, 1ixf, 3vi0, 1qkp, 1qko, 1brd, 1p8h, 1mgy, 1qm8, 4md2, 2zfe, 4md1, 1iw6, 3ns0, 1c3w, 1bm1, 2ntu, 1k…
GADGXMI	GI6	VWWXXST	VT6	3	4	[1m0k, 1at9, 1e0p, 2i1x, 1r2n, 1r84, 1pxs, 1m0m, 1ap9, 1pxr, 4hwl, 1s54, 1s53, 1o0a, 1c8s, 3han, 3hao, 1kg9, 1c8r, 1kg8, 3hap, 3haq, 2wjk, 3har, 2wjl, 3has, 2zzl, 1q5j, 1kgb, 1q5i, 1f50, 1dze, 3nsb, 1tn5, 2brd, 1cwq, 3utv, 1tn0, 3utw, 3utx, 4fpd, 3uty, 1brx, 1fbb, 1brr, 1p8i, 1fbk, 1ucq, 4hyx, 1p8u, 1f4z, 1ixf, 3vi0, 1qkp, 1qko, 1p8h, 1qm8, 4md2, 2zfe, 4md1, 1iw6, 3ns0, 1c3w, 1bm1, 2ntu, 1kme, 2n…
GVXALMI	GI6	VLYYLLT	VT6	3	4	[2z55, 1vgo]
GADGXMI	GI6	VXFFGFT	VT6	3	4	[1s8l, 1at9, 1e0p, 1s8j, 1r2n, 1r84, 4hyx, 1pxs, 1jv7, 1jv6, 1pxr, 4hwl, 1qkp, 1qko, 1s54, 1s53, 1mgy, 3han, 3hao, 3hap, 3haq, 3har, 1bm1, 1q5i, 1kme, 1s52, 1s51, 1py6, 1vjm, 1tn5, 1x0i, 1x0k, 3utv, 1tn0, 3utw, 3utx, 1xji, 3uty]
GADGXMI	GI6	GLVGALT	GT6	3	3	[1brx, 1at9, 1fbb, 1bm1, 1q5i, 1brr, 1s52, 1fbk, 1ucq, 3vhz, 1iw9, 1pxr, 4hwl, 1ixf, 3vi0, 1p8h, 2brd, 1x0k, 1tn0, 3har, 3utx]
GADGXMI	GI6	AIXXLXP	AP6	3	1	[1m0k, 1s8l, 1at9, 1e0p, 1s8j, 1r2n, 1r84, 1pxs, 1jv7, 1jv6, 1ap9, 4hwl, 1s54, 1o0a, 3hao, 1kg9, 1kg8, 3hap, 3haq, 2wjk, 3har, 2wjl, 3has, 1q5j, 1q5i, 1f50, 3nsb, 1tn5, 1cwq, 3utv, 1tn0, 4fpd, 1brx, 1brr, 1p8i, 1fbk, 1ucq, 4hyx, 1f4z, 3vi0, 1qkp, 1qko, 1brd, 1p8h, 1mgy, 4md2, 4md1, 3ns0, 1c3w, 1bm1, 2ntu, 1kme, 2ntw, 1s52, 1s51, 1py6, 4ov0, 2i20, 1vjm, 3mbv, 1x0i, 1x0k, 1xji]
GADGXMI	GI6	YXARYAD	YD6	3	2	[1fbb, 1brr, 1fbk, 1r2n, 1r84, 1pxs, 1pxr, 4hwl, 1ixf, 3vi0, 1qkp, 1p8h, 3han, 3hap, 3har, 3has, 1q5i, 1kme, 1s52, 3vhz, 1iw9, 1tn5, 2brd, 1x0k, 3utv, 1tn0, 3utx, 1xji, 3uty]
GTLLMLI	GI6	ASAAYLS	AS6	0	1	[1uaz]
GADGXMI	GI6	AFTXXLS	AS6	3	1	[1m0k, 1s8l, 1at9, 1e0p, 1s8j, 2i1x, 1r2n, 1r84, 1jv7, 1jv6, 1m0m, 1ap9, 1pxr, 1m0l, 4hwl, 1s54, 1s53, 1o0a, 1c8s, 3han, 3hao, 1kg9, 1c8r, 1kg8, 3hap, 3haq, 2wjk, 3har, 2wjl, 3has, 2zzl, 1q5j, 1kgb, 1q5i, 1f50, 1dze, 3nsb, 1tn5, 2brd, 1cwq, 1tn0, 3utx, 4fpd, 3uty, 1brx, 1fbb, 1brr, 1p8i, 1fbk, 1ucq, 4hyx, 1p8u, 1f4z, 1ixf, 3vi0, 1qkp, 1qko, 1brd, 1p8h, 1mgy, 1qm8, 4md2, 2zfe, 4md1, 1iw6, 3ns0, 1c…
GVXALMI	GI6	WWLFSTI	WI6	3	4	[2z55, 1vgo, 1uaz, 3wqj, 2ei4]
GVXALMI	GI6	STICXIV	SV6	3	4	[1uaz]
GADGXMI	GI6	FTXXLXM	FM6	3	1	[1m0k, 1s8l, 1at9, 1e0p, 1s8j, 2i1x, 1r2n, 1r84, 1jv7, 1jv6, 1m0m, 1ap9, 1pxr, 4hwl, 1s54, 1s53, 1o0a, 1c8s, 3han, 3hao, 1kg9, 1c8r, 1kg8, 3hap, 3haq, 2wjk, 3har, 2wjl, 3has, 2zzl, 1q5j, 1kgb, 1q5i, 1f50, 1dze, 3nsb, 1tn5, 2brd, 1cwq, 1tn0, 3utx, 4fpd, 3uty, 1brx, 1fbb, 1brr, 1p8i, 1fbk, 1ucq, 4hyx, 1p8u, 1f4z, 1ixf, 3vi0, 1qkp, 1qko, 1brd, 1p8h, 1mgy, 1qm8, 4md2, 2zfe, 4md1, 1iw6, 3ns0, 1c3w, 1b…
GTLLMLI	GI6	YLSMFFG	YG6	0	1	[1uaz]
GADGXMI	GI6	PXIAFTM	PM6	3	1	[1m0k, 1s8l, 1at9, 1e0p, 1s8j, 2i1x, 1r2n, 1r84, 1jv7, 1jv6, 1m0m, 1ap9, 1m0l, 4hwl, 1s54, 1s53, 1o0a, 1c8s, 3han, 3hao, 1kg9, 1c8r, 1kg8, 3hap, 3haq, 2wjk, 3har, 2wjl, 3has, 2zzl, 1q5j, 1kgb, 1q5i, 1f50, 1dze, 3nsb, 1tn5, 2brd, 1cwq, 3utv, 3utx, 4fpd, 1brx, 1fbb, 1brr, 1p8i, 1fbk, 1ucq, 4hyx, 1p8u, 1f4z, 1ixf, 3vi0, 1qkp, 1qko, 1brd, 1p8h, 1mgy, 1qm8, 4md2, 2zfe, 4md1, 1iw6, 3ns0, 1c3w, 1bm1, 2n…
GADGXMI	GI6	TAAMLYV	TV6	3	4	[3har]
GVXALMI	GI6	TICMIVV	TV6	3	4	[1uaz]
GVXALMI	GI6	TIAFLFV	TV6	3	4	[2z55, 1vgo, 3wqj, 2ei4]
GADGXMI	GI6	MXLSMLL	ML6	3	1	[1s8l, 1at9, 1e0p, 1s8j, 2i1x, 1r2n, 1r84, 1m0m, 1ap9, 1pxr, 4hwl, 1s54, 1s53, 1o0a, 1c8s, 3han, 3hao, 1kg9, 1c8r, 1kg8, 3hap, 3haq, 2wjk, 3har, 2wjl, 3has, 2zzl, 1q5j, 1kgb, 1q5i, 1f50, 3nsb, 1tn5, 2brd, 1tn0, 3utx, 4fpd, 3uty, 1brx, 1fbb, 1brr, 1fbk, 1ucq, 4hyx, 1p8u, 1f4z, 1ixf, 3vi0, 1qkp, 1qko, 1brd, 1p8h, 4md2, 4md1, 3ns0, 1c3w, 1bm1, 2ntu, 1kme, 2ntw, 1s52, 1s51, 1py6, 4ov0, 2i20, 3vhz, 1i…
GVXIYXI	GI6	NARLLLL	NL6	6	5	[3ddl]
GADGXMI	GI6	DWLFTTA	DA6	3	2	[1q5j]
GADGXMI	GI6	LVGALTK	LK6	3	3	[1at9, 2brd]
GTLLMLI	GI6	FMVLDVT	FT6	0	6	[2z55, 1vgo, 3wqj, 1uaz, 2ei4]
GVXIYXI	GI6	FVLARNN	FN6	6	0	[3ddl]
GVXIYXI	GI6	FFVLARN	FN6	6	0	[3ddl]
GYXIVWI	GI6	DTFLFCL	DL6	5	6	[1xio, 2m3g]
GVXALMI	GI6	FLXVLXY	FY6	3	4	[2z55, 1vgo, 2ei4]
GVXALMI	GI6	CXIVVLY	CY6	3	4	[1uaz]
GVXAFLI	GI6	GFLMSTQ	GQ6	4	3	[1xio, 2m3g, 4tl3]
GVXIYXI	GI6	VFFVLAR	VR6	6	0	[3ddl]
GVXAFLI	GI6	QIVVITS	QS6	4	3	[1xio, 2m3g, 4tl3]
GYXIVWI	GI6	FLFCLLP	FP6	5	6	[1xio, 2m3g, 4tl3]
GVXIYXI	GI6	RLLLLAT	RT6	6	5	[3ddl]
GADGXMI	GI6	SWLFTTP	SP6	3	2	[1s8l, 1s8j, 1mgy, 1jv7, 1jv6]
LYXLVXG	LG6	YAITTLA	YA6	0	1	[3han]
LAXAGYG	LG6	LLLLATW	LW6	6	5	[3ddl]
LIVYXLG	LG6	GIAAVAY	GY6	2	1	[1gue, 4gyc, 3qap, 3qdc, 2f93, 2ksy, 2f95, 1jgj, 1h68, 1gu8]
LLLATXG	LG6	GYGVLIY	GY6	5	6	[3ddl]
LAXAXAG	LG6	GIAAVAY	GY6	0	1	[1gue, 4gyc, 3qdc, 3qap, 2f93, 2ksy, 2f95, 1jgj, 1h68, 1gu8]
LYXLVXG	LG6	AIAFTXY	AY6	0	1	[1s8l, 1at9, 1e0p, 1s8j, 1r2n, 1r84, 1pxs, 1jv7, 1jv6, 1pxr, 1ap9, 4hwl, 1s54, 1s53, 1o0a, 3han, 3hao, 1kg9, 1bhb, 1kg8, 3hap, 3haq, 1bha, 2wjk, 3har, 2wjl, 3has, 1q5j, 1q5i, 1f50, 3nsb, 1tn5, 3utx, 3uty, 4fpd, 1brx, 1fbk, 1ucq, 4hyx, 1f4z, 1qkp, 1qko, 1brd, 1p8h, 1mgy, 4md2, 4md1, 3ns0, 1c3w, 1bm1, 2ntu, 1kme, 2ntw, 1s51, 1py6, 4ov0, 2i20, 1vjm, 3mbv, 1x0i, 1x0k, 1xji]
LGXALMG	LG6	AIAFTXY	AY6	0	1	[1m0k, 1s8l, 1at9, 1e0p, 1s8j, 2i1x, 1r2n, 1r84, 1pxs, 1jv7, 1jv6, 1pxr, 1ap9, 1m0m, 1m0l, 4hwl, 1s54, 1s53, 1o0a, 1c8s, 3han, 3hao, 1c8r, 1kg9, 1bhb, 1kg8, 3hap, 3haq, 1bha, 2wjk, 3har, 2wjl, 3has, 1q5j, 1kgb, 2zzl, 1q5i, 1f50, 1dze, 3nsb, 1tn5, 2brd, 1cwq, 3utx, 3uty, 4fpd, 1brx, 1fbb, 1brr, 1p8i, 1fbk, 1ucq, 4hyx, 1p8u, 1f4z, 1ixf, 3vi0, 1qkp, 1qko, 1brd, 1p8h, 1mgy, 1qm8, 4md2, 4md1, 2zfe, 1i…
LXVFIAG	LG6	WLXTXXL	WL6	1	2	[3ddl]
LYXLVXG	LG6	YAIXXLV	YV6	0	1	[1s8l, 1at9, 1e0p, 1s8j, 1r2n, 1r84, 1pxs, 1jv7, 1jv6, 1pxr, 4hwl, 1s54, 1o0a, 3hao, 1bhb, 1kg8, 3hap, 3haq, 1bha, 2wjk, 3har, 2wjl, 3has, 1q5j, 1q5i, 1f50, 1tn5, 1tn0, 3utw, 4fpd, 1brx, 1fbk, 1ucq, 4hyx, 1f4z, 1qkp, 1qko, 1p8h, 1mgy, 4md2, 4md1, 1c3w, 1bm1, 2ntu, 1kme, 2ntw, 1s51, 1py6, 4ov0, 2i20, 1vjm, 3mbv, 1x0i, 1x0k, 1xji]
LGXALMG	LG6	LLXXGLT	LT6	0	1	[4hwl, 1at9, 1s52, 3utv]
LYXLVXG	LG6	LLXXGLT	LT6	0	1	[4hwl, 1at9]
LXVFIAG	LG6	LTVPLLT	LT6	1	2	[3ddl]
LGXALMG	LG6	ETXXFMV	EV6	0	6	[1m0k, 1s8l, 1at9, 1e0p, 1s8j, 2i1x, 1r2n, 1r84, 1pxs, 1pxr, 1ap9, 1m0m, 4hwl, 1s54, 1s53, 1o0a, 1c8s, 3han, 3hao, 1c8r, 1kg9, 1kg8, 3hap, 3haq, 3har, 2wjl, 3has, 1q5j, 1kgb, 2zzl, 1q5i, 1dze, 3nsb, 1tn5, 2brd, 3utv, 1tn0, 3utw, 3utx, 3uty, 4fpd, 1brx, 1fbb, 1brr, 1p8i, 1fbk, 1ucq, 4hyx, 1p8u, 1ixf, 3vi0, 1qkp, 1qko, 1p8h, 1qm8, 4md2, 4md1, 2zfe, 1iw6, 3ns0, 1c3w, 2ntu, 1kme, 2ntw, 1s52, 1s51, 1p…
LYXLVXG	LG6	IAFTXXL	IL6	0	1	[1s8l, 1at9, 1e0p, 1s8j, 1r2n, 1r84, 1jv7, 1pxs, 1jv6, 1pxr, 1ap9, 4hwl, 1s54, 1s53, 1o0a, 3han, 3hao, 1kg9, 1bhb, 1kg8, 3hap, 3haq, 1bha, 2wjk, 3har, 2wjl, 3has, 1q5j, 1q5i, 1f50, 3nsb, 1tn5, 1tn0, 3utx, 3uty, 4fpd, 1brx, 1fbk, 1ucq, 4hyx, 1f4z, 1qkp, 1qko, 1brd, 1p8h, 1mgy, 4md2, 4md1, 3ns0, 1c3w, 1bm1, 2ntu, 1kme, 2ntw, 1s51, 1py6, 4ov0, 2i20, 1vjm, 3mbv, 1x0i, 1x0k, 1xji]
LXXXXFG	LG6	IMIXTXL	IL6	4	3	[1s8l, 1at9, 1e0p, 1s8j, 1r84, 1r2n, 1pxs, 1jv7, 1jv6, 1pxr, 4hwl, 1s54, 1s53, 1o0a, 3han, 3hao, 3hap, 1kg8, 3haq, 2wjk, 3har, 2wjl, 1q5i, 1tn5, 3utv, 1tn0, 3utw, 3utx, 3uty, 4fpd, 4hyx, 1f4z, 1qkp, 1qko, 1brd, 1p8h, 1mgy, 1c3w, 1bm1, 2ntu, 1kme, 2ntw, 1s52, 1s51, 1py6, 2i20, 1vjm, 1x0i, 1x0k, 1xji]
LGXALMG	LG6	IAFTXXL	IL6	0	1	[1m0k, 1s8l, 1at9, 1e0p, 1s8j, 2i1x, 1r2n, 1r84, 1jv7, 1pxs, 1jv6, 1pxr, 1ap9, 1m0m, 1m0l, 4hwl, 1s54, 1s53, 1o0a, 1c8s, 3han, 3hao, 1c8r, 1kg9, 1bhb, 1kg8, 3hap, 3haq, 1bha, 2wjk, 3har, 2wjl, 3has, 1q5j, 1kgb, 2zzl, 1q5i, 1f50, 1dze, 3nsb, 1tn5, 2brd, 1cwq, 1tn0, 3utx, 3uty, 4fpd, 1brx, 1fbb, 1brr, 1p8i, 1fbk, 1ucq, 4hyx, 1p8u, 1f4z, 1ixf, 3vi0, 1qkp, 1qko, 1brd, 1p8h, 1mgy, 1qm8, 4md2, 4md1, 2z…
LIVYXLG	LG6	IXITLXT	IT6	2	3	[1gue, 4gyc, 3qap, 3qdc, 2f93, 2ksy, 2f95, 1jgj, 1h68, 1gu8]
LLGIXLG	LG6	IFVGALT	IT6	1	0	[4gyc, 2f95, 1h2s]
LVYYLXG	LG6	IXITLXT	IT6	4	3	[1gue, 4gyc, 3qdc, 3qap, 2f93, 2ksy, 2f95, 1jgj, 1h68, 1gu8]
LXXXXFG	LG6	LAXVGAD	LD6	4	3	[1s8l, 1at9, 1e0p, 1s8j, 1r84, 1r2n, 1pxs, 1jv7, 1jv6, 1pxr, 4hwl, 1s54, 1s53, 1o0a, 3han, 3hao, 1kg8, 3hap, 3haq, 2wjk, 3har, 2wjl, 3has, 1q5i, 1tn5, 3utv, 1tn0, 3utw, 3utx, 3uty, 4fpd, 4hyx, 1f4z, 1qkp, 1qko, 1brd, 1p8h, 1mgy, 1c3w, 1bm1, 2ntu, 1kme, 2ntw, 1s52, 1s51, 1py6, 2i20, 1vjm, 1x0i, 1x0k, 1xji]
LGXALMG	LG6	LXFMVLD	LD6	0	6	[1m0k, 1s8l, 1at9, 1e0p, 1s8j, 2i1x, 1r2n, 1r84, 1pxs, 1jv7, 1jv6, 1pxr, 1ap9, 1m0m, 1m0l, 4hwl, 1s54, 1s53, 1o0a, 1c8s, 3han, 3hao, 1c8r, 1kg9, 1kg8, 3hap, 3haq, 2wjk, 3har, 2wjl, 3has, 1q5j, 1kgb, 2zzl, 1q5i, 1f50, 1dze, 3nsb, 1tn5, 2brd, 1cwq, 3utv, 1tn0, 3utw, 3utx, 3uty, 4fpd, 1brx, 1fbb, 1brr, 1p8i, 1fbk, 1ucq, 4hyx, 1p8u, 1f4z, 1ixf, 3vi0, 1qkp, 1qko, 1p8h, 1qm8, 4md2, 4md1, 2zfe, 1iw6, 3n…
LGXALMG	LG6	IETLLFM	IM6	0	6	[1brr, 1r2n, 1r84, 4hyx, 1pxs, 1pxr, 4hwl, 1ixf, 3vi0, 1qkp, 1s54, 1s53, 1o0a, 1p8h, 3han, 1c8r, 3hap, 3haq, 3har, 4md2, 3has, 4md1, 3ns0, 1q5j, 1kgb, 1q5i, 1kme, 2ntw, 1s52, 1s51, 1py6, 4ov0, 3vhz, 1iw9, 2i21, 3nsb, 1tn5, 3mbv, 3t45, 3utv, 1tn0, 3utw, 3utx, 1xji, 3uty]
LXFXYMG	LG6	IWGATLM	IM6	0	1	[2jaf, 2jag]
LGXALMG	LG6	FMVLDXS	FS6	0	6	[1m0k, 1s8l, 1at9, 1e0p, 1s8j, 2i1x, 1r2n, 1r84, 1pxs, 1jv7, 1jv6, 1pxr, 1ap9, 1m0m, 1m0l, 4hwl, 1s54, 1s53, 1o0a, 1c8s, 3han, 3hao, 1c8r, 1kg9, 1kg8, 3hap, 3haq, 2wjk, 3har, 2wjl, 3has, 1q5j, 1kgb, 2zzl, 1q5i, 1f50, 1dze, 3nsb, 1tn5, 2brd, 1cwq, 3utv, 1tn0, 3utw, 3utx, 3uty, 4fpd, 1brx, 1fbb, 1brr, 1p8i, 1fbk, 1ucq, 4hyx, 1p8u, 1f4z, 1ixf, 3vi0, 1qkp, 1qko, 1brd, 1p8h, 1mgy, 1qm8, 4md2, 4md1, 2z…
LGXALMG	LG6	MVXDXXA	MA6	0	6	[1m0k, 1s8l, 1at9, 1e0p, 1s8j, 2i1x, 1r2n, 1r84, 1pxs, 1jv7, 1jv6, 1pxr, 1ap9, 1m0m, 1m0l, 4hwl, 1s54, 1s53, 1o0a, 1c8s, 3han, 3hao, 1c8r, 1kg9, 1kg8, 3hap, 3haq, 2wjk, 3har, 2wjl, 3has, 1q5j, 1kgb, 2zzl, 1q5i, 1f50, 1dze, 3nsb, 1tn5, 2brd, 1cwq, 3utv, 1tn0, 3utw, 3utx, 3uty, 4fpd, 1brx, 1fbb, 1brr, 1p8i, 1fbk, 1ucq, 4hyx, 1p8u, 1f4z, 1ixf, 3vi0, 1qkp, 1qko, 1brd, 1p8h, 1mgy, 1qm8, 4md2, 4md1, 2z…
LGXALMG	LG6	VXDXXXK	VK6	0	6	[1m0k, 1s8l, 1at9, 1e0p, 1s8j, 2i1x, 1r2n, 1r84, 1pxs, 1jv7, 1jv6, 1pxr, 1ap9, 1m0m, 1m0l, 4hwl, 1s54, 1s53, 1o0a, 1c8s, 3han, 3hao, 1c8r, 1kg9, 1kg8, 3hap, 3haq, 2wjk, 3har, 2wjl, 3has, 1q5j, 1kgb, 2zzl, 1q5i, 1f50, 1dze, 3nsb, 1tn5, 2brd, 1cwq, 3utv, 1tn0, 3utw, 3utx, 3uty, 4fpd, 1brx, 1fbb, 1brr, 1p8i, 1fbk, 1ucq, 4hyx, 1p8u, 1f4z, 1ixf, 3vi0, 1qkp, 1qko, 1brd, 1p8h, 1mgy, 1qm8, 4md2, 4md1, 2z…
LGXALMG	LG6	DXXXKXG	DG6	0	6	[1m0k, 1s8l, 1at9, 1e0p, 1s8j, 2i1x, 1r2n, 1r84, 1pxs, 1jv7, 1jv6, 1pxr, 1ap9, 1m0m, 1m0l, 4hwl, 1s54, 1s53, 1o0a, 1c8s, 3han, 3hao, 1c8r, 1kg9, 1kg8, 3hap, 3haq, 2wjk, 3har, 2wjl, 3has, 1q5j, 1kgb, 2zzl, 1q5i, 1f50, 1dze, 3nsb, 1tn5, 2brd, 1cwq, 3utv, 1tn0, 3utw, 3utx, 3uty, 4fpd, 1brx, 1fbb, 1brr, 1p8i, 1fbk, 1ucq, 4hyx, 1p8u, 1f4z, 1ixf, 3vi0, 1qkp, 1qko, 1brd, 1p8h, 1mgy, 1qm8, 4md2, 4md1, 2z…
LIVYXLG	LG6	DLXXKXG	DG6	2	6	[1gue, 4gyc, 3qap, 3qdc, 2f93, 2ksy, 2f95, 1jgj, 1h68, 1gu8]
LGXALMG	LG6	SMLXGYG	SG6	0	1	[1at9, 1kme, 1brr, 1s52, 1r2n, 1r84, 4hwl, 1qkp, 3han, 2brd, 3hap, 3utv, 3har, 3utx, 1xji, 3has, 3uty]
LGXALMG	LG6	SXKVGXG	SG6	0	6	[1m0k, 1s8l, 1at9, 1e0p, 1s8j, 2i1x, 1r2n, 1r84, 1pxs, 1jv7, 1jv6, 1pxr, 1ap9, 1m0m, 1m0l, 4hwl, 1s54, 1s53, 1o0a, 1c8s, 3han, 3hao, 1c8r, 1kg9, 1kg8, 3hap, 3haq, 2wjk, 3har, 2wjl, 3has, 1q5j, 1kgb, 2zzl, 1q5i, 1f50, 1dze, 3nsb, 1tn5, 2brd, 1cwq, 3utv, 1tn0, 3utw, 3utx, 4fpd, 3uty, 1brx, 1fbb, 1brr, 1p8i, 1fbk, 1ucq, 4hyx, 1p8u, 1f4z, 1ixf, 3vi0, 1qkp, 1qko, 1brd, 1p8h, 1mgy, 1qm8, 4md2, 4md1, 2z…
LYXLVXG	LG6	SMLXGYG	SG6	0	1	[1at9, 1kme, 1r2n, 1r84, 4hwl, 1qkp, 3han, 3hap, 3har, 3utx, 1xji, 3has, 3uty]
LGXALMG	LG6	VXXXVGF	VF6	0	6	[1m0k, 1s8l, 1at9, 1e0p, 1s8j, 2i1x, 1r2n, 1r84, 1pxs, 1jv7, 1pxr, 1ap9, 1m0m, 1m0l, 4hwl, 1s54, 1s53, 1o0a, 1c8s, 3han, 3hao, 1c8r, 1kg9, 1kg8, 3hap, 3haq, 2wjk, 3har, 2wjl, 3has, 1q5j, 1kgb, 2zzl, 1q5i, 1f50, 1dze, 3nsb, 1tn5, 2brd, 1cwq, 3utv, 1tn0, 3utw, 3utx, 3uty, 1brx, 1fbb, 1brr, 1ucq, 4hyx, 1p8u, 1f4z, 1ixf, 3vi0, 1qkp, 1qko, 1brd, 1p8h, 1mgy, 1qm8, 4md2, 4md1, 2zfe, 1iw6, 3ns0, 1c3w, 1b…
LAXAGYG	LG6	VXAXVXF	VF6	6	1	[3ddl]
LIVYXLG	LG6	VVMLXGF	VF6	2	3	[1gue, 4gyc, 3qap, 3qdc, 2f93, 2ksy, 2f95, 1jgj, 1h68, 1gu8]
LVYYLXG	LG6	VVMLXGF	VF6	4	3	[1gue, 4gyc, 3qdc, 3qap, 2f93, 2ksy, 2f95, 1jgj, 1h68, 1gu8]
LGXALMG	LG6	KVGXGXI	KI6	0	6	[1m0k, 1s8l, 1at9, 1e0p, 1s8j, 1r2n, 1r84, 1pxs, 1jv7, 1pxr, 1ap9, 1m0l, 4hwl, 1s54, 1s53, 1o0a, 3han, 3hao, 1kg9, 1kg8, 3hap, 3haq, 2wjk, 3har, 2wjl, 3has, 1q5j, 2zzl, 1q5i, 1f50, 3nsb, 1tn5, 1cwq, 3utv, 1tn0, 3utw, 3utx, 3uty, 1brx, 1brr, 1ucq, 4hyx, 1f4z, 1ixf, 3vi0, 1qkp, 1qko, 1brd, 1p8h, 1mgy, 1qm8, 4md2, 4md1, 2zfe, 1iw6, 3ns0, 1c3w, 1bm1, 2ntu, 1kme, 2ntw, 1s52, 1s51, 1py6, 2at9, 4ov0, 2i…
LAXAXAG	LG6	KVGXGXI	KI6	0	6	[1gue, 4gyc, 3qdc, 3qap, 2f93, 2ksy, 2f95, 1jgj, 1h68, 1gu8]
LIVYXLG	LG6	KVGXGXI	KI6	2	6	[1gue, 4gyc, 3qap, 3qdc, 2f93, 2ksy, 2f95, 1jgj, 1h68, 1gu8]
LYXLVXG	LG6	TXXLSXL	TL6	0	1	[1s8l, 1at9, 1e0p, 1s8j, 1r2n, 1r84, 1jv7, 1jv6, 1pxr, 1ap9, 4hwl, 1s54, 1s53, 1o0a, 3han, 3hao, 1kg9, 1bhb, 1kg8, 3hap, 3haq, 1bha, 2wjk, 3har, 2wjl, 3has, 1q5j, 1q5i, 1f50, 3nsb, 1tn5, 1tn0, 3utx, 3uty, 4fpd, 1brx, 1fbk, 1ucq, 4hyx, 1f4z, 1qkp, 1qko, 1brd, 1p8h, 4md2, 4md1, 3ns0, 1c3w, 1bm1, 2ntu, 1kme, 2ntw, 1s51, 1py6, 4ov0, 2i20, 1vjm, 3mbv, 1x0i, 1x0k, 1xji]
LGXALMG	LG6	TXXLSXL	TL6	0	1	[1m0k, 1s8l, 1at9, 1e0p, 1s8j, 2i1x, 1r2n, 1r84, 1pxs, 1jv7, 1jv6, 1pxr, 1ap9, 1m0m, 4hwl, 1s54, 1s53, 1o0a, 1c8s, 3han, 3hao, 1c8r, 1kg9, 1bhb, 1kg8, 3hap, 3haq, 1bha, 2wjk, 3har, 2wjl, 3has, 1q5j, 1kgb, 2zzl, 1q5i, 1f50, 1dze, 3nsb, 1tn5, 2brd, 1tn0, 3utx, 3uty, 4fpd, 1brx, 1fbb, 1brr, 1p8i, 1fbk, 1ucq, 4hyx, 1p8u, 1f4z, 1ixf, 3vi0, 1qkp, 1qko, 1brd, 1p8h, 1qm8, 4md2, 4md1, 2zfe, 1iw6, 3ns0, 1c…
LXXXXFG	LG6	TXLXXXL	TL6	4	3	[1at9, 1e0p, 1r84, 1r2n, 1f4z, 1pxs, 1pxr, 4hwl, 1qkp, 1qko, 1s54, 1s53, 1o0a, 1p8h, 3han, 3hao, 3hap, 1kg8, 2wjk, 3har, 2wjl, 1c3w, 1bm1, 1q5i, 2ntu, 1kme, 2ntw, 1s52, 1s51, 1py6, 2i20, 1vjm, 1tn5, 1x0k, 3utv, 1tn0, 3utx, 1xji, 3uty, 4fpd]
LGXALMG	LG6	TXXFMVL	TL6	0	6	[1m0k, 1s8l, 1at9, 1e0p, 1s8j, 2i1x, 1r2n, 1r84, 1pxs, 1pxr, 1ap9, 1m0m, 4hwl, 1s54, 1s53, 1o0a, 1c8s, 3han, 3hao, 1c8r, 1kg9, 1kg8, 3hap, 3haq, 2wjk, 3har, 2wjl, 3has, 1q5j, 1kgb, 2zzl, 1q5i, 1f50, 1dze, 3nsb, 1tn5, 2brd, 1cwq, 3utv, 1tn0, 3utw, 3utx, 3uty, 4fpd, 1brx, 1fbb, 1brr, 1p8i, 1fbk, 1ucq, 4hyx, 1p8u, 1f4z, 1ixf, 3vi0, 1qkp, 1qko, 1p8h, 1qm8, 4md2, 4md1, 2zfe, 1iw6, 3ns0, 1c3w, 1bm1, 2n…
LXVFIAG	LG6	LLTVXLV	LV6	1	2	[3ddl]
LIVYXLG	LG6	LXLVTXV	LV6	2	6	[1gue, 4gyc, 3qap, 3qdc, 2f93, 2ksy, 2f95, 1jgj, 1h68, 1gu8]
LVYYLXG	LG6	LRNXTXV	LV6	4	5	[2ksy, 1jgj]
LGXALMG	LG6	LVXGMGV	LV6	0	0	[1vjm, 1tn5, 1bm1, 1q5i, 1s54, 1s53, 1tn0, 2i20]
LXXXXFG	LG6	LRNXTXV	LV6	4	5	[1s8l, 1at9, 1e0p, 1s8j, 1r84, 1r2n, 1pxs, 1jv7, 1jv6, 1pxr, 4hwl, 1s54, 1s53, 1o0a, 3han, 3hao, 3hap, 1kg8, 3haq, 2wjk, 3har, 2wjl, 1q5i, 1tn5, 3utv, 1tn0, 3utw, 3utx, 3uty, 4fpd, 4hyx, 1f4z, 1qkp, 1qko, 1brd, 1p8h, 1mgy, 1c3w, 1bm1, 2ntu, 1kme, 2ntw, 1s52, 1s51, 1py6, 2i20, 1vjm, 1x0i, 1x0k, 1xji]
LXXXXFG	LG6	LWSAYXV	LV6	4	5	[1s8l, 1at9, 1e0p, 1s8j, 1r84, 1r2n, 1pxs, 1jv7, 1jv6, 1pxr, 4hwl, 1s54, 1s53, 1o0a, 3han, 3hao, 3hap, 1kg8, 3haq, 2wjk, 3har, 2wjl, 1tn5, 3utv, 1tn0, 3utw, 3utx, 3uty, 4fpd, 4hyx, 1f4z, 1qkp, 1qko, 1brd, 1p8h, 1mgy, 1c3w, 1bm1, 2ntu, 1kme, 2ntw, 1s52, 1s51, 1py6, 2i20, 1vjm, 1x0i, 1x0k, 1xji]
LGXALMG	LG6	LDXXXKV	LV6	0	6	[1m0k, 1s8l, 1at9, 1e0p, 1s8j, 2i1x, 1r2n, 1r84, 1pxs, 1jv7, 1jv6, 1pxr, 1ap9, 1m0m, 1m0l, 4hwl, 1s54, 1s53, 1o0a, 1c8s, 3han, 3hao, 1c8r, 1kg9, 1kg8, 3hap, 3haq, 2wjk, 3har, 2wjl, 3has, 1q5j, 1kgb, 2zzl, 1q5i, 1f50, 1dze, 3nsb, 1tn5, 2brd, 1cwq, 3utv, 1tn0, 3utw, 3utx, 3uty, 4fpd, 1brx, 1fbb, 1brr, 1p8i, 1fbk, 1ucq, 4hyx, 1p8u, 1f4z, 1ixf, 3vi0, 1qkp, 1qko, 1brd, 1p8h, 1mgy, 1qm8, 4md2, 4md1, 2z…
LGXALMG	LG6	FGXILLR	FR6	0	6	[1brx, 1s8l, 1at9, 1e0p, 1s8j, 1r2n, 1r84, 1f4z, 1pxs, 1jv7, 1pxr, 4hwl, 1qkp, 1qko, 1brd, 1s54, 1s53, 1o0a, 1mgy, 3han, 3hao, 1kg8, 3hap, 3haq, 2wjk, 3har, 2wjl, 3has, 1c3w, 1bm1, 1q5i, 2ntu, 1kme, 2ntw, 1s51, 1py6, 4ov0, 2i20, 1vjm, 1tn5, 1x0i, 1x0k, 1tn0, 3utw, 3utx, 1xji, 3uty]
LYXLVXG	LG6	FGXILLR	FR6	0	6	[1brx, 1s8l, 1at9, 1e0p, 1s8j, 1r2n, 1r84, 1f4z, 1pxs, 1jv7, 1pxr, 4hwl, 1qkp, 1qko, 1brd, 1s54, 1s53, 1o0a, 1mgy, 3han, 3hao, 1kg8, 3hap, 3haq, 2wjk, 3har, 2wjl, 3has, 1c3w, 1bm1, 1q5i, 2ntu, 1kme, 2ntw, 1s51, 1py6, 4ov0, 2i20, 1vjm, 1tn5, 1x0i, 1x0k, 1tn0, 3utw, 3utx, 1xji, 3uty]
LXFXYMG	LG6	FAFXLLR	FR6	0	6	[2jaf, 2jag]
LGXALMG	LG6	VGXXXXL	VL6	0	6	[1s8l, 1at9, 1e0p, 1s8j, 1r2n, 1r84, 1pxs, 1jv7, 1pxr, 1ap9, 4hwl, 1s54, 1s53, 1o0a, 3han, 3hao, 1kg9, 1kg8, 3hap, 3haq, 2wjk, 3har, 2wjl, 3has, 1q5j, 1q5i, 1f50, 3nsb, 1tn5, 1cwq, 3utv, 1tn0, 3utw, 3utx, 3uty, 1brx, 1ucq, 4hyx, 1f4z, 1qkp, 1qko, 1brd, 1p8h, 1mgy, 4md2, 4md1, 3ns0, 1c3w, 1bm1, 2ntu, 1kme, 2ntw, 1s52, 1s51, 1py6, 4ov0, 2i20, 1vjm, 3mbv, 1x0i, 1x0k, 1xji]
LLGIXLG	LG6	VGXLTVL	VL6	1	0	[4gyc, 2f93, 2f95, 1h2s]
LLGIXLG	LG6	VALIVYL	VL6	1	6	[4gyc, 2f93, 2f95, 1h2s]
LVYYLXG	LG6	VITLXTV	VV6	4	3	[1gue, 4gyc, 3qdc, 3qap, 2f93, 2ksy, 2f95, 1jgj, 1h68, 1gu8]
LXVFIAG	LG6	VDXLXTV	VV6	1	2	[3ddl]
LXXXXFG	LG6	VLRNVTV	VV6	4	5	[1s8l, 1at9, 1e0p, 1s8j, 1r84, 1r2n, 1pxs, 1jv7, 1jv6, 1pxr, 4hwl, 1s54, 1s53, 1o0a, 3han, 3hao, 3hap, 1kg8, 3haq, 2wjk, 3har, 2wjl, 1q5i, 1tn5, 3utv, 1tn0, 3utw, 3utx, 3uty, 4fpd, 4hyx, 1f4z, 1qkp, 1qko, 1brd, 1mgy, 1c3w, 1bm1, 2ntu, 1kme, 2ntw, 1s52, 1s51, 1py6, 2i20, 1vjm, 1x0i, 1x0k, 1xji]
LLGIXLG	LG6	VDVAXXV	VV6	1	6	[1h2s]
LIVYXLG	LG6	VITLXTV	VV6	2	3	[1gue, 4gyc, 3qap, 3qdc, 2f93, 2ksy, 2f95, 1jgj, 1h68, 1gu8]
LXVFIAG	LG6	VLARNNV	VV6	1	0	[3ddl]
LVYYLXG	LG6	NXTVXLW	NW6	4	5	[1gue, 4gyc, 3qdc, 3qap, 2f93, 2ksy, 2f95, 1jgj, 1h68, 1gu8]
LXXXXFG	LG6	NXTVXLW	NW6	4	5	[1s8l, 1at9, 1e0p, 1s8j, 1r84, 1r2n, 1pxs, 1jv7, 1jv6, 1pxr, 4hwl, 1s54, 1s53, 1o0a, 3han, 3hao, 3hap, 1kg8, 3haq, 2wjk, 3har, 2wjl, 1q5i, 1tn5, 3utv, 1tn0, 3utw, 3utx, 3uty, 4fpd, 4hyx, 1f4z, 1qkp, 1qko, 1brd, 1p8h, 1mgy, 1c3w, 1bm1, 2ntu, 1kme, 2ntw, 1s52, 1s51, 1py6, 2i20, 1vjm, 1x0i, 1x0k, 1xji]
LVAATXG	LG6	NXTVXLW	NW6	1	5	[4gyc]
LGXALMG	LG6	AXLXXLL	AL6	0	1	[1pxs]
LXFXYMG	LG6	AXLMIXL	AL6	0	1	[2jaf, 2jag]
LGXALMG	LG6	AKVGXXL	AL6	0	6	[1m0k, 1s8l, 1at9, 1e0p, 1s8j, 1r2n, 1r84, 1pxs, 1jv7, 1pxr, 1ap9, 1m0l, 4hwl, 1s54, 1s53, 1o0a, 3han, 3hao, 1kg9, 1kg8, 3hap, 3haq, 2wjk, 3har, 2wjl, 3has, 1q5j, 2zzl, 1q5i, 1f50, 3nsb, 1tn5, 2brd, 1cwq, 3utv, 1tn0, 3utw, 3utx, 3uty, 1brx, 1brr, 1ucq, 4hyx, 1p8u, 1f4z, 1ixf, 3vi0, 1qkp, 1qko, 1brd, 1p8h, 1mgy, 1qm8, 4md2, 4md1, 2zfe, 1iw6, 3ns0, 1c3w, 1bm1, 2ntu, 1kme, 2ntw, 1s52, 1s51, 1py6, 2a…
LXXXXFG	LG6	AYXVVXL	AL6	4	5	[1s8l, 1at9, 1e0p, 1s8j, 1r84, 1r2n, 4hyx, 1f4z, 1pxs, 1pxr, 4hwl, 1qkp, 1qko, 1brd, 1s54, 1s53, 1o0a, 1p8h, 3han, 3hao, 3hap, 1kg8, 3haq, 2wjk, 3har, 2wjl, 1c3w, 1bm1, 2ntu, 1kme, 2ntw, 1s52, 1s51, 1py6, 2i20, 1vjm, 1tn5, 1x0i, 1x0k, 3utv, 1tn0, 3utw, 3utx, 1xji, 3uty, 4fpd]
LAXAXAG	LG6	VTXVGIS	VS6	0	1	[1gue, 4gyc, 3qdc, 3qap, 2f93, 2ksy, 2f95, 1jgj, 1h68, 1gu8]
LAXAGYG	LG6	VATMTAS	VS6	6	0	[3ddl]
LXVFIAG	LG6	VATMTAS	VS6	1	0	[3ddl]
LXXXXFG	LG6	VTXVLWS	VS6	4	5	[1s8l, 1at9, 1e0p, 1s8j, 1r84, 1r2n, 1pxs, 1jv7, 1jv6, 1pxr, 4hwl, 1s54, 1s53, 1o0a, 3han, 3hao, 3hap, 1kg8, 3haq, 2wjk, 3har, 2wjl, 1q5i, 1tn5, 3utv, 1tn0, 3utw, 3utx, 3uty, 4fpd, 4hyx, 1f4z, 1qkp, 1qko, 1brd, 1p8h, 1mgy, 1c3w, 1bm1, 2ntu, 1kme, 2ntw, 1s52, 1s51, 1py6, 2i20, 1vjm, 1x0i, 1x0k, 1xji]
LXXXXFG	LG6	VVWLIGS	VS6	4	5	[1at9, 1bm1, 1q5i, 1s52, 1r84, 1r2n, 1pxr, 4hwl, 3han, 3hap, 3utv, 1tn0, 3har, 3utx, 1xji, 3uty]
LIVYXLG	LG6	VTXVGIS	VS6	2	1	[1gue, 4gyc, 3qap, 3qdc, 2f93, 2ksy, 2f95, 1jgj, 1h68, 1gu8]
LXXXXFG	LG6	RNXTVXL	RL6	4	5	[1s8l, 1at9, 1e0p, 1s8j, 1r84, 1r2n, 1pxs, 1jv7, 1jv6, 1pxr, 4hwl, 1s54, 1s53, 1o0a, 3han, 3hao, 3hap, 1kg8, 3haq, 2wjk, 3har, 2wjl, 1q5i, 1tn5, 3utv, 1tn0, 3utw, 3utx, 3uty, 4fpd, 4hyx, 1f4z, 1qkp, 1qko, 1brd, 1p8h, 1mgy, 1c3w, 1bm1, 2ntu, 1kme, 2ntw, 1s52, 1s51, 1py6, 2i20, 1vjm, 1x0i, 1x0k, 1xji]
LVYYLXG	LG6	RNXTVXL	RL6	4	5	[1gue, 4gyc, 3qdc, 3qap, 2f93, 2ksy, 2f95, 1jgj, 1h68, 1gu8]
LXVFIAG	LG6	RYXXWXL	RL6	1	2	[3ddl]
LYXLVXG	LG6	GTAXMGL	GL6	0	0	[1s8l, 1at9, 1e0p, 1s8j, 1r2n, 1r84, 1pxs, 1jv7, 1jv6, 1pxr, 1ap9, 4hwl, 1s54, 1s53, 1o0a, 3han, 3hao, 1kg9, 1bhb, 1kg8, 3hap, 3haq, 1bha, 2wjk, 3har, 2wjl, 3has, 1q5j, 1q5i, 1f50, 3nsb, 1tn5, 1tn0, 3utw, 3utx, 3uty, 4fpd, 1brx, 1fbk, 1ucq, 4hyx, 1f4z, 1qkp, 1qko, 1brd, 1p8h, 1mgy, 4md2, 4md1, 3ns0, 1c3w, 1bm1, 2ntu, 1kme, 2ntw, 1s51, 1py6, 4ov0, 2i20, 1vjm, 3mbv, 1x0i, 1x0k, 1xji]
LYXLVXG	LG6	GXGXXXL	GL6	0	6	[1s8l, 1at9, 1e0p, 1s8j, 1r2n, 1r84, 1pxs, 1jv7, 1pxr, 4hwl, 1s54, 1s53, 1o0a, 3han, 3hao, 1kg9, 1kg8, 3hap, 3haq, 2wjk, 3har, 2wjl, 3has, 1q5j, 1q5i, 1f50, 3nsb, 1tn5, 1tn0, 3utw, 3utx, 3uty, 1brx, 1ucq, 4hyx, 1f4z, 1qkp, 1qko, 1brd, 1p8h, 1mgy, 4md2, 4md1, 3ns0, 1c3w, 1bm1, 2ntu, 1kme, 2ntw, 1s51, 1py6, 4ov0, 2i20, 1vjm, 3mbv, 1x0i, 1x0k, 1xji]
LGXALMG	LG6	GXGXXXL	GL6	0	6	[1s8l, 1at9, 1e0p, 1s8j, 1r2n, 1r84, 1pxs, 1jv7, 1pxr, 4hwl, 1s54, 1s53, 1o0a, 3han, 3hao, 1kg9, 1kg8, 3hap, 3haq, 2wjk, 3har, 2wjl, 3has, 1q5j, 1q5i, 1f50, 3nsb, 1tn5, 3utv, 1tn0, 3utw, 3utx, 3uty, 1brx, 1ucq, 4hyx, 1f4z, 1qkp, 1qko, 1brd, 1p8h, 1mgy, 4md2, 4md1, 3ns0, 1c3w, 1bm1, 2ntu, 1kme, 2ntw, 1s52, 1s51, 1py6, 4ov0, 2i20, 1vjm, 3mbv, 1x0i, 1x0k, 1xji]
LAXAXAG	LG6	GFXXIAL	GL6	0	6	[1gue, 4gyc, 3qdc, 3qap, 2f93, 2ksy, 2f95, 1jgj, 1h68, 1gu8]
LAXAGYG	LG6	GNARLLL	GL6	6	5	[3ddl]
LVAATXG	LG6	VXLWAIY	VY6	1	5	[4gyc]
LVYYLXG	LG6	VXLWAIY	VY6	4	5	[1gue, 4gyc, 3qdc, 3qap, 2f93, 2ksy, 2f95, 1jgj, 1h68, 1gu8]
LXXXXFG	LG6	VXXWSAY	VY6	4	5	[1s8l, 1at9, 1e0p, 1s8j, 1r84, 1r2n, 1pxs, 1jv7, 1jv6, 1pxr, 4hwl, 1s54, 1s53, 1o0a, 3han, 3hao, 3hap, 1kg8, 3haq, 2wjk, 3har, 2wjl, 1q5i, 1tn5, 3utv, 1tn0, 3utw, 3utx, 3uty, 4fpd, 4hyx, 1f4z, 1qkp, 1qko, 1brd, 1p8h, 1mgy, 1c3w, 1bm1, 2ntu, 1kme, 2ntw, 1s52, 1s51, 1py6, 2i20, 1vjm, 1x0i, 1x0k, 1xji]
LLLATXG	LG6	VLAKAGY	VY6	5	6	[3ddl]
LXVFIAG	LG6	VLAKAGY	VY6	1	6	[3ddl]
LAXAGYG	LG6	VVXIAXY	VY6	6	1	[3ddl]
LXXXXFG	LG6	SAYXXVW	SW6	4	5	[1s8l, 1at9, 1e0p, 1s8j, 1r84, 1r2n, 1pxs, 1jv7, 1jv6, 1pxr, 4hwl, 1s54, 1s53, 1o0a, 3han, 3hao, 3hap, 1kg8, 3haq, 2wjk, 3har, 2wjl, 1tn5, 3utv, 1tn0, 3utw, 3utx, 3uty, 4fpd, 4hyx, 1f4z, 1qkp, 1qko, 1brd, 1p8h, 1mgy, 1c3w, 1bm1, 2ntu, 1kme, 2ntw, 1s52, 1s51, 1py6, 2i20, 1vjm, 1x0i, 1x0k, 1xji]
LXXXXFG	LG6	WSAYXXV	WV6	4	5	[1s8l, 1at9, 1e0p, 1s8j, 1r84, 1r2n, 1pxs, 1jv7, 1jv6, 1pxr, 4hwl, 1s54, 1s53, 1o0a, 3han, 3hao, 3hap, 1kg8, 3haq, 2wjk, 3har, 2wjl, 1tn5, 3utv, 1tn0, 3utw, 3utx, 3uty, 4fpd, 4hyx, 1f4z, 1qkp, 1qko, 1brd, 1p8h, 1mgy, 1c3w, 1bm1, 2ntu, 1kme, 2ntw, 1s52, 1s51, 1py6, 2i20, 1vjm, 1x0i, 1x0k, 1xji]
LVYYLXG	LG6	VXWAIYP	VP6	4	5	[2ksy, 1jgj]
LXXXXFG	LG6	VLWXAYP	VP6	4	5	[1s8l, 1at9, 1e0p, 1s8j, 1r84, 1r2n, 1pxs, 1jv7, 1jv6, 1pxr, 4hwl, 1s54, 1s53, 1o0a, 3han, 3hao, 3hap, 1kg8, 3haq, 2wjk, 3har, 2wjl, 1tn5, 3utv, 1tn0, 3utw, 3utx, 3uty, 4fpd, 4hyx, 1f4z, 1qkp, 1qko, 1brd, 1p8h, 1mgy, 1c3w, 1bm1, 2ntu, 1kme, 2ntw, 1s52, 1s51, 1py6, 2i20, 1vjm, 1x0i, 1x0k, 1xji]
LXVFIAG	LG6	TVATXTA	TA6	1	0	[3ddl]
LXXXXFG	LG6	TVVLWSA	TA6	4	5	[1s8l, 1at9, 1e0p, 1s8j, 1r84, 1r2n, 1pxs, 1jv7, 1jv6, 1pxr, 4hwl, 1s54, 1s53, 1o0a, 3han, 3hao, 3hap, 1kg8, 3haq, 2wjk, 3har, 2wjl, 1q5i, 1tn5, 3utv, 1tn0, 3utw, 3utx, 3uty, 4fpd, 4hyx, 1f4z, 1qkp, 1qko, 1brd, 1p8h, 1mgy, 1c3w, 1bm1, 2ntu, 1kme, 2ntw, 1s52, 1s51, 1py6, 2i20, 1vjm, 1x0i, 1x0k, 1xji]
LAXAGYG	LG6	TVATXTA	TA6	6	0	[3ddl]
LLLATXG	LG6	TIADVLA	TA6	5	6	[3ddl]
LGXALMG	LG6	TLXXXIA	TA6	0	1	[1m0k, 1s8l, 1at9, 1e0p, 1s8j, 2i1x, 1r2n, 1r84, 1pxs, 1jv7, 1jv6, 1ap9, 1m0m, 1m0l, 4hwl, 1s54, 1s53, 1o0a, 3han, 3hao, 1c8r, 1kg9, 1bhb, 1kg8, 3hap, 3haq, 1bha, 2wjk, 3har, 2wjl, 3has, 1q5j, 1kgb, 2zzl, 1q5i, 1f50, 1dze, 3nsb, 1tn5, 1cwq, 3utv, 1tn0, 3utx, 4fpd, 1brx, 1brr, 1p8i, 1fbk, 1ucq, 4hyx, 1p8u, 1f4z, 1ixf, 3vi0, 1qkp, 1qko, 1brd, 1p8h, 1mgy, 1qm8, 4md2, 4md1, 2zfe, 1iw6, 3ns0, 1c3w, 1b…
LYXLVXG	LG6	TLXXXIA	TA6	0	1	[1s8l, 1at9, 1e0p, 1s8j, 1r2n, 1r84, 1pxs, 1jv7, 1pxr, 1jv6, 1ap9, 4hwl, 1s54, 1s53, 1o0a, 3han, 3hao, 1kg9, 1bhb, 1kg8, 3hap, 3haq, 1bha, 2wjk, 3har, 2wjl, 3has, 1q5j, 1q5i, 1f50, 3nsb, 1tn5, 3utw, 1tn0, 3utx, 3uty, 4fpd, 1brx, 1fbk, 1ucq, 4hyx, 1f4z, 1qkp, 1qko, 1brd, 1p8h, 1mgy, 4md2, 4md1, 3ns0, 1c3w, 1bm1, 2ntu, 1kme, 2ntw, 1s51, 1py6, 4ov0, 2i20, 1vjm, 3mbv, 1x0i, 1x0k, 1xji]
LXXXXFG	LG6	YXXVWXI	YI6	4	5	[1at9, 1e0p, 1s8j, 1r84, 1r2n, 4hyx, 1f4z, 1pxs, 1pxr, 4hwl, 1qkp, 1qko, 1brd, 1s54, 1s53, 1o0a, 1p8h, 3han, 3hao, 3hap, 1kg8, 3haq, 2wjk, 3har, 2wjl, 1c3w, 1bm1, 2ntu, 1kme, 2ntw, 1s52, 1s51, 1py6, 2i20, 1vjm, 1tn5, 1x0k, 3utv, 1tn0, 3utw, 3utx, 1xji, 3uty, 4fpd]
LIVYXLG	LG6	YVTLVGI	YI6	2	1	[1gue, 4gyc, 3qap, 3qdc, 2f93, 2ksy, 2f95, 1jgj, 1h68, 1gu8]
LAXAXAG	LG6	YVTLVGI	YI6	0	1	[1gue, 4gyc, 3qdc, 3qap, 2f93, 2ksy, 2f95, 1jgj, 1h68, 1gu8]
LXXXXFG	LG6	WLXGSEG	WG6	4	5	[1q5i, 1s52, 1r84, 1r2n, 1pxr, 4hwl, 3han, 3hap, 3utv, 1tn0, 3har, 3utx, 1xji, 3uty]
LAXAGYG	LG6	WGFYPIA	WA6	6	5	[3ddl]
LGXALMG	LG6	AAIAFTM	AM6	0	1	[3utw, 1pxr, 3uty]
LYXLVXG	LG6	AAIAFTM	AM6	0	1	[3utw, 1pxr, 3uty]
LYXLVXG	LG6	ALGTAXM	AM6	0	0	[1s8l, 1at9, 1e0p, 1s8j, 1r2n, 1r84, 1pxs, 1jv7, 1jv6, 1pxr, 1ap9, 4hwl, 1s54, 1s53, 1o0a, 3han, 3hao, 1kg9, 1bhb, 1kg8, 3hap, 3haq, 1bha, 2wjk, 3har, 2wjl, 3has, 1q5j, 1q5i, 1f50, 3nsb, 1tn5, 1tn0, 3utw, 3utx, 3uty, 4fpd, 1brx, 1fbk, 1ucq, 4hyx, 1f4z, 1qkp, 1qko, 1brd, 1p8h, 1mgy, 4md2, 4md1, 3ns0, 1c3w, 1bm1, 2ntu, 1kme, 2ntw, 1s51, 1py6, 4ov0, 2i20, 1vjm, 3mbv, 1x0i, 1x0k, 1xji]
LIVYXLG	LG6	AGFAGAM	AM6	2	3	[4gyc, 3qap, 3qdc, 2ksy, 1jgj]
LYXLVXG	LG6	ALMGLGT	AT6	0	0	[1s8l, 1at9, 1e0p, 1s8j, 1r2n, 1r84, 1pxs, 1jv7, 1jv6, 1pxr, 1ap9, 4hwl, 1s53, 1o0a, 3han, 3hao, 1kg9, 1bhb, 1kg8, 3hap, 3haq, 1bha, 2wjk, 3har, 2wjl, 3has, 1q5j, 1q5i, 1f50, 3nsb, 1tn5, 1tn0, 3utw, 3utx, 3uty, 4fpd, 1brx, 1fbk, 1ucq, 4hyx, 1f4z, 1qkp, 1qko, 1brd, 1p8h, 1mgy, 4md2, 4md1, 3ns0, 1c3w, 1bm1, 2ntu, 1kme, 2ntw, 1py6, 4ov0, 2i20, 1vjm, 3mbv, 1x0i, 1x0k, 1xji]
LGXALMG	LG6	APAIAFT	AT6	0	1	[3han, 1p8u]
LYXLVXG	LG6	APAIAFT	AT6	0	1	[3han]
LXXXXFG	LG6	PVXWXXG	PG6	4	5	[1at9, 1e0p, 1r84, 1r2n, 4hyx, 1f4z, 1pxs, 1pxr, 4hwl, 1qkp, 1qko, 1brd, 1s54, 1s53, 1o0a, 1p8h, 3han, 3hao, 3hap, 1kg8, 3haq, 2wjk, 3har, 2wjl, 1c3w, 1bm1, 2ntu, 1kme, 2ntw, 1s52, 1s51, 1py6, 2i20, 1vjm, 1tn5, 1x0k, 3utv, 1tn0, 3utw, 3utx, 1xji, 3uty, 4fpd]
LLGIXLG	LG6	GALTVLF	GF6	1	0	[4gyc, 2f93, 2f95, 1h2s]
LGXALMG	LG6	YXLVKGM	YM6	0	0	[1s8l, 1at9, 1e0p, 1r2n, 1r84, 1pxs, 1jv7, 1jv6, 1pxr, 1s54, 1s53, 1o0a, 3han, 3hao, 1kg8, 3hap, 3haq, 1bha, 2wjk, 3har, 2wjl, 3has, 1q5j, 1q5i, 1f50, 1tn5, 1tn0, 3utw, 3utx, 3uty, 4fpd, 1brx, 1fbk, 1ucq, 4hyx, 1f4z, 1qko, 1brd, 1p8h, 4md2, 4md1, 1c3w, 1bm1, 2ntu, 1kme, 2ntw, 1s51, 1py6, 4ov0, 2i20, 1vjm, 3mbv, 1x0i, 1x0k, 1xji]
LIVYXLG	LG6	TLXGISG	TG6	2	1	[1gue, 4gyc, 3qap, 3qdc, 2f93, 2ksy, 2f95, 1jgj, 1h68, 1gu8]
LXXXXFG	LG6	TILAXVG	TG6	4	3	[1s8l, 1at9, 1e0p, 1s8j, 1r84, 1r2n, 1pxs, 1jv7, 1jv6, 1pxr, 4hwl, 1s54, 1s53, 1o0a, 3han, 3hao, 1kg8, 3haq, 2wjk, 3har, 2wjl, 3has, 1q5i, 1tn5, 3utv, 1tn0, 3utw, 3utx, 3uty, 4fpd, 4hyx, 1f4z, 1qkp, 1qko, 1p8h, 1mgy, 1c3w, 1bm1, 2ntu, 1kme, 2ntw, 1s52, 1s51, 1py6, 2i20, 1vjm, 1x0i, 1x0k, 1xji]
LAXAXAG	LG6	TLXGISG	TG6	0	1	[1gue, 4gyc, 3qdc, 3qap, 2f93, 2ksy, 2f95, 1jgj, 1h68, 1gu8]
LVYYLXG	LG6	TVVMLXG	TG6	4	3	[1gue, 4gyc, 3qdc, 3qap, 2f93, 2ksy, 2f95, 1jgj, 1h68, 1gu8]
LYXLVXG	LG6	TXXXXLG	TG6	0	0	[1s8l, 1at9, 1e0p, 1s8j, 1r2n, 1r84, 1pxs, 1jv7, 1jv6, 1pxr, 1ap9, 4hwl, 1s54, 1s53, 1o0a, 3han, 3hao, 1kg9, 1bhb, 1kg8, 3hap, 3haq, 1bha, 2wjk, 3har, 2wjl, 3has, 1q5j, 1q5i, 1f50, 3nsb, 1tn5, 1tn0, 3utw, 3utx, 3uty, 4fpd, 1brx, 1fbk, 1ucq, 4hyx, 1f4z, 1qkp, 1qko, 1brd, 1p8h, 1mgy, 4md2, 4md1, 3ns0, 1c3w, 1bm1, 2ntu, 1kme, 2ntw, 1s51, 1py6, 4ov0, 2i20, 1vjm, 3mbv, 1x0i, 1x0k, 1xji]
LIVYXLG	LG6	TVVMLXG	TG6	2	3	[1gue, 4gyc, 3qap, 3qdc, 2f93, 2ksy, 2f95, 1jgj, 1h68, 1gu8]
LXVFIAG	LG6	SFVFFVL	SL6	1	0	[3ddl]
LAXAGYG	LG6	SFVFFVL	SL6	6	0	[3ddl]
LXXXXFG	LG6	GTXLXXV	GV6	4	3	[1s8l, 1e0p, 1s8j, 1r84, 1r2n, 4hyx, 1f4z, 1pxs, 1jv7, 1jv6, 1pxr, 4hwl, 1qkp, 1qko, 1s54, 1s53, 1o0a, 1mgy, 3han, 3hao, 3haq, 2wjk, 3har, 2wjl, 3has, 1c3w, 1q5i, 2ntu, 1kme, 2ntw, 1s52, 1s51, 1py6, 2i20, 1vjm, 1tn5, 1x0i, 1x0k, 3utv, 1tn0, 3utw, 3utx, 1xji, 3uty]
LGXALMG	LG6	FLVXGMG	FG6	0	0	[1brx, 1at9, 1e0p, 1pxs, 1pxr, 1qko, 1brd, 1s54, 1s53, 3hao, 3haq, 1bha, 3har, 2wjl, 1c3w, 1bm1, 1q5i, 2ntu, 1kme, 1s51, 1py6, 2i20, 1vjm, 1tn5, 1x0k, 1tn0, 3utw]
LAXAGYG	LG6	SXLVVFI	SI6	6	1	[3ddl]
LYXLVXG	LG6	SXLVPAI	SI6	0	1	[1s53]
LIVYXLG	LG6	VXKVGFG	VG6	2	6	[1gue, 4gyc, 3qap, 3qdc, 2f93, 2ksy, 2f95, 1jgj, 1h68, 1gu8]
LAXAXAG	LG6	VXKVGFG	VG6	0	6	[1gue, 4gyc, 3qdc, 3qap, 2f93, 2ksy, 2f95, 1jgj, 1h68, 1gu8]
LAXAXAG	LG6	LXGISGI	LI6	0	1	[1gue, 4gyc, 3qdc, 3qap, 2f93, 2ksy, 2f95, 1jgj, 1h68, 1gu8]
LXXXXFG	LG6	LVXADXI	LI6	4	3	[1s8l, 1at9, 1e0p, 1s8j, 1r84, 1r2n, 1pxs, 1jv7, 1jv6, 1pxr, 4hwl, 1s54, 1s53, 1o0a, 3han, 3hao, 1kg8, 3haq, 2wjk, 3har, 2wjl, 3has, 1q5i, 1tn5, 3utv, 1tn0, 3utw, 3utx, 3uty, 4fpd, 4hyx, 1f4z, 1qkp, 1qko, 1brd, 1p8h, 1mgy, 1c3w, 1bm1, 2ntu, 1kme, 2ntw, 1s52, 1s51, 1py6, 2i20, 1vjm, 1x0i, 1x0k, 1xji]
LVYYLXG	LG6	LRNLTVI	LI6	4	5	[1gue, 4gyc, 3qdc, 3qap, 2f93, 2f95, 1h68, 1gu8]
LIVYXLG	LG6	LXGISGI	LI6	2	1	[1gue, 4gyc, 3qap, 3qdc, 2f93, 2ksy, 2f95, 1jgj, 1h68, 1gu8]
LAXAXAG	LG6	GIXGXAA	GA6	0	1	[1gue, 4gyc, 3qdc, 3qap, 2f93, 2ksy, 2f95, 1jgj, 1h68, 1gu8]
LAXAXAG	LG6	GXIALDA	GA6	0	6	[4gyc, 3qdc, 3qap, 1jgj]
LIVYXLG	LG6	GIXGXAA	GA6	2	1	[1gue, 4gyc, 3qap, 3qdc, 2f93, 2ksy, 2f95, 1jgj, 1h68, 1gu8]
LXXXXFG	LG6	GTXXVGA	GA6	4	3	[1at9, 1e0p, 1r84, 1r2n, 4hyx, 1f4z, 1pxs, 1pxr, 4hwl, 1qkp, 1qko, 1s54, 1s53, 1o0a, 1p8h, 3han, 3hao, 3hap, 1kg8, 3haq, 2wjk, 3har, 2wjl, 1c3w, 1bm1, 1q5i, 2ntu, 1kme, 2ntw, 1s52, 1s51, 1py6, 2i20, 1vjm, 1tn5, 1x0k, 3utv, 1tn0, 3utw, 3utx, 1xji, 3uty, 4fpd]
LXVFIAG	LG6	FVFFVLA	FA6	1	0	[3ddl]
LAXAGYG	LG6	FVFFVLA	FA6	6	0	[3ddl]
LXVFIAG	LG6	KAGYGVL	KL6	1	6	[3ddl]
LLLATXG	LG6	KAGYGVL	KL6	5	6	[3ddl]
LXFXYMG	LG6	MIPLVSI	MI6	0	1	[2jaf, 2jag]
LLLATXG	LG6	AGYGVLI	AI6	5	6	[3ddl]
LXVFIAG	LG6	AGYGVLI	AI6	1	6	[3ddl]
LXXXXFG	LG6	AVGADGI	AI6	4	3	[3hap]
LGXALMG	LG6	LXXXIXF	LF6	0	1	[1m0k, 1s8l, 1at9, 1e0p, 1s8j, 2i1x, 1r2n, 1r84, 1pxs, 1jv7, 1jv6, 1ap9, 1m0m, 1pxr, 1m0l, 4hwl, 1s54, 1s53, 1o0a, 3han, 1c8s, 3hao, 1c8r, 1kg9, 1bhb, 1kg8, 3hap, 3haq, 1bha, 2wjk, 3har, 2wjl, 3has, 1q5j, 1kgb, 2zzl, 1q5i, 1f50, 1dze, 3nsb, 1tn5, 2brd, 1cwq, 3utv, 1tn0, 3utw, 3utx, 4fpd, 3uty, 1brx, 1fbb, 1brr, 1p8i, 1fbk, 1ucq, 4hyx, 1p8u, 1f4z, 1ixf, 3vi0, 1qkp, 1qko, 1brd, 1p8h, 1mgy, 1qm8, 4m…
LVYYLXG	LG6	LWAIYPF	LF6	4	5	[1gue, 4gyc, 3qdc, 3qap, 2f93, 2ksy, 2f95, 1jgj, 1h68, 1gu8]
LAXAGYG	LG6	LXATWGF	LF6	6	5	[3ddl]
LIVYXLG	LG6	LXXKXGF	LF6	2	6	[1gue, 4gyc, 3qap, 3qdc, 2f93, 2ksy, 2f95, 1jgj, 1h68, 1gu8]
LYXLVXG	LG6	LXXXIXF	LF6	0	1	[1s8l, 1at9, 1e0p, 1s8j, 1r2n, 1r84, 1pxs, 1jv7, 1jv6, 1ap9, 1pxr, 4hwl, 1s54, 1s53, 1o0a, 3han, 3hao, 1kg9, 1bhb, 1kg8, 3hap, 3haq, 1bha, 2wjk, 3har, 2wjl, 3has, 1q5j, 1q5i, 1f50, 3nsb, 1tn5, 1tn0, 3utw, 3utx, 4fpd, 3uty, 1brx, 1fbk, 1ucq, 4hyx, 1f4z, 1qkp, 1qko, 1brd, 1p8h, 1mgy, 4md2, 4md1, 3ns0, 1c3w, 1bm1, 2ntu, 1kme, 2ntw, 1s51, 1py6, 4ov0, 2i20, 1vjm, 3mbv, 1x0i, 1x0k, 1xji]
LVAATXG	LG6	LWAIYPF	LF6	1	5	[4gyc]
LAXAXAG	LG6	LXXKXGF	LF6	0	6	[1gue, 4gyc, 3qdc, 3qap, 2f93, 2ksy, 2f95, 1jgj, 1h68, 1gu8]
LAXAXAG	LG6	TKVGFGF	TF6	0	6	[1gue, 4gyc, 3qdc, 3qap, 2f93, 2ksy, 2f95, 1jgj, 1h68, 1gu8]
LXVFIAG	LG6	TASFVFF	TF6	1	0	[3ddl]
LAXAGYG	LG6	TASFVFF	TF6	6	0	[3ddl]
LIVYXLG	LG6	TKVGFGF	TF6	2	6	[1gue, 4gyc, 3qap, 3qdc, 2f93, 2ksy, 2f95, 1jgj, 1h68, 1gu8]
LYXLVXG	LG6	GLILLRS	GS6	0	6	[1brx, 1c3w, 1at9, 1bm1, 1e0p, 1q5i, 2ntu, 1kme, 1pxs, 2i20, 1pxr, 1vjm, 1tn5, 1qko, 1s54, 1s53, 1x0k, 3hao, 1tn0]
LXFXYMG	LG6	LMIPLVS	LS6	0	1	[2jaf, 2jag]
LLLATXG	LG6	IXDVLAK	IK6	5	6	[3ddl]
LXVFIAG	LG6	ADVLAXA	AA6	1	6	[3ddl]
LAXAGYG	LG6	ALVXFIA	AA6	6	1	[3ddl]
LLLATXG	LG6	ADVLAXA	AA6	5	6	[3ddl]
LYXLVXG	LG6	AIXTXVA	AA6	0	1	[3utw, 1pxr]
LAXAGYG	LG6	ARLLLLA	AA6	6	5	[3ddl]
LIVYXLG	LG6	MLAGFAG	MG6	2	3	[1gue, 4gyc, 3qap, 3qdc, 2f93, 2ksy, 2f95, 1jgj, 1h68, 1gu8]
LXXXXFG	LG6	KVLRNVT	KT6	4	5	[1s8l, 1e0p, 1s8j, 1r84, 1r2n, 4hyx, 1f4z, 1pxs, 1jv7, 1jv6, 1pxr, 4hwl, 1qkp, 1qko, 1s54, 1s53, 1o0a, 1mgy, 3han, 3hao, 3hap, 3haq, 2wjk, 3har, 2wjl, 1c3w, 1bm1, 1q5i, 2ntu, 1kme, 2ntw, 1s52, 1s51, 1py6, 2i20, 1vjm, 1tn5, 1x0i, 1x0k, 3utv, 1tn0, 3utw, 3utx, 1xji, 3uty]
LYXLVXG	LG6	KFXAIXT	KT6	0	1	[1c3w, 1e0p, 1q5i, 2ntu, 1kme, 2ntw, 1s51, 1py6, 1f4z, 1pxs, 2i20, 1pxr, 1vjm, 1qko, 1s54, 1x0i, 1x0k, 3hao, 1bhb, 3haq, 1tn0, 3utw, 2wjk, 2wjl]
LYXLVXG	LG6	TXLXXXI	TI6	0	1	[1s8l, 1at9, 1e0p, 1s8j, 1r2n, 1r84, 1pxs, 1jv7, 1pxr, 1jv6, 1ap9, 4hwl, 1s54, 1o0a, 3han, 3hao, 1kg9, 1bhb, 1kg8, 3hap, 3haq, 1bha, 2wjk, 3har, 2wjl, 3has, 1q5j, 1q5i, 1f50, 3nsb, 1tn5, 1tn0, 3utw, 4fpd, 1brx, 1fbk, 1ucq, 4hyx, 1f4z, 1qkp, 1qko, 1brd, 1p8h, 1mgy, 4md2, 4md1, 3ns0, 1c3w, 1bm1, 2ntu, 1kme, 2ntw, 1s51, 1py6, 4ov0, 2i20, 1vjm, 3mbv, 1x0i, 1x0k, 1xji]
LLGIXLG	LG6	TXLFXXI	TI6	1	0	[4gyc, 2f93, 1h2s]
LAXAGYG	LG6	TXGFYPI	TI6	6	5	[3ddl]
LVAATXG	LG6	TVXLWAI	TI6	1	5	[4gyc]
LGXALMG	LG6	TXLXXXI	TI6	0	1	[1m0k, 1s8l, 1at9, 1e0p, 1s8j, 1r2n, 1r84, 1pxs, 1jv7, 1jv6, 1ap9, 1m0l, 4hwl, 1s54, 1o0a, 3han, 3hao, 1kg9, 1bhb, 1kg8, 3hap, 3haq, 1bha, 2wjk, 3har, 2wjl, 3has, 1q5j, 2zzl, 1q5i, 1f50, 3nsb, 1tn5, 1cwq, 3utv, 1tn0, 4fpd, 1brx, 1brr, 1p8i, 1fbk, 1ucq, 4hyx, 1f4z, 1ixf, 3vi0, 1qkp, 1qko, 1brd, 1p8h, 1mgy, 1qm8, 4md2, 4md1, 2zfe, 1iw6, 3ns0, 1c3w, 1bm1, 2ntu, 1kme, 2ntw, 1s52, 1s51, 1py6, 4ov0, 3v…
LVYYLXG	LG6	TVXLWAI	TI6	4	5	[1gue, 4gyc, 3qdc, 3qap, 2f93, 2ksy, 2f95, 1jgj, 1h68, 1gu8]
LAXAGYG	LG6	ATMTASF	AF6	6	0	[3ddl]
LXVFIAG	LG6	ATMTASF	AF6	1	0	[3ddl]
LXXXXFG	LG6	AXVGADG	AG6	4	3	[1s8l, 1at9, 1e0p, 1s8j, 1r84, 1r2n, 1pxs, 1jv7, 1jv6, 1pxr, 4hwl, 1s54, 1s53, 1o0a, 3han, 3hao, 1kg8, 3hap, 3haq, 2wjk, 3har, 2wjl, 3has, 1q5i, 1tn5, 3utv, 1tn0, 3utw, 3utx, 3uty, 4fpd, 4hyx, 1f4z, 1qkp, 1qko, 1brd, 1p8h, 1mgy, 1c3w, 1bm1, 2ntu, 1kme, 2ntw, 1s52, 1s51, 1py6, 2i20, 1vjm, 1x0i, 1x0k, 1xji]
LXXXXFG	LG6	ADGIMIG	AG6	4	3	[1s8l, 1at9, 1e0p, 1s8j, 1r84, 1r2n, 1pxs, 1jv7, 1jv6, 1pxr, 4hwl, 1s54, 1s53, 1o0a, 3han, 3hao, 3hap, 1kg8, 3haq, 2wjk, 3har, 2wjl, 3has, 1q5i, 1tn5, 3utv, 1tn0, 3utw, 3utx, 3uty, 4fpd, 4hyx, 1f4z, 1qkp, 1qko, 1brd, 1p8h, 1mgy, 1c3w, 1bm1, 2ntu, 1kme, 2ntw, 1s52, 1s51, 1py6, 2i20, 1vjm, 1x0i, 1x0k, 1xji]
LLGIXLG	LG6	ALTVLFG	AG6	1	0	[4gyc, 2f93, 2f95, 1h2s]
LIVYXLG	LG6	VXLAGXA	VA6	2	3	[1gue, 4gyc, 3qap, 3qdc, 2f93, 2ksy, 2f95, 1jgj, 1h68, 1gu8]
LAXAXAG	LG6	VGISGIA	VA6	0	1	[1gue, 4gyc, 3qdc, 3qap, 2f93, 2ksy, 2f95, 1jgj, 1h68, 1gu8]
LLGIXLG	LG6	VXXXXIA	VA6	1	0	[1h2s]
LLGIXLG	LG6	VFIFVGA	VA6	1	0	[4gyc, 1h2s]
LIVYXLG	LG6	VGISGIA	VA6	2	1	[1gue, 4gyc, 3qap, 3qdc, 2f93, 2ksy, 2f95, 1jgj, 1h68, 1gu8]
LXXXXFG	LG6	ILAXVXA	IA6	4	3	[1s8l, 1at9, 1e0p, 1s8j, 1r84, 1r2n, 1pxs, 1jv7, 1jv6, 1pxr, 4hwl, 1s54, 1s53, 1o0a, 3han, 3hao, 1kg8, 3haq, 2wjk, 3har, 2wjl, 3has, 1q5i, 1tn5, 3utv, 1tn0, 3utw, 3utx, 3uty, 4fpd, 4hyx, 1f4z, 1qkp, 1qko, 1brd, 1p8h, 1mgy, 1c3w, 1bm1, 2ntu, 1kme, 2ntw, 1s52, 1s51, 1py6, 2i20, 1vjm, 1x0i, 1x0k, 1xji]
LYXLVXG	LG6	IXXXXXA	IA6	0	1	[1s8l, 1at9, 1e0p, 1s8j, 1r2n, 1r84, 1pxs, 1jv7, 1jv6, 1ap9, 1pxr, 4hwl, 1s54, 1o0a, 3han, 3hao, 1kg9, 1bhb, 1kg8, 3hap, 3haq, 1bha, 2wjk, 3har, 2wjl, 3has, 1q5j, 1q5i, 1f50, 3nsb, 1tn5, 3utw, 4fpd, 1brx, 1fbk, 1ucq, 4hyx, 1f4z, 1qkp, 1qko, 1brd, 1p8h, 1mgy, 4md2, 4md1, 3ns0, 1c3w, 1bm1, 2ntu, 1kme, 2ntw, 1s51, 1py6, 4ov0, 2i20, 1vjm, 3mbv, 1x0i, 1x0k, 1xji]
LAXAXAG	LG6	IAAXAYA	IA6	0	1	[2ksy, 1jgj]
LGXALMG	LG6	IXXXXXA	IA6	0	1	[1m0k, 1s8l, 1at9, 1e0p, 1s8j, 1r2n, 1r84, 1pxs, 1jv7, 1jv6, 1ap9, 1m0l, 4hwl, 1s54, 1o0a, 3han, 3hao, 1kg9, 1bhb, 1kg8, 3hap, 3haq, 1bha, 2wjk, 3har, 2wjl, 3has, 1q5j, 2zzl, 1q5i, 1f50, 3nsb, 1tn5, 1cwq, 3utv, 4fpd, 1brx, 1brr, 1p8i, 1fbk, 1ucq, 4hyx, 1f4z, 1ixf, 3vi0, 1qkp, 1qko, 1brd, 1p8h, 1mgy, 1qm8, 4md2, 4md1, 2zfe, 1iw6, 3ns0, 1c3w, 1bm1, 2ntu, 1kme, 2ntw, 1s52, 1s51, 1py6, 4ov0, 2i20, 1i…
LXXXXFG	LG6	VXXDXXM	VM6	4	3	[1s8l, 1at9, 1e0p, 1s8j, 1r84, 1r2n, 1pxs, 1jv7, 1jv6, 1pxr, 4hwl, 1s54, 1s53, 1o0a, 3han, 3hao, 3hap, 1kg8, 3haq, 2wjk, 3har, 2wjl, 3has, 1q5i, 1tn5, 3utv, 1tn0, 3utw, 3utx, 3uty, 4fpd, 4hyx, 1f4z, 1qkp, 1qko, 1brd, 1p8h, 1mgy, 1c3w, 1bm1, 2ntu, 1kme, 2ntw, 1s52, 1s51, 1py6, 2i20, 1vjm, 1x0i, 1x0k, 1xji]
LIVYXLG	LG6	ISGIAXV	IV6	2	1	[1gue, 4gyc, 3qap, 3qdc, 2f93, 2ksy, 2f95, 1jgj, 1h68, 1gu8]
LIVYXLG	LG6	ITLXTVV	IV6	2	3	[1gue, 4gyc, 3qap, 3qdc, 2f93, 2ksy, 2f95, 1jgj, 1h68, 1gu8]
LAXAXAG	LG6	ISGIAXV	IV6	0	1	[1gue, 4gyc, 3qdc, 3qap, 2f93, 2ksy, 2f95, 1jgj, 1h68, 1gu8]
LAXAXAG	LG6	IAXVAXV	IV6	0	1	[1gue, 4gyc, 3qdc, 3qap, 2f93, 2f95, 1h68, 1gu8]
LVYYLXG	LG6	ITLXTVV	IV6	4	3	[1gue, 4gyc, 3qdc, 3qap, 2f93, 2ksy, 2f95, 1jgj, 1h68, 1gu8]
LLGIXLG	LG6	IVYLDLV	IV6	1	6	[4gyc, 2f93, 2f95, 1h2s]
LXXXXFG	LG6	GIMIGTG	GG6	4	3	[1s8l, 1at9, 1e0p, 1s8j, 1r84, 1r2n, 1pxs, 1jv7, 1jv6, 1pxr, 4hwl, 1s54, 1s53, 1o0a, 3han, 3hao, 3hap, 1kg8, 3haq, 2wjk, 3har, 2wjl, 1q5i, 1tn5, 3utv, 1tn0, 3utw, 3utx, 3uty, 4fpd, 4hyx, 1f4z, 1qkp, 1qko, 1brd, 1p8h, 1mgy, 1c3w, 1bm1, 2ntu, 1kme, 2ntw, 1s52, 1s51, 1py6, 2i20, 1vjm, 1x0i, 1x0k, 1xji]
LXXXXFG	LG6	DGIMIXT	DT6	4	3	[1s8l, 1at9, 1e0p, 1s8j, 1r84, 1r2n, 1pxs, 1jv7, 1jv6, 1pxr, 4hwl, 1s54, 1s53, 1o0a, 3han, 3hao, 3hap, 1kg8, 3haq, 2wjk, 3har, 2wjl, 3has, 1q5i, 1tn5, 3utv, 1tn0, 3utw, 3utx, 3uty, 4fpd, 4hyx, 1f4z, 1qkp, 1qko, 1brd, 1p8h, 1mgy, 1c3w, 1bm1, 2ntu, 1kme, 2ntw, 1s52, 1s51, 1py6, 2i20, 1vjm, 1x0i, 1x0k, 1xji]
LAXAXAG	LG6	AXXAYXV	AV6	0	1	[1gue, 4gyc, 3qdc, 3qap, 2f93, 2f95, 1h68, 1gu8]
LLLATXG	LG6	AKXGXGV	AV6	5	6	[3ddl]
LAXAGYG	LG6	ASXVXFV	AV6	6	0	[3ddl]
LXVFIAG	LG6	AKXGXGV	AV6	1	6	[3ddl]
LXVFIAG	LG6	ASXVXFV	AV6	1	0	[3ddl]
LAXAGYG	LG6	MVSALXV	MV6	6	1	[3ddl]
LXXXXFG	LG6	MIXTGLV	MV6	4	3	[1s8l, 1at9, 1e0p, 1s8j, 1r84, 1r2n, 4hyx, 1f4z, 1pxs, 1pxr, 4hwl, 1qkp, 1qko, 1s54, 1s53, 1o0a, 1p8h, 3han, 3hao, 3hap, 1kg8, 3haq, 2wjk, 3har, 2wjl, 1c3w, 1bm1, 1q5i, 2ntu, 1kme, 2ntw, 1s52, 1s51, 1py6, 2i20, 1vjm, 1tn5, 1x0k, 3utv, 1tn0, 3utw, 3utx, 1xji, 3uty, 4fpd]
LXVFIAG	LG6	DWLXTVP	DP6	1	2	[3ddl]
LXXXXFG	LG6	IXTGLXG	IG6	4	3	[1s8l, 1at9, 1e0p, 1s8j, 1r84, 1r2n, 4hyx, 1f4z, 1pxs, 1pxr, 4hwl, 1qkp, 1qko, 1s54, 1s53, 1o0a, 1p8h, 3han, 3hao, 3hap, 1kg8, 3haq, 2wjk, 3har, 2wjl, 1c3w, 1bm1, 1q5i, 2ntu, 1kme, 2ntw, 1s52, 1s51, 1py6, 2i20, 1vjm, 1tn5, 1x0k, 3utv, 1tn0, 3utw, 3utx, 1xji, 3uty, 4fpd]
LVYYLXG	LG6	FGIVITL	FL6	4	3	[1gue, 4gyc, 3qdc, 3qap, 2f93, 2ksy, 2f95, 1jgj, 1h68, 1gu8]
LLGIXLG	LG6	FIFVGAL	FL6	1	0	[4gyc, 1h2s]
LYXLVXG	LG6	FYAIXXL	FL6	0	1	[1brx, 1s8l, 1e0p, 1s8j, 1r2n, 1r84, 4hyx, 1f4z, 1pxs, 1jv7, 1jv6, 1pxr, 1qkp, 1qko, 1s54, 1o0a, 1mgy, 3han, 3hao, 1bhb, 1kg8, 3hap, 3haq, 1bha, 2wjk, 3har, 2wjl, 3has, 1c3w, 1bm1, 1q5i, 2ntu, 1kme, 2ntw, 1s51, 1py6, 4ov0, 2i20, 1vjm, 1tn5, 1x0i, 1x0k, 1tn0, 3utw, 1xji, 4fpd]
LIVYXLG	LG6	FGIVITL	FL6	2	3	[1gue, 4gyc, 3qap, 3qdc, 2f93, 2ksy, 2f95, 1jgj, 1h68, 1gu8]
LXVFIAG	LG6	YXXWXXT	YT6	1	2	[3ddl]
LXVFIAG	LG6	LTVXLVL	LL6	1	2	[3ddl]
LYXLVXG	LG6	LXLXXXL	LL6	0	0	[1s8l, 1at9, 1e0p, 1s8j, 1r2n, 1r84, 1pxs, 1jv7, 1jv6, 1pxr, 1ap9, 4hwl, 1s54, 1s53, 1o0a, 3han, 3hao, 1kg9, 1bhb, 1kg8, 3hap, 3haq, 1bha, 2wjk, 3har, 2wjl, 3has, 1q5j, 1q5i, 1f50, 3nsb, 1tn5, 1tn0, 3utw, 3utx, 3uty, 4fpd, 1brx, 1fbk, 1ucq, 4hyx, 1f4z, 1qkp, 1qko, 1p8h, 1mgy, 4md2, 4md1, 3ns0, 1c3w, 1bm1, 2ntu, 1kme, 2ntw, 1s51, 1py6, 4ov0, 2i20, 1vjm, 3mbv, 1x0i, 1x0k, 1xji]
LXVFIAG	LG6	LXXXXLL	LL6	1	2	[3ddl]
LLGIXLG	LG6	LIVYLDL	LL6	1	6	[4gyc, 2f93, 2f95, 1h2s]
LYXLVXG	LG6	LXGLXXL	LL6	0	0	[1s8l, 1at9, 1e0p, 1s8j, 1r2n, 1r84, 1pxs, 1jv7, 1jv6, 1pxr, 1ap9, 4hwl, 1s53, 1o0a, 3han, 3hao, 1kg9, 1bhb, 1kg8, 3hap, 3haq, 1bha, 2wjk, 3har, 2wjl, 3has, 1q5j, 1q5i, 1f50, 3nsb, 1tn5, 1tn0, 3utw, 3utx, 3uty, 4fpd, 1brx, 1fbk, 1ucq, 4hyx, 1f4z, 1qkp, 1qko, 1brd, 1p8h, 1mgy, 4md2, 4md1, 3ns0, 1c3w, 1bm1, 2ntu, 1kme, 2ntw, 1py6, 4ov0, 2i20, 1vjm, 3mbv, 1x0i, 1x0k, 1xji]
LVYYLXG	LG6	LXXVVXL	LL6	4	3	[1gue, 4gyc, 3qdc, 3qap, 2f93, 2ksy, 2f95, 1jgj, 1h68, 1gu8]
LIVYXLG	LG6	LXXVVXL	LL6	2	3	[1gue, 4gyc, 3qap, 3qdc, 2f93, 2ksy, 2f95, 1jgj, 1h68, 1gu8]
LYXLVXG	LG6	PXIAFTA	PA6	0	1	[1pxs]
LGXALMG	LG6	PXIAFTA	PA6	0	1	[1pxs]
LAXAGYG	LG6	SFTVATM	SM6	6	0	[3ddl]
LXVFIAG	LG6	PLLTVEL	PL6	1	2	[3ddl]
LAXAXAG	LG6	FGFIAXD	FD6	0	6	[1gue, 4gyc, 3qdc, 3qap, 2f93, 2ksy, 2f95, 1jgj, 1h68, 1gu8]
LXXXXFG	LG6	FKVLRNV	FV6	4	5	[1s8l, 1e0p, 1s8j, 1pxs, 1jv7, 1jv6, 1pxr, 4hwl, 1qkp, 1qko, 1s54, 1s53, 1mgy, 3hao, 3haq, 3har, 2wjl, 1c3w, 1q5i, 2ntu, 1kme, 2ntw, 1s52, 1s51, 1py6, 2i20, 1vjm, 1tn5, 1x0k, 1tn0, 3utx, 3uty]
LLGIXLG	LG6	FVGALTV	FV6	1	0	[4gyc, 2f95, 1h2s]
LVAATXG	LG6	LTVXLWA	LA6	1	5	[4gyc]
LIVYXLG	LG6	LAGFAGA	LA6	2	3	[4gyc, 3qap, 3qdc, 2ksy, 1jgj]
LLGIXLG	LG6	LTXLFGA	LA6	1	0	[4gyc, 2f93, 2f95, 1h2s]
LVYYLXG	LG6	LTVXLWA	LA6	4	5	[1gue, 4gyc, 3qdc, 3qap, 2f93, 2ksy, 2f95, 1jgj, 1h68, 1gu8]
LYXLVXG	LG6	ITTLXPP	IP6	0	1	[1tn0]
LVAATXG	LG6	IXWAIYP	IP6	1	5	[4gyc]
LGXALMG	LG6	ITTLXPP	IP6	0	1	[1tn0]
LVYYLXG	LG6	IXWAIYP	IP6	4	5	[1gue, 4gyc, 3qdc, 3qap, 2f93, 2f95, 1h68, 1gu8]
LGXALMG	LG6	VXXIAFT	VT6	0	1	[1m0k, 1s8l, 1at9, 1e0p, 1s8j, 2i1x, 1r2n, 1r84, 1pxs, 1jv7, 1pxr, 1jv6, 1ap9, 1m0m, 1m0l, 4hwl, 1s54, 1s53, 1o0a, 1c8s, 3hao, 1c8r, 1kg9, 1bhb, 1kg8, 3hap, 3haq, 1bha, 2wjk, 3har, 2wjl, 3has, 1q5j, 1kgb, 2zzl, 1q5i, 1f50, 1dze, 3nsb, 1tn5, 2brd, 1cwq, 3utv, 3utw, 1tn0, 3utx, 3uty, 4fpd, 1brx, 1fbb, 1brr, 1p8i, 1fbk, 1ucq, 4hyx, 1f4z, 1ixf, 3vi0, 1qkp, 1qko, 1brd, 1p8h, 1mgy, 1qm8, 4md2, 4md1, 2z…
LLGIXLG	LG6	VYLDLVT	VT6	1	6	[4gyc, 2f93, 2f95, 1h2s]
LVYYLXG	LG6	VRLRNLT	VT6	4	5	[1gue, 4gyc, 3qdc, 3qap, 2f93, 2ksy, 2f95, 1jgj, 1h68, 1gu8]
LYXLVXG	LG6	VXXIAFT	VT6	0	1	[1s8l, 1at9, 1e0p, 1s8j, 1r2n, 1r84, 1pxs, 1jv7, 1pxr, 1jv6, 1ap9, 4hwl, 1s54, 1s53, 1o0a, 3hao, 1kg9, 1bhb, 1kg8, 3hap, 3haq, 1bha, 2wjk, 3har, 2wjl, 3has, 1q5j, 1q5i, 1f50, 3nsb, 1tn5, 3utw, 1tn0, 3utx, 3uty, 4fpd, 1brx, 1fbk, 1ucq, 4hyx, 1f4z, 1qkp, 1qko, 1brd, 1p8h, 1mgy, 4md2, 4md1, 3ns0, 1c3w, 1bm1, 2ntu, 1kme, 2ntw, 1s51, 1py6, 4ov0, 2i20, 1vjm, 3mbv, 1x0i, 1x0k, 1xji]
LXXXXFG	LG6	GLVGALT	GT6	4	3	[4hwl, 1at9, 1bm1, 1q5i, 1p8h, 1s52, 1x0k, 1tn0, 1pxr, 3har, 3utx]
LGXALMG	LG6	AIXXLXP	AP6	0	1	[1m0k, 1s8l, 1at9, 1e0p, 1s8j, 1r2n, 1r84, 1pxs, 1jv7, 1jv6, 1ap9, 4hwl, 1s54, 1o0a, 3hao, 1kg9, 1bhb, 1kg8, 3hap, 3haq, 1bha, 2wjk, 3har, 2wjl, 3has, 1q5j, 1q5i, 1f50, 3nsb, 1tn5, 1cwq, 3utv, 1tn0, 4fpd, 1brx, 1brr, 1p8i, 1fbk, 1ucq, 4hyx, 1f4z, 3vi0, 1qkp, 1qko, 1brd, 1p8h, 1mgy, 4md2, 4md1, 3ns0, 1c3w, 1bm1, 2ntu, 1kme, 2ntw, 1s52, 1s51, 1py6, 4ov0, 2i20, 1vjm, 3mbv, 1x0i, 1x0k, 1xji]
LYXLVXG	LG6	AIXXLXP	AP6	0	1	[1s8l, 1at9, 1e0p, 1s8j, 1r2n, 1r84, 1pxs, 1jv7, 1jv6, 1ap9, 4hwl, 1s54, 1o0a, 3han, 3hao, 1kg9, 1bhb, 1kg8, 3hap, 3haq, 1bha, 2wjk, 3har, 2wjl, 3has, 1q5j, 1q5i, 1f50, 3nsb, 1tn5, 1tn0, 4fpd, 1brx, 1fbk, 1ucq, 4hyx, 1f4z, 1qkp, 1qko, 1brd, 1p8h, 1mgy, 4md2, 4md1, 3ns0, 1c3w, 1bm1, 2ntu, 1kme, 2ntw, 1s51, 1py6, 4ov0, 2i20, 1vjm, 3mbv, 1x0i, 1x0k, 1xji]
LAXAGYG	LG6	ATWGFYP	AP6	6	5	[3ddl]
LYXLVXG	LG6	AFTXXLS	AS6	0	1	[1s8l, 1at9, 1e0p, 1s8j, 1r2n, 1r84, 1jv7, 1jv6, 1pxr, 1ap9, 4hwl, 1s54, 1s53, 1o0a, 3han, 3hao, 1kg9, 1bhb, 1kg8, 3hap, 3haq, 1bha, 2wjk, 3har, 2wjl, 3has, 1q5j, 1q5i, 1f50, 3nsb, 1tn5, 1tn0, 3utx, 3uty, 4fpd, 1brx, 1fbk, 1ucq, 4hyx, 1f4z, 1qkp, 1qko, 1brd, 1p8h, 1mgy, 4md2, 4md1, 3ns0, 1c3w, 1bm1, 2ntu, 1kme, 2ntw, 1s51, 1py6, 4ov0, 2i20, 1vjm, 3mbv, 1x0i, 1x0k, 1xji]
LGXALMG	LG6	AFTXXLS	AS6	0	1	[1m0k, 1s8l, 1at9, 1e0p, 1s8j, 2i1x, 1r2n, 1r84, 1pxs, 1jv7, 1jv6, 1pxr, 1ap9, 1m0m, 1m0l, 4hwl, 1s54, 1s53, 1o0a, 1c8s, 3han, 3hao, 1c8r, 1kg9, 1bhb, 1kg8, 3hap, 3haq, 1bha, 2wjk, 3har, 2wjl, 3has, 1q5j, 1kgb, 2zzl, 1q5i, 1f50, 1dze, 3nsb, 1tn5, 2brd, 1cwq, 1tn0, 3utx, 3uty, 4fpd, 1brx, 1fbb, 1brr, 1p8i, 1fbk, 1ucq, 4hyx, 1p8u, 1f4z, 1ixf, 3vi0, 1qkp, 1qko, 1brd, 1p8h, 1mgy, 1qm8, 4md2, 4md1, 2z…
LVAATXG	LG6	WAIYPFI	WI6	1	5	[4gyc]
LXFXYMG	LG6	WGATLMI	WI6	0	1	[2jaf, 2jag]
LXFXYMG	LG6	GATLMIP	GP6	0	1	[2jaf, 2jag]
LIVYXLG	LG6	REFGIVI	RI6	2	3	[1gue, 4gyc, 3qdc, 2f93, 2ksy, 2f95, 1jgj, 1h68, 1gu8]
LVYYLXG	LG6	REFGIVI	RI6	4	3	[1gue, 4gyc, 3qdc, 2f93, 2ksy, 2f95, 1jgj, 1h68, 1gu8]
LXFXYMG	LG6	IPXVSIS	IS6	0	1	[2jaf, 2jag]
LYXLVXG	LG6	FTXXLXM	FM6	0	1	[1s8l, 1at9, 1e0p, 1s8j, 1r2n, 1r84, 1jv7, 1jv6, 1pxr, 1ap9, 4hwl, 1s54, 1s53, 1o0a, 3han, 3hao, 1kg9, 1bhb, 1kg8, 3hap, 3haq, 1bha, 2wjk, 3har, 2wjl, 3has, 1q5j, 1q5i, 1f50, 3nsb, 1tn5, 1tn0, 3utx, 3uty, 4fpd, 1brx, 1fbk, 1ucq, 4hyx, 1f4z, 1qkp, 1qko, 1brd, 1p8h, 1mgy, 4md2, 4md1, 3ns0, 1c3w, 1bm1, 2ntu, 1kme, 2ntw, 1s51, 1py6, 4ov0, 2i20, 1vjm, 3mbv, 1x0i, 1x0k, 1xji]
LGXALMG	LG6	FTXXLXM	FM6	0	1	[1m0k, 1s8l, 1at9, 1e0p, 1s8j, 2i1x, 1r2n, 1r84, 1pxs, 1jv7, 1jv6, 1pxr, 1ap9, 1m0m, 4hwl, 1s54, 1s53, 1o0a, 1c8s, 3han, 3hao, 1c8r, 1kg9, 1bhb, 1kg8, 3hap, 3haq, 1bha, 2wjk, 3har, 2wjl, 3has, 1q5j, 1kgb, 2zzl, 1q5i, 1f50, 1dze, 3nsb, 1tn5, 2brd, 1cwq, 1tn0, 3utx, 3uty, 4fpd, 1brx, 1fbb, 1brr, 1p8i, 1fbk, 1ucq, 4hyx, 1p8u, 1f4z, 1ixf, 3vi0, 1qkp, 1qko, 1brd, 1p8h, 1mgy, 1qm8, 4md2, 4md1, 2zfe, 1i…
LXFXYMG	LG6	PXVSIXS	PS6	0	1	[2jaf, 2jag]
LAXAXAG	LG6	YYVTLVG	YG6	0	1	[1gue, 4gyc, 3qdc, 3qap, 2f93, 2ksy, 2f95, 1jgj, 1h68, 1gu8]
LYXLVXG	LG6	YLSMXLG	YG6	0	1	[1brx, 1at9, 1bm1, 1kme, 1r2n, 1r84, 4hwl, 1qkp, 3han, 1bhb, 3hap, 3har, 3utx, 1xji, 3has, 3uty]
LGXALMG	LG6	YLSMXLG	YG6	0	1	[1brx, 1at9, 1bm1, 1kme, 1brr, 1s52, 1r2n, 1r84, 4hwl, 1qkp, 3han, 2brd, 1bhb, 3hap, 3har, 3utx, 1xji, 3has, 3uty]
LIVYXLG	LG6	YYVTLVG	YG6	2	1	[1gue, 4gyc, 3qap, 3qdc, 2f93, 2ksy, 2f95, 1jgj, 1h68, 1gu8]
LYXLVXG	LG6	LSMLLGY	LY6	0	1	[1at9, 1kme, 1r2n, 1r84, 4hwl, 1qkp, 3han, 3hap, 3har, 3utx, 1xji, 3has, 3uty]
LAXAGYG	LG6	LATWGFY	LY6	6	5	[3ddl]
LGXALMG	LG6	LSMLLGY	LY6	0	1	[1at9, 1kme, 1brr, 1s52, 1r2n, 1r84, 4hwl, 1qkp, 3han, 2brd, 3hap, 3utv, 3har, 3utx, 1xji, 3has, 3uty]
LXFXYMG	LG6	LVSISSY	LY6	0	1	[2jaf, 2jag]
LIVYXLG	LG6	SGXAAVA	SA6	2	1	[1gue, 4gyc, 3qap, 3qdc, 2f93, 2ksy, 2f95, 1jgj, 1h68, 1gu8]
LAXAXAG	LG6	SGXAAVA	SA6	0	1	[1gue, 4gyc, 3qdc, 3qap, 2f93, 2ksy, 2f95, 1jgj, 1h68, 1gu8]
LAXAXAG	LG6	RYYVXXV	RV6	0	1	[4gyc, 3qdc, 2f93, 2f95]
LIVYXLG	LG6	RYYVXXV	RV6	2	1	[4gyc, 3qdc, 2f93, 2f95]
LVYYLXG	LG6	RLRNLTV	RV6	4	5	[1gue, 4gyc, 3qdc, 3qap, 2f93, 2ksy, 2f95, 1jgj, 1h68, 1gu8]
LVYYLXG	LG6	YVRLRNL	YL6	4	5	[1gue, 4gyc, 3qdc, 3qap, 2ksy, 1jgj, 1h68, 1gu8]
LXVFIAG	LG6	YRYVXWL	YL6	1	2	[3ddl]
LXVFIAG	LG6	TMTASFV	TV6	1	0	[3ddl]
LAXAGYG	LG6	TMTASFV	TV6	6	0	[3ddl]
LXFXYMG	LG6	TLMIPLV	TV6	0	1	[2jaf, 2jag]
LXVFIAG	LG6	TXXLXXV	TV6	1	2	[3ddl]
LYXLVXG	LG6	PXIAFTM	PM6	0	1	[1s8l, 1at9, 1e0p, 1s8j, 1r2n, 1r84, 1jv7, 1jv6, 1ap9, 4hwl, 1s54, 1s53, 1o0a, 3han, 3hao, 1kg9, 1bhb, 1kg8, 3hap, 3haq, 1bha, 2wjk, 3har, 2wjl, 3has, 1q5j, 1q5i, 1f50, 3nsb, 1tn5, 1tn0, 3utx, 4fpd, 1brx, 1fbk, 1ucq, 4hyx, 1f4z, 1qkp, 1qko, 1brd, 1p8h, 1mgy, 4md2, 4md1, 3ns0, 1c3w, 1bm1, 2ntu, 1kme, 2ntw, 1s51, 1py6, 4ov0, 2i20, 1vjm, 3mbv, 1x0i, 1x0k, 1xji]
LGXALMG	LG6	PXIAFTM	PM6	0	1	[1m0k, 1s8l, 1at9, 1e0p, 1s8j, 2i1x, 1r2n, 1r84, 1jv7, 1jv6, 1ap9, 1m0m, 1m0l, 4hwl, 1s54, 1s53, 1o0a, 1c8s, 3han, 3hao, 1c8r, 1kg9, 1bhb, 1kg8, 3hap, 3haq, 1bha, 2wjk, 3har, 2wjl, 3has, 1q5j, 1kgb, 2zzl, 1q5i, 1f50, 1dze, 3nsb, 1tn5, 2brd, 1cwq, 3utv, 1tn0, 3utx, 4fpd, 1brx, 1fbb, 1brr, 1p8i, 1fbk, 1ucq, 4hyx, 1p8u, 1f4z, 1ixf, 3vi0, 1qkp, 1qko, 1brd, 1p8h, 1mgy, 1qm8, 4md2, 4md1, 2zfe, 1iw6, 3n…
LAXAGYG	LG6	NARLLLL	NL6	6	5	[3ddl]
LGXALMG	LG6	MXLSMLL	ML6	0	1	[1s8l, 1at9, 1e0p, 1s8j, 2i1x, 1r2n, 1r84, 1pxr, 1ap9, 1m0m, 4hwl, 1s54, 1s53, 1o0a, 1c8s, 3han, 3hao, 1c8r, 1kg9, 1bhb, 1kg8, 3hap, 3haq, 2wjk, 3har, 2wjl, 3has, 1q5j, 1kgb, 2zzl, 1q5i, 1f50, 3nsb, 1tn5, 2brd, 1tn0, 3utx, 3uty, 4fpd, 1brx, 1fbb, 1brr, 1fbk, 1ucq, 4hyx, 1p8u, 1f4z, 1ixf, 3vi0, 1qkp, 1qko, 1brd, 1p8h, 4md2, 4md1, 3ns0, 1c3w, 1bm1, 2ntu, 1kme, 2ntw, 1s52, 1s51, 1py6, 4ov0, 3vhz, 2i…
LYXLVXG	LG6	MXLSMLL	ML6	0	1	[1s8l, 1at9, 1e0p, 1s8j, 1r2n, 1r84, 1pxr, 1ap9, 4hwl, 1s54, 1s53, 1o0a, 3han, 3hao, 1kg9, 1bhb, 1kg8, 3hap, 3haq, 2wjk, 3har, 2wjl, 3has, 1q5j, 1q5i, 1f50, 3nsb, 1tn5, 1tn0, 3utx, 3uty, 4fpd, 1brx, 1fbk, 1ucq, 4hyx, 1f4z, 1qkp, 1qko, 1brd, 1p8h, 4md2, 4md1, 3ns0, 1c3w, 1bm1, 2ntu, 1kme, 2ntw, 1s51, 1py6, 4ov0, 2i20, 1vjm, 3mbv, 1x0k, 1xji]
LGXALMG	LG6	MLLGYGL	ML6	0	1	[1at9, 1kme, 1brr, 1s52, 1r2n, 1r84, 4hwl, 1qkp, 3han, 3hap, 3utv, 3har, 3utx, 1xji, 3has, 3uty]
LYXLVXG	LG6	MLLGYGL	ML6	0	1	[1at9, 1kme, 1r2n, 1r84, 4hwl, 1qkp, 3han, 3hap, 3har, 3utx, 1xji, 3has, 3uty]
LVYYLXG	LG6	NTVVMLA	NA6	4	3	[1gue, 4gyc, 3qdc, 3qap, 2f93, 2ksy, 2f95, 1jgj, 1h68, 1gu8]
LIVYXLG	LG6	NTVVMLA	NA6	2	3	[1gue, 4gyc, 3qap, 3qdc, 2f93, 2ksy, 2f95, 1jgj, 1h68, 1gu8]
LXXXXFG	LG6	LVGALTK	LK6	4	3	[1at9]
LXXXXFG	LG6	VWLIGSE	VE6	4	5	[1at9, 1q5i, 1s52, 1r84, 1r2n, 1pxr, 4hwl, 3han, 3hap, 3utv, 1tn0, 3har, 3utx, 1xji, 3uty]
LXVFIAG	LG6	VPLLXVE	VE6	1	2	[3ddl]
LXVFIAG	LG6	FTVATMT	FT6	1	0	[3ddl]
LAXAGYG	LG6	FTVATMT	FT6	6	0	[3ddl]
LAXAGYG	LG6	FSFTVAT	FT6	6	0	[3ddl]
LXVFIAG	LG6	FVLARNN	FN6	1	0	[3ddl]
LXVFIAG	LG6	FFVLARN	FN6	1	0	[3ddl]
LYXLVXG	LG6	LILLRSR	LR6	0	6	[1brx]
LGXALMG	LG6	DTLLFMV	DV6	0	6	[2wjk]
LIVYXLG	LG6	EFGIVIT	ET6	2	3	[1gue, 4gyc, 3qap, 3qdc, 2f93, 2ksy, 2f95, 1jgj, 1h68, 1gu8]
LVYYLXG	LG6	EFGIVIT	ET6	4	3	[1gue, 4gyc, 3qdc, 3qap, 2f93, 2ksy, 2f95, 1jgj, 1h68, 1gu8]
LIVYXLG	LG6	GIVITLN	GN6	2	3	[1gue, 4gyc, 3qap, 3qdc, 2f93, 2ksy, 2f95, 1jgj, 1h68, 1gu8]
LVYYLXG	LG6	GIVITLN	GN6	4	3	[1gue, 4gyc, 3qdc, 3qap, 2f93, 2ksy, 2f95, 1jgj, 1h68, 1gu8]
LXXXXFG	LG6	QGTILAL	QL6	4	3	[1s8l, 1s8j, 1q5i, 1kme, 1r84, 1r2n, 4hyx, 1jv7, 1jv6, 1qkp, 1s54, 1s53, 1x0i, 1mgy, 3han, 3utv, 3haq, 1tn0, 3utw, 1xji, 3uty]
LIVYXLG	LG6	TLNTVVM	TM6	2	3	[1gue, 4gyc, 3qap, 3qdc, 2f93, 2ksy, 2f95, 1jgj, 1h68, 1gu8]
LVYYLXG	LG6	TLNTVVM	TM6	4	3	[1gue, 4gyc, 3qdc, 3qap, 2f93, 2ksy, 2f95, 1jgj, 1h68, 1gu8]
LIVYXLG	LG6	YLDLVTK	YK6	2	6	[1gue, 4gyc, 3qap, 3qdc, 2f93, 2ksy, 2f95, 1jgj, 1h68, 1gu8]
LLGIXLG	LG6	ALIVYLD	AD6	1	6	[4gyc, 2f93, 2f95, 1h2s]
LLLATXG	LG6	YGVLIYN	YN6	5	6	[3ddl]
LLGIXLG	LG6	DVALIVY	DY6	1	6	[4gyc, 2f93, 2f95, 1h2s]
LXVFIAG	LG6	VFFVLAR	VR6	1	0	[3ddl]
LGXALMG	LG6	QTLLFMV	QV6	0	6	[1f50, 1f4z]
LAXAGYG	LG6	RLLLLAT	RT6	6	5	[3ddl]
LAXAGYG	LG6	VFIAGYH	VH6	6	1	[3ddl]
LGXALMG	LG6	PIAFTMY	PY6	0	1	[1tn0]
LYXLVXG	LG6	PIAFTMY	PY6	0	1	[1tn0]
WLFSTIC	WC6	TXLXXXL	TL6	4	3	[1uaz]
WYICGVC	WC6	VVITSGL	VL6	4	3	[1xio, 2m3g, 4tl3]
WLFSTIC	WC6	VXXLMIV	VV6	4	3	[1uaz]
WYICGVC	WC6	SGLIADL	SL6	4	3	[1xio, 2m3g]
WYICGVC	WC6	TQIVVIT	TT6	4	3	[1xio, 2m3g, 4tl3]
WYICGVC	WC6	STQIVVI	SI6	4	3	[1xio, 2m3g, 4tl3]
WYICGVC	WC6	VITSGLI	VI6	4	3	[1xio, 2m3g, 4tl3]
WYICGVC	WC6	GLXAXLS	GS6	4	3	[2m3g]
WLFSTIC	WC6	GLXGXLS	GS6	4	3	[1uaz]
WLFSTIC	WC6	ALMIXXG	AG6	4	3	[1uaz]
WLFSTIC	WC6	VTGLXXA	VA6	4	3	[1uaz]
WLFSTIC	WC6	MIXTGLV	MV6	4	3	[1uaz]
WLFSTIC	WC6	IXTGLXG	IG6	4	3	[1uaz]
WYICGVC	WC6	IVVITSG	IG6	4	3	[1xio, 2m3g, 4tl3]
WYICGVC	WC6	ITSGXXA	IA6	4	3	[1xio, 2m3g, 4tl3]
WYICGVC	WC6	TSGLIAD	TD6	4	3	[1xio, 2m3g, 4tl3]
WLFSTIC	WC6	LXIXTXL	LL6	4	3	[1uaz]
WYICGVC	WC6	QIVVITS	QS6	4	3	[1xio, 2m3g, 4tl3]
SILLFVF	SF6	AFLXLNY	AY6	0	6	[3qbl, 3vvk, 3qbg, 3qbi, 3qbk]
SILLFVF	SF6	LLLXYLT	LT6	0	6	[3qbl, 3vvk, 3qbg, 3qbi, 3qbk]
STIAFLF	SF6	IGXDALM	IM6	4	3	[2z55, 1vgo, 3wqj, 2ei4]
SKVGFSF	SF6	IPIWSGL	IL6	6	1	[1xio, 2m3g, 4tl3]
SILLFVF	SF6	IFAXLXL	IL6	0	6	[3qbl, 3vvk, 3abw, 3qbg, 3qbi, 3qbk]
SILLFVF	SF6	IAVSTIL	IL6	0	1	[3qbl, 3vvk, 3qbg, 3qbi, 3qbk]
STIAFLF	SF6	TXLXXXL	TL6	4	3	[2z55, 1vgo, 3wqj, 2ei4]
SKVGFSF	SF6	ALHFWSL	AL6	6	0	[1xio, 2m3g, 4tl3]
STIAFLF	SF6	VXXLMIV	VV6	4	3	[2z55, 1vgo, 3wqj, 2ei4]
STIAFLF	SF6	TLXGVDA	TA6	4	3	[2z55, 1vgo, 2ei4]
SKVGFSF	SF6	GXTXGAL	GL6	6	0	[1xio, 2m3g, 4tl3]
SILLFVF	SF6	VVXIAXY	VY6	0	1	[3qbl, 3vvk, 3a7k, 3abw, 3qbg, 3qbi, 3qbk]
SKVGFSF	SF6	VLWXGYP	VP6	6	5	[1xio, 2m3g, 4tl3]
SILLFVF	SF6	VSTILVP	VP6	0	1	[3qbl, 3vvk, 3abw, 3qbg, 3qbi, 3qbk]
SKVGFSF	SF6	WXGYPXV	WV6	6	5	[1xio, 2m3g, 4tl3]
SKVGFSF	SF6	YFTVLWI	YI6	6	5	[1xio, 2m3g, 4tl3]
SKVGFSF	SF6	FIPIWSG	FG6	6	1	[1xio, 2m3g, 4tl3]
SKVGFSF	SF6	FTVLWIG	FG6	6	5	[1xio, 2m3g, 4tl3]
SILLFVF	SF6	LXXVVXI	LI6	0	1	[3qbl, 3vvk, 3a7k, 3abw, 3qbg, 3qbi, 3qbk]
SKVGFSF	SF6	LWXGYPI	LI6	6	5	[1xio, 2m3g, 4tl3]
SKVGFSF	SF6	VAMFIPI	VI6	6	1	[1xio, 2m3g, 4tl3]
SKVGFSF	SF6	IGALHFW	IW6	6	0	[1xio, 2m3g, 4tl3]
SILLFVF	SF6	KYIFXFL	KL6	0	6	[3qbl, 3vvk, 3a7k, 3abw, 3qbg, 3qbi, 3qbk]
STIAFLF	SF6	MIXXGXI	MI6	4	3	[2z55, 1vgo, 3wqj, 2ei4]
SKVGFSF	SF6	MTIGALH	MH6	6	0	[1xio, 2m3g, 4tl3]
SKVGFSF	SF6	WSGLAYM	WM6	6	1	[1xio, 2m3g, 4tl3]
SKVGFSF	SF6	TIGALHF	TF6	6	0	[1xio, 2m3g, 4tl3]
STIAFLF	SF6	GLXGXLS	GS6	4	3	[3wqj]
SKVGFSF	SF6	GALHFWS	GS6	6	0	[1xio, 2m3g, 4tl3]
SKVGFSF	SF6	AGMTIXA	AA6	6	0	[1xio, 2m3g, 4tl3]
SILLFVF	SF6	AKYXFAF	AF6	0	6	[3qbl, 3vvk, 3a7k, 3abw, 3qbg, 3qbi, 3qbk]
STIAFLF	SF6	ALMIXXG	AG6	4	3	[2z55, 1vgo, 3wqj, 2ei4]
STIAFLF	SF6	VTGLXXA	VA6	4	3	[2z55, 1vgo, 3wqj, 2ei4]
SILLFVF	SF6	VPVVSIA	VA6	0	1	[3qbl, 3vvk, 3a7k, 3abw, 3qbg, 3qbi, 3qbk]
SILLFVF	SF6	VAKYIFA	VA6	0	6	[3qbl, 3vvk, 3a7k, 3abw, 3qbg, 3qbi, 3qbk]
SILLFVF	SF6	AVSTILV	AV6	0	1	[3qbl, 3vvk, 3qbg, 3qbi, 3qbk]
STIAFLF	SF6	IXTGLXG	IG6	4	3	[2z55, 1vgo, 3wqj, 2ei4]
SILLFVF	SF6	FLLLNYL	FL6	0	6	[3qbl, 3vvk, 3qbg, 3qbi, 3qbk]
SKVGFSF	SF6	PIWSGLA	PA6	6	1	[1xio, 2m3g, 4tl3]
STIAFLF	SF6	LXGVXXL	LL6	4	3	[2z55, 1vgo, 2ei4]
STIAFLF	SF6	LXIXTXL	LL6	4	3	[2z55, 1vgo, 3wqj, 2ei4]
SILLFVF	SF6	IVAKYIF	IF6	0	6	[3qbl, 3vvk, 3a7k, 3abw, 3qbg, 3qbi, 3qbk]
SILLFVF	SF6	VSIASYT	VT6	0	1	[3qbl, 3vvk, 3a7k, 3abw, 3qbg, 3qbi, 3qbk]
SILLFVF	SF6	STILVPV	SV6	0	1	[3qbl, 3vvk, 3a7k, 3abw, 3qbg, 3qbi, 3qbk]
SILLFVF	SF6	ILVPVVS	IS6	0	1	[3qbl, 3vvk, 3a7k, 3abw, 3qbg, 3qbi, 3qbk]
SILLFVF	SF6	PXVSIXS	PS6	0	1	[3qbl, 3vvk, 3a7k, 3abw, 3qbg, 3qbi, 3qbk]
SILLFVF	SF6	DIVAKYI	DI6	0	6	[3qbl, 3vvk, 3a7k, 3abw, 3qbg, 3qbi, 3qbk]
SILLFVF	SF6	TILVXVV	TV6	0	1	[3qbl, 3vvk, 3a7k, 3abw, 3qbg, 3qbi, 3qbk]
SILLFVF	SF6	YXFAFXL	YL6	0	6	[3qbl, 3vvk, 3abw, 3qbg, 3qbi, 3qbk]
STIAFLF	SF6	GTLIGVD	GD6	4	3	[2z55, 1vgo]
SKVGFSF	SF6	TYFTVLW	TW6	6	5	[1xio, 2m3g, 4tl3]
SKVGFSF	SF6	TVXWIGY	TY6	6	5	[1xio, 2m3g, 4tl3]
SKVGFSF	SF6	AMXIPIW	AW6	6	1	[1xio, 2m3g, 4tl3]
SKVGFSF	SF6	SGXAXMA	SA6	6	1	[1xio, 2m3g, 4tl3]
SKVGFSF	SF6	IWSGLAY	IY6	6	1	[1xio, 2m3g, 4tl3]
SKVGFSF	SF6	GLAYMAM	GM6	6	1	[1xio, 2m3g, 4tl3]
SILLFVF	SF6	FAFLLLN	FN6	0	6	[3qbl, 3vvk, 3qbg, 3qbi, 3qbk]
SKVGFSF	SF6	LVAMFIP	LP6	6	1	[1xio, 2m3g, 4tl3]
SKVGFSF	SF6	MFIPIWS	MS6	6	1	[1xio, 2m3g, 4tl3]
YFLGLLA	YA6	GIAAVAY	GY6	2	1	[3qdc, 1h68, 1gu8]
YINIALA	YA6	YSALXIV	YV6	0	6	[3qbl, 3vvk, 3a7k, 3abw, 3qbg, 3qbi, 3qbk]
YINIALA	YA6	IFAXLXL	IL6	0	6	[3qbl, 3vvk, 3abw, 3qbg, 3qbi, 3qbk]
YINIALA	YA6	IXSYXGL	IL6	0	1	[3qbl, 3vvk, 3a7k, 3abw, 3qbg, 3qbi, 3qbk]
YRFVWWA	YA6	IMIXTXL	IL6	4	3	[1ap9]
YFLGLLA	YA6	IXITLXT	IT6	2	3	[3qdc, 1h68, 1gu8]
YINIALA	YA6	SIXSYXG	SG6	0	1	[3qbl, 3vvk, 3a7k, 3abw, 3qbg, 3qbi, 3qbk]
YFLGLLA	YA6	VVMLXGF	VF6	2	3	[3qdc, 1h68, 1gu8]
YAITTLA	YA6	KVGXGXI	KI6	1	6	[3han]
YAITTLA	YA6	TXXXXXL	TL6	1	2	[3han]
YRFVWWA	YA6	TXLXXXL	TL6	4	3	[1ap9]
YAITTLA	YA6	FGXILLR	FR6	1	6	[3han]
YICGVCA	YA6	VVITSGL	VL6	4	3	[1xio, 2m3g, 4tl3]
YAITTLA	YA6	VGXXXXL	VL6	1	6	[3han]
YFLGLLA	YA6	VITLXTV	VV6	2	3	[3qdc, 1h68, 1gu8]
YAITTLA	YA6	AKVGXXL	AL6	1	6	[3han]
YRFVWWA	YA6	AYXVVXL	AL6	4	5	[1ap9]
YAITTLA	YA6	GXGXXXL	GL6	1	6	[3han]
YFLGLLA	YA6	VTXVGIS	VS6	2	1	[3qdc, 1h68, 1gu8]
YRFVWWA	YA6	VVWLIGS	VS6	4	5	[1ap9]
YINIALA	YA6	VVXIAXY	VY6	0	1	[3qbl, 3vvk, 3a7k, 3abw, 3qbg, 3qbi, 3qbk]
YINIALA	YA6	TSWAYSA	TA6	0	6	[3qbl, 3vvk, 3a7k, 3abw, 3qbg, 3qbi, 3qbk]
YFLGLLA	YA6	YVTLVGI	YI6	2	1	[3qdc, 1h68, 1gu8]
YRFVWWA	YA6	YXXVWXI	YI6	4	5	[1ap9]
YRFVWWA	YA6	WLXGSEG	WG6	4	5	[1ap9]
YRFVWWA	YA6	PVXWXXG	PG6	4	5	[1ap9]
YAITTLA	YA6	MXLGXXY	MY6	1	0	[3han]
YFLGLLA	YA6	TLXGISG	TG6	2	1	[3qdc, 1h68, 1gu8]
YFLGLLA	YA6	TVVMLXG	TG6	2	3	[3qdc, 1h68, 1gu8]
YAITTLA	YA6	GLGXLYF	GF6	1	0	[3han]
YAITTLA	YA6	TLYFLVK	TK6	1	0	[3han]
YAITTLA	YA6	YXLVKGM	YM6	1	0	[3han]
YINIALA	YA6	SWAYSXL	SL6	0	6	[3qbl, 3vvk, 3a7k, 3abw, 3qbg, 3qbi, 3qbk]
YICGVCA	YA6	SGLIADL	SL6	4	3	[1xio, 2m3g]
YICGVCA	YA6	TQIVVIT	TT6	4	3	[1xio, 2m3g, 4tl3]
YAITTLA	YA6	GXXYXXV	GV6	1	0	[3han]
YICGVCA	YA6	STQIVVI	SI6	4	3	[1xio, 2m3g, 4tl3]
YFLGLLA	YA6	LXGISGI	LI6	2	1	[3qdc, 1h68, 1gu8]
YICGVCA	YA6	VITSGLI	VI6	4	3	[1xio, 2m3g, 4tl3]
YFLGLLA	YA6	GIXGXAA	GA6	2	1	[3qdc, 1h68, 1gu8]
YRFVWWA	YA6	GTXXVGA	GA6	4	3	[1ap9]
YINIALA	YA6	KYIFXFL	KL6	0	6	[3qbl, 3vvk, 3a7k, 3abw, 3qbg, 3qbi, 3qbk]
YINIALA	YA6	AYXALDI	AI6	0	6	[3qbl, 3vvk, 3a7k, 3abw, 3qbg, 3qbi, 3qbk]
YICGVCA	YA6	GLXAXLS	GS6	4	3	[2m3g]
YINIALA	YA6	ASYTGLA	AA6	0	1	[3qbl, 3vvk, 3a7k, 3abw, 3qbg, 3qbi, 3qbk]
YINIALA	YA6	AKYXFAF	AF6	0	6	[3qbl, 3vvk, 3a7k, 3abw, 3qbg, 3qbi, 3qbk]
YICGVCA	YA6	ITSGXXA	IA6	4	3	[1xio, 2m3g, 4tl3]
YINIALA	YA6	VPVVSIA	VA6	0	1	[3qbl, 3vvk, 3a7k, 3abw, 3qbg, 3qbi, 3qbk]
YINIALA	YA6	VAKYIFA	VA6	0	6	[3qbl, 3vvk, 3a7k, 3abw, 3qbg, 3qbi, 3qbk]
YFLGLLA	YA6	VGISGIA	VA6	2	1	[3qdc, 1h68, 1gu8]
YFLGLLA	YA6	ISGIAXV	IV6	2	1	[3qdc, 1h68, 1gu8]
YFLGLLA	YA6	ITLXTVV	IV6	2	3	[3qdc, 1h68, 1gu8]
YRFVWWA	YA6	DGIMIXT	DT6	4	3	[1ap9]
YRFVWWA	YA6	GIMIGTG	GG6	4	3	[1ap9]
YRFVWWA	YA6	MIXTGLV	MV6	4	3	[1ap9]
YRFVWWA	YA6	IXTGLXG	IG6	4	3	[1ap9]
YICGVCA	YA6	IVVITSG	IG6	4	3	[1xio, 2m3g, 4tl3]
YAITTLA	YA6	FTTXLXL	FL6	1	2	[3han]
YFLGLLA	YA6	FGIVITL	FL6	2	3	[3qdc, 1h68, 1gu8]
YICGVCA	YA6	TSGLIAD	TD6	4	3	[1xio, 2m3g, 4tl3]
YAITTLA	YA6	TXLXXXD	TD6	1	2	[3han]
YAITTLA	YA6	LXXLXXL	LL6	1	0	[3han]
YAITTLA	YA6	LXTXXLL	LL6	1	2	[3han]
YAITTLA	YA6	LXGLXXL	LL6	1	0	[3han]
YFLGLLA	YA6	LXXVVXL	LL6	2	3	[3qdc, 1h68, 1gu8]
YINIALA	YA6	IVAKYIF	IF6	0	6	[3qbl, 3vvk, 3a7k, 3abw, 3qbg, 3qbi, 3qbk]
YAITTLA	YA6	PLXXXXL	PL6	1	2	[3han]
YAITTLA	YA6	LXXLXLA	LA6	1	2	[3han]
YINIALA	YA6	SYXGLXS	SS6	0	1	[3qbl, 3vvk, 3a7k, 3abw, 3qbg, 3qbi, 3qbk]
YFLGLLA	YA6	VRLRNLT	VT6	2	5	[3qdc, 1h68, 1gu8]
YINIALA	YA6	VSIASYT	VT6	0	1	[3qbl, 3vvk, 3a7k, 3abw, 3qbg, 3qbi, 3qbk]
YFLGLLA	YA6	REFGIVI	RI6	2	3	[3qdc, 1h68, 1gu8]
YINIALA	YA6	PXVSIXS	PS6	0	1	[3qbl, 3vvk, 3a7k, 3abw, 3qbg, 3qbi, 3qbk]
YINIALA	YA6	WAYSXLD	WD6	0	6	[3qbl, 3vvk, 3a7k, 3abw, 3qbg, 3qbi, 3qbk]
YFLGLLA	YA6	YYVTLVG	YG6	2	1	[3qdc, 1h68, 1gu8]
YINIALA	YA6	DIVAKYI	DI6	0	6	[3qbl, 3vvk, 3a7k, 3abw, 3qbg, 3qbi, 3qbk]
YINIALA	YA6	ALDIVAK	AK6	0	6	[3qbl, 3vvk, 3a7k, 3abw, 3qbg, 3qbi, 3qbk]
YFLGLLA	YA6	SGXAAVA	SA6	2	1	[3qdc, 1h68, 1gu8]
YINIALA	YA6	SXLDIVA	SA6	0	6	[3qbl, 3vvk, 3a7k, 3abw, 3qbg, 3qbi, 3qbk]
YFLGLLA	YA6	RYYVXXV	RV6	2	1	[3qdc]
YINIALA	YA6	YXFAFXL	YL6	0	6	[3qbl, 3vvk, 3abw, 3qbg, 3qbi, 3qbk]
YFLGLLA	YA6	YVRLRNL	YL6	2	5	[3qdc, 1h68, 1gu8]
YFLGLLA	YA6	NTVVMLA	NA6	2	3	[3qdc, 1h68, 1gu8]
YRFVWWA	YA6	VWLIGSE	VE6	4	5	[1ap9]
YFLGLLA	YA6	EFGIVIT	ET6	2	3	[3qdc, 1h68, 1gu8]
YFLGLLA	YA6	GIVITLN	GN6	2	3	[3qdc, 1h68, 1gu8]
YFLGLLA	YA6	TLNTVVM	TM6	2	3	[3qdc, 1h68, 1gu8]
YICGVCA	YA6	QIVVITS	QS6	4	3	[1xio, 2m3g, 4tl3]
LLLXLSW	LW6	FLMSTQI	FI6	2	3	[2m3g]
LLLLATW	LW6	GYGVLIY	GY6	5	6	[3ddl]
LXTVVMW	LW6	AFLXLNY	AY6	5	6	[3qbl, 3vvk, 3qbg, 3qbi, 3qbk]
LXYPXVW	LW6	YSVLXVF	YF6	5	6	[1e12, 2jaf, 2jag]
LXYPXVW	LW6	YSALXIV	YV6	5	6	[3qbl, 3vvk, 3a7k, 3qbg, 3abw, 3qbi, 3qbk]
LXTVVMW	LW6	YSALXIV	YV6	5	6	[3qbl, 3vvk, 3a7k, 3qbg, 3abw, 3qbi, 3qbk]
LLLXLSW	LW6	IPIWSGL	IL6	2	1	[2m3g]
LXTVVMW	LW6	IFAXLXL	IL6	5	6	[3qbl, 3vvk, 3qbg, 3abw, 3qbi, 3qbk]
LLLLATW	LW6	ILYXLXT	IT6	5	4	[3ddl]
LLLXLSW	LW6	IGXLMST	IT6	2	3	[2m3g]
LXYPXVW	LW6	VXDXXXK	VK6	5	6	[1e12, 2jaf, 2jag]
LLLXLSW	LW6	LMSTQIV	LV6	2	3	[2m3g]
LXTVVMW	LW6	VVLXILL	VL6	5	4	[3qbl, 3vvk, 3qbg, 3abw, 3qbi, 3qbk]
LXTVVMW	LW6	VLYIXLV	VV6	5	4	[3qbl, 3vvk, 3qbg, 3qbi, 3qbk]
LLLLATW	LW6	VLAKAGY	VY6	5	6	[3ddl]
LLLLATW	LW6	TIADVLA	TA6	5	6	[3ddl]
LXYPXVW	LW6	TSWAYSA	TA6	5	6	[3qbl, 3vvk, 3a7k, 3qbg, 3abw, 3qbi, 3qbk]
LLLXLSW	LW6	YLVAMFI	YI6	2	1	[2m3g]
LLLXLSW	LW6	YEYLVAM	YM6	2	1	[2m3g]
LXYPXVW	LW6	SWAYSXL	SL6	5	6	[3qbl, 3vvk, 1e12, 2jaf, 3a7k, 3qbg, 3abw, 3qbi, 3qbk]
LLLXLSW	LW6	FIPIWSG	FG6	2	1	[2m3g]
LLLXLSW	LW6	TQIVVIT	TT6	2	3	[2m3g]
LLLXLSW	LW6	STQIVVI	SI6	2	3	[2m3g]
LLLXLSW	LW6	VAMFIPI	VI6	2	1	[2m3g]
LLLLATW	LW6	KAGYGVL	KL6	5	6	[3ddl]
LXTVVMW	LW6	KYIFXFL	KL6	5	6	[3qbl, 3vvk, 3a7k, 3qbg, 3abw, 3qbi, 3qbk]
LLLLATW	LW6	AGYGVLI	AI6	5	6	[3ddl]
LXYPXVW	LW6	AYXALDI	AI6	5	6	[3qbl, 3vvk, 3a7k, 3qbg, 3abw, 3qbi, 3qbk]
LXTVVMW	LW6	AYXALDI	AI6	5	6	[3qbl, 3vvk, 3a7k, 3qbg, 3abw, 3qbi, 3qbk]
LLLXLSW	LW6	LIGFLXS	LS6	2	3	[2m3g]
LLLLATW	LW6	ADVLAXA	AA6	5	6	[3ddl]
LLLLATW	LW6	IXDVLAK	IK6	5	6	[3ddl]
LXTVVMW	LW6	AKYXFAF	AF6	5	6	[3qbl, 3vvk, 3a7k, 3qbg, 3abw, 3qbi, 3qbk]
LXTVVMW	LW6	ILLVXWA	IA6	5	4	[3qbl, 3vvk, 3qbg, 3qbi, 3qbk]
LXTVVMW	LW6	VAKYIFA	VA6	5	6	[3qbl, 3vvk, 3a7k, 3qbg, 3abw, 3qbi, 3qbk]
LLLXLSW	LW6	MSTQIVV	MV6	2	3	[2m3g]
LLLLATW	LW6	AKXGXGV	AV6	5	6	[3ddl]
LXYPXVW	LW6	AYXVLDV	AV6	5	6	[1e12, 2jaf, 2jag]
LLLXLSW	LW6	IVVITSG	IG6	2	3	[2m3g]
LXTVVMW	LW6	YILLVEW	YW6	5	4	[3qbl, 3vvk, 3qbg, 3qbi, 3qbk]
LLLXLSW	LW6	PIWSGLA	PA6	2	1	[2m3g]
LXTVVMW	LW6	IVAKYIF	IF6	5	6	[3qbl, 3vvk, 3a7k, 3qbg, 3abw, 3qbi, 3qbk]
LXYPXVW	LW6	ATSWAYS	AS6	5	6	[1e12]
LXYPXVW	LW6	LXIVAKY	LY6	5	6	[3qbl, 3vvk, 3a7k, 3qbg, 3abw, 3qbi, 3qbk]
LXTVVMW	LW6	LXIVAKY	LY6	5	6	[3qbl, 3vvk, 3a7k, 3qbg, 3abw, 3qbi, 3qbk]
LXYPXVW	LW6	LDVFAKY	LY6	5	6	[1e12, 2jaf, 2jag]
LXTVVMW	LW6	WAYSXLD	WD6	5	6	[3qbl, 3vvk, 3a7k, 3qbg, 3abw, 3qbi, 3qbk]
LXYPXVW	LW6	WAYSXLD	WD6	5	6	[3qbl, 3vvk, 1e12, 2jaf, 3a7k, 3qbg, 3abw, 3qbi, 3qbk]
LXYPXVW	LW6	ALDIVAK	AK6	5	6	[3qbl, 3vvk, 3a7k, 3qbg, 3abw, 3qbi, 3qbk]
LXTVVMW	LW6	ALDIVAK	AK6	5	6	[3qbl, 3vvk, 3a7k, 3qbg, 3abw, 3qbi, 3qbk]
LXYPXVW	LW6	DIVAKYI	DI6	5	6	[3qbl, 3vvk, 3a7k, 3qbg, 3abw, 3qbi, 3qbk]
LXTVVMW	LW6	DIVAKYI	DI6	5	6	[3qbl, 3vvk, 3a7k, 3qbg, 3abw, 3qbi, 3qbk]
LXYPXVW	LW6	SXLDIVA	SA6	5	6	[3qbl, 3vvk, 3a7k, 3qbg, 3abw, 3qbi, 3qbk]
LXTVVMW	LW6	SXLDIVA	SA6	5	6	[3qbl, 3vvk, 3a7k, 3qbg, 3abw, 3qbi, 3qbk]
LXYPXVW	LW6	SXLDVFA	SA6	5	6	[1e12, 2jaf, 2jag]
LXTVVMW	LW6	YXFAFXL	YL6	5	6	[3qbl, 3vvk, 3qbg, 3abw, 3qbi, 3qbk]
LXYPXVW	LW6	TSWAYSV	TV6	5	6	[1e12]
LLLXLSW	LW6	AMXIPIW	AW6	2	1	[2m3g]
LLLLATW	LW6	LYILFTQ	LQ6	5	4	[3ddl]
LXTVVMW	LW6	FAFLLLN	FN6	5	6	[3qbl, 3vvk, 3qbg, 3qbi, 3qbk]
LXYPXVW	LW6	DVFAKYV	DV6	5	6	[1e12, 2jaf, 2jag]
LLLXLSW	LW6	LVAMFIP	LP6	2	1	[2m3g]
LLLXLSW	LW6	TLIGFLM	TM6	2	3	[2m3g]
LXTVVMW	LW6	LYILLVE	LE6	5	4	[3qbl, 3vvk, 3qbg, 3qbi, 3qbk]
LLLLATW	LW6	YGVLIYN	YN6	5	6	[3ddl]
LLLXLSW	LW6	MFIPIWS	MS6	2	1	[2m3g]
LLLLATW	LW6	WILYILF	WF6	5	4	[3ddl]
LLLXLSW	LW6	GFLMSTQ	GQ6	2	3	[2m3g]
LLLXLSW	LW6	QIVVITS	QS6	2	3	[2m3g]
LLLXLSW	LW6	EYLVAMF	EF6	2	1	[2m3g]
ILTTPLI	II6	GIAAVAY	GY6	2	1	[1gue, 4gyc, 3qap, 3qdc, 2f93, 2ksy, 2f95, 1jgj, 1h68, 1gu8, 1h2s]
IGXFYFI	II6	GIASAAY	GY6	0	1	[2z55, 1vgo, 3wqj, 1uaz, 2ei4]
IGXFYFI	II6	YAIXXLV	YV6	0	1	[2z55, 1vgo]
IGXFYFI	II6	IASAAXL	IL6	0	1	[2z55, 1vgo, 3wqj, 1uaz, 2ei4]
ILTTPLI	II6	IXITLXT	IT6	2	3	[1gue, 4gyc, 3qap, 3qdc, 2f93, 2ksy, 2f95, 1jgj, 1h68, 1gu8, 1h2s]
ISCACFI	II6	ITFDIXM	IM6	4	3	[3vvk, 3qbl, 3a7k, 3abw, 3qbg, 3qbi, 3qbk]
ISCACFI	II6	MCVTGLA	MA6	4	3	[3vvk, 3qbl, 3a7k, 3abw, 3qbg, 3qbi, 3qbk]
ILTTPLI	II6	VVMLXGF	VF6	2	3	[1gue, 4gyc, 3qap, 3qdc, 2f93, 2ksy, 2f95, 1jgj, 1h68, 1gu8, 1h2s]
ISCACFI	II6	TGLXAAL	TL6	4	3	[3vvk, 3qbl, 3a7k, 3abw, 3qbg, 3qbi, 3qbk]
ISCACFI	II6	AMCVTGL	AL6	4	3	[3vvk, 3qbl, 3a7k, 3abw, 3qbg, 3qbi, 3qbk]
ILTTPLI	II6	AYXVMAL	AL6	2	1	[1gue, 4gyc, 3qap, 3qdc, 1h68, 1gu8, 1h2s]
ILTTPLI	II6	VVXALXV	VV6	2	1	[3qap, 3qdc]
ILTTPLI	II6	VITLXTV	VV6	2	3	[1gue, 4gyc, 3qap, 3qdc, 2f93, 2ksy, 2f95, 1jgj, 1h68, 1gu8, 1h2s]
ILTTPLI	II6	VTXVGIS	VS6	2	1	[1gue, 4gyc, 3qap, 3qdc, 2f93, 2ksy, 2f95, 1jgj, 1h68, 1gu8]
ILTTPLI	II6	YVTLVGI	YI6	2	1	[1gue, 4gyc, 3qap, 3qdc, 2f93, 2ksy, 2f95, 1jgj, 1h68, 1gu8]
ILTTPLI	II6	AGFAGAM	AM6	2	3	[4gyc, 3qap, 3qdc, 2ksy, 1jgj]
ILTTPLI	II6	AXAYXVM	AM6	2	1	[1gue, 4gyc, 3qap, 3qdc, 2f93, 2f95, 1h68, 1gu8, 1h2s]
ILTTPLI	II6	TVVMLXG	TG6	2	3	[1gue, 4gyc, 3qap, 3qdc, 2f93, 2ksy, 2f95, 1jgj, 1h68, 1gu8, 1h2s]
ILTTPLI	II6	TLXGISG	TG6	2	1	[1gue, 4gyc, 3qap, 3qdc, 2f93, 2ksy, 2f95, 1jgj, 1h68, 1gu8, 1h2s]
ILTTPLI	II6	LXGISGI	LI6	2	1	[1gue, 4gyc, 3qap, 3qdc, 2f93, 2ksy, 2f95, 1jgj, 1h68, 1gu8, 1h2s]
ILTTPLI	II6	GIXGXAA	GA6	2	1	[1gue, 4gyc, 3qap, 3qdc, 2f93, 2ksy, 2f95, 1jgj, 1h68, 1gu8, 1h2s]
IGXFYFI	II6	LVPGIAS	LS6	0	1	[2z55, 1vgo, 3wqj, 1uaz, 2ei4]
IGXFYFI	II6	AXAAYXA	AA6	0	1	[2z55, 1vgo, 3wqj, 2ei4]
ISCACFI	II6	AIXFDIA	AA6	4	3	[3vvk, 3qbl, 3a7k, 3abw, 3qbg, 3qbi, 3qbk]
ILTTPLI	II6	MLAGFAG	MG6	2	3	[1gue, 4gyc, 3qap, 3qdc, 2f93, 2ksy, 2f95, 1jgj, 1h68, 1gu8, 1h2s]
IGXFYFI	II6	AAYLXMF	AF6	0	1	[2z55, 1uaz, 1vgo, 3wqj, 2ei4]
ILTTPLI	II6	VAXXXMA	VA6	2	1	[1gue, 4gyc, 3qap, 3qdc, 2f93, 2f95, 1h68, 1gu8, 1h2s]
ILTTPLI	II6	VGISGIA	VA6	2	1	[1gue, 4gyc, 3qap, 3qdc, 2f93, 2ksy, 2f95, 1jgj, 1h68, 1gu8, 1h2s]
ILTTPLI	II6	VXLAGXA	VA6	2	3	[1gue, 4gyc, 3qap, 3qdc, 2f93, 2ksy, 2f95, 1jgj, 1h68, 1gu8, 1h2s]
ISCACFI	II6	VTGLXXA	VA6	4	3	[3vvk, 3qbl, 3a7k, 3abw, 3qbg, 3qbi, 3qbk]
IGXFYFI	II6	VXGIASA	VA6	0	1	[2z55, 1vgo, 3wqj, 1uaz, 2ei4]
IGXFYFI	II6	ILVPGIA	IA6	0	1	[2z55, 1vgo, 3wqj, 1uaz, 2ei4]
ILTTPLI	II6	IAAXAYA	IA6	2	1	[2ksy, 1jgj]
ILTTPLI	II6	ISGIAXV	IV6	2	1	[1gue, 4gyc, 3qap, 3qdc, 2f93, 2ksy, 2f95, 1jgj, 1h68, 1gu8, 1h2s]
ILTTPLI	II6	IAXVAXV	IV6	2	1	[1gue, 4gyc, 3qap, 3qdc, 2f93, 2f95, 1h68, 1gu8, 1h2s]
ILTTPLI	II6	ITLXTVV	IV6	2	3	[1gue, 4gyc, 3qap, 3qdc, 2f93, 2ksy, 2f95, 1jgj, 1h68, 1gu8, 1h2s]
ISCACFI	II6	DIXMXVT	DT6	4	3	[3vvk, 3qbl, 3a7k, 3abw, 3qbg, 3qbi, 3qbk]
ILTTPLI	II6	AXXAYXV	AV6	2	1	[1gue, 4gyc, 3qap, 3qdc, 2f93, 2ksy, 2f95, 1jgj, 1h68, 1gu8, 1h2s]
ISCACFI	II6	IXMCVTG	IG6	4	3	[3vvk, 3qbl, 3a7k, 3abw, 3qbg, 3qbi, 3qbk]
IGXFYFI	II6	ITILVPG	IG6	0	1	[2z55, 1vgo, 2ei4]
ILTTPLI	II6	FGIVITL	FL6	2	3	[1gue, 4gyc, 3qap, 3qdc, 2f93, 2ksy, 2f95, 1jgj, 1h68, 1gu8]
ILTTPLI	II6	LXXVVXL	LL6	2	3	[1gue, 4gyc, 3qap, 3qdc, 2f93, 2ksy, 2f95, 1jgj, 1h68, 1gu8, 1h2s]
IGXFYFI	II6	PXIASAA	PA6	0	1	[2z55, 1vgo, 3wqj, 1uaz, 2ei4]
IGXFYFI	II6	SAAYLXM	SM6	0	1	[2z55, 1uaz, 1vgo, 3wqj, 2ei4]
ISCACFI	II6	TFDIAMC	TC6	4	3	[3vvk, 3qbl, 3a7k, 3abw, 3qbg, 3qbi, 3qbk]
ISCACFI	II6	FTXITFD	FD6	4	3	[3vvk, 3qbl, 3abw, 3qbg, 3qbi, 3qbk]
ILTTPLI	II6	LAGFAGA	LA6	2	3	[4gyc, 3qap, 3qdc, 2ksy, 1jgj, 1h2s]
ISCACFI	II6	CVTGLAA	CA6	4	3	[3vvk, 3qbl, 3a7k, 3abw, 3qbg, 3qbi, 3qbk]
ISCACFI	II6	FDIAMCV	FV6	4	3	[3vvk, 3qbl, 3a7k, 3abw, 3qbg, 3qbi, 3qbk]
ISCACFI	II6	GLAAAXT	GT6	4	3	[3qbl, 3a7k, 3abw]
IGXFYFI	II6	AIXXLXP	AP6	0	1	[2z55, 1vgo]
IGXFYFI	II6	ASAAYLS	AS6	0	1	[1uaz]
ILTTPLI	II6	YYVTLVG	YG6	2	1	[1gue, 4gyc, 3qap, 3qdc, 2f93, 2ksy, 2f95, 1jgj, 1h68, 1gu8]
ILTTPLI	II6	YXVMXLG	YG6	2	1	[3qap, 3qdc]
ILTTPLI	II6	SGXAAVA	SA6	2	1	[1gue, 4gyc, 3qap, 3qdc, 2f93, 2ksy, 2f95, 1jgj, 1h68, 1gu8, 1h2s]
ILTTPLI	II6	RYYVXXV	RV6	2	1	[4gyc, 3qdc, 2f93, 2f95]
IGXFYFI	II6	YYAITIL	YL6	0	1	[1vgo]
ILTTPLI	II6	NTVVMLA	NA6	2	3	[1gue, 4gyc, 3qap, 3qdc, 2f93, 2ksy, 2f95, 1jgj, 1h68, 1gu8, 1h2s]
ILTTPLI	II6	EFGIVIT	ET6	2	3	[1gue, 4gyc, 3qap, 3qdc, 2f93, 2ksy, 2f95, 1jgj, 1h68, 1gu8]
ILTTPLI	II6	GIVITLN	GN6	2	3	[1gue, 4gyc, 3qap, 3qdc, 2f93, 2ksy, 2f95, 1jgj, 1h68, 1gu8]
ILTTPLI	II6	TLNTVVM	TM6	2	3	[1gue, 4gyc, 3qap, 3qdc, 2f93, 2ksy, 2f95, 1jgj, 1h68, 1gu8, 1h2s]
GIAAVAY	GY6	WXLTXXL	WL6	1	2	[1gue, 4gyc, 3qap, 3qdc, 2f93, 2ksy, 2f95, 1jgj, 1h68, 1gu8, 1h2s]
GIASAAY	GY6	WLGIGTL	WL6	1	0	[2z55, 3wqj, 1vgo, 1uaz, 2ei4]
GIASAAY	GY6	WLXTXXL	WL6	1	2	[2z55, 3wqj, 1vgo, 1uaz, 2ei4]
GIASAAY	GY6	LLXLIGT	LT6	1	0	[2z55, 3wqj, 1vgo, 1uaz, 2ei4]
GIAAVAY	GY6	IXWXXXT	IT6	1	2	[1gue, 3qap, 3qdc, 2f93, 2ksy, 2f95, 1jgj, 1h68, 1gu8, 1h2s]
GIAAVAY	GY6	IGXLVXT	IT6	1	0	[1gue, 4gyc, 3qap, 3qdc, 2f93, 2ksy, 2f95, 1jgj, 1h68, 1gu8, 1h2s]
GIASAAY	GY6	IGXXXML	IL6	1	0	[2z55, 3wqj, 1vgo, 1uaz, 2ei4]
GIAAVAY	GY6	IVYXLXL	IL6	1	2	[1gue, 4gyc, 3qap, 3qdc, 2f93, 2ksy, 2f95, 1jgj, 1h68, 1gu8]
GIAAVAY	GY6	MLVGTLA	MA6	1	0	[1gue, 4gyc, 3qap, 3qdc, 2f93, 2ksy, 2f95, 1jgj, 1h68, 1gu8, 1h2s]
GIASAAY	GY6	DXXXKXG	DG6	1	6	[2z55, 3wqj, 1vgo, 1uaz, 2ei4]
GIAAVAY	GY6	DLXXKXG	DG6	1	6	[1gue, 4gyc, 3qap, 3qdc, 2f93, 2ksy, 2f95, 1jgj, 1h68, 1gu8, 1h2s]
GIASAAY	GY6	VXXXVGF	VF6	1	6	[2z55, 3wqj, 1vgo, 1uaz, 2ei4]
GYGVLIY	GY6	VXAXVXF	VF6	6	1	[3ddl]
GIAAVAY	GY6	KVGXGXI	KI6	1	6	[1gue, 4gyc, 3qap, 3qdc, 2f93, 2ksy, 2f95, 1jgj, 1h68, 1gu8]
GIASAAY	GY6	TXXXXXL	TL6	1	2	[2z55, 1vgo, 2ei4]
GIAAVAY	GY6	LXLVTXV	LV6	1	6	[1gue, 4gyc, 3qap, 3qdc, 2f93, 2ksy, 2f95, 1jgj, 1h68, 1gu8, 1h2s]
GIASAAY	GY6	LDXXXKV	LV6	1	6	[2z55, 3wqj, 1vgo, 1uaz, 2ei4]
GIAAVAY	GY6	LTXPLXV	LV6	1	2	[1gue, 4gyc, 3qap, 3qdc, 2f93, 2ksy, 2f95, 1jgj, 1h68, 1gu8, 1h2s]
GIASAAY	GY6	VGXGFXL	VL6	1	6	[2z55, 1vgo]
GIAAVAY	GY6	VYXLXLL	VL6	1	2	[1gue, 4gyc, 3qdc, 2f93, 2f95, 1jgj, 1h68, 1gu8]
GIASAAY	GY6	ARYXXWL	AL6	1	2	[2z55, 3wqj, 1vgo, 1uaz, 2ei4]
GIAAVAY	GY6	RYXXWXL	RL6	1	2	[1gue, 3qap, 3qdc, 2f93, 2ksy, 2f95, 1jgj, 1h68, 1gu8, 1h2s]
GIAAVAY	GY6	GMXVGTL	GL6	1	0	[1gue, 4gyc, 3qap, 3qdc, 2f93, 2ksy, 2f95, 1jgj, 1h68, 1gu8, 1h2s]
GYGVLIY	GY6	GNARLLL	GL6	6	5	[3ddl]
GIAAVAY	GY6	GFXXIAL	GL6	1	6	[1gue, 4gyc, 3qap, 3qdc, 2f93, 2ksy, 2f95, 1jgj, 1h68, 1gu8]
GIAAVAY	GY6	TLAXAWA	TA6	1	0	[1gue, 4gyc, 3qap, 3qdc, 2f93, 2ksy, 2f95, 1jgj, 1h68, 1gu8]
GFYPIAY	GY6	TIADVLA	TA6	5	6	[3ddl]
GIASAAY	GY6	AXWLFTT	AT6	1	2	[2z55, 3wqj, 1vgo, 1uaz, 2ei4]
GIASAAY	GY6	MLIGTXY	MY6	1	0	[2z55, 3wqj, 1vgo, 1uaz, 2ei4]
GIASAAY	GY6	TXXVGFG	TG6	1	6	[2z55, 3wqj, 1vgo, 1uaz, 2ei4]
GIASAAY	GY6	TXLMLXG	TG6	1	0	[2z55, 3wqj, 1vgo, 1uaz, 2ei4]
GYGVLIY	GY6	SFVFFVL	SL6	6	0	[3ddl]
GYGVLIY	GY6	SMMVSXL	SL6	6	1	[3ddl]
GIASAAY	GY6	FYFIARG	FG6	1	0	[2z55, 1vgo]
GIAAVAY	GY6	GAIGXLV	GV6	1	0	[1gue, 4gyc, 3qap, 3qdc, 2f93, 2ksy, 2f95, 1jgj, 1h68, 1gu8, 1h2s]
GFYPIAY	GY6	GYTIADV	GV6	5	6	[3ddl]
GIAAVAY	GY6	VXKVGFG	VG6	1	6	[1gue, 4gyc, 3qap, 3qdc, 2f93, 2ksy, 2f95, 1jgj, 1h68, 1gu8, 1h2s]
GYGVLIY	GY6	SXLVVFI	SI6	6	1	[3ddl]
GIASAAY	GY6	GTFYFIA	GA6	1	0	[2z55, 1vgo, 2ei4]
GYGVLIY	GY6	FVFFVLA	FA6	6	0	[3ddl]
GIAAVAY	GY6	LXXKXGF	LF6	1	6	[1gue, 4gyc, 3qap, 3qdc, 2f93, 2ksy, 2f95, 1jgj, 1h68, 1gu8, 1h2s]
GIAAVAY	GY6	LXGTXAF	LF6	1	0	[1gue, 4gyc, 3qap, 3qdc, 2f93, 2ksy, 2f95, 1jgj, 1h68, 1gu8, 1h2s]
GYGVLIY	GY6	LXATWGF	LF6	6	5	[3ddl]
GIASAAY	GY6	LXGTFYF	LF6	1	0	[2z55, 3wqj, 1vgo, 1uaz, 2ei4]
GIASAAY	GY6	LMLXGTF	LF6	1	0	[2z55, 3wqj, 1vgo, 1uaz, 2ei4]
GYGVLIY	GY6	TASFVFF	TF6	6	0	[3ddl]
GIAAVAY	GY6	TKVGFGF	TF6	1	6	[1gue, 4gyc, 3qap, 3qdc, 2f93, 2ksy, 2f95, 1jgj, 1h68, 1gu8, 1h2s]
GIAAVAY	GY6	TPLIVYF	TF6	1	2	[1gue, 4gyc, 3qap, 3qdc, 2f93, 2ksy, 2f95, 1jgj, 1h68, 1gu8]
GFYPIAY	GY6	IXDVLAK	IK6	5	6	[3ddl]
GFYPIAY	GY6	ADVLAXA	AA6	5	6	[3ddl]
GYGVLIY	GY6	ALVXFIA	AA6	6	1	[3ddl]
GYGVLIY	GY6	ARLLLLA	AA6	6	5	[3ddl]
GIASAAY	GY6	AKVGFGF	AF6	1	6	[2z55, 3wqj, 1vgo, 1uaz, 2ei4]
GYGVLIY	GY6	ATMTASF	AF6	6	0	[3ddl]
GIAAVAY	GY6	AIGMLVG	AG6	1	0	[1gue, 4gyc, 3qap, 3qdc, 2f93, 2ksy, 2f95, 1jgj, 1h68, 1gu8, 1h2s]
GIAAVAY	GY6	VGXLAXA	VA6	1	0	[1gue, 4gyc, 3qap, 3qdc, 2f93, 2ksy, 2f95, 1jgj, 1h68, 1gu8, 1h2s]
GYGVLIY	GY6	ISMMVSA	IA6	6	1	[3ddl]
GYGVLIY	GY6	VELVLVM	VM6	6	2	[3ddl]
GYGVLIY	GY6	MVSALXV	MV6	6	1	[3ddl]
GYGVLIY	GY6	ASXVXFV	AV6	6	0	[3ddl]
GIASAAY	GY6	RYXXWLF	RF6	1	2	[2z55, 3wqj, 1vgo, 1uaz, 2ei4]
GIAAVAY	GY6	DWXLTXP	DP6	1	2	[1gue, 3qap, 3qdc, 2f93, 2ksy, 2f95, 1jgj, 1h68, 1gu8, 1h2s]
GIASAAY	GY6	DWXXTTP	DP6	1	2	[2z55, 3wqj, 1vgo, 1uaz, 2ei4]
GIASAAY	GY6	TXLXXXD	TD6	1	2	[2z55, 1vgo, 2ei4]
GIASAAY	GY6	YARYXDW	YW6	1	2	[2z55, 3wqj, 1vgo, 1uaz, 2ei4]
GIAAVAY	GY6	YXXWXXT	YT6	1	2	[1gue, 3qap, 3qdc, 2f93, 2ksy, 2f95, 1jgj, 1h68, 1gu8, 1h2s]
GIASAAY	GY6	YAXWLXT	YT6	1	2	[2z55, 3wqj, 1vgo, 1uaz, 2ei4]
GIASAAY	GY6	FTTXLXL	FL6	1	2	[2z55, 3wqj, 1vgo, 1uaz, 2ei4]
GYGVLIY	GY6	LGNAXLL	LL6	6	5	[3ddl]
GIASAAY	GY6	LXXXXXL	LL6	1	0	[2z55, 3wqj, 1vgo, 1uaz, 2ei4]
GIAAVAY	GY6	LGXIGML	LL6	1	0	[1gue, 4gyc, 3qap, 3qdc, 2f93, 2ksy, 2f95, 1jgj, 1h68, 1gu8, 1h2s]
GYGVLIY	GY6	LLGNAXL	LL6	6	5	[3ddl]
GIASAAY	GY6	LXTXXLL	LL6	1	2	[2z55, 3wqj, 1vgo, 1uaz, 2ei4]
GIAAVAY	GY6	FXPRYID	FD6	1	2	[3qap, 3qdc, 2ksy, 1jgj]
GIAAVAY	GY6	PLIVYFL	PL6	1	2	[1gue, 4gyc, 3qap, 3qdc, 2f93, 2ksy, 2f95, 1jgj, 1h68, 1gu8]
GIAAVAY	GY6	VXRYIDW	VW6	1	2	[2ksy, 1jgj]
GIASAAY	GY6	YXARYAD	YD6	1	2	[3wqj, 1vgo, 1uaz, 2ei4]
GYGVLIY	GY6	TMTASFV	TV6	6	0	[3ddl]
GFYPIAY	GY6	YTIADVL	YL6	5	6	[3ddl]
GIAAVAY	GY6	TTPLIVY	TY6	1	2	[1gue, 4gyc, 3qap, 3qdc, 2f93, 2ksy, 2f95, 1jgj, 1h68, 1gu8, 1h2s]
GYGVLIY	GY6	NARLLLL	NL6	6	5	[3ddl]
GIAAVAY	GY6	APRYIXW	AW6	1	2	[1gue, 3qap, 3qdc, 1h68, 1gu8, 1h2s]
GIASAAY	GY6	KVGFGFV	KV6	1	6	[2z55, 1vgo, 2ei4]
GIASAAY	GY6	TFYFIAR	TR6	1	0	[2z55, 1vgo, 2ei4]
GIASAAY	GY6	GIGTLLM	GM6	1	0	[2z55, 3wqj, 1vgo, 1uaz, 2ei4]
GIAAVAY	GY6	PRYIXWI	PI6	1	2	[1gue, 3qap, 3qdc, 2f93, 2ksy, 2f95, 1jgj, 1h68, 1gu8, 1h2s]
GIAAVAY	GY6	GTLAFAW	GW6	1	0	[1gue, 4gyc, 3qap, 3qdc, 2f93, 2ksy, 2f95, 1jgj, 1h68, 1gu8]
GIAAVAY	GY6	AFAWAGR	AR6	1	0	[4gyc, 3qap, 3qdc, 2f93, 2ksy, 2f95, 1jgj]
GYGVLIY	GY6	RLLLLAT	RT6	6	5	[3ddl]
FLAALMI	FI6	WLXTXXL	WL6	3	2	[3ddl]
FLMSTQI	FI6	WXXTXXL	WL6	3	2	[1xio, 2m3g, 4tl3]
FLMSTQI	FI6	ILWGIWN	IN6	3	4	[2m3g]
FLAALMI	FI6	LTVPLLT	LT6	3	2	[3ddl]
FLAALMI	FI6	LWGFLST	LT6	3	4	[3ddl]
FLMSTQI	FI6	LLXLSWT	LT6	3	2	[2m3g]
FLAALMI	FI6	ILYXLXT	IT6	3	4	[3ddl]
FLAALMI	FI6	IXFVWIL	IL6	3	4	[3ddl]
FIVVLYI	FI6	ITFDIXM	IM6	4	3	[3vvk, 3qbl, 3abw, 3qbg, 3qbi, 3qbk]
FIVVLYI	FI6	MCVTGLA	MA6	4	3	[3vvk, 3qbl, 3abw, 3qbg, 3qbi, 3qbk]
FLAALMI	FI6	LLTVXLV	LV6	3	2	[3ddl]
FXWILYI	FI6	LXXLXIV	LV6	4	3	[3ddl]
FLAALMI	FI6	LSTIPFV	LV6	3	4	[3ddl]
FLMSTQI	FI6	TXXXXXL	TL6	3	2	[1xio, 2m3g, 4tl3]
FSTICMI	FI6	TXLXXXL	TL6	4	3	[1uaz]
FSTICMI	FI6	VXXLMIV	VV6	4	3	[1uaz]
FLAALMI	FI6	VWXLXIL	VL6	3	4	[3ddl]
FLMSTQI	FI6	VTTPLLL	VL6	3	2	[1xio, 2m3g, 4tl3]
FXWILYI	FI6	AXLMIXL	AL6	4	3	[3ddl]
FIVVLYI	FI6	AMCVTGL	AL6	4	3	[3vvk, 3qbl, 3abw, 3qbg, 3qbi, 3qbk]
FLAALMI	FI6	STIPXVW	SW6	3	4	[3ddl]
FSTICMI	FI6	TLXGVDA	TA6	4	3	[1uaz]
FLMSTQI	FI6	FLIILWG	FG6	3	4	[1xio, 2m3g, 4tl3]
FLMSTQI	FI6	LIILXXI	LI6	3	4	[1xio, 2m3g, 4tl3]
FLMSTQI	FI6	IILWGIW	IW6	3	4	[2m3g]
FLMSTQI	FI6	VCAFLII	VI6	3	4	[1xio, 2m3g, 4tl3]
FIVVLYI	FI6	LXTAIXF	LF6	4	3	[3vvk, 3qbl, 3qbg, 3qbi, 3qbk]
FSTICMI	FI6	GLXGXLS	GS6	4	3	[1uaz]
FLMSTQI	FI6	LXXXXLS	LS6	3	2	[2m3g]
FXWILYI	FI6	AXLGFLA	AA6	4	3	[3ddl]
FIVVLYI	FI6	AIXFDIA	AA6	4	3	[3vvk, 3qbl, 3abw, 3qbg, 3qbi, 3qbk]
FLMSTQI	FI6	TPLLXXS	TS6	3	2	[1xio, 2m3g, 4tl3]
FIVVLYI	FI6	KLXXAIT	KT6	4	3	[3vvk, 3qbl, 3qbg, 3qbi, 3qbk]
FLAALMI	FI6	TIPFVWI	TI6	3	4	[3ddl]
FIVVLYI	FI6	TXLFXXI	TI6	4	0	[3vvk, 3qbl, 3qbg, 3qbi, 3qbk]
FXWILYI	FI6	ALMIXXG	AG6	4	3	[3ddl]
FSTICMI	FI6	ALMIXXG	AG6	4	3	[1uaz]
FSTICMI	FI6	VTGLXXA	VA6	4	3	[1uaz]
FLAALMI	FI6	FLSTIPF	FF6	3	4	[3ddl]
FLAALMI	FI6	VELVLVM	VM6	3	2	[3ddl]
FSTICMI	FI6	VGXDXLM	VM6	4	3	[1uaz]
FIVVLYI	FI6	DIXMXVT	DT6	4	3	[3vvk, 3qbl, 3abw, 3qbg, 3qbi, 3qbk]
FSTICMI	FI6	MIXTGLV	MV6	4	3	[1uaz]
FLMSTQI	FI6	DWXXTTP	DP6	3	2	[1xio, 2m3g, 4tl3]
FLAALMI	FI6	DWLXTVP	DP6	3	2	[3ddl]
FXWILYI	FI6	IVXGYXG	IG6	4	3	[3ddl]
FIVVLYI	FI6	IXMCVTG	IG6	4	3	[3vvk, 3qbl, 3abw, 3qbg, 3qbi, 3qbk]
FSTICMI	FI6	IXTGLXG	IG6	4	3	[1uaz]
FLAALMI	FI6	LTVXLVL	LL6	3	2	[3ddl]
FSTICMI	FI6	LXIXTXL	LL6	4	3	[1uaz]
FSTICMI	FI6	LXGVXXL	LL6	4	3	[1uaz]
FXWILYI	FI6	LXXLXXL	LL6	4	3	[3ddl]
FLAALMI	FI6	LXXXXLL	LL6	3	2	[3ddl]
FLMSTQI	FI6	ICGVCAF	IF6	3	4	[1xio, 2m3g, 4tl3]
FLMSTQI	FI6	PLXXXXL	PL6	3	2	[1xio, 2m3g, 4tl3]
FLAALMI	FI6	PLLTVEL	PL6	3	2	[3ddl]
FIVVLYI	FI6	FTXITFD	FD6	4	3	[3vvk, 3qbl, 3abw, 3qbg, 3qbi, 3qbk]
FIVVLYI	FI6	TFDIAMC	TC6	4	3	[3vvk, 3qbl, 3abw, 3qbg, 3qbi, 3qbk]
FIVVLYI	FI6	CVTGLAA	CA6	4	3	[3vvk, 3qbl, 3abw, 3qbg, 3qbi, 3qbk]
FIVVLYI	FI6	FDIAMCV	FV6	4	3	[3vvk, 3qbl, 3abw, 3qbg, 3qbi, 3qbk]
FLAALMI	FI6	GFLSTIP	GP6	3	4	[3ddl]
FLAALMI	FI6	WGFLSTI	WI6	3	4	[3ddl]
FXWILYI	FI6	LXIVLGY	LY6	4	3	[3ddl]
FLAALMI	FI6	TXXLXXV	TV6	3	2	[3ddl]
FLMSTQI	FI6	AFLIILW	AW6	3	4	[1xio, 2m3g, 4tl3]
FLMSTQI	FI6	MVTTPLL	ML6	3	2	[1xio, 2m3g, 4tl3]
FXWILYI	FI6	KLGFLAA	KA6	4	3	[3ddl]
FLAALMI	FI6	VPLLXVE	VE6	3	2	[3ddl]
FLAALMI	FI6	LYILFTQ	LQ6	3	4	[3ddl]
FXWILYI	FI6	GFLAALM	GM6	4	3	[3ddl]
FLMSTQI	FI6	LWGIWNP	LP6	3	4	[2m3g]
FLMSTQI	FI6	CAFLIIL	CL6	3	4	[1xio, 2m3g, 4tl3]
FLMSTQI	FI6	CGVCAFL	CL6	3	4	[1xio, 2m3g, 4tl3]
FLAALMI	FI6	WILYILF	WF6	3	4	[3ddl]
FXWILYI	FI6	MIVLGYP	MP6	4	3	[3ddl]
FLAALMI	FI6	PFVWILY	PY6	3	4	[3ddl]
AIAFTXY	AY6	WLXTXXL	WL6	1	2	[1m0k, 1s8l, 1at9, 1s8j, 1e0p, 2i1x, 1r84, 1r2n, 1pxs, 1jv7, 1pxr, 1ap9, 1m0m, 1jv6, 1m0l, 4hwl, 1s54, 1s53, 1o0a, 1c8s, 3han, 1kg9, 1c8r, 3hao, 1kg8, 3hap, 3haq, 2wjk, 3har, 2wjl, 3has, 1q5j, 2zzl, 1kgb, 1q5i, 1f50, 1dze, 3nsb, 1tn5, 2brd, 1cwq, 3utx, 4fpd, 3uty, 1brx, 1fbb, 1brr, 1p8i, 1fbk, 1ucq, 4hyx, 1p8u, 1f4z, 1ixf, 3vi0, 1qkp, 1qko, 1brd, 1p8h, 1mgy, 1qm8, 4md2, 4md1, 2zfe, 1iw6, 3ns0, 1c…
AIAFTXY	AY6	IWLXLGT	IT6	1	0	[1s8l, 1at9, 1s8j, 2i1x, 1r84, 1r2n, 1pxr, 1ap9, 1m0m, 4hwl, 1s54, 1s53, 1o0a, 3han, 1kg9, 1c8r, 3hao, 1kg8, 3hap, 1bhb, 3haq, 2wjk, 3har, 2wjl, 3has, 1q5j, 2zzl, 1kgb, 1q5i, 1f50, 3nsb, 1tn5, 2brd, 3utx, 4fpd, 3uty, 1brx, 1fbb, 1brr, 1fbk, 1ucq, 4hyx, 1f4z, 1ixf, 3vi0, 1qkp, 1qko, 1p8h, 4md2, 4md1, 3ns0, 1c3w, 1bm1, 2ntu, 1kme, 2ntw, 1s52, 1s51, 1py6, 4ov0, 3vhz, 1iw9, 2i20, 2i21, 1vjm, 3mbv, 1x…
AFXXLVY	AY6	IXITLXT	IT6	4	3	[1gue, 4gyc, 3qdc, 3qap, 2f93, 2ksy, 2f95, 1jgj, 1h68, 1gu8, 1h2s]
AFLXLNY	AY6	LLFVFMT	LT6	6	0	[3vvk, 3qbl, 3qbg, 3qbi, 3qbk]
AXLYXXY	AY6	IMIXTXL	IL6	4	3	[1m0k, 1s8l, 1at9, 1e0p, 1s8j, 1r84, 1r2n, 1pxs, 1jv7, 1jv6, 1ap9, 1pxr, 1m0l, 4hwl, 1s54, 1s53, 1o0a, 3han, 1kg9, 3hao, 1c8r, 3hap, 1kg8, 3haq, 3har, 2wjk, 3has, 2wjl, 1kgb, 1q5j, 2zzl, 1q5i, 1f50, 1tn5, 3nsb, 2brd, 1cwq, 3utv, 1tn0, 3utw, 3utx, 3uty, 4fpd, 1brx, 1fbb, 1brr, 1p8i, 1fbk, 1ucq, 4hyx, 1p8u, 1f4z, 1ixf, 3vi0, 1qkp, 1qko, 1brd, 1p8h, 1mgy, 1qm8, 4md2, 2zfe, 4md1, 1iw6, 3ns0, 1c3w, 1b…
AFLXLNY	AY6	IAVSTIL	IL6	6	1	[3vvk, 3qbl, 3qbg, 3qbi, 3qbk]
AIAFTXY	AY6	IMIXTXL	IL6	1	3	[1m0k, 1s8l, 1at9, 1s8j, 1e0p, 2i1x, 1r84, 1r2n, 1jv7, 1pxr, 1ap9, 1m0m, 1jv6, 1m0l, 4hwl, 1s54, 1s53, 1o0a, 1c8s, 3han, 1kg9, 1c8r, 3hao, 1kg8, 3hap, 3haq, 2wjk, 3har, 2wjl, 3has, 1q5j, 2zzl, 1kgb, 1q5i, 1f50, 1dze, 3nsb, 1tn5, 2brd, 1cwq, 3utx, 4fpd, 3uty, 1brx, 1fbb, 1brr, 1p8i, 1fbk, 1ucq, 4hyx, 1p8u, 1f4z, 1ixf, 3vi0, 1qkp, 1qko, 1brd, 1p8h, 1mgy, 1qm8, 4md2, 4md1, 2zfe, 1iw6, 3ns0, 1c3w, 1b…
AXLYXXY	AY6	LAXVGAD	LD6	4	3	[1m0k, 1s8l, 1at9, 1e0p, 1s8j, 1r84, 1r2n, 1pxs, 1jv7, 1jv6, 1ap9, 1pxr, 4hwl, 1s54, 1s53, 1o0a, 3han, 1kg9, 3hao, 1kg8, 3hap, 3haq, 3har, 2wjk, 3has, 2wjl, 1q5j, 1q5i, 1f50, 1tn5, 3nsb, 1cwq, 3utv, 1tn0, 3utw, 3utx, 3uty, 4fpd, 1brx, 1brr, 1p8i, 1fbk, 1ucq, 4hyx, 1f4z, 3vi0, 1qkp, 1qko, 1brd, 1p8h, 1mgy, 4md2, 4md1, 3ns0, 1c3w, 1bm1, 2ntu, 1kme, 2ntw, 1s52, 1s51, 1py6, 4ov0, 2i20, 1vjm, 3mbv, 1x…
AVLWTAY	AY6	LXFMVLD	LD6	5	6	[2z55, 1vgo, 3wqj, 2ei4]
AFLXLNY	AY6	ILXFVXM	IM6	6	0	[3vvk, 3qbl, 3qbg, 3qbi, 3qbk]
AFLXVXY	AY6	IGXDALM	IM6	4	3	[2z55, 1vgo, 3wqj, 2ei4]
AILVFVY	AY6	IWGATLM	IM6	0	1	[2jaf, 2jag]
AXLYXXY	AY6	FMVLDXS	FS6	4	6	[1m0k, 1s8l, 1at9, 1e0p, 1s8j, 1r84, 1r2n, 1pxs, 1jv7, 1jv6, 1ap9, 1pxr, 1m0l, 4hwl, 1s54, 1s53, 1o0a, 3han, 1kg9, 3hao, 1c8r, 3hap, 1kg8, 2wjk, 3has, 2wjl, 1kgb, 1q5j, 2zzl, 1q5i, 1f50, 1tn5, 3nsb, 2brd, 1cwq, 3utv, 1tn0, 3utw, 3utx, 3uty, 4fpd, 1brx, 1fbb, 1brr, 1p8i, 1fbk, 1ucq, 4hyx, 1p8u, 1f4z, 1ixf, 3vi0, 1qkp, 1qko, 1brd, 1p8h, 1mgy, 1qm8, 4md2, 2zfe, 4md1, 1iw6, 3ns0, 1c3w, 1bm1, 2ntu, 1k…
AXLYXXY	AY6	MVXDXXA	MA6	4	6	[1m0k, 1s8l, 1at9, 1e0p, 1s8j, 1r84, 1r2n, 1pxs, 1jv7, 1jv6, 1ap9, 1pxr, 1m0l, 4hwl, 1s54, 1s53, 1o0a, 3han, 1kg9, 3hao, 1c8r, 3hap, 1kg8, 2wjk, 3has, 2wjl, 1kgb, 1q5j, 2zzl, 1q5i, 1f50, 1tn5, 3nsb, 2brd, 1cwq, 3utv, 1tn0, 3utw, 3utx, 3uty, 4fpd, 1brx, 1fbb, 1brr, 1p8i, 1fbk, 1ucq, 4hyx, 1p8u, 1f4z, 1ixf, 3vi0, 1qkp, 1qko, 1brd, 1p8h, 1mgy, 1qm8, 4md2, 2zfe, 4md1, 1iw6, 3ns0, 1c3w, 1bm1, 2ntu, 1k…
AVLWTAY	AY6	MVXDXXA	MA6	5	6	[2z55, 1vgo, 3wqj, 2ei4]
AIAFTXY	AY6	VXDXXXK	VK6	1	6	[1m0k, 1s8l, 1at9, 1s8j, 1e0p, 2i1x, 1r84, 1r2n, 1jv7, 1pxr, 1ap9, 1m0m, 1jv6, 1m0l, 4hwl, 1s54, 1s53, 1o0a, 1c8s, 3han, 1kg9, 1c8r, 3hao, 1kg8, 3hap, 3haq, 2wjk, 3har, 2wjl, 3has, 1q5j, 2zzl, 1kgb, 1q5i, 1f50, 1dze, 3nsb, 1tn5, 2brd, 1cwq, 3utx, 4fpd, 3uty, 1brx, 1fbb, 1brr, 1p8i, 1fbk, 1ucq, 4hyx, 1p8u, 1f4z, 1ixf, 3vi0, 1qkp, 1qko, 1brd, 1p8h, 1mgy, 1qm8, 4md2, 4md1, 2zfe, 1iw6, 3ns0, 1c3w, 1b…
AXLYXXY	AY6	VXDXXXK	VK6	4	6	[1m0k, 1s8l, 1at9, 1e0p, 1s8j, 1r84, 1r2n, 1pxs, 1jv7, 1jv6, 1ap9, 1pxr, 1m0l, 4hwl, 1s54, 1s53, 1o0a, 3han, 1kg9, 3hao, 1c8r, 3hap, 1kg8, 2wjk, 3has, 2wjl, 1kgb, 1q5j, 2zzl, 1q5i, 1f50, 1tn5, 3nsb, 2brd, 1cwq, 3utv, 1tn0, 3utw, 3utx, 3uty, 4fpd, 1brx, 1fbb, 1brr, 1p8i, 1fbk, 1ucq, 4hyx, 1p8u, 1f4z, 1ixf, 3vi0, 1qkp, 1qko, 1brd, 1p8h, 1mgy, 1qm8, 4md2, 2zfe, 4md1, 1iw6, 3ns0, 1c3w, 1bm1, 2ntu, 1k…
AVLWTAY	AY6	VXDXXXK	VK6	5	6	[2z55, 1vgo, 3wqj, 2ei4]
AIAFTXY	AY6	VLYFLVK	VK6	1	0	[1s52]
AIAFTXY	AY6	DXXXKXG	DG6	1	6	[1m0k, 1s8l, 1at9, 1s8j, 1e0p, 2i1x, 1r84, 1r2n, 1pxs, 1jv7, 1pxr, 1ap9, 1m0m, 1jv6, 1m0l, 4hwl, 1s54, 1s53, 1o0a, 1c8s, 3han, 1kg9, 1c8r, 3hao, 1kg8, 3hap, 3haq, 2wjk, 3har, 2wjl, 3has, 1q5j, 2zzl, 1kgb, 1q5i, 1f50, 1dze, 3nsb, 1tn5, 2brd, 1cwq, 3utx, 4fpd, 3uty, 1brx, 1fbb, 1brr, 1p8i, 1fbk, 1ucq, 4hyx, 1p8u, 1f4z, 1ixf, 3vi0, 1qkp, 1qko, 1brd, 1p8h, 1mgy, 1qm8, 4md2, 4md1, 2zfe, 1iw6, 3ns0, 1c…
AXLYXXY	AY6	DXXXKXG	DG6	4	6	[1m0k, 1s8l, 1at9, 1e0p, 1s8j, 1r84, 1r2n, 1pxs, 1jv7, 1jv6, 1ap9, 1pxr, 1m0l, 4hwl, 1s54, 1s53, 1o0a, 3han, 1kg9, 3hao, 1c8r, 3hap, 1kg8, 2wjk, 3has, 2wjl, 1kgb, 1q5j, 2zzl, 1q5i, 1f50, 1tn5, 3nsb, 2brd, 1cwq, 3utv, 1tn0, 3utw, 3utx, 3uty, 4fpd, 1brx, 1fbb, 1brr, 1p8i, 1fbk, 1ucq, 4hyx, 1p8u, 1f4z, 1ixf, 3vi0, 1qkp, 1qko, 1brd, 1p8h, 1mgy, 1qm8, 4md2, 2zfe, 4md1, 1iw6, 3ns0, 1c3w, 1bm1, 2ntu, 1k…
AVLWTAY	AY6	DXXXKXG	DG6	5	6	[2z55, 1vgo, 3wqj, 2ei4]
AIAFTXY	AY6	SXKVGXG	SG6	1	6	[1m0k, 1s8l, 1at9, 1s8j, 1e0p, 2i1x, 1r84, 1r2n, 1pxs, 1jv7, 1jv6, 1pxr, 1ap9, 1m0m, 1m0l, 4hwl, 1s54, 1s53, 1o0a, 1c8s, 3han, 1kg9, 1c8r, 3hao, 1kg8, 3hap, 3haq, 2wjk, 3har, 2wjl, 3has, 1q5j, 2zzl, 1kgb, 1q5i, 1f50, 1dze, 3nsb, 1tn5, 2brd, 1cwq, 3utx, 4fpd, 3uty, 1brx, 1fbb, 1brr, 1p8i, 1fbk, 1ucq, 4hyx, 1p8u, 1f4z, 1ixf, 3vi0, 1qkp, 1qko, 1brd, 1p8h, 1mgy, 1qm8, 4md2, 4md1, 2zfe, 1iw6, 3ns0, 1c…
AFXXLVY	AY6	VVMLXGF	VF6	4	3	[1gue, 4gyc, 3qdc, 3qap, 2f93, 2ksy, 2f95, 1jgj, 1h68, 1gu8, 1h2s]
AIAFTXY	AY6	VXXXVGF	VF6	1	6	[1m0k, 1s8l, 1at9, 1s8j, 1e0p, 2i1x, 1r84, 1r2n, 1pxs, 1jv7, 1pxr, 1ap9, 1m0m, 1m0l, 4hwl, 1s54, 1s53, 1o0a, 1c8s, 3han, 1kg9, 1c8r, 3hao, 1kg8, 3hap, 3haq, 2wjk, 3har, 2wjl, 3has, 1q5j, 2zzl, 1kgb, 1q5i, 1f50, 1dze, 3nsb, 1tn5, 2brd, 1cwq, 3utx, 3uty, 1brx, 1fbb, 1brr, 1ucq, 4hyx, 1p8u, 1f4z, 1ixf, 3vi0, 1qkp, 1qko, 1brd, 1p8h, 1mgy, 1qm8, 4md2, 4md1, 2zfe, 1iw6, 3ns0, 1c3w, 1bm1, 2ntu, 1kme, 2n…
AXLYXXY	AY6	VXXXVGF	VF6	4	6	[1m0k, 1s8l, 1at9, 1e0p, 1s8j, 1r84, 1r2n, 1pxs, 1jv7, 1ap9, 1pxr, 1m0l, 4hwl, 1s54, 1s53, 1o0a, 3han, 1kg9, 3hao, 1c8r, 3hap, 1kg8, 2wjk, 3has, 2wjl, 1kgb, 1q5j, 2zzl, 1q5i, 1f50, 1tn5, 3nsb, 2brd, 1cwq, 3utv, 1tn0, 3utw, 3utx, 3uty, 1brx, 1fbb, 1brr, 1ucq, 4hyx, 1p8u, 1f4z, 1ixf, 3vi0, 1qkp, 1qko, 1brd, 1p8h, 1mgy, 1qm8, 4md2, 2zfe, 4md1, 1iw6, 3ns0, 1c3w, 1bm1, 2ntu, 1kme, 2ntw, 1s52, 1s51, 1p…
AVLWTAY	AY6	VXXXVGF	VF6	5	6	[2z55, 1vgo, 3wqj, 2ei4]
AIAFTXY	AY6	KVGXGXI	KI6	1	6	[1m0k, 1s8l, 1at9, 1s8j, 1e0p, 1r84, 1r2n, 1pxs, 1jv7, 1jv6, 1pxr, 1ap9, 1m0l, 4hwl, 1s54, 1s53, 1o0a, 3han, 1kg9, 3hao, 1kg8, 3hap, 3haq, 2wjk, 3har, 2wjl, 3has, 1q5j, 2zzl, 1q5i, 1f50, 3nsb, 1tn5, 1cwq, 3utx, 4fpd, 3uty, 1brx, 1brr, 1p8i, 1fbk, 1ucq, 4hyx, 1f4z, 1ixf, 3vi0, 1qkp, 1qko, 1brd, 1p8h, 1mgy, 1qm8, 4md2, 4md1, 2zfe, 1iw6, 3ns0, 1c3w, 1bm1, 2ntu, 1kme, 2ntw, 1s52, 1s51, 1py6, 2at9, 4o…
AXLYXXY	AY6	TXLXXXL	TL6	4	3	[1at9, 1e0p, 1r84, 1r2n, 1pxs, 1ap9, 1pxr, 4hwl, 1s54, 1s53, 1o0a, 3han, 1kg9, 3hao, 1c8r, 3hap, 1kg8, 2wjk, 3has, 2wjl, 1kgb, 1q5j, 2zzl, 1q5i, 1f50, 1tn5, 3nsb, 2brd, 3utv, 1tn0, 3utx, 3uty, 4fpd, 1brx, 1fbb, 1brr, 1fbk, 1ucq, 1p8u, 1f4z, 1ixf, 3vi0, 1qkp, 1qko, 1p8h, 4md2, 4md1, 3ns0, 1c3w, 1bm1, 2ntu, 1kme, 2ntw, 1s52, 1s51, 1py6, 2at9, 4ov0, 1iw9, 3vhz, 2i20, 2i21, 1vjm, 3mbv, 3t45, 1x0k, 1x…
AIAFTXY	AY6	TXXXXXL	TL6	1	2	[1m0k, 1s8l, 1at9, 1s8j, 1e0p, 1r84, 1r2n, 1pxs, 1jv7, 1pxr, 1ap9, 1jv6, 1m0l, 4hwl, 1s54, 1s53, 1o0a, 3han, 3hao, 1kg9, 1kg8, 3hap, 3haq, 2wjk, 3har, 2wjl, 3has, 2zzl, 1q5i, 1f50, 3nsb, 1tn5, 2brd, 1cwq, 3utx, 4fpd, 3uty, 1brx, 1brr, 1p8i, 1fbk, 1ucq, 4hyx, 1f4z, 1ixf, 1qkp, 1qko, 1brd, 1p8h, 1mgy, 1qm8, 4md2, 4md1, 2zfe, 1iw6, 3ns0, 1c3w, 1bm1, 2ntu, 1kme, 2ntw, 1s52, 1s51, 1py6, 2at9, 4ov0, 1i…
AIAFTXY	AY6	TXLXXXL	TL6	1	3	[1at9, 1e0p, 2i1x, 1r84, 1r2n, 1pxr, 1ap9, 1m0m, 4hwl, 1s54, 1s53, 1o0a, 1c8s, 3han, 1kg9, 1c8r, 3hao, 1kg8, 3hap, 2wjk, 3har, 2wjl, 3has, 1q5j, 2zzl, 1kgb, 1q5i, 1f50, 3nsb, 1tn5, 2brd, 3utx, 4fpd, 3uty, 1brx, 1fbb, 1brr, 1fbk, 1ucq, 1p8u, 1f4z, 1ixf, 3vi0, 1qkp, 1qko, 1p8h, 4md2, 4md1, 3ns0, 1c3w, 1bm1, 2ntu, 1kme, 2ntw, 1s52, 1s51, 1py6, 2at9, 4ov0, 3vhz, 1iw9, 2i20, 2i21, 1vjm, 3mbv, 1x0k, 3t…
AXLYXXY	AY6	LDXXXKV	LV6	4	6	[1m0k, 1s8l, 1at9, 1e0p, 1s8j, 1r84, 1r2n, 1pxs, 1jv7, 1jv6, 1ap9, 1pxr, 1m0l, 4hwl, 1s54, 1s53, 1o0a, 3han, 1kg9, 3hao, 1c8r, 3hap, 1kg8, 2wjk, 3has, 2wjl, 1kgb, 1q5j, 2zzl, 1q5i, 1f50, 1tn5, 3nsb, 2brd, 1cwq, 3utv, 1tn0, 3utw, 3utx, 3uty, 4fpd, 1brx, 1fbb, 1brr, 1p8i, 1fbk, 1ucq, 4hyx, 1p8u, 1f4z, 1ixf, 3vi0, 1qkp, 1qko, 1brd, 1p8h, 1mgy, 1qm8, 4md2, 2zfe, 4md1, 1iw6, 3ns0, 1c3w, 1bm1, 2ntu, 1k…
AVLWTAY	AY6	LDXXXKV	LV6	5	6	[2z55, 1vgo, 3wqj, 2ei4]
AIAFTXY	AY6	LVXGMGV	LV6	1	0	[1vjm, 1tn5, 1bm1, 1q5i, 1s54, 1s53, 2i20]
AIAFTXY	AY6	LDLXXLV	LV6	1	2	[1brx]
AFLXLNY	AY6	LSILXXV	LV6	6	0	[3vvk, 3qbl, 3qbg, 3qbi, 3qbk]
AFLXLNY	AY6	LXLXXVV	LV6	6	5	[3vvk, 3qbl, 3qbg, 3qbi, 3qbk]
AXLYXXY	AY6	LRNXTXV	LV6	4	5	[1s8l, 1at9, 1e0p, 1s8j, 1r84, 1r2n, 1pxs, 1jv7, 1jv6, 1ap9, 1pxr, 4hwl, 1s54, 1s53, 1o0a, 3han, 1kg9, 3hao, 3hap, 1kg8, 2wjk, 3has, 2wjl, 1q5j, 1q5i, 1f50, 1tn5, 3nsb, 3utv, 1tn0, 3utw, 3utx, 3uty, 4fpd, 1brx, 1brr, 1fbk, 1ucq, 4hyx, 1f4z, 1qkp, 1qko, 1brd, 1p8h, 1mgy, 4md2, 4md1, 3ns0, 1c3w, 1bm1, 2ntu, 1kme, 2ntw, 1s52, 1s51, 1py6, 4ov0, 2i20, 1vjm, 3mbv, 1x0i, 1x0k, 1xji]
AXLYXXY	AY6	LWSAYXV	LV6	4	5	[1m0k, 1s8l, 1at9, 1e0p, 1s8j, 1r84, 1r2n, 1pxs, 1jv7, 1jv6, 1ap9, 1pxr, 1m0l, 4hwl, 1s54, 1s53, 1o0a, 3han, 1kg9, 3hao, 1c8r, 3hap, 1kg8, 2wjk, 3has, 2wjl, 1kgb, 1q5j, 2zzl, 1f50, 1tn5, 3nsb, 2brd, 1cwq, 3utv, 1tn0, 3utw, 3utx, 3uty, 4fpd, 1brx, 1fbb, 1brr, 1p8i, 1fbk, 1ucq, 4hyx, 1p8u, 1f4z, 1ixf, 3vi0, 1qkp, 1qko, 1brd, 1p8h, 1mgy, 1qm8, 4md2, 2zfe, 4md1, 1iw6, 3ns0, 1c3w, 1bm1, 2ntu, 1kme, 2n…
AFXXLVY	AY6	LRNXTXV	LV6	4	5	[2ksy, 1jgj]
AIAFTXY	AY6	LDXXXKV	LV6	1	6	[1m0k, 1s8l, 1at9, 1s8j, 1e0p, 2i1x, 1r84, 1r2n, 1pxs, 1jv7, 1pxr, 1ap9, 1m0m, 1jv6, 1m0l, 4hwl, 1s54, 1s53, 1o0a, 1c8s, 3han, 1kg9, 1c8r, 3hao, 1kg8, 3hap, 3haq, 2wjk, 3har, 2wjl, 3has, 1q5j, 2zzl, 1kgb, 1q5i, 1f50, 1dze, 3nsb, 1tn5, 2brd, 1cwq, 3utx, 4fpd, 3uty, 1brx, 1fbb, 1brr, 1p8i, 1fbk, 1ucq, 4hyx, 1p8u, 1f4z, 1ixf, 3vi0, 1qkp, 1qko, 1brd, 1p8h, 1mgy, 1qm8, 4md2, 4md1, 2zfe, 1iw6, 3ns0, 1c…
AIAFTXY	AY6	FGXILLR	FR6	1	6	[1brx, 1s8l, 1at9, 1s8j, 1e0p, 1r84, 1r2n, 1f4z, 1jv7, 1pxr, 4hwl, 1qkp, 1qko, 1brd, 1s54, 1s53, 1o0a, 1mgy, 3han, 3hao, 1kg8, 3hap, 3haq, 2wjk, 3har, 2wjl, 3has, 1c3w, 1bm1, 1q5i, 2ntu, 1kme, 2ntw, 1s51, 1py6, 4ov0, 2i20, 1vjm, 1tn5, 1x0i, 1x0k, 3utx, 1xji, 3uty]
AILVFVY	AY6	FAFXLLR	FR6	0	6	[2jaf, 2jag]
AIAFTXY	AY6	VGXXXXL	VL6	1	6	[1s8l, 1at9, 1s8j, 1e0p, 1r84, 1r2n, 1pxs, 1jv7, 1jv6, 1pxr, 1ap9, 4hwl, 1s54, 1s53, 1o0a, 3han, 1kg9, 3hao, 1kg8, 3hap, 3haq, 2wjk, 3har, 2wjl, 3has, 1q5j, 1q5i, 1f50, 3nsb, 1tn5, 1cwq, 3utx, 4fpd, 3uty, 1brx, 1fbk, 1ucq, 4hyx, 1f4z, 1qkp, 1qko, 1brd, 1p8h, 1mgy, 4md2, 4md1, 3ns0, 1c3w, 1bm1, 2ntu, 1kme, 2ntw, 1s52, 1s51, 1py6, 4ov0, 2i20, 1vjm, 3mbv, 1x0i, 1x0k, 1xji]
AIAFTXY	AY6	ARYXXWL	AL6	1	2	[1m0k, 1s8l, 1at9, 1e0p, 1s8j, 2i1x, 1r84, 1r2n, 1pxs, 1jv7, 1pxr, 1ap9, 1m0m, 4hwl, 1s54, 1s53, 1o0a, 1c8s, 3han, 1kg9, 1c8r, 3hao, 1kg8, 3hap, 3haq, 2wjk, 3har, 2wjl, 3has, 1q5j, 2zzl, 1kgb, 1q5i, 1f50, 1dze, 3nsb, 1tn5, 2brd, 1cwq, 3utx, 4fpd, 3uty, 1brx, 1fbb, 1brr, 1p8i, 1fbk, 1ucq, 4hyx, 1p8u, 1f4z, 1ixf, 3vi0, 1qkp, 1qko, 1p8h, 1qm8, 4md2, 4md1, 2zfe, 1iw6, 3ns0, 1c3w, 1bm1, 2ntu, 1kme, 2n…
AXLYXXY	AY6	AYXVVXL	AL6	4	5	[1m0k, 1s8l, 1at9, 1e0p, 1s8j, 1r84, 1r2n, 1pxs, 1ap9, 1pxr, 1m0l, 4hwl, 1s54, 1s53, 1o0a, 3han, 1kg9, 3hao, 1c8r, 3hap, 1kg8, 2wjk, 3has, 2wjl, 1kgb, 1q5j, 2zzl, 1f50, 1tn5, 3nsb, 2brd, 1cwq, 3utv, 1tn0, 3utw, 3utx, 3uty, 4fpd, 1brx, 1fbb, 1brr, 1p8i, 1fbk, 1ucq, 4hyx, 1p8u, 1f4z, 1ixf, 3vi0, 1qkp, 1qko, 1brd, 1p8h, 1qm8, 4md2, 2zfe, 4md1, 1iw6, 3ns0, 1c3w, 1bm1, 2ntu, 1kme, 2ntw, 1s52, 1s51, 1p…
AILVFVY	AY6	AXLMIXL	AL6	0	1	[1e12, 2jaf, 2jag]
AIAFTXY	AY6	AKVGXXL	AL6	1	6	[1m0k, 1s8l, 1at9, 1s8j, 1e0p, 1r84, 1r2n, 1pxs, 1jv7, 1jv6, 1pxr, 1ap9, 1m0l, 4hwl, 1s54, 1s53, 1o0a, 3han, 1kg9, 3hao, 1kg8, 3hap, 3haq, 2wjk, 3har, 2wjl, 3has, 1q5j, 2zzl, 1q5i, 1f50, 3nsb, 1tn5, 2brd, 1cwq, 3utx, 4fpd, 3uty, 1brx, 1brr, 1p8i, 1fbk, 1ucq, 4hyx, 1p8u, 1f4z, 1ixf, 3vi0, 1qkp, 1qko, 1brd, 1p8h, 1mgy, 1qm8, 4md2, 4md1, 2zfe, 1iw6, 3ns0, 1c3w, 1bm1, 2ntu, 1kme, 2ntw, 1s52, 1s51, 1p…
AFLXVXY	AY6	VXXLMIV	VV6	4	3	[2z55, 1vgo, 3wqj, 2ei4]
AFXXLVY	AY6	VITLXTV	VV6	4	3	[1gue, 4gyc, 3qdc, 3qap, 2f93, 2ksy, 2f95, 1jgj, 1h68, 1gu8, 1h2s]
AFXXLVY	AY6	NXTVXLW	NW6	4	5	[1gue, 4gyc, 3qdc, 3qap, 2f93, 2ksy, 2f95, 1jgj, 1h68, 1gu8]
AXLYXXY	AY6	NXTVXLW	NW6	4	5	[1m0k, 1s8l, 1at9, 1e0p, 1s8j, 1r84, 1r2n, 1pxs, 1jv7, 1jv6, 1ap9, 1pxr, 1m0l, 4hwl, 1s54, 1s53, 1o0a, 3han, 1kg9, 3hao, 3hap, 1kg8, 2wjk, 3has, 2wjl, 1q5j, 2zzl, 1q5i, 1f50, 1tn5, 3nsb, 1cwq, 3utv, 1tn0, 3utw, 3utx, 3uty, 4fpd, 1brx, 1brr, 1p8i, 1fbk, 1ucq, 4hyx, 1f4z, 1ixf, 3vi0, 1qkp, 1qko, 1brd, 1p8h, 1mgy, 1qm8, 4md2, 2zfe, 4md1, 1iw6, 3ns0, 1c3w, 1bm1, 2ntu, 1kme, 2ntw, 1s52, 1s51, 1py6, 4o…
AXLYXXY	AY6	VTXVLWS	VS6	4	5	[1m0k, 1s8l, 1at9, 1e0p, 1s8j, 1r84, 1r2n, 1pxs, 1jv7, 1jv6, 1ap9, 1pxr, 1m0l, 4hwl, 1s54, 1s53, 1o0a, 3han, 1kg9, 3hao, 3hap, 1kg8, 2wjk, 3has, 2wjl, 1q5j, 2zzl, 1q5i, 1f50, 1tn5, 3nsb, 1cwq, 3utv, 1tn0, 3utw, 3utx, 3uty, 4fpd, 1brx, 1brr, 1p8i, 1fbk, 1ucq, 4hyx, 1f4z, 1ixf, 3vi0, 1qkp, 1qko, 1brd, 1p8h, 1mgy, 1qm8, 4md2, 2zfe, 4md1, 1iw6, 3ns0, 1c3w, 1bm1, 2ntu, 1kme, 2ntw, 1s52, 1s51, 1py6, 4o…
AXLYXXY	AY6	VVWLIGS	VS6	4	5	[1brx, 1at9, 1fbb, 1bm1, 1q5i, 1brr, 1s52, 1r84, 1r2n, 1ap9, 1pxr, 4hwl, 3han, 2brd, 3hap, 3utv, 1tn0, 3utx, 1xji, 3has, 3uty]
AIAFTXY	AY6	GXGXXXL	GL6	1	6	[1s8l, 1at9, 1s8j, 1e0p, 1r84, 1r2n, 1jv7, 1pxr, 4hwl, 1s54, 1s53, 1o0a, 3han, 1kg9, 3hao, 1kg8, 3hap, 3haq, 2wjk, 3har, 2wjl, 3has, 1q5j, 1q5i, 1f50, 3nsb, 1tn5, 3utx, 3uty, 1brx, 1ucq, 4hyx, 1f4z, 1qkp, 1qko, 1brd, 1p8h, 1mgy, 4md2, 4md1, 3ns0, 1c3w, 1bm1, 2ntu, 1kme, 2ntw, 1s52, 1s51, 1py6, 4ov0, 2i20, 1vjm, 3mbv, 1x0i, 1x0k, 1xji]
AIAFTXY	AY6	GTAXMGL	GL6	1	0	[1m0k, 1s8l, 1at9, 1s8j, 1e0p, 2i1x, 1r84, 1r2n, 1pxs, 1jv7, 1pxr, 1ap9, 1m0m, 1jv6, 1m0l, 4hwl, 1s54, 1s53, 1o0a, 1c8s, 3han, 1kg9, 1c8r, 3hao, 1kg8, 3hap, 1bhb, 1bha, 3haq, 2wjk, 3har, 2wjl, 3has, 1q5j, 2zzl, 1kgb, 1q5i, 1f50, 1dze, 3nsb, 1tn5, 2brd, 1cwq, 3utx, 4fpd, 3uty, 1brx, 1fbb, 1brr, 1p8i, 1fbk, 1ucq, 4hyx, 1p8u, 1f4z, 1ixf, 3vi0, 1qkp, 1qko, 1brd, 1p8h, 1mgy, 1qm8, 4md2, 4md1, 2zfe, 1i…
AFXXLVY	AY6	RNXTVXL	RL6	4	5	[1gue, 4gyc, 3qdc, 3qap, 2f93, 2ksy, 2f95, 1jgj, 1h68, 1gu8]
AXLYXXY	AY6	RNXTVXL	RL6	4	5	[1m0k, 1s8l, 1at9, 1e0p, 1s8j, 1r84, 1r2n, 1pxs, 1jv7, 1jv6, 1ap9, 1pxr, 1m0l, 4hwl, 1s54, 1s53, 1o0a, 3han, 1kg9, 3hao, 3hap, 1kg8, 2wjk, 3has, 2wjl, 1q5j, 2zzl, 1q5i, 1f50, 1tn5, 3nsb, 1cwq, 3utv, 1tn0, 3utw, 3utx, 3uty, 4fpd, 1brx, 1brr, 1p8i, 1fbk, 1ucq, 4hyx, 1f4z, 1ixf, 3vi0, 1qkp, 1qko, 1brd, 1p8h, 1mgy, 1qm8, 4md2, 2zfe, 4md1, 1iw6, 3ns0, 1c3w, 1bm1, 2ntu, 1kme, 2ntw, 1s52, 1s51, 1py6, 4o…
AXLYXXY	AY6	VXXWSAY	VY6	4	5	[1m0k, 1s8l, 1at9, 1e0p, 1s8j, 1r84, 1r2n, 1pxs, 1jv7, 1jv6, 1ap9, 1pxr, 1m0l, 4hwl, 1s54, 1s53, 1o0a, 3han, 1kg9, 3hao, 1c8r, 3hap, 1kg8, 2wjk, 3has, 2wjl, 1kgb, 1q5j, 2zzl, 1q5i, 1f50, 1tn5, 3nsb, 2brd, 1cwq, 3utv, 1tn0, 3utw, 3utx, 3uty, 4fpd, 1brx, 1fbb, 1brr, 1p8i, 1fbk, 1ucq, 4hyx, 1p8u, 1f4z, 1ixf, 3vi0, 1qkp, 1qko, 1brd, 1p8h, 1mgy, 1qm8, 4md2, 2zfe, 4md1, 1iw6, 3ns0, 1c3w, 1bm1, 2ntu, 1k…
AFXXLVY	AY6	VXLWAIY	VY6	4	5	[1gue, 4gyc, 3qdc, 3qap, 2f93, 2ksy, 2f95, 1jgj, 1h68, 1gu8, 1h2s]
AXLYXXY	AY6	SAYXXVW	SW6	4	5	[1m0k, 1s8l, 1at9, 1e0p, 1s8j, 1r84, 1r2n, 1pxs, 1jv7, 1jv6, 1ap9, 1pxr, 1m0l, 4hwl, 1s54, 1s53, 1o0a, 3han, 1kg9, 3hao, 1c8r, 3hap, 1kg8, 2wjk, 3has, 2wjl, 1kgb, 1q5j, 2zzl, 1f50, 1tn5, 3nsb, 2brd, 1cwq, 3utv, 1tn0, 3utw, 3utx, 3uty, 4fpd, 1brx, 1fbb, 1brr, 1p8i, 1fbk, 1ucq, 4hyx, 1p8u, 1f4z, 1ixf, 3vi0, 1qkp, 1qko, 1brd, 1p8h, 1mgy, 1qm8, 4md2, 2zfe, 4md1, 1iw6, 3ns0, 1c3w, 1bm1, 2ntu, 1kme, 2n…
AXLYXXY	AY6	WSAYXXV	WV6	4	5	[1m0k, 1s8l, 1at9, 1e0p, 1s8j, 1r84, 1r2n, 1pxs, 1jv7, 1jv6, 1ap9, 1pxr, 1m0l, 4hwl, 1s54, 1s53, 1o0a, 3han, 1kg9, 3hao, 1c8r, 3hap, 1kg8, 2wjk, 3has, 2wjl, 1kgb, 1q5j, 2zzl, 1f50, 1tn5, 3nsb, 2brd, 1cwq, 3utv, 1tn0, 3utw, 3utx, 3uty, 4fpd, 1brx, 1fbb, 1brr, 1p8i, 1fbk, 1ucq, 4hyx, 1p8u, 1f4z, 1ixf, 3vi0, 1qkp, 1qko, 1brd, 1p8h, 1mgy, 1qm8, 4md2, 2zfe, 4md1, 1iw6, 3ns0, 1c3w, 1bm1, 2ntu, 1kme, 2n…
AFXXLVY	AY6	VXWAIYP	VP6	4	5	[2ksy, 1jgj]
AFLXLNY	AY6	VSTILVP	VP6	6	1	[3vvk, 3qbl, 3qbg, 3qbi, 3qbk]
AXLYXXY	AY6	VLWXAYP	VP6	4	5	[1m0k, 1s8l, 1at9, 1e0p, 1s8j, 1r84, 1r2n, 1pxs, 1jv7, 1jv6, 1ap9, 1pxr, 1m0l, 4hwl, 1s54, 1s53, 1o0a, 3han, 1kg9, 3hao, 1c8r, 3hap, 1kg8, 2wjk, 3has, 2wjl, 1kgb, 1q5j, 2zzl, 1f50, 1tn5, 3nsb, 2brd, 1cwq, 3utv, 1tn0, 3utw, 3utx, 3uty, 4fpd, 1brx, 1fbb, 1brr, 1p8i, 1fbk, 1ucq, 4hyx, 1p8u, 1f4z, 1ixf, 3vi0, 1qkp, 1qko, 1brd, 1p8h, 1mgy, 1qm8, 4md2, 2zfe, 4md1, 1iw6, 3ns0, 1c3w, 1bm1, 2ntu, 1kme, 2n…
AFLXVXY	AY6	TLXGVDA	TA6	4	3	[2z55, 1vgo, 2ei4]
AIAFTXY	AY6	TPLLLLA	TA6	1	2	[2i20]
AXLYXXY	AY6	TVVLWSA	TA6	4	5	[1m0k, 1s8l, 1at9, 1e0p, 1s8j, 1r84, 1r2n, 1pxs, 1jv7, 1jv6, 1ap9, 1pxr, 1m0l, 4hwl, 1s54, 1s53, 1o0a, 3han, 1kg9, 3hao, 1c8r, 3hap, 1kg8, 2wjk, 3has, 2wjl, 1kgb, 1q5j, 2zzl, 1q5i, 1f50, 1tn5, 3nsb, 2brd, 1cwq, 3utv, 1tn0, 3utw, 3utx, 3uty, 4fpd, 1brx, 1fbb, 1brr, 1p8i, 1fbk, 1ucq, 4hyx, 1p8u, 1f4z, 1ixf, 3vi0, 1qkp, 1qko, 1brd, 1p8h, 1mgy, 1qm8, 4md2, 2zfe, 4md1, 1iw6, 3ns0, 1c3w, 1bm1, 2ntu, 1k…
AXLYXXY	AY6	YXXVWXI	YI6	4	5	[1m0k, 1at9, 1e0p, 1s8j, 1r84, 1r2n, 1pxs, 1ap9, 1pxr, 4hwl, 1s54, 1s53, 1o0a, 3han, 1kg9, 3hao, 1c8r, 3hap, 1kg8, 2wjk, 3has, 2wjl, 1kgb, 1q5j, 2zzl, 1f50, 1tn5, 3nsb, 2brd, 3utv, 1tn0, 3utw, 3utx, 3uty, 4fpd, 1brx, 1fbb, 1brr, 1p8i, 1fbk, 1ucq, 4hyx, 1p8u, 1f4z, 1ixf, 3vi0, 1qkp, 1qko, 1brd, 1p8h, 1qm8, 4md2, 2zfe, 4md1, 1iw6, 3ns0, 1c3w, 1bm1, 2ntu, 1kme, 2ntw, 1s52, 1s51, 1py6, 2at9, 4ov0, 1i…
AXLYXXY	AY6	WLXGSEG	WG6	4	5	[1fbb, 1q5i, 1brr, 1s52, 1r84, 1r2n, 1ap9, 1pxr, 4hwl, 3han, 2brd, 3hap, 3utv, 1tn0, 3utx, 1xji, 3has, 3uty]
AIAFTXY	AY6	WIWLALG	WG6	1	0	[1fbb, 1brr, 1fbk, 1r84, 1r2n, 1ucq, 4hyx, 1pxr, 1ap9, 4hwl, 1ixf, 3vi0, 1qkp, 1qko, 1s54, 1s53, 1p8h, 3han, 1c8r, 3hao, 3hap, 1bhb, 3haq, 2wjk, 3har, 4md2, 3has, 4md1, 3ns0, 1q5j, 1kgb, 1q5i, 1kme, 2ntw, 1s52, 1s51, 1py6, 4ov0, 3vhz, 1iw9, 3nsb, 1tn5, 3mbv, 3t45, 3utx, 1xji, 3uty]
AIAFTXY	AY6	WXXLGTA	WA6	1	0	[1m0k, 1s8l, 1at9, 1s8j, 1e0p, 2i1x, 1r84, 1r2n, 1jv7, 1pxr, 1ap9, 1m0m, 1jv6, 4hwl, 1s54, 1s53, 1o0a, 1c8s, 3han, 1kg9, 1c8r, 3hao, 1kg8, 3hap, 1bhb, 3haq, 2wjk, 3har, 2wjl, 3has, 1q5j, 2zzl, 1kgb, 1q5i, 1f50, 1dze, 3nsb, 1tn5, 2brd, 3utx, 4fpd, 3uty, 1brx, 1fbb, 1brr, 1p8i, 1fbk, 1ucq, 4hyx, 1p8u, 1f4z, 1ixf, 3vi0, 1qkp, 1qko, 1p8h, 1qm8, 4md2, 4md1, 2zfe, 1iw6, 3ns0, 1c3w, 1bm1, 2ntu, 1kme, 2n…
AIAFTXY	AY6	ALGTAXM	AM6	1	0	[1m0k, 1s8l, 1at9, 1s8j, 1e0p, 2i1x, 1r84, 1r2n, 1jv7, 1pxr, 1ap9, 1m0m, 1jv6, 1m0l, 4hwl, 1s54, 1s53, 1o0a, 1c8s, 3han, 1kg9, 1c8r, 3hao, 1kg8, 3hap, 1bhb, 1bha, 3haq, 2wjk, 3har, 2wjl, 3has, 1q5j, 2zzl, 1kgb, 1q5i, 1f50, 1dze, 3nsb, 1tn5, 2brd, 1cwq, 3utx, 4fpd, 3uty, 1brx, 1fbb, 1brr, 1p8i, 1fbk, 1ucq, 4hyx, 1p8u, 1f4z, 1ixf, 3vi0, 1qkp, 1qko, 1brd, 1p8h, 1mgy, 1qm8, 4md2, 4md1, 2zfe, 1iw6, 3n…
AXLYXXY	AY6	PVXWXXG	PG6	4	5	[1m0k, 1at9, 1e0p, 1r84, 1r2n, 1pxs, 1ap9, 1pxr, 4hwl, 1s54, 1s53, 1o0a, 3han, 1kg9, 3hao, 1c8r, 3hap, 1kg8, 2wjk, 3has, 2wjl, 1kgb, 1q5j, 2zzl, 1f50, 1tn5, 3nsb, 2brd, 3utv, 1tn0, 3utw, 3utx, 3uty, 4fpd, 1brx, 1fbb, 1brr, 1p8i, 1fbk, 1ucq, 4hyx, 1p8u, 1f4z, 1ixf, 3vi0, 1qkp, 1qko, 1brd, 1p8h, 1qm8, 4md2, 2zfe, 4md1, 1iw6, 3ns0, 1c3w, 1bm1, 2ntu, 1kme, 2ntw, 1s52, 1s51, 1py6, 4ov0, 1iw9, 3vhz, 2i…
AIAFTXY	AY6	AXWLFTT	AT6	1	2	[1m0k, 1s8l, 1at9, 1e0p, 1s8j, 2i1x, 1r84, 1r2n, 1pxs, 1jv7, 1pxr, 1ap9, 1m0m, 1jv6, 1m0l, 4hwl, 1s54, 1s53, 1o0a, 1c8s, 3han, 1kg9, 1c8r, 3hao, 1kg8, 3hap, 3haq, 2wjk, 3har, 2wjl, 3has, 1q5j, 2zzl, 1kgb, 1q5i, 1f50, 1dze, 3nsb, 1tn5, 2brd, 1cwq, 3utx, 4fpd, 3uty, 1brx, 1fbb, 1brr, 1p8i, 1fbk, 1ucq, 4hyx, 1p8u, 1f4z, 1ixf, 3vi0, 1qkp, 1qko, 1brd, 1p8h, 1mgy, 1qm8, 4md2, 4md1, 2zfe, 1iw6, 3ns0, 1c…
AIAFTXY	AY6	ALMGLGT	AT6	1	0	[1m0k, 1s8l, 1at9, 1s8j, 1e0p, 2i1x, 1r84, 1r2n, 1pxs, 1jv7, 1pxr, 1ap9, 1m0m, 1jv6, 1m0l, 4hwl, 1s53, 1o0a, 1c8s, 3han, 1kg9, 1c8r, 3hao, 1kg8, 3hap, 1bhb, 1bha, 3haq, 2wjk, 3har, 2wjl, 3has, 1q5j, 2zzl, 1kgb, 1q5i, 1f50, 1dze, 3nsb, 1tn5, 2brd, 1cwq, 3utx, 4fpd, 3uty, 1brx, 1fbb, 1brr, 1p8i, 1fbk, 1ucq, 4hyx, 1p8u, 1f4z, 1ixf, 3vi0, 1qkp, 1qko, 1brd, 1p8h, 1mgy, 1qm8, 4md2, 4md1, 2zfe, 1iw6, 3n…
AIAFTXY	AY6	GLGXLYF	GF6	1	0	[1m0k, 1s8l, 1at9, 1s8j, 1e0p, 2i1x, 1r84, 1r2n, 1pxs, 1jv7, 1pxr, 1ap9, 1m0m, 1jv6, 1m0l, 4hwl, 1s54, 1s53, 1o0a, 1c8s, 3han, 1kg9, 1c8r, 3hao, 1kg8, 3hap, 1bhb, 1bha, 3haq, 2wjk, 3har, 2wjl, 3has, 1q5j, 2zzl, 1kgb, 1q5i, 1f50, 1dze, 3nsb, 1tn5, 2brd, 1cwq, 3utx, 4fpd, 3uty, 1brx, 1fbb, 1brr, 1p8i, 1fbk, 1ucq, 4hyx, 1p8u, 1f4z, 1ixf, 3vi0, 1qkp, 1qko, 1brd, 1p8h, 1mgy, 1qm8, 4md2, 4md1, 2zfe, 1i…
AIAFTXY	AY6	MXLGXXY	MY6	1	0	[1m0k, 1s8l, 1at9, 1s8j, 1e0p, 2i1x, 1r84, 1r2n, 1pxs, 1jv7, 1pxr, 1ap9, 1m0m, 1jv6, 1m0l, 4hwl, 1s54, 1s53, 1o0a, 1c8s, 3han, 1kg9, 1c8r, 3hao, 1kg8, 3hap, 1bhb, 1bha, 3haq, 2wjk, 3har, 2wjl, 3has, 1q5j, 2zzl, 1kgb, 1q5i, 1f50, 1dze, 3nsb, 1tn5, 2brd, 1cwq, 3utx, 4fpd, 3uty, 1brx, 1fbb, 1brr, 1p8i, 1fbk, 1ucq, 4hyx, 1p8u, 1f4z, 1ixf, 3vi0, 1qkp, 1qko, 1brd, 1p8h, 1mgy, 1qm8, 4md2, 4md1, 2zfe, 1i…
AIAFTXY	AY6	TLYFLVK	TK6	1	0	[1m0k, 1s8l, 1at9, 1s8j, 1e0p, 1r84, 1r2n, 1pxs, 1jv7, 1pxr, 1ap9, 1jv6, 4hwl, 1s53, 1o0a, 3han, 1kg9, 3hao, 1kg8, 3hap, 1bhb, 1bha, 3haq, 2wjk, 3har, 2wjl, 3has, 1q5j, 1q5i, 1f50, 3nsb, 1tn5, 1cwq, 3utx, 4fpd, 3uty, 1brx, 1brr, 1p8i, 1fbk, 1ucq, 4hyx, 1f4z, 3vi0, 1qkp, 1qko, 1brd, 1p8h, 1mgy, 4md2, 4md1, 3ns0, 1c3w, 1bm1, 2ntu, 1kme, 2ntw, 1py6, 2at9, 4ov0, 2i20, 1vjm, 1qhj, 3mbv, 1x0i, 1x0k, 1x…
AXLYXXY	AY6	TILAXVG	TG6	4	3	[1s8l, 1at9, 1e0p, 1s8j, 1r84, 1r2n, 1pxs, 1jv7, 1jv6, 1pxr, 4hwl, 1s54, 1s53, 1o0a, 3han, 3hao, 1kg8, 3haq, 2wjk, 3has, 2wjl, 1q5i, 1f50, 1tn5, 3utv, 1tn0, 3utw, 3utx, 3uty, 4fpd, 1brx, 4hyx, 1f4z, 1qkp, 1qko, 1p8h, 1mgy, 4md2, 4md1, 1c3w, 1bm1, 2ntu, 1kme, 2ntw, 1s52, 1s51, 1py6, 4ov0, 2i20, 1vjm, 3mbv, 1x0i, 1x0k, 1xji]
AFXXLVY	AY6	TVVMLXG	TG6	4	3	[1gue, 4gyc, 3qdc, 3qap, 2f93, 2ksy, 2f95, 1jgj, 1h68, 1gu8, 1h2s]
AIAFTXY	AY6	TXXXXLG	TG6	1	0	[1m0k, 1s8l, 1at9, 1s8j, 1e0p, 2i1x, 1r84, 1r2n, 1pxs, 1jv7, 1pxr, 1ap9, 1m0m, 1jv6, 1m0l, 4hwl, 1s54, 1s53, 1o0a, 1c8s, 3han, 1kg9, 1c8r, 3hao, 1kg8, 3hap, 1bhb, 1bha, 3haq, 2wjk, 3har, 2wjl, 3has, 1q5j, 2zzl, 1kgb, 1q5i, 1f50, 1dze, 3nsb, 1tn5, 2brd, 1cwq, 3utx, 4fpd, 3uty, 1brx, 1fbb, 1brr, 1p8i, 1fbk, 1ucq, 4hyx, 1p8u, 1f4z, 1ixf, 3vi0, 1qkp, 1qko, 1brd, 1p8h, 1mgy, 1qm8, 4md2, 4md1, 2zfe, 1i…
AFLXLNY	AY6	TVVXXLG	TG6	6	5	[3vvk, 3qbl, 3qbg, 3qbi, 3qbk]
AVLWTAY	AY6	TXXVGFG	TG6	5	6	[2z55, 1vgo, 3wqj, 2ei4]
AIAFTXY	AY6	YXLVKGM	YM6	1	0	[1s8l, 1at9, 1e0p, 1r84, 1r2n, 1jv7, 1pxr, 1jv6, 1s54, 1s53, 1o0a, 3han, 3hao, 1kg8, 3hap, 1bha, 3haq, 2wjk, 3har, 2wjl, 3has, 1q5j, 1q5i, 1f50, 1tn5, 3utx, 4fpd, 3uty, 1brx, 1fbk, 1ucq, 4hyx, 1f4z, 1qko, 1brd, 1p8h, 4md2, 4md1, 1c3w, 1bm1, 2ntu, 1kme, 2ntw, 1s51, 1py6, 4ov0, 2i20, 1vjm, 3mbv, 1x0i, 1x0k, 1xji]
AIAFTXY	AY6	GXXYXXV	GV6	1	0	[1m0k, 1s8l, 1at9, 1s8j, 1e0p, 1r84, 1r2n, 1pxs, 1jv7, 1pxr, 1ap9, 1jv6, 1m0l, 4hwl, 1s54, 1s53, 1o0a, 3han, 1kg9, 3hao, 1kg8, 3hap, 1bhb, 1bha, 3haq, 2wjk, 3har, 2wjl, 3has, 1q5j, 2zzl, 1q5i, 1f50, 3nsb, 1tn5, 2brd, 1cwq, 3utx, 4fpd, 3uty, 1brx, 1brr, 1p8i, 1fbk, 1ucq, 4hyx, 1f4z, 1ixf, 3vi0, 1qkp, 1qko, 1brd, 1p8h, 1mgy, 1qm8, 4md2, 4md1, 2zfe, 1iw6, 3ns0, 1c3w, 1bm1, 2ntu, 1kme, 2ntw, 1s52, 1s…
AXLYXXY	AY6	GTXLXXV	GV6	4	3	[1s8l, 1e0p, 1s8j, 1r84, 1r2n, 4hyx, 1f4z, 1pxs, 1jv7, 1jv6, 1pxr, 4hwl, 1qkp, 1qko, 1s54, 1s53, 1o0a, 1mgy, 3han, 3hao, 3haq, 2wjk, 3has, 2wjl, 1c3w, 1q5i, 2ntu, 1kme, 2ntw, 1s52, 1s51, 1py6, 2i20, 1vjm, 1tn5, 1x0i, 1x0k, 3utv, 1tn0, 3utw, 3utx, 1xji, 3uty]
AFLXLNY	AY6	FVXMTRG	FG6	6	0	[3vvk, 3qbi]
AIAFTXY	AY6	FLVXGMG	FG6	1	0	[1brx, 1c3w, 1at9, 1bm1, 1e0p, 1q5i, 2ntu, 1kme, 1s51, 1py6, 2i20, 1pxr, 1vjm, 1tn5, 1qko, 1brd, 1s54, 1s53, 1x0k, 3hao, 1bha, 3haq, 3har, 2wjl]
AFXXLVY	AY6	LRNLTVI	LI6	4	5	[1gue, 4gyc, 3qdc, 3qap, 2f93, 2f95, 1h68, 1gu8]
AFLXLNY	AY6	LIAVSTI	LI6	6	1	[3vvk, 3qbl, 3qbg, 3qbi, 3qbk]
AXLYXXY	AY6	LVXADXI	LI6	4	3	[1m0k, 1s8l, 1at9, 1e0p, 1s8j, 1r84, 1r2n, 1pxs, 1jv7, 1jv6, 1ap9, 1pxr, 1m0l, 4hwl, 1s54, 1s53, 1o0a, 3han, 1kg9, 3hao, 1c8r, 1kg8, 3haq, 3har, 2wjk, 3has, 2wjl, 1kgb, 1q5j, 2zzl, 1q5i, 1f50, 1tn5, 3nsb, 1cwq, 3utv, 1tn0, 3utw, 3utx, 3uty, 4fpd, 1brx, 1brr, 1p8i, 1fbk, 1ucq, 4hyx, 1p8u, 1f4z, 1ixf, 3vi0, 1qkp, 1qko, 1brd, 1p8h, 1mgy, 1qm8, 4md2, 2zfe, 4md1, 1iw6, 3ns0, 1c3w, 1bm1, 2ntu, 1kme, 2n…
AXLYXXY	AY6	GTXXVGA	GA6	4	3	[1m0k, 1at9, 1e0p, 1r84, 1r2n, 1pxs, 1ap9, 1pxr, 4hwl, 1s54, 1s53, 1o0a, 3han, 1kg9, 3hao, 1c8r, 3hap, 1kg8, 2wjk, 3has, 2wjl, 1kgb, 1q5j, 2zzl, 1q5i, 1f50, 1tn5, 3nsb, 2brd, 3utv, 1tn0, 3utw, 3utx, 3uty, 4fpd, 1brx, 1fbb, 1brr, 1p8i, 1fbk, 1ucq, 4hyx, 1p8u, 1f4z, 1ixf, 3vi0, 1qkp, 1qko, 1p8h, 1qm8, 4md2, 2zfe, 4md1, 1iw6, 3ns0, 1c3w, 1bm1, 2ntu, 1kme, 2ntw, 1s52, 1s51, 1py6, 2at9, 4ov0, 1iw9, 3v…
AIAFTXY	AY6	GTXXVGA	GA6	1	3	[1m0k, 1at9, 1e0p, 2i1x, 1r84, 1r2n, 1pxr, 1ap9, 1m0m, 4hwl, 1s54, 1s53, 1o0a, 1c8s, 3han, 1kg9, 1c8r, 3hao, 1kg8, 3hap, 3haq, 2wjk, 3har, 2wjl, 3has, 1q5j, 2zzl, 1kgb, 1q5i, 1f50, 1dze, 3nsb, 1tn5, 2brd, 3utx, 4fpd, 3uty, 1brx, 1fbb, 1brr, 1p8i, 1fbk, 1ucq, 4hyx, 1p8u, 1f4z, 1ixf, 3vi0, 1qkp, 1qko, 1p8h, 1qm8, 4md2, 4md1, 2zfe, 1iw6, 3ns0, 1c3w, 1bm1, 2ntu, 1kme, 2ntw, 1s52, 1s51, 1py6, 2at9, 4o…
AIAFTXY	AY6	FTTPLLA	FA6	1	2	[3hao]
AILVFVY	AY6	MIPLVSI	MI6	0	1	[1e12, 2jaf, 2jag]
AFLXVXY	AY6	MIXXGXI	MI6	4	3	[2z55, 1vgo, 3wqj, 2ei4]
AXLYXXY	AY6	AVGADGI	AI6	4	3	[3hap]
AIAFTXY	AY6	GLILLRS	GS6	1	6	[1brx, 1c3w, 1at9, 1bm1, 1e0p, 1q5i, 2ntu, 1kme, 2i20, 1pxr, 1vjm, 1tn5, 1qko, 1s54, 1s53, 1x0k, 3hao]
AILVFVY	AY6	LMIPLVS	LS6	0	1	[1e12, 2jaf, 2jag]
AFXXLVY	AY6	MLAGFAG	MG6	4	3	[1gue, 4gyc, 3qdc, 3qap, 2f93, 2ksy, 2f95, 1jgj, 1h68, 1gu8, 1h2s]
AFXXLVY	AY6	TVXLWAI	TI6	4	5	[1gue, 4gyc, 3qdc, 3qap, 2f93, 2ksy, 2f95, 1jgj, 1h68, 1gu8, 1h2s]
AVLWTAY	AY6	AKVGFGF	AF6	5	6	[2z55, 1vgo, 3wqj, 2ei4]
AXLYXXY	AY6	AXVGADG	AG6	4	3	[1m0k, 1s8l, 1at9, 1e0p, 1s8j, 1r84, 1r2n, 1pxs, 1jv7, 1jv6, 1ap9, 1pxr, 1m0l, 4hwl, 1s54, 1s53, 1o0a, 3han, 1kg9, 3hao, 1kg8, 3hap, 3haq, 3har, 2wjk, 3has, 2wjl, 1q5j, 2zzl, 1q5i, 1f50, 1tn5, 3nsb, 1cwq, 3utv, 1tn0, 3utw, 3utx, 3uty, 4fpd, 1brx, 1brr, 1p8i, 1fbk, 1ucq, 4hyx, 1f4z, 1ixf, 3vi0, 1qkp, 1qko, 1brd, 1p8h, 1mgy, 1qm8, 4md2, 2zfe, 4md1, 1iw6, 3ns0, 1c3w, 1bm1, 2ntu, 1kme, 2ntw, 1s52, 1s…
AIAFTXY	AY6	ADGIMIG	AG6	1	3	[1m0k, 1s8l, 1at9, 1s8j, 1e0p, 2i1x, 1r84, 1r2n, 1jv7, 1pxr, 1ap9, 1m0m, 1jv6, 1m0l, 4hwl, 1s54, 1s53, 1o0a, 1c8s, 3han, 1kg9, 1c8r, 3hao, 1kg8, 3hap, 3haq, 2wjk, 3har, 2wjl, 3has, 1q5j, 2zzl, 1kgb, 1q5i, 1f50, 1dze, 3nsb, 1tn5, 2brd, 1cwq, 3utx, 4fpd, 3uty, 1brx, 1fbb, 1brr, 1p8i, 1fbk, 1ucq, 4hyx, 1p8u, 1f4z, 1ixf, 3vi0, 1qkp, 1qko, 1brd, 1p8h, 1mgy, 1qm8, 4md2, 4md1, 2zfe, 1iw6, 3ns0, 1c3w, 1b…
AFLXVXY	AY6	ALMIXXG	AG6	4	3	[2z55, 1vgo, 3wqj, 2ei4]
AXLYXXY	AY6	ADGIMIG	AG6	4	3	[1m0k, 1s8l, 1at9, 1e0p, 1s8j, 1r84, 1r2n, 1pxs, 1jv7, 1jv6, 1ap9, 1pxr, 1m0l, 4hwl, 1s54, 1s53, 1o0a, 3han, 1kg9, 3hao, 1c8r, 3hap, 1kg8, 3haq, 3har, 2wjk, 3has, 2wjl, 1kgb, 1q5j, 2zzl, 1q5i, 1f50, 1tn5, 3nsb, 2brd, 1cwq, 3utv, 1tn0, 3utw, 3utx, 3uty, 4fpd, 1brx, 1fbb, 1brr, 1p8i, 1fbk, 1ucq, 4hyx, 1p8u, 1f4z, 1ixf, 3vi0, 1qkp, 1qko, 1brd, 1p8h, 1mgy, 1qm8, 4md2, 2zfe, 4md1, 1iw6, 3ns0, 1c3w, 1b…
AXLYXXY	AY6	ILAXVXA	IA6	4	3	[1s8l, 1at9, 1e0p, 1s8j, 1r84, 1r2n, 1pxs, 1jv7, 1jv6, 1ap9, 1pxr, 4hwl, 1s54, 1s53, 1o0a, 3han, 1kg9, 3hao, 1kg8, 3haq, 2wjk, 3has, 2wjl, 1q5j, 1q5i, 1f50, 1tn5, 3utv, 1tn0, 3utw, 3utx, 3uty, 4fpd, 1brx, 1fbk, 1ucq, 4hyx, 1f4z, 1qkp, 1qko, 1brd, 1p8h, 1mgy, 4md2, 4md1, 1c3w, 1bm1, 2ntu, 1kme, 2ntw, 1s52, 1s51, 1py6, 4ov0, 2i20, 1vjm, 3mbv, 1x0i, 1x0k, 1xji]
AFXXLVY	AY6	VXLAGXA	VA6	4	3	[1gue, 4gyc, 3qdc, 3qap, 2f93, 2ksy, 2f95, 1jgj, 1h68, 1gu8, 1h2s]
AFXXLVY	AY6	ITLXTVV	IV6	4	3	[1gue, 4gyc, 3qdc, 3qap, 2f93, 2ksy, 2f95, 1jgj, 1h68, 1gu8, 1h2s]
AIAFTXY	AY6	VXXDXXM	VM6	1	3	[1m0k, 1s8l, 1at9, 1s8j, 1e0p, 2i1x, 1r84, 1r2n, 1jv7, 1pxr, 1ap9, 1m0m, 1jv6, 1m0l, 4hwl, 1s54, 1s53, 1o0a, 1c8s, 3han, 1kg9, 1c8r, 3hao, 1kg8, 3hap, 3haq, 2wjk, 3har, 2wjl, 3has, 1q5j, 2zzl, 1kgb, 1q5i, 1f50, 1dze, 3nsb, 1tn5, 1cwq, 3utx, 4fpd, 3uty, 1brx, 1fbb, 1brr, 1p8i, 1fbk, 1ucq, 4hyx, 1p8u, 1f4z, 1ixf, 3vi0, 1qkp, 1qko, 1brd, 1p8h, 1mgy, 1qm8, 4md2, 4md1, 2zfe, 1iw6, 3ns0, 1c3w, 1bm1, 2n…
AXLYXXY	AY6	VXXDXXM	VM6	4	3	[1m0k, 1s8l, 1at9, 1e0p, 1s8j, 1r84, 1r2n, 1pxs, 1jv7, 1jv6, 1ap9, 1pxr, 1m0l, 4hwl, 1s54, 1s53, 1o0a, 3han, 1kg9, 3hao, 1c8r, 3hap, 1kg8, 3haq, 3har, 2wjk, 3has, 2wjl, 1kgb, 1q5j, 2zzl, 1q5i, 1f50, 1tn5, 3nsb, 1cwq, 3utv, 1tn0, 3utw, 3utx, 3uty, 4fpd, 1brx, 1fbb, 1brr, 1p8i, 1fbk, 1ucq, 4hyx, 1p8u, 1f4z, 1ixf, 3vi0, 1qkp, 1qko, 1brd, 1p8h, 1mgy, 1qm8, 4md2, 2zfe, 4md1, 1iw6, 3ns0, 1c3w, 1bm1, 2n…
AIAFTXY	AY6	DGIMIXT	DT6	1	3	[1m0k, 1s8l, 1at9, 1s8j, 1e0p, 2i1x, 1r84, 1r2n, 1jv7, 1pxr, 1ap9, 1m0m, 1jv6, 1m0l, 4hwl, 1s54, 1s53, 1o0a, 1c8s, 3han, 1kg9, 1c8r, 3hao, 1kg8, 3hap, 3haq, 2wjk, 3har, 2wjl, 3has, 1q5j, 2zzl, 1kgb, 1q5i, 1f50, 1dze, 3nsb, 1tn5, 2brd, 1cwq, 3utx, 4fpd, 3uty, 1brx, 1fbb, 1brr, 1p8i, 1fbk, 1ucq, 4hyx, 1p8u, 1f4z, 1ixf, 3vi0, 1qkp, 1qko, 1brd, 1p8h, 1mgy, 1qm8, 4md2, 4md1, 2zfe, 1iw6, 3ns0, 1c3w, 1b…
AXLYXXY	AY6	DGIMIXT	DT6	4	3	[1m0k, 1s8l, 1at9, 1e0p, 1s8j, 1r84, 1r2n, 1pxs, 1jv7, 1jv6, 1ap9, 1pxr, 1m0l, 4hwl, 1s54, 1s53, 1o0a, 3han, 1kg9, 3hao, 1c8r, 3hap, 1kg8, 3haq, 3har, 2wjk, 3has, 2wjl, 1kgb, 1q5j, 2zzl, 1q5i, 1f50, 1tn5, 3nsb, 2brd, 1cwq, 3utv, 1tn0, 3utw, 3utx, 3uty, 4fpd, 1brx, 1fbb, 1brr, 1p8i, 1fbk, 1ucq, 4hyx, 1p8u, 1f4z, 1ixf, 3vi0, 1qkp, 1qko, 1brd, 1p8h, 1mgy, 1qm8, 4md2, 2zfe, 4md1, 1iw6, 3ns0, 1c3w, 1b…
AIAFTXY	AY6	GIMIGTG	GG6	1	3	[1m0k, 1s8l, 1at9, 1s8j, 1e0p, 2i1x, 1r84, 1r2n, 1jv7, 1pxr, 1ap9, 1m0m, 1jv6, 1m0l, 4hwl, 1s54, 1s53, 1o0a, 1c8s, 3han, 1kg9, 1c8r, 3hao, 1kg8, 3hap, 3haq, 2wjk, 3har, 2wjl, 3has, 1q5j, 2zzl, 1kgb, 1q5i, 1f50, 1dze, 3nsb, 1tn5, 2brd, 1cwq, 3utx, 4fpd, 3uty, 1brx, 1fbb, 1brr, 1p8i, 1fbk, 1ucq, 4hyx, 1p8u, 1f4z, 1ixf, 3vi0, 1qkp, 1qko, 1brd, 1p8h, 1mgy, 1qm8, 4md2, 4md1, 2zfe, 1iw6, 3ns0, 1c3w, 1b…
AXLYXXY	AY6	GIMIGTG	GG6	4	3	[1m0k, 1s8l, 1at9, 1e0p, 1s8j, 1r84, 1r2n, 1pxs, 1jv7, 1jv6, 1ap9, 1pxr, 1m0l, 4hwl, 1s54, 1s53, 1o0a, 3han, 1kg9, 3hao, 1c8r, 3hap, 1kg8, 3haq, 3har, 2wjk, 3has, 2wjl, 1kgb, 1q5j, 2zzl, 1q5i, 1f50, 1tn5, 3nsb, 2brd, 1cwq, 3utv, 1tn0, 3utw, 3utx, 3uty, 4fpd, 1brx, 1fbb, 1brr, 1p8i, 1fbk, 1ucq, 4hyx, 1p8u, 1f4z, 1ixf, 3vi0, 1qkp, 1qko, 1brd, 1p8h, 1mgy, 1qm8, 4md2, 2zfe, 4md1, 1iw6, 3ns0, 1c3w, 1b…
AXLYXXY	AY6	MIXTGLV	MV6	4	3	[1m0k, 1s8l, 1at9, 1e0p, 1s8j, 1r84, 1r2n, 1pxs, 1ap9, 1pxr, 1m0l, 4hwl, 1s54, 1s53, 1o0a, 3han, 1kg9, 3hao, 1c8r, 3hap, 1kg8, 3haq, 3har, 2wjk, 3has, 2wjl, 1kgb, 1q5j, 2zzl, 1q5i, 1f50, 1tn5, 3nsb, 2brd, 1cwq, 3utv, 1tn0, 3utw, 3utx, 3uty, 4fpd, 1brx, 1fbb, 1brr, 1p8i, 1fbk, 1ucq, 4hyx, 1p8u, 1f4z, 1ixf, 3vi0, 1qkp, 1qko, 1p8h, 1qm8, 4md2, 2zfe, 4md1, 1iw6, 3ns0, 1c3w, 1bm1, 2ntu, 1kme, 2ntw, 1s…
AIAFTXY	AY6	MIXTGLV	MV6	1	3	[1m0k, 1s8l, 1at9, 1s8j, 1e0p, 2i1x, 1r84, 1r2n, 1pxr, 1ap9, 1m0m, 1m0l, 4hwl, 1s54, 1s53, 1o0a, 1c8s, 3han, 1kg9, 1c8r, 3hao, 1kg8, 3hap, 3haq, 2wjk, 3har, 2wjl, 3has, 1q5j, 2zzl, 1kgb, 1q5i, 1f50, 1dze, 3nsb, 1tn5, 2brd, 1cwq, 3utx, 4fpd, 3uty, 1brx, 1fbb, 1brr, 1p8i, 1fbk, 1ucq, 4hyx, 1p8u, 1f4z, 1ixf, 3vi0, 1qkp, 1qko, 1p8h, 1qm8, 4md2, 4md1, 2zfe, 1iw6, 3ns0, 1c3w, 1bm1, 2ntu, 1kme, 2ntw, 1s…
AVLWTAY	AY6	AFXVLDV	AV6	5	6	[2z55, 1vgo, 3wqj, 2ei4]
AFLXLNY	AY6	AVSTILV	AV6	6	1	[3vvk, 3qbl, 3qbg, 3qbi, 3qbk]
AIAFTXY	AY6	RYXXWLF	RF6	1	2	[1m0k, 1s8l, 1at9, 1s8j, 1e0p, 2i1x, 1r84, 1r2n, 1pxs, 1jv7, 1jv6, 1pxr, 1ap9, 1m0m, 1m0l, 4hwl, 1s54, 1s53, 1o0a, 1c8s, 3han, 1kg9, 1c8r, 3hao, 1kg8, 3hap, 3haq, 2wjk, 3har, 2wjl, 3has, 1q5j, 2zzl, 1kgb, 1q5i, 1f50, 1dze, 3nsb, 1tn5, 2brd, 1cwq, 3utx, 4fpd, 3uty, 1brx, 1fbb, 1brr, 1p8i, 1fbk, 1ucq, 4hyx, 1p8u, 1f4z, 1ixf, 3vi0, 1qkp, 1qko, 1brd, 1p8h, 1mgy, 1qm8, 4md2, 4md1, 2zfe, 1iw6, 3ns0, 1c…
AIAFTXY	AY6	DWXXTTP	DP6	1	2	[1m0k, 1at9, 1e0p, 2i1x, 1r84, 1r2n, 1pxs, 1pxr, 1ap9, 1m0m, 1m0l, 4hwl, 1s54, 1s53, 1o0a, 1c8s, 3han, 1kg9, 1c8r, 3hao, 1kg8, 3hap, 3haq, 2wjk, 3har, 2wjl, 3has, 2zzl, 1kgb, 1q5i, 1f50, 1dze, 3nsb, 1tn5, 2brd, 1cwq, 3utx, 4fpd, 3uty, 1brx, 1fbb, 1brr, 1p8i, 1fbk, 1ucq, 4hyx, 1p8u, 1f4z, 1ixf, 3vi0, 1qkp, 1qko, 1brd, 1p8h, 1qm8, 4md2, 4md1, 2zfe, 1iw6, 3ns0, 1c3w, 1bm1, 2ntu, 1kme, 2ntw, 1s52, 1s…
AXLYXXY	AY6	IGSEGAG	IG6	4	5	[2brd]
AFLXVXY	AY6	IXTGLXG	IG6	4	3	[2z55, 1vgo, 3wqj, 2ei4]
AIAFTXY	AY6	IXTGLXG	IG6	1	3	[1m0k, 1s8l, 1at9, 1s8j, 1e0p, 2i1x, 1r84, 1r2n, 1pxr, 1ap9, 1m0m, 4hwl, 1s54, 1s53, 1o0a, 1c8s, 3han, 1kg9, 1c8r, 3hao, 1kg8, 3hap, 3haq, 2wjk, 3har, 2wjl, 3has, 1q5j, 2zzl, 1kgb, 1q5i, 1f50, 1dze, 3nsb, 1tn5, 2brd, 1cwq, 3utx, 4fpd, 3uty, 1brx, 1fbb, 1brr, 1p8i, 1fbk, 1ucq, 4hyx, 1p8u, 1f4z, 1ixf, 3vi0, 1qkp, 1qko, 1p8h, 1qm8, 4md2, 4md1, 2zfe, 1iw6, 3ns0, 1c3w, 1bm1, 2ntu, 1kme, 2ntw, 1s52, 1s…
AXLYXXY	AY6	IXTGLXG	IG6	4	3	[1m0k, 1s8l, 1at9, 1e0p, 1s8j, 1r84, 1r2n, 1pxs, 1ap9, 1pxr, 4hwl, 1s54, 1s53, 1o0a, 3han, 1kg9, 3hao, 1c8r, 3hap, 1kg8, 3haq, 3har, 2wjk, 3has, 2wjl, 1kgb, 1q5j, 2zzl, 1q5i, 1f50, 1tn5, 3nsb, 2brd, 1cwq, 3utv, 1tn0, 3utw, 3utx, 3uty, 4fpd, 1brx, 1fbb, 1brr, 1p8i, 1fbk, 1ucq, 4hyx, 1p8u, 1f4z, 1ixf, 3vi0, 1qkp, 1qko, 1p8h, 1qm8, 4md2, 2zfe, 4md1, 1iw6, 3ns0, 1c3w, 1bm1, 2ntu, 1kme, 2ntw, 1s52, 1s…
AIAFTXY	AY6	TXLXXXD	TD6	1	2	[1m0k, 1s8l, 1at9, 1s8j, 1e0p, 1r84, 1r2n, 1pxs, 1jv7, 1pxr, 1ap9, 1jv6, 1m0l, 4hwl, 1s54, 1s53, 1o0a, 3han, 1kg9, 3hao, 1kg8, 3hap, 3haq, 2wjk, 3har, 2wjl, 3has, 1q5i, 1f50, 3nsb, 1tn5, 1cwq, 3utx, 3uty, 1brx, 1brr, 1p8i, 1ucq, 4hyx, 1f4z, 1qkp, 1qko, 1brd, 1p8h, 1mgy, 4md2, 4md1, 3ns0, 1c3w, 1bm1, 2ntu, 1kme, 2ntw, 1s52, 1s51, 1py6, 4ov0, 1vjm, 1qhj, 3mbv, 1x0i, 1x0k, 1xji]
AIAFTXY	AY6	FTTXLXL	FL6	1	2	[1m0k, 1s8l, 1at9, 1s8j, 1e0p, 2i1x, 1r84, 1r2n, 1pxs, 1jv7, 1pxr, 1ap9, 1m0m, 1jv6, 1m0l, 4hwl, 1s54, 1s53, 1o0a, 3han, 1kg9, 1c8r, 1kg8, 3hap, 3haq, 2wjk, 3har, 2wjl, 3has, 2zzl, 1kgb, 1q5i, 1f50, 1dze, 3nsb, 1tn5, 2brd, 1cwq, 3utx, 4fpd, 3uty, 1brx, 1fbb, 1brr, 1p8i, 1fbk, 1ucq, 4hyx, 1p8u, 1f4z, 1ixf, 1qkp, 1qko, 1brd, 1p8h, 1mgy, 1qm8, 4md2, 4md1, 2zfe, 1iw6, 3ns0, 1c3w, 1bm1, 2ntu, 1kme, 2n…
AFLXLNY	AY6	FXTLKLL	FL6	6	5	[3vvk, 3qbl, 3qbg, 3qbi, 3qbk]
AIAFTXY	AY6	YAXWLXT	YT6	1	2	[1m0k, 1s8l, 1at9, 1s8j, 1e0p, 2i1x, 1r84, 1r2n, 1pxs, 1jv7, 1jv6, 1pxr, 1ap9, 1m0m, 1m0l, 4hwl, 1s54, 1s53, 1o0a, 1c8s, 3han, 1kg9, 1c8r, 3hao, 1kg8, 3hap, 3haq, 2wjk, 3har, 2wjl, 3has, 1q5j, 2zzl, 1kgb, 1q5i, 1f50, 1dze, 3nsb, 1tn5, 2brd, 1cwq, 3utx, 4fpd, 3uty, 1brx, 1fbb, 1brr, 1p8i, 1fbk, 1ucq, 4hyx, 1p8u, 1f4z, 1ixf, 3vi0, 1qkp, 1qko, 1brd, 1p8h, 1mgy, 1qm8, 4md2, 4md1, 2zfe, 1iw6, 3ns0, 1c…
AIAFTXY	AY6	WXRYAXW	WW6	1	2	[1m0k, 1s8l, 1at9, 1s8j, 1e0p, 2i1x, 1r84, 1r2n, 1pxs, 1pxr, 1ap9, 1m0m, 4hwl, 1s54, 1s53, 1o0a, 1c8s, 3han, 1kg9, 1c8r, 3hao, 1kg8, 3hap, 3haq, 2wjk, 3har, 2wjl, 3has, 1q5j, 2zzl, 1kgb, 1q5i, 1f50, 1dze, 3nsb, 1tn5, 2brd, 3utx, 4fpd, 3uty, 1brx, 1fbb, 1brr, 1p8i, 1fbk, 1ucq, 4hyx, 1p8u, 1f4z, 1ixf, 3vi0, 1qkp, 1qko, 1p8h, 1qm8, 4md2, 4md1, 2zfe, 1iw6, 3ns0, 1c3w, 2ntu, 1kme, 2ntw, 1s52, 1s51, 1p…
AIAFTXY	AY6	LXXLXXL	LL6	1	0	[1m0k, 1s8l, 1at9, 1s8j, 1e0p, 2i1x, 1r84, 1r2n, 1pxs, 1jv7, 1pxr, 1ap9, 1m0m, 1jv6, 1m0l, 4hwl, 1s54, 1s53, 1o0a, 1c8s, 3han, 1kg9, 1c8r, 3hao, 1kg8, 3hap, 1bhb, 1bha, 3haq, 2wjk, 3har, 2wjl, 3has, 1q5j, 2zzl, 1kgb, 1q5i, 1f50, 1dze, 3nsb, 1tn5, 2brd, 1cwq, 3utx, 4fpd, 3uty, 1brx, 1fbb, 1brr, 1p8i, 1fbk, 1ucq, 4hyx, 1p8u, 1f4z, 1ixf, 3vi0, 1qkp, 1qko, 1brd, 1p8h, 1mgy, 1qm8, 4md2, 4md1, 2zfe, 1i…
AFLXVXY	AY6	LXGVXXL	LL6	4	3	[2z55, 1vgo, 2ei4]
AIAFTXY	AY6	LXTXXLL	LL6	1	2	[1m0k, 1s8l, 1at9, 1s8j, 1e0p, 2i1x, 1r84, 1r2n, 1pxs, 1jv7, 1pxr, 1ap9, 1m0m, 1jv6, 1m0l, 4hwl, 1s54, 1s53, 1o0a, 1c8s, 3han, 1kg9, 1c8r, 3hao, 1kg8, 3hap, 3haq, 2wjk, 3har, 2wjl, 3has, 2zzl, 1kgb, 1q5i, 1f50, 1dze, 3nsb, 1tn5, 2brd, 1cwq, 3utx, 4fpd, 3uty, 1brx, 1fbb, 1brr, 1p8i, 1fbk, 1ucq, 4hyx, 1p8u, 1f4z, 1ixf, 1qkp, 1qko, 1brd, 1p8h, 1mgy, 1qm8, 4md2, 4md1, 2zfe, 1iw6, 3ns0, 1c3w, 1bm1, 2n…
AIAFTXY	AY6	LXGLXXL	LL6	1	0	[1m0k, 1s8l, 1at9, 1s8j, 1e0p, 2i1x, 1r84, 1r2n, 1pxs, 1jv7, 1pxr, 1ap9, 1m0m, 1jv6, 1m0l, 4hwl, 1s54, 1s53, 1o0a, 1c8s, 3han, 1kg9, 1c8r, 3hao, 1kg8, 3hap, 1bhb, 1bha, 3haq, 2wjk, 3har, 2wjl, 3has, 1q5j, 2zzl, 1kgb, 1q5i, 1f50, 1dze, 3nsb, 1tn5, 2brd, 1cwq, 3utx, 4fpd, 3uty, 1brx, 1fbb, 1brr, 1p8i, 1fbk, 1ucq, 4hyx, 1p8u, 1f4z, 1ixf, 3vi0, 1qkp, 1qko, 1brd, 1p8h, 1mgy, 1qm8, 4md2, 4md1, 2zfe, 1i…
AFXXLVY	AY6	LXXVVXL	LL6	4	3	[1gue, 4gyc, 3qdc, 3qap, 2f93, 2ksy, 2f95, 1jgj, 1h68, 1gu8, 1h2s]
AFLXVXY	AY6	LXIXTXL	LL6	4	3	[2z55, 1vgo, 3wqj, 2ei4]
AFLXLNY	AY6	LXVVXWL	LL6	6	5	[3vvk, 3qbl, 3qbg, 3qbi, 3qbk]
AIAFTXY	AY6	LXLXXXL	LL6	1	0	[1m0k, 1s8l, 1at9, 1s8j, 1e0p, 2i1x, 1r84, 1r2n, 1jv7, 1pxr, 1ap9, 1m0m, 1jv6, 1m0l, 4hwl, 1s54, 1s53, 1o0a, 1c8s, 3han, 1kg9, 1c8r, 3hao, 1kg8, 3hap, 1bhb, 1bha, 3haq, 2wjk, 3har, 2wjl, 3has, 1q5j, 2zzl, 1kgb, 1q5i, 1f50, 1dze, 3nsb, 1tn5, 2brd, 1cwq, 3utx, 4fpd, 3uty, 1brx, 1fbb, 1brr, 1p8i, 1fbk, 1ucq, 4hyx, 1p8u, 1f4z, 1ixf, 3vi0, 1qkp, 1qko, 1p8h, 1mgy, 1qm8, 4md2, 4md1, 2zfe, 1iw6, 3ns0, 1c…
AIAFTXY	AY6	PLXXXXL	PL6	1	2	[1m0k, 1s8l, 1at9, 1s8j, 1e0p, 1r84, 1r2n, 1jv7, 1pxr, 1ap9, 1jv6, 4hwl, 1s54, 1s53, 1o0a, 3han, 1kg9, 1kg8, 3hap, 3haq, 2wjk, 3har, 2wjl, 3has, 1q5i, 1f50, 3nsb, 1tn5, 1cwq, 3utx, 3uty, 1brx, 1brr, 1p8i, 1ucq, 4hyx, 1f4z, 1qkp, 1qko, 1brd, 1p8h, 1mgy, 4md2, 4md1, 3ns0, 1c3w, 1bm1, 2ntu, 1kme, 2ntw, 1s52, 1s51, 1py6, 4ov0, 1vjm, 3mbv, 1x0i, 1x0k, 1xji]
AFXXLVY	AY6	LTVXLWA	LA6	4	5	[1gue, 4gyc, 3qdc, 3qap, 2f93, 2ksy, 2f95, 1jgj, 1h68, 1gu8, 1h2s]
AFXXLVY	AY6	LAGFAGA	LA6	4	3	[4gyc, 3qdc, 3qap, 1h2s]
AIAFTXY	AY6	LXXLXLA	LA6	1	2	[1s8l, 1at9, 1s8j, 1e0p, 1r84, 1r2n, 1jv7, 1pxr, 1jv6, 4hwl, 1s54, 1s53, 1o0a, 3han, 1kg8, 3hap, 3haq, 2wjk, 3har, 2wjl, 3has, 1q5j, 1q5i, 1f50, 1tn5, 3utx, 3uty, 1brx, 4hyx, 1f4z, 1qkp, 1qko, 1brd, 1p8h, 1mgy, 4md2, 4md1, 1c3w, 1bm1, 2ntu, 1kme, 2ntw, 1s52, 1s51, 1py6, 4ov0, 1vjm, 3mbv, 1x0i, 1x0k, 1xji]
AXLYXXY	AY6	LIGSEGA	LA6	4	5	[1fbb, 1brr, 2brd]
AFXXLVY	AY6	IXWAIYP	IP6	4	5	[1gue, 4gyc, 3qdc, 3qap, 2f93, 2f95, 1h68, 1gu8, 1h2s]
AXLYXXY	AY6	GLVGALT	GT6	4	3	[1brx, 1at9, 1fbb, 1bm1, 1q5i, 1brr, 1s52, 1fbk, 1ucq, 1iw9, 3vhz, 1pxr, 4hwl, 1ixf, 3vi0, 1p8h, 2brd, 1x0k, 1tn0, 3utx]
AIAFTXY	AY6	GLVGALT	GT6	1	3	[1brx, 1at9, 1fbb, 1bm1, 1q5i, 1brr, 1s52, 1fbk, 1ucq, 3vhz, 1iw9, 1pxr, 4hwl, 1ixf, 3vi0, 1p8h, 2brd, 1x0k, 3har, 3utx]
AIAFTXY	AY6	YXARYAD	YD6	1	2	[1fbb, 1brr, 1fbk, 1r84, 1r2n, 1pxr, 4hwl, 1ixf, 3vi0, 1qkp, 1p8h, 3han, 3hap, 3har, 3has, 1q5i, 1kme, 1s52, 3vhz, 1iw9, 1tn5, 2brd, 1x0k, 3utx, 1xji, 3uty]
AFLXLNY	AY6	STILVPV	SV6	6	1	[3vvk, 3qbl, 3qbg, 3qbi, 3qbk]
AILVFVY	AY6	WGATLMI	WI6	0	1	[2jaf, 2jag]
AILVFVY	AY6	GATLMIP	GP6	0	1	[1e12, 2jaf, 2jag]
AILVFVY	AY6	IPXVSIS	IS6	0	1	[1e12, 2jaf, 2jag]
AFLXLNY	AY6	ILVPVVS	IS6	6	1	[3vvk, 3qbl, 3qbg, 3qbi, 3qbk]
AILVFVY	AY6	PXVSIXS	PS6	0	1	[1e12, 2jaf, 2jag]
AILVFVY	AY6	LVSISSY	LY6	0	1	[1e12, 2jaf, 2jag]
AIAFTXY	AY6	ALYFLVK	AK6	1	0	[1s54]
AFLXLNY	AY6	TLKLLXV	TV6	6	5	[3vvk, 3qbl, 3qbg, 3qbi, 3qbk]
AFLXLNY	AY6	TILVXVV	TV6	6	1	[3vvk, 3qbl, 3qbg, 3qbi, 3qbk]
AILVFVY	AY6	TLMIPLV	TV6	0	1	[1e12, 2jaf, 2jag]
AFLXVXY	AY6	GTLIGVD	GD6	4	3	[2z55, 1vgo]
AFXXLVY	AY6	NTVVMLA	NA6	4	3	[1gue, 4gyc, 3qdc, 3qap, 2f93, 2ksy, 2f95, 1jgj, 1h68, 1gu8, 1h2s]
AIAFTXY	AY6	DWLFTTA	DA6	1	2	[1q5j]
AXLYXXY	AY6	LVGALTK	LK6	4	3	[1at9, 2brd]
AVLWTAY	AY6	FMVLDVT	FT6	5	6	[2z55, 1vgo, 3wqj, 2ei4]
AXLYXXY	AY6	VWLIGSE	VE6	4	5	[1at9, 1fbb, 1q5i, 1brr, 1s52, 1r84, 1r2n, 1ap9, 1pxr, 4hwl, 3han, 2brd, 3hap, 3utv, 1tn0, 3utx, 1xji, 3has, 3uty]
AVLWTAY	AY6	KVGFGFV	KV6	5	6	[2z55, 1vgo, 2ei4]
AFLXLNY	AY6	STLKLLT	ST6	6	5	[3vvk, 3qbl, 3qbg, 3qbi, 3qbk]
AIAFTXY	AY6	LILLRSR	LR6	1	6	[1brx]
AFLXLNY	AY6	LFVFMTR	LR6	6	0	[3vvk, 3qbl, 3qbg, 3qbi, 3qbk]
AFLXLNY	AY6	KLLTVVM	KM6	6	5	[3vvk, 3qbl, 3qbg, 3qbi, 3qbk]
AFXXLVY	AY6	GIVITLN	GN6	4	3	[1gue, 4gyc, 3qdc, 3qap, 2f93, 2ksy, 2f95, 1jgj, 1h68, 1gu8]
AFXXLVY	AY6	TLNTVVM	TM6	4	3	[1gue, 4gyc, 3qdc, 3qap, 2f93, 2ksy, 2f95, 1jgj, 1h68, 1gu8, 1h2s]
AIAFTXY	AY6	SWLFTTP	SP6	1	2	[1s8l, 1s8j, 1mgy, 1jv7, 1jv6]
AIAFTXY	AY6	SLYFLVK	SK6	1	0	[1s51]
WLXTXXL	WL6	YAIXXLV	YV6	2	1	[1s8l, 1at9, 1s8j, 1e0p, 1r84, 1r2n, 1pxs, 1jv7, 1jv6, 1pxr, 4hwl, 1s54, 1o0a, 3hao, 1kg8, 3hap, 3haq, 3har, 2wjk, 2wjl, 3has, 1q5i, 1f50, 1tn5, 3utv, 1tn0, 3utw, 4fpd, 1brx, 1fbk, 1ucq, 4hyx, 1f4z, 1qkp, 1qko, 1p8h, 1mgy, 4md2, 4md1, 1c3w, 1bm1, 1kme, 2ntu, 2ntw, 1s52, 1s51, 1py6, 4ov0, 2i20, 1vjm, 3mbv, 1x0i, 1x0k, 1xji]
WLXTXXL	WL6	LLXXGLT	LT6	2	1	[4hwl, 1at9, 1s52, 3utv]
WLGIGTL	WL6	ETXXFMV	EV6	0	6	[2z55, 1uaz, 1vgo, 3wqj, 2ei4]
WXXTXXL	WL6	IGXLMST	IT6	2	3	[2m3g]
WXLTXXL	WL6	IXITLXT	IT6	2	3	[1gue, 4gyc, 3qap, 3qdc, 2f93, 2ksy, 2f95, 1jgj, 1h68, 1gu8, 1h2s]
WLXTXXL	WL6	IGXDALM	IM6	2	3	[2z55, 1vgo, 3wqj, 2ei4]
WLGIGTL	WL6	IETLLFM	IM6	0	6	[1uaz]
WTAYPIL	WL6	LXFMVLD	LD6	5	6	[2z55, 1vgo, 3wqj, 1uaz, 2ei4]
WLGIGTL	WL6	LXFMVLD	LD6	0	6	[2z55, 1vgo, 3wqj, 1uaz, 2ei4]
WLXTXXL	WL6	LAXVGAD	LD6	2	3	[1m0k, 1s8l, 1at9, 1s8j, 1e0p, 1r84, 1r2n, 1pxs, 1jv7, 1ap9, 1jv6, 1pxr, 4hwl, 1s54, 1s53, 1o0a, 3han, 3hao, 1kg9, 1kg8, 3hap, 3haq, 3har, 2wjk, 2wjl, 3has, 1q5i, 1f50, 1tn5, 3nsb, 1cwq, 3utv, 1tn0, 3utw, 3utx, 4fpd, 3uty, 1brx, 1brr, 1p8i, 1fbk, 1ucq, 4hyx, 1f4z, 3vi0, 1qkp, 1qko, 1brd, 1p8h, 1mgy, 4md2, 4md1, 3ns0, 1c3w, 1bm1, 1kme, 2ntu, 2ntw, 1s52, 1s51, 1py6, 4ov0, 2i20, 1vjm, 3mbv, 1x0i, 1x…
WLGIGTL	WL6	IASAAXL	IL6	0	1	[2z55, 1vgo, 3wqj, 1uaz, 2ei4]
WLXTXXL	WL6	IAFTXXL	IL6	2	1	[1m0k, 1s8l, 1at9, 1s8j, 1e0p, 2i1x, 1r84, 1r2n, 1jv7, 1pxs, 1ap9, 1m0m, 1jv6, 1pxr, 1m0l, 4hwl, 1s54, 1s53, 1o0a, 1c8s, 3han, 1c8r, 3hao, 1kg9, 1kg8, 3hap, 3haq, 3har, 2wjk, 2wjl, 3has, 1q5j, 1kgb, 2zzl, 1q5i, 1f50, 1dze, 1tn5, 3nsb, 2brd, 1cwq, 1tn0, 3utx, 4fpd, 3uty, 1brx, 1fbb, 1brr, 1p8i, 1fbk, 1ucq, 4hyx, 1p8u, 1f4z, 1ixf, 3vi0, 1qkp, 1qko, 1brd, 1p8h, 1mgy, 1qm8, 4md2, 2zfe, 4md1, 3ns0, 1i…
WLXTXXL	WL6	IASAAXL	IL6	2	1	[2z55, 1vgo, 1uaz, 3wqj, 2ei4]
WLXTXXL	WL6	IMIXTXL	IL6	2	3	[1m0k, 1s8l, 1at9, 1s8j, 1e0p, 2i1x, 1r84, 1r2n, 1pxs, 1jv7, 1ap9, 1m0m, 1jv6, 1pxr, 1m0l, 4hwl, 1s54, 1s53, 1o0a, 1c8s, 3han, 1c8r, 3hao, 1kg9, 1kg8, 3hap, 3haq, 3har, 2wjk, 2wjl, 3has, 1q5j, 1kgb, 2zzl, 1q5i, 1f50, 1dze, 1tn5, 3nsb, 2brd, 1cwq, 3utv, 1tn0, 3utw, 3utx, 4fpd, 3uty, 1brx, 1fbb, 1brr, 1p8i, 1fbk, 1ucq, 4hyx, 1p8u, 1f4z, 1ixf, 3vi0, 1qkp, 1qko, 1brd, 1p8h, 1mgy, 1qm8, 4md2, 2zfe, 4m…
WXXTXXL	WL6	IPIWSGL	IL6	2	1	[1xio, 2m3g, 4tl3]
WLGIGTL	WL6	MVXDXXA	MA6	0	6	[2z55, 1vgo, 3wqj, 1uaz, 2ei4]
WTAYPIL	WL6	MVXDXXA	MA6	5	6	[2z55, 1vgo, 1uaz, 3wqj, 2ei4]
WTAYPIL	WL6	VXDXXXK	VK6	5	6	[2z55, 1vgo, 1uaz, 3wqj, 2ei4]
WLGIGTL	WL6	VXDXXXK	VK6	0	6	[2z55, 1vgo, 3wqj, 1uaz, 2ei4]
WLXTXXL	WL6	DXXXKXG	DG6	2	6	[1m0k, 1s8l, 1at9, 1s8j, 1e0p, 2i1x, 1r84, 1r2n, 1pxs, 1jv7, 1ap9, 1m0m, 1jv6, 1pxr, 1m0l, 4hwl, 1s54, 1s53, 1o0a, 1c8s, 3han, 1c8r, 3hao, 1kg9, 1kg8, 3hap, 3haq, 3har, 2wjk, 2wjl, 3has, 1kgb, 2zzl, 1q5i, 1f50, 1dze, 1tn5, 3nsb, 2brd, 1cwq, 3utv, 1tn0, 3utw, 3utx, 4fpd, 3uty, 1brx, 1fbb, 1brr, 1p8i, 1fbk, 1ucq, 4hyx, 1p8u, 1f4z, 1ixf, 3vi0, 1qkp, 1qko, 1brd, 1p8h, 1mgy, 1qm8, 4md2, 2zfe, 4md1, 3n…
WTAYPIL	WL6	DXXXKXG	DG6	5	6	[2z55, 1vgo, 1uaz, 3wqj, 2ei4]
WLXTXXL	WL6	SMLXGYG	SG6	2	1	[1at9, 1kme, 1brr, 1s52, 1r84, 1r2n, 4hwl, 1qkp, 3han, 2brd, 3hap, 3utv, 3har, 3utx, 1xji, 3has, 3uty]
WLXTXXL	WL6	SXKVGXG	SG6	2	6	[1p8i, 1fbk, 1jv6, 4fpd]
WXLTXXL	WL6	VVMLXGF	VF6	2	3	[1gue, 4gyc, 3qap, 3qdc, 2f93, 2ksy, 2f95, 1jgj, 1h68, 1gu8, 1h2s]
WLXTXXL	WL6	VXAXVXF	VF6	2	1	[3ddl]
WTAYPIL	WL6	VXXXVGF	VF6	5	6	[2z55, 1vgo, 1uaz, 3wqj, 2ei4]
WLXTXXL	WL6	KVGXGXI	KI6	2	6	[1p8i, 1fbk, 1jv6, 4fpd]
WLGIGTL	WL6	TXXFMVL	TL6	0	6	[2z55, 1vgo, 3wqj, 1uaz, 2ei4]
WLXTXXL	WL6	TXLXXXL	TL6	2	3	[1at9, 1e0p, 1uaz, 2i1x, 1r84, 1r2n, 1pxs, 1ap9, 1m0m, 1pxr, 4hwl, 1s54, 1s53, 1o0a, 1c8s, 3han, 1c8r, 3hao, 1kg9, 1kg8, 3hap, 3har, 2wjk, 2wjl, 3has, 1kgb, 2zzl, 1q5i, 1f50, 1tn5, 3nsb, 2brd, 3utv, 1tn0, 3utx, 4fpd, 3uty, 1brx, 1fbb, 1brr, 1fbk, 1ucq, 1p8u, 1f4z, 1ixf, 3vi0, 1qkp, 1qko, 1p8h, 4md2, 4md1, 3ns0, 1c3w, 1bm1, 1kme, 2ntu, 2ntw, 1s52, 1s51, 1py6, 4ov0, 2at9, 3vhz, 1iw9, 2i20, 2i21, 1v…
WLXTXXL	WL6	TXXLSXL	TL6	2	1	[1m0k, 1s8l, 1at9, 1s8j, 1e0p, 2i1x, 1r84, 1r2n, 1pxs, 1jv7, 1ap9, 1m0m, 1jv6, 1pxr, 4hwl, 1s54, 1s53, 1o0a, 1c8s, 3han, 1c8r, 3hao, 1kg9, 1kg8, 3hap, 3haq, 3har, 2wjk, 2wjl, 3has, 1q5j, 1kgb, 2zzl, 1q5i, 1f50, 1dze, 1tn5, 3nsb, 2brd, 1tn0, 3utx, 4fpd, 3uty, 1brx, 1fbb, 1brr, 1p8i, 1fbk, 1ucq, 4hyx, 1p8u, 1f4z, 1ixf, 3vi0, 1qkp, 1qko, 1brd, 1p8h, 1qm8, 4md2, 2zfe, 4md1, 3ns0, 1iw6, 1c3w, 1bm1, 1k…
WXXTXXL	WL6	LMSTQIV	LV6	2	3	[1xio, 2m3g, 4tl3]
WGIWNPL	WL6	LVTYFTV	LV6	4	5	[2m3g]
WLXTXXL	WL6	LDXXXKV	LV6	2	6	[1m0k, 1s8l, 1at9, 1s8j, 1e0p, 2i1x, 1r84, 1r2n, 1pxs, 1jv7, 1ap9, 1m0m, 1jv6, 1pxr, 1m0l, 4hwl, 1s54, 1s53, 1o0a, 1c8s, 3han, 1c8r, 3hao, 1kg9, 1kg8, 3hap, 3haq, 3har, 2wjk, 2wjl, 3has, 1kgb, 2zzl, 1q5i, 1f50, 1dze, 1tn5, 3nsb, 2brd, 1cwq, 3utv, 1tn0, 3utw, 3utx, 4fpd, 3uty, 1brx, 1fbb, 1brr, 1p8i, 1fbk, 1ucq, 4hyx, 1p8u, 1f4z, 1ixf, 3vi0, 1qkp, 1qko, 1brd, 1p8h, 1mgy, 1qm8, 4md2, 2zfe, 4md1, 3n…
WLXTXXL	WL6	LDLXXLV	LV6	2	2	[1brx]
WLXTXXL	WL6	LXXLXIV	LV6	2	3	[3ddl]
WTAYPIL	WL6	LDXXXKV	LV6	5	6	[2z55, 1vgo, 1uaz, 3wqj, 2ei4]
WGIWNPL	WL6	VTYFTVL	VL6	4	5	[2m3g]
WLXTXXL	WL6	VGXXXXL	VL6	2	6	[1fbk, 1jv6, 4fpd]
WXXTXXL	WL6	VVITSGL	VL6	2	3	[1xio, 2m3g, 4tl3]
WXLTXXL	WL6	VVXALXV	VV6	2	1	[3qap, 3qdc]
WLXTXXL	WL6	VXXLMIV	VV6	2	3	[2z55, 1vgo, 1uaz, 3wqj, 2ei4]
WXLTXXL	WL6	VITLXTV	VV6	2	3	[1gue, 4gyc, 3qap, 3qdc, 2f93, 2ksy, 2f95, 1jgj, 1h68, 1gu8, 1h2s]
WLXTXXL	WL6	AXLXXLL	AL6	2	1	[1pxs]
WLXTXXL	WL6	AXLMIXL	AL6	2	3	[3ddl]
WLXTXXL	WL6	AKVGXXL	AL6	2	6	[1p8i, 1fbk, 1jv6, 4fpd]
WLXTXXL	WL6	AAXXXFL	AL6	2	3	[3ddl]
WXLTXXL	WL6	AYXVMAL	AL6	2	1	[1gue, 4gyc, 3qap, 3qdc, 2ksy, 1jgj, 1h68, 1gu8, 1h2s]
WXLTXXL	WL6	VTXVGIS	VS6	2	1	[1gue, 4gyc, 3qap, 3qdc, 2f93, 2ksy, 2f95, 1jgj, 1h68, 1gu8]
WLXTXXL	WL6	VVXIAXY	VY6	2	1	[3ddl]
WLXTXXL	WL6	TLXGVDA	TA6	2	3	[2z55, 1uaz, 1vgo, 2ei4]
WLXTXXL	WL6	TLXXXIA	TA6	2	1	[1m0k, 1s8l, 1at9, 1s8j, 1e0p, 2i1x, 1r84, 1r2n, 1pxs, 1jv7, 1pxr, 1ap9, 1m0m, 1jv6, 1m0l, 4hwl, 1s54, 1s53, 1o0a, 3han, 1c8r, 3hao, 1kg9, 1kg8, 3hap, 3haq, 3har, 2wjk, 2wjl, 3has, 1q5j, 1kgb, 2zzl, 1q5i, 1f50, 1dze, 1tn5, 3nsb, 1cwq, 3utv, 3utw, 1tn0, 3utx, 3uty, 4fpd, 1brx, 1brr, 1p8i, 1fbk, 1ucq, 4hyx, 1p8u, 1f4z, 1ixf, 3vi0, 1qkp, 1qko, 1brd, 1p8h, 1mgy, 1qm8, 4md2, 2zfe, 4md1, 3ns0, 1iw6, 1c…
WLXTXXL	WL6	AAIAFTM	AM6	2	1	[3utw, 1pxr, 3uty]
WXLTXXL	WL6	AXAYXVM	AM6	2	1	[1gue, 4gyc, 3qap, 3qdc, 2f93, 2ksy, 2f95, 1jgj, 1h68, 1gu8, 1h2s]
WXLTXXL	WL6	AGFAGAM	AM6	2	3	[4gyc, 3qap, 3qdc, 2ksy, 1jgj]
WLXTXXL	WL6	APAIAFT	AT6	2	1	[3han, 1p8u]
WTAYPIL	WL6	TXXVGFG	TG6	5	6	[2z55, 1vgo, 1uaz, 3wqj, 2ei4]
WLXTXXL	WL6	TILAXVG	TG6	2	3	[1s8l, 1at9, 1s8j, 1e0p, 1r84, 1r2n, 1pxs, 1jv7, 1jv6, 1pxr, 4hwl, 1s54, 1s53, 1o0a, 3han, 3hao, 3hap, 1kg8, 3haq, 3har, 2wjk, 2wjl, 3has, 1q5i, 1f50, 1tn5, 3utv, 1tn0, 3utw, 3utx, 4fpd, 3uty, 1brx, 4hyx, 1f4z, 1qkp, 1qko, 1p8h, 1mgy, 4md2, 4md1, 1c3w, 1bm1, 1kme, 2ntu, 2ntw, 1s52, 1s51, 1py6, 4ov0, 2i20, 1vjm, 3mbv, 1x0i, 1x0k, 1xji]
WXLTXXL	WL6	TLXGISG	TG6	2	1	[1gue, 4gyc, 3qap, 3qdc, 2f93, 2ksy, 2f95, 1jgj, 1h68, 1gu8, 1h2s]
WLXTXXL	WL6	TIGTLXG	TG6	2	3	[2z55, 1vgo]
WXLTXXL	WL6	TVVMLXG	TG6	2	3	[1gue, 4gyc, 3qap, 3qdc, 2f93, 2ksy, 2f95, 1jgj, 1h68, 1gu8, 1h2s]
WXXTXXL	WL6	FIPIWSG	FG6	2	1	[1xio, 2m3g, 4tl3]
WXXTXXL	WL6	TQIVVIT	TT6	2	3	[1xio, 2m3g, 4tl3]
WXXTXXL	WL6	STQIVVI	SI6	2	3	[1xio, 2m3g, 4tl3]
WLXTXXL	WL6	SXLVVFI	SI6	2	1	[3ddl]
WLXTXXL	WL6	LVXADXI	LI6	2	3	[1m0k, 1s8l, 1at9, 1s8j, 1e0p, 1r84, 1r2n, 1pxs, 1jv7, 1ap9, 1jv6, 1pxr, 1m0l, 4hwl, 1s54, 1s53, 1o0a, 3han, 1c8r, 3hao, 1kg9, 1kg8, 3haq, 3har, 2wjk, 2wjl, 3has, 1q5j, 1kgb, 2zzl, 1q5i, 1f50, 1tn5, 3nsb, 1cwq, 3utv, 1tn0, 3utw, 3utx, 4fpd, 3uty, 1brx, 1brr, 1p8i, 1fbk, 1ucq, 4hyx, 1p8u, 1f4z, 1ixf, 3vi0, 1qkp, 1qko, 1brd, 1p8h, 1mgy, 1qm8, 4md2, 2zfe, 4md1, 3ns0, 1iw6, 1c3w, 1bm1, 1kme, 2ntu, 2n…
WXLTXXL	WL6	LXGISGI	LI6	2	1	[1gue, 4gyc, 3qap, 3qdc, 2f93, 2ksy, 2f95, 1jgj, 1h68, 1gu8, 1h2s]
WLXTXXL	WL6	GTXXVGA	GA6	2	3	[1m0k, 1at9, 1e0p, 2i1x, 1r84, 1r2n, 1pxs, 1ap9, 1m0m, 1pxr, 4hwl, 1s54, 1s53, 1o0a, 1c8s, 3han, 1c8r, 3hao, 1kg9, 1kg8, 3hap, 3haq, 3har, 2wjk, 2wjl, 3has, 1q5j, 1kgb, 2zzl, 1q5i, 1f50, 1dze, 1tn5, 3nsb, 2brd, 3utv, 1tn0, 3utw, 3utx, 4fpd, 3uty, 1brx, 1fbb, 1brr, 1p8i, 1fbk, 1ucq, 4hyx, 1p8u, 1f4z, 1ixf, 3vi0, 1qkp, 1qko, 1p8h, 1qm8, 4md2, 2zfe, 4md1, 3ns0, 1iw6, 1c3w, 1bm1, 1kme, 2ntu, 2ntw, 1s…
WXLTXXL	WL6	GIXGXAA	GA6	2	1	[1gue, 4gyc, 3qap, 3qdc, 2f93, 2ksy, 2f95, 1jgj, 1h68, 1gu8, 1h2s]
WXXTXXL	WL6	VAMFIPI	VI6	2	1	[1xio, 2m3g, 4tl3]
WXXTXXL	WL6	VITSGLI	VI6	2	3	[1xio, 2m3g, 4tl3]
WLXTXXL	WL6	MIXXGXI	MI6	2	3	[2z55, 1vgo, 3wqj, 2ei4]
WXXTXXL	WL6	AYXAMAI	AI6	2	1	[2m3g]
WLXTXXL	WL6	AVGADGI	AI6	2	3	[3hap]
WLXTXXL	WL6	LXAKXGF	LF6	2	3	[3ddl]
WLXTXXL	WL6	LXXXIXF	LF6	2	1	[1m0k, 1s8l, 1at9, 1s8j, 1e0p, 2i1x, 1r84, 1r2n, 1pxs, 1jv7, 1ap9, 1m0m, 1jv6, 1pxr, 1m0l, 4hwl, 1s54, 1s53, 1o0a, 3han, 1c8s, 1c8r, 3hao, 1kg9, 1kg8, 3hap, 3haq, 3har, 2wjk, 2wjl, 3has, 1q5j, 1kgb, 2zzl, 1q5i, 1f50, 1dze, 1tn5, 3nsb, 2brd, 1cwq, 3utv, 1tn0, 3utw, 3utx, 4fpd, 3uty, 1brx, 1fbb, 1brr, 1p8i, 1fbk, 1ucq, 4hyx, 1p8u, 1f4z, 1ixf, 3vi0, 1qkp, 1qko, 1brd, 1p8h, 1mgy, 1qm8, 4md2, 2zfe, 4m…
WXXTXXL	WL6	WSGLAYM	WM6	2	1	[1xio, 2m3g, 4tl3]
WXXTXXL	WL6	LIGFLXS	LS6	2	3	[2m3g]
WLXTXXL	WL6	LVPGIAS	LS6	2	1	[2z55, 1vgo, 1uaz, 3wqj, 2ei4]
WLXTXXL	WL6	AIXTXVA	AA6	2	1	[3utw, 1pxr]
WLXTXXL	WL6	AXLGFLA	AA6	2	3	[3ddl]
WLXTXXL	WL6	ALVXFIA	AA6	2	1	[3ddl]
WLXTXXL	WL6	AXAAYXA	AA6	2	1	[2z55, 1vgo, 3wqj, 2ei4]
WLGIGTL	WL6	AXAAYXA	AA6	0	1	[2z55, 1vgo, 3wqj, 2ei4]
WXLTXXL	WL6	MLAGFAG	MG6	2	3	[1gue, 4gyc, 3qap, 3qdc, 2f93, 2ksy, 2f95, 1jgj, 1h68, 1gu8, 1h2s]
WLXTXXL	WL6	TXLXXXI	TI6	2	1	[1m0k, 1s8l, 1at9, 1s8j, 1e0p, 1r84, 1r2n, 1pxs, 1jv7, 1pxr, 1ap9, 1jv6, 1m0l, 4hwl, 1s54, 1o0a, 3han, 3hao, 1kg9, 1kg8, 3hap, 3haq, 3har, 2wjk, 2wjl, 3has, 1q5j, 2zzl, 1q5i, 1f50, 1tn5, 3nsb, 1cwq, 3utv, 1tn0, 3utw, 4fpd, 1brx, 1brr, 1p8i, 1fbk, 1ucq, 4hyx, 1f4z, 1ixf, 3vi0, 1qkp, 1qko, 1brd, 1p8h, 1mgy, 1qm8, 4md2, 2zfe, 4md1, 3ns0, 1iw6, 1c3w, 1bm1, 1kme, 2ntu, 2ntw, 1s52, 1s51, 1py6, 4ov0, 3v…
WLXTXXL	WL6	KFXAIXT	KT6	2	1	[1c3w, 1q5i, 1e0p, 1kme, 2ntu, 2ntw, 1s51, 1py6, 1f4z, 1pxs, 2i20, 1pxr, 1vjm, 1qko, 1s54, 1x0i, 1x0k, 3hao, 1tn0, 3haq, 3utw, 2wjk, 2wjl]
WGIWNPL	WL6	KLXTYFT	KT6	4	5	[2m3g]
WLGIGTL	WL6	AAYLXMF	AF6	0	1	[2z55, 1uaz, 1vgo, 3wqj, 2ei4]
WLGIGTL	WL6	AYLXMFF	AF6	0	1	[2z55, 1vgo, 3wqj, 1uaz, 2ei4]
WTAYPIL	WL6	AKVGFGF	AF6	5	6	[2z55, 1vgo, 1uaz, 3wqj, 2ei4]
WLXTXXL	WL6	AYLXMFF	AF6	2	1	[2z55, 1vgo, 3wqj, 1uaz, 2ei4]
WLXTXXL	WL6	AAYLXMF	AF6	2	1	[2z55, 1uaz, 1vgo, 3wqj, 2ei4]
WLXTXXL	WL6	ALMIXXG	AG6	2	3	[2z55, 3ddl, 1vgo, 1uaz, 3wqj, 2ei4]
WLXTXXL	WL6	ADGIMIG	AG6	2	3	[1m0k, 1s8l, 1at9, 1s8j, 1e0p, 2i1x, 1r84, 1r2n, 1pxs, 1jv7, 1ap9, 1m0m, 1jv6, 1pxr, 1m0l, 4hwl, 1s54, 1s53, 1o0a, 1c8s, 3han, 1c8r, 3hao, 1kg9, 1kg8, 3hap, 3haq, 3har, 2wjk, 2wjl, 3has, 1q5j, 1kgb, 2zzl, 1q5i, 1f50, 1dze, 1tn5, 3nsb, 2brd, 1cwq, 3utv, 1tn0, 3utw, 3utx, 4fpd, 3uty, 1brx, 1fbb, 1brr, 1p8i, 1fbk, 1ucq, 4hyx, 1p8u, 1f4z, 1ixf, 3vi0, 1qkp, 1qko, 1brd, 1p8h, 1mgy, 1qm8, 4md2, 2zfe, 4m…
WLXTXXL	WL6	AXVGADG	AG6	2	3	[1m0k, 1s8l, 1at9, 1s8j, 1e0p, 1r84, 1r2n, 1pxs, 1jv7, 1ap9, 1jv6, 1pxr, 1m0l, 4hwl, 1s54, 1s53, 1o0a, 3han, 3hao, 1kg9, 1kg8, 3hap, 3haq, 3har, 2wjk, 2wjl, 3has, 1q5j, 2zzl, 1q5i, 1f50, 1tn5, 3nsb, 1cwq, 3utv, 1tn0, 3utw, 3utx, 4fpd, 3uty, 1brx, 1brr, 1p8i, 1fbk, 1ucq, 4hyx, 1f4z, 1ixf, 3vi0, 1qkp, 1qko, 1brd, 1p8h, 1mgy, 1qm8, 4md2, 2zfe, 4md1, 3ns0, 1iw6, 1c3w, 1bm1, 1kme, 2ntu, 2ntw, 1s52, 1s…
WXLTXXL	WL6	VXLAGXA	VA6	2	3	[1gue, 4gyc, 3qap, 3qdc, 2f93, 2ksy, 2f95, 1jgj, 1h68, 1gu8, 1h2s]
WLGIGTL	WL6	VXGIASA	VA6	0	1	[2z55, 1vgo, 3wqj, 1uaz, 2ei4]
WXLTXXL	WL6	VAXXXMA	VA6	2	1	[1gue, 4gyc, 3qap, 3qdc, 2f93, 2ksy, 2f95, 1jgj, 1h68, 1gu8, 1h2s]
WXLTXXL	WL6	VGISGIA	VA6	2	1	[1gue, 4gyc, 3qap, 3qdc, 2f93, 2ksy, 2f95, 1jgj, 1h68, 1gu8, 1h2s]
WLXTXXL	WL6	VXGIASA	VA6	2	1	[2z55, 1vgo, 1uaz, 3wqj, 2ei4]
WLXTXXL	WL6	VTGLXXA	VA6	2	3	[2z55, 1uaz, 1vgo, 3wqj, 2ei4]
WLXTXXL	WL6	IXXXXXA	IA6	2	1	[1m0k, 1s8l, 1at9, 1s8j, 1e0p, 1r84, 1r2n, 1pxs, 1jv7, 1ap9, 1jv6, 1pxr, 1m0l, 4hwl, 1s54, 1o0a, 3han, 3hao, 1kg9, 1kg8, 3hap, 3haq, 3har, 2wjk, 2wjl, 3has, 1q5j, 2zzl, 1q5i, 1f50, 1tn5, 3nsb, 1cwq, 3utv, 3utw, 4fpd, 1brx, 1brr, 1p8i, 1fbk, 1ucq, 4hyx, 1f4z, 1ixf, 3vi0, 1qkp, 1qko, 1brd, 1p8h, 1mgy, 1qm8, 4md2, 2zfe, 4md1, 3ns0, 1iw6, 1c3w, 1bm1, 1kme, 2ntu, 2ntw, 1s52, 1s51, 1py6, 4ov0, 1iw9, 2i…
WXLTXXL	WL6	IAAXAYA	IA6	2	1	[2ksy, 1jgj]
WLXTXXL	WL6	ILAXVXA	IA6	2	3	[1s8l, 1at9, 1s8j, 1e0p, 1r84, 1r2n, 1pxs, 1jv7, 1ap9, 1jv6, 1pxr, 4hwl, 1s54, 1s53, 1o0a, 3han, 3hao, 1kg9, 3hap, 1kg8, 3haq, 3har, 2wjk, 2wjl, 3has, 1q5i, 1f50, 1tn5, 3utv, 1tn0, 3utw, 3utx, 4fpd, 3uty, 1brx, 1fbk, 1ucq, 4hyx, 1f4z, 1qkp, 1qko, 1brd, 1p8h, 1mgy, 4md2, 4md1, 1c3w, 1bm1, 1kme, 2ntu, 2ntw, 1s52, 1s51, 1py6, 4ov0, 2i20, 1vjm, 3mbv, 1x0i, 1x0k, 1xji]
WLXTXXL	WL6	ILVPGIA	IA6	2	1	[2z55, 1vgo, 1uaz, 3wqj, 2ei4]
WXXTXXL	WL6	ITSGXXA	IA6	2	3	[1xio, 2m3g, 4tl3]
WXLTXXL	WL6	ITLXTVV	IV6	2	3	[1gue, 4gyc, 3qap, 3qdc, 2f93, 2ksy, 2f95, 1jgj, 1h68, 1gu8, 1h2s]
WXLTXXL	WL6	IAXVAXV	IV6	2	1	[1gue, 4gyc, 3qap, 3qdc, 2f93, 2f95, 1h68, 1gu8, 1h2s]
WXLTXXL	WL6	ISGIAXV	IV6	2	1	[1gue, 4gyc, 3qap, 3qdc, 2f93, 2ksy, 2f95, 1jgj, 1h68, 1gu8, 1h2s]
WLXTXXL	WL6	IGXLIXV	IV6	2	3	[2z55, 1vgo]
WLXTXXL	WL6	VXXDXXM	VM6	2	3	[1m0k, 1s8l, 1at9, 1s8j, 1e0p, 2i1x, 1r84, 1r2n, 1pxs, 1jv7, 1ap9, 1m0m, 1jv6, 1pxr, 1m0l, 4hwl, 1s54, 1s53, 1o0a, 1c8s, 3han, 1c8r, 3hao, 1kg9, 1kg8, 3hap, 3haq, 3har, 2wjk, 2wjl, 3has, 1q5j, 1kgb, 2zzl, 1q5i, 1f50, 1dze, 1tn5, 3nsb, 1cwq, 3utv, 1tn0, 3utw, 3utx, 4fpd, 3uty, 1brx, 1fbb, 1brr, 1p8i, 1fbk, 1ucq, 4hyx, 1p8u, 1f4z, 1ixf, 3vi0, 1qkp, 1qko, 1brd, 1p8h, 1mgy, 1qm8, 4md2, 2zfe, 4md1, 3n…
WLXTXXL	WL6	VGXDXLM	VM6	2	3	[1uaz]
WLXTXXL	WL6	GIMIGTG	GG6	2	3	[1m0k, 1s8l, 1at9, 1s8j, 1e0p, 2i1x, 1r84, 1r2n, 1pxs, 1jv7, 1ap9, 1m0m, 1jv6, 1pxr, 1m0l, 4hwl, 1s54, 1s53, 1o0a, 1c8s, 3han, 1c8r, 3hao, 1kg9, 1kg8, 3hap, 3haq, 3har, 2wjk, 2wjl, 3has, 1q5j, 1kgb, 2zzl, 1q5i, 1f50, 1dze, 1tn5, 3nsb, 2brd, 1cwq, 3utv, 1tn0, 3utw, 3utx, 4fpd, 3uty, 1brx, 1fbb, 1brr, 1p8i, 1fbk, 1ucq, 4hyx, 1p8u, 1f4z, 1ixf, 3vi0, 1qkp, 1qko, 1brd, 1p8h, 1mgy, 1qm8, 4md2, 2zfe, 4m…
WXLTXXL	WL6	AXXAYXV	AV6	2	1	[1gue, 4gyc, 3qap, 3qdc, 2f93, 2ksy, 2f95, 1jgj, 1h68, 1gu8, 1h2s]
WLGIGTL	WL6	AFXVLDV	AV6	0	6	[2z55, 1vgo, 3wqj, 2ei4]
WTAYPIL	WL6	AFXVLDV	AV6	5	6	[2z55, 1vgo, 3wqj, 2ei4]
WLXTXXL	WL6	DGIMIXT	DT6	2	3	[1m0k, 1s8l, 1at9, 1s8j, 1e0p, 2i1x, 1r84, 1r2n, 1pxs, 1jv7, 1ap9, 1m0m, 1jv6, 1pxr, 1m0l, 4hwl, 1s54, 1s53, 1o0a, 1c8s, 3han, 1c8r, 3hao, 1kg9, 1kg8, 3hap, 3haq, 3har, 2wjk, 2wjl, 3has, 1q5j, 1kgb, 2zzl, 1q5i, 1f50, 1dze, 1tn5, 3nsb, 2brd, 1cwq, 3utv, 1tn0, 3utw, 3utx, 4fpd, 3uty, 1brx, 1fbb, 1brr, 1p8i, 1fbk, 1ucq, 4hyx, 1p8u, 1f4z, 1ixf, 3vi0, 1qkp, 1qko, 1brd, 1p8h, 1mgy, 1qm8, 4md2, 2zfe, 4m…
WXXTXXL	WL6	MSTQIVV	MV6	2	3	[1xio, 2m3g, 4tl3]
WLXTXXL	WL6	MIXTGLV	MV6	2	3	[1m0k, 1s8l, 1at9, 4l35, 1s8j, 1e0p, 1uaz, 2i1x, 1r84, 1r2n, 1pxs, 1ap9, 1m0m, 1pxr, 1m0l, 4hwl, 1s54, 1s53, 1o0a, 1c8s, 3han, 1c8r, 3hao, 1kg9, 1kg8, 3hap, 3haq, 3har, 2wjk, 2wjl, 3has, 1q5j, 1kgb, 2zzl, 1q5i, 4jr8, 1f50, 1dze, 1tn5, 3nsb, 2brd, 1cwq, 3utv, 1tn0, 3utw, 3utx, 4fpd, 3uty, 1brx, 1fbb, 1brr, 1p8i, 1fbk, 1ucq, 4hyx, 1p8u, 1f4z, 1ixf, 3vi0, 1qkp, 1qko, 1p8h, 1qm8, 4md2, 2zfe, 4md1, 3n…
WLXTXXL	WL6	MVSALXV	MV6	2	1	[3ddl]
WLXTXXL	WL6	ITILVPG	IG6	2	1	[2z55, 1vgo, 2ei4]
WLXTXXL	WL6	IVXGYXG	IG6	2	3	[3ddl]
WLXTXXL	WL6	IXTGLXG	IG6	2	3	[1m0k, 1s8l, 1at9, 1s8j, 1e0p, 1uaz, 2ei4, 2i1x, 1r84, 1r2n, 1pxs, 1ap9, 1m0m, 1pxr, 4hwl, 1vgo, 1s54, 1s53, 1o0a, 1c8s, 3han, 1c8r, 3hao, 1kg9, 1kg8, 3hap, 3haq, 3har, 2wjk, 2wjl, 3has, 1q5j, 1kgb, 2zzl, 1q5i, 3wqj, 1f50, 1dze, 2z55, 1tn5, 3nsb, 2brd, 1cwq, 3utv, 1tn0, 3utw, 3utx, 4fpd, 3uty, 1brx, 1fbb, 1brr, 1p8i, 1fbk, 1ucq, 4hyx, 1p8u, 1f4z, 1ixf, 3vi0, 1qkp, 1qko, 1p8h, 1qm8, 4md2, 2zfe, 4m…
WXXTXXL	WL6	IVVITSG	IG6	2	3	[1xio, 2m3g, 4tl3]
WLXTXXL	WL6	TXLXXXD	TD6	2	2	[1m0k, 1s8l, 1at9, 1s8j, 1e0p, 2ei4, 1r84, 1r2n, 1pxs, 1jv7, 1ap9, 1jv6, 1pxr, 1m0l, 4hwl, 1vgo, 1s54, 1s53, 1o0a, 3han, 1kg9, 1kg8, 3hap, 3haq, 3har, 2wjk, 2wjl, 3has, 1q5i, 1f50, 2z55, 1tn5, 3nsb, 1cwq, 3utv, 1tn0, 3utw, 3utx, 3uty, 1brx, 1brr, 1p8i, 1ucq, 4hyx, 1f4z, 1qkp, 1qko, 1brd, 1p8h, 1mgy, 4md2, 4md1, 3ns0, 1c3w, 1bm1, 1kme, 2ntu, 2ntw, 1s52, 1s51, 1py6, 4ov0, 1vjm, 1qhj, 3mbv, 1x0i, 1x…
WXXTXXL	WL6	TSGLIAD	TD6	2	3	[1xio, 2m3g, 4tl3]
WXLTXXL	WL6	FGIVITL	FL6	2	3	[1gue, 4gyc, 3qap, 3qdc, 2f93, 2ksy, 2f95, 1jgj, 1h68, 1gu8]
WLXTXXL	WL6	FYAIXXL	FL6	2	1	[1brx, 1s8l, 1s8j, 1e0p, 1r84, 1r2n, 4hyx, 1f4z, 1pxs, 1jv7, 1jv6, 1pxr, 1qkp, 1qko, 1s54, 1o0a, 1mgy, 3han, 3hao, 1kg8, 3hap, 3haq, 3har, 2wjk, 2wjl, 3has, 1c3w, 1bm1, 1q5i, 1kme, 2ntu, 2ntw, 1s51, 1py6, 4ov0, 2i20, 1vjm, 1tn5, 1x0i, 1x0k, 1tn0, 3utw, 1xji, 4fpd]
WLXTXXL	WL6	LXIXTXL	LL6	2	3	[2z55, 1vgo, 1uaz, 3wqj, 2ei4]
WLXTXXL	WL6	LXXLXXL	LL6	2	3	[3ddl]
WXLTXXL	WL6	LXXVVXL	LL6	2	3	[1gue, 4gyc, 3qap, 3qdc, 2f93, 2ksy, 2f95, 1jgj, 1h68, 1gu8, 1h2s]
WLXTXXL	WL6	LXGVXXL	LL6	2	3	[2z55, 1uaz, 1vgo, 2ei4]
WLXTXXL	WL6	PXIASAA	PA6	2	1	[2z55, 1vgo, 1uaz, 3wqj, 2ei4]
WXXTXXL	WL6	PIWSGLA	PA6	2	1	[1xio, 2m3g, 4tl3]
WLGIGTL	WL6	PXIASAA	PA6	0	1	[2z55, 1vgo, 3wqj, 1uaz, 2ei4]
WLXTXXL	WL6	PXIAFTA	PA6	2	1	[1pxs]
WLGIGTL	WL6	SAAYLXM	SM6	0	1	[2z55, 1uaz, 1vgo, 3wqj, 2ei4]
WLXTXXL	WL6	SAAYLXM	SM6	2	1	[2z55, 1uaz, 1vgo, 3wqj, 2ei4]
WLXTXXL	WL6	PLXXXXL	PL6	2	2	[1m0k, 1s8l, 1at9, 1s8j, 1e0p, 1r84, 1r2n, 1pxs, 1jv7, 1ap9, 1jv6, 1pxr, 4hwl, 1vgo, 1s54, 1s53, 1o0a, 3han, 1kg9, 1kg8, 3hap, 3haq, 3har, 2wjk, 2wjl, 3has, 1q5i, 1f50, 2z55, 1tn5, 3nsb, 1cwq, 3utv, 1tn0, 3utw, 3utx, 3uty, 1brx, 1brr, 1p8i, 1ucq, 4hyx, 1f4z, 1qkp, 1qko, 1brd, 1p8h, 1mgy, 4md2, 4md1, 3ns0, 1c3w, 1bm1, 1kme, 2ntu, 2ntw, 1s52, 1s51, 1py6, 4ov0, 1vjm, 3mbv, 1x0i, 1x0k, 1xji]
WLXTXXL	WL6	LXXLXLA	LA6	2	2	[1s8l, 1at9, 1s8j, 1e0p, 1r84, 1r2n, 1pxs, 1jv7, 1jv6, 1pxr, 4hwl, 1vgo, 1s54, 1s53, 1o0a, 3han, 1kg8, 3hap, 3haq, 3har, 2wjk, 2wjl, 3has, 1q5i, 1f50, 2z55, 1tn5, 3utv, 1tn0, 3utw, 3utx, 3uty, 1brx, 4hyx, 1f4z, 1qkp, 1qko, 1brd, 1p8h, 1mgy, 4md2, 4md1, 1c3w, 1bm1, 1kme, 2ntu, 2ntw, 1s52, 1s51, 1py6, 4ov0, 1vjm, 3mbv, 1x0i, 1x0k, 1xji]
WXXTXXL	WL6	LAYMAMA	LA6	2	1	[1xio, 2m3g]
WXLTXXL	WL6	LAGFAGA	LA6	2	3	[4gyc, 3qap, 3qdc, 2ksy, 1jgj, 1h2s]
WLXTXXL	WL6	IAGYHYF	IF6	2	1	[3ddl]
WLXTXXL	WL6	ITTLXPP	IP6	2	1	[1tn0]
WLXTXXL	WL6	GLVGALT	GT6	2	3	[1brx, 1fbb, 1bm1, 1at9, 1q5i, 1brr, 1s52, 1fbk, 1ucq, 3vhz, 1iw9, 1pxr, 4hwl, 1ixf, 3vi0, 1p8h, 2brd, 1x0k, 1tn0, 3har, 3utx]
WLXTXXL	WL6	VXXIAFT	VT6	2	1	[1m0k, 1s8l, 1at9, 1s8j, 1e0p, 2i1x, 1r84, 1r2n, 1pxs, 1jv7, 1pxr, 1ap9, 1m0m, 1jv6, 1m0l, 4hwl, 1s54, 1s53, 1o0a, 1c8s, 1c8r, 3hao, 1kg9, 1kg8, 3hap, 3haq, 3har, 2wjk, 2wjl, 3has, 1q5j, 1kgb, 2zzl, 1q5i, 1f50, 1dze, 1tn5, 3nsb, 2brd, 1cwq, 3utv, 3utw, 1tn0, 3utx, 3uty, 4fpd, 1brx, 1fbb, 1brr, 1p8i, 1fbk, 1ucq, 4hyx, 1f4z, 1ixf, 3vi0, 1qkp, 1qko, 1brd, 1p8h, 1mgy, 1qm8, 4md2, 2zfe, 4md1, 3ns0, 1i…
WLGIGTL	WL6	ASAAYLS	AS6	0	1	[1uaz]
WLXTXXL	WL6	ASAAYLS	AS6	2	1	[1uaz]
WLXTXXL	WL6	AFTXXLS	AS6	2	1	[1m0k, 1s8l, 1at9, 1s8j, 1e0p, 2i1x, 1r84, 1r2n, 1pxs, 1jv7, 1ap9, 1m0m, 1jv6, 1pxr, 1m0l, 4hwl, 1s54, 1s53, 1o0a, 1c8s, 3han, 1c8r, 3hao, 1kg9, 1kg8, 3hap, 3haq, 3har, 2wjk, 2wjl, 3has, 1q5j, 1kgb, 2zzl, 1q5i, 1f50, 1dze, 1tn5, 3nsb, 2brd, 1cwq, 1tn0, 3utx, 4fpd, 3uty, 1brx, 1fbb, 1brr, 1p8i, 1fbk, 1ucq, 4hyx, 1p8u, 1f4z, 1ixf, 3vi0, 1qkp, 1qko, 1brd, 1p8h, 1mgy, 1qm8, 4md2, 2zfe, 4md1, 3ns0, 1i…
WLXTXXL	WL6	AIXXLXP	AP6	2	1	[1m0k, 1s8l, 1at9, 1s8j, 1e0p, 1r84, 1r2n, 1pxs, 1jv7, 1ap9, 1jv6, 4hwl, 1vgo, 1s54, 1o0a, 3han, 3hao, 1kg9, 1kg8, 3hap, 3haq, 3har, 2wjk, 2wjl, 3has, 1q5j, 1q5i, 1f50, 2z55, 1tn5, 3nsb, 1cwq, 3utv, 1tn0, 4fpd, 1brx, 1brr, 1p8i, 1fbk, 1ucq, 4hyx, 1f4z, 3vi0, 1qkp, 1qko, 1brd, 1p8h, 1mgy, 4md2, 4md1, 3ns0, 1c3w, 1bm1, 1kme, 2ntu, 2ntw, 1s52, 1s51, 1py6, 4ov0, 2i20, 1vjm, 3mbv, 1x0i, 1x0k, 1xji]
WLXTXXL	WL6	FTXXLXM	FM6	2	1	[1m0k, 1s8l, 1at9, 1s8j, 1e0p, 2i1x, 1r84, 1r2n, 1pxs, 1jv7, 1ap9, 1m0m, 1jv6, 1pxr, 4hwl, 1s54, 1s53, 1o0a, 1c8s, 3han, 1c8r, 3hao, 1kg9, 1kg8, 3hap, 3haq, 3har, 2wjk, 2wjl, 3has, 1q5j, 1kgb, 2zzl, 1q5i, 1f50, 1dze, 1tn5, 3nsb, 2brd, 1cwq, 1tn0, 3utx, 4fpd, 3uty, 1brx, 1fbb, 1brr, 1p8i, 1fbk, 1ucq, 4hyx, 1p8u, 1f4z, 1ixf, 3vi0, 1qkp, 1qko, 1brd, 1p8h, 1mgy, 1qm8, 4md2, 2zfe, 4md1, 3ns0, 1iw6, 1c…
WLGIGTL	WL6	YLSMFFG	YG6	0	1	[1uaz]
WLXTXXL	WL6	YLSMXLG	YG6	2	1	[1brx, 1bm1, 1at9, 1kme, 1brr, 1s52, 1r84, 1r2n, 4hwl, 1qkp, 3han, 2brd, 3hap, 3har, 3utx, 1xji, 3has, 3uty]
WLXTXXL	WL6	YLSMFFG	YG6	2	1	[1uaz]
WXLTXXL	WL6	YXVMXLG	YG6	2	1	[3qap, 3qdc, 2ksy, 1jgj]
WLXTXXL	WL6	LXIVLGY	LY6	2	3	[3ddl]
WLXTXXL	WL6	LSMLLGY	LY6	2	1	[1at9, 1kme, 1brr, 1s52, 1r84, 1r2n, 4hwl, 1qkp, 3han, 2brd, 3hap, 3utv, 3har, 3utx, 1xji, 3has, 3uty]
WXXTXXL	WL6	SGXAXMA	SA6	2	1	[1xio, 2m3g, 4tl3]
WXLTXXL	WL6	SGXAAVA	SA6	2	1	[1gue, 4gyc, 3qap, 3qdc, 2f93, 2ksy, 2f95, 1jgj, 1h68, 1gu8, 1h2s]
WLXTXXL	WL6	GTLIGVD	GD6	2	3	[2z55, 1vgo]
WGIWNPL	WL6	TYFTVLW	TW6	4	5	[2m3g]
WXXTXXL	WL6	AMXIPIW	AW6	2	1	[1xio, 2m3g, 4tl3]
WLXTXXL	WL6	PXIAFTM	PM6	2	1	[1m0k, 1s8l, 1at9, 1s8j, 1e0p, 2i1x, 1r84, 1r2n, 1jv7, 1ap9, 1m0m, 1jv6, 1m0l, 4hwl, 1s54, 1s53, 1o0a, 1c8s, 3han, 1c8r, 3hao, 1kg9, 1kg8, 3hap, 3haq, 3har, 2wjk, 2wjl, 3has, 1q5j, 1kgb, 2zzl, 1q5i, 1f50, 1dze, 1tn5, 3nsb, 2brd, 1cwq, 3utv, 1tn0, 3utx, 4fpd, 1brx, 1fbb, 1brr, 1p8i, 1fbk, 1ucq, 4hyx, 1p8u, 1f4z, 1ixf, 3vi0, 1qkp, 1qko, 1brd, 1p8h, 1mgy, 1qm8, 4md2, 2zfe, 4md1, 3ns0, 1iw6, 1c3w, 1b…
WXXTXXL	WL6	IWSGLAY	IY6	2	1	[1xio, 2m3g, 4tl3]
WLXTXXL	WL6	MXLSMLL	ML6	2	1	[1s8l, 1at9, 1s8j, 1e0p, 2i1x, 1r84, 1r2n, 1ap9, 1m0m, 1pxr, 4hwl, 1s54, 1s53, 1o0a, 1c8s, 3han, 1c8r, 3hao, 1kg9, 1kg8, 3hap, 3haq, 3har, 2wjk, 2wjl, 3has, 1q5j, 1kgb, 2zzl, 1q5i, 1f50, 1tn5, 3nsb, 2brd, 1tn0, 3utx, 4fpd, 3uty, 1brx, 1fbb, 1brr, 1fbk, 1ucq, 4hyx, 1p8u, 1f4z, 1ixf, 3vi0, 1qkp, 1qko, 1brd, 1p8h, 4md2, 4md1, 3ns0, 1c3w, 1bm1, 1kme, 2ntu, 2ntw, 1s52, 1s51, 1py6, 4ov0, 3vhz, 1iw9, 2i…
WLXTXXL	WL6	MLLGYGL	ML6	2	1	[1at9, 1kme, 1brr, 1s52, 1r84, 1r2n, 4hwl, 1qkp, 3han, 3hap, 3utv, 3har, 3utx, 1xji, 3has, 3uty]
WXLTXXL	WL6	NTVVMLA	NA6	2	3	[1gue, 4gyc, 3qap, 3qdc, 2f93, 2ksy, 2f95, 1jgj, 1h68, 1gu8, 1h2s]
WLXTXXL	WL6	KLGFLAA	KA6	2	3	[3ddl]
WLXTXXL	WL6	LVGALTK	LK6	2	3	[1at9, 2brd]
WTAYPIL	WL6	KVGFGFV	KV6	5	6	[2z55, 1vgo, 2ei4]
WTAYPIL	WL6	FMVLDVT	FT6	5	6	[2z55, 1vgo, 1uaz, 3wqj, 2ei4]
WLGIGTL	WL6	FMVLDVT	FT6	0	6	[2z55, 1vgo, 3wqj, 1uaz, 2ei4]
WXXTXXL	WL6	GLAYMAM	GM6	2	1	[1xio, 2m3g, 4tl3]
WLXTXXL	WL6	GFLAALM	GM6	2	3	[3ddl]
WLXTXXL	WL6	VXGYXGE	VE6	2	3	[3ddl]
WXXTXXL	WL6	LVAMFIP	LP6	2	1	[1xio, 2m3g, 4tl3]
WXLTXXL	WL6	GIVITLN	GN6	2	3	[1gue, 4gyc, 3qap, 3qdc, 2f93, 2ksy, 2f95, 1jgj, 1h68, 1gu8]
WXLTXXL	WL6	EFGIVIT	ET6	2	3	[1gue, 4gyc, 3qap, 3qdc, 2f93, 2ksy, 2f95, 1jgj, 1h68, 1gu8]
WXLTXXL	WL6	TLNTVVM	TM6	2	3	[1gue, 4gyc, 3qap, 3qdc, 2f93, 2ksy, 2f95, 1jgj, 1h68, 1gu8, 1h2s]
WLXTXXL	WL6	FIAGYHY	FY6	2	1	[3ddl]
WGIWNPL	WL6	DKLVTYF	DF6	4	5	[2m3g]
WXXTXXL	WL6	MFIPIWS	MS6	2	1	[1xio, 2m3g, 4tl3]
WXXTXXL	WL6	GFLMSTQ	GQ6	2	3	[1xio, 2m3g, 4tl3]
WXXTXXL	WL6	QIVVITS	QS6	2	3	[1xio, 2m3g, 4tl3]
WLXTXXL	WL6	AGYHYFR	AR6	2	1	[3ddl]
WLXTXXL	WL6	MIVLGYP	MP6	2	3	[3ddl]
WLXTXXL	WL6	VFIAGYH	VH6	2	1	[3ddl]
WLXTXXL	WL6	PIAFTMY	PY6	2	1	[1tn0]
IMIXTXL	IL6	YXXYXXF	YF6	3	4	[1m0k, 1s8l, 1at9, 1e0p, 1s8j, 1r2n, 1r84, 1pxs, 1jv7, 1jv6, 1ap9, 1pxr, 4hwl, 1s54, 1s53, 1o0a, 3han, 3hao, 1kg9, 1kg8, 3hap, 2wjk, 2wjl, 1q5j, 1q5i, 1f50, 3nsb, 1tn5, 1cwq, 3utv, 1tn0, 3utw, 3utx, 4fpd, 3uty, 1brx, 1brr, 1p8i, 1fbk, 1ucq, 4hyx, 1f4z, 3vi0, 1qkp, 1qko, 1brd, 1p8h, 1mgy, 4md2, 2zfe, 4md1, 1iw6, 3ns0, 1c3w, 1bm1, 2ntu, 1kme, 2ntw, 1s52, 1s51, 1py6, 4ov0, 2i20, 1iw9, 1vjm, 1x0s, 3m…
IMIXTXL	IL6	YXXFFGF	YF6	3	4	[1s8l, 1at9, 1e0p, 1s8j, 1r2n, 1r84, 4hyx, 1f4z, 1pxs, 1jv7, 1jv6, 1pxr, 4hwl, 1qkp, 1qko, 1s54, 1s53, 1mgy, 3han, 3hao, 3hap, 3haq, 3har, 2wjl, 1c3w, 1bm1, 1q5i, 2ntu, 1kme, 1s52, 1s51, 1py6, 2i20, 1vjm, 1tn5, 1x0i, 1x0k, 3utv, 1tn0, 3utw, 3utx, 1xji, 4fpd, 3uty]
IAVSTIL	IL6	LLFVFMT	LT6	1	0	[3qbl, 3vvk, 3qbg, 3qbi, 3qbk]
IASAAXL	IL6	LWLGIXT	LT6	1	0	[3wqj, 1vgo, 1uaz, 2ei4]
IASAAXL	IL6	LLXLIGT	LT6	1	0	[2z55, 3wqj, 1vgo, 1uaz, 2ei4]
IAVSTIL	IL6	LLLXYLT	LT6	1	6	[3qbl, 3vvk, 3qbg, 3qbi, 3qbk]
IXSYXGL	IL6	LTWALST	LT6	1	2	[3qbl, 3vvk, 1e12, 3a7k, 3qbg, 3abw, 3qbi, 3qbk]
IGXXXML	IL6	ETXXFMV	EV6	0	6	[2z55, 1uaz, 1vgo, 3wqj, 2ei4]
IGXXXML	IL6	LXFMVLD	LD6	0	6	[2z55, 1vgo, 3wqj, 1uaz, 2ei4]
IMIXTXL	IL6	LAXVGAD	LD6	3	3	[1m0k, 1s8l, 1at9, 1e0p, 1s8j, 1r2n, 1r84, 1pxs, 1jv7, 1jv6, 1ap9, 1pxr, 4hwl, 1s54, 1s53, 1o0a, 3han, 3hao, 1kg9, 1kg8, 3haq, 2wjk, 3har, 2wjl, 3has, 1q5j, 1q5i, 1f50, 3nsb, 1tn5, 1cwq, 3utv, 1tn0, 3utw, 3utx, 4fpd, 3uty, 1brx, 1brr, 1p8i, 1fbk, 1ucq, 4hyx, 1f4z, 3vi0, 1qkp, 1qko, 1brd, 1p8h, 1mgy, 4md2, 4md1, 3ns0, 1c3w, 1bm1, 2ntu, 1kme, 2ntw, 1s52, 1s51, 1py6, 4ov0, 2i20, 1vjm, 3mbv, 1x0i, 1x…
ISTXAXL	IL6	LAXVGAD	LD6	4	3	[1m0k, 1s8l, 1at9, 1e0p, 1s8j, 1r84, 1r2n, 1pxs, 1jv7, 1jv6, 1ap9, 1pxr, 4hwl, 1s54, 1s53, 1o0a, 3han, 1kg9, 3hao, 1kg8, 3hap, 3haq, 2wjk, 3har, 3has, 2wjl, 1q5j, 1q5i, 1f50, 1tn5, 3nsb, 1cwq, 3utv, 1tn0, 3utw, 3utx, 3uty, 4fpd, 1brx, 1brr, 1p8i, 1fbk, 1ucq, 4hyx, 1f4z, 3vi0, 1qkp, 1qko, 1brd, 1p8h, 1mgy, 4md2, 4md1, 3ns0, 1c3w, 1bm1, 2ntu, 1kme, 2ntw, 1s52, 1s51, 1py6, 4ov0, 2i20, 1vjm, 3mbv, 1x…
ILLXLGL	IL6	ITFDIXM	IM6	2	3	[3qbl, 3vvk, 3qbg, 3qbi, 3qbk]
IVVLXXL	IL6	ITFDIXM	IM6	4	3	[3vvk, 3qbl, 3abw, 3qbg, 3qbi, 3qbk]
IFAXLXL	IL6	ILXFVXM	IM6	6	0	[3vvk, 3qbl, 3abw, 3qbg, 3qbi, 3qbk]
IAVSTIL	IL6	ILXFVXM	IM6	1	0	[3qbl, 3vvk, 3qbg, 3qbi, 3qbk]
IXXLXVL	IL6	IGXDALM	IM6	4	3	[2z55, 1vgo, 3wqj, 2ei4]
IGLVXYL	IL6	IXITLXT	IT6	4	3	[2ksy, 1jgj]
IPIWSGL	IL6	IYVAGMT	IT6	1	0	[1xio, 2m3g, 4tl3]
IVYXLXL	IL6	IXITLXT	IT6	2	3	[1gue, 4gyc, 3qap, 3qdc, 2f93, 2ksy, 2f95, 1jgj, 1h68, 1gu8]
IPIWSGL	IL6	IDWXXXT	IT6	1	2	[1xio, 2m3g, 4tl3]
IAFTXXL	IL6	IWLXLGT	IT6	1	0	[1s8l, 1at9, 1s8j, 2i1x, 1r84, 1r2n, 1pxs, 1pxr, 1ap9, 1m0m, 4hwl, 1s54, 1s53, 1o0a, 3han, 1kg9, 1c8r, 3hao, 1kg8, 3hap, 1bhb, 3haq, 2wjk, 3har, 2wjl, 3has, 1q5j, 2zzl, 1kgb, 1q5i, 1f50, 3nsb, 1tn5, 2brd, 1tn0, 3utx, 4fpd, 3uty, 1brx, 1fbb, 1brr, 1fbk, 1ucq, 4hyx, 1f4z, 1ixf, 3vi0, 1qkp, 1qko, 1p8h, 4md2, 4md1, 3ns0, 1c3w, 1bm1, 2ntu, 1kme, 2ntw, 1s52, 1s51, 1py6, 4ov0, 3vhz, 1iw9, 2i20, 2i21, 1v…
IMIXTXL	IL6	FVWWAIS	FS6	3	4	[1m0k, 1at9, 1e0p, 2i1x, 1r2n, 1r84, 1pxs, 1m0m, 1ap9, 1pxr, 4hwl, 1s54, 1s53, 1o0a, 1c8s, 3han, 3hao, 1kg9, 1c8r, 1kg8, 3hap, 3haq, 2wjk, 3har, 2wjl, 3has, 2zzl, 1q5j, 1kgb, 1q5i, 1f50, 1dze, 3nsb, 1tn5, 2brd, 3utv, 1tn0, 3utw, 3utx, 4fpd, 3uty, 1brx, 1fbb, 1brr, 1p8i, 1fbk, 1ucq, 4hyx, 1p8u, 1f4z, 1ixf, 3vi0, 1qkp, 1qko, 1p8h, 1qm8, 4md2, 2zfe, 4md1, 1iw6, 3ns0, 1c3w, 1bm1, 2ntu, 1kme, 2ntw, 1s…
IPIWSGL	IL6	FSKVGFS	FS6	1	6	[1xio, 2m3g, 4tl3]
IVVLXXL	IL6	MCVTGLA	MA6	4	3	[3vvk, 3qbl, 3abw, 3qbg, 3qbi, 3qbk]
IGXXXML	IL6	MVXDXXA	MA6	0	6	[2z55, 1vgo, 3wqj, 1uaz, 2ei4]
IAFTXXL	IL6	VLYFLVK	VK6	1	0	[1s52]
IGXXXML	IL6	VXDXXXK	VK6	0	6	[2z55, 1vgo, 3wqj, 1uaz, 2ei4]
IAFTXXL	IL6	VXDXXXK	VK6	1	6	[1m0k, 1s8l, 1at9, 1s8j, 1e0p, 2i1x, 1r84, 1r2n, 1jv7, 1pxr, 1ap9, 1m0m, 1jv6, 1m0l, 4hwl, 1s54, 1s53, 1o0a, 1c8s, 3han, 1kg9, 1c8r, 3hao, 1kg8, 3hap, 3haq, 2wjk, 3har, 2wjl, 3has, 1q5j, 2zzl, 1kgb, 1q5i, 1f50, 1dze, 3nsb, 1tn5, 2brd, 1cwq, 1tn0, 3utx, 4fpd, 3uty, 1brx, 1fbb, 1brr, 1p8i, 1fbk, 1ucq, 4hyx, 1p8u, 1f4z, 1ixf, 3vi0, 1qkp, 1qko, 1brd, 1p8h, 1mgy, 1qm8, 4md2, 4md1, 2zfe, 1iw6, 3ns0, 1c…
IAFTXXL	IL6	DXXXKXG	DG6	1	6	[1m0k, 1s8l, 1at9, 1s8j, 1e0p, 2i1x, 1r84, 1r2n, 1jv7, 1pxs, 1pxr, 1ap9, 1m0m, 1jv6, 1m0l, 4hwl, 1s54, 1s53, 1o0a, 1c8s, 3han, 1kg9, 1c8r, 3hao, 1kg8, 3hap, 3haq, 2wjk, 3har, 2wjl, 3has, 1q5j, 2zzl, 1kgb, 1q5i, 1f50, 1dze, 3nsb, 1tn5, 2brd, 1cwq, 1tn0, 3utx, 4fpd, 3uty, 1brx, 1fbb, 1brr, 1p8i, 1fbk, 1ucq, 4hyx, 1p8u, 1f4z, 1ixf, 3vi0, 1qkp, 1qko, 1brd, 1p8h, 1mgy, 1qm8, 4md2, 4md1, 2zfe, 1iw6, 3n…
IASAAXL	IL6	DXXXKXG	DG6	1	6	[2z55, 3wqj, 1vgo, 1uaz, 2ei4]
IVYXLXL	IL6	DLXXKXG	DG6	2	6	[1gue, 4gyc, 3qap, 3qdc, 2f93, 2ksy, 2f95, 1jgj, 1h68, 1gu8]
IXSYXGL	IL6	VXAKYVF	VF6	1	6	[1e12]
IVYXLXL	IL6	VVMLXGF	VF6	2	3	[1gue, 4gyc, 3qap, 3qdc, 2f93, 2ksy, 2f95, 1jgj, 1h68, 1gu8]
IAFTXXL	IL6	VXXXVGF	VF6	1	6	[1m0k, 1s8l, 1at9, 1s8j, 1e0p, 2i1x, 1r84, 1r2n, 1jv7, 1pxs, 1pxr, 1ap9, 1m0m, 1m0l, 4hwl, 1s54, 1s53, 1o0a, 1c8s, 3han, 1kg9, 1c8r, 3hao, 1kg8, 3hap, 3haq, 2wjk, 3har, 2wjl, 3has, 1q5j, 2zzl, 1kgb, 1q5i, 1f50, 1dze, 3nsb, 1tn5, 2brd, 1cwq, 1tn0, 3utx, 3uty, 1brx, 1fbb, 1brr, 1ucq, 4hyx, 1p8u, 1f4z, 1ixf, 3vi0, 1qkp, 1qko, 1brd, 1p8h, 1mgy, 1qm8, 4md2, 4md1, 2zfe, 1iw6, 3ns0, 1c3w, 1bm1, 2ntu, 1k…
IASAAXL	IL6	VXXXVGF	VF6	1	6	[2z55, 3wqj, 1vgo, 1uaz, 2ei4]
IAFTXXL	IL6	SXKVGXG	SG6	1	6	[1m0k, 1s8l, 1at9, 1s8j, 1e0p, 2i1x, 1r84, 1r2n, 1jv7, 1pxs, 1jv6, 1pxr, 1ap9, 1m0m, 1m0l, 4hwl, 1s54, 1s53, 1o0a, 1c8s, 3han, 1kg9, 1c8r, 3hao, 1kg8, 3hap, 3haq, 2wjk, 3har, 2wjl, 3has, 1q5j, 2zzl, 1kgb, 1q5i, 1f50, 1dze, 3nsb, 1tn5, 2brd, 1cwq, 1tn0, 3utx, 4fpd, 3uty, 1brx, 1fbb, 1brr, 1p8i, 1fbk, 1ucq, 4hyx, 1p8u, 1f4z, 1ixf, 3vi0, 1qkp, 1qko, 1brd, 1p8h, 1mgy, 1qm8, 4md2, 4md1, 2zfe, 1iw6, 3n…
IXSYXGL	IL6	KYVFXFI	KI6	1	6	[1e12]
IVYXLXL	IL6	KVGXGXI	KI6	2	6	[1gue, 4gyc, 3qap, 3qdc, 2f93, 2ksy, 2f95, 1jgj, 1h68, 1gu8]
IAFTXXL	IL6	KVGXGXI	KI6	1	6	[1m0k, 1s8l, 1at9, 1s8j, 1e0p, 1r84, 1r2n, 1jv7, 1pxs, 1jv6, 1pxr, 1ap9, 1m0l, 4hwl, 1s54, 1s53, 1o0a, 3han, 1kg9, 3hao, 1kg8, 3hap, 3haq, 2wjk, 3har, 2wjl, 3has, 1q5j, 2zzl, 1q5i, 1f50, 3nsb, 1tn5, 1cwq, 1tn0, 3utx, 4fpd, 3uty, 1brx, 1brr, 1p8i, 1fbk, 1ucq, 4hyx, 1f4z, 1ixf, 3vi0, 1qkp, 1qko, 1brd, 1p8h, 1mgy, 1qm8, 4md2, 4md1, 2zfe, 1iw6, 3ns0, 1c3w, 1bm1, 2ntu, 1kme, 2ntw, 1s52, 1s51, 1py6, 2a…
IAFTXXL	IL6	TXXXXXL	TL6	1	2	[1m0k, 1s8l, 1at9, 1s8j, 1e0p, 1r84, 1r2n, 1jv7, 1pxs, 1pxr, 1ap9, 1jv6, 1m0l, 4hwl, 1s54, 1s53, 1o0a, 3han, 3hao, 1kg9, 1kg8, 3hap, 3haq, 2wjk, 3har, 2wjl, 3has, 2zzl, 1q5i, 1f50, 3nsb, 1tn5, 2brd, 1cwq, 1tn0, 3utx, 4fpd, 3uty, 1brx, 1brr, 1p8i, 1fbk, 1ucq, 4hyx, 1f4z, 1ixf, 1qkp, 1qko, 1brd, 1p8h, 1mgy, 1qm8, 4md2, 4md1, 2zfe, 1iw6, 3ns0, 1c3w, 1bm1, 2ntu, 1kme, 2ntw, 1s52, 1s51, 1py6, 2at9, 4o…
IAFTXXL	IL6	TXLXXXL	TL6	1	3	[1at9, 1e0p, 2i1x, 1r84, 1r2n, 1pxr, 1ap9, 1m0m, 4hwl, 1s54, 1s53, 1o0a, 1c8s, 3han, 1kg9, 1c8r, 3hao, 1kg8, 3hap, 2wjk, 3har, 2wjl, 3has, 1q5j, 2zzl, 1kgb, 1q5i, 1f50, 3nsb, 1tn5, 2brd, 1tn0, 3utx, 4fpd, 3uty, 1brx, 1fbb, 1brr, 1fbk, 1ucq, 1p8u, 1f4z, 1ixf, 3vi0, 1qkp, 1qko, 1p8h, 4md2, 4md1, 3ns0, 1c3w, 1bm1, 2ntu, 1kme, 2ntw, 1s52, 1s51, 1py6, 2at9, 4ov0, 3vhz, 1iw9, 2i20, 2i21, 1vjm, 3mbv, 1x…
IMIXTXL	IL6	TXXLSXL	TL6	3	1	[1m0k, 1s8l, 1at9, 1e0p, 1s8j, 2i1x, 1r2n, 1r84, 1jv7, 1jv6, 1m0m, 1ap9, 1pxr, 4hwl, 1s54, 1s53, 1o0a, 1c8s, 3han, 3hao, 1kg9, 1c8r, 1kg8, 3hap, 3haq, 2wjk, 3har, 2wjl, 3has, 2zzl, 1q5j, 1kgb, 1q5i, 1f50, 1dze, 3nsb, 1tn5, 2brd, 1tn0, 3utx, 4fpd, 3uty, 1brx, 1fbb, 1brr, 1p8i, 1fbk, 1ucq, 4hyx, 1p8u, 1f4z, 1ixf, 3vi0, 1qkp, 1qko, 1brd, 1p8h, 1qm8, 4md2, 2zfe, 4md1, 1iw6, 3ns0, 1c3w, 1bm1, 2ntu, 1k…
IMIXTXL	IL6	TXXXXXL	TL6	3	2	[1m0k, 1s8l, 1at9, 1e0p, 1s8j, 1r2n, 1r84, 1pxs, 1jv7, 1jv6, 1ap9, 1pxr, 1m0l, 4hwl, 1s54, 1s53, 1o0a, 3han, 1kg9, 1kg8, 3hap, 3haq, 2wjk, 3har, 2wjl, 3has, 2zzl, 1q5i, 1f50, 3nsb, 1tn5, 2brd, 1cwq, 3utv, 1tn0, 3utw, 3utx, 4fpd, 3uty, 1brx, 1brr, 1p8i, 1fbk, 1ucq, 4hyx, 1f4z, 1ixf, 1qkp, 1qko, 1brd, 1p8h, 1mgy, 1qm8, 4md2, 2zfe, 4md1, 1iw6, 3ns0, 1c3w, 1bm1, 2ntu, 1kme, 2ntw, 1s52, 1s51, 1py6, 4o…
ISTXAXL	IL6	TXLXXXL	TL6	4	3	[1at9, 1e0p, 2i1x, 1r84, 1r2n, 1pxs, 1ap9, 1pxr, 1m0m, 4hwl, 1s54, 1s53, 1o0a, 1c8s, 3han, 1kg9, 3hao, 1c8r, 3hap, 1kg8, 2wjk, 3har, 3has, 2wjl, 1kgb, 1q5j, 2zzl, 1q5i, 1f50, 1tn5, 3nsb, 2brd, 3utv, 1tn0, 3utx, 3uty, 4fpd, 1brx, 1fbb, 1brr, 1fbk, 1ucq, 1p8u, 1f4z, 1ixf, 3vi0, 1qkp, 1qko, 1p8h, 4md2, 4md1, 3ns0, 1c3w, 1bm1, 2ntu, 1kme, 2ntw, 1s52, 1s51, 1py6, 2at9, 4ov0, 1iw9, 3vhz, 2i20, 2i21, 1v…
IGXXXML	IL6	TXXFMVL	TL6	0	6	[2z55, 1vgo, 3wqj, 1uaz, 2ei4]
IPIWSGL	IL6	TXXXXXL	TL6	1	2	[1xio, 2m3g, 4tl3]
IASAAXL	IL6	TXXXXXL	TL6	1	2	[2z55, 1vgo, 2ei4]
IAFTXXL	IL6	LVXGMGV	LV6	1	0	[1vjm, 1tn5, 1bm1, 1q5i, 1s54, 1s53, 1tn0, 2i20]
IXFVWIL	IL6	LXXLXIV	LV6	4	3	[3ddl]
IAFTXXL	IL6	LDXXXKV	LV6	1	6	[1m0k, 1s8l, 1at9, 1s8j, 1e0p, 2i1x, 1r84, 1r2n, 1jv7, 1pxs, 1pxr, 1ap9, 1m0m, 1jv6, 1m0l, 4hwl, 1s54, 1s53, 1o0a, 1c8s, 3han, 1kg9, 1c8r, 3hao, 1kg8, 3hap, 3haq, 2wjk, 3har, 2wjl, 3has, 1q5j, 2zzl, 1kgb, 1q5i, 1f50, 1dze, 3nsb, 1tn5, 2brd, 1cwq, 1tn0, 3utx, 4fpd, 3uty, 1brx, 1fbb, 1brr, 1p8i, 1fbk, 1ucq, 4hyx, 1p8u, 1f4z, 1ixf, 3vi0, 1qkp, 1qko, 1brd, 1p8h, 1mgy, 1qm8, 4md2, 4md1, 2zfe, 1iw6, 3n…
ISTXAXL	IL6	LWSAYXV	LV6	4	5	[1m0k, 1s8l, 1at9, 1e0p, 1s8j, 2i1x, 1r84, 1r2n, 1pxs, 1jv7, 1jv6, 1ap9, 1pxr, 1m0m, 1m0l, 4hwl, 1s54, 1s53, 1o0a, 1c8s, 3han, 1kg9, 3hao, 1c8r, 3hap, 1kg8, 3haq, 2wjk, 3har, 3has, 2wjl, 1kgb, 1q5j, 2zzl, 1f50, 1dze, 1tn5, 3nsb, 2brd, 1cwq, 3utv, 1tn0, 3utw, 3utx, 3uty, 4fpd, 1brx, 1fbb, 1brr, 1p8i, 1fbk, 1ucq, 4hyx, 1p8u, 1f4z, 1ixf, 3vi0, 1qkp, 1qko, 1brd, 1p8h, 1mgy, 1qm8, 4md2, 2zfe, 4md1, 1i…
IPIWSGL	IL6	LPFFSKV	LV6	1	6	[1xio, 2m3g, 4tl3]
IVYXLXL	IL6	LXLVTXV	LV6	2	6	[1gue, 4gyc, 3qap, 3qdc, 2f93, 2ksy, 2f95, 1jgj, 1h68, 1gu8]
IAFTXXL	IL6	LDLXXLV	LV6	1	2	[1brx]
IXSYXGL	IL6	LSILXXV	LV6	1	0	[3qbl, 3vvk, 3a7k, 3qbg, 3abw, 3qbi, 3qbk]
IGLVXYL	IL6	LRNXTXV	LV6	4	5	[2ksy, 1jgj]
IFAXLXL	IL6	LSILXXV	LV6	6	0	[3vvk, 3qbl, 3abw, 3qbg, 3qbi, 3qbk]
IFAXLXL	IL6	LXLXXVV	LV6	6	5	[3vvk, 3qbl, 3abw, 3qbg, 3qbi, 3qbk]
IMIXTXL	IL6	LDLXXLV	LV6	3	2	[1brx]
IASAAXL	IL6	LDXXXKV	LV6	1	6	[2z55, 3wqj, 1vgo, 1uaz, 2ei4]
IAVSTIL	IL6	LSILXXV	LV6	1	0	[3qbl, 3vvk, 3qbg, 3qbi, 3qbk]
IAFTXXL	IL6	FGXILLR	FR6	1	6	[1brx, 1s8l, 1at9, 1s8j, 1e0p, 1r84, 1r2n, 1f4z, 1jv7, 1pxr, 4hwl, 1qkp, 1qko, 1brd, 1s54, 1s53, 1o0a, 1mgy, 3han, 3hao, 1kg8, 3hap, 3haq, 2wjk, 3har, 2wjl, 3has, 1c3w, 1bm1, 1q5i, 2ntu, 1kme, 2ntw, 1s51, 1py6, 4ov0, 2i20, 1vjm, 1tn5, 1x0i, 1x0k, 1tn0, 3utx, 1xji, 3uty]
IYXFIWL	IL6	VALIVYL	VL6	5	6	[1gue, 4gyc, 3qap, 3qdc, 2f93, 2ksy, 2f95, 1jgj, 1gu8, 1h68, 1h2s]
IXLGINL	IL6	VALIVYL	VL6	1	6	[4gyc, 2f93, 2f95, 1h2s]
IASAAXL	IL6	VGXGFXL	VL6	1	6	[2z55, 1vgo]
IAFTXXL	IL6	VGXXXXL	VL6	1	6	[1s8l, 1at9, 1s8j, 1e0p, 1r84, 1r2n, 1jv7, 1pxs, 1jv6, 1pxr, 1ap9, 4hwl, 1s54, 1s53, 1o0a, 3han, 1kg9, 3hao, 1kg8, 3hap, 3haq, 2wjk, 3har, 2wjl, 3has, 1q5j, 1q5i, 1f50, 3nsb, 1tn5, 1cwq, 1tn0, 3utx, 4fpd, 3uty, 1brx, 1fbk, 1ucq, 4hyx, 1f4z, 1qkp, 1qko, 1brd, 1p8h, 1mgy, 4md2, 4md1, 3ns0, 1c3w, 1bm1, 2ntu, 1kme, 2ntw, 1s52, 1s51, 1py6, 4ov0, 2i20, 1vjm, 3mbv, 1x0i, 1x0k, 1xji]
IPIWSGL	IL6	VTTPLLL	VL6	1	2	[1xio, 2m3g, 4tl3]
IXXLXVL	IL6	VXXLMIV	VV6	4	3	[2z55, 1vgo, 3wqj, 2ei4]
IYXFIWL	IL6	VDVAXXV	VV6	5	6	[3qap, 3qdc, 2ksy, 1jgj, 1h2s]
IVYXLXL	IL6	VITLXTV	VV6	2	3	[1gue, 4gyc, 3qap, 3qdc, 2f93, 2ksy, 2f95, 1jgj, 1h68, 1gu8]
ICMIVVL	IL6	VXXLMIV	VV6	4	3	[1uaz]
IXLGINL	IL6	VDVAXXV	VV6	1	6	[1h2s]
IGLVXYL	IL6	VITLXTV	VV6	4	3	[2ksy, 1jgj]
IGLVXYL	IL6	NXTVXLW	NW6	4	5	[2ksy, 1jgj]
ISTXAXL	IL6	VTXVLWS	VS6	4	5	[1m0k, 1s8l, 1at9, 1e0p, 1s8j, 1r84, 1r2n, 1pxs, 1jv7, 1jv6, 1ap9, 1pxr, 1m0l, 4hwl, 1s54, 1s53, 1o0a, 3han, 1kg9, 3hao, 3hap, 1kg8, 3haq, 2wjk, 3har, 3has, 2wjl, 1q5j, 2zzl, 1q5i, 1f50, 1tn5, 3nsb, 1cwq, 3utv, 1tn0, 3utw, 3utx, 3uty, 4fpd, 1brx, 1brr, 1p8i, 1fbk, 1ucq, 4hyx, 1f4z, 1ixf, 3vi0, 1qkp, 1qko, 1brd, 1p8h, 1mgy, 1qm8, 4md2, 2zfe, 4md1, 1iw6, 3ns0, 1c3w, 1bm1, 2ntu, 1kme, 2ntw, 1s52, 1s…
ISTXAXL	IL6	VVWLIGS	VS6	4	5	[1brx, 1at9, 1fbb, 1bm1, 1q5i, 1brr, 1s52, 1r84, 1r2n, 1ap9, 1pxr, 4hwl, 3han, 2brd, 3hap, 3utv, 1tn0, 3har, 3utx, 1xji, 3has, 3uty]
IVYXLXL	IL6	VTXVGIS	VS6	2	1	[1gue, 4gyc, 3qap, 3qdc, 2f93, 2ksy, 2f95, 1jgj, 1h68, 1gu8]
IMIXTXL	IL6	ARYXXWL	AL6	3	2	[1m0k, 1s8l, 1at9, 1e0p, 1s8j, 2i1x, 1r2n, 1r84, 1pxs, 1jv7, 1m0m, 1ap9, 1pxr, 4hwl, 1s54, 1s53, 1o0a, 1c8s, 3han, 3hao, 1kg9, 1c8r, 1kg8, 3hap, 3haq, 2wjk, 3har, 2wjl, 3has, 2zzl, 1q5j, 1kgb, 1q5i, 1f50, 1dze, 3nsb, 1tn5, 2brd, 1cwq, 3utv, 1tn0, 3utw, 3utx, 4fpd, 3uty, 1brx, 1fbb, 1brr, 1p8i, 1fbk, 1ucq, 4hyx, 1p8u, 1f4z, 1ixf, 3vi0, 1qkp, 1qko, 1p8h, 1qm8, 4md2, 2zfe, 4md1, 1iw6, 3ns0, 1c3w, 1b…
IAFTXXL	IL6	AKVGXXL	AL6	1	6	[1m0k, 1s8l, 1at9, 1s8j, 1e0p, 1r84, 1r2n, 1jv7, 1pxs, 1jv6, 1pxr, 1ap9, 1m0l, 4hwl, 1s54, 1s53, 1o0a, 3han, 1kg9, 3hao, 1kg8, 3hap, 3haq, 2wjk, 3har, 2wjl, 3has, 1q5j, 2zzl, 1q5i, 1f50, 3nsb, 1tn5, 2brd, 1cwq, 1tn0, 3utx, 4fpd, 3uty, 1brx, 1brr, 1p8i, 1fbk, 1ucq, 4hyx, 1p8u, 1f4z, 1ixf, 3vi0, 1qkp, 1qko, 1brd, 1p8h, 1mgy, 1qm8, 4md2, 4md1, 2zfe, 1iw6, 3ns0, 1c3w, 1bm1, 2ntu, 1kme, 2ntw, 1s52, 1s…
ISTXAXL	IL6	AYXVVXL	AL6	4	5	[1m0k, 1s8l, 1at9, 1e0p, 1s8j, 2i1x, 1r84, 1r2n, 1pxs, 1ap9, 1pxr, 1m0m, 1m0l, 4hwl, 1s54, 1s53, 1o0a, 1c8s, 3han, 1kg9, 3hao, 1c8r, 3hap, 1kg8, 3haq, 2wjk, 3har, 3has, 2wjl, 1kgb, 1q5j, 2zzl, 1f50, 1dze, 1tn5, 3nsb, 2brd, 1cwq, 3utv, 1tn0, 3utw, 3utx, 3uty, 4fpd, 1brx, 1fbb, 1brr, 1p8i, 1fbk, 1ucq, 4hyx, 1p8u, 1f4z, 1ixf, 3vi0, 1qkp, 1qko, 1brd, 1p8h, 1qm8, 4md2, 2zfe, 4md1, 1iw6, 3ns0, 1c3w, 1b…
IVVLXXL	IL6	AMCVTGL	AL6	4	3	[3vvk, 3qbl, 3abw, 3qbg, 3qbi, 3qbk]
IASAAXL	IL6	ARYXXWL	AL6	1	2	[2z55, 3wqj, 1vgo, 1uaz, 2ei4]
IFAXLXL	IL6	AXLXXLL	AL6	6	0	[3vvk, 3qbl, 3abw, 3qbg, 3qbi, 3qbk]
IAFTXXL	IL6	ARYXXWL	AL6	1	2	[1m0k, 1s8l, 1at9, 1e0p, 1s8j, 2i1x, 1r84, 1r2n, 1jv7, 1pxs, 1pxr, 1ap9, 1m0m, 4hwl, 1s54, 1s53, 1o0a, 1c8s, 3han, 1kg9, 1c8r, 3hao, 1kg8, 3hap, 3haq, 2wjk, 3har, 2wjl, 3has, 1q5j, 2zzl, 1kgb, 1q5i, 1f50, 1dze, 3nsb, 1tn5, 2brd, 1cwq, 1tn0, 3utx, 4fpd, 3uty, 1brx, 1fbb, 1brr, 1p8i, 1fbk, 1ucq, 4hyx, 1p8u, 1f4z, 1ixf, 3vi0, 1qkp, 1qko, 1p8h, 1qm8, 4md2, 4md1, 2zfe, 1iw6, 3ns0, 1c3w, 1bm1, 2ntu, 1k…
IXFVWIL	IL6	AXLMIXL	AL6	4	3	[3ddl]
IXSYXGL	IL6	AXLXXLL	AL6	1	0	[3qbl, 3vvk, 3a7k, 3qbg, 3abw, 3qbi, 3qbk]
IPIWSGL	IL6	ALHFWSL	AL6	1	0	[1xio, 2m3g, 4tl3]
IMIXTXL	IL6	AAXLXXL	AL6	3	4	[1m0k, 1s8l, 1at9, 1e0p, 1s8j, 2i1x, 1r2n, 1r84, 1pxs, 1jv7, 1jv6, 1m0m, 1ap9, 1pxr, 1m0l, 4hwl, 1s54, 1s53, 1o0a, 1c8s, 3han, 3hao, 1kg9, 1c8r, 1kg8, 3hap, 3haq, 3har, 2wjk, 2wjl, 3has, 2zzl, 1q5j, 1kgb, 1q5i, 1f50, 1dze, 3nsb, 1tn5, 2brd, 1cwq, 3utv, 1tn0, 3utw, 3utx, 4fpd, 3uty, 1brx, 1fbb, 1brr, 1p8i, 1fbk, 1ucq, 4hyx, 1p8u, 1f4z, 1ixf, 3vi0, 1qkp, 1qko, 1brd, 1p8h, 1mgy, 1qm8, 4md2, 2zfe, 4m…
IAFTXXL	IL6	GTAXMGL	GL6	1	0	[1m0k, 1s8l, 1at9, 1s8j, 1e0p, 2i1x, 1r84, 1r2n, 1jv7, 1pxs, 1pxr, 1ap9, 1m0m, 1jv6, 1m0l, 4hwl, 1s54, 1s53, 1o0a, 1c8s, 3han, 1kg9, 1c8r, 3hao, 1kg8, 3hap, 1bhb, 1bha, 3haq, 2wjk, 3har, 2wjl, 3has, 1q5j, 2zzl, 1kgb, 1q5i, 1f50, 1dze, 3nsb, 1tn5, 2brd, 1cwq, 1tn0, 3utx, 4fpd, 3uty, 1brx, 1fbb, 1brr, 1p8i, 1fbk, 1ucq, 4hyx, 1p8u, 1f4z, 1ixf, 3vi0, 1qkp, 1qko, 1brd, 1p8h, 1mgy, 1qm8, 4md2, 4md1, 2z…
IAFTXXL	IL6	GXGXXXL	GL6	1	6	[1s8l, 1at9, 1s8j, 1e0p, 1r84, 1r2n, 1jv7, 1pxr, 4hwl, 1s54, 1s53, 1o0a, 3han, 1kg9, 3hao, 1kg8, 3hap, 3haq, 2wjk, 3har, 2wjl, 3has, 1q5j, 1q5i, 1f50, 3nsb, 1tn5, 1tn0, 3utx, 3uty, 1brx, 1ucq, 4hyx, 1f4z, 1qkp, 1qko, 1brd, 1p8h, 1mgy, 4md2, 4md1, 3ns0, 1c3w, 1bm1, 2ntu, 1kme, 2ntw, 1s52, 1s51, 1py6, 4ov0, 2i20, 1vjm, 3mbv, 1x0i, 1x0k, 1xji]
IPIWSGL	IL6	GXTXGAL	GL6	1	0	[1xio, 2m3g, 4tl3]
IGLVXYL	IL6	RNXTVXL	RL6	4	5	[2ksy, 1jgj]
IXSYXGL	IL6	RXLTWAL	RL6	1	2	[3qbl, 3vvk, 1e12, 3a7k, 3qbg, 3abw, 3qbi, 3qbk]
ISTXAXL	IL6	VXXWSAY	VY6	4	5	[1m0k, 1s8l, 1at9, 1e0p, 1s8j, 2i1x, 1r84, 1r2n, 1pxs, 1jv7, 1jv6, 1ap9, 1pxr, 1m0m, 1m0l, 4hwl, 1s54, 1s53, 1o0a, 1c8s, 3han, 1kg9, 3hao, 1c8r, 3hap, 1kg8, 3haq, 2wjk, 3har, 3has, 2wjl, 1kgb, 1q5j, 2zzl, 1q5i, 1f50, 1dze, 1tn5, 3nsb, 2brd, 1cwq, 3utv, 1tn0, 3utw, 3utx, 3uty, 4fpd, 1brx, 1fbb, 1brr, 1p8i, 1fbk, 1ucq, 4hyx, 1p8u, 1f4z, 1ixf, 3vi0, 1qkp, 1qko, 1brd, 1p8h, 1mgy, 1qm8, 4md2, 2zfe, 4m…
IGLVXYL	IL6	VXLWAIY	VY6	4	5	[2ksy, 1jgj]
ISTXAXL	IL6	SAYXXVW	SW6	4	5	[1m0k, 1s8l, 1at9, 1e0p, 1s8j, 2i1x, 1r84, 1r2n, 1pxs, 1jv7, 1jv6, 1ap9, 1pxr, 1m0m, 1m0l, 4hwl, 1s54, 1s53, 1o0a, 1c8s, 3han, 1kg9, 3hao, 1c8r, 3hap, 1kg8, 3haq, 2wjk, 3har, 3has, 2wjl, 1kgb, 1q5j, 2zzl, 1f50, 1dze, 1tn5, 3nsb, 2brd, 1cwq, 3utv, 1tn0, 3utw, 3utx, 3uty, 4fpd, 1brx, 1fbb, 1brr, 1p8i, 1fbk, 1ucq, 4hyx, 1p8u, 1f4z, 1ixf, 3vi0, 1qkp, 1qko, 1brd, 1p8h, 1mgy, 1qm8, 4md2, 2zfe, 4md1, 1i…
ISTXAXL	IL6	WSAYXXV	WV6	4	5	[1m0k, 1s8l, 1at9, 1e0p, 1s8j, 2i1x, 1r84, 1r2n, 1pxs, 1jv7, 1jv6, 1ap9, 1pxr, 1m0m, 1m0l, 4hwl, 1s54, 1s53, 1o0a, 1c8s, 3han, 1kg9, 3hao, 1c8r, 3hap, 1kg8, 3haq, 2wjk, 3har, 3has, 2wjl, 1kgb, 1q5j, 2zzl, 1f50, 1dze, 1tn5, 3nsb, 2brd, 1cwq, 3utv, 1tn0, 3utw, 3utx, 3uty, 4fpd, 1brx, 1fbb, 1brr, 1p8i, 1fbk, 1ucq, 4hyx, 1p8u, 1f4z, 1ixf, 3vi0, 1qkp, 1qko, 1brd, 1p8h, 1mgy, 1qm8, 4md2, 2zfe, 4md1, 1i…
IGLVXYL	IL6	VXWAIYP	VP6	4	5	[2ksy, 1jgj]
ISTXAXL	IL6	VLWXAYP	VP6	4	5	[1m0k, 1s8l, 1at9, 1e0p, 1s8j, 2i1x, 1r84, 1r2n, 1pxs, 1jv7, 1jv6, 1ap9, 1pxr, 1m0m, 1m0l, 4hwl, 1s54, 1s53, 1o0a, 1c8s, 3han, 1kg9, 3hao, 1c8r, 3hap, 1kg8, 3haq, 2wjk, 3har, 3has, 2wjl, 1kgb, 1q5j, 2zzl, 1f50, 1dze, 1tn5, 3nsb, 2brd, 1cwq, 3utv, 1tn0, 3utw, 3utx, 3uty, 4fpd, 1brx, 1fbb, 1brr, 1p8i, 1fbk, 1ucq, 4hyx, 1p8u, 1f4z, 1ixf, 3vi0, 1qkp, 1qko, 1brd, 1p8h, 1mgy, 1qm8, 4md2, 2zfe, 4md1, 1i…
IFAXLXL	IL6	VSTILVP	VP6	6	1	[3vvk, 3qbl, 3abw, 3qbg, 3qbi, 3qbk]
ILLXLGL	IL6	VSTILVP	VP6	2	1	[3qbl, 3vvk, 3qbg, 3qbi, 3qbk]
IAFTXXL	IL6	TPLLLLA	TA6	1	2	[2i20]
IAVSTIL	IL6	TPMILLA	TA6	1	2	[3qbl, 3vvk, 3qbg, 3qbi, 3qbk]
IXXLXVL	IL6	TLXGVDA	TA6	4	3	[2z55, 1vgo, 2ei4]
ICMIVVL	IL6	TLXGVDA	TA6	4	3	[1uaz]
ISTXAXL	IL6	TVVLWSA	TA6	4	5	[1m0k, 1s8l, 1at9, 1e0p, 1s8j, 2i1x, 1r84, 1r2n, 1pxs, 1jv7, 1jv6, 1ap9, 1pxr, 1m0m, 1m0l, 4hwl, 1s54, 1s53, 1o0a, 1c8s, 3han, 1kg9, 3hao, 1c8r, 3hap, 1kg8, 3haq, 2wjk, 3har, 3has, 2wjl, 1kgb, 1q5j, 2zzl, 1q5i, 1f50, 1dze, 1tn5, 3nsb, 2brd, 1cwq, 3utv, 1tn0, 3utw, 3utx, 3uty, 4fpd, 1brx, 1fbb, 1brr, 1p8i, 1fbk, 1ucq, 4hyx, 1p8u, 1f4z, 1ixf, 3vi0, 1qkp, 1qko, 1brd, 1p8h, 1mgy, 1qm8, 4md2, 2zfe, 4m…
IMIXTXL	IL6	TAXMLXA	TA6	3	4	[3haq]
ISTXAXL	IL6	YXXVWXI	YI6	4	5	[1m0k, 1at9, 1e0p, 1s8j, 2i1x, 1r84, 1r2n, 1pxs, 1ap9, 1pxr, 1m0m, 4hwl, 1s54, 1s53, 1o0a, 1c8s, 3han, 1kg9, 3hao, 1c8r, 3hap, 1kg8, 3haq, 2wjk, 3har, 3has, 2wjl, 1kgb, 1q5j, 2zzl, 1f50, 1dze, 1tn5, 3nsb, 2brd, 3utv, 1tn0, 3utw, 3utx, 3uty, 4fpd, 1brx, 1fbb, 1brr, 1p8i, 1fbk, 1ucq, 4hyx, 1p8u, 1f4z, 1ixf, 3vi0, 1qkp, 1qko, 1brd, 1p8h, 1qm8, 4md2, 2zfe, 4md1, 1iw6, 3ns0, 1c3w, 1bm1, 2ntu, 1kme, 2n…
IVYXLXL	IL6	YVTLVGI	YI6	2	1	[1gue, 4gyc, 3qap, 3qdc, 2f93, 2ksy, 2f95, 1jgj, 1h68, 1gu8]
IPIWSGL	IL6	YVAGMTI	YI6	1	0	[1xio, 2m3g, 4tl3]
IAFTXXL	IL6	WIWLALG	WG6	1	0	[1r84, 1r2n, 1pxs, 1pxr, 1ap9, 4hwl, 1s54, 1s53, 3han, 1c8r, 3hao, 3hap, 1bhb, 3haq, 2wjk, 3har, 3has, 1q5j, 1kgb, 1q5i, 3nsb, 1tn5, 1tn0, 3utx, 3uty, 1fbb, 1brr, 1fbk, 1ucq, 4hyx, 1ixf, 3vi0, 1qkp, 1qko, 1p8h, 4md2, 4md1, 3ns0, 1kme, 2ntw, 1s52, 1s51, 1py6, 4ov0, 3vhz, 1iw9, 3mbv, 3t45, 1xji]
IAFTXXL	IL6	WXXLGTA	WA6	1	0	[1m0k, 1s8l, 1at9, 1s8j, 1e0p, 2i1x, 1r84, 1r2n, 1jv7, 1pxs, 1pxr, 1ap9, 1m0m, 1jv6, 4hwl, 1s54, 1s53, 1o0a, 1c8s, 3han, 1kg9, 1c8r, 3hao, 1kg8, 3hap, 1bhb, 3haq, 2wjk, 3har, 2wjl, 3has, 1q5j, 2zzl, 1kgb, 1q5i, 1f50, 1dze, 3nsb, 1tn5, 2brd, 1tn0, 3utx, 4fpd, 3uty, 1brx, 1fbb, 1brr, 1p8i, 1fbk, 1ucq, 4hyx, 1p8u, 1f4z, 1ixf, 3vi0, 1qkp, 1qko, 1p8h, 1qm8, 4md2, 4md1, 2zfe, 1iw6, 3ns0, 1c3w, 1bm1, 2n…
IXSYXGL	IL6	WVNVALA	WA6	1	0	[1e12]
IPIWSGL	IL6	ARYIDWM	AM6	1	2	[1xio, 2m3g, 4tl3]
IAFTXXL	IL6	ALGTAXM	AM6	1	0	[1m0k, 1s8l, 1at9, 1s8j, 1e0p, 2i1x, 1r84, 1r2n, 1jv7, 1pxs, 1pxr, 1ap9, 1m0m, 1jv6, 1m0l, 4hwl, 1s54, 1s53, 1o0a, 1c8s, 3han, 1kg9, 1c8r, 3hao, 1kg8, 3hap, 1bhb, 1bha, 3haq, 2wjk, 3har, 2wjl, 3has, 1q5j, 2zzl, 1kgb, 1q5i, 1f50, 1dze, 3nsb, 1tn5, 2brd, 1cwq, 1tn0, 3utx, 4fpd, 3uty, 1brx, 1fbb, 1brr, 1p8i, 1fbk, 1ucq, 4hyx, 1p8u, 1f4z, 1ixf, 3vi0, 1qkp, 1qko, 1brd, 1p8h, 1mgy, 1qm8, 4md2, 4md1, 2z…
IMIXTXL	IL6	AISTAXM	AM6	3	4	[1m0k, 1s8l, 1at9, 1e0p, 1s8j, 2i1x, 1r2n, 1r84, 1pxs, 1jv7, 1jv6, 1m0m, 1ap9, 1pxr, 1m0l, 4hwl, 1s54, 1s53, 1o0a, 1c8s, 3han, 3hao, 1kg9, 1c8r, 1kg8, 3hap, 3haq, 2wjk, 3har, 2wjl, 3has, 2zzl, 1q5j, 1kgb, 1q5i, 1f50, 1dze, 3nsb, 1tn5, 2brd, 1cwq, 3utv, 1tn0, 3utw, 3utx, 4fpd, 3uty, 1brx, 1fbb, 1brr, 1p8i, 1fbk, 1ucq, 4hyx, 1p8u, 1f4z, 1ixf, 3vi0, 1qkp, 1qko, 1brd, 1p8h, 1mgy, 1qm8, 4md2, 2zfe, 4m…
ISTXAXL	IL6	PVXWXXG	PG6	4	5	[1m0k, 1at9, 1e0p, 2i1x, 1r84, 1r2n, 1pxs, 1ap9, 1pxr, 1m0m, 4hwl, 1s54, 1s53, 1o0a, 1c8s, 3han, 1kg9, 3hao, 1c8r, 3hap, 1kg8, 3haq, 2wjk, 3har, 3has, 2wjl, 1kgb, 1q5j, 2zzl, 1f50, 1dze, 1tn5, 3nsb, 2brd, 3utv, 1tn0, 3utw, 3utx, 3uty, 4fpd, 1brx, 1fbb, 1brr, 1p8i, 1fbk, 1ucq, 4hyx, 1p8u, 1f4z, 1ixf, 3vi0, 1qkp, 1qko, 1brd, 1p8h, 1qm8, 4md2, 2zfe, 4md1, 1iw6, 3ns0, 1c3w, 1bm1, 2ntu, 1kme, 2ntw, 1s…
IPIWSGL	IL6	PFFSKVG	PG6	1	6	[1xio, 2m3g, 4tl3]
IMIXTXL	IL6	AXWLFTT	AT6	3	2	[1m0k, 1s8l, 1at9, 1e0p, 1s8j, 2i1x, 1r2n, 1r84, 1pxs, 1jv7, 1m0m, 1ap9, 1pxr, 1jv6, 1m0l, 4hwl, 1s54, 1s53, 1o0a, 1c8s, 3han, 3hao, 1kg9, 1c8r, 1kg8, 3hap, 3haq, 2wjk, 3har, 2wjl, 3has, 2zzl, 1q5j, 1kgb, 1q5i, 1f50, 1dze, 3nsb, 1tn5, 2brd, 1cwq, 3utv, 1tn0, 3utw, 3utx, 4fpd, 3uty, 1brx, 1fbb, 1brr, 1p8i, 1fbk, 1ucq, 4hyx, 1p8u, 1f4z, 1ixf, 3vi0, 1qkp, 1qko, 1brd, 1p8h, 1mgy, 1qm8, 4md2, 2zfe, 4m…
IAFTXXL	IL6	ALMGLGT	AT6	1	0	[1m0k, 1s8l, 1at9, 1s8j, 1e0p, 2i1x, 1r84, 1r2n, 1jv7, 1pxs, 1pxr, 1ap9, 1m0m, 1jv6, 1m0l, 4hwl, 1s53, 1o0a, 1c8s, 3han, 1kg9, 1c8r, 3hao, 1kg8, 3hap, 1bhb, 1bha, 3haq, 2wjk, 3har, 2wjl, 3has, 1q5j, 2zzl, 1kgb, 1q5i, 1f50, 1dze, 3nsb, 1tn5, 2brd, 1cwq, 1tn0, 3utx, 4fpd, 3uty, 1brx, 1fbb, 1brr, 1p8i, 1fbk, 1ucq, 4hyx, 1p8u, 1f4z, 1ixf, 3vi0, 1qkp, 1qko, 1brd, 1p8h, 1mgy, 1qm8, 4md2, 4md1, 2zfe, 1i…
IASAAXL	IL6	AXWLFTT	AT6	1	2	[2z55, 3wqj, 1vgo, 1uaz, 2ei4]
IAFTXXL	IL6	AXWLFTT	AT6	1	2	[1m0k, 1s8l, 1at9, 1e0p, 1s8j, 2i1x, 1r84, 1r2n, 1jv7, 1pxs, 1pxr, 1ap9, 1m0m, 1jv6, 1m0l, 4hwl, 1s54, 1s53, 1o0a, 1c8s, 3han, 1kg9, 1c8r, 3hao, 1kg8, 3hap, 3haq, 2wjk, 3har, 2wjl, 3has, 1q5j, 2zzl, 1kgb, 1q5i, 1f50, 1dze, 3nsb, 1tn5, 2brd, 1cwq, 1tn0, 3utx, 4fpd, 3uty, 1brx, 1fbb, 1brr, 1p8i, 1fbk, 1ucq, 4hyx, 1p8u, 1f4z, 1ixf, 3vi0, 1qkp, 1qko, 1brd, 1p8h, 1mgy, 1qm8, 4md2, 4md1, 2zfe, 1iw6, 3n…
IAFTXXL	IL6	GLGXLYF	GF6	1	0	[1m0k, 1s8l, 1at9, 1s8j, 1e0p, 2i1x, 1r84, 1r2n, 1jv7, 1pxs, 1pxr, 1ap9, 1m0m, 1jv6, 1m0l, 4hwl, 1s54, 1s53, 1o0a, 1c8s, 3han, 1kg9, 1c8r, 3hao, 1kg8, 3hap, 1bhb, 1bha, 3haq, 2wjk, 3har, 2wjl, 3has, 1q5j, 2zzl, 1kgb, 1q5i, 1f50, 1dze, 3nsb, 1tn5, 2brd, 1cwq, 1tn0, 3utx, 4fpd, 3uty, 1brx, 1fbb, 1brr, 1p8i, 1fbk, 1ucq, 4hyx, 1p8u, 1f4z, 1ixf, 3vi0, 1qkp, 1qko, 1brd, 1p8h, 1mgy, 1qm8, 4md2, 4md1, 2z…
IXSYXGL	IL6	GIAILXF	GF6	1	0	[1e12]
IFAXLXL	IL6	GLSILXF	GF6	6	0	[3vvk, 3qbl, 3abw, 3qbg, 3qbi, 3qbk]
IXSYXGL	IL6	GLSILXF	GF6	1	0	[3qbl, 3vvk, 3a7k, 3qbg, 3abw, 3qbi, 3qbk]
IAFTXXL	IL6	MXLGXXY	MY6	1	0	[1m0k, 1s8l, 1at9, 1s8j, 1e0p, 2i1x, 1r84, 1r2n, 1jv7, 1pxs, 1pxr, 1ap9, 1m0m, 1jv6, 1m0l, 4hwl, 1s54, 1s53, 1o0a, 1c8s, 3han, 1kg9, 1c8r, 3hao, 1kg8, 3hap, 1bhb, 1bha, 3haq, 2wjk, 3har, 2wjl, 3has, 1q5j, 2zzl, 1kgb, 1q5i, 1f50, 1dze, 3nsb, 1tn5, 2brd, 1cwq, 1tn0, 3utx, 4fpd, 3uty, 1brx, 1fbb, 1brr, 1p8i, 1fbk, 1ucq, 4hyx, 1p8u, 1f4z, 1ixf, 3vi0, 1qkp, 1qko, 1brd, 1p8h, 1mgy, 1qm8, 4md2, 4md1, 2z…
IASAAXL	IL6	MLIGTXY	MY6	1	0	[2z55, 3wqj, 1vgo, 1uaz, 2ei4]
IAFTXXL	IL6	TLYFLVK	TK6	1	0	[1m0k, 1s8l, 1at9, 1s8j, 1e0p, 1r84, 1r2n, 1jv7, 1pxs, 1pxr, 1ap9, 1jv6, 4hwl, 1s53, 1o0a, 3han, 1kg9, 3hao, 1kg8, 3hap, 1bhb, 1bha, 3haq, 2wjk, 3har, 2wjl, 3has, 1q5j, 1q5i, 1f50, 3nsb, 1tn5, 1cwq, 1tn0, 3utx, 4fpd, 3uty, 1brx, 1brr, 1p8i, 1fbk, 1ucq, 4hyx, 1f4z, 3vi0, 1qkp, 1qko, 1brd, 1p8h, 1mgy, 4md2, 4md1, 3ns0, 1c3w, 1bm1, 2ntu, 1kme, 2ntw, 1py6, 2at9, 4ov0, 2i20, 1vjm, 1qhj, 3mbv, 1x0i, 1x…
IASAAXL	IL6	TLXLGIG	TG6	1	0	[1uaz]
IASAAXL	IL6	TXLMLXG	TG6	1	0	[2z55, 3wqj, 1vgo, 1uaz, 2ei4]
IFAXLXL	IL6	TVVXXLG	TG6	6	5	[3vvk, 3qbl, 3abw, 3qbg, 3qbi, 3qbk]
IMIXTXL	IL6	TPLLXLG	TG6	3	2	[1fbk, 4fpd]
IVYXLXL	IL6	TVVMLXG	TG6	2	3	[1gue, 4gyc, 3qap, 3qdc, 2f93, 2ksy, 2f95, 1jgj, 1h68, 1gu8]
IASAAXL	IL6	TXXVGFG	TG6	1	6	[2z55, 3wqj, 1vgo, 1uaz, 2ei4]
IMIXTXL	IL6	TILAXVG	TG6	3	3	[1s8l, 1at9, 1e0p, 1s8j, 1r2n, 1r84, 1pxs, 1jv7, 1jv6, 1pxr, 4hwl, 1s54, 1s53, 1o0a, 3han, 3hao, 1kg8, 3haq, 2wjk, 3har, 2wjl, 3has, 1q5i, 1f50, 1tn5, 3utv, 1tn0, 3utw, 3utx, 4fpd, 3uty, 1brx, 4hyx, 1f4z, 1qkp, 1qko, 1p8h, 1mgy, 4md2, 4md1, 1c3w, 1bm1, 2ntu, 1kme, 2ntw, 1s52, 1s51, 1py6, 4ov0, 2i20, 1vjm, 3mbv, 1x0i, 1x0k, 1xji]
IVYXLXL	IL6	TLXGISG	TG6	2	1	[1gue, 4gyc, 3qap, 3qdc, 2f93, 2ksy, 2f95, 1jgj, 1h68, 1gu8]
IAFTXXL	IL6	TXXXXLG	TG6	1	0	[1m0k, 1s8l, 1at9, 1s8j, 1e0p, 2i1x, 1r84, 1r2n, 1jv7, 1pxs, 1pxr, 1ap9, 1m0m, 1jv6, 1m0l, 4hwl, 1s54, 1s53, 1o0a, 1c8s, 3han, 1kg9, 1c8r, 3hao, 1kg8, 3hap, 1bhb, 1bha, 3haq, 2wjk, 3har, 2wjl, 3has, 1q5j, 2zzl, 1kgb, 1q5i, 1f50, 1dze, 3nsb, 1tn5, 2brd, 1cwq, 1tn0, 3utx, 4fpd, 3uty, 1brx, 1fbb, 1brr, 1p8i, 1fbk, 1ucq, 4hyx, 1p8u, 1f4z, 1ixf, 3vi0, 1qkp, 1qko, 1brd, 1p8h, 1mgy, 1qm8, 4md2, 4md1, 2z…
IAFTXXL	IL6	YXLVKGM	YM6	1	0	[1s8l, 1at9, 1e0p, 1r84, 1r2n, 1jv7, 1pxr, 1jv6, 1s54, 1s53, 1o0a, 3han, 3hao, 1kg8, 3hap, 1bha, 3haq, 2wjk, 3har, 2wjl, 3has, 1q5j, 1q5i, 1f50, 1tn5, 1tn0, 3utx, 4fpd, 3uty, 1brx, 1fbk, 1ucq, 4hyx, 1f4z, 1qko, 1brd, 1p8h, 4md2, 4md1, 1c3w, 1bm1, 2ntu, 1kme, 2ntw, 1s51, 1py6, 4ov0, 2i20, 1vjm, 3mbv, 1x0i, 1x0k, 1xji]
IAVSTIL	IL6	STPMILL	SL6	1	2	[3qbl, 3vvk, 3qbg, 3qbi, 3qbk]
IAFTXXL	IL6	FLVXGMG	FG6	1	0	[1brx, 1at9, 1e0p, 1pxr, 1qko, 1brd, 1s54, 1s53, 3hao, 1bha, 3haq, 3har, 2wjl, 1c3w, 1bm1, 1q5i, 2ntu, 1kme, 1s51, 1py6, 2i20, 1vjm, 1tn5, 1x0k, 1tn0]
IASAAXL	IL6	FYFIARG	FG6	1	0	[2z55, 1vgo]
IAVSTIL	IL6	FVXMTRG	FG6	1	0	[3vvk, 3qbi]
IAFTXXL	IL6	GXXYXXV	GV6	1	0	[1m0k, 1s8l, 1at9, 1s8j, 1e0p, 1r84, 1r2n, 1jv7, 1pxs, 1pxr, 1ap9, 1jv6, 1m0l, 4hwl, 1s54, 1s53, 1o0a, 3han, 1kg9, 3hao, 1kg8, 3hap, 1bhb, 1bha, 3haq, 2wjk, 3har, 2wjl, 3has, 1q5j, 2zzl, 1q5i, 1f50, 3nsb, 1tn5, 2brd, 1cwq, 1tn0, 3utx, 4fpd, 3uty, 1brx, 1brr, 1p8i, 1fbk, 1ucq, 4hyx, 1f4z, 1ixf, 3vi0, 1qkp, 1qko, 1brd, 1p8h, 1mgy, 1qm8, 4md2, 4md1, 2zfe, 1iw6, 3ns0, 1c3w, 1bm1, 2ntu, 1kme, 2ntw, 1s…
IXSYXGL	IL6	SSLYINI	SI6	1	0	[3qbl, 3vvk, 3abw]
IPIWSGL	IL6	VAGMTIG	VG6	1	0	[1xio, 2m3g, 4tl3]
IXSYXGL	IL6	VNVALAG	VG6	1	0	[1e12]
IVYXLXL	IL6	VXKVGFG	VG6	2	6	[1gue, 4gyc, 3qap, 3qdc, 2f93, 2ksy, 2f95, 1jgj, 1h68, 1gu8]
IMIXTXL	IL6	LVXADXI	LI6	3	3	[1m0k, 1s8l, 1at9, 1e0p, 1s8j, 1r2n, 1r84, 1pxs, 1jv7, 1jv6, 1ap9, 1pxr, 1m0l, 4hwl, 1s54, 1s53, 1o0a, 3han, 3hao, 1kg9, 1c8r, 1kg8, 3haq, 2wjk, 3har, 2wjl, 3has, 2zzl, 1q5j, 1kgb, 1q5i, 1f50, 3nsb, 1tn5, 1cwq, 3utv, 1tn0, 3utw, 3utx, 4fpd, 3uty, 1brx, 1brr, 1p8i, 1fbk, 1ucq, 4hyx, 1p8u, 1f4z, 1ixf, 3vi0, 1qkp, 1qko, 1brd, 1p8h, 1mgy, 1qm8, 4md2, 2zfe, 4md1, 1iw6, 3ns0, 1c3w, 1bm1, 2ntu, 1kme, 2n…
IFAXLXL	IL6	LIAVSTI	LI6	6	1	[3vvk, 3qbl, 3qbg, 3qbi, 3qbk]
ISTXAXL	IL6	LVXADXI	LI6	4	3	[1m0k, 1s8l, 1at9, 1e0p, 1s8j, 1r84, 1r2n, 1pxs, 1jv7, 1jv6, 1ap9, 1pxr, 1m0l, 4hwl, 1s54, 1s53, 1o0a, 3han, 1kg9, 3hao, 1c8r, 1kg8, 3haq, 2wjk, 3har, 3has, 2wjl, 1kgb, 1q5j, 2zzl, 1q5i, 1f50, 1tn5, 3nsb, 1cwq, 3utv, 1tn0, 3utw, 3utx, 3uty, 4fpd, 1brx, 1brr, 1p8i, 1fbk, 1ucq, 4hyx, 1p8u, 1f4z, 1ixf, 3vi0, 1qkp, 1qko, 1brd, 1p8h, 1mgy, 1qm8, 4md2, 2zfe, 4md1, 1iw6, 3ns0, 1c3w, 1bm1, 2ntu, 1kme, 2n…
ILLXLGL	IL6	LIAVSTI	LI6	2	1	[3qbl, 3vvk, 3qbg, 3qbi, 3qbk]
IVYXLXL	IL6	LXGISGI	LI6	2	1	[1gue, 4gyc, 3qap, 3qdc, 2f93, 2ksy, 2f95, 1jgj, 1h68, 1gu8]
ILLXLGL	IL6	LXXVVXI	LI6	2	1	[3qbl, 3vvk, 3qbg, 3qbi, 3qbk]
IPIWSGL	IL6	IGALHFW	IW6	1	0	[1xio, 2m3g, 4tl3]
IASAAXL	IL6	GTFYFIA	GA6	1	0	[2z55, 1vgo, 2ei4]
ISTXAXL	IL6	GTXXVGA	GA6	4	3	[1m0k, 1at9, 1e0p, 2i1x, 1r84, 1r2n, 1pxs, 1ap9, 1pxr, 1m0m, 4hwl, 1s54, 1s53, 1o0a, 1c8s, 3han, 1kg9, 3hao, 1c8r, 3hap, 1kg8, 3haq, 2wjk, 3har, 3has, 2wjl, 1kgb, 1q5j, 2zzl, 1q5i, 1f50, 1dze, 1tn5, 3nsb, 2brd, 3utv, 1tn0, 3utw, 3utx, 3uty, 4fpd, 1brx, 1fbb, 1brr, 1p8i, 1fbk, 1ucq, 4hyx, 1p8u, 1f4z, 1ixf, 3vi0, 1qkp, 1qko, 1p8h, 1qm8, 4md2, 2zfe, 4md1, 1iw6, 3ns0, 1c3w, 1bm1, 2ntu, 1kme, 2ntw, 1s…
IAFTXXL	IL6	GTXXVGA	GA6	1	3	[1m0k, 1at9, 1e0p, 2i1x, 1r84, 1r2n, 1pxr, 1ap9, 1m0m, 4hwl, 1s54, 1s53, 1o0a, 1c8s, 3han, 1kg9, 1c8r, 3hao, 1kg8, 3hap, 3haq, 2wjk, 3har, 2wjl, 3has, 1q5j, 2zzl, 1kgb, 1q5i, 1f50, 1dze, 3nsb, 1tn5, 2brd, 1tn0, 3utx, 4fpd, 3uty, 1brx, 1fbb, 1brr, 1p8i, 1fbk, 1ucq, 4hyx, 1p8u, 1f4z, 1ixf, 3vi0, 1qkp, 1qko, 1p8h, 1qm8, 4md2, 4md1, 2zfe, 1iw6, 3ns0, 1c3w, 1bm1, 2ntu, 1kme, 2ntw, 1s52, 1s51, 1py6, 2a…
IXSYXGL	IL6	GRYLTWA	GA6	1	2	[3qbl, 3vvk, 1e12, 3a7k, 3qbg, 3abw, 3qbi, 3qbk]
IVYXLXL	IL6	GIXGXAA	GA6	2	1	[1gue, 4gyc, 3qap, 3qdc, 2f93, 2ksy, 2f95, 1jgj, 1h68, 1gu8]
IXSYXGL	IL6	FAKYVFA	FA6	1	6	[1e12]
IAFTXXL	IL6	FTTPLLA	FA6	1	2	[3hao]
IMIXTXL	IL6	FTTPLLA	FA6	3	2	[3hao]
IAVSTIL	IL6	KYIFXFL	KL6	1	6	[3qbl, 3vvk, 3qbg, 3qbi, 3qbk]
IPIWSGL	IL6	KVGFXFL	KL6	1	6	[1xio, 2m3g, 4tl3]
IXSYXGL	IL6	KYIFXFL	KL6	1	6	[3qbl, 3vvk, 3a7k, 3qbg, 3abw, 3qbi, 3qbk]
IXXLXVL	IL6	MIXXGXI	MI6	4	3	[2z55, 1vgo, 3wqj, 2ei4]
IPIWSGL	IL6	HWIYVAG	HG6	1	0	[1xio, 2m3g, 4tl3]
IFAXLXL	IL6	AXAGLXI	AI6	6	0	[3vvk, 3qbl, 3abw, 3qbg, 3qbi, 3qbk]
IXSYXGL	IL6	AXAGIAI	AI6	1	0	[1e12]
ISTXAXL	IL6	AVGADGI	AI6	4	3	[3hap]
IAVSTIL	IL6	ALSTPMI	AI6	1	2	[3qbl, 3vvk, 3qbg, 3qbi, 3qbk]
IXSYXGL	IL6	AXAGLXI	AI6	1	0	[3qbl, 3vvk, 3a7k, 3qbg, 3abw, 3qbi, 3qbk]
IPIWSGL	IL6	WIYVAGM	WM6	1	0	[1xio, 2m3g, 4tl3]
IXSYXGL	IL6	WALSTPM	WM6	1	2	[3qbl, 3vvk, 1e12, 3a7k, 3qbg, 3abw, 3qbi, 3qbk]
IPIWSGL	IL6	MTIGALH	MH6	1	0	[1xio, 2m3g, 4tl3]
IAVSTIL	IL6	LXTAIXF	LF6	1	3	[3qbl, 3vvk, 3qbg, 3qbi, 3qbk]
IVVLXXL	IL6	LXTAIXF	LF6	4	3	[3vvk, 3qbl, 3qbg, 3qbi, 3qbk]
IASAAXL	IL6	LMLXGTF	LF6	1	0	[2z55, 3wqj, 1vgo, 1uaz, 2ei4]
ILLXLGL	IL6	LXTAIXF	LF6	2	3	[3qbl, 3vvk, 3qbg, 3qbi, 3qbk]
IVYXLXL	IL6	LXXKXGF	LF6	2	6	[1gue, 4gyc, 3qap, 3qdc, 2f93, 2ksy, 2f95, 1jgj, 1h68, 1gu8]
IASAAXL	IL6	LXGTFYF	LF6	1	0	[2z55, 3wqj, 1vgo, 1uaz, 2ei4]
IVYXLXL	IL6	TKVGFGF	TF6	2	6	[1gue, 4gyc, 3qap, 3qdc, 2f93, 2ksy, 2f95, 1jgj, 1h68, 1gu8]
IPIWSGL	IL6	TIGALHF	TF6	1	0	[1xio, 2m3g, 4tl3]
IPIWSGL	IL6	GALHFWS	GS6	1	0	[1xio, 2m3g, 4tl3]
IAFTXXL	IL6	GLILLRS	GS6	1	6	[1brx, 1c3w, 1at9, 1bm1, 1e0p, 1q5i, 2ntu, 1kme, 2i20, 1pxr, 1vjm, 1tn5, 1qko, 1s54, 1s53, 1x0k, 3hao, 1tn0]
IMIXTXL	IL6	LFFGFTS	LS6	3	4	[1qkp, 1s52, 3utv]
IPIWSGL	IL6	LHFWSLS	LS6	1	0	[2m3g, 4tl3]
IGXXXML	IL6	LVPGIAS	LS6	0	1	[2z55, 1vgo, 3wqj, 1uaz, 2ei4]
IPIWSGL	IL6	LXXXXLS	LS6	1	2	[2m3g]
IPIWSGL	IL6	VGFSFLD	VD6	1	6	[1xio, 2m3g]
IPIWSGL	IL6	TPLLXXS	TS6	1	2	[1xio, 2m3g, 4tl3]
ILLXLGL	IL6	AIXFDIA	AA6	2	3	[3qbl, 3vvk, 3qbg, 3qbi, 3qbk]
IVVLXXL	IL6	AIXFDIA	AA6	4	3	[3vvk, 3qbl, 3abw, 3qbg, 3qbi, 3qbk]
IAVSTIL	IL6	AIXFDIA	AA6	1	3	[3qbl, 3vvk, 3qbg, 3qbi, 3qbk]
IPIWSGL	IL6	AGMTIXA	AA6	1	0	[1xio, 2m3g, 4tl3]
IXFVWIL	IL6	AXLGFLA	AA6	4	3	[3ddl]
IGXXXML	IL6	AXAAYXA	AA6	0	1	[2z55, 1vgo, 3wqj, 2ei4]
IAVSTIL	IL6	MILLALG	MG6	1	2	[3qbl, 3vvk, 3qbg, 3qbi, 3qbk]
IVVLXXL	IL6	KLXXAIT	KT6	4	3	[3vvk, 3qbl, 3qbg, 3qbi, 3qbk]
IAVSTIL	IL6	KLXXAIT	KT6	1	3	[3qbl, 3vvk, 3qbg, 3qbi, 3qbk]
ILLXLGL	IL6	KLXXAIT	KT6	2	3	[3qbl, 3vvk, 3qbg, 3qbi, 3qbk]
IVVLXXL	IL6	TXLFXXI	TI6	4	0	[3vvk, 3qbl, 3qbg, 3qbi, 3qbk]
ILLXLGL	IL6	TXLFXXI	TI6	2	0	[3qbl, 3vvk, 3qbg, 3qbi, 3qbk]
IGLVXYL	IL6	TVXLWAI	TI6	4	5	[2ksy, 1jgj]
IAVSTIL	IL6	TXLFXXI	TI6	1	0	[3qbl, 3vvk, 3qbg, 3qbi, 3qbk]
IMIXTXL	IL6	TAAMLYI	TI6	3	4	[1m0k, 1s8l, 1at9, 1e0p, 1s8j, 2i1x, 1r2n, 1r84, 1pxs, 1jv7, 1jv6, 1m0m, 1ap9, 1pxr, 1m0l, 4hwl, 1s54, 1s53, 1o0a, 1c8s, 3han, 3hao, 1kg9, 1c8r, 1kg8, 3hap, 2wjk, 2wjl, 3has, 2zzl, 1q5j, 1kgb, 1q5i, 1f50, 1dze, 3nsb, 1tn5, 2brd, 1cwq, 3utv, 1tn0, 3utw, 3utx, 4fpd, 3uty, 1brx, 1fbb, 1brr, 1p8i, 1fbk, 1ucq, 4hyx, 1p8u, 1f4z, 1ixf, 3vi0, 1qkp, 1qko, 1brd, 1p8h, 1mgy, 1qm8, 4md2, 2zfe, 4md1, 1iw6, 3n…
IXLGINL	IL6	TXLFXXI	TI6	1	0	[4gyc, 2f93, 1h2s]
IGXXXML	IL6	AAYLXMF	AF6	0	1	[2z55, 1uaz, 1vgo, 3wqj, 2ei4]
IXSYXGL	IL6	AKYXFAF	AF6	1	6	[3qbl, 3vvk, 1e12, 3a7k, 3qbg, 3abw, 3qbi, 3qbk]
IAVSTIL	IL6	AKYXFAF	AF6	1	6	[3qbl, 3vvk, 3qbg, 3qbi, 3qbk]
IASAAXL	IL6	AKVGFGF	AF6	1	6	[2z55, 3wqj, 1vgo, 1uaz, 2ei4]
IGXXXML	IL6	AYLXMFF	AF6	0	1	[2z55, 1vgo, 3wqj, 1uaz, 2ei4]
IAFTXXL	IL6	ADGIMIG	AG6	1	3	[1m0k, 1s8l, 1at9, 1s8j, 1e0p, 2i1x, 1r84, 1r2n, 1jv7, 1pxr, 1ap9, 1m0m, 1jv6, 1m0l, 4hwl, 1s54, 1s53, 1o0a, 1c8s, 3han, 1kg9, 1c8r, 3hao, 1kg8, 3hap, 3haq, 2wjk, 3har, 2wjl, 3has, 1q5j, 2zzl, 1kgb, 1q5i, 1f50, 1dze, 3nsb, 1tn5, 2brd, 1cwq, 1tn0, 3utx, 4fpd, 3uty, 1brx, 1fbb, 1brr, 1p8i, 1fbk, 1ucq, 4hyx, 1p8u, 1f4z, 1ixf, 3vi0, 1qkp, 1qko, 1brd, 1p8h, 1mgy, 1qm8, 4md2, 4md1, 2zfe, 1iw6, 3ns0, 1c…
IXXLXVL	IL6	ALMIXXG	AG6	4	3	[2z55, 1vgo, 3wqj, 2ei4]
IMIXTXL	IL6	AXVGADG	AG6	3	3	[1m0k, 1s8l, 1at9, 1e0p, 1s8j, 1r2n, 1r84, 1pxs, 1jv7, 1jv6, 1ap9, 1pxr, 1m0l, 4hwl, 1s54, 1s53, 1o0a, 3han, 3hao, 1kg9, 1kg8, 3haq, 2wjk, 3har, 2wjl, 3has, 2zzl, 1q5j, 1q5i, 1f50, 3nsb, 1tn5, 1cwq, 3utv, 1tn0, 3utw, 3utx, 4fpd, 3uty, 1brx, 1brr, 1p8i, 1fbk, 1ucq, 4hyx, 1f4z, 1ixf, 3vi0, 1qkp, 1qko, 1brd, 1p8h, 1mgy, 1qm8, 4md2, 2zfe, 4md1, 1iw6, 3ns0, 1c3w, 1bm1, 2ntu, 1kme, 2ntw, 1s52, 1s51, 1p…
ISTXAXL	IL6	AXVGADG	AG6	4	3	[1m0k, 1s8l, 1at9, 1e0p, 1s8j, 1r84, 1r2n, 1pxs, 1jv7, 1jv6, 1ap9, 1pxr, 1m0l, 4hwl, 1s54, 1s53, 1o0a, 3han, 1kg9, 3hao, 1kg8, 3hap, 3haq, 2wjk, 3har, 3has, 2wjl, 1q5j, 2zzl, 1q5i, 1f50, 1tn5, 3nsb, 1cwq, 3utv, 1tn0, 3utw, 3utx, 3uty, 4fpd, 1brx, 1brr, 1p8i, 1fbk, 1ucq, 4hyx, 1f4z, 1ixf, 3vi0, 1qkp, 1qko, 1brd, 1p8h, 1mgy, 1qm8, 4md2, 2zfe, 4md1, 1iw6, 3ns0, 1c3w, 1bm1, 2ntu, 1kme, 2ntw, 1s52, 1s…
ICMIVVL	IL6	ALMIXXG	AG6	4	3	[1uaz]
IXFVWIL	IL6	ALMIXXG	AG6	4	3	[3ddl]
ISTXAXL	IL6	ADGIMIG	AG6	4	3	[1m0k, 1s8l, 1at9, 1e0p, 1s8j, 2i1x, 1r84, 1r2n, 1pxs, 1jv7, 1jv6, 1ap9, 1pxr, 1m0m, 1m0l, 4hwl, 1s54, 1s53, 1o0a, 1c8s, 3han, 1kg9, 3hao, 1c8r, 3hap, 1kg8, 3haq, 2wjk, 3har, 3has, 2wjl, 1kgb, 1q5j, 2zzl, 1q5i, 1f50, 1dze, 1tn5, 3nsb, 2brd, 1cwq, 3utv, 1tn0, 3utw, 3utx, 3uty, 4fpd, 1brx, 1fbb, 1brr, 1p8i, 1fbk, 1ucq, 4hyx, 1p8u, 1f4z, 1ixf, 3vi0, 1qkp, 1qko, 1brd, 1p8h, 1mgy, 1qm8, 4md2, 2zfe, 4m…
IVYXLXL	IL6	VGISGIA	VA6	2	1	[1gue, 4gyc, 3qap, 3qdc, 2f93, 2ksy, 2f95, 1jgj, 1h68, 1gu8]
IXSYXGL	IL6	VXLAGXA	VA6	1	0	[1e12]
ILLXLGL	IL6	VPVVSIA	VA6	2	1	[3qbl, 3vvk, 3qbg, 3qbi, 3qbk]
IXSYXGL	IL6	VAKYIFA	VA6	1	6	[3qbl, 3vvk, 3a7k, 3qbg, 3abw, 3qbi, 3qbk]
IXLGINL	IL6	VXXXXIA	VA6	1	0	[1h2s]
IGXXXML	IL6	VXGIASA	VA6	0	1	[2z55, 1vgo, 3wqj, 1uaz, 2ei4]
IGXXXML	IL6	ILVPGIA	IA6	0	1	[2z55, 1vgo, 3wqj, 1uaz, 2ei4]
ISTXAXL	IL6	ILAXVXA	IA6	4	3	[1s8l, 1at9, 1e0p, 1s8j, 1r84, 1r2n, 1pxs, 1jv7, 1jv6, 1ap9, 1pxr, 4hwl, 1s54, 1s53, 1o0a, 3han, 1kg9, 3hao, 1kg8, 3haq, 2wjk, 3har, 3has, 2wjl, 1q5j, 1q5i, 1f50, 1tn5, 3utv, 1tn0, 3utw, 3utx, 3uty, 4fpd, 1brx, 1fbk, 1ucq, 4hyx, 1f4z, 1qkp, 1qko, 1brd, 1p8h, 1mgy, 4md2, 4md1, 1c3w, 1bm1, 2ntu, 1kme, 2ntw, 1s52, 1s51, 1py6, 4ov0, 2i20, 1vjm, 3mbv, 1x0i, 1x0k, 1xji]
IMIXTXL	IL6	ILAXVXA	IA6	3	3	[1s8l, 1at9, 1e0p, 1s8j, 1r2n, 1r84, 1pxs, 1jv7, 1jv6, 1ap9, 1pxr, 4hwl, 1s54, 1s53, 1o0a, 3han, 3hao, 1kg9, 1kg8, 3haq, 2wjk, 3har, 2wjl, 3has, 1q5j, 1q5i, 1f50, 1tn5, 3utv, 1tn0, 3utw, 3utx, 4fpd, 3uty, 1brx, 1fbk, 1ucq, 4hyx, 1f4z, 1qkp, 1qko, 1brd, 1p8h, 1mgy, 4md2, 4md1, 1c3w, 1bm1, 2ntu, 1kme, 2ntw, 1s52, 1s51, 1py6, 4ov0, 2i20, 1vjm, 3mbv, 1x0i, 1x0k, 1xji]
IPIWSGL	IL6	FFSKVGF	FF6	1	6	[1xio, 2m3g, 4tl3]
IYXFIWL	IL6	IVYLDLV	IV6	5	6	[1gue, 4gyc, 3qap, 3qdc, 2f93, 2ksy, 2f95, 1jgj, 1gu8, 1h68, 1h2s]
IVYXLXL	IL6	ITLXTVV	IV6	2	3	[1gue, 4gyc, 3qap, 3qdc, 2f93, 2ksy, 2f95, 1jgj, 1h68, 1gu8]
IXLGINL	IL6	IVYLDLV	IV6	1	6	[4gyc, 2f93, 2f95, 1h2s]
IGLVXYL	IL6	ITLXTVV	IV6	4	3	[2ksy, 1jgj]
IVYXLXL	IL6	ISGIAXV	IV6	2	1	[1gue, 4gyc, 3qap, 3qdc, 2f93, 2ksy, 2f95, 1jgj, 1h68, 1gu8]
IMIXTXL	IL6	VXXDXXM	VM6	3	3	[1m0k, 1s8l, 1at9, 1e0p, 1s8j, 2i1x, 1r2n, 1r84, 1pxs, 1jv7, 1jv6, 1m0m, 1ap9, 1pxr, 1m0l, 4hwl, 1s54, 1s53, 1o0a, 1c8s, 3han, 3hao, 1kg9, 1c8r, 1kg8, 3hap, 3haq, 2wjk, 3har, 2wjl, 3has, 2zzl, 1q5j, 1kgb, 1q5i, 1f50, 1dze, 3nsb, 1tn5, 1cwq, 3utv, 1tn0, 3utw, 3utx, 4fpd, 3uty, 1brx, 1fbb, 1brr, 1p8i, 1fbk, 1ucq, 4hyx, 1p8u, 1f4z, 1ixf, 3vi0, 1qkp, 1qko, 1brd, 1p8h, 1mgy, 1qm8, 4md2, 2zfe, 4md1, 1i…
IAFTXXL	IL6	VXXDXXM	VM6	1	3	[1m0k, 1s8l, 1at9, 1s8j, 1e0p, 2i1x, 1r84, 1r2n, 1jv7, 1pxr, 1ap9, 1m0m, 1jv6, 1m0l, 4hwl, 1s54, 1s53, 1o0a, 1c8s, 3han, 1kg9, 1c8r, 3hao, 1kg8, 3hap, 3haq, 2wjk, 3har, 2wjl, 3has, 1q5j, 2zzl, 1kgb, 1q5i, 1f50, 1dze, 3nsb, 1tn5, 1cwq, 1tn0, 3utx, 4fpd, 3uty, 1brx, 1fbb, 1brr, 1p8i, 1fbk, 1ucq, 4hyx, 1p8u, 1f4z, 1ixf, 3vi0, 1qkp, 1qko, 1brd, 1p8h, 1mgy, 1qm8, 4md2, 4md1, 2zfe, 1iw6, 3ns0, 1c3w, 1b…
ISTXAXL	IL6	VXXDXXM	VM6	4	3	[1m0k, 1s8l, 1at9, 1e0p, 1s8j, 2i1x, 1r84, 1r2n, 1pxs, 1jv7, 1jv6, 1ap9, 1pxr, 1m0m, 1m0l, 4hwl, 1s54, 1s53, 1o0a, 1c8s, 3han, 1kg9, 3hao, 1c8r, 3hap, 1kg8, 3haq, 2wjk, 3har, 3has, 2wjl, 1kgb, 1q5j, 2zzl, 1q5i, 1f50, 1dze, 1tn5, 3nsb, 1cwq, 3utv, 1tn0, 3utw, 3utx, 3uty, 4fpd, 1brx, 1fbb, 1brr, 1p8i, 1fbk, 1ucq, 4hyx, 1p8u, 1f4z, 1ixf, 3vi0, 1qkp, 1qko, 1brd, 1p8h, 1mgy, 1qm8, 4md2, 2zfe, 4md1, 1i…
ICMIVVL	IL6	VGXDXLM	VM6	4	3	[1uaz]
ISTXAXL	IL6	GIMIGTG	GG6	4	3	[1m0k, 1s8l, 1at9, 1e0p, 1s8j, 2i1x, 1r84, 1r2n, 1pxs, 1jv7, 1jv6, 1ap9, 1pxr, 1m0m, 1m0l, 4hwl, 1s54, 1s53, 1o0a, 1c8s, 3han, 1kg9, 3hao, 1c8r, 3hap, 1kg8, 3haq, 2wjk, 3har, 3has, 2wjl, 1kgb, 1q5j, 2zzl, 1q5i, 1f50, 1dze, 1tn5, 3nsb, 2brd, 1cwq, 3utv, 1tn0, 3utw, 3utx, 3uty, 4fpd, 1brx, 1fbb, 1brr, 1p8i, 1fbk, 1ucq, 4hyx, 1p8u, 1f4z, 1ixf, 3vi0, 1qkp, 1qko, 1brd, 1p8h, 1mgy, 1qm8, 4md2, 2zfe, 4m…
IAFTXXL	IL6	GIMIGTG	GG6	1	3	[1m0k, 1s8l, 1at9, 1s8j, 1e0p, 2i1x, 1r84, 1r2n, 1jv7, 1pxr, 1ap9, 1m0m, 1jv6, 1m0l, 4hwl, 1s54, 1s53, 1o0a, 1c8s, 3han, 1kg9, 1c8r, 3hao, 1kg8, 3hap, 3haq, 2wjk, 3har, 2wjl, 3has, 1q5j, 2zzl, 1kgb, 1q5i, 1f50, 1dze, 3nsb, 1tn5, 2brd, 1cwq, 1tn0, 3utx, 4fpd, 3uty, 1brx, 1fbb, 1brr, 1p8i, 1fbk, 1ucq, 4hyx, 1p8u, 1f4z, 1ixf, 3vi0, 1qkp, 1qko, 1brd, 1p8h, 1mgy, 1qm8, 4md2, 4md1, 2zfe, 1iw6, 3ns0, 1c…
IAFTXXL	IL6	DGIMIXT	DT6	1	3	[1m0k, 1s8l, 1at9, 1s8j, 1e0p, 2i1x, 1r84, 1r2n, 1jv7, 1pxr, 1ap9, 1m0m, 1jv6, 1m0l, 4hwl, 1s54, 1s53, 1o0a, 1c8s, 3han, 1kg9, 1c8r, 3hao, 1kg8, 3hap, 3haq, 2wjk, 3har, 2wjl, 3has, 1q5j, 2zzl, 1kgb, 1q5i, 1f50, 1dze, 3nsb, 1tn5, 2brd, 1cwq, 1tn0, 3utx, 4fpd, 3uty, 1brx, 1fbb, 1brr, 1p8i, 1fbk, 1ucq, 4hyx, 1p8u, 1f4z, 1ixf, 3vi0, 1qkp, 1qko, 1brd, 1p8h, 1mgy, 1qm8, 4md2, 4md1, 2zfe, 1iw6, 3ns0, 1c…
ILLXLGL	IL6	DIXMXVT	DT6	2	3	[3qbl, 3vvk, 3qbg, 3qbi, 3qbk]
ISTXAXL	IL6	DGIMIXT	DT6	4	3	[1m0k, 1s8l, 1at9, 1e0p, 1s8j, 2i1x, 1r84, 1r2n, 1pxs, 1jv7, 1jv6, 1ap9, 1pxr, 1m0m, 1m0l, 4hwl, 1s54, 1s53, 1o0a, 1c8s, 3han, 1kg9, 3hao, 1c8r, 3hap, 1kg8, 3haq, 2wjk, 3har, 3has, 2wjl, 1kgb, 1q5j, 2zzl, 1q5i, 1f50, 1dze, 1tn5, 3nsb, 2brd, 1cwq, 3utv, 1tn0, 3utw, 3utx, 3uty, 4fpd, 1brx, 1fbb, 1brr, 1p8i, 1fbk, 1ucq, 4hyx, 1p8u, 1f4z, 1ixf, 3vi0, 1qkp, 1qko, 1brd, 1p8h, 1mgy, 1qm8, 4md2, 2zfe, 4m…
IVVLXXL	IL6	DIXMXVT	DT6	4	3	[3vvk, 3qbl, 3abw, 3qbg, 3qbi, 3qbk]
IFAXLXL	IL6	AVSTILV	AV6	6	1	[3vvk, 3qbl, 3qbg, 3qbi, 3qbk]
ILLXLGL	IL6	AVSTILV	AV6	2	1	[3qbl, 3vvk, 3qbg, 3qbi, 3qbk]
IXSYXGL	IL6	AXIAXLV	AV6	1	0	[1e12]
IGXXXML	IL6	AFXVLDV	AV6	0	6	[2z55, 1vgo, 3wqj, 2ei4]
ISTXAXL	IL6	MIXTGLV	MV6	4	3	[1m0k, 1s8l, 1at9, 1e0p, 1s8j, 2i1x, 1r84, 1r2n, 1pxs, 1ap9, 1pxr, 1m0m, 1m0l, 4hwl, 1s54, 1s53, 1o0a, 1c8s, 3han, 1kg9, 3hao, 1c8r, 3hap, 1kg8, 3haq, 2wjk, 3har, 3has, 2wjl, 1kgb, 1q5j, 2zzl, 1q5i, 1f50, 1dze, 1tn5, 3nsb, 2brd, 1cwq, 3utv, 1tn0, 3utw, 3utx, 3uty, 4fpd, 1brx, 1fbb, 1brr, 1p8i, 1fbk, 1ucq, 4hyx, 1p8u, 1f4z, 1ixf, 3vi0, 1qkp, 1qko, 1p8h, 1qm8, 4md2, 2zfe, 4md1, 1iw6, 3ns0, 1c3w, 1b…
ICMIVVL	IL6	MIXTGLV	MV6	4	3	[1uaz]
IMIXTXL	IL6	MLYXLXV	MV6	3	4	[1m0k, 1s8l, 1at9, 1e0p, 1s8j, 1r2n, 1r84, 1pxs, 1jv7, 1jv6, 1ap9, 1pxr, 1m0l, 4hwl, 1s54, 1s53, 1o0a, 3han, 3hao, 1kg9, 1kg8, 3hap, 3haq, 2wjk, 3har, 2wjl, 3has, 2zzl, 1q5j, 1q5i, 1f50, 3nsb, 1tn5, 2brd, 1cwq, 3utv, 1tn0, 3utw, 3utx, 4fpd, 3uty, 1brx, 1brr, 1p8i, 1fbk, 1ucq, 4hyx, 1f4z, 1ixf, 3vi0, 1qkp, 1qko, 1brd, 1p8h, 1mgy, 1qm8, 4md2, 2zfe, 4md1, 1iw6, 3ns0, 1c3w, 1bm1, 2ntu, 1kme, 2ntw, 1s…
IAFTXXL	IL6	MIXTGLV	MV6	1	3	[1m0k, 1s8l, 1at9, 1s8j, 1e0p, 2i1x, 1r84, 1r2n, 1pxr, 1ap9, 1m0m, 1m0l, 4hwl, 1s54, 1s53, 1o0a, 1c8s, 3han, 1kg9, 1c8r, 3hao, 1kg8, 3hap, 3haq, 2wjk, 3har, 2wjl, 3has, 1q5j, 2zzl, 1kgb, 1q5i, 1f50, 1dze, 3nsb, 1tn5, 2brd, 1cwq, 1tn0, 3utx, 4fpd, 3uty, 1brx, 1fbb, 1brr, 1p8i, 1fbk, 1ucq, 4hyx, 1p8u, 1f4z, 1ixf, 3vi0, 1qkp, 1qko, 1p8h, 1qm8, 4md2, 4md1, 2zfe, 1iw6, 3ns0, 1c3w, 1bm1, 2ntu, 1kme, 2n…
IASAAXL	IL6	RYXXWLF	RF6	1	2	[2z55, 3wqj, 1vgo, 1uaz, 2ei4]
IAFTXXL	IL6	RYXXWLF	RF6	1	2	[1m0k, 1s8l, 1at9, 1s8j, 1e0p, 2i1x, 1r84, 1r2n, 1jv7, 1pxs, 1jv6, 1pxr, 1ap9, 1m0m, 1m0l, 4hwl, 1s54, 1s53, 1o0a, 1c8s, 3han, 1kg9, 1c8r, 3hao, 1kg8, 3hap, 3haq, 2wjk, 3har, 2wjl, 3has, 1q5j, 2zzl, 1kgb, 1q5i, 1f50, 1dze, 3nsb, 1tn5, 2brd, 1cwq, 1tn0, 3utx, 4fpd, 3uty, 1brx, 1fbb, 1brr, 1p8i, 1fbk, 1ucq, 4hyx, 1p8u, 1f4z, 1ixf, 3vi0, 1qkp, 1qko, 1brd, 1p8h, 1mgy, 1qm8, 4md2, 4md1, 2zfe, 1iw6, 3n…
IMIXTXL	IL6	RYXXWLF	RF6	3	2	[1m0k, 1s8l, 1at9, 1s8j, 1e0p, 2i1x, 1r2n, 1r84, 1jv7, 1pxs, 1jv6, 1m0m, 1ap9, 1pxr, 1m0l, 4hwl, 1s54, 1s53, 1o0a, 1c8s, 3han, 3hao, 1kg9, 1c8r, 1kg8, 3hap, 3haq, 2wjk, 3har, 2wjl, 3has, 2zzl, 1q5j, 1kgb, 1q5i, 1f50, 1dze, 3nsb, 1tn5, 2brd, 1cwq, 3utv, 1tn0, 3utw, 3utx, 4fpd, 3uty, 1brx, 1fbb, 1brr, 1p8i, 1fbk, 1ucq, 4hyx, 1p8u, 1f4z, 1ixf, 3vi0, 1qkp, 1qko, 1brd, 1p8h, 1mgy, 1qm8, 4md2, 2zfe, 4m…
IPIWSGL	IL6	DWXXTTP	DP6	1	2	[1xio, 2m3g, 4tl3]
IMIXTXL	IL6	DWXXTTP	DP6	3	2	[1m0k, 1at9, 1e0p, 2i1x, 1r2n, 1r84, 1pxs, 1m0m, 1ap9, 1pxr, 1m0l, 4hwl, 1s54, 1s53, 1o0a, 1c8s, 3han, 3hao, 1kg9, 1c8r, 1kg8, 3hap, 3haq, 2wjk, 3har, 2wjl, 3has, 2zzl, 1kgb, 1q5i, 1f50, 1dze, 3nsb, 1tn5, 2brd, 1cwq, 3utv, 1tn0, 3utw, 3utx, 4fpd, 3uty, 1brx, 1fbb, 1brr, 1p8i, 1fbk, 1ucq, 4hyx, 1p8u, 1f4z, 1ixf, 3vi0, 1qkp, 1qko, 1brd, 1p8h, 1qm8, 4md2, 2zfe, 4md1, 1iw6, 3ns0, 1c3w, 1bm1, 2ntu, 1k…
IASAAXL	IL6	DWXXTTP	DP6	1	2	[2z55, 3wqj, 1vgo, 1uaz, 2ei4]
IAFTXXL	IL6	DWXXTTP	DP6	1	2	[1m0k, 1at9, 1e0p, 2i1x, 1r84, 1r2n, 1pxs, 1pxr, 1ap9, 1m0m, 1m0l, 4hwl, 1s54, 1s53, 1o0a, 1c8s, 3han, 1kg9, 1c8r, 3hao, 1kg8, 3hap, 3haq, 2wjk, 3har, 2wjl, 3has, 2zzl, 1kgb, 1q5i, 1f50, 1dze, 3nsb, 1tn5, 2brd, 1cwq, 1tn0, 3utx, 4fpd, 3uty, 1brx, 1fbb, 1brr, 1p8i, 1fbk, 1ucq, 4hyx, 1p8u, 1f4z, 1ixf, 3vi0, 1qkp, 1qko, 1brd, 1p8h, 1qm8, 4md2, 4md1, 2zfe, 1iw6, 3ns0, 1c3w, 1bm1, 2ntu, 1kme, 2ntw, 1s…
ISTXAXL	IL6	IXTGLXG	IG6	4	3	[1m0k, 1s8l, 1at9, 1e0p, 1s8j, 2i1x, 1r84, 1r2n, 1pxs, 1ap9, 1pxr, 1m0m, 4hwl, 1s54, 1s53, 1o0a, 1c8s, 3han, 1kg9, 3hao, 1c8r, 3hap, 1kg8, 3haq, 2wjk, 3har, 3has, 2wjl, 1kgb, 1q5j, 2zzl, 1q5i, 1f50, 1dze, 1tn5, 3nsb, 2brd, 1cwq, 3utv, 1tn0, 3utw, 3utx, 3uty, 4fpd, 1brx, 1fbb, 1brr, 1p8i, 1fbk, 1ucq, 4hyx, 1p8u, 1f4z, 1ixf, 3vi0, 1qkp, 1qko, 1p8h, 1qm8, 4md2, 2zfe, 4md1, 1iw6, 3ns0, 1c3w, 1bm1, 2n…
IVVLXXL	IL6	IXMCVTG	IG6	4	3	[3vvk, 3qbl, 3abw, 3qbg, 3qbi, 3qbk]
ILLXLGL	IL6	IXMCVTG	IG6	2	3	[3qbl, 3vvk, 3qbg, 3qbi, 3qbk]
ICMIVVL	IL6	IXTGLXG	IG6	4	3	[1uaz]
IFAXLXL	IL6	INXALAG	IG6	6	0	[3vvk, 3qbl, 3abw, 3qbg, 3qbi, 3qbk]
IAFTXXL	IL6	IXTGLXG	IG6	1	3	[1m0k, 1s8l, 1at9, 1s8j, 1e0p, 2i1x, 1r84, 1r2n, 1pxr, 1ap9, 1m0m, 4hwl, 1s54, 1s53, 1o0a, 1c8s, 3han, 1kg9, 1c8r, 3hao, 1kg8, 3hap, 3haq, 2wjk, 3har, 2wjl, 3has, 1q5j, 2zzl, 1kgb, 1q5i, 1f50, 1dze, 3nsb, 1tn5, 2brd, 1cwq, 1tn0, 3utx, 4fpd, 3uty, 1brx, 1fbb, 1brr, 1p8i, 1fbk, 1ucq, 4hyx, 1p8u, 1f4z, 1ixf, 3vi0, 1qkp, 1qko, 1p8h, 1qm8, 4md2, 4md1, 2zfe, 1iw6, 3ns0, 1c3w, 1bm1, 2ntu, 1kme, 2ntw, 1s…
IXXLXVL	IL6	IXTGLXG	IG6	4	3	[2z55, 1vgo, 3wqj, 2ei4]
IXSYXGL	IL6	INXALAG	IG6	1	0	[3qbl, 3vvk, 3a7k, 3qbg, 3abw, 3qbi, 3qbk]
IGXXXML	IL6	ITILVPG	IG6	0	1	[2z55, 1vgo, 2ei4]
IXFVWIL	IL6	IVXGYXG	IG6	4	3	[3ddl]
IASAAXL	IL6	TXLXXXD	TD6	1	2	[2z55, 1vgo, 2ei4]
IAFTXXL	IL6	TXLXXXD	TD6	1	2	[1m0k, 1s8l, 1at9, 1s8j, 1e0p, 1r84, 1r2n, 1jv7, 1pxs, 1pxr, 1ap9, 1jv6, 1m0l, 4hwl, 1s54, 1s53, 1o0a, 3han, 1kg9, 3hao, 1kg8, 3hap, 3haq, 2wjk, 3har, 2wjl, 3has, 1q5i, 1f50, 3nsb, 1tn5, 1cwq, 1tn0, 3utx, 3uty, 1brx, 1brr, 1p8i, 1ucq, 4hyx, 1f4z, 1qkp, 1qko, 1brd, 1p8h, 1mgy, 4md2, 4md1, 3ns0, 1c3w, 1bm1, 2ntu, 1kme, 2ntw, 1s52, 1s51, 1py6, 4ov0, 1vjm, 1qhj, 3mbv, 1x0i, 1x0k, 1xji]
IMIXTXL	IL6	TXLXXXD	TD6	3	2	[1m0k, 1s8l, 1at9, 1e0p, 1s8j, 1r2n, 1r84, 1pxs, 1jv7, 1jv6, 1ap9, 1pxr, 1m0l, 4hwl, 1s54, 1s53, 1o0a, 3han, 1kg9, 1kg8, 3hap, 3haq, 2wjk, 3har, 2wjl, 3has, 1q5i, 1f50, 3nsb, 1tn5, 1cwq, 3utv, 1tn0, 3utw, 3utx, 3uty, 1brx, 1brr, 1p8i, 1ucq, 4hyx, 1f4z, 1qkp, 1qko, 1brd, 1p8h, 1mgy, 4md2, 4md1, 3ns0, 1c3w, 1bm1, 2ntu, 1kme, 2ntw, 1s52, 1s51, 1py6, 4ov0, 1vjm, 1qhj, 3mbv, 1x0i, 1x0k, 1xji]
IASAAXL	IL6	YARYXDW	YW6	1	2	[2z55, 3wqj, 1vgo, 1uaz, 2ei4]
IPIWSGL	IL6	YARYXDW	YW6	1	2	[1xio, 2m3g, 4tl3]
IVYXLXL	IL6	FGIVITL	FL6	2	3	[1gue, 4gyc, 3qap, 3qdc, 2f93, 2ksy, 2f95, 1jgj, 1h68, 1gu8]
IAFTXXL	IL6	FTTXLXL	FL6	1	2	[1m0k, 1s8l, 1at9, 1s8j, 1e0p, 2i1x, 1r84, 1r2n, 1jv7, 1pxs, 1pxr, 1ap9, 1m0m, 1jv6, 1m0l, 4hwl, 1s54, 1s53, 1o0a, 3han, 1kg9, 1c8r, 1kg8, 3hap, 3haq, 2wjk, 3har, 2wjl, 3has, 2zzl, 1kgb, 1q5i, 1f50, 1dze, 3nsb, 1tn5, 2brd, 1cwq, 1tn0, 3utx, 4fpd, 3uty, 1brx, 1fbb, 1brr, 1p8i, 1fbk, 1ucq, 4hyx, 1p8u, 1f4z, 1ixf, 1qkp, 1qko, 1brd, 1p8h, 1mgy, 1qm8, 4md2, 4md1, 2zfe, 1iw6, 3ns0, 1c3w, 1bm1, 2ntu, 1k…
IMIXTXL	IL6	FTTXLXL	FL6	3	2	[1m0k, 1s8l, 1at9, 1e0p, 1s8j, 2i1x, 1r2n, 1r84, 1pxs, 1jv7, 1jv6, 1m0m, 1ap9, 1pxr, 1m0l, 4hwl, 1s54, 1s53, 1o0a, 3han, 1kg9, 1c8r, 1kg8, 3hap, 3haq, 2wjk, 3har, 2wjl, 3has, 2zzl, 1kgb, 1q5j, 1q5i, 1f50, 1dze, 3nsb, 1tn5, 2brd, 1cwq, 3utv, 1tn0, 3utw, 3utx, 4fpd, 3uty, 1brx, 1fbb, 1brr, 1p8i, 1fbk, 1ucq, 4hyx, 1p8u, 1f4z, 1ixf, 1qkp, 1qko, 1brd, 1p8h, 1mgy, 1qm8, 4md2, 2zfe, 4md1, 1iw6, 3ns0, 1c…
IFAXLXL	IL6	FXTLKLL	FL6	6	5	[3vvk, 3qbl, 3qbg, 3qbi, 3qbk]
IASAAXL	IL6	FTTXLXL	FL6	1	2	[2z55, 3wqj, 1vgo, 1uaz, 2ei4]
IGLVXYL	IL6	FGIVITL	FL6	4	3	[2ksy, 1jgj]
IAVSTIL	IL6	FLLLNYL	FL6	1	6	[3qbl, 3vvk, 3qbg, 3qbi, 3qbk]
IAFTXXL	IL6	YAXWLXT	YT6	1	2	[1m0k, 1s8l, 1at9, 1s8j, 1e0p, 2i1x, 1r84, 1r2n, 1jv7, 1pxs, 1jv6, 1pxr, 1ap9, 1m0m, 1m0l, 4hwl, 1s54, 1s53, 1o0a, 1c8s, 3han, 1kg9, 1c8r, 3hao, 1kg8, 3hap, 3haq, 2wjk, 3har, 2wjl, 3has, 1q5j, 2zzl, 1kgb, 1q5i, 1f50, 1dze, 3nsb, 1tn5, 2brd, 1cwq, 1tn0, 3utx, 4fpd, 3uty, 1brx, 1fbb, 1brr, 1p8i, 1fbk, 1ucq, 4hyx, 1p8u, 1f4z, 1ixf, 3vi0, 1qkp, 1qko, 1brd, 1p8h, 1mgy, 1qm8, 4md2, 4md1, 2zfe, 1iw6, 3n…
IPIWSGL	IL6	YXXWXVT	YT6	1	2	[1xio, 2m3g, 4tl3]
IMIXTXL	IL6	YAXWLXT	YT6	3	2	[1m0k, 1s8l, 1at9, 1s8j, 1e0p, 2i1x, 1r2n, 1r84, 1jv7, 1pxs, 1jv6, 1m0m, 1ap9, 1pxr, 1m0l, 4hwl, 1s54, 1s53, 1o0a, 1c8s, 3han, 3hao, 1kg9, 1c8r, 1kg8, 3hap, 3haq, 2wjk, 3har, 2wjl, 3has, 2zzl, 1q5j, 1kgb, 1q5i, 1f50, 1dze, 3nsb, 1tn5, 2brd, 1cwq, 3utv, 1tn0, 3utw, 3utx, 4fpd, 3uty, 1brx, 1fbb, 1brr, 1p8i, 1fbk, 1ucq, 4hyx, 1p8u, 1f4z, 1ixf, 3vi0, 1qkp, 1qko, 1brd, 1p8h, 1mgy, 1qm8, 4md2, 2zfe, 4m…
IASAAXL	IL6	YAXWLXT	YT6	1	2	[2z55, 3wqj, 1vgo, 1uaz, 2ei4]
IMIXTXL	IL6	WXRYAXW	WW6	3	2	[1m0k, 1s8l, 1at9, 1s8j, 1e0p, 2i1x, 1r2n, 1r84, 1pxs, 1m0m, 1ap9, 1pxr, 4hwl, 1s54, 1s53, 1o0a, 1c8s, 3han, 3hao, 1kg9, 1c8r, 1kg8, 3hap, 3haq, 2wjk, 3har, 2wjl, 3has, 2zzl, 1q5j, 1kgb, 1q5i, 1f50, 1dze, 3nsb, 1tn5, 2brd, 3utv, 1tn0, 3utw, 3utx, 4fpd, 3uty, 1brx, 1fbb, 1brr, 1p8i, 1fbk, 1ucq, 4hyx, 1p8u, 1f4z, 1ixf, 3vi0, 1qkp, 1qko, 1p8h, 1qm8, 4md2, 2zfe, 4md1, 1iw6, 3ns0, 1c3w, 2ntu, 1kme, 2n…
IAFTXXL	IL6	WXRYAXW	WW6	1	2	[1m0k, 1s8l, 1at9, 1s8j, 1e0p, 2i1x, 1r84, 1r2n, 1pxs, 1pxr, 1ap9, 1m0m, 4hwl, 1s54, 1s53, 1o0a, 1c8s, 3han, 1kg9, 1c8r, 3hao, 1kg8, 3hap, 3haq, 2wjk, 3har, 2wjl, 3has, 1q5j, 2zzl, 1kgb, 1q5i, 1f50, 1dze, 3nsb, 1tn5, 2brd, 1tn0, 3utx, 4fpd, 3uty, 1brx, 1fbb, 1brr, 1p8i, 1fbk, 1ucq, 4hyx, 1p8u, 1f4z, 1ixf, 3vi0, 1qkp, 1qko, 1p8h, 1qm8, 4md2, 4md1, 2zfe, 1iw6, 3ns0, 1c3w, 2ntu, 1kme, 2ntw, 1s52, 1s…
IXSYXGL	IL6	WXRYLTW	WW6	1	2	[3qbl, 3vvk, 1e12, 3a7k, 3qbg, 3abw, 3qbi, 3qbk]
IPIWSGL	IL6	PLXXXXL	PL6	1	2	[1xio, 2m3g, 4tl3]
IAFTXXL	IL6	PLXXXXL	PL6	1	2	[1m0k, 1s8l, 1at9, 1s8j, 1e0p, 1r84, 1r2n, 1jv7, 1pxr, 1ap9, 1jv6, 4hwl, 1s54, 1s53, 1o0a, 3han, 1kg9, 1kg8, 3hap, 3haq, 2wjk, 3har, 2wjl, 3has, 1q5i, 1f50, 3nsb, 1tn5, 1cwq, 1tn0, 3utx, 3uty, 1brx, 1brr, 1p8i, 1ucq, 4hyx, 1f4z, 1qkp, 1qko, 1brd, 1p8h, 1mgy, 4md2, 4md1, 3ns0, 1c3w, 1bm1, 2ntu, 1kme, 2ntw, 1s52, 1s51, 1py6, 4ov0, 1vjm, 3mbv, 1x0i, 1x0k, 1xji]
IMIXTXL	IL6	PLXXXXL	PL6	3	2	[1m0k, 1s8l, 1at9, 1e0p, 1s8j, 1r2n, 1r84, 1pxs, 1jv7, 1jv6, 1ap9, 1pxr, 4hwl, 1s54, 1s53, 1o0a, 3han, 1kg9, 1kg8, 3hap, 3haq, 2wjk, 3har, 2wjl, 3has, 1q5i, 1f50, 3nsb, 1tn5, 1cwq, 3utv, 1tn0, 3utw, 3utx, 4fpd, 3uty, 1brx, 1brr, 1p8i, 1fbk, 1ucq, 4hyx, 1f4z, 1qkp, 1qko, 1brd, 1p8h, 1mgy, 4md2, 4md1, 3ns0, 1c3w, 1bm1, 2ntu, 1kme, 2ntw, 1s52, 1s51, 1py6, 4ov0, 1vjm, 3mbv, 1x0i, 1x0k, 1xji]
IAVSTIL	IL6	PMILLXL	PL6	1	2	[3qbl, 3vvk, 3qbg, 3qbi, 3qbk]
IGXXXML	IL6	SAAYLXM	SM6	0	1	[2z55, 1uaz, 1vgo, 3wqj, 2ei4]
IGXXXML	IL6	PXIASAA	PA6	0	1	[2z55, 1vgo, 3wqj, 1uaz, 2ei4]
IMIXTXL	IL6	STAAMLY	SY6	3	4	[1m0k, 1s8l, 1at9, 1e0p, 1s8j, 2i1x, 1r2n, 1r84, 1pxs, 1jv7, 1jv6, 1m0m, 1ap9, 1pxr, 1m0l, 4hwl, 1s54, 1s53, 1o0a, 1c8s, 3han, 3hao, 1kg9, 1c8r, 1kg8, 3hap, 3haq, 2wjk, 3har, 2wjl, 3has, 2zzl, 1q5j, 1kgb, 1q5i, 1f50, 1dze, 3nsb, 1tn5, 2brd, 1cwq, 3utv, 1tn0, 3utw, 3utx, 4fpd, 3uty, 1brx, 1fbb, 1brr, 1p8i, 1fbk, 1ucq, 4hyx, 1p8u, 1f4z, 1ixf, 3vi0, 1qkp, 1qko, 1brd, 1p8h, 1mgy, 1qm8, 4md2, 2zfe, 4m…
IXSYXGL	IL6	IVAKYIF	IF6	1	6	[3qbl, 3vvk, 3a7k, 3qbg, 3abw, 3qbi, 3qbk]
IMIXTXL	IL6	ILYVXFF	IF6	3	4	[1s8l, 1at9, 1e0p, 1s8j, 1r2n, 1r84, 1pxs, 1jv7, 1jv6, 1pxr, 4hwl, 1s54, 1s53, 1o0a, 3han, 3hao, 1kg8, 3hap, 2wjk, 2wjl, 1q5j, 1q5i, 1tn5, 3utv, 1tn0, 3utw, 3utx, 4fpd, 3uty, 1fbk, 1ucq, 4hyx, 1f4z, 1qkp, 1qko, 1brd, 1p8h, 1mgy, 4md2, 4md1, 1c3w, 1bm1, 2ntu, 1kme, 2ntw, 1s52, 1s51, 1py6, 4ov0, 2i20, 1vjm, 3mbv, 1x0i, 1x0k, 1xji]
IXFVWIL	IL6	LXXLXXL	LL6	4	3	[3ddl]
IXSYXGL	IL6	LWVXXAL	LL6	1	0	[1e12]
IAFTXXL	IL6	LXXLXXL	LL6	1	0	[1m0k, 1s8l, 1at9, 1s8j, 1e0p, 2i1x, 1r84, 1r2n, 1jv7, 1pxs, 1pxr, 1ap9, 1m0m, 1jv6, 1m0l, 4hwl, 1s54, 1s53, 1o0a, 1c8s, 3han, 1kg9, 1c8r, 3hao, 1kg8, 3hap, 1bhb, 1bha, 3haq, 2wjk, 3har, 2wjl, 3has, 1q5j, 2zzl, 1kgb, 1q5i, 1f50, 1dze, 3nsb, 1tn5, 2brd, 1cwq, 1tn0, 3utx, 4fpd, 3uty, 1brx, 1fbb, 1brr, 1p8i, 1fbk, 1ucq, 4hyx, 1p8u, 1f4z, 1ixf, 3vi0, 1qkp, 1qko, 1brd, 1p8h, 1mgy, 1qm8, 4md2, 4md1, 2z…
IAVSTIL	IL6	LXTPXIL	LL6	1	2	[3qbl, 3vvk, 3qbg, 3qbi, 3qbk]
IXXLXVL	IL6	LXGVXXL	LL6	4	3	[2z55, 1vgo, 2ei4]
ICMIVVL	IL6	LXIXTXL	LL6	4	3	[1uaz]
IYXFIWL	IL6	LIVYLDL	LL6	5	6	[1gue, 4gyc, 3qap, 3qdc, 2f93, 2ksy, 2f95, 1jgj, 1gu8, 1h68, 1h2s]
IGLVXYL	IL6	LXXVVXL	LL6	4	3	[2ksy, 1jgj]
IVYXLXL	IL6	LXXVVXL	LL6	2	3	[1gue, 4gyc, 3qap, 3qdc, 2f93, 2ksy, 2f95, 1jgj, 1h68, 1gu8]
IXSYXGL	IL6	LXXLXIL	LL6	1	0	[3qbl, 3vvk, 3a7k, 3qbg, 3abw, 3qbi, 3qbk]
IFAXLXL	IL6	LXVVXWL	LL6	6	5	[3vvk, 3qbl, 3abw, 3qbg, 3qbi, 3qbk]
IXLGINL	IL6	LIVYLDL	LL6	1	6	[4gyc, 2f93, 2f95, 1h2s]
IAVSTIL	IL6	LXXLXXL	LL6	1	2	[3qbl, 3vvk, 3qbg, 3qbi, 3qbk]
IASAAXL	IL6	LXTXXLL	LL6	1	2	[2z55, 3wqj, 1vgo, 1uaz, 2ei4]
IFAXLXL	IL6	LXXLXIL	LL6	6	0	[3vvk, 3qbl, 3abw, 3qbg, 3qbi, 3qbk]
IXSYXGL	IL6	LXGIAIL	LL6	1	0	[1e12]
IXSYXGL	IL6	LXINXAL	LL6	1	0	[3qbl, 3vvk, 3a7k, 3qbg, 3abw, 3qbi, 3qbk]
IXXLXVL	IL6	LXIXTXL	LL6	4	3	[2z55, 1vgo, 3wqj, 2ei4]
IAFTXXL	IL6	LXTXXLL	LL6	1	2	[1m0k, 1s8l, 1at9, 1s8j, 1e0p, 2i1x, 1r84, 1r2n, 1jv7, 1pxs, 1pxr, 1ap9, 1m0m, 1jv6, 1m0l, 4hwl, 1s54, 1s53, 1o0a, 1c8s, 3han, 1kg9, 1c8r, 3hao, 1kg8, 3hap, 3haq, 2wjk, 3har, 2wjl, 3has, 2zzl, 1kgb, 1q5i, 1f50, 1dze, 3nsb, 1tn5, 2brd, 1cwq, 1tn0, 3utx, 4fpd, 3uty, 1brx, 1fbb, 1brr, 1p8i, 1fbk, 1ucq, 4hyx, 1p8u, 1f4z, 1ixf, 1qkp, 1qko, 1brd, 1p8h, 1mgy, 1qm8, 4md2, 4md1, 2zfe, 1iw6, 3ns0, 1c3w, 1b…
IMIXTXL	IL6	LXTXXLL	LL6	3	2	[1m0k, 1s8l, 1at9, 1e0p, 1s8j, 2i1x, 1r2n, 1r84, 1pxs, 1jv7, 1jv6, 1m0m, 1ap9, 1pxr, 1m0l, 4hwl, 1s54, 1s53, 1o0a, 1c8s, 3han, 3hao, 1kg9, 1c8r, 1kg8, 3hap, 3haq, 2wjk, 3har, 2wjl, 3has, 1q5j, 2zzl, 1kgb, 1q5i, 1f50, 1dze, 3nsb, 1tn5, 2brd, 1cwq, 3utv, 1tn0, 3utw, 3utx, 4fpd, 3uty, 1brx, 1fbb, 1brr, 1p8i, 1fbk, 1ucq, 4hyx, 1p8u, 1f4z, 1ixf, 1qkp, 1qko, 1brd, 1p8h, 1mgy, 1qm8, 4md2, 2zfe, 4md1, 1i…
IAFTXXL	IL6	LXLXXXL	LL6	1	0	[1m0k, 1s8l, 1at9, 1s8j, 1e0p, 2i1x, 1r84, 1r2n, 1jv7, 1pxs, 1pxr, 1ap9, 1m0m, 1jv6, 1m0l, 4hwl, 1s54, 1s53, 1o0a, 1c8s, 3han, 1kg9, 1c8r, 3hao, 1kg8, 3hap, 1bhb, 1bha, 3haq, 2wjk, 3har, 2wjl, 3has, 1q5j, 2zzl, 1kgb, 1q5i, 1f50, 1dze, 3nsb, 1tn5, 2brd, 1cwq, 1tn0, 3utx, 4fpd, 3uty, 1brx, 1fbb, 1brr, 1p8i, 1fbk, 1ucq, 4hyx, 1p8u, 1f4z, 1ixf, 3vi0, 1qkp, 1qko, 1p8h, 1mgy, 1qm8, 4md2, 4md1, 2zfe, 1i…
IASAAXL	IL6	LXXXXXL	LL6	1	0	[2z55, 3wqj, 1vgo, 1uaz, 2ei4]
ICMIVVL	IL6	LXGVXXL	LL6	4	3	[1uaz]
IMIXTXL	IL6	LXXLXXL	LL6	3	4	[1m0k, 1s8l, 1at9, 1e0p, 1s8j, 1r2n, 1r84, 1pxs, 1jv7, 1jv6, 1ap9, 1pxr, 1m0l, 4hwl, 1s54, 1s53, 1o0a, 3han, 3hao, 1kg9, 1kg8, 3hap, 3haq, 3har, 2wjk, 2wjl, 2zzl, 1q5j, 1q5i, 1f50, 3nsb, 1tn5, 1cwq, 3utv, 1tn0, 3utw, 3utx, 4fpd, 3uty, 1brx, 1brr, 1p8i, 1fbk, 1ucq, 4hyx, 1f4z, 1ixf, 3vi0, 1qkp, 1qko, 1brd, 1p8h, 1mgy, 1qm8, 4md2, 2zfe, 4md1, 1iw6, 3ns0, 1c3w, 1bm1, 2ntu, 1kme, 2ntw, 1s52, 1s51, 1p…
IAFTXXL	IL6	LXGLXXL	LL6	1	0	[1m0k, 1s8l, 1at9, 1s8j, 1e0p, 2i1x, 1r84, 1r2n, 1jv7, 1pxs, 1pxr, 1ap9, 1m0m, 1jv6, 1m0l, 4hwl, 1s54, 1s53, 1o0a, 1c8s, 3han, 1kg9, 1c8r, 3hao, 1kg8, 3hap, 1bhb, 1bha, 3haq, 2wjk, 3har, 2wjl, 3has, 1q5j, 2zzl, 1kgb, 1q5i, 1f50, 1dze, 3nsb, 1tn5, 2brd, 1cwq, 1tn0, 3utx, 4fpd, 3uty, 1brx, 1fbb, 1brr, 1p8i, 1fbk, 1ucq, 4hyx, 1p8u, 1f4z, 1ixf, 3vi0, 1qkp, 1qko, 1brd, 1p8h, 1mgy, 1qm8, 4md2, 4md1, 2z…
ILLXLGL	IL6	TFDIAMC	TC6	2	3	[3qbl, 3vvk, 3qbg, 3qbi, 3qbk]
IVVLXXL	IL6	TFDIAMC	TC6	4	3	[3vvk, 3qbl, 3abw, 3qbg, 3qbi, 3qbk]
IXLGINL	IL6	LTXLFGA	LA6	1	0	[4gyc, 2f93, 2f95, 1h2s]
IPIWSGL	IL6	LXWIYVA	LA6	1	0	[1xio, 2m3g]
IAVSTIL	IL6	LALXLLA	LA6	1	2	[3vvk, 3qbi]
IGLVXYL	IL6	LTVXLWA	LA6	4	5	[2ksy, 1jgj]
IAFTXXL	IL6	LXXLXLA	LA6	1	2	[1s8l, 1at9, 1s8j, 1e0p, 1r84, 1r2n, 1jv7, 1pxr, 1jv6, 4hwl, 1s54, 1s53, 1o0a, 3han, 1kg8, 3hap, 3haq, 2wjk, 3har, 2wjl, 3has, 1q5j, 1q5i, 1f50, 1tn5, 1tn0, 3utx, 3uty, 1brx, 4hyx, 1f4z, 1qkp, 1qko, 1brd, 1p8h, 1mgy, 4md2, 4md1, 1c3w, 1bm1, 2ntu, 1kme, 2ntw, 1s52, 1s51, 1py6, 4ov0, 1vjm, 3mbv, 1x0i, 1x0k, 1xji]
IMIXTXL	IL6	LXXLXLA	LA6	3	2	[1s8l, 1at9, 1e0p, 1s8j, 1r2n, 1r84, 1pxs, 1jv7, 1jv6, 1pxr, 4hwl, 1s54, 1s53, 1o0a, 3han, 1kg8, 3hap, 3haq, 2wjk, 3har, 2wjl, 3has, 1q5j, 1q5i, 1f50, 1tn5, 3utv, 1tn0, 3utw, 3utx, 3uty, 1brx, 4hyx, 1f4z, 1qkp, 1qko, 1brd, 1p8h, 1mgy, 4md2, 4md1, 1c3w, 1bm1, 2ntu, 1kme, 2ntw, 1s52, 1s51, 1py6, 4ov0, 1vjm, 3mbv, 1x0i, 1x0k, 1xji]
IMIXTXL	IL6	LYILYVA	LA6	3	4	[3has]
IVVLXXL	IL6	FDIAMCV	FV6	4	3	[3vvk, 3qbl, 3abw, 3qbg, 3qbi, 3qbk]
ILLXLGL	IL6	FDIAMCV	FV6	2	3	[3qbl, 3vvk, 3qbg, 3qbi, 3qbk]
IVVLXXL	IL6	CVTGLAA	CA6	4	3	[3vvk, 3qbl, 3abw, 3qbg, 3qbi, 3qbk]
IVVLXXL	IL6	FTXITFD	FD6	4	3	[3vvk, 3qbl, 3abw, 3qbg, 3qbi, 3qbk]
ILLXLGL	IL6	FTXITFD	FD6	2	3	[3qbl, 3vvk, 3qbg, 3qbi, 3qbk]
IAVSTIL	IL6	FTXITFD	FD6	1	3	[3qbl, 3vvk, 3qbg, 3qbi, 3qbk]
ISTXAXL	IL6	GLVGALT	GT6	4	3	[1brx, 1at9, 1fbb, 1bm1, 1q5i, 1brr, 1s52, 1fbk, 1ucq, 1iw9, 3vhz, 1pxr, 4hwl, 1ixf, 3vi0, 1p8h, 2brd, 1x0k, 1tn0, 3har, 3utx]
IAFTXXL	IL6	GLVGALT	GT6	1	3	[1brx, 1at9, 1fbb, 1bm1, 1q5i, 1brr, 1s52, 1fbk, 1ucq, 3vhz, 1iw9, 1pxr, 4hwl, 1ixf, 3vi0, 1p8h, 2brd, 1x0k, 1tn0, 3har, 3utx]
IMIXTXL	IL6	VXFFGFT	VT6	3	4	[1s8l, 1at9, 1e0p, 1s8j, 1r2n, 1r84, 4hyx, 1pxs, 1jv7, 1jv6, 1pxr, 4hwl, 1qkp, 1qko, 1s54, 1s53, 1mgy, 3han, 3hao, 3hap, 3haq, 3har, 1bm1, 1q5i, 1kme, 1s52, 1s51, 1py6, 1vjm, 1tn5, 1x0i, 1x0k, 3utv, 1tn0, 3utw, 3utx, 1xji, 3uty]
IYXFIWL	IL6	VYLDLVT	VT6	5	6	[1gue, 4gyc, 3qap, 3qdc, 2f93, 2ksy, 2f95, 1jgj, 1gu8, 1h68, 1h2s]
IXLGINL	IL6	VYLDLVT	VT6	1	6	[4gyc, 2f93, 2f95, 1h2s]
IMIXTXL	IL6	VWWXXST	VT6	3	4	[1m0k, 1at9, 1e0p, 2i1x, 1r2n, 1r84, 1pxs, 1m0m, 1ap9, 1pxr, 4hwl, 1s54, 1s53, 1o0a, 1c8s, 3han, 3hao, 1kg9, 1c8r, 1kg8, 3hap, 3haq, 2wjk, 3har, 2wjl, 3has, 2zzl, 1q5j, 1kgb, 1q5i, 1f50, 1dze, 3nsb, 1tn5, 2brd, 1cwq, 3utv, 1tn0, 3utw, 3utx, 4fpd, 3uty, 1brx, 1fbb, 1brr, 1p8i, 1fbk, 1ucq, 4hyx, 1p8u, 1f4z, 1ixf, 3vi0, 1qkp, 1qko, 1p8h, 1qm8, 4md2, 2zfe, 4md1, 1iw6, 3ns0, 1c3w, 1bm1, 2ntu, 1kme, 2n…
IMIXTXL	IL6	YXARYAD	YD6	3	2	[1fbb, 1brr, 1fbk, 1r2n, 1r84, 1pxs, 1pxr, 4hwl, 1ixf, 3vi0, 1qkp, 1p8h, 3han, 3hap, 3har, 3has, 1q5i, 1kme, 1s52, 3vhz, 1iw9, 1tn5, 2brd, 1x0k, 3utv, 1tn0, 3utx, 1xji, 3uty]
IAFTXXL	IL6	YXARYAD	YD6	1	2	[1fbb, 1brr, 1fbk, 1r84, 1r2n, 1pxr, 4hwl, 1ixf, 3vi0, 1qkp, 1p8h, 3han, 3hap, 3har, 3has, 1q5i, 1kme, 1s52, 3vhz, 1iw9, 1tn5, 2brd, 1x0k, 1tn0, 3utx, 1xji, 3uty]
IASAAXL	IL6	YXARYAD	YD6	1	2	[3wqj, 1vgo, 1uaz, 2ei4]
IGXXXML	IL6	ASAAYLS	AS6	0	1	[1uaz]
IMIXTXL	IL6	AFTXXLS	AS6	3	1	[1m0k, 1s8l, 1at9, 1e0p, 1s8j, 2i1x, 1r2n, 1r84, 1jv7, 1jv6, 1m0m, 1ap9, 1pxr, 1m0l, 4hwl, 1s54, 1s53, 1o0a, 1c8s, 3han, 3hao, 1kg9, 1c8r, 1kg8, 3hap, 3haq, 2wjk, 3har, 2wjl, 3has, 2zzl, 1q5j, 1kgb, 1q5i, 1f50, 1dze, 3nsb, 1tn5, 2brd, 1cwq, 1tn0, 3utx, 4fpd, 3uty, 1brx, 1fbb, 1brr, 1p8i, 1fbk, 1ucq, 4hyx, 1p8u, 1f4z, 1ixf, 3vi0, 1qkp, 1qko, 1brd, 1p8h, 1mgy, 1qm8, 4md2, 2zfe, 4md1, 1iw6, 3ns0, 1c…
IGLVXYL	IL6	REFGIVI	RI6	4	3	[2ksy, 1jgj]
IMIXTXL	IL6	RXVWXXI	RI6	3	4	[1e0p, 2i1x, 1r2n, 1r84, 1pxs, 1m0m, 1ap9, 1pxr, 4hwl, 1s54, 1s53, 1o0a, 1c8s, 3hao, 1kg9, 1c8r, 1kg8, 2wjk, 3har, 2wjl, 2zzl, 1q5j, 1kgb, 1q5i, 1f50, 3nsb, 1tn5, 1tn0, 3utx, 4fpd, 3uty, 1fbb, 1brr, 1fbk, 1ucq, 1p8u, 1f4z, 1ixf, 3vi0, 1qko, 1p8h, 4md2, 4md1, 3ns0, 1c3w, 2ntu, 1kme, 2ntw, 1s52, 1s51, 1py6, 4ov0, 2i20, 3vhz, 1iw9, 2i21, 1vjm, 3mbv, 3t45, 1x0k]
IVYXLXL	IL6	REFGIVI	RI6	2	3	[1gue, 4gyc, 3qdc, 2f93, 2ksy, 2f95, 1jgj, 1h68, 1gu8]
IMIXTXL	IL6	FTXXLXM	FM6	3	1	[1m0k, 1s8l, 1at9, 1e0p, 1s8j, 2i1x, 1r2n, 1r84, 1jv7, 1jv6, 1m0m, 1ap9, 1pxr, 4hwl, 1s54, 1s53, 1o0a, 1c8s, 3han, 3hao, 1kg9, 1c8r, 1kg8, 3hap, 3haq, 2wjk, 3har, 2wjl, 3has, 2zzl, 1q5j, 1kgb, 1q5i, 1f50, 1dze, 3nsb, 1tn5, 2brd, 1cwq, 1tn0, 3utx, 4fpd, 3uty, 1brx, 1fbb, 1brr, 1p8i, 1fbk, 1ucq, 4hyx, 1p8u, 1f4z, 1ixf, 3vi0, 1qkp, 1qko, 1brd, 1p8h, 1mgy, 1qm8, 4md2, 2zfe, 4md1, 1iw6, 3ns0, 1c3w, 1b…
IXSYXGL	IL6	SSLXVNV	SV6	1	0	[1e12]
ILLXLGL	IL6	STILVPV	SV6	2	1	[3qbl, 3vvk, 3qbg, 3qbi, 3qbk]
IFAXLXL	IL6	STILVPV	SV6	6	1	[3vvk, 3qbl, 3abw, 3qbg, 3qbi, 3qbk]
IXSYXGL	IL6	IALAGLS	IS6	1	0	[3qbl, 3vvk, 3a7k, 3qbg, 3abw, 3qbi, 3qbk]
ILLXLGL	IL6	ILVPVVS	IS6	2	1	[3qbl, 3vvk, 3qbg, 3qbi, 3qbk]
IFAXLXL	IL6	IALAGLS	IS6	6	0	[3vvk, 3qbl, 3abw, 3qbg, 3qbi, 3qbk]
IFAXLXL	IL6	ILVPVVS	IS6	6	1	[3vvk, 3qbl, 3abw, 3qbg, 3qbi, 3qbk]
ILLXLGL	IL6	PXVSIXS	PS6	2	1	[3qbl, 3vvk, 3qbg, 3qbi, 3qbk]
IXSYXGL	IL6	LXIVAKY	LY6	1	6	[3qbl, 3vvk, 3a7k, 3qbg, 3abw, 3qbi, 3qbk]
IXFVWIL	IL6	LXIVLGY	LY6	4	3	[3ddl]
IXSYXGL	IL6	LDVFAKY	LY6	1	6	[1e12]
IVYXLXL	IL6	YYVTLVG	YG6	2	1	[1gue, 4gyc, 3qap, 3qdc, 2f93, 2ksy, 2f95, 1jgj, 1h68, 1gu8]
IGXXXML	IL6	YLSMFFG	YG6	0	1	[1uaz]
IXSYXGL	IL6	DIVAKYI	DI6	1	6	[3qbl, 3vvk, 3a7k, 3qbg, 3abw, 3qbi, 3qbk]
IAFTXXL	IL6	ALYFLVK	AK6	1	0	[1s54]
IXSYXGL	IL6	SLWVNVA	SA6	1	0	[1e12]
IVYXLXL	IL6	SGXAAVA	SA6	2	1	[1gue, 4gyc, 3qap, 3qdc, 2f93, 2ksy, 2f95, 1jgj, 1h68, 1gu8]
IXSYXGL	IL6	SLYINIA	SA6	1	0	[3qbl, 3vvk, 3a7k, 3qbg, 3abw, 3qbi, 3qbk]
IVYXLXL	IL6	RYYVXXV	RV6	2	1	[4gyc, 3qdc, 2f93, 2f95]
IPIWSGL	IL6	RYIDWXV	RV6	1	2	[1xio, 2m3g, 4tl3]
IXXLXVL	IL6	GTLIGVD	GD6	4	3	[2z55, 1vgo]
IFAXLXL	IL6	TILVXVV	TV6	6	1	[3vvk, 3qbl, 3abw, 3qbg, 3qbi, 3qbk]
ILLXLGL	IL6	TILVXVV	TV6	2	1	[3qbl, 3vvk, 3qbg, 3qbi, 3qbk]
IFAXLXL	IL6	TLKLLXV	TV6	6	5	[3vvk, 3qbl, 3qbg, 3qbi, 3qbk]
IMIXTXL	IL6	TAAMLYV	TV6	3	4	[3har]
IAVSTIL	IL6	YXFAFXL	YL6	1	6	[3qbl, 3vvk, 3qbg, 3qbi, 3qbk]
IXSYXGL	IL6	YXFAFXL	YL6	1	6	[3qbl, 3vvk, 1e12, 3qbg, 3abw, 3qbi, 3qbk]
IMIXTXL	IL6	PXIAFTM	PM6	3	1	[1m0k, 1s8l, 1at9, 1e0p, 1s8j, 2i1x, 1r2n, 1r84, 1jv7, 1jv6, 1m0m, 1ap9, 1m0l, 4hwl, 1s54, 1s53, 1o0a, 1c8s, 3han, 3hao, 1kg9, 1c8r, 1kg8, 3hap, 3haq, 2wjk, 3har, 2wjl, 3has, 2zzl, 1q5j, 1kgb, 1q5i, 1f50, 1dze, 3nsb, 1tn5, 2brd, 1cwq, 3utv, 3utx, 4fpd, 1brx, 1fbb, 1brr, 1p8i, 1fbk, 1ucq, 4hyx, 1p8u, 1f4z, 1ixf, 3vi0, 1qkp, 1qko, 1brd, 1p8h, 1mgy, 1qm8, 4md2, 2zfe, 4md1, 1iw6, 3ns0, 1c3w, 1bm1, 2n…
IXSYXGL	IL6	NVALAGI	NI6	1	0	[1e12]
IFAXLXL	IL6	NIALXGL	NL6	6	0	[3vvk, 3qbl, 3abw, 3qbg, 3qbi, 3qbk]
IXSYXGL	IL6	NIALXGL	NL6	1	0	[3qbl, 3vvk, 3a7k, 3qbg, 3abw, 3qbi, 3qbk]
IMIXTXL	IL6	MXLSMLL	ML6	3	1	[1s8l, 1at9, 1e0p, 1s8j, 2i1x, 1r2n, 1r84, 1m0m, 1ap9, 1pxr, 4hwl, 1s54, 1s53, 1o0a, 1c8s, 3han, 3hao, 1kg9, 1c8r, 1kg8, 3hap, 3haq, 2wjk, 3har, 2wjl, 3has, 2zzl, 1q5j, 1kgb, 1q5i, 1f50, 3nsb, 1tn5, 2brd, 1tn0, 3utx, 4fpd, 3uty, 1brx, 1fbb, 1brr, 1fbk, 1ucq, 4hyx, 1p8u, 1f4z, 1ixf, 3vi0, 1qkp, 1qko, 1brd, 1p8h, 4md2, 4md1, 3ns0, 1c3w, 1bm1, 2ntu, 1kme, 2ntw, 1s52, 1s51, 1py6, 4ov0, 2i20, 3vhz, 1i…
IPIWSGL	IL6	MVTTPLL	ML6	1	2	[1xio, 2m3g, 4tl3]
IVYXLXL	IL6	NTVVMLA	NA6	2	3	[1gue, 4gyc, 3qap, 3qdc, 2f93, 2ksy, 2f95, 1jgj, 1h68, 1gu8]
IGLVXYL	IL6	NTVVMLA	NA6	4	3	[2ksy, 1jgj]
IAFTXXL	IL6	DWLFTTA	DA6	1	2	[1q5j]
IMIXTXL	IL6	DWLFTTA	DA6	3	2	[1q5j]
ISTXAXL	IL6	LVGALTK	LK6	4	3	[1at9, 2brd]
IXFVWIL	IL6	KLGFLAA	KA6	4	3	[3ddl]
IGXXXML	IL6	FMVLDVT	FT6	0	6	[2z55, 1vgo, 3wqj, 1uaz, 2ei4]
IASAAXL	IL6	KVGFGFV	KV6	1	6	[2z55, 1vgo, 2ei4]
ISTXAXL	IL6	VWLIGSE	VE6	4	5	[1at9, 1fbb, 1q5i, 1brr, 1s52, 1r84, 1r2n, 1ap9, 1pxr, 4hwl, 3han, 2brd, 3hap, 3utv, 1tn0, 3har, 3utx, 1xji, 3has, 3uty]
IASAAXL	IL6	TFYFIAR	TR6	1	0	[2z55, 1vgo, 2ei4]
IASAAXL	IL6	GIGTLLM	GM6	1	0	[2z55, 3wqj, 1vgo, 1uaz, 2ei4]
IXFVWIL	IL6	GFLAALM	GM6	4	3	[3ddl]
IFAXLXL	IL6	STLKLLT	ST6	6	5	[3vvk, 3qbl, 3qbg, 3qbi, 3qbk]
IFAXLXL	IL6	KLLTVVM	KM6	6	5	[3vvk, 3qbl, 3abw, 3qbg, 3qbi, 3qbk]
IXSYXGL	IL6	YLTWALS	YS6	1	2	[3qbl, 3vvk, 1e12, 3a7k, 3qbg, 3abw, 3qbi, 3qbk]
IAFTXXL	IL6	LILLRSR	LR6	1	6	[1brx]
IAVSTIL	IL6	LFVFMTR	LR6	1	0	[3qbl, 3vvk, 3qbg, 3qbi, 3qbk]
IXSYXGL	IL6	TWALSTP	TP6	1	2	[3qbl, 3vvk, 1e12, 3a7k, 3qbg, 3abw, 3qbi, 3qbk]
IAVSTIL	IL6	FAFLLLN	FN6	1	6	[3qbl, 3vvk, 3qbg, 3qbi, 3qbk]
IXSYXGL	IL6	DVFAKYV	DV6	1	6	[1e12]
IVYXLXL	IL6	GIVITLN	GN6	2	3	[1gue, 4gyc, 3qap, 3qdc, 2f93, 2ksy, 2f95, 1jgj, 1h68, 1gu8]
IGLVXYL	IL6	GIVITLN	GN6	4	3	[2ksy, 1jgj]
IGLVXYL	IL6	EFGIVIT	ET6	4	3	[2ksy, 1jgj]
IVYXLXL	IL6	EFGIVIT	ET6	2	3	[1gue, 4gyc, 3qap, 3qdc, 2f93, 2ksy, 2f95, 1jgj, 1h68, 1gu8]
IVYXLXL	IL6	YLDLVTK	YK6	2	6	[1gue, 4gyc, 3qap, 3qdc, 2f93, 2ksy, 2f95, 1jgj, 1h68, 1gu8]
IVYXLXL	IL6	TLNTVVM	TM6	2	3	[1gue, 4gyc, 3qap, 3qdc, 2f93, 2ksy, 2f95, 1jgj, 1h68, 1gu8]
IGLVXYL	IL6	TLNTVVM	TM6	4	3	[2ksy, 1jgj]
IYXFIWL	IL6	ALIVYLD	AD6	5	6	[1gue, 4gyc, 3qap, 3qdc, 2f93, 2ksy, 2f95, 1jgj, 1gu8, 1h68, 1h2s]
IXLGINL	IL6	ALIVYLD	AD6	1	6	[4gyc, 2f93, 2f95, 1h2s]
IXSYXGL	IL6	SSSLWVN	SN6	1	0	[1e12]
IYXFIWL	IL6	DVALIVY	DY6	5	6	[4gyc, 3qap, 3qdc, 2f93, 2ksy, 2f95, 1jgj, 1h2s]
IXLGINL	IL6	DVALIVY	DY6	1	6	[4gyc, 2f93, 2f95, 1h2s]
IXFVWIL	IL6	MIVLGYP	MP6	4	3	[3ddl]
IAFTXXL	IL6	SWLFTTP	SP6	1	2	[1s8l, 1s8j, 1mgy, 1jv7, 1jv6]
IMIXTXL	IL6	SWLFTTP	SP6	3	2	[1s8l, 1s8j, 1mgy, 1jv7, 1jv6]
IAFTXXL	IL6	EWIWLAL	EL6	1	0	[4hwl, 1s52, 1r84, 1r2n]
IAFTXXL	IL6	SLYFLVK	SK6	1	0	[1s51]
YSVLXVF	YF6	YPIXWAV	YV6	6	5	[1e12, 2jaf]
YXXYXXF	YF6	LAXVGAD	LD6	4	3	[1m0k, 1s8l, 1at9, 1e0p, 1s8j, 1r84, 1r2n, 1pxs, 1jv7, 1jv6, 1ap9, 1pxr, 4hwl, 1s54, 1s53, 1o0a, 3han, 1kg9, 3hao, 1kg8, 3hap, 3haq, 3har, 2wjk, 2wjl, 3has, 1q5j, 1q5i, 1f50, 1tn5, 3nsb, 1cwq, 3utv, 1tn0, 3utw, 3utx, 3uty, 4fpd, 1brx, 1brr, 1p8i, 1fbk, 1ucq, 4hyx, 1f4z, 3vi0, 1qkp, 1qko, 1brd, 1p8h, 1mgy, 4md2, 4md1, 3ns0, 1c3w, 1bm1, 2ntu, 1kme, 2ntw, 1s52, 1s51, 1py6, 4ov0, 2i20, 1vjm, 3mbv, 1x…
YXXFFGF	YF6	LAXVGAD	LD6	4	3	[1s8l, 1at9, 1e0p, 1s8j, 1r84, 1r2n, 4hyx, 1f4z, 1pxs, 1jv7, 1jv6, 1pxr, 4hwl, 1qkp, 1qko, 1s54, 1s53, 1mgy, 3han, 3hao, 3haq, 3har, 2wjl, 1c3w, 1bm1, 1q5i, 2ntu, 1kme, 1s52, 1s51, 1py6, 2i20, 1vjm, 1tn5, 1x0i, 1x0k, 3utv, 1tn0, 3utw, 1xji, 3utx, 3uty, 4fpd]
YXXYXXF	YF6	FMVLDXS	FS6	4	6	[1m0k, 1s8l, 1at9, 1e0p, 1s8j, 1r84, 1r2n, 1pxs, 1jv7, 1jv6, 1ap9, 1pxr, 4hwl, 1s54, 1s53, 1o0a, 3han, 1kg9, 3hao, 3hap, 1kg8, 2wjk, 2wjl, 1q5j, 1q5i, 1f50, 1tn5, 3nsb, 1cwq, 3utv, 1tn0, 3utw, 3utx, 3uty, 4fpd, 1brx, 1brr, 1p8i, 1fbk, 1ucq, 4hyx, 1f4z, 3vi0, 1qkp, 1qko, 1brd, 1p8h, 1mgy, 4md2, 2zfe, 4md1, 1iw6, 3ns0, 1c3w, 1bm1, 2ntu, 1kme, 2ntw, 1s52, 1s51, 1py6, 4ov0, 1iw9, 2i20, 1vjm, 1x0s, 3m…
YXXYXXF	YF6	MVXDXXA	MA6	4	6	[1m0k, 1s8l, 1at9, 1e0p, 1s8j, 1r84, 1r2n, 1pxs, 1jv7, 1jv6, 1ap9, 1pxr, 4hwl, 1s54, 1s53, 1o0a, 3han, 1kg9, 3hao, 3hap, 1kg8, 2wjk, 2wjl, 1q5j, 1q5i, 1f50, 1tn5, 3nsb, 1cwq, 3utv, 1tn0, 3utw, 3utx, 3uty, 4fpd, 1brx, 1brr, 1p8i, 1fbk, 1ucq, 4hyx, 1f4z, 3vi0, 1qkp, 1qko, 1brd, 1p8h, 1mgy, 4md2, 2zfe, 4md1, 1iw6, 3ns0, 1c3w, 1bm1, 2ntu, 1kme, 2ntw, 1s52, 1s51, 1py6, 4ov0, 1iw9, 2i20, 1vjm, 1x0s, 3m…
YAISCAF	YF6	MCVTGLA	MA6	4	3	[1e12, 2jaf]
YXXYXXF	YF6	VXDXXXK	VK6	4	6	[1m0k, 1s8l, 1at9, 1e0p, 1s8j, 1r84, 1r2n, 1pxs, 1jv7, 1jv6, 1ap9, 1pxr, 4hwl, 1s54, 1s53, 1o0a, 3han, 1kg9, 3hao, 3hap, 1kg8, 2wjk, 2wjl, 1q5j, 1q5i, 1f50, 1tn5, 3nsb, 1cwq, 3utv, 1tn0, 3utw, 3utx, 3uty, 4fpd, 1brx, 1brr, 1p8i, 1fbk, 1ucq, 4hyx, 1f4z, 3vi0, 1qkp, 1qko, 1brd, 1p8h, 1mgy, 4md2, 2zfe, 4md1, 1iw6, 3ns0, 1c3w, 1bm1, 2ntu, 1kme, 2ntw, 1s52, 1s51, 1py6, 4ov0, 1iw9, 2i20, 1vjm, 1x0s, 3m…
YXXYXXF	YF6	DXXXKXG	DG6	4	6	[1m0k, 1s8l, 1at9, 1e0p, 1s8j, 1r84, 1r2n, 1pxs, 1jv7, 1jv6, 1ap9, 1pxr, 4hwl, 1s54, 1s53, 1o0a, 3han, 1kg9, 3hao, 3hap, 1kg8, 2wjk, 2wjl, 1q5j, 1q5i, 1f50, 1tn5, 3nsb, 1cwq, 3utv, 1tn0, 3utw, 3utx, 3uty, 4fpd, 1brx, 1brr, 1p8i, 1fbk, 1ucq, 4hyx, 1f4z, 3vi0, 1qkp, 1qko, 1brd, 1p8h, 1mgy, 4md2, 2zfe, 4md1, 1iw6, 3ns0, 1c3w, 1bm1, 2ntu, 1kme, 2ntw, 1s52, 1s51, 1py6, 4ov0, 1iw9, 2i20, 1vjm, 1x0s, 3m…
YXXYXXF	YF6	VXXXVGF	VF6	4	6	[1m0k, 1s8l, 1at9, 1e0p, 1s8j, 1r84, 1r2n, 1pxs, 1jv7, 1ap9, 1pxr, 4hwl, 1s54, 1s53, 1o0a, 3han, 1kg9, 3hao, 3hap, 1kg8, 2wjk, 2wjl, 1q5j, 1q5i, 1f50, 1tn5, 3nsb, 1cwq, 3utv, 1tn0, 3utw, 3utx, 3uty, 1brx, 1brr, 1ucq, 4hyx, 1f4z, 3vi0, 1qkp, 1qko, 1brd, 1p8h, 1mgy, 4md2, 2zfe, 4md1, 1iw6, 3ns0, 1c3w, 1bm1, 2ntu, 1kme, 2ntw, 1s52, 1s51, 1py6, 4ov0, 1iw9, 2i20, 1vjm, 1x0s, 3mbv, 1x0i, 1x0k, 1xji]
YXXFFGF	YF6	TXLXXXL	TL6	4	3	[1at9, 1e0p, 1r84, 1r2n, 1f4z, 1pxs, 1pxr, 4hwl, 1qkp, 1qko, 1s54, 1s53, 3han, 3hao, 3hap, 3har, 2wjl, 1c3w, 1bm1, 1q5i, 2ntu, 1kme, 1s52, 1s51, 1py6, 2i20, 1vjm, 1tn5, 1x0k, 3utv, 1tn0, 1xji, 3utx, 3uty, 4fpd]
YXXYXXF	YF6	TXLXXXL	TL6	4	3	[1at9, 1e0p, 1r84, 1r2n, 1pxs, 1ap9, 1pxr, 4hwl, 1s54, 1s53, 1o0a, 3han, 1kg9, 3hao, 3hap, 1kg8, 2wjk, 2wjl, 1q5j, 1q5i, 1f50, 1tn5, 3nsb, 3utv, 1tn0, 3utx, 3uty, 4fpd, 1brx, 1brr, 1fbk, 1ucq, 1f4z, 3vi0, 1qkp, 1qko, 1p8h, 4md2, 4md1, 3ns0, 1c3w, 1bm1, 2ntu, 1kme, 2ntw, 1s52, 1s51, 1py6, 4ov0, 1iw9, 2i20, 1vjm, 3mbv, 1x0k, 1xji]
YXXYXXF	YF6	LDXXXKV	LV6	4	6	[1m0k, 1s8l, 1at9, 1e0p, 1s8j, 1r84, 1r2n, 1pxs, 1jv7, 1jv6, 1ap9, 1pxr, 4hwl, 1s54, 1s53, 1o0a, 3han, 1kg9, 3hao, 3hap, 1kg8, 2wjk, 2wjl, 1q5j, 1q5i, 1f50, 1tn5, 3nsb, 1cwq, 3utv, 1tn0, 3utw, 3utx, 3uty, 4fpd, 1brx, 1brr, 1p8i, 1fbk, 1ucq, 4hyx, 1f4z, 3vi0, 1qkp, 1qko, 1brd, 1p8h, 1mgy, 4md2, 2zfe, 4md1, 1iw6, 3ns0, 1c3w, 1bm1, 2ntu, 1kme, 2ntw, 1s52, 1s51, 1py6, 4ov0, 1iw9, 2i20, 1vjm, 1x0s, 3m…
YXXYXXF	YF6	LWSAYXV	LV6	4	5	[1m0k, 1s8l, 1at9, 1e0p, 1s8j, 1r84, 1r2n, 1pxs, 1jv7, 1jv6, 1ap9, 1pxr, 4hwl, 1s54, 1s53, 1o0a, 3han, 1kg9, 3hao, 3hap, 1kg8, 2wjk, 2wjl, 1q5j, 1f50, 1tn5, 3nsb, 1cwq, 3utv, 1tn0, 3utw, 3utx, 3uty, 4fpd, 1brx, 1brr, 1p8i, 1fbk, 1ucq, 4hyx, 1f4z, 3vi0, 1qkp, 1qko, 1brd, 1p8h, 1mgy, 4md2, 2zfe, 4md1, 1iw6, 3ns0, 1c3w, 1bm1, 2ntu, 1kme, 2ntw, 1s52, 1s51, 1py6, 4ov0, 1iw9, 2i20, 1vjm, 1x0s, 3mbv, 1x…
YXXYXXF	YF6	LRNXTXV	LV6	4	5	[1s8l, 1at9, 1e0p, 1s8j, 1r84, 1r2n, 1pxs, 1jv7, 1jv6, 1ap9, 1pxr, 4hwl, 1s54, 1s53, 1o0a, 3han, 1kg9, 3hao, 3hap, 1kg8, 2wjk, 2wjl, 1q5j, 1q5i, 1f50, 1tn5, 3nsb, 3utv, 1tn0, 3utw, 3utx, 3uty, 4fpd, 1brx, 1brr, 1fbk, 1ucq, 4hyx, 1f4z, 1qkp, 1qko, 1brd, 1p8h, 1mgy, 4md2, 4md1, 3ns0, 1c3w, 1bm1, 2ntu, 1kme, 2ntw, 1s52, 1s51, 1py6, 4ov0, 2i20, 1vjm, 3mbv, 1x0i, 1x0k, 1xji]
YXXFFGF	YF6	LRNXTXV	LV6	4	5	[1s8l, 1at9, 1e0p, 1s8j, 1r84, 1r2n, 4hyx, 1f4z, 1pxs, 1jv7, 1jv6, 1pxr, 4hwl, 1qkp, 1qko, 1s54, 1s53, 1mgy, 3han, 3hao, 3hap, 3haq, 3har, 2wjl, 1c3w, 1bm1, 1q5i, 2ntu, 1kme, 1s52, 1s51, 1py6, 2i20, 1vjm, 1tn5, 1x0i, 1x0k, 3utv, 1tn0, 3utw, 1xji, 3utx, 3uty, 4fpd]
YXXFFGF	YF6	LWSAYXV	LV6	4	5	[1s8l, 1at9, 1e0p, 1s8j, 1r84, 1r2n, 4hyx, 1f4z, 1pxs, 1jv7, 1jv6, 1pxr, 4hwl, 1qkp, 1qko, 1s54, 1s53, 1mgy, 3han, 3hao, 3hap, 3haq, 3har, 2wjl, 1c3w, 1bm1, 2ntu, 1kme, 1s52, 1s51, 1py6, 2i20, 1vjm, 1tn5, 1x0i, 1x0k, 3utv, 1tn0, 3utw, 1xji, 3utx, 3uty, 4fpd]
YXXFFGF	YF6	AYXVVXL	AL6	4	5	[1s8l, 1at9, 1e0p, 1s8j, 1r84, 1r2n, 4hyx, 1f4z, 1pxs, 1pxr, 4hwl, 1qkp, 1qko, 1s54, 1s53, 3han, 3hao, 3hap, 3haq, 3har, 2wjl, 1c3w, 1bm1, 2ntu, 1kme, 1s52, 1s51, 1py6, 2i20, 1vjm, 1tn5, 1x0i, 1x0k, 3utv, 1tn0, 3utw, 1xji, 3utx, 3uty, 4fpd]
YXXYXXF	YF6	VLRNVTV	VV6	4	5	[1s8l, 1at9, 1e0p, 1s8j, 1r84, 1r2n, 1pxs, 1jv7, 1jv6, 1pxr, 4hwl, 1s54, 1s53, 1o0a, 3han, 3hao, 3hap, 1kg8, 2wjk, 2wjl, 1q5i, 1tn5, 3utv, 1tn0, 3utw, 3utx, 3uty, 4fpd, 1brx, 4hyx, 1f4z, 1qkp, 1qko, 1brd, 1mgy, 1c3w, 1bm1, 2ntu, 1kme, 2ntw, 1s52, 1s51, 1py6, 4ov0, 2i20, 1vjm, 1x0i, 1x0k, 1xji]
YXXFFGF	YF6	VLRNVTV	VV6	4	5	[1s8l, 1at9, 1e0p, 1s8j, 1r84, 1r2n, 4hyx, 1f4z, 1pxs, 1jv7, 1jv6, 1pxr, 4hwl, 1qkp, 1qko, 1s54, 1s53, 1mgy, 3han, 3hao, 3hap, 3haq, 3har, 2wjl, 1c3w, 1bm1, 1q5i, 2ntu, 1kme, 1s52, 1s51, 1py6, 2i20, 1vjm, 1tn5, 1x0i, 1x0k, 3utv, 1tn0, 3utw, 1xji, 3utx, 3uty, 4fpd]
YXXYXXF	YF6	VTXVLWS	VS6	4	5	[1m0k, 1s8l, 1at9, 1e0p, 1s8j, 1r84, 1r2n, 1pxs, 1jv7, 1jv6, 1ap9, 1pxr, 4hwl, 1s54, 1s53, 1o0a, 3han, 1kg9, 3hao, 3hap, 1kg8, 2wjk, 2wjl, 1q5j, 1q5i, 1f50, 1tn5, 3nsb, 1cwq, 3utv, 1tn0, 3utw, 3utx, 3uty, 4fpd, 1brx, 1brr, 1p8i, 1fbk, 1ucq, 4hyx, 1f4z, 3vi0, 1qkp, 1qko, 1brd, 1p8h, 1mgy, 4md2, 2zfe, 4md1, 1iw6, 3ns0, 1c3w, 1bm1, 2ntu, 1kme, 2ntw, 1s52, 1s51, 1py6, 4ov0, 1iw9, 2i20, 1vjm, 1x0s, 3m…
YXXFFGF	YF6	VTXVLWS	VS6	4	5	[1s8l, 1at9, 1e0p, 1s8j, 1r84, 1r2n, 4hyx, 1f4z, 1pxs, 1jv7, 1jv6, 1pxr, 4hwl, 1qkp, 1qko, 1s54, 1s53, 1mgy, 3han, 3hao, 3hap, 3haq, 3har, 2wjl, 1c3w, 1bm1, 1q5i, 2ntu, 1kme, 1s52, 1s51, 1py6, 2i20, 1vjm, 1tn5, 1x0i, 1x0k, 3utv, 1tn0, 3utw, 1xji, 3utx, 3uty, 4fpd]
YXXYXXF	YF6	VVWLIGS	VS6	4	5	[1brx, 1at9, 1bm1, 1q5i, 1brr, 1s52, 1r84, 1r2n, 1ap9, 1pxr, 4hwl, 3han, 3hap, 3utv, 1tn0, 3utx, 1xji, 3uty]
YXXFFGF	YF6	VVWLIGS	VS6	4	5	[1at9, 1bm1, 1q5i, 1s52, 1r84, 1r2n, 1pxr, 4hwl, 3han, 3hap, 3utv, 1tn0, 3har, 1xji, 3utx, 3uty]
YXXYXXF	YF6	NXTVXLW	NW6	4	5	[1m0k, 1s8l, 1at9, 1e0p, 1s8j, 1r84, 1r2n, 1pxs, 1jv7, 1jv6, 1ap9, 1pxr, 4hwl, 1s54, 1s53, 1o0a, 3han, 1kg9, 3hao, 3hap, 1kg8, 2wjk, 2wjl, 1q5j, 1q5i, 1f50, 1tn5, 3nsb, 1cwq, 3utv, 1tn0, 3utw, 3utx, 3uty, 4fpd, 1brx, 1brr, 1p8i, 1fbk, 1ucq, 4hyx, 1f4z, 3vi0, 1qkp, 1qko, 1brd, 1p8h, 1mgy, 4md2, 2zfe, 4md1, 1iw6, 3ns0, 1c3w, 1bm1, 2ntu, 1kme, 2ntw, 1s52, 1s51, 1py6, 4ov0, 1iw9, 2i20, 1vjm, 1x0s, 3m…
YXXFFGF	YF6	NXTVXLW	NW6	4	5	[1s8l, 1at9, 1e0p, 1s8j, 1r84, 1r2n, 4hyx, 1f4z, 1pxs, 1jv7, 1jv6, 1pxr, 4hwl, 1qkp, 1qko, 1s54, 1s53, 1mgy, 3han, 3hao, 3hap, 3haq, 3har, 2wjl, 1c3w, 1bm1, 1q5i, 2ntu, 1kme, 1s52, 1s51, 1py6, 2i20, 1vjm, 1tn5, 1x0i, 1x0k, 3utv, 1tn0, 3utw, 1xji, 3utx, 3uty, 4fpd]
YAISCAF	YF6	GMXVTGL	GL6	4	3	[1e12, 2jaf, 2jag]
YXXFFGF	YF6	RNXTVXL	RL6	4	5	[1s8l, 1at9, 1e0p, 1s8j, 1r84, 1r2n, 4hyx, 1f4z, 1pxs, 1jv7, 1jv6, 1pxr, 4hwl, 1qkp, 1qko, 1s54, 1s53, 1mgy, 3han, 3hao, 3hap, 3haq, 3har, 2wjl, 1c3w, 1bm1, 1q5i, 2ntu, 1kme, 1s52, 1s51, 1py6, 2i20, 1vjm, 1tn5, 1x0i, 1x0k, 3utv, 1tn0, 3utw, 1xji, 3utx, 3uty, 4fpd]
YXXYXXF	YF6	RNXTVXL	RL6	4	5	[1m0k, 1s8l, 1at9, 1e0p, 1s8j, 1r84, 1r2n, 1pxs, 1jv7, 1jv6, 1ap9, 1pxr, 4hwl, 1s54, 1s53, 1o0a, 3han, 1kg9, 3hao, 3hap, 1kg8, 2wjk, 2wjl, 1q5j, 1q5i, 1f50, 1tn5, 3nsb, 1cwq, 3utv, 1tn0, 3utw, 3utx, 3uty, 4fpd, 1brx, 1brr, 1p8i, 1fbk, 1ucq, 4hyx, 1f4z, 3vi0, 1qkp, 1qko, 1brd, 1p8h, 1mgy, 4md2, 2zfe, 4md1, 1iw6, 3ns0, 1c3w, 1bm1, 2ntu, 1kme, 2ntw, 1s52, 1s51, 1py6, 4ov0, 1iw9, 2i20, 1vjm, 1x0s, 3m…
YSVLXVF	YF6	VXXWLGY	VY6	6	5	[1e12, 2jaf, 2jag]
YXXFFGF	YF6	VXXWSAY	VY6	4	5	[1s8l, 1at9, 1e0p, 1s8j, 1r84, 1r2n, 4hyx, 1f4z, 1pxs, 1jv7, 1jv6, 1pxr, 4hwl, 1qkp, 1qko, 1s54, 1s53, 1mgy, 3han, 3hao, 3hap, 3haq, 3har, 2wjl, 1c3w, 1bm1, 1q5i, 2ntu, 1kme, 1s52, 1s51, 1py6, 2i20, 1vjm, 1tn5, 1x0i, 1x0k, 3utv, 1tn0, 3utw, 1xji, 3utx, 3uty, 4fpd]
YXXYXXF	YF6	VXXWSAY	VY6	4	5	[1m0k, 1s8l, 1at9, 1e0p, 1s8j, 1r84, 1r2n, 1pxs, 1jv7, 1jv6, 1ap9, 1pxr, 4hwl, 1s54, 1s53, 1o0a, 3han, 1kg9, 3hao, 3hap, 1kg8, 2wjk, 2wjl, 1q5j, 1q5i, 1f50, 1tn5, 3nsb, 1cwq, 3utv, 1tn0, 3utw, 3utx, 3uty, 4fpd, 1brx, 1brr, 1p8i, 1fbk, 1ucq, 4hyx, 1f4z, 3vi0, 1qkp, 1qko, 1brd, 1p8h, 1mgy, 4md2, 2zfe, 4md1, 1iw6, 3ns0, 1c3w, 1bm1, 2ntu, 1kme, 2ntw, 1s52, 1s51, 1py6, 4ov0, 1iw9, 2i20, 1vjm, 1x0s, 3m…
YXXYXXF	YF6	SAYXXVW	SW6	4	5	[1m0k, 1s8l, 1at9, 1e0p, 1s8j, 1r84, 1r2n, 1pxs, 1jv7, 1jv6, 1ap9, 1pxr, 4hwl, 1s54, 1s53, 1o0a, 3han, 1kg9, 3hao, 3hap, 1kg8, 2wjk, 2wjl, 1q5j, 1f50, 1tn5, 3nsb, 1cwq, 3utv, 1tn0, 3utw, 3utx, 3uty, 4fpd, 1brx, 1brr, 1p8i, 1fbk, 1ucq, 4hyx, 1f4z, 3vi0, 1qkp, 1qko, 1brd, 1p8h, 1mgy, 4md2, 2zfe, 4md1, 1iw6, 3ns0, 1c3w, 1bm1, 2ntu, 1kme, 2ntw, 1s52, 1s51, 1py6, 4ov0, 1iw9, 2i20, 1vjm, 1x0s, 3mbv, 1x…
YXXFFGF	YF6	SAYXXVW	SW6	4	5	[1s8l, 1at9, 1e0p, 1s8j, 1r84, 1r2n, 4hyx, 1f4z, 1pxs, 1jv7, 1jv6, 1pxr, 4hwl, 1qkp, 1qko, 1s54, 1s53, 1mgy, 3han, 3hao, 3hap, 3haq, 3har, 2wjl, 1c3w, 1bm1, 2ntu, 1kme, 1s52, 1s51, 1py6, 2i20, 1vjm, 1tn5, 1x0i, 1x0k, 3utv, 1tn0, 3utw, 1xji, 3utx, 3uty, 4fpd]
YXXFFGF	YF6	VLWXAYP	VP6	4	5	[1s8l, 1at9, 1e0p, 1s8j, 1r84, 1r2n, 4hyx, 1f4z, 1pxs, 1jv7, 1jv6, 1pxr, 4hwl, 1qkp, 1qko, 1s54, 1s53, 1mgy, 3han, 3hao, 3hap, 3haq, 3har, 2wjl, 1c3w, 1bm1, 2ntu, 1kme, 1s52, 1s51, 1py6, 2i20, 1vjm, 1tn5, 1x0i, 1x0k, 3utv, 1tn0, 3utw, 1xji, 3utx, 3uty, 4fpd]
YXXYXXF	YF6	VLWXAYP	VP6	4	5	[1m0k, 1s8l, 1at9, 1e0p, 1s8j, 1r84, 1r2n, 1pxs, 1jv7, 1jv6, 1ap9, 1pxr, 4hwl, 1s54, 1s53, 1o0a, 3han, 1kg9, 3hao, 3hap, 1kg8, 2wjk, 2wjl, 1q5j, 1f50, 1tn5, 3nsb, 1cwq, 3utv, 1tn0, 3utw, 3utx, 3uty, 4fpd, 1brx, 1brr, 1p8i, 1fbk, 1ucq, 4hyx, 1f4z, 3vi0, 1qkp, 1qko, 1brd, 1p8h, 1mgy, 4md2, 2zfe, 4md1, 1iw6, 3ns0, 1c3w, 1bm1, 2ntu, 1kme, 2ntw, 1s52, 1s51, 1py6, 4ov0, 1iw9, 2i20, 1vjm, 1x0s, 3mbv, 1x…
YSVLXVF	YF6	VLWXGYP	VP6	6	5	[1e12, 2jaf, 2jag]
YXXFFGF	YF6	WSAYXXV	WV6	4	5	[1s8l, 1at9, 1e0p, 1s8j, 1r84, 1r2n, 4hyx, 1f4z, 1pxs, 1jv7, 1jv6, 1pxr, 4hwl, 1qkp, 1qko, 1s54, 1s53, 1mgy, 3han, 3hao, 3hap, 3haq, 3har, 2wjl, 1c3w, 1bm1, 2ntu, 1kme, 1s52, 1s51, 1py6, 2i20, 1vjm, 1tn5, 1x0i, 1x0k, 3utv, 1tn0, 3utw, 1xji, 3utx, 3uty, 4fpd]
YXXYXXF	YF6	WSAYXXV	WV6	4	5	[1m0k, 1s8l, 1at9, 1e0p, 1s8j, 1r84, 1r2n, 1pxs, 1jv7, 1jv6, 1ap9, 1pxr, 4hwl, 1s54, 1s53, 1o0a, 3han, 1kg9, 3hao, 3hap, 1kg8, 2wjk, 2wjl, 1q5j, 1f50, 1tn5, 3nsb, 1cwq, 3utv, 1tn0, 3utw, 3utx, 3uty, 4fpd, 1brx, 1brr, 1p8i, 1fbk, 1ucq, 4hyx, 1f4z, 3vi0, 1qkp, 1qko, 1brd, 1p8h, 1mgy, 4md2, 2zfe, 4md1, 1iw6, 3ns0, 1c3w, 1bm1, 2ntu, 1kme, 2ntw, 1s52, 1s51, 1py6, 4ov0, 1iw9, 2i20, 1vjm, 1x0s, 3mbv, 1x…
YSVLXVF	YF6	WXGYPXV	WV6	6	5	[1e12, 2jaf, 2jag]
YXXFFGF	YF6	TVVLWSA	TA6	4	5	[1s8l, 1at9, 1e0p, 1s8j, 1r84, 1r2n, 4hyx, 1f4z, 1pxs, 1jv7, 1jv6, 1pxr, 4hwl, 1qkp, 1qko, 1s54, 1s53, 1mgy, 3han, 3hao, 3hap, 3haq, 3har, 2wjl, 1c3w, 1bm1, 1q5i, 2ntu, 1kme, 1s52, 1s51, 1py6, 2i20, 1vjm, 1tn5, 1x0i, 1x0k, 3utv, 1tn0, 3utw, 1xji, 3utx, 3uty, 4fpd]
YXXYXXF	YF6	TVVLWSA	TA6	4	5	[1m0k, 1s8l, 1at9, 1e0p, 1s8j, 1r84, 1r2n, 1pxs, 1jv7, 1jv6, 1ap9, 1pxr, 4hwl, 1s54, 1s53, 1o0a, 3han, 1kg9, 3hao, 3hap, 1kg8, 2wjk, 2wjl, 1q5j, 1q5i, 1f50, 1tn5, 3nsb, 1cwq, 3utv, 1tn0, 3utw, 3utx, 3uty, 4fpd, 1brx, 1brr, 1p8i, 1fbk, 1ucq, 4hyx, 1f4z, 3vi0, 1qkp, 1qko, 1brd, 1p8h, 1mgy, 4md2, 2zfe, 4md1, 1iw6, 3ns0, 1c3w, 1bm1, 2ntu, 1kme, 2ntw, 1s52, 1s51, 1py6, 4ov0, 1iw9, 2i20, 1vjm, 1x0s, 3m…
YXXFFGF	YF6	YXXVWXI	YI6	4	5	[1at9, 1e0p, 1s8j, 1r84, 1r2n, 4hyx, 1f4z, 1pxs, 1pxr, 4hwl, 1qkp, 1qko, 1s54, 1s53, 3han, 3hao, 3hap, 3haq, 3har, 2wjl, 1c3w, 1bm1, 2ntu, 1kme, 1s52, 1s51, 1py6, 2i20, 1vjm, 1tn5, 1x0k, 3utv, 1tn0, 3utw, 1xji, 3utx, 3uty, 4fpd]
YXXYXXF	YF6	YXXVWXI	YI6	4	5	[1m0k, 1at9, 1e0p, 1s8j, 1r84, 1r2n, 1pxs, 1ap9, 1pxr, 4hwl, 1s54, 1s53, 1o0a, 3han, 1kg9, 3hao, 3hap, 1kg8, 2wjk, 2wjl, 1q5j, 1f50, 1tn5, 3nsb, 3utv, 1tn0, 3utw, 3utx, 3uty, 4fpd, 1brx, 1brr, 1p8i, 1fbk, 1ucq, 4hyx, 1f4z, 3vi0, 1qkp, 1qko, 1brd, 1p8h, 4md2, 2zfe, 4md1, 1iw6, 3ns0, 1c3w, 1bm1, 2ntu, 1kme, 2ntw, 1s52, 1s51, 1py6, 4ov0, 1iw9, 2i20, 1vjm, 1x0s, 3mbv, 1x0k, 1xji]
YXXYXXF	YF6	WLXGSEG	WG6	4	5	[1q5i, 1brr, 1s52, 1r84, 1r2n, 1ap9, 1pxr, 4hwl, 3han, 3hap, 3utv, 1tn0, 3utx, 1xji, 3uty]
YXXFFGF	YF6	WLXGSEG	WG6	4	5	[1q5i, 1s52, 1r84, 1r2n, 1pxr, 4hwl, 3han, 3hap, 3utv, 1tn0, 3har, 1xji, 3utx, 3uty]
YSVLXVF	YF6	WVNVALA	WA6	6	0	[1e12, 2jaf]
YXXYXXF	YF6	PVXWXXG	PG6	4	5	[1m0k, 1at9, 1e0p, 1r84, 1r2n, 1pxs, 1ap9, 1pxr, 4hwl, 1s54, 1s53, 1o0a, 3han, 1kg9, 3hao, 3hap, 1kg8, 2wjk, 2wjl, 1q5j, 1f50, 1tn5, 3nsb, 3utv, 1tn0, 3utw, 3utx, 3uty, 4fpd, 1brx, 1brr, 1p8i, 1fbk, 1ucq, 4hyx, 1f4z, 3vi0, 1qkp, 1qko, 1brd, 1p8h, 4md2, 2zfe, 4md1, 1iw6, 3ns0, 1c3w, 1bm1, 2ntu, 1kme, 2ntw, 1s52, 1s51, 1py6, 4ov0, 1iw9, 2i20, 1vjm, 1x0s, 3mbv, 1x0k, 1xji]
YXXFFGF	YF6	PVXWXXG	PG6	4	5	[1at9, 1e0p, 1r84, 1r2n, 4hyx, 1f4z, 1pxs, 1pxr, 4hwl, 1qkp, 1qko, 1s54, 1s53, 3han, 3hao, 3hap, 3haq, 3har, 2wjl, 1c3w, 1bm1, 2ntu, 1kme, 1s52, 1s51, 1py6, 2i20, 1vjm, 1tn5, 1x0k, 3utv, 1tn0, 3utw, 1xji, 3utx, 3uty, 4fpd]
YSVLXVF	YF6	PXXWXXG	PG6	6	5	[1e12]
YXXYXXF	YF6	TILAXVG	TG6	4	3	[1s8l, 1at9, 1e0p, 1s8j, 1r84, 1r2n, 1pxs, 1jv7, 1jv6, 1pxr, 4hwl, 1s54, 1s53, 1o0a, 3han, 3hao, 1kg8, 3haq, 3har, 2wjk, 2wjl, 3has, 1q5i, 1f50, 1tn5, 3utv, 1tn0, 3utw, 3utx, 3uty, 4fpd, 1brx, 4hyx, 1f4z, 1qkp, 1qko, 1p8h, 1mgy, 4md2, 4md1, 1c3w, 1bm1, 2ntu, 1kme, 2ntw, 1s52, 1s51, 1py6, 4ov0, 2i20, 1vjm, 3mbv, 1x0i, 1x0k, 1xji]
YXXFFGF	YF6	TILAXVG	TG6	4	3	[1s8l, 1at9, 1e0p, 1s8j, 1r84, 1r2n, 4hyx, 1f4z, 1pxs, 1jv7, 1jv6, 1pxr, 4hwl, 1qkp, 1qko, 1s54, 1s53, 1mgy, 3han, 3hao, 3haq, 3har, 2wjl, 1c3w, 1bm1, 1q5i, 2ntu, 1kme, 1s52, 1s51, 1py6, 2i20, 1vjm, 1tn5, 1x0i, 1x0k, 3utv, 1tn0, 3utw, 1xji, 3utx, 3uty, 4fpd]
YXXYXXF	YF6	GTXLXXV	GV6	4	3	[1s8l, 1e0p, 1s8j, 1r84, 1r2n, 4hyx, 1f4z, 1pxs, 1jv7, 1jv6, 1pxr, 4hwl, 1qkp, 1qko, 1s54, 1s53, 1o0a, 1mgy, 3han, 3hao, 3haq, 3har, 2wjk, 2wjl, 3has, 1c3w, 1q5i, 2ntu, 1kme, 2ntw, 1s52, 1s51, 1py6, 2i20, 1vjm, 1tn5, 1x0i, 1x0k, 3utv, 1tn0, 3utw, 3utx, 1xji, 3uty]
YXXFFGF	YF6	GTXLXXV	GV6	4	3	[1s8l, 1e0p, 1s8j, 1r84, 1r2n, 4hyx, 1f4z, 1pxs, 1jv7, 1jv6, 1pxr, 4hwl, 1qkp, 1qko, 1s54, 1s53, 1mgy, 3han, 3hao, 3haq, 3har, 2wjl, 1c3w, 1q5i, 2ntu, 1kme, 1s52, 1s51, 1py6, 2i20, 1vjm, 1tn5, 1x0i, 1x0k, 3utv, 1tn0, 3utw, 1xji, 3utx, 3uty]
YSVLXVF	YF6	VNVALAG	VG6	6	0	[1e12, 2jaf]
YXXFFGF	YF6	LVXADXI	LI6	4	3	[1s8l, 1at9, 1e0p, 1s8j, 1r84, 1r2n, 4hyx, 1f4z, 1pxs, 1jv7, 1jv6, 1pxr, 4hwl, 1qkp, 1qko, 1s54, 1s53, 1mgy, 3han, 3hao, 3haq, 3har, 2wjl, 1c3w, 1bm1, 1q5i, 2ntu, 1kme, 1s52, 1s51, 1py6, 2i20, 1vjm, 1tn5, 1x0i, 1x0k, 3utv, 1tn0, 3utw, 1xji, 3utx, 3uty, 4fpd]
YXXYXXF	YF6	LVXADXI	LI6	4	3	[1m0k, 1s8l, 1at9, 1e0p, 1s8j, 1r84, 1r2n, 1pxs, 1jv7, 1jv6, 1ap9, 1pxr, 4hwl, 1s54, 1s53, 1o0a, 3han, 1kg9, 3hao, 1kg8, 3haq, 3har, 2wjk, 2wjl, 3has, 1q5j, 1q5i, 1f50, 1tn5, 3nsb, 1cwq, 3utv, 1tn0, 3utw, 3utx, 3uty, 4fpd, 1brx, 1brr, 1p8i, 1fbk, 1ucq, 4hyx, 1f4z, 3vi0, 1qkp, 1qko, 1brd, 1p8h, 1mgy, 4md2, 2zfe, 4md1, 1iw6, 3ns0, 1c3w, 1bm1, 2ntu, 1kme, 2ntw, 1s52, 1s51, 1py6, 4ov0, 1iw9, 2i20, 1v…
YSVLXVF	YF6	LWXGYPI	LI6	6	5	[1e12, 2jaf, 2jag]
YXXFFGF	YF6	GTXXVGA	GA6	4	3	[1at9, 1e0p, 1r84, 1r2n, 4hyx, 1f4z, 1pxs, 1pxr, 4hwl, 1qkp, 1qko, 1s54, 1s53, 3han, 3hao, 3hap, 3haq, 3har, 2wjl, 1c3w, 1bm1, 1q5i, 2ntu, 1kme, 1s52, 1s51, 1py6, 2i20, 1vjm, 1tn5, 1x0k, 3utv, 1tn0, 3utw, 1xji, 3utx, 3uty, 4fpd]
YSVLXVF	YF6	GYPIVWA	GA6	6	5	[1e12, 2jaf, 2jag]
YXXYXXF	YF6	GTXXVGA	GA6	4	3	[1m0k, 1at9, 1e0p, 1r84, 1r2n, 1pxs, 1ap9, 1pxr, 4hwl, 1s54, 1s53, 1o0a, 3han, 1kg9, 3hao, 3hap, 1kg8, 2wjk, 2wjl, 1q5j, 1q5i, 1f50, 1tn5, 3nsb, 3utv, 1tn0, 3utw, 3utx, 3uty, 4fpd, 1brx, 1brr, 1p8i, 1fbk, 1ucq, 4hyx, 1f4z, 3vi0, 1qkp, 1qko, 1p8h, 4md2, 2zfe, 4md1, 1iw6, 3ns0, 1c3w, 1bm1, 2ntu, 1kme, 2ntw, 1s52, 1s51, 1py6, 4ov0, 1iw9, 2i20, 1vjm, 1x0s, 3mbv, 1x0k, 1xji]
YXXYXXF	YF6	AVGADGI	AI6	4	3	[3hap]
YXXYXXF	YF6	KVLRNVT	KT6	4	5	[1brx, 1s8l, 1e0p, 1s8j, 1r84, 1r2n, 4hyx, 1f4z, 1pxs, 1jv7, 1jv6, 1pxr, 4hwl, 1qkp, 1qko, 1s54, 1s53, 1o0a, 1mgy, 3han, 3hao, 3hap, 2wjk, 2wjl, 1c3w, 1bm1, 1q5i, 2ntu, 1kme, 2ntw, 1s52, 1s51, 1py6, 2i20, 1vjm, 1tn5, 1x0i, 1x0k, 3utv, 1tn0, 3utw, 3utx, 1xji, 3uty]
YXXFFGF	YF6	KVLRNVT	KT6	4	5	[1s8l, 1e0p, 1s8j, 1r84, 1r2n, 4hyx, 1f4z, 1pxs, 1jv7, 1jv6, 1pxr, 4hwl, 1qkp, 1qko, 1s54, 1s53, 1mgy, 3han, 3hao, 3hap, 3haq, 3har, 2wjl, 1c3w, 1bm1, 1q5i, 2ntu, 1kme, 1s52, 1s51, 1py6, 2i20, 1vjm, 1tn5, 1x0i, 1x0k, 3utv, 1tn0, 3utw, 1xji, 3utx, 3uty]
YXXFFGF	YF6	ADGIMIG	AG6	4	3	[1s8l, 1at9, 1e0p, 1s8j, 1r84, 1r2n, 4hyx, 1f4z, 1pxs, 1jv7, 1jv6, 1pxr, 4hwl, 1qkp, 1qko, 1s54, 1s53, 1mgy, 3han, 3hao, 3hap, 3haq, 3har, 2wjl, 1c3w, 1bm1, 1q5i, 2ntu, 1kme, 1s52, 1s51, 1py6, 2i20, 1vjm, 1tn5, 1x0i, 1x0k, 3utv, 1tn0, 3utw, 1xji, 3utx, 3uty, 4fpd]
YXXFFGF	YF6	AXVGADG	AG6	4	3	[1s8l, 1at9, 1e0p, 1s8j, 1r84, 1r2n, 4hyx, 1f4z, 1pxs, 1jv7, 1jv6, 1pxr, 4hwl, 1qkp, 1qko, 1s54, 1s53, 1mgy, 3han, 3hao, 3haq, 3har, 2wjl, 1c3w, 1bm1, 1q5i, 2ntu, 1kme, 1s52, 1s51, 1py6, 2i20, 1vjm, 1tn5, 1x0i, 1x0k, 3utv, 1tn0, 3utw, 1xji, 3utx, 3uty, 4fpd]
YXXYXXF	YF6	ADGIMIG	AG6	4	3	[1m0k, 1s8l, 1at9, 1e0p, 1s8j, 1r84, 1r2n, 1pxs, 1jv7, 1jv6, 1ap9, 1pxr, 4hwl, 1s54, 1s53, 1o0a, 3han, 1kg9, 3hao, 3hap, 1kg8, 3haq, 3har, 2wjk, 2wjl, 3has, 1q5j, 1q5i, 1f50, 1tn5, 3nsb, 1cwq, 3utv, 1tn0, 3utw, 3utx, 3uty, 4fpd, 1brx, 1brr, 1p8i, 1fbk, 1ucq, 4hyx, 1f4z, 3vi0, 1qkp, 1qko, 1brd, 1p8h, 1mgy, 4md2, 2zfe, 4md1, 1iw6, 3ns0, 1c3w, 1bm1, 2ntu, 1kme, 2ntw, 1s52, 1s51, 1py6, 4ov0, 1iw9, 2i…
YXXYXXF	YF6	AXVGADG	AG6	4	3	[1m0k, 1s8l, 1at9, 1e0p, 1s8j, 1r84, 1r2n, 1pxs, 1jv7, 1jv6, 1ap9, 1pxr, 4hwl, 1s54, 1s53, 1o0a, 3han, 1kg9, 3hao, 1kg8, 3hap, 3haq, 3har, 2wjk, 2wjl, 3has, 1q5j, 1q5i, 1f50, 1tn5, 3nsb, 1cwq, 3utv, 1tn0, 3utw, 3utx, 3uty, 4fpd, 1brx, 1brr, 1p8i, 1fbk, 1ucq, 4hyx, 1f4z, 3vi0, 1qkp, 1qko, 1brd, 1p8h, 1mgy, 4md2, 2zfe, 4md1, 1iw6, 3ns0, 1c3w, 1bm1, 2ntu, 1kme, 2ntw, 1s52, 1s51, 1py6, 4ov0, 1iw9, 2i…
YAISCAF	YF6	VTGLXXA	VA6	4	3	[1e12]
YSVLXVF	YF6	VXLAGXA	VA6	6	0	[1e12, 2jaf, 2jag]
YXXFFGF	YF6	ILAXVXA	IA6	4	3	[1s8l, 1at9, 1e0p, 1s8j, 1r84, 1r2n, 4hyx, 1f4z, 1pxs, 1jv7, 1jv6, 1pxr, 4hwl, 1qkp, 1qko, 1s54, 1s53, 1mgy, 3han, 3hao, 3haq, 3har, 2wjl, 1c3w, 1bm1, 1q5i, 2ntu, 1kme, 1s52, 1s51, 1py6, 2i20, 1vjm, 1tn5, 1x0i, 1x0k, 3utv, 1tn0, 3utw, 1xji, 3utx, 3uty, 4fpd]
YXXYXXF	YF6	ILAXVXA	IA6	4	3	[1s8l, 1at9, 1e0p, 1s8j, 1r84, 1r2n, 1pxs, 1jv7, 1jv6, 1ap9, 1pxr, 4hwl, 1s54, 1s53, 1o0a, 3han, 1kg9, 3hao, 1kg8, 3haq, 3har, 2wjk, 2wjl, 3has, 1q5j, 1q5i, 1f50, 1tn5, 3utv, 1tn0, 3utw, 3utx, 3uty, 4fpd, 1brx, 1fbk, 1ucq, 4hyx, 1f4z, 1qkp, 1qko, 1brd, 1p8h, 1mgy, 4md2, 4md1, 1c3w, 1bm1, 2ntu, 1kme, 2ntw, 1s52, 1s51, 1py6, 4ov0, 2i20, 1vjm, 3mbv, 1x0i, 1x0k, 1xji]
YXXFFGF	YF6	VXXDXXM	VM6	4	3	[1s8l, 1at9, 1e0p, 1s8j, 1r84, 1r2n, 4hyx, 1f4z, 1pxs, 1jv7, 1jv6, 1pxr, 4hwl, 1qkp, 1qko, 1s54, 1s53, 1mgy, 3han, 3hao, 3hap, 3haq, 3har, 2wjl, 1c3w, 1bm1, 1q5i, 2ntu, 1kme, 1s52, 1s51, 1py6, 2i20, 1vjm, 1tn5, 1x0i, 1x0k, 3utv, 1tn0, 3utw, 1xji, 3utx, 3uty, 4fpd]
YXXYXXF	YF6	VXXDXXM	VM6	4	3	[1m0k, 1s8l, 1at9, 1e0p, 1s8j, 1r84, 1r2n, 1pxs, 1jv7, 1jv6, 1ap9, 1pxr, 4hwl, 1s54, 1s53, 1o0a, 3han, 1kg9, 3hao, 3hap, 1kg8, 3haq, 3har, 2wjk, 2wjl, 3has, 1q5j, 1q5i, 1f50, 1tn5, 3nsb, 1cwq, 3utv, 1tn0, 3utw, 3utx, 3uty, 4fpd, 1brx, 1brr, 1p8i, 1fbk, 1ucq, 4hyx, 1f4z, 3vi0, 1qkp, 1qko, 1brd, 1p8h, 1mgy, 4md2, 2zfe, 4md1, 1iw6, 3ns0, 1c3w, 1bm1, 2ntu, 1kme, 2ntw, 1s52, 1s51, 1py6, 4ov0, 1iw9, 2i…
YXXFFGF	YF6	DGIMIXT	DT6	4	3	[1s8l, 1at9, 1e0p, 1s8j, 1r84, 1r2n, 4hyx, 1f4z, 1pxs, 1jv7, 1jv6, 1pxr, 4hwl, 1qkp, 1qko, 1s54, 1s53, 1mgy, 3han, 3hao, 3hap, 3haq, 3har, 2wjl, 1c3w, 1bm1, 1q5i, 2ntu, 1kme, 1s52, 1s51, 1py6, 2i20, 1vjm, 1tn5, 1x0i, 1x0k, 3utv, 1tn0, 3utw, 1xji, 3utx, 3uty, 4fpd]
YXXYXXF	YF6	DGIMIXT	DT6	4	3	[1m0k, 1s8l, 1at9, 1e0p, 1s8j, 1r84, 1r2n, 1pxs, 1jv7, 1jv6, 1ap9, 1pxr, 4hwl, 1s54, 1s53, 1o0a, 3han, 1kg9, 3hao, 3hap, 1kg8, 3haq, 3har, 2wjk, 2wjl, 3has, 1q5j, 1q5i, 1f50, 1tn5, 3nsb, 1cwq, 3utv, 1tn0, 3utw, 3utx, 3uty, 4fpd, 1brx, 1brr, 1p8i, 1fbk, 1ucq, 4hyx, 1f4z, 3vi0, 1qkp, 1qko, 1brd, 1p8h, 1mgy, 4md2, 2zfe, 4md1, 1iw6, 3ns0, 1c3w, 1bm1, 2ntu, 1kme, 2ntw, 1s52, 1s51, 1py6, 4ov0, 1iw9, 2i…
YAISCAF	YF6	DIXMXVT	DT6	4	3	[1e12, 2jaf, 2jag]
YXXYXXF	YF6	GIMIGTG	GG6	4	3	[1m0k, 1s8l, 1at9, 1e0p, 1s8j, 1r84, 1r2n, 1pxs, 1jv7, 1jv6, 1ap9, 1pxr, 4hwl, 1s54, 1s53, 1o0a, 3han, 1kg9, 3hao, 3hap, 1kg8, 2wjk, 2wjl, 1q5j, 1q5i, 1f50, 1tn5, 3nsb, 1cwq, 3utv, 1tn0, 3utw, 3utx, 3uty, 4fpd, 1brx, 1brr, 1p8i, 1fbk, 1ucq, 4hyx, 1f4z, 3vi0, 1qkp, 1qko, 1brd, 1p8h, 1mgy, 4md2, 2zfe, 4md1, 1iw6, 3ns0, 1c3w, 1bm1, 2ntu, 1kme, 2ntw, 1s52, 1s51, 1py6, 4ov0, 1iw9, 2i20, 1vjm, 1x0s, 3m…
YXXFFGF	YF6	GIMIGTG	GG6	4	3	[1s8l, 1at9, 1e0p, 1s8j, 1r84, 1r2n, 4hyx, 1f4z, 1pxs, 1jv7, 1jv6, 1pxr, 4hwl, 1qkp, 1qko, 1s54, 1s53, 1mgy, 3han, 3hao, 3hap, 3haq, 3har, 2wjl, 1c3w, 1bm1, 1q5i, 2ntu, 1kme, 1s52, 1s51, 1py6, 2i20, 1vjm, 1tn5, 1x0i, 1x0k, 3utv, 1tn0, 3utw, 1xji, 3utx, 3uty, 4fpd]
YAISCAF	YF6	ADIXMCV	AV6	4	3	[1e12, 2jaf, 2jag]
YXXYXXF	YF6	MIXTGLV	MV6	4	3	[1m0k, 1s8l, 1at9, 1e0p, 1s8j, 1r84, 1r2n, 1pxs, 1ap9, 1pxr, 4hwl, 1s54, 1s53, 1o0a, 3han, 1kg9, 3hao, 3hap, 1kg8, 2wjk, 2wjl, 1q5j, 1q5i, 1f50, 1tn5, 3nsb, 1cwq, 3utv, 1tn0, 3utw, 3utx, 3uty, 4fpd, 1brx, 1brr, 1p8i, 1fbk, 1ucq, 4hyx, 1f4z, 3vi0, 1qkp, 1qko, 1p8h, 4md2, 2zfe, 4md1, 1iw6, 3ns0, 1c3w, 1bm1, 2ntu, 1kme, 2ntw, 1s52, 1s51, 1py6, 4ov0, 1iw9, 2i20, 1vjm, 1x0s, 3mbv, 1x0k, 1xji]
YXXFFGF	YF6	MIXTGLV	MV6	4	3	[1s8l, 1at9, 1e0p, 1s8j, 1r84, 1r2n, 4hyx, 1f4z, 1pxs, 1pxr, 4hwl, 1qkp, 1qko, 1s54, 1s53, 3han, 3hao, 3hap, 3haq, 3har, 2wjl, 1c3w, 1bm1, 1q5i, 2ntu, 1kme, 1s52, 1s51, 1py6, 2i20, 1vjm, 1tn5, 1x0k, 3utv, 1tn0, 3utw, 1xji, 3utx, 3uty, 4fpd]
YXXYXXF	YF6	IXTGLXG	IG6	4	3	[1m0k, 1s8l, 1at9, 1e0p, 1s8j, 1r84, 1r2n, 1pxs, 1ap9, 1pxr, 4hwl, 1s54, 1s53, 1o0a, 3han, 1kg9, 3hao, 3hap, 1kg8, 2wjk, 2wjl, 1q5j, 1q5i, 1f50, 1tn5, 3nsb, 1cwq, 3utv, 1tn0, 3utw, 3utx, 3uty, 4fpd, 1brx, 1brr, 1p8i, 1fbk, 1ucq, 4hyx, 1f4z, 3vi0, 1qkp, 1qko, 1p8h, 4md2, 2zfe, 4md1, 1iw6, 3ns0, 1c3w, 1bm1, 2ntu, 1kme, 2ntw, 1s52, 1s51, 1py6, 4ov0, 1iw9, 2i20, 1vjm, 1x0s, 3mbv, 1x0k, 1xji]
YXXFFGF	YF6	IXTGLXG	IG6	4	3	[1s8l, 1at9, 1e0p, 1s8j, 1r84, 1r2n, 4hyx, 1f4z, 1pxs, 1pxr, 4hwl, 1qkp, 1qko, 1s54, 1s53, 3han, 3hao, 3hap, 3haq, 3har, 2wjl, 1c3w, 1bm1, 1q5i, 2ntu, 1kme, 1s52, 1s51, 1py6, 2i20, 1vjm, 1tn5, 1x0k, 3utv, 1tn0, 3utw, 1xji, 3utx, 3uty, 4fpd]
YAISCAF	YF6	IXMCVTG	IG6	4	3	[1e12, 2jaf, 2jag]
YSVLXVF	YF6	LWVXXAL	LL6	6	0	[1e12, 2jaf]
YAISCAF	YF6	LFTVIAA	LA6	4	3	[2jaf, 2jag]
YXXYXXF	YF6	LIGSEGA	LA6	4	5	[1brr]
YAISCAF	YF6	CVTGLAA	CA6	4	3	[1e12, 2jaf]
YXXFFGF	YF6	FKVLRNV	FV6	4	5	[1s8l, 1e0p, 1s8j, 1pxs, 1jv7, 1jv6, 1pxr, 4hwl, 1qkp, 1qko, 1s54, 1s53, 1mgy, 3hao, 3haq, 3har, 2wjl, 1c3w, 1q5i, 2ntu, 1kme, 1s52, 1s51, 1py6, 2i20, 1vjm, 1tn5, 1x0k, 1tn0, 3utx, 3uty]
YXXYXXF	YF6	FKVLRNV	FV6	4	5	[1s8l, 1e0p, 1s8j, 1pxs, 1jv7, 1jv6, 1pxr, 4hwl, 1qkp, 1qko, 1s54, 1s53, 1mgy, 3hao, 2wjl, 1c3w, 1q5i, 2ntu, 1kme, 2ntw, 1s52, 1s51, 1py6, 2i20, 1vjm, 1tn5, 1x0k, 1tn0, 3utx, 3uty]
YAISCAF	YF6	FTXIAXD	FD6	4	3	[1e12, 2jaf, 2jag]
YXXYXXF	YF6	GLVGALT	GT6	4	3	[1brx, 1at9, 1bm1, 1q5i, 1brr, 1s52, 1fbk, 1ucq, 1iw9, 1pxr, 4hwl, 3vi0, 1p8h, 1x0k, 1tn0, 3utx]
YXXFFGF	YF6	GLVGALT	GT6	4	3	[4hwl, 1at9, 1bm1, 1q5i, 1s52, 1x0k, 1tn0, 1pxr, 3har, 3utx]
YAISCAF	YF6	GLAAAXT	GT6	4	3	[1e12]
YSVLXVF	YF6	SSLXVNV	SV6	6	0	[1e12]
YSVLXVF	YF6	SLWVNVA	SA6	6	0	[1e12]
YAISCAF	YF6	SLFTVIA	SA6	4	3	[2jaf, 2jag]
YSVLXVF	YF6	NVALAGI	NI6	6	0	[1e12, 2jaf, 2jag]
YXXYXXF	YF6	LVGALTK	LK6	4	3	[1at9]
YXXFFGF	YF6	LVGALTK	LK6	4	3	[1at9]
YXXFFGF	YF6	VWLIGSE	VE6	4	5	[1at9, 1q5i, 1s52, 1r84, 1r2n, 1pxr, 4hwl, 3han, 3hap, 3utv, 1tn0, 3har, 1xji, 3utx, 3uty]
YXXYXXF	YF6	VWLIGSE	VE6	4	5	[1at9, 1q5i, 1brr, 1s52, 1r84, 1r2n, 1ap9, 1pxr, 4hwl, 3han, 3hap, 3utv, 1tn0, 3utx, 1xji, 3uty]
YXXFFGF	YF6	QGTILAL	QL6	4	3	[1s8l, 1s8j, 1q5i, 1kme, 1r84, 1r2n, 4hyx, 1jv7, 1jv6, 1qkp, 1s54, 1s53, 1x0i, 1mgy, 3han, 3utv, 3haq, 1tn0, 3utw, 1xji, 3uty]
YXXYXXF	YF6	QGTILAL	QL6	4	3	[1s8l, 1s8j, 1q5i, 1kme, 1r84, 1r2n, 4hyx, 1jv7, 1jv6, 1qkp, 1s54, 1s53, 1x0i, 1mgy, 3han, 3utv, 1tn0, 3utw, 1xji, 3uty]
YAISCAF	YF6	TGLAAAM	TM6	4	3	[1e12]
YAISCAF	YF6	AADIGMC	AC6	4	3	[1e12, 2jaf, 2jag]
IWLXLGT	IT6	ETXXFMV	EV6	0	6	[1s8l, 1at9, 1s8j, 2i1x, 1r2n, 1r84, 1pxs, 1pxr, 1ap9, 1m0m, 4hwl, 1s54, 1s53, 1o0a, 3han, 3hao, 1c8r, 1kg9, 1kg8, 3hap, 3haq, 3har, 2wjl, 3has, 1q5j, 1kgb, 2zzl, 1q5i, 3nsb, 1tn5, 2brd, 3utv, 1tn0, 3utw, 3utx, 3uty, 4fpd, 1brx, 1fbb, 1brr, 1fbk, 1ucq, 4hyx, 1ixf, 3vi0, 1qkp, 1qko, 1p8h, 4md2, 4md1, 3ns0, 1c3w, 2ntu, 1kme, 2ntw, 1s52, 1s51, 1py6, 4ov0, 3vhz, 2i20, 1iw9, 2i21, 1vjm, 3mbv, 3t45, 1x…
IWLXLGT	IT6	LLXXGLT	LT6	0	1	[4hwl, 1at9, 1s52, 3utv]
IGXLMST	IT6	LLXLSWT	LT6	3	2	[2m3g]
IFVGALT	IT6	LXLVAAT	LT6	0	1	[4gyc]
IWLXLGT	IT6	LXFMVLD	LD6	0	6	[1s8l, 1at9, 1s8j, 2i1x, 1r2n, 1r84, 1pxs, 1pxr, 1ap9, 1m0m, 4hwl, 1s54, 1s53, 1o0a, 3han, 3hao, 1c8r, 1kg9, 1kg8, 3hap, 3haq, 2wjk, 3har, 2wjl, 3has, 1q5j, 1kgb, 2zzl, 1q5i, 1f50, 3nsb, 1tn5, 2brd, 3utv, 1tn0, 3utw, 3utx, 3uty, 4fpd, 1brx, 1fbb, 1brr, 1fbk, 1ucq, 4hyx, 1f4z, 1ixf, 3vi0, 1qkp, 1qko, 1p8h, 4md2, 4md1, 3ns0, 1c3w, 1bm1, 2ntu, 1kme, 2ntw, 1s52, 1s51, 1py6, 4ov0, 3vhz, 2i20, 1iw9, 2i…
IWLXLGT	IT6	IETLLFM	IM6	0	6	[1brr, 1r2n, 1r84, 4hyx, 1pxs, 1pxr, 4hwl, 1ixf, 3vi0, 1qkp, 1s54, 1s53, 1o0a, 1p8h, 3han, 1c8r, 3hap, 3haq, 3har, 4md2, 3has, 4md1, 3ns0, 1q5j, 1kgb, 1q5i, 1kme, 2ntw, 1s52, 1s51, 1py6, 4ov0, 3vhz, 1iw9, 2i21, 3nsb, 1tn5, 3mbv, 3t45, 3utv, 1tn0, 3utw, 3utx, 1xji, 3uty]
IWLXLGT	IT6	FMVLDXS	FS6	0	6	[1s8l, 1at9, 1s8j, 2i1x, 1r2n, 1r84, 1pxs, 1pxr, 1ap9, 1m0m, 4hwl, 1s54, 1s53, 1o0a, 3han, 3hao, 1c8r, 1kg9, 1kg8, 3hap, 3haq, 2wjk, 3har, 2wjl, 3has, 1q5j, 1kgb, 2zzl, 1q5i, 1f50, 3nsb, 1tn5, 2brd, 3utv, 1tn0, 3utw, 3utx, 3uty, 4fpd, 1brx, 1fbb, 1brr, 1fbk, 1ucq, 4hyx, 1f4z, 1ixf, 3vi0, 1qkp, 1qko, 1p8h, 4md2, 4md1, 3ns0, 1c3w, 1bm1, 2ntu, 1kme, 2ntw, 1s52, 1s51, 1py6, 4ov0, 3vhz, 2i20, 1iw9, 2i…
IWLXLGT	IT6	MVXDXXA	MA6	0	6	[1s8l, 1at9, 1s8j, 2i1x, 1r2n, 1r84, 1pxs, 1pxr, 1ap9, 1m0m, 4hwl, 1s54, 1s53, 1o0a, 3han, 3hao, 1c8r, 1kg9, 1kg8, 3hap, 3haq, 2wjk, 3har, 2wjl, 3has, 1q5j, 1kgb, 2zzl, 1q5i, 1f50, 3nsb, 1tn5, 2brd, 3utv, 1tn0, 3utw, 3utx, 3uty, 4fpd, 1brx, 1fbb, 1brr, 1fbk, 1ucq, 4hyx, 1f4z, 1ixf, 3vi0, 1qkp, 1qko, 1p8h, 4md2, 4md1, 3ns0, 1c3w, 1bm1, 2ntu, 1kme, 2ntw, 1s52, 1s51, 1py6, 4ov0, 3vhz, 2i20, 1iw9, 2i…
IWLXLGT	IT6	VXDXXXK	VK6	0	6	[1s8l, 1at9, 1s8j, 2i1x, 1r2n, 1r84, 1pxs, 1pxr, 1ap9, 1m0m, 4hwl, 1s54, 1s53, 1o0a, 3han, 3hao, 1c8r, 1kg9, 1kg8, 3hap, 3haq, 2wjk, 3har, 2wjl, 3has, 1q5j, 1kgb, 2zzl, 1q5i, 1f50, 3nsb, 1tn5, 2brd, 3utv, 1tn0, 3utw, 3utx, 3uty, 4fpd, 1brx, 1fbb, 1brr, 1fbk, 1ucq, 4hyx, 1f4z, 1ixf, 3vi0, 1qkp, 1qko, 1p8h, 4md2, 4md1, 3ns0, 1c3w, 1bm1, 2ntu, 1kme, 2ntw, 1s52, 1s51, 1py6, 4ov0, 3vhz, 2i20, 1iw9, 2i…
IWLXLGT	IT6	DXXXKXG	DG6	0	6	[1s8l, 1at9, 1s8j, 2i1x, 1r2n, 1r84, 1pxs, 1pxr, 1ap9, 1m0m, 4hwl, 1s54, 1s53, 1o0a, 3han, 3hao, 1c8r, 1kg9, 1kg8, 3hap, 3haq, 2wjk, 3har, 2wjl, 3has, 1q5j, 1kgb, 2zzl, 1q5i, 1f50, 3nsb, 1tn5, 2brd, 3utv, 1tn0, 3utw, 3utx, 3uty, 4fpd, 1brx, 1fbb, 1brr, 1fbk, 1ucq, 4hyx, 1f4z, 1ixf, 3vi0, 1qkp, 1qko, 1p8h, 4md2, 4md1, 3ns0, 1c3w, 1bm1, 2ntu, 1kme, 2ntw, 1s52, 1s51, 1py6, 4ov0, 3vhz, 2i20, 1iw9, 2i…
IGXLVXT	IT6	DLXXKXG	DG6	0	6	[1gue, 4gyc, 3qdc, 3qap, 2f93, 2ksy, 2f95, 1jgj, 1h68, 1gu8, 1h2s]
IWLXLGT	IT6	SXKVGXG	SG6	0	6	[1s8l, 1at9, 1s8j, 2i1x, 1r2n, 1r84, 1pxs, 1pxr, 1ap9, 1m0m, 4hwl, 1s54, 1s53, 1o0a, 3han, 3hao, 1c8r, 1kg9, 1kg8, 3hap, 3haq, 2wjk, 3har, 2wjl, 3has, 1q5j, 1kgb, 2zzl, 1q5i, 1f50, 3nsb, 1tn5, 2brd, 3utv, 1tn0, 3utw, 3utx, 3uty, 1brx, 1fbb, 1brr, 1ucq, 4hyx, 1f4z, 1ixf, 3vi0, 1qkp, 1qko, 1p8h, 4md2, 4md1, 3ns0, 1c3w, 1bm1, 2ntu, 1kme, 2ntw, 1s52, 1s51, 1py6, 4ov0, 3vhz, 2i20, 1iw9, 2i21, 1vjm, 3m…
IWLXLGT	IT6	SMLXGYG	SG6	0	1	[1at9, 1kme, 1brr, 1s52, 1r2n, 1r84, 4hwl, 1qkp, 3han, 2brd, 3hap, 3utv, 3har, 3utx, 1xji, 3has, 3uty]
IWLXLGT	IT6	VXXXVGF	VF6	0	6	[1s8l, 1at9, 1s8j, 2i1x, 1r2n, 1r84, 1pxs, 1pxr, 1ap9, 1m0m, 4hwl, 1s54, 1s53, 1o0a, 3han, 3hao, 1c8r, 1kg9, 1kg8, 3hap, 3haq, 2wjk, 3har, 2wjl, 3has, 1q5j, 1kgb, 2zzl, 1q5i, 1f50, 3nsb, 1tn5, 2brd, 3utv, 1tn0, 3utw, 3utx, 3uty, 1brx, 1fbb, 1brr, 1ucq, 4hyx, 1f4z, 1ixf, 3vi0, 1qkp, 1qko, 1p8h, 4md2, 4md1, 3ns0, 1c3w, 1bm1, 2ntu, 1kme, 2ntw, 1s52, 1s51, 1py6, 4ov0, 3vhz, 2i20, 1iw9, 2i21, 1vjm, 3m…
IXWXXXT	IT6	VVMLXGF	VF6	2	3	[1gue, 3qap, 3qdc, 2f93, 2ksy, 2f95, 1jgj, 1h68, 1gu8, 1h2s]
IGXLVXT	IT6	KVGXGXI	KI6	0	6	[1gue, 4gyc, 3qdc, 3qap, 2f93, 2ksy, 2f95, 1jgj, 1h68, 1gu8]
IWLXLGT	IT6	KVGXGXI	KI6	0	6	[1s8l, 1at9, 1s8j, 1r2n, 1r84, 1pxs, 1pxr, 1ap9, 4hwl, 1s54, 1s53, 1o0a, 3han, 3hao, 1kg9, 1kg8, 3hap, 3haq, 2wjk, 3har, 2wjl, 3has, 1q5j, 2zzl, 1q5i, 1f50, 3nsb, 1tn5, 3utv, 1tn0, 3utw, 3utx, 3uty, 1brx, 1brr, 1ucq, 4hyx, 1f4z, 1ixf, 3vi0, 1qkp, 1qko, 1p8h, 4md2, 4md1, 3ns0, 1c3w, 1bm1, 2ntu, 1kme, 2ntw, 1s52, 1s51, 1py6, 4ov0, 2i20, 1iw9, 1vjm, 3mbv, 1x0k, 1xji]
IWLXLGT	IT6	TXXLSXL	TL6	0	1	[1s8l, 1at9, 1s8j, 2i1x, 1r2n, 1r84, 1pxs, 1pxr, 1ap9, 1m0m, 4hwl, 1s54, 1s53, 1o0a, 3han, 3hao, 1c8r, 1kg9, 1bhb, 1kg8, 3hap, 3haq, 2wjk, 3har, 2wjl, 3has, 1q5j, 1kgb, 2zzl, 1q5i, 1f50, 3nsb, 1tn5, 2brd, 1tn0, 3utx, 3uty, 4fpd, 1brx, 1fbb, 1brr, 1fbk, 1ucq, 4hyx, 1f4z, 1ixf, 3vi0, 1qkp, 1qko, 1p8h, 4md2, 4md1, 3ns0, 1c3w, 1bm1, 2ntu, 1kme, 2ntw, 1s52, 1s51, 1py6, 4ov0, 3vhz, 2i20, 1iw9, 2i21, 1v…
IWLXLGT	IT6	TXXFMVL	TL6	0	6	[1s8l, 1at9, 1s8j, 2i1x, 1r2n, 1r84, 1pxs, 1pxr, 1ap9, 1m0m, 4hwl, 1s54, 1s53, 1o0a, 3han, 3hao, 1c8r, 1kg9, 1kg8, 3hap, 3haq, 2wjk, 3har, 2wjl, 3has, 1q5j, 1kgb, 2zzl, 1q5i, 1f50, 3nsb, 1tn5, 2brd, 3utv, 1tn0, 3utw, 3utx, 3uty, 4fpd, 1brx, 1fbb, 1brr, 1fbk, 1ucq, 4hyx, 1f4z, 1ixf, 3vi0, 1qkp, 1qko, 1p8h, 4md2, 4md1, 3ns0, 1c3w, 1bm1, 2ntu, 1kme, 2ntw, 1s52, 1s51, 1py6, 4ov0, 3vhz, 2i20, 1iw9, 2i…
IGXLMST	IT6	TXXXXXL	TL6	3	2	[2m3g]
IYVAGMT	IT6	TXLFXLL	TL6	0	6	[1xio, 2m3g, 4tl3]
IGXLVXT	IT6	LXLVTXV	LV6	0	6	[1gue, 4gyc, 3qdc, 3qap, 2f93, 2ksy, 2f95, 1jgj, 1h68, 1gu8, 1h2s]
IXITLXT	IT6	LTXPLXV	LV6	3	2	[1gue, 4gyc, 3qdc, 3qap, 2f93, 2ksy, 2f95, 1jgj, 1gu8, 1h68, 1h2s]
IWLXLGT	IT6	LVXGMGV	LV6	0	0	[1vjm, 1tn5, 1bm1, 1q5i, 1s54, 1s53, 1tn0, 2i20]
ILYXLXT	IT6	LXXLXIV	LV6	4	3	[3ddl]
IWLXLGT	IT6	LDXXXKV	LV6	0	6	[1s8l, 1at9, 1s8j, 2i1x, 1r2n, 1r84, 1pxs, 1pxr, 1ap9, 1m0m, 4hwl, 1s54, 1s53, 1o0a, 3han, 3hao, 1c8r, 1kg9, 1kg8, 3hap, 3haq, 2wjk, 3har, 2wjl, 3has, 1q5j, 1kgb, 2zzl, 1q5i, 1f50, 3nsb, 1tn5, 2brd, 3utv, 1tn0, 3utw, 3utx, 3uty, 4fpd, 1brx, 1fbb, 1brr, 1fbk, 1ucq, 4hyx, 1f4z, 1ixf, 3vi0, 1qkp, 1qko, 1p8h, 4md2, 4md1, 3ns0, 1c3w, 1bm1, 2ntu, 1kme, 2ntw, 1s52, 1s51, 1py6, 4ov0, 3vhz, 2i20, 1iw9, 2i…
IWLXLGT	IT6	FGXILLR	FR6	0	6	[1brx, 1s8l, 1at9, 1s8j, 1r2n, 1r84, 1f4z, 1pxs, 1pxr, 4hwl, 1qkp, 1qko, 1s54, 1s53, 1o0a, 3han, 3hao, 1kg8, 3hap, 3haq, 2wjk, 3har, 2wjl, 3has, 1c3w, 1bm1, 1q5i, 2ntu, 1kme, 2ntw, 1s51, 1py6, 4ov0, 2i20, 1vjm, 1tn5, 1x0k, 1tn0, 3utw, 3utx, 1xji, 3uty]
IXITLXT	IT6	VYXLXLL	VL6	3	2	[1gue, 4gyc, 3qdc, 2f93, 2f95, 1jgj, 1gu8, 1h68]
IGXLVXT	IT6	VALIVYL	VL6	0	6	[1gue, 4gyc, 3qdc, 3qap, 2f93, 2ksy, 2f95, 1jgj, 1h68, 1gu8, 1h2s]
IDWXXXT	IT6	VVITSGL	VL6	2	3	[1xio, 2m3g, 4tl3]
IWLXLGT	IT6	VGXXXXL	VL6	0	6	[1s8l, 1at9, 1s8j, 1r2n, 1r84, 1pxs, 1pxr, 1ap9, 4hwl, 1s54, 1s53, 1o0a, 3han, 3hao, 1kg9, 1kg8, 3hap, 3haq, 2wjk, 3har, 2wjl, 3has, 1q5j, 1q5i, 1f50, 3nsb, 1tn5, 3utv, 1tn0, 3utw, 3utx, 3uty, 1brx, 1ucq, 4hyx, 1f4z, 1qkp, 1qko, 1p8h, 4md2, 4md1, 3ns0, 1c3w, 1bm1, 2ntu, 1kme, 2ntw, 1s52, 1s51, 1py6, 4ov0, 2i20, 1vjm, 3mbv, 1x0k, 1xji]
IGXLMST	IT6	VTTPLLL	VL6	3	2	[2m3g]
IWLXLGT	IT6	AKVGXXL	AL6	0	6	[1s8l, 1at9, 1s8j, 1r2n, 1r84, 1pxs, 1pxr, 1ap9, 4hwl, 1s54, 1s53, 1o0a, 3han, 3hao, 1kg9, 1kg8, 3hap, 3haq, 2wjk, 3har, 2wjl, 3has, 1q5j, 2zzl, 1q5i, 1f50, 3nsb, 1tn5, 2brd, 3utv, 1tn0, 3utw, 3utx, 3uty, 1brx, 1brr, 1ucq, 4hyx, 1f4z, 1ixf, 3vi0, 1qkp, 1qko, 1p8h, 4md2, 4md1, 3ns0, 1c3w, 1bm1, 2ntu, 1kme, 2ntw, 1s52, 1s51, 1py6, 4ov0, 3vhz, 2i20, 1iw9, 1vjm, 3mbv, 1x0k, 1xji]
IXITLXT	IT6	AVAFXGL	AL6	3	4	[1gue, 4gyc, 3qdc, 3qap, 2f93, 2ksy, 2f95, 1jgj, 1gu8, 1h68, 1h2s]
ILYXLXT	IT6	AXLMIXL	AL6	4	3	[3ddl]
IGXLVXT	IT6	AYXVMAL	AL6	0	1	[1gue, 4gyc, 3qdc, 3qap, 2ksy, 1jgj, 1h68, 1gu8, 1h2s]
IXWXXXT	IT6	AYXVMAL	AL6	2	1	[1gue, 3qap, 3qdc, 2ksy, 1jgj, 1h68, 1gu8, 1h2s]
IWLXLGT	IT6	AXLXXLL	AL6	0	1	[1pxs]
IXWXXXT	IT6	VVXALXV	VV6	2	1	[3qap, 3qdc]
IGXLVXT	IT6	VVXALXV	VV6	0	1	[3qdc, 3qap]
IXITLXT	IT6	VAFXXLV	VV6	3	4	[1gue, 4gyc, 3qdc, 3qap, 2f93, 2ksy, 2f95, 1jgj, 1gu8, 1h68, 1h2s]
IXWXXXT	IT6	VTXVGIS	VS6	2	1	[1gue, 3qap, 3qdc, 2f93, 2ksy, 2f95, 1jgj, 1h68, 1gu8]
ILYXLXT	IT6	GNARLLL	GL6	4	5	[3ddl]
IWLXLGT	IT6	GXGXXXL	GL6	0	6	[1s8l, 1at9, 1s8j, 1r2n, 1r84, 1pxs, 1pxr, 4hwl, 1s54, 1s53, 1o0a, 3han, 3hao, 1kg9, 1kg8, 3hap, 3haq, 2wjk, 3har, 2wjl, 3has, 1q5j, 1q5i, 1f50, 3nsb, 1tn5, 3utv, 1tn0, 3utw, 3utx, 3uty, 1brx, 1ucq, 4hyx, 1f4z, 1qkp, 1qko, 1p8h, 4md2, 4md1, 3ns0, 1c3w, 1bm1, 2ntu, 1kme, 2ntw, 1s52, 1s51, 1py6, 4ov0, 2i20, 1vjm, 3mbv, 1x0k, 1xji]
IFVGALT	IT6	GLVAXTL	GL6	0	1	[4gyc]
IGXLVXT	IT6	GFXXIAL	GL6	0	6	[1gue, 4gyc, 3qdc, 3qap, 2f93, 2ksy, 2f95, 1jgj, 1h68, 1gu8]
IXITLXT	IT6	VYYLVXP	VP6	3	4	[1gue, 4gyc, 3qdc, 3qap, 2f93, 2ksy, 2f95, 1jgj, 1gu8, 1h68]
IXWXXXT	IT6	AGFAGAM	AM6	2	3	[3qap, 3qdc, 2ksy, 1jgj]
IGXLVXT	IT6	AXAYXVM	AM6	0	1	[1gue, 4gyc, 3qdc, 3qap, 2f93, 2ksy, 2f95, 1jgj, 1h68, 1gu8, 1h2s]
IXWXXXT	IT6	AXAYXVM	AM6	2	1	[1gue, 3qap, 3qdc, 2f93, 2ksy, 2f95, 1jgj, 1h68, 1gu8, 1h2s]
IXITLXT	IT6	GXGAVAF	GF6	3	4	[1gue, 4gyc, 3qdc, 3qap, 2f93, 2ksy, 2f95, 1jgj, 1gu8, 1h68, 1h2s]
IXITLXT	IT6	YXLVGPM	YM6	3	4	[1gue, 4gyc, 3qdc, 3qap, 2f93, 2ksy, 2f95, 1jgj, 1gu8, 1h68]
IXWXXXT	IT6	TVVMLXG	TG6	2	3	[1gue, 3qap, 3qdc, 2f93, 2ksy, 2f95, 1jgj, 1h68, 1gu8, 1h2s]
IXWXXXT	IT6	TLXGISG	TG6	2	1	[1gue, 3qap, 3qdc, 2f93, 2ksy, 2f95, 1jgj, 1h68, 1gu8, 1h2s]
IGXLVXT	IT6	TLXGISG	TG6	0	1	[1gue, 4gyc, 3qdc, 3qap, 2f93, 2ksy, 2f95, 1jgj, 1h68, 1gu8, 1h2s]
IDWXXXT	IT6	SGLIADL	SL6	2	3	[1xio, 2m3g]
IXITLXT	IT6	GLVYXLV	GV6	3	4	[1gue, 4gyc, 3qdc, 3qap, 2f93, 2ksy, 2f95, 1jgj, 1gu8, 1h68]
IFVGALT	IT6	GINLXLV	GV6	0	1	[4gyc, 2f95, 1h2s]
IXWXXXT	IT6	GFAGAMV	GV6	2	3	[3qap, 3qdc, 1jgj]
IYVAGMT	IT6	FIPIWSG	FG6	0	1	[1xio, 2m3g, 4tl3]
IDWXXXT	IT6	FIPIWSG	FG6	2	1	[1xio, 2m3g, 4tl3]
IDWXXXT	IT6	TQIVVIT	TT6	2	3	[1xio, 2m3g, 4tl3]
IGXLVXT	IT6	VMALGVG	VG6	0	1	[3qdc, 3qap, 2ksy, 1jgj]
IGXLVXT	IT6	VXKVGFG	VG6	0	6	[1gue, 4gyc, 3qdc, 3qap, 2f93, 2ksy, 2f95, 1jgj, 1h68, 1gu8, 1h2s]
IGXLVXT	IT6	LXGISGI	LI6	0	1	[1gue, 4gyc, 3qdc, 3qap, 2f93, 2ksy, 2f95, 1jgj, 1h68, 1gu8, 1h2s]
IXWXXXT	IT6	LXGISGI	LI6	2	1	[1gue, 3qap, 3qdc, 2f93, 2ksy, 2f95, 1jgj, 1h68, 1gu8, 1h2s]
IGXLVXT	IT6	GIXGXAA	GA6	0	1	[1gue, 4gyc, 3qdc, 3qap, 2f93, 2ksy, 2f95, 1jgj, 1h68, 1gu8, 1h2s]
IXWXXXT	IT6	GIXGXAA	GA6	2	1	[1gue, 3qap, 3qdc, 2f93, 2ksy, 2f95, 1jgj, 1h68, 1gu8, 1h2s]
IDWXXXT	IT6	VAMFIPI	VI6	2	1	[1xio, 2m3g, 4tl3]
IDWXXXT	IT6	VITSGLI	VI6	2	3	[1xio, 2m3g, 4tl3]
IYVAGMT	IT6	VAMFIPI	VI6	0	1	[1xio, 2m3g, 4tl3]
IXITLXT	IT6	MGAVAFI	MI6	3	4	[2ksy, 1jgj]
IDWXXXT	IT6	AYXAMAI	AI6	2	1	[2m3g]
IYVAGMT	IT6	AYXAMAI	AI6	0	1	[2m3g]
IGXLVXT	IT6	LXXKXGF	LF6	0	6	[1gue, 4gyc, 3qdc, 3qap, 2f93, 2ksy, 2f95, 1jgj, 1h68, 1gu8, 1h2s]
IYVAGMT	IT6	LFCLLXF	LF6	0	6	[1xio, 2m3g, 4tl3]
IDWXXXT	IT6	WSGLAYM	WM6	2	1	[1xio, 2m3g, 4tl3]
IYVAGMT	IT6	WSGLAYM	WM6	0	1	[1xio, 2m3g, 4tl3]
IGXLVXT	IT6	TKVGFGF	TF6	0	6	[1gue, 4gyc, 3qdc, 3qap, 2f93, 2ksy, 2f95, 1jgj, 1h68, 1gu8, 1h2s]
IXITLXT	IT6	TPLIVYF	TF6	3	2	[1gue, 4gyc, 3qdc, 3qap, 2f93, 2ksy, 2f95, 1jgj, 1gu8, 1h68]
IDWXXXT	IT6	GLXAXLS	GS6	2	3	[2m3g]
IGXLMST	IT6	LXXXXLS	LS6	3	2	[2m3g]
ILYXLXT	IT6	ARLLLLA	AA6	4	5	[3ddl]
ILYXLXT	IT6	AXLGFLA	AA6	4	3	[3ddl]
IGXLMST	IT6	TPLLXXS	TS6	3	2	[2m3g]
IXWXXXT	IT6	MLAGFAG	MG6	2	3	[1gue, 3qap, 3qdc, 2f93, 2ksy, 2f95, 1jgj, 1h68, 1gu8, 1h2s]
IGXLVXT	IT6	VAXXXMA	VA6	0	1	[1gue, 4gyc, 3qdc, 3qap, 2f93, 2ksy, 2f95, 1jgj, 1h68, 1gu8, 1h2s]
IXWXXXT	IT6	VAXXXMA	VA6	2	1	[1gue, 3qap, 3qdc, 2f93, 2ksy, 2f95, 1jgj, 1h68, 1gu8, 1h2s]
IGXLVXT	IT6	VGISGIA	VA6	0	1	[1gue, 4gyc, 3qdc, 3qap, 2f93, 2ksy, 2f95, 1jgj, 1h68, 1gu8, 1h2s]
IXWXXXT	IT6	VGISGIA	VA6	2	1	[1gue, 3qap, 3qdc, 2f93, 2ksy, 2f95, 1jgj, 1h68, 1gu8, 1h2s]
IXWXXXT	IT6	VXLAGXA	VA6	2	3	[1gue, 3qap, 3qdc, 2f93, 2ksy, 2f95, 1jgj, 1h68, 1gu8, 1h2s]
IXWXXXT	IT6	IAAXAYA	IA6	2	1	[2ksy, 1jgj]
IDWXXXT	IT6	ITSGXXA	IA6	2	3	[1xio, 2m3g, 4tl3]
IFVGALT	IT6	IXLGLXA	IA6	0	1	[4gyc, 2f95, 1h2s]
IGXLVXT	IT6	IAAXAYA	IA6	0	1	[2ksy, 1jgj]
IYVAGMT	IT6	FCLLPFF	FF6	0	6	[1xio, 2m3g, 4tl3]
IXWXXXT	IT6	ISGIAXV	IV6	2	1	[1gue, 3qap, 3qdc, 2f93, 2ksy, 2f95, 1jgj, 1h68, 1gu8, 1h2s]
IXWXXXT	IT6	IAXVAXV	IV6	2	1	[1gue, 3qap, 3qdc, 2f93, 2f95, 1h68, 1gu8, 1h2s]
IGXLVXT	IT6	IAXVAXV	IV6	0	1	[1gue, 4gyc, 3qdc, 3qap, 2f93, 2f95, 1h68, 1gu8, 1h2s]
IGXLVXT	IT6	ISGIAXV	IV6	0	1	[1gue, 4gyc, 3qdc, 3qap, 2f93, 2ksy, 2f95, 1jgj, 1h68, 1gu8, 1h2s]
IGXLVXT	IT6	IVYLDLV	IV6	0	6	[1gue, 4gyc, 3qdc, 3qap, 2f93, 2ksy, 2f95, 1jgj, 1h68, 1gu8, 1h2s]
IXITLXT	IT6	GAVAFXG	GG6	3	4	[1gue, 4gyc, 3qdc, 3qap, 2f93, 2ksy, 2f95, 1jgj, 1gu8, 1h68, 1h2s]
IGXLVXT	IT6	AXXAYXV	AV6	0	1	[1gue, 4gyc, 3qdc, 3qap, 2f93, 2ksy, 2f95, 1jgj, 1h68, 1gu8, 1h2s]
IXWXXXT	IT6	AXXAYXV	AV6	2	1	[1gue, 3qap, 3qdc, 2f93, 2ksy, 2f95, 1jgj, 1h68, 1gu8, 1h2s]
IXITLXT	IT6	DWXLTXP	DP6	3	2	[1gue, 3qdc, 3qap, 2f93, 2ksy, 2f95, 1jgj, 1gu8, 1h68, 1h2s]
IDWXXXT	IT6	IVVITSG	IG6	2	3	[1xio, 2m3g, 4tl3]
IDWXXXT	IT6	TSGLIAD	TD6	2	3	[1xio, 2m3g, 4tl3]
IXITLXT	IT6	YXVGPMT	YT6	3	4	[1gue, 4gyc, 3qdc, 3qap, 2f93, 2ksy, 2f95, 1jgj, 1gu8, 1h68]
IGXLMST	IT6	PLXXXXL	PL6	3	2	[2m3g]
IWLXLGT	IT6	PLNIETL	PL6	0	6	[1r2n, 1r84, 3utv]
IXITLXT	IT6	PLIVYFL	PL6	3	2	[1gue, 4gyc, 3qdc, 3qap, 2f93, 2ksy, 2f95, 1jgj, 1gu8, 1h68]
IDWXXXT	IT6	PIWSGLA	PA6	2	1	[1xio, 2m3g, 4tl3]
IYVAGMT	IT6	PIWSGLA	PA6	0	1	[1xio, 2m3g, 4tl3]
IXWXXXT	IT6	LXXVVXL	LL6	2	3	[1gue, 3qap, 3qdc, 2f93, 2ksy, 2f95, 1jgj, 1h68, 1gu8, 1h2s]
ILYXLXT	IT6	LXXLXXL	LL6	4	3	[3ddl]
IXITLXT	IT6	LXLVYXL	LL6	3	4	[1gue, 4gyc, 3qdc, 3qap, 2f93, 2f95, 1gu8, 1h68]
IFVGALT	IT6	LXINLGL	LL6	0	1	[4gyc, 2f95, 1h2s]
ILYXLXT	IT6	LLGNAXL	LL6	4	5	[3ddl]
ILYXLXT	IT6	LGNAXLL	LL6	4	5	[3ddl]
IGXLVXT	IT6	LIVYLDL	LL6	0	6	[1gue, 4gyc, 3qdc, 3qap, 2f93, 2ksy, 2f95, 1jgj, 1h68, 1gu8, 1h2s]
IWLXLGT	IT6	LNIXTLL	LL6	0	6	[1r2n, 1r84, 3utv]
IDWXXXT	IT6	LAYMAMA	LA6	2	1	[1xio, 2m3g]
IXWXXXT	IT6	LAGFAGA	LA6	2	3	[3qap, 3qdc, 2ksy, 1jgj, 1h2s]
IYVAGMT	IT6	LAYMAMA	LA6	0	1	[1xio, 2m3g]
IGXLVXT	IT6	VYLDLVT	VT6	0	6	[1gue, 4gyc, 3qdc, 3qap, 2f93, 2ksy, 2f95, 1jgj, 1h68, 1gu8, 1h2s]
IWLXLGT	IT6	VPLNIET	VT6	0	6	[1r2n, 1r84]
IWLXLGT	IT6	AFTXXLS	AS6	0	1	[1s8l, 1at9, 1s8j, 2i1x, 1r2n, 1r84, 1pxs, 1pxr, 1ap9, 1m0m, 4hwl, 1s54, 1s53, 1o0a, 3han, 3hao, 1c8r, 1kg9, 1bhb, 1kg8, 3hap, 3haq, 2wjk, 3har, 2wjl, 3has, 1q5j, 1kgb, 2zzl, 1q5i, 1f50, 3nsb, 1tn5, 2brd, 1tn0, 3utx, 3uty, 4fpd, 1brx, 1fbb, 1brr, 1fbk, 1ucq, 4hyx, 1f4z, 1ixf, 3vi0, 1qkp, 1qko, 1p8h, 4md2, 4md1, 3ns0, 1c3w, 1bm1, 2ntu, 1kme, 2ntw, 1s52, 1s51, 1py6, 4ov0, 3vhz, 2i20, 1iw9, 2i21, 1v…
IWLXLGT	IT6	FTXXLXM	FM6	0	1	[1s8l, 1at9, 1s8j, 2i1x, 1r2n, 1r84, 1pxs, 1pxr, 1ap9, 1m0m, 4hwl, 1s54, 1s53, 1o0a, 3han, 3hao, 1c8r, 1kg9, 1bhb, 1kg8, 3hap, 3haq, 2wjk, 3har, 2wjl, 3has, 1q5j, 1kgb, 2zzl, 1q5i, 1f50, 3nsb, 1tn5, 2brd, 1tn0, 3utx, 3uty, 4fpd, 1brx, 1fbb, 1brr, 1fbk, 1ucq, 4hyx, 1f4z, 1ixf, 3vi0, 1qkp, 1qko, 1p8h, 4md2, 4md1, 3ns0, 1c3w, 1bm1, 2ntu, 1kme, 2ntw, 1s52, 1s51, 1py6, 4ov0, 3vhz, 2i20, 1iw9, 2i21, 1v…
IWLXLGT	IT6	LSMLLGY	LY6	0	1	[1at9, 1kme, 1brr, 1s52, 1r2n, 1r84, 4hwl, 1qkp, 3han, 2brd, 3hap, 3utv, 3har, 3utx, 1xji, 3has, 3uty]
IWLXLGT	IT6	YLSMXLG	YG6	0	1	[1brx, 1at9, 1bm1, 1kme, 1brr, 1s52, 1r2n, 1r84, 4hwl, 1qkp, 3han, 2brd, 1bhb, 3hap, 3har, 3utx, 1xji, 3has, 3uty]
IGXLVXT	IT6	YXVMXLG	YG6	0	1	[3qdc, 3qap, 2ksy, 1jgj]
IXWXXXT	IT6	YXVMXLG	YG6	2	1	[3qap, 3qdc, 2ksy, 1jgj]
IGXLVXT	IT6	SGXAAVA	SA6	0	1	[1gue, 4gyc, 3qdc, 3qap, 2f93, 2ksy, 2f95, 1jgj, 1h68, 1gu8, 1h2s]
IDWXXXT	IT6	SGXAXMA	SA6	2	1	[1xio, 2m3g, 4tl3]
IYVAGMT	IT6	SGXAXMA	SA6	0	1	[1xio, 2m3g, 4tl3]
IXWXXXT	IT6	SGXAAVA	SA6	2	1	[1gue, 3qap, 3qdc, 2f93, 2ksy, 2f95, 1jgj, 1h68, 1gu8, 1h2s]
IXITLXT	IT6	TTPLIVY	TY6	3	2	[1gue, 4gyc, 3qdc, 3qap, 2f93, 2ksy, 2f95, 1jgj, 1gu8, 1h68, 1h2s]
IDWXXXT	IT6	AMXIPIW	AW6	2	1	[1xio, 2m3g, 4tl3]
IYVAGMT	IT6	AMXIPIW	AW6	0	1	[1xio, 2m3g, 4tl3]
ILYXLXT	IT6	NARLLLL	NL6	4	5	[3ddl]
IWLXLGT	IT6	NIETLLF	NF6	0	6	[1brr, 1s52, 1r2n, 1r84, 4hyx, 4hwl, 1qkp, 3han, 3hap, 3utv, 3haq, 3utw, 3har, 3utx, 1xji, 3has, 3uty]
IYVAGMT	IT6	IWSGLAY	IY6	0	1	[1xio, 2m3g, 4tl3]
IDWXXXT	IT6	IWSGLAY	IY6	2	1	[1xio, 2m3g, 4tl3]
IXWXXXT	IT6	NTVVMLA	NA6	2	3	[1gue, 3qap, 3qdc, 2f93, 2ksy, 2f95, 1jgj, 1h68, 1gu8, 1h2s]
IFVGALT	IT6	NLGLVAA	NA6	0	1	[4gyc, 1h2s]
IWLXLGT	IT6	MLLGYGL	ML6	0	1	[1at9, 1kme, 1brr, 1s52, 1r2n, 1r84, 4hwl, 1qkp, 3han, 3hap, 3utv, 3har, 3utx, 1xji, 3has, 3uty]
IWLXLGT	IT6	MXLSMLL	ML6	0	1	[1s8l, 1at9, 1s8j, 2i1x, 1r2n, 1r84, 1pxr, 1ap9, 1m0m, 4hwl, 1s54, 1s53, 1o0a, 3han, 3hao, 1c8r, 1kg9, 1bhb, 1kg8, 3hap, 3haq, 2wjk, 3har, 2wjl, 3has, 1q5j, 1kgb, 2zzl, 1q5i, 1f50, 3nsb, 1tn5, 2brd, 1tn0, 3utx, 3uty, 4fpd, 1brx, 1fbb, 1brr, 1fbk, 1ucq, 4hyx, 1f4z, 1ixf, 3vi0, 1qkp, 1qko, 1p8h, 4md2, 4md1, 3ns0, 1c3w, 1bm1, 2ntu, 1kme, 2ntw, 1s52, 1s51, 1py6, 4ov0, 3vhz, 2i20, 1iw9, 2i21, 1vjm, 3m…
IXITLXT	IT6	MGAVAFL	ML6	3	4	[1gue, 4gyc, 3qdc, 3qap, 2f93, 2f95, 1gu8, 1h68, 1h2s]
IGXLMST	IT6	MVTTPLL	ML6	3	2	[2m3g]
IYVAGMT	IT6	LLPFFSK	LK6	0	6	[1xio, 2m3g, 4tl3]
ILYXLXT	IT6	KLGFLAA	KA6	4	3	[3ddl]
ILYXLXT	IT6	GFLAALM	GM6	4	3	[3ddl]
IYVAGMT	IT6	GLAYMAM	GM6	0	1	[1xio, 2m3g, 4tl3]
IDWXXXT	IT6	GLAYMAM	GM6	2	1	[1xio, 2m3g, 4tl3]
IWLXLGT	IT6	DTLLFMV	DV6	0	6	[2wjk]
IYVAGMT	IT6	DTFLFCL	DL6	0	6	[1xio, 2m3g]
IDWXXXT	IT6	LVAMFIP	LP6	2	1	[1xio, 2m3g, 4tl3]
IGXLVXT	IT6	YLDLVTK	YK6	0	6	[1gue, 4gyc, 3qdc, 3qap, 2f93, 2ksy, 2f95, 1jgj, 1h68, 1gu8, 1h2s]
IGXLVXT	IT6	MALGVGW	MW6	0	1	[3qdc, 3qap, 2ksy, 1jgj]
IGXLVXT	IT6	ALIVYLD	AD6	0	6	[1gue, 4gyc, 3qdc, 3qap, 2f93, 2ksy, 2f95, 1jgj, 1h68, 1gu8, 1h2s]
IXITLXT	IT6	FXGLXYY	FY6	3	4	[1gue, 4gyc, 3qdc, 3qap, 2f93, 2ksy, 2f95, 1jgj, 1gu8, 1h68, 1h2s]
IYVAGMT	IT6	MFIPIWS	MS6	0	1	[1xio, 2m3g, 4tl3]
IDWXXXT	IT6	MFIPIWS	MS6	2	1	[1xio, 2m3g, 4tl3]
IDWXXXT	IT6	QIVVITS	QS6	2	3	[1xio, 2m3g, 4tl3]
IWLXLGT	IT6	QTLLFMV	QV6	0	6	[1f50, 1f4z]
IYVAGMT	IT6	CLLPFFS	CS6	0	6	[1xio, 2m3g, 4tl3]
IYVAGMT	IT6	FLFCLLP	FP6	0	6	[1xio, 2m3g, 4tl3]
ILYXLXT	IT6	RLLLLAT	RT6	4	5	[3ddl]
ILWGIWN	IN6	LMSTQIV	LV6	4	3	[2m3g]
ILWGIWN	IN6	LVTYFTV	LV6	4	5	[2m3g]
ILWGIWN	IN6	VTYFTVL	VL6	4	5	[2m3g]
IXXXGIN	IN6	VALIVYL	VL6	1	6	[4gyc, 2f93, 2f95, 1h2s]
IXXXGIN	IN6	VDVAXXV	VV6	1	6	[1h2s]
ILWGIWN	IN6	TQIVVIT	TT6	4	3	[2m3g]
ILWGIWN	IN6	STQIVVI	SI6	4	3	[2m3g]
ILWGIWN	IN6	KLXTYFT	KT6	4	5	[2m3g]
IXXXGIN	IN6	TXLFXXI	TI6	1	0	[4gyc, 2f93, 1h2s]
IXXXGIN	IN6	VXXXXIA	VA6	1	0	[1h2s]
IXXXGIN	IN6	IVYLDLV	IV6	1	6	[4gyc, 2f93, 2f95, 1h2s]
ILWGIWN	IN6	MSTQIVV	MV6	4	3	[2m3g]
ILWGIWN	IN6	IVVITSG	IG6	4	3	[2m3g]
IXXXGIN	IN6	LIVYLDL	LL6	1	6	[4gyc, 2f93, 2f95, 1h2s]
IXXXGIN	IN6	LTXLFGA	LA6	1	0	[4gyc, 2f93, 2f95, 1h2s]
IXXXGIN	IN6	VYLDLVT	VT6	1	6	[4gyc, 2f93, 2f95, 1h2s]
ILWGIWN	IN6	TYFTVLW	TW6	4	5	[2m3g]
IXXXGIN	IN6	ALIVYLD	AD6	1	6	[4gyc, 2f93, 2f95, 1h2s]
ILWGIWN	IN6	DKLVTYF	DF6	4	5	[2m3g]
IXXXGIN	IN6	DVALIVY	DY6	1	6	[4gyc, 2f93, 2f95, 1h2s]
ILWGIWN	IN6	GFLMSTQ	GQ6	4	3	[2m3g]
ILWGIWN	IN6	QIVVITS	QS6	4	3	[2m3g]
YPIXXIV	YV6	ETXXFMV	EV6	5	6	[2z55, 1vgo, 3wqj, 2ei4]
YAIXXLV	YV6	LAXVGAD	LD6	1	3	[1s8l, 1at9, 1s8j, 1e0p, 1r84, 1r2n, 1pxs, 1jv7, 1pxr, 1jv6, 4hwl, 1s54, 1o0a, 3hao, 1kg8, 3haq, 2wjk, 3har, 2wjl, 3has, 1q5j, 1q5i, 1f50, 1tn5, 3utv, 1tn0, 3utw, 4fpd, 1brx, 1fbk, 1ucq, 4hyx, 1f4z, 1qkp, 1qko, 1p8h, 1mgy, 4md2, 4md1, 1c3w, 1bm1, 2ntu, 1kme, 2ntw, 1s52, 1s51, 1py6, 4ov0, 2i20, 1vjm, 3mbv, 1x0i, 1x0k, 1xji]
[truncated: 7,864 more rows]
