# Supplementary material for: The observation of evolutionary interaction pattern pairs in membrane proteins
Source: BMC Struct Biol. 2015 Mar 24;15:6. doi: 10.1186/s12900-015-0033-5 (PMC4379700; doi:10.1186/s12900-015-0033-5)
Supplement: Additional file 1 — EIPP data. Includes derived EIPP information from families (PF00230, PF01036) with tab separated values. Can be viewed with a simple text editor. Each line consists of 7 columns: source pattern, source RegEx, destination pattern, destination RegEx, source helix, destination helix, corresponding PDB-Ids. [file 12900_2015_33_MOESM1_ESM.zip › EIPPs/PF01036/PF01036_6_6.csv]

GAXGIMIG	GG7	YXARYADW	YW7	3	2	[1fbb, 1brr, 1fbk, 1r2n, 1r84, 1pxs, 1pxr, 4hwl, 1ixf, 3vi0, 1qkp, 1p8h, 3han, 3hap, 3har, 3has, 1q5i, 1kme, 1s52, 3vhz, 1iw9, 1tn5, 2brd, 1x0k, 3utv, 1tn0, 3utx, 1xji, 3uty]
GAXGIMIG	GG7	STAAMLYA	SA7	3	4	[3haq]
GAXGIMIG	GG7	ISTAAMLY	IY7	3	4	[1m0k, 1s8l, 1at9, 1e0p, 1s8j, 2i1x, 1r2n, 1r84, 1pxs, 1jv7, 1jv6, 1m0m, 1ap9, 1pxr, 1m0l, 4hwl, 1s54, 1s53, 1o0a, 1c8s, 3han, 3hao, 1kg9, 1c8r, 1kg8, 3hap, 3haq, 2wjk, 3har, 2wjl, 3has, 2zzl, 1q5j, 1kgb, 1q5i, 1f50, 1dze, 3nsb, 1tn5, 2brd, 1cwq, 3utv, 1tn0, 3utw, 3utx, 4fpd, 3uty, 1brx, 1fbb, 1brr, 1p8i, 1fbk, 1ucq, 4hyx, 1p8u, 1f4z, 1ixf, 3vi0, 1qkp, 1qko, 1brd, 1p8h, 1mgy, 1qm8, 4md2, 2zfe, 4m…
GLVXATLG	GG7	LWAIYPFI	LI7	1	5	[4gyc]
GLVXATLG	GG7	LTVXLWAI	LI7	1	5	[4gyc]
GLVYYXXG	GG7	LWAIYPFI	LI7	4	5	[1gue, 4gyc, 3qdc, 3qap, 2f93, 2ksy, 2f95, 1jgj, 1h68, 1gu8]
GLVYYXXG	GG7	LTVXLWAI	LI7	4	5	[1gue, 4gyc, 3qdc, 3qap, 2f93, 2ksy, 2f95, 1jgj, 1h68, 1gu8]
GLVYYXXG	GG7	ILWAIYPF	IF7	4	5	[1gue, 4gyc, 3qdc, 3qap, 2f93, 2f95, 1h68, 1gu8]
GLVXATLG	GG7	ILWAIYPF	IF7	1	5	[4gyc]
GAXGIMIG	GG7	YAXWLXXT	YT7	3	2	[1m0k, 1s8l, 1at9, 1e0p, 1s8j, 2i1x, 1r2n, 1r84, 1pxs, 1jv7, 1m0m, 1ap9, 1pxr, 1jv6, 1m0l, 4hwl, 1s54, 1s53, 1o0a, 1c8s, 3han, 3hao, 1kg9, 1c8r, 1kg8, 3hap, 3haq, 2wjk, 3har, 2wjl, 3has, 2zzl, 1q5j, 1kgb, 1q5i, 1f50, 1dze, 3nsb, 1tn5, 2brd, 1cwq, 3utv, 1tn0, 3utw, 3utx, 4fpd, 3uty, 1brx, 1fbb, 1brr, 1p8i, 1fbk, 1ucq, 4hyx, 1p8u, 1f4z, 1ixf, 3vi0, 1qkp, 1qko, 1brd, 1p8h, 1mgy, 1qm8, 4md2, 2zfe, 4m…
GAXGIMIG	GG7	YXXFFGFT	YT7	3	4	[1s8l, 1at9, 1e0p, 1s8j, 1r2n, 1r84, 4hyx, 1pxs, 1jv7, 1jv6, 1pxr, 4hwl, 1qkp, 1qko, 1s54, 1s53, 1mgy, 3han, 3hao, 3hap, 3haq, 3har, 1bm1, 1q5i, 1kme, 1s52, 1s51, 1py6, 1vjm, 1tn5, 1x0i, 1x0k, 3utv, 1tn0, 3utw, 3utx, 1xji, 3uty]
GLVYYXXG	GG7	YVRLRNLT	YT7	4	5	[1gue, 4gyc, 3qdc, 3qap, 2ksy, 1jgj, 1h68, 1gu8]
GTXLAXVG	GG7	YXXFFGFT	YT7	3	4	[1s8l, 1e0p, 1s8j, 4hyx, 1r2n, 1r84, 1pxs, 1jv7, 1jv6, 1pxr, 4hwl, 1qkp, 1qko, 1s54, 1s53, 1mgy, 3han, 3hao, 3haq, 3har, 1q5i, 1kme, 1s52, 1s51, 1py6, 1vjm, 1tn5, 1x0i, 1x0k, 3utv, 1tn0, 3utw, 1xji, 3utx, 3uty]
GLVYYXXG	GG7	EFGIVITL	EL7	4	3	[1gue, 4gyc, 3qdc, 3qap, 2f93, 2ksy, 2f95, 1jgj, 1h68, 1gu8]
GTXXXXLG	GG7	ETXXFMVL	EL7	0	6	[1m0k, 1s8l, 1at9, 1e0p, 1s8j, 2i1x, 1r2n, 1r84, 1pxs, 1pxr, 1ap9, 1m0m, 4hwl, 1s54, 1s53, 1o0a, 1c8s, 3han, 3hao, 1c8r, 1kg9, 1kg8, 3hap, 3haq, 3har, 2wjl, 3has, 1q5j, 1kgb, 2zzl, 1q5i, 1dze, 3nsb, 1tn5, 2brd, 3utv, 1tn0, 3utw, 3utx, 3uty, 4fpd, 1brx, 1fbb, 1brr, 1p8i, 1fbk, 1ucq, 4hyx, 1p8u, 1ixf, 3vi0, 1qkp, 1qko, 1p8h, 1qm8, 4md2, 4md1, 2zfe, 1iw6, 3ns0, 1c3w, 2ntu, 1kme, 2ntw, 1s52, 1s51, 1p…
GTXLMLXG	GG7	ETXXFMVL	EL7	0	6	[2z55, 1uaz, 1vgo, 3wqj, 2ei4]
GLVYYXXG	GG7	IVITLNTV	IV7	4	3	[1gue, 4gyc, 3qdc, 3qap, 2f93, 2ksy, 2f95, 1jgj, 1h68, 1gu8]
GTXLAXVG	GG7	IMIGTXLV	IV7	3	3	[1s8l, 1e0p, 1s8j, 4hyx, 1r2n, 1r84, 1f4z, 1pxs, 1pxr, 4hwl, 1qkp, 1qko, 1s54, 1s53, 1o0a, 3han, 3hao, 3haq, 2wjk, 3har, 2wjl, 3has, 1c3w, 1q5i, 2ntu, 1kme, 2ntw, 1s52, 1s51, 1py6, 2i20, 1vjm, 1tn5, 1x0k, 3utv, 1tn0, 3utw, 1xji, 3utx, 3uty]
GXXGXLXG	GG7	IAXVAYXV	IV7	0	1	[1gue, 4gyc, 3qdc, 3qap, 2f93, 2ksy, 2f95, 1jgj, 1h68, 1gu8, 1h2s]
GAXGIMIG	GG7	IMIGTXLV	IV7	3	3	[1m0k, 1s8l, 1at9, 1e0p, 1s8j, 2i1x, 1r2n, 1r84, 1pxs, 1m0m, 1ap9, 1pxr, 1m0l, 4hwl, 1s54, 1s53, 1o0a, 1c8s, 3han, 3hao, 1kg9, 1c8r, 1kg8, 3hap, 3haq, 2wjk, 3har, 2wjl, 3has, 2zzl, 1q5j, 1kgb, 1q5i, 1f50, 1dze, 3nsb, 1tn5, 2brd, 1cwq, 3utv, 1tn0, 3utw, 3utx, 4fpd, 3uty, 1brx, 1fbb, 1brr, 1p8i, 1fbk, 1ucq, 4hyx, 1p8u, 1f4z, 1ixf, 3vi0, 1qkp, 1qko, 1p8h, 1qm8, 4md2, 2zfe, 4md1, 1iw6, 3ns0, 1c3w, 1b…
GLVXATLG	GG7	IFVGALXV	IV7	1	0	[4gyc]
GTXLMLXG	GG7	IETLLFMV	IV7	0	6	[1uaz]
GTXXXXLG	GG7	IETLLFMV	IV7	0	6	[1brr, 1r2n, 1r84, 4hyx, 1pxs, 1pxr, 4hwl, 1ixf, 3vi0, 1qkp, 1s54, 1s53, 1o0a, 1p8h, 3han, 1c8r, 3hap, 3haq, 3har, 4md2, 3has, 4md1, 3ns0, 1q5j, 1kgb, 1q5i, 1kme, 2ntw, 1s52, 1s51, 1py6, 4ov0, 3vhz, 1iw9, 2i21, 3nsb, 1tn5, 3mbv, 3t45, 3utv, 1tn0, 3utw, 3utx, 1xji, 3uty]
GAXGIMIG	GG7	AXSTAAML	AL7	3	4	[1m0k, 1s8l, 1at9, 1e0p, 1s8j, 2i1x, 1r2n, 1r84, 1pxs, 1jv7, 1jv6, 1m0m, 1ap9, 1pxr, 1m0l, 4hwl, 1s54, 1s53, 1o0a, 1c8s, 3han, 3hao, 1kg9, 1c8r, 1kg8, 3hap, 3haq, 2wjk, 3har, 2wjl, 3has, 2zzl, 1q5j, 1kgb, 1q5i, 1f50, 1dze, 3nsb, 1tn5, 2brd, 1cwq, 3utv, 1tn0, 3utw, 3utx, 4fpd, 3uty, 1brx, 1fbb, 1brr, 1p8i, 1fbk, 1ucq, 4hyx, 1p8u, 1f4z, 1ixf, 3vi0, 1qkp, 1qko, 1brd, 1p8h, 1mgy, 1qm8, 4md2, 2zfe, 4m…
GTXXXXLG	GG7	AIAFTXXL	AL7	0	1	[1m0k, 1s8l, 1at9, 1e0p, 1s8j, 2i1x, 1r2n, 1r84, 1pxs, 1jv7, 1jv6, 1pxr, 1ap9, 1m0m, 1m0l, 4hwl, 1s54, 1s53, 1o0a, 1c8s, 3han, 3hao, 1c8r, 1kg9, 1bhb, 1kg8, 3hap, 3haq, 1bha, 2wjk, 3har, 2wjl, 3has, 1q5j, 1kgb, 2zzl, 1q5i, 1f50, 1dze, 3nsb, 1tn5, 2brd, 1cwq, 3utx, 3uty, 4fpd, 1brx, 1fbb, 1brr, 1p8i, 1fbk, 1ucq, 4hyx, 1p8u, 1f4z, 1ixf, 3vi0, 1qkp, 1qko, 1brd, 1p8h, 1mgy, 1qm8, 4md2, 4md1, 2zfe, 1i…
GXXGXLXG	GG7	ALIXYLDL	AL7	0	6	[1gue, 4gyc, 3qdc, 3qap, 2f93, 2ksy, 2f95, 1jgj, 1h68, 1gu8, 1h2s]
GAXGIMIG	GG7	AIAFTXXL	AL7	3	1	[1m0k, 1s8l, 1at9, 1e0p, 1s8j, 2i1x, 1r2n, 1r84, 1jv7, 1jv6, 1m0m, 1ap9, 1pxr, 1m0l, 4hwl, 1s54, 1s53, 1o0a, 1c8s, 3han, 3hao, 1kg9, 1c8r, 1kg8, 3hap, 3haq, 2wjk, 3har, 2wjl, 3has, 2zzl, 1q5j, 1kgb, 1q5i, 1f50, 1dze, 3nsb, 1tn5, 2brd, 1cwq, 3utx, 4fpd, 3uty, 1brx, 1fbb, 1brr, 1p8i, 1fbk, 1ucq, 4hyx, 1p8u, 1f4z, 1ixf, 3vi0, 1qkp, 1qko, 1brd, 1p8h, 1mgy, 1qm8, 4md2, 2zfe, 4md1, 1iw6, 3ns0, 1c3w, 1b…
GTXXXXLG	GG7	LFMVLDVS	LS7	0	6	[1m0k, 1s8l, 1at9, 1e0p, 1s8j, 2i1x, 1r2n, 1r84, 1pxs, 1jv7, 1jv6, 1pxr, 1ap9, 1m0m, 1m0l, 4hwl, 1s54, 1s53, 1o0a, 1c8s, 3han, 3hao, 1c8r, 1kg9, 1kg8, 3hap, 3haq, 2wjk, 3har, 2wjl, 3has, 1q5j, 1kgb, 2zzl, 1q5i, 1f50, 1dze, 3nsb, 1tn5, 2brd, 1cwq, 3utv, 1tn0, 3utw, 3utx, 3uty, 4fpd, 1brx, 1fbb, 1brr, 1p8i, 1fbk, 1ucq, 4hyx, 1p8u, 1f4z, 1ixf, 3vi0, 1qkp, 1qko, 1brd, 1p8h, 1mgy, 1qm8, 4md2, 4md1, 2z…
GTXXXXLG	GG7	TXXFMVXD	TD7	0	6	[1m0k, 1s8l, 1at9, 1e0p, 1s8j, 2i1x, 1r2n, 1r84, 1pxs, 1pxr, 1ap9, 1m0m, 4hwl, 1s54, 1s53, 1o0a, 1c8s, 3han, 3hao, 1c8r, 1kg9, 1kg8, 3hap, 3haq, 2wjk, 3har, 2wjl, 3has, 1q5j, 1kgb, 2zzl, 1q5i, 1f50, 1dze, 3nsb, 1tn5, 2brd, 1cwq, 3utv, 1tn0, 3utw, 3utx, 3uty, 4fpd, 1brx, 1fbb, 1brr, 1p8i, 1fbk, 1ucq, 4hyx, 1p8u, 1f4z, 1ixf, 3vi0, 1qkp, 1qko, 1p8h, 1qm8, 4md2, 4md1, 2zfe, 1iw6, 3ns0, 1c3w, 1bm1, 2n…
GTXLAXVG	GG7	TTXLXXXD	TD7	3	2	[1s8l, 1e0p, 1s8j, 4hyx, 1r2n, 1r84, 1f4z, 1pxs, 1jv7, 1jv6, 1pxr, 4hwl, 1qkp, 1qko, 1s54, 1s53, 1o0a, 1mgy, 3han, 3hap, 3haq, 2wjk, 3har, 2wjl, 3has, 1c3w, 1q5i, 2ntu, 1kme, 2ntw, 1s52, 1s51, 1py6, 1vjm, 1tn5, 1x0i, 1x0k, 3utv, 1tn0, 3utw, 1xji, 3utx, 3uty]
GTXLMLXG	GG7	TXXFMVXD	TD7	0	6	[2z55, 1uaz, 1vgo, 3wqj, 2ei4]
GAXGIMIG	GG7	TTXLXXXD	TD7	3	2	[1m0k, 1s8l, 1at9, 1e0p, 1s8j, 1r2n, 1r84, 1pxs, 1jv7, 1jv6, 1ap9, 1pxr, 1m0l, 4hwl, 1s54, 1s53, 1o0a, 3han, 1kg9, 3hao, 1kg8, 3hap, 3haq, 2wjk, 3har, 2wjl, 3has, 1q5j, 1q5i, 1f50, 3nsb, 1tn5, 1cwq, 3utv, 1tn0, 3utw, 3utx, 3uty, 1brx, 1brr, 1p8i, 1ucq, 4hyx, 1f4z, 1qkp, 1qko, 1brd, 1p8h, 1mgy, 4md2, 4md1, 3ns0, 1c3w, 1bm1, 2ntu, 1kme, 2ntw, 1s52, 1s51, 1py6, 4ov0, 1vjm, 1qhj, 3mbv, 1x0i, 1x0k, 1x…
GAXGIMIG	GG7	WXRYAXWL	WL7	3	2	[1m0k, 1s8l, 1at9, 1e0p, 1s8j, 2i1x, 1r2n, 1r84, 1pxs, 1m0m, 1ap9, 1pxr, 4hwl, 1s54, 1s53, 1o0a, 1c8s, 3han, 3hao, 1kg9, 1c8r, 1kg8, 3hap, 3haq, 2wjk, 3har, 2wjl, 3has, 2zzl, 1q5j, 1kgb, 1q5i, 1f50, 1dze, 3nsb, 1tn5, 2brd, 3utv, 1tn0, 3utw, 3utx, 4fpd, 3uty, 1brx, 1fbb, 1brr, 1p8i, 1fbk, 1ucq, 4hyx, 1p8u, 1f4z, 1ixf, 3vi0, 1qkp, 1qko, 1p8h, 1qm8, 4md2, 2zfe, 4md1, 1iw6, 3ns0, 1c3w, 2ntu, 1kme, 2n…
GAXGIMIG	GG7	WLXTXXLL	WL7	3	2	[1m0k, 1s8l, 1at9, 1e0p, 1s8j, 2i1x, 1r2n, 1r84, 1pxs, 1jv7, 1jv6, 1m0m, 1ap9, 1pxr, 1m0l, 4hwl, 1s54, 1s53, 1o0a, 1c8s, 3han, 3hao, 1kg9, 1c8r, 1kg8, 3hap, 3haq, 2wjk, 3har, 2wjl, 3has, 2zzl, 1kgb, 1q5j, 1q5i, 1f50, 1dze, 3nsb, 1tn5, 2brd, 1cwq, 3utv, 1tn0, 3utw, 3utx, 4fpd, 3uty, 1brx, 1fbb, 1brr, 1p8i, 1fbk, 1ucq, 4hyx, 1p8u, 1f4z, 1ixf, 1qkp, 1qko, 1brd, 1p8h, 1mgy, 1qm8, 4md2, 2zfe, 4md1, 1i…
GTXLAXVG	GG7	WLXTXXLL	WL7	3	2	[1s8l, 1e0p, 1s8j, 4hyx, 1r2n, 1r84, 1f4z, 1pxs, 1jv7, 1jv6, 1pxr, 4hwl, 1qkp, 1qko, 1s54, 1s53, 1o0a, 1mgy, 3han, 3hao, 3hap, 3haq, 2wjk, 3har, 2wjl, 3has, 1c3w, 1q5i, 2ntu, 1kme, 2ntw, 1s52, 1s51, 1py6, 2i20, 1vjm, 1tn5, 1x0i, 1x0k, 3utv, 1tn0, 3utw, 1xji, 3utx, 3uty]
GTXLMLXG	GG7	MVXDXXXK	MK7	0	6	[2z55, 1vgo, 3wqj, 1uaz, 2ei4]
GTXXXXLG	GG7	MVXDXXXK	MK7	0	6	[1m0k, 1s8l, 1at9, 1e0p, 1s8j, 2i1x, 1r2n, 1r84, 1pxs, 1jv7, 1jv6, 1pxr, 1ap9, 1m0m, 1m0l, 4hwl, 1s54, 1s53, 1o0a, 1c8s, 3han, 3hao, 1c8r, 1kg9, 1kg8, 3hap, 3haq, 2wjk, 3har, 2wjl, 3has, 1q5j, 1kgb, 2zzl, 1q5i, 1f50, 1dze, 3nsb, 1tn5, 2brd, 1cwq, 3utv, 1tn0, 3utw, 3utx, 3uty, 4fpd, 1brx, 1fbb, 1brr, 1p8i, 1fbk, 1ucq, 4hyx, 1p8u, 1f4z, 1ixf, 3vi0, 1qkp, 1qko, 1brd, 1p8h, 1mgy, 1qm8, 4md2, 4md1, 2z…
GTXXXXLG	GG7	FMVXDXXA	FA7	0	6	[1m0k, 1s8l, 1at9, 1e0p, 1s8j, 2i1x, 1r2n, 1r84, 1pxs, 1jv7, 1jv6, 1pxr, 1ap9, 1m0m, 1m0l, 4hwl, 1s54, 1s53, 1o0a, 1c8s, 3han, 3hao, 1c8r, 1kg9, 1kg8, 3hap, 3haq, 2wjk, 3har, 2wjl, 3has, 1q5j, 1kgb, 2zzl, 1q5i, 1f50, 1dze, 3nsb, 1tn5, 2brd, 1cwq, 3utv, 1tn0, 3utw, 3utx, 3uty, 4fpd, 1brx, 1fbb, 1brr, 1p8i, 1fbk, 1ucq, 4hyx, 1p8u, 1f4z, 1ixf, 3vi0, 1qkp, 1qko, 1brd, 1p8h, 1mgy, 1qm8, 4md2, 4md1, 2z…
GTXLMLXG	GG7	FMVXDXXA	FA7	0	6	[2z55, 1vgo, 3wqj, 1uaz, 2ei4]
GTXXXXLG	GG7	DXXXKVGF	DF7	0	6	[1m0k, 1s8l, 1at9, 1e0p, 1s8j, 2i1x, 1r2n, 1r84, 1pxs, 1jv7, 1pxr, 1ap9, 1m0m, 1m0l, 4hwl, 1s54, 1s53, 1o0a, 1c8s, 3han, 3hao, 1c8r, 1kg9, 1kg8, 3hap, 3haq, 2wjk, 3har, 2wjl, 3has, 1q5j, 1kgb, 2zzl, 1q5i, 1f50, 1dze, 3nsb, 1tn5, 2brd, 1cwq, 3utv, 1tn0, 3utw, 3utx, 3uty, 1brx, 1fbb, 1brr, 1ucq, 4hyx, 1p8u, 1f4z, 1ixf, 3vi0, 1qkp, 1qko, 1brd, 1p8h, 1mgy, 1qm8, 4md2, 4md1, 2zfe, 1iw6, 3ns0, 1c3w, 1b…
GXXGXLXG	GG7	DXXXKVGF	DF7	0	6	[1gue, 4gyc, 3qdc, 3qap, 2f93, 2ksy, 2f95, 1jgj, 1h68, 1gu8, 1h2s]
GTXXXXLG	GG7	LDXXXKVG	LG7	0	6	[1m0k, 1s8l, 1at9, 1e0p, 1s8j, 2i1x, 1r2n, 1r84, 1pxs, 1jv7, 1jv6, 1pxr, 1ap9, 1m0m, 1m0l, 4hwl, 1s54, 1s53, 1o0a, 1c8s, 3han, 3hao, 1c8r, 1kg9, 1kg8, 3hap, 3haq, 2wjk, 3har, 2wjl, 3has, 1q5j, 1kgb, 2zzl, 1q5i, 1f50, 1dze, 3nsb, 1tn5, 2brd, 1cwq, 3utv, 1tn0, 3utw, 3utx, 3uty, 4fpd, 1brx, 1fbb, 1brr, 1p8i, 1fbk, 1ucq, 4hyx, 1p8u, 1f4z, 1ixf, 3vi0, 1qkp, 1qko, 1brd, 1p8h, 1mgy, 1qm8, 4md2, 4md1, 2z…
GXXGXLXG	GG7	LDXXXKVG	LG7	0	6	[1gue, 4gyc, 3qdc, 3qap, 2f93, 2ksy, 2f95, 1jgj, 1h68, 1gu8, 1h2s]
GXXGXLXG	GG7	LXXKVGFG	LG7	0	6	[1gue, 4gyc, 3qdc, 3qap, 2f93, 2ksy, 2f95, 1jgj, 1h68, 1gu8, 1h2s]
GTXXXXLG	GG7	LSMXLGXG	LG7	0	1	[1at9, 1kme, 1brr, 1s52, 1r2n, 1r84, 4hwl, 1qkp, 3han, 2brd, 3hap, 3utv, 3har, 3utx, 1xji, 3has, 3uty]
GTXLMLXG	GG7	VXDXXXXV	VV7	0	6	[2z55, 1vgo, 3wqj, 1uaz, 2ei4]
GLVYYXXG	GG7	VRLRNLTV	VV7	4	5	[1gue, 4gyc, 3qdc, 3qap, 2f93, 2ksy, 2f95, 1jgj, 1h68, 1gu8]
GLVYYXXG	GG7	VIXLXTVV	VV7	4	3	[1gue, 4gyc, 3qdc, 3qap, 2f93, 2ksy, 2f95, 1jgj, 1h68, 1gu8]
GTXXXXLG	GG7	VXDXXXXV	VV7	0	6	[1m0k, 1s8l, 1at9, 1e0p, 1s8j, 2i1x, 1r2n, 1r84, 1pxs, 1jv7, 1jv6, 1pxr, 1ap9, 1m0m, 1m0l, 4hwl, 1s54, 1s53, 1o0a, 1c8s, 3han, 3hao, 1c8r, 1kg9, 1kg8, 3hap, 3haq, 2wjk, 3har, 2wjl, 3has, 1q5j, 1kgb, 2zzl, 1q5i, 1f50, 1dze, 3nsb, 1tn5, 2brd, 1cwq, 3utv, 1tn0, 3utw, 3utx, 3uty, 4fpd, 1brx, 1fbb, 1brr, 1p8i, 1fbk, 1ucq, 4hyx, 1p8u, 1f4z, 1ixf, 3vi0, 1qkp, 1qko, 1brd, 1p8h, 1mgy, 1qm8, 4md2, 4md1, 2z…
GXXGXLXG	GG7	VVXALGVG	VG7	0	1	[3qdc, 3qap]
GLVYYXXG	GG7	VMLAGFAG	VG7	4	3	[1gue, 4gyc, 3qdc, 3qap, 2f93, 2ksy, 2f95, 1jgj, 1h68, 1gu8]
GAXGIMIG	GG7	VXYVLFFG	VG7	3	4	[3har]
GXXGXLXG	GG7	VTLXXISG	VG7	0	1	[1gue, 4gyc, 3qdc, 3qap, 2f93, 2ksy, 2f95, 1jgj, 1h68, 1gu8]
GTXXXXLG	GG7	VXXKXGXG	VG7	0	6	[1m0k, 1s8l, 1at9, 1e0p, 1s8j, 2i1x, 1r2n, 1r84, 1pxs, 1jv7, 1pxr, 1ap9, 1m0m, 1jv6, 1m0l, 4hwl, 1s54, 1s53, 1o0a, 1c8s, 3han, 3hao, 1c8r, 1kg9, 1kg8, 3hap, 3haq, 2wjk, 3har, 2wjl, 3has, 1q5j, 1kgb, 2zzl, 1q5i, 1f50, 1dze, 3nsb, 1tn5, 2brd, 1cwq, 3utv, 1tn0, 3utw, 3utx, 3uty, 4fpd, 1brx, 1fbb, 1brr, 1p8i, 1fbk, 1ucq, 4hyx, 1p8u, 1f4z, 1ixf, 3vi0, 1qkp, 1qko, 1brd, 1p8h, 1mgy, 1qm8, 4md2, 4md1, 2z…
GTXLAXVG	GG7	VXYVLFFG	VG7	3	4	[3har]
GALTVLFG	GG7	LGINLXLV	LV7	0	1	[4gyc, 2f93, 2f95, 1h2s]
GTXLMLXG	GG7	LXFMVLDV	LV7	0	6	[2z55, 1vgo, 3wqj, 1uaz, 2ei4]
GAXGIMIG	GG7	LLXLXXLV	LV7	3	2	[1brx]
GTXXXXLG	GG7	LXFMVLDV	LV7	0	6	[1m0k, 1s8l, 1at9, 1e0p, 1s8j, 2i1x, 1r2n, 1r84, 1pxs, 1jv7, 1jv6, 1pxr, 1ap9, 1m0m, 1m0l, 4hwl, 1s54, 1s53, 1o0a, 1c8s, 3han, 3hao, 1c8r, 1kg9, 1kg8, 3hap, 3haq, 2wjk, 3har, 2wjl, 3has, 1q5j, 1kgb, 2zzl, 1q5i, 1f50, 1dze, 3nsb, 1tn5, 2brd, 1cwq, 3utv, 1tn0, 3utw, 3utx, 3uty, 4fpd, 1brx, 1fbb, 1brr, 1p8i, 1fbk, 1ucq, 4hyx, 1p8u, 1f4z, 1ixf, 3vi0, 1qkp, 1qko, 1p8h, 1qm8, 4md2, 4md1, 2zfe, 1iw6, 3n…
GXXGXLXG	GG7	LIVYLXLV	LV7	0	6	[1gue, 4gyc, 3qdc, 3qap, 2f93, 2ksy, 2f95, 1jgj, 1h68, 1gu8, 1h2s]
GTXXXXLG	GG7	SXKVGXGL	SL7	0	6	[1m0k, 1s8l, 1at9, 1e0p, 1s8j, 1r2n, 1r84, 1pxs, 1jv7, 1pxr, 1ap9, 1jv6, 1m0l, 4hwl, 1s54, 1s53, 1o0a, 3han, 3hao, 1kg9, 1kg8, 3hap, 3haq, 2wjk, 3har, 2wjl, 3has, 1q5j, 2zzl, 1q5i, 1f50, 3nsb, 1tn5, 2brd, 1cwq, 3utv, 1tn0, 3utw, 3utx, 3uty, 4fpd, 1brx, 1brr, 1p8i, 1fbk, 1ucq, 4hyx, 1p8u, 1f4z, 1ixf, 3vi0, 1qkp, 1qko, 1brd, 1p8h, 1mgy, 1qm8, 4md2, 4md1, 2zfe, 1iw6, 3ns0, 1c3w, 1bm1, 2ntu, 1kme, 2n…
GAXGIMIG	GG7	SWLFTTPL	SL7	3	2	[1s8l, 1s8j, 1mgy, 1jv7, 1jv6]
GTXXXXLG	GG7	SMLLGXGL	SL7	0	1	[1at9, 1kme, 1brr, 1s52, 1r2n, 1r84, 4hwl, 1qkp, 3han, 3hap, 3utv, 3har, 3utx, 1xji, 3has, 3uty]
GTXXXXLG	GG7	AXVGXGXI	AI7	0	6	[1m0k, 1s8l, 1at9, 1e0p, 1s8j, 1r2n, 1r84, 1pxs, 1jv7, 1pxr, 1ap9, 1m0l, 4hwl, 1s54, 1s53, 1o0a, 3han, 3hao, 1kg9, 1kg8, 3hap, 3haq, 2wjk, 3har, 2wjl, 3has, 1q5j, 2zzl, 1q5i, 1f50, 3nsb, 1tn5, 1cwq, 3utv, 1tn0, 3utw, 3utx, 3uty, 1brx, 1brr, 1ucq, 4hyx, 1f4z, 1ixf, 3vi0, 1qkp, 1qko, 1brd, 1p8h, 1mgy, 1qm8, 4md2, 4md1, 2zfe, 1iw6, 3ns0, 1c3w, 1bm1, 2ntu, 1kme, 2ntw, 1s52, 1s51, 1py6, 2at9, 4ov0, 2i…
GTXXXXLG	GG7	KXGXXXXL	KL7	0	6	[1s8l, 1at9, 1e0p, 1s8j, 1r2n, 1r84, 1pxs, 1jv7, 1pxr, 1ap9, 4hwl, 1s54, 1s53, 1o0a, 3han, 3hao, 1kg9, 1kg8, 3hap, 3haq, 2wjk, 3har, 2wjl, 3has, 1q5j, 1q5i, 1f50, 3nsb, 1tn5, 1cwq, 3utv, 1tn0, 3utw, 3utx, 3uty, 1brx, 1ucq, 4hyx, 1f4z, 1qkp, 1qko, 1brd, 1p8h, 1mgy, 4md2, 4md1, 3ns0, 1c3w, 1bm1, 2ntu, 1kme, 2ntw, 1s52, 1s51, 1py6, 4ov0, 2i20, 1vjm, 3mbv, 1x0i, 1x0k, 1xji]
GTXLAXVG	GG7	KFYAIXTL	KL7	3	1	[1c3w, 1e0p, 1q5i, 2ntu, 1kme, 2ntw, 1s51, 1py6, 1f4z, 1pxs, 2i20, 1pxr, 1vjm, 1qko, 1s54, 1x0i, 1x0k, 3hao, 3haq, 1tn0, 3utw, 2wjk, 2wjl]
GTXXXXLG	GG7	GXGXXLLR	GR7	0	6	[1brx, 1s8l, 1at9, 1e0p, 1s8j, 1r2n, 1r84, 1f4z, 1pxs, 1jv7, 1pxr, 4hwl, 1qkp, 1qko, 1brd, 1s54, 1s53, 1o0a, 1mgy, 3han, 3hao, 1kg8, 3hap, 3haq, 2wjk, 3har, 2wjl, 3has, 1c3w, 1bm1, 1q5i, 2ntu, 1kme, 2ntw, 1s51, 1py6, 4ov0, 2i20, 1vjm, 1tn5, 1x0i, 1x0k, 1tn0, 3utw, 3utx, 1xji, 3uty]
GLVXATLG	GG7	RNXTVXLW	RW7	1	5	[4gyc]
GLVYYXXG	GG7	RNXTVXLW	RW7	4	5	[1gue, 4gyc, 3qdc, 3qap, 2f93, 2ksy, 2f95, 1jgj, 1h68, 1gu8]
GLVYYXXG	GG7	TVXLWAIY	TY7	4	5	[1gue, 4gyc, 3qdc, 3qap, 2f93, 2ksy, 2f95, 1jgj, 1h68, 1gu8]
GLVXATLG	GG7	TVXLWAIY	TY7	1	5	[4gyc]
GXXGXLXG	GG7	VAYXXXAL	VL7	0	1	[1gue, 4gyc, 3qdc, 3qap, 2ksy, 1jgj, 1h68, 1gu8, 1h2s]
GLVXATLG	GG7	VFIFVXAL	VL7	1	0	[4gyc]
GTXXXXLG	GG7	VGXGXXXL	VL7	0	6	[1s8l, 1at9, 1e0p, 1s8j, 1r2n, 1r84, 1pxs, 1jv7, 1pxr, 4hwl, 1s54, 1s53, 1o0a, 3han, 3hao, 1kg9, 1kg8, 3hap, 3haq, 2wjk, 3har, 2wjl, 3has, 1q5j, 1q5i, 1f50, 3nsb, 1tn5, 3utv, 1tn0, 3utw, 3utx, 3uty, 1brx, 1ucq, 4hyx, 1f4z, 1qkp, 1qko, 1brd, 1p8h, 1mgy, 4md2, 4md1, 3ns0, 1c3w, 1bm1, 2ntu, 1kme, 2ntw, 1s52, 1s51, 1py6, 4ov0, 2i20, 1vjm, 3mbv, 1x0i, 1x0k, 1xji]
GTXLMLXG	GG7	VPXIASAA	VA7	0	1	[2z55, 1vgo, 3wqj, 1uaz, 2ei4]
GXXGXLXG	GG7	VGISGXAA	VA7	0	1	[1gue, 4gyc, 3qdc, 3qap, 2f93, 2ksy, 2f95, 1jgj, 1h68, 1gu8, 1h2s]
GTXXXXLG	GG7	VXXIAFTA	VA7	0	1	[1pxs]
GAXGIMIG	GG7	VXWXISTA	VA7	3	4	[1m0k, 1at9, 1e0p, 2i1x, 1r2n, 1r84, 1pxs, 1m0m, 1ap9, 1pxr, 4hwl, 1s54, 1s53, 1o0a, 1c8s, 3han, 3hao, 1kg9, 1c8r, 1kg8, 3hap, 3haq, 2wjk, 3har, 2wjl, 3has, 2zzl, 1q5j, 1kgb, 1q5i, 1f50, 1dze, 3nsb, 1tn5, 2brd, 1cwq, 3utv, 1tn0, 3utw, 3utx, 4fpd, 3uty, 1brx, 1fbb, 1brr, 1p8i, 1fbk, 1ucq, 4hyx, 1p8u, 1f4z, 1ixf, 3vi0, 1qkp, 1qko, 1p8h, 1qm8, 4md2, 2zfe, 4md1, 1iw6, 3ns0, 1c3w, 1bm1, 2ntu, 1kme, 2n…
GLVYYXXG	GG7	VVMLAGFA	VA7	4	3	[1gue, 4gyc, 3qdc, 3qap, 2f93, 2ksy, 2f95, 1jgj, 1h68, 1gu8]
GLVXATLG	GG7	VXLWAIYP	VP7	1	5	[4gyc]
GLVYYXXG	GG7	VXLWAIYP	VP7	4	5	[1gue, 4gyc, 3qdc, 3qap, 2f93, 2ksy, 2f95, 1jgj, 1h68, 1gu8]
GLVXATLG	GG7	WAIYPFIW	WW7	1	5	[4gyc]
GTXXXXLG	GG7	YFXVKGMG	YG7	0	0	[1brx, 1at9, 1e0p, 1pxs, 1pxr, 1qko, 1brd, 1s54, 1s53, 3hao, 3haq, 1bha, 3har, 2wjl, 1c3w, 1bm1, 1q5i, 2ntu, 1kme, 1s51, 1py6, 2i20, 1vjm, 1tn5, 1x0k, 1tn0, 3utw]
GTXXXXLG	GG7	LXFLVXGM	LM7	0	0	[1s8l, 1at9, 1e0p, 1r2n, 1r84, 1pxs, 1jv7, 1jv6, 1pxr, 1s54, 1s53, 1o0a, 3han, 3hao, 1kg8, 3hap, 3haq, 1bha, 2wjk, 3har, 2wjl, 3has, 1q5j, 1q5i, 1f50, 1tn5, 1tn0, 3utw, 3utx, 3uty, 4fpd, 1brx, 1fbk, 1ucq, 4hyx, 1f4z, 1qko, 1brd, 1p8h, 4md2, 4md1, 1c3w, 1bm1, 2ntu, 1kme, 2ntw, 1s51, 1py6, 4ov0, 2i20, 1vjm, 3mbv, 1x0i, 1x0k, 1xji]
GLVYYXXG	GG7	LAGFAGAM	LM7	4	3	[4gyc, 3qdc, 3qap, 2ksy, 1jgj]
GAXGIMIG	GG7	ALXXLFFG	AG7	3	4	[3haq]
GTXLMLXG	GG7	AITILVXG	AG7	0	1	[2z55, 1vgo]
GTXLMLXG	GG7	AYLSMFFG	AG7	0	1	[1uaz]
GTXLAXVG	GG7	ALXXLFFG	AG7	3	4	[3haq]
GXXGXLXG	GG7	ISGXAXXA	IA7	0	1	[1gue, 4gyc, 3qdc, 3qap, 2f93, 2ksy, 2f95, 1jgj, 1h68, 1gu8, 1h2s]
GALTVLFG	GG7	IXLGLXXA	IA7	0	1	[4gyc, 1h2s]
GAXGIMIG	GG7	IXTGLXXA	IA7	3	3	[1m0k, 1at9, 1e0p, 2i1x, 1r2n, 1r84, 1pxs, 1m0m, 1ap9, 1pxr, 4hwl, 1s54, 1s53, 1o0a, 1c8s, 3han, 3hao, 1kg9, 1c8r, 1kg8, 3hap, 3haq, 2wjk, 3har, 2wjl, 3has, 2zzl, 1q5j, 1kgb, 1q5i, 1f50, 1dze, 3nsb, 1tn5, 2brd, 3utv, 1tn0, 3utw, 3utx, 4fpd, 3uty, 1brx, 1fbb, 1brr, 1p8i, 1fbk, 1ucq, 4hyx, 1p8u, 1f4z, 1ixf, 3vi0, 1qkp, 1qko, 1p8h, 1qm8, 4md2, 2zfe, 4md1, 1iw6, 3ns0, 1c3w, 1bm1, 2ntu, 1kme, 2ntw, 1s…
GTXLMLXG	GG7	IAXAAXXA	IA7	0	1	[2z55, 1vgo, 3wqj, 2ei4]
GTXLAXVG	GG7	IXTGLXXA	IA7	3	3	[1e0p, 4hyx, 1r2n, 1r84, 1f4z, 1pxs, 1pxr, 4hwl, 1qkp, 1qko, 1s54, 1s53, 1o0a, 3han, 3hao, 3haq, 2wjk, 3har, 2wjl, 3has, 1c3w, 1q5i, 2ntu, 1kme, 2ntw, 1s52, 1s51, 1py6, 2i20, 1vjm, 1tn5, 1x0k, 3utv, 1tn0, 3utw, 1xji, 3utx, 3uty]
GAXGIMIG	GG7	TGLVGALT	TT7	3	3	[1brx, 1at9, 1fbb, 1bm1, 1q5i, 1brr, 1s52, 1fbk, 1ucq, 3vhz, 1iw9, 1pxr, 4hwl, 1ixf, 3vi0, 1p8h, 2brd, 1x0k, 1tn0, 3har, 3utx]
GTXLAXVG	GG7	TGLVGALT	TT7	3	3	[4hwl, 1q5i, 1s52, 1x0k, 1tn0, 1pxr, 3har, 3utx]
GAXGIMIG	GG7	GLVGALTK	GK7	3	3	[1at9, 2brd]
GAXGIMIG	GG7	TTPLLXLG	TG7	3	2	[1fbk, 4fpd]
GTXXXXLG	GG7	TXXFLVXG	TG7	0	0	[1s8l, 1at9, 1e0p, 1s8j, 1r2n, 1r84, 1pxs, 1jv7, 1jv6, 1pxr, 1ap9, 4hwl, 1s53, 1o0a, 3han, 3hao, 1kg9, 1bhb, 1kg8, 3hap, 3haq, 1bha, 2wjk, 3har, 2wjl, 3has, 1q5j, 1q5i, 1f50, 3nsb, 1tn5, 1tn0, 3utw, 3utx, 3uty, 4fpd, 1brx, 1fbk, 1ucq, 4hyx, 1f4z, 1qkp, 1qko, 1brd, 1p8h, 1mgy, 4md2, 4md1, 3ns0, 1c3w, 1bm1, 2ntu, 1kme, 2ntw, 1py6, 4ov0, 2i20, 1vjm, 3mbv, 1x0i, 1x0k, 1xji]
GAXGIMIG	GG7	FYAIXXLV	FV7	3	1	[1brx, 1s8l, 1e0p, 1s8j, 1r2n, 1r84, 4hyx, 1f4z, 1pxs, 1jv7, 1jv6, 1pxr, 1qkp, 1qko, 1s54, 1o0a, 1mgy, 3hao, 1kg8, 3hap, 3haq, 2wjk, 3har, 2wjl, 3has, 1c3w, 1bm1, 1q5i, 2ntu, 1kme, 2ntw, 1s51, 1py6, 4ov0, 2i20, 1vjm, 1tn5, 1x0i, 1x0k, 1tn0, 3utw, 1xji, 4fpd]
GTXXXXLG	GG7	FLVKGMGV	FV7	0	0	[1vjm, 1tn5, 1bm1, 1q5i, 1s54, 1s53, 1tn0, 2i20]
GTXLAXVG	GG7	FYAIXXLV	FV7	3	1	[1s8l, 1e0p, 1s8j, 4hyx, 1r2n, 1r84, 1f4z, 1pxs, 1jv7, 1jv6, 1pxr, 1qkp, 1qko, 1s54, 1o0a, 1mgy, 3hao, 3haq, 2wjk, 3har, 2wjl, 3has, 1c3w, 1q5i, 2ntu, 1kme, 2ntw, 1s51, 1py6, 2i20, 1vjm, 1tn5, 1x0i, 1x0k, 1tn0, 3utw, 1xji]
GAXGIMIG	GG7	STAAMLYI	SI7	3	4	[1m0k, 1s8l, 1at9, 1e0p, 1s8j, 2i1x, 1r2n, 1r84, 1pxs, 1jv7, 1jv6, 1m0m, 1ap9, 1pxr, 1m0l, 4hwl, 1s54, 1s53, 1o0a, 1c8s, 3han, 3hao, 1kg9, 1c8r, 1kg8, 3hap, 2wjk, 2wjl, 3has, 2zzl, 1q5j, 1kgb, 1q5i, 1f50, 1dze, 3nsb, 1tn5, 2brd, 1cwq, 3utv, 1tn0, 3utw, 3utx, 4fpd, 3uty, 1brx, 1fbb, 1brr, 1p8i, 1fbk, 1ucq, 4hyx, 1p8u, 1f4z, 1ixf, 3vi0, 1qkp, 1qko, 1brd, 1p8h, 1mgy, 1qm8, 4md2, 2zfe, 4md1, 1iw6, 3n…
GLVYYXXG	GG7	SREFGIVI	SI7	4	3	[2f93, 2f95]
GTXLMLXG	GG7	GIASAAYL	GL7	0	1	[2z55, 1vgo, 3wqj, 1uaz, 2ei4]
GAXGIMIG	GG7	GTXLVXAL	GL7	3	3	[1at9, 1e0p, 2i1x, 1r2n, 1r84, 1pxs, 1m0m, 1ap9, 1pxr, 4hwl, 1s54, 1s53, 1o0a, 1c8s, 3han, 3hao, 1kg9, 1c8r, 1kg8, 3hap, 2wjk, 3har, 2wjl, 3has, 2zzl, 1q5j, 1kgb, 1q5i, 1f50, 3nsb, 1tn5, 2brd, 3utv, 1tn0, 3utx, 4fpd, 3uty, 1brx, 1fbb, 1brr, 1fbk, 1ucq, 1p8u, 1f4z, 1ixf, 3vi0, 1qkp, 1qko, 1p8h, 4md2, 4md1, 3ns0, 1c3w, 1bm1, 2ntu, 1kme, 2ntw, 1s52, 1s51, 1py6, 4ov0, 2at9, 2i20, 3vhz, 1iw9, 2i21, 1v…
GTXLAXVG	GG7	GIMIGTXL	GL7	3	3	[1s8l, 1e0p, 1s8j, 4hyx, 1r2n, 1r84, 1f4z, 1pxs, 1jv7, 1jv6, 1pxr, 4hwl, 1qkp, 1qko, 1s54, 1s53, 1o0a, 1mgy, 3han, 3hao, 3haq, 2wjk, 3har, 2wjl, 3has, 1c3w, 1q5i, 2ntu, 1kme, 2ntw, 1s52, 1s51, 1py6, 2i20, 1vjm, 1tn5, 1x0i, 1x0k, 3utv, 1tn0, 3utw, 1xji, 3utx, 3uty]
GAXGIMIG	GG7	GIMIGTXL	GL7	3	3	[1m0k, 1s8l, 1at9, 1e0p, 1s8j, 2i1x, 1r2n, 1r84, 1pxs, 1jv7, 1jv6, 1m0m, 1ap9, 1pxr, 1m0l, 4hwl, 1s54, 1s53, 1o0a, 1c8s, 3han, 3hao, 1kg9, 1c8r, 1kg8, 3hap, 3haq, 2wjk, 3har, 2wjl, 3has, 2zzl, 1q5j, 1kgb, 1q5i, 1f50, 1dze, 3nsb, 1tn5, 2brd, 1cwq, 3utv, 1tn0, 3utw, 3utx, 4fpd, 3uty, 1brx, 1fbb, 1brr, 1p8i, 1fbk, 1ucq, 4hyx, 1p8u, 1f4z, 1ixf, 3vi0, 1qkp, 1qko, 1brd, 1p8h, 1mgy, 1qm8, 4md2, 2zfe, 4m…
GTXLAXVG	GG7	GTXLVXAL	GL7	3	3	[1e0p, 1r2n, 1r84, 1f4z, 1pxs, 1pxr, 4hwl, 1qkp, 1qko, 1s54, 1s53, 1o0a, 3han, 3hao, 2wjk, 3har, 2wjl, 3has, 1c3w, 1q5i, 2ntu, 1kme, 2ntw, 1s52, 1s51, 1py6, 2i20, 1vjm, 1tn5, 1x0k, 3utv, 1tn0, 1xji, 3utx, 3uty]
GTXLMLXG	GG7	LFMVLDVT	LT7	0	6	[1uaz]
GAXGIMIG	GG7	LXXXIAFT	LT7	3	1	[1m0k, 1s8l, 1at9, 1e0p, 1s8j, 2i1x, 1r2n, 1r84, 1pxs, 1jv7, 1jv6, 1m0m, 1ap9, 1m0l, 4hwl, 1s54, 1s53, 1o0a, 1c8s, 3hao, 1kg9, 1c8r, 1kg8, 3hap, 3haq, 2wjk, 3har, 2wjl, 3has, 2zzl, 1q5j, 1kgb, 1q5i, 1f50, 1dze, 3nsb, 1tn5, 2brd, 1cwq, 3utv, 3utx, 4fpd, 1brx, 1fbb, 1brr, 1p8i, 1fbk, 1ucq, 4hyx, 1f4z, 1ixf, 3vi0, 1qkp, 1qko, 1brd, 1p8h, 1mgy, 1qm8, 4md2, 2zfe, 4md1, 1iw6, 3ns0, 1c3w, 1bm1, 2ntu, 1k…
GTXXXXLG	GG7	LXXXIAFT	LT7	0	1	[1m0k, 1s8l, 1at9, 1e0p, 1s8j, 2i1x, 1r2n, 1r84, 1pxs, 1jv7, 1pxr, 1jv6, 1ap9, 1m0m, 1m0l, 4hwl, 1s54, 1s53, 1o0a, 3han, 1c8s, 3hao, 1c8r, 1kg9, 1bhb, 1kg8, 3hap, 3haq, 1bha, 2wjk, 3har, 2wjl, 3has, 1q5j, 1kgb, 2zzl, 1q5i, 1f50, 1dze, 3nsb, 1tn5, 2brd, 1cwq, 3utv, 3utw, 1tn0, 3utx, 3uty, 4fpd, 1brx, 1fbb, 1brr, 1p8i, 1fbk, 1ucq, 4hyx, 1p8u, 1f4z, 1ixf, 3vi0, 1qkp, 1qko, 1brd, 1p8h, 1mgy, 1qm8, 4m…
GTXXXXLG	GG7	FGLILLRS	FS7	0	6	[1brx, 1c3w, 1at9, 1bm1, 1e0p, 1q5i, 2ntu, 1kme, 1pxs, 2i20, 1pxr, 1vjm, 1tn5, 1qko, 1s54, 1s53, 1x0k, 3hao, 1tn0]
GTXLMLXG	GG7	ITXXVXXI	II7	0	1	[2z55, 1vgo, 2ei4]
GTXXXXLG	GG7	IXXLXXXI	II7	0	1	[1m0k, 1s8l, 1at9, 1e0p, 1s8j, 1r2n, 1r84, 1pxs, 1jv7, 1jv6, 1ap9, 1m0l, 4hwl, 1s54, 1o0a, 3han, 3hao, 1kg9, 1bhb, 1kg8, 3hap, 3haq, 1bha, 2wjk, 3har, 2wjl, 3has, 1q5j, 2zzl, 1q5i, 1f50, 3nsb, 1tn5, 1cwq, 3utv, 1tn0, 4fpd, 1brx, 1brr, 1p8i, 1fbk, 1ucq, 4hyx, 1f4z, 1ixf, 3vi0, 1qkp, 1qko, 1brd, 1p8h, 1mgy, 1qm8, 4md2, 4md1, 2zfe, 1iw6, 3ns0, 1c3w, 1bm1, 2ntu, 1kme, 2ntw, 1s52, 1s51, 1py6, 4ov0, 2i…
GAXGIMIG	GG7	IXXLXXXI	II7	3	1	[1m0k, 1s8l, 1at9, 1e0p, 1s8j, 1r2n, 1r84, 1pxs, 1jv7, 1jv6, 1ap9, 1m0l, 4hwl, 1s54, 1o0a, 3hao, 1kg9, 1kg8, 3hap, 3haq, 2wjk, 3har, 2wjl, 3has, 2zzl, 1q5j, 1q5i, 1f50, 3nsb, 1tn5, 1cwq, 3utv, 4fpd, 1brx, 1brr, 1p8i, 1fbk, 1ucq, 4hyx, 1f4z, 1ixf, 3vi0, 1qkp, 1qko, 1brd, 1p8h, 1mgy, 1qm8, 4md2, 2zfe, 4md1, 1iw6, 3ns0, 1c3w, 1bm1, 2ntu, 1kme, 2ntw, 1s52, 1s51, 1py6, 4ov0, 2i20, 1iw9, 1vjm, 1x0s, 1q…
GTXLAXVG	GG7	IXXLXXXI	II7	3	1	[1s8l, 1e0p, 1s8j, 4hyx, 1r2n, 1r84, 1f4z, 1pxs, 1jv7, 1jv6, 4hwl, 1qkp, 1qko, 1s54, 1o0a, 1mgy, 3hao, 3haq, 2wjk, 3har, 2wjl, 3has, 1c3w, 1q5i, 2ntu, 1kme, 2ntw, 1s52, 1s51, 1py6, 2i20, 1vjm, 1tn5, 1x0i, 1x0k, 3utv, 1xji]
GTXLAXVG	GG7	LXXLXXXF	LF7	3	4	[1s8l, 1e0p, 1s8j, 4hyx, 1r2n, 1r84, 1f4z, 1pxs, 1jv7, 1jv6, 1pxr, 4hwl, 1qkp, 1qko, 1s54, 1s53, 1o0a, 1mgy, 3han, 3hao, 3haq, 3har, 2wjk, 2wjl, 3has, 1c3w, 1q5i, 2ntu, 1kme, 2ntw, 1s52, 1s51, 1py6, 2i20, 1vjm, 1tn5, 1x0i, 1x0k, 3utv, 1tn0, 3utw, 1xji, 3utx, 3uty]
GTXLAXVG	GG7	LXXXFFGF	LF7	3	4	[1s8l, 1e0p, 1s8j, 4hyx, 1r2n, 1r84, 1f4z, 1pxs, 1jv7, 1jv6, 1pxr, 4hwl, 1qkp, 1qko, 1s54, 1s53, 1mgy, 3han, 3hao, 3haq, 3har, 2wjl, 3has, 1c3w, 1q5i, 2ntu, 1kme, 1s52, 1s51, 1py6, 2i20, 1vjm, 1tn5, 1x0i, 1x0k, 3utv, 1tn0, 3utw, 1xji, 3utx, 3uty]
GAXGIMIG	GG7	LXXLXXXF	LF7	3	4	[1m0k, 1s8l, 1at9, 1e0p, 1s8j, 1r2n, 1r84, 1pxs, 1jv7, 1jv6, 1ap9, 1pxr, 4hwl, 1s54, 1s53, 1o0a, 3han, 3hao, 1kg9, 1kg8, 3hap, 3haq, 3har, 2wjk, 2wjl, 3has, 1q5j, 1q5i, 1f50, 3nsb, 1tn5, 1cwq, 3utv, 1tn0, 3utw, 3utx, 4fpd, 3uty, 1brx, 1brr, 1p8i, 1fbk, 1ucq, 4hyx, 1f4z, 3vi0, 1qkp, 1qko, 1brd, 1p8h, 1mgy, 4md2, 2zfe, 4md1, 1iw6, 3ns0, 1c3w, 1bm1, 2ntu, 1kme, 2ntw, 1s52, 1s51, 1py6, 4ov0, 2i20, 1i…
GAXGIMIG	GG7	LXXXFFGF	LF7	3	4	[1s8l, 1at9, 1e0p, 1s8j, 1r2n, 1r84, 4hyx, 1f4z, 1pxs, 1jv7, 1jv6, 1pxr, 4hwl, 1qkp, 1qko, 1s54, 1s53, 1mgy, 3han, 3hao, 3hap, 3haq, 3har, 2wjl, 3has, 1c3w, 1bm1, 1q5i, 2ntu, 1kme, 1s52, 1s51, 1py6, 2i20, 1vjm, 1tn5, 1x0i, 1x0k, 3utv, 1tn0, 3utw, 3utx, 1xji, 4fpd, 3uty]
GTXLMLXG	GG7	ILVPGIAS	IS7	0	1	[2z55, 1vgo, 3wqj, 1uaz, 2ei4]
GAXGIMIG	GG7	IAFTXXLS	IS7	3	1	[1m0k, 1s8l, 1at9, 1e0p, 1s8j, 2i1x, 1r2n, 1r84, 1jv7, 1jv6, 1m0m, 1ap9, 1pxr, 1m0l, 4hwl, 1s54, 1s53, 1o0a, 1c8s, 3han, 3hao, 1kg9, 1c8r, 1kg8, 3hap, 3haq, 2wjk, 3har, 2wjl, 3has, 2zzl, 1q5j, 1kgb, 1q5i, 1f50, 1dze, 3nsb, 1tn5, 2brd, 1cwq, 1tn0, 3utx, 4fpd, 3uty, 1brx, 1fbb, 1brr, 1p8i, 1fbk, 1ucq, 4hyx, 1p8u, 1f4z, 1ixf, 3vi0, 1qkp, 1qko, 1brd, 1p8h, 1mgy, 1qm8, 4md2, 2zfe, 4md1, 1iw6, 3ns0, 1c…
GTXXXXLG	GG7	IAFTXXLS	IS7	0	1	[1m0k, 1s8l, 1at9, 1e0p, 1s8j, 2i1x, 1r2n, 1r84, 1pxs, 1jv7, 1jv6, 1pxr, 1ap9, 1m0m, 1m0l, 4hwl, 1s54, 1s53, 1o0a, 1c8s, 3han, 3hao, 1c8r, 1kg9, 1bhb, 1kg8, 3hap, 3haq, 1bha, 2wjk, 3har, 2wjl, 3has, 1q5j, 1kgb, 2zzl, 1q5i, 1f50, 1dze, 3nsb, 1tn5, 2brd, 1cwq, 1tn0, 3utx, 3uty, 4fpd, 1brx, 1fbb, 1brr, 1p8i, 1fbk, 1ucq, 4hyx, 1p8u, 1f4z, 1ixf, 3vi0, 1qkp, 1qko, 1brd, 1p8h, 1mgy, 1qm8, 4md2, 4md1, 2z…
GTXLMLXG	GG7	IASAAYLS	IS7	0	1	[1uaz]
GTXXXXLG	GG7	MXLSMLXG	MG7	0	1	[1brx, 1at9, 1bm1, 1kme, 1brr, 1s52, 1r2n, 1r84, 4hwl, 1qkp, 3han, 2brd, 1bhb, 3hap, 3har, 3utx, 1xji, 3has, 3uty]
GAXGIMIG	GG7	MIXTGXXG	MG7	3	3	[1m0k, 1s8l, 1at9, 1e0p, 1s8j, 2i1x, 1r2n, 1r84, 1pxs, 1m0m, 1ap9, 1pxr, 4hwl, 1s54, 1s53, 1o0a, 1c8s, 3han, 3hao, 1kg9, 1c8r, 1kg8, 3hap, 3haq, 2wjk, 3har, 2wjl, 3has, 2zzl, 1q5j, 1kgb, 1q5i, 1f50, 1dze, 3nsb, 1tn5, 2brd, 1cwq, 3utv, 1tn0, 3utw, 3utx, 4fpd, 3uty, 1brx, 1fbb, 1brr, 1p8i, 1fbk, 1ucq, 4hyx, 1p8u, 1f4z, 1ixf, 3vi0, 1qkp, 1qko, 1p8h, 1qm8, 4md2, 2zfe, 4md1, 1iw6, 3ns0, 1c3w, 1bm1, 2n…
GAXGIMIG	GG7	MXLSMLXG	MG7	3	1	[1brx, 1at9, 1bm1, 1kme, 1brr, 1s52, 1r2n, 1r84, 4hwl, 1qkp, 3han, 2brd, 3hap, 3har, 3utx, 1xji, 3has, 3uty]
GTXLAXVG	GG7	MIXTGXXG	MG7	3	3	[1s8l, 1e0p, 1s8j, 4hyx, 1r2n, 1r84, 1f4z, 1pxs, 1pxr, 4hwl, 1qkp, 1qko, 1s54, 1s53, 1o0a, 3han, 3hao, 3haq, 2wjk, 3har, 2wjl, 3has, 1c3w, 1q5i, 2ntu, 1kme, 2ntw, 1s52, 1s51, 1py6, 2i20, 1vjm, 1tn5, 1x0k, 3utv, 1tn0, 3utw, 1xji, 3utx, 3uty]
GAXGIMIG	GG7	MLXXLYXL	ML7	3	4	[1m0k, 1s8l, 1at9, 1e0p, 1s8j, 1r2n, 1r84, 1pxs, 1jv7, 1jv6, 1ap9, 1pxr, 1m0l, 4hwl, 1s54, 1s53, 1o0a, 3han, 3hao, 1kg9, 1kg8, 3hap, 3haq, 2wjk, 3har, 2wjl, 2zzl, 1q5j, 1q5i, 1f50, 3nsb, 1tn5, 1cwq, 3utv, 1tn0, 3utw, 3utx, 4fpd, 3uty, 1brx, 1brr, 1p8i, 1fbk, 1ucq, 4hyx, 1f4z, 1ixf, 3vi0, 1qkp, 1qko, 1brd, 1p8h, 1mgy, 1qm8, 4md2, 2zfe, 4md1, 1iw6, 3ns0, 1c3w, 1bm1, 2ntu, 1kme, 2ntw, 1s52, 1s51, 1p…
GTXLAXVG	GG7	MLXXLYXL	ML7	3	4	[1s8l, 1e0p, 1s8j, 4hyx, 1r2n, 1r84, 1f4z, 1pxs, 1jv7, 1jv6, 1pxr, 4hwl, 1qkp, 1qko, 1s54, 1s53, 1o0a, 1mgy, 3han, 3hao, 3haq, 2wjk, 3har, 2wjl, 1c3w, 1q5i, 2ntu, 1kme, 2ntw, 1s52, 1s51, 1py6, 2i20, 1vjm, 1tn5, 1x0i, 1x0k, 3utv, 1tn0, 3utw, 1xji, 3utx, 3uty]
GAXGIMIG	GG7	WWXISXXA	WA7	3	4	[1m0k, 1s8l, 1at9, 1e0p, 1s8j, 2i1x, 1r2n, 1r84, 1pxs, 1m0m, 1ap9, 1pxr, 1m0l, 4hwl, 1s54, 1s53, 1o0a, 1c8s, 3han, 3hao, 1kg9, 1c8r, 1kg8, 3hap, 3haq, 2wjk, 3har, 2wjl, 3has, 2zzl, 1q5j, 1kgb, 1q5i, 1f50, 1dze, 3nsb, 1tn5, 2brd, 1cwq, 3utv, 1tn0, 3utw, 3utx, 4fpd, 3uty, 1brx, 1fbb, 1brr, 1p8i, 1fbk, 1ucq, 4hyx, 1p8u, 1f4z, 1ixf, 3vi0, 1qkp, 1qko, 1p8h, 1qm8, 4md2, 2zfe, 4md1, 1iw6, 3ns0, 1c3w, 1b…
GAXGIMIG	GG7	ARYXXWLF	AF7	3	2	[1m0k, 1s8l, 1at9, 1s8j, 1e0p, 2i1x, 1r2n, 1r84, 1jv7, 1pxs, 1m0m, 1ap9, 1pxr, 4hwl, 1s54, 1s53, 1o0a, 1c8s, 3han, 3hao, 1kg9, 1c8r, 1kg8, 3hap, 3haq, 2wjk, 3har, 2wjl, 3has, 2zzl, 1q5j, 1kgb, 1q5i, 1f50, 1dze, 3nsb, 1tn5, 2brd, 1cwq, 3utv, 1tn0, 3utw, 3utx, 4fpd, 3uty, 1brx, 1fbb, 1brr, 1p8i, 1fbk, 1ucq, 4hyx, 1p8u, 1f4z, 1ixf, 3vi0, 1qkp, 1qko, 1p8h, 1qm8, 4md2, 2zfe, 4md1, 1iw6, 3ns0, 1c3w, 1b…
GTXLMLXG	GG7	AAXLXMFF	AF7	0	1	[2z55, 1vgo, 3wqj, 1uaz, 2ei4]
GLVYYXXG	GG7	LRNXTVXL	LL7	4	5	[1gue, 4gyc, 3qdc, 3qap, 2f93, 2ksy, 2f95, 1jgj, 1h68, 1gu8]
GALTVLFG	GG7	LXLVAATL	LL7	0	1	[4gyc]
GALTVLFG	GG7	LXGINLXL	LL7	0	1	[4gyc, 2f93, 2f95, 1h2s]
GTXLAXVG	GG7	AMLYXXYV	AV7	3	4	[1s8l, 1e0p, 1s8j, 4hyx, 1r2n, 1r84, 1f4z, 1pxs, 1jv7, 1jv6, 1pxr, 4hwl, 1qkp, 1qko, 1s54, 1s53, 1o0a, 1mgy, 3han, 3hao, 3haq, 2wjk, 2wjl, 3has, 1c3w, 1q5i, 2ntu, 1kme, 2ntw, 1s52, 1s51, 1py6, 2i20, 1vjm, 1tn5, 1x0i, 1x0k, 3utv, 1tn0, 3utw, 1xji, 3utx, 3uty]
GAXGIMIG	GG7	AMLYXXYV	AV7	3	4	[1m0k, 1s8l, 1at9, 1e0p, 1s8j, 1r2n, 1r84, 1pxs, 1jv7, 1jv6, 1ap9, 1pxr, 1m0l, 4hwl, 1s54, 1s53, 1o0a, 3han, 3hao, 1kg9, 1kg8, 3hap, 3haq, 3har, 2wjk, 2wjl, 3has, 2zzl, 1q5j, 1q5i, 1f50, 3nsb, 1tn5, 2brd, 1cwq, 3utv, 1tn0, 3utw, 3utx, 4fpd, 3uty, 1brx, 1brr, 1p8i, 1fbk, 1ucq, 4hyx, 1f4z, 1ixf, 3vi0, 1qkp, 1qko, 1brd, 1p8h, 1mgy, 1qm8, 4md2, 2zfe, 4md1, 1iw6, 3ns0, 1c3w, 1bm1, 2ntu, 1kme, 2ntw, 1s…
GTXLMLXG	GG7	AFMVLDVT	AT7	0	6	[2z55, 1vgo, 3wqj, 2ei4]
GLVXATLG	GG7	ALTVLFGA	AA7	1	0	[4gyc]
GTXLAXVG	GG7	AIXXXXXA	AA7	3	1	[1s8l, 1e0p, 1s8j, 4hyx, 1r2n, 1r84, 1f4z, 1pxs, 1jv7, 1jv6, 4hwl, 1qkp, 1qko, 1s54, 1o0a, 1mgy, 3hao, 3haq, 2wjk, 3har, 2wjl, 3has, 1c3w, 1q5i, 2ntu, 1kme, 2ntw, 1s52, 1s51, 1py6, 2i20, 1vjm, 1tn5, 1x0i, 1x0k, 3utv, 1xji]
GTXXXXLG	GG7	AIXXXXXA	AA7	0	1	[1m0k, 1s8l, 1at9, 1e0p, 1s8j, 1r2n, 1r84, 1pxs, 1jv7, 1jv6, 1ap9, 4hwl, 1s54, 1o0a, 3han, 3hao, 1kg9, 1bhb, 1kg8, 3hap, 3haq, 1bha, 2wjk, 3har, 2wjl, 3has, 1q5j, 1q5i, 1f50, 3nsb, 1tn5, 1cwq, 3utv, 4fpd, 1brx, 1brr, 1p8i, 1fbk, 1ucq, 4hyx, 1f4z, 3vi0, 1qkp, 1qko, 1brd, 1p8h, 1mgy, 4md2, 4md1, 3ns0, 1c3w, 1bm1, 2ntu, 1kme, 2ntw, 1s52, 1s51, 1py6, 4ov0, 2i20, 1vjm, 3mbv, 1x0i, 1x0k, 1xji]
GAXGIMIG	GG7	ALLLLDLA	AA7	3	2	[1q5j]
GAXGIMIG	GG7	AIXXXXXA	AA7	3	1	[1m0k, 1s8l, 1at9, 1e0p, 1s8j, 1r2n, 1r84, 1pxs, 1jv7, 1jv6, 1ap9, 4hwl, 1s54, 1o0a, 3hao, 1kg9, 1kg8, 3hap, 3haq, 2wjk, 3har, 2wjl, 3has, 1q5j, 1q5i, 1f50, 3nsb, 1tn5, 1cwq, 3utv, 4fpd, 1brx, 1brr, 1p8i, 1fbk, 1ucq, 4hyx, 1f4z, 3vi0, 1qkp, 1qko, 1brd, 1p8h, 1mgy, 4md2, 4md1, 3ns0, 1c3w, 1bm1, 2ntu, 1kme, 2ntw, 1s52, 1s51, 1py6, 4ov0, 2i20, 1vjm, 3mbv, 1x0i, 1x0k, 1xji]
GLVXATLG	GG7	AVFIFVXA	AA7	1	0	[4gyc]
GAXGIMIG	GG7	ADWLFTTA	AA7	3	2	[1q5j]
GXXGXLXG	GG7	AXAYXXMA	AA7	0	1	[1gue, 4gyc, 3qdc, 3qap, 2f93, 2ksy, 2f95, 1jgj, 1h68, 1gu8, 1h2s]
GAXGIMIG	GG7	TTPLLLLA	TA7	3	2	[2i20]
GTXXXXLG	GG7	TXXXXXXA	TA7	0	1	[1m0k, 1s8l, 1at9, 1e0p, 1s8j, 1r2n, 1r84, 1pxs, 1jv7, 1jv6, 1ap9, 1m0l, 4hwl, 1s54, 1o0a, 3han, 3hao, 1kg9, 1bhb, 1kg8, 3hap, 3haq, 1bha, 2wjk, 3har, 2wjl, 3has, 1q5j, 2zzl, 1q5i, 1f50, 3nsb, 1tn5, 1cwq, 3utv, 1tn0, 4fpd, 1brx, 1brr, 1p8i, 1fbk, 1ucq, 4hyx, 1f4z, 1ixf, 3vi0, 1qkp, 1qko, 1brd, 1p8h, 1mgy, 1qm8, 4md2, 4md1, 2zfe, 1iw6, 3ns0, 1c3w, 1bm1, 2ntu, 1kme, 2ntw, 1s52, 1s51, 1py6, 4ov0, 3v…
GAXGIMIG	GG7	TXXXXXXA	TA7	3	1	[1m0k, 1s8l, 1at9, 1e0p, 1s8j, 1r2n, 1r84, 1pxs, 1jv7, 1jv6, 1ap9, 1m0l, 4hwl, 1s54, 1o0a, 3hao, 1kg9, 1kg8, 3hap, 3haq, 2wjk, 3har, 2wjl, 3has, 2zzl, 1q5j, 1q5i, 1f50, 3nsb, 1tn5, 1cwq, 3utv, 4fpd, 1brx, 1brr, 1p8i, 1fbk, 1ucq, 4hyx, 1f4z, 1ixf, 3vi0, 1qkp, 1qko, 1brd, 1p8h, 1mgy, 1qm8, 4md2, 2zfe, 4md1, 1iw6, 3ns0, 1c3w, 1bm1, 2ntu, 1kme, 2ntw, 1s52, 1s51, 1py6, 4ov0, 2i20, 3vhz, 1iw9, 1vjm, 1x…
GAXGIMIG	GG7	DXIMIXTG	DG7	3	3	[1m0k, 1s8l, 1at9, 1e0p, 1s8j, 2i1x, 1r2n, 1r84, 1pxs, 1jv7, 1jv6, 1m0m, 1ap9, 1pxr, 1m0l, 4hwl, 1s54, 1s53, 1o0a, 1c8s, 3han, 3hao, 1kg9, 1c8r, 1kg8, 3hap, 3haq, 2wjk, 3har, 2wjl, 3has, 2zzl, 1q5j, 1kgb, 1q5i, 1f50, 1dze, 3nsb, 1tn5, 2brd, 1cwq, 3utv, 1tn0, 3utw, 3utx, 4fpd, 3uty, 1brx, 1fbb, 1brr, 1p8i, 1fbk, 1ucq, 4hyx, 1p8u, 1f4z, 1ixf, 3vi0, 1qkp, 1qko, 1brd, 1p8h, 1mgy, 1qm8, 4md2, 2zfe, 4m…
GTXLAXVG	GG7	DXIMIXTG	DG7	3	3	[1s8l, 1e0p, 1s8j, 4hyx, 1r2n, 1r84, 1f4z, 1pxs, 1jv7, 1jv6, 1pxr, 4hwl, 1qkp, 1qko, 1s54, 1s53, 1o0a, 1mgy, 3han, 3hao, 3haq, 2wjk, 3har, 2wjl, 3has, 1c3w, 1q5i, 2ntu, 1kme, 2ntw, 1s52, 1s51, 1py6, 2i20, 1vjm, 1tn5, 1x0i, 1x0k, 3utv, 1tn0, 3utw, 1xji, 3utx, 3uty]
GTXXXXLG	GG7	AITXLVPP	AP7	0	1	[1tn0]
GAXGIMIG	GG7	AXWLFTTP	AP7	3	2	[1m0k, 1s8l, 1at9, 1s8j, 1e0p, 2i1x, 1r2n, 1r84, 1jv7, 1pxs, 1jv6, 1m0m, 1ap9, 1pxr, 1m0l, 4hwl, 1s54, 1s53, 1o0a, 1c8s, 3han, 3hao, 1kg9, 1c8r, 1kg8, 3hap, 3haq, 2wjk, 3har, 2wjl, 3has, 2zzl, 1kgb, 1q5i, 1f50, 1dze, 3nsb, 1tn5, 2brd, 1cwq, 3utv, 1tn0, 3utw, 3utx, 4fpd, 3uty, 1brx, 1fbb, 1brr, 1p8i, 1fbk, 1ucq, 4hyx, 1p8u, 1f4z, 1ixf, 3vi0, 1qkp, 1qko, 1brd, 1p8h, 1mgy, 1qm8, 4md2, 2zfe, 4md1, 1i…
GLVYYXXG	GG7	REFGIVIT	RT7	4	3	[1gue, 4gyc, 3qdc, 2f93, 2ksy, 2f95, 1jgj, 1h68, 1gu8]
GAXGIMIG	GG7	RYAXWLXT	RT7	3	2	[1m0k, 1s8l, 1at9, 1e0p, 1s8j, 2i1x, 1r2n, 1r84, 1pxs, 1jv7, 1m0m, 1ap9, 1pxr, 1jv6, 1m0l, 4hwl, 1s54, 1s53, 1o0a, 1c8s, 3han, 3hao, 1kg9, 1c8r, 1kg8, 3hap, 3haq, 2wjk, 3har, 2wjl, 3has, 2zzl, 1q5j, 1kgb, 1q5i, 1f50, 1dze, 3nsb, 1tn5, 2brd, 1cwq, 3utv, 1tn0, 3utw, 3utx, 4fpd, 3uty, 1brx, 1fbb, 1brr, 1p8i, 1fbk, 1ucq, 4hyx, 1p8u, 1f4z, 1ixf, 3vi0, 1qkp, 1qko, 1brd, 1p8h, 1mgy, 1qm8, 4md2, 2zfe, 4m…
GAXGIMIG	GG7	DWLXTXXL	DL7	3	2	[1m0k, 1at9, 1e0p, 2i1x, 1r2n, 1r84, 1pxs, 1m0m, 1ap9, 1pxr, 1m0l, 4hwl, 1s54, 1s53, 1o0a, 1c8s, 3han, 3hao, 1kg9, 1c8r, 1kg8, 3hap, 3haq, 2wjk, 3har, 2wjl, 3has, 1q5j, 2zzl, 1kgb, 1q5i, 1f50, 1dze, 3nsb, 1tn5, 2brd, 1cwq, 3utv, 1tn0, 3utw, 3utx, 4fpd, 3uty, 1brx, 1fbb, 1brr, 1p8i, 1fbk, 1ucq, 4hyx, 1p8u, 1f4z, 1ixf, 3vi0, 1qkp, 1qko, 1brd, 1p8h, 1qm8, 4md2, 2zfe, 4md1, 1iw6, 3ns0, 1c3w, 1bm1, 2n…
GXXGXLXG	GG7	DVALIVYL	DL7	0	6	[4gyc, 3qdc, 3qap, 2f93, 2ksy, 2f95, 1jgj, 1h2s]
GTXXXXLG	GG7	DVSAKVGL	DL7	0	6	[1p8i, 1fbk, 1jv6, 4fpd]
GTXXXXLG	GG7	DXXLFMVL	DL7	0	6	[2wjk]
GTXLAXVG	GG7	DWLXTXXL	DL7	3	2	[1e0p, 4hyx, 1r2n, 1r84, 1f4z, 1pxs, 1pxr, 4hwl, 1qkp, 1qko, 1s54, 1s53, 1o0a, 3han, 3hao, 3hap, 3haq, 2wjk, 3har, 2wjl, 3has, 1c3w, 1q5i, 2ntu, 1kme, 2ntw, 1s52, 1s51, 1py6, 2i20, 1vjm, 1tn5, 1x0i, 1x0k, 3utv, 1tn0, 3utw, 1xji, 3utx, 3uty]
GAXGIMIG	GG7	PLLXLXLA	PA7	3	2	[1s8l, 1at9, 1e0p, 1s8j, 1r2n, 1r84, 1pxs, 1jv7, 1jv6, 1pxr, 4hwl, 1s54, 1s53, 1o0a, 3han, 3hao, 1kg8, 3hap, 3haq, 2wjk, 3har, 2wjl, 3has, 1q5i, 1f50, 1tn5, 3utv, 1tn0, 3utw, 3utx, 3uty, 4fpd, 1brx, 1fbk, 4hyx, 1f4z, 1qkp, 1qko, 1brd, 1p8h, 1mgy, 4md2, 4md1, 1c3w, 1bm1, 2ntu, 1kme, 2ntw, 1s52, 1s51, 1py6, 4ov0, 2i20, 1vjm, 3mbv, 1x0i, 1x0k, 1xji]
GTXLAXVG	GG7	PLLXLXLA	PA7	3	2	[1s8l, 1e0p, 1s8j, 4hyx, 1r2n, 1r84, 1f4z, 1pxs, 1jv7, 1jv6, 1pxr, 4hwl, 1qkp, 1qko, 1s54, 1s53, 1o0a, 1mgy, 3han, 3hap, 3haq, 2wjk, 3har, 2wjl, 3has, 1c3w, 1q5i, 2ntu, 1kme, 2ntw, 1s52, 1s51, 1py6, 1vjm, 1tn5, 1x0i, 1x0k, 3utv, 1tn0, 3utw, 1xji, 3utx, 3uty]
GAXGIMIG	GG7	FTXXXXXL	FL7	3	2	[1m0k, 1s8l, 1at9, 1e0p, 1s8j, 1r2n, 1r84, 1pxs, 1jv7, 1jv6, 1ap9, 1pxr, 1m0l, 4hwl, 1s54, 1s53, 1o0a, 3han, 3hao, 1kg9, 1kg8, 3hap, 3haq, 2wjk, 3har, 2wjl, 3has, 2zzl, 1q5j, 1q5i, 1f50, 3nsb, 1tn5, 2brd, 1cwq, 3utv, 1tn0, 3utw, 3utx, 4fpd, 3uty, 1brx, 1brr, 1p8i, 1fbk, 1ucq, 4hyx, 1f4z, 1ixf, 1qkp, 1qko, 1brd, 1p8h, 1mgy, 1qm8, 4md2, 2zfe, 4md1, 1iw6, 3ns0, 1c3w, 1bm1, 2ntu, 1kme, 2ntw, 1s52, 1s…
GTXLAXVG	GG7	FTXXXXXL	FL7	3	2	[1s8l, 1e0p, 1s8j, 4hyx, 1r2n, 1r84, 1f4z, 1pxs, 1jv7, 1jv6, 1pxr, 4hwl, 1qkp, 1qko, 1s54, 1s53, 1o0a, 1mgy, 3han, 3hap, 3haq, 2wjk, 3har, 2wjl, 3has, 1c3w, 1q5i, 2ntu, 1kme, 2ntw, 1s52, 1s51, 1py6, 2i20, 1vjm, 1tn5, 1x0i, 1x0k, 3utv, 1tn0, 3utw, 1xji, 3utx, 3uty]
GLVXATLG	GG7	FVGALXXL	FL7	1	0	[4gyc]
GTXXXXLG	GG7	FTXXLSXL	FL7	0	1	[1m0k, 1s8l, 1at9, 1e0p, 1s8j, 2i1x, 1r2n, 1r84, 1jv7, 1pxs, 1jv6, 1pxr, 1ap9, 1m0m, 4hwl, 1s54, 1s53, 1o0a, 1c8s, 3han, 3hao, 1c8r, 1kg9, 1bhb, 1kg8, 3hap, 3haq, 1bha, 2wjk, 3har, 2wjl, 3has, 1q5j, 1kgb, 2zzl, 1q5i, 1f50, 1dze, 3nsb, 1tn5, 2brd, 1tn0, 3utx, 3uty, 4fpd, 1brx, 1fbb, 1brr, 1p8i, 1fbk, 1ucq, 4hyx, 1p8u, 1f4z, 1ixf, 3vi0, 1qkp, 1qko, 1brd, 1p8h, 1qm8, 4md2, 4md1, 2zfe, 1iw6, 3ns0, 1c…
GAXGIMIG	GG7	FTXXLSXL	FL7	3	1	[1m0k, 1s8l, 1at9, 1e0p, 1s8j, 2i1x, 1r2n, 1r84, 1jv7, 1jv6, 1m0m, 1ap9, 1pxr, 4hwl, 1s54, 1s53, 1o0a, 1c8s, 3han, 3hao, 1kg9, 1c8r, 1kg8, 3hap, 3haq, 2wjk, 3har, 2wjl, 3has, 2zzl, 1q5j, 1kgb, 1q5i, 1f50, 1dze, 3nsb, 1tn5, 2brd, 1tn0, 3utx, 4fpd, 3uty, 1brx, 1fbb, 1brr, 1p8i, 1fbk, 1ucq, 4hyx, 1p8u, 1f4z, 1ixf, 3vi0, 1qkp, 1qko, 1brd, 1p8h, 1qm8, 4md2, 2zfe, 4md1, 1iw6, 3ns0, 1c3w, 1bm1, 2ntu, 1k…
GAXGIMIG	GG7	PXIAFTXY	PY7	3	1	[1m0k, 1s8l, 1at9, 1e0p, 1s8j, 2i1x, 1r2n, 1r84, 1jv7, 1jv6, 1m0m, 1ap9, 1m0l, 4hwl, 1s54, 1s53, 1o0a, 1c8s, 3han, 3hao, 1kg9, 1c8r, 1kg8, 3hap, 3haq, 2wjk, 3har, 2wjl, 3has, 2zzl, 1q5j, 1kgb, 1q5i, 1f50, 1dze, 3nsb, 1tn5, 2brd, 1cwq, 3utx, 4fpd, 1brx, 1fbb, 1brr, 1p8i, 1fbk, 1ucq, 4hyx, 1p8u, 1f4z, 1ixf, 3vi0, 1qkp, 1qko, 1brd, 1p8h, 1mgy, 1qm8, 4md2, 2zfe, 4md1, 1iw6, 3ns0, 1c3w, 1bm1, 2ntu, 1k…
GTXXXXLG	GG7	PXIAFTXY	PY7	0	1	[1m0k, 1s8l, 1at9, 1e0p, 1s8j, 2i1x, 1r2n, 1r84, 1pxs, 1jv7, 1jv6, 1ap9, 1m0m, 1m0l, 4hwl, 1s54, 1s53, 1o0a, 1c8s, 3han, 3hao, 1c8r, 1kg9, 1bhb, 1kg8, 3hap, 3haq, 1bha, 2wjk, 3har, 2wjl, 3has, 1q5j, 1kgb, 2zzl, 1q5i, 1f50, 1dze, 3nsb, 1tn5, 2brd, 1cwq, 1tn0, 3utx, 4fpd, 1brx, 1fbb, 1brr, 1p8i, 1fbk, 1ucq, 4hyx, 1p8u, 1f4z, 1ixf, 3vi0, 1qkp, 1qko, 1brd, 1p8h, 1mgy, 1qm8, 4md2, 4md1, 2zfe, 1iw6, 3n…
GTXLMLXG	GG7	PXIASAAY	PY7	0	1	[2z55, 1vgo, 3wqj, 1uaz, 2ei4]
GTXLMLXG	GG7	SAAYLXMF	SF7	0	1	[2z55, 1uaz, 1vgo, 3wqj, 2ei4]
GAXGIMIG	GG7	WAISTAAM	WM7	3	4	[1m0k, 1s8l, 1at9, 1e0p, 1s8j, 2i1x, 1r2n, 1r84, 1pxs, 1jv7, 1jv6, 1m0m, 1ap9, 1pxr, 1m0l, 4hwl, 1s54, 1s53, 1o0a, 1c8s, 3han, 3hao, 1kg9, 1c8r, 1kg8, 3hap, 3haq, 2wjk, 3har, 2wjl, 3has, 2zzl, 1q5j, 1kgb, 1q5i, 1f50, 1dze, 3nsb, 1tn5, 2brd, 1cwq, 3utv, 1tn0, 3utw, 3utx, 4fpd, 3uty, 1brx, 1fbb, 1brr, 1p8i, 1fbk, 1ucq, 4hyx, 1p8u, 1f4z, 1ixf, 3vi0, 1qkp, 1qko, 1p8h, 1qm8, 4md2, 2zfe, 4md1, 1iw6, 3n…
GAXGIMIG	GG7	LFTTPLLA	LA7	3	2	[3hao]
GXXGXLXG	GG7	LVGISGIA	LA7	0	1	[1gue, 4gyc, 3qdc, 3qap, 2f93, 2ksy, 2f95, 1jgj, 1h68, 1gu8, 1h2s]
GTXLMLXG	GG7	LVPGIAXA	LA7	0	1	[2z55, 1vgo, 3wqj, 1uaz, 2ei4]
GLVYYXXG	GG7	LNXVVXLA	LA7	4	3	[1gue, 4gyc, 3qdc, 3qap, 2f93, 2ksy, 2f95, 1jgj, 1h68, 1gu8]
GAXGIMIG	GG7	YXLYVXFF	YF7	3	4	[1s8l, 1at9, 1e0p, 1s8j, 1r2n, 1r84, 1pxs, 1jv7, 1jv6, 1pxr, 4hwl, 1s54, 1s53, 1o0a, 3han, 3hao, 1kg8, 3hap, 3haq, 2wjk, 3har, 3has, 2wjl, 1q5j, 1q5i, 1tn5, 3utv, 1tn0, 3utw, 3utx, 4fpd, 3uty, 1fbk, 1ucq, 4hyx, 1f4z, 1qkp, 1qko, 1brd, 1p8h, 1mgy, 4md2, 4md1, 1c3w, 1bm1, 2ntu, 1kme, 2ntw, 1s52, 1s51, 1py6, 4ov0, 2i20, 1vjm, 3mbv, 1x0i, 1x0k, 1xji]
GTXLAXVG	GG7	YXLYVXFF	YF7	3	4	[1s8l, 1e0p, 1s8j, 4hyx, 1r2n, 1r84, 1f4z, 1pxs, 1jv7, 1jv6, 1pxr, 4hwl, 1qkp, 1qko, 1s54, 1s53, 1o0a, 1mgy, 3han, 3hao, 3haq, 2wjk, 3har, 3has, 2wjl, 1c3w, 1q5i, 2ntu, 1kme, 2ntw, 1s52, 1s51, 1py6, 2i20, 1vjm, 1tn5, 1x0i, 1x0k, 3utv, 1tn0, 3utw, 1xji, 3utx, 3uty]
GTXLMLXG	GG7	ASAAYXXM	AM7	0	1	[2z55, 1uaz, 1vgo, 3wqj, 2ei4]
GXXGXLXG	GG7	AAXAYXVM	AM7	0	1	[1gue, 4gyc, 3qdc, 3qap, 2f93, 2ksy, 2f95, 1jgj, 1h68, 1gu8, 1h2s]
GTXLAXVG	GG7	ILYVXFFG	IG7	3	4	[1s8l, 1e0p, 1s8j, 4hyx, 1r2n, 1r84, 1f4z, 1pxs, 1jv7, 1jv6, 1pxr, 4hwl, 1qkp, 1qko, 1s54, 1s53, 1o0a, 1mgy, 3han, 3hao, 2wjk, 2wjl, 3has, 1c3w, 1q5i, 2ntu, 1kme, 2ntw, 1s52, 1s51, 1py6, 2i20, 1vjm, 1tn5, 1x0i, 1x0k, 3utv, 1tn0, 3utw, 1xji, 3utx, 3uty]
GALTVLFG	GG7	IXLGIXLG	IG7	0	1	[4gyc, 2f93, 2f95, 1h2s]
GAXGIMIG	GG7	ILYVXFFG	IG7	3	4	[1s8l, 1at9, 1e0p, 1s8j, 1r2n, 1r84, 1pxs, 1jv7, 1jv6, 1pxr, 4hwl, 1s54, 1s53, 1o0a, 3han, 3hao, 1kg8, 3hap, 2wjk, 2wjl, 3has, 1q5i, 1tn5, 3utv, 1tn0, 3utw, 3utx, 4fpd, 3uty, 4hyx, 1f4z, 1qkp, 1qko, 1brd, 1p8h, 1mgy, 1c3w, 1bm1, 2ntu, 1kme, 2ntw, 1s52, 1s51, 1py6, 2i20, 1vjm, 1x0i, 1x0k, 1xji]
GTXLAXVG	GG7	AAMLYXLY	AY7	3	4	[1s8l, 1e0p, 1s8j, 4hyx, 1r2n, 1r84, 1f4z, 1pxs, 1jv7, 1jv6, 1pxr, 4hwl, 1qkp, 1qko, 1s54, 1s53, 1o0a, 1mgy, 3han, 3hao, 3haq, 2wjk, 2wjl, 3has, 1c3w, 1q5i, 2ntu, 1kme, 2ntw, 1s52, 1s51, 1py6, 2i20, 1vjm, 1tn5, 1x0i, 1x0k, 3utv, 1tn0, 3utw, 1xji, 3utx, 3uty]
GAXGIMIG	GG7	AAMLYXLY	AY7	3	4	[1m0k, 1s8l, 1at9, 1e0p, 1s8j, 1r2n, 1r84, 1pxs, 1jv7, 1jv6, 1ap9, 1pxr, 1m0l, 4hwl, 1s54, 1s53, 1o0a, 3han, 3hao, 1kg9, 1c8r, 1kg8, 3hap, 3haq, 2wjk, 3har, 2wjl, 3has, 2zzl, 1q5j, 1kgb, 1q5i, 1f50, 3nsb, 1tn5, 2brd, 1cwq, 3utv, 1tn0, 3utw, 3utx, 4fpd, 3uty, 1brx, 1fbb, 1brr, 1p8i, 1fbk, 1ucq, 4hyx, 1p8u, 1f4z, 1ixf, 3vi0, 1qkp, 1qko, 1brd, 1p8h, 1mgy, 1qm8, 4md2, 2zfe, 4md1, 1iw6, 3ns0, 1c3w, 1b…
GTXXXXLG	GG7	AAIAFTMY	AY7	0	1	[1pxr, 3uty]
GAXGIMIG	GG7	FVWWAIST	FT7	3	4	[1m0k, 1at9, 1e0p, 2i1x, 1r2n, 1r84, 1pxs, 1m0m, 1ap9, 1pxr, 4hwl, 1s54, 1s53, 1o0a, 1c8s, 3han, 3hao, 1kg9, 1c8r, 1kg8, 3hap, 3haq, 2wjk, 3har, 2wjl, 3has, 2zzl, 1q5j, 1kgb, 1q5i, 1f50, 1dze, 3nsb, 1tn5, 2brd, 3utv, 1tn0, 3utw, 3utx, 4fpd, 3uty, 1brx, 1fbb, 1brr, 1p8i, 1fbk, 1ucq, 4hyx, 1p8u, 1f4z, 1ixf, 3vi0, 1qkp, 1qko, 1p8h, 1qm8, 4md2, 2zfe, 4md1, 1iw6, 3ns0, 1c3w, 1bm1, 2ntu, 1kme, 2ntw, 1s…
GLVXATLG	GG7	FIFVGALT	FT7	1	0	[4gyc]
GLVYYXXG	GG7	MLAGFAGA	MA7	4	3	[4gyc, 3qdc, 3qap, 2ksy, 1jgj]
GTXLAXVG	GG7	MLYILYVA	MA7	3	4	[3has]
GAXGIMIG	GG7	MLYILYVA	MA7	3	4	[3has]
GAXGIMIG	GG7	VLFFGFTS	VS7	3	4	[1qkp, 1s52, 3utv]
GTXLAXVG	GG7	VLFFGFTS	VS7	3	4	[1qkp, 1s52, 3utv]
GXXGXLXG	GG7	IVYLDLVT	IT7	0	6	[1gue, 4gyc, 3qdc, 3qap, 2f93, 2ksy, 2f95, 1jgj, 1h68, 1gu8, 1h2s]
GTXLAXVG	GG7	TXXXXXXL	TL7	3	2	[1s8l, 1e0p, 1s8j, 4hyx, 1r2n, 1r84, 1f4z, 1pxs, 1jv7, 1jv6, 1pxr, 4hwl, 1qkp, 1qko, 1s54, 1s53, 1o0a, 1mgy, 3han, 3hap, 3haq, 2wjk, 3har, 2wjl, 3has, 1c3w, 1q5i, 2ntu, 1kme, 2ntw, 1s52, 1s51, 1py6, 1vjm, 1tn5, 1x0i, 1x0k, 3utv, 1tn0, 3utw, 1xji, 3utx, 3uty]
GTXLAXVG	GG7	TAAMLXXL	TL7	3	4	[1s8l, 1e0p, 1s8j, 4hyx, 1r2n, 1r84, 1f4z, 1pxs, 1jv7, 1jv6, 1pxr, 4hwl, 1qkp, 1qko, 1s54, 1s53, 1o0a, 1mgy, 3han, 3hao, 3haq, 2wjk, 2wjl, 3has, 1c3w, 1q5i, 2ntu, 1kme, 2ntw, 1s52, 1s51, 1py6, 2i20, 1vjm, 1tn5, 1x0i, 1x0k, 3utv, 1tn0, 3utw, 1xji, 3utx, 3uty]
GTXXXXLG	GG7	TXXLSMLL	TL7	0	1	[1s8l, 1at9, 1e0p, 1s8j, 2i1x, 1r2n, 1r84, 1pxs, 1pxr, 1ap9, 1m0m, 4hwl, 1s54, 1s53, 1o0a, 1c8s, 3han, 3hao, 1c8r, 1kg9, 1bhb, 1kg8, 3hap, 3haq, 2wjk, 3har, 2wjl, 3has, 1q5j, 1kgb, 2zzl, 1q5i, 1f50, 3nsb, 1tn5, 2brd, 1tn0, 3utx, 3uty, 4fpd, 1brx, 1fbb, 1brr, 1fbk, 1ucq, 4hyx, 1p8u, 1f4z, 1ixf, 3vi0, 1qkp, 1qko, 1brd, 1p8h, 4md2, 4md1, 3ns0, 1c3w, 1bm1, 2ntu, 1kme, 2ntw, 1s52, 1s51, 1py6, 4ov0, 3v…
GAXGIMIG	GG7	TXXLSMLL	TL7	3	1	[1s8l, 1at9, 1e0p, 1s8j, 2i1x, 1r2n, 1r84, 1m0m, 1ap9, 1pxr, 4hwl, 1s54, 1s53, 1o0a, 1c8s, 3han, 3hao, 1kg9, 1c8r, 1kg8, 3hap, 3haq, 2wjk, 3har, 2wjl, 3has, 2zzl, 1q5j, 1kgb, 1q5i, 1f50, 3nsb, 1tn5, 2brd, 1tn0, 3utx, 4fpd, 3uty, 1brx, 1fbb, 1brr, 1fbk, 1ucq, 4hyx, 1p8u, 1f4z, 1ixf, 3vi0, 1qkp, 1qko, 1brd, 1p8h, 4md2, 4md1, 3ns0, 1c3w, 1bm1, 2ntu, 1kme, 2ntw, 1s52, 1s51, 1py6, 4ov0, 2i20, 3vhz, 1i…
GLVYYXXG	GG7	TLNTVVML	TL7	4	3	[1gue, 4gyc, 3qdc, 3qap, 2f93, 2ksy, 2f95, 1jgj, 1h68, 1gu8]
GAXGIMIG	GG7	TAAMLXXL	TL7	3	4	[1m0k, 1s8l, 1at9, 1e0p, 1s8j, 2i1x, 1r2n, 1r84, 1pxs, 1jv7, 1jv6, 1m0m, 1ap9, 1pxr, 1m0l, 4hwl, 1s54, 1s53, 1o0a, 1c8s, 3han, 3hao, 1kg9, 1c8r, 1kg8, 3hap, 3haq, 2wjk, 3har, 2wjl, 3has, 2zzl, 1q5j, 1kgb, 1q5i, 1f50, 1dze, 3nsb, 1tn5, 2brd, 1cwq, 3utv, 1tn0, 3utw, 3utx, 4fpd, 3uty, 1brx, 1fbb, 1brr, 1p8i, 1fbk, 1ucq, 4hyx, 1p8u, 1f4z, 1ixf, 3vi0, 1qkp, 1qko, 1brd, 1p8h, 1mgy, 1qm8, 4md2, 2zfe, 4m…
GAXGIMIG	GG7	TXXXXXXL	TL7	3	2	[1m0k, 1s8l, 1at9, 1e0p, 1s8j, 1r2n, 1r84, 1pxs, 1jv7, 1jv6, 1ap9, 1pxr, 4hwl, 1s54, 1s53, 1o0a, 3han, 1kg9, 3hao, 1kg8, 3hap, 3haq, 2wjk, 3har, 2wjl, 3has, 1q5j, 1q5i, 1f50, 3nsb, 1tn5, 1cwq, 3utv, 1tn0, 3utw, 3utx, 3uty, 4fpd, 1brx, 1brr, 1p8i, 1fbk, 1ucq, 4hyx, 1f4z, 1qkp, 1qko, 1brd, 1p8h, 1mgy, 4md2, 4md1, 3ns0, 1c3w, 1bm1, 2ntu, 1kme, 2ntw, 1s52, 1s51, 1py6, 4ov0, 2i20, 1vjm, 3mbv, 1x0i, 1x…
GAXGIMIG	GG7	STXAMLYV	SV7	3	4	[3har]
GTXLAXVG	GG7	YAIXXLXP	YP7	3	1	[1s8l, 1e0p, 1s8j, 4hyx, 1r2n, 1r84, 1f4z, 1pxs, 1jv7, 1jv6, 4hwl, 1qkp, 1qko, 1s54, 1o0a, 1mgy, 3hao, 3haq, 2wjk, 3har, 2wjl, 3has, 1c3w, 1q5i, 2ntu, 1kme, 2ntw, 1s52, 1s51, 1py6, 2i20, 1vjm, 1tn5, 1x0i, 1x0k, 3utv, 1tn0, 1xji]
GTXXXXLG	GG7	YAIXXLXP	YP7	0	1	[1s8l, 1at9, 1e0p, 1s8j, 1r2n, 1r84, 1pxs, 1jv7, 1jv6, 4hwl, 1s54, 1o0a, 3hao, 1bhb, 1kg8, 3hap, 3haq, 1bha, 2wjk, 3har, 2wjl, 3has, 1q5j, 1q5i, 1f50, 1tn5, 3utv, 1tn0, 4fpd, 1brx, 1fbk, 1ucq, 4hyx, 1f4z, 1qkp, 1qko, 1p8h, 1mgy, 4md2, 4md1, 1c3w, 1bm1, 2ntu, 1kme, 2ntw, 1s52, 1s51, 1py6, 4ov0, 2i20, 1vjm, 3mbv, 1x0i, 1x0k, 1xji]
GAXGIMIG	GG7	YAIXXLXP	YP7	3	1	[1s8l, 1at9, 1e0p, 1s8j, 1r2n, 1r84, 1pxs, 1jv7, 1jv6, 4hwl, 1s54, 1o0a, 3hao, 1kg8, 3hap, 3haq, 2wjk, 3har, 2wjl, 3has, 1q5j, 1q5i, 1f50, 1tn5, 3utv, 1tn0, 4fpd, 1brx, 1fbk, 1ucq, 4hyx, 1f4z, 1qkp, 1qko, 1p8h, 1mgy, 4md2, 4md1, 1c3w, 1bm1, 2ntu, 1kme, 2ntw, 1s52, 1s51, 1py6, 4ov0, 2i20, 1vjm, 3mbv, 1x0i, 1x0k, 1xji]
GXXGXLXG	GG7	TXVGISGI	TI7	0	1	[1gue, 4gyc, 3qdc, 3qap, 2f93, 2ksy, 2f95, 1jgj, 1h68, 1gu8, 1h2s]
GXXGXLXG	GG7	TXVGFGFI	TI7	0	6	[1gue, 4gyc, 3qdc, 3qap, 2f93, 2ksy, 2f95, 1jgj, 1h68, 1gu8]
GAXGIMIG	GG7	RXVWXXXS	RS7	3	4	[1e0p, 2i1x, 1r2n, 1r84, 1pxs, 1m0m, 1ap9, 1pxr, 4hwl, 1s54, 1s53, 1o0a, 1c8s, 3hao, 1kg9, 1c8r, 1kg8, 2wjk, 3har, 2wjl, 2zzl, 1q5j, 1kgb, 1q5i, 1f50, 3nsb, 1tn5, 1tn0, 3utx, 4fpd, 3uty, 1fbb, 1brr, 1fbk, 1ucq, 1p8u, 1f4z, 1ixf, 3vi0, 1qko, 1p8h, 4md2, 4md1, 3ns0, 1c3w, 2ntu, 1kme, 2ntw, 1s52, 1s51, 1py6, 4ov0, 2i20, 3vhz, 1iw9, 2i21, 1vjm, 3mbv, 3t45, 1x0k]
GLVYYXXG	GG7	TVVMLAGF	TF7	4	3	[1gue, 4gyc, 3qdc, 3qap, 2f93, 2ksy, 2f95, 1jgj, 1h68, 1gu8]
GAXGIMIG	GG7	TXXXXIAF	TF7	3	1	[1m0k, 1s8l, 1at9, 1e0p, 1s8j, 2i1x, 1r2n, 1r84, 1pxs, 1jv7, 1jv6, 1m0m, 1ap9, 1m0l, 4hwl, 1s54, 1s53, 1o0a, 3hao, 1kg9, 1c8r, 1kg8, 3hap, 3haq, 2wjk, 3har, 2wjl, 3has, 2zzl, 1q5j, 1kgb, 1q5i, 1f50, 1dze, 3nsb, 1tn5, 1cwq, 3utv, 3utx, 4fpd, 1brx, 1brr, 1p8i, 1fbk, 1ucq, 4hyx, 1f4z, 1ixf, 3vi0, 1qkp, 1qko, 1brd, 1p8h, 1mgy, 1qm8, 4md2, 2zfe, 4md1, 1iw6, 3ns0, 1c3w, 1bm1, 2ntu, 1kme, 2ntw, 1s52, 1s…
GTXXXXLG	GG7	TXXXXIAF	TF7	0	1	[1m0k, 1s8l, 1at9, 1e0p, 1s8j, 2i1x, 1r2n, 1r84, 1pxs, 1jv7, 1jv6, 1ap9, 1m0m, 1pxr, 1m0l, 4hwl, 1s54, 1s53, 1o0a, 3han, 3hao, 1c8r, 1kg9, 1bhb, 1kg8, 3hap, 3haq, 1bha, 2wjk, 3har, 2wjl, 3has, 1q5j, 1kgb, 2zzl, 1q5i, 1f50, 1dze, 3nsb, 1tn5, 1cwq, 3utv, 1tn0, 3utw, 3utx, 4fpd, 3uty, 1brx, 1brr, 1p8i, 1fbk, 1ucq, 4hyx, 1p8u, 1f4z, 1ixf, 3vi0, 1qkp, 1qko, 1brd, 1p8h, 1mgy, 1qm8, 4md2, 4md1, 2zfe, 1i…
GXXGXLXG	GG7	SGIAAVAY	SY7	0	1	[1gue, 4gyc, 3qdc, 3qap, 2f93, 2ksy, 2f95, 1jgj, 1h68, 1gu8, 1h2s]
GXXGXLXG	GG7	GIAAVAYV	GV7	0	1	[1gue, 4gyc, 3qdc, 3qap, 2f93, 2f95, 1h68, 1gu8, 1h2s]
GXXGXLXG	GG7	GISGIAAV	GV7	0	1	[1gue, 4gyc, 3qdc, 3qap, 2f93, 2ksy, 2f95, 1jgj, 1h68, 1gu8, 1h2s]
GLVYYXXG	GG7	VLWAIYXF	VF7	4	5	[2ksy, 1jgj]
GLVXATLG	GG7	VGALTVLF	VF7	1	0	[4gyc]
GXXGXLXG	GG7	VTKVGFGF	VF7	0	6	[1gue, 4gyc, 3qdc, 3qap, 2f93, 2ksy, 2f95, 1jgj, 1h68, 1gu8, 1h2s]
GXXGXLXG	GG7	VMALGVGW	VW7	0	1	[3qdc, 3qap, 2ksy, 1jgj]
GTXXXXLG	GG7	YLSMLLGY	YY7	0	1	[1at9, 1kme, 1brr, 1s52, 1r2n, 1r84, 4hwl, 1qkp, 3han, 2brd, 3hap, 3har, 3utx, 1xji, 3has, 3uty]
GTXXXXLG	GG7	MLLGYGLT	MT7	0	1	[4hwl, 1at9, 1s52, 3utv]
GALTVLFG	GG7	GINLGLVA	GA7	0	1	[4gyc, 2f93, 2f95, 1h2s]
GXXGXLXG	GG7	GIAAVAYA	GA7	0	1	[2ksy, 1jgj]
GLVXATLG	GG7	NLTVXLWA	NA7	1	5	[4gyc]
GLVYYXXG	GG7	NLTVXLWA	NA7	4	5	[1gue, 4gyc, 3qdc, 3qap, 2f93, 2ksy, 2f95, 1jgj, 1h68, 1gu8]
GTXXXXLG	GG7	VXXIAFTM	VM7	0	1	[1m0k, 1s8l, 1at9, 1e0p, 1s8j, 2i1x, 1r2n, 1r84, 1jv7, 1jv6, 1ap9, 1m0m, 1pxr, 1m0l, 4hwl, 1s54, 1s53, 1o0a, 1c8s, 3hao, 1c8r, 1kg9, 1bhb, 1kg8, 3hap, 3haq, 1bha, 2wjk, 3har, 2wjl, 3has, 1q5j, 1kgb, 2zzl, 1q5i, 1f50, 1dze, 3nsb, 1tn5, 2brd, 1cwq, 3utv, 3utw, 1tn0, 3utx, 4fpd, 3uty, 1brx, 1fbb, 1brr, 1p8i, 1fbk, 1ucq, 4hyx, 1f4z, 1ixf, 3vi0, 1qkp, 1qko, 1brd, 1p8h, 1mgy, 1qm8, 4md2, 4md1, 2zfe, 1i…
GAXGIMIG	GG7	VXXIAFTM	VM7	3	1	[1m0k, 1s8l, 1at9, 1e0p, 1s8j, 2i1x, 1r2n, 1r84, 1jv7, 1jv6, 1m0m, 1ap9, 1m0l, 4hwl, 1s54, 1s53, 1o0a, 1c8s, 3hao, 1kg9, 1c8r, 1kg8, 3hap, 3haq, 2wjk, 3har, 2wjl, 3has, 2zzl, 1q5j, 1kgb, 1q5i, 1f50, 1dze, 3nsb, 1tn5, 2brd, 1cwq, 3utv, 3utx, 4fpd, 1brx, 1fbb, 1brr, 1p8i, 1fbk, 1ucq, 4hyx, 1f4z, 1ixf, 3vi0, 1qkp, 1qko, 1brd, 1p8h, 1mgy, 1qm8, 4md2, 2zfe, 4md1, 1iw6, 3ns0, 1c3w, 1bm1, 2ntu, 1kme, 2n…
GTXXXXLG	GG7	NIETLLFM	NM7	0	6	[1brr, 1s52, 1r2n, 1r84, 4hyx, 4hwl, 1qkp, 3han, 3hap, 3utv, 3haq, 3utw, 3har, 3utx, 1xji, 3has, 3uty]
GTXLAXVG	GG7	KKFYAIXT	KT7	3	1	[2ntu, 1s54]
GXXGXLXG	GG7	VDVAXIVY	VY7	0	6	[3qdc, 3qap, 2ksy, 1jgj, 1h2s]
GXXGXLXG	GG7	YXVMALGV	YV7	0	1	[3qdc, 3qap, 2ksy, 1jgj]
GXXGXLXG	GG7	YLXLVTKV	YV7	0	6	[1gue, 4gyc, 3qdc, 3qap, 2f93, 2ksy, 2f95, 1jgj, 1h68, 1gu8, 1h2s]
GTXXXXLG	GG7	PIAFTMYL	PL7	0	1	[1tn0]
GLVYYXXG	GG7	FGIVITLN	FN7	4	3	[1gue, 4gyc, 3qdc, 3qap, 2f93, 2ksy, 2f95, 1jgj, 1h68, 1gu8]
GLVYYXXG	GG7	NTVVMLAG	NG7	4	3	[1gue, 4gyc, 3qdc, 3qap, 2f93, 2ksy, 2f95, 1jgj, 1h68, 1gu8]
GLVYYXXG	GG7	GIVITLNT	GT7	4	3	[1gue, 4gyc, 3qdc, 3qap, 2f93, 2ksy, 2f95, 1jgj, 1h68, 1gu8]
GXXGXLXG	GG7	VALIVYLD	VD7	0	6	[1gue, 4gyc, 3qdc, 3qap, 2f93, 2ksy, 2f95, 1jgj, 1h68, 1gu8, 1h2s]
GLVYYXXG	GG7	ITLNTVVM	IM7	4	3	[1gue, 4gyc, 3qdc, 3qap, 2f93, 2ksy, 2f95, 1jgj, 1h68, 1gu8]
GXXGXLXG	GG7	VYLDLVTK	VK7	0	6	[1gue, 4gyc, 3qdc, 3qap, 2f93, 2ksy, 2f95, 1jgj, 1h68, 1gu8, 1h2s]
GALTVLFG	GG7	NLGLVAAT	NT7	0	1	[4gyc]
GLVYYXXG	GG7	RLRNLTVV	RV7	4	5	[2ksy, 1jgj]
GTXXXXLG	GG7	QTLLFMVL	QL7	0	6	[1f50, 1f4z]
GLVYYXXG	GG7	RLRNLTVI	RI7	4	5	[1gue, 4gyc, 3qdc, 3qap, 2f93, 2f95, 1h68, 1gu8]
LWXICGVC	LC7	VITSGLXA	VA7	4	3	[1xio, 2m3g, 4tl3]
LWXICGVC	LC7	VVITSGLI	VI7	4	3	[1xio, 2m3g, 4tl3]
LWXICGVC	LC7	ITSGLIAD	ID7	4	3	[1xio, 2m3g, 4tl3]
LWXICGVC	LC7	IVVITSGL	IL7	4	3	[1xio, 2m3g, 4tl3]
LWXICGVC	LC7	TQIVVITS	TS7	4	3	[1xio, 2m3g, 4tl3]
LWXICGVC	LC7	TXGLIADL	TL7	4	3	[1xio, 2m3g]
LWXICGVC	LC7	MSTQIVVI	MI7	4	3	[1xio, 2m3g, 4tl3]
LWXICGVC	LC7	STQIVVIT	ST7	4	3	[1xio, 2m3g, 4tl3]
LWXICGVC	LC7	QIVVITSG	QG7	4	3	[1xio, 2m3g, 4tl3]
LWXICGVC	LC7	SGLIADLS	SS7	4	3	[2m3g]
WLFSTIAF	WF7	LXIVTGLI	LI7	4	3	[2z55, 1vgo, 3wqj, 2ei4]
WLFSTIAF	WF7	ALXIVTGL	AL7	4	3	[2z55, 1vgo, 3wqj, 2ei4]
WLFSTIAF	WF7	VTGLXXXL	VL7	4	3	[2z55, 1vgo, 3wqj, 2ei4]
WLFSTIAF	WF7	YPIXWXXG	YG7	4	5	[2z55, 1vgo, 3wqj, 2ei4]
WLFSTIAF	WF7	LXGXDXLM	LM7	4	3	[2z55, 1vgo, 2ei4]
WLFSTIAF	WF7	IXXGLXXA	IA7	4	3	[2z55, 1vgo, 3wqj, 2ei4]
WLFSTIAF	WF7	IGXDALMI	II7	4	3	[2z55, 1vgo, 3wqj, 2ei4]
WLFSTIAF	WF7	MIXTGXXG	MG7	4	3	[2z55, 1vgo, 3wqj, 2ei4]
WLFSTIAF	WF7	AYPILXIV	AV7	4	5	[2z55, 1vgo, 3wqj, 2ei4]
WLFSTIAF	WF7	IGXLIGXD	ID7	4	3	[2z55, 1vgo]
WLFSTIAF	WF7	TXLXGALS	TS7	4	3	[3wqj]
WLFSTIAF	WF7	TLXGVXAL	TL7	4	3	[2z55, 1vgo, 2ei4]
WLFSTIAF	WF7	GVDALMIV	GV7	4	3	[2z55, 1vgo, 3wqj, 2ei4]
WLFSTIAF	WF7	VXALMIVT	VT7	4	3	[2z55, 1vgo, 3wqj, 2ei4]
WLFSTIAF	WF7	GXLIGVDA	GA7	4	3	[2z55, 1vgo]
STPMIXLA	SA7	LMIPLVSI	LI7	2	1	[1e12, 2jaf, 2jag]
SLFTXXAA	SA7	AXSTPMIL	AL7	3	2	[2jaf, 2jag]
SXLVVFIA	SA7	AXFVFFVL	AL7	1	0	[3ddl]
SXLVVFIA	SA7	AXAGXGVL	AL7	1	6	[3ddl]
SFVFFVLA	SA7	AXAGXGVL	AL7	0	6	[3ddl]
STPMIXLA	SA7	IAVSTXLV	IV7	2	1	[3qbl, 3vvk, 3qbg, 3qbi, 3qbk]
SLFTXXAA	SA7	ISXAXXVV	IV7	3	4	[2jaf, 2jag]
STAAMLYA	SA7	IMIGTXLV	IV7	4	3	[3haq]
SXLVVFIA	SA7	WXLTXXLL	WL7	1	2	[3ddl]
SXLVVFIA	SA7	FTVATMTA	FA7	1	0	[3ddl]
STAAMLYA	SA7	LXXXGAXG	LG7	4	3	[3haq]
STAAMLYA	SA7	VLWSAYXV	VV7	4	5	[3haq]
SLFTXXAA	SA7	VXXLSAXV	VV7	3	4	[2jaf, 2jag]
STPMIXLA	SA7	VSXILXXV	VV7	2	1	[3qbl, 3vvk, 3qbg, 3abw, 3qbi, 3qbk]
STPMIXLA	SA7	VSIXSYXG	VG7	2	1	[3qbl, 3vvk, 1e12, 2jaf, 3qbg, 3abw, 3qbi, 3qbk]
SSLWVNVA	SA7	VSIXSYXG	VG7	0	1	[1e12]
SFVFFVLA	SA7	VXAKAGYG	VG7	0	6	[3ddl]
SXLVVFIA	SA7	VXAKAGYG	VG7	1	6	[3ddl]
SSLYINIA	SA7	VSIXSYXG	VG7	0	1	[3qbl, 3vvk, 3abw]
SXLVVFIA	SA7	LAXAGYGV	LV7	1	6	[3ddl]
SXLVPAIA	SA7	LGXLYXXV	LV7	1	0	[1s53]
SFVFFVLA	SA7	LAXAGYGV	LV7	0	6	[3ddl]
STAAMLYA	SA7	LWSAYXXV	LV7	4	5	[3haq]
SXLVVFIA	SA7	LXVXLXXV	LV7	1	2	[3ddl]
SSLWVNVA	SA7	SIXSYXGL	SL7	0	1	[1e12]
STAAMLYA	SA7	SAYXVVWL	SL7	4	5	[3haq]
SSLYINIA	SA7	SIXSYXGL	SL7	0	1	[3qbl, 3vvk, 3abw]
STPMIXLA	SA7	SIXSYXGL	SL7	2	1	[3qbl, 3vvk, 1e12, 3qbg, 3abw, 3qbi, 3qbk]
STAAMLYA	SA7	AXVGADGI	AI7	4	3	[3haq]
STAAMLYA	SA7	AYXVVWLI	AI7	4	5	[3haq]
SXLVVFIA	SA7	VPLLTVEL	VL7	1	2	[3ddl]
SXLVVFIA	SA7	VDWLLTVP	VP7	1	2	[3ddl]
STAAMLYA	SA7	WXAYXXXW	WW7	4	5	[3haq]
STAAMLYA	SA7	YPVXWXXG	YG7	4	5	[3haq]
SXLVPAIA	SA7	YFXVKGMG	YG7	1	0	[1s53]
SXLVPAIA	SA7	LXFLVXGM	LM7	1	0	[1s53]
STAAMLYA	SA7	LVXXDXIM	LM7	4	3	[3haq]
SFVFFVLA	SA7	AXXVFIXG	AG7	0	1	[3ddl]
SXLVVFIA	SA7	ADVLAKAG	AG7	1	6	[3ddl]
SFVFFVLA	SA7	ADVLAKAG	AG7	0	6	[3ddl]
STAAMLYA	SA7	IXTGLXXA	IA7	4	3	[3haq]
SSLYINIA	SA7	IASYTGLA	IA7	0	1	[3qbl, 3vvk, 3abw]
SXLVVFIA	SA7	IAXVLAXA	IA7	1	6	[3ddl]
STPMIXLA	SA7	TKLFTAIT	TT7	2	3	[3qbl, 3vvk, 3qbg, 3qbi, 3qbk]
SFVFFVLA	SA7	LVVFIAGY	LY7	0	1	[3ddl]
SXLVPAIA	SA7	GXLYFLVK	GK7	1	0	[1s53]
STPMIXLA	SA7	TVIAADIG	TG7	2	3	[1e12, 2jaf, 2jag]
SXLVPAIA	SA7	TXXFLVXG	TG7	1	0	[1s53]
SXLVPAIA	SA7	FLVKGMGV	FV7	1	0	[1s53]
SXLVVFIA	SA7	FVLARNXV	FV7	1	0	[3ddl]
SFVFFVLA	SA7	MVSALVVF	MF7	0	1	[3ddl]
STAAMLYA	SA7	GIMIGTXL	GL7	4	3	[3haq]
SXLVVFIA	SA7	LLTVPLLT	LT7	1	2	[3ddl]
SFVFFVLA	SA7	VXXLVVFI	VI7	0	1	[3ddl]
STAAMLYA	SA7	VXXDXXXI	VI7	4	3	[3haq]
STPMIXLA	SA7	IXVPVVSI	II7	2	1	[3qbl, 3vvk, 3qbg, 3abw, 3qbi, 3qbk]
SSLYINIA	SA7	ASYTGLAS	AS7	0	1	[3qbl, 3vvk, 3abw]
STPMIXLA	SA7	IPLVSISS	IS7	2	1	[1e12, 2jaf, 2jag]
STPMIXLA	SA7	IAADIXMC	IC7	2	3	[1e12, 2jaf, 2jag]
STPMIXLA	SA7	ITFDIXMC	IC7	2	3	[3qbl, 3vvk, 3qbg, 3abw, 3qbi, 3qbk]
STAAMLYA	SA7	MIXTGXXG	MG7	4	3	[3haq]
SSLWVNVA	SA7	AYSVLDVF	AF7	0	6	[1e12]
SXLVVFIA	SA7	FVFFVLAR	FR7	1	0	[3ddl]
STPMIXLA	SA7	LVSISSYL	LL7	2	1	[1e12, 2jaf, 2jag]
SLFTXXAA	SA7	LXTPXIXL	LL7	3	2	[2jaf, 2jag]
STPMIXLA	SA7	LIAVSTIL	LL7	2	1	[3qbl, 3vvk, 3qbg, 3qbi, 3qbk]
SSLWVNVA	SA7	LVSISSYL	LL7	0	1	[1e12]
SXLVVFIA	SA7	LLTVXLVL	LL7	1	2	[3ddl]
SSLYINIA	SA7	AYSAXXIV	AV7	0	6	[3qbl, 3vvk, 3abw]
SXLVVFIA	SA7	ATMTAXXV	AV7	1	0	[3ddl]
SSLWVNVA	SA7	ATSWAYSV	AV7	0	6	[1e12]
SLFTXXAA	SA7	AISXAXXV	AV7	3	4	[2jaf, 2jag]
STPMIXLA	SA7	AAXIGMCV	AV7	2	3	[1e12, 2jaf, 2jag]
STAAMLYA	SA7	IXAXVGAD	ID7	4	3	[3haq]
STAAMLYA	SA7	ADGIMIGT	AT7	4	3	[3haq]
STPMIXLA	SA7	ADIGMCVT	AT7	2	3	[1e12, 2jaf, 2jag]
STPMIXLA	SA7	TXITFDIA	TA7	2	3	[3qbl, 3vvk, 3qbg, 3abw, 3qbi, 3qbk]
SLFTXXAA	SA7	AXYAISCA	AA7	3	4	[2jaf]
STPMIXLA	SA7	AMCVTGXA	AA7	2	3	[3qbl, 3vvk, 3qbg, 3abw, 3qbi, 3qbk]
STPMIXLA	SA7	AVSTXLVP	AP7	2	1	[3qbl, 3vvk, 3qbg, 3qbi, 3qbk]
STPMIXLA	SA7	DIXMXVTG	DG7	2	3	[3qbl, 3vvk, 1e12, 2jaf, 2jag, 3qbg, 3abw, 3qbi, 3qbk]
STAAMLYA	SA7	DXIMIXTG	DG7	4	3	[3haq]
SLFTXXAA	SA7	TWALSTPM	TM7	3	2	[2jaf, 2jag]
SXLVVFIA	SA7	TVELVLVM	TM7	1	2	[3ddl]
SXLVVFIA	SA7	DWLXTXXL	DL7	1	2	[3ddl]
STPMIXLA	SA7	FTXIAADI	FI7	2	3	[1e12, 2jaf, 2jag]
STPMIXLA	SA7	FXXITFDI	FI7	2	3	[3qbl, 3vvk, 3qbg, 3abw, 3qbi, 3qbk]
SXLVPAIA	SA7	PLLXLXLA	PA7	1	2	[1s53]
SLFTXXAA	SA7	FXVVLXXL	FL7	3	4	[2jaf, 2jag]
STPMIXLA	SA7	PXVSIXSY	PY7	2	1	[3qbl, 3vvk, 1e12, 2jaf, 2jag, 3qbg, 3abw, 3qbi, 3qbk]
SSLYINIA	SA7	PXVSIXSY	PY7	0	1	[3qbl, 3vvk, 3abw]
SSLYINIA	SA7	LVXVVSIA	LA7	0	1	[3qbl, 3vvk, 3abw]
STPMIXLA	SA7	LVXVVSIA	LA7	2	1	[3qbl, 3vvk, 3qbg, 3abw, 3qbi, 3qbk]
SLFTXXAA	SA7	YAISCAXF	YF7	3	4	[2jaf, 2jag]
STPMIXLA	SA7	KLFTAITF	KF7	2	3	[3qbl, 3vvk, 3qbg, 3qbi, 3qbk]
STPMIXLA	SA7	LFTXITFD	LD7	2	3	[3qbl, 3vvk, 3qbg, 3qbi, 3qbk]
STPMIXLA	SA7	LFTXIAAD	LD7	2	3	[2jaf, 2jag]
STPMIXLA	SA7	AITFDIAM	AM7	2	3	[3qbl, 3vvk, 3qbg, 3abw, 3qbi, 3qbk]
SFVFFVLA	SA7	AGYGVLXY	AY7	0	6	[3ddl]
SSLYINIA	SA7	ALXIVAKY	AY7	0	6	[3qbl, 3vvk, 3abw]
SXLVVFIA	SA7	AGYGVLXY	AY7	1	6	[3ddl]
SXLVVFIA	SA7	TASFVFFV	TV7	1	0	[3ddl]
STPMIXLA	SA7	TFDIAMCV	TV7	2	3	[3qbl, 3vvk, 3qbg, 3abw, 3qbi, 3qbk]
STPMIXLA	SA7	FDIAMCVT	FT7	2	3	[3qbl, 3vvk, 3qbg, 3abw, 3qbi, 3qbk]
SSLYINIA	SA7	VPVVSIAS	VS7	0	1	[3qbl, 3vvk, 3abw]
STPMIXLA	SA7	VPVVSIAS	VS7	2	1	[3qbl, 3vvk, 3qbg, 3abw, 3qbi, 3qbk]
SFVFFVLA	SA7	FIAGYHYF	FF7	0	1	[3ddl]
SLFTXXAA	SA7	FYAISCAF	FF7	3	4	[2jaf, 2jag]
SLFTXXAA	SA7	TPXILXXL	TL7	3	2	[2jaf, 2jag]
SXLVPAIA	SA7	TXXXXXXL	TL7	1	2	[1s53]
SSLWVNVA	SA7	TSWAYSXL	TL7	0	6	[1e12]
SSLYINIA	SA7	TSWAYSXL	TL7	0	6	[3qbl, 3vvk, 3abw]
SXLVVFIA	SA7	TVATMTAS	TS7	1	0	[3ddl]
STPMIXLA	SA7	TXLVPXVS	TS7	2	1	[3qbl, 3vvk, 3qbg, 3abw, 3qbi, 3qbk]
STPMIXLA	SA7	TLMIPXVS	TS7	2	1	[1e12, 2jaf, 2jag]
SFVFFVLA	SA7	SMMVSXXV	SV7	0	1	[3ddl]
STPMIXLA	SA7	STILVPVV	SV7	2	1	[3qbl, 3vvk, 3qbg, 3abw, 3qbi, 3qbk]
SSLWVNVA	SA7	ISSYLGXL	IL7	0	1	[1e12]
STPMIXLA	SA7	IXMCVTGL	IL7	2	3	[3qbl, 3vvk, 1e12, 2jaf, 2jag, 3qbg, 3abw, 3qbi, 3qbk]
SFVFFVLA	SA7	ISMMVSAL	IL7	0	1	[3ddl]
STPMIXLA	SA7	MIPLVSIS	MS7	2	1	[1e12, 2jaf, 2jag]
SXLVVFIA	SA7	YGVLIYNI	YI7	1	6	[3ddl]
SSLWVNVA	SA7	SWAYSXLD	SD7	0	6	[1e12]
SSLYINIA	SA7	SWAYSXLD	SD7	0	6	[3qbl, 3vvk, 3abw]
SXLVVFIA	SA7	TMTASFVF	TF7	1	0	[3ddl]
SSLYINIA	SA7	SXLDIVAK	SK7	0	6	[3qbl, 3vvk, 3abw]
SSLWVNVA	SA7	SXLDVFAK	SK7	0	6	[1e12]
SLFTXXAA	SA7	WAXSTPXI	WI7	3	2	[2jaf, 2jag]
SSLYINIA	SA7	WAXSALDI	WI7	0	6	[3qbl, 3vvk, 3abw]
SSLWVNVA	SA7	YSXLDVXA	YA7	0	6	[1e12]
SSLYINIA	SA7	YSXLDIVA	YA7	0	6	[3qbl, 3vvk, 3abw]
SXLVVFIA	SA7	VATMTASF	VF7	1	0	[3ddl]
STPMIXLA	SA7	VVSIASYT	VT7	2	1	[3qbl, 3vvk, 3qbg, 3abw, 3qbi, 3qbk]
SSLYINIA	SA7	VVSIASYT	VT7	0	1	[3qbl, 3vvk, 3abw]
SXLVVFIA	SA7	GXLIYNIA	GA7	1	6	[3ddl]
STPMIXLA	SA7	VIXADIXM	VM7	2	3	[1e12, 2jaf, 2jag]
SXLVVFIA	SA7	TVXLLXVE	TE7	1	2	[3ddl]
SFVFFVLA	SA7	VFIAGYHY	VY7	0	1	[3ddl]
SSLWVNVA	SA7	VLDVFAKY	VY7	0	6	[1e12]
SXLVVFIA	SA7	YXXWLXXV	YV7	1	2	[3ddl]
SFVFFVLA	SA7	MMVSALVV	MV7	0	1	[3ddl]
SLFTXXAA	SA7	PMILLALG	PG7	3	2	[2jaf, 2jag]
SFVFFVLA	SA7	VVFIAGYH	VH7	0	1	[3ddl]
SXLVVFIA	SA7	FFVLARNN	FN7	1	0	[3ddl]
SXLVVFIA	SA7	VLIYNIAK	VK7	1	6	[3ddl]
SFVFFVLA	SA7	DVLAKAGY	DY7	0	6	[3ddl]
SXLVVFIA	SA7	DVLAKAGY	DY7	1	6	[3ddl]
SFVFFVLA	SA7	GYGVLIYN	GN7	0	6	[3ddl]
SXLVVFIA	SA7	GYGVLIYN	GN7	1	6	[3ddl]
SFVFFVLA	SA7	KAGYGVLI	KI7	0	6	[3ddl]
SXLVVFIA	SA7	KAGYGVLI	KI7	1	6	[3ddl]
SXLVVFIA	SA7	SFTVATMT	ST7	1	0	[3ddl]
SXLVVFIA	SA7	VFFVLARN	VN7	1	0	[3ddl]
SSLWVNVA	SA7	WAYSVLDV	WV7	0	6	[1e12]
SXLVVFIA	SA7	PLLTVELV	PV7	1	2	[3ddl]
SSLWVNVA	SA7	SSYLGLLS	SS7	0	1	[1e12]
SFVFFVLA	SA7	IAGYHYFR	IR7	0	1	[3ddl]
SFVFFVLA	SA7	RISMMVSA	RA7	0	1	[3ddl]
YXARYADW	YW7	LXIVTGLI	LI7	2	3	[3wqj, 1vgo, 2ei4]
YXARYADW	YW7	AIAFTXXL	AL7	2	1	[1fbb, 1brr, 1fbk, 1r2n, 1r84, 1pxs, 1pxr, 4hwl, 1ixf, 3vi0, 1qkp, 1p8h, 3han, 3hap, 3har, 3has, 1q5i, 1kme, 1s52, 3vhz, 1iw9, 1tn5, 1x0k, 2brd, 1xji, 3utx, 3uty]
YXARYADW	YW7	ALXIVTGL	AL7	2	3	[3wqj, 1uaz, 1vgo, 2ei4]
YXARYADW	YW7	IMIGTXLV	IV7	2	3	[1fbb, 1brr, 1fbk, 1r2n, 1r84, 1pxs, 1pxr, 4hwl, 1ixf, 3vi0, 1qkp, 1p8h, 3han, 3hap, 3har, 3has, 1q5i, 1kme, 1s52, 3vhz, 1iw9, 1tn5, 1x0k, 2brd, 3utv, 1tn0, 1xji, 3utx, 3uty]
YXARYADW	YW7	TTXLXXXD	TD7	2	2	[1q5i, 1kme, 1brr, 1s52, 1r2n, 1r84, 1pxs, 1pxr, 4hwl, 1qkp, 1tn5, 1p8h, 3han, 1x0k, 3hap, 3utv, 1tn0, 3har, 1xji, 3utx, 3has, 3uty]
YXARYADW	YW7	LSMXLGXG	LG7	2	1	[1kme, 1brr, 1s52, 1r2n, 1r84, 4hwl, 1qkp, 3han, 2brd, 3hap, 3utv, 3har, 1xji, 3utx, 3has, 3uty]
YXARYADW	YW7	LXIXTGLV	LV7	2	3	[1uaz]
YXARYADW	YW7	SMLLGXGL	SL7	2	1	[1kme, 1brr, 1s52, 1r2n, 1r84, 4hwl, 1qkp, 3han, 3hap, 3utv, 3har, 1xji, 3utx, 3has, 3uty]
YXARYADW	YW7	VTGLXXXL	VL7	2	3	[1uaz, 3wqj, 1vgo, 2ei4]
YXARYADW	YW7	VXXIAFTA	VA7	2	1	[1pxs]
YXARYADW	YW7	VPXIASAA	VA7	2	1	[3wqj, 1uaz, 1vgo, 2ei4]
YXARYADW	YW7	YFXVKGMG	YG7	2	0	[1tn5, 1q5i, 1kme, 1x0k, 1pxs, 1tn0, 1pxr, 3har]
YXARYADW	YW7	AYLSMFFG	AG7	2	1	[1uaz]
YXARYADW	YW7	IAXAAXXA	IA7	2	1	[3wqj, 1vgo, 2ei4]
YXARYADW	YW7	IXXGLXXA	IA7	2	3	[3wqj, 1vgo, 2ei4]
YXARYADW	YW7	IXTGLXXA	IA7	2	3	[1fbb, 1uaz, 1brr, 1fbk, 1r2n, 1r84, 1pxs, 1pxr, 4hwl, 1ixf, 3vi0, 1qkp, 1p8h, 3han, 3hap, 3har, 3has, 1q5i, 1kme, 1s52, 3vhz, 1iw9, 1tn5, 1x0k, 2brd, 3utv, 1tn0, 1xji, 3utx, 3uty]
YXARYADW	YW7	TGLVGALT	TT7	2	3	[1fbb, 1q5i, 1brr, 1s52, 1fbk, 3vhz, 1iw9, 1pxr, 4hwl, 1ixf, 3vi0, 1p8h, 1x0k, 2brd, 1tn0, 3har, 3utx]
YXARYADW	YW7	GLVGALTK	GK7	2	3	[2brd]
YXARYADW	YW7	FLVKGMGV	FV7	2	0	[1tn5, 1q5i, 1tn0]
YXARYADW	YW7	GIMIGTXL	GL7	2	3	[1fbb, 1brr, 1fbk, 1r2n, 1r84, 1pxs, 1pxr, 4hwl, 1ixf, 3vi0, 1qkp, 1p8h, 3han, 3hap, 3har, 3has, 1q5i, 1kme, 1s52, 3vhz, 1iw9, 1tn5, 1x0k, 2brd, 3utv, 1tn0, 1xji, 3utx, 3uty]
YXARYADW	YW7	GIASAAYL	GL7	2	1	[3wqj, 1uaz, 1vgo, 2ei4]
YXARYADW	YW7	GTXLVXAL	GL7	2	3	[1fbb, 1brr, 1fbk, 1r2n, 1r84, 1pxs, 1pxr, 4hwl, 1ixf, 3vi0, 1qkp, 1p8h, 3han, 3hap, 3har, 3has, 1q5i, 1kme, 1s52, 3vhz, 1iw9, 1tn5, 1x0k, 2brd, 3utv, 1tn0, 1xji, 3utx, 3uty]
YXARYADW	YW7	LXXXIAFT	LT7	2	1	[1fbb, 1brr, 1fbk, 1r2n, 1r84, 1pxs, 1pxr, 4hwl, 1ixf, 3vi0, 1qkp, 1p8h, 3han, 3hap, 3har, 3has, 1q5i, 1kme, 1s52, 3vhz, 1iw9, 1tn5, 1x0k, 2brd, 3utv, 1tn0, 1xji, 3utx, 3uty]
YXARYADW	YW7	VXXDXXXI	VI7	2	3	[1fbb, 1brr, 1fbk, 1r2n, 1r84, 1pxs, 1pxr, 4hwl, 1ixf, 3vi0, 1qkp, 1p8h, 3han, 3hap, 3har, 3has, 1q5i, 1kme, 1s52, 3vhz, 1iw9, 1tn5, 1x0k, 3utv, 1tn0, 1xji, 3utx, 3uty]
YXARYADW	YW7	IASAAYLS	IS7	2	1	[1uaz]
YXARYADW	YW7	ILVPGIAS	IS7	2	1	[3wqj, 1uaz, 1vgo, 2ei4]
YXARYADW	YW7	IAFTXXLS	IS7	2	1	[1fbb, 1brr, 1fbk, 1r2n, 1r84, 1pxs, 1pxr, 4hwl, 1ixf, 3vi0, 1qkp, 1p8h, 3han, 3hap, 3har, 3has, 1q5i, 1kme, 1s52, 3vhz, 1iw9, 1tn5, 1x0k, 2brd, 1tn0, 1xji, 3utx, 3uty]
YXARYADW	YW7	MIXTGXXG	MG7	2	3	[1fbb, 1uaz, 1brr, 2ei4, 1fbk, 1r2n, 1r84, 1pxs, 1pxr, 4hwl, 1ixf, 3vi0, 1qkp, 1vgo, 1p8h, 3han, 3hap, 3har, 3has, 1q5i, 1kme, 3wqj, 1s52, 3vhz, 1iw9, 1tn5, 1x0k, 2brd, 3utv, 1tn0, 1xji, 3utx, 3uty]
YXARYADW	YW7	MXLSMLXG	MG7	2	1	[1kme, 1brr, 1s52, 1r2n, 1r84, 4hwl, 1qkp, 3han, 2brd, 3hap, 3har, 1xji, 3utx, 3has, 3uty]
YXARYADW	YW7	AAXLXMFF	AF7	2	1	[3wqj, 1vgo, 1uaz, 2ei4]
YXARYADW	YW7	ADGIMIGT	AT7	2	3	[1fbb, 1brr, 1fbk, 1r2n, 1r84, 1pxs, 1pxr, 4hwl, 1ixf, 3vi0, 1qkp, 1p8h, 3han, 3hap, 3har, 3has, 1q5i, 1kme, 1s52, 3vhz, 1iw9, 1tn5, 1x0k, 2brd, 3utv, 1tn0, 1xji, 3utx, 3uty]
YXARYADW	YW7	TXXXXXXA	TA7	2	1	[1q5i, 1kme, 1brr, 1s52, 1fbk, 1r2n, 1r84, 1pxs, 3vhz, 1iw9, 4hwl, 1ixf, 3vi0, 1qkp, 1tn5, 1p8h, 1x0k, 3hap, 3utv, 3har, 1xji, 3has]
YXARYADW	YW7	DXIMIXTG	DG7	2	3	[1fbb, 1brr, 1fbk, 1r2n, 1r84, 1pxs, 1pxr, 4hwl, 1ixf, 3vi0, 1qkp, 1p8h, 3han, 3hap, 3har, 3has, 1q5i, 1kme, 1s52, 3vhz, 1iw9, 1tn5, 1x0k, 2brd, 3utv, 1tn0, 1xji, 3utx, 3uty]
YXARYADW	YW7	FTXXLSXL	FL7	2	1	[1fbb, 1brr, 1fbk, 1r2n, 1r84, 1pxs, 1pxr, 4hwl, 1ixf, 3vi0, 1qkp, 1p8h, 3han, 3hap, 3har, 3has, 1q5i, 1kme, 1s52, 3vhz, 1iw9, 1tn5, 1x0k, 2brd, 1tn0, 1xji, 3utx, 3uty]
YXARYADW	YW7	PLLXLXLA	PA7	2	2	[1q5i, 1kme, 1s52, 1r2n, 1r84, 1pxs, 1pxr, 4hwl, 1qkp, 1tn5, 1p8h, 3han, 1x0k, 3hap, 3utv, 1tn0, 3har, 1xji, 3utx, 3has, 3uty]
YXARYADW	YW7	PXIASAAY	PY7	2	1	[3wqj, 1uaz, 1vgo, 2ei4]
YXARYADW	YW7	PXIAFTXY	PY7	2	1	[1fbb, 1brr, 1fbk, 1r2n, 1r84, 1pxs, 4hwl, 1ixf, 3vi0, 1qkp, 1p8h, 3han, 3hap, 3har, 3has, 1q5i, 1kme, 1s52, 3vhz, 1iw9, 1tn5, 1x0k, 2brd, 1tn0, 1xji, 3utx]
YXARYADW	YW7	LVPGIAXA	LA7	2	1	[3wqj, 1uaz, 1vgo, 2ei4]
YXARYADW	YW7	SAAYLXMF	SF7	2	1	[1uaz, 3wqj, 1vgo, 2ei4]
YXARYADW	YW7	ASAAYXXM	AM7	2	1	[1uaz, 3wqj, 1vgo, 2ei4]
YXARYADW	YW7	AAIAFTMY	AY7	2	1	[1pxr, 3uty]
YXARYADW	YW7	TXXLSMLL	TL7	2	1	[1fbb, 1brr, 1fbk, 1r2n, 1r84, 1pxs, 1pxr, 4hwl, 1ixf, 3vi0, 1qkp, 1p8h, 3han, 3hap, 3har, 3has, 1q5i, 1kme, 1s52, 3vhz, 1iw9, 1tn5, 1x0k, 2brd, 1tn0, 1xji, 3utx, 3uty]
YXARYADW	YW7	TXXXXXXL	TL7	2	2	[1q5i, 1kme, 1brr, 1s52, 1r2n, 1r84, 1pxs, 1pxr, 4hwl, 1qkp, 1tn5, 1p8h, 3han, 1x0k, 3hap, 3utv, 1tn0, 3har, 1xji, 3utx, 3has, 3uty]
YXARYADW	YW7	TXXXXIAF	TF7	2	1	[1brr, 1fbk, 1r2n, 1r84, 1pxs, 1pxr, 4hwl, 1ixf, 3vi0, 1qkp, 1p8h, 3han, 3hap, 3har, 3has, 1q5i, 1kme, 1s52, 3vhz, 1iw9, 1tn5, 1x0k, 3utv, 1tn0, 1xji, 3utx, 3uty]
YXARYADW	YW7	TXLXGALS	TS7	2	3	[3wqj, 1uaz]
YXARYADW	YW7	GVDALMIV	GV7	2	3	[3wqj, 1uaz, 1vgo, 2ei4]
YXARYADW	YW7	VXALMIVT	VT7	2	3	[3wqj, 1uaz, 1vgo, 2ei4]
YXARYADW	YW7	VXXIAFTM	VM7	2	1	[1fbb, 1brr, 1fbk, 1r2n, 1r84, 1pxr, 4hwl, 1ixf, 3vi0, 1qkp, 1p8h, 3hap, 3har, 3has, 1q5i, 1kme, 1s52, 3vhz, 1iw9, 1tn5, 1x0k, 2brd, 3utv, 1tn0, 1xji, 3utx, 3uty]
YXARYADW	YW7	MLLGYGLT	MT7	2	1	[4hwl, 1s52, 3utv]
YXARYADW	YW7	YLSMLLGY	YY7	2	1	[1kme, 1brr, 1s52, 1r2n, 1r84, 4hwl, 1qkp, 3han, 2brd, 3hap, 3har, 1xji, 3utx, 3has, 3uty]
YXARYADW	YW7	PIAFTMYL	PL7	2	1	[1tn0]
LWGFLSTI	LI7	GFLAALMI	GI7	4	3	[3ddl]
LTVLFGAI	LI7	GLIILLGI	GI7	0	1	[4gyc, 2f93, 1h2s]
LXIVTGLI	LI7	IAXLFVLY	IY7	3	4	[2z55, 1vgo, 3wqj, 2ei4]
LMIPLVSI	LI7	IAXLVFVY	IY7	1	0	[1e12, 2jaf, 2jag]
LWAIYPFI	LI7	YYLVGPMT	YT7	5	4	[1gue, 4gyc, 3qap, 3qdc, 2f93, 2ksy, 2f95, 1jgj, 1gu8, 1h68]
LVAMXIPI	LI7	YXXWXVTT	YT7	1	2	[1xio, 2m3g, 4tl3]
LXIVTGLI	LI7	YTWWLFXT	YT7	3	4	[2z55, 1vgo, 3wqj, 2ei4]
LMIPLVSI	LI7	YLTWALST	YT7	1	2	[1e12, 2jaf, 2jag]
LTVXLWAI	LI7	YYLVGPMT	YT7	5	4	[1gue, 4gyc, 3qap, 3qdc, 2f93, 2ksy, 2f95, 1jgj, 1gu8, 1h68]
LXIVTGLI	LI7	YAXWLXXT	YT7	3	2	[2z55, 1vgo, 3wqj, 2ei4]
LAYMAMAI	LI7	YXXWXVTT	YT7	1	2	[2m3g]
LWAIYPFI	LI7	ALIXYLDL	AL7	5	6	[1gue, 4gyc, 3qap, 3qdc, 2f93, 2ksy, 2f95, 1jgj, 1gu8, 1h68, 1h2s]
LXIVAKYI	LI7	AXXGLXIL	AL7	6	0	[3vvk, 3qbl, 3a7k, 3abw, 3qbg, 3qbi, 3qbk]
LMIPLVSI	LI7	AXXGIAIL	AL7	1	0	[1e12, 2jaf, 2jag]
LFSTICMI	LI7	ALXIVTGL	AL7	4	3	[1uaz]
LAYMAMAI	LI7	AGMTIGAL	AL7	1	0	[2m3g]
LVAMXIPI	LI7	AGMTIGAL	AL7	1	0	[1xio, 2m3g, 4tl3]
LTVXLWAI	LI7	ALIXYLDL	AL7	5	6	[1gue, 4gyc, 3qap, 3qdc, 2f93, 2ksy, 2f95, 1jgj, 1gu8, 1h68, 1h2s]
LMIPLVSI	LI7	AXSTPMIL	AL7	1	2	[1e12, 2jaf, 2jag]
LIGXFYFI	LI7	EYYAITIL	EL7	0	1	[1vgo]
LTVXLWAI	LI7	IGLVYYLV	IV7	5	4	[2ksy, 1jgj]
LAYMAMAI	LI7	WXXTXXLL	WL7	1	2	[2m3g]
LXIVTGLI	LI7	WLXTXXLL	WL7	3	2	[2z55, 1vgo, 3wqj, 2ei4]
LVAMXIPI	LI7	WXXTXXLL	WL7	1	2	[1xio, 2m3g, 4tl3]
LTVXLWAI	LI7	FGXIALDA	FA7	5	6	[4gyc, 3qap, 3qdc]
LWAIYPFI	LI7	DXXXKVGF	DF7	5	6	[1gue, 4gyc, 3qap, 3qdc, 2f93, 2ksy, 2f95, 1jgj, 1gu8, 1h68, 1h2s]
LMIPLVSI	LI7	DVXAKYXF	DF7	1	6	[1e12, 2jaf, 2jag]
LTVXLWAI	LI7	DXXXKVGF	DF7	5	6	[1gue, 4gyc, 3qap, 3qdc, 2f93, 2ksy, 2f95, 1jgj, 1gu8, 1h68, 1h2s]
LVAMXIPI	LI7	LPFFSKVG	LG7	1	6	[1xio, 2m3g, 4tl3]
LTVXLWAI	LI7	LDXXXKVG	LG7	5	6	[1gue, 4gyc, 3qap, 3qdc, 2f93, 2ksy, 2f95, 1jgj, 1gu8, 1h68, 1h2s]
LXIVAKYI	LI7	LXVVXWLG	LG7	6	5	[3vvk, 3qbl, 3a7k, 3abw, 3qbg, 3qbi, 3qbk]
LTVXLWAI	LI7	LXXKVGFG	LG7	5	6	[1gue, 4gyc, 3qap, 3qdc, 2f93, 2ksy, 2f95, 1jgj, 1gu8, 1h68, 1h2s]
LWAIYPFI	LI7	LDXXXKVG	LG7	5	6	[1gue, 4gyc, 3qap, 3qdc, 2f93, 2ksy, 2f95, 1jgj, 1gu8, 1h68, 1h2s]
LTVLFGAI	LI7	LGLIIXLG	LG7	0	1	[4gyc, 2f93, 1h2s]
LWAIYPFI	LI7	LXXKVGFG	LG7	5	6	[1gue, 4gyc, 3qap, 3qdc, 2f93, 2ksy, 2f95, 1jgj, 1gu8, 1h68, 1h2s]
LAYMAMAI	LI7	LHWIYVAG	LG7	1	0	[2m3g]
LXIVAKYI	LI7	VSXILXXV	VV7	6	1	[3vvk, 3qbl, 3abw, 3qbg, 3qbi, 3qbk]
LXIVAKYI	LI7	VSIXSYXG	VG7	6	1	[3vvk, 3qbl, 3a7k, 3abw, 3qbg, 3qbi, 3qbk]
LWAIYPFI	LI7	LGINLXLV	LV7	5	1	[4gyc, 2f93, 2f95, 1h2s]
LMIPLVSI	LI7	LXVFAKYV	LV7	1	6	[1e12, 2jaf, 2jag]
LVAMXIPI	LI7	LLXFFSKV	LV7	1	6	[1xio, 2m3g, 4tl3]
LWAIYPFI	LI7	LIVYLXLV	LV7	5	6	[1gue, 4gyc, 3qap, 3qdc, 2f93, 2ksy, 2f95, 1jgj, 1gu8, 1h68, 1h2s]
LTVLFGAI	LI7	LGINLXLV	LV7	0	1	[4gyc, 2f93, 1h2s]
LWAIYPFI	LI7	LXLVYXLV	LV7	5	4	[1gue, 4gyc, 3qap, 3qdc, 2f93, 2f95, 1gu8, 1h68]
LMIPLVSI	LI7	LAGIAXLV	LV7	1	0	[1e12, 2jaf, 2jag]
LTVXLWAI	LI7	LGINLXLV	LV7	5	1	[4gyc, 2f93, 2f95, 1h2s]
LFSTICMI	LI7	LXIXTGLV	LV7	4	3	[1uaz]
LTVXLWAI	LI7	LIVYLXLV	LV7	5	6	[1gue, 4gyc, 3qap, 3qdc, 2f93, 2ksy, 2f95, 1jgj, 1gu8, 1h68, 1h2s]
LTVXLWAI	LI7	LXLVYXLV	LV7	5	4	[1gue, 4gyc, 3qap, 3qdc, 2f93, 2f95, 1gu8, 1h68]
LXIVAKYI	LI7	SIXSYXGL	SL7	6	1	[3vvk, 3qbl, 3a7k, 3abw, 3qbg, 3qbi, 3qbk]
LVAMXIPI	LI7	SKVGFSFL	SL7	1	6	[1xio, 2m3g, 4tl3]
LMIPLVSI	LI7	AKYVFAFI	AI7	1	6	[1e12, 2jaf, 2jag]
LMIPLVSI	LI7	KYXFAXXL	KL7	1	6	[1e12, 2jaf, 2jag]
LXIVAKYI	LI7	NIALAGLS	NS7	6	0	[3vvk, 3qbl, 3a7k, 3abw, 3qbg, 3qbi, 3qbk]
LXIVAKYI	LI7	TVXXWLGY	TY7	6	5	[3vvk, 3qbl, 3a7k, 3abw, 3qbg, 3qbi, 3qbk]
LIGXFYFI	LI7	VPXIASAA	VA7	0	1	[2z55, 1vgo, 3wqj, 1uaz, 2ei4]
LMIPLVSI	LI7	VFXKYVFA	VA7	1	6	[1e12, 2jaf, 2jag]
LVAMXIPI	LI7	VAGMTIGA	VA7	1	0	[1xio, 2m3g, 4tl3]
LAYMAMAI	LI7	VAGMTIGA	VA7	1	0	[2m3g]
LVAMXIPI	LI7	VGFXFLXL	VL7	1	6	[2m3g]
LFSTICMI	LI7	VTGLXXXL	VL7	4	3	[1uaz]
LVAMXIPI	LI7	VTXPLXXL	VL7	1	2	[1xio, 2m3g, 4tl3]
LTVXLWAI	LI7	VGXXXIAL	VL7	5	6	[1gue, 4gyc, 3qap, 3qdc, 2f93, 2f95, 1gu8, 1h68]
LWAIYPFI	LI7	VGXXXIAL	VL7	5	6	[1gue, 4gyc, 3qap, 3qdc, 2f93, 2ksy, 2f95, 1jgj, 1gu8, 1h68]
LXIVAKYI	LI7	VXXWLGYP	VP7	6	5	[3vvk, 3qbl, 3a7k, 3abw, 3qbg, 3qbi, 3qbk]
LVAMXIPI	LI7	WIYVAGMT	WT7	1	0	[1xio, 2m3g, 4tl3]
LAYMAMAI	LI7	WIYVAGMT	WT7	1	0	[2m3g]
LXIVAKYI	LI7	WXGYPXXW	WW7	6	5	[3vvk, 3qbl, 3a7k, 3abw, 3qbg, 3qbi, 3qbk]
LAYMAMAI	LI7	YVAGMTIG	YG7	1	0	[2m3g]
LVAMXIPI	LI7	YVAGMTIG	YG7	1	0	[1xio, 2m3g, 4tl3]
LXIVAKYI	LI7	YINIALAG	YG7	6	0	[3vvk, 3qbl, 3a7k, 3abw, 3qbg, 3qbi, 3qbk]
LXIVAKYI	LI7	YPIXWXXG	YG7	6	5	[3vvk, 3qbl, 3a7k, 3abw, 3qbg, 3qbi, 3qbk]
LFSTICMI	LI7	LXGXDXLM	LM7	4	3	[1uaz]
LIGXFYFI	LI7	AYLSMFFG	AG7	0	1	[1uaz]
LWGFLSTI	LI7	AALMIVLG	AG7	4	3	[3ddl]
LIGXFYFI	LI7	AITILVXG	AG7	0	1	[2z55, 1vgo]
LFSTICMI	LI7	IXTGLXXA	IA7	4	3	[1uaz]
LIGXFYFI	LI7	IAXAAXXA	IA7	0	1	[2z55, 1vgo, 3wqj, 2ei4]
LTVXLWAI	LI7	IXLGLXXA	IA7	5	1	[4gyc, 1h2s]
LXIVAKYI	LI7	IASYTGLA	IA7	6	1	[3vvk, 3qbl, 3a7k, 3abw, 3qbg, 3qbi, 3qbk]
LWAIYPFI	LI7	IXLGLXXA	IA7	5	1	[4gyc, 1h2s]
LWGFLSTI	LI7	FLAALMIV	FV7	4	3	[3ddl]
LAYMAMAI	LI7	MXXGAXXF	MF7	1	0	[2m3g]
LVAMXIPI	LI7	MXXGAXXF	MF7	1	0	[1xio, 2m3g, 4tl3]
LXIVAKYI	LI7	GYXIVXAL	GL7	6	5	[3vvk, 3qbl, 3a7k, 3abw, 3qbg, 3qbi, 3qbk]
LVAMXIPI	LI7	GALHFWSL	GL7	1	0	[1xio, 2m3g, 4tl3]
LIGXFYFI	LI7	GIASAAYL	GL7	0	1	[2z55, 1vgo, 3wqj, 1uaz, 2ei4]
LVAMXIPI	LI7	LLXSLSWT	LT7	1	2	[2m3g]
LVAMXIPI	LI7	LLLLSLSW	LW7	1	2	[2m3g]
LVAMXIPI	LI7	FFSKVGFS	FS7	1	6	[1xio, 2m3g, 4tl3]
LMIPLVSI	LI7	VNVALAGI	VI7	1	0	[1e12, 2jaf]
LXIVAKYI	LI7	VXWXGYPI	VI7	6	5	[3vvk, 3qbl, 3a7k, 3abw, 3qbg, 3qbi, 3qbk]
LFSTICMI	LI7	VGXXXLMI	VI7	4	3	[1uaz]
LMIPLVSI	LI7	VALAGIXI	VI7	1	0	[1e12, 2jaf, 2jag]
LVAMXIPI	LI7	IYXAGMTI	II7	1	0	[1xio, 2m3g, 4tl3]
LXIVAKYI	LI7	IALAGLSI	II7	6	0	[3vvk, 3qbl, 3a7k, 3abw, 3qbg, 3qbi, 3qbk]
LIGXFYFI	LI7	ITXXVXXI	II7	0	1	[2z55, 1vgo, 2ei4]
LAYMAMAI	LI7	IYXAGMTI	II7	1	0	[2m3g]
LXIVAKYI	LI7	IXVPVVSI	II7	6	1	[3vvk, 3qbl, 3a7k, 3abw, 3qbg, 3qbi, 3qbk]
LAYMAMAI	LI7	HWIYVAGM	HM7	1	0	[2m3g]
LVAMXIPI	LI7	GMTIGALH	GH7	1	0	[1xio, 2m3g, 4tl3]
LAYMAMAI	LI7	GMTIGALH	GH7	1	0	[2m3g]
LVAMXIPI	LI7	GFSFLDLH	GH7	1	6	[2m3g]
LVAMXIPI	LI7	TIGALHFW	TW7	1	0	[1xio, 2m3g, 4tl3]
LAYMAMAI	LI7	TIGALHFW	TW7	1	0	[2m3g]
LXIVAKYI	LI7	LXXLLFVF	LF7	6	0	[3vvk, 3qbl, 3a7k, 3abw, 3qbg, 3qbi, 3qbk]
LIGXFYFI	LI7	IASAAYLS	IS7	0	1	[1uaz]
LVAMXIPI	LI7	IGALHFWS	IS7	1	0	[1xio, 2m3g, 4tl3]
LIGXFYFI	LI7	ILVPGIAS	IS7	0	1	[2z55, 1vgo, 3wqj, 1uaz, 2ei4]
LVAMXIPI	LI7	ALHFWSLS	AS7	1	0	[2m3g, 4tl3]
LFSTICMI	LI7	MIXTGXXG	MG7	4	3	[1uaz]
LWGFLSTI	LI7	MIVXGYXG	MG7	4	3	[3ddl]
LVAMXIPI	LI7	MVTTPLLL	ML7	1	2	[1xio, 2m3g, 4tl3]
LXIVTGLI	LI7	WWLFXTXA	WA7	3	4	[2z55, 1vgo, 3wqj, 2ei4]
LMIPLVSI	LI7	AXIAILXF	AF7	1	0	[1e12, 2jaf, 2jag]
LIGXFYFI	LI7	AAXLXMFF	AF7	0	1	[2z55, 1vgo, 3wqj, 1uaz, 2ei4]
LXIVAKYI	LI7	AGLSILXF	AF7	6	0	[3vvk, 3qbl, 3a7k, 3abw, 3qbg, 3qbi, 3qbk]
LXIVTGLI	LI7	ARYTWWLF	AF7	3	4	[3wqj]
LXIVTGLI	LI7	ARYXXWLF	AF7	3	2	[2z55, 1vgo, 3wqj, 2ei4]
LWGFLSTI	LI7	LXXLXIXL	LL7	4	3	[3ddl]
LXIVAKYI	LI7	LXXVVXWL	LL7	6	5	[3vvk, 3qbl, 3a7k, 3abw, 3qbg, 3qbi, 3qbk]
LTVLFGAI	LI7	LXGINLXL	LL7	0	1	[4gyc, 2f93, 1h2s]
LMIPLVSI	LI7	LXTPXIXL	LL7	1	2	[1e12, 2jaf, 2jag]
LWAIYPFI	LI7	LXLVAATL	LL7	5	1	[4gyc]
LTVXLWAI	LI7	LXLVAATL	LL7	5	1	[4gyc]
LXIVAKYI	LI7	LXXLXILL	LL7	6	0	[3vvk, 3qbl, 3a7k, 3abw, 3qbg, 3qbi, 3qbk]
LXIVTGLI	LI7	LFXTIAFL	LL7	3	4	[2z55, 1vgo, 3wqj, 2ei4]
LXIVTGLI	LI7	LXXLYXLL	LL7	3	4	[2z55, 1vgo, 2ei4]
LAYMAMAI	LI7	ARYIDWMV	AV7	1	2	[2m3g]
LXIVTGLI	LI7	AXWLFTTP	AP7	3	2	[2z55, 1vgo, 3wqj, 2ei4]
LXIVAKYI	LI7	AVSTXLVP	AP7	6	1	[3vvk, 3qbl, 3qbg, 3qbi, 3qbk]
LMIPLVSI	LI7	WVNVALAG	WG7	1	0	[1e12, 2jaf]
LMIPLVSI	LI7	TWALSTPM	TM7	1	2	[1e12, 2jaf, 2jag]
LXIVTGLI	LI7	RYAXWLXT	RT7	3	2	[2z55, 1vgo, 3wqj, 2ei4]
LAYMAMAI	LI7	RYXXWXVT	RT7	1	2	[2m3g]
LXIVTGLI	LI7	DWLXTXXL	DL7	3	2	[2z55, 1vgo, 3wqj, 2ei4]
LAYMAMAI	LI7	DWXXTXXL	DL7	1	2	[2m3g]
LVAMXIPI	LI7	DWXXTXXL	DL7	1	2	[1xio, 2m3g, 4tl3]
LTVXLWAI	LI7	FXGLVYYL	FL7	5	4	[1gue, 4gyc, 3qap, 3qdc, 2f93, 2ksy, 2f95, 1jgj, 1gu8, 1h68]
LXIVTGLI	LI7	FLXVLYXL	FL7	3	4	[2z55, 1vgo, 2ei4]
LWAIYPFI	LI7	FXGLVYYL	FL7	5	4	[1gue, 4gyc, 3qap, 3qdc, 2f93, 2f95, 1gu8, 1h68]
LXIVTGLI	LI7	FTXXXXXL	FL7	3	2	[2z55, 1vgo, 2ei4]
LIGXFYFI	LI7	PXIASAAY	PY7	0	1	[2z55, 1vgo, 3wqj, 1uaz, 2ei4]
LXIVAKYI	LI7	PXVSIXSY	PY7	6	1	[3vvk, 3qbl, 3a7k, 3abw, 3qbg, 3qbi, 3qbk]
LIGXFYFI	LI7	SAAYLXMF	SF7	0	1	[2z55, 1uaz, 1vgo, 3wqj, 2ei4]
LXIVAKYI	LI7	LGYPIXWA	LA7	6	5	[3vvk, 3qbl, 3a7k, 3abw, 3qbg, 3qbi, 3qbk]
LXIVAKYI	LI7	LVXVVSIA	LA7	6	1	[3vvk, 3qbl, 3a7k, 3abw, 3qbg, 3qbi, 3qbk]
LIGXFYFI	LI7	LVPGIAXA	LA7	0	1	[2z55, 1vgo, 3wqj, 1uaz, 2ei4]
LXIVAKYI	LI7	LYINXXXA	LA7	6	0	[3vvk, 3qbl, 3a7k, 3abw, 3qbg, 3qbi, 3qbk]
LIGXFYFI	LI7	ASAAYXXM	AM7	0	1	[2z55, 1uaz, 1vgo, 3wqj, 2ei4]
LMIPLVSI	LI7	AILVFVYM	AM7	1	0	[1e12, 2jaf, 2jag]
LMIPLVSI	LI7	ILVFVYMG	IG7	1	0	[2jaf, 2jag]
LTVLFGAI	LI7	IXLGIXLG	IG7	0	1	[4gyc, 2f93, 1h2s]
LXIVTGLI	LI7	AFLXVLXY	AY7	3	4	[2z55, 1vgo, 2ei4]
LWAIYPFI	LI7	AFXGLVYY	AY7	5	4	[1gue, 4gyc, 3qap, 3qdc, 2f93, 2f95, 1gu8, 1h68, 1h2s]
LTVXLWAI	LI7	AFXGLVYY	AY7	5	4	[1gue, 4gyc, 3qap, 3qdc, 2f93, 2ksy, 2f95, 1jgj, 1gu8, 1h68, 1h2s]
LWGFLSTI	LI7	ALXIVLXY	AY7	4	3	[3ddl]
LXIVAKYI	LI7	VPVVSIAS	VS7	6	1	[3vvk, 3qbl, 3a7k, 3abw, 3qbg, 3qbi, 3qbk]
LVAMXIPI	LI7	PLLLLSLS	PS7	1	2	[2m3g]
LVAMXIPI	LI7	FSKVGFSF	FF7	1	6	[1xio, 2m3g, 4tl3]
LMIPLVSI	LI7	FAKYVXAF	FF7	1	6	[1e12, 2jaf, 2jag]
LXIVTGLI	LI7	FSTIAFLF	FF7	3	4	[2z55, 1vgo, 3wqj, 2ei4]
LWAIYPFI	LI7	IVYLDLVT	IT7	5	6	[1gue, 4gyc, 3qap, 3qdc, 2f93, 2ksy, 2f95, 1jgj, 1gu8, 1h68, 1h2s]
LXIVAKYI	LI7	ILLFVFMT	IT7	6	0	[3vvk, 3qbl, 3qbg, 3qbi, 3qbk]
LTVXLWAI	LI7	IVYLDLVT	IT7	5	6	[1gue, 4gyc, 3qap, 3qdc, 2f93, 2ksy, 2f95, 1jgj, 1gu8, 1h68, 1h2s]
LFSTICMI	LI7	TXLXGALS	TS7	4	3	[1uaz]
LVAMXIPI	LI7	TTPLLXLS	TS7	1	2	[1xio, 2m3g, 4tl3]
LXIVAKYI	LI7	TXLVPXVS	TS7	6	1	[3vvk, 3qbl, 3a7k, 3abw, 3qbg, 3qbi, 3qbk]
LFSTICMI	LI7	TLXGVXAL	TL7	4	3	[1uaz]
LVAMXIPI	LI7	TXXXXXXL	TL7	1	2	[1xio, 2m3g, 4tl3]
LXIVTGLI	LI7	TIXXLXVL	TL7	3	4	[2z55, 1vgo, 3wqj, 2ei4]
LMIPLVSI	LI7	TPXILXXL	TL7	1	2	[1e12, 2jaf, 2jag]
LXIVTGLI	LI7	STXAFLFV	SV7	3	4	[2z55, 1vgo, 3wqj, 2ei4]
LXIVAKYI	LI7	STILVPVV	SV7	6	1	[3vvk, 3qbl, 3a7k, 3abw, 3qbg, 3qbi, 3qbk]
LXIVAKYI	LI7	INXXLAXL	IL7	6	0	[3vvk, 3qbl, 3a7k, 3abw, 3qbg, 3qbi, 3qbk]
LIGXFYFI	LI7	YAIXXLXP	YP7	0	1	[2z55, 1vgo]
LTVXLWAI	LI7	TXVGFGFI	TI7	5	6	[1gue, 4gyc, 3qap, 3qdc, 2f93, 2ksy, 2f95, 1jgj, 1gu8, 1h68]
LWAIYPFI	LI7	TXVGFGFI	TI7	5	6	[1gue, 4gyc, 3qap, 3qdc, 2f93, 2ksy, 2f95, 1jgj, 1gu8, 1h68]
LXIVTGLI	LI7	TWWLFSTI	TI7	3	4	[2z55, 1vgo, 3wqj, 2ei4]
LMIPLVSI	LI7	RYLTWAXS	RS7	1	2	[1e12, 2jaf]
LXIVTGLI	LI7	RYTWWLFS	RS7	3	4	[2z55, 1vgo, 3wqj, 2ei4]
LMIPLVSI	LI7	GIAILXXV	GV7	1	0	[1e12, 2jaf, 2jag]
LFSTICMI	LI7	GVDALMIV	GV7	4	3	[1uaz]
LXIVAKYI	LI7	GLSILXFV	GV7	6	0	[3vvk, 3qbl, 3a7k, 3abw, 3qbg, 3qbi, 3qbk]
LMIPLVSI	LI7	WAXSTPXI	WI7	1	2	[1e12, 2jaf, 2jag]
LXIVTGLI	LI7	YARYADWL	YL7	3	2	[2z55, 1vgo, 3wqj, 2ei4]
LMIPLVSI	LI7	YXFAFXLL	YL7	1	6	[1e12, 2jaf, 2jag]
LWAIYPFI	LI7	VTKVGFGF	VF7	5	6	[1gue, 4gyc, 3qap, 3qdc, 2f93, 2ksy, 2f95, 1jgj, 1gu8, 1h68, 1h2s]
LTVXLWAI	LI7	VTKVGFGF	VF7	5	6	[1gue, 4gyc, 3qap, 3qdc, 2f93, 2ksy, 2f95, 1jgj, 1gu8, 1h68, 1h2s]
LAYMAMAI	LI7	YARYIDWM	YM7	1	2	[2m3g]
LXIVAKYI	LI7	VVSIASYT	VT7	6	1	[3vvk, 3qbl, 3a7k, 3abw, 3qbg, 3qbi, 3qbk]
LFSTICMI	LI7	VXALMIVT	VT7	4	3	[1uaz]
LTVLFGAI	LI7	GINLGLVA	GA7	0	1	[4gyc, 2f93, 1h2s]
LTVXLWAI	LI7	GINLGLVA	GA7	5	1	[4gyc, 2f93, 2f95, 1h2s]
LWAIYPFI	LI7	GINLGLVA	GA7	5	1	[4gyc, 2f93, 2f95, 1h2s]
LMIPLVSI	LI7	NVALAGIA	NA7	1	0	[1e12, 2jaf, 2jag]
LTVXLWAI	LI7	VYYLVGPM	VM7	5	4	[1gue, 4gyc, 3qap, 3qdc, 2f93, 2ksy, 2f95, 1jgj, 1gu8, 1h68]
LWAIYPFI	LI7	VYYLVGPM	VM7	5	4	[1gue, 4gyc, 3qap, 3qdc, 2f93, 2ksy, 2f95, 1jgj, 1gu8, 1h68]
LTVXLWAI	LI7	VAXXGLVY	VY7	5	4	[1gue, 4gyc, 3qap, 3qdc, 2f93, 2ksy, 2f95, 1jgj, 1gu8, 1h68, 1h2s]
LMIPLVSI	LI7	VLDVFAKY	VY7	1	6	[1e12, 2jaf, 2jag]
LXIVAKYI	LI7	SILLFVFM	SM7	6	0	[3vvk, 3qbl, 3abw, 3qbg, 3qbi, 3qbk]
LXIVAKYI	LI7	KLLTVVMW	KW7	6	5	[3vvk, 3qbl, 3a7k, 3abw, 3qbg, 3qbi, 3qbk]
LXIVAKYI	LI7	MWLGYPIV	MV7	6	5	[3vvk, 3qbl, 3a7k, 3abw, 3qbg, 3qbi, 3qbk]
LMIPLVSI	LI7	LXFVYMGR	LR7	1	0	[2jaf, 2jag]
LTVXLWAI	LI7	YLXLVTKV	YV7	5	6	[1gue, 4gyc, 3qap, 3qdc, 2f93, 2ksy, 2f95, 1jgj, 1gu8, 1h68, 1h2s]
LIGXFYFI	LI7	YYAITILV	YV7	0	1	[1vgo]
LWAIYPFI	LI7	YLXLVTKV	YV7	5	6	[1gue, 4gyc, 3qap, 3qdc, 2f93, 2ksy, 2f95, 1jgj, 1gu8, 1h68, 1h2s]
LVAMXIPI	LI7	IDWXVTTP	IP7	1	2	[1xio, 2m3g, 4tl3]
LAYMAMAI	LI7	IDWXVTTP	IP7	1	2	[2m3g]
LTVXLWAI	LI7	LVYYLVGP	LP7	5	4	[1gue, 4gyc, 3qap, 3qdc, 2f93, 2ksy, 2f95, 1jgj, 1gu8, 1h68]
LWGFLSTI	LI7	LMIVLGYP	LP7	4	3	[3ddl]
LMIPLVSI	LI7	LTWALSTP	LP7	1	2	[1e12, 2jaf, 2jag]
LWAIYPFI	LI7	LVYYLVGP	LP7	5	4	[1gue, 4gyc, 3qap, 3qdc, 2f93, 2ksy, 2f95, 1jgj, 1gu8, 1h68]
LMIPLVSI	LI7	VFAFILLR	VR7	1	6	[2jaf, 2jag]
LTVXLWAI	LI7	GFGFIALD	GD7	5	6	[1gue, 4gyc, 3qap, 3qdc, 2f93, 2f95, 1gu8, 1h68]
LWAIYPFI	LI7	KVGFGXIA	KA7	5	6	[1gue, 4gyc, 3qap, 3qdc, 2f93, 2ksy, 2f95, 1jgj, 1gu8, 1h68]
LTVXLWAI	LI7	KVGFGXIA	KA7	5	6	[1gue, 4gyc, 3qap, 3qdc, 2f93, 2ksy, 2f95, 1jgj, 1gu8, 1h68]
LTVXLWAI	LI7	VYLDLVTK	VK7	5	6	[1gue, 4gyc, 3qap, 3qdc, 2f93, 2ksy, 2f95, 1jgj, 1gu8, 1h68, 1h2s]
LWAIYPFI	LI7	VYLDLVTK	VK7	5	6	[1gue, 4gyc, 3qap, 3qdc, 2f93, 2ksy, 2f95, 1jgj, 1gu8, 1h68, 1h2s]
LWAIYPFI	LI7	VALIVYLD	VD7	5	6	[1gue, 4gyc, 3qap, 3qdc, 2f93, 2ksy, 2f95, 1jgj, 1gu8, 1h68, 1h2s]
LTVXLWAI	LI7	VALIVYLD	VD7	5	6	[1gue, 4gyc, 3qap, 3qdc, 2f93, 2ksy, 2f95, 1jgj, 1gu8, 1h68, 1h2s]
LTVLFGAI	LI7	LIILLGIN	LN7	0	1	[4gyc, 2f93, 1h2s]
LWAIYPFI	LI7	NLGLVAAT	NT7	5	1	[4gyc]
LTVXLWAI	LI7	NLGLVAAT	NT7	5	1	[4gyc]
LWGFLSTI	LI7	IVXGYXGE	IE7	4	3	[3ddl]
LVAMXIPI	LI7	PFFSKXGF	PF7	1	6	[1xio, 2m3g, 4tl3]
LVAMXIPI	LI7	FSFLDLHG	FG7	1	6	[2m3g]
LVAMXIPI	LI7	KVGFSFLD	KD7	1	6	[1xio, 2m3g]
IPFVWILY	IY7	GFLAALMI	GI7	4	3	[3ddl]
ISTAAMLY	IY7	IMIGTXLV	IV7	4	3	[1m0k, 1s8l, 1at9, 1e0p, 1s8j, 2i1x, 1r84, 1r2n, 1pxs, 1ap9, 1pxr, 1m0m, 1m0l, 4hwl, 1s54, 1s53, 1o0a, 1c8s, 3han, 1kg9, 3hao, 1c8r, 3hap, 1kg8, 3haq, 2wjk, 3har, 3has, 2wjl, 1kgb, 1q5j, 2zzl, 1q5i, 1f50, 1dze, 1tn5, 3nsb, 2brd, 1cwq, 3utv, 1tn0, 3utw, 3utx, 3uty, 4fpd, 1brx, 1fbb, 1brr, 1p8i, 1fbk, 1ucq, 4hyx, 1p8u, 1f4z, 1ixf, 3vi0, 1qkp, 1qko, 1p8h, 1qm8, 4md2, 2zfe, 4md1, 1iw6, 3ns0, 1c3w, 1b…
ICMIVVLY	IY7	ALXIVTGL	AL7	4	3	[1uaz]
IAXLFVLY	IY7	ALXIVTGL	AL7	4	3	[2z55, 1vgo, 3wqj, 2ei4]
ISTAAMLY	IY7	LFMVLDVS	LS7	4	6	[1m0k, 1s8l, 1at9, 1e0p, 1s8j, 2i1x, 1r84, 1r2n, 1pxs, 1jv7, 1jv6, 1ap9, 1pxr, 1m0m, 1m0l, 4hwl, 1s54, 1s53, 1o0a, 1c8s, 3han, 1kg9, 3hao, 1c8r, 3hap, 1kg8, 3haq, 2wjk, 3har, 3has, 2wjl, 1kgb, 1q5j, 2zzl, 1q5i, 1f50, 1dze, 1tn5, 3nsb, 2brd, 1cwq, 3utv, 1tn0, 3utw, 3utx, 3uty, 4fpd, 1brx, 1fbb, 1brr, 1p8i, 1fbk, 1ucq, 4hyx, 1p8u, 1f4z, 1ixf, 3vi0, 1qkp, 1qko, 1brd, 1p8h, 1mgy, 1qm8, 4md2, 2zfe, 4m…
ISTAAMLY	IY7	FMVXDXXA	FA7	4	6	[1m0k, 1s8l, 1at9, 1e0p, 1s8j, 2i1x, 1r84, 1r2n, 1pxs, 1jv7, 1jv6, 1ap9, 1pxr, 1m0m, 1m0l, 4hwl, 1s54, 1s53, 1o0a, 1c8s, 3han, 1kg9, 3hao, 1c8r, 3hap, 1kg8, 3haq, 2wjk, 3har, 3has, 2wjl, 1kgb, 1q5j, 2zzl, 1q5i, 1f50, 1dze, 1tn5, 3nsb, 2brd, 1cwq, 3utv, 1tn0, 3utw, 3utx, 3uty, 4fpd, 1brx, 1fbb, 1brr, 1p8i, 1fbk, 1ucq, 4hyx, 1p8u, 1f4z, 1ixf, 3vi0, 1qkp, 1qko, 1brd, 1p8h, 1mgy, 1qm8, 4md2, 2zfe, 4m…
ISTAAMLY	IY7	MVXDXXXK	MK7	4	6	[1m0k, 1s8l, 1at9, 1e0p, 1s8j, 2i1x, 1r84, 1r2n, 1pxs, 1jv7, 1jv6, 1ap9, 1pxr, 1m0m, 1m0l, 4hwl, 1s54, 1s53, 1o0a, 1c8s, 3han, 1kg9, 3hao, 1c8r, 3hap, 1kg8, 3haq, 2wjk, 3har, 3has, 2wjl, 1kgb, 1q5j, 2zzl, 1q5i, 1f50, 1dze, 1tn5, 3nsb, 2brd, 1cwq, 3utv, 1tn0, 3utw, 3utx, 3uty, 4fpd, 1brx, 1fbb, 1brr, 1p8i, 1fbk, 1ucq, 4hyx, 1p8u, 1f4z, 1ixf, 3vi0, 1qkp, 1qko, 1brd, 1p8h, 1mgy, 1qm8, 4md2, 2zfe, 4m…
ISTAAMLY	IY7	DXXXKVGF	DF7	4	6	[1m0k, 1s8l, 1at9, 1e0p, 1s8j, 2i1x, 1r84, 1r2n, 1pxs, 1jv7, 1ap9, 1pxr, 1m0m, 1m0l, 4hwl, 1s54, 1s53, 1o0a, 1c8s, 3han, 1kg9, 3hao, 1c8r, 3hap, 1kg8, 3haq, 2wjk, 3har, 3has, 2wjl, 1kgb, 1q5j, 2zzl, 1q5i, 1f50, 1dze, 1tn5, 3nsb, 2brd, 1cwq, 3utv, 1tn0, 3utw, 3utx, 3uty, 1brx, 1fbb, 1brr, 1ucq, 4hyx, 1p8u, 1f4z, 1ixf, 3vi0, 1qkp, 1qko, 1brd, 1p8h, 1mgy, 1qm8, 4md2, 2zfe, 4md1, 1iw6, 3ns0, 1c3w, 1b…
ISTAAMLY	IY7	LDXXXKVG	LG7	4	6	[1m0k, 1s8l, 1at9, 1e0p, 1s8j, 2i1x, 1r84, 1r2n, 1pxs, 1jv7, 1jv6, 1ap9, 1pxr, 1m0m, 1m0l, 4hwl, 1s54, 1s53, 1o0a, 1c8s, 3han, 1kg9, 3hao, 1c8r, 3hap, 1kg8, 3haq, 2wjk, 3har, 3has, 2wjl, 1kgb, 1q5j, 2zzl, 1q5i, 1f50, 1dze, 1tn5, 3nsb, 2brd, 1cwq, 3utv, 1tn0, 3utw, 3utx, 3uty, 4fpd, 1brx, 1fbb, 1brr, 1p8i, 1fbk, 1ucq, 4hyx, 1p8u, 1f4z, 1ixf, 3vi0, 1qkp, 1qko, 1brd, 1p8h, 1mgy, 1qm8, 4md2, 2zfe, 4m…
ISTAAMLY	IY7	LXXXGAXG	LG7	4	3	[1m0k, 1s8l, 1at9, 1e0p, 1s8j, 1r84, 1r2n, 1pxs, 1jv7, 1jv6, 1ap9, 1pxr, 4hwl, 1s54, 1s53, 1o0a, 3han, 1kg9, 3hao, 3hap, 1kg8, 3haq, 2wjk, 3har, 3has, 2wjl, 1q5j, 1q5i, 1f50, 1tn5, 3nsb, 1cwq, 3utv, 1tn0, 3utw, 3utx, 3uty, 4fpd, 1brx, 1brr, 1p8i, 1fbk, 1ucq, 4hyx, 1f4z, 3vi0, 1qkp, 1qko, 1brd, 1p8h, 1mgy, 4md2, 4md1, 3ns0, 1c3w, 1bm1, 2ntu, 1kme, 2ntw, 1s52, 1s51, 1py6, 4ov0, 2i20, 1vjm, 3mbv, 1x…
ISTAAMLY	IY7	LIGSEGAG	LG7	4	5	[2brd]
ISTAAMLY	IY7	VLWSAYXV	VV7	4	5	[1m0k, 1s8l, 1at9, 1e0p, 1s8j, 2i1x, 1r84, 1r2n, 1pxs, 1jv7, 1jv6, 1ap9, 1pxr, 1m0m, 1m0l, 4hwl, 1s54, 1s53, 1o0a, 1c8s, 3han, 1kg9, 3hao, 1c8r, 3hap, 1kg8, 3haq, 2wjk, 3har, 3has, 2wjl, 1kgb, 1q5j, 2zzl, 1f50, 1dze, 1tn5, 3nsb, 2brd, 1cwq, 3utv, 1tn0, 3utw, 3utx, 3uty, 4fpd, 1brx, 1fbb, 1brr, 1p8i, 1fbk, 1ucq, 4hyx, 1p8u, 1f4z, 1ixf, 3vi0, 1qkp, 1qko, 1brd, 1p8h, 1mgy, 1qm8, 4md2, 2zfe, 4md1, 1i…
ISTAAMLY	IY7	VXDXXXXV	VV7	4	6	[1m0k, 1s8l, 1at9, 1e0p, 1s8j, 2i1x, 1r84, 1r2n, 1pxs, 1jv7, 1jv6, 1ap9, 1pxr, 1m0m, 1m0l, 4hwl, 1s54, 1s53, 1o0a, 1c8s, 3han, 1kg9, 3hao, 1c8r, 3hap, 1kg8, 3haq, 2wjk, 3har, 3has, 2wjl, 1kgb, 1q5j, 2zzl, 1q5i, 1f50, 1dze, 1tn5, 3nsb, 2brd, 1cwq, 3utv, 1tn0, 3utw, 3utx, 3uty, 4fpd, 1brx, 1fbb, 1brr, 1p8i, 1fbk, 1ucq, 4hyx, 1p8u, 1f4z, 1ixf, 3vi0, 1qkp, 1qko, 1brd, 1p8h, 1mgy, 1qm8, 4md2, 2zfe, 4m…
ISTAAMLY	IY7	VWXIGSEG	VG7	4	5	[1fbb, 1q5i, 1brr, 1s52, 1r84, 1r2n, 1ap9, 1pxr, 4hwl, 3han, 2brd, 3hap, 3utv, 1tn0, 3har, 3utx, 1xji, 3has, 3uty]
ISTAAMLY	IY7	VXXKXGXG	VG7	4	6	[1m0k, 1s8l, 1at9, 1e0p, 1s8j, 2i1x, 1r84, 1r2n, 1pxs, 1jv7, 1ap9, 1pxr, 1m0m, 1m0l, 4hwl, 1s54, 1s53, 1o0a, 1c8s, 3han, 1kg9, 3hao, 1c8r, 3hap, 1kg8, 3haq, 2wjk, 3har, 3has, 2wjl, 1kgb, 1q5j, 2zzl, 1q5i, 1f50, 1dze, 1tn5, 3nsb, 2brd, 1cwq, 3utv, 1tn0, 3utw, 3utx, 3uty, 1brx, 1fbb, 1brr, 1ucq, 4hyx, 1p8u, 1f4z, 1ixf, 3vi0, 1qkp, 1qko, 1brd, 1p8h, 1mgy, 1qm8, 4md2, 2zfe, 4md1, 1iw6, 3ns0, 1c3w, 1b…
ICMIVVLY	IY7	LXIXTGLV	LV7	4	3	[1uaz]
ISTAAMLY	IY7	LXFMVLDV	LV7	4	6	[1m0k, 1s8l, 1at9, 1e0p, 1s8j, 2i1x, 1r84, 1r2n, 1pxs, 1jv7, 1jv6, 1ap9, 1pxr, 1m0m, 1m0l, 4hwl, 1s54, 1s53, 1o0a, 1c8s, 3han, 1kg9, 3hao, 1c8r, 3hap, 1kg8, 3haq, 2wjk, 3har, 3has, 2wjl, 1kgb, 1q5j, 2zzl, 1q5i, 1f50, 1dze, 1tn5, 3nsb, 2brd, 1cwq, 3utv, 1tn0, 3utw, 3utx, 3uty, 4fpd, 1brx, 1fbb, 1brr, 1p8i, 1fbk, 1ucq, 4hyx, 1p8u, 1f4z, 1ixf, 3vi0, 1qkp, 1qko, 1p8h, 1qm8, 4md2, 2zfe, 4md1, 1iw6, 3n…
ISTAAMLY	IY7	LWSAYXXV	LV7	4	5	[1m0k, 1s8l, 1at9, 1e0p, 1s8j, 2i1x, 1r84, 1r2n, 1pxs, 1jv7, 1jv6, 1ap9, 1pxr, 1m0m, 1m0l, 4hwl, 1s54, 1s53, 1o0a, 1c8s, 3han, 1kg9, 3hao, 1c8r, 3hap, 1kg8, 3haq, 2wjk, 3har, 3has, 2wjl, 1kgb, 1q5j, 2zzl, 1f50, 1dze, 1tn5, 3nsb, 2brd, 1cwq, 3utv, 1tn0, 3utw, 3utx, 3uty, 4fpd, 1brx, 1fbb, 1brr, 1p8i, 1fbk, 1ucq, 4hyx, 1p8u, 1f4z, 1ixf, 3vi0, 1qkp, 1qko, 1brd, 1p8h, 1mgy, 1qm8, 4md2, 2zfe, 4md1, 1i…
ISTAAMLY	IY7	SAYXVVWL	SL7	4	5	[1m0k, 1s8l, 1at9, 1e0p, 1s8j, 2i1x, 1r84, 1r2n, 1pxs, 1ap9, 1pxr, 1m0m, 1m0l, 4hwl, 1s54, 1s53, 1o0a, 1c8s, 3han, 1kg9, 3hao, 1c8r, 3hap, 1kg8, 3haq, 2wjk, 3har, 3has, 2wjl, 1kgb, 1q5j, 2zzl, 1f50, 1dze, 1tn5, 3nsb, 2brd, 1cwq, 3utv, 1tn0, 3utw, 3utx, 3uty, 4fpd, 1brx, 1fbb, 1brr, 1p8i, 1fbk, 1ucq, 4hyx, 1p8u, 1f4z, 1ixf, 3vi0, 1qkp, 1qko, 1brd, 1p8h, 1qm8, 4md2, 2zfe, 4md1, 1iw6, 3ns0, 1c3w, 1b…
ISTAAMLY	IY7	AYXVVWLI	AI7	4	5	[1m0k, 1at9, 1e0p, 1s8j, 2i1x, 1r84, 1r2n, 1pxs, 1ap9, 1pxr, 1m0m, 4hwl, 1s54, 1s53, 1o0a, 1c8s, 3han, 1kg9, 3hao, 1c8r, 3hap, 1kg8, 3haq, 2wjk, 3har, 3has, 2wjl, 1kgb, 1q5j, 2zzl, 1f50, 1dze, 1tn5, 3nsb, 2brd, 3utv, 1tn0, 3utw, 3utx, 3uty, 4fpd, 1brx, 1fbb, 1brr, 1p8i, 1fbk, 1ucq, 4hyx, 1p8u, 1f4z, 1ixf, 3vi0, 1qkp, 1qko, 1brd, 1p8h, 1qm8, 4md2, 2zfe, 4md1, 1iw6, 3ns0, 1c3w, 1bm1, 2ntu, 1kme, 2n…
ISTAAMLY	IY7	AXVGADGI	AI7	4	3	[1m0k, 1s8l, 1at9, 1e0p, 1s8j, 1r84, 1r2n, 1pxs, 1jv7, 1jv6, 1ap9, 1pxr, 1m0l, 4hwl, 1s54, 1s53, 1o0a, 3han, 1kg9, 3hao, 1kg8, 3hap, 3haq, 2wjk, 3har, 3has, 2wjl, 1q5j, 2zzl, 1q5i, 1f50, 1tn5, 3nsb, 1cwq, 3utv, 1tn0, 3utw, 3utx, 3uty, 4fpd, 1brx, 1brr, 1p8i, 1fbk, 1ucq, 4hyx, 1f4z, 1ixf, 3vi0, 1qkp, 1qko, 1brd, 1p8h, 1mgy, 1qm8, 4md2, 2zfe, 4md1, 1iw6, 3ns0, 1c3w, 1bm1, 2ntu, 1kme, 2ntw, 1s52, 1s…
IPFVWILY	IY7	KXGFLAAL	KL7	4	3	[3ddl]
ISTAAMLY	IY7	NVTVVLWS	NS7	4	5	[1m0k, 1s8l, 1at9, 1e0p, 1s8j, 1r84, 1r2n, 1pxs, 1jv7, 1jv6, 1ap9, 1pxr, 1m0l, 4hwl, 1s54, 1s53, 1o0a, 3han, 1kg9, 3hao, 3hap, 1kg8, 3haq, 2wjk, 3har, 3has, 2wjl, 1q5j, 2zzl, 1q5i, 1f50, 1tn5, 3nsb, 1cwq, 3utv, 1tn0, 3utw, 3utx, 3uty, 4fpd, 1brx, 1brr, 1p8i, 1fbk, 1ucq, 4hyx, 1f4z, 1ixf, 3vi0, 1qkp, 1qko, 1brd, 1p8h, 1mgy, 1qm8, 4md2, 2zfe, 4md1, 1iw6, 3ns0, 1c3w, 1bm1, 2ntu, 1kme, 2ntw, 1s52, 1s…
ISTAAMLY	IY7	TVXXWSAY	TY7	4	5	[1m0k, 1s8l, 1at9, 1e0p, 1s8j, 2i1x, 1r84, 1r2n, 1pxs, 1jv7, 1jv6, 1ap9, 1pxr, 1m0m, 1m0l, 4hwl, 1s54, 1s53, 1o0a, 1c8s, 3han, 1kg9, 3hao, 1c8r, 3hap, 1kg8, 3haq, 2wjk, 3har, 3has, 2wjl, 1kgb, 1q5j, 2zzl, 1q5i, 1f50, 1dze, 1tn5, 3nsb, 2brd, 1cwq, 3utv, 1tn0, 3utw, 3utx, 3uty, 4fpd, 1brx, 1fbb, 1brr, 1p8i, 1fbk, 1ucq, 4hyx, 1p8u, 1f4z, 1ixf, 3vi0, 1qkp, 1qko, 1brd, 1p8h, 1mgy, 1qm8, 4md2, 2zfe, 4m…
ISTAAMLY	IY7	VTVVLWSA	VA7	4	5	[1m0k, 1s8l, 1at9, 1e0p, 1s8j, 1r84, 1r2n, 1pxs, 1jv7, 1jv6, 1ap9, 1pxr, 1m0l, 4hwl, 1s54, 1s53, 1o0a, 3han, 1kg9, 3hao, 3hap, 1kg8, 3haq, 2wjk, 3har, 3has, 2wjl, 1q5j, 2zzl, 1q5i, 1f50, 1tn5, 3nsb, 1cwq, 3utv, 1tn0, 3utw, 3utx, 3uty, 4fpd, 1brx, 1brr, 1p8i, 1fbk, 1ucq, 4hyx, 1f4z, 1ixf, 3vi0, 1qkp, 1qko, 1brd, 1p8h, 1mgy, 1qm8, 4md2, 2zfe, 4md1, 1iw6, 3ns0, 1c3w, 1bm1, 2ntu, 1kme, 2ntw, 1s52, 1s…
ISTAAMLY	IY7	VXXWSAYP	VP7	4	5	[1m0k, 1s8l, 1at9, 1e0p, 1s8j, 2i1x, 1r84, 1r2n, 1pxs, 1jv7, 1jv6, 1ap9, 1pxr, 1m0m, 1m0l, 4hwl, 1s54, 1s53, 1o0a, 1c8s, 3han, 1kg9, 3hao, 1c8r, 3hap, 1kg8, 3haq, 2wjk, 3har, 3has, 2wjl, 1kgb, 1q5j, 2zzl, 1f50, 1dze, 1tn5, 3nsb, 2brd, 1cwq, 3utv, 1tn0, 3utw, 3utx, 3uty, 4fpd, 1brx, 1fbb, 1brr, 1p8i, 1fbk, 1ucq, 4hyx, 1p8u, 1f4z, 1ixf, 3vi0, 1qkp, 1qko, 1brd, 1p8h, 1mgy, 1qm8, 4md2, 2zfe, 4md1, 1i…
ISTAAMLY	IY7	WXAYXXXW	WW7	4	5	[1m0k, 1s8l, 1at9, 1e0p, 1s8j, 2i1x, 1r84, 1r2n, 1pxs, 1jv7, 1jv6, 1ap9, 1pxr, 1m0m, 1m0l, 4hwl, 1s54, 1s53, 1o0a, 1c8s, 3han, 1kg9, 3hao, 1c8r, 3hap, 1kg8, 3haq, 2wjk, 3har, 3has, 2wjl, 1kgb, 1q5j, 2zzl, 1f50, 1dze, 1tn5, 3nsb, 2brd, 1cwq, 3utv, 1tn0, 3utw, 3utx, 3uty, 4fpd, 1brx, 1fbb, 1brr, 1p8i, 1fbk, 1ucq, 4hyx, 1p8u, 1f4z, 1ixf, 3vi0, 1qkp, 1qko, 1brd, 1p8h, 1mgy, 1qm8, 4md2, 2zfe, 4md1, 1i…
ISTAAMLY	IY7	YPVXWXXG	YG7	4	5	[1m0k, 1at9, 1e0p, 2i1x, 1r84, 1r2n, 1pxs, 1ap9, 1pxr, 1m0m, 4hwl, 1s54, 1s53, 1o0a, 1c8s, 3han, 1kg9, 3hao, 1c8r, 3hap, 1kg8, 3haq, 2wjk, 3har, 3has, 2wjl, 1kgb, 1q5j, 2zzl, 1f50, 1dze, 1tn5, 3nsb, 2brd, 3utv, 1tn0, 3utw, 3utx, 3uty, 4fpd, 1brx, 1fbb, 1brr, 1p8i, 1fbk, 1ucq, 4hyx, 1p8u, 1f4z, 1ixf, 3vi0, 1qkp, 1qko, 1brd, 1p8h, 1qm8, 4md2, 2zfe, 4md1, 1iw6, 3ns0, 1c3w, 1bm1, 2ntu, 1kme, 2ntw, 1s…
IAXLFVLY	IY7	LXGXDXLM	LM7	4	3	[2z55, 1vgo, 2ei4]
ICMIVVLY	IY7	LXGXDXLM	LM7	4	3	[1uaz]
IPFVWILY	IY7	LXXLXALM	LM7	4	3	[3ddl]
ISTAAMLY	IY7	LVXXDXIM	LM7	4	3	[1m0k, 1s8l, 1at9, 1e0p, 1s8j, 1r84, 1r2n, 1pxs, 1jv7, 1jv6, 1ap9, 1pxr, 1m0l, 4hwl, 1s54, 1s53, 1o0a, 3han, 1kg9, 3hao, 1c8r, 1kg8, 3haq, 2wjk, 3har, 3has, 2wjl, 1kgb, 1q5j, 2zzl, 1q5i, 1f50, 1tn5, 3nsb, 1cwq, 3utv, 1tn0, 3utw, 3utx, 3uty, 4fpd, 1brx, 1brr, 1p8i, 1fbk, 1ucq, 4hyx, 1p8u, 1f4z, 1ixf, 3vi0, 1qkp, 1qko, 1brd, 1p8h, 1mgy, 1qm8, 4md2, 2zfe, 4md1, 1iw6, 3ns0, 1c3w, 1bm1, 2ntu, 1kme, 2n…
IPFVWILY	IY7	AALMIVLG	AG7	4	3	[3ddl]
ISTAAMLY	IY7	IXTGLXXA	IA7	4	3	[1m0k, 1at9, 1e0p, 2i1x, 1r84, 1r2n, 1pxs, 1ap9, 1pxr, 1m0m, 4hwl, 1s54, 1s53, 1o0a, 1c8s, 3han, 1kg9, 3hao, 1c8r, 3hap, 1kg8, 3haq, 2wjk, 3har, 3has, 2wjl, 1kgb, 1q5j, 2zzl, 1q5i, 1f50, 1dze, 1tn5, 3nsb, 2brd, 3utv, 1tn0, 3utw, 3utx, 3uty, 4fpd, 1brx, 1fbb, 1brr, 1p8i, 1fbk, 1ucq, 4hyx, 1p8u, 1f4z, 1ixf, 3vi0, 1qkp, 1qko, 1p8h, 1qm8, 4md2, 2zfe, 4md1, 1iw6, 3ns0, 1c3w, 1bm1, 2ntu, 1kme, 2ntw, 1s…
ICMIVVLY	IY7	IXTGLXXA	IA7	4	3	[1uaz]
IAXLFVLY	IY7	IXXGLXXA	IA7	4	3	[2z55, 1vgo, 3wqj, 2ei4]
ISTAAMLY	IY7	TGLVGALT	TT7	4	3	[1brx, 1at9, 1fbb, 1bm1, 1q5i, 1brr, 1s52, 1fbk, 1ucq, 1iw9, 3vhz, 1pxr, 4hwl, 1ixf, 3vi0, 1p8h, 2brd, 1x0k, 1tn0, 3har, 3utx]
ISTAAMLY	IY7	GLVGALTK	GK7	4	3	[1at9, 2brd]
IPFVWILY	IY7	FLAALMIV	FV7	4	3	[3ddl]
ISTAAMLY	IY7	GIMIGTXL	GL7	4	3	[1m0k, 1s8l, 1at9, 1e0p, 1s8j, 2i1x, 1r84, 1r2n, 1pxs, 1jv7, 1jv6, 1ap9, 1pxr, 1m0m, 1m0l, 4hwl, 1s54, 1s53, 1o0a, 1c8s, 3han, 1kg9, 3hao, 1c8r, 3hap, 1kg8, 3haq, 2wjk, 3har, 3has, 2wjl, 1kgb, 1q5j, 2zzl, 1q5i, 1f50, 1dze, 1tn5, 3nsb, 2brd, 1cwq, 3utv, 1tn0, 3utw, 3utx, 3uty, 4fpd, 1brx, 1fbb, 1brr, 1p8i, 1fbk, 1ucq, 4hyx, 1p8u, 1f4z, 1ixf, 3vi0, 1qkp, 1qko, 1brd, 1p8h, 1mgy, 1qm8, 4md2, 2zfe, 4m…
IAXLVFVY	IY7	GAXLMIPL	GL7	0	1	[1e12, 2jaf, 2jag]
ISTAAMLY	IY7	GTXLVXAL	GL7	4	3	[1at9, 1e0p, 2i1x, 1r84, 1r2n, 1pxs, 1ap9, 1pxr, 1m0m, 4hwl, 1s54, 1s53, 1o0a, 1c8s, 3han, 1kg9, 3hao, 1c8r, 3hap, 1kg8, 2wjk, 3har, 3has, 2wjl, 1kgb, 1q5j, 2zzl, 1q5i, 1f50, 1tn5, 3nsb, 2brd, 3utv, 1tn0, 3utx, 3uty, 4fpd, 1brx, 1fbb, 1brr, 1fbk, 1ucq, 1p8u, 1f4z, 1ixf, 3vi0, 1qkp, 1qko, 1p8h, 4md2, 4md1, 3ns0, 1c3w, 1bm1, 2ntu, 1kme, 2ntw, 1s52, 1s51, 1py6, 2at9, 4ov0, 1iw9, 3vhz, 2i20, 2i21, 1v…
ISTAAMLY	IY7	VXXDXXXI	VI7	4	3	[1m0k, 1s8l, 1at9, 1e0p, 1s8j, 2i1x, 1r84, 1r2n, 1pxs, 1jv7, 1jv6, 1ap9, 1pxr, 1m0m, 1m0l, 4hwl, 1s54, 1s53, 1o0a, 1c8s, 3han, 1kg9, 3hao, 1c8r, 3hap, 1kg8, 3haq, 2wjk, 3har, 3has, 2wjl, 1kgb, 1q5j, 2zzl, 1q5i, 1f50, 1dze, 1tn5, 3nsb, 1cwq, 3utv, 1tn0, 3utw, 3utx, 3uty, 4fpd, 1brx, 1fbb, 1brr, 1p8i, 1fbk, 1ucq, 4hyx, 1p8u, 1f4z, 1ixf, 3vi0, 1qkp, 1qko, 1brd, 1p8h, 1mgy, 1qm8, 4md2, 2zfe, 4md1, 1i…
ICMIVVLY	IY7	VLWTAYPI	VI7	4	5	[1uaz]
ICMIVVLY	IY7	VGXXXLMI	VI7	4	3	[1uaz]
IAXLFVLY	IY7	IGXDALMI	II7	4	3	[2z55, 1vgo, 3wqj, 2ei4]
IAXLVFVY	IY7	IWGATLMI	II7	0	1	[2jaf, 2jag]
IAXLVFVY	IY7	IPLVSISS	IS7	0	1	[1e12, 2jaf, 2jag]
ISTAAMLY	IY7	MIXTGXXG	MG7	4	3	[1m0k, 1s8l, 1at9, 1e0p, 1s8j, 2i1x, 1r84, 1r2n, 1pxs, 1ap9, 1pxr, 1m0m, 4hwl, 1s54, 1s53, 1o0a, 1c8s, 3han, 1kg9, 3hao, 1c8r, 3hap, 1kg8, 3haq, 2wjk, 3har, 3has, 2wjl, 1kgb, 1q5j, 2zzl, 1q5i, 1f50, 1dze, 1tn5, 3nsb, 2brd, 1cwq, 3utv, 1tn0, 3utw, 3utx, 3uty, 4fpd, 1brx, 1fbb, 1brr, 1p8i, 1fbk, 1ucq, 4hyx, 1p8u, 1f4z, 1ixf, 3vi0, 1qkp, 1qko, 1p8h, 1qm8, 4md2, 2zfe, 4md1, 1iw6, 3ns0, 1c3w, 1bm1, 2n…
IPFVWILY	IY7	MIVXGYXG	MG7	4	3	[3ddl]
ICMIVVLY	IY7	MIXTGXXG	MG7	4	3	[1uaz]
IAXLFVLY	IY7	MIXTGXXG	MG7	4	3	[2z55, 1vgo, 3wqj, 2ei4]
ISTAAMLY	IY7	WLIGSXGA	WA7	4	5	[1fbb, 1brr, 2brd]
IPFVWILY	IY7	LXXLXIXL	LL7	4	3	[3ddl]
IAXLVFVY	IY7	LVSISSYL	LL7	0	1	[1e12, 2jaf, 2jag]
ISTAAMLY	IY7	IXAXVGAD	ID7	4	3	[1s8l, 1at9, 1e0p, 1s8j, 1r84, 1r2n, 1pxs, 1jv7, 1jv6, 1ap9, 1pxr, 4hwl, 1s54, 1s53, 1o0a, 3han, 1kg9, 3hao, 3hap, 1kg8, 3haq, 2wjk, 3har, 3has, 2wjl, 1q5j, 1q5i, 1f50, 1tn5, 3utv, 1tn0, 3utw, 3utx, 3uty, 4fpd, 1brx, 1fbk, 1ucq, 4hyx, 1f4z, 1qkp, 1qko, 1brd, 1p8h, 1mgy, 4md2, 4md1, 1c3w, 1bm1, 2ntu, 1kme, 2ntw, 1s52, 1s51, 1py6, 4ov0, 2i20, 1vjm, 3mbv, 1x0i, 1x0k, 1xji]
IAXLFVLY	IY7	IGXLIGXD	ID7	4	3	[2z55, 1vgo]
IAXLVFVY	IY7	ATLMIXLV	AV7	0	1	[1e12, 2jaf, 2jag]
ICMIVVLY	IY7	AXXXVLWT	AT7	4	5	[1uaz]
ISTAAMLY	IY7	ADGIMIGT	AT7	4	3	[1m0k, 1s8l, 1at9, 1e0p, 1s8j, 2i1x, 1r84, 1r2n, 1pxs, 1jv7, 1jv6, 1ap9, 1pxr, 1m0m, 1m0l, 4hwl, 1s54, 1s53, 1o0a, 1c8s, 3han, 1kg9, 3hao, 1c8r, 3hap, 1kg8, 3haq, 2wjk, 3har, 3has, 2wjl, 1kgb, 1q5j, 2zzl, 1q5i, 1f50, 1dze, 1tn5, 3nsb, 2brd, 1cwq, 3utv, 1tn0, 3utw, 3utx, 3uty, 4fpd, 1brx, 1fbb, 1brr, 1p8i, 1fbk, 1ucq, 4hyx, 1p8u, 1f4z, 1ixf, 3vi0, 1qkp, 1qko, 1brd, 1p8h, 1mgy, 1qm8, 4md2, 2zfe, 4m…
IPFVWILY	IY7	AKLGXXAA	AA7	4	3	[3ddl]
IPFVWILY	IY7	AAKLGXXA	AA7	4	3	[3ddl]
ISTAAMLY	IY7	TXXAXVGA	TA7	4	3	[1s8l, 1at9, 1e0p, 1s8j, 1r84, 1r2n, 1pxs, 1jv7, 1jv6, 1pxr, 4hwl, 1s54, 1s53, 1o0a, 3han, 3hao, 1kg8, 3haq, 2wjk, 3har, 3has, 2wjl, 1q5i, 1f50, 1tn5, 3utv, 1tn0, 3utw, 3utx, 3uty, 4fpd, 1brx, 4hyx, 1f4z, 1qkp, 1qko, 1p8h, 1mgy, 4md2, 4md1, 1c3w, 1bm1, 2ntu, 1kme, 2ntw, 1s52, 1s51, 1py6, 4ov0, 2i20, 1vjm, 3mbv, 1x0i, 1x0k, 1xji]
ISTAAMLY	IY7	DXIMIXTG	DG7	4	3	[1m0k, 1s8l, 1at9, 1e0p, 1s8j, 2i1x, 1r84, 1r2n, 1pxs, 1jv7, 1jv6, 1ap9, 1pxr, 1m0m, 1m0l, 4hwl, 1s54, 1s53, 1o0a, 1c8s, 3han, 1kg9, 3hao, 1c8r, 3hap, 1kg8, 3haq, 2wjk, 3har, 3has, 2wjl, 1kgb, 1q5j, 2zzl, 1q5i, 1f50, 1dze, 1tn5, 3nsb, 2brd, 1cwq, 3utv, 1tn0, 3utw, 3utx, 3uty, 4fpd, 1brx, 1fbb, 1brr, 1p8i, 1fbk, 1ucq, 4hyx, 1p8u, 1f4z, 1ixf, 3vi0, 1qkp, 1qko, 1brd, 1p8h, 1mgy, 1qm8, 4md2, 2zfe, 4m…
IAXLVFVY	IY7	PXVSIXSY	PY7	0	1	[1e12, 2jaf, 2jag]
ICMIVVLY	IY7	LXXVLXTA	LA7	4	5	[1uaz]
ISTAAMLY	IY7	AVXADGIM	AM7	4	3	[3hap]
IPFVWILY	IY7	ALXIVLXY	AY7	4	3	[3ddl]
ISTAAMLY	IY7	PVVWLIGS	PS7	4	5	[1brx, 1at9, 1fbb, 1bm1, 1brr, 1s52, 1r84, 1r2n, 1ap9, 1pxr, 4hwl, 3han, 2brd, 3hap, 3utv, 1tn0, 3har, 3utx, 1xji, 3has, 3uty]
ICMIVVLY	IY7	TLXGVXAL	TL7	4	3	[1uaz]
IAXLFVLY	IY7	TLXGVXAL	TL7	4	3	[2z55, 1vgo, 2ei4]
IAXLVFVY	IY7	TLMIPXVS	TS7	0	1	[1e12, 2jaf, 2jag]
IAXLVFVY	IY7	WGATLMIP	WP7	0	1	[2jaf, 2jag]
IAXLVFVY	IY7	MIPLVSIS	MS7	0	1	[1e12, 2jaf, 2jag]
ICMIVVLY	IY7	GVDALMIV	GV7	4	3	[1uaz]
IAXLFVLY	IY7	GVDALMIV	GV7	4	3	[2z55, 1vgo, 3wqj, 2ei4]
IAXLFVLY	IY7	VXALMIVT	VT7	4	3	[2z55, 1vgo, 3wqj, 2ei4]
ICMIVVLY	IY7	VXALMIVT	VT7	4	3	[1uaz]
IAXLFVLY	IY7	GXLIGVDA	GA7	4	3	[2z55, 1vgo]
ISTAAMLY	IY7	VVWLIGSE	VE7	4	5	[1at9, 1fbb, 1q5i, 1brr, 1s52, 1r84, 1r2n, 1ap9, 1pxr, 4hwl, 3han, 2brd, 3hap, 3utv, 1tn0, 3har, 3utx, 1xji, 3has, 3uty]
ICMIVVLY	IY7	VXXLWTAY	VY7	4	5	[1uaz]
ICMIVVLY	IY7	LVLWTAYP	LP7	4	5	[1uaz]
IPFVWILY	IY7	LMIVLGYP	LP7	4	3	[3ddl]
IAXLVFVY	IY7	VFAFILLR	VR7	0	6	[2jaf, 2jag]
IPFVWILY	IY7	IVXGYXGE	IE7	4	3	[3ddl]
GFLMSTQI	GI7	CGVCAFLI	CI7	3	4	[1xio, 2m3g, 4tl3]
GFLMSTQI	GI7	IILWGIWN	IN7	3	4	[2m3g]
GLIILLGI	GI7	ALIXYLDL	AL7	1	6	[4gyc, 2f93, 2f95, 1h2s]
GMXAVAFI	GI7	IVITLNTV	IV7	4	3	[2ksy, 1jgj]
GFLMSTQI	GI7	WXXTXXLL	WL7	3	2	[1xio, 2m3g, 4tl3]
GFLAALMI	GI7	WXLTXXLL	WL7	3	2	[3ddl]
GMXAVAFI	GI7	VIXLXTVV	VV7	4	3	[2ksy, 1jgj]
GMXAVAFI	GI7	VMLAGFAG	VG7	4	3	[2ksy, 1jgj]
GVCAFLII	GI7	LMSTQIVV	LV7	4	3	[1xio, 2m3g, 4tl3]
GFLAALMI	GI7	LXVXLXXV	LV7	3	2	[3ddl]
GLIILLGI	GI7	LIVYLXLV	LV7	1	6	[4gyc, 2f93, 2f95, 1h2s]
GFLMSTQI	GI7	VCAFLIXL	VL7	3	4	[1xio, 2m3g, 4tl3]
GFLAALMI	GI7	VPLLTVEL	VL7	3	2	[3ddl]
GFLMSTQI	GI7	VTXPLXXL	VL7	3	2	[1xio, 2m3g, 4tl3]
GMXAVAFI	GI7	VVMLAGFA	VA7	4	3	[2ksy, 1jgj]
GVCAFLII	GI7	VITSGLXA	VA7	4	3	[1xio, 2m3g, 4tl3]
GFLAALMI	GI7	VDWLLTVP	VP7	3	2	[3ddl]
GFLAALMI	GI7	WILYILFT	WT7	3	4	[3ddl]
GFLMSTQI	GI7	AFXIILWG	AG7	3	4	[1xio, 2m3g, 4tl3]
GMXAVAFI	GI7	LAGFAGAM	LM7	4	3	[2ksy, 1jgj]
GVCAFLII	GI7	FLMSTQIV	FV7	4	3	[1xio, 2m3g, 4tl3]
GFLAALMI	GI7	FLSTIPFV	FV7	3	4	[3ddl]
GFLAALMI	GI7	STIPFVWI	SI7	3	4	[3ddl]
GFLMSTQI	GI7	LLXSLSWT	LT7	3	2	[2m3g]
GFLAALMI	GI7	LLTVPLLT	LT7	3	2	[3ddl]
GFLAALMI	GI7	GFLSTIPF	GF7	3	4	[3ddl]
GFLMSTQI	GI7	LXILWGIW	LW7	3	4	[2m3g]
GFLMSTQI	GI7	LLLLSLSW	LW7	3	2	[2m3g]
GFLAALMI	GI7	LSTIPFVW	LW7	3	4	[3ddl]
GYPIVWII	GI7	FCLLPFFS	FS7	5	6	[1xio, 2m3g, 4tl3]
GVCAFLII	GI7	VVITSGLI	VI7	4	3	[1xio, 2m3g, 4tl3]
GYPIVWII	GI7	LFCLLPFF	LF7	5	6	[1xio, 2m3g, 4tl3]
GFLMSTQI	GI7	MVTTPLLL	ML7	3	2	[1xio, 2m3g, 4tl3]
GMXAVAFI	GI7	AGFAGAMV	AV7	4	3	[1jgj]
GVCAFLII	GI7	ITSGLIAD	ID7	4	3	[1xio, 2m3g, 4tl3]
GFLMSTQI	GI7	LXGIWNPL	LL7	3	4	[2m3g]
GFLAALMI	GI7	LLTVXLVL	LL7	3	2	[3ddl]
GLIILLGI	GI7	ALTVLFGA	AA7	1	0	[4gyc, 2f93, 2f95, 1h2s]
GLIILLGI	GI7	TXLXGAIA	TA7	1	0	[1h2s]
GFLAALMI	GI7	TVELVLVM	TM7	3	2	[3ddl]
GLIILLGI	GI7	DVALIVYL	DL7	1	6	[4gyc, 2f93, 2f95, 1h2s]
GFLMSTQI	GI7	DWXXTXXL	DL7	3	2	[1xio, 2m3g, 4tl3]
GYPIVWII	GI7	DTXLFCLL	DL7	5	6	[1xio, 2m3g]
GFLAALMI	GI7	DWLXTXXL	DL7	3	2	[3ddl]
GFLMSTQI	GI7	FLIILWXI	FI7	3	4	[1xio, 2m3g, 4tl3]
GFLAALMI	GI7	FVWILYXL	FL7	3	4	[3ddl]
GMXAVAFI	GI7	LNXVVXLA	LA7	4	3	[2ksy, 1jgj]
GFLMSTQI	GI7	YICGVCAF	YF7	3	4	[1xio, 2m3g, 4tl3]
GMXAVAFI	GI7	MLAGFAGA	MA7	4	3	[2ksy, 1jgj]
GFLMSTQI	GI7	PLLLLSLS	PS7	3	2	[2m3g]
GYPIVWII	GI7	FLFCLLXF	FF7	5	6	[1xio, 2m3g, 4tl3]
GLIILLGI	GI7	IVYLDLVT	IT7	1	6	[4gyc, 2f93, 2f95, 1h2s]
GFLMSTQI	GI7	TTPLLXLS	TS7	3	2	[1xio, 2m3g, 4tl3]
GVCAFLII	GI7	TQIVVITS	TS7	4	3	[1xio, 2m3g, 4tl3]
GFLMSTQI	GI7	TXXXXXXL	TL7	3	2	[1xio, 2m3g, 4tl3]
GMXAVAFI	GI7	TLNTVVML	TL7	4	3	[2ksy, 1jgj]
GFLAALMI	GI7	TIXFVWIL	TL7	3	4	[3ddl]
GVCAFLII	GI7	TXGLIADL	TL7	4	3	[1xio, 2m3g]
GFLMSTQI	GI7	ICGVCAFL	IL7	3	4	[1xio, 2m3g, 4tl3]
GVCAFLII	GI7	IVVITSGL	IL7	4	3	[1xio, 2m3g, 4tl3]
GFLAALMI	GI7	WGFLSTIP	WP7	3	4	[3ddl]
GMXAVAFI	GI7	TVVMLAGF	TF7	4	3	[2ksy, 1jgj]
GFLAALMI	GI7	VWILYILF	VF7	3	4	[3ddl]
GVCAFLII	GI7	MSTQIVVI	MI7	4	3	[1xio, 2m3g, 4tl3]
GYPIVWII	GI7	TFLFCLLP	TP7	5	6	[1xio, 2m3g, 4tl3]
GLIILLGI	GI7	VDVAXIVY	VY7	1	6	[1h2s]
GFLAALMI	GI7	TVXLLXVE	TE7	3	2	[3ddl]
GFLMSTQI	GI7	IDWXVTTP	IP7	3	2	[1xio, 2m3g, 4tl3]
GFLMSTQI	GI7	ILWGIWNP	IP7	3	4	[2m3g]
GMXAVAFI	GI7	FGIVITLN	FN7	4	3	[2ksy, 1jgj]
GMXAVAFI	GI7	NTVVMLAG	NG7	4	3	[2ksy, 1jgj]
GMXAVAFI	GI7	ITLNTVVM	IM7	4	3	[2ksy, 1jgj]
GFLAALMI	GI7	GLWGFLST	GT7	3	4	[3ddl]
GMXAVAFI	GI7	GIVITLNT	GT7	4	3	[2ksy, 1jgj]
GLIILLGI	GI7	VALIVYLD	VD7	1	6	[4gyc, 2f93, 2f95, 1h2s]
GLIILLGI	GI7	VYLDLVTK	VK7	1	6	[4gyc, 2f93, 2f95, 1h2s]
GFLAALMI	GI7	PFVWILYI	PI7	3	4	[3ddl]
GVCAFLII	GI7	STQIVVIT	ST7	4	3	[1xio, 2m3g, 4tl3]
GVCAFLII	GI7	QIVVITSG	QG7	4	3	[1xio, 2m3g, 4tl3]
GFLMSTQI	GI7	CAFLIILW	CW7	3	4	[1xio, 2m3g, 4tl3]
GFLAALMI	GI7	PLLTVELV	PV7	3	2	[3ddl]
GFLAALMI	GI7	ILYILFTQ	IQ7	3	4	[3ddl]
GVCAFLII	GI7	IGFLMSTQ	IQ7	4	3	[2m3g]
GVCAFLII	GI7	SGLIADLS	SS7	4	3	[2m3g]
CGVCAFLI	CI7	LMSTQIVV	LV7	4	3	[1xio, 2m3g, 4tl3]
CGVCAFLI	CI7	VITSGLXA	VA7	4	3	[1xio, 2m3g, 4tl3]
CFIVVLYI	CI7	TKLFTAIT	TT7	4	3	[3vvk, 3qbl, 3qbg, 3qbi, 3qbk]
CGVCAFLI	CI7	FLMSTQIV	FV7	4	3	[1xio, 2m3g, 4tl3]
CGVCAFLI	CI7	VVITSGLI	VI7	4	3	[1xio, 2m3g, 4tl3]
CFIVVLYI	CI7	ITFDIXMC	IC7	4	3	[3vvk, 3qbl, 3abw, 3qbg, 3qbi, 3qbk]
CFIVVLYI	CI7	TXITFDIA	TA7	4	3	[3vvk, 3qbl, 3abw, 3qbg, 3qbi, 3qbk]
CGVCAFLI	CI7	ITSGLIAD	ID7	4	3	[1xio, 2m3g, 4tl3]
CFIVVLYI	CI7	AMCVTGXA	AA7	4	3	[3vvk, 3qbl, 3abw, 3qbg, 3qbi, 3qbk]
CFIVVLYI	CI7	DIXMXVTG	DG7	4	3	[3vvk, 3qbl, 3abw, 3qbg, 3qbi, 3qbk]
CFIVVLYI	CI7	FXXITFDI	FI7	4	3	[3vvk, 3qbl, 3abw, 3qbg, 3qbi, 3qbk]
CFIVVLYI	CI7	AITFDIAM	AM7	4	3	[3vvk, 3qbl, 3abw, 3qbg, 3qbi, 3qbk]
CFIVVLYI	CI7	KLFTAITF	KF7	4	3	[3vvk, 3qbl, 3qbg, 3qbi, 3qbk]
CFIVVLYI	CI7	LFTXITFD	LD7	4	3	[3vvk, 3qbl, 3qbg, 3qbi, 3qbk]
CFIVVLYI	CI7	TFDIAMCV	TV7	4	3	[3vvk, 3qbl, 3abw, 3qbg, 3qbi, 3qbk]
CFIVVLYI	CI7	MCVTGLXA	MA7	4	3	[3vvk, 3qbl, 3abw, 3qbg, 3qbi, 3qbk]
CFIVVLYI	CI7	CVTGLAAA	CA7	4	3	[3vvk, 3qbl, 3abw, 3qbg, 3qbi, 3qbk]
CFIVVLYI	CI7	FDIAMCVT	FT7	4	3	[3vvk, 3qbl, 3abw, 3qbg, 3qbi, 3qbk]
CGVCAFLI	CI7	TQIVVITS	TS7	4	3	[1xio, 2m3g, 4tl3]
CGVCAFLI	CI7	TXGLIADL	TL7	4	3	[1xio, 2m3g]
CGVCAFLI	CI7	IVVITSGL	IL7	4	3	[1xio, 2m3g, 4tl3]
CFIVVLYI	CI7	IXMCVTGL	IL7	4	3	[3vvk, 3qbl, 3abw, 3qbg, 3qbi, 3qbk]
CGVCAFLI	CI7	MSTQIVVI	MI7	4	3	[1xio, 2m3g, 4tl3]
CGVCAFLI	CI7	STQIVVIT	ST7	4	3	[1xio, 2m3g, 4tl3]
CGVCAFLI	CI7	QIVVITSG	QG7	4	3	[1xio, 2m3g, 4tl3]
CGVCAFLI	CI7	IGFLMSTQ	IQ7	4	3	[2m3g]
CGVCAFLI	CI7	SGLIADLS	SS7	4	3	[2m3g]
FAFLLLXY	FY7	IAVSTXLV	IV7	6	1	[3vvk, 3qbl, 3qbg, 3qbi, 3qbk]
FAFLLLXY	FY7	LXVVXWLG	LG7	6	5	[3vvk, 3qbl, 3qbg, 3qbi, 3qbk]
FAFLLLXY	FY7	LFVFMTRG	LG7	6	0	[3vvk, 3qbi]
FTVLWIGY	FY7	LPFFSKVG	LG7	5	6	[1xio, 2m3g, 4tl3]
FAFLLLXY	FY7	VSXILXXV	VV7	6	1	[3vvk, 3qbl, 3qbg, 3qbi, 3qbk]
FTVLWIGY	FY7	LLXFFSKV	LV7	5	6	[1xio, 2m3g, 4tl3]
FTVLWIGY	FY7	SKVGFSFL	SL7	5	6	[1xio, 2m3g, 4tl3]
FAFLLLXY	FY7	TVXXWLGY	TY7	6	5	[3vvk, 3qbl, 3qbg, 3qbi, 3qbk]
FAFLLLXY	FY7	LKLLTVVM	LM7	6	5	[3vvk, 3qbl, 3qbg, 3qbi, 3qbk]
FTVLWIGY	FY7	FFSKVGFS	FS7	5	6	[1xio, 2m3g, 4tl3]
FTVLWIGY	FY7	FCLLPFFS	FS7	5	6	[1xio, 2m3g, 4tl3]
FAFLLLXY	FY7	IXVPVVSI	II7	6	1	[3vvk, 3qbl, 3qbg, 3qbi, 3qbk]
FAFLLLXY	FY7	LXXLLFVF	LF7	6	0	[3vvk, 3qbl, 3qbg, 3qbi, 3qbk]
FAFLLLXY	FY7	LXXVVXWL	LL7	6	5	[3vvk, 3qbl, 3qbg, 3qbi, 3qbk]
FAFLLLXY	FY7	LIAVSTIL	LL7	6	1	[3vvk, 3qbl, 3qbg, 3qbi, 3qbk]
FAFLLLXY	FY7	AVSTXLVP	AP7	6	1	[3vvk, 3qbl, 3qbg, 3qbi, 3qbk]
FAFLLLXY	FY7	FSTLKLLT	FT7	6	5	[3vvk, 3qbl, 3qbg, 3qbi, 3qbk]
FAFLLLXY	FY7	TLKLXTVV	TV7	6	5	[3vvk, 3qbl, 3qbg, 3qbi, 3qbk]
FTVLWIGY	FY7	FSKVGFSF	FF7	5	6	[1xio, 2m3g, 4tl3]
FAFLLLXY	FY7	ILLFVFMT	IT7	6	0	[3vvk, 3qbl, 3qbg, 3qbi, 3qbk]
FAFLLLXY	FY7	TXLVPXVS	TS7	6	1	[3vvk, 3qbl, 3qbg, 3qbi, 3qbk]
FAFLLLXY	FY7	STLKLLTV	SV7	6	5	[3vvk, 3qbl, 3qbg, 3qbi, 3qbk]
FAFLLLXY	FY7	STILVPVV	SV7	6	1	[3vvk, 3qbl, 3qbg, 3qbi, 3qbk]
FAFLLLXY	FY7	GLSILXFV	GV7	6	0	[3vvk, 3qbl, 3qbg, 3qbi, 3qbk]
FAFLLLXY	FY7	SILLFVFM	SM7	6	0	[3vvk, 3qbl, 3qbg, 3qbi, 3qbk]
FAFLLLXY	FY7	KLLTVVMW	KW7	6	5	[3vvk, 3qbl, 3qbg, 3qbi, 3qbk]
FAFLLLXY	FY7	LXFVFMTR	LR7	6	0	[3vvk, 3qbl, 3qbg, 3qbi, 3qbk]
FTVLWIGY	FY7	CLLPFFSK	CK7	5	6	[1xio, 2m3g, 4tl3]
FTVLWIGY	FY7	PFFSKXGF	PF7	5	6	[1xio, 2m3g, 4tl3]
FTVLWIGY	FY7	KVGFSFLD	KD7	5	6	[1xio, 2m3g]
ALIXYLDL	AL7	ILWAIYPF	IF7	6	5	[1gue, 4gyc, 3qap, 3qdc, 2f93, 2f95, 1h68, 1gu8, 1h2s]
AXXGLXIL	AL7	IFAFLLLN	IN7	0	6	[3qbl, 3vvk, 3qbg, 3qbi, 3qbk]
ALXGXGXL	AL7	ETXXFMVL	EL7	0	6	[1m0k, 1s8l, 1at9, 1e0p, 1s8j, 2i1x, 1r2n, 1r84, 1pxs, 1pxr, 1ap9, 1m0m, 4hwl, 1s53, 1o0a, 1c8s, 3han, 3hao, 1c8r, 1kg9, 1kg8, 3hap, 3haq, 3har, 2wjl, 3has, 1q5j, 1kgb, 2zzl, 1q5i, 1dze, 3nsb, 1tn5, 2brd, 3utv, 1tn0, 3utw, 3utx, 3uty, 4fpd, 1brx, 1fbb, 1brr, 1p8i, 1fbk, 1ucq, 4hyx, 1p8u, 1ixf, 3vi0, 1qkp, 1qko, 1p8h, 1qm8, 4md2, 4md1, 2zfe, 1iw6, 3ns0, 1c3w, 2ntu, 1kme, 2ntw, 1py6, 4ov0, 3vhz, 2i…
AIAFTXXL	AL7	TTXLXXXD	TD7	1	2	[1m0k, 1s8l, 1at9, 1s8j, 1e0p, 1r84, 1r2n, 1pxs, 1jv7, 1pxr, 1ap9, 1jv6, 1m0l, 4hwl, 1s54, 1s53, 1o0a, 3han, 1kg9, 3hao, 1kg8, 3hap, 3haq, 2wjk, 3har, 2wjl, 3has, 1q5i, 1f50, 3nsb, 1tn5, 1cwq, 3utx, 3uty, 1brx, 1brr, 1p8i, 1ucq, 4hyx, 1f4z, 1qkp, 1qko, 1brd, 1p8h, 1mgy, 4md2, 4md1, 3ns0, 1c3w, 1bm1, 2ntu, 1kme, 2ntw, 1s52, 1s51, 1py6, 4ov0, 1vjm, 1qhj, 3mbv, 1x0i, 1x0k, 1xji]
ALXGXGXL	AL7	TXXFMVXD	TD7	0	6	[1m0k, 1s8l, 1at9, 1e0p, 1s8j, 2i1x, 1r2n, 1r84, 1pxs, 1pxr, 1ap9, 1m0m, 4hwl, 1s53, 1o0a, 1c8s, 3han, 3hao, 1c8r, 1kg9, 1kg8, 3hap, 3haq, 2wjk, 3har, 2wjl, 3has, 1q5j, 1kgb, 2zzl, 1q5i, 1f50, 1dze, 3nsb, 1tn5, 2brd, 1cwq, 3utv, 1tn0, 3utw, 3utx, 3uty, 4fpd, 1brx, 1fbb, 1brr, 1p8i, 1fbk, 1ucq, 4hyx, 1p8u, 1f4z, 1ixf, 3vi0, 1qkp, 1qko, 1p8h, 1qm8, 4md2, 4md1, 2zfe, 1iw6, 3ns0, 1c3w, 1bm1, 2ntu, 1k…
ALXIVTGL	AL7	TTXLXXXD	TD7	3	2	[2z55, 1vgo, 2ei4]
AIAFTXXL	AL7	YAXWLXXT	YT7	1	2	[1m0k, 1s8l, 1at9, 1e0p, 1s8j, 2i1x, 1r84, 1r2n, 1pxs, 1jv7, 1pxr, 1ap9, 1m0m, 1jv6, 1m0l, 4hwl, 1s54, 1s53, 1o0a, 1c8s, 3han, 1kg9, 1c8r, 3hao, 1kg8, 3hap, 3haq, 2wjk, 3har, 2wjl, 3has, 1q5j, 2zzl, 1kgb, 1q5i, 1f50, 1dze, 3nsb, 1tn5, 2brd, 1cwq, 3utx, 4fpd, 3uty, 1brx, 1fbb, 1brr, 1p8i, 1fbk, 1ucq, 4hyx, 1p8u, 1f4z, 1ixf, 3vi0, 1qkp, 1qko, 1brd, 1p8h, 1mgy, 1qm8, 4md2, 4md1, 2zfe, 1iw6, 3ns0, 1c…
ALXIVTGL	AL7	YTWWLFXT	YT7	3	4	[2z55, 1vgo, 1uaz, 3wqj, 2ei4]
ALXIVTGL	AL7	YAXWLXXT	YT7	3	2	[2z55, 1vgo, 1uaz, 3wqj, 2ei4]
AIAFTXXL	AL7	IMIGTXLV	IV7	1	3	[1m0k, 1s8l, 1at9, 1s8j, 1e0p, 2i1x, 1r84, 1r2n, 1pxr, 1ap9, 1m0m, 1m0l, 4hwl, 1s54, 1s53, 1o0a, 1c8s, 3han, 1kg9, 1c8r, 3hao, 1kg8, 3hap, 3haq, 2wjk, 3har, 2wjl, 3has, 1q5j, 2zzl, 1kgb, 1q5i, 1f50, 1dze, 3nsb, 1tn5, 2brd, 1cwq, 3utx, 4fpd, 3uty, 1brx, 1fbb, 1brr, 1p8i, 1fbk, 1ucq, 4hyx, 1p8u, 1f4z, 1ixf, 3vi0, 1qkp, 1qko, 1p8h, 1qm8, 4md2, 4md1, 2zfe, 1iw6, 3ns0, 1c3w, 1bm1, 2ntu, 1kme, 2ntw, 1s…
AXYIFAFL	AL7	IAVSTXLV	IV7	6	1	[3vvk, 3qbl, 3qbg, 3qbi, 3qbk]
AXSTPMIL	AL7	IAVSTXLV	IV7	2	1	[3qbl, 3vvk, 3qbg, 3qbi, 3qbk]
AXSTAAML	AL7	IMIGTXLV	IV7	4	3	[1m0k, 1s8l, 1at9, 1e0p, 1s8j, 2i1x, 1r84, 1r2n, 1pxs, 1ap9, 1pxr, 1m0m, 1m0l, 4hwl, 1s54, 1s53, 1o0a, 1c8s, 3han, 1kg9, 3hao, 1c8r, 3hap, 1kg8, 3haq, 2wjk, 3har, 3has, 2wjl, 1kgb, 1q5j, 2zzl, 1q5i, 1f50, 1dze, 1tn5, 3nsb, 2brd, 1cwq, 3utv, 1tn0, 3utw, 3utx, 3uty, 4fpd, 1brx, 1fbb, 1brr, 1p8i, 1fbk, 1ucq, 4hyx, 1p8u, 1f4z, 1ixf, 3vi0, 1qkp, 1qko, 1p8h, 1qm8, 4md2, 2zfe, 4md1, 1iw6, 3ns0, 1c3w, 1b…
AFLLLNYL	AL7	IAVSTXLV	IV7	6	1	[3vvk, 3qbl, 3qbg, 3qbi, 3qbk]
ALXGXGXL	AL7	LFMVLDVS	LS7	0	6	[1m0k, 1s8l, 1at9, 1e0p, 1s8j, 2i1x, 1r2n, 1r84, 1pxs, 1jv7, 1jv6, 1pxr, 1ap9, 1m0m, 1m0l, 4hwl, 1s53, 1o0a, 1c8s, 3han, 3hao, 1c8r, 1kg9, 1kg8, 3hap, 3haq, 2wjk, 3har, 2wjl, 3has, 1q5j, 1kgb, 2zzl, 1q5i, 1f50, 1dze, 3nsb, 1tn5, 2brd, 1cwq, 3utv, 1tn0, 3utw, 3utx, 3uty, 4fpd, 1brx, 1fbb, 1brr, 1p8i, 1fbk, 1ucq, 4hyx, 1p8u, 1f4z, 1ixf, 3vi0, 1qkp, 1qko, 1brd, 1p8h, 1mgy, 1qm8, 4md2, 4md1, 2zfe, 1i…
ALXGXGXL	AL7	MVXDXXXK	MK7	0	6	[1m0k, 1s8l, 1at9, 1e0p, 1s8j, 2i1x, 1r2n, 1r84, 1pxs, 1jv7, 1jv6, 1pxr, 1ap9, 1m0m, 1m0l, 4hwl, 1s53, 1o0a, 1c8s, 3han, 3hao, 1c8r, 1kg9, 1kg8, 3hap, 3haq, 2wjk, 3har, 2wjl, 3has, 1q5j, 1kgb, 2zzl, 1q5i, 1f50, 1dze, 3nsb, 1tn5, 2brd, 1cwq, 3utv, 1tn0, 3utw, 3utx, 3uty, 4fpd, 1brx, 1fbb, 1brr, 1p8i, 1fbk, 1ucq, 4hyx, 1p8u, 1f4z, 1ixf, 3vi0, 1qkp, 1qko, 1brd, 1p8h, 1mgy, 1qm8, 4md2, 4md1, 2zfe, 1i…
AIAFTXXL	AL7	MVXDXXXK	MK7	1	6	[1m0k, 1s8l, 1at9, 1s8j, 1e0p, 2i1x, 1r84, 1r2n, 1jv7, 1pxr, 1ap9, 1m0m, 1jv6, 1m0l, 4hwl, 1s54, 1s53, 1o0a, 1c8s, 3han, 1kg9, 1c8r, 3hao, 1kg8, 3hap, 3haq, 2wjk, 3har, 2wjl, 3has, 1q5j, 2zzl, 1kgb, 1q5i, 1f50, 1dze, 3nsb, 1tn5, 2brd, 1cwq, 3utx, 4fpd, 3uty, 1brx, 1fbb, 1brr, 1p8i, 1fbk, 1ucq, 4hyx, 1p8u, 1f4z, 1ixf, 3vi0, 1qkp, 1qko, 1brd, 1p8h, 1mgy, 1qm8, 4md2, 4md1, 2zfe, 1iw6, 3ns0, 1c3w, 1b…
ALXGXGXL	AL7	FYAITTLA	FA7	0	1	[3han]
ALXGXGXL	AL7	FMVXDXXA	FA7	0	6	[1m0k, 1s8l, 1at9, 1e0p, 1s8j, 2i1x, 1r2n, 1r84, 1pxs, 1jv7, 1jv6, 1pxr, 1ap9, 1m0m, 1m0l, 4hwl, 1s53, 1o0a, 1c8s, 3han, 3hao, 1c8r, 1kg9, 1kg8, 3hap, 3haq, 2wjk, 3har, 2wjl, 3has, 1q5j, 1kgb, 2zzl, 1q5i, 1f50, 1dze, 3nsb, 1tn5, 2brd, 1cwq, 3utv, 1tn0, 3utw, 3utx, 3uty, 4fpd, 1brx, 1fbb, 1brr, 1p8i, 1fbk, 1ucq, 4hyx, 1p8u, 1f4z, 1ixf, 3vi0, 1qkp, 1qko, 1brd, 1p8h, 1mgy, 1qm8, 4md2, 4md1, 2zfe, 1i…
AIAFTXXL	AL7	WLXTXXLL	WL7	1	2	[1m0k, 1s8l, 1at9, 1s8j, 1e0p, 2i1x, 1r84, 1r2n, 1pxs, 1jv7, 1pxr, 1ap9, 1m0m, 1jv6, 1m0l, 4hwl, 1s54, 1s53, 1o0a, 1c8s, 3han, 1kg9, 1c8r, 3hao, 1kg8, 3hap, 3haq, 2wjk, 3har, 2wjl, 3has, 2zzl, 1kgb, 1q5j, 1q5i, 1f50, 1dze, 3nsb, 1tn5, 2brd, 1cwq, 3utx, 4fpd, 3uty, 1brx, 1fbb, 1brr, 1p8i, 1fbk, 1ucq, 4hyx, 1p8u, 1f4z, 1ixf, 1qkp, 1qko, 1brd, 1p8h, 1mgy, 1qm8, 4md2, 4md1, 2zfe, 1iw6, 3ns0, 1c3w, 1b…
ALXIVTGL	AL7	WLXTXXLL	WL7	3	2	[2z55, 1vgo, 1uaz, 3wqj, 2ei4]
ALIXYLDL	AL7	WLXAIGXL	WL7	6	0	[1gue, 4gyc, 3qap, 3qdc, 2f93, 2ksy, 2f95, 1jgj, 1h68, 1gu8, 1h2s]
AIAFTXXL	AL7	WLALGTXL	WL7	1	0	[1m0k, 1s8l, 1at9, 1s8j, 1e0p, 2i1x, 1r84, 1r2n, 1pxs, 1jv7, 1pxr, 1ap9, 1m0m, 1jv6, 4hwl, 1s54, 1s53, 1o0a, 1c8s, 3han, 1kg9, 1c8r, 3hao, 1kg8, 3hap, 1bhb, 3haq, 2wjk, 3har, 2wjl, 3has, 1q5j, 2zzl, 1kgb, 1q5i, 1f50, 1dze, 3nsb, 1tn5, 2brd, 3utx, 4fpd, 3uty, 1brx, 1fbb, 1brr, 1p8i, 1fbk, 1ucq, 4hyx, 1p8u, 1f4z, 1ixf, 3vi0, 1qkp, 1qko, 1p8h, 1qm8, 4md2, 4md1, 2zfe, 1iw6, 3ns0, 1c3w, 1bm1, 2ntu, 1k…
AIAFTXXL	AL7	WXRYAXWL	WL7	1	2	[1m0k, 1s8l, 1at9, 1e0p, 1s8j, 2i1x, 1r84, 1r2n, 1pxs, 1pxr, 1ap9, 1m0m, 4hwl, 1s54, 1s53, 1o0a, 1c8s, 3han, 1kg9, 1c8r, 3hao, 1kg8, 3hap, 3haq, 2wjk, 3har, 2wjl, 3has, 1q5j, 2zzl, 1kgb, 1q5i, 1f50, 1dze, 3nsb, 1tn5, 2brd, 3utx, 4fpd, 3uty, 1brx, 1fbb, 1brr, 1p8i, 1fbk, 1ucq, 4hyx, 1p8u, 1f4z, 1ixf, 3vi0, 1qkp, 1qko, 1p8h, 1qm8, 4md2, 4md1, 2zfe, 1iw6, 3ns0, 1c3w, 2ntu, 1kme, 2ntw, 1s52, 1s51, 1p…
AIYPFIWL	AL7	DXXXKVGF	DF7	5	6	[1gue, 4gyc, 3qap, 3qdc, 2f93, 2ksy, 2f95, 1jgj, 1gu8, 1h68, 1h2s]
AXXGIAIL	AL7	DVXAKYXF	DF7	0	6	[1e12, 2jaf, 2jag]
AIAFTXXL	AL7	DXXXKVGF	DF7	1	6	[1m0k, 1s8l, 1at9, 1s8j, 1e0p, 2i1x, 1r84, 1r2n, 1pxs, 1jv7, 1pxr, 1ap9, 1m0m, 1m0l, 4hwl, 1s54, 1s53, 1o0a, 1c8s, 3han, 1kg9, 1c8r, 3hao, 1kg8, 3hap, 3haq, 2wjk, 3har, 2wjl, 3has, 1q5j, 2zzl, 1kgb, 1q5i, 1f50, 1dze, 3nsb, 1tn5, 2brd, 1cwq, 3utx, 3uty, 1brx, 1fbb, 1brr, 1ucq, 4hyx, 1p8u, 1f4z, 1ixf, 3vi0, 1qkp, 1qko, 1brd, 1p8h, 1mgy, 1qm8, 4md2, 4md1, 2zfe, 1iw6, 3ns0, 1c3w, 1bm1, 2ntu, 1kme, 2n…
ALXGXGXL	AL7	DXXXKVGF	DF7	0	6	[1m0k, 1s8l, 1at9, 1e0p, 1s8j, 2i1x, 1r2n, 1r84, 1pxs, 1jv7, 1pxr, 1ap9, 1m0m, 1m0l, 4hwl, 1s54, 1s53, 1o0a, 1c8s, 3han, 3hao, 1c8r, 1kg9, 1kg8, 3hap, 3haq, 2wjk, 3har, 2wjl, 3has, 1q5j, 1kgb, 2zzl, 1q5i, 1f50, 1dze, 3nsb, 1tn5, 2brd, 1cwq, 3utv, 1tn0, 3utw, 3utx, 3uty, 1brx, 1fbb, 1brr, 1ucq, 4hyx, 1p8u, 1f4z, 1ixf, 3vi0, 1qkp, 1qko, 1brd, 1p8h, 1mgy, 1qm8, 4md2, 4md1, 2zfe, 1iw6, 3ns0, 1c3w, 1b…
AXXGLXIL	AL7	DXVAKYXF	DF7	0	6	[3qbl, 3vvk, 3a7k, 3abw, 3qbg, 3qbi, 3qbk]
AIAFTXXL	AL7	LDXXXKVG	LG7	1	6	[1m0k, 1s8l, 1at9, 1s8j, 1e0p, 2i1x, 1r84, 1r2n, 1pxs, 1jv7, 1pxr, 1ap9, 1m0m, 1jv6, 1m0l, 4hwl, 1s54, 1s53, 1o0a, 1c8s, 3han, 1kg9, 1c8r, 3hao, 1kg8, 3hap, 3haq, 2wjk, 3har, 2wjl, 3has, 1q5j, 2zzl, 1kgb, 1q5i, 1f50, 1dze, 3nsb, 1tn5, 2brd, 1cwq, 3utx, 4fpd, 3uty, 1brx, 1fbb, 1brr, 1p8i, 1fbk, 1ucq, 4hyx, 1p8u, 1f4z, 1ixf, 3vi0, 1qkp, 1qko, 1brd, 1p8h, 1mgy, 1qm8, 4md2, 4md1, 2zfe, 1iw6, 3ns0, 1c…
AGMTIGAL	AL7	LPFFSKVG	LG7	0	6	[1xio, 2m3g, 4tl3]
AFLLLNYL	AL7	LFVFMTRG	LG7	6	0	[3vvk, 3qbi]
ALXGXGXL	AL7	LDXXXKVG	LG7	0	6	[1m0k, 1s8l, 1at9, 1e0p, 1s8j, 2i1x, 1r2n, 1r84, 1pxs, 1jv7, 1jv6, 1pxr, 1ap9, 1m0m, 1m0l, 4hwl, 1s54, 1s53, 1o0a, 1c8s, 3han, 3hao, 1c8r, 1kg9, 1kg8, 3hap, 3haq, 2wjk, 3har, 2wjl, 3has, 1q5j, 1kgb, 2zzl, 1q5i, 1f50, 1dze, 3nsb, 1tn5, 2brd, 1cwq, 3utv, 1tn0, 3utw, 3utx, 3uty, 4fpd, 1brx, 1fbb, 1brr, 1p8i, 1fbk, 1ucq, 4hyx, 1p8u, 1f4z, 1ixf, 3vi0, 1qkp, 1qko, 1brd, 1p8h, 1mgy, 1qm8, 4md2, 4md1, 2z…
AXSTAAML	AL7	LXXXGAXG	LG7	4	3	[1m0k, 1s8l, 1at9, 1e0p, 1s8j, 1r84, 1r2n, 1pxs, 1jv7, 1jv6, 1ap9, 1pxr, 4hwl, 1s54, 1s53, 1o0a, 3han, 1kg9, 3hao, 3hap, 1kg8, 3haq, 2wjk, 3har, 3has, 2wjl, 1q5j, 1q5i, 1f50, 1tn5, 3nsb, 1cwq, 3utv, 1tn0, 3utw, 3utx, 3uty, 4fpd, 1brx, 1brr, 1p8i, 1fbk, 1ucq, 4hyx, 1f4z, 3vi0, 1qkp, 1qko, 1brd, 1p8h, 1mgy, 4md2, 4md1, 3ns0, 1c3w, 1bm1, 2ntu, 1kme, 2ntw, 1s52, 1s51, 1py6, 4ov0, 2i20, 1vjm, 3mbv, 1x…
ALIXYLDL	AL7	LFWLGXXG	LG7	6	0	[1gue, 4gyc, 3qap, 3qdc, 2f93, 2ksy, 2f95, 1jgj, 1h68, 1gu8, 1h2s]
ALXGXGXL	AL7	LSMXLGXG	LG7	0	1	[1at9, 1kme, 1brr, 1s52, 1r2n, 1r84, 4hwl, 1qkp, 3han, 2brd, 3hap, 3utv, 3har, 3utx, 1xji, 3has, 3uty]
AFLLLNYL	AL7	LXVVXWLG	LG7	6	5	[3vvk, 3qbl, 3qbg, 3qbi, 3qbk]
AXAGXGVL	AL7	LLLLATWG	LG7	6	5	[3ddl]
AIYPFIWL	AL7	LXXKVGFG	LG7	5	6	[1gue, 4gyc, 3qap, 3qdc, 2f93, 2ksy, 2f95, 1jgj, 1gu8, 1h68, 1h2s]
ALIXYLDL	AL7	LXTLFWLG	LG7	6	0	[1jgj]
AIYPFIWL	AL7	LDXXXKVG	LG7	5	6	[1gue, 4gyc, 3qap, 3qdc, 2f93, 2ksy, 2f95, 1jgj, 1gu8, 1h68, 1h2s]
AXSTAAML	AL7	LIGSEGAG	LG7	4	5	[2brd]
ALIXYLDL	AL7	LGLIIXLG	LG7	6	1	[4gyc, 2f93, 2f95, 1h2s]
AXYIFAFL	AL7	LXVVXWLG	LG7	6	5	[3vvk, 3qbl, 3a7k, 3abw, 3qbg, 3qbi, 3qbk]
AXXGLXIL	AL7	VSXILXXV	VV7	0	1	[3qbl, 3vvk, 3abw, 3qbg, 3qbi, 3qbk]
AXYIFAFL	AL7	VSXILXXV	VV7	6	1	[3vvk, 3qbl, 3abw, 3qbg, 3qbi, 3qbk]
AXSTAAML	AL7	VLWSAYXV	VV7	4	5	[1m0k, 1s8l, 1at9, 1e0p, 1s8j, 2i1x, 1r84, 1r2n, 1pxs, 1jv7, 1jv6, 1ap9, 1pxr, 1m0m, 1m0l, 4hwl, 1s54, 1s53, 1o0a, 1c8s, 3han, 1kg9, 3hao, 1c8r, 3hap, 1kg8, 3haq, 2wjk, 3har, 3has, 2wjl, 1kgb, 1q5j, 2zzl, 1f50, 1dze, 1tn5, 3nsb, 2brd, 1cwq, 3utv, 1tn0, 3utw, 3utx, 3uty, 4fpd, 1brx, 1fbb, 1brr, 1p8i, 1fbk, 1ucq, 4hyx, 1p8u, 1f4z, 1ixf, 3vi0, 1qkp, 1qko, 1brd, 1p8h, 1mgy, 1qm8, 4md2, 2zfe, 4md1, 1i…
ALXGXGXL	AL7	VXDXXXXV	VV7	0	6	[1m0k, 1s8l, 1at9, 1e0p, 1s8j, 2i1x, 1r2n, 1r84, 1pxs, 1jv7, 1jv6, 1pxr, 1ap9, 1m0m, 1m0l, 4hwl, 1s53, 1o0a, 1c8s, 3han, 3hao, 1c8r, 1kg9, 1kg8, 3hap, 3haq, 2wjk, 3har, 2wjl, 3has, 1q5j, 1kgb, 2zzl, 1q5i, 1f50, 1dze, 3nsb, 1tn5, 2brd, 1cwq, 3utv, 1tn0, 3utw, 3utx, 3uty, 4fpd, 1brx, 1fbb, 1brr, 1p8i, 1fbk, 1ucq, 4hyx, 1p8u, 1f4z, 1ixf, 3vi0, 1qkp, 1qko, 1brd, 1p8h, 1mgy, 1qm8, 4md2, 4md1, 2zfe, 1i…
AFLLLNYL	AL7	VSXILXXV	VV7	6	1	[3vvk, 3qbl, 3qbg, 3qbi, 3qbk]
AIAFTXXL	AL7	VXDXXXXV	VV7	1	6	[1m0k, 1s8l, 1at9, 1s8j, 1e0p, 2i1x, 1r84, 1r2n, 1pxs, 1jv7, 1pxr, 1ap9, 1m0m, 1jv6, 1m0l, 4hwl, 1s54, 1s53, 1o0a, 1c8s, 3han, 1kg9, 1c8r, 3hao, 1kg8, 3hap, 3haq, 2wjk, 3har, 2wjl, 3has, 1q5j, 2zzl, 1kgb, 1q5i, 1f50, 1dze, 3nsb, 1tn5, 2brd, 1cwq, 3utx, 4fpd, 3uty, 1brx, 1fbb, 1brr, 1p8i, 1fbk, 1ucq, 4hyx, 1p8u, 1f4z, 1ixf, 3vi0, 1qkp, 1qko, 1brd, 1p8h, 1mgy, 1qm8, 4md2, 4md1, 2zfe, 1iw6, 3ns0, 1c…
AXSTPMIL	AL7	VSXILXXV	VV7	2	1	[3qbl, 3vvk, 3qbg, 3abw, 3qbi, 3qbk]
ALIXYLDL	AL7	LGAIGMLV	LV7	6	0	[1gue, 4gyc, 3qap, 3qdc, 2f93, 2ksy, 2f95, 1jgj, 1h68, 1gu8, 1h2s]
ALXGXGXL	AL7	LXFMVLDV	LV7	0	6	[1m0k, 1s8l, 1at9, 1e0p, 1s8j, 2i1x, 1r2n, 1r84, 1pxs, 1jv7, 1jv6, 1pxr, 1ap9, 1m0m, 1m0l, 4hwl, 1s53, 1o0a, 1c8s, 3han, 3hao, 1c8r, 1kg9, 1kg8, 3hap, 3haq, 2wjk, 3har, 2wjl, 3has, 1q5j, 1kgb, 2zzl, 1q5i, 1f50, 1dze, 3nsb, 1tn5, 2brd, 1cwq, 3utv, 1tn0, 3utw, 3utx, 3uty, 4fpd, 1brx, 1fbb, 1brr, 1p8i, 1fbk, 1ucq, 4hyx, 1p8u, 1f4z, 1ixf, 3vi0, 1qkp, 1qko, 1p8h, 1qm8, 4md2, 4md1, 2zfe, 1iw6, 3ns0, 1c…
AIAFTXXL	AL7	LLXLXXLV	LV7	1	2	[1brx]
ALIXYLDL	AL7	LGINLXLV	LV7	6	1	[4gyc, 2f93, 2f95, 1h2s]
AIAFTXXL	AL7	LGXLYXXV	LV7	1	0	[1m0k, 1s8l, 1at9, 1s8j, 1e0p, 1r84, 1r2n, 1pxs, 1jv7, 1pxr, 1ap9, 1jv6, 1m0l, 4hwl, 1s54, 1s53, 1o0a, 3han, 1kg9, 3hao, 1kg8, 3hap, 1bhb, 1bha, 3haq, 2wjk, 3har, 2wjl, 3has, 1q5j, 2zzl, 1q5i, 1f50, 3nsb, 1tn5, 2brd, 1cwq, 3utx, 4fpd, 3uty, 1brx, 1brr, 1p8i, 1fbk, 1ucq, 4hyx, 1f4z, 1ixf, 3vi0, 1qkp, 1qko, 1brd, 1p8h, 1mgy, 1qm8, 4md2, 4md1, 2zfe, 1iw6, 3ns0, 1c3w, 1bm1, 2ntu, 1kme, 2ntw, 1s52, 1s…
AXFVFFVL	AL7	LAXAGYGV	LV7	0	6	[3ddl]
AXSTAAML	AL7	LWSAYXXV	LV7	4	5	[1m0k, 1s8l, 1at9, 1e0p, 1s8j, 2i1x, 1r84, 1r2n, 1pxs, 1jv7, 1jv6, 1ap9, 1pxr, 1m0m, 1m0l, 4hwl, 1s54, 1s53, 1o0a, 1c8s, 3han, 1kg9, 3hao, 1c8r, 3hap, 1kg8, 3haq, 2wjk, 3har, 3has, 2wjl, 1kgb, 1q5j, 2zzl, 1f50, 1dze, 1tn5, 3nsb, 2brd, 1cwq, 3utv, 1tn0, 3utw, 3utx, 3uty, 4fpd, 1brx, 1fbb, 1brr, 1p8i, 1fbk, 1ucq, 4hyx, 1p8u, 1f4z, 1ixf, 3vi0, 1qkp, 1qko, 1brd, 1p8h, 1mgy, 1qm8, 4md2, 2zfe, 4md1, 1i…
AXSTAAML	AL7	LLXLXXLV	LV7	4	2	[1brx]
AIYPFIWL	AL7	LIVYLXLV	LV7	5	6	[1gue, 4gyc, 3qap, 3qdc, 2f93, 2ksy, 2f95, 1jgj, 1gu8, 1h68, 1h2s]
AXXGIAIL	AL7	LXVFAKYV	LV7	0	6	[1e12, 2jaf, 2jag]
AXSTPMIL	AL7	VSIXSYXG	VG7	2	1	[3qbl, 3vvk, 1e12, 2jaf, 3a7k, 3qbg, 3abw, 3qbi, 3qbk]
AXXGLXIL	AL7	VSIXSYXG	VG7	0	1	[3qbl, 3vvk, 3a7k, 3abw, 3qbg, 3qbi, 3qbk]
AXYIFAFL	AL7	VSIXSYXG	VG7	6	1	[3vvk, 3qbl, 3a7k, 3abw, 3qbg, 3qbi, 3qbk]
ALXGXGXL	AL7	VXXKXGXG	VG7	0	6	[1m0k, 1s8l, 1at9, 1e0p, 1s8j, 2i1x, 1r2n, 1r84, 1pxs, 1jv7, 1pxr, 1ap9, 1m0m, 1jv6, 1m0l, 4hwl, 1s54, 1s53, 1o0a, 1c8s, 3han, 3hao, 1c8r, 1kg9, 1kg8, 3hap, 3haq, 2wjk, 3har, 2wjl, 3has, 1q5j, 1kgb, 2zzl, 1q5i, 1f50, 1dze, 3nsb, 1tn5, 2brd, 1cwq, 3utv, 1tn0, 3utw, 3utx, 3uty, 4fpd, 1brx, 1fbb, 1brr, 1p8i, 1fbk, 1ucq, 4hyx, 1p8u, 1f4z, 1ixf, 3vi0, 1qkp, 1qko, 1brd, 1p8h, 1mgy, 1qm8, 4md2, 4md1, 2z…
AXXGIAIL	AL7	VSIXSYXG	VG7	0	1	[1e12, 2jaf]
AXFVFFVL	AL7	VXAKAGYG	VG7	0	6	[3ddl]
AXSTAAML	AL7	VWXIGSEG	VG7	4	5	[1fbb, 1q5i, 1brr, 1s52, 1r84, 1r2n, 1ap9, 1pxr, 4hwl, 3han, 2brd, 3hap, 3utv, 1tn0, 3har, 3utx, 1xji, 3has, 3uty]
AIAFTXXL	AL7	VXXKXGXG	VG7	1	6	[1m0k, 1s8l, 1at9, 1s8j, 1e0p, 2i1x, 1r84, 1r2n, 1pxs, 1jv7, 1pxr, 1ap9, 1m0m, 1jv6, 1m0l, 4hwl, 1s54, 1s53, 1o0a, 1c8s, 3han, 1kg9, 1c8r, 3hao, 1kg8, 3hap, 3haq, 2wjk, 3har, 2wjl, 3has, 1q5j, 2zzl, 1kgb, 1q5i, 1f50, 1dze, 3nsb, 1tn5, 2brd, 1cwq, 3utx, 3uty, 4fpd, 1brx, 1fbb, 1brr, 1p8i, 1fbk, 1ucq, 4hyx, 1p8u, 1f4z, 1ixf, 3vi0, 1qkp, 1qko, 1brd, 1p8h, 1mgy, 1qm8, 4md2, 4md1, 2zfe, 1iw6, 3ns0, 1c…
AXXGIAIL	AL7	AKYVFAFI	AI7	0	6	[1e12, 2jaf, 2jag]
AXAGXGVL	AL7	ATWGFYPI	AI7	6	5	[3ddl]
AXSTAAML	AL7	AYXVVWLI	AI7	4	5	[1m0k, 1at9, 1e0p, 1s8j, 2i1x, 1r84, 1r2n, 1pxs, 1ap9, 1pxr, 1m0m, 4hwl, 1s54, 1s53, 1o0a, 1c8s, 3han, 1kg9, 3hao, 1c8r, 3hap, 1kg8, 3haq, 2wjk, 3har, 3has, 2wjl, 1kgb, 1q5j, 2zzl, 1f50, 1dze, 1tn5, 3nsb, 2brd, 3utv, 1tn0, 3utw, 3utx, 3uty, 4fpd, 1brx, 1fbb, 1brr, 1p8i, 1fbk, 1ucq, 4hyx, 1p8u, 1f4z, 1ixf, 3vi0, 1qkp, 1qko, 1brd, 1p8h, 1qm8, 4md2, 2zfe, 4md1, 1iw6, 3ns0, 1c3w, 1bm1, 2ntu, 1kme, 2n…
AIAFTXXL	AL7	AXVGXGXI	AI7	1	6	[1m0k, 1s8l, 1at9, 1s8j, 1e0p, 1r84, 1r2n, 1pxs, 1jv7, 1pxr, 1ap9, 1jv6, 1m0l, 4hwl, 1s54, 1s53, 1o0a, 3han, 1kg9, 3hao, 1kg8, 3hap, 3haq, 2wjk, 3har, 2wjl, 3has, 1q5j, 2zzl, 1q5i, 1f50, 3nsb, 1tn5, 1cwq, 3utx, 3uty, 4fpd, 1brx, 1brr, 1p8i, 1fbk, 1ucq, 4hyx, 1f4z, 1ixf, 3vi0, 1qkp, 1qko, 1brd, 1p8h, 1mgy, 1qm8, 4md2, 4md1, 2zfe, 1iw6, 3ns0, 1c3w, 1bm1, 2ntu, 1kme, 2ntw, 1s52, 1s51, 1py6, 2at9, 4o…
ALXGXGXL	AL7	AXVGXGXI	AI7	0	6	[1m0k, 1s8l, 1at9, 1e0p, 1s8j, 1r2n, 1r84, 1pxs, 1jv7, 1pxr, 1ap9, 1m0l, 4hwl, 1s54, 1s53, 1o0a, 3han, 3hao, 1kg9, 1kg8, 3hap, 3haq, 2wjk, 3har, 2wjl, 3has, 1q5j, 2zzl, 1q5i, 1f50, 3nsb, 1tn5, 1cwq, 3utv, 1tn0, 3utw, 3utx, 3uty, 1brx, 1brr, 1ucq, 4hyx, 1f4z, 1ixf, 3vi0, 1qkp, 1qko, 1brd, 1p8h, 1mgy, 1qm8, 4md2, 4md1, 2zfe, 1iw6, 3ns0, 1c3w, 1bm1, 2ntu, 1kme, 2ntw, 1s52, 1py6, 2at9, 4ov0, 2i20, 1i…
AXSTAAML	AL7	AXVGADGI	AI7	4	3	[1m0k, 1s8l, 1at9, 1e0p, 1s8j, 1r84, 1r2n, 1pxs, 1jv7, 1jv6, 1ap9, 1pxr, 1m0l, 4hwl, 1s54, 1s53, 1o0a, 3han, 1kg9, 3hao, 1kg8, 3hap, 3haq, 2wjk, 3har, 3has, 2wjl, 1q5j, 2zzl, 1q5i, 1f50, 1tn5, 3nsb, 1cwq, 3utv, 1tn0, 3utw, 3utx, 3uty, 4fpd, 1brx, 1brr, 1p8i, 1fbk, 1ucq, 4hyx, 1f4z, 1ixf, 3vi0, 1qkp, 1qko, 1brd, 1p8h, 1mgy, 1qm8, 4md2, 2zfe, 4md1, 1iw6, 3ns0, 1c3w, 1bm1, 2ntu, 1kme, 2ntw, 1s52, 1s…
AXYIFAFL	AL7	SIXSYXGL	SL7	6	1	[3vvk, 3qbl, 3a7k, 3abw, 3qbg, 3qbi, 3qbk]
ALXGXGXL	AL7	SXKVGXGL	SL7	0	6	[1m0k, 1s8l, 1at9, 1e0p, 1s8j, 1r2n, 1r84, 1pxs, 1jv7, 1pxr, 1ap9, 1jv6, 1m0l, 4hwl, 1s54, 1s53, 1o0a, 3han, 3hao, 1kg9, 1kg8, 3hap, 3haq, 2wjk, 3har, 2wjl, 3has, 1q5j, 2zzl, 1q5i, 1f50, 3nsb, 1tn5, 2brd, 1cwq, 3utv, 1tn0, 3utw, 3utx, 3uty, 4fpd, 1brx, 1brr, 1p8i, 1fbk, 1ucq, 4hyx, 1p8u, 1f4z, 1ixf, 3vi0, 1qkp, 1qko, 1brd, 1p8h, 1mgy, 1qm8, 4md2, 4md1, 2zfe, 1iw6, 3ns0, 1c3w, 1bm1, 2ntu, 1kme, 2n…
AGMTIGAL	AL7	SKVGFSFL	SL7	0	6	[1xio, 2m3g, 4tl3]
AIAFTXXL	AL7	SWLFTTPL	SL7	1	2	[1s8l, 1s8j, 1mgy, 1jv7, 1jv6]
AIAFTXXL	AL7	SXKVGXGL	SL7	1	6	[1m0k, 1s8l, 1at9, 1s8j, 1e0p, 1r84, 1r2n, 1pxs, 1jv7, 1pxr, 1ap9, 1jv6, 1m0l, 4hwl, 1s54, 1s53, 1o0a, 3han, 1kg9, 3hao, 1kg8, 3hap, 3haq, 2wjk, 3har, 2wjl, 3has, 1q5j, 2zzl, 1q5i, 1f50, 3nsb, 1tn5, 2brd, 1cwq, 3utx, 3uty, 4fpd, 1brx, 1brr, 1p8i, 1fbk, 1ucq, 4hyx, 1p8u, 1f4z, 1ixf, 3vi0, 1qkp, 1qko, 1brd, 1p8h, 1mgy, 1qm8, 4md2, 4md1, 2zfe, 1iw6, 3ns0, 1c3w, 1bm1, 2ntu, 1kme, 2ntw, 1s52, 1s51, 1p…
AXXGLXIL	AL7	SIXSYXGL	SL7	0	1	[3qbl, 3vvk, 3a7k, 3abw, 3qbg, 3qbi, 3qbk]
AXSTAAML	AL7	SAYXVVWL	SL7	4	5	[1m0k, 1s8l, 1at9, 1e0p, 1s8j, 2i1x, 1r84, 1r2n, 1pxs, 1ap9, 1pxr, 1m0m, 1m0l, 4hwl, 1s54, 1s53, 1o0a, 1c8s, 3han, 1kg9, 3hao, 1c8r, 3hap, 1kg8, 3haq, 2wjk, 3har, 3has, 2wjl, 1kgb, 1q5j, 2zzl, 1f50, 1dze, 1tn5, 3nsb, 2brd, 1cwq, 3utv, 1tn0, 3utw, 3utx, 3uty, 4fpd, 1brx, 1fbb, 1brr, 1p8i, 1fbk, 1ucq, 4hyx, 1p8u, 1f4z, 1ixf, 3vi0, 1qkp, 1qko, 1brd, 1p8h, 1qm8, 4md2, 2zfe, 4md1, 1iw6, 3ns0, 1c3w, 1b…
AXXGIAIL	AL7	SIXSYXGL	SL7	0	1	[1e12]
ALXGXGXL	AL7	SMLLGXGL	SL7	0	1	[1at9, 1kme, 1brr, 1s52, 1r2n, 1r84, 4hwl, 1qkp, 3han, 3hap, 3utv, 3har, 3utx, 1xji, 3has, 3uty]
AXSTPMIL	AL7	SIXSYXGL	SL7	2	1	[3qbl, 3vvk, 1e12, 3a7k, 3qbg, 3abw, 3qbi, 3qbk]
ALXGXGXL	AL7	KXGXXXXL	KL7	0	6	[1s8l, 1at9, 1e0p, 1s8j, 1r2n, 1r84, 1pxs, 1jv7, 1pxr, 1ap9, 4hwl, 1s54, 1s53, 1o0a, 3han, 3hao, 1kg9, 1kg8, 3hap, 3haq, 2wjk, 3har, 2wjl, 3has, 1q5j, 1q5i, 1f50, 3nsb, 1tn5, 1cwq, 3utv, 1tn0, 3utw, 3utx, 3uty, 1brx, 1ucq, 4hyx, 1f4z, 1qkp, 1qko, 1brd, 1p8h, 1mgy, 4md2, 4md1, 3ns0, 1c3w, 1bm1, 2ntu, 1kme, 2ntw, 1s52, 1py6, 4ov0, 2i20, 1vjm, 3mbv, 1x0i, 1x0k, 1xji]
ALXGXGXL	AL7	KFYAIXTL	KL7	0	1	[1c3w, 1e0p, 1q5i, 2ntu, 1kme, 2ntw, 1py6, 1f4z, 1pxs, 2i20, 1pxr, 1vjm, 1qko, 1x0i, 1x0k, 3hao, 1bhb, 3haq, 1tn0, 3utw, 2wjk, 2wjl]
AXXGLXIL	AL7	KYXFAXXL	KL7	0	6	[3qbl, 3vvk, 3abw, 3qbg, 3qbi, 3qbk]
AIAFTXXL	AL7	KXGXXXXL	KL7	1	6	[1s8l, 1at9, 1s8j, 1e0p, 1r84, 1r2n, 1pxs, 1jv7, 1jv6, 1pxr, 1ap9, 4hwl, 1s54, 1s53, 1o0a, 3han, 1kg9, 3hao, 1kg8, 3hap, 3haq, 2wjk, 3har, 2wjl, 3has, 1q5j, 1q5i, 1f50, 3nsb, 1tn5, 1cwq, 3utx, 4fpd, 3uty, 1brx, 1fbk, 1ucq, 4hyx, 1f4z, 1qkp, 1qko, 1brd, 1p8h, 1mgy, 4md2, 4md1, 3ns0, 1c3w, 1bm1, 2ntu, 1kme, 2ntw, 1s52, 1s51, 1py6, 4ov0, 2i20, 1vjm, 3mbv, 1x0i, 1x0k, 1xji]
AXXGIAIL	AL7	KYXFAXXL	KL7	0	6	[1e12, 2jaf, 2jag]
ALXGXGXL	AL7	GXXLLRSR	GR7	0	6	[1brx]
ALXGXGXL	AL7	GXGXXLLR	GR7	0	6	[1brx, 1s8l, 1at9, 1e0p, 1s8j, 1r2n, 1r84, 1f4z, 1pxs, 1jv7, 1pxr, 4hwl, 1qkp, 1qko, 1brd, 1s54, 1s53, 1o0a, 1mgy, 3han, 3hao, 1kg8, 3hap, 3haq, 2wjk, 3har, 2wjl, 3has, 1c3w, 1bm1, 1q5i, 2ntu, 1kme, 2ntw, 1py6, 4ov0, 2i20, 1vjm, 1tn5, 1x0i, 1x0k, 1tn0, 3utw, 3utx, 1xji, 3uty]
AIAFTXXL	AL7	GXGXXLLR	GR7	1	6	[1brx, 1s8l, 1at9, 1s8j, 1e0p, 1r84, 1r2n, 1f4z, 1jv7, 1pxr, 4hwl, 1qkp, 1qko, 1brd, 1s54, 1s53, 1o0a, 1mgy, 3han, 3hao, 1kg8, 3hap, 3haq, 2wjk, 3har, 2wjl, 3has, 1c3w, 1bm1, 1q5i, 2ntu, 1kme, 2ntw, 1s51, 1py6, 4ov0, 2i20, 1vjm, 1tn5, 1x0i, 1x0k, 3utx, 1xji, 3uty]
AIAFTXXL	AL7	GXXLLRSR	GR7	1	6	[1brx]
AXSTAAML	AL7	NVTVVLWS	NS7	4	5	[1m0k, 1s8l, 1at9, 1e0p, 1s8j, 1r84, 1r2n, 1pxs, 1jv7, 1jv6, 1ap9, 1pxr, 1m0l, 4hwl, 1s54, 1s53, 1o0a, 3han, 1kg9, 3hao, 3hap, 1kg8, 3haq, 2wjk, 3har, 3has, 2wjl, 1q5j, 2zzl, 1q5i, 1f50, 1tn5, 3nsb, 1cwq, 3utv, 1tn0, 3utw, 3utx, 3uty, 4fpd, 1brx, 1brr, 1p8i, 1fbk, 1ucq, 4hyx, 1f4z, 1ixf, 3vi0, 1qkp, 1qko, 1brd, 1p8h, 1mgy, 1qm8, 4md2, 2zfe, 4md1, 1iw6, 3ns0, 1c3w, 1bm1, 2ntu, 1kme, 2ntw, 1s52, 1s…
AXYIFAFL	AL7	NIALAGLS	NS7	6	0	[3vvk, 3qbl, 3a7k, 3abw, 3qbg, 3qbi, 3qbk]
AXAGXGVL	AL7	RLLLLATW	RW7	6	5	[3ddl]
ALIXYLDL	AL7	RNXTVXLW	RW7	6	5	[1gue, 4gyc, 3qap, 3qdc, 2f93, 2ksy, 2f95, 1jgj, 1h68, 1gu8]
AFLLLNYL	AL7	TVXXWLGY	TY7	6	5	[3vvk, 3qbl, 3qbg, 3qbi, 3qbk]
AXSTAAML	AL7	TVXXWSAY	TY7	4	5	[1m0k, 1s8l, 1at9, 1e0p, 1s8j, 2i1x, 1r84, 1r2n, 1pxs, 1jv7, 1jv6, 1ap9, 1pxr, 1m0m, 1m0l, 4hwl, 1s54, 1s53, 1o0a, 1c8s, 3han, 1kg9, 3hao, 1c8r, 3hap, 1kg8, 3haq, 2wjk, 3har, 3has, 2wjl, 1kgb, 1q5j, 2zzl, 1q5i, 1f50, 1dze, 1tn5, 3nsb, 2brd, 1cwq, 3utv, 1tn0, 3utw, 3utx, 3uty, 4fpd, 1brx, 1fbb, 1brr, 1p8i, 1fbk, 1ucq, 4hyx, 1p8u, 1f4z, 1ixf, 3vi0, 1qkp, 1qko, 1brd, 1p8h, 1mgy, 1qm8, 4md2, 2zfe, 4m…
AXYIFAFL	AL7	TVXXWLGY	TY7	6	5	[3vvk, 3qbl, 3a7k, 3abw, 3qbg, 3qbi, 3qbk]
ALIXYLDL	AL7	TVXLWAIY	TY7	6	5	[1gue, 4gyc, 3qap, 3qdc, 2f93, 2ksy, 2f95, 1jgj, 1h68, 1gu8, 1h2s]
AXSTAAML	AL7	VTVVLWSA	VA7	4	5	[1m0k, 1s8l, 1at9, 1e0p, 1s8j, 1r84, 1r2n, 1pxs, 1jv7, 1jv6, 1ap9, 1pxr, 1m0l, 4hwl, 1s54, 1s53, 1o0a, 3han, 1kg9, 3hao, 3hap, 1kg8, 3haq, 2wjk, 3har, 3has, 2wjl, 1q5j, 2zzl, 1q5i, 1f50, 1tn5, 3nsb, 1cwq, 3utv, 1tn0, 3utw, 3utx, 3uty, 4fpd, 1brx, 1brr, 1p8i, 1fbk, 1ucq, 4hyx, 1f4z, 1ixf, 3vi0, 1qkp, 1qko, 1brd, 1p8h, 1mgy, 1qm8, 4md2, 2zfe, 4md1, 1iw6, 3ns0, 1c3w, 1bm1, 2ntu, 1kme, 2ntw, 1s52, 1s…
AXXGIAIL	AL7	VFXKYVFA	VA7	0	6	[1e12, 2jaf, 2jag]
ALXGXGXL	AL7	VXXIAFTA	VA7	0	1	[1pxs]
AXSTPMIL	AL7	VTGLAXAL	VL7	2	3	[3qbl, 3vvk, 3a7k, 3qbg, 3abw, 3qbi, 3qbk]
AIYPFIWL	AL7	VGXXXIAL	VL7	5	6	[1gue, 4gyc, 3qap, 3qdc, 2f93, 2ksy, 2f95, 1jgj, 1gu8, 1h68]
AIAFTXXL	AL7	VGXGXXXL	VL7	1	6	[1s8l, 1at9, 1s8j, 1e0p, 1r84, 1r2n, 1pxs, 1jv7, 1pxr, 1jv6, 4hwl, 1s54, 1s53, 1o0a, 3han, 1kg9, 3hao, 1kg8, 3hap, 3haq, 2wjk, 3har, 2wjl, 3has, 1q5j, 1q5i, 1f50, 3nsb, 1tn5, 3utx, 3uty, 4fpd, 1brx, 1fbk, 1ucq, 4hyx, 1f4z, 1qkp, 1qko, 1brd, 1p8h, 1mgy, 4md2, 4md1, 3ns0, 1c3w, 1bm1, 2ntu, 1kme, 2ntw, 1s52, 1s51, 1py6, 4ov0, 2i20, 1vjm, 3mbv, 1x0i, 1x0k, 1xji]
AGMTIGAL	AL7	VGFXFLXL	VL7	0	6	[2m3g]
ALXGXGXL	AL7	VGXGXXXL	VL7	0	6	[1s8l, 1at9, 1e0p, 1s8j, 1r2n, 1r84, 1pxs, 1jv7, 1pxr, 4hwl, 1s54, 1s53, 1o0a, 3han, 3hao, 1kg9, 1kg8, 3hap, 3haq, 2wjk, 3har, 2wjl, 3has, 1q5j, 1q5i, 1f50, 3nsb, 1tn5, 3utv, 1tn0, 3utw, 3utx, 3uty, 1brx, 1ucq, 4hyx, 1f4z, 1qkp, 1qko, 1brd, 1p8h, 1mgy, 4md2, 4md1, 3ns0, 1c3w, 1bm1, 2ntu, 1kme, 2ntw, 1s52, 1py6, 4ov0, 2i20, 1vjm, 3mbv, 1x0i, 1x0k, 1xji]
ALIXYLDL	AL7	VXLWAIYP	VP7	6	5	[1gue, 4gyc, 3qap, 3qdc, 2f93, 2ksy, 2f95, 1jgj, 1h68, 1gu8, 1h2s]
AXSTAAML	AL7	VXXWSAYP	VP7	4	5	[1m0k, 1s8l, 1at9, 1e0p, 1s8j, 2i1x, 1r84, 1r2n, 1pxs, 1jv7, 1jv6, 1ap9, 1pxr, 1m0m, 1m0l, 4hwl, 1s54, 1s53, 1o0a, 1c8s, 3han, 1kg9, 3hao, 1c8r, 3hap, 1kg8, 3haq, 2wjk, 3har, 3has, 2wjl, 1kgb, 1q5j, 2zzl, 1f50, 1dze, 1tn5, 3nsb, 2brd, 1cwq, 3utv, 1tn0, 3utw, 3utx, 3uty, 4fpd, 1brx, 1fbb, 1brr, 1p8i, 1fbk, 1ucq, 4hyx, 1p8u, 1f4z, 1ixf, 3vi0, 1qkp, 1qko, 1brd, 1p8h, 1mgy, 1qm8, 4md2, 2zfe, 4md1, 1i…
AXYIFAFL	AL7	VXXWLGYP	VP7	6	5	[3vvk, 3qbl, 3a7k, 3abw, 3qbg, 3qbi, 3qbk]
AIAFTXXL	AL7	WIWLALGT	WT7	1	0	[1fbb, 1brr, 1fbk, 1r84, 1r2n, 1ucq, 4hyx, 1pxs, 1pxr, 1ap9, 4hwl, 1ixf, 3vi0, 1qkp, 1qko, 1s54, 1s53, 1p8h, 3han, 1c8r, 3hao, 3hap, 1bhb, 3haq, 2wjk, 3har, 4md2, 3has, 4md1, 3ns0, 1q5j, 1kgb, 1q5i, 1kme, 2ntw, 1s52, 1s51, 1py6, 4ov0, 3vhz, 1iw9, 3nsb, 1tn5, 3mbv, 3t45, 3utx, 1xji, 3uty]
ALIXYLDL	AL7	WAIYPFIW	WW7	6	5	[1gue, 4gyc, 3qap, 3qdc, 2f93, 2ksy, 2f95, 1jgj, 1h68, 1gu8, 1h2s]
AXYIFAFL	AL7	WXGYPXXW	WW7	6	5	[3vvk, 3qbl, 3a7k, 3abw, 3qbg, 3qbi, 3qbk]
AXSTAAML	AL7	WXAYXXXW	WW7	4	5	[1m0k, 1s8l, 1at9, 1e0p, 1s8j, 2i1x, 1r84, 1r2n, 1pxs, 1jv7, 1jv6, 1ap9, 1pxr, 1m0m, 1m0l, 4hwl, 1s54, 1s53, 1o0a, 1c8s, 3han, 1kg9, 3hao, 1c8r, 3hap, 1kg8, 3haq, 2wjk, 3har, 3has, 2wjl, 1kgb, 1q5j, 2zzl, 1f50, 1dze, 1tn5, 3nsb, 2brd, 1cwq, 3utv, 1tn0, 3utw, 3utx, 3uty, 4fpd, 1brx, 1fbb, 1brr, 1p8i, 1fbk, 1ucq, 4hyx, 1p8u, 1f4z, 1ixf, 3vi0, 1qkp, 1qko, 1brd, 1p8h, 1mgy, 1qm8, 4md2, 2zfe, 4md1, 1i…
ALIXYLDL	AL7	YPFIWXXG	YG7	6	5	[4gyc, 3qap, 3qdc, 2ksy, 1jgj, 1h2s]
ALXGXGXL	AL7	YFXVKGMG	YG7	0	0	[1brx, 1at9, 1e0p, 1pxs, 1pxr, 1qko, 1brd, 1s53, 3hao, 3haq, 1bha, 3har, 2wjl, 1c3w, 1bm1, 1q5i, 2ntu, 1kme, 1py6, 2i20, 1vjm, 1tn5, 1x0k, 1tn0, 3utw]
AXYIFAFL	AL7	YINIALAG	YG7	6	0	[3vvk, 3qbl, 3a7k, 3abw, 3qbg, 3qbi, 3qbk]
AIAFTXXL	AL7	YFXVKGMG	YG7	1	0	[1brx, 1c3w, 1at9, 1bm1, 1e0p, 1q5i, 2ntu, 1kme, 1s51, 1py6, 2i20, 1pxr, 1vjm, 1tn5, 1qko, 1brd, 1s54, 1s53, 1x0k, 3hao, 1bha, 3haq, 3har, 2wjl]
AXSTAAML	AL7	YPVXWXXG	YG7	4	5	[1m0k, 1at9, 1e0p, 2i1x, 1r84, 1r2n, 1pxs, 1ap9, 1pxr, 1m0m, 4hwl, 1s54, 1s53, 1o0a, 1c8s, 3han, 1kg9, 3hao, 1c8r, 3hap, 1kg8, 3haq, 2wjk, 3har, 3has, 2wjl, 1kgb, 1q5j, 2zzl, 1f50, 1dze, 1tn5, 3nsb, 2brd, 3utv, 1tn0, 3utw, 3utx, 3uty, 4fpd, 1brx, 1fbb, 1brr, 1p8i, 1fbk, 1ucq, 4hyx, 1p8u, 1f4z, 1ixf, 3vi0, 1qkp, 1qko, 1brd, 1p8h, 1qm8, 4md2, 2zfe, 4md1, 1iw6, 3ns0, 1c3w, 1bm1, 2ntu, 1kme, 2ntw, 1s…
AXYIFAFL	AL7	LKLLTVVM	LM7	6	5	[3vvk, 3qbl, 3abw, 3qbg, 3qbi, 3qbk]
AXSTAAML	AL7	LVXXDXIM	LM7	4	3	[1m0k, 1s8l, 1at9, 1e0p, 1s8j, 1r84, 1r2n, 1pxs, 1jv7, 1jv6, 1ap9, 1pxr, 1m0l, 4hwl, 1s54, 1s53, 1o0a, 3han, 1kg9, 3hao, 1c8r, 1kg8, 3haq, 2wjk, 3har, 3has, 2wjl, 1kgb, 1q5j, 2zzl, 1q5i, 1f50, 1tn5, 3nsb, 1cwq, 3utv, 1tn0, 3utw, 3utx, 3uty, 4fpd, 1brx, 1brr, 1p8i, 1fbk, 1ucq, 4hyx, 1p8u, 1f4z, 1ixf, 3vi0, 1qkp, 1qko, 1brd, 1p8h, 1mgy, 1qm8, 4md2, 2zfe, 4md1, 1iw6, 3ns0, 1c3w, 1bm1, 2ntu, 1kme, 2n…
ALXGXGXL	AL7	LXFLVXGM	LM7	0	0	[1s8l, 1at9, 1e0p, 1r2n, 1r84, 1pxs, 1jv7, 1jv6, 1pxr, 1s53, 1o0a, 3han, 3hao, 1kg8, 3hap, 3haq, 1bha, 2wjk, 3har, 2wjl, 3has, 1q5j, 1q5i, 1f50, 1tn5, 1tn0, 3utw, 3utx, 3uty, 4fpd, 1brx, 1fbk, 1ucq, 4hyx, 1f4z, 1qko, 1brd, 1p8h, 4md2, 4md1, 1c3w, 1bm1, 2ntu, 1kme, 2ntw, 1py6, 4ov0, 2i20, 1vjm, 3mbv, 1x0i, 1x0k, 1xji]
AIAFTXXL	AL7	LXFLVXGM	LM7	1	0	[1s8l, 1at9, 1e0p, 1r84, 1r2n, 1pxs, 1jv7, 1pxr, 1jv6, 1s54, 1s53, 1o0a, 3han, 3hao, 1kg8, 3hap, 1bha, 3haq, 2wjk, 3har, 2wjl, 3has, 1q5j, 1q5i, 1f50, 1tn5, 3utx, 4fpd, 3uty, 1brx, 1fbk, 1ucq, 4hyx, 1f4z, 1qko, 1brd, 1p8h, 4md2, 4md1, 1c3w, 1bm1, 2ntu, 1kme, 2ntw, 1s51, 1py6, 4ov0, 2i20, 1vjm, 3mbv, 1x0i, 1x0k, 1xji]
AFLLLNYL	AL7	LKLLTVVM	LM7	6	5	[3vvk, 3qbl, 3qbg, 3qbi, 3qbk]
AIAFTXXL	AL7	LXLGTXXM	LM7	1	0	[1m0k, 1s8l, 1at9, 1s8j, 1e0p, 2i1x, 1r84, 1r2n, 1pxs, 1jv7, 1pxr, 1ap9, 1m0m, 1jv6, 1m0l, 4hwl, 1s54, 1s53, 1o0a, 1c8s, 3han, 1kg9, 1c8r, 3hao, 1kg8, 3hap, 1bhb, 1bha, 3haq, 2wjk, 3har, 2wjl, 3has, 1q5j, 2zzl, 1kgb, 1q5i, 1f50, 1dze, 3nsb, 1tn5, 2brd, 1cwq, 3utx, 4fpd, 3uty, 1brx, 1fbb, 1brr, 1p8i, 1fbk, 1ucq, 4hyx, 1p8u, 1f4z, 1ixf, 3vi0, 1qkp, 1qko, 1p8h, 1mgy, 1qm8, 4md2, 4md1, 2zfe, 1iw6, 3n…
AIAFTXXL	AL7	LVXXDXIM	LM7	1	3	[1m0k, 1s8l, 1at9, 1s8j, 1e0p, 1r84, 1r2n, 1jv7, 1pxr, 1ap9, 1jv6, 1m0l, 4hwl, 1s54, 1s53, 1o0a, 3han, 1kg9, 1c8r, 3hao, 1kg8, 3haq, 2wjk, 3har, 2wjl, 3has, 1q5j, 2zzl, 1kgb, 1q5i, 1f50, 3nsb, 1tn5, 1cwq, 3utx, 4fpd, 3uty, 1brx, 1brr, 1p8i, 1fbk, 1ucq, 4hyx, 1p8u, 1f4z, 1ixf, 3vi0, 1qkp, 1qko, 1brd, 1p8h, 1mgy, 1qm8, 4md2, 4md1, 2zfe, 1iw6, 3ns0, 1c3w, 1bm1, 2ntu, 1kme, 2ntw, 1s52, 1s51, 1py6, 4o…
AIAFTXXL	AL7	ALGTALMG	AG7	1	0	[1m0k, 1s8l, 1at9, 1s8j, 1e0p, 2i1x, 1r84, 1r2n, 1pxs, 1jv7, 1pxr, 1ap9, 1m0m, 1jv6, 1m0l, 4hwl, 1s54, 1s53, 1o0a, 1c8s, 3han, 1kg9, 1c8r, 3hao, 1kg8, 3hap, 1bhb, 1bha, 3haq, 2wjk, 3har, 2wjl, 3has, 1q5j, 2zzl, 1kgb, 1q5i, 1f50, 1dze, 3nsb, 1tn5, 2brd, 1cwq, 3utx, 4fpd, 3uty, 1brx, 1fbb, 1brr, 1p8i, 1fbk, 1ucq, 4hyx, 1p8u, 1f4z, 1ixf, 3vi0, 1qkp, 1qko, 1brd, 1p8h, 1mgy, 1qm8, 4md2, 4md1, 2zfe, 1i…
AIAFTXXL	AL7	ALYXLVXG	AG7	1	0	[1s54]
AXFVFFVL	AL7	ADVLAKAG	AG7	0	6	[3ddl]
AXFVFFVL	AL7	AXXVFIXG	AG7	0	1	[3ddl]
AXAGXGVL	AL7	AXXVFIXG	AG7	6	1	[3ddl]
AXSTAAML	AL7	IXTGLXXA	IA7	4	3	[1m0k, 1at9, 1e0p, 2i1x, 1r84, 1r2n, 1pxs, 1ap9, 1pxr, 1m0m, 4hwl, 1s54, 1s53, 1o0a, 1c8s, 3han, 1kg9, 3hao, 1c8r, 3hap, 1kg8, 3haq, 2wjk, 3har, 3has, 2wjl, 1kgb, 1q5j, 2zzl, 1q5i, 1f50, 1dze, 1tn5, 3nsb, 2brd, 3utv, 1tn0, 3utw, 3utx, 3uty, 4fpd, 1brx, 1fbb, 1brr, 1p8i, 1fbk, 1ucq, 4hyx, 1p8u, 1f4z, 1ixf, 3vi0, 1qkp, 1qko, 1p8h, 1qm8, 4md2, 2zfe, 4md1, 1iw6, 3ns0, 1c3w, 1bm1, 2ntu, 1kme, 2ntw, 1s…
AIAFTXXL	AL7	IXTGLXXA	IA7	1	3	[1m0k, 1at9, 1e0p, 2i1x, 1r84, 1r2n, 1pxr, 1ap9, 1m0m, 4hwl, 1s54, 1s53, 1o0a, 1c8s, 3han, 1kg9, 1c8r, 3hao, 1kg8, 3hap, 3haq, 2wjk, 3har, 2wjl, 3has, 1q5j, 2zzl, 1kgb, 1q5i, 1f50, 1dze, 3nsb, 1tn5, 2brd, 3utx, 4fpd, 3uty, 1brx, 1fbb, 1brr, 1p8i, 1fbk, 1ucq, 4hyx, 1p8u, 1f4z, 1ixf, 3vi0, 1qkp, 1qko, 1p8h, 1qm8, 4md2, 4md1, 2zfe, 1iw6, 3ns0, 1c3w, 1bm1, 2ntu, 1kme, 2ntw, 1s52, 1s51, 1py6, 2at9, 4o…
AXXGLXIL	AL7	IVAKYIFA	IA7	0	6	[3qbl, 3vvk, 3a7k, 3abw, 3qbg, 3qbi, 3qbk]
ALIXYLDL	AL7	IXLGLXXA	IA7	6	1	[4gyc, 1h2s]
AXXGLXIL	AL7	IASYTGLA	IA7	0	1	[3qbl, 3vvk, 3a7k, 3abw, 3qbg, 3qbi, 3qbk]
AIAFTXXL	AL7	IWLXLXTA	IA7	1	0	[1s8l, 1at9, 1s8j, 2i1x, 1r84, 1r2n, 1pxs, 1pxr, 1ap9, 1m0m, 4hwl, 1s54, 1s53, 1o0a, 3han, 1kg9, 1c8r, 3hao, 1kg8, 3hap, 1bhb, 3haq, 2wjk, 3har, 2wjl, 3has, 1q5j, 2zzl, 1kgb, 1q5i, 1f50, 3nsb, 1tn5, 2brd, 3utx, 4fpd, 3uty, 1brx, 1fbb, 1brr, 1fbk, 1ucq, 4hyx, 1f4z, 1ixf, 3vi0, 1qkp, 1qko, 1p8h, 4md2, 4md1, 3ns0, 1c3w, 1bm1, 2ntu, 1kme, 2ntw, 1s52, 1s51, 1py6, 4ov0, 3vhz, 1iw9, 2i20, 2i21, 1vjm, 3m…
AXYIFAFL	AL7	IASYTGLA	IA7	6	1	[3vvk, 3qbl, 3a7k, 3abw, 3qbg, 3qbi, 3qbk]
AGMTIGAL	AL7	IPIWSGLA	IA7	0	1	[1xio, 2m3g, 4tl3]
AIAFTXXL	AL7	LMGLGXXY	LY7	1	0	[1m0k, 1s8l, 1at9, 1s8j, 1e0p, 2i1x, 1r84, 1r2n, 1pxs, 1jv7, 1pxr, 1ap9, 1m0m, 1jv6, 1m0l, 4hwl, 1s54, 1s53, 1o0a, 1c8s, 3han, 1kg9, 1c8r, 3hao, 1kg8, 3hap, 1bhb, 1bha, 3haq, 2wjk, 3har, 2wjl, 3has, 1q5j, 2zzl, 1kgb, 1q5i, 1f50, 1dze, 3nsb, 1tn5, 2brd, 1cwq, 3utx, 4fpd, 3uty, 1brx, 1fbb, 1brr, 1p8i, 1fbk, 1ucq, 4hyx, 1p8u, 1f4z, 1ixf, 3vi0, 1qkp, 1qko, 1brd, 1p8h, 1mgy, 1qm8, 4md2, 4md1, 2zfe, 1i…
AXAGXGVL	AL7	LLATWXFY	LY7	6	5	[3ddl]
AXFVFFVL	AL7	LVVFIAGY	LY7	0	1	[3ddl]
AXAGXGVL	AL7	LVVFIAGY	LY7	6	1	[3ddl]
AIAFTXXL	AL7	TXXMXXGT	TT7	1	0	[1m0k, 1s8l, 1at9, 1s8j, 1e0p, 2i1x, 1r84, 1r2n, 1pxs, 1jv7, 1pxr, 1ap9, 1m0m, 1jv6, 1m0l, 4hwl, 1s53, 1o0a, 1c8s, 3han, 1kg9, 1c8r, 3hao, 1kg8, 3hap, 1bhb, 1bha, 3haq, 2wjk, 3har, 2wjl, 3has, 1q5j, 2zzl, 1kgb, 1q5i, 1f50, 1dze, 3nsb, 1tn5, 2brd, 1cwq, 3utx, 4fpd, 3uty, 1brx, 1fbb, 1brr, 1p8i, 1fbk, 1ucq, 4hyx, 1p8u, 1f4z, 1ixf, 3vi0, 1qkp, 1qko, 1brd, 1p8h, 1mgy, 1qm8, 4md2, 4md1, 2zfe, 1iw6, 3n…
AXSTAAML	AL7	TGLVGALT	TT7	4	3	[1brx, 1at9, 1fbb, 1bm1, 1q5i, 1brr, 1s52, 1fbk, 1ucq, 1iw9, 3vhz, 1pxr, 4hwl, 1ixf, 3vi0, 1p8h, 2brd, 1x0k, 1tn0, 3har, 3utx]
AIAFTXXL	AL7	TGLVGALT	TT7	1	3	[1brx, 1at9, 1fbb, 1bm1, 1q5i, 1brr, 1s52, 1fbk, 1ucq, 3vhz, 1iw9, 1pxr, 4hwl, 1ixf, 3vi0, 1p8h, 2brd, 1x0k, 3har, 3utx]
AIAFTXXL	AL7	GLVGALTK	GK7	1	3	[1at9, 2brd]
AIAFTXXL	AL7	GXLYFLVK	GK7	1	0	[1m0k, 1s8l, 1at9, 1s8j, 1e0p, 1r84, 1r2n, 1pxs, 1jv7, 1pxr, 1ap9, 1jv6, 4hwl, 1s54, 1s53, 1o0a, 3han, 1kg9, 3hao, 1kg8, 3hap, 1bhb, 1bha, 3haq, 2wjk, 3har, 2wjl, 3has, 1q5j, 1q5i, 1f50, 3nsb, 1tn5, 1cwq, 3utx, 4fpd, 3uty, 1brx, 1brr, 1p8i, 1fbk, 1ucq, 4hyx, 1f4z, 3vi0, 1qkp, 1qko, 1brd, 1p8h, 1mgy, 4md2, 4md1, 3ns0, 1c3w, 1bm1, 2ntu, 1kme, 2ntw, 1s52, 1s51, 1py6, 2at9, 4ov0, 2i20, 1vjm, 1qhj, 3m…
AXSTAAML	AL7	GLVGALTK	GK7	4	3	[1at9, 2brd]
ALXGXGXL	AL7	TXXFLVXG	TG7	0	0	[1s8l, 1at9, 1e0p, 1s8j, 1r2n, 1r84, 1pxs, 1jv7, 1jv6, 1pxr, 1ap9, 4hwl, 1s53, 1o0a, 3han, 3hao, 1kg9, 1bhb, 1kg8, 3hap, 3haq, 1bha, 2wjk, 3har, 2wjl, 3has, 1q5j, 1q5i, 1f50, 3nsb, 1tn5, 1tn0, 3utw, 3utx, 3uty, 4fpd, 1brx, 1fbk, 1ucq, 4hyx, 1f4z, 1qkp, 1qko, 1brd, 1p8h, 1mgy, 4md2, 4md1, 3ns0, 1c3w, 1bm1, 2ntu, 1kme, 2ntw, 1py6, 4ov0, 2i20, 1vjm, 3mbv, 1x0i, 1x0k, 1xji]
AXSTPMIL	AL7	TVIAADIG	TG7	2	3	[1e12, 2jaf, 2jag]
AIAFTXXL	AL7	TXXFLVXG	TG7	1	0	[1s8l, 1at9, 1s8j, 1e0p, 1r84, 1r2n, 1pxs, 1jv7, 1pxr, 1ap9, 1jv6, 4hwl, 1s53, 1o0a, 3han, 1kg9, 3hao, 1kg8, 3hap, 1bhb, 1bha, 3haq, 2wjk, 3har, 2wjl, 3has, 1q5j, 1q5i, 1f50, 3nsb, 1tn5, 3utx, 4fpd, 3uty, 1brx, 1fbk, 1ucq, 4hyx, 1f4z, 1qkp, 1qko, 1brd, 1p8h, 1mgy, 4md2, 4md1, 3ns0, 1c3w, 1bm1, 2ntu, 1kme, 2ntw, 1py6, 4ov0, 2i20, 1vjm, 3mbv, 1x0i, 1x0k, 1xji]
AIAFTXXL	AL7	FLVKGMGV	FV7	1	0	[1vjm, 1tn5, 1bm1, 1q5i, 1s54, 1s53, 2i20]
ALXGXGXL	AL7	FYAIXXLV	FV7	0	1	[1brx, 1s8l, 1e0p, 1s8j, 1r2n, 1r84, 4hyx, 1f4z, 1pxs, 1jv7, 1jv6, 1pxr, 1qkp, 1qko, 1o0a, 1mgy, 3hao, 1bhb, 1kg8, 3hap, 3haq, 1bha, 2wjk, 3har, 2wjl, 3has, 1c3w, 1bm1, 1q5i, 2ntu, 1kme, 2ntw, 1py6, 4ov0, 2i20, 1vjm, 1tn5, 1x0i, 1x0k, 1tn0, 3utw, 1xji, 4fpd]
ALXIVTGL	AL7	FSTICMIV	FV7	3	4	[1uaz]
ALXGXGXL	AL7	FLVKGMGV	FV7	0	0	[1vjm, 1tn5, 1bm1, 1q5i, 1s53, 1tn0, 2i20]
AXAGXGVL	AL7	MVSALVVF	MF7	6	1	[3ddl]
AXFVFFVL	AL7	MVSALVVF	MF7	0	1	[3ddl]
AIAFTXXL	AL7	MXLGXXXF	MF7	1	0	[1m0k, 1s8l, 1at9, 1s8j, 1e0p, 2i1x, 1r84, 1r2n, 1pxs, 1jv7, 1pxr, 1ap9, 1m0m, 1jv6, 1m0l, 4hwl, 1s54, 1s53, 1o0a, 1c8s, 3han, 1kg9, 1c8r, 3hao, 1kg8, 3hap, 1bhb, 1bha, 3haq, 2wjk, 3har, 2wjl, 3has, 1q5j, 2zzl, 1kgb, 1q5i, 1f50, 1dze, 3nsb, 1tn5, 2brd, 1cwq, 3utx, 4fpd, 3uty, 1brx, 1fbb, 1brr, 1p8i, 1fbk, 1ucq, 4hyx, 1p8u, 1f4z, 1ixf, 3vi0, 1qkp, 1qko, 1brd, 1p8h, 1mgy, 1qm8, 4md2, 4md1, 2zfe, 1i…
ALXGXGXL	AL7	LXXXIAFT	LT7	0	1	[1m0k, 1s8l, 1at9, 1e0p, 1s8j, 2i1x, 1r2n, 1r84, 1pxs, 1jv7, 1pxr, 1jv6, 1ap9, 1m0m, 1m0l, 4hwl, 1s54, 1s53, 1o0a, 3han, 1c8s, 3hao, 1c8r, 1kg9, 1bhb, 1kg8, 3hap, 3haq, 1bha, 2wjk, 3har, 2wjl, 3has, 1q5j, 1kgb, 2zzl, 1q5i, 1f50, 1dze, 3nsb, 1tn5, 2brd, 1cwq, 3utv, 3utw, 1tn0, 3utx, 3uty, 4fpd, 1brx, 1fbb, 1brr, 1p8i, 1fbk, 1ucq, 4hyx, 1p8u, 1f4z, 1ixf, 3vi0, 1qkp, 1qko, 1brd, 1p8h, 1mgy, 1qm8, 4m…
AXXGIAIL	AL7	GAXLMIPL	GL7	0	1	[1e12, 2jaf, 2jag]
AXSTAAML	AL7	GIMIGTXL	GL7	4	3	[1m0k, 1s8l, 1at9, 1e0p, 1s8j, 2i1x, 1r84, 1r2n, 1pxs, 1jv7, 1jv6, 1ap9, 1pxr, 1m0m, 1m0l, 4hwl, 1s54, 1s53, 1o0a, 1c8s, 3han, 1kg9, 3hao, 1c8r, 3hap, 1kg8, 3haq, 2wjk, 3har, 3has, 2wjl, 1kgb, 1q5j, 2zzl, 1q5i, 1f50, 1dze, 1tn5, 3nsb, 2brd, 1cwq, 3utv, 1tn0, 3utw, 3utx, 3uty, 4fpd, 1brx, 1fbb, 1brr, 1p8i, 1fbk, 1ucq, 4hyx, 1p8u, 1f4z, 1ixf, 3vi0, 1qkp, 1qko, 1brd, 1p8h, 1mgy, 1qm8, 4md2, 2zfe, 4m…
AIAFTXXL	AL7	GXGXLYFL	GL7	1	0	[1m0k, 1s8l, 1at9, 1s8j, 1e0p, 2i1x, 1r84, 1r2n, 1pxs, 1jv7, 1pxr, 1ap9, 1m0m, 1jv6, 1m0l, 4hwl, 1s54, 1s53, 1o0a, 1c8s, 3han, 1kg9, 1c8r, 3hao, 1kg8, 3hap, 1bhb, 1bha, 3haq, 2wjk, 3har, 2wjl, 3has, 1q5j, 2zzl, 1kgb, 1q5i, 1f50, 1dze, 3nsb, 1tn5, 2brd, 1cwq, 3utx, 4fpd, 3uty, 1brx, 1fbb, 1brr, 1p8i, 1fbk, 1ucq, 4hyx, 1p8u, 1f4z, 1ixf, 3vi0, 1qkp, 1qko, 1brd, 1p8h, 1mgy, 1qm8, 4md2, 4md1, 2zfe, 1i…
AIAFTXXL	AL7	GIMIGTXL	GL7	1	3	[1m0k, 1s8l, 1at9, 1s8j, 1e0p, 2i1x, 1r84, 1r2n, 1jv7, 1pxr, 1ap9, 1m0m, 1jv6, 1m0l, 4hwl, 1s54, 1s53, 1o0a, 1c8s, 3han, 1kg9, 1c8r, 3hao, 1kg8, 3hap, 3haq, 2wjk, 3har, 2wjl, 3has, 1q5j, 2zzl, 1kgb, 1q5i, 1f50, 1dze, 3nsb, 1tn5, 2brd, 1cwq, 3utx, 4fpd, 3uty, 1brx, 1fbb, 1brr, 1p8i, 1fbk, 1ucq, 4hyx, 1p8u, 1f4z, 1ixf, 3vi0, 1qkp, 1qko, 1brd, 1p8h, 1mgy, 1qm8, 4md2, 4md1, 2zfe, 1iw6, 3ns0, 1c3w, 1b…
AXSTAAML	AL7	GTXLVXAL	GL7	4	3	[1at9, 1e0p, 2i1x, 1r84, 1r2n, 1pxs, 1ap9, 1pxr, 1m0m, 4hwl, 1s54, 1s53, 1o0a, 1c8s, 3han, 1kg9, 3hao, 1c8r, 3hap, 1kg8, 2wjk, 3har, 3has, 2wjl, 1kgb, 1q5j, 2zzl, 1q5i, 1f50, 1tn5, 3nsb, 2brd, 3utv, 1tn0, 3utx, 3uty, 4fpd, 1brx, 1fbb, 1brr, 1fbk, 1ucq, 1p8u, 1f4z, 1ixf, 3vi0, 1qkp, 1qko, 1p8h, 4md2, 4md1, 3ns0, 1c3w, 1bm1, 2ntu, 1kme, 2ntw, 1s52, 1s51, 1py6, 2at9, 4ov0, 1iw9, 3vhz, 2i20, 2i21, 1v…
AXAGXGVL	AL7	GNAXLLXL	GL7	6	5	[3ddl]
AIAFTXXL	AL7	GTXLVXAL	GL7	1	3	[1at9, 1e0p, 2i1x, 1r84, 1r2n, 1pxr, 1ap9, 1m0m, 4hwl, 1s54, 1s53, 1o0a, 1c8s, 3han, 1kg9, 1c8r, 3hao, 1kg8, 3hap, 2wjk, 3har, 2wjl, 3has, 1q5j, 2zzl, 1kgb, 1q5i, 1f50, 3nsb, 1tn5, 2brd, 3utx, 4fpd, 3uty, 1brx, 1fbb, 1brr, 1fbk, 1ucq, 1p8u, 1f4z, 1ixf, 3vi0, 1qkp, 1qko, 1p8h, 4md2, 4md1, 3ns0, 1c3w, 1bm1, 2ntu, 1kme, 2ntw, 1s52, 1s51, 1py6, 2at9, 4ov0, 3vhz, 1iw9, 2i20, 2i21, 1vjm, 3mbv, 1x0k, 3t…
AGMTIGAL	AL7	FFSKVGFS	FS7	0	6	[1xio, 2m3g, 4tl3]
ALXGXGXL	AL7	FGLILLRS	FS7	0	6	[1brx, 1c3w, 1at9, 1bm1, 1e0p, 1q5i, 2ntu, 1kme, 1pxs, 2i20, 1pxr, 1vjm, 1tn5, 1qko, 1s53, 1x0k, 3hao, 1tn0]
AIAFTXXL	AL7	FGLILLRS	FS7	1	6	[1brx, 1c3w, 1at9, 1bm1, 1e0p, 1q5i, 2ntu, 1kme, 2i20, 1pxr, 1vjm, 1tn5, 1qko, 1s54, 1s53, 1x0k, 3hao]
AIAFTXXL	AL7	SLYFLVXG	SG7	1	0	[1s51]
AXSTAAML	AL7	VXXDXXXI	VI7	4	3	[1m0k, 1s8l, 1at9, 1e0p, 1s8j, 2i1x, 1r84, 1r2n, 1pxs, 1jv7, 1jv6, 1ap9, 1pxr, 1m0m, 1m0l, 4hwl, 1s54, 1s53, 1o0a, 1c8s, 3han, 1kg9, 3hao, 1c8r, 3hap, 1kg8, 3haq, 2wjk, 3har, 3has, 2wjl, 1kgb, 1q5j, 2zzl, 1q5i, 1f50, 1dze, 1tn5, 3nsb, 1cwq, 3utv, 1tn0, 3utw, 3utx, 3uty, 4fpd, 1brx, 1fbb, 1brr, 1p8i, 1fbk, 1ucq, 4hyx, 1p8u, 1f4z, 1ixf, 3vi0, 1qkp, 1qko, 1brd, 1p8h, 1mgy, 1qm8, 4md2, 2zfe, 4md1, 1i…
AXYIFAFL	AL7	VXWXGYPI	VI7	6	5	[3vvk, 3qbl, 3a7k, 3abw, 3qbg, 3qbi, 3qbk]
AXAGXGVL	AL7	VXXLVVFI	VI7	6	1	[3ddl]
AXFVFFVL	AL7	VXXLVVFI	VI7	0	1	[3ddl]
AIAFTXXL	AL7	VXXDXXXI	VI7	1	3	[1m0k, 1s8l, 1at9, 1s8j, 1e0p, 2i1x, 1r84, 1r2n, 1jv7, 1pxr, 1ap9, 1m0m, 1jv6, 1m0l, 4hwl, 1s54, 1s53, 1o0a, 1c8s, 3han, 1kg9, 1c8r, 3hao, 1kg8, 3hap, 3haq, 2wjk, 3har, 2wjl, 3has, 1q5j, 2zzl, 1kgb, 1q5i, 1f50, 1dze, 3nsb, 1tn5, 1cwq, 3utx, 4fpd, 3uty, 1brx, 1fbb, 1brr, 1p8i, 1fbk, 1ucq, 4hyx, 1p8u, 1f4z, 1ixf, 3vi0, 1qkp, 1qko, 1brd, 1p8h, 1mgy, 1qm8, 4md2, 4md1, 2zfe, 1iw6, 3ns0, 1c3w, 1bm1, 2n…
AXXGLXIL	AL7	IXVPVVSI	II7	0	1	[3qbl, 3vvk, 3a7k, 3abw, 3qbg, 3qbi, 3qbk]
AXYIFAFL	AL7	IXVPVVSI	II7	6	1	[3vvk, 3qbl, 3a7k, 3abw, 3qbg, 3qbi, 3qbk]
ALXGXGXL	AL7	IXXLXXXI	II7	0	1	[1m0k, 1s8l, 1at9, 1e0p, 1s8j, 1r2n, 1r84, 1pxs, 1jv7, 1jv6, 1ap9, 1pxr, 1m0l, 4hwl, 1o0a, 3han, 3hao, 1kg9, 1bhb, 1kg8, 3hap, 3haq, 1bha, 2wjk, 3har, 2wjl, 3has, 1q5j, 2zzl, 1q5i, 1f50, 3nsb, 1tn5, 1cwq, 3utv, 1tn0, 3utw, 4fpd, 1brx, 1brr, 1p8i, 1fbk, 1ucq, 4hyx, 1f4z, 1ixf, 3vi0, 1qkp, 1qko, 1brd, 1p8h, 1mgy, 1qm8, 4md2, 4md1, 2zfe, 1iw6, 3ns0, 1c3w, 1bm1, 2ntu, 1kme, 2ntw, 1py6, 4ov0, 2i20, 1i…
AXSTPMIL	AL7	IXVPVVSI	II7	2	1	[3qbl, 3vvk, 3a7k, 3qbg, 3abw, 3qbi, 3qbk]
AXYIFAFL	AL7	IALAGLSI	II7	6	0	[3vvk, 3qbl, 3a7k, 3abw, 3qbg, 3qbi, 3qbk]
AFLLLNYL	AL7	IXVPVVSI	II7	6	1	[3vvk, 3qbl, 3qbg, 3qbi, 3qbk]
AGMTIGAL	AL7	GFSFLDLH	GH7	0	6	[2m3g]
AXYIFAFL	AL7	LXXLLFVF	LF7	6	0	[3vvk, 3qbl, 3a7k, 3abw, 3qbg, 3qbi, 3qbk]
AXAGXGVL	AL7	LLXATWGF	LF7	6	5	[3ddl]
AFLLLNYL	AL7	LXXLLFVF	LF7	6	0	[3vvk, 3qbl, 3qbg, 3qbi, 3qbk]
AXSTPMIL	AL7	IPLVSISS	IS7	2	1	[1e12, 2jaf, 2jag]
AXXGIAIL	AL7	IPLVSISS	IS7	0	1	[1e12, 2jaf, 2jag]
ALXGXGXL	AL7	IAFTXXLS	IS7	0	1	[1m0k, 1s8l, 1at9, 1e0p, 1s8j, 2i1x, 1r2n, 1r84, 1pxs, 1jv7, 1jv6, 1pxr, 1ap9, 1m0m, 1m0l, 4hwl, 1s54, 1s53, 1o0a, 1c8s, 3han, 3hao, 1c8r, 1kg9, 1bhb, 1kg8, 3hap, 3haq, 1bha, 2wjk, 3har, 2wjl, 3has, 1q5j, 1kgb, 2zzl, 1q5i, 1f50, 1dze, 3nsb, 1tn5, 2brd, 1cwq, 1tn0, 3utx, 3uty, 4fpd, 1brx, 1fbb, 1brr, 1p8i, 1fbk, 1ucq, 4hyx, 1p8u, 1f4z, 1ixf, 3vi0, 1qkp, 1qko, 1brd, 1p8h, 1mgy, 1qm8, 4md2, 4md1, 2z…
AGMTIGAL	AL7	AMXIPIWS	AS7	0	1	[1xio, 2m3g, 4tl3]
AXXGLXIL	AL7	ASYTGLAS	AS7	0	1	[3qbl, 3vvk, 3a7k, 3abw, 3qbg, 3qbi, 3qbk]
AXSTPMIL	AL7	IAADIXMC	IC7	2	3	[1e12, 2jaf, 2jag]
AXSTPMIL	AL7	ITFDIXMC	IC7	2	3	[3qbl, 3vvk, 3a7k, 3qbg, 3abw, 3qbi, 3qbk]
AXSTAAML	AL7	MIXTGXXG	MG7	4	3	[1m0k, 1s8l, 1at9, 1e0p, 1s8j, 2i1x, 1r84, 1r2n, 1pxs, 1ap9, 1pxr, 1m0m, 4hwl, 1s54, 1s53, 1o0a, 1c8s, 3han, 1kg9, 3hao, 1c8r, 3hap, 1kg8, 3haq, 2wjk, 3har, 3has, 2wjl, 1kgb, 1q5j, 2zzl, 1q5i, 1f50, 1dze, 1tn5, 3nsb, 2brd, 1cwq, 3utv, 1tn0, 3utw, 3utx, 3uty, 4fpd, 1brx, 1fbb, 1brr, 1p8i, 1fbk, 1ucq, 4hyx, 1p8u, 1f4z, 1ixf, 3vi0, 1qkp, 1qko, 1p8h, 1qm8, 4md2, 2zfe, 4md1, 1iw6, 3ns0, 1c3w, 1bm1, 2n…
AGMTIGAL	AL7	MFIPIWSG	MG7	0	1	[1xio, 2m3g, 4tl3]
AIAFTXXL	AL7	MIXTGXXG	MG7	1	3	[1m0k, 1s8l, 1at9, 1s8j, 1e0p, 2i1x, 1r84, 1r2n, 1pxr, 1ap9, 1m0m, 4hwl, 1s54, 1s53, 1o0a, 1c8s, 3han, 1kg9, 1c8r, 3hao, 1kg8, 3hap, 3haq, 2wjk, 3har, 2wjl, 3has, 1q5j, 2zzl, 1kgb, 1q5i, 1f50, 1dze, 3nsb, 1tn5, 2brd, 1cwq, 3utx, 4fpd, 3uty, 1brx, 1fbb, 1brr, 1p8i, 1fbk, 1ucq, 4hyx, 1p8u, 1f4z, 1ixf, 3vi0, 1qkp, 1qko, 1p8h, 1qm8, 4md2, 4md1, 2zfe, 1iw6, 3ns0, 1c3w, 1bm1, 2ntu, 1kme, 2ntw, 1s52, 1s…
ALXGXGXL	AL7	MXLSMLXG	MG7	0	1	[1brx, 1at9, 1bm1, 1kme, 1brr, 1s52, 1r2n, 1r84, 4hwl, 1qkp, 3han, 2brd, 1bhb, 3hap, 3har, 3utx, 1xji, 3has, 3uty]
ALXIVTGL	AL7	WWLFXTXA	WA7	3	4	[2z55, 1vgo, 3wqj, 2ei4]
AXSTAAML	AL7	WLIGSXGA	WA7	4	5	[1fbb, 1brr, 2brd]
AGMTIGAL	AL7	WSGLAXMA	WA7	0	1	[1xio, 2m3g, 4tl3]
AIAFTXXL	AL7	ARYXXWLF	AF7	1	2	[1m0k, 1s8l, 1at9, 1s8j, 1e0p, 2i1x, 1r84, 1r2n, 1pxs, 1jv7, 1pxr, 1ap9, 1m0m, 4hwl, 1s54, 1s53, 1o0a, 1c8s, 3han, 1kg9, 1c8r, 3hao, 1kg8, 3hap, 3haq, 2wjk, 3har, 2wjl, 3has, 1q5j, 2zzl, 1kgb, 1q5i, 1f50, 1dze, 3nsb, 1tn5, 2brd, 1cwq, 3utx, 4fpd, 3uty, 1brx, 1fbb, 1brr, 1p8i, 1fbk, 1ucq, 4hyx, 1p8u, 1f4z, 1ixf, 3vi0, 1qkp, 1qko, 1p8h, 1qm8, 4md2, 4md1, 2zfe, 1iw6, 3ns0, 1c3w, 1bm1, 2ntu, 1kme, 2n…
ALXIVTGL	AL7	ARYXXWLF	AF7	3	2	[2z55, 1vgo, 1uaz, 3wqj, 2ei4]
ALXIVTGL	AL7	ARYTWWLF	AF7	3	4	[1uaz, 3wqj]
AXYIFAFL	AL7	AGLSILXF	AF7	6	0	[3vvk, 3qbl, 3a7k, 3abw, 3qbg, 3qbi, 3qbk]
AXAGXGVL	AL7	FVFFVLAR	FR7	6	0	[3ddl]
AXXGIAIL	AL7	LVSISSYL	LL7	0	1	[1e12, 2jaf, 2jag]
ALXIVTGL	AL7	LXXLYXLL	LL7	3	4	[2z55, 1vgo, 2ei4]
AFLLLNYL	AL7	LIAVSTIL	LL7	6	1	[3vvk, 3qbl, 3qbg, 3qbi, 3qbk]
ALIXYLDL	AL7	LXGINLXL	LL7	6	1	[4gyc, 2f93, 2f95, 1h2s]
AFLLLNYL	AL7	LXXVVXWL	LL7	6	5	[3vvk, 3qbl, 3qbg, 3qbi, 3qbk]
AXSTPMIL	AL7	LIAVSTIL	LL7	2	1	[3qbl, 3vvk, 3qbg, 3qbi, 3qbk]
AXYIFAFL	AL7	LIAVSTIL	LL7	6	1	[3vvk, 3qbl, 3qbg, 3qbi, 3qbk]
AIAFTXXL	AL7	LXXAXXGL	LL7	1	0	[1m0k, 1s8l, 1at9, 1s8j, 1e0p, 2i1x, 1r84, 1r2n, 1pxs, 1jv7, 1pxr, 1ap9, 1m0m, 1jv6, 1m0l, 4hwl, 1s54, 1s53, 1o0a, 1c8s, 3han, 1kg9, 1c8r, 3hao, 1kg8, 3hap, 1bhb, 1bha, 3haq, 2wjk, 3har, 2wjl, 3has, 1q5j, 2zzl, 1kgb, 1q5i, 1f50, 1dze, 3nsb, 1tn5, 2brd, 1cwq, 3utx, 4fpd, 3uty, 1brx, 1fbb, 1brr, 1p8i, 1fbk, 1ucq, 4hyx, 1p8u, 1f4z, 1ixf, 3vi0, 1qkp, 1qko, 1brd, 1p8h, 1mgy, 1qm8, 4md2, 4md1, 2zfe, 1i…
AXSTPMIL	AL7	LVSISSYL	LL7	2	1	[1e12, 2jaf, 2jag]
AXYIFAFL	AL7	LXXLXILL	LL7	6	0	[3vvk, 3qbl, 3a7k, 3abw, 3qbg, 3qbi, 3qbk]
ALXIVTGL	AL7	LYXLLXXL	LL7	3	4	[1vgo]
ALXIVTGL	AL7	LFXTIAFL	LL7	3	4	[2z55, 1vgo, 3wqj, 2ei4]
AXAGXGVL	AL7	LGXAXLLL	LL7	6	5	[3ddl]
AXYIFAFL	AL7	LXXVVXWL	LL7	6	5	[3vvk, 3qbl, 3a7k, 3abw, 3qbg, 3qbi, 3qbk]
AXXGIAIL	AL7	ATLMIXLV	AV7	0	1	[1e12, 2jaf, 2jag]
AXAGXGVL	AL7	ATMTAXXV	AV7	6	0	[3ddl]
AXSTPMIL	AL7	AAXIGMCV	AV7	2	3	[1e12, 2jaf, 2jag]
AXSTAAML	AL7	IXAXVGAD	ID7	4	3	[1s8l, 1at9, 1e0p, 1s8j, 1r84, 1r2n, 1pxs, 1jv7, 1jv6, 1ap9, 1pxr, 4hwl, 1s54, 1s53, 1o0a, 3han, 1kg9, 3hao, 3hap, 1kg8, 3haq, 2wjk, 3har, 3has, 2wjl, 1q5j, 1q5i, 1f50, 1tn5, 3utv, 1tn0, 3utw, 3utx, 3uty, 4fpd, 1brx, 1fbk, 1ucq, 4hyx, 1f4z, 1qkp, 1qko, 1brd, 1p8h, 1mgy, 4md2, 4md1, 1c3w, 1bm1, 2ntu, 1kme, 2ntw, 1s52, 1s51, 1py6, 4ov0, 2i20, 1vjm, 3mbv, 1x0i, 1x0k, 1xji]
AXSTAAML	AL7	ADGIMIGT	AT7	4	3	[1m0k, 1s8l, 1at9, 1e0p, 1s8j, 2i1x, 1r84, 1r2n, 1pxs, 1jv7, 1jv6, 1ap9, 1pxr, 1m0m, 1m0l, 4hwl, 1s54, 1s53, 1o0a, 1c8s, 3han, 1kg9, 3hao, 1c8r, 3hap, 1kg8, 3haq, 2wjk, 3har, 3has, 2wjl, 1kgb, 1q5j, 2zzl, 1q5i, 1f50, 1dze, 1tn5, 3nsb, 2brd, 1cwq, 3utv, 1tn0, 3utw, 3utx, 3uty, 4fpd, 1brx, 1fbb, 1brr, 1p8i, 1fbk, 1ucq, 4hyx, 1p8u, 1f4z, 1ixf, 3vi0, 1qkp, 1qko, 1brd, 1p8h, 1mgy, 1qm8, 4md2, 2zfe, 4m…
AIAFTXXL	AL7	ADGIMIGT	AT7	1	3	[1m0k, 1s8l, 1at9, 1s8j, 1e0p, 2i1x, 1r84, 1r2n, 1jv7, 1pxr, 1ap9, 1m0m, 1jv6, 1m0l, 4hwl, 1s54, 1s53, 1o0a, 1c8s, 3han, 1kg9, 1c8r, 3hao, 1kg8, 3hap, 3haq, 2wjk, 3har, 2wjl, 3has, 1q5j, 2zzl, 1kgb, 1q5i, 1f50, 1dze, 3nsb, 1tn5, 2brd, 1cwq, 3utx, 4fpd, 3uty, 1brx, 1fbb, 1brr, 1p8i, 1fbk, 1ucq, 4hyx, 1p8u, 1f4z, 1ixf, 3vi0, 1qkp, 1qko, 1brd, 1p8h, 1mgy, 1qm8, 4md2, 4md1, 2zfe, 1iw6, 3ns0, 1c3w, 1b…
AXSTPMIL	AL7	ADIGMCVT	AT7	2	3	[1e12, 2jaf, 2jag]
ALIXYLDL	AL7	AIGMLVGT	AT7	6	0	[1gue, 4gyc, 3qap, 3qdc, 2f93, 2ksy, 2f95, 1jgj, 1h68, 1gu8, 1h2s]
AXAGXGVL	AL7	ARLLLLAT	AT7	6	5	[3ddl]
AIAFTXXL	AL7	TTPLLLLA	TA7	1	2	[2i20]
AXSTPMIL	AL7	TXITFDIA	TA7	2	3	[3qbl, 3vvk, 3qbg, 3abw, 3qbi, 3qbk]
AXAGXGVL	AL7	TWGFYPIA	TA7	6	5	[3ddl]
AXSTAAML	AL7	TXXAXVGA	TA7	4	3	[1s8l, 1at9, 1e0p, 1s8j, 1r84, 1r2n, 1pxs, 1jv7, 1jv6, 1pxr, 4hwl, 1s54, 1s53, 1o0a, 3han, 3hao, 1kg8, 3haq, 2wjk, 3har, 3has, 2wjl, 1q5i, 1f50, 1tn5, 3utv, 1tn0, 3utw, 3utx, 3uty, 4fpd, 1brx, 4hyx, 1f4z, 1qkp, 1qko, 1p8h, 1mgy, 4md2, 4md1, 1c3w, 1bm1, 2ntu, 1kme, 2ntw, 1s52, 1s51, 1py6, 4ov0, 2i20, 1vjm, 3mbv, 1x0i, 1x0k, 1xji]
ALXGXGXL	AL7	TXXXXXXA	TA7	0	1	[1m0k, 1s8l, 1at9, 1e0p, 1s8j, 1r2n, 1r84, 1pxs, 1jv7, 1jv6, 1ap9, 1pxr, 1m0l, 4hwl, 1o0a, 3han, 3hao, 1kg9, 1bhb, 1kg8, 3hap, 3haq, 1bha, 2wjk, 3har, 2wjl, 3has, 1q5j, 2zzl, 1q5i, 1f50, 3nsb, 1tn5, 1cwq, 3utv, 3utw, 1tn0, 4fpd, 1brx, 1brr, 1p8i, 1fbk, 1ucq, 4hyx, 1f4z, 1ixf, 3vi0, 1qkp, 1qko, 1brd, 1p8h, 1mgy, 1qm8, 4md2, 4md1, 2zfe, 1iw6, 3ns0, 1c3w, 1bm1, 2ntu, 1kme, 2ntw, 1py6, 4ov0, 3vhz, 2i…
ALIXYLDL	AL7	TXLFWLGA	TA7	6	0	[3qap, 3qdc, 2ksy, 1jgj, 1h2s]
ALXGXGXL	AL7	AIXXXXXA	AA7	0	1	[1m0k, 1s8l, 1at9, 1e0p, 1s8j, 1r2n, 1r84, 1pxs, 1jv7, 1jv6, 1ap9, 1pxr, 4hwl, 1o0a, 3han, 3hao, 1kg9, 1bhb, 1kg8, 3hap, 3haq, 1bha, 2wjk, 3har, 2wjl, 3has, 1q5j, 1q5i, 1f50, 3nsb, 1tn5, 1cwq, 3utv, 3utw, 4fpd, 1brx, 1brr, 1p8i, 1fbk, 1ucq, 4hyx, 1f4z, 3vi0, 1qkp, 1qko, 1brd, 1p8h, 1mgy, 4md2, 4md1, 3ns0, 1c3w, 1bm1, 2ntu, 1kme, 2ntw, 1py6, 4ov0, 2i20, 1vjm, 3mbv, 1x0i, 1x0k, 1xji]
AIAFTXXL	AL7	ADWLFTTA	AA7	1	2	[1q5j]
AXSTPMIL	AL7	AMCVTGXA	AA7	2	3	[3qbl, 3vvk, 3a7k, 3qbg, 3abw, 3qbi, 3qbk]
AXSTAAML	AL7	DXIMIXTG	DG7	4	3	[1m0k, 1s8l, 1at9, 1e0p, 1s8j, 2i1x, 1r84, 1r2n, 1pxs, 1jv7, 1jv6, 1ap9, 1pxr, 1m0m, 1m0l, 4hwl, 1s54, 1s53, 1o0a, 1c8s, 3han, 1kg9, 3hao, 1c8r, 3hap, 1kg8, 3haq, 2wjk, 3har, 3has, 2wjl, 1kgb, 1q5j, 2zzl, 1q5i, 1f50, 1dze, 1tn5, 3nsb, 2brd, 1cwq, 3utv, 1tn0, 3utw, 3utx, 3uty, 4fpd, 1brx, 1fbb, 1brr, 1p8i, 1fbk, 1ucq, 4hyx, 1p8u, 1f4z, 1ixf, 3vi0, 1qkp, 1qko, 1brd, 1p8h, 1mgy, 1qm8, 4md2, 2zfe, 4m…
AXSTPMIL	AL7	DIXMXVTG	DG7	2	3	[3qbl, 3vvk, 1e12, 2jaf, 2jag, 3a7k, 3qbg, 3abw, 3qbi, 3qbk]
AIAFTXXL	AL7	DXIMIXTG	DG7	1	3	[1m0k, 1s8l, 1at9, 1s8j, 1e0p, 2i1x, 1r84, 1r2n, 1jv7, 1pxr, 1ap9, 1m0m, 1jv6, 1m0l, 4hwl, 1s54, 1s53, 1o0a, 1c8s, 3han, 1kg9, 1c8r, 3hao, 1kg8, 3hap, 3haq, 2wjk, 3har, 2wjl, 3has, 1q5j, 2zzl, 1kgb, 1q5i, 1f50, 1dze, 3nsb, 1tn5, 2brd, 1cwq, 3utx, 4fpd, 3uty, 1brx, 1fbb, 1brr, 1p8i, 1fbk, 1ucq, 4hyx, 1p8u, 1f4z, 1ixf, 3vi0, 1qkp, 1qko, 1brd, 1p8h, 1mgy, 1qm8, 4md2, 4md1, 2zfe, 1iw6, 3ns0, 1c3w, 1b…
AXSTPMIL	AL7	AVSTXLVP	AP7	2	1	[3qbl, 3vvk, 3qbg, 3qbi, 3qbk]
AXYIFAFL	AL7	AVSTXLVP	AP7	6	1	[3vvk, 3qbl, 3qbg, 3qbi, 3qbk]
ALXGXGXL	AL7	AITXLVPP	AP7	0	1	[1tn0]
AIAFTXXL	AL7	AXWLFTTP	AP7	1	2	[1m0k, 1s8l, 1at9, 1s8j, 1e0p, 2i1x, 1r84, 1r2n, 1pxs, 1jv7, 1jv6, 1pxr, 1ap9, 1m0m, 1m0l, 4hwl, 1s54, 1s53, 1o0a, 1c8s, 3han, 1kg9, 1c8r, 3hao, 1kg8, 3hap, 3haq, 2wjk, 3har, 2wjl, 3has, 2zzl, 1kgb, 1q5i, 1f50, 1dze, 3nsb, 1tn5, 2brd, 1cwq, 3utx, 4fpd, 3uty, 1brx, 1fbb, 1brr, 1p8i, 1fbk, 1ucq, 4hyx, 1p8u, 1f4z, 1ixf, 3vi0, 1qkp, 1qko, 1brd, 1p8h, 1mgy, 1qm8, 4md2, 4md1, 2zfe, 1iw6, 3ns0, 1c3w, 1b…
AFLLLNYL	AL7	AVSTXLVP	AP7	6	1	[3vvk, 3qbl, 3qbg, 3qbi, 3qbk]
ALXIVTGL	AL7	AXWLFTTP	AP7	3	2	[2z55, 1vgo, 1uaz, 3wqj, 2ei4]
ALXIVTGL	AL7	RYAXWLXT	RT7	3	2	[2z55, 1vgo, 1uaz, 3wqj, 2ei4]
AIAFTXXL	AL7	RYAXWLXT	RT7	1	2	[1m0k, 1s8l, 1at9, 1e0p, 1s8j, 2i1x, 1r84, 1r2n, 1pxs, 1jv7, 1pxr, 1ap9, 1m0m, 1jv6, 1m0l, 4hwl, 1s54, 1s53, 1o0a, 1c8s, 3han, 1kg9, 1c8r, 3hao, 1kg8, 3hap, 3haq, 2wjk, 3har, 2wjl, 3has, 1q5j, 2zzl, 1kgb, 1q5i, 1f50, 1dze, 3nsb, 1tn5, 2brd, 1cwq, 3utx, 4fpd, 3uty, 1brx, 1fbb, 1brr, 1p8i, 1fbk, 1ucq, 4hyx, 1p8u, 1f4z, 1ixf, 3vi0, 1qkp, 1qko, 1brd, 1p8h, 1mgy, 1qm8, 4md2, 4md1, 2zfe, 1iw6, 3ns0, 1c…
AXSTPMIL	AL7	FTXIAADI	FI7	2	3	[1e12, 2jaf, 2jag]
AXSTPMIL	AL7	FXXITFDI	FI7	2	3	[3qbl, 3vvk, 3qbg, 3abw, 3qbi, 3qbk]
ALXGXGXL	AL7	DVSAKVGL	DL7	0	6	[1p8i, 1fbk, 1jv6, 4fpd]
AIAFTXXL	AL7	DVSAKVGL	DL7	1	6	[1p8i, 1fbk, 1jv6, 4fpd]
ALXIVTGL	AL7	DWLXTXXL	DL7	3	2	[2z55, 1vgo, 1uaz, 3wqj, 2ei4]
AIYPFIWL	AL7	DVALIVYL	DL7	5	6	[4gyc, 3qap, 3qdc, 2f93, 2ksy, 2f95, 1jgj, 1h2s]
AIAFTXXL	AL7	DWLXTXXL	DL7	1	2	[1m0k, 1at9, 1e0p, 2i1x, 1r84, 1r2n, 1pxs, 1pxr, 1ap9, 1m0m, 1m0l, 4hwl, 1s54, 1s53, 1o0a, 1c8s, 3han, 1kg9, 1c8r, 3hao, 1kg8, 3hap, 3haq, 2wjk, 3har, 2wjl, 3has, 1q5j, 2zzl, 1kgb, 1q5i, 1f50, 1dze, 3nsb, 1tn5, 2brd, 1cwq, 3utx, 4fpd, 3uty, 1brx, 1fbb, 1brr, 1p8i, 1fbk, 1ucq, 4hyx, 1p8u, 1f4z, 1ixf, 3vi0, 1qkp, 1qko, 1brd, 1p8h, 1qm8, 4md2, 4md1, 2zfe, 1iw6, 3ns0, 1c3w, 1bm1, 2ntu, 1kme, 2ntw, 1s…
ALXIVTGL	AL7	PLLXLXLA	PA7	3	2	[2z55, 1vgo]
AIAFTXXL	AL7	PLLXLXLA	PA7	1	2	[1s8l, 1at9, 1s8j, 1e0p, 1r84, 1r2n, 1jv7, 1pxr, 1jv6, 4hwl, 1s54, 1s53, 1o0a, 3han, 1kg8, 3hap, 3haq, 2wjk, 3har, 2wjl, 3has, 1q5i, 1f50, 1tn5, 3utx, 3uty, 1brx, 4hyx, 1f4z, 1qkp, 1qko, 1brd, 1p8h, 1mgy, 4md2, 4md1, 1c3w, 1bm1, 2ntu, 1kme, 2ntw, 1s52, 1s51, 1py6, 4ov0, 1vjm, 3mbv, 1x0i, 1x0k, 1xji]
ALXIVTGL	AL7	FTXXXXXL	FL7	3	2	[2z55, 1vgo, 2ei4]
AGMTIGAL	AL7	FIPIWSGL	FL7	0	1	[1xio, 2m3g, 4tl3]
AIAFTXXL	AL7	FTXXXXXL	FL7	1	2	[1m0k, 1s8l, 1at9, 1s8j, 1e0p, 1r84, 1r2n, 1pxs, 1jv7, 1pxr, 1ap9, 1jv6, 1m0l, 4hwl, 1s54, 1s53, 1o0a, 3han, 3hao, 1kg9, 1kg8, 3hap, 3haq, 2wjk, 3har, 2wjl, 3has, 2zzl, 1q5i, 1f50, 3nsb, 1tn5, 2brd, 1cwq, 3utx, 4fpd, 3uty, 1brx, 1brr, 1p8i, 1fbk, 1ucq, 4hyx, 1f4z, 1ixf, 1qkp, 1qko, 1brd, 1p8h, 1mgy, 1qm8, 4md2, 4md1, 2zfe, 1iw6, 3ns0, 1c3w, 1bm1, 2ntu, 1kme, 2ntw, 1s52, 1s51, 1py6, 2at9, 4ov0, 1i…
ALXIVTGL	AL7	FLXVLYXL	FL7	3	4	[2z55, 1vgo, 2ei4]
ALXGXGXL	AL7	FTXXLSXL	FL7	0	1	[1m0k, 1s8l, 1at9, 1e0p, 1s8j, 2i1x, 1r2n, 1r84, 1jv7, 1pxs, 1jv6, 1pxr, 1ap9, 1m0m, 4hwl, 1s54, 1s53, 1o0a, 1c8s, 3han, 3hao, 1c8r, 1kg9, 1bhb, 1kg8, 3hap, 3haq, 1bha, 2wjk, 3har, 2wjl, 3has, 1q5j, 1kgb, 2zzl, 1q5i, 1f50, 1dze, 3nsb, 1tn5, 2brd, 1tn0, 3utx, 3uty, 4fpd, 1brx, 1fbb, 1brr, 1p8i, 1fbk, 1ucq, 4hyx, 1p8u, 1f4z, 1ixf, 3vi0, 1qkp, 1qko, 1brd, 1p8h, 1qm8, 4md2, 4md1, 2zfe, 1iw6, 3ns0, 1c…
AXSTPMIL	AL7	PXVSIXSY	PY7	2	1	[3qbl, 3vvk, 1e12, 2jaf, 2jag, 3a7k, 3qbg, 3abw, 3qbi, 3qbk]
AXYIFAFL	AL7	PXVSIXSY	PY7	6	1	[3vvk, 3qbl, 3a7k, 3abw, 3qbg, 3qbi, 3qbk]
AGMTIGAL	AL7	PIWSGLAY	PY7	0	1	[1xio, 2m3g, 4tl3]
AXXGIAIL	AL7	PXVSIXSY	PY7	0	1	[1e12, 2jaf, 2jag]
ALXGXGXL	AL7	PXIAFTXY	PY7	0	1	[1m0k, 1s8l, 1at9, 1e0p, 1s8j, 2i1x, 1r2n, 1r84, 1pxs, 1jv7, 1jv6, 1ap9, 1m0m, 1m0l, 4hwl, 1s54, 1s53, 1o0a, 1c8s, 3han, 3hao, 1c8r, 1kg9, 1bhb, 1kg8, 3hap, 3haq, 1bha, 2wjk, 3har, 2wjl, 3has, 1q5j, 1kgb, 2zzl, 1q5i, 1f50, 1dze, 3nsb, 1tn5, 2brd, 1cwq, 1tn0, 3utx, 4fpd, 1brx, 1fbb, 1brr, 1p8i, 1fbk, 1ucq, 4hyx, 1p8u, 1f4z, 1ixf, 3vi0, 1qkp, 1qko, 1brd, 1p8h, 1mgy, 1qm8, 4md2, 4md1, 2zfe, 1iw6, 3n…
AXXGLXIL	AL7	PXVSIXSY	PY7	0	1	[3qbl, 3vvk, 3a7k, 3abw, 3qbg, 3qbi, 3qbk]
ALXIVTGL	AL7	WLFSTICM	WM7	3	4	[1uaz]
AXYIFAFL	AL7	LYINXXXA	LA7	6	0	[3vvk, 3qbl, 3a7k, 3abw, 3qbg, 3qbi, 3qbk]
AXXGLXIL	AL7	LVXVVSIA	LA7	0	1	[3qbl, 3vvk, 3a7k, 3abw, 3qbg, 3qbi, 3qbk]
AXSTPMIL	AL7	LVXVVSIA	LA7	2	1	[3qbl, 3vvk, 3a7k, 3qbg, 3abw, 3qbi, 3qbk]
AIAFTXXL	AL7	LFTTPLLA	LA7	1	2	[3hao]
AXYIFAFL	AL7	LVXVVSIA	LA7	6	1	[3vvk, 3qbl, 3a7k, 3abw, 3qbg, 3qbi, 3qbk]
AXSTAAML	AL7	AVXADGIM	AM7	4	3	[3hap]
AXSTPMIL	AL7	AITFDIAM	AM7	2	3	[3qbl, 3vvk, 3a7k, 3qbg, 3abw, 3qbi, 3qbk]
AXSTPMIL	AL7	LFTXIAAD	LD7	2	3	[2jaf, 2jag]
ALXGXGXL	AL7	AAIAFTMY	AY7	0	1	[1pxr, 3uty]
AXFVFFVL	AL7	AGYGVLXY	AY7	0	6	[3ddl]
ALXIVTGL	AL7	AFLXVLXY	AY7	3	4	[2z55, 1vgo, 2ei4]
ALIXYLDL	AL7	IXLGIXLG	IG7	6	1	[4gyc, 2f93, 2f95, 1h2s]
ALIXYLDL	AL7	IWLLGPPG	IG7	6	5	[3qap, 3qdc]
ALXIVTGL	AL7	FVLYYLLT	FT7	3	4	[2z55, 1vgo]
AFLLLNYL	AL7	FSTLKLLT	FT7	6	5	[3vvk, 3qbl, 3qbg, 3qbi, 3qbk]
AXSTPMIL	AL7	FDIAMCVT	FT7	2	3	[3qbl, 3vvk, 3a7k, 3qbg, 3abw, 3qbi, 3qbk]
AXYIFAFL	AL7	FSTLKLLT	FT7	6	5	[3vvk, 3qbl, 3qbg, 3qbi, 3qbk]
AXYIFAFL	AL7	TLKLXTVV	TV7	6	5	[3vvk, 3qbl, 3qbg, 3qbi, 3qbk]
AFLLLNYL	AL7	TLKLXTVV	TV7	6	5	[3vvk, 3qbl, 3qbg, 3qbi, 3qbk]
AXAGXGVL	AL7	TASFVFFV	TV7	6	0	[3ddl]
AXSTPMIL	AL7	TFDIAMCV	TV7	2	3	[3qbl, 3vvk, 3a7k, 3qbg, 3abw, 3qbi, 3qbk]
AXSTPMIL	AL7	CVTGLAAA	CA7	2	3	[3qbl, 3vvk, 1e12, 3a7k, 3qbg, 3abw, 3qbi, 3qbk]
AXSTPMIL	AL7	MCVTGLXA	MA7	2	3	[3qbl, 3vvk, 1e12, 2jaf, 3a7k, 3qbg, 3abw, 3qbi, 3qbk]
AXSTPMIL	AL7	VPVVSIAS	VS7	2	1	[3qbl, 3vvk, 3a7k, 3qbg, 3abw, 3qbi, 3qbk]
AXYIFAFL	AL7	VPVVSIAS	VS7	6	1	[3vvk, 3qbl, 3a7k, 3abw, 3qbg, 3qbi, 3qbk]
AXXGLXIL	AL7	VPVVSIAS	VS7	0	1	[3qbl, 3vvk, 3a7k, 3abw, 3qbg, 3qbi, 3qbk]
ALXIVTGL	AL7	VLXYLLXS	VS7	3	4	[1vgo]
AXSTAAML	AL7	PVVWLIGS	PS7	4	5	[1brx, 1at9, 1fbb, 1bm1, 1brr, 1s52, 1r84, 1r2n, 1ap9, 1pxr, 4hwl, 3han, 2brd, 3hap, 3utv, 1tn0, 3har, 3utx, 1xji, 3has, 3uty]
ALXIVTGL	AL7	FSTIAFLF	FF7	3	4	[2z55, 1vgo, 3wqj, 2ei4]
AGMTIGAL	AL7	FSKVGFSF	FF7	0	6	[1xio, 2m3g, 4tl3]
AXXGIAIL	AL7	FAKYVXAF	FF7	0	6	[1e12, 2jaf, 2jag]
AXFVFFVL	AL7	FIAGYHYF	FF7	0	1	[3ddl]
AXYIFAFL	AL7	ILLFVFMT	IT7	6	0	[3vvk, 3qbl, 3qbg, 3qbi, 3qbk]
AFLLLNYL	AL7	ILLFVFMT	IT7	6	0	[3vvk, 3qbl, 3qbg, 3qbi, 3qbk]
AIYPFIWL	AL7	IVYLDLVT	IT7	5	6	[1gue, 4gyc, 3qap, 3qdc, 2f93, 2ksy, 2f95, 1jgj, 1gu8, 1h68, 1h2s]
AXSTPMIL	AL7	IXMCVTGL	IL7	2	3	[3qbl, 3vvk, 1e12, 2jaf, 2jag, 3a7k, 3qbg, 3abw, 3qbi, 3qbk]
AXAGXGVL	AL7	ISMMVSAL	IL7	6	1	[3ddl]
ALIXYLDL	AL7	ILGLXXLL	IL7	6	1	[1h2s]
AXYIFAFL	AL7	INXXLAXL	IL7	6	0	[3vvk, 3qbl, 3a7k, 3abw, 3qbg, 3qbi, 3qbk]
ALIXYLDL	AL7	IGMXVGTL	IL7	6	0	[1gue, 4gyc, 3qap, 3qdc, 2f93, 2ksy, 2f95, 1jgj, 1h68, 1gu8, 1h2s]
AXXGIAIL	AL7	ISSYLGXL	IL7	0	1	[1e12]
ALIXYLDL	AL7	IYPFIXLL	IL7	6	5	[4gyc, 3qap, 3qdc, 2f93, 2ksy, 2f95, 1jgj, 1h2s]
AXFVFFVL	AL7	ISMMVSAL	IL7	0	1	[3ddl]
AXYIFAFL	AL7	TXLVPXVS	TS7	6	1	[3vvk, 3qbl, 3a7k, 3abw, 3qbg, 3qbi, 3qbk]
AXXGIAIL	AL7	TLMIPXVS	TS7	0	1	[1e12, 2jaf, 2jag]
AXSTPMIL	AL7	TXLVPXVS	TS7	2	1	[3qbl, 3vvk, 3a7k, 3qbg, 3abw, 3qbi, 3qbk]
AXXGLXIL	AL7	TXLVPXVS	TS7	0	1	[3qbl, 3vvk, 3a7k, 3abw, 3qbg, 3qbi, 3qbk]
AFLLLNYL	AL7	TXLVPXVS	TS7	6	1	[3vvk, 3qbl, 3qbg, 3qbi, 3qbk]
AXSTPMIL	AL7	TLMIPXVS	TS7	2	1	[1e12, 2jaf, 2jag]
AIAFTXXL	AL7	TXXXXXXL	TL7	1	2	[1m0k, 1s8l, 1at9, 1s8j, 1e0p, 1r84, 1r2n, 1pxs, 1jv7, 1pxr, 1ap9, 1jv6, 4hwl, 1s54, 1s53, 1o0a, 3han, 1kg9, 3hao, 1kg8, 3hap, 3haq, 2wjk, 3har, 2wjl, 3has, 1q5i, 1f50, 3nsb, 1tn5, 1cwq, 3utx, 3uty, 1brx, 1brr, 1p8i, 1ucq, 4hyx, 1f4z, 1qkp, 1qko, 1brd, 1p8h, 1mgy, 4md2, 4md1, 3ns0, 1c3w, 1bm1, 2ntu, 1kme, 2ntw, 1s52, 1s51, 1py6, 4ov0, 2i20, 1vjm, 3mbv, 1x0i, 1x0k, 1xji]
ALXGXGXL	AL7	TXXLSMLL	TL7	0	1	[1s8l, 1at9, 1e0p, 1s8j, 2i1x, 1r2n, 1r84, 1pxs, 1pxr, 1ap9, 1m0m, 4hwl, 1s54, 1s53, 1o0a, 1c8s, 3han, 3hao, 1c8r, 1kg9, 1bhb, 1kg8, 3hap, 3haq, 2wjk, 3har, 2wjl, 3has, 1q5j, 1kgb, 2zzl, 1q5i, 1f50, 3nsb, 1tn5, 2brd, 1tn0, 3utx, 3uty, 4fpd, 1brx, 1fbb, 1brr, 1fbk, 1ucq, 4hyx, 1p8u, 1f4z, 1ixf, 3vi0, 1qkp, 1qko, 1brd, 1p8h, 4md2, 4md1, 3ns0, 1c3w, 1bm1, 2ntu, 1kme, 2ntw, 1s52, 1s51, 1py6, 4ov0, 3v…
ALXIVTGL	AL7	TICMIVVL	TL7	3	4	[1uaz]
ALXIVTGL	AL7	TXXXXXXL	TL7	3	2	[2z55, 1vgo]
ALXIVTGL	AL7	TIXXLXVL	TL7	3	4	[2z55, 1vgo, 3wqj, 2ei4]
AFLLLNYL	AL7	STLKLLTV	SV7	6	5	[3vvk, 3qbl, 3qbg, 3qbi, 3qbk]
AXAGXGVL	AL7	SMMVSXXV	SV7	6	1	[3ddl]
AXXGLXIL	AL7	STILVPVV	SV7	0	1	[3qbl, 3vvk, 3a7k, 3abw, 3qbg, 3qbi, 3qbk]
AXYIFAFL	AL7	STILVPVV	SV7	6	1	[3vvk, 3qbl, 3a7k, 3abw, 3qbg, 3qbi, 3qbk]
AFLLLNYL	AL7	STILVPVV	SV7	6	1	[3vvk, 3qbl, 3qbg, 3qbi, 3qbk]
ALXIVTGL	AL7	STXAFLFV	SV7	3	4	[2z55, 1vgo, 3wqj, 2ei4]
ALXIVTGL	AL7	STICXIVV	SV7	3	4	[1uaz]
AXFVFFVL	AL7	SMMVSXXV	SV7	0	1	[3ddl]
AXYIFAFL	AL7	STLKLLTV	SV7	6	5	[3vvk, 3qbl, 3qbg, 3qbi, 3qbk]
AXSTPMIL	AL7	STILVPVV	SV7	2	1	[3qbl, 3vvk, 3a7k, 3qbg, 3abw, 3qbi, 3qbk]
ALXGXGXL	AL7	YAIXXLXP	YP7	0	1	[1s8l, 1at9, 1e0p, 1s8j, 1r2n, 1r84, 1pxs, 1jv7, 1jv6, 4hwl, 1o0a, 3han, 3hao, 1bhb, 1kg8, 3hap, 3haq, 1bha, 2wjk, 3har, 2wjl, 3has, 1q5j, 1q5i, 1f50, 1tn5, 3utv, 1tn0, 4fpd, 1brx, 1fbk, 1ucq, 4hyx, 1f4z, 1qkp, 1qko, 1p8h, 1mgy, 4md2, 4md1, 1c3w, 1bm1, 2ntu, 1kme, 2ntw, 1py6, 4ov0, 2i20, 1vjm, 3mbv, 1x0i, 1x0k, 1xji]
AXSTPMIL	AL7	MIPLVSIS	MS7	2	1	[1e12, 2jaf, 2jag]
AXXGIAIL	AL7	MIPLVSIS	MS7	0	1	[1e12, 2jaf, 2jag]
ALIXYLDL	AL7	TLFWLGAI	TI7	6	0	[1gue, 4gyc, 3qap, 3qdc, 2ksy, 1jgj, 1h68, 1gu8, 1h2s]
AIYPFIWL	AL7	TXVGFGFI	TI7	5	6	[1gue, 4gyc, 3qap, 3qdc, 2f93, 2ksy, 2f95, 1jgj, 1gu8, 1h68]
ALXIVTGL	AL7	TWWLFSTI	TI7	3	4	[2z55, 1vgo, 1uaz, 3wqj, 2ei4]
ALXIVTGL	AL7	RYTWWLFS	RS7	3	4	[2z55, 1vgo, 1uaz, 3wqj, 2ei4]
AXAGXGVL	AL7	TMTASFVF	TF7	6	0	[3ddl]
ALXGXGXL	AL7	TXXXXIAF	TF7	0	1	[1m0k, 1s8l, 1at9, 1e0p, 1s8j, 2i1x, 1r2n, 1r84, 1pxs, 1jv7, 1jv6, 1ap9, 1m0m, 1pxr, 1m0l, 4hwl, 1s53, 1o0a, 3han, 3hao, 1c8r, 1kg9, 1bhb, 1kg8, 3hap, 3haq, 1bha, 2wjk, 3har, 2wjl, 3has, 1q5j, 1kgb, 2zzl, 1q5i, 1f50, 1dze, 3nsb, 1tn5, 1cwq, 3utv, 1tn0, 3utw, 3utx, 4fpd, 3uty, 1brx, 1brr, 1p8i, 1fbk, 1ucq, 4hyx, 1p8u, 1f4z, 1ixf, 3vi0, 1qkp, 1qko, 1brd, 1p8h, 1mgy, 1qm8, 4md2, 4md1, 2zfe, 1iw6, 3n…
AXYIFAFL	AL7	GLSILXFV	GV7	6	0	[3vvk, 3qbl, 3a7k, 3abw, 3qbg, 3qbi, 3qbk]
AFLLLNYL	AL7	GLSILXFV	GV7	6	0	[3vvk, 3qbl, 3qbg, 3qbi, 3qbk]
AXXGIAIL	AL7	YXFAFXLL	YL7	0	6	[1e12, 2jaf, 2jag]
ALXIVTGL	AL7	YARYADWL	YL7	3	2	[2z55, 1vgo, 1uaz, 3wqj, 2ei4]
AXXGLXIL	AL7	YXFAFXLL	YL7	0	6	[3qbl, 3vvk, 3abw, 3qbg, 3qbi, 3qbk]
AXAGXGVL	AL7	VATMTASF	VF7	6	0	[3ddl]
ALIXYLDL	AL7	VLWAIYXF	VF7	6	5	[2ksy, 1jgj]
AIYPFIWL	AL7	VTKVGFGF	VF7	5	6	[1gue, 4gyc, 3qap, 3qdc, 2f93, 2ksy, 2f95, 1jgj, 1gu8, 1h68, 1h2s]
AXXGLXIL	AL7	VAKYIFAF	VF7	0	6	[3qbl, 3vvk, 3a7k, 3abw, 3qbg, 3qbi, 3qbk]
AGMTIGAL	AL7	VAMFIPIW	VW7	0	1	[1xio, 2m3g, 4tl3]
AXXGLXIL	AL7	VVSIASYT	VT7	0	1	[3qbl, 3vvk, 3a7k, 3abw, 3qbg, 3qbi, 3qbk]
AXYIFAFL	AL7	VVSIASYT	VT7	6	1	[3vvk, 3qbl, 3a7k, 3abw, 3qbg, 3qbi, 3qbk]
AXSTPMIL	AL7	VVSIASYT	VT7	2	1	[3qbl, 3vvk, 3a7k, 3qbg, 3abw, 3qbi, 3qbk]
ALXGXGXL	AL7	YLSMLLGY	YY7	0	1	[1at9, 1kme, 1brr, 1s52, 1r2n, 1r84, 4hwl, 1qkp, 3han, 2brd, 3hap, 3har, 3utx, 1xji, 3has, 3uty]
ALXGXGXL	AL7	MLLGYGLT	MT7	0	1	[4hwl, 1at9, 1s52, 3utv]
ALIXYLDL	AL7	NLTVXLWA	NA7	6	5	[1gue, 4gyc, 3qap, 3qdc, 2f93, 2ksy, 2f95, 1jgj, 1h68, 1gu8]
AXAGXGVL	AL7	NARLLLLA	NA7	6	5	[3ddl]
AGMTIGAL	AL7	GLAYMAMA	GA7	0	1	[1xio, 2m3g]
ALIXYLDL	AL7	GINLGLVA	GA7	6	1	[4gyc, 2f93, 2f95, 1h2s]
AXSTPMIL	AL7	GMXVTGLA	GA7	2	3	[1e12, 2jaf]
ALXGXGXL	AL7	VXXIAFTM	VM7	0	1	[1m0k, 1s8l, 1at9, 1e0p, 1s8j, 2i1x, 1r2n, 1r84, 1jv7, 1jv6, 1ap9, 1m0m, 1pxr, 1m0l, 4hwl, 1s54, 1s53, 1o0a, 1c8s, 3hao, 1c8r, 1kg9, 1bhb, 1kg8, 3hap, 3haq, 1bha, 2wjk, 3har, 2wjl, 3has, 1q5j, 1kgb, 2zzl, 1q5i, 1f50, 1dze, 3nsb, 1tn5, 2brd, 1cwq, 3utv, 3utw, 1tn0, 3utx, 4fpd, 3uty, 1brx, 1fbb, 1brr, 1p8i, 1fbk, 1ucq, 4hyx, 1f4z, 1ixf, 3vi0, 1qkp, 1qko, 1brd, 1p8h, 1mgy, 1qm8, 4md2, 4md1, 2zfe, 1i…
AXSTPMIL	AL7	VTGLAAAM	VM7	2	3	[1e12]
AXSTPMIL	AL7	VIXADIXM	VM7	2	3	[1e12, 2jaf, 2jag]
AXSTAAML	AL7	VVWLIGSE	VE7	4	5	[1at9, 1fbb, 1q5i, 1brr, 1s52, 1r84, 1r2n, 1ap9, 1pxr, 4hwl, 3han, 2brd, 3hap, 3utv, 1tn0, 3har, 3utx, 1xji, 3has, 3uty]
AXFVFFVL	AL7	VFIAGYHY	VY7	0	1	[3ddl]
AIYPFIWL	AL7	VDVAXIVY	VY7	5	6	[3qap, 3qdc, 2ksy, 1jgj, 1h2s]
AXAGXGVL	AL7	VFIAGYHY	VY7	6	1	[3ddl]
AFLLLNYL	AL7	SILLFVFM	SM7	6	0	[3vvk, 3qbl, 3qbg, 3qbi, 3qbk]
AGMTIGAL	AL7	SGLAYMAM	SM7	0	1	[1xio, 2m3g, 4tl3]
AXYIFAFL	AL7	SILLFVFM	SM7	6	0	[3vvk, 3qbl, 3abw, 3qbg, 3qbi, 3qbk]
AFLLLNYL	AL7	KLLTVVMW	KW7	6	5	[3vvk, 3qbl, 3qbg, 3qbi, 3qbk]
AXYIFAFL	AL7	KLLTVVMW	KW7	6	5	[3vvk, 3qbl, 3a7k, 3abw, 3qbg, 3qbi, 3qbk]
AXFVFFVL	AL7	MMVSALVV	MV7	0	1	[3ddl]
AXYIFAFL	AL7	MWLGYPIV	MV7	6	5	[3vvk, 3qbl, 3a7k, 3abw, 3qbg, 3qbi, 3qbk]
AXAGXGVL	AL7	MMVSALVV	MV7	6	1	[3ddl]
AFLLLNYL	AL7	LXFVFMTR	LR7	6	0	[3vvk, 3qbl, 3qbg, 3qbi, 3qbk]
AIYPFIWL	AL7	YLXLVTKV	YV7	5	6	[1gue, 4gyc, 3qap, 3qdc, 2f93, 2ksy, 2f95, 1jgj, 1gu8, 1h68, 1h2s]
AXAGXGVL	AL7	LATWGFYP	LP7	6	5	[3ddl]
ALXGXGXL	AL7	PIAFTMYL	PL7	0	1	[1tn0]
ALXIVTGL	AL7	WWLFSTIC	WC7	3	4	[1uaz]
AXXGIAIL	AL7	VFAFILLR	VR7	0	6	[2jaf, 2jag]
AXFVFFVL	AL7	VVFIAGYH	VH7	0	1	[3ddl]
AXAGXGVL	AL7	VVFIAGYH	VH7	6	1	[3ddl]
AGMTIGAL	AL7	IWSGLAYM	IM7	0	1	[1xio, 2m3g, 4tl3]
ALIXYLDL	AL7	FWXXAIGM	FM7	6	0	[1gue, 4gyc, 3qap, 3qdc, 2f93, 2ksy, 2f95, 1jgj, 1h68, 1gu8, 1h2s]
AIYPFIWL	AL7	VALIVYLD	VD7	5	6	[1gue, 4gyc, 3qap, 3qdc, 2f93, 2ksy, 2f95, 1jgj, 1gu8, 1h68, 1h2s]
AIYPFIWL	AL7	KVGFGXIA	KA7	5	6	[1gue, 4gyc, 3qap, 3qdc, 2f93, 2ksy, 2f95, 1jgj, 1gu8, 1h68]
AXFVFFVL	AL7	DVLAKAGY	DY7	0	6	[3ddl]
AIYPFIWL	AL7	VYLDLVTK	VK7	5	6	[1gue, 4gyc, 3qap, 3qdc, 2f93, 2ksy, 2f95, 1jgj, 1gu8, 1h68, 1h2s]
AXFVFFVL	AL7	GYGVLIYN	GN7	0	6	[3ddl]
ALIXYLDL	AL7	LIILLGIN	LN7	6	1	[4gyc, 2f93, 2f95, 1h2s]
AXFVFFVL	AL7	KAGYGVLI	KI7	0	6	[3ddl]
AXAGXGVL	AL7	WGFYPIXY	WY7	6	5	[3ddl]
AIAFTXXL	AL7	EWIWLALG	EG7	1	0	[4hwl, 1s52, 1r84, 1r2n]
AGMTIGAL	AL7	PFFSKXGF	PF7	0	6	[1xio, 2m3g, 4tl3]
AGMTIGAL	AL7	KVGFSFLD	KD7	0	6	[1xio, 2m3g]
ALIXYLDL	AL7	FIWLLGPP	FP7	6	5	[3qap, 3qdc]
ALIXYLDL	AL7	PFIWLLGP	PP7	6	5	[3qap, 3qdc]
AXXGIAIL	AL7	SSYLGLLS	SS7	0	1	[1e12]
AXFVFFVL	AL7	IAGYHYFR	IR7	0	1	[3ddl]
AXAGXGVL	AL7	RISMMVSA	RA7	6	1	[3ddl]
AXFVFFVL	AL7	RISMMVSA	RA7	0	1	[3ddl]
WLGIGXXL	WL7	ETXXFMVL	EL7	0	6	[2z55, 1uaz, 1vgo, 3wqj, 2ei4]
WLXTXXLL	WL7	EYYAITIL	EL7	2	1	[1vgo]
WLALGTXL	WL7	ETXXFMVL	EL7	0	6	[1m0k, 1s8l, 1at9, 1e0p, 1s8j, 2i1x, 1r2n, 1r84, 1pxs, 1pxr, 1ap9, 1m0m, 4hwl, 1s54, 1s53, 1o0a, 1c8s, 3han, 3hao, 1c8r, 1kg9, 1kg8, 3hap, 3haq, 3har, 2wjl, 3has, 1q5j, 1kgb, 2zzl, 1q5i, 1dze, 3nsb, 1tn5, 2brd, 3utv, 1tn0, 3utw, 3utx, 3uty, 4fpd, 1brx, 1fbb, 1brr, 1p8i, 1fbk, 1ucq, 4hyx, 1p8u, 1ixf, 3vi0, 1qkp, 1qko, 1p8h, 1qm8, 4md2, 4md1, 2zfe, 1iw6, 3ns0, 1c3w, 2ntu, 1kme, 2ntw, 1s52, 1s51, 1p…
WLALGTXL	WL7	TXXFMVXD	TD7	0	6	[1m0k, 1s8l, 1at9, 1e0p, 1s8j, 2i1x, 1r2n, 1r84, 1pxs, 1pxr, 1ap9, 1m0m, 4hwl, 1s54, 1s53, 1o0a, 1c8s, 3han, 3hao, 1c8r, 1kg9, 1kg8, 3hap, 3haq, 2wjk, 3har, 2wjl, 3has, 1q5j, 1kgb, 2zzl, 1q5i, 1f50, 1dze, 3nsb, 1tn5, 2brd, 3utv, 1tn0, 3utw, 3utx, 3uty, 4fpd, 1brx, 1fbb, 1brr, 1p8i, 1fbk, 1ucq, 4hyx, 1p8u, 1f4z, 1ixf, 3vi0, 1qkp, 1qko, 1p8h, 1qm8, 4md2, 4md1, 2zfe, 1iw6, 3ns0, 1c3w, 1bm1, 2ntu, 1k…
WLGIGXXL	WL7	TXXFMVXD	TD7	0	6	[2z55, 1uaz, 1vgo, 3wqj, 2ei4]
WLXTXXLL	WL7	TTXLXXXD	TD7	2	2	[1m0k, 1s8l, 1at9, 1e0p, 1s8j, 2ei4, 1r2n, 1r84, 1pxs, 1jv7, 1jv6, 1ap9, 1pxr, 1m0l, 4hwl, 1vgo, 1s54, 1s53, 1o0a, 3han, 1kg9, 1kg8, 3hap, 3haq, 3har, 2wjk, 2wjl, 3has, 1q5i, 1f50, 2z55, 1tn5, 3nsb, 1cwq, 3utv, 3utw, 1tn0, 3utx, 3uty, 1brx, 1brr, 1p8i, 1ucq, 4hyx, 1f4z, 1qkp, 1qko, 1brd, 1p8h, 1mgy, 4md2, 4md1, 3ns0, 1c3w, 1bm1, 2ntu, 1kme, 2ntw, 1s52, 1s51, 1py6, 4ov0, 1vjm, 1qhj, 3mbv, 1x0i, 1x…
WXRYAXWL	WL7	TTXLXXXD	TD7	2	2	[1m0k, 1at9, 1e0p, 1r2n, 1r84, 1pxs, 1ap9, 1pxr, 4hwl, 1s54, 1s53, 1o0a, 3han, 1kg9, 1kg8, 3hap, 3haq, 3har, 2wjk, 2wjl, 3has, 1q5i, 1f50, 1tn5, 3nsb, 3utv, 3utw, 1tn0, 3utx, 3uty, 1brx, 1brr, 1p8i, 1ucq, 4hyx, 1f4z, 1qkp, 1qko, 1p8h, 4md2, 4md1, 3ns0, 1c3w, 2ntu, 1kme, 2ntw, 1s52, 1s51, 1py6, 4ov0, 1vjm, 3mbv, 1x0k, 1xji]
WLALGTXL	WL7	LFMVLDVS	LS7	0	6	[1m0k, 1s8l, 1at9, 1e0p, 1s8j, 2i1x, 1r2n, 1r84, 1pxs, 1jv7, 1jv6, 1pxr, 1ap9, 1m0m, 4hwl, 1s54, 1s53, 1o0a, 1c8s, 3han, 3hao, 1c8r, 1kg9, 1kg8, 3hap, 3haq, 2wjk, 3har, 2wjl, 3has, 1q5j, 1kgb, 2zzl, 1q5i, 1f50, 1dze, 3nsb, 1tn5, 2brd, 3utv, 1tn0, 3utw, 3utx, 3uty, 4fpd, 1brx, 1fbb, 1brr, 1p8i, 1fbk, 1ucq, 4hyx, 1p8u, 1f4z, 1ixf, 3vi0, 1qkp, 1qko, 1p8h, 1qm8, 4md2, 4md1, 2zfe, 1iw6, 3ns0, 1c3w, 1b…
WLALGTXL	WL7	IETLLFMV	IV7	0	6	[1brr, 1r2n, 1r84, 4hyx, 1pxs, 1pxr, 4hwl, 1ixf, 3vi0, 1qkp, 1s54, 1s53, 1o0a, 1p8h, 3han, 1c8r, 3hap, 3haq, 3har, 4md2, 3has, 4md1, 3ns0, 1q5j, 1kgb, 1q5i, 1kme, 2ntw, 1s52, 1s51, 1py6, 4ov0, 3vhz, 1iw9, 2i21, 3nsb, 1tn5, 3mbv, 3t45, 3utv, 1tn0, 3utw, 3utx, 1xji, 3uty]
WXRYAXWL	WL7	IMIGTXLV	IV7	2	3	[1m0k, 1s8l, 1at9, 1e0p, 1s8j, 2i1x, 1r2n, 1r84, 1pxs, 1m0m, 1ap9, 1pxr, 4hwl, 1s54, 1s53, 1o0a, 3han, 1c8s, 1c8r, 3hao, 1kg9, 1kg8, 3hap, 3haq, 3har, 2wjk, 2wjl, 3has, 1q5j, 1kgb, 2zzl, 1q5i, 1f50, 1dze, 1tn5, 3nsb, 2brd, 3utv, 3utw, 1tn0, 3utx, 4fpd, 3uty, 1brx, 1fbb, 1brr, 1p8i, 1fbk, 1ucq, 4hyx, 1p8u, 1f4z, 1ixf, 3vi0, 1qkp, 1qko, 1p8h, 1qm8, 4md2, 2zfe, 4md1, 3ns0, 1iw6, 1c3w, 2ntu, 1kme, 2n…
WLGIGXXL	WL7	IETLLFMV	IV7	0	6	[1uaz]
WLXTXXLL	WL7	IMIGTXLV	IV7	2	3	[1m0k, 1s8l, 1at9, 1e0p, 1s8j, 2i1x, 1r2n, 1r84, 1pxs, 1m0m, 1ap9, 1pxr, 1m0l, 4hwl, 1s54, 1s53, 1o0a, 3han, 1c8s, 1c8r, 3hao, 1kg9, 1kg8, 3hap, 3haq, 3har, 2wjk, 2wjl, 3has, 1kgb, 2zzl, 1q5j, 1q5i, 1f50, 1dze, 1tn5, 3nsb, 2brd, 1cwq, 3utv, 3utw, 1tn0, 3utx, 4fpd, 3uty, 1brx, 1fbb, 1brr, 1p8i, 1fbk, 1ucq, 4hyx, 1p8u, 1f4z, 1ixf, 1qkp, 1qko, 1p8h, 1qm8, 4md2, 2zfe, 4md1, 3ns0, 1iw6, 1c3w, 1bm1, 2n…
WLXAIGXL	WL7	IAXVAYXV	IV7	0	1	[1gue, 4gyc, 3qdc, 3qap, 2f93, 2ksy, 2f95, 1jgj, 1h68, 1gu8, 1h2s]
WLGIGXXL	WL7	FMVXDXXA	FA7	0	6	[2z55, 1vgo, 3wqj, 1uaz, 2ei4]
WLXTXXLL	WL7	FYAITTLA	FA7	2	1	[3han]
WLALGTXL	WL7	FMVXDXXA	FA7	0	6	[1m0k, 1s8l, 1at9, 1e0p, 1s8j, 2i1x, 1r2n, 1r84, 1pxs, 1jv7, 1jv6, 1pxr, 1ap9, 1m0m, 4hwl, 1s54, 1s53, 1o0a, 1c8s, 3han, 3hao, 1c8r, 1kg9, 1kg8, 3hap, 3haq, 2wjk, 3har, 2wjl, 3has, 1q5j, 1kgb, 2zzl, 1q5i, 1f50, 1dze, 3nsb, 1tn5, 2brd, 3utv, 1tn0, 3utw, 3utx, 3uty, 4fpd, 1brx, 1fbb, 1brr, 1p8i, 1fbk, 1ucq, 4hyx, 1p8u, 1f4z, 1ixf, 3vi0, 1qkp, 1qko, 1p8h, 1qm8, 4md2, 4md1, 2zfe, 1iw6, 3ns0, 1c3w, 1b…
WLGIGXXL	WL7	MVXDXXXK	MK7	0	6	[2z55, 1vgo, 3wqj, 1uaz, 2ei4]
WLALGTXL	WL7	MVXDXXXK	MK7	0	6	[1m0k, 1s8l, 1at9, 1e0p, 1s8j, 2i1x, 1r2n, 1r84, 1pxs, 1jv7, 1jv6, 1pxr, 1ap9, 1m0m, 4hwl, 1s54, 1s53, 1o0a, 1c8s, 3han, 3hao, 1c8r, 1kg9, 1kg8, 3hap, 3haq, 2wjk, 3har, 2wjl, 3has, 1q5j, 1kgb, 2zzl, 1q5i, 1f50, 1dze, 3nsb, 1tn5, 2brd, 3utv, 1tn0, 3utw, 3utx, 3uty, 4fpd, 1brx, 1fbb, 1brr, 1p8i, 1fbk, 1ucq, 4hyx, 1p8u, 1f4z, 1ixf, 3vi0, 1qkp, 1qko, 1p8h, 1qm8, 4md2, 4md1, 2zfe, 1iw6, 3ns0, 1c3w, 1b…
WLXAIGXL	WL7	DXXXKVGF	DF7	0	6	[1gue, 4gyc, 3qdc, 3qap, 2f93, 2ksy, 2f95, 1jgj, 1h68, 1gu8, 1h2s]
WLALGTXL	WL7	DXXXKVGF	DF7	0	6	[1m0k, 1s8l, 1at9, 1e0p, 1s8j, 2i1x, 1r2n, 1r84, 1pxs, 1jv7, 1pxr, 1ap9, 1m0m, 4hwl, 1s54, 1s53, 1o0a, 1c8s, 3han, 3hao, 1c8r, 1kg9, 1kg8, 3hap, 3haq, 2wjk, 3har, 2wjl, 3has, 1q5j, 1kgb, 2zzl, 1q5i, 1f50, 1dze, 3nsb, 1tn5, 2brd, 3utv, 1tn0, 3utw, 3utx, 3uty, 1brx, 1fbb, 1brr, 1ucq, 4hyx, 1p8u, 1f4z, 1ixf, 3vi0, 1qkp, 1qko, 1p8h, 1qm8, 4md2, 4md1, 2zfe, 1iw6, 3ns0, 1c3w, 1bm1, 2ntu, 1kme, 2ntw, 1s…
WLXTXXLL	WL7	LXXXGAXG	LG7	2	3	[1m0k, 1s8l, 1at9, 1e0p, 1s8j, 1r2n, 1r84, 1pxs, 1jv7, 1jv6, 1ap9, 1pxr, 4hwl, 1s54, 1s53, 1o0a, 3han, 3hao, 1kg9, 3hap, 1kg8, 3haq, 3har, 2wjk, 2wjl, 3has, 1q5j, 1q5i, 1f50, 1tn5, 3nsb, 1cwq, 3utv, 3utw, 1tn0, 3utx, 4fpd, 3uty, 1brx, 1brr, 1p8i, 1fbk, 1ucq, 4hyx, 1f4z, 1qkp, 1qko, 1brd, 1p8h, 1mgy, 4md2, 4md1, 3ns0, 1c3w, 1bm1, 2ntu, 1kme, 2ntw, 1s52, 1s51, 1py6, 4ov0, 2i20, 1vjm, 3mbv, 1x0i, 1x…
WXRYAXWL	WL7	LSMXLGXG	LG7	2	1	[1at9, 1kme, 1brr, 1s52, 1r2n, 1r84, 4hwl, 1qkp, 3han, 2brd, 3hap, 3utv, 3har, 3utx, 1xji, 3has, 3uty]
WLALGTXL	WL7	LSMXLGXG	LG7	0	1	[1at9, 1kme, 1brr, 1s52, 1r2n, 1r84, 4hwl, 1qkp, 3han, 2brd, 3hap, 3utv, 3har, 3utx, 1xji, 3has, 3uty]
WLXTXXLL	WL7	LDXXXKVG	LG7	2	6	[1m0k, 1s8l, 1at9, 1e0p, 1s8j, 2i1x, 1r2n, 1r84, 1pxs, 1jv7, 1m0m, 1jv6, 1ap9, 1pxr, 1m0l, 4hwl, 1s54, 1s53, 1o0a, 3han, 1c8s, 1c8r, 3hao, 1kg9, 1kg8, 3hap, 3haq, 3har, 2wjk, 2wjl, 3has, 1kgb, 2zzl, 1q5i, 1f50, 1dze, 1tn5, 3nsb, 2brd, 1cwq, 3utv, 3utw, 1tn0, 3utx, 4fpd, 3uty, 1brx, 1fbb, 1brr, 1p8i, 1fbk, 1ucq, 4hyx, 1p8u, 1f4z, 1ixf, 1qkp, 1qko, 1brd, 1p8h, 1mgy, 1qm8, 4md2, 2zfe, 4md1, 3ns0, 1i…
WLXAIGXL	WL7	LDXXXKVG	LG7	0	6	[1gue, 4gyc, 3qdc, 3qap, 2f93, 2ksy, 2f95, 1jgj, 1h68, 1gu8, 1h2s]
WLXTXXLL	WL7	LSMXLGXG	LG7	2	1	[1at9, 1kme, 1brr, 1s52, 1r2n, 1r84, 4hwl, 1qkp, 3han, 2brd, 3hap, 3utv, 3har, 3utx, 1xji, 3has, 3uty]
WLALGTXL	WL7	LDXXXKVG	LG7	0	6	[1m0k, 1s8l, 1at9, 1e0p, 1s8j, 2i1x, 1r2n, 1r84, 1pxs, 1jv7, 1jv6, 1pxr, 1ap9, 1m0m, 4hwl, 1s54, 1s53, 1o0a, 1c8s, 3han, 3hao, 1c8r, 1kg9, 1kg8, 3hap, 3haq, 2wjk, 3har, 2wjl, 3has, 1q5j, 1kgb, 2zzl, 1q5i, 1f50, 1dze, 3nsb, 1tn5, 2brd, 3utv, 1tn0, 3utw, 3utx, 3uty, 4fpd, 1brx, 1fbb, 1brr, 1p8i, 1fbk, 1ucq, 4hyx, 1p8u, 1f4z, 1ixf, 3vi0, 1qkp, 1qko, 1p8h, 1qm8, 4md2, 4md1, 2zfe, 1iw6, 3ns0, 1c3w, 1b…
WLXAIGXL	WL7	LXXKVGFG	LG7	0	6	[1gue, 4gyc, 3qdc, 3qap, 2f93, 2ksy, 2f95, 1jgj, 1h68, 1gu8, 1h2s]
WLALGTXL	WL7	VXDXXXXV	VV7	0	6	[1m0k, 1s8l, 1at9, 1e0p, 1s8j, 2i1x, 1r2n, 1r84, 1pxs, 1jv7, 1jv6, 1pxr, 1ap9, 1m0m, 4hwl, 1s54, 1s53, 1o0a, 1c8s, 3han, 3hao, 1c8r, 1kg9, 1kg8, 3hap, 3haq, 2wjk, 3har, 2wjl, 3has, 1q5j, 1kgb, 2zzl, 1q5i, 1f50, 1dze, 3nsb, 1tn5, 2brd, 3utv, 1tn0, 3utw, 3utx, 3uty, 4fpd, 1brx, 1fbb, 1brr, 1p8i, 1fbk, 1ucq, 4hyx, 1p8u, 1f4z, 1ixf, 3vi0, 1qkp, 1qko, 1p8h, 1qm8, 4md2, 4md1, 2zfe, 1iw6, 3ns0, 1c3w, 1b…
WLXTXXLL	WL7	VXDXXXXV	VV7	2	6	[1m0k, 1s8l, 1at9, 1e0p, 1s8j, 2i1x, 1r2n, 1r84, 1pxs, 1jv7, 1m0m, 1jv6, 1ap9, 1pxr, 1m0l, 4hwl, 1s54, 1s53, 1o0a, 3han, 1c8s, 1c8r, 3hao, 1kg9, 1kg8, 3hap, 3haq, 3har, 2wjk, 2wjl, 3has, 1kgb, 2zzl, 1q5i, 1f50, 1dze, 1tn5, 3nsb, 2brd, 1cwq, 3utv, 3utw, 1tn0, 3utx, 4fpd, 3uty, 1brx, 1fbb, 1brr, 1p8i, 1fbk, 1ucq, 4hyx, 1p8u, 1f4z, 1ixf, 1qkp, 1qko, 1brd, 1p8h, 1mgy, 1qm8, 4md2, 2zfe, 4md1, 3ns0, 1i…
WLGIGXXL	WL7	VXDXXXXV	VV7	0	6	[2z55, 1vgo, 3wqj, 1uaz, 2ei4]
WLXAIGXL	WL7	LIVYLXLV	LV7	0	6	[1gue, 4gyc, 3qdc, 3qap, 2f93, 2ksy, 2f95, 1jgj, 1h68, 1gu8, 1h2s]
WXXTXXLL	WL7	LMSTQIVV	LV7	2	3	[1xio, 2m3g, 4tl3]
WXRYAXWL	WL7	LLXLXXLV	LV7	2	2	[1brx]
WLALGTXL	WL7	LXFMVLDV	LV7	0	6	[1m0k, 1s8l, 1at9, 1e0p, 1s8j, 2i1x, 1r2n, 1r84, 1pxs, 1jv7, 1jv6, 1pxr, 1ap9, 1m0m, 4hwl, 1s54, 1s53, 1o0a, 1c8s, 3han, 3hao, 1c8r, 1kg9, 1kg8, 3hap, 3haq, 2wjk, 3har, 2wjl, 3has, 1q5j, 1kgb, 2zzl, 1q5i, 1f50, 1dze, 3nsb, 1tn5, 2brd, 3utv, 1tn0, 3utw, 3utx, 3uty, 4fpd, 1brx, 1fbb, 1brr, 1p8i, 1fbk, 1ucq, 4hyx, 1p8u, 1f4z, 1ixf, 3vi0, 1qkp, 1qko, 1p8h, 1qm8, 4md2, 4md1, 2zfe, 1iw6, 3ns0, 1c3w, 1b…
WLXTXXLL	WL7	LXIXTGLV	LV7	2	3	[1uaz]
WLXTXXLL	WL7	LLXLXXLV	LV7	2	2	[1brx]
WLGIGXXL	WL7	LXFMVLDV	LV7	0	6	[2z55, 1vgo, 3wqj, 1uaz, 2ei4]
WLXTXXLL	WL7	VXXKXGXG	VG7	2	6	[1p8i, 1fbk, 1jv6, 4fpd]
WLXAIGXL	WL7	VTLXXISG	VG7	0	1	[1gue, 4gyc, 3qdc, 3qap, 2f93, 2ksy, 2f95, 1jgj, 1h68, 1gu8]
WLALGTXL	WL7	VXXKXGXG	VG7	0	6	[1m0k, 1s8l, 1at9, 1e0p, 1s8j, 2i1x, 1r2n, 1r84, 1pxs, 1jv7, 1pxr, 1ap9, 1m0m, 4hwl, 1s54, 1s53, 1o0a, 1c8s, 3han, 3hao, 1c8r, 1kg9, 1kg8, 3hap, 3haq, 2wjk, 3har, 2wjl, 3has, 1q5j, 1kgb, 2zzl, 1q5i, 1f50, 1dze, 3nsb, 1tn5, 2brd, 3utv, 1tn0, 3utw, 3utx, 3uty, 1brx, 1fbb, 1brr, 1ucq, 4hyx, 1p8u, 1f4z, 1ixf, 3vi0, 1qkp, 1qko, 1p8h, 1qm8, 4md2, 4md1, 2zfe, 1iw6, 3ns0, 1c3w, 1bm1, 2ntu, 1kme, 2ntw, 1s…
WLXAIGXL	WL7	VVXALGVG	VG7	0	1	[3qdc, 3qap]
WLXTXXLL	WL7	VTIGTLIG	VG7	2	3	[1vgo]
WLXTXXLL	WL7	SXKVGXGL	SL7	2	6	[1p8i, 1fbk, 1jv6, 4fpd]
WLALGTXL	WL7	SMLLGXGL	SL7	0	1	[1at9, 1kme, 1brr, 1s52, 1r2n, 1r84, 4hwl, 1qkp, 3han, 3hap, 3utv, 3har, 3utx, 1xji, 3has, 3uty]
WLXTXXLL	WL7	SMLLGXGL	SL7	2	1	[1at9, 1kme, 1brr, 1s52, 1r2n, 1r84, 4hwl, 1qkp, 3han, 3hap, 3utv, 3har, 3utx, 1xji, 3has, 3uty]
WXRYAXWL	WL7	SMLLGXGL	SL7	2	1	[1at9, 1kme, 1brr, 1s52, 1r2n, 1r84, 4hwl, 1qkp, 3han, 3hap, 3utv, 3har, 3utx, 1xji, 3has, 3uty]
WLALGTXL	WL7	SXKVGXGL	SL7	0	6	[1m0k, 1s8l, 1at9, 1e0p, 1s8j, 1r2n, 1r84, 1pxs, 1jv7, 1pxr, 1ap9, 4hwl, 1s54, 1s53, 1o0a, 3han, 3hao, 1kg9, 1kg8, 3hap, 3haq, 2wjk, 3har, 2wjl, 3has, 1q5j, 2zzl, 1q5i, 1f50, 3nsb, 1tn5, 2brd, 3utv, 1tn0, 3utw, 3utx, 3uty, 1brx, 1brr, 1ucq, 4hyx, 1p8u, 1f4z, 1ixf, 3vi0, 1qkp, 1qko, 1p8h, 1qm8, 4md2, 4md1, 2zfe, 1iw6, 3ns0, 1c3w, 1bm1, 2ntu, 1kme, 2ntw, 1s52, 1s51, 1py6, 4ov0, 3vhz, 2i20, 1iw9, 1v…
WLALGTXL	WL7	KXGXXXXL	KL7	0	6	[1s8l, 1at9, 1e0p, 1s8j, 1r2n, 1r84, 1pxs, 1jv7, 1pxr, 1ap9, 4hwl, 1s54, 1s53, 1o0a, 3han, 3hao, 1kg9, 1kg8, 3hap, 3haq, 2wjk, 3har, 2wjl, 3has, 1q5j, 1q5i, 1f50, 3nsb, 1tn5, 3utv, 1tn0, 3utw, 3utx, 3uty, 1brx, 1ucq, 4hyx, 1f4z, 1qkp, 1qko, 1p8h, 4md2, 4md1, 3ns0, 1c3w, 1bm1, 2ntu, 1kme, 2ntw, 1s52, 1s51, 1py6, 4ov0, 2i20, 1vjm, 3mbv, 1x0i, 1x0k, 1xji]
WLXTXXLL	WL7	KFYAIXTL	KL7	2	1	[1c3w, 1e0p, 1q5i, 2ntu, 1kme, 2ntw, 1s51, 1py6, 1f4z, 1pxs, 2i20, 1pxr, 1vjm, 1qko, 1s54, 1x0i, 1x0k, 3hao, 3haq, 3utw, 1tn0, 2wjk, 2wjl]
WLXTXXLL	WL7	KXGXXXXL	KL7	2	6	[1fbk, 1jv6, 4fpd]
WXLTXXLL	WL7	KXGFLAAL	KL7	2	3	[3ddl]
WLXTXXLL	WL7	AXVGADGI	AI7	2	3	[1m0k, 1s8l, 1at9, 1e0p, 1s8j, 1r2n, 1r84, 1pxs, 1jv7, 1jv6, 1ap9, 1pxr, 1m0l, 4hwl, 1s54, 1s53, 1o0a, 3han, 3hao, 1kg9, 1kg8, 3hap, 3haq, 3har, 2wjk, 2wjl, 3has, 2zzl, 1q5j, 1q5i, 1f50, 1tn5, 3nsb, 1cwq, 3utv, 3utw, 1tn0, 3utx, 4fpd, 3uty, 1brx, 1brr, 1p8i, 1fbk, 1ucq, 4hyx, 1f4z, 1ixf, 1qkp, 1qko, 1brd, 1p8h, 1mgy, 1qm8, 4md2, 2zfe, 4md1, 3ns0, 1iw6, 1c3w, 1bm1, 2ntu, 1kme, 2ntw, 1s52, 1s51, 1p…
WLXTXXLL	WL7	AXVGXGXI	AI7	2	6	[1p8i, 1fbk, 1jv6, 4fpd]
WLALGTXL	WL7	AXVGXGXI	AI7	0	6	[1m0k, 1s8l, 1at9, 1e0p, 1s8j, 1r2n, 1r84, 1pxs, 1jv7, 1pxr, 1ap9, 4hwl, 1s54, 1s53, 1o0a, 3han, 3hao, 1kg9, 1kg8, 3hap, 3haq, 2wjk, 3har, 2wjl, 3has, 1q5j, 2zzl, 1q5i, 1f50, 3nsb, 1tn5, 3utv, 1tn0, 3utw, 3utx, 3uty, 1brx, 1brr, 1ucq, 4hyx, 1f4z, 1ixf, 3vi0, 1qkp, 1qko, 1p8h, 1qm8, 4md2, 4md1, 2zfe, 1iw6, 3ns0, 1c3w, 1bm1, 2ntu, 1kme, 2ntw, 1s52, 1s51, 1py6, 4ov0, 2i20, 1iw9, 1vjm, 1x0s, 3mbv, 1x…
WLALGTXL	WL7	GXGXXLLR	GR7	0	6	[1brx, 1s8l, 1at9, 1e0p, 1s8j, 1r2n, 1r84, 1f4z, 1pxs, 1jv7, 1pxr, 4hwl, 1qkp, 1qko, 1s54, 1s53, 1o0a, 3han, 3hao, 1kg8, 3hap, 3haq, 2wjk, 3har, 2wjl, 3has, 1c3w, 1bm1, 1q5i, 2ntu, 1kme, 2ntw, 1s51, 1py6, 4ov0, 2i20, 1vjm, 1tn5, 1x0i, 1x0k, 1tn0, 3utw, 3utx, 1xji, 3uty]
WXXTXXLL	WL7	VITSGLXA	VA7	2	3	[1xio, 2m3g, 4tl3]
WLXTXXLL	WL7	VXXIAFTA	VA7	2	1	[1pxs]
WXRYAXWL	WL7	VXXIAFTA	VA7	2	1	[1pxs]
WLGIGXXL	WL7	VPXIASAA	VA7	0	1	[2z55, 1vgo, 3wqj, 1uaz, 2ei4]
WLXTXXLL	WL7	VPXIASAA	VA7	2	1	[2z55, 1uaz, 1vgo, 3wqj, 2ei4]
WLXAIGXL	WL7	VGISGXAA	VA7	0	1	[1gue, 4gyc, 3qdc, 3qap, 2f93, 2ksy, 2f95, 1jgj, 1h68, 1gu8, 1h2s]
WLXTXXLL	WL7	VGXGXXXL	VL7	2	6	[1fbk, 1jv6, 4fpd]
WLALGTXL	WL7	VPLXIXTL	VL7	0	6	[1r2n, 1r84]
WLXTXXLL	WL7	VTGLXXXL	VL7	2	3	[2z55, 1uaz, 1vgo, 3wqj, 2ei4]
WLXAIGXL	WL7	VAYXXXAL	VL7	0	1	[1gue, 4gyc, 3qdc, 3qap, 2ksy, 1jgj, 1h68, 1gu8, 1h2s]
WLALGTXL	WL7	VGXGXXXL	VL7	0	6	[1s8l, 1at9, 1e0p, 1s8j, 1r2n, 1r84, 1pxs, 1jv7, 1pxr, 4hwl, 1s54, 1s53, 1o0a, 3han, 3hao, 1kg9, 1kg8, 3hap, 3haq, 2wjk, 3har, 2wjl, 3has, 1q5j, 1q5i, 1f50, 3nsb, 1tn5, 3utv, 1tn0, 3utw, 3utx, 3uty, 1brx, 1ucq, 4hyx, 1f4z, 1qkp, 1qko, 1p8h, 4md2, 4md1, 3ns0, 1c3w, 1bm1, 2ntu, 1kme, 2ntw, 1s52, 1s51, 1py6, 4ov0, 2i20, 1vjm, 3mbv, 1x0i, 1x0k, 1xji]
WLALGTXL	WL7	YFXVKGMG	YG7	0	0	[1brx, 1at9, 1e0p, 1pxs, 1pxr, 1qko, 1s54, 1s53, 3hao, 3haq, 3har, 2wjl, 1c3w, 1bm1, 1q5i, 2ntu, 1kme, 1s51, 1py6, 2i20, 1vjm, 1tn5, 1x0k, 1tn0, 3utw]
WXRYAXWL	WL7	YFXVKGMG	YG7	2	0	[1brx, 1c3w, 1at9, 1e0p, 1q5i, 2ntu, 1kme, 1s51, 1py6, 1pxs, 2i20, 1pxr, 1vjm, 1tn5, 1qko, 1s54, 1s53, 1x0k, 3hao, 3haq, 3utw, 1tn0, 3har, 2wjl]
WLALGTXL	WL7	LXFLVXGM	LM7	0	0	[1s8l, 1at9, 1e0p, 1r2n, 1r84, 1pxs, 1jv7, 1jv6, 1pxr, 1s54, 1s53, 1o0a, 3han, 3hao, 1kg8, 3hap, 3haq, 2wjk, 3har, 2wjl, 3has, 1q5j, 1q5i, 1f50, 1tn5, 1tn0, 3utw, 3utx, 3uty, 4fpd, 1brx, 1fbk, 1ucq, 4hyx, 1f4z, 1qko, 1p8h, 4md2, 4md1, 1c3w, 1bm1, 2ntu, 1kme, 2ntw, 1s51, 1py6, 4ov0, 2i20, 1vjm, 3mbv, 1x0i, 1x0k, 1xji]
WXLTXXLL	WL7	LXXLXALM	LM7	2	3	[3ddl]
WLXTXXLL	WL7	LXGXDXLM	LM7	2	3	[2z55, 1uaz, 1vgo, 2ei4]
WLXTXXLL	WL7	LVXXDXIM	LM7	2	3	[1m0k, 1s8l, 1at9, 1e0p, 1s8j, 1r2n, 1r84, 1pxs, 1jv7, 1jv6, 1ap9, 1pxr, 1m0l, 4hwl, 1s54, 1s53, 1o0a, 3han, 1c8r, 3hao, 1kg9, 1kg8, 3haq, 3har, 2wjk, 2wjl, 3has, 1kgb, 2zzl, 1q5j, 1q5i, 1f50, 1tn5, 3nsb, 1cwq, 3utv, 3utw, 1tn0, 3utx, 4fpd, 3uty, 1brx, 1brr, 1p8i, 1fbk, 1ucq, 4hyx, 1p8u, 1f4z, 1ixf, 1qkp, 1qko, 1brd, 1p8h, 1mgy, 1qm8, 4md2, 2zfe, 4md1, 3ns0, 1iw6, 1c3w, 1bm1, 2ntu, 1kme, 2ntw, 1s…
WXLTXXLL	WL7	AALMIVLG	AG7	2	3	[3ddl]
WLXTXXLL	WL7	AITILVXG	AG7	2	1	[2z55, 1vgo]
WLXTXXLL	WL7	AYLSMFFG	AG7	2	1	[1uaz]
WLGIGXXL	WL7	AYLSMFFG	AG7	0	1	[1uaz]
WXLTXXLL	WL7	AXXVFIXG	AG7	2	1	[3ddl]
WLXTXXLL	WL7	IAXAAXXA	IA7	2	1	[2z55, 1vgo, 3wqj, 2ei4]
WLGIGXXL	WL7	IAXAAXXA	IA7	0	1	[2z55, 1vgo, 3wqj, 2ei4]
WXRYAXWL	WL7	IXTGLXXA	IA7	2	3	[1m0k, 1at9, 1e0p, 2i1x, 1r2n, 1r84, 1pxs, 1m0m, 1ap9, 1pxr, 4hwl, 1s54, 1s53, 1o0a, 3han, 1c8s, 1c8r, 3hao, 1kg9, 1kg8, 3hap, 3haq, 3har, 2wjk, 2wjl, 3has, 1q5j, 1kgb, 2zzl, 1q5i, 1f50, 1dze, 1tn5, 3nsb, 2brd, 3utv, 3utw, 1tn0, 3utx, 4fpd, 3uty, 1brx, 1fbb, 1brr, 1p8i, 1fbk, 1ucq, 4hyx, 1p8u, 1f4z, 1ixf, 3vi0, 1qkp, 1qko, 1p8h, 1qm8, 4md2, 2zfe, 4md1, 3ns0, 1iw6, 1c3w, 2ntu, 1kme, 2ntw, 1s52, 1s…
WLXTXXLL	WL7	IXTGLXXA	IA7	2	3	[1m0k, 1at9, 1e0p, 1uaz, 2i1x, 1r2n, 1r84, 1pxs, 1m0m, 1ap9, 1pxr, 4hwl, 1s54, 1s53, 1o0a, 3han, 1c8s, 1c8r, 3hao, 1kg9, 1kg8, 3hap, 3haq, 3har, 2wjk, 2wjl, 3has, 1kgb, 2zzl, 1q5j, 1q5i, 1f50, 1dze, 1tn5, 3nsb, 2brd, 3utv, 3utw, 1tn0, 3utx, 4fpd, 3uty, 1brx, 1fbb, 1brr, 1p8i, 1fbk, 1ucq, 4hyx, 1p8u, 1f4z, 1ixf, 1qkp, 1qko, 1p8h, 1qm8, 4md2, 2zfe, 4md1, 3ns0, 1iw6, 1c3w, 1bm1, 2ntu, 1kme, 2ntw, 1s…
WXXTXXLL	WL7	IPIWSGLA	IA7	2	1	[1xio, 2m3g, 4tl3]
WLXTXXLL	WL7	IXXGLXXA	IA7	2	3	[2z55, 1vgo, 3wqj, 2ei4]
WLXAIGXL	WL7	ISGXAXXA	IA7	0	1	[1gue, 4gyc, 3qdc, 3qap, 2f93, 2ksy, 2f95, 1jgj, 1h68, 1gu8, 1h2s]
WXLTXXLL	WL7	LVVFIAGY	LY7	2	1	[3ddl]
WXRYAXWL	WL7	TGLVGALT	TT7	2	3	[1brx, 1at9, 1fbb, 1q5i, 1brr, 1s52, 1fbk, 1ucq, 3vhz, 1iw9, 1pxr, 4hwl, 1ixf, 3vi0, 1p8h, 2brd, 1x0k, 1tn0, 3har, 3utx]
WLXTXXLL	WL7	TGLVGALT	TT7	2	3	[1brx, 1at9, 1fbb, 1bm1, 1q5i, 1brr, 1s52, 1fbk, 1ucq, 1iw9, 1pxr, 4hwl, 1ixf, 1p8h, 2brd, 1x0k, 1tn0, 3har, 3utx]
WXRYAXWL	WL7	GLVGALTK	GK7	2	3	[1at9, 2brd]
WLXTXXLL	WL7	GLVGALTK	GK7	2	3	[1at9, 2brd]
WLALGTXL	WL7	TXXFLVXG	TG7	0	0	[1s8l, 1at9, 1e0p, 1s8j, 1r2n, 1r84, 1pxs, 1jv7, 1jv6, 1pxr, 1ap9, 4hwl, 1s53, 1o0a, 3han, 3hao, 1kg9, 1bhb, 1kg8, 3hap, 3haq, 2wjk, 3har, 2wjl, 3has, 1q5j, 1q5i, 1f50, 3nsb, 1tn5, 1tn0, 3utw, 3utx, 3uty, 4fpd, 1brx, 1fbk, 1ucq, 4hyx, 1f4z, 1qkp, 1qko, 1p8h, 4md2, 4md1, 3ns0, 1c3w, 1bm1, 2ntu, 1kme, 2ntw, 1py6, 4ov0, 2i20, 1vjm, 3mbv, 1x0i, 1x0k, 1xji]
WXLTXXLL	WL7	MVSALVVF	MF7	2	1	[3ddl]
WXLTXXLL	WL7	FLAALMIV	FV7	2	3	[3ddl]
WXXTXXLL	WL7	FLMSTQIV	FV7	2	3	[1xio, 2m3g, 4tl3]
WLXTXXLL	WL7	FYAIXXLV	FV7	2	1	[1brx, 1s8l, 1e0p, 1s8j, 1r2n, 1r84, 4hyx, 1f4z, 1pxs, 1jv7, 1jv6, 1pxr, 1qkp, 1qko, 1s54, 1o0a, 1mgy, 3hao, 1kg8, 3hap, 3haq, 3har, 2wjk, 2wjl, 3has, 1c3w, 1bm1, 1q5i, 2ntu, 1kme, 2ntw, 1s51, 1py6, 4ov0, 2i20, 1vjm, 1tn5, 1x0i, 1x0k, 3utw, 1tn0, 1xji, 4fpd]
WLALGTXL	WL7	FLVKGMGV	FV7	0	0	[1vjm, 1tn5, 1bm1, 1q5i, 1s54, 1s53, 1tn0, 2i20]
WXRYAXWL	WL7	FLVKGMGV	FV7	2	0	[1vjm, 1tn5, 1q5i, 1s54, 1s53, 1tn0, 2i20]
WLXTXXLL	WL7	GIMIGTXL	GL7	2	3	[1m0k, 1s8l, 1at9, 1e0p, 1s8j, 2i1x, 1r2n, 1r84, 1pxs, 1jv7, 1m0m, 1jv6, 1ap9, 1pxr, 1m0l, 4hwl, 1s54, 1s53, 1o0a, 3han, 1c8s, 1c8r, 3hao, 1kg9, 1kg8, 3hap, 3haq, 3har, 2wjk, 2wjl, 3has, 1kgb, 2zzl, 1q5j, 1q5i, 1f50, 1dze, 1tn5, 3nsb, 2brd, 1cwq, 3utv, 3utw, 1tn0, 3utx, 4fpd, 3uty, 1brx, 1fbb, 1brr, 1p8i, 1fbk, 1ucq, 4hyx, 1p8u, 1f4z, 1ixf, 1qkp, 1qko, 1brd, 1p8h, 1mgy, 1qm8, 4md2, 2zfe, 4md1, 3n…
WLGIGXXL	WL7	GIASAAYL	GL7	0	1	[2z55, 1vgo, 3wqj, 1uaz, 2ei4]
WXRYAXWL	WL7	GTXLVXAL	GL7	2	3	[1at9, 1e0p, 2i1x, 1r2n, 1r84, 1pxs, 1m0m, 1ap9, 1pxr, 4hwl, 1s54, 1s53, 1o0a, 3han, 1c8s, 1c8r, 3hao, 1kg9, 1kg8, 3hap, 3har, 2wjk, 2wjl, 3has, 1q5j, 1kgb, 2zzl, 1q5i, 1f50, 1tn5, 3nsb, 2brd, 3utv, 1tn0, 3utx, 4fpd, 3uty, 1brx, 1fbb, 1brr, 1fbk, 1ucq, 1p8u, 1f4z, 1ixf, 3vi0, 1qkp, 1qko, 1p8h, 4md2, 4md1, 3ns0, 1c3w, 2ntu, 1kme, 2ntw, 1s52, 1s51, 1py6, 4ov0, 3vhz, 1iw9, 2i20, 2i21, 1vjm, 3mbv, 3t…
WLXTXXLL	WL7	GIASAAYL	GL7	2	1	[2z55, 1uaz, 1vgo, 3wqj, 2ei4]
WXRYAXWL	WL7	GIMIGTXL	GL7	2	3	[1m0k, 1s8l, 1at9, 1e0p, 1s8j, 2i1x, 1r2n, 1r84, 1pxs, 1m0m, 1ap9, 1pxr, 4hwl, 1s54, 1s53, 1o0a, 3han, 1c8s, 1c8r, 3hao, 1kg9, 1kg8, 3hap, 3haq, 3har, 2wjk, 2wjl, 3has, 1q5j, 1kgb, 2zzl, 1q5i, 1f50, 1dze, 1tn5, 3nsb, 2brd, 3utv, 3utw, 1tn0, 3utx, 4fpd, 3uty, 1brx, 1fbb, 1brr, 1p8i, 1fbk, 1ucq, 4hyx, 1p8u, 1f4z, 1ixf, 3vi0, 1qkp, 1qko, 1p8h, 1qm8, 4md2, 2zfe, 4md1, 3ns0, 1iw6, 1c3w, 2ntu, 1kme, 2n…
WLXTXXLL	WL7	GTXLVXAL	GL7	2	3	[1at9, 1e0p, 2i1x, 1r2n, 1r84, 1pxs, 1m0m, 1ap9, 1pxr, 4hwl, 1s54, 1s53, 1o0a, 3han, 1c8s, 1c8r, 3hao, 1kg9, 1kg8, 3hap, 3har, 2wjk, 2wjl, 3has, 1kgb, 2zzl, 1q5j, 1q5i, 1f50, 1tn5, 3nsb, 2brd, 3utv, 1tn0, 3utx, 4fpd, 3uty, 1brx, 1fbb, 1brr, 1fbk, 1ucq, 1p8u, 1f4z, 1ixf, 1qkp, 1qko, 1p8h, 4md2, 4md1, 3ns0, 1c3w, 1bm1, 2ntu, 1kme, 2ntw, 1s52, 1s51, 1py6, 4ov0, 2at9, 1iw9, 2i20, 2i21, 1vjm, 3mbv, 3t…
WLALGTXL	WL7	LXXXIAFT	LT7	0	1	[1m0k, 1s8l, 1at9, 1e0p, 1s8j, 2i1x, 1r2n, 1r84, 1pxs, 1jv7, 1jv6, 1ap9, 1m0m, 4hwl, 1s54, 1s53, 1o0a, 1c8s, 3hao, 1c8r, 1kg9, 1bhb, 1kg8, 3hap, 3haq, 2wjk, 3har, 2wjl, 3has, 1q5j, 1kgb, 2zzl, 1q5i, 1f50, 1dze, 3nsb, 1tn5, 2brd, 3utv, 3utx, 4fpd, 1brx, 1fbb, 1brr, 1p8i, 1fbk, 1ucq, 4hyx, 1f4z, 1ixf, 3vi0, 1qkp, 1qko, 1p8h, 1qm8, 4md2, 4md1, 2zfe, 1iw6, 3ns0, 1c3w, 1bm1, 2ntu, 1kme, 2ntw, 1s52, 1s…
WXRYAXWL	WL7	LXXXIAFT	LT7	2	1	[1m0k, 1s8l, 1at9, 1e0p, 1s8j, 2i1x, 1r2n, 1r84, 1pxs, 1pxr, 1m0m, 1ap9, 4hwl, 1s54, 1s53, 1o0a, 3han, 1c8s, 1c8r, 3hao, 1kg9, 1kg8, 3hap, 3haq, 3har, 2wjk, 2wjl, 3has, 1q5j, 1kgb, 2zzl, 1q5i, 1f50, 1dze, 1tn5, 3nsb, 2brd, 3utv, 3utw, 1tn0, 3utx, 3uty, 4fpd, 1brx, 1fbb, 1brr, 1p8i, 1fbk, 1ucq, 4hyx, 1p8u, 1f4z, 1ixf, 3vi0, 1qkp, 1qko, 1p8h, 1qm8, 4md2, 2zfe, 4md1, 3ns0, 1iw6, 1c3w, 2ntu, 1kme, 2n…
WXXTXXLL	WL7	LIGFLMST	LT7	2	3	[2m3g]
WLGIGXXL	WL7	LFMVLDVT	LT7	0	6	[1uaz]
WLXTXXLL	WL7	LXXXIAFT	LT7	2	1	[1m0k, 1s8l, 1at9, 1e0p, 1s8j, 2i1x, 1r2n, 1r84, 1pxs, 1jv7, 1pxr, 1m0m, 1jv6, 1ap9, 1m0l, 4hwl, 1s54, 1s53, 1o0a, 3han, 1c8s, 1c8r, 3hao, 1kg9, 1kg8, 3hap, 3haq, 3har, 2wjk, 2wjl, 3has, 1kgb, 2zzl, 1q5j, 1q5i, 1f50, 1dze, 1tn5, 3nsb, 2brd, 1cwq, 3utv, 3utw, 1tn0, 3utx, 3uty, 4fpd, 1brx, 1fbb, 1brr, 1p8i, 1fbk, 1ucq, 4hyx, 1p8u, 1f4z, 1ixf, 1qkp, 1qko, 1brd, 1p8h, 1mgy, 1qm8, 4md2, 2zfe, 4md1, 3n…
WLALGTXL	WL7	FGLILLRS	FS7	0	6	[1brx, 1c3w, 1at9, 1bm1, 1e0p, 1q5i, 2ntu, 1kme, 1pxs, 2i20, 1pxr, 1vjm, 1tn5, 1qko, 1s54, 1s53, 1x0k, 3hao, 1tn0]
WLXTXXLL	WL7	VXXDXXXI	VI7	2	3	[1m0k, 1s8l, 1at9, 1e0p, 1s8j, 2i1x, 1r2n, 1r84, 1pxs, 1jv7, 1m0m, 1jv6, 1ap9, 1pxr, 1m0l, 4hwl, 1s54, 1s53, 1o0a, 3han, 1c8s, 1c8r, 3hao, 1kg9, 1kg8, 3hap, 3haq, 3har, 2wjk, 2wjl, 3has, 1kgb, 2zzl, 1q5j, 1q5i, 1f50, 1dze, 1tn5, 3nsb, 1cwq, 3utv, 3utw, 1tn0, 3utx, 4fpd, 3uty, 1brx, 1fbb, 1brr, 1p8i, 1fbk, 1ucq, 4hyx, 1p8u, 1f4z, 1ixf, 1qkp, 1qko, 1brd, 1p8h, 1mgy, 1qm8, 4md2, 2zfe, 4md1, 3ns0, 1i…
WXRYAXWL	WL7	VXXDXXXI	VI7	2	3	[1m0k, 1at9, 1e0p, 2i1x, 1r2n, 1r84, 1pxs, 1m0m, 1ap9, 1pxr, 4hwl, 1s54, 1s53, 1o0a, 3han, 1c8s, 1c8r, 3hao, 1kg9, 1kg8, 3hap, 3haq, 3har, 2wjk, 2wjl, 3has, 1q5j, 1kgb, 2zzl, 1q5i, 1f50, 1dze, 1tn5, 3nsb, 3utv, 3utw, 1tn0, 3utx, 4fpd, 3uty, 1brx, 1fbb, 1brr, 1p8i, 1fbk, 1ucq, 4hyx, 1p8u, 1f4z, 1ixf, 3vi0, 1qkp, 1qko, 1p8h, 1qm8, 4md2, 2zfe, 4md1, 3ns0, 1iw6, 1c3w, 2ntu, 1kme, 2ntw, 1s52, 1s51, 1p…
WXLTXXLL	WL7	VXXLVVFI	VI7	2	1	[3ddl]
WLXTXXLL	WL7	VGXXXLMI	VI7	2	3	[1uaz]
WXXTXXLL	WL7	VVITSGLI	VI7	2	3	[1xio, 2m3g, 4tl3]
WLXTXXLL	WL7	IGXDALMI	II7	2	3	[2z55, 1vgo, 3wqj, 2ei4]
WLXTXXLL	WL7	IXXLXXXI	II7	2	1	[1m0k, 1s8l, 1at9, 1e0p, 1s8j, 1r2n, 1r84, 1pxs, 1jv7, 1jv6, 1ap9, 1pxr, 1m0l, 4hwl, 1s54, 1o0a, 3han, 3hao, 1kg9, 1kg8, 3hap, 3haq, 3har, 2wjk, 2wjl, 3has, 2zzl, 1q5j, 1q5i, 1f50, 1tn5, 3nsb, 1cwq, 3utv, 1tn0, 3utw, 4fpd, 1brx, 1brr, 1p8i, 1fbk, 1ucq, 4hyx, 1f4z, 1ixf, 1qkp, 1qko, 1brd, 1p8h, 1mgy, 1qm8, 4md2, 2zfe, 4md1, 3ns0, 1iw6, 1c3w, 1bm1, 2ntu, 1kme, 2ntw, 1s52, 1s51, 1py6, 4ov0, 1iw9, 2i…
WLXTXXLL	WL7	ITXXVXXI	II7	2	1	[2z55, 1vgo, 2ei4]
WLALGTXL	WL7	LNIETLLF	LF7	0	6	[1r2n, 1r84, 3utv]
WLXTXXLL	WL7	IAFTXXLS	IS7	2	1	[1m0k, 1s8l, 1at9, 1e0p, 1s8j, 2i1x, 1r2n, 1r84, 1pxs, 1jv7, 1m0m, 1jv6, 1ap9, 1pxr, 1m0l, 4hwl, 1s54, 1s53, 1o0a, 3han, 1c8s, 1c8r, 3hao, 1kg9, 1kg8, 3hap, 3haq, 3har, 2wjk, 2wjl, 3has, 1kgb, 2zzl, 1q5j, 1q5i, 1f50, 1dze, 1tn5, 3nsb, 2brd, 1cwq, 1tn0, 3utx, 4fpd, 3uty, 1brx, 1fbb, 1brr, 1p8i, 1fbk, 1ucq, 4hyx, 1p8u, 1f4z, 1ixf, 1qkp, 1qko, 1brd, 1p8h, 1mgy, 1qm8, 4md2, 2zfe, 4md1, 3ns0, 1iw6, 1c…
WLXTXXLL	WL7	IASAAYLS	IS7	2	1	[1uaz]
WLXTXXLL	WL7	ILVPGIAS	IS7	2	1	[2z55, 1uaz, 1vgo, 3wqj, 2ei4]
WLALGTXL	WL7	IAFTXXLS	IS7	0	1	[1m0k, 1s8l, 1at9, 1e0p, 1s8j, 2i1x, 1r2n, 1r84, 1pxs, 1jv7, 1jv6, 1pxr, 1ap9, 1m0m, 4hwl, 1s54, 1s53, 1o0a, 1c8s, 3han, 3hao, 1c8r, 1kg9, 1bhb, 1kg8, 3hap, 3haq, 2wjk, 3har, 2wjl, 3has, 1q5j, 1kgb, 2zzl, 1q5i, 1f50, 1dze, 3nsb, 1tn5, 2brd, 1tn0, 3utx, 3uty, 4fpd, 1brx, 1fbb, 1brr, 1p8i, 1fbk, 1ucq, 4hyx, 1p8u, 1f4z, 1ixf, 3vi0, 1qkp, 1qko, 1p8h, 1qm8, 4md2, 4md1, 2zfe, 1iw6, 3ns0, 1c3w, 1bm1, 2n…
WLGIGXXL	WL7	IASAAYLS	IS7	0	1	[1uaz]
WXRYAXWL	WL7	IAFTXXLS	IS7	2	1	[1m0k, 1s8l, 1at9, 1e0p, 1s8j, 2i1x, 1r2n, 1r84, 1pxs, 1m0m, 1ap9, 1pxr, 4hwl, 1s54, 1s53, 1o0a, 3han, 1c8s, 1c8r, 3hao, 1kg9, 1kg8, 3hap, 3haq, 3har, 2wjk, 2wjl, 3has, 1q5j, 1kgb, 2zzl, 1q5i, 1f50, 1dze, 1tn5, 3nsb, 2brd, 1tn0, 3utx, 4fpd, 3uty, 1brx, 1fbb, 1brr, 1p8i, 1fbk, 1ucq, 4hyx, 1p8u, 1f4z, 1ixf, 3vi0, 1qkp, 1qko, 1p8h, 1qm8, 4md2, 2zfe, 4md1, 3ns0, 1iw6, 1c3w, 2ntu, 1kme, 2ntw, 1s52, 1s…
WXRYAXWL	WL7	MIXTGXXG	MG7	2	3	[1m0k, 1s8l, 1at9, 1e0p, 1s8j, 2i1x, 1r2n, 1r84, 1pxs, 1m0m, 1ap9, 1pxr, 4hwl, 1s54, 1s53, 1o0a, 3han, 1c8s, 1c8r, 3hao, 1kg9, 1kg8, 3hap, 3haq, 3har, 2wjk, 2wjl, 3has, 1q5j, 1kgb, 2zzl, 1q5i, 1f50, 1dze, 1tn5, 3nsb, 2brd, 3utv, 3utw, 1tn0, 3utx, 4fpd, 3uty, 1brx, 1fbb, 1brr, 1p8i, 1fbk, 1ucq, 4hyx, 1p8u, 1f4z, 1ixf, 3vi0, 1qkp, 1qko, 1p8h, 1qm8, 4md2, 2zfe, 4md1, 3ns0, 1iw6, 1c3w, 2ntu, 1kme, 2n…
WLALGTXL	WL7	MXLSMLXG	MG7	0	1	[1brx, 1at9, 1bm1, 1kme, 1brr, 1s52, 1r2n, 1r84, 4hwl, 1qkp, 3han, 2brd, 1bhb, 3hap, 3har, 3utx, 1xji, 3has, 3uty]
WXLTXXLL	WL7	MIVXGYXG	MG7	2	3	[3ddl]
WXRYAXWL	WL7	MXLSMLXG	MG7	2	1	[1brx, 1at9, 1kme, 1brr, 1s52, 1r2n, 1r84, 4hwl, 1qkp, 3han, 2brd, 3hap, 3har, 3utx, 1xji, 3has, 3uty]
WXXTXXLL	WL7	MFIPIWSG	MG7	2	1	[1xio, 2m3g, 4tl3]
WLXTXXLL	WL7	MIXTGXXG	MG7	2	3	[1m0k, 1s8l, 1at9, 1e0p, 1s8j, 1uaz, 2i1x, 2ei4, 1r2n, 1r84, 1pxs, 1m0m, 1ap9, 1pxr, 4hwl, 1vgo, 1s54, 1s53, 1o0a, 3han, 1c8s, 1c8r, 3hao, 1kg9, 1kg8, 3hap, 3haq, 3har, 2wjk, 2wjl, 3has, 1kgb, 2zzl, 1q5j, 1q5i, 3wqj, 1f50, 1dze, 2z55, 1tn5, 3nsb, 2brd, 1cwq, 3utv, 3utw, 1tn0, 3utx, 4fpd, 3uty, 1brx, 1fbb, 1brr, 1p8i, 1fbk, 1ucq, 4hyx, 1p8u, 1f4z, 1ixf, 1qkp, 1qko, 1p8h, 1qm8, 4md2, 2zfe, 4md1, 3n…
WLXTXXLL	WL7	MXLSMLXG	MG7	2	1	[1brx, 1at9, 1bm1, 1kme, 1brr, 1s52, 1r2n, 1r84, 4hwl, 1qkp, 3han, 2brd, 3hap, 3har, 3utx, 1xji, 3has, 3uty]
WXXTXXLL	WL7	AMXIPIWS	AS7	2	1	[1xio, 2m3g, 4tl3]
WXXTXXLL	WL7	WSGLAXMA	WA7	2	1	[1xio, 2m3g, 4tl3]
WLXTXXLL	WL7	AAXLXMFF	AF7	2	1	[2z55, 1vgo, 3wqj, 1uaz, 2ei4]
WLGIGXXL	WL7	AAXLXMFF	AF7	0	1	[2z55, 1vgo, 3wqj, 1uaz, 2ei4]
WXLTXXLL	WL7	LXXLXIXL	LL7	2	3	[3ddl]
WXLTXXLL	WL7	LAAXLXXL	LL7	2	3	[3ddl]
WLXTXXLL	WL7	IGXLIGXD	ID7	2	3	[2z55, 1vgo]
WLXTXXLL	WL7	IXAXVGAD	ID7	2	3	[1s8l, 1at9, 1e0p, 1s8j, 1r2n, 1r84, 1pxs, 1jv7, 1jv6, 1ap9, 1pxr, 4hwl, 1s54, 1s53, 1o0a, 3han, 3hao, 1kg9, 3hap, 1kg8, 3haq, 3har, 2wjk, 2wjl, 3has, 1q5i, 1f50, 1tn5, 3utv, 3utw, 1tn0, 3utx, 4fpd, 3uty, 1brx, 1fbk, 1ucq, 4hyx, 1f4z, 1qkp, 1qko, 1brd, 1p8h, 1mgy, 4md2, 4md1, 1c3w, 1bm1, 2ntu, 1kme, 2ntw, 1s52, 1s51, 1py6, 4ov0, 2i20, 1vjm, 3mbv, 1x0i, 1x0k, 1xji]
WXXTXXLL	WL7	ITSGLIAD	ID7	2	3	[1xio, 2m3g, 4tl3]
WLXTXXLL	WL7	ADGIMIGT	AT7	2	3	[1m0k, 1s8l, 1at9, 1e0p, 1s8j, 2i1x, 1r2n, 1r84, 1pxs, 1jv7, 1m0m, 1jv6, 1ap9, 1pxr, 1m0l, 4hwl, 1s54, 1s53, 1o0a, 3han, 1c8s, 1c8r, 3hao, 1kg9, 1kg8, 3hap, 3haq, 3har, 2wjk, 2wjl, 3has, 1kgb, 2zzl, 1q5j, 1q5i, 1f50, 1dze, 1tn5, 3nsb, 2brd, 1cwq, 3utv, 3utw, 1tn0, 3utx, 4fpd, 3uty, 1brx, 1fbb, 1brr, 1p8i, 1fbk, 1ucq, 4hyx, 1p8u, 1f4z, 1ixf, 1qkp, 1qko, 1brd, 1p8h, 1mgy, 1qm8, 4md2, 2zfe, 4md1, 3n…
WLGIGXXL	WL7	AFMVLDVT	AT7	0	6	[2z55, 1vgo, 3wqj, 2ei4]
WXRYAXWL	WL7	ADGIMIGT	AT7	2	3	[1m0k, 1s8l, 1at9, 1e0p, 1s8j, 2i1x, 1r2n, 1r84, 1pxs, 1m0m, 1ap9, 1pxr, 4hwl, 1s54, 1s53, 1o0a, 3han, 1c8s, 1c8r, 3hao, 1kg9, 1kg8, 3hap, 3haq, 3har, 2wjk, 2wjl, 3has, 1q5j, 1kgb, 2zzl, 1q5i, 1f50, 1dze, 1tn5, 3nsb, 2brd, 3utv, 3utw, 1tn0, 3utx, 4fpd, 3uty, 1brx, 1fbb, 1brr, 1p8i, 1fbk, 1ucq, 4hyx, 1p8u, 1f4z, 1ixf, 3vi0, 1qkp, 1qko, 1p8h, 1qm8, 4md2, 2zfe, 4md1, 3ns0, 1iw6, 1c3w, 2ntu, 1kme, 2n…
WXLTXXLL	WL7	AKLGXXAA	AA7	2	3	[3ddl]
WLXAIGXL	WL7	AXAYXXMA	AA7	0	1	[1gue, 4gyc, 3qdc, 3qap, 2f93, 2ksy, 2f95, 1jgj, 1h68, 1gu8, 1h2s]
WLXTXXLL	WL7	AIXXXXXA	AA7	2	1	[1m0k, 1s8l, 1at9, 1e0p, 1s8j, 1r2n, 1r84, 1pxs, 1jv7, 1jv6, 1ap9, 1pxr, 4hwl, 1s54, 1o0a, 3han, 3hao, 1kg9, 1kg8, 3hap, 3haq, 3har, 2wjk, 2wjl, 3has, 1q5j, 1q5i, 1f50, 1tn5, 3nsb, 1cwq, 3utv, 3utw, 4fpd, 1brx, 1brr, 1p8i, 1fbk, 1ucq, 4hyx, 1f4z, 1qkp, 1qko, 1brd, 1p8h, 1mgy, 4md2, 4md1, 3ns0, 1c3w, 1bm1, 2ntu, 1kme, 2ntw, 1s52, 1s51, 1py6, 4ov0, 2i20, 1vjm, 3mbv, 1x0i, 1x0k, 1xji]
WXLTXXLL	WL7	AAKLGXXA	AA7	2	3	[3ddl]
WXRYAXWL	WL7	TXXXXXXA	TA7	2	1	[1m0k, 1s8l, 1at9, 1e0p, 1s8j, 1r2n, 1r84, 1pxs, 1ap9, 4hwl, 1s54, 1o0a, 3hao, 1kg9, 1kg8, 3hap, 3haq, 3har, 2wjk, 2wjl, 3has, 1q5j, 2zzl, 1q5i, 1f50, 1tn5, 3nsb, 3utv, 4fpd, 1brx, 1brr, 1p8i, 1fbk, 1ucq, 4hyx, 1f4z, 1ixf, 3vi0, 1qkp, 1qko, 1p8h, 1qm8, 4md2, 2zfe, 4md1, 3ns0, 1iw6, 1c3w, 2ntu, 1kme, 2ntw, 1s52, 1s51, 1py6, 4ov0, 3vhz, 1iw9, 2i20, 1vjm, 1x0s, 3mbv, 3t45, 1x0k, 1xji]
WLXTXXLL	WL7	TXXAXVGA	TA7	2	3	[1s8l, 1at9, 1e0p, 1s8j, 1r2n, 1r84, 1pxs, 1jv7, 1jv6, 1pxr, 4hwl, 1s54, 1s53, 1o0a, 3han, 3hao, 3hap, 1kg8, 3haq, 3har, 2wjk, 2wjl, 3has, 1q5i, 1f50, 1tn5, 3utv, 3utw, 1tn0, 3utx, 4fpd, 3uty, 1brx, 4hyx, 1f4z, 1qkp, 1qko, 1p8h, 1mgy, 4md2, 4md1, 1c3w, 1bm1, 2ntu, 1kme, 2ntw, 1s52, 1s51, 1py6, 4ov0, 2i20, 1vjm, 3mbv, 1x0i, 1x0k, 1xji]
WLXTXXLL	WL7	TXXXXXXA	TA7	2	1	[1m0k, 1s8l, 1at9, 1e0p, 1s8j, 1r2n, 1r84, 1pxs, 1jv7, 1jv6, 1ap9, 1pxr, 1m0l, 4hwl, 1s54, 1o0a, 3han, 3hao, 1kg9, 1kg8, 3hap, 3haq, 3har, 2wjk, 2wjl, 3has, 2zzl, 1q5j, 1q5i, 1f50, 1tn5, 3nsb, 1cwq, 3utv, 3utw, 1tn0, 4fpd, 1brx, 1brr, 1p8i, 1fbk, 1ucq, 4hyx, 1f4z, 1ixf, 1qkp, 1qko, 1brd, 1p8h, 1mgy, 1qm8, 4md2, 2zfe, 4md1, 3ns0, 1iw6, 1c3w, 1bm1, 2ntu, 1kme, 2ntw, 1s52, 1s51, 1py6, 4ov0, 1iw9, 2i…
WLXTXXLL	WL7	AITXLVPP	AP7	2	1	[1tn0]
WXRYAXWL	WL7	DXIMIXTG	DG7	2	3	[1m0k, 1s8l, 1at9, 1e0p, 1s8j, 2i1x, 1r2n, 1r84, 1pxs, 1m0m, 1ap9, 1pxr, 4hwl, 1s54, 1s53, 1o0a, 3han, 1c8s, 1c8r, 3hao, 1kg9, 1kg8, 3hap, 3haq, 3har, 2wjk, 2wjl, 3has, 1q5j, 1kgb, 2zzl, 1q5i, 1f50, 1dze, 1tn5, 3nsb, 2brd, 3utv, 3utw, 1tn0, 3utx, 4fpd, 3uty, 1brx, 1fbb, 1brr, 1p8i, 1fbk, 1ucq, 4hyx, 1p8u, 1f4z, 1ixf, 3vi0, 1qkp, 1qko, 1p8h, 1qm8, 4md2, 2zfe, 4md1, 3ns0, 1iw6, 1c3w, 2ntu, 1kme, 2n…
WLXTXXLL	WL7	DXIMIXTG	DG7	2	3	[1m0k, 1s8l, 1at9, 1e0p, 1s8j, 2i1x, 1r2n, 1r84, 1pxs, 1jv7, 1m0m, 1jv6, 1ap9, 1pxr, 1m0l, 4hwl, 1s54, 1s53, 1o0a, 3han, 1c8s, 1c8r, 3hao, 1kg9, 1kg8, 3hap, 3haq, 3har, 2wjk, 2wjl, 3has, 1kgb, 2zzl, 1q5j, 1q5i, 1f50, 1dze, 1tn5, 3nsb, 2brd, 1cwq, 3utv, 3utw, 1tn0, 3utx, 4fpd, 3uty, 1brx, 1fbb, 1brr, 1p8i, 1fbk, 1ucq, 4hyx, 1p8u, 1f4z, 1ixf, 1qkp, 1qko, 1brd, 1p8h, 1mgy, 1qm8, 4md2, 2zfe, 4md1, 3n…
WLXTXXLL	WL7	DVSAKVGL	DL7	2	6	[1p8i, 1fbk, 1jv6, 4fpd]
WLALGTXL	WL7	DXXLFMVL	DL7	0	6	[2wjk]
WLXAIGXL	WL7	DVALIVYL	DL7	0	6	[4gyc, 3qdc, 3qap, 2f93, 2ksy, 2f95, 1jgj, 1h2s]
WLXTXXLL	WL7	PLLXLXLA	PA7	2	2	[1s8l, 1at9, 1e0p, 1s8j, 1r2n, 1r84, 1pxs, 1jv7, 1jv6, 1pxr, 4hwl, 1vgo, 1s54, 1s53, 1o0a, 3han, 1kg8, 3hap, 3haq, 3har, 2wjk, 2wjl, 3has, 1q5i, 1f50, 2z55, 1tn5, 3utv, 3utw, 1tn0, 3utx, 3uty, 1brx, 4hyx, 1f4z, 1qkp, 1qko, 1brd, 1p8h, 1mgy, 4md2, 4md1, 1c3w, 1bm1, 2ntu, 1kme, 2ntw, 1s52, 1s51, 1py6, 4ov0, 1vjm, 3mbv, 1x0i, 1x0k, 1xji]
WXRYAXWL	WL7	PLLXLXLA	PA7	2	2	[1brx, 1at9, 1e0p, 1r2n, 1r84, 4hyx, 1f4z, 1pxs, 1pxr, 4hwl, 1qkp, 1qko, 1s54, 1s53, 1o0a, 1p8h, 3han, 1kg8, 3hap, 3haq, 3har, 2wjk, 4md2, 2wjl, 3has, 4md1, 1c3w, 1q5i, 2ntu, 1kme, 1f50, 2ntw, 1s52, 1s51, 1py6, 4ov0, 1vjm, 1tn5, 3mbv, 1x0k, 3utv, 3utw, 1tn0, 3utx, 1xji, 3uty]
WLALGTXL	WL7	FTXXLSXL	FL7	0	1	[1m0k, 1s8l, 1at9, 1e0p, 1s8j, 2i1x, 1r2n, 1r84, 1jv7, 1pxs, 1jv6, 1pxr, 1ap9, 1m0m, 4hwl, 1s54, 1s53, 1o0a, 1c8s, 3han, 3hao, 1c8r, 1kg9, 1bhb, 1kg8, 3hap, 3haq, 2wjk, 3har, 2wjl, 3has, 1q5j, 1kgb, 2zzl, 1q5i, 1f50, 1dze, 3nsb, 1tn5, 2brd, 1tn0, 3utx, 3uty, 4fpd, 1brx, 1fbb, 1brr, 1p8i, 1fbk, 1ucq, 4hyx, 1p8u, 1f4z, 1ixf, 3vi0, 1qkp, 1qko, 1p8h, 1qm8, 4md2, 4md1, 2zfe, 1iw6, 3ns0, 1c3w, 1bm1, 2n…
WLXTXXLL	WL7	FTXXLSXL	FL7	2	1	[1m0k, 1s8l, 1at9, 1e0p, 1s8j, 2i1x, 1r2n, 1r84, 1jv7, 1pxs, 1m0m, 1jv6, 1ap9, 1pxr, 4hwl, 1s54, 1s53, 1o0a, 3han, 1c8s, 1c8r, 3hao, 1kg9, 1kg8, 3hap, 3haq, 3har, 2wjk, 2wjl, 3has, 1kgb, 2zzl, 1q5j, 1q5i, 1f50, 1dze, 1tn5, 3nsb, 2brd, 1tn0, 3utx, 4fpd, 3uty, 1brx, 1fbb, 1brr, 1p8i, 1fbk, 1ucq, 4hyx, 1p8u, 1f4z, 1ixf, 1qkp, 1qko, 1brd, 1p8h, 1qm8, 4md2, 2zfe, 4md1, 3ns0, 1iw6, 1c3w, 1bm1, 2ntu, 1k…
WXRYAXWL	WL7	FTXXLSXL	FL7	2	1	[1m0k, 1s8l, 1at9, 1e0p, 1s8j, 2i1x, 1r2n, 1r84, 1pxs, 1m0m, 1ap9, 1pxr, 4hwl, 1s54, 1s53, 1o0a, 3han, 1c8s, 1c8r, 3hao, 1kg9, 1kg8, 3hap, 3haq, 3har, 2wjk, 2wjl, 3has, 1q5j, 1kgb, 2zzl, 1q5i, 1f50, 1dze, 1tn5, 3nsb, 2brd, 1tn0, 3utx, 4fpd, 3uty, 1brx, 1fbb, 1brr, 1p8i, 1fbk, 1ucq, 4hyx, 1p8u, 1f4z, 1ixf, 3vi0, 1qkp, 1qko, 1p8h, 1qm8, 4md2, 2zfe, 4md1, 3ns0, 1iw6, 1c3w, 2ntu, 1kme, 2ntw, 1s52, 1s…
WXXTXXLL	WL7	FIPIWSGL	FL7	2	1	[1xio, 2m3g, 4tl3]
WLALGTXL	WL7	PXIAFTXY	PY7	0	1	[1m0k, 1s8l, 1at9, 1e0p, 1s8j, 2i1x, 1r2n, 1r84, 1jv7, 1jv6, 1ap9, 1m0m, 4hwl, 1s54, 1s53, 1o0a, 1c8s, 3han, 3hao, 1c8r, 1kg9, 1bhb, 1kg8, 3hap, 3haq, 2wjk, 3har, 2wjl, 3has, 1q5j, 1kgb, 2zzl, 1q5i, 1f50, 1dze, 3nsb, 1tn5, 2brd, 3utx, 4fpd, 1brx, 1fbb, 1brr, 1p8i, 1fbk, 1ucq, 4hyx, 1p8u, 1f4z, 1ixf, 3vi0, 1qkp, 1qko, 1p8h, 1qm8, 4md2, 4md1, 2zfe, 1iw6, 3ns0, 1c3w, 1bm1, 2ntu, 1kme, 2ntw, 1s52, 1s…
WXXTXXLL	WL7	PIWSGLAY	PY7	2	1	[1xio, 2m3g, 4tl3]
WLGIGXXL	WL7	PXIASAAY	PY7	0	1	[2z55, 1vgo, 3wqj, 1uaz, 2ei4]
WXRYAXWL	WL7	PXIAFTXY	PY7	2	1	[1m0k, 1s8l, 1at9, 1e0p, 1s8j, 2i1x, 1r2n, 1r84, 1pxs, 1m0m, 1ap9, 4hwl, 1s54, 1s53, 1o0a, 3han, 1c8s, 1c8r, 3hao, 1kg9, 1kg8, 3hap, 3haq, 3har, 2wjk, 2wjl, 3has, 1q5j, 1kgb, 2zzl, 1q5i, 1f50, 1dze, 1tn5, 3nsb, 2brd, 1tn0, 3utx, 4fpd, 1brx, 1fbb, 1brr, 1p8i, 1fbk, 1ucq, 4hyx, 1p8u, 1f4z, 1ixf, 3vi0, 1qkp, 1qko, 1p8h, 1qm8, 4md2, 2zfe, 4md1, 3ns0, 1iw6, 1c3w, 2ntu, 1kme, 2ntw, 1s52, 1s51, 1py6, 4o…
WLXTXXLL	WL7	PXIASAAY	PY7	2	1	[2z55, 1uaz, 1vgo, 3wqj, 2ei4]
WLXTXXLL	WL7	PXIAFTXY	PY7	2	1	[1m0k, 1s8l, 1at9, 1e0p, 1s8j, 2i1x, 1r2n, 1r84, 1pxs, 1jv7, 1m0m, 1jv6, 1ap9, 1m0l, 4hwl, 1s54, 1s53, 1o0a, 3han, 1c8s, 1c8r, 3hao, 1kg9, 1kg8, 3hap, 3haq, 3har, 2wjk, 2wjl, 3has, 1kgb, 2zzl, 1q5j, 1q5i, 1f50, 1dze, 1tn5, 3nsb, 2brd, 1cwq, 1tn0, 3utx, 4fpd, 1brx, 1fbb, 1brr, 1p8i, 1fbk, 1ucq, 4hyx, 1p8u, 1f4z, 1ixf, 1qkp, 1qko, 1brd, 1p8h, 1mgy, 1qm8, 4md2, 2zfe, 4md1, 3ns0, 1iw6, 1c3w, 1bm1, 2n…
WLXTXXLL	WL7	SAAYLXMF	SF7	2	1	[2z55, 1uaz, 1vgo, 3wqj, 2ei4]
WLGIGXXL	WL7	SAAYLXMF	SF7	0	1	[2z55, 1uaz, 1vgo, 3wqj, 2ei4]
WLGIGXXL	WL7	LVPGIAXA	LA7	0	1	[2z55, 1vgo, 3wqj, 1uaz, 2ei4]
WLXTXXLL	WL7	LVPGIAXA	LA7	2	1	[2z55, 1uaz, 1vgo, 3wqj, 2ei4]
WLXAIGXL	WL7	LVGISGIA	LA7	0	1	[1gue, 4gyc, 3qdc, 3qap, 2f93, 2ksy, 2f95, 1jgj, 1h68, 1gu8, 1h2s]
WXXTXXLL	WL7	YEYLVAXF	YF7	2	1	[2m3g]
WLXAIGXL	WL7	AAXAYXVM	AM7	0	1	[1gue, 4gyc, 3qdc, 3qap, 2f93, 2ksy, 2f95, 1jgj, 1h68, 1gu8, 1h2s]
WLXTXXLL	WL7	AVXADGIM	AM7	2	3	[3hap]
WLGIGXXL	WL7	ASAAYXXM	AM7	0	1	[2z55, 1uaz, 1vgo, 3wqj, 2ei4]
WLXTXXLL	WL7	ASAAYXXM	AM7	2	1	[2z55, 1uaz, 1vgo, 3wqj, 2ei4]
WXRYAXWL	WL7	AAIAFTMY	AY7	2	1	[1pxr, 3uty]
WXLTXXLL	WL7	ALXIVLXY	AY7	2	3	[3ddl]
WLXTXXLL	WL7	AAIAFTMY	AY7	2	1	[1pxr, 3uty]
WLXTXXLL	WL7	TXGTLIGV	TV7	2	3	[2z55, 1vgo]
WXLTXXLL	WL7	FIAGYHYF	FF7	2	1	[3ddl]
WLXAIGXL	WL7	IVYLDLVT	IT7	0	6	[1gue, 4gyc, 3qdc, 3qap, 2f93, 2ksy, 2f95, 1jgj, 1h68, 1gu8, 1h2s]
WXXTXXLL	WL7	IVVITSGL	IL7	2	3	[1xio, 2m3g, 4tl3]
WXLTXXLL	WL7	ISMMVSAL	IL7	2	1	[3ddl]
WXXTXXLL	WL7	TQIVVITS	TS7	2	3	[1xio, 2m3g, 4tl3]
WXXTXXLL	WL7	TLIGFLMS	TS7	2	3	[2m3g]
WLXTXXLL	WL7	TLXGVXAL	TL7	2	3	[2z55, 1vgo, 1uaz, 2ei4]
WLALGTXL	WL7	TXXLSMLL	TL7	0	1	[1s8l, 1at9, 1e0p, 1s8j, 2i1x, 1r2n, 1r84, 1pxs, 1pxr, 1ap9, 1m0m, 4hwl, 1s54, 1s53, 1o0a, 1c8s, 3han, 3hao, 1c8r, 1kg9, 1bhb, 1kg8, 3hap, 3haq, 2wjk, 3har, 2wjl, 3has, 1q5j, 1kgb, 2zzl, 1q5i, 1f50, 3nsb, 1tn5, 2brd, 1tn0, 3utx, 3uty, 4fpd, 1brx, 1fbb, 1brr, 1fbk, 1ucq, 4hyx, 1p8u, 1f4z, 1ixf, 3vi0, 1qkp, 1qko, 1p8h, 4md2, 4md1, 3ns0, 1c3w, 1bm1, 2ntu, 1kme, 2ntw, 1s52, 1s51, 1py6, 4ov0, 3vhz, 2i…
WXRYAXWL	WL7	TXXLSMLL	TL7	2	1	[1s8l, 1at9, 1e0p, 1s8j, 2i1x, 1r2n, 1r84, 1pxs, 1m0m, 1ap9, 1pxr, 4hwl, 1s54, 1s53, 1o0a, 3han, 1c8s, 1c8r, 3hao, 1kg9, 1kg8, 3hap, 3haq, 3har, 2wjk, 2wjl, 3has, 1q5j, 1kgb, 2zzl, 1q5i, 1f50, 1tn5, 3nsb, 2brd, 1tn0, 3utx, 4fpd, 3uty, 1brx, 1fbb, 1brr, 1fbk, 1ucq, 4hyx, 1p8u, 1f4z, 1ixf, 3vi0, 1qkp, 1qko, 1p8h, 4md2, 4md1, 3ns0, 1c3w, 2ntu, 1kme, 2ntw, 1s52, 1s51, 1py6, 4ov0, 3vhz, 1iw9, 2i20, 2i…
WXXTXXLL	WL7	TXGLIADL	TL7	2	3	[1xio, 2m3g]
WLXTXXLL	WL7	TXXLSMLL	TL7	2	1	[1s8l, 1at9, 1e0p, 1s8j, 2i1x, 1r2n, 1r84, 1pxs, 1m0m, 1ap9, 1pxr, 4hwl, 1s54, 1s53, 1o0a, 3han, 1c8s, 1c8r, 3hao, 1kg9, 1kg8, 3hap, 3haq, 3har, 2wjk, 2wjl, 3has, 1kgb, 2zzl, 1q5j, 1q5i, 1f50, 1tn5, 3nsb, 2brd, 1tn0, 3utx, 4fpd, 3uty, 1brx, 1fbb, 1brr, 1fbk, 1ucq, 4hyx, 1p8u, 1f4z, 1ixf, 1qkp, 1qko, 1brd, 1p8h, 4md2, 4md1, 3ns0, 1c3w, 1bm1, 2ntu, 1kme, 2ntw, 1s52, 1s51, 1py6, 4ov0, 1iw9, 2i20, 2i…
WLXTXXLL	WL7	TXXXXXXL	TL7	2	2	[1m0k, 1s8l, 1at9, 1e0p, 1s8j, 1r2n, 1r84, 1pxs, 1jv7, 1jv6, 1ap9, 1pxr, 4hwl, 1vgo, 1s54, 1s53, 1o0a, 3han, 1kg9, 1kg8, 3hap, 3haq, 3har, 2wjk, 2wjl, 3has, 1q5i, 1f50, 2z55, 1tn5, 3nsb, 1cwq, 3utv, 3utw, 1tn0, 3utx, 3uty, 1brx, 1brr, 1p8i, 1ucq, 4hyx, 1f4z, 1qkp, 1qko, 1brd, 1p8h, 1mgy, 4md2, 4md1, 3ns0, 1c3w, 1bm1, 2ntu, 1kme, 2ntw, 1s52, 1s51, 1py6, 4ov0, 1vjm, 3mbv, 1x0i, 1x0k, 1xji]
WXRYAXWL	WL7	TXXXXXXL	TL7	2	2	[1m0k, 1at9, 1e0p, 1r2n, 1r84, 1pxs, 1ap9, 1pxr, 4hwl, 1s54, 1s53, 1o0a, 3han, 1kg9, 1kg8, 3hap, 3haq, 3har, 2wjk, 2wjl, 3has, 1q5i, 1f50, 1tn5, 3nsb, 3utv, 3utw, 1tn0, 3utx, 3uty, 1brx, 1brr, 1p8i, 1ucq, 4hyx, 1f4z, 1qkp, 1qko, 1p8h, 4md2, 4md1, 3ns0, 1c3w, 2ntu, 1kme, 2ntw, 1s52, 1s51, 1py6, 4ov0, 1vjm, 3mbv, 1x0k, 1xji]
WXLTXXLL	WL7	SMMVSXXV	SV7	2	1	[3ddl]
WLXTXXLL	WL7	YAIXXLXP	YP7	2	1	[1s8l, 1at9, 1e0p, 1s8j, 1r2n, 1r84, 1pxs, 1jv7, 1jv6, 4hwl, 1vgo, 1s54, 1o0a, 3han, 3hao, 1kg8, 3hap, 3haq, 3har, 2wjk, 2wjl, 3has, 1q5j, 1q5i, 1f50, 2z55, 1tn5, 3utv, 1tn0, 4fpd, 1brx, 1fbk, 1ucq, 4hyx, 1f4z, 1qkp, 1qko, 1p8h, 1mgy, 4md2, 4md1, 1c3w, 1bm1, 2ntu, 1kme, 2ntw, 1s52, 1s51, 1py6, 4ov0, 2i20, 1vjm, 3mbv, 1x0i, 1x0k, 1xji]
WXXTXXLL	WL7	YLVAMFIP	YP7	2	1	[2m3g]
WXRYAXWL	WL7	TXXXXIAF	TF7	2	1	[1m0k, 1s8l, 1at9, 1e0p, 1s8j, 2i1x, 1r2n, 1r84, 1pxs, 1m0m, 1ap9, 1pxr, 4hwl, 1s54, 1s53, 1o0a, 3han, 1c8r, 3hao, 1kg9, 1kg8, 3hap, 3haq, 3har, 2wjk, 2wjl, 3has, 1q5j, 1kgb, 2zzl, 1q5i, 1f50, 1dze, 1tn5, 3nsb, 3utv, 1tn0, 3utw, 3utx, 4fpd, 3uty, 1brx, 1brr, 1p8i, 1fbk, 1ucq, 4hyx, 1p8u, 1f4z, 1ixf, 3vi0, 1qkp, 1qko, 1p8h, 1qm8, 4md2, 2zfe, 4md1, 3ns0, 1iw6, 1c3w, 2ntu, 1kme, 2ntw, 1s52, 1s51, 1p…
WLXTXXLL	WL7	TXXXXIAF	TF7	2	1	[1m0k, 1s8l, 1at9, 1e0p, 1s8j, 2i1x, 1r2n, 1r84, 1pxs, 1jv7, 1m0m, 1jv6, 1ap9, 1pxr, 1m0l, 4hwl, 1s54, 1s53, 1o0a, 3han, 1c8r, 3hao, 1kg9, 1kg8, 3hap, 3haq, 3har, 2wjk, 2wjl, 3has, 1kgb, 2zzl, 1q5j, 1q5i, 1f50, 1dze, 1tn5, 3nsb, 1cwq, 3utv, 1tn0, 3utw, 3utx, 4fpd, 3uty, 1brx, 1brr, 1p8i, 1fbk, 1ucq, 4hyx, 1p8u, 1f4z, 1ixf, 1qkp, 1qko, 1brd, 1p8h, 1mgy, 1qm8, 4md2, 2zfe, 4md1, 3ns0, 1iw6, 1c3w, 1b…
WLXAIGXL	WL7	TXVGISGI	TI7	0	1	[1gue, 4gyc, 3qdc, 3qap, 2f93, 2ksy, 2f95, 1jgj, 1h68, 1gu8, 1h2s]
WLXAIGXL	WL7	TXVGFGFI	TI7	0	6	[1gue, 4gyc, 3qdc, 3qap, 2f93, 2ksy, 2f95, 1jgj, 1h68, 1gu8]
WLXAIGXL	WL7	SGIAAVAY	SY7	0	1	[1gue, 4gyc, 3qdc, 3qap, 2f93, 2ksy, 2f95, 1jgj, 1h68, 1gu8, 1h2s]
WLXAIGXL	WL7	GISGIAAV	GV7	0	1	[1gue, 4gyc, 3qdc, 3qap, 2f93, 2ksy, 2f95, 1jgj, 1h68, 1gu8, 1h2s]
WLXAIGXL	WL7	GIAAVAYV	GV7	0	1	[1gue, 4gyc, 3qdc, 3qap, 2f93, 2f95, 1h68, 1gu8, 1h2s]
WLXTXXLL	WL7	GVDALMIV	GV7	2	3	[2z55, 1uaz, 1vgo, 3wqj, 2ei4]
WLXTXXLL	WL7	YAIXTLVA	YA7	2	1	[3utw, 1pxr]
WLXAIGXL	WL7	VTKVGFGF	VF7	0	6	[1gue, 4gyc, 3qdc, 3qap, 2f93, 2ksy, 2f95, 1jgj, 1h68, 1gu8, 1h2s]
WXXTXXLL	WL7	MSTQIVVI	MI7	2	3	[1xio, 2m3g, 4tl3]
WXXTXXLL	WL7	VAMFIPIW	VW7	2	1	[1xio, 2m3g, 4tl3]
WLXAIGXL	WL7	VMALGVGW	VW7	0	1	[3qdc, 3qap, 2ksy, 1jgj]
WLXTXXLL	WL7	VXALMIVT	VT7	2	3	[2z55, 1uaz, 1vgo, 3wqj, 2ei4]
WLXTXXLL	WL7	YLSMLLGY	YY7	2	1	[1at9, 1kme, 1brr, 1s52, 1r2n, 1r84, 4hwl, 1qkp, 3han, 2brd, 3hap, 3har, 3utx, 1xji, 3has, 3uty]
WLALGTXL	WL7	YLSMLLGY	YY7	0	1	[1at9, 1kme, 1brr, 1s52, 1r2n, 1r84, 4hwl, 1qkp, 3han, 2brd, 3hap, 3har, 3utx, 1xji, 3has, 3uty]
WXRYAXWL	WL7	YLSMLLGY	YY7	2	1	[1at9, 1kme, 1brr, 1s52, 1r2n, 1r84, 4hwl, 1qkp, 3han, 2brd, 3hap, 3har, 3utx, 1xji, 3has, 3uty]
WXRYAXWL	WL7	MLLGYGLT	MT7	2	1	[4hwl, 1at9, 1s52, 3utv]
WLALGTXL	WL7	MLLGYGLT	MT7	0	1	[4hwl, 1at9, 1s52, 3utv]
WLXTXXLL	WL7	MLLGYGLT	MT7	2	1	[4hwl, 1at9, 1s52, 3utv]
WLXTXXLL	WL7	GXLIGVDA	GA7	2	3	[2z55, 1vgo]
WLXAIGXL	WL7	GIAAVAYA	GA7	0	1	[2ksy, 1jgj]
WXXTXXLL	WL7	GLAYMAMA	GA7	2	1	[1xio, 2m3g]
WLALGTXL	WL7	VXXIAFTM	VM7	0	1	[1m0k, 1s8l, 1at9, 1e0p, 1s8j, 2i1x, 1r2n, 1r84, 1jv7, 1jv6, 1ap9, 1m0m, 4hwl, 1s54, 1s53, 1o0a, 1c8s, 3hao, 1c8r, 1kg9, 1bhb, 1kg8, 3hap, 3haq, 2wjk, 3har, 2wjl, 3has, 1q5j, 1kgb, 2zzl, 1q5i, 1f50, 1dze, 3nsb, 1tn5, 2brd, 3utv, 3utx, 4fpd, 1brx, 1fbb, 1brr, 1p8i, 1fbk, 1ucq, 4hyx, 1f4z, 1ixf, 3vi0, 1qkp, 1qko, 1p8h, 1qm8, 4md2, 4md1, 2zfe, 1iw6, 3ns0, 1c3w, 1bm1, 2ntu, 1kme, 2ntw, 1s52, 1s51, 1p…
WXRYAXWL	WL7	VXXIAFTM	VM7	2	1	[1m0k, 1s8l, 1at9, 1e0p, 1s8j, 2i1x, 1r2n, 1r84, 1m0m, 1ap9, 1pxr, 4hwl, 1s54, 1s53, 1o0a, 1c8s, 1c8r, 3hao, 1kg9, 1kg8, 3hap, 3haq, 3har, 2wjk, 2wjl, 3has, 1q5j, 1kgb, 2zzl, 1q5i, 1f50, 1dze, 1tn5, 3nsb, 2brd, 3utv, 3utw, 1tn0, 3utx, 4fpd, 3uty, 1brx, 1fbb, 1brr, 1p8i, 1fbk, 1ucq, 4hyx, 1f4z, 1ixf, 3vi0, 1qkp, 1qko, 1p8h, 1qm8, 4md2, 2zfe, 4md1, 3ns0, 1iw6, 1c3w, 2ntu, 1kme, 2ntw, 1s52, 1s51, 1p…
WLXTXXLL	WL7	VXXIAFTM	VM7	2	1	[1m0k, 1s8l, 1at9, 1e0p, 1s8j, 2i1x, 1r2n, 1r84, 1jv7, 1m0m, 1jv6, 1ap9, 1pxr, 1m0l, 4hwl, 1s54, 1s53, 1o0a, 1c8s, 1c8r, 3hao, 1kg9, 1kg8, 3hap, 3haq, 3har, 2wjk, 2wjl, 3has, 1kgb, 2zzl, 1q5j, 1q5i, 1f50, 1dze, 1tn5, 3nsb, 2brd, 1cwq, 3utv, 3utw, 1tn0, 3utx, 4fpd, 3uty, 1brx, 1fbb, 1brr, 1p8i, 1fbk, 1ucq, 4hyx, 1f4z, 1ixf, 1qkp, 1qko, 1brd, 1p8h, 1mgy, 1qm8, 4md2, 2zfe, 4md1, 3ns0, 1iw6, 1c3w, 1b…
WLALGTXL	WL7	NIETLLFM	NM7	0	6	[1brr, 1s52, 1r2n, 1r84, 4hyx, 4hwl, 1qkp, 3han, 3hap, 3utv, 3haq, 3utw, 3har, 3utx, 1xji, 3has, 3uty]
WLXTXXLL	WL7	KKFYAIXT	KT7	2	1	[2ntu, 1s54]
WXLTXXLL	WL7	VFIAGYHY	VY7	2	1	[3ddl]
WLXAIGXL	WL7	VDVAXIVY	VY7	0	6	[3qdc, 3qap, 2ksy, 1jgj, 1h2s]
WXXTXXLL	WL7	SGLAYMAM	SM7	2	1	[1xio, 2m3g, 4tl3]
WXLTXXLL	WL7	MMVSALVV	MV7	2	1	[3ddl]
WLXTXXLL	WL7	YYAITILV	YV7	2	1	[1vgo]
WLXAIGXL	WL7	YLXLVTKV	YV7	0	6	[1gue, 4gyc, 3qdc, 3qap, 2f93, 2ksy, 2f95, 1jgj, 1h68, 1gu8, 1h2s]
WLXAIGXL	WL7	YXVMALGV	YV7	0	1	[3qdc, 3qap, 2ksy, 1jgj]
WXLTXXLL	WL7	LMIVLGYP	LP7	2	3	[3ddl]
WLXTXXLL	WL7	PFYAITTL	PL7	2	1	[1tn5]
WLALGTXL	WL7	PIAFTMYL	PL7	0	1	[1tn0]
WLALGTXL	WL7	PLNIXTLL	PL7	0	6	[1r2n, 1r84, 3utv]
WXRYAXWL	WL7	PIAFTMYL	PL7	2	1	[1tn0]
WLXTXXLL	WL7	PIAFTMYL	PL7	2	1	[1tn0]
WXLTXXLL	WL7	VVFIAGYH	VH7	2	1	[3ddl]
WXXTXXLL	WL7	IWSGLAYM	IM7	2	1	[1xio, 2m3g, 4tl3]
WLXAIGXL	WL7	VALIVYLD	VD7	0	6	[1gue, 4gyc, 3qdc, 3qap, 2f93, 2ksy, 2f95, 1jgj, 1h68, 1gu8, 1h2s]
WLXAIGXL	WL7	VYLDLVTK	VK7	0	6	[1gue, 4gyc, 3qdc, 3qap, 2f93, 2ksy, 2f95, 1jgj, 1h68, 1gu8, 1h2s]
WXXTXXLL	WL7	STQIVVIT	ST7	2	3	[1xio, 2m3g, 4tl3]
WXXTXXLL	WL7	QIVVITSG	QG7	2	3	[1xio, 2m3g, 4tl3]
WXLTXXLL	WL7	IVXGYXGE	IE7	2	3	[3ddl]
WLALGTXL	WL7	QTLLFMVL	QL7	0	6	[1f50, 1f4z]
WXXTXXLL	WL7	EYLVAMFI	EI7	2	1	[2m3g]
WXLTXXLL	WL7	PLAAKXGF	PF7	2	3	[3ddl]
WXXTXXLL	WL7	IGFLMSTQ	IQ7	2	3	[2m3g]
WXLTXXLL	WL7	IAGYHYFR	IR7	2	1	[3ddl]
ILWAIYPF	IF7	YYLVGPMT	YT7	5	4	[1gue, 4gyc, 3qap, 3qdc, 2f93, 2f95, 1gu8, 1h68]
WXLTXXLL	WL7	RISMMVSA	RA7	2	1	[3ddl]
ILWAIYPF	IF7	DXXXKVGF	DF7	5	6	[1gue, 4gyc, 3qap, 3qdc, 2f93, 2f95, 1gu8, 1h68, 1h2s]
ILWAIYPF	IF7	LXXKVGFG	LG7	5	6	[1gue, 4gyc, 3qap, 3qdc, 2f93, 2f95, 1gu8, 1h68, 1h2s]
ILWAIYPF	IF7	LDXXXKVG	LG7	5	6	[1gue, 4gyc, 3qap, 3qdc, 2f93, 2f95, 1gu8, 1h68, 1h2s]
ILWAIYPF	IF7	LGINLXLV	LV7	5	1	[4gyc, 2f93, 2f95, 1h2s]
ILWAIYPF	IF7	LXLVYXLV	LV7	5	4	[1gue, 4gyc, 3qap, 3qdc, 2f93, 2f95, 1gu8, 1h68]
ILWAIYPF	IF7	LIVYLXLV	LV7	5	6	[1gue, 4gyc, 3qap, 3qdc, 2f93, 2f95, 1gu8, 1h68, 1h2s]
ILWAIYPF	IF7	VGXXXIAL	VL7	5	6	[1gue, 4gyc, 3qap, 3qdc, 2f93, 2f95, 1gu8, 1h68]
ILWAIYPF	IF7	IXLGLXXA	IA7	5	1	[4gyc, 1h2s]
ILWAIYPF	IF7	LXLVAATL	LL7	5	1	[4gyc]
ILWAIYPF	IF7	FXGLVYYL	FL7	5	4	[1gue, 4gyc, 3qap, 3qdc, 2f93, 2f95, 1gu8, 1h68]
ILWAIYPF	IF7	AFXGLVYY	AY7	5	4	[1gue, 4gyc, 3qap, 3qdc, 2f93, 2f95, 1gu8, 1h68, 1h2s]
ILWAIYPF	IF7	IVYLDLVT	IT7	5	6	[1gue, 4gyc, 3qap, 3qdc, 2f93, 2f95, 1gu8, 1h68, 1h2s]
ILWAIYPF	IF7	TXVGFGFI	TI7	5	6	[1gue, 4gyc, 3qap, 3qdc, 2f93, 2f95, 1gu8, 1h68]
ILWAIYPF	IF7	VTKVGFGF	VF7	5	6	[1gue, 4gyc, 3qap, 3qdc, 2f93, 2f95, 1gu8, 1h68, 1h2s]
ILWAIYPF	IF7	GINLGLVA	GA7	5	1	[4gyc, 2f93, 2f95, 1h2s]
ILWAIYPF	IF7	VYYLVGPM	VM7	5	4	[1gue, 4gyc, 3qap, 3qdc, 2f93, 2f95, 1gu8, 1h68]
ILWAIYPF	IF7	VAXXGLVY	VY7	5	4	[1gue, 4gyc, 3qap, 3qdc, 2f93, 2f95, 1gu8, 1h68, 1h2s]
ILWAIYPF	IF7	YLXLVTKV	YV7	5	6	[1gue, 4gyc, 3qap, 3qdc, 2f93, 2f95, 1gu8, 1h68, 1h2s]
ILWAIYPF	IF7	LVYYLVGP	LP7	5	4	[1gue, 4gyc, 3qap, 3qdc, 2f93, 2f95, 1gu8, 1h68]
ILWAIYPF	IF7	VALIVYLD	VD7	5	6	[1gue, 4gyc, 3qap, 3qdc, 2f93, 2f95, 1gu8, 1h68, 1h2s]
ILWAIYPF	IF7	VYLDLVTK	VK7	5	6	[1gue, 4gyc, 3qap, 3qdc, 2f93, 2f95, 1gu8, 1h68, 1h2s]
ILWAIYPF	IF7	NLGLVAAT	NT7	5	1	[4gyc]
ILWAIYPF	IF7	KVGFGXIA	KA7	5	6	[1gue, 4gyc, 3qap, 3qdc, 2f93, 2f95, 1gu8, 1h68]
YYLVGPMT	YT7	EFGIVITL	EL7	4	3	[1gue, 4gyc, 3qdc, 3qap, 2f93, 2ksy, 2f95, 1jgj, 1h68, 1gu8]
YAXWLXXT	YT7	TTXLXXXD	TD7	2	2	[1m0k, 1at9, 1e0p, 2ei4, 1r2n, 1r84, 1pxs, 1ap9, 1pxr, 1m0l, 4hwl, 1vgo, 1s54, 1s53, 1o0a, 3han, 1kg9, 1kg8, 3hap, 3haq, 3har, 2wjk, 2wjl, 3has, 1q5i, 1f50, 2z55, 1tn5, 3nsb, 1cwq, 3utv, 3utw, 1tn0, 3utx, 3uty, 1brx, 1brr, 1p8i, 1ucq, 4hyx, 1f4z, 1qkp, 1qko, 1brd, 1p8h, 4md2, 4md1, 3ns0, 1c3w, 1bm1, 2ntu, 1kme, 2ntw, 1s52, 1s51, 1py6, 4ov0, 1vjm, 1qhj, 3mbv, 1x0i, 1x0k, 1xji]
YVRLRNLT	YT7	FGXIALDA	FA7	5	6	[4gyc, 3qap, 3qdc, 1jgj]
YXXWXLXT	YT7	IAXVAYXV	IV7	2	1	[1gue, 3qap, 3qdc, 2f93, 2ksy, 2f95, 1jgj, 1h68, 1gu8, 1h2s]
YVRLRNLT	YT7	IGLVYYLV	IV7	5	4	[2ksy, 1jgj]
YAXWLXXT	YT7	IMIGTXLV	IV7	2	3	[1m0k, 1s8l, 1at9, 1e0p, 1s8j, 2i1x, 1r2n, 1r84, 1pxs, 1m0m, 1ap9, 1pxr, 1m0l, 4hwl, 1s54, 1s53, 1o0a, 3han, 1c8s, 1c8r, 3hao, 1kg9, 1kg8, 3hap, 3haq, 3har, 2wjk, 2wjl, 3has, 1q5j, 1kgb, 2zzl, 1q5i, 1f50, 1dze, 1tn5, 3nsb, 2brd, 1cwq, 3utv, 3utw, 1tn0, 3utx, 4fpd, 3uty, 1brx, 1fbb, 1brr, 1p8i, 1fbk, 1ucq, 4hyx, 1p8u, 1f4z, 1ixf, 3vi0, 1qkp, 1qko, 1p8h, 1qm8, 4md2, 2zfe, 4md1, 3ns0, 1iw6, 1c3w, 1b…
YXXFFGFT	YT7	IMIGTXLV	IV7	4	3	[1s8l, 1at9, 1e0p, 1s8j, 1r84, 1r2n, 4hyx, 1pxs, 1pxr, 4hwl, 1qkp, 1qko, 1s54, 1s53, 3han, 3hao, 3hap, 3haq, 3har, 1bm1, 1q5i, 1kme, 1s52, 1s51, 1py6, 1vjm, 1tn5, 1x0k, 3utv, 1tn0, 3utw, 1xji, 3utx, 3uty]
YYLVGPMT	YT7	IVITLNTV	IV7	4	3	[1gue, 4gyc, 3qdc, 3qap, 2f93, 2ksy, 2f95, 1jgj, 1h68, 1gu8]
YVRLRNLT	YT7	LXXKVGFG	LG7	5	6	[1gue, 4gyc, 3qap, 3qdc, 2ksy, 1jgj, 1gu8, 1h68]
YXXFFGFT	YT7	LXXXGAXG	LG7	4	3	[1s8l, 1at9, 1e0p, 1s8j, 1r84, 1r2n, 4hyx, 1pxs, 1jv7, 1jv6, 1pxr, 4hwl, 1qkp, 1qko, 1s54, 1s53, 1mgy, 3han, 3hao, 3haq, 3har, 1bm1, 1q5i, 1kme, 1s52, 1s51, 1py6, 1vjm, 1tn5, 1x0i, 1x0k, 3utv, 1tn0, 3utw, 1xji, 3utx, 3uty]
YAXWLXXT	YT7	LSMXLGXG	LG7	2	1	[1at9, 1kme, 1brr, 1s52, 1r2n, 1r84, 4hwl, 1qkp, 3han, 2brd, 3hap, 3utv, 3har, 3utx, 1xji, 3has, 3uty]
YAXWLXXT	YT7	LXXXGAXG	LG7	2	3	[1m0k, 1at9, 1e0p, 1r2n, 1r84, 1pxs, 1ap9, 1pxr, 4hwl, 1s54, 1s53, 1o0a, 3han, 3hao, 1kg9, 1kg8, 3haq, 3har, 2wjk, 2wjl, 3has, 1q5j, 1q5i, 1f50, 1tn5, 3nsb, 1cwq, 3utv, 3utw, 1tn0, 3utx, 4fpd, 3uty, 1brx, 1brr, 1p8i, 1fbk, 1ucq, 4hyx, 1f4z, 3vi0, 1qkp, 1qko, 1brd, 1p8h, 4md2, 4md1, 3ns0, 1c3w, 1bm1, 2ntu, 1kme, 2ntw, 1s52, 1s51, 1py6, 4ov0, 2i20, 1vjm, 3mbv, 1x0i, 1x0k, 1xji]
YAXWLXXT	YT7	LDXXXKVG	LG7	2	6	[1s8l, 1s8j, 1mgy, 1jv7, 1jv6]
YAXWLXXT	YT7	VXDXXXXV	VV7	2	6	[1s8l, 1s8j, 1mgy, 1jv7, 1jv6]
YXXFFGFT	YT7	VLRNXTXV	VV7	4	5	[1s8l, 1at9, 1e0p, 1s8j, 1r84, 1r2n, 4hyx, 1pxs, 1jv7, 1jv6, 1pxr, 4hwl, 1qkp, 1qko, 1s54, 1s53, 1mgy, 3han, 3hao, 3hap, 3haq, 3har, 1bm1, 1q5i, 1kme, 1s52, 1s51, 1py6, 1vjm, 1tn5, 1x0i, 1x0k, 3utv, 1tn0, 3utw, 1xji, 3utx, 3uty]
YLTWALST	YT7	VSXILXXV	VV7	2	1	[3qbl, 3vvk, 3qbg, 3abw, 3qbi, 3qbk]
YXXFFGFT	YT7	VLWSAYXV	VV7	4	5	[1s8l, 1at9, 1e0p, 1s8j, 1r84, 1r2n, 4hyx, 1pxs, 1jv7, 1jv6, 1pxr, 4hwl, 1qkp, 1qko, 1s54, 1s53, 1mgy, 3han, 3hao, 3hap, 3haq, 3har, 1bm1, 1kme, 1s52, 1s51, 1py6, 1vjm, 1tn5, 1x0i, 1x0k, 3utv, 1tn0, 3utw, 1xji, 3utx, 3uty]
YYLVGPMT	YT7	VIXLXTVV	VV7	4	3	[1gue, 4gyc, 3qdc, 3qap, 2f93, 2ksy, 2f95, 1jgj, 1h68, 1gu8]
YYLVGPMT	YT7	VRLRNLTV	VV7	4	5	[1gue, 4gyc, 3qdc, 3qap, 2f93, 2ksy, 2f95, 1jgj, 1h68, 1gu8]
YAXWLXXT	YT7	LXIXTGLV	LV7	2	3	[1uaz]
YAXWLXXT	YT7	LLXLXXLV	LV7	2	2	[1brx]
YTWWLFXT	YT7	LXIXTGLV	LV7	4	3	[1uaz]
YXXFFGFT	YT7	LWSAYXXV	LV7	4	5	[1s8l, 1at9, 1e0p, 1s8j, 1r84, 1r2n, 4hyx, 1pxs, 1jv7, 1jv6, 1pxr, 4hwl, 1qkp, 1qko, 1s54, 1s53, 1mgy, 3han, 3hao, 3hap, 3haq, 3har, 1bm1, 1kme, 1s52, 1s51, 1py6, 1vjm, 1tn5, 1x0i, 1x0k, 3utv, 1tn0, 3utw, 1xji, 3utx, 3uty]
YVRLRNLT	YT7	LXLVYXLV	LV7	5	4	[1gue, 4gyc, 3qap, 3qdc, 1gu8, 1h68]
YXXWXLXT	YT7	VMLAGFAG	VG7	2	3	[1gue, 3qap, 3qdc, 2f93, 2ksy, 2f95, 1jgj, 1h68, 1gu8, 1h2s]
YXXWXLXT	YT7	VVXALGVG	VG7	2	1	[3qap, 3qdc]
YAXWLXXT	YT7	VXXKXGXG	VG7	2	6	[1jv6]
YXXWXLXT	YT7	VTLXXISG	VG7	2	1	[1gue, 3qap, 3qdc, 2f93, 2ksy, 2f95, 1jgj, 1h68, 1gu8]
YLTWALST	YT7	VSIXSYXG	VG7	2	1	[3qbl, 3vvk, 1e12, 2jaf, 3a7k, 3qbg, 3abw, 3qbi, 3qbk]
YAXWLXXT	YT7	SMLLGXGL	SL7	2	1	[1at9, 1kme, 1brr, 1s52, 1r2n, 1r84, 4hwl, 1qkp, 3han, 3hap, 3utv, 3har, 3utx, 1xji, 3has, 3uty]
YLTWALST	YT7	SIXSYXGL	SL7	2	1	[3qbl, 3vvk, 1e12, 3a7k, 3qbg, 3abw, 3qbi, 3qbk]
YXXFFGFT	YT7	SAYXVVWL	SL7	4	5	[1s8l, 1at9, 1e0p, 1s8j, 1r84, 1r2n, 4hyx, 1pxs, 1pxr, 4hwl, 1qkp, 1qko, 1s54, 1s53, 3han, 3hao, 3hap, 3haq, 3har, 1bm1, 1kme, 1s52, 1s51, 1py6, 1vjm, 1tn5, 1x0i, 1x0k, 3utv, 1tn0, 3utw, 1xji, 3utx, 3uty]
YAXWLXXT	YT7	SXKVGXGL	SL7	2	6	[1jv6]
YAXWLXXT	YT7	AXVGXGXI	AI7	2	6	[1jv6]
YXXFFGFT	YT7	AXVGADGI	AI7	4	3	[1s8l, 1at9, 1e0p, 1s8j, 1r84, 1r2n, 4hyx, 1pxs, 1jv7, 1jv6, 1pxr, 4hwl, 1qkp, 1qko, 1s54, 1s53, 1mgy, 3han, 3hao, 3haq, 3har, 1bm1, 1q5i, 1kme, 1s52, 1s51, 1py6, 1vjm, 1tn5, 1x0i, 1x0k, 3utv, 1tn0, 3utw, 1xji, 3utx, 3uty]
YXXFFGFT	YT7	AYXVVWLI	AI7	4	5	[1at9, 1e0p, 1s8j, 1r84, 1r2n, 4hyx, 1pxs, 1pxr, 4hwl, 1qkp, 1qko, 1s54, 1s53, 3han, 3hao, 3hap, 3haq, 3har, 1bm1, 1kme, 1s52, 1s51, 1py6, 1vjm, 1tn5, 1x0k, 3utv, 1tn0, 3utw, 1xji, 3utx, 3uty]
YAXWLXXT	YT7	AXVGADGI	AI7	2	3	[1m0k, 1at9, 1e0p, 1r2n, 1r84, 1pxs, 1ap9, 1pxr, 1m0l, 4hwl, 1s54, 1s53, 1o0a, 3han, 3hao, 1kg9, 1kg8, 3haq, 3har, 2wjk, 2wjl, 3has, 1q5j, 2zzl, 1q5i, 1f50, 1tn5, 3nsb, 1cwq, 3utv, 3utw, 1tn0, 3utx, 4fpd, 3uty, 1brx, 1brr, 1p8i, 1fbk, 1ucq, 4hyx, 1f4z, 1ixf, 3vi0, 1qkp, 1qko, 1brd, 1p8h, 1qm8, 4md2, 2zfe, 4md1, 3ns0, 1iw6, 1c3w, 1bm1, 2ntu, 1kme, 2ntw, 1s52, 1s51, 1py6, 4ov0, 1iw9, 2i20, 1vjm, 1x…
YAXWLXXT	YT7	KXGXXXXL	KL7	2	6	[1jv6]
YXXFFGFT	YT7	NVTVVLWS	NS7	4	5	[1s8l, 1at9, 1e0p, 1s8j, 1r84, 1r2n, 4hyx, 1pxs, 1jv7, 1jv6, 1pxr, 4hwl, 1qkp, 1qko, 1s54, 1s53, 1mgy, 3han, 3hao, 3hap, 3haq, 3har, 1bm1, 1q5i, 1kme, 1s52, 1s51, 1py6, 1vjm, 1tn5, 1x0i, 1x0k, 3utv, 1tn0, 3utw, 1xji, 3utx, 3uty]
YYLVGPMT	YT7	RNXTVXLW	RW7	4	5	[1gue, 4gyc, 3qdc, 3qap, 2f93, 2ksy, 2f95, 1jgj, 1h68, 1gu8]
YXXFFGFT	YT7	RNXTVXLW	RW7	4	5	[1s8l, 1at9, 1e0p, 1s8j, 1r84, 1r2n, 4hyx, 1pxs, 1jv7, 1jv6, 1pxr, 4hwl, 1qkp, 1qko, 1s54, 1s53, 1mgy, 3han, 3hao, 3hap, 3haq, 3har, 1bm1, 1q5i, 1kme, 1s52, 1s51, 1py6, 1vjm, 1tn5, 1x0i, 1x0k, 3utv, 1tn0, 3utw, 1xji, 3utx, 3uty]
YXXFFGFT	YT7	TVXXWSAY	TY7	4	5	[1s8l, 1at9, 1e0p, 1s8j, 1r84, 1r2n, 4hyx, 1pxs, 1jv7, 1jv6, 1pxr, 4hwl, 1qkp, 1qko, 1s54, 1s53, 1mgy, 3han, 3hao, 3hap, 3haq, 3har, 1bm1, 1q5i, 1kme, 1s52, 1s51, 1py6, 1vjm, 1tn5, 1x0i, 1x0k, 3utv, 1tn0, 3utw, 1xji, 3utx, 3uty]
YYLVGPMT	YT7	TVXLWAIY	TY7	4	5	[1gue, 4gyc, 3qdc, 3qap, 2f93, 2ksy, 2f95, 1jgj, 1h68, 1gu8]
YYLVGPMT	YT7	VVMLAGFA	VA7	4	3	[1gue, 4gyc, 3qdc, 3qap, 2f93, 2ksy, 2f95, 1jgj, 1h68, 1gu8]
YAXWLXXT	YT7	VPXIASAA	VA7	2	1	[2z55, 1uaz, 1vgo, 3wqj, 2ei4]
YXXWXLXT	YT7	VGISGXAA	VA7	2	1	[1gue, 3qap, 3qdc, 2f93, 2ksy, 2f95, 1jgj, 1h68, 1gu8, 1h2s]
YAXWLXXT	YT7	VXXIAFTA	VA7	2	1	[1pxs]
YXXWXLXT	YT7	VVMLAGFA	VA7	2	3	[1gue, 3qap, 3qdc, 2f93, 2ksy, 2f95, 1jgj, 1h68, 1gu8, 1h2s]
YVRLRNLT	YT7	VYFLGLXA	VA7	5	2	[3qdc, 1gu8, 1h68]
YXXFFGFT	YT7	VTVVLWSA	VA7	4	5	[1s8l, 1at9, 1e0p, 1s8j, 1r84, 1r2n, 4hyx, 1pxs, 1jv7, 1jv6, 1pxr, 4hwl, 1qkp, 1qko, 1s54, 1s53, 1mgy, 3han, 3hao, 3hap, 3haq, 3har, 1bm1, 1q5i, 1kme, 1s52, 1s51, 1py6, 1vjm, 1tn5, 1x0i, 1x0k, 3utv, 1tn0, 3utw, 1xji, 3utx, 3uty]
YXXWXVTT	YT7	VITSGLXA	VA7	2	3	[1xio, 2m3g, 4tl3]
YXXFFGFT	YT7	VXXWSAYP	VP7	4	5	[1s8l, 1at9, 1e0p, 1s8j, 1r84, 1r2n, 4hyx, 1pxs, 1jv7, 1jv6, 1pxr, 4hwl, 1qkp, 1qko, 1s54, 1s53, 1mgy, 3han, 3hao, 3hap, 3haq, 3har, 1bm1, 1kme, 1s52, 1s51, 1py6, 1vjm, 1tn5, 1x0i, 1x0k, 3utv, 1tn0, 3utw, 1xji, 3utx, 3uty]
YYLVGPMT	YT7	VXLWAIYP	VP7	4	5	[1gue, 4gyc, 3qdc, 3qap, 2f93, 2ksy, 2f95, 1jgj, 1h68, 1gu8]
YLTWALST	YT7	VTGLAXAL	VL7	2	3	[3qbl, 3vvk, 3a7k, 3qbg, 3abw, 3qbi, 3qbk]
YXXWXLXT	YT7	VAYXXXAL	VL7	2	1	[1gue, 3qap, 3qdc, 2ksy, 1jgj, 1h68, 1gu8, 1h2s]
YTWWLFXT	YT7	VTGLXXXL	VL7	4	3	[2z55, 1uaz, 1vgo, 3wqj, 2ei4]
YVRLRNLT	YT7	VGXXXIAL	VL7	5	6	[1gue, 4gyc, 3qap, 3qdc, 2ksy, 1jgj, 1gu8, 1h68]
YAXWLXXT	YT7	VTGLXXXL	VL7	2	3	[2z55, 1uaz, 1vgo, 3wqj, 2ei4]
YAXWLXXT	YT7	VGXGXXXL	VL7	2	6	[1jv6]
YXXFFGFT	YT7	WXAYXXXW	WW7	4	5	[1s8l, 1at9, 1e0p, 1s8j, 1r84, 1r2n, 4hyx, 1pxs, 1jv7, 1jv6, 1pxr, 4hwl, 1qkp, 1qko, 1s54, 1s53, 1mgy, 3han, 3hao, 3hap, 3haq, 3har, 1bm1, 1kme, 1s52, 1s51, 1py6, 1vjm, 1tn5, 1x0i, 1x0k, 3utv, 1tn0, 3utw, 1xji, 3utx, 3uty]
YAXWLXXT	YT7	YFXVKGMG	YG7	2	0	[1brx, 1at9, 1e0p, 1pxs, 1pxr, 1qko, 1brd, 1s54, 1s53, 3hao, 3haq, 3har, 2wjl, 1c3w, 1bm1, 1q5i, 2ntu, 1kme, 1s51, 1py6, 2i20, 1vjm, 1tn5, 1x0k, 3utw, 1tn0]
YTWWLFXT	YT7	YPIXWXXG	YG7	4	5	[2z55, 1vgo, 3wqj, 2ei4]
YAXWLXXT	YT7	LVXXDXIM	LM7	2	3	[1m0k, 1at9, 1e0p, 1r2n, 1r84, 1pxs, 1ap9, 1pxr, 1m0l, 4hwl, 1s54, 1s53, 1o0a, 3han, 1c8r, 3hao, 1kg9, 1kg8, 3haq, 3har, 2wjk, 2wjl, 3has, 1q5j, 1kgb, 2zzl, 1q5i, 1f50, 1tn5, 3nsb, 1cwq, 3utv, 3utw, 1tn0, 3utx, 4fpd, 3uty, 1brx, 1brr, 1p8i, 1fbk, 1ucq, 4hyx, 1p8u, 1f4z, 1ixf, 3vi0, 1qkp, 1qko, 1brd, 1p8h, 1qm8, 4md2, 2zfe, 4md1, 3ns0, 1iw6, 1c3w, 1bm1, 2ntu, 1kme, 2ntw, 1s52, 1s51, 1py6, 4ov0, 3v…
YXXWXLXT	YT7	LAGFAGAM	LM7	2	3	[3qap, 3qdc, 2ksy, 1jgj]
YXXFFGFT	YT7	LVXXDXIM	LM7	4	3	[1s8l, 1at9, 1e0p, 1s8j, 1r84, 1r2n, 4hyx, 1pxs, 1jv7, 1jv6, 1pxr, 4hwl, 1qkp, 1qko, 1s54, 1s53, 1mgy, 3han, 3hao, 3haq, 3har, 1bm1, 1q5i, 1kme, 1s52, 1s51, 1py6, 1vjm, 1tn5, 1x0i, 1x0k, 3utv, 1tn0, 3utw, 1xji, 3utx, 3uty]
YAXWLXXT	YT7	AITILVXG	AG7	2	1	[2z55, 1vgo]
YAXWLXXT	YT7	AYLSMFFG	AG7	2	1	[1uaz]
YLTWALST	YT7	IASYTGLA	IA7	2	1	[3qbl, 3vvk, 3a7k, 3qbg, 3abw, 3qbi, 3qbk]
YXXFFGFT	YT7	IXTGLXXA	IA7	4	3	[1at9, 1e0p, 1r84, 1r2n, 4hyx, 1pxs, 1pxr, 4hwl, 1qkp, 1qko, 1s54, 1s53, 3han, 3hao, 3hap, 3haq, 3har, 1bm1, 1q5i, 1kme, 1s52, 1s51, 1py6, 1vjm, 1tn5, 1x0k, 3utv, 1tn0, 3utw, 1xji, 3utx, 3uty]
YTWWLFXT	YT7	IXXGLXXA	IA7	4	3	[2z55, 1vgo, 3wqj, 2ei4]
YAXWLXXT	YT7	IAXAAXXA	IA7	2	1	[2z55, 1vgo, 3wqj, 2ei4]
YXXWXVTT	YT7	IPIWSGLA	IA7	2	1	[1xio, 2m3g, 4tl3]
YTWWLFXT	YT7	IXTGLXXA	IA7	4	3	[1uaz]
YAXWLXXT	YT7	IXTGLXXA	IA7	2	3	[1m0k, 1at9, 1e0p, 1uaz, 2i1x, 1r2n, 1r84, 1pxs, 1m0m, 1ap9, 1pxr, 4hwl, 1s54, 1s53, 1o0a, 3han, 1c8s, 1c8r, 3hao, 1kg9, 1kg8, 3hap, 3haq, 3har, 2wjk, 2wjl, 3has, 1q5j, 1kgb, 2zzl, 1q5i, 1f50, 1dze, 1tn5, 3nsb, 2brd, 3utv, 3utw, 1tn0, 3utx, 4fpd, 3uty, 1brx, 1fbb, 1brr, 1p8i, 1fbk, 1ucq, 4hyx, 1p8u, 1f4z, 1ixf, 3vi0, 1qkp, 1qko, 1p8h, 1qm8, 4md2, 2zfe, 4md1, 3ns0, 1iw6, 1c3w, 1bm1, 2ntu, 1kme, 2n…
YXXWXLXT	YT7	ISGXAXXA	IA7	2	1	[1gue, 3qap, 3qdc, 2f93, 2ksy, 2f95, 1jgj, 1h68, 1gu8, 1h2s]
YAXWLXXT	YT7	IXXGLXXA	IA7	2	3	[2z55, 1vgo, 3wqj, 2ei4]
YLTWALST	YT7	TGLAAAXT	TT7	2	3	[3qbl, 1e12, 3a7k, 3abw]
YAXWLXXT	YT7	TGLVGALT	TT7	2	3	[1brx, 1at9, 1fbb, 1bm1, 1q5i, 1brr, 1s52, 1fbk, 1ucq, 3vhz, 1iw9, 1pxr, 4hwl, 1ixf, 3vi0, 1p8h, 2brd, 1x0k, 1tn0, 3har, 3utx]
YXXFFGFT	YT7	TGLVGALT	TT7	4	3	[4hwl, 1at9, 1bm1, 1q5i, 1s52, 1x0k, 1tn0, 1pxr, 3har, 3utx]
YAXWLXXT	YT7	GLVGALTK	GK7	2	3	[1at9, 2brd]
YXXFFGFT	YT7	GLVGALTK	GK7	4	3	[1at9]
YAXWLXXT	YT7	FLVKGMGV	FV7	2	0	[1vjm, 1tn5, 1bm1, 1q5i, 1s54, 1s53, 1tn0, 2i20]
YAXWLXXT	YT7	FYAIXXLV	FV7	2	1	[1brx, 1e0p, 1r2n, 1r84, 4hyx, 1f4z, 1pxs, 1pxr, 1qkp, 1qko, 1s54, 1o0a, 3hao, 1kg8, 3hap, 3haq, 3har, 2wjk, 2wjl, 3has, 1c3w, 1bm1, 1q5i, 2ntu, 1kme, 2ntw, 1s51, 1py6, 4ov0, 2i20, 1vjm, 1tn5, 1x0i, 1x0k, 3utw, 1tn0, 1xji, 4fpd]
YYLVGPMT	YT7	SREFGIVI	SI7	4	3	[2f93, 2f95]
YAXWLXXT	YT7	GIASAAYL	GL7	2	1	[2z55, 1uaz, 1vgo, 3wqj, 2ei4]
YXXFFGFT	YT7	GIMIGTXL	GL7	4	3	[1s8l, 1at9, 1e0p, 1s8j, 1r84, 1r2n, 4hyx, 1pxs, 1jv7, 1jv6, 1pxr, 4hwl, 1qkp, 1qko, 1s54, 1s53, 1mgy, 3han, 3hao, 3hap, 3haq, 3har, 1bm1, 1q5i, 1kme, 1s52, 1s51, 1py6, 1vjm, 1tn5, 1x0i, 1x0k, 3utv, 1tn0, 3utw, 1xji, 3utx, 3uty]
YAXWLXXT	YT7	GTXLVXAL	GL7	2	3	[1at9, 1e0p, 2i1x, 1r2n, 1r84, 1pxs, 1m0m, 1ap9, 1pxr, 4hwl, 1s54, 1s53, 1o0a, 3han, 1c8s, 1c8r, 3hao, 1kg9, 1kg8, 3hap, 3har, 2wjk, 2wjl, 3has, 1q5j, 1kgb, 2zzl, 1q5i, 1f50, 1tn5, 3nsb, 2brd, 3utv, 1tn0, 3utx, 4fpd, 3uty, 1brx, 1fbb, 1brr, 1fbk, 1ucq, 1p8u, 1f4z, 1ixf, 3vi0, 1qkp, 1qko, 1p8h, 4md2, 4md1, 3ns0, 1c3w, 1bm1, 2ntu, 1kme, 2ntw, 1s52, 1s51, 1py6, 4ov0, 2at9, 3vhz, 1iw9, 2i20, 2i21, 1v…
YXXFFGFT	YT7	GTXLVXAL	GL7	4	3	[1at9, 1e0p, 1r84, 1r2n, 1pxs, 1pxr, 4hwl, 1qkp, 1qko, 1s54, 1s53, 3han, 3hao, 3hap, 3har, 1bm1, 1q5i, 1kme, 1s52, 1s51, 1py6, 1vjm, 1tn5, 1x0k, 3utv, 1tn0, 1xji, 3utx, 3uty]
YAXWLXXT	YT7	GIMIGTXL	GL7	2	3	[1m0k, 1s8l, 1at9, 1e0p, 1s8j, 2i1x, 1r2n, 1r84, 1pxs, 1jv7, 1m0m, 1ap9, 1pxr, 1jv6, 1m0l, 4hwl, 1s54, 1s53, 1o0a, 3han, 1c8s, 1c8r, 3hao, 1kg9, 1kg8, 3hap, 3haq, 3har, 2wjk, 2wjl, 3has, 1q5j, 1kgb, 2zzl, 1q5i, 1f50, 1dze, 1tn5, 3nsb, 2brd, 1cwq, 3utv, 3utw, 1tn0, 3utx, 4fpd, 3uty, 1brx, 1fbb, 1brr, 1p8i, 1fbk, 1ucq, 4hyx, 1p8u, 1f4z, 1ixf, 3vi0, 1qkp, 1qko, 1brd, 1p8h, 1mgy, 1qm8, 4md2, 2zfe, 4m…
YAXWLXXT	YT7	LXXXIAFT	LT7	2	1	[1m0k, 1s8l, 1at9, 1e0p, 1s8j, 2i1x, 1r2n, 1r84, 1pxs, 1jv7, 1pxr, 1m0m, 1ap9, 1jv6, 1m0l, 4hwl, 1s54, 1s53, 1o0a, 3han, 1c8s, 1c8r, 3hao, 1kg9, 1kg8, 3hap, 3haq, 3har, 2wjk, 2wjl, 3has, 1q5j, 1kgb, 2zzl, 1q5i, 1f50, 1dze, 1tn5, 3nsb, 2brd, 1cwq, 3utv, 3utw, 1tn0, 3utx, 3uty, 4fpd, 1brx, 1fbb, 1brr, 1p8i, 1fbk, 1ucq, 4hyx, 1p8u, 1f4z, 1ixf, 3vi0, 1qkp, 1qko, 1brd, 1p8h, 1mgy, 1qm8, 4md2, 2zfe, 4m…
YXXFFGFT	YT7	KVLRNVTV	KV7	4	5	[1s8l, 1e0p, 1s8j, 1r84, 1r2n, 4hyx, 1pxs, 1jv7, 1jv6, 1pxr, 4hwl, 1qkp, 1qko, 1s54, 1s53, 1mgy, 3han, 3hao, 3hap, 3haq, 3har, 1bm1, 1q5i, 1kme, 1s52, 1s51, 1py6, 1vjm, 1tn5, 1x0i, 1x0k, 3utv, 1tn0, 3utw, 1xji, 3utx, 3uty]
YXXWXVTT	YT7	VVITSGLI	VI7	2	3	[1xio, 2m3g, 4tl3]
YAXWLXXT	YT7	VXXDXXXI	VI7	2	3	[1m0k, 1at9, 1e0p, 2i1x, 1r2n, 1r84, 1pxs, 1m0m, 1ap9, 1pxr, 1m0l, 4hwl, 1s54, 1s53, 1o0a, 3han, 1c8s, 1c8r, 3hao, 1kg9, 1kg8, 3hap, 3haq, 3har, 2wjk, 2wjl, 3has, 1q5j, 1kgb, 2zzl, 1q5i, 1f50, 1dze, 1tn5, 3nsb, 1cwq, 3utv, 3utw, 1tn0, 3utx, 4fpd, 3uty, 1brx, 1fbb, 1brr, 1p8i, 1fbk, 1ucq, 4hyx, 1p8u, 1f4z, 1ixf, 3vi0, 1qkp, 1qko, 1brd, 1p8h, 1qm8, 4md2, 2zfe, 4md1, 3ns0, 1iw6, 1c3w, 1bm1, 2ntu, 1k…
YTWWLFXT	YT7	VGXXXLMI	VI7	4	3	[1uaz]
YXXFFGFT	YT7	VXXDXXXI	VI7	4	3	[1s8l, 1at9, 1e0p, 1s8j, 1r84, 1r2n, 4hyx, 1pxs, 1jv7, 1jv6, 1pxr, 4hwl, 1qkp, 1qko, 1s54, 1s53, 1mgy, 3han, 3hao, 3hap, 3haq, 3har, 1bm1, 1q5i, 1kme, 1s52, 1s51, 1py6, 1vjm, 1tn5, 1x0i, 1x0k, 3utv, 1tn0, 3utw, 1xji, 3utx, 3uty]
YLTWALST	YT7	IXVPVVSI	II7	2	1	[3qbl, 3vvk, 3a7k, 3qbg, 3abw, 3qbi, 3qbk]
YAXWLXXT	YT7	IXXLXXXI	II7	2	1	[1m0k, 1s8l, 1at9, 1e0p, 1s8j, 1r2n, 1r84, 1pxs, 1jv7, 1ap9, 1pxr, 1jv6, 1m0l, 4hwl, 1s54, 1o0a, 3han, 3hao, 1kg9, 1kg8, 3hap, 3haq, 3har, 2wjk, 2wjl, 3has, 1q5j, 2zzl, 1q5i, 1f50, 1tn5, 3nsb, 1cwq, 3utv, 1tn0, 3utw, 4fpd, 1brx, 1brr, 1p8i, 1fbk, 1ucq, 4hyx, 1f4z, 1ixf, 3vi0, 1qkp, 1qko, 1brd, 1p8h, 1mgy, 1qm8, 4md2, 2zfe, 4md1, 3ns0, 1iw6, 1c3w, 1bm1, 2ntu, 1kme, 2ntw, 1s52, 1s51, 1py6, 4ov0, 1i…
YAXWLXXT	YT7	ITXXVXXI	II7	2	1	[2z55, 1vgo, 2ei4]
YTWWLFXT	YT7	IGXDALMI	II7	4	3	[2z55, 1vgo, 3wqj, 2ei4]
YLTWALST	YT7	IPLVSISS	IS7	2	1	[1e12, 2jaf, 2jag]
YAXWLXXT	YT7	IAFTXXLS	IS7	2	1	[1m0k, 1s8l, 1at9, 1e0p, 1s8j, 2i1x, 1r2n, 1r84, 1pxs, 1jv7, 1m0m, 1ap9, 1pxr, 1jv6, 1m0l, 4hwl, 1s54, 1s53, 1o0a, 3han, 1c8s, 1c8r, 3hao, 1kg9, 1kg8, 3hap, 3haq, 3har, 2wjk, 2wjl, 3has, 1q5j, 1kgb, 2zzl, 1q5i, 1f50, 1dze, 1tn5, 3nsb, 2brd, 1cwq, 1tn0, 3utx, 4fpd, 3uty, 1brx, 1fbb, 1brr, 1p8i, 1fbk, 1ucq, 4hyx, 1p8u, 1f4z, 1ixf, 3vi0, 1qkp, 1qko, 1brd, 1p8h, 1mgy, 1qm8, 4md2, 2zfe, 4md1, 3ns0, 1i…
YAXWLXXT	YT7	ILVPGIAS	IS7	2	1	[2z55, 1uaz, 1vgo, 3wqj, 2ei4]
YAXWLXXT	YT7	IASAAYLS	IS7	2	1	[1uaz]
YLTWALST	YT7	ASYTGLAS	AS7	2	1	[3qbl, 3vvk, 3a7k, 3qbg, 3abw, 3qbi, 3qbk]
YXXWXVTT	YT7	AMXIPIWS	AS7	2	1	[1xio, 2m3g, 4tl3]
YAXWLXXT	YT7	MXLSMLXG	MG7	2	1	[1brx, 1at9, 1bm1, 1kme, 1brr, 1s52, 1r2n, 1r84, 4hwl, 1qkp, 3han, 2brd, 3hap, 3har, 3utx, 1xji, 3has, 3uty]
YXXFFGFT	YT7	MIXTGXXG	MG7	4	3	[1s8l, 1at9, 1e0p, 1s8j, 1r84, 1r2n, 4hyx, 1pxs, 1pxr, 4hwl, 1qkp, 1qko, 1s54, 1s53, 3han, 3hao, 3hap, 3haq, 3har, 1bm1, 1q5i, 1kme, 1s52, 1s51, 1py6, 1vjm, 1tn5, 1x0k, 3utv, 1tn0, 3utw, 1xji, 3utx, 3uty]
YAXWLXXT	YT7	MIXTGXXG	MG7	2	3	[1m0k, 1s8l, 1at9, 1e0p, 1s8j, 1uaz, 2i1x, 2ei4, 1r2n, 1r84, 1pxs, 1m0m, 1ap9, 1pxr, 4hwl, 1vgo, 1s54, 1s53, 1o0a, 3han, 1c8s, 1c8r, 3hao, 1kg9, 1kg8, 3hap, 3haq, 3har, 2wjk, 2wjl, 3has, 1q5j, 1kgb, 2zzl, 1q5i, 3wqj, 1f50, 1dze, 2z55, 1tn5, 3nsb, 2brd, 1cwq, 3utv, 3utw, 1tn0, 3utx, 4fpd, 3uty, 1brx, 1fbb, 1brr, 1p8i, 1fbk, 1ucq, 4hyx, 1p8u, 1f4z, 1ixf, 3vi0, 1qkp, 1qko, 1p8h, 1qm8, 4md2, 2zfe, 4m…
YTWWLFXT	YT7	MIXTGXXG	MG7	4	3	[2z55, 1uaz, 1vgo, 3wqj, 2ei4]
YXXWXVTT	YT7	MFIPIWSG	MG7	2	1	[1xio, 2m3g, 4tl3]
YXXWXVTT	YT7	WSGLAXMA	WA7	2	1	[1xio, 2m3g, 4tl3]
YAXWLXXT	YT7	AAXLXMFF	AF7	2	1	[2z55, 1vgo, 3wqj, 1uaz, 2ei4]
YLTWALST	YT7	LVSISSYL	LL7	2	1	[1e12, 2jaf, 2jag]
YYLVGPMT	YT7	LRNXTVXL	LL7	4	5	[1gue, 4gyc, 3qdc, 3qap, 2f93, 2ksy, 2f95, 1jgj, 1h68, 1gu8]
YXXFFGFT	YT7	LRNXTVXL	LL7	4	5	[1s8l, 1at9, 1e0p, 1s8j, 1r84, 1r2n, 4hyx, 1pxs, 1jv7, 1jv6, 1pxr, 4hwl, 1qkp, 1qko, 1s54, 1s53, 1mgy, 3han, 3hao, 3hap, 3haq, 3har, 1bm1, 1q5i, 1kme, 1s52, 1s51, 1py6, 1vjm, 1tn5, 1x0i, 1x0k, 3utv, 1tn0, 3utw, 1xji, 3utx, 3uty]
YXXWXLXT	YT7	AGFAGAMV	AV7	2	3	[3qap, 3qdc, 1jgj]
YLTWALST	YT7	AAXIGMCV	AV7	2	3	[1e12, 2jaf, 2jag]
YLTWALST	YT7	AYSAXXIV	AV7	2	6	[3qbl, 3vvk, 3a7k, 3qbg, 3abw, 3qbi, 3qbk]
YTWWLFXT	YT7	AYPILXIV	AV7	4	5	[2z55, 1vgo, 3wqj, 2ei4]
YXXFFGFT	YT7	IXAXVGAD	ID7	4	3	[1s8l, 1at9, 1e0p, 1s8j, 1r84, 1r2n, 4hyx, 1pxs, 1jv7, 1jv6, 1pxr, 4hwl, 1qkp, 1qko, 1s54, 1s53, 1mgy, 3han, 3hao, 3haq, 3har, 1bm1, 1q5i, 1kme, 1s52, 1s51, 1py6, 1vjm, 1tn5, 1x0i, 1x0k, 3utv, 1tn0, 3utw, 1xji, 3utx, 3uty]
YXXWXVTT	YT7	ITSGLIAD	ID7	2	3	[1xio, 2m3g, 4tl3]
YAXWLXXT	YT7	IXAXVGAD	ID7	2	3	[1at9, 1e0p, 1r2n, 1r84, 1pxs, 1ap9, 1pxr, 4hwl, 1s54, 1s53, 1o0a, 3han, 3hao, 1kg9, 1kg8, 3haq, 3har, 2wjk, 2wjl, 3has, 1q5j, 1q5i, 1f50, 1tn5, 3utv, 3utw, 1tn0, 3utx, 4fpd, 3uty, 1brx, 1fbk, 1ucq, 4hyx, 1f4z, 1qkp, 1qko, 1brd, 1p8h, 4md2, 4md1, 1c3w, 1bm1, 2ntu, 1kme, 2ntw, 1s52, 1s51, 1py6, 4ov0, 2i20, 1vjm, 3mbv, 1x0i, 1x0k, 1xji]
YXXFFGFT	YT7	ADGIMIGT	AT7	4	3	[1s8l, 1at9, 1e0p, 1s8j, 1r84, 1r2n, 4hyx, 1pxs, 1jv7, 1jv6, 1pxr, 4hwl, 1qkp, 1qko, 1s54, 1s53, 1mgy, 3han, 3hao, 3hap, 3haq, 3har, 1bm1, 1q5i, 1kme, 1s52, 1s51, 1py6, 1vjm, 1tn5, 1x0i, 1x0k, 3utv, 1tn0, 3utw, 1xji, 3utx, 3uty]
YLTWALST	YT7	ADIGMCVT	AT7	2	3	[1e12, 2jaf, 2jag]
YAXWLXXT	YT7	ADGIMIGT	AT7	2	3	[1m0k, 1s8l, 1at9, 1e0p, 1s8j, 2i1x, 1r2n, 1r84, 1pxs, 1jv7, 1m0m, 1ap9, 1pxr, 1jv6, 1m0l, 4hwl, 1s54, 1s53, 1o0a, 3han, 1c8s, 1c8r, 3hao, 1kg9, 1kg8, 3hap, 3haq, 3har, 2wjk, 2wjl, 3has, 1q5j, 1kgb, 2zzl, 1q5i, 1f50, 1dze, 1tn5, 3nsb, 2brd, 1cwq, 3utv, 3utw, 1tn0, 3utx, 4fpd, 3uty, 1brx, 1fbb, 1brr, 1p8i, 1fbk, 1ucq, 4hyx, 1p8u, 1f4z, 1ixf, 3vi0, 1qkp, 1qko, 1brd, 1p8h, 1mgy, 1qm8, 4md2, 2zfe, 4m…
YAXWLXXT	YT7	TXXXXXXA	TA7	2	1	[1m0k, 1s8l, 1at9, 1e0p, 1s8j, 1r2n, 1r84, 1pxs, 1jv7, 1ap9, 1pxr, 1jv6, 1m0l, 4hwl, 1s54, 1o0a, 3han, 3hao, 1kg9, 1kg8, 3hap, 3haq, 3har, 2wjk, 2wjl, 3has, 1q5j, 2zzl, 1q5i, 1f50, 1tn5, 3nsb, 1cwq, 3utv, 3utw, 1tn0, 4fpd, 1brx, 1brr, 1p8i, 1fbk, 1ucq, 4hyx, 1f4z, 1ixf, 3vi0, 1qkp, 1qko, 1brd, 1p8h, 1mgy, 1qm8, 4md2, 2zfe, 4md1, 3ns0, 1iw6, 1c3w, 1bm1, 2ntu, 1kme, 2ntw, 1s52, 1s51, 1py6, 4ov0, 3v…
YXXFFGFT	YT7	TXXAXVGA	TA7	4	3	[1s8l, 1at9, 1e0p, 1s8j, 1r84, 1r2n, 4hyx, 1pxs, 1jv7, 1jv6, 1pxr, 4hwl, 1qkp, 1qko, 1s54, 1s53, 1mgy, 3han, 3hao, 3haq, 3har, 1bm1, 1q5i, 1kme, 1s52, 1s51, 1py6, 1vjm, 1tn5, 1x0i, 1x0k, 3utv, 1tn0, 3utw, 1xji, 3utx, 3uty]
YAXWLXXT	YT7	AIXXXXXA	AA7	2	1	[1m0k, 1s8l, 1at9, 1e0p, 1s8j, 1r2n, 1r84, 1pxs, 1jv7, 1ap9, 1pxr, 1jv6, 4hwl, 1s54, 1o0a, 3han, 3hao, 1kg9, 1kg8, 3hap, 3haq, 3har, 2wjk, 2wjl, 3has, 1q5j, 1q5i, 1f50, 1tn5, 3nsb, 1cwq, 3utv, 3utw, 4fpd, 1brx, 1brr, 1p8i, 1fbk, 1ucq, 4hyx, 1f4z, 3vi0, 1qkp, 1qko, 1brd, 1p8h, 1mgy, 4md2, 4md1, 3ns0, 1c3w, 1bm1, 2ntu, 1kme, 2ntw, 1s52, 1s51, 1py6, 4ov0, 2i20, 1vjm, 3mbv, 1x0i, 1x0k, 1xji]
YXXWXLXT	YT7	AXAYXXMA	AA7	2	1	[1gue, 3qap, 3qdc, 2f93, 2ksy, 2f95, 1jgj, 1h68, 1gu8, 1h2s]
YLTWALST	YT7	AMCVTGXA	AA7	2	3	[3qbl, 3vvk, 3a7k, 3qbg, 3abw, 3qbi, 3qbk]
YAXWLXXT	YT7	AITXLVPP	AP7	2	1	[1tn0]
YLTWALST	YT7	AVSTXLVP	AP7	2	1	[3qbl, 3vvk, 3qbg, 3qbi, 3qbk]
YXXFFGFT	YT7	DXIMIXTG	DG7	4	3	[1s8l, 1at9, 1e0p, 1s8j, 1r84, 1r2n, 4hyx, 1pxs, 1jv7, 1jv6, 1pxr, 4hwl, 1qkp, 1qko, 1s54, 1s53, 1mgy, 3han, 3hao, 3hap, 3haq, 3har, 1bm1, 1q5i, 1kme, 1s52, 1s51, 1py6, 1vjm, 1tn5, 1x0i, 1x0k, 3utv, 1tn0, 3utw, 1xji, 3utx, 3uty]
YAXWLXXT	YT7	DXIMIXTG	DG7	2	3	[1m0k, 1s8l, 1at9, 1e0p, 1s8j, 2i1x, 1r2n, 1r84, 1pxs, 1jv7, 1m0m, 1ap9, 1pxr, 1jv6, 1m0l, 4hwl, 1s54, 1s53, 1o0a, 3han, 1c8s, 1c8r, 3hao, 1kg9, 1kg8, 3hap, 3haq, 3har, 2wjk, 2wjl, 3has, 1q5j, 1kgb, 2zzl, 1q5i, 1f50, 1dze, 1tn5, 3nsb, 2brd, 1cwq, 3utv, 3utw, 1tn0, 3utx, 4fpd, 3uty, 1brx, 1fbb, 1brr, 1p8i, 1fbk, 1ucq, 4hyx, 1p8u, 1f4z, 1ixf, 3vi0, 1qkp, 1qko, 1brd, 1p8h, 1mgy, 1qm8, 4md2, 2zfe, 4m…
YLTWALST	YT7	DIXMXVTG	DG7	2	3	[3qbl, 3vvk, 1e12, 2jaf, 2jag, 3a7k, 3qbg, 3abw, 3qbi, 3qbk]
YYLVGPMT	YT7	REFGIVIT	RT7	4	3	[1gue, 4gyc, 3qdc, 2f93, 2ksy, 2f95, 1jgj, 1h68, 1gu8]
YAXWLXXT	YT7	DVSAKVGL	DL7	2	6	[1jv6]
YXXFFGFT	YT7	DQGTILAL	DL7	4	3	[1s8l, 1s8j, 1q5i, 1kme, 1r84, 1r2n, 4hyx, 1jv7, 1jv6, 1qkp, 1s54, 1s53, 1x0i, 1mgy, 3han, 3utv, 3haq, 1tn0, 3utw, 1xji, 3uty]
YXXFFGFT	YT7	PLLXLXLA	PA7	4	2	[1s8l, 1at9, 1e0p, 1s8j, 1r84, 1r2n, 4hyx, 1pxs, 1jv7, 1jv6, 1pxr, 4hwl, 1qkp, 1qko, 1s54, 1s53, 1mgy, 3han, 3hap, 3haq, 3har, 3has, 1bm1, 1q5i, 1kme, 1s52, 1s51, 1py6, 1vjm, 1tn5, 1x0i, 1x0k, 3utv, 1tn0, 3utw, 1xji, 3utx, 3uty]
YAXWLXXT	YT7	PLLXLXLA	PA7	2	2	[1at9, 1e0p, 1r2n, 1r84, 1pxs, 1pxr, 4hwl, 1vgo, 1s54, 1s53, 1o0a, 3han, 1kg8, 3hap, 3haq, 3har, 2wjk, 2wjl, 3has, 1q5i, 1f50, 2z55, 1tn5, 3utv, 3utw, 1tn0, 3utx, 3uty, 1brx, 4hyx, 1f4z, 1qkp, 1qko, 1brd, 1p8h, 4md2, 4md1, 1c3w, 1bm1, 2ntu, 1kme, 2ntw, 1s52, 1s51, 1py6, 4ov0, 1vjm, 3mbv, 1x0i, 1x0k, 1xji]
YXXWXVTT	YT7	FIPIWSGL	FL7	2	1	[1xio, 2m3g, 4tl3]
YAXWLXXT	YT7	FTXXLSXL	FL7	2	1	[1m0k, 1s8l, 1at9, 1e0p, 1s8j, 2i1x, 1r2n, 1r84, 1pxs, 1jv7, 1m0m, 1ap9, 1pxr, 1jv6, 4hwl, 1s54, 1s53, 1o0a, 3han, 1c8s, 1c8r, 3hao, 1kg9, 1kg8, 3hap, 3haq, 3har, 2wjk, 2wjl, 3has, 1q5j, 1kgb, 2zzl, 1q5i, 1f50, 1dze, 1tn5, 3nsb, 2brd, 1tn0, 3utx, 4fpd, 3uty, 1brx, 1fbb, 1brr, 1p8i, 1fbk, 1ucq, 4hyx, 1p8u, 1f4z, 1ixf, 3vi0, 1qkp, 1qko, 1brd, 1p8h, 1qm8, 4md2, 2zfe, 4md1, 3ns0, 1iw6, 1c3w, 1bm1, 2n…
YAXWLXXT	YT7	PXIASAAY	PY7	2	1	[2z55, 1uaz, 1vgo, 3wqj, 2ei4]
YXXWXVTT	YT7	PIWSGLAY	PY7	2	1	[1xio, 2m3g, 4tl3]
YAXWLXXT	YT7	PXIAFTXY	PY7	2	1	[1m0k, 1s8l, 1at9, 1e0p, 1s8j, 2i1x, 1r2n, 1r84, 1pxs, 1jv7, 1m0m, 1ap9, 1jv6, 1m0l, 4hwl, 1s54, 1s53, 1o0a, 3han, 1c8s, 1c8r, 3hao, 1kg9, 1kg8, 3hap, 3haq, 3har, 2wjk, 2wjl, 3has, 1q5j, 1kgb, 2zzl, 1q5i, 1f50, 1dze, 1tn5, 3nsb, 2brd, 1cwq, 1tn0, 3utx, 4fpd, 1brx, 1fbb, 1brr, 1p8i, 1fbk, 1ucq, 4hyx, 1p8u, 1f4z, 1ixf, 3vi0, 1qkp, 1qko, 1brd, 1p8h, 1mgy, 1qm8, 4md2, 2zfe, 4md1, 3ns0, 1iw6, 1c3w, 1b…
YLTWALST	YT7	PXVSIXSY	PY7	2	1	[3qbl, 3vvk, 1e12, 2jaf, 2jag, 3a7k, 3qbg, 3abw, 3qbi, 3qbk]
YAXWLXXT	YT7	SAAYLXMF	SF7	2	1	[2z55, 1uaz, 1vgo, 3wqj, 2ei4]
YXXWXLXT	YT7	LNXVVXLA	LA7	2	3	[1gue, 3qap, 3qdc, 2f93, 2ksy, 2f95, 1jgj, 1h68, 1gu8, 1h2s]
YAXWLXXT	YT7	LVPGIAXA	LA7	2	1	[2z55, 1uaz, 1vgo, 3wqj, 2ei4]
YYLVGPMT	YT7	LNXVVXLA	LA7	4	3	[1gue, 4gyc, 3qdc, 3qap, 2f93, 2ksy, 2f95, 1jgj, 1h68, 1gu8]
YLTWALST	YT7	LVXVVSIA	LA7	2	1	[3qbl, 3vvk, 3a7k, 3qbg, 3abw, 3qbi, 3qbk]
YXXWXLXT	YT7	LVGISGIA	LA7	2	1	[1gue, 3qap, 3qdc, 2f93, 2ksy, 2f95, 1jgj, 1h68, 1gu8, 1h2s]
YAXWLXXT	YT7	AAIAFTMY	AY7	2	1	[1pxr, 3uty]
YAXWLXXT	YT7	ASAAYXXM	AM7	2	1	[2z55, 1uaz, 1vgo, 3wqj, 2ei4]
YXXWXLXT	YT7	AAXAYXVM	AM7	2	1	[1gue, 3qap, 3qdc, 2f93, 2ksy, 2f95, 1jgj, 1h68, 1gu8, 1h2s]
YLTWALST	YT7	FDIAMCVT	FT7	2	3	[3qbl, 3vvk, 3a7k, 3qbg, 3abw, 3qbi, 3qbk]
YXXFFGFT	YT7	FXVLRNVT	FT7	4	5	[1s8l, 1e0p, 1s8j, 1pxs, 1jv7, 1jv6, 1pxr, 4hwl, 1qkp, 1qko, 1s54, 1s53, 1mgy, 3hao, 3haq, 3har, 1q5i, 1kme, 1s52, 1s51, 1py6, 1vjm, 1tn5, 1x0k, 1tn0, 3utx, 3uty]
YLTWALST	YT7	TFDIAMCV	TV7	2	3	[3qbl, 3vvk, 3a7k, 3qbg, 3abw, 3qbi, 3qbk]
YLTWALST	YT7	CVTGLAAA	CA7	2	3	[3qbl, 3vvk, 1e12, 3a7k, 3qbg, 3abw, 3qbi, 3qbk]
YXXWXLXT	YT7	MLAGFAGA	MA7	2	3	[3qap, 3qdc, 2ksy, 1jgj, 1h2s]
YLTWALST	YT7	MCVTGLXA	MA7	2	3	[3qbl, 3vvk, 1e12, 2jaf, 3a7k, 3qbg, 3abw, 3qbi, 3qbk]
YLTWALST	YT7	VPVVSIAS	VS7	2	1	[3qbl, 3vvk, 3a7k, 3qbg, 3abw, 3qbi, 3qbk]
YAXWLXXT	YT7	TXXLSMLL	TL7	2	1	[1s8l, 1at9, 1e0p, 1s8j, 2i1x, 1r2n, 1r84, 1pxs, 1m0m, 1ap9, 1pxr, 4hwl, 1s54, 1s53, 1o0a, 3han, 1c8s, 1c8r, 3hao, 1kg9, 1kg8, 3hap, 3haq, 3har, 2wjk, 2wjl, 3has, 1q5j, 1kgb, 2zzl, 1q5i, 1f50, 1tn5, 3nsb, 2brd, 1tn0, 3utx, 4fpd, 3uty, 1brx, 1fbb, 1brr, 1fbk, 1ucq, 4hyx, 1p8u, 1f4z, 1ixf, 3vi0, 1qkp, 1qko, 1brd, 1p8h, 4md2, 4md1, 3ns0, 1c3w, 1bm1, 2ntu, 1kme, 2ntw, 1s52, 1s51, 1py6, 4ov0, 3vhz, 1i…
YXXWXLXT	YT7	TLNTVVML	TL7	2	3	[1gue, 3qap, 3qdc, 2f93, 2ksy, 2f95, 1jgj, 1h68, 1gu8, 1h2s]
YAXWLXXT	YT7	TXXXXXXL	TL7	2	2	[1m0k, 1at9, 1e0p, 1r2n, 1r84, 1pxs, 1ap9, 1pxr, 4hwl, 1vgo, 1s54, 1s53, 1o0a, 3han, 1kg9, 1kg8, 3hap, 3haq, 3har, 2wjk, 2wjl, 3has, 1q5i, 1f50, 2z55, 1tn5, 3nsb, 1cwq, 3utv, 3utw, 1tn0, 3utx, 3uty, 1brx, 1brr, 1p8i, 1ucq, 4hyx, 1f4z, 1qkp, 1qko, 1brd, 1p8h, 4md2, 4md1, 3ns0, 1c3w, 1bm1, 2ntu, 1kme, 2ntw, 1s52, 1s51, 1py6, 4ov0, 1vjm, 3mbv, 1x0i, 1x0k, 1xji]
YXXWXVTT	YT7	TXGLIADL	TL7	2	3	[1xio, 2m3g]
YYLVGPMT	YT7	TLNTVVML	TL7	4	3	[1gue, 4gyc, 3qdc, 3qap, 2f93, 2ksy, 2f95, 1jgj, 1h68, 1gu8]
YLTWALST	YT7	TSWAYSXL	TL7	2	6	[3qbl, 3vvk, 3a7k, 3qbg, 3abw, 3qbi, 3qbk]
YLTWALST	YT7	IXMCVTGL	IL7	2	3	[3qbl, 3vvk, 1e12, 2jaf, 2jag, 3a7k, 3qbg, 3abw, 3qbi, 3qbk]
YXXWXVTT	YT7	IVVITSGL	IL7	2	3	[1xio, 2m3g, 4tl3]
YLTWALST	YT7	ISSYLGXL	IL7	2	1	[1e12]
YTWWLFXT	YT7	TXLXGALS	TS7	4	3	[3wqj, 1uaz]
YLTWALST	YT7	TLMIPXVS	TS7	2	1	[1e12, 2jaf, 2jag]
YAXWLXXT	YT7	TXLXGALS	TS7	2	3	[3wqj, 1uaz]
YLTWALST	YT7	TXLVPXVS	TS7	2	1	[3qbl, 3vvk, 3a7k, 3qbg, 3abw, 3qbi, 3qbk]
YXXWXVTT	YT7	TQIVVITS	TS7	2	3	[1xio, 2m3g, 4tl3]
YLTWALST	YT7	STILVPVV	SV7	2	1	[3qbl, 3vvk, 3a7k, 3qbg, 3abw, 3qbi, 3qbk]
YXXWXVTT	YT7	YLVAMFIP	YP7	2	1	[2m3g]
YAXWLXXT	YT7	YAIXXLXP	YP7	2	1	[1s8l, 1at9, 1e0p, 1s8j, 1r2n, 1r84, 1pxs, 1jv7, 1jv6, 4hwl, 1vgo, 1s54, 1o0a, 3han, 3hao, 1kg8, 3hap, 3haq, 3har, 2wjk, 2wjl, 3has, 1q5j, 1q5i, 1f50, 2z55, 1tn5, 3utv, 1tn0, 4fpd, 1brx, 1fbk, 1ucq, 4hyx, 1f4z, 1qkp, 1qko, 1p8h, 1mgy, 4md2, 4md1, 1c3w, 1bm1, 2ntu, 1kme, 2ntw, 1s52, 1s51, 1py6, 4ov0, 2i20, 1vjm, 3mbv, 1x0i, 1x0k, 1xji]
YLTWALST	YT7	MIPLVSIS	MS7	2	1	[1e12, 2jaf, 2jag]
YXXWXLXT	YT7	YVTLVGIS	YS7	2	1	[1gue, 3qap, 3qdc, 2f93, 2ksy, 2f95, 1jgj, 1h68, 1gu8]
YYLVGPMT	YT7	TVVMLAGF	TF7	4	3	[1gue, 4gyc, 3qdc, 3qap, 2f93, 2ksy, 2f95, 1jgj, 1h68, 1gu8]
YAXWLXXT	YT7	TXXXXIAF	TF7	2	1	[1m0k, 1s8l, 1at9, 1e0p, 1s8j, 2i1x, 1r2n, 1r84, 1pxs, 1jv7, 1m0m, 1ap9, 1pxr, 1jv6, 1m0l, 4hwl, 1s54, 1s53, 1o0a, 3han, 1c8r, 3hao, 1kg9, 1kg8, 3hap, 3haq, 3har, 2wjk, 2wjl, 3has, 1q5j, 1kgb, 2zzl, 1q5i, 1f50, 1dze, 1tn5, 3nsb, 1cwq, 3utv, 1tn0, 3utw, 3utx, 4fpd, 3uty, 1brx, 1brr, 1p8i, 1fbk, 1ucq, 4hyx, 1p8u, 1f4z, 1ixf, 3vi0, 1qkp, 1qko, 1brd, 1p8h, 1mgy, 1qm8, 4md2, 2zfe, 4md1, 3ns0, 1iw6, 1c…
YXXWXLXT	YT7	TVVMLAGF	TF7	2	3	[1gue, 3qap, 3qdc, 2f93, 2ksy, 2f95, 1jgj, 1h68, 1gu8, 1h2s]
YXXWXLXT	YT7	SGIAAVAY	SY7	2	1	[1gue, 3qap, 3qdc, 2f93, 2ksy, 2f95, 1jgj, 1h68, 1gu8, 1h2s]
YLTWALST	YT7	SWAYSXLD	SD7	2	6	[3qbl, 3vvk, 3a7k, 3qbg, 3abw, 3qbi, 3qbk]
YVRLRNLT	YT7	TXVGFGFI	TI7	5	6	[1gue, 4gyc, 3qap, 3qdc, 2ksy, 1jgj, 1gu8, 1h68]
YXXWXLXT	YT7	TXVGISGI	TI7	2	1	[1gue, 3qap, 3qdc, 2f93, 2ksy, 2f95, 1jgj, 1h68, 1gu8, 1h2s]
YAXWLXXT	YT7	GVDALMIV	GV7	2	3	[2z55, 1uaz, 1vgo, 3wqj, 2ei4]
YXXWXLXT	YT7	GISGIAAV	GV7	2	1	[1gue, 3qap, 3qdc, 2f93, 2ksy, 2f95, 1jgj, 1h68, 1gu8, 1h2s]
YXXWXLXT	YT7	GIAAVAYV	GV7	2	1	[1gue, 3qap, 3qdc, 2f93, 2f95, 1h68, 1gu8, 1h2s]
YTWWLFXT	YT7	GVDALMIV	GV7	4	3	[2z55, 1vgo, 3wqj, 1uaz, 2ei4]
YLTWALST	YT7	SXLDIVAK	SK7	2	6	[3qbl, 3vvk, 3a7k, 3qbg, 3abw, 3qbi, 3qbk]
YLTWALST	YT7	WAXSALDI	WI7	2	6	[3qbl, 3vvk, 3a7k, 3qbg, 3abw, 3qbi, 3qbk]
YAXWLXXT	YT7	YAIXTLVA	YA7	2	1	[3utw, 1pxr]
YLTWALST	YT7	YSXLDIVA	YA7	2	6	[3qbl, 3vvk, 3a7k, 3qbg, 3abw, 3qbi, 3qbk]
YVRLRNLT	YT7	VTKVGFGF	VF7	5	6	[1gue, 4gyc, 3qap, 3qdc, 2ksy, 1jgj, 1gu8, 1h68]
YYLVGPMT	YT7	VLWAIYXF	VF7	4	5	[2ksy, 1jgj]
YXXWXLXT	YT7	VMALGVGW	VW7	2	1	[3qap, 3qdc, 2ksy, 1jgj]
YXXWXVTT	YT7	VAMFIPIW	VW7	2	1	[1xio, 2m3g, 4tl3]
YAXWLXXT	YT7	VXALMIVT	VT7	2	3	[2z55, 1uaz, 1vgo, 3wqj, 2ei4]
YTWWLFXT	YT7	VXALMIVT	VT7	4	3	[2z55, 1vgo, 3wqj, 1uaz, 2ei4]
YLTWALST	YT7	VVSIASYT	VT7	2	1	[3qbl, 3vvk, 3a7k, 3qbg, 3abw, 3qbi, 3qbk]
YAXWLXXT	YT7	YLSMLLGY	YY7	2	1	[1at9, 1kme, 1brr, 1s52, 1r2n, 1r84, 4hwl, 1qkp, 3han, 2brd, 3hap, 3har, 3utx, 1xji, 3has, 3uty]
YAXWLXXT	YT7	MLLGYGLT	MT7	2	1	[4hwl, 1at9, 1s52, 3utv]
YXXWXVTT	YT7	GLAYMAMA	GA7	2	1	[1xio, 2m3g]
YXXWXLXT	YT7	GIAAVAYA	GA7	2	1	[2ksy, 1jgj]
YLTWALST	YT7	GMXVTGLA	GA7	2	3	[1e12, 2jaf]
YYLVGPMT	YT7	NLTVXLWA	NA7	4	5	[1gue, 4gyc, 3qdc, 3qap, 2f93, 2ksy, 2f95, 1jgj, 1h68, 1gu8]
YAXWLXXT	YT7	VXXIAFTM	VM7	2	1	[1m0k, 1s8l, 1at9, 1e0p, 1s8j, 2i1x, 1r2n, 1r84, 1jv7, 1m0m, 1ap9, 1pxr, 1jv6, 1m0l, 4hwl, 1s54, 1s53, 1o0a, 1c8s, 1c8r, 3hao, 1kg9, 1kg8, 3hap, 3haq, 3har, 2wjk, 2wjl, 3has, 1q5j, 1kgb, 2zzl, 1q5i, 1f50, 1dze, 1tn5, 3nsb, 2brd, 1cwq, 3utv, 3utw, 1tn0, 3utx, 4fpd, 3uty, 1brx, 1fbb, 1brr, 1p8i, 1fbk, 1ucq, 4hyx, 1f4z, 1ixf, 3vi0, 1qkp, 1qko, 1brd, 1p8h, 1mgy, 1qm8, 4md2, 2zfe, 4md1, 3ns0, 1iw6, 1c…
YVRLRNLT	YT7	VYYLVGPM	VM7	5	4	[1gue, 4gyc, 3qap, 3qdc, 2ksy, 1jgj, 1gu8, 1h68]
YLTWALST	YT7	VTGLAAAM	VM7	2	3	[1e12]
YXXWXVTT	YT7	SGLAYMAM	SM7	2	1	[1xio, 2m3g, 4tl3]
YXXWXLXT	YT7	YXVMALGV	YV7	2	1	[3qap, 3qdc, 2ksy, 1jgj]
YAXWLXXT	YT7	PIAFTMYL	PL7	2	1	[1tn0]
YVRLRNLT	YT7	LVYYLVGP	LP7	5	4	[1gue, 4gyc, 3qap, 3qdc, 2ksy, 1jgj, 1gu8, 1h68]
YYLVGPMT	YT7	FGIVITLN	FN7	4	3	[1gue, 4gyc, 3qdc, 3qap, 2f93, 2ksy, 2f95, 1jgj, 1h68, 1gu8]
YYLVGPMT	YT7	NTVVMLAG	NG7	4	3	[1gue, 4gyc, 3qdc, 3qap, 2f93, 2ksy, 2f95, 1jgj, 1h68, 1gu8]
YXXWXLXT	YT7	NTVVMLAG	NG7	2	3	[1gue, 3qap, 3qdc, 2f93, 2ksy, 2f95, 1jgj, 1h68, 1gu8, 1h2s]
YXXWXVTT	YT7	IWSGLAYM	IM7	2	1	[1xio, 2m3g, 4tl3]
YYLVGPMT	YT7	ITLNTVVM	IM7	4	3	[1gue, 4gyc, 3qdc, 3qap, 2f93, 2ksy, 2f95, 1jgj, 1h68, 1gu8]
YYLVGPMT	YT7	GIVITLNT	GT7	4	3	[1gue, 4gyc, 3qdc, 3qap, 2f93, 2ksy, 2f95, 1jgj, 1h68, 1gu8]
YVRLRNLT	YT7	KVGFGXIA	KA7	5	6	[1gue, 4gyc, 3qap, 3qdc, 2ksy, 1jgj, 1gu8, 1h68]
YVRLRNLT	YT7	GFGFIALD	GD7	5	6	[1gue, 4gyc, 3qap, 3qdc, 2ksy, 1jgj, 1gu8, 1h68]
YXXFFGFT	YT7	QGTILAXV	QV7	4	3	[1s8l, 1s8j, 1q5i, 1kme, 1r84, 1r2n, 4hyx, 1jv7, 1jv6, 1qkp, 1s54, 1s53, 1x0i, 1mgy, 3han, 3utv, 3haq, 1tn0, 3utw, 1xji, 3uty]
YYLVGPMT	YT7	RLRNLTVV	RV7	4	5	[2ksy, 1jgj]
YXXWXVTT	YT7	STQIVVIT	ST7	2	3	[1xio, 2m3g, 4tl3]
YXXWXVTT	YT7	QIVVITSG	QG7	2	3	[1xio, 2m3g, 4tl3]
YYLVGPMT	YT7	RLRNLTVI	RI7	4	5	[1gue, 4gyc, 3qdc, 3qap, 2f93, 2f95, 1h68, 1gu8]
YXXWXVTT	YT7	SGLIADLS	SS7	2	3	[2m3g]
YLTWALST	YT7	SSYLGLLS	SS7	2	1	[1e12]
IFAFLLLN	IN7	IAVSTXLV	IV7	6	1	[3vvk, 3qbl, 3qbg, 3qbi, 3qbk]
IFAFLLLN	IN7	LFVFMTRG	LG7	6	0	[3vvk, 3qbi]
IFAFLLLN	IN7	LXVVXWLG	LG7	6	5	[3vvk, 3qbl, 3qbg, 3qbi, 3qbk]
IFAFLLLN	IN7	VSXILXXV	VV7	6	1	[3vvk, 3qbl, 3qbg, 3qbi, 3qbk]
IILWGIWN	IN7	LMSTQIVV	LV7	4	3	[2m3g]
IFAFLLLN	IN7	NIALAGLS	NS7	6	0	[3vvk, 3qbl, 3qbg, 3qbi, 3qbk]
IFAFLLLN	IN7	TVXXWLGY	TY7	6	5	[3vvk, 3qbl, 3qbg, 3qbi, 3qbk]
IFAFLLLN	IN7	YINIALAG	YG7	6	0	[3vvk, 3qbl, 3qbg, 3qbi, 3qbk]
IFAFLLLN	IN7	LKLLTVVM	LM7	6	5	[3vvk, 3qbl, 3qbg, 3qbi, 3qbk]
IILWGIWN	IN7	FLMSTQIV	FV7	4	3	[2m3g]
IILWGIWN	IN7	KLVTYFTV	KV7	4	5	[2m3g]
IFAFLLLN	IN7	IALAGLSI	II7	6	0	[3vvk, 3qbl, 3qbg, 3qbi, 3qbk]
IFAFLLLN	IN7	IXVPVVSI	II7	6	1	[3vvk, 3qbl, 3qbg, 3qbi, 3qbk]
IFAFLLLN	IN7	LXXLLFVF	LF7	6	0	[3vvk, 3qbl, 3qbg, 3qbi, 3qbk]
IILWGIWN	IN7	LVTYFTVL	LL7	4	5	[2m3g]
IFAFLLLN	IN7	LXXVVXWL	LL7	6	5	[3vvk, 3qbl, 3qbg, 3qbi, 3qbk]
IFAFLLLN	IN7	LIAVSTIL	LL7	6	1	[3vvk, 3qbl, 3qbg, 3qbi, 3qbk]
IFAFLLLN	IN7	LXXLXILL	LL7	6	0	[3vvk, 3qbl, 3qbg, 3qbi, 3qbk]
IFAFLLLN	IN7	AGLSILXF	AF7	6	0	[3vvk, 3qbl, 3qbg, 3qbi, 3qbk]
IFAFLLLN	IN7	AVSTXLVP	AP7	6	1	[3vvk, 3qbl, 3qbg, 3qbi, 3qbk]
IFAFLLLN	IN7	LYINXXXA	LA7	6	0	[3vvk, 3qbl, 3qbg, 3qbi, 3qbk]
IFAFLLLN	IN7	FSTLKLLT	FT7	6	5	[3vvk, 3qbl, 3qbg, 3qbi, 3qbk]
IFAFLLLN	IN7	TLKLXTVV	TV7	6	5	[3vvk, 3qbl, 3qbg, 3qbi, 3qbk]
IFAFLLLN	IN7	ILLFVFMT	IT7	6	0	[3vvk, 3qbl, 3qbg, 3qbi, 3qbk]
IILWGIWN	IN7	TQIVVITS	TS7	4	3	[2m3g]
IFAFLLLN	IN7	TXLVPXVS	TS7	6	1	[3vvk, 3qbl, 3qbg, 3qbi, 3qbk]
IILWGIWN	IN7	IVVITSGL	IL7	4	3	[2m3g]
IFAFLLLN	IN7	INXXLAXL	IL7	6	0	[3vvk, 3qbl, 3qbg, 3qbi, 3qbk]
IFAFLLLN	IN7	STLKLLTV	SV7	6	5	[3vvk, 3qbl, 3qbg, 3qbi, 3qbk]
IFAFLLLN	IN7	STILVPVV	SV7	6	1	[3vvk, 3qbl, 3qbg, 3qbi, 3qbk]
IILWGIWN	IN7	TYFTVLWI	TI7	4	5	[2m3g]
IFAFLLLN	IN7	GLSILXFV	GV7	6	0	[3vvk, 3qbl, 3qbg, 3qbi, 3qbk]
IILWGIWN	IN7	MSTQIVVI	MI7	4	3	[2m3g]
IILWGIWN	IN7	VTYFTVLW	VW7	4	5	[2m3g]
IFAFLLLN	IN7	SILLFVFM	SM7	6	0	[3vvk, 3qbl, 3qbg, 3qbi, 3qbk]
IFAFLLLN	IN7	KLLTVVMW	KW7	6	5	[3vvk, 3qbl, 3qbg, 3qbi, 3qbk]
IFAFLLLN	IN7	LXFVFMTR	LR7	6	0	[3vvk, 3qbl, 3qbg, 3qbi, 3qbk]
IILWGIWN	IN7	STQIVVIT	ST7	4	3	[2m3g]
IILWGIWN	IN7	QIVVITSG	QG7	4	3	[2m3g]
IILWGIWN	IN7	DKLVTYFT	DT7	4	5	[2m3g]
IILWGIWN	IN7	IGFLMSTQ	IQ7	4	3	[2m3g]
ILTTPLIV	IV7	EFGIVITL	EL7	2	3	[1gue, 4gyc, 3qap, 3qdc, 2f93, 2ksy, 2f95, 1jgj, 1h68, 1gu8]
IGLVYYLV	IV7	EFGIVITL	EL7	4	3	[2ksy, 1jgj]
IMIGTXLV	IV7	TTXLXXXD	TD7	3	2	[1m0k, 1s8l, 1at9, 1e0p, 1s8j, 1r2n, 1r84, 1pxs, 1ap9, 1pxr, 1m0l, 4hwl, 1s54, 1s53, 1o0a, 3han, 1kg9, 1kg8, 3hap, 3haq, 2wjk, 3har, 2wjl, 3has, 1q5i, 1f50, 3nsb, 1tn5, 1cwq, 3utv, 1tn0, 3utw, 3utx, 3uty, 1brx, 1brr, 1p8i, 1ucq, 4hyx, 1f4z, 1qkp, 1qko, 1p8h, 4md2, 4md1, 3ns0, 1c3w, 1bm1, 2ntu, 1kme, 2ntw, 1s52, 1s51, 1py6, 4ov0, 1vjm, 1qhj, 3mbv, 1x0k, 1xji]
ILTTPLIV	IV7	DXXXKVGF	DF7	2	6	[1gue, 4gyc, 3qap, 3qdc, 2f93, 2ksy, 2f95, 1jgj, 1h68, 1gu8, 1h2s]
IAXVAYXV	IV7	DXXXKVGF	DF7	1	6	[1gue, 4gyc, 3qap, 3qdc, 2f93, 2ksy, 2f95, 1jgj, 1h68, 1gu8, 1h2s]
IAXVAYXV	IV7	LXXKVGFG	LG7	1	6	[1gue, 4gyc, 3qap, 3qdc, 2f93, 2ksy, 2f95, 1jgj, 1h68, 1gu8, 1h2s]
ILTTPLIV	IV7	LDXXXKVG	LG7	2	6	[1gue, 4gyc, 3qap, 3qdc, 2f93, 2ksy, 2f95, 1jgj, 1h68, 1gu8, 1h2s]
IAVSTXLV	IV7	LFVFMTRG	LG7	1	0	[3vvk, 3qbi]
IAXVAYXV	IV7	LXTLFWLG	LG7	1	0	[1jgj]
IMIGTXLV	IV7	LXXXGAXG	LG7	3	3	[1m0k, 1s8l, 1at9, 1e0p, 1s8j, 1r2n, 1r84, 1pxs, 1ap9, 1pxr, 4hwl, 1s54, 1s53, 1o0a, 3han, 3hao, 1kg9, 1kg8, 3haq, 2wjk, 3har, 2wjl, 3has, 1q5j, 1q5i, 1f50, 3nsb, 1tn5, 1cwq, 3utv, 1tn0, 3utw, 3utx, 4fpd, 3uty, 1brx, 1brr, 1p8i, 1fbk, 1ucq, 4hyx, 1f4z, 3vi0, 1qkp, 1qko, 1p8h, 4md2, 4md1, 3ns0, 1c3w, 1bm1, 2ntu, 1kme, 2ntw, 1s52, 1s51, 1py6, 4ov0, 2i20, 1vjm, 3mbv, 1x0k, 1xji]
ILTTPLIV	IV7	LXXKVGFG	LG7	2	6	[1gue, 4gyc, 3qap, 3qdc, 2f93, 2ksy, 2f95, 1jgj, 1h68, 1gu8, 1h2s]
IAXVAYXV	IV7	LFWLGXXG	LG7	1	0	[1gue, 4gyc, 3qap, 3qdc, 2f93, 2ksy, 2f95, 1jgj, 1h68, 1gu8, 1h2s]
IAXVAYXV	IV7	LDXXXKVG	LG7	1	6	[1gue, 4gyc, 3qap, 3qdc, 2f93, 2ksy, 2f95, 1jgj, 1h68, 1gu8, 1h2s]
IGLVYYLV	IV7	VRLRNLTV	VV7	4	5	[2ksy, 1jgj]
ILTTPLIV	IV7	VIXLXTVV	VV7	2	3	[1gue, 4gyc, 3qap, 3qdc, 2f93, 2ksy, 2f95, 1jgj, 1h68, 1gu8, 1h2s]
IGLVYYLV	IV7	VIXLXTVV	VV7	4	3	[2ksy, 1jgj]
ILTTPLIV	IV7	VMLAGFAG	VG7	2	3	[1gue, 4gyc, 3qap, 3qdc, 2f93, 2ksy, 2f95, 1jgj, 1h68, 1gu8, 1h2s]
ILTTPLIV	IV7	VVXALGVG	VG7	2	1	[3qap, 3qdc]
ILTTPLIV	IV7	VTLXXISG	VG7	2	1	[1gue, 4gyc, 3qap, 3qdc, 2f93, 2ksy, 2f95, 1jgj, 1h68, 1gu8]
IETLLFMV	IV7	VWXIGSEG	VG7	6	5	[1q5i, 1brr, 1s52, 1r2n, 1r84, 1pxr, 4hwl, 3han, 3hap, 3utv, 1tn0, 3har, 3utx, 1xji, 3has, 3uty]
IMIGTXLV	IV7	SWLFTTPL	SL7	3	2	[1s8l, 1s8j]
IETLLFMV	IV7	SAYXVVWL	SL7	6	5	[1brr, 1r2n, 1r84, 4hyx, 1pxs, 1pxr, 4hwl, 1ixf, 3vi0, 1qkp, 1s54, 1s53, 1p8h, 1o0a, 3han, 1c8r, 3hap, 3haq, 4md2, 3har, 3has, 4md1, 3ns0, 1q5j, 1kgb, 1kme, 2ntw, 1s52, 1s51, 1py6, 4ov0, 1iw9, 3vhz, 2i21, 1tn5, 3nsb, 3mbv, 3t45, 3utv, 1tn0, 3utw, 3utx, 1xji, 3uty]
IFVGALXV	IV7	LGINLXLV	LV7	0	1	[4gyc, 2f95, 1h2s]
IVITLNTV	IV7	LXLVYXLV	LV7	3	4	[1gue, 4gyc, 3qdc, 3qap, 2f93, 2f95, 1gu8, 1h68]
IMIGTXLV	IV7	LLXLXXLV	LV7	3	2	[1brx]
IAXVAYXV	IV7	LGAIGMLV	LV7	1	0	[1gue, 4gyc, 3qap, 3qdc, 2f93, 2ksy, 2f95, 1jgj, 1h68, 1gu8, 1h2s]
IETLLFMV	IV7	LWSAYXXV	LV7	6	5	[1brr, 1r2n, 1r84, 4hyx, 1pxs, 1pxr, 4hwl, 1ixf, 3vi0, 1qkp, 1s54, 1s53, 1p8h, 1o0a, 3han, 1c8r, 3hap, 3haq, 4md2, 3har, 3has, 4md1, 3ns0, 1q5j, 1kgb, 1kme, 2ntw, 1s52, 1s51, 1py6, 4ov0, 1iw9, 3vhz, 2i21, 1tn5, 3nsb, 3mbv, 3t45, 3utv, 1tn0, 3utw, 3utx, 1xji, 3uty]
IETLLFMV	IV7	AYXIXWII	AI7	6	5	[1uaz]
IMIGTXLV	IV7	AXVGADGI	AI7	3	3	[1m0k, 1s8l, 1at9, 1e0p, 1s8j, 1r2n, 1r84, 1pxs, 1ap9, 1pxr, 1m0l, 4hwl, 1s54, 1s53, 1o0a, 3han, 3hao, 1kg9, 1kg8, 3haq, 2wjk, 3har, 2wjl, 3has, 2zzl, 1q5j, 1q5i, 1f50, 3nsb, 1tn5, 1cwq, 3utv, 1tn0, 3utw, 3utx, 4fpd, 3uty, 1brx, 1brr, 1p8i, 1fbk, 1ucq, 4hyx, 1f4z, 1ixf, 3vi0, 1qkp, 1qko, 1p8h, 1qm8, 4md2, 2zfe, 4md1, 1iw6, 3ns0, 1c3w, 1bm1, 2ntu, 1kme, 2ntw, 1s52, 1s51, 1py6, 4ov0, 2i20, 1iw9, 1v…
IETLLFMV	IV7	AYXVVWLI	AI7	6	5	[1brr, 1r2n, 1r84, 4hyx, 1pxs, 1pxr, 4hwl, 1ixf, 3vi0, 1qkp, 1s54, 1s53, 1p8h, 1o0a, 3han, 1c8r, 3hap, 3haq, 4md2, 3har, 3has, 4md1, 3ns0, 1q5j, 1kgb, 1kme, 2ntw, 1s52, 1s51, 1py6, 4ov0, 1iw9, 3vhz, 2i21, 1tn5, 3nsb, 3mbv, 3t45, 3utv, 1tn0, 3utw, 3utx, 1xji, 3uty]
IAXVAYXV	IV7	APRYIXWI	AI7	1	2	[1gue, 3qap, 3qdc, 1h68, 1gu8, 1h2s]
IETLLFMV	IV7	KFYAIXTL	KL7	6	1	[1q5i, 1kme, 1s54, 2ntw, 1s51, 1py6, 1pxs, 3haq, 1tn0, 3utw, 1pxr]
IAVSTXLV	IV7	KYXFAXXL	KL7	1	6	[3qbl, 3vvk, 3qbg, 3qbi, 3qbk]
IETLLFMV	IV7	NVTVVLWS	NS7	6	5	[1brr, 1r2n, 1r84, 4hyx, 1pxs, 1pxr, 4hwl, 1ixf, 3vi0, 1qkp, 1s54, 1s53, 1p8h, 1o0a, 3han, 3hap, 3haq, 4md2, 3har, 3has, 4md1, 3ns0, 1q5j, 1q5i, 1kme, 2ntw, 1s52, 1s51, 1py6, 4ov0, 1iw9, 1tn5, 3nsb, 3mbv, 3utv, 1tn0, 3utw, 3utx, 1xji, 3uty]
IGLVYYLV	IV7	RNXTVXLW	RW7	4	5	[2ksy, 1jgj]
IGLVYYLV	IV7	TVXLWAIY	TY7	4	5	[2ksy, 1jgj]
IVITLNTV	IV7	VYFLGLXA	VA7	3	2	[3qdc, 1gu8, 1h68]
IGTFYFIV	IV7	VPXIASAA	VA7	0	1	[1uaz]
ILTTPLIV	IV7	VVMLAGFA	VA7	2	3	[1gue, 4gyc, 3qap, 3qdc, 2f93, 2ksy, 2f95, 1jgj, 1h68, 1gu8, 1h2s]
ILTTPLIV	IV7	VGISGXAA	VA7	2	1	[1gue, 4gyc, 3qap, 3qdc, 2f93, 2ksy, 2f95, 1jgj, 1h68, 1gu8, 1h2s]
IMIGTXLV	IV7	VXWXISTA	VA7	3	4	[1m0k, 1at9, 1e0p, 2i1x, 1r2n, 1r84, 1pxs, 1m0m, 1ap9, 1pxr, 4hwl, 1s54, 1s53, 1o0a, 1c8s, 3han, 3hao, 1kg9, 1c8r, 1kg8, 3hap, 3haq, 2wjk, 3har, 2wjl, 3has, 2zzl, 1q5j, 1kgb, 1q5i, 1f50, 1dze, 3nsb, 1tn5, 2brd, 1cwq, 3utv, 1tn0, 3utw, 3utx, 4fpd, 3uty, 1brx, 1fbb, 1brr, 1p8i, 1fbk, 1ucq, 4hyx, 1p8u, 1f4z, 1ixf, 3vi0, 1qkp, 1qko, 1p8h, 1qm8, 4md2, 2zfe, 4md1, 1iw6, 3ns0, 1c3w, 1bm1, 2ntu, 1kme, 2n…
IAXVAYXV	IV7	VGXXXIAL	VL7	1	6	[1gue, 4gyc, 3qap, 3qdc, 2f93, 2ksy, 2f95, 1jgj, 1h68, 1gu8]
ISXAXFIV	IV7	VTGLAXAL	VL7	4	3	[3vvk, 3qbl, 3a7k, 3abw, 3qbg, 3qbi, 3qbk]
ILTTPLIV	IV7	VAYXXXAL	VL7	2	1	[1gue, 4gyc, 3qap, 3qdc, 1h68, 1gu8, 1h2s]
IGLVYYLV	IV7	VXLWAIYP	VP7	4	5	[2ksy, 1jgj]
IETLLFMV	IV7	WIWLALGT	WT7	6	0	[1brr, 1r2n, 1r84, 4hyx, 1pxs, 1pxr, 4hwl, 1ixf, 3vi0, 1qkp, 1s54, 1s53, 1p8h, 3han, 1c8r, 3hap, 3haq, 4md2, 3har, 3has, 4md1, 3ns0, 1q5j, 1kgb, 1q5i, 1kme, 2ntw, 1s52, 1s51, 1py6, 4ov0, 1iw9, 3vhz, 1tn5, 3nsb, 3mbv, 3t45, 3utv, 1tn0, 3utw, 3utx, 1xji, 3uty]
IETLLFMV	IV7	WXAYPIXW	WW7	6	5	[1uaz]
IETLLFMV	IV7	WXAYXXXW	WW7	6	5	[1brr, 1r2n, 1r84, 4hyx, 1pxs, 1pxr, 4hwl, 1ixf, 3vi0, 1qkp, 1s54, 1s53, 1p8h, 1o0a, 3han, 1c8r, 3hap, 3haq, 4md2, 3har, 3has, 4md1, 3ns0, 1q5j, 1kgb, 1kme, 2ntw, 1s52, 1s51, 1py6, 4ov0, 1iw9, 3vhz, 2i21, 1tn5, 3nsb, 3mbv, 3t45, 3utv, 1tn0, 3utw, 3utx, 1xji, 3uty]
IETLLFMV	IV7	YPIXWXXG	YG7	6	5	[1uaz]
IETLLFMV	IV7	YPVXWXXG	YG7	6	5	[1brr, 1r2n, 1r84, 4hyx, 1pxs, 1pxr, 4hwl, 1ixf, 3vi0, 1qkp, 1s54, 1s53, 1p8h, 1o0a, 3han, 1c8r, 3hap, 3haq, 4md2, 3har, 3has, 4md1, 3ns0, 1q5j, 1kgb, 1kme, 2ntw, 1s52, 1s51, 1py6, 4ov0, 1iw9, 3vhz, 2i21, 1tn5, 3nsb, 3mbv, 3t45, 3utv, 1tn0, 3utw, 3utx, 1xji, 3uty]
IETLLFMV	IV7	LXLGTXXM	LM7	6	0	[1brr, 1r2n, 1r84, 4hyx, 1pxs, 1pxr, 4hwl, 1ixf, 3vi0, 1qkp, 1s54, 1s53, 1p8h, 1o0a, 3han, 1c8r, 3hap, 3haq, 4md2, 3har, 3has, 4md1, 3ns0, 1q5j, 1kgb, 1q5i, 1kme, 2ntw, 1s52, 1s51, 1py6, 4ov0, 1iw9, 3vhz, 2i21, 1tn5, 3nsb, 3mbv, 3t45, 3utv, 1tn0, 3utw, 3utx, 1xji, 3uty]
ILTTPLIV	IV7	LAGFAGAM	LM7	2	3	[4gyc, 3qap, 3qdc, 2ksy, 1jgj]
IETLLFMV	IV7	LXXGTXLM	LM7	6	0	[1uaz]
IMIGTXLV	IV7	LVXXDXIM	LM7	3	3	[1m0k, 1s8l, 1at9, 1e0p, 1s8j, 1r2n, 1r84, 1pxs, 1ap9, 1pxr, 1m0l, 4hwl, 1s54, 1s53, 1o0a, 3han, 3hao, 1kg9, 1c8r, 1kg8, 3haq, 2wjk, 3har, 2wjl, 3has, 2zzl, 1q5j, 1kgb, 1q5i, 1f50, 3nsb, 1tn5, 1cwq, 3utv, 1tn0, 3utw, 3utx, 4fpd, 3uty, 1brx, 1brr, 1p8i, 1fbk, 1ucq, 4hyx, 1p8u, 1f4z, 1ixf, 3vi0, 1qkp, 1qko, 1p8h, 1qm8, 4md2, 2zfe, 4md1, 1iw6, 3ns0, 1c3w, 1bm1, 2ntu, 1kme, 2ntw, 1s52, 1s51, 1py6, 4o…
IETLLFMV	IV7	ALGTALMG	AG7	6	0	[1brr, 1r2n, 1r84, 4hyx, 1pxs, 1pxr, 4hwl, 1ixf, 3vi0, 1qkp, 1s54, 1s53, 1p8h, 1o0a, 3han, 1c8r, 3hap, 3haq, 4md2, 3har, 3has, 4md1, 3ns0, 1q5j, 1kgb, 1q5i, 1kme, 2ntw, 1s52, 1s51, 1py6, 4ov0, 1iw9, 3vhz, 2i21, 1tn5, 3nsb, 3mbv, 3t45, 3utv, 1tn0, 3utw, 3utx, 1xji, 3uty]
ILTTPLIV	IV7	ISGXAXXA	IA7	2	1	[1gue, 4gyc, 3qap, 3qdc, 2f93, 2ksy, 2f95, 1jgj, 1h68, 1gu8, 1h2s]
IFVGALXV	IV7	IXLGLXXA	IA7	0	1	[4gyc, 1h2s]
IETLLFMV	IV7	IWLXLXTA	IA7	6	0	[1brr, 1r2n, 1r84, 4hyx, 1pxs, 1pxr, 4hwl, 1ixf, 3vi0, 1qkp, 1s54, 1s53, 1p8h, 1o0a, 3han, 1c8r, 3hap, 3haq, 4md2, 3har, 3has, 4md1, 3ns0, 1q5j, 1kgb, 1q5i, 1kme, 2ntw, 1s52, 1s51, 1py6, 4ov0, 1iw9, 3vhz, 2i21, 1tn5, 3nsb, 3mbv, 3t45, 3utv, 1tn0, 3utw, 3utx, 1xji, 3uty]
IETLLFMV	IV7	TXXMXXGT	TT7	6	0	[1brr, 1r2n, 1r84, 4hyx, 1pxs, 1pxr, 4hwl, 1ixf, 3vi0, 1qkp, 1s53, 1p8h, 1o0a, 3han, 1c8r, 3hap, 3haq, 4md2, 3har, 3has, 4md1, 3ns0, 1q5j, 1kgb, 1q5i, 1kme, 2ntw, 1py6, 4ov0, 1iw9, 3vhz, 2i21, 1tn5, 3nsb, 3mbv, 3t45, 3utv, 1tn0, 3utw, 3utx, 1xji, 3uty]
IETLLFMV	IV7	TXLMLIGT	TT7	6	0	[1uaz]
ISXAXFIV	IV7	TGLAAAXT	TT7	4	3	[3qbl, 3a7k, 3abw]
IETLLFMV	IV7	TLWLGXGT	TT7	6	0	[1uaz]
IAVSTXLV	IV7	TKLFTAIT	TT7	1	3	[3qbl, 3vvk, 3qbg, 3qbi, 3qbk]
ISXAXXVV	IV7	TGLAAAXT	TT7	4	3	[1e12]
IAXVAYXV	IV7	LTTPLIVY	LY7	1	2	[1gue, 4gyc, 3qap, 3qdc, 2f93, 2ksy, 2f95, 1jgj, 1h68, 1gu8, 1h2s]
IVITLNTV	IV7	LTTPLIVY	LY7	3	2	[1gue, 4gyc, 3qdc, 3qap, 2f93, 2ksy, 2f95, 1jgj, 1gu8, 1h68, 1h2s]
IMIGTXLV	IV7	TTPLLXLG	TG7	3	2	[1fbk, 4fpd]
ISXAXXVV	IV7	TVIAADIG	TG7	4	3	[1e12, 2jaf, 2jag]
IAXVAYXV	IV7	TLXFAWAG	TG7	1	0	[1gue, 4gyc, 3qap, 3qdc, 2f93, 2ksy, 2f95, 1jgj, 1h68, 1gu8]
IAXVAYXV	IV7	MLXGTLXF	MF7	1	0	[1gue, 4gyc, 3qap, 3qdc, 2f93, 2ksy, 2f95, 1jgj, 1h68, 1gu8, 1h2s]
IMIGTXLV	IV7	STAAMLYI	SI7	3	4	[1m0k, 1s8l, 1at9, 1e0p, 1s8j, 2i1x, 1r2n, 1r84, 1pxs, 1m0m, 1ap9, 1pxr, 1m0l, 4hwl, 1s54, 1s53, 1o0a, 1c8s, 3han, 3hao, 1kg9, 1c8r, 1kg8, 3hap, 2wjk, 2wjl, 3has, 2zzl, 1q5j, 1kgb, 1q5i, 1f50, 1dze, 3nsb, 1tn5, 2brd, 1cwq, 3utv, 1tn0, 3utw, 3utx, 4fpd, 3uty, 1brx, 1fbb, 1brr, 1p8i, 1fbk, 1ucq, 4hyx, 1p8u, 1f4z, 1ixf, 3vi0, 1qkp, 1qko, 1p8h, 1qm8, 4md2, 2zfe, 4md1, 1iw6, 3ns0, 1c3w, 1bm1, 2ntu, 1k…
IETLLFMV	IV7	FLVKGMGV	FV7	6	0	[1tn5, 1q5i, 1s54, 1s53, 1tn0]
IGTFYFIV	IV7	GIASAAYL	GL7	0	1	[1uaz]
IVITLNTV	IV7	GAVAXXGL	GL7	3	4	[1gue, 4gyc, 3qdc, 3qap, 2f93, 2ksy, 2f95, 1jgj, 1gu8, 1h68, 1h2s]
IETLLFMV	IV7	GXXXXLXL	GL7	6	0	[1uaz]
IAXVAYXV	IV7	VPRYIDWI	VI7	1	2	[2ksy, 1jgj]
IMIGTXLV	IV7	VXXDXXXI	VI7	3	3	[1m0k, 1s8l, 1at9, 1e0p, 1s8j, 2i1x, 1r2n, 1r84, 1pxs, 1m0m, 1ap9, 1pxr, 1m0l, 4hwl, 1s54, 1s53, 1o0a, 1c8s, 3han, 3hao, 1kg9, 1c8r, 1kg8, 3hap, 3haq, 2wjk, 3har, 2wjl, 3has, 2zzl, 1q5j, 1kgb, 1q5i, 1f50, 1dze, 3nsb, 1tn5, 1cwq, 3utv, 1tn0, 3utw, 3utx, 4fpd, 3uty, 1brx, 1fbb, 1brr, 1p8i, 1fbk, 1ucq, 4hyx, 1p8u, 1f4z, 1ixf, 3vi0, 1qkp, 1qko, 1p8h, 1qm8, 4md2, 2zfe, 4md1, 1iw6, 3ns0, 1c3w, 1bm1, 2n…
IETLLFMV	IV7	IXTLXMLI	II7	6	0	[1uaz]
IAVSTXLV	IV7	LXXLLFVF	LF7	1	0	[3qbl, 3vvk, 3qbg, 3qbi, 3qbk]
IMIGTXLV	IV7	LXXLXXXF	LF7	3	4	[1m0k, 1s8l, 1at9, 1e0p, 1s8j, 1r2n, 1r84, 1pxs, 1ap9, 1pxr, 4hwl, 1s54, 1s53, 1o0a, 3han, 3hao, 1kg9, 1kg8, 3hap, 3haq, 3har, 2wjk, 2wjl, 3has, 1q5j, 1q5i, 1f50, 3nsb, 1tn5, 1cwq, 3utv, 1tn0, 3utw, 3utx, 4fpd, 3uty, 1brx, 1brr, 1p8i, 1fbk, 1ucq, 4hyx, 1f4z, 3vi0, 1qkp, 1qko, 1p8h, 4md2, 2zfe, 4md1, 1iw6, 3ns0, 1c3w, 1bm1, 2ntu, 1kme, 2ntw, 1s52, 1s51, 1py6, 4ov0, 2i20, 1iw9, 1vjm, 1x0s, 3mbv, 1x…
IMIGTXLV	IV7	LXXXFFGF	LF7	3	4	[1s8l, 1at9, 1e0p, 1s8j, 1r2n, 1r84, 4hyx, 1f4z, 1pxs, 1pxr, 4hwl, 1qkp, 1qko, 1s54, 1s53, 3han, 3hao, 3hap, 3haq, 3har, 2wjl, 1c3w, 1bm1, 1q5i, 2ntu, 1kme, 1s52, 1s51, 1py6, 2i20, 1vjm, 1tn5, 1x0k, 3utv, 1tn0, 3utw, 3utx, 1xji, 4fpd, 3uty]
IGTFYFIV	IV7	ILVPGIAS	IS7	0	1	[1uaz]
IGTFYFIV	IV7	IASAAYLS	IS7	0	1	[1uaz]
IMIGTXLV	IV7	IAFTXXLS	IS7	3	1	[1m0k, 1s8l, 1at9, 1e0p, 1s8j, 2i1x, 1r2n, 1r84, 1m0m, 1ap9, 1pxr, 1m0l, 4hwl, 1s54, 1s53, 1o0a, 1c8s, 3han, 3hao, 1kg9, 1c8r, 1kg8, 3hap, 3haq, 2wjk, 3har, 2wjl, 3has, 2zzl, 1q5j, 1kgb, 1q5i, 1f50, 1dze, 3nsb, 1tn5, 2brd, 1cwq, 1tn0, 3utx, 4fpd, 3uty, 1brx, 1fbb, 1brr, 1p8i, 1fbk, 1ucq, 4hyx, 1p8u, 1f4z, 1ixf, 3vi0, 1qkp, 1qko, 1p8h, 1qm8, 4md2, 2zfe, 4md1, 1iw6, 3ns0, 1c3w, 1bm1, 2ntu, 1kme, 2n…
IETLLFMV	IV7	AVVWLIGS	AS7	6	5	[1q5i]
IVITLNTV	IV7	MXAVAFXG	MG7	3	4	[1gue, 4gyc, 3qdc, 3qap, 2f93, 2ksy, 2f95, 1jgj, 1gu8, 1h68, 1h2s]
IMIGTXLV	IV7	MXLSMLXG	MG7	3	1	[1brx, 1at9, 1bm1, 1kme, 1brr, 1s52, 1r2n, 1r84, 4hwl, 1qkp, 3han, 2brd, 3hap, 3har, 3utx, 1xji, 3has, 3uty]
IAVSTXLV	IV7	ITFDIXMC	IC7	1	3	[3qbl, 3vvk, 3qbg, 3qbi, 3qbk]
ISXAXFIV	IV7	ITFDIXMC	IC7	4	3	[3vvk, 3qbl, 3a7k, 3abw, 3qbg, 3qbi, 3qbk]
ISXAXXVV	IV7	IAADIXMC	IC7	4	3	[1e12, 2jaf, 2jag]
IAVSTXLV	IV7	MILXALGL	ML7	1	2	[3qbl, 3vvk, 3qbg, 3qbi, 3qbk]
IMIGTXLV	IV7	MLXXLYXL	ML7	3	4	[1m0k, 1s8l, 1at9, 1e0p, 1s8j, 1r2n, 1r84, 1pxs, 1ap9, 1pxr, 1m0l, 4hwl, 1s54, 1s53, 1o0a, 3han, 3hao, 1kg9, 1kg8, 3hap, 3haq, 2wjk, 3har, 2wjl, 2zzl, 1q5j, 1q5i, 1f50, 3nsb, 1tn5, 1cwq, 3utv, 1tn0, 3utw, 3utx, 4fpd, 3uty, 1brx, 1brr, 1p8i, 1fbk, 1ucq, 4hyx, 1f4z, 1ixf, 3vi0, 1qkp, 1qko, 1p8h, 1qm8, 4md2, 2zfe, 4md1, 1iw6, 3ns0, 1c3w, 1bm1, 2ntu, 1kme, 2ntw, 1s52, 1s51, 1py6, 4ov0, 2i20, 1iw9, 1v…
IMIGTXLV	IV7	WWXISXXA	WA7	3	4	[1m0k, 1s8l, 1at9, 1e0p, 1s8j, 2i1x, 1r2n, 1r84, 1pxs, 1m0m, 1ap9, 1pxr, 1m0l, 4hwl, 1s54, 1s53, 1o0a, 1c8s, 3han, 3hao, 1kg9, 1c8r, 1kg8, 3hap, 3haq, 2wjk, 3har, 2wjl, 3has, 2zzl, 1q5j, 1kgb, 1q5i, 1f50, 1dze, 3nsb, 1tn5, 2brd, 1cwq, 3utv, 1tn0, 3utw, 3utx, 4fpd, 3uty, 1brx, 1fbb, 1brr, 1p8i, 1fbk, 1ucq, 4hyx, 1p8u, 1f4z, 1ixf, 3vi0, 1qkp, 1qko, 1p8h, 1qm8, 4md2, 2zfe, 4md1, 1iw6, 3ns0, 1c3w, 1b…
IETLLFMV	IV7	WLIGSXGA	WA7	6	5	[1brr]
IGTFYFIV	IV7	AAXLXMFF	AF7	0	1	[1uaz]
IMIGTXLV	IV7	ARYXXWLF	AF7	3	2	[1m0k, 1s8l, 1at9, 1s8j, 1e0p, 2i1x, 1r2n, 1r84, 1pxs, 1m0m, 1ap9, 1pxr, 4hwl, 1s54, 1s53, 1o0a, 1c8s, 3han, 3hao, 1kg9, 1c8r, 1kg8, 3hap, 3haq, 2wjk, 3har, 2wjl, 3has, 2zzl, 1q5j, 1kgb, 1q5i, 1f50, 1dze, 3nsb, 1tn5, 2brd, 1cwq, 3utv, 1tn0, 3utw, 3utx, 4fpd, 3uty, 1brx, 1fbb, 1brr, 1p8i, 1fbk, 1ucq, 4hyx, 1p8u, 1f4z, 1ixf, 3vi0, 1qkp, 1qko, 1p8h, 1qm8, 4md2, 2zfe, 4md1, 1iw6, 3ns0, 1c3w, 1bm1, 2n…
IGLVYYLV	IV7	LRNXTVXL	LL7	4	5	[2ksy, 1jgj]
IETLLFMV	IV7	LXXAXXGL	LL7	6	0	[1brr, 1r2n, 1r84, 4hyx, 1pxs, 1pxr, 4hwl, 1ixf, 3vi0, 1qkp, 1s54, 1s53, 1p8h, 1o0a, 3han, 1c8r, 3hap, 3haq, 4md2, 3har, 3has, 4md1, 3ns0, 1q5j, 1kgb, 1q5i, 1kme, 2ntw, 1s52, 1s51, 1py6, 4ov0, 1iw9, 3vhz, 2i21, 1tn5, 3nsb, 3mbv, 3t45, 3utv, 1tn0, 3utw, 3utx, 1xji, 3uty]
IAVSTXLV	IV7	LXTPXIXL	LL7	1	2	[3qbl, 3vvk, 3qbg, 3qbi, 3qbk]
IVITLNTV	IV7	LIVYXLGL	LL7	3	2	[1gue, 4gyc, 3qdc, 3qap, 2f93, 2ksy, 2f95, 1jgj, 1gu8, 1h68]
IETLLFMV	IV7	LWLGIGTL	LL7	6	0	[1uaz]
IFVGALXV	IV7	LXLVAATL	LL7	0	1	[4gyc]
IFVGALXV	IV7	LXGINLXL	LL7	0	1	[4gyc, 2f95, 1h2s]
ILTTPLIV	IV7	AGFAGAMV	AV7	2	3	[3qap, 3qdc, 1jgj]
IVITLNTV	IV7	AXXFXXLV	AV7	3	4	[1gue, 4gyc, 3qdc, 3qap, 2f93, 2ksy, 2f95, 1jgj, 1gu8, 1h68, 1h2s]
IMIGTXLV	IV7	AMLYXXYV	AV7	3	4	[1m0k, 1s8l, 1at9, 1e0p, 1s8j, 1r2n, 1r84, 1pxs, 1ap9, 1pxr, 1m0l, 4hwl, 1s54, 1s53, 1o0a, 3han, 3hao, 1kg9, 1kg8, 3hap, 3haq, 3har, 2wjk, 2wjl, 3has, 2zzl, 1q5j, 1q5i, 1f50, 3nsb, 1tn5, 2brd, 1cwq, 3utv, 1tn0, 3utw, 3utx, 4fpd, 3uty, 1brx, 1brr, 1p8i, 1fbk, 1ucq, 4hyx, 1f4z, 1ixf, 3vi0, 1qkp, 1qko, 1p8h, 1qm8, 4md2, 2zfe, 4md1, 1iw6, 3ns0, 1c3w, 1bm1, 2ntu, 1kme, 2ntw, 1s52, 1s51, 1py6, 4ov0, 2a…
ISXAXXVV	IV7	AAXIGMCV	AV7	4	3	[1e12, 2jaf, 2jag]
IMIGTXLV	IV7	IXAXVGAD	ID7	3	3	[1s8l, 1at9, 1e0p, 1s8j, 1r2n, 1r84, 1pxs, 1ap9, 1pxr, 4hwl, 1s54, 1s53, 1o0a, 3han, 3hao, 1kg9, 1kg8, 3haq, 2wjk, 3har, 2wjl, 3has, 1q5j, 1q5i, 1f50, 1tn5, 3utv, 1tn0, 3utw, 3utx, 4fpd, 3uty, 1brx, 1fbk, 1ucq, 4hyx, 1f4z, 1qkp, 1qko, 1p8h, 4md2, 4md1, 1c3w, 1bm1, 2ntu, 1kme, 2ntw, 1s52, 1s51, 1py6, 4ov0, 2i20, 1vjm, 3mbv, 1x0k, 1xji]
IAXVAYXV	IV7	AIGMLVGT	AT7	1	0	[1gue, 4gyc, 3qap, 3qdc, 2f93, 2ksy, 2f95, 1jgj, 1h68, 1gu8, 1h2s]
ISXAXXVV	IV7	ADIGMCVT	AT7	4	3	[1e12, 2jaf, 2jag]
ISXAXFIV	IV7	AMCVTGXA	AA7	4	3	[3vvk, 3qbl, 3a7k, 3abw, 3qbg, 3qbi, 3qbk]
ILTTPLIV	IV7	AXAYXXMA	AA7	2	1	[1gue, 4gyc, 3qap, 3qdc, 2f93, 2f95, 1h68, 1gu8, 1h2s]
IMIGTXLV	IV7	ADWLFTTA	AA7	3	2	[1q5j]
[truncated: 8,382 more rows]
