# Supplementary material for: The observation of evolutionary interaction pattern pairs in membrane proteins
Source: BMC Struct Biol. 2015 Mar 24;15:6. doi: 10.1186/s12900-015-0033-5 (PMC4379700; doi:10.1186/s12900-015-0033-5)
Supplement: Additional file 1 — EIPP data. Includes derived EIPP information from families (PF00230, PF01036) with tab separated values. Can be viewed with a simple text editor. Each line consists of 7 columns: source pattern, source RegEx, destination pattern, destination RegEx, source helix, destination helix, corresponding PDB-Ids. [file 12900_2015_33_MOESM1_ESM.zip › EIPPs/PF01036/PF01036_7_7.csv]

LPFFSKVGF	LF8	YLVAXFIPI	YI8	6	1	[2m3g]
LDXXXKVGF	LF8	IXTAAMLYI	II8	6	4	[1m0k, 1s8l, 1at9, 1e0p, 1s8j, 2i1x, 1r2n, 1r84, 1pxs, 1jv7, 1ap9, 1m0m, 1pxr, 1m0l, 4hwl, 1s54, 1s53, 1o0a, 1c8s, 3han, 3hao, 1kg9, 1c8r, 1kg8, 3hap, 2wjk, 2wjl, 3has, 1q5j, 2zzl, 1kgb, 1q5i, 1f50, 1dze, 1tn5, 3nsb, 2brd, 1cwq, 3utv, 1tn0, 3utw, 3utx, 3uty, 1brx, 1fbb, 1brr, 1ucq, 4hyx, 1p8u, 1f4z, 1ixf, 3vi0, 1qkp, 1qko, 1brd, 1p8h, 1mgy, 1qm8, 4md2, 2zfe, 4md1, 1iw6, 3ns0, 1c3w, 1bm1, 1kme, 2n…
LDXVTKVGF	LF8	ILWAIYPFI	II8	6	5	[1gue, 4gyc, 3qap, 3qdc, 2f93, 2f95, 1h68, 1gu8, 1h2s]
LXXLATWGF	LF8	GYGVLIYXI	GI8	5	6	[3ddl]
LPFFSKVGF	LF8	GLAYMAMAI	GI8	6	1	[2m3g]
LDXVAKYXF	LF8	WLGYPXXXA	WA8	6	5	[3vvk, 3qbl, 3a7k, 3abw, 3qbg, 3qbi, 3qbk]
LDVXAKYXF	LF8	WLGYPXXXA	WA8	6	5	[1e12, 2jaf, 2jag]
LDXXXKVGF	LF8	WIXLALGTA	WA8	6	0	[1fbb, 1brr, 1r2n, 1r84, 1ucq, 4hyx, 1pxs, 1ap9, 1pxr, 4hwl, 1ixf, 3vi0, 1qkp, 1qko, 1s54, 1s53, 1p8h, 3han, 3hao, 1c8r, 3hap, 3haq, 2wjk, 3har, 4md2, 3has, 4md1, 3ns0, 1q5j, 1kgb, 1q5i, 1kme, 2ntw, 1s52, 1s51, 1py6, 4ov0, 1iw9, 3vhz, 1tn5, 3nsb, 3mbv, 3utv, 1tn0, 3utw, 3utx, 1xji, 3uty]
LDXXXKVGF	LF8	LVXVLWTAY	LY8	6	5	[2z55, 3wqj, 1vgo, 1uaz, 2ei4]
LDXVAKYXF	LF8	LXVVXWLXY	LY8	6	5	[3vvk, 3qbl, 3a7k, 3abw, 3qbg, 3qbi, 3qbk]
LDXVTKVGF	LF8	LTVXLWAIY	LY8	6	5	[1gue, 4gyc, 3qap, 3qdc, 2f93, 2ksy, 2f95, 1jgj, 1h68, 1gu8, 1h2s]
LDVXAKYXF	LF8	LXVVXWLXY	LY8	6	5	[2jaf, 2jag]
LXGLXILXF	LF8	YIFAFLLLN	YN8	0	6	[3qbl, 3vvk, 3qbg, 3qbi, 3qbk]
LFSTIAFLF	LF8	IGXDALXIV	IV8	4	3	[2z55, 1vgo, 3wqj, 2ei4]
LTTPLIVYF	LF8	IXITLNTVV	IV8	2	3	[1gue, 4gyc, 3qap, 3qdc, 2f93, 2ksy, 2f95, 1jgj, 1h68, 1gu8]
LFGMGAVAF	LF8	IXITLNTVV	IV8	4	3	[1gue, 4gyc, 3qdc, 3qap, 2f93, 2ksy, 2f95, 1jgj, 1h68, 1gu8, 1h2s]
LXGLXXXXF	LF8	FTXXLSXLL	FL8	0	1	[1s8l, 1at9, 1e0p, 1s8j, 2i1x, 1r2n, 1r84, 1pxs, 1pxr, 1ap9, 1m0m, 4hwl, 1s54, 1s53, 1o0a, 1c8s, 3han, 3hao, 1c8r, 1kg9, 1bhb, 1kg8, 3hap, 3haq, 2wjk, 3har, 2wjl, 3has, 1q5j, 1kgb, 2zzl, 1q5i, 1f50, 3nsb, 1tn5, 2brd, 1tn0, 3utx, 3uty, 4fpd, 1brx, 1fbb, 1brr, 1fbk, 1ucq, 4hyx, 1p8u, 1f4z, 1ixf, 3vi0, 1qkp, 1qko, 1brd, 1p8h, 4md2, 4md1, 3ns0, 1c3w, 1bm1, 2ntu, 1kme, 2ntw, 1s52, 1s51, 1py6, 4ov0, 3v…
LDXXXKVGF	LF8	FTXXLSXLL	FL8	6	1	[1s8l, 1at9, 1e0p, 1s8j, 2i1x, 1r2n, 1r84, 1pxs, 1ap9, 1m0m, 1pxr, 4hwl, 1s54, 1s53, 1o0a, 1c8s, 3han, 3hao, 1kg9, 1c8r, 1kg8, 3hap, 3haq, 2wjk, 3har, 2wjl, 3has, 1q5j, 2zzl, 1kgb, 1q5i, 1f50, 1tn5, 3nsb, 2brd, 1tn0, 3utx, 3uty, 1brx, 1fbb, 1brr, 1ucq, 4hyx, 1p8u, 1f4z, 1ixf, 3vi0, 1qkp, 1qko, 1brd, 1p8h, 4md2, 4md1, 3ns0, 1c3w, 1bm1, 1kme, 2ntu, 2ntw, 1s52, 1s51, 1py6, 4ov0, 1iw9, 3vhz, 2i20, 2i…
LDXVTKVGF	LF8	FWLXAIGML	FL8	6	0	[1gue, 4gyc, 3qap, 3qdc, 2f93, 2ksy, 2f95, 1jgj, 1h68, 1gu8, 1h2s]
LXGLXXXXF	LF8	LLFMVLDVS	LS8	0	6	[1m0k, 1s8l, 1at9, 1e0p, 1s8j, 2i1x, 1r2n, 1r84, 1pxs, 1jv7, 1jv6, 1pxr, 1ap9, 1m0m, 1m0l, 4hwl, 1s53, 1o0a, 1c8s, 3han, 3hao, 1c8r, 1kg9, 1kg8, 3hap, 3haq, 2wjk, 3har, 2wjl, 3has, 1q5j, 1kgb, 2zzl, 1q5i, 1f50, 1dze, 3nsb, 1tn5, 2brd, 1cwq, 3utv, 1tn0, 3utw, 3utx, 3uty, 4fpd, 1brx, 1fbb, 1brr, 1p8i, 1fbk, 1ucq, 4hyx, 1p8u, 1f4z, 1ixf, 3vi0, 1qkp, 1qko, 1p8h, 1qm8, 4md2, 4md1, 2zfe, 1iw6, 3ns0, 1c…
LAGIAILXF	LF8	LMIPLVSIS	LS8	0	1	[1e12, 2jaf, 2jag]
LDXVAKYXF	LF8	LVPVVSIAS	LS8	6	1	[3vvk, 3qbl, 3a7k, 3abw, 3qbg, 3qbi, 3qbk]
LXGLXILXF	LF8	LVPVVSIAS	LS8	0	1	[3qbl, 3vvk, 3a7k, 3abw, 3qbg, 3qbi, 3qbk]
LDVXAKYXF	LF8	LMIPLVSIS	LS8	6	1	[1e12, 2jaf, 2jag]
LXGLXXXXF	LF8	TLXFMVLDV	TV8	0	6	[1m0k, 1s8l, 1at9, 1e0p, 1s8j, 2i1x, 1r2n, 1r84, 1pxs, 1pxr, 1ap9, 1m0m, 4hwl, 1s53, 1o0a, 1c8s, 3han, 3hao, 1c8r, 1kg9, 1kg8, 3hap, 3haq, 2wjk, 3har, 2wjl, 3has, 1q5j, 1kgb, 2zzl, 1q5i, 1f50, 1dze, 3nsb, 1tn5, 2brd, 1cwq, 3utv, 1tn0, 3utw, 3utx, 3uty, 4fpd, 1brx, 1fbb, 1brr, 1p8i, 1fbk, 1ucq, 4hyx, 1p8u, 1f4z, 1ixf, 3vi0, 1qkp, 1qko, 1p8h, 1qm8, 4md2, 4md1, 2zfe, 1iw6, 3ns0, 1c3w, 1bm1, 2ntu, 1k…
LDXXXKVGF	LF8	TAYPILWIV	TV8	6	5	[2z55, 3wqj, 1vgo, 2ei4]
LFSTIAFLF	LF8	TAYPILWIV	TV8	4	5	[2z55, 1vgo, 3wqj, 2ei4]
LXGLXXXXF	LF8	FMVXDXXXK	FK8	0	6	[1m0k, 1s8l, 1at9, 1e0p, 1s8j, 2i1x, 1r2n, 1r84, 1pxs, 1jv7, 1jv6, 1pxr, 1ap9, 1m0m, 1m0l, 4hwl, 1s53, 1o0a, 1c8s, 3han, 3hao, 1c8r, 1kg9, 1kg8, 3hap, 3haq, 2wjk, 3har, 2wjl, 3has, 1q5j, 1kgb, 2zzl, 1q5i, 1f50, 1dze, 3nsb, 1tn5, 2brd, 1cwq, 3utv, 1tn0, 3utw, 3utx, 3uty, 4fpd, 1brx, 1fbb, 1brr, 1p8i, 1fbk, 1ucq, 4hyx, 1p8u, 1f4z, 1ixf, 3vi0, 1qkp, 1qko, 1brd, 1p8h, 1mgy, 1qm8, 4md2, 4md1, 2zfe, 1i…
LXGLXXXXF	LF8	LFMVLDVXA	LA8	0	6	[1m0k, 1s8l, 1at9, 1e0p, 1s8j, 2i1x, 1r2n, 1r84, 1pxs, 1jv7, 1jv6, 1pxr, 1ap9, 1m0m, 1m0l, 4hwl, 1s53, 1o0a, 1c8s, 3han, 3hao, 1c8r, 1kg9, 1kg8, 3hap, 3haq, 2wjk, 3har, 2wjl, 3has, 1q5j, 1kgb, 2zzl, 1q5i, 1f50, 1dze, 3nsb, 1tn5, 2brd, 1cwq, 3utv, 1tn0, 3utw, 3utx, 3uty, 4fpd, 1brx, 1fbb, 1brr, 1p8i, 1fbk, 1ucq, 4hyx, 1p8u, 1f4z, 1ixf, 3vi0, 1qkp, 1qko, 1brd, 1p8h, 1mgy, 1qm8, 4md2, 4md1, 2zfe, 1i…
LXGLXXXXF	LF8	LVXXIAFTA	LA8	0	1	[1pxs]
LDXVTKVGF	LF8	LXGISGIAA	LA8	6	1	[1gue, 4gyc, 3qap, 3qdc, 2f93, 2ksy, 2f95, 1jgj, 1h68, 1gu8, 1h2s]
LDXXXKVGF	LF8	LVPXIASAA	LA8	6	1	[2z55, 3wqj, 1vgo, 1uaz, 2ei4]
LDXXXKVGF	LF8	LVXXIAFTA	LA8	6	1	[1pxs]
LDXVTKVGF	LF8	LTXLFWLGA	LA8	6	0	[1jgj]
LTTPLIVYF	LF8	LXGISGIAA	LA8	2	1	[1gue, 4gyc, 3qap, 3qdc, 2f93, 2ksy, 2f95, 1jgj, 1h68, 1gu8]
LMLIGXXYF	LF8	LVPXIASAA	LA8	0	1	[2z55, 1vgo, 3wqj, 1uaz, 2ei4]
LXGLXXXXF	LF8	MVXDXXXKV	MV8	0	6	[1m0k, 1s8l, 1at9, 1e0p, 1s8j, 2i1x, 1r2n, 1r84, 1pxs, 1jv7, 1jv6, 1pxr, 1ap9, 1m0m, 1m0l, 4hwl, 1s53, 1o0a, 1c8s, 3han, 3hao, 1c8r, 1kg9, 1kg8, 3hap, 3haq, 2wjk, 3har, 2wjl, 3has, 1q5j, 1kgb, 2zzl, 1q5i, 1f50, 1dze, 3nsb, 1tn5, 2brd, 1cwq, 3utv, 1tn0, 3utw, 3utx, 3uty, 4fpd, 1brx, 1fbb, 1brr, 1p8i, 1fbk, 1ucq, 4hyx, 1p8u, 1f4z, 1ixf, 3vi0, 1qkp, 1qko, 1brd, 1p8h, 1mgy, 1qm8, 4md2, 4md1, 2zfe, 1i…
LTTPLIVYF	LF8	ITLNTVVML	IL8	2	3	[1gue, 4gyc, 3qap, 3qdc, 2f93, 2ksy, 2f95, 1jgj, 1h68, 1gu8]
LFGMGAVAF	LF8	ITLNTVVML	IL8	4	3	[1gue, 4gyc, 3qdc, 3qap, 2f93, 2ksy, 2f95, 1jgj, 1h68, 1gu8, 1h2s]
LPFFSKVGF	LF8	IGXLHFWSL	IL8	6	0	[1xio, 2m3g, 4tl3]
LDXVAKYXF	LF8	IXLAXLSIL	IL8	6	0	[3vvk, 3qbl, 3a7k, 3abw, 3qbg, 3qbi, 3qbk]
LDXXXKVGF	LF8	IXLALGTAL	IL8	6	0	[1s8l, 1at9, 1s8j, 2i1x, 1r2n, 1r84, 1pxs, 1ap9, 1m0m, 1pxr, 4hwl, 1s54, 1s53, 1o0a, 3han, 3hao, 1kg9, 1c8r, 1kg8, 3hap, 3haq, 2wjk, 3har, 2wjl, 3has, 1q5j, 2zzl, 1kgb, 1q5i, 1f50, 1tn5, 3nsb, 2brd, 3utv, 1tn0, 3utw, 3utx, 3uty, 1brx, 1fbb, 1brr, 1ucq, 4hyx, 1f4z, 1ixf, 3vi0, 1qkp, 1qko, 1p8h, 4md2, 4md1, 3ns0, 1c3w, 1bm1, 1kme, 2ntu, 2ntw, 1s52, 1s51, 1py6, 4ov0, 1iw9, 3vhz, 2i20, 2i21, 1vjm, 3m…
LFSTIAFLF	LF8	IXXGLXGXL	IL8	4	3	[2z55, 1vgo, 3wqj, 2ei4]
LXXLXXXXF	LF8	IXTXLXXAL	IL8	4	3	[1at9, 1e0p, 1fbk, 1r84, 1r2n, 1ucq, 1f4z, 1pxs, 1pxr, 4hwl, 1qkp, 1qko, 1s54, 1s53, 1o0a, 1p8h, 3han, 3hao, 3hap, 1kg8, 3har, 2wjk, 4md2, 2wjl, 4md1, 3has, 1c3w, 1q5j, 1bm1, 1q5i, 2ntu, 1kme, 2ntw, 1s52, 1s51, 1py6, 4ov0, 2i20, 1vjm, 1tn5, 3mbv, 1x0k, 3utv, 1tn0, 3utx, 1xji, 3uty, 4fpd]
LXGLXXXXF	LF8	AKXGXXXXL	AL8	0	6	[1s8l, 1at9, 1e0p, 1s8j, 1r2n, 1r84, 1pxs, 1jv7, 1pxr, 1ap9, 4hwl, 1s54, 1s53, 1o0a, 3han, 3hao, 1kg9, 1kg8, 3hap, 3haq, 2wjk, 3har, 2wjl, 3has, 1q5j, 1q5i, 1f50, 3nsb, 1tn5, 1cwq, 3utv, 1tn0, 3utw, 3utx, 3uty, 1brx, 1ucq, 4hyx, 1f4z, 1qkp, 1qko, 1brd, 1p8h, 1mgy, 4md2, 4md1, 3ns0, 1c3w, 1bm1, 2ntu, 1kme, 2ntw, 1s52, 1py6, 4ov0, 2i20, 1vjm, 3mbv, 1x0i, 1x0k, 1xji]
LDXXXKVGF	LF8	AFTXXLSML	AL8	6	1	[1m0k, 1s8l, 1at9, 1e0p, 1s8j, 2i1x, 1r2n, 1r84, 1jv7, 1pxs, 1ap9, 1m0m, 1pxr, 4hwl, 1s54, 1s53, 1o0a, 1c8s, 3han, 3hao, 1kg9, 1c8r, 1kg8, 3hap, 3haq, 2wjk, 3har, 2wjl, 3has, 1q5j, 2zzl, 1kgb, 1q5i, 1f50, 1dze, 1tn5, 3nsb, 2brd, 1tn0, 3utx, 3uty, 1brx, 1fbb, 1brr, 1ucq, 4hyx, 1p8u, 1f4z, 1ixf, 3vi0, 1qkp, 1qko, 1brd, 1p8h, 1qm8, 4md2, 2zfe, 4md1, 1iw6, 3ns0, 1c3w, 1bm1, 1kme, 2ntu, 2ntw, 1s52, 1s…
LDXXXKVGF	LF8	ALXTALXGL	AL8	6	0	[1m0k, 1s8l, 1at9, 1e0p, 1s8j, 2i1x, 1r2n, 1r84, 1pxs, 1jv7, 1ap9, 1m0m, 1pxr, 1m0l, 4hwl, 1s54, 1s53, 1o0a, 1c8s, 3han, 3hao, 1kg9, 1c8r, 1kg8, 3hap, 3haq, 2wjk, 3har, 2wjl, 3has, 1q5j, 2zzl, 1kgb, 1q5i, 1f50, 1dze, 1tn5, 3nsb, 2brd, 1cwq, 3utv, 1tn0, 3utw, 3utx, 3uty, 1brx, 1fbb, 1brr, 1ucq, 4hyx, 1p8u, 1f4z, 1ixf, 3vi0, 1qkp, 1qko, 1brd, 1p8h, 1mgy, 1qm8, 4md2, 2zfe, 4md1, 1iw6, 3ns0, 1c3w, 1b…
LDXXXKVGF	LF8	AAIAFTXXL	AL8	6	1	[1pxr, 3uty]
LDXVTKVGF	LF8	AVAYXVXAL	AL8	6	1	[1gue, 4gyc, 3qap, 3qdc, 2ksy, 1jgj, 1h68, 1gu8, 1h2s]
LDXVTKVGF	LF8	AIYPFIXLL	AL8	6	5	[4gyc, 3qap, 3qdc, 2f93, 2ksy, 2f95, 1jgj, 1h2s]
LDXVAKYXF	LF8	ALXXLXXLL	AL8	6	0	[3vvk, 3qbl, 3a7k, 3abw, 3qbg, 3qbi, 3qbk]
LXGLXXXXF	LF8	AFTXXLSML	AL8	0	1	[1m0k, 1s8l, 1at9, 1e0p, 1s8j, 2i1x, 1r2n, 1r84, 1jv7, 1pxs, 1jv6, 1pxr, 1ap9, 1m0m, 4hwl, 1s54, 1s53, 1o0a, 1c8s, 3han, 3hao, 1c8r, 1kg9, 1bhb, 1kg8, 3hap, 3haq, 1bha, 2wjk, 3har, 2wjl, 3has, 1q5j, 1kgb, 2zzl, 1q5i, 1f50, 1dze, 3nsb, 1tn5, 2brd, 1tn0, 3utx, 3uty, 4fpd, 1brx, 1fbb, 1brr, 1p8i, 1fbk, 1ucq, 4hyx, 1p8u, 1f4z, 1ixf, 3vi0, 1qkp, 1qko, 1brd, 1p8h, 1qm8, 4md2, 4md1, 2zfe, 1iw6, 3ns0, 1c…
LAGIAILXF	LF8	AKYXFAXXL	AL8	0	6	[1e12, 2jaf, 2jag]
LXGLXXXXF	LF8	AAIAFTXXL	AL8	0	1	[1pxr, 3uty]
LDXXXKVGF	LF8	AMLXXXXXL	AL8	6	4	[1m0k, 1s8l, 1at9, 1e0p, 1s8j, 1r2n, 1r84, 1pxs, 1jv7, 1ap9, 1pxr, 1m0l, 4hwl, 1s54, 1s53, 1o0a, 3han, 3hao, 1kg9, 1kg8, 3hap, 2wjk, 2wjl, 1q5j, 2zzl, 1q5i, 1f50, 1tn5, 3nsb, 1cwq, 3utv, 1tn0, 3utw, 3utx, 3uty, 1brx, 1brr, 1ucq, 4hyx, 1f4z, 1ixf, 3vi0, 1qkp, 1qko, 1brd, 1p8h, 1mgy, 1qm8, 4md2, 2zfe, 4md1, 1iw6, 3ns0, 1c3w, 1bm1, 1kme, 2ntu, 2ntw, 1s52, 1s51, 1py6, 4ov0, 1iw9, 2i20, 1vjm, 1x0s, 1q…
LDXVTKVGF	LF8	AIGXLVGXL	AL8	6	0	[1gue, 4gyc, 3qap, 3qdc, 2f93, 2ksy, 2f95, 1jgj, 1h68, 1gu8, 1h2s]
LTTPLIVYF	LF8	AVAYXVXAL	AL8	2	1	[1gue, 4gyc, 3qap, 3qdc, 1h68, 1gu8]
LXGLXILXF	LF8	AKYXFAXXL	AL8	0	6	[3qbl, 3vvk, 3abw, 3qbg, 3qbi, 3qbk]
LXGLXXXXF	LF8	SAKVGXGLI	SI8	0	6	[1m0k, 1s8l, 1at9, 1e0p, 1s8j, 1r2n, 1r84, 1pxs, 1jv7, 1pxr, 1ap9, 1jv6, 1m0l, 4hwl, 1s54, 1s53, 1o0a, 3han, 3hao, 1kg9, 1kg8, 3hap, 3haq, 2wjk, 3har, 2wjl, 3has, 1q5j, 2zzl, 1q5i, 1f50, 3nsb, 1tn5, 1cwq, 3utv, 1tn0, 3utw, 3utx, 3uty, 4fpd, 1brx, 1brr, 1p8i, 1fbk, 1ucq, 4hyx, 1f4z, 1ixf, 3vi0, 1qkp, 1qko, 1brd, 1p8h, 1mgy, 1qm8, 4md2, 4md1, 2zfe, 1iw6, 3ns0, 1c3w, 1bm1, 2ntu, 1kme, 2ntw, 1s52, 1s…
LDXXXKVGF	LF8	SAYXVVWLI	SI8	6	5	[1m0k, 1at9, 1e0p, 1s8j, 2i1x, 1r2n, 1r84, 1pxs, 1ap9, 1m0m, 1pxr, 4hwl, 1s54, 1s53, 1o0a, 1c8s, 3han, 3hao, 1kg9, 1c8r, 1kg8, 3hap, 3haq, 2wjk, 3har, 2wjl, 3has, 1q5j, 2zzl, 1kgb, 1q5i, 1f50, 1dze, 1tn5, 3nsb, 2brd, 3utv, 1tn0, 3utw, 3utx, 3uty, 1brx, 1fbb, 1brr, 1ucq, 4hyx, 1p8u, 1f4z, 1ixf, 3vi0, 1qkp, 1qko, 1brd, 1p8h, 1qm8, 4md2, 2zfe, 4md1, 1iw6, 3ns0, 1c3w, 1bm1, 1kme, 2ntu, 2ntw, 1s52, 1s…
LXXLXXXXF	LF8	SAYXVVWLI	SI8	4	5	[1at9, 1e0p, 1s8j, 1r84, 1r2n, 1pxs, 1pxr, 4hwl, 1s54, 1s53, 1o0a, 3han, 3hao, 3hap, 1kg8, 2wjk, 2wjl, 1q5j, 1tn5, 3utv, 1tn0, 3utw, 3utx, 3uty, 4fpd, 1fbk, 1ucq, 4hyx, 1f4z, 1qkp, 1qko, 1brd, 1p8h, 4md2, 4md1, 1c3w, 1bm1, 2ntu, 1kme, 2ntw, 1s52, 1s51, 1py6, 4ov0, 2i20, 1vjm, 3mbv, 1x0k, 1xji]
LXXLATWGF	LF8	DVXAKAGYG	DG8	5	6	[3ddl]
LTTPLIVYF	LF8	DLXXKXGXG	DG8	2	6	[1gue, 4gyc, 3qap, 3qdc, 2f93, 2ksy, 2f95, 1jgj, 1h68, 1gu8]
LXGLXXXXF	LF8	DXXXKXGXG	DG8	0	6	[1m0k, 1s8l, 1at9, 1e0p, 1s8j, 2i1x, 1r2n, 1r84, 1pxs, 1jv7, 1pxr, 1ap9, 1m0m, 1jv6, 1m0l, 4hwl, 1s54, 1s53, 1o0a, 1c8s, 3han, 3hao, 1c8r, 1kg9, 1kg8, 3hap, 3haq, 2wjk, 3har, 2wjl, 3has, 1q5j, 1kgb, 2zzl, 1q5i, 1f50, 1dze, 3nsb, 1tn5, 2brd, 1cwq, 3utv, 1tn0, 3utw, 3utx, 3uty, 4fpd, 1brx, 1fbb, 1brr, 1p8i, 1fbk, 1ucq, 4hyx, 1p8u, 1f4z, 1ixf, 3vi0, 1qkp, 1qko, 1brd, 1p8h, 1mgy, 1qm8, 4md2, 4md1, 2z…
LDXVAKYXF	LF8	VSIXSYXXL	VL8	6	1	[3vvk, 3qbl, 3a7k, 3abw, 3qbg, 3qbi, 3qbk]
LXGLXXXXF	LF8	VSXKVGXGL	VL8	0	6	[1m0k, 1s8l, 1at9, 1e0p, 1s8j, 1r2n, 1r84, 1pxs, 1jv7, 1jv6, 1pxr, 1ap9, 1m0l, 4hwl, 1s54, 1s53, 1o0a, 3han, 3hao, 1kg9, 1kg8, 3hap, 3haq, 2wjk, 3har, 2wjl, 3has, 1q5j, 2zzl, 1q5i, 1f50, 3nsb, 1tn5, 2brd, 1cwq, 3utv, 1tn0, 3utw, 3utx, 4fpd, 3uty, 1brx, 1brr, 1p8i, 1fbk, 1ucq, 4hyx, 1p8u, 1f4z, 1ixf, 3vi0, 1qkp, 1qko, 1brd, 1p8h, 1mgy, 1qm8, 4md2, 4md1, 2zfe, 1iw6, 3ns0, 1c3w, 1bm1, 2ntu, 1kme, 2n…
LDVXAKYXF	LF8	VALAGIAIL	VL8	6	0	[1e12, 2jaf, 2jag]
LDVXAKYXF	LF8	VSIXSYXXL	VL8	6	1	[1e12]
LPFFSKVGF	LF8	VAGMTIGAL	VL8	6	0	[1xio, 2m3g, 4tl3]
LDXXXKVGF	LF8	VLRNVTVXL	VL8	6	5	[1s8l, 1at9, 1e0p, 1s8j, 1r2n, 1r84, 1pxs, 1jv7, 1pxr, 4hwl, 1s54, 1s53, 1o0a, 3han, 3hao, 1kg8, 3hap, 3haq, 2wjk, 3har, 2wjl, 3has, 1q5i, 1tn5, 3utv, 1tn0, 3utw, 3utx, 3uty, 1brx, 4hyx, 1f4z, 1qkp, 1qko, 1brd, 1mgy, 1c3w, 1bm1, 1kme, 2ntu, 2ntw, 1s52, 1s51, 1py6, 4ov0, 2i20, 1vjm, 1x0i, 1x0k, 1xji]
LDXXXKVGF	LF8	VLXTAYPIL	VL8	6	5	[2z55, 3wqj, 1vgo, 1uaz, 2ei4]
LXGLXILXF	LF8	VSIXSYXXL	VL8	0	1	[3qbl, 3vvk, 3a7k, 3abw, 3qbg, 3qbi, 3qbk]
LXXLXXXXF	LF8	VLRNVTVXL	VL8	4	5	[1s8l, 1at9, 1e0p, 1s8j, 1r84, 1r2n, 4hyx, 1f4z, 1pxs, 1jv7, 1jv6, 1pxr, 4hwl, 1qkp, 1qko, 1brd, 1s54, 1s53, 1o0a, 1mgy, 3han, 3hao, 3hap, 1kg8, 2wjk, 2wjl, 1c3w, 1bm1, 1q5i, 2ntu, 1kme, 2ntw, 1s52, 1s51, 1py6, 4ov0, 2i20, 1vjm, 1tn5, 1x0i, 1x0k, 3utv, 1tn0, 3utw, 3utx, 1xji, 3uty, 4fpd]
LXGLXILXF	LF8	VAKYIFAFL	VL8	0	6	[3qbl, 3vvk, 3a7k, 3abw, 3qbg, 3qbi, 3qbk]
LAGIAILXF	LF8	VSIXSYXXL	VL8	0	1	[1e12]
LDXXXKVGF	LF8	VPLXIETLL	VL8	6	6	[1r2n, 1r84]
LXGLXXXXF	LF8	VGXGXILLR	VR8	0	6	[1brx, 1s8l, 1at9, 1e0p, 1s8j, 1r2n, 1r84, 1f4z, 1pxs, 1jv7, 1pxr, 4hwl, 1qkp, 1qko, 1brd, 1s54, 1s53, 1o0a, 1mgy, 3han, 3hao, 1kg8, 3hap, 3haq, 2wjk, 3har, 2wjl, 3has, 1c3w, 1bm1, 1q5i, 2ntu, 1kme, 2ntw, 1py6, 4ov0, 2i20, 1vjm, 1tn5, 1x0i, 1x0k, 1tn0, 3utw, 3utx, 1xji, 3uty]
LXXLXXXXF	LF8	RNVTVVLWS	RS8	4	5	[1s8l, 1at9, 1e0p, 1s8j, 1r84, 1r2n, 1pxs, 1jv7, 1jv6, 1pxr, 4hwl, 1s54, 1s53, 1o0a, 3han, 3hao, 3hap, 1kg8, 2wjk, 2wjl, 1q5j, 1q5i, 1tn5, 3utv, 1tn0, 3utw, 3utx, 3uty, 4fpd, 1fbk, 1ucq, 4hyx, 1f4z, 1qkp, 1qko, 1brd, 1p8h, 1mgy, 4md2, 4md1, 1c3w, 1bm1, 2ntu, 1kme, 2ntw, 1s52, 1s51, 1py6, 4ov0, 2i20, 1vjm, 3mbv, 1x0i, 1x0k, 1xji]
LDXXXKVGF	LF8	RNVTVVLWS	RS8	6	5	[1m0k, 1s8l, 1at9, 1e0p, 1s8j, 1r2n, 1r84, 1pxs, 1jv7, 1ap9, 1pxr, 1m0l, 4hwl, 1s54, 1s53, 1o0a, 3han, 3hao, 1kg9, 1kg8, 3hap, 3haq, 2wjk, 3har, 2wjl, 3has, 1q5j, 2zzl, 1q5i, 1f50, 1tn5, 3nsb, 1cwq, 3utv, 1tn0, 3utw, 3utx, 3uty, 1brx, 1brr, 1ucq, 4hyx, 1f4z, 1ixf, 3vi0, 1qkp, 1qko, 1brd, 1p8h, 1mgy, 1qm8, 4md2, 2zfe, 4md1, 1iw6, 3ns0, 1c3w, 1bm1, 1kme, 2ntu, 2ntw, 1s52, 1s51, 1py6, 4ov0, 1iw9, 2i…
LXXLXXXXF	LF8	NVTVVLWSA	NA8	4	5	[1s8l, 1at9, 1e0p, 1s8j, 1r84, 1r2n, 1pxs, 1jv7, 1jv6, 1pxr, 4hwl, 1s54, 1s53, 1o0a, 3han, 3hao, 3hap, 1kg8, 2wjk, 2wjl, 1q5j, 1q5i, 1tn5, 3utv, 1tn0, 3utw, 3utx, 3uty, 4fpd, 1fbk, 1ucq, 4hyx, 1f4z, 1qkp, 1qko, 1brd, 1p8h, 1mgy, 4md2, 4md1, 1c3w, 1bm1, 2ntu, 1kme, 2ntw, 1s52, 1s51, 1py6, 4ov0, 2i20, 1vjm, 3mbv, 1x0i, 1x0k, 1xji]
LDXXXKVGF	LF8	NVTVVLWSA	NA8	6	5	[1m0k, 1s8l, 1at9, 1e0p, 1s8j, 1r2n, 1r84, 1pxs, 1jv7, 1ap9, 1pxr, 1m0l, 4hwl, 1s54, 1s53, 1o0a, 3han, 3hao, 1kg9, 1kg8, 3hap, 3haq, 2wjk, 3har, 2wjl, 3has, 1q5j, 2zzl, 1q5i, 1f50, 1tn5, 3nsb, 1cwq, 3utv, 1tn0, 3utw, 3utx, 3uty, 1brx, 1brr, 1ucq, 4hyx, 1f4z, 1ixf, 3vi0, 1qkp, 1qko, 1brd, 1p8h, 1mgy, 1qm8, 4md2, 2zfe, 4md1, 1iw6, 3ns0, 1c3w, 1bm1, 1kme, 2ntu, 2ntw, 1s52, 1s51, 1py6, 4ov0, 1iw9, 2i…
LTTPLIVYF	LF8	VVXXXGFXG	VG8	2	3	[1gue, 4gyc, 3qap, 3qdc, 2f93, 2ksy, 2f95, 1jgj, 1h68, 1gu8]
LDXXXKVGF	LF8	VVXLXGSEG	VG8	6	5	[1fbb, 1q5i, 1brr, 1s52, 1r2n, 1r84, 1ap9, 1pxr, 4hwl, 3han, 2brd, 3hap, 3utv, 1tn0, 3har, 3utx, 1xji, 3has, 3uty]
LXXLXXXXF	LF8	VVXLXGSEG	VG8	4	5	[1q5i, 1s52, 1r84, 1r2n, 1pxr, 4hwl, 3han, 3hap, 3utv, 1tn0, 3utx, 1xji, 3uty]
LDXVAKYXF	LF8	VVSIASYTG	VG8	6	1	[3vvk, 3qbl, 3a7k, 3abw, 3qbg, 3qbi, 3qbk]
LXXLXXXXF	LF8	VGADGIMIG	VG8	4	3	[1s8l, 1at9, 1e0p, 1s8j, 1r84, 1r2n, 1pxs, 1jv7, 1jv6, 1pxr, 4hwl, 1s54, 1s53, 1o0a, 3han, 3hao, 3hap, 1kg8, 3haq, 3har, 2wjk, 2wjl, 3has, 1q5j, 1q5i, 1tn5, 3utv, 1tn0, 3utw, 3utx, 3uty, 4fpd, 1fbk, 1ucq, 4hyx, 1f4z, 1qkp, 1qko, 1brd, 1p8h, 1mgy, 4md2, 4md1, 1c3w, 1bm1, 2ntu, 1kme, 2ntw, 1s52, 1s51, 1py6, 4ov0, 2i20, 1vjm, 3mbv, 1x0i, 1x0k, 1xji]
LFGMGAVAF	LF8	VVXXXGFXG	VG8	4	3	[1gue, 4gyc, 3qdc, 3qap, 2f93, 2ksy, 2f95, 1jgj, 1h68, 1gu8, 1h2s]
LFSTIAFLF	LF8	VXALMIXTG	VG8	4	3	[2z55, 1vgo, 3wqj, 2ei4]
LDXVTKVGF	LF8	VAYXVXAXG	VG8	6	1	[3qap, 3qdc]
LXGLXXXXF	LF8	VXXXXXKVG	VG8	0	6	[1m0k, 1s8l, 1at9, 1e0p, 1s8j, 2i1x, 1r2n, 1r84, 1pxs, 1jv7, 1jv6, 1pxr, 1ap9, 1m0m, 1m0l, 4hwl, 1s54, 1s53, 1o0a, 1c8s, 3han, 3hao, 1c8r, 1kg9, 1kg8, 3hap, 3haq, 2wjk, 3har, 2wjl, 3has, 1q5j, 1kgb, 2zzl, 1q5i, 1f50, 1dze, 3nsb, 1tn5, 2brd, 1cwq, 3utv, 1tn0, 3utw, 3utx, 3uty, 4fpd, 1brx, 1fbb, 1brr, 1p8i, 1fbk, 1ucq, 4hyx, 1p8u, 1f4z, 1ixf, 3vi0, 1qkp, 1qko, 1brd, 1p8h, 1mgy, 1qm8, 4md2, 4md1, 2z…
LXGLXILXF	LF8	VVSIASYTG	VG8	0	1	[3qbl, 3vvk, 3a7k, 3abw, 3qbg, 3qbi, 3qbk]
LDVXAKYXF	LF8	VLXVVXXLG	VG8	6	5	[2jaf, 2jag]
LDXXXKVGF	LF8	TVXXWSAYP	TP8	6	5	[1m0k, 1s8l, 1at9, 1e0p, 1s8j, 2i1x, 1r2n, 1r84, 1pxs, 1jv7, 1ap9, 1m0m, 1pxr, 1m0l, 4hwl, 1s54, 1s53, 1o0a, 1c8s, 3han, 3hao, 1kg9, 1c8r, 1kg8, 3hap, 3haq, 2wjk, 3har, 2wjl, 3has, 1q5j, 2zzl, 1kgb, 1f50, 1dze, 1tn5, 3nsb, 2brd, 1cwq, 3utv, 1tn0, 3utw, 3utx, 3uty, 1brx, 1fbb, 1brr, 1ucq, 4hyx, 1p8u, 1f4z, 1ixf, 3vi0, 1qkp, 1qko, 1brd, 1p8h, 1mgy, 1qm8, 4md2, 2zfe, 4md1, 1iw6, 3ns0, 1c3w, 1bm1, 1k…
LXXLXXXXF	LF8	TVXXWSAYP	TP8	4	5	[1s8l, 1at9, 1e0p, 1s8j, 1r84, 1r2n, 1pxs, 1jv7, 1jv6, 1pxr, 4hwl, 1s54, 1s53, 1o0a, 3han, 3hao, 3hap, 1kg8, 2wjk, 2wjl, 1q5j, 1tn5, 3utv, 1tn0, 3utw, 3utx, 3uty, 4fpd, 1fbk, 1ucq, 4hyx, 1f4z, 1qkp, 1qko, 1brd, 1p8h, 1mgy, 4md2, 4md1, 1c3w, 1bm1, 2ntu, 1kme, 2ntw, 1s52, 1s51, 1py6, 4ov0, 2i20, 1vjm, 3mbv, 1x0i, 1x0k, 1xji]
LDXVAKYXF	LF8	TVXXWLGYP	TP8	6	5	[3vvk, 3qbl, 3a7k, 3abw, 3qbg, 3qbi, 3qbk]
LDXVTKVGF	LF8	TVXLWAIYP	TP8	6	5	[1gue, 4gyc, 3qap, 3qdc, 2f93, 2ksy, 2f95, 1jgj, 1h68, 1gu8, 1h2s]
LAGIAILXF	LF8	KYXFAFXXL	KL8	0	6	[1e12, 2jaf, 2jag]
LTTPLIVYF	LF8	KVGXXXIXL	KL8	2	6	[1gue, 4gyc, 3qap, 3qdc, 2f93, 2ksy, 2f95, 1jgj, 1h68, 1gu8]
LXGLXXXXF	LF8	KVGXGXILL	KL8	0	6	[1s8l, 1at9, 1e0p, 1s8j, 1r2n, 1r84, 1pxs, 1jv7, 1pxr, 4hwl, 1s54, 1s53, 1o0a, 3han, 3hao, 1kg9, 1kg8, 3hap, 3haq, 2wjk, 3har, 2wjl, 3has, 1q5j, 1q5i, 1f50, 3nsb, 1tn5, 3utv, 1tn0, 3utw, 3utx, 3uty, 1brx, 1ucq, 4hyx, 1f4z, 1qkp, 1qko, 1brd, 1p8h, 1mgy, 4md2, 4md1, 3ns0, 1c3w, 1bm1, 2ntu, 1kme, 2ntw, 1s52, 1py6, 4ov0, 2i20, 1vjm, 3mbv, 1x0i, 1x0k, 1xji]
LDXVAKYXF	LF8	KLXTVVMWL	KL8	6	5	[3vvk, 3qbl, 3a7k, 3abw, 3qbg, 3qbi, 3qbk]
LXGLXILXF	LF8	KYXFAFXXL	KL8	0	6	[3qbl, 3vvk, 3abw, 3qbg, 3qbi, 3qbk]
LXGLXXXXF	LF8	KKFYAIXTL	KL8	0	1	[2ntu, 1bhb]
LXXLXXXXF	LF8	VXXVLWSAY	VY8	4	5	[1s8l, 1at9, 1e0p, 1s8j, 1r84, 1r2n, 1pxs, 1jv7, 1jv6, 1pxr, 4hwl, 1s54, 1s53, 1o0a, 3han, 3hao, 3hap, 1kg8, 2wjk, 2wjl, 1q5j, 1q5i, 1tn5, 3utv, 1tn0, 3utw, 3utx, 3uty, 4fpd, 1fbk, 1ucq, 4hyx, 1f4z, 1qkp, 1qko, 1brd, 1p8h, 1mgy, 4md2, 4md1, 1c3w, 1bm1, 2ntu, 1kme, 2ntw, 1s52, 1s51, 1py6, 4ov0, 2i20, 1vjm, 3mbv, 1x0i, 1x0k, 1xji]
LXGLXXXXF	LF8	VXXIAFTXY	VY8	0	1	[1m0k, 1s8l, 1at9, 1e0p, 1s8j, 2i1x, 1r2n, 1r84, 1pxs, 1jv7, 1pxr, 1jv6, 1ap9, 1m0m, 1m0l, 4hwl, 1s54, 1s53, 1o0a, 1c8s, 3hao, 1c8r, 1kg9, 1bhb, 1kg8, 3hap, 3haq, 1bha, 2wjk, 3har, 2wjl, 3has, 1q5j, 1kgb, 2zzl, 1q5i, 1f50, 1dze, 3nsb, 1tn5, 2brd, 1cwq, 1tn0, 3utx, 3uty, 4fpd, 1brx, 1fbb, 1brr, 1p8i, 1fbk, 1ucq, 4hyx, 1f4z, 1ixf, 3vi0, 1qkp, 1qko, 1brd, 1p8h, 1mgy, 1qm8, 4md2, 4md1, 2zfe, 1iw6, 3n…
LDXXXKVGF	LF8	VXXVLWSAY	VY8	6	5	[1m0k, 1s8l, 1at9, 1e0p, 1s8j, 1r2n, 1r84, 1pxs, 1jv7, 1ap9, 1pxr, 1m0l, 4hwl, 1s54, 1s53, 1o0a, 3han, 3hao, 1kg9, 1kg8, 3hap, 3haq, 2wjk, 3har, 2wjl, 3has, 1q5j, 2zzl, 1q5i, 1f50, 1tn5, 3nsb, 1cwq, 3utv, 1tn0, 3utw, 3utx, 3uty, 1brx, 1brr, 1ucq, 4hyx, 1f4z, 1ixf, 3vi0, 1qkp, 1qko, 1brd, 1p8h, 1mgy, 1qm8, 4md2, 2zfe, 4md1, 1iw6, 3ns0, 1c3w, 1bm1, 1kme, 2ntu, 2ntw, 1s52, 1s51, 1py6, 4ov0, 1iw9, 3v…
LDXXXKVGF	LF8	VXXIASAAY	VY8	6	1	[2z55, 3wqj, 1vgo, 1uaz, 2ei4]
LMLIGXXYF	LF8	VXXIASAAY	VY8	0	1	[2z55, 1vgo, 3wqj, 1uaz, 2ei4]
LXGLXILXF	LF8	VXVVXIASY	VY8	0	1	[3qbl, 3vvk, 3a7k, 3abw, 3qbg, 3qbi, 3qbk]
LDXXXKVGF	LF8	VXXIAFTXY	VY8	6	1	[1m0k, 1s8l, 1at9, 1e0p, 1s8j, 2i1x, 1r2n, 1r84, 1pxs, 1jv7, 1pxr, 1ap9, 1m0m, 1m0l, 4hwl, 1s54, 1s53, 1o0a, 1c8s, 3hao, 1kg9, 1c8r, 1kg8, 3hap, 3haq, 2wjk, 3har, 2wjl, 3has, 1q5j, 2zzl, 1kgb, 1q5i, 1f50, 1dze, 1tn5, 3nsb, 2brd, 1cwq, 1tn0, 3utx, 3uty, 1brx, 1fbb, 1brr, 1ucq, 4hyx, 1f4z, 1ixf, 3vi0, 1qkp, 1qko, 1brd, 1p8h, 1mgy, 1qm8, 4md2, 2zfe, 4md1, 1iw6, 3ns0, 1c3w, 1bm1, 1kme, 2ntu, 2ntw, 1s…
LDXVAKYXF	LF8	VXVVXIASY	VY8	6	1	[3vvk, 3qbl, 3a7k, 3abw, 3qbg, 3qbi, 3qbk]
LDXXXKVGF	LF8	LRNXTVXXW	LW8	6	5	[1s8l, 1at9, 1e0p, 1s8j, 1r2n, 1r84, 1pxs, 1jv7, 1ap9, 1pxr, 4hwl, 1s54, 1s53, 1o0a, 3han, 3hao, 1kg9, 1kg8, 3hap, 3haq, 2wjk, 3har, 2wjl, 3has, 1q5j, 1q5i, 1f50, 1tn5, 3nsb, 3utv, 1tn0, 3utw, 3utx, 3uty, 1brx, 1brr, 1ucq, 4hyx, 1f4z, 1qkp, 1qko, 1brd, 1p8h, 1mgy, 4md2, 4md1, 3ns0, 1c3w, 1bm1, 1kme, 2ntu, 2ntw, 1s52, 1s51, 1py6, 4ov0, 2i20, 1vjm, 3mbv, 1x0i, 1x0k, 1xji]
LDXVTKVGF	LF8	LRXXTVXLW	LW8	6	5	[1gue, 4gyc, 3qap, 3qdc, 2f93, 2f95, 1h68, 1gu8]
LDXVTKVGF	LF8	LRNXTVXXW	LW8	6	5	[2ksy, 1jgj]
LDXVAKYXF	LF8	LXLXTVVXW	LW8	6	5	[3vvk, 3qbl, 3abw, 3qbg, 3qbi, 3qbk]
LDVXAKYXF	LF8	LRXLXXXXW	LW8	6	5	[2jaf, 2jag]
LPFFSKVGF	LF8	LVAMFIPIW	LW8	6	1	[1xio, 2m3g, 4tl3]
LXXLXXXXF	LF8	LRNXTVXXW	LW8	4	5	[1s8l, 1at9, 1e0p, 1s8j, 1r84, 1r2n, 1pxs, 1jv7, 1jv6, 1pxr, 4hwl, 1s54, 1s53, 1o0a, 3han, 3hao, 3hap, 1kg8, 2wjk, 2wjl, 1q5j, 1q5i, 1tn5, 3utv, 1tn0, 3utw, 3utx, 3uty, 4fpd, 1fbk, 1ucq, 4hyx, 1f4z, 1qkp, 1qko, 1brd, 1p8h, 1mgy, 4md2, 4md1, 1c3w, 1bm1, 2ntu, 1kme, 2ntw, 1s52, 1s51, 1py6, 4ov0, 2i20, 1vjm, 3mbv, 1x0i, 1x0k, 1xji]
LDXXXKVGF	LF8	LTALVXVXW	LW8	6	5	[2z55, 1vgo]
LDXVTKVGF	LF8	LVGTLAFAW	LW8	6	0	[1gue, 4gyc, 3qap, 3qdc, 2f93, 2ksy, 2f95, 1jgj, 1h68, 1gu8]
LPFFSKVGF	LF8	LVTYFTVXW	LW8	6	5	[2m3g]
LXXLXXXXF	LF8	ADXIMIGTG	AG8	4	3	[1s8l, 1at9, 1e0p, 1s8j, 1r84, 1r2n, 1pxs, 1jv7, 1jv6, 1pxr, 4hwl, 1s54, 1s53, 1o0a, 3han, 3hao, 3hap, 1kg8, 3haq, 3har, 2wjk, 2wjl, 3has, 1q5j, 1q5i, 1tn5, 3utv, 1tn0, 3utw, 3utx, 3uty, 4fpd, 1fbk, 1ucq, 4hyx, 1f4z, 1qkp, 1qko, 1brd, 1p8h, 1mgy, 4md2, 4md1, 1c3w, 1bm1, 2ntu, 1kme, 2ntw, 1s52, 1s51, 1py6, 4ov0, 2i20, 1vjm, 3mbv, 1x0i, 1x0k, 1xji]
LFSTIAFLF	LF8	AYPILWXXG	AG8	4	5	[2z55, 1vgo, 3wqj, 2ei4]
LXXLXXXXF	LF8	AYXVVWXIG	AG8	4	5	[1at9, 1e0p, 1fbk, 1r84, 1r2n, 1ucq, 4hyx, 1f4z, 1pxs, 1pxr, 4hwl, 1qkp, 1qko, 1brd, 1s54, 1s53, 1o0a, 1p8h, 3han, 3hao, 3hap, 1kg8, 2wjk, 4md2, 2wjl, 4md1, 1c3w, 1q5j, 1bm1, 2ntu, 1kme, 2ntw, 1s52, 1s51, 1py6, 4ov0, 2i20, 1vjm, 1tn5, 3mbv, 1x0k, 3utv, 1tn0, 3utw, 3utx, 1xji, 3uty, 4fpd]
LMLIGXXYF	LF8	AAYLSMFFG	AG8	0	1	[1uaz]
LDXXXKVGF	LF8	AYPILWXXG	AG8	6	5	[2z55, 3wqj, 1vgo, 1uaz, 2ei4]
LPFFSKVGF	LF8	AMXIPIWSG	AG8	6	1	[1xio, 2m3g, 4tl3]
LDXXXKVGF	LF8	AYXVVWXIG	AG8	6	5	[1m0k, 1at9, 1e0p, 2i1x, 1r2n, 1r84, 1pxs, 1ap9, 1m0m, 1pxr, 4hwl, 1s54, 1s53, 1o0a, 1c8s, 3han, 3hao, 1kg9, 1c8r, 1kg8, 3hap, 3haq, 2wjk, 3har, 2wjl, 3has, 1q5j, 2zzl, 1kgb, 1q5i, 1f50, 1dze, 1tn5, 3nsb, 2brd, 3utv, 1tn0, 3utw, 3utx, 3uty, 1brx, 1fbb, 1brr, 1ucq, 4hyx, 1p8u, 1f4z, 1ixf, 3vi0, 1qkp, 1qko, 1brd, 1p8h, 1qm8, 4md2, 2zfe, 4md1, 1iw6, 3ns0, 1c3w, 1bm1, 1kme, 2ntu, 2ntw, 1s52, 1s51, 1p…
LDXXXKVGF	LF8	VLWSAYXXV	VV8	6	5	[1m0k, 1s8l, 1at9, 1e0p, 1s8j, 2i1x, 1r2n, 1r84, 1pxs, 1jv7, 1ap9, 1m0m, 1pxr, 1m0l, 4hwl, 1s54, 1s53, 1o0a, 1c8s, 3han, 3hao, 1kg9, 1c8r, 1kg8, 3hap, 3haq, 2wjk, 3har, 2wjl, 3has, 1q5j, 2zzl, 1kgb, 1q5i, 1f50, 1dze, 1tn5, 3nsb, 2brd, 1cwq, 3utv, 1tn0, 3utw, 3utx, 3uty, 1brx, 1fbb, 1brr, 1ucq, 4hyx, 1p8u, 1f4z, 1ixf, 3vi0, 1qkp, 1qko, 1brd, 1p8h, 1mgy, 1qm8, 4md2, 2zfe, 4md1, 1iw6, 3ns0, 1c3w, 1b…
LDXVAKYXF	LF8	VSTXLXXVV	VV8	6	1	[3vvk, 3qbl, 3abw, 3qbg, 3qbi, 3qbk]
LXXLATWGF	LF8	VLAKAGYGV	VV8	5	6	[3ddl]
LDXVTKVGF	LF8	VGISGIAXV	VV8	6	1	[1gue, 4gyc, 3qap, 3qdc, 2f93, 2ksy, 2f95, 1jgj, 1h68, 1gu8, 1h2s]
LDVXAKYXF	LF8	VLXXGYPXV	VV8	6	5	[1e12, 2jaf, 2jag]
LXXLXXXXF	LF8	VLWSAYXXV	VV8	4	5	[1s8l, 1at9, 1e0p, 1s8j, 1r84, 1r2n, 1pxs, 1jv7, 1jv6, 1pxr, 4hwl, 1s54, 1s53, 1o0a, 3han, 3hao, 3hap, 1kg8, 2wjk, 2wjl, 1q5j, 1tn5, 3utv, 1tn0, 3utw, 3utx, 3uty, 4fpd, 1fbk, 1ucq, 4hyx, 1f4z, 1qkp, 1qko, 1brd, 1p8h, 1mgy, 4md2, 4md1, 1c3w, 1bm1, 2ntu, 1kme, 2ntw, 1s52, 1s51, 1py6, 4ov0, 2i20, 1vjm, 3mbv, 1x0i, 1x0k, 1xji]
LPFFSKVGF	LF8	VLXXGYPXV	VV8	6	5	[1xio, 2m3g, 4tl3]
LDXVAKYXF	LF8	VXXXXYPXV	VV8	6	5	[3vvk, 3qbl, 3a7k, 3abw, 3qbg, 3qbi, 3qbk]
LTTPLIVYF	LF8	VGISGIAXV	VV8	2	1	[1gue, 4gyc, 3qap, 3qdc, 2f93, 2ksy, 2f95, 1jgj, 1h68, 1gu8]
LTTPLIVYF	LF8	VYLDLVTKV	VV8	2	6	[1gue, 4gyc, 3qap, 3qdc, 2f93, 2ksy, 2f95, 1jgj, 1h68, 1gu8]
LXGLXILXF	LF8	VSTXLXXVV	VV8	0	1	[3qbl, 3vvk, 3abw, 3qbg, 3qbi, 3qbk]
LAGIAILXF	LF8	VLDVXAKYV	VV8	0	6	[1e12, 2jaf, 2jag]
LPFFSKVGF	LF8	WSGLAYMAM	WM8	6	1	[1xio, 2m3g, 4tl3]
LDXXXKVGF	LF8	WLXLGTXXM	WM8	6	0	[1m0k, 1s8l, 1at9, 1e0p, 1s8j, 2i1x, 1r2n, 1r84, 1pxs, 1jv7, 1ap9, 1m0m, 1pxr, 4hwl, 1s54, 1s53, 1o0a, 1c8s, 3han, 3hao, 1kg9, 1c8r, 1kg8, 3hap, 3haq, 2wjk, 3har, 2wjl, 3has, 1q5j, 2zzl, 1kgb, 1q5i, 1f50, 1dze, 1tn5, 3nsb, 2brd, 3utv, 1tn0, 3utw, 3utx, 3uty, 1brx, 1fbb, 1brr, 1ucq, 4hyx, 1p8u, 1f4z, 1ixf, 3vi0, 1qkp, 1qko, 1p8h, 1qm8, 4md2, 2zfe, 4md1, 1iw6, 3ns0, 1c3w, 1bm1, 1kme, 2ntu, 2ntw, 1s…
LDXXXKVGF	LF8	GTXLMXLGT	GT8	6	0	[1m0k, 1s8l, 1at9, 1e0p, 1s8j, 2i1x, 1r2n, 1r84, 1pxs, 1jv7, 1ap9, 1m0m, 1pxr, 1m0l, 4hwl, 1s53, 1o0a, 1c8s, 3han, 3hao, 1kg9, 1c8r, 1kg8, 3hap, 3haq, 2wjk, 3har, 2wjl, 3has, 1q5j, 2zzl, 1kgb, 1q5i, 1f50, 1dze, 1tn5, 3nsb, 2brd, 1cwq, 3utv, 1tn0, 3utw, 3utx, 3uty, 1brx, 1fbb, 1brr, 1ucq, 4hyx, 1p8u, 1f4z, 1ixf, 3vi0, 1qkp, 1qko, 1brd, 1p8h, 1mgy, 1qm8, 4md2, 2zfe, 4md1, 1iw6, 3ns0, 1c3w, 1bm1, 1k…
LDXVTKVGF	LF8	GXXGXLXGT	GT8	6	0	[1gue, 4gyc, 3qap, 3qdc, 2f93, 2ksy, 2f95, 1jgj, 1h68, 1gu8, 1h2s]
LXXLXXXXF	LF8	GAXGIMIXT	GT8	4	3	[1s8l, 1at9, 1e0p, 1s8j, 1r84, 1r2n, 1pxs, 1jv7, 1jv6, 1pxr, 4hwl, 1s54, 1s53, 1o0a, 3han, 3hao, 3hap, 1kg8, 3haq, 3har, 2wjk, 2wjl, 3has, 1q5j, 1q5i, 1tn5, 3utv, 1tn0, 3utw, 3utx, 3uty, 4fpd, 1fbk, 1ucq, 4hyx, 1f4z, 1qkp, 1qko, 1brd, 1p8h, 1mgy, 4md2, 4md1, 1c3w, 1bm1, 2ntu, 1kme, 2ntw, 1s52, 1s51, 1py6, 4ov0, 2i20, 1vjm, 3mbv, 1x0i, 1x0k, 1xji]
LFSTIAFLF	LF8	GVDALMIXT	GT8	4	3	[2z55, 1vgo, 3wqj, 2ei4]
LDVXAKYXF	LF8	WGXXLMIPL	WL8	6	1	[2jaf, 2jag]
LAGIAILXF	LF8	WGXXLMIPL	WL8	0	1	[2jaf, 2jag]
LDXXXKVGF	LF8	WSAYXVXWL	WL8	6	5	[1m0k, 1s8l, 1at9, 1e0p, 1s8j, 2i1x, 1r2n, 1r84, 1pxs, 1ap9, 1m0m, 1pxr, 1m0l, 4hwl, 1s54, 1s53, 1o0a, 1c8s, 3han, 3hao, 1kg9, 1c8r, 1kg8, 3hap, 3haq, 2wjk, 3har, 2wjl, 3has, 1q5j, 2zzl, 1kgb, 1q5i, 1f50, 1dze, 1tn5, 3nsb, 2brd, 1cwq, 3utv, 1tn0, 3utw, 3utx, 3uty, 1brx, 1fbb, 1brr, 1ucq, 4hyx, 1p8u, 1f4z, 1ixf, 3vi0, 1qkp, 1qko, 1brd, 1p8h, 1qm8, 4md2, 2zfe, 4md1, 1iw6, 3ns0, 1c3w, 1bm1, 1kme, 2n…
LDXVTKVGF	LF8	WAIYPFIWL	WL8	6	5	[1gue, 4gyc, 3qap, 3qdc, 2f93, 2ksy, 2f95, 1jgj, 1h68, 1gu8, 1h2s]
LXXLXXXXF	LF8	WSAYXVXWL	WL8	4	5	[1s8l, 1at9, 1e0p, 1s8j, 1r84, 1r2n, 1pxs, 1pxr, 4hwl, 1s54, 1s53, 1o0a, 3han, 3hao, 3hap, 1kg8, 2wjk, 2wjl, 1q5j, 1tn5, 3utv, 1tn0, 3utw, 3utx, 3uty, 4fpd, 1fbk, 1ucq, 4hyx, 1f4z, 1qkp, 1qko, 1brd, 1p8h, 4md2, 4md1, 1c3w, 1bm1, 2ntu, 1kme, 2ntw, 1s52, 1s51, 1py6, 4ov0, 2i20, 1vjm, 3mbv, 1x0i, 1x0k, 1xji]
LDXXXKVGF	LF8	AISTAAMLY	AY8	6	4	[1m0k, 1s8l, 1at9, 1e0p, 1s8j, 2i1x, 1r2n, 1r84, 1pxs, 1jv7, 1ap9, 1m0m, 1pxr, 1m0l, 4hwl, 1s54, 1s53, 1o0a, 1c8s, 3han, 3hao, 1kg9, 1c8r, 1kg8, 3hap, 3haq, 2wjk, 3har, 2wjl, 3has, 1q5j, 2zzl, 1kgb, 1q5i, 1f50, 1dze, 1tn5, 3nsb, 2brd, 1cwq, 3utv, 1tn0, 3utw, 3utx, 3uty, 1brx, 1fbb, 1brr, 1ucq, 4hyx, 1p8u, 1f4z, 1ixf, 3vi0, 1qkp, 1qko, 1brd, 1p8h, 1mgy, 1qm8, 4md2, 2zfe, 4md1, 1iw6, 3ns0, 1c3w, 1b…
LXGLXXXXF	LF8	APAXAFTMY	AY8	0	1	[3han, 1p8u]
LDXXXKVGF	LF8	ALMGLGXLY	AY8	6	0	[1m0k, 1s8l, 1at9, 1e0p, 1s8j, 2i1x, 1r2n, 1r84, 1pxs, 1jv7, 1ap9, 1m0m, 1pxr, 1m0l, 4hwl, 1s54, 1s53, 1o0a, 1c8s, 3han, 3hao, 1kg9, 1c8r, 1kg8, 3hap, 3haq, 2wjk, 3har, 2wjl, 3has, 1q5j, 2zzl, 1kgb, 1q5i, 1f50, 1dze, 1tn5, 3nsb, 2brd, 1cwq, 3utv, 1tn0, 3utw, 3utx, 3uty, 1brx, 1fbb, 1brr, 1ucq, 4hyx, 1p8u, 1f4z, 1ixf, 3vi0, 1qkp, 1qko, 1brd, 1p8h, 1mgy, 1qm8, 4md2, 2zfe, 4md1, 1iw6, 3ns0, 1c3w, 1b…
LDXXXKVGF	LF8	APAXAFTMY	AY8	6	1	[3han, 1p8u]
LXXLATWGF	LF8	ADVLAKAGY	AY8	5	6	[3ddl]
LFGMGAVAF	LF8	LXTVVXLXG	LG8	4	3	[1gue, 4gyc, 3qdc, 3qap, 2f93, 2ksy, 2f95, 1jgj, 1h68, 1gu8, 1h2s]
LDXVAKYXF	LF8	LYINXALXG	LG8	6	0	[3vvk, 3qbl, 3a7k, 3abw, 3qbg, 3qbi, 3qbk]
LTTPLIVYF	LF8	LXTVVXLXG	LG8	2	3	[1gue, 4gyc, 3qap, 3qdc, 2f93, 2ksy, 2f95, 1jgj, 1h68, 1gu8]
LDVXAKYXF	LF8	LVSISSYLG	LG8	6	1	[1e12, 2jaf]
LDVXAKYXF	LF8	LWVNXXLXG	LG8	6	0	[1e12, 2jaf]
LAGIAILXF	LF8	LVSISSYLG	LG8	0	1	[1e12, 2jaf]
LDXXXKVGF	LF8	LGTAXXXLG	LG8	6	0	[1m0k, 1s8l, 1at9, 1e0p, 1s8j, 2i1x, 1r2n, 1r84, 1pxs, 1jv7, 1ap9, 1m0m, 1pxr, 1m0l, 4hwl, 1s54, 1s53, 1o0a, 1c8s, 3han, 3hao, 1kg9, 1c8r, 1kg8, 3hap, 3haq, 2wjk, 3har, 2wjl, 3has, 1q5j, 2zzl, 1kgb, 1q5i, 1f50, 1dze, 1tn5, 3nsb, 2brd, 1cwq, 3utv, 1tn0, 3utw, 3utx, 3uty, 1brx, 1fbb, 1brr, 1ucq, 4hyx, 1p8u, 1f4z, 1ixf, 3vi0, 1qkp, 1qko, 1brd, 1p8h, 1mgy, 1qm8, 4md2, 2zfe, 4md1, 1iw6, 3ns0, 1c3w, 1b…
LDXVTKVGF	LF8	LGXIGMLXG	LG8	6	0	[1gue, 4gyc, 3qap, 3qdc, 2f93, 2ksy, 2f95, 1jgj, 1h68, 1gu8, 1h2s]
LXGLXXXXF	LF8	LXFLVKGMG	LG8	0	0	[1brx, 1at9, 1e0p, 1pxs, 1pxr, 1qko, 1brd, 1s53, 3hao, 3haq, 1bha, 3har, 2wjl, 1c3w, 1bm1, 1q5i, 2ntu, 1kme, 1py6, 2i20, 1vjm, 1tn5, 1x0k, 1tn0, 3utw]
LFSTIAFLF	LF8	LXIXXGLXG	LG8	4	3	[2z55, 1vgo, 3wqj, 2ei4]
LDXVAKYXF	LF8	LXXVVMXLG	LG8	6	5	[3vvk, 3qbl, 3a7k, 3abw, 3qbg, 3qbi, 3qbk]
LDXXXKVGF	LF8	LGXLYFLVK	LK8	6	0	[1m0k, 1s8l, 1at9, 1e0p, 1s8j, 1r2n, 1r84, 1pxs, 1jv7, 1ap9, 1pxr, 4hwl, 1s54, 1s53, 1o0a, 3han, 3hao, 1kg9, 1kg8, 3hap, 3haq, 2wjk, 3har, 2wjl, 3has, 1q5j, 1q5i, 1f50, 1tn5, 3nsb, 1cwq, 1tn0, 3utw, 3utx, 3uty, 1brx, 1brr, 1ucq, 4hyx, 1f4z, 3vi0, 1qkp, 1qko, 1brd, 1p8h, 1mgy, 4md2, 4md1, 3ns0, 1c3w, 1bm1, 1kme, 2ntu, 2ntw, 1s52, 1py6, 4ov0, 2at9, 2i20, 1vjm, 1qhj, 3mbv, 1x0i, 1x0k, 1xji]
LDXXXKVGF	LF8	MGLXXLYFL	ML8	6	0	[1m0k, 1s8l, 1at9, 1e0p, 1s8j, 2i1x, 1r2n, 1r84, 1pxs, 1jv7, 1ap9, 1m0m, 1pxr, 1m0l, 4hwl, 1s54, 1s53, 1o0a, 1c8s, 3han, 3hao, 1kg9, 1c8r, 1kg8, 3hap, 3haq, 2wjk, 3har, 2wjl, 3has, 1q5j, 2zzl, 1kgb, 1q5i, 1f50, 1dze, 1tn5, 3nsb, 2brd, 1cwq, 3utv, 1tn0, 3utw, 3utx, 3uty, 1brx, 1fbb, 1brr, 1ucq, 4hyx, 1p8u, 1f4z, 1ixf, 3vi0, 1qkp, 1qko, 1brd, 1p8h, 1mgy, 1qm8, 4md2, 2zfe, 4md1, 1iw6, 3ns0, 1c3w, 1b…
LPFFSKVGF	LF8	MFIPIWSGL	ML8	6	1	[1xio, 2m3g, 4tl3]
LFSTIAFLF	LF8	TLXGVDALM	TM8	4	3	[2z55, 1vgo, 2ei4]
LDXXXKVGF	LF8	TLYFLVKGM	TM8	6	0	[1s8l, 1at9, 1e0p, 1r2n, 1r84, 1pxs, 1jv7, 1pxr, 1s53, 1o0a, 3han, 3hao, 1kg8, 3hap, 3haq, 2wjk, 3har, 2wjl, 3has, 1q5j, 1q5i, 1f50, 1tn5, 1tn0, 3utw, 3utx, 3uty, 1brx, 1ucq, 4hyx, 1f4z, 1qko, 1brd, 1p8h, 4md2, 4md1, 1c3w, 1bm1, 1kme, 2ntu, 2ntw, 1py6, 4ov0, 2i20, 1vjm, 3mbv, 1x0i, 1x0k, 1xji]
LXGLXXXXF	LF8	TLYFLVKGM	TM8	0	0	[1s8l, 1at9, 1e0p, 1r2n, 1r84, 1pxs, 1jv7, 1jv6, 1pxr, 1s53, 1o0a, 3han, 3hao, 1kg8, 3hap, 3haq, 1bha, 2wjk, 3har, 2wjl, 3has, 1q5j, 1q5i, 1f50, 1tn5, 1tn0, 3utw, 3utx, 3uty, 4fpd, 1brx, 1fbk, 1ucq, 4hyx, 1f4z, 1qko, 1brd, 1p8h, 4md2, 4md1, 1c3w, 1bm1, 2ntu, 1kme, 2ntw, 1py6, 4ov0, 2i20, 1vjm, 3mbv, 1x0i, 1x0k, 1xji]
LXGLXXXXF	LF8	GXXXFLVXG	GG8	0	0	[1s8l, 1at9, 1e0p, 1s8j, 1r2n, 1r84, 1pxs, 1jv7, 1jv6, 1pxr, 1ap9, 4hwl, 1s53, 1o0a, 3han, 3hao, 1kg9, 1bhb, 1kg8, 3hap, 3haq, 1bha, 2wjk, 3har, 2wjl, 3has, 1q5j, 1q5i, 1f50, 3nsb, 1tn5, 1tn0, 3utw, 3utx, 3uty, 4fpd, 1brx, 1fbk, 1ucq, 4hyx, 1f4z, 1qkp, 1qko, 1brd, 1p8h, 1mgy, 4md2, 4md1, 3ns0, 1c3w, 1bm1, 2ntu, 1kme, 2ntw, 1py6, 4ov0, 2i20, 1vjm, 3mbv, 1x0i, 1x0k, 1xji]
LDXXXKVGF	LF8	GXXXFLVXG	GG8	6	0	[1s8l, 1at9, 1e0p, 1s8j, 1r2n, 1r84, 1pxs, 1jv7, 1ap9, 1pxr, 4hwl, 1s54, 1s53, 1o0a, 3han, 3hao, 1kg9, 1kg8, 3hap, 3haq, 2wjk, 3har, 2wjl, 3has, 1q5j, 1q5i, 1f50, 1tn5, 3nsb, 1tn0, 3utw, 3utx, 3uty, 1brx, 1ucq, 4hyx, 1f4z, 1qkp, 1qko, 1brd, 1p8h, 1mgy, 4md2, 4md1, 3ns0, 1c3w, 1bm1, 1kme, 2ntu, 2ntw, 1py6, 4ov0, 2i20, 1vjm, 3mbv, 1x0i, 1x0k, 1xji]
LDXVAKYXF	LF8	GYPIVWAXG	GG8	6	5	[3vvk, 3qbl, 3a7k, 3abw, 3qbg, 3qbi, 3qbk]
LDVXAKYXF	LF8	GYPIVWAXG	GG8	6	5	[1e12]
LDXVTKVGF	LF8	GTLXFAWAG	GG8	6	0	[1gue, 4gyc, 3qap, 3qdc, 2f93, 2ksy, 2f95, 1jgj, 1h68, 1gu8]
LDXXXKVGF	LF8	YFLVKGMGV	YV8	6	0	[1vjm, 1tn5, 1bm1, 1q5i, 1s54, 1s53, 1tn0, 2i20]
LXGLXXXXF	LF8	YFLVKGMGV	YV8	0	0	[1vjm, 1tn5, 1bm1, 1q5i, 1s53, 1tn0, 2i20]
LDXVTKVGF	LF8	GIAAVAYXV	GV8	6	1	[1gue, 4gyc, 3qap, 3qdc, 2f93, 2ksy, 2f95, 1jgj, 1h68, 1gu8, 1h2s]
LTTPLIVYF	LF8	GIXITLNTV	GV8	2	3	[1gue, 4gyc, 3qap, 3qdc, 2f93, 2ksy, 2f95, 1jgj, 1h68, 1gu8]
LDXXXKVGF	LF8	GLGXLYFLV	GV8	6	0	[1m0k, 1s8l, 1at9, 1e0p, 1s8j, 1r2n, 1r84, 1pxs, 1jv7, 1ap9, 1pxr, 1m0l, 4hwl, 1s54, 1s53, 1o0a, 3han, 3hao, 1kg9, 1kg8, 3hap, 3haq, 2wjk, 3har, 2wjl, 3has, 1q5j, 2zzl, 1q5i, 1f50, 1tn5, 3nsb, 2brd, 1cwq, 3utv, 1tn0, 3utw, 3utx, 3uty, 1brx, 1brr, 1ucq, 4hyx, 1f4z, 1ixf, 3vi0, 1qkp, 1qko, 1brd, 1p8h, 1mgy, 1qm8, 4md2, 2zfe, 4md1, 1iw6, 3ns0, 1c3w, 1bm1, 1kme, 2ntu, 2ntw, 1s52, 1s51, 1py6, 4ov0, 2a…
LFGMGAVAF	LF8	GIXITLNTV	GV8	4	3	[1gue, 4gyc, 3qdc, 3qap, 2f93, 2ksy, 2f95, 1jgj, 1h68, 1gu8]
LTTPLIVYF	LF8	GIAAVAYXV	GV8	2	1	[1gue, 4gyc, 3qap, 3qdc, 2f93, 2ksy, 2f95, 1jgj, 1h68, 1gu8]
LDVXAKYXF	LF8	GATLMIXXV	GV8	6	1	[1e12, 2jaf, 2jag]
LAGIAILXF	LF8	GATLMIXXV	GV8	0	1	[1e12, 2jaf, 2jag]
LXXLXXXXF	LF8	GIXIGTXLV	GV8	4	3	[1s8l, 1at9, 1e0p, 1s8j, 1r84, 1r2n, 1pxs, 1pxr, 4hwl, 1s54, 1s53, 1o0a, 3han, 3hao, 3hap, 1kg8, 3haq, 3har, 2wjk, 2wjl, 3has, 1q5j, 1q5i, 1tn5, 3utv, 1tn0, 3utw, 3utx, 3uty, 4fpd, 1fbk, 1ucq, 4hyx, 1f4z, 1qkp, 1qko, 1p8h, 4md2, 4md1, 1c3w, 1bm1, 2ntu, 1kme, 2ntw, 1s52, 1s51, 1py6, 4ov0, 2i20, 1vjm, 3mbv, 1x0k, 1xji]
LDXVAKYXF	LF8	SXLLFVFMT	ST8	6	0	[3vvk, 3qbl, 3qbg, 3qbi, 3qbk]
LXGLXXXXF	LF8	SXLLGYGLT	ST8	0	1	[4hwl, 1at9, 1s52, 3utv]
LTTPLIVYF	LF8	SREFGIVIT	ST8	2	3	[2f93, 2f95]
LMLIGXXYF	LF8	SAAYLXMFF	SF8	0	1	[2z55, 1uaz, 1vgo, 3wqj, 2ei4]
LDXXXKVGF	LF8	SAAYLXMFF	SF8	6	1	[2z55, 1uaz, 3wqj, 1vgo, 2ei4]
LDXXXKVGF	LF8	TAYPIXWII	TI8	6	5	[1uaz]
LDXVTKVGF	LF8	TTLFWLGAI	TI8	6	0	[3qap, 3qdc, 2ksy, 1jgj, 1h2s]
LPFFSKVGF	LF8	TVXWIGYPI	TI8	6	5	[1xio, 2m3g, 4tl3]
LXGLXILXF	LF8	TXLVPXVSI	TI8	0	1	[3qbl, 3vvk, 3a7k, 3abw, 3qbg, 3qbi, 3qbk]
LDVXAKYXF	LF8	TXMIPXVSI	TI8	6	1	[1e12, 2jaf, 2jag]
LDXVAKYXF	LF8	TXLVPXVSI	TI8	6	1	[3vvk, 3qbl, 3a7k, 3abw, 3qbg, 3qbi, 3qbk]
LAGIAILXF	LF8	TXMIPXVSI	TI8	0	1	[1e12, 2jaf, 2jag]
LPFFSKVGF	LF8	VAMFIPIWS	VS8	6	1	[1xio, 2m3g, 4tl3]
LFSTIAFLF	LF8	VTGLXXALS	VS8	4	3	[3wqj]
LDXXXKVGF	LF8	TAXXXXXXL	TL8	6	0	[1m0k, 1s8l, 1at9, 1e0p, 1s8j, 2i1x, 1r2n, 1r84, 1pxs, 1jv7, 1ap9, 1m0m, 1pxr, 1m0l, 4hwl, 1s54, 1s53, 1o0a, 1c8s, 3han, 3hao, 1kg9, 1c8r, 1kg8, 3hap, 3haq, 2wjk, 3har, 2wjl, 3has, 1q5j, 2zzl, 1kgb, 1q5i, 1f50, 1dze, 1tn5, 3nsb, 2brd, 1cwq, 3utv, 1tn0, 3utw, 3utx, 3uty, 1brx, 1fbb, 1brr, 1ucq, 4hyx, 1p8u, 1f4z, 1ixf, 3vi0, 1qkp, 1qko, 1brd, 1p8h, 1mgy, 1qm8, 4md2, 2zfe, 4md1, 1iw6, 3ns0, 1c3w, 1b…
LDXVTKVGF	LF8	TXXLIVYFL	TL8	6	2	[1gue, 4gyc, 3qap, 3qdc, 2f93, 2ksy, 2f95, 1jgj, 1h68, 1gu8]
LDXVTKVGF	LF8	WXLTTPLXV	WV8	6	2	[1gue, 4gyc, 3qap, 3qdc, 2f93, 2ksy, 2f95, 1jgj, 1h68, 1gu8, 1h2s]
LDXVTKVGF	LF8	WLGAIGMLV	WV8	6	0	[1gue, 4gyc, 3qap, 3qdc, 2f93, 2ksy, 2f95, 1jgj, 1h68, 1gu8, 1h2s]
LDVXAKYXF	LF8	VNVXLAXIA	VA8	6	0	[1e12, 2jaf]
LDXXXKVGF	LF8	VWXIGSEGA	VA8	6	5	[1fbb, 1brr, 2brd]
LTTPLIVYF	LF8	VXLAGXAXA	VA8	2	3	[4gyc, 3qap, 3qdc, 2ksy, 1jgj]
LFGMGAVAF	LF8	VXLAGXAXA	VA8	4	3	[4gyc, 3qdc, 3qap, 2ksy, 1jgj, 1h2s]
LDXVTKVGF	LF8	VGTLAFAXA	VA8	6	0	[1gue, 4gyc, 3qap, 3qdc, 2f93, 2ksy, 2f95, 1jgj, 1h68, 1gu8]
LDXVTKVGF	LF8	ILTTPLIVY	IY8	6	2	[1gue, 4gyc, 3qap, 3qdc, 2f93, 2ksy, 2f95, 1jgj, 1h68, 1gu8, 1h2s]
LTTPLIVYF	LF8	IXGIAAXAY	IY8	2	1	[1gue, 4gyc, 3qap, 3qdc, 2f93, 2ksy, 2f95, 1jgj, 1h68, 1gu8]
LAGIAILXF	LF8	IPLVSISSY	IY8	0	1	[1e12, 2jaf, 2jag]
LDXVTKVGF	LF8	IXGIAAXAY	IY8	6	1	[1gue, 4gyc, 3qap, 3qdc, 2f93, 2ksy, 2f95, 1jgj, 1h68, 1gu8, 1h2s]
LXGLXILXF	LF8	IFAFLLLNY	IY8	0	6	[3qbl, 3vvk, 3qbg, 3qbi, 3qbk]
LPFFSKVGF	LF8	IPIWSGLXY	IY8	6	1	[1xio, 2m3g, 4tl3]
LDVXAKYXF	LF8	IPLVSISSY	IY8	6	1	[1e12, 2jaf, 2jag]
LPFFSKVGF	LF8	WIGYPXXWI	WI8	6	5	[1xio, 2m3g, 4tl3]
LDXXXKVGF	LF8	WTAYPIXXI	WI8	6	5	[2z55, 3wqj, 1vgo, 1uaz, 2ei4]
LDVXAKYXF	LF8	WVNVALAGI	WI8	6	0	[1e12, 2jaf]
LXGLXXXXF	LF8	YAIXTLXXA	YA8	0	1	[1s8l, 1at9, 1e0p, 1s8j, 1r2n, 1r84, 1pxs, 1jv7, 1pxr, 1jv6, 4hwl, 1o0a, 3han, 3hao, 1bhb, 1kg8, 3hap, 3haq, 1bha, 2wjk, 3har, 2wjl, 3has, 1q5j, 1q5i, 1f50, 1tn5, 3utv, 3utw, 4fpd, 1brx, 1fbk, 1ucq, 4hyx, 1f4z, 1qkp, 1qko, 1p8h, 1mgy, 4md2, 4md1, 1c3w, 1bm1, 2ntu, 1kme, 2ntw, 1py6, 4ov0, 2i20, 1vjm, 3mbv, 1x0i, 1x0k, 1xji]
LDXXXKVGF	LF8	YAIXTLXXA	YA8	6	1	[1s8l, 1at9, 1e0p, 1s8j, 1r2n, 1r84, 1pxs, 1jv7, 1pxr, 4hwl, 1s54, 1o0a, 3han, 3hao, 1kg8, 3hap, 3haq, 2wjk, 3har, 2wjl, 3has, 1q5j, 1q5i, 1f50, 1tn5, 3utv, 3utw, 1brx, 1ucq, 4hyx, 1f4z, 1qkp, 1qko, 1p8h, 1mgy, 4md2, 4md1, 1c3w, 1bm1, 1kme, 2ntu, 2ntw, 1s52, 1s51, 1py6, 4ov0, 2i20, 1vjm, 3mbv, 1x0i, 1x0k, 1xji]
LPFFSKVGF	LF8	YVAGMTIGA	YA8	6	0	[1xio, 2m3g, 4tl3]
LXXLATWGF	LF8	YGVLIYXIA	YA8	5	6	[3ddl]
LPFFSKVGF	LF8	AGMTIGALH	AH8	6	0	[1xio, 2m3g, 4tl3]
LXXLXXXXF	LF8	ILXXVGADG	IG8	4	3	[1s8l, 1at9, 1e0p, 1s8j, 1r84, 1r2n, 1pxs, 1jv7, 1jv6, 1pxr, 4hwl, 1s54, 1s53, 1o0a, 3han, 3hao, 1kg8, 3hap, 3haq, 3har, 2wjk, 2wjl, 3has, 1q5j, 1q5i, 1tn5, 3utv, 1tn0, 3utw, 3utx, 3uty, 4fpd, 1fbk, 1ucq, 4hyx, 1f4z, 1qkp, 1qko, 1brd, 1p8h, 1mgy, 4md2, 4md1, 1c3w, 1bm1, 2ntu, 1kme, 2ntw, 1s52, 1s51, 1py6, 4ov0, 2i20, 1vjm, 3mbv, 1x0i, 1x0k, 1xji]
LXXLATWGF	LF8	IADVLAKAG	IG8	5	6	[3ddl]
LXXLXXXXF	LF8	IMIXTXLVG	IG8	4	3	[1s8l, 1at9, 1e0p, 1s8j, 1r84, 1r2n, 1pxs, 1pxr, 4hwl, 1s54, 1s53, 1o0a, 3han, 3hao, 3hap, 1kg8, 3haq, 3har, 2wjk, 2wjl, 3has, 1q5j, 1q5i, 1tn5, 3utv, 1tn0, 3utw, 3utx, 3uty, 4fpd, 1fbk, 1ucq, 4hyx, 1f4z, 1qkp, 1qko, 1p8h, 4md2, 4md1, 1c3w, 1bm1, 2ntu, 1kme, 2ntw, 1s52, 1s51, 1py6, 4ov0, 2i20, 1vjm, 3mbv, 1x0k, 1xji]
LDXVAKYXF	LF8	MWLGYPIVW	MW8	6	5	[3vvk, 3qbl, 3a7k, 3abw, 3qbg, 3qbi, 3qbk]
LPFFSKVGF	LF8	MTIGALHFW	MW8	6	0	[1xio, 2m3g, 4tl3]
LDXXXKVGF	LF8	LVLXTAYPI	LI8	6	5	[1uaz]
LXXLXXXXF	LF8	LAXVXXDXI	LI8	4	3	[1s8l, 1at9, 1e0p, 1s8j, 1r84, 1r2n, 1pxs, 1jv7, 1jv6, 1pxr, 4hwl, 1s54, 1s53, 1o0a, 3han, 3hao, 1kg8, 3hap, 3haq, 3har, 2wjk, 2wjl, 3has, 1q5j, 1q5i, 1tn5, 3utv, 1tn0, 3utw, 3utx, 3uty, 4fpd, 1fbk, 1ucq, 4hyx, 1f4z, 1qkp, 1qko, 1brd, 1p8h, 1mgy, 4md2, 4md1, 1c3w, 1bm1, 2ntu, 1kme, 2ntw, 1s52, 1s51, 1py6, 4ov0, 2i20, 1vjm, 3mbv, 1x0i, 1x0k, 1xji]
LFSTIAFLF	LF8	LXXXDXLMI	LI8	4	3	[2z55, 1vgo, 2ei4]
LPFFSKVGF	LF8	TIGALHFWS	TS8	6	0	[1xio, 2m3g, 4tl3]
LMLIGXXYF	LF8	TILVPGIAS	TS8	0	1	[2z55, 1vgo, 1uaz, 2ei4]
LDXXXKVGF	LF8	TILVPGIAS	TS8	6	1	[2z55, 1vgo, 1uaz, 2ei4]
LPFFSKVGF	LF8	GMTXGALHF	GF8	6	0	[1xio, 2m3g, 4tl3]
LDXVAKYXF	LF8	GLSILLFVF	GF8	6	0	[3vvk, 3qbl, 3a7k, 3abw, 3qbg, 3qbi, 3qbk]
LDXVTKVGF	LF8	GMLVGXLXF	GF8	6	0	[1gue, 4gyc, 3qap, 3qdc, 2f93, 2ksy, 2f95, 1jgj, 1h68, 1gu8, 1h2s]
LTTPLIVYF	LF8	VITLNTVVM	VM8	2	3	[1gue, 4gyc, 3qap, 3qdc, 2f93, 2ksy, 2f95, 1jgj, 1h68, 1gu8]
LFGMGAVAF	LF8	VITLNTVVM	VM8	4	3	[1gue, 4gyc, 3qdc, 3qap, 2f93, 2ksy, 2f95, 1jgj, 1h68, 1gu8, 1h2s]
LXGLXXXXF	LF8	GXGLILLRS	GS8	0	6	[1brx, 1c3w, 1at9, 1bm1, 1e0p, 1q5i, 2ntu, 1kme, 1pxs, 2i20, 1pxr, 1vjm, 1tn5, 1qko, 1s54, 1s53, 1x0k, 3hao, 1tn0]
LDXXXKVGF	LF8	GIASAAXLS	GS8	6	1	[1uaz]
LDXXXKVGF	LF8	GTXLMGLGS	GS8	6	0	[1s51]
LPFFSKVGF	LF8	GALHFWXLS	GS8	6	0	[2m3g, 4tl3]
LMLIGXXYF	LF8	GIASAAXLS	GS8	0	1	[1uaz]
LXXLXXXXF	LF8	AXVGADGIM	AM8	4	3	[1s8l, 1at9, 1e0p, 1s8j, 1r84, 1r2n, 1pxs, 1jv7, 1jv6, 1pxr, 4hwl, 1s54, 1s53, 1o0a, 3han, 3hao, 1kg8, 3hap, 3haq, 3har, 2wjk, 2wjl, 3has, 1q5j, 1q5i, 1tn5, 3utv, 1tn0, 3utw, 3utx, 3uty, 4fpd, 1fbk, 1ucq, 4hyx, 1f4z, 1qkp, 1qko, 1brd, 1p8h, 1mgy, 4md2, 4md1, 1c3w, 1bm1, 2ntu, 1kme, 2ntw, 1s52, 1s51, 1py6, 4ov0, 2i20, 1vjm, 3mbv, 1x0i, 1x0k, 1xji]
LDXXXKVGF	LF8	ALYFLVKGM	AM8	6	0	[1s54]
LXXLXXXXF	LF8	KXLRNVTVV	KV8	4	5	[1s8l, 1e0p, 1s8j, 1r84, 1r2n, 4hyx, 1f4z, 1pxs, 1jv7, 1jv6, 1pxr, 4hwl, 1qkp, 1qko, 1s54, 1s53, 1o0a, 1mgy, 3han, 3hao, 3hap, 2wjk, 2wjl, 1c3w, 1bm1, 1q5i, 2ntu, 1kme, 2ntw, 1s52, 1s51, 1py6, 2i20, 1vjm, 1tn5, 1x0i, 1x0k, 3utv, 1tn0, 3utw, 3utx, 1xji, 3uty]
LDXXXKVGF	LF8	KFYAIXTLV	KV8	6	1	[1c3w, 1e0p, 1q5i, 1kme, 2ntu, 2ntw, 1s51, 1py6, 1f4z, 1pxs, 2i20, 1pxr, 1vjm, 1qko, 1s54, 1x0i, 1x0k, 3hao, 3haq, 1tn0, 3utw, 2wjk, 2wjl]
LXGLXXXXF	LF8	KFYAIXTLV	KV8	0	1	[1c3w, 1e0p, 1q5i, 2ntu, 1kme, 2ntw, 1py6, 1f4z, 1pxs, 2i20, 1pxr, 1vjm, 1qko, 1x0i, 1x0k, 3hao, 1bhb, 3haq, 1tn0, 3utw, 2wjk, 2wjl]
LAGIAILXF	LF8	FAKYVFAFI	FI8	0	6	[1e12, 2jaf, 2jag]
LXGLXILXF	LF8	IVAKYIXAF	IF8	0	6	[3qbl, 3vvk, 3a7k, 3abw, 3qbg, 3qbi, 3qbk]
LDXVTKVGF	LF8	IGXXVGXLA	IA8	6	0	[1gue, 4gyc, 3qap, 3qdc, 2f93, 2ksy, 2f95, 1jgj, 1h68, 1gu8, 1h2s]
LXGLXXXXF	LF8	IXXLXXXIA	IA8	0	1	[1m0k, 1s8l, 1at9, 1e0p, 1s8j, 1r2n, 1r84, 1pxs, 1jv7, 1pxr, 1jv6, 1ap9, 1m0l, 4hwl, 1o0a, 3han, 3hao, 1kg9, 1bhb, 1kg8, 3hap, 3haq, 1bha, 2wjk, 3har, 2wjl, 3has, 1q5j, 2zzl, 1q5i, 1f50, 3nsb, 1tn5, 1cwq, 3utv, 1tn0, 3utw, 4fpd, 1brx, 1brr, 1p8i, 1fbk, 1ucq, 4hyx, 1f4z, 1ixf, 3vi0, 1qkp, 1qko, 1brd, 1p8h, 1mgy, 1qm8, 4md2, 4md1, 2zfe, 1iw6, 3ns0, 1c3w, 1bm1, 2ntu, 1kme, 2ntw, 1py6, 4ov0, 2i20, 1i…
LDXVAKYXF	LF8	ILVPVVSIA	IA8	6	1	[3vvk, 3qbl, 3a7k, 3abw, 3qbg, 3qbi, 3qbk]
LXGLXILXF	LF8	ILVPVVSIA	IA8	0	1	[3qbl, 3vvk, 3a7k, 3abw, 3qbg, 3qbi, 3qbk]
LDXXXKVGF	LF8	IXXLXXXIA	IA8	6	1	[1m0k, 1s8l, 1at9, 1e0p, 1s8j, 1r2n, 1r84, 1pxs, 1jv7, 1pxr, 1ap9, 1m0l, 4hwl, 1s54, 1o0a, 3han, 3hao, 1kg9, 1kg8, 3hap, 3haq, 2wjk, 3har, 2wjl, 3has, 1q5j, 2zzl, 1q5i, 1f50, 1tn5, 3nsb, 1cwq, 3utv, 1tn0, 3utw, 1brx, 1brr, 1ucq, 4hyx, 1f4z, 1ixf, 3vi0, 1qkp, 1qko, 1brd, 1p8h, 1mgy, 1qm8, 4md2, 2zfe, 4md1, 1iw6, 3ns0, 1c3w, 1bm1, 1kme, 2ntu, 2ntw, 1s52, 1s51, 1py6, 4ov0, 1iw9, 2i20, 1vjm, 1x0s, 1q…
LPFFSKVGF	LF8	IWSGLAYMA	IA8	6	1	[1xio, 2m3g, 4tl3]
LFSTIAFLF	LF8	IXXLIGVDA	IA8	4	3	[2z55, 1vgo]
LDXVTKVGF	LF8	IVYFLGXLA	IA8	6	2	[3qdc, 1h68, 1gu8]
LXGLXXXXF	LF8	LXMLLXXGL	LL8	0	1	[1at9, 1kme, 1brr, 1s52, 1r2n, 1r84, 4hwl, 1qkp, 3han, 3hap, 3utv, 3har, 3utx, 1xji, 3has, 3uty]
LDXVAKYXF	LF8	LXYPIVWXL	LL8	6	5	[3vvk, 3qbl, 3a7k, 3abw, 3qbg, 3qbi, 3qbk]
LXXLATWGF	LF8	LAKAGYGVL	LL8	5	6	[3ddl]
LXGLXXXXF	LF8	LDVSAKVGL	LL8	0	6	[1p8i, 1fbk, 1jv6, 4fpd]
LDXVTKVGF	LF8	LIVYXLXLL	LL8	6	2	[1gue, 4gyc, 3qdc, 2f93, 2f95, 1jgj, 1h68, 1gu8]
LFSTIAFLF	LF8	TIGTLIGVD	TD8	4	3	[2z55, 1vgo]
LXXLXXXXF	LF8	TILAXVGAD	TD8	4	3	[1s8l, 1at9, 1e0p, 1s8j, 1r84, 1r2n, 1pxs, 1jv7, 1jv6, 1pxr, 4hwl, 1s54, 1s53, 1o0a, 3han, 3hao, 3hap, 1kg8, 3haq, 3har, 2wjk, 2wjl, 3has, 1q5i, 1tn5, 3utv, 1tn0, 3utw, 3utx, 3uty, 4fpd, 4hyx, 1f4z, 1qkp, 1qko, 1p8h, 1mgy, 4md2, 4md1, 1c3w, 1bm1, 2ntu, 1kme, 2ntw, 1s52, 1s51, 1py6, 4ov0, 2i20, 1vjm, 3mbv, 1x0i, 1x0k, 1xji]
LDXVAKYXF	LF8	AVSTXLVXV	AV8	6	1	[3vvk, 3qbl, 3qbg, 3qbi, 3qbk]
LDXXXKVGF	LF8	AAMLYXLXV	AV8	6	4	[1m0k, 1s8l, 1at9, 1e0p, 1s8j, 1r2n, 1r84, 1pxs, 1jv7, 1ap9, 1pxr, 1m0l, 4hwl, 1s54, 1s53, 1o0a, 3han, 3hao, 1kg9, 1kg8, 3hap, 2wjk, 2wjl, 3has, 1q5j, 2zzl, 1q5i, 1f50, 1tn5, 3nsb, 2brd, 1cwq, 3utv, 1tn0, 3utw, 3utx, 3uty, 1brx, 1brr, 1ucq, 4hyx, 1f4z, 1ixf, 3vi0, 1qkp, 1qko, 1brd, 1p8h, 1mgy, 1qm8, 4md2, 2zfe, 4md1, 1iw6, 3ns0, 1c3w, 1bm1, 1kme, 2ntu, 2ntw, 1s52, 1s51, 1py6, 4ov0, 2at9, 1iw9, 2i…
LXGLXILXF	LF8	AVSTXLVXV	AV8	0	1	[3qbl, 3vvk, 3qbg, 3qbi, 3qbk]
LDVXAKYXF	LF8	AXIAILXXV	AV8	6	0	[1e12, 2jaf, 2jag]
LDXVAKYXF	LF8	AGLSILXFV	AV8	6	0	[3vvk, 3qbl, 3a7k, 3abw, 3qbg, 3qbi, 3qbk]
LDXXXKVGF	LF8	AXVXVLXTA	AA8	6	5	[2z55, 1vgo, 1uaz, 2ei4]
LTTPLIVYF	LF8	AXXAYXVMA	AA8	2	1	[1gue, 4gyc, 3qap, 3qdc, 2f93, 2ksy, 2f95, 1jgj, 1h68, 1gu8]
LDXVTKVGF	LF8	AXXAYXVMA	AA8	6	1	[1gue, 4gyc, 3qap, 3qdc, 2f93, 2ksy, 2f95, 1jgj, 1h68, 1gu8, 1h2s]
LXXLXXXXF	LF8	MIXTGLXGA	MA8	4	3	[1at9, 1e0p, 1r84, 1r2n, 1pxs, 1pxr, 4hwl, 1s54, 1s53, 1o0a, 3han, 3hao, 3hap, 1kg8, 3haq, 3har, 2wjk, 2wjl, 3has, 1q5j, 1q5i, 1tn5, 3utv, 1tn0, 3utw, 3utx, 3uty, 4fpd, 1fbk, 1ucq, 4hyx, 1f4z, 1qkp, 1qko, 1p8h, 4md2, 4md1, 1c3w, 1bm1, 2ntu, 1kme, 2ntw, 1s52, 1s51, 1py6, 4ov0, 2i20, 1vjm, 3mbv, 1x0k, 1xji]
LDXVTKVGF	LF8	MLVGTLAXA	MA8	6	0	[1gue, 4gyc, 3qap, 3qdc, 2f93, 2ksy, 2f95, 1jgj, 1h68, 1gu8, 1h2s]
LFSTIAFLF	LF8	MIXTGLXGA	MA8	4	3	[2z55, 1vgo, 3wqj, 2ei4]
LMLIGXXYF	LF8	GIASAAXLA	GA8	0	1	[2z55, 1vgo, 3wqj, 2ei4]
LDXXXKVGF	LF8	GTXLMGLXA	GA8	6	0	[1s54]
LDXVTKVGF	LF8	GISGXAAXA	GA8	6	1	[1gue, 4gyc, 3qap, 3qdc, 2f93, 2ksy, 2f95, 1jgj, 1h68, 1gu8, 1h2s]
LXXLXXXXF	LF8	GTXLAXXXA	GA8	4	3	[1s8l, 1e0p, 1s8j, 1r84, 1r2n, 4hyx, 1f4z, 1pxs, 1jv7, 1jv6, 1pxr, 4hwl, 1qkp, 1qko, 1s54, 1s53, 1o0a, 1mgy, 3han, 3hao, 3haq, 3har, 2wjk, 2wjl, 3has, 1c3w, 1q5i, 2ntu, 1kme, 2ntw, 1s52, 1s51, 1py6, 2i20, 1vjm, 1tn5, 1x0i, 1x0k, 3utv, 1tn0, 3utw, 3utx, 1xji, 3uty]
LTTPLIVYF	LF8	GISGXAAXA	GA8	2	1	[1gue, 4gyc, 3qap, 3qdc, 2f93, 2ksy, 2f95, 1jgj, 1h68, 1gu8]
LDXXXKVGF	LF8	GIASAAXLA	GA8	6	1	[2z55, 3wqj, 1vgo, 2ei4]
LXXLATWGF	LF8	GYTIADVLA	GA8	5	6	[3ddl]
LXXLXXXXF	LF8	DGIMIXTXL	DL8	4	3	[1s8l, 1at9, 1e0p, 1s8j, 1r84, 1r2n, 1pxs, 1jv7, 1jv6, 1pxr, 4hwl, 1s54, 1s53, 1o0a, 3han, 3hao, 3hap, 1kg8, 3haq, 3har, 2wjk, 2wjl, 3has, 1q5j, 1q5i, 1tn5, 3utv, 1tn0, 3utw, 3utx, 3uty, 4fpd, 1fbk, 1ucq, 4hyx, 1f4z, 1qkp, 1qko, 1brd, 1p8h, 1mgy, 4md2, 4md1, 1c3w, 1bm1, 2ntu, 1kme, 2ntw, 1s52, 1s51, 1py6, 4ov0, 2i20, 1vjm, 3mbv, 1x0i, 1x0k, 1xji]
LFSTIAFLF	LF8	DXLMXXTXL	DL8	4	3	[2z55, 1vgo, 3wqj, 2ei4]
LPFFSKVGF	LF8	FIPIWSGLA	FA8	6	1	[1xio, 2m3g, 4tl3]
LDXXXKVGF	LF8	FXXIXXLVA	FA8	6	1	[3utw, 1pxr]
LFGMGAVAF	LF8	TVVMLAGFA	TA8	4	3	[1gue, 4gyc, 3qdc, 3qap, 2f93, 2ksy, 2f95, 1jgj, 1h68, 1gu8, 1h2s]
LTTPLIVYF	LF8	TXVGFGFIA	TA8	2	6	[1gue, 4gyc, 3qap, 3qdc, 2f93, 2ksy, 2f95, 1jgj, 1h68, 1gu8]
LXXLATWGF	LF8	TIADVLAXA	TA8	5	6	[3ddl]
LTTPLIVYF	LF8	TLNTVVMLA	TA8	2	3	[1gue, 4gyc, 3qap, 3qdc, 2f93, 2ksy, 2f95, 1jgj, 1h68, 1gu8]
LFGMGAVAF	LF8	TLNTVVMLA	TA8	4	3	[1gue, 4gyc, 3qdc, 3qap, 2f93, 2ksy, 2f95, 1jgj, 1h68, 1gu8, 1h2s]
LTTPLIVYF	LF8	TXVGISXIA	TA8	2	1	[1gue, 4gyc, 3qap, 3qdc, 2f93, 2ksy, 2f95, 1jgj, 1h68, 1gu8]
LDXXXKVGF	LF8	TVVLWSAYA	TA8	6	5	[1q5i]
LDXVTKVGF	LF8	TXVGISXIA	TA8	6	1	[1gue, 4gyc, 3qap, 3qdc, 2f93, 2ksy, 2f95, 1jgj, 1h68, 1gu8, 1h2s]
LTTPLIVYF	LF8	TVVMLAGFA	TA8	2	3	[1gue, 4gyc, 3qap, 3qdc, 2f93, 2ksy, 2f95, 1jgj, 1h68, 1gu8]
LDXXXKVGF	LF8	PXIAFTXXL	PL8	6	1	[1m0k, 1s8l, 1at9, 1e0p, 1s8j, 2i1x, 1r2n, 1r84, 1jv7, 1pxs, 1ap9, 1m0m, 1m0l, 4hwl, 1s54, 1s53, 1o0a, 1c8s, 3han, 3hao, 1kg9, 1c8r, 1kg8, 3hap, 3haq, 2wjk, 3har, 2wjl, 3has, 1q5j, 2zzl, 1kgb, 1q5i, 1f50, 1dze, 1tn5, 3nsb, 2brd, 1cwq, 1tn0, 3utx, 1brx, 1fbb, 1brr, 1ucq, 4hyx, 1p8u, 1f4z, 1ixf, 3vi0, 1qkp, 1qko, 1brd, 1p8h, 1mgy, 1qm8, 4md2, 2zfe, 4md1, 1iw6, 3ns0, 1c3w, 1bm1, 1kme, 2ntu, 2ntw, 1s…
LDXVTKVGF	LF8	PLIVYXLGL	PL8	6	2	[1gue, 4gyc, 3qap, 3qdc, 2f93, 2ksy, 2f95, 1jgj, 1h68, 1gu8]
LXGLXXXXF	LF8	PXIAFTXXL	PL8	0	1	[1m0k, 1s8l, 1at9, 1e0p, 1s8j, 2i1x, 1r2n, 1r84, 1jv7, 1pxs, 1jv6, 1ap9, 1m0m, 1m0l, 4hwl, 1s54, 1s53, 1o0a, 1c8s, 3han, 3hao, 1c8r, 1kg9, 1bhb, 1kg8, 3hap, 3haq, 1bha, 2wjk, 3har, 2wjl, 3has, 1q5j, 1kgb, 2zzl, 1q5i, 1f50, 1dze, 3nsb, 1tn5, 2brd, 1cwq, 1tn0, 3utx, 4fpd, 1brx, 1fbb, 1brr, 1p8i, 1fbk, 1ucq, 4hyx, 1p8u, 1f4z, 1ixf, 3vi0, 1qkp, 1qko, 1brd, 1p8h, 1mgy, 1qm8, 4md2, 4md1, 2zfe, 1iw6, 3n…
LDXXXKVGF	LF8	PXIASAAYL	PL8	6	1	[2z55, 3wqj, 1vgo, 1uaz, 2ei4]
LMLIGXXYF	LF8	PXIASAAYL	PL8	0	1	[2z55, 1vgo, 3wqj, 1uaz, 2ei4]
LDVXAKYXF	LF8	PLVSISSYL	PL8	6	1	[1e12, 2jaf, 2jag]
LAGIAILXF	LF8	PLVSISSYL	PL8	0	1	[1e12, 2jaf, 2jag]
LDXXXKVGF	LF8	IAXTXXLXM	IM8	6	1	[1m0k, 1s8l, 1at9, 1e0p, 1s8j, 2i1x, 1r2n, 1r84, 1pxs, 1jv7, 1ap9, 1m0m, 1pxr, 4hwl, 1s54, 1s53, 1o0a, 1c8s, 3han, 3hao, 1kg9, 1c8r, 1kg8, 3hap, 3haq, 2wjk, 3har, 2wjl, 3has, 1q5j, 2zzl, 1kgb, 1q5i, 1f50, 1dze, 1tn5, 3nsb, 2brd, 1cwq, 1tn0, 3utx, 3uty, 1brx, 1fbb, 1brr, 1ucq, 4hyx, 1p8u, 1f4z, 1ixf, 3vi0, 1qkp, 1qko, 1brd, 1p8h, 1mgy, 1qm8, 4md2, 2zfe, 4md1, 1iw6, 3ns0, 1c3w, 1bm1, 1kme, 2ntu, 2n…
LMLIGXXYF	LF8	IAXAAYXXM	IM8	0	1	[2z55, 1uaz, 1vgo, 3wqj, 2ei4]
LTTPLIVYF	LF8	IAXXAYXVM	IM8	2	1	[1gue, 4gyc, 3qap, 3qdc, 2f93, 2ksy, 2f95, 1jgj, 1h68, 1gu8]
LXGLXXXXF	LF8	IAXTXXLXM	IM8	0	1	[1m0k, 1s8l, 1at9, 1e0p, 1s8j, 2i1x, 1r2n, 1r84, 1pxs, 1jv7, 1jv6, 1pxr, 1ap9, 1m0m, 4hwl, 1s54, 1s53, 1o0a, 1c8s, 3han, 3hao, 1c8r, 1kg9, 1bhb, 1kg8, 3hap, 3haq, 1bha, 2wjk, 3har, 2wjl, 3has, 1q5j, 1kgb, 2zzl, 1q5i, 1f50, 1dze, 3nsb, 1tn5, 2brd, 1cwq, 1tn0, 3utx, 3uty, 4fpd, 1brx, 1fbb, 1brr, 1p8i, 1fbk, 1ucq, 4hyx, 1p8u, 1f4z, 1ixf, 3vi0, 1qkp, 1qko, 1brd, 1p8h, 1mgy, 1qm8, 4md2, 4md1, 2zfe, 1i…
LDXXXKVGF	LF8	IAXAAYXXM	IM8	6	1	[2z55, 1uaz, 3wqj, 1vgo, 2ei4]
LDXVTKVGF	LF8	IAXXAYXVM	IM8	6	1	[1gue, 4gyc, 3qap, 3qdc, 2f93, 2ksy, 2f95, 1jgj, 1h68, 1gu8, 1h2s]
LDXXXKVGF	LF8	YAITXLXPP	YP8	6	1	[1tn0]
LXGLXXXXF	LF8	YAITXLXPP	YP8	0	1	[1tn0]
LDXXXKVGF	LF8	YYAITXXVP	YP8	6	1	[1vgo]
LDXXXKVGF	LF8	MLXXLYVXF	MF8	6	4	[1m0k, 1s8l, 1at9, 1e0p, 1s8j, 1r2n, 1r84, 1pxs, 1jv7, 1ap9, 1pxr, 4hwl, 1s54, 1s53, 1o0a, 3han, 3hao, 1kg9, 1kg8, 3hap, 2wjk, 2wjl, 1q5j, 1q5i, 1f50, 1tn5, 3nsb, 1cwq, 3utv, 1tn0, 3utw, 3utx, 3uty, 1brx, 1brr, 1ucq, 4hyx, 1f4z, 3vi0, 1qkp, 1qko, 1brd, 1p8h, 1mgy, 4md2, 2zfe, 4md1, 1iw6, 3ns0, 1c3w, 1bm1, 1kme, 2ntu, 2ntw, 1s52, 1s51, 1py6, 4ov0, 1iw9, 2i20, 1vjm, 1x0s, 3mbv, 1x0i, 1x0k, 1xji]
LMLIGXXYF	LF8	ASAAXLXMF	AF8	0	1	[2z55, 1uaz, 1vgo, 3wqj, 2ei4]
LDXXXKVGF	LF8	ASAAXLXMF	AF8	6	1	[2z55, 1uaz, 3wqj, 1vgo, 2ei4]
LDXXXKVGF	LF8	TAAXLXXLY	TY8	6	4	[1m0k, 1s8l, 1at9, 1e0p, 1s8j, 1r2n, 1r84, 1pxs, 1jv7, 1ap9, 1pxr, 1m0l, 4hwl, 1s54, 1s53, 1o0a, 3han, 3hao, 1kg9, 1c8r, 1kg8, 3hap, 2wjk, 2wjl, 3has, 1q5j, 2zzl, 1kgb, 1q5i, 1f50, 1tn5, 3nsb, 2brd, 1cwq, 3utv, 1tn0, 3utw, 3utx, 3uty, 1brx, 1fbb, 1brr, 1ucq, 4hyx, 1p8u, 1f4z, 1ixf, 3vi0, 1qkp, 1qko, 1brd, 1p8h, 1mgy, 1qm8, 4md2, 2zfe, 4md1, 1iw6, 3ns0, 1c3w, 1bm1, 1kme, 2ntu, 2ntw, 1s52, 1s51, 1p…
LTTPLIVYF	LF8	YLDLVTXVG	YG8	2	6	[1gue, 4gyc, 3qap, 3qdc, 2f93, 2ksy, 2f95, 1jgj, 1h68, 1gu8]
LTTPLIVYF	LF8	YVTXVGISG	YG8	2	1	[1gue, 4gyc, 3qap, 3qdc, 2f93, 2ksy, 2f95, 1jgj, 1h68, 1gu8]
LXGLXXXXF	LF8	YLSMLLGXG	YG8	0	1	[1at9, 1kme, 1brr, 1s52, 1r2n, 1r84, 4hwl, 1qkp, 3han, 2brd, 3hap, 3har, 3utx, 1xji, 3has, 3uty]
LDXXXKVGF	LF8	YAITXLVPG	YG8	6	1	[2z55, 1vgo]
LDXVTKVGF	LF8	YVTXVGISG	YG8	6	1	[1gue, 4gyc, 3qap, 3qdc, 2f93, 2ksy, 2f95, 1jgj, 1h68, 1gu8]
LMLIGXXYF	LF8	YAITXLVPG	YG8	0	1	[2z55, 1vgo]
LXGLXXXXF	LF8	TTXXXXIXF	TF8	0	1	[1m0k, 1s8l, 1at9, 1e0p, 1s8j, 1r2n, 1r84, 1pxs, 1jv7, 1pxr, 1jv6, 1ap9, 1m0l, 4hwl, 1o0a, 3han, 3hao, 1kg9, 1bhb, 1kg8, 3hap, 3haq, 1bha, 2wjk, 3har, 2wjl, 3has, 1q5j, 2zzl, 1q5i, 1f50, 3nsb, 1tn5, 1cwq, 3utv, 3utw, 1tn0, 4fpd, 1brx, 1brr, 1p8i, 1fbk, 1ucq, 4hyx, 1f4z, 1ixf, 3vi0, 1qkp, 1qko, 1brd, 1p8h, 1mgy, 1qm8, 4md2, 4md1, 2zfe, 1iw6, 3ns0, 1c3w, 1bm1, 2ntu, 1kme, 2ntw, 1py6, 4ov0, 3vhz, 2i…
LDXXXKVGF	LF8	TTXXXXIXF	TF8	6	1	[1m0k, 1s8l, 1at9, 1e0p, 1s8j, 1r2n, 1r84, 1pxs, 1jv7, 1pxr, 1ap9, 1m0l, 4hwl, 1s54, 1o0a, 3han, 3hao, 1kg9, 1kg8, 3hap, 3haq, 2wjk, 3har, 2wjl, 3has, 1q5j, 2zzl, 1q5i, 1f50, 1tn5, 3nsb, 1cwq, 3utv, 3utw, 1tn0, 1brx, 1brr, 1ucq, 4hyx, 1f4z, 1ixf, 3vi0, 1qkp, 1qko, 1brd, 1p8h, 1mgy, 1qm8, 4md2, 2zfe, 4md1, 1iw6, 3ns0, 1c3w, 1bm1, 1kme, 2ntu, 2ntw, 1s52, 1s51, 1py6, 4ov0, 1iw9, 3vhz, 2i20, 1vjm, 1x…
LDXXXKVGF	LF8	TXXXXIAFT	TT8	6	1	[1m0k, 1s8l, 1at9, 1e0p, 1s8j, 2i1x, 1r2n, 1r84, 1pxs, 1jv7, 1pxr, 1ap9, 1m0m, 1m0l, 4hwl, 1s54, 1s53, 1o0a, 3han, 3hao, 1kg9, 1c8r, 1kg8, 3hap, 3haq, 2wjk, 3har, 2wjl, 3has, 1q5j, 2zzl, 1kgb, 1q5i, 1f50, 1dze, 1tn5, 3nsb, 1cwq, 3utv, 3utw, 1tn0, 3utx, 3uty, 1brx, 1brr, 1ucq, 4hyx, 1p8u, 1f4z, 1ixf, 3vi0, 1qkp, 1qko, 1brd, 1p8h, 1mgy, 1qm8, 4md2, 2zfe, 4md1, 1iw6, 3ns0, 1c3w, 1bm1, 1kme, 2ntu, 2n…
LDXXXKVGF	LF8	TXXVAVLWT	TT8	6	5	[2z55, 1vgo, 2ei4]
LXGLXXXXF	LF8	TXXXXIAFT	TT8	0	1	[1m0k, 1s8l, 1at9, 1e0p, 1s8j, 2i1x, 1r2n, 1r84, 1pxs, 1jv7, 1pxr, 1jv6, 1ap9, 1m0m, 1m0l, 4hwl, 1s54, 1s53, 1o0a, 3han, 3hao, 1c8r, 1kg9, 1bhb, 1kg8, 3hap, 3haq, 1bha, 2wjk, 3har, 2wjl, 3has, 1q5j, 1kgb, 2zzl, 1q5i, 1f50, 1dze, 3nsb, 1tn5, 1cwq, 3utv, 3utw, 1tn0, 3utx, 3uty, 4fpd, 1brx, 1brr, 1p8i, 1fbk, 1ucq, 4hyx, 1p8u, 1f4z, 1ixf, 3vi0, 1qkp, 1qko, 1brd, 1p8h, 1mgy, 1qm8, 4md2, 4md1, 2zfe, 1i…
LDXVTKVGF	LF8	VXLWAIYXF	VF8	6	5	[1gue, 4gyc, 3qap, 3qdc, 2f93, 2ksy, 2f95, 1jgj, 1h68, 1gu8, 1h2s]
LAGIAILXF	LF8	VXAKYVXAF	VF8	0	6	[1e12, 2jaf, 2jag]
LDXVTKVGF	LF8	SGIAAVAYV	SV8	6	1	[1gue, 4gyc, 3qap, 3qdc, 2f93, 2f95, 1h68, 1gu8, 1h2s]
LTTPLIVYF	LF8	SGIAAVAYV	SV8	2	1	[1gue, 4gyc, 3qap, 3qdc, 2f93, 2f95, 1h68, 1gu8]
LPFFSKVGF	LF8	VTYFTVXWI	VI8	6	5	[1xio, 2m3g, 4tl3]
LTTPLIVYF	LF8	VXXVGFGXI	VI8	2	6	[1gue, 4gyc, 3qap, 3qdc, 2f93, 2ksy, 2f95, 1jgj, 1h68, 1gu8]
LDVXAKYXF	LF8	VVXXLGYPI	VI8	6	5	[1e12, 2jaf, 2jag]
LTTPLIVYF	LF8	VTXVGISGI	VI8	2	1	[1gue, 4gyc, 3qap, 3qdc, 2f93, 2ksy, 2f95, 1jgj, 1h68, 1gu8]
LDXVAKYXF	LF8	VVXXLGYPI	VI8	6	5	[3vvk, 3qbl, 3a7k, 3abw, 3qbg, 3qbi, 3qbk]
LDXVTKVGF	LF8	VTXVGISGI	VI8	6	1	[1gue, 4gyc, 3qap, 3qdc, 2f93, 2ksy, 2f95, 1jgj, 1h68, 1gu8]
LDXVTKVGF	LF8	VLWAIYPFI	VI8	6	5	[2ksy, 1jgj]
LDXXXKVGF	LF8	PEWIWLALG	PG8	6	0	[3utv]
LDXXXKVGF	LF8	YXVVWLIGS	YS8	6	5	[1brx, 1at9, 1fbb, 1bm1, 1q5i, 1brr, 1s52, 1r2n, 1r84, 1ap9, 1pxr, 4hwl, 3han, 2brd, 3hap, 3utv, 1tn0, 3har, 3utx, 1xji, 3has, 3uty]
LDXVTKVGF	LF8	YYVXLVGIS	YS8	6	1	[1gue, 4gyc, 3qap, 3qdc, 2f93, 2ksy, 2f95, 1jgj, 1h68, 1gu8]
LTTPLIVYF	LF8	YYVXLVGIS	YS8	2	1	[1gue, 4gyc, 3qap, 3qdc, 2f93, 2ksy, 2f95, 1jgj, 1h68, 1gu8]
LXXLXXXXF	LF8	YXVVWLIGS	YS8	4	5	[1at9, 1bm1, 1s52, 1r84, 1r2n, 1pxr, 4hwl, 3han, 3hap, 3utv, 1tn0, 3utx, 1xji, 3uty]
LAGIAILXF	LF8	SISSYLXLL	SL8	0	1	[1e12]
LDXXXKVGF	LF8	STXAMLXXL	SL8	6	4	[1m0k, 1s8l, 1at9, 1e0p, 1s8j, 2i1x, 1r2n, 1r84, 1pxs, 1jv7, 1ap9, 1m0m, 1pxr, 1m0l, 4hwl, 1s54, 1s53, 1o0a, 1c8s, 3han, 3hao, 1kg9, 1c8r, 1kg8, 3hap, 2wjk, 2wjl, 3has, 1q5j, 2zzl, 1kgb, 1q5i, 1f50, 1dze, 1tn5, 3nsb, 2brd, 1cwq, 3utv, 1tn0, 3utw, 3utx, 3uty, 1brx, 1fbb, 1brr, 1ucq, 4hyx, 1p8u, 1f4z, 1ixf, 3vi0, 1qkp, 1qko, 1brd, 1p8h, 1mgy, 1qm8, 4md2, 2zfe, 4md1, 1iw6, 3ns0, 1c3w, 1bm1, 1kme, 2n…
LDVXAKYXF	LF8	SISSYLXLL	SL8	6	1	[1e12]
LDXXXKVGF	LF8	FYAIXTLXP	FP8	6	1	[1brx, 1s8l, 1e0p, 1s8j, 1r2n, 1r84, 4hyx, 1f4z, 1pxs, 1jv7, 1qkp, 1qko, 1s54, 1o0a, 1mgy, 3han, 3hao, 1kg8, 3hap, 3haq, 2wjk, 3har, 2wjl, 3has, 1c3w, 1bm1, 1q5i, 1kme, 2ntu, 2ntw, 1s51, 1py6, 4ov0, 2i20, 1vjm, 1tn5, 1x0i, 1x0k, 1tn0, 1xji]
LPFFSKVGF	LF8	FTVLWIGYP	FP8	6	5	[1xio, 2m3g, 4tl3]
LXGLXXXXF	LF8	FYAIXTLXP	FP8	0	1	[1brx, 1s8l, 1e0p, 1s8j, 1r2n, 1r84, 4hyx, 1f4z, 1pxs, 1jv7, 1jv6, 1qkp, 1qko, 1o0a, 1mgy, 3han, 3hao, 1bhb, 1kg8, 3hap, 3haq, 1bha, 2wjk, 3har, 2wjl, 3has, 1c3w, 1bm1, 1q5i, 2ntu, 1kme, 2ntw, 1py6, 4ov0, 2i20, 1vjm, 1tn5, 1x0i, 1x0k, 1tn0, 1xji, 4fpd]
LTTPLIVYF	LF8	LAGFAGAMV	LV8	2	3	[3qap, 3qdc, 1jgj]
LFGMGAVAF	LF8	LAGFAGAMV	LV8	4	3	[3qdc, 3qap, 1jgj]
LDVXAKYXF	LF8	LXYXIVWAV	LV8	6	5	[1e12, 2jaf]
LDXXXKVGF	LF8	AIAFTXXLS	AS8	6	1	[1m0k, 1s8l, 1at9, 1e0p, 1s8j, 2i1x, 1r2n, 1r84, 1jv7, 1pxs, 1ap9, 1m0m, 1pxr, 1m0l, 4hwl, 1s54, 1s53, 1o0a, 1c8s, 3han, 3hao, 1kg9, 1c8r, 1kg8, 3hap, 3haq, 2wjk, 3har, 2wjl, 3has, 1q5j, 2zzl, 1kgb, 1q5i, 1f50, 1dze, 1tn5, 3nsb, 2brd, 1cwq, 3utx, 3uty, 1brx, 1fbb, 1brr, 1ucq, 4hyx, 1p8u, 1f4z, 1ixf, 3vi0, 1qkp, 1qko, 1brd, 1p8h, 1mgy, 1qm8, 4md2, 2zfe, 4md1, 1iw6, 3ns0, 1c3w, 1bm1, 1kme, 2ntu, 2n…
LDVXAKYXF	LF8	ATLMIPLVS	AS8	6	1	[1e12, 2jaf, 2jag]
LAGIAILXF	LF8	ATLMIPLVS	AS8	0	1	[1e12, 2jaf, 2jag]
LXGLXXXXF	LF8	AIAFTXXLS	AS8	0	1	[1m0k, 1s8l, 1at9, 1e0p, 1s8j, 2i1x, 1r2n, 1r84, 1jv7, 1pxs, 1jv6, 1pxr, 1ap9, 1m0m, 1m0l, 4hwl, 1s54, 1s53, 1o0a, 1c8s, 3han, 3hao, 1c8r, 1kg9, 1bhb, 1kg8, 3hap, 3haq, 1bha, 2wjk, 3har, 2wjl, 3has, 1q5j, 1kgb, 2zzl, 1q5i, 1f50, 1dze, 3nsb, 1tn5, 2brd, 1cwq, 3utx, 3uty, 4fpd, 1brx, 1fbb, 1brr, 1p8i, 1fbk, 1ucq, 4hyx, 1p8u, 1f4z, 1ixf, 3vi0, 1qkp, 1qko, 1brd, 1p8h, 1mgy, 1qm8, 4md2, 4md1, 2zfe, 1i…
LDVXAKYXF	LF8	IWGATLMIP	IP8	6	1	[2jaf, 2jag]
LDXVAKYXF	LF8	IAVSTILVP	IP8	6	1	[3vvk, 3qbl, 3qbg, 3qbi, 3qbk]
LDVXAKYXF	LF8	MIPLVSISS	MS8	6	1	[1e12, 2jaf, 2jag]
LAGIAILXF	LF8	MIPLVSISS	MS8	0	1	[1e12, 2jaf, 2jag]
LDXVAKYXF	LF8	YINIALAGL	YL8	6	0	[3vvk, 3qbl, 3a7k, 3abw, 3qbg, 3qbi, 3qbk]
LAGIAILXF	LF8	DVFAKYXFA	DA8	0	6	[1e12, 2jaf, 2jag]
LXGLXILXF	LF8	DIVAKYXFA	DA8	0	6	[3qbl, 3vvk, 3a7k, 3abw, 3qbg, 3qbi, 3qbk]
LXXLATWGF	LF8	YTIADVXAK	YK8	5	6	[3ddl]
LXGLXXXXF	LF8	MXLSMLLGY	MY8	0	1	[1at9, 1kme, 1brr, 1s52, 1r2n, 1r84, 4hwl, 1qkp, 3han, 2brd, 3hap, 3har, 3utx, 1xji, 3has, 3uty]
LFSTIAFLF	LF8	GTLIGVXAL	GL8	4	3	[2z55, 1vgo]
LFSTIAFLF	LF8	ALXIVTGLI	AI8	4	3	[2z55, 1vgo, 3wqj, 2ei4]
LDXXXKVGF	LF8	AIXXXXXXI	AI8	6	1	[1m0k, 1s8l, 1at9, 1e0p, 1s8j, 1r2n, 1r84, 1pxs, 1jv7, 1ap9, 1pxr, 4hwl, 1s54, 1o0a, 3han, 3hao, 1kg9, 1kg8, 3hap, 3haq, 2wjk, 3har, 2wjl, 3has, 1q5j, 1q5i, 1f50, 1tn5, 3nsb, 1cwq, 3utv, 1tn0, 3utw, 1brx, 1brr, 1ucq, 4hyx, 1f4z, 3vi0, 1qkp, 1qko, 1brd, 1p8h, 1mgy, 4md2, 4md1, 3ns0, 1c3w, 1bm1, 1kme, 2ntu, 2ntw, 1s52, 1s51, 1py6, 4ov0, 2i20, 1vjm, 3mbv, 1x0i, 1x0k, 1xji]
LXGLXXXXF	LF8	AIXXXXXXI	AI8	0	1	[1m0k, 1s8l, 1at9, 1e0p, 1s8j, 1r2n, 1r84, 1pxs, 1jv7, 1jv6, 1ap9, 1pxr, 4hwl, 1o0a, 3han, 3hao, 1kg9, 1bhb, 1kg8, 3hap, 3haq, 1bha, 2wjk, 3har, 2wjl, 3has, 1q5j, 1q5i, 1f50, 3nsb, 1tn5, 1cwq, 3utv, 1tn0, 3utw, 4fpd, 1brx, 1brr, 1p8i, 1fbk, 1ucq, 4hyx, 1f4z, 3vi0, 1qkp, 1qko, 1brd, 1p8h, 1mgy, 4md2, 4md1, 3ns0, 1c3w, 1bm1, 2ntu, 1kme, 2ntw, 1py6, 4ov0, 2i20, 1vjm, 3mbv, 1x0i, 1x0k, 1xji]
LXXLXXXXF	LF8	AVGADGIMI	AI8	4	3	[3hap]
LXGLXILXF	LF8	ALXIVAKYI	AI8	0	6	[3qbl, 3vvk, 3a7k, 3abw, 3qbg, 3qbi, 3qbk]
LDXXXKVGF	LF8	AVLWTAYPI	AI8	6	5	[2z55, 3wqj, 1vgo, 2ei4]
LXXLATWGF	LF8	AKAGYGVLI	AI8	5	6	[3ddl]
LDXXXKVGF	LF8	NIETLLFMV	NV8	6	6	[1brr, 1s52, 1r2n, 1r84, 4hyx, 4hwl, 1qkp, 3han, 3hap, 3utv, 3haq, 3utw, 3har, 3utx, 1xji, 3has, 3uty]
LDXXXKVGF	LF8	LXXXIAFTM	LM8	6	1	[1m0k, 1s8l, 1at9, 1e0p, 1s8j, 2i1x, 1r2n, 1r84, 1jv7, 1pxr, 1ap9, 1m0m, 1m0l, 4hwl, 1s54, 1s53, 1o0a, 1c8s, 3han, 3hao, 1kg9, 1c8r, 1kg8, 3hap, 3haq, 2wjk, 3har, 2wjl, 3has, 1q5j, 2zzl, 1kgb, 1q5i, 1f50, 1dze, 1tn5, 3nsb, 2brd, 1cwq, 3utv, 1tn0, 3utw, 3utx, 3uty, 1brx, 1fbb, 1brr, 1ucq, 4hyx, 1p8u, 1f4z, 1ixf, 3vi0, 1qkp, 1qko, 1brd, 1p8h, 1mgy, 1qm8, 4md2, 2zfe, 4md1, 1iw6, 3ns0, 1c3w, 1bm1, 1k…
LXGLXXXXF	LF8	LXXXIAFTM	LM8	0	1	[1m0k, 1s8l, 1at9, 1e0p, 1s8j, 2i1x, 1r2n, 1r84, 1jv7, 1pxr, 1jv6, 1ap9, 1m0m, 1m0l, 4hwl, 1s54, 1s53, 1o0a, 1c8s, 3han, 3hao, 1c8r, 1kg9, 1bhb, 1kg8, 3hap, 3haq, 1bha, 2wjk, 3har, 2wjl, 3has, 1q5j, 1kgb, 2zzl, 1q5i, 1f50, 1dze, 3nsb, 1tn5, 2brd, 1cwq, 3utv, 1tn0, 3utw, 3utx, 3uty, 4fpd, 1brx, 1fbb, 1brr, 1p8i, 1fbk, 1ucq, 4hyx, 1p8u, 1f4z, 1ixf, 3vi0, 1qkp, 1qko, 1brd, 1p8h, 1mgy, 1qm8, 4md2, 4m…
LDXVAKYXF	LF8	LSILLFVFM	LM8	6	0	[3vvk, 3qbl, 3abw, 3qbg, 3qbi, 3qbk]
LDXXXKVGF	LF8	LNIETLLFM	LM8	6	6	[1r2n, 1r84, 3utv]
LDXVTKVGF	LF8	LFWLGAIGM	LM8	6	0	[1gue, 4gyc, 3qap, 3qdc, 2f93, 2ksy, 2f95, 1jgj, 1h68, 1gu8, 1h2s]
LTTPLIVYF	LF8	REFGIVITL	RL8	2	3	[1gue, 4gyc, 3qdc, 2f93, 2ksy, 2f95, 1jgj, 1h68, 1gu8]
LDXXXKVGF	LF8	RPEWIWLAL	RL8	6	0	[3utv]
LDVXAKYXF	LF8	RXLXVXXWL	RL8	6	5	[2jaf, 2jag]
LDXXXKVGF	LF8	VXVLWTAYP	VP8	6	5	[2z55, 1uaz, 3wqj, 1vgo, 2ei4]
LDVXAKYXF	LF8	VXVLXLXYP	VP8	6	5	[2jaf, 2jag]
LDXVAKYXF	LF8	IXSYTGLXS	IS8	6	1	[3vvk, 3qbl, 3a7k, 3abw, 3qbg, 3qbi, 3qbk]
LDVXAKYXF	LF8	IXSYLGLXS	IS8	6	1	[1e12]
LXGLXILXF	LF8	IXSYTGLXS	IS8	0	1	[3qbl, 3vvk, 3a7k, 3abw, 3qbg, 3qbi, 3qbk]
LDXVAKYXF	LF8	INIALAGLS	IS8	6	0	[3vvk, 3qbl, 3a7k, 3abw, 3qbg, 3qbi, 3qbk]
LAGIAILXF	LF8	IXSYLGLXS	IS8	0	1	[1e12]
LPFFSKVGF	LF8	SGXAYMAMA	SA8	6	1	[1xio, 2m3g]
LDXVTKVGF	LF8	SGXAAVAXA	SA8	6	1	[2ksy, 1jgj]
LXGLXILXF	LF8	SIASYTGLA	SA8	0	1	[3qbl, 3vvk, 3a7k, 3abw, 3qbg, 3qbi, 3qbk]
LTTPLIVYF	LF8	SGXAAVAXA	SA8	2	1	[2ksy, 1jgj]
LDXVAKYXF	LF8	SIASYTGLA	SA8	6	1	[3vvk, 3qbl, 3a7k, 3abw, 3qbg, 3qbi, 3qbk]
LDVXAKYXF	LF8	SLWVNXAXA	SA8	6	0	[1e12]
LDXVAKYXF	LF8	SLYINXALA	SA8	6	0	[3vvk, 3qbl, 3a7k, 3abw, 3qbg, 3qbi, 3qbk]
LTTPLIVYF	LF8	RYYVTLVGI	RI8	2	1	[4gyc, 3qdc, 2f93, 2f95]
LPFFSKVGF	LF8	TYFTVLWIG	TG8	6	5	[1xio, 2m3g, 4tl3]
LDXVTKVGF	LF8	TPXIVYXXG	TG8	6	2	[1gue, 4gyc, 3qap, 3qdc, 2f93, 2ksy, 2f95, 1jgj, 1h68, 1gu8]
LDXVTKVGF	LF8	TLFWLGAIG	TG8	6	0	[1gue, 4gyc, 3qap, 3qdc, 2ksy, 1jgj, 1h68, 1gu8, 1h2s]
LDXXXKVGF	LF8	TMXLSMLLG	TG8	6	1	[1brx, 1at9, 1bm1, 1kme, 1brr, 1s52, 1r2n, 1r84, 4hwl, 1qkp, 3han, 2brd, 3hap, 3har, 3utx, 1xji, 3has, 3uty]
LXGLXXXXF	LF8	TMXLSMLLG	TG8	0	1	[1brx, 1at9, 1bm1, 1kme, 1brr, 1s52, 1r2n, 1r84, 4hwl, 1qkp, 3han, 2brd, 1bhb, 3hap, 3har, 3utx, 1xji, 3has, 3uty]
LXXLXXXXF	LF8	PVVWLIGSE	PE8	4	5	[1at9, 1s52, 1r84, 1r2n, 1pxr, 4hwl, 3han, 3hap, 3utv, 1tn0, 3utx, 1xji, 3uty]
LDXXXKVGF	LF8	PVVWLIGSE	PE8	6	5	[1at9, 1fbb, 1brr, 1s52, 1r2n, 1r84, 1ap9, 1pxr, 4hwl, 3han, 2brd, 3hap, 3utv, 1tn0, 3har, 3utx, 1xji, 3has, 3uty]
LDXVTKVGF	LF8	NLTVXLWAI	NI8	6	5	[1gue, 4gyc, 3qap, 3qdc, 2f93, 2ksy, 2f95, 1jgj, 1h68, 1gu8]
LDXVAKYXF	LF8	NXALAGLXI	NI8	6	0	[3vvk, 3qbl, 3a7k, 3abw, 3qbg, 3qbi, 3qbk]
LDVXAKYXF	LF8	NXALAGIAI	NI8	6	0	[1e12, 2jaf, 2jag]
LTTPLIVYF	LF8	FGIXITLNT	FT8	2	3	[1gue, 4gyc, 3qap, 3qdc, 2f93, 2ksy, 2f95, 1jgj, 1h68, 1gu8]
LFGMGAVAF	LF8	FGIXITLNT	FT8	4	3	[1gue, 4gyc, 3qdc, 3qap, 2f93, 2ksy, 2f95, 1jgj, 1h68, 1gu8]
LXXLXXXXF	LF8	FXVLRNVTV	FV8	4	5	[1s8l, 1e0p, 1s8j, 1pxs, 1jv7, 1jv6, 1pxr, 4hwl, 1qkp, 1qko, 1s54, 1s53, 1mgy, 3hao, 2wjl, 1c3w, 1q5i, 2ntu, 1kme, 2ntw, 1s52, 1s51, 1py6, 2i20, 1vjm, 1tn5, 1x0k, 1tn0, 3utx, 3uty]
LTTPLIVYF	LF8	DSREFGIVI	DI8	2	3	[2f93, 2f95]
LDXVAKYXF	LF8	PVVSIASYT	PT8	6	1	[3vvk, 3qbl, 3a7k, 3abw, 3qbg, 3qbi, 3qbk]
LXGLXILXF	LF8	PVVSIASYT	PT8	0	1	[3qbl, 3vvk, 3a7k, 3abw, 3qbg, 3qbi, 3qbk]
LDXVAKYXF	LF8	ILXFVFMTR	IR8	6	0	[3vvk, 3qbl, 3qbg, 3qbi, 3qbk]
LFGMGAVAF	LF8	MLAGFAGAM	MM8	4	3	[4gyc, 3qdc, 3qap, 2ksy, 1jgj]
LTTPLIVYF	LF8	MLAGFAGAM	MM8	2	3	[4gyc, 3qap, 3qdc, 2ksy, 1jgj]
LAGIAILXF	LF8	YVFAFILLR	YR8	0	6	[2jaf, 2jag]
LXXLATWGF	LF8	FVWILYILF	FF8	5	4	[3ddl]
LXXLATWGF	LF8	VWILYILFT	VT8	5	4	[3ddl]
LTTPLIVYF	LF8	EFGIVITLN	EN8	2	3	[1gue, 4gyc, 3qap, 3qdc, 2f93, 2ksy, 2f95, 1jgj, 1h68, 1gu8]
LFGMGAVAF	LF8	EFGIVITLN	EN8	4	3	[1gue, 4gyc, 3qdc, 3qap, 2f93, 2ksy, 2f95, 1jgj, 1h68, 1gu8]
LDXVAKYXF	LF8	STILVPVVS	SS8	6	1	[3vvk, 3qbl, 3a7k, 3abw, 3qbg, 3qbi, 3qbk]
LXGLXILXF	LF8	STILVPVVS	SS8	0	1	[3qbl, 3vvk, 3a7k, 3abw, 3qbg, 3qbi, 3qbk]
LTTPLIVYF	LF8	IVYLDLVTK	IK8	2	6	[1gue, 4gyc, 3qap, 3qdc, 2f93, 2ksy, 2f95, 1jgj, 1h68, 1gu8]
LFGMGAVAF	LF8	NTVVMLAXF	NF8	4	3	[1gue, 4gyc, 3qdc, 3qap, 2f93, 2ksy, 2f95, 1jgj, 1h68, 1gu8, 1h2s]
LTTPLIVYF	LF8	NTVVMLAXF	NF8	2	3	[1gue, 4gyc, 3qap, 3qdc, 2f93, 2ksy, 2f95, 1jgj, 1h68, 1gu8]
LXGLXXXXF	LF8	FGLILLRSR	FR8	0	6	[1brx]
LDXXXKVGF	LF8	WLIGSEGAG	WG8	6	5	[2brd]
LXXLATWGF	LF8	GVLIYNIAK	GK8	5	6	[3ddl]
LXXLATWGF	LF8	KAGYGVLIY	KY8	5	6	[3ddl]
LXXLATWGF	LF8	AGYGVLIYN	AN8	5	6	[3ddl]
LXXLXXXXF	LF8	QGTILAXVG	QG8	4	3	[1s8l, 1s8j, 1q5i, 1kme, 1r84, 1r2n, 4hyx, 1jv7, 1jv6, 1qkp, 1s54, 1s53, 1x0i, 1mgy, 3han, 3utv, 3haq, 1tn0, 3utw, 1xji, 3uty, 3has]
LXXLXXXXF	LF8	DQGTILAXV	DV8	4	3	[1s8l, 1s8j, 1q5i, 1kme, 1r84, 1r2n, 4hyx, 1jv7, 1jv6, 1qkp, 1s54, 1s53, 1x0i, 1mgy, 3han, 3utv, 3haq, 1tn0, 3utw, 1xji, 3uty, 3has]
LPFFSKVGF	LF8	PIWSGLAYM	PM8	6	1	[1xio, 2m3g, 4tl3]
LDXVTKVGF	LF8	TLAFAWAGR	TR8	6	0	[4gyc, 3qap, 3qdc, 2f93, 2ksy, 2f95, 1jgj]
LDXVTKVGF	LF8	RNLTVXXWA	RA8	6	5	[1gue, 4gyc, 3qap, 3qdc, 2f93, 2ksy, 2f95, 1jgj, 1h68, 1gu8]
LPFFSKVGF	LF8	YFTVLWIGY	YY8	6	5	[1xio, 2m3g, 4tl3]
LDXXXKVGF	LF8	EWIWLALGT	ET8	6	0	[4hwl, 1s52, 1r2n, 1r84, 3utv]
LXGLXXXXF	LF8	PIAFTMYLS	PS8	0	1	[1tn0]
LDXXXKVGF	LF8	PIAFTMYLS	PS8	6	1	[1tn0]
LPFFSKVGF	LF8	EYLVAMFIP	EP8	6	1	[2m3g]
LDXXXKVGF	LF8	PLNIETLLF	PF8	6	6	[1r2n, 1r84, 3utv]
LXXLATWGF	LF8	WILYILFTQ	WQ8	5	4	[3ddl]
LXXLXXXXF	LF8	TGLVGALTK	TK8	4	3	[1at9]
WLGYPXXXA	WA8	WAYSVLDVF	WF8	5	6	[1e12, 2jaf]
WLXTTPLLA	WA8	FTXXLSXLL	FL8	2	1	[3hao]
WIXLALGTA	WA8	FTXXLSXLL	FL8	0	1	[1r2n, 1r84, 1pxs, 1pxr, 1ap9, 4hwl, 1s54, 1s53, 3han, 3hao, 1c8r, 1bhb, 3hap, 3haq, 2wjk, 3har, 3has, 1q5j, 1kgb, 1q5i, 3nsb, 1tn5, 1tn0, 3utx, 3uty, 1fbb, 1brr, 1fbk, 1ucq, 4hyx, 1ixf, 3vi0, 1qkp, 1qko, 1p8h, 4md2, 4md1, 3ns0, 1kme, 2ntw, 1s52, 1s51, 1py6, 4ov0, 3vhz, 1iw9, 3mbv, 3t45, 1xji]
WFWYAISCA	WA8	ITFDIXXCV	IV8	4	3	[3vvk, 3qbl, 3a7k, 3abw, 3qbg, 3qbi, 3qbk]
WXXYAISCA	WA8	IXADIXMCV	IV8	4	3	[1e12]
WIXLALGTA	WA8	ETXXFMVXD	ED8	0	6	[1r2n, 1r84, 1pxs, 1pxr, 1ap9, 4hwl, 1s54, 1s53, 3han, 3hao, 1c8r, 3hap, 3haq, 3har, 3has, 1q5j, 1kgb, 1q5i, 3nsb, 1tn5, 3utv, 1tn0, 3utw, 3utx, 3uty, 1fbb, 1brr, 1fbk, 1ucq, 4hyx, 1ixf, 3vi0, 1qkp, 1qko, 1p8h, 4md2, 4md1, 3ns0, 1kme, 2ntw, 1s52, 1s51, 1py6, 4ov0, 3vhz, 1iw9, 3mbv, 3t45, 1xji]
WIXLALGTA	WA8	LLFMVLDVS	LS8	0	6	[1r2n, 1r84, 1pxs, 1pxr, 1ap9, 4hwl, 1s54, 1s53, 3han, 3hao, 1c8r, 3hap, 3haq, 2wjk, 3har, 3has, 1q5j, 1kgb, 1q5i, 3nsb, 1tn5, 3utv, 1tn0, 3utw, 3utx, 3uty, 1fbb, 1brr, 1fbk, 1ucq, 4hyx, 1ixf, 3vi0, 1qkp, 1qko, 1p8h, 4md2, 4md1, 3ns0, 1kme, 2ntw, 1s52, 1s51, 1py6, 4ov0, 3vhz, 1iw9, 3mbv, 3t45, 1xji]
WIXLALGTA	WA8	TLXFMVLDV	TV8	0	6	[1r2n, 1r84, 1pxs, 1pxr, 1ap9, 4hwl, 1s54, 1s53, 3han, 3hao, 1c8r, 3hap, 3haq, 2wjk, 3har, 3has, 1q5j, 1kgb, 1q5i, 3nsb, 1tn5, 3utv, 1tn0, 3utw, 3utx, 3uty, 1fbb, 1brr, 1fbk, 1ucq, 4hyx, 1ixf, 3vi0, 1qkp, 1qko, 1p8h, 4md2, 4md1, 3ns0, 1kme, 2ntw, 1s52, 1s51, 1py6, 4ov0, 3vhz, 1iw9, 3mbv, 3t45, 1xji]
WIXLALGTA	WA8	FMVXDXXXK	FK8	0	6	[1r2n, 1r84, 1pxs, 1pxr, 1ap9, 4hwl, 1s54, 1s53, 3han, 3hao, 1c8r, 3hap, 3haq, 2wjk, 3har, 3has, 1q5j, 1kgb, 1q5i, 3nsb, 1tn5, 3utv, 1tn0, 3utw, 3utx, 3uty, 1fbb, 1brr, 1fbk, 1ucq, 4hyx, 1ixf, 3vi0, 1qkp, 1qko, 1p8h, 4md2, 4md1, 3ns0, 1kme, 2ntw, 1s52, 1s51, 1py6, 4ov0, 3vhz, 1iw9, 3mbv, 1xji]
WIXLALGTA	WA8	LFMVLDVXA	LA8	0	6	[1r2n, 1r84, 1pxs, 1pxr, 1ap9, 4hwl, 1s54, 1s53, 3han, 3hao, 1c8r, 3hap, 3haq, 2wjk, 3har, 3has, 1q5j, 1kgb, 1q5i, 3nsb, 1tn5, 3utv, 1tn0, 3utw, 3utx, 3uty, 1fbb, 1brr, 1fbk, 1ucq, 4hyx, 1ixf, 3vi0, 1qkp, 1qko, 1p8h, 4md2, 4md1, 3ns0, 1kme, 2ntw, 1s52, 1s51, 1py6, 4ov0, 3vhz, 1iw9, 3mbv, 1xji]
WIXLALGTA	WA8	MVXDXXXKV	MV8	0	6	[1r2n, 1r84, 1pxs, 1pxr, 1ap9, 4hwl, 1s54, 1s53, 3han, 3hao, 1c8r, 3hap, 3haq, 2wjk, 3har, 3has, 1q5j, 1kgb, 1q5i, 3nsb, 1tn5, 3utv, 1tn0, 3utw, 3utx, 3uty, 1fbb, 1brr, 1fbk, 1ucq, 4hyx, 1ixf, 3vi0, 1qkp, 1qko, 1p8h, 4md2, 4md1, 3ns0, 1kme, 2ntw, 1s52, 1s51, 1py6, 4ov0, 3vhz, 1iw9, 3mbv, 1xji]
WLXTTPLLA	WA8	IXTXLXXAL	IL8	2	3	[3hao]
WIXLALGTA	WA8	IXTLLFMVL	IL8	0	6	[1brr, 1r2n, 1r84, 4hyx, 1pxs, 1pxr, 4hwl, 1ixf, 3vi0, 1qkp, 1s54, 1s53, 1p8h, 3han, 1c8r, 3hap, 3haq, 3har, 4md2, 3has, 4md1, 3ns0, 1q5j, 1kgb, 1q5i, 1kme, 2ntw, 1s52, 1s51, 1py6, 4ov0, 3vhz, 1iw9, 3nsb, 1tn5, 3mbv, 3t45, 3utv, 1tn0, 3utw, 3utx, 1xji, 3uty]
WLGYPXXXA	WA8	ATSWAYSVL	AL8	5	6	[1e12]
WLXTTPLLA	WA8	AFTXXLSML	AL8	2	1	[3hao]
WIXLALGTA	WA8	AKXGXXXXL	AL8	0	6	[1r2n, 1r84, 1ucq, 4hyx, 1pxs, 1pxr, 1ap9, 4hwl, 1qkp, 1qko, 1s54, 1s53, 1p8h, 3han, 3hao, 3hap, 3haq, 2wjk, 3har, 4md2, 3has, 4md1, 3ns0, 1q5j, 1q5i, 1kme, 2ntw, 1s52, 1s51, 1py6, 4ov0, 3nsb, 1tn5, 3mbv, 3utv, 1tn0, 3utw, 3utx, 1xji, 3uty]
WIXLALGTA	WA8	AFTXXLSML	AL8	0	1	[1r2n, 1r84, 1pxs, 1pxr, 1ap9, 4hwl, 1s54, 1s53, 3han, 3hao, 1c8r, 1bhb, 3hap, 3haq, 2wjk, 3har, 3has, 1q5j, 1kgb, 1q5i, 3nsb, 1tn5, 1tn0, 3utx, 3uty, 1fbb, 1brr, 1fbk, 1ucq, 4hyx, 1ixf, 3vi0, 1qkp, 1qko, 1p8h, 4md2, 4md1, 3ns0, 1kme, 2ntw, 1s52, 1s51, 1py6, 4ov0, 3vhz, 1iw9, 3mbv, 3t45, 1xji]
WIXLALGTA	WA8	AAIAFTXXL	AL8	0	1	[1pxr, 3uty]
WLGYPXXXA	WA8	AKYXFAXXL	AL8	5	6	[3qbl, 3vvk, 1e12, 2jaf, 2jag, 3qbg, 3abw, 3qbi, 3qbk]
WLGYPXXXA	WA8	SWAYSALDI	SI8	5	6	[3qbl, 3vvk, 3a7k, 3qbg, 3abw, 3qbi, 3qbk]
WIXLALGTA	WA8	SAKVGXGLI	SI8	0	6	[1brr, 1r2n, 1r84, 1ucq, 4hyx, 1pxs, 1pxr, 1ap9, 4hwl, 1ixf, 3vi0, 1qkp, 1qko, 1s54, 1s53, 1p8h, 3han, 3hao, 3hap, 3haq, 2wjk, 3har, 4md2, 3has, 4md1, 3ns0, 1q5j, 1q5i, 1kme, 2ntw, 1s52, 1s51, 1py6, 4ov0, 1iw9, 3nsb, 1tn5, 3mbv, 3utv, 1tn0, 3utw, 3utx, 1xji, 3uty]
WIXLALGTA	WA8	DXXXKXGXG	DG8	0	6	[1fbb, 1brr, 1r2n, 1r84, 1ucq, 4hyx, 1pxs, 1pxr, 1ap9, 4hwl, 1ixf, 3vi0, 1qkp, 1qko, 1s54, 1s53, 1p8h, 3han, 3hao, 1c8r, 3hap, 3haq, 2wjk, 3har, 4md2, 3has, 4md1, 3ns0, 1q5j, 1kgb, 1q5i, 1kme, 2ntw, 1s52, 1s51, 1py6, 4ov0, 3vhz, 1iw9, 3nsb, 1tn5, 3mbv, 3utv, 1tn0, 3utw, 3utx, 1xji, 3uty]
WIXLALGTA	WA8	VPLXIETLL	VL8	0	6	[1r2n, 1r84]
WLGYPXXXA	WA8	VAKYIFAFL	VL8	5	6	[3qbl, 3vvk, 3a7k, 3qbg, 3abw, 3qbi, 3qbk]
WIXLALGTA	WA8	VSXKVGXGL	VL8	0	6	[1brr, 1r2n, 1r84, 1ucq, 4hyx, 1pxs, 1pxr, 1ap9, 4hwl, 1ixf, 3vi0, 1qkp, 1qko, 1s54, 1s53, 1p8h, 3han, 3hao, 3hap, 3haq, 2wjk, 3har, 4md2, 3has, 4md1, 3ns0, 1q5j, 1q5i, 1kme, 2ntw, 1s52, 1s51, 1py6, 4ov0, 3vhz, 1iw9, 3nsb, 1tn5, 3mbv, 3utv, 1tn0, 3utw, 3utx, 1xji, 3uty]
WIXLALGTA	WA8	VGXGXILLR	VR8	0	6	[1r2n, 1r84, 1pxs, 1pxr, 4hwl, 1qkp, 1qko, 1s54, 1s53, 3han, 3hao, 3hap, 3haq, 2wjk, 3har, 3has, 1q5i, 1kme, 2ntw, 1s51, 1py6, 4ov0, 1tn5, 1tn0, 3utw, 3utx, 1xji, 3uty]
WIXLALGTA	WA8	VXXXXXKVG	VG8	0	6	[1r2n, 1r84, 1pxs, 1pxr, 1ap9, 4hwl, 1s54, 1s53, 3han, 3hao, 1c8r, 3hap, 3haq, 2wjk, 3har, 3has, 1q5j, 1kgb, 1q5i, 3nsb, 1tn5, 3utv, 1tn0, 3utw, 3utx, 3uty, 1fbb, 1brr, 1fbk, 1ucq, 4hyx, 1ixf, 3vi0, 1qkp, 1qko, 1p8h, 4md2, 4md1, 3ns0, 1kme, 2ntw, 1s52, 1s51, 1py6, 4ov0, 3vhz, 1iw9, 3mbv, 1xji]
WLXTTPLLA	WA8	VGADGIMIG	VG8	2	3	[3hao]
WLGYPXXXA	WA8	KYXFAFXXL	KL8	5	6	[3qbl, 3vvk, 1e12, 2jaf, 2jag, 3qbg, 3abw, 3qbi, 3qbk]
WIXLALGTA	WA8	KVGXGXILL	KL8	0	6	[1r2n, 1r84, 1ucq, 4hyx, 1pxs, 1pxr, 4hwl, 1qkp, 1qko, 1s54, 1s53, 1p8h, 3han, 3hao, 3hap, 3haq, 2wjk, 3har, 4md2, 3has, 4md1, 3ns0, 1q5j, 1q5i, 1kme, 2ntw, 1s52, 1s51, 1py6, 4ov0, 3nsb, 1tn5, 3mbv, 3utv, 1tn0, 3utw, 3utx, 1xji, 3uty]
WLXTTPLLA	WA8	VXXIAFTXY	VY8	2	1	[3hao]
WIXLALGTA	WA8	VXXIAFTXY	VY8	0	1	[1fbb, 1brr, 1fbk, 1r2n, 1r84, 1ucq, 4hyx, 1ap9, 4hwl, 1ixf, 3vi0, 1qkp, 1qko, 1s54, 1s53, 1p8h, 3hao, 1c8r, 1bhb, 3hap, 3haq, 2wjk, 3har, 4md2, 3has, 4md1, 3ns0, 1q5j, 1kgb, 1q5i, 1kme, 2ntw, 1s52, 1s51, 1py6, 4ov0, 3vhz, 1iw9, 3nsb, 1tn5, 3mbv, 3t45, 3utx, 1xji]
WXXYAISCA	WA8	ADIXMCVTG	AG8	4	3	[1e12]
WLXTTPLLA	WA8	ADXIMIGTG	AG8	2	3	[3hao]
WLGYPXXXA	WA8	VLDVXAKYV	VV8	5	6	[1e12, 2jaf, 2jag]
WLXTTPLLA	WA8	GAXGIMIXT	GT8	2	3	[3hao]
WLXTTPLLA	WA8	GIXIGTXLV	GV8	2	3	[3hao]
WXXYAISCA	WA8	TXIAADIXM	TM8	4	3	[1e12]
WIXLALGTA	WA8	YFLVKGMGV	YV8	0	0	[1tn5, 1q5i, 1s54, 1s53, 1tn0]
WIXLALGTA	WA8	SXLLGYGLT	ST8	0	1	[4hwl, 1s52, 3utv]
WLGYPXXXA	WA8	WAYSALDIV	WV8	5	6	[3qbl, 3vvk, 3a7k, 3qbg, 3abw, 3qbi, 3qbk]
WLXTTPLLA	WA8	YAIXTLXXA	YA8	2	1	[3hao]
WLXTTPLLA	WA8	IMIXTXLVG	IG8	2	3	[3hao]
WLXTTPLLA	WA8	ILXXVGADG	IG8	2	3	[3hao]
WLXTTPLLA	WA8	LAXVXXDXI	LI8	2	3	[3hao]
WIXLALGTA	WA8	GXGLILLRS	GS8	0	6	[1tn5, 1q5i, 1qko, 1kme, 1s54, 1s53, 3hao, 1pxs, 1tn0, 1pxr]
WLXTTPLLA	WA8	AXVGADGIM	AM8	2	3	[3hao]
WLXTTPLLA	WA8	KFYAIXTLV	KV8	2	1	[3hao]
WLGYPXXXA	WA8	FAKYVFAFI	FI8	5	6	[1e12, 2jaf, 2jag]
WLGYPXXXA	WA8	IVAKYIXAF	IF8	5	6	[3qbl, 3vvk, 3a7k, 3qbg, 3abw, 3qbi, 3qbk]
WFWYAISCA	WA8	IXMCVTGLA	IA8	4	3	[3vvk, 3qbl, 3a7k, 3abw, 3qbg, 3qbi, 3qbk]
WXXYAISCA	WA8	IXMCVTGLA	IA8	4	3	[1e12]
WLXTTPLLA	WA8	IXXLXXXIA	IA8	2	1	[3hao]
WIXLALGTA	WA8	LXMLLXXGL	LL8	0	1	[1kme, 1brr, 1s52, 1r2n, 1r84, 4hwl, 1qkp, 3han, 3hap, 3utv, 3har, 3utx, 1xji, 3has, 3uty]
WLGYPXXXA	WA8	TSWAYSXLD	TD8	5	6	[3qbl, 3vvk, 1e12, 3a7k, 3qbg, 3abw, 3qbi, 3qbk]
WFWYAISCA	WA8	AMCVTGXAA	AA8	4	3	[3vvk, 3qbl, 3a7k, 3abw, 3qbg, 3qbi, 3qbk]
WLGYPXXXA	WA8	AYSXLDVXA	AA8	5	6	[1e12, 2jaf, 2jag]
WLGYPXXXA	WA8	AYXXLDIVA	AA8	5	6	[3qbl, 3vvk, 3a7k, 3qbg, 3abw, 3qbi, 3qbk]
WFWYAISCA	WA8	MXVTGLAXA	MA8	4	3	[3vvk, 3qbl, 3a7k, 3abw, 3qbg, 3qbi, 3qbk]
WXXYAISCA	WA8	MXVTGLAXA	MA8	4	3	[1e12]
WLXTTPLLA	WA8	MIXTGLXGA	MA8	2	3	[3hao]
WXXYAISCA	WA8	GMCVTGLXA	GA8	4	3	[1e12]
WXXYAISCA	WA8	AAXIGMCVT	AT8	4	3	[1e12]
WLXTTPLLA	WA8	DGIMIXTXL	DL8	2	3	[3hao]
WFWYAISCA	WA8	DIXMXVTGL	DL8	4	3	[3vvk, 3qbl, 3a7k, 3abw, 3qbg, 3qbi, 3qbk]
WXXYAISCA	WA8	DIXMXVTGL	DL8	4	3	[1e12]
WLXTTPLLA	WA8	PXIAFTXXL	PL8	2	1	[3hao]
WIXLALGTA	WA8	PXIAFTXXL	PL8	0	1	[1fbb, 1brr, 1fbk, 1r2n, 1r84, 1ucq, 4hyx, 1pxs, 1ap9, 4hwl, 1ixf, 3vi0, 1qkp, 1qko, 1s54, 1s53, 1p8h, 3han, 3hao, 1c8r, 1bhb, 3hap, 3haq, 2wjk, 3har, 4md2, 3has, 4md1, 3ns0, 1q5j, 1kgb, 1q5i, 1kme, 2ntw, 1s52, 1s51, 1py6, 4ov0, 3vhz, 1iw9, 3nsb, 1tn5, 3mbv, 3t45, 1tn0, 3utx, 1xji]
WLXTTPLLA	WA8	IAXTXXLXM	IM8	2	1	[3hao]
WIXLALGTA	WA8	IAXTXXLXM	IM8	0	1	[1r2n, 1r84, 1pxs, 1pxr, 1ap9, 4hwl, 1s54, 1s53, 3han, 3hao, 1c8r, 1bhb, 3hap, 3haq, 2wjk, 3har, 3has, 1q5j, 1kgb, 1q5i, 3nsb, 1tn5, 1tn0, 3utx, 3uty, 1fbb, 1brr, 1fbk, 1ucq, 4hyx, 1ixf, 3vi0, 1qkp, 1qko, 1p8h, 4md2, 4md1, 3ns0, 1kme, 2ntw, 1s52, 1s51, 1py6, 4ov0, 3vhz, 1iw9, 3mbv, 3t45, 1xji]
WIXLALGTA	WA8	YLSMLLGXG	YG8	0	1	[1kme, 1brr, 1s52, 1r2n, 1r84, 4hwl, 1qkp, 3han, 3hap, 3har, 3utx, 1xji, 3has, 3uty]
WFWYAISCA	WA8	AITFDIAXC	AC8	4	3	[3vvk, 3qbl, 3a7k, 3abw, 3qbg, 3qbi, 3qbk]
WLXTTPLLA	WA8	TTXXXXIXF	TF8	2	1	[3hao]
WFWYAISCA	WA8	CVTGLAAAL	CL8	4	3	[3vvk, 3qbl, 3a7k, 3abw, 3qbg, 3qbi, 3qbk]
WFWYAISCA	WA8	FDIAMCVTG	FG8	4	3	[3vvk, 3qbl, 3a7k, 3abw, 3qbg, 3qbi, 3qbk]
WXXYAISCA	WA8	FTVIAADIG	FG8	4	3	[1e12]
WIXLALGTA	WA8	TXXXXIAFT	TT8	0	1	[1brr, 1fbk, 1r2n, 1r84, 1ucq, 4hyx, 1pxs, 1ap9, 4hwl, 1ixf, 3vi0, 1qkp, 1qko, 1s54, 1s53, 1p8h, 3hao, 1c8r, 1bhb, 3hap, 3haq, 2wjk, 3har, 4md2, 3has, 4md1, 3ns0, 1q5j, 1kgb, 1q5i, 1kme, 2ntw, 1s52, 1s51, 1py6, 4ov0, 3vhz, 1iw9, 3nsb, 1tn5, 3mbv, 3t45, 3utv, 3utx, 1xji]
WLXTTPLLA	WA8	TXXXXIAFT	TT8	2	1	[3hao]
WFWYAISCA	WA8	TFDIAMCVT	TT8	4	3	[3vvk, 3qbl, 3a7k, 3abw, 3qbg, 3qbi, 3qbk]
WLGYPXXXA	WA8	VXAKYVXAF	VF8	5	6	[1e12, 2jaf, 2jag]
WLGYPXXXA	WA8	SWAYSVLDV	SV8	5	6	[1e12, 2jaf]
WLXTTPLLA	WA8	FYAIXTLXP	FP8	2	1	[3hao]
WIXLALGTA	WA8	AIAFTXXLS	AS8	0	1	[1fbb, 1brr, 1fbk, 1r2n, 1r84, 1ucq, 4hyx, 1pxs, 1pxr, 1ap9, 4hwl, 1ixf, 3vi0, 1qkp, 1qko, 1s54, 1s53, 1p8h, 3han, 3hao, 1c8r, 1bhb, 3hap, 3haq, 2wjk, 3har, 4md2, 3has, 4md1, 3ns0, 1q5j, 1kgb, 1q5i, 1kme, 2ntw, 1s52, 1s51, 1py6, 4ov0, 3vhz, 1iw9, 3nsb, 1tn5, 3mbv, 3t45, 3utx, 1xji, 3uty]
WLXTTPLLA	WA8	AIAFTXXLS	AS8	2	1	[3hao]
WLGYPXXXA	WA8	SXLDIVAKY	SY8	5	6	[3qbl, 3vvk, 3a7k, 3qbg, 3abw, 3qbi, 3qbk]
WLGYPXXXA	WA8	SXLDVFAKY	SY8	5	6	[1e12, 2jaf, 2jag]
WLGYPXXXA	WA8	DIVAKYXFA	DA8	5	6	[3qbl, 3vvk, 3a7k, 3qbg, 3abw, 3qbi, 3qbk]
WLGYPXXXA	WA8	DVFAKYXFA	DA8	5	6	[1e12, 2jaf, 2jag]
WLGYPXXXA	WA8	YSXLDVXAK	YK8	5	6	[1e12, 2jaf, 2jag]
WLGYPXXXA	WA8	YSXLDIVAK	YK8	5	6	[3qbl, 3vvk, 3a7k, 3qbg, 3abw, 3qbi, 3qbk]
WIXLALGTA	WA8	MXLSMLLGY	MY8	0	1	[1kme, 1brr, 1s52, 1r2n, 1r84, 4hwl, 1qkp, 3han, 3hap, 3har, 3utx, 1xji, 3has, 3uty]
WLGYPXXXA	WA8	ALXIVAKYI	AI8	5	6	[3qbl, 3vvk, 3a7k, 3qbg, 3abw, 3qbi, 3qbk]
WLXTTPLLA	WA8	AIXXXXXXI	AI8	2	1	[3hao]
WIXLALGTA	WA8	NIETLLFMV	NV8	0	6	[1brr, 1s52, 1r2n, 1r84, 4hyx, 4hwl, 1qkp, 3han, 3hap, 3utv, 3haq, 3utw, 3har, 3utx, 1xji, 3has, 3uty]
WIXLALGTA	WA8	LNIETLLFM	LM8	0	6	[1r2n, 1r84, 3utv]
WLXTTPLLA	WA8	LXXXIAFTM	LM8	2	1	[3hao]
WIXLALGTA	WA8	LXXXIAFTM	LM8	0	1	[1fbb, 1brr, 1fbk, 1r2n, 1r84, 1ucq, 4hyx, 1ap9, 4hwl, 1ixf, 3vi0, 1qkp, 1qko, 1s54, 1s53, 1p8h, 3hao, 1c8r, 1bhb, 3hap, 3haq, 2wjk, 3har, 4md2, 3has, 4md1, 3ns0, 1q5j, 1kgb, 1q5i, 1kme, 2ntw, 1s52, 1s51, 1py6, 4ov0, 3vhz, 1iw9, 3nsb, 1tn5, 3mbv, 3t45, 3utv, 3utx, 1xji]
WIXLALGTA	WA8	TMXLSMLLG	TG8	0	1	[1kme, 1brr, 1s52, 1r2n, 1r84, 4hwl, 1qkp, 3han, 1bhb, 3hap, 3har, 3utx, 1xji, 3has, 3uty]
WXXYAISCA	WA8	VTGLAAAXT	VT8	4	3	[1e12]
WFWYAISCA	WA8	VTGLAAAXT	VT8	4	3	[3qbl, 3a7k, 3abw]
WXXYAISCA	WA8	VIAADIGMC	VC8	4	3	[1e12]
WIXLALGTA	WA8	DTLLFMVLD	DD8	0	6	[2wjk]
WXXYAISCA	WA8	CVTGLAAAM	CM8	4	3	[1e12]
WIXLALGTA	WA8	PIAFTMYLS	PS8	0	1	[1tn0]
WIXLALGTA	WA8	PLNIETLLF	PF8	0	6	[1r2n, 1r84, 3utv]
YAISCAXFI	YI8	ITFDIXXCV	IV8	4	3	[3vvk, 3qbl, 3a7k, 3abw, 3qbg, 3qbi, 3qbk]
YTWWLFSTI	YI8	IGXDALXIV	IV8	4	3	[2z55, 1vgo, 3wqj, 2ei4]
YLVAXFIPI	YI8	FSKVGFXFL	FL8	1	6	[2m3g]
YTWWLFSTI	YI8	TAYPILWIV	TV8	4	5	[2z55, 1vgo, 3wqj, 2ei4]
YTWWLFSTI	YI8	IXTXLXXAL	IL8	4	3	[1uaz]
YEYLVAXFI	YI8	IGXLHFWSL	IL8	1	0	[2m3g]
YLVAXFIPI	YI8	IDWXVTXPL	IL8	1	2	[2m3g]
YLVAXFIPI	YI8	IGXLHFWSL	IL8	1	0	[2m3g]
YTWWLFSTI	YI8	IXXGLXGXL	IL8	4	3	[2z55, 1vgo, 3wqj, 2ei4]
YLVAXFIPI	YI8	VAGMTIGAL	VL8	1	0	[2m3g]
YTWWLFSTI	YI8	VXALMIXTG	VG8	4	3	[2z55, 1vgo, 3wqj, 1uaz, 2ei4]
YLVAXFIPI	YI8	KVGFXFLXL	KL8	1	6	[2m3g]
YTWWLFSTI	YI8	VGVXXLMIV	VV8	4	3	[1uaz]
YTWWLFSTI	YI8	AYPILWXXG	AG8	4	5	[2z55, 1vgo, 3wqj, 2ei4]
YTWWLFSTI	YI8	GVDALMIXT	GT8	4	3	[2z55, 1vgo, 3wqj, 1uaz, 2ei4]
YEYLVAXFI	YI8	WXXTTXLXL	WL8	1	2	[2m3g]
YLVAXFIPI	YI8	WXXTTXLXL	WL8	1	2	[2m3g]
YLVAXFIPI	YI8	LLPFFSKVG	LG8	1	6	[2m3g]
YTWWLFSTI	YI8	LXIXXGLXG	LG8	4	3	[2z55, 1uaz, 1vgo, 3wqj, 2ei4]
YEYLVAXFI	YI8	MVTTPLXXL	ML8	1	2	[2m3g]
YLVAXFIPI	YI8	MVTTPLXXL	ML8	1	2	[2m3g]
YLVAXFIPI	YI8	GFSFLDLHG	GG8	1	6	[2m3g]
YEYLVAXFI	YI8	GFSFLDLHG	GG8	1	6	[2m3g]
YAISCAXFI	YI8	TAITFDIXM	TM8	4	3	[3vvk, 3qbl, 3abw, 3qbg, 3qbi, 3qbk]
YEYLVAXFI	YI8	VTTPLLXLS	VS8	1	2	[2m3g]
YTWWLFSTI	YI8	VTGLXXALS	VS8	4	3	[1uaz, 3wqj]
YLVAXFIPI	YI8	VTTPLLXLS	VS8	1	2	[2m3g]
YEYLVAXFI	YI8	TXXLXXXXL	TL8	1	2	[2m3g]
YLVAXFIPI	YI8	TXXLXXXXL	TL8	1	2	[2m3g]
YLVAXFIPI	YI8	HWIYVAGMT	HT8	1	0	[2m3g]
YLVAXFIPI	YI8	WIYVAGMTI	WI8	1	0	[2m3g]
YLVAXFIPI	YI8	YVAGMTIGA	YA8	1	0	[2m3g]
YLVAXFIPI	YI8	IYVAGMXXG	IG8	1	0	[2m3g]
YLVAXFIPI	YI8	AGMTIGALH	AH8	1	0	[2m3g]
YLVAXFIPI	YI8	MTIGALHFW	MW8	1	0	[2m3g]
YEYLVAXFI	YI8	MTIGALHFW	MW8	1	0	[2m3g]
YAISCAXFI	YI8	LFTXITFDI	LI8	4	3	[3vvk, 3qbl, 3qbg, 3qbi, 3qbk]
YTWWLFSTI	YI8	LXXXDXLMI	LI8	4	3	[2z55, 1vgo, 1uaz, 2ei4]
YEYLVAXFI	YI8	TPLLLLSLS	TS8	1	2	[2m3g]
YLVAXFIPI	YI8	TIGALHFWS	TS8	1	0	[2m3g]
YEYLVAXFI	YI8	TIGALHFWS	TS8	1	0	[2m3g]
YLVAXFIPI	YI8	TPLLLLSLS	TS8	1	2	[2m3g]
YLVAXFIPI	YI8	SXVGFSFLD	SD8	1	6	[2m3g]
YLVAXFIPI	YI8	GMTXGALHF	GF8	1	0	[2m3g]
YLVAXFIPI	YI8	GALHFWXLS	GS8	1	0	[2m3g]
YEYLVAXFI	YI8	GALHFWXLS	GS8	1	0	[2m3g]
YAISCAXFI	YI8	IXMCVTGLA	IA8	4	3	[3vvk, 3qbl, 3a7k, 3abw, 3qbg, 3qbi, 3qbk]
YTWWLFSTI	YI8	ALMIVTGLV	AV8	4	3	[1uaz]
YAISCAXFI	YI8	AMCVTGXAA	AA8	4	3	[3vvk, 3qbl, 3a7k, 3abw, 3qbg, 3qbi, 3qbk]
YAISCAXFI	YI8	MXVTGLAXA	MA8	4	3	[3vvk, 3qbl, 3a7k, 3abw, 3qbg, 3qbi, 3qbk]
YTWWLFSTI	YI8	MIXTGLXGA	MA8	4	3	[2z55, 1vgo, 3wqj, 1uaz, 2ei4]
YTWWLFSTI	YI8	DXLMXXTXL	DL8	4	3	[2z55, 1vgo, 3wqj, 1uaz, 2ei4]
YAISCAXFI	YI8	DIXMXVTGL	DL8	4	3	[3vvk, 3qbl, 3a7k, 3abw, 3qbg, 3qbi, 3qbk]
YEYLVAXFI	YI8	DWXXTXXLL	DL8	1	2	[2m3g]
YLVAXFIPI	YI8	DWXXTXXLL	DL8	1	2	[2m3g]
YAISCAXFI	YI8	FXAITFDIA	FA8	4	3	[3vvk, 3qbl, 3abw, 3qbg, 3qbi, 3qbk]
YLVAXFIPI	YI8	RYXXWXVTT	RT8	1	2	[2m3g]
YLVAXFIPI	YI8	YXXWXVTTP	YP8	1	2	[2m3g]
YEYLVAXFI	YI8	LLLXSLSWT	LT8	1	2	[2m3g]
YLVAXFIPI	YI8	LLLXSLSWT	LT8	1	2	[2m3g]
YAISCAXFI	YI8	KLFTAITFD	KD8	4	3	[3vvk, 3qbl, 3qbg, 3qbi, 3qbk]
YAISCAXFI	YI8	AITFDIAXC	AC8	4	3	[3vvk, 3qbl, 3a7k, 3abw, 3qbg, 3qbi, 3qbk]
YAISCAXFI	YI8	CVTGLAAAL	CL8	4	3	[3vvk, 3qbl, 3a7k, 3abw, 3qbg, 3qbi, 3qbk]
YAISCAXFI	YI8	TFDIAMCVT	TT8	4	3	[3vvk, 3qbl, 3a7k, 3abw, 3qbg, 3qbi, 3qbk]
YAISCAXFI	YI8	FDIAMCVTG	FG8	4	3	[3vvk, 3qbl, 3a7k, 3abw, 3qbg, 3qbi, 3qbk]
YTWWLFSTI	YI8	ALXIVTGLI	AI8	4	3	[2z55, 1vgo, 3wqj, 2ei4]
YAISCAXFI	YI8	VTGLAAAXT	VT8	4	3	[3qbl, 3a7k, 3abw]
YLVAXFIPI	YI8	FFSKVGFSF	FF8	1	6	[2m3g]
YEYLVAXFI	YI8	PLLLLSLSW	PW8	1	2	[2m3g]
YLVAXFIPI	YI8	PLLLLSLSW	PW8	1	2	[2m3g]
YLVAXFIPI	YI8	CLLPFFSKV	CV8	1	6	[2m3g]
YLVAXFIPI	YI8	PFFSKVGFS	PS8	1	6	[2m3g]
YEYLVAXFI	YI8	VGFSFLDLH	VH8	1	6	[2m3g]
YLVAXFIPI	YI8	VGFSFLDLH	VH8	1	6	[2m3g]
LLLATWGFY	LY8	GYGVLIYXI	GI8	5	6	[3ddl]
LTVXLWAIY	LY8	INLGLVAAT	IT8	5	1	[4gyc]
LXVVXWLXY	LY8	YIFAFLLLN	YN8	5	6	[3qbl, 3vvk, 3qbg, 3qbi, 3qbk]
LXVVXWLXY	LY8	WAYSVLDVF	WF8	5	6	[2jaf]
LXVVXWLXY	LY8	FXXXXLNYL	FL8	5	6	[3qbl, 3vvk, 3qbg, 3qbi, 3qbk]
LXVVXWLXY	LY8	FXVVLYXLL	FL8	5	4	[3qbl, 3vvk, 3qbg, 3abw, 3qbi, 3qbk]
LVXVLWTAY	LY8	ETXXFMVXD	ED8	5	6	[2z55, 1vgo, 3wqj, 1uaz, 2ei4]
LVXVLWTAY	LY8	TLXFMVLDV	TV8	5	6	[2z55, 1vgo, 3wqj, 1uaz, 2ei4]
LVXVLWTAY	LY8	TAKVGFGFV	TV8	5	6	[2z55, 1vgo, 2ei4]
LVXVLWTAY	LY8	FMVXDXXXK	FK8	5	6	[2z55, 1vgo, 3wqj, 1uaz, 2ei4]
LVXVLWTAY	LY8	MVXDXXXKV	MV8	5	6	[2z55, 1vgo, 3wqj, 1uaz, 2ei4]
LLMLIGXFY	LY8	LVPXIASAA	LA8	0	1	[2z55, 1vgo, 3wqj, 1uaz, 2ei4]
LVXVLWTAY	LY8	LFMVLDVXA	LA8	5	6	[1uaz]
LXVVXWLXY	LY8	LXILLVXWA	LA8	5	4	[3qbl, 3vvk, 3qbg, 3qbi, 3qbk]
LTVXLWAIY	LY8	LGINLGLVA	LA8	5	1	[4gyc, 2f93, 2f95, 1h2s]
LXVVXWLXY	LY8	AKYXFAXXL	AL8	5	6	[3qbl, 3vvk, 2jaf, 2jag, 3qbg, 3abw, 3qbi, 3qbk]
LTVXLWAIY	LY8	AXXXLVYYL	AL8	5	4	[1gue, 4gyc, 3qap, 3qdc, 2f93, 2ksy, 2f95, 1jgj, 1gu8, 1h68]
LVXVLWTAY	LY8	AKXGXGFXL	AL8	5	6	[2z55, 1vgo]
LLLATWGFY	LY8	DVXAKAGYG	DG8	5	6	[3ddl]
LVXVLWTAY	LY8	DXXXKXGXG	DG8	5	6	[2z55, 1vgo, 3wqj, 1uaz, 2ei4]
LTVXLWAIY	LY8	DLXXKXGXG	DG8	5	6	[1gue, 4gyc, 3qap, 3qdc, 2f93, 2ksy, 2f95, 1jgj, 1gu8, 1h68, 1h2s]
LXVVXWLXY	LY8	SWAYSALDI	SI8	5	6	[3qbl, 3vvk, 3a7k, 3qbg, 3abw, 3qbi, 3qbk]
LXVVXWLXY	LY8	VAKYIFAFL	VL8	5	6	[3qbl, 3vvk, 3a7k, 3qbg, 3abw, 3qbi, 3qbk]
LTVXLWAIY	LY8	VALIVYLXL	VL8	5	6	[1gue, 4gyc, 3qap, 3qdc, 2f93, 2ksy, 2f95, 1jgj, 1gu8, 1h68, 1h2s]
LVXVLWTAY	LY8	VGXGFVLLR	VR8	5	6	[2z55, 1vgo]
LVXVLWTAY	LY8	VXXXXXKVG	VG8	5	6	[2z55, 1vgo, 3wqj, 1uaz, 2ei4]
LXVVXWLXY	LY8	KYXFAFXXL	KL8	5	6	[3qbl, 3vvk, 2jaf, 2jag, 3qbg, 3abw, 3qbi, 3qbk]
LVXVLWTAY	LY8	KVGXXFXLL	KL8	5	6	[2z55, 1vgo]
LTVXLWAIY	LY8	KVGXXXIXL	KL8	5	6	[1gue, 4gyc, 3qap, 3qdc, 2f93, 2ksy, 2f95, 1jgj, 1gu8, 1h68]
LTVXLWAIY	LY8	VAFXGLVYY	VY8	5	4	[1gue, 4gyc, 3qap, 3qdc, 2f93, 2ksy, 2f95, 1jgj, 1gu8, 1h68, 1h2s]
LLMLIGXFY	LY8	VXXIASAAY	VY8	0	1	[2z55, 1vgo, 3wqj, 1uaz, 2ei4]
LLMLIGXFY	LY8	AAYLSMFFG	AG8	0	1	[1uaz]
LXVVXWLXY	LY8	VLDVXAKYV	VV8	5	6	[2jaf, 2jag]
LLLATWGFY	LY8	VLAKAGYGV	VV8	5	6	[3ddl]
LTVXLWAIY	LY8	VYLDLVTKV	VV8	5	6	[1gue, 4gyc, 3qap, 3qdc, 2f93, 2ksy, 2f95, 1jgj, 1gu8, 1h68, 1h2s]
LTVXLWAIY	LY8	LGLVAATLG	LG8	5	1	[4gyc]
LTVXLWAIY	LY8	LGLVYYLVG	LG8	5	4	[1gue, 4gyc, 3qap, 3qdc, 2f93, 2f95, 1gu8, 1h68]
LTVXLWAIY	LY8	AVAFXGLVY	AY8	5	4	[1gue, 4gyc, 3qap, 3qdc, 2f93, 2ksy, 2f95, 1jgj, 1gu8, 1h68, 1h2s]
LLLATWGFY	LY8	ADVLAKAGY	AY8	5	6	[3ddl]
LLMLIGXFY	LY8	SAAYLXMFF	SF8	0	1	[2z55, 1uaz, 1vgo, 3wqj, 2ei4]
LXVVXWLXY	LY8	WAYSALDIV	WV8	5	6	[3qbl, 3vvk, 3a7k, 3qbg, 3abw, 3qbi, 3qbk]
LXVVXWLXY	LY8	IFAFLLLNY	IY8	5	6	[3qbl, 3vvk, 3qbg, 3qbi, 3qbk]
LLLATWGFY	LY8	YGVLIYXIA	YA8	5	6	[3ddl]
LLLATWGFY	LY8	IADVLAKAG	IG8	5	6	[3ddl]
LTVXLWAIY	LY8	IGLVYYXVG	IG8	5	4	[2ksy, 1jgj]
LLMLIGXFY	LY8	TILVPGIAS	TS8	0	1	[2z55, 1vgo, 1uaz, 2ei4]
LVXVLWTAY	LY8	GFGFXLLRS	GS8	5	6	[1vgo]
LLMLIGXFY	LY8	GIASAAXLS	GS8	0	1	[1uaz]
LXVVXWLXY	LY8	FAKYVFAFI	FI8	5	6	[2jaf, 2jag]
LXVVXWLXY	LY8	IVAKYIXAF	IF8	5	6	[3qbl, 3vvk, 3a7k, 3qbg, 3abw, 3qbi, 3qbk]
LLLATWGFY	LY8	LAKAGYGVL	LL8	5	6	[3ddl]
LXVVXWLXY	LY8	TSWAYSXLD	TD8	5	6	[3qbl, 3vvk, 3a7k, 3qbg, 3abw, 3qbi, 3qbk]
LTVXLWAIY	LY8	ALXVYLDLV	AV8	5	6	[1gue, 4gyc, 3qap, 3qdc, 2f93, 2ksy, 2f95, 1jgj, 1gu8, 1h68, 1h2s]
LVXVLWTAY	LY8	AFXVLDVXA	AA8	5	6	[2z55, 1vgo, 3wqj, 2ei4]
LXVVXWLXY	LY8	AYSXLDVXA	AA8	5	6	[2jaf, 2jag]
LXVVXWLXY	LY8	AYXXLDIVA	AA8	5	6	[3qbl, 3vvk, 3a7k, 3qbg, 3abw, 3qbi, 3qbk]
LLLATWGFY	LY8	GYTIADVLA	GA8	5	6	[3ddl]
LTVXLWAIY	LY8	GINLGLXXA	GA8	5	1	[4gyc, 1h2s]
LTVXLWAIY	LY8	GFGXIALXA	GA8	5	6	[4gyc, 3qap, 3qdc]
LLMLIGXFY	LY8	GIASAAXLA	GA8	0	1	[2z55, 1vgo, 3wqj, 2ei4]
LXVVXWLXY	LY8	AFLLLNYLT	AT8	5	6	[3qbl, 3vvk, 3qbg, 3qbi, 3qbk]
LTVXLWAIY	LY8	TXVGFGFIA	TA8	5	6	[1gue, 4gyc, 3qap, 3qdc, 2f93, 2ksy, 2f95, 1jgj, 1gu8, 1h68]
LLLATWGFY	LY8	TIADVLAXA	TA8	5	6	[3ddl]
LLMLIGXFY	LY8	PXIASAAYL	PL8	0	1	[2z55, 1vgo, 3wqj, 1uaz, 2ei4]
LLMLIGXFY	LY8	IAXAAYXXM	IM8	0	1	[2z55, 1uaz, 1vgo, 3wqj, 2ei4]
LLMLIGXFY	LY8	ASAAXLXMF	AF8	0	1	[2z55, 1uaz, 1vgo, 3wqj, 2ei4]
LVXVLWTAY	LY8	TICMIVXLY	TY8	5	4	[1uaz]
LVXVLWTAY	LY8	LXFMVLDVT	LT8	5	6	[2z55, 1vgo, 3wqj, 1uaz, 2ei4]
LTVXLWAIY	LY8	LIVYLDLVT	LT8	5	6	[1gue, 4gyc, 3qap, 3qdc, 2f93, 2ksy, 2f95, 1jgj, 1gu8, 1h68, 1h2s]
LLMLIGXFY	LY8	YAITXLVPG	YG8	0	1	[2z55, 1vgo]
LTVXLWAIY	LY8	YLDLVTXVG	YG8	5	6	[1gue, 4gyc, 3qap, 3qdc, 2f93, 2ksy, 2f95, 1jgj, 1gu8, 1h68, 1h2s]
LVXVLWTAY	LY8	VXAKVGFGF	VF8	5	6	[2z55, 1vgo, 3wqj, 1uaz, 2ei4]
LXVVXWLXY	LY8	VXAKYVXAF	VF8	5	6	[2jaf, 2jag]
LXVVXWLXY	LY8	SWAYSVLDV	SV8	5	6	[2jaf]
LTVXLWAIY	LY8	VXXVGFGXI	VI8	5	6	[1gue, 4gyc, 3qap, 3qdc, 2f93, 2ksy, 2f95, 1jgj, 1gu8, 1h68]
LTVXLWAIY	LY8	LLGINLXLV	LV8	5	1	[4gyc, 2f93, 2f95, 1h2s]
LXVVXWLXY	LY8	SXLDIVAKY	SY8	5	6	[3qbl, 3vvk, 3a7k, 3qbg, 3abw, 3qbi, 3qbk]
LXVVXWLXY	LY8	SXLDVFAKY	SY8	5	6	[2jaf, 2jag]
LXVVXWLXY	LY8	DVFAKYXFA	DA8	5	6	[2jaf, 2jag]
LXVVXWLXY	LY8	DIVAKYXFA	DA8	5	6	[3qbl, 3vvk, 3a7k, 3qbg, 3abw, 3qbi, 3qbk]
LXVVXWLXY	LY8	YSXLDIVAK	YK8	5	6	[3qbl, 3vvk, 3a7k, 3qbg, 3abw, 3qbi, 3qbk]
LXVVXWLXY	LY8	YSXLDVXAK	YK8	5	6	[2jaf, 2jag]
LLLATWGFY	LY8	YTIADVXAK	YK8	5	6	[3ddl]
LLLATWGFY	LY8	AKAGYGVLI	AI8	5	6	[3ddl]
LXVVXWLXY	LY8	ALXIVAKYI	AI8	5	6	[3qbl, 3vvk, 3a7k, 3qbg, 3abw, 3qbi, 3qbk]
LXVVXWLXY	LY8	VLYILLVEW	VW8	5	4	[3qbl, 3vvk, 3qbg, 3qbi, 3qbk]
LTVXLWAIY	LY8	LVYYLVXPM	LM8	5	4	[1gue, 4gyc, 3qap, 3qdc, 2f93, 2ksy, 2f95, 1jgj, 1gu8, 1h68]
LTVXLWAIY	LY8	NLGLVAATL	NL8	5	1	[4gyc]
LTVXLWAIY	LY8	FXGLVYYLV	FV8	5	4	[1gue, 4gyc, 3qap, 3qdc, 2f93, 2ksy, 2f95, 1jgj, 1gu8, 1h68]
LTVXLWAIY	LY8	VYYLVGPMT	VT8	5	4	[1gue, 4gyc, 3qap, 3qdc, 2f93, 2ksy, 2f95, 1jgj, 1gu8, 1h68]
LTVXLWAIY	LY8	GLVYYLVGP	GP8	5	4	[1gue, 4gyc, 3qap, 3qdc, 2f93, 2ksy, 2f95, 1jgj, 1gu8, 1h68]
LTVXLWAIY	LY8	IVYLDLVTK	IK8	5	6	[1gue, 4gyc, 3qap, 3qdc, 2f93, 2ksy, 2f95, 1jgj, 1gu8, 1h68, 1h2s]
LTVXLWAIY	LY8	VGFGFIALD	VD8	5	6	[1gue, 4gyc, 3qap, 3qdc, 2f93, 2f95, 1gu8, 1h68]
LXVVXWLXY	LY8	VVLYILLVE	VE8	5	4	[3qbl, 3vvk, 3qbg, 3qbi, 3qbk]
LLLATWGFY	LY8	KAGYGVLIY	KY8	5	6	[3ddl]
LLLATWGFY	LY8	GVLIYNIAK	GK8	5	6	[3ddl]
LLLATWGFY	LY8	AGYGVLIYN	AN8	5	6	[3ddl]
LTVXLWAIY	LY8	DVALIVYLD	DD8	5	6	[4gyc, 3qap, 3qdc, 2f93, 2ksy, 2f95, 1jgj, 1h2s]
ILWAIYPFI	II8	INLGLVAAT	IT8	5	1	[4gyc]
IVVITSGLI	II8	WYICGVCAF	WF8	3	4	[1xio, 2m3g, 4tl3]
IGFLMSTQI	II8	WYICGVCAF	WF8	3	4	[2m3g]
IPFVWILYI	II8	FLXALMIVL	FL8	4	3	[3ddl]
IGYPIVXII	II8	LFCLLPFFS	LS8	5	6	[1xio, 2m3g, 4tl3]
IXTAAMLYI	II8	LLFMVLDVS	LS8	4	6	[1m0k, 1s8l, 1at9, 1e0p, 1s8j, 2i1x, 1r84, 1r2n, 1pxs, 1jv7, 1jv6, 1ap9, 1pxr, 1m0m, 1m0l, 4hwl, 1s54, 1s53, 1o0a, 1c8s, 3han, 1kg9, 3hao, 1c8r, 3hap, 1kg8, 2wjk, 3has, 2wjl, 1kgb, 1q5j, 2zzl, 1q5i, 1f50, 1dze, 1tn5, 3nsb, 2brd, 1cwq, 3utv, 1tn0, 3utw, 3utx, 3uty, 4fpd, 1brx, 1fbb, 1brr, 1p8i, 1fbk, 1ucq, 4hyx, 1p8u, 1f4z, 1ixf, 3vi0, 1qkp, 1qko, 1p8h, 1qm8, 4md2, 2zfe, 4md1, 1iw6, 3ns0, 1c3w, 1b…
IXTAAMLYI	II8	TLXFMVLDV	TV8	4	6	[1m0k, 1s8l, 1at9, 1e0p, 1s8j, 2i1x, 1r84, 1r2n, 1pxs, 1ap9, 1pxr, 1m0m, 4hwl, 1s54, 1s53, 1o0a, 1c8s, 3han, 1kg9, 3hao, 1c8r, 3hap, 1kg8, 2wjk, 3has, 2wjl, 1kgb, 1q5j, 2zzl, 1q5i, 1f50, 1dze, 1tn5, 3nsb, 2brd, 1cwq, 3utv, 1tn0, 3utw, 3utx, 3uty, 4fpd, 1brx, 1fbb, 1brr, 1p8i, 1fbk, 1ucq, 4hyx, 1p8u, 1f4z, 1ixf, 3vi0, 1qkp, 1qko, 1p8h, 1qm8, 4md2, 2zfe, 4md1, 1iw6, 3ns0, 1c3w, 1bm1, 2ntu, 1kme, 2n…
IGYPIVXII	II8	FXLLPFFSK	FK8	5	6	[1xio, 2m3g, 4tl3]
IXTAAMLYI	II8	FMVXDXXXK	FK8	4	6	[1m0k, 1s8l, 1at9, 1e0p, 1s8j, 2i1x, 1r84, 1r2n, 1pxs, 1jv7, 1jv6, 1ap9, 1pxr, 1m0m, 1m0l, 4hwl, 1s54, 1s53, 1o0a, 1c8s, 3han, 1kg9, 3hao, 1c8r, 3hap, 1kg8, 2wjk, 3has, 2wjl, 1kgb, 1q5j, 2zzl, 1q5i, 1f50, 1dze, 1tn5, 3nsb, 2brd, 1cwq, 3utv, 1tn0, 3utw, 3utx, 3uty, 4fpd, 1brx, 1fbb, 1brr, 1p8i, 1fbk, 1ucq, 4hyx, 1p8u, 1f4z, 1ixf, 3vi0, 1qkp, 1qko, 1brd, 1p8h, 1mgy, 1qm8, 4md2, 2zfe, 4md1, 1iw6, 3n…
IXTAAMLYI	II8	MVXDXXXKV	MV8	4	6	[1m0k, 1s8l, 1at9, 1e0p, 1s8j, 2i1x, 1r84, 1r2n, 1pxs, 1jv7, 1jv6, 1ap9, 1pxr, 1m0m, 1m0l, 4hwl, 1s54, 1s53, 1o0a, 1c8s, 3han, 1kg9, 3hao, 1c8r, 3hap, 1kg8, 2wjk, 3has, 2wjl, 1kgb, 1q5j, 2zzl, 1q5i, 1f50, 1dze, 1tn5, 3nsb, 2brd, 1cwq, 3utv, 1tn0, 3utw, 3utx, 3uty, 4fpd, 1brx, 1fbb, 1brr, 1p8i, 1fbk, 1ucq, 4hyx, 1p8u, 1f4z, 1ixf, 3vi0, 1qkp, 1qko, 1brd, 1p8h, 1mgy, 1qm8, 4md2, 2zfe, 4md1, 1iw6, 3n…
IXTAAMLYI	II8	LFMVLDVXA	LA8	4	6	[1m0k, 1s8l, 1at9, 1e0p, 1s8j, 2i1x, 1r84, 1r2n, 1pxs, 1jv7, 1jv6, 1ap9, 1pxr, 1m0m, 1m0l, 4hwl, 1s54, 1s53, 1o0a, 1c8s, 3han, 1kg9, 3hao, 1c8r, 3hap, 1kg8, 2wjk, 3has, 2wjl, 1kgb, 1q5j, 2zzl, 1q5i, 1f50, 1dze, 1tn5, 3nsb, 2brd, 1cwq, 3utv, 1tn0, 3utw, 3utx, 3uty, 4fpd, 1brx, 1fbb, 1brr, 1p8i, 1fbk, 1ucq, 4hyx, 1p8u, 1f4z, 1ixf, 3vi0, 1qkp, 1qko, 1brd, 1p8h, 1mgy, 1qm8, 4md2, 2zfe, 4md1, 1iw6, 3n…
IVVITSGLI	II8	LWXICGVCA	LA8	3	4	[1xio, 2m3g, 4tl3]
ILWAIYPFI	II8	LGINLGLVA	LA8	5	1	[4gyc, 2f93, 2f95, 1h2s]
IPFVWILYI	II8	LAAKLGFLA	LA8	4	3	[3ddl]
ICGVCAXLI	II8	ITSGLIADL	IL8	4	3	[1xio, 2m3g]
IGFLMSTQI	II8	IDWXVTXPL	IL8	3	2	[2m3g]
IGFLMSTQI	II8	IXXGIWNPL	IL8	3	4	[2m3g]
IVVITSGLI	II8	IXXGIWNPL	IL8	3	4	[2m3g]
IVVITSGLI	II8	IDWXVTXPL	IL8	3	2	[1xio, 2m3g, 4tl3]
IXTAAMLYI	II8	IXTXLXXAL	IL8	4	3	[1at9, 1e0p, 2i1x, 1r84, 1r2n, 1pxs, 1ap9, 1pxr, 1m0m, 4hwl, 1s54, 1s53, 1o0a, 1c8s, 3han, 1kg9, 3hao, 1c8r, 3hap, 1kg8, 2wjk, 3has, 2wjl, 1kgb, 1q5j, 2zzl, 1q5i, 1f50, 1tn5, 3nsb, 2brd, 3utv, 1tn0, 3utx, 3uty, 4fpd, 1brx, 1fbb, 1brr, 1fbk, 1ucq, 1p8u, 1f4z, 1ixf, 3vi0, 1qkp, 1qko, 1p8h, 4md2, 4md1, 3ns0, 1c3w, 1bm1, 2ntu, 1kme, 2ntw, 1s52, 1s51, 1py6, 2at9, 4ov0, 1iw9, 3vhz, 2i20, 2i21, 1vjm, 3m…
IPFVWILYI	II8	AXXXXLXAL	AL8	4	3	[3ddl]
ILWAIYPFI	II8	AXXXLVYYL	AL8	5	4	[1gue, 4gyc, 3qap, 3qdc, 2f93, 2f95, 1gu8, 1h68]
IXTAAMLYI	II8	SAYXVVWLI	SI8	4	5	[1m0k, 1at9, 1e0p, 1s8j, 2i1x, 1r84, 1r2n, 1pxs, 1ap9, 1pxr, 1m0m, 4hwl, 1s54, 1s53, 1o0a, 1c8s, 3han, 1kg9, 3hao, 1c8r, 3hap, 1kg8, 2wjk, 3has, 2wjl, 1kgb, 1q5j, 2zzl, 1f50, 1dze, 1tn5, 3nsb, 2brd, 3utv, 1tn0, 3utw, 3utx, 3uty, 4fpd, 1brx, 1fbb, 1brr, 1p8i, 1fbk, 1ucq, 4hyx, 1p8u, 1f4z, 1ixf, 3vi0, 1qkp, 1qko, 1brd, 1p8h, 1qm8, 4md2, 2zfe, 4md1, 1iw6, 3ns0, 1c3w, 1bm1, 2ntu, 1kme, 2ntw, 1s52, 1s…
IXTAAMLYI	II8	DXXXKXGXG	DG8	4	6	[1m0k, 1s8l, 1at9, 1e0p, 1s8j, 2i1x, 1r84, 1r2n, 1pxs, 1jv7, 1ap9, 1pxr, 1m0m, 1m0l, 4hwl, 1s54, 1s53, 1o0a, 1c8s, 3han, 1kg9, 3hao, 1c8r, 3hap, 1kg8, 2wjk, 3has, 2wjl, 1kgb, 1q5j, 2zzl, 1q5i, 1f50, 1dze, 1tn5, 3nsb, 2brd, 1cwq, 3utv, 1tn0, 3utw, 3utx, 3uty, 1brx, 1fbb, 1brr, 1ucq, 4hyx, 1p8u, 1f4z, 1ixf, 3vi0, 1qkp, 1qko, 1brd, 1p8h, 1mgy, 1qm8, 4md2, 2zfe, 4md1, 1iw6, 3ns0, 1c3w, 1bm1, 2ntu, 1k…
ILWAIYPFI	II8	DLXXKXGXG	DG8	5	6	[1gue, 4gyc, 3qap, 3qdc, 2f93, 2f95, 1gu8, 1h68, 1h2s]
ILWAIYPFI	II8	VALIVYLXL	VL8	5	6	[1gue, 4gyc, 3qap, 3qdc, 2f93, 2f95, 1gu8, 1h68, 1h2s]
IXTAAMLYI	II8	VSXKVGXGL	VL8	4	6	[1m0k, 1s8l, 1at9, 1e0p, 1s8j, 1r84, 1r2n, 1pxs, 1jv7, 1ap9, 1pxr, 1m0l, 4hwl, 1s54, 1s53, 1o0a, 3han, 1kg9, 3hao, 3hap, 1kg8, 2wjk, 3has, 2wjl, 1q5j, 2zzl, 1q5i, 1f50, 1tn5, 3nsb, 2brd, 1cwq, 3utv, 1tn0, 3utw, 3utx, 3uty, 1brx, 1brr, 1ucq, 4hyx, 1p8u, 1f4z, 1ixf, 3vi0, 1qkp, 1qko, 1brd, 1p8h, 1mgy, 1qm8, 4md2, 2zfe, 4md1, 1iw6, 3ns0, 1c3w, 1bm1, 2ntu, 1kme, 2ntw, 1s52, 1s51, 1py6, 2at9, 4ov0, 1i…
IXTAAMLYI	II8	RNVTVVLWS	RS8	4	5	[1m0k, 1s8l, 1at9, 1e0p, 1s8j, 1r84, 1r2n, 1pxs, 1jv7, 1jv6, 1ap9, 1pxr, 1m0l, 4hwl, 1s54, 1s53, 1o0a, 3han, 1kg9, 3hao, 3hap, 1kg8, 2wjk, 3has, 2wjl, 1q5j, 2zzl, 1q5i, 1f50, 1tn5, 3nsb, 1cwq, 3utv, 1tn0, 3utw, 3utx, 3uty, 4fpd, 1brx, 1brr, 1p8i, 1fbk, 1ucq, 4hyx, 1f4z, 1ixf, 3vi0, 1qkp, 1qko, 1brd, 1p8h, 1mgy, 1qm8, 4md2, 2zfe, 4md1, 1iw6, 3ns0, 1c3w, 1bm1, 2ntu, 1kme, 2ntw, 1s52, 1s51, 1py6, 4o…
IXTAAMLYI	II8	NVTVVLWSA	NA8	4	5	[1m0k, 1s8l, 1at9, 1e0p, 1s8j, 1r84, 1r2n, 1pxs, 1jv7, 1jv6, 1ap9, 1pxr, 1m0l, 4hwl, 1s54, 1s53, 1o0a, 3han, 1kg9, 3hao, 3hap, 1kg8, 2wjk, 3has, 2wjl, 1q5j, 2zzl, 1q5i, 1f50, 1tn5, 3nsb, 1cwq, 3utv, 1tn0, 3utw, 3utx, 3uty, 4fpd, 1brx, 1brr, 1p8i, 1fbk, 1ucq, 4hyx, 1f4z, 1ixf, 3vi0, 1qkp, 1qko, 1brd, 1p8h, 1mgy, 1qm8, 4md2, 2zfe, 4md1, 1iw6, 3ns0, 1c3w, 1bm1, 2ntu, 1kme, 2ntw, 1s52, 1s51, 1py6, 4o…
IVVITSGLI	II8	VRYLWYICG	VG8	3	4	[1xio, 4tl3]
IXTAAMLYI	II8	VGADGIMIG	VG8	4	3	[1m0k, 1s8l, 1at9, 1e0p, 1s8j, 2i1x, 1r84, 1r2n, 1pxs, 1jv7, 1jv6, 1ap9, 1pxr, 1m0m, 1m0l, 4hwl, 1s54, 1s53, 1o0a, 1c8s, 3han, 1kg9, 3hao, 1c8r, 3hap, 1kg8, 2wjk, 3has, 2wjl, 1kgb, 1q5j, 2zzl, 1q5i, 1f50, 1dze, 1tn5, 3nsb, 1cwq, 3utv, 1tn0, 3utw, 3utx, 3uty, 4fpd, 1brx, 1fbb, 1brr, 1p8i, 1fbk, 1ucq, 4hyx, 1p8u, 1f4z, 1ixf, 3vi0, 1qkp, 1qko, 1brd, 1p8h, 1mgy, 1qm8, 4md2, 2zfe, 4md1, 1iw6, 3ns0, 1c…
IXTAAMLYI	II8	VXXXXXKVG	VG8	4	6	[1m0k, 1s8l, 1at9, 1e0p, 1s8j, 2i1x, 1r84, 1r2n, 1pxs, 1jv7, 1jv6, 1ap9, 1pxr, 1m0m, 1m0l, 4hwl, 1s54, 1s53, 1o0a, 1c8s, 3han, 1kg9, 3hao, 1c8r, 3hap, 1kg8, 2wjk, 3has, 2wjl, 1kgb, 1q5j, 2zzl, 1q5i, 1f50, 1dze, 1tn5, 3nsb, 2brd, 1cwq, 3utv, 1tn0, 3utw, 3utx, 3uty, 4fpd, 1brx, 1fbb, 1brr, 1p8i, 1fbk, 1ucq, 4hyx, 1p8u, 1f4z, 1ixf, 3vi0, 1qkp, 1qko, 1brd, 1p8h, 1mgy, 1qm8, 4md2, 2zfe, 4md1, 1iw6, 3n…
IXTAAMLYI	II8	VVXLXGSEG	VG8	4	5	[1fbb, 1q5i, 1brr, 1s52, 1r84, 1r2n, 1ap9, 1pxr, 4hwl, 3han, 2brd, 3hap, 3utv, 1tn0, 3utx, 1xji, 3has, 3uty]
ILWAIYPFI	II8	KVGXXXIXL	KL8	5	6	[1gue, 4gyc, 3qap, 3qdc, 2f93, 2f95, 1gu8, 1h68]
IXTAAMLYI	II8	TVXXWSAYP	TP8	4	5	[1m0k, 1s8l, 1at9, 1e0p, 1s8j, 2i1x, 1r84, 1r2n, 1pxs, 1jv7, 1jv6, 1ap9, 1pxr, 1m0m, 1m0l, 4hwl, 1s54, 1s53, 1o0a, 1c8s, 3han, 1kg9, 3hao, 1c8r, 3hap, 1kg8, 2wjk, 3has, 2wjl, 1kgb, 1q5j, 2zzl, 1f50, 1dze, 1tn5, 3nsb, 2brd, 1cwq, 3utv, 1tn0, 3utw, 3utx, 3uty, 4fpd, 1brx, 1fbb, 1brr, 1p8i, 1fbk, 1ucq, 4hyx, 1p8u, 1f4z, 1ixf, 3vi0, 1qkp, 1qko, 1brd, 1p8h, 1mgy, 1qm8, 4md2, 2zfe, 4md1, 1iw6, 3ns0, 1c…
ILWAIYPFI	II8	VAFXGLVYY	VY8	5	4	[1gue, 4gyc, 3qap, 3qdc, 2f93, 2f95, 1gu8, 1h68, 1h2s]
IXTAAMLYI	II8	VXXVLWSAY	VY8	4	5	[1m0k, 1s8l, 1at9, 1e0p, 1s8j, 1r84, 1r2n, 1pxs, 1jv7, 1jv6, 1ap9, 1pxr, 1m0l, 4hwl, 1s54, 1s53, 1o0a, 3han, 1kg9, 3hao, 3hap, 1kg8, 2wjk, 3has, 2wjl, 1q5j, 2zzl, 1q5i, 1f50, 1tn5, 3nsb, 1cwq, 3utv, 1tn0, 3utw, 3utx, 3uty, 4fpd, 1brx, 1brr, 1p8i, 1fbk, 1ucq, 4hyx, 1f4z, 1ixf, 3vi0, 1qkp, 1qko, 1brd, 1p8h, 1mgy, 1qm8, 4md2, 2zfe, 4md1, 1iw6, 3ns0, 1c3w, 1bm1, 2ntu, 1kme, 2ntw, 1s52, 1s51, 1py6, 4o…
IXTAAMLYI	II8	VLWSAYXXV	VV8	4	5	[1m0k, 1s8l, 1at9, 1e0p, 1s8j, 2i1x, 1r84, 1r2n, 1pxs, 1jv7, 1jv6, 1ap9, 1pxr, 1m0m, 1m0l, 4hwl, 1s54, 1s53, 1o0a, 1c8s, 3han, 1kg9, 3hao, 1c8r, 3hap, 1kg8, 2wjk, 3has, 2wjl, 1kgb, 1q5j, 2zzl, 1f50, 1dze, 1tn5, 3nsb, 2brd, 1cwq, 3utv, 1tn0, 3utw, 3utx, 3uty, 4fpd, 1brx, 1fbb, 1brr, 1p8i, 1fbk, 1ucq, 4hyx, 1p8u, 1f4z, 1ixf, 3vi0, 1qkp, 1qko, 1brd, 1p8h, 1mgy, 1qm8, 4md2, 2zfe, 4md1, 1iw6, 3ns0, 1c…
ILWAIYPFI	II8	VYLDLVTKV	VV8	5	6	[1gue, 4gyc, 3qap, 3qdc, 2f93, 2f95, 1gu8, 1h68, 1h2s]
IXTAAMLYI	II8	AYXVVWXIG	AG8	4	5	[1m0k, 1at9, 1e0p, 2i1x, 1r84, 1r2n, 1pxs, 1ap9, 1pxr, 1m0m, 4hwl, 1s54, 1s53, 1o0a, 1c8s, 3han, 1kg9, 3hao, 1c8r, 3hap, 1kg8, 2wjk, 3has, 2wjl, 1kgb, 1q5j, 2zzl, 1f50, 1dze, 1tn5, 3nsb, 2brd, 3utv, 1tn0, 3utw, 3utx, 3uty, 4fpd, 1brx, 1fbb, 1brr, 1p8i, 1fbk, 1ucq, 4hyx, 1p8u, 1f4z, 1ixf, 3vi0, 1qkp, 1qko, 1brd, 1p8h, 1qm8, 4md2, 2zfe, 4md1, 1iw6, 3ns0, 1c3w, 1bm1, 2ntu, 1kme, 2ntw, 1s52, 1s51, 1p…
IXTAAMLYI	II8	ADXIMIGTG	AG8	4	3	[1m0k, 1s8l, 1at9, 1e0p, 1s8j, 2i1x, 1r84, 1r2n, 1pxs, 1jv7, 1jv6, 1ap9, 1pxr, 1m0m, 1m0l, 4hwl, 1s54, 1s53, 1o0a, 1c8s, 3han, 1kg9, 3hao, 1c8r, 3hap, 1kg8, 2wjk, 3has, 2wjl, 1kgb, 1q5j, 2zzl, 1q5i, 1f50, 1dze, 1tn5, 3nsb, 2brd, 1cwq, 3utv, 1tn0, 3utw, 3utx, 3uty, 4fpd, 1brx, 1fbb, 1brr, 1p8i, 1fbk, 1ucq, 4hyx, 1p8u, 1f4z, 1ixf, 3vi0, 1qkp, 1qko, 1brd, 1p8h, 1mgy, 1qm8, 4md2, 2zfe, 4md1, 1iw6, 3n…
IXTAAMLYI	II8	GAXGIMIXT	GT8	4	3	[1m0k, 1s8l, 1at9, 1e0p, 1s8j, 2i1x, 1r84, 1r2n, 1pxs, 1jv7, 1jv6, 1ap9, 1pxr, 1m0m, 1m0l, 4hwl, 1s54, 1s53, 1o0a, 1c8s, 3han, 1kg9, 3hao, 1c8r, 3hap, 1kg8, 2wjk, 3has, 2wjl, 1kgb, 1q5j, 2zzl, 1q5i, 1f50, 1dze, 1tn5, 3nsb, 2brd, 1cwq, 3utv, 1tn0, 3utw, 3utx, 3uty, 4fpd, 1brx, 1fbb, 1brr, 1p8i, 1fbk, 1ucq, 4hyx, 1p8u, 1f4z, 1ixf, 3vi0, 1qkp, 1qko, 1brd, 1p8h, 1mgy, 1qm8, 4md2, 2zfe, 4md1, 1iw6, 3n…
IVVITSGLI	II8	WXXTTXLXL	WL8	3	2	[1xio, 2m3g, 4tl3]
IGFLMSTQI	II8	WXXTTXLXL	WL8	3	2	[2m3g]
IXTAAMLYI	II8	WSAYXVXWL	WL8	4	5	[1m0k, 1s8l, 1at9, 1e0p, 1s8j, 2i1x, 1r84, 1r2n, 1pxs, 1ap9, 1pxr, 1m0m, 1m0l, 4hwl, 1s54, 1s53, 1o0a, 1c8s, 3han, 1kg9, 3hao, 1c8r, 3hap, 1kg8, 2wjk, 3has, 2wjl, 1kgb, 1q5j, 2zzl, 1f50, 1dze, 1tn5, 3nsb, 2brd, 1cwq, 3utv, 1tn0, 3utw, 3utx, 3uty, 4fpd, 1brx, 1fbb, 1brr, 1p8i, 1fbk, 1ucq, 4hyx, 1p8u, 1f4z, 1ixf, 3vi0, 1qkp, 1qko, 1brd, 1p8h, 1qm8, 4md2, 2zfe, 4md1, 1iw6, 3ns0, 1c3w, 1bm1, 2ntu, 1k…
ILWAIYPFI	II8	AVAFXGLVY	AY8	5	4	[1gue, 4gyc, 3qap, 3qdc, 2f93, 2f95, 1gu8, 1h68, 1h2s]
IPFVWILYI	II8	AALMIVLGY	AY8	4	3	[3ddl]
ILWAIYPFI	II8	LGLVYYLVG	LG8	5	4	[1gue, 4gyc, 3qap, 3qdc, 2f93, 2f95, 1gu8, 1h68]
IPFVWILYI	II8	LXIVXGYPG	LG8	4	3	[3ddl]
ILWAIYPFI	II8	LGLVAATLG	LG8	5	1	[4gyc]
IPFVWILYI	II8	LXALXIVXG	LG8	4	3	[3ddl]
IGFLMSTQI	II8	MVTTPLXXL	ML8	3	2	[2m3g]
IVVITSGLI	II8	MVTTPLXXL	ML8	3	2	[1xio, 2m3g, 4tl3]
IPFVWILYI	II8	GFLAALMIV	GV8	4	3	[3ddl]
IXTAAMLYI	II8	GIXIGTXLV	GV8	4	3	[1m0k, 1s8l, 1at9, 1e0p, 1s8j, 2i1x, 1r84, 1r2n, 1pxs, 1ap9, 1pxr, 1m0m, 1m0l, 4hwl, 1s54, 1s53, 1o0a, 1c8s, 3han, 1kg9, 3hao, 1c8r, 3hap, 1kg8, 2wjk, 3has, 2wjl, 1kgb, 1q5j, 2zzl, 1q5i, 1f50, 1dze, 1tn5, 3nsb, 2brd, 1cwq, 3utv, 1tn0, 3utw, 3utx, 3uty, 4fpd, 1brx, 1fbb, 1brr, 1p8i, 1fbk, 1ucq, 4hyx, 1p8u, 1f4z, 1ixf, 3vi0, 1qkp, 1qko, 1p8h, 1qm8, 4md2, 2zfe, 4md1, 1iw6, 3ns0, 1c3w, 1bm1, 2ntu, 1k…
ICGVCAXLI	II8	GFLMSTQIV	GV8	4	3	[1xio, 2m3g, 4tl3]
IVVITSGLI	II8	YARYIDWMV	YV8	3	2	[1xio, 2m3g, 4tl3]
IGFLMSTQI	II8	TXXLXXXXL	TL8	3	2	[2m3g]
IVVITSGLI	II8	TXXLXXXXL	TL8	3	2	[1xio, 2m3g, 4tl3]
IVVITSGLI	II8	VTTPLLXLS	VS8	3	2	[1xio, 2m3g, 4tl3]
IGFLMSTQI	II8	VTTPLLXLS	VS8	3	2	[2m3g]
IPFVWILYI	II8	KLGFLAALM	KM8	4	3	[3ddl]
ICGVCAXLI	II8	VVITSGXIA	VA8	4	3	[1xio, 2m3g, 4tl3]
IXTAAMLYI	II8	VWXIGSEGA	VA8	4	5	[1fbb, 1brr, 2brd]
IXTAAMLYI	II8	IMIXTXLVG	IG8	4	3	[1m0k, 1s8l, 1at9, 1e0p, 1s8j, 2i1x, 1r84, 1r2n, 1pxs, 1ap9, 1pxr, 1m0m, 4hwl, 1s54, 1s53, 1o0a, 1c8s, 3han, 1kg9, 3hao, 1c8r, 3hap, 1kg8, 2wjk, 3has, 2wjl, 1kgb, 1q5j, 2zzl, 1q5i, 1f50, 1dze, 1tn5, 3nsb, 2brd, 1cwq, 3utv, 1tn0, 3utw, 3utx, 3uty, 4fpd, 1brx, 1fbb, 1brr, 1p8i, 1fbk, 1ucq, 4hyx, 1p8u, 1f4z, 1ixf, 3vi0, 1qkp, 1qko, 1p8h, 1qm8, 4md2, 2zfe, 4md1, 1iw6, 3ns0, 1c3w, 1bm1, 2ntu, 1kme, 2n…
IXTAAMLYI	II8	ILXXVGADG	IG8	4	3	[1s8l, 1at9, 1e0p, 1s8j, 1r84, 1r2n, 1pxs, 1jv7, 1jv6, 1ap9, 1pxr, 4hwl, 1s54, 1s53, 1o0a, 3han, 1kg9, 3hao, 1kg8, 3hap, 2wjk, 3has, 2wjl, 1q5j, 1q5i, 1f50, 1tn5, 3utv, 1tn0, 3utw, 3utx, 3uty, 4fpd, 1brx, 1fbk, 1ucq, 4hyx, 1f4z, 1qkp, 1qko, 1brd, 1p8h, 1mgy, 4md2, 4md1, 1c3w, 1bm1, 2ntu, 1kme, 2ntw, 1s52, 1s51, 1py6, 4ov0, 2i20, 1vjm, 3mbv, 1x0i, 1x0k, 1xji]
IXTAAMLYI	II8	LAXVXXDXI	LI8	4	3	[1m0k, 1s8l, 1at9, 1e0p, 1s8j, 1r84, 1r2n, 1pxs, 1jv7, 1jv6, 1ap9, 1pxr, 4hwl, 1s54, 1s53, 1o0a, 3han, 1kg9, 3hao, 1kg8, 3hap, 2wjk, 3has, 2wjl, 1q5j, 1q5i, 1f50, 1tn5, 3nsb, 1cwq, 3utv, 1tn0, 3utw, 3utx, 3uty, 4fpd, 1brx, 1brr, 1p8i, 1fbk, 1ucq, 4hyx, 1f4z, 3vi0, 1qkp, 1qko, 1brd, 1p8h, 1mgy, 4md2, 4md1, 3ns0, 1c3w, 1bm1, 2ntu, 1kme, 2ntw, 1s52, 1s51, 1py6, 4ov0, 2i20, 1vjm, 3mbv, 1x0i, 1x0k, 1x…
ICGVCAXLI	II8	LMSTQIVVI	LI8	4	3	[1xio, 2m3g, 4tl3]
IPFVWILYI	II8	LGFLAALMI	LI8	4	3	[3ddl]
IGFLMSTQI	II8	TPLLLLSLS	TS8	3	2	[2m3g]
IVVITSGLI	II8	TPLLLLSLS	TS8	3	2	[2m3g]
ICGVCAXLI	II8	TXGLIADLS	TS8	4	3	[2m3g]
IXTAAMLYI	II8	AXVGADGIM	AM8	4	3	[1m0k, 1s8l, 1at9, 1e0p, 1s8j, 1r84, 1r2n, 1pxs, 1jv7, 1jv6, 1ap9, 1pxr, 1m0l, 4hwl, 1s54, 1s53, 1o0a, 3han, 1kg9, 3hao, 1kg8, 3hap, 2wjk, 3has, 2wjl, 1q5j, 2zzl, 1q5i, 1f50, 1tn5, 3nsb, 1cwq, 3utv, 1tn0, 3utw, 3utx, 3uty, 4fpd, 1brx, 1brr, 1p8i, 1fbk, 1ucq, 4hyx, 1f4z, 1ixf, 3vi0, 1qkp, 1qko, 1brd, 1p8h, 1mgy, 1qm8, 4md2, 2zfe, 4md1, 1iw6, 3ns0, 1c3w, 1bm1, 2ntu, 1kme, 2ntw, 1s52, 1s51, 1py6, 4o…
IXTAAMLYI	II8	TILAXVGAD	TD8	4	3	[1s8l, 1at9, 1e0p, 1s8j, 1r84, 1r2n, 1pxs, 1jv7, 1jv6, 1pxr, 4hwl, 1s54, 1s53, 1o0a, 3han, 3hao, 3hap, 1kg8, 2wjk, 3has, 2wjl, 1q5i, 1f50, 1tn5, 3utv, 1tn0, 3utw, 3utx, 3uty, 4fpd, 1brx, 4hyx, 1f4z, 1qkp, 1qko, 1p8h, 1mgy, 4md2, 4md1, 1c3w, 1bm1, 2ntu, 1kme, 2ntw, 1s52, 1s51, 1py6, 4ov0, 2i20, 1vjm, 3mbv, 1x0i, 1x0k, 1xji]
ILWAIYPFI	II8	ALXVYLDLV	AV8	5	6	[1gue, 4gyc, 3qap, 3qdc, 2f93, 2f95, 1gu8, 1h68, 1h2s]
IPFVWILYI	II8	AAXLGFXAA	AA8	4	3	[3ddl]
IXTAAMLYI	II8	MIXTGLXGA	MA8	4	3	[1m0k, 1at9, 1e0p, 2i1x, 1r84, 1r2n, 1pxs, 1ap9, 1pxr, 1m0m, 4hwl, 1s54, 1s53, 1o0a, 1c8s, 3han, 1kg9, 3hao, 1c8r, 3hap, 1kg8, 2wjk, 3has, 2wjl, 1kgb, 1q5j, 2zzl, 1q5i, 1f50, 1dze, 1tn5, 3nsb, 2brd, 3utv, 1tn0, 3utw, 3utx, 3uty, 4fpd, 1brx, 1fbb, 1brr, 1p8i, 1fbk, 1ucq, 4hyx, 1p8u, 1f4z, 1ixf, 3vi0, 1qkp, 1qko, 1p8h, 1qm8, 4md2, 2zfe, 4md1, 1iw6, 3ns0, 1c3w, 1bm1, 2ntu, 1kme, 2ntw, 1s52, 1s51, 1p…
IXTAAMLYI	II8	DGIMIXTXL	DL8	4	3	[1m0k, 1s8l, 1at9, 1e0p, 1s8j, 2i1x, 1r84, 1r2n, 1pxs, 1jv7, 1jv6, 1ap9, 1pxr, 1m0m, 1m0l, 4hwl, 1s54, 1s53, 1o0a, 1c8s, 3han, 1kg9, 3hao, 1c8r, 3hap, 1kg8, 2wjk, 3has, 2wjl, 1kgb, 1q5j, 2zzl, 1q5i, 1f50, 1dze, 1tn5, 3nsb, 2brd, 1cwq, 3utv, 1tn0, 3utw, 3utx, 3uty, 4fpd, 1brx, 1fbb, 1brr, 1p8i, 1fbk, 1ucq, 4hyx, 1p8u, 1f4z, 1ixf, 3vi0, 1qkp, 1qko, 1brd, 1p8h, 1mgy, 1qm8, 4md2, 2zfe, 4md1, 1iw6, 3n…
IGFLMSTQI	II8	DWXXTXXLL	DL8	3	2	[2m3g]
IVVITSGLI	II8	DWXXTXXLL	DL8	3	2	[1xio, 2m3g, 4tl3]
IVVITSGLI	II8	ARYXDWMVT	AT8	3	2	[1xio, 2m3g, 4tl3]
IXTAAMLYI	II8	GTXLAXXXA	GA8	4	3	[1s8l, 1e0p, 1s8j, 1r84, 1r2n, 4hyx, 1f4z, 1pxs, 1jv7, 1jv6, 1pxr, 4hwl, 1qkp, 1qko, 1s54, 1s53, 1o0a, 1mgy, 3han, 3hao, 2wjk, 3has, 2wjl, 1c3w, 1q5i, 2ntu, 1kme, 2ntw, 1s52, 1s51, 1py6, 2i20, 1vjm, 1tn5, 1x0i, 1x0k, 3utv, 1tn0, 3utw, 3utx, 1xji, 3uty]
ILWAIYPFI	II8	GINLGLXXA	GA8	5	1	[4gyc, 1h2s]
IVVITSGLI	II8	RYXXWXVTT	RT8	3	2	[1xio, 2m3g, 4tl3]
ILWAIYPFI	II8	TXVGFGFIA	TA8	5	6	[1gue, 4gyc, 3qap, 3qdc, 2f93, 2f95, 1gu8, 1h68]
IVVITSGLI	II8	YXXWXVTTP	YP8	3	2	[1xio, 2m3g, 4tl3]
IGFLMSTQI	II8	YXXWXVTTP	YP8	3	2	[2m3g]
ILWAIYPFI	II8	YLDLVTXVG	YG8	5	6	[1gue, 4gyc, 3qap, 3qdc, 2f93, 2f95, 1gu8, 1h68, 1h2s]
IVVITSGLI	II8	LLLXSLSWT	LT8	3	2	[2m3g]
IGFLMSTQI	II8	LLLXSLSWT	LT8	3	2	[2m3g]
ILWAIYPFI	II8	LIVYLDLVT	LT8	5	6	[1gue, 4gyc, 3qap, 3qdc, 2f93, 2f95, 1gu8, 1h68, 1h2s]
IGYPIVXII	II8	TXLFCLLPF	TF8	5	6	[1xio, 2m3g, 4tl3]
ILWAIYPFI	II8	VXXVGFGXI	VI8	5	6	[1gue, 4gyc, 3qap, 3qdc, 2f93, 2f95, 1gu8, 1h68]
ICGVCAXLI	II8	MSTQIVVIT	MT8	4	3	[1xio, 2m3g, 4tl3]
IXTAAMLYI	II8	YXVVWLIGS	YS8	4	5	[1brx, 1at9, 1fbb, 1bm1, 1brr, 1s52, 1r84, 1r2n, 1ap9, 1pxr, 4hwl, 3han, 2brd, 3hap, 3utv, 1tn0, 3utx, 1xji, 3has, 3uty]
ILWAIYPFI	II8	LLGINLXLV	LV8	5	1	[4gyc, 2f93, 2f95, 1h2s]
IVVITSGLI	II8	YICGVCAFL	YL8	3	4	[1xio, 2m3g, 4tl3]
IGFLMSTQI	II8	YICGVCAFL	YL8	3	4	[2m3g]
IGFLMSTQI	II8	IILXGIWNP	IP8	3	4	[2m3g]
IVVITSGLI	II8	IILXGIWNP	IP8	3	4	[2m3g]
IVVITSGLI	II8	AFLIILWXI	AI8	3	4	[1xio, 2m3g, 4tl3]
IXTAAMLYI	II8	AVGADGIMI	AI8	4	3	[3hap]
IGFLMSTQI	II8	AFLIILWXI	AI8	3	4	[2m3g]
IVVITSGLI	II8	GVCAFLXIL	GL8	3	4	[1xio, 2m3g, 4tl3]
IGFLMSTQI	II8	GVCAFLXIL	GL8	3	4	[2m3g]
IVVITSGLI	II8	VCAFLIILW	VW8	3	4	[1xio, 2m3g, 4tl3]
IGFLMSTQI	II8	VCAFLIILW	VW8	3	4	[2m3g]
ILWAIYPFI	II8	LVYYLVXPM	LM8	5	4	[1gue, 4gyc, 3qap, 3qdc, 2f93, 2f95, 1gu8, 1h68]
ICGVCAXLI	II8	TQIVVITSG	TG8	4	3	[1xio, 2m3g, 4tl3]
IXTAAMLYI	II8	PVVWLIGSE	PE8	4	5	[1at9, 1fbb, 1brr, 1s52, 1r84, 1r2n, 1ap9, 1pxr, 4hwl, 3han, 2brd, 3hap, 3utv, 1tn0, 3utx, 1xji, 3has, 3uty]
ILWAIYPFI	II8	NLGLVAATL	NL8	5	1	[4gyc]
ILWAIYPFI	II8	FXGLVYYLV	FV8	5	4	[1gue, 4gyc, 3qap, 3qdc, 2f93, 2f95, 1gu8, 1h68]
ICGVCAXLI	II8	FLMSTQIVV	FV8	4	3	[1xio, 2m3g, 4tl3]
IVVITSGLI	II8	RYLWYICGV	RV8	3	4	[1xio, 2m3g, 4tl3]
IGYPIVXII	II8	FLFCLLPFF	FF8	5	6	[1xio, 2m3g, 4tl3]
ILWAIYPFI	II8	VYYLVGPMT	VT8	5	4	[1gue, 4gyc, 3qap, 3qdc, 2f93, 2f95, 1gu8, 1h68]
ILWAIYPFI	II8	GLVYYLVGP	GP8	5	4	[1gue, 4gyc, 3qap, 3qdc, 2f93, 2f95, 1gu8, 1h68]
ICGVCAXLI	II8	STQIVVITS	SS8	4	3	[1xio, 2m3g, 4tl3]
ILWAIYPFI	II8	IVYLDLVTK	IK8	5	6	[1gue, 4gyc, 3qap, 3qdc, 2f93, 2f95, 1gu8, 1h68, 1h2s]
ILWAIYPFI	II8	VGFGFIALD	VD8	5	6	[1gue, 4gyc, 3qap, 3qdc, 2f93, 2f95, 1gu8, 1h68]
ICGVCAXLI	II8	VITSGLIAD	VD8	4	3	[1xio, 2m3g, 4tl3]
IXTAAMLYI	II8	WLIGSEGAG	WG8	4	5	[2brd]
ILWAIYPFI	II8	DVALIVYLD	DD8	5	6	[4gyc, 3qap, 3qdc, 2f93, 2f95, 1h2s]
ICGVCAXLI	II8	QIVVITSGL	QL8	4	3	[1xio, 2m3g, 4tl3]
IVVITSGLI	II8	YLWYICGVC	YC8	3	4	[1xio, 2m3g, 4tl3]
IGFLMSTQI	II8	CGVCAFLII	CI8	3	4	[2m3g]
IVVITSGLI	II8	CGVCAFLII	CI8	3	4	[1xio, 2m3g, 4tl3]
IGFLMSTQI	II8	CAFLIILWG	CG8	3	4	[2m3g]
IVVITSGLI	II8	CAFLIILWG	CG8	3	4	[1xio, 2m3g, 4tl3]
IGFLMSTQI	II8	LIILWGIWN	LN8	3	4	[2m3g]
IVVITSGLI	II8	LIILWGIWN	LN8	3	4	[2m3g]
IGFLMSTQI	II8	FLIILWGIW	FW8	3	4	[2m3g]
IVVITSGLI	II8	FLIILWGIW	FW8	3	4	[2m3g]
IGFLMSTQI	II8	PLLLLSLSW	PW8	3	2	[2m3g]
IVVITSGLI	II8	PLLLLSLSW	PW8	3	2	[2m3g]
IPFVWILYI	II8	ALMIVLGYP	AP8	4	3	[3ddl]
IPFVWILYI	II8	MIVXGYXGE	ME8	4	3	[3ddl]
IGYPIVXII	II8	DTFLFCLLP	DP8	5	6	[1xio, 2m3g]
ICGVCAXLI	II8	LIGFLMSTQ	LQ8	4	3	[2m3g]
IXTAAMLYI	II8	TGLVGALTK	TK8	4	3	[1at9, 2brd]
GYGVLIYXI	GI8	ISMMVSXLV	IV8	6	1	[3ddl]
GLAYMAMAI	GI8	FSKVGFXFL	FL8	1	6	[2m3g]
GLWGFLSTI	GI8	FLXALMIVL	FL8	4	3	[3ddl]
GIGTLLMLI	GI8	ETXXFMVXD	ED8	0	6	[2z55, 1vgo, 3wqj, 1uaz, 2ei4]
GIGTLLMLI	GI8	TLXFMVLDV	TV8	0	6	[2z55, 1vgo, 3wqj, 1uaz, 2ei4]
GIGTLLMLI	GI8	FMVXDXXXK	FK8	0	6	[2z55, 1vgo, 3wqj, 1uaz, 2ei4]
GIGTLLMLI	GI8	LVPXIASAA	LA8	0	1	[2z55, 1vgo, 3wqj, 1uaz, 2ei4]
GIGTLLMLI	GI8	LFMVLDVXA	LA8	0	6	[1uaz]
GLAYMAMAI	GI8	IDWXVTXPL	IL8	1	2	[2m3g]
GIGTLLMLI	GI8	IXTLLFMVL	IL8	0	6	[1uaz]
GYGVLIYXI	GI8	MTASFVFFV	MV8	6	0	[3ddl]
GIGTLLMLI	GI8	MVXDXXXKV	MV8	0	6	[2z55, 1vgo, 3wqj, 1uaz, 2ei4]
GFYPIAYMI	GI8	DVXAKAGYG	DG8	5	6	[3ddl]
GLAYMAMAI	GI8	VAGMTIGAL	VL8	1	0	[2m3g]
GIGTLLMLI	GI8	VXXXXXKVG	VG8	0	6	[2z55, 1vgo, 3wqj, 1uaz, 2ei4]
GLAYMAMAI	GI8	KVGFXFLXL	KL8	1	6	[2m3g]
GIGTLLMLI	GI8	VXXIASAAY	VY8	0	1	[2z55, 1vgo, 3wqj, 1uaz, 2ei4]
GIGTLLMLI	GI8	AAYLSMFFG	AG8	0	1	[1uaz]
GYGVLIYXI	GI8	VATMTASFV	VV8	6	0	[3ddl]
GLAYMAMAI	GI8	WXXTTXLXL	WL8	1	2	[2m3g]
GYGVLIYXI	GI8	ALVVFIAGY	AY8	6	1	[3ddl]
GLWGFLSTI	GI8	AALMIVLGY	AY8	4	3	[3ddl]
GFYPIAYMI	GI8	ADVLAKAGY	AY8	5	6	[3ddl]
GLWGFLSTI	GI8	LXALXIVXG	LG8	4	3	[3ddl]
GLWGFLSTI	GI8	LXIVXGYPG	LG8	4	3	[3ddl]
GLAYMAMAI	GI8	LLPFFSKVG	LG8	1	6	[2m3g]
GLAYMAMAI	GI8	YARYIDWMV	YV8	1	2	[2m3g]
GLWGFLSTI	GI8	GFLAALMIV	GV8	4	3	[3ddl]
GIGTLLMLI	GI8	SAAYLXMFF	SF8	0	1	[2z55, 1uaz, 1vgo, 3wqj, 2ei4]
GYGVLIYXI	GI8	TAXFVFFVL	TL8	6	0	[3ddl]
GYGVLIYXI	GI8	VXXLVVFIA	VA8	6	1	[3ddl]
GLAYMAMAI	GI8	HWIYVAGMT	HT8	1	0	[2m3g]
GLAYMAMAI	GI8	WIYVAGMTI	WI8	1	0	[2m3g]
GLAYMAMAI	GI8	YVAGMTIGA	YA8	1	0	[2m3g]
GLAYMAMAI	GI8	AGMTIGALH	AH8	1	0	[2m3g]
GFYPIAYMI	GI8	IADVLAKAG	IG8	5	6	[3ddl]
GLAYMAMAI	GI8	IYVAGMXXG	IG8	1	0	[2m3g]
GLWGFLSTI	GI8	LGFLAALMI	LI8	4	3	[3ddl]
GLAYMAMAI	GI8	MTIGALHFW	MW8	1	0	[2m3g]
GLAYMAMAI	GI8	TIGALHFWS	TS8	1	0	[2m3g]
GIGTLLMLI	GI8	TILVPGIAS	TS8	0	1	[2z55, 1vgo, 1uaz, 2ei4]
GLAYMAMAI	GI8	SXVGFSFLD	SD8	1	6	[2m3g]
GLAYMAMAI	GI8	GMTXGALHF	GF8	1	0	[2m3g]
GYGVLIYXI	GI8	LGNAXLXXL	LL8	6	5	[3ddl]
GYGVLIYXI	GI8	AXFVFFVXA	AA8	6	0	[3ddl]
GIGTLLMLI	GI8	AFXVLDVXA	AA8	0	6	[2z55, 1vgo, 3wqj, 2ei4]
GLAYMAMAI	GI8	DWXXTXXLL	DL8	1	2	[2m3g]
GLAYMAMAI	GI8	ARYXDWMVT	AT8	1	2	[2m3g]
GYGVLIYXI	GI8	GNARLLLLA	GA8	6	5	[3ddl]
GFYPIAYMI	GI8	GYTIADVLA	GA8	5	6	[3ddl]
GIGTLLMLI	GI8	GIASAAXLA	GA8	0	1	[2z55, 1vgo, 3wqj, 2ei4]
GYGVLIYXI	GI8	MVSALVVFI	MI8	6	1	[3ddl]
GLAYMAMAI	GI8	RYXXWXVTT	RT8	1	2	[2m3g]
GFYPIAYMI	GI8	TIADVLAXA	TA8	5	6	[3ddl]
GIGTLLMLI	GI8	PXIASAAYL	PL8	0	1	[2z55, 1vgo, 3wqj, 1uaz, 2ei4]
GIGTLLMLI	GI8	IAXAAYXXM	IM8	0	1	[2z55, 1uaz, 1vgo, 3wqj, 2ei4]
GLAYMAMAI	GI8	YXXWXVTTP	YP8	1	2	[2m3g]
GYGVLIYXI	GI8	MMVSALVVF	MF8	6	1	[3ddl]
GIGTLLMLI	GI8	ASAAXLXMF	AF8	0	1	[2z55, 1uaz, 1vgo, 3wqj, 2ei4]
GYGVLIYXI	GI8	ATMTAXXVF	AF8	6	0	[3ddl]
GIGTLLMLI	GI8	YAITXLVPG	YG8	0	1	[2z55, 1vgo]
GIGTLLMLI	GI8	LXFMVLDVT	LT8	0	6	[2z55, 1vgo, 3wqj, 1uaz, 2ei4]
GYGVLIYXI	GI8	TVATMTASF	TF8	6	0	[3ddl]
GYGVLIYXI	GI8	TMTASFVFF	TF8	6	0	[3ddl]
GYGVLIYXI	GI8	LLATWXFYP	LP8	6	5	[3ddl]
GYGVLIYXI	GI8	SMMVSXLVV	SV8	6	1	[3ddl]
GYGVLIYXI	GI8	ARLLLLATW	AW8	6	5	[3ddl]
GFYPIAYMI	GI8	YTIADVXAK	YK8	5	6	[3ddl]
GLAYMAMAI	GI8	LHWIYVAGM	LM8	1	0	[2m3g]
GYGVLIYXI	GI8	LTVELVLVM	LM8	6	2	[3ddl]
GYGVLIYXI	GI8	RISMMVSAL	RL8	6	1	[3ddl]
GYGVLIYXI	GI8	VFFVLARNN	VN8	6	0	[3ddl]
GYGVLIYXI	GI8	FXVLARNNV	FV8	6	0	[3ddl]
GLAYMAMAI	GI8	FFSKVGFSF	FF8	1	6	[2m3g]
GYGVLIYXI	GI8	SALVVFIAG	SG8	6	1	[3ddl]
GLWGFLSTI	GI8	MIVXGYXGE	ME8	4	3	[3ddl]
GLWGFLSTI	GI8	ALMIVLGYP	AP8	4	3	[3ddl]
GLAYMAMAI	GI8	CLLPFFSKV	CV8	1	6	[2m3g]
GLAYMAMAI	GI8	PFFSKVGFS	PS8	1	6	[2m3g]
GLAYMAMAI	GI8	VGFSFLDLH	VH8	1	6	[2m3g]
GYGVLIYXI	GI8	NARLLLLAT	NT8	6	5	[3ddl]
GYGVLIYXI	GI8	RLLLLATWG	RG8	6	5	[3ddl]
GYGVLIYXI	GI8	SFVFFVLAR	SR8	6	0	[3ddl]
GYGVLIYXI	GI8	FVFFVLARN	FN8	6	0	[3ddl]
CACFIVVLY	CY8	ITFDIXXCV	IV8	4	3	[3vvk, 3qbl, 3a7k, 3abw, 3qbg, 3qbi, 3qbk]
CACFIVVLY	CY8	TAITFDIXM	TM8	4	3	[3vvk, 3qbl, 3abw, 3qbg, 3qbi, 3qbk]
CACFIVVLY	CY8	LFTXITFDI	LI8	4	3	[3vvk, 3qbl, 3qbg, 3qbi, 3qbk]
CACFIVVLY	CY8	IXMCVTGLA	IA8	4	3	[3vvk, 3qbl, 3a7k, 3abw, 3qbg, 3qbi, 3qbk]
CACFIVVLY	CY8	AMCVTGXAA	AA8	4	3	[3vvk, 3qbl, 3a7k, 3abw, 3qbg, 3qbi, 3qbk]
CACFIVVLY	CY8	MXVTGLAXA	MA8	4	3	[3vvk, 3qbl, 3a7k, 3abw, 3qbg, 3qbi, 3qbk]
CACFIVVLY	CY8	DIXMXVTGL	DL8	4	3	[3vvk, 3qbl, 3a7k, 3abw, 3qbg, 3qbi, 3qbk]
CACFIVVLY	CY8	FXAITFDIA	FA8	4	3	[3vvk, 3qbl, 3abw, 3qbg, 3qbi, 3qbk]
CACFIVVLY	CY8	KLFTAITFD	KD8	4	3	[3vvk, 3qbl, 3qbg, 3qbi, 3qbk]
CACFIVVLY	CY8	AITFDIAXC	AC8	4	3	[3vvk, 3qbl, 3a7k, 3abw, 3qbg, 3qbi, 3qbk]
CACFIVVLY	CY8	TXLFTAIXF	TF8	4	3	[3vvk, 3qbl, 3qbg, 3qbi, 3qbk]
CACFIVVLY	CY8	CVTGLAAAL	CL8	4	3	[3vvk, 3qbl, 3a7k, 3abw, 3qbg, 3qbi, 3qbk]
CACFIVVLY	CY8	FDIAMCVTG	FG8	4	3	[3vvk, 3qbl, 3a7k, 3abw, 3qbg, 3qbi, 3qbk]
CACFIVVLY	CY8	TFDIAMCVT	TT8	4	3	[3vvk, 3qbl, 3a7k, 3abw, 3qbg, 3qbi, 3qbk]
CACFIVVLY	CY8	VTGLAAAXT	VT8	4	3	[3qbl, 3a7k, 3abw]
FLXALMIVL	FL8	WGFLSTIXF	WF8	3	4	[3ddl]
FTXXLSXLL	FL8	WAXYAXWLF	WF8	1	2	[1s8l, 1at9, 1s8j, 1e0p, 2i1x, 1r84, 1r2n, 1pxs, 1pxr, 1ap9, 1m0m, 4hwl, 1s54, 1s53, 1o0a, 1c8s, 3han, 1kg9, 1c8r, 3hao, 1kg8, 3hap, 3haq, 2wjk, 3har, 2wjl, 3has, 1q5j, 2zzl, 1kgb, 1q5i, 1f50, 3nsb, 1tn5, 2brd, 1tn0, 3utx, 4fpd, 3uty, 1brx, 1fbb, 1brr, 1fbk, 1ucq, 4hyx, 1p8u, 1f4z, 1ixf, 3vi0, 1qkp, 1qko, 1p8h, 4md2, 4md1, 3ns0, 1c3w, 2ntu, 1kme, 2ntw, 1s52, 1s51, 1py6, 4ov0, 3vhz, 1iw9, 2i20, 2i…
FGMGAVAFL	FL8	IXITLNTVV	IV8	4	3	[1gue, 4gyc, 3qdc, 3qap, 2f93, 2f95, 1h68, 1gu8, 1h2s]
FXVVLYXLL	FL8	ITFDIXXCV	IV8	4	3	[3vvk, 3qbl, 3abw, 3qbg, 3qbi, 3qbk]
FXXXXXXLL	FL8	IGXDALXIV	IV8	4	3	[2z55, 1vgo, 2ei4]
FXXVVLSAL	FL8	IXADIXMCV	IV8	4	3	[1e12, 2jaf, 2jag]
FTXXLSXLL	FL8	MVXDXXXKV	MV8	1	6	[1s8l, 1at9, 1s8j, 1e0p, 2i1x, 1r84, 1r2n, 1pxs, 1pxr, 1ap9, 1m0m, 4hwl, 1s54, 1s53, 1o0a, 1c8s, 3han, 1kg9, 1c8r, 3hao, 1kg8, 3hap, 3haq, 2wjk, 3har, 2wjl, 3has, 1q5j, 2zzl, 1kgb, 1q5i, 1f50, 3nsb, 1tn5, 2brd, 1tn0, 3utx, 4fpd, 3uty, 1brx, 1fbb, 1brr, 1fbk, 1ucq, 4hyx, 1p8u, 1f4z, 1ixf, 3vi0, 1qkp, 1qko, 1brd, 1p8h, 4md2, 4md1, 3ns0, 1c3w, 1bm1, 2ntu, 1kme, 2ntw, 1s52, 1s51, 1py6, 4ov0, 3vhz, 1i…
FWLXAIGML	FL8	LXGISGIAA	LA8	0	1	[1gue, 4gyc, 3qdc, 3qap, 2f93, 2ksy, 2f95, 1jgj, 1h68, 1gu8, 1h2s]
FTXXLSXLL	FL8	IXTXLXXAL	IL8	1	3	[1at9, 1e0p, 2i1x, 1r84, 1r2n, 1pxr, 1ap9, 1m0m, 4hwl, 1s54, 1s53, 1o0a, 1c8s, 3han, 1kg9, 1c8r, 3hao, 1kg8, 3hap, 2wjk, 3har, 2wjl, 3has, 1q5j, 2zzl, 1kgb, 1q5i, 1f50, 3nsb, 1tn5, 2brd, 1tn0, 3utx, 4fpd, 3uty, 1brx, 1fbb, 1brr, 1fbk, 1ucq, 1p8u, 1f4z, 1ixf, 3vi0, 1qkp, 1qko, 1p8h, 4md2, 4md1, 3ns0, 1c3w, 1bm1, 2ntu, 1kme, 2ntw, 1s52, 1s51, 1py6, 4ov0, 3vhz, 1iw9, 2i20, 2i21, 1vjm, 3mbv, 1x0k, 3t…
FSKVGFXFL	FL8	IGXLHFWSL	IL8	6	0	[1xio, 2m3g, 4tl3]
FGMGAVAFL	FL8	ITLNTVVML	IL8	4	3	[1gue, 4gyc, 3qdc, 3qap, 2f93, 2f95, 1h68, 1gu8, 1h2s]
FXXXXXXLL	FL8	IXXGLXGXL	IL8	4	3	[2z55, 1vgo, 2ei4]
FTXXLSXLL	FL8	IXLALGTAL	IL8	1	0	[1s8l, 1at9, 1s8j, 2i1x, 1r84, 1r2n, 1pxs, 1pxr, 1ap9, 1m0m, 4hwl, 1s54, 1s53, 1o0a, 3han, 1kg9, 1c8r, 3hao, 1kg8, 3hap, 1bhb, 3haq, 2wjk, 3har, 2wjl, 3has, 1q5j, 2zzl, 1kgb, 1q5i, 1f50, 3nsb, 1tn5, 2brd, 1tn0, 3utx, 4fpd, 3uty, 1brx, 1fbb, 1brr, 1fbk, 1ucq, 4hyx, 1f4z, 1ixf, 3vi0, 1qkp, 1qko, 1p8h, 4md2, 4md1, 3ns0, 1c3w, 1bm1, 2ntu, 1kme, 2ntw, 1s52, 1s51, 1py6, 4ov0, 3vhz, 1iw9, 2i20, 2i21, 1v…
FTXXLSXLL	FL8	DXXXKXGXG	DG8	1	6	[1s8l, 1at9, 1s8j, 1e0p, 2i1x, 1r84, 1r2n, 1pxs, 1pxr, 1ap9, 1m0m, 4hwl, 1s54, 1s53, 1o0a, 1c8s, 3han, 1kg9, 1c8r, 3hao, 1kg8, 3hap, 3haq, 2wjk, 3har, 2wjl, 3has, 1q5j, 2zzl, 1kgb, 1q5i, 1f50, 3nsb, 1tn5, 2brd, 1tn0, 3utx, 3uty, 4fpd, 1brx, 1fbb, 1brr, 1fbk, 1ucq, 4hyx, 1p8u, 1f4z, 1ixf, 3vi0, 1qkp, 1qko, 1brd, 1p8h, 4md2, 4md1, 3ns0, 1c3w, 1bm1, 2ntu, 1kme, 2ntw, 1s52, 1s51, 1py6, 4ov0, 3vhz, 1i…
FWLXAIGML	FL8	DLXXKXGXG	DG8	0	6	[1gue, 4gyc, 3qdc, 3qap, 2f93, 2ksy, 2f95, 1jgj, 1h68, 1gu8, 1h2s]
FTXXLSXLL	FL8	SAKVGXGLI	SI8	1	6	[1s8l, 1at9, 1s8j, 1e0p, 1r84, 1r2n, 1pxs, 1pxr, 1ap9, 4hwl, 1s54, 1s53, 1o0a, 3han, 1kg9, 3hao, 1kg8, 3hap, 3haq, 2wjk, 3har, 2wjl, 3has, 1q5j, 2zzl, 1q5i, 1f50, 3nsb, 1tn5, 1tn0, 3utx, 3uty, 4fpd, 1brx, 1brr, 1fbk, 1ucq, 4hyx, 1f4z, 1ixf, 3vi0, 1qkp, 1qko, 1brd, 1p8h, 4md2, 4md1, 3ns0, 1c3w, 1bm1, 2ntu, 1kme, 2ntw, 1s52, 1s51, 1py6, 4ov0, 1iw9, 2i20, 1vjm, 3mbv, 1x0k, 1xji]
FLXALMIVL	FL8	VDWXLTVXL	VL8	3	2	[3ddl]
FWLXAIGML	FL8	VXVALIVYL	VL8	0	6	[3qdc, 3qap, 2ksy, 1jgj, 1h2s]
FTXXLSXLL	FL8	VSXKVGXGL	VL8	1	6	[1s8l, 1at9, 1s8j, 1e0p, 1r84, 1r2n, 1pxs, 1pxr, 1ap9, 4hwl, 1s54, 1s53, 1o0a, 3han, 1kg9, 3hao, 1kg8, 3hap, 3haq, 2wjk, 3har, 2wjl, 3has, 1q5j, 2zzl, 1q5i, 1f50, 3nsb, 1tn5, 2brd, 1tn0, 3utx, 4fpd, 3uty, 1brx, 1brr, 1fbk, 1ucq, 4hyx, 1p8u, 1f4z, 1ixf, 3vi0, 1qkp, 1qko, 1brd, 1p8h, 4md2, 4md1, 3ns0, 1c3w, 1bm1, 2ntu, 1kme, 2ntw, 1s52, 1s51, 1py6, 4ov0, 3vhz, 1iw9, 2i20, 1vjm, 3mbv, 1x0k, 1xji]
FWLXAIGML	FL8	VALIVYLXL	VL8	0	6	[1gue, 4gyc, 3qdc, 3qap, 2f93, 2ksy, 2f95, 1jgj, 1h68, 1gu8, 1h2s]
FSKVGFXFL	FL8	VAGMTIGAL	VL8	6	0	[1xio, 2m3g, 4tl3]
FWLXAIGML	FL8	AVAYXVXAL	AL8	0	1	[1gue, 4gyc, 3qdc, 3qap, 2ksy, 1jgj, 1h68, 1gu8, 1h2s]
FTXXLSXLL	FL8	ALXTALXGL	AL8	1	0	[1s8l, 1at9, 1s8j, 1e0p, 2i1x, 1r84, 1r2n, 1pxs, 1pxr, 1ap9, 1m0m, 4hwl, 1s54, 1s53, 1o0a, 1c8s, 3han, 1kg9, 1c8r, 3hao, 1kg8, 3hap, 1bhb, 3haq, 2wjk, 3har, 2wjl, 3has, 1q5j, 2zzl, 1kgb, 1q5i, 1f50, 3nsb, 1tn5, 2brd, 1tn0, 3utx, 4fpd, 3uty, 1brx, 1fbb, 1brr, 1fbk, 1ucq, 4hyx, 1p8u, 1f4z, 1ixf, 3vi0, 1qkp, 1qko, 1brd, 1p8h, 4md2, 4md1, 3ns0, 1c3w, 1bm1, 2ntu, 1kme, 2ntw, 1s52, 1s51, 1py6, 4ov0, 3v…
FTXXLSXLL	FL8	AKXGXXXXL	AL8	1	6	[1s8l, 1at9, 1s8j, 1e0p, 1r84, 1r2n, 1pxs, 1pxr, 1ap9, 4hwl, 1s54, 1s53, 1o0a, 3han, 1kg9, 3hao, 1kg8, 3hap, 3haq, 2wjk, 3har, 2wjl, 3has, 1q5j, 1q5i, 1f50, 3nsb, 1tn5, 1tn0, 3utx, 4fpd, 3uty, 1brx, 1fbk, 1ucq, 4hyx, 1f4z, 1qkp, 1qko, 1brd, 1p8h, 4md2, 4md1, 3ns0, 1c3w, 1bm1, 2ntu, 1kme, 2ntw, 1s52, 1s51, 1py6, 4ov0, 2i20, 1vjm, 3mbv, 1x0k, 1xji]
FTXXLSXLL	FL8	AXWLFTTXL	AL8	1	2	[1s8l, 1at9, 1s8j, 1e0p, 2i1x, 1r84, 1r2n, 1pxs, 1pxr, 1ap9, 1m0m, 4hwl, 1s54, 1s53, 1o0a, 1c8s, 3han, 1kg9, 1c8r, 3hao, 1kg8, 3hap, 3haq, 2wjk, 3har, 2wjl, 3has, 1q5j, 2zzl, 1kgb, 1q5i, 1f50, 3nsb, 1tn5, 2brd, 1tn0, 3utx, 4fpd, 3uty, 1brx, 1fbb, 1brr, 1fbk, 1ucq, 4hyx, 1p8u, 1f4z, 1ixf, 3vi0, 1qkp, 1qko, 1brd, 1p8h, 4md2, 4md1, 3ns0, 1c3w, 1bm1, 2ntu, 1kme, 2ntw, 1s52, 1s51, 1py6, 4ov0, 3vhz, 1i…
FTXXLSXLL	FL8	VGXGXILLR	VR8	1	6	[1brx, 1s8l, 1at9, 1s8j, 1e0p, 1r84, 1r2n, 1f4z, 1pxs, 1pxr, 4hwl, 1qkp, 1qko, 1brd, 1s54, 1s53, 1o0a, 3han, 3hao, 1kg8, 3hap, 3haq, 2wjk, 3har, 2wjl, 3has, 1c3w, 1bm1, 1q5i, 2ntu, 1kme, 2ntw, 1s51, 1py6, 4ov0, 2i20, 1vjm, 1tn5, 1x0k, 1tn0, 3utx, 1xji, 4fpd, 3uty]
FWLXAIGML	FL8	VAYXVXAXG	VG8	0	1	[3qdc, 3qap, 2ksy, 1jgj]
FTXXLSXLL	FL8	VGADGIMIG	VG8	1	3	[1s8l, 1at9, 1s8j, 1e0p, 2i1x, 1r84, 1r2n, 1pxr, 1ap9, 1m0m, 4hwl, 1s54, 1s53, 1o0a, 1c8s, 3han, 1kg9, 1c8r, 3hao, 1kg8, 3hap, 3haq, 2wjk, 3har, 2wjl, 3has, 1q5j, 2zzl, 1kgb, 1q5i, 1f50, 3nsb, 1tn5, 1tn0, 3utx, 4fpd, 3uty, 1brx, 1fbb, 1brr, 1fbk, 1ucq, 4hyx, 1p8u, 1f4z, 1ixf, 3vi0, 1qkp, 1qko, 1brd, 1p8h, 4md2, 4md1, 3ns0, 1c3w, 1bm1, 2ntu, 1kme, 2ntw, 1s52, 1s51, 1py6, 4ov0, 3vhz, 1iw9, 2i20, 2i…
FXXXXXXLL	FL8	VXALMIXTG	VG8	4	3	[2z55, 1vgo, 2ei4]
FTXXLSXLL	FL8	VXXXXXKVG	VG8	1	6	[1s8l, 1at9, 1s8j, 1e0p, 2i1x, 1r84, 1r2n, 1pxs, 1pxr, 1ap9, 1m0m, 4hwl, 1s54, 1s53, 1o0a, 1c8s, 3han, 1kg9, 1c8r, 3hao, 1kg8, 3hap, 3haq, 2wjk, 3har, 2wjl, 3has, 1q5j, 2zzl, 1kgb, 1q5i, 1f50, 3nsb, 1tn5, 2brd, 1tn0, 3utx, 4fpd, 3uty, 1brx, 1fbb, 1brr, 1fbk, 1ucq, 4hyx, 1p8u, 1f4z, 1ixf, 3vi0, 1qkp, 1qko, 1brd, 1p8h, 4md2, 4md1, 3ns0, 1c3w, 1bm1, 2ntu, 1kme, 2ntw, 1s52, 1s51, 1py6, 4ov0, 3vhz, 1i…
FGMGAVAFL	FL8	VVXXXGFXG	VG8	4	3	[1gue, 4gyc, 3qdc, 3qap, 2f93, 2f95, 1h68, 1gu8, 1h2s]
FXVVLYXLL	FL8	TVXXWLGYP	TP8	4	5	[3vvk, 3qbl, 3abw, 3qbg, 3qbi, 3qbk]
FXXXXLNYL	FL8	TVXXWLGYP	TP8	6	5	[3vvk, 3qbl, 3qbg, 3qbi, 3qbk]
FTXXLSXLL	FL8	KVGXGXILL	KL8	1	6	[1s8l, 1at9, 1s8j, 1e0p, 1r84, 1r2n, 1pxs, 1pxr, 4hwl, 1s54, 1s53, 1o0a, 3han, 1kg9, 3hao, 1kg8, 3hap, 3haq, 2wjk, 3har, 2wjl, 3has, 1q5j, 1q5i, 1f50, 3nsb, 1tn5, 1tn0, 3utx, 3uty, 4fpd, 1brx, 1fbk, 1ucq, 4hyx, 1f4z, 1qkp, 1qko, 1brd, 1p8h, 4md2, 4md1, 3ns0, 1c3w, 1bm1, 2ntu, 1kme, 2ntw, 1s52, 1s51, 1py6, 4ov0, 2i20, 1vjm, 3mbv, 1x0k, 1xji]
FXVVLYXLL	FL8	KLXTVVMWL	KL8	4	5	[3vvk, 3qbl, 3abw, 3qbg, 3qbi, 3qbk]
FXXXXLNYL	FL8	KLXTVVMWL	KL8	6	5	[3vvk, 3qbl, 3qbg, 3qbi, 3qbk]
FSKVGFXFL	FL8	LVAMFIPIW	LW8	6	1	[1xio, 2m3g, 4tl3]
FXXXXLNYL	FL8	LXLXTVVXW	LW8	6	5	[3vvk, 3qbl, 3qbg, 3qbi, 3qbk]
FSKVGFXFL	FL8	LVTYFTVXW	LW8	6	5	[2m3g]
FXVVLYXLL	FL8	LXLXTVVXW	LW8	4	5	[3vvk, 3qbl, 3abw, 3qbg, 3qbi, 3qbk]
FXXXXXXLL	FL8	LTALVXVXW	LW8	4	5	[2z55, 1vgo]
FWLXAIGML	FL8	VGISGIAXV	VV8	0	1	[1gue, 4gyc, 3qdc, 3qap, 2f93, 2ksy, 2f95, 1jgj, 1h68, 1gu8, 1h2s]
FXXXXLNYL	FL8	VSTXLXXVV	VV8	6	1	[3vvk, 3qbl, 3qbg, 3qbi, 3qbk]
FWLXAIGML	FL8	VYLDLVTKV	VV8	0	6	[1gue, 4gyc, 3qdc, 3qap, 2f93, 2ksy, 2f95, 1jgj, 1h68, 1gu8, 1h2s]
FSKVGFXFL	FL8	VLXXGYPXV	VV8	6	5	[1xio, 2m3g, 4tl3]
FXVVLYXLL	FL8	VXXXXYPXV	VV8	4	5	[3vvk, 3qbl, 3abw, 3qbg, 3qbi, 3qbk]
FLXALMIVL	FL8	VPLLTVELV	VV8	3	2	[3ddl]
FSKVGFXFL	FL8	AMXIPIWSG	AG8	6	1	[1xio, 2m3g, 4tl3]
FTXXLSXLL	FL8	ADXIMIGTG	AG8	1	3	[1s8l, 1at9, 1s8j, 1e0p, 2i1x, 1r84, 1r2n, 1pxr, 1ap9, 1m0m, 4hwl, 1s54, 1s53, 1o0a, 1c8s, 3han, 1kg9, 1c8r, 3hao, 1kg8, 3hap, 3haq, 2wjk, 3har, 2wjl, 3has, 1q5j, 2zzl, 1kgb, 1q5i, 1f50, 3nsb, 1tn5, 2brd, 1tn0, 3utx, 4fpd, 3uty, 1brx, 1fbb, 1brr, 1fbk, 1ucq, 4hyx, 1p8u, 1f4z, 1ixf, 3vi0, 1qkp, 1qko, 1brd, 1p8h, 4md2, 4md1, 3ns0, 1c3w, 1bm1, 2ntu, 1kme, 2ntw, 1s52, 1s51, 1py6, 4ov0, 3vhz, 1iw9, 2i…
FXXVVLSAL	FL8	ADIXMCVTG	AG8	4	3	[1e12, 2jaf, 2jag]
FTXXLSXLL	FL8	WLXLGTXXM	WM8	1	0	[1s8l, 1at9, 1s8j, 1e0p, 2i1x, 1r84, 1r2n, 1pxs, 1pxr, 1ap9, 1m0m, 4hwl, 1s54, 1s53, 1o0a, 1c8s, 3han, 1kg9, 1c8r, 3hao, 1kg8, 3hap, 1bhb, 3haq, 2wjk, 3har, 2wjl, 3has, 1q5j, 2zzl, 1kgb, 1q5i, 1f50, 3nsb, 1tn5, 2brd, 1tn0, 3utx, 4fpd, 3uty, 1brx, 1fbb, 1brr, 1fbk, 1ucq, 4hyx, 1p8u, 1f4z, 1ixf, 3vi0, 1qkp, 1qko, 1p8h, 4md2, 4md1, 3ns0, 1c3w, 1bm1, 2ntu, 1kme, 2ntw, 1s52, 1s51, 1py6, 4ov0, 3vhz, 1i…
FSKVGFXFL	FL8	WSGLAYMAM	WM8	6	1	[1xio, 2m3g, 4tl3]
FXXXXXXLL	FL8	GVDALMIXT	GT8	4	3	[2z55, 1vgo, 2ei4]
FTXXLSXLL	FL8	GAXGIMIXT	GT8	1	3	[1s8l, 1at9, 1s8j, 1e0p, 2i1x, 1r84, 1r2n, 1pxr, 1ap9, 1m0m, 4hwl, 1s54, 1s53, 1o0a, 1c8s, 3han, 1kg9, 1c8r, 3hao, 1kg8, 3hap, 3haq, 2wjk, 3har, 2wjl, 3has, 1q5j, 2zzl, 1kgb, 1q5i, 1f50, 3nsb, 1tn5, 2brd, 1tn0, 3utx, 4fpd, 3uty, 1brx, 1fbb, 1brr, 1fbk, 1ucq, 4hyx, 1p8u, 1f4z, 1ixf, 3vi0, 1qkp, 1qko, 1brd, 1p8h, 4md2, 4md1, 3ns0, 1c3w, 1bm1, 2ntu, 1kme, 2ntw, 1s52, 1s51, 1py6, 4ov0, 3vhz, 1iw9, 2i…
FTXXLSXLL	FL8	GTXLMXLGT	GT8	1	0	[1s8l, 1at9, 1s8j, 1e0p, 2i1x, 1r84, 1r2n, 1pxs, 1pxr, 1ap9, 1m0m, 4hwl, 1s53, 1o0a, 1c8s, 3han, 1kg9, 1c8r, 3hao, 1kg8, 3hap, 1bhb, 3haq, 2wjk, 3har, 2wjl, 3has, 1q5j, 2zzl, 1kgb, 1q5i, 1f50, 3nsb, 1tn5, 2brd, 1tn0, 3utx, 4fpd, 3uty, 1brx, 1fbb, 1brr, 1fbk, 1ucq, 4hyx, 1p8u, 1f4z, 1ixf, 3vi0, 1qkp, 1qko, 1brd, 1p8h, 4md2, 4md1, 3ns0, 1c3w, 1bm1, 2ntu, 1kme, 2ntw, 1py6, 4ov0, 3vhz, 1iw9, 2i20, 2i…
FTXXLSXLL	FL8	WLXXTXLXL	WL8	1	2	[1s8l, 1at9, 1s8j, 1e0p, 2i1x, 1r84, 1r2n, 1pxs, 1pxr, 1ap9, 1m0m, 4hwl, 1s54, 1s53, 1o0a, 3han, 1kg9, 1c8r, 1kg8, 3hap, 3haq, 2wjk, 3har, 2wjl, 3has, 2zzl, 1kgb, 1q5j, 1q5i, 1f50, 3nsb, 1tn5, 2brd, 1tn0, 3utx, 4fpd, 3uty, 1brx, 1fbb, 1brr, 1fbk, 1ucq, 4hyx, 1p8u, 1f4z, 1ixf, 1qkp, 1qko, 1brd, 1p8h, 4md2, 4md1, 3ns0, 1c3w, 1bm1, 2ntu, 1kme, 2ntw, 1s52, 1s51, 1py6, 4ov0, 1iw9, 2i20, 2i21, 1vjm, 3m…
FTXXLSXLL	FL8	ALMGLGXLY	AY8	1	0	[1s8l, 1at9, 1s8j, 1e0p, 2i1x, 1r84, 1r2n, 1pxs, 1pxr, 1ap9, 1m0m, 4hwl, 1s54, 1s53, 1o0a, 1c8s, 3han, 1kg9, 1c8r, 3hao, 1kg8, 3hap, 1bhb, 3haq, 2wjk, 3har, 2wjl, 3has, 1q5j, 2zzl, 1kgb, 1q5i, 1f50, 3nsb, 1tn5, 2brd, 1tn0, 3utx, 4fpd, 3uty, 1brx, 1fbb, 1brr, 1fbk, 1ucq, 4hyx, 1p8u, 1f4z, 1ixf, 3vi0, 1qkp, 1qko, 1brd, 1p8h, 4md2, 4md1, 3ns0, 1c3w, 1bm1, 2ntu, 1kme, 2ntw, 1s52, 1s51, 1py6, 4ov0, 3v…
FTXXLSXLL	FL8	LGTAXXXLG	LG8	1	0	[1s8l, 1at9, 1s8j, 1e0p, 2i1x, 1r84, 1r2n, 1pxs, 1pxr, 1ap9, 1m0m, 4hwl, 1s54, 1s53, 1o0a, 1c8s, 3han, 1kg9, 1c8r, 3hao, 1kg8, 3hap, 1bhb, 3haq, 2wjk, 3har, 2wjl, 3has, 1q5j, 2zzl, 1kgb, 1q5i, 1f50, 3nsb, 1tn5, 2brd, 1tn0, 3utx, 4fpd, 3uty, 1brx, 1fbb, 1brr, 1fbk, 1ucq, 4hyx, 1p8u, 1f4z, 1ixf, 3vi0, 1qkp, 1qko, 1brd, 1p8h, 4md2, 4md1, 3ns0, 1c3w, 1bm1, 2ntu, 1kme, 2ntw, 1s52, 1s51, 1py6, 4ov0, 3v…
FXXXXLNYL	FL8	LLXVFMTRG	LG8	6	0	[3vvk, 3qbi]
FGMGAVAFL	FL8	LXTVVXLXG	LG8	4	3	[1gue, 4gyc, 3qdc, 3qap, 2f93, 2f95, 1h68, 1gu8, 1h2s]
FXVVLYXLL	FL8	LXXVVMXLG	LG8	4	5	[3vvk, 3qbl, 3abw, 3qbg, 3qbi, 3qbk]
FXXXXXXLL	FL8	LXIXXGLXG	LG8	4	3	[2z55, 1vgo, 2ei4]
FXXXXLNYL	FL8	LXXVVMXLG	LG8	6	5	[3vvk, 3qbl, 3qbg, 3qbi, 3qbk]
FTXXLSXLL	FL8	LXFLVKGMG	LG8	1	0	[1brx, 1c3w, 1at9, 1bm1, 1e0p, 1q5i, 2ntu, 1kme, 1s51, 1py6, 2i20, 1pxr, 1vjm, 1tn5, 1qko, 1brd, 1s54, 1s53, 1x0k, 3hao, 3haq, 1tn0, 3har, 2wjl]
FTXXLSXLL	FL8	LGXLYFLVK	LK8	1	0	[1s8l, 1at9, 1s8j, 1e0p, 1r84, 1r2n, 1pxs, 1pxr, 1ap9, 4hwl, 1s54, 1s53, 1o0a, 3han, 1kg9, 3hao, 1kg8, 3hap, 1bhb, 3haq, 2wjk, 3har, 2wjl, 3has, 1q5j, 1q5i, 1f50, 3nsb, 1tn5, 1tn0, 3utx, 4fpd, 3uty, 1brx, 1brr, 1fbk, 1ucq, 4hyx, 1f4z, 3vi0, 1qkp, 1qko, 1brd, 1p8h, 4md2, 4md1, 3ns0, 1c3w, 1bm1, 2ntu, 1kme, 2ntw, 1s52, 1s51, 1py6, 4ov0, 2i20, 1vjm, 3mbv, 1x0k, 1xji]
FSKVGFXFL	FL8	MFIPIWSGL	ML8	6	1	[1xio, 2m3g, 4tl3]
FTXXLSXLL	FL8	MGLXXLYFL	ML8	1	0	[1s8l, 1at9, 1s8j, 1e0p, 2i1x, 1r84, 1r2n, 1pxs, 1pxr, 1ap9, 1m0m, 4hwl, 1s54, 1s53, 1o0a, 1c8s, 3han, 1kg9, 1c8r, 3hao, 1kg8, 3hap, 1bhb, 3haq, 2wjk, 3har, 2wjl, 3has, 1q5j, 2zzl, 1kgb, 1q5i, 1f50, 3nsb, 1tn5, 2brd, 1tn0, 3utx, 4fpd, 3uty, 1brx, 1fbb, 1brr, 1fbk, 1ucq, 4hyx, 1p8u, 1f4z, 1ixf, 3vi0, 1qkp, 1qko, 1brd, 1p8h, 4md2, 4md1, 3ns0, 1c3w, 1bm1, 2ntu, 1kme, 2ntw, 1s52, 1s51, 1py6, 4ov0, 3v…
FTXXLSXLL	FL8	GXXXFLVXG	GG8	1	0	[1s8l, 1at9, 1s8j, 1e0p, 1r84, 1r2n, 1pxr, 1ap9, 4hwl, 1s54, 1s53, 1o0a, 3han, 1kg9, 3hao, 1kg8, 3hap, 1bhb, 3haq, 2wjk, 3har, 2wjl, 3has, 1q5j, 1q5i, 1f50, 3nsb, 1tn5, 1tn0, 3utx, 4fpd, 3uty, 1brx, 1fbk, 1ucq, 4hyx, 1f4z, 1qkp, 1qko, 1brd, 1p8h, 4md2, 4md1, 3ns0, 1c3w, 1bm1, 2ntu, 1kme, 2ntw, 1s51, 1py6, 4ov0, 2i20, 1vjm, 3mbv, 1x0k, 1xji]
FTXXLSXLL	FL8	GLGXLYFLV	GV8	1	0	[1s8l, 1at9, 1s8j, 1e0p, 1r84, 1r2n, 1pxs, 1pxr, 1ap9, 4hwl, 1s54, 1s53, 1o0a, 3han, 1kg9, 3hao, 1kg8, 3hap, 1bhb, 3haq, 2wjk, 3har, 2wjl, 3has, 1q5j, 2zzl, 1q5i, 1f50, 3nsb, 1tn5, 2brd, 1tn0, 3utx, 4fpd, 3uty, 1brx, 1brr, 1fbk, 1ucq, 4hyx, 1f4z, 1ixf, 3vi0, 1qkp, 1qko, 1brd, 1p8h, 4md2, 4md1, 3ns0, 1c3w, 1bm1, 2ntu, 1kme, 2ntw, 1s52, 1s51, 1py6, 4ov0, 3vhz, 1iw9, 2i20, 1vjm, 3mbv, 1x0k, 3t45, 1x…
FWLXAIGML	FL8	GIAAVAYXV	GV8	0	1	[1gue, 4gyc, 3qdc, 3qap, 2f93, 2ksy, 2f95, 1jgj, 1h68, 1gu8, 1h2s]
FGMGAVAFL	FL8	GIXITLNTV	GV8	4	3	[1gue, 4gyc, 3qdc, 3qap, 2f93, 2f95, 1h68, 1gu8]
FTXXLSXLL	FL8	GIXIGTXLV	GV8	1	3	[1s8l, 1at9, 1s8j, 1e0p, 2i1x, 1r84, 1r2n, 1pxr, 1ap9, 1m0m, 4hwl, 1s54, 1s53, 1o0a, 1c8s, 3han, 1kg9, 1c8r, 3hao, 1kg8, 3hap, 3haq, 2wjk, 3har, 2wjl, 3has, 1q5j, 2zzl, 1kgb, 1q5i, 1f50, 3nsb, 1tn5, 2brd, 1tn0, 3utx, 4fpd, 3uty, 1brx, 1fbb, 1brr, 1fbk, 1ucq, 4hyx, 1p8u, 1f4z, 1ixf, 3vi0, 1qkp, 1qko, 1p8h, 4md2, 4md1, 3ns0, 1c3w, 1bm1, 2ntu, 1kme, 2ntw, 1s52, 1s51, 1py6, 4ov0, 3vhz, 1iw9, 2i20, 2i…
FLXALMIVL	FL8	GFLSTIPXV	GV8	3	4	[3ddl]
FTXXLSXLL	FL8	YFLVKGMGV	YV8	1	0	[1vjm, 1tn5, 1bm1, 1q5i, 1s54, 1s53, 1tn0, 2i20]
FXXXXLNYL	FL8	TLKLLTVVM	TM8	6	5	[3vvk, 3qbl, 3qbg, 3qbi, 3qbk]
FTXXLSXLL	FL8	TLYFLVKGM	TM8	1	0	[1brx, 1s8l, 1at9, 1e0p, 1fbk, 1r84, 1r2n, 1ucq, 4hyx, 1f4z, 1pxr, 1qko, 1brd, 1s53, 1o0a, 1p8h, 3han, 3hao, 1kg8, 3hap, 3haq, 2wjk, 3har, 4md2, 2wjl, 3has, 4md1, 1c3w, 1q5j, 1bm1, 1q5i, 2ntu, 1kme, 1f50, 2ntw, 1py6, 4ov0, 2i20, 1vjm, 1tn5, 3mbv, 1x0k, 1tn0, 3utx, 1xji, 4fpd, 3uty]
FXVVLYXLL	FL8	TLKLLTVVM	TM8	4	5	[3vvk, 3qbl, 3qbg, 3qbi, 3qbk]
FXXXXXXLL	FL8	TLXGVDALM	TM8	4	3	[2z55, 1vgo, 2ei4]
FXXVVLSAL	FL8	TXIAADIXM	TM8	4	3	[1e12, 2jaf, 2jag]
FXVVLYXLL	FL8	TAITFDIXM	TM8	4	3	[3vvk, 3qbl, 3abw, 3qbg, 3qbi, 3qbk]
FXXXXLNYL	FL8	SXLLFVFMT	ST8	6	0	[3vvk, 3qbl, 3qbg, 3qbi, 3qbk]
FXXXXLNYL	FL8	TXLVPXVSI	TI8	6	1	[3vvk, 3qbl, 3qbg, 3qbi, 3qbk]
FSKVGFXFL	FL8	TVXWIGYPI	TI8	6	5	[1xio, 2m3g, 4tl3]
FSKVGFXFL	FL8	VAMFIPIWS	VS8	6	1	[1xio, 2m3g, 4tl3]
FGMGAVAFL	FL8	VXLAGXAXA	VA8	4	3	[4gyc, 3qdc, 3qap, 1h2s]
FXXXXXXLL	FL8	TLXALVAVL	TL8	4	5	[2z55, 1vgo]
FLXALMIVL	FL8	TXPLLTVEL	TL8	3	2	[3ddl]
FTXXLSXLL	FL8	TAXXXXXXL	TL8	1	0	[1s8l, 1at9, 1s8j, 1e0p, 2i1x, 1r84, 1r2n, 1pxs, 1pxr, 1ap9, 1m0m, 4hwl, 1s54, 1s53, 1o0a, 1c8s, 3han, 1kg9, 1c8r, 3hao, 1kg8, 3hap, 1bhb, 3haq, 2wjk, 3har, 2wjl, 3has, 1q5j, 2zzl, 1kgb, 1q5i, 1f50, 3nsb, 1tn5, 2brd, 1tn0, 3utx, 4fpd, 3uty, 1brx, 1fbb, 1brr, 1fbk, 1ucq, 4hyx, 1p8u, 1f4z, 1ixf, 3vi0, 1qkp, 1qko, 1brd, 1p8h, 4md2, 4md1, 3ns0, 1c3w, 1bm1, 2ntu, 1kme, 2ntw, 1s52, 1s51, 1py6, 4ov0, 3v…
FTXXLSXLL	FL8	TXXLXXXXL	TL8	1	2	[1s8l, 1at9, 1s8j, 1e0p, 1r84, 1r2n, 1pxr, 1ap9, 4hwl, 1s54, 1s53, 1o0a, 3han, 1kg9, 1kg8, 3hap, 3haq, 2wjk, 3har, 2wjl, 3has, 1q5i, 1f50, 3nsb, 1tn5, 1tn0, 3utx, 3uty, 1brx, 1brr, 1ucq, 4hyx, 1f4z, 1qkp, 1qko, 1brd, 1p8h, 4md2, 4md1, 3ns0, 1c3w, 1bm1, 2ntu, 1kme, 2ntw, 1s52, 1s51, 1py6, 4ov0, 1vjm, 3mbv, 1x0k, 1xji]
FWLXAIGML	FL8	IXGIAAXAY	IY8	0	1	[1gue, 4gyc, 3qdc, 3qap, 2f93, 2ksy, 2f95, 1jgj, 1h68, 1gu8, 1h2s]
FSKVGFXFL	FL8	IPIWSGLXY	IY8	6	1	[1xio, 2m3g, 4tl3]
FSKVGFXFL	FL8	WIGYPXXWI	WI8	6	5	[1xio, 2m3g, 4tl3]
FSKVGFXFL	FL8	YVAGMTIGA	YA8	6	0	[1xio, 2m3g, 4tl3]
FTXXLSXLL	FL8	YADWLFTTA	YA8	1	2	[1q5j]
FSKVGFXFL	FL8	AGMTIGALH	AH8	6	0	[1xio, 2m3g, 4tl3]
FTXXLSXLL	FL8	IMIXTXLVG	IG8	1	3	[1s8l, 1at9, 1s8j, 1e0p, 2i1x, 1r84, 1r2n, 1pxr, 1ap9, 1m0m, 4hwl, 1s54, 1s53, 1o0a, 1c8s, 3han, 1kg9, 1c8r, 3hao, 1kg8, 3hap, 3haq, 2wjk, 3har, 2wjl, 3has, 1q5j, 2zzl, 1kgb, 1q5i, 1f50, 3nsb, 1tn5, 2brd, 1tn0, 3utx, 4fpd, 3uty, 1brx, 1fbb, 1brr, 1fbk, 1ucq, 4hyx, 1p8u, 1f4z, 1ixf, 3vi0, 1qkp, 1qko, 1p8h, 4md2, 4md1, 3ns0, 1c3w, 1bm1, 2ntu, 1kme, 2ntw, 1s52, 1s51, 1py6, 4ov0, 3vhz, 1iw9, 2i20, 2i…
FSKVGFXFL	FL8	MTIGALHFW	MW8	6	0	[1xio, 2m3g, 4tl3]
FXXVVLSAL	FL8	LXTXIAADI	LI8	4	3	[2jaf, 2jag]
FXXXXXXLL	FL8	LXXXDXLMI	LI8	4	3	[2z55, 1vgo, 2ei4]
FXVVLYXLL	FL8	LFTXITFDI	LI8	4	3	[3vvk, 3qbl, 3qbg, 3qbi, 3qbk]
FLXALMIVL	FL8	LSTIPFVWI	LI8	3	4	[3ddl]
FSKVGFXFL	FL8	TIGALHFWS	TS8	6	0	[1xio, 2m3g, 4tl3]
FXXVVLSAL	FL8	SLFTVIAAD	SD8	4	3	[2jaf, 2jag]
FXXXXLNYL	FL8	GLSILLFVF	GF8	6	0	[3vvk, 3qbl, 3qbg, 3qbi, 3qbk]
FSKVGFXFL	FL8	GMTXGALHF	GF8	6	0	[1xio, 2m3g, 4tl3]
FGMGAVAFL	FL8	VITLNTVVM	VM8	4	3	[1gue, 4gyc, 3qdc, 3qap, 2f93, 2f95, 1h68, 1gu8, 1h2s]
FTXXLSXLL	FL8	GXGLILLRS	GS8	1	6	[1brx, 1c3w, 1at9, 1bm1, 1e0p, 1q5i, 2ntu, 1kme, 2i20, 1pxr, 1vjm, 1tn5, 1qko, 1s54, 1s53, 1x0k, 3hao, 1tn0]
FSKVGFXFL	FL8	GALHFWXLS	GS8	6	0	[2m3g, 4tl3]
FTXXLSXLL	FL8	GTXLMGLGS	GS8	1	0	[1s51]
FTXXLSXLL	FL8	ALYFLVKGM	AM8	1	0	[1s54]
FTXXLSXLL	FL8	AXVGADGIM	AM8	1	3	[1s8l, 1at9, 1s8j, 1e0p, 1r84, 1r2n, 1pxr, 1ap9, 4hwl, 1s54, 1s53, 1o0a, 3han, 1kg9, 3hao, 1kg8, 3haq, 2wjk, 3har, 2wjl, 3has, 1q5j, 2zzl, 1q5i, 1f50, 3nsb, 1tn5, 1tn0, 3utx, 4fpd, 3uty, 1brx, 1brr, 1fbk, 1ucq, 4hyx, 1f4z, 1ixf, 3vi0, 1qkp, 1qko, 1brd, 1p8h, 4md2, 4md1, 3ns0, 1c3w, 1bm1, 2ntu, 1kme, 2ntw, 1s52, 1s51, 1py6, 4ov0, 1iw9, 2i20, 1vjm, 3mbv, 1x0k, 3t45, 1xji]
FTXXLSXLL	FL8	LXXXXLXLL	LL8	1	2	[1brx, 1s8l, 1c3w, 1bm1, 1e0p, 1q5i, 2ntu, 1kme, 1pxr, 1vjm, 1tn5, 1qkp, 1qko, 1brd, 1s54, 1s53, 1x0k, 1tn0, 2wjl, 3has]
FTXXLSXLL	FL8	LDVSAKVGL	LL8	1	6	[1fbk, 4fpd]
FXXXXXXLL	FL8	IXXLIGVDA	IA8	4	3	[2z55, 1vgo]
FXXVVLSAL	FL8	IXMCVTGLA	IA8	4	3	[1e12, 2jaf]
FXXXXLNYL	FL8	ILVPVVSIA	IA8	6	1	[3vvk, 3qbl, 3qbg, 3qbi, 3qbk]
FXVVLYXLL	FL8	IXMCVTGLA	IA8	4	3	[3vvk, 3qbl, 3abw, 3qbg, 3qbi, 3qbk]
FSKVGFXFL	FL8	IWSGLAYMA	IA8	6	1	[1xio, 2m3g, 4tl3]
FXXXXXXLL	FL8	TIGTLIGVD	TD8	4	3	[2z55, 1vgo]
FWLXAIGML	FL8	AYXXMAXXV	AV8	0	1	[3qdc, 3qap, 2ksy, 1jgj]
FWLXAIGML	FL8	ALXVYLDLV	AV8	0	6	[1gue, 4gyc, 3qdc, 3qap, 2f93, 2ksy, 2f95, 1jgj, 1h68, 1gu8, 1h2s]
FXXXXLNYL	FL8	AVSTXLVXV	AV8	6	1	[3vvk, 3qbl, 3qbg, 3qbi, 3qbk]
FXXXXLNYL	FL8	AGLSILXFV	AV8	6	0	[3vvk, 3qbl, 3qbg, 3qbi, 3qbk]
FXVVLYXLL	FL8	AMCVTGXAA	AA8	4	3	[3vvk, 3qbl, 3abw, 3qbg, 3qbi, 3qbk]
FWLXAIGML	FL8	AXXAYXVMA	AA8	0	1	[1gue, 4gyc, 3qdc, 3qap, 2f93, 2ksy, 2f95, 1jgj, 1h68, 1gu8, 1h2s]
FXXXXXXLL	FL8	AXVXVLXTA	AA8	4	5	[2z55, 1vgo, 2ei4]
FXXXXXXLL	FL8	MIXTGLXGA	MA8	4	3	[2z55, 1vgo, 2ei4]
FXXVVLSAL	FL8	MXVTGLAXA	MA8	4	3	[1e12]
FTXXLSXLL	FL8	MIXTGLXGA	MA8	1	3	[1at9, 1e0p, 2i1x, 1r84, 1r2n, 1pxr, 1ap9, 1m0m, 4hwl, 1s54, 1s53, 1o0a, 1c8s, 3han, 1kg9, 1c8r, 3hao, 1kg8, 3hap, 3haq, 2wjk, 3har, 2wjl, 3has, 1q5j, 2zzl, 1kgb, 1q5i, 1f50, 3nsb, 1tn5, 2brd, 1tn0, 3utx, 4fpd, 3uty, 1brx, 1fbb, 1brr, 1fbk, 1ucq, 4hyx, 1p8u, 1f4z, 1ixf, 3vi0, 1qkp, 1qko, 1p8h, 4md2, 4md1, 3ns0, 1c3w, 1bm1, 2ntu, 1kme, 2ntw, 1s52, 1s51, 1py6, 4ov0, 3vhz, 1iw9, 2i20, 2i21, 1vjm, 3m…
FXVVLYXLL	FL8	MXVTGLAXA	MA8	4	3	[3vvk, 3qbl, 3abw, 3qbg, 3qbi, 3qbk]
FXXVVLSAL	FL8	GMCVTGLXA	GA8	4	3	[1e12, 2jaf]
FTXXLSXLL	FL8	GTXLMGLXA	GA8	1	0	[1s54]
FWLXAIGML	FL8	GISGXAAXA	GA8	0	1	[1gue, 4gyc, 3qdc, 3qap, 2f93, 2ksy, 2f95, 1jgj, 1h68, 1gu8, 1h2s]
FTXXLSXLL	FL8	DGIMIXTXL	DL8	1	3	[1s8l, 1at9, 1s8j, 1e0p, 2i1x, 1r84, 1r2n, 1pxr, 1ap9, 1m0m, 4hwl, 1s54, 1s53, 1o0a, 1c8s, 3han, 1kg9, 1c8r, 3hao, 1kg8, 3hap, 3haq, 2wjk, 3har, 2wjl, 3has, 1q5j, 2zzl, 1kgb, 1q5i, 1f50, 3nsb, 1tn5, 2brd, 1tn0, 3utx, 4fpd, 3uty, 1brx, 1fbb, 1brr, 1fbk, 1ucq, 4hyx, 1p8u, 1f4z, 1ixf, 3vi0, 1qkp, 1qko, 1brd, 1p8h, 4md2, 4md1, 3ns0, 1c3w, 1bm1, 2ntu, 1kme, 2ntw, 1s52, 1s51, 1py6, 4ov0, 3vhz, 1iw9, 2i…
FXXXXXXLL	FL8	DXLMXXTXL	DL8	4	3	[2z55, 1vgo, 2ei4]
FXXVVLSAL	FL8	DIXMXVTGL	DL8	4	3	[1e12, 2jaf, 2jag]
FLXALMIVL	FL8	DWXLTXXLL	DL8	3	2	[3ddl]
FXVVLYXLL	FL8	DIXMXVTGL	DL8	4	3	[3vvk, 3qbl, 3abw, 3qbg, 3qbi, 3qbk]
FTXXLSXLL	FL8	DWLXTXXLL	DL8	1	2	[1at9, 1e0p, 2i1x, 1r84, 1r2n, 1pxs, 1pxr, 1ap9, 1m0m, 4hwl, 1s54, 1s53, 1o0a, 1c8s, 3han, 1kg9, 1c8r, 3hao, 1kg8, 3hap, 3haq, 2wjk, 3har, 2wjl, 3has, 1q5j, 2zzl, 1kgb, 1q5i, 1f50, 3nsb, 1tn5, 2brd, 1tn0, 3utx, 4fpd, 3uty, 1brx, 1fbb, 1brr, 1fbk, 1ucq, 4hyx, 1p8u, 1f4z, 1ixf, 1qkp, 1qko, 1brd, 1p8h, 4md2, 4md1, 3ns0, 1c3w, 1bm1, 2ntu, 1kme, 2ntw, 1s52, 1s51, 1py6, 4ov0, 1iw9, 2i20, 2i21, 1vjm, 3m…
FTXXLSXLL	FL8	ARYXXWLFT	AT8	1	2	[1s8l, 1at9, 1e0p, 1s8j, 2i1x, 1r84, 1r2n, 1pxs, 1pxr, 1ap9, 1m0m, 4hwl, 1s54, 1s53, 1o0a, 1c8s, 3han, 1kg9, 1c8r, 3hao, 1kg8, 3hap, 3haq, 2wjk, 3har, 2wjl, 3has, 1q5j, 2zzl, 1kgb, 1q5i, 1f50, 3nsb, 1tn5, 2brd, 1tn0, 3utx, 4fpd, 3uty, 1brx, 1fbb, 1brr, 1fbk, 1ucq, 4hyx, 1p8u, 1f4z, 1ixf, 3vi0, 1qkp, 1qko, 1p8h, 4md2, 4md1, 3ns0, 1c3w, 1bm1, 2ntu, 1kme, 2ntw, 1s52, 1s51, 1py6, 4ov0, 3vhz, 1iw9, 2i…
FXXVVLSAL	FL8	AAXIGMCVT	AT8	4	3	[1e12, 2jaf, 2jag]
FTXXLSXLL	FL8	FTTXLXXXD	FD8	1	2	[1s8l, 1at9, 1s8j, 1e0p, 1r84, 1r2n, 1pxr, 1ap9, 4hwl, 1s54, 1s53, 1o0a, 3han, 1kg9, 1kg8, 3hap, 3haq, 2wjk, 3har, 2wjl, 3has, 1q5i, 1f50, 3nsb, 1tn5, 1tn0, 3utx, 3uty, 1brx, 1brr, 1ucq, 4hyx, 1f4z, 1qkp, 1qko, 1brd, 1p8h, 4md2, 4md1, 3ns0, 1c3w, 1bm1, 2ntu, 1kme, 2ntw, 1s52, 1s51, 1py6, 4ov0, 1vjm, 3mbv, 1x0k, 1xji]
FSKVGFXFL	FL8	FIPIWSGLA	FA8	6	1	[1xio, 2m3g, 4tl3]
FXVVLYXLL	FL8	FXAITFDIA	FA8	4	3	[3vvk, 3qbl, 3abw, 3qbg, 3qbi, 3qbk]
FXXXXXXLL	FL8	FNTLXXLVA	FA8	4	5	[1vgo]
FTXXLSXLL	FL8	RYAXWLXXT	RT8	1	2	[1s8l, 1at9, 1s8j, 1e0p, 2i1x, 1r84, 1r2n, 1pxs, 1pxr, 1ap9, 1m0m, 4hwl, 1s54, 1s53, 1o0a, 1c8s, 3han, 1kg9, 1c8r, 3hao, 1kg8, 3hap, 3haq, 2wjk, 3har, 2wjl, 3has, 1q5j, 2zzl, 1kgb, 1q5i, 1f50, 3nsb, 1tn5, 2brd, 1tn0, 3utx, 4fpd, 3uty, 1brx, 1fbb, 1brr, 1fbk, 1ucq, 4hyx, 1p8u, 1f4z, 1ixf, 3vi0, 1qkp, 1qko, 1brd, 1p8h, 4md2, 4md1, 3ns0, 1c3w, 1bm1, 2ntu, 1kme, 2ntw, 1s52, 1s51, 1py6, 4ov0, 3vhz, 1i…
FLXALMIVL	FL8	RGLWGFLST	RT8	3	4	[3ddl]
FWLXAIGML	FL8	TXVGFGFIA	TA8	0	6	[1gue, 4gyc, 3qdc, 3qap, 2f93, 2ksy, 2f95, 1jgj, 1h68, 1gu8]
FWLXAIGML	FL8	TXVGISXIA	TA8	0	1	[1gue, 4gyc, 3qdc, 3qap, 2f93, 2ksy, 2f95, 1jgj, 1h68, 1gu8, 1h2s]
FGMGAVAFL	FL8	TVVMLAGFA	TA8	4	3	[1gue, 4gyc, 3qdc, 3qap, 2f93, 2f95, 1h68, 1gu8, 1h2s]
FTXXLSXLL	FL8	TXLLXLXXA	TA8	1	2	[1brx, 1s8l, 1at9, 1s8j, 1e0p, 1r84, 1r2n, 4hyx, 1f4z, 1pxr, 4hwl, 1qkp, 1qko, 1brd, 1s54, 1s53, 1o0a, 1p8h, 3han, 1kg8, 3hap, 3haq, 2wjk, 3har, 4md2, 2wjl, 3has, 4md1, 1c3w, 1bm1, 1q5i, 2ntu, 1kme, 1f50, 2ntw, 1s52, 1s51, 1py6, 4ov0, 1vjm, 1tn5, 3mbv, 1x0k, 1tn0, 3utx, 1xji, 3uty]
FGMGAVAFL	FL8	TLNTVVMLA	TA8	4	3	[1gue, 4gyc, 3qdc, 3qap, 2f93, 2f95, 1h68, 1gu8, 1h2s]
FLXALMIVL	FL8	PLLXVELVL	PL8	3	2	[3ddl]
FTXXLSXLL	FL8	PLXXXXLXL	PL8	1	2	[1brx, 1s8l, 1at9, 1s8j, 1e0p, 1r84, 1r2n, 4hyx, 1f4z, 1pxr, 1qkp, 1qko, 1brd, 1s54, 1s53, 3han, 3hap, 3haq, 2wjk, 3har, 2wjl, 3has, 1c3w, 1bm1, 1q5i, 2ntu, 1kme, 2ntw, 1s52, 1s51, 1py6, 1vjm, 1tn5, 1x0k, 1tn0, 3utx, 1xji, 3uty]
FLXALMIVL	FL8	PFVWILYIL	PL8	3	4	[3ddl]
FLXALMIVL	FL8	YXXWXXTXP	YP8	3	2	[3ddl]
FTXXLSXLL	FL8	YAXWLXTTP	YP8	1	2	[1s8l, 1at9, 1s8j, 1e0p, 2i1x, 1r84, 1r2n, 1pxs, 1pxr, 1ap9, 1m0m, 4hwl, 1s54, 1s53, 1o0a, 1c8s, 3han, 1kg9, 1c8r, 3hao, 1kg8, 3hap, 3haq, 2wjk, 3har, 2wjl, 3has, 2zzl, 1kgb, 1q5i, 1f50, 3nsb, 1tn5, 2brd, 1tn0, 3utx, 4fpd, 3uty, 1brx, 1fbb, 1brr, 1fbk, 1ucq, 4hyx, 1p8u, 1f4z, 1ixf, 3vi0, 1qkp, 1qko, 1brd, 1p8h, 4md2, 4md1, 3ns0, 1c3w, 1bm1, 2ntu, 1kme, 2ntw, 1s52, 1s51, 1py6, 4ov0, 3vhz, 1iw9, 2i…
FWLXAIGML	FL8	IAXXAYXVM	IM8	0	1	[1gue, 4gyc, 3qdc, 3qap, 2f93, 2ksy, 2f95, 1jgj, 1h68, 1gu8, 1h2s]
FLXALMIVL	FL8	TIXFVWILY	TY8	3	4	[3ddl]
FWLXAIGML	FL8	LIVYLDLVT	LT8	0	6	[1gue, 4gyc, 3qdc, 3qap, 2f93, 2ksy, 2f95, 1jgj, 1h68, 1gu8, 1h2s]
FWLXAIGML	FL8	YXVMALGXG	YG8	0	1	[3qdc, 3qap, 2ksy, 1jgj]
FWLXAIGML	FL8	YVTXVGISG	YG8	0	1	[1gue, 4gyc, 3qdc, 3qap, 2f93, 2ksy, 2f95, 1jgj, 1h68, 1gu8]
FWLXAIGML	FL8	YLDLVTXVG	YG8	0	6	[1gue, 4gyc, 3qdc, 3qap, 2f93, 2ksy, 2f95, 1jgj, 1h68, 1gu8, 1h2s]
FXVVLYXLL	FL8	KLFTAITFD	KD8	4	3	[3vvk, 3qbl, 3qbg, 3qbi, 3qbk]
FXVVLYXLL	FL8	AITFDIAXC	AC8	4	3	[3vvk, 3qbl, 3abw, 3qbg, 3qbi, 3qbk]
FXVVLYXLL	FL8	TXLFTAIXF	TF8	4	3	[3vvk, 3qbl, 3qbg, 3qbi, 3qbk]
FXVVLYXLL	FL8	CVTGLAAAL	CL8	4	3	[3vvk, 3qbl, 3abw, 3qbg, 3qbi, 3qbk]
FXXVVLSAL	FL8	FTVIAADIG	FG8	4	3	[1e12, 2jaf, 2jag]
FXVVLYXLL	FL8	FDIAMCVTG	FG8	4	3	[3vvk, 3qbl, 3abw, 3qbg, 3qbi, 3qbk]
FXVVLYXLL	FL8	TFDIAMCVT	TT8	4	3	[3vvk, 3qbl, 3abw, 3qbg, 3qbi, 3qbk]
FXXXXXXLL	FL8	TXXVAVLWT	TT8	4	5	[2z55, 1vgo, 2ei4]
FLXALMIVL	FL8	LWGFLSTIP	LP8	3	4	[3ddl]
FXVVLYXLL	FL8	VVXXLGYPI	VI8	4	5	[3vvk, 3qbl, 3abw, 3qbg, 3qbi, 3qbk]
FWLXAIGML	FL8	VTXVGISGI	VI8	0	1	[1gue, 4gyc, 3qdc, 3qap, 2f93, 2ksy, 2f95, 1jgj, 1h68, 1gu8]
FWLXAIGML	FL8	VXXVGFGXI	VI8	0	6	[1gue, 4gyc, 3qdc, 3qap, 2f93, 2ksy, 2f95, 1jgj, 1h68, 1gu8]
FSKVGFXFL	FL8	VTYFTVXWI	VI8	6	5	[1xio, 2m3g, 4tl3]
FXXXXLNYL	FL8	STLKLLTVV	SV8	6	5	[3vvk, 3qbl, 3qbg, 3qbi, 3qbk]
FXVVLYXLL	FL8	STLKLLTVV	SV8	4	5	[3vvk, 3qbl, 3qbg, 3qbi, 3qbk]
FWLXAIGML	FL8	SGIAAVAYV	SV8	0	1	[1gue, 4gyc, 3qdc, 3qap, 2f93, 2f95, 1h68, 1gu8, 1h2s]
FTXXLSXLL	FL8	SLYFLVKGM	SM8	1	0	[1s51]
FLXALMIVL	FL8	STIXFVWIL	SL8	3	4	[3ddl]
FTXXLSXLL	FL8	SWLFTTPLL	SL8	1	2	[1s8l, 1s8j]
FTXXLSXLL	FL8	LLLDLALLV	LV8	1	2	[1brx]
FLXALMIVL	FL8	LLXVXLLXV	LV8	3	2	[3ddl]
FLXALMIVL	FL8	LLXVXLXXV	LV8	3	2	[3ddl]
FXXXXLNYL	FL8	LIAVSTILV	LV8	6	1	[3vvk, 3qbl, 3qbg, 3qbi, 3qbk]
FGMGAVAFL	FL8	LAGFAGAMV	LV8	4	3	[3qdc, 3qap]
FSKVGFXFL	FL8	FTVLWIGYP	FP8	6	5	[1xio, 2m3g, 4tl3]
FXXXXLNYL	FL8	IAVSTILVP	IP8	6	1	[3vvk, 3qbl, 3qbg, 3qbi, 3qbk]
FTXXLSXLL	FL8	YXARYXDWL	YL8	1	2	[1fbb, 1brr, 1fbk, 1r84, 1r2n, 1pxs, 1pxr, 4hwl, 1ixf, 3vi0, 1qkp, 1p8h, 3han, 3hap, 3har, 3has, 1q5i, 1kme, 1s52, 3vhz, 1iw9, 1tn5, 2brd, 1x0k, 1tn0, 3utx, 1xji, 3uty]
FWLXAIGML	FL8	AVMALGVGW	AW8	0	1	[2ksy, 1jgj]
FXXXXXXLL	FL8	GTLIGVXAL	GL8	4	3	[2z55, 1vgo]
FXXXXXXLL	FL8	ALXIVTGLI	AI8	4	3	[2z55, 1vgo, 2ei4]
FXXXXXXLL	FL8	NTLTALVAV	NV8	4	5	[1vgo]
FWLXAIGML	FL8	VVMALGVGW	VW8	0	1	[3qdc, 3qap]
FXXXXLNYL	FL8	LSILLFVFM	LM8	6	0	[3vvk, 3qbl, 3qbg, 3qbi, 3qbk]
FLXALMIVL	FL8	LTVELVLVM	LM8	3	2	[3ddl]
FWLXAIGML	FL8	SGXAAVAXA	SA8	0	1	[2ksy, 1jgj]
FSKVGFXFL	FL8	SGXAYMAMA	SA8	6	1	[1xio, 2m3g]
FSKVGFXFL	FL8	TYFTVLWIG	TG8	6	5	[1xio, 2m3g, 4tl3]
FLXALMIVL	FL8	YRYVDWLLT	YT8	3	2	[3ddl]
FGMGAVAFL	FL8	FGIXITLNT	FT8	4	3	[1gue, 4gyc, 3qdc, 3qap, 2f93, 2f95, 1h68, 1gu8]
FXXXXLNYL	FL8	FSTLKLLTV	FV8	6	5	[3vvk, 3qbl, 3qbg, 3qbi, 3qbk]
FXVVLYXLL	FL8	FSTLKLLTV	FV8	4	5	[3vvk, 3qbl, 3qbg, 3qbi, 3qbk]
FXXXXLNYL	FL8	ILXFVFMTR	IR8	6	0	[3vvk, 3qbl, 3qbg, 3qbi, 3qbk]
FLXALMIVL	FL8	RYXXWLXXV	RV8	3	2	[3ddl]
FGMGAVAFL	FL8	MLAGFAGAM	MM8	4	3	[4gyc, 3qdc, 3qap]
FLXALMIVL	FL8	FVWILYILF	FF8	3	4	[3ddl]
FLXALMIVL	FL8	VWILYILFT	VT8	3	4	[3ddl]
FGMGAVAFL	FL8	EFGIVITLN	EN8	4	3	[1gue, 4gyc, 3qdc, 3qap, 2f93, 2f95, 1h68, 1gu8]
FXXXXLNYL	FL8	STILVPVVS	SS8	6	1	[3vvk, 3qbl, 3qbg, 3qbi, 3qbk]
FWLXAIGML	FL8	IVYLDLVTK	IK8	0	6	[1gue, 4gyc, 3qdc, 3qap, 2f93, 2ksy, 2f95, 1jgj, 1h68, 1gu8, 1h2s]
FGMGAVAFL	FL8	NTVVMLAXF	NF8	4	3	[1gue, 4gyc, 3qdc, 3qap, 2f93, 2f95, 1h68, 1gu8, 1h2s]
FTXXLSXLL	FL8	FGLILLRSR	FR8	1	6	[1brx]
FXXVVLSAL	FL8	VIAADIGMC	VC8	4	3	[1e12, 2jaf, 2jag]
FWLXAIGML	FL8	DVALIVYLD	DD8	0	6	[4gyc, 3qdc, 3qap, 2f93, 2ksy, 2f95, 1jgj, 1h2s]
FSKVGFXFL	FL8	PIWSGLAYM	PM8	6	1	[1xio, 2m3g, 4tl3]
FLXALMIVL	FL8	LTVXLLXVE	LE8	3	2	[3ddl]
FLXALMIVL	FL8	FLSTIPFVW	FW8	3	4	[3ddl]
FSKVGFXFL	FL8	YFTVLWIGY	YY8	6	5	[1xio, 2m3g, 4tl3]
FXXVVLSAL	FL8	CVTGLAAAM	CM8	4	3	[1e12]
FTXXLSXLL	FL8	EWIWLALGT	ET8	1	0	[4hwl, 1s52, 1r84, 1r2n]
FSKVGFXFL	FL8	EYLVAMFIP	EP8	6	1	[2m3g]
FLXALMIVL	FL8	WLLTVPLLT	WT8	3	2	[3ddl]
FTXXLSXLL	FL8	TGLVGALTK	TK8	1	3	[1at9, 2brd]
FLXALMIVL	FL8	WILYILFTQ	WQ8	3	4	[3ddl]
ALXXLXXLL	AL8	YIFAFLLLN	YN8	0	6	[3qbl, 3vvk, 3qbg, 3qbi, 3qbk]
AVFIFVXXL	AL8	INLGLVAAT	IT8	0	1	[4gyc]
ALXTALXGL	AL8	ETXXFMVXD	ED8	0	6	[1m0k, 1s8l, 1at9, 1e0p, 1s8j, 2i1x, 1r2n, 1r84, 1pxs, 1pxr, 1ap9, 1m0m, 4hwl, 1s54, 1s53, 1o0a, 1c8s, 3han, 3hao, 1c8r, 1kg9, 1kg8, 3hap, 3haq, 3har, 2wjl, 3has, 1q5j, 1kgb, 2zzl, 1q5i, 1dze, 3nsb, 1tn5, 2brd, 3utv, 1tn0, 3utw, 3utx, 3uty, 4fpd, 1brx, 1fbb, 1brr, 1p8i, 1fbk, 1ucq, 4hyx, 1p8u, 1ixf, 3vi0, 1qkp, 1qko, 1p8h, 1qm8, 4md2, 4md1, 2zfe, 1iw6, 3ns0, 1c3w, 2ntu, 1kme, 2ntw, 1s52, 1s51, 1p…
AXXXXLXAL	AL8	WGFLSTIXF	WF8	3	4	[3ddl]
AAIAFTXXL	AL8	WAXYAXWLF	WF8	1	2	[1pxr, 3uty]
AFTXXLSML	AL8	WAXYAXWLF	WF8	1	2	[1m0k, 1s8l, 1at9, 1s8j, 1e0p, 2i1x, 1r84, 1r2n, 1pxs, 1pxr, 1ap9, 1m0m, 4hwl, 1s54, 1s53, 1o0a, 1c8s, 3han, 1kg9, 1c8r, 3hao, 1kg8, 3hap, 3haq, 2wjk, 3har, 2wjl, 3has, 1q5j, 2zzl, 1kgb, 1q5i, 1f50, 1dze, 3nsb, 1tn5, 2brd, 1tn0, 3utx, 4fpd, 3uty, 1brx, 1fbb, 1brr, 1p8i, 1fbk, 1ucq, 4hyx, 1p8u, 1f4z, 1ixf, 3vi0, 1qkp, 1qko, 1p8h, 1qm8, 4md2, 4md1, 2zfe, 1iw6, 3ns0, 1c3w, 2ntu, 1kme, 2ntw, 1s52, 1s…
AKYXFAXXL	AL8	LMIPLVSIS	LS8	6	1	[1e12, 2jaf, 2jag]
ALXTALXGL	AL8	LLFMVLDVS	LS8	0	6	[1m0k, 1s8l, 1at9, 1e0p, 1s8j, 2i1x, 1r2n, 1r84, 1pxs, 1jv7, 1jv6, 1pxr, 1ap9, 1m0m, 1m0l, 4hwl, 1s54, 1s53, 1o0a, 1c8s, 3han, 3hao, 1c8r, 1kg9, 1kg8, 3hap, 3haq, 2wjk, 3har, 2wjl, 3has, 1q5j, 1kgb, 2zzl, 1q5i, 1f50, 1dze, 3nsb, 1tn5, 2brd, 1cwq, 3utv, 1tn0, 3utw, 3utx, 3uty, 4fpd, 1brx, 1fbb, 1brr, 1p8i, 1fbk, 1ucq, 4hyx, 1p8u, 1f4z, 1ixf, 3vi0, 1qkp, 1qko, 1p8h, 1qm8, 4md2, 4md1, 2zfe, 1iw6, 3n…
ALXXLXXLL	AL8	LVPVVSIAS	LS8	0	1	[3qbl, 3vvk, 3a7k, 3abw, 3qbg, 3qbi, 3qbk]
ALXTPMILL	AL8	LVPVVSIAS	LS8	2	1	[3qbl, 3vvk, 3a7k, 3qbg, 3abw, 3qbi, 3qbk]
AKYXFAXXL	AL8	LVPVVSIAS	LS8	6	1	[3vvk, 3qbl, 3abw, 3qbg, 3qbi, 3qbk]
AMLXXXXXL	AL8	LLFMVLDVS	LS8	4	6	[1m0k, 1s8l, 1at9, 1e0p, 1s8j, 1r84, 1r2n, 1pxs, 1jv7, 1jv6, 1ap9, 1pxr, 1m0l, 4hwl, 1s54, 1s53, 1o0a, 3han, 1kg9, 3hao, 3hap, 1kg8, 2wjk, 2wjl, 1q5j, 2zzl, 1q5i, 1f50, 1tn5, 3nsb, 1cwq, 3utv, 1tn0, 3utw, 3utx, 3uty, 4fpd, 1brx, 1brr, 1p8i, 1fbk, 1ucq, 4hyx, 1f4z, 1ixf, 3vi0, 1qkp, 1qko, 1p8h, 1qm8, 4md2, 2zfe, 4md1, 1iw6, 3ns0, 1c3w, 1bm1, 2ntu, 1kme, 2ntw, 1s52, 1s51, 1py6, 4ov0, 1iw9, 2i20, 1v…
ALXTPMILL	AL8	LMIPLVSIS	LS8	2	1	[1e12, 2jaf, 2jag]
ALXTALXGL	AL8	TLXFMVLDV	TV8	0	6	[1m0k, 1s8l, 1at9, 1e0p, 1s8j, 2i1x, 1r2n, 1r84, 1pxs, 1pxr, 1ap9, 1m0m, 4hwl, 1s54, 1s53, 1o0a, 1c8s, 3han, 3hao, 1c8r, 1kg9, 1kg8, 3hap, 3haq, 2wjk, 3har, 2wjl, 3has, 1q5j, 1kgb, 2zzl, 1q5i, 1f50, 1dze, 3nsb, 1tn5, 2brd, 1cwq, 3utv, 1tn0, 3utw, 3utx, 3uty, 4fpd, 1brx, 1fbb, 1brr, 1p8i, 1fbk, 1ucq, 4hyx, 1p8u, 1f4z, 1ixf, 3vi0, 1qkp, 1qko, 1p8h, 1qm8, 4md2, 4md1, 2zfe, 1iw6, 3ns0, 1c3w, 1bm1, 2n…
AMLXXXXXL	AL8	TLXFMVLDV	TV8	4	6	[1m0k, 1s8l, 1at9, 1e0p, 1s8j, 1r84, 1r2n, 1pxs, 1ap9, 1pxr, 4hwl, 1s54, 1s53, 1o0a, 3han, 1kg9, 3hao, 3hap, 1kg8, 2wjk, 2wjl, 1q5j, 2zzl, 1q5i, 1f50, 1tn5, 3nsb, 1cwq, 3utv, 1tn0, 3utw, 3utx, 3uty, 4fpd, 1brx, 1brr, 1p8i, 1fbk, 1ucq, 4hyx, 1f4z, 1ixf, 3vi0, 1qkp, 1qko, 1p8h, 1qm8, 4md2, 2zfe, 4md1, 1iw6, 3ns0, 1c3w, 1bm1, 2ntu, 1kme, 2ntw, 1s52, 1s51, 1py6, 4ov0, 1iw9, 2i20, 1vjm, 1x0s, 1qhj, 3m…
AXWLFTTXL	AL8	IGXDALXIV	IV8	2	3	[2z55, 1vgo, 3wqj, 2ei4]
AFXXVLYXL	AL8	IGXDALXIV	IV8	4	3	[2z55, 1vgo, 2ei4]
ALXTPMILL	AL8	IXADIXMCV	IV8	2	3	[1e12, 2jaf, 2jag]
ALXTPMILL	AL8	ITFDIXXCV	IV8	2	3	[3qbl, 3vvk, 3a7k, 3qbg, 3abw, 3qbi, 3qbk]
AXXXLVYYL	AL8	IXITLNTVV	IV8	4	3	[1gue, 4gyc, 3qdc, 3qap, 2f93, 2ksy, 2f95, 1jgj, 1h68, 1gu8]
ALXTALXGL	AL8	FMVXDXXXK	FK8	0	6	[1m0k, 1s8l, 1at9, 1e0p, 1s8j, 2i1x, 1r2n, 1r84, 1pxs, 1jv7, 1jv6, 1pxr, 1ap9, 1m0m, 1m0l, 4hwl, 1s54, 1s53, 1o0a, 1c8s, 3han, 3hao, 1c8r, 1kg9, 1kg8, 3hap, 3haq, 2wjk, 3har, 2wjl, 3has, 1q5j, 1kgb, 2zzl, 1q5i, 1f50, 1dze, 3nsb, 1tn5, 2brd, 1cwq, 3utv, 1tn0, 3utw, 3utx, 3uty, 4fpd, 1brx, 1fbb, 1brr, 1p8i, 1fbk, 1ucq, 4hyx, 1p8u, 1f4z, 1ixf, 3vi0, 1qkp, 1qko, 1brd, 1p8h, 1mgy, 1qm8, 4md2, 4md1, 2z…
AFTXXLSML	AL8	FMVXDXXXK	FK8	1	6	[1m0k, 1s8l, 1at9, 1s8j, 1e0p, 2i1x, 1r84, 1r2n, 1jv7, 1pxr, 1ap9, 1m0m, 1jv6, 4hwl, 1s54, 1s53, 1o0a, 1c8s, 3han, 1kg9, 1c8r, 3hao, 1kg8, 3hap, 3haq, 2wjk, 3har, 2wjl, 3has, 1q5j, 2zzl, 1kgb, 1q5i, 1f50, 1dze, 3nsb, 1tn5, 2brd, 1tn0, 3utx, 4fpd, 3uty, 1brx, 1fbb, 1brr, 1p8i, 1fbk, 1ucq, 4hyx, 1p8u, 1f4z, 1ixf, 3vi0, 1qkp, 1qko, 1brd, 1p8h, 1qm8, 4md2, 4md1, 2zfe, 1iw6, 3ns0, 1c3w, 1bm1, 2ntu, 1k…
AMLXXXXXL	AL8	FMVXDXXXK	FK8	4	6	[1m0k, 1s8l, 1at9, 1e0p, 1s8j, 1r84, 1r2n, 1pxs, 1jv7, 1jv6, 1ap9, 1pxr, 1m0l, 4hwl, 1s54, 1s53, 1o0a, 3han, 1kg9, 3hao, 3hap, 1kg8, 2wjk, 2wjl, 1q5j, 2zzl, 1q5i, 1f50, 1tn5, 3nsb, 1cwq, 3utv, 1tn0, 3utw, 3utx, 3uty, 4fpd, 1brx, 1brr, 1p8i, 1fbk, 1ucq, 4hyx, 1f4z, 1ixf, 3vi0, 1qkp, 1qko, 1brd, 1p8h, 1mgy, 1qm8, 4md2, 2zfe, 4md1, 1iw6, 3ns0, 1c3w, 1bm1, 2ntu, 1kme, 2ntw, 1s52, 1s51, 1py6, 4ov0, 1i…
ALXTALXGL	AL8	MVXDXXXKV	MV8	0	6	[1m0k, 1s8l, 1at9, 1e0p, 1s8j, 2i1x, 1r2n, 1r84, 1pxs, 1jv7, 1jv6, 1pxr, 1ap9, 1m0m, 1m0l, 4hwl, 1s54, 1s53, 1o0a, 1c8s, 3han, 3hao, 1c8r, 1kg9, 1kg8, 3hap, 3haq, 2wjk, 3har, 2wjl, 3has, 1q5j, 1kgb, 2zzl, 1q5i, 1f50, 1dze, 3nsb, 1tn5, 2brd, 1cwq, 3utv, 1tn0, 3utw, 3utx, 3uty, 4fpd, 1brx, 1fbb, 1brr, 1p8i, 1fbk, 1ucq, 4hyx, 1p8u, 1f4z, 1ixf, 3vi0, 1qkp, 1qko, 1brd, 1p8h, 1mgy, 1qm8, 4md2, 4md1, 2z…
AMLXXXXXL	AL8	MVXDXXXKV	MV8	4	6	[1m0k, 1s8l, 1at9, 1e0p, 1s8j, 1r84, 1r2n, 1pxs, 1jv7, 1jv6, 1ap9, 1pxr, 1m0l, 4hwl, 1s54, 1s53, 1o0a, 3han, 1kg9, 3hao, 3hap, 1kg8, 2wjk, 2wjl, 1q5j, 2zzl, 1q5i, 1f50, 1tn5, 3nsb, 1cwq, 3utv, 1tn0, 3utw, 3utx, 3uty, 4fpd, 1brx, 1brr, 1p8i, 1fbk, 1ucq, 4hyx, 1f4z, 1ixf, 3vi0, 1qkp, 1qko, 1brd, 1p8h, 1mgy, 1qm8, 4md2, 2zfe, 4md1, 1iw6, 3ns0, 1c3w, 1bm1, 2ntu, 1kme, 2ntw, 1s52, 1s51, 1py6, 4ov0, 1i…
AFTXXLSML	AL8	MVXDXXXKV	MV8	1	6	[1m0k, 1s8l, 1at9, 1s8j, 1e0p, 2i1x, 1r84, 1r2n, 1jv7, 1pxs, 1pxr, 1ap9, 1m0m, 1jv6, 4hwl, 1s54, 1s53, 1o0a, 1c8s, 3han, 1kg9, 1c8r, 3hao, 1kg8, 3hap, 3haq, 2wjk, 3har, 2wjl, 3has, 1q5j, 2zzl, 1kgb, 1q5i, 1f50, 1dze, 3nsb, 1tn5, 2brd, 1tn0, 3utx, 4fpd, 3uty, 1brx, 1fbb, 1brr, 1p8i, 1fbk, 1ucq, 4hyx, 1p8u, 1f4z, 1ixf, 3vi0, 1qkp, 1qko, 1brd, 1p8h, 1qm8, 4md2, 4md1, 2zfe, 1iw6, 3ns0, 1c3w, 1bm1, 2n…
AAIAFTXXL	AL8	MVXDXXXKV	MV8	1	6	[1pxr, 3uty]
AXWLFTTXL	AL8	MVXDXXXKV	MV8	2	6	[1s8l, 1s8j, 1mgy, 1jv7, 1jv6]
ALXTALXGL	AL8	LVXXIAFTA	LA8	0	1	[1pxs]
AKXGXGFXL	AL8	LVPXIASAA	LA8	6	1	[2z55, 1vgo]
AKXGXXXXL	AL8	LVXXIAFTA	LA8	6	1	[1pxs]
AIGXLVGXL	AL8	LXGISGIAA	LA8	0	1	[1gue, 4gyc, 3qdc, 3qap, 2f93, 2ksy, 2f95, 1jgj, 1h68, 1gu8, 1h2s]
APRYIXWIL	AL8	LXGISGIAA	LA8	2	1	[1gue, 3qap, 3qdc, 1h68, 1gu8, 1h2s]
AXWLFTTXL	AL8	LVPXIASAA	LA8	2	1	[2z55, 1uaz, 1vgo, 3wqj, 2ei4]
ALXTALXGL	AL8	LFMVLDVXA	LA8	0	6	[1m0k, 1s8l, 1at9, 1e0p, 1s8j, 2i1x, 1r2n, 1r84, 1pxs, 1jv7, 1jv6, 1pxr, 1ap9, 1m0m, 1m0l, 4hwl, 1s54, 1s53, 1o0a, 1c8s, 3han, 3hao, 1c8r, 1kg9, 1kg8, 3hap, 3haq, 2wjk, 3har, 2wjl, 3has, 1q5j, 1kgb, 2zzl, 1q5i, 1f50, 1dze, 3nsb, 1tn5, 2brd, 1cwq, 3utv, 1tn0, 3utw, 3utx, 3uty, 4fpd, 1brx, 1fbb, 1brr, 1p8i, 1fbk, 1ucq, 4hyx, 1p8u, 1f4z, 1ixf, 3vi0, 1qkp, 1qko, 1brd, 1p8h, 1mgy, 1qm8, 4md2, 4md1, 2z…
AXWLFTTXL	AL8	LVXXIAFTA	LA8	2	1	[1pxs]
AMLXXXXXL	AL8	LFMVLDVXA	LA8	4	6	[1m0k, 1s8l, 1at9, 1e0p, 1s8j, 1r84, 1r2n, 1pxs, 1jv7, 1jv6, 1ap9, 1pxr, 1m0l, 4hwl, 1s54, 1s53, 1o0a, 3han, 1kg9, 3hao, 3hap, 1kg8, 2wjk, 2wjl, 1q5j, 2zzl, 1q5i, 1f50, 1tn5, 3nsb, 1cwq, 3utv, 1tn0, 3utw, 3utx, 3uty, 4fpd, 1brx, 1brr, 1p8i, 1fbk, 1ucq, 4hyx, 1f4z, 1ixf, 3vi0, 1qkp, 1qko, 1brd, 1p8h, 1mgy, 1qm8, 4md2, 2zfe, 4md1, 1iw6, 3ns0, 1c3w, 1bm1, 2ntu, 1kme, 2ntw, 1s52, 1s51, 1py6, 4ov0, 1i…
AVAYXVXAL	AL8	LTXLFWLGA	LA8	1	0	[1jgj]
AVFIFVXXL	AL8	LGINLGLVA	LA8	0	1	[4gyc, 1h2s]
AIGXLVGXL	AL8	DLXXKXGXG	DG8	0	6	[1gue, 4gyc, 3qdc, 3qap, 2f93, 2ksy, 2f95, 1jgj, 1h68, 1gu8, 1h2s]
AAIAFTXXL	AL8	DXXXKXGXG	DG8	1	6	[1pxr, 3uty]
AXWLFTTXL	AL8	DXXXKXGXG	DG8	2	6	[1jv6]
AMLXXXXXL	AL8	DXXXKXGXG	DG8	4	6	[1m0k, 1s8l, 1at9, 1e0p, 1s8j, 1r84, 1r2n, 1pxs, 1jv7, 1ap9, 1pxr, 1m0l, 4hwl, 1s54, 1s53, 1o0a, 3han, 1kg9, 3hao, 3hap, 1kg8, 2wjk, 2wjl, 1q5j, 2zzl, 1q5i, 1f50, 1tn5, 3nsb, 1cwq, 3utv, 1tn0, 3utw, 3utx, 3uty, 1brx, 1brr, 1ucq, 4hyx, 1f4z, 1ixf, 3vi0, 1qkp, 1qko, 1brd, 1p8h, 1mgy, 1qm8, 4md2, 2zfe, 4md1, 1iw6, 3ns0, 1c3w, 1bm1, 2ntu, 1kme, 2ntw, 1s52, 1s51, 1py6, 4ov0, 1iw9, 2i20, 1vjm, 1x0s, 1q…
AFTXXLSML	AL8	DXXXKXGXG	DG8	1	6	[1m0k, 1s8l, 1at9, 1s8j, 1e0p, 2i1x, 1r84, 1r2n, 1jv7, 1pxs, 1pxr, 1ap9, 1m0m, 1jv6, 4hwl, 1s54, 1s53, 1o0a, 1c8s, 3han, 1kg9, 1c8r, 3hao, 1kg8, 3hap, 3haq, 2wjk, 3har, 2wjl, 3has, 1q5j, 2zzl, 1kgb, 1q5i, 1f50, 1dze, 3nsb, 1tn5, 2brd, 1tn0, 3utx, 3uty, 4fpd, 1brx, 1fbb, 1brr, 1p8i, 1fbk, 1ucq, 4hyx, 1p8u, 1f4z, 1ixf, 3vi0, 1qkp, 1qko, 1brd, 1p8h, 1qm8, 4md2, 4md1, 2zfe, 1iw6, 3ns0, 1c3w, 1bm1, 2n…
AVAYXVXAL	AL8	DLXXKXGXG	DG8	1	6	[1gue, 4gyc, 3qap, 3qdc, 2ksy, 1jgj, 1h68, 1gu8, 1h2s]
ALXTALXGL	AL8	DXXXKXGXG	DG8	0	6	[1m0k, 1s8l, 1at9, 1e0p, 1s8j, 2i1x, 1r2n, 1r84, 1pxs, 1jv7, 1pxr, 1ap9, 1m0m, 1jv6, 1m0l, 4hwl, 1s54, 1s53, 1o0a, 1c8s, 3han, 3hao, 1c8r, 1kg9, 1kg8, 3hap, 3haq, 2wjk, 3har, 2wjl, 3has, 1q5j, 1kgb, 2zzl, 1q5i, 1f50, 1dze, 3nsb, 1tn5, 2brd, 1cwq, 3utv, 1tn0, 3utw, 3utx, 3uty, 4fpd, 1brx, 1fbb, 1brr, 1p8i, 1fbk, 1ucq, 4hyx, 1p8u, 1f4z, 1ixf, 3vi0, 1qkp, 1qko, 1brd, 1p8h, 1mgy, 1qm8, 4md2, 4md1, 2z…
AIYPFIXLL	AL8	DLXXKXGXG	DG8	5	6	[4gyc, 3qap, 3qdc, 2f93, 2ksy, 2f95, 1jgj, 1h2s]
AMLXXXXXL	AL8	VLRNVTVXL	VL8	4	5	[1s8l, 1at9, 1e0p, 1s8j, 1r84, 1r2n, 1pxs, 1jv7, 1jv6, 1pxr, 4hwl, 1s54, 1s53, 1o0a, 3han, 3hao, 3hap, 1kg8, 2wjk, 2wjl, 1q5i, 1tn5, 3utv, 1tn0, 3utw, 3utx, 3uty, 4fpd, 1brx, 4hyx, 1f4z, 1qkp, 1qko, 1brd, 1mgy, 1c3w, 1bm1, 2ntu, 1kme, 2ntw, 1s52, 1s51, 1py6, 4ov0, 2i20, 1vjm, 1x0i, 1x0k, 1xji]
AXLGLXXXL	AL8	VALIVYLXL	VL8	1	6	[1h2s]
AIYPFIXLL	AL8	VALIVYLXL	VL8	5	6	[4gyc, 3qap, 3qdc, 2f93, 2ksy, 2f95, 1jgj, 1h2s]
ALXTPMILL	AL8	VSIXSYXXL	VL8	2	1	[3qbl, 3vvk, 1e12, 3a7k, 3qbg, 3abw, 3qbi, 3qbk]
ALXTALXGL	AL8	VSXKVGXGL	VL8	0	6	[1m0k, 1s8l, 1at9, 1e0p, 1s8j, 1r2n, 1r84, 1pxs, 1jv7, 1jv6, 1pxr, 1ap9, 1m0l, 4hwl, 1s54, 1s53, 1o0a, 3han, 3hao, 1kg9, 1kg8, 3hap, 3haq, 2wjk, 3har, 2wjl, 3has, 1q5j, 2zzl, 1q5i, 1f50, 3nsb, 1tn5, 2brd, 1cwq, 3utv, 1tn0, 3utw, 3utx, 4fpd, 3uty, 1brx, 1brr, 1p8i, 1fbk, 1ucq, 4hyx, 1p8u, 1f4z, 1ixf, 3vi0, 1qkp, 1qko, 1brd, 1p8h, 1mgy, 1qm8, 4md2, 4md1, 2zfe, 1iw6, 3ns0, 1c3w, 1bm1, 2ntu, 1kme, 2n…
AIYPFIXLL	AL8	VXVALIVYL	VL8	5	6	[3qap, 3qdc, 2ksy, 1jgj, 1h2s]
AXLGLXXXL	AL8	VXVALIVYL	VL8	1	6	[1h2s]
AIGXLVGXL	AL8	VALIVYLXL	VL8	0	6	[1gue, 4gyc, 3qdc, 3qap, 2f93, 2ksy, 2f95, 1jgj, 1h68, 1gu8, 1h2s]
ALXXLXXLL	AL8	VAKYIFAFL	VL8	0	6	[3qbl, 3vvk, 3a7k, 3abw, 3qbg, 3qbi, 3qbk]
AKXGXXXXL	AL8	VLRNVTVXL	VL8	6	5	[1s8l, 1at9, 1e0p, 1s8j, 1r2n, 1r84, 1pxs, 1jv7, 1jv6, 1pxr, 4hwl, 1s54, 1s53, 1o0a, 3han, 3hao, 1kg8, 3hap, 3haq, 2wjk, 3har, 2wjl, 3has, 1q5i, 1tn5, 3utv, 1tn0, 3utw, 3utx, 4fpd, 3uty, 1brx, 4hyx, 1f4z, 1qkp, 1qko, 1brd, 1mgy, 1c3w, 1bm1, 1kme, 2ntu, 2ntw, 1s52, 1s51, 1py6, 4ov0, 2i20, 1vjm, 1x0i, 1x0k, 1xji]
AKXGXGFXL	AL8	VLXTAYPIL	VL8	6	5	[2z55, 1vgo]
AVAYXVXAL	AL8	VXRYIDWXL	VL8	1	2	[2ksy, 1jgj]
AXXXXLXAL	AL8	VDWXLTVXL	VL8	3	2	[3ddl]
AXWLFTTXL	AL8	VSXKVGXGL	VL8	2	6	[1jv6]
AAIAFTXXL	AL8	VSXKVGXGL	VL8	1	6	[1pxr, 3uty]
AFTXXLSML	AL8	VSXKVGXGL	VL8	1	6	[1m0k, 1s8l, 1at9, 1s8j, 1e0p, 1r84, 1r2n, 1jv7, 1pxs, 1jv6, 1pxr, 1ap9, 4hwl, 1s54, 1s53, 1o0a, 3han, 1kg9, 3hao, 1kg8, 3hap, 3haq, 2wjk, 3har, 2wjl, 3has, 1q5j, 2zzl, 1q5i, 1f50, 3nsb, 1tn5, 2brd, 1tn0, 3utx, 4fpd, 3uty, 1brx, 1brr, 1p8i, 1fbk, 1ucq, 4hyx, 1p8u, 1f4z, 1ixf, 3vi0, 1qkp, 1qko, 1brd, 1p8h, 1qm8, 4md2, 4md1, 2zfe, 1iw6, 3ns0, 1c3w, 1bm1, 2ntu, 1kme, 2ntw, 1s52, 1s51, 1py6, 2at9, 4o…
AIGXLVGXL	AL8	VXVALIVYL	VL8	0	6	[3qdc, 3qap, 2ksy, 1jgj, 1h2s]
ALXTALXGL	AL8	VPLXIETLL	VL8	0	6	[1r2n, 1r84]
AKYXFAXXL	AL8	VSIXSYXXL	VL8	6	1	[3vvk, 3qbl, 1e12, 3abw, 3qbg, 3qbi, 3qbk]
ALXXLXXLL	AL8	VSIXSYXXL	VL8	0	1	[3qbl, 3vvk, 3a7k, 3abw, 3qbg, 3qbi, 3qbk]
AKYXFAXXL	AL8	VALAGIAIL	VL8	6	0	[1e12, 2jaf, 2jag]
ATSWAYSVL	AL8	VALAGIAIL	VL8	6	0	[1e12]
AMLXXXXXL	AL8	VSXKVGXGL	VL8	4	6	[1m0k, 1s8l, 1at9, 1e0p, 1s8j, 1r84, 1r2n, 1pxs, 1jv7, 1ap9, 1pxr, 1m0l, 4hwl, 1s54, 1s53, 1o0a, 3han, 1kg9, 3hao, 3hap, 1kg8, 2wjk, 2wjl, 1q5j, 2zzl, 1q5i, 1f50, 1tn5, 3nsb, 1cwq, 3utv, 1tn0, 3utw, 3utx, 3uty, 1brx, 1brr, 1ucq, 4hyx, 1f4z, 1ixf, 3vi0, 1qkp, 1qko, 1brd, 1p8h, 1mgy, 1qm8, 4md2, 2zfe, 4md1, 1iw6, 3ns0, 1c3w, 1bm1, 2ntu, 1kme, 2ntw, 1s52, 1s51, 1py6, 4ov0, 1iw9, 2i20, 1vjm, 1x0s, 1q…
AXWLFTTXL	AL8	SAKVGXGLI	SI8	2	6	[1jv6]
AAIAFTXXL	AL8	SAKVGXGLI	SI8	1	6	[1pxr, 3uty]
AKXGXXXXL	AL8	SAYXVVWLI	SI8	6	5	[1at9, 1e0p, 1s8j, 1r2n, 1r84, 1pxs, 1ap9, 1pxr, 4hwl, 1s54, 1s53, 1o0a, 3han, 3hao, 1kg9, 1kg8, 3hap, 3haq, 2wjk, 3har, 2wjl, 3has, 1q5j, 1f50, 1tn5, 3nsb, 3utv, 1tn0, 3utw, 3utx, 3uty, 1brx, 1ucq, 4hyx, 1f4z, 1qkp, 1qko, 1brd, 1p8h, 4md2, 4md1, 3ns0, 1c3w, 1bm1, 1kme, 2ntu, 2ntw, 1s52, 1s51, 1py6, 4ov0, 2i20, 1vjm, 3mbv, 1x0k, 1xji]
AFTXXLSML	AL8	SAKVGXGLI	SI8	1	6	[1m0k, 1s8l, 1at9, 1s8j, 1e0p, 1r84, 1r2n, 1jv7, 1pxs, 1pxr, 1ap9, 1jv6, 4hwl, 1s54, 1s53, 1o0a, 3han, 1kg9, 3hao, 1kg8, 3hap, 3haq, 2wjk, 3har, 2wjl, 3has, 1q5j, 2zzl, 1q5i, 1f50, 3nsb, 1tn5, 1tn0, 3utx, 3uty, 4fpd, 1brx, 1brr, 1p8i, 1fbk, 1ucq, 4hyx, 1f4z, 1ixf, 3vi0, 1qkp, 1qko, 1brd, 1p8h, 1qm8, 4md2, 4md1, 2zfe, 1iw6, 3ns0, 1c3w, 1bm1, 2ntu, 1kme, 2ntw, 1s52, 1s51, 1py6, 2at9, 4ov0, 1iw9, 2i…
ALXTALXGL	AL8	SAKVGXGLI	SI8	0	6	[1m0k, 1s8l, 1at9, 1e0p, 1s8j, 1r2n, 1r84, 1pxs, 1jv7, 1pxr, 1ap9, 1jv6, 1m0l, 4hwl, 1s54, 1s53, 1o0a, 3han, 3hao, 1kg9, 1kg8, 3hap, 3haq, 2wjk, 3har, 2wjl, 3has, 1q5j, 2zzl, 1q5i, 1f50, 3nsb, 1tn5, 1cwq, 3utv, 1tn0, 3utw, 3utx, 3uty, 4fpd, 1brx, 1brr, 1p8i, 1fbk, 1ucq, 4hyx, 1f4z, 1ixf, 3vi0, 1qkp, 1qko, 1brd, 1p8h, 1mgy, 1qm8, 4md2, 4md1, 2zfe, 1iw6, 3ns0, 1c3w, 1bm1, 2ntu, 1kme, 2ntw, 1s52, 1s…
AMLXXXXXL	AL8	SAYXVVWLI	SI8	4	5	[1m0k, 1at9, 1e0p, 1s8j, 1r84, 1r2n, 1pxs, 1ap9, 1pxr, 4hwl, 1s54, 1s53, 1o0a, 3han, 1kg9, 3hao, 3hap, 1kg8, 2wjk, 2wjl, 1q5j, 2zzl, 1f50, 1tn5, 3nsb, 3utv, 1tn0, 3utw, 3utx, 3uty, 4fpd, 1brx, 1brr, 1p8i, 1fbk, 1ucq, 4hyx, 1f4z, 1ixf, 3vi0, 1qkp, 1qko, 1brd, 1p8h, 1qm8, 4md2, 2zfe, 4md1, 1iw6, 3ns0, 1c3w, 1bm1, 2ntu, 1kme, 2ntw, 1s52, 1s51, 1py6, 4ov0, 1iw9, 2i20, 1vjm, 1x0s, 1qhj, 3mbv, 1x0k, 1x…
ALXTALXGL	AL8	IXTLLFMVL	IL8	0	6	[1brr, 1r2n, 1r84, 4hyx, 1pxs, 1pxr, 4hwl, 1ixf, 3vi0, 1qkp, 1s54, 1s53, 1o0a, 1p8h, 3han, 1c8r, 3hap, 3haq, 3har, 4md2, 3has, 4md1, 3ns0, 1q5j, 1kgb, 1q5i, 1kme, 2ntw, 1s52, 1s51, 1py6, 4ov0, 3vhz, 1iw9, 2i21, 3nsb, 1tn5, 3mbv, 3t45, 3utv, 1tn0, 3utw, 3utx, 1xji, 3uty]
AXXXLVYYL	AL8	ITLNTVVML	IL8	4	3	[1gue, 4gyc, 3qdc, 3qap, 2f93, 2ksy, 2f95, 1jgj, 1h68, 1gu8]
AFXXVLYXL	AL8	IXXGLXGXL	IL8	4	3	[2z55, 1vgo, 2ei4]
AXWLFTTXL	AL8	IXXGLXGXL	IL8	2	3	[2z55, 1vgo, 3wqj, 2ei4]
APRYIXWIL	AL8	ITLNTVVML	IL8	2	3	[1gue, 3qap, 3qdc, 1h68, 1gu8, 1h2s]
AKYXFAXXL	AL8	IXLAXLSIL	IL8	6	0	[3vvk, 3qbl, 3abw, 3qbg, 3qbi, 3qbk]
AFTXXLSML	AL8	IXTXLXXAL	IL8	1	3	[1at9, 1e0p, 2i1x, 1r84, 1r2n, 1pxr, 1ap9, 1m0m, 4hwl, 1s54, 1s53, 1o0a, 1c8s, 3han, 1kg9, 1c8r, 3hao, 1kg8, 3hap, 2wjk, 3har, 2wjl, 3has, 1q5j, 2zzl, 1kgb, 1q5i, 1f50, 3nsb, 1tn5, 2brd, 1tn0, 3utx, 4fpd, 3uty, 1brx, 1fbb, 1brr, 1fbk, 1ucq, 1p8u, 1f4z, 1ixf, 3vi0, 1qkp, 1qko, 1p8h, 4md2, 4md1, 3ns0, 1c3w, 1bm1, 2ntu, 1kme, 2ntw, 1s52, 1s51, 1py6, 2at9, 4ov0, 3vhz, 1iw9, 2i20, 2i21, 1vjm, 3mbv, 1x…
AAIAFTXXL	AL8	IXLALGTAL	IL8	1	0	[1pxr, 3uty]
AKXGXXXXL	AL8	IXLALGTAL	IL8	6	0	[1s8l, 1at9, 1s8j, 1r2n, 1r84, 1pxs, 1ap9, 1pxr, 4hwl, 1s54, 1s53, 1o0a, 3han, 3hao, 1kg9, 1kg8, 3hap, 3haq, 2wjk, 3har, 2wjl, 3has, 1q5j, 1q5i, 1f50, 1tn5, 3nsb, 3utv, 1tn0, 3utw, 3utx, 3uty, 1brx, 1ucq, 4hyx, 1f4z, 1qkp, 1qko, 1p8h, 4md2, 4md1, 3ns0, 1c3w, 1bm1, 1kme, 2ntu, 2ntw, 1s52, 1s51, 1py6, 4ov0, 2i20, 1vjm, 3mbv, 1x0k, 1xji]
AVFIFVXXL	AL8	IXXGIXLGL	IL8	0	1	[4gyc, 1h2s]
AXWLFTTXL	AL8	IXTXLXXAL	IL8	2	3	[1at9, 1e0p, 1uaz, 2i1x, 1r2n, 1r84, 1pxs, 1m0m, 1ap9, 1pxr, 4hwl, 1s54, 1s53, 1o0a, 3han, 1c8s, 1c8r, 3hao, 1kg9, 1kg8, 3hap, 3har, 2wjk, 2wjl, 3has, 1q5j, 1kgb, 2zzl, 1q5i, 1f50, 1tn5, 3nsb, 2brd, 3utv, 1tn0, 3utx, 4fpd, 3uty, 1brx, 1fbb, 1brr, 1fbk, 1ucq, 1p8u, 1f4z, 1ixf, 3vi0, 1qkp, 1qko, 1p8h, 4md2, 4md1, 3ns0, 1c3w, 1bm1, 2ntu, 1kme, 2ntw, 1s52, 1s51, 1py6, 4ov0, 2at9, 3vhz, 1iw9, 2i20, 2i…
AMLXXXXXL	AL8	IXTXLXXAL	IL8	4	3	[1at9, 1e0p, 1r84, 1r2n, 1pxs, 1ap9, 1pxr, 4hwl, 1s54, 1s53, 1o0a, 3han, 1kg9, 3hao, 3hap, 1kg8, 2wjk, 3har, 2wjl, 1q5j, 2zzl, 1q5i, 1f50, 1tn5, 3nsb, 3utv, 1tn0, 3utx, 3uty, 4fpd, 1brx, 1brr, 1fbk, 1ucq, 1f4z, 1ixf, 3vi0, 1qkp, 1qko, 1p8h, 4md2, 4md1, 3ns0, 1c3w, 1bm1, 2ntu, 1kme, 2ntw, 1s52, 1s51, 1py6, 4ov0, 1iw9, 2i20, 1vjm, 3mbv, 1x0k, 1xji]
AVAYXVXAL	AL8	IXWXLTXPL	IL8	1	2	[1gue, 3qap, 3qdc, 2ksy, 1jgj, 1h68, 1gu8, 1h2s]
AFTXXLSML	AL8	IXLALGTAL	IL8	1	0	[1s8l, 1at9, 1s8j, 2i1x, 1r84, 1r2n, 1pxs, 1pxr, 1ap9, 1m0m, 4hwl, 1s54, 1s53, 1o0a, 3han, 1kg9, 1c8r, 3hao, 1kg8, 3hap, 1bhb, 3haq, 2wjk, 3har, 2wjl, 3has, 1q5j, 2zzl, 1kgb, 1q5i, 1f50, 3nsb, 1tn5, 2brd, 1tn0, 3utx, 4fpd, 3uty, 1brx, 1fbb, 1brr, 1fbk, 1ucq, 4hyx, 1f4z, 1ixf, 3vi0, 1qkp, 1qko, 1p8h, 4md2, 4md1, 3ns0, 1c3w, 1bm1, 2ntu, 1kme, 2ntw, 1s52, 1s51, 1py6, 4ov0, 3vhz, 1iw9, 2i20, 2i21, 1v…
AFTXXLSML	AL8	VGXGXILLR	VR8	1	6	[1brx, 1s8l, 1at9, 1s8j, 1e0p, 1r84, 1r2n, 1f4z, 1jv7, 1pxs, 1jv6, 1pxr, 4hwl, 1qkp, 1qko, 1brd, 1s54, 1s53, 1o0a, 3han, 3hao, 1kg8, 3hap, 3haq, 2wjk, 3har, 2wjl, 3has, 1c3w, 1bm1, 1q5i, 2ntu, 1kme, 2ntw, 1s51, 1py6, 4ov0, 2i20, 1vjm, 1tn5, 1x0i, 1x0k, 1tn0, 3utx, 1xji, 4fpd, 3uty]
AAIAFTXXL	AL8	VGXGXILLR	VR8	1	6	[1pxr, 3uty]
AXWLFTTXL	AL8	VGXGXILLR	VR8	2	6	[1jv6]
ALXTALXGL	AL8	VGXGXILLR	VR8	0	6	[1brx, 1s8l, 1at9, 1e0p, 1s8j, 1r2n, 1r84, 1f4z, 1pxs, 1jv7, 1pxr, 4hwl, 1qkp, 1qko, 1brd, 1s54, 1s53, 1o0a, 1mgy, 3han, 3hao, 1kg8, 3hap, 3haq, 2wjk, 3har, 2wjl, 3has, 1c3w, 1bm1, 1q5i, 2ntu, 1kme, 2ntw, 1s51, 1py6, 4ov0, 2i20, 1vjm, 1tn5, 1x0i, 1x0k, 1tn0, 3utw, 3utx, 1xji, 3uty]
AMLXXXXXL	AL8	RNVTVVLWS	RS8	4	5	[1m0k, 1s8l, 1at9, 1e0p, 1s8j, 1r84, 1r2n, 1pxs, 1jv7, 1jv6, 1ap9, 1pxr, 1m0l, 4hwl, 1s54, 1s53, 1o0a, 3han, 1kg9, 3hao, 3hap, 1kg8, 2wjk, 2wjl, 1q5j, 2zzl, 1q5i, 1f50, 1tn5, 3nsb, 1cwq, 3utv, 1tn0, 3utw, 3utx, 3uty, 4fpd, 1brx, 1brr, 1p8i, 1fbk, 1ucq, 4hyx, 1f4z, 1ixf, 3vi0, 1qkp, 1qko, 1brd, 1p8h, 1mgy, 1qm8, 4md2, 2zfe, 4md1, 1iw6, 3ns0, 1c3w, 1bm1, 2ntu, 1kme, 2ntw, 1s52, 1s51, 1py6, 4ov0, 1i…
AKXGXXXXL	AL8	RNVTVVLWS	RS8	6	5	[1s8l, 1at9, 1e0p, 1s8j, 1r2n, 1r84, 1pxs, 1jv7, 1jv6, 1ap9, 1pxr, 4hwl, 1s54, 1s53, 1o0a, 3han, 3hao, 1kg9, 1kg8, 3hap, 3haq, 2wjk, 3har, 2wjl, 3has, 1q5j, 1q5i, 1f50, 1tn5, 3nsb, 1cwq, 3utv, 1tn0, 3utw, 3utx, 4fpd, 3uty, 1brx, 1fbk, 1ucq, 4hyx, 1f4z, 1qkp, 1qko, 1brd, 1p8h, 1mgy, 4md2, 4md1, 3ns0, 1c3w, 1bm1, 1kme, 2ntu, 2ntw, 1s52, 1s51, 1py6, 4ov0, 2i20, 1vjm, 3mbv, 1x0i, 1x0k, 1xji]
AKXGXXXXL	AL8	NVTVVLWSA	NA8	6	5	[1s8l, 1at9, 1e0p, 1s8j, 1r2n, 1r84, 1pxs, 1jv7, 1jv6, 1ap9, 1pxr, 4hwl, 1s54, 1s53, 1o0a, 3han, 3hao, 1kg9, 1kg8, 3hap, 3haq, 2wjk, 3har, 2wjl, 3has, 1q5j, 1q5i, 1f50, 1tn5, 3nsb, 1cwq, 3utv, 1tn0, 3utw, 3utx, 4fpd, 3uty, 1brx, 1fbk, 1ucq, 4hyx, 1f4z, 1qkp, 1qko, 1brd, 1p8h, 1mgy, 4md2, 4md1, 3ns0, 1c3w, 1bm1, 1kme, 2ntu, 2ntw, 1s52, 1s51, 1py6, 4ov0, 2i20, 1vjm, 3mbv, 1x0i, 1x0k, 1xji]
AMLXXXXXL	AL8	NVTVVLWSA	NA8	4	5	[1m0k, 1s8l, 1at9, 1e0p, 1s8j, 1r84, 1r2n, 1pxs, 1jv7, 1jv6, 1ap9, 1pxr, 1m0l, 4hwl, 1s54, 1s53, 1o0a, 3han, 1kg9, 3hao, 3hap, 1kg8, 2wjk, 2wjl, 1q5j, 2zzl, 1q5i, 1f50, 1tn5, 3nsb, 1cwq, 3utv, 1tn0, 3utw, 3utx, 3uty, 4fpd, 1brx, 1brr, 1p8i, 1fbk, 1ucq, 4hyx, 1f4z, 1ixf, 3vi0, 1qkp, 1qko, 1brd, 1p8h, 1mgy, 1qm8, 4md2, 2zfe, 4md1, 1iw6, 3ns0, 1c3w, 1bm1, 2ntu, 1kme, 2ntw, 1s52, 1s51, 1py6, 4ov0, 1i…
ALXTPMILL	AL8	VVSIASYTG	VG8	2	1	[3qbl, 3vvk, 3a7k, 3qbg, 3abw, 3qbi, 3qbk]
AKXGXXXXL	AL8	VVXLXGSEG	VG8	6	5	[1q5i, 1s52, 1r2n, 1r84, 1ap9, 1pxr, 4hwl, 3han, 3hap, 3utv, 1tn0, 3har, 3utx, 1xji, 3has, 3uty]
AFXXVLYXL	AL8	VXALMIXTG	VG8	4	3	[2z55, 1vgo, 2ei4]
AXXXLVYYL	AL8	VVXXXGFXG	VG8	4	3	[1gue, 4gyc, 3qdc, 3qap, 2f93, 2ksy, 2f95, 1jgj, 1h68, 1gu8]
AIGXLVGXL	AL8	VAYXVXAXG	VG8	0	1	[3qdc, 3qap, 2ksy, 1jgj]
AXWLFTTXL	AL8	VXXXXXKVG	VG8	2	6	[1s8l, 1s8j, 1mgy, 1jv7, 1jv6]
APRYIXWIL	AL8	VVXXXGFXG	VG8	2	3	[1gue, 3qap, 3qdc, 1h68, 1gu8, 1h2s]
AFTXXLSML	AL8	VXXXXXKVG	VG8	1	6	[1m0k, 1s8l, 1at9, 1s8j, 1e0p, 2i1x, 1r84, 1r2n, 1jv7, 1pxs, 1pxr, 1ap9, 1m0m, 1jv6, 4hwl, 1s54, 1s53, 1o0a, 1c8s, 3han, 1kg9, 1c8r, 3hao, 1kg8, 3hap, 3haq, 2wjk, 3har, 2wjl, 3has, 1q5j, 2zzl, 1kgb, 1q5i, 1f50, 1dze, 3nsb, 1tn5, 2brd, 1tn0, 3utx, 4fpd, 3uty, 1brx, 1fbb, 1brr, 1p8i, 1fbk, 1ucq, 4hyx, 1p8u, 1f4z, 1ixf, 3vi0, 1qkp, 1qko, 1brd, 1p8h, 1qm8, 4md2, 4md1, 2zfe, 1iw6, 3ns0, 1c3w, 1bm1, 2n…
AXWLFTTXL	AL8	VXALMIXTG	VG8	2	3	[2z55, 1uaz, 1vgo, 3wqj, 2ei4]
AFTXXLSML	AL8	VGADGIMIG	VG8	1	3	[1m0k, 1s8l, 1at9, 1s8j, 1e0p, 2i1x, 1r84, 1r2n, 1jv7, 1pxr, 1ap9, 1m0m, 1jv6, 4hwl, 1s54, 1s53, 1o0a, 1c8s, 3han, 1kg9, 1c8r, 3hao, 1kg8, 3hap, 3haq, 2wjk, 3har, 2wjl, 3has, 1q5j, 2zzl, 1kgb, 1q5i, 1f50, 1dze, 3nsb, 1tn5, 1tn0, 3utx, 4fpd, 3uty, 1brx, 1fbb, 1brr, 1p8i, 1fbk, 1ucq, 4hyx, 1p8u, 1f4z, 1ixf, 3vi0, 1qkp, 1qko, 1brd, 1p8h, 1qm8, 4md2, 4md1, 2zfe, 1iw6, 3ns0, 1c3w, 1bm1, 2ntu, 1kme, 2n…
ALXTALXGL	AL8	VXXXXXKVG	VG8	0	6	[1m0k, 1s8l, 1at9, 1e0p, 1s8j, 2i1x, 1r2n, 1r84, 1pxs, 1jv7, 1jv6, 1pxr, 1ap9, 1m0m, 1m0l, 4hwl, 1s54, 1s53, 1o0a, 1c8s, 3han, 3hao, 1c8r, 1kg9, 1kg8, 3hap, 3haq, 2wjk, 3har, 2wjl, 3has, 1q5j, 1kgb, 2zzl, 1q5i, 1f50, 1dze, 3nsb, 1tn5, 2brd, 1cwq, 3utv, 1tn0, 3utw, 3utx, 3uty, 4fpd, 1brx, 1fbb, 1brr, 1p8i, 1fbk, 1ucq, 4hyx, 1p8u, 1f4z, 1ixf, 3vi0, 1qkp, 1qko, 1brd, 1p8h, 1mgy, 1qm8, 4md2, 4md1, 2z…
AMLXXXXXL	AL8	VGADGIMIG	VG8	4	3	[1m0k, 1s8l, 1at9, 1e0p, 1s8j, 1r84, 1r2n, 1pxs, 1jv7, 1jv6, 1ap9, 1pxr, 1m0l, 4hwl, 1s54, 1s53, 1o0a, 3han, 1kg9, 3hao, 3hap, 1kg8, 3haq, 2wjk, 3har, 2wjl, 1q5j, 2zzl, 1q5i, 1f50, 1tn5, 3nsb, 1cwq, 3utv, 1tn0, 3utw, 3utx, 3uty, 4fpd, 1brx, 1brr, 1p8i, 1fbk, 1ucq, 4hyx, 1f4z, 1ixf, 3vi0, 1qkp, 1qko, 1brd, 1p8h, 1mgy, 1qm8, 4md2, 2zfe, 4md1, 1iw6, 3ns0, 1c3w, 1bm1, 2ntu, 1kme, 2ntw, 1s52, 1s51, 1p…
ALXXLXXLL	AL8	VVSIASYTG	VG8	0	1	[3qbl, 3vvk, 3a7k, 3abw, 3qbg, 3qbi, 3qbk]
AMLXXXXXL	AL8	VXXXXXKVG	VG8	4	6	[1m0k, 1s8l, 1at9, 1e0p, 1s8j, 1r84, 1r2n, 1pxs, 1jv7, 1jv6, 1ap9, 1pxr, 1m0l, 4hwl, 1s54, 1s53, 1o0a, 3han, 1kg9, 3hao, 3hap, 1kg8, 2wjk, 2wjl, 1q5j, 2zzl, 1q5i, 1f50, 1tn5, 3nsb, 1cwq, 3utv, 1tn0, 3utw, 3utx, 3uty, 4fpd, 1brx, 1brr, 1p8i, 1fbk, 1ucq, 4hyx, 1f4z, 1ixf, 3vi0, 1qkp, 1qko, 1brd, 1p8h, 1mgy, 1qm8, 4md2, 2zfe, 4md1, 1iw6, 3ns0, 1c3w, 1bm1, 2ntu, 1kme, 2ntw, 1s52, 1s51, 1py6, 4ov0, 1i…
AMLXXXXXL	AL8	VVXLXGSEG	VG8	4	5	[1q5i, 1brr, 1s52, 1r84, 1r2n, 1ap9, 1pxr, 4hwl, 3han, 3hap, 3utv, 1tn0, 3utx, 1xji, 3uty]
AAIAFTXXL	AL8	VXXXXXKVG	VG8	1	6	[1pxr, 3uty]
AKYXFAXXL	AL8	VLXVVXXLG	VG8	6	5	[2jaf, 2jag]
APRYIXWIL	AL8	VAYXVXAXG	VG8	2	1	[3qap, 3qdc]
AKYXFAXXL	AL8	VVSIASYTG	VG8	6	1	[3vvk, 3qbl, 3abw, 3qbg, 3qbi, 3qbk]
AXWLFTTXL	AL8	VGADGIMIG	VG8	2	3	[1m0k, 1s8l, 1at9, 1s8j, 1e0p, 2i1x, 1r2n, 1r84, 1jv7, 1pxs, 1jv6, 1m0m, 1ap9, 1pxr, 1m0l, 4hwl, 1s54, 1s53, 1o0a, 3han, 1c8s, 1c8r, 3hao, 1kg9, 1kg8, 3hap, 3haq, 3har, 2wjk, 2wjl, 3has, 1q5j, 1kgb, 2zzl, 1q5i, 1f50, 1dze, 1tn5, 3nsb, 1cwq, 3utv, 3utw, 1tn0, 3utx, 4fpd, 3uty, 1brx, 1fbb, 1brr, 1p8i, 1fbk, 1ucq, 4hyx, 1p8u, 1f4z, 1ixf, 3vi0, 1qkp, 1qko, 1brd, 1p8h, 1mgy, 1qm8, 4md2, 2zfe, 4md1, 3n…
AMLXXXXXL	AL8	TVXXWSAYP	TP8	4	5	[1m0k, 1s8l, 1at9, 1e0p, 1s8j, 1r84, 1r2n, 1pxs, 1jv7, 1jv6, 1ap9, 1pxr, 1m0l, 4hwl, 1s54, 1s53, 1o0a, 3han, 1kg9, 3hao, 3hap, 1kg8, 2wjk, 2wjl, 1q5j, 2zzl, 1f50, 1tn5, 3nsb, 1cwq, 3utv, 1tn0, 3utw, 3utx, 3uty, 4fpd, 1brx, 1brr, 1p8i, 1fbk, 1ucq, 4hyx, 1f4z, 1ixf, 3vi0, 1qkp, 1qko, 1brd, 1p8h, 1mgy, 1qm8, 4md2, 2zfe, 4md1, 1iw6, 3ns0, 1c3w, 1bm1, 2ntu, 1kme, 2ntw, 1s52, 1s51, 1py6, 4ov0, 1iw9, 2i…
AKYXFAXXL	AL8	TVXXWLGYP	TP8	6	5	[3vvk, 3qbl, 3abw, 3qbg, 3qbi, 3qbk]
AXXXLVYYL	AL8	TVXLWAIYP	TP8	4	5	[1gue, 4gyc, 3qdc, 3qap, 2f93, 2ksy, 2f95, 1jgj, 1h68, 1gu8]
AKXGXXXXL	AL8	TVXXWSAYP	TP8	6	5	[1s8l, 1at9, 1e0p, 1s8j, 1r2n, 1r84, 1pxs, 1jv7, 1jv6, 1ap9, 1pxr, 4hwl, 1s54, 1s53, 1o0a, 3han, 3hao, 1kg9, 1kg8, 3hap, 3haq, 2wjk, 3har, 2wjl, 3has, 1q5j, 1f50, 1tn5, 3nsb, 1cwq, 3utv, 1tn0, 3utw, 3utx, 4fpd, 3uty, 1brx, 1fbk, 1ucq, 4hyx, 1f4z, 1qkp, 1qko, 1brd, 1p8h, 1mgy, 4md2, 4md1, 3ns0, 1c3w, 1bm1, 1kme, 2ntu, 2ntw, 1s52, 1s51, 1py6, 4ov0, 2i20, 1vjm, 3mbv, 1x0i, 1x0k, 1xji]
AIYPFIXLL	AL8	KVGXXXIXL	KL8	5	6	[4gyc, 3qap, 3qdc, 2f93, 2ksy, 2f95, 1jgj]
AKXGXXXXL	AL8	KKFYAIXTL	KL8	6	1	[2ntu, 1s54]
AXWLFTTXL	AL8	KKFYAIXTL	KL8	2	1	[2ntu, 1s54]
AKYXFAXXL	AL8	KLXTVVMWL	KL8	6	5	[3vvk, 3qbl, 3abw, 3qbg, 3qbi, 3qbk]
ALXTALXGL	AL8	KVGXGXILL	KL8	0	6	[1s8l, 1at9, 1e0p, 1s8j, 1r2n, 1r84, 1pxs, 1jv7, 1pxr, 4hwl, 1s54, 1s53, 1o0a, 3han, 3hao, 1kg9, 1kg8, 3hap, 3haq, 2wjk, 3har, 2wjl, 3has, 1q5j, 1q5i, 1f50, 3nsb, 1tn5, 3utv, 1tn0, 3utw, 3utx, 3uty, 1brx, 1ucq, 4hyx, 1f4z, 1qkp, 1qko, 1brd, 1p8h, 1mgy, 4md2, 4md1, 3ns0, 1c3w, 1bm1, 2ntu, 1kme, 2ntw, 1s52, 1s51, 1py6, 4ov0, 2i20, 1vjm, 3mbv, 1x0i, 1x0k, 1xji]
AVAYXVXAL	AL8	KVGXXXIXL	KL8	1	6	[1gue, 4gyc, 3qap, 3qdc, 2ksy, 1jgj, 1h68, 1gu8]
AFTXXLSML	AL8	KVGXGXILL	KL8	1	6	[1s8l, 1at9, 1s8j, 1e0p, 1r84, 1r2n, 1jv7, 1pxs, 1pxr, 1jv6, 4hwl, 1s54, 1s53, 1o0a, 3han, 1kg9, 3hao, 1kg8, 3hap, 3haq, 2wjk, 3har, 2wjl, 3has, 1q5j, 1q5i, 1f50, 3nsb, 1tn5, 1tn0, 3utx, 3uty, 4fpd, 1brx, 1fbk, 1ucq, 4hyx, 1f4z, 1qkp, 1qko, 1brd, 1p8h, 4md2, 4md1, 3ns0, 1c3w, 1bm1, 2ntu, 1kme, 2ntw, 1s52, 1s51, 1py6, 4ov0, 2i20, 1vjm, 3mbv, 1x0i, 1x0k, 1xji]
AIGXLVGXL	AL8	KVGXXXIXL	KL8	0	6	[1gue, 4gyc, 3qdc, 3qap, 2f93, 2ksy, 2f95, 1jgj, 1h68, 1gu8]
AAIAFTXXL	AL8	KVGXGXILL	KL8	1	6	[1pxr, 3uty]
AXWLFTTXL	AL8	KVGXGXILL	KL8	2	6	[1jv6]
ALXXLXXLL	AL8	KYXFAFXXL	KL8	0	6	[3qbl, 3vvk, 3abw, 3qbg, 3qbi, 3qbk]
AKXGXXXXL	AL8	VXXVLWSAY	VY8	6	5	[1s8l, 1at9, 1e0p, 1s8j, 1r2n, 1r84, 1pxs, 1jv7, 1jv6, 1ap9, 1pxr, 4hwl, 1s54, 1s53, 1o0a, 3han, 3hao, 1kg9, 1kg8, 3hap, 3haq, 2wjk, 3har, 2wjl, 3has, 1q5j, 1q5i, 1f50, 1tn5, 3nsb, 1cwq, 3utv, 1tn0, 3utw, 3utx, 4fpd, 3uty, 1brx, 1fbk, 1ucq, 4hyx, 1f4z, 1qkp, 1qko, 1brd, 1p8h, 1mgy, 4md2, 4md1, 3ns0, 1c3w, 1bm1, 1kme, 2ntu, 2ntw, 1s52, 1s51, 1py6, 4ov0, 2i20, 1vjm, 3mbv, 1x0i, 1x0k, 1xji]
AKYXFAXXL	AL8	VXVVXIASY	VY8	6	1	[3vvk, 3qbl, 3abw, 3qbg, 3qbi, 3qbk]
AXWLFTTXL	AL8	VXXIASAAY	VY8	2	1	[2z55, 1uaz, 1vgo, 3wqj, 2ei4]
ALXTPMILL	AL8	VXVVXIASY	VY8	2	1	[3qbl, 3vvk, 3a7k, 3qbg, 3abw, 3qbi, 3qbk]
ALXTALXGL	AL8	VXXIAFTXY	VY8	0	1	[1m0k, 1s8l, 1at9, 1e0p, 1s8j, 2i1x, 1r2n, 1r84, 1pxs, 1jv7, 1pxr, 1jv6, 1ap9, 1m0m, 1m0l, 4hwl, 1s54, 1s53, 1o0a, 1c8s, 3hao, 1c8r, 1kg9, 1bhb, 1kg8, 3hap, 3haq, 1bha, 2wjk, 3har, 2wjl, 3has, 1q5j, 1kgb, 2zzl, 1q5i, 1f50, 1dze, 3nsb, 1tn5, 2brd, 1cwq, 1tn0, 3utx, 3uty, 4fpd, 1brx, 1fbb, 1brr, 1p8i, 1fbk, 1ucq, 4hyx, 1f4z, 1ixf, 3vi0, 1qkp, 1qko, 1brd, 1p8h, 1mgy, 1qm8, 4md2, 4md1, 2zfe, 1iw6, 3n…
AKXGXXXXL	AL8	VXXIAFTXY	VY8	6	1	[1s8l, 1at9, 1e0p, 1s8j, 1r2n, 1r84, 1pxs, 1jv7, 1jv6, 1pxr, 1ap9, 4hwl, 1s54, 1s53, 1o0a, 3hao, 1kg9, 1kg8, 3hap, 3haq, 2wjk, 3har, 2wjl, 3has, 1q5j, 1q5i, 1f50, 1tn5, 3nsb, 1cwq, 1tn0, 3utx, 4fpd, 3uty, 1brx, 1fbk, 1ucq, 4hyx, 1f4z, 1qkp, 1qko, 1brd, 1p8h, 1mgy, 4md2, 4md1, 3ns0, 1c3w, 1bm1, 1kme, 2ntu, 2ntw, 1s52, 1s51, 1py6, 4ov0, 2i20, 1vjm, 3mbv, 1x0i, 1x0k, 1xji]
AXWLFTTXL	AL8	VXXIAFTXY	VY8	2	1	[1m0k, 1s8l, 1at9, 1s8j, 1e0p, 2i1x, 1r2n, 1r84, 1jv7, 1pxs, 1jv6, 1pxr, 1m0m, 1ap9, 1m0l, 4hwl, 1s54, 1s53, 1o0a, 1c8s, 1c8r, 3hao, 1kg9, 1kg8, 3hap, 3haq, 3har, 2wjk, 2wjl, 3has, 1q5j, 1kgb, 2zzl, 1q5i, 1f50, 1dze, 1tn5, 3nsb, 2brd, 1cwq, 1tn0, 3utx, 3uty, 4fpd, 1brx, 1fbb, 1brr, 1p8i, 1fbk, 1ucq, 4hyx, 1f4z, 1ixf, 3vi0, 1qkp, 1qko, 1brd, 1p8h, 1mgy, 1qm8, 4md2, 2zfe, 4md1, 3ns0, 1iw6, 1c3w, 1b…
AMLXXXXXL	AL8	VXXVLWSAY	VY8	4	5	[1m0k, 1s8l, 1at9, 1e0p, 1s8j, 1r84, 1r2n, 1pxs, 1jv7, 1jv6, 1ap9, 1pxr, 1m0l, 4hwl, 1s54, 1s53, 1o0a, 3han, 1kg9, 3hao, 3hap, 1kg8, 2wjk, 2wjl, 1q5j, 2zzl, 1q5i, 1f50, 1tn5, 3nsb, 1cwq, 3utv, 1tn0, 3utw, 3utx, 3uty, 4fpd, 1brx, 1brr, 1p8i, 1fbk, 1ucq, 4hyx, 1f4z, 1ixf, 3vi0, 1qkp, 1qko, 1brd, 1p8h, 1mgy, 1qm8, 4md2, 2zfe, 4md1, 1iw6, 3ns0, 1c3w, 1bm1, 2ntu, 1kme, 2ntw, 1s52, 1s51, 1py6, 4ov0, 1i…
AKXGXGFXL	AL8	VXXIASAAY	VY8	6	1	[2z55, 1vgo]
ALXXLXXLL	AL8	VXVVXIASY	VY8	0	1	[3qbl, 3vvk, 3a7k, 3abw, 3qbg, 3qbi, 3qbk]
AKYXFAXXL	AL8	LRXLXXXXW	LW8	6	5	[2jaf, 2jag]
AXXXLVYYL	AL8	LRXXTVXLW	LW8	4	5	[1gue, 4gyc, 3qdc, 3qap, 2f93, 2f95, 1h68, 1gu8]
AKXGXXXXL	AL8	LRNXTVXXW	LW8	6	5	[1s8l, 1at9, 1e0p, 1s8j, 1r2n, 1r84, 1pxs, 1jv7, 1jv6, 1ap9, 1pxr, 4hwl, 1s54, 1s53, 1o0a, 3han, 3hao, 1kg9, 1kg8, 3hap, 3haq, 2wjk, 3har, 2wjl, 3has, 1q5j, 1q5i, 1f50, 1tn5, 3nsb, 3utv, 1tn0, 3utw, 3utx, 4fpd, 3uty, 1brx, 1fbk, 1ucq, 4hyx, 1f4z, 1qkp, 1qko, 1brd, 1p8h, 1mgy, 4md2, 4md1, 3ns0, 1c3w, 1bm1, 1kme, 2ntu, 2ntw, 1s52, 1s51, 1py6, 4ov0, 2i20, 1vjm, 3mbv, 1x0i, 1x0k, 1xji]
AMLXXXXXL	AL8	LRNXTVXXW	LW8	4	5	[1s8l, 1at9, 1e0p, 1s8j, 1r84, 1r2n, 1pxs, 1jv7, 1jv6, 1ap9, 1pxr, 4hwl, 1s54, 1s53, 1o0a, 3han, 1kg9, 3hao, 3hap, 1kg8, 2wjk, 2wjl, 1q5j, 1q5i, 1f50, 1tn5, 3nsb, 3utv, 1tn0, 3utw, 3utx, 3uty, 4fpd, 1brx, 1brr, 1fbk, 1ucq, 4hyx, 1f4z, 1qkp, 1qko, 1brd, 1p8h, 1mgy, 4md2, 4md1, 3ns0, 1c3w, 1bm1, 2ntu, 1kme, 2ntw, 1s52, 1s51, 1py6, 4ov0, 2i20, 1vjm, 3mbv, 1x0i, 1x0k, 1xji]
AKXGXGFXL	AL8	LTALVXVXW	LW8	6	5	[2z55, 1vgo]
AVAYXVXAL	AL8	LVGTLAFAW	LW8	1	0	[1gue, 4gyc, 3qap, 3qdc, 2ksy, 1jgj, 1h68, 1gu8]
AXXXLVYYL	AL8	LRNXTVXXW	LW8	4	5	[2ksy, 1jgj]
AKYXFAXXL	AL8	LXLXTVVXW	LW8	6	5	[3vvk, 3qbl, 3abw, 3qbg, 3qbi, 3qbk]
AMLXXXXXL	AL8	AYXVVWXIG	AG8	4	5	[1m0k, 1at9, 1e0p, 1r84, 1r2n, 1pxs, 1ap9, 1pxr, 4hwl, 1s54, 1s53, 1o0a, 3han, 1kg9, 3hao, 3hap, 1kg8, 2wjk, 2wjl, 1q5j, 2zzl, 1f50, 1tn5, 3nsb, 3utv, 1tn0, 3utw, 3utx, 3uty, 4fpd, 1brx, 1brr, 1p8i, 1fbk, 1ucq, 4hyx, 1f4z, 1ixf, 3vi0, 1qkp, 1qko, 1brd, 1p8h, 1qm8, 4md2, 2zfe, 4md1, 1iw6, 3ns0, 1c3w, 1bm1, 2ntu, 1kme, 2ntw, 1s52, 1s51, 1py6, 4ov0, 1iw9, 2i20, 1vjm, 1x0s, 3mbv, 1x0k, 1xji]
AFTXXLSML	AL8	ADXIMIGTG	AG8	1	3	[1m0k, 1s8l, 1at9, 1s8j, 1e0p, 2i1x, 1r84, 1r2n, 1jv7, 1pxr, 1ap9, 1m0m, 1jv6, 4hwl, 1s54, 1s53, 1o0a, 1c8s, 3han, 1kg9, 1c8r, 3hao, 1kg8, 3hap, 3haq, 2wjk, 3har, 2wjl, 3has, 1q5j, 2zzl, 1kgb, 1q5i, 1f50, 1dze, 3nsb, 1tn5, 2brd, 1tn0, 3utx, 4fpd, 3uty, 1brx, 1fbb, 1brr, 1p8i, 1fbk, 1ucq, 4hyx, 1p8u, 1f4z, 1ixf, 3vi0, 1qkp, 1qko, 1brd, 1p8h, 1qm8, 4md2, 4md1, 2zfe, 1iw6, 3ns0, 1c3w, 1bm1, 2ntu, 1k…
AXWLFTTXL	AL8	ADXIMIGTG	AG8	2	3	[1m0k, 1s8l, 1at9, 1s8j, 1e0p, 2i1x, 1r2n, 1r84, 1jv7, 1pxs, 1jv6, 1m0m, 1ap9, 1pxr, 1m0l, 4hwl, 1s54, 1s53, 1o0a, 3han, 1c8s, 1c8r, 3hao, 1kg9, 1kg8, 3hap, 3haq, 3har, 2wjk, 2wjl, 3has, 1q5j, 1kgb, 2zzl, 1q5i, 1f50, 1dze, 1tn5, 3nsb, 2brd, 1cwq, 3utv, 3utw, 1tn0, 3utx, 4fpd, 3uty, 1brx, 1fbb, 1brr, 1p8i, 1fbk, 1ucq, 4hyx, 1p8u, 1f4z, 1ixf, 3vi0, 1qkp, 1qko, 1brd, 1p8h, 1mgy, 1qm8, 4md2, 2zfe, 4m…
ALXTPMILL	AL8	ADIXMCVTG	AG8	2	3	[1e12, 2jaf, 2jag]
AMLXXXXXL	AL8	ADXIMIGTG	AG8	4	3	[1m0k, 1s8l, 1at9, 1e0p, 1s8j, 1r84, 1r2n, 1pxs, 1jv7, 1jv6, 1ap9, 1pxr, 1m0l, 4hwl, 1s54, 1s53, 1o0a, 3han, 1kg9, 3hao, 3hap, 1kg8, 3haq, 2wjk, 3har, 2wjl, 1q5j, 2zzl, 1q5i, 1f50, 1tn5, 3nsb, 1cwq, 3utv, 1tn0, 3utw, 3utx, 3uty, 4fpd, 1brx, 1brr, 1p8i, 1fbk, 1ucq, 4hyx, 1f4z, 1ixf, 3vi0, 1qkp, 1qko, 1brd, 1p8h, 1mgy, 1qm8, 4md2, 2zfe, 4md1, 1iw6, 3ns0, 1c3w, 1bm1, 2ntu, 1kme, 2ntw, 1s52, 1s51, 1p…
AKXGXXXXL	AL8	AYXVVWXIG	AG8	6	5	[1at9, 1e0p, 1r2n, 1r84, 1pxs, 1ap9, 1pxr, 4hwl, 1s54, 1s53, 1o0a, 3han, 3hao, 1kg9, 1kg8, 3hap, 3haq, 2wjk, 3har, 2wjl, 3has, 1q5j, 1f50, 1tn5, 3nsb, 3utv, 1tn0, 3utw, 3utx, 3uty, 1brx, 1ucq, 4hyx, 1f4z, 1qkp, 1qko, 1brd, 1p8h, 4md2, 4md1, 3ns0, 1c3w, 1bm1, 1kme, 2ntu, 2ntw, 1s52, 1s51, 1py6, 4ov0, 2i20, 1vjm, 3mbv, 1x0k, 1xji]
AXWLFTTXL	AL8	AAYLSMFFG	AG8	2	1	[1uaz]
ALXTPMILL	AL8	VSTXLXXVV	VV8	2	1	[3qbl, 3vvk, 3qbg, 3abw, 3qbi, 3qbk]
AXLGLXXXL	AL8	VYLDLVTKV	VV8	1	6	[1h2s]
AMLXXXXXL	AL8	VLWSAYXXV	VV8	4	5	[1m0k, 1s8l, 1at9, 1e0p, 1s8j, 1r84, 1r2n, 1pxs, 1jv7, 1jv6, 1ap9, 1pxr, 1m0l, 4hwl, 1s54, 1s53, 1o0a, 3han, 1kg9, 3hao, 3hap, 1kg8, 2wjk, 2wjl, 1q5j, 2zzl, 1f50, 1tn5, 3nsb, 1cwq, 3utv, 1tn0, 3utw, 3utx, 3uty, 4fpd, 1brx, 1brr, 1p8i, 1fbk, 1ucq, 4hyx, 1f4z, 1ixf, 3vi0, 1qkp, 1qko, 1brd, 1p8h, 1mgy, 1qm8, 4md2, 2zfe, 4md1, 1iw6, 3ns0, 1c3w, 1bm1, 2ntu, 1kme, 2ntw, 1s52, 1s51, 1py6, 4ov0, 1iw9, 2i…
AKYXFAXXL	AL8	VLXXGYPXV	VV8	6	5	[1e12, 2jaf, 2jag]
AKYXFAXXL	AL8	VSTXLXXVV	VV8	6	1	[3vvk, 3qbl, 3abw, 3qbg, 3qbi, 3qbk]
AIYPFIXLL	AL8	VYLDLVTKV	VV8	5	6	[4gyc, 3qap, 3qdc, 2f93, 2ksy, 2f95, 1jgj, 1h2s]
ALXXLXXLL	AL8	VSTXLXXVV	VV8	0	1	[3qbl, 3vvk, 3abw, 3qbg, 3qbi, 3qbk]
AXWLFTTXL	AL8	VTIGTLXGV	VV8	2	3	[1vgo]
APRYIXWIL	AL8	VGISGIAXV	VV8	2	1	[1gue, 3qap, 3qdc, 1h68, 1gu8, 1h2s]
AXXXLVYYL	AL8	VRLRNXTVV	VV8	4	5	[2ksy, 1jgj]
AKXGXXXXL	AL8	VLWSAYXXV	VV8	6	5	[1s8l, 1at9, 1e0p, 1s8j, 1r2n, 1r84, 1pxs, 1jv7, 1jv6, 1ap9, 1pxr, 4hwl, 1s54, 1s53, 1o0a, 3han, 3hao, 1kg9, 1kg8, 3hap, 3haq, 2wjk, 3har, 2wjl, 3has, 1q5j, 1q5i, 1f50, 1tn5, 3nsb, 1cwq, 3utv, 1tn0, 3utw, 3utx, 4fpd, 3uty, 1brx, 1fbk, 1ucq, 4hyx, 1f4z, 1qkp, 1qko, 1brd, 1p8h, 1mgy, 4md2, 4md1, 3ns0, 1c3w, 1bm1, 1kme, 2ntu, 2ntw, 1s52, 1s51, 1py6, 4ov0, 2i20, 1vjm, 3mbv, 1x0i, 1x0k, 1xji]
AKYXFAXXL	AL8	VXXXXYPXV	VV8	6	5	[3vvk, 3qbl, 3abw, 3qbg, 3qbi, 3qbk]
AVAYXVXAL	AL8	VYLDLVTKV	VV8	1	6	[1gue, 4gyc, 3qap, 3qdc, 2ksy, 1jgj, 1h68, 1gu8, 1h2s]
AXXXXLXAL	AL8	VPLLTVELV	VV8	3	2	[3ddl]
AXWLFTTXL	AL8	VGVXXLMIV	VV8	2	3	[1uaz]
AIGXLVGXL	AL8	VYLDLVTKV	VV8	0	6	[1gue, 4gyc, 3qdc, 3qap, 2f93, 2ksy, 2f95, 1jgj, 1h68, 1gu8, 1h2s]
AIGXLVGXL	AL8	VGISGIAXV	VV8	0	1	[1gue, 4gyc, 3qdc, 3qap, 2f93, 2ksy, 2f95, 1jgj, 1h68, 1gu8, 1h2s]
AKXGXXXXL	AL8	WLXLGTXXM	WM8	6	0	[1s8l, 1at9, 1e0p, 1s8j, 1r2n, 1r84, 1pxs, 1jv7, 1ap9, 1pxr, 4hwl, 1s54, 1s53, 1o0a, 3han, 3hao, 1kg9, 1kg8, 3hap, 3haq, 2wjk, 3har, 2wjl, 3has, 1q5j, 1q5i, 1f50, 1tn5, 3nsb, 3utv, 1tn0, 3utw, 3utx, 3uty, 1brx, 1ucq, 4hyx, 1f4z, 1qkp, 1qko, 1p8h, 4md2, 4md1, 3ns0, 1c3w, 1bm1, 1kme, 2ntu, 2ntw, 1s52, 1s51, 1py6, 4ov0, 2i20, 1vjm, 3mbv, 1x0i, 1x0k, 1xji]
AFTXXLSML	AL8	WLXLGTXXM	WM8	1	0	[1m0k, 1s8l, 1at9, 1s8j, 1e0p, 2i1x, 1r84, 1r2n, 1jv7, 1pxs, 1pxr, 1ap9, 1m0m, 1jv6, 4hwl, 1s54, 1s53, 1o0a, 1c8s, 3han, 1kg9, 1c8r, 3hao, 1kg8, 3hap, 1bhb, 3haq, 2wjk, 3har, 2wjl, 3has, 1q5j, 2zzl, 1kgb, 1q5i, 1f50, 1dze, 3nsb, 1tn5, 2brd, 1tn0, 3utx, 4fpd, 3uty, 1brx, 1fbb, 1brr, 1p8i, 1fbk, 1ucq, 4hyx, 1p8u, 1f4z, 1ixf, 3vi0, 1qkp, 1qko, 1p8h, 1qm8, 4md2, 4md1, 2zfe, 1iw6, 3ns0, 1c3w, 1bm1, 2n…
AAIAFTXXL	AL8	WLXLGTXXM	WM8	1	0	[1pxr, 3uty]
AVAYXVXAL	AL8	GXXGXLXGT	GT8	1	0	[1gue, 4gyc, 3qap, 3qdc, 2ksy, 1jgj, 1h68, 1gu8, 1h2s]
AKXGXXXXL	AL8	GTXLMXLGT	GT8	6	0	[1s8l, 1at9, 1e0p, 1s8j, 1r2n, 1r84, 1pxs, 1jv7, 1ap9, 1pxr, 4hwl, 1s53, 1o0a, 3han, 3hao, 1kg9, 1kg8, 3hap, 3haq, 2wjk, 3har, 2wjl, 3has, 1q5j, 1q5i, 1f50, 1tn5, 3nsb, 1cwq, 3utv, 1tn0, 3utw, 3utx, 3uty, 1brx, 1ucq, 4hyx, 1f4z, 1qkp, 1qko, 1brd, 1p8h, 1mgy, 4md2, 4md1, 3ns0, 1c3w, 1bm1, 1kme, 2ntu, 2ntw, 1py6, 4ov0, 2i20, 1vjm, 3mbv, 1x0i, 1x0k, 1xji]
AXWLFTTXL	AL8	GAXGIMIXT	GT8	2	3	[1m0k, 1s8l, 1at9, 1s8j, 1e0p, 2i1x, 1r2n, 1r84, 1jv7, 1pxs, 1jv6, 1m0m, 1ap9, 1pxr, 1m0l, 4hwl, 1s54, 1s53, 1o0a, 3han, 1c8s, 1c8r, 3hao, 1kg9, 1kg8, 3hap, 3haq, 3har, 2wjk, 2wjl, 3has, 1q5j, 1kgb, 2zzl, 1q5i, 1f50, 1dze, 1tn5, 3nsb, 2brd, 1cwq, 3utv, 3utw, 1tn0, 3utx, 4fpd, 3uty, 1brx, 1fbb, 1brr, 1p8i, 1fbk, 1ucq, 4hyx, 1p8u, 1f4z, 1ixf, 3vi0, 1qkp, 1qko, 1brd, 1p8h, 1mgy, 1qm8, 4md2, 2zfe, 4m…
AAIAFTXXL	AL8	GTXLMXLGT	GT8	1	0	[1pxr, 3uty]
AFTXXLSML	AL8	GAXGIMIXT	GT8	1	3	[1m0k, 1s8l, 1at9, 1s8j, 1e0p, 2i1x, 1r84, 1r2n, 1jv7, 1pxr, 1ap9, 1m0m, 1jv6, 4hwl, 1s54, 1s53, 1o0a, 1c8s, 3han, 1kg9, 1c8r, 3hao, 1kg8, 3hap, 3haq, 2wjk, 3har, 2wjl, 3has, 1q5j, 2zzl, 1kgb, 1q5i, 1f50, 1dze, 3nsb, 1tn5, 2brd, 1tn0, 3utx, 4fpd, 3uty, 1brx, 1fbb, 1brr, 1p8i, 1fbk, 1ucq, 4hyx, 1p8u, 1f4z, 1ixf, 3vi0, 1qkp, 1qko, 1brd, 1p8h, 1qm8, 4md2, 4md1, 2zfe, 1iw6, 3ns0, 1c3w, 1bm1, 2ntu, 1k…
AXWLFTTXL	AL8	GVDALMIXT	GT8	2	3	[2z55, 1uaz, 1vgo, 3wqj, 2ei4]
AMLXXXXXL	AL8	GAXGIMIXT	GT8	4	3	[1m0k, 1s8l, 1at9, 1e0p, 1s8j, 1r84, 1r2n, 1pxs, 1jv7, 1jv6, 1ap9, 1pxr, 1m0l, 4hwl, 1s54, 1s53, 1o0a, 3han, 1kg9, 3hao, 3hap, 1kg8, 3haq, 2wjk, 3har, 2wjl, 1q5j, 2zzl, 1q5i, 1f50, 1tn5, 3nsb, 1cwq, 3utv, 1tn0, 3utw, 3utx, 3uty, 4fpd, 1brx, 1brr, 1p8i, 1fbk, 1ucq, 4hyx, 1f4z, 1ixf, 3vi0, 1qkp, 1qko, 1brd, 1p8h, 1mgy, 1qm8, 4md2, 2zfe, 4md1, 1iw6, 3ns0, 1c3w, 1bm1, 2ntu, 1kme, 2ntw, 1s52, 1s51, 1p…
AFTXXLSML	AL8	GTXLMXLGT	GT8	1	0	[1m0k, 1s8l, 1at9, 1s8j, 1e0p, 2i1x, 1r84, 1r2n, 1jv7, 1pxs, 1pxr, 1ap9, 1m0m, 1jv6, 4hwl, 1s53, 1o0a, 1c8s, 3han, 1kg9, 1c8r, 3hao, 1kg8, 3hap, 1bhb, 1bha, 3haq, 2wjk, 3har, 2wjl, 3has, 1q5j, 2zzl, 1kgb, 1q5i, 1f50, 1dze, 3nsb, 1tn5, 2brd, 1tn0, 3utx, 4fpd, 3uty, 1brx, 1fbb, 1brr, 1p8i, 1fbk, 1ucq, 4hyx, 1p8u, 1f4z, 1ixf, 3vi0, 1qkp, 1qko, 1brd, 1p8h, 1qm8, 4md2, 4md1, 2zfe, 1iw6, 3ns0, 1c3w, 1b…
AFXXVLYXL	AL8	GVDALMIXT	GT8	4	3	[2z55, 1vgo, 2ei4]
AKXGXXXXL	AL8	WLXXTXLXL	WL8	6	2	[1fbk, 1jv6, 4fpd]
AAIAFTXXL	AL8	WLXXTXLXL	WL8	1	2	[1pxr, 3uty]
AKXGXXXXL	AL8	WSAYXVXWL	WL8	6	5	[1s8l, 1at9, 1e0p, 1s8j, 1r2n, 1r84, 1pxs, 1ap9, 1pxr, 4hwl, 1s54, 1s53, 1o0a, 3han, 3hao, 1kg9, 1kg8, 3hap, 3haq, 2wjk, 3har, 2wjl, 3has, 1q5j, 1q5i, 1f50, 1tn5, 3nsb, 1cwq, 3utv, 1tn0, 3utw, 3utx, 4fpd, 3uty, 1brx, 1fbk, 1ucq, 4hyx, 1f4z, 1qkp, 1qko, 1brd, 1p8h, 4md2, 4md1, 3ns0, 1c3w, 1bm1, 1kme, 2ntu, 2ntw, 1s52, 1s51, 1py6, 4ov0, 2i20, 1vjm, 3mbv, 1x0i, 1x0k, 1xji]
AMLXXXXXL	AL8	WSAYXVXWL	WL8	4	5	[1m0k, 1s8l, 1at9, 1e0p, 1s8j, 1r84, 1r2n, 1pxs, 1ap9, 1pxr, 1m0l, 4hwl, 1s54, 1s53, 1o0a, 3han, 1kg9, 3hao, 3hap, 1kg8, 2wjk, 2wjl, 1q5j, 2zzl, 1f50, 1tn5, 3nsb, 1cwq, 3utv, 1tn0, 3utw, 3utx, 3uty, 4fpd, 1brx, 1brr, 1p8i, 1fbk, 1ucq, 4hyx, 1f4z, 1ixf, 3vi0, 1qkp, 1qko, 1brd, 1p8h, 1qm8, 4md2, 2zfe, 4md1, 1iw6, 3ns0, 1c3w, 1bm1, 2ntu, 1kme, 2ntw, 1s52, 1s51, 1py6, 4ov0, 1iw9, 2i20, 1vjm, 1x0s, 1q…
AKYXFAXXL	AL8	WGXXLMIPL	WL8	6	1	[2jaf, 2jag]
AFTXXLSML	AL8	WLXXTXLXL	WL8	1	2	[1m0k, 1s8l, 1at9, 1s8j, 1e0p, 2i1x, 1r84, 1r2n, 1jv7, 1pxs, 1pxr, 1ap9, 1m0m, 1jv6, 4hwl, 1s54, 1s53, 1o0a, 3han, 1kg9, 1c8r, 1kg8, 3hap, 3haq, 2wjk, 3har, 2wjl, 3has, 2zzl, 1kgb, 1q5j, 1q5i, 1f50, 1dze, 3nsb, 1tn5, 2brd, 1tn0, 3utx, 4fpd, 3uty, 1brx, 1fbb, 1brr, 1p8i, 1fbk, 1ucq, 4hyx, 1p8u, 1f4z, 1ixf, 1qkp, 1qko, 1brd, 1p8h, 1qm8, 4md2, 4md1, 2zfe, 1iw6, 3ns0, 1c3w, 1bm1, 2ntu, 1kme, 2ntw, 1s…
AKXGXXXXL	AL8	LGTAXXXLG	LG8	6	0	[1s8l, 1at9, 1e0p, 1s8j, 1r2n, 1r84, 1pxs, 1jv7, 1ap9, 1pxr, 4hwl, 1s54, 1s53, 1o0a, 3han, 3hao, 1kg9, 1kg8, 3hap, 3haq, 2wjk, 3har, 2wjl, 3has, 1q5j, 1q5i, 1f50, 1tn5, 3nsb, 1cwq, 3utv, 1tn0, 3utw, 3utx, 3uty, 1brx, 1ucq, 4hyx, 1f4z, 1qkp, 1qko, 1brd, 1p8h, 1mgy, 4md2, 4md1, 3ns0, 1c3w, 1bm1, 1kme, 2ntu, 2ntw, 1s52, 1s51, 1py6, 4ov0, 2i20, 1vjm, 3mbv, 1x0i, 1x0k, 1xji]
AFXXVLYXL	AL8	LXIXXGLXG	LG8	4	3	[2z55, 1vgo, 2ei4]
AKYXFAXXL	AL8	LXXVVMXLG	LG8	6	5	[3vvk, 3qbl, 3abw, 3qbg, 3qbi, 3qbk]
AFTXXLSML	AL8	LGTAXXXLG	LG8	1	0	[1m0k, 1s8l, 1at9, 1s8j, 1e0p, 2i1x, 1r84, 1r2n, 1jv7, 1pxs, 1pxr, 1ap9, 1m0m, 1jv6, 4hwl, 1s54, 1s53, 1o0a, 1c8s, 3han, 1kg9, 1c8r, 3hao, 1kg8, 3hap, 1bhb, 1bha, 3haq, 2wjk, 3har, 2wjl, 3has, 1q5j, 2zzl, 1kgb, 1q5i, 1f50, 1dze, 3nsb, 1tn5, 2brd, 1tn0, 3utx, 4fpd, 3uty, 1brx, 1fbb, 1brr, 1p8i, 1fbk, 1ucq, 4hyx, 1p8u, 1f4z, 1ixf, 3vi0, 1qkp, 1qko, 1brd, 1p8h, 1qm8, 4md2, 4md1, 2zfe, 1iw6, 3ns0, 1c…
AFTXXLSML	AL8	LXFLVKGMG	LG8	1	0	[1brx, 1at9, 1e0p, 1pxr, 1qko, 1brd, 1s54, 1s53, 3hao, 1bha, 3haq, 3har, 2wjl, 1c3w, 1bm1, 1q5i, 2ntu, 1kme, 1s51, 1py6, 2i20, 1vjm, 1tn5, 1x0k, 1tn0]
APRYIXWIL	AL8	LXTVVXLXG	LG8	2	3	[1gue, 3qap, 3qdc, 1h68, 1gu8, 1h2s]
AKYXFAXXL	AL8	LYINXALXG	LG8	6	0	[3vvk, 3qbl, 3abw, 3qbg, 3qbi, 3qbk]
AKYXFAXXL	AL8	LWVNXXLXG	LG8	6	0	[1e12, 2jaf]
AKYXFAXXL	AL8	LVSISSYLG	LG8	6	1	[1e12, 2jaf]
AXXXLVYYL	AL8	LXTVVXLXG	LG8	4	3	[1gue, 4gyc, 3qdc, 3qap, 2f93, 2ksy, 2f95, 1jgj, 1h68, 1gu8]
ATSWAYSVL	AL8	LWVNXXLXG	LG8	6	0	[1e12]
ALXTALXGL	AL8	LXFLVKGMG	LG8	0	0	[1brx, 1at9, 1e0p, 1pxs, 1pxr, 1qko, 1brd, 1s54, 1s53, 3hao, 3haq, 1bha, 3har, 2wjl, 1c3w, 1bm1, 1q5i, 2ntu, 1kme, 1s51, 1py6, 2i20, 1vjm, 1tn5, 1x0k, 1tn0, 3utw]
AAIAFTXXL	AL8	LGTAXXXLG	LG8	1	0	[1pxr, 3uty]
AXWLFTTXL	AL8	LXIXXGLXG	LG8	2	3	[2z55, 1uaz, 1vgo, 3wqj, 2ei4]
ALXTPMILL	AL8	LVSISSYLG	LG8	2	1	[1e12, 2jaf]
AAIAFTXXL	AL8	LXFLVKGMG	LG8	1	0	[1pxr]
AXWLFTTXL	AL8	LXFLVKGMG	LG8	2	0	[1brx, 1at9, 1e0p, 1pxs, 1pxr, 1qko, 1brd, 1s54, 1s53, 3hao, 3haq, 3har, 2wjl, 1c3w, 1bm1, 1q5i, 2ntu, 1kme, 1s51, 1py6, 2i20, 1vjm, 1tn5, 1x0k, 3utw, 1tn0]
AVAYXVXAL	AL8	LGXIGMLXG	LG8	1	0	[1gue, 4gyc, 3qap, 3qdc, 2ksy, 1jgj, 1h68, 1gu8, 1h2s]
AVFIFVXXL	AL8	LGLVAATLG	LG8	0	1	[4gyc]
AAIAFTXXL	AL8	ALMGLGXLY	AY8	1	0	[1pxr, 3uty]
AKXGXXXXL	AL8	ALMGLGXLY	AY8	6	0	[1s8l, 1at9, 1e0p, 1s8j, 1r2n, 1r84, 1pxs, 1jv7, 1ap9, 1pxr, 4hwl, 1s54, 1s53, 1o0a, 3han, 3hao, 1kg9, 1kg8, 3hap, 3haq, 2wjk, 3har, 2wjl, 3has, 1q5j, 1q5i, 1f50, 1tn5, 3nsb, 1cwq, 3utv, 1tn0, 3utw, 3utx, 3uty, 1brx, 1ucq, 4hyx, 1f4z, 1qkp, 1qko, 1brd, 1p8h, 1mgy, 4md2, 4md1, 3ns0, 1c3w, 1bm1, 1kme, 2ntu, 2ntw, 1s52, 1py6, 4ov0, 2i20, 1vjm, 3mbv, 1x0i, 1x0k, 1xji]
AFTXXLSML	AL8	ALMGLGXLY	AY8	1	0	[1m0k, 1s8l, 1at9, 1s8j, 1e0p, 2i1x, 1r84, 1r2n, 1jv7, 1pxs, 1pxr, 1ap9, 1m0m, 1jv6, 4hwl, 1s54, 1s53, 1o0a, 1c8s, 3han, 1kg9, 1c8r, 3hao, 1kg8, 3hap, 1bhb, 1bha, 3haq, 2wjk, 3har, 2wjl, 3has, 1q5j, 2zzl, 1kgb, 1q5i, 1f50, 1dze, 3nsb, 1tn5, 2brd, 1tn0, 3utx, 4fpd, 3uty, 1brx, 1fbb, 1brr, 1p8i, 1fbk, 1ucq, 4hyx, 1p8u, 1f4z, 1ixf, 3vi0, 1qkp, 1qko, 1brd, 1p8h, 1qm8, 4md2, 4md1, 2zfe, 1iw6, 3ns0, 1c…
ALXTALXGL	AL8	APAXAFTMY	AY8	0	1	[3han, 1p8u]
AXWLFTTXL	AL8	APAXAFTMY	AY8	2	1	[3han, 1p8u]
AKXGXXXXL	AL8	APAXAFTMY	AY8	6	1	[3han]
AFTXXLSML	AL8	LGXLYFLVK	LK8	1	0	[1m0k, 1s8l, 1at9, 1s8j, 1e0p, 1r84, 1r2n, 1jv7, 1pxs, 1pxr, 1ap9, 1jv6, 4hwl, 1s54, 1s53, 1o0a, 3han, 1kg9, 3hao, 1kg8, 3hap, 1bhb, 1bha, 3haq, 2wjk, 3har, 2wjl, 3has, 1q5j, 1q5i, 1f50, 3nsb, 1tn5, 1tn0, 3utx, 4fpd, 3uty, 1brx, 1brr, 1p8i, 1fbk, 1ucq, 4hyx, 1f4z, 3vi0, 1qkp, 1qko, 1brd, 1p8h, 4md2, 4md1, 3ns0, 1c3w, 1bm1, 2ntu, 1kme, 2ntw, 1s52, 1s51, 1py6, 2at9, 4ov0, 2i20, 1vjm, 3mbv, 1x0i, 1x…
AKXGXXXXL	AL8	LGXLYFLVK	LK8	6	0	[1s8l, 1at9, 1e0p, 1s8j, 1r2n, 1r84, 1pxs, 1jv7, 1ap9, 1pxr, 4hwl, 1s54, 1s53, 1o0a, 3han, 3hao, 1kg9, 1kg8, 3hap, 3haq, 2wjk, 3har, 2wjl, 3has, 1q5j, 1q5i, 1f50, 1tn5, 3nsb, 1cwq, 1tn0, 3utw, 3utx, 3uty, 1brx, 1ucq, 4hyx, 1f4z, 1qkp, 1qko, 1brd, 1p8h, 1mgy, 4md2, 4md1, 3ns0, 1c3w, 1bm1, 1kme, 2ntu, 2ntw, 1s52, 1py6, 4ov0, 2i20, 1vjm, 3mbv, 1x0i, 1x0k, 1xji]
AAIAFTXXL	AL8	LGXLYFLVK	LK8	1	0	[1pxr, 3uty]
AAIAFTXXL	AL8	MGLXXLYFL	ML8	1	0	[1pxr, 3uty]
AKXGXXXXL	AL8	MGLXXLYFL	ML8	6	0	[1s8l, 1at9, 1e0p, 1s8j, 1r2n, 1r84, 1pxs, 1jv7, 1ap9, 1pxr, 4hwl, 1s54, 1s53, 1o0a, 3han, 3hao, 1kg9, 1kg8, 3hap, 3haq, 2wjk, 3har, 2wjl, 3has, 1q5j, 1q5i, 1f50, 1tn5, 3nsb, 1cwq, 3utv, 1tn0, 3utw, 3utx, 3uty, 1brx, 1ucq, 4hyx, 1f4z, 1qkp, 1qko, 1brd, 1p8h, 1mgy, 4md2, 4md1, 3ns0, 1c3w, 1bm1, 1kme, 2ntu, 2ntw, 1s52, 1py6, 4ov0, 2i20, 1vjm, 3mbv, 1x0i, 1x0k, 1xji]
AFTXXLSML	AL8	MGLXXLYFL	ML8	1	0	[1m0k, 1s8l, 1at9, 1s8j, 1e0p, 2i1x, 1r84, 1r2n, 1jv7, 1pxs, 1pxr, 1ap9, 1m0m, 1jv6, 4hwl, 1s54, 1s53, 1o0a, 1c8s, 3han, 1kg9, 1c8r, 3hao, 1kg8, 3hap, 1bhb, 1bha, 3haq, 2wjk, 3har, 2wjl, 3has, 1q5j, 2zzl, 1kgb, 1q5i, 1f50, 1dze, 3nsb, 1tn5, 2brd, 1tn0, 3utx, 4fpd, 3uty, 1brx, 1fbb, 1brr, 1p8i, 1fbk, 1ucq, 4hyx, 1p8u, 1f4z, 1ixf, 3vi0, 1qkp, 1qko, 1brd, 1p8h, 1qm8, 4md2, 4md1, 2zfe, 1iw6, 3ns0, 1c…
AFTXXLSML	AL8	GXXXFLVXG	GG8	1	0	[1s8l, 1at9, 1s8j, 1e0p, 1r84, 1r2n, 1jv7, 1pxr, 1ap9, 1jv6, 4hwl, 1s54, 1s53, 1o0a, 3han, 1kg9, 3hao, 1kg8, 3hap, 1bhb, 1bha, 3haq, 2wjk, 3har, 2wjl, 3has, 1q5j, 1q5i, 1f50, 3nsb, 1tn5, 1tn0, 3utx, 4fpd, 3uty, 1brx, 1fbk, 1ucq, 4hyx, 1f4z, 1qkp, 1qko, 1brd, 1p8h, 4md2, 4md1, 3ns0, 1c3w, 1bm1, 2ntu, 1kme, 2ntw, 1s51, 1py6, 4ov0, 2i20, 1vjm, 3mbv, 1x0i, 1x0k, 1xji]
AAIAFTXXL	AL8	GXXXFLVXG	GG8	1	0	[1pxr, 3uty]
AKXGXXXXL	AL8	GXXXFLVXG	GG8	6	0	[1s8l, 1at9, 1e0p, 1s8j, 1r2n, 1r84, 1pxs, 1jv7, 1ap9, 1pxr, 4hwl, 1s54, 1s53, 1o0a, 3han, 3hao, 1kg9, 1kg8, 3hap, 3haq, 2wjk, 3har, 2wjl, 3has, 1q5j, 1q5i, 1f50, 1tn5, 3nsb, 1tn0, 3utw, 3utx, 3uty, 1brx, 1ucq, 4hyx, 1f4z, 1qkp, 1qko, 1brd, 1p8h, 1mgy, 4md2, 4md1, 3ns0, 1c3w, 1bm1, 1kme, 2ntu, 2ntw, 1py6, 4ov0, 2i20, 1vjm, 3mbv, 1x0i, 1x0k, 1xji]
ATSWAYSVL	AL8	GYPIVWAXG	GG8	6	5	[1e12]
ALXTALXGL	AL8	GXXXFLVXG	GG8	0	0	[1s8l, 1at9, 1e0p, 1s8j, 1r2n, 1r84, 1pxs, 1jv7, 1jv6, 1pxr, 1ap9, 4hwl, 1s53, 1o0a, 3han, 3hao, 1kg9, 1bhb, 1kg8, 3hap, 3haq, 1bha, 2wjk, 3har, 2wjl, 3has, 1q5j, 1q5i, 1f50, 3nsb, 1tn5, 1tn0, 3utw, 3utx, 3uty, 4fpd, 1brx, 1fbk, 1ucq, 4hyx, 1f4z, 1qkp, 1qko, 1brd, 1p8h, 1mgy, 4md2, 4md1, 3ns0, 1c3w, 1bm1, 2ntu, 1kme, 2ntw, 1py6, 4ov0, 2i20, 1vjm, 3mbv, 1x0i, 1x0k, 1xji]
AKXGXXXXL	AL8	TLYFLVKGM	TM8	6	0	[1s8l, 1at9, 1e0p, 1r2n, 1r84, 1pxs, 1jv7, 1pxr, 1s53, 1o0a, 3han, 3hao, 1kg8, 3hap, 3haq, 2wjk, 3har, 2wjl, 3has, 1q5j, 1q5i, 1f50, 1tn5, 1tn0, 3utw, 3utx, 3uty, 1brx, 1ucq, 4hyx, 1f4z, 1qko, 1brd, 1p8h, 4md2, 4md1, 1c3w, 1bm1, 1kme, 2ntu, 2ntw, 1py6, 4ov0, 2i20, 1vjm, 3mbv, 1x0i, 1x0k, 1xji]
AFTXXLSML	AL8	TLYFLVKGM	TM8	1	0	[1s8l, 1at9, 1e0p, 1r84, 1r2n, 1jv7, 1pxr, 1jv6, 1s53, 1o0a, 3han, 3hao, 1kg8, 3hap, 1bha, 3haq, 2wjk, 3har, 2wjl, 3has, 1q5j, 1q5i, 1f50, 1tn5, 1tn0, 3utx, 4fpd, 3uty, 1brx, 1fbk, 1ucq, 4hyx, 1f4z, 1qko, 1brd, 1p8h, 4md2, 4md1, 1c3w, 1bm1, 2ntu, 1kme, 2ntw, 1py6, 4ov0, 2i20, 1vjm, 3mbv, 1x0i, 1x0k, 1xji]
AFXXVLYXL	AL8	TLXGVDALM	TM8	4	3	[2z55, 1vgo, 2ei4]
AAIAFTXXL	AL8	TLYFLVKGM	TM8	1	0	[1pxr, 3uty]
AKYXFAXXL	AL8	TLKLLTVVM	TM8	6	5	[3vvk, 3qbl, 3qbg, 3qbi, 3qbk]
ALXTPMILL	AL8	TAITFDIXM	TM8	2	3	[3qbl, 3vvk, 3qbg, 3abw, 3qbi, 3qbk]
AXWLFTTXL	AL8	TLXGVDALM	TM8	2	3	[2z55, 1uaz, 1vgo, 2ei4]
ALXTALXGL	AL8	TLYFLVKGM	TM8	0	0	[1s8l, 1at9, 1e0p, 1r2n, 1r84, 1pxs, 1jv7, 1jv6, 1pxr, 1s53, 1o0a, 3han, 3hao, 1kg8, 3hap, 3haq, 1bha, 2wjk, 3har, 2wjl, 3has, 1q5j, 1q5i, 1f50, 1tn5, 1tn0, 3utw, 3utx, 3uty, 4fpd, 1brx, 1fbk, 1ucq, 4hyx, 1f4z, 1qko, 1brd, 1p8h, 4md2, 4md1, 1c3w, 1bm1, 2ntu, 1kme, 2ntw, 1py6, 4ov0, 2i20, 1vjm, 3mbv, 1x0i, 1x0k, 1xji]
ALXTPMILL	AL8	TXIAADIXM	TM8	2	3	[1e12, 2jaf, 2jag]
AXXXLVYYL	AL8	GIXITLNTV	GV8	4	3	[1gue, 4gyc, 3qdc, 3qap, 2f93, 2ksy, 2f95, 1jgj, 1h68, 1gu8]
AMLXXXXXL	AL8	GIXIGTXLV	GV8	4	3	[1m0k, 1s8l, 1at9, 1e0p, 1s8j, 1r84, 1r2n, 1pxs, 1ap9, 1pxr, 1m0l, 4hwl, 1s54, 1s53, 1o0a, 3han, 1kg9, 3hao, 3hap, 1kg8, 3haq, 2wjk, 3har, 2wjl, 1q5j, 2zzl, 1q5i, 1f50, 1tn5, 3nsb, 1cwq, 3utv, 1tn0, 3utw, 3utx, 3uty, 4fpd, 1brx, 1brr, 1p8i, 1fbk, 1ucq, 4hyx, 1f4z, 1ixf, 3vi0, 1qkp, 1qko, 1p8h, 1qm8, 4md2, 2zfe, 4md1, 1iw6, 3ns0, 1c3w, 1bm1, 2ntu, 1kme, 2ntw, 1s52, 1s51, 1py6, 4ov0, 1iw9, 2i20, 1v…
APRYIXWIL	AL8	GIAAVAYXV	GV8	2	1	[1gue, 3qap, 3qdc, 1h68, 1gu8, 1h2s]
AXXXXLXAL	AL8	GFLSTIPXV	GV8	3	4	[3ddl]
AKYXFAXXL	AL8	GATLMIXXV	GV8	6	1	[1e12, 2jaf, 2jag]
AKXGXXXXL	AL8	GLGXLYFLV	GV8	6	0	[1s8l, 1at9, 1e0p, 1s8j, 1r2n, 1r84, 1pxs, 1jv7, 1ap9, 1pxr, 4hwl, 1s54, 1s53, 1o0a, 3han, 3hao, 1kg9, 1kg8, 3hap, 3haq, 2wjk, 3har, 2wjl, 3has, 1q5j, 1q5i, 1f50, 1tn5, 3nsb, 1cwq, 3utv, 1tn0, 3utw, 3utx, 3uty, 1brx, 1ucq, 4hyx, 1f4z, 1qkp, 1qko, 1brd, 1p8h, 1mgy, 4md2, 4md1, 3ns0, 1c3w, 1bm1, 1kme, 2ntu, 2ntw, 1s52, 1py6, 4ov0, 2i20, 1vjm, 3mbv, 1x0i, 1x0k, 1xji]
AXWLFTTXL	AL8	GIXIGTXLV	GV8	2	3	[1m0k, 1s8l, 1at9, 1s8j, 1e0p, 2i1x, 1r2n, 1r84, 1pxs, 1m0m, 1ap9, 1pxr, 1m0l, 4hwl, 1s54, 1s53, 1o0a, 3han, 1c8s, 1c8r, 3hao, 1kg9, 1kg8, 3hap, 3haq, 3har, 2wjk, 2wjl, 3has, 1q5j, 1kgb, 2zzl, 1q5i, 1f50, 1dze, 1tn5, 3nsb, 2brd, 1cwq, 3utv, 3utw, 1tn0, 3utx, 4fpd, 3uty, 1brx, 1fbb, 1brr, 1p8i, 1fbk, 1ucq, 4hyx, 1p8u, 1f4z, 1ixf, 3vi0, 1qkp, 1qko, 1p8h, 1qm8, 4md2, 2zfe, 4md1, 3ns0, 1iw6, 1c3w, 1b…
AAIAFTXXL	AL8	GLGXLYFLV	GV8	1	0	[1pxr, 3uty]
AFTXXLSML	AL8	GIXIGTXLV	GV8	1	3	[1m0k, 1s8l, 1at9, 1s8j, 1e0p, 2i1x, 1r84, 1r2n, 1pxr, 1ap9, 1m0m, 4hwl, 1s54, 1s53, 1o0a, 1c8s, 3han, 1kg9, 1c8r, 3hao, 1kg8, 3hap, 3haq, 2wjk, 3har, 2wjl, 3has, 1q5j, 2zzl, 1kgb, 1q5i, 1f50, 1dze, 3nsb, 1tn5, 2brd, 1tn0, 3utx, 4fpd, 3uty, 1brx, 1fbb, 1brr, 1p8i, 1fbk, 1ucq, 4hyx, 1p8u, 1f4z, 1ixf, 3vi0, 1qkp, 1qko, 1p8h, 1qm8, 4md2, 4md1, 2zfe, 1iw6, 3ns0, 1c3w, 1bm1, 2ntu, 1kme, 2ntw, 1s52, 1s…
AFTXXLSML	AL8	GLGXLYFLV	GV8	1	0	[1m0k, 1s8l, 1at9, 1s8j, 1e0p, 1r84, 1r2n, 1jv7, 1pxs, 1pxr, 1ap9, 1jv6, 4hwl, 1s54, 1s53, 1o0a, 3han, 1kg9, 3hao, 1kg8, 3hap, 1bhb, 1bha, 3haq, 2wjk, 3har, 2wjl, 3has, 1q5j, 2zzl, 1q5i, 1f50, 3nsb, 1tn5, 2brd, 1tn0, 3utx, 4fpd, 3uty, 1brx, 1brr, 1p8i, 1fbk, 1ucq, 4hyx, 1f4z, 1ixf, 3vi0, 1qkp, 1qko, 1brd, 1p8h, 1qm8, 4md2, 4md1, 2zfe, 1iw6, 3ns0, 1c3w, 1bm1, 2ntu, 1kme, 2ntw, 1s52, 1s51, 1py6, 2a…
AIGXLVGXL	AL8	GIAAVAYXV	GV8	0	1	[1gue, 4gyc, 3qdc, 3qap, 2f93, 2ksy, 2f95, 1jgj, 1h68, 1gu8, 1h2s]
AXWLFTTXL	AL8	YFLVKGMGV	YV8	2	0	[1vjm, 1tn5, 1bm1, 1q5i, 1s54, 1s53, 1tn0, 2i20]
AFTXXLSML	AL8	YFLVKGMGV	YV8	1	0	[1vjm, 1tn5, 1bm1, 1q5i, 1s54, 1s53, 1tn0, 2i20]
ALXTALXGL	AL8	YFLVKGMGV	YV8	0	0	[1vjm, 1tn5, 1bm1, 1q5i, 1s54, 1s53, 1tn0, 2i20]
ALXTALXGL	AL8	SXLLGYGLT	ST8	0	1	[4hwl, 1at9, 1s52, 3utv]
AKYXFAXXL	AL8	SXLLFVFMT	ST8	6	0	[3vvk, 3qbl, 3qbg, 3qbi, 3qbk]
AXWLFTTXL	AL8	SXLLGYGLT	ST8	2	1	[4hwl, 1at9, 1s52, 3utv]
AXXXLVYYL	AL8	SREFGIVIT	ST8	4	3	[2f93, 2f95]
AKXGXGFXL	AL8	SAAYLXMFF	SF8	6	1	[2z55, 1vgo]
AXWLFTTXL	AL8	SAAYLXMFF	SF8	2	1	[2z55, 1uaz, 1vgo, 3wqj, 2ei4]
AKXGXXXXL	AL8	STLVPAIAF	SF8	6	1	[1s53]
ALXTPMILL	AL8	TXMIPXVSI	TI8	2	1	[1e12, 2jaf, 2jag]
AKYXFAXXL	AL8	TXLVPXVSI	TI8	6	1	[3vvk, 3qbl, 3abw, 3qbg, 3qbi, 3qbk]
AVAYXVXAL	AL8	TTLFWLGAI	TI8	1	0	[3qap, 3qdc, 2ksy, 1jgj, 1h2s]
ALXXLXXLL	AL8	TXLVPXVSI	TI8	0	1	[3qbl, 3vvk, 3a7k, 3abw, 3qbg, 3qbi, 3qbk]
ALXTPMILL	AL8	TXLVPXVSI	TI8	2	1	[3qbl, 3vvk, 3a7k, 3qbg, 3abw, 3qbi, 3qbk]
AKYXFAXXL	AL8	TXMIPXVSI	TI8	6	1	[1e12, 2jaf, 2jag]
AXWLFTTXL	AL8	VTGLXXALS	VS8	2	3	[1uaz, 3wqj]
AFTXXLSML	AL8	TXXLXXXXL	TL8	1	2	[1m0k, 1s8l, 1at9, 1s8j, 1e0p, 1r84, 1r2n, 1jv7, 1pxs, 1pxr, 1ap9, 1jv6, 4hwl, 1s54, 1s53, 1o0a, 3han, 3hao, 1kg9, 1kg8, 3hap, 3haq, 2wjk, 3har, 2wjl, 3has, 1q5i, 1f50, 3nsb, 1tn5, 1tn0, 3utx, 3uty, 1brx, 1brr, 1p8i, 1ucq, 4hyx, 1f4z, 1qkp, 1qko, 1brd, 1p8h, 4md2, 4md1, 3ns0, 1c3w, 1bm1, 2ntu, 1kme, 2ntw, 1s52, 1s51, 1py6, 4ov0, 2i20, 1vjm, 3mbv, 1x0i, 1x0k, 1xji]
AVAYXVXAL	AL8	TXXLIVYFL	TL8	1	2	[1gue, 4gyc, 3qap, 3qdc, 1h68, 1gu8]
AAIAFTXXL	AL8	TXXLXXXXL	TL8	1	2	[1pxr, 3uty]
AFTXXLSML	AL8	TAXXXXXXL	TL8	1	0	[1m0k, 1s8l, 1at9, 1s8j, 1e0p, 2i1x, 1r84, 1r2n, 1jv7, 1pxs, 1pxr, 1ap9, 1m0m, 1jv6, 4hwl, 1s54, 1s53, 1o0a, 1c8s, 3han, 1kg9, 1c8r, 3hao, 1kg8, 3hap, 1bhb, 1bha, 3haq, 2wjk, 3har, 2wjl, 3has, 1q5j, 2zzl, 1kgb, 1q5i, 1f50, 1dze, 3nsb, 1tn5, 2brd, 1tn0, 3utx, 4fpd, 3uty, 1brx, 1fbb, 1brr, 1p8i, 1fbk, 1ucq, 4hyx, 1p8u, 1f4z, 1ixf, 3vi0, 1qkp, 1qko, 1brd, 1p8h, 1qm8, 4md2, 4md1, 2zfe, 1iw6, 3ns0, 1c…
AKXGXGFXL	AL8	TLXALVAVL	TL8	6	5	[2z55, 1vgo]
AAIAFTXXL	AL8	TAXXXXXXL	TL8	1	0	[1pxr, 3uty]
AKXGXXXXL	AL8	TXXLXXXXL	TL8	6	2	[1jv6]
AKXGXXXXL	AL8	TAXXXXXXL	TL8	6	0	[1s8l, 1at9, 1e0p, 1s8j, 1r2n, 1r84, 1pxs, 1jv7, 1ap9, 1pxr, 4hwl, 1s54, 1s53, 1o0a, 3han, 3hao, 1kg9, 1kg8, 3hap, 3haq, 2wjk, 3har, 2wjl, 3has, 1q5j, 1q5i, 1f50, 1tn5, 3nsb, 1cwq, 3utv, 1tn0, 3utw, 3utx, 3uty, 1brx, 1ucq, 4hyx, 1f4z, 1qkp, 1qko, 1brd, 1p8h, 1mgy, 4md2, 4md1, 3ns0, 1c3w, 1bm1, 1kme, 2ntu, 2ntw, 1s52, 1py6, 4ov0, 2i20, 1vjm, 3mbv, 1x0i, 1x0k, 1xji]
AXWLFTTXL	AL8	TXXLXXXXL	TL8	2	2	[1m0k, 1at9, 1e0p, 1r2n, 1r84, 1pxs, 1ap9, 1pxr, 4hwl, 1vgo, 1s54, 1s53, 1o0a, 3han, 1kg9, 1kg8, 3hap, 3haq, 3har, 2wjk, 2wjl, 3has, 1q5i, 1f50, 2z55, 1tn5, 3nsb, 1cwq, 3utv, 3utw, 1tn0, 3utx, 3uty, 1brx, 1brr, 1p8i, 1ucq, 4hyx, 1f4z, 1qkp, 1qko, 1brd, 1p8h, 4md2, 4md1, 3ns0, 1c3w, 1bm1, 2ntu, 1kme, 2ntw, 1s52, 1s51, 1py6, 4ov0, 1vjm, 3mbv, 1x0i, 1x0k, 1xji]
AXXXXLXAL	AL8	TXPLLTVEL	TL8	3	2	[3ddl]
AVAYXVXAL	AL8	WLGAIGMLV	WV8	1	0	[1gue, 4gyc, 3qap, 3qdc, 2ksy, 1jgj, 1h68, 1gu8, 1h2s]
AVAYXVXAL	AL8	WXLTTPLXV	WV8	1	2	[1gue, 4gyc, 3qap, 3qdc, 2ksy, 1jgj, 1h68, 1gu8, 1h2s]
AMLXXXXXL	AL8	VWXIGSEGA	VA8	4	5	[1brr]
AVAYXVXAL	AL8	VGTLAFAXA	VA8	1	0	[1gue, 4gyc, 3qap, 3qdc, 1h68, 1gu8]
AXXXLVYYL	AL8	VXLAGXAXA	VA8	4	3	[4gyc, 3qdc, 3qap, 2ksy, 1jgj]
ATSWAYSVL	AL8	VNVXLAXIA	VA8	6	0	[1e12]
AKYXFAXXL	AL8	VNVXLAXIA	VA8	6	0	[1e12, 2jaf]
APRYIXWIL	AL8	VXLAGXAXA	VA8	2	3	[3qap, 3qdc, 1h2s]
AVAYXVXAL	AL8	ILTTPLIVY	IY8	1	2	[1gue, 4gyc, 3qap, 3qdc, 1h68, 1gu8, 1h2s]
ALXXLXXLL	AL8	IFAFLLLNY	IY8	0	6	[3qbl, 3vvk, 3qbg, 3qbi, 3qbk]
APRYIXWIL	AL8	IXGIAAXAY	IY8	2	1	[1gue, 3qap, 3qdc, 1h68, 1gu8, 1h2s]
AKYXFAXXL	AL8	IPLVSISSY	IY8	6	1	[1e12, 2jaf, 2jag]
AIGXLVGXL	AL8	IXGIAAXAY	IY8	0	1	[1gue, 4gyc, 3qdc, 3qap, 2f93, 2ksy, 2f95, 1jgj, 1h68, 1gu8, 1h2s]
ALXTPMILL	AL8	IPLVSISSY	IY8	2	1	[1e12, 2jaf, 2jag]
AKXGXGFXL	AL8	WTAYPIXXI	WI8	6	5	[2z55, 1vgo]
AKYXFAXXL	AL8	WVNVALAGI	WI8	6	0	[1e12, 2jaf]
ATSWAYSVL	AL8	WVNVALAGI	WI8	6	0	[1e12]
AXWLFTTXL	AL8	YAIXTLXXA	YA8	2	1	[1s8l, 1at9, 1s8j, 1e0p, 1r2n, 1r84, 1jv7, 1pxs, 1jv6, 1pxr, 4hwl, 1s54, 1o0a, 3han, 3hao, 1kg8, 3hap, 3haq, 3har, 2wjk, 2wjl, 3has, 1q5j, 1q5i, 1f50, 1tn5, 3utv, 3utw, 4fpd, 1brx, 1fbk, 1ucq, 4hyx, 1f4z, 1qkp, 1qko, 1p8h, 1mgy, 4md2, 4md1, 1c3w, 1bm1, 2ntu, 1kme, 2ntw, 1s52, 1s51, 1py6, 4ov0, 2i20, 1vjm, 3mbv, 1x0i, 1x0k, 1xji]
AFTXXLSML	AL8	YADWLFTTA	YA8	1	2	[1q5j]
ALXTALXGL	AL8	YAIXTLXXA	YA8	0	1	[1s8l, 1at9, 1e0p, 1s8j, 1r2n, 1r84, 1pxs, 1jv7, 1jv6, 4hwl, 1s54, 1o0a, 3han, 3hao, 1bhb, 1kg8, 3hap, 3haq, 1bha, 2wjk, 3har, 2wjl, 3has, 1q5j, 1q5i, 1f50, 1tn5, 3utv, 4fpd, 1brx, 1fbk, 1ucq, 4hyx, 1f4z, 1qkp, 1qko, 1p8h, 1mgy, 4md2, 4md1, 1c3w, 1bm1, 2ntu, 1kme, 2ntw, 1s52, 1s51, 1py6, 4ov0, 2i20, 1vjm, 3mbv, 1x0i, 1x0k, 1xji]
AKXGXXXXL	AL8	YAIXTLXXA	YA8	6	1	[1s8l, 1at9, 1e0p, 1s8j, 1r2n, 1r84, 1pxs, 1jv7, 1jv6, 1pxr, 4hwl, 1s54, 1o0a, 3han, 3hao, 1kg8, 3hap, 3haq, 2wjk, 3har, 2wjl, 3has, 1q5j, 1q5i, 1f50, 1tn5, 3utv, 3utw, 4fpd, 1brx, 1fbk, 1ucq, 4hyx, 1f4z, 1qkp, 1qko, 1p8h, 1mgy, 4md2, 4md1, 1c3w, 1bm1, 1kme, 2ntu, 2ntw, 1s52, 1s51, 1py6, 4ov0, 2i20, 1vjm, 3mbv, 1x0i, 1x0k, 1xji]
AFTXXLSML	AL8	IMIXTXLVG	IG8	1	3	[1m0k, 1s8l, 1at9, 1s8j, 1e0p, 2i1x, 1r84, 1r2n, 1pxr, 1ap9, 1m0m, 4hwl, 1s54, 1s53, 1o0a, 1c8s, 3han, 1kg9, 1c8r, 3hao, 1kg8, 3hap, 3haq, 2wjk, 3har, 2wjl, 3has, 1q5j, 2zzl, 1kgb, 1q5i, 1f50, 1dze, 3nsb, 1tn5, 2brd, 1tn0, 3utx, 4fpd, 3uty, 1brx, 1fbb, 1brr, 1p8i, 1fbk, 1ucq, 4hyx, 1p8u, 1f4z, 1ixf, 3vi0, 1qkp, 1qko, 1p8h, 1qm8, 4md2, 4md1, 2zfe, 1iw6, 3ns0, 1c3w, 1bm1, 2ntu, 1kme, 2ntw, 1s52, 1s…
AXWLFTTXL	AL8	IMIXTXLVG	IG8	2	3	[1m0k, 1s8l, 1at9, 1s8j, 1e0p, 2i1x, 1r2n, 1r84, 1pxs, 1m0m, 1ap9, 1pxr, 4hwl, 1s54, 1s53, 1o0a, 3han, 1c8s, 1c8r, 3hao, 1kg9, 1kg8, 3hap, 3haq, 3har, 2wjk, 2wjl, 3has, 1q5j, 1kgb, 2zzl, 1q5i, 1f50, 1dze, 1tn5, 3nsb, 2brd, 1cwq, 3utv, 3utw, 1tn0, 3utx, 4fpd, 3uty, 1brx, 1fbb, 1brr, 1p8i, 1fbk, 1ucq, 4hyx, 1p8u, 1f4z, 1ixf, 3vi0, 1qkp, 1qko, 1p8h, 1qm8, 4md2, 2zfe, 4md1, 3ns0, 1iw6, 1c3w, 1bm1, 2n…
AMLXXXXXL	AL8	IMIXTXLVG	IG8	4	3	[1m0k, 1s8l, 1at9, 1e0p, 1s8j, 1r84, 1r2n, 1pxs, 1ap9, 1pxr, 4hwl, 1s54, 1s53, 1o0a, 3han, 1kg9, 3hao, 3hap, 1kg8, 3haq, 2wjk, 3har, 2wjl, 1q5j, 2zzl, 1q5i, 1f50, 1tn5, 3nsb, 1cwq, 3utv, 1tn0, 3utw, 3utx, 3uty, 4fpd, 1brx, 1brr, 1p8i, 1fbk, 1ucq, 4hyx, 1f4z, 1ixf, 3vi0, 1qkp, 1qko, 1p8h, 1qm8, 4md2, 2zfe, 4md1, 1iw6, 3ns0, 1c3w, 1bm1, 2ntu, 1kme, 2ntw, 1s52, 1s51, 1py6, 4ov0, 1iw9, 2i20, 1vjm, 1x…
AVFIFVXXL	AL8	IXXLGIXLG	IG8	0	1	[4gyc, 1h2s]
AXWLFTTXL	AL8	ILXXVGADG	IG8	2	3	[1s8l, 1at9, 1s8j, 1e0p, 1r2n, 1r84, 1jv7, 1pxs, 1jv6, 1ap9, 1pxr, 4hwl, 1s54, 1s53, 1o0a, 3han, 3hao, 1kg9, 1kg8, 3hap, 3haq, 3har, 2wjk, 2wjl, 3has, 1q5j, 1q5i, 1f50, 1tn5, 3utv, 3utw, 1tn0, 3utx, 4fpd, 3uty, 1brx, 1fbk, 1ucq, 4hyx, 1f4z, 1qkp, 1qko, 1brd, 1p8h, 1mgy, 4md2, 4md1, 1c3w, 1bm1, 2ntu, 1kme, 2ntw, 1s52, 1s51, 1py6, 4ov0, 2i20, 1vjm, 3mbv, 1x0i, 1x0k, 1xji]
AMLXXXXXL	AL8	ILXXVGADG	IG8	4	3	[1s8l, 1at9, 1e0p, 1s8j, 1r84, 1r2n, 1pxs, 1jv7, 1jv6, 1ap9, 1pxr, 4hwl, 1s54, 1s53, 1o0a, 3han, 1kg9, 3hao, 1kg8, 3hap, 3haq, 2wjk, 3har, 2wjl, 1q5j, 1q5i, 1f50, 1tn5, 3utv, 1tn0, 3utw, 3utx, 3uty, 4fpd, 1brx, 1fbk, 1ucq, 4hyx, 1f4z, 1qkp, 1qko, 1brd, 1p8h, 1mgy, 4md2, 4md1, 1c3w, 1bm1, 2ntu, 1kme, 2ntw, 1s52, 1s51, 1py6, 4ov0, 2i20, 1vjm, 3mbv, 1x0i, 1x0k, 1xji]
AKYXFAXXL	AL8	MWLGYPIVW	MW8	6	5	[3vvk, 3qbl, 3abw, 3qbg, 3qbi, 3qbk]
ALXTPMILL	AL8	LFTXITFDI	LI8	2	3	[3qbl, 3vvk, 3qbg, 3qbi, 3qbk]
AXWLFTTXL	AL8	LXXXDXLMI	LI8	2	3	[2z55, 1vgo, 1uaz, 2ei4]
AXXXXLXAL	AL8	LSTIPFVWI	LI8	3	4	[3ddl]
AXWLFTTXL	AL8	LAXVXXDXI	LI8	2	3	[1m0k, 1s8l, 1at9, 1s8j, 1e0p, 1r2n, 1r84, 1jv7, 1pxs, 1jv6, 1ap9, 1pxr, 4hwl, 1s54, 1s53, 1o0a, 3han, 3hao, 1kg9, 1kg8, 3hap, 3haq, 3har, 2wjk, 2wjl, 3has, 1q5j, 1q5i, 1f50, 1tn5, 3nsb, 1cwq, 3utv, 3utw, 1tn0, 3utx, 4fpd, 3uty, 1brx, 1brr, 1p8i, 1fbk, 1ucq, 4hyx, 1f4z, 3vi0, 1qkp, 1qko, 1brd, 1p8h, 1mgy, 4md2, 4md1, 3ns0, 1c3w, 1bm1, 2ntu, 1kme, 2ntw, 1s52, 1s51, 1py6, 4ov0, 2i20, 1vjm, 3mbv, 1x…
AMLXXXXXL	AL8	LAXVXXDXI	LI8	4	3	[1m0k, 1s8l, 1at9, 1e0p, 1s8j, 1r84, 1r2n, 1pxs, 1jv7, 1jv6, 1ap9, 1pxr, 4hwl, 1s54, 1s53, 1o0a, 3han, 1kg9, 3hao, 1kg8, 3hap, 3haq, 2wjk, 3har, 2wjl, 1q5j, 1q5i, 1f50, 1tn5, 3nsb, 1cwq, 3utv, 1tn0, 3utw, 3utx, 3uty, 4fpd, 1brx, 1brr, 1p8i, 1fbk, 1ucq, 4hyx, 1f4z, 3vi0, 1qkp, 1qko, 1brd, 1p8h, 1mgy, 4md2, 4md1, 3ns0, 1c3w, 1bm1, 2ntu, 1kme, 2ntw, 1s52, 1s51, 1py6, 4ov0, 2i20, 1vjm, 3mbv, 1x0i, 1x…
AFXXVLYXL	AL8	LXXXDXLMI	LI8	4	3	[2z55, 1vgo, 2ei4]
ALXTPMILL	AL8	LXTXIAADI	LI8	2	3	[2jaf, 2jag]
AKXGXGFXL	AL8	TILVPGIAS	TS8	6	1	[2z55, 1vgo]
AXWLFTTXL	AL8	TILVPGIAS	TS8	2	1	[2z55, 1uaz, 1vgo, 2ei4]
ALXTPMILL	AL8	SLFTVIAAD	SD8	2	3	[2jaf, 2jag]
AKYXFAXXL	AL8	GLSILLFVF	GF8	6	0	[3vvk, 3qbl, 3abw, 3qbg, 3qbi, 3qbk]
AVAYXVXAL	AL8	GMLVGXLXF	GF8	1	0	[1gue, 4gyc, 3qap, 3qdc, 2ksy, 1jgj, 1h68, 1gu8, 1h2s]
AXXXLVYYL	AL8	VITLNTVVM	VM8	4	3	[1gue, 4gyc, 3qdc, 3qap, 2f93, 2ksy, 2f95, 1jgj, 1h68, 1gu8]
AXWLFTTXL	AL8	GIASAAXLS	GS8	2	1	[1uaz]
ALXTALXGL	AL8	GXGLILLRS	GS8	0	6	[1brx, 1c3w, 1at9, 1bm1, 1e0p, 1q5i, 2ntu, 1kme, 1pxs, 2i20, 1pxr, 1vjm, 1tn5, 1qko, 1s54, 1s53, 1x0k, 3hao, 1tn0]
AFTXXLSML	AL8	GXGLILLRS	GS8	1	6	[1brx, 1c3w, 1at9, 1bm1, 1e0p, 1q5i, 2ntu, 1kme, 2i20, 1pxr, 1vjm, 1tn5, 1qko, 1s54, 1s53, 1x0k, 3hao, 1tn0]
AFTXXLSML	AL8	AXVGADGIM	AM8	1	3	[1m0k, 1s8l, 1at9, 1s8j, 1e0p, 1r84, 1r2n, 1jv7, 1pxr, 1ap9, 1jv6, 4hwl, 1s54, 1s53, 1o0a, 3han, 1kg9, 3hao, 1kg8, 3haq, 2wjk, 3har, 2wjl, 3has, 1q5j, 2zzl, 1q5i, 1f50, 3nsb, 1tn5, 1tn0, 3utx, 4fpd, 3uty, 1brx, 1brr, 1p8i, 1fbk, 1ucq, 4hyx, 1f4z, 1ixf, 3vi0, 1qkp, 1qko, 1brd, 1p8h, 1qm8, 4md2, 4md1, 2zfe, 1iw6, 3ns0, 1c3w, 1bm1, 2ntu, 1kme, 2ntw, 1s52, 1s51, 1py6, 4ov0, 1iw9, 2i20, 1vjm, 1x0s, 3m…
AXWLFTTXL	AL8	AXVGADGIM	AM8	2	3	[1m0k, 1s8l, 1at9, 1s8j, 1e0p, 1r2n, 1r84, 1jv7, 1pxs, 1jv6, 1ap9, 1pxr, 1m0l, 4hwl, 1s54, 1s53, 1o0a, 3han, 3hao, 1kg9, 1kg8, 3hap, 3haq, 3har, 2wjk, 2wjl, 3has, 1q5j, 2zzl, 1q5i, 1f50, 1tn5, 3nsb, 1cwq, 3utv, 3utw, 1tn0, 3utx, 4fpd, 3uty, 1brx, 1brr, 1p8i, 1fbk, 1ucq, 4hyx, 1f4z, 1ixf, 3vi0, 1qkp, 1qko, 1brd, 1p8h, 1mgy, 1qm8, 4md2, 2zfe, 4md1, 3ns0, 1iw6, 1c3w, 1bm1, 2ntu, 1kme, 2ntw, 1s52, 1s…
AFTXXLSML	AL8	ALYFLVKGM	AM8	1	0	[1s54]
AKXGXXXXL	AL8	ALYFLVKGM	AM8	6	0	[1s54]
AMLXXXXXL	AL8	AXVGADGIM	AM8	4	3	[1m0k, 1s8l, 1at9, 1e0p, 1s8j, 1r84, 1r2n, 1pxs, 1jv7, 1jv6, 1ap9, 1pxr, 1m0l, 4hwl, 1s54, 1s53, 1o0a, 3han, 1kg9, 3hao, 1kg8, 3hap, 3haq, 2wjk, 3har, 2wjl, 1q5j, 2zzl, 1q5i, 1f50, 1tn5, 3nsb, 1cwq, 3utv, 1tn0, 3utw, 3utx, 3uty, 4fpd, 1brx, 1brr, 1p8i, 1fbk, 1ucq, 4hyx, 1f4z, 1ixf, 3vi0, 1qkp, 1qko, 1brd, 1p8h, 1mgy, 1qm8, 4md2, 2zfe, 4md1, 1iw6, 3ns0, 1c3w, 1bm1, 2ntu, 1kme, 2ntw, 1s52, 1s51, 1p…
AKXGXXXXL	AL8	KFYAIXTLV	KV8	6	1	[1c3w, 1e0p, 1q5i, 1kme, 2ntu, 2ntw, 1s51, 1py6, 1f4z, 1pxs, 2i20, 1pxr, 1vjm, 1qko, 1s54, 1x0i, 1x0k, 3hao, 3haq, 1tn0, 3utw, 2wjk, 2wjl]
AXWLFTTXL	AL8	KFYAIXTLV	KV8	2	1	[1c3w, 1e0p, 1q5i, 2ntu, 1kme, 2ntw, 1s51, 1py6, 1f4z, 1pxs, 2i20, 1pxr, 1vjm, 1qko, 1s54, 1x0i, 1x0k, 3hao, 3haq, 3utw, 1tn0, 2wjk, 2wjl]
AMLXXXXXL	AL8	KXLRNVTVV	KV8	4	5	[1brx, 1s8l, 1e0p, 1s8j, 1r84, 1r2n, 4hyx, 1f4z, 1pxs, 1jv7, 1jv6, 1pxr, 4hwl, 1qkp, 1qko, 1s54, 1s53, 1o0a, 1mgy, 3han, 3hao, 3hap, 2wjk, 2wjl, 1c3w, 1bm1, 1q5i, 2ntu, 1kme, 2ntw, 1s52, 1s51, 1py6, 2i20, 1vjm, 1tn5, 1x0i, 1x0k, 3utv, 1tn0, 3utw, 3utx, 1xji, 3uty]
AKXGXXXXL	AL8	KXLRNVTVV	KV8	6	5	[1brx, 1s8l, 1e0p, 1s8j, 1r2n, 1r84, 4hyx, 1f4z, 1pxs, 1jv7, 1jv6, 1pxr, 4hwl, 1qkp, 1qko, 1s54, 1s53, 1o0a, 1mgy, 3han, 3hao, 3hap, 3haq, 2wjk, 3har, 2wjl, 3has, 1c3w, 1bm1, 1q5i, 1kme, 2ntu, 2ntw, 1s52, 1s51, 1py6, 2i20, 1vjm, 1tn5, 1x0i, 1x0k, 3utv, 1tn0, 3utw, 3utx, 1xji, 3uty]
AVAYXVXAL	AL8	FXPRYIDWI	FI8	1	2	[3qap, 3qdc, 2ksy, 1jgj]
ALXXLXXLL	AL8	IVAKYIXAF	IF8	0	6	[3qbl, 3vvk, 3a7k, 3abw, 3qbg, 3qbi, 3qbk]
ALXTALXGL	AL8	LDVSAKVGL	LL8	0	6	[1p8i, 1fbk, 1jv6, 4fpd]
AKXGXXXXL	AL8	LXMLLXXGL	LL8	6	1	[1at9, 1kme, 1s52, 1r2n, 1r84, 4hwl, 1qkp, 3han, 3hap, 3utv, 3har, 3utx, 1xji, 3has, 3uty]
AXWLFTTXL	AL8	LXXXXLXLL	LL8	2	2	[1brx, 1c3w, 1bm1, 1e0p, 1q5i, 2ntu, 1kme, 1pxs, 1pxr, 1vjm, 1tn5, 1qkp, 1qko, 1brd, 1vgo, 1s54, 1s53, 1x0k, 1tn0, 2wjl, 3has]
AFTXXLSML	AL8	LXXXXLXLL	LL8	1	2	[1brx, 1s8l, 1c3w, 1bm1, 1e0p, 1q5i, 2ntu, 1kme, 1jv7, 1pxr, 1jv6, 1vjm, 1tn5, 1qkp, 1qko, 1brd, 1s54, 1s53, 1x0k, 1tn0, 2wjl, 3has]
AXWLFTTXL	AL8	LXMLLXXGL	LL8	2	1	[1at9, 1kme, 1brr, 1s52, 1r2n, 1r84, 4hwl, 1qkp, 3han, 3hap, 3utv, 3har, 3utx, 1xji, 3has, 3uty]
AAIAFTXXL	AL8	LXXXXLXLL	LL8	1	2	[1pxr]
ALXTALXGL	AL8	LXMLLXXGL	LL8	0	1	[1at9, 1kme, 1brr, 1s52, 1r2n, 1r84, 4hwl, 1qkp, 3han, 3hap, 3utv, 3har, 3utx, 1xji, 3has, 3uty]
AXWLFTTXL	AL8	LDVSAKVGL	LL8	2	6	[1jv6]
AFTXXLSML	AL8	LDVSAKVGL	LL8	1	6	[1p8i, 1fbk, 1jv6, 4fpd]
ALXTALXGL	AL8	IXXLXXXIA	IA8	0	1	[1m0k, 1s8l, 1at9, 1e0p, 1s8j, 1r2n, 1r84, 1pxs, 1jv7, 1jv6, 1ap9, 1m0l, 4hwl, 1s54, 1o0a, 3han, 3hao, 1kg9, 1bhb, 1kg8, 3hap, 3haq, 1bha, 2wjk, 3har, 2wjl, 3has, 1q5j, 2zzl, 1q5i, 1f50, 3nsb, 1tn5, 1cwq, 3utv, 1tn0, 4fpd, 1brx, 1brr, 1p8i, 1fbk, 1ucq, 4hyx, 1f4z, 1ixf, 3vi0, 1qkp, 1qko, 1brd, 1p8h, 1mgy, 1qm8, 4md2, 4md1, 2zfe, 1iw6, 3ns0, 1c3w, 1bm1, 2ntu, 1kme, 2ntw, 1s52, 1s51, 1py6, 4ov0, 2i…
ALXXLXXLL	AL8	ILVPVVSIA	IA8	0	1	[3qbl, 3vvk, 3a7k, 3abw, 3qbg, 3qbi, 3qbk]
ALXTPMILL	AL8	IXMCVTGLA	IA8	2	3	[3qbl, 3vvk, 1e12, 2jaf, 3a7k, 3qbg, 3abw, 3qbi, 3qbk]
AKXGXXXXL	AL8	IXXLXXXIA	IA8	6	1	[1s8l, 1at9, 1e0p, 1s8j, 1r2n, 1r84, 1pxs, 1jv7, 1jv6, 1pxr, 1ap9, 4hwl, 1s54, 1o0a, 3han, 3hao, 1kg9, 1kg8, 3hap, 3haq, 2wjk, 3har, 2wjl, 3has, 1q5j, 1q5i, 1f50, 1tn5, 3nsb, 1cwq, 3utv, 1tn0, 3utw, 4fpd, 1brx, 1fbk, 1ucq, 4hyx, 1f4z, 1qkp, 1qko, 1brd, 1p8h, 1mgy, 4md2, 4md1, 3ns0, 1c3w, 1bm1, 1kme, 2ntu, 2ntw, 1s52, 1s51, 1py6, 4ov0, 2i20, 1vjm, 3mbv, 1x0i, 1x0k, 1xji]
AVAYXVXAL	AL8	IGXXVGXLA	IA8	1	0	[1gue, 4gyc, 3qap, 3qdc, 2ksy, 1jgj, 1h68, 1gu8, 1h2s]
AKYXFAXXL	AL8	ILVPVVSIA	IA8	6	1	[3vvk, 3qbl, 3abw, 3qbg, 3qbi, 3qbk]
ALXTPMILL	AL8	ILVPVVSIA	IA8	2	1	[3qbl, 3vvk, 3a7k, 3qbg, 3abw, 3qbi, 3qbk]
AFXXVLYXL	AL8	IXXLIGVDA	IA8	4	3	[2z55, 1vgo]
AXWLFTTXL	AL8	IXXLIGVDA	IA8	2	3	[2z55, 1vgo]
AXWLFTTXL	AL8	IXXLXXXIA	IA8	2	1	[1m0k, 1s8l, 1at9, 1s8j, 1e0p, 1r2n, 1r84, 1jv7, 1pxs, 1jv6, 1pxr, 1ap9, 1m0l, 4hwl, 1s54, 1o0a, 3han, 3hao, 1kg9, 1kg8, 3hap, 3haq, 3har, 2wjk, 2wjl, 3has, 1q5j, 2zzl, 1q5i, 1f50, 1tn5, 3nsb, 1cwq, 3utv, 1tn0, 3utw, 4fpd, 1brx, 1brr, 1p8i, 1fbk, 1ucq, 4hyx, 1f4z, 1ixf, 3vi0, 1qkp, 1qko, 1brd, 1p8h, 1mgy, 1qm8, 4md2, 2zfe, 4md1, 3ns0, 1iw6, 1c3w, 1bm1, 2ntu, 1kme, 2ntw, 1s52, 1s51, 1py6, 4ov0, 1i…
AXWLFTTXL	AL8	TILAXVGAD	TD8	2	3	[1at9, 1e0p, 1r2n, 1r84, 1pxs, 1pxr, 4hwl, 1s54, 1s53, 1o0a, 3han, 3hao, 3hap, 1kg8, 3haq, 3har, 2wjk, 2wjl, 3has, 1q5i, 1f50, 1tn5, 3utv, 3utw, 1tn0, 3utx, 4fpd, 3uty, 1brx, 4hyx, 1f4z, 1qkp, 1qko, 1p8h, 4md2, 4md1, 1c3w, 1bm1, 2ntu, 1kme, 2ntw, 1s52, 1s51, 1py6, 4ov0, 2i20, 1vjm, 3mbv, 1x0i, 1x0k, 1xji]
AFXXVLYXL	AL8	TIGTLIGVD	TD8	4	3	[2z55, 1vgo]
AMLXXXXXL	AL8	TILAXVGAD	TD8	4	3	[1s8l, 1at9, 1e0p, 1s8j, 1r84, 1r2n, 1pxs, 1jv7, 1jv6, 1pxr, 4hwl, 1s54, 1s53, 1o0a, 3han, 3hao, 3hap, 1kg8, 3haq, 2wjk, 3har, 2wjl, 1q5i, 1f50, 1tn5, 3utv, 1tn0, 3utw, 3utx, 3uty, 4fpd, 1brx, 4hyx, 1f4z, 1qkp, 1qko, 1p8h, 1mgy, 4md2, 4md1, 1c3w, 1bm1, 2ntu, 1kme, 2ntw, 1s52, 1s51, 1py6, 4ov0, 2i20, 1vjm, 3mbv, 1x0i, 1x0k, 1xji]
AXWLFTTXL	AL8	TIGTLIGVD	TD8	2	3	[2z55, 1vgo]
APRYIXWIL	AL8	AYXXMAXXV	AV8	2	1	[3qap, 3qdc]
AXLGLXXXL	AL8	ALXVYLDLV	AV8	1	6	[1h2s]
AIYPFIXLL	AL8	ALXVYLDLV	AV8	5	6	[4gyc, 3qap, 3qdc, 2f93, 2ksy, 2f95, 1jgj, 1h2s]
AKYXFAXXL	AL8	AGLSILXFV	AV8	6	0	[3vvk, 3qbl, 3abw, 3qbg, 3qbi, 3qbk]
ALXXLXXLL	AL8	AVSTXLVXV	AV8	0	1	[3qbl, 3vvk, 3qbg, 3qbi, 3qbk]
AIGXLVGXL	AL8	ALXVYLDLV	AV8	0	6	[1gue, 4gyc, 3qdc, 3qap, 2f93, 2ksy, 2f95, 1jgj, 1h68, 1gu8, 1h2s]
AKYXFAXXL	AL8	AVSTXLVXV	AV8	6	1	[3vvk, 3qbl, 3qbg, 3qbi, 3qbk]
AIGXLVGXL	AL8	AYXXMAXXV	AV8	0	1	[3qdc, 3qap, 2ksy, 1jgj]
ALXTPMILL	AL8	AVSTXLVXV	AV8	2	1	[3qbl, 3vvk, 3qbg, 3qbi, 3qbk]
AXWLFTTXL	AL8	ALMIVTGLV	AV8	2	3	[1uaz]
AKYXFAXXL	AL8	AXIAILXXV	AV8	6	0	[1e12, 2jaf, 2jag]
APRYIXWIL	AL8	AXXAYXVMA	AA8	2	1	[1gue, 3qap, 3qdc, 1h68, 1gu8, 1h2s]
ALXTPMILL	AL8	AMCVTGXAA	AA8	2	3	[3qbl, 3vvk, 3a7k, 3qbg, 3abw, 3qbi, 3qbk]
AKXGXGFXL	AL8	AXVXVLXTA	AA8	6	5	[2z55, 1vgo]
AIGXLVGXL	AL8	AXXAYXVMA	AA8	0	1	[1gue, 4gyc, 3qdc, 3qap, 2f93, 2ksy, 2f95, 1jgj, 1h68, 1gu8, 1h2s]
AFXXVLYXL	AL8	MIXTGLXGA	MA8	4	3	[2z55, 1vgo, 2ei4]
AXWLFTTXL	AL8	MIXTGLXGA	MA8	2	3	[1m0k, 1at9, 1e0p, 1uaz, 2ei4, 2i1x, 1r2n, 1r84, 1pxs, 1m0m, 1ap9, 1pxr, 4hwl, 1vgo, 1s54, 1s53, 1o0a, 3han, 1c8s, 1c8r, 3hao, 1kg9, 1kg8, 3hap, 3haq, 3har, 2wjk, 2wjl, 3has, 1q5j, 1kgb, 2zzl, 1q5i, 3wqj, 1f50, 1dze, 2z55, 1tn5, 3nsb, 2brd, 3utv, 3utw, 1tn0, 3utx, 4fpd, 3uty, 1brx, 1fbb, 1brr, 1p8i, 1fbk, 1ucq, 4hyx, 1p8u, 1f4z, 1ixf, 3vi0, 1qkp, 1qko, 1p8h, 1qm8, 4md2, 2zfe, 4md1, 3ns0, 1iw6, 1c…
AMLXXXXXL	AL8	MIXTGLXGA	MA8	4	3	[1m0k, 1at9, 1e0p, 1r84, 1r2n, 1pxs, 1ap9, 1pxr, 4hwl, 1s54, 1s53, 1o0a, 3han, 1kg9, 3hao, 3hap, 1kg8, 3haq, 2wjk, 3har, 2wjl, 1q5j, 2zzl, 1q5i, 1f50, 1tn5, 3nsb, 3utv, 1tn0, 3utw, 3utx, 3uty, 4fpd, 1brx, 1brr, 1p8i, 1fbk, 1ucq, 4hyx, 1f4z, 1ixf, 3vi0, 1qkp, 1qko, 1p8h, 1qm8, 4md2, 2zfe, 4md1, 1iw6, 3ns0, 1c3w, 1bm1, 2ntu, 1kme, 2ntw, 1s52, 1s51, 1py6, 4ov0, 1iw9, 2i20, 1vjm, 1x0s, 3mbv, 1x0k, 1x…
ALXTPMILL	AL8	MXVTGLAXA	MA8	2	3	[3qbl, 3vvk, 1e12, 3a7k, 3qbg, 3abw, 3qbi, 3qbk]
AFTXXLSML	AL8	MIXTGLXGA	MA8	1	3	[1m0k, 1at9, 1e0p, 2i1x, 1r84, 1r2n, 1pxr, 1ap9, 1m0m, 4hwl, 1s54, 1s53, 1o0a, 1c8s, 3han, 1kg9, 1c8r, 3hao, 1kg8, 3hap, 3haq, 2wjk, 3har, 2wjl, 3has, 1q5j, 2zzl, 1kgb, 1q5i, 1f50, 1dze, 3nsb, 1tn5, 2brd, 1tn0, 3utx, 4fpd, 3uty, 1brx, 1fbb, 1brr, 1p8i, 1fbk, 1ucq, 4hyx, 1p8u, 1f4z, 1ixf, 3vi0, 1qkp, 1qko, 1p8h, 1qm8, 4md2, 4md1, 2zfe, 1iw6, 3ns0, 1c3w, 1bm1, 2ntu, 1kme, 2ntw, 1s52, 1s51, 1py6, 2a…
AVAYXVXAL	AL8	MLVGTLAXA	MA8	1	0	[1gue, 4gyc, 3qap, 3qdc, 2ksy, 1jgj, 1h68, 1gu8, 1h2s]
AXWLFTTXL	AL8	GTXLAXXXA	GA8	2	3	[1e0p, 1r2n, 1r84, 4hyx, 1f4z, 1pxs, 1pxr, 4hwl, 1qkp, 1qko, 1s54, 1s53, 1o0a, 3han, 3hao, 3hap, 3haq, 3har, 2wjk, 2wjl, 3has, 1c3w, 1q5i, 2ntu, 1kme, 2ntw, 1s52, 1s51, 1py6, 2i20, 1vjm, 1tn5, 1x0i, 1x0k, 3utv, 3utw, 1tn0, 3utx, 1xji, 3uty]
AIGXLVGXL	AL8	GISGXAAXA	GA8	0	1	[1gue, 4gyc, 3qdc, 3qap, 2f93, 2ksy, 2f95, 1jgj, 1h68, 1gu8, 1h2s]
ALXTPMILL	AL8	GMCVTGLXA	GA8	2	3	[1e12, 2jaf]
AKXGXXXXL	AL8	GTXLMGLXA	GA8	6	0	[1s54]
AVFIFVXXL	AL8	GINLGLXXA	GA8	0	1	[4gyc, 1h2s]
APRYIXWIL	AL8	GISGXAAXA	GA8	2	1	[1gue, 3qap, 3qdc, 1h68, 1gu8, 1h2s]
AKXGXGFXL	AL8	GIASAAXLA	GA8	6	1	[2z55, 1vgo]
AMLXXXXXL	AL8	GTXLAXXXA	GA8	4	3	[1s8l, 1e0p, 1s8j, 1r84, 1r2n, 4hyx, 1f4z, 1pxs, 1jv7, 1jv6, 1pxr, 4hwl, 1qkp, 1qko, 1s54, 1s53, 1o0a, 1mgy, 3han, 3hao, 3haq, 2wjk, 3har, 2wjl, 1c3w, 1q5i, 2ntu, 1kme, 2ntw, 1s52, 1s51, 1py6, 2i20, 1vjm, 1tn5, 1x0i, 1x0k, 3utv, 1tn0, 3utw, 3utx, 1xji, 3uty]
AIGXLVGXL	AL8	GFGXIALXA	GA8	0	6	[4gyc, 3qdc, 3qap, 1jgj]
AXWLFTTXL	AL8	GIASAAXLA	GA8	2	1	[2z55, 1vgo, 3wqj, 2ei4]
AVAYXVXAL	AL8	GFGXIALXA	GA8	1	6	[4gyc, 3qap, 3qdc]
AAIAFTXXL	AL8	DWLXTXXLL	DL8	1	2	[1pxr, 3uty]
AXWLFTTXL	AL8	DGIMIXTXL	DL8	2	3	[1m0k, 1s8l, 1at9, 1s8j, 1e0p, 2i1x, 1r2n, 1r84, 1jv7, 1pxs, 1jv6, 1m0m, 1ap9, 1pxr, 1m0l, 4hwl, 1s54, 1s53, 1o0a, 3han, 1c8s, 1c8r, 3hao, 1kg9, 1kg8, 3hap, 3haq, 3har, 2wjk, 2wjl, 3has, 1q5j, 1kgb, 2zzl, 1q5i, 1f50, 1dze, 1tn5, 3nsb, 2brd, 1cwq, 3utv, 3utw, 1tn0, 3utx, 4fpd, 3uty, 1brx, 1fbb, 1brr, 1p8i, 1fbk, 1ucq, 4hyx, 1p8u, 1f4z, 1ixf, 3vi0, 1qkp, 1qko, 1brd, 1p8h, 1mgy, 1qm8, 4md2, 2zfe, 4m…
AFTXXLSML	AL8	DWLXTXXLL	DL8	1	2	[1m0k, 1at9, 1e0p, 2i1x, 1r84, 1r2n, 1pxs, 1pxr, 1ap9, 1m0m, 4hwl, 1s54, 1s53, 1o0a, 1c8s, 3han, 1kg9, 1c8r, 3hao, 1kg8, 3hap, 3haq, 2wjk, 3har, 2wjl, 3has, 1q5j, 2zzl, 1kgb, 1q5i, 1f50, 1dze, 3nsb, 1tn5, 2brd, 1tn0, 3utx, 4fpd, 3uty, 1brx, 1fbb, 1brr, 1p8i, 1fbk, 1ucq, 4hyx, 1p8u, 1f4z, 1ixf, 1qkp, 1qko, 1brd, 1p8h, 1qm8, 4md2, 4md1, 2zfe, 1iw6, 3ns0, 1c3w, 1bm1, 2ntu, 1kme, 2ntw, 1s52, 1s51, 1p…
AXXXXLXAL	AL8	DWXLTXXLL	DL8	3	2	[3ddl]
AFTXXLSML	AL8	DGIMIXTXL	DL8	1	3	[1m0k, 1s8l, 1at9, 1s8j, 1e0p, 2i1x, 1r84, 1r2n, 1jv7, 1pxr, 1ap9, 1m0m, 1jv6, 4hwl, 1s54, 1s53, 1o0a, 1c8s, 3han, 1kg9, 1c8r, 3hao, 1kg8, 3hap, 3haq, 2wjk, 3har, 2wjl, 3has, 1q5j, 2zzl, 1kgb, 1q5i, 1f50, 1dze, 3nsb, 1tn5, 2brd, 1tn0, 3utx, 4fpd, 3uty, 1brx, 1fbb, 1brr, 1p8i, 1fbk, 1ucq, 4hyx, 1p8u, 1f4z, 1ixf, 3vi0, 1qkp, 1qko, 1brd, 1p8h, 1qm8, 4md2, 4md1, 2zfe, 1iw6, 3ns0, 1c3w, 1bm1, 2ntu, 1k…
AXWLFTTXL	AL8	DXLMXXTXL	DL8	2	3	[2z55, 1uaz, 1vgo, 3wqj, 2ei4]
AMLXXXXXL	AL8	DGIMIXTXL	DL8	4	3	[1m0k, 1s8l, 1at9, 1e0p, 1s8j, 1r84, 1r2n, 1pxs, 1jv7, 1jv6, 1ap9, 1pxr, 1m0l, 4hwl, 1s54, 1s53, 1o0a, 3han, 1kg9, 3hao, 3hap, 1kg8, 3haq, 2wjk, 3har, 2wjl, 1q5j, 2zzl, 1q5i, 1f50, 1tn5, 3nsb, 1cwq, 3utv, 1tn0, 3utw, 3utx, 3uty, 4fpd, 1brx, 1brr, 1p8i, 1fbk, 1ucq, 4hyx, 1f4z, 1ixf, 3vi0, 1qkp, 1qko, 1brd, 1p8h, 1mgy, 1qm8, 4md2, 2zfe, 4md1, 1iw6, 3ns0, 1c3w, 1bm1, 2ntu, 1kme, 2ntw, 1s52, 1s51, 1p…
ALXTPMILL	AL8	DIXMXVTGL	DL8	2	3	[3qbl, 3vvk, 1e12, 2jaf, 2jag, 3a7k, 3qbg, 3abw, 3qbi, 3qbk]
AFXXVLYXL	AL8	DXLMXXTXL	DL8	4	3	[2z55, 1vgo, 2ei4]
ALXTPMILL	AL8	AAXIGMCVT	AT8	2	3	[1e12, 2jaf, 2jag]
AFTXXLSML	AL8	ARYXXWLFT	AT8	1	2	[1m0k, 1s8l, 1at9, 1e0p, 1s8j, 2i1x, 1r84, 1r2n, 1jv7, 1pxs, 1pxr, 1ap9, 1m0m, 4hwl, 1s54, 1s53, 1o0a, 1c8s, 3han, 1kg9, 1c8r, 3hao, 1kg8, 3hap, 3haq, 2wjk, 3har, 2wjl, 3has, 1q5j, 2zzl, 1kgb, 1q5i, 1f50, 1dze, 3nsb, 1tn5, 2brd, 1tn0, 3utx, 4fpd, 3uty, 1brx, 1fbb, 1brr, 1p8i, 1fbk, 1ucq, 4hyx, 1p8u, 1f4z, 1ixf, 3vi0, 1qkp, 1qko, 1p8h, 1qm8, 4md2, 4md1, 2zfe, 1iw6, 3ns0, 1c3w, 1bm1, 2ntu, 1kme, 2n…
AAIAFTXXL	AL8	ARYXXWLFT	AT8	1	2	[1pxr, 3uty]
AFTXXLSML	AL8	FTTXLXXXD	FD8	1	2	[1m0k, 1s8l, 1at9, 1s8j, 1e0p, 1r84, 1r2n, 1jv7, 1pxs, 1pxr, 1ap9, 1jv6, 4hwl, 1s54, 1s53, 1o0a, 3han, 1kg9, 3hao, 1kg8, 3hap, 3haq, 2wjk, 3har, 2wjl, 3has, 1q5i, 1f50, 3nsb, 1tn5, 1tn0, 3utx, 3uty, 1brx, 1brr, 1p8i, 1ucq, 4hyx, 1f4z, 1qkp, 1qko, 1brd, 1p8h, 4md2, 4md1, 3ns0, 1c3w, 1bm1, 2ntu, 1kme, 2ntw, 1s52, 1s51, 1py6, 4ov0, 1vjm, 3mbv, 1x0i, 1x0k, 1xji]
AAIAFTXXL	AL8	FTTXLXXXD	FD8	1	2	[1pxr, 3uty]
AKXGXXXXL	AL8	FTTXLXXXD	FD8	6	2	[1jv6]
AXWLFTTXL	AL8	FTTXLXXXD	FD8	2	2	[1m0k, 1at9, 1e0p, 2ei4, 1r2n, 1r84, 1pxs, 1ap9, 1pxr, 1m0l, 4hwl, 1vgo, 1s54, 1s53, 1o0a, 3han, 1kg9, 1kg8, 3hap, 3haq, 3har, 2wjk, 2wjl, 3has, 1q5i, 1f50, 2z55, 1tn5, 3nsb, 1cwq, 3utv, 3utw, 1tn0, 3utx, 3uty, 1brx, 1brr, 1p8i, 1ucq, 4hyx, 1f4z, 1qkp, 1qko, 1brd, 1p8h, 4md2, 4md1, 3ns0, 1c3w, 1bm1, 2ntu, 1kme, 2ntw, 1s52, 1s51, 1py6, 4ov0, 1vjm, 1qhj, 3mbv, 1x0i, 1x0k, 1xji]
AFTXXLSML	AL8	FTTPLLLLA	FA8	1	2	[2i20]
AKXGXXXXL	AL8	FXXIXXLVA	FA8	6	1	[3utw, 1pxr]
AKXGXGFXL	AL8	FNTLXXLVA	FA8	6	5	[1vgo]
ALXTPMILL	AL8	FXAITFDIA	FA8	2	3	[3qbl, 3vvk, 3qbg, 3abw, 3qbi, 3qbk]
AXWLFTTXL	AL8	FXXIXXLVA	FA8	2	1	[3utw, 1pxr]
AKXGXXXXL	AL8	RYAXWLXXT	RT8	6	2	[1jv6]
AFTXXLSML	AL8	RYAXWLXXT	RT8	1	2	[1m0k, 1s8l, 1at9, 1s8j, 1e0p, 2i1x, 1r84, 1r2n, 1jv7, 1pxs, 1jv6, 1pxr, 1ap9, 1m0m, 4hwl, 1s54, 1s53, 1o0a, 1c8s, 3han, 1kg9, 1c8r, 3hao, 1kg8, 3hap, 3haq, 2wjk, 3har, 2wjl, 3has, 1q5j, 2zzl, 1kgb, 1q5i, 1f50, 1dze, 3nsb, 1tn5, 2brd, 1tn0, 3utx, 4fpd, 3uty, 1brx, 1fbb, 1brr, 1p8i, 1fbk, 1ucq, 4hyx, 1p8u, 1f4z, 1ixf, 3vi0, 1qkp, 1qko, 1brd, 1p8h, 1qm8, 4md2, 4md1, 2zfe, 1iw6, 3ns0, 1c3w, 1bm1, 2n…
AVAYXVXAL	AL8	RYXXWXLTT	RT8	1	2	[1gue, 3qap, 3qdc, 2ksy, 1jgj, 1h68, 1gu8, 1h2s]
AAIAFTXXL	AL8	RYAXWLXXT	RT8	1	2	[1pxr, 3uty]
AIGXLVGXL	AL8	TXVGISXIA	TA8	0	1	[1gue, 4gyc, 3qdc, 3qap, 2f93, 2ksy, 2f95, 1jgj, 1h68, 1gu8, 1h2s]
AIGXLVGXL	AL8	TXVGFGFIA	TA8	0	6	[1gue, 4gyc, 3qdc, 3qap, 2f93, 2ksy, 2f95, 1jgj, 1h68, 1gu8]
AXXXLVYYL	AL8	TVVMLAGFA	TA8	4	3	[1gue, 4gyc, 3qdc, 3qap, 2f93, 2ksy, 2f95, 1jgj, 1h68, 1gu8]
AFTXXLSML	AL8	TXLLXLXXA	TA8	1	2	[1s8l, 1at9, 1s8j, 1e0p, 1r84, 1r2n, 1jv7, 1pxs, 1pxr, 1jv6, 4hwl, 1s54, 1s53, 1o0a, 3han, 3hao, 1kg8, 3hap, 3haq, 2wjk, 3har, 2wjl, 3has, 1q5i, 1f50, 1tn5, 1tn0, 3utx, 3uty, 1brx, 4hyx, 1f4z, 1qkp, 1qko, 1brd, 1p8h, 4md2, 4md1, 1c3w, 1bm1, 2ntu, 1kme, 2ntw, 1s52, 1s51, 1py6, 4ov0, 2i20, 1vjm, 3mbv, 1x0i, 1x0k, 1xji]
APRYIXWIL	AL8	TVVMLAGFA	TA8	2	3	[1gue, 3qap, 3qdc, 1h68, 1gu8, 1h2s]
AKXGXXXXL	AL8	TXLLXLXXA	TA8	6	2	[1jv6]
AXWLFTTXL	AL8	TXLLXLXXA	TA8	2	2	[1at9, 1e0p, 1r2n, 1r84, 1pxs, 1pxr, 4hwl, 1vgo, 1s54, 1s53, 1o0a, 3han, 1kg8, 3hap, 3haq, 3har, 2wjk, 2wjl, 3has, 1q5i, 1f50, 2z55, 1tn5, 3utv, 3utw, 1tn0, 3utx, 3uty, 1brx, 4hyx, 1f4z, 1qkp, 1qko, 1brd, 1p8h, 4md2, 4md1, 1c3w, 1bm1, 2ntu, 1kme, 2ntw, 1s52, 1s51, 1py6, 4ov0, 1vjm, 3mbv, 1x0i, 1x0k, 1xji]
AIYPFIXLL	AL8	TXVGFGFIA	TA8	5	6	[4gyc, 3qap, 3qdc, 2f93, 2ksy, 2f95, 1jgj]
APRYIXWIL	AL8	TLNTVVMLA	TA8	2	3	[1gue, 3qap, 3qdc, 1h68, 1gu8, 1h2s]
AXXXLVYYL	AL8	TLNTVVMLA	TA8	4	3	[1gue, 4gyc, 3qdc, 3qap, 2f93, 2ksy, 2f95, 1jgj, 1h68, 1gu8]
AAIAFTXXL	AL8	TXLLXLXXA	TA8	1	2	[1pxr, 3uty]
AVAYXVXAL	AL8	TXVGFGFIA	TA8	1	6	[1gue, 4gyc, 3qap, 3qdc, 2ksy, 1jgj, 1h68, 1gu8]
AKXGXXXXL	AL8	TVVLWSAYA	TA8	6	5	[1q5i]
APRYIXWIL	AL8	TXVGISXIA	TA8	2	1	[1gue, 3qap, 3qdc, 1h68, 1gu8, 1h2s]
AKXGXXXXL	AL8	PXIAFTXXL	PL8	6	1	[1s8l, 1at9, 1e0p, 1s8j, 1r2n, 1r84, 1jv7, 1pxs, 1jv6, 1ap9, 4hwl, 1s54, 1s53, 1o0a, 3han, 3hao, 1kg9, 1kg8, 3hap, 3haq, 2wjk, 3har, 2wjl, 3has, 1q5j, 1q5i, 1f50, 1tn5, 3nsb, 1cwq, 1tn0, 3utx, 4fpd, 1brx, 1fbk, 1ucq, 4hyx, 1f4z, 1qkp, 1qko, 1brd, 1p8h, 1mgy, 4md2, 4md1, 3ns0, 1c3w, 1bm1, 1kme, 2ntu, 2ntw, 1s52, 1s51, 1py6, 4ov0, 2i20, 1vjm, 3mbv, 1x0i, 1x0k, 1xji]
AXWLFTTXL	AL8	PXIAFTXXL	PL8	2	1	[1m0k, 1s8l, 1at9, 1s8j, 1e0p, 2i1x, 1r2n, 1r84, 1jv7, 1pxs, 1jv6, 1m0m, 1ap9, 1m0l, 4hwl, 1s54, 1s53, 1o0a, 3han, 1c8s, 1c8r, 3hao, 1kg9, 1kg8, 3hap, 3haq, 3har, 2wjk, 2wjl, 3has, 1q5j, 1kgb, 2zzl, 1q5i, 1f50, 1dze, 1tn5, 3nsb, 2brd, 1cwq, 1tn0, 3utx, 4fpd, 1brx, 1fbb, 1brr, 1p8i, 1fbk, 1ucq, 4hyx, 1p8u, 1f4z, 1ixf, 3vi0, 1qkp, 1qko, 1brd, 1p8h, 1mgy, 1qm8, 4md2, 2zfe, 4md1, 3ns0, 1iw6, 1c3w, 1b…
AVAYXVXAL	AL8	PLIVYXLGL	PL8	1	2	[1gue, 4gyc, 3qap, 3qdc, 1h68, 1gu8]
AKYXFAXXL	AL8	PLVSISSYL	PL8	6	1	[1e12, 2jaf, 2jag]
AKXGXGFXL	AL8	PXIASAAYL	PL8	6	1	[2z55, 1vgo]
AFTXXLSML	AL8	PLXXXXLXL	PL8	1	2	[1brx, 1s8l, 1at9, 1s8j, 1e0p, 1r84, 1r2n, 4hyx, 1f4z, 1jv7, 1pxr, 1jv6, 1qkp, 1qko, 1brd, 1s54, 1s53, 3han, 3hap, 3haq, 2wjk, 3har, 2wjl, 3has, 1c3w, 1bm1, 1q5i, 2ntu, 1kme, 2ntw, 1s52, 1s51, 1py6, 1vjm, 1tn5, 1x0i, 1x0k, 1tn0, 3utx, 1xji, 3uty]
ALXTPMILL	AL8	PLVSISSYL	PL8	2	1	[1e12, 2jaf, 2jag]
ALXTALXGL	AL8	PXIAFTXXL	PL8	0	1	[1m0k, 1s8l, 1at9, 1e0p, 1s8j, 2i1x, 1r2n, 1r84, 1jv7, 1pxs, 1jv6, 1ap9, 1m0m, 1m0l, 4hwl, 1s54, 1s53, 1o0a, 1c8s, 3han, 3hao, 1c8r, 1kg9, 1bhb, 1kg8, 3hap, 3haq, 1bha, 2wjk, 3har, 2wjl, 3has, 1q5j, 1kgb, 2zzl, 1q5i, 1f50, 1dze, 3nsb, 1tn5, 2brd, 1cwq, 1tn0, 3utx, 4fpd, 1brx, 1fbb, 1brr, 1p8i, 1fbk, 1ucq, 4hyx, 1p8u, 1f4z, 1ixf, 3vi0, 1qkp, 1qko, 1brd, 1p8h, 1mgy, 1qm8, 4md2, 4md1, 2zfe, 1iw6, 3n…
AXWLFTTXL	AL8	PXIASAAYL	PL8	2	1	[2z55, 1uaz, 1vgo, 3wqj, 2ei4]
AXXXXLXAL	AL8	PFVWILYIL	PL8	3	4	[3ddl]
AAIAFTXXL	AL8	PLXXXXLXL	PL8	1	2	[1pxr, 3uty]
AXXXXLXAL	AL8	PLLXVELVL	PL8	3	2	[3ddl]
AXWLFTTXL	AL8	PLXXXXLXL	PL8	2	2	[1brx, 1at9, 1e0p, 1r2n, 1r84, 4hyx, 1f4z, 1pxs, 1pxr, 1qkp, 1qko, 1brd, 1vgo, 1s54, 1s53, 3han, 3hap, 3haq, 3har, 2wjk, 2wjl, 3has, 1c3w, 1bm1, 1q5i, 2ntu, 1kme, 2ntw, 1s52, 1s51, 1py6, 1vjm, 1tn5, 1x0i, 1x0k, 3utv, 3utw, 1tn0, 3utx, 1xji, 3uty]
AKXGXGFXL	AL8	IAXAAYXXM	IM8	6	1	[2z55, 1vgo]
AIGXLVGXL	AL8	IAXXAYXVM	IM8	0	1	[1gue, 4gyc, 3qdc, 3qap, 2f93, 2ksy, 2f95, 1jgj, 1h68, 1gu8, 1h2s]
ALXTALXGL	AL8	IAXTXXLXM	IM8	0	1	[1m0k, 1s8l, 1at9, 1e0p, 1s8j, 2i1x, 1r2n, 1r84, 1pxs, 1jv7, 1jv6, 1pxr, 1ap9, 1m0m, 4hwl, 1s54, 1s53, 1o0a, 1c8s, 3han, 3hao, 1c8r, 1kg9, 1bhb, 1kg8, 3hap, 3haq, 1bha, 2wjk, 3har, 2wjl, 3has, 1q5j, 1kgb, 2zzl, 1q5i, 1f50, 1dze, 3nsb, 1tn5, 2brd, 1cwq, 1tn0, 3utx, 3uty, 4fpd, 1brx, 1fbb, 1brr, 1p8i, 1fbk, 1ucq, 4hyx, 1p8u, 1f4z, 1ixf, 3vi0, 1qkp, 1qko, 1brd, 1p8h, 1mgy, 1qm8, 4md2, 4md1, 2zfe, 1i…
AKXGXXXXL	AL8	IAXTXXLXM	IM8	6	1	[1s8l, 1at9, 1e0p, 1s8j, 1r2n, 1r84, 1pxs, 1jv7, 1jv6, 1ap9, 1pxr, 4hwl, 1s54, 1s53, 1o0a, 3han, 3hao, 1kg9, 1kg8, 3hap, 3haq, 2wjk, 3har, 2wjl, 3has, 1q5j, 1q5i, 1f50, 1tn5, 3nsb, 1cwq, 1tn0, 3utx, 4fpd, 3uty, 1brx, 1fbk, 1ucq, 4hyx, 1f4z, 1qkp, 1qko, 1brd, 1p8h, 1mgy, 4md2, 4md1, 3ns0, 1c3w, 1bm1, 1kme, 2ntu, 2ntw, 1s52, 1s51, 1py6, 4ov0, 2i20, 1vjm, 3mbv, 1x0i, 1x0k, 1xji]
AXWLFTTXL	AL8	IAXTXXLXM	IM8	2	1	[1m0k, 1s8l, 1at9, 1s8j, 1e0p, 2i1x, 1r2n, 1r84, 1jv7, 1pxs, 1jv6, 1m0m, 1ap9, 1pxr, 4hwl, 1s54, 1s53, 1o0a, 3han, 1c8s, 1c8r, 3hao, 1kg9, 1kg8, 3hap, 3haq, 3har, 2wjk, 2wjl, 3has, 1q5j, 1kgb, 2zzl, 1q5i, 1f50, 1dze, 1tn5, 3nsb, 2brd, 1cwq, 1tn0, 3utx, 4fpd, 3uty, 1brx, 1fbb, 1brr, 1p8i, 1fbk, 1ucq, 4hyx, 1p8u, 1f4z, 1ixf, 3vi0, 1qkp, 1qko, 1brd, 1p8h, 1mgy, 1qm8, 4md2, 2zfe, 4md1, 3ns0, 1iw6, 1c…
AXWLFTTXL	AL8	IAXAAYXXM	IM8	2	1	[2z55, 1uaz, 1vgo, 3wqj, 2ei4]
APRYIXWIL	AL8	IAXXAYXVM	IM8	2	1	[1gue, 3qap, 3qdc, 1h68, 1gu8, 1h2s]
AXWLFTTXL	AL8	YAITXLXPP	YP8	2	1	[1tn0]
AVAYXVXAL	AL8	YXXWXLXXP	YP8	1	2	[1gue, 3qap, 3qdc, 2ksy, 1jgj, 1h68, 1gu8, 1h2s]
AKXGXGFXL	AL8	YYAITXXVP	YP8	6	1	[1vgo]
AXXXXLXAL	AL8	YXXWXXTXP	YP8	3	2	[3ddl]
ALXTALXGL	AL8	YAITXLXPP	YP8	0	1	[1tn0]
AXWLFTTXL	AL8	YYAITXXVP	YP8	2	1	[1vgo]
AFTXXLSML	AL8	YAXWLXTTP	YP8	1	2	[1m0k, 1s8l, 1at9, 1s8j, 1e0p, 2i1x, 1r84, 1r2n, 1jv7, 1pxs, 1jv6, 1pxr, 1ap9, 1m0m, 4hwl, 1s54, 1s53, 1o0a, 1c8s, 3han, 1kg9, 1c8r, 3hao, 1kg8, 3hap, 3haq, 2wjk, 3har, 2wjl, 3has, 2zzl, 1kgb, 1q5i, 1f50, 1dze, 3nsb, 1tn5, 2brd, 1tn0, 3utx, 4fpd, 3uty, 1brx, 1fbb, 1brr, 1p8i, 1fbk, 1ucq, 4hyx, 1p8u, 1f4z, 1ixf, 3vi0, 1qkp, 1qko, 1brd, 1p8h, 1qm8, 4md2, 4md1, 2zfe, 1iw6, 3ns0, 1c3w, 1bm1, 2ntu, 1k…
AKXGXXXXL	AL8	YAXWLXTTP	YP8	6	2	[1jv6]
AAIAFTXXL	AL8	YAXWLXTTP	YP8	1	2	[1pxr, 3uty]
AKXGXXXXL	AL8	YAITXLXPP	YP8	6	1	[1tn0]
AXWLFTTXL	AL8	ASAAXLXMF	AF8	2	1	[2z55, 1uaz, 1vgo, 3wqj, 2ei4]
AKXGXGFXL	AL8	ASAAXLXMF	AF8	6	1	[2z55, 1vgo]
AXXXXLXAL	AL8	TIXFVWILY	TY8	3	4	[3ddl]
AIYPFIXLL	AL8	LIVYLDLVT	LT8	5	6	[4gyc, 3qap, 3qdc, 2f93, 2ksy, 2f95, 1jgj, 1h2s]
AXLGLXXXL	AL8	LIVYLDLVT	LT8	1	6	[1h2s]
AIGXLVGXL	AL8	LIVYLDLVT	LT8	0	6	[1gue, 4gyc, 3qdc, 3qap, 2f93, 2ksy, 2f95, 1jgj, 1h68, 1gu8, 1h2s]
ALXTALXGL	AL8	YLSMLLGXG	YG8	0	1	[1at9, 1kme, 1brr, 1s52, 1r2n, 1r84, 4hwl, 1qkp, 3han, 2brd, 3hap, 3har, 3utx, 1xji, 3has, 3uty]
AIGXLVGXL	AL8	YVTXVGISG	YG8	0	1	[1gue, 4gyc, 3qdc, 3qap, 2f93, 2ksy, 2f95, 1jgj, 1h68, 1gu8]
AIGXLVGXL	AL8	YXVMALGXG	YG8	0	1	[3qdc, 3qap, 2ksy, 1jgj]
AIGXLVGXL	AL8	YLDLVTXVG	YG8	0	6	[1gue, 4gyc, 3qdc, 3qap, 2f93, 2ksy, 2f95, 1jgj, 1h68, 1gu8, 1h2s]
AKXGXXXXL	AL8	YLSMLLGXG	YG8	6	1	[1at9, 1kme, 1s52, 1r2n, 1r84, 4hwl, 1qkp, 3han, 3hap, 3har, 3utx, 1xji, 3has, 3uty]
APRYIXWIL	AL8	YXVMALGXG	YG8	2	1	[3qap, 3qdc]
AIYPFIXLL	AL8	YLDLVTXVG	YG8	5	6	[4gyc, 3qap, 3qdc, 2f93, 2ksy, 2f95, 1jgj, 1h2s]
AXWLFTTXL	AL8	YLSMLLGXG	YG8	2	1	[1at9, 1kme, 1brr, 1s52, 1r2n, 1r84, 4hwl, 1qkp, 3han, 2brd, 3hap, 3har, 3utx, 1xji, 3has, 3uty]
AXWLFTTXL	AL8	YAITXLVPG	YG8	2	1	[2z55, 1vgo]
AVAYXVXAL	AL8	YLDLVTXVG	YG8	1	6	[1gue, 4gyc, 3qap, 3qdc, 2ksy, 1jgj, 1h68, 1gu8, 1h2s]
AKXGXGFXL	AL8	YAITXLVPG	YG8	6	1	[2z55, 1vgo]
ALXTPMILL	AL8	KLFTAITFD	KD8	2	3	[3qbl, 3vvk, 3qbg, 3qbi, 3qbk]
ALXTPMILL	AL8	AITFDIAXC	AC8	2	3	[3qbl, 3vvk, 3a7k, 3qbg, 3abw, 3qbi, 3qbk]
ALXTALXGL	AL8	TTXXXXIXF	TF8	0	1	[1m0k, 1s8l, 1at9, 1e0p, 1s8j, 1r2n, 1r84, 1pxs, 1jv7, 1pxr, 1jv6, 1ap9, 1m0l, 4hwl, 1s54, 1o0a, 3han, 3hao, 1kg9, 1bhb, 1kg8, 3hap, 3haq, 1bha, 2wjk, 3har, 2wjl, 3has, 1q5j, 2zzl, 1q5i, 1f50, 3nsb, 1tn5, 1cwq, 3utv, 3utw, 1tn0, 4fpd, 1brx, 1brr, 1p8i, 1fbk, 1ucq, 4hyx, 1f4z, 1ixf, 3vi0, 1qkp, 1qko, 1brd, 1p8h, 1mgy, 1qm8, 4md2, 4md1, 2zfe, 1iw6, 3ns0, 1c3w, 1bm1, 2ntu, 1kme, 2ntw, 1s52, 1s51, 1p…
AKXGXXXXL	AL8	TTXXXXIXF	TF8	6	1	[1s8l, 1at9, 1e0p, 1s8j, 1r2n, 1r84, 1pxs, 1jv7, 1jv6, 1pxr, 1ap9, 4hwl, 1s54, 1o0a, 3han, 3hao, 1kg9, 1kg8, 3hap, 3haq, 2wjk, 3har, 2wjl, 3has, 1q5j, 1q5i, 1f50, 1tn5, 3nsb, 1cwq, 3utv, 3utw, 1tn0, 4fpd, 1brx, 1fbk, 1ucq, 4hyx, 1f4z, 1qkp, 1qko, 1brd, 1p8h, 1mgy, 4md2, 4md1, 3ns0, 1c3w, 1bm1, 1kme, 2ntu, 2ntw, 1s52, 1s51, 1py6, 4ov0, 2i20, 1vjm, 3mbv, 1x0i, 1x0k, 1xji]
ALXTPMILL	AL8	TXLFTAIXF	TF8	2	3	[3qbl, 3vvk, 3qbg, 3qbi, 3qbk]
AXWLFTTXL	AL8	TTXXXXIXF	TF8	2	1	[1m0k, 1s8l, 1at9, 1s8j, 1e0p, 1r2n, 1r84, 1jv7, 1pxs, 1jv6, 1pxr, 1ap9, 1m0l, 4hwl, 1s54, 1o0a, 3han, 3hao, 1kg9, 1kg8, 3hap, 3haq, 3har, 2wjk, 2wjl, 3has, 1q5j, 2zzl, 1q5i, 1f50, 1tn5, 3nsb, 1cwq, 3utv, 3utw, 1tn0, 4fpd, 1brx, 1brr, 1p8i, 1fbk, 1ucq, 4hyx, 1f4z, 1ixf, 3vi0, 1qkp, 1qko, 1brd, 1p8h, 1mgy, 1qm8, 4md2, 2zfe, 4md1, 3ns0, 1iw6, 1c3w, 1bm1, 2ntu, 1kme, 2ntw, 1s52, 1s51, 1py6, 4ov0, 3v…
ALXTPMILL	AL8	CVTGLAAAL	CL8	2	3	[3qbl, 3vvk, 3a7k, 3qbg, 3abw, 3qbi, 3qbk]
ALXTPMILL	AL8	FDIAMCVTG	FG8	2	3	[3qbl, 3vvk, 3a7k, 3qbg, 3abw, 3qbi, 3qbk]
ALXTPMILL	AL8	FTVIAADIG	FG8	2	3	[1e12, 2jaf, 2jag]
ALXTALXGL	AL8	TXXXXIAFT	TT8	0	1	[1m0k, 1s8l, 1at9, 1e0p, 1s8j, 2i1x, 1r2n, 1r84, 1pxs, 1jv7, 1pxr, 1jv6, 1ap9, 1m0m, 1m0l, 4hwl, 1s54, 1s53, 1o0a, 3han, 3hao, 1c8r, 1kg9, 1bhb, 1kg8, 3hap, 3haq, 1bha, 2wjk, 3har, 2wjl, 3has, 1q5j, 1kgb, 2zzl, 1q5i, 1f50, 1dze, 3nsb, 1tn5, 1cwq, 3utv, 3utw, 1tn0, 3utx, 3uty, 4fpd, 1brx, 1brr, 1p8i, 1fbk, 1ucq, 4hyx, 1p8u, 1f4z, 1ixf, 3vi0, 1qkp, 1qko, 1brd, 1p8h, 1mgy, 1qm8, 4md2, 4md1, 2zfe, 1i…
AKXGXGFXL	AL8	TXXVAVLWT	TT8	6	5	[2z55, 1vgo]
ALXTPMILL	AL8	TFDIAMCVT	TT8	2	3	[3qbl, 3vvk, 3a7k, 3qbg, 3abw, 3qbi, 3qbk]
AKXGXXXXL	AL8	TXXXXIAFT	TT8	6	1	[1s8l, 1at9, 1e0p, 1s8j, 1r2n, 1r84, 1pxs, 1jv7, 1jv6, 1pxr, 1ap9, 4hwl, 1s54, 1s53, 1o0a, 3han, 3hao, 1kg9, 1kg8, 3hap, 3haq, 2wjk, 3har, 2wjl, 3has, 1q5j, 1q5i, 1f50, 1tn5, 3nsb, 1cwq, 3utv, 3utw, 1tn0, 3utx, 4fpd, 3uty, 1brx, 1fbk, 1ucq, 4hyx, 1f4z, 1qkp, 1qko, 1brd, 1p8h, 1mgy, 4md2, 4md1, 3ns0, 1c3w, 1bm1, 1kme, 2ntu, 2ntw, 1s52, 1s51, 1py6, 4ov0, 2i20, 1vjm, 3mbv, 1x0i, 1x0k, 1xji]
AXWLFTTXL	AL8	TXXXXIAFT	TT8	2	1	[1m0k, 1s8l, 1at9, 1s8j, 1e0p, 2i1x, 1r2n, 1r84, 1jv7, 1pxs, 1jv6, 1pxr, 1m0m, 1ap9, 1m0l, 4hwl, 1s54, 1s53, 1o0a, 3han, 1c8r, 3hao, 1kg9, 1kg8, 3hap, 3haq, 3har, 2wjk, 2wjl, 3has, 1q5j, 1kgb, 2zzl, 1q5i, 1f50, 1dze, 1tn5, 3nsb, 1cwq, 3utv, 3utw, 1tn0, 3utx, 3uty, 4fpd, 1brx, 1brr, 1p8i, 1fbk, 1ucq, 4hyx, 1p8u, 1f4z, 1ixf, 3vi0, 1qkp, 1qko, 1brd, 1p8h, 1mgy, 1qm8, 4md2, 2zfe, 4md1, 3ns0, 1iw6, 1c…
AXXXLVYYL	AL8	VXLWAIYXF	VF8	4	5	[1gue, 4gyc, 3qdc, 3qap, 2f93, 2ksy, 2f95, 1jgj, 1h68, 1gu8]
AKYXFAXXL	AL8	STLKLLTVV	SV8	6	5	[3vvk, 3qbl, 3qbg, 3qbi, 3qbk]
APRYIXWIL	AL8	SGIAAVAYV	SV8	2	1	[1gue, 3qap, 3qdc, 1h68, 1gu8, 1h2s]
AIGXLVGXL	AL8	SGIAAVAYV	SV8	0	1	[1gue, 4gyc, 3qdc, 3qap, 2f93, 2f95, 1h68, 1gu8, 1h2s]
AKYXFAXXL	AL8	VVXXLGYPI	VI8	6	5	[3vvk, 3qbl, 1e12, 2jaf, 2jag, 3abw, 3qbg, 3qbi, 3qbk]
AIYPFIXLL	AL8	VXXVGFGXI	VI8	5	6	[4gyc, 3qap, 3qdc, 2f93, 2ksy, 2f95, 1jgj]
AXXXLVYYL	AL8	VRLRNLTVI	VI8	4	5	[1gue, 4gyc, 3qdc, 3qap, 2f93, 2f95, 1h68, 1gu8]
AXXXLVYYL	AL8	VLWAIYPFI	VI8	4	5	[2ksy, 1jgj]
AVAYXVXAL	AL8	VXXVGFGXI	VI8	1	6	[1gue, 4gyc, 3qap, 3qdc, 2ksy, 1jgj, 1h68, 1gu8]
AIGXLVGXL	AL8	VXXVGFGXI	VI8	0	6	[1gue, 4gyc, 3qdc, 3qap, 2f93, 2ksy, 2f95, 1jgj, 1h68, 1gu8]
AIGXLVGXL	AL8	VTXVGISGI	VI8	0	1	[1gue, 4gyc, 3qdc, 3qap, 2f93, 2ksy, 2f95, 1jgj, 1h68, 1gu8]
AFTXXLSML	AL8	SLYFLVKGM	SM8	1	0	[1s51]
AKXGXXXXL	AL8	YXVVWLIGS	YS8	6	5	[1brx, 1at9, 1bm1, 1s52, 1r2n, 1r84, 1ap9, 1pxr, 4hwl, 3han, 3hap, 3utv, 1tn0, 3har, 3utx, 1xji, 3has, 3uty]
AIGXLVGXL	AL8	YYVXLVGIS	YS8	0	1	[1gue, 4gyc, 3qdc, 3qap, 2f93, 2ksy, 2f95, 1jgj, 1h68, 1gu8]
AMLXXXXXL	AL8	YXVVWLIGS	YS8	4	5	[1brx, 1at9, 1bm1, 1brr, 1s52, 1r84, 1r2n, 1ap9, 1pxr, 4hwl, 3han, 3hap, 3utv, 1tn0, 3utx, 1xji, 3uty]
AFTXXLSML	AL8	SWLFTTPLL	SL8	1	2	[1s8l, 1s8j, 1jv7, 1jv6]
AKXGXXXXL	AL8	SWLFTTPLL	SL8	6	2	[1jv6]
AXXXXLXAL	AL8	STIXFVWIL	SL8	3	4	[3ddl]
ATSWAYSVL	AL8	SSLXVNXAL	SL8	6	0	[1e12]
AKYXFAXXL	AL8	SISSYLXLL	SL8	6	1	[1e12]
ALXTPMILL	AL8	SISSYLXLL	SL8	2	1	[1e12]
AXWLFTTXL	AL8	FYAIXTLXP	FP8	2	1	[1brx, 1s8l, 1s8j, 1e0p, 1r2n, 1r84, 4hyx, 1f4z, 1jv7, 1pxs, 1jv6, 1qkp, 1qko, 1s54, 1o0a, 1mgy, 3han, 3hao, 1kg8, 3hap, 3haq, 3har, 2wjk, 2wjl, 3has, 1c3w, 1bm1, 1q5i, 2ntu, 1kme, 2ntw, 1s51, 1py6, 4ov0, 2i20, 1vjm, 1tn5, 1x0i, 1x0k, 1tn0, 1xji, 4fpd]
ALXTALXGL	AL8	FYAIXTLXP	FP8	0	1	[1brx, 1s8l, 1e0p, 1s8j, 1r2n, 1r84, 4hyx, 1f4z, 1pxs, 1jv7, 1jv6, 1qkp, 1qko, 1s54, 1o0a, 1mgy, 3hao, 1bhb, 1kg8, 3hap, 3haq, 1bha, 2wjk, 3har, 2wjl, 3has, 1c3w, 1bm1, 1q5i, 2ntu, 1kme, 2ntw, 1s51, 1py6, 4ov0, 2i20, 1vjm, 1tn5, 1x0i, 1x0k, 1tn0, 1xji, 4fpd]
AKXGXXXXL	AL8	FYAIXTLXP	FP8	6	1	[1brx, 1s8l, 1e0p, 1s8j, 1r2n, 1r84, 4hyx, 1f4z, 1pxs, 1jv7, 1jv6, 1qkp, 1qko, 1s54, 1o0a, 1mgy, 3han, 3hao, 1kg8, 3hap, 3haq, 2wjk, 3har, 2wjl, 3has, 1c3w, 1bm1, 1q5i, 1kme, 2ntu, 2ntw, 1s51, 1py6, 4ov0, 2i20, 1vjm, 1tn5, 1x0i, 1x0k, 1tn0, 1xji, 4fpd]
AKYXFAXXL	AL8	LIAVSTILV	LV8	6	1	[3vvk, 3qbl, 3qbg, 3qbi, 3qbk]
AXXXXLXAL	AL8	LLXVXLLXV	LV8	3	2	[3ddl]
APRYIXWIL	AL8	LAGFAGAMV	LV8	2	3	[3qap, 3qdc]
ALXTPMILL	AL8	LIAVSTILV	LV8	2	1	[3qbl, 3vvk, 3qbg, 3qbi, 3qbk]
ATSWAYSVL	AL8	LXYXIVWAV	LV8	6	5	[1e12]
AVFIFVXXL	AL8	LLGINLXLV	LV8	0	1	[4gyc, 1h2s]
AXXXLVYYL	AL8	LAGFAGAMV	LV8	4	3	[3qdc, 3qap]
AFTXXLSML	AL8	LLLDLALLV	LV8	1	2	[1brx]
AXWLFTTXL	AL8	LLLDLALLV	LV8	2	2	[1brx]
AXXXXLXAL	AL8	LLXVXLXXV	LV8	3	2	[3ddl]
AXWLFTTXL	AL8	AIAFTXXLS	AS8	2	1	[1m0k, 1s8l, 1at9, 1s8j, 1e0p, 2i1x, 1r2n, 1r84, 1jv7, 1pxs, 1jv6, 1m0m, 1ap9, 1pxr, 1m0l, 4hwl, 1s54, 1s53, 1o0a, 3han, 1c8s, 1c8r, 3hao, 1kg9, 1kg8, 3hap, 3haq, 3har, 2wjk, 2wjl, 3has, 1q5j, 1kgb, 2zzl, 1q5i, 1f50, 1dze, 1tn5, 3nsb, 2brd, 1cwq, 3utx, 4fpd, 3uty, 1brx, 1fbb, 1brr, 1p8i, 1fbk, 1ucq, 4hyx, 1p8u, 1f4z, 1ixf, 3vi0, 1qkp, 1qko, 1brd, 1p8h, 1mgy, 1qm8, 4md2, 2zfe, 4md1, 3ns0, 1iw6, 1c…
ALXTPMILL	AL8	ATLMIPLVS	AS8	2	1	[1e12, 2jaf, 2jag]
AKXGXXXXL	AL8	AIAFTXXLS	AS8	6	1	[1s8l, 1at9, 1e0p, 1s8j, 1r2n, 1r84, 1jv7, 1pxs, 1jv6, 1ap9, 1pxr, 4hwl, 1s54, 1s53, 1o0a, 3han, 3hao, 1kg9, 1kg8, 3hap, 3haq, 2wjk, 3har, 2wjl, 3has, 1q5j, 1q5i, 1f50, 1tn5, 3nsb, 1cwq, 3utx, 4fpd, 3uty, 1brx, 1fbk, 1ucq, 4hyx, 1f4z, 1qkp, 1qko, 1brd, 1p8h, 1mgy, 4md2, 4md1, 3ns0, 1c3w, 1bm1, 1kme, 2ntu, 2ntw, 1s52, 1s51, 1py6, 4ov0, 2i20, 1vjm, 3mbv, 1x0i, 1x0k, 1xji]
AKYXFAXXL	AL8	ATLMIPLVS	AS8	6	1	[1e12, 2jaf, 2jag]
ALXTALXGL	AL8	AIAFTXXLS	AS8	0	1	[1m0k, 1s8l, 1at9, 1e0p, 1s8j, 2i1x, 1r2n, 1r84, 1jv7, 1pxs, 1jv6, 1pxr, 1ap9, 1m0m, 1m0l, 4hwl, 1s54, 1s53, 1o0a, 1c8s, 3han, 3hao, 1c8r, 1kg9, 1bhb, 1kg8, 3hap, 3haq, 1bha, 2wjk, 3har, 2wjl, 3has, 1q5j, 1kgb, 2zzl, 1q5i, 1f50, 1dze, 3nsb, 1tn5, 2brd, 1cwq, 3utx, 3uty, 4fpd, 1brx, 1fbb, 1brr, 1p8i, 1fbk, 1ucq, 4hyx, 1p8u, 1f4z, 1ixf, 3vi0, 1qkp, 1qko, 1brd, 1p8h, 1mgy, 1qm8, 4md2, 4md1, 2zfe, 1i…
ALXTPMILL	AL8	IAVSTILVP	IP8	2	1	[3qbl, 3vvk, 3qbg, 3qbi, 3qbk]
AKYXFAXXL	AL8	IAVSTILVP	IP8	6	1	[3vvk, 3qbl, 3qbg, 3qbi, 3qbk]
AKYXFAXXL	AL8	IWGATLMIP	IP8	6	1	[2jaf, 2jag]
ALXTPMILL	AL8	MIPLVSISS	MS8	2	1	[1e12, 2jaf, 2jag]
AKYXFAXXL	AL8	MIPLVSISS	MS8	6	1	[1e12, 2jaf, 2jag]
AKYXFAXXL	AL8	YINIALAGL	YL8	6	0	[3vvk, 3qbl, 3abw, 3qbg, 3qbi, 3qbk]
AFTXXLSML	AL8	YXARYXDWL	YL8	1	2	[1fbb, 1brr, 1fbk, 1r84, 1r2n, 1pxs, 1pxr, 4hwl, 1ixf, 3vi0, 1qkp, 1p8h, 3han, 3hap, 3har, 3has, 1q5i, 1kme, 1s52, 3vhz, 1iw9, 1tn5, 2brd, 1x0k, 1tn0, 3utx, 1xji, 3uty]
AAIAFTXXL	AL8	YXARYXDWL	YL8	1	2	[1pxr, 3uty]
ALXXLXXLL	AL8	DIVAKYXFA	DA8	0	6	[3qbl, 3vvk, 3a7k, 3abw, 3qbg, 3qbi, 3qbk]
AIGXLVGXL	AL8	AVMALGVGW	AW8	0	1	[2ksy, 1jgj]
AKXGXXXXL	AL8	MXLSMLLGY	MY8	6	1	[1at9, 1kme, 1s52, 1r2n, 1r84, 4hwl, 1qkp, 3han, 3hap, 3har, 3utx, 1xji, 3has, 3uty]
ALXTALXGL	AL8	MXLSMLLGY	MY8	0	1	[1at9, 1kme, 1brr, 1s52, 1r2n, 1r84, 4hwl, 1qkp, 3han, 2brd, 3hap, 3har, 3utx, 1xji, 3has, 3uty]
AXWLFTTXL	AL8	MXLSMLLGY	MY8	2	1	[1at9, 1kme, 1brr, 1s52, 1r2n, 1r84, 4hwl, 1qkp, 3han, 2brd, 3hap, 3har, 3utx, 1xji, 3has, 3uty]
AKXGXXXXL	AL8	AIXXXXXXI	AI8	6	1	[1s8l, 1at9, 1e0p, 1s8j, 1r2n, 1r84, 1pxs, 1jv7, 1jv6, 1ap9, 1pxr, 4hwl, 1s54, 1o0a, 3han, 3hao, 1kg9, 1kg8, 3hap, 3haq, 2wjk, 3har, 2wjl, 3has, 1q5j, 1q5i, 1f50, 1tn5, 3nsb, 1cwq, 3utv, 1tn0, 3utw, 4fpd, 1brx, 1fbk, 1ucq, 4hyx, 1f4z, 1qkp, 1qko, 1brd, 1p8h, 1mgy, 4md2, 4md1, 3ns0, 1c3w, 1bm1, 1kme, 2ntu, 2ntw, 1s52, 1s51, 1py6, 4ov0, 2i20, 1vjm, 3mbv, 1x0i, 1x0k, 1xji]
AXWLFTTXL	AL8	ALXIVTGLI	AI8	2	3	[2z55, 1vgo, 3wqj, 2ei4]
ALXTALXGL	AL8	AIXXXXXXI	AI8	0	1	[1m0k, 1s8l, 1at9, 1e0p, 1s8j, 1r2n, 1r84, 1pxs, 1jv7, 1jv6, 1ap9, 4hwl, 1s54, 1o0a, 3han, 3hao, 1kg9, 1bhb, 1kg8, 3hap, 3haq, 1bha, 2wjk, 3har, 2wjl, 3has, 1q5j, 1q5i, 1f50, 3nsb, 1tn5, 1cwq, 3utv, 1tn0, 4fpd, 1brx, 1brr, 1p8i, 1fbk, 1ucq, 4hyx, 1f4z, 3vi0, 1qkp, 1qko, 1brd, 1p8h, 1mgy, 4md2, 4md1, 3ns0, 1c3w, 1bm1, 2ntu, 1kme, 2ntw, 1s52, 1s51, 1py6, 4ov0, 2i20, 1vjm, 3mbv, 1x0i, 1x0k, 1xji]
ALXXLXXLL	AL8	ALXIVAKYI	AI8	0	6	[3qbl, 3vvk, 3a7k, 3abw, 3qbg, 3qbi, 3qbk]
AXWLFTTXL	AL8	AVGADGIMI	AI8	2	3	[3hap]
AMLXXXXXL	AL8	AVGADGIMI	AI8	4	3	[3hap]
AFXXVLYXL	AL8	ALXIVTGLI	AI8	4	3	[2z55, 1vgo, 2ei4]
AKXGXGFXL	AL8	AVLWTAYPI	AI8	6	5	[2z55, 1vgo]
AXWLFTTXL	AL8	AIXXXXXXI	AI8	2	1	[1m0k, 1s8l, 1at9, 1s8j, 1e0p, 1r2n, 1r84, 1jv7, 1pxs, 1jv6, 1ap9, 1pxr, 4hwl, 1s54, 1o0a, 3han, 3hao, 1kg9, 1kg8, 3hap, 3haq, 3har, 2wjk, 2wjl, 3has, 1q5j, 1q5i, 1f50, 1tn5, 3nsb, 1cwq, 3utv, 1tn0, 3utw, 4fpd, 1brx, 1brr, 1p8i, 1fbk, 1ucq, 4hyx, 1f4z, 3vi0, 1qkp, 1qko, 1brd, 1p8h, 1mgy, 4md2, 4md1, 3ns0, 1c3w, 1bm1, 2ntu, 1kme, 2ntw, 1s52, 1s51, 1py6, 4ov0, 2i20, 1vjm, 3mbv, 1x0i, 1x0k, 1xji]
AXWLFTTXL	AL8	GTLIGVXAL	GL8	2	3	[2z55, 1vgo]
AFXXVLYXL	AL8	GTLIGVXAL	GL8	4	3	[2z55, 1vgo]
ALXTALXGL	AL8	NIETLLFMV	NV8	0	6	[1brr, 1s52, 1r2n, 1r84, 4hyx, 4hwl, 1qkp, 3han, 3hap, 3utv, 3haq, 3utw, 3har, 3utx, 1xji, 3has, 3uty]
AKXGXGFXL	AL8	NTLTALVAV	NV8	6	5	[1vgo]
AIGXLVGXL	AL8	VVMALGVGW	VW8	0	1	[3qdc, 3qap]
APRYIXWIL	AL8	VVMALGVGW	VW8	2	1	[3qap, 3qdc]
AKXGXXXXL	AL8	LXXXIAFTM	LM8	6	1	[1s8l, 1at9, 1e0p, 1s8j, 1r2n, 1r84, 1jv7, 1jv6, 1pxr, 1ap9, 4hwl, 1s54, 1s53, 1o0a, 3han, 3hao, 1kg9, 1kg8, 3hap, 3haq, 2wjk, 3har, 2wjl, 3has, 1q5j, 1q5i, 1f50, 1tn5, 3nsb, 1cwq, 3utv, 1tn0, 3utw, 3utx, 4fpd, 3uty, 1brx, 1fbk, 1ucq, 4hyx, 1f4z, 1qkp, 1qko, 1brd, 1p8h, 1mgy, 4md2, 4md1, 3ns0, 1c3w, 1bm1, 1kme, 2ntu, 2ntw, 1s52, 1s51, 1py6, 4ov0, 2i20, 1vjm, 3mbv, 1x0i, 1x0k, 1xji]
AXWLFTTXL	AL8	LXXXIAFTM	LM8	2	1	[1m0k, 1s8l, 1at9, 1s8j, 1e0p, 2i1x, 1r2n, 1r84, 1jv7, 1jv6, 1pxr, 1m0m, 1ap9, 1m0l, 4hwl, 1s54, 1s53, 1o0a, 1c8s, 3han, 1c8r, 3hao, 1kg9, 1kg8, 3hap, 3haq, 3har, 2wjk, 2wjl, 3has, 1q5j, 1kgb, 2zzl, 1q5i, 1f50, 1dze, 1tn5, 3nsb, 2brd, 1cwq, 3utv, 1tn0, 3utw, 3utx, 3uty, 4fpd, 1brx, 1fbb, 1brr, 1p8i, 1fbk, 1ucq, 4hyx, 1p8u, 1f4z, 1ixf, 3vi0, 1qkp, 1qko, 1brd, 1p8h, 1mgy, 1qm8, 4md2, 2zfe, 4md1, 3n…
ALXTALXGL	AL8	LXXXIAFTM	LM8	0	1	[1m0k, 1s8l, 1at9, 1e0p, 1s8j, 2i1x, 1r2n, 1r84, 1jv7, 1pxr, 1jv6, 1ap9, 1m0m, 1m0l, 4hwl, 1s54, 1s53, 1o0a, 1c8s, 3han, 3hao, 1c8r, 1kg9, 1bhb, 1kg8, 3hap, 3haq, 1bha, 2wjk, 3har, 2wjl, 3has, 1q5j, 1kgb, 2zzl, 1q5i, 1f50, 1dze, 3nsb, 1tn5, 2brd, 1cwq, 3utv, 1tn0, 3utw, 3utx, 3uty, 4fpd, 1brx, 1fbb, 1brr, 1p8i, 1fbk, 1ucq, 4hyx, 1p8u, 1f4z, 1ixf, 3vi0, 1qkp, 1qko, 1brd, 1p8h, 1mgy, 1qm8, 4md2, 4m…
AVAYXVXAL	AL8	LFWLGAIGM	LM8	1	0	[1gue, 4gyc, 3qap, 3qdc, 2ksy, 1jgj, 1h68, 1gu8, 1h2s]
ALXTALXGL	AL8	LNIETLLFM	LM8	0	6	[1r2n, 1r84, 3utv]
AKYXFAXXL	AL8	LSILLFVFM	LM8	6	0	[3vvk, 3qbl, 3abw, 3qbg, 3qbi, 3qbk]
AXXXXLXAL	AL8	LTVELVLVM	LM8	3	2	[3ddl]
AXXXLVYYL	AL8	RLRXLTVXL	RL8	4	5	[1gue, 4gyc, 3qdc, 3qap, 2f93, 2ksy, 2f95, 1jgj, 1h68, 1gu8]
AKYXFAXXL	AL8	RXLXVXXWL	RL8	6	5	[2jaf, 2jag]
AXXXLVYYL	AL8	REFGIVITL	RL8	4	3	[1gue, 4gyc, 3qdc, 2f93, 2ksy, 2f95, 1jgj, 1h68, 1gu8]
AKYXFAXXL	AL8	VXVLXLXYP	VP8	6	5	[2jaf, 2jag]
AKXGXGFXL	AL8	VXVLWTAYP	VP8	6	5	[2z55, 1vgo]
AKYXFAXXL	AL8	SIASYTGLA	SA8	6	1	[3vvk, 3qbl, 3abw, 3qbg, 3qbi, 3qbk]
ATSWAYSVL	AL8	SLWVNXAXA	SA8	6	0	[1e12]
AKYXFAXXL	AL8	SLWVNXAXA	SA8	6	0	[1e12]
ALXXLXXLL	AL8	SIASYTGLA	SA8	0	1	[3qbl, 3vvk, 3a7k, 3abw, 3qbg, 3qbi, 3qbk]
AKYXFAXXL	AL8	SLYINXALA	SA8	6	0	[3vvk, 3qbl, 3abw, 3qbg, 3qbi, 3qbk]
AIGXLVGXL	AL8	SGXAAVAXA	SA8	0	1	[2ksy, 1jgj]
ALXTPMILL	AL8	SIASYTGLA	SA8	2	1	[3qbl, 3vvk, 3a7k, 3qbg, 3abw, 3qbi, 3qbk]
ATSWAYSVL	AL8	SSSLWVNXA	SA8	6	0	[1e12]
ALXTALXGL	AL8	TMXLSMLLG	TG8	0	1	[1brx, 1at9, 1bm1, 1kme, 1brr, 1s52, 1r2n, 1r84, 4hwl, 1qkp, 3han, 2brd, 1bhb, 3hap, 3har, 3utx, 1xji, 3has, 3uty]
AKXGXXXXL	AL8	TMXLSMLLG	TG8	6	1	[1brx, 1at9, 1bm1, 1kme, 1s52, 1r2n, 1r84, 4hwl, 1qkp, 3han, 3hap, 3har, 3utx, 1xji, 3has, 3uty]
AVAYXVXAL	AL8	TLFWLGAIG	TG8	1	0	[1gue, 4gyc, 3qap, 3qdc, 2ksy, 1jgj, 1h68, 1gu8, 1h2s]
AXWLFTTXL	AL8	TMXLSMLLG	TG8	2	1	[1brx, 1at9, 1bm1, 1kme, 1brr, 1s52, 1r2n, 1r84, 4hwl, 1qkp, 3han, 2brd, 3hap, 3har, 3utx, 1xji, 3has, 3uty]
AVAYXVXAL	AL8	TPXIVYXXG	TG8	1	2	[1gue, 4gyc, 3qap, 3qdc, 1h68, 1gu8]
AKYXFAXXL	AL8	INIALAGLS	IS8	6	0	[3vvk, 3qbl, 3abw, 3qbg, 3qbi, 3qbk]
ALXXLXXLL	AL8	IXSYTGLXS	IS8	0	1	[3qbl, 3vvk, 3a7k, 3abw, 3qbg, 3qbi, 3qbk]
AKYXFAXXL	AL8	IXSYLGLXS	IS8	6	1	[1e12]
AKYXFAXXL	AL8	IXSYTGLXS	IS8	6	1	[3vvk, 3qbl, 3abw, 3qbg, 3qbi, 3qbk]
AIGXLVGXL	AL8	RYYVTLVGI	RI8	0	1	[4gyc, 3qdc, 2f93, 2f95]
AMLXXXXXL	AL8	PVVWLIGSE	PE8	4	5	[1at9, 1brr, 1s52, 1r84, 1r2n, 1ap9, 1pxr, 4hwl, 3han, 3hap, 3utv, 1tn0, 3utx, 1xji, 3uty]
AKXGXXXXL	AL8	PVVWLIGSE	PE8	6	5	[1at9, 1s52, 1r2n, 1r84, 1ap9, 1pxr, 4hwl, 3han, 3hap, 3utv, 1tn0, 3har, 3utx, 1xji, 3has, 3uty]
AVFIFVXXL	AL8	NLGLVAATL	NL8	0	1	[4gyc]
AKYXFAXXL	AL8	NXALAGIAI	NI8	6	0	[1e12, 2jaf, 2jag]
ATSWAYSVL	AL8	NXALAGIAI	NI8	6	0	[1e12]
AXXXLVYYL	AL8	NLTVXLWAI	NI8	4	5	[1gue, 4gyc, 3qdc, 3qap, 2f93, 2ksy, 2f95, 1jgj, 1h68, 1gu8]
AKYXFAXXL	AL8	NXALAGLXI	NI8	6	0	[3vvk, 3qbl, 3abw, 3qbg, 3qbi, 3qbk]
AXXXLVYYL	AL8	FGIXITLNT	FT8	4	3	[1gue, 4gyc, 3qdc, 3qap, 2f93, 2ksy, 2f95, 1jgj, 1h68, 1gu8]
AKXGXGFXL	AL8	EYYAITILV	EV8	6	1	[1vgo]
AMLXXXXXL	AL8	FXVLRNVTV	FV8	4	5	[1s8l, 1e0p, 1s8j, 1pxs, 1jv7, 1jv6, 1pxr, 4hwl, 1qkp, 1qko, 1s54, 1s53, 1mgy, 3hao, 2wjl, 1c3w, 1q5i, 2ntu, 1kme, 2ntw, 1s52, 1s51, 1py6, 2i20, 1vjm, 1tn5, 1x0k, 1tn0, 3utx, 3uty]
AKYXFAXXL	AL8	FSTLKLLTV	FV8	6	5	[3vvk, 3qbl, 3qbg, 3qbi, 3qbk]
AKXGXXXXL	AL8	FXVLRNVTV	FV8	6	5	[1s8l, 1e0p, 1s8j, 1pxs, 1jv7, 1jv6, 1pxr, 4hwl, 1qkp, 1qko, 1s54, 1s53, 1mgy, 3hao, 3haq, 3har, 2wjl, 3has, 1c3w, 1q5i, 1kme, 2ntu, 2ntw, 1s52, 1s51, 1py6, 2i20, 1vjm, 1tn5, 1x0k, 1tn0, 3utx, 3uty]
AKYXFAXXL	AL8	ILXFVFMTR	IR8	6	0	[3vvk, 3qbl, 3qbg, 3qbi, 3qbk]
AXXXLVYYL	AL8	DSREFGIVI	DI8	4	3	[2f93, 2f95]
AVAYXVXAL	AL8	DWILTTPLI	DI8	1	2	[1gue, 3qap, 3qdc, 2ksy, 1jgj, 1h68, 1gu8, 1h2s]
ALXXLXXLL	AL8	PVVSIASYT	PT8	0	1	[3qbl, 3vvk, 3a7k, 3abw, 3qbg, 3qbi, 3qbk]
ALXTPMILL	AL8	PVVSIASYT	PT8	2	1	[3qbl, 3vvk, 3a7k, 3qbg, 3abw, 3qbi, 3qbk]
AKYXFAXXL	AL8	PVVSIASYT	PT8	6	1	[3vvk, 3qbl, 3abw, 3qbg, 3qbi, 3qbk]
AVAYXVXAL	AL8	PRYIXWILT	PT8	1	2	[1gue, 3qap, 3qdc, 2ksy, 1jgj, 1h68, 1gu8, 1h2s]
APRYIXWIL	AL8	MLAGFAGAM	MM8	2	3	[3qap, 3qdc]
AXXXLVYYL	AL8	MLAGFAGAM	MM8	4	3	[4gyc, 3qdc, 3qap, 2ksy, 1jgj]
ALXTPMILL	AL8	VTGLAAAXT	VT8	2	3	[3qbl, 1e12, 3a7k, 3abw]
AXXXXLXAL	AL8	VWILYILFT	VT8	3	4	[3ddl]
AXXXXLXAL	AL8	FVWILYILF	FF8	3	4	[3ddl]
AXXXLVYYL	AL8	EFGIVITLN	EN8	4	3	[1gue, 4gyc, 3qdc, 3qap, 2f93, 2ksy, 2f95, 1jgj, 1h68, 1gu8]
AIGXLVGXL	AL8	IVYLDLVTK	IK8	0	6	[1gue, 4gyc, 3qdc, 3qap, 2f93, 2ksy, 2f95, 1jgj, 1h68, 1gu8, 1h2s]
AXLGLXXXL	AL8	IVYLDLVTK	IK8	1	6	[1h2s]
AIYPFIXLL	AL8	IVYLDLVTK	IK8	5	6	[4gyc, 3qap, 3qdc, 2f93, 2ksy, 2f95, 1jgj, 1h2s]
ALXXLXXLL	AL8	STILVPVVS	SS8	0	1	[3qbl, 3vvk, 3a7k, 3abw, 3qbg, 3qbi, 3qbk]
ALXTPMILL	AL8	STILVPVVS	SS8	2	1	[3qbl, 3vvk, 3a7k, 3qbg, 3abw, 3qbi, 3qbk]
AKYXFAXXL	AL8	STILVPVVS	SS8	6	1	[3vvk, 3qbl, 3abw, 3qbg, 3qbi, 3qbk]
AXXXLVYYL	AL8	NTVVMLAXF	NF8	4	3	[1gue, 4gyc, 3qdc, 3qap, 2f93, 2ksy, 2f95, 1jgj, 1h68, 1gu8]
APRYIXWIL	AL8	NTVVMLAXF	NF8	2	3	[1gue, 3qap, 3qdc, 1h68, 1gu8, 1h2s]
AVAYXVXAL	AL8	VGFGFIALD	VD8	1	6	[1gue, 4gyc, 3qap, 3qdc, 2ksy, 1jgj, 1h68, 1gu8]
AIYPFIXLL	AL8	VGFGFIALD	VD8	5	6	[4gyc, 3qap, 3qdc, 2f93, 2ksy, 2f95, 1jgj]
AIGXLVGXL	AL8	VGFGFIALD	VD8	0	6	[1gue, 4gyc, 3qdc, 3qap, 2f93, 2ksy, 2f95, 1jgj, 1h68, 1gu8]
AKXGXXXXL	AL8	PFYAITTLV	PV8	6	1	[1tn5]
AFTXXLSML	AL8	FGLILLRSR	FR8	1	6	[1brx]
ALXTALXGL	AL8	FGLILLRSR	FR8	0	6	[1brx]
ALXTPMILL	AL8	VIAADIGMC	VC8	2	3	[1e12, 2jaf, 2jag]
AMLXXXXXL	AL8	DQGTILAXV	DV8	4	3	[1s8l, 1s8j, 1q5i, 1kme, 1r84, 1r2n, 4hyx, 1jv7, 1jv6, 1qkp, 1s54, 1s53, 1x0i, 1mgy, 3han, 3utv, 1tn0, 3utw, 3haq, 1xji, 3uty]
AXWLFTTXL	AL8	QGTILAXVG	QG8	2	3	[1q5i, 1kme, 1r2n, 1r84, 4hyx, 1qkp, 1s54, 1s53, 1x0i, 3han, 3hap, 3utv, 3haq, 3utw, 1tn0, 1xji, 3has, 3uty]
AMLXXXXXL	AL8	QGTILAXVG	QG8	4	3	[1s8l, 1s8j, 1q5i, 1kme, 1r84, 1r2n, 4hyx, 1jv7, 1jv6, 1qkp, 1s54, 1s53, 1x0i, 1mgy, 3han, 3utv, 1tn0, 3utw, 3haq, 1xji, 3uty]
ALXTALXGL	AL8	DTLLFMVLD	DD8	0	6	[2wjk]
AXLGLXXXL	AL8	DVALIVYLD	DD8	1	6	[1h2s]
AIGXLVGXL	AL8	DVALIVYLD	DD8	0	6	[4gyc, 3qdc, 3qap, 2f93, 2ksy, 2f95, 1jgj, 1h2s]
AIYPFIXLL	AL8	DVALIVYLD	DD8	5	6	[4gyc, 3qap, 3qdc, 2f93, 2ksy, 2f95, 1jgj, 1h2s]
AXXXXLXAL	AL8	LTVXLLXVE	LE8	3	2	[3ddl]
AXXXXLXAL	AL8	FLSTIPFVW	FW8	3	4	[3ddl]
ALXTALXGL	AL8	QTLLFMVLD	QD8	0	6	[1f50, 1f4z]
AXXXLVYYL	AL8	RNLTVXXWA	RA8	4	5	[1gue, 4gyc, 3qdc, 3qap, 2f93, 2ksy, 2f95, 1jgj, 1h68, 1gu8]
ALXTPMILL	AL8	CVTGLAAAM	CM8	2	3	[1e12]
AFTXXLSML	AL8	EWIWLALGT	ET8	1	0	[4hwl, 1s52, 1r84, 1r2n]
AKXGXXXXL	AL8	EWIWLALGT	ET8	6	0	[4hwl, 1s52, 1r2n, 1r84, 3utv]
ALXTALXGL	AL8	PIAFTMYLS	PS8	0	1	[1tn0]
AKXGXXXXL	AL8	PIAFTMYLS	PS8	6	1	[1tn0]
AXWLFTTXL	AL8	PIAFTMYLS	PS8	2	1	[1tn0]
ALXTALXGL	AL8	PLNIETLLF	PF8	0	6	[1r2n, 1r84, 3utv]
AXXXXLXAL	AL8	WLLTVPLLT	WT8	3	2	[3ddl]
AXXXXLXAL	AL8	WILYILFTQ	WQ8	3	4	[3ddl]
AXWLFTTXL	AL8	TGLVGALTK	TK8	2	3	[1at9, 2brd]
AMLXXXXXL	AL8	TGLVGALTK	TK8	4	3	[1at9]
AFTXXLSML	AL8	TGLVGALTK	TK8	1	3	[1at9, 2brd]
WWLFSTIXF	WF8	TAYPILWIV	TV8	4	5	[2z55, 1vgo, 3wqj, 2ei4]
WWLFSTIXF	WF8	IGXDALXIV	IV8	4	3	[2z55, 1vgo, 3wqj, 2ei4]
WYAISCACF	WF8	ITFDIXXCV	IV8	4	3	[3vvk, 3qbl, 3a7k, 3abw, 3qbg, 3qbi, 3qbk]
WGFLSTIXF	WF8	LAAKLGFLA	LA8	4	3	[3ddl]
WAXYAXWLF	WF8	LVXXIAFTA	LA8	2	1	[1pxs]
WAYSVLDVF	WF8	VALAGIAIL	VL8	6	0	[1e12, 2jaf]
WWLFSTIXF	WF8	IXXGLXGXL	IL8	4	3	[2z55, 1vgo, 3wqj, 2ei4]
WYICGVCAF	WF8	ITSGLIADL	IL8	4	3	[1xio, 2m3g]
WAXYAXWLF	WF8	IXTXLXXAL	IL8	2	3	[1at9, 1e0p, 2i1x, 1r2n, 1r84, 1pxs, 1m0m, 1ap9, 1pxr, 4hwl, 1s54, 1s53, 1o0a, 3han, 1c8s, 1c8r, 3hao, 1kg9, 1kg8, 3hap, 3har, 2wjk, 2wjl, 3has, 1q5j, 1kgb, 2zzl, 1q5i, 1f50, 1tn5, 3nsb, 2brd, 3utv, 1tn0, 3utx, 4fpd, 3uty, 1brx, 1fbb, 1brr, 1fbk, 1ucq, 1p8u, 1f4z, 1ixf, 3vi0, 1qkp, 1qko, 1p8h, 4md2, 4md1, 3ns0, 1c3w, 2ntu, 1kme, 2ntw, 1s52, 1s51, 1py6, 4ov0, 3vhz, 1iw9, 2i20, 2i21, 1vjm, 3mbv, 3t…
WWLFSTIXF	WF8	VXALMIXTG	VG8	4	3	[2z55, 1vgo, 3wqj, 2ei4]
WAXYAXWLF	WF8	VGADGIMIG	VG8	2	3	[1m0k, 1s8l, 1at9, 1s8j, 1e0p, 2i1x, 1r2n, 1r84, 1pxs, 1m0m, 1ap9, 1pxr, 4hwl, 1s54, 1s53, 1o0a, 3han, 1c8s, 1c8r, 3hao, 1kg9, 1kg8, 3hap, 3haq, 3har, 2wjk, 2wjl, 3has, 1q5j, 1kgb, 2zzl, 1q5i, 1f50, 1dze, 1tn5, 3nsb, 3utv, 3utw, 1tn0, 3utx, 4fpd, 3uty, 1brx, 1fbb, 1brr, 1p8i, 1fbk, 1ucq, 4hyx, 1p8u, 1f4z, 1ixf, 3vi0, 1qkp, 1qko, 1p8h, 1qm8, 4md2, 2zfe, 4md1, 3ns0, 1iw6, 1c3w, 2ntu, 1kme, 2ntw, 1s…
WAXYAXWLF	WF8	VXXIAFTXY	VY8	2	1	[1m0k, 1s8l, 1at9, 1s8j, 1e0p, 2i1x, 1r2n, 1r84, 1pxs, 1pxr, 1m0m, 1ap9, 4hwl, 1s54, 1s53, 1o0a, 1c8s, 1c8r, 3hao, 1kg9, 1kg8, 3hap, 3haq, 3har, 2wjk, 2wjl, 3has, 1q5j, 1kgb, 2zzl, 1q5i, 1f50, 1dze, 1tn5, 3nsb, 2brd, 1tn0, 3utx, 3uty, 4fpd, 1brx, 1fbb, 1brr, 1p8i, 1fbk, 1ucq, 4hyx, 1f4z, 1ixf, 3vi0, 1qkp, 1qko, 1p8h, 1qm8, 4md2, 2zfe, 4md1, 3ns0, 1iw6, 1c3w, 2ntu, 1kme, 2ntw, 1s52, 1s51, 1py6, 4o…
WAXYAXWLF	WF8	ADXIMIGTG	AG8	2	3	[1m0k, 1s8l, 1at9, 1s8j, 1e0p, 2i1x, 1r2n, 1r84, 1pxs, 1m0m, 1ap9, 1pxr, 4hwl, 1s54, 1s53, 1o0a, 3han, 1c8s, 1c8r, 3hao, 1kg9, 1kg8, 3hap, 3haq, 3har, 2wjk, 2wjl, 3has, 1q5j, 1kgb, 2zzl, 1q5i, 1f50, 1dze, 1tn5, 3nsb, 2brd, 3utv, 3utw, 1tn0, 3utx, 4fpd, 3uty, 1brx, 1fbb, 1brr, 1p8i, 1fbk, 1ucq, 4hyx, 1p8u, 1f4z, 1ixf, 3vi0, 1qkp, 1qko, 1p8h, 1qm8, 4md2, 2zfe, 4md1, 3ns0, 1iw6, 1c3w, 2ntu, 1kme, 2n…
WWLFSTIXF	WF8	AYPILWXXG	AG8	4	5	[2z55, 1vgo, 3wqj, 2ei4]
WAYSVLDVF	WF8	VLXXGYPXV	VV8	6	5	[1e12, 2jaf]
WWLFSTIXF	WF8	GVDALMIXT	GT8	4	3	[2z55, 1vgo, 3wqj, 2ei4]
WAXYAXWLF	WF8	GAXGIMIXT	GT8	2	3	[1m0k, 1s8l, 1at9, 1s8j, 1e0p, 2i1x, 1r2n, 1r84, 1pxs, 1m0m, 1ap9, 1pxr, 4hwl, 1s54, 1s53, 1o0a, 3han, 1c8s, 1c8r, 3hao, 1kg9, 1kg8, 3hap, 3haq, 3har, 2wjk, 2wjl, 3has, 1q5j, 1kgb, 2zzl, 1q5i, 1f50, 1dze, 1tn5, 3nsb, 2brd, 3utv, 3utw, 1tn0, 3utx, 4fpd, 3uty, 1brx, 1fbb, 1brr, 1p8i, 1fbk, 1ucq, 4hyx, 1p8u, 1f4z, 1ixf, 3vi0, 1qkp, 1qko, 1p8h, 1qm8, 4md2, 2zfe, 4md1, 3ns0, 1iw6, 1c3w, 2ntu, 1kme, 2n…
WWLFSTIXF	WF8	LXIXXGLXG	LG8	4	3	[2z55, 1vgo, 3wqj, 2ei4]
WGFLSTIXF	WF8	LXIVXGYPG	LG8	4	3	[3ddl]
WAYSVLDVF	WF8	LWVNXXLXG	LG8	6	0	[1e12, 2jaf]
WAXYAXWLF	WF8	LXFLVKGMG	LG8	2	0	[1brx, 1c3w, 1at9, 1e0p, 1q5i, 2ntu, 1kme, 1s51, 1py6, 1pxs, 2i20, 1pxr, 1vjm, 1tn5, 1qko, 1s54, 1s53, 1x0k, 3hao, 3haq, 3utw, 1tn0, 3har, 2wjl]
WGFLSTIXF	WF8	LXALXIVXG	LG8	4	3	[3ddl]
WAXYAXWLF	WF8	APAXAFTMY	AY8	2	1	[3han, 1p8u]
WGFLSTIXF	WF8	AALMIVLGY	AY8	4	3	[3ddl]
WGFLSTIXF	WF8	GFLAALMIV	GV8	4	3	[3ddl]
WAXYAXWLF	WF8	GIXIGTXLV	GV8	2	3	[1m0k, 1s8l, 1at9, 1s8j, 1e0p, 2i1x, 1r2n, 1r84, 1pxs, 1m0m, 1ap9, 1pxr, 4hwl, 1s54, 1s53, 1o0a, 3han, 1c8s, 1c8r, 3hao, 1kg9, 1kg8, 3hap, 3haq, 3har, 2wjk, 2wjl, 3has, 1q5j, 1kgb, 2zzl, 1q5i, 1f50, 1dze, 1tn5, 3nsb, 2brd, 3utv, 3utw, 1tn0, 3utx, 4fpd, 3uty, 1brx, 1fbb, 1brr, 1p8i, 1fbk, 1ucq, 4hyx, 1p8u, 1f4z, 1ixf, 3vi0, 1qkp, 1qko, 1p8h, 1qm8, 4md2, 2zfe, 4md1, 3ns0, 1iw6, 1c3w, 2ntu, 1kme, 2n…
WYICGVCAF	WF8	GFLMSTQIV	GV8	4	3	[1xio, 2m3g, 4tl3]
WWLFSTIXF	WF8	TLXGVDALM	TM8	4	3	[2z55, 1vgo, 2ei4]
WYAISCACF	WF8	TAITFDIXM	TM8	4	3	[3vvk, 3qbl, 3abw, 3qbg, 3qbi, 3qbk]
WAXYAXWLF	WF8	YFLVKGMGV	YV8	2	0	[1vjm, 1tn5, 1q5i, 1s54, 1s53, 1tn0, 2i20]
WAYSVLDVF	WF8	GYPIVWAXG	GG8	6	5	[1e12]
WAXYAXWLF	WF8	SXLLGYGLT	ST8	2	1	[4hwl, 1at9, 1s52, 3utv]
WWLFSTIXF	WF8	VTGLXXALS	VS8	4	3	[3wqj]
WYICGVCAF	WF8	VVITSGXIA	VA8	4	3	[1xio, 2m3g, 4tl3]
WAYSVLDVF	WF8	VNVXLAXIA	VA8	6	0	[1e12, 2jaf]
WAXYAXWLF	WF8	TXXLXXXXL	TL8	2	2	[1m0k, 1at9, 1e0p, 1r2n, 1r84, 1pxs, 1ap9, 1pxr, 4hwl, 1s54, 1s53, 1o0a, 3han, 1kg9, 1kg8, 3hap, 3haq, 3har, 2wjk, 2wjl, 3has, 1q5i, 1f50, 1tn5, 3nsb, 3utv, 3utw, 1tn0, 3utx, 3uty, 1brx, 1brr, 1p8i, 1ucq, 4hyx, 1f4z, 1qkp, 1qko, 1p8h, 4md2, 4md1, 3ns0, 1c3w, 2ntu, 1kme, 2ntw, 1s52, 1s51, 1py6, 4ov0, 1vjm, 3mbv, 1x0k, 1xji]
WGFLSTIXF	WF8	KLGFLAALM	KM8	4	3	[3ddl]
WAYSVLDVF	WF8	WVNVALAGI	WI8	6	0	[1e12, 2jaf]
WAXYAXWLF	WF8	ILXXVGADG	IG8	2	3	[1at9, 1e0p, 1r2n, 1r84, 1pxs, 1ap9, 1pxr, 4hwl, 1s54, 1s53, 1o0a, 3han, 3hao, 1kg9, 1kg8, 3haq, 3har, 2wjk, 2wjl, 3has, 1q5j, 1q5i, 1f50, 1tn5, 3utv, 3utw, 1tn0, 3utx, 4fpd, 3uty, 1brx, 1fbk, 1ucq, 4hyx, 1f4z, 1qkp, 1qko, 1p8h, 4md2, 4md1, 1c3w, 2ntu, 1kme, 2ntw, 1s52, 1s51, 1py6, 4ov0, 2i20, 1vjm, 3mbv, 1x0k, 1xji]
WAXYAXWLF	WF8	IMIXTXLVG	IG8	2	3	[1m0k, 1s8l, 1at9, 1s8j, 1e0p, 2i1x, 1r2n, 1r84, 1pxs, 1m0m, 1ap9, 1pxr, 4hwl, 1s54, 1s53, 1o0a, 3han, 1c8s, 1c8r, 3hao, 1kg9, 1kg8, 3hap, 3haq, 3har, 2wjk, 2wjl, 3has, 1q5j, 1kgb, 2zzl, 1q5i, 1f50, 1dze, 1tn5, 3nsb, 2brd, 3utv, 3utw, 1tn0, 3utx, 4fpd, 3uty, 1brx, 1fbb, 1brr, 1p8i, 1fbk, 1ucq, 4hyx, 1p8u, 1f4z, 1ixf, 3vi0, 1qkp, 1qko, 1p8h, 1qm8, 4md2, 2zfe, 4md1, 3ns0, 1iw6, 1c3w, 2ntu, 1kme, 2n…
WWLFSTIXF	WF8	LXXXDXLMI	LI8	4	3	[2z55, 1vgo, 2ei4]
WAXYAXWLF	WF8	LAXVXXDXI	LI8	2	3	[1m0k, 1at9, 1e0p, 1r2n, 1r84, 1pxs, 1ap9, 1pxr, 4hwl, 1s54, 1s53, 1o0a, 3han, 3hao, 1kg9, 1kg8, 3haq, 3har, 2wjk, 2wjl, 3has, 1q5j, 1q5i, 1f50, 1tn5, 3nsb, 3utv, 3utw, 1tn0, 3utx, 4fpd, 3uty, 1brx, 1brr, 1p8i, 1fbk, 1ucq, 4hyx, 1f4z, 3vi0, 1qkp, 1qko, 1p8h, 4md2, 4md1, 3ns0, 1c3w, 2ntu, 1kme, 2ntw, 1s52, 1s51, 1py6, 4ov0, 2i20, 1vjm, 3mbv, 1x0k, 1xji]
WGFLSTIXF	WF8	LGFLAALMI	LI8	4	3	[3ddl]
WYAISCACF	WF8	LFTXITFDI	LI8	4	3	[3vvk, 3qbl, 3qbg, 3qbi, 3qbk]
WYICGVCAF	WF8	LMSTQIVVI	LI8	4	3	[1xio, 2m3g, 4tl3]
WYICGVCAF	WF8	TXGLIADLS	TS8	4	3	[2m3g]
WAXYAXWLF	WF8	AXVGADGIM	AM8	2	3	[1m0k, 1at9, 1e0p, 1r2n, 1r84, 1pxs, 1ap9, 1pxr, 4hwl, 1s54, 1s53, 1o0a, 3han, 3hao, 1kg9, 1kg8, 3haq, 3har, 2wjk, 2wjl, 3has, 1q5j, 2zzl, 1q5i, 1f50, 1tn5, 3nsb, 3utv, 3utw, 1tn0, 3utx, 4fpd, 3uty, 1brx, 1brr, 1p8i, 1fbk, 1ucq, 4hyx, 1f4z, 1ixf, 3vi0, 1qkp, 1qko, 1p8h, 1qm8, 4md2, 2zfe, 4md1, 3ns0, 1iw6, 1c3w, 2ntu, 1kme, 2ntw, 1s52, 1s51, 1py6, 4ov0, 1iw9, 2i20, 1vjm, 1x0s, 3mbv, 3t45, 1x0k, 1x…
WWLFSTIXF	WF8	IXXLIGVDA	IA8	4	3	[2z55, 1vgo]
WAXYAXWLF	WF8	IXXLXXXIA	IA8	2	1	[1m0k, 1s8l, 1at9, 1s8j, 1e0p, 1r2n, 1r84, 1pxs, 1ap9, 4hwl, 1s54, 1o0a, 3hao, 1kg9, 1kg8, 3hap, 3haq, 3har, 2wjk, 2wjl, 3has, 1q5j, 2zzl, 1q5i, 1f50, 1tn5, 3nsb, 3utv, 4fpd, 1brx, 1brr, 1p8i, 1fbk, 1ucq, 4hyx, 1f4z, 1ixf, 3vi0, 1qkp, 1qko, 1p8h, 1qm8, 4md2, 2zfe, 4md1, 3ns0, 1iw6, 1c3w, 2ntu, 1kme, 2ntw, 1s52, 1s51, 1py6, 4ov0, 1iw9, 2i20, 1vjm, 1x0s, 3mbv, 1x0k, 1xji]
WYAISCACF	WF8	IXMCVTGLA	IA8	4	3	[3vvk, 3qbl, 3a7k, 3abw, 3qbg, 3qbi, 3qbk]
WAXYAXWLF	WF8	LXXXXLXLL	LL8	2	2	[1brx, 1c3w, 1e0p, 1q5i, 2ntu, 1kme, 1pxs, 1pxr, 1vjm, 1tn5, 1qkp, 1qko, 1s54, 1s53, 1x0k, 1tn0, 2wjl, 3has]
WAXYAXWLF	WF8	LXMLLXXGL	LL8	2	1	[1at9, 1kme, 1brr, 1s52, 1r2n, 1r84, 4hwl, 1qkp, 3han, 3hap, 3utv, 3har, 3utx, 1xji, 3has, 3uty]
WWLFSTIXF	WF8	TIGTLIGVD	TD8	4	3	[2z55, 1vgo]
WYAISCACF	WF8	AMCVTGXAA	AA8	4	3	[3vvk, 3qbl, 3a7k, 3abw, 3qbg, 3qbi, 3qbk]
WGFLSTIXF	WF8	AAXLGFXAA	AA8	4	3	[3ddl]
WAXYAXWLF	WF8	MIXTGLXGA	MA8	2	3	[1m0k, 1at9, 1e0p, 2i1x, 1r2n, 1r84, 1pxs, 1m0m, 1ap9, 1pxr, 4hwl, 1s54, 1s53, 1o0a, 3han, 1c8s, 1c8r, 3hao, 1kg9, 1kg8, 3hap, 3haq, 3har, 2wjk, 2wjl, 3has, 1q5j, 1kgb, 2zzl, 1q5i, 1f50, 1dze, 1tn5, 3nsb, 2brd, 3utv, 3utw, 1tn0, 3utx, 4fpd, 3uty, 1brx, 1fbb, 1brr, 1p8i, 1fbk, 1ucq, 4hyx, 1p8u, 1f4z, 1ixf, 3vi0, 1qkp, 1qko, 1p8h, 1qm8, 4md2, 2zfe, 4md1, 3ns0, 1iw6, 1c3w, 2ntu, 1kme, 2ntw, 1s52, 1s…
WYAISCACF	WF8	MXVTGLAXA	MA8	4	3	[3vvk, 3qbl, 3a7k, 3abw, 3qbg, 3qbi, 3qbk]
WWLFSTIXF	WF8	MIXTGLXGA	MA8	4	3	[2z55, 1vgo, 3wqj, 2ei4]
WWLFSTIXF	WF8	DXLMXXTXL	DL8	4	3	[2z55, 1vgo, 3wqj, 2ei4]
WYAISCACF	WF8	DIXMXVTGL	DL8	4	3	[3vvk, 3qbl, 3a7k, 3abw, 3qbg, 3qbi, 3qbk]
WAXYAXWLF	WF8	DGIMIXTXL	DL8	2	3	[1m0k, 1s8l, 1at9, 1s8j, 1e0p, 2i1x, 1r2n, 1r84, 1pxs, 1m0m, 1ap9, 1pxr, 4hwl, 1s54, 1s53, 1o0a, 3han, 1c8s, 1c8r, 3hao, 1kg9, 1kg8, 3hap, 3haq, 3har, 2wjk, 2wjl, 3has, 1q5j, 1kgb, 2zzl, 1q5i, 1f50, 1dze, 1tn5, 3nsb, 2brd, 3utv, 3utw, 1tn0, 3utx, 4fpd, 3uty, 1brx, 1fbb, 1brr, 1p8i, 1fbk, 1ucq, 4hyx, 1p8u, 1f4z, 1ixf, 3vi0, 1qkp, 1qko, 1p8h, 1qm8, 4md2, 2zfe, 4md1, 3ns0, 1iw6, 1c3w, 2ntu, 1kme, 2n…
WAXYAXWLF	WF8	FTTXLXXXD	FD8	2	2	[1m0k, 1at9, 1e0p, 1r2n, 1r84, 1pxs, 1ap9, 1pxr, 4hwl, 1s54, 1s53, 1o0a, 3han, 1kg9, 1kg8, 3hap, 3haq, 3har, 2wjk, 2wjl, 3has, 1q5i, 1f50, 1tn5, 3nsb, 3utv, 3utw, 1tn0, 3utx, 3uty, 1brx, 1brr, 1p8i, 1ucq, 4hyx, 1f4z, 1qkp, 1qko, 1p8h, 4md2, 4md1, 3ns0, 1c3w, 2ntu, 1kme, 2ntw, 1s52, 1s51, 1py6, 4ov0, 1vjm, 3mbv, 1x0k, 1xji]
WYAISCACF	WF8	FXAITFDIA	FA8	4	3	[3vvk, 3qbl, 3abw, 3qbg, 3qbi, 3qbk]
WAXYAXWLF	WF8	TXLLXLXXA	TA8	2	2	[1brx, 1at9, 1e0p, 1r2n, 1r84, 4hyx, 1f4z, 1pxs, 1pxr, 4hwl, 1qkp, 1qko, 1s54, 1s53, 1o0a, 1p8h, 3han, 1kg8, 3hap, 3haq, 3har, 2wjk, 4md2, 2wjl, 3has, 4md1, 1c3w, 1q5i, 2ntu, 1kme, 1f50, 2ntw, 1s52, 1s51, 1py6, 4ov0, 1vjm, 1tn5, 3mbv, 1x0k, 3utv, 3utw, 1tn0, 3utx, 1xji, 3uty]
WAXYAXWLF	WF8	PXIAFTXXL	PL8	2	1	[1m0k, 1s8l, 1at9, 1s8j, 1e0p, 2i1x, 1r2n, 1r84, 1pxs, 1m0m, 1ap9, 4hwl, 1s54, 1s53, 1o0a, 3han, 1c8s, 1c8r, 3hao, 1kg9, 1kg8, 3hap, 3haq, 3har, 2wjk, 2wjl, 3has, 1q5j, 1kgb, 2zzl, 1q5i, 1f50, 1dze, 1tn5, 3nsb, 2brd, 1tn0, 3utx, 4fpd, 1brx, 1fbb, 1brr, 1p8i, 1fbk, 1ucq, 4hyx, 1p8u, 1f4z, 1ixf, 3vi0, 1qkp, 1qko, 1p8h, 1qm8, 4md2, 2zfe, 4md1, 3ns0, 1iw6, 1c3w, 2ntu, 1kme, 2ntw, 1s52, 1s51, 1py6, 4o…
WAXYAXWLF	WF8	PLXXXXLXL	PL8	2	2	[1brx, 1at9, 1e0p, 1r2n, 1r84, 4hyx, 1f4z, 1pxs, 1pxr, 1qkp, 1qko, 1s54, 1s53, 3han, 3hap, 3haq, 3har, 2wjk, 2wjl, 3has, 1c3w, 1q5i, 2ntu, 1kme, 2ntw, 1s52, 1s51, 1py6, 1vjm, 1tn5, 1x0k, 3utv, 3utw, 1tn0, 3utx, 1xji, 3uty]
WAXYAXWLF	WF8	IAXTXXLXM	IM8	2	1	[1m0k, 1s8l, 1at9, 1s8j, 1e0p, 2i1x, 1r2n, 1r84, 1pxs, 1m0m, 1ap9, 1pxr, 4hwl, 1s54, 1s53, 1o0a, 3han, 1c8s, 1c8r, 3hao, 1kg9, 1kg8, 3hap, 3haq, 3har, 2wjk, 2wjl, 3has, 1q5j, 1kgb, 2zzl, 1q5i, 1f50, 1dze, 1tn5, 3nsb, 2brd, 1tn0, 3utx, 4fpd, 3uty, 1brx, 1fbb, 1brr, 1p8i, 1fbk, 1ucq, 4hyx, 1p8u, 1f4z, 1ixf, 3vi0, 1qkp, 1qko, 1p8h, 1qm8, 4md2, 2zfe, 4md1, 3ns0, 1iw6, 1c3w, 2ntu, 1kme, 2ntw, 1s52, 1s…
WYAISCACF	WF8	KLFTAITFD	KD8	4	3	[3vvk, 3qbl, 3qbg, 3qbi, 3qbk]
WAXYAXWLF	WF8	YLSMLLGXG	YG8	2	1	[1at9, 1kme, 1brr, 1s52, 1r2n, 1r84, 4hwl, 1qkp, 3han, 2brd, 3hap, 3har, 3utx, 1xji, 3has, 3uty]
WYAISCACF	WF8	AITFDIAXC	AC8	4	3	[3vvk, 3qbl, 3a7k, 3abw, 3qbg, 3qbi, 3qbk]
WAXYAXWLF	WF8	TTXXXXIXF	TF8	2	1	[1m0k, 1s8l, 1at9, 1s8j, 1e0p, 1r2n, 1r84, 1pxs, 1pxr, 1ap9, 4hwl, 1s54, 1o0a, 3han, 3hao, 1kg9, 1kg8, 3hap, 3haq, 3har, 2wjk, 2wjl, 3has, 1q5j, 2zzl, 1q5i, 1f50, 1tn5, 3nsb, 3utv, 3utw, 1tn0, 4fpd, 1brx, 1brr, 1p8i, 1fbk, 1ucq, 4hyx, 1f4z, 1ixf, 3vi0, 1qkp, 1qko, 1p8h, 1qm8, 4md2, 2zfe, 4md1, 3ns0, 1iw6, 1c3w, 2ntu, 1kme, 2ntw, 1s52, 1s51, 1py6, 4ov0, 3vhz, 1iw9, 2i20, 1vjm, 1x0s, 3mbv, 3t45, 1x…
WYAISCACF	WF8	CVTGLAAAL	CL8	4	3	[3vvk, 3qbl, 3a7k, 3abw, 3qbg, 3qbi, 3qbk]
WYAISCACF	WF8	FDIAMCVTG	FG8	4	3	[3vvk, 3qbl, 3a7k, 3abw, 3qbg, 3qbi, 3qbk]
WAXYAXWLF	WF8	TXXXXIAFT	TT8	2	1	[1m0k, 1s8l, 1at9, 1s8j, 1e0p, 2i1x, 1r2n, 1r84, 1pxs, 1pxr, 1m0m, 1ap9, 4hwl, 1s54, 1s53, 1o0a, 3han, 1c8r, 3hao, 1kg9, 1kg8, 3hap, 3haq, 3har, 2wjk, 2wjl, 3has, 1q5j, 1kgb, 2zzl, 1q5i, 1f50, 1dze, 1tn5, 3nsb, 3utv, 3utw, 1tn0, 3utx, 3uty, 4fpd, 1brx, 1brr, 1p8i, 1fbk, 1ucq, 4hyx, 1p8u, 1f4z, 1ixf, 3vi0, 1qkp, 1qko, 1p8h, 1qm8, 4md2, 2zfe, 4md1, 3ns0, 1iw6, 1c3w, 2ntu, 1kme, 2ntw, 1s52, 1s51, 1p…
WYAISCACF	WF8	TFDIAMCVT	TT8	4	3	[3vvk, 3qbl, 3a7k, 3abw, 3qbg, 3qbi, 3qbk]
WAYSVLDVF	WF8	VVXXLGYPI	VI8	6	5	[1e12, 2jaf]
WYICGVCAF	WF8	MSTQIVVIT	MT8	4	3	[1xio, 2m3g, 4tl3]
WAYSVLDVF	WF8	SSLXVNXAL	SL8	6	0	[1e12]
WAXYAXWLF	WF8	LLLDLALLV	LV8	2	2	[1brx]
WAYSVLDVF	WF8	LXYXIVWAV	LV8	6	5	[1e12, 2jaf]
WAXYAXWLF	WF8	AIAFTXXLS	AS8	2	1	[1m0k, 1s8l, 1at9, 1s8j, 1e0p, 2i1x, 1r2n, 1r84, 1pxs, 1m0m, 1ap9, 1pxr, 4hwl, 1s54, 1s53, 1o0a, 3han, 1c8s, 1c8r, 3hao, 1kg9, 1kg8, 3hap, 3haq, 3har, 2wjk, 2wjl, 3has, 1q5j, 1kgb, 2zzl, 1q5i, 1f50, 1dze, 1tn5, 3nsb, 2brd, 3utx, 4fpd, 3uty, 1brx, 1fbb, 1brr, 1p8i, 1fbk, 1ucq, 4hyx, 1p8u, 1f4z, 1ixf, 3vi0, 1qkp, 1qko, 1p8h, 1qm8, 4md2, 2zfe, 4md1, 3ns0, 1iw6, 1c3w, 2ntu, 1kme, 2ntw, 1s52, 1s51, 1p…
WAXYAXWLF	WF8	MXLSMLLGY	MY8	2	1	[1at9, 1kme, 1brr, 1s52, 1r2n, 1r84, 4hwl, 1qkp, 3han, 2brd, 3hap, 3har, 3utx, 1xji, 3has, 3uty]
WWLFSTIXF	WF8	GTLIGVXAL	GL8	4	3	[2z55, 1vgo]
WAXYAXWLF	WF8	AIXXXXXXI	AI8	2	1	[1m0k, 1at9, 1e0p, 1r2n, 1r84, 1pxs, 1ap9, 4hwl, 1s54, 1o0a, 3hao, 1kg9, 1kg8, 3hap, 3haq, 3har, 2wjk, 2wjl, 3has, 1q5j, 1q5i, 1f50, 1tn5, 3nsb, 3utv, 4fpd, 1brx, 1brr, 1p8i, 1fbk, 1ucq, 4hyx, 1f4z, 3vi0, 1qkp, 1qko, 1p8h, 4md2, 4md1, 3ns0, 1c3w, 2ntu, 1kme, 2ntw, 1s52, 1s51, 1py6, 4ov0, 2i20, 1vjm, 3mbv, 1x0k, 1xji]
WWLFSTIXF	WF8	ALXIVTGLI	AI8	4	3	[2z55, 1vgo, 3wqj, 2ei4]
WAXYAXWLF	WF8	LXXXIAFTM	LM8	2	1	[1m0k, 1s8l, 1at9, 1s8j, 1e0p, 2i1x, 1r2n, 1r84, 1pxr, 1m0m, 1ap9, 4hwl, 1s54, 1s53, 1o0a, 1c8s, 3han, 1c8r, 3hao, 1kg9, 1kg8, 3hap, 3haq, 3har, 2wjk, 2wjl, 3has, 1q5j, 1kgb, 2zzl, 1q5i, 1f50, 1dze, 1tn5, 3nsb, 2brd, 3utv, 1tn0, 3utw, 3utx, 3uty, 4fpd, 1brx, 1fbb, 1brr, 1p8i, 1fbk, 1ucq, 4hyx, 1p8u, 1f4z, 1ixf, 3vi0, 1qkp, 1qko, 1p8h, 1qm8, 4md2, 2zfe, 4md1, 3ns0, 1iw6, 1c3w, 2ntu, 1kme, 2ntw, 1s…
WAYSVLDVF	WF8	VXVLXLXYP	VP8	6	5	[2jaf]
WAYSVLDVF	WF8	SSSLWVNXA	SA8	6	0	[1e12]
WAYSVLDVF	WF8	SLWVNXAXA	SA8	6	0	[1e12]
WAXYAXWLF	WF8	TMXLSMLLG	TG8	2	1	[1brx, 1at9, 1kme, 1brr, 1s52, 1r2n, 1r84, 4hwl, 1qkp, 3han, 2brd, 3hap, 3har, 3utx, 1xji, 3has, 3uty]
WYICGVCAF	WF8	TQIVVITSG	TG8	4	3	[1xio, 2m3g, 4tl3]
WAYSVLDVF	WF8	NXALAGIAI	NI8	6	0	[1e12, 2jaf]
WYICGVCAF	WF8	FLMSTQIVV	FV8	4	3	[1xio, 2m3g, 4tl3]
WYAISCACF	WF8	VTGLAAAXT	VT8	4	3	[3qbl, 3a7k, 3abw]
WYICGVCAF	WF8	STQIVVITS	SS8	4	3	[1xio, 2m3g, 4tl3]
WYICGVCAF	WF8	VITSGLIAD	VD8	4	3	[1xio, 2m3g, 4tl3]
WYICGVCAF	WF8	QIVVITSGL	QL8	4	3	[1xio, 2m3g, 4tl3]
WGFLSTIXF	WF8	ALMIVLGYP	AP8	4	3	[3ddl]
WGFLSTIXF	WF8	MIVXGYXGE	ME8	4	3	[3ddl]
WAXYAXWLF	WF8	PIAFTMYLS	PS8	2	1	[1tn0]
WYICGVCAF	WF8	LIGFLMSTQ	LQ8	4	3	[2m3g]
WAXYAXWLF	WF8	TGLVGALTK	TK8	2	3	[1at9, 2brd]
INLGLVAAT	IT8	VALIVYLXL	VL8	1	6	[4gyc]
INLGLVAAT	IT8	IFVXALXVL	IL8	1	0	[4gyc]
INLGLVAAT	IT8	VXALTVLFG	VG8	1	0	[4gyc]
INLGLVAAT	IT8	TVXLWAIYP	TP8	1	5	[4gyc]
INLGLVAAT	IT8	VYLDLVTKV	VV8	1	6	[4gyc]
INLGLVAAT	IT8	LRXXTVXLW	LW8	1	5	[4gyc]
INLGLVAAT	IT8	WAIYPFIWL	WL8	1	5	[4gyc]
INLGLVAAT	IT8	ALXVYLDLV	AV8	1	6	[4gyc]
INLGLVAAT	IT8	GALTVLXGA	GA8	1	0	[4gyc]
INLGLVAAT	IT8	LIVYLDLVT	LT8	1	6	[4gyc]
INLGLVAAT	IT8	VXLWAIYXF	VF8	1	5	[4gyc]
INLGLVAAT	IT8	ALTVLFGAI	AI8	1	0	[4gyc]
INLGLVAAT	IT8	NLTVXLWAI	NI8	1	5	[4gyc]
INLGLVAAT	IT8	FXFVGALTV	FV8	1	0	[4gyc]
INLGLVAAT	IT8	VFIFVGALT	VT8	1	0	[4gyc]
INLGLVAAT	IT8	FVXALTVLF	FF8	1	0	[4gyc]
INLGLVAAT	IT8	IVYLDLVTK	IK8	1	6	[4gyc]
INLGLVAAT	IT8	DVALIVYLD	DD8	1	6	[4gyc]
INLGLVAAT	IT8	RNLTVXXWA	RA8	1	5	[4gyc]
YIFAFLLLN	YN8	LVPVVSIAS	LS8	6	1	[3vvk, 3qbl, 3qbg, 3qbi, 3qbk]
YIFAFLLLN	YN8	VSIXSYXXL	VL8	6	1	[3vvk, 3qbl, 3qbg, 3qbi, 3qbk]
YIFAFLLLN	YN8	IXLAXLSIL	IL8	6	0	[3vvk, 3qbl, 3qbg, 3qbi, 3qbk]
YIFAFLLLN	YN8	VVSIASYTG	VG8	6	1	[3vvk, 3qbl, 3qbg, 3qbi, 3qbk]
YIFAFLLLN	YN8	KLXTVVMWL	KL8	6	5	[3vvk, 3qbl, 3qbg, 3qbi, 3qbk]
YIFAFLLLN	YN8	TVXXWLGYP	TP8	6	5	[3vvk, 3qbl, 3qbg, 3qbi, 3qbk]
YIFAFLLLN	YN8	VXVVXIASY	VY8	6	1	[3vvk, 3qbl, 3qbg, 3qbi, 3qbk]
YIFAFLLLN	YN8	LXLXTVVXW	LW8	6	5	[3vvk, 3qbl, 3qbg, 3qbi, 3qbk]
YIFAFLLLN	YN8	VSTXLXXVV	VV8	6	1	[3vvk, 3qbl, 3qbg, 3qbi, 3qbk]
YIFAFLLLN	YN8	LXXVVMXLG	LG8	6	5	[3vvk, 3qbl, 3qbg, 3qbi, 3qbk]
YIFAFLLLN	YN8	LYINXALXG	LG8	6	0	[3vvk, 3qbl, 3qbg, 3qbi, 3qbk]
YIFAFLLLN	YN8	LLXVFMTRG	LG8	6	0	[3vvk, 3qbi]
YIFAFLLLN	YN8	TLKLLTVVM	TM8	6	5	[3vvk, 3qbl, 3qbg, 3qbi, 3qbk]
YIFAFLLLN	YN8	SXLLFVFMT	ST8	6	0	[3vvk, 3qbl, 3qbg, 3qbi, 3qbk]
YIFAFLLLN	YN8	TXLVPXVSI	TI8	6	1	[3vvk, 3qbl, 3qbg, 3qbi, 3qbk]
YIFAFLLLN	YN8	GLSILLFVF	GF8	6	0	[3vvk, 3qbl, 3qbg, 3qbi, 3qbk]
YIFAFLLLN	YN8	AVSTXLVXV	AV8	6	1	[3vvk, 3qbl, 3qbg, 3qbi, 3qbk]
YIFAFLLLN	YN8	AGLSILXFV	AV8	6	0	[3vvk, 3qbl, 3qbg, 3qbi, 3qbk]
YIFAFLLLN	YN8	ILVPVVSIA	IA8	6	1	[3vvk, 3qbl, 3qbg, 3qbi, 3qbk]
YIFAFLLLN	YN8	STLKLLTVV	SV8	6	5	[3vvk, 3qbl, 3qbg, 3qbi, 3qbk]
YIFAFLLLN	YN8	LIAVSTILV	LV8	6	1	[3vvk, 3qbl, 3qbg, 3qbi, 3qbk]
YIFAFLLLN	YN8	YINIALAGL	YL8	6	0	[3vvk, 3qbl, 3qbg, 3qbi, 3qbk]
YIFAFLLLN	YN8	IAVSTILVP	IP8	6	1	[3vvk, 3qbl, 3qbg, 3qbi, 3qbk]
YIFAFLLLN	YN8	LSILLFVFM	LM8	6	0	[3vvk, 3qbl, 3qbg, 3qbi, 3qbk]
YIFAFLLLN	YN8	IXSYTGLXS	IS8	6	1	[3vvk, 3qbl, 3qbg, 3qbi, 3qbk]
YIFAFLLLN	YN8	INIALAGLS	IS8	6	0	[3vvk, 3qbl, 3qbg, 3qbi, 3qbk]
YIFAFLLLN	YN8	SLYINXALA	SA8	6	0	[3vvk, 3qbl, 3qbg, 3qbi, 3qbk]
YIFAFLLLN	YN8	SIASYTGLA	SA8	6	1	[3vvk, 3qbl, 3qbg, 3qbi, 3qbk]
YIFAFLLLN	YN8	NXALAGLXI	NI8	6	0	[3vvk, 3qbl, 3qbg, 3qbi, 3qbk]
YIFAFLLLN	YN8	ILXFVFMTR	IR8	6	0	[3vvk, 3qbl, 3qbg, 3qbi, 3qbk]
YIFAFLLLN	YN8	PVVSIASYT	PT8	6	1	[3vvk, 3qbl, 3qbg, 3qbi, 3qbk]
YIFAFLLLN	YN8	STILVPVVS	SS8	6	1	[3vvk, 3qbl, 3qbg, 3qbi, 3qbk]
YIFAFLLLN	YN8	FSTLKLLTV	FV8	6	5	[3vvk, 3qbl, 3qbg, 3qbi, 3qbk]
ITFDIXXCV	IV8	LVPVVSIAS	LS8	3	1	[3qbl, 3vvk, 3a7k, 3qbg, 3abw, 3qbi, 3qbk]
ISMMVSXLV	IV8	MTASFVFFV	MV8	1	0	[3ddl]
IXADIXMCV	IV8	LSTPMILLA	LA8	3	2	[1e12, 2jaf, 2jag]
ITFDIXXCV	IV8	LXILLVXWA	LA8	3	4	[3qbl, 3vvk, 3qbg, 3qbi, 3qbk]
ITFDIXXCV	IV8	LSTPMILLA	LA8	3	2	[3qbl, 3vvk, 3qbg, 3abw, 3qbi, 3qbk]
ISXAAMLYV	IV8	SAYXVVWLI	SI8	4	5	[3har]
IGXDALXIV	IV8	VLYYLLTSL	VL8	3	4	[1vgo]
ISXAAMLYV	IV8	VGADGIMIG	VG8	4	3	[3har]
ISXAAMLYV	IV8	VVXLXGSEG	VG8	4	5	[3har]
IXITLNTVV	IV8	IXWXLTXPL	IL8	3	2	[1gue, 3qdc, 3qap, 2f93, 2ksy, 2f95, 1jgj, 1gu8, 1h68, 1h2s]
ISXAAMLYV	IV8	IXTXLXXAL	IL8	4	3	[3har]
[truncated: 8,302 more rows]
