# Supplementary material for: The observation of evolutionary interaction pattern pairs in membrane proteins
Source: BMC Struct Biol. 2015 Mar 24;15:6. doi: 10.1186/s12900-015-0033-5 (PMC4379700; doi:10.1186/s12900-015-0033-5)
Supplement: Additional file 1 — EIPP data. Includes derived EIPP information from families (PF00230, PF01036) with tab separated values. Can be viewed with a simple text editor. Each line consists of 7 columns: source pattern, source RegEx, destination pattern, destination RegEx, source helix, destination helix, corresponding PDB-Ids. [file 12900_2015_33_MOESM1_ESM.zip › EIPPs/PF01036/PF01036_8_8.csv]

GTLLMLIGXF	GF9	LXFMVLDVXA	LA9	0	6	[2z55, 1uaz, 1vgo, 3wqj, 2ei4]
GTLLMLIGXF	GF9	IETLLFMVXD	ID9	0	6	[1uaz]
GTLLMLIGXF	GF9	ETLXFMVLDV	EV9	0	6	[2z55, 1uaz, 1vgo, 3wqj, 2ei4]
GTLLMLIGXF	GF9	LFMVLDVXXK	LK9	0	6	[1uaz]
GTLLMLIGXF	GF9	VXDXXXKVGF	VF9	0	6	[2z55, 1vgo, 3wqj, 1uaz, 2ei4]
GTLLMLIGXF	GF9	AXAAXLXMFF	AF9	0	1	[2z55, 1uaz, 1vgo, 3wqj, 2ei4]
GTLLMLIGXF	GF9	MVXDXXXKVG	MG9	0	6	[2z55, 1vgo, 3wqj, 1uaz, 2ei4]
GTLLMLIGXF	GF9	FXVXDXXXXV	FV9	0	6	[2z55, 1vgo, 3wqj, 1uaz, 2ei4]
GTLLMLIGXF	GF9	SAAYLSMFFG	SG9	0	1	[1uaz]
GTLLMLIGXF	GF9	GIASAAYLXM	GM9	0	1	[2z55, 1uaz, 1vgo, 3wqj, 2ei4]
GTLLMLIGXF	GF9	LVXXIASAAY	LY9	0	1	[2z55, 1vgo, 3wqj, 1uaz, 2ei4]
GTLLMLIGXF	GF9	TXLVPGIAXA	TA9	0	1	[2z55, 1vgo, 1uaz, 2ei4]
GTLLMLIGXF	GF9	VPXIASAAYL	VL9	0	1	[2z55, 1vgo, 3wqj, 1uaz, 2ei4]
GTLLMLIGXF	GF9	ILVPGIAXAA	IA9	0	1	[2z55, 1vgo, 3wqj, 1uaz, 2ei4]
GTLLMLIGXF	GF9	ITILVPGIAS	IS9	0	1	[2z55, 1vgo, 2ei4]
GTLLMLIGXF	GF9	PGIASAAYXA	PA9	0	1	[2z55, 1vgo, 3wqj, 2ei4]
GTLLMLIGXF	GF9	IASAAYLXMF	IF9	0	1	[2z55, 1vgo, 3wqj, 1uaz, 2ei4]
GTLLMLIGXF	GF9	YYAITILVPG	YG9	0	1	[1vgo]
GTLLMLIGXF	GF9	PXIASAAYLS	PS9	0	1	[1uaz]
GTLLMLIGXF	GF9	TLXFMVLDVT	TT9	0	6	[2z55, 1vgo, 3wqj, 1uaz, 2ei4]
GTLLMLIGXF	GF9	AFMVLDVXAK	AK9	0	6	[2z55, 1vgo, 3wqj, 2ei4]
LWLGYPXXWA	LA9	YSXLDVFAKY	YY9	5	6	[1e12, 2jaf, 2jag]
LXIVAKYXFA	LA9	STILVPVVSI	SI9	6	1	[3vvk, 3qbl, 3a7k, 3abw, 3qbg, 3qbi, 3qbk]
LXTAITFDIA	LA9	STILVPVVSI	SI9	3	1	[3qbl, 3vvk, 3qbg, 3qbi, 3qbk]
LXTAITFDIA	LA9	CFIVVLXILL	CL9	3	4	[3qbl, 3vvk, 3qbg, 3qbi, 3qbk]
LIVYFLXLXA	LA9	GISGIAAVAY	GY9	2	1	[3qdc, 1h68, 1gu8]
LRNLTVXXWA	LA9	GAVAFXGLVY	GY9	5	4	[1gue, 4gyc, 3qap, 3qdc, 2f93, 2ksy, 2f95, 1jgj, 1gu8, 1h68]
LVGXLAXAWA	LA9	GISGIAAVAY	GY9	0	1	[1gue, 4gyc, 3qdc, 3qap, 2f93, 2ksy, 2f95, 1jgj, 1h68, 1gu8]
LXIVAKYXFA	LA9	INIALAGLSI	II9	6	0	[3vvk, 3qbl, 3a7k, 3abw, 3qbg, 3qbi, 3qbk]
LFTTPLXLLA	LA9	ILXXVGADGI	II9	2	3	[2i20]
LXFMVLDVXA	LA9	LXIGTLXMLI	LI9	6	0	[2z55, 1uaz, 3wqj, 1vgo, 2ei4]
LIVYFLXLXA	LA9	LVXKVGFXXI	LI9	2	6	[3qdc, 1h68, 1gu8]
LGXARLXXLA	LA9	LAKAGYGVLI	LI9	5	6	[3ddl]
LXFMVLDVXA	LA9	LWTAYPIXWI	LI9	6	5	[2z55, 1uaz, 3wqj, 1vgo, 2ei4]
LATWGFYPIA	LA9	LAKAGYGVLI	LI9	5	6	[3ddl]
LRNLTVXXWA	LA9	LVXKVGFXXI	LI9	5	6	[1gue, 4gyc, 3qap, 3qdc, 2f93, 2ksy, 2f95, 1jgj, 1gu8, 1h68]
LVGXLAXAWA	LA9	LVXKVGFXXI	LI9	0	6	[1gue, 4gyc, 3qdc, 3qap, 2f93, 2ksy, 2f95, 1jgj, 1h68, 1gu8]
LXVXAKYXFA	LA9	LWVNVALAGI	LI9	6	0	[1e12, 2jaf]
LXTAITFDIA	LA9	LTWALSTPMI	LI9	3	2	[3qbl, 3vvk, 3qbg, 3qbi, 3qbk]
LXIVXGLXXA	LA9	FSTIAFXXVL	FL9	3	4	[2z55, 1vgo, 3wqj, 2ei4]
LGINLGLXXA	LA9	FIFVGALXXL	FL9	1	0	[4gyc, 1h2s]
LXIVXGLXXA	LA9	FSTICMIVVL	FL9	3	4	[1uaz]
LXIVXGLXXA	LA9	FTTXLXXXXL	FL9	3	2	[2z55, 1vgo]
LWLGYPXXWA	LA9	FAKYVFAXIL	FL9	5	6	[1e12, 2jaf, 2jag]
LXTAITFDIA	LA9	YAISCAXFIV	YV9	3	4	[3qbl, 3vvk, 3qbg, 3qbi, 3qbk]
LXXALMGLXA	LA9	IETLLFMVXD	ID9	0	6	[1s54]
LXXALMGLXA	LA9	ETLXFMVLDV	EV9	0	6	[1s54]
LGINLGLXXA	LA9	LIVYLDLVTK	LK9	1	6	[4gyc, 1h2s]
LXXALMGLXA	LA9	LFMVLDVXXK	LK9	0	6	[1s54]
LRNLTVXXWA	LA9	LIVYLDLVTK	LK9	5	6	[1gue, 4gyc, 3qap, 3qdc, 2f93, 2ksy, 2f95, 1jgj, 1gu8, 1h68]
LIVYFLXLXA	LA9	LIVYLDLVTK	LK9	2	6	[3qdc, 1h68, 1gu8]
LVGXLAXAWA	LA9	LIVYLDLVTK	LK9	0	6	[1gue, 4gyc, 3qdc, 3qap, 2f93, 2ksy, 2f95, 1jgj, 1h68, 1gu8]
LXXALMGLXA	LA9	TLLFMVLDXS	TS9	0	6	[1s54]
LXVXAKYXFA	LA9	TLMIPLVSIS	TS9	6	1	[1e12, 2jaf, 2jag]
LXFMVLDVXA	LA9	IGTXLMLIGT	IT9	6	0	[2z55, 1uaz, 3wqj, 1vgo, 2ei4]
LXXALMGLXA	LA9	MVXDXXXKVG	MG9	0	6	[1s54]
LXXALMGLXA	LA9	VXDXXXKVGF	VF9	0	6	[1s54]
LWLGYPXXWA	LA9	VLDVXAKYVF	VF9	5	6	[1e12, 2jaf, 2jag]
LXFMVLDVXA	LA9	VPLNIETLXF	VF9	6	6	[1r2n, 1r84]
LXIVAKYXFA	LA9	ALXGLSILXF	AF9	6	0	[3vvk, 3qbl, 3a7k, 3abw, 3qbg, 3qbi, 3qbk]
LXFMVLDVXA	LA9	AMLYXLYXXF	AF9	6	4	[1m0k, 1s8l, 1at9, 1e0p, 1s8j, 1r2n, 1r84, 1pxs, 1jv7, 1ap9, 1jv6, 1pxr, 4hwl, 1s54, 1s53, 1o0a, 3han, 3hao, 1kg9, 1kg8, 3hap, 2wjk, 2wjl, 1q5j, 1q5i, 1f50, 1tn5, 3nsb, 1cwq, 3utv, 1tn0, 3utw, 3utx, 4fpd, 3uty, 1brx, 1brr, 1p8i, 1fbk, 1ucq, 4hyx, 1f4z, 3vi0, 1qkp, 1qko, 1p8h, 4md2, 2zfe, 4md1, 1iw6, 3ns0, 1c3w, 1bm1, 1kme, 2ntu, 2ntw, 1s52, 1s51, 1py6, 4ov0, 1iw9, 2i20, 1vjm, 1x0s, 3mbv, 1x0i, 1x…
LXVXAKYXFA	LA9	ALXXIAXLXF	AF9	6	0	[1e12, 2jaf, 2jag]
LXFMVLDVXA	LA9	ALXGLGXLXF	AF9	6	0	[1m0k, 1s8l, 1at9, 1e0p, 1s8j, 2i1x, 1r2n, 1r84, 1pxs, 1jv7, 1ap9, 1m0m, 1jv6, 1pxr, 1m0l, 4hwl, 1s53, 1o0a, 1c8s, 3han, 3hao, 1kg9, 1c8r, 1kg8, 3hap, 3haq, 2wjk, 3har, 2wjl, 3has, 1q5j, 2zzl, 1kgb, 1q5i, 1f50, 1dze, 1tn5, 3nsb, 2brd, 1cwq, 3utv, 1tn0, 3utw, 3utx, 4fpd, 3uty, 1brx, 1fbb, 1brr, 1p8i, 1fbk, 1ucq, 4hyx, 1p8u, 1f4z, 1ixf, 3vi0, 1qkp, 1qko, 1p8h, 1qm8, 4md2, 2zfe, 4md1, 1iw6, 3ns0, 1c…
LXFMVLDVXA	LA9	VXVLWTAYPI	VI9	6	5	[2z55, 1uaz, 3wqj, 1vgo, 2ei4]
LWLGYPXXWA	LA9	VXAKYVFAFI	VI9	5	6	[1e12, 2jaf, 2jag]
LXXALMGLXA	LA9	VXAKVGXGLI	VI9	0	6	[1s54]
LXVXAKYXFA	LA9	VXXLXLGYPI	VI9	6	5	[2jaf, 2jag]
LXVXAKYXFA	LA9	VNVALAGIAI	VI9	6	0	[1e12, 2jaf]
LGINLGLXXA	LA9	VXLWAIYPFI	VI9	1	5	[4gyc, 1h2s]
LGINLGLXXA	LA9	DVALIVYLDL	DL9	1	6	[4gyc, 1h2s]
LXXALMGLXA	LA9	DVSXKVGXGL	DL9	0	6	[1s54]
LXIVXGLXXA	LA9	DWLXTTXLXL	DL9	3	2	[2z55, 1uaz, 1vgo, 3wqj, 2ei4]
LRNLTVXXWA	LA9	DVALIVYLDL	DL9	5	6	[4gyc, 3qap, 3qdc, 2f93, 2ksy, 2f95, 1jgj]
LXTAITFDIA	LA9	FXVVLYILLV	FV9	3	4	[3qbl, 3vvk, 3qbg, 3qbi, 3qbk]
LIVYFLXLXA	LA9	FGIVITLXTV	FV9	2	3	[3qdc, 1h68, 1gu8]
LXXALMGLXA	LA9	FXVXDXXXXV	FV9	0	6	[1s54]
LXIVAKYXFA	LA9	FXXLKLXTVV	FV9	6	5	[3vvk, 3qbl, 3qbg, 3qbi, 3qbk]
LXXALMGLXA	LA9	SAKVGXXLXL	SL9	0	6	[1s54]
LWLGYPXXWA	LA9	KYVFAFXLLR	KR9	5	6	[2jaf, 2jag]
LXXALMGLXA	LA9	KVGXGXILLR	KR9	0	6	[1s54]
LXFMVLDVXA	LA9	LRNVTVVLWS	LS9	6	5	[1s8l, 1at9, 1e0p, 1s8j, 1r2n, 1r84, 1pxs, 1jv7, 1ap9, 1jv6, 1pxr, 4hwl, 1s54, 1s53, 1o0a, 3han, 3hao, 1kg9, 1kg8, 3hap, 3haq, 2wjk, 3har, 2wjl, 3has, 1q5j, 1q5i, 1f50, 1tn5, 3nsb, 3utv, 1tn0, 3utw, 3utx, 4fpd, 3uty, 1brx, 1brr, 1fbk, 1ucq, 4hyx, 1f4z, 1qkp, 1qko, 1p8h, 4md2, 4md1, 3ns0, 1c3w, 1bm1, 1kme, 2ntu, 2ntw, 1s52, 1s51, 1py6, 4ov0, 2i20, 1vjm, 3mbv, 1x0i, 1x0k, 1xji]
LXVXAKYXFA	LA9	LMIPLVSISS	LS9	6	1	[1e12, 2jaf, 2jag]
LXIVXGLXXA	LA9	LXVLYXLLTS	LS9	3	4	[1vgo]
LXFMVLDVXA	LA9	LGTALMGLGS	LS9	6	0	[1s51]
LXFMVLDVXA	LA9	VLRNXTVVLW	VW9	6	5	[1s8l, 1at9, 1e0p, 1s8j, 1r2n, 1r84, 1pxs, 1jv7, 1jv6, 1pxr, 4hwl, 1s54, 1s53, 1o0a, 3han, 3hao, 1kg8, 3hap, 3haq, 2wjk, 3har, 2wjl, 3has, 1q5i, 1tn5, 3utv, 1tn0, 3utw, 3utx, 4fpd, 3uty, 1brx, 4hyx, 1f4z, 1qkp, 1qko, 1c3w, 1bm1, 1kme, 2ntu, 2ntw, 1s52, 1s51, 1py6, 4ov0, 2i20, 1vjm, 1x0i, 1x0k, 1xji]
LXIVAKYXFA	LA9	VXWXXYPXXW	VW9	6	5	[3vvk, 3qbl, 3a7k, 3abw, 3qbg, 3qbi, 3qbk]
LXFMVLDVXA	LA9	VLWXAYXXXW	VW9	6	5	[1m0k, 1s8l, 1at9, 1e0p, 1s8j, 2i1x, 1r2n, 1r84, 1pxs, 1jv7, 1ap9, 1m0m, 1jv6, 1pxr, 1m0l, 4hwl, 1s54, 1s53, 1o0a, 1c8s, 3han, 3hao, 1kg9, 1c8r, 1kg8, 3hap, 3haq, 2wjk, 3har, 2wjl, 3has, 1q5j, 2zzl, 1kgb, 1q5i, 1f50, 1dze, 1tn5, 3nsb, 2brd, 1cwq, 3utv, 1tn0, 3utw, 3utx, 4fpd, 3uty, 1brx, 1fbb, 1brr, 1p8i, 1fbk, 1ucq, 4hyx, 1p8u, 1f4z, 1ixf, 3vi0, 1qkp, 1qko, 1p8h, 1qm8, 4md2, 2zfe, 4md1, 1iw6, 3n…
LXVXAKYXFA	LA9	VXWXGYPXXW	VW9	6	5	[1e12, 2jaf, 2jag]
LXFMVLDVXA	LA9	VLWXAYPIXW	VW9	6	5	[2z55, 1uaz, 3wqj, 1vgo, 2ei4]
LXTAITFDIA	LA9	VVLXILLVEW	VW9	3	4	[3qbl, 3vvk, 3qbg, 3qbi, 3qbk]
LXFMVLDVXA	LA9	RNVTVVLWSA	RA9	6	5	[1m0k, 1s8l, 1at9, 1e0p, 1s8j, 1r2n, 1r84, 1pxs, 1jv7, 1ap9, 1jv6, 1pxr, 1m0l, 4hwl, 1s54, 1s53, 1o0a, 3han, 3hao, 1kg9, 1kg8, 3hap, 3haq, 2wjk, 3har, 2wjl, 3has, 1q5j, 2zzl, 1q5i, 1f50, 1tn5, 3nsb, 1cwq, 3utv, 1tn0, 3utw, 3utx, 4fpd, 3uty, 1brx, 1brr, 1p8i, 1fbk, 1ucq, 4hyx, 1f4z, 1ixf, 3vi0, 1qkp, 1qko, 1p8h, 1qm8, 4md2, 2zfe, 4md1, 1iw6, 3ns0, 1c3w, 1bm1, 1kme, 2ntu, 2ntw, 1s52, 1s51, 1py6, 4o…
LXFMVLDVXA	LA9	VTVVLWSAYP	VP9	6	5	[1m0k, 1s8l, 1at9, 1e0p, 1s8j, 1r2n, 1r84, 1pxs, 1jv7, 1ap9, 1jv6, 1pxr, 1m0l, 4hwl, 1s54, 1s53, 1o0a, 3han, 3hao, 1kg9, 1kg8, 3hap, 3haq, 2wjk, 3har, 2wjl, 3has, 1q5j, 2zzl, 1f50, 1tn5, 3nsb, 1cwq, 3utv, 1tn0, 3utw, 3utx, 4fpd, 3uty, 1brx, 1brr, 1p8i, 1fbk, 1ucq, 4hyx, 1f4z, 1ixf, 3vi0, 1qkp, 1qko, 1p8h, 1qm8, 4md2, 2zfe, 4md1, 1iw6, 3ns0, 1c3w, 1bm1, 1kme, 2ntu, 2ntw, 1s52, 1s51, 1py6, 4ov0, 1i…
LGINLGLXXA	LA9	NXTVXLWAIY	NY9	1	5	[4gyc]
LXFMVLDVXA	LA9	NXTVVLWSAY	NY9	6	5	[1m0k, 1s8l, 1at9, 1e0p, 1s8j, 1r2n, 1r84, 1pxs, 1jv7, 1ap9, 1jv6, 1pxr, 1m0l, 4hwl, 1s54, 1s53, 1o0a, 3han, 3hao, 1kg9, 1kg8, 3hap, 3haq, 2wjk, 3har, 2wjl, 3has, 1q5j, 2zzl, 1q5i, 1f50, 1tn5, 3nsb, 1cwq, 3utv, 1tn0, 3utw, 3utx, 4fpd, 3uty, 1brx, 1brr, 1p8i, 1fbk, 1ucq, 4hyx, 1f4z, 1ixf, 3vi0, 1qkp, 1qko, 1p8h, 1qm8, 4md2, 2zfe, 4md1, 1iw6, 3ns0, 1c3w, 1bm1, 1kme, 2ntu, 2ntw, 1s52, 1s51, 1py6, 4o…
LXIVAKYXFA	LA9	LXYPIVWXXG	LG9	6	5	[3vvk, 3qbl, 3a7k, 3abw, 3qbg, 3qbi, 3qbk]
LFTTPLXLLA	LA9	LVGADGIXIG	LG9	2	3	[2i20]
LXXALMGLXA	LA9	LDXXXKVGXG	LG9	0	6	[1s54]
LVGXLAXAWA	LA9	LDLVTXVGXG	LG9	0	6	[1gue, 4gyc, 3qdc, 3qap, 2f93, 2ksy, 2f95, 1jgj, 1h68, 1gu8]
LXVXAKYXFA	LA9	LXYPIVWXXG	LG9	6	5	[1e12]
LRNLTVXXWA	LA9	LDLVTXVGXG	LG9	5	6	[1gue, 4gyc, 3qap, 3qdc, 2f93, 2ksy, 2f95, 1jgj, 1gu8, 1h68]
LIVYFLXLXA	LA9	LDLVTXVGXG	LG9	2	6	[3qdc, 1h68, 1gu8]
LWLGYPXXWA	LA9	TSWAYXVLXV	TV9	5	6	[1e12]
LXFMVLDVXA	LA9	TVXLWSAYXV	TV9	6	5	[1m0k, 1s8l, 1at9, 1e0p, 1s8j, 2i1x, 1r2n, 1r84, 1pxs, 1jv7, 1ap9, 1m0m, 1jv6, 1pxr, 1m0l, 4hwl, 1s54, 1s53, 1o0a, 1c8s, 3han, 3hao, 1kg9, 1c8r, 1kg8, 3hap, 3haq, 2wjk, 3har, 2wjl, 3has, 1q5j, 2zzl, 1kgb, 1q5i, 1f50, 1dze, 1tn5, 3nsb, 2brd, 1cwq, 3utv, 1tn0, 3utw, 3utx, 4fpd, 3uty, 1brx, 1fbb, 1brr, 1p8i, 1fbk, 1ucq, 4hyx, 1p8u, 1f4z, 1ixf, 3vi0, 1qkp, 1qko, 1p8h, 1qm8, 4md2, 2zfe, 4md1, 1iw6, 3n…
LXFMVLDVXA	LA9	TAAMLYXLXV	TV9	6	4	[1m0k, 1s8l, 1at9, 1e0p, 1s8j, 1r2n, 1r84, 1pxs, 1jv7, 1ap9, 1jv6, 1pxr, 1m0l, 4hwl, 1s54, 1s53, 1o0a, 3han, 3hao, 1kg9, 1kg8, 3hap, 2wjk, 2wjl, 3has, 1q5j, 2zzl, 1q5i, 1f50, 1tn5, 3nsb, 2brd, 1cwq, 3utv, 1tn0, 3utw, 3utx, 4fpd, 3uty, 1brx, 1brr, 1p8i, 1fbk, 1ucq, 4hyx, 1f4z, 1ixf, 3vi0, 1qkp, 1qko, 1p8h, 1qm8, 4md2, 2zfe, 4md1, 1iw6, 3ns0, 1c3w, 1bm1, 1kme, 2ntu, 2ntw, 1s52, 1s51, 1py6, 4ov0, 2a…
LAAKLGXLAA	LA9	TXXLLTVXLV	TV9	3	2	[3ddl]
LXVXAKYXFA	LA9	VAXAGIAILV	VV9	6	0	[1e12, 2jaf, 2jag]
LGINLGLXXA	LA9	VALXVYLDLV	VV9	1	6	[4gyc, 1h2s]
LXVXAKYXFA	LA9	VVXWLGYPXV	VV9	6	5	[1e12, 2jaf, 2jag]
LGINLGLXXA	LA9	VFXFVGAXXV	VV9	1	0	[4gyc, 1h2s]
LXIVAKYXFA	LA9	VVXWLGYPXV	VV9	6	5	[3vvk, 3qbl, 3a7k, 3abw, 3qbg, 3qbi, 3qbk]
LVGXLAXAWA	LA9	VAXXVMXLXV	VV9	0	1	[3qdc, 3qap, 2ksy, 1jgj]
LRNLTVXXWA	LA9	VALXVYLDLV	VV9	5	6	[1gue, 4gyc, 3qap, 3qdc, 2f93, 2ksy, 2f95, 1jgj, 1gu8, 1h68]
LXFMVLDVXA	LA9	VVXWSAYXXV	VV9	6	5	[1m0k, 1s8l, 1at9, 1e0p, 1s8j, 2i1x, 1r2n, 1r84, 1pxs, 1jv7, 1ap9, 1m0m, 1jv6, 1pxr, 1m0l, 4hwl, 1s54, 1s53, 1o0a, 1c8s, 3han, 3hao, 1kg9, 1c8r, 1kg8, 3hap, 3haq, 2wjk, 3har, 2wjl, 3has, 1q5j, 2zzl, 1kgb, 1q5i, 1f50, 1dze, 1tn5, 3nsb, 2brd, 1cwq, 3utv, 1tn0, 3utw, 3utx, 4fpd, 3uty, 1brx, 1fbb, 1brr, 1p8i, 1fbk, 1ucq, 4hyx, 1p8u, 1f4z, 1ixf, 3vi0, 1qkp, 1qko, 1p8h, 1qm8, 4md2, 2zfe, 4md1, 1iw6, 3n…
LXTAITFDIA	LA9	WYAISCACFI	WI9	3	4	[3qbl, 3vvk, 3qbg, 3qbi, 3qbk]
LXIVXGLXXA	LA9	WWLFSTIXMI	WI9	3	4	[1uaz]
LXFMVLDVXA	LA9	WXAYXIXXII	WI9	6	5	[1uaz]
LXFMVLDVXA	LA9	WXAYXVVXXI	WI9	6	5	[1m0k, 1at9, 1e0p, 1s8j, 2i1x, 1r2n, 1r84, 1pxs, 1ap9, 1m0m, 1pxr, 4hwl, 1s54, 1s53, 1o0a, 1c8s, 3han, 3hao, 1kg9, 1c8r, 1kg8, 3hap, 3haq, 2wjk, 3har, 2wjl, 3has, 1q5j, 2zzl, 1kgb, 1q5i, 1f50, 1dze, 1tn5, 3nsb, 2brd, 3utv, 1tn0, 3utw, 3utx, 4fpd, 3uty, 1brx, 1fbb, 1brr, 1p8i, 1fbk, 1ucq, 4hyx, 1p8u, 1f4z, 1ixf, 3vi0, 1qkp, 1qko, 1p8h, 1qm8, 4md2, 2zfe, 4md1, 1iw6, 3ns0, 1c3w, 1bm1, 1kme, 2ntu, 2n…
LXFMVLDVXA	LA9	AVLWTAYPIL	AL9	6	5	[2z55, 3wqj, 1vgo, 2ei4]
LXFMVLDVXA	LA9	AAXLXXXXXL	AL9	6	4	[1m0k, 1s8l, 1at9, 1e0p, 1s8j, 1r2n, 1r84, 1pxs, 1jv7, 1ap9, 1jv6, 1pxr, 1m0l, 4hwl, 1s54, 1s53, 1o0a, 3han, 3hao, 1kg9, 1kg8, 3hap, 2wjk, 2wjl, 1q5j, 2zzl, 1q5i, 1f50, 1tn5, 3nsb, 1cwq, 3utv, 1tn0, 3utw, 3utx, 4fpd, 3uty, 1brx, 1brr, 1p8i, 1fbk, 1ucq, 4hyx, 1f4z, 1ixf, 3vi0, 1qkp, 1qko, 1p8h, 1qm8, 4md2, 2zfe, 4md1, 1iw6, 3ns0, 1c3w, 1bm1, 1kme, 2ntu, 2ntw, 1s52, 1s51, 1py6, 4ov0, 1iw9, 2i20, 1v…
LVGXLAXAWA	LA9	AAVAYXVMAL	AL9	0	1	[1gue, 4gyc, 3qdc, 3qap, 2ksy, 1jgj, 1h68, 1gu8]
LFTTPLXLLA	LA9	AFTXXLSXLL	AL9	2	1	[2i20]
LXTAITFDIA	LA9	AXFIVVLXXL	AL9	3	4	[3qbl, 3vvk, 3qbg, 3qbi, 3qbk]
LXIVXGLXXA	LA9	AFLXXLYXLL	AL9	3	4	[2z55, 1vgo, 2ei4]
LFTTPLXLLA	LA9	ADGIMIGTXL	AL9	2	3	[2i20]
LXIVXGLXXA	LA9	AXWLFTTXLL	AL9	3	2	[2z55, 1uaz, 1vgo, 3wqj, 2ei4]
LWLGYPXXWA	LA9	AKYXFAXXLL	AL9	5	6	[1e12, 2jaf, 2jag]
LXXALMGLXA	LA9	AKVGXGXXLL	AL9	0	6	[1s54]
LXXALMGLXA	LA9	AFTXXLSXLL	AL9	0	1	[1s54]
LXIVAKYXFA	LA9	SLYINXALAG	SG9	6	0	[3vvk, 3qbl, 3a7k, 3abw, 3qbg, 3qbi, 3qbk]
LXVXAKYXFA	LA9	SLXVNXALAG	SG9	6	0	[1e12]
LXTAITFDIA	LA9	STPMILLALG	SG9	3	2	[3qbl, 3vvk, 3qbg, 3qbi, 3qbk]
LXFMVLDVXA	LA9	SAYXVVWLIG	SG9	6	5	[1m0k, 1at9, 1e0p, 2i1x, 1r2n, 1r84, 1pxs, 1ap9, 1m0m, 1pxr, 4hwl, 1s54, 1s53, 1o0a, 1c8s, 3han, 3hao, 1kg9, 1c8r, 1kg8, 3hap, 3haq, 2wjk, 3har, 2wjl, 3has, 1q5j, 2zzl, 1kgb, 1q5i, 1f50, 1dze, 1tn5, 3nsb, 2brd, 3utv, 1tn0, 3utw, 3utx, 4fpd, 3uty, 1brx, 1fbb, 1brr, 1p8i, 1fbk, 1ucq, 4hyx, 1p8u, 1f4z, 1ixf, 3vi0, 1qkp, 1qko, 1p8h, 1qm8, 4md2, 2zfe, 4md1, 1iw6, 3ns0, 1c3w, 1bm1, 1kme, 2ntu, 2ntw, 1s…
LIVYFLXLXA	LA9	IVITLNTVVM	IM9	2	3	[3qdc, 1h68, 1gu8]
LXFMVLDVXA	LA9	IWLXLGTAXM	IM9	6	0	[1s8l, 1at9, 1s8j, 2i1x, 1r2n, 1r84, 1pxs, 1ap9, 1m0m, 1pxr, 4hwl, 1s54, 1s53, 1o0a, 3han, 3hao, 1kg9, 1c8r, 1kg8, 3hap, 3haq, 2wjk, 3har, 2wjl, 3has, 1q5j, 2zzl, 1kgb, 1q5i, 1f50, 1tn5, 3nsb, 2brd, 3utv, 1tn0, 3utw, 3utx, 4fpd, 3uty, 1brx, 1fbb, 1brr, 1fbk, 1ucq, 4hyx, 1f4z, 1ixf, 3vi0, 1qkp, 1qko, 1p8h, 4md2, 4md1, 3ns0, 1c3w, 1bm1, 1kme, 2ntu, 2ntw, 1s52, 1s51, 1py6, 4ov0, 1iw9, 3vhz, 2i20, 2i…
LXFMVLDVXA	LA9	WLALGTALMG	WG9	6	0	[1m0k, 1s8l, 1at9, 1e0p, 1s8j, 2i1x, 1r2n, 1r84, 1pxs, 1jv7, 1ap9, 1m0m, 1jv6, 1pxr, 4hwl, 1s54, 1s53, 1o0a, 1c8s, 3han, 3hao, 1kg9, 1c8r, 1kg8, 3hap, 3haq, 2wjk, 3har, 2wjl, 3has, 1q5j, 2zzl, 1kgb, 1q5i, 1f50, 1dze, 1tn5, 3nsb, 2brd, 3utv, 1tn0, 3utw, 3utx, 4fpd, 3uty, 1brx, 1fbb, 1brr, 1p8i, 1fbk, 1ucq, 4hyx, 1p8u, 1f4z, 1ixf, 3vi0, 1qkp, 1qko, 1p8h, 1qm8, 4md2, 2zfe, 4md1, 1iw6, 3ns0, 1c3w, 1b…
LRNLTVXXWA	LA9	LVYYLVGPMT	LT9	5	4	[1gue, 4gyc, 3qap, 3qdc, 2f93, 2ksy, 2f95, 1jgj, 1gu8, 1h68]
LXIVAKYXFA	LA9	LSXLLFVFMT	LT9	6	0	[3vvk, 3qbl, 3qbg, 3qbi, 3qbk]
LXFMVLDVXA	LA9	LTALVAVLWT	LT9	6	5	[2z55, 1vgo]
LXFMVLDVXA	LA9	LXTALXGLGT	LT9	6	0	[1m0k, 1s8l, 1at9, 1e0p, 1s8j, 2i1x, 1r2n, 1r84, 1pxs, 1jv7, 1ap9, 1m0m, 1jv6, 1pxr, 1m0l, 4hwl, 1s53, 1o0a, 1c8s, 3han, 3hao, 1kg9, 1c8r, 1kg8, 3hap, 3haq, 2wjk, 3har, 2wjl, 3has, 1q5j, 2zzl, 1kgb, 1q5i, 1f50, 1dze, 1tn5, 3nsb, 2brd, 1cwq, 3utv, 1tn0, 3utw, 3utx, 4fpd, 3uty, 1brx, 1fbb, 1brr, 1p8i, 1fbk, 1ucq, 4hyx, 1p8u, 1f4z, 1ixf, 3vi0, 1qkp, 1qko, 1p8h, 1qm8, 4md2, 2zfe, 4md1, 1iw6, 3ns0, 1c…
LATWGFYPIA	LA9	ADVLAKAGYG	AG9	5	6	[3ddl]
LXFMVLDVXA	LA9	ALGTALMXLG	AG9	6	0	[1m0k, 1s8l, 1at9, 1e0p, 1s8j, 2i1x, 1r2n, 1r84, 1pxs, 1jv7, 1ap9, 1m0m, 1jv6, 1pxr, 1m0l, 4hwl, 1s54, 1s53, 1o0a, 1c8s, 3han, 3hao, 1kg9, 1c8r, 1kg8, 3hap, 3haq, 2wjk, 3har, 2wjl, 3has, 1q5j, 2zzl, 1kgb, 1q5i, 1f50, 1dze, 1tn5, 3nsb, 2brd, 1cwq, 3utv, 1tn0, 3utw, 3utx, 4fpd, 3uty, 1brx, 1fbb, 1brr, 1p8i, 1fbk, 1ucq, 4hyx, 1p8u, 1f4z, 1ixf, 3vi0, 1qkp, 1qko, 1p8h, 1qm8, 4md2, 2zfe, 4md1, 1iw6, 3n…
LVGXLAXAWA	LA9	AYXVXXLGXG	AG9	0	1	[3qdc, 3qap]
LGXARLXXLA	LA9	ADVLAKAGYG	AG9	5	6	[3ddl]
LVGXLAXAWA	LA9	AVAYXVXXLG	AG9	0	1	[3qdc, 3qap, 2ksy, 1jgj]
LXFMVLDVXA	LA9	WIWLALGTAL	WL9	6	0	[1r2n, 1r84, 1pxs, 1ap9, 1pxr, 4hwl, 1s54, 1s53, 3han, 3hao, 1c8r, 3hap, 3haq, 2wjk, 3har, 3has, 1q5j, 1kgb, 1q5i, 1tn5, 3nsb, 3utv, 1tn0, 3utw, 3utx, 3uty, 1fbb, 1brr, 1fbk, 1ucq, 4hyx, 1ixf, 3vi0, 1qkp, 1qko, 1p8h, 4md2, 4md1, 3ns0, 1kme, 2ntw, 1s52, 1s51, 1py6, 4ov0, 1iw9, 3vhz, 3mbv, 1xji]
LXIVAKYXFA	LA9	WLXYPIVWXL	WL9	6	5	[3vvk, 3qbl, 3a7k, 3abw, 3qbg, 3qbi, 3qbk]
LXTAITFDIA	LA9	WALSTPMILL	WL9	3	2	[3qbl, 3vvk, 3qbg, 3qbi, 3qbk]
LXFMVLDVXA	LA9	WXGIGXXLXL	WL9	6	0	[2z55, 1uaz, 3wqj, 1vgo, 2ei4]
LXIVXGLXXA	LA9	WWLFXTIAXL	WL9	3	4	[2z55, 1vgo, 3wqj, 2ei4]
LXIVXGLXXA	LA9	WLFTXXXXXL	WL9	3	2	[2z55, 1vgo, 2ei4]
LGINLGLXXA	LA9	WAIYPFIWLL	WL9	1	5	[4gyc, 1h2s]
LXFMVLDVXA	LA9	LVLWXAYPIL	LL9	6	5	[1uaz]
LXTAITFDIA	LA9	LXTPMILXXL	LL9	3	2	[3qbl, 3vvk, 3qbg, 3qbi, 3qbk]
LXFMVLDVXA	LA9	LXLGTXLXGL	LL9	6	0	[1m0k, 1s8l, 1at9, 1e0p, 1s8j, 2i1x, 1r2n, 1r84, 1pxs, 1jv7, 1ap9, 1m0m, 1jv6, 1pxr, 1m0l, 4hwl, 1s54, 1s53, 1o0a, 1c8s, 3han, 3hao, 1kg9, 1c8r, 1kg8, 3hap, 3haq, 2wjk, 3har, 2wjl, 3has, 1q5j, 2zzl, 1kgb, 1q5i, 1f50, 1dze, 1tn5, 3nsb, 2brd, 1cwq, 3utv, 1tn0, 3utw, 3utx, 4fpd, 3uty, 1brx, 1fbb, 1brr, 1p8i, 1fbk, 1ucq, 4hyx, 1p8u, 1f4z, 1ixf, 3vi0, 1qkp, 1qko, 1p8h, 1qm8, 4md2, 2zfe, 4md1, 1iw6, 3n…
LAAKLGXLAA	LA9	LTXPLLTVEL	LL9	3	2	[3ddl]
LXFMVLDVXA	LA9	LXGLXXLYFL	LL9	6	0	[1m0k, 1s8l, 1at9, 1e0p, 1s8j, 2i1x, 1r2n, 1r84, 1pxs, 1jv7, 1ap9, 1m0m, 1jv6, 1pxr, 1m0l, 4hwl, 1s53, 1o0a, 1c8s, 3han, 3hao, 1kg9, 1c8r, 1kg8, 3hap, 3haq, 2wjk, 3har, 2wjl, 3has, 1q5j, 2zzl, 1kgb, 1q5i, 1f50, 1dze, 1tn5, 3nsb, 2brd, 1cwq, 3utv, 1tn0, 3utw, 3utx, 4fpd, 3uty, 1brx, 1fbb, 1brr, 1p8i, 1fbk, 1ucq, 4hyx, 1p8u, 1f4z, 1ixf, 3vi0, 1qkp, 1qko, 1p8h, 1qm8, 4md2, 2zfe, 4md1, 1iw6, 3ns0, 1c…
LXVXAKYXFA	LA9	LVSISSYLGL	LL9	6	1	[1e12]
LXFMVLDVXA	LA9	LWSAYXVXXL	LL9	6	5	[1m0k, 1s8l, 1at9, 1e0p, 1s8j, 2i1x, 1r2n, 1r84, 1pxs, 1ap9, 1m0m, 1pxr, 1m0l, 4hwl, 1s54, 1s53, 1o0a, 1c8s, 3han, 3hao, 1kg9, 1c8r, 1kg8, 3hap, 3haq, 2wjk, 3har, 2wjl, 3has, 1q5j, 2zzl, 1kgb, 1q5i, 1f50, 1dze, 1tn5, 3nsb, 2brd, 1cwq, 3utv, 1tn0, 3utw, 3utx, 4fpd, 3uty, 1brx, 1fbb, 1brr, 1p8i, 1fbk, 1ucq, 4hyx, 1p8u, 1f4z, 1ixf, 3vi0, 1qkp, 1qko, 1p8h, 1qm8, 4md2, 2zfe, 4md1, 1iw6, 3ns0, 1c3w, 1b…
LGINLGLXXA	LA9	LWAIYPFIWL	LL9	1	5	[4gyc, 1h2s]
LAAKLGXLAA	LA9	LSTIPFVWXL	LL9	3	4	[3ddl]
LXIVAKYXFA	LA9	LYINIALXXL	LL9	6	0	[3vvk, 3qbl, 3a7k, 3abw, 3qbg, 3qbi, 3qbk]
LXVXAKYXFA	LA9	LXXLVVXXWL	LL9	6	5	[2jaf, 2jag]
LXIVAKYXFA	LA9	LXLXTVVXWL	LL9	6	5	[3vvk, 3qbl, 3abw, 3qbg, 3qbi, 3qbk]
LXFMVLDVXA	LA9	GLGXLYFLVK	GK9	6	0	[1m0k, 1s8l, 1at9, 1e0p, 1s8j, 1r2n, 1r84, 1pxs, 1jv7, 1ap9, 1jv6, 1pxr, 4hwl, 1s53, 1o0a, 3han, 3hao, 1kg9, 1kg8, 3hap, 3haq, 2wjk, 3har, 2wjl, 3has, 1q5j, 1q5i, 1f50, 1tn5, 3nsb, 1cwq, 1tn0, 3utw, 3utx, 4fpd, 3uty, 1brx, 1brr, 1p8i, 1fbk, 1ucq, 4hyx, 1f4z, 3vi0, 1qkp, 1qko, 1p8h, 4md2, 4md1, 3ns0, 1c3w, 1bm1, 1kme, 2ntu, 2ntw, 1s51, 1py6, 4ov0, 2at9, 2i20, 1vjm, 1qhj, 3mbv, 1x0i, 1x0k, 1xji]
LATWGFYPIA	LA9	GXTIADVLAK	GK9	5	6	[3ddl]
LXFMVLDVXA	LA9	MGLGXLYFXV	MV9	6	0	[1m0k, 1s8l, 1at9, 1e0p, 1s8j, 1r2n, 1r84, 1pxs, 1jv7, 1ap9, 1jv6, 1pxr, 1m0l, 4hwl, 1s53, 1o0a, 3han, 3hao, 1kg9, 1kg8, 3hap, 3haq, 2wjk, 3har, 2wjl, 3has, 1q5j, 2zzl, 1q5i, 1f50, 1tn5, 3nsb, 2brd, 1cwq, 3utv, 1tn0, 3utw, 3utx, 4fpd, 3uty, 1brx, 1brr, 1p8i, 1fbk, 1ucq, 4hyx, 1f4z, 1ixf, 3vi0, 1qkp, 1qko, 1p8h, 1qm8, 4md2, 2zfe, 4md1, 1iw6, 3ns0, 1c3w, 1bm1, 1kme, 2ntu, 2ntw, 1s52, 1s51, 1py6, 4o…
LIVYFLXLXA	LA9	MXXGFAGAMV	MV9	2	3	[3qdc]
LXFMVLDVXA	LA9	GTAXMXXXXL	GL9	6	0	[1m0k, 1s8l, 1at9, 1e0p, 1s8j, 2i1x, 1r2n, 1r84, 1pxs, 1jv7, 1ap9, 1m0m, 1jv6, 1pxr, 1m0l, 4hwl, 1s54, 1s53, 1o0a, 1c8s, 3han, 3hao, 1kg9, 1c8r, 1kg8, 3hap, 3haq, 2wjk, 3har, 2wjl, 3has, 1q5j, 2zzl, 1kgb, 1q5i, 1f50, 1dze, 1tn5, 3nsb, 2brd, 1cwq, 3utv, 1tn0, 3utw, 3utx, 4fpd, 3uty, 1brx, 1fbb, 1brr, 1p8i, 1fbk, 1ucq, 4hyx, 1p8u, 1f4z, 1ixf, 3vi0, 1qkp, 1qko, 1p8h, 1qm8, 4md2, 2zfe, 4md1, 1iw6, 3n…
LXIVAKYXFA	LA9	GLSILLFVXM	GM9	6	0	[3vvk, 3qbl, 3abw, 3qbg, 3qbi, 3qbk]
LRNLTVXXWA	LA9	GLVYYLVGPM	GM9	5	4	[1gue, 4gyc, 3qap, 3qdc, 2f93, 2ksy, 2f95, 1jgj, 1gu8, 1h68]
LVGXLAXAWA	LA9	GIAAVAYXVM	GM9	0	1	[1gue, 4gyc, 3qdc, 3qap, 2f93, 2ksy, 2f95, 1jgj, 1h68, 1gu8]
LIVYFLXLXA	LA9	GIAAVAYXVM	GM9	2	1	[3qdc, 1h68, 1gu8]
LXIVXGLXXA	LA9	TIAFLXVLYY	TY9	3	4	[2z55, 1vgo, 2ei4]
LXFMVLDVXA	LA9	TXXMXLGXXY	TY9	6	0	[1m0k, 1s8l, 1at9, 1e0p, 1s8j, 2i1x, 1r2n, 1r84, 1pxs, 1jv7, 1ap9, 1m0m, 1jv6, 1pxr, 1m0l, 4hwl, 1s54, 1s53, 1o0a, 1c8s, 3han, 3hao, 1kg9, 1c8r, 1kg8, 3hap, 3haq, 2wjk, 3har, 2wjl, 3has, 1q5j, 2zzl, 1kgb, 1q5i, 1f50, 1dze, 1tn5, 3nsb, 2brd, 1cwq, 3utv, 1tn0, 3utw, 3utx, 4fpd, 3uty, 1brx, 1fbb, 1brr, 1p8i, 1fbk, 1ucq, 4hyx, 1p8u, 1f4z, 1ixf, 3vi0, 1qkp, 1qko, 1p8h, 1qm8, 4md2, 2zfe, 4md1, 1iw6, 3n…
LXFMVLDVXA	LA9	TXLMLIGTXY	TY9	6	0	[2z55, 1uaz, 3wqj, 1vgo, 2ei4]
LXFMVLDVXA	LA9	TAYPILWIXG	TG9	6	5	[2z55, 1uaz, 3wqj, 1vgo, 2ei4]
LFTTPLXLLA	LA9	TXLAXVGAXG	TG9	2	3	[2i20]
LIVYFLXLXA	LA9	TLNTVVMLAG	TG9	2	3	[3qdc, 1h68, 1gu8]
LIVYFLXLXA	LA9	TVVMLAGFAG	TG9	2	3	[3qdc, 1h68, 1gu8]
LATWGFYPIA	LA9	TIADVLAKAG	TG9	5	6	[3ddl]
LXTAITFDIA	LA9	LVPVVSIASY	LY9	3	1	[3qbl, 3vvk, 3qbg, 3qbi, 3qbk]
LXIVAKYXFA	LA9	LLTVVMWLGY	LY9	6	5	[3vvk, 3qbl, 3a7k, 3abw, 3qbg, 3qbi, 3qbk]
LXIVAKYXFA	LA9	LVPVVSIASY	LY9	6	1	[3vvk, 3qbl, 3a7k, 3abw, 3qbg, 3qbi, 3qbk]
LFTTPLXLLA	LA9	LXXXIAFTXY	LY9	2	1	[2i20]
LXFMVLDVXA	LA9	LXFLVXGXGV	LV9	6	0	[1vjm, 1tn5, 1bm1, 1q5i, 1s54, 1s53, 1tn0, 2i20]
LXIVAKYXFA	LA9	LXXLSILXFV	LV9	6	0	[3vvk, 3qbl, 3a7k, 3abw, 3qbg, 3qbi, 3qbk]
LIVYFLXLXA	LA9	LXGISGIAXV	LV9	2	1	[3qdc, 1h68, 1gu8]
LVGXLAXAWA	LA9	LXGISGIAXV	LV9	0	1	[1gue, 4gyc, 3qdc, 3qap, 2f93, 2ksy, 2f95, 1jgj, 1h68, 1gu8]
LXFMVLDVXA	LA9	LGTALXGXXV	LV9	6	0	[1s52]
LXFMVLDVXA	LA9	LNIETLLFMV	LV9	6	6	[1r2n, 1r84, 3utv]
LXIVXGLXXA	LA9	LFSTICMIVV	LV9	3	4	[1uaz]
LXIVXGLXXA	LA9	LFSTIAFLFV	LV9	3	4	[2z55, 1vgo, 3wqj, 2ei4]
LXVXAKYXFA	LA9	LXGIAXLXXV	LV9	6	0	[1e12, 2jaf, 2jag]
LXIVAKYXFA	LA9	TXLVPVVSIA	TA9	6	1	[3vvk, 3qbl, 3a7k, 3abw, 3qbg, 3qbi, 3qbk]
LXTAITFDIA	LA9	TXLVPVVSIA	TA9	3	1	[3qbl, 3vvk, 3qbg, 3qbi, 3qbk]
LIVYFLXLXA	LA9	TLVGIXGIAA	TA9	2	1	[3qdc, 1h68, 1gu8]
LVGXLAXAWA	LA9	TLVGIXGIAA	TA9	0	1	[1gue, 4gyc, 3qdc, 3qap, 2f93, 2ksy, 2f95, 1jgj, 1h68, 1gu8]
LXFMVLDVXA	LA9	TXLVAVLXTA	TA9	6	5	[2z55, 1vgo, 2ei4]
LXFMVLDVXA	LA9	KVLRNVTVVL	KL9	6	5	[1brx, 1s8l, 1e0p, 1s8j, 1r2n, 1r84, 4hyx, 1f4z, 1pxs, 1jv7, 1jv6, 1pxr, 4hwl, 1qkp, 1qko, 1s54, 1s53, 1o0a, 3han, 3hao, 3hap, 3haq, 2wjk, 3har, 2wjl, 3has, 1c3w, 1bm1, 1q5i, 1kme, 2ntu, 2ntw, 1s52, 1s51, 1py6, 2i20, 1vjm, 1tn5, 1x0i, 1x0k, 3utv, 1tn0, 3utw, 3utx, 1xji, 3uty]
LXIVAKYXFA	LA9	ILXFVFMTRG	IG9	6	0	[3vvk, 3qbi]
LAAKLGXLAA	LA9	IPXVWILYXL	IL9	3	4	[3ddl]
LXFMVLDVXA	LA9	ISXXAXLYXL	IL9	6	4	[1m0k, 1s8l, 1at9, 1e0p, 1s8j, 2i1x, 1r2n, 1r84, 1pxs, 1jv7, 1ap9, 1m0m, 1jv6, 1pxr, 1m0l, 4hwl, 1s54, 1s53, 1o0a, 1c8s, 3han, 3hao, 1kg9, 1c8r, 1kg8, 3hap, 2wjk, 2wjl, 3has, 1q5j, 2zzl, 1kgb, 1q5i, 1f50, 1dze, 1tn5, 3nsb, 2brd, 1cwq, 3utv, 1tn0, 3utw, 3utx, 4fpd, 3uty, 1brx, 1fbb, 1brr, 1p8i, 1fbk, 1ucq, 4hyx, 1p8u, 1f4z, 1ixf, 3vi0, 1qkp, 1qko, 1p8h, 1qm8, 4md2, 2zfe, 4md1, 1iw6, 3ns0, 1c3w, 1b…
LXIVXGLXXA	LA9	IAFLXVLXXL	IL9	3	4	[2z55, 1vgo, 2ei4]
LRNLTVXXWA	LA9	INLGLVAATL	IL9	5	1	[4gyc]
LXIVAKYXFA	LA9	IALAXLXXLL	IL9	6	0	[3vvk, 3qbl, 3a7k, 3abw, 3qbg, 3qbi, 3qbk]
LXVXAKYXFA	LA9	IPXVSISSYL	IL9	6	1	[1e12, 2jaf, 2jag]
LFTTPLXLLA	LA9	IAFTXXLSML	IL9	2	1	[2i20]
LXTAITFDIA	LA9	ISXAXFXVVL	IL9	3	4	[3qbl, 3vvk, 3qbg, 3qbi, 3qbk]
LAAKLGXLAA	LA9	GFLSTIPFVW	GW9	3	4	[3ddl]
LAAKLGXLAA	LA9	VXLLTVXLVL	VL9	3	2	[3ddl]
LATWGFYPIA	LA9	VLAKAGYGVL	VL9	5	6	[3ddl]
LFTTPLXLLA	LA9	VXXIAFTXXL	VL9	2	1	[2i20]
LRNLTVXXWA	LA9	VAXXGLVYYL	VL9	5	4	[1gue, 4gyc, 3qap, 3qdc, 2f93, 2ksy, 2f95, 1jgj, 1gu8, 1h68]
LIVYFLXLXA	LA9	VITLNTVVXL	VL9	2	3	[3qdc, 1h68, 1gu8]
LXVXAKYXFA	LA9	VSISSYXXLL	VL9	6	1	[1e12]
LGXARLXXLA	LA9	VLAKAGYGVL	VL9	5	6	[3ddl]
LXIVAKYXFA	LA9	VVSIXSYTGL	VL9	6	1	[3vvk, 3qbl, 3a7k, 3abw, 3qbg, 3qbi, 3qbk]
LIVYFLXLXA	LA9	VXLRNLTVXL	VL9	2	5	[3qdc, 1h68, 1gu8]
LAAKLGXLAA	LA9	VXXLLTVXLL	VL9	3	2	[3ddl]
LAAKLGXLAA	LA9	YXXWXXTXXL	YL9	3	2	[3ddl]
LXIVXGLXXA	LA9	YAXWLXTXXL	YL9	3	2	[2z55, 1uaz, 1vgo, 3wqj, 2ei4]
LXTAITFDIA	LA9	ILVPVVSIAS	IS9	3	1	[3qbl, 3vvk, 3qbg, 3qbi, 3qbk]
LXIVAKYXFA	LA9	ILVPVVSIAS	IS9	6	1	[3vvk, 3qbl, 3a7k, 3abw, 3qbg, 3qbi, 3qbk]
LIVYFLXLXA	LA9	ITLNTVVMLA	IA9	2	3	[3qdc, 1h68, 1gu8]
LFTTPLXLLA	LA9	IMIGTGLVGA	IA9	2	3	[2i20]
LVGXLAXAWA	LA9	IAXXAYXVMA	IA9	0	1	[1gue, 4gyc, 3qdc, 3qap, 2f93, 2ksy, 2f95, 1jgj, 1h68, 1gu8]
LXTAITFDIA	LA9	VSTILVPVVS	VS9	3	1	[3qbl, 3vvk, 3qbg, 3qbi, 3qbk]
LXIVAKYXFA	LA9	VSTILVPVVS	VS9	6	1	[3vvk, 3qbl, 3abw, 3qbg, 3qbi, 3qbk]
LXXALMGLXA	LA9	VGFGLILLRS	VS9	0	6	[1s54]
LGINLGLXXA	LA9	ILWAIYPFIW	IW9	1	5	[4gyc, 1h2s]
LXIVXGLXXA	LA9	TWWLFSTICM	TM9	3	4	[1uaz]
LFTTPLXLLA	LA9	TLXXXIAFTM	TM9	2	1	[2i20]
LRNLTVXXWA	LA9	TKVGFGFIAL	TL9	5	6	[1gue, 4gyc, 3qap, 3qdc, 2f93, 2ksy, 2f95, 1jgj, 1gu8, 1h68]
LVGXLAXAWA	LA9	TKVGFGFIAL	TL9	0	6	[1gue, 4gyc, 3qdc, 3qap, 2f93, 2ksy, 2f95, 1jgj, 1h68, 1gu8]
LXTAITFDIA	LA9	TXALSTPXIL	TL9	3	2	[3qbl, 3vvk, 3qbg, 3qbi, 3qbk]
LXFMVLDVXA	LA9	TLWLGIGTLL	TL9	6	0	[1uaz]
LIVYFLXLXA	LA9	TKVGFGFIAL	TL9	2	6	[3qdc, 1h68, 1gu8]
LXTAITFDIA	LA9	TPXILLALXL	TL9	3	2	[3qbl, 3vvk, 3qbg, 3qbi, 3qbk]
LXVXAKYXFA	LA9	WVNVALAGIA	WA9	6	0	[1e12, 2jaf]
LWLGYPXXWA	LA9	WAYSXLDVFA	WA9	5	6	[1e12, 2jaf]
LXTAITFDIA	LA9	AISXAXFXVV	AV9	3	4	[3qbl, 3vvk, 3qbg, 3qbi, 3qbk]
LXTAITFDIA	LA9	AXSTILVPVV	AV9	3	1	[3qbl, 3vvk, 3qbg, 3qbi, 3qbk]
LXIVAKYXFA	LA9	AXSTILVPVV	AV9	6	1	[3vvk, 3qbl, 3qbg, 3qbi, 3qbk]
LRNLTVXXWA	LA9	AFXGLVYYLV	AV9	5	4	[1gue, 4gyc, 3qap, 3qdc, 2f93, 2ksy, 2f95, 1jgj, 1gu8, 1h68]
LFTTPLXLLA	LA9	LXXVGADGIM	LM9	2	3	[2i20]
LXFMVLDVXA	LA9	LWLGIGTLLM	LM9	6	0	[1uaz, 3wqj, 1vgo, 2ei4]
LAAKLGXLAA	LA9	LLTVELXLVM	LM9	3	2	[3ddl]
LFTTPLXLLA	LA9	AIXXLXXXXA	AA9	2	1	[2i20]
LXTAITFDIA	LA9	AXSTPMILLA	AA9	3	2	[3qbl, 3vvk, 3qbg, 3qbi, 3qbk]
LGINLGLXXA	LA9	ALTVLFXAIA	AA9	1	0	[1h2s]
LFTTPLXLLA	LA9	AXVGADGIMI	AI9	2	3	[2i20]
LGXARLXXLA	LA9	AGYGVLIYNI	AI9	5	6	[3ddl]
LXVXAKYXFA	LA9	ATLMIPLVSI	AI9	6	1	[1e12, 2jaf, 2jag]
LXFMVLDVXA	LA9	AISTAAMLYI	AI9	6	4	[1m0k, 1s8l, 1at9, 1e0p, 1s8j, 2i1x, 1r2n, 1r84, 1pxs, 1jv7, 1ap9, 1m0m, 1jv6, 1pxr, 1m0l, 4hwl, 1s54, 1s53, 1o0a, 1c8s, 3han, 3hao, 1kg9, 1c8r, 1kg8, 3hap, 2wjk, 2wjl, 3has, 1q5j, 2zzl, 1kgb, 1q5i, 1f50, 1dze, 1tn5, 3nsb, 2brd, 1cwq, 3utv, 1tn0, 3utw, 3utx, 4fpd, 3uty, 1brx, 1fbb, 1brr, 1p8i, 1fbk, 1ucq, 4hyx, 1p8u, 1f4z, 1ixf, 3vi0, 1qkp, 1qko, 1p8h, 1qm8, 4md2, 2zfe, 4md1, 1iw6, 3ns0, 1c3w, 1b…
LFTTPLXLLA	LA9	FYAIXTLXXA	FA9	2	1	[2i20]
LXTAITFDIA	LA9	VPVVSIASYT	VT9	3	1	[3qbl, 3vvk, 3qbg, 3qbi, 3qbk]
LFTTPLXLLA	LA9	VGXDGIMIXT	VT9	2	3	[2i20]
LXIVAKYXFA	LA9	VPVVSIASYT	VT9	6	1	[3vvk, 3qbl, 3a7k, 3abw, 3qbg, 3qbi, 3qbk]
LATWGFYPIA	LA9	DVLAKAGXGV	DV9	5	6	[3ddl]
LFTTPLXLLA	LA9	DGIMIXTGLV	DV9	2	3	[2i20]
LGXARLXXLA	LA9	DVLAKAGXGV	DV9	5	6	[3ddl]
LFTTPLXLLA	LA9	MXXTGLXXXL	ML9	2	3	[2i20]
LFTTPLXLLA	LA9	GADGXMIXTG	GG9	2	3	[2i20]
LXFMVLDVXA	LA9	GIGTLLMLIG	GG9	6	0	[2z55, 1uaz, 3wqj, 1vgo, 2ei4]
LFTTPLXLLA	LA9	GXMIXTGLVG	GG9	2	3	[2i20]
LXIVXGLXXA	LA9	WLFSTIAFLF	WF9	3	4	[2z55, 1vgo, 3wqj, 2ei4]
LXIVXGLXXA	LA9	LFTTXLXXXD	LD9	3	2	[2z55, 1vgo, 2ei4]
LGINLGLXXA	LA9	GALTVLFGAI	GI9	1	0	[4gyc, 1h2s]
LXIVXGLXXA	LA9	ARYTWWLFXT	AT9	3	4	[1uaz, 3wqj]
LGINLGLXXA	LA9	ALXVYLDLVT	AT9	1	6	[4gyc, 1h2s]
LGINLGLXXA	LA9	AVFIFVGALT	AT9	1	0	[4gyc, 1h2s]
LRNLTVXXWA	LA9	ALXVYLDLVT	AT9	5	6	[1gue, 4gyc, 3qap, 3qdc, 2f93, 2ksy, 2f95, 1jgj, 1gu8, 1h68]
LXIVXGLXXA	LA9	ARYAXWLFXT	AT9	3	2	[2z55, 1uaz, 1vgo, 3wqj, 2ei4]
LVGXLAXAWA	LA9	ALXVYLDLVT	AT9	0	6	[1gue, 4gyc, 3qdc, 3qap, 2f93, 2ksy, 2f95, 1jgj, 1h68, 1gu8]
LXTAITFDIA	LA9	MILLALGLLA	MA9	3	2	[3vvk, 3qbi]
LXIVAKYXFA	LA9	MXLGYPIXWA	MA9	6	5	[3vvk, 3qbl, 3a7k, 3abw, 3qbg, 3qbi, 3qbk]
LXFMVLDVXA	LA9	WAISTAAXLY	WY9	6	4	[1m0k, 1s8l, 1at9, 1e0p, 1s8j, 2i1x, 1r2n, 1r84, 1pxs, 1jv7, 1ap9, 1m0m, 1jv6, 1pxr, 1m0l, 4hwl, 1s54, 1s53, 1o0a, 1c8s, 3han, 3hao, 1kg9, 1c8r, 1kg8, 3hap, 3haq, 2wjk, 3har, 2wjl, 3has, 1q5j, 2zzl, 1kgb, 1q5i, 1f50, 1dze, 1tn5, 3nsb, 2brd, 1cwq, 3utv, 1tn0, 3utw, 3utx, 4fpd, 3uty, 1brx, 1fbb, 1brr, 1p8i, 1fbk, 1ucq, 4hyx, 1p8u, 1f4z, 1ixf, 3vi0, 1qkp, 1qko, 1p8h, 1qm8, 4md2, 2zfe, 4md1, 1iw6, 3n…
LXTAITFDIA	LA9	PMILLXLXLL	PL9	3	2	[3qbl, 3vvk, 3qbg, 3qbi, 3qbk]
LFTTPLXLLA	LA9	IXTXXXXIAF	IF9	2	1	[2i20]
LGINLGLXXA	LA9	IFVGALTXLF	IF9	1	0	[4gyc, 1h2s]
LIVYFLXLXA	LA9	YLDLVTKVGF	YF9	2	6	[3qdc, 1h68, 1gu8]
LRNLTVXXWA	LA9	YLDLVTKVGF	YF9	5	6	[1gue, 4gyc, 3qap, 3qdc, 2f93, 2ksy, 2f95, 1jgj, 1gu8, 1h68]
LXIVXGLXXA	LA9	YXAXYADWLF	YF9	3	2	[1uaz, 1vgo, 3wqj, 2ei4]
LVGXLAXAWA	LA9	YLDLVTKVGF	YF9	0	6	[1gue, 4gyc, 3qdc, 3qap, 2f93, 2ksy, 2f95, 1jgj, 1h68, 1gu8]
LXTAITFDIA	LA9	RYLTWALXTP	RP9	3	2	[3qbl, 3vvk, 3qbg, 3qbi, 3qbk]
LXIVXGLXXA	LA9	RYAXWLXTTP	RP9	3	2	[2z55, 1uaz, 1vgo, 3wqj, 2ei4]
LAAKLGXLAA	LA9	RYXXWXXTXP	RP9	3	2	[3ddl]
LAAKLGXLAA	LA9	STIXFVWILY	SY9	3	4	[3ddl]
LXFMVLDVXA	LA9	STXAXLYXLY	SY9	6	4	[1m0k, 1s8l, 1at9, 1e0p, 1s8j, 1r2n, 1r84, 1pxs, 1jv7, 1ap9, 1jv6, 1pxr, 1m0l, 4hwl, 1s54, 1s53, 1o0a, 3han, 3hao, 1kg9, 1c8r, 1kg8, 3hap, 2wjk, 2wjl, 3has, 1q5j, 2zzl, 1kgb, 1q5i, 1f50, 1tn5, 3nsb, 2brd, 1cwq, 3utv, 1tn0, 3utw, 3utx, 4fpd, 3uty, 1brx, 1fbb, 1brr, 1p8i, 1fbk, 1ucq, 4hyx, 1p8u, 1f4z, 1ixf, 3vi0, 1qkp, 1qko, 1p8h, 1qm8, 4md2, 2zfe, 4md1, 1iw6, 3ns0, 1c3w, 1bm1, 1kme, 2ntu, 2ntw, 1s…
LXTAITFDIA	LA9	SCACXIVXLY	SY9	3	4	[3qbl, 3vvk, 3qbg, 3qbi, 3qbk]
LXIVXGLXXA	LA9	STXXFLXVLY	SY9	3	4	[2z55, 1vgo, 3wqj, 2ei4]
LXIVXGLXXA	LA9	STICXIVXLY	SY9	3	4	[1uaz]
LXVXAKYXFA	LA9	VLXVVLWLGY	VY9	6	5	[2jaf, 2jag]
LVGXLAXAWA	LA9	SGIAAVAYXV	SV9	0	1	[1gue, 4gyc, 3qdc, 3qap, 2f93, 2ksy, 2f95, 1jgj, 1h68, 1gu8]
LIVYFLXLXA	LA9	SGIAAVAYXV	SV9	2	1	[3qdc, 1h68, 1gu8]
LWLGYPXXWA	LA9	SVLDVFAKYV	SV9	5	6	[1e12, 2jaf, 2jag]
LVGXLAXAWA	LA9	YYVTLVGISG	YG9	0	1	[1gue, 4gyc, 3qdc, 3qap, 2f93, 2ksy, 2f95, 1jgj, 1h68, 1gu8]
LIVYFLXLXA	LA9	YYVTLVGISG	YG9	2	1	[3qdc, 1h68, 1gu8]
LXIVAKYXFA	LA9	STLKLLTVVM	SM9	6	5	[3vvk, 3qbl, 3qbg, 3qbi, 3qbk]
LIVYFLXLXA	LA9	LNTVVMLXXF	LF9	2	3	[3qdc, 1h68, 1gu8]
LAAKLGXLAA	LA9	LXXFLSTIPF	LF9	3	4	[3ddl]
LRNLTVXXWA	LA9	VYLDLVTKVG	VG9	5	6	[1gue, 4gyc, 3qap, 3qdc, 2f93, 2ksy, 2f95, 1jgj, 1gu8, 1h68]
LVGXLAXAWA	LA9	VYLDLVTKVG	VG9	0	6	[1gue, 4gyc, 3qdc, 3qap, 2f93, 2ksy, 2f95, 1jgj, 1h68, 1gu8]
LXFMVLDVXA	LA9	VWXIGSEGAG	VG9	6	5	[2brd]
LGINLGLXXA	LA9	VYLDLVTKVG	VG9	1	6	[4gyc, 1h2s]
LIVYFLXLXA	LA9	VYLDLVTKVG	VG9	2	6	[3qdc, 1h68, 1gu8]
LFTTPLXLLA	LA9	PXIAFTXXLS	PS9	2	1	[2i20]
LFTTPLXLLA	LA9	KFYAIXTLVP	KP9	2	1	[2i20]
LFTTPLXLLA	LA9	TTLXXXIAFT	TT9	2	1	[2i20]
LFTTPLXLLA	LA9	AIAFTXXLXM	AM9	2	1	[2i20]
LIVYFLXLXA	LA9	VMXAGFAGAM	VM9	2	3	[3qdc]
LXVXAKYXFA	LA9	GATLMIPLVS	GS9	6	1	[1e12, 2jaf, 2jag]
LXVXAKYXFA	LA9	MIPLVSISSY	MY9	6	1	[1e12, 2jaf, 2jag]
LVGXLAXAWA	LA9	YVXLVGISGI	YI9	0	1	[1gue, 4gyc, 3qdc, 3qap, 2f93, 2ksy, 2f95, 1jgj, 1h68, 1gu8]
LIVYFLXLXA	LA9	YVXLVGISGI	YI9	2	1	[3qdc, 1h68, 1gu8]
LIVYFLXLXA	LA9	YVXLRNLTVI	YI9	2	5	[3qdc, 1h68, 1gu8]
LFTTPLXLLA	LA9	YAIXXLXXXI	YI9	2	1	[2i20]
LIVYFLXLXA	LA9	VVXLAGFAGA	VA9	2	3	[3qdc]
LXFMVLDVXA	LA9	VTXVXWSAYA	VA9	6	5	[1q5i]
LXFMVLDVXA	LA9	VVXXIGSEGA	VA9	6	5	[1fbb, 1brr, 2brd]
LIVYFLXLXA	LA9	VGISGIAAVA	VA9	2	1	[3qdc, 1h68, 1gu8]
LIVYFLXLXA	LA9	VTXVGISGIA	VA9	2	1	[3qdc, 1h68, 1gu8]
LGINLGLXXA	LA9	VXALTVXFGA	VA9	1	0	[4gyc, 1h2s]
LRNLTVXXWA	LA9	VGFGXIALDA	VA9	5	6	[4gyc, 3qap, 3qdc, 1jgj]
LRNLTVXXWA	LA9	VTXVGFGXIA	VA9	5	6	[1gue, 4gyc, 3qap, 3qdc, 2f93, 2ksy, 2f95, 1jgj, 1gu8, 1h68]
LIVYFLXLXA	LA9	VTXVGFGXIA	VA9	2	6	[3qdc, 1h68, 1gu8]
LVGXLAXAWA	LA9	VTXVGISGIA	VA9	0	1	[1gue, 4gyc, 3qdc, 3qap, 2f93, 2ksy, 2f95, 1jgj, 1h68, 1gu8]
LXIVAKYXFA	LA9	VSIASYTGLA	VA9	6	1	[3vvk, 3qbl, 3a7k, 3abw, 3qbg, 3qbi, 3qbk]
LXTAITFDIA	LA9	VLXILLVEWA	VA9	3	4	[3qbl, 3vvk, 3qbg, 3qbi, 3qbk]
LVGXLAXAWA	LA9	VGISGIAAVA	VA9	0	1	[1gue, 4gyc, 3qdc, 3qap, 2f93, 2ksy, 2f95, 1jgj, 1h68, 1gu8]
LVGXLAXAWA	LA9	VTXVGFGXIA	VA9	0	6	[1gue, 4gyc, 3qdc, 3qap, 2f93, 2ksy, 2f95, 1jgj, 1h68, 1gu8]
LVGXLAXAWA	LA9	VGFGXIALDA	VA9	0	6	[4gyc, 3qdc, 3qap, 1jgj]
LXIVAKYXFA	LA9	PXVSIASYXG	PG9	6	1	[3vvk, 3qbl, 3a7k, 3abw, 3qbg, 3qbi, 3qbk]
LXFMVLDVXA	LA9	PVVWLIGSEG	PG9	6	5	[1fbb, 1brr, 1s52, 1r2n, 1r84, 1ap9, 1pxr, 4hwl, 3han, 2brd, 3hap, 3utv, 1tn0, 3har, 3utx, 1xji, 3has, 3uty]
LXVXAKYXFA	LA9	PXVSISSYXG	PG9	6	1	[1e12, 2jaf]
LXIVAKYXFA	LA9	TVVXWLGYPI	TI9	6	5	[3vvk, 3qbl, 3a7k, 3abw, 3qbg, 3qbi, 3qbk]
LAAKLGXLAA	LA9	TIPFVWILYI	TI9	3	4	[3ddl]
LXVXAKYXFA	LA9	WLXYPIVWAV	WV9	6	5	[1e12, 2jaf]
LAAKLGXLAA	LA9	WGFLSTIPXV	WV9	3	4	[3ddl]
LXFMVLDVXA	LA9	WTAYPILWIV	WV9	6	5	[2z55, 3wqj, 1vgo, 2ei4]
LAAKLGXLAA	LA9	WLXXVPLLXV	WV9	3	2	[3ddl]
LXIVXGLXXA	LA9	WLFSTICMIV	WV9	3	4	[1uaz]
LXVXAKYXFA	LA9	WGATLMIPXV	WV9	6	1	[2jaf, 2jag]
LVGXLAXAWA	LA9	ISGIAAVAYV	IV9	0	1	[1gue, 4gyc, 3qdc, 3qap, 2f93, 2f95, 1h68, 1gu8]
LGINLGLXXA	LA9	IVYLXLVTXV	IV9	1	6	[4gyc, 1h2s]
LXTAITFDIA	LA9	IAVSTILVPV	IV9	3	1	[3qbl, 3vvk, 3qbg, 3qbi, 3qbk]
LRNLTVXXWA	LA9	IVYLXLVTXV	IV9	5	6	[1gue, 4gyc, 3qap, 3qdc, 2f93, 2ksy, 2f95, 1jgj, 1gu8, 1h68]
LVGXLAXAWA	LA9	IVYLXLVTXV	IV9	0	6	[1gue, 4gyc, 3qdc, 3qap, 2f93, 2ksy, 2f95, 1jgj, 1h68, 1gu8]
LRNLTVXXWA	LA9	IXLGIXLGLV	IV9	5	1	[4gyc, 2f93, 2f95]
LXIVAKYXFA	LA9	IAVSTILVPV	IV9	6	1	[3vvk, 3qbl, 3qbg, 3qbi, 3qbk]
LIVYFLXLXA	LA9	IVYLXLVTXV	IV9	2	6	[3qdc, 1h68, 1gu8]
LIVYFLXLXA	LA9	ISGIAAVAYV	IV9	2	1	[3qdc, 1h68, 1gu8]
LIVYFLXLXA	LA9	DLVTKVGFGF	DF9	2	6	[3qdc, 1h68, 1gu8]
LRNLTVXXWA	LA9	DLVTKVGFGF	DF9	5	6	[1gue, 4gyc, 3qap, 3qdc, 2f93, 2ksy, 2f95, 1jgj, 1gu8, 1h68]
LVGXLAXAWA	LA9	DLVTKVGFGF	DF9	0	6	[1gue, 4gyc, 3qdc, 3qap, 2f93, 2ksy, 2f95, 1jgj, 1h68, 1gu8]
LWLGYPXXWA	LA9	DVXAKYXFAF	DF9	5	6	[1e12, 2jaf, 2jag]
LWLGYPXXWA	LA9	AYSXLDVXAK	AK9	5	6	[1e12, 2jaf, 2jag]
LXFMVLDVXA	LA9	TLTALVAVLW	TW9	6	5	[2z55, 1vgo]
LXIVAKYXFA	LA9	TLKLLTVVMW	TW9	6	5	[3vvk, 3qbl, 3qbg, 3qbi, 3qbk]
LXIVXGLXXA	LA9	YARYXDWLXT	YT9	3	2	[2z55, 1uaz, 1vgo, 3wqj, 2ei4]
LXIVAKYXFA	LA9	YINIALAGLS	YS9	6	0	[3vvk, 3qbl, 3a7k, 3abw, 3qbg, 3qbi, 3qbk]
LXVXAKYXFA	LA9	AGIAILVFVY	AY9	6	0	[1e12, 2jaf, 2jag]
LRNLTVXXWA	LA9	AVAFXGLVYY	AY9	5	4	[1gue, 4gyc, 3qap, 3qdc, 2f93, 2ksy, 2f95, 1jgj, 1gu8, 1h68]
LGXARLXXLA	LA9	AKAGYGVLIY	AY9	5	6	[3ddl]
LXFMVLDVXA	LA9	ALXXVLWTAY	AY9	6	5	[2z55, 1uaz, 1vgo, 2ei4]
LATWGFYPIA	LA9	AKAGYGVLIY	AY9	5	6	[3ddl]
LRNLTVXXWA	LA9	FXGLVYYLVG	FG9	5	4	[1gue, 4gyc, 3qap, 3qdc, 2f93, 2ksy, 2f95, 1jgj, 1gu8, 1h68]
LGINLGLXXA	LA9	FVGALTVLFG	FG9	1	0	[4gyc, 1h2s]
LXVXAKYXFA	LA9	NXALAGIAIL	NL9	6	0	[1e12, 2jaf, 2jag]
LXFMVLDVXA	LA9	NIETLLFMVL	NL9	6	6	[1brr, 1s52, 1r2n, 1r84, 4hyx, 4hwl, 1qkp, 3han, 3hap, 3utv, 3haq, 3utw, 3har, 3utx, 1xji, 3has, 3uty]
LXIVAKYXFA	LA9	NXALAGLSIL	NL9	6	0	[3vvk, 3qbl, 3a7k, 3abw, 3qbg, 3qbi, 3qbk]
LXIVXGLXXA	LA9	YTWWLFSTIA	YA9	3	4	[2z55, 1vgo, 3wqj, 2ei4]
LATWGFYPIA	LA9	YXIADVLAKA	YA9	5	6	[3ddl]
LIVYFLXLXA	LA9	RYYVTLVGIS	RS9	2	1	[3qdc]
LVGXLAXAWA	LA9	RYYVTLVGIS	RS9	0	1	[4gyc, 3qdc, 2f93, 2f95]
LATWGFYPIA	LA9	IADVLAKAGY	IY9	5	6	[3ddl]
LXFMVLDVXA	LA9	YXVVWLIGSE	YE9	6	5	[1at9, 1fbb, 1q5i, 1brr, 1s52, 1r2n, 1r84, 1ap9, 1pxr, 4hwl, 3han, 2brd, 3hap, 3utv, 1tn0, 3har, 3utx, 1xji, 3has, 3uty]
LXFMVLDVXA	LA9	AYXVVWLIGS	AS9	6	5	[1brx, 1at9, 1fbb, 1bm1, 1q5i, 1brr, 1s52, 1r2n, 1r84, 1ap9, 1pxr, 4hwl, 3han, 2brd, 3hap, 3utv, 1tn0, 3har, 3utx, 1xji, 3has, 3uty]
LIVYFLXLXA	LA9	NTVVMLAGFA	NA9	2	3	[3qdc, 1h68, 1gu8]
LXIVAKYXFA	LA9	SILLFVFMTR	SR9	6	0	[3vvk, 3qbl, 3qbg, 3qbi, 3qbk]
LXIVAKYXFA	LA9	KLLTVVMWLG	KG9	6	5	[3vvk, 3qbl, 3a7k, 3abw, 3qbg, 3qbi, 3qbk]
LGXARLXXLA	LA9	KAGYGVLIYN	KN9	5	6	[3ddl]
LATWGFYPIA	LA9	KAGYGVLIYN	KN9	5	6	[3ddl]
LXFMVLDVXA	LA9	PEWIWLALGT	PT9	6	0	[3utv]
LXTAITFDIA	LA9	YLTWALSTPM	YM9	3	2	[3qbl, 3vvk, 3qbg, 3qbi, 3qbk]
LGXARLXXLA	LA9	FVWILYILFT	FT9	5	4	[3ddl]
LAAKLGXLAA	LA9	FVWILYILFT	FT9	3	4	[3ddl]
LXIVXGLXXA	LA9	FLFVLYYLLT	FT9	3	4	[2z55, 1vgo]
LRNLTVXXWA	LA9	GINLGLVAAT	GT9	5	1	[4gyc]
LAAKLGXLAA	LA9	VWILYILFTQ	VQ9	3	4	[3ddl]
LGXARLXXLA	LA9	VWILYILFTQ	VQ9	5	4	[3ddl]
LAAKLGXLAA	LA9	LXTVXLLXVE	LE9	3	2	[3ddl]
LAAKLGXLAA	LA9	DWLLTVPLLT	DT9	3	2	[3ddl]
LIVYFLXLXA	LA9	REFGIVITLN	RN9	2	3	[3qdc, 1h68, 1gu8]
LIVYFLXLXA	LA9	EFGIVITLNT	ET9	2	3	[3qdc, 1h68, 1gu8]
LIVYFLXLXA	LA9	GIVITLNTVV	GV9	2	3	[3qdc, 1h68, 1gu8]
LXIVXGLXXA	LA9	RYTWWLFSTI	RI9	3	4	[2z55, 1uaz, 1vgo, 3wqj, 2ei4]
LGINLGLXXA	LA9	RNLTVXXWAI	RI9	1	5	[4gyc]
LGXARLXXLA	LA9	GYGVXIYNIA	GA9	5	6	[3ddl]
LXVXAKYXFA	LA9	LXVVXWLXYP	LP9	6	5	[2jaf, 2jag]
LGINLGLXXA	LA9	LTVXLWAIYP	LP9	1	5	[4gyc, 1h2s]
LXIVAKYXFA	LA9	LXAVSTILVP	LP9	6	1	[3vvk, 3qbl, 3qbg, 3qbi, 3qbk]
LXTAITFDIA	LA9	LXAVSTILVP	LP9	3	1	[3qbl, 3vvk, 3qbg, 3qbi, 3qbk]
LXIVAKYXFA	LA9	LXVVXWLXYP	LP9	6	5	[3vvk, 3qbl, 3a7k, 3abw, 3qbg, 3qbi, 3qbk]
LXFMVLDVXA	LA9	LXXVLWTAYP	LP9	6	5	[2z55, 1uaz, 3wqj, 1vgo, 2ei4]
LRNLTVXXWA	LA9	LXLVYYLVXP	LP9	5	4	[1gue, 4gyc, 3qap, 3qdc, 2f93, 2f95, 1gu8, 1h68]
LRNLTVXXWA	LA9	VDVALIVYLD	VD9	5	6	[3qap, 3qdc, 2ksy, 1jgj]
LGINLGLXXA	LA9	VDVALIVYLD	VD9	1	6	[1h2s]
LGINLGLXXA	LA9	TVXLWAIYPF	TF9	1	5	[4gyc, 1h2s]
LXIVXGLXXA	LA9	TWWLFSTIAF	TF9	3	4	[2z55, 1vgo, 3wqj, 2ei4]
LVGXLAXAWA	LA9	KVGFGFIALD	KD9	0	6	[1gue, 4gyc, 3qdc, 3qap, 2f93, 2ksy, 2f95, 1jgj, 1h68, 1gu8]
LRNLTVXXWA	LA9	KVGFGFIALD	KD9	5	6	[1gue, 4gyc, 3qap, 3qdc, 2f93, 2ksy, 2f95, 1jgj, 1gu8, 1h68]
LIVYFLXLXA	LA9	KVGFGFIALD	KD9	2	6	[3qdc, 1h68, 1gu8]
LXTAITFDIA	LA9	FWYAISCACF	FF9	3	4	[3qbl, 3vvk, 3qbg, 3qbi, 3qbk]
LXTAITFDIA	LA9	CACFIVVLYI	CI9	3	4	[3qbl, 3vvk, 3qbg, 3qbi, 3qbk]
LXIVAKYXFA	LA9	SIXSYTGLXS	SS9	6	1	[3vvk, 3qbl, 3a7k, 3abw, 3qbg, 3qbi, 3qbk]
LXVXAKYXFA	LA9	SIXSYLGLXS	SS9	6	1	[1e12]
LXTAITFDIA	LA9	IVVLYILLVE	IE9	3	4	[3qbl, 3vvk, 3qbg, 3qbi, 3qbk]
LGXARLXXLA	LA9	YGVLIYNIAK	YK9	5	6	[3ddl]
LXIVAKYXFA	LA9	SSLYINXALA	SA9	6	0	[3vvk, 3qbl, 3abw]
LXVXAKYXFA	LA9	SSLWVNXALA	SA9	6	0	[1e12]
LRNLTVXXWA	LA9	NLGLVAATLG	NG9	5	1	[4gyc]
LAAKLGXLAA	LA9	FLSTIPFVWI	FI9	3	4	[3ddl]
LRNLTVXXWA	LA9	IGLVYYLXGP	IP9	5	4	[2ksy, 1jgj]
LXFMVLDVXA	LA9	EWIWLALGTA	EA9	6	0	[4hwl, 1s52, 1r2n, 1r84, 3utv]
LXVXAKYXFA	LA9	RVLXVVLXLG	RG9	6	5	[2jaf, 2jag]
LXFMVLDVXA	LA9	RPEWIWLXLG	RG9	6	0	[3utv]
LXIVXGLXXA	LA9	YTWWLFSTIC	YC9	3	4	[1uaz]
LAAKLGXLAA	LA9	PFVWILYILF	PF9	3	4	[3ddl]
LGXARLXXLA	LA9	PFVWILYILF	PF9	5	4	[3ddl]
LXFMVLDVXA	LA9	PLNIETLLFM	PM9	6	6	[1r2n, 1r84, 3utv]
LGINLGLXXA	LA9	RLRNLTVXLW	RW9	1	5	[4gyc]
LAAKLGXLAA	LA9	PLLTVELVLV	PV9	3	2	[3ddl]
LWLGYPXXWA	LA9	SWAYSVLXVF	SF9	5	6	[1e12, 2jaf]
LWLGYPXXWA	LA9	ATSWAYSVLD	AD9	5	6	[1e12]
STILVPVVSI	SI9	YIFAFLLLNY	YY9	1	6	[3qbl, 3vvk, 3qbg, 3qbi, 3qbk]
STILVPVVSI	SI9	YSXLDIVAKY	YY9	1	6	[3qbl, 3vvk, 3a7k, 3qbg, 3abw, 3qbi, 3qbk]
STILVPVVSI	SI9	INIALAGLSI	II9	1	0	[3qbl, 3vvk, 3a7k, 3qbg, 3abw, 3qbi, 3qbk]
SAXDIVAKYI	SI9	INIALAGLSI	II9	6	0	[3vvk, 3qbl, 3a7k, 3abw, 3qbg, 3qbi, 3qbk]
SLFTVIAXDI	SI9	LTWALSTPMI	LI9	3	2	[2jaf, 2jag]
STILVPVVSI	SI9	LTWALSTPMI	LI9	1	2	[3qbl, 3vvk, 3a7k, 3qbg, 3abw, 3qbi, 3qbk]
STILVPVVSI	SI9	FDIAMCVTGL	FL9	1	3	[3qbl, 3vvk, 3a7k, 3qbg, 3abw, 3qbi, 3qbk]
SGLAYMAMAI	SI9	FFSKVGFSFL	FL9	1	6	[2m3g]
SLFTVIAXDI	SI9	YAISCAXXVV	YV9	3	4	[2jaf, 2jag]
SGLAYMAMAI	SI9	TTPLXXXXLS	TS9	1	2	[2m3g]
STILVPVVSI	SI9	ITFDIXMXVT	IT9	1	3	[3qbl, 3vvk, 3a7k, 3qbg, 3abw, 3qbi, 3qbk]
STILVPVVSI	SI9	ALXGLSILXF	AF9	1	0	[3qbl, 3vvk, 3a7k, 3qbg, 3abw, 3qbi, 3qbk]
STILVPVVSI	SI9	ALDIVAKYIF	AF9	1	6	[3qbl, 3vvk, 3a7k, 3qbg, 3abw, 3qbi, 3qbk]
SGLAYMAMAI	SI9	AXMTIGAXXF	AF9	1	0	[2m3g]
SLFTVIAXDI	SI9	AFYAISXAFF	AF9	3	4	[2jaf]
SAXDIVAKYI	SI9	ALXGLSILXF	AF9	6	0	[3vvk, 3qbl, 3a7k, 3abw, 3qbg, 3qbi, 3qbk]
SGLAYMAMAI	SI9	DXXXTTXLXL	DL9	1	2	[2m3g]
SGLAYMAMAI	SI9	SXVGFSFLXL	SL9	1	6	[2m3g]
SGLAYMAMAI	SI9	FXLLPFFSKV	FV9	1	6	[2m3g]
SLFTVIAXDI	SI9	FXXVVLSAXV	FV9	3	4	[2jaf, 2jag]
SGLAYMAMAI	SI9	LPFFSKVGFS	LS9	1	6	[2m3g]
SAXDIVAKYI	SI9	VXWXXYPXXW	VW9	6	5	[3vvk, 3qbl, 3a7k, 3abw, 3qbg, 3qbi, 3qbk]
SAXDIVAKYI	SI9	LXYPIVWXXG	LG9	6	5	[3vvk, 3qbl, 3a7k, 3abw, 3qbg, 3qbi, 3qbk]
SAXDIVAKYI	SI9	VVXWLGYPXV	VV9	6	5	[3vvk, 3qbl, 3a7k, 3abw, 3qbg, 3qbi, 3qbk]
SLFTVIAXDI	SI9	AFFVVVLXAL	AL9	3	4	[2jaf, 2jag]
STILVPVVSI	SI9	AKYXFAXXLL	AL9	1	6	[3qbl, 3vvk, 3qbg, 3abw, 3qbi, 3qbk]
SAXDIVAKYI	SI9	SLYINXALAG	SG9	6	0	[3vvk, 3qbl, 3a7k, 3abw, 3qbg, 3qbi, 3qbk]
SLFTVIAXDI	SI9	STPMILLALG	SG9	3	2	[2jaf, 2jag]
STILVPVVSI	SI9	SLYINXALAG	SG9	1	0	[3qbl, 3vvk, 3a7k, 3qbg, 3abw, 3qbi, 3qbk]
STILVPVVSI	SI9	STPMILLALG	SG9	1	2	[3qbl, 3vvk, 3qbg, 3qbi, 3qbk]
SGLAYMAMAI	SI9	WIYVAGMTXG	WG9	1	0	[2m3g]
SAXDIVAKYI	SI9	LSXLLFVFMT	LT9	6	0	[3vvk, 3qbl, 3qbg, 3qbi, 3qbk]
STILVPVVSI	SI9	LSXLLFVFMT	LT9	1	0	[3qbl, 3vvk, 3qbg, 3qbi, 3qbk]
SGLAYMAMAI	SI9	LHWIYVAGMT	LT9	1	0	[2m3g]
SAXDIVAKYI	SI9	WLXYPIVWXL	WL9	6	5	[3vvk, 3qbl, 3a7k, 3abw, 3qbg, 3qbi, 3qbk]
STILVPVVSI	SI9	WALSTPMILL	WL9	1	2	[3qbl, 3vvk, 3a7k, 3qbg, 3abw, 3qbi, 3qbk]
SGLAYMAMAI	SI9	WMVTTXLXXL	WL9	1	2	[2m3g]
SLFTVIAXDI	SI9	WALSTPMILL	WL9	3	2	[2jaf, 2jag]
SAXDIVAKYI	SI9	LXLXTVVXWL	LL9	6	5	[3vvk, 3qbl, 3abw, 3qbg, 3qbi, 3qbk]
STILVPVVSI	SI9	LXTPMILXXL	LL9	1	2	[3qbl, 3vvk, 3qbg, 3abw, 3qbi, 3qbk]
SAXDIVAKYI	SI9	LYINIALXXL	LL9	6	0	[3vvk, 3qbl, 3a7k, 3abw, 3qbg, 3qbi, 3qbk]
SLFTVIAXDI	SI9	LXTPMILXXL	LL9	3	2	[2jaf, 2jag]
STILVPVVSI	SI9	LYINIALXXL	LL9	1	0	[3qbl, 3vvk, 3a7k, 3qbg, 3abw, 3qbi, 3qbk]
STILVPVVSI	SI9	GLSILLFVXM	GM9	1	0	[3qbl, 3vvk, 3qbg, 3abw, 3qbi, 3qbk]
SAXDIVAKYI	SI9	GLSILLFVXM	GM9	6	0	[3vvk, 3qbl, 3abw, 3qbg, 3qbi, 3qbk]
STILVPVVSI	SI9	TFDIAMCVTG	TG9	1	3	[3qbl, 3vvk, 3a7k, 3qbg, 3abw, 3qbi, 3qbk]
SAXDIVAKYI	SI9	LVPVVSIASY	LY9	6	1	[3vvk, 3qbl, 3a7k, 3abw, 3qbg, 3qbi, 3qbk]
SAXDIVAKYI	SI9	LLTVVMWLGY	LY9	6	5	[3vvk, 3qbl, 3a7k, 3abw, 3qbg, 3qbi, 3qbk]
SAXDIVAKYI	SI9	TXLVPVVSIA	TA9	6	1	[3vvk, 3qbl, 3a7k, 3abw, 3qbg, 3qbi, 3qbk]
SAXDIVAKYI	SI9	LXXLSILXFV	LV9	6	0	[3vvk, 3qbl, 3a7k, 3abw, 3qbg, 3qbi, 3qbk]
STILVPVVSI	SI9	LXXLSILXFV	LV9	1	0	[3qbl, 3vvk, 3a7k, 3qbg, 3abw, 3qbi, 3qbk]
SGLAYMAMAI	SI9	HWIYVAGMTI	HI9	1	0	[2m3g]
STILVPVVSI	SI9	ILXFVFMTRG	IG9	1	0	[3vvk, 3qbi]
SAXDIVAKYI	SI9	ILXFVFMTRG	IG9	6	0	[3vvk, 3qbi]
SGLAYMAMAI	SI9	IDWXVTXPLL	IL9	1	2	[2m3g]
SLFTVIAXDI	SI9	ISXAXFXVVL	IL9	3	4	[2jaf, 2jag]
SAXDIVAKYI	SI9	IALAXLXXLL	IL9	6	0	[3vvk, 3qbl, 3a7k, 3abw, 3qbg, 3qbi, 3qbk]
STILVPVVSI	SI9	IALAXLXXLL	IL9	1	0	[3qbl, 3vvk, 3a7k, 3qbg, 3abw, 3qbi, 3qbk]
STILVPVVSI	SI9	IFAFLLLXYL	IL9	1	6	[3qbl, 3vvk, 3qbg, 3qbi, 3qbk]
STILVPVVSI	SI9	IVAKYIFAFL	IL9	1	6	[3qbl, 3vvk, 3a7k, 3qbg, 3abw, 3qbi, 3qbk]
SGLAYMAMAI	SI9	VAGMTIGALH	VH9	1	0	[2m3g]
SGLAYMAMAI	SI9	GMTIGALHFW	GW9	1	0	[2m3g]
SGLAYMAMAI	SI9	MTIGALHFWS	MS9	1	0	[2m3g]
SGLAYMAMAI	SI9	MVTTPLLXLS	MS9	1	2	[2m3g]
STILVPVVSI	SI9	VAKYIFAFLL	VL9	1	6	[3qbl, 3vvk, 3qbg, 3abw, 3qbi, 3qbk]
SAXDIVAKYI	SI9	VVSIXSYTGL	VL9	6	1	[3vvk, 3qbl, 3a7k, 3abw, 3qbg, 3qbi, 3qbk]
SGLAYMAMAI	SI9	VTXPLXXLXL	VL9	1	2	[2m3g]
SGLAYMAMAI	SI9	YVAGMTIGAL	YL9	1	0	[2m3g]
SGLAYMAMAI	SI9	YXXWXVTXXL	YL9	1	2	[2m3g]
SAXDIVAKYI	SI9	ILVPVVSIAS	IS9	6	1	[3vvk, 3qbl, 3a7k, 3abw, 3qbg, 3qbi, 3qbk]
SAXDIVAKYI	SI9	VSTILVPVVS	VS9	6	1	[3vvk, 3qbl, 3abw, 3qbg, 3qbi, 3qbk]
SGLAYMAMAI	SI9	IYXAGMTIXA	IA9	1	0	[2m3g]
STILVPVVSI	SI9	TAITFDIXMC	TC9	1	3	[3qbl, 3vvk, 3qbg, 3abw, 3qbi, 3qbk]
STILVPVVSI	SI9	TXALSTPXIL	TL9	1	2	[3qbl, 3vvk, 3a7k, 3qbg, 3abw, 3qbi, 3qbk]
SGLAYMAMAI	SI9	TIGALHFWSL	TL9	1	0	[2m3g]
SLFTVIAXDI	SI9	TXALSTPXIL	TL9	3	2	[2jaf, 2jag]
STILVPVVSI	SI9	TPXILLALXL	TL9	1	2	[3qbl, 3vvk, 3qbg, 3qbi, 3qbk]
SLFTVIAXDI	SI9	AISXAXXXVV	AV9	3	4	[2jaf, 2jag]
STILVPVVSI	SI9	AITFDIAMCV	AV9	1	3	[3qbl, 3vvk, 3a7k, 3qbg, 3abw, 3qbi, 3qbk]
SAXDIVAKYI	SI9	AXSTILVPVV	AV9	6	1	[3vvk, 3qbl, 3qbg, 3qbi, 3qbk]
SLFTVIAXDI	SI9	AXSTPMILLA	AA9	3	2	[2jaf, 2jag]
STILVPVVSI	SI9	AXSTPMILLA	AA9	1	2	[3qbl, 3vvk, 3qbg, 3abw, 3qbi, 3qbk]
SAXDIVAKYI	SI9	VPVVSIASYT	VT9	6	1	[3vvk, 3qbl, 3a7k, 3abw, 3qbg, 3qbi, 3qbk]
SAXDIVAKYI	SI9	MXLGYPIXWA	MA9	6	5	[3vvk, 3qbl, 3a7k, 3abw, 3qbg, 3qbi, 3qbk]
STILVPVVSI	SI9	MILLALGLLA	MA9	1	2	[3vvk, 3qbi]
SGLAYMAMAI	SI9	AXYXDWMVTT	AT9	1	2	[2m3g]
STILVPVVSI	SI9	PMILLXLXLL	PL9	1	2	[3qbl, 3vvk, 3qbg, 3qbi, 3qbk]
STILVPVVSI	SI9	TKLFTAITFD	TD9	1	3	[3qbl, 3vvk, 3qbg, 3qbi, 3qbk]
STILVPVVSI	SI9	KLFTAITFDI	KI9	1	3	[3qbl, 3vvk, 3qbg, 3qbi, 3qbk]
STILVPVVSI	SI9	RYLTWALXTP	RP9	1	2	[3qbl, 3vvk, 3a7k, 3qbg, 3abw, 3qbi, 3qbk]
SGLAYMAMAI	SI9	RYXXWXVTTP	RP9	1	2	[2m3g]
SAXDIVAKYI	SI9	RYLTWALXTP	RP9	6	2	[3vvk, 3qbl, 3a7k, 3abw, 3qbg, 3qbi, 3qbk]
SLFTVIAXDI	SI9	RYLTWALXTP	RP9	3	2	[2jaf]
STILVPVVSI	SI9	FTXITFDIXM	FM9	1	3	[3qbl, 3vvk, 3qbg, 3abw, 3qbi, 3qbk]
SGLAYMAMAI	SI9	LLXFFSKVGF	LF9	1	6	[2m3g]
SGLAYMAMAI	SI9	VGFSFLDLHG	VG9	1	6	[2m3g]
SAXDIVAKYI	SI9	VSIASYTGLA	VA9	6	1	[3vvk, 3qbl, 3a7k, 3abw, 3qbg, 3qbi, 3qbk]
SAXDIVAKYI	SI9	PXVSIASYXG	PG9	6	1	[3vvk, 3qbl, 3a7k, 3abw, 3qbg, 3qbi, 3qbk]
SAXDIVAKYI	SI9	TVVXWLGYPI	TI9	6	5	[3vvk, 3qbl, 3a7k, 3abw, 3qbg, 3qbi, 3qbk]
SAXDIVAKYI	SI9	IAVSTILVPV	IV9	6	1	[3vvk, 3qbl, 3qbg, 3qbi, 3qbk]
STILVPVVSI	SI9	DIVAKYXFAF	DF9	1	6	[3qbl, 3vvk, 3a7k, 3qbg, 3abw, 3qbi, 3qbk]
SGLAYMAMAI	SI9	TPLLLLSLSW	TW9	1	2	[2m3g]
SAXDIVAKYI	SI9	TLKLLTVVMW	TW9	6	5	[3vvk, 3qbl, 3qbg, 3qbi, 3qbk]
SGLAYMAMAI	SI9	YARYXDWXVT	YT9	1	2	[2m3g]
STILVPVVSI	SI9	YINIALAGLS	YS9	1	0	[3qbl, 3vvk, 3a7k, 3qbg, 3abw, 3qbi, 3qbk]
SAXDIVAKYI	SI9	YINIALAGLS	YS9	6	0	[3vvk, 3qbl, 3a7k, 3abw, 3qbg, 3qbi, 3qbk]
SAXDIVAKYI	SI9	NXALAGLSIL	NL9	6	0	[3vvk, 3qbl, 3a7k, 3abw, 3qbg, 3qbi, 3qbk]
STILVPVVSI	SI9	NXALAGLSIL	NL9	1	0	[3qbl, 3vvk, 3a7k, 3qbg, 3abw, 3qbi, 3qbk]
SLFTVIAXDI	SI9	CAFFVVVLSA	CA9	3	4	[2jaf, 2jag]
SAXDIVAKYI	SI9	SILLFVFMTR	SR9	6	0	[3vvk, 3qbl, 3qbg, 3qbi, 3qbk]
STILVPVVSI	SI9	SILLFVFMTR	SR9	1	0	[3qbl, 3vvk, 3qbg, 3qbi, 3qbk]
SAXDIVAKYI	SI9	KLLTVVMWLG	KG9	6	5	[3vvk, 3qbl, 3a7k, 3abw, 3qbg, 3qbi, 3qbk]
STILVPVVSI	SI9	KYIFAFLLLN	KN9	1	6	[3qbl, 3vvk, 3qbg, 3qbi, 3qbk]
SLFTVIAXDI	SI9	YLTWALSTPM	YM9	3	2	[2jaf, 2jag]
STILVPVVSI	SI9	YLTWALSTPM	YM9	1	2	[3qbl, 3vvk, 3a7k, 3qbg, 3abw, 3qbi, 3qbk]
SAXDIVAKYI	SI9	YLTWALSTPM	YM9	6	2	[3vvk, 3qbl, 3a7k, 3abw, 3qbg, 3qbi, 3qbk]
STILVPVVSI	SI9	FAFLLLNYLT	FT9	1	6	[3qbl, 3vvk, 3qbg, 3qbi, 3qbk]
SAXDIVAKYI	SI9	WGRYLTWALS	WS9	6	2	[3vvk, 3qbl, 3a7k, 3abw, 3qbg, 3qbi, 3qbk]
STILVPVVSI	SI9	WGRYLTWALS	WS9	1	2	[3qbl, 3vvk, 3a7k, 3qbg, 3abw, 3qbi, 3qbk]
STILVPVVSI	SI9	GRYLTWALST	GT9	1	2	[3qbl, 3vvk, 3a7k, 3qbg, 3abw, 3qbi, 3qbk]
SAXDIVAKYI	SI9	GRYLTWALST	GT9	6	2	[3vvk, 3qbl, 3a7k, 3abw, 3qbg, 3qbi, 3qbk]
SGLAYMAMAI	SI9	CLLPFFSKVG	CG9	1	6	[2m3g]
SAXDIVAKYI	SI9	LXAVSTILVP	LP9	6	1	[3vvk, 3qbl, 3qbg, 3qbi, 3qbk]
SAXDIVAKYI	SI9	LXVVXWLXYP	LP9	6	5	[3vvk, 3qbl, 3a7k, 3abw, 3qbg, 3qbi, 3qbk]
SAXDIVAKYI	SI9	SIXSYTGLXS	SS9	6	1	[3vvk, 3qbl, 3a7k, 3abw, 3qbg, 3qbi, 3qbk]
SLFTVIAXDI	SI9	SCAFFVVXLS	SS9	3	4	[2jaf, 2jag]
SAXDIVAKYI	SI9	SSLYINXALA	SA9	6	0	[3vvk, 3qbl, 3abw]
SGLAYMAMAI	SI9	PFFSKVGFSF	PF9	1	6	[2m3g]
SGLAYMAMAI	SI9	FSKVGFSFLD	FD9	1	6	[2m3g]
SGLAYMAMAI	SI9	KVGFSFLDLH	KH9	1	6	[2m3g]
YSXLDIVAKY	YY9	INIALAGLSI	II9	6	0	[3vvk, 3qbl, 3a7k, 3abw, 3qbg, 3qbi, 3qbk]
YIFAFLLLNY	YY9	INIALAGLSI	II9	6	0	[3vvk, 3qbl, 3qbg, 3qbi, 3qbk]
YSXLDVFAKY	YY9	LWVNVALAGI	LI9	6	0	[1e12, 2jaf]
YSXLDVFAKY	YY9	TLMIPLVSIS	TS9	6	1	[1e12, 2jaf, 2jag]
YIFAFLLLNY	YY9	ALXGLSILXF	AF9	6	0	[3vvk, 3qbl, 3qbg, 3qbi, 3qbk]
YSXLDVFAKY	YY9	VNVALAGIAI	VI9	6	0	[1e12, 2jaf]
YSXLDVFAKY	YY9	VXXLXLGYPI	VI9	6	5	[2jaf, 2jag]
YSXLDVFAKY	YY9	SSSLWVNVAL	SL9	6	0	[1e12]
YIFAFLLLNY	YY9	FXXLKLXTVV	FV9	6	5	[3vvk, 3qbl, 3qbg, 3qbi, 3qbk]
YSXLDIVAKY	YY9	LXYPIVWXXG	LG9	6	5	[3vvk, 3qbl, 3a7k, 3abw, 3qbg, 3qbi, 3qbk]
YSXLDVFAKY	YY9	LXYPIVWXXG	LG9	6	5	[1e12]
YSXLDVFAKY	YY9	VXWXGYPXXW	VW9	6	5	[1e12, 2jaf, 2jag]
YSXLDIVAKY	YY9	VXWXXYPXXW	VW9	6	5	[3vvk, 3qbl, 3a7k, 3abw, 3qbg, 3qbi, 3qbk]
YSXLDVFAKY	YY9	LMIPLVSISS	LS9	6	1	[1e12, 2jaf, 2jag]
YSXLDVFAKY	YY9	VVXWLGYPXV	VV9	6	5	[1e12, 2jaf, 2jag]
YSXLDVFAKY	YY9	VAXAGIAILV	VV9	6	0	[1e12, 2jaf, 2jag]
YSXLDIVAKY	YY9	VVXWLGYPXV	VV9	6	5	[3vvk, 3qbl, 3a7k, 3abw, 3qbg, 3qbi, 3qbk]
YSXLDIVAKY	YY9	SLYINXALAG	SG9	6	0	[3vvk, 3qbl, 3a7k, 3abw, 3qbg, 3qbi, 3qbk]
YSXLDVFAKY	YY9	SLXVNXALAG	SG9	6	0	[1e12]
YIFAFLLLNY	YY9	SLYINXALAG	SG9	6	0	[3vvk, 3qbl, 3qbg, 3qbi, 3qbk]
YIFAFLLLNY	YY9	LSXLLFVFMT	LT9	6	0	[3vvk, 3qbl, 3qbg, 3qbi, 3qbk]
YSXLDIVAKY	YY9	LXLXTVVXWL	LL9	6	5	[3vvk, 3qbl, 3abw, 3qbg, 3qbi, 3qbk]
YSXLDVFAKY	YY9	LXXLVVXXWL	LL9	6	5	[2jaf, 2jag]
YSXLDVFAKY	YY9	LVSISSYLGL	LL9	6	1	[1e12]
YIFAFLLLNY	YY9	LYINIALXXL	LL9	6	0	[3vvk, 3qbl, 3qbg, 3qbi, 3qbk]
YSXLDIVAKY	YY9	LYINIALXXL	LL9	6	0	[3vvk, 3qbl, 3a7k, 3abw, 3qbg, 3qbi, 3qbk]
YIFAFLLLNY	YY9	LXLXTVVXWL	LL9	6	5	[3vvk, 3qbl, 3qbg, 3qbi, 3qbk]
YSXLDIVAKY	YY9	WLXYPIVWXL	WL9	6	5	[3vvk, 3qbl, 3a7k, 3abw, 3qbg, 3qbi, 3qbk]
YIFAFLLLNY	YY9	GLSILLFVXM	GM9	6	0	[3vvk, 3qbl, 3qbg, 3qbi, 3qbk]
YIFAFLLLNY	YY9	LXXLSILXFV	LV9	6	0	[3vvk, 3qbl, 3qbg, 3qbi, 3qbk]
YIFAFLLLNY	YY9	LLTVVMWLGY	LY9	6	5	[3vvk, 3qbl, 3qbg, 3qbi, 3qbk]
YSXLDIVAKY	YY9	LVPVVSIASY	LY9	6	1	[3vvk, 3qbl, 3a7k, 3abw, 3qbg, 3qbi, 3qbk]
YIFAFLLLNY	YY9	LVPVVSIASY	LY9	6	1	[3vvk, 3qbl, 3qbg, 3qbi, 3qbk]
YSXLDIVAKY	YY9	LLTVVMWLGY	LY9	6	5	[3vvk, 3qbl, 3a7k, 3abw, 3qbg, 3qbi, 3qbk]
YSXLDIVAKY	YY9	TXLVPVVSIA	TA9	6	1	[3vvk, 3qbl, 3a7k, 3abw, 3qbg, 3qbi, 3qbk]
YIFAFLLLNY	YY9	TXLVPVVSIA	TA9	6	1	[3vvk, 3qbl, 3qbg, 3qbi, 3qbk]
YIFAFLLLNY	YY9	ILXFVFMTRG	IG9	6	0	[3vvk, 3qbi]
YSXLDIVAKY	YY9	IALAXLXXLL	IL9	6	0	[3vvk, 3qbl, 3a7k, 3abw, 3qbg, 3qbi, 3qbk]
YSXLDVFAKY	YY9	IPXVSISSYL	IL9	6	1	[1e12, 2jaf, 2jag]
YIFAFLLLNY	YY9	IALAXLXXLL	IL9	6	0	[3vvk, 3qbl, 3qbg, 3qbi, 3qbk]
YSXLDVFAKY	YY9	VSISSYXXLL	VL9	6	1	[1e12]
YIFAFLLLNY	YY9	VVSIXSYTGL	VL9	6	1	[3vvk, 3qbl, 3qbg, 3qbi, 3qbk]
YSXLDIVAKY	YY9	VVSIXSYTGL	VL9	6	1	[3vvk, 3qbl, 3a7k, 3abw, 3qbg, 3qbi, 3qbk]
YIFAFLLLNY	YY9	ILVPVVSIAS	IS9	6	1	[3vvk, 3qbl, 3qbg, 3qbi, 3qbk]
YSXLDIVAKY	YY9	ILVPVVSIAS	IS9	6	1	[3vvk, 3qbl, 3a7k, 3abw, 3qbg, 3qbi, 3qbk]
YSXLDIVAKY	YY9	VSTILVPVVS	VS9	6	1	[3vvk, 3qbl, 3abw, 3qbg, 3qbi, 3qbk]
YIFAFLLLNY	YY9	VSTILVPVVS	VS9	6	1	[3vvk, 3qbl, 3qbg, 3qbi, 3qbk]
YSXLDVFAKY	YY9	WVNVALAGIA	WA9	6	0	[1e12, 2jaf]
YSXLDVFAKY	YY9	ATLMIPLVSI	AI9	6	1	[1e12, 2jaf, 2jag]
YSXLDIVAKY	YY9	AXSTILVPVV	AV9	6	1	[3vvk, 3qbl, 3qbg, 3qbi, 3qbk]
YIFAFLLLNY	YY9	AXSTILVPVV	AV9	6	1	[3vvk, 3qbl, 3qbg, 3qbi, 3qbk]
YIFAFLLLNY	YY9	VPVVSIASYT	VT9	6	1	[3vvk, 3qbl, 3qbg, 3qbi, 3qbk]
YSXLDIVAKY	YY9	VPVVSIASYT	VT9	6	1	[3vvk, 3qbl, 3a7k, 3abw, 3qbg, 3qbi, 3qbk]
YSXLDIVAKY	YY9	MXLGYPIXWA	MA9	6	5	[3vvk, 3qbl, 3a7k, 3abw, 3qbg, 3qbi, 3qbk]
YSXLDIVAKY	YY9	RYLTWALXTP	RP9	6	2	[3vvk, 3qbl, 3a7k, 3abw, 3qbg, 3qbi, 3qbk]
YSXLDVFAKY	YY9	VLXVVLWLGY	VY9	6	5	[2jaf, 2jag]
YIFAFLLLNY	YY9	STLKLLTVVM	SM9	6	5	[3vvk, 3qbl, 3qbg, 3qbi, 3qbk]
YSXLDVFAKY	YY9	GATLMIPLVS	GS9	6	1	[1e12, 2jaf, 2jag]
YSXLDIVAKY	YY9	VSIASYTGLA	VA9	6	1	[3vvk, 3qbl, 3a7k, 3abw, 3qbg, 3qbi, 3qbk]
YIFAFLLLNY	YY9	VSIASYTGLA	VA9	6	1	[3vvk, 3qbl, 3qbg, 3qbi, 3qbk]
YSXLDVFAKY	YY9	MIPLVSISSY	MY9	6	1	[1e12, 2jaf, 2jag]
YIFAFLLLNY	YY9	PXVSIASYXG	PG9	6	1	[3vvk, 3qbl, 3qbg, 3qbi, 3qbk]
YSXLDIVAKY	YY9	PXVSIASYXG	PG9	6	1	[3vvk, 3qbl, 3a7k, 3abw, 3qbg, 3qbi, 3qbk]
YSXLDVFAKY	YY9	PXVSISSYXG	PG9	6	1	[1e12, 2jaf]
YSXLDIVAKY	YY9	IAVSTILVPV	IV9	6	1	[3vvk, 3qbl, 3qbg, 3qbi, 3qbk]
YIFAFLLLNY	YY9	IAVSTILVPV	IV9	6	1	[3vvk, 3qbl, 3qbg, 3qbi, 3qbk]
YIFAFLLLNY	YY9	TVVXWLGYPI	TI9	6	5	[3vvk, 3qbl, 3qbg, 3qbi, 3qbk]
YSXLDIVAKY	YY9	TVVXWLGYPI	TI9	6	5	[3vvk, 3qbl, 3a7k, 3abw, 3qbg, 3qbi, 3qbk]
YSXLDVFAKY	YY9	WLXYPIVWAV	WV9	6	5	[1e12, 2jaf]
YSXLDVFAKY	YY9	WGATLMIPXV	WV9	6	1	[2jaf, 2jag]
YIFAFLLLNY	YY9	TLKLLTVVMW	TW9	6	5	[3vvk, 3qbl, 3qbg, 3qbi, 3qbk]
YSXLDIVAKY	YY9	TLKLLTVVMW	TW9	6	5	[3vvk, 3qbl, 3qbg, 3qbi, 3qbk]
YIFAFLLLNY	YY9	YINIALAGLS	YS9	6	0	[3vvk, 3qbl, 3qbg, 3qbi, 3qbk]
YSXLDIVAKY	YY9	YINIALAGLS	YS9	6	0	[3vvk, 3qbl, 3a7k, 3abw, 3qbg, 3qbi, 3qbk]
YSXLDIVAKY	YY9	NXALAGLSIL	NL9	6	0	[3vvk, 3qbl, 3a7k, 3abw, 3qbg, 3qbi, 3qbk]
YIFAFLLLNY	YY9	NXALAGLSIL	NL9	6	0	[3vvk, 3qbl, 3qbg, 3qbi, 3qbk]
YSXLDVFAKY	YY9	NXALAGIAIL	NL9	6	0	[1e12, 2jaf, 2jag]
YIFAFLLLNY	YY9	SILLFVFMTR	SR9	6	0	[3vvk, 3qbl, 3qbg, 3qbi, 3qbk]
YSXLDIVAKY	YY9	KLLTVVMWLG	KG9	6	5	[3vvk, 3qbl, 3a7k, 3abw, 3qbg, 3qbi, 3qbk]
YIFAFLLLNY	YY9	KLLTVVMWLG	KG9	6	5	[3vvk, 3qbl, 3qbg, 3qbi, 3qbk]
YSXLDIVAKY	YY9	YLTWALSTPM	YM9	6	2	[3vvk, 3qbl, 3a7k, 3abw, 3qbg, 3qbi, 3qbk]
YSXLDIVAKY	YY9	WGRYLTWALS	WS9	6	2	[3vvk, 3qbl, 3a7k, 3abw, 3qbg, 3qbi, 3qbk]
YSXLDIVAKY	YY9	GRYLTWALST	GT9	6	2	[3vvk, 3qbl, 3a7k, 3abw, 3qbg, 3qbi, 3qbk]
YSXLDIVAKY	YY9	SIXSYTGLXS	SS9	6	1	[3vvk, 3qbl, 3a7k, 3abw, 3qbg, 3qbi, 3qbk]
YSXLDVFAKY	YY9	SIXSYLGLXS	SS9	6	1	[1e12]
YIFAFLLLNY	YY9	SIXSYTGLXS	SS9	6	1	[3vvk, 3qbl, 3qbg, 3qbi, 3qbk]
YSXLDIVAKY	YY9	LXAVSTILVP	LP9	6	1	[3vvk, 3qbl, 3qbg, 3qbi, 3qbk]
YSXLDIVAKY	YY9	LXVVXWLXYP	LP9	6	5	[3vvk, 3qbl, 3a7k, 3abw, 3qbg, 3qbi, 3qbk]
YSXLDVFAKY	YY9	LXVVXWLXYP	LP9	6	5	[2jaf, 2jag]
YIFAFLLLNY	YY9	LXAVSTILVP	LP9	6	1	[3vvk, 3qbl, 3qbg, 3qbi, 3qbk]
YIFAFLLLNY	YY9	LXVVXWLXYP	LP9	6	5	[3vvk, 3qbl, 3qbg, 3qbi, 3qbk]
YSXLDIVAKY	YY9	SSLYINXALA	SA9	6	0	[3vvk, 3qbl, 3abw]
YSXLDVFAKY	YY9	SSLWVNXALA	SA9	6	0	[1e12]
YIFAFLLLNY	YY9	SSLYINXALA	SA9	6	0	[3vvk, 3qbl]
YSXLDVFAKY	YY9	RVLXVVLXLG	RG9	6	5	[2jaf, 2jag]
LIGFLMSTQI	LI9	CGVCAFLIIL	CL9	3	4	[2m3g]
LVXKVGFXXI	LI9	GISGIAAVAY	GY9	6	1	[1gue, 4gyc, 3qap, 3qdc, 2f93, 2ksy, 2f95, 1jgj, 1h68, 1gu8]
LIGFLMSTQI	LI9	ICGVCAFLII	II9	3	4	[2m3g]
LWVNVALAGI	LI9	FAKYVFAXIL	FL9	0	6	[1e12, 2jaf]
LTWALSTPMI	LI9	FDIAMCVTGL	FL9	2	3	[3qbl, 3vvk, 3a7k, 3qbg, 3abw, 3qbi, 3qbk]
LVXKVGFXXI	LI9	YVRLRNLTVV	YV9	6	5	[2ksy, 1jgj]
LXIGTLXMLI	LI9	ETLXFMVLDV	EV9	0	6	[2z55, 1uaz, 1vgo, 3wqj, 2ei4]
LWTAYPIXWI	LI9	ETLXFMVLDV	EV9	5	6	[2z55, 1uaz, 1vgo, 3wqj, 2ei4]
LXIGTLXMLI	LI9	IETLLFMVXD	ID9	0	6	[1uaz]
LWTAYPIXWI	LI9	IETLLFMVXD	ID9	5	6	[1uaz]
LXIGTLXMLI	LI9	LFMVLDVXXK	LK9	0	6	[1uaz]
LWTAYPIXWI	LI9	LFMVLDVXXK	LK9	5	6	[1uaz]
LTXLFWLGAI	LI9	LIVYLDLVTK	LK9	0	6	[1jgj]
LWVNVALAGI	LI9	TLMIPLVSIS	TS9	0	1	[1e12, 2jaf]
LIGFLMSTQI	LI9	TTPLXXXXLS	TS9	3	2	[2m3g]
LTWALSTPMI	LI9	TLMIPLVSIS	TS9	2	1	[1e12, 2jaf, 2jag]
LTWALSTPMI	LI9	ITFDIXMXVT	IT9	2	3	[3qbl, 3vvk, 3a7k, 3qbg, 3abw, 3qbi, 3qbk]
LTWALSTPMI	LI9	IAADIXMXVT	IT9	2	3	[1e12, 2jaf, 2jag]
LXIGTLXMLI	LI9	MVXDXXXKVG	MG9	0	6	[2z55, 1vgo, 3wqj, 1uaz, 2ei4]
LWTAYPIXWI	LI9	MVXDXXXKVG	MG9	5	6	[2z55, 1vgo, 1uaz, 3wqj, 2ei4]
LXIGTLXMLI	LI9	AXAAXLXMFF	AF9	0	1	[2z55, 1uaz, 1vgo, 3wqj, 2ei4]
LAKAGYGVLI	LI9	AXMTASXVFF	AF9	6	0	[3ddl]
LAKAGYGVLI	LI9	VVFIAGYHYF	VF9	6	1	[3ddl]
LWVNVALAGI	LI9	VLDVXAKYVF	VF9	0	6	[1e12, 2jaf]
LXIGTLXMLI	LI9	VXDXXXKVGF	VF9	0	6	[2z55, 1vgo, 3wqj, 1uaz, 2ei4]
LWTAYPIXWI	LI9	VXDXXXKVGF	VF9	5	6	[2z55, 1vgo, 1uaz, 3wqj, 2ei4]
LAKAGYGVLI	LI9	VATMTASFVF	VF9	6	0	[3ddl]
LWVNVALAGI	LI9	VXAKYVFAFI	VI9	0	6	[1e12, 2jaf]
LVXKVGFXXI	LI9	VXLWAIYPFI	VI9	6	5	[1gue, 4gyc, 3qap, 3qdc, 2f93, 2ksy, 2f95, 1jgj, 1h68, 1gu8]
LIGFLMSTQI	LI9	DXXXTTXLXL	DL9	3	2	[2m3g]
LTXLFWLGAI	LI9	DVALIVYLDL	DL9	0	6	[1jgj]
LFGMGAVAFI	LI9	FGIVITLXTV	FV9	4	3	[2ksy, 1jgj]
LWTAYPIXWI	LI9	FXVXDXXXXV	FV9	5	6	[2z55, 1vgo, 1uaz, 3wqj, 2ei4]
LXIGTLXMLI	LI9	FXVXDXXXXV	FV9	0	6	[2z55, 1vgo, 3wqj, 1uaz, 2ei4]
LVXKVGFXXI	LI9	FWLGAIGXLV	FV9	6	0	[1gue, 4gyc, 3qap, 3qdc, 2f93, 2ksy, 2f95, 1jgj, 1h68, 1gu8]
LWTAYPIXWI	LI9	KVGXGFXLLR	KR9	5	6	[2z55, 1vgo]
LWVNVALAGI	LI9	KYVFAFXLLR	KR9	0	6	[2jaf]
LWVNVALAGI	LI9	LMIPLVSISS	LS9	0	1	[1e12, 2jaf]
LTWALSTPMI	LI9	LMIPLVSISS	LS9	2	1	[1e12, 2jaf, 2jag]
LVXKVGFXXI	LI9	VLWAIYPFIW	VW9	6	5	[2ksy, 1jgj]
LVXKVGFXXI	LI9	NXTVXLWAIY	NY9	6	5	[1gue, 4gyc, 3qap, 3qdc, 2f93, 2ksy, 2f95, 1jgj, 1h68, 1gu8]
LTWALSTPMI	LI9	LFTVIAADIG	LG9	2	3	[2jaf, 2jag]
LWTAYPIXWI	LI9	LDXXXKVGXG	LG9	5	6	[2z55, 1vgo, 1uaz, 3wqj, 2ei4]
LTXLFWLGAI	LI9	LDLVTXVGXG	LG9	0	6	[1jgj]
LAKAGYGVLI	LI9	TMTAXFVXFV	TV9	6	0	[3ddl]
LWVNVALAGI	LI9	TSWAYXVLXV	TV9	0	6	[1e12]
LAKAGYGVLI	LI9	TVATMTAXFV	TV9	6	0	[3ddl]
LVXKVGFXXI	LI9	VAXXVMXLXV	VV9	6	1	[3qap, 3qdc]
LTWALSTPMI	LI9	VXXADIGMCV	VV9	2	3	[1e12, 2jaf, 2jag]
LTXLFWLGAI	LI9	VALXVYLDLV	VV9	0	6	[1jgj]
LTXLFWLGAI	LI9	VAXXVMXLXV	VV9	0	1	[1jgj]
LWTAYPIXWI	LI9	VTAKVGFGFV	VV9	5	6	[2z55, 1vgo, 2ei4]
LAKAGYGVLI	LI9	WGFYPIAYMI	WI9	6	5	[3ddl]
LVXKVGFXXI	LI9	AAVAYXVMAL	AL9	6	1	[1gue, 4gyc, 3qap, 3qdc, 2ksy, 1jgj, 1h68, 1gu8]
LTXLFWLGAI	LI9	AAVAYXVMAL	AL9	0	1	[1jgj]
LTWALSTPMI	LI9	ADIGMCVTGL	AL9	2	3	[1e12, 2jaf, 2jag]
LWVNVALAGI	LI9	AKYXFAXXLL	AL9	0	6	[1e12, 2jaf]
LWTAYPIXWI	LI9	AKVGXGFXLL	AL9	5	6	[2z55, 1vgo]
LXIGTLXMLI	LI9	SAAYLSMFFG	SG9	0	1	[1uaz]
LFGMGAVAFI	LI9	IVITLNTVVM	IM9	4	3	[2ksy, 1jgj]
LVXKVGFXXI	LI9	WLGAIGMLVG	WG9	6	0	[1gue, 4gyc, 3qap, 3qdc, 2f93, 2ksy, 2f95, 1jgj, 1h68, 1gu8]
LVXKVGFXXI	LI9	LGAIGMLVXT	LT9	6	0	[1gue, 4gyc, 3qap, 3qdc, 2f93, 2ksy, 2f95, 1jgj, 1h68, 1gu8]
LAKAGYGVLI	LI9	ARLLLLATWG	AG9	6	5	[3ddl]
LVXKVGFXXI	LI9	AVAYXVXXLG	AG9	6	1	[3qap, 3qdc, 2ksy, 1jgj]
LLATWGFYXI	LI9	ADVLAKAGYG	AG9	5	6	[3ddl]
LTWALSTPMI	LI9	AADIGMCVTG	AG9	2	3	[1e12, 2jaf, 2jag]
LTXLFWLGAI	LI9	AYXVXXLGXG	AG9	0	1	[1jgj]
LVXKVGFXXI	LI9	AIYPFIXLLG	AG9	6	5	[4gyc, 3qap, 3qdc, 2ksy, 1jgj]
LTXLFWLGAI	LI9	AVAYXVXXLG	AG9	0	1	[1jgj]
LWVNVALAGI	LI9	LVSISSYLGL	LL9	0	1	[1e12]
LVXKVGFXXI	LI9	LXXPLIVXXL	LL9	6	2	[1gue, 4gyc, 3qap, 3qdc, 2f93, 2ksy, 2f95, 1jgj, 1h68, 1gu8]
LVXKVGFXXI	LI9	LFWLXAIGXL	LL9	6	0	[1gue, 4gyc, 3qap, 3qdc, 2f93, 2ksy, 2f95, 1jgj, 1h68, 1gu8]
LAKAGYGVLI	LI9	LLGNARLXXL	LL9	6	5	[3ddl]
LVXKVGFXXI	LI9	LWAIYPFIWL	LL9	6	5	[1gue, 4gyc, 3qap, 3qdc, 2f93, 2ksy, 2f95, 1jgj, 1h68, 1gu8]
LTWALSTPMI	LI9	LVSISSYLGL	LL9	2	1	[1e12]
LIGFLMSTQI	LI9	WMVTTXLXXL	WL9	3	2	[2m3g]
LVXKVGFXXI	LI9	WAIYPFIWLL	WL9	6	5	[4gyc, 3qap, 3qdc, 2f93, 2ksy, 2f95, 1jgj]
LIGFLMSTQI	LI9	WYICGVCAFL	WL9	3	4	[2m3g]
LLATWGFYXI	LI9	GXTIADVLAK	GK9	5	6	[3ddl]
LFGMGAVAFI	LI9	MXXGFAGAMV	MV9	4	3	[1jgj]
LVXKVGFXXI	LI9	GXIGMLVGTL	GL9	6	0	[1gue, 4gyc, 3qap, 3qdc, 2f93, 2ksy, 2f95, 1jgj, 1h68, 1gu8]
LVXKVGFXXI	LI9	GIAAVAYXVM	GM9	6	1	[1gue, 4gyc, 3qap, 3qdc, 2f93, 2ksy, 2f95, 1jgj, 1h68, 1gu8]
LXIGTLXMLI	LI9	GIASAAYLXM	GM9	0	1	[2z55, 1uaz, 1vgo, 3wqj, 2ei4]
LTXLFWLGAI	LI9	GIAAVAYXVM	GM9	0	1	[1jgj]
LTWALSTPMI	LI9	TFDIAMCVTG	TG9	2	3	[3qbl, 3vvk, 3a7k, 3qbg, 3abw, 3qbi, 3qbk]
LFGMGAVAFI	LI9	TVVMLAGFAG	TG9	4	3	[2ksy, 1jgj]
LVXKVGFXXI	LI9	TTPLIVYXLG	TG9	6	2	[1gue, 4gyc, 3qap, 3qdc, 2f93, 2ksy, 2f95, 1jgj, 1h68, 1gu8]
LFGMGAVAFI	LI9	TLNTVVMLAG	TG9	4	3	[2ksy, 1jgj]
LLATWGFYXI	LI9	TIADVLAKAG	TG9	5	6	[3ddl]
LXIGTLXMLI	LI9	LVXXIASAAY	LY9	0	1	[2z55, 1vgo, 3wqj, 1uaz, 2ei4]
LTWALSTPMI	LI9	LVPVVSIASY	LY9	2	1	[3qbl, 3vvk, 3a7k, 3qbg, 3abw, 3qbi, 3qbk]
LAKAGYGVLI	LI9	LLLLATWGFY	LY9	6	5	[3ddl]
LAKAGYGVLI	LI9	LVXFIAXYHY	LY9	6	1	[3ddl]
LVXKVGFXXI	LI9	LXGISGIAXV	LV9	6	1	[1gue, 4gyc, 3qap, 3qdc, 2f93, 2ksy, 2f95, 1jgj, 1h68, 1gu8]
LVXKVGFXXI	LI9	TLVGIXGIAA	TA9	6	1	[1gue, 4gyc, 3qap, 3qdc, 2f93, 2ksy, 2f95, 1jgj, 1h68, 1gu8]
LAKAGYGVLI	LI9	TASFVFFVLA	TA9	6	0	[3ddl]
LXIGTLXMLI	LI9	TXLVPGIAXA	TA9	0	1	[2z55, 1vgo, 1uaz, 2ei4]
LTWALSTPMI	LI9	TXLVPVVSIA	TA9	2	1	[3qbl, 3vvk, 3a7k, 3qbg, 3abw, 3qbi, 3qbk]
LIGFLMSTQI	LI9	IDWXVTXPLL	IL9	3	2	[2m3g]
LTWALSTPMI	LI9	IPXVSISSYL	IL9	2	1	[1e12, 2jaf, 2jag]
LIGFLMSTQI	LI9	IILXGIWNPL	IL9	3	4	[2m3g]
LWVNVALAGI	LI9	IPXVSISSYL	IL9	0	1	[1e12, 2jaf]
LIGFLMSTQI	LI9	GVCAFLIILW	GW9	3	4	[2m3g]
LIGFLMSTQI	LI9	MVTTPLLXLS	MS9	3	2	[2m3g]
LLATWGFYXI	LI9	VLAKAGYGVL	VL9	5	6	[3ddl]
LVXKVGFXXI	LI9	VXLRNLTVXL	VL9	6	5	[1gue, 4gyc, 3qap, 3qdc, 2f93, 2ksy, 2f95, 1jgj, 1h68, 1gu8]
LFGMGAVAFI	LI9	VITLNTVVXL	VL9	4	3	[2ksy, 1jgj]
LXIGTLXMLI	LI9	VPXIASAAYL	VL9	0	1	[2z55, 1vgo, 3wqj, 1uaz, 2ei4]
LWVNVALAGI	LI9	VSISSYXXLL	VL9	0	1	[1e12]
LTWALSTPMI	LI9	VVSIXSYTGL	VL9	2	1	[3qbl, 3vvk, 3a7k, 3qbg, 3abw, 3qbi, 3qbk]
LIGFLMSTQI	LI9	VTXPLXXLXL	VL9	3	2	[2m3g]
LTWALSTPMI	LI9	VSISSYXXLL	VL9	2	1	[1e12]
LFGMGAVAFI	LI9	ITLNTVVMLA	IA9	4	3	[2ksy, 1jgj]
LTXLFWLGAI	LI9	IAXXAYXVMA	IA9	0	1	[1jgj]
LTWALSTPMI	LI9	IXXCVTGLXA	IA9	2	3	[3qbl, 3vvk, 1e12, 2jaf, 3a7k, 3qbg, 3abw, 3qbi, 3qbk]
LXIGTLXMLI	LI9	ILVPGIAXAA	IA9	0	1	[2z55, 1vgo, 3wqj, 1uaz, 2ei4]
LVXKVGFXXI	LI9	IAXXAYXVMA	IA9	6	1	[1gue, 4gyc, 3qap, 3qdc, 2f93, 2ksy, 2f95, 1jgj, 1h68, 1gu8]
LIGFLMSTQI	LI9	YXXWXVTXXL	YL9	3	2	[2m3g]
LXIGTLXMLI	LI9	ITILVPGIAS	IS9	0	1	[2z55, 1vgo, 2ei4]
LTWALSTPMI	LI9	ILVPVVSIAS	IS9	2	1	[3qbl, 3vvk, 3a7k, 3qbg, 3abw, 3qbi, 3qbk]
LTWALSTPMI	LI9	TVIAADIXMC	TC9	2	3	[1e12, 2jaf, 2jag]
LTWALSTPMI	LI9	TAITFDIXMC	TC9	2	3	[3qbl, 3vvk, 3qbg, 3abw, 3qbi, 3qbk]
LTWALSTPMI	LI9	VSTILVPVVS	VS9	2	1	[3qbl, 3vvk, 3qbg, 3abw, 3qbi, 3qbk]
LVXKVGFXXI	LI9	ILWAIYPFIW	IW9	6	5	[1gue, 4gyc, 3qap, 3qdc, 2f93, 2f95, 1h68, 1gu8]
LVXKVGFXXI	LI9	TLFWLGAIGM	TM9	6	0	[1gue, 4gyc, 3qap, 3qdc, 2ksy, 1jgj, 1h68, 1gu8]
LAKAGYGVLI	LI9	TWGFYPIAYM	TM9	6	5	[3ddl]
LVXKVGFXXI	LI9	TPXIVYXLGL	TL9	6	2	[1gue, 4gyc, 3qap, 3qdc, 2f93, 2ksy, 2f95, 1jgj, 1h68, 1gu8]
LWTAYPIXWI	LI9	TAKVGFGFVL	TL9	5	6	[2z55, 1vgo]
LWVNVALAGI	LI9	WAYSXLDVFA	WA9	0	6	[1e12, 2jaf]
LAKAGYGVLI	LI9	ALVXFIAGYH	AH9	6	1	[3ddl]
LTWALSTPMI	LI9	AITFDIAMCV	AV9	2	3	[3qbl, 3vvk, 3a7k, 3qbg, 3abw, 3qbi, 3qbk]
LTWALSTPMI	LI9	AXSTILVPVV	AV9	2	1	[3qbl, 3vvk, 3qbg, 3qbi, 3qbk]
LTWALSTPMI	LI9	AMCVTXLAAA	AA9	2	3	[3qbl, 3vvk, 3a7k, 3qbg, 3abw, 3qbi, 3qbk]
LVXKVGFXXI	LI9	AIGMLVGTLA	AA9	6	0	[1gue, 4gyc, 3qap, 3qdc, 2f93, 2ksy, 2f95, 1jgj, 1h68, 1gu8]
LLATWGFYXI	LI9	AGYGVLIYNI	AI9	5	6	[3ddl]
LWVNVALAGI	LI9	ATLMIPLVSI	AI9	0	1	[1e12, 2jaf]
LTWALSTPMI	LI9	ATLMIPLVSI	AI9	2	1	[1e12, 2jaf, 2jag]
LAKAGYGVLI	LI9	FSFTVATMTA	FA9	6	0	[3ddl]
LTWALSTPMI	LI9	VPVVSIASYT	VT9	2	1	[3qbl, 3vvk, 3a7k, 3qbg, 3abw, 3qbi, 3qbk]
LVXKVGFXXI	LI9	DWILTTPLIV	DV9	6	2	[1gue, 3qap, 3qdc, 2f93, 2ksy, 2f95, 1jgj, 1h68, 1gu8]
LLATWGFYXI	LI9	DVLAKAGXGV	DV9	5	6	[3ddl]
LAKAGYGVLI	LI9	MTASFVFFVL	ML9	6	0	[3ddl]
LTWALSTPMI	LI9	MXVTGLAAAL	ML9	2	3	[3qbl, 3vvk, 3a7k, 3qbg, 3abw, 3qbi, 3qbk]
LTXLFWLGAI	LI9	ALXVYLDLVT	AT9	0	6	[1jgj]
LAKAGYGVLI	LI9	MVSALVVFIA	MA9	6	1	[3ddl]
LXIGTLXMLI	LI9	PGIASAAYXA	PA9	0	1	[2z55, 1vgo, 3wqj, 2ei4]
LVXKVGFXXI	LI9	WIXTTPLIVY	WY9	6	2	[1gue, 4gyc, 3qap, 3qdc, 2f93, 2ksy, 2f95, 1jgj, 1h68, 1gu8]
LVXKVGFXXI	LI9	PLIVYXLXLL	PL9	6	2	[1gue, 4gyc, 3qdc, 2f93, 2f95, 1jgj, 1h68, 1gu8]
LVXKVGFXXI	LI9	ILTTPLIVYF	IF9	6	2	[1gue, 4gyc, 3qap, 3qdc, 2f93, 2ksy, 2f95, 1jgj, 1h68, 1gu8]
LXIGTLXMLI	LI9	IASAAYLXMF	IF9	0	1	[2z55, 1vgo, 3wqj, 1uaz, 2ei4]
LVXKVGFXXI	LI9	IGMLVGTLXF	IF9	6	0	[1gue, 4gyc, 3qap, 3qdc, 2f93, 2ksy, 2f95, 1jgj, 1h68, 1gu8]
LTWALSTPMI	LI9	KLFTAITFDI	KI9	2	3	[3qbl, 3vvk, 3qbg, 3qbi, 3qbk]
LTWALSTPMI	LI9	FTXIAADIXM	FM9	2	3	[1e12, 2jaf, 2jag]
LTWALSTPMI	LI9	FTXITFDIXM	FM9	2	3	[3qbl, 3vvk, 3qbg, 3abw, 3qbi, 3qbk]
LTWALSTPMI	LI9	DIXMCVTGLA	DA9	2	3	[3qbl, 3vvk, 1e12, 2jaf, 3a7k, 3qbg, 3abw, 3qbi, 3qbk]
LTXLFWLGAI	LI9	YLDLVTKVGF	YF9	0	6	[1jgj]
LIGFLMSTQI	LI9	RYXXWXVTTP	RP9	3	2	[2m3g]
LAKAGYGVLI	LI9	SALVVFIAGY	SY9	6	1	[3ddl]
LTXLFWLGAI	LI9	SGIAAVAYXV	SV9	0	1	[1jgj]
LVXKVGFXXI	LI9	SGIAAVAYXV	SV9	6	1	[1gue, 4gyc, 3qap, 3qdc, 2f93, 2ksy, 2f95, 1jgj, 1h68, 1gu8]
LWVNVALAGI	LI9	SVLDVFAKYV	SV9	0	6	[1e12, 2jaf]
LXIGTLXMLI	LI9	YYAITILVPG	YG9	0	1	[1vgo]
LVXKVGFXXI	LI9	YYVTLVGISG	YG9	6	1	[1gue, 4gyc, 3qap, 3qdc, 2f93, 2ksy, 2f95, 1jgj, 1h68, 1gu8]
LFGMGAVAFI	LI9	LNTVVMLXXF	LF9	4	3	[2ksy, 1jgj]
LIGFLMSTQI	LI9	LWXICGVCAF	LF9	3	4	[2m3g]
LTXLFWLGAI	LI9	VYLDLVTKVG	VG9	0	6	[1jgj]
LAKAGYGVLI	LI9	VSXLVVFIAG	VG9	6	1	[3ddl]
LVXKVGFXXI	LI9	VGXLAFAWAG	VG9	6	0	[1gue, 4gyc, 3qap, 3qdc, 2f93, 2ksy, 2f95, 1jgj, 1h68, 1gu8]
LIGFLMSTQI	LI9	VCAFLIIXWG	VG9	3	4	[2m3g]
LXIGTLXMLI	LI9	PXIASAAYLS	PS9	0	1	[1uaz]
LWTAYPIXWI	LI9	TLXFMVLDVT	TT9	5	6	[2z55, 1vgo, 3wqj, 1uaz, 2ei4]
LXIGTLXMLI	LI9	TLXFMVLDVT	TT9	0	6	[2z55, 1vgo, 3wqj, 1uaz, 2ei4]
LFGMGAVAFI	LI9	VMXAGFAGAM	VM9	4	3	[2ksy, 1jgj]
LWVNVALAGI	LI9	GATLMIPLVS	GS9	0	1	[1e12, 2jaf]
LTWALSTPMI	LI9	GATLMIPLVS	GS9	2	1	[1e12, 2jaf, 2jag]
LIGFLMSTQI	LI9	YICGVCAFLI	YI9	3	4	[2m3g]
LVXKVGFXXI	LI9	YVXLVGISGI	YI9	6	1	[1gue, 4gyc, 3qap, 3qdc, 2f93, 2ksy, 2f95, 1jgj, 1h68, 1gu8]
LVXKVGFXXI	LI9	YVXLRNLTVI	YI9	6	5	[1gue, 4gyc, 3qap, 3qdc, 1h68, 1gu8]
LTWALSTPMI	LI9	MIPLVSISSY	MY9	2	1	[1e12, 2jaf, 2jag]
LWVNVALAGI	LI9	MIPLVSISSY	MY9	0	1	[1e12, 2jaf]
LFGMGAVAFI	LI9	VVXLAGFAGA	VA9	4	3	[2ksy, 1jgj]
LTWALSTPMI	LI9	VSIASYTGLA	VA9	2	1	[3qbl, 3vvk, 3a7k, 3qbg, 3abw, 3qbi, 3qbk]
LVXKVGFXXI	LI9	VGISGIAAVA	VA9	6	1	[1gue, 4gyc, 3qap, 3qdc, 2f93, 2ksy, 2f95, 1jgj, 1h68, 1gu8]
LVXKVGFXXI	LI9	VTXVGISGIA	VA9	6	1	[1gue, 4gyc, 3qap, 3qdc, 2f93, 2ksy, 2f95, 1jgj, 1h68, 1gu8]
LTWALSTPMI	LI9	PXVSIASYXG	PG9	2	1	[3qbl, 3vvk, 3a7k, 3qbg, 3abw, 3qbi, 3qbk]
LWVNVALAGI	LI9	PXVSISSYXG	PG9	0	1	[1e12, 2jaf]
LTWALSTPMI	LI9	PXVSISSYXG	PG9	2	1	[1e12, 2jaf]
LAKAGYGVLI	LI9	ISMMVSALVV	IV9	6	1	[3ddl]
LTWALSTPMI	LI9	IAVSTILVPV	IV9	2	1	[3qbl, 3vvk, 3qbg, 3qbi, 3qbk]
LTXLFWLGAI	LI9	IVYLXLVTXV	IV9	0	6	[1jgj]
LVXKVGFXXI	LI9	ISGIAAVAYV	IV9	6	1	[1gue, 4gyc, 3qap, 3qdc, 2f93, 2f95, 1h68, 1gu8]
LXIGTLXMLI	LI9	AFMVLDVXAK	AK9	0	6	[2z55, 1vgo, 3wqj, 2ei4]
LWVNVALAGI	LI9	AYSXLDVXAK	AK9	0	6	[1e12, 2jaf]
LWTAYPIXWI	LI9	AFMVLDVXAK	AK9	5	6	[2z55, 1vgo, 3wqj, 2ei4]
LWVNVALAGI	LI9	WGATLMIPXV	WV9	0	1	[2jaf]
LWTAYPIXWI	LI9	DVXAKVGFGF	DF9	5	6	[2z55, 1vgo, 1uaz, 3wqj, 2ei4]
LWVNVALAGI	LI9	DVXAKYXFAF	DF9	0	6	[1e12, 2jaf]
LAKAGYGVLI	LI9	RISMMVSALV	RV9	6	1	[3ddl]
LIGFLMSTQI	LI9	TPLLLLSLSW	TW9	3	2	[2m3g]
LAKAGYGVLI	LI9	ATWGFYPIAY	AY9	6	5	[3ddl]
LLATWGFYXI	LI9	AKAGYGVLIY	AY9	5	6	[3ddl]
LLATWGFYXI	LI9	YXIADVLAKA	YA9	5	6	[3ddl]
LVXKVGFXXI	LI9	RYYVTLVGIS	RS9	6	1	[4gyc, 3qdc, 2f93, 2f95]
LLATWGFYXI	LI9	IADVLAKAGY	IY9	5	6	[3ddl]
LFGMGAVAFI	LI9	NTVVMLAGFA	NA9	4	3	[2ksy, 1jgj]
LLATWGFYXI	LI9	KAGYGVLIYN	KN9	5	6	[3ddl]
LIGFLMSTQI	LI9	PLLLLSLSWT	PT9	3	2	[2m3g]
LAKAGYGVLI	LI9	GNARLLLLAT	GT9	6	5	[3ddl]
LIGFLMSTQI	LI9	AFLIILWGIW	AW9	3	4	[2m3g]
LAKAGYGVLI	LI9	VFIAGYHYFR	VR9	6	1	[3ddl]
LFGMGAVAFI	LI9	REFGIVITLN	RN9	4	3	[2ksy, 1jgj]
LFGMGAVAFI	LI9	EFGIVITLNT	ET9	4	3	[2ksy, 1jgj]
LFGMGAVAFI	LI9	GIVITLNTVV	GV9	4	3	[2ksy, 1jgj]
LVXKVGFXXI	LI9	RNLTVXXWAI	RI9	6	5	[1gue, 4gyc, 3qap, 3qdc, 2f93, 2ksy, 2f95, 1jgj, 1h68, 1gu8]
LVXKVGFXXI	LI9	GXXVGTLAXA	GA9	6	0	[1gue, 4gyc, 3qap, 3qdc, 2f93, 2ksy, 2f95, 1jgj, 1h68, 1gu8]
LLATWGFYXI	LI9	GYGVXIYNIA	GA9	5	6	[3ddl]
LTWALSTPMI	LI9	GMXVTGLAXA	GA9	2	3	[1e12]
LIGFLMSTQI	LI9	LIILWXIWNP	LP9	3	4	[2m3g]
LAKAGYGVLI	LI9	LLLATWGFYP	LP9	6	5	[3ddl]
LVXKVGFXXI	LI9	LTVXLWAIYP	LP9	6	5	[1gue, 4gyc, 3qap, 3qdc, 2f93, 2ksy, 2f95, 1jgj, 1h68, 1gu8]
LTWALSTPMI	LI9	LXAVSTILVP	LP9	2	1	[3qbl, 3vvk, 3qbg, 3qbi, 3qbk]
LTXLFWLGAI	LI9	VDVALIVYLD	VD9	0	6	[1jgj]
LVXKVGFXXI	LI9	TVXLWAIYPF	TF9	6	5	[1gue, 4gyc, 3qap, 3qdc, 2f93, 2ksy, 2f95, 1jgj, 1h68, 1gu8]
LAKAGYGVLI	LI9	FTVATMTASF	FF9	6	0	[3ddl]
LTXLFWLGAI	LI9	YXVMALGVGW	YW9	0	1	[1jgj]
LVXKVGFXXI	LI9	GTLAFAWAGR	GR9	6	0	[4gyc, 3qap, 3qdc, 2f93, 2ksy, 2f95, 1jgj]
LIGFLMSTQI	LI9	CAFLIILWXI	CI9	3	4	[2m3g]
LAKAGYGVLI	LI9	SFTVATMTAS	SS9	6	0	[3ddl]
LWVNVALAGI	LI9	SIXSYLGLXS	SS9	0	1	[1e12]
LTWALSTPMI	LI9	SIXSYTGLXS	SS9	2	1	[3qbl, 3vvk, 3a7k, 3qbg, 3abw, 3qbi, 3qbk]
LTWALSTPMI	LI9	SIXSYLGLXS	SS9	2	1	[1e12]
LLATWGFYXI	LI9	YGVLIYNIAK	YK9	5	6	[3ddl]
LAKAGYGVLI	LI9	MMVSALVVFI	MI9	6	1	[3ddl]
LIGFLMSTQI	LI9	FLIILWGIWN	FN9	3	4	[2m3g]
LAKAGYGVLI	LI9	FVFFVLARNN	FN9	6	0	[3ddl]
LAKAGYGVLI	LI9	ASFVFFVLAR	AR9	6	0	[3ddl]
LVXKVGFXXI	LI9	MLVGTLAFAW	MW9	6	0	[1gue, 4gyc, 3qap, 3qdc, 2f93, 2ksy, 2f95, 1jgj, 1h68, 1gu8]
LTWALSTPMI	LI9	MCVTGLAAAM	MM9	2	3	[1e12]
LTWALSTPMI	LI9	CVTGLAAAXT	CT9	2	3	[3qbl, 1e12, 3a7k, 3abw]
LAKAGYGVLI	LI9	NARLLLLATW	NW9	6	5	[3ddl]
LVXKVGFXXI	LI9	RLRNLTVXLW	RW9	6	5	[1gue, 4gyc, 3qap, 3qdc, 2f93, 2ksy, 2f95, 1jgj, 1h68, 1gu8]
LAKAGYGVLI	LI9	RLLLLATWGF	RF9	6	5	[3ddl]
LAKAGYGVLI	LI9	SFVFFVLARN	SN9	6	0	[3ddl]
LAKAGYGVLI	LI9	SMMVSALXVF	SF9	6	1	[3ddl]
LWVNVALAGI	LI9	SWAYSVLXVF	SF9	0	6	[1e12, 2jaf]
LWVNVALAGI	LI9	ATSWAYSVLD	AD9	0	6	[1e12]
IXWILTTPLI	II9	GISGIAAVAY	GY9	2	1	[1gue, 3qap, 3qdc, 2f93, 2ksy, 2f95, 1jgj, 1h68, 1gu8, 1h2s]
ILXXVGADGI	II9	WXXYAXWLXT	WT9	3	2	[1at9, 1e0p, 1r2n, 1r84, 1pxs, 1ap9, 1pxr, 4hwl, 1s54, 1s53, 1o0a, 3han, 3hao, 1kg9, 1kg8, 3haq, 2wjk, 3har, 2wjl, 3has, 1q5j, 1q5i, 1f50, 1tn5, 3utv, 1tn0, 3utw, 3utx, 4fpd, 3uty, 1brx, 1fbk, 1ucq, 4hyx, 1f4z, 1qkp, 1qko, 1p8h, 4md2, 4md1, 1c3w, 2ntu, 1kme, 2ntw, 1s52, 1s51, 1py6, 4ov0, 2i20, 1vjm, 3mbv, 1x0k, 1xji]
ILXXVGADGI	II9	FTTXLXXXXL	FL9	3	2	[1s8l, 1at9, 1e0p, 1s8j, 1r2n, 1r84, 1pxs, 1jv7, 1jv6, 1ap9, 1pxr, 4hwl, 1s54, 1s53, 1o0a, 3han, 3hao, 1kg9, 3hap, 1kg8, 3haq, 2wjk, 3har, 2wjl, 3has, 1q5j, 1q5i, 1f50, 1tn5, 3utv, 1tn0, 3utw, 3utx, 4fpd, 3uty, 1brx, 1fbk, 1ucq, 4hyx, 1f4z, 1qkp, 1qko, 1brd, 1p8h, 1mgy, 4md2, 4md1, 1c3w, 1bm1, 2ntu, 1kme, 2ntw, 1s52, 1s51, 1py6, 4ov0, 2i20, 1vjm, 3mbv, 1x0i, 1x0k, 1xji]
ILXXVGADGI	II9	IGTXLVGALT	IT9	3	3	[1brx, 1at9, 1bm1, 1q5i, 1s52, 1fbk, 1ucq, 1pxr, 4hwl, 1p8h, 1x0k, 1tn0, 3har, 3utx]
ILXXVGADGI	II9	ILYVXFFGFT	IT9	3	4	[1s8l, 1at9, 1e0p, 1s8j, 1r2n, 1r84, 4hyx, 1pxs, 1jv7, 1jv6, 1pxr, 4hwl, 1qkp, 1qko, 1s54, 1s53, 1mgy, 3han, 3hao, 3hap, 3has, 1bm1, 1q5i, 1kme, 1s52, 1s51, 1py6, 1vjm, 1tn5, 1x0i, 1x0k, 3utv, 1tn0, 3utw, 3utx, 1xji, 3uty]
ILXLXILXGI	II9	LIVYLDLVTK	LK9	1	6	[1h2s]
ILXXVGADGI	II9	AMLYXLYXXF	AF9	3	4	[1s8l, 1at9, 1e0p, 1s8j, 1r2n, 1r84, 1pxs, 1jv7, 1jv6, 1ap9, 1pxr, 4hwl, 1s54, 1s53, 1o0a, 3han, 3hao, 1kg9, 3hap, 1kg8, 3haq, 2wjk, 3har, 3has, 2wjl, 1q5j, 1q5i, 1f50, 1tn5, 3utv, 1tn0, 3utw, 3utx, 4fpd, 3uty, 1brx, 1fbk, 1ucq, 4hyx, 1f4z, 1qkp, 1qko, 1brd, 1p8h, 1mgy, 4md2, 4md1, 1c3w, 1bm1, 2ntu, 1kme, 2ntw, 1s52, 1s51, 1py6, 4ov0, 2i20, 1vjm, 3mbv, 1x0i, 1x0k, 1xji]
INIALAGLSI	II9	ALDIVAKYIF	AF9	0	6	[3qbl, 3vvk, 3a7k, 3abw, 3qbg, 3qbi, 3qbk]
ILXXVGADGI	II9	DWLXTTXLXL	DL9	3	2	[1at9, 1e0p, 1r2n, 1r84, 1pxs, 1ap9, 1pxr, 4hwl, 1s54, 1s53, 1o0a, 3han, 1kg9, 3hap, 1kg8, 3haq, 2wjk, 3har, 2wjl, 3has, 1q5j, 1q5i, 1f50, 1tn5, 3utv, 1tn0, 3utw, 3utx, 4fpd, 3uty, 1brx, 1fbk, 1ucq, 4hyx, 1f4z, 1qkp, 1qko, 1brd, 1p8h, 4md2, 4md1, 1c3w, 1bm1, 2ntu, 1kme, 2ntw, 1s52, 1s51, 1py6, 4ov0, 2i20, 1vjm, 3mbv, 1x0i, 1x0k, 1xji]
ILXLXILXGI	II9	DVALIVYLDL	DL9	1	6	[1h2s]
IXWILTTPLI	II9	FGIVITLXTV	FV9	2	3	[1gue, 3qap, 3qdc, 2f93, 2ksy, 2f95, 1jgj, 1h68, 1gu8]
IXWILTTPLI	II9	SREFGIVITL	SL9	2	3	[2f93, 2f95]
ILXXVGADGI	II9	SWLFTTPLLL	SL9	3	2	[1s8l, 1s8j, 1mgy, 1jv7, 1jv6]
ILXXVGADGI	II9	LXXLFFGFTS	LS9	3	4	[1qkp, 1s52, 3utv]
ILXXVGADGI	II9	RYADWLFTTA	RA9	3	2	[1q5j]
ILXXVGADGI	II9	LFTTPLLXXG	LG9	3	2	[1fbk, 4fpd]
ILXXVGADGI	II9	LXXLXXXFFG	LG9	3	4	[1s8l, 1at9, 1e0p, 1s8j, 1r2n, 1r84, 1pxs, 1jv7, 1jv6, 1pxr, 4hwl, 1s54, 1s53, 1o0a, 3han, 3hao, 3hap, 1kg8, 3haq, 2wjk, 3har, 2wjl, 3has, 1q5i, 1tn5, 3utv, 1tn0, 3utw, 3utx, 4fpd, 3uty, 4hyx, 1f4z, 1qkp, 1qko, 1brd, 1p8h, 1mgy, 1c3w, 1bm1, 2ntu, 1kme, 2ntw, 1s52, 1s51, 1py6, 2i20, 1vjm, 1x0i, 1x0k, 1xji]
ILXXVGADGI	II9	TAAMLYXLXV	TV9	3	4	[1s8l, 1at9, 1e0p, 1s8j, 1r2n, 1r84, 1pxs, 1jv7, 1jv6, 1ap9, 1pxr, 4hwl, 1s54, 1s53, 1o0a, 3han, 3hao, 1kg9, 3hap, 1kg8, 3haq, 2wjk, 3har, 2wjl, 3has, 1q5j, 1q5i, 1f50, 1tn5, 3utv, 1tn0, 3utw, 3utx, 4fpd, 3uty, 1brx, 1fbk, 1ucq, 4hyx, 1f4z, 1qkp, 1qko, 1brd, 1p8h, 1mgy, 4md2, 4md1, 1c3w, 1bm1, 2ntu, 1kme, 2ntw, 1s52, 1s51, 1py6, 4ov0, 2i20, 1vjm, 3mbv, 1x0i, 1x0k, 1xji]
ILXLXILXGI	II9	VALXVYLDLV	VV9	1	6	[1h2s]
IXWILTTPLI	II9	VAXXVMXLXV	VV9	2	1	[3qap, 3qdc, 2ksy, 1jgj]
ILXXVGADGI	II9	AAXLXXXXXL	AL9	3	4	[1s8l, 1at9, 1e0p, 1s8j, 1r2n, 1r84, 1pxs, 1jv7, 1jv6, 1ap9, 1pxr, 4hwl, 1s54, 1s53, 1o0a, 3han, 3hao, 1kg9, 3hap, 1kg8, 3haq, 3har, 2wjk, 2wjl, 1q5j, 1q5i, 1f50, 1tn5, 3utv, 1tn0, 3utw, 3utx, 4fpd, 3uty, 1brx, 1fbk, 1ucq, 4hyx, 1f4z, 1qkp, 1qko, 1brd, 1p8h, 1mgy, 4md2, 4md1, 1c3w, 1bm1, 2ntu, 1kme, 2ntw, 1s52, 1s51, 1py6, 4ov0, 2i20, 1vjm, 3mbv, 1x0i, 1x0k, 1xji]
IXWILTTPLI	II9	AAVAYXVMAL	AL9	2	1	[1gue, 3qap, 3qdc, 2ksy, 1jgj, 1h68, 1gu8, 1h2s]
INIALAGLSI	II9	AKYXFAXXLL	AL9	0	6	[3qbl, 3vvk, 3abw, 3qbg, 3qbi, 3qbk]
ILXXVGADGI	II9	AXWLFTTXLL	AL9	3	2	[1s8l, 1at9, 1s8j, 1e0p, 1r2n, 1r84, 1jv7, 1pxs, 1jv6, 1ap9, 1pxr, 4hwl, 1s54, 1s53, 1o0a, 3han, 3hao, 1kg9, 3hap, 1kg8, 3haq, 2wjk, 3har, 2wjl, 3has, 1q5j, 1q5i, 1f50, 1tn5, 3utv, 1tn0, 3utw, 3utx, 4fpd, 3uty, 1brx, 1fbk, 1ucq, 4hyx, 1f4z, 1qkp, 1qko, 1brd, 1p8h, 1mgy, 4md2, 4md1, 1c3w, 1bm1, 2ntu, 1kme, 2ntw, 1s52, 1s51, 1py6, 4ov0, 2i20, 1vjm, 3mbv, 1x0i, 1x0k, 1xji]
ILXXVGADGI	II9	ADGIMIGTXL	AL9	3	3	[1s8l, 1at9, 1e0p, 1s8j, 1r2n, 1r84, 1pxs, 1jv7, 1jv6, 1ap9, 1pxr, 4hwl, 1s54, 1s53, 1o0a, 3han, 3hao, 1kg9, 1kg8, 3haq, 2wjk, 3har, 2wjl, 3has, 1q5j, 1q5i, 1f50, 1tn5, 3utv, 1tn0, 3utw, 3utx, 4fpd, 3uty, 1brx, 1fbk, 1ucq, 4hyx, 1f4z, 1qkp, 1qko, 1brd, 1p8h, 1mgy, 4md2, 4md1, 1c3w, 1bm1, 2ntu, 1kme, 2ntw, 1s52, 1s51, 1py6, 4ov0, 2i20, 1vjm, 3mbv, 1x0i, 1x0k, 1xji]
ICGVCAFLII	II9	STQIVVITSG	SG9	4	3	[1xio, 2m3g, 4tl3]
IXWILTTPLI	II9	IVITLNTVVM	IM9	2	3	[1gue, 3qap, 3qdc, 2f93, 2ksy, 2f95, 1jgj, 1h68, 1gu8, 1h2s]
ICGVCAFLII	II9	LXSTQIVVIT	LT9	4	3	[1xio, 2m3g, 4tl3]
IXWILTTPLI	II9	AVAYXVXXLG	AG9	2	1	[3qap, 3qdc, 2ksy, 1jgj]
IXWILTTPLI	II9	AYXVXXLGXG	AG9	2	1	[3qap, 3qdc, 2ksy, 1jgj]
ILXXVGADGI	II9	WLFTXXXXXL	WL9	3	2	[1s8l, 1at9, 1e0p, 1s8j, 1r2n, 1r84, 1pxs, 1jv7, 1jv6, 1ap9, 1pxr, 4hwl, 1s54, 1s53, 1o0a, 3han, 3hao, 1kg9, 3hap, 1kg8, 3haq, 2wjk, 3har, 2wjl, 3has, 1q5j, 1q5i, 1f50, 1tn5, 3utv, 1tn0, 3utw, 3utx, 4fpd, 3uty, 1brx, 1fbk, 1ucq, 4hyx, 1f4z, 1qkp, 1qko, 1brd, 1p8h, 1mgy, 4md2, 4md1, 1c3w, 1bm1, 2ntu, 1kme, 2ntw, 1s52, 1s51, 1py6, 4ov0, 2i20, 1vjm, 3mbv, 1x0i, 1x0k, 1xji]
ILXXVGADGI	II9	WWXXSTAAML	WL9	3	4	[1s8l, 1at9, 1e0p, 1s8j, 1r2n, 1r84, 1pxs, 1ap9, 1pxr, 4hwl, 1s54, 1s53, 1o0a, 3han, 3hao, 1kg9, 3hap, 1kg8, 3haq, 2wjk, 3har, 2wjl, 3has, 1q5j, 1q5i, 1f50, 1tn5, 3utv, 1tn0, 3utw, 3utx, 4fpd, 3uty, 1brx, 1fbk, 1ucq, 4hyx, 1f4z, 1qkp, 1qko, 1p8h, 4md2, 4md1, 1c3w, 1bm1, 2ntu, 1kme, 2ntw, 1s52, 1s51, 1py6, 4ov0, 2i20, 1vjm, 3mbv, 1x0i, 1x0k, 1xji]
ILXXVGADGI	II9	GTGLVGALTK	GK9	3	3	[1at9]
IXWILTTPLI	II9	MXXGFAGAMV	MV9	2	3	[3qap, 3qdc, 1jgj]
IXWILTTPLI	II9	GIAAVAYXVM	GM9	2	1	[1gue, 3qap, 3qdc, 2f93, 2ksy, 2f95, 1jgj, 1h68, 1gu8, 1h2s]
IXWILTTPLI	II9	TVVMLAGFAG	TG9	2	3	[1gue, 3qap, 3qdc, 2f93, 2ksy, 2f95, 1jgj, 1h68, 1gu8, 1h2s]
IXWILTTPLI	II9	TLNTVVMLAG	TG9	2	3	[1gue, 3qap, 3qdc, 2f93, 2ksy, 2f95, 1jgj, 1h68, 1gu8, 1h2s]
ILXXVGADGI	II9	LXXXIAFTXY	LY9	3	1	[1s8l, 1at9, 1e0p, 1s8j, 1r2n, 1r84, 1jv7, 1jv6, 1ap9, 4hwl, 1s54, 1s53, 1o0a, 3hao, 1kg9, 1kg8, 3haq, 2wjk, 3har, 2wjl, 3has, 1q5j, 1q5i, 1f50, 1tn5, 3utx, 4fpd, 1brx, 1fbk, 1ucq, 4hyx, 1f4z, 1qkp, 1qko, 1brd, 1p8h, 1mgy, 4md2, 4md1, 1c3w, 1bm1, 2ntu, 1kme, 2ntw, 1s52, 1s51, 1py6, 4ov0, 2i20, 1vjm, 3mbv, 1x0i, 1x0k, 1xji]
INIALAGLSI	II9	LVPVVSIASY	LY9	0	1	[3qbl, 3vvk, 3a7k, 3abw, 3qbg, 3qbi, 3qbk]
IXWILTTPLI	II9	LXGISGIAXV	LV9	2	1	[1gue, 3qap, 3qdc, 2f93, 2ksy, 2f95, 1jgj, 1h68, 1gu8, 1h2s]
ILXXVGADGI	II9	LLLLDLAXLV	LV9	3	2	[1brx]
INIALAGLSI	II9	TXLVPVVSIA	TA9	0	1	[3qbl, 3vvk, 3a7k, 3abw, 3qbg, 3qbi, 3qbk]
IXWILTTPLI	II9	TLVGIXGIAA	TA9	2	1	[1gue, 3qap, 3qdc, 2f93, 2ksy, 2f95, 1jgj, 1h68, 1gu8, 1h2s]
ILXXVGADGI	II9	TTXLLXLXLA	TA9	3	2	[1s8l, 1at9, 1e0p, 1s8j, 1r2n, 1r84, 1pxs, 1jv7, 1jv6, 1pxr, 4hwl, 1s54, 1s53, 1o0a, 3han, 3hao, 3hap, 1kg8, 3haq, 2wjk, 3har, 2wjl, 3has, 1q5j, 1q5i, 1f50, 1tn5, 3utv, 1tn0, 3utw, 3utx, 3uty, 4fpd, 1brx, 1fbk, 4hyx, 1f4z, 1qkp, 1qko, 1brd, 1p8h, 1mgy, 4md2, 4md1, 1c3w, 1bm1, 2ntu, 1kme, 2ntw, 1s52, 1s51, 1py6, 4ov0, 2i20, 1vjm, 3mbv, 1x0i, 1x0k, 1xji]
INIALAGLSI	II9	IVAKYIFAFL	IL9	0	6	[3qbl, 3vvk, 3a7k, 3abw, 3qbg, 3qbi, 3qbk]
INIALAGLSI	II9	IFAFLLLXYL	IL9	0	6	[3qbl, 3vvk, 3qbg, 3qbi, 3qbk]
ILXXVGADGI	II9	ISXXAXLYXL	IL9	3	4	[1s8l, 1at9, 1e0p, 1s8j, 1r2n, 1r84, 1pxs, 1jv7, 1jv6, 1ap9, 1pxr, 4hwl, 1s54, 1s53, 1o0a, 3han, 3hao, 1kg9, 3hap, 1kg8, 3haq, 3har, 2wjk, 2wjl, 3has, 1q5j, 1q5i, 1f50, 1tn5, 3utv, 1tn0, 3utw, 3utx, 4fpd, 3uty, 1brx, 1fbk, 1ucq, 4hyx, 1f4z, 1qkp, 1qko, 1brd, 1p8h, 1mgy, 4md2, 4md1, 1c3w, 1bm1, 2ntu, 1kme, 2ntw, 1s52, 1s51, 1py6, 4ov0, 2i20, 1vjm, 3mbv, 1x0i, 1x0k, 1xji]
ILXXVGADGI	II9	VXXIAFTXXL	VL9	3	1	[1s8l, 1at9, 1e0p, 1s8j, 1r2n, 1r84, 1jv7, 1jv6, 1ap9, 4hwl, 1s54, 1s53, 1o0a, 3hao, 1kg9, 1kg8, 3haq, 2wjk, 3har, 2wjl, 3has, 1q5j, 1q5i, 1f50, 1tn5, 3utx, 4fpd, 1brx, 1fbk, 1ucq, 4hyx, 1f4z, 1qkp, 1qko, 1brd, 1p8h, 1mgy, 4md2, 4md1, 1c3w, 1bm1, 2ntu, 1kme, 2ntw, 1s52, 1s51, 1py6, 4ov0, 2i20, 1vjm, 3mbv, 1x0i, 1x0k, 1xji]
ICGVCAFLII	II9	VITSGLIAXL	VL9	4	3	[1xio, 2m3g]
INIALAGLSI	II9	VAKYIFAFLL	VL9	0	6	[3qbl, 3vvk, 3abw, 3qbg, 3qbi, 3qbk]
IXWILTTPLI	II9	VITLNTVVXL	VL9	2	3	[1gue, 3qap, 3qdc, 2f93, 2ksy, 2f95, 1jgj, 1h68, 1gu8, 1h2s]
INIALAGLSI	II9	VVSIXSYTGL	VL9	0	1	[3qbl, 3vvk, 3a7k, 3abw, 3qbg, 3qbi, 3qbk]
ICGVCAFLII	II9	MSTQIVVITS	MS9	4	3	[1xio, 2m3g, 4tl3]
INIALAGLSI	II9	ILVPVVSIAS	IS9	0	1	[3qbl, 3vvk, 3a7k, 3abw, 3qbg, 3qbi, 3qbk]
ICGVCAFLII	II9	ITSGLIAXLS	IS9	4	3	[2m3g]
ILXXVGADGI	II9	YAXWLXTXXL	YL9	3	2	[1s8l, 1at9, 1s8j, 1e0p, 1r2n, 1r84, 1jv7, 1pxs, 1jv6, 1ap9, 1pxr, 4hwl, 1s54, 1s53, 1o0a, 3han, 3hao, 1kg9, 3hap, 1kg8, 3haq, 2wjk, 3har, 2wjl, 3has, 1q5i, 1f50, 1tn5, 3utv, 1tn0, 3utw, 3utx, 4fpd, 3uty, 1brx, 1fbk, 1ucq, 4hyx, 1f4z, 1qkp, 1qko, 1brd, 1p8h, 1mgy, 4md2, 4md1, 1c3w, 1bm1, 2ntu, 1kme, 2ntw, 1s52, 1s51, 1py6, 4ov0, 2i20, 1vjm, 3mbv, 1x0i, 1x0k, 1xji]
ILXXVGADGI	II9	YXXWLFTTXL	YL9	3	2	[1q5j]
INIALAGLSI	II9	VSTILVPVVS	VS9	0	1	[3qbl, 3vvk, 3abw, 3qbg, 3qbi, 3qbk]
IXWILTTPLI	II9	IAXXAYXVMA	IA9	2	1	[1gue, 3qap, 3qdc, 2f93, 2ksy, 2f95, 1jgj, 1h68, 1gu8, 1h2s]
IXWILTTPLI	II9	ITLNTVVMLA	IA9	2	3	[1gue, 3qap, 3qdc, 2f93, 2ksy, 2f95, 1jgj, 1h68, 1gu8, 1h2s]
ICGVCAFLII	II9	IVVITSGLXA	IA9	4	3	[1xio, 2m3g, 4tl3]
ILXXVGADGI	II9	IMIGTGLVGA	IA9	3	3	[1at9, 1e0p, 1r2n, 1r84, 1pxs, 1ap9, 1pxr, 4hwl, 1s54, 1s53, 1o0a, 3han, 3hao, 1kg9, 1kg8, 3haq, 2wjk, 3har, 2wjl, 3has, 1q5j, 1q5i, 1f50, 1tn5, 3utv, 1tn0, 3utw, 3utx, 4fpd, 3uty, 1brx, 1fbk, 1ucq, 4hyx, 1f4z, 1qkp, 1qko, 1p8h, 4md2, 4md1, 1c3w, 1bm1, 2ntu, 1kme, 2ntw, 1s52, 1s51, 1py6, 4ov0, 2i20, 1vjm, 3mbv, 1x0k, 1xji]
ILXXVGADGI	II9	TLXXXIAFTM	TM9	3	1	[1s8l, 1at9, 1e0p, 1s8j, 1r2n, 1r84, 1jv7, 1jv6, 1ap9, 4hwl, 1s54, 1s53, 1o0a, 3hao, 1kg9, 1kg8, 3haq, 2wjk, 3har, 2wjl, 3has, 1q5j, 1q5i, 1f50, 1tn5, 3utv, 3utx, 4fpd, 1brx, 1fbk, 1ucq, 4hyx, 1f4z, 1qkp, 1qko, 1brd, 1p8h, 1mgy, 4md2, 4md1, 1c3w, 1bm1, 2ntu, 1kme, 2ntw, 1s52, 1s51, 1py6, 4ov0, 2i20, 1vjm, 3mbv, 1x0i, 1x0k, 1xji]
ILXXVGADGI	II9	TPLLXXXLXL	TL9	3	2	[1brx, 1s8l, 1at9, 1e0p, 1s8j, 1r2n, 1r84, 4hyx, 1f4z, 1pxs, 1jv7, 1jv6, 1pxr, 1qkp, 1qko, 1brd, 1s54, 1s53, 1mgy, 3han, 3hao, 3hap, 3haq, 2wjk, 3har, 2wjl, 3has, 1c3w, 1bm1, 1q5i, 2ntu, 1kme, 2ntw, 1s52, 1s51, 1py6, 2i20, 1vjm, 1tn5, 1x0i, 1x0k, 3utv, 1tn0, 3utw, 3utx, 1xji, 3uty]
ICGVCAFLII	II9	TQIVVITSGL	TL9	4	3	[1xio, 2m3g, 4tl3]
INIALAGLSI	II9	WAYSXLDIVA	WA9	0	6	[3qbl, 3vvk, 3a7k, 3abw, 3qbg, 3qbi, 3qbk]
ILXXVGADGI	II9	AXSXAAMLYV	AV9	3	4	[3har]
INIALAGLSI	II9	AXSTILVPVV	AV9	0	1	[3qbl, 3vvk, 3qbg, 3qbi, 3qbk]
ILXXVGADGI	II9	AISTAAMLYI	AI9	3	4	[1s8l, 1at9, 1e0p, 1s8j, 1r2n, 1r84, 1pxs, 1jv7, 1jv6, 1ap9, 1pxr, 4hwl, 1s54, 1s53, 1o0a, 3han, 3hao, 1kg9, 3hap, 1kg8, 2wjk, 2wjl, 3has, 1q5j, 1q5i, 1f50, 1tn5, 3utv, 1tn0, 3utw, 3utx, 4fpd, 3uty, 1brx, 1fbk, 1ucq, 4hyx, 1f4z, 1qkp, 1qko, 1brd, 1p8h, 1mgy, 4md2, 4md1, 1c3w, 1bm1, 2ntu, 1kme, 2ntw, 1s52, 1s51, 1py6, 4ov0, 2i20, 1vjm, 3mbv, 1x0i, 1x0k, 1xji]
ILXXVGADGI	II9	AXXTAAMLYA	AA9	3	4	[3haq]
ILXXVGADGI	II9	AAMLYILYVA	AA9	3	4	[3has]
ILXLXILXGI	II9	ALTVLFXAIA	AA9	1	0	[1h2s]
ILXXVGADGI	II9	AIXXLXXXXA	AA9	3	1	[1s8l, 1at9, 1e0p, 1s8j, 1r2n, 1r84, 1pxs, 1jv7, 1jv6, 1ap9, 4hwl, 1s54, 1o0a, 3hao, 1kg9, 1kg8, 3haq, 2wjk, 3har, 2wjl, 3has, 1q5j, 1q5i, 1f50, 1tn5, 3utv, 4fpd, 1brx, 1fbk, 1ucq, 4hyx, 1f4z, 1qkp, 1qko, 1brd, 1p8h, 1mgy, 4md2, 4md1, 1c3w, 1bm1, 2ntu, 1kme, 2ntw, 1s52, 1s51, 1py6, 4ov0, 2i20, 1vjm, 3mbv, 1x0i, 1x0k, 1xji]
ILXXVGADGI	II9	FYAIXTLXXA	FA9	3	1	[1brx, 1s8l, 1e0p, 1s8j, 1r2n, 1r84, 4hyx, 1f4z, 1pxs, 1jv7, 1jv6, 1qkp, 1qko, 1s54, 1o0a, 1mgy, 3hao, 1kg8, 3haq, 2wjk, 3har, 2wjl, 3has, 1c3w, 1bm1, 1q5i, 2ntu, 1kme, 2ntw, 1s51, 1py6, 4ov0, 2i20, 1vjm, 1tn5, 1x0i, 1x0k, 1xji, 4fpd]
ILXXVGADGI	II9	FVWWAISTAA	FA9	3	4	[1at9, 1e0p, 1r2n, 1r84, 1pxs, 1ap9, 1pxr, 4hwl, 1s54, 1s53, 1o0a, 3han, 3hao, 1kg9, 1kg8, 3haq, 2wjk, 3har, 2wjl, 3has, 1q5j, 1q5i, 1f50, 1tn5, 3utv, 1tn0, 3utw, 3utx, 4fpd, 3uty, 1brx, 1fbk, 1ucq, 4hyx, 1f4z, 1qkp, 1qko, 1p8h, 4md2, 4md1, 1c3w, 1bm1, 2ntu, 1kme, 2ntw, 1s52, 1s51, 1py6, 4ov0, 2i20, 1vjm, 3mbv, 1x0k, 1xji]
ILXXVGADGI	II9	VLYVLFFGFT	VT9	3	4	[3har]
INIALAGLSI	II9	VPVVSIASYT	VT9	0	1	[3qbl, 3vvk, 3a7k, 3abw, 3qbg, 3qbi, 3qbk]
ILXXVGADGI	II9	DGIMIXTGLV	DV9	3	3	[1s8l, 1at9, 1e0p, 1s8j, 1r2n, 1r84, 1pxs, 1ap9, 1pxr, 4hwl, 1s54, 1s53, 1o0a, 3han, 3hao, 1kg9, 1kg8, 3haq, 2wjk, 3har, 2wjl, 3has, 1q5j, 1q5i, 1f50, 1tn5, 3utv, 1tn0, 3utw, 3utx, 4fpd, 3uty, 1brx, 1fbk, 1ucq, 4hyx, 1f4z, 1qkp, 1qko, 1p8h, 4md2, 4md1, 1c3w, 1bm1, 2ntu, 1kme, 2ntw, 1s52, 1s51, 1py6, 4ov0, 2i20, 1vjm, 3mbv, 1x0k, 1xji]
ILXXVGADGI	II9	MXXTGLXXXL	ML9	3	3	[1at9, 1e0p, 1r2n, 1r84, 1pxs, 1ap9, 1pxr, 4hwl, 1s54, 1s53, 1o0a, 3han, 3hao, 1kg9, 1kg8, 2wjk, 3har, 2wjl, 3has, 1q5j, 1q5i, 1f50, 1tn5, 3utv, 1tn0, 3utx, 4fpd, 3uty, 1brx, 1fbk, 1ucq, 1f4z, 1qkp, 1qko, 1p8h, 4md2, 4md1, 1c3w, 1bm1, 2ntu, 1kme, 2ntw, 1s52, 1s51, 1py6, 4ov0, 2i20, 1vjm, 3mbv, 1x0k, 1xji]
ILXXVGADGI	II9	GADGXMIXTG	GG9	3	3	[1s8l, 1at9, 1e0p, 1s8j, 1r2n, 1r84, 1pxs, 1jv7, 1jv6, 1ap9, 1pxr, 4hwl, 1s54, 1s53, 1o0a, 3han, 3hao, 1kg9, 1kg8, 3haq, 2wjk, 3har, 2wjl, 3has, 1q5j, 1q5i, 1f50, 1tn5, 3utv, 1tn0, 3utw, 3utx, 4fpd, 3uty, 1brx, 1fbk, 1ucq, 4hyx, 1f4z, 1qkp, 1qko, 1brd, 1p8h, 1mgy, 4md2, 4md1, 1c3w, 1bm1, 2ntu, 1kme, 2ntw, 1s52, 1s51, 1py6, 4ov0, 2i20, 1vjm, 3mbv, 1x0i, 1x0k, 1xji]
ILXXVGADGI	II9	GXMIXTGLVG	GG9	3	3	[1s8l, 1at9, 1e0p, 1s8j, 1r2n, 1r84, 1pxs, 1ap9, 1pxr, 4hwl, 1s54, 1s53, 1o0a, 3han, 3hao, 1kg9, 1kg8, 3haq, 2wjk, 3har, 2wjl, 3has, 1q5j, 1q5i, 1f50, 1tn5, 3utv, 1tn0, 3utw, 3utx, 4fpd, 3uty, 1brx, 1fbk, 1ucq, 4hyx, 1f4z, 1qkp, 1qko, 1p8h, 4md2, 4md1, 1c3w, 1bm1, 2ntu, 1kme, 2ntw, 1s52, 1s51, 1py6, 4ov0, 2i20, 1vjm, 3mbv, 1x0k, 1xji]
ILXXVGADGI	II9	LFTTXLXXXD	LD9	3	2	[1s8l, 1at9, 1e0p, 1s8j, 1r2n, 1r84, 1pxs, 1jv7, 1jv6, 1ap9, 1pxr, 4hwl, 1s54, 1s53, 1o0a, 3han, 1kg9, 3hao, 3hap, 1kg8, 3haq, 2wjk, 3har, 2wjl, 3has, 1q5j, 1q5i, 1f50, 1tn5, 3utv, 1tn0, 3utw, 3utx, 3uty, 1brx, 1ucq, 4hyx, 1f4z, 1qkp, 1qko, 1brd, 1p8h, 1mgy, 4md2, 4md1, 1c3w, 1bm1, 2ntu, 1kme, 2ntw, 1s52, 1s51, 1py6, 4ov0, 1vjm, 3mbv, 1x0i, 1x0k, 1xji]
ILXLXILXGI	II9	GALTVLFGAI	GI9	1	0	[1h2s]
ILXXVGADGI	II9	ALXVLFFGFT	AT9	3	4	[3haq]
ILXLXILXGI	II9	ALXVYLDLVT	AT9	1	6	[1h2s]
ILXXVGADGI	II9	ARYAXWLFXT	AT9	3	2	[1at9, 1e0p, 1r2n, 1r84, 1pxs, 1ap9, 1pxr, 4hwl, 1s54, 1s53, 1o0a, 3han, 3hao, 1kg9, 1kg8, 3haq, 2wjk, 3har, 2wjl, 3has, 1q5j, 1q5i, 1f50, 1tn5, 3utv, 1tn0, 3utw, 3utx, 4fpd, 3uty, 1brx, 1fbk, 1ucq, 4hyx, 1f4z, 1qkp, 1qko, 1p8h, 4md2, 4md1, 1c3w, 1bm1, 2ntu, 1kme, 2ntw, 1s52, 1s51, 1py6, 4ov0, 2i20, 1vjm, 3mbv, 1x0i, 1x0k, 1xji]
ILXXVGADGI	II9	WAISTAAXLY	WY9	3	4	[1s8l, 1at9, 1e0p, 1s8j, 1r2n, 1r84, 1pxs, 1jv7, 1jv6, 1ap9, 1pxr, 4hwl, 1s54, 1s53, 1o0a, 3han, 3hao, 1kg9, 3hap, 1kg8, 3haq, 2wjk, 3har, 2wjl, 3has, 1q5j, 1q5i, 1f50, 1tn5, 3utv, 1tn0, 3utw, 3utx, 4fpd, 3uty, 1brx, 1fbk, 1ucq, 4hyx, 1f4z, 1qkp, 1qko, 1p8h, 4md2, 4md1, 1c3w, 1bm1, 2ntu, 1kme, 2ntw, 1s52, 1s51, 1py6, 4ov0, 2i20, 1vjm, 3mbv, 1x0i, 1x0k, 1xji]
ILXXVGADGI	II9	PLXXXXLXLL	PL9	3	2	[1brx, 1s8l, 1e0p, 1pxs, 1jv7, 1jv6, 1pxr, 1qkp, 1qko, 1brd, 1s54, 1s53, 1mgy, 2wjl, 3has, 1c3w, 1bm1, 1q5i, 2ntu, 1kme, 2i20, 1vjm, 1tn5, 1x0k, 1tn0]
ILXXVGADGI	II9	IXTXXXXIAF	IF9	3	1	[1s8l, 1at9, 1e0p, 1s8j, 1r2n, 1r84, 1pxs, 1jv7, 1jv6, 1ap9, 4hwl, 1s54, 1o0a, 3hao, 1kg9, 1kg8, 3haq, 2wjk, 3har, 2wjl, 3has, 1q5j, 1q5i, 1f50, 1tn5, 3utv, 4fpd, 1brx, 1fbk, 1ucq, 4hyx, 1f4z, 1qkp, 1qko, 1brd, 1p8h, 1mgy, 4md2, 4md1, 1c3w, 1bm1, 2ntu, 1kme, 2ntw, 1s52, 1s51, 1py6, 4ov0, 2i20, 1vjm, 3mbv, 1x0i, 1x0k, 1xji]
ILXXVGADGI	II9	MLYXLYVXFF	MF9	3	4	[1s8l, 1at9, 1e0p, 1s8j, 1r2n, 1r84, 1pxs, 1jv7, 1jv6, 1pxr, 4hwl, 1s54, 1s53, 1o0a, 3han, 3hao, 3hap, 1kg8, 3haq, 2wjk, 3har, 3has, 2wjl, 1q5j, 1q5i, 1tn5, 3utv, 1tn0, 3utw, 3utx, 4fpd, 3uty, 1fbk, 1ucq, 4hyx, 1f4z, 1qkp, 1qko, 1brd, 1p8h, 1mgy, 4md2, 4md1, 1c3w, 1bm1, 2ntu, 1kme, 2ntw, 1s52, 1s51, 1py6, 4ov0, 2i20, 1vjm, 3mbv, 1x0i, 1x0k, 1xji]
ILXXVGADGI	II9	YXLYVXFFGF	YF9	3	4	[1s8l, 1at9, 1e0p, 1s8j, 1r2n, 1r84, 4hyx, 1f4z, 1pxs, 1jv7, 1jv6, 1pxr, 4hwl, 1qkp, 1qko, 1s54, 1s53, 1mgy, 3han, 3hao, 3hap, 3haq, 3har, 2wjl, 3has, 1c3w, 1bm1, 1q5i, 2ntu, 1kme, 1s52, 1s51, 1py6, 2i20, 1vjm, 1tn5, 1x0i, 1x0k, 3utv, 1tn0, 3utw, 3utx, 1xji, 4fpd, 3uty]
ILXXVGADGI	II9	YXAXYADWLF	YF9	3	2	[1q5i, 1kme, 1s52, 1fbk, 1r2n, 1r84, 1pxs, 1pxr, 4hwl, 1tn5, 1qkp, 1p8h, 3han, 1x0k, 3utv, 1tn0, 3har, 3utx, 1xji, 3has, 3uty]
ILXXVGADGI	II9	RYAXWLXTTP	RP9	3	2	[1s8l, 1at9, 1s8j, 1e0p, 1r2n, 1r84, 1jv7, 1pxs, 1jv6, 1ap9, 1pxr, 4hwl, 1s54, 1s53, 1o0a, 3han, 3hao, 1kg9, 3hap, 1kg8, 3haq, 2wjk, 3har, 2wjl, 3has, 1q5i, 1f50, 1tn5, 3utv, 1tn0, 3utw, 3utx, 4fpd, 3uty, 1brx, 1fbk, 1ucq, 4hyx, 1f4z, 1qkp, 1qko, 1brd, 1p8h, 1mgy, 4md2, 4md1, 1c3w, 1bm1, 2ntu, 1kme, 2ntw, 1s52, 1s51, 1py6, 4ov0, 2i20, 1vjm, 3mbv, 1x0i, 1x0k, 1xji]
ILXXVGADGI	II9	DWLFTTPLLA	DA9	3	2	[3hao]
ILXXVGADGI	II9	STXAXLYXLY	SY9	3	4	[1s8l, 1at9, 1e0p, 1s8j, 1r2n, 1r84, 1pxs, 1jv7, 1jv6, 1ap9, 1pxr, 4hwl, 1s54, 1s53, 1o0a, 3han, 3hao, 1kg9, 3hap, 1kg8, 3haq, 3har, 2wjk, 2wjl, 3has, 1q5j, 1q5i, 1f50, 1tn5, 3utv, 1tn0, 3utw, 3utx, 4fpd, 3uty, 1brx, 1fbk, 1ucq, 4hyx, 1f4z, 1qkp, 1qko, 1brd, 1p8h, 1mgy, 4md2, 4md1, 1c3w, 1bm1, 2ntu, 1kme, 2ntw, 1s52, 1s51, 1py6, 4ov0, 2i20, 1vjm, 3mbv, 1x0i, 1x0k, 1xji]
IXWILTTPLI	II9	YYVTLVGISG	YG9	2	1	[1gue, 3qap, 3qdc, 2f93, 2ksy, 2f95, 1jgj, 1h68, 1gu8]
IXWILTTPLI	II9	SGIAAVAYXV	SV9	2	1	[1gue, 3qap, 3qdc, 2f93, 2ksy, 2f95, 1jgj, 1h68, 1gu8, 1h2s]
INIALAGLSI	II9	SWAYSXLDIV	SV9	0	6	[3qbl, 3vvk, 3a7k, 3abw, 3qbg, 3qbi, 3qbk]
IXWILTTPLI	II9	LNTVVMLXXF	LF9	2	3	[1gue, 3qap, 3qdc, 2f93, 2ksy, 2f95, 1jgj, 1h68, 1gu8, 1h2s]
ILXLXILXGI	II9	VYLDLVTKVG	VG9	1	6	[1h2s]
ILXXVGADGI	II9	KFYAIXTLVP	KP9	3	1	[1c3w, 1e0p, 1q5i, 2ntu, 1kme, 2ntw, 1s51, 1py6, 1f4z, 1pxs, 2i20, 1vjm, 1qko, 1s54, 1x0i, 1x0k, 3hao, 3haq, 1tn0, 2wjk, 2wjl]
ILXXVGADGI	II9	TTLXXXIAFT	TT9	3	1	[1s8l, 1at9, 1e0p, 1s8j, 1r2n, 1r84, 1pxs, 1jv7, 1jv6, 1ap9, 4hwl, 1s54, 1o0a, 3hao, 1kg9, 1kg8, 3haq, 2wjk, 3har, 2wjl, 3has, 1q5j, 1q5i, 1f50, 1tn5, 3utv, 4fpd, 1brx, 1fbk, 1ucq, 4hyx, 1f4z, 1qkp, 1qko, 1brd, 1p8h, 1mgy, 4md2, 4md1, 1c3w, 1bm1, 2ntu, 1kme, 2ntw, 1s52, 1s51, 1py6, 4ov0, 2i20, 1vjm, 3mbv, 1x0i, 1x0k, 1xji]
ILXXVGADGI	II9	VWWAISTAAM	VM9	3	4	[1at9, 1e0p, 1r2n, 1r84, 1pxs, 1ap9, 1pxr, 4hwl, 1s54, 1s53, 1o0a, 3han, 3hao, 1kg9, 3hap, 1kg8, 3haq, 2wjk, 3har, 2wjl, 3has, 1q5j, 1q5i, 1f50, 1tn5, 3utv, 1tn0, 3utw, 3utx, 4fpd, 3uty, 1brx, 1fbk, 1ucq, 4hyx, 1f4z, 1qkp, 1qko, 1p8h, 4md2, 4md1, 1c3w, 1bm1, 2ntu, 1kme, 2ntw, 1s52, 1s51, 1py6, 4ov0, 2i20, 1vjm, 3mbv, 1x0k, 1xji]
IXWILTTPLI	II9	VMXAGFAGAM	VM9	2	3	[3qap, 3qdc, 2ksy, 1jgj]
IXWILTTPLI	II9	YVXLVGISGI	YI9	2	1	[1gue, 3qap, 3qdc, 2f93, 2ksy, 2f95, 1jgj, 1h68, 1gu8]
ILXXVGADGI	II9	YAIXXLXXXI	YI9	3	1	[1s8l, 1at9, 1e0p, 1s8j, 1r2n, 1r84, 1pxs, 1jv7, 1jv6, 4hwl, 1s54, 1o0a, 3hao, 1kg8, 3haq, 2wjk, 3har, 2wjl, 3has, 1q5j, 1q5i, 1f50, 1tn5, 3utv, 4fpd, 1brx, 1fbk, 1ucq, 4hyx, 1f4z, 1qkp, 1qko, 1p8h, 1mgy, 4md2, 4md1, 1c3w, 1bm1, 2ntu, 1kme, 2ntw, 1s52, 1s51, 1py6, 4ov0, 2i20, 1vjm, 3mbv, 1x0i, 1x0k, 1xji]
INIALAGLSI	II9	PXVSIASYXG	PG9	0	1	[3qbl, 3vvk, 3a7k, 3abw, 3qbg, 3qbi, 3qbk]
IXWILTTPLI	II9	VVXLAGFAGA	VA9	2	3	[3qap, 3qdc, 2ksy, 1jgj, 1h2s]
IXWILTTPLI	II9	VGISGIAAVA	VA9	2	1	[1gue, 3qap, 3qdc, 2f93, 2ksy, 2f95, 1jgj, 1h68, 1gu8, 1h2s]
IXWILTTPLI	II9	VTXVGISGIA	VA9	2	1	[1gue, 3qap, 3qdc, 2f93, 2ksy, 2f95, 1jgj, 1h68, 1gu8]
INIALAGLSI	II9	VSIASYTGLA	VA9	0	1	[3qbl, 3vvk, 3a7k, 3abw, 3qbg, 3qbi, 3qbk]
ILXLXILXGI	II9	VXALTVXFGA	VA9	1	0	[1h2s]
ICGVCAFLII	II9	IGFLMSTQIV	IV9	4	3	[2m3g]
INIALAGLSI	II9	IAVSTILVPV	IV9	0	1	[3qbl, 3vvk, 3qbg, 3qbi, 3qbk]
ILXLXILXGI	II9	IVYLXLVTXV	IV9	1	6	[1h2s]
IXWILTTPLI	II9	ISGIAAVAYV	IV9	2	1	[1gue, 3qap, 3qdc, 2f93, 2f95, 1h68, 1gu8, 1h2s]
INIALAGLSI	II9	AYSXLDIVAK	AK9	0	6	[3qbl, 3vvk, 3a7k, 3abw, 3qbg, 3qbi, 3qbk]
INIALAGLSI	II9	TSWAYSALXI	TI9	0	6	[3qbl, 3vvk, 3a7k, 3abw, 3qbg, 3qbi, 3qbk]
INIALAGLSI	II9	DIVAKYXFAF	DF9	0	6	[3qbl, 3vvk, 3a7k, 3abw, 3qbg, 3qbi, 3qbk]
IXWILTTPLI	II9	RYYVTLVGIS	RS9	2	1	[3qdc, 2f93, 2f95]
IXWILTTPLI	II9	NTVVMLAGFA	NA9	2	3	[1gue, 3qap, 3qdc, 2f93, 2ksy, 2f95, 1jgj, 1h68, 1gu8, 1h2s]
ILXXVGADGI	II9	KKFYAIXTLV	KV9	3	1	[2ntu, 1s54]
INIALAGLSI	II9	KYIFAFLLLN	KN9	0	6	[3qbl, 3vvk, 3qbg, 3qbi, 3qbk]
IXWILTTPLI	II9	DSREFGIVIT	DT9	2	3	[2f93, 2f95]
IXWILTTPLI	II9	REFGIVITLN	RN9	2	3	[1gue, 3qdc, 2f93, 2ksy, 2f95, 1jgj, 1h68, 1gu8]
IXWILTTPLI	II9	EFGIVITLNT	ET9	2	3	[1gue, 3qap, 3qdc, 2f93, 2ksy, 2f95, 1jgj, 1h68, 1gu8]
IXWILTTPLI	II9	GIVITLNTVV	GV9	2	3	[1gue, 3qap, 3qdc, 2f93, 2ksy, 2f95, 1jgj, 1h68, 1gu8]
ICGVCAFLII	II9	GFLMSTQIVV	GV9	4	3	[1xio, 2m3g, 4tl3]
ILXLXILXGI	II9	VDVALIVYLD	VD9	1	6	[1h2s]
ICGVCAFLII	II9	VVITSGLIAD	VD9	4	3	[1xio, 2m3g, 4tl3]
INIALAGLSI	II9	SIXSYTGLXS	SS9	0	1	[3qbl, 3vvk, 3a7k, 3abw, 3qbg, 3qbi, 3qbk]
IXWILTTPLI	II9	YXVMALGVGW	YW9	2	1	[3qap, 3qdc, 2ksy, 1jgj]
ICGVCAFLII	II9	QIVVITSGLI	QI9	4	3	[1xio, 2m3g, 4tl3]
ICGVCAFLII	II9	FLMSTQIVVI	FI9	4	3	[1xio, 2m3g, 4tl3]
ICGVCAFLII	II9	TLIGFLMSTQ	TQ9	4	3	[2m3g]
GAVAFXGLVY	GY9	YVRLRNLTVV	YV9	4	5	[2ksy, 1jgj]
GISGIAAVAY	GY9	FXPRYIDWIL	FL9	1	2	[3qap, 3qdc, 2ksy, 1jgj]
GAVAFXGLVY	GY9	VXLWAIYPFI	VI9	4	5	[1gue, 4gyc, 3qdc, 3qap, 2f93, 2ksy, 2f95, 1jgj, 1h68, 1gu8, 1h2s]
GAVAFXGLVY	GY9	FGIVITLXTV	FV9	4	3	[1gue, 4gyc, 3qdc, 3qap, 2f93, 2ksy, 2f95, 1jgj, 1h68, 1gu8]
GISGIAAVAY	GY9	FWLGAIGXLV	FV9	1	0	[1gue, 4gyc, 3qap, 3qdc, 2f93, 2ksy, 2f95, 1jgj, 1h68, 1gu8, 1h2s]
GAVAFXGLVY	GY9	VLWAIYPFIW	VW9	4	5	[2ksy, 1jgj]
GAVAFXGLVY	GY9	NXTVXLWAIY	NY9	4	5	[1gue, 4gyc, 3qdc, 3qap, 2f93, 2ksy, 2f95, 1jgj, 1h68, 1gu8]
GISGIAAVAY	GY9	LDLVTXVGXG	LG9	1	6	[1gue, 4gyc, 3qap, 3qdc, 2f93, 2ksy, 2f95, 1jgj, 1h68, 1gu8, 1h2s]
GAVAFXGLVY	GY9	IVITLNTVVM	IM9	4	3	[1gue, 4gyc, 3qdc, 3qap, 2f93, 2ksy, 2f95, 1jgj, 1h68, 1gu8, 1h2s]
GISGIAAVAY	GY9	WLGAIGMLVG	WG9	1	0	[1gue, 4gyc, 3qap, 3qdc, 2f93, 2ksy, 2f95, 1jgj, 1h68, 1gu8, 1h2s]
GISGIAAVAY	GY9	LGAIGMLVXT	LT9	1	0	[1gue, 4gyc, 3qap, 3qdc, 2f93, 2ksy, 2f95, 1jgj, 1h68, 1gu8, 1h2s]
GISGIAAVAY	GY9	LFWLXAIGXL	LL9	1	0	[1gue, 4gyc, 3qap, 3qdc, 2f93, 2ksy, 2f95, 1jgj, 1h68, 1gu8, 1h2s]
GISGIAAVAY	GY9	LXXPLIVXXL	LL9	1	2	[1gue, 4gyc, 3qap, 3qdc, 2f93, 2ksy, 2f95, 1jgj, 1h68, 1gu8]
GAVAFXGLVY	GY9	MXXGFAGAMV	MV9	4	3	[3qdc, 3qap, 1jgj]
GISGIAAVAY	GY9	GXIGMLVGTL	GL9	1	0	[1gue, 4gyc, 3qap, 3qdc, 2f93, 2ksy, 2f95, 1jgj, 1h68, 1gu8, 1h2s]
GAVAFXGLVY	GY9	TLNTVVMLAG	TG9	4	3	[1gue, 4gyc, 3qdc, 3qap, 2f93, 2ksy, 2f95, 1jgj, 1h68, 1gu8, 1h2s]
GAVAFXGLVY	GY9	TVVMLAGFAG	TG9	4	3	[1gue, 4gyc, 3qdc, 3qap, 2f93, 2ksy, 2f95, 1jgj, 1h68, 1gu8, 1h2s]
GISGIAAVAY	GY9	TTPLIVYXLG	TG9	1	2	[1gue, 4gyc, 3qap, 3qdc, 2f93, 2ksy, 2f95, 1jgj, 1h68, 1gu8]
GAVAFXGLVY	GY9	VXLRNLTVXL	VL9	4	5	[1gue, 4gyc, 3qdc, 3qap, 2f93, 2ksy, 2f95, 1jgj, 1h68, 1gu8]
GAVAFXGLVY	GY9	VITLNTVVXL	VL9	4	3	[1gue, 4gyc, 3qdc, 3qap, 2f93, 2ksy, 2f95, 1jgj, 1h68, 1gu8, 1h2s]
GISGIAAVAY	GY9	YXXWXLTXXL	YL9	1	2	[1gue, 3qap, 3qdc, 2f93, 2ksy, 2f95, 1jgj, 1h68, 1gu8, 1h2s]
GAVAFXGLVY	GY9	ITLNTVVMLA	IA9	4	3	[1gue, 4gyc, 3qdc, 3qap, 2f93, 2ksy, 2f95, 1jgj, 1h68, 1gu8, 1h2s]
GAVAFXGLVY	GY9	ILWAIYPFIW	IW9	4	5	[1gue, 4gyc, 3qdc, 3qap, 2f93, 2f95, 1h68, 1gu8, 1h2s]
GISGIAAVAY	GY9	TKVGFGFIAL	TL9	1	6	[1gue, 4gyc, 3qap, 3qdc, 2f93, 2ksy, 2f95, 1jgj, 1h68, 1gu8]
GISGIAAVAY	GY9	TPXIVYXLGL	TL9	1	2	[1gue, 4gyc, 3qap, 3qdc, 2f93, 2ksy, 2f95, 1jgj, 1h68, 1gu8]
GISGIAAVAY	GY9	AIGMLVGTLA	AA9	1	0	[1gue, 4gyc, 3qap, 3qdc, 2f93, 2ksy, 2f95, 1jgj, 1h68, 1gu8, 1h2s]
GISGIAAVAY	GY9	VXRYIDWXLT	VT9	1	2	[2ksy, 1jgj]
GISGIAAVAY	GY9	DWILTTPLIV	DV9	1	2	[1gue, 3qap, 3qdc, 2f93, 2ksy, 2f95, 1jgj, 1h68, 1gu8, 1h2s]
GISGIAAVAY	GY9	APRYIXWILT	AT9	1	2	[1gue, 3qap, 3qdc, 1h68, 1gu8, 1h2s]
GISGIAAVAY	GY9	WIXTTPLIVY	WY9	1	2	[1gue, 4gyc, 3qap, 3qdc, 2f93, 2ksy, 2f95, 1jgj, 1h68, 1gu8, 1h2s]
GISGIAAVAY	GY9	PLIVYXLXLL	PL9	1	2	[1gue, 4gyc, 3qdc, 2f93, 2f95, 1jgj, 1h68, 1gu8]
GISGIAAVAY	GY9	ILTTPLIVYF	IF9	1	2	[1gue, 4gyc, 3qap, 3qdc, 2f93, 2ksy, 2f95, 1jgj, 1h68, 1gu8]
GISGIAAVAY	GY9	IGMLVGTLXF	IF9	1	0	[1gue, 4gyc, 3qap, 3qdc, 2f93, 2ksy, 2f95, 1jgj, 1h68, 1gu8, 1h2s]
GISGIAAVAY	GY9	RYXXWXLXXP	RP9	1	2	[1gue, 3qap, 3qdc, 2f93, 2ksy, 2f95, 1jgj, 1h68, 1gu8, 1h2s]
GISGIAAVAY	GY9	YLDLVTKVGF	YF9	1	6	[1gue, 4gyc, 3qap, 3qdc, 2f93, 2ksy, 2f95, 1jgj, 1h68, 1gu8, 1h2s]
GAVAFXGLVY	GY9	LNTVVMLXXF	LF9	4	3	[1gue, 4gyc, 3qdc, 3qap, 2f93, 2ksy, 2f95, 1jgj, 1h68, 1gu8, 1h2s]
GISGIAAVAY	GY9	VGXLAFAWAG	VG9	1	0	[1gue, 4gyc, 3qap, 3qdc, 2f93, 2ksy, 2f95, 1jgj, 1h68, 1gu8]
GISGIAAVAY	GY9	VYLDLVTKVG	VG9	1	6	[1gue, 4gyc, 3qap, 3qdc, 2f93, 2ksy, 2f95, 1jgj, 1h68, 1gu8, 1h2s]
GAVAFXGLVY	GY9	VMXAGFAGAM	VM9	4	3	[4gyc, 3qdc, 3qap, 2ksy, 1jgj]
GAVAFXGLVY	GY9	YVXLRNLTVI	YI9	4	5	[1gue, 4gyc, 3qdc, 3qap, 1h68, 1gu8]
GISGIAAVAY	GY9	VGFGXIALDA	VA9	1	6	[4gyc, 3qap, 3qdc, 1jgj]
GAVAFXGLVY	GY9	VVXLAGFAGA	VA9	4	3	[4gyc, 3qdc, 3qap, 2ksy, 1jgj, 1h2s]
GISGIAAVAY	GY9	VTXVGFGXIA	VA9	1	6	[1gue, 4gyc, 3qap, 3qdc, 2f93, 2ksy, 2f95, 1jgj, 1h68, 1gu8]
GISGIAAVAY	GY9	IVYLXLVTXV	IV9	1	6	[1gue, 4gyc, 3qap, 3qdc, 2f93, 2ksy, 2f95, 1jgj, 1h68, 1gu8, 1h2s]
GISGIAAVAY	GY9	DLVTKVGFGF	DF9	1	6	[1gue, 4gyc, 3qap, 3qdc, 2f93, 2ksy, 2f95, 1jgj, 1h68, 1gu8, 1h2s]
GAVAFXGLVY	GY9	NTVVMLAGFA	NA9	4	3	[1gue, 4gyc, 3qdc, 3qap, 2f93, 2ksy, 2f95, 1jgj, 1h68, 1gu8, 1h2s]
GISGIAAVAY	GY9	PRYIXWILTT	PT9	1	2	[1gue, 3qap, 3qdc, 2f93, 2ksy, 2f95, 1jgj, 1h68, 1gu8, 1h2s]
GAVAFXGLVY	GY9	REFGIVITLN	RN9	4	3	[1gue, 4gyc, 3qdc, 2f93, 2ksy, 2f95, 1jgj, 1h68, 1gu8]
GAVAFXGLVY	GY9	EFGIVITLNT	ET9	4	3	[1gue, 4gyc, 3qdc, 3qap, 2f93, 2ksy, 2f95, 1jgj, 1h68, 1gu8]
GAVAFXGLVY	GY9	GIVITLNTVV	GV9	4	3	[1gue, 4gyc, 3qdc, 3qap, 2f93, 2ksy, 2f95, 1jgj, 1h68, 1gu8]
GAVAFXGLVY	GY9	RNLTVXXWAI	RI9	4	5	[1gue, 4gyc, 3qdc, 3qap, 2f93, 2ksy, 2f95, 1jgj, 1h68, 1gu8]
GAVAFXGLVY	GY9	LTVXLWAIYP	LP9	4	5	[1gue, 4gyc, 3qdc, 3qap, 2f93, 2ksy, 2f95, 1jgj, 1h68, 1gu8, 1h2s]
GISGIAAVAY	GY9	GXXVGTLAXA	GA9	1	0	[1gue, 4gyc, 3qap, 3qdc, 2f93, 2ksy, 2f95, 1jgj, 1h68, 1gu8, 1h2s]
GISGIAAVAY	GY9	KVGFGFIALD	KD9	1	6	[1gue, 4gyc, 3qap, 3qdc, 2f93, 2ksy, 2f95, 1jgj, 1h68, 1gu8]
GAVAFXGLVY	GY9	TVXLWAIYPF	TF9	4	5	[1gue, 4gyc, 3qdc, 3qap, 2f93, 2ksy, 2f95, 1jgj, 1h68, 1gu8, 1h2s]
GISGIAAVAY	GY9	GTLAFAWAGR	GR9	1	0	[4gyc, 3qap, 3qdc, 2f93, 2ksy, 2f95, 1jgj]
GISGIAAVAY	GY9	MLVGTLAFAW	MW9	1	0	[1gue, 4gyc, 3qap, 3qdc, 2f93, 2ksy, 2f95, 1jgj, 1h68, 1gu8]
GAVAFXGLVY	GY9	RLRNLTVXLW	RW9	4	5	[1gue, 4gyc, 3qdc, 3qap, 2f93, 2ksy, 2f95, 1jgj, 1h68, 1gu8]
CFIVVLXILL	CL9	FDIAMCVTGL	FL9	4	3	[3vvk, 3qbl, 3abw, 3qbg, 3qbi, 3qbk]
CFIVVLXILL	CL9	ITFDIXMXVT	IT9	4	3	[3vvk, 3qbl, 3abw, 3qbg, 3qbi, 3qbk]
CFIVVLXILL	CL9	FXXLKLXTVV	FV9	4	5	[3vvk, 3qbl, 3qbg, 3qbi, 3qbk]
CFIVVLXILL	CL9	VXWXXYPXXW	VW9	4	5	[3vvk, 3qbl, 3abw, 3qbg, 3qbi, 3qbk]
CFIVVLXILL	CL9	VVXWLGYPXV	VV9	4	5	[3vvk, 3qbl, 3abw, 3qbg, 3qbi, 3qbk]
CGVCAFLIIL	CL9	STQIVVITSG	SG9	4	3	[1xio, 2m3g, 4tl3]
CGVCAFLIIL	CL9	LXSTQIVVIT	LT9	4	3	[1xio, 2m3g, 4tl3]
CFIVVLXILL	CL9	LXLXTVVXWL	LL9	4	5	[3vvk, 3qbl, 3abw, 3qbg, 3qbi, 3qbk]
CFIVVLXILL	CL9	TFDIAMCVTG	TG9	4	3	[3vvk, 3qbl, 3abw, 3qbg, 3qbi, 3qbk]
CFIVVLXILL	CL9	LLTVVMWLGY	LY9	4	5	[3vvk, 3qbl, 3abw, 3qbg, 3qbi, 3qbk]
CGVCAFLIIL	CL9	VITSGLIAXL	VL9	4	3	[1xio, 2m3g]
CGVCAFLIIL	CL9	MSTQIVVITS	MS9	4	3	[1xio, 2m3g, 4tl3]
CGVCAFLIIL	CL9	ITSGLIAXLS	IS9	4	3	[2m3g]
CFIVVLXILL	CL9	TAITFDIXMC	TC9	4	3	[3vvk, 3qbl, 3abw, 3qbg, 3qbi, 3qbk]
CFIVVLXILL	CL9	IXXCVTGLXA	IA9	4	3	[3vvk, 3qbl, 3abw, 3qbg, 3qbi, 3qbk]
CGVCAFLIIL	CL9	IVVITSGLXA	IA9	4	3	[1xio, 2m3g, 4tl3]
CGVCAFLIIL	CL9	TQIVVITSGL	TL9	4	3	[1xio, 2m3g, 4tl3]
CFIVVLXILL	CL9	AITFDIAMCV	AV9	4	3	[3vvk, 3qbl, 3abw, 3qbg, 3qbi, 3qbk]
CFIVVLXILL	CL9	AMCVTXLAAA	AA9	4	3	[3vvk, 3qbl, 3abw, 3qbg, 3qbi, 3qbk]
CFIVVLXILL	CL9	MXVTGLAAAL	ML9	4	3	[3vvk, 3qbl, 3abw, 3qbg, 3qbi, 3qbk]
CFIVVLXILL	CL9	TKLFTAITFD	TD9	4	3	[3vvk, 3qbl, 3qbg, 3qbi, 3qbk]
CFIVVLXILL	CL9	KLFTAITFDI	KI9	4	3	[3vvk, 3qbl, 3qbg, 3qbi, 3qbk]
CFIVVLXILL	CL9	DIXMCVTGLA	DA9	4	3	[3vvk, 3qbl, 3abw, 3qbg, 3qbi, 3qbk]
CFIVVLXILL	CL9	FTXITFDIXM	FM9	4	3	[3vvk, 3qbl, 3abw, 3qbg, 3qbi, 3qbk]
CFIVVLXILL	CL9	STLKLLTVVM	SM9	4	5	[3vvk, 3qbl, 3qbg, 3qbi, 3qbk]
CGVCAFLIIL	CL9	IGFLMSTQIV	IV9	4	3	[2m3g]
CFIVVLXILL	CL9	TVVXWLGYPI	TI9	4	5	[3vvk, 3qbl, 3abw, 3qbg, 3qbi, 3qbk]
CFIVVLXILL	CL9	TLKLLTVVMW	TW9	4	5	[3vvk, 3qbl, 3qbg, 3qbi, 3qbk]
CFIVVLXILL	CL9	KLLTVVMWLG	KG9	4	5	[3vvk, 3qbl, 3abw, 3qbg, 3qbi, 3qbk]
CGVCAFLIIL	CL9	GFLMSTQIVV	GV9	4	3	[1xio, 2m3g, 4tl3]
CFIVVLXILL	CL9	LXVVXWLXYP	LP9	4	5	[3vvk, 3qbl, 3abw, 3qbg, 3qbi, 3qbk]
CGVCAFLIIL	CL9	VVITSGLIAD	VD9	4	3	[1xio, 2m3g, 4tl3]
CGVCAFLIIL	CL9	QIVVITSGLI	QI9	4	3	[1xio, 2m3g, 4tl3]
CGVCAFLIIL	CL9	FLMSTQIVVI	FI9	4	3	[1xio, 2m3g, 4tl3]
CFIVVLXILL	CL9	CVTGLAAAXT	CT9	4	3	[3qbl, 3abw]
CGVCAFLIIL	CL9	TLIGFLMSTQ	TQ9	4	3	[2m3g]
FDIAMCVTGL	FL9	YAISCAXFIV	YV9	3	4	[3qbl, 3vvk, 3a7k, 3qbg, 3abw, 3qbi, 3qbk]
FTTXLXXXXL	FL9	WXXYAXWLXT	WT9	2	2	[1m0k, 1at9, 1e0p, 1r2n, 1r84, 1pxs, 1ap9, 1pxr, 4hwl, 1s54, 1s53, 1o0a, 3han, 1kg9, 1kg8, 3hap, 3haq, 3har, 2wjk, 2wjl, 3has, 1q5i, 1f50, 1tn5, 3nsb, 3utv, 3utw, 1tn0, 3utx, 3uty, 1brx, 1brr, 1p8i, 1ucq, 4hyx, 1f4z, 1qkp, 1qko, 1p8h, 4md2, 4md1, 3ns0, 1c3w, 2ntu, 1kme, 2ntw, 1s52, 1s51, 1py6, 4ov0, 1vjm, 3mbv, 1x0k, 1xji]
FTTXLXXXXL	FL9	IGXDALMXXT	IT9	2	3	[2z55, 1vgo]
FSTIAFXXVL	FL9	IGXDALMXXT	IT9	4	3	[2z55, 1vgo, 3wqj, 2ei4]
FTTXLXXXXL	FL9	IGTXLVGALT	IT9	2	3	[1brx, 1at9, 1bm1, 1q5i, 1brr, 1s52, 1fbk, 1ucq, 1pxr, 4hwl, 1p8h, 1x0k, 1tn0, 3har, 3utx]
FAKYVFAXIL	FL9	TLMIPLVSIS	TS9	6	1	[1e12, 2jaf, 2jag]
FTTXLXXXXL	FL9	MVXDXXXKVG	MG9	2	6	[1m0k, 1s8l, 1at9, 1e0p, 1s8j, 1r2n, 1r84, 1pxs, 1jv7, 1jv6, 1ap9, 1pxr, 4hwl, 1s54, 1s53, 1o0a, 3han, 1kg9, 1kg8, 3hap, 3haq, 3har, 2wjk, 2wjl, 3has, 1q5i, 1f50, 1tn5, 3nsb, 1cwq, 3utv, 3utw, 1tn0, 3utx, 3uty, 1brx, 1brr, 1p8i, 1ucq, 4hyx, 1f4z, 1qkp, 1qko, 1brd, 1p8h, 1mgy, 4md2, 4md1, 3ns0, 1c3w, 1bm1, 2ntu, 1kme, 2ntw, 1s52, 1s51, 1py6, 4ov0, 1vjm, 3mbv, 1x0i, 1x0k, 1xji]
FTTXLXXXXL	FL9	MXLSMXLGYG	MG9	2	1	[1at9, 1kme, 1brr, 1s52, 1r2n, 1r84, 4hwl, 1qkp, 3han, 3hap, 3har, 3utx, 1xji, 3has, 3uty]
FTTXLXXXXL	FL9	AXAAXLXMFF	AF9	2	1	[2z55, 1vgo]
FAKYVFAXIL	FL9	ALXXIAXLXF	AF9	6	0	[1e12, 2jaf, 2jag]
FFSKVGFSFL	FL9	AXMTIGAXXF	AF9	6	0	[1xio, 2m3g, 4tl3]
FTTXLXXXXL	FL9	DWLXTTXLXL	DL9	2	2	[1m0k, 1at9, 1e0p, 1r2n, 1r84, 1pxs, 1ap9, 1pxr, 4hwl, 1vgo, 1s54, 1s53, 1o0a, 3han, 1kg9, 1kg8, 3hap, 3haq, 3har, 2wjk, 2wjl, 3has, 1q5i, 1f50, 2z55, 1tn5, 3nsb, 1cwq, 3utv, 3utw, 1tn0, 3utx, 3uty, 1brx, 1brr, 1p8i, 1ucq, 4hyx, 1f4z, 1qkp, 1qko, 1brd, 1p8h, 4md2, 4md1, 3ns0, 1c3w, 1bm1, 2ntu, 1kme, 2ntw, 1s52, 1s51, 1py6, 4ov0, 1vjm, 3mbv, 1x0i, 1x0k, 1xji]
FTTXLXXXXL	FL9	DVSXKVGXGL	DL9	2	6	[1p8i, 1jv6]
FAKYVFAXIL	FL9	VXXLXLGYPI	VI9	6	5	[2jaf, 2jag]
FTTXLXXXXL	FL9	VXAKVGXGLI	VI9	2	6	[1p8i, 1jv6]
FAKYVFAXIL	FL9	VNVALAGIAI	VI9	6	0	[1e12, 2jaf]
FTTXLXXXXL	FL9	SAKVGXXLXL	SL9	2	6	[1jv6]
FTTXLXXXXL	FL9	FXVXDXXXXV	FV9	2	6	[1m0k, 1s8l, 1at9, 1e0p, 1s8j, 1r2n, 1r84, 1pxs, 1jv7, 1jv6, 1ap9, 1pxr, 4hwl, 1s54, 1s53, 1o0a, 3han, 1kg9, 1kg8, 3hap, 3haq, 3har, 2wjk, 2wjl, 3has, 1q5i, 1f50, 1tn5, 3nsb, 1cwq, 3utv, 3utw, 1tn0, 3utx, 3uty, 1brx, 1brr, 1p8i, 1ucq, 4hyx, 1f4z, 1qkp, 1qko, 1brd, 1p8h, 1mgy, 4md2, 4md1, 3ns0, 1c3w, 1bm1, 2ntu, 1kme, 2ntw, 1s52, 1s51, 1py6, 4ov0, 1vjm, 3mbv, 1x0i, 1x0k, 1xji]
FTTXLXXXXL	FL9	FXXLRNVTVV	FV9	2	5	[1s8l, 1e0p, 1s8j, 1pxs, 1jv7, 1jv6, 1pxr, 4hwl, 1qkp, 1qko, 1s54, 1s53, 1mgy, 3haq, 3har, 2wjl, 3has, 1c3w, 1q5i, 2ntu, 1kme, 2ntw, 1s52, 1s51, 1py6, 1vjm, 1tn5, 1x0k, 1tn0, 3utx, 3uty]
FDIAMCVTGL	FL9	FXVVLYILLV	FV9	3	4	[3qbl, 3vvk, 3qbg, 3qbi, 3qbk]
FTTXLXXXXL	FL9	KVGXGXILLR	KR9	2	6	[1brx, 1s8l, 1at9, 1e0p, 1s8j, 1r2n, 1r84, 1f4z, 1pxs, 1jv7, 1jv6, 1pxr, 4hwl, 1qkp, 1qko, 1brd, 1s54, 1s53, 1o0a, 1mgy, 3han, 1kg8, 3hap, 3haq, 3har, 2wjk, 2wjl, 3has, 1c3w, 1bm1, 1q5i, 2ntu, 1kme, 2ntw, 1s51, 1py6, 4ov0, 1vjm, 1tn5, 1x0i, 1x0k, 3utw, 1tn0, 3utx, 1xji, 3uty]
FTTXLXXXXL	FL9	KVGXGFXLLR	KR9	2	6	[2z55, 1vgo]
FFSKVGFSFL	FL9	LVAMFIPIWS	LS9	6	1	[1xio, 2m3g, 4tl3]
FTTXLXXXXL	FL9	LRNVTVVLWS	LS9	2	5	[1s8l, 1at9, 1e0p, 1s8j, 1r2n, 1r84, 1pxs, 1jv7, 1jv6, 1ap9, 1pxr, 4hwl, 1s54, 1s53, 1o0a, 3han, 1kg9, 1kg8, 3hap, 3haq, 3har, 2wjk, 2wjl, 3has, 1q5i, 1f50, 1tn5, 3nsb, 3utv, 3utw, 1tn0, 3utx, 3uty, 1brx, 1brr, 1ucq, 4hyx, 1f4z, 1qkp, 1qko, 1brd, 1p8h, 1mgy, 4md2, 4md1, 3ns0, 1c3w, 1bm1, 2ntu, 1kme, 2ntw, 1s52, 1s51, 1py6, 4ov0, 1vjm, 3mbv, 1x0i, 1x0k, 1xji]
FAKYVFAXIL	FL9	LMIPLVSISS	LS9	6	1	[1e12, 2jaf, 2jag]
FDIAMCVTGL	FL9	VVLXILLVEW	VW9	3	4	[3qbl, 3vvk, 3qbg, 3qbi, 3qbk]
FFSKVGFSFL	FL9	VXWXGYPXXW	VW9	6	5	[1xio, 2m3g, 4tl3]
FTTXLXXXXL	FL9	VLRNXTVVLW	VW9	2	5	[1s8l, 1at9, 1e0p, 1s8j, 1r2n, 1r84, 1pxs, 1jv7, 1jv6, 1pxr, 4hwl, 1s54, 1s53, 1o0a, 3han, 1kg8, 3hap, 3haq, 3har, 2wjk, 2wjl, 3has, 1q5i, 1tn5, 3utv, 3utw, 1tn0, 3utx, 3uty, 1brx, 4hyx, 1f4z, 1qkp, 1qko, 1brd, 1mgy, 1c3w, 1bm1, 2ntu, 1kme, 2ntw, 1s52, 1s51, 1py6, 4ov0, 1vjm, 1x0i, 1x0k, 1xji]
FAKYVFAXIL	FL9	VXWXGYPXXW	VW9	6	5	[1e12, 2jaf, 2jag]
FDIAMCVTGL	FL9	RWFWYAISXA	RA9	3	4	[3qbl, 3vvk, 3a7k, 3qbg, 3abw, 3qbi, 3qbk]
FIFVGALXXL	FL9	LXXXXGIXLG	LG9	0	1	[4gyc, 1h2s]
FTTXLXXXXL	FL9	LDXXXKVGXG	LG9	2	6	[1p8i, 1jv6]
FTTXLXXXXL	FL9	LVGADGIXIG	LG9	2	3	[1m0k, 1s8l, 1at9, 1e0p, 1s8j, 1r2n, 1r84, 1pxs, 1jv7, 1jv6, 1ap9, 1pxr, 4hwl, 1s54, 1s53, 1o0a, 3han, 3hao, 1kg9, 1kg8, 3haq, 3har, 2wjk, 2wjl, 3has, 1q5j, 1q5i, 1f50, 1tn5, 3nsb, 1cwq, 3utv, 3utw, 1tn0, 3utx, 4fpd, 3uty, 1brx, 1brr, 1p8i, 1fbk, 1ucq, 4hyx, 1f4z, 1qkp, 1qko, 1brd, 1p8h, 1mgy, 4md2, 4md1, 3ns0, 1c3w, 1bm1, 2ntu, 1kme, 2ntw, 1s52, 1s51, 1py6, 4ov0, 2i20, 1vjm, 3mbv, 1x0i, 1x0k, 1x…
FFSKVGFSFL	FL9	TVLWIGYPIV	TV9	6	5	[1xio, 2m3g, 4tl3]
FAKYVFAXIL	FL9	VAXAGIAILV	VV9	6	0	[1e12, 2jaf, 2jag]
FXPRYIDWIL	FL9	VAXXVMXLXV	VV9	2	1	[3qap, 3qdc, 2ksy, 1jgj]
FAKYVFAXIL	FL9	VVXWLGYPXV	VV9	6	5	[1e12, 2jaf, 2jag]
FDIAMCVTGL	FL9	WYAISCACFI	WI9	3	4	[3qbl, 3vvk, 3a7k, 3qbg, 3abw, 3qbi, 3qbk]
FFSKVGFSFL	FL9	WIGYPIXWXI	WI9	6	5	[1xio, 2m3g, 4tl3]
FDIAMCVTGL	FL9	STPMILLALG	SG9	3	2	[3qbl, 3vvk, 3qbg, 3qbi, 3qbk]
FAKYVFAXIL	FL9	SLXVNXALAG	SG9	6	0	[1e12]
FTTXLXXXXL	FL9	AXAIAFTXXL	AL9	2	1	[3han]
FTTXLXXXXL	FL9	ADGIMIGTXL	AL9	2	3	[1m0k, 1s8l, 1at9, 1e0p, 1s8j, 1r2n, 1r84, 1pxs, 1jv7, 1jv6, 1ap9, 1pxr, 4hwl, 1s54, 1s53, 1o0a, 3han, 3hao, 1kg9, 1kg8, 3hap, 3haq, 3har, 2wjk, 2wjl, 3has, 1q5j, 1q5i, 1f50, 1tn5, 3nsb, 1cwq, 3utv, 3utw, 1tn0, 3utx, 4fpd, 3uty, 1brx, 1brr, 1p8i, 1fbk, 1ucq, 4hyx, 1f4z, 1qkp, 1qko, 1brd, 1p8h, 1mgy, 4md2, 4md1, 3ns0, 1c3w, 1bm1, 2ntu, 1kme, 2ntw, 1s52, 1s51, 1py6, 4ov0, 2i20, 1vjm, 3mbv, 1x0i, 1x…
FTTXLXXXXL	FL9	AFTXXLSXLL	AL9	2	1	[1s8l, 1at9, 1e0p, 1s8j, 1r2n, 1r84, 1pxs, 1ap9, 1pxr, 4hwl, 1s54, 1s53, 1o0a, 3han, 3hao, 1kg9, 1kg8, 3hap, 3haq, 3har, 2wjk, 2wjl, 3has, 1q5i, 1f50, 1tn5, 3nsb, 1tn0, 3utx, 3uty, 1brx, 1brr, 1ucq, 4hyx, 1f4z, 1qkp, 1qko, 1brd, 1p8h, 4md2, 4md1, 3ns0, 1c3w, 1bm1, 2ntu, 1kme, 2ntw, 1s52, 1s51, 1py6, 4ov0, 2i20, 1vjm, 3mbv, 1x0k, 1xji]
FTTXLXXXXL	FL9	AXWLFTTXLL	AL9	2	2	[1m0k, 1at9, 1e0p, 1r2n, 1r84, 1pxs, 1ap9, 1pxr, 4hwl, 1vgo, 1s54, 1s53, 1o0a, 3han, 1kg9, 1kg8, 3hap, 3haq, 3har, 2wjk, 2wjl, 3has, 1q5i, 1f50, 2z55, 1tn5, 3nsb, 1cwq, 3utv, 3utw, 1tn0, 3utx, 3uty, 1brx, 1brr, 1p8i, 1ucq, 4hyx, 1f4z, 1qkp, 1qko, 1brd, 1p8h, 4md2, 4md1, 3ns0, 1c3w, 1bm1, 2ntu, 1kme, 2ntw, 1s52, 1s51, 1py6, 4ov0, 1vjm, 3mbv, 1x0i, 1x0k, 1xji]
FTTXLXXXXL	FL9	AKVGXGXXLL	AL9	2	6	[1s8l, 1at9, 1e0p, 1s8j, 1r2n, 1r84, 1pxs, 1jv7, 1pxr, 1jv6, 4hwl, 1s54, 1s53, 1o0a, 3han, 1kg9, 1kg8, 3hap, 3haq, 3har, 2wjk, 2wjl, 3has, 1q5i, 1f50, 1tn5, 3nsb, 3utv, 3utw, 1tn0, 3utx, 3uty, 1brx, 1ucq, 4hyx, 1f4z, 1qkp, 1qko, 1brd, 1p8h, 1mgy, 4md2, 4md1, 3ns0, 1c3w, 1bm1, 2ntu, 1kme, 2ntw, 1s52, 1s51, 1py6, 4ov0, 1vjm, 3mbv, 1x0i, 1x0k, 1xji]
FFSKVGFSFL	FL9	AXXIPIWSGL	AL9	6	1	[1xio, 2m3g, 4tl3]
FXPRYIDWIL	FL9	AAVAYXVMAL	AL9	2	1	[3qap, 3qdc, 2ksy, 1jgj]
FTTXLXXXXL	FL9	AKVGXGFXLL	AL9	2	6	[2z55, 1vgo]
FDIAMCVTGL	FL9	AXFIVVLXXL	AL9	3	4	[3qbl, 3vvk, 3qbg, 3abw, 3qbi, 3qbk]
FFSKVGFSFL	FL9	IPIWSGLAYM	IM9	6	1	[1xio, 2m3g, 4tl3]
FFSKVGFSFL	FL9	IWSGLAYMAM	IM9	6	1	[1xio, 2m3g, 4tl3]
FTTXLXXXXL	FL9	LSXLLGYGLT	LT9	2	1	[4hwl, 1at9, 1s52, 3utv]
FTTXLXXXXL	FL9	ALMXXXGLXG	AG9	2	3	[2z55, 1vgo]
FSTICMIVVL	FL9	ALMXXXGLXG	AG9	4	3	[1uaz]
FXPRYIDWIL	FL9	AYXVXXLGXG	AG9	2	1	[3qap, 3qdc, 2ksy, 1jgj]
FXPRYIDWIL	FL9	AVAYXVXXLG	AG9	2	1	[3qap, 3qdc, 2ksy, 1jgj]
FSTIAFXXVL	FL9	ALMXXXGLXG	AG9	4	3	[2z55, 1vgo, 3wqj, 2ei4]
FGTRGLWGFL	FL9	ALMIXXGYPG	AG9	4	3	[3ddl]
FTTXLXXXXL	FL9	AVGADXIMIG	AG9	2	3	[3hap]
FAKYVFAXIL	FL9	LXXLVVXXWL	LL9	6	5	[2jaf, 2jag]
FDIAMCVTGL	FL9	LXTPMILXXL	LL9	3	2	[3qbl, 3vvk, 3qbg, 3abw, 3qbi, 3qbk]
FAKYVFAXIL	FL9	LVSISSYLGL	LL9	6	1	[1e12]
FTTXLXXXXL	FL9	WLFTXXXXXL	WL9	2	2	[1m0k, 1s8l, 1at9, 1e0p, 1s8j, 1r2n, 1r84, 1pxs, 1jv7, 1jv6, 1ap9, 1pxr, 4hwl, 1vgo, 1s54, 1s53, 1o0a, 3han, 1kg9, 1kg8, 3hap, 3haq, 3har, 2wjk, 2wjl, 3has, 1q5i, 1f50, 2z55, 1tn5, 3nsb, 1cwq, 3utv, 3utw, 1tn0, 3utx, 3uty, 1brx, 1brr, 1p8i, 1ucq, 4hyx, 1f4z, 1qkp, 1qko, 1brd, 1p8h, 1mgy, 4md2, 4md1, 3ns0, 1c3w, 1bm1, 2ntu, 1kme, 2ntw, 1s52, 1s51, 1py6, 4ov0, 1vjm, 3mbv, 1x0i, 1x0k, 1xji]
FDIAMCVTGL	FL9	WALSTPMILL	WL9	3	2	[3qbl, 3vvk, 3a7k, 3qbg, 3abw, 3qbi, 3qbk]
FTTXLXXXXL	FL9	GTGLVGALTK	GK9	2	3	[1at9]
FXPRYIDWIL	FL9	MXXGFAGAMV	MV9	2	3	[3qap, 3qdc, 1jgj]
FXPRYIDWIL	FL9	GIAAVAYXVM	GM9	2	1	[3qap, 3qdc, 2ksy, 1jgj]
FTTXLXXXXL	FL9	GTLIGVDALM	GM9	2	3	[2z55, 1vgo]
FTTXLXXXXL	FL9	GIASAAYLXM	GM9	2	1	[2z55, 1vgo]
FSTIAFXXVL	FL9	GTLIGVDALM	GM9	4	3	[2z55, 1vgo]
FTTXLXXXXL	FL9	TMXLSMLLGY	TY9	2	1	[1at9, 1kme, 1brr, 1s52, 1r2n, 1r84, 4hwl, 1qkp, 3han, 3hap, 3har, 3utx, 1xji, 3has, 3uty]
FFSKVGFSFL	FL9	TYFTVLWIGY	TY9	6	5	[1xio, 2m3g, 4tl3]
FXPRYIDWIL	FL9	TVVMLAGFAG	TG9	2	3	[3qap, 3qdc, 2ksy, 1jgj]
FTTXLXXXXL	FL9	TXLAXVGAXG	TG9	2	3	[1s8l, 1at9, 1e0p, 1s8j, 1r2n, 1r84, 1pxs, 1jv7, 1jv6, 1pxr, 4hwl, 1s54, 1s53, 1o0a, 3han, 3hao, 1kg8, 3hap, 3haq, 3har, 2wjk, 2wjl, 3has, 1q5i, 1f50, 1tn5, 3utv, 3utw, 1tn0, 3utx, 4fpd, 3uty, 1brx, 4hyx, 1f4z, 1qkp, 1qko, 1p8h, 1mgy, 4md2, 4md1, 1c3w, 1bm1, 2ntu, 1kme, 2ntw, 1s52, 1s51, 1py6, 4ov0, 2i20, 1vjm, 3mbv, 1x0i, 1x0k, 1xji]
FXPRYIDWIL	FL9	TLNTVVMLAG	TG9	2	3	[3qap, 3qdc, 2ksy, 1jgj]
FTTXLXXXXL	FL9	LVXXIASAAY	LY9	2	1	[2z55, 1vgo]
FTTXLXXXXL	FL9	LXXXIAFTXY	LY9	2	1	[1m0k, 1s8l, 1at9, 1e0p, 1s8j, 1r2n, 1r84, 1jv7, 1pxs, 1jv6, 1ap9, 1pxr, 4hwl, 1s54, 1s53, 1o0a, 3han, 3hao, 1kg9, 1kg8, 3hap, 3haq, 3har, 2wjk, 2wjl, 3has, 1q5j, 1q5i, 1f50, 1tn5, 3nsb, 1cwq, 1tn0, 3utx, 4fpd, 3uty, 1brx, 1brr, 1p8i, 1fbk, 1ucq, 4hyx, 1f4z, 1qkp, 1qko, 1brd, 1p8h, 1mgy, 4md2, 4md1, 3ns0, 1c3w, 1bm1, 2ntu, 1kme, 2ntw, 1s52, 1s51, 1py6, 4ov0, 2i20, 1vjm, 3mbv, 1x0i, 1x0k, 1xji]
FDIAMCVTGL	FL9	LVPVVSIASY	LY9	3	1	[3qbl, 3vvk, 3a7k, 3qbg, 3abw, 3qbi, 3qbk]
FGTRGLWGFL	FL9	LAALMIVLGY	LY9	4	3	[3ddl]
FTTXLXXXXL	FL9	TIGTLXGVDA	TA9	2	3	[2z55, 1vgo]
FTTXLXXXXL	FL9	TLVXAIAFTA	TA9	2	1	[1pxs]
FXPRYIDWIL	FL9	TLVGIXGIAA	TA9	2	1	[3qap, 3qdc, 2ksy, 1jgj]
FSTIAFXXVL	FL9	TIGTLXGVDA	TA9	4	3	[2z55, 1vgo]
FTTXLXXXXL	FL9	TXLVPGIAXA	TA9	2	1	[2z55, 1vgo]
FDIAMCVTGL	FL9	TXLVPVVSIA	TA9	3	1	[3qbl, 3vvk, 3a7k, 3qbg, 3abw, 3qbi, 3qbk]
FAKYVFAXIL	FL9	LXGIAXLXXV	LV9	6	0	[1e12, 2jaf, 2jag]
FSTIAFXXVL	FL9	LXGVDALMIV	LV9	4	3	[2z55, 1vgo, 2ei4]
FSTICMIVVL	FL9	LXGVDALMIV	LV9	4	3	[1uaz]
FXPRYIDWIL	FL9	LXGISGIAXV	LV9	2	1	[3qap, 3qdc, 2ksy, 1jgj]
FTTXLXXXXL	FL9	LXGVDALMIV	LV9	2	3	[2z55, 1vgo]
FTTXLXXXXL	FL9	KVLRNVTVVL	KL9	2	5	[1brx, 1s8l, 1e0p, 1s8j, 1r2n, 1r84, 4hyx, 1f4z, 1pxs, 1jv7, 1jv6, 1pxr, 4hwl, 1qkp, 1qko, 1s54, 1s53, 1o0a, 1mgy, 3han, 3hap, 3haq, 3har, 2wjk, 2wjl, 3has, 1c3w, 1bm1, 1q5i, 2ntu, 1kme, 2ntw, 1s52, 1s51, 1py6, 1vjm, 1tn5, 1x0i, 1x0k, 3utv, 3utw, 1tn0, 3utx, 1xji, 3uty]
FSTIAFXXVL	FL9	IGXLIGVDAL	IL9	4	3	[2z55, 1vgo]
FTTXLXXXXL	FL9	IGXLIGVDAL	IL9	2	3	[2z55, 1vgo]
FIFVGALXXL	FL9	INLGLVAATL	IL9	0	1	[4gyc]
FIFVGALXXL	FL9	IIXXGIXLGL	IL9	0	1	[4gyc, 1h2s]
FAKYVFAXIL	FL9	IPXVSISSYL	IL9	6	1	[1e12, 2jaf, 2jag]
FTTXLXXXXL	FL9	IAFTXXLSML	IL9	2	1	[1m0k, 1s8l, 1at9, 1e0p, 1s8j, 1r2n, 1r84, 1pxs, 1jv7, 1jv6, 1ap9, 1pxr, 4hwl, 1s54, 1s53, 1o0a, 3han, 3hao, 1kg9, 1kg8, 3hap, 3haq, 3har, 2wjk, 2wjl, 3has, 1q5i, 1f50, 1tn5, 3nsb, 1tn0, 3utx, 3uty, 1brx, 1brr, 1p8i, 1ucq, 4hyx, 1f4z, 1qkp, 1qko, 1brd, 1p8h, 4md2, 4md1, 3ns0, 1c3w, 1bm1, 2ntu, 1kme, 2ntw, 1s52, 1s51, 1py6, 4ov0, 2i20, 1vjm, 3mbv, 1x0i, 1x0k, 1xji]
FDIAMCVTGL	FL9	ISXAXFXVVL	IL9	3	4	[3qbl, 3vvk, 3a7k, 3qbg, 3abw, 3qbi, 3qbk]
FFSKVGFSFL	FL9	VAGMTIGALH	VH9	6	0	[1xio, 2m3g, 4tl3]
FFSKVGFSFL	FL9	GMTIGALHFW	GW9	6	0	[1xio, 2m3g, 4tl3]
FFSKVGFSFL	FL9	MTIGALHFWS	MS9	6	0	[1xio, 2m3g, 4tl3]
FSTIAFXXVL	FL9	VXXLMIVTGL	VL9	4	3	[2z55, 1vgo, 3wqj, 2ei4]
FTTXLXXXXL	FL9	VPXIASAAYL	VL9	2	1	[2z55, 1vgo]
FXPRYIDWIL	FL9	VITLNTVVXL	VL9	2	3	[3qap, 3qdc, 2ksy, 1jgj]
FTTXLXXXXL	FL9	VLDVXAKVGL	VL9	2	6	[1p8i, 1jv6]
FSTICMIVVL	FL9	VXXLMIVTGL	VL9	4	3	[1uaz]
FTTXLXXXXL	FL9	VXXLMIVTGL	VL9	2	3	[2z55, 1vgo]
FTTXLXXXXL	FL9	VXXIAFTXXL	VL9	2	1	[1m0k, 1s8l, 1at9, 1e0p, 1s8j, 1r2n, 1r84, 1pxs, 1jv7, 1pxr, 1jv6, 1ap9, 4hwl, 1s54, 1s53, 1o0a, 3hao, 1kg9, 1kg8, 3hap, 3haq, 3har, 2wjk, 2wjl, 3has, 1q5j, 1q5i, 1f50, 1tn5, 3nsb, 1cwq, 1tn0, 3utx, 4fpd, 3uty, 1brx, 1brr, 1p8i, 1fbk, 1ucq, 4hyx, 1f4z, 1qkp, 1qko, 1brd, 1p8h, 1mgy, 4md2, 4md1, 3ns0, 1c3w, 1bm1, 2ntu, 1kme, 2ntw, 1s52, 1s51, 1py6, 4ov0, 2i20, 1vjm, 3mbv, 1x0i, 1x0k, 1xji]
FAKYVFAXIL	FL9	VSISSYXXLL	VL9	6	1	[1e12]
FTTXLXXXXL	FL9	YLSMLLGYGL	YL9	2	1	[1at9, 1kme, 1brr, 1s52, 1r2n, 1r84, 4hwl, 1qkp, 3han, 3hap, 3har, 3utx, 1xji, 3has, 3uty]
FTTXLXXXXL	FL9	YAXWLXTXXL	YL9	2	2	[1m0k, 1at9, 1e0p, 1r2n, 1r84, 1pxs, 1ap9, 1pxr, 4hwl, 1vgo, 1s54, 1s53, 1o0a, 3han, 1kg9, 1kg8, 3hap, 3haq, 3har, 2wjk, 2wjl, 3has, 1q5i, 1f50, 2z55, 1tn5, 3nsb, 1cwq, 3utv, 3utw, 1tn0, 3utx, 3uty, 1brx, 1brr, 1p8i, 1ucq, 4hyx, 1f4z, 1qkp, 1qko, 1brd, 1p8h, 4md2, 4md1, 3ns0, 1c3w, 1bm1, 2ntu, 1kme, 2ntw, 1s52, 1s51, 1py6, 4ov0, 1vjm, 3mbv, 1x0i, 1x0k, 1xji]
FFSKVGFSFL	FL9	YVAGMTIGAL	YL9	6	0	[1xio, 2m3g, 4tl3]
FTTXLXXXXL	FL9	ITILVPGIAS	IS9	2	1	[2z55, 1vgo]
FSTIAFXXVL	FL9	IXTGLXGALS	IS9	4	3	[3wqj]
FFSKVGFSFL	FL9	IGALHFWSLS	IS9	6	0	[2m3g, 4tl3]
FSTICMIVVL	FL9	IXTGLXGALS	IS9	4	3	[1uaz]
FDIAMCVTGL	FL9	ILVPVVSIAS	IS9	3	1	[3qbl, 3vvk, 3a7k, 3qbg, 3abw, 3qbi, 3qbk]
FFSKVGFSFL	FL9	IYXAGMTIXA	IA9	6	0	[1xio, 2m3g, 4tl3]
FTTXLXXXXL	FL9	ILVPGIAXAA	IA9	2	1	[2z55, 1vgo]
FXPRYIDWIL	FL9	IAXXAYXVMA	IA9	2	1	[3qap, 3qdc, 2ksy, 1jgj]
FXPRYIDWIL	FL9	ITLNTVVMLA	IA9	2	3	[3qap, 3qdc, 2ksy, 1jgj]
FTTXLXXXXL	FL9	IMIGTGLVGA	IA9	2	3	[1m0k, 1at9, 1e0p, 1r2n, 1r84, 1pxs, 1ap9, 1pxr, 4hwl, 1s54, 1s53, 1o0a, 3han, 3hao, 1kg9, 1kg8, 3hap, 3haq, 3har, 2wjk, 2wjl, 3has, 1q5j, 1q5i, 1f50, 1tn5, 3nsb, 3utv, 3utw, 1tn0, 3utx, 4fpd, 3uty, 1brx, 1brr, 1p8i, 1fbk, 1ucq, 4hyx, 1f4z, 1qkp, 1qko, 1p8h, 4md2, 4md1, 3ns0, 1c3w, 1bm1, 2ntu, 1kme, 2ntw, 1s52, 1s51, 1py6, 4ov0, 2i20, 1vjm, 3mbv, 1x0k, 1xji]
FTTXLXXXXL	FL9	VGFGLILLRS	VS9	2	6	[1brx, 1c3w, 1at9, 1bm1, 1e0p, 1q5i, 2ntu, 1kme, 1pxs, 1pxr, 1vjm, 1tn5, 1qko, 1s54, 1s53, 1x0k, 1tn0]
FDIAMCVTGL	FL9	VSTILVPVVS	VS9	3	1	[3qbl, 3vvk, 3qbg, 3abw, 3qbi, 3qbk]
FTTXLXXXXL	FL9	VGFGFVLLRS	VS9	2	6	[1vgo]
FTTXLXXXXL	FL9	QGTIXAXVGA	QA9	2	3	[1s8l, 1s8j, 1q5i, 1kme, 1r2n, 1r84, 4hyx, 1jv7, 1jv6, 1qkp, 1s54, 1s53, 1x0i, 1mgy, 3han, 3hap, 3utv, 3haq, 3utw, 1tn0, 1xji, 3has, 3uty]
FTTXLXXXXL	FL9	TLXXXIAFTM	TM9	2	1	[1m0k, 1s8l, 1at9, 1e0p, 1s8j, 1r2n, 1r84, 1jv7, 1jv6, 1ap9, 1pxr, 4hwl, 1s54, 1s53, 1o0a, 3han, 3hao, 1kg9, 1kg8, 3hap, 3haq, 3har, 2wjk, 2wjl, 3has, 1q5j, 1q5i, 1f50, 1tn5, 3nsb, 1cwq, 3utv, 1tn0, 3utw, 3utx, 4fpd, 3uty, 1brx, 1brr, 1p8i, 1fbk, 1ucq, 4hyx, 1f4z, 1qkp, 1qko, 1brd, 1p8h, 1mgy, 4md2, 4md1, 3ns0, 1c3w, 1bm1, 2ntu, 1kme, 2ntw, 1s52, 1s51, 1py6, 4ov0, 2i20, 1vjm, 3mbv, 1x0i, 1x0k, 1x…
FDIAMCVTGL	FL9	TXALSTPXIL	TL9	3	2	[3qbl, 3vvk, 3a7k, 3qbg, 3abw, 3qbi, 3qbk]
FFSKVGFSFL	FL9	TIGALHFWSL	TL9	6	0	[1xio, 2m3g, 4tl3]
FDIAMCVTGL	FL9	TPXILLALXL	TL9	3	2	[3qbl, 3vvk, 3qbg, 3qbi, 3qbk]
FFSKVGFSFL	FL9	WSGLAYMAXA	WA9	6	1	[1xio, 2m3g]
FAKYVFAXIL	FL9	WVNVALAGIA	WA9	6	0	[1e12, 2jaf]
FTTXLXXXXL	FL9	GTXLAXVGAD	GD9	2	3	[1s8l, 1e0p, 1s8j, 1r2n, 1r84, 4hyx, 1f4z, 1pxs, 1jv7, 1jv6, 1pxr, 4hwl, 1qkp, 1qko, 1s54, 1s53, 1o0a, 1mgy, 3han, 3hap, 3haq, 3har, 2wjk, 2wjl, 3has, 1c3w, 1q5i, 2ntu, 1kme, 2ntw, 1s52, 1s51, 1py6, 1vjm, 1tn5, 1x0i, 1x0k, 3utv, 3utw, 1tn0, 3utx, 1xji, 3uty]
FTTXLXXXXL	FL9	LXXVGADGIM	LM9	2	3	[1m0k, 1s8l, 1at9, 1e0p, 1s8j, 1r2n, 1r84, 1pxs, 1jv7, 1jv6, 1ap9, 1pxr, 4hwl, 1s54, 1s53, 1o0a, 3han, 3hao, 1kg9, 3hap, 1kg8, 3haq, 3har, 2wjk, 2wjl, 3has, 1q5j, 1q5i, 1f50, 1tn5, 3nsb, 1cwq, 3utv, 3utw, 1tn0, 3utx, 4fpd, 3uty, 1brx, 1brr, 1p8i, 1fbk, 1ucq, 4hyx, 1f4z, 1qkp, 1qko, 1brd, 1p8h, 1mgy, 4md2, 4md1, 3ns0, 1c3w, 1bm1, 2ntu, 1kme, 2ntw, 1s52, 1s51, 1py6, 4ov0, 2i20, 1vjm, 3mbv, 1x0i, 1x…
FDIAMCVTGL	FL9	AXSTILVPVV	AV9	3	1	[3qbl, 3vvk, 3qbg, 3qbi, 3qbk]
FDIAMCVTGL	FL9	AISXAXFXVV	AV9	3	4	[3qbl, 3vvk, 3a7k, 3qbg, 3abw, 3qbi, 3qbk]
FTTXLXXXXL	FL9	AIXXLXXXXA	AA9	2	1	[1m0k, 1s8l, 1at9, 1e0p, 1s8j, 1r2n, 1r84, 1pxs, 1jv7, 1pxr, 1jv6, 1ap9, 4hwl, 1s54, 1s53, 1o0a, 3han, 3hao, 1kg9, 1kg8, 3hap, 3haq, 3har, 2wjk, 2wjl, 3has, 1q5j, 1q5i, 1f50, 1tn5, 3nsb, 1cwq, 3utv, 1tn0, 3utw, 4fpd, 1brx, 1brr, 1p8i, 1fbk, 1ucq, 4hyx, 1f4z, 1qkp, 1qko, 1brd, 1p8h, 1mgy, 4md2, 4md1, 3ns0, 1c3w, 1bm1, 2ntu, 1kme, 2ntw, 1s52, 1s51, 1py6, 4ov0, 2i20, 1vjm, 3mbv, 1x0i, 1x0k, 1xji]
FDIAMCVTGL	FL9	AXSTPMILLA	AA9	3	2	[3qbl, 3vvk, 3qbg, 3abw, 3qbi, 3qbk]
FAKYVFAXIL	FL9	ATLMIPLVSI	AI9	6	1	[1e12, 2jaf, 2jag]
FTTXLXXXXL	FL9	AXVGADGIMI	AI9	2	3	[1m0k, 1s8l, 1at9, 1e0p, 1s8j, 1r2n, 1r84, 1pxs, 1jv7, 1jv6, 1ap9, 1pxr, 4hwl, 1s54, 1s53, 1o0a, 3han, 3hao, 1kg9, 3hap, 1kg8, 3haq, 3har, 2wjk, 2wjl, 3has, 1q5j, 1q5i, 1f50, 1tn5, 3nsb, 1cwq, 3utv, 3utw, 1tn0, 3utx, 4fpd, 3uty, 1brx, 1brr, 1p8i, 1fbk, 1ucq, 4hyx, 1f4z, 1qkp, 1qko, 1brd, 1p8h, 1mgy, 4md2, 4md1, 3ns0, 1c3w, 1bm1, 2ntu, 1kme, 2ntw, 1s52, 1s51, 1py6, 4ov0, 2i20, 1vjm, 3mbv, 1x0i, 1x…
FTTXLXXXXL	FL9	FYAIXTLXXA	FA9	2	1	[1brx, 1s8l, 1e0p, 1s8j, 1r2n, 1r84, 4hyx, 1f4z, 1pxs, 1jv7, 1pxr, 1jv6, 1qkp, 1qko, 1s54, 1s53, 1o0a, 1mgy, 3han, 3hao, 1kg8, 3hap, 3haq, 3har, 2wjk, 2wjl, 3has, 1c3w, 1bm1, 1q5i, 2ntu, 1kme, 2ntw, 1s51, 1py6, 4ov0, 2i20, 1vjm, 1tn5, 1x0i, 1x0k, 3utw, 1xji, 4fpd]
FSTICMIVVL	FL9	VGXDALMIXT	VT9	4	3	[1uaz]
FTTXLXXXXL	FL9	VGXDGIMIXT	VT9	2	3	[1m0k, 1s8l, 1at9, 1e0p, 1s8j, 1r2n, 1r84, 1pxs, 1jv7, 1jv6, 1ap9, 1pxr, 4hwl, 1s54, 1s53, 1o0a, 3han, 3hao, 1kg9, 1kg8, 3hap, 3haq, 3har, 2wjk, 2wjl, 3has, 1q5j, 1q5i, 1f50, 1tn5, 3nsb, 1cwq, 3utv, 3utw, 1tn0, 3utx, 4fpd, 3uty, 1brx, 1brr, 1p8i, 1fbk, 1ucq, 4hyx, 1f4z, 1qkp, 1qko, 1brd, 1p8h, 1mgy, 4md2, 4md1, 3ns0, 1c3w, 1bm1, 2ntu, 1kme, 2ntw, 1s52, 1s51, 1py6, 4ov0, 2i20, 1vjm, 3mbv, 1x0i, 1x…
FDIAMCVTGL	FL9	VPVVSIASYT	VT9	3	1	[3qbl, 3vvk, 3a7k, 3qbg, 3abw, 3qbi, 3qbk]
FSTICMIVVL	FL9	DXLMIXTGLV	DV9	4	3	[1uaz]
FTTXLXXXXL	FL9	DGIMIXTGLV	DV9	2	3	[1m0k, 1s8l, 1at9, 1e0p, 1s8j, 1r2n, 1r84, 1pxs, 1ap9, 1pxr, 4hwl, 1s54, 1s53, 1o0a, 3han, 3hao, 1kg9, 1kg8, 3hap, 3haq, 3har, 2wjk, 2wjl, 3has, 1q5j, 1q5i, 1f50, 1tn5, 3nsb, 1cwq, 3utv, 3utw, 1tn0, 3utx, 4fpd, 3uty, 1brx, 1brr, 1p8i, 1fbk, 1ucq, 4hyx, 1f4z, 1qkp, 1qko, 1p8h, 4md2, 4md1, 3ns0, 1c3w, 1bm1, 2ntu, 1kme, 2ntw, 1s52, 1s51, 1py6, 4ov0, 2i20, 1vjm, 3mbv, 1x0k, 1xji]
FSTIAFXXVL	FL9	MXXTGLXXXL	ML9	4	3	[2z55, 1vgo, 3wqj, 2ei4]
FTTXLXXXXL	FL9	MXXTGLXXXL	ML9	2	3	[1at9, 1e0p, 1r2n, 1r84, 1pxs, 1ap9, 1pxr, 4hwl, 1vgo, 1s54, 1s53, 1o0a, 3han, 3hao, 1kg9, 1kg8, 3hap, 3har, 2wjk, 2wjl, 3has, 1q5j, 1q5i, 1f50, 2z55, 1tn5, 3nsb, 3utv, 1tn0, 3utx, 4fpd, 3uty, 1brx, 1brr, 1fbk, 1ucq, 1f4z, 1qkp, 1qko, 1p8h, 4md2, 4md1, 3ns0, 1c3w, 1bm1, 2ntu, 1kme, 2ntw, 1s52, 1s51, 1py6, 4ov0, 2i20, 1vjm, 3mbv, 1x0k, 1xji]
FSTICMIVVL	FL9	MXXTGLXXXL	ML9	4	3	[1uaz]
FTTXLXXXXL	FL9	GXMIXTGLVG	GG9	2	3	[1m0k, 1s8l, 1at9, 1e0p, 1s8j, 1r2n, 1r84, 1pxs, 1ap9, 1pxr, 4hwl, 1s54, 1s53, 1o0a, 3han, 3hao, 1kg9, 1kg8, 3hap, 3haq, 3har, 2wjk, 2wjl, 3has, 1q5j, 1q5i, 1f50, 1tn5, 3nsb, 1cwq, 3utv, 3utw, 1tn0, 3utx, 4fpd, 3uty, 1brx, 1brr, 1p8i, 1fbk, 1ucq, 4hyx, 1f4z, 1qkp, 1qko, 1p8h, 4md2, 4md1, 3ns0, 1c3w, 1bm1, 2ntu, 1kme, 2ntw, 1s52, 1s51, 1py6, 4ov0, 2i20, 1vjm, 3mbv, 1x0k, 1xji]
FSTICMIVVL	FL9	GVDALMIXXG	GG9	4	3	[1uaz]
FTTXLXXXXL	FL9	GVDALMIXXG	GG9	2	3	[2z55, 1vgo]
FTTXLXXXXL	FL9	GADGXMIXTG	GG9	2	3	[1m0k, 1s8l, 1at9, 1e0p, 1s8j, 1r2n, 1r84, 1pxs, 1jv7, 1jv6, 1ap9, 1pxr, 4hwl, 1s54, 1s53, 1o0a, 3han, 3hao, 1kg9, 1kg8, 3hap, 3haq, 3har, 2wjk, 2wjl, 3has, 1q5j, 1q5i, 1f50, 1tn5, 3nsb, 1cwq, 3utv, 3utw, 1tn0, 3utx, 4fpd, 3uty, 1brx, 1brr, 1p8i, 1fbk, 1ucq, 4hyx, 1f4z, 1qkp, 1qko, 1brd, 1p8h, 1mgy, 4md2, 4md1, 3ns0, 1c3w, 1bm1, 2ntu, 1kme, 2ntw, 1s52, 1s51, 1py6, 4ov0, 2i20, 1vjm, 3mbv, 1x0i, 1x…
FSTIAFXXVL	FL9	GVDALMIXXG	GG9	4	3	[2z55, 1vgo, 3wqj, 2ei4]
FTTXLXXXXL	FL9	ARYAXWLFXT	AT9	2	2	[1m0k, 1at9, 1e0p, 1r2n, 1r84, 1pxs, 1ap9, 1pxr, 4hwl, 1vgo, 1s54, 1s53, 1o0a, 3han, 1kg9, 1kg8, 3hap, 3haq, 3har, 2wjk, 2wjl, 3has, 1q5i, 1f50, 2z55, 1tn5, 3nsb, 1cwq, 3utv, 3utw, 1tn0, 3utx, 3uty, 1brx, 1brr, 1p8i, 1ucq, 4hyx, 1f4z, 1qkp, 1qko, 1p8h, 4md2, 4md1, 3ns0, 1c3w, 1bm1, 2ntu, 1kme, 2ntw, 1s52, 1s51, 1py6, 4ov0, 1vjm, 3mbv, 1x0i, 1x0k, 1xji]
FFSKVGFSFL	FL9	MFIPIWSGLA	MA9	6	1	[1xio, 2m3g, 4tl3]
FDIAMCVTGL	FL9	MILLALGLLA	MA9	3	2	[3vvk, 3qbi]
FTTXLXXXXL	FL9	PGIASAAYXA	PA9	2	1	[2z55, 1vgo]
FFSKVGFSFL	FL9	PIWSGLAYXA	PA9	6	1	[1xio, 2m3g, 4tl3]
FDIAMCVTGL	FL9	PMILLXLXLL	PL9	3	2	[3qbl, 3vvk, 3qbg, 3qbi, 3qbk]
FTTXLXXXXL	FL9	IASAAYLXMF	IF9	2	1	[2z55, 1vgo]
FTTXLXXXXL	FL9	IXTXXXXIAF	IF9	2	1	[1m0k, 1s8l, 1at9, 1e0p, 1s8j, 1r2n, 1r84, 1pxs, 1jv7, 1jv6, 1ap9, 1pxr, 4hwl, 1s54, 1s53, 1o0a, 3han, 3hao, 1kg9, 1kg8, 3hap, 3haq, 3har, 2wjk, 2wjl, 3has, 1q5j, 1q5i, 1f50, 1tn5, 3nsb, 1cwq, 3utv, 1tn0, 3utw, 4fpd, 1brx, 1brr, 1p8i, 1fbk, 1ucq, 4hyx, 1f4z, 1qkp, 1qko, 1brd, 1p8h, 1mgy, 4md2, 4md1, 3ns0, 1c3w, 1bm1, 2ntu, 1kme, 2ntw, 1s52, 1s51, 1py6, 4ov0, 2i20, 1vjm, 3mbv, 1x0i, 1x0k, 1xji]
FDIAMCVTGL	FL9	RYLTWALXTP	RP9	3	2	[3qbl, 3vvk, 3a7k, 3qbg, 3abw, 3qbi, 3qbk]
FTTXLXXXXL	FL9	RYAXWLXTTP	RP9	2	2	[1m0k, 1at9, 1e0p, 1r2n, 1r84, 1pxs, 1ap9, 1pxr, 4hwl, 1vgo, 1s54, 1s53, 1o0a, 3han, 1kg9, 1kg8, 3hap, 3haq, 3har, 2wjk, 2wjl, 3has, 1q5i, 1f50, 2z55, 1tn5, 3nsb, 1cwq, 3utv, 3utw, 1tn0, 3utx, 3uty, 1brx, 1brr, 1p8i, 1ucq, 4hyx, 1f4z, 1qkp, 1qko, 1brd, 1p8h, 4md2, 4md1, 3ns0, 1c3w, 1bm1, 2ntu, 1kme, 2ntw, 1s52, 1s51, 1py6, 4ov0, 1vjm, 3mbv, 1x0i, 1x0k, 1xji]
FTTXLXXXXL	FL9	YXAXYADWLF	YF9	2	2	[1q5i, 1kme, 1brr, 1s52, 1r2n, 1r84, 1pxs, 1pxr, 4hwl, 1tn5, 1qkp, 1p8h, 3han, 1x0k, 3hap, 3utv, 1tn0, 3har, 3utx, 1xji, 3has, 3uty]
FTTXLXXXXL	FL9	FYAITTLVPP	FP9	2	1	[1tn0]
FAKYVFAXIL	FL9	VLXVVLWLGY	VY9	6	5	[2jaf, 2jag]
FDIAMCVTGL	FL9	SCACXIVXLY	SY9	3	4	[3qbl, 3vvk, 3a7k, 3qbg, 3abw, 3qbi, 3qbk]
FXPRYIDWIL	FL9	SGIAAVAYXV	SV9	2	1	[3qap, 3qdc, 2ksy, 1jgj]
FTTXLXXXXL	FL9	YYAITILVPG	YG9	2	1	[1vgo]
FXPRYIDWIL	FL9	LNTVVMLXXF	LF9	2	3	[3qap, 3qdc, 2ksy, 1jgj]
FFSKVGFSFL	FL9	VTYFTVLWIG	VG9	6	5	[1xio, 2m3g, 4tl3]
FFSKVGFSFL	FL9	VAMFIPIWSG	VG9	6	1	[1xio, 2m3g, 4tl3]
FTTXLXXXXL	FL9	KFYAIXTLVP	KP9	2	1	[1c3w, 1e0p, 1q5i, 2ntu, 1kme, 2ntw, 1s51, 1py6, 1f4z, 1pxs, 2i20, 1vjm, 1qko, 1s54, 1s53, 1x0i, 1x0k, 3hao, 3haq, 1tn0, 2wjk, 2wjl]
FTTXLXXXXL	FL9	PXIAFTXXLS	PS9	2	1	[1m0k, 1s8l, 1at9, 1e0p, 1s8j, 1r2n, 1r84, 1pxs, 1jv7, 1jv6, 1ap9, 4hwl, 1s54, 1s53, 1o0a, 3han, 3hao, 1kg9, 1kg8, 3hap, 3haq, 3har, 2wjk, 2wjl, 3has, 1q5j, 1q5i, 1f50, 1tn5, 3nsb, 1cwq, 1tn0, 3utx, 4fpd, 1brx, 1brr, 1p8i, 1fbk, 1ucq, 4hyx, 1f4z, 1qkp, 1qko, 1brd, 1p8h, 1mgy, 4md2, 4md1, 3ns0, 1c3w, 1bm1, 2ntu, 1kme, 2ntw, 1s52, 1s51, 1py6, 4ov0, 2i20, 1vjm, 3mbv, 1x0i, 1x0k, 1xji]
FTTXLXXXXL	FL9	TTLXXXIAFT	TT9	2	1	[1m0k, 1s8l, 1at9, 1e0p, 1s8j, 1r2n, 1r84, 1pxs, 1jv7, 1jv6, 1ap9, 1pxr, 4hwl, 1s54, 1o0a, 3han, 3hao, 1kg9, 1kg8, 3hap, 3haq, 3har, 2wjk, 2wjl, 3has, 1q5j, 1q5i, 1f50, 1tn5, 3nsb, 1cwq, 3utv, 1tn0, 3utw, 4fpd, 1brx, 1brr, 1p8i, 1fbk, 1ucq, 4hyx, 1f4z, 1qkp, 1qko, 1brd, 1p8h, 1mgy, 4md2, 4md1, 3ns0, 1c3w, 1bm1, 2ntu, 1kme, 2ntw, 1s52, 1s51, 1py6, 4ov0, 2i20, 1vjm, 3mbv, 1x0i, 1x0k, 1xji]
FTTXLXXXXL	FL9	AIAFTXXLXM	AM9	2	1	[1m0k, 1s8l, 1at9, 1e0p, 1s8j, 1r2n, 1r84, 1jv7, 1pxs, 1jv6, 1ap9, 1pxr, 4hwl, 1s54, 1s53, 1o0a, 3han, 3hao, 1kg9, 1kg8, 3hap, 3haq, 3har, 2wjk, 2wjl, 3has, 1q5i, 1f50, 1tn5, 3nsb, 1cwq, 3utx, 3uty, 1brx, 1brr, 1p8i, 1ucq, 4hyx, 1f4z, 1qkp, 1qko, 1brd, 1p8h, 1mgy, 4md2, 4md1, 3ns0, 1c3w, 1bm1, 2ntu, 1kme, 2ntw, 1s52, 1s51, 1py6, 4ov0, 2i20, 1vjm, 3mbv, 1x0i, 1x0k, 1xji]
FXPRYIDWIL	FL9	VMXAGFAGAM	VM9	2	3	[3qap, 3qdc, 2ksy, 1jgj]
FAKYVFAXIL	FL9	GATLMIPLVS	GS9	6	1	[1e12, 2jaf, 2jag]
FAKYVFAXIL	FL9	MIPLVSISSY	MY9	6	1	[1e12, 2jaf, 2jag]
FTTXLXXXXL	FL9	YAIXXLXXXI	YI9	2	1	[1s8l, 1at9, 1e0p, 1s8j, 1r2n, 1r84, 1pxs, 1jv7, 1pxr, 1jv6, 4hwl, 1s54, 1s53, 1o0a, 3han, 3hao, 1kg8, 3hap, 3haq, 3har, 2wjk, 2wjl, 3has, 1q5j, 1q5i, 1f50, 1tn5, 3utv, 1tn0, 3utw, 4fpd, 1brx, 1fbk, 1ucq, 4hyx, 1f4z, 1qkp, 1qko, 1p8h, 1mgy, 4md2, 4md1, 1c3w, 1bm1, 2ntu, 1kme, 2ntw, 1s52, 1s51, 1py6, 4ov0, 2i20, 1vjm, 3mbv, 1x0i, 1x0k, 1xji]
FAKYVFAXIL	FL9	PXVSISSYXG	PG9	6	1	[1e12, 2jaf]
FXPRYIDWIL	FL9	VGISGIAAVA	VA9	2	1	[3qap, 3qdc, 2ksy, 1jgj]
FXPRYIDWIL	FL9	VVXLAGFAGA	VA9	2	3	[3qap, 3qdc, 2ksy, 1jgj]
FDIAMCVTGL	FL9	VLXILLVEWA	VA9	3	4	[3qbl, 3vvk, 3qbg, 3qbi, 3qbk]
FXPRYIDWIL	FL9	VTXVGISGIA	VA9	2	1	[3qap, 3qdc]
FAKYVFAXIL	FL9	WGATLMIPXV	WV9	6	1	[2jaf, 2jag]
FAKYVFAXIL	FL9	WLXYPIVWAV	WV9	6	5	[1e12, 2jaf]
FSTIAFXXVL	FL9	TLXGVDALXI	TI9	4	3	[2z55, 1vgo, 2ei4]
FSTICMIVVL	FL9	TLXGVDALXI	TI9	4	3	[1uaz]
FTTXLXXXXL	FL9	TLXGVDALXI	TI9	2	3	[2z55, 1vgo]
FDIAMCVTGL	FL9	IAVSTILVPV	IV9	3	1	[3qbl, 3vvk, 3qbg, 3qbi, 3qbk]
FIFVGALXXL	FL9	IXLGIXLGLV	IV9	0	1	[4gyc, 1h2s]
FXPRYIDWIL	FL9	ISGIAAVAYV	IV9	2	1	[3qap, 3qdc]
FFSKVGFSFL	FL9	FIPIWSGLAY	FY9	6	1	[1xio, 2m3g, 4tl3]
FSTIAFXXVL	FL9	DALMIVTGXI	DI9	4	3	[2z55, 1vgo, 3wqj, 2ei4]
FTTXLXXXXL	FL9	DALMIVTGXI	DI9	2	3	[2z55, 1vgo]
FAKYVFAXIL	FL9	AGIAILVFVY	AY9	6	0	[1e12, 2jaf, 2jag]
FGTRGLWGFL	FL9	FLAALMIVLG	FG9	4	3	[3ddl]
FTTXLXXXXL	FL9	FTMXLSMLLG	FG9	2	1	[1brx, 1at9, 1bm1, 1kme, 1brr, 1s52, 1r2n, 1r84, 4hwl, 1qkp, 3han, 3hap, 3har, 3utx, 1xji, 3has, 3uty]
FAKYVFAXIL	FL9	NXALAGIAIL	NL9	6	0	[1e12, 2jaf, 2jag]
FTTXLXXXXL	FL9	AAIAFTMXLS	AS9	2	1	[1pxr, 3uty]
FXPRYIDWIL	FL9	NTVVMLAGFA	NA9	2	3	[3qap, 3qdc, 2ksy, 1jgj]
FTTXLXXXXL	FL9	STLVPAIAFT	ST9	2	1	[1s53]
FTTXLXXXXL	FL9	EYYAITILVP	EP9	2	1	[1vgo]
FTTXLXXXXL	FL9	KKFYAIXTLV	KV9	2	1	[2ntu, 1s54]
FDIAMCVTGL	FL9	YLTWALSTPM	YM9	3	2	[3qbl, 3vvk, 3a7k, 3qbg, 3abw, 3qbi, 3qbk]
FDIAMCVTGL	FL9	WGRYLTWALS	WS9	3	2	[3qbl, 3vvk, 3a7k, 3qbg, 3abw, 3qbi, 3qbk]
FIFVGALXXL	FL9	GINLGLVAAT	GT9	0	1	[4gyc]
FDIAMCVTGL	FL9	GRYLTWALST	GT9	3	2	[3qbl, 3vvk, 3a7k, 3qbg, 3abw, 3qbi, 3qbk]
FGTRGLWGFL	FL9	LMIVLGYPGE	LE9	4	3	[3ddl]
FAKYVFAXIL	FL9	LXVVXWLXYP	LP9	6	5	[2jaf, 2jag]
FDIAMCVTGL	FL9	LXAVSTILVP	LP9	3	1	[3qbl, 3vvk, 3qbg, 3qbi, 3qbk]
FTTXLXXXXL	FL9	VTIGTLIGXD	VD9	2	3	[1vgo]
FSTIAFXXVL	FL9	VTIGTLIGXD	VD9	4	3	[1vgo]
FDIAMCVTGL	FL9	WFWYAISCAC	WC9	3	4	[3qbl, 3vvk, 3a7k, 3qbg, 3abw, 3qbi, 3qbk]
FTTXLXXXXL	FL9	PFYAITTLVP	PP9	2	1	[1tn5]
FXPRYIDWIL	FL9	YXVMALGVGW	YW9	2	1	[3qap, 3qdc, 2ksy, 1jgj]
FFSKVGFSFL	FL9	YLVAMFIPIW	YW9	6	1	[2m3g]
FDIAMCVTGL	FL9	FWYAISCACF	FF9	3	4	[3qbl, 3vvk, 3a7k, 3qbg, 3abw, 3qbi, 3qbk]
FDIAMCVTGL	FL9	MRWFWYAISC	MC9	3	4	[3qbl, 3vvk, 3a7k, 3abw, 3qbi, 3qbk]
FTTXLXXXXL	FL9	GFGLILLRSR	GR9	2	6	[1brx]
FDIAMCVTGL	FL9	CACFIVVLYI	CI9	3	4	[3qbl, 3vvk, 3qbg, 3abw, 3qbi, 3qbk]
FDIAMCVTGL	FL9	IVVLYILLVE	IE9	3	4	[3qbl, 3vvk, 3qbg, 3qbi, 3qbk]
FTTXLXXXXL	FL9	DQGTILAXVG	DG9	2	3	[1s8l, 1s8j, 1q5i, 1kme, 1r2n, 1r84, 4hyx, 1jv7, 1jv6, 1qkp, 1s54, 1s53, 1x0i, 1mgy, 3han, 3hap, 3utv, 3haq, 3utw, 1tn0, 1xji, 3has, 3uty]
FAKYVFAXIL	FL9	SSLWVNXALA	SA9	6	0	[1e12]
FAKYVFAXIL	FL9	SIXSYLGLXS	SS9	6	1	[1e12]
FIFVGALXXL	FL9	NLGLVAATLG	NG9	0	1	[4gyc]
FFSKVGFSFL	FL9	KLVTYFTVLW	KW9	6	5	[2m3g]
FTTXLXXXXL	FL9	KFYAITTLVA	KA9	2	1	[3utw, 1pxr]
FFSKVGFSFL	FL9	FTVLWIGYPI	FI9	6	5	[1xio, 2m3g, 4tl3]
FGTRGLWGFL	FL9	AALMIVLGYP	AP9	4	3	[3ddl]
FFSKVGFSFL	FL9	YEYLVAMFIP	YP9	6	1	[2m3g]
FFSKVGFSFL	FL9	YFTVLWIGYP	YP9	6	5	[1xio, 2m3g, 4tl3]
FAKYVFAXIL	FL9	RVLXVVLXLG	RG9	6	5	[2jaf, 2jag]
FFSKVGFSFL	FL9	EYLVAMFIPI	EI9	6	1	[2m3g]
FTTXLXXXXL	FL9	PIAFTMYLSM	PM9	2	1	[1tn0]
ALXGLGXLXF	AF9	IETLLFMVXD	ID9	0	6	[1brr, 1r2n, 1r84, 4hyx, 1pxs, 1pxr, 4hwl, 1ixf, 3vi0, 1qkp, 1s53, 1o0a, 1p8h, 3han, 1c8r, 3hap, 3haq, 3har, 4md2, 3has, 4md1, 3ns0, 1q5j, 1kgb, 1q5i, 1kme, 2ntw, 1py6, 4ov0, 3vhz, 1iw9, 2i21, 3nsb, 1tn5, 3mbv, 3t45, 3utv, 1tn0, 3utw, 3utx, 1xji, 3uty]
ALXGLGXLXF	AF9	ETLXFMVLDV	EV9	0	6	[1m0k, 1s8l, 1at9, 1e0p, 1s8j, 2i1x, 1r2n, 1r84, 1pxs, 1pxr, 1ap9, 1m0m, 4hwl, 1s53, 1o0a, 1c8s, 3han, 3hao, 1c8r, 1kg9, 1kg8, 3hap, 3haq, 3har, 2wjl, 3has, 1q5j, 1kgb, 2zzl, 1q5i, 1dze, 3nsb, 1tn5, 2brd, 3utv, 1tn0, 3utw, 3utx, 3uty, 4fpd, 1brx, 1fbb, 1brr, 1p8i, 1fbk, 1ucq, 4hyx, 1p8u, 1ixf, 3vi0, 1qkp, 1qko, 1p8h, 1qm8, 4md2, 4md1, 2zfe, 1iw6, 3ns0, 1c3w, 2ntu, 1kme, 2ntw, 1py6, 4ov0, 3vhz, 2i…
AMLYXLYXXF	AF9	ETLXFMVLDV	EV9	4	6	[1m0k, 1s8l, 1at9, 1e0p, 1s8j, 1r84, 1r2n, 1pxs, 1ap9, 1pxr, 4hwl, 1s54, 1s53, 1o0a, 3han, 1kg9, 3hao, 3hap, 1kg8, 2wjl, 1q5j, 1q5i, 1tn5, 3nsb, 3utv, 1tn0, 3utw, 3utx, 3uty, 4fpd, 1brx, 1brr, 1p8i, 1fbk, 1ucq, 4hyx, 3vi0, 1qkp, 1qko, 1p8h, 4md2, 2zfe, 4md1, 1iw6, 3ns0, 1c3w, 2ntu, 1kme, 2ntw, 1s52, 1s51, 1py6, 4ov0, 1iw9, 2i20, 1vjm, 1x0s, 3mbv, 1x0i, 1x0k, 1xji]
ALXGLGXLXF	AF9	LFMVLDVXXK	LK9	0	6	[1m0k, 1s8l, 1at9, 1e0p, 1s8j, 2i1x, 1r2n, 1r84, 1pxs, 1jv7, 1jv6, 1pxr, 1ap9, 1m0m, 1m0l, 4hwl, 1s53, 1o0a, 1c8s, 3han, 3hao, 1c8r, 1kg9, 1kg8, 3hap, 3haq, 2wjk, 3har, 2wjl, 3has, 1q5j, 1kgb, 2zzl, 1q5i, 1f50, 1dze, 3nsb, 1tn5, 2brd, 1cwq, 3utv, 1tn0, 3utw, 3utx, 3uty, 4fpd, 1brx, 1fbb, 1brr, 1p8i, 1fbk, 1ucq, 4hyx, 1p8u, 1f4z, 1ixf, 3vi0, 1qkp, 1qko, 1brd, 1p8h, 1mgy, 1qm8, 4md2, 4md1, 2zfe, 1i…
AMLYXLYXXF	AF9	LFMVLDVXXK	LK9	4	6	[1m0k, 1s8l, 1at9, 1e0p, 1s8j, 1r84, 1r2n, 1pxs, 1jv7, 1jv6, 1ap9, 1pxr, 4hwl, 1s54, 1s53, 1o0a, 3han, 1kg9, 3hao, 3hap, 1kg8, 2wjk, 2wjl, 1q5j, 1q5i, 1f50, 1tn5, 3nsb, 1cwq, 3utv, 1tn0, 3utw, 3utx, 3uty, 4fpd, 1brx, 1brr, 1p8i, 1fbk, 1ucq, 4hyx, 1f4z, 3vi0, 1qkp, 1qko, 1brd, 1p8h, 1mgy, 4md2, 2zfe, 4md1, 1iw6, 3ns0, 1c3w, 1bm1, 2ntu, 1kme, 2ntw, 1s52, 1s51, 1py6, 4ov0, 1iw9, 2i20, 1vjm, 1x0s, 3m…
AMLYXLYXXF	AF9	TLLFMVLDXS	TS9	4	6	[1m0k, 1s8l, 1at9, 1e0p, 1s8j, 1r84, 1r2n, 1pxs, 1ap9, 1pxr, 4hwl, 1s54, 1s53, 1o0a, 3han, 1kg9, 3hao, 3hap, 1kg8, 2wjk, 2wjl, 1q5j, 1q5i, 1f50, 1tn5, 3nsb, 1cwq, 3utv, 1tn0, 3utw, 3utx, 3uty, 4fpd, 1brx, 1brr, 1p8i, 1fbk, 1ucq, 4hyx, 1f4z, 3vi0, 1qkp, 1qko, 1p8h, 4md2, 2zfe, 4md1, 1iw6, 3ns0, 1c3w, 1bm1, 2ntu, 1kme, 2ntw, 1s52, 1s51, 1py6, 4ov0, 1iw9, 2i20, 1vjm, 1x0s, 3mbv, 1x0i, 1x0k, 1xji]
ALXXIAXLXF	AF9	TLMIPLVSIS	TS9	0	1	[1e12, 2jaf, 2jag]
ALXGLGXLXF	AF9	TLLFMVLDXS	TS9	0	6	[1m0k, 1s8l, 1at9, 1e0p, 1s8j, 2i1x, 1r2n, 1r84, 1pxs, 1pxr, 1ap9, 1m0m, 4hwl, 1s53, 1o0a, 1c8s, 3han, 3hao, 1c8r, 1kg9, 1kg8, 3hap, 3haq, 2wjk, 3har, 2wjl, 3has, 1q5j, 1kgb, 2zzl, 1q5i, 1f50, 1dze, 3nsb, 1tn5, 2brd, 1cwq, 3utv, 1tn0, 3utw, 3utx, 3uty, 4fpd, 1brx, 1fbb, 1brr, 1p8i, 1fbk, 1ucq, 4hyx, 1p8u, 1f4z, 1ixf, 3vi0, 1qkp, 1qko, 1p8h, 1qm8, 4md2, 4md1, 2zfe, 1iw6, 3ns0, 1c3w, 1bm1, 2ntu, 1k…
AFYAISXAFF	AF9	IAADIXMXVT	IT9	4	3	[1e12, 2jaf]
AMLYXLYXXF	AF9	IGTXLVGALT	IT9	4	3	[1brx, 1at9, 1bm1, 1q5i, 1brr, 1s52, 1fbk, 1ucq, 1iw9, 1pxr, 4hwl, 3vi0, 1p8h, 1x0k, 1tn0, 3utx, 3har]
AXAAXLXMFF	AF9	IGTXLMLIGT	IT9	1	0	[2z55, 1uaz, 3wqj, 1vgo, 2ei4]
AXAAXLXMFF	AF9	MVXDXXXKVG	MG9	1	6	[2z55, 1uaz, 3wqj, 1vgo, 2ei4]
ALXGLGXLXF	AF9	MVXDXXXKVG	MG9	0	6	[1m0k, 1s8l, 1at9, 1e0p, 1s8j, 2i1x, 1r2n, 1r84, 1pxs, 1jv7, 1jv6, 1pxr, 1ap9, 1m0m, 1m0l, 4hwl, 1s54, 1s53, 1o0a, 1c8s, 3han, 3hao, 1c8r, 1kg9, 1kg8, 3hap, 3haq, 2wjk, 3har, 2wjl, 3has, 1q5j, 1kgb, 2zzl, 1q5i, 1f50, 1dze, 3nsb, 1tn5, 2brd, 1cwq, 3utv, 1tn0, 3utw, 3utx, 3uty, 4fpd, 1brx, 1fbb, 1brr, 1p8i, 1fbk, 1ucq, 4hyx, 1p8u, 1f4z, 1ixf, 3vi0, 1qkp, 1qko, 1brd, 1p8h, 1mgy, 1qm8, 4md2, 4md1, 2z…
ALXGLGXLXF	AF9	MXLSMXLGYG	MG9	0	1	[1at9, 1kme, 1brr, 1s52, 1r2n, 1r84, 4hwl, 1qkp, 3han, 2brd, 3hap, 3har, 3utx, 1xji, 3has, 3uty]
AMLYXLYXXF	AF9	MVXDXXXKVG	MG9	4	6	[1m0k, 1s8l, 1at9, 1e0p, 1s8j, 1r84, 1r2n, 1pxs, 1jv7, 1jv6, 1ap9, 1pxr, 4hwl, 1s54, 1s53, 1o0a, 3han, 1kg9, 3hao, 3hap, 1kg8, 2wjk, 2wjl, 1q5j, 1q5i, 1f50, 1tn5, 3nsb, 1cwq, 3utv, 1tn0, 3utw, 3utx, 3uty, 4fpd, 1brx, 1brr, 1p8i, 1fbk, 1ucq, 4hyx, 1f4z, 3vi0, 1qkp, 1qko, 1brd, 1p8h, 1mgy, 4md2, 2zfe, 4md1, 1iw6, 3ns0, 1c3w, 1bm1, 2ntu, 1kme, 2ntw, 1s52, 1s51, 1py6, 4ov0, 1iw9, 2i20, 1vjm, 1x0s, 3m…
ALXGLGXLXF	AF9	VXDXXXKVGF	VF9	0	6	[1m0k, 1s8l, 1at9, 1e0p, 1s8j, 2i1x, 1r2n, 1r84, 1pxs, 1jv7, 1pxr, 1ap9, 1m0m, 1m0l, 4hwl, 1s54, 1s53, 1o0a, 1c8s, 3han, 3hao, 1c8r, 1kg9, 1kg8, 3hap, 3haq, 2wjk, 3har, 2wjl, 3has, 1q5j, 1kgb, 2zzl, 1q5i, 1f50, 1dze, 3nsb, 1tn5, 2brd, 1cwq, 3utv, 1tn0, 3utw, 3utx, 3uty, 1brx, 1fbb, 1brr, 1ucq, 4hyx, 1p8u, 1f4z, 1ixf, 3vi0, 1qkp, 1qko, 1brd, 1p8h, 1mgy, 1qm8, 4md2, 4md1, 2zfe, 1iw6, 3ns0, 1c3w, 1b…
AMLYXLYXXF	AF9	VXDXXXKVGF	VF9	4	6	[1m0k, 1s8l, 1at9, 1e0p, 1s8j, 1r84, 1r2n, 1pxs, 1jv7, 1ap9, 1pxr, 4hwl, 1s54, 1s53, 1o0a, 3han, 1kg9, 3hao, 3hap, 1kg8, 2wjk, 2wjl, 1q5j, 1q5i, 1f50, 1tn5, 3nsb, 1cwq, 3utv, 1tn0, 3utw, 3utx, 3uty, 1brx, 1brr, 1ucq, 4hyx, 1f4z, 3vi0, 1qkp, 1qko, 1brd, 1p8h, 1mgy, 4md2, 2zfe, 4md1, 1iw6, 3ns0, 1c3w, 1bm1, 2ntu, 1kme, 2ntw, 1s52, 1s51, 1py6, 4ov0, 1iw9, 2i20, 1vjm, 1x0s, 3mbv, 1x0i, 1x0k, 1xji]
AXMTASXVFF	AF9	VVFIAGYHYF	VF9	0	1	[3ddl]
AXAAXLXMFF	AF9	VXDXXXKVGF	VF9	1	6	[2z55, 1uaz, 3wqj, 1vgo, 2ei4]
ALXXIAXLXF	AF9	VLDVXAKYVF	VF9	0	6	[1e12, 2jaf, 2jag]
AMLYXLYXXF	AF9	VXAKVGXGLI	VI9	4	6	[1m0k, 1s8l, 1at9, 1e0p, 1s8j, 1r84, 1r2n, 1pxs, 1jv7, 1ap9, 1pxr, 4hwl, 1s54, 1s53, 1o0a, 3han, 1kg9, 3hao, 3hap, 1kg8, 2wjk, 2wjl, 1q5j, 1q5i, 1f50, 1tn5, 3nsb, 1cwq, 3utv, 1tn0, 3utw, 3utx, 3uty, 1brx, 1brr, 1ucq, 4hyx, 1f4z, 3vi0, 1qkp, 1qko, 1brd, 1p8h, 1mgy, 4md2, 2zfe, 4md1, 1iw6, 3ns0, 1c3w, 1bm1, 2ntu, 1kme, 2ntw, 1s52, 1s51, 1py6, 4ov0, 1iw9, 2i20, 1vjm, 1x0s, 3mbv, 1x0i, 1x0k, 1xji]
ALXXIAXLXF	AF9	VXAKYVFAFI	VI9	0	6	[1e12, 2jaf, 2jag]
ALXGLGXLXF	AF9	VXAKVGXGLI	VI9	0	6	[1m0k, 1s8l, 1at9, 1e0p, 1s8j, 1r2n, 1r84, 1pxs, 1jv7, 1pxr, 1ap9, 1jv6, 1m0l, 4hwl, 1s54, 1s53, 1o0a, 3han, 3hao, 1kg9, 1kg8, 3hap, 3haq, 2wjk, 3har, 2wjl, 3has, 1q5j, 2zzl, 1q5i, 1f50, 3nsb, 1tn5, 1cwq, 3utv, 1tn0, 3utw, 3utx, 3uty, 4fpd, 1brx, 1brr, 1p8i, 1fbk, 1ucq, 4hyx, 1f4z, 1ixf, 3vi0, 1qkp, 1qko, 1brd, 1p8h, 1mgy, 1qm8, 4md2, 4md1, 2zfe, 1iw6, 3ns0, 1c3w, 1bm1, 2ntu, 1kme, 2ntw, 1s52, 1s…
AMLYXLYXXF	AF9	DVSXKVGXGL	DL9	4	6	[1m0k, 1s8l, 1at9, 1e0p, 1s8j, 1r84, 1r2n, 1pxs, 1jv7, 1ap9, 1pxr, 4hwl, 1s54, 1s53, 1o0a, 3han, 1kg9, 3hao, 3hap, 1kg8, 2wjk, 2wjl, 1q5j, 1q5i, 1f50, 1tn5, 3nsb, 1cwq, 3utv, 1tn0, 3utw, 3utx, 3uty, 1brx, 1brr, 1ucq, 4hyx, 1f4z, 3vi0, 1qkp, 1qko, 1brd, 1p8h, 1mgy, 4md2, 2zfe, 4md1, 1iw6, 3ns0, 1c3w, 1bm1, 2ntu, 1kme, 2ntw, 1s52, 1s51, 1py6, 4ov0, 1iw9, 2i20, 1vjm, 1x0s, 3mbv, 1x0i, 1x0k, 1xji]
AXAAXLXMFF	AF9	DWLXTTXLXL	DL9	1	2	[2z55, 1uaz, 3wqj, 1vgo, 2ei4]
ALXGLGXLXF	AF9	DVSXKVGXGL	DL9	0	6	[1m0k, 1s8l, 1at9, 1e0p, 1s8j, 1r2n, 1r84, 1pxs, 1jv7, 1pxr, 1ap9, 1jv6, 1m0l, 4hwl, 1s54, 1s53, 1o0a, 3han, 3hao, 1kg9, 1kg8, 3hap, 3haq, 2wjk, 3har, 2wjl, 3has, 1q5j, 2zzl, 1q5i, 1f50, 3nsb, 1tn5, 2brd, 1cwq, 3utv, 1tn0, 3utw, 3utx, 3uty, 4fpd, 1brx, 1brr, 1p8i, 1fbk, 1ucq, 4hyx, 1p8u, 1f4z, 1ixf, 3vi0, 1qkp, 1qko, 1brd, 1p8h, 1mgy, 1qm8, 4md2, 4md1, 2zfe, 1iw6, 3ns0, 1c3w, 1bm1, 2ntu, 1kme, 2n…
AXMTIGAXXF	AF9	SXVGFSFLXL	SL9	0	6	[2m3g]
ALXGLGXLXF	AF9	SAKVGXXLXL	SL9	0	6	[1s8l, 1at9, 1e0p, 1s8j, 1r2n, 1r84, 1pxs, 1jv7, 1pxr, 1ap9, 1jv6, 4hwl, 1s54, 1s53, 1o0a, 3han, 3hao, 1kg9, 1kg8, 3hap, 3haq, 2wjk, 3har, 2wjl, 3has, 1q5j, 1q5i, 1f50, 3nsb, 1tn5, 1cwq, 3utv, 1tn0, 3utw, 3utx, 3uty, 4fpd, 1brx, 1fbk, 1ucq, 4hyx, 1f4z, 1qkp, 1qko, 1brd, 1p8h, 1mgy, 4md2, 4md1, 3ns0, 1c3w, 1bm1, 2ntu, 1kme, 2ntw, 1s52, 1s51, 1py6, 4ov0, 2i20, 1vjm, 3mbv, 1x0i, 1x0k, 1xji]
AXAAXLXMFF	AF9	KVGXGFXLLR	KR9	1	6	[2z55, 1vgo]
ALXGLGXLXF	AF9	KVGXGXILLR	KR9	0	6	[1brx, 1s8l, 1at9, 1e0p, 1s8j, 1r2n, 1r84, 1f4z, 1pxs, 1jv7, 1pxr, 4hwl, 1qkp, 1qko, 1brd, 1s54, 1s53, 1o0a, 1mgy, 3han, 3hao, 1kg8, 3hap, 3haq, 2wjk, 3har, 2wjl, 3has, 1c3w, 1bm1, 1q5i, 2ntu, 1kme, 2ntw, 1py6, 4ov0, 2i20, 1vjm, 1tn5, 1x0i, 1x0k, 1tn0, 3utw, 3utx, 1xji, 3uty]
ALXXIAXLXF	AF9	KYVFAFXLLR	KR9	0	6	[2jaf, 2jag]
AXAAXLXMFF	AF9	FXVXDXXXXV	FV9	1	6	[2z55, 1uaz, 3wqj, 1vgo, 2ei4]
ALXGLGXLXF	AF9	FXVXDXXXXV	FV9	0	6	[1m0k, 1s8l, 1at9, 1e0p, 1s8j, 2i1x, 1r2n, 1r84, 1pxs, 1jv7, 1jv6, 1pxr, 1ap9, 1m0m, 1m0l, 4hwl, 1s53, 1o0a, 1c8s, 3han, 3hao, 1c8r, 1kg9, 1kg8, 3hap, 3haq, 2wjk, 3har, 2wjl, 3has, 1q5j, 1kgb, 2zzl, 1q5i, 1f50, 1dze, 3nsb, 1tn5, 2brd, 1cwq, 3utv, 1tn0, 3utw, 3utx, 3uty, 4fpd, 1brx, 1fbb, 1brr, 1p8i, 1fbk, 1ucq, 4hyx, 1p8u, 1f4z, 1ixf, 3vi0, 1qkp, 1qko, 1brd, 1p8h, 1mgy, 1qm8, 4md2, 4md1, 2zfe, 1i…
AMLYXLYXXF	AF9	FXXLRNVTVV	FV9	4	5	[1s8l, 1e0p, 1s8j, 1pxs, 1jv7, 1jv6, 1pxr, 4hwl, 1qkp, 1qko, 1s54, 1s53, 1mgy, 3hao, 2wjl, 1c3w, 1q5i, 2ntu, 1kme, 2ntw, 1s52, 1s51, 1py6, 2i20, 1vjm, 1tn5, 1x0k, 1tn0, 3utx, 3uty]
AMLYXLYXXF	AF9	FXVXDXXXXV	FV9	4	6	[1m0k, 1s8l, 1at9, 1e0p, 1s8j, 1r84, 1r2n, 1pxs, 1jv7, 1jv6, 1ap9, 1pxr, 4hwl, 1s54, 1s53, 1o0a, 3han, 1kg9, 3hao, 3hap, 1kg8, 2wjk, 2wjl, 1q5j, 1q5i, 1f50, 1tn5, 3nsb, 1cwq, 3utv, 1tn0, 3utw, 3utx, 3uty, 4fpd, 1brx, 1brr, 1p8i, 1fbk, 1ucq, 4hyx, 1f4z, 3vi0, 1qkp, 1qko, 1brd, 1p8h, 1mgy, 4md2, 2zfe, 4md1, 1iw6, 3ns0, 1c3w, 1bm1, 2ntu, 1kme, 2ntw, 1s52, 1s51, 1py6, 4ov0, 1iw9, 2i20, 1vjm, 1x0s, 3m…
ALXGMGAXXF	AF9	FGIVITLXTV	FV9	4	3	[4gyc, 3qdc, 3qap, 2f93, 2ksy, 2f95, 1jgj]
AXMTIGAXXF	AF9	LVAMFIPIWS	LS9	0	1	[1xio, 2m3g, 4tl3]
AXMTIGAXXF	AF9	LPFFSKVGFS	LS9	0	6	[1xio, 2m3g, 4tl3]
AMLYXLYXXF	AF9	LRNVTVVLWS	LS9	4	5	[1s8l, 1at9, 1e0p, 1s8j, 1r84, 1r2n, 1pxs, 1jv7, 1jv6, 1ap9, 1pxr, 4hwl, 1s54, 1s53, 1o0a, 3han, 1kg9, 3hao, 3hap, 1kg8, 2wjk, 2wjl, 1q5j, 1q5i, 1f50, 1tn5, 3nsb, 3utv, 1tn0, 3utw, 3utx, 3uty, 4fpd, 1brx, 1brr, 1fbk, 1ucq, 4hyx, 1f4z, 1qkp, 1qko, 1brd, 1p8h, 1mgy, 4md2, 4md1, 3ns0, 1c3w, 1bm1, 2ntu, 1kme, 2ntw, 1s52, 1s51, 1py6, 4ov0, 2i20, 1vjm, 3mbv, 1x0i, 1x0k, 1xji]
ALXXIAXLXF	AF9	LMIPLVSISS	LS9	0	1	[1e12, 2jaf, 2jag]
AMLYXLYXXF	AF9	VLRNXTVVLW	VW9	4	5	[1s8l, 1at9, 1e0p, 1s8j, 1r84, 1r2n, 1pxs, 1jv7, 1jv6, 1pxr, 4hwl, 1s54, 1s53, 1o0a, 3han, 3hao, 3hap, 1kg8, 2wjk, 2wjl, 1q5i, 1tn5, 3utv, 1tn0, 3utw, 3utx, 3uty, 4fpd, 1brx, 4hyx, 1f4z, 1qkp, 1qko, 1brd, 1mgy, 1c3w, 1bm1, 2ntu, 1kme, 2ntw, 1s52, 1s51, 1py6, 4ov0, 2i20, 1vjm, 1x0i, 1x0k, 1xji]
ALDIVAKYIF	AF9	VXWXXYPXXW	VW9	6	5	[3vvk, 3qbl, 3a7k, 3abw, 3qbg, 3qbi, 3qbk]
AMLYXLYXXF	AF9	VLWXAYXXXW	VW9	4	5	[1m0k, 1s8l, 1at9, 1e0p, 1s8j, 1r84, 1r2n, 1pxs, 1jv7, 1jv6, 1ap9, 1pxr, 4hwl, 1s54, 1s53, 1o0a, 3han, 1kg9, 3hao, 3hap, 1kg8, 2wjk, 2wjl, 1q5j, 1f50, 1tn5, 3nsb, 1cwq, 3utv, 1tn0, 3utw, 3utx, 3uty, 4fpd, 1brx, 1brr, 1p8i, 1fbk, 1ucq, 4hyx, 1f4z, 3vi0, 1qkp, 1qko, 1brd, 1p8h, 1mgy, 4md2, 2zfe, 4md1, 1iw6, 3ns0, 1c3w, 1bm1, 2ntu, 1kme, 2ntw, 1s52, 1s51, 1py6, 4ov0, 1iw9, 2i20, 1vjm, 1x0s, 3mbv, 1x…
AMLYXLYXXF	AF9	RNVTVVLWSA	RA9	4	5	[1m0k, 1s8l, 1at9, 1e0p, 1s8j, 1r84, 1r2n, 1pxs, 1jv7, 1jv6, 1ap9, 1pxr, 4hwl, 1s54, 1s53, 1o0a, 3han, 1kg9, 3hao, 3hap, 1kg8, 2wjk, 2wjl, 1q5j, 1q5i, 1f50, 1tn5, 3nsb, 1cwq, 3utv, 1tn0, 3utw, 3utx, 3uty, 4fpd, 1brx, 1brr, 1p8i, 1fbk, 1ucq, 4hyx, 1f4z, 3vi0, 1qkp, 1qko, 1brd, 1p8h, 1mgy, 4md2, 2zfe, 4md1, 1iw6, 3ns0, 1c3w, 1bm1, 2ntu, 1kme, 2ntw, 1s52, 1s51, 1py6, 4ov0, 1iw9, 2i20, 1vjm, 1x0s, 3m…
AMLYXLYXXF	AF9	VTVVLWSAYP	VP9	4	5	[1m0k, 1s8l, 1at9, 1e0p, 1s8j, 1r84, 1r2n, 1pxs, 1jv7, 1jv6, 1ap9, 1pxr, 4hwl, 1s54, 1s53, 1o0a, 3han, 1kg9, 3hao, 3hap, 1kg8, 2wjk, 2wjl, 1q5j, 1f50, 1tn5, 3nsb, 1cwq, 3utv, 1tn0, 3utw, 3utx, 3uty, 4fpd, 1brx, 1brr, 1p8i, 1fbk, 1ucq, 4hyx, 1f4z, 3vi0, 1qkp, 1qko, 1brd, 1p8h, 1mgy, 4md2, 2zfe, 4md1, 1iw6, 3ns0, 1c3w, 1bm1, 2ntu, 1kme, 2ntw, 1s52, 1s51, 1py6, 4ov0, 1iw9, 2i20, 1vjm, 1x0s, 3mbv, 1x…
AMLYXLYXXF	AF9	NXTVVLWSAY	NY9	4	5	[1m0k, 1s8l, 1at9, 1e0p, 1s8j, 1r84, 1r2n, 1pxs, 1jv7, 1jv6, 1ap9, 1pxr, 4hwl, 1s54, 1s53, 1o0a, 3han, 1kg9, 3hao, 3hap, 1kg8, 2wjk, 2wjl, 1q5j, 1q5i, 1f50, 1tn5, 3nsb, 1cwq, 3utv, 1tn0, 3utw, 3utx, 3uty, 4fpd, 1brx, 1brr, 1p8i, 1fbk, 1ucq, 4hyx, 1f4z, 3vi0, 1qkp, 1qko, 1brd, 1p8h, 1mgy, 4md2, 2zfe, 4md1, 1iw6, 3ns0, 1c3w, 1bm1, 2ntu, 1kme, 2ntw, 1s52, 1s51, 1py6, 4ov0, 1iw9, 2i20, 1vjm, 1x0s, 3m…
ALXGLGXLXF	AF9	LDXXXKVGXG	LG9	0	6	[1m0k, 1s8l, 1at9, 1e0p, 1s8j, 2i1x, 1r2n, 1r84, 1pxs, 1jv7, 1jv6, 1pxr, 1ap9, 1m0m, 1m0l, 4hwl, 1s54, 1s53, 1o0a, 1c8s, 3han, 3hao, 1c8r, 1kg9, 1kg8, 3hap, 3haq, 2wjk, 3har, 2wjl, 3has, 1q5j, 1kgb, 2zzl, 1q5i, 1f50, 1dze, 3nsb, 1tn5, 2brd, 1cwq, 3utv, 1tn0, 3utw, 3utx, 4fpd, 3uty, 1brx, 1fbb, 1brr, 1p8i, 1fbk, 1ucq, 4hyx, 1p8u, 1f4z, 1ixf, 3vi0, 1qkp, 1qko, 1brd, 1p8h, 1mgy, 1qm8, 4md2, 4md1, 2z…
AFYAISXAFF	AF9	LFTVIAADIG	LG9	4	3	[2jaf]
ALDIVAKYIF	AF9	LXYPIVWXXG	LG9	6	5	[3vvk, 3qbl, 3a7k, 3abw, 3qbg, 3qbi, 3qbk]
AMLYXLYXXF	AF9	LVGADGIXIG	LG9	4	3	[1m0k, 1s8l, 1at9, 1e0p, 1s8j, 1r84, 1r2n, 1pxs, 1jv7, 1jv6, 1ap9, 1pxr, 4hwl, 1s54, 1s53, 1o0a, 3han, 1kg9, 3hao, 1kg8, 3haq, 2wjk, 3har, 3has, 2wjl, 1q5j, 1q5i, 1f50, 1tn5, 3nsb, 1cwq, 3utv, 1tn0, 3utw, 3utx, 3uty, 4fpd, 1brx, 1brr, 1p8i, 1fbk, 1ucq, 4hyx, 1f4z, 3vi0, 1qkp, 1qko, 1brd, 1p8h, 1mgy, 4md2, 2zfe, 4md1, 1iw6, 3ns0, 1c3w, 1bm1, 2ntu, 1kme, 2ntw, 1s52, 1s51, 1py6, 4ov0, 1iw9, 2i20, 1v…
AMLYXLYXXF	AF9	LDXXXKVGXG	LG9	4	6	[1m0k, 1s8l, 1at9, 1e0p, 1s8j, 1r84, 1r2n, 1pxs, 1jv7, 1ap9, 1pxr, 4hwl, 1s54, 1s53, 1o0a, 3han, 1kg9, 3hao, 3hap, 1kg8, 2wjk, 2wjl, 1q5j, 1q5i, 1f50, 1tn5, 3nsb, 1cwq, 3utv, 1tn0, 3utw, 3utx, 3uty, 1brx, 1brr, 1ucq, 4hyx, 1f4z, 3vi0, 1qkp, 1qko, 1brd, 1p8h, 1mgy, 4md2, 2zfe, 4md1, 1iw6, 3ns0, 1c3w, 1bm1, 2ntu, 1kme, 2ntw, 1s52, 1s51, 1py6, 4ov0, 1iw9, 2i20, 1vjm, 1x0s, 3mbv, 1x0i, 1x0k, 1xji]
AXAAXLXMFF	AF9	LDXXXKVGXG	LG9	1	6	[2z55, 1uaz, 3wqj, 1vgo, 2ei4]
ALXGLGXLXF	AF9	LGXLYXLVKG	LG9	0	0	[1s8l, 1at9, 1e0p, 1s8j, 1r2n, 1r84, 1pxs, 1jv7, 1jv6, 1pxr, 1ap9, 4hwl, 1s53, 1o0a, 3han, 3hao, 1kg9, 1bhb, 1kg8, 3hap, 3haq, 1bha, 2wjk, 3har, 2wjl, 3has, 1q5j, 1q5i, 1f50, 3nsb, 1tn5, 1tn0, 3utw, 3utx, 3uty, 4fpd, 1brx, 1fbk, 1ucq, 4hyx, 1f4z, 1qkp, 1qko, 1brd, 1p8h, 1mgy, 4md2, 4md1, 3ns0, 1c3w, 1bm1, 2ntu, 1kme, 2ntw, 1py6, 4ov0, 2i20, 1vjm, 3mbv, 1x0i, 1x0k, 1xji]
AMLYXLYXXF	AF9	TVXLWSAYXV	TV9	4	5	[1m0k, 1s8l, 1at9, 1e0p, 1s8j, 1r84, 1r2n, 1pxs, 1jv7, 1jv6, 1ap9, 1pxr, 4hwl, 1s54, 1s53, 1o0a, 3han, 1kg9, 3hao, 3hap, 1kg8, 2wjk, 2wjl, 1q5j, 1f50, 1tn5, 3nsb, 1cwq, 3utv, 1tn0, 3utw, 3utx, 3uty, 4fpd, 1brx, 1brr, 1p8i, 1fbk, 1ucq, 4hyx, 1f4z, 3vi0, 1qkp, 1qko, 1brd, 1p8h, 1mgy, 4md2, 2zfe, 4md1, 1iw6, 3ns0, 1c3w, 1bm1, 2ntu, 1kme, 2ntw, 1s52, 1s51, 1py6, 4ov0, 1iw9, 2i20, 1vjm, 1x0s, 3mbv, 1x…
AFYAISXAFF	AF9	VXXADIGMCV	VV9	4	3	[1e12, 2jaf]
ALDIVAKYIF	AF9	VVXWLGYPXV	VV9	6	5	[3vvk, 3qbl, 3a7k, 3abw, 3qbg, 3qbi, 3qbk]
AXAAXLXMFF	AF9	VTAKVGFGFV	VV9	1	6	[2z55, 1vgo, 2ei4]
AMLYXLYXXF	AF9	VVXWSAYXXV	VV9	4	5	[1m0k, 1s8l, 1at9, 1e0p, 1s8j, 1r84, 1r2n, 1pxs, 1jv7, 1jv6, 1ap9, 1pxr, 4hwl, 1s54, 1s53, 1o0a, 3han, 1kg9, 3hao, 3hap, 1kg8, 2wjk, 2wjl, 1q5j, 1f50, 1tn5, 3nsb, 1cwq, 3utv, 1tn0, 3utw, 3utx, 3uty, 4fpd, 1brx, 1brr, 1p8i, 1fbk, 1ucq, 4hyx, 1f4z, 3vi0, 1qkp, 1qko, 1brd, 1p8h, 1mgy, 4md2, 2zfe, 4md1, 1iw6, 3ns0, 1c3w, 1bm1, 2ntu, 1kme, 2ntw, 1s52, 1s51, 1py6, 4ov0, 1iw9, 2i20, 1vjm, 1x0s, 3mbv, 1x…
AXMTIGAXXF	AF9	AXXIPIWSGL	AL9	0	1	[1xio, 2m3g, 4tl3]
AXAAXLXMFF	AF9	AXWLFTTXLL	AL9	1	2	[2z55, 1uaz, 3wqj, 1vgo, 2ei4]
ALXGLGXLXF	AF9	AKVGXGXXLL	AL9	0	6	[1s8l, 1at9, 1e0p, 1s8j, 1r2n, 1r84, 1pxs, 1jv7, 1pxr, 4hwl, 1s54, 1s53, 1o0a, 3han, 3hao, 1kg9, 1kg8, 3hap, 3haq, 2wjk, 3har, 2wjl, 3has, 1q5j, 1q5i, 1f50, 3nsb, 1tn5, 3utv, 1tn0, 3utw, 3utx, 3uty, 1brx, 1ucq, 4hyx, 1f4z, 1qkp, 1qko, 1brd, 1p8h, 1mgy, 4md2, 4md1, 3ns0, 1c3w, 1bm1, 2ntu, 1kme, 2ntw, 1s52, 1py6, 4ov0, 2i20, 1vjm, 3mbv, 1x0i, 1x0k, 1xji]
ALXGLSILXF	AF9	AKYXFAXXLL	AL9	0	6	[3qbl, 3vvk, 3abw, 3qbg, 3qbi, 3qbk]
ALXGLGXLXF	AF9	AFTXXLSXLL	AL9	0	1	[1s8l, 1at9, 1e0p, 1s8j, 2i1x, 1r2n, 1r84, 1pxs, 1pxr, 1ap9, 1m0m, 4hwl, 1s54, 1s53, 1o0a, 1c8s, 3han, 3hao, 1c8r, 1kg9, 1bhb, 1kg8, 3hap, 3haq, 2wjk, 3har, 2wjl, 3has, 1q5j, 1kgb, 2zzl, 1q5i, 1f50, 3nsb, 1tn5, 2brd, 1tn0, 3utx, 3uty, 4fpd, 1brx, 1fbb, 1brr, 1fbk, 1ucq, 4hyx, 1p8u, 1f4z, 1ixf, 3vi0, 1qkp, 1qko, 1brd, 1p8h, 4md2, 4md1, 3ns0, 1c3w, 1bm1, 2ntu, 1kme, 2ntw, 1s52, 1s51, 1py6, 4ov0, 3v…
ALXGLGXLXF	AF9	AXAIAFTXXL	AL9	0	1	[3han, 1p8u]
AMLYXLYXXF	AF9	ADGIMIGTXL	AL9	4	3	[1m0k, 1s8l, 1at9, 1e0p, 1s8j, 1r84, 1r2n, 1pxs, 1jv7, 1jv6, 1ap9, 1pxr, 4hwl, 1s54, 1s53, 1o0a, 3han, 1kg9, 3hao, 3hap, 1kg8, 3haq, 2wjk, 3har, 3has, 2wjl, 1q5j, 1q5i, 1f50, 1tn5, 3nsb, 1cwq, 3utv, 1tn0, 3utw, 3utx, 3uty, 4fpd, 1brx, 1brr, 1p8i, 1fbk, 1ucq, 4hyx, 1f4z, 3vi0, 1qkp, 1qko, 1brd, 1p8h, 1mgy, 4md2, 2zfe, 4md1, 1iw6, 3ns0, 1c3w, 1bm1, 2ntu, 1kme, 2ntw, 1s52, 1s51, 1py6, 4ov0, 1iw9, 2i…
AXAAXLXMFF	AF9	AKVGXGFXLL	AL9	1	6	[2z55, 1vgo]
ALXXIAXLXF	AF9	AKYXFAXXLL	AL9	0	6	[1e12, 2jaf, 2jag]
AFYAISXAFF	AF9	ADIGMCVTGL	AL9	4	3	[1e12, 2jaf]
AMLYXLYXXF	AF9	WXAYXVVXXI	WI9	4	5	[1m0k, 1at9, 1e0p, 1s8j, 1r84, 1r2n, 1pxs, 1ap9, 1pxr, 4hwl, 1s54, 1s53, 1o0a, 3han, 1kg9, 3hao, 3hap, 1kg8, 2wjk, 2wjl, 1q5j, 1f50, 1tn5, 3nsb, 3utv, 1tn0, 3utw, 3utx, 3uty, 4fpd, 1brx, 1brr, 1p8i, 1fbk, 1ucq, 4hyx, 1f4z, 3vi0, 1qkp, 1qko, 1brd, 1p8h, 4md2, 2zfe, 4md1, 1iw6, 3ns0, 1c3w, 1bm1, 2ntu, 1kme, 2ntw, 1s52, 1s51, 1py6, 4ov0, 1iw9, 2i20, 1vjm, 1x0s, 3mbv, 1x0k, 1xji]
AMLYXLYXXF	AF9	SAYXVVWLIG	SG9	4	5	[1m0k, 1at9, 1e0p, 1r84, 1r2n, 1pxs, 1ap9, 1pxr, 4hwl, 1s54, 1s53, 1o0a, 3han, 1kg9, 3hao, 3hap, 1kg8, 2wjk, 2wjl, 1q5j, 1f50, 1tn5, 3nsb, 3utv, 1tn0, 3utw, 3utx, 3uty, 4fpd, 1brx, 1brr, 1p8i, 1fbk, 1ucq, 4hyx, 1f4z, 3vi0, 1qkp, 1qko, 1brd, 1p8h, 4md2, 2zfe, 4md1, 1iw6, 3ns0, 1c3w, 1bm1, 2ntu, 1kme, 2ntw, 1s52, 1s51, 1py6, 4ov0, 1iw9, 2i20, 1vjm, 1x0s, 3mbv, 1x0k, 1xji]
ALDIVAKYIF	AF9	SLYINXALAG	SG9	6	0	[3vvk, 3qbl, 3a7k, 3abw, 3qbg, 3qbi, 3qbk]
ALXGMGAXXF	AF9	IVITLNTVVM	IM9	4	3	[4gyc, 3qdc, 3qap, 2f93, 2ksy, 2f95, 1jgj, 1h2s]
AXMTIGAXXF	AF9	IWSGLAYMAM	IM9	0	1	[1xio, 2m3g, 4tl3]
AXMTIGAXXF	AF9	IPIWSGLAYM	IM9	0	1	[1xio, 2m3g, 4tl3]
ALDIVAKYIF	AF9	LSXLLFVFMT	LT9	6	0	[3vvk, 3qbl, 3qbg, 3qbi, 3qbk]
ALXGLGXLXF	AF9	LSXLLGYGLT	LT9	0	1	[4hwl, 1at9, 1s52, 3utv]
AMLYXLYXXF	AF9	AVGADXIMIG	AG9	4	3	[3hap]
AFYAISXAFF	AF9	AADIGMCVTG	AG9	4	3	[1e12, 2jaf]
AXMTASXVFF	AF9	ADVLAKAGYG	AG9	0	6	[3ddl]
ALDIVAKYIF	AF9	LYINIALXXL	LL9	6	0	[3vvk, 3qbl, 3a7k, 3abw, 3qbg, 3qbi, 3qbk]
ALXXIAXLXF	AF9	LVSISSYLGL	LL9	0	1	[1e12]
AMLYXLYXXF	AF9	LWSAYXVXXL	LL9	4	5	[1m0k, 1s8l, 1at9, 1e0p, 1s8j, 1r84, 1r2n, 1pxs, 1ap9, 1pxr, 4hwl, 1s54, 1s53, 1o0a, 3han, 1kg9, 3hao, 3hap, 1kg8, 2wjk, 2wjl, 1q5j, 1f50, 1tn5, 3nsb, 1cwq, 3utv, 1tn0, 3utw, 3utx, 3uty, 4fpd, 1brx, 1brr, 1p8i, 1fbk, 1ucq, 4hyx, 1f4z, 3vi0, 1qkp, 1qko, 1brd, 1p8h, 4md2, 2zfe, 4md1, 1iw6, 3ns0, 1c3w, 1bm1, 2ntu, 1kme, 2ntw, 1s52, 1s51, 1py6, 4ov0, 1iw9, 2i20, 1vjm, 1x0s, 3mbv, 1x0i, 1x0k, 1xji]
ALDIVAKYIF	AF9	LXLXTVVXWL	LL9	6	5	[3vvk, 3qbl, 3abw, 3qbg, 3qbi, 3qbk]
ALDIVAKYIF	AF9	WLXYPIVWXL	WL9	6	5	[3vvk, 3qbl, 3a7k, 3abw, 3qbg, 3qbi, 3qbk]
AXAAXLXMFF	AF9	WXGIGXXLXL	WL9	1	0	[2z55, 1uaz, 3wqj, 1vgo, 2ei4]
AXAAXLXMFF	AF9	WLFTXXXXXL	WL9	1	2	[2z55, 1vgo, 2ei4]
AMLYXLYXXF	AF9	GTGLVGALTK	GK9	4	3	[1at9]
AXAAXLXMFF	AF9	MLXGTFYFXV	MV9	1	0	[1uaz]
ALXGMGAXXF	AF9	MXXGFAGAMV	MV9	4	3	[3qdc, 3qap, 1jgj]
ALXGLGXLXF	AF9	GXLYFLVKGM	GM9	0	0	[1s8l, 1at9, 1e0p, 1r2n, 1r84, 1pxs, 1jv7, 1jv6, 1pxr, 1s53, 1o0a, 3han, 3hao, 1kg8, 3hap, 3haq, 1bha, 2wjk, 3har, 2wjl, 3has, 1q5j, 1q5i, 1f50, 1tn5, 1tn0, 3utw, 3utx, 3uty, 4fpd, 1brx, 1fbk, 1ucq, 4hyx, 1f4z, 1qko, 1brd, 1p8h, 4md2, 4md1, 1c3w, 1bm1, 2ntu, 1kme, 2ntw, 1py6, 4ov0, 2i20, 1vjm, 3mbv, 1x0i, 1x0k, 1xji]
ALDIVAKYIF	AF9	GLSILLFVXM	GM9	6	0	[3vvk, 3qbl, 3abw, 3qbg, 3qbi, 3qbk]
ALXGLGXLXF	AF9	TMXLSMLLGY	TY9	0	1	[1at9, 1kme, 1brr, 1s52, 1r2n, 1r84, 4hwl, 1qkp, 3han, 2brd, 3hap, 3har, 3utx, 1xji, 3has, 3uty]
AXAAXLXMFF	AF9	TXLMLIGTXY	TY9	1	0	[2z55, 1uaz, 3wqj, 1vgo, 2ei4]
ALXGMGAXXF	AF9	TLNTVVMLAG	TG9	4	3	[4gyc, 3qdc, 3qap, 2f93, 2ksy, 2f95, 1jgj, 1h2s]
ALXGLGXLXF	AF9	TXXFLVKGMG	TG9	0	0	[1brx, 1at9, 1e0p, 1pxs, 1pxr, 1qko, 1brd, 1s53, 3hao, 3haq, 1bha, 3har, 2wjl, 1c3w, 1bm1, 1q5i, 2ntu, 1kme, 1py6, 2i20, 1vjm, 1tn5, 1x0k, 1tn0, 3utw]
ALXGMGAXXF	AF9	TVVMLAGFAG	TG9	4	3	[4gyc, 3qdc, 3qap, 2f93, 2ksy, 2f95, 1jgj, 1h2s]
AXMTASXVFF	AF9	TIADVLAKAG	TG9	0	6	[3ddl]
AMLYXLYXXF	AF9	TXLAXVGAXG	TG9	4	3	[1s8l, 1at9, 1e0p, 1s8j, 1r84, 1r2n, 1pxs, 1jv7, 1jv6, 1pxr, 4hwl, 1s54, 1s53, 1o0a, 3han, 3hao, 1kg8, 3hap, 3haq, 2wjk, 3har, 3has, 2wjl, 1q5i, 1f50, 1tn5, 3utv, 1tn0, 3utw, 3utx, 3uty, 4fpd, 1brx, 4hyx, 1f4z, 1qkp, 1qko, 1p8h, 1mgy, 4md2, 4md1, 1c3w, 1bm1, 2ntu, 1kme, 2ntw, 1s52, 1s51, 1py6, 4ov0, 2i20, 1vjm, 3mbv, 1x0i, 1x0k, 1xji]
ALDIVAKYIF	AF9	LVPVVSIASY	LY9	6	1	[3vvk, 3qbl, 3a7k, 3abw, 3qbg, 3qbi, 3qbk]
ALXGLGXLXF	AF9	LXXXIAFTXY	LY9	0	1	[1m0k, 1s8l, 1at9, 1e0p, 1s8j, 2i1x, 1r2n, 1r84, 1jv7, 1pxs, 1jv6, 1ap9, 1m0m, 1pxr, 1m0l, 4hwl, 1s54, 1s53, 1o0a, 1c8s, 3han, 3hao, 1c8r, 1kg9, 1bhb, 1kg8, 3hap, 3haq, 1bha, 2wjk, 3har, 2wjl, 3has, 1q5j, 1kgb, 2zzl, 1q5i, 1f50, 1dze, 3nsb, 1tn5, 2brd, 1cwq, 1tn0, 3utx, 4fpd, 3uty, 1brx, 1fbb, 1brr, 1p8i, 1fbk, 1ucq, 4hyx, 1p8u, 1f4z, 1ixf, 3vi0, 1qkp, 1qko, 1brd, 1p8h, 1mgy, 1qm8, 4md2, 4md1, 2z…
ALDIVAKYIF	AF9	LLTVVMWLGY	LY9	6	5	[3vvk, 3qbl, 3a7k, 3abw, 3qbg, 3qbi, 3qbk]
AXMTASXVFF	AF9	LVXFIAXYHY	LY9	0	1	[3ddl]
ALXGLSILXF	AF9	LVPVVSIASY	LY9	0	1	[3qbl, 3vvk, 3a7k, 3abw, 3qbg, 3qbi, 3qbk]
ALXGLSILXF	AF9	TXLVPVVSIA	TA9	0	1	[3qbl, 3vvk, 3a7k, 3abw, 3qbg, 3qbi, 3qbk]
AXAAXLXMFF	AF9	TTXLLXLXLA	TA9	1	2	[2z55, 1vgo]
ALDIVAKYIF	AF9	TXLVPVVSIA	TA9	6	1	[3vvk, 3qbl, 3a7k, 3abw, 3qbg, 3qbi, 3qbk]
ALXGLGXLXF	AF9	TLVXAIAFTA	TA9	0	1	[1pxs]
ALXGLGXLXF	AF9	LXFLVXGXGV	LV9	0	0	[1vjm, 1tn5, 1bm1, 1q5i, 1s53, 1tn0, 2i20]
ALDIVAKYIF	AF9	LXXLSILXFV	LV9	6	0	[3vvk, 3qbl, 3a7k, 3abw, 3qbg, 3qbi, 3qbk]
AMLYXLYXXF	AF9	KVLRNVTVVL	KL9	4	5	[1brx, 1s8l, 1e0p, 1s8j, 1r84, 1r2n, 4hyx, 1f4z, 1pxs, 1jv7, 1jv6, 1pxr, 4hwl, 1qkp, 1qko, 1s54, 1s53, 1o0a, 1mgy, 3han, 3hao, 3hap, 2wjk, 2wjl, 1c3w, 1bm1, 1q5i, 2ntu, 1kme, 2ntw, 1s52, 1s51, 1py6, 2i20, 1vjm, 1tn5, 1x0i, 1x0k, 3utv, 1tn0, 3utw, 3utx, 1xji, 3uty]
ALDIVAKYIF	AF9	ILXFVFMTRG	IG9	6	0	[3vvk, 3qbi]
AXAAXLXMFF	AF9	IGTFYFIAXG	IG9	1	0	[2z55, 1vgo]
ALXGLGXLXF	AF9	IAFTXXLSML	IL9	0	1	[1m0k, 1s8l, 1at9, 1e0p, 1s8j, 2i1x, 1r2n, 1r84, 1pxs, 1jv7, 1jv6, 1pxr, 1ap9, 1m0m, 4hwl, 1s54, 1s53, 1o0a, 1c8s, 3han, 3hao, 1c8r, 1kg9, 1bhb, 1kg8, 3hap, 3haq, 1bha, 2wjk, 3har, 2wjl, 3has, 1q5j, 1kgb, 2zzl, 1q5i, 1f50, 1dze, 3nsb, 1tn5, 2brd, 1tn0, 3utx, 3uty, 4fpd, 1brx, 1fbb, 1brr, 1p8i, 1fbk, 1ucq, 4hyx, 1p8u, 1f4z, 1ixf, 3vi0, 1qkp, 1qko, 1brd, 1p8h, 1qm8, 4md2, 4md1, 2zfe, 1iw6, 3ns0, 1c…
ALXXIAXLXF	AF9	IPXVSISSYL	IL9	0	1	[1e12, 2jaf, 2jag]
ALXGLSILXF	AF9	IVAKYIFAFL	IL9	0	6	[3qbl, 3vvk, 3a7k, 3abw, 3qbg, 3qbi, 3qbk]
ALXGLSILXF	AF9	IFAFLLLXYL	IL9	0	6	[3qbl, 3vvk, 3qbg, 3qbi, 3qbk]
ALDIVAKYIF	AF9	IALAXLXXLL	IL9	6	0	[3vvk, 3qbl, 3a7k, 3abw, 3qbg, 3qbi, 3qbk]
ALXGMGAXXF	AF9	VITLNTVVXL	VL9	4	3	[4gyc, 3qdc, 3qap, 2f93, 2ksy, 2f95, 1jgj, 1h2s]
ALXGLSILXF	AF9	VAKYIFAFLL	VL9	0	6	[3qbl, 3vvk, 3abw, 3qbg, 3qbi, 3qbk]
ALXGLGXLXF	AF9	VLDVXAKVGL	VL9	0	6	[1p8i, 1fbk, 1jv6, 4fpd]
ALXGLSILXF	AF9	VVSIXSYTGL	VL9	0	1	[3qbl, 3vvk, 3a7k, 3abw, 3qbg, 3qbi, 3qbk]
ALDIVAKYIF	AF9	VVSIXSYTGL	VL9	6	1	[3vvk, 3qbl, 3a7k, 3abw, 3qbg, 3qbi, 3qbk]
AXMTASXVFF	AF9	VLAKAGYGVL	VL9	0	6	[3ddl]
ALXXIAXLXF	AF9	VSISSYXXLL	VL9	0	1	[1e12]
ALXGLGXLXF	AF9	VXXIAFTXXL	VL9	0	1	[1m0k, 1s8l, 1at9, 1e0p, 1s8j, 2i1x, 1r2n, 1r84, 1pxs, 1jv7, 1pxr, 1jv6, 1ap9, 1m0m, 1m0l, 4hwl, 1s54, 1s53, 1o0a, 1c8s, 3hao, 1c8r, 1kg9, 1bhb, 1kg8, 3hap, 3haq, 1bha, 2wjk, 3har, 2wjl, 3has, 1q5j, 1kgb, 2zzl, 1q5i, 1f50, 1dze, 3nsb, 1tn5, 2brd, 1cwq, 1tn0, 3utx, 3uty, 4fpd, 1brx, 1fbb, 1brr, 1p8i, 1fbk, 1ucq, 4hyx, 1f4z, 1ixf, 3vi0, 1qkp, 1qko, 1brd, 1p8h, 1mgy, 1qm8, 4md2, 4md1, 2zfe, 1iw6, 3n…
ALXGLGXLXF	AF9	YLSMLLGYGL	YL9	0	1	[1at9, 1kme, 1brr, 1s52, 1r2n, 1r84, 4hwl, 1qkp, 3han, 3hap, 3har, 3utx, 1xji, 3has, 3uty]
AXAAXLXMFF	AF9	YAXWLXTXXL	YL9	1	2	[2z55, 1uaz, 3wqj, 1vgo, 2ei4]
ALXGLSILXF	AF9	ILVPVVSIAS	IS9	0	1	[3qbl, 3vvk, 3a7k, 3abw, 3qbg, 3qbi, 3qbk]
ALDIVAKYIF	AF9	ILVPVVSIAS	IS9	6	1	[3vvk, 3qbl, 3a7k, 3abw, 3qbg, 3qbi, 3qbk]
ALXGMGAXXF	AF9	ITLNTVVMLA	IA9	4	3	[4gyc, 3qdc, 3qap, 2f93, 2ksy, 2f95, 1jgj, 1h2s]
AMLYXLYXXF	AF9	IMIGTGLVGA	IA9	4	3	[1m0k, 1at9, 1e0p, 1r84, 1r2n, 1pxs, 1ap9, 1pxr, 4hwl, 1s54, 1s53, 1o0a, 3han, 1kg9, 3hao, 3hap, 1kg8, 3haq, 2wjk, 3har, 3has, 2wjl, 1q5j, 1q5i, 1f50, 1tn5, 3nsb, 3utv, 1tn0, 3utw, 3utx, 3uty, 4fpd, 1brx, 1brr, 1p8i, 1fbk, 1ucq, 4hyx, 1f4z, 3vi0, 1qkp, 1qko, 1p8h, 4md2, 2zfe, 4md1, 1iw6, 3ns0, 1c3w, 1bm1, 2ntu, 1kme, 2ntw, 1s52, 1s51, 1py6, 4ov0, 1iw9, 2i20, 1vjm, 1x0s, 3mbv, 1x0k, 1xji]
AFYAISXAFF	AF9	IXXCVTGLXA	IA9	4	3	[1e12, 2jaf]
AXAAXLXMFF	AF9	VGFGFVLLRS	VS9	1	6	[1vgo]
ALDIVAKYIF	AF9	VSTILVPVVS	VS9	6	1	[3vvk, 3qbl, 3abw, 3qbg, 3qbi, 3qbk]
ALXGLGXLXF	AF9	VGFGLILLRS	VS9	0	6	[1brx, 1c3w, 1at9, 1bm1, 1e0p, 1q5i, 2ntu, 1kme, 1pxs, 2i20, 1pxr, 1vjm, 1tn5, 1qko, 1s54, 1s53, 1x0k, 3hao, 1tn0]
ALXGLSILXF	AF9	VSTILVPVVS	VS9	0	1	[3qbl, 3vvk, 3abw, 3qbg, 3qbi, 3qbk]
AFYAISXAFF	AF9	TVIAADIXMC	TC9	4	3	[1e12, 2jaf]
AMLYXLYXXF	AF9	QGTIXAXVGA	QA9	4	3	[1s8l, 1s8j, 1q5i, 1kme, 1r84, 1r2n, 4hyx, 1jv7, 1jv6, 1qkp, 1s54, 1s53, 1x0i, 1mgy, 3han, 3utv, 3haq, 1tn0, 3utw, 1xji, 3has, 3uty]
ALXGLGXLXF	AF9	TLXXXIAFTM	TM9	0	1	[1m0k, 1s8l, 1at9, 1e0p, 1s8j, 2i1x, 1r2n, 1r84, 1jv7, 1jv6, 1ap9, 1m0m, 1pxr, 1m0l, 4hwl, 1s54, 1s53, 1o0a, 3han, 3hao, 1c8r, 1kg9, 1bhb, 1kg8, 3hap, 3haq, 1bha, 2wjk, 3har, 2wjl, 3has, 1q5j, 1kgb, 2zzl, 1q5i, 1f50, 1dze, 3nsb, 1tn5, 1cwq, 3utv, 1tn0, 3utw, 3utx, 4fpd, 3uty, 1brx, 1brr, 1p8i, 1fbk, 1ucq, 4hyx, 1p8u, 1f4z, 1ixf, 3vi0, 1qkp, 1qko, 1brd, 1p8h, 1mgy, 1qm8, 4md2, 4md1, 2zfe, 1iw6, 3n…
AXAAXLXMFF	AF9	TAKVGFGFVL	TL9	1	6	[2z55, 1vgo]
AXAAXLXMFF	AF9	TLWLGIGTLL	TL9	1	0	[1uaz]
AXAAXLXMFF	AF9	TPLLXXXLXL	TL9	1	2	[1vgo]
AXMTIGAXXF	AF9	WSGLAYMAXA	WA9	0	1	[1xio, 2m3g]
AXMTASXVFF	AF9	ALVXFIAGYH	AH9	0	1	[3ddl]
AMLYXLYXXF	AF9	GTXLAXVGAD	GD9	4	3	[1s8l, 1e0p, 1s8j, 1r84, 1r2n, 4hyx, 1f4z, 1pxs, 1jv7, 1jv6, 1pxr, 4hwl, 1qkp, 1qko, 1s54, 1s53, 1o0a, 1mgy, 3han, 3hao, 3hap, 3haq, 2wjk, 3har, 3has, 2wjl, 1c3w, 1q5i, 2ntu, 1kme, 2ntw, 1s52, 1s51, 1py6, 2i20, 1vjm, 1tn5, 1x0i, 1x0k, 3utv, 1tn0, 3utw, 3utx, 1xji, 3uty]
ALXGLSILXF	AF9	AXSTILVPVV	AV9	0	1	[3qbl, 3vvk, 3qbg, 3qbi, 3qbk]
ALDIVAKYIF	AF9	AXSTILVPVV	AV9	6	1	[3vvk, 3qbl, 3qbg, 3qbi, 3qbk]
AMLYXLYXXF	AF9	LXXVGADGIM	LM9	4	3	[1m0k, 1s8l, 1at9, 1e0p, 1s8j, 1r84, 1r2n, 1pxs, 1jv7, 1jv6, 1ap9, 1pxr, 4hwl, 1s54, 1s53, 1o0a, 3han, 1kg9, 3hao, 3hap, 1kg8, 3haq, 2wjk, 3har, 3has, 2wjl, 1q5j, 1q5i, 1f50, 1tn5, 3nsb, 1cwq, 3utv, 1tn0, 3utw, 3utx, 3uty, 4fpd, 1brx, 1brr, 1p8i, 1fbk, 1ucq, 4hyx, 1f4z, 3vi0, 1qkp, 1qko, 1brd, 1p8h, 1mgy, 4md2, 4md1, 3ns0, 1c3w, 1bm1, 2ntu, 1kme, 2ntw, 1s52, 1s51, 1py6, 4ov0, 2i20, 1vjm, 3mbv, 1x…
AXAAXLXMFF	AF9	LWLGIGTLLM	LM9	1	0	[1uaz, 3wqj, 1vgo, 2ei4]
ALXGLGXLXF	AF9	AIXXLXXXXA	AA9	0	1	[1m0k, 1s8l, 1at9, 1e0p, 1s8j, 1r2n, 1r84, 1pxs, 1jv7, 1pxr, 1jv6, 1ap9, 4hwl, 1o0a, 3han, 3hao, 1kg9, 1bhb, 1kg8, 3hap, 3haq, 1bha, 2wjk, 3har, 2wjl, 3has, 1q5j, 1q5i, 1f50, 3nsb, 1tn5, 1cwq, 3utv, 1tn0, 3utw, 4fpd, 1brx, 1brr, 1p8i, 1fbk, 1ucq, 4hyx, 1f4z, 3vi0, 1qkp, 1qko, 1brd, 1p8h, 1mgy, 4md2, 4md1, 3ns0, 1c3w, 1bm1, 2ntu, 1kme, 2ntw, 1py6, 4ov0, 2i20, 1vjm, 3mbv, 1x0i, 1x0k, 1xji]
AMLYXLYXXF	AF9	AXVGADGIMI	AI9	4	3	[1m0k, 1s8l, 1at9, 1e0p, 1s8j, 1r84, 1r2n, 1pxs, 1jv7, 1jv6, 1ap9, 1pxr, 4hwl, 1s54, 1s53, 1o0a, 3han, 1kg9, 3hao, 3hap, 1kg8, 3haq, 2wjk, 3har, 3has, 2wjl, 1q5j, 1q5i, 1f50, 1tn5, 3nsb, 1cwq, 3utv, 1tn0, 3utw, 3utx, 3uty, 4fpd, 1brx, 1brr, 1p8i, 1fbk, 1ucq, 4hyx, 1f4z, 3vi0, 1qkp, 1qko, 1brd, 1p8h, 1mgy, 4md2, 2zfe, 4md1, 1iw6, 3ns0, 1c3w, 1bm1, 2ntu, 1kme, 2ntw, 1s52, 1s51, 1py6, 4ov0, 1iw9, 2i…
ALXXIAXLXF	AF9	ATLMIPLVSI	AI9	0	1	[1e12, 2jaf, 2jag]
AXMTASXVFF	AF9	AGYGVLIYNI	AI9	0	6	[3ddl]
ALXGLGXLXF	AF9	FYAIXTLXXA	FA9	0	1	[1brx, 1s8l, 1e0p, 1s8j, 1r2n, 1r84, 4hyx, 1f4z, 1pxs, 1jv7, 1pxr, 1jv6, 1qkp, 1qko, 1o0a, 1mgy, 3han, 3hao, 1bhb, 1kg8, 3hap, 3haq, 1bha, 2wjk, 3har, 2wjl, 3has, 1c3w, 1bm1, 1q5i, 2ntu, 1kme, 2ntw, 1py6, 4ov0, 2i20, 1vjm, 1tn5, 1x0i, 1x0k, 3utw, 1xji, 4fpd]
ALXGLSILXF	AF9	VPVVSIASYT	VT9	0	1	[3qbl, 3vvk, 3a7k, 3abw, 3qbg, 3qbi, 3qbk]
ALDIVAKYIF	AF9	VPVVSIASYT	VT9	6	1	[3vvk, 3qbl, 3a7k, 3abw, 3qbg, 3qbi, 3qbk]
AMLYXLYXXF	AF9	VGXDGIMIXT	VT9	4	3	[1m0k, 1s8l, 1at9, 1e0p, 1s8j, 1r84, 1r2n, 1pxs, 1jv7, 1jv6, 1ap9, 1pxr, 4hwl, 1s54, 1s53, 1o0a, 3han, 1kg9, 3hao, 3hap, 1kg8, 3haq, 2wjk, 3har, 3has, 2wjl, 1q5j, 1q5i, 1f50, 1tn5, 3nsb, 1cwq, 3utv, 1tn0, 3utw, 3utx, 3uty, 4fpd, 1brx, 1brr, 1p8i, 1fbk, 1ucq, 4hyx, 1f4z, 3vi0, 1qkp, 1qko, 1brd, 1p8h, 1mgy, 4md2, 2zfe, 4md1, 1iw6, 3ns0, 1c3w, 1bm1, 2ntu, 1kme, 2ntw, 1s52, 1s51, 1py6, 4ov0, 1iw9, 2i…
AXMTASXVFF	AF9	DVLAKAGXGV	DV9	0	6	[3ddl]
AMLYXLYXXF	AF9	DGIMIXTGLV	DV9	4	3	[1m0k, 1s8l, 1at9, 1e0p, 1s8j, 1r84, 1r2n, 1pxs, 1ap9, 1pxr, 4hwl, 1s54, 1s53, 1o0a, 3han, 1kg9, 3hao, 3hap, 1kg8, 3haq, 2wjk, 3har, 3has, 2wjl, 1q5j, 1q5i, 1f50, 1tn5, 3nsb, 1cwq, 3utv, 1tn0, 3utw, 3utx, 3uty, 4fpd, 1brx, 1brr, 1p8i, 1fbk, 1ucq, 4hyx, 1f4z, 3vi0, 1qkp, 1qko, 1p8h, 4md2, 2zfe, 4md1, 1iw6, 3ns0, 1c3w, 1bm1, 2ntu, 1kme, 2ntw, 1s52, 1s51, 1py6, 4ov0, 1iw9, 2i20, 1vjm, 1x0s, 3mbv, 1x…
AMLYXLYXXF	AF9	MXXTGLXXXL	ML9	4	3	[1at9, 1e0p, 1r84, 1r2n, 1pxs, 1ap9, 1pxr, 4hwl, 1s54, 1s53, 1o0a, 3han, 1kg9, 3hao, 3hap, 1kg8, 2wjk, 3har, 3has, 2wjl, 1q5j, 1q5i, 1f50, 1tn5, 3nsb, 3utv, 1tn0, 3utx, 3uty, 4fpd, 1brx, 1brr, 1fbk, 1ucq, 1f4z, 3vi0, 1qkp, 1qko, 1p8h, 4md2, 4md1, 3ns0, 1c3w, 1bm1, 2ntu, 1kme, 2ntw, 1s52, 1s51, 1py6, 4ov0, 1iw9, 2i20, 1vjm, 3mbv, 1x0k, 1xji]
AMLYXLYXXF	AF9	GXMIXTGLVG	GG9	4	3	[1m0k, 1s8l, 1at9, 1e0p, 1s8j, 1r84, 1r2n, 1pxs, 1ap9, 1pxr, 4hwl, 1s54, 1s53, 1o0a, 3han, 1kg9, 3hao, 3hap, 1kg8, 3haq, 2wjk, 3har, 3has, 2wjl, 1q5j, 1q5i, 1f50, 1tn5, 3nsb, 1cwq, 3utv, 1tn0, 3utw, 3utx, 3uty, 4fpd, 1brx, 1brr, 1p8i, 1fbk, 1ucq, 4hyx, 1f4z, 3vi0, 1qkp, 1qko, 1p8h, 4md2, 2zfe, 4md1, 1iw6, 3ns0, 1c3w, 1bm1, 2ntu, 1kme, 2ntw, 1s52, 1s51, 1py6, 4ov0, 1iw9, 2i20, 1vjm, 1x0s, 3mbv, 1x…
AXAAXLXMFF	AF9	GIGTLLMLIG	GG9	1	0	[2z55, 1uaz, 3wqj, 1vgo, 2ei4]
AMLYXLYXXF	AF9	GADGXMIXTG	GG9	4	3	[1m0k, 1s8l, 1at9, 1e0p, 1s8j, 1r84, 1r2n, 1pxs, 1jv7, 1jv6, 1ap9, 1pxr, 4hwl, 1s54, 1s53, 1o0a, 3han, 1kg9, 3hao, 3hap, 1kg8, 3haq, 2wjk, 3har, 3has, 2wjl, 1q5j, 1q5i, 1f50, 1tn5, 3nsb, 1cwq, 3utv, 1tn0, 3utw, 3utx, 3uty, 4fpd, 1brx, 1brr, 1p8i, 1fbk, 1ucq, 4hyx, 1f4z, 3vi0, 1qkp, 1qko, 1brd, 1p8h, 1mgy, 4md2, 2zfe, 4md1, 1iw6, 3ns0, 1c3w, 1bm1, 2ntu, 1kme, 2ntw, 1s52, 1s51, 1py6, 4ov0, 1iw9, 2i…
AXAAXLXMFF	AF9	LFTTXLXXXD	LD9	1	2	[2z55, 1vgo, 2ei4]
AXAAXLXMFF	AF9	ARYAXWLFXT	AT9	1	2	[2z55, 1uaz, 3wqj, 1vgo, 2ei4]
ALDIVAKYIF	AF9	MXLGYPIXWA	MA9	6	5	[3vvk, 3qbl, 3a7k, 3abw, 3qbg, 3qbi, 3qbk]
AXAAXLXMFF	AF9	MLIGTFYFIA	MA9	1	0	[2z55, 1vgo, 2ei4]
AXMTASXVFF	AF9	MVSALVVFIA	MA9	0	1	[3ddl]
AXMTIGAXXF	AF9	MFIPIWSGLA	MA9	0	1	[1xio, 2m3g, 4tl3]
AXMTIGAXXF	AF9	PIWSGLAYXA	PA9	0	1	[1xio, 2m3g, 4tl3]
ALXGLGXLXF	AF9	IXTXXXXIAF	IF9	0	1	[1m0k, 1s8l, 1at9, 1e0p, 1s8j, 1r2n, 1r84, 1pxs, 1jv7, 1jv6, 1ap9, 1pxr, 1m0l, 4hwl, 1o0a, 3han, 3hao, 1kg9, 1bhb, 1kg8, 3hap, 3haq, 1bha, 2wjk, 3har, 2wjl, 3has, 1q5j, 2zzl, 1q5i, 1f50, 3nsb, 1tn5, 1cwq, 3utv, 1tn0, 3utw, 4fpd, 1brx, 1brr, 1p8i, 1fbk, 1ucq, 4hyx, 1f4z, 1ixf, 3vi0, 1qkp, 1qko, 1brd, 1p8h, 1mgy, 1qm8, 4md2, 4md1, 2zfe, 1iw6, 3ns0, 1c3w, 1bm1, 2ntu, 1kme, 2ntw, 1py6, 4ov0, 2i20, 1i…
AFYAISXAFF	AF9	FTXIAADIXM	FM9	4	3	[1e12, 2jaf]
AXAAXLXMFF	AF9	YXAXYADWLF	YF9	1	2	[1uaz, 3wqj, 1vgo, 2ei4]
AFYAISXAFF	AF9	DIXMCVTGLA	DA9	4	3	[1e12, 2jaf]
AXAAXLXMFF	AF9	RYAXWLXTTP	RP9	1	2	[2z55, 1uaz, 3wqj, 1vgo, 2ei4]
ALXGLGXLXF	AF9	FYAITTLVPP	FP9	0	1	[1tn0]
AXMTASXVFF	AF9	SALVVFIAGY	SY9	0	1	[3ddl]
ALXXIAXLXF	AF9	SVLDVFAKYV	SV9	0	6	[1e12, 2jaf, 2jag]
AXMTIGAXXF	AF9	LLXFFSKVGF	LF9	0	6	[1xio, 2m3g, 4tl3]
ALXGMGAXXF	AF9	LNTVVMLXXF	LF9	4	3	[4gyc, 3qdc, 3qap, 2f93, 2ksy, 2f95, 1jgj, 1h2s]
AXAAXLXMFF	AF9	LLXLIGTFYF	LF9	1	0	[2z55, 1uaz, 3wqj, 1vgo, 2ei4]
AXMTIGAXXF	AF9	VGFSFLDLHG	VG9	0	6	[2m3g]
AXMTIGAXXF	AF9	VAMFIPIWSG	VG9	0	1	[1xio, 2m3g, 4tl3]
AXMTASXVFF	AF9	VSXLVVFIAG	VG9	0	1	[3ddl]
ALXGLGXLXF	AF9	KFYAIXTLVP	KP9	0	1	[1c3w, 1e0p, 1q5i, 2ntu, 1kme, 2ntw, 1py6, 1f4z, 1pxs, 2i20, 1vjm, 1qko, 1x0i, 1x0k, 3hao, 1bhb, 3haq, 1tn0, 2wjk, 2wjl]
ALXGLGXLXF	AF9	PXIAFTXXLS	PS9	0	1	[1m0k, 1s8l, 1at9, 1e0p, 1s8j, 2i1x, 1r2n, 1r84, 1pxs, 1jv7, 1jv6, 1ap9, 1m0m, 1m0l, 4hwl, 1s54, 1s53, 1o0a, 1c8s, 3han, 3hao, 1c8r, 1kg9, 1bhb, 1kg8, 3hap, 3haq, 1bha, 2wjk, 3har, 2wjl, 3has, 1q5j, 1kgb, 2zzl, 1q5i, 1f50, 1dze, 3nsb, 1tn5, 2brd, 1cwq, 1tn0, 3utx, 4fpd, 1brx, 1fbb, 1brr, 1p8i, 1fbk, 1ucq, 4hyx, 1p8u, 1f4z, 1ixf, 3vi0, 1qkp, 1qko, 1brd, 1p8h, 1mgy, 1qm8, 4md2, 4md1, 2zfe, 1iw6, 3n…
ALXGLGXLXF	AF9	AIAFTXXLXM	AM9	0	1	[1m0k, 1s8l, 1at9, 1e0p, 1s8j, 2i1x, 1r2n, 1r84, 1jv7, 1pxs, 1jv6, 1pxr, 1ap9, 1m0m, 4hwl, 1s54, 1s53, 1o0a, 1c8s, 3han, 3hao, 1c8r, 1kg9, 1bhb, 1kg8, 3hap, 3haq, 1bha, 2wjk, 3har, 2wjl, 3has, 1q5j, 1kgb, 2zzl, 1q5i, 1f50, 1dze, 3nsb, 1tn5, 2brd, 1cwq, 3utx, 3uty, 4fpd, 1brx, 1fbb, 1brr, 1p8i, 1fbk, 1ucq, 4hyx, 1p8u, 1f4z, 1ixf, 3vi0, 1qkp, 1qko, 1brd, 1p8h, 1mgy, 1qm8, 4md2, 4md1, 2zfe, 1iw6, 3n…
ALXGLGXLXF	AF9	TTLXXXIAFT	TT9	0	1	[1m0k, 1s8l, 1at9, 1e0p, 1s8j, 1r2n, 1r84, 1pxs, 1jv7, 1jv6, 1ap9, 1pxr, 1m0l, 4hwl, 1s54, 1o0a, 3han, 3hao, 1kg9, 1bhb, 1kg8, 3hap, 3haq, 1bha, 2wjk, 3har, 2wjl, 3has, 1q5j, 2zzl, 1q5i, 1f50, 3nsb, 1tn5, 1cwq, 3utv, 1tn0, 3utw, 4fpd, 1brx, 1brr, 1p8i, 1fbk, 1ucq, 4hyx, 1f4z, 1ixf, 3vi0, 1qkp, 1qko, 1brd, 1p8h, 1mgy, 1qm8, 4md2, 4md1, 2zfe, 1iw6, 3ns0, 1c3w, 1bm1, 2ntu, 1kme, 2ntw, 1s51, 1py6, 4o…
ALXGMGAXXF	AF9	VMXAGFAGAM	VM9	4	3	[4gyc, 3qdc, 3qap, 2ksy, 1jgj]
ALXXIAXLXF	AF9	GATLMIPLVS	GS9	0	1	[1e12, 2jaf, 2jag]
ALXXIAXLXF	AF9	MIPLVSISSY	MY9	0	1	[1e12, 2jaf, 2jag]
ALXGLGXLXF	AF9	YAIXXLXXXI	YI9	0	1	[1s8l, 1at9, 1e0p, 1s8j, 1r2n, 1r84, 1pxs, 1jv7, 1pxr, 1jv6, 4hwl, 1o0a, 3han, 3hao, 1bhb, 1kg8, 3hap, 3haq, 1bha, 2wjk, 3har, 2wjl, 3has, 1q5j, 1q5i, 1f50, 1tn5, 3utv, 1tn0, 3utw, 4fpd, 1brx, 1fbk, 1ucq, 4hyx, 1f4z, 1qkp, 1qko, 1p8h, 1mgy, 4md2, 4md1, 1c3w, 1bm1, 2ntu, 1kme, 2ntw, 1py6, 4ov0, 2i20, 1vjm, 3mbv, 1x0i, 1x0k, 1xji]
AMLYXLYXXF	AF9	VVXXIGSEGA	VA9	4	5	[1brr]
ALXGMGAXXF	AF9	VVXLAGFAGA	VA9	4	3	[4gyc, 3qdc, 3qap, 2ksy, 1jgj, 1h2s]
ALDIVAKYIF	AF9	VSIASYTGLA	VA9	6	1	[3vvk, 3qbl, 3a7k, 3abw, 3qbg, 3qbi, 3qbk]
ALXGLSILXF	AF9	VSIASYTGLA	VA9	0	1	[3qbl, 3vvk, 3a7k, 3abw, 3qbg, 3qbi, 3qbk]
ALDIVAKYIF	AF9	PXVSIASYXG	PG9	6	1	[3vvk, 3qbl, 3a7k, 3abw, 3qbg, 3qbi, 3qbk]
ALXXIAXLXF	AF9	PXVSISSYXG	PG9	0	1	[1e12, 2jaf]
AMLYXLYXXF	AF9	PVVWLIGSEG	PG9	4	5	[1brr, 1s52, 1r84, 1r2n, 1ap9, 1pxr, 4hwl, 3han, 3hap, 3utv, 1tn0, 3utx, 1xji, 3uty]
ALXGLSILXF	AF9	PXVSIASYXG	PG9	0	1	[3qbl, 3vvk, 3a7k, 3abw, 3qbg, 3qbi, 3qbk]
ALXXIAXLXF	AF9	WGATLMIPXV	WV9	0	1	[2jaf, 2jag]
ALDIVAKYIF	AF9	IAVSTILVPV	IV9	6	1	[3vvk, 3qbl, 3qbg, 3qbi, 3qbk]
AXMTASXVFF	AF9	ISMMVSALVV	IV9	0	1	[3ddl]
ALXGLSILXF	AF9	IAVSTILVPV	IV9	0	1	[3qbl, 3vvk, 3qbg, 3qbi, 3qbk]
ALDIVAKYIF	AF9	TVVXWLGYPI	TI9	6	5	[3vvk, 3qbl, 3a7k, 3abw, 3qbg, 3qbi, 3qbk]
ALDIVAKYIF	AF9	TLKLLTVVMW	TW9	6	5	[3vvk, 3qbl, 3qbg, 3qbi, 3qbk]
AXMTASXVFF	AF9	RISMMVSALV	RV9	0	1	[3ddl]
AXMTIGAXXF	AF9	FIPIWSGLAY	FY9	0	1	[1xio, 2m3g, 4tl3]
AXAAXLXMFF	AF9	DVXAKVGFGF	DF9	1	6	[2z55, 1uaz, 3wqj, 1vgo, 2ei4]
ALXXIAXLXF	AF9	DVXAKYXFAF	DF9	0	6	[1e12, 2jaf, 2jag]
ALXGLSILXF	AF9	DIVAKYXFAF	DF9	0	6	[3qbl, 3vvk, 3a7k, 3abw, 3qbg, 3qbi, 3qbk]
AXAAXLXMFF	AF9	YARYXDWLXT	YT9	1	2	[2z55, 1uaz, 3wqj, 1vgo, 2ei4]
ALDIVAKYIF	AF9	YINIALAGLS	YS9	6	0	[3vvk, 3qbl, 3a7k, 3abw, 3qbg, 3qbi, 3qbk]
AXMTASXVFF	AF9	AKAGYGVLIY	AY9	0	6	[3ddl]
ALXGLGXLXF	AF9	NIETLLFMVL	NL9	0	6	[1brr, 1r2n, 1r84, 4hyx, 4hwl, 1qkp, 3han, 3hap, 3utv, 3haq, 3utw, 3har, 3utx, 1xji, 3has, 3uty]
ALDIVAKYIF	AF9	NXALAGLSIL	NL9	6	0	[3vvk, 3qbl, 3a7k, 3abw, 3qbg, 3qbi, 3qbk]
ALXGLGXLXF	AF9	FTMXLSMLLG	FG9	0	1	[1brx, 1at9, 1bm1, 1kme, 1brr, 1s52, 1r2n, 1r84, 4hwl, 1qkp, 3han, 2brd, 1bhb, 3hap, 3har, 3utx, 1xji, 3has, 3uty]
AXMTASXVFF	AF9	IADVLAKAGY	IY9	0	6	[3ddl]
ALXGLGXLXF	AF9	AAIAFTMXLS	AS9	0	1	[1pxr, 3uty]
AMLYXLYXXF	AF9	AYXVVWLIGS	AS9	4	5	[1brx, 1at9, 1bm1, 1brr, 1s52, 1r84, 1r2n, 1ap9, 1pxr, 4hwl, 3han, 3hap, 3utv, 1tn0, 3utx, 1xji, 3uty]
AMLYXLYXXF	AF9	YXVVWLIGSE	YE9	4	5	[1at9, 1brr, 1s52, 1r84, 1r2n, 1ap9, 1pxr, 4hwl, 3han, 3hap, 3utv, 1tn0, 3utx, 1xji, 3uty]
ALXGLGXLXF	AF9	STLVPAIAFT	ST9	0	1	[1s53]
ALXGMGAXXF	AF9	NTVVMLAGFA	NA9	4	3	[4gyc, 3qdc, 3qap, 2f93, 2ksy, 2f95, 1jgj, 1h2s]
AXAAXLXMFF	AF9	LIGTFYFIAR	LR9	1	0	[2z55, 1vgo, 2ei4]
ALDIVAKYIF	AF9	SILLFVFMTR	SR9	6	0	[3vvk, 3qbl, 3qbg, 3qbi, 3qbk]
ALDIVAKYIF	AF9	KLLTVVMWLG	KG9	6	5	[3vvk, 3qbl, 3a7k, 3abw, 3qbg, 3qbi, 3qbk]
ALXGLGXLXF	AF9	KKFYAIXTLV	KV9	0	1	[2ntu, 1bhb]
AXMTASXVFF	AF9	KAGYGVLIYN	KN9	0	6	[3ddl]
ALXGLSILXF	AF9	KYIFAFLLLN	KN9	0	6	[3qbl, 3vvk, 3qbg, 3qbi, 3qbk]
AXMTIGAXXF	AF9	CLLPFFSKVG	CG9	0	6	[1xio, 2m3g, 4tl3]
AXMTASXVFF	AF9	VFIAGYHYFR	VR9	0	1	[3ddl]
ALXGMGAXXF	AF9	REFGIVITLN	RN9	4	3	[4gyc, 3qdc, 2f93, 2ksy, 2f95, 1jgj]
ALXGMGAXXF	AF9	EFGIVITLNT	ET9	4	3	[4gyc, 3qdc, 3qap, 2f93, 2ksy, 2f95, 1jgj]
ALXGMGAXXF	AF9	GIVITLNTVV	GV9	4	3	[4gyc, 3qdc, 3qap, 2f93, 2ksy, 2f95, 1jgj]
ALDIVAKYIF	AF9	LXAVSTILVP	LP9	6	1	[3vvk, 3qbl, 3qbg, 3qbi, 3qbk]
ALDIVAKYIF	AF9	LXVVXWLXYP	LP9	6	5	[3vvk, 3qbl, 3a7k, 3abw, 3qbg, 3qbi, 3qbk]
AFYAISXAFF	AF9	GMXVTGLAXA	GA9	4	3	[1e12]
AXMTASXVFF	AF9	GYGVXIYNIA	GA9	0	6	[3ddl]
AXMTIGAXXF	AF9	YLVAMFIPIW	YW9	0	1	[2m3g]
ALXGLSILXF	AF9	SIXSYTGLXS	SS9	0	1	[3qbl, 3vvk, 3a7k, 3abw, 3qbg, 3qbi, 3qbk]
ALDIVAKYIF	AF9	SIXSYTGLXS	SS9	6	1	[3vvk, 3qbl, 3a7k, 3abw, 3qbg, 3qbi, 3qbk]
ALXXIAXLXF	AF9	SIXSYLGLXS	SS9	0	1	[1e12]
ALXGLGXLXF	AF9	GFGLILLRSR	GR9	0	6	[1brx]
ALDIVAKYIF	AF9	SSLYINXALA	SA9	6	0	[3vvk, 3qbl, 3abw]
AXMTASXVFF	AF9	MMVSALVVFI	MI9	0	1	[3ddl]
AMLYXLYXXF	AF9	DQGTILAXVG	DG9	4	3	[1s8l, 1s8j, 1q5i, 1kme, 1r84, 1r2n, 4hyx, 1jv7, 1jv6, 1qkp, 1s54, 1s53, 1x0i, 1mgy, 3han, 3utv, 3haq, 1tn0, 3utw, 1xji, 3has, 3uty]
AFYAISXAFF	AF9	MCVTGLAAAM	MM9	4	3	[1e12]
AFYAISXAFF	AF9	CVTGLAAAXT	CT9	4	3	[1e12]
AXMTIGAXXF	AF9	PFFSKVGFSF	PF9	0	6	[1xio, 2m3g, 4tl3]
AXMTIGAXXF	AF9	EYLVAMFIPI	EI9	0	1	[2m3g]
ALXGLGXLXF	AF9	PIAFTMYLSM	PM9	0	1	[1tn0]
AXMTIGAXXF	AF9	FSKVGFSFLD	FD9	0	6	[1xio, 2m3g]
AXMTIGAXXF	AF9	KVGFSFLDLH	KH9	0	6	[2m3g]
AXMTASXVFF	AF9	SMMVSALXVF	SF9	0	1	[3ddl]
WXXYAXWLXT	WT9	IGTXLVGALT	IT9	2	3	[1brx, 1at9, 1fbb, 1q5i, 1brr, 1s52, 1fbk, 1ucq, 3vhz, 1iw9, 1pxr, 4hwl, 1ixf, 3vi0, 1p8h, 2brd, 1x0k, 1tn0, 3har, 3utx]
WXXYAXWLXT	WT9	MXLSMXLGYG	MG9	2	1	[1at9, 1kme, 1brr, 1s52, 1r2n, 1r84, 4hwl, 1qkp, 3han, 2brd, 3hap, 3har, 3utx, 1xji, 3has, 3uty]
WXXYAXWLXT	WT9	LVGADGIXIG	LG9	2	3	[1m0k, 1s8l, 1at9, 1s8j, 1e0p, 1r2n, 1r84, 1pxs, 1ap9, 1pxr, 4hwl, 1s54, 1s53, 1o0a, 3han, 1c8r, 3hao, 1kg9, 1kg8, 3haq, 3har, 2wjk, 2wjl, 3has, 1q5j, 1kgb, 2zzl, 1q5i, 1f50, 1tn5, 3nsb, 3utv, 3utw, 1tn0, 3utx, 4fpd, 3uty, 1brx, 1brr, 1p8i, 1fbk, 1ucq, 4hyx, 1p8u, 1f4z, 1ixf, 3vi0, 1qkp, 1qko, 1p8h, 1qm8, 4md2, 2zfe, 4md1, 3ns0, 1iw6, 1c3w, 2ntu, 1kme, 2ntw, 1s52, 1s51, 1py6, 4ov0, 3vhz, 1iw9, 2i…
WXXYAXWLXT	WT9	ADGIMIGTXL	AL9	2	3	[1m0k, 1s8l, 1at9, 1s8j, 1e0p, 2i1x, 1r2n, 1r84, 1pxs, 1m0m, 1ap9, 1pxr, 4hwl, 1s54, 1s53, 1o0a, 3han, 1c8s, 1c8r, 3hao, 1kg9, 1kg8, 3hap, 3haq, 3har, 2wjk, 2wjl, 3has, 1q5j, 1kgb, 2zzl, 1q5i, 1f50, 1dze, 1tn5, 3nsb, 2brd, 3utv, 3utw, 1tn0, 3utx, 4fpd, 3uty, 1brx, 1fbb, 1brr, 1p8i, 1fbk, 1ucq, 4hyx, 1p8u, 1f4z, 1ixf, 3vi0, 1qkp, 1qko, 1p8h, 1qm8, 4md2, 2zfe, 4md1, 3ns0, 1iw6, 1c3w, 2ntu, 1kme, 2n…
WXXYAXWLXT	WT9	AFTXXLSXLL	AL9	2	1	[1s8l, 1at9, 1s8j, 1e0p, 2i1x, 1r2n, 1r84, 1pxs, 1m0m, 1ap9, 1pxr, 4hwl, 1s54, 1s53, 1o0a, 3han, 1c8s, 1c8r, 3hao, 1kg9, 1kg8, 3hap, 3haq, 3har, 2wjk, 2wjl, 3has, 1q5j, 1kgb, 2zzl, 1q5i, 1f50, 1tn5, 3nsb, 2brd, 1tn0, 3utx, 4fpd, 3uty, 1brx, 1fbb, 1brr, 1fbk, 1ucq, 4hyx, 1p8u, 1f4z, 1ixf, 3vi0, 1qkp, 1qko, 1p8h, 4md2, 4md1, 3ns0, 1c3w, 2ntu, 1kme, 2ntw, 1s52, 1s51, 1py6, 4ov0, 3vhz, 1iw9, 2i20, 2i…
WXXYAXWLXT	WT9	AXAIAFTXXL	AL9	2	1	[3han, 1p8u]
WXXYAXWLXT	WT9	LSXLLGYGLT	LT9	2	1	[4hwl, 1at9, 1s52, 3utv]
WXXYAXWLXT	WT9	AVGADXIMIG	AG9	2	3	[3hap]
WXXYAXWLXT	WT9	GTGLVGALTK	GK9	2	3	[1at9, 2brd]
WXXYAXWLXT	WT9	TMXLSMLLGY	TY9	2	1	[1at9, 1kme, 1brr, 1s52, 1r2n, 1r84, 4hwl, 1qkp, 3han, 2brd, 3hap, 3har, 3utx, 1xji, 3has, 3uty]
WXXYAXWLXT	WT9	TXLAXVGAXG	TG9	2	3	[1brx, 1at9, 1e0p, 1r2n, 1r84, 4hyx, 1f4z, 1pxs, 1pxr, 4hwl, 1qkp, 1qko, 1s54, 1s53, 1o0a, 1p8h, 3han, 3hao, 1kg8, 3haq, 3har, 2wjk, 4md2, 2wjl, 3has, 4md1, 1c3w, 1q5i, 2ntu, 1kme, 1f50, 2ntw, 1s52, 1s51, 1py6, 4ov0, 2i20, 1vjm, 1tn5, 3mbv, 1x0k, 3utv, 3utw, 1tn0, 3utx, 1xji, 4fpd, 3uty]
WXXYAXWLXT	WT9	TXXFLVKGMG	TG9	2	0	[1brx, 1c3w, 1at9, 1e0p, 1q5i, 2ntu, 1kme, 1py6, 1pxs, 2i20, 1pxr, 1vjm, 1tn5, 1qko, 1s53, 1x0k, 3hao, 3haq, 3utw, 1tn0, 3har, 2wjl]
WXXYAXWLXT	WT9	LXXXIAFTXY	LY9	2	1	[1m0k, 1s8l, 1at9, 1s8j, 1e0p, 2i1x, 1r2n, 1r84, 1pxs, 1m0m, 1ap9, 1pxr, 4hwl, 1s54, 1s53, 1o0a, 1c8s, 3han, 1c8r, 3hao, 1kg9, 1kg8, 3hap, 3haq, 3har, 2wjk, 2wjl, 3has, 1q5j, 1kgb, 2zzl, 1q5i, 1f50, 1dze, 1tn5, 3nsb, 2brd, 1tn0, 3utx, 4fpd, 3uty, 1brx, 1fbb, 1brr, 1p8i, 1fbk, 1ucq, 4hyx, 1p8u, 1f4z, 1ixf, 3vi0, 1qkp, 1qko, 1p8h, 1qm8, 4md2, 2zfe, 4md1, 3ns0, 1iw6, 1c3w, 2ntu, 1kme, 2ntw, 1s52, 1s…
WXXYAXWLXT	WT9	TTXLLXLXLA	TA9	2	2	[1brx, 1at9, 1e0p, 1r2n, 1r84, 4hyx, 1f4z, 1pxs, 1pxr, 4hwl, 1qkp, 1qko, 1s54, 1s53, 1o0a, 1p8h, 3han, 1kg8, 3hap, 3haq, 3har, 2wjk, 4md2, 2wjl, 3has, 4md1, 1c3w, 1q5i, 2ntu, 1kme, 1f50, 2ntw, 1s52, 1s51, 1py6, 4ov0, 1vjm, 1tn5, 3mbv, 1x0k, 3utv, 3utw, 1tn0, 3utx, 1xji, 3uty]
WXXYAXWLXT	WT9	TLVXAIAFTA	TA9	2	1	[1pxs]
WXXYAXWLXT	WT9	LLLLDLAXLV	LV9	2	2	[1brx]
WXXYAXWLXT	WT9	LXFLVXGXGV	LV9	2	0	[1vjm, 1tn5, 1q5i, 1s54, 1s53, 1tn0, 2i20]
WXXYAXWLXT	WT9	VXXIAFTXXL	VL9	2	1	[1m0k, 1s8l, 1at9, 1s8j, 1e0p, 2i1x, 1r2n, 1r84, 1pxs, 1pxr, 1m0m, 1ap9, 4hwl, 1s54, 1s53, 1o0a, 1c8s, 1c8r, 3hao, 1kg9, 1kg8, 3hap, 3haq, 3har, 2wjk, 2wjl, 3has, 1q5j, 1kgb, 2zzl, 1q5i, 1f50, 1dze, 1tn5, 3nsb, 2brd, 1tn0, 3utx, 3uty, 4fpd, 1brx, 1fbb, 1brr, 1p8i, 1fbk, 1ucq, 4hyx, 1f4z, 1ixf, 3vi0, 1qkp, 1qko, 1p8h, 1qm8, 4md2, 2zfe, 4md1, 3ns0, 1iw6, 1c3w, 2ntu, 1kme, 2ntw, 1s52, 1s51, 1py6, 4o…
WXXYAXWLXT	WT9	IAFTXXLSML	IL9	2	1	[1m0k, 1s8l, 1at9, 1s8j, 1e0p, 2i1x, 1r2n, 1r84, 1pxs, 1m0m, 1ap9, 1pxr, 4hwl, 1s54, 1s53, 1o0a, 3han, 1c8s, 1c8r, 3hao, 1kg9, 1kg8, 3hap, 3haq, 3har, 2wjk, 2wjl, 3has, 1q5j, 1kgb, 2zzl, 1q5i, 1f50, 1dze, 1tn5, 3nsb, 2brd, 1tn0, 3utx, 4fpd, 3uty, 1brx, 1fbb, 1brr, 1p8i, 1fbk, 1ucq, 4hyx, 1p8u, 1f4z, 1ixf, 3vi0, 1qkp, 1qko, 1p8h, 1qm8, 4md2, 2zfe, 4md1, 3ns0, 1iw6, 1c3w, 2ntu, 1kme, 2ntw, 1s52, 1s…
WXXYAXWLXT	WT9	YLSMLLGYGL	YL9	2	1	[1at9, 1kme, 1brr, 1s52, 1r2n, 1r84, 4hwl, 1qkp, 3han, 3hap, 3har, 3utx, 1xji, 3has, 3uty]
WXXYAXWLXT	WT9	IMIGTGLVGA	IA9	2	3	[1m0k, 1at9, 1e0p, 2i1x, 1r2n, 1r84, 1pxs, 1m0m, 1ap9, 1pxr, 4hwl, 1s54, 1s53, 1o0a, 3han, 1c8s, 1c8r, 3hao, 1kg9, 1kg8, 3hap, 3haq, 3har, 2wjk, 2wjl, 3has, 1q5j, 1kgb, 2zzl, 1q5i, 1f50, 1dze, 1tn5, 3nsb, 2brd, 3utv, 3utw, 1tn0, 3utx, 4fpd, 3uty, 1brx, 1fbb, 1brr, 1p8i, 1fbk, 1ucq, 4hyx, 1p8u, 1f4z, 1ixf, 3vi0, 1qkp, 1qko, 1p8h, 1qm8, 4md2, 2zfe, 4md1, 3ns0, 1iw6, 1c3w, 2ntu, 1kme, 2ntw, 1s52, 1s…
WXXYAXWLXT	WT9	TLXXXIAFTM	TM9	2	1	[1m0k, 1s8l, 1at9, 1s8j, 1e0p, 2i1x, 1r2n, 1r84, 1m0m, 1ap9, 1pxr, 4hwl, 1s54, 1s53, 1o0a, 3han, 1c8r, 3hao, 1kg9, 1kg8, 3hap, 3haq, 3har, 2wjk, 2wjl, 3has, 1q5j, 1kgb, 2zzl, 1q5i, 1f50, 1dze, 1tn5, 3nsb, 3utv, 1tn0, 3utw, 3utx, 4fpd, 3uty, 1brx, 1brr, 1p8i, 1fbk, 1ucq, 4hyx, 1p8u, 1f4z, 1ixf, 3vi0, 1qkp, 1qko, 1p8h, 1qm8, 4md2, 2zfe, 4md1, 3ns0, 1iw6, 1c3w, 2ntu, 1kme, 2ntw, 1s52, 1s51, 1py6, 4o…
WXXYAXWLXT	WT9	TPLLXXXLXL	TL9	2	2	[1brx, 1at9, 1e0p, 1r2n, 1r84, 4hyx, 1f4z, 1pxs, 1pxr, 1qkp, 1qko, 1s54, 1s53, 3han, 3hap, 3haq, 3har, 2wjk, 2wjl, 3has, 1c3w, 1q5i, 2ntu, 1kme, 2ntw, 1s52, 1s51, 1py6, 1vjm, 1tn5, 1x0k, 3utv, 3utw, 1tn0, 3utx, 1xji, 3uty]
WXXYAXWLXT	WT9	LXXVGADGIM	LM9	2	3	[1m0k, 1at9, 1e0p, 1r2n, 1r84, 1pxs, 1ap9, 1pxr, 4hwl, 1s54, 1s53, 1o0a, 3han, 3hao, 1kg9, 1kg8, 3haq, 3har, 2wjk, 2wjl, 3has, 1q5j, 1q5i, 1f50, 1tn5, 3nsb, 3utv, 3utw, 1tn0, 3utx, 4fpd, 3uty, 1brx, 1brr, 1p8i, 1fbk, 1ucq, 4hyx, 1f4z, 3vi0, 1qkp, 1qko, 1p8h, 4md2, 4md1, 3ns0, 1c3w, 2ntu, 1kme, 2ntw, 1s52, 1s51, 1py6, 4ov0, 2i20, 1vjm, 3mbv, 1x0k, 1xji]
WXXYAXWLXT	WT9	AIXXLXXXXA	AA9	2	1	[1m0k, 1s8l, 1at9, 1s8j, 1e0p, 1r2n, 1r84, 1pxs, 1ap9, 4hwl, 1s54, 1o0a, 3han, 3hao, 1kg9, 1kg8, 3hap, 3haq, 3har, 2wjk, 2wjl, 3has, 1q5j, 1q5i, 1f50, 1tn5, 3nsb, 3utv, 4fpd, 1brx, 1brr, 1p8i, 1fbk, 1ucq, 4hyx, 1f4z, 3vi0, 1qkp, 1qko, 1p8h, 4md2, 4md1, 3ns0, 1c3w, 2ntu, 1kme, 2ntw, 1s52, 1s51, 1py6, 4ov0, 2i20, 1vjm, 3mbv, 1x0k, 1xji]
WXXYAXWLXT	WT9	AXVGADGIMI	AI9	2	3	[1m0k, 1at9, 1e0p, 1r2n, 1r84, 1pxs, 1ap9, 1pxr, 4hwl, 1s54, 1s53, 1o0a, 3han, 3hao, 1kg9, 1kg8, 3haq, 3har, 2wjk, 2wjl, 3has, 1q5j, 2zzl, 1q5i, 1f50, 1tn5, 3nsb, 3utv, 3utw, 1tn0, 3utx, 4fpd, 3uty, 1brx, 1brr, 1p8i, 1fbk, 1ucq, 4hyx, 1f4z, 1ixf, 3vi0, 1qkp, 1qko, 1p8h, 1qm8, 4md2, 2zfe, 4md1, 3ns0, 1iw6, 1c3w, 2ntu, 1kme, 2ntw, 1s52, 1s51, 1py6, 4ov0, 1iw9, 2i20, 1vjm, 1x0s, 3mbv, 3t45, 1x0k, 1x…
WXXYAXWLXT	WT9	FYAIXTLXXA	FA9	2	1	[1brx, 1e0p, 1r2n, 1r84, 4hyx, 1f4z, 1pxs, 1qkp, 1qko, 1s54, 1o0a, 3hao, 1kg8, 3hap, 3haq, 3har, 2wjk, 2wjl, 3has, 1c3w, 1q5i, 2ntu, 1kme, 2ntw, 1s51, 1py6, 4ov0, 2i20, 1vjm, 1tn5, 1x0k, 1xji, 4fpd]
WXXYAXWLXT	WT9	DGIMIXTGLV	DV9	2	3	[1m0k, 1s8l, 1at9, 1s8j, 1e0p, 2i1x, 1r2n, 1r84, 1pxs, 1m0m, 1ap9, 1pxr, 4hwl, 1s54, 1s53, 1o0a, 3han, 1c8s, 1c8r, 3hao, 1kg9, 1kg8, 3hap, 3haq, 3har, 2wjk, 2wjl, 3has, 1q5j, 1kgb, 2zzl, 1q5i, 1f50, 1dze, 1tn5, 3nsb, 2brd, 3utv, 3utw, 1tn0, 3utx, 4fpd, 3uty, 1brx, 1fbb, 1brr, 1p8i, 1fbk, 1ucq, 4hyx, 1p8u, 1f4z, 1ixf, 3vi0, 1qkp, 1qko, 1p8h, 1qm8, 4md2, 2zfe, 4md1, 3ns0, 1iw6, 1c3w, 2ntu, 1kme, 2n…
WXXYAXWLXT	WT9	VGXDGIMIXT	VT9	2	3	[1m0k, 1s8l, 1at9, 1s8j, 1e0p, 2i1x, 1r2n, 1r84, 1pxs, 1m0m, 1ap9, 1pxr, 4hwl, 1s54, 1s53, 1o0a, 3han, 1c8s, 1c8r, 3hao, 1kg9, 1kg8, 3hap, 3haq, 3har, 2wjk, 2wjl, 3has, 1q5j, 1kgb, 2zzl, 1q5i, 1f50, 1dze, 1tn5, 3nsb, 3utv, 3utw, 1tn0, 3utx, 4fpd, 3uty, 1brx, 1fbb, 1brr, 1p8i, 1fbk, 1ucq, 4hyx, 1p8u, 1f4z, 1ixf, 3vi0, 1qkp, 1qko, 1p8h, 1qm8, 4md2, 2zfe, 4md1, 3ns0, 1iw6, 1c3w, 2ntu, 1kme, 2ntw, 1s…
WXXYAXWLXT	WT9	GADGXMIXTG	GG9	2	3	[1m0k, 1s8l, 1at9, 1s8j, 1e0p, 2i1x, 1r2n, 1r84, 1pxs, 1m0m, 1ap9, 1pxr, 4hwl, 1s54, 1s53, 1o0a, 3han, 1c8s, 1c8r, 3hao, 1kg9, 1kg8, 3hap, 3haq, 3har, 2wjk, 2wjl, 3has, 1q5j, 1kgb, 2zzl, 1q5i, 1f50, 1dze, 1tn5, 3nsb, 2brd, 3utv, 3utw, 1tn0, 3utx, 4fpd, 3uty, 1brx, 1fbb, 1brr, 1p8i, 1fbk, 1ucq, 4hyx, 1p8u, 1f4z, 1ixf, 3vi0, 1qkp, 1qko, 1p8h, 1qm8, 4md2, 2zfe, 4md1, 3ns0, 1iw6, 1c3w, 2ntu, 1kme, 2n…
WXXYAXWLXT	WT9	GXMIXTGLVG	GG9	2	3	[1m0k, 1s8l, 1at9, 1s8j, 1e0p, 2i1x, 1r2n, 1r84, 1pxs, 1m0m, 1ap9, 1pxr, 4hwl, 1s54, 1s53, 1o0a, 3han, 1c8s, 1c8r, 3hao, 1kg9, 1kg8, 3hap, 3haq, 3har, 2wjk, 2wjl, 3has, 1q5j, 1kgb, 2zzl, 1q5i, 1f50, 1dze, 1tn5, 3nsb, 2brd, 3utv, 3utw, 1tn0, 3utx, 4fpd, 3uty, 1brx, 1fbb, 1brr, 1p8i, 1fbk, 1ucq, 4hyx, 1p8u, 1f4z, 1ixf, 3vi0, 1qkp, 1qko, 1p8h, 1qm8, 4md2, 2zfe, 4md1, 3ns0, 1iw6, 1c3w, 2ntu, 1kme, 2n…
WXXYAXWLXT	WT9	MXXTGLXXXL	ML9	2	3	[1at9, 1e0p, 2i1x, 1r2n, 1r84, 1pxs, 1m0m, 1ap9, 1pxr, 4hwl, 1s54, 1s53, 1o0a, 3han, 1c8s, 1c8r, 3hao, 1kg9, 1kg8, 3hap, 3har, 2wjk, 2wjl, 3has, 1q5j, 1kgb, 2zzl, 1q5i, 1f50, 1tn5, 3nsb, 2brd, 3utv, 1tn0, 3utx, 4fpd, 3uty, 1brx, 1fbb, 1brr, 1fbk, 1ucq, 1p8u, 1f4z, 1ixf, 3vi0, 1qkp, 1qko, 1p8h, 4md2, 4md1, 3ns0, 1c3w, 2ntu, 1kme, 2ntw, 1s52, 1s51, 1py6, 4ov0, 3vhz, 1iw9, 2i20, 2i21, 1vjm, 3mbv, 3t…
WXXYAXWLXT	WT9	LFTTXLXXXD	LD9	2	2	[1m0k, 1at9, 1e0p, 1r2n, 1r84, 1pxs, 1ap9, 1pxr, 4hwl, 1s54, 1s53, 1o0a, 3han, 1kg9, 1kg8, 3hap, 3haq, 3har, 2wjk, 2wjl, 3has, 1q5i, 1f50, 1tn5, 3nsb, 3utv, 3utw, 1tn0, 3utx, 3uty, 1brx, 1brr, 1p8i, 1ucq, 4hyx, 1f4z, 1qkp, 1qko, 1p8h, 4md2, 4md1, 3ns0, 1c3w, 2ntu, 1kme, 2ntw, 1s52, 1s51, 1py6, 4ov0, 1vjm, 3mbv, 1x0k, 1xji]
WXXYAXWLXT	WT9	PLXXXXLXLL	PL9	2	2	[1brx, 1c3w, 1e0p, 1q5i, 2ntu, 1kme, 1pxs, 1pxr, 1vjm, 1tn5, 1qkp, 1qko, 1s54, 1s53, 1x0k, 1tn0, 2wjl, 3has]
WXXYAXWLXT	WT9	IXTXXXXIAF	IF9	2	1	[1m0k, 1s8l, 1at9, 1s8j, 1e0p, 1r2n, 1r84, 1pxs, 1ap9, 1pxr, 4hwl, 1s54, 1o0a, 3han, 3hao, 1kg9, 1kg8, 3hap, 3haq, 3har, 2wjk, 2wjl, 3has, 1q5j, 2zzl, 1q5i, 1f50, 1tn5, 3nsb, 3utv, 1tn0, 3utw, 4fpd, 1brx, 1brr, 1p8i, 1fbk, 1ucq, 4hyx, 1f4z, 1ixf, 3vi0, 1qkp, 1qko, 1p8h, 1qm8, 4md2, 2zfe, 4md1, 3ns0, 1iw6, 1c3w, 2ntu, 1kme, 2ntw, 1s52, 1s51, 1py6, 4ov0, 1iw9, 2i20, 1vjm, 1x0s, 3mbv, 1x0k, 1xji]
WXXYAXWLXT	WT9	KFYAIXTLVP	KP9	2	1	[1c3w, 1e0p, 1q5i, 2ntu, 1kme, 2ntw, 1s51, 1py6, 1f4z, 1pxs, 2i20, 1vjm, 1qko, 1s54, 1x0k, 3hao, 3haq, 1tn0, 2wjk, 2wjl]
WXXYAXWLXT	WT9	PXIAFTXXLS	PS9	2	1	[1m0k, 1s8l, 1at9, 1s8j, 1e0p, 2i1x, 1r2n, 1r84, 1pxs, 1m0m, 1ap9, 4hwl, 1s54, 1s53, 1o0a, 3han, 1c8s, 1c8r, 3hao, 1kg9, 1kg8, 3hap, 3haq, 3har, 2wjk, 2wjl, 3has, 1q5j, 1kgb, 2zzl, 1q5i, 1f50, 1dze, 1tn5, 3nsb, 2brd, 1tn0, 3utx, 4fpd, 1brx, 1fbb, 1brr, 1p8i, 1fbk, 1ucq, 4hyx, 1p8u, 1f4z, 1ixf, 3vi0, 1qkp, 1qko, 1p8h, 1qm8, 4md2, 2zfe, 4md1, 3ns0, 1iw6, 1c3w, 2ntu, 1kme, 2ntw, 1s52, 1s51, 1py6, 4o…
WXXYAXWLXT	WT9	AIAFTXXLXM	AM9	2	1	[1m0k, 1s8l, 1at9, 1s8j, 1e0p, 2i1x, 1r2n, 1r84, 1pxs, 1m0m, 1ap9, 1pxr, 4hwl, 1s54, 1s53, 1o0a, 3han, 1c8s, 1c8r, 3hao, 1kg9, 1kg8, 3hap, 3haq, 3har, 2wjk, 2wjl, 3has, 1q5j, 1kgb, 2zzl, 1q5i, 1f50, 1dze, 1tn5, 3nsb, 2brd, 3utx, 4fpd, 3uty, 1brx, 1fbb, 1brr, 1p8i, 1fbk, 1ucq, 4hyx, 1p8u, 1f4z, 1ixf, 3vi0, 1qkp, 1qko, 1p8h, 1qm8, 4md2, 2zfe, 4md1, 3ns0, 1iw6, 1c3w, 2ntu, 1kme, 2ntw, 1s52, 1s51, 1p…
WXXYAXWLXT	WT9	TTLXXXIAFT	TT9	2	1	[1m0k, 1s8l, 1at9, 1s8j, 1e0p, 1r2n, 1r84, 1pxs, 1ap9, 1pxr, 4hwl, 1s54, 1o0a, 3han, 3hao, 1kg9, 1kg8, 3hap, 3haq, 3har, 2wjk, 2wjl, 3has, 1q5j, 2zzl, 1q5i, 1f50, 1tn5, 3nsb, 3utv, 1tn0, 3utw, 4fpd, 1brx, 1brr, 1p8i, 1fbk, 1ucq, 4hyx, 1f4z, 1ixf, 3vi0, 1qkp, 1qko, 1p8h, 1qm8, 4md2, 2zfe, 4md1, 3ns0, 1iw6, 1c3w, 2ntu, 1kme, 2ntw, 1s52, 1s51, 1py6, 4ov0, 3vhz, 1iw9, 2i20, 1vjm, 1x0s, 3mbv, 3t45, 1x…
WXXYAXWLXT	WT9	YAIXXLXXXI	YI9	2	1	[1brx, 1at9, 1e0p, 1fbk, 1r2n, 1r84, 1ucq, 4hyx, 1f4z, 1pxs, 4hwl, 1qkp, 1qko, 1s54, 1o0a, 1p8h, 3hao, 1kg8, 3hap, 3haq, 3har, 2wjk, 4md2, 2wjl, 3has, 4md1, 1c3w, 1q5j, 1q5i, 2ntu, 1kme, 1f50, 2ntw, 1s52, 1s51, 1py6, 4ov0, 2i20, 1vjm, 1tn5, 3mbv, 1x0k, 3utv, 1xji, 4fpd]
WXXYAXWLXT	WT9	FTMXLSMLLG	FG9	2	1	[1brx, 1at9, 1kme, 1brr, 1s52, 1r2n, 1r84, 4hwl, 1qkp, 3han, 2brd, 3hap, 3har, 3utx, 1xji, 3has, 3uty]
WXXYAXWLXT	WT9	AAIAFTMXLS	AS9	2	1	[1pxr, 3uty]
WXXYAXWLXT	WT9	KKFYAIXTLV	KV9	2	1	[2ntu, 1s54]
WXXYAXWLXT	WT9	PIAFTMYLSM	PM9	2	1	[1tn0]
YAISCAXFIV	YV9	ITFDIXMXVT	IT9	4	3	[3vvk, 3qbl, 3a7k, 3abw, 3qbg, 3qbi, 3qbk]
YAISCAXXVV	YV9	IAADIXMXVT	IT9	4	3	[1e12, 2jaf, 2jag]
YRYVDWLLTV	YV9	VVFIAGYHYF	VF9	2	1	[3ddl]
YAISCAXXVV	YV9	LFTVIAADIG	LG9	4	3	[2jaf, 2jag]
YVRLRNLTVV	YV9	LDLVTXVGXG	LG9	5	6	[2ksy, 1jgj]
YAISCAXXVV	YV9	VXXADIGMCV	VV9	4	3	[1e12, 2jaf, 2jag]
YAISCAXXVV	YV9	ADIGMCVTGL	AL9	4	3	[1e12, 2jaf, 2jag]
YVRLRNLTVV	YV9	LVYYLVGPMT	LT9	5	4	[2ksy, 1jgj]
YRYVDWLLTV	YV9	ALMIXXGYPG	AG9	2	3	[3ddl]
YAISCAXXVV	YV9	AADIGMCVTG	AG9	4	3	[1e12, 2jaf, 2jag]
YRYVDWLLTV	YV9	GFLXXLMIVL	GL9	2	3	[3ddl]
YAISCAXFIV	YV9	TFDIAMCVTG	TG9	4	3	[3vvk, 3qbl, 3a7k, 3abw, 3qbg, 3qbi, 3qbk]
YVRLRNLTVV	YV9	GLVYYLVGPM	GM9	5	4	[2ksy, 1jgj]
YRYVDWLLTV	YV9	LXXLXXLMIV	LV9	2	3	[3ddl]
YRYVDWLLTV	YV9	LAALMIVLGY	LY9	2	3	[3ddl]
YRYVDWLLTV	YV9	LVXFIAXYHY	LY9	2	1	[3ddl]
YVRLRNLTVV	YV9	VAXXGLVYYL	VL9	5	4	[2ksy, 1jgj]
YAISCAXXVV	YV9	IXXCVTGLXA	IA9	4	3	[1e12, 2jaf]
YAISCAXFIV	YV9	IXXCVTGLXA	IA9	4	3	[3vvk, 3qbl, 3a7k, 3abw, 3qbg, 3qbi, 3qbk]
YAISCAXXVV	YV9	TVIAADIXMC	TC9	4	3	[1e12, 2jaf, 2jag]
YAISCAXFIV	YV9	TAITFDIXMC	TC9	4	3	[3vvk, 3qbl, 3abw, 3qbg, 3qbi, 3qbk]
YVRLRNLTVV	YV9	TKVGFGFIAL	TL9	5	6	[2ksy, 1jgj]
YRYVDWLLTV	YV9	ALVXFIAGYH	AH9	2	1	[3ddl]
YAISCAXFIV	YV9	AITFDIAMCV	AV9	4	3	[3vvk, 3qbl, 3a7k, 3abw, 3qbg, 3qbi, 3qbk]
YVRLRNLTVV	YV9	AFXGLVYYLV	AV9	5	4	[2ksy, 1jgj]
YAISCAXFIV	YV9	AMCVTXLAAA	AA9	4	3	[3vvk, 3qbl, 3a7k, 3abw, 3qbg, 3qbi, 3qbk]
YAISCAXFIV	YV9	MXVTGLAAAL	ML9	4	3	[3vvk, 3qbl, 3a7k, 3abw, 3qbg, 3qbi, 3qbk]
YRYVDWLLTV	YV9	MVSALVVFIA	MA9	2	1	[3ddl]
YAISCAXFIV	YV9	TKLFTAITFD	TD9	4	3	[3vvk, 3qbl, 3qbg, 3qbi, 3qbk]
YAISCAXFIV	YV9	KLFTAITFDI	KI9	4	3	[3vvk, 3qbl, 3qbg, 3qbi, 3qbk]
YAISCAXXVV	YV9	FTXIAADIXM	FM9	4	3	[1e12, 2jaf, 2jag]
YAISCAXFIV	YV9	FTXITFDIXM	FM9	4	3	[3vvk, 3qbl, 3abw, 3qbg, 3qbi, 3qbk]
YAISCAXXVV	YV9	DIXMCVTGLA	DA9	4	3	[1e12, 2jaf]
YAISCAXFIV	YV9	DIXMCVTGLA	DA9	4	3	[3vvk, 3qbl, 3a7k, 3abw, 3qbg, 3qbi, 3qbk]
YRYVDWLLTV	YV9	VSXLVVFIAG	VG9	2	1	[3ddl]
YRYVDWLLTV	YV9	SALVVFIAGY	SY9	2	1	[3ddl]
YRYVDWLLTV	YV9	ISMMVSALVV	IV9	2	1	[3ddl]
YVRLRNLTVV	YV9	VGFGXIALDA	VA9	5	6	[1jgj]
YVRLRNLTVV	YV9	VTXVGFGXIA	VA9	5	6	[2ksy, 1jgj]
YVRLRNLTVV	YV9	DLVTKVGFGF	DF9	5	6	[2ksy, 1jgj]
YVRLRNLTVV	YV9	AVAFXGLVYY	AY9	5	4	[2ksy, 1jgj]
YVRLRNLTVV	YV9	FXGLVYYLVG	FG9	5	4	[2ksy, 1jgj]
YRYVDWLLTV	YV9	FLAALMIVLG	FG9	2	3	[3ddl]
YRYVDWLLTV	YV9	VFIAGYHYFR	VR9	2	1	[3ddl]
YRYVDWLLTV	YV9	LMIVLGYPGE	LE9	2	3	[3ddl]
YAISCAXXVV	YV9	GMXVTGLAXA	GA9	4	3	[1e12]
YVRLRNLTVV	YV9	KVGFGFIALD	KD9	5	6	[2ksy, 1jgj]
YRYVDWLLTV	YV9	MMVSALVVFI	MI9	2	1	[3ddl]
YVRLRNLTVV	YV9	IGLVYYLXGP	IP9	5	4	[2ksy, 1jgj]
YRYVDWLLTV	YV9	AALMIVLGYP	AP9	2	3	[3ddl]
YAISCAXXVV	YV9	MCVTGLAAAM	MM9	4	3	[1e12]
YAISCAXFIV	YV9	CVTGLAAAXT	CT9	4	3	[3qbl, 3a7k, 3abw]
YAISCAXXVV	YV9	CVTGLAAAXT	CT9	4	3	[1e12]
YRYVDWLLTV	YV9	SMMVSALXVF	SF9	2	1	[3ddl]
IGTXLMLIGT	IT9	IETLLFMVXD	ID9	0	6	[1uaz]
IGTXLMLIGT	IT9	ETLXFMVLDV	EV9	0	6	[2z55, 1uaz, 1vgo, 3wqj, 2ei4]
IGTXLMLIGT	IT9	LFMVLDVXXK	LK9	0	6	[1uaz]
IGTXLMLIGT	IT9	MVXDXXXKVG	MG9	0	6	[2z55, 1vgo, 3wqj, 1uaz, 2ei4]
IGTXLVGALT	IT9	MXLSMXLGYG	MG9	3	1	[4hwl, 1at9, 1brr, 1s52, 2brd, 3har, 3utx]
IGTXLMLIGT	IT9	VXDXXXKVGF	VF9	0	6	[2z55, 1vgo, 3wqj, 1uaz, 2ei4]
IGTXLVGALT	IT9	DWLXTTXLXL	DL9	3	2	[1brx, 1bm1, 1fbb, 1at9, 1q5i, 1brr, 1s52, 1fbk, 1ucq, 1iw9, 1pxr, 4hwl, 1ixf, 1p8h, 2brd, 1x0k, 1tn0, 3har, 3utx]
IGXDALMXXT	IT9	DWLXTTXLXL	DL9	3	2	[2z55, 1vgo, 3wqj, 2ei4]
IGTXLMLIGT	IT9	FXVXDXXXXV	FV9	0	6	[2z55, 1vgo, 3wqj, 1uaz, 2ei4]
ILYVXFFGFT	IT9	FXXLRNVTVV	FV9	4	5	[1s8l, 1e0p, 1s8j, 1pxs, 1jv7, 1jv6, 1pxr, 4hwl, 1qkp, 1qko, 1s54, 1s53, 1mgy, 3hao, 1q5i, 1kme, 1s52, 1s51, 1py6, 1vjm, 1tn5, 1x0k, 1tn0, 3utx, 3uty]
ITFDIXMXVT	IT9	FXVVLYILLV	FV9	3	4	[3qbl, 3vvk, 3qbg, 3qbi, 3qbk]
IAADIXMXVT	IT9	FXXVVLSAXV	FV9	3	4	[1e12, 2jaf, 2jag]
IGXDALMXXT	IT9	LXVLYXLLTS	LS9	3	4	[1vgo]
ILYVXFFGFT	IT9	LRNVTVVLWS	LS9	4	5	[1s8l, 1at9, 1e0p, 1s8j, 1r84, 1r2n, 4hyx, 1pxs, 1jv7, 1jv6, 1pxr, 4hwl, 1qkp, 1qko, 1s54, 1s53, 1mgy, 3han, 3hao, 3hap, 1bm1, 1q5i, 1kme, 1s52, 1s51, 1py6, 1vjm, 1tn5, 1x0i, 1x0k, 3utv, 1tn0, 3utw, 1xji, 3utx, 3uty]
IGTXLVGALT	IT9	LXXLFFGFTS	LS9	3	4	[1s52]
ILYVXFFGFT	IT9	VLRNXTVVLW	VW9	4	5	[1s8l, 1at9, 1e0p, 1s8j, 1r84, 1r2n, 4hyx, 1pxs, 1jv7, 1jv6, 1pxr, 4hwl, 1qkp, 1qko, 1s54, 1s53, 1mgy, 3han, 3hao, 3hap, 1bm1, 1q5i, 1kme, 1s52, 1s51, 1py6, 1vjm, 1tn5, 1x0i, 1x0k, 3utv, 1tn0, 3utw, 1xji, 3utx, 3uty]
ITFDIXMXVT	IT9	VVLXILLVEW	VW9	3	4	[3qbl, 3vvk, 3qbg, 3qbi, 3qbk]
ILYVXFFGFT	IT9	VLWXAYXXXW	VW9	4	5	[1s8l, 1at9, 1e0p, 1s8j, 1r84, 1r2n, 4hyx, 1pxs, 1jv7, 1jv6, 1pxr, 4hwl, 1qkp, 1qko, 1s54, 1s53, 1mgy, 3han, 3hao, 3hap, 1bm1, 1kme, 1s52, 1s51, 1py6, 1vjm, 1tn5, 1x0i, 1x0k, 3utv, 1tn0, 3utw, 1xji, 3utx, 3uty]
IAADIXMXVT	IT9	RWAFYAISXA	RA9	3	4	[1e12]
IGTXLVGALT	IT9	RXVWWXISXA	RA9	3	4	[1fbb, 1q5i, 1brr, 1s52, 1fbk, 1ucq, 3vhz, 1iw9, 1pxr, 4hwl, 1ixf, 3vi0, 1p8h, 1x0k, 1tn0, 3har, 3utx]
ITFDIXMXVT	IT9	RWFWYAISXA	RA9	3	4	[3qbl, 3vvk, 3a7k, 3qbg, 3abw, 3qbi, 3qbk]
ILYVXFFGFT	IT9	RNVTVVLWSA	RA9	4	5	[1s8l, 1at9, 1e0p, 1s8j, 1r84, 1r2n, 4hyx, 1pxs, 1jv7, 1jv6, 1pxr, 4hwl, 1qkp, 1qko, 1s54, 1s53, 1mgy, 3han, 3hao, 3hap, 1bm1, 1q5i, 1kme, 1s52, 1s51, 1py6, 1vjm, 1tn5, 1x0i, 1x0k, 3utv, 1tn0, 3utw, 1xji, 3utx, 3uty]
ILYVXFFGFT	IT9	VTVVLWSAYP	VP9	4	5	[1s8l, 1at9, 1e0p, 1s8j, 1r84, 1r2n, 4hyx, 1pxs, 1jv7, 1jv6, 1pxr, 4hwl, 1qkp, 1qko, 1s54, 1s53, 1mgy, 3han, 3hao, 3hap, 1bm1, 1kme, 1s52, 1s51, 1py6, 1vjm, 1tn5, 1x0i, 1x0k, 3utv, 1tn0, 3utw, 1xji, 3utx, 3uty]
ILYVXFFGFT	IT9	NXTVVLWSAY	NY9	4	5	[1s8l, 1at9, 1e0p, 1s8j, 1r84, 1r2n, 4hyx, 1pxs, 1jv7, 1jv6, 1pxr, 4hwl, 1qkp, 1qko, 1s54, 1s53, 1mgy, 3han, 3hao, 3hap, 1bm1, 1q5i, 1kme, 1s52, 1s51, 1py6, 1vjm, 1tn5, 1x0i, 1x0k, 3utv, 1tn0, 3utw, 1xji, 3utx, 3uty]
IGTXLVGALT	IT9	LFTTPLLXXG	LG9	3	2	[1fbk]
IGTXLVGALT	IT9	LXXLXXXFFG	LG9	3	4	[4hwl, 1bm1, 1at9, 1q5i, 1s52, 1p8h, 1x0k, 1tn0, 1pxr, 3utx, 3har]
IGTXLVGALT	IT9	LVGADGIXIG	LG9	3	3	[1brx, 1bm1, 1at9, 1q5i, 1brr, 1s52, 1fbk, 1ucq, 3vhz, 1iw9, 1pxr, 4hwl, 1ixf, 3vi0, 1p8h, 1x0k, 1tn0, 3har, 3utx]
ILYVXFFGFT	IT9	LVGADGIXIG	LG9	4	3	[1s8l, 1at9, 1e0p, 1s8j, 1r84, 1r2n, 4hyx, 1pxs, 1jv7, 1jv6, 1pxr, 4hwl, 1qkp, 1qko, 1s54, 1s53, 1mgy, 3han, 3hao, 3has, 1bm1, 1q5i, 1kme, 1s52, 1s51, 1py6, 1vjm, 1tn5, 1x0i, 1x0k, 3utv, 1tn0, 3utw, 1xji, 3utx, 3uty]
IGTXLVGALT	IT9	TAAMLYXLXV	TV9	3	4	[1brx, 1bm1, 1at9, 1q5i, 1brr, 1s52, 1fbk, 1ucq, 1iw9, 1pxr, 4hwl, 1ixf, 3vi0, 1p8h, 2brd, 1x0k, 1tn0, 3utx, 3har]
ILYVXFFGFT	IT9	TVXLWSAYXV	TV9	4	5	[1s8l, 1at9, 1e0p, 1s8j, 1r84, 1r2n, 4hyx, 1pxs, 1jv7, 1jv6, 1pxr, 4hwl, 1qkp, 1qko, 1s54, 1s53, 1mgy, 3han, 3hao, 3hap, 1bm1, 1kme, 1s52, 1s51, 1py6, 1vjm, 1tn5, 1x0i, 1x0k, 3utv, 1tn0, 3utw, 1xji, 3utx, 3uty]
IAADIXMXVT	IT9	AFFVVVLXAL	AL9	3	4	[1e12, 2jaf, 2jag]
IGXDALMXXT	IT9	AXWLFTTXLL	AL9	3	2	[2z55, 1vgo, 3wqj, 2ei4]
IGTXLVGALT	IT9	AXWLFTTXLL	AL9	3	2	[1brx, 1bm1, 1fbb, 1at9, 1q5i, 1brr, 1s52, 1fbk, 1ucq, 1iw9, 1pxr, 4hwl, 1ixf, 1p8h, 2brd, 1x0k, 1tn0, 3har, 3utx]
ITFDIXMXVT	IT9	AXFIVVLXXL	AL9	3	4	[3qbl, 3vvk, 3qbg, 3abw, 3qbi, 3qbk]
ILYVXFFGFT	IT9	ADGIMIGTXL	AL9	4	3	[1s8l, 1at9, 1e0p, 1s8j, 1r84, 1r2n, 4hyx, 1pxs, 1jv7, 1jv6, 1pxr, 4hwl, 1qkp, 1qko, 1s54, 1s53, 1mgy, 3han, 3hao, 3hap, 3has, 1bm1, 1q5i, 1kme, 1s52, 1s51, 1py6, 1vjm, 1tn5, 1x0i, 1x0k, 3utv, 1tn0, 3utw, 1xji, 3utx, 3uty]
IGXDALMXXT	IT9	AFLXXLYXLL	AL9	3	4	[2z55, 1vgo, 2ei4]
IGTXLVGALT	IT9	AFTXXLSXLL	AL9	3	1	[1brx, 1bm1, 1fbb, 1at9, 1q5i, 1brr, 1s52, 1fbk, 1ucq, 3vhz, 1iw9, 1pxr, 4hwl, 1ixf, 3vi0, 1p8h, 2brd, 1x0k, 1tn0, 3har, 3utx]
IGTXLVGALT	IT9	AAXLXXXXXL	AL9	3	4	[1brx, 1bm1, 1at9, 1q5i, 1brr, 1s52, 1fbk, 1ucq, 1iw9, 1pxr, 4hwl, 1ixf, 3vi0, 1p8h, 1x0k, 1tn0, 3har, 3utx]
ILYVXFFGFT	IT9	WXAYXVVXXI	WI9	4	5	[1at9, 1e0p, 1s8j, 1r84, 1r2n, 4hyx, 1pxs, 1pxr, 4hwl, 1qkp, 1qko, 1s54, 1s53, 3han, 3hao, 3hap, 1bm1, 1kme, 1s52, 1s51, 1py6, 1vjm, 1tn5, 1x0k, 3utv, 1tn0, 3utw, 1xji, 3utx, 3uty]
ITFDIXMXVT	IT9	WYAISCACFI	WI9	3	4	[3qbl, 3vvk, 3a7k, 3qbg, 3abw, 3qbi, 3qbk]
ILYVXFFGFT	IT9	VVXWSAYXXV	VV9	4	5	[1s8l, 1at9, 1e0p, 1s8j, 1r84, 1r2n, 4hyx, 1pxs, 1jv7, 1jv6, 1pxr, 4hwl, 1qkp, 1qko, 1s54, 1s53, 1mgy, 3han, 3hao, 3hap, 1bm1, 1kme, 1s52, 1s51, 1py6, 1vjm, 1tn5, 1x0i, 1x0k, 3utv, 1tn0, 3utw, 1xji, 3utx, 3uty]
ITFDIXMXVT	IT9	STPMILLALG	SG9	3	2	[3qbl, 3vvk, 3qbg, 3qbi, 3qbk]
ILYVXFFGFT	IT9	SAYXVVWLIG	SG9	4	5	[1at9, 1e0p, 1r84, 1r2n, 4hyx, 1pxs, 1pxr, 4hwl, 1qkp, 1qko, 1s54, 1s53, 3han, 3hao, 3hap, 1bm1, 1kme, 1s52, 1s51, 1py6, 1vjm, 1tn5, 1x0k, 3utv, 1tn0, 3utw, 1xji, 3utx, 3uty]
IAADIXMXVT	IT9	STPMILLALG	SG9	3	2	[2jaf, 2jag]
IGTXLMLIGT	IT9	SAAYLSMFFG	SG9	0	1	[1uaz]
ILYVXFFGFT	IT9	AVGADXIMIG	AG9	4	3	[3hap]
ILYVXFFGFT	IT9	LWSAYXVXXL	LL9	4	5	[1s8l, 1at9, 1e0p, 1s8j, 1r84, 1r2n, 4hyx, 1pxs, 1pxr, 4hwl, 1qkp, 1qko, 1s54, 1s53, 3han, 3hao, 3hap, 1bm1, 1kme, 1s52, 1s51, 1py6, 1vjm, 1tn5, 1x0i, 1x0k, 3utv, 1tn0, 3utw, 1xji, 3utx, 3uty]
ITFDIXMXVT	IT9	LXTPMILXXL	LL9	3	2	[3qbl, 3vvk, 3qbg, 3abw, 3qbi, 3qbk]
IAADIXMXVT	IT9	LXTPMILXXL	LL9	3	2	[1e12, 2jaf, 2jag]
IGXDALMXXT	IT9	WWLFXTIAXL	WL9	3	4	[2z55, 1vgo, 3wqj, 2ei4]
IGTXLVGALT	IT9	WWXXSTAAML	WL9	3	4	[1brx, 1bm1, 1fbb, 1at9, 1q5i, 1brr, 1s52, 1fbk, 1ucq, 3vhz, 1iw9, 1pxr, 4hwl, 1ixf, 3vi0, 1p8h, 2brd, 1x0k, 1tn0, 3har, 3utx]
IGTXLVGALT	IT9	WLFTXXXXXL	WL9	3	2	[1brx, 1bm1, 1at9, 1q5i, 1brr, 1s52, 1fbk, 1ucq, 1iw9, 1pxr, 4hwl, 1ixf, 1p8h, 2brd, 1x0k, 1tn0, 3har, 3utx]
IAADIXMXVT	IT9	WALSTPMILL	WL9	3	2	[1e12, 2jaf, 2jag]
IGXDALMXXT	IT9	WLFTXXXXXL	WL9	3	2	[2z55, 1vgo, 2ei4]
ITFDIXMXVT	IT9	WALSTPMILL	WL9	3	2	[3qbl, 3vvk, 3a7k, 3qbg, 3abw, 3qbi, 3qbk]
ILYVXFFGFT	IT9	GTGLVGALTK	GK9	4	3	[1at9]
IGTXLVGALT	IT9	TMXLSMLLGY	TY9	3	1	[4hwl, 1at9, 1brr, 1s52, 2brd, 3har, 3utx]
IGXDALMXXT	IT9	TIAFLXVLYY	TY9	3	4	[2z55, 1vgo, 2ei4]
IGTXLMLIGT	IT9	GIASAAYLXM	GM9	0	1	[2z55, 1uaz, 1vgo, 3wqj, 2ei4]
ILYVXFFGFT	IT9	TXLAXVGAXG	TG9	4	3	[1s8l, 1at9, 1e0p, 1s8j, 1r84, 1r2n, 4hyx, 1pxs, 1jv7, 1jv6, 1pxr, 4hwl, 1qkp, 1qko, 1s54, 1s53, 1mgy, 3han, 3hao, 3hap, 3has, 1bm1, 1q5i, 1kme, 1s52, 1s51, 1py6, 1vjm, 1tn5, 1x0i, 1x0k, 3utv, 1tn0, 3utw, 1xji, 3utx, 3uty]
IGTXLVGALT	IT9	TXLAXVGAXG	TG9	3	3	[1brx, 4hwl, 1bm1, 1at9, 1q5i, 1s52, 1p8h, 1x0k, 1tn0, 1pxr, 3har, 3utx]
IGTXLMLIGT	IT9	LVXXIASAAY	LY9	0	1	[2z55, 1vgo, 3wqj, 1uaz, 2ei4]
IGTXLVGALT	IT9	LXXXIAFTXY	LY9	3	1	[1brx, 1bm1, 1fbb, 1at9, 1q5i, 1brr, 1s52, 1fbk, 1ucq, 3vhz, 1iw9, 4hwl, 1ixf, 3vi0, 1p8h, 2brd, 1x0k, 3har, 3utx]
ITFDIXMXVT	IT9	LVPVVSIASY	LY9	3	1	[3qbl, 3vvk, 3a7k, 3qbg, 3abw, 3qbi, 3qbk]
ITFDIXMXVT	IT9	TXLVPVVSIA	TA9	3	1	[3qbl, 3vvk, 3a7k, 3qbg, 3abw, 3qbi, 3qbk]
ILYVXFFGFT	IT9	TTXLLXLXLA	TA9	4	2	[1s8l, 1at9, 1e0p, 1s8j, 1r84, 1r2n, 4hyx, 1pxs, 1jv7, 1jv6, 1pxr, 4hwl, 1qkp, 1qko, 1s54, 1s53, 1mgy, 3han, 3hap, 3has, 1bm1, 1q5i, 1kme, 1s52, 1s51, 1py6, 1vjm, 1tn5, 1x0i, 1x0k, 3utv, 1tn0, 3utw, 1xji, 3utx, 3uty]
IGXDALMXXT	IT9	TTXLLXLXLA	TA9	3	2	[2z55, 1vgo]
IGTXLVGALT	IT9	TTXLLXLXLA	TA9	3	2	[1brx, 1bm1, 1at9, 1q5i, 1s52, 1fbk, 1pxr, 4hwl, 1p8h, 1x0k, 1tn0, 3har, 3utx]
IGTXLMLIGT	IT9	TXLVPGIAXA	TA9	0	1	[2z55, 1vgo, 1uaz, 2ei4]
IGTXLVGALT	IT9	LLLLDLAXLV	LV9	3	2	[1brx]
IGXDALMXXT	IT9	LFSTIAFLFV	LV9	3	4	[2z55, 1vgo, 3wqj, 2ei4]
ILYVXFFGFT	IT9	KVLRNVTVVL	KL9	4	5	[1s8l, 1e0p, 1s8j, 1r84, 1r2n, 4hyx, 1pxs, 1jv7, 1jv6, 1pxr, 4hwl, 1qkp, 1qko, 1s54, 1s53, 1mgy, 3han, 3hao, 3hap, 1bm1, 1q5i, 1kme, 1s52, 1s51, 1py6, 1vjm, 1tn5, 1x0i, 1x0k, 3utv, 1tn0, 3utw, 1xji, 3utx, 3uty]
IGTXLVGALT	IT9	IAFTXXLSML	IL9	3	1	[1brx, 1bm1, 1fbb, 1at9, 1q5i, 1brr, 1s52, 1fbk, 1ucq, 3vhz, 1iw9, 1pxr, 4hwl, 1ixf, 3vi0, 1p8h, 2brd, 1x0k, 1tn0, 3har, 3utx]
IGTXLVGALT	IT9	ISXXAXLYXL	IL9	3	4	[1brx, 1bm1, 1fbb, 1at9, 1q5i, 1brr, 1s52, 1fbk, 1ucq, 3vhz, 1iw9, 1pxr, 4hwl, 1ixf, 3vi0, 1p8h, 2brd, 1x0k, 1tn0, 3har, 3utx]
ITFDIXMXVT	IT9	ISXAXFXVVL	IL9	3	4	[3qbl, 3vvk, 3a7k, 3qbg, 3abw, 3qbi, 3qbk]
IAADIXMXVT	IT9	ISXAXFXVVL	IL9	3	4	[1e12, 2jaf, 2jag]
IGXDALMXXT	IT9	IAFLXVLXXL	IL9	3	4	[2z55, 1vgo, 2ei4]
IGTXLVGALT	IT9	VXXIAFTXXL	VL9	3	1	[1brx, 1bm1, 1fbb, 1at9, 1q5i, 1brr, 1s52, 1fbk, 1ucq, 3vhz, 1iw9, 4hwl, 1ixf, 3vi0, 1p8h, 2brd, 1x0k, 3har, 3utx]
IGTXLMLIGT	IT9	VPXIASAAYL	VL9	0	1	[2z55, 1vgo, 3wqj, 1uaz, 2ei4]
IGTXLMLIGT	IT9	ITILVPGIAS	IS9	0	1	[2z55, 1vgo, 2ei4]
ITFDIXMXVT	IT9	ILVPVVSIAS	IS9	3	1	[3qbl, 3vvk, 3a7k, 3qbg, 3abw, 3qbi, 3qbk]
IGTXLVGALT	IT9	YAXWLXTXXL	YL9	3	2	[1brx, 1bm1, 1fbb, 1at9, 1q5i, 1brr, 1s52, 1fbk, 1ucq, 3vhz, 1iw9, 1pxr, 4hwl, 1ixf, 3vi0, 1p8h, 2brd, 1x0k, 1tn0, 3har, 3utx]
IGXDALMXXT	IT9	YAXWLXTXXL	YL9	3	2	[2z55, 1vgo, 3wqj, 2ei4]
ITFDIXMXVT	IT9	VSTILVPVVS	VS9	3	1	[3qbl, 3vvk, 3qbg, 3abw, 3qbi, 3qbk]
ILYVXFFGFT	IT9	IMIGTGLVGA	IA9	4	3	[1at9, 1e0p, 1r84, 1r2n, 4hyx, 1pxs, 1pxr, 4hwl, 1qkp, 1qko, 1s54, 1s53, 3han, 3hao, 3hap, 1bm1, 1q5i, 1kme, 1s52, 1s51, 1py6, 1vjm, 1tn5, 1x0k, 3utv, 1tn0, 3utw, 1xji, 3utx, 3uty]
IGTXLMLIGT	IT9	ILVPGIAXAA	IA9	0	1	[2z55, 1vgo, 3wqj, 1uaz, 2ei4]
IGTXLVGALT	IT9	TLXXXIAFTM	TM9	3	1	[1brx, 1bm1, 1at9, 1q5i, 1brr, 1s52, 1fbk, 1ucq, 3vhz, 1iw9, 4hwl, 1ixf, 3vi0, 1p8h, 1x0k, 3har, 3utx]
ILYVXFFGFT	IT9	QGTIXAXVGA	QA9	4	3	[1s8l, 1s8j, 1q5i, 1kme, 1r84, 1r2n, 4hyx, 1jv7, 1jv6, 1qkp, 1s54, 1s53, 1x0i, 1mgy, 3han, 3utv, 1tn0, 3utw, 1xji, 3uty, 3has]
IGTXLVGALT	IT9	QGTIXAXVGA	QA9	3	3	[1q5i, 1tn0]
ILYVXFFGFT	IT9	TPLLXXXLXL	TL9	4	2	[1s8l, 1at9, 1e0p, 1s8j, 1r84, 1r2n, 4hyx, 1pxs, 1jv7, 1jv6, 1pxr, 1qkp, 1qko, 1s54, 1s53, 1mgy, 3han, 3hap, 3has, 1bm1, 1q5i, 1kme, 1s52, 1s51, 1py6, 1vjm, 1tn5, 1x0i, 1x0k, 3utv, 1tn0, 3utw, 1xji, 3utx, 3uty]
IGTXLVGALT	IT9	TPLLXXXLXL	TL9	3	2	[1brx, 1bm1, 1at9, 1q5i, 1s52, 1x0k, 1tn0, 1pxr, 3har, 3utx]
ITFDIXMXVT	IT9	TPXILLALXL	TL9	3	2	[3qbl, 3vvk, 3qbg, 3qbi, 3qbk]
IGXDALMXXT	IT9	TPLLXXXLXL	TL9	3	2	[1vgo]
IAADIXMXVT	IT9	TXALSTPXIL	TL9	3	2	[1e12, 2jaf, 2jag]
ITFDIXMXVT	IT9	TXALSTPXIL	TL9	3	2	[3qbl, 3vvk, 3a7k, 3qbg, 3abw, 3qbi, 3qbk]
ILYVXFFGFT	IT9	GTXLAXVGAD	GD9	4	3	[1s8l, 1e0p, 1s8j, 1r84, 1r2n, 4hyx, 1pxs, 1jv7, 1jv6, 1pxr, 4hwl, 1qkp, 1qko, 1s54, 1s53, 1mgy, 3han, 3hao, 3hap, 3has, 1q5i, 1kme, 1s52, 1s51, 1py6, 1vjm, 1tn5, 1x0i, 1x0k, 3utv, 1tn0, 3utw, 1xji, 3utx, 3uty]
IGTXLVGALT	IT9	GTXLAXVGAD	GD9	3	3	[4hwl, 1q5i, 1s52, 1x0k, 1tn0, 1pxr, 3har, 3utx]
IAADIXMXVT	IT9	AISXAXXXVV	AV9	3	4	[1e12, 2jaf, 2jag]
ITFDIXMXVT	IT9	AXSTILVPVV	AV9	3	1	[3qbl, 3vvk, 3qbg, 3qbi, 3qbk]
ITFDIXMXVT	IT9	AISXAXFXVV	AV9	3	4	[3qbl, 3vvk, 3a7k, 3qbg, 3abw, 3qbi, 3qbk]
IGTXLVGALT	IT9	AXSXAAMLYV	AV9	3	4	[3har]
IGTXLVGALT	IT9	LXXVGADGIM	LM9	3	3	[1brx, 1bm1, 1at9, 1q5i, 1brr, 1s52, 1fbk, 1ucq, 1pxr, 4hwl, 3vi0, 1p8h, 1x0k, 1tn0, 3har, 3utx]
ILYVXFFGFT	IT9	LXXVGADGIM	LM9	4	3	[1s8l, 1at9, 1e0p, 1s8j, 1r84, 1r2n, 4hyx, 1pxs, 1jv7, 1jv6, 1pxr, 4hwl, 1qkp, 1qko, 1s54, 1s53, 1mgy, 3han, 3hao, 3hap, 3has, 1bm1, 1q5i, 1kme, 1s52, 1s51, 1py6, 1vjm, 1tn5, 1x0i, 1x0k, 3utv, 1tn0, 3utw, 1xji, 3utx, 3uty]
IGTXLVGALT	IT9	FVWWAISTAA	FA9	3	4	[1brx, 1bm1, 1fbb, 1at9, 1q5i, 1brr, 1s52, 1fbk, 1ucq, 3vhz, 1iw9, 1pxr, 4hwl, 1ixf, 3vi0, 1p8h, 2brd, 1x0k, 1tn0, 3har, 3utx]
IAADIXMXVT	IT9	AXSTPMILLA	AA9	3	2	[1e12, 2jaf, 2jag]
ITFDIXMXVT	IT9	AXSTPMILLA	AA9	3	2	[3qbl, 3vvk, 3qbg, 3abw, 3qbi, 3qbk]
IGTXLVGALT	IT9	AXVGADGIMI	AI9	3	3	[1brx, 1bm1, 1at9, 1q5i, 1brr, 1s52, 1fbk, 1ucq, 1iw9, 1pxr, 4hwl, 1ixf, 3vi0, 1p8h, 1x0k, 1tn0, 3har, 3utx]
ILYVXFFGFT	IT9	AXVGADGIMI	AI9	4	3	[1s8l, 1at9, 1e0p, 1s8j, 1r84, 1r2n, 4hyx, 1pxs, 1jv7, 1jv6, 1pxr, 4hwl, 1qkp, 1qko, 1s54, 1s53, 1mgy, 3han, 3hao, 3hap, 3has, 1bm1, 1q5i, 1kme, 1s52, 1s51, 1py6, 1vjm, 1tn5, 1x0i, 1x0k, 3utv, 1tn0, 3utw, 1xji, 3utx, 3uty]
IGTXLVGALT	IT9	AISTAAMLYI	AI9	3	4	[1brx, 1bm1, 1fbb, 1at9, 1q5i, 1brr, 1s52, 1fbk, 1ucq, 3vhz, 1iw9, 1pxr, 4hwl, 1ixf, 3vi0, 1p8h, 2brd, 1x0k, 1tn0, 3utx]
ITFDIXMXVT	IT9	VPVVSIASYT	VT9	3	1	[3qbl, 3vvk, 3a7k, 3qbg, 3abw, 3qbi, 3qbk]
ILYVXFFGFT	IT9	VGXDGIMIXT	VT9	4	3	[1s8l, 1at9, 1e0p, 1s8j, 1r84, 1r2n, 4hyx, 1pxs, 1jv7, 1jv6, 1pxr, 4hwl, 1qkp, 1qko, 1s54, 1s53, 1mgy, 3han, 3hao, 3hap, 3has, 1bm1, 1q5i, 1kme, 1s52, 1s51, 1py6, 1vjm, 1tn5, 1x0i, 1x0k, 3utv, 1tn0, 3utw, 1xji, 3utx, 3uty]
IGTXLVGALT	IT9	VGXDGIMIXT	VT9	3	3	[1brx, 1bm1, 1fbb, 1at9, 1q5i, 1brr, 1s52, 1fbk, 1ucq, 3vhz, 1iw9, 1pxr, 4hwl, 1ixf, 3vi0, 1p8h, 1x0k, 1tn0, 3har, 3utx]
ILYVXFFGFT	IT9	DGIMIXTGLV	DV9	4	3	[1s8l, 1at9, 1e0p, 1s8j, 1r84, 1r2n, 4hyx, 1pxs, 1pxr, 4hwl, 1qkp, 1qko, 1s54, 1s53, 3han, 3hao, 3hap, 3has, 1bm1, 1q5i, 1kme, 1s52, 1s51, 1py6, 1vjm, 1tn5, 1x0k, 3utv, 1tn0, 3utw, 1xji, 3utx, 3uty]
ILYVXFFGFT	IT9	MXXTGLXXXL	ML9	4	3	[1at9, 1e0p, 1r84, 1r2n, 1pxs, 1pxr, 4hwl, 1qkp, 1qko, 1s54, 1s53, 3han, 3hao, 3hap, 1bm1, 1q5i, 1kme, 1s52, 1s51, 1py6, 1vjm, 1tn5, 1x0k, 3utv, 1tn0, 1xji, 3utx, 3uty]
ILYVXFFGFT	IT9	GADGXMIXTG	GG9	4	3	[1s8l, 1at9, 1e0p, 1s8j, 1r84, 1r2n, 4hyx, 1pxs, 1jv7, 1jv6, 1pxr, 4hwl, 1qkp, 1qko, 1s54, 1s53, 1mgy, 3han, 3hao, 3hap, 3has, 1bm1, 1q5i, 1kme, 1s52, 1s51, 1py6, 1vjm, 1tn5, 1x0i, 1x0k, 3utv, 1tn0, 3utw, 1xji, 3utx, 3uty]
IGTXLVGALT	IT9	GADGXMIXTG	GG9	3	3	[1brx, 1bm1, 1fbb, 1at9, 1q5i, 1brr, 1s52, 1fbk, 1ucq, 3vhz, 1iw9, 1pxr, 4hwl, 1ixf, 3vi0, 1p8h, 2brd, 1x0k, 1tn0, 3har, 3utx]
ILYVXFFGFT	IT9	GXMIXTGLVG	GG9	4	3	[1s8l, 1at9, 1e0p, 1s8j, 1r84, 1r2n, 4hyx, 1pxs, 1pxr, 4hwl, 1qkp, 1qko, 1s54, 1s53, 3han, 3hao, 3hap, 1bm1, 1q5i, 1kme, 1s52, 1s51, 1py6, 1vjm, 1tn5, 1x0k, 3utv, 1tn0, 3utw, 1xji, 3utx, 3uty]
IAADIXMXVT	IT9	WXFYAISCAF	WF9	3	4	[1e12]
IGXDALMXXT	IT9	WLFSTIAFLF	WF9	3	4	[2z55, 1vgo, 3wqj, 2ei4]
IGTXLVGALT	IT9	LFTTXLXXXD	LD9	3	2	[1brx, 1bm1, 1at9, 1q5i, 1brr, 1s52, 1ucq, 1pxr, 4hwl, 1p8h, 1x0k, 1tn0, 3har, 3utx]
IGXDALMXXT	IT9	LFTTXLXXXD	LD9	3	2	[2z55, 1vgo, 2ei4]
IGXDALMXXT	IT9	ARYAXWLFXT	AT9	3	2	[2z55, 1vgo, 3wqj, 2ei4]
IGXDALMXXT	IT9	ARYTWWLFXT	AT9	3	4	[3wqj]
IGTXLVGALT	IT9	ARYAXWLFXT	AT9	3	2	[1brx, 1bm1, 1fbb, 1at9, 1q5i, 1brr, 1s52, 1fbk, 1ucq, 3vhz, 1iw9, 1pxr, 4hwl, 1ixf, 3vi0, 1p8h, 2brd, 1x0k, 1tn0, 3har, 3utx]
ITFDIXMXVT	IT9	MILLALGLLA	MA9	3	2	[3vvk, 3qbi]
IGTXLMLIGT	IT9	PGIASAAYXA	PA9	0	1	[2z55, 1vgo, 3wqj, 2ei4]
IGTXLVGALT	IT9	WAISTAAXLY	WY9	3	4	[1brx, 1bm1, 1fbb, 1at9, 1q5i, 1brr, 1s52, 1fbk, 1ucq, 3vhz, 1iw9, 1pxr, 4hwl, 1ixf, 3vi0, 1p8h, 2brd, 1x0k, 1tn0, 3har, 3utx]
ITFDIXMXVT	IT9	PMILLXLXLL	PL9	3	2	[3qbl, 3vvk, 3qbg, 3qbi, 3qbk]
ILYVXFFGFT	IT9	PLXXXXLXLL	PL9	4	2	[1s8l, 1bm1, 1e0p, 1q5i, 1kme, 1pxs, 1jv7, 1jv6, 1pxr, 1vjm, 1qkp, 1tn5, 1qko, 1s54, 1s53, 1mgy, 1x0k, 1tn0, 3has]
IGXDALMXXT	IT9	PLXXXXLXLL	PL9	3	2	[1vgo]
IGTXLVGALT	IT9	PLXXXXLXLL	PL9	3	2	[1brx, 1bm1, 1q5i, 1x0k, 1tn0, 1pxr]
IGTXLVGALT	IT9	MLYXLYVXFF	MF9	3	4	[1bm1, 1at9, 1q5i, 1s52, 1fbk, 1ucq, 1pxr, 4hwl, 1p8h, 1x0k, 1tn0, 3utx, 3har]
IGTXLMLIGT	IT9	IASAAYLXMF	IF9	0	1	[2z55, 1vgo, 3wqj, 1uaz, 2ei4]
IGTXLVGALT	IT9	RYAXWLXTTP	RP9	3	2	[1brx, 1bm1, 1fbb, 1at9, 1q5i, 1brr, 1s52, 1fbk, 1ucq, 3vhz, 1iw9, 1pxr, 4hwl, 1ixf, 3vi0, 1p8h, 2brd, 1x0k, 1tn0, 3har, 3utx]
IGXDALMXXT	IT9	RYAXWLXTTP	RP9	3	2	[2z55, 1vgo, 3wqj, 2ei4]
ITFDIXMXVT	IT9	RYLTWALXTP	RP9	3	2	[3qbl, 3vvk, 3a7k, 3qbg, 3abw, 3qbi, 3qbk]
IAADIXMXVT	IT9	RYLTWALXTP	RP9	3	2	[1e12, 2jaf]
IGXDALMXXT	IT9	STXXFLXVLY	SY9	3	4	[2z55, 1vgo, 3wqj, 2ei4]
ITFDIXMXVT	IT9	SCACXIVXLY	SY9	3	4	[3qbl, 3vvk, 3a7k, 3qbg, 3abw, 3qbi, 3qbk]
IGTXLVGALT	IT9	STXAXLYXLY	SY9	3	4	[1brx, 1bm1, 1fbb, 1at9, 1q5i, 1brr, 1s52, 1fbk, 1ucq, 3vhz, 1iw9, 1pxr, 4hwl, 1ixf, 3vi0, 1p8h, 2brd, 1x0k, 1tn0, 3har, 3utx]
IGTXLVGALT	IT9	YXLYVXFFGF	YF9	3	4	[4hwl, 1bm1, 1at9, 1q5i, 1s52, 1x0k, 1tn0, 1pxr, 3utx]
IGTXLVGALT	IT9	YXAXYADWLF	YF9	3	2	[1fbb, 1q5i, 1brr, 1s52, 1fbk, 3vhz, 1iw9, 1pxr, 4hwl, 1ixf, 3vi0, 1p8h, 2brd, 1x0k, 1tn0, 3har, 3utx]
IGXDALMXXT	IT9	YXAXYADWLF	YF9	3	2	[1vgo, 3wqj, 2ei4]
IGTXLMLIGT	IT9	YYAITILVPG	YG9	0	1	[1vgo]
IGTXLMLIGT	IT9	PXIASAAYLS	PS9	0	1	[1uaz]
IGTXLVGALT	IT9	PXIAFTXXLS	PS9	3	1	[1brx, 1bm1, 1fbb, 1at9, 1q5i, 1brr, 1s52, 1fbk, 1ucq, 3vhz, 1iw9, 4hwl, 1ixf, 3vi0, 1p8h, 2brd, 1x0k, 3har, 3utx]
IGTXLVGALT	IT9	VWXIGSEGAG	VG9	3	5	[2brd]
IGTXLMLIGT	IT9	TLXFMVLDVT	TT9	0	6	[2z55, 1vgo, 3wqj, 1uaz, 2ei4]
IGTXLVGALT	IT9	AIAFTXXLXM	AM9	3	1	[1brx, 1bm1, 1fbb, 1at9, 1q5i, 1brr, 1s52, 1fbk, 1ucq, 3vhz, 1iw9, 1pxr, 4hwl, 1ixf, 3vi0, 1p8h, 2brd, 1x0k, 3har, 3utx]
IGTXLVGALT	IT9	VWWAISTAAM	VM9	3	4	[1brx, 1bm1, 1fbb, 1at9, 1q5i, 1brr, 1s52, 1fbk, 1ucq, 3vhz, 1iw9, 1pxr, 4hwl, 1ixf, 3vi0, 1p8h, 2brd, 1x0k, 1tn0, 3har, 3utx]
IGTXLVGALT	IT9	PVVWLIGSEG	PG9	3	5	[4hwl, 1fbb, 1brr, 1s52, 2brd, 1tn0, 1pxr, 3har, 3utx]
IGTXLVGALT	IT9	VVXXIGSEGA	VA9	3	5	[1fbb, 1brr, 2brd]
ITFDIXMXVT	IT9	VLXILLVEWA	VA9	3	4	[3qbl, 3vvk, 3qbg, 3qbi, 3qbk]
ITFDIXMXVT	IT9	IAVSTILVPV	IV9	3	1	[3qbl, 3vvk, 3qbg, 3qbi, 3qbk]
IGTXLMLIGT	IT9	AFMVLDVXAK	AK9	0	6	[2z55, 1vgo, 3wqj, 2ei4]
IGXDALMXXT	IT9	YARYXDWLXT	YT9	3	2	[2z55, 1vgo, 3wqj, 2ei4]
IGTXLVGALT	IT9	FTMXLSMLLG	FG9	3	1	[1brx, 4hwl, 1bm1, 1at9, 1brr, 1s52, 2brd, 3har, 3utx]
IGXDALMXXT	IT9	YTWWLFSTIA	YA9	3	4	[2z55, 1vgo, 3wqj, 2ei4]
IAADIXMXVT	IT9	CAFFVVVLSA	CA9	3	4	[1e12, 2jaf, 2jag]
ILYVXFFGFT	IT9	AYXVVWLIGS	AS9	4	5	[1at9, 1bm1, 1s52, 1r84, 1r2n, 1pxr, 4hwl, 3han, 3hap, 3utv, 1tn0, 1xji, 3utx, 3uty]
IGXDALMXXT	IT9	FLFVLYYLLT	FT9	3	4	[2z55, 1vgo]
IAADIXMXVT	IT9	YLTWALSTPM	YM9	3	2	[1e12, 2jaf, 2jag]
ITFDIXMXVT	IT9	YLTWALSTPM	YM9	3	2	[3qbl, 3vvk, 3a7k, 3qbg, 3abw, 3qbi, 3qbk]
ITFDIXMXVT	IT9	WGRYLTWALS	WS9	3	2	[3qbl, 3vvk, 3a7k, 3qbg, 3abw, 3qbi, 3qbk]
IAADIXMXVT	IT9	WGRYLTWALS	WS9	3	2	[1e12]
ITFDIXMXVT	IT9	GRYLTWALST	GT9	3	2	[3qbl, 3vvk, 3a7k, 3qbg, 3abw, 3qbi, 3qbk]
IAADIXMXVT	IT9	GRYLTWALST	GT9	3	2	[1e12, 2jaf]
IAADIXMXVT	IT9	FRWAFYAISC	FC9	3	4	[1e12]
IGXDALMXXT	IT9	VLYYLLTSLR	VR9	3	4	[1vgo]
ITFDIXMXVT	IT9	LXAVSTILVP	LP9	3	1	[3qbl, 3vvk, 3qbg, 3qbi, 3qbk]
IGXDALMXXT	IT9	RYTWWLFSTI	RI9	3	4	[2z55, 1vgo, 3wqj, 2ei4]
ITFDIXMXVT	IT9	WFWYAISCAC	WC9	3	4	[3qbl, 3vvk, 3a7k, 3qbg, 3abw, 3qbi, 3qbk]
IGXDALMXXT	IT9	TWWLFSTIAF	TF9	3	4	[2z55, 1vgo, 3wqj, 2ei4]
ITFDIXMXVT	IT9	FWYAISCACF	FF9	3	4	[3qbl, 3vvk, 3a7k, 3qbg, 3abw, 3qbi, 3qbk]
ITFDIXMXVT	IT9	MRWFWYAISC	MC9	3	4	[3qbl, 3vvk, 3a7k, 3abw, 3qbi, 3qbk]
IAADIXMXVT	IT9	SCAFFVVXLS	SS9	3	4	[1e12, 2jaf, 2jag]
ITFDIXMXVT	IT9	CACFIVVLYI	CI9	3	4	[3qbl, 3vvk, 3qbg, 3abw, 3qbi, 3qbk]
ITFDIXMXVT	IT9	IVVLYILLVE	IE9	3	4	[3qbl, 3vvk, 3qbg, 3qbi, 3qbk]
IGTXLVGALT	IT9	DQGTILAXVG	DG9	3	3	[1q5i, 1tn0]
ILYVXFFGFT	IT9	DQGTILAXVG	DG9	4	3	[1s8l, 1s8j, 1q5i, 1kme, 1r84, 1r2n, 4hyx, 1jv7, 1jv6, 1qkp, 1s54, 1s53, 1x0i, 1mgy, 3han, 3utv, 1tn0, 3utw, 1xji, 3uty, 3has]
IETLLFMVXD	ID9	VXVLWTAYPI	VI9	6	5	[1uaz]
IETLLFMVXD	ID9	LRNVTVVLWS	LS9	6	5	[1brr, 1r2n, 1r84, 4hyx, 1pxs, 1pxr, 4hwl, 1qkp, 1s54, 1s53, 1p8h, 1o0a, 3han, 3hap, 3haq, 4md2, 3har, 3has, 4md1, 3ns0, 1q5j, 1q5i, 1kme, 2ntw, 1s52, 1s51, 1py6, 4ov0, 1tn5, 3nsb, 3mbv, 3utv, 1tn0, 3utw, 3utx, 1xji, 3uty]
IETLLFMVXD	ID9	LGTALMGLGS	LS9	6	0	[1s51]
IETLLFMVXD	ID9	VLWXAYXXXW	VW9	6	5	[1brr, 1r2n, 1r84, 4hyx, 1pxs, 1pxr, 4hwl, 1ixf, 3vi0, 1qkp, 1s54, 1s53, 1p8h, 1o0a, 3han, 1c8r, 3hap, 3haq, 4md2, 3har, 3has, 4md1, 3ns0, 1q5j, 1kgb, 1q5i, 1kme, 2ntw, 1s52, 1s51, 1py6, 4ov0, 1iw9, 3vhz, 2i21, 1tn5, 3nsb, 3mbv, 3t45, 3utv, 1tn0, 3utw, 3utx, 1xji, 3uty]
IETLLFMVXD	ID9	VLWXAYPIXW	VW9	6	5	[1uaz]
IETLLFMVXD	ID9	VLRNXTVVLW	VW9	6	5	[1r2n, 1r84, 4hyx, 1pxs, 1pxr, 4hwl, 1qkp, 1s54, 1s53, 1o0a, 3han, 3hap, 3haq, 3har, 3has, 1q5i, 1kme, 2ntw, 1s52, 1s51, 1py6, 4ov0, 1tn5, 3utv, 1tn0, 3utw, 3utx, 1xji, 3uty]
IETLLFMVXD	ID9	RNVTVVLWSA	RA9	6	5	[1brr, 1r2n, 1r84, 4hyx, 1pxs, 1pxr, 4hwl, 1ixf, 3vi0, 1qkp, 1s54, 1s53, 1p8h, 1o0a, 3han, 3hap, 3haq, 4md2, 3har, 3has, 4md1, 3ns0, 1q5j, 1q5i, 1kme, 2ntw, 1s52, 1s51, 1py6, 4ov0, 1iw9, 1tn5, 3nsb, 3mbv, 3utv, 1tn0, 3utw, 3utx, 1xji, 3uty]
IETLLFMVXD	ID9	VTVVLWSAYP	VP9	6	5	[1brr, 1r2n, 1r84, 4hyx, 1pxs, 1pxr, 4hwl, 1ixf, 3vi0, 1qkp, 1s54, 1s53, 1p8h, 1o0a, 3han, 3hap, 3haq, 4md2, 3har, 3has, 4md1, 3ns0, 1q5j, 1kme, 2ntw, 1s52, 1s51, 1py6, 4ov0, 1iw9, 3vhz, 1tn5, 3nsb, 3mbv, 3t45, 3utv, 1tn0, 3utw, 3utx, 1xji, 3uty]
IETLLFMVXD	ID9	NXTVVLWSAY	NY9	6	5	[1brr, 1r2n, 1r84, 4hyx, 1pxs, 1pxr, 4hwl, 1ixf, 3vi0, 1qkp, 1s54, 1s53, 1p8h, 1o0a, 3han, 3hap, 3haq, 4md2, 3har, 3has, 4md1, 3ns0, 1q5j, 1q5i, 1kme, 2ntw, 1s52, 1s51, 1py6, 4ov0, 1iw9, 1tn5, 3nsb, 3mbv, 3utv, 1tn0, 3utw, 3utx, 1xji, 3uty]
IETLLFMVXD	ID9	TVXLWSAYXV	TV9	6	5	[1brr, 1r2n, 1r84, 4hyx, 1pxs, 1pxr, 4hwl, 1ixf, 3vi0, 1qkp, 1s54, 1s53, 1p8h, 1o0a, 3han, 1c8r, 3hap, 3haq, 4md2, 3har, 3has, 4md1, 3ns0, 1q5j, 1kgb, 1q5i, 1kme, 2ntw, 1s52, 1s51, 1py6, 4ov0, 1iw9, 3vhz, 2i21, 1tn5, 3nsb, 3mbv, 3t45, 3utv, 1tn0, 3utw, 3utx, 1xji, 3uty]
IETLLFMVXD	ID9	VVXWSAYXXV	VV9	6	5	[1brr, 1r2n, 1r84, 4hyx, 1pxs, 1pxr, 4hwl, 1ixf, 3vi0, 1qkp, 1s54, 1s53, 1p8h, 1o0a, 3han, 1c8r, 3hap, 3haq, 4md2, 3har, 3has, 4md1, 3ns0, 1q5j, 1kgb, 1q5i, 1kme, 2ntw, 1s52, 1s51, 1py6, 4ov0, 1iw9, 3vhz, 2i21, 1tn5, 3nsb, 3mbv, 3t45, 3utv, 1tn0, 3utw, 3utx, 1xji, 3uty]
IETLLFMVXD	ID9	SAYXVVWLIG	SG9	6	5	[1brr, 1r2n, 1r84, 4hyx, 1pxs, 1pxr, 4hwl, 1ixf, 3vi0, 1qkp, 1s54, 1s53, 1p8h, 1o0a, 3han, 1c8r, 3hap, 3haq, 4md2, 3har, 3has, 4md1, 3ns0, 1q5j, 1kgb, 1q5i, 1kme, 2ntw, 1s52, 1s51, 1py6, 4ov0, 1iw9, 3vhz, 2i21, 1tn5, 3nsb, 3mbv, 3t45, 3utv, 1tn0, 3utw, 3utx, 1xji, 3uty]
IETLLFMVXD	ID9	WXAYXVVXXI	WI9	6	5	[1brr, 1r2n, 1r84, 4hyx, 1pxs, 1pxr, 4hwl, 1ixf, 3vi0, 1qkp, 1s54, 1s53, 1p8h, 1o0a, 3han, 1c8r, 3hap, 3haq, 4md2, 3har, 3has, 4md1, 3ns0, 1q5j, 1kgb, 1q5i, 1kme, 2ntw, 1s52, 1s51, 1py6, 4ov0, 1iw9, 3vhz, 2i21, 1tn5, 3nsb, 3mbv, 3t45, 3utv, 1tn0, 3utw, 3utx, 1xji, 3uty]
IETLLFMVXD	ID9	WXAYXIXXII	WI9	6	5	[1uaz]
IETLLFMVXD	ID9	IWLXLGTAXM	IM9	6	0	[1brr, 1r2n, 1r84, 4hyx, 1pxs, 1pxr, 4hwl, 1ixf, 3vi0, 1qkp, 1s54, 1s53, 1p8h, 1o0a, 3han, 1c8r, 3hap, 3haq, 4md2, 3har, 3has, 4md1, 3ns0, 1q5j, 1kgb, 1q5i, 1kme, 2ntw, 1s52, 1s51, 1py6, 4ov0, 1iw9, 3vhz, 2i21, 1tn5, 3nsb, 3mbv, 3t45, 3utv, 1tn0, 3utw, 3utx, 1xji, 3uty]
IETLLFMVXD	ID9	WLALGTALMG	WG9	6	0	[1brr, 1r2n, 1r84, 4hyx, 1pxs, 1pxr, 4hwl, 1ixf, 3vi0, 1qkp, 1s54, 1s53, 1p8h, 1o0a, 3han, 1c8r, 3hap, 3haq, 4md2, 3har, 3has, 4md1, 3ns0, 1q5j, 1kgb, 1q5i, 1kme, 2ntw, 1s52, 1s51, 1py6, 4ov0, 1iw9, 3vhz, 2i21, 1tn5, 3nsb, 3mbv, 3t45, 3utv, 1tn0, 3utw, 3utx, 1xji, 3uty]
IETLLFMVXD	ID9	LWSAYXVXXL	LL9	6	5	[1brr, 1r2n, 1r84, 4hyx, 1pxs, 1pxr, 4hwl, 1ixf, 3vi0, 1qkp, 1s54, 1s53, 1p8h, 1o0a, 3han, 1c8r, 3hap, 3haq, 4md2, 3har, 3has, 4md1, 3ns0, 1q5j, 1kgb, 1q5i, 1kme, 2ntw, 1s52, 1s51, 1py6, 4ov0, 1iw9, 3vhz, 2i21, 1tn5, 3nsb, 3mbv, 3t45, 3utv, 1tn0, 3utw, 3utx, 1xji, 3uty]
IETLLFMVXD	ID9	LXLGTXLXGL	LL9	6	0	[1brr, 1r2n, 1r84, 4hyx, 1pxs, 1pxr, 4hwl, 1ixf, 3vi0, 1qkp, 1s54, 1s53, 1p8h, 1o0a, 3han, 1c8r, 3hap, 3haq, 4md2, 3har, 3has, 4md1, 3ns0, 1q5j, 1kgb, 1q5i, 1kme, 2ntw, 1s52, 1s51, 1py6, 4ov0, 1iw9, 3vhz, 2i21, 1tn5, 3nsb, 3mbv, 3t45, 3utv, 1tn0, 3utw, 3utx, 1xji, 3uty]
IETLLFMVXD	ID9	LVLWXAYPIL	LL9	6	5	[1uaz]
IETLLFMVXD	ID9	ALGTALMXLG	AG9	6	0	[1brr, 1r2n, 1r84, 4hyx, 1pxs, 1pxr, 4hwl, 1ixf, 3vi0, 1qkp, 1s54, 1s53, 1p8h, 1o0a, 3han, 1c8r, 3hap, 3haq, 4md2, 3har, 3has, 4md1, 3ns0, 1q5j, 1kgb, 1q5i, 1kme, 2ntw, 1s52, 1s51, 1py6, 4ov0, 1iw9, 3vhz, 2i21, 1tn5, 3nsb, 3mbv, 3t45, 3utv, 1tn0, 3utw, 3utx, 1xji, 3uty]
IETLLFMVXD	ID9	AVVWLXGSEG	AG9	6	5	[1q5i]
IETLLFMVXD	ID9	LXTALXGLGT	LT9	6	0	[1brr, 1r2n, 1r84, 4hyx, 1pxs, 1pxr, 4hwl, 1ixf, 3vi0, 1qkp, 1s53, 1p8h, 1o0a, 3han, 1c8r, 3hap, 3haq, 4md2, 3har, 3has, 4md1, 3ns0, 1q5j, 1kgb, 1q5i, 1kme, 2ntw, 1py6, 4ov0, 1iw9, 3vhz, 2i21, 1tn5, 3nsb, 3mbv, 3t45, 3utv, 1tn0, 3utw, 3utx, 1xji, 3uty]
IETLLFMVXD	ID9	WXGIGXXLXL	WL9	6	0	[1uaz]
IETLLFMVXD	ID9	WIWLALGTAL	WL9	6	0	[1brr, 1r2n, 1r84, 4hyx, 1pxs, 1pxr, 4hwl, 1ixf, 3vi0, 1qkp, 1s54, 1s53, 1p8h, 3han, 1c8r, 3hap, 3haq, 4md2, 3har, 3has, 4md1, 3ns0, 1q5j, 1kgb, 1q5i, 1kme, 2ntw, 1s52, 1s51, 1py6, 4ov0, 1iw9, 3vhz, 1tn5, 3nsb, 3mbv, 3t45, 3utv, 1tn0, 3utw, 3utx, 1xji, 3uty]
IETLLFMVXD	ID9	TXXMXLGXXY	TY9	6	0	[1brr, 1r2n, 1r84, 4hyx, 1pxs, 1pxr, 4hwl, 1ixf, 3vi0, 1qkp, 1s54, 1s53, 1p8h, 1o0a, 3han, 1c8r, 3hap, 3haq, 4md2, 3har, 3has, 4md1, 3ns0, 1q5j, 1kgb, 1q5i, 1kme, 2ntw, 1s52, 1s51, 1py6, 4ov0, 1iw9, 3vhz, 2i21, 1tn5, 3nsb, 3mbv, 3t45, 3utv, 1tn0, 3utw, 3utx, 1xji, 3uty]
IETLLFMVXD	ID9	TXLMLIGTXY	TY9	6	0	[1uaz]
IETLLFMVXD	ID9	GTAXMXXXXL	GL9	6	0	[1brr, 1r2n, 1r84, 4hyx, 1pxs, 1pxr, 4hwl, 1ixf, 3vi0, 1qkp, 1s54, 1s53, 1p8h, 1o0a, 3han, 1c8r, 3hap, 3haq, 4md2, 3har, 3has, 4md1, 3ns0, 1q5j, 1kgb, 1q5i, 1kme, 2ntw, 1s52, 1s51, 1py6, 4ov0, 1iw9, 3vhz, 2i21, 1tn5, 3nsb, 3mbv, 3t45, 3utv, 1tn0, 3utw, 3utx, 1xji, 3uty]
IETLLFMVXD	ID9	TAYPILWIXG	TG9	6	5	[1uaz]
IETLLFMVXD	ID9	LGTALXGXXV	LV9	6	0	[1s52]
IETLLFMVXD	ID9	LXFLVXGXGV	LV9	6	0	[1tn5, 1q5i, 1s54, 1s53, 1tn0]
IETLLFMVXD	ID9	TLWLGIGTLL	TL9	6	0	[1uaz]
IETLLFMVXD	ID9	LWLGIGTLLM	LM9	6	0	[1uaz]
IETLLFMVXD	ID9	GIGTLLMLIG	GG9	6	0	[1uaz]
IETLLFMVXD	ID9	KFYAIXTLVP	KP9	6	1	[1q5i, 1kme, 1s54, 2ntw, 1s51, 1py6, 1pxs, 3haq, 1tn0]
IETLLFMVXD	ID9	VVXXIGSEGA	VA9	6	5	[1brr]
IETLLFMVXD	ID9	VTXVXWSAYA	VA9	6	5	[1q5i]
IETLLFMVXD	ID9	PVVWLIGSEG	PG9	6	5	[1brr, 1s52, 1r2n, 1r84, 1pxr, 4hwl, 3han, 3hap, 3utv, 1tn0, 3har, 3utx, 1xji, 3has, 3uty]
IETLLFMVXD	ID9	ALXXVLWTAY	AY9	6	5	[1uaz]
IETLLFMVXD	ID9	YXVVWLIGSE	YE9	6	5	[1q5i, 1brr, 1s52, 1r2n, 1r84, 1pxr, 4hwl, 3han, 3hap, 3utv, 1tn0, 3har, 3utx, 1xji, 3has, 3uty]
IETLLFMVXD	ID9	AYXVVWLIGS	AS9	6	5	[1q5i, 1brr, 1s52, 1r2n, 1r84, 1pxr, 4hwl, 3han, 3hap, 3utv, 1tn0, 3har, 3utx, 1xji, 3has, 3uty]
IETLLFMVXD	ID9	KKFYAIXTLV	KV9	6	1	[1s54]
IETLLFMVXD	ID9	PEWIWLALGT	PT9	6	0	[3utv]
IETLLFMVXD	ID9	LXXVLWTAYP	LP9	6	5	[1uaz]
IETLLFMVXD	ID9	EWIWLALGTA	EA9	6	0	[4hwl, 1s52, 1r2n, 1r84, 3utv]
IETLLFMVXD	ID9	RPEWIWLXLG	RG9	6	0	[3utv]
ETLXFMVLDV	EV9	VXVLWTAYPI	VI9	6	5	[2z55, 1uaz, 3wqj, 1vgo, 2ei4]
ETLXFMVLDV	EV9	LRNVTVVLWS	LS9	6	5	[1s8l, 1at9, 1e0p, 1s8j, 1r2n, 1r84, 1pxs, 1ap9, 1pxr, 4hwl, 1s54, 1s53, 1o0a, 3han, 3hao, 1kg9, 1kg8, 3hap, 3haq, 3har, 2wjl, 3has, 1q5j, 1q5i, 1tn5, 3nsb, 3utv, 1tn0, 3utw, 3utx, 4fpd, 3uty, 1brx, 1brr, 1fbk, 1ucq, 4hyx, 1qkp, 1qko, 1p8h, 4md2, 4md1, 3ns0, 1c3w, 1kme, 2ntu, 2ntw, 1s52, 1s51, 1py6, 4ov0, 2i20, 1vjm, 3mbv, 1x0i, 1x0k, 1xji]
ETLXFMVLDV	EV9	LGTALMGLGS	LS9	6	0	[1s51]
ETLXFMVLDV	EV9	RNVTVVLWSA	RA9	6	5	[1m0k, 1s8l, 1at9, 1e0p, 1s8j, 1r2n, 1r84, 1pxs, 1ap9, 1pxr, 4hwl, 1s54, 1s53, 1o0a, 3han, 3hao, 1kg9, 1kg8, 3hap, 3haq, 3har, 2wjl, 3has, 1q5j, 2zzl, 1q5i, 1tn5, 3nsb, 3utv, 1tn0, 3utw, 3utx, 4fpd, 3uty, 1brx, 1brr, 1p8i, 1fbk, 1ucq, 4hyx, 1ixf, 3vi0, 1qkp, 1qko, 1p8h, 1qm8, 4md2, 2zfe, 4md1, 1iw6, 3ns0, 1c3w, 1kme, 2ntu, 2ntw, 1s52, 1s51, 1py6, 4ov0, 1iw9, 2i20, 1vjm, 1x0s, 3mbv, 1x0i, 1x0k, 1x…
ETLXFMVLDV	EV9	VLWXAYXXXW	VW9	6	5	[1m0k, 1s8l, 1at9, 1e0p, 1s8j, 2i1x, 1r2n, 1r84, 1pxs, 1ap9, 1m0m, 1pxr, 4hwl, 1s54, 1s53, 1o0a, 1c8s, 3han, 3hao, 1kg9, 1c8r, 1kg8, 3hap, 3haq, 3har, 2wjl, 3has, 1q5j, 2zzl, 1kgb, 1q5i, 1dze, 1tn5, 3nsb, 2brd, 3utv, 1tn0, 3utw, 3utx, 4fpd, 3uty, 1brx, 1fbb, 1brr, 1p8i, 1fbk, 1ucq, 4hyx, 1p8u, 1ixf, 3vi0, 1qkp, 1qko, 1p8h, 1qm8, 4md2, 2zfe, 4md1, 1iw6, 3ns0, 1c3w, 1kme, 2ntu, 2ntw, 1s52, 1s51, 1p…
ETLXFMVLDV	EV9	VLWXAYPIXW	VW9	6	5	[2z55, 1uaz, 3wqj, 1vgo, 2ei4]
ETLXFMVLDV	EV9	VLRNXTVVLW	VW9	6	5	[1brx, 1s8l, 1at9, 1e0p, 1s8j, 1r2n, 1r84, 4hyx, 1pxs, 1pxr, 4hwl, 1qkp, 1qko, 1s54, 1s53, 1o0a, 3han, 3hao, 1kg8, 3hap, 3haq, 3har, 2wjl, 3has, 1c3w, 1q5i, 1kme, 2ntu, 2ntw, 1s52, 1s51, 1py6, 4ov0, 2i20, 1vjm, 1tn5, 1x0i, 1x0k, 3utv, 1tn0, 3utw, 3utx, 1xji, 4fpd, 3uty]
ETLXFMVLDV	EV9	VTVVLWSAYP	VP9	6	5	[1m0k, 1s8l, 1at9, 1e0p, 1s8j, 1r2n, 1r84, 1pxs, 1ap9, 1pxr, 4hwl, 1s54, 1s53, 1o0a, 3han, 3hao, 1kg9, 1kg8, 3hap, 3haq, 3har, 2wjl, 3has, 1q5j, 2zzl, 1tn5, 3nsb, 3utv, 1tn0, 3utw, 3utx, 4fpd, 3uty, 1brx, 1brr, 1p8i, 1fbk, 1ucq, 4hyx, 1ixf, 3vi0, 1qkp, 1qko, 1p8h, 1qm8, 4md2, 2zfe, 4md1, 1iw6, 3ns0, 1c3w, 1kme, 2ntu, 2ntw, 1s52, 1s51, 1py6, 4ov0, 1iw9, 3vhz, 2i20, 1vjm, 1x0s, 3mbv, 1x0i, 3t45, 1x…
ETLXFMVLDV	EV9	NXTVVLWSAY	NY9	6	5	[1m0k, 1s8l, 1at9, 1e0p, 1s8j, 1r2n, 1r84, 1pxs, 1ap9, 1pxr, 4hwl, 1s54, 1s53, 1o0a, 3han, 3hao, 1kg9, 1kg8, 3hap, 3haq, 3har, 2wjl, 3has, 1q5j, 2zzl, 1q5i, 1tn5, 3nsb, 3utv, 1tn0, 3utw, 3utx, 4fpd, 3uty, 1brx, 1brr, 1p8i, 1fbk, 1ucq, 4hyx, 1ixf, 3vi0, 1qkp, 1qko, 1p8h, 1qm8, 4md2, 2zfe, 4md1, 1iw6, 3ns0, 1c3w, 1kme, 2ntu, 2ntw, 1s52, 1s51, 1py6, 4ov0, 1iw9, 2i20, 1vjm, 1x0s, 3mbv, 1x0i, 1x0k, 1x…
ETLXFMVLDV	EV9	TAAMLYXLXV	TV9	6	4	[1m0k, 1s8l, 1at9, 1e0p, 1s8j, 1r2n, 1r84, 1pxs, 1ap9, 1pxr, 4hwl, 1s54, 1s53, 1o0a, 3han, 3hao, 1kg9, 1kg8, 3hap, 2wjl, 3has, 1q5j, 2zzl, 1q5i, 1tn5, 3nsb, 2brd, 3utv, 1tn0, 3utw, 3utx, 4fpd, 3uty, 1brx, 1brr, 1p8i, 1fbk, 1ucq, 4hyx, 1ixf, 3vi0, 1qkp, 1qko, 1p8h, 1qm8, 4md2, 2zfe, 4md1, 1iw6, 3ns0, 1c3w, 1kme, 2ntu, 2ntw, 1s52, 1s51, 1py6, 4ov0, 1iw9, 2i20, 1vjm, 1x0s, 3mbv, 1x0i, 1x0k, 1xji]
ETLXFMVLDV	EV9	TVXLWSAYXV	TV9	6	5	[1m0k, 1s8l, 1at9, 1e0p, 1s8j, 2i1x, 1r2n, 1r84, 1pxs, 1ap9, 1m0m, 1pxr, 4hwl, 1s54, 1s53, 1o0a, 1c8s, 3han, 3hao, 1kg9, 1c8r, 1kg8, 3hap, 3haq, 3har, 2wjl, 3has, 1q5j, 2zzl, 1kgb, 1q5i, 1dze, 1tn5, 3nsb, 2brd, 3utv, 1tn0, 3utw, 3utx, 4fpd, 3uty, 1brx, 1fbb, 1brr, 1p8i, 1fbk, 1ucq, 4hyx, 1p8u, 1ixf, 3vi0, 1qkp, 1qko, 1p8h, 1qm8, 4md2, 2zfe, 4md1, 1iw6, 3ns0, 1c3w, 1kme, 2ntu, 2ntw, 1s52, 1s51, 1p…
ETLXFMVLDV	EV9	AVLWTAYPIL	AL9	6	5	[2z55, 3wqj, 1vgo, 2ei4]
ETLXFMVLDV	EV9	AAXLXXXXXL	AL9	6	4	[1m0k, 1s8l, 1at9, 1e0p, 1s8j, 1r2n, 1r84, 1pxs, 1ap9, 1pxr, 4hwl, 1s54, 1s53, 1o0a, 3han, 3hao, 1kg9, 1kg8, 3hap, 2wjl, 1q5j, 2zzl, 1q5i, 1tn5, 3nsb, 3utv, 1tn0, 3utw, 3utx, 4fpd, 3uty, 1brx, 1brr, 1p8i, 1fbk, 1ucq, 4hyx, 1ixf, 3vi0, 1qkp, 1qko, 1p8h, 1qm8, 4md2, 2zfe, 4md1, 1iw6, 3ns0, 1c3w, 1kme, 2ntu, 2ntw, 1s52, 1s51, 1py6, 4ov0, 1iw9, 2i20, 1vjm, 1x0s, 3mbv, 1x0i, 1x0k, 1xji]
ETLXFMVLDV	EV9	WXAYXVVXXI	WI9	6	5	[1m0k, 1at9, 1e0p, 1s8j, 2i1x, 1r2n, 1r84, 1pxs, 1ap9, 1m0m, 1pxr, 4hwl, 1s54, 1s53, 1o0a, 1c8s, 3han, 3hao, 1kg9, 1c8r, 1kg8, 3hap, 3haq, 3har, 2wjl, 3has, 1q5j, 2zzl, 1kgb, 1q5i, 1dze, 1tn5, 3nsb, 2brd, 3utv, 1tn0, 3utw, 3utx, 4fpd, 3uty, 1brx, 1fbb, 1brr, 1p8i, 1fbk, 1ucq, 4hyx, 1p8u, 1ixf, 3vi0, 1qkp, 1qko, 1p8h, 1qm8, 4md2, 2zfe, 4md1, 1iw6, 3ns0, 1c3w, 1kme, 2ntu, 2ntw, 1s52, 1s51, 1py6, 4o…
ETLXFMVLDV	EV9	WXAYXIXXII	WI9	6	5	[1uaz]
ETLXFMVLDV	EV9	VVXWSAYXXV	VV9	6	5	[1m0k, 1s8l, 1at9, 1e0p, 1s8j, 2i1x, 1r2n, 1r84, 1pxs, 1ap9, 1m0m, 1pxr, 4hwl, 1s54, 1s53, 1o0a, 1c8s, 3han, 3hao, 1kg9, 1c8r, 1kg8, 3hap, 3haq, 3har, 2wjl, 3has, 1q5j, 2zzl, 1kgb, 1q5i, 1dze, 1tn5, 3nsb, 2brd, 3utv, 1tn0, 3utw, 3utx, 4fpd, 3uty, 1brx, 1fbb, 1brr, 1p8i, 1fbk, 1ucq, 4hyx, 1p8u, 1ixf, 3vi0, 1qkp, 1qko, 1p8h, 1qm8, 4md2, 2zfe, 4md1, 1iw6, 3ns0, 1c3w, 1kme, 2ntu, 2ntw, 1s52, 1s51, 1p…
ETLXFMVLDV	EV9	SAYXVVWLIG	SG9	6	5	[1m0k, 1at9, 1e0p, 2i1x, 1r2n, 1r84, 1pxs, 1ap9, 1m0m, 1pxr, 4hwl, 1s54, 1s53, 1o0a, 1c8s, 3han, 3hao, 1kg9, 1c8r, 1kg8, 3hap, 3haq, 3har, 2wjl, 3has, 1q5j, 2zzl, 1kgb, 1q5i, 1dze, 1tn5, 3nsb, 2brd, 3utv, 1tn0, 3utw, 3utx, 4fpd, 3uty, 1brx, 1fbb, 1brr, 1p8i, 1fbk, 1ucq, 4hyx, 1p8u, 1ixf, 3vi0, 1qkp, 1qko, 1p8h, 1qm8, 4md2, 2zfe, 4md1, 1iw6, 3ns0, 1c3w, 1kme, 2ntu, 2ntw, 1s52, 1s51, 1py6, 4ov0, 1i…
ETLXFMVLDV	EV9	IWLXLGTAXM	IM9	6	0	[1s8l, 1at9, 1s8j, 2i1x, 1r2n, 1r84, 1pxs, 1ap9, 1m0m, 1pxr, 4hwl, 1s54, 1s53, 1o0a, 3han, 3hao, 1kg9, 1c8r, 1kg8, 3hap, 3haq, 3har, 2wjl, 3has, 1q5j, 2zzl, 1kgb, 1q5i, 1tn5, 3nsb, 2brd, 3utv, 1tn0, 3utw, 3utx, 4fpd, 3uty, 1brx, 1fbb, 1brr, 1fbk, 1ucq, 4hyx, 1ixf, 3vi0, 1qkp, 1qko, 1p8h, 4md2, 4md1, 3ns0, 1c3w, 1kme, 2ntu, 2ntw, 1s52, 1s51, 1py6, 4ov0, 1iw9, 3vhz, 2i20, 2i21, 1vjm, 3mbv, 3t45, 1x…
ETLXFMVLDV	EV9	WLALGTALMG	WG9	6	0	[1m0k, 1s8l, 1at9, 1e0p, 1s8j, 2i1x, 1r2n, 1r84, 1pxs, 1ap9, 1m0m, 1pxr, 4hwl, 1s54, 1s53, 1o0a, 1c8s, 3han, 3hao, 1kg9, 1c8r, 1kg8, 3hap, 3haq, 3har, 2wjl, 3has, 1q5j, 2zzl, 1kgb, 1q5i, 1dze, 1tn5, 3nsb, 2brd, 3utv, 1tn0, 3utw, 3utx, 4fpd, 3uty, 1brx, 1fbb, 1brr, 1p8i, 1fbk, 1ucq, 4hyx, 1p8u, 1ixf, 3vi0, 1qkp, 1qko, 1p8h, 1qm8, 4md2, 2zfe, 4md1, 1iw6, 3ns0, 1c3w, 1kme, 2ntu, 2ntw, 1s52, 1s51, 1p…
ETLXFMVLDV	EV9	ALGTALMXLG	AG9	6	0	[1m0k, 1s8l, 1at9, 1e0p, 1s8j, 2i1x, 1r2n, 1r84, 1pxs, 1ap9, 1m0m, 1pxr, 4hwl, 1s54, 1s53, 1o0a, 1c8s, 3han, 3hao, 1kg9, 1c8r, 1kg8, 3hap, 3haq, 3har, 2wjl, 3has, 1q5j, 2zzl, 1kgb, 1q5i, 1dze, 1tn5, 3nsb, 2brd, 3utv, 1tn0, 3utw, 3utx, 4fpd, 3uty, 1brx, 1fbb, 1brr, 1p8i, 1fbk, 1ucq, 4hyx, 1p8u, 1ixf, 3vi0, 1qkp, 1qko, 1p8h, 1qm8, 4md2, 2zfe, 4md1, 1iw6, 3ns0, 1c3w, 1kme, 2ntu, 2ntw, 1s52, 1s51, 1p…
ETLXFMVLDV	EV9	AVVWLXGSEG	AG9	6	5	[1q5i]
ETLXFMVLDV	EV9	LXTALXGLGT	LT9	6	0	[1m0k, 1s8l, 1at9, 1e0p, 1s8j, 2i1x, 1r2n, 1r84, 1pxs, 1ap9, 1m0m, 1pxr, 4hwl, 1s53, 1o0a, 1c8s, 3han, 3hao, 1kg9, 1c8r, 1kg8, 3hap, 3haq, 3har, 2wjl, 3has, 1q5j, 2zzl, 1kgb, 1q5i, 1dze, 1tn5, 3nsb, 2brd, 3utv, 1tn0, 3utw, 3utx, 4fpd, 3uty, 1brx, 1fbb, 1brr, 1p8i, 1fbk, 1ucq, 4hyx, 1p8u, 1ixf, 3vi0, 1qkp, 1qko, 1p8h, 1qm8, 4md2, 2zfe, 4md1, 1iw6, 3ns0, 1c3w, 1kme, 2ntu, 2ntw, 1py6, 4ov0, 1iw9, 3v…
ETLXFMVLDV	EV9	WXGIGXXLXL	WL9	6	0	[2z55, 1uaz, 3wqj, 1vgo, 2ei4]
ETLXFMVLDV	EV9	WIWLALGTAL	WL9	6	0	[1r2n, 1r84, 1pxs, 1ap9, 1pxr, 4hwl, 1s54, 1s53, 3han, 3hao, 1c8r, 3hap, 3haq, 3har, 3has, 1q5j, 1kgb, 1q5i, 1tn5, 3nsb, 3utv, 1tn0, 3utw, 3utx, 3uty, 1fbb, 1brr, 1fbk, 1ucq, 4hyx, 1ixf, 3vi0, 1qkp, 1qko, 1p8h, 4md2, 4md1, 3ns0, 1kme, 2ntw, 1s52, 1s51, 1py6, 4ov0, 1iw9, 3vhz, 3mbv, 3t45, 1xji]
ETLXFMVLDV	EV9	GTAXMXXXXL	GL9	6	0	[1m0k, 1s8l, 1at9, 1e0p, 1s8j, 2i1x, 1r2n, 1r84, 1pxs, 1ap9, 1m0m, 1pxr, 4hwl, 1s54, 1s53, 1o0a, 1c8s, 3han, 3hao, 1kg9, 1c8r, 1kg8, 3hap, 3haq, 3har, 2wjl, 3has, 1q5j, 2zzl, 1kgb, 1q5i, 1dze, 1tn5, 3nsb, 2brd, 3utv, 1tn0, 3utw, 3utx, 4fpd, 3uty, 1brx, 1fbb, 1brr, 1p8i, 1fbk, 1ucq, 4hyx, 1p8u, 1ixf, 3vi0, 1qkp, 1qko, 1p8h, 1qm8, 4md2, 2zfe, 4md1, 1iw6, 3ns0, 1c3w, 1kme, 2ntu, 2ntw, 1s52, 1s51, 1p…
ETLXFMVLDV	EV9	TXXMXLGXXY	TY9	6	0	[1m0k, 1s8l, 1at9, 1e0p, 1s8j, 2i1x, 1r2n, 1r84, 1pxs, 1ap9, 1m0m, 1pxr, 4hwl, 1s54, 1s53, 1o0a, 1c8s, 3han, 3hao, 1kg9, 1c8r, 1kg8, 3hap, 3haq, 3har, 2wjl, 3has, 1q5j, 2zzl, 1kgb, 1q5i, 1dze, 1tn5, 3nsb, 2brd, 3utv, 1tn0, 3utw, 3utx, 4fpd, 3uty, 1brx, 1fbb, 1brr, 1p8i, 1fbk, 1ucq, 4hyx, 1p8u, 1ixf, 3vi0, 1qkp, 1qko, 1p8h, 1qm8, 4md2, 2zfe, 4md1, 1iw6, 3ns0, 1c3w, 1kme, 2ntu, 2ntw, 1s52, 1s51, 1p…
ETLXFMVLDV	EV9	TXLMLIGTXY	TY9	6	0	[2z55, 1uaz, 3wqj, 1vgo, 2ei4]
ETLXFMVLDV	EV9	LXGLXXLYFL	LL9	6	0	[1m0k, 1s8l, 1at9, 1e0p, 1s8j, 2i1x, 1r2n, 1r84, 1pxs, 1ap9, 1m0m, 1pxr, 4hwl, 1s53, 1o0a, 1c8s, 3han, 3hao, 1kg9, 1c8r, 1kg8, 3hap, 3haq, 3har, 2wjl, 3has, 1q5j, 2zzl, 1kgb, 1q5i, 1dze, 1tn5, 3nsb, 2brd, 3utv, 1tn0, 3utw, 3utx, 4fpd, 3uty, 1brx, 1fbb, 1brr, 1p8i, 1fbk, 1ucq, 4hyx, 1p8u, 1ixf, 3vi0, 1qkp, 1qko, 1p8h, 1qm8, 4md2, 2zfe, 4md1, 1iw6, 3ns0, 1c3w, 1kme, 2ntu, 2ntw, 1py6, 4ov0, 1iw9, 3v…
ETLXFMVLDV	EV9	LWSAYXVXXL	LL9	6	5	[1m0k, 1s8l, 1at9, 1e0p, 1s8j, 2i1x, 1r2n, 1r84, 1pxs, 1ap9, 1m0m, 1pxr, 4hwl, 1s54, 1s53, 1o0a, 1c8s, 3han, 3hao, 1kg9, 1c8r, 1kg8, 3hap, 3haq, 3har, 2wjl, 3has, 1q5j, 2zzl, 1kgb, 1q5i, 1dze, 1tn5, 3nsb, 2brd, 3utv, 1tn0, 3utw, 3utx, 4fpd, 3uty, 1brx, 1fbb, 1brr, 1p8i, 1fbk, 1ucq, 4hyx, 1p8u, 1ixf, 3vi0, 1qkp, 1qko, 1p8h, 1qm8, 4md2, 2zfe, 4md1, 1iw6, 3ns0, 1c3w, 1kme, 2ntu, 2ntw, 1s52, 1s51, 1p…
ETLXFMVLDV	EV9	LVLWXAYPIL	LL9	6	5	[1uaz]
ETLXFMVLDV	EV9	LXLGTXLXGL	LL9	6	0	[1m0k, 1s8l, 1at9, 1e0p, 1s8j, 2i1x, 1r2n, 1r84, 1pxs, 1ap9, 1m0m, 1pxr, 4hwl, 1s54, 1s53, 1o0a, 1c8s, 3han, 3hao, 1kg9, 1c8r, 1kg8, 3hap, 3haq, 3har, 2wjl, 3has, 1q5j, 2zzl, 1kgb, 1q5i, 1dze, 1tn5, 3nsb, 2brd, 3utv, 1tn0, 3utw, 3utx, 4fpd, 3uty, 1brx, 1fbb, 1brr, 1p8i, 1fbk, 1ucq, 4hyx, 1p8u, 1ixf, 3vi0, 1qkp, 1qko, 1p8h, 1qm8, 4md2, 2zfe, 4md1, 1iw6, 3ns0, 1c3w, 1kme, 2ntu, 2ntw, 1s52, 1s51, 1p…
ETLXFMVLDV	EV9	TAYPILWIXG	TG9	6	5	[2z55, 1uaz, 3wqj, 1vgo, 2ei4]
ETLXFMVLDV	EV9	LGTALXGXXV	LV9	6	0	[1s52]
ETLXFMVLDV	EV9	LXFLVXGXGV	LV9	6	0	[1vjm, 1tn5, 1q5i, 1s54, 1s53, 1tn0, 2i20]
ETLXFMVLDV	EV9	ISXXAXLYXL	IL9	6	4	[1m0k, 1s8l, 1at9, 1e0p, 1s8j, 2i1x, 1r2n, 1r84, 1pxs, 1ap9, 1m0m, 1pxr, 4hwl, 1s54, 1s53, 1o0a, 1c8s, 3han, 3hao, 1kg9, 1c8r, 1kg8, 3hap, 2wjl, 3has, 1q5j, 2zzl, 1kgb, 1q5i, 1dze, 1tn5, 3nsb, 2brd, 3utv, 1tn0, 3utw, 3utx, 4fpd, 3uty, 1brx, 1fbb, 1brr, 1p8i, 1fbk, 1ucq, 4hyx, 1p8u, 1ixf, 3vi0, 1qkp, 1qko, 1p8h, 1qm8, 4md2, 2zfe, 4md1, 1iw6, 3ns0, 1c3w, 1kme, 2ntu, 2ntw, 1s52, 1s51, 1py6, 4ov0, 1i…
ETLXFMVLDV	EV9	TLWLGIGTLL	TL9	6	0	[1uaz]
ETLXFMVLDV	EV9	LWLGIGTLLM	LM9	6	0	[1uaz, 3wqj, 1vgo, 2ei4]
ETLXFMVLDV	EV9	AISTAAMLYI	AI9	6	4	[1m0k, 1s8l, 1at9, 1e0p, 1s8j, 2i1x, 1r2n, 1r84, 1pxs, 1ap9, 1m0m, 1pxr, 4hwl, 1s54, 1s53, 1o0a, 1c8s, 3han, 3hao, 1kg9, 1c8r, 1kg8, 3hap, 2wjl, 3has, 1q5j, 2zzl, 1kgb, 1q5i, 1dze, 1tn5, 3nsb, 2brd, 3utv, 1tn0, 3utw, 3utx, 4fpd, 3uty, 1brx, 1fbb, 1brr, 1p8i, 1fbk, 1ucq, 4hyx, 1p8u, 1ixf, 3vi0, 1qkp, 1qko, 1p8h, 1qm8, 4md2, 2zfe, 4md1, 1iw6, 3ns0, 1c3w, 1kme, 2ntu, 2ntw, 1s52, 1s51, 1py6, 4ov0, 1i…
ETLXFMVLDV	EV9	GIGTLLMLIG	GG9	6	0	[2z55, 1uaz, 3wqj, 1vgo, 2ei4]
ETLXFMVLDV	EV9	WAISTAAXLY	WY9	6	4	[1m0k, 1s8l, 1at9, 1e0p, 1s8j, 2i1x, 1r2n, 1r84, 1pxs, 1ap9, 1m0m, 1pxr, 4hwl, 1s54, 1s53, 1o0a, 1c8s, 3han, 3hao, 1kg9, 1c8r, 1kg8, 3hap, 3haq, 3har, 2wjl, 3has, 1q5j, 2zzl, 1kgb, 1q5i, 1dze, 1tn5, 3nsb, 2brd, 3utv, 1tn0, 3utw, 3utx, 4fpd, 3uty, 1brx, 1fbb, 1brr, 1p8i, 1fbk, 1ucq, 4hyx, 1p8u, 1ixf, 3vi0, 1qkp, 1qko, 1p8h, 1qm8, 4md2, 2zfe, 4md1, 1iw6, 3ns0, 1c3w, 1kme, 2ntu, 2ntw, 1s52, 1s51, 1p…
ETLXFMVLDV	EV9	STXAXLYXLY	SY9	6	4	[1m0k, 1s8l, 1at9, 1e0p, 1s8j, 1r2n, 1r84, 1pxs, 1ap9, 1pxr, 4hwl, 1s54, 1s53, 1o0a, 3han, 3hao, 1kg9, 1c8r, 1kg8, 3hap, 2wjl, 3has, 1q5j, 2zzl, 1kgb, 1q5i, 1tn5, 3nsb, 2brd, 3utv, 1tn0, 3utw, 3utx, 4fpd, 3uty, 1brx, 1fbb, 1brr, 1p8i, 1fbk, 1ucq, 4hyx, 1p8u, 1ixf, 3vi0, 1qkp, 1qko, 1p8h, 1qm8, 4md2, 2zfe, 4md1, 1iw6, 3ns0, 1c3w, 1kme, 2ntu, 2ntw, 1s52, 1s51, 1py6, 4ov0, 1iw9, 3vhz, 2i20, 2i21, 1v…
ETLXFMVLDV	EV9	VWXIGSEGAG	VG9	6	5	[2brd]
ETLXFMVLDV	EV9	KFYAIXTLVP	KP9	6	1	[1c3w, 1e0p, 1q5i, 1kme, 2ntu, 2ntw, 1s51, 1py6, 1pxs, 2i20, 1vjm, 1qko, 1s54, 1x0i, 1x0k, 3hao, 3haq, 1tn0, 2wjl]
ETLXFMVLDV	EV9	PVVWLIGSEG	PG9	6	5	[1fbb, 1brr, 1s52, 1r2n, 1r84, 1ap9, 1pxr, 4hwl, 3han, 2brd, 3hap, 3utv, 1tn0, 3har, 3utx, 1xji, 3has, 3uty]
ETLXFMVLDV	EV9	WTAYPILWIV	WV9	6	5	[2z55, 3wqj, 1vgo, 2ei4]
ETLXFMVLDV	EV9	VVXXIGSEGA	VA9	6	5	[1fbb, 1brr, 2brd]
ETLXFMVLDV	EV9	VTXVXWSAYA	VA9	6	5	[1q5i]
ETLXFMVLDV	EV9	ALXXVLWTAY	AY9	6	5	[2z55, 1uaz, 1vgo, 2ei4]
ETLXFMVLDV	EV9	AYXVVWLIGS	AS9	6	5	[1brx, 1at9, 1fbb, 1q5i, 1brr, 1s52, 1r2n, 1r84, 1ap9, 1pxr, 4hwl, 3han, 2brd, 3hap, 3utv, 1tn0, 3har, 3utx, 1xji, 3has, 3uty]
ETLXFMVLDV	EV9	YXVVWLIGSE	YE9	6	5	[1at9, 1fbb, 1q5i, 1brr, 1s52, 1r2n, 1r84, 1ap9, 1pxr, 4hwl, 3han, 2brd, 3hap, 3utv, 1tn0, 3har, 3utx, 1xji, 3has, 3uty]
[truncated: 8,529 more rows]
