# Supplementary material for: The observation of evolutionary interaction pattern pairs in membrane proteins
Source: BMC Struct Biol. 2015 Mar 24;15:6. doi: 10.1186/s12900-015-0033-5 (PMC4379700; doi:10.1186/s12900-015-0033-5)
Supplement: Additional file 1 — EIPP data. Includes derived EIPP information from families (PF00230, PF01036) with tab separated values. Can be viewed with a simple text editor. Each line consists of 7 columns: source pattern, source RegEx, destination pattern, destination RegEx, source helix, destination helix, corresponding PDB-Ids. [file 12900_2015_33_MOESM1_ESM.zip › EIPPs/PF01036/PF01036_9_9.csv]

GAIGXLVGTLA	GA10	YYVTLVGISGI	YI10	0	1	[1gue, 4gyc, 3qdc, 3qap, 2f93, 2ksy, 2f95, 1jgj, 1h68, 1gu8]
GXAAVAYXVMA	GA10	YIXWILTTPXI	YI10	1	2	[1gue, 3qap, 3qdc, 2f93, 2ksy, 2f95, 1jgj, 1h68, 1gu8, 1h2s]
GIMIGTGLVGA	GA10	WAISTAAXLYI	WI10	3	4	[1m0k, 1at9, 1e0p, 2i1x, 1r2n, 1r84, 1pxs, 1m0m, 1ap9, 1pxr, 4hwl, 1s54, 1s53, 1o0a, 1c8s, 3han, 3hao, 1kg9, 1c8r, 1kg8, 3hap, 2wjk, 2wjl, 3has, 2zzl, 1q5j, 1kgb, 1q5i, 1f50, 1dze, 3nsb, 1tn5, 2brd, 3utv, 1tn0, 3utw, 3utx, 4fpd, 3uty, 1brx, 1fbb, 1brr, 1p8i, 1fbk, 1ucq, 4hyx, 1p8u, 1f4z, 1ixf, 3vi0, 1qkp, 1qko, 1p8h, 1qm8, 4md2, 2zfe, 4md1, 1iw6, 3ns0, 1c3w, 1bm1, 2ntu, 1kme, 2ntw, 1s52, 1s51, 1p…
GIMIGTGLVGA	GA10	GADGIMIXTXL	GL10	3	3	[1m0k, 1at9, 1e0p, 2i1x, 1r2n, 1r84, 1pxs, 1m0m, 1ap9, 1pxr, 4hwl, 1s54, 1s53, 1o0a, 1c8s, 3han, 3hao, 1kg9, 1c8r, 1kg8, 3hap, 3haq, 2wjk, 3har, 2wjl, 3has, 2zzl, 1q5j, 1kgb, 1q5i, 1f50, 1dze, 3nsb, 1tn5, 2brd, 3utv, 1tn0, 3utw, 3utx, 4fpd, 3uty, 1brx, 1fbb, 1brr, 1p8i, 1fbk, 1ucq, 4hyx, 1p8u, 1f4z, 1ixf, 3vi0, 1qkp, 1qko, 1p8h, 1qm8, 4md2, 2zfe, 4md1, 1iw6, 3ns0, 1c3w, 1bm1, 2ntu, 1kme, 2ntw, 1s…
GXAAVAYXVMA	GA10	APRYIXWILTT	AT10	1	2	[1gue, 3qap, 3qdc, 1h68, 1gu8, 1h2s]
GIMIGTGLVGA	GA10	ISXXAXLYXXY	IY10	3	4	[1m0k, 1at9, 1e0p, 1r2n, 1r84, 1pxs, 1ap9, 1pxr, 4hwl, 1s54, 1s53, 1o0a, 3han, 3hao, 1kg9, 1c8r, 1kg8, 3hap, 3haq, 3har, 2wjk, 2wjl, 3has, 2zzl, 1q5j, 1kgb, 1q5i, 1f50, 3nsb, 1tn5, 2brd, 3utv, 1tn0, 3utw, 3utx, 4fpd, 3uty, 1brx, 1fbb, 1brr, 1p8i, 1fbk, 1ucq, 4hyx, 1p8u, 1f4z, 1ixf, 3vi0, 1qkp, 1qko, 1p8h, 1qm8, 4md2, 2zfe, 4md1, 1iw6, 3ns0, 1c3w, 1bm1, 2ntu, 1kme, 2ntw, 1s52, 1s51, 1py6, 4ov0, 2a…
GYXIADVLAKA	GA10	LLLATWGFYXI	LI10	6	5	[3ddl]
GIMIGTGLVGA	GA10	LXXVGADXIMI	LI10	3	3	[1m0k, 1at9, 1e0p, 1r2n, 1r84, 1pxs, 1ap9, 1pxr, 4hwl, 1s54, 1s53, 1o0a, 3han, 3hao, 1kg9, 1kg8, 3haq, 2wjk, 3har, 2wjl, 3has, 1q5j, 1q5i, 1f50, 3nsb, 1tn5, 3utv, 1tn0, 3utw, 3utx, 4fpd, 3uty, 1brx, 1brr, 1p8i, 1fbk, 1ucq, 4hyx, 1f4z, 3vi0, 1qkp, 1qko, 1p8h, 4md2, 4md1, 3ns0, 1c3w, 1bm1, 2ntu, 1kme, 2ntw, 1s52, 1s51, 1py6, 4ov0, 2i20, 1vjm, 3mbv, 1x0k, 1xji]
GAIGXLVGTLA	GA10	ISGIAAVAYXV	IV10	0	1	[1gue, 4gyc, 3qdc, 3qap, 2f93, 2ksy, 2f95, 1jgj, 1h68, 1gu8, 1h2s]
GALTVLXGAIA	GA10	IILLGINLGLV	IV10	0	1	[1h2s]
GXAAVAYXVMA	GA10	IXWILTTPLXV	IV10	1	2	[1gue, 3qap, 3qdc, 2f93, 2ksy, 2f95, 1jgj, 1h68, 1gu8, 1h2s]
GIMIGTGLVGA	GA10	TAAMLYILYVA	TA10	3	4	[3has]
GIMIGTGLVGA	GA10	YXAXYXDWLFT	YT10	3	2	[1fbb, 1brr, 1fbk, 1r2n, 1r84, 1pxs, 1pxr, 4hwl, 1ixf, 3vi0, 1qkp, 1p8h, 3han, 3hap, 3har, 3has, 1q5i, 1kme, 1s52, 3vhz, 1iw9, 1tn5, 2brd, 1x0k, 3utv, 1tn0, 3utx, 1xji, 3uty]
GIMIGTGLVGA	GA10	YXXYVXFFGFT	YT10	3	4	[1at9, 1e0p, 1r2n, 1r84, 4hyx, 1pxs, 1pxr, 4hwl, 1qkp, 1qko, 1s54, 1s53, 3han, 3hao, 3hap, 1bm1, 1q5i, 1kme, 1s52, 1s51, 1py6, 1vjm, 1tn5, 1x0k, 3utv, 1tn0, 3utw, 3utx, 1xji, 3uty]
GXAAVAYXVMA	GA10	FWXGAIGMLVG	FG10	1	0	[1gue, 4gyc, 3qap, 3qdc, 2f93, 2ksy, 2f95, 1jgj, 1h68, 1gu8, 1h2s]
GXAAVAYXVMA	GA10	DLVXKVGFXXI	DI10	1	6	[1gue, 4gyc, 3qap, 3qdc, 2f93, 2ksy, 2f95, 1jgj, 1h68, 1gu8]
GAIGXLVGTLA	GA10	DLVXKVGFXXI	DI10	0	6	[1gue, 4gyc, 3qdc, 3qap, 2f93, 2ksy, 2f95, 1jgj, 1h68, 1gu8]
GAIGXLVGTLA	GA10	VAYXVMALGVG	VG10	0	1	[3qdc, 3qap, 2ksy, 1jgj]
GIMIGTGLVGA	GA10	VXXDGIMIXTG	VG10	3	3	[1m0k, 1at9, 1e0p, 2i1x, 1r2n, 1r84, 1pxs, 1m0m, 1ap9, 1pxr, 4hwl, 1s54, 1s53, 1o0a, 1c8s, 3han, 3hao, 1kg9, 1c8r, 1kg8, 3hap, 3haq, 2wjk, 3har, 2wjl, 3has, 2zzl, 1q5j, 1kgb, 1q5i, 1f50, 1dze, 3nsb, 1tn5, 3utv, 1tn0, 3utw, 3utx, 4fpd, 3uty, 1brx, 1fbb, 1brr, 1p8i, 1fbk, 1ucq, 4hyx, 1p8u, 1f4z, 1ixf, 3vi0, 1qkp, 1qko, 1p8h, 1qm8, 4md2, 2zfe, 4md1, 1iw6, 3ns0, 1c3w, 1bm1, 2ntu, 1kme, 2ntw, 1s52, 1s…
GXAAVAYXVMA	GA10	LIVYLDLVTXV	LV10	1	6	[1gue, 4gyc, 3qap, 3qdc, 2f93, 2ksy, 2f95, 1jgj, 1h68, 1gu8, 1h2s]
GXAAVAYXVMA	GA10	LFXLGAIGXLV	LV10	1	0	[1gue, 4gyc, 3qap, 3qdc, 2f93, 2ksy, 2f95, 1jgj, 1h68, 1gu8, 1h2s]
GAIGXLVGTLA	GA10	LIVYLDLVTXV	LV10	0	6	[1gue, 4gyc, 3qdc, 3qap, 2f93, 2ksy, 2f95, 1jgj, 1h68, 1gu8, 1h2s]
GXAAVAYXVMA	GA10	LVTKVGFXXIA	LA10	1	6	[1gue, 4gyc, 3qap, 3qdc, 2f93, 2ksy, 2f95, 1jgj, 1h68, 1gu8]
GALTVLXGAIA	GA10	LXGINLGLXAA	LA10	0	1	[1h2s]
GYXIADVLAKA	GA10	LLATWGFYXIA	LA10	6	5	[3ddl]
GAIGXLVGTLA	GA10	LXGIXGIAAVA	LA10	0	1	[1gue, 4gyc, 3qdc, 3qap, 2f93, 2ksy, 2f95, 1jgj, 1h68, 1gu8, 1h2s]
GAIGXLVGTLA	GA10	LVTKVGFXXIA	LA10	0	6	[1gue, 4gyc, 3qdc, 3qap, 2f93, 2ksy, 2f95, 1jgj, 1h68, 1gu8]
GAIGXLVGTLA	GA10	VXVALIVYLDL	VL10	0	6	[3qdc, 3qap, 2ksy, 1jgj, 1h2s]
GAIGXLVGTLA	GA10	VXKVGFGFIXL	VL10	0	6	[1gue, 4gyc, 3qdc, 3qap, 2f93, 2ksy, 2f95, 1jgj, 1h68, 1gu8]
GXAAVAYXVMA	GA10	VXKVGFGFIXL	VL10	1	6	[1gue, 4gyc, 3qap, 3qdc, 2f93, 2ksy, 2f95, 1jgj, 1h68, 1gu8]
GIMIGTGLVGA	GA10	VXWXISTAAXL	VL10	3	4	[1m0k, 1at9, 1e0p, 2i1x, 1r2n, 1r84, 1pxs, 1m0m, 1ap9, 1pxr, 4hwl, 1s54, 1s53, 1o0a, 1c8s, 3han, 3hao, 1kg9, 1c8r, 1kg8, 3hap, 3haq, 2wjk, 3har, 2wjl, 3has, 2zzl, 1q5j, 1kgb, 1q5i, 1f50, 1dze, 3nsb, 1tn5, 2brd, 3utv, 1tn0, 3utw, 3utx, 4fpd, 3uty, 1brx, 1fbb, 1brr, 1p8i, 1fbk, 1ucq, 4hyx, 1p8u, 1f4z, 1ixf, 3vi0, 1qkp, 1qko, 1p8h, 1qm8, 4md2, 2zfe, 4md1, 1iw6, 3ns0, 1c3w, 1bm1, 2ntu, 1kme, 2ntw, 1s…
GIMIGTGLVGA	GA10	VXXIAFTXXLS	VS10	3	1	[1m0k, 1at9, 1e0p, 2i1x, 1r2n, 1r84, 1m0m, 1ap9, 4hwl, 1s54, 1s53, 1o0a, 1c8s, 3hao, 1kg9, 1c8r, 1kg8, 3hap, 3haq, 2wjk, 3har, 2wjl, 3has, 2zzl, 1q5j, 1kgb, 1q5i, 1f50, 1dze, 3nsb, 1tn5, 2brd, 3utx, 4fpd, 1brx, 1fbb, 1brr, 1p8i, 1fbk, 1ucq, 4hyx, 1f4z, 1ixf, 3vi0, 1qkp, 1qko, 1p8h, 1qm8, 4md2, 2zfe, 4md1, 1iw6, 3ns0, 1c3w, 1bm1, 2ntu, 1kme, 2ntw, 1s52, 1s51, 1py6, 4ov0, 2at9, 2i20, 3vhz, 1iw9, 2i…
GYXIADVLAKA	GA10	RLLLLATWGFY	RY10	6	5	[3ddl]
GAIGXLVGTLA	GA10	TLXGISGIAAV	TV10	0	1	[1gue, 4gyc, 3qdc, 3qap, 2f93, 2ksy, 2f95, 1jgj, 1h68, 1gu8, 1h2s]
GIMIGTGLVGA	GA10	WLFTTPLLLLG	WG10	3	2	[1fbk, 4fpd]
GXAAVAYXVMA	GA10	IVYLDLVTKVG	IG10	1	6	[1gue, 4gyc, 3qap, 3qdc, 2f93, 2ksy, 2f95, 1jgj, 1h68, 1gu8, 1h2s]
GAIGXLVGTLA	GA10	IVYLDLVTKVG	IG10	0	6	[1gue, 4gyc, 3qdc, 3qap, 2f93, 2ksy, 2f95, 1jgj, 1h68, 1gu8, 1h2s]
GYXIADVLAKA	GA10	TVATMTASFVF	TF10	6	0	[3ddl]
GXAAVAYXVMA	GA10	LXGXLAFAWAG	LG10	1	0	[1gue, 4gyc, 3qap, 3qdc, 2f93, 2ksy, 2f95, 1jgj, 1h68, 1gu8]
GXAAVAYXVMA	GA10	LXTPLIVXFLG	LG10	1	2	[1gue, 4gyc, 3qap, 3qdc, 2f93, 2ksy, 2f95, 1jgj, 1h68, 1gu8]
GXAAVAYXVMA	GA10	LTTLFWLGAIG	LG10	1	0	[1jgj]
GALTVLXGAIA	GA10	LGXIXLXGIXL	LL10	0	1	[1h2s]
GIMIGTGLVGA	GA10	LFXXXXXXXXL	LL10	3	2	[1m0k, 1at9, 1e0p, 1r2n, 1r84, 1pxs, 1ap9, 1pxr, 4hwl, 1s54, 1s53, 1o0a, 3han, 3hao, 1kg9, 1kg8, 3hap, 3haq, 2wjk, 3har, 2wjl, 3has, 1q5j, 1q5i, 1f50, 3nsb, 1tn5, 3utv, 1tn0, 3utw, 3utx, 4fpd, 3uty, 1brx, 1brr, 1p8i, 1fbk, 1ucq, 4hyx, 1f4z, 1qkp, 1qko, 1p8h, 4md2, 4md1, 3ns0, 1c3w, 1bm1, 2ntu, 1kme, 2ntw, 1s52, 1s51, 1py6, 4ov0, 2i20, 1vjm, 3mbv, 1x0k, 1xji]
GIMIGTGLVGA	GA10	LXXXIAFTXXL	LL10	3	1	[1m0k, 1at9, 1e0p, 2i1x, 1r2n, 1r84, 1m0m, 1ap9, 4hwl, 1s54, 1s53, 1o0a, 1c8s, 3hao, 1kg9, 1c8r, 1kg8, 3hap, 3haq, 2wjk, 3har, 2wjl, 3has, 2zzl, 1q5j, 1kgb, 1q5i, 1f50, 1dze, 3nsb, 1tn5, 2brd, 3utx, 4fpd, 1brx, 1fbb, 1brr, 1p8i, 1fbk, 1ucq, 4hyx, 1f4z, 1ixf, 3vi0, 1qkp, 1qko, 1p8h, 1qm8, 4md2, 2zfe, 4md1, 1iw6, 3ns0, 1c3w, 1bm1, 2ntu, 1kme, 2ntw, 1s52, 1s51, 1py6, 4ov0, 2at9, 2i20, 3vhz, 1iw9, 2i…
GXAAVAYXVMA	GA10	LXXIGXLVXXL	LL10	1	0	[1gue, 4gyc, 3qap, 3qdc, 2f93, 2ksy, 2f95, 1jgj, 1h68, 1gu8, 1h2s]
GYXIADVLAKA	GA10	SALVVFIAGYH	SH10	6	1	[3ddl]
GYXIADVLAKA	GA10	SMMVSXLVVFI	SI10	6	1	[3ddl]
GIMIGTGLVGA	GA10	FVWWAISTAAM	FM10	3	4	[1m0k, 1at9, 1e0p, 2i1x, 1r2n, 1r84, 1pxs, 1m0m, 1ap9, 1pxr, 4hwl, 1s54, 1s53, 1o0a, 1c8s, 3han, 3hao, 1kg9, 1c8r, 1kg8, 3hap, 3haq, 2wjk, 3har, 2wjl, 3has, 2zzl, 1q5j, 1kgb, 1q5i, 1f50, 1dze, 3nsb, 1tn5, 2brd, 3utv, 1tn0, 3utw, 3utx, 4fpd, 3uty, 1brx, 1fbb, 1brr, 1p8i, 1fbk, 1ucq, 4hyx, 1p8u, 1f4z, 1ixf, 3vi0, 1qkp, 1qko, 1p8h, 1qm8, 4md2, 2zfe, 4md1, 1iw6, 3ns0, 1c3w, 1bm1, 2ntu, 1kme, 2ntw, 1s…
GYXIADVLAKA	GA10	ISMMVSALVVF	IF10	6	1	[3ddl]
GIMIGTGLVGA	GA10	GTXLAXVGADG	GG10	3	3	[1e0p, 1r2n, 1r84, 4hyx, 1f4z, 1pxs, 1pxr, 4hwl, 1qkp, 1qko, 1s54, 1s53, 1o0a, 3han, 3hao, 3haq, 2wjk, 3har, 2wjl, 3has, 1c3w, 1q5i, 2ntu, 1kme, 2ntw, 1s52, 1s51, 1py6, 2i20, 1vjm, 1tn5, 1x0k, 3utv, 1tn0, 3utw, 3utx, 1xji, 3uty]
GALTVLXGAIA	GA10	GLIIXXGIXLG	GG10	0	1	[1h2s]
GALTVLXGAIA	GA10	AXLGLIILLGI	AI10	0	1	[1h2s]
GIMIGTGLVGA	GA10	WAXSTAAMLYA	WA10	3	4	[3haq]
GIMIGTGLVGA	GA10	WLFTTPLLLLA	WA10	3	2	[2i20]
GAIGXLVGTLA	GA10	AYXVMALGVGW	AW10	0	1	[3qdc, 3qap, 2ksy, 1jgj]
GYXIADVLAKA	GA10	VAXMTASXVFF	VF10	6	0	[3ddl]
GAIGXLVGTLA	GA10	VYLDLVTXVGF	VF10	0	6	[1gue, 4gyc, 3qdc, 3qap, 2f93, 2ksy, 2f95, 1jgj, 1h68, 1gu8, 1h2s]
GXAAVAYXVMA	GA10	VYLDLVTXVGF	VF10	1	6	[1gue, 4gyc, 3qap, 3qdc, 2f93, 2ksy, 2f95, 1jgj, 1h68, 1gu8, 1h2s]
GAIGXLVGTLA	GA10	SGIAAVAYXVM	SM10	0	1	[1gue, 4gyc, 3qdc, 3qap, 2f93, 2ksy, 2f95, 1jgj, 1h68, 1gu8, 1h2s]
GIMIGTGLVGA	GA10	MXLSMXLGYGL	ML10	3	1	[1at9, 1kme, 1brr, 1s52, 1r2n, 1r84, 4hwl, 1qkp, 3han, 3hap, 3har, 3utx, 1xji, 3has, 3uty]
GIMIGTGLVGA	GA10	ADWLFTTPLLA	AA10	3	2	[3hao]
GIMIGTGLVGA	GA10	ARYADWLFTTA	AA10	3	2	[1q5j]
GAIGXLVGTLA	GA10	IAXVAYXVXAL	IL10	0	1	[1gue, 4gyc, 3qdc, 3qap, 2ksy, 1jgj, 1h68, 1gu8, 1h2s]
GIMIGTGLVGA	GA10	IAFTXXLSXLL	IL10	3	1	[1at9, 1e0p, 2i1x, 1r2n, 1r84, 1m0m, 1ap9, 1pxr, 4hwl, 1s54, 1s53, 1o0a, 1c8s, 3han, 3hao, 1kg9, 1c8r, 1kg8, 3hap, 3haq, 2wjk, 3har, 2wjl, 3has, 2zzl, 1q5j, 1kgb, 1q5i, 1f50, 3nsb, 1tn5, 2brd, 1tn0, 3utx, 4fpd, 3uty, 1brx, 1fbb, 1brr, 1fbk, 1ucq, 4hyx, 1p8u, 1f4z, 1ixf, 3vi0, 1qkp, 1qko, 1p8h, 4md2, 4md1, 3ns0, 1c3w, 1bm1, 2ntu, 1kme, 2ntw, 1s52, 1s51, 1py6, 4ov0, 2i20, 3vhz, 1iw9, 2i21, 1vjm, 3m…
GXAAVAYXVMA	GA10	ILTTPLIVYFL	IL10	1	2	[1gue, 4gyc, 3qap, 3qdc, 2f93, 2ksy, 2f95, 1jgj, 1h68, 1gu8]
GIMIGTGLVGA	GA10	AXAFTXXLSML	AL10	3	1	[1m0k, 1at9, 1e0p, 2i1x, 1r2n, 1r84, 1m0m, 1ap9, 1pxr, 4hwl, 1s54, 1s53, 1o0a, 1c8s, 3han, 3hao, 1kg9, 1c8r, 1kg8, 3hap, 3haq, 2wjk, 3har, 2wjl, 3has, 2zzl, 1q5j, 1kgb, 1q5i, 1f50, 1dze, 3nsb, 1tn5, 2brd, 3utx, 4fpd, 3uty, 1brx, 1fbb, 1brr, 1p8i, 1fbk, 1ucq, 4hyx, 1p8u, 1f4z, 1ixf, 3vi0, 1qkp, 1qko, 1p8h, 1qm8, 4md2, 2zfe, 4md1, 1iw6, 3ns0, 1c3w, 1bm1, 2ntu, 1kme, 2ntw, 1s52, 1s51, 1py6, 4ov0, 2a…
GIMIGTGLVGA	GA10	AXSXAAXLYXL	AL10	3	4	[1m0k, 1at9, 1e0p, 2i1x, 1r2n, 1r84, 1pxs, 1m0m, 1ap9, 1pxr, 4hwl, 1s54, 1s53, 1o0a, 1c8s, 3han, 3hao, 1kg9, 1c8r, 1kg8, 3hap, 3haq, 3har, 2wjk, 2wjl, 3has, 2zzl, 1q5j, 1kgb, 1q5i, 1f50, 1dze, 3nsb, 1tn5, 2brd, 3utv, 1tn0, 3utw, 3utx, 4fpd, 3uty, 1brx, 1fbb, 1brr, 1p8i, 1fbk, 1ucq, 4hyx, 1p8u, 1f4z, 1ixf, 3vi0, 1qkp, 1qko, 1p8h, 1qm8, 4md2, 2zfe, 4md1, 1iw6, 3ns0, 1c3w, 1bm1, 2ntu, 1kme, 2ntw, 1s…
GIMIGTGLVGA	GA10	AXWLFTTXLXL	AL10	3	2	[1m0k, 1at9, 1e0p, 2i1x, 1r2n, 1r84, 1pxs, 1m0m, 1ap9, 1pxr, 4hwl, 1s54, 1s53, 1o0a, 3han, 1kg9, 1c8r, 1kg8, 3hap, 3haq, 2wjk, 3har, 2wjl, 3has, 2zzl, 1kgb, 1q5i, 1f50, 1dze, 3nsb, 1tn5, 2brd, 3utv, 1tn0, 3utw, 3utx, 4fpd, 3uty, 1brx, 1fbb, 1brr, 1p8i, 1fbk, 1ucq, 4hyx, 1p8u, 1f4z, 1ixf, 1qkp, 1qko, 1p8h, 1qm8, 4md2, 2zfe, 4md1, 1iw6, 3ns0, 1c3w, 1bm1, 2ntu, 1kme, 2ntw, 1s52, 1s51, 1py6, 4ov0, 2a…
GIMIGTGLVGA	GA10	AXWLFTXXLXL	AL10	3	2	[1q5j]
GIMIGTGLVGA	GA10	DWLFTTXLXXL	DL10	3	2	[1m0k, 1at9, 1e0p, 1r2n, 1r84, 1pxs, 1ap9, 1pxr, 4hwl, 1s54, 1s53, 1o0a, 3han, 1kg9, 3hao, 1kg8, 3hap, 3haq, 2wjk, 3har, 2wjl, 3has, 2zzl, 1q5j, 1q5i, 1f50, 3nsb, 1tn5, 2brd, 3utv, 1tn0, 3utw, 3utx, 4fpd, 3uty, 1brx, 1brr, 1p8i, 1fbk, 1ucq, 4hyx, 1f4z, 1ixf, 1qkp, 1qko, 1p8h, 1qm8, 4md2, 2zfe, 4md1, 1iw6, 3ns0, 1c3w, 1bm1, 2ntu, 1kme, 2ntw, 1s52, 1s51, 1py6, 4ov0, 2at9, 2i20, 1iw9, 1vjm, 1x0s, 3m…
GXAAVAYXVMA	GA10	MLVGTLAFAWA	MA10	1	0	[1gue, 4gyc, 3qap, 3qdc, 2f93, 2ksy, 2f95, 1jgj, 1h68, 1gu8]
GYXIADVLAKA	GA10	MMVSALVVFIA	MA10	6	1	[3ddl]
GAIGXLVGTLA	GA10	VTLVGISGIAA	VA10	0	1	[1gue, 4gyc, 3qdc, 3qap, 2f93, 2ksy, 2f95, 1jgj, 1h68, 1gu8]
GIMIGTGLVGA	GA10	TILAXVGADGI	TI10	3	3	[1at9, 1e0p, 1r2n, 1r84, 1pxs, 1pxr, 4hwl, 1s54, 1s53, 1o0a, 3han, 3hao, 1kg8, 3haq, 2wjk, 3har, 2wjl, 3has, 1q5i, 1f50, 1tn5, 3utv, 1tn0, 3utw, 3utx, 4fpd, 3uty, 1brx, 4hyx, 1f4z, 1qkp, 1qko, 1p8h, 4md2, 4md1, 1c3w, 1bm1, 2ntu, 1kme, 2ntw, 1s52, 1s51, 1py6, 4ov0, 2i20, 1vjm, 3mbv, 1x0k, 1xji]
GYXIADVLAKA	GA10	TWGFYPIAYMI	TI10	6	5	[3ddl]
GIMIGTGLVGA	GA10	AFTMXLSMXLG	AG10	3	1	[1brx, 1at9, 1bm1, 1kme, 1brr, 1s52, 1r2n, 1r84, 4hwl, 1qkp, 3han, 2brd, 3hap, 3har, 3utx, 1xji, 3has, 3uty]
GAIGXLVGTLA	GA10	AAXAYXXMXLG	AG10	0	1	[3qdc, 3qap, 2ksy, 1jgj]
GIMIGTGLVGA	GA10	AXXXADGIMIG	AG10	3	3	[1m0k, 1at9, 1e0p, 1r2n, 1r84, 1pxs, 1ap9, 1pxr, 4hwl, 1s54, 1s53, 1o0a, 3han, 3hao, 1kg9, 1kg8, 3haq, 2wjk, 3har, 2wjl, 3has, 2zzl, 1q5j, 1q5i, 1f50, 3nsb, 1tn5, 3utv, 1tn0, 3utw, 3utx, 4fpd, 3uty, 1brx, 1brr, 1p8i, 1fbk, 1ucq, 4hyx, 1f4z, 1ixf, 3vi0, 1qkp, 1qko, 1p8h, 1qm8, 4md2, 2zfe, 4md1, 1iw6, 3ns0, 1c3w, 1bm1, 2ntu, 1kme, 2ntw, 1s52, 1s51, 1py6, 4ov0, 2i20, 1iw9, 1vjm, 1x0s, 3mbv, 3t45, 1x…
GIMIGTGLVGA	GA10	IXAXVGADGIM	IM10	3	3	[1at9, 1e0p, 1r2n, 1r84, 1pxs, 1ap9, 1pxr, 4hwl, 1s54, 1s53, 1o0a, 3han, 3hao, 1kg9, 1kg8, 3haq, 2wjk, 3har, 2wjl, 3has, 1q5j, 1q5i, 1f50, 1tn5, 3utv, 1tn0, 3utw, 3utx, 4fpd, 3uty, 1brx, 1fbk, 1ucq, 4hyx, 1f4z, 1qkp, 1qko, 1p8h, 4md2, 4md1, 1c3w, 1bm1, 2ntu, 1kme, 2ntw, 1s52, 1s51, 1py6, 4ov0, 2i20, 1vjm, 3mbv, 1x0k, 1xji]
GIMIGTGLVGA	GA10	LVGXDGIMIXT	LT10	3	3	[1m0k, 1at9, 1e0p, 1r2n, 1r84, 1pxs, 1ap9, 1pxr, 4hwl, 1s54, 1s53, 1o0a, 3han, 3hao, 1kg9, 1c8r, 1kg8, 3haq, 2wjk, 3har, 2wjl, 3has, 2zzl, 1q5j, 1kgb, 1q5i, 1f50, 3nsb, 1tn5, 3utv, 1tn0, 3utw, 3utx, 4fpd, 3uty, 1brx, 1brr, 1p8i, 1fbk, 1ucq, 4hyx, 1p8u, 1f4z, 1ixf, 3vi0, 1qkp, 1qko, 1p8h, 1qm8, 4md2, 2zfe, 4md1, 1iw6, 3ns0, 1c3w, 1bm1, 2ntu, 1kme, 2ntw, 1s52, 1s51, 1py6, 4ov0, 2i20, 3vhz, 1iw9, 2i…
GAIGXLVGTLA	GA10	AVAYXXMXLXV	AV10	0	1	[3qdc, 3qap, 2ksy, 1jgj]
GIMIGTGLVGA	GA10	ARYXXWLFTTP	AP10	3	2	[1m0k, 1at9, 1e0p, 2i1x, 1r2n, 1r84, 1pxs, 1m0m, 1ap9, 1pxr, 4hwl, 1s54, 1s53, 1o0a, 1c8s, 3han, 3hao, 1kg9, 1c8r, 1kg8, 3hap, 3haq, 2wjk, 3har, 2wjl, 3has, 2zzl, 1kgb, 1q5i, 1f50, 1dze, 3nsb, 1tn5, 2brd, 3utv, 1tn0, 3utw, 3utx, 4fpd, 3uty, 1brx, 1fbb, 1brr, 1p8i, 1fbk, 1ucq, 4hyx, 1p8u, 1f4z, 1ixf, 3vi0, 1qkp, 1qko, 1p8h, 1qm8, 4md2, 2zfe, 4md1, 1iw6, 3ns0, 1c3w, 1bm1, 2ntu, 1kme, 2ntw, 1s52, 1s…
GIMIGTGLVGA	GA10	WLFTTXLXXXD	WD10	3	2	[1m0k, 1at9, 1e0p, 1r2n, 1r84, 1pxs, 1ap9, 1pxr, 4hwl, 1s54, 1s53, 1o0a, 3han, 1kg9, 3hao, 1kg8, 3hap, 3haq, 2wjk, 3har, 2wjl, 3has, 1q5j, 1q5i, 1f50, 3nsb, 1tn5, 3utv, 1tn0, 3utw, 3utx, 3uty, 1brx, 1brr, 1p8i, 1ucq, 4hyx, 1f4z, 1qkp, 1qko, 1p8h, 4md2, 4md1, 3ns0, 1c3w, 1bm1, 2ntu, 1kme, 2ntw, 1s52, 1s51, 1py6, 4ov0, 1vjm, 3mbv, 1x0k, 1xji]
GIMIGTGLVGA	GA10	AXXLYXLYXXF	AF10	3	4	[1m0k, 1at9, 1e0p, 1r2n, 1r84, 1pxs, 1ap9, 1pxr, 4hwl, 1s54, 1s53, 1o0a, 3han, 3hao, 1kg9, 1kg8, 3hap, 3haq, 2wjk, 3har, 3has, 2wjl, 1q5j, 1q5i, 1f50, 3nsb, 1tn5, 3utv, 1tn0, 3utw, 3utx, 4fpd, 3uty, 1brx, 1brr, 1p8i, 1fbk, 1ucq, 4hyx, 1f4z, 3vi0, 1qkp, 1qko, 1p8h, 4md2, 2zfe, 4md1, 1iw6, 3ns0, 1c3w, 1bm1, 2ntu, 1kme, 2ntw, 1s52, 1s51, 1py6, 4ov0, 2i20, 1iw9, 1vjm, 1x0s, 3mbv, 1x0k, 1xji]
GYXIADVLAKA	GA10	AXLLLLATWGF	AF10	6	5	[3ddl]
GXAAVAYXVMA	GA10	AIGMLVGTLAF	AF10	1	0	[1gue, 4gyc, 3qap, 3qdc, 2f93, 2ksy, 2f95, 1jgj, 1h68, 1gu8, 1h2s]
GIMIGTGLVGA	GA10	WXXYAXWLXTT	WT10	3	2	[1m0k, 1at9, 1e0p, 2i1x, 1r2n, 1r84, 1pxs, 1m0m, 1ap9, 1pxr, 4hwl, 1s54, 1s53, 1o0a, 1c8s, 3han, 3hao, 1kg9, 1c8r, 1kg8, 3hap, 3haq, 2wjk, 3har, 2wjl, 3has, 2zzl, 1q5j, 1kgb, 1q5i, 1f50, 1dze, 3nsb, 1tn5, 2brd, 3utv, 1tn0, 3utw, 3utx, 4fpd, 3uty, 1brx, 1fbb, 1brr, 1p8i, 1fbk, 1ucq, 4hyx, 1p8u, 1f4z, 1ixf, 3vi0, 1qkp, 1qko, 1p8h, 1qm8, 4md2, 2zfe, 4md1, 1iw6, 3ns0, 1c3w, 2ntu, 1kme, 2ntw, 1s52, 1s…
GXAAVAYXVMA	GA10	WLXAIGMLVGT	WT10	1	0	[1gue, 4gyc, 3qap, 3qdc, 2f93, 2ksy, 2f95, 1jgj, 1h68, 1gu8, 1h2s]
GIMIGTGLVGA	GA10	FTTXLLXLXLA	FA10	3	2	[1at9, 1e0p, 1r2n, 1r84, 1pxs, 1pxr, 4hwl, 1s54, 1s53, 1o0a, 3han, 3hao, 1kg8, 3hap, 3haq, 2wjk, 3har, 2wjl, 3has, 1q5j, 1q5i, 1f50, 1tn5, 3utv, 1tn0, 3utw, 3utx, 4fpd, 3uty, 1brx, 1fbk, 4hyx, 1f4z, 1qkp, 1qko, 1p8h, 4md2, 4md1, 1c3w, 1bm1, 2ntu, 1kme, 2ntw, 1s52, 1s51, 1py6, 4ov0, 2i20, 1vjm, 3mbv, 1x0k, 1xji]
GIMIGTGLVGA	GA10	RYXXWLFTTXL	RL10	3	2	[1q5j]
GXAAVAYXVMA	GA10	RYXXWXLTXXL	RL10	1	2	[1gue, 3qap, 3qdc, 2f93, 2ksy, 2f95, 1jgj, 1h68, 1gu8, 1h2s]
GIMIGTGLVGA	GA10	RYAXWLXTXXL	RL10	3	2	[1m0k, 1at9, 1e0p, 2i1x, 1r2n, 1r84, 1pxs, 1m0m, 1ap9, 1pxr, 4hwl, 1s54, 1s53, 1o0a, 1c8s, 3han, 3hao, 1kg9, 1c8r, 1kg8, 3hap, 3haq, 2wjk, 3har, 2wjl, 3has, 2zzl, 1kgb, 1q5i, 1f50, 1dze, 3nsb, 1tn5, 2brd, 3utv, 1tn0, 3utw, 3utx, 4fpd, 3uty, 1brx, 1fbb, 1brr, 1p8i, 1fbk, 1ucq, 4hyx, 1p8u, 1f4z, 1ixf, 3vi0, 1qkp, 1qko, 1p8h, 1qm8, 4md2, 2zfe, 4md1, 1iw6, 3ns0, 1c3w, 1bm1, 2ntu, 1kme, 2ntw, 1s52, 1s…
GIMIGTGLVGA	GA10	YAXWLXTXXLL	YL10	3	2	[1m0k, 1at9, 1e0p, 2i1x, 1r2n, 1r84, 1pxs, 1m0m, 1ap9, 1pxr, 4hwl, 1s54, 1s53, 1o0a, 1c8s, 3han, 3hao, 1kg9, 1c8r, 1kg8, 3hap, 3haq, 2wjk, 3har, 2wjl, 3has, 2zzl, 1kgb, 1q5i, 1f50, 1dze, 3nsb, 1tn5, 2brd, 3utv, 1tn0, 3utw, 3utx, 4fpd, 3uty, 1brx, 1fbb, 1brr, 1p8i, 1fbk, 1ucq, 4hyx, 1p8u, 1f4z, 1ixf, 1qkp, 1qko, 1p8h, 1qm8, 4md2, 2zfe, 4md1, 1iw6, 3ns0, 1c3w, 1bm1, 2ntu, 1kme, 2ntw, 1s52, 1s51, 1p…
GIMIGTGLVGA	GA10	YXXWLFTTXLL	YL10	3	2	[1q5j]
GIMIGTGLVGA	GA10	STAAMLYXLXV	SV10	3	4	[1m0k, 1at9, 1e0p, 1r2n, 1r84, 1pxs, 1ap9, 1pxr, 4hwl, 1s54, 1s53, 1o0a, 3han, 3hao, 1kg9, 1kg8, 3hap, 3haq, 3har, 2wjk, 2wjl, 3has, 2zzl, 1q5j, 1q5i, 1f50, 3nsb, 1tn5, 2brd, 3utv, 1tn0, 3utw, 3utx, 4fpd, 3uty, 1brx, 1brr, 1p8i, 1fbk, 1ucq, 4hyx, 1f4z, 1ixf, 3vi0, 1qkp, 1qko, 1p8h, 1qm8, 4md2, 2zfe, 4md1, 1iw6, 3ns0, 1c3w, 1bm1, 2ntu, 1kme, 2ntw, 1s52, 1s51, 1py6, 4ov0, 2at9, 2i20, 1iw9, 1vjm, 1x…
GYXIADVLAKA	GA10	MVSALVVFIAG	MG10	6	1	[3ddl]
GIMIGTGLVGA	GA10	MLYXLYVXFFG	MG10	3	4	[1at9, 1e0p, 1r2n, 1r84, 4hyx, 1f4z, 1pxs, 1pxr, 4hwl, 1qkp, 1qko, 1s54, 1s53, 1o0a, 1p8h, 3han, 3hao, 1kg8, 3hap, 3haq, 2wjk, 3har, 2wjl, 3has, 1c3w, 1bm1, 1q5i, 2ntu, 1kme, 2ntw, 1s52, 1s51, 1py6, 2i20, 1vjm, 1tn5, 1x0k, 3utv, 1tn0, 3utw, 3utx, 1xji, 4fpd, 3uty]
GIMIGTGLVGA	GA10	PXIAFTXXLXM	PM10	3	1	[1m0k, 1at9, 1e0p, 2i1x, 1r2n, 1r84, 1m0m, 1ap9, 4hwl, 1s54, 1s53, 1o0a, 1c8s, 3han, 3hao, 1kg9, 1c8r, 1kg8, 3hap, 3haq, 2wjk, 3har, 2wjl, 3has, 2zzl, 1q5j, 1kgb, 1q5i, 1f50, 1dze, 3nsb, 1tn5, 2brd, 3utx, 4fpd, 1brx, 1fbb, 1brr, 1p8i, 1fbk, 1ucq, 4hyx, 1p8u, 1f4z, 1ixf, 3vi0, 1qkp, 1qko, 1p8h, 1qm8, 4md2, 2zfe, 4md1, 1iw6, 3ns0, 1c3w, 1bm1, 2ntu, 1kme, 2ntw, 1s52, 1s51, 1py6, 4ov0, 2at9, 2i20, 3v…
GAIGXLVGTLA	GA10	KVGFGFIALDA	KA10	0	6	[4gyc, 3qdc, 3qap, 1jgj]
GXAAVAYXVMA	GA10	KVGFGFIALDA	KA10	1	6	[4gyc, 3qap, 3qdc, 1jgj]
GIMIGTGLVGA	GA10	DXGTXLAXVGA	DA10	3	3	[1q5i, 1kme, 1r2n, 1r84, 4hyx, 1qkp, 1s54, 1s53, 3han, 3utv, 3haq, 1tn0, 3utw, 1xji, 3has, 3uty]
GYXIADVLAKA	GA10	LATWXFYPIXY	LY10	6	5	[3ddl]
GYXIADVLAKA	GA10	FTVATMTASFV	FV10	6	0	[3ddl]
GXAAVAYXVMA	GA10	IGMXVGTLAXA	IA10	1	0	[1gue, 4gyc, 3qap, 3qdc, 2f93, 2ksy, 2f95, 1jgj, 1h68, 1gu8, 1h2s]
GALTVLXGAIA	GA10	IXLGIXLGLVA	IA10	0	1	[1h2s]
GXAAVAYXVMA	GA10	VPRYIDWXLTT	VT10	1	2	[2ksy, 1jgj]
GAIGXLVGTLA	GA10	VALIVYLDLVT	VT10	0	6	[1gue, 4gyc, 3qdc, 3qap, 2f93, 2ksy, 2f95, 1jgj, 1h68, 1gu8, 1h2s]
GYXIADVLAKA	GA10	LXXFIAGYHYF	LF10	6	1	[3ddl]
GAIGXLVGTLA	GA10	LDXVTKVGFXF	LF10	0	6	[1gue, 4gyc, 3qdc, 3qap, 2f93, 2ksy, 2f95, 1jgj, 1h68, 1gu8, 1h2s]
GXAAVAYXVMA	GA10	LDXVTKVGFXF	LF10	1	6	[1gue, 4gyc, 3qap, 3qdc, 2f93, 2ksy, 2f95, 1jgj, 1h68, 1gu8, 1h2s]
GIMIGTGLVGA	GA10	LXXLYXXXFGF	LF10	3	4	[1at9, 1e0p, 1r2n, 1r84, 4hyx, 1f4z, 1pxs, 1pxr, 4hwl, 1qkp, 1qko, 1s54, 1s53, 3han, 3hao, 3hap, 3haq, 3har, 3has, 2wjl, 1c3w, 1bm1, 1q5i, 2ntu, 1kme, 1s52, 1s51, 1py6, 2i20, 1vjm, 1tn5, 1x0k, 3utv, 1tn0, 3utw, 3utx, 1xji, 4fpd, 3uty]
GAIGXLVGTLA	GA10	YVTLVGISGIA	YA10	0	1	[1gue, 4gyc, 3qdc, 3qap, 2f93, 2ksy, 2f95, 1jgj, 1h68, 1gu8]
GIMIGTGLVGA	GA10	YRFVWWAISTA	YA10	3	4	[1ap9]
GIMIGTGLVGA	GA10	TLXXXIAFTXY	TY10	3	1	[1m0k, 1at9, 1e0p, 2i1x, 1r2n, 1r84, 1m0m, 1ap9, 4hwl, 1s54, 1s53, 1o0a, 3hao, 1kg9, 1c8r, 1kg8, 3hap, 3haq, 2wjk, 3har, 2wjl, 3has, 2zzl, 1q5j, 1kgb, 1q5i, 1f50, 1dze, 3nsb, 1tn5, 3utx, 4fpd, 1brx, 1brr, 1p8i, 1fbk, 1ucq, 4hyx, 1f4z, 1ixf, 3vi0, 1qkp, 1qko, 1p8h, 1qm8, 4md2, 2zfe, 4md1, 1iw6, 3ns0, 1c3w, 1bm1, 2ntu, 1kme, 2ntw, 1s52, 1s51, 1py6, 4ov0, 2at9, 2i20, 3vhz, 1iw9, 2i21, 1vjm, 1x0s, 3m…
GIMIGTGLVGA	GA10	WWAISTAAXLY	WY10	3	4	[1m0k, 1at9, 1e0p, 2i1x, 1r2n, 1r84, 1pxs, 1m0m, 1ap9, 1pxr, 4hwl, 1s54, 1s53, 1o0a, 1c8s, 3han, 3hao, 1kg9, 1c8r, 1kg8, 3hap, 3haq, 2wjk, 3har, 2wjl, 3has, 2zzl, 1q5j, 1kgb, 1q5i, 1f50, 1dze, 3nsb, 1tn5, 2brd, 3utv, 1tn0, 3utw, 3utx, 4fpd, 3uty, 1brx, 1fbb, 1brr, 1p8i, 1fbk, 1ucq, 4hyx, 1p8u, 1f4z, 1ixf, 3vi0, 1qkp, 1qko, 1p8h, 1qm8, 4md2, 2zfe, 4md1, 1iw6, 3ns0, 1c3w, 1bm1, 2ntu, 1kme, 2ntw, 1s…
GIMIGTGLVGA	GA10	RFVXWAISTXA	RA10	3	4	[1e0p, 2i1x, 1r2n, 1r84, 1pxs, 1m0m, 1ap9, 1pxr, 4hwl, 1s54, 1s53, 1o0a, 1c8s, 3hao, 1kg9, 1c8r, 1kg8, 2wjk, 3har, 2wjl, 2zzl, 1q5j, 1kgb, 1q5i, 1f50, 3nsb, 1tn5, 1tn0, 3utx, 4fpd, 3uty, 1fbb, 1brr, 1fbk, 1ucq, 1p8u, 1f4z, 1ixf, 3vi0, 1qko, 1p8h, 4md2, 4md1, 3ns0, 1c3w, 2ntu, 1kme, 2ntw, 1s52, 1s51, 1py6, 4ov0, 2i20, 3vhz, 1iw9, 2i21, 1vjm, 3mbv, 3t45, 1x0k]
GAIGXLVGTLA	GA10	VGISGIAAVAY	VY10	0	1	[1gue, 4gyc, 3qdc, 3qap, 2f93, 2ksy, 2f95, 1jgj, 1h68, 1gu8, 1h2s]
GYXIADVLAKA	GA10	VSALVVFIAGY	VY10	6	1	[3ddl]
GAIGXLVGTLA	GA10	GISGXAAVAXV	GV10	0	1	[1gue, 4gyc, 3qdc, 3qap, 2f93, 2f95, 1h68, 1gu8, 1h2s]
GYXIADVLAKA	GA10	SFTVATMTASF	SF10	6	0	[3ddl]
GYXIADVLAKA	GA10	ALVXFIAGYHY	AY10	6	1	[3ddl]
GIMIGTGLVGA	GA10	FTMXLSMLLGY	FY10	3	1	[1at9, 1kme, 1brr, 1s52, 1r2n, 1r84, 4hwl, 1qkp, 3han, 2brd, 3hap, 3har, 3utx, 1xji, 3has, 3uty]
GIMIGTGLVGA	GA10	TMXLSMLLGYG	TG10	3	1	[1at9, 1kme, 1brr, 1s52, 1r2n, 1r84, 4hwl, 1qkp, 3han, 2brd, 3hap, 3har, 3utx, 1xji, 3has, 3uty]
GAIGXLVGTLA	GA10	RYYVTLVGISG	RG10	0	1	[4gyc, 3qdc, 2f93, 2f95]
GYXIADVLAKA	GA10	ATWGFYPIAYM	AM10	6	5	[3ddl]
GXAAVAYXVMA	GA10	TTLFWLGAIGM	TM10	1	0	[3qap, 3qdc, 2ksy, 1jgj, 1h2s]
GIMIGTGLVGA	GA10	TTXXXXIAFTM	TM10	3	1	[1m0k, 1at9, 1e0p, 1r2n, 1r84, 1ap9, 4hwl, 1s54, 1o0a, 3hao, 1kg9, 1kg8, 3hap, 3haq, 2wjk, 3har, 2wjl, 3has, 2zzl, 1q5j, 1q5i, 1f50, 3nsb, 1tn5, 3utv, 4fpd, 1brx, 1brr, 1p8i, 1fbk, 1ucq, 4hyx, 1f4z, 1ixf, 3vi0, 1qkp, 1qko, 1p8h, 1qm8, 4md2, 2zfe, 4md1, 1iw6, 3ns0, 1c3w, 1bm1, 2ntu, 1kme, 2ntw, 1s52, 1s51, 1py6, 4ov0, 2i20, 3vhz, 1iw9, 1vjm, 1x0s, 3mbv, 3t45, 1x0k, 1xji]
GXAAVAYXVMA	GA10	YLDLVTKVGFG	YG10	1	6	[1gue, 4gyc, 3qap, 3qdc, 2f93, 2ksy, 2f95, 1jgj, 1h68, 1gu8, 1h2s]
GAIGXLVGTLA	GA10	YLDLVTKVGFG	YG10	0	6	[1gue, 4gyc, 3qdc, 3qap, 2f93, 2ksy, 2f95, 1jgj, 1h68, 1gu8, 1h2s]
GXAAVAYXVMA	GA10	PLIVYFLGLLA	PA10	1	2	[3qdc, 1h68, 1gu8]
GAIGXLVGTLA	GA10	DVALIVYLXLV	DV10	0	6	[4gyc, 3qdc, 3qap, 2f93, 2ksy, 2f95, 1jgj, 1h2s]
GIMIGTGLVGA	GA10	TAAMLXXLXXL	TL10	3	4	[1m0k, 1at9, 1e0p, 1r2n, 1r84, 1pxs, 1ap9, 1pxr, 4hwl, 1s54, 1s53, 1o0a, 3han, 3hao, 1kg9, 1kg8, 3hap, 3haq, 2wjk, 3har, 2wjl, 2zzl, 1q5j, 1q5i, 1f50, 3nsb, 1tn5, 3utv, 1tn0, 3utw, 3utx, 4fpd, 3uty, 1brx, 1brr, 1p8i, 1fbk, 1ucq, 4hyx, 1f4z, 1ixf, 3vi0, 1qkp, 1qko, 1p8h, 1qm8, 4md2, 2zfe, 4md1, 1iw6, 3ns0, 1c3w, 1bm1, 2ntu, 1kme, 2ntw, 1s52, 1s51, 1py6, 4ov0, 2i20, 1iw9, 1vjm, 1x0s, 3mbv, 1x0k, 1x…
GIMIGTGLVGA	GA10	TXPLXXXXLXL	TL10	3	2	[1brx, 1at9, 1e0p, 1r2n, 1r84, 4hyx, 1f4z, 1pxs, 1pxr, 1qkp, 1qko, 1s54, 1s53, 3han, 3hao, 3hap, 3haq, 2wjk, 3har, 2wjl, 3has, 1c3w, 1bm1, 1q5i, 2ntu, 1kme, 2ntw, 1s52, 1s51, 1py6, 2i20, 1vjm, 1tn5, 1x0k, 3utv, 1tn0, 3utw, 3utx, 1xji, 3uty]
GXAAVAYXVMA	GA10	TLFXLGAIGML	TL10	1	0	[1gue, 4gyc, 3qap, 3qdc, 2ksy, 1jgj, 1h68, 1gu8, 1h2s]
GXAAVAYXVMA	GA10	TXPXIVYXLXL	TL10	1	2	[1gue, 4gyc, 3qap, 3qdc, 2f93, 2ksy, 2f95, 1jgj, 1h68, 1gu8]
GXAAVAYXVMA	GA10	PRYIXWILTTP	PP10	1	2	[1gue, 3qap, 3qdc, 2f93, 2ksy, 2f95, 1jgj, 1h68, 1gu8, 1h2s]
GXAAVAYXVMA	GA10	DWILTTPLIVY	DY10	1	2	[1gue, 3qap, 3qdc, 2f93, 2ksy, 2f95, 1jgj, 1h68, 1gu8, 1h2s]
GYXIADVLAKA	GA10	LLLLATWGFYP	LP10	6	5	[3ddl]
GXAAVAYXVMA	GA10	WILTTPLIVYF	WF10	1	2	[1gue, 4gyc, 3qap, 3qdc, 2f93, 2ksy, 2f95, 1jgj, 1h68, 1gu8]
GYXIADVLAKA	GA10	NARLLLLATWG	NG10	6	5	[3ddl]
GAIGXLVGTLA	GA10	TKVGFGFIALD	TD10	0	6	[1gue, 4gyc, 3qdc, 3qap, 2f93, 2ksy, 2f95, 1jgj, 1h68, 1gu8]
GXAAVAYXVMA	GA10	TKVGFGFIALD	TD10	1	6	[1gue, 4gyc, 3qap, 3qdc, 2f93, 2ksy, 2f95, 1jgj, 1h68, 1gu8]
GIMIGTGLVGA	GA10	WAISTAAMLYV	WV10	3	4	[3har]
GAIGXLVGTLA	GA10	ALIVYLDLVXK	AK10	0	6	[1gue, 4gyc, 3qdc, 3qap, 2f93, 2ksy, 2f95, 1jgj, 1h68, 1gu8, 1h2s]
GIMIGTGLVGA	GA10	QGTILAXVGAD	QD10	3	3	[1q5i, 1kme, 1r2n, 1r84, 4hyx, 1qkp, 1s54, 1s53, 3han, 3utv, 3haq, 1tn0, 3utw, 1xji, 3has, 3uty]
GXAAVAYXVMA	GA10	VGTLAFAWAGR	VR10	1	0	[4gyc, 3qap, 3qdc, 2f93, 2ksy, 2f95, 1jgj]
GYXIADVLAKA	GA10	VVFIAGYHYFR	VR10	6	1	[3ddl]
GIMIGTGLVGA	GA10	PLLLLDLALLV	PV10	3	2	[1brx]
GIMIGTGLVGA	GA10	ILYVLFFGFTS	IS10	3	4	[1qkp, 1s52, 3utv]
GYXIADVLAKA	GA10	FSFTVATMXAS	FS10	6	0	[3ddl]
GXAAVAYXVMA	GA10	FXPRYIDWILT	FT10	1	2	[3qap, 3qdc, 2ksy, 1jgj]
GXAAVAYXVMA	GA10	GMLVGTLAFAW	GW10	1	0	[1gue, 4gyc, 3qap, 3qdc, 2f93, 2ksy, 2f95, 1jgj, 1h68, 1gu8]
GYXIADVLAKA	GA10	GNARLLLLATW	GW10	6	5	[3ddl]
GYXIADVLAKA	GA10	RISMMVSALVV	RV10	6	1	[3ddl]
GALTVLXGAIA	GA10	ILGLIILLGIN	IN10	0	1	[1h2s]
LVLWTAYPILW	LW10	IETLLFMVLDV	IV10	5	6	[1uaz]
LVLWTAYPILW	LW10	LXFMVLDVXXK	LK10	5	6	[1uaz]
LVLWTAYPILW	LW10	TLXFMVLDXXA	TA10	5	6	[1uaz]
LVLWTAYPILW	LW10	FMVXDXXXKVG	FG10	5	6	[1uaz]
LVLWTAYPILW	LW10	MVXDXXXKVGF	MF10	5	6	[1uaz]
LVLWTAYPILW	LW10	VXDXXXKVGXG	VG10	5	6	[1uaz]
LVLWTAYPILW	LW10	LFMVLXXXXKV	LV10	5	6	[1uaz]
LVLWTAYPILW	LW10	LDVXAKVGFXF	LF10	5	6	[1uaz]
LVLWTAYPILW	LW10	FSTICMIVVLY	FY10	5	4	[1uaz]
LVLWTAYPILW	LW10	ETLXFMVLDVT	ET10	5	6	[1uaz]
WLXIGTLLMLI	WI10	YYAITILVPGI	YI10	0	1	[1vgo]
WAISTAAXLYI	WI10	GADGIMIXTXL	GL10	4	3	[1m0k, 1s8l, 1at9, 1e0p, 1s8j, 2i1x, 1r84, 1r2n, 1pxs, 1jv7, 1jv6, 1ap9, 1pxr, 1m0m, 1m0l, 4hwl, 1s54, 1s53, 1o0a, 1c8s, 3han, 1kg9, 3hao, 1c8r, 3hap, 1kg8, 2wjk, 3has, 2wjl, 1kgb, 1q5j, 2zzl, 1q5i, 1f50, 1dze, 1tn5, 3nsb, 2brd, 1cwq, 3utv, 1tn0, 3utw, 3utx, 3uty, 4fpd, 1brx, 1fbb, 1brr, 1p8i, 1fbk, 1ucq, 4hyx, 1p8u, 1f4z, 1ixf, 3vi0, 1qkp, 1qko, 1p8h, 1qm8, 4md2, 2zfe, 4md1, 1iw6, 3ns0, 1c3w, 1b…
WAISTAAXLYI	WI10	AVGADGIMIGT	AT10	4	3	[3hap]
WLXIGTLLMLI	WI10	ILVPGIASAAY	IY10	0	1	[2z55, 1vgo, 3wqj, 1uaz, 2ei4]
WVNVALAGIAI	WI10	IWGATLMIPLV	IV10	0	1	[2jaf]
WAISTAAXLYI	WI10	IETLLFMVLDV	IV10	4	6	[1brr, 1r84, 1r2n, 4hyx, 1pxs, 1pxr, 4hwl, 1ixf, 3vi0, 1qkp, 1s54, 1s53, 1o0a, 1p8h, 3han, 1c8r, 3hap, 4md2, 3has, 4md1, 3ns0, 1kgb, 1q5j, 1q5i, 1kme, 2ntw, 1s52, 1s51, 1py6, 4ov0, 1iw9, 3vhz, 2i21, 1tn5, 3nsb, 3mbv, 3t45, 3utv, 1tn0, 3utw, 3utx, 1xji, 3uty]
WLXIGTLLMLI	WI10	IETLLFMVLDV	IV10	0	6	[1uaz]
WYICGVCAFLI	WI10	IGFLMSTQIVV	IV10	4	3	[2m3g]
WAISTAAXLYI	WI10	ETLLFMVLDXS	ES10	4	6	[1m0k, 1s8l, 1at9, 1e0p, 1s8j, 2i1x, 1r84, 1r2n, 1pxs, 1ap9, 1pxr, 1m0m, 4hwl, 1s54, 1s53, 1o0a, 1c8s, 3han, 1kg9, 3hao, 1c8r, 3hap, 1kg8, 3has, 2wjl, 1kgb, 1q5j, 2zzl, 1q5i, 1dze, 1tn5, 3nsb, 2brd, 3utv, 1tn0, 3utw, 3utx, 3uty, 4fpd, 1brx, 1fbb, 1brr, 1p8i, 1fbk, 1ucq, 4hyx, 1p8u, 1ixf, 3vi0, 1qkp, 1qko, 1p8h, 1qm8, 4md2, 2zfe, 4md1, 1iw6, 3ns0, 1c3w, 2ntu, 1kme, 2ntw, 1s52, 1s51, 1py6, 4ov0, 1i…
WAISTAAXLYI	WI10	LXFMVLDVXXK	LK10	4	6	[1m0k, 1s8l, 1at9, 1e0p, 1s8j, 2i1x, 1r84, 1r2n, 1pxs, 1jv7, 1jv6, 1ap9, 1pxr, 1m0m, 1m0l, 4hwl, 1s54, 1s53, 1o0a, 1c8s, 3han, 1kg9, 3hao, 1c8r, 3hap, 1kg8, 2wjk, 3has, 2wjl, 1kgb, 1q5j, 2zzl, 1q5i, 1f50, 1dze, 1tn5, 3nsb, 2brd, 1cwq, 3utv, 1tn0, 3utw, 3utx, 3uty, 4fpd, 1brx, 1fbb, 1brr, 1p8i, 1fbk, 1ucq, 4hyx, 1p8u, 1f4z, 1ixf, 3vi0, 1qkp, 1qko, 1p8h, 1qm8, 4md2, 2zfe, 4md1, 1iw6, 3ns0, 1c3w, 1b…
WLXIGTLLMLI	WI10	LXFMVLDVXXK	LK10	0	6	[1uaz]
WSXLAYMAMAI	WI10	LHWIYVAGMTI	LI10	1	0	[2m3g]
WAISTAAXLYI	WI10	LXXVGADXIMI	LI10	4	3	[1m0k, 1s8l, 1at9, 1e0p, 1s8j, 1r84, 1r2n, 1pxs, 1jv7, 1jv6, 1ap9, 1pxr, 4hwl, 1s54, 1s53, 1o0a, 3han, 1kg9, 3hao, 3hap, 1kg8, 2wjk, 3has, 2wjl, 1q5j, 1q5i, 1f50, 1tn5, 3nsb, 1cwq, 3utv, 1tn0, 3utw, 3utx, 3uty, 4fpd, 1brx, 1brr, 1p8i, 1fbk, 1ucq, 4hyx, 1f4z, 3vi0, 1qkp, 1qko, 1p8h, 4md2, 4md1, 3ns0, 1c3w, 1bm1, 2ntu, 1kme, 2ntw, 1s52, 1s51, 1py6, 4ov0, 2i20, 1vjm, 3mbv, 1x0i, 1x0k, 1xji]
WAISTAAXLYI	WI10	LWXAYXVVWXI	LI10	4	5	[1m0k, 1at9, 1e0p, 1s8j, 2i1x, 1r84, 1r2n, 1pxs, 1ap9, 1pxr, 1m0m, 4hwl, 1s54, 1s53, 1o0a, 1c8s, 3han, 1kg9, 3hao, 1c8r, 3hap, 1kg8, 2wjk, 3has, 2wjl, 1kgb, 1q5j, 2zzl, 1f50, 1dze, 1tn5, 3nsb, 2brd, 3utv, 1tn0, 3utw, 3utx, 3uty, 4fpd, 1brx, 1fbb, 1brr, 1p8i, 1fbk, 1ucq, 4hyx, 1p8u, 1f4z, 1ixf, 3vi0, 1qkp, 1qko, 1p8h, 1qm8, 4md2, 2zfe, 4md1, 1iw6, 3ns0, 1c3w, 1bm1, 2ntu, 1kme, 2ntw, 1s52, 1s51, 1p…
WSXLAYMAMAI	WI10	YAXYXDWMVTT	YT10	1	2	[2m3g]
WLXIGTLLMLI	WI10	MVXDXXXKVGF	MF10	0	6	[2z55, 1vgo, 3wqj, 1uaz, 2ei4]
WAISTAAXLYI	WI10	MVXDXXXKVGF	MF10	4	6	[1m0k, 1s8l, 1at9, 1e0p, 1s8j, 2i1x, 1r84, 1r2n, 1pxs, 1jv7, 1ap9, 1pxr, 1m0m, 1m0l, 4hwl, 1s54, 1s53, 1o0a, 1c8s, 3han, 1kg9, 3hao, 1c8r, 3hap, 1kg8, 2wjk, 3has, 2wjl, 1kgb, 1q5j, 2zzl, 1q5i, 1f50, 1dze, 1tn5, 3nsb, 2brd, 1cwq, 3utv, 1tn0, 3utw, 3utx, 3uty, 1brx, 1fbb, 1brr, 1ucq, 4hyx, 1p8u, 1f4z, 1ixf, 3vi0, 1qkp, 1qko, 1p8h, 1qm8, 4md2, 2zfe, 4md1, 1iw6, 3ns0, 1c3w, 1bm1, 2ntu, 1kme, 2ntw, 1s…
WLXIGTLLMLI	WI10	TLXFMVLDXXA	TA10	0	6	[2z55, 1uaz, 1vgo, 3wqj, 2ei4]
WAISTAAXLYI	WI10	TLXFMVLDXXA	TA10	4	6	[1m0k, 1s8l, 1at9, 1e0p, 1s8j, 2i1x, 1r84, 1r2n, 1pxs, 1ap9, 1pxr, 1m0m, 4hwl, 1s54, 1s53, 1o0a, 1c8s, 3han, 1kg9, 3hao, 1c8r, 3hap, 1kg8, 2wjk, 3has, 2wjl, 1kgb, 1q5j, 2zzl, 1q5i, 1f50, 1dze, 1tn5, 3nsb, 2brd, 1cwq, 3utv, 1tn0, 3utw, 3utx, 3uty, 4fpd, 1brx, 1fbb, 1brr, 1p8i, 1fbk, 1ucq, 4hyx, 1p8u, 1f4z, 1ixf, 3vi0, 1qkp, 1qko, 1p8h, 1qm8, 4md2, 2zfe, 4md1, 1iw6, 3ns0, 1c3w, 1bm1, 2ntu, 1kme, 2n…
WLXIGTLLMLI	WI10	TXLVPGIASAA	TA10	0	1	[2z55, 1vgo, 1uaz, 2ei4]
WAISTAAXLYI	WI10	FMVXDXXXKVG	FG10	4	6	[1m0k, 1s8l, 1at9, 1e0p, 1s8j, 2i1x, 1r84, 1r2n, 1pxs, 1jv7, 1jv6, 1ap9, 1pxr, 1m0m, 1m0l, 4hwl, 1s54, 1s53, 1o0a, 1c8s, 3han, 1kg9, 3hao, 1c8r, 3hap, 1kg8, 2wjk, 3has, 2wjl, 1kgb, 1q5j, 2zzl, 1q5i, 1f50, 1dze, 1tn5, 3nsb, 2brd, 1cwq, 3utv, 1tn0, 3utw, 3utx, 3uty, 4fpd, 1brx, 1fbb, 1brr, 1p8i, 1fbk, 1ucq, 4hyx, 1p8u, 1f4z, 1ixf, 3vi0, 1qkp, 1qko, 1p8h, 1qm8, 4md2, 2zfe, 4md1, 1iw6, 3ns0, 1c3w, 1b…
WLXIGTLLMLI	WI10	FMVXDXXXKVG	FG10	0	6	[2z55, 1vgo, 3wqj, 1uaz, 2ei4]
WSXLAYMAMAI	WI10	FXLLPFFSKVG	FG10	1	6	[2m3g]
WAISTAAXLYI	WI10	DVXAKVGXGXI	DI10	4	6	[1m0k, 1s8l, 1at9, 1e0p, 1s8j, 1r84, 1r2n, 1pxs, 1jv7, 1ap9, 1pxr, 1m0l, 4hwl, 1s54, 1s53, 1o0a, 3han, 1kg9, 3hao, 3hap, 1kg8, 2wjk, 3has, 2wjl, 1q5j, 2zzl, 1q5i, 1f50, 1tn5, 3nsb, 1cwq, 3utv, 1tn0, 3utw, 3utx, 3uty, 1brx, 1brr, 1ucq, 4hyx, 1f4z, 1ixf, 3vi0, 1qkp, 1qko, 1p8h, 1qm8, 4md2, 2zfe, 4md1, 1iw6, 3ns0, 1c3w, 1bm1, 2ntu, 1kme, 2ntw, 1s52, 1s51, 1py6, 2at9, 4ov0, 1iw9, 2i20, 1vjm, 1x0s, 1q…
WVNVALAGIAI	WI10	DVXAKYVFXFI	DI10	0	6	[1e12, 2jaf]
WAISTAAXLYI	WI10	VXDXXXKVGXG	VG10	4	6	[1m0k, 1s8l, 1at9, 1e0p, 1s8j, 2i1x, 1r84, 1r2n, 1pxs, 1jv7, 1ap9, 1pxr, 1m0m, 1m0l, 4hwl, 1s54, 1s53, 1o0a, 1c8s, 3han, 1kg9, 3hao, 1c8r, 3hap, 1kg8, 2wjk, 3has, 2wjl, 1kgb, 1q5j, 2zzl, 1q5i, 1f50, 1dze, 1tn5, 3nsb, 2brd, 1cwq, 3utv, 1tn0, 3utw, 3utx, 3uty, 1brx, 1fbb, 1brr, 1ucq, 4hyx, 1p8u, 1f4z, 1ixf, 3vi0, 1qkp, 1qko, 1p8h, 1qm8, 4md2, 2zfe, 4md1, 1iw6, 3ns0, 1c3w, 1bm1, 2ntu, 1kme, 2ntw, 1s…
WLXIGTLLMLI	WI10	VXDXXXKVGXG	VG10	0	6	[2z55, 1vgo, 3wqj, 1uaz, 2ei4]
WAISTAAXLYI	WI10	VXXDGIMIXTG	VG10	4	3	[1m0k, 1s8l, 1at9, 1e0p, 1s8j, 2i1x, 1r84, 1r2n, 1pxs, 1jv7, 1jv6, 1ap9, 1pxr, 1m0m, 1m0l, 4hwl, 1s54, 1s53, 1o0a, 1c8s, 3han, 1kg9, 3hao, 1c8r, 3hap, 1kg8, 2wjk, 3has, 2wjl, 1kgb, 1q5j, 2zzl, 1q5i, 1f50, 1dze, 1tn5, 3nsb, 1cwq, 3utv, 1tn0, 3utw, 3utx, 3uty, 4fpd, 1brx, 1fbb, 1brr, 1p8i, 1fbk, 1ucq, 4hyx, 1p8u, 1f4z, 1ixf, 3vi0, 1qkp, 1qko, 1p8h, 1qm8, 4md2, 2zfe, 4md1, 1iw6, 3ns0, 1c3w, 1bm1, 2n…
WAISTAAXLYI	WI10	VVWLIGSEGAG	VG10	4	5	[2brd]
WYICGVCAFLI	WI10	STQIVVITSGL	SL10	4	3	[1xio, 2m3g, 4tl3]
WVNVALAGIAI	WI10	AKYVFAFXLLR	AR10	0	6	[2jaf]
WAISTAAXLYI	WI10	LFMVLXXXXKV	LV10	4	6	[1m0k, 1s8l, 1at9, 1e0p, 1s8j, 2i1x, 1r84, 1r2n, 1pxs, 1jv7, 1jv6, 1ap9, 1pxr, 1m0m, 1m0l, 4hwl, 1s54, 1s53, 1o0a, 1c8s, 3han, 1kg9, 3hao, 1c8r, 3hap, 1kg8, 2wjk, 3has, 2wjl, 1kgb, 1q5j, 2zzl, 1q5i, 1f50, 1dze, 1tn5, 3nsb, 2brd, 1cwq, 3utv, 1tn0, 3utw, 3utx, 3uty, 4fpd, 1brx, 1fbb, 1brr, 1p8i, 1fbk, 1ucq, 4hyx, 1p8u, 1f4z, 1ixf, 3vi0, 1qkp, 1qko, 1p8h, 1qm8, 4md2, 2zfe, 4md1, 1iw6, 3ns0, 1c3w, 1b…
WSXLAYMAMAI	WI10	LFXLLPFFSKV	LV10	1	6	[2m3g]
WYICGVCAFLI	WI10	LXGFLMSTQIV	LV10	4	3	[2m3g]
WLXIGTLLMLI	WI10	LFMVLXXXXKV	LV10	0	6	[1uaz]
WVNVALAGIAI	WI10	VSIXSYLXLXS	VS10	0	1	[1e12]
WAISTAAXLYI	WI10	VLRNVTVVLWS	VS10	4	5	[1brx, 1s8l, 1at9, 1e0p, 1s8j, 1r84, 1r2n, 4hyx, 1f4z, 1pxs, 1jv7, 1jv6, 1pxr, 4hwl, 1qkp, 1qko, 1s54, 1s53, 1o0a, 3han, 3hao, 3hap, 1kg8, 2wjk, 3has, 2wjl, 1c3w, 1bm1, 1q5i, 2ntu, 1kme, 2ntw, 1s52, 1s51, 1py6, 4ov0, 2i20, 1vjm, 1tn5, 1x0i, 1x0k, 3utv, 1tn0, 3utw, 3utx, 1xji, 3uty, 4fpd]
WYICGVCAFLI	WI10	VITSGLIAXLS	VS10	4	3	[2m3g]
WSXLAYMAMAI	WI10	VTTPLXLLSLS	VS10	1	2	[2m3g]
WLXIGTLLMLI	WI10	VPXXASAAXLS	VS10	0	1	[1uaz]
WAISTAAXLYI	WI10	LRNVTVVLWXA	LA10	4	5	[1s8l, 1at9, 1e0p, 1s8j, 1r84, 1r2n, 1pxs, 1jv7, 1jv6, 1ap9, 1pxr, 4hwl, 1s54, 1s53, 1o0a, 3han, 1kg9, 3hao, 3hap, 1kg8, 2wjk, 3has, 2wjl, 1q5j, 1q5i, 1f50, 1tn5, 3nsb, 3utv, 1tn0, 3utw, 3utx, 3uty, 4fpd, 1brx, 1brr, 1fbk, 1ucq, 4hyx, 1f4z, 1qkp, 1qko, 1p8h, 4md2, 4md1, 3ns0, 1c3w, 1bm1, 2ntu, 1kme, 2ntw, 1s52, 1s51, 1py6, 4ov0, 2i20, 1vjm, 3mbv, 1x0i, 1x0k, 1xji]
WVNVALAGIAI	WI10	VXAKYVFXFXL	VL10	0	6	[1e12, 2jaf]
WAISTAAXLYI	WI10	VLWSAYXVXWL	VL10	4	5	[1m0k, 1s8l, 1at9, 1e0p, 1s8j, 2i1x, 1r84, 1r2n, 1pxs, 1ap9, 1pxr, 1m0m, 1m0l, 4hwl, 1s54, 1s53, 1o0a, 1c8s, 3han, 1kg9, 3hao, 1c8r, 3hap, 1kg8, 2wjk, 3has, 2wjl, 1kgb, 1q5j, 2zzl, 1f50, 1dze, 1tn5, 3nsb, 2brd, 1cwq, 3utv, 1tn0, 3utw, 3utx, 3uty, 4fpd, 1brx, 1fbb, 1brr, 1p8i, 1fbk, 1ucq, 4hyx, 1p8u, 1f4z, 1ixf, 3vi0, 1qkp, 1qko, 1p8h, 1qm8, 4md2, 2zfe, 4md1, 1iw6, 3ns0, 1c3w, 1bm1, 2ntu, 1kme, 2n…
WYICGVCAFLI	WI10	VVIXSGLIAXL	VL10	4	3	[1xio, 2m3g]
WAISTAAXLYI	WI10	NXTVVLWSAYP	NP10	4	5	[1m0k, 1s8l, 1at9, 1e0p, 1s8j, 1r84, 1r2n, 1pxs, 1jv7, 1jv6, 1ap9, 1pxr, 1m0l, 4hwl, 1s54, 1s53, 1o0a, 3han, 1kg9, 3hao, 3hap, 1kg8, 2wjk, 3has, 2wjl, 1q5j, 2zzl, 1f50, 1tn5, 3nsb, 1cwq, 3utv, 1tn0, 3utw, 3utx, 3uty, 4fpd, 1brx, 1brr, 1p8i, 1fbk, 1ucq, 4hyx, 1f4z, 1ixf, 3vi0, 1qkp, 1qko, 1p8h, 1qm8, 4md2, 2zfe, 4md1, 1iw6, 3ns0, 1c3w, 1bm1, 2ntu, 1kme, 2ntw, 1s52, 1s51, 1py6, 4ov0, 1iw9, 2i20, 1v…
WAISTAAXLYI	WI10	RNXTVVLWSAY	RY10	4	5	[1m0k, 1s8l, 1at9, 1e0p, 1s8j, 1r84, 1r2n, 1pxs, 1jv7, 1jv6, 1ap9, 1pxr, 1m0l, 4hwl, 1s54, 1s53, 1o0a, 3han, 1kg9, 3hao, 3hap, 1kg8, 2wjk, 3has, 2wjl, 1q5j, 2zzl, 1q5i, 1f50, 1tn5, 3nsb, 1cwq, 3utv, 1tn0, 3utw, 3utx, 3uty, 4fpd, 1brx, 1brr, 1p8i, 1fbk, 1ucq, 4hyx, 1f4z, 1ixf, 3vi0, 1qkp, 1qko, 1p8h, 1qm8, 4md2, 2zfe, 4md1, 1iw6, 3ns0, 1c3w, 1bm1, 2ntu, 1kme, 2ntw, 1s52, 1s51, 1py6, 4ov0, 1iw9, 2i…
WAISTAAXLYI	WI10	VTVVLWSAYXV	VV10	4	5	[1m0k, 1s8l, 1at9, 1e0p, 1s8j, 1r84, 1r2n, 1pxs, 1jv7, 1jv6, 1ap9, 1pxr, 1m0l, 4hwl, 1s54, 1s53, 1o0a, 3han, 1kg9, 3hao, 3hap, 1kg8, 2wjk, 3has, 2wjl, 1q5j, 2zzl, 1f50, 1tn5, 3nsb, 1cwq, 3utv, 1tn0, 3utw, 3utx, 3uty, 4fpd, 1brx, 1brr, 1p8i, 1fbk, 1ucq, 4hyx, 1f4z, 1ixf, 3vi0, 1qkp, 1qko, 1p8h, 1qm8, 4md2, 2zfe, 4md1, 1iw6, 3ns0, 1c3w, 1bm1, 2ntu, 1kme, 2ntw, 1s52, 1s51, 1py6, 4ov0, 1iw9, 3vhz, 2i…
WAISTAAXLYI	WI10	TVVXWSAYXXV	TV10	4	5	[1m0k, 1s8l, 1at9, 1e0p, 1s8j, 2i1x, 1r84, 1r2n, 1pxs, 1jv7, 1jv6, 1ap9, 1pxr, 1m0m, 1m0l, 4hwl, 1s54, 1s53, 1o0a, 1c8s, 3han, 1kg9, 3hao, 1c8r, 3hap, 1kg8, 2wjk, 3has, 2wjl, 1kgb, 1q5j, 2zzl, 1f50, 1dze, 1tn5, 3nsb, 2brd, 1cwq, 3utv, 1tn0, 3utw, 3utx, 3uty, 4fpd, 1brx, 1fbb, 1brr, 1p8i, 1fbk, 1ucq, 4hyx, 1p8u, 1f4z, 1ixf, 3vi0, 1qkp, 1qko, 1p8h, 1qm8, 4md2, 2zfe, 4md1, 1iw6, 3ns0, 1c3w, 1bm1, 2n…
WAISTAAXLYI	WI10	VXXWSAYXXVW	VW10	4	5	[1m0k, 1s8l, 1at9, 1e0p, 1s8j, 2i1x, 1r84, 1r2n, 1pxs, 1jv7, 1jv6, 1ap9, 1pxr, 1m0m, 1m0l, 4hwl, 1s54, 1s53, 1o0a, 1c8s, 3han, 1kg9, 3hao, 1c8r, 3hap, 1kg8, 2wjk, 3has, 2wjl, 1kgb, 1q5j, 2zzl, 1f50, 1dze, 1tn5, 3nsb, 2brd, 1cwq, 3utv, 1tn0, 3utw, 3utx, 3uty, 4fpd, 1brx, 1fbb, 1brr, 1p8i, 1fbk, 1ucq, 4hyx, 1p8u, 1f4z, 1ixf, 3vi0, 1qkp, 1qko, 1p8h, 1qm8, 4md2, 2zfe, 4md1, 1iw6, 3ns0, 1c3w, 1bm1, 2n…
WVNVALAGIAI	WI10	IPLVSISSYLG	IG10	0	1	[1e12, 2jaf]
WAISTAAXLYI	WI10	WXAYXVVWXXG	WG10	4	5	[1m0k, 1at9, 1e0p, 2i1x, 1r84, 1r2n, 1pxs, 1ap9, 1pxr, 1m0m, 4hwl, 1s54, 1s53, 1o0a, 1c8s, 3han, 1kg9, 3hao, 1c8r, 3hap, 1kg8, 2wjk, 3has, 2wjl, 1kgb, 1q5j, 2zzl, 1f50, 1dze, 1tn5, 3nsb, 2brd, 3utv, 1tn0, 3utw, 3utx, 3uty, 4fpd, 1brx, 1fbb, 1brr, 1p8i, 1fbk, 1ucq, 4hyx, 1p8u, 1f4z, 1ixf, 3vi0, 1qkp, 1qko, 1p8h, 1qm8, 4md2, 2zfe, 4md1, 1iw6, 3ns0, 1c3w, 1bm1, 2ntu, 1kme, 2ntw, 1s52, 1s51, 1py6, 4o…
WVNVALAGIAI	WI10	TSWAYSVLDVF	TF10	0	6	[1e12]
WAISTAAXLYI	WI10	LDVSXKVGXGL	LL10	4	6	[1m0k, 1s8l, 1at9, 1e0p, 1s8j, 1r84, 1r2n, 1pxs, 1jv7, 1ap9, 1pxr, 1m0l, 4hwl, 1s54, 1s53, 1o0a, 3han, 1kg9, 3hao, 3hap, 1kg8, 2wjk, 3has, 2wjl, 1q5j, 2zzl, 1q5i, 1f50, 1tn5, 3nsb, 2brd, 1cwq, 3utv, 1tn0, 3utw, 3utx, 3uty, 1brx, 1brr, 1ucq, 4hyx, 1p8u, 1f4z, 1ixf, 3vi0, 1qkp, 1qko, 1p8h, 1qm8, 4md2, 2zfe, 4md1, 1iw6, 3ns0, 1c3w, 1bm1, 2ntu, 1kme, 2ntw, 1s52, 1s51, 1py6, 2at9, 4ov0, 1iw9, 3vhz, 2i…
WLXIGTLLMLI	WI10	LVXXIASAAYL	LL10	0	1	[2z55, 1vgo, 3wqj, 1uaz, 2ei4]
WVNVALAGIAI	WI10	LVSISSYLXXL	LL10	0	1	[1e12]
WSXLAYMAMAI	WI10	SKVGFSFLDLH	SH10	1	6	[2m3g]
WAISTAAXLYI	WI10	GTXLAXVGADG	GG10	4	3	[1s8l, 1e0p, 1s8j, 1r84, 1r2n, 4hyx, 1f4z, 1pxs, 1jv7, 1jv6, 1pxr, 4hwl, 1qkp, 1qko, 1s54, 1s53, 1o0a, 3han, 3hao, 3hap, 2wjk, 3has, 2wjl, 1c3w, 1q5i, 2ntu, 1kme, 2ntw, 1s52, 1s51, 1py6, 2i20, 1vjm, 1tn5, 1x0i, 1x0k, 3utv, 1tn0, 3utw, 3utx, 1xji, 3uty]
WSXLAYMAMAI	WI10	HWIYVAGMTIG	HG10	1	0	[2m3g]
WLXIGTLLMLI	WI10	IAXAAYLXMFF	IF10	0	1	[2z55, 1vgo, 3wqj, 1uaz, 2ei4]
WSXLAYMAMAI	WI10	WIYVAGMTIGA	WA10	1	0	[2m3g]
WSXLAYMAMAI	WI10	YVAGMTIGALH	YH10	1	0	[2m3g]
WSXLAYMAMAI	WI10	AGMTIGALHFW	AW10	1	0	[2m3g]
WSXLAYMAMAI	WI10	GMTIGALHFWS	GS10	1	0	[2m3g]
WSXLAYMAMAI	WI10	VAXMTIGALHF	VF10	1	0	[2m3g]
WSXLAYMAMAI	WI10	TIGALHFWSLS	TS10	1	0	[2m3g]
WVNVALAGIAI	WI10	TLMIPLVSIXS	TS10	0	1	[1e12, 2jaf]
WSXLAYMAMAI	WI10	MVTTPLLXLXL	ML10	1	2	[2m3g]
WSXLAYMAMAI	WI10	MTIGALHFWSL	ML10	1	0	[2m3g]
WVNVALAGIAI	WI10	MIPLVSISSYL	ML10	0	1	[1e12, 2jaf]
WSXLAYMAMAI	WI10	TTPLLLLSLSW	TW10	1	2	[2m3g]
WAISTAAXLYI	WI10	IMIGTGLVXAL	IL10	4	3	[1at9, 1e0p, 2i1x, 1r84, 1r2n, 1pxs, 1ap9, 1pxr, 1m0m, 4hwl, 1s54, 1s53, 1o0a, 1c8s, 3han, 1kg9, 3hao, 1c8r, 3hap, 1kg8, 2wjk, 3has, 2wjl, 1kgb, 1q5j, 2zzl, 1q5i, 1f50, 1tn5, 3nsb, 2brd, 3utv, 1tn0, 3utx, 3uty, 4fpd, 1brx, 1fbb, 1brr, 1fbk, 1ucq, 1p8u, 1f4z, 1ixf, 3vi0, 1qkp, 1qko, 1p8h, 4md2, 4md1, 3ns0, 1c3w, 1bm1, 2ntu, 1kme, 2ntw, 1s52, 1s51, 1py6, 2at9, 4ov0, 1iw9, 3vhz, 2i20, 2i21, 1vjm, 3m…
WSXLAYMAMAI	WI10	IDXXVTTPLLL	IL10	1	2	[2m3g]
WSXLAYMAMAI	WI10	IYVAGMTIGAL	IL10	1	0	[2m3g]
WYICGVCAFLI	WI10	QIVVITSGLIA	QA10	4	3	[1xio, 2m3g, 4tl3]
WSXLAYMAMAI	WI10	DWMVTTXLXXL	DL10	1	2	[2m3g]
WLXIGTLLMLI	WI10	VPGIAXAAYLA	VA10	0	1	[2z55, 1vgo, 3wqj, 2ei4]
WVNVALAGIAI	WI10	VLDVFAKYVFA	VA10	0	6	[1e12, 2jaf]
WYICGVCAFLI	WI10	TLIGFLMSTQI	TI10	4	3	[2m3g]
WAISTAAXLYI	WI10	TILAXVGADGI	TI10	4	3	[1s8l, 1at9, 1e0p, 1s8j, 1r84, 1r2n, 1pxs, 1jv7, 1jv6, 1pxr, 4hwl, 1s54, 1s53, 1o0a, 3han, 3hao, 1kg8, 3hap, 2wjk, 3has, 2wjl, 1q5i, 1f50, 1tn5, 3utv, 1tn0, 3utw, 3utx, 3uty, 4fpd, 1brx, 4hyx, 1f4z, 1qkp, 1qko, 1p8h, 4md2, 4md1, 1c3w, 1bm1, 2ntu, 1kme, 2ntw, 1s52, 1s51, 1py6, 4ov0, 2i20, 1vjm, 3mbv, 1x0i, 1x0k, 1xji]
WYICGVCAFLI	WI10	TQIVVITXGLI	TI10	4	3	[1xio, 2m3g, 4tl3]
WAISTAAXLYI	WI10	IXAXVGADGIM	IM10	4	3	[1s8l, 1at9, 1e0p, 1s8j, 1r84, 1r2n, 1pxs, 1jv7, 1jv6, 1ap9, 1pxr, 4hwl, 1s54, 1s53, 1o0a, 3han, 1kg9, 3hao, 3hap, 1kg8, 2wjk, 3has, 2wjl, 1q5j, 1q5i, 1f50, 1tn5, 3utv, 1tn0, 3utw, 3utx, 3uty, 4fpd, 1brx, 1fbk, 1ucq, 4hyx, 1f4z, 1qkp, 1qko, 1p8h, 4md2, 4md1, 1c3w, 1bm1, 2ntu, 1kme, 2ntw, 1s52, 1s51, 1py6, 4ov0, 2i20, 1vjm, 3mbv, 1x0i, 1x0k, 1xji]
WAISTAAXLYI	WI10	AXXXADGIMIG	AG10	4	3	[1m0k, 1s8l, 1at9, 1e0p, 1s8j, 1r84, 1r2n, 1pxs, 1jv7, 1jv6, 1ap9, 1pxr, 1m0l, 4hwl, 1s54, 1s53, 1o0a, 3han, 1kg9, 3hao, 1kg8, 3hap, 2wjk, 3has, 2wjl, 1q5j, 2zzl, 1q5i, 1f50, 1tn5, 3nsb, 1cwq, 3utv, 1tn0, 3utw, 3utx, 3uty, 4fpd, 1brx, 1brr, 1p8i, 1fbk, 1ucq, 4hyx, 1f4z, 1ixf, 3vi0, 1qkp, 1qko, 1p8h, 1qm8, 4md2, 2zfe, 4md1, 1iw6, 3ns0, 1c3w, 1bm1, 2ntu, 1kme, 2ntw, 1s52, 1s51, 1py6, 4ov0, 1iw9, 2i…
WLXIGTLLMLI	WI10	AXAAYLSMFFG	AG10	0	1	[1uaz]
WAISTAAXLYI	WI10	ADGIMIGTGLV	AV10	4	3	[1m0k, 1s8l, 1at9, 1e0p, 1s8j, 2i1x, 1r84, 1r2n, 1pxs, 1ap9, 1pxr, 1m0m, 1m0l, 4hwl, 1s54, 1s53, 1o0a, 1c8s, 3han, 1kg9, 3hao, 1c8r, 3hap, 1kg8, 2wjk, 3has, 2wjl, 1kgb, 1q5j, 2zzl, 1q5i, 1f50, 1dze, 1tn5, 3nsb, 2brd, 1cwq, 3utv, 1tn0, 3utw, 3utx, 3uty, 4fpd, 1brx, 1fbb, 1brr, 1p8i, 1fbk, 1ucq, 4hyx, 1p8u, 1f4z, 1ixf, 3vi0, 1qkp, 1qko, 1p8h, 1qm8, 4md2, 2zfe, 4md1, 1iw6, 3ns0, 1c3w, 1bm1, 2ntu, 1k…
WLXIGTLLMLI	WI10	AFXVLDVTAKV	AV10	0	6	[2z55, 1vgo, 3wqj, 2ei4]
WVNVALAGIAI	WI10	ATSWAYXVLDV	AV10	0	6	[1e12]
WAISTAAXLYI	WI10	DXIMIXTGLXG	DG10	4	3	[1m0k, 1s8l, 1at9, 1e0p, 1s8j, 2i1x, 1r84, 1r2n, 1pxs, 1ap9, 1pxr, 1m0m, 4hwl, 1s54, 1s53, 1o0a, 1c8s, 3han, 1kg9, 3hao, 1c8r, 3hap, 1kg8, 2wjk, 3has, 2wjl, 1kgb, 1q5j, 2zzl, 1q5i, 1f50, 1dze, 1tn5, 3nsb, 2brd, 1cwq, 3utv, 1tn0, 3utw, 3utx, 3uty, 4fpd, 1brx, 1fbb, 1brr, 1p8i, 1fbk, 1ucq, 4hyx, 1p8u, 1f4z, 1ixf, 3vi0, 1qkp, 1qko, 1p8h, 1qm8, 4md2, 2zfe, 4md1, 1iw6, 3ns0, 1c3w, 1bm1, 2ntu, 1kme, 2n…
WAISTAAXLYI	WI10	LVGXDGIMIXT	LT10	4	3	[1m0k, 1s8l, 1at9, 1e0p, 1s8j, 1r84, 1r2n, 1pxs, 1jv7, 1jv6, 1ap9, 1pxr, 1m0l, 4hwl, 1s54, 1s53, 1o0a, 3han, 1kg9, 3hao, 1c8r, 1kg8, 2wjk, 3has, 2wjl, 1kgb, 1q5j, 2zzl, 1q5i, 1f50, 1tn5, 3nsb, 1cwq, 3utv, 1tn0, 3utw, 3utx, 3uty, 4fpd, 1brx, 1brr, 1p8i, 1fbk, 1ucq, 4hyx, 1p8u, 1f4z, 1ixf, 3vi0, 1qkp, 1qko, 1p8h, 1qm8, 4md2, 2zfe, 4md1, 1iw6, 3ns0, 1c3w, 1bm1, 2ntu, 1kme, 2ntw, 1s52, 1s51, 1py6, 4o…
WSXLAYMAMAI	WI10	ARYXDWMVTTP	AP10	1	2	[2m3g]
WSXLAYMAMAI	WI10	YXXWXVTXXLL	YL10	1	2	[2m3g]
WSXLAYMAMAI	WI10	RYXXWXVTXXL	RL10	1	2	[2m3g]
WLXIGTLLMLI	WI10	GIASAAYLXMF	GF10	0	1	[2z55, 1vgo, 3wqj, 1uaz, 2ei4]
WYICGVCAFLI	WI10	MSTQIVVITSG	MG10	4	3	[1xio, 2m3g, 4tl3]
WLXIGTLLMLI	WI10	PXIASAAYXXM	PM10	0	1	[2z55, 1uaz, 1vgo, 3wqj, 2ei4]
WAISTAAXLYI	WI10	DXGTXLAXVGA	DA10	4	3	[1s8l, 1s8j, 1q5i, 1kme, 1r84, 1r2n, 4hyx, 1jv7, 1jv6, 1qkp, 1s54, 1s53, 1x0i, 3han, 3utv, 1tn0, 3utw, 1xji, 3has, 3uty]
WVNVALAGIAI	WI10	LMIPLVSISSY	LY10	0	1	[1e12, 2jaf]
WLXIGTLLMLI	WI10	ITILVPGIASA	IA10	0	1	[2z55, 1vgo, 2ei4]
WVNVALAGIAI	WI10	LXVXAKYXXAF	LF10	0	6	[1e12, 2jaf]
WSXLAYMAMAI	WI10	LPFFSKVGFXF	LF10	1	6	[2m3g]
WVNVALAGIAI	WI10	WGATLMIPLVS	WS10	0	1	[2jaf]
WSXLAYMAMAI	WI10	WMVTTPLLXLS	WS10	1	2	[2m3g]
WYICGVCAFLI	WI10	GFLMSTQIVVI	GI10	4	3	[1xio, 2m3g, 4tl3]
WVNVALAGIAI	WI10	GATLMIPLVSI	GI10	0	1	[1e12, 2jaf]
WLXIGTLLMLI	WI10	AITILVPGIAS	AS10	0	1	[2z55, 1vgo]
WVNVALAGIAI	WI10	ATLMIPXVSIS	AS10	0	1	[1e12, 2jaf]
WVNVALAGIAI	WI10	SWAYSXLDVFA	SA10	0	6	[1e12, 2jaf]
WVNVALAGIAI	WI10	WAYSXLDVFAK	WK10	0	6	[1e12, 2jaf]
WVNVALAGIAI	WI10	AYSXLDVFAKY	AY10	0	6	[1e12, 2jaf]
WVNVALAGIAI	WI10	SXLDVFAKYXF	SF10	0	6	[1e12, 2jaf]
WYICGVCAFLI	WI10	LMSTQIVVITS	LS10	4	3	[1xio, 2m3g, 4tl3]
WSXLAYMAMAI	WI10	LLPFFSKVGFS	LS10	1	6	[2m3g]
WAISTAAXLYI	WI10	SAYXVVWLIGS	SS10	4	5	[1brx, 1at9, 1fbb, 1bm1, 1brr, 1s52, 1r84, 1r2n, 1ap9, 1pxr, 4hwl, 3han, 2brd, 3hap, 3utv, 1tn0, 3utx, 1xji, 3has, 3uty]
WAISTAAXLYI	WI10	AYXVVWLIGSE	AE10	4	5	[1at9, 1fbb, 1brr, 1s52, 1r84, 1r2n, 1ap9, 1pxr, 4hwl, 3han, 2brd, 3hap, 3utv, 1tn0, 3utx, 1xji, 3has, 3uty]
WAISTAAXLYI	WI10	YXVVWLIGSEG	YG10	4	5	[1fbb, 1brr, 1s52, 1r84, 1r2n, 1ap9, 1pxr, 4hwl, 3han, 2brd, 3hap, 3utv, 1tn0, 3utx, 1xji, 3has, 3uty]
WAISTAAXLYI	WI10	PVVWLIGSEGA	PA10	4	5	[1fbb, 1brr, 2brd]
WAISTAAXLYI	WI10	IGTGLVGALTK	IK10	4	3	[1at9, 2brd]
WSXLAYMAMAI	WI10	FSKVGFSFLXL	FL10	1	6	[2m3g]
WLXIGTLLMLI	WI10	ETLXFMVLDVT	ET10	0	6	[2z55, 1vgo, 3wqj, 1uaz, 2ei4]
WLXIGTLLMLI	WI10	EYYAITILVPG	EG10	0	1	[1vgo]
WAISTAAXLYI	WI10	MIGTGLVGALT	MT10	4	3	[1brx, 1at9, 1fbb, 1bm1, 1q5i, 1brr, 1s52, 1fbk, 1ucq, 1iw9, 3vhz, 1pxr, 4hwl, 1ixf, 3vi0, 1p8h, 2brd, 1x0k, 1tn0, 3utx]
WAISTAAXLYI	WI10	TXPLXXXXLXL	TL10	4	2	[1brx, 1s8l, 1at9, 1e0p, 1s8j, 1r84, 1r2n, 4hyx, 1f4z, 1pxs, 1jv7, 1jv6, 1pxr, 1qkp, 1qko, 1s54, 1s53, 3han, 3hap, 2wjk, 3has, 2wjl, 1c3w, 1bm1, 1q5i, 2ntu, 1kme, 2ntw, 1s52, 1s51, 1py6, 1vjm, 1tn5, 1x0i, 1x0k, 3utv, 1tn0, 3utw, 3utx, 1xji, 3uty]
WVNVALAGIAI	WI10	YSVLDVFAKYV	YV10	0	6	[1e12, 2jaf]
WSXLAYMAMAI	WI10	TPLLLLSLSWT	TT10	1	2	[2m3g]
WSXLAYMAMAI	WI10	PFFSKVGFSFL	PL10	1	6	[2m3g]
WVNVALAGIAI	WI10	PXVSISSYXGL	PL10	0	1	[1e12]
WSXLAYMAMAI	WI10	KVGFSFLDLHG	KG10	1	6	[2m3g]
WAISTAAXLYI	WI10	QGTILAXVGAD	QD10	4	3	[1s8l, 1s8j, 1q5i, 1kme, 1r84, 1r2n, 4hyx, 1jv7, 1jv6, 1qkp, 1s54, 1s53, 1x0i, 3han, 3utv, 3hap, 1tn0, 3utw, 1xji, 3has, 3uty]
WYICGVCAFLI	WI10	IVVITSGLIAD	ID10	4	3	[1xio, 2m3g, 4tl3]
WYICGVCAFLI	WI10	FLMSTQIVVIT	FT10	4	3	[1xio, 2m3g, 4tl3]
WAISTAAXLYI	WI10	PLLLLDLALLV	PV10	4	2	[1brx]
WSXLAYMAMAI	WI10	CLLPFFSKVGF	CF10	1	6	[2m3g]
WSXLAYMAMAI	WI10	FFSKVGFSFLD	FD10	1	6	[2m3g]
STIAFLFVLYY	SY10	GVXALMIXTGL	GL10	4	3	[2z55, 1vgo, 2ei4]
STIAFLFVLYY	SY10	TLXGVDALXIV	TV10	4	3	[2z55, 1vgo, 2ei4]
STIAFLFVLYY	SY10	IGXDALMXXXG	IG10	4	3	[2z55, 1vgo, 2ei4]
STIAFLFVLYY	SY10	LMIXXGLXXXL	LL10	4	3	[2z55, 1vgo, 2ei4]
STIAFLFVLYY	SY10	ALXIVTGLXXA	AA10	4	3	[2z55, 1vgo, 2ei4]
STIAFLFVLYY	SY10	VTIGTLIGVDA	VA10	4	3	[1vgo]
STIAFLFVLYY	SY10	IGXLIGVDXLM	IM10	4	3	[2z55, 1vgo]
STIAFLFVLYY	SY10	DALMIXTGXXG	DG10	4	3	[2z55, 1vgo, 2ei4]
STIAFLFVLYY	SY10	LXXXDALMIXT	LT10	4	3	[2z55, 1vgo, 2ei4]
STIAFLFVLYY	SY10	GTLIGVDALMI	GI10	4	3	[2z55, 1vgo]
STIAFLFVLYY	SY10	VXALMIVTGLI	VI10	4	3	[2z55, 1vgo, 2ei4]
STIAFLFVLYY	SY10	TIGXLIGVXAL	TL10	4	3	[2z55, 1vgo]
YLTWALSTPXI	YI10	AITFDIAMCVT	AT10	2	3	[3qbl, 3vvk, 3a7k, 3qbg, 3abw, 3qbi, 3qbk]
YYVTLVGISGI	YI10	APRYIXWILTT	AT10	1	2	[1gue, 3qap, 3qdc, 1h68, 1gu8]
YIXWILTTPXI	YI10	ISGIAAVAYXV	IV10	2	1	[1gue, 3qap, 3qdc, 2f93, 2ksy, 2f95, 1jgj, 1h68, 1gu8, 1h2s]
YYVTLVGISGI	YI10	IXWILTTPLXV	IV10	1	2	[1gue, 3qap, 3qdc, 2f93, 2ksy, 2f95, 1jgj, 1h68, 1gu8]
YSALDIVAKYI	YI10	IAVSTILVPVV	IV10	6	1	[3vvk, 3qbl, 3qbg, 3qbi, 3qbk]
YICGVCAFLII	YI10	IGFLMSTQIVV	IV10	4	3	[2m3g]
YINIALAGLSI	YI10	IAVSTILVPVV	IV10	0	1	[3qbl, 3vvk, 3qbg, 3qbi, 3qbk]
YLTWALSTPXI	YI10	IAVSTILVPVV	IV10	2	1	[3qbl, 3vvk, 3qbg, 3qbi, 3qbk]
YLTWALSTPXI	YI10	ILVPVVSIASY	IY10	2	1	[3qbl, 3vvk, 3a7k, 3qbg, 3abw, 3qbi, 3qbk]
YINIALAGLSI	YI10	ILVPVVSIASY	IY10	0	1	[3qbl, 3vvk, 3a7k, 3abw, 3qbg, 3qbi, 3qbk]
YSALDIVAKYI	YI10	ILVPVVSIASY	IY10	6	1	[3vvk, 3qbl, 3a7k, 3abw, 3qbg, 3qbi, 3qbk]
YEYLVAMFIPI	YI10	YAXYXDWMVTT	YT10	1	2	[2m3g]
YYAITILVPGI	YI10	LLXLIGXFYXI	LI10	1	0	[1vgo]
YSALDIVAKYI	YI10	LXVVXWLGYPI	LI10	6	5	[3vvk, 3qbl, 3a7k, 3abw, 3qbg, 3qbi, 3qbk]
YEYLVAMFIPI	YI10	LHWIYVAGMTI	LI10	1	0	[2m3g]
YYAITILVPGI	YI10	MVXDXXXKVGF	MF10	1	6	[1vgo]
YYAITILVPGI	YI10	FMVXDXXXKVG	FG10	1	6	[1vgo]
YYVTLVGISGI	YI10	FWXGAIGMLVG	FG10	1	0	[1gue, 4gyc, 3qap, 3qdc, 2f93, 2ksy, 2f95, 1jgj, 1h68, 1gu8]
YEYLVAMFIPI	YI10	FXLLPFFSKVG	FG10	1	6	[2m3g]
YFTVLWIGYPI	YI10	FXLLPFFSKVG	FG10	5	6	[1xio, 2m3g, 4tl3]
YIXWILTTPXI	YI10	TVVMLAGFAXA	TA10	2	3	[3qap, 3qdc, 2ksy, 1jgj, 1h2s]
YYVTLVGISGI	YI10	DLVXKVGFXXI	DI10	1	6	[1gue, 4gyc, 3qap, 3qdc, 2f93, 2ksy, 2f95, 1jgj, 1h68, 1gu8]
YIXWILTTPXI	YI10	VAYXVMALGVG	VG10	2	1	[3qap, 3qdc, 2ksy, 1jgj]
YYAITILVPGI	YI10	VXDXXXKVGXG	VG10	1	6	[1vgo]
YLTWALSTPXI	YI10	VPVVSIASYTG	VG10	2	1	[3qbl, 3vvk, 3a7k, 3qbg, 3abw, 3qbi, 3qbk]
YSALDIVAKYI	YI10	VPVVSIASYTG	VG10	6	1	[3vvk, 3qbl, 3a7k, 3abw, 3qbg, 3qbi, 3qbk]
YINIALAGLSI	YI10	VPVVSIASYTG	VG10	0	1	[3qbl, 3vvk, 3a7k, 3abw, 3qbg, 3qbi, 3qbk]
YICGVCAFLII	YI10	STQIVVITSGL	SL10	4	3	[1xio, 2m3g, 4tl3]
YSALDIVAKYI	YI10	SLYINIALAXL	SL10	6	0	[3vvk, 3qbl, 3a7k, 3abw, 3qbg, 3qbi, 3qbk]
YYAITILVPGI	YI10	AKVGXGFXLLR	AR10	1	6	[1vgo]
YICGVCAFLII	YI10	LXGFLMSTQIV	LV10	4	3	[2m3g]
YFTVLWIGYPI	YI10	LFXLLPFFSKV	LV10	5	6	[1xio, 2m3g, 4tl3]
YLTWALSTPXI	YI10	LXAVSTXLXXV	LV10	2	1	[3qbl, 3vvk, 3qbg, 3qbi, 3qbk]
YYVTLVGISGI	YI10	LIVYLDLVTXV	LV10	1	6	[1gue, 4gyc, 3qap, 3qdc, 2f93, 2ksy, 2f95, 1jgj, 1h68, 1gu8]
YSALDIVAKYI	YI10	LXAVSTXLXXV	LV10	6	1	[3vvk, 3qbl, 3qbg, 3qbi, 3qbk]
YINIALAGLSI	YI10	LXAVSTXLXXV	LV10	0	1	[3qbl, 3vvk, 3qbg, 3qbi, 3qbk]
YYVTLVGISGI	YI10	LFXLGAIGXLV	LV10	1	0	[1gue, 4gyc, 3qap, 3qdc, 2f93, 2ksy, 2f95, 1jgj, 1h68, 1gu8]
YEYLVAMFIPI	YI10	LFXLLPFFSKV	LV10	1	6	[2m3g]
YINIALAGLSI	YI10	VSIXSYTGLXS	VS10	0	1	[3qbl, 3vvk, 3a7k, 3abw, 3qbg, 3qbi, 3qbk]
YLTWALSTPXI	YI10	VSIXSYLXLXS	VS10	2	1	[1e12]
YLTWALSTPXI	YI10	VSIXSYTGLXS	VS10	2	1	[3qbl, 3vvk, 3a7k, 3qbg, 3abw, 3qbi, 3qbk]
YEYLVAMFIPI	YI10	VTTPLXLLSLS	VS10	1	2	[2m3g]
YSALDIVAKYI	YI10	VSIXSYTGLXS	VS10	6	1	[3vvk, 3qbl, 3a7k, 3abw, 3qbg, 3qbi, 3qbk]
YICGVCAFLII	YI10	VITSGLIAXLS	VS10	4	3	[2m3g]
YYVTLVGISGI	YI10	VXKVGFGFIXL	VL10	1	6	[1gue, 4gyc, 3qap, 3qdc, 2f93, 2ksy, 2f95, 1jgj, 1h68, 1gu8]
YYAITILVPGI	YI10	VXAKVGFGFXL	VL10	1	6	[1vgo]
YICGVCAFLII	YI10	VVIXSGLIAXL	VL10	4	3	[1xio, 2m3g]
YINIALAGLSI	YI10	VAKYIFAXXLL	VL10	0	6	[3qbl, 3vvk, 3abw, 3qbg, 3qbi, 3qbk]
YYVTLVGISGI	YI10	LVTKVGFXXIA	LA10	1	6	[1gue, 4gyc, 3qap, 3qdc, 2f93, 2ksy, 2f95, 1jgj, 1h68, 1gu8]
YYAITILVPGI	YI10	LXLIGTFXXIA	LA10	1	0	[1vgo]
YIXWILTTPXI	YI10	LNTVVMLAGXA	LA10	2	3	[1gue, 3qap, 3qdc, 2f93, 2ksy, 2f95, 1jgj, 1h68, 1gu8, 1h2s]
YIXWILTTPXI	YI10	LXGIXGIAAVA	LA10	2	1	[1gue, 3qap, 3qdc, 2f93, 2ksy, 2f95, 1jgj, 1h68, 1gu8, 1h2s]
YIXWILTTPXI	YI10	VMLAGFAGAMV	VV10	2	3	[3qap, 3qdc, 1jgj]
YLTWALSTPXI	YI10	TVIAADIXMXV	TV10	2	3	[1e12, 2jaf, 2jag]
YIXWILTTPXI	YI10	TLXGISGIAAV	TV10	2	1	[1gue, 3qap, 3qdc, 2f93, 2ksy, 2f95, 1jgj, 1h68, 1gu8, 1h2s]
YLTWALSTPXI	YI10	TSWAYSALXIV	TV10	2	6	[3qbl, 3vvk, 3a7k, 3qbg, 3abw, 3qbi, 3qbk]
YINIALAGLSI	YI10	TSWAYSALXIV	TV10	0	6	[3qbl, 3vvk, 3a7k, 3abw, 3qbg, 3qbi, 3qbk]
YLTWALSTPXI	YI10	TAITFDIXMCV	TV10	2	3	[3qbl, 3vvk, 3qbg, 3abw, 3qbi, 3qbk]
YSALDIVAKYI	YI10	TVVXWLGYPXV	TV10	6	5	[3vvk, 3qbl, 3a7k, 3abw, 3qbg, 3qbi, 3qbk]
YSALDIVAKYI	YI10	VXXWLGYPXVW	VW10	6	5	[3vvk, 3qbl, 3a7k, 3abw, 3qbg, 3qbi, 3qbk]
YYVTLVGISGI	YI10	IVYLDLVTKVG	IG10	1	6	[1gue, 4gyc, 3qap, 3qdc, 2f93, 2ksy, 2f95, 1jgj, 1h68, 1gu8]
YIXWILTTPXI	YI10	ITLNTVVMLAG	IG10	2	3	[1gue, 3qap, 3qdc, 2f93, 2ksy, 2f95, 1jgj, 1h68, 1gu8, 1h2s]
YLTWALSTPXI	YI10	ITFDIXMXVTG	IG10	2	3	[3qbl, 3vvk, 3a7k, 3qbg, 3abw, 3qbi, 3qbk]
YLTWALSTPXI	YI10	IXADIXMXVTG	IG10	2	3	[1e12, 2jaf, 2jag]
YLTWALSTPXI	YI10	IPLVSISSYLG	IG10	2	1	[1e12, 2jaf]
YSALDIVAKYI	YI10	WXXYPIVWXXG	WG10	6	5	[3vvk, 3qbl, 3a7k, 3abw, 3qbg, 3qbi, 3qbk]
YYAITILVPGI	YI10	GTXLMLIGTXY	GY10	1	0	[1vgo]
YYAITILVPGI	YI10	LXXGTLXMLXG	LG10	1	0	[1vgo]
YSALDIVAKYI	YI10	LKLLTVVXXLG	LG10	6	5	[3vvk, 3qbl, 3abw, 3qbg, 3qbi, 3qbk]
YYAITILVPGI	YI10	LXGTFYFIARG	LG10	1	0	[1vgo]
YYVTLVGISGI	YI10	LXTPLIVXFLG	LG10	1	2	[1gue, 4gyc, 3qap, 3qdc, 2f93, 2ksy, 2f95, 1jgj, 1h68, 1gu8]
YYVTLVGISGI	YI10	LXGXLAFAWAG	LG10	1	0	[1gue, 4gyc, 3qap, 3qdc, 2f93, 2ksy, 2f95, 1jgj, 1h68, 1gu8]
YYAITILVPGI	YI10	TXLMLIGTXYF	TF10	1	0	[1vgo]
YIXWILTTPXI	YI10	TLNTVVMLAGF	TF10	2	3	[1gue, 3qap, 3qdc, 2f93, 2ksy, 2f95, 1jgj, 1h68, 1gu8, 1h2s]
YLTWALSTPXI	YI10	LVSISSYLXXL	LL10	2	1	[1e12]
YYVTLVGISGI	YI10	LXXIGXLVXXL	LL10	1	0	[1gue, 4gyc, 3qap, 3qdc, 2f93, 2ksy, 2f95, 1jgj, 1h68, 1gu8]
YYAITILVPGI	YI10	LWLXXGXLXXL	LL10	1	0	[1vgo]
YYAITILVPGI	YI10	LFXXXXXXXXL	LL10	1	2	[1vgo]
YLTWALSTPXI	YI10	LFTXITFDIXM	LM10	2	3	[3qbl, 3vvk, 3qbg, 3qbi, 3qbk]
YLTWALSTPXI	YI10	LFTXIAADIXM	LM10	2	3	[2jaf, 2jag]
YFTVLWIGYPI	YI10	SKVGFSFLDLH	SH10	5	6	[2m3g]
YEYLVAMFIPI	YI10	SKVGFSFLDLH	SH10	1	6	[2m3g]
YYAITILVPGI	YI10	GTXYFIARGWG	GG10	1	0	[1vgo]
YEYLVAMFIPI	YI10	HWIYVAGMTIG	HG10	1	0	[2m3g]
YYAITILVPGI	YI10	IGTLLMLIGXF	IF10	1	0	[1vgo]
YSALDIVAKYI	YI10	IAXAGLSILLF	IF10	6	0	[3vvk, 3qbl, 3a7k, 3abw, 3qbg, 3qbi, 3qbk]
YSALDIVAKYI	YI10	SSLYINXALAG	SG10	6	0	[3vvk, 3qbl, 3abw]
YLTWALSTPXI	YI10	SLFTVIAADIG	SG10	2	3	[2jaf, 2jag]
YSALDIVAKYI	YI10	SILLFVFMTRG	SG10	6	0	[3vvk, 3qbi]
YEYLVAMFIPI	YI10	YVAGMTIGALH	YH10	1	0	[2m3g]
YEYLVAMFIPI	YI10	WIYVAGMTIGA	WA10	1	0	[2m3g]
YEYLVAMFIPI	YI10	VAXMTIGALHF	VF10	1	0	[2m3g]
YYVTLVGISGI	YI10	VYLDLVTXVGF	VF10	1	6	[1gue, 4gyc, 3qap, 3qdc, 2f93, 2ksy, 2f95, 1jgj, 1h68, 1gu8]
YEYLVAMFIPI	YI10	GMTIGALHFWS	GS10	1	0	[2m3g]
YEYLVAMFIPI	YI10	AGMTIGALHFW	AW10	1	0	[2m3g]
YIXWILTTPXI	YI10	AYXVMALGVGW	AW10	2	1	[3qap, 3qdc, 2ksy, 1jgj]
YLTWALSTPXI	YI10	TILVPVVSIXS	TS10	2	1	[3qbl, 3vvk, 3a7k, 3qbg, 3abw, 3qbi, 3qbk]
YFTVLWIGYPI	YI10	TFLFCLLPFFS	TS10	5	6	[1xio, 2m3g, 4tl3]
YINIALAGLSI	YI10	TILVPVVSIXS	TS10	0	1	[3qbl, 3vvk, 3a7k, 3abw, 3qbg, 3qbi, 3qbk]
YLTWALSTPXI	YI10	TLMIPLVSIXS	TS10	2	1	[1e12, 2jaf, 2jag]
YEYLVAMFIPI	YI10	TIGALHFWSLS	TS10	1	0	[2m3g]
YSALDIVAKYI	YI10	TILVPVVSIXS	TS10	6	1	[3vvk, 3qbl, 3a7k, 3abw, 3qbg, 3qbi, 3qbk]
YIXWILTTPXI	YI10	SGIAAVAYXVM	SM10	2	1	[1gue, 3qap, 3qdc, 2f93, 2ksy, 2f95, 1jgj, 1h68, 1gu8, 1h2s]
YEYLVAMFIPI	YI10	MTIGALHFWSL	ML10	1	0	[2m3g]
YLTWALSTPXI	YI10	MIPLVSISSYL	ML10	2	1	[1e12, 2jaf, 2jag]
YSALDIVAKYI	YI10	MWLGYPIVWAL	ML10	6	5	[3vvk, 3qbl, 3a7k, 3abw, 3qbg, 3qbi, 3qbk]
YEYLVAMFIPI	YI10	MVTTPLLXLXL	ML10	1	2	[2m3g]
YEYLVAMFIPI	YI10	TTPLLLLSLSW	TW10	1	2	[2m3g]
YLTWALSTPXI	YI10	AADIXMCVTGL	AL10	2	3	[1e12, 2jaf, 2jag]
YLTWALSTPXI	YI10	AMCVTGLAXAL	AL10	2	3	[3qbl, 3vvk, 3a7k, 3qbg, 3abw, 3qbi, 3qbk]
YYAITILVPGI	YI10	AXWLFTTXLXL	AL10	1	2	[1vgo]
YICGVCAFLII	YI10	QIVVITSGLIA	QA10	4	3	[1xio, 2m3g, 4tl3]
YIXWILTTPXI	YI10	IVIXLNTVVML	IL10	2	3	[1gue, 3qap, 3qdc, 2f93, 2ksy, 2f95, 1jgj, 1h68, 1gu8, 1h2s]
YINIALAGLSI	YI10	IVAKYIFAFLL	IL10	0	6	[3qbl, 3vvk, 3abw, 3qbg, 3qbi, 3qbk]
YEYLVAMFIPI	YI10	IYVAGMTIGAL	IL10	1	0	[2m3g]
YIXWILTTPXI	YI10	IAXVAYXVXAL	IL10	2	1	[1gue, 3qap, 3qdc, 2ksy, 1jgj, 1h68, 1gu8, 1h2s]
YYVTLVGISGI	YI10	ILTTPLIVYFL	IL10	1	2	[1gue, 4gyc, 3qap, 3qdc, 2f93, 2ksy, 2f95, 1jgj, 1h68, 1gu8]
YSALDIVAKYI	YI10	INIALAGLXIL	IL10	6	0	[3vvk, 3qbl, 3a7k, 3abw, 3qbg, 3qbi, 3qbk]
YEYLVAMFIPI	YI10	IDXXVTTPLLL	IL10	1	2	[2m3g]
YLTWALSTPXI	YI10	ADIGMCVTGLA	AA10	2	3	[1e12, 2jaf]
YINIALAGLSI	YI10	ALXIVAKYIFA	AA10	0	6	[3qbl, 3vvk, 3a7k, 3abw, 3qbg, 3qbi, 3qbk]
YINIALAGLSI	YI10	DIVAKYIFAFL	DL10	0	6	[3qbl, 3vvk, 3a7k, 3abw, 3qbg, 3qbi, 3qbk]
YYAITILVPGI	YI10	DWLFTTXLXXL	DL10	1	2	[1vgo]
YIXWILTTPXI	YI10	DSREFGIVITL	DL10	2	3	[2f93, 2f95]
YEYLVAMFIPI	YI10	DWMVTTXLXXL	DL10	1	2	[2m3g]
YYVTLVGISGI	YI10	MLVGTLAFAWA	MA10	1	0	[1gue, 4gyc, 3qap, 3qdc, 2f93, 2ksy, 2f95, 1jgj, 1h68, 1gu8]
YSALDIVAKYI	YI10	VVSIASYTGLA	VA10	6	1	[3vvk, 3qbl, 3a7k, 3abw, 3qbg, 3qbi, 3qbk]
YIXWILTTPXI	YI10	VTLVGISGIAA	VA10	2	1	[1gue, 3qap, 3qdc, 2f93, 2ksy, 2f95, 1jgj, 1h68, 1gu8]
YINIALAGLSI	YI10	VVSIASYTGLA	VA10	0	1	[3qbl, 3vvk, 3a7k, 3abw, 3qbg, 3qbi, 3qbk]
YIXWILTTPXI	YI10	VITLNTVVXXA	VA10	2	3	[1gue, 3qap, 3qdc, 2f93, 2ksy, 2f95, 1jgj, 1h68, 1gu8, 1h2s]
YLTWALSTPXI	YI10	VVSIASYTGLA	VA10	2	1	[3qbl, 3vvk, 3a7k, 3qbg, 3abw, 3qbi, 3qbk]
YSALDIVAKYI	YI10	VXXLGYPIVWA	VA10	6	5	[3vvk, 3qbl, 3a7k, 3abw, 3qbg, 3qbi, 3qbk]
YLTWALSTPXI	YI10	TKLFTAITFDI	TI10	2	3	[3qbl, 3vvk, 3qbg, 3qbi, 3qbk]
YICGVCAFLII	YI10	TLIGFLMSTQI	TI10	4	3	[2m3g]
YICGVCAFLII	YI10	TQIVVITXGLI	TI10	4	3	[1xio, 2m3g, 4tl3]
YIXWILTTPXI	YI10	AAXAYXXMXLG	AG10	2	1	[3qap, 3qdc, 2ksy, 1jgj]
YSALDIVAKYI	YI10	ALXGLSILXFV	AV10	6	0	[3vvk, 3qbl, 3a7k, 3abw, 3qbg, 3qbi, 3qbk]
YIXWILTTPXI	YI10	AVAYXXMXLXV	AV10	2	1	[3qap, 3qdc, 2ksy, 1jgj]
YYAITILVPGI	YI10	AFXVLDVTAKV	AV10	1	6	[1vgo]
YLTWALSTPXI	YI10	LVXVVSIASYT	LT10	2	1	[3qbl, 3vvk, 3a7k, 3qbg, 3abw, 3qbi, 3qbk]
YSALDIVAKYI	YI10	LVXVVSIASYT	LT10	6	1	[3vvk, 3qbl, 3a7k, 3abw, 3qbg, 3qbi, 3qbk]
YINIALAGLSI	YI10	LVXVVSIASYT	LT10	0	1	[3qbl, 3vvk, 3a7k, 3abw, 3qbg, 3qbi, 3qbk]
YEYLVAMFIPI	YI10	ARYXDWMVTTP	AP10	1	2	[2m3g]
YYAITILVPGI	YI10	ARYXXWLFTTP	AP10	1	2	[1vgo]
YYAITILVPGI	YI10	WLFTTXLXXXD	WD10	1	2	[1vgo]
YYAITILVPGI	YI10	MLIGTFYFIAR	MR10	1	0	[1vgo]
YSALDIVAKYI	YI10	WXRYLTWALST	WT10	6	2	[3vvk, 3qbl, 3a7k, 3abw, 3qbg, 3qbi, 3qbk]
YYVTLVGISGI	YI10	WLXAIGMLVGT	WT10	1	0	[1gue, 4gyc, 3qap, 3qdc, 2f93, 2ksy, 2f95, 1jgj, 1h68, 1gu8]
YYVTLVGISGI	YI10	AIGMLVGTLAF	AF10	1	0	[1gue, 4gyc, 3qap, 3qdc, 2f93, 2ksy, 2f95, 1jgj, 1h68, 1gu8]
YLTWALSTPXI	YI10	FDIAMCVTGLA	FA10	2	3	[3qbl, 3vvk, 3a7k, 3qbg, 3abw, 3qbi, 3qbk]
YYAITILVPGI	YI10	FTTXLLXLXLA	FA10	1	2	[1vgo]
YEYLVAMFIPI	YI10	YXXWXVTXXLL	YL10	1	2	[2m3g]
YINIALAGLSI	YI10	YIFAFLLLNYL	YL10	0	6	[3qbl, 3vvk, 3qbg, 3qbi, 3qbk]
YYAITILVPGI	YI10	YAXWLXTXXLL	YL10	1	2	[1vgo]
YYVTLVGISGI	YI10	RYXXWXLTXXL	RL10	1	2	[1gue, 3qap, 3qdc, 2f93, 2ksy, 2f95, 1jgj, 1h68, 1gu8]
YEYLVAMFIPI	YI10	RYXXWXVTXXL	RL10	1	2	[2m3g]
YYAITILVPGI	YI10	RYAXWLXTXXL	RL10	1	2	[1vgo]
YICGVCAFLII	YI10	MSTQIVVITSG	MG10	4	3	[1xio, 2m3g, 4tl3]
YYVTLVGISGI	YI10	KVGFGFIALDA	KA10	1	6	[4gyc, 3qap, 3qdc, 1jgj]
YLTWALSTPXI	YI10	KLXTAITFDIA	KA10	2	3	[3qbl, 3vvk, 3qbg, 3qbi, 3qbk]
YLTWALSTPXI	YI10	FTXITFDIXMC	FC10	2	3	[3qbl, 3vvk, 3qbg, 3abw, 3qbi, 3qbk]
YLTWALSTPXI	YI10	FTXIAADIXMC	FC10	2	3	[1e12, 2jaf, 2jag]
YLTWALSTPXI	YI10	DIXMCVTGLXA	DA10	2	3	[3qbl, 3vvk, 1e12, 2jaf, 3a7k, 3qbg, 3abw, 3qbi, 3qbk]
YLTWALSTPXI	YI10	LMIPLVSISSY	LY10	2	1	[1e12, 2jaf, 2jag]
YIXWILTTPXI	YI10	FGIVITLXTVV	FV10	2	3	[1gue, 3qap, 3qdc, 2f93, 2ksy, 2f95, 1jgj, 1h68, 1gu8]
YSALDIVAKYI	YI10	STLKLLTVVMW	SW10	6	5	[3vvk, 3qbl, 3qbg, 3qbi, 3qbk]
YLTWALSTPXI	YI10	VIAADIGMCVT	VT10	2	3	[1e12, 2jaf, 2jag]
YYVTLVGISGI	YI10	VPRYIDWXLTT	VT10	1	2	[2ksy, 1jgj]
YYVTLVGISGI	YI10	IGMXVGTLAXA	IA10	1	0	[1gue, 4gyc, 3qap, 3qdc, 2f93, 2ksy, 2f95, 1jgj, 1h68, 1gu8]
YLTWALSTPXI	YI10	IXMCVTGLXXA	IA10	2	3	[3qbl, 3vvk, 1e12, 3a7k, 3qbg, 3abw, 3qbi, 3qbk]
YYVTLVGISGI	YI10	LDXVTKVGFXF	LF10	1	6	[1gue, 4gyc, 3qap, 3qdc, 2f93, 2ksy, 2f95, 1jgj, 1h68, 1gu8]
YYAITILVPGI	YI10	LDVXAKVGFXF	LF10	1	6	[1vgo]
YINIALAGLSI	YI10	LDXVAKYXFAF	LF10	0	6	[3qbl, 3vvk, 3a7k, 3abw, 3qbg, 3qbi, 3qbk]
YSALDIVAKYI	YI10	LXGLXILLXVF	LF10	6	0	[3vvk, 3qbl, 3a7k, 3abw, 3qbg, 3qbi, 3qbk]
YEYLVAMFIPI	YI10	LPFFSKVGFXF	LF10	1	6	[2m3g]
YFTVLWIGYPI	YI10	LPFFSKVGFXF	LF10	5	6	[1xio, 2m3g, 4tl3]
YIXWILTTPXI	YI10	YVTLVGISGIA	YA10	2	1	[1gue, 3qap, 3qdc, 2f93, 2ksy, 2f95, 1jgj, 1h68, 1gu8]
YINIALAGLSI	YI10	IFAFLLLNYLT	IT10	0	6	[3qbl, 3vvk, 3qbg, 3qbi, 3qbk]
YLTWALSTPXI	YI10	WGATLMIPLVS	WS10	2	1	[2jaf, 2jag]
YEYLVAMFIPI	YI10	WMVTTPLLXLS	WS10	1	2	[2m3g]
YLTWALSTPXI	YI10	GATLMIPLVSI	GI10	2	1	[1e12, 2jaf, 2jag]
YICGVCAFLII	YI10	GFLMSTQIVVI	GI10	4	3	[1xio, 2m3g, 4tl3]
YLTWALSTPXI	YI10	AVSTILVPVVS	AS10	2	1	[3qbl, 3vvk, 3qbg, 3qbi, 3qbk]
YSALDIVAKYI	YI10	AVSTILVPVVS	AS10	6	1	[3vvk, 3qbl, 3qbg, 3qbi, 3qbk]
YLTWALSTPXI	YI10	ATLMIPXVSIS	AS10	2	1	[1e12, 2jaf, 2jag]
YINIALAGLSI	YI10	AVSTILVPVVS	AS10	0	1	[3qbl, 3vvk, 3qbg, 3qbi, 3qbk]
YIXWILTTPXI	YI10	VGISGIAAVAY	VY10	2	1	[1gue, 3qap, 3qdc, 2f93, 2ksy, 2f95, 1jgj, 1h68, 1gu8, 1h2s]
YLTWALSTPXI	YI10	SWAYSXLDIVA	SA10	2	6	[3qbl, 3vvk, 3a7k, 3qbg, 3abw, 3qbi, 3qbk]
YINIALAGLSI	YI10	SWAYSXLDIVA	SA10	0	6	[3qbl, 3vvk, 3a7k, 3abw, 3qbg, 3qbi, 3qbk]
YSALDIVAKYI	YI10	STILVPVVSIA	SA10	6	1	[3vvk, 3qbl, 3a7k, 3abw, 3qbg, 3qbi, 3qbk]
YINIALAGLSI	YI10	STILVPVVSIA	SA10	0	1	[3qbl, 3vvk, 3a7k, 3abw, 3qbg, 3qbi, 3qbk]
YLTWALSTPXI	YI10	STILVPVVSIA	SA10	2	1	[3qbl, 3vvk, 3a7k, 3qbg, 3abw, 3qbi, 3qbk]
YINIALAGLSI	YI10	WAYSXLDIVAK	WK10	0	6	[3qbl, 3vvk, 3a7k, 3abw, 3qbg, 3qbi, 3qbk]
YLTWALSTPXI	YI10	WAYSXLDIVAK	WK10	2	6	[3qbl, 3vvk, 3a7k, 3qbg, 3abw, 3qbi, 3qbk]
YIXWILTTPXI	YI10	GISGXAAVAXV	GV10	2	1	[1gue, 3qap, 3qdc, 2f93, 2f95, 1h68, 1gu8, 1h2s]
YINIALAGLSI	YI10	AYSXLDIVAKY	AY10	0	6	[3qbl, 3vvk, 3a7k, 3abw, 3qbg, 3qbi, 3qbk]
YLTWALSTPXI	YI10	AYSXLDIVAKY	AY10	2	6	[3qbl, 3vvk, 3a7k, 3qbg, 3abw, 3qbi, 3qbk]
YINIALAGLSI	YI10	SXLDIVAKYXF	SF10	0	6	[3qbl, 3vvk, 3a7k, 3abw, 3qbg, 3qbi, 3qbk]
YLTWALSTPXI	YI10	SXLDIVAKYXF	SF10	2	6	[3qbl, 3vvk, 3a7k, 3qbg, 3abw, 3qbi, 3qbk]
YLTWALSTPXI	YI10	GMCVTGLAAXM	GM10	2	3	[1e12]
YIXWILTTPXI	YI10	GIVITLNTVVM	GM10	2	3	[1gue, 3qap, 3qdc, 2f93, 2ksy, 2f95, 1jgj, 1h68, 1gu8]
YEYLVAMFIPI	YI10	LLPFFSKVGFS	LS10	1	6	[2m3g]
YFTVLWIGYPI	YI10	LLPFFSKVGFS	LS10	5	6	[1xio, 2m3g, 4tl3]
YICGVCAFLII	YI10	LMSTQIVVITS	LS10	4	3	[1xio, 2m3g, 4tl3]
YSALDIVAKYI	YI10	LYINIALAGLS	LS10	6	0	[3vvk, 3qbl, 3a7k, 3abw, 3qbg, 3qbi, 3qbk]
YSALDIVAKYI	YI10	NIALAGLSILL	NL10	6	0	[3vvk, 3qbl, 3a7k, 3abw, 3qbg, 3qbi, 3qbk]
YINIALAGLSI	YI10	VXTILVPVVXI	VI10	0	1	[3qbl, 3vvk, 3abw, 3qbg, 3qbi, 3qbk]
YSALDIVAKYI	YI10	VXTILVPVVXI	VI10	6	1	[3vvk, 3qbl, 3abw, 3qbg, 3qbi, 3qbk]
YLTWALSTPXI	YI10	VXTILVPVVXI	VI10	2	1	[3qbl, 3vvk, 3qbg, 3abw, 3qbi, 3qbk]
YIXWILTTPXI	YI10	RYYVTLVGISG	RG10	2	1	[3qdc, 2f93, 2f95]
YSALDIVAKYI	YI10	AGLSILLFVXM	AM10	6	0	[3vvk, 3qbl, 3abw, 3qbg, 3qbi, 3qbk]
YYVTLVGISGI	YI10	YLDLVTKVGFG	YG10	1	6	[1gue, 4gyc, 3qap, 3qdc, 2f93, 2ksy, 2f95, 1jgj, 1h68, 1gu8]
YYVTLVGISGI	YI10	PLIVYFLGLLA	PA10	1	2	[3qdc, 1h68, 1gu8]
YEYLVAMFIPI	YI10	FSKVGFSFLXL	FL10	1	6	[2m3g]
YFTVLWIGYPI	YI10	FSKVGFSFLXL	FL10	5	6	[2m3g]
YYAITILVPGI	YI10	GIGTLLMLIGT	GT10	1	0	[1vgo]
YSALDIVAKYI	YI10	GLSILLFVFMT	GT10	6	0	[3vvk, 3qbl, 3qbg, 3qbi, 3qbk]
YSALDIVAKYI	YI10	LSILLFVFMTR	LR10	6	0	[3vvk, 3qbl, 3qbg, 3qbi, 3qbk]
YYAITILVPGI	YI10	IGTFYFIARGW	IW10	1	0	[1vgo]
YYAITILVPGI	YI10	DVTAKVGFGFV	DV10	1	6	[1vgo]
YSALDIVAKYI	YI10	KLLTVVMWLGY	KY10	6	5	[3vvk, 3qbl, 3a7k, 3abw, 3qbg, 3qbi, 3qbk]
YINIALAGLSI	YI10	KYIFAFLLLNY	KY10	0	6	[3qbl, 3vvk, 3qbg, 3qbi, 3qbk]
YYVTLVGISGI	YI10	PRYIXWILTTP	PP10	1	2	[1gue, 3qap, 3qdc, 2f93, 2ksy, 2f95, 1jgj, 1h68, 1gu8]
YYVTLVGISGI	YI10	DWILTTPLIVY	DY10	1	2	[1gue, 3qap, 3qdc, 2f93, 2ksy, 2f95, 1jgj, 1h68, 1gu8]
YSALDIVAKYI	YI10	LLTVVMWLGYP	LP10	6	5	[3vvk, 3qbl, 3a7k, 3abw, 3qbg, 3qbi, 3qbk]
YLTWALSTPXI	YI10	MCVTGLAAAXT	MT10	2	3	[3qbl, 1e12, 3a7k, 3abw]
YINIALAGLSI	YI10	AKYIFAFLLLN	AN10	0	6	[3qbl, 3vvk, 3qbg, 3qbi, 3qbk]
YSALDIVAKYI	YI10	GRYLTWALSTP	GP10	6	2	[3vvk, 3qbl, 3a7k, 3abw, 3qbg, 3qbi, 3qbk]
YSALDIVAKYI	YI10	RYLTWALSTPM	RM10	6	2	[3vvk, 3qbl, 3a7k, 3abw, 3qbg, 3qbi, 3qbk]
YYVTLVGISGI	YI10	WILTTPLIVYF	WF10	1	2	[1gue, 4gyc, 3qap, 3qdc, 2f93, 2ksy, 2f95, 1jgj, 1h68, 1gu8]
YYAITILVPGI	YI10	TXPLXXXXLXL	TL10	1	2	[1vgo]
YYVTLVGISGI	YI10	TXPXIVYXLXL	TL10	1	2	[1gue, 4gyc, 3qap, 3qdc, 2f93, 2ksy, 2f95, 1jgj, 1h68, 1gu8]
YYVTLVGISGI	YI10	TLFXLGAIGML	TL10	1	0	[1gue, 4gyc, 3qap, 3qdc, 2ksy, 1jgj, 1h68, 1gu8]
YLTWALSTPXI	YI10	TFDIAMCVTGL	TL10	2	3	[3qbl, 3vvk, 3a7k, 3qbg, 3abw, 3qbi, 3qbk]
YSALDIVAKYI	YI10	TLXLLTVVXWL	TL10	6	5	[3vvk, 3qbl, 3qbg, 3qbi, 3qbk]
YYAITILVPGI	YI10	TAKVGFGFXLL	TL10	1	6	[1vgo]
YIXWILTTPXI	YI10	SREFGIVITLN	SN10	2	3	[2f93, 2f95]
YIXWILTTPXI	YI10	EFGIVITLNTV	EV10	2	3	[1gue, 3qap, 3qdc, 2f93, 2ksy, 2f95, 1jgj, 1h68, 1gu8]
YIXWILTTPXI	YI10	NTVVMLAGFAG	NG10	2	3	[1gue, 3qap, 3qdc, 2f93, 2ksy, 2f95, 1jgj, 1h68, 1gu8, 1h2s]
YYAITILVPGI	YI10	KVGFGFVLLRS	KS10	1	6	[1vgo]
YIXWILTTPXI	YI10	REFGIVITLNT	RT10	2	3	[1gue, 3qdc, 2f93, 2ksy, 2f95, 1jgj, 1h68, 1gu8]
YEYLVAMFIPI	YI10	TPLLLLSLSWT	TT10	1	2	[2m3g]
YYVTLVGISGI	YI10	TKVGFGFIALD	TD10	1	6	[1gue, 4gyc, 3qap, 3qdc, 2f93, 2ksy, 2f95, 1jgj, 1h68, 1gu8]
YIXWILTTPXI	YI10	VVMLAGFAGAM	VM10	2	3	[3qap, 3qdc, 2ksy, 1jgj]
YEYLVAMFIPI	YI10	PFFSKVGFSFL	PL10	1	6	[2m3g]
YFTVLWIGYPI	YI10	PFFSKVGFSFL	PL10	5	6	[1xio, 2m3g, 4tl3]
YSALDIVAKYI	YI10	PXVSIASYXGL	PL10	6	1	[3vvk, 3qbl, 3a7k, 3abw, 3qbg, 3qbi, 3qbk]
YINIALAGLSI	YI10	PXVSIASYXGL	PL10	0	1	[3qbl, 3vvk, 3a7k, 3abw, 3qbg, 3qbi, 3qbk]
YLTWALSTPXI	YI10	PXVSIASYXGL	PL10	2	1	[3qbl, 3vvk, 3a7k, 3qbg, 3abw, 3qbi, 3qbk]
YLTWALSTPXI	YI10	PXVSISSYXGL	PL10	2	1	[1e12]
YEYLVAMFIPI	YI10	KVGFSFLDLHG	KG10	1	6	[2m3g]
YFTVLWIGYPI	YI10	KVGFSFLDLHG	KG10	5	6	[2m3g]
YYVTLVGISGI	YI10	VGTLAFAWAGR	VR10	1	0	[4gyc, 3qap, 3qdc, 2f93, 2ksy, 2f95, 1jgj]
YICGVCAFLII	YI10	IVVITSGLIAD	ID10	4	3	[1xio, 2m3g, 4tl3]
YICGVCAFLII	YI10	FLMSTQIVVIT	FT10	4	3	[1xio, 2m3g, 4tl3]
YYVTLVGISGI	YI10	GMLVGTLAFAW	GW10	1	0	[1gue, 4gyc, 3qap, 3qdc, 2f93, 2ksy, 2f95, 1jgj, 1h68, 1gu8]
YFTVLWIGYPI	YI10	CLLPFFSKVGF	CF10	5	6	[1xio, 2m3g, 4tl3]
YEYLVAMFIPI	YI10	CLLPFFSKVGF	CF10	1	6	[2m3g]
YFTVLWIGYPI	YI10	FFSKVGFSFLD	FD10	5	6	[1xio, 2m3g]
YEYLVAMFIPI	YI10	FFSKVGFSFLD	FD10	1	6	[2m3g]
YFTVLWIGYPI	YI10	FLFCLLPFFSK	FK10	5	6	[1xio, 2m3g, 4tl3]
LXXVGADXIMI	LI10	GADGIMIXTXL	GL10	3	3	[1m0k, 1s8l, 1at9, 1e0p, 1s8j, 1r2n, 1r84, 1pxs, 1jv7, 1jv6, 1ap9, 1pxr, 4hwl, 1s54, 1s53, 1o0a, 3han, 3hao, 1kg9, 1kg8, 3haq, 2wjk, 3har, 2wjl, 3has, 1q5j, 1q5i, 1f50, 3nsb, 1tn5, 1cwq, 3utv, 1tn0, 3utw, 3utx, 4fpd, 3uty, 1brx, 1brr, 1p8i, 1fbk, 1ucq, 4hyx, 1f4z, 3vi0, 1qkp, 1qko, 1brd, 1p8h, 1mgy, 4md2, 4md1, 3ns0, 1c3w, 1bm1, 2ntu, 1kme, 2ntw, 1s52, 1s51, 1py6, 4ov0, 2i20, 1vjm, 3mbv, 1x0i, 1x…
LRNLTVXLWXI	LI10	GINLGLVAATL	GL10	5	1	[4gyc]
LWXAYXVVWXI	LI10	ETLLFMVLDXS	ES10	5	6	[1m0k, 1at9, 1e0p, 1s8j, 2i1x, 1r84, 1r2n, 1pxs, 1m0m, 1pxr, 1ap9, 4hwl, 1s54, 1s53, 1o0a, 3han, 1c8s, 1c8r, 3hao, 1kg9, 1kg8, 3hap, 3haq, 3har, 2wjl, 3has, 1kgb, 1q5j, 2zzl, 1q5i, 1dze, 3nsb, 1tn5, 2brd, 3utv, 1tn0, 3utw, 3utx, 3uty, 4fpd, 1brx, 1fbb, 1brr, 1p8i, 1fbk, 1ucq, 4hyx, 1p8u, 1ixf, 1qkp, 3vi0, 1qko, 1p8h, 1qm8, 4md2, 2zfe, 4md1, 1iw6, 3ns0, 1c3w, 2ntu, 1kme, 2ntw, 1s52, 1s51, 1py6, 4o…
LXXVLWXAYPI	LI10	IETLLFMVLDV	IV10	5	6	[1uaz]
LWXAYPIXWXI	LI10	IETLLFMVLDV	IV10	5	6	[1uaz]
LRNLTVXLWXI	LI10	IILLGINLGLV	IV10	5	1	[4gyc, 2f93, 2f95]
LWXAYXVVWXI	LI10	IETLLFMVLDV	IV10	5	6	[1brr, 1r84, 1r2n, 4hyx, 1pxs, 1pxr, 4hwl, 1ixf, 1qkp, 3vi0, 1s54, 1s53, 1o0a, 1p8h, 3han, 1c8r, 3hap, 3haq, 3har, 4md2, 3has, 4md1, 3ns0, 1kgb, 1q5j, 1q5i, 1kme, 2ntw, 1s52, 1s51, 1py6, 4ov0, 1iw9, 3vhz, 2i21, 3nsb, 1tn5, 3mbv, 3t45, 3utv, 1tn0, 3utw, 3utx, 1xji, 3uty]
LWXAYXVVWXI	LI10	LXFMVLDVXXK	LK10	5	6	[1m0k, 1at9, 1e0p, 1s8j, 2i1x, 1r84, 1r2n, 1pxs, 1m0m, 1pxr, 1ap9, 4hwl, 1s54, 1s53, 1o0a, 3han, 1c8s, 1c8r, 3hao, 1kg9, 1kg8, 3hap, 3haq, 2wjk, 3har, 2wjl, 3has, 1kgb, 1q5j, 2zzl, 1q5i, 1f50, 1dze, 3nsb, 1tn5, 2brd, 3utv, 1tn0, 3utw, 3utx, 3uty, 4fpd, 1brx, 1fbb, 1brr, 1p8i, 1fbk, 1ucq, 4hyx, 1p8u, 1f4z, 1ixf, 1qkp, 3vi0, 1qko, 1p8h, 1qm8, 4md2, 2zfe, 4md1, 1iw6, 3ns0, 1c3w, 1bm1, 2ntu, 1kme, 2n…
LXXVLWXAYPI	LI10	LXFMVLDVXXK	LK10	5	6	[1uaz]
LWXAYPIXWXI	LI10	LXFMVLDVXXK	LK10	5	6	[1uaz]
LXXVGADXIMI	LI10	ISXXAXLYXXY	IY10	3	4	[1m0k, 1s8l, 1at9, 1e0p, 1s8j, 1r2n, 1r84, 1pxs, 1jv7, 1jv6, 1ap9, 1pxr, 4hwl, 1s54, 1s53, 1o0a, 3han, 3hao, 1kg9, 3hap, 1kg8, 3haq, 3har, 2wjk, 2wjl, 3has, 1q5j, 1q5i, 1f50, 3nsb, 1tn5, 1cwq, 3utv, 1tn0, 3utw, 3utx, 4fpd, 3uty, 1brx, 1brr, 1p8i, 1fbk, 1ucq, 4hyx, 1f4z, 3vi0, 1qkp, 1qko, 1brd, 1p8h, 1mgy, 4md2, 4md1, 3ns0, 1c3w, 1bm1, 2ntu, 1kme, 2ntw, 1s52, 1s51, 1py6, 4ov0, 2i20, 1vjm, 3mbv, 1x…
LLXLIGXFYXI	LI10	ILVPGIASAAY	IY10	0	1	[2z55, 1vgo, 3wqj, 1uaz, 2ei4]
LWXAYXVVWXI	LI10	ISXXAXLYXXY	IY10	5	4	[1m0k, 1at9, 1e0p, 1s8j, 1r84, 1r2n, 1pxs, 1pxr, 1ap9, 4hwl, 1s54, 1s53, 1o0a, 3han, 1c8r, 3hao, 1kg9, 1kg8, 3hap, 3haq, 3har, 2wjk, 2wjl, 3has, 1kgb, 1q5j, 2zzl, 1f50, 3nsb, 1tn5, 2brd, 3utv, 1tn0, 3utw, 3utx, 3uty, 4fpd, 1brx, 1fbb, 1brr, 1p8i, 1fbk, 1ucq, 4hyx, 1p8u, 1f4z, 1ixf, 1qkp, 3vi0, 1qko, 1brd, 1p8h, 1qm8, 4md2, 2zfe, 4md1, 1iw6, 3ns0, 1c3w, 1bm1, 2ntu, 1kme, 2ntw, 1s52, 1s51, 1py6, 4o…
LWXAYPIXWXI	LI10	TLXFMVLDXXA	TA10	5	6	[1uaz]
LWXAYXVVWXI	LI10	TAAMLYILYVA	TA10	5	4	[3has]
LXXVLWXAYPI	LI10	TLXFMVLDXXA	TA10	5	6	[2z55, 1uaz, 1vgo, 3wqj, 2ei4]
LXXVGADXIMI	LI10	TAAMLYILYVA	TA10	3	4	[3has]
LLXLIGXFYXI	LI10	TXLVPGIASAA	TA10	0	1	[2z55, 1vgo, 1uaz, 2ei4]
LWXAYXVVWXI	LI10	TLXFMVLDXXA	TA10	5	6	[1m0k, 1at9, 1e0p, 1s8j, 2i1x, 1r84, 1r2n, 1pxs, 1m0m, 1pxr, 1ap9, 4hwl, 1s54, 1s53, 1o0a, 3han, 1c8s, 1c8r, 3hao, 1kg9, 1kg8, 3hap, 3haq, 2wjk, 3har, 2wjl, 3has, 1kgb, 1q5j, 2zzl, 1q5i, 1f50, 1dze, 3nsb, 1tn5, 2brd, 3utv, 1tn0, 3utw, 3utx, 3uty, 4fpd, 1brx, 1fbb, 1brr, 1p8i, 1fbk, 1ucq, 4hyx, 1p8u, 1f4z, 1ixf, 1qkp, 3vi0, 1qko, 1p8h, 1qm8, 4md2, 2zfe, 4md1, 1iw6, 3ns0, 1c3w, 1bm1, 2ntu, 1kme, 2n…
LXXVGADXIMI	LI10	YXXYVXFFGFT	YT10	3	4	[1s8l, 1at9, 1e0p, 1s8j, 1r2n, 1r84, 4hyx, 1pxs, 1jv7, 1jv6, 1pxr, 4hwl, 1qkp, 1qko, 1s54, 1s53, 1mgy, 3han, 3hao, 3hap, 3haq, 3har, 3has, 1bm1, 1q5i, 1kme, 1s52, 1s51, 1py6, 1vjm, 1tn5, 1x0i, 1x0k, 3utv, 1tn0, 3utw, 3utx, 1xji, 3uty]
LXXVGADXIMI	LI10	YXAXYXDWLFT	YT10	3	2	[1q5i, 1kme, 1brr, 1s52, 1fbk, 1r2n, 1r84, 1pxs, 1pxr, 4hwl, 1tn5, 3vi0, 1qkp, 1p8h, 3han, 1x0k, 3utv, 1tn0, 3har, 3utx, 1xji, 3has, 3uty]
LWXAYXVVWXI	LI10	YXXYVXFFGFT	YT10	5	4	[1at9, 1e0p, 1s8j, 1r84, 1r2n, 4hyx, 1pxs, 1pxr, 4hwl, 1qkp, 1qko, 1s54, 1s53, 3han, 3hao, 3hap, 1bm1, 1kme, 1s52, 1s51, 1py6, 1vjm, 1tn5, 1x0k, 3utv, 1tn0, 3utw, 3utx, 1xji, 3uty]
LXXVLWXAYPI	LI10	MVXDXXXKVGF	MF10	5	6	[2z55, 1uaz, 1vgo, 3wqj, 2ei4]
LWXAYPIXWXI	LI10	MVXDXXXKVGF	MF10	5	6	[1uaz]
LWXAYXVVWXI	LI10	MVXDXXXKVGF	MF10	5	6	[1m0k, 1at9, 1e0p, 1s8j, 2i1x, 1r84, 1r2n, 1pxs, 1m0m, 1pxr, 1ap9, 4hwl, 1s54, 1s53, 1o0a, 3han, 1c8s, 1c8r, 3hao, 1kg9, 1kg8, 3hap, 3haq, 2wjk, 3har, 2wjl, 3has, 1kgb, 1q5j, 2zzl, 1q5i, 1f50, 1dze, 3nsb, 1tn5, 2brd, 3utv, 1tn0, 3utw, 3utx, 3uty, 1brx, 1fbb, 1brr, 1ucq, 4hyx, 1p8u, 1f4z, 1ixf, 1qkp, 3vi0, 1qko, 1brd, 1p8h, 1qm8, 4md2, 2zfe, 4md1, 1iw6, 3ns0, 1c3w, 1bm1, 2ntu, 1kme, 2ntw, 1s52, 1s…
LWXAYXVVWXI	LI10	FMVXDXXXKVG	FG10	5	6	[1m0k, 1at9, 1e0p, 1s8j, 2i1x, 1r84, 1r2n, 1pxs, 1m0m, 1pxr, 1ap9, 4hwl, 1s54, 1s53, 1o0a, 3han, 1c8s, 1c8r, 3hao, 1kg9, 1kg8, 3hap, 3haq, 2wjk, 3har, 2wjl, 3has, 1kgb, 1q5j, 2zzl, 1q5i, 1f50, 1dze, 3nsb, 1tn5, 2brd, 3utv, 1tn0, 3utw, 3utx, 3uty, 4fpd, 1brx, 1fbb, 1brr, 1p8i, 1fbk, 1ucq, 4hyx, 1p8u, 1f4z, 1ixf, 1qkp, 3vi0, 1qko, 1brd, 1p8h, 1qm8, 4md2, 2zfe, 4md1, 1iw6, 3ns0, 1c3w, 1bm1, 2ntu, 1k…
LXXVLWXAYPI	LI10	FMVXDXXXKVG	FG10	5	6	[2z55, 1uaz, 1vgo, 3wqj, 2ei4]
LWXAYPIXWXI	LI10	FMVXDXXXKVG	FG10	5	6	[1uaz]
LWXGYPIXWXI	LI10	FXLLPFFSKVG	FG10	5	6	[1xio, 2m3g, 4tl3]
LHWIYVAGMTI	LI10	FXLLPFFSKVG	FG10	0	6	[1xio, 2m3g]
LRNLTVXLWXI	LI10	DLVXKVGFXXI	DI10	5	6	[1gue, 4gyc, 3qap, 3qdc, 2f93, 2ksy, 2f95, 1jgj, 1gu8, 1h68]
LWXAYXVVWXI	LI10	DVXAKVGXGXI	DI10	5	6	[1m0k, 1at9, 1e0p, 1s8j, 1r84, 1r2n, 1pxs, 1pxr, 1ap9, 4hwl, 1s54, 1s53, 1o0a, 3han, 3hao, 1kg9, 1kg8, 3hap, 3haq, 2wjk, 3har, 2wjl, 3has, 1q5j, 2zzl, 1q5i, 1f50, 3nsb, 1tn5, 3utv, 1tn0, 3utw, 3utx, 4fpd, 3uty, 1brx, 1brr, 1p8i, 1fbk, 1ucq, 4hyx, 1f4z, 1ixf, 1qkp, 3vi0, 1qko, 1brd, 1p8h, 1qm8, 4md2, 2zfe, 4md1, 1iw6, 3ns0, 1c3w, 1bm1, 2ntu, 1kme, 2ntw, 1s52, 1s51, 1py6, 4ov0, 2at9, 1iw9, 2i20, 1v…
LXVVXWLGYPI	LI10	DVXAKYVFXFI	DI10	5	6	[2jaf, 2jag]
LWXAYXVVWXI	LI10	VXDXXXKVGXG	VG10	5	6	[1m0k, 1at9, 1e0p, 1s8j, 2i1x, 1r84, 1r2n, 1pxs, 1m0m, 1pxr, 1ap9, 4hwl, 1s54, 1s53, 1o0a, 3han, 1c8s, 1c8r, 3hao, 1kg9, 1kg8, 3hap, 3haq, 2wjk, 3har, 2wjl, 3has, 1kgb, 1q5j, 2zzl, 1q5i, 1f50, 1dze, 3nsb, 1tn5, 2brd, 3utv, 1tn0, 3utw, 3utx, 3uty, 4fpd, 1brx, 1fbb, 1brr, 1p8i, 1fbk, 1ucq, 4hyx, 1p8u, 1f4z, 1ixf, 1qkp, 3vi0, 1qko, 1brd, 1p8h, 1qm8, 4md2, 2zfe, 4md1, 1iw6, 3ns0, 1c3w, 1bm1, 2ntu, 1k…
LWXAYPIXWXI	LI10	VXDXXXKVGXG	VG10	5	6	[1uaz]
LXXVLWXAYPI	LI10	VXDXXXKVGXG	VG10	5	6	[2z55, 1uaz, 1vgo, 3wqj, 2ei4]
LXXVGADXIMI	LI10	VXXDGIMIXTG	VG10	3	3	[1m0k, 1s8l, 1at9, 1e0p, 1s8j, 1r2n, 1r84, 1pxs, 1jv7, 1jv6, 1ap9, 1pxr, 4hwl, 1s54, 1s53, 1o0a, 3han, 3hao, 1kg9, 1kg8, 3haq, 2wjk, 3har, 2wjl, 3has, 1q5j, 1q5i, 1f50, 3nsb, 1tn5, 1cwq, 3utv, 1tn0, 3utw, 3utx, 4fpd, 3uty, 1brx, 1brr, 1p8i, 1fbk, 1ucq, 4hyx, 1f4z, 3vi0, 1qkp, 1qko, 1brd, 1p8h, 1mgy, 4md2, 4md1, 3ns0, 1c3w, 1bm1, 2ntu, 1kme, 2ntw, 1s52, 1s51, 1py6, 4ov0, 2i20, 1vjm, 3mbv, 1x0i, 1x…
LXXVGADXIMI	LI10	SWLFTTPLXXL	SL10	3	2	[1s8l, 1s8j, 1mgy, 1jv7, 1jv6]
LWXAYXVVWXI	LI10	SAKVGXGLXLL	SL10	5	6	[1at9, 1e0p, 1s8j, 1r84, 1r2n, 1pxs, 1pxr, 4hwl, 1s54, 1s53, 1o0a, 3han, 3hao, 1kg9, 1kg8, 3hap, 3haq, 2wjk, 3har, 2wjl, 3has, 1q5j, 1q5i, 1f50, 3nsb, 1tn5, 3utv, 1tn0, 3utw, 3utx, 4fpd, 3uty, 1brx, 1fbk, 1ucq, 4hyx, 1f4z, 1qkp, 1qko, 1brd, 1p8h, 4md2, 4md1, 3ns0, 1c3w, 1bm1, 2ntu, 1kme, 2ntw, 1s52, 1s51, 1py6, 4ov0, 2i20, 1vjm, 3mbv, 1x0k, 1xji]
LXVVXWLGYPI	LI10	AKYVFAFXLLR	AR10	5	6	[2jaf, 2jag]
LXXVLWXAYPI	LI10	AKVGXGFXLLR	AR10	5	6	[2z55, 1vgo]
LWXAYXVVWXI	LI10	AKVGXGXILLR	AR10	5	6	[1brx, 1at9, 1e0p, 1s8j, 1r84, 1r2n, 1f4z, 1pxs, 1pxr, 4hwl, 1qkp, 1qko, 1brd, 1s54, 1s53, 1o0a, 3han, 3hao, 1kg8, 3hap, 3haq, 2wjk, 3har, 2wjl, 3has, 1c3w, 1bm1, 1q5i, 2ntu, 1kme, 2ntw, 1s51, 1py6, 4ov0, 2i20, 1vjm, 1tn5, 1x0k, 1tn0, 3utw, 3utx, 1xji, 4fpd, 3uty]
LWXGYPIXWXI	LI10	LFXLLPFFSKV	LV10	5	6	[1xio, 2m3g, 4tl3]
LWXAYXVVWXI	LI10	LFMVLXXXXKV	LV10	5	6	[1m0k, 1at9, 1e0p, 1s8j, 2i1x, 1r84, 1r2n, 1pxs, 1m0m, 1pxr, 1ap9, 4hwl, 1s54, 1s53, 1o0a, 3han, 1c8s, 1c8r, 3hao, 1kg9, 1kg8, 3hap, 3haq, 2wjk, 3har, 2wjl, 3has, 1kgb, 1q5j, 2zzl, 1q5i, 1f50, 1dze, 3nsb, 1tn5, 2brd, 3utv, 1tn0, 3utw, 3utx, 3uty, 4fpd, 1brx, 1fbb, 1brr, 1p8i, 1fbk, 1ucq, 4hyx, 1p8u, 1f4z, 1ixf, 1qkp, 3vi0, 1qko, 1brd, 1p8h, 1qm8, 4md2, 2zfe, 4md1, 1iw6, 3ns0, 1c3w, 1bm1, 2ntu, 1k…
LHWIYVAGMTI	LI10	LFXLLPFFSKV	LV10	0	6	[1xio, 2m3g]
LRNLTVXLWXI	LI10	LIVYLDLVTXV	LV10	5	6	[1gue, 4gyc, 3qap, 3qdc, 2f93, 2ksy, 2f95, 1jgj, 1gu8, 1h68]
LXXVLWXAYPI	LI10	LFMVLXXXXKV	LV10	5	6	[1uaz]
LWXAYPIXWXI	LI10	LFMVLXXXXKV	LV10	5	6	[1uaz]
LXXVGADXIMI	LI10	VXXIAFTXXLS	VS10	3	1	[1m0k, 1s8l, 1at9, 1e0p, 1s8j, 1r2n, 1r84, 1jv7, 1jv6, 1ap9, 4hwl, 1s54, 1s53, 1o0a, 3hao, 1kg9, 1kg8, 3haq, 2wjk, 3har, 2wjl, 3has, 1q5j, 1q5i, 1f50, 3nsb, 1tn5, 1cwq, 3utx, 4fpd, 1brx, 1brr, 1p8i, 1fbk, 1ucq, 4hyx, 1f4z, 3vi0, 1qkp, 1qko, 1brd, 1p8h, 1mgy, 4md2, 4md1, 3ns0, 1c3w, 1bm1, 2ntu, 1kme, 2ntw, 1s52, 1s51, 1py6, 4ov0, 2i20, 1vjm, 3mbv, 1x0i, 1x0k, 1xji]
LLXLIGXFYXI	LI10	VPXXASAAXLS	VS10	0	1	[1uaz]
LXVVXWLGYPI	LI10	VXAKYVFXFXL	VL10	5	6	[2jaf, 2jag]
LXVVXWLGYPI	LI10	VAKYIFAXXLL	VL10	5	6	[3qbl, 3vvk, 3qbg, 3abw, 3qbi, 3qbk]
LXXVGADXIMI	LI10	VXWXISTAAXL	VL10	3	4	[1m0k, 1at9, 1e0p, 1r2n, 1r84, 1pxs, 1ap9, 1pxr, 4hwl, 1s54, 1s53, 1o0a, 3han, 3hao, 1kg9, 3hap, 1kg8, 3haq, 2wjk, 3har, 2wjl, 3has, 1q5j, 1q5i, 1f50, 3nsb, 1tn5, 1cwq, 3utv, 1tn0, 3utw, 3utx, 4fpd, 3uty, 1brx, 1brr, 1p8i, 1fbk, 1ucq, 4hyx, 1f4z, 3vi0, 1qkp, 1qko, 1p8h, 4md2, 4md1, 3ns0, 1c3w, 1bm1, 2ntu, 1kme, 2ntw, 1s52, 1s51, 1py6, 4ov0, 2i20, 1vjm, 3mbv, 1x0k, 1xji]
LRNLTVXLWXI	LI10	VXKVGFGFIXL	VL10	5	6	[1gue, 4gyc, 3qap, 3qdc, 2f93, 2ksy, 2f95, 1jgj, 1gu8, 1h68]
LWXAYXVVWXI	LI10	VXWXISTAAXL	VL10	5	4	[1m0k, 1at9, 1e0p, 2i1x, 1r84, 1r2n, 1pxs, 1m0m, 1pxr, 1ap9, 4hwl, 1s54, 1s53, 1o0a, 3han, 1c8s, 1c8r, 3hao, 1kg9, 1kg8, 3hap, 3haq, 2wjk, 3har, 2wjl, 3has, 1kgb, 1q5j, 2zzl, 1f50, 1dze, 3nsb, 1tn5, 2brd, 3utv, 1tn0, 3utw, 3utx, 3uty, 4fpd, 1brx, 1fbb, 1brr, 1p8i, 1fbk, 1ucq, 4hyx, 1p8u, 1f4z, 1ixf, 1qkp, 3vi0, 1qko, 1p8h, 1qm8, 4md2, 2zfe, 4md1, 1iw6, 3ns0, 1c3w, 1bm1, 2ntu, 1kme, 2ntw, 1s52, 1s…
LHWIYVAGMTI	LI10	VAMFIPIWSGL	VL10	0	1	[1xio, 2m3g]
LRNLTVXLWXI	LI10	VXVALIVYLDL	VL10	5	6	[3qap, 3qdc, 2ksy, 1jgj]
LXXVLWXAYPI	LI10	VXAKVGFGFXL	VL10	5	6	[2z55, 1vgo]
LWXAYXVVWXI	LI10	VXAKVGXXXXL	VL10	5	6	[1at9, 1e0p, 1s8j, 1r84, 1r2n, 1pxs, 1pxr, 1ap9, 4hwl, 1s54, 1s53, 1o0a, 3han, 3hao, 1kg9, 1kg8, 3hap, 3haq, 2wjk, 3har, 2wjl, 3has, 1q5j, 1q5i, 1f50, 3nsb, 1tn5, 3utv, 1tn0, 3utw, 3utx, 4fpd, 3uty, 1brx, 1fbk, 1ucq, 4hyx, 1f4z, 1qkp, 1qko, 1brd, 1p8h, 4md2, 4md1, 3ns0, 1c3w, 1bm1, 2ntu, 1kme, 2ntw, 1s52, 1s51, 1py6, 4ov0, 2i20, 1vjm, 3mbv, 1x0k, 1xji]
LRNLTVXLWXI	LI10	LXGINLGLXAA	LA10	5	1	[4gyc]
LRNLTVXLWXI	LI10	LVTKVGFXXIA	LA10	5	6	[1gue, 4gyc, 3qap, 3qdc, 2f93, 2ksy, 2f95, 1jgj, 1gu8, 1h68]
LRNLTVXLWXI	LI10	VAFXXLVYYLV	VV10	5	4	[1gue, 4gyc, 3qap, 3qdc, 2f93, 2ksy, 2f95, 1jgj, 1gu8, 1h68]
LXVVXWLGYPI	LI10	TSWAYSALXIV	TV10	5	6	[3qbl, 3vvk, 3a7k, 3qbg, 3abw, 3qbi, 3qbk]
LRNLTVXLWXI	LI10	IVYLDLVTKVG	IG10	5	6	[1gue, 4gyc, 3qap, 3qdc, 2f93, 2ksy, 2f95, 1jgj, 1gu8, 1h68]
LLLATWGFYXI	LI10	IXDVLAKAGYG	IG10	5	6	[3ddl]
LRNLTVXLWXI	LI10	INLGLVAATLG	IG10	5	1	[4gyc]
LXXVGADXIMI	LI10	WLFTTPLLLLG	WG10	3	2	[1fbk, 4fpd]
LRNLTVXLWXI	LI10	GAVAFXGLVYY	GY10	5	4	[1gue, 4gyc, 3qap, 3qdc, 2f93, 2ksy, 2f95, 1jgj, 1gu8, 1h68]
LHWIYVAGMTI	LI10	LVAMFIPIWSG	LG10	0	1	[1xio, 2m3g]
LWXAYXVVWXI	LI10	LDVSXKVGXGL	LL10	5	6	[1m0k, 1at9, 1e0p, 1s8j, 1r84, 1r2n, 1pxs, 1pxr, 1ap9, 4hwl, 1s54, 1s53, 1o0a, 3han, 3hao, 1kg9, 1kg8, 3hap, 3haq, 2wjk, 3har, 2wjl, 3has, 1q5j, 2zzl, 1q5i, 1f50, 3nsb, 1tn5, 2brd, 3utv, 1tn0, 3utw, 3utx, 4fpd, 3uty, 1brx, 1brr, 1p8i, 1fbk, 1ucq, 4hyx, 1p8u, 1f4z, 1ixf, 1qkp, 3vi0, 1qko, 1brd, 1p8h, 1qm8, 4md2, 2zfe, 4md1, 1iw6, 3ns0, 1c3w, 1bm1, 2ntu, 1kme, 2ntw, 1s52, 1s51, 1py6, 4ov0, 2at9, 1i…
LWXAYXVVWXI	LI10	LNIXTLLFMVL	LL10	5	6	[1r84, 1r2n, 3utv]
LLXLIGXFYXI	LI10	LVXXIASAAYL	LL10	0	1	[2z55, 1vgo, 3wqj, 1uaz, 2ei4]
LXXVGADXIMI	LI10	LXXXIAFTXXL	LL10	3	1	[1m0k, 1s8l, 1at9, 1e0p, 1s8j, 1r2n, 1r84, 1jv7, 1jv6, 1ap9, 4hwl, 1s54, 1s53, 1o0a, 3hao, 1kg9, 1kg8, 3haq, 2wjk, 3har, 2wjl, 3has, 1q5j, 1q5i, 1f50, 3nsb, 1tn5, 1cwq, 3utx, 4fpd, 1brx, 1brr, 1p8i, 1fbk, 1ucq, 4hyx, 1f4z, 3vi0, 1qkp, 1qko, 1brd, 1p8h, 1mgy, 4md2, 4md1, 3ns0, 1c3w, 1bm1, 2ntu, 1kme, 2ntw, 1s52, 1s51, 1py6, 4ov0, 2i20, 1vjm, 3mbv, 1x0i, 1x0k, 1xji]
LXXVGADXIMI	LI10	LFXXXXXXXXL	LL10	3	2	[1m0k, 1s8l, 1at9, 1e0p, 1s8j, 1r2n, 1r84, 1pxs, 1jv7, 1jv6, 1ap9, 1pxr, 4hwl, 1s54, 1s53, 1o0a, 3han, 3hao, 1kg9, 3hap, 1kg8, 3haq, 2wjk, 3har, 2wjl, 3has, 1q5j, 1q5i, 1f50, 3nsb, 1tn5, 1cwq, 3utv, 1tn0, 3utw, 3utx, 4fpd, 3uty, 1brx, 1brr, 1p8i, 1fbk, 1ucq, 4hyx, 1f4z, 1qkp, 1qko, 1brd, 1p8h, 1mgy, 4md2, 4md1, 3ns0, 1c3w, 1bm1, 2ntu, 1kme, 2ntw, 1s52, 1s51, 1py6, 4ov0, 2i20, 1vjm, 3mbv, 1x0i, 1x…
LRNLTVXLWXI	LI10	LGLVYYLVGPM	LM10	5	4	[1gue, 4gyc, 3qap, 3qdc, 2f93, 2f95, 1gu8, 1h68]
LWXGYPIXWXI	LI10	SKVGFSFLDLH	SH10	5	6	[2m3g]
LXXVGADXIMI	LI10	FVWWAISTAAM	FM10	3	4	[1m0k, 1at9, 1e0p, 1r2n, 1r84, 1pxs, 1ap9, 1pxr, 4hwl, 1s54, 1s53, 1o0a, 3han, 3hao, 1kg9, 3hap, 1kg8, 3haq, 2wjk, 3har, 2wjl, 3has, 1q5j, 1q5i, 1f50, 3nsb, 1tn5, 3utv, 1tn0, 3utw, 3utx, 4fpd, 3uty, 1brx, 1brr, 1p8i, 1fbk, 1ucq, 4hyx, 1f4z, 3vi0, 1qkp, 1qko, 1p8h, 4md2, 4md1, 3ns0, 1c3w, 1bm1, 2ntu, 1kme, 2ntw, 1s52, 1s51, 1py6, 4ov0, 2i20, 1vjm, 3mbv, 1x0k, 1xji]
LWXAYXVVWXI	LI10	FVWWAISTAAM	FM10	5	4	[1m0k, 1at9, 1e0p, 2i1x, 1r84, 1r2n, 1pxs, 1m0m, 1pxr, 1ap9, 4hwl, 1s54, 1s53, 1o0a, 3han, 1c8s, 1c8r, 3hao, 1kg9, 1kg8, 3hap, 3haq, 2wjk, 3har, 2wjl, 3has, 1kgb, 1q5j, 2zzl, 1f50, 1dze, 3nsb, 1tn5, 2brd, 3utv, 1tn0, 3utw, 3utx, 3uty, 4fpd, 1brx, 1fbb, 1brr, 1p8i, 1fbk, 1ucq, 4hyx, 1p8u, 1f4z, 1ixf, 1qkp, 3vi0, 1qko, 1p8h, 1qm8, 4md2, 2zfe, 4md1, 1iw6, 3ns0, 1c3w, 1bm1, 2ntu, 1kme, 2ntw, 1s52, 1s…
LHWIYVAGMTI	LI10	FIPIWSGLAYM	FM10	0	1	[1xio, 2m3g]
LLLATWGFYXI	LI10	KAGYGVLIYNI	KI10	5	6	[3ddl]
LLXLIGXFYXI	LI10	IAXAAYLXMFF	IF10	0	1	[2z55, 1vgo, 3wqj, 1uaz, 2ei4]
LXXVGADXIMI	LI10	WLFTTPLLLLA	WA10	3	2	[2i20]
LXXVGADXIMI	LI10	WAXSTAAMLYA	WA10	3	4	[3haq]
LWXAYXVVWXI	LI10	WAXSTAAMLYA	WA10	5	4	[3haq]
LRNLTVXLWXI	LI10	VYLDLVTXVGF	VF10	5	6	[1gue, 4gyc, 3qap, 3qdc, 2f93, 2ksy, 2f95, 1jgj, 1gu8, 1h68]
LWXGYPIXWXI	LI10	TFLFCLLPFFS	TS10	5	6	[1xio, 2m3g, 4tl3]
LHWIYVAGMTI	LI10	TFLFCLLPFFS	TS10	0	6	[1xio, 2m3g]
LWXAYXVVWXI	LI10	MVLDVSAKVGL	ML10	5	6	[1p8i, 1fbk, 4fpd]
LXXVGADXIMI	LI10	MXLSMXLGYGL	ML10	3	1	[1at9, 1kme, 1brr, 1s52, 1r2n, 1r84, 4hwl, 1qkp, 3han, 3har, 3utx, 1xji, 3has, 3uty]
LXXVGADXIMI	LI10	IMIGTGLVXAL	IL10	3	3	[1at9, 1e0p, 1r2n, 1r84, 1pxs, 1ap9, 1pxr, 4hwl, 1s54, 1s53, 1o0a, 3han, 3hao, 1kg9, 1kg8, 2wjk, 3har, 2wjl, 3has, 1q5j, 1q5i, 1f50, 3nsb, 1tn5, 3utv, 1tn0, 3utx, 4fpd, 3uty, 1brx, 1brr, 1fbk, 1ucq, 1f4z, 3vi0, 1qkp, 1qko, 1p8h, 4md2, 4md1, 3ns0, 1c3w, 1bm1, 2ntu, 1kme, 2ntw, 1s52, 1s51, 1py6, 4ov0, 2i20, 1vjm, 3mbv, 1x0k, 1xji]
LXVVXWLGYPI	LI10	IVAKYIFAFLL	IL10	5	6	[3qbl, 3vvk, 3qbg, 3abw, 3qbi, 3qbk]
LXXVGADXIMI	LI10	IAFTXXLSXLL	IL10	3	1	[1s8l, 1at9, 1e0p, 1s8j, 1r2n, 1r84, 1ap9, 1pxr, 4hwl, 1s54, 1s53, 1o0a, 3han, 3hao, 1kg9, 1kg8, 3haq, 2wjk, 3har, 2wjl, 3has, 1q5j, 1q5i, 1f50, 3nsb, 1tn5, 1tn0, 3utx, 4fpd, 3uty, 1brx, 1brr, 1fbk, 1ucq, 4hyx, 1f4z, 3vi0, 1qkp, 1qko, 1brd, 1p8h, 4md2, 4md1, 3ns0, 1c3w, 1bm1, 2ntu, 1kme, 2ntw, 1s52, 1s51, 1py6, 4ov0, 2i20, 1vjm, 3mbv, 1x0k, 1xji]
LXXVGADXIMI	LI10	AXWLFTXXLXL	AL10	3	2	[1q5j]
LRNLTVXLWXI	LI10	AXAFXGLVYYL	AL10	5	4	[1gue, 4gyc, 3qap, 3qdc, 2f93, 2ksy, 2f95, 1jgj, 1gu8, 1h68]
LXXVGADXIMI	LI10	AXSXAAXLYXL	AL10	3	4	[1m0k, 1s8l, 1at9, 1e0p, 1s8j, 1r2n, 1r84, 1pxs, 1jv7, 1jv6, 1ap9, 1pxr, 4hwl, 1s54, 1s53, 1o0a, 3han, 3hao, 1kg9, 3hap, 1kg8, 3haq, 3har, 2wjk, 2wjl, 3has, 1q5j, 1q5i, 1f50, 3nsb, 1tn5, 1cwq, 3utv, 1tn0, 3utw, 3utx, 4fpd, 3uty, 1brx, 1brr, 1p8i, 1fbk, 1ucq, 4hyx, 1f4z, 3vi0, 1qkp, 1qko, 1brd, 1p8h, 1mgy, 4md2, 4md1, 3ns0, 1c3w, 1bm1, 2ntu, 1kme, 2ntw, 1s52, 1s51, 1py6, 4ov0, 2i20, 1vjm, 3mbv, 1x…
LXVVXWLGYPI	LI10	AXFXVVLYXLL	AL10	5	4	[3qbl, 3vvk, 3qbg, 3abw, 3qbi, 3qbk]
LWXAYXVVWXI	LI10	AXSXAAXLYXL	AL10	5	4	[1m0k, 1at9, 1e0p, 1s8j, 2i1x, 1r84, 1r2n, 1pxs, 1m0m, 1pxr, 1ap9, 4hwl, 1s54, 1s53, 1o0a, 3han, 1c8s, 1c8r, 3hao, 1kg9, 1kg8, 3hap, 3haq, 3har, 2wjk, 2wjl, 3has, 1kgb, 1q5j, 2zzl, 1f50, 1dze, 3nsb, 1tn5, 2brd, 3utv, 1tn0, 3utw, 3utx, 3uty, 4fpd, 1brx, 1fbb, 1brr, 1p8i, 1fbk, 1ucq, 4hyx, 1p8u, 1f4z, 1ixf, 1qkp, 3vi0, 1qko, 1brd, 1p8h, 1qm8, 4md2, 2zfe, 4md1, 1iw6, 3ns0, 1c3w, 1bm1, 2ntu, 1kme, 2n…
LXXVGADXIMI	LI10	AXWLFTTXLXL	AL10	3	2	[1m0k, 1s8l, 1at9, 1e0p, 1s8j, 1r2n, 1r84, 1pxs, 1jv7, 1ap9, 1pxr, 1jv6, 4hwl, 1s54, 1s53, 1o0a, 3han, 1kg9, 3hap, 1kg8, 3haq, 2wjk, 3har, 2wjl, 3has, 1q5i, 1f50, 3nsb, 1tn5, 1cwq, 3utv, 1tn0, 3utw, 3utx, 4fpd, 3uty, 1brx, 1brr, 1p8i, 1fbk, 1ucq, 4hyx, 1f4z, 1qkp, 1qko, 1brd, 1p8h, 1mgy, 4md2, 4md1, 3ns0, 1c3w, 1bm1, 2ntu, 1kme, 2ntw, 1s52, 1s51, 1py6, 4ov0, 2i20, 1vjm, 3mbv, 1x0i, 1x0k, 1xji]
LXXVGADXIMI	LI10	AXAFTXXLSML	AL10	3	1	[1m0k, 1s8l, 1at9, 1e0p, 1s8j, 1r2n, 1r84, 1jv7, 1jv6, 1ap9, 1pxr, 4hwl, 1s54, 1s53, 1o0a, 3han, 3hao, 1kg9, 1kg8, 3haq, 2wjk, 3har, 2wjl, 3has, 1q5j, 1q5i, 1f50, 3nsb, 1tn5, 3utx, 4fpd, 3uty, 1brx, 1brr, 1p8i, 1fbk, 1ucq, 4hyx, 1f4z, 3vi0, 1qkp, 1qko, 1brd, 1p8h, 4md2, 4md1, 3ns0, 1c3w, 1bm1, 2ntu, 1kme, 2ntw, 1s52, 1s51, 1py6, 4ov0, 2i20, 1vjm, 3mbv, 1x0i, 1x0k, 1xji]
LXXVGADXIMI	LI10	ARYADWLFTTA	AA10	3	2	[1q5j]
LHWIYVAGMTI	LI10	AMXIPIWSGLA	AA10	0	1	[1xio, 2m3g]
LXXVGADXIMI	LI10	ADWLFTTPLLA	AA10	3	2	[3hao]
LXVVXWLGYPI	LI10	ALXIVAKYIFA	AA10	5	6	[3qbl, 3vvk, 3a7k, 3qbg, 3abw, 3qbi, 3qbk]
LLLATWGFYXI	LI10	AGYGVLIYNIA	AA10	5	6	[3ddl]
LXXVGADXIMI	LI10	DWLFTTXLXXL	DL10	3	2	[1m0k, 1at9, 1e0p, 1r2n, 1r84, 1pxs, 1ap9, 1pxr, 4hwl, 1s54, 1s53, 1o0a, 3han, 1kg9, 3hao, 3hap, 1kg8, 3haq, 2wjk, 3har, 2wjl, 3has, 1q5j, 1q5i, 1f50, 3nsb, 1tn5, 1cwq, 3utv, 1tn0, 3utw, 3utx, 4fpd, 3uty, 1brx, 1brr, 1p8i, 1fbk, 1ucq, 4hyx, 1f4z, 1qkp, 1qko, 1brd, 1p8h, 4md2, 4md1, 3ns0, 1c3w, 1bm1, 2ntu, 1kme, 2ntw, 1s52, 1s51, 1py6, 4ov0, 2i20, 1vjm, 3mbv, 1x0i, 1x0k, 1xji]
LLLATWGFYXI	LI10	DVLAKAGYGVL	DL10	5	6	[3ddl]
LXVVXWLGYPI	LI10	DIVAKYIFAFL	DL10	5	6	[3qbl, 3vvk, 3a7k, 3qbg, 3abw, 3qbi, 3qbk]
LXVVXWLGYPI	LI10	VVLYILLVXWA	VA10	5	4	[3qbl, 3vvk, 3qbg, 3qbi, 3qbk]
LLXLIGXFYXI	LI10	VPGIAXAAYLA	VA10	0	1	[2z55, 1vgo, 3wqj, 2ei4]
LXVVXWLGYPI	LI10	VLDVFAKYVFA	VA10	5	6	[2jaf, 2jag]
LLXLIGXFYXI	LI10	AXAAYLSMFFG	AG10	0	1	[1uaz]
LXXVGADXIMI	LI10	AFTMXLSMXLG	AG10	3	1	[1brx, 1at9, 1bm1, 1kme, 1brr, 1s52, 1r2n, 1r84, 4hwl, 1qkp, 3han, 3har, 3utx, 1xji, 3has, 3uty]
LRNLTVXLWXI	LI10	AFXGLVYYLVG	AG10	5	4	[1gue, 4gyc, 3qap, 3qdc, 2f93, 2ksy, 2f95, 1jgj, 1gu8, 1h68]
LRNLTVXLWXI	LI10	IGLVYYLVGPM	IM10	5	4	[2ksy, 1jgj]
LXXVLWXAYPI	LI10	AFXVLDVTAKV	AV10	5	6	[2z55, 1vgo, 3wqj, 2ei4]
LXXVGADXIMI	LI10	ADGIMIGTGLV	AV10	3	3	[1m0k, 1s8l, 1at9, 1e0p, 1s8j, 1r2n, 1r84, 1pxs, 1ap9, 1pxr, 4hwl, 1s54, 1s53, 1o0a, 3han, 3hao, 1kg9, 1kg8, 3haq, 2wjk, 3har, 2wjl, 3has, 1q5j, 1q5i, 1f50, 3nsb, 1tn5, 1cwq, 3utv, 1tn0, 3utw, 3utx, 4fpd, 3uty, 1brx, 1brr, 1p8i, 1fbk, 1ucq, 4hyx, 1f4z, 3vi0, 1qkp, 1qko, 1p8h, 4md2, 4md1, 3ns0, 1c3w, 1bm1, 2ntu, 1kme, 2ntw, 1s52, 1s51, 1py6, 4ov0, 2i20, 1vjm, 3mbv, 1x0k, 1xji]
LLLATWGFYXI	LI10	ADVLAXAGXGV	AV10	5	6	[3ddl]
LRNLTVXLWXI	LI10	LGINLGLVXAT	LT10	5	1	[4gyc]
LXXVGADXIMI	LI10	DXIMIXTGLXG	DG10	3	3	[1m0k, 1s8l, 1at9, 1e0p, 1s8j, 1r2n, 1r84, 1pxs, 1ap9, 1pxr, 4hwl, 1s54, 1s53, 1o0a, 3han, 3hao, 1kg9, 1kg8, 3haq, 2wjk, 3har, 2wjl, 3has, 1q5j, 1q5i, 1f50, 3nsb, 1tn5, 1cwq, 3utv, 1tn0, 3utw, 3utx, 4fpd, 3uty, 1brx, 1brr, 1p8i, 1fbk, 1ucq, 4hyx, 1f4z, 3vi0, 1qkp, 1qko, 1p8h, 4md2, 4md1, 3ns0, 1c3w, 1bm1, 2ntu, 1kme, 2ntw, 1s52, 1s51, 1py6, 4ov0, 2i20, 1vjm, 3mbv, 1x0k, 1xji]
LXXVGADXIMI	LI10	ARYXXWLFTTP	AP10	3	2	[1m0k, 1s8l, 1at9, 1s8j, 1e0p, 1r2n, 1r84, 1jv7, 1pxs, 1ap9, 1pxr, 4hwl, 1s54, 1s53, 1o0a, 3han, 3hao, 1kg9, 3hap, 1kg8, 3haq, 2wjk, 3har, 2wjl, 3has, 1q5i, 1f50, 3nsb, 1tn5, 1cwq, 3utv, 1tn0, 3utw, 3utx, 4fpd, 3uty, 1brx, 1brr, 1p8i, 1fbk, 1ucq, 4hyx, 1f4z, 3vi0, 1qkp, 1qko, 1p8h, 4md2, 4md1, 3ns0, 1c3w, 1bm1, 2ntu, 1kme, 2ntw, 1s52, 1s51, 1py6, 4ov0, 2i20, 1vjm, 3mbv, 1x0i, 1x0k, 1xji]
LXXVGADXIMI	LI10	WLFTTXLXXXD	WD10	3	2	[1m0k, 1s8l, 1at9, 1e0p, 1s8j, 1r2n, 1r84, 1pxs, 1jv7, 1jv6, 1ap9, 1pxr, 4hwl, 1s54, 1s53, 1o0a, 3han, 1kg9, 3hao, 3hap, 1kg8, 3haq, 2wjk, 3har, 2wjl, 3has, 1q5j, 1q5i, 1f50, 3nsb, 1tn5, 1cwq, 3utv, 1tn0, 3utw, 3utx, 3uty, 1brx, 1brr, 1p8i, 1ucq, 4hyx, 1f4z, 1qkp, 1qko, 1brd, 1p8h, 1mgy, 4md2, 4md1, 3ns0, 1c3w, 1bm1, 2ntu, 1kme, 2ntw, 1s52, 1s51, 1py6, 4ov0, 1vjm, 3mbv, 1x0i, 1x0k, 1xji]
LXXVGADXIMI	LI10	WXXYAXWLXTT	WT10	3	2	[1m0k, 1at9, 1e0p, 1r2n, 1r84, 1pxs, 1ap9, 1pxr, 4hwl, 1s54, 1s53, 1o0a, 3han, 3hao, 1kg9, 1kg8, 3haq, 2wjk, 3har, 2wjl, 3has, 1q5j, 1q5i, 1f50, 3nsb, 1tn5, 3utv, 1tn0, 3utw, 3utx, 4fpd, 3uty, 1brx, 1brr, 1p8i, 1fbk, 1ucq, 4hyx, 1f4z, 3vi0, 1qkp, 1qko, 1p8h, 4md2, 4md1, 3ns0, 1c3w, 2ntu, 1kme, 2ntw, 1s52, 1s51, 1py6, 4ov0, 2i20, 1vjm, 3mbv, 1x0k, 1xji]
LXVVXWLGYPI	LI10	YIFAFLLLNYL	YL10	5	6	[3qbl, 3vvk, 3qbg, 3qbi, 3qbk]
LXXVGADXIMI	LI10	YAXWLXTXXLL	YL10	3	2	[1m0k, 1s8l, 1at9, 1e0p, 1s8j, 1r2n, 1r84, 1pxs, 1jv7, 1ap9, 1pxr, 1jv6, 4hwl, 1s54, 1s53, 1o0a, 3han, 3hao, 1kg9, 3hap, 1kg8, 3haq, 2wjk, 3har, 2wjl, 3has, 1q5i, 1f50, 3nsb, 1tn5, 1cwq, 3utv, 1tn0, 3utw, 3utx, 4fpd, 3uty, 1brx, 1brr, 1p8i, 1fbk, 1ucq, 4hyx, 1f4z, 1qkp, 1qko, 1brd, 1p8h, 1mgy, 4md2, 4md1, 3ns0, 1c3w, 1bm1, 2ntu, 1kme, 2ntw, 1s52, 1s51, 1py6, 4ov0, 2i20, 1vjm, 3mbv, 1x0i, 1x0k, 1x…
LXXVGADXIMI	LI10	YXXWLFTTXLL	YL10	3	2	[1q5j]
LXXVGADXIMI	LI10	AXXLYXLYXXF	AF10	3	4	[1m0k, 1s8l, 1at9, 1e0p, 1s8j, 1r2n, 1r84, 1pxs, 1jv7, 1jv6, 1ap9, 1pxr, 4hwl, 1s54, 1s53, 1o0a, 3han, 3hao, 1kg9, 3hap, 1kg8, 3haq, 2wjk, 3har, 3has, 2wjl, 1q5j, 1q5i, 1f50, 3nsb, 1tn5, 1cwq, 3utv, 1tn0, 3utw, 3utx, 4fpd, 3uty, 1brx, 1brr, 1p8i, 1fbk, 1ucq, 4hyx, 1f4z, 3vi0, 1qkp, 1qko, 1brd, 1p8h, 1mgy, 4md2, 4md1, 3ns0, 1c3w, 1bm1, 2ntu, 1kme, 2ntw, 1s52, 1s51, 1py6, 4ov0, 2i20, 1vjm, 3mbv, 1x…
LXXVGADXIMI	LI10	AIXTLXXXXAF	AF10	3	1	[1m0k, 1s8l, 1at9, 1e0p, 1s8j, 1r2n, 1r84, 1pxs, 1jv7, 1jv6, 1ap9, 4hwl, 1s54, 1o0a, 3hao, 1kg9, 1kg8, 3haq, 2wjk, 3har, 2wjl, 3has, 1q5j, 1q5i, 1f50, 3nsb, 1tn5, 1cwq, 3utv, 4fpd, 1brx, 1brr, 1p8i, 1fbk, 1ucq, 4hyx, 1f4z, 3vi0, 1qkp, 1qko, 1brd, 1p8h, 1mgy, 4md2, 4md1, 3ns0, 1c3w, 1bm1, 2ntu, 1kme, 2ntw, 1s52, 1s51, 1py6, 4ov0, 2i20, 1vjm, 3mbv, 1x0i, 1x0k, 1xji]
LWXAYXVVWXI	LI10	AXXLYXLYXXF	AF10	5	4	[1m0k, 1at9, 1e0p, 1s8j, 1r84, 1r2n, 1pxs, 1pxr, 1ap9, 4hwl, 1s54, 1s53, 1o0a, 3han, 3hao, 1kg9, 1kg8, 3hap, 3haq, 2wjk, 3har, 3has, 2wjl, 1q5j, 1f50, 3nsb, 1tn5, 3utv, 1tn0, 3utw, 3utx, 3uty, 4fpd, 1brx, 1brr, 1p8i, 1fbk, 1ucq, 4hyx, 1f4z, 1qkp, 3vi0, 1qko, 1brd, 1p8h, 4md2, 2zfe, 4md1, 1iw6, 3ns0, 1c3w, 1bm1, 2ntu, 1kme, 2ntw, 1s52, 1s51, 1py6, 4ov0, 1iw9, 2i20, 1vjm, 1x0s, 3mbv, 1x0k, 1xji]
LXXVGADXIMI	LI10	FTTXLLXLXLA	FA10	3	2	[1s8l, 1at9, 1e0p, 1s8j, 1r2n, 1r84, 1pxs, 1jv7, 1jv6, 1pxr, 4hwl, 1s54, 1s53, 1o0a, 3han, 3hao, 3hap, 1kg8, 3haq, 2wjk, 3har, 2wjl, 3has, 1q5j, 1q5i, 1f50, 1tn5, 3utv, 1tn0, 3utw, 3utx, 4fpd, 3uty, 1brx, 1fbk, 4hyx, 1f4z, 1qkp, 1qko, 1brd, 1p8h, 1mgy, 4md2, 4md1, 1c3w, 1bm1, 2ntu, 1kme, 2ntw, 1s52, 1s51, 1py6, 4ov0, 2i20, 1vjm, 3mbv, 1x0i, 1x0k, 1xji]
LLXLIGXFYXI	LI10	GIASAAYLXMF	GF10	0	1	[2z55, 1vgo, 3wqj, 1uaz, 2ei4]
LXXVGADXIMI	LI10	RYAXWLXTXXL	RL10	3	2	[1m0k, 1s8l, 1at9, 1e0p, 1s8j, 1r2n, 1r84, 1pxs, 1jv7, 1ap9, 1pxr, 1jv6, 4hwl, 1s54, 1s53, 1o0a, 3han, 3hao, 1kg9, 3hap, 1kg8, 3haq, 2wjk, 3har, 2wjl, 3has, 1q5i, 1f50, 3nsb, 1tn5, 1cwq, 3utv, 1tn0, 3utw, 3utx, 4fpd, 3uty, 1brx, 1brr, 1p8i, 1fbk, 1ucq, 4hyx, 1f4z, 3vi0, 1qkp, 1qko, 1brd, 1p8h, 1mgy, 4md2, 4md1, 3ns0, 1c3w, 1bm1, 2ntu, 1kme, 2ntw, 1s52, 1s51, 1py6, 4ov0, 2i20, 1vjm, 3mbv, 1x0i, 1x…
LXXVGADXIMI	LI10	RYXXWLFTTXL	RL10	3	2	[1q5j]
LXXVGADXIMI	LI10	STAAMLYXLXV	SV10	3	4	[1m0k, 1s8l, 1at9, 1e0p, 1s8j, 1r2n, 1r84, 1pxs, 1jv7, 1jv6, 1ap9, 1pxr, 4hwl, 1s54, 1s53, 1o0a, 3han, 3hao, 1kg9, 3hap, 1kg8, 3haq, 3har, 2wjk, 2wjl, 3has, 1q5j, 1q5i, 1f50, 3nsb, 1tn5, 1cwq, 3utv, 1tn0, 3utw, 3utx, 4fpd, 3uty, 1brx, 1brr, 1p8i, 1fbk, 1ucq, 4hyx, 1f4z, 3vi0, 1qkp, 1qko, 1brd, 1p8h, 1mgy, 4md2, 4md1, 3ns0, 1c3w, 1bm1, 2ntu, 1kme, 2ntw, 1s52, 1s51, 1py6, 4ov0, 2i20, 1vjm, 3mbv, 1x…
LWXAYXVVWXI	LI10	STAAMLYXLXV	SV10	5	4	[1m0k, 1at9, 1e0p, 1s8j, 1r84, 1r2n, 1pxs, 1pxr, 1ap9, 4hwl, 1s54, 1s53, 1o0a, 3han, 3hao, 1kg9, 1kg8, 3hap, 3haq, 3har, 2wjk, 2wjl, 3has, 1q5j, 2zzl, 1f50, 3nsb, 1tn5, 2brd, 3utv, 1tn0, 3utw, 3utx, 3uty, 4fpd, 1brx, 1brr, 1p8i, 1fbk, 1ucq, 4hyx, 1f4z, 1ixf, 1qkp, 3vi0, 1qko, 1brd, 1p8h, 1qm8, 4md2, 2zfe, 4md1, 1iw6, 3ns0, 1c3w, 1bm1, 2ntu, 1kme, 2ntw, 1s52, 1s51, 1py6, 4ov0, 2at9, 1iw9, 2i20, 1v…
LXXVGADXIMI	LI10	MLYXLYVXFFG	MG10	3	4	[1s8l, 1at9, 1e0p, 1s8j, 1r2n, 1r84, 1pxs, 1jv7, 1jv6, 1pxr, 4hwl, 1s54, 1s53, 1o0a, 3han, 3hao, 3hap, 1kg8, 3haq, 2wjk, 3har, 2wjl, 3has, 1q5i, 1tn5, 3utv, 1tn0, 3utw, 3utx, 4fpd, 3uty, 4hyx, 1f4z, 1qkp, 1qko, 1brd, 1p8h, 1mgy, 1c3w, 1bm1, 2ntu, 1kme, 2ntw, 1s52, 1s51, 1py6, 2i20, 1vjm, 1x0i, 1x0k, 1xji]
LWXAYXVVWXI	LI10	MLYXLYVXFFG	MG10	5	4	[1at9, 1e0p, 1s8j, 1r84, 1r2n, 4hyx, 1f4z, 1pxs, 1pxr, 4hwl, 1qkp, 1qko, 1brd, 1s54, 1s53, 1o0a, 1p8h, 3han, 3hao, 1kg8, 3hap, 2wjk, 2wjl, 1c3w, 1bm1, 2ntu, 1kme, 2ntw, 1s52, 1s51, 1py6, 2i20, 1vjm, 1tn5, 1x0k, 3utv, 1tn0, 3utw, 3utx, 1xji, 3uty, 4fpd]
LHWIYVAGMTI	LI10	PIWSGLAYXAM	PM10	0	1	[1xio, 2m3g]
LXXVGADXIMI	LI10	PXIAFTXXLXM	PM10	3	1	[1m0k, 1s8l, 1at9, 1e0p, 1s8j, 1r2n, 1r84, 1jv7, 1jv6, 1ap9, 4hwl, 1s54, 1s53, 1o0a, 3han, 3hao, 1kg9, 1kg8, 3haq, 2wjk, 3har, 2wjl, 3has, 1q5j, 1q5i, 1f50, 3nsb, 1tn5, 1cwq, 3utx, 4fpd, 1brx, 1brr, 1p8i, 1fbk, 1ucq, 4hyx, 1f4z, 3vi0, 1qkp, 1qko, 1brd, 1p8h, 1mgy, 4md2, 4md1, 3ns0, 1c3w, 1bm1, 2ntu, 1kme, 2ntw, 1s52, 1s51, 1py6, 4ov0, 2i20, 1vjm, 3mbv, 1x0i, 1x0k, 1xji]
LLXLIGXFYXI	LI10	PXIASAAYXXM	PM10	0	1	[2z55, 1uaz, 1vgo, 3wqj, 2ei4]
LXXVGADXIMI	LI10	KFYAIXTLVXA	KA10	3	1	[1c3w, 1e0p, 1q5i, 2ntu, 1kme, 2ntw, 1s51, 1py6, 1f4z, 1pxs, 2i20, 1vjm, 1qko, 1s54, 1x0i, 1x0k, 3hao, 3haq, 2wjk, 2wjl]
LRNLTVXLWXI	LI10	KVGFGFIALDA	KA10	5	6	[4gyc, 3qap, 3qdc, 1jgj]
LWXAYXVVWXI	LI10	DXGTXLAXVGA	DA10	5	3	[1s8j, 1kme, 1r84, 1r2n, 4hyx, 1qkp, 1s54, 1s53, 3han, 3utv, 3haq, 1tn0, 3utw, 1xji, 3has, 3uty]
LLLATWGFYXI	LI10	LAKAGYGVLIY	LY10	5	6	[3ddl]
LHWIYVAGMTI	LI10	YLVAMFIPIWS	YS10	0	1	[2m3g]
LHWIYVAGMTI	LI10	IPIWSGLAYXA	IA10	0	1	[1xio, 2m3g]
LHWIYVAGMTI	LI10	IWSGLAYXAMA	IA10	0	1	[1xio, 2m3g]
LLXLIGXFYXI	LI10	ITILVPGIASA	IA10	0	1	[2z55, 1vgo, 2ei4]
LRNLTVXLWXI	LI10	IXLGIXLGLVA	IA10	5	1	[4gyc, 2f93, 2f95]
LRNLTVXLWXI	LI10	VALIVYLDLVT	VT10	5	6	[1gue, 4gyc, 3qap, 3qdc, 2f93, 2ksy, 2f95, 1jgj, 1gu8, 1h68]
LXXVGADXIMI	LI10	FYAIXTLXXXI	FI10	3	1	[1brx, 1s8l, 1e0p, 1s8j, 1r2n, 1r84, 4hyx, 1f4z, 1pxs, 1jv7, 1jv6, 1qkp, 1qko, 1s54, 1o0a, 1mgy, 3hao, 1kg8, 3haq, 2wjk, 3har, 2wjl, 3has, 1c3w, 1bm1, 1q5i, 2ntu, 1kme, 2ntw, 1s51, 1py6, 4ov0, 2i20, 1vjm, 1tn5, 1x0i, 1x0k, 1xji, 4fpd]
LXXVGADXIMI	LI10	LXXLYXXXFGF	LF10	3	4	[1s8l, 1at9, 1e0p, 1s8j, 1r2n, 1r84, 4hyx, 1f4z, 1pxs, 1jv7, 1jv6, 1pxr, 4hwl, 1qkp, 1qko, 1s54, 1s53, 1mgy, 3han, 3hao, 3hap, 3haq, 3har, 3has, 2wjl, 1c3w, 1bm1, 1q5i, 2ntu, 1kme, 1s52, 1s51, 1py6, 2i20, 1vjm, 1tn5, 1x0i, 1x0k, 3utv, 1tn0, 3utw, 3utx, 1xji, 4fpd, 3uty]
LWXAYPIXWXI	LI10	LDVXAKVGFXF	LF10	5	6	[1uaz]
LWXAYXVVWXI	LI10	LXXLYXXXFGF	LF10	5	4	[1at9, 1e0p, 1s8j, 1r84, 1r2n, 4hyx, 1f4z, 1pxs, 1pxr, 4hwl, 1qkp, 1qko, 1s54, 1s53, 3han, 3hao, 3hap, 2wjl, 1c3w, 1bm1, 2ntu, 1kme, 1s52, 1s51, 1py6, 2i20, 1vjm, 1tn5, 1x0k, 3utv, 1tn0, 3utw, 3utx, 1xji, 3uty, 4fpd]
LRNLTVXLWXI	LI10	LDXVTKVGFXF	LF10	5	6	[1gue, 4gyc, 3qap, 3qdc, 2f93, 2ksy, 2f95, 1jgj, 1gu8, 1h68]
LXVVXWLGYPI	LI10	LXVXAKYXXAF	LF10	5	6	[2jaf, 2jag]
LXXVLWXAYPI	LI10	LDVXAKVGFXF	LF10	5	6	[2z55, 1uaz, 1vgo, 3wqj, 2ei4]
LXVVXWLGYPI	LI10	LDXVAKYXFAF	LF10	5	6	[3qbl, 3vvk, 3a7k, 3qbg, 3abw, 3qbi, 3qbk]
LWXGYPIXWXI	LI10	LPFFSKVGFXF	LF10	5	6	[1xio, 2m3g, 4tl3]
LWXAYXVVWXI	LI10	YRFVWWAISTA	YA10	5	4	[1ap9]
LXXVGADXIMI	LI10	YAIXXLXXXIA	YA10	3	1	[1s8l, 1at9, 1e0p, 1s8j, 1r2n, 1r84, 1pxs, 1jv7, 1jv6, 4hwl, 1s54, 1o0a, 3hao, 1kg8, 3haq, 2wjk, 3har, 2wjl, 3has, 1q5j, 1q5i, 1f50, 1tn5, 3utv, 4fpd, 1brx, 1fbk, 1ucq, 4hyx, 1f4z, 1qkp, 1qko, 1p8h, 1mgy, 4md2, 4md1, 1c3w, 1bm1, 2ntu, 1kme, 2ntw, 1s52, 1s51, 1py6, 4ov0, 2i20, 1vjm, 3mbv, 1x0i, 1x0k, 1xji]
LXXVGADXIMI	LI10	YRFVWWAISTA	YA10	3	4	[1ap9]
LLLATWGFYXI	LI10	TIADVLAKAGY	TY10	5	6	[3ddl]
LXXVGADXIMI	LI10	TLXXXIAFTXY	TY10	3	1	[1m0k, 1s8l, 1at9, 1e0p, 1s8j, 1r2n, 1r84, 1jv7, 1jv6, 1ap9, 4hwl, 1s54, 1s53, 1o0a, 3hao, 1kg9, 1kg8, 3haq, 2wjk, 3har, 2wjl, 3has, 1q5j, 1q5i, 1f50, 3nsb, 1tn5, 1cwq, 3utx, 4fpd, 1brx, 1brr, 1p8i, 1fbk, 1ucq, 4hyx, 1f4z, 3vi0, 1qkp, 1qko, 1brd, 1p8h, 1mgy, 4md2, 4md1, 3ns0, 1c3w, 1bm1, 2ntu, 1kme, 2ntw, 1s52, 1s51, 1py6, 4ov0, 2i20, 1vjm, 3mbv, 1x0i, 1x0k, 1xji]
LXVVXWLGYPI	LI10	IFAFLLLNYLT	IT10	5	6	[3qbl, 3vvk, 3qbg, 3qbi, 3qbk]
LXXVGADXIMI	LI10	IXTLXXXIAXT	IT10	3	1	[1m0k, 1s8l, 1at9, 1e0p, 1s8j, 1r2n, 1r84, 1pxs, 1jv7, 1jv6, 1ap9, 4hwl, 1s54, 1o0a, 3hao, 1kg9, 1kg8, 3haq, 2wjk, 3har, 2wjl, 3has, 1q5j, 1q5i, 1f50, 3nsb, 1tn5, 1cwq, 3utv, 4fpd, 1brx, 1brr, 1p8i, 1fbk, 1ucq, 4hyx, 1f4z, 3vi0, 1qkp, 1qko, 1brd, 1p8h, 1mgy, 4md2, 4md1, 3ns0, 1c3w, 1bm1, 2ntu, 1kme, 2ntw, 1s52, 1s51, 1py6, 4ov0, 2i20, 1vjm, 3mbv, 1x0i, 1x0k, 1xji]
LXXVGADXIMI	LI10	WWAISTAAXLY	WY10	3	4	[1m0k, 1s8l, 1at9, 1e0p, 1s8j, 1r2n, 1r84, 1pxs, 1ap9, 1pxr, 4hwl, 1s54, 1s53, 1o0a, 3han, 3hao, 1kg9, 3hap, 1kg8, 3haq, 2wjk, 3har, 2wjl, 3has, 1q5j, 1q5i, 1f50, 3nsb, 1tn5, 1cwq, 3utv, 1tn0, 3utw, 3utx, 4fpd, 3uty, 1brx, 1brr, 1p8i, 1fbk, 1ucq, 4hyx, 1f4z, 3vi0, 1qkp, 1qko, 1p8h, 4md2, 4md1, 3ns0, 1c3w, 1bm1, 2ntu, 1kme, 2ntw, 1s52, 1s51, 1py6, 4ov0, 2i20, 1vjm, 3mbv, 1x0i, 1x0k, 1xji]
LWXAYXVVWXI	LI10	WWAISTAAXLY	WY10	5	4	[1m0k, 1at9, 1e0p, 1s8j, 2i1x, 1r84, 1r2n, 1pxs, 1m0m, 1pxr, 1ap9, 4hwl, 1s54, 1s53, 1o0a, 3han, 1c8s, 1c8r, 3hao, 1kg9, 1kg8, 3hap, 3haq, 2wjk, 3har, 2wjl, 3has, 1kgb, 1q5j, 2zzl, 1f50, 1dze, 3nsb, 1tn5, 2brd, 3utv, 1tn0, 3utw, 3utx, 3uty, 4fpd, 1brx, 1fbb, 1brr, 1p8i, 1fbk, 1ucq, 4hyx, 1p8u, 1f4z, 1ixf, 1qkp, 3vi0, 1qko, 1p8h, 1qm8, 4md2, 2zfe, 4md1, 1iw6, 3ns0, 1c3w, 1bm1, 2ntu, 1kme, 2ntw, 1s…
LLXLIGXFYXI	LI10	AITILVPGIAS	AS10	0	1	[2z55, 1vgo]
LWXAYXVVWXI	LI10	RFVXWAISTXA	RA10	5	4	[1e0p, 2i1x, 1r84, 1r2n, 1pxs, 1m0m, 1pxr, 1ap9, 4hwl, 1s54, 1s53, 1o0a, 1c8s, 1c8r, 3hao, 1kg9, 1kg8, 2wjk, 3har, 2wjl, 1kgb, 1q5j, 2zzl, 1f50, 3nsb, 1tn5, 1tn0, 3utx, 3uty, 4fpd, 1fbb, 1brr, 1fbk, 1ucq, 1p8u, 1f4z, 1ixf, 3vi0, 1qko, 1p8h, 4md2, 4md1, 3ns0, 1c3w, 2ntu, 1kme, 2ntw, 1s52, 1s51, 1py6, 4ov0, 1iw9, 3vhz, 2i20, 2i21, 1vjm, 3mbv, 3t45, 1x0k]
LXXVGADXIMI	LI10	RFVXWAISTXA	RA10	3	4	[1e0p, 1brr, 1fbk, 1r2n, 1r84, 1ucq, 1f4z, 1pxs, 1ap9, 1pxr, 4hwl, 3vi0, 1qko, 1s54, 1s53, 1o0a, 1p8h, 3hao, 1kg9, 1kg8, 2wjk, 3har, 4md2, 2wjl, 4md1, 3ns0, 1c3w, 1q5j, 1q5i, 2ntu, 1kme, 1f50, 2ntw, 1s52, 1s51, 1py6, 4ov0, 2i20, 1vjm, 3nsb, 1tn5, 3mbv, 1x0k, 1tn0, 3utx, 4fpd, 3uty]
LXVVXWLGYPI	LI10	WAYSXLDVFAK	WK10	5	6	[2jaf]
LXVVXWLGYPI	LI10	WAYSXLDIVAK	WK10	5	6	[3qbl, 3vvk, 3a7k, 3qbg, 3abw, 3qbi, 3qbk]
LXVVXWLGYPI	LI10	SWAYSXLDVFA	SA10	5	6	[2jaf]
LXVVXWLGYPI	LI10	SWAYSXLDIVA	SA10	5	6	[3qbl, 3vvk, 3a7k, 3qbg, 3abw, 3qbi, 3qbk]
LXVVXWLGYPI	LI10	SXLDIVAKYXF	SF10	5	6	[3qbl, 3vvk, 3a7k, 3qbg, 3abw, 3qbi, 3qbk]
LXVVXWLGYPI	LI10	SXLDVFAKYXF	SF10	5	6	[2jaf, 2jag]
LXVVXWLGYPI	LI10	AYSXLDIVAKY	AY10	5	6	[3qbl, 3vvk, 3a7k, 3qbg, 3abw, 3qbi, 3qbk]
LXVVXWLGYPI	LI10	AYSXLDVFAKY	AY10	5	6	[2jaf, 2jag]
LXXVGADXIMI	LI10	FTMXLSMLLGY	FY10	3	1	[1at9, 1kme, 1brr, 1s52, 1r2n, 1r84, 4hwl, 1qkp, 3han, 3har, 3utx, 1xji, 3has, 3uty]
LXXVLWXAYPI	LI10	FSTICMIVVLY	FY10	5	4	[1uaz]
LXXVGADXIMI	LI10	TMXLSMLLGYG	TG10	3	1	[1at9, 1kme, 1brr, 1s52, 1r2n, 1r84, 4hwl, 1qkp, 3han, 3har, 3utx, 1xji, 3has, 3uty]
LHWIYVAGMTI	LI10	LLPFFSKVGFS	LS10	0	6	[1xio, 2m3g]
LWXGYPIXWXI	LI10	LLPFFSKVGFS	LS10	5	6	[1xio, 2m3g, 4tl3]
LLLATWGFYXI	LI10	VLAKAGYGVXI	VI10	5	6	[3ddl]
LRNLTVXLWXI	LI10	YLDLVTKVGFG	YG10	5	6	[1gue, 4gyc, 3qap, 3qdc, 2f93, 2ksy, 2f95, 1jgj, 1gu8, 1h68]
LLLATWGFYXI	LI10	YTIADVLAKAG	YG10	5	6	[3ddl]
LXXVGADXIMI	LI10	TTXXXXIAFTM	TM10	3	1	[1m0k, 1s8l, 1at9, 1e0p, 1s8j, 1r2n, 1r84, 1jv7, 1jv6, 1ap9, 4hwl, 1s54, 1o0a, 3hao, 1kg9, 1kg8, 3haq, 2wjk, 3har, 2wjl, 3has, 1q5j, 1q5i, 1f50, 3nsb, 1tn5, 1cwq, 3utv, 4fpd, 1brx, 1brr, 1p8i, 1fbk, 1ucq, 4hyx, 1f4z, 3vi0, 1qkp, 1qko, 1brd, 1p8h, 1mgy, 4md2, 4md1, 3ns0, 1c3w, 1bm1, 2ntu, 1kme, 2ntw, 1s52, 1s51, 1py6, 4ov0, 2i20, 1vjm, 3mbv, 1x0i, 1x0k, 1xji]
LWXAYXVVWXI	LI10	NIETLLFMVLD	ND10	5	6	[1brr, 1s52, 1r84, 1r2n, 4hyx, 4hwl, 1qkp, 3han, 3hap, 3utv, 3haq, 3utw, 3har, 3utx, 1xji, 3has, 3uty]
LXXVGADXIMI	LI10	IGTGLVGALTK	IK10	3	3	[1at9]
LXVVXWLGYPI	LI10	FAKYVFAFXXL	FL10	5	6	[2jaf, 2jag]
LWXGYPIXWXI	LI10	FSKVGFSFLXL	FL10	5	6	[2m3g]
LWXAYPIXWXI	LI10	ETLXFMVLDVT	ET10	5	6	[1uaz]
LXXVLWXAYPI	LI10	ETLXFMVLDVT	ET10	5	6	[2z55, 1uaz, 1vgo, 3wqj, 2ei4]
LXXVGADXIMI	LI10	KKFYAIXTLVP	KP10	3	1	[2ntu, 1s54]
LRNLTVXLWXI	LI10	FXGLVYYLVGP	FP10	5	4	[1gue, 4gyc, 3qap, 3qdc, 2f93, 2ksy, 2f95, 1jgj, 1gu8, 1h68]
LLXLIGXFYXI	LI10	EYYAITILVPG	EG10	0	1	[1vgo]
LRNLTVXLWXI	LI10	GLVYYLVGPMT	GT10	5	4	[1gue, 4gyc, 3qap, 3qdc, 2f93, 2ksy, 2f95, 1jgj, 1gu8, 1h68]
LXVVXWLGYPI	LI10	IVVLYILLVEW	IW10	5	4	[3qbl, 3vvk, 3qbg, 3qbi, 3qbk]
LXXVLWXAYPI	LI10	DVTAKVGFGFV	DV10	5	6	[2z55, 1vgo, 2ei4]
LRNLTVXLWXI	LI10	DVALIVYLXLV	DV10	5	6	[4gyc, 3qap, 3qdc, 2f93, 2ksy, 2f95, 1jgj]
LXVVXWLGYPI	LI10	KYIFAFLLLNY	KY10	5	6	[3qbl, 3vvk, 3qbg, 3qbi, 3qbk]
LXXVGADXIMI	LI10	MIGTGLVGALT	MT10	3	3	[1brx, 1at9, 1bm1, 1q5i, 1brr, 1s52, 1fbk, 1ucq, 1pxr, 4hwl, 3vi0, 1p8h, 1x0k, 1tn0, 3har, 3utx]
LXVVXWLGYPI	LI10	AKYIFAFLLLN	AN10	5	6	[3qbl, 3vvk, 3qbg, 3qbi, 3qbk]
LLLATWGFYXI	LI10	AKAGYGVLIYN	AN10	5	6	[3ddl]
LXXVLWXAYPI	LI10	TAKVGFGFXLL	TL10	5	6	[2z55, 1vgo]
LXXVGADXIMI	LI10	TAAMLXXLXXL	TL10	3	4	[1m0k, 1s8l, 1at9, 1e0p, 1s8j, 1r2n, 1r84, 1pxs, 1jv7, 1jv6, 1ap9, 1pxr, 4hwl, 1s54, 1s53, 1o0a, 3han, 3hao, 1kg9, 3hap, 1kg8, 3haq, 2wjk, 3har, 2wjl, 1q5j, 1q5i, 1f50, 3nsb, 1tn5, 1cwq, 3utv, 1tn0, 3utw, 3utx, 4fpd, 3uty, 1brx, 1brr, 1p8i, 1fbk, 1ucq, 4hyx, 1f4z, 3vi0, 1qkp, 1qko, 1brd, 1p8h, 1mgy, 4md2, 4md1, 3ns0, 1c3w, 1bm1, 2ntu, 1kme, 2ntw, 1s52, 1s51, 1py6, 4ov0, 2i20, 1vjm, 3mbv, 1x0i, 1x…
LXXVGADXIMI	LI10	TXPLXXXXLXL	TL10	3	2	[1brx, 1s8l, 1at9, 1e0p, 1s8j, 1r2n, 1r84, 4hyx, 1f4z, 1pxs, 1jv7, 1jv6, 1pxr, 1qkp, 1qko, 1brd, 1s54, 1s53, 1mgy, 3han, 3hao, 3hap, 3haq, 2wjk, 3har, 2wjl, 3has, 1c3w, 1bm1, 1q5i, 2ntu, 1kme, 2ntw, 1s52, 1s51, 1py6, 2i20, 1vjm, 1tn5, 1x0i, 1x0k, 3utv, 1tn0, 3utw, 3utx, 1xji, 3uty]
LWXAYXVVWXI	LI10	TAAMLXXLXXL	TL10	5	4	[1m0k, 1at9, 1e0p, 1s8j, 1r84, 1r2n, 1pxs, 1pxr, 1ap9, 4hwl, 1s54, 1s53, 1o0a, 3han, 3hao, 1kg9, 1kg8, 3hap, 3haq, 2wjk, 3har, 2wjl, 1q5j, 2zzl, 1f50, 3nsb, 1tn5, 3utv, 1tn0, 3utw, 3utx, 3uty, 4fpd, 1brx, 1brr, 1p8i, 1fbk, 1ucq, 4hyx, 1f4z, 1ixf, 1qkp, 3vi0, 1qko, 1brd, 1p8h, 1qm8, 4md2, 2zfe, 4md1, 1iw6, 3ns0, 1c3w, 1bm1, 2ntu, 1kme, 2ntw, 1s52, 1s51, 1py6, 4ov0, 1iw9, 2i20, 1vjm, 1x0s, 1qhj, 3m…
LXVVXWLGYPI	LI10	YSVLDVFAKYV	YV10	5	6	[2jaf, 2jag]
LWXAYXVVWXI	LI10	KVGFGLILLRS	KS10	5	6	[1brx, 1c3w, 1at9, 1bm1, 1q5i, 1e0p, 2ntu, 1kme, 1pxs, 2i20, 1pxr, 1vjm, 1tn5, 1qko, 1s54, 1s53, 1x0k, 3hao, 1tn0]
LXXVLWXAYPI	LI10	KVGFGFVLLRS	KS10	5	6	[1vgo]
LRNLTVXLWXI	LI10	MGAVAFXGLXY	MY10	5	4	[1gue, 4gyc, 3qap, 3qdc, 2f93, 2ksy, 2f95, 1jgj, 1gu8, 1h68]
LHWIYVAGMTI	LI10	MFIPIWSGLXY	MY10	0	1	[1xio, 2m3g]
LRNLTVXLWXI	LI10	TKVGFGFIALD	TD10	5	6	[1gue, 4gyc, 3qap, 3qdc, 2f93, 2ksy, 2f95, 1jgj, 1gu8, 1h68]
LWXGYPIXWXI	LI10	PFFSKVGFSFL	PL10	5	6	[1xio, 2m3g, 4tl3]
LWXGYPIXWXI	LI10	KVGFSFLDLHG	KG10	5	6	[2m3g]
LWXAYXVVWXI	LI10	VPLNIETLLFM	VM10	5	6	[1r84, 1r2n]
LRNLTVXLWXI	LI10	ALIVYLDLVXK	AK10	5	6	[1gue, 4gyc, 3qap, 3qdc, 2f93, 2ksy, 2f95, 1jgj, 1gu8, 1h68]
LXXVGADXIMI	LI10	WAISTAAMLYV	WV10	3	4	[3har]
LWXAYXVVWXI	LI10	WAISTAAMLYV	WV10	5	4	[3har]
LXVVXWLGYPI	LI10	CFIVVLYILLV	CV10	5	4	[3qbl, 3vvk, 3qbg, 3qbi, 3qbk]
LXVVXWLGYPI	LI10	FIVVLYILLVE	FE10	5	4	[3qbl, 3vvk, 3qbg, 3qbi, 3qbk]
LWXAYXVVWXI	LI10	VGFGLILLRSR	VR10	5	6	[1brx]
LLLATWGFYXI	LI10	GYGVLIYNIAK	GK10	5	6	[3ddl]
LWXAYXVVWXI	LI10	QGTILAXVGAD	QD10	5	3	[1s8j, 1kme, 1r84, 1r2n, 4hyx, 1qkp, 1s54, 1s53, 3han, 3utv, 3haq, 1tn0, 3utw, 1xji, 3has, 3uty]
LWXAYXVVWXI	LI10	ILYVLFFGFTS	IS10	5	4	[1qkp, 1s52, 3utv]
LXXVGADXIMI	LI10	ILYVLFFGFTS	IS10	3	4	[1qkp, 1s52, 3utv]
LWXAYXVVWXI	LI10	PLNIETLLFMV	PV10	5	6	[1r84, 1r2n, 3utv]
LXXVGADXIMI	LI10	PLLLLDLALLV	PV10	3	2	[1brx]
LWXAYXVVWXI	LI10	DTLLFMVLDVS	DS10	5	6	[2wjk]
LWXGYPIXWXI	LI10	CLLPFFSKVGF	CF10	5	6	[1xio, 2m3g, 4tl3]
LHWIYVAGMTI	LI10	CLLPFFSKVGF	CF10	0	6	[1xio, 2m3g]
LWXGYPIXWXI	LI10	FLFCLLPFFSK	FK10	5	6	[1xio, 2m3g, 4tl3]
LHWIYVAGMTI	LI10	FLFCLLPFFSK	FK10	0	6	[1xio, 2m3g]
LHWIYVAGMTI	LI10	EYLVAMFIPIW	EW10	0	1	[2m3g]
LWXGYPIXWXI	LI10	DTFLFCLLPFF	DF10	5	6	[1xio, 2m3g]
LHWIYVAGMTI	LI10	DTFLFCLLPFF	DF10	0	6	[1xio, 2m3g]
LWXGYPIXWXI	LI10	FFSKVGFSFLD	FD10	5	6	[1xio, 2m3g]
ISXXAXLYXXY	IY10	AVGADGIMIGT	AT10	4	3	[3hap]
ISXACFIVXLY	IY10	AITFDIAMCVT	AT10	4	3	[3vvk, 3qbl, 3a7k, 3abw, 3qbg, 3qbi, 3qbk]
ILVPVVSIASY	IY10	AITFDIAMCVT	AT10	1	3	[3qbl, 3vvk, 3a7k, 3qbg, 3abw, 3qbi, 3qbk]
ISXXAXLYXXY	IY10	ETLLFMVLDXS	ES10	4	6	[1m0k, 1s8l, 1at9, 1e0p, 1s8j, 1r84, 1r2n, 1pxs, 1ap9, 1pxr, 4hwl, 1s54, 1s53, 1o0a, 3han, 1kg9, 3hao, 1c8r, 3hap, 1kg8, 3has, 2wjl, 1kgb, 1q5j, 2zzl, 1q5i, 1tn5, 3nsb, 2brd, 3utv, 1tn0, 3utw, 3utx, 3uty, 4fpd, 1brx, 1fbb, 1brr, 1p8i, 1fbk, 1ucq, 4hyx, 1p8u, 1ixf, 3vi0, 1qkp, 1qko, 1p8h, 1qm8, 4md2, 2zfe, 4md1, 1iw6, 3ns0, 1c3w, 2ntu, 1kme, 2ntw, 1s52, 1s51, 1py6, 4ov0, 1iw9, 3vhz, 2i20, 2i21, 1v…
ISXXAXLYXXY	IY10	GADGIMIXTXL	GL10	4	3	[1m0k, 1s8l, 1at9, 1e0p, 1s8j, 1r84, 1r2n, 1pxs, 1jv7, 1jv6, 1ap9, 1pxr, 1m0l, 4hwl, 1s54, 1s53, 1o0a, 3han, 1kg9, 3hao, 1c8r, 3hap, 1kg8, 3haq, 3har, 2wjk, 3has, 2wjl, 1kgb, 1q5j, 2zzl, 1q5i, 1f50, 1tn5, 3nsb, 2brd, 1cwq, 3utv, 1tn0, 3utw, 3utx, 3uty, 4fpd, 1brx, 1fbb, 1brr, 1p8i, 1fbk, 1ucq, 4hyx, 1p8u, 1f4z, 1ixf, 3vi0, 1qkp, 1qko, 1brd, 1p8h, 1mgy, 1qm8, 4md2, 2zfe, 4md1, 1iw6, 3ns0, 1c3w, 1b…
ISXXAXLYXXY	IY10	LXFMVLDVXXK	LK10	4	6	[1m0k, 1s8l, 1at9, 1e0p, 1s8j, 1r84, 1r2n, 1pxs, 1jv7, 1jv6, 1ap9, 1pxr, 1m0l, 4hwl, 1s54, 1s53, 1o0a, 3han, 1kg9, 3hao, 1c8r, 3hap, 1kg8, 2wjk, 3has, 2wjl, 1kgb, 1q5j, 2zzl, 1q5i, 1f50, 1tn5, 3nsb, 2brd, 1cwq, 3utv, 1tn0, 3utw, 3utx, 3uty, 4fpd, 1brx, 1fbb, 1brr, 1p8i, 1fbk, 1ucq, 4hyx, 1p8u, 1f4z, 1ixf, 3vi0, 1qkp, 1qko, 1p8h, 1qm8, 4md2, 2zfe, 4md1, 1iw6, 3ns0, 1c3w, 1bm1, 2ntu, 1kme, 2ntw, 1s…
ISXXAXLYXXY	IY10	IETLLFMVLDV	IV10	4	6	[1brr, 1r84, 1r2n, 4hyx, 1pxs, 1pxr, 4hwl, 1ixf, 3vi0, 1qkp, 1s54, 1s53, 1o0a, 1p8h, 3han, 1c8r, 3hap, 4md2, 3has, 4md1, 3ns0, 1kgb, 1q5j, 1q5i, 1kme, 2ntw, 1s52, 1s51, 1py6, 4ov0, 1iw9, 3vhz, 2i21, 1tn5, 3nsb, 3mbv, 3t45, 3utv, 1tn0, 3utw, 3utx, 1xji, 3uty]
ILVPGIASAAY	IY10	YXAXYXDWLFT	YT10	1	2	[3wqj, 1vgo, 1uaz, 2ei4]
ISXXAXLYXXY	IY10	TLXFMVLDXXA	TA10	4	6	[1m0k, 1s8l, 1at9, 1e0p, 1s8j, 1r84, 1r2n, 1pxs, 1ap9, 1pxr, 4hwl, 1s54, 1s53, 1o0a, 3han, 1kg9, 3hao, 1c8r, 3hap, 1kg8, 2wjk, 3has, 2wjl, 1kgb, 1q5j, 2zzl, 1q5i, 1f50, 1tn5, 3nsb, 2brd, 1cwq, 3utv, 1tn0, 3utw, 3utx, 3uty, 4fpd, 1brx, 1fbb, 1brr, 1p8i, 1fbk, 1ucq, 4hyx, 1p8u, 1f4z, 1ixf, 3vi0, 1qkp, 1qko, 1p8h, 1qm8, 4md2, 2zfe, 4md1, 1iw6, 3ns0, 1c3w, 1bm1, 2ntu, 1kme, 2ntw, 1s52, 1s51, 1py6, 4o…
ILVPGIASAAY	IY10	FMVXDXXXKVG	FG10	1	6	[2z55, 3wqj, 1vgo, 1uaz, 2ei4]
ISXXAXLYXXY	IY10	FMVXDXXXKVG	FG10	4	6	[1m0k, 1s8l, 1at9, 1e0p, 1s8j, 1r84, 1r2n, 1pxs, 1jv7, 1jv6, 1ap9, 1pxr, 1m0l, 4hwl, 1s54, 1s53, 1o0a, 3han, 1kg9, 3hao, 1c8r, 3hap, 1kg8, 2wjk, 3has, 2wjl, 1kgb, 1q5j, 2zzl, 1q5i, 1f50, 1tn5, 3nsb, 2brd, 1cwq, 3utv, 1tn0, 3utw, 3utx, 3uty, 4fpd, 1brx, 1fbb, 1brr, 1p8i, 1fbk, 1ucq, 4hyx, 1p8u, 1f4z, 1ixf, 3vi0, 1qkp, 1qko, 1brd, 1p8h, 1mgy, 1qm8, 4md2, 2zfe, 4md1, 1iw6, 3ns0, 1c3w, 1bm1, 2ntu, 1k…
ISXXAXLYXXY	IY10	MVXDXXXKVGF	MF10	4	6	[1m0k, 1s8l, 1at9, 1e0p, 1s8j, 1r84, 1r2n, 1pxs, 1jv7, 1ap9, 1pxr, 1m0l, 4hwl, 1s54, 1s53, 1o0a, 3han, 1kg9, 3hao, 1c8r, 3hap, 1kg8, 2wjk, 3has, 2wjl, 1kgb, 1q5j, 2zzl, 1q5i, 1f50, 1tn5, 3nsb, 2brd, 1cwq, 3utv, 1tn0, 3utw, 3utx, 3uty, 1brx, 1fbb, 1brr, 1ucq, 4hyx, 1p8u, 1f4z, 1ixf, 3vi0, 1qkp, 1qko, 1brd, 1p8h, 1mgy, 1qm8, 4md2, 2zfe, 4md1, 1iw6, 3ns0, 1c3w, 1bm1, 2ntu, 1kme, 2ntw, 1s52, 1s51, 1p…
ILVPGIASAAY	IY10	MVXDXXXKVGF	MF10	1	6	[2z55, 3wqj, 1vgo, 1uaz, 2ei4]
ISXXAXLYXXY	IY10	DVXAKVGXGXI	DI10	4	6	[1m0k, 1s8l, 1at9, 1e0p, 1s8j, 1r84, 1r2n, 1pxs, 1jv7, 1ap9, 1pxr, 1m0l, 4hwl, 1s54, 1s53, 1o0a, 3han, 1kg9, 3hao, 3hap, 1kg8, 2wjk, 3has, 2wjl, 1q5j, 2zzl, 1q5i, 1f50, 1tn5, 3nsb, 1cwq, 3utv, 1tn0, 3utw, 3utx, 3uty, 1brx, 1brr, 1ucq, 4hyx, 1f4z, 1ixf, 3vi0, 1qkp, 1qko, 1brd, 1p8h, 1mgy, 1qm8, 4md2, 2zfe, 4md1, 1iw6, 3ns0, 1c3w, 1bm1, 2ntu, 1kme, 2ntw, 1s52, 1s51, 1py6, 2at9, 4ov0, 1iw9, 2i20, 1v…
ISXXAXLYXXY	IY10	VVWLIGSEGAG	VG10	4	5	[2brd]
ILVPGIASAAY	IY10	VXDXXXKVGXG	VG10	1	6	[2z55, 3wqj, 1vgo, 1uaz, 2ei4]
ISXXAXLYXXY	IY10	VXXDGIMIXTG	VG10	4	3	[1m0k, 1s8l, 1at9, 1e0p, 1s8j, 1r84, 1r2n, 1pxs, 1jv7, 1jv6, 1ap9, 1pxr, 1m0l, 4hwl, 1s54, 1s53, 1o0a, 3han, 1kg9, 3hao, 1c8r, 3hap, 1kg8, 3haq, 3har, 2wjk, 3has, 2wjl, 1kgb, 1q5j, 2zzl, 1q5i, 1f50, 1tn5, 3nsb, 1cwq, 3utv, 1tn0, 3utw, 3utx, 3uty, 4fpd, 1brx, 1fbb, 1brr, 1p8i, 1fbk, 1ucq, 4hyx, 1p8u, 1f4z, 1ixf, 3vi0, 1qkp, 1qko, 1brd, 1p8h, 1mgy, 1qm8, 4md2, 2zfe, 4md1, 1iw6, 3ns0, 1c3w, 1bm1, 2n…
ISXXAXLYXXY	IY10	VXDXXXKVGXG	VG10	4	6	[1m0k, 1s8l, 1at9, 1e0p, 1s8j, 1r84, 1r2n, 1pxs, 1jv7, 1ap9, 1pxr, 1m0l, 4hwl, 1s54, 1s53, 1o0a, 3han, 1kg9, 3hao, 1c8r, 3hap, 1kg8, 2wjk, 3has, 2wjl, 1kgb, 1q5j, 2zzl, 1q5i, 1f50, 1tn5, 3nsb, 2brd, 1cwq, 3utv, 1tn0, 3utw, 3utx, 3uty, 1brx, 1fbb, 1brr, 1ucq, 4hyx, 1p8u, 1f4z, 1ixf, 3vi0, 1qkp, 1qko, 1brd, 1p8h, 1mgy, 1qm8, 4md2, 2zfe, 4md1, 1iw6, 3ns0, 1c3w, 1bm1, 2ntu, 1kme, 2ntw, 1s52, 1s51, 1p…
ILVPVVSIASY	IY10	SLYINIALAXL	SL10	1	0	[3qbl, 3vvk, 3a7k, 3qbg, 3abw, 3qbi, 3qbk]
ILVPVVSIASY	IY10	STPMILLXLGL	SL10	1	2	[3qbl, 3vvk, 3qbg, 3qbi, 3qbk]
ILVPGIASAAY	IY10	AKVGXGFXLLR	AR10	1	6	[2z55, 1vgo]
ISXXAXLYXXY	IY10	LFMVLXXXXKV	LV10	4	6	[1m0k, 1s8l, 1at9, 1e0p, 1s8j, 1r84, 1r2n, 1pxs, 1jv7, 1jv6, 1ap9, 1pxr, 1m0l, 4hwl, 1s54, 1s53, 1o0a, 3han, 1kg9, 3hao, 1c8r, 3hap, 1kg8, 2wjk, 3has, 2wjl, 1kgb, 1q5j, 2zzl, 1q5i, 1f50, 1tn5, 3nsb, 2brd, 1cwq, 3utv, 1tn0, 3utw, 3utx, 3uty, 4fpd, 1brx, 1fbb, 1brr, 1p8i, 1fbk, 1ucq, 4hyx, 1p8u, 1f4z, 1ixf, 3vi0, 1qkp, 1qko, 1brd, 1p8h, 1mgy, 1qm8, 4md2, 2zfe, 4md1, 1iw6, 3ns0, 1c3w, 1bm1, 2ntu, 1k…
ILVPGIASAAY	IY10	LFMVLXXXXKV	LV10	1	6	[1uaz]
ILVPGIASAAY	IY10	LXLIGTFYFXV	LV10	1	0	[1uaz]
ISXXAXLYXXY	IY10	VLRNVTVVLWS	VS10	4	5	[1s8l, 1at9, 1e0p, 1s8j, 1r84, 1r2n, 1pxs, 1jv7, 1jv6, 1pxr, 4hwl, 1s54, 1s53, 1o0a, 3han, 3hao, 3hap, 1kg8, 2wjk, 3has, 2wjl, 1q5i, 1tn5, 3utv, 1tn0, 3utw, 3utx, 3uty, 4fpd, 1brx, 4hyx, 1f4z, 1qkp, 1qko, 1brd, 1mgy, 1c3w, 1bm1, 2ntu, 1kme, 2ntw, 1s52, 1s51, 1py6, 4ov0, 2i20, 1vjm, 1x0i, 1x0k, 1xji]
ILVPGIASAAY	IY10	LXLIGTFXXIA	LA10	1	0	[2z55, 1vgo, 2ei4]
ISXXAXLYXXY	IY10	LRNVTVVLWXA	LA10	4	5	[1s8l, 1at9, 1e0p, 1s8j, 1r84, 1r2n, 1pxs, 1jv7, 1jv6, 1ap9, 1pxr, 4hwl, 1s54, 1s53, 1o0a, 3han, 1kg9, 3hao, 3hap, 1kg8, 2wjk, 3has, 2wjl, 1q5j, 1q5i, 1f50, 1tn5, 3nsb, 3utv, 1tn0, 3utw, 3utx, 3uty, 4fpd, 1brx, 1brr, 1fbk, 1ucq, 4hyx, 1f4z, 1qkp, 1qko, 1brd, 1p8h, 1mgy, 4md2, 4md1, 3ns0, 1c3w, 1bm1, 2ntu, 1kme, 2ntw, 1s52, 1s51, 1py6, 4ov0, 2i20, 1vjm, 3mbv, 1x0i, 1x0k, 1xji]
ISXXAXLYXXY	IY10	VLWSAYXVXWL	VL10	4	5	[1m0k, 1s8l, 1at9, 1e0p, 1s8j, 1r84, 1r2n, 1pxs, 1ap9, 1pxr, 1m0l, 4hwl, 1s54, 1s53, 1o0a, 3han, 1kg9, 3hao, 1c8r, 3hap, 1kg8, 3haq, 3har, 2wjk, 3has, 2wjl, 1kgb, 1q5j, 2zzl, 1f50, 1tn5, 3nsb, 2brd, 1cwq, 3utv, 1tn0, 3utw, 3utx, 3uty, 4fpd, 1brx, 1fbb, 1brr, 1p8i, 1fbk, 1ucq, 4hyx, 1p8u, 1f4z, 1ixf, 3vi0, 1qkp, 1qko, 1brd, 1p8h, 1qm8, 4md2, 2zfe, 4md1, 1iw6, 3ns0, 1c3w, 1bm1, 2ntu, 1kme, 2ntw, 1s…
ILVPGIASAAY	IY10	VXAKVGFGFXL	VL10	1	6	[2z55, 1vgo]
ILVPVVSIASY	IY10	VAKYIFAXXLL	VL10	1	6	[3qbl, 3vvk, 3qbg, 3abw, 3qbi, 3qbk]
ISXXAXLYXXY	IY10	NXTVVLWSAYP	NP10	4	5	[1m0k, 1s8l, 1at9, 1e0p, 1s8j, 1r84, 1r2n, 1pxs, 1jv7, 1jv6, 1ap9, 1pxr, 1m0l, 4hwl, 1s54, 1s53, 1o0a, 3han, 1kg9, 3hao, 3hap, 1kg8, 2wjk, 3has, 2wjl, 1q5j, 2zzl, 1f50, 1tn5, 3nsb, 1cwq, 3utv, 1tn0, 3utw, 3utx, 3uty, 4fpd, 1brx, 1brr, 1p8i, 1fbk, 1ucq, 4hyx, 1f4z, 1ixf, 3vi0, 1qkp, 1qko, 1brd, 1p8h, 1mgy, 1qm8, 4md2, 2zfe, 4md1, 1iw6, 3ns0, 1c3w, 1bm1, 2ntu, 1kme, 2ntw, 1s52, 1s51, 1py6, 4ov0, 1i…
ISXXAXLYXXY	IY10	RNXTVVLWSAY	RY10	4	5	[1m0k, 1s8l, 1at9, 1e0p, 1s8j, 1r84, 1r2n, 1pxs, 1jv7, 1jv6, 1ap9, 1pxr, 1m0l, 4hwl, 1s54, 1s53, 1o0a, 3han, 1kg9, 3hao, 3hap, 1kg8, 2wjk, 3has, 2wjl, 1q5j, 2zzl, 1q5i, 1f50, 1tn5, 3nsb, 1cwq, 3utv, 1tn0, 3utw, 3utx, 3uty, 4fpd, 1brx, 1brr, 1p8i, 1fbk, 1ucq, 4hyx, 1f4z, 1ixf, 3vi0, 1qkp, 1qko, 1brd, 1p8h, 1mgy, 1qm8, 4md2, 2zfe, 4md1, 1iw6, 3ns0, 1c3w, 1bm1, 2ntu, 1kme, 2ntw, 1s52, 1s51, 1py6, 4o…
ISXXAXLYXXY	IY10	VTVVLWSAYXV	VV10	4	5	[1m0k, 1s8l, 1at9, 1e0p, 1s8j, 1r84, 1r2n, 1pxs, 1jv7, 1jv6, 1ap9, 1pxr, 1m0l, 4hwl, 1s54, 1s53, 1o0a, 3han, 1kg9, 3hao, 3hap, 1kg8, 3haq, 3har, 2wjk, 3has, 2wjl, 1q5j, 2zzl, 1f50, 1tn5, 3nsb, 1cwq, 3utv, 1tn0, 3utw, 3utx, 3uty, 4fpd, 1brx, 1brr, 1p8i, 1fbk, 1ucq, 4hyx, 1f4z, 1ixf, 3vi0, 1qkp, 1qko, 1brd, 1p8h, 1mgy, 1qm8, 4md2, 2zfe, 4md1, 1iw6, 3ns0, 1c3w, 1bm1, 2ntu, 1kme, 2ntw, 1s52, 1s51, 1p…
ILVPVVSIASY	IY10	TAITFDIXMCV	TV10	1	3	[3qbl, 3vvk, 3qbg, 3abw, 3qbi, 3qbk]
ISXACFIVXLY	IY10	TAITFDIXMCV	TV10	4	3	[3vvk, 3qbl, 3abw, 3qbg, 3qbi, 3qbk]
ISXXAXLYXXY	IY10	TVVXWSAYXXV	TV10	4	5	[1m0k, 1s8l, 1at9, 1e0p, 1s8j, 1r84, 1r2n, 1pxs, 1jv7, 1jv6, 1ap9, 1pxr, 1m0l, 4hwl, 1s54, 1s53, 1o0a, 3han, 1kg9, 3hao, 1c8r, 3hap, 1kg8, 3haq, 3har, 2wjk, 3has, 2wjl, 1kgb, 1q5j, 2zzl, 1f50, 1tn5, 3nsb, 2brd, 1cwq, 3utv, 1tn0, 3utw, 3utx, 3uty, 4fpd, 1brx, 1fbb, 1brr, 1p8i, 1fbk, 1ucq, 4hyx, 1p8u, 1f4z, 1ixf, 3vi0, 1qkp, 1qko, 1brd, 1p8h, 1mgy, 1qm8, 4md2, 2zfe, 4md1, 1iw6, 3ns0, 1c3w, 1bm1, 2n…
ISXXAXLYXXY	IY10	VXXWSAYXXVW	VW10	4	5	[1m0k, 1s8l, 1at9, 1e0p, 1s8j, 1r84, 1r2n, 1pxs, 1jv7, 1jv6, 1ap9, 1pxr, 1m0l, 4hwl, 1s54, 1s53, 1o0a, 3han, 1kg9, 3hao, 1c8r, 3hap, 1kg8, 3haq, 3har, 2wjk, 3has, 2wjl, 1kgb, 1q5j, 2zzl, 1f50, 1tn5, 3nsb, 2brd, 1cwq, 3utv, 1tn0, 3utw, 3utx, 3uty, 4fpd, 1brx, 1fbb, 1brr, 1p8i, 1fbk, 1ucq, 4hyx, 1p8u, 1f4z, 1ixf, 3vi0, 1qkp, 1qko, 1brd, 1p8h, 1mgy, 1qm8, 4md2, 2zfe, 4md1, 1iw6, 3ns0, 1c3w, 1bm1, 2n…
ISXACFIVXLY	IY10	ITFDIXMXVTG	IG10	4	3	[3vvk, 3qbl, 3a7k, 3abw, 3qbg, 3qbi, 3qbk]
ILVPVVSIASY	IY10	ITFDIXMXVTG	IG10	1	3	[3qbl, 3vvk, 3a7k, 3qbg, 3abw, 3qbi, 3qbk]
ISXXAXLYXXY	IY10	WXAYXVVWXXG	WG10	4	5	[1m0k, 1at9, 1e0p, 1r84, 1r2n, 1pxs, 1ap9, 1pxr, 4hwl, 1s54, 1s53, 1o0a, 3han, 1kg9, 3hao, 1c8r, 3hap, 1kg8, 3haq, 3har, 2wjk, 3has, 2wjl, 1kgb, 1q5j, 2zzl, 1f50, 1tn5, 3nsb, 2brd, 3utv, 1tn0, 3utw, 3utx, 3uty, 4fpd, 1brx, 1fbb, 1brr, 1p8i, 1fbk, 1ucq, 4hyx, 1p8u, 1f4z, 1ixf, 3vi0, 1qkp, 1qko, 1brd, 1p8h, 1qm8, 4md2, 2zfe, 4md1, 1iw6, 3ns0, 1c3w, 1bm1, 2ntu, 1kme, 2ntw, 1s52, 1s51, 1py6, 4ov0, 1i…
ILVPGIASAAY	IY10	GTXLMLIGTXY	GY10	1	0	[2z55, 3wqj, 1vgo, 1uaz, 2ei4]
ILVPGIASAAY	IY10	LXXGTLXMLXG	LG10	1	0	[2z55, 3wqj, 1vgo, 1uaz, 2ei4]
ILVPVVSIASY	IY10	LXTPMILLXLG	LG10	1	2	[3qbl, 3vvk, 3qbg, 3qbi, 3qbk]
ILVPGIASAAY	IY10	LXGTFYFIARG	LG10	1	0	[2z55, 1vgo]
ILVPGIASAAY	IY10	TXLMLIGTXYF	TF10	1	0	[2z55, 3wqj, 1vgo, 1uaz, 2ei4]
ILVPVVSIASY	IY10	LTWALSTPMIL	LL10	1	2	[3qbl, 3vvk, 3a7k, 3qbg, 3abw, 3qbi, 3qbk]
ILVPGIASAAY	IY10	LWLXXGXLXXL	LL10	1	0	[3wqj, 1vgo, 1uaz, 2ei4]
ISXXAXLYXXY	IY10	LDVSXKVGXGL	LL10	4	6	[1m0k, 1s8l, 1at9, 1e0p, 1s8j, 1r84, 1r2n, 1pxs, 1jv7, 1ap9, 1pxr, 1m0l, 4hwl, 1s54, 1s53, 1o0a, 3han, 1kg9, 3hao, 3hap, 1kg8, 2wjk, 3has, 2wjl, 1q5j, 2zzl, 1q5i, 1f50, 1tn5, 3nsb, 2brd, 1cwq, 3utv, 1tn0, 3utw, 3utx, 3uty, 1brx, 1brr, 1ucq, 4hyx, 1p8u, 1f4z, 1ixf, 3vi0, 1qkp, 1qko, 1brd, 1p8h, 1mgy, 1qm8, 4md2, 2zfe, 4md1, 1iw6, 3ns0, 1c3w, 1bm1, 2ntu, 1kme, 2ntw, 1s52, 1s51, 1py6, 2at9, 4ov0, 1i…
ILVPGIASAAY	IY10	LFXXXXXXXXL	LL10	1	2	[2z55, 1vgo]
ISXACFIVXLY	IY10	LFTXITFDIXM	LM10	4	3	[3vvk, 3qbl, 3qbg, 3qbi, 3qbk]
ILVPVVSIASY	IY10	LFTXITFDIXM	LM10	1	3	[3qbl, 3vvk, 3qbg, 3qbi, 3qbk]
ISXXAXLYXXY	IY10	GTXLAXVGADG	GG10	4	3	[1s8l, 1e0p, 1s8j, 1r84, 1r2n, 4hyx, 1f4z, 1pxs, 1jv7, 1jv6, 1pxr, 4hwl, 1qkp, 1qko, 1s54, 1s53, 1o0a, 1mgy, 3han, 3hao, 3hap, 3haq, 3har, 2wjk, 3has, 2wjl, 1c3w, 1q5i, 2ntu, 1kme, 2ntw, 1s52, 1s51, 1py6, 2i20, 1vjm, 1tn5, 1x0i, 1x0k, 3utv, 1tn0, 3utw, 3utx, 1xji, 3uty]
ILVPGIASAAY	IY10	GTXYFIARGWG	GG10	1	0	[1vgo]
ILVPVVSIASY	IY10	IAXAGLSILLF	IF10	1	0	[3qbl, 3vvk, 3a7k, 3qbg, 3abw, 3qbi, 3qbk]
ILVPGIASAAY	IY10	IGTLLMLIGXF	IF10	1	0	[2z55, 3wqj, 1vgo, 1uaz, 2ei4]
ILVPVVSIASY	IY10	SSLYINXALAG	SG10	1	0	[3qbl, 3vvk, 3abw]
ILVPVVSIASY	IY10	SILLFVFMTRG	SG10	1	0	[3vvk, 3qbi]
ILVPVVSIASY	IY10	WAXSTPMILLA	WA10	1	2	[3qbl, 3vvk, 3qbg, 3abw, 3qbi, 3qbk]
ISXXAXLYXXY	IY10	KXLRNVTVVLW	KW10	4	5	[1brx, 1s8l, 1e0p, 1s8j, 1r84, 1r2n, 4hyx, 1f4z, 1pxs, 1jv7, 1jv6, 1pxr, 4hwl, 1qkp, 1qko, 1s54, 1s53, 1o0a, 1mgy, 3han, 3hao, 3hap, 2wjk, 3has, 2wjl, 1c3w, 1bm1, 1q5i, 2ntu, 1kme, 2ntw, 1s52, 1s51, 1py6, 2i20, 1vjm, 1tn5, 1x0i, 1x0k, 3utv, 1tn0, 3utw, 3utx, 1xji, 3uty]
ILVPVVSIASY	IY10	INIALAGLXIL	IL10	1	0	[3qbl, 3vvk, 3a7k, 3qbg, 3abw, 3qbi, 3qbk]
ILVPVVSIASY	IY10	IVAKYIFAFLL	IL10	1	6	[3qbl, 3vvk, 3qbg, 3abw, 3qbi, 3qbk]
ISXXAXLYXXY	IY10	IMIGTGLVXAL	IL10	4	3	[1at9, 1e0p, 1r84, 1r2n, 1pxs, 1ap9, 1pxr, 4hwl, 1s54, 1s53, 1o0a, 3han, 1kg9, 3hao, 1c8r, 3hap, 1kg8, 3har, 2wjk, 3has, 2wjl, 1kgb, 1q5j, 2zzl, 1q5i, 1f50, 1tn5, 3nsb, 2brd, 3utv, 1tn0, 3utx, 3uty, 4fpd, 1brx, 1fbb, 1brr, 1fbk, 1ucq, 1p8u, 1f4z, 1ixf, 3vi0, 1qkp, 1qko, 1p8h, 4md2, 4md1, 3ns0, 1c3w, 1bm1, 2ntu, 1kme, 2ntw, 1s52, 1s51, 1py6, 2at9, 4ov0, 1iw9, 3vhz, 2i20, 2i21, 1vjm, 3mbv, 3t45, 1x…
ILVPGIASAAY	IY10	AXWLFTTXLXL	AL10	1	2	[2z55, 3wqj, 1vgo, 1uaz, 2ei4]
ILVPVVSIASY	IY10	AXSTPXILXAL	AL10	1	2	[3qbl, 3vvk, 3qbg, 3abw, 3qbi, 3qbk]
ISXACFIVXLY	IY10	AMCVTGLAXAL	AL10	4	3	[3vvk, 3qbl, 3a7k, 3abw, 3qbg, 3qbi, 3qbk]
ILVPVVSIASY	IY10	ALXIVAKYIFA	AA10	1	6	[3qbl, 3vvk, 3a7k, 3qbg, 3abw, 3qbi, 3qbk]
ILVPGIASAAY	IY10	DWLFTTXLXXL	DL10	1	2	[2z55, 1vgo, 2ei4]
ILVPVVSIASY	IY10	DIVAKYIFAFL	DL10	1	6	[3qbl, 3vvk, 3a7k, 3qbg, 3abw, 3qbi, 3qbk]
ISXXAXLYXXY	IY10	TILAXVGADGI	TI10	4	3	[1s8l, 1at9, 1e0p, 1s8j, 1r84, 1r2n, 1pxs, 1jv7, 1jv6, 1pxr, 4hwl, 1s54, 1s53, 1o0a, 3han, 3hao, 1kg8, 3hap, 3haq, 3har, 2wjk, 3has, 2wjl, 1q5i, 1f50, 1tn5, 3utv, 1tn0, 3utw, 3utx, 3uty, 4fpd, 1brx, 4hyx, 1f4z, 1qkp, 1qko, 1p8h, 1mgy, 4md2, 4md1, 1c3w, 1bm1, 2ntu, 1kme, 2ntw, 1s52, 1s51, 1py6, 4ov0, 2i20, 1vjm, 3mbv, 1x0i, 1x0k, 1xji]
ILVPVVSIASY	IY10	TKLFTAITFDI	TI10	1	3	[3qbl, 3vvk, 3qbg, 3qbi, 3qbk]
ISXACFIVXLY	IY10	TKLFTAITFDI	TI10	4	3	[3vvk, 3qbl, 3qbg, 3qbi, 3qbk]
ISXXAXLYXXY	IY10	AXXXADGIMIG	AG10	4	3	[1m0k, 1s8l, 1at9, 1e0p, 1s8j, 1r84, 1r2n, 1pxs, 1jv7, 1jv6, 1ap9, 1pxr, 1m0l, 4hwl, 1s54, 1s53, 1o0a, 3han, 1kg9, 3hao, 1kg8, 3hap, 3haq, 3har, 2wjk, 3has, 2wjl, 1q5j, 2zzl, 1q5i, 1f50, 1tn5, 3nsb, 1cwq, 3utv, 1tn0, 3utw, 3utx, 3uty, 4fpd, 1brx, 1brr, 1p8i, 1fbk, 1ucq, 4hyx, 1f4z, 1ixf, 3vi0, 1qkp, 1qko, 1brd, 1p8h, 1mgy, 1qm8, 4md2, 2zfe, 4md1, 1iw6, 3ns0, 1c3w, 1bm1, 2ntu, 1kme, 2ntw, 1s52, 1s…
ISXXAXLYXXY	IY10	IXAXVGADGIM	IM10	4	3	[1s8l, 1at9, 1e0p, 1s8j, 1r84, 1r2n, 1pxs, 1jv7, 1jv6, 1ap9, 1pxr, 4hwl, 1s54, 1s53, 1o0a, 3han, 1kg9, 3hao, 3hap, 1kg8, 3haq, 3har, 2wjk, 3has, 2wjl, 1q5j, 1q5i, 1f50, 1tn5, 3utv, 1tn0, 3utw, 3utx, 3uty, 4fpd, 1brx, 1fbk, 1ucq, 4hyx, 1f4z, 1qkp, 1qko, 1brd, 1p8h, 1mgy, 4md2, 4md1, 1c3w, 1bm1, 2ntu, 1kme, 2ntw, 1s52, 1s51, 1py6, 4ov0, 2i20, 1vjm, 3mbv, 1x0i, 1x0k, 1xji]
ISXXAXLYXXY	IY10	ADGIMIGTGLV	AV10	4	3	[1m0k, 1s8l, 1at9, 1e0p, 1s8j, 1r84, 1r2n, 1pxs, 1ap9, 1pxr, 1m0l, 4hwl, 1s54, 1s53, 1o0a, 3han, 1kg9, 3hao, 1c8r, 3hap, 1kg8, 3haq, 3har, 2wjk, 3has, 2wjl, 1kgb, 1q5j, 2zzl, 1q5i, 1f50, 1tn5, 3nsb, 2brd, 1cwq, 3utv, 1tn0, 3utw, 3utx, 3uty, 4fpd, 1brx, 1fbb, 1brr, 1p8i, 1fbk, 1ucq, 4hyx, 1p8u, 1f4z, 1ixf, 3vi0, 1qkp, 1qko, 1p8h, 1qm8, 4md2, 2zfe, 4md1, 1iw6, 3ns0, 1c3w, 1bm1, 2ntu, 1kme, 2ntw, 1s…
ILVPVVSIASY	IY10	ALXGLSILXFV	AV10	1	0	[3qbl, 3vvk, 3a7k, 3qbg, 3abw, 3qbi, 3qbk]
ILVPGIASAAY	IY10	AFXVLDVTAKV	AV10	1	6	[2z55, 3wqj, 1vgo, 2ei4]
ISXXAXLYXXY	IY10	LVGXDGIMIXT	LT10	4	3	[1m0k, 1s8l, 1at9, 1e0p, 1s8j, 1r84, 1r2n, 1pxs, 1jv7, 1jv6, 1ap9, 1pxr, 1m0l, 4hwl, 1s54, 1s53, 1o0a, 3han, 1kg9, 3hao, 1c8r, 1kg8, 3haq, 3har, 2wjk, 3has, 2wjl, 1kgb, 1q5j, 2zzl, 1q5i, 1f50, 1tn5, 3nsb, 1cwq, 3utv, 1tn0, 3utw, 3utx, 3uty, 4fpd, 1brx, 1brr, 1p8i, 1fbk, 1ucq, 4hyx, 1p8u, 1f4z, 1ixf, 3vi0, 1qkp, 1qko, 1brd, 1p8h, 1mgy, 1qm8, 4md2, 2zfe, 4md1, 1iw6, 3ns0, 1c3w, 1bm1, 2ntu, 1kme, 2n…
ISXXAXLYXXY	IY10	DXIMIXTGLXG	DG10	4	3	[1m0k, 1s8l, 1at9, 1e0p, 1s8j, 1r84, 1r2n, 1pxs, 1ap9, 1pxr, 4hwl, 1s54, 1s53, 1o0a, 3han, 1kg9, 3hao, 1c8r, 3hap, 1kg8, 3haq, 3har, 2wjk, 3has, 2wjl, 1kgb, 1q5j, 2zzl, 1q5i, 1f50, 1tn5, 3nsb, 2brd, 1cwq, 3utv, 1tn0, 3utw, 3utx, 3uty, 4fpd, 1brx, 1fbb, 1brr, 1p8i, 1fbk, 1ucq, 4hyx, 1p8u, 1f4z, 1ixf, 3vi0, 1qkp, 1qko, 1p8h, 1qm8, 4md2, 2zfe, 4md1, 1iw6, 3ns0, 1c3w, 1bm1, 2ntu, 1kme, 2ntw, 1s52, 1s…
ILVPGIASAAY	IY10	ARYXXWLFTTP	AP10	1	2	[2z55, 3wqj, 1vgo, 1uaz, 2ei4]
ILVPGIASAAY	IY10	WLFTTXLXXXD	WD10	1	2	[2z55, 1vgo, 2ei4]
ILVPGIASAAY	IY10	MLIGTFYFIAR	MR10	1	0	[2z55, 1vgo, 2ei4]
ILVPVVSIASY	IY10	WXRYLTWALST	WT10	1	2	[3qbl, 3vvk, 3a7k, 3qbg, 3abw, 3qbi, 3qbk]
ILVPGIASAAY	IY10	YAXWLXTXXLL	YL10	1	2	[2z55, 3wqj, 1vgo, 1uaz, 2ei4]
ILVPVVSIASY	IY10	YIFAFLLLNYL	YL10	1	6	[3qbl, 3vvk, 3qbg, 3qbi, 3qbk]
ILVPVVSIASY	IY10	FDIAMCVTGLA	FA10	1	3	[3qbl, 3vvk, 3a7k, 3qbg, 3abw, 3qbi, 3qbk]
ILVPGIASAAY	IY10	FTTXLLXLXLA	FA10	1	2	[2z55, 1vgo]
ISXACFIVXLY	IY10	FDIAMCVTGLA	FA10	4	3	[3vvk, 3qbl, 3a7k, 3abw, 3qbg, 3qbi, 3qbk]
ILVPGIASAAY	IY10	RYAXWLXTXXL	RL10	1	2	[2z55, 3wqj, 1vgo, 1uaz, 2ei4]
ILVPVVSIASY	IY10	FTXITFDIXMC	FC10	1	3	[3qbl, 3vvk, 3qbg, 3abw, 3qbi, 3qbk]
ISXACFIVXLY	IY10	FTXITFDIXMC	FC10	4	3	[3vvk, 3qbl, 3abw, 3qbg, 3qbi, 3qbk]
ILVPVVSIASY	IY10	KLXTAITFDIA	KA10	1	3	[3qbl, 3vvk, 3qbg, 3qbi, 3qbk]
ISXACFIVXLY	IY10	KLXTAITFDIA	KA10	4	3	[3vvk, 3qbl, 3qbg, 3qbi, 3qbk]
ISXACFIVXLY	IY10	DIXMCVTGLXA	DA10	4	3	[3vvk, 3qbl, 3a7k, 3abw, 3qbg, 3qbi, 3qbk]
ISXXAXLYXXY	IY10	DXGTXLAXVGA	DA10	4	3	[1s8l, 1s8j, 1q5i, 1kme, 1r84, 1r2n, 4hyx, 1jv7, 1jv6, 1qkp, 1s54, 1s53, 1x0i, 1mgy, 3han, 3utv, 3haq, 1tn0, 3utw, 1xji, 3has, 3uty]
ISXACFIVXLY	IY10	IXMCVTGLXXA	IA10	4	3	[3vvk, 3qbl, 3a7k, 3abw, 3qbg, 3qbi, 3qbk]
ILVPVVSIASY	IY10	LDXVAKYXFAF	LF10	1	6	[3qbl, 3vvk, 3a7k, 3qbg, 3abw, 3qbi, 3qbk]
ILVPGIASAAY	IY10	LDVXAKVGFXF	LF10	1	6	[2z55, 3wqj, 1vgo, 1uaz, 2ei4]
ILVPVVSIASY	IY10	LXGLXILLXVF	LF10	1	0	[3qbl, 3vvk, 3a7k, 3qbg, 3abw, 3qbi, 3qbk]
ILVPVVSIASY	IY10	IFAFLLLNYLT	IT10	1	6	[3qbl, 3vvk, 3qbg, 3qbi, 3qbk]
ILVPVVSIASY	IY10	AYSXLDIVAKY	AY10	1	6	[3qbl, 3vvk, 3a7k, 3qbg, 3abw, 3qbi, 3qbk]
ILVPVVSIASY	IY10	SXLDIVAKYXF	SF10	1	6	[3qbl, 3vvk, 3a7k, 3qbg, 3abw, 3qbi, 3qbk]
ILVPVVSIASY	IY10	LYINIALAGLS	LS10	1	0	[3qbl, 3vvk, 3a7k, 3qbg, 3abw, 3qbi, 3qbk]
ILVPVVSIASY	IY10	NIALAGLSILL	NL10	1	0	[3qbl, 3vvk, 3a7k, 3qbg, 3abw, 3qbi, 3qbk]
ISXXAXLYXXY	IY10	SAYXVVWLIGS	SS10	4	5	[1brx, 1at9, 1fbb, 1bm1, 1brr, 1s52, 1r84, 1r2n, 1ap9, 1pxr, 4hwl, 3han, 2brd, 3hap, 3utv, 1tn0, 3har, 3utx, 1xji, 3has, 3uty]
ISXXAXLYXXY	IY10	AYXVVWLIGSE	AE10	4	5	[1at9, 1fbb, 1brr, 1s52, 1r84, 1r2n, 1ap9, 1pxr, 4hwl, 3han, 2brd, 3hap, 3utv, 1tn0, 3har, 3utx, 1xji, 3has, 3uty]
ILVPGIASAAY	IY10	TLWLGIGTLLM	TM10	1	0	[1uaz]
ISXXAXLYXXY	IY10	YXVVWLIGSEG	YG10	4	5	[1fbb, 1brr, 1s52, 1r84, 1r2n, 1ap9, 1pxr, 4hwl, 3han, 2brd, 3hap, 3utv, 1tn0, 3har, 3utx, 1xji, 3has, 3uty]
ILVPVVSIASY	IY10	AGLSILLFVXM	AM10	1	0	[3qbl, 3vvk, 3qbg, 3abw, 3qbi, 3qbk]
ISXXAXLYXXY	IY10	PVVWLIGSEGA	PA10	4	5	[1fbb, 1brr, 2brd]
ILVPVVSIASY	IY10	PMILLALGLLA	PA10	1	2	[3vvk, 3qbi]
ISXXAXLYXXY	IY10	IGTGLVGALTK	IK10	4	3	[1at9, 2brd]
ISXXAXLYXXY	IY10	FKVLRNVTVVL	FL10	4	5	[1s8l, 1e0p, 1s8j, 1pxs, 1jv7, 1jv6, 1pxr, 4hwl, 1qkp, 1qko, 1s54, 1s53, 1mgy, 3hao, 3has, 2wjl, 1c3w, 1q5i, 2ntu, 1kme, 2ntw, 1s52, 1s51, 1py6, 2i20, 1vjm, 1tn5, 1x0k, 1tn0, 3utx, 3uty]
ILVPVVSIASY	IY10	GLSILLFVFMT	GT10	1	0	[3qbl, 3vvk, 3qbg, 3qbi, 3qbk]
ILVPGIASAAY	IY10	GIGTLLMLIGT	GT10	1	0	[2z55, 3wqj, 1vgo, 1uaz, 2ei4]
ILVPVVSIASY	IY10	LSILLFVFMTR	LR10	1	0	[3qbl, 3vvk, 3qbg, 3qbi, 3qbk]
ILVPGIASAAY	IY10	TAKVGFGFXLL	TL10	1	6	[2z55, 1vgo]
ILVPVVSIASY	IY10	TFDIAMCVTGL	TL10	1	3	[3qbl, 3vvk, 3a7k, 3qbg, 3abw, 3qbi, 3qbk]
ILVPGIASAAY	IY10	TXPLXXXXLXL	TL10	1	2	[1vgo]
ISXACFIVXLY	IY10	TFDIAMCVTGL	TL10	4	3	[3vvk, 3qbl, 3a7k, 3abw, 3qbg, 3qbi, 3qbk]
ILVPVVSIASY	IY10	TPXILXXLXLL	TL10	1	2	[3qbl, 3vvk, 3qbg, 3qbi, 3qbk]
ILVPGIASAAY	IY10	IGTFYFIARGW	IW10	1	0	[2z55, 1vgo]
ILVPGIASAAY	IY10	DVTAKVGFGFV	DV10	1	6	[2z55, 1vgo, 2ei4]
ILVPVVSIASY	IY10	KYIFAFLLLNY	KY10	1	6	[3qbl, 3vvk, 3qbg, 3qbi, 3qbk]
ILVPVVSIASY	IY10	GRYLTWALSTP	GP10	1	2	[3qbl, 3vvk, 3a7k, 3qbg, 3abw, 3qbi, 3qbk]
ILVPVVSIASY	IY10	AKYIFAFLLLN	AN10	1	6	[3qbl, 3vvk, 3qbg, 3qbi, 3qbk]
ILVPVVSIASY	IY10	RYLTWALSTPM	RM10	1	2	[3qbl, 3vvk, 3a7k, 3qbg, 3abw, 3qbi, 3qbk]
ISXACFIVXLY	IY10	MCVTGLAAAXT	MT10	4	3	[3qbl, 3a7k, 3abw]
ISXXAXLYXXY	IY10	MIGTGLVGALT	MT10	4	3	[1brx, 1at9, 1fbb, 1bm1, 1q5i, 1brr, 1s52, 1fbk, 1ucq, 1iw9, 3vhz, 1pxr, 4hwl, 1ixf, 3vi0, 1p8h, 2brd, 1x0k, 1tn0, 3har, 3utx]
ILVPGIASAAY	IY10	KVGFGFVLLRS	KS10	1	6	[1vgo]
ISXXAXLYXXY	IY10	QGTILAXVGAD	QD10	4	3	[1s8l, 1s8j, 1q5i, 1kme, 1r84, 1r2n, 4hyx, 1jv7, 1jv6, 1qkp, 1s54, 1s53, 1x0i, 1mgy, 3han, 3utv, 3hap, 3haq, 1tn0, 3utw, 1xji, 3has, 3uty]
GINLGLVAATL	GL10	FIFVGALTVLF	FF10	1	0	[4gyc]
GVXALMIXTGL	GL10	AFLFVLYYLLT	AT10	3	4	[2z55, 1vgo]
GADGIMIXTXL	GL10	TAAMLYILYVA	TA10	3	4	[3has]
GADGIMIXTXL	GL10	YXAXYXDWLFT	YT10	3	2	[1fbb, 1brr, 1fbk, 1r2n, 1r84, 1pxs, 1pxr, 4hwl, 1ixf, 3vi0, 1qkp, 1p8h, 3han, 3hap, 3har, 3has, 1q5i, 1kme, 1s52, 3vhz, 1iw9, 1tn5, 2brd, 1x0k, 3utv, 1tn0, 3utx, 1xji, 3uty]
GVXALMIXTGL	GL10	YXAXYXDWLFT	YT10	3	2	[1vgo, 1uaz, 3wqj, 2ei4]
GADGIMIXTXL	GL10	YXXYVXFFGFT	YT10	3	4	[1s8l, 1at9, 1e0p, 1s8j, 1r2n, 1r84, 4hyx, 1pxs, 1jv7, 1jv6, 1pxr, 4hwl, 1qkp, 1qko, 1s54, 1s53, 1mgy, 3han, 3hao, 3hap, 3haq, 3har, 3has, 1bm1, 1q5i, 1kme, 1s52, 1s51, 1py6, 1vjm, 1tn5, 1x0i, 1x0k, 3utv, 1tn0, 3utw, 3utx, 1xji, 3uty]
GADGIMIXTXL	GL10	VXXDGIMIXTG	VG10	3	3	[1m0k, 1s8l, 1at9, 1e0p, 1s8j, 2i1x, 1r2n, 1r84, 1pxs, 1jv7, 1jv6, 1m0m, 1ap9, 1pxr, 1m0l, 4hwl, 1s54, 1s53, 1o0a, 1c8s, 3han, 3hao, 1kg9, 1c8r, 1kg8, 3hap, 3haq, 2wjk, 3har, 2wjl, 3has, 2zzl, 1q5j, 1kgb, 1q5i, 1f50, 1dze, 3nsb, 1tn5, 1cwq, 3utv, 1tn0, 3utw, 3utx, 4fpd, 3uty, 1brx, 1fbb, 1brr, 1p8i, 1fbk, 1ucq, 4hyx, 1p8u, 1f4z, 1ixf, 3vi0, 1qkp, 1qko, 1brd, 1p8h, 1mgy, 1qm8, 4md2, 2zfe, 4md1, 1i…
GADGIMIXTXL	GL10	SWLFTTPLXXL	SL10	3	2	[1s8l, 1s8j, 1mgy, 1jv7, 1jv6]
GINLGLVAATL	GL10	LIVYLDLVTXV	LV10	1	6	[4gyc]
GADGIMIXTXL	GL10	VXXIAFTXXLS	VS10	3	1	[1m0k, 1s8l, 1at9, 1e0p, 1s8j, 2i1x, 1r2n, 1r84, 1jv7, 1jv6, 1m0m, 1ap9, 1m0l, 4hwl, 1s54, 1s53, 1o0a, 1c8s, 3hao, 1kg9, 1c8r, 1kg8, 3hap, 3haq, 2wjk, 3har, 2wjl, 3has, 2zzl, 1q5j, 1kgb, 1q5i, 1f50, 1dze, 3nsb, 1tn5, 2brd, 1cwq, 3utx, 4fpd, 1brx, 1fbb, 1brr, 1p8i, 1fbk, 1ucq, 4hyx, 1f4z, 1ixf, 3vi0, 1qkp, 1qko, 1brd, 1p8h, 1mgy, 1qm8, 4md2, 2zfe, 4md1, 1iw6, 3ns0, 1c3w, 1bm1, 2ntu, 1kme, 2ntw, 1s…
GADGIMIXTXL	GL10	VXWXISTAAXL	VL10	3	4	[1m0k, 1at9, 1e0p, 2i1x, 1r2n, 1r84, 1pxs, 1m0m, 1ap9, 1pxr, 4hwl, 1s54, 1s53, 1o0a, 1c8s, 3han, 3hao, 1kg9, 1c8r, 1kg8, 3hap, 3haq, 2wjk, 3har, 2wjl, 3has, 2zzl, 1q5j, 1kgb, 1q5i, 1f50, 1dze, 3nsb, 1tn5, 2brd, 1cwq, 3utv, 1tn0, 3utw, 3utx, 4fpd, 3uty, 1brx, 1fbb, 1brr, 1p8i, 1fbk, 1ucq, 4hyx, 1p8u, 1f4z, 1ixf, 3vi0, 1qkp, 1qko, 1p8h, 1qm8, 4md2, 2zfe, 4md1, 1iw6, 3ns0, 1c3w, 1bm1, 2ntu, 1kme, 2n…
GINLGLVAATL	GL10	VFIFVGALTVL	VL10	1	0	[4gyc]
GINLGLVAATL	GL10	NXTVXLWAIYP	NP10	1	5	[4gyc]
GINLGLVAATL	GL10	RXXTVXXWAIY	RY10	1	5	[4gyc]
GINLGLVAATL	GL10	VRLRNXTVXXW	VW10	1	5	[4gyc]
GINLGLVAATL	GL10	VXXWAIYPFIW	VW10	1	5	[4gyc]
GINLGLVAATL	GL10	IXVGALTVLFG	IG10	1	0	[4gyc]
GINLGLVAATL	GL10	IVYLDLVTKVG	IG10	1	6	[4gyc]
GADGIMIXTXL	GL10	WLFTTPLLLLG	WG10	3	2	[1fbk, 4fpd]
GINLGLVAATL	GL10	WAIYPFIWXXG	WG10	1	5	[4gyc]
GVXALMIXTGL	GL10	LFXTIAFLXVL	LL10	3	4	[2z55, 1vgo, 3wqj, 2ei4]
GVXALMIXTGL	GL10	LFXXXXXXXXL	LL10	3	2	[2z55, 1vgo]
GADGIMIXTXL	GL10	LFXXXXXXXXL	LL10	3	2	[1m0k, 1s8l, 1at9, 1e0p, 1s8j, 1r2n, 1r84, 1pxs, 1jv7, 1jv6, 1ap9, 1pxr, 4hwl, 1s54, 1s53, 1o0a, 3han, 3hao, 1kg9, 1kg8, 3hap, 3haq, 2wjk, 3har, 2wjl, 3has, 1q5j, 1q5i, 1f50, 3nsb, 1tn5, 1cwq, 3utv, 1tn0, 3utw, 3utx, 4fpd, 3uty, 1brx, 1brr, 1p8i, 1fbk, 1ucq, 4hyx, 1f4z, 1qkp, 1qko, 1brd, 1p8h, 1mgy, 4md2, 4md1, 3ns0, 1c3w, 1bm1, 2ntu, 1kme, 2ntw, 1s52, 1s51, 1py6, 4ov0, 2i20, 1vjm, 3mbv, 1x0i, 1x…
GINLGLVAATL	GL10	LXXIYPFIWLL	LL10	1	5	[4gyc]
GVXALMIXTGL	GL10	LFXTICMIVVL	LL10	3	4	[1uaz]
GADGIMIXTXL	GL10	LXXXIAFTXXL	LL10	3	1	[1m0k, 1s8l, 1at9, 1e0p, 1s8j, 2i1x, 1r2n, 1r84, 1jv7, 1jv6, 1m0m, 1ap9, 1m0l, 4hwl, 1s54, 1s53, 1o0a, 1c8s, 3hao, 1kg9, 1c8r, 1kg8, 3hap, 3haq, 2wjk, 3har, 2wjl, 3has, 2zzl, 1q5j, 1kgb, 1q5i, 1f50, 1dze, 3nsb, 1tn5, 2brd, 1cwq, 3utx, 4fpd, 1brx, 1fbb, 1brr, 1p8i, 1fbk, 1ucq, 4hyx, 1f4z, 1ixf, 3vi0, 1qkp, 1qko, 1brd, 1p8h, 1mgy, 1qm8, 4md2, 2zfe, 4md1, 1iw6, 3ns0, 1c3w, 1bm1, 2ntu, 1kme, 2ntw, 1s…
GVXALMIXTGL	GL10	LXVLYXLLXSL	LL10	3	4	[1vgo]
GADGIMIXTXL	GL10	FVWWAISTAAM	FM10	3	4	[1m0k, 1at9, 1e0p, 2i1x, 1r2n, 1r84, 1pxs, 1m0m, 1ap9, 1pxr, 4hwl, 1s54, 1s53, 1o0a, 1c8s, 3han, 3hao, 1kg9, 1c8r, 1kg8, 3hap, 3haq, 2wjk, 3har, 2wjl, 3has, 2zzl, 1q5j, 1kgb, 1q5i, 1f50, 1dze, 3nsb, 1tn5, 2brd, 3utv, 1tn0, 3utw, 3utx, 4fpd, 3uty, 1brx, 1fbb, 1brr, 1p8i, 1fbk, 1ucq, 4hyx, 1p8u, 1f4z, 1ixf, 3vi0, 1qkp, 1qko, 1p8h, 1qm8, 4md2, 2zfe, 4md1, 1iw6, 3ns0, 1c3w, 1bm1, 2ntu, 1kme, 2ntw, 1s…
GADGIMIXTXL	GL10	GTXLAXVGADG	GG10	3	3	[1s8l, 1e0p, 1s8j, 1r2n, 1r84, 4hyx, 1f4z, 1pxs, 1jv7, 1jv6, 1pxr, 4hwl, 1qkp, 1qko, 1s54, 1s53, 1o0a, 1mgy, 3han, 3hao, 3haq, 2wjk, 3har, 2wjl, 3has, 1c3w, 1q5i, 2ntu, 1kme, 2ntw, 1s52, 1s51, 1py6, 2i20, 1vjm, 1tn5, 1x0i, 1x0k, 3utv, 1tn0, 3utw, 3utx, 1xji, 3uty]
GVXALMIXTGL	GL10	ARYTWWLFSTI	AI10	3	4	[1uaz, 3wqj]
GADGIMIXTXL	GL10	WLFTTPLLLLA	WA10	3	2	[2i20]
GADGIMIXTXL	GL10	WAXSTAAMLYA	WA10	3	4	[3haq]
GINLGLVAATL	GL10	VYLDLVTXVGF	VF10	1	6	[4gyc]
GADGIMIXTXL	GL10	MXLSMXLGYGL	ML10	3	1	[1at9, 1kme, 1brr, 1s52, 1r2n, 1r84, 4hwl, 1qkp, 3han, 3hap, 3har, 3utx, 1xji, 3has, 3uty]
GADGIMIXTXL	GL10	IMIGTGLVXAL	IL10	3	3	[1at9, 1e0p, 2i1x, 1r2n, 1r84, 1pxs, 1m0m, 1ap9, 1pxr, 4hwl, 1s54, 1s53, 1o0a, 1c8s, 3han, 3hao, 1kg9, 1c8r, 1kg8, 3hap, 2wjk, 3har, 2wjl, 3has, 2zzl, 1q5j, 1kgb, 1q5i, 1f50, 3nsb, 1tn5, 2brd, 3utv, 1tn0, 3utx, 4fpd, 3uty, 1brx, 1fbb, 1brr, 1fbk, 1ucq, 1p8u, 1f4z, 1ixf, 3vi0, 1qkp, 1qko, 1p8h, 4md2, 4md1, 3ns0, 1c3w, 1bm1, 2ntu, 1kme, 2ntw, 1s52, 1s51, 1py6, 4ov0, 2at9, 2i20, 3vhz, 1iw9, 2i21, 1v…
GADGIMIXTXL	GL10	IAFTXXLSXLL	IL10	3	1	[1s8l, 1at9, 1e0p, 1s8j, 2i1x, 1r2n, 1r84, 1m0m, 1ap9, 1pxr, 4hwl, 1s54, 1s53, 1o0a, 1c8s, 3han, 3hao, 1kg9, 1c8r, 1kg8, 3hap, 3haq, 2wjk, 3har, 2wjl, 3has, 2zzl, 1q5j, 1kgb, 1q5i, 1f50, 3nsb, 1tn5, 2brd, 1tn0, 3utx, 4fpd, 3uty, 1brx, 1fbb, 1brr, 1fbk, 1ucq, 4hyx, 1p8u, 1f4z, 1ixf, 3vi0, 1qkp, 1qko, 1brd, 1p8h, 4md2, 4md1, 3ns0, 1c3w, 1bm1, 2ntu, 1kme, 2ntw, 1s52, 1s51, 1py6, 4ov0, 2i20, 3vhz, 1i…
GVXALMIXTGL	GL10	IAFLFVLYYLL	IL10	3	4	[2z55, 1vgo, 2ei4]
GINLGLVAATL	GL10	ILWAIYPFIWL	IL10	1	5	[4gyc]
GADGIMIXTXL	GL10	AXAFTXXLSML	AL10	3	1	[1m0k, 1s8l, 1at9, 1e0p, 1s8j, 2i1x, 1r2n, 1r84, 1jv7, 1jv6, 1m0m, 1ap9, 1pxr, 4hwl, 1s54, 1s53, 1o0a, 1c8s, 3han, 3hao, 1kg9, 1c8r, 1kg8, 3hap, 3haq, 2wjk, 3har, 2wjl, 3has, 2zzl, 1q5j, 1kgb, 1q5i, 1f50, 1dze, 3nsb, 1tn5, 2brd, 3utx, 4fpd, 3uty, 1brx, 1fbb, 1brr, 1p8i, 1fbk, 1ucq, 4hyx, 1p8u, 1f4z, 1ixf, 3vi0, 1qkp, 1qko, 1brd, 1p8h, 1qm8, 4md2, 2zfe, 4md1, 1iw6, 3ns0, 1c3w, 1bm1, 2ntu, 1kme, 2n…
GADGIMIXTXL	GL10	AXWLFTTXLXL	AL10	3	2	[1m0k, 1s8l, 1at9, 1e0p, 1s8j, 2i1x, 1r2n, 1r84, 1pxs, 1jv7, 1m0m, 1ap9, 1pxr, 1jv6, 1m0l, 4hwl, 1s54, 1s53, 1o0a, 3han, 1kg9, 1c8r, 1kg8, 3hap, 3haq, 2wjk, 3har, 2wjl, 3has, 2zzl, 1kgb, 1q5i, 1f50, 1dze, 3nsb, 1tn5, 2brd, 1cwq, 3utv, 1tn0, 3utw, 3utx, 4fpd, 3uty, 1brx, 1fbb, 1brr, 1p8i, 1fbk, 1ucq, 4hyx, 1p8u, 1f4z, 1ixf, 1qkp, 1qko, 1brd, 1p8h, 1mgy, 1qm8, 4md2, 2zfe, 4md1, 1iw6, 3ns0, 1c3w, 1b…
GADGIMIXTXL	GL10	AXWLFTXXLXL	AL10	3	2	[1q5j]
GVXALMIXTGL	GL10	AXWLFTTXLXL	AL10	3	2	[2z55, 1vgo, 1uaz, 3wqj, 2ei4]
GADGIMIXTXL	GL10	AXSXAAXLYXL	AL10	3	4	[1m0k, 1s8l, 1at9, 1e0p, 1s8j, 2i1x, 1r2n, 1r84, 1pxs, 1jv7, 1jv6, 1m0m, 1ap9, 1pxr, 1m0l, 4hwl, 1s54, 1s53, 1o0a, 1c8s, 3han, 3hao, 1kg9, 1c8r, 1kg8, 3hap, 3haq, 3har, 2wjk, 2wjl, 3has, 2zzl, 1q5j, 1kgb, 1q5i, 1f50, 1dze, 3nsb, 1tn5, 2brd, 1cwq, 3utv, 1tn0, 3utw, 3utx, 4fpd, 3uty, 1brx, 1fbb, 1brr, 1p8i, 1fbk, 1ucq, 4hyx, 1p8u, 1f4z, 1ixf, 3vi0, 1qkp, 1qko, 1brd, 1p8h, 1mgy, 1qm8, 4md2, 2zfe, 4m…
GADGIMIXTXL	GL10	ADWLFTTPLLA	AA10	3	2	[3hao]
GADGIMIXTXL	GL10	ARYADWLFTTA	AA10	3	2	[1q5j]
GVXALMIXTGL	GL10	DWLFTTXLXXL	DL10	3	2	[2z55, 1vgo, 2ei4]
GADGIMIXTXL	GL10	DWLFTTXLXXL	DL10	3	2	[1m0k, 1at9, 1e0p, 1r2n, 1r84, 1pxs, 1ap9, 1pxr, 1m0l, 4hwl, 1s54, 1s53, 1o0a, 3han, 1kg9, 3hao, 1kg8, 3hap, 3haq, 2wjk, 3har, 2wjl, 3has, 2zzl, 1q5j, 1q5i, 1f50, 3nsb, 1tn5, 2brd, 1cwq, 3utv, 1tn0, 3utw, 3utx, 4fpd, 3uty, 1brx, 1brr, 1p8i, 1fbk, 1ucq, 4hyx, 1f4z, 1ixf, 1qkp, 1qko, 1brd, 1p8h, 1qm8, 4md2, 2zfe, 4md1, 1iw6, 3ns0, 1c3w, 1bm1, 2ntu, 1kme, 2ntw, 1s52, 1s51, 1py6, 4ov0, 2at9, 2i20, 1i…
GADGIMIXTXL	GL10	TILAXVGADGI	TI10	3	3	[1s8l, 1at9, 1e0p, 1s8j, 1r2n, 1r84, 1pxs, 1jv7, 1jv6, 1pxr, 4hwl, 1s54, 1s53, 1o0a, 3han, 3hao, 1kg8, 3haq, 2wjk, 3har, 2wjl, 3has, 1q5i, 1f50, 1tn5, 3utv, 1tn0, 3utw, 3utx, 4fpd, 3uty, 1brx, 4hyx, 1f4z, 1qkp, 1qko, 1p8h, 1mgy, 4md2, 4md1, 1c3w, 1bm1, 2ntu, 1kme, 2ntw, 1s52, 1s51, 1py6, 4ov0, 2i20, 1vjm, 3mbv, 1x0i, 1x0k, 1xji]
GVXALMIXTGL	GL10	TWWLFSTICMI	TI10	3	4	[1uaz]
GINLGLVAATL	GL10	TVXLWAIYPFI	TI10	1	5	[4gyc]
GADGIMIXTXL	GL10	AXXXADGIMIG	AG10	3	3	[1m0k, 1s8l, 1at9, 1e0p, 1s8j, 1r2n, 1r84, 1pxs, 1jv7, 1jv6, 1ap9, 1pxr, 1m0l, 4hwl, 1s54, 1s53, 1o0a, 3han, 3hao, 1kg9, 1kg8, 3haq, 2wjk, 3har, 2wjl, 3has, 2zzl, 1q5j, 1q5i, 1f50, 3nsb, 1tn5, 1cwq, 3utv, 1tn0, 3utw, 3utx, 4fpd, 3uty, 1brx, 1brr, 1p8i, 1fbk, 1ucq, 4hyx, 1f4z, 1ixf, 3vi0, 1qkp, 1qko, 1brd, 1p8h, 1mgy, 1qm8, 4md2, 2zfe, 4md1, 1iw6, 3ns0, 1c3w, 1bm1, 2ntu, 1kme, 2ntw, 1s52, 1s51, 1p…
GADGIMIXTXL	GL10	AFTMXLSMXLG	AG10	3	1	[1brx, 1at9, 1bm1, 1kme, 1brr, 1s52, 1r2n, 1r84, 4hwl, 1qkp, 3han, 2brd, 3hap, 3har, 3utx, 1xji, 3has, 3uty]
GADGIMIXTXL	GL10	IXAXVGADGIM	IM10	3	3	[1s8l, 1at9, 1e0p, 1s8j, 1r2n, 1r84, 1pxs, 1jv7, 1jv6, 1ap9, 1pxr, 4hwl, 1s54, 1s53, 1o0a, 3han, 3hao, 1kg9, 1kg8, 3haq, 2wjk, 3har, 2wjl, 3has, 1q5j, 1q5i, 1f50, 1tn5, 3utv, 1tn0, 3utw, 3utx, 4fpd, 3uty, 1brx, 1fbk, 1ucq, 4hyx, 1f4z, 1qkp, 1qko, 1brd, 1p8h, 1mgy, 4md2, 4md1, 1c3w, 1bm1, 2ntu, 1kme, 2ntw, 1s52, 1s51, 1py6, 4ov0, 2i20, 1vjm, 3mbv, 1x0i, 1x0k, 1xji]
GADGIMIXTXL	GL10	LVGXDGIMIXT	LT10	3	3	[1m0k, 1s8l, 1at9, 1e0p, 1s8j, 1r2n, 1r84, 1pxs, 1jv7, 1jv6, 1ap9, 1pxr, 1m0l, 4hwl, 1s54, 1s53, 1o0a, 3han, 3hao, 1kg9, 1c8r, 1kg8, 3haq, 2wjk, 3har, 2wjl, 3has, 2zzl, 1q5j, 1kgb, 1q5i, 1f50, 3nsb, 1tn5, 1cwq, 3utv, 1tn0, 3utw, 3utx, 4fpd, 3uty, 1brx, 1brr, 1p8i, 1fbk, 1ucq, 4hyx, 1p8u, 1f4z, 1ixf, 3vi0, 1qkp, 1qko, 1brd, 1p8h, 1mgy, 1qm8, 4md2, 2zfe, 4md1, 1iw6, 3ns0, 1c3w, 1bm1, 2ntu, 1kme, 2n…
GADGIMIXTXL	GL10	DXIMIXTGLXG	DG10	3	3	[1m0k, 1s8l, 1at9, 1e0p, 1s8j, 2i1x, 1r2n, 1r84, 1pxs, 1m0m, 1ap9, 1pxr, 4hwl, 1s54, 1s53, 1o0a, 1c8s, 3han, 3hao, 1kg9, 1c8r, 1kg8, 3hap, 3haq, 2wjk, 3har, 2wjl, 3has, 2zzl, 1q5j, 1kgb, 1q5i, 1f50, 1dze, 3nsb, 1tn5, 2brd, 1cwq, 3utv, 1tn0, 3utw, 3utx, 4fpd, 3uty, 1brx, 1fbb, 1brr, 1p8i, 1fbk, 1ucq, 4hyx, 1p8u, 1f4z, 1ixf, 3vi0, 1qkp, 1qko, 1p8h, 1qm8, 4md2, 2zfe, 4md1, 1iw6, 3ns0, 1c3w, 1bm1, 2n…
GINLGLVAATL	GL10	AVFIFVGALXV	AV10	1	0	[4gyc]
GADGIMIXTXL	GL10	ADGIMIGTGLV	AV10	3	3	[1m0k, 1s8l, 1at9, 1e0p, 1s8j, 2i1x, 1r2n, 1r84, 1pxs, 1m0m, 1ap9, 1pxr, 1m0l, 4hwl, 1s54, 1s53, 1o0a, 1c8s, 3han, 3hao, 1kg9, 1c8r, 1kg8, 3hap, 3haq, 2wjk, 3har, 2wjl, 3has, 2zzl, 1q5j, 1kgb, 1q5i, 1f50, 1dze, 3nsb, 1tn5, 2brd, 1cwq, 3utv, 1tn0, 3utw, 3utx, 4fpd, 3uty, 1brx, 1fbb, 1brr, 1p8i, 1fbk, 1ucq, 4hyx, 1p8u, 1f4z, 1ixf, 3vi0, 1qkp, 1qko, 1p8h, 1qm8, 4md2, 2zfe, 4md1, 1iw6, 3ns0, 1c3w, 1b…
GADGIMIXTXL	GL10	ARYXXWLFTTP	AP10	3	2	[1m0k, 1s8l, 1at9, 1s8j, 1e0p, 2i1x, 1r2n, 1r84, 1jv7, 1pxs, 1m0m, 1ap9, 1pxr, 4hwl, 1s54, 1s53, 1o0a, 1c8s, 3han, 3hao, 1kg9, 1c8r, 1kg8, 3hap, 3haq, 2wjk, 3har, 2wjl, 3has, 2zzl, 1kgb, 1q5i, 1f50, 1dze, 3nsb, 1tn5, 2brd, 1cwq, 3utv, 1tn0, 3utw, 3utx, 4fpd, 3uty, 1brx, 1fbb, 1brr, 1p8i, 1fbk, 1ucq, 4hyx, 1p8u, 1f4z, 1ixf, 3vi0, 1qkp, 1qko, 1p8h, 1qm8, 4md2, 2zfe, 4md1, 1iw6, 3ns0, 1c3w, 1bm1, 2n…
GVXALMIXTGL	GL10	ARYXXWLFTTP	AP10	3	2	[2z55, 1vgo, 1uaz, 3wqj, 2ei4]
GADGIMIXTXL	GL10	WLFTTXLXXXD	WD10	3	2	[1m0k, 1s8l, 1at9, 1e0p, 1s8j, 1r2n, 1r84, 1pxs, 1jv7, 1jv6, 1ap9, 1pxr, 1m0l, 4hwl, 1s54, 1s53, 1o0a, 3han, 1kg9, 3hao, 1kg8, 3hap, 3haq, 2wjk, 3har, 2wjl, 3has, 1q5j, 1q5i, 1f50, 3nsb, 1tn5, 1cwq, 3utv, 1tn0, 3utw, 3utx, 3uty, 1brx, 1brr, 1p8i, 1ucq, 4hyx, 1f4z, 1qkp, 1qko, 1brd, 1p8h, 1mgy, 4md2, 4md1, 3ns0, 1c3w, 1bm1, 2ntu, 1kme, 2ntw, 1s52, 1s51, 1py6, 4ov0, 1vjm, 1qhj, 3mbv, 1x0i, 1x0k, 1x…
GVXALMIXTGL	GL10	WLFTTXLXXXD	WD10	3	2	[2z55, 1vgo, 2ei4]
GADGIMIXTXL	GL10	AIXTLXXXXAF	AF10	3	1	[1m0k, 1s8l, 1at9, 1e0p, 1s8j, 1r2n, 1r84, 1pxs, 1jv7, 1jv6, 1ap9, 4hwl, 1s54, 1o0a, 3hao, 1kg9, 1kg8, 3hap, 3haq, 2wjk, 3har, 2wjl, 3has, 1q5j, 1q5i, 1f50, 3nsb, 1tn5, 1cwq, 3utv, 4fpd, 1brx, 1brr, 1p8i, 1fbk, 1ucq, 4hyx, 1f4z, 3vi0, 1qkp, 1qko, 1brd, 1p8h, 1mgy, 4md2, 4md1, 3ns0, 1c3w, 1bm1, 2ntu, 1kme, 2ntw, 1s52, 1s51, 1py6, 4ov0, 2i20, 1vjm, 3mbv, 1x0i, 1x0k, 1xji]
GADGIMIXTXL	GL10	AXXLYXLYXXF	AF10	3	4	[1m0k, 1s8l, 1at9, 1e0p, 1s8j, 1r2n, 1r84, 1pxs, 1jv7, 1jv6, 1ap9, 1pxr, 4hwl, 1s54, 1s53, 1o0a, 3han, 3hao, 1kg9, 1kg8, 3hap, 3haq, 2wjk, 3har, 3has, 2wjl, 1q5j, 1q5i, 1f50, 3nsb, 1tn5, 1cwq, 3utv, 1tn0, 3utw, 3utx, 4fpd, 3uty, 1brx, 1brr, 1p8i, 1fbk, 1ucq, 4hyx, 1f4z, 3vi0, 1qkp, 1qko, 1brd, 1p8h, 1mgy, 4md2, 2zfe, 4md1, 1iw6, 3ns0, 1c3w, 1bm1, 2ntu, 1kme, 2ntw, 1s52, 1s51, 1py6, 4ov0, 2i20, 1i…
GADGIMIXTXL	GL10	WXXYAXWLXTT	WT10	3	2	[1m0k, 1s8l, 1at9, 1e0p, 1s8j, 2i1x, 1r2n, 1r84, 1pxs, 1m0m, 1ap9, 1pxr, 4hwl, 1s54, 1s53, 1o0a, 1c8s, 3han, 3hao, 1kg9, 1c8r, 1kg8, 3hap, 3haq, 2wjk, 3har, 2wjl, 3has, 2zzl, 1q5j, 1kgb, 1q5i, 1f50, 1dze, 3nsb, 1tn5, 2brd, 3utv, 1tn0, 3utw, 3utx, 4fpd, 3uty, 1brx, 1fbb, 1brr, 1p8i, 1fbk, 1ucq, 4hyx, 1p8u, 1f4z, 1ixf, 3vi0, 1qkp, 1qko, 1p8h, 1qm8, 4md2, 2zfe, 4md1, 1iw6, 3ns0, 1c3w, 2ntu, 1kme, 2n…
GINLGLVAATL	GL10	FVGALTVLFGA	FA10	1	0	[4gyc]
GVXALMIXTGL	GL10	FTTXLLXLXLA	FA10	3	2	[2z55, 1vgo]
GADGIMIXTXL	GL10	FTTXLLXLXLA	FA10	3	2	[1s8l, 1at9, 1e0p, 1s8j, 1r2n, 1r84, 1pxs, 1jv7, 1jv6, 1pxr, 4hwl, 1s54, 1s53, 1o0a, 3han, 3hao, 1kg8, 3hap, 3haq, 2wjk, 3har, 2wjl, 3has, 1q5j, 1q5i, 1f50, 1tn5, 3utv, 1tn0, 3utw, 3utx, 4fpd, 3uty, 1brx, 1fbk, 4hyx, 1f4z, 1qkp, 1qko, 1brd, 1p8h, 1mgy, 4md2, 4md1, 1c3w, 1bm1, 2ntu, 1kme, 2ntw, 1s52, 1s51, 1py6, 4ov0, 2i20, 1vjm, 3mbv, 1x0i, 1x0k, 1xji]
GADGIMIXTXL	GL10	YAXWLXTXXLL	YL10	3	2	[1m0k, 1s8l, 1at9, 1e0p, 1s8j, 2i1x, 1r2n, 1r84, 1pxs, 1jv7, 1m0m, 1ap9, 1pxr, 1jv6, 1m0l, 4hwl, 1s54, 1s53, 1o0a, 1c8s, 3han, 3hao, 1kg9, 1c8r, 1kg8, 3hap, 3haq, 2wjk, 3har, 2wjl, 3has, 2zzl, 1kgb, 1q5i, 1f50, 1dze, 3nsb, 1tn5, 2brd, 1cwq, 3utv, 1tn0, 3utw, 3utx, 4fpd, 3uty, 1brx, 1fbb, 1brr, 1p8i, 1fbk, 1ucq, 4hyx, 1p8u, 1f4z, 1ixf, 1qkp, 1qko, 1brd, 1p8h, 1mgy, 1qm8, 4md2, 2zfe, 4md1, 1iw6, 3n…
GADGIMIXTXL	GL10	YXXWLFTTXLL	YL10	3	2	[1q5j]
GVXALMIXTGL	GL10	YAXWLXTXXLL	YL10	3	2	[2z55, 1vgo, 1uaz, 3wqj, 2ei4]
GADGIMIXTXL	GL10	RYAXWLXTXXL	RL10	3	2	[1m0k, 1s8l, 1at9, 1e0p, 1s8j, 2i1x, 1r2n, 1r84, 1pxs, 1jv7, 1m0m, 1ap9, 1pxr, 1jv6, 1m0l, 4hwl, 1s54, 1s53, 1o0a, 1c8s, 3han, 3hao, 1kg9, 1c8r, 1kg8, 3hap, 3haq, 2wjk, 3har, 2wjl, 3has, 2zzl, 1kgb, 1q5i, 1f50, 1dze, 3nsb, 1tn5, 2brd, 1cwq, 3utv, 1tn0, 3utw, 3utx, 4fpd, 3uty, 1brx, 1fbb, 1brr, 1p8i, 1fbk, 1ucq, 4hyx, 1p8u, 1f4z, 1ixf, 3vi0, 1qkp, 1qko, 1brd, 1p8h, 1mgy, 1qm8, 4md2, 2zfe, 4md1, 1i…
GVXALMIXTGL	GL10	RYAXWLXTXXL	RL10	3	2	[2z55, 1vgo, 1uaz, 3wqj, 2ei4]
GADGIMIXTXL	GL10	RYXXWLFTTXL	RL10	3	2	[1q5j]
GADGIMIXTXL	GL10	MLYXLYVXFFG	MG10	3	4	[1s8l, 1at9, 1e0p, 1s8j, 1r2n, 1r84, 1pxs, 1jv7, 1jv6, 1pxr, 4hwl, 1s54, 1s53, 1o0a, 3han, 3hao, 1kg8, 3hap, 3haq, 2wjk, 3har, 2wjl, 3has, 1q5i, 1tn5, 3utv, 1tn0, 3utw, 3utx, 4fpd, 3uty, 4hyx, 1f4z, 1qkp, 1qko, 1brd, 1p8h, 1mgy, 1c3w, 1bm1, 2ntu, 1kme, 2ntw, 1s52, 1s51, 1py6, 2i20, 1vjm, 1x0i, 1x0k, 1xji]
GADGIMIXTXL	GL10	STAAMLYXLXV	SV10	3	4	[1m0k, 1s8l, 1at9, 1e0p, 1s8j, 1r2n, 1r84, 1pxs, 1jv7, 1jv6, 1ap9, 1pxr, 1m0l, 4hwl, 1s54, 1s53, 1o0a, 3han, 3hao, 1kg9, 1kg8, 3hap, 3haq, 3har, 2wjk, 2wjl, 3has, 2zzl, 1q5j, 1q5i, 1f50, 3nsb, 1tn5, 2brd, 1cwq, 3utv, 1tn0, 3utw, 3utx, 4fpd, 3uty, 1brx, 1brr, 1p8i, 1fbk, 1ucq, 4hyx, 1f4z, 1ixf, 3vi0, 1qkp, 1qko, 1brd, 1p8h, 1mgy, 1qm8, 4md2, 2zfe, 4md1, 1iw6, 3ns0, 1c3w, 1bm1, 2ntu, 1kme, 2ntw, 1s…
GADGIMIXTXL	GL10	PXIAFTXXLXM	PM10	3	1	[1m0k, 1s8l, 1at9, 1e0p, 1s8j, 2i1x, 1r2n, 1r84, 1jv7, 1jv6, 1m0m, 1ap9, 4hwl, 1s54, 1s53, 1o0a, 1c8s, 3han, 3hao, 1kg9, 1c8r, 1kg8, 3hap, 3haq, 2wjk, 3har, 2wjl, 3has, 2zzl, 1q5j, 1kgb, 1q5i, 1f50, 1dze, 3nsb, 1tn5, 2brd, 1cwq, 3utx, 4fpd, 1brx, 1fbb, 1brr, 1p8i, 1fbk, 1ucq, 4hyx, 1p8u, 1f4z, 1ixf, 3vi0, 1qkp, 1qko, 1brd, 1p8h, 1mgy, 1qm8, 4md2, 2zfe, 4md1, 1iw6, 3ns0, 1c3w, 1bm1, 2ntu, 1kme, 2n…
GADGIMIXTXL	GL10	KFYAIXTLVXA	KA10	3	1	[1c3w, 1e0p, 1q5i, 2ntu, 1kme, 2ntw, 1s51, 1py6, 1f4z, 1pxs, 2i20, 1vjm, 1qko, 1s54, 1x0i, 1x0k, 3hao, 3haq, 2wjk, 2wjl]
GADGIMIXTXL	GL10	DXGTXLAXVGA	DA10	3	3	[1s8l, 1s8j, 1q5i, 1kme, 1r2n, 1r84, 4hyx, 1jv7, 1jv6, 1qkp, 1s54, 1s53, 1x0i, 1mgy, 3han, 3utv, 3haq, 1tn0, 3utw, 1xji, 3has, 3uty]
GINLGLVAATL	GL10	VALIVYLDLVT	VT10	1	6	[4gyc]
GADGIMIXTXL	GL10	FYAIXTLXXXI	FI10	3	1	[1brx, 1s8l, 1e0p, 1s8j, 1r2n, 1r84, 4hyx, 1f4z, 1pxs, 1jv7, 1jv6, 1qkp, 1qko, 1s54, 1o0a, 1mgy, 3hao, 1kg8, 3hap, 3haq, 2wjk, 3har, 2wjl, 3has, 1c3w, 1bm1, 1q5i, 2ntu, 1kme, 2ntw, 1s51, 1py6, 4ov0, 2i20, 1vjm, 1tn5, 1x0i, 1x0k, 1xji, 4fpd]
GADGIMIXTXL	GL10	LXXLYXXXFGF	LF10	3	4	[1s8l, 1at9, 1e0p, 1s8j, 1r2n, 1r84, 4hyx, 1f4z, 1pxs, 1jv7, 1jv6, 1pxr, 4hwl, 1qkp, 1qko, 1s54, 1s53, 1mgy, 3han, 3hao, 3hap, 3haq, 3har, 3has, 2wjl, 1c3w, 1bm1, 1q5i, 2ntu, 1kme, 1s52, 1s51, 1py6, 2i20, 1vjm, 1tn5, 1x0i, 1x0k, 3utv, 1tn0, 3utw, 3utx, 1xji, 4fpd, 3uty]
GINLGLVAATL	GL10	LXVXLWAIYXF	LF10	1	5	[4gyc]
GADGIMIXTXL	GL10	IXTLXXXIAXT	IT10	3	1	[1m0k, 1s8l, 1at9, 1e0p, 1s8j, 1r2n, 1r84, 1pxs, 1jv7, 1jv6, 1ap9, 1m0l, 4hwl, 1s54, 1o0a, 3hao, 1kg9, 1kg8, 3hap, 3haq, 2wjk, 3har, 2wjl, 3has, 2zzl, 1q5j, 1q5i, 1f50, 3nsb, 1tn5, 1cwq, 3utv, 4fpd, 1brx, 1brr, 1p8i, 1fbk, 1ucq, 4hyx, 1f4z, 1ixf, 3vi0, 1qkp, 1qko, 1brd, 1p8h, 1mgy, 1qm8, 4md2, 2zfe, 4md1, 1iw6, 3ns0, 1c3w, 1bm1, 2ntu, 1kme, 2ntw, 1s52, 1s51, 1py6, 4ov0, 2i20, 1iw9, 1vjm, 1x0s, 1q…
GADGIMIXTXL	GL10	YAIXXLXXXIA	YA10	3	1	[1s8l, 1at9, 1e0p, 1s8j, 1r2n, 1r84, 1pxs, 1jv7, 1jv6, 4hwl, 1s54, 1o0a, 3hao, 1kg8, 3hap, 3haq, 2wjk, 3har, 2wjl, 3has, 1q5j, 1q5i, 1f50, 1tn5, 3utv, 4fpd, 1brx, 1fbk, 1ucq, 4hyx, 1f4z, 1qkp, 1qko, 1p8h, 1mgy, 4md2, 4md1, 1c3w, 1bm1, 2ntu, 1kme, 2ntw, 1s52, 1s51, 1py6, 4ov0, 2i20, 1vjm, 3mbv, 1x0i, 1x0k, 1xji]
GADGIMIXTXL	GL10	YRFVWWAISTA	YA10	3	4	[1ap9]
GADGIMIXTXL	GL10	TLXXXIAFTXY	TY10	3	1	[1m0k, 1s8l, 1at9, 1e0p, 1s8j, 2i1x, 1r2n, 1r84, 1jv7, 1jv6, 1m0m, 1ap9, 1m0l, 4hwl, 1s54, 1s53, 1o0a, 3hao, 1kg9, 1c8r, 1kg8, 3hap, 3haq, 2wjk, 3har, 2wjl, 3has, 2zzl, 1q5j, 1kgb, 1q5i, 1f50, 1dze, 3nsb, 1tn5, 1cwq, 3utx, 4fpd, 1brx, 1brr, 1p8i, 1fbk, 1ucq, 4hyx, 1f4z, 1ixf, 3vi0, 1qkp, 1qko, 1brd, 1p8h, 1mgy, 1qm8, 4md2, 2zfe, 4md1, 1iw6, 3ns0, 1c3w, 1bm1, 2ntu, 1kme, 2ntw, 1s52, 1s51, 1py6, 4o…
GADGIMIXTXL	GL10	WWAISTAAXLY	WY10	3	4	[1m0k, 1s8l, 1at9, 1e0p, 1s8j, 2i1x, 1r2n, 1r84, 1pxs, 1m0m, 1ap9, 1pxr, 1m0l, 4hwl, 1s54, 1s53, 1o0a, 1c8s, 3han, 3hao, 1kg9, 1c8r, 1kg8, 3hap, 3haq, 2wjk, 3har, 2wjl, 3has, 2zzl, 1q5j, 1kgb, 1q5i, 1f50, 1dze, 3nsb, 1tn5, 2brd, 1cwq, 3utv, 1tn0, 3utw, 3utx, 4fpd, 3uty, 1brx, 1fbb, 1brr, 1p8i, 1fbk, 1ucq, 4hyx, 1p8u, 1f4z, 1ixf, 3vi0, 1qkp, 1qko, 1p8h, 1qm8, 4md2, 2zfe, 4md1, 1iw6, 3ns0, 1c3w, 1b…
GADGIMIXTXL	GL10	RFVXWAISTXA	RA10	3	4	[1e0p, 2i1x, 1r2n, 1r84, 1pxs, 1m0m, 1ap9, 1pxr, 4hwl, 1s54, 1s53, 1o0a, 1c8s, 3hao, 1kg9, 1c8r, 1kg8, 2wjk, 3har, 2wjl, 2zzl, 1q5j, 1kgb, 1q5i, 1f50, 3nsb, 1tn5, 1tn0, 3utx, 4fpd, 3uty, 1fbb, 1brr, 1fbk, 1ucq, 1p8u, 1f4z, 1ixf, 3vi0, 1qko, 1p8h, 4md2, 4md1, 3ns0, 1c3w, 2ntu, 1kme, 2ntw, 1s52, 1s51, 1py6, 4ov0, 2i20, 3vhz, 1iw9, 2i21, 1vjm, 3mbv, 3t45, 1x0k]
GVXALMIXTGL	GL10	RYXWWLFSTXA	RA10	3	4	[2z55, 1vgo, 3wqj, 2ei4]
GINLGLVAATL	GL10	RLRNLTVXLWA	RA10	1	5	[4gyc]
GVXALMIXTGL	GL10	FSTIAFLFVLY	FY10	3	4	[2z55, 1vgo, 3wqj, 2ei4]
GVXALMIXTGL	GL10	FSTICMIVVLY	FY10	3	4	[1uaz]
GADGIMIXTXL	GL10	FTMXLSMLLGY	FY10	3	1	[1at9, 1kme, 1brr, 1s52, 1r2n, 1r84, 4hwl, 1qkp, 3han, 2brd, 3hap, 3har, 3utx, 1xji, 3has, 3uty]
GADGIMIXTXL	GL10	TMXLSMLLGYG	TG10	3	1	[1at9, 1kme, 1brr, 1s52, 1r2n, 1r84, 4hwl, 1qkp, 3han, 2brd, 3hap, 3har, 3utx, 1xji, 3has, 3uty]
GINLGLVAATL	GL10	VXALTVLFGAI	VI10	1	0	[4gyc]
GADGIMIXTXL	GL10	TTXXXXIAFTM	TM10	3	1	[1m0k, 1s8l, 1at9, 1e0p, 1s8j, 1r2n, 1r84, 1jv7, 1jv6, 1ap9, 1m0l, 4hwl, 1s54, 1o0a, 3hao, 1kg9, 1kg8, 3hap, 3haq, 2wjk, 3har, 2wjl, 3has, 2zzl, 1q5j, 1q5i, 1f50, 3nsb, 1tn5, 1cwq, 3utv, 4fpd, 1brx, 1brr, 1p8i, 1fbk, 1ucq, 4hyx, 1f4z, 1ixf, 3vi0, 1qkp, 1qko, 1brd, 1p8h, 1mgy, 1qm8, 4md2, 2zfe, 4md1, 1iw6, 3ns0, 1c3w, 1bm1, 2ntu, 1kme, 2ntw, 1s52, 1s51, 1py6, 4ov0, 2i20, 3vhz, 1iw9, 1vjm, 1x0s, 1q…
GADGIMIXTXL	GL10	IGTGLVGALTK	IK10	3	3	[1at9, 2brd]
GADGIMIXTXL	GL10	KKFYAIXTLVP	KP10	3	1	[2ntu, 1s54]
GVXALMIXTGL	GL10	TXPLXXXXLXL	TL10	3	2	[1vgo]
GVXALMIXTGL	GL10	TWXLFSTIXFL	TL10	3	4	[2z55, 1vgo, 3wqj, 2ei4]
GADGIMIXTXL	GL10	TAAMLXXLXXL	TL10	3	4	[1m0k, 1s8l, 1at9, 1e0p, 1s8j, 1r2n, 1r84, 1pxs, 1jv7, 1jv6, 1ap9, 1pxr, 1m0l, 4hwl, 1s54, 1s53, 1o0a, 3han, 3hao, 1kg9, 1kg8, 3hap, 3haq, 2wjk, 3har, 2wjl, 2zzl, 1q5j, 1q5i, 1f50, 3nsb, 1tn5, 1cwq, 3utv, 1tn0, 3utw, 3utx, 4fpd, 3uty, 1brx, 1brr, 1p8i, 1fbk, 1ucq, 4hyx, 1f4z, 1ixf, 3vi0, 1qkp, 1qko, 1brd, 1p8h, 1mgy, 1qm8, 4md2, 2zfe, 4md1, 1iw6, 3ns0, 1c3w, 1bm1, 2ntu, 1kme, 2ntw, 1s52, 1s51, 1p…
GADGIMIXTXL	GL10	TXPLXXXXLXL	TL10	3	2	[1brx, 1s8l, 1at9, 1e0p, 1s8j, 1r2n, 1r84, 4hyx, 1f4z, 1pxs, 1jv7, 1jv6, 1pxr, 1qkp, 1qko, 1brd, 1s54, 1s53, 1mgy, 3han, 3hao, 3hap, 3haq, 2wjk, 3har, 2wjl, 3has, 1c3w, 1bm1, 1q5i, 2ntu, 1kme, 2ntw, 1s52, 1s51, 1py6, 2i20, 1vjm, 1tn5, 1x0i, 1x0k, 3utv, 1tn0, 3utw, 3utx, 1xji, 3uty]
GVXALMIXTGL	GL10	TIXFLXVLYXL	TL10	3	4	[2z55, 1vgo, 2ei4]
GADGIMIXTXL	GL10	MIGTGLVGALT	MT10	3	3	[1brx, 1at9, 1fbb, 1bm1, 1q5i, 1brr, 1s52, 1fbk, 1ucq, 3vhz, 1iw9, 1pxr, 4hwl, 1ixf, 3vi0, 1p8h, 2brd, 1x0k, 1tn0, 3har, 3utx]
GVXALMIXTGL	GL10	WWLFSTIAFLF	WF10	3	4	[2z55, 1vgo, 3wqj, 2ei4]
GINLGLVAATL	GL10	DVALIVYLXLV	DV10	1	6	[4gyc]
GVXALMIXTGL	GL10	YTWWLFSTIAF	YF10	3	4	[2z55, 1vgo, 3wqj, 2ei4]
GVXALMIXTGL	GL10	WLFSTIAFLXV	WV10	3	4	[2z55, 1vgo, 3wqj, 2ei4]
GADGIMIXTXL	GL10	WAISTAAMLYV	WV10	3	4	[3har]
GVXALMIXTGL	GL10	WWLFSTIXXIV	WV10	3	4	[1uaz]
GVXALMIXTGL	GL10	WLFSTIXXIVV	WV10	3	4	[1uaz]
GVXALMIXTGL	GL10	RYTWWLFSTIC	RC10	3	4	[1uaz]
GINLGLVAATL	GL10	ALIVYLDLVXK	AK10	1	6	[4gyc]
GADGIMIXTXL	GL10	QGTILAXVGAD	QD10	3	3	[1s8l, 1s8j, 1q5i, 1kme, 1r2n, 1r84, 4hyx, 1jv7, 1jv6, 1qkp, 1s54, 1s53, 1x0i, 1mgy, 3han, 3utv, 3haq, 1tn0, 3utw, 1xji, 3has, 3uty]
GADGIMIXTXL	GL10	ILYVLFFGFTS	IS10	3	4	[1qkp, 1s52, 3utv]
GADGIMIXTXL	GL10	PLLLLDLALLV	PV10	3	2	[1brx]
GVXALMIXTGL	GL10	FLXVLYYLLXS	FS10	3	4	[1vgo]
GVXALMIXTGL	GL10	FVLYYLLTSLR	FR10	3	4	[1vgo]
GVXALMIXTGL	GL10	YTWWLFSTICM	YM10	3	4	[1uaz]
CAXFIVVLYIL	CL10	AITFDIAMCVT	AT10	4	3	[3vvk, 3qbl, 3abw, 3qbg, 3qbi, 3qbk]
CAXFVVVLSAL	CL10	TVIAADIXMXV	TV10	4	3	[1e12, 2jaf, 2jag]
CAXFIVVLYIL	CL10	TAITFDIXMCV	TV10	4	3	[3vvk, 3qbl, 3abw, 3qbg, 3qbi, 3qbk]
CAXFIVVLYIL	CL10	ITFDIXMXVTG	IG10	4	3	[3vvk, 3qbl, 3abw, 3qbg, 3qbi, 3qbk]
CAXFVVVLSAL	CL10	IXADIXMXVTG	IG10	4	3	[1e12, 2jaf, 2jag]
CAXFVVVLSAL	CL10	LFTXIAADIXM	LM10	4	3	[2jaf, 2jag]
CAXFIVVLYIL	CL10	LFTXITFDIXM	LM10	4	3	[3vvk, 3qbl, 3qbg, 3qbi, 3qbk]
CAXFVVVLSAL	CL10	SLFTVIAADIG	SG10	4	3	[2jaf, 2jag]
CAXFVVVLSAL	CL10	AADIXMCVTGL	AL10	4	3	[1e12, 2jaf, 2jag]
CAXFIVVLYIL	CL10	AMCVTGLAXAL	AL10	4	3	[3vvk, 3qbl, 3abw, 3qbg, 3qbi, 3qbk]
CAXFVVVLSAL	CL10	ADIGMCVTGLA	AA10	4	3	[1e12, 2jaf]
CAXFIVVLYIL	CL10	TKLFTAITFDI	TI10	4	3	[3vvk, 3qbl, 3qbg, 3qbi, 3qbk]
CAXFIVVLYIL	CL10	FDIAMCVTGLA	FA10	4	3	[3vvk, 3qbl, 3abw, 3qbg, 3qbi, 3qbk]
CAXFIVVLYIL	CL10	KLXTAITFDIA	KA10	4	3	[3vvk, 3qbl, 3qbg, 3qbi, 3qbk]
CAXFVVVLSAL	CL10	FTXIAADIXMC	FC10	4	3	[1e12, 2jaf, 2jag]
CAXFIVVLYIL	CL10	FTXITFDIXMC	FC10	4	3	[3vvk, 3qbl, 3abw, 3qbg, 3qbi, 3qbk]
CAXFIVVLYIL	CL10	DIXMCVTGLXA	DA10	4	3	[3vvk, 3qbl, 3abw, 3qbg, 3qbi, 3qbk]
CAXFVVVLSAL	CL10	DIXMCVTGLXA	DA10	4	3	[1e12, 2jaf]
CAXFVVVLSAL	CL10	VIAADIGMCVT	VT10	4	3	[1e12, 2jaf, 2jag]
CAXFIVVLYIL	CL10	IXMCVTGLXXA	IA10	4	3	[3vvk, 3qbl, 3abw, 3qbg, 3qbi, 3qbk]
CAXFVVVLSAL	CL10	IXMCVTGLXXA	IA10	4	3	[1e12]
CAXFVVVLSAL	CL10	GMCVTGLAAXM	GM10	4	3	[1e12]
CAXFIVVLYIL	CL10	TFDIAMCVTGL	TL10	4	3	[3vvk, 3qbl, 3abw, 3qbg, 3qbi, 3qbk]
CAXFIVVLYIL	CL10	MCVTGLAAAXT	MT10	4	3	[3qbl, 3abw]
CAXFVVVLSAL	CL10	MCVTGLAAAXT	MT10	4	3	[1e12]
FIFVGALTVLF	FF10	IILLGINLGLV	IV10	0	1	[4gyc, 1h2s]
FIFVGALTVLF	FF10	LXGINLGLXAA	LA10	0	1	[4gyc, 1h2s]
FIFVGALTVLF	FF10	INLGLVAATLG	IG10	0	1	[4gyc]
FIFVGALTVLF	FF10	GLIIXXGIXLG	GG10	0	1	[4gyc, 1h2s]
FIFVGALTVLF	FF10	LGINLGLVXAT	LT10	0	1	[4gyc]
FIFVGALTVLF	FF10	IXLGIXLGLVA	IA10	0	1	[4gyc, 1h2s]
ALGTALMGLGT	AT10	ETLLFMVLDXS	ES10	0	6	[1m0k, 1s8l, 1at9, 1e0p, 1s8j, 2i1x, 1r2n, 1r84, 1pxs, 1pxr, 1ap9, 1m0m, 4hwl, 1s53, 1o0a, 1c8s, 3han, 3hao, 1c8r, 1kg9, 1kg8, 3hap, 3haq, 3har, 2wjl, 3has, 1q5j, 1kgb, 2zzl, 1q5i, 1dze, 3nsb, 1tn5, 2brd, 3utv, 1tn0, 3utw, 3utx, 3uty, 4fpd, 1brx, 1fbb, 1brr, 1p8i, 1fbk, 1ucq, 4hyx, 1p8u, 1ixf, 3vi0, 1qkp, 1qko, 1p8h, 1qm8, 4md2, 4md1, 2zfe, 1iw6, 3ns0, 1c3w, 2ntu, 1kme, 2ntw, 1py6, 4ov0, 3vhz, 2i…
ALGTALMGLGT	AT10	LXFMVLDVXXK	LK10	0	6	[1m0k, 1s8l, 1at9, 1e0p, 1s8j, 2i1x, 1r2n, 1r84, 1pxs, 1jv7, 1jv6, 1pxr, 1ap9, 1m0m, 1m0l, 4hwl, 1s53, 1o0a, 1c8s, 3han, 3hao, 1c8r, 1kg9, 1kg8, 3hap, 3haq, 2wjk, 3har, 2wjl, 3has, 1q5j, 1kgb, 2zzl, 1q5i, 1f50, 1dze, 3nsb, 1tn5, 2brd, 1cwq, 3utv, 1tn0, 3utw, 3utx, 3uty, 4fpd, 1brx, 1fbb, 1brr, 1p8i, 1fbk, 1ucq, 4hyx, 1p8u, 1f4z, 1ixf, 3vi0, 1qkp, 1qko, 1p8h, 1qm8, 4md2, 4md1, 2zfe, 1iw6, 3ns0, 1c…
APRYIXWILTT	AT10	ISGIAAVAYXV	IV10	2	1	[1gue, 3qap, 3qdc, 1h68, 1gu8, 1h2s]
AITFDIAMCVT	AT10	IAVSTILVPVV	IV10	3	1	[3qbl, 3vvk, 3qbg, 3qbi, 3qbk]
ALGTALMGLGT	AT10	IETLLFMVLDV	IV10	0	6	[1brr, 1r2n, 1r84, 4hyx, 1pxs, 1pxr, 4hwl, 1ixf, 3vi0, 1qkp, 1s53, 1o0a, 1p8h, 3han, 1c8r, 3hap, 3haq, 3har, 4md2, 3has, 4md1, 3ns0, 1q5j, 1kgb, 1q5i, 1kme, 2ntw, 1py6, 4ov0, 3vhz, 1iw9, 2i21, 3nsb, 1tn5, 3mbv, 3t45, 3utv, 1tn0, 3utw, 3utx, 1xji, 3uty]
AVGADGIMIGT	AT10	YXXYVXFFGFT	YT10	3	4	[3hap]
AVGADGIMIGT	AT10	YXAXYXDWLFT	YT10	3	2	[3hap]
ALGTALMGLGT	AT10	YLSMLLGYGLT	YT10	0	1	[4hwl, 1at9]
ALGTALMGLGT	AT10	TXLVPAIAFTA	TA10	0	1	[1pxs]
APRYIXWILTT	AT10	TVVMLAGFAXA	TA10	2	3	[3qap, 3qdc, 1h2s]
ALGTALMGLGT	AT10	TLXFMVLDXXA	TA10	0	6	[1m0k, 1s8l, 1at9, 1e0p, 1s8j, 2i1x, 1r2n, 1r84, 1pxs, 1pxr, 1ap9, 1m0m, 4hwl, 1s53, 1o0a, 1c8s, 3han, 3hao, 1c8r, 1kg9, 1kg8, 3hap, 3haq, 2wjk, 3har, 2wjl, 3has, 1q5j, 1kgb, 2zzl, 1q5i, 1f50, 1dze, 3nsb, 1tn5, 2brd, 1cwq, 3utv, 1tn0, 3utw, 3utx, 3uty, 4fpd, 1brx, 1fbb, 1brr, 1p8i, 1fbk, 1ucq, 4hyx, 1p8u, 1f4z, 1ixf, 3vi0, 1qkp, 1qko, 1p8h, 1qm8, 4md2, 4md1, 2zfe, 1iw6, 3ns0, 1c3w, 1bm1, 2ntu, 1k…
ALGTALMGLGT	AT10	MVXDXXXKVGF	MF10	0	6	[1m0k, 1s8l, 1at9, 1e0p, 1s8j, 2i1x, 1r2n, 1r84, 1pxs, 1jv7, 1pxr, 1ap9, 1m0m, 1m0l, 4hwl, 1s53, 1o0a, 1c8s, 3han, 3hao, 1c8r, 1kg9, 1kg8, 3hap, 3haq, 2wjk, 3har, 2wjl, 3has, 1q5j, 1kgb, 2zzl, 1q5i, 1f50, 1dze, 3nsb, 1tn5, 2brd, 1cwq, 3utv, 1tn0, 3utw, 3utx, 3uty, 1brx, 1fbb, 1brr, 1ucq, 4hyx, 1p8u, 1f4z, 1ixf, 3vi0, 1qkp, 1qko, 1brd, 1p8h, 1mgy, 1qm8, 4md2, 4md1, 2zfe, 1iw6, 3ns0, 1c3w, 1bm1, 2n…
ALGTALMGLGT	AT10	FMVXDXXXKVG	FG10	0	6	[1m0k, 1s8l, 1at9, 1e0p, 1s8j, 2i1x, 1r2n, 1r84, 1pxs, 1jv7, 1jv6, 1pxr, 1ap9, 1m0m, 1m0l, 4hwl, 1s53, 1o0a, 1c8s, 3han, 3hao, 1c8r, 1kg9, 1kg8, 3hap, 3haq, 2wjk, 3har, 2wjl, 3has, 1q5j, 1kgb, 2zzl, 1q5i, 1f50, 1dze, 3nsb, 1tn5, 2brd, 1cwq, 3utv, 1tn0, 3utw, 3utx, 3uty, 4fpd, 1brx, 1fbb, 1brr, 1p8i, 1fbk, 1ucq, 4hyx, 1p8u, 1f4z, 1ixf, 3vi0, 1qkp, 1qko, 1brd, 1p8h, 1mgy, 1qm8, 4md2, 4md1, 2zfe, 1i…
ALGTALMGLGT	AT10	DVXAKVGXGXI	DI10	0	6	[1m0k, 1s8l, 1at9, 1e0p, 1s8j, 1r2n, 1r84, 1pxs, 1jv7, 1jv6, 1pxr, 1ap9, 1m0l, 4hwl, 1s53, 1o0a, 3han, 3hao, 1kg9, 1kg8, 3hap, 3haq, 2wjk, 3har, 2wjl, 3has, 1q5j, 2zzl, 1q5i, 1f50, 3nsb, 1tn5, 1cwq, 3utv, 1tn0, 3utw, 3utx, 4fpd, 3uty, 1brx, 1brr, 1p8i, 1fbk, 1ucq, 4hyx, 1f4z, 1ixf, 3vi0, 1qkp, 1qko, 1brd, 1p8h, 1mgy, 1qm8, 4md2, 4md1, 2zfe, 1iw6, 3ns0, 1c3w, 1bm1, 2ntu, 1kme, 2ntw, 1py6, 2at9, 4o…
APRYIXWILTT	AT10	VAYXVMALGVG	VG10	2	1	[3qap, 3qdc]
ALGTALMGLGT	AT10	VXDXXXKVGXG	VG10	0	6	[1m0k, 1s8l, 1at9, 1e0p, 1s8j, 2i1x, 1r2n, 1r84, 1pxs, 1jv7, 1pxr, 1ap9, 1m0m, 1jv6, 1m0l, 4hwl, 1s53, 1o0a, 1c8s, 3han, 3hao, 1c8r, 1kg9, 1kg8, 3hap, 3haq, 2wjk, 3har, 2wjl, 3has, 1q5j, 1kgb, 2zzl, 1q5i, 1f50, 1dze, 3nsb, 1tn5, 2brd, 1cwq, 3utv, 1tn0, 3utw, 3utx, 3uty, 4fpd, 1brx, 1fbb, 1brr, 1p8i, 1fbk, 1ucq, 4hyx, 1p8u, 1f4z, 1ixf, 3vi0, 1qkp, 1qko, 1brd, 1p8h, 1mgy, 1qm8, 4md2, 4md1, 2zfe, 1i…
AITFDIAMCVT	AT10	VPVVSIASYTG	VG10	3	1	[3qbl, 3vvk, 3a7k, 3qbg, 3abw, 3qbi, 3qbk]
AITFDIAMCVT	AT10	STPMILLXLGL	SL10	3	2	[3qbl, 3vvk, 3qbg, 3qbi, 3qbk]
ALGTALMGLGT	AT10	SAKVGXGLXLL	SL10	0	6	[1s8l, 1at9, 1e0p, 1s8j, 1r2n, 1r84, 1pxs, 1jv7, 1jv6, 1pxr, 4hwl, 1s53, 1o0a, 3han, 3hao, 1kg9, 1kg8, 3hap, 3haq, 2wjk, 3har, 2wjl, 3has, 1q5j, 1q5i, 1f50, 3nsb, 1tn5, 3utv, 1tn0, 3utw, 3utx, 4fpd, 3uty, 1brx, 1fbk, 1ucq, 4hyx, 1f4z, 1qkp, 1qko, 1brd, 1p8h, 1mgy, 4md2, 4md1, 3ns0, 1c3w, 1bm1, 2ntu, 1kme, 2ntw, 1py6, 4ov0, 2i20, 1vjm, 3mbv, 1x0i, 1x0k, 1xji]
ALGTALMGLGT	AT10	AKVGXGXILLR	AR10	0	6	[1brx, 1s8l, 1at9, 1e0p, 1s8j, 1r2n, 1r84, 1f4z, 1pxs, 1jv7, 1pxr, 4hwl, 1qkp, 1qko, 1brd, 1s53, 1o0a, 1mgy, 3han, 3hao, 1kg8, 3hap, 3haq, 2wjk, 3har, 2wjl, 3has, 1c3w, 1bm1, 1q5i, 2ntu, 1kme, 2ntw, 1py6, 4ov0, 2i20, 1vjm, 1tn5, 1x0i, 1x0k, 1tn0, 3utw, 3utx, 1xji, 3uty]
ALGTALMGLGT	AT10	LFMVLXXXXKV	LV10	0	6	[1m0k, 1s8l, 1at9, 1e0p, 1s8j, 2i1x, 1r2n, 1r84, 1pxs, 1jv7, 1jv6, 1pxr, 1ap9, 1m0m, 1m0l, 4hwl, 1s53, 1o0a, 1c8s, 3han, 3hao, 1c8r, 1kg9, 1kg8, 3hap, 3haq, 2wjk, 3har, 2wjl, 3has, 1q5j, 1kgb, 2zzl, 1q5i, 1f50, 1dze, 3nsb, 1tn5, 2brd, 1cwq, 3utv, 1tn0, 3utw, 3utx, 3uty, 4fpd, 1brx, 1fbb, 1brr, 1p8i, 1fbk, 1ucq, 4hyx, 1p8u, 1f4z, 1ixf, 3vi0, 1qkp, 1qko, 1brd, 1p8h, 1mgy, 1qm8, 4md2, 4md1, 2zfe, 1i…
AITFDIAMCVT	AT10	LXAVSTXLXXV	LV10	3	1	[3qbl, 3vvk, 3qbg, 3qbi, 3qbk]
ALGTALMGLGT	AT10	VXXIAFTXXLS	VS10	0	1	[1m0k, 1s8l, 1at9, 1e0p, 1s8j, 2i1x, 1r2n, 1r84, 1pxs, 1jv7, 1pxr, 1jv6, 1ap9, 1m0m, 1m0l, 4hwl, 1s53, 1o0a, 1c8s, 3hao, 1c8r, 1kg9, 1bhb, 1kg8, 3hap, 3haq, 1bha, 2wjk, 3har, 2wjl, 3has, 1q5j, 1kgb, 2zzl, 1q5i, 1f50, 1dze, 3nsb, 1tn5, 2brd, 1cwq, 1tn0, 3utx, 3uty, 4fpd, 1brx, 1fbb, 1brr, 1p8i, 1fbk, 1ucq, 4hyx, 1f4z, 1ixf, 3vi0, 1qkp, 1qko, 1brd, 1p8h, 1mgy, 1qm8, 4md2, 4md1, 2zfe, 1iw6, 3ns0, 1c…
APRYIXWILTT	AT10	LNTVVMLAGXA	LA10	2	3	[1gue, 3qap, 3qdc, 1h68, 1gu8, 1h2s]
APRYIXWILTT	AT10	LXGIXGIAAVA	LA10	2	1	[1gue, 3qap, 3qdc, 1h68, 1gu8, 1h2s]
AFLFVLYYLLT	AT10	LTAXVAVLWXA	LA10	4	5	[2z55, 1vgo]
AVGADGIMIGT	AT10	VXWXISTAAXL	VL10	3	4	[3hap]
ALGTALMGLGT	AT10	VXAKVGXXXXL	VL10	0	6	[1s8l, 1at9, 1e0p, 1s8j, 1r2n, 1r84, 1pxs, 1jv7, 1jv6, 1pxr, 1ap9, 4hwl, 1s53, 1o0a, 3han, 3hao, 1kg9, 1kg8, 3hap, 3haq, 2wjk, 3har, 2wjl, 3has, 1q5j, 1q5i, 1f50, 3nsb, 1tn5, 1cwq, 3utv, 1tn0, 3utw, 3utx, 4fpd, 3uty, 1brx, 1fbk, 1ucq, 4hyx, 1f4z, 1qkp, 1qko, 1brd, 1p8h, 1mgy, 4md2, 4md1, 3ns0, 1c3w, 1bm1, 2ntu, 1kme, 2ntw, 1py6, 4ov0, 2i20, 1vjm, 3mbv, 1x0i, 1x0k, 1xji]
APRYIXWILTT	AT10	VMLAGFAGAMV	VV10	2	3	[3qap, 3qdc]
ALGTALMGLGT	AT10	TLYFLVKGMXV	TV10	0	0	[1vjm, 1tn5, 1bm1, 1q5i, 1s53, 1tn0, 2i20]
AFLFVLYYLLT	AT10	TLXGVDALXIV	TV10	4	3	[2z55, 1vgo]
APRYIXWILTT	AT10	TLXGISGIAAV	TV10	2	1	[1gue, 3qap, 3qdc, 1h68, 1gu8, 1h2s]
AFLFVLYYLLT	AT10	IGXDALMXXXG	IG10	4	3	[2z55, 1vgo]
APRYIXWILTT	AT10	ITLNTVVMLAG	IG10	2	3	[1gue, 3qap, 3qdc, 1h68, 1gu8, 1h2s]
AITFDIAMCVT	AT10	LXTPMILLXLG	LG10	3	2	[3qbl, 3vvk, 3qbg, 3qbi, 3qbk]
APRYIXWILTT	AT10	TLNTVVMLAGF	TF10	2	3	[1gue, 3qap, 3qdc, 1h68, 1gu8, 1h2s]
ALGTALMGLGT	AT10	LNIXTLLFMVL	LL10	0	6	[1r2n, 1r84, 3utv]
ALGTALMGLGT	AT10	LDVSXKVGXGL	LL10	0	6	[1m0k, 1s8l, 1at9, 1e0p, 1s8j, 1r2n, 1r84, 1pxs, 1jv7, 1jv6, 1pxr, 1ap9, 1m0l, 4hwl, 1s53, 1o0a, 3han, 3hao, 1kg9, 1kg8, 3hap, 3haq, 2wjk, 3har, 2wjl, 3has, 1q5j, 2zzl, 1q5i, 1f50, 3nsb, 1tn5, 2brd, 1cwq, 3utv, 1tn0, 3utw, 3utx, 4fpd, 3uty, 1brx, 1brr, 1p8i, 1fbk, 1ucq, 4hyx, 1p8u, 1f4z, 1ixf, 3vi0, 1qkp, 1qko, 1brd, 1p8h, 1mgy, 1qm8, 4md2, 4md1, 2zfe, 1iw6, 3ns0, 1c3w, 1bm1, 2ntu, 1kme, 2ntw, 1p…
ALGTALMGLGT	AT10	LXXXIAFTXXL	LL10	0	1	[1m0k, 1s8l, 1at9, 1e0p, 1s8j, 2i1x, 1r2n, 1r84, 1pxs, 1jv7, 1pxr, 1jv6, 1ap9, 1m0m, 1m0l, 4hwl, 1s53, 1o0a, 1c8s, 3han, 3hao, 1c8r, 1kg9, 1bhb, 1kg8, 3hap, 3haq, 1bha, 2wjk, 3har, 2wjl, 3has, 1q5j, 1kgb, 2zzl, 1q5i, 1f50, 1dze, 3nsb, 1tn5, 2brd, 1cwq, 1tn0, 3utx, 3uty, 4fpd, 1brx, 1fbb, 1brr, 1p8i, 1fbk, 1ucq, 4hyx, 1p8u, 1f4z, 1ixf, 3vi0, 1qkp, 1qko, 1brd, 1p8h, 1mgy, 1qm8, 4md2, 4md1, 2zfe, 1i…
AITFDIAMCVT	AT10	LTWALSTPMIL	LL10	3	2	[3qbl, 3vvk, 3a7k, 3qbg, 3abw, 3qbi, 3qbk]
AFLFVLYYLLT	AT10	LMIXXGLXXXL	LL10	4	3	[2z55, 1vgo]
AVGADGIMIGT	AT10	LFXXXXXXXXL	LL10	3	2	[3hap]
ALGTALMGLGT	AT10	LGXLYFLVXGM	LM10	0	0	[1s8l, 1at9, 1e0p, 1r2n, 1r84, 1pxs, 1jv7, 1jv6, 1pxr, 1s53, 1o0a, 3han, 3hao, 1kg8, 3hap, 3haq, 1bha, 2wjk, 3har, 2wjl, 3has, 1q5j, 1q5i, 1f50, 1tn5, 1tn0, 3utw, 3utx, 3uty, 4fpd, 1brx, 1fbk, 1ucq, 4hyx, 1f4z, 1qko, 1brd, 1p8h, 4md2, 4md1, 1c3w, 1bm1, 2ntu, 1kme, 2ntw, 1py6, 4ov0, 2i20, 1vjm, 3mbv, 1x0i, 1x0k, 1xji]
AITFDIAMCVT	AT10	SCACFIVVLXI	SI10	3	4	[3qbl, 3vvk, 3qbg, 3abw, 3qbi, 3qbk]
AVGADGIMIGT	AT10	FVWWAISTAAM	FM10	3	4	[3hap]
ALGTALMGLGT	AT10	GLGXXYFLVKG	GG10	0	0	[1s8l, 1at9, 1e0p, 1s8j, 1r2n, 1r84, 1pxs, 1jv7, 1jv6, 1pxr, 1ap9, 4hwl, 1s53, 1o0a, 3han, 3hao, 1kg9, 1bhb, 1kg8, 3hap, 3haq, 1bha, 2wjk, 3har, 2wjl, 3has, 1q5j, 1q5i, 1f50, 3nsb, 1tn5, 1tn0, 3utw, 3utx, 3uty, 4fpd, 1brx, 1fbk, 1ucq, 4hyx, 1f4z, 1qkp, 1qko, 1brd, 1p8h, 1mgy, 4md2, 4md1, 3ns0, 1c3w, 1bm1, 2ntu, 1kme, 2ntw, 1py6, 4ov0, 2i20, 1vjm, 3mbv, 1x0i, 1x0k, 1xji]
ALGTALMGLGT	AT10	GXXYFLVKGMG	GG10	0	0	[1brx, 1at9, 1e0p, 1pxs, 1pxr, 1qko, 1brd, 1s53, 3hao, 3haq, 1bha, 3har, 2wjl, 1c3w, 1bm1, 1q5i, 2ntu, 1kme, 1py6, 2i20, 1vjm, 1tn5, 1x0k, 1tn0, 3utw]
AITFDIAMCVT	AT10	WAXSTPMILLA	WA10	3	2	[3qbl, 3vvk, 3qbg, 3abw, 3qbi, 3qbk]
APRYIXWILTT	AT10	AYXVMALGVGW	AW10	2	1	[3qap, 3qdc]
AITFDIAMCVT	AT10	TILVPVVSIXS	TS10	3	1	[3qbl, 3vvk, 3a7k, 3qbg, 3abw, 3qbi, 3qbk]
ALGTALMGLGT	AT10	AXAFTXXLSML	AL10	0	1	[1m0k, 1s8l, 1at9, 1e0p, 1s8j, 2i1x, 1r2n, 1r84, 1pxs, 1jv7, 1jv6, 1pxr, 1ap9, 1m0m, 4hwl, 1s53, 1o0a, 1c8s, 3han, 3hao, 1c8r, 1kg9, 1bhb, 1kg8, 3hap, 3haq, 1bha, 2wjk, 3har, 2wjl, 3has, 1q5j, 1kgb, 2zzl, 1q5i, 1f50, 1dze, 3nsb, 1tn5, 2brd, 3utx, 3uty, 4fpd, 1brx, 1fbb, 1brr, 1p8i, 1fbk, 1ucq, 4hyx, 1p8u, 1f4z, 1ixf, 3vi0, 1qkp, 1qko, 1brd, 1p8h, 1qm8, 4md2, 4md1, 2zfe, 1iw6, 3ns0, 1c3w, 1bm1, 2n…
AITFDIAMCVT	AT10	AXFXVVLYXLL	AL10	3	4	[3qbl, 3vvk, 3qbg, 3abw, 3qbi, 3qbk]
AITFDIAMCVT	AT10	AXSTPXILXAL	AL10	3	2	[3qbl, 3vvk, 3qbg, 3abw, 3qbi, 3qbk]
AVGADGIMIGT	AT10	AXSXAAXLYXL	AL10	3	4	[3hap]
AITFDIAMCVT	AT10	AISXAXFXVVL	AL10	3	4	[3qbl, 3vvk, 3a7k, 3qbg, 3abw, 3qbi, 3qbk]
AVGADGIMIGT	AT10	AXWLFTTXLXL	AL10	3	2	[3hap]
APRYIXWILTT	AT10	SGIAAVAYXVM	SM10	2	1	[1gue, 3qap, 3qdc, 1h68, 1gu8, 1h2s]
ALGTALMGLGT	AT10	MXLSMXLGYGL	ML10	0	1	[1at9, 1kme, 1brr, 1r2n, 1r84, 4hwl, 1qkp, 3han, 3hap, 3har, 3utx, 1xji, 3has, 3uty]
ALGTALMGLGT	AT10	MVLDVSAKVGL	ML10	0	6	[1p8i, 1fbk, 1jv6, 4fpd]
ALGTALMGLGT	AT10	IAFTXXLSXLL	IL10	0	1	[1s8l, 1at9, 1e0p, 1s8j, 2i1x, 1r2n, 1r84, 1pxs, 1pxr, 1ap9, 1m0m, 4hwl, 1s53, 1o0a, 1c8s, 3han, 3hao, 1c8r, 1kg9, 1bhb, 1kg8, 3hap, 3haq, 2wjk, 3har, 2wjl, 3has, 1q5j, 1kgb, 2zzl, 1q5i, 1f50, 3nsb, 1tn5, 2brd, 1tn0, 3utx, 3uty, 4fpd, 1brx, 1fbb, 1brr, 1fbk, 1ucq, 4hyx, 1p8u, 1f4z, 1ixf, 3vi0, 1qkp, 1qko, 1brd, 1p8h, 4md2, 4md1, 3ns0, 1c3w, 1bm1, 2ntu, 1kme, 2ntw, 1py6, 4ov0, 3vhz, 2i20, 1iw9, 2i…
APRYIXWILTT	AT10	IAXVAYXVXAL	IL10	2	1	[1gue, 3qap, 3qdc, 1h68, 1gu8, 1h2s]
APRYIXWILTT	AT10	IVIXLNTVVML	IL10	2	3	[1gue, 3qap, 3qdc, 1h68, 1gu8, 1h2s]
AFLFVLYYLLT	AT10	ALXIVTGLXXA	AA10	4	3	[2z55, 1vgo]
AVGADGIMIGT	AT10	DWLFTTXLXXL	DL10	3	2	[3hap]
AITFDIAMCVT	AT10	MRWFWYAISCA	MA10	3	4	[3qbl, 3vvk, 3a7k, 3abw, 3qbi, 3qbk]
AFLFVLYYLLT	AT10	VTIGTLIGVDA	VA10	4	3	[1vgo]
AITFDIAMCVT	AT10	VVLYILLVXWA	VA10	3	4	[3qbl, 3vvk, 3qbg, 3qbi, 3qbk]
APRYIXWILTT	AT10	VITLNTVVXXA	VA10	2	3	[1gue, 3qap, 3qdc, 1h68, 1gu8, 1h2s]
APRYIXWILTT	AT10	VTLVGISGIAA	VA10	2	1	[1gue, 3qap, 3qdc, 1h68, 1gu8]
ALGTALMGLGT	AT10	AFTMXLSMXLG	AG10	0	1	[1brx, 1at9, 1bm1, 1kme, 1brr, 1r2n, 1r84, 4hwl, 1qkp, 3han, 2brd, 1bhb, 3hap, 3har, 3utx, 1xji, 3has, 3uty]
APRYIXWILTT	AT10	AAXAYXXMXLG	AG10	2	1	[3qap, 3qdc]
AFLFVLYYLLT	AT10	IGXLIGVDXLM	IM10	4	3	[2z55, 1vgo]
APRYIXWILTT	AT10	AVAYXXMXLXV	AV10	2	1	[3qap, 3qdc]
AFLFVLYYLLT	AT10	DALMIXTGXXG	DG10	4	3	[2z55, 1vgo]
AFLFVLYYLLT	AT10	LXXXDALMIXT	LT10	4	3	[2z55, 1vgo]
AITFDIAMCVT	AT10	LVXVVSIASYT	LT10	3	1	[3qbl, 3vvk, 3a7k, 3qbg, 3abw, 3qbi, 3qbk]
AVGADGIMIGT	AT10	ARYXXWLFTTP	AP10	3	2	[3hap]
AFLFVLYYLLT	AT10	ALVXVLWTAYP	AP10	4	5	[2z55, 1vgo]
AVGADGIMIGT	AT10	WLFTTXLXXXD	WD10	3	2	[3hap]
AITFDIAMCVT	AT10	WXRYLTWALST	WT10	3	2	[3qbl, 3vvk, 3a7k, 3qbg, 3abw, 3qbi, 3qbk]
AVGADGIMIGT	AT10	WXXYAXWLXTT	WT10	3	2	[3hap]
AVGADGIMIGT	AT10	FTTXLLXLXLA	FA10	3	2	[3hap]
AVGADGIMIGT	AT10	YAXWLXTXXLL	YL10	3	2	[3hap]
ALGTALMGLGT	AT10	AIXTLXXXXAF	AF10	0	1	[1m0k, 1s8l, 1at9, 1e0p, 1s8j, 1r2n, 1r84, 1pxs, 1jv7, 1jv6, 1ap9, 1pxr, 4hwl, 1o0a, 3han, 3hao, 1kg9, 1bhb, 1kg8, 3hap, 3haq, 1bha, 2wjk, 3har, 2wjl, 3has, 1q5j, 1q5i, 1f50, 3nsb, 1tn5, 1cwq, 3utv, 3utw, 1tn0, 4fpd, 1brx, 1brr, 1p8i, 1fbk, 1ucq, 4hyx, 1f4z, 3vi0, 1qkp, 1qko, 1brd, 1p8h, 1mgy, 4md2, 4md1, 3ns0, 1c3w, 1bm1, 2ntu, 1kme, 2ntw, 1py6, 4ov0, 2i20, 1vjm, 3mbv, 1x0i, 1x0k, 1xji]
AVGADGIMIGT	AT10	AXXLYXLYXXF	AF10	3	4	[3hap]
AVGADGIMIGT	AT10	RYAXWLXTXXL	RL10	3	2	[3hap]
AVGADGIMIGT	AT10	STAAMLYXLXV	SV10	3	4	[3hap]
AVGADGIMIGT	AT10	MLYXLYVXFFG	MG10	3	4	[3hap]
ALGTALMGLGT	AT10	PXIAFTXXLXM	PM10	0	1	[1m0k, 1s8l, 1at9, 1e0p, 1s8j, 2i1x, 1r2n, 1r84, 1pxs, 1jv7, 1jv6, 1ap9, 1m0m, 4hwl, 1s53, 1o0a, 1c8s, 3han, 3hao, 1c8r, 1kg9, 1bhb, 1kg8, 3hap, 3haq, 1bha, 2wjk, 3har, 2wjl, 3has, 1q5j, 1kgb, 2zzl, 1q5i, 1f50, 1dze, 3nsb, 1tn5, 2brd, 1cwq, 1tn0, 3utx, 4fpd, 1brx, 1fbb, 1brr, 1p8i, 1fbk, 1ucq, 4hyx, 1p8u, 1f4z, 1ixf, 3vi0, 1qkp, 1qko, 1brd, 1p8h, 1mgy, 1qm8, 4md2, 4md1, 2zfe, 1iw6, 3ns0, 1c3w, 1b…
ALGTALMGLGT	AT10	KFYAIXTLVXA	KA10	0	1	[1c3w, 1e0p, 1q5i, 2ntu, 1kme, 2ntw, 1py6, 1f4z, 1pxs, 2i20, 1vjm, 1qko, 1x0i, 1x0k, 3hao, 1bhb, 3haq, 2wjk, 2wjl]
AITFDIAMCVT	AT10	FWYAISCACFI	FI10	3	4	[3qbl, 3vvk, 3a7k, 3qbg, 3abw, 3qbi, 3qbk]
ALGTALMGLGT	AT10	FYAIXTLXXXI	FI10	0	1	[1brx, 1s8l, 1e0p, 1s8j, 1r2n, 1r84, 4hyx, 1f4z, 1pxs, 1jv7, 1jv6, 1qkp, 1qko, 1o0a, 1mgy, 3han, 3hao, 1bhb, 1kg8, 3hap, 3haq, 1bha, 2wjk, 3har, 2wjl, 3has, 1c3w, 1bm1, 1q5i, 2ntu, 1kme, 2ntw, 1py6, 4ov0, 2i20, 1vjm, 1tn5, 1x0i, 1x0k, 1tn0, 1xji, 4fpd]
AVGADGIMIGT	AT10	LXXLYXXXFGF	LF10	3	4	[3hap]
ALGTALMGLGT	AT10	YAIXXLXXXIA	YA10	0	1	[1s8l, 1at9, 1e0p, 1s8j, 1r2n, 1r84, 1pxs, 1jv7, 1jv6, 4hwl, 1o0a, 3han, 3hao, 1bhb, 1kg8, 3hap, 3haq, 1bha, 2wjk, 3har, 2wjl, 3has, 1q5j, 1q5i, 1f50, 1tn5, 3utv, 1tn0, 4fpd, 1brx, 1fbk, 1ucq, 4hyx, 1f4z, 1qkp, 1qko, 1p8h, 1mgy, 4md2, 4md1, 1c3w, 1bm1, 2ntu, 1kme, 2ntw, 1py6, 4ov0, 2i20, 1vjm, 3mbv, 1x0i, 1x0k, 1xji]
APRYIXWILTT	AT10	YVTLVGISGIA	YA10	2	1	[1gue, 3qap, 3qdc, 1h68, 1gu8]
ALGTALMGLGT	AT10	IXTLXXXIAXT	IT10	0	1	[1m0k, 1s8l, 1at9, 1e0p, 1s8j, 1r2n, 1r84, 1pxs, 1jv7, 1jv6, 1ap9, 1pxr, 1m0l, 4hwl, 1o0a, 3han, 3hao, 1kg9, 1bhb, 1kg8, 3hap, 3haq, 1bha, 2wjk, 3har, 2wjl, 3has, 1q5j, 2zzl, 1q5i, 1f50, 3nsb, 1tn5, 1cwq, 3utv, 1tn0, 3utw, 4fpd, 1brx, 1brr, 1p8i, 1fbk, 1ucq, 4hyx, 1f4z, 1ixf, 3vi0, 1qkp, 1qko, 1brd, 1p8h, 1mgy, 1qm8, 4md2, 4md1, 2zfe, 1iw6, 3ns0, 1c3w, 1bm1, 2ntu, 1kme, 2ntw, 1py6, 4ov0, 2i20, 1i…
AFLFVLYYLLT	AT10	TXLVAVLWTAY	TY10	4	5	[2z55, 1vgo]
ALGTALMGLGT	AT10	TLXXXIAFTXY	TY10	0	1	[1m0k, 1s8l, 1at9, 1e0p, 1s8j, 2i1x, 1r2n, 1r84, 1pxs, 1jv7, 1pxr, 1jv6, 1ap9, 1m0m, 1m0l, 4hwl, 1s53, 1o0a, 3han, 3hao, 1c8r, 1kg9, 1bhb, 1kg8, 3hap, 3haq, 1bha, 2wjk, 3har, 2wjl, 3has, 1q5j, 1kgb, 2zzl, 1q5i, 1f50, 1dze, 3nsb, 1tn5, 1cwq, 1tn0, 3utx, 3uty, 4fpd, 1brx, 1brr, 1p8i, 1fbk, 1ucq, 4hyx, 1p8u, 1f4z, 1ixf, 3vi0, 1qkp, 1qko, 1brd, 1p8h, 1mgy, 1qm8, 4md2, 4md1, 2zfe, 1iw6, 3ns0, 1c3w, 1b…
AVGADGIMIGT	AT10	WWAISTAAXLY	WY10	3	4	[3hap]
AFLFVLYYLLT	AT10	GTLIGVDALMI	GI10	4	3	[2z55, 1vgo]
ALGTALMGLGT	AT10	APAIAFTMYLS	AS10	0	1	[3han, 1p8u]
AITFDIAMCVT	AT10	AVSTILVPVVS	AS10	3	1	[3qbl, 3vvk, 3qbg, 3qbi, 3qbk]
AITFDIAMCVT	AT10	STILVPVVSIA	SA10	3	1	[3qbl, 3vvk, 3a7k, 3qbg, 3abw, 3qbi, 3qbk]
APRYIXWILTT	AT10	VGISGIAAVAY	VY10	2	1	[1gue, 3qap, 3qdc, 1h68, 1gu8, 1h2s]
APRYIXWILTT	AT10	GISGXAAVAXV	GV10	2	1	[1gue, 3qap, 3qdc, 1h68, 1gu8, 1h2s]
ALGTALMGLGT	AT10	FTMXLSMLLGY	FY10	0	1	[1at9, 1kme, 1brr, 1r2n, 1r84, 4hwl, 1qkp, 3han, 2brd, 3hap, 3har, 3utx, 1xji, 3has, 3uty]
ALGTALMGLGT	AT10	TMXLSMLLGYG	TG10	0	1	[1at9, 1kme, 1brr, 1r2n, 1r84, 4hwl, 1qkp, 3han, 2brd, 3hap, 3har, 3utx, 1xji, 3has, 3uty]
AFLFVLYYLLT	AT10	VXALMIVTGLI	VI10	4	3	[2z55, 1vgo]
AITFDIAMCVT	AT10	VXTILVPVVXI	VI10	3	1	[3qbl, 3vvk, 3qbg, 3abw, 3qbi, 3qbk]
APRYIXWILTT	AT10	RYYVTLVGISG	RG10	2	1	[3qdc]
ALGTALMGLGT	AT10	TTXXXXIAFTM	TM10	0	1	[1m0k, 1s8l, 1at9, 1e0p, 1s8j, 1r2n, 1r84, 1jv7, 1pxr, 1jv6, 1ap9, 1m0l, 4hwl, 1o0a, 3han, 3hao, 1kg9, 1bhb, 1kg8, 3hap, 3haq, 1bha, 2wjk, 3har, 2wjl, 3has, 1q5j, 2zzl, 1q5i, 1f50, 3nsb, 1tn5, 1cwq, 3utv, 3utw, 1tn0, 4fpd, 1brx, 1brr, 1p8i, 1fbk, 1ucq, 4hyx, 1f4z, 1ixf, 3vi0, 1qkp, 1qko, 1brd, 1p8h, 1mgy, 1qm8, 4md2, 4md1, 2zfe, 1iw6, 3ns0, 1c3w, 1bm1, 2ntu, 1kme, 2ntw, 1py6, 4ov0, 3vhz, 2i20, 1i…
ALGTALMGLGT	AT10	NIETLLFMVLD	ND10	0	6	[1brr, 1r2n, 1r84, 4hyx, 4hwl, 1qkp, 3han, 3hap, 3utv, 3haq, 3utw, 3har, 3utx, 1xji, 3has, 3uty]
AITFDIAMCVT	AT10	PMILLALGLLA	PA10	3	2	[3vvk, 3qbi]
ALGTALMGLGT	AT10	PFYAITTLVPA	PA10	0	1	[1tn5]
AFLFVLYYLLT	AT10	FNTLTALVAVL	FL10	4	5	[1vgo]
ALGTALMGLGT	AT10	KFYAIXTLVPP	KP10	0	1	[1tn0]
ALGTALMGLGT	AT10	KKFYAIXTLVP	KP10	0	1	[2ntu, 1bhb]
AITFDIAMCVT	AT10	IVVLYILLVEW	IW10	3	4	[3qbl, 3vvk, 3qbg, 3qbi, 3qbk]
AITFDIAMCVT	AT10	GRYLTWALSTP	GP10	3	2	[3qbl, 3vvk, 3a7k, 3qbg, 3abw, 3qbi, 3qbk]
AITFDIAMCVT	AT10	WFWYAISCAXF	WF10	3	4	[3qbl, 3vvk, 3a7k, 3qbg, 3abw, 3qbi, 3qbk]
AITFDIAMCVT	AT10	RYLTWALSTPM	RM10	3	2	[3qbl, 3vvk, 3a7k, 3qbg, 3abw, 3qbi, 3qbk]
AVGADGIMIGT	AT10	TXPLXXXXLXL	TL10	3	2	[3hap]
AITFDIAMCVT	AT10	TPXILXXLXLL	TL10	3	2	[3qbl, 3vvk, 3qbg, 3qbi, 3qbk]
AVGADGIMIGT	AT10	TAAMLXXLXXL	TL10	3	4	[3hap]
AFLFVLYYLLT	AT10	TIGXLIGVXAL	TL10	4	3	[2z55, 1vgo]
APRYIXWILTT	AT10	NTVVMLAGFAG	NG10	2	3	[1gue, 3qap, 3qdc, 1h68, 1gu8, 1h2s]
ALGTALMGLGT	AT10	KVGFGLILLRS	KS10	0	6	[1brx, 1c3w, 1at9, 1bm1, 1e0p, 1q5i, 2ntu, 1kme, 1pxs, 2i20, 1pxr, 1vjm, 1tn5, 1qko, 1s53, 1x0k, 3hao, 1tn0]
AITFDIAMCVT	AT10	YAISCAXFXVV	YV10	3	4	[3qbl, 3vvk, 3a7k, 3qbg, 3abw, 3qbi, 3qbk]
AFLFVLYYLLT	AT10	NTLTALVAVLW	NW10	4	5	[1vgo]
AFLFVLYYLLT	AT10	TLTALVAVLWT	TT10	4	5	[2z55, 1vgo]
ALGTALMGLGT	AT10	PIAFTMYLSML	PL10	0	1	[1tn0]
ALGTALMGLGT	AT10	VPLNIETLLFM	VM10	0	6	[1r2n, 1r84]
APRYIXWILTT	AT10	VVMLAGFAGAM	VM10	2	3	[3qap, 3qdc]
AITFDIAMCVT	AT10	RWFWYAISCAC	RC10	3	4	[3qbl, 3vvk, 3a7k, 3qbg, 3abw, 3qbi, 3qbk]
AITFDIAMCVT	AT10	CFIVVLYILLV	CV10	3	4	[3qbl, 3vvk, 3qbg, 3qbi, 3qbk]
ALGTALMGLGT	AT10	VGFGLILLRSR	VR10	0	6	[1brx]
AITFDIAMCVT	AT10	WYAISCACXIV	WV10	3	4	[3qbl, 3vvk, 3a7k, 3qbg, 3abw, 3qbi, 3qbk]
AITFDIAMCVT	AT10	FIVVLYILLVE	FE10	3	4	[3qbl, 3vvk, 3qbg, 3qbi, 3qbk]
ALGTALMGLGT	AT10	PLNIETLLFMV	PV10	0	6	[1r2n, 1r84, 3utv]
ALGTALMGLGT	AT10	QTLLFMVLDVS	QS10	0	6	[1f50, 1f4z]
ALGTALMGLGT	AT10	DTLLFMVLDVS	DS10	0	6	[2wjk]
ISGIAAVAYXV	IV10	FWXGAIGMLVG	FG10	1	0	[1gue, 4gyc, 3qap, 3qdc, 2f93, 2ksy, 2f95, 1jgj, 1h68, 1gu8, 1h2s]
IXWILTTPLXV	IV10	TVVMLAGFAXA	TA10	2	3	[3qap, 3qdc, 2ksy, 1jgj, 1h2s]
IWGATLMIPLV	IV10	DVXAKYVFXFI	DI10	1	6	[2jaf, 2jag]
ISGIAAVAYXV	IV10	DLVXKVGFXXI	DI10	1	6	[1gue, 4gyc, 3qap, 3qdc, 2f93, 2ksy, 2f95, 1jgj, 1h68, 1gu8]
IXWILTTPLXV	IV10	DLVXKVGFXXI	DI10	2	6	[1gue, 3qap, 3qdc, 2f93, 2ksy, 2f95, 1jgj, 1h68, 1gu8]
IXWILTTPLXV	IV10	VAYXVMALGVG	VG10	2	1	[3qap, 3qdc, 2ksy, 1jgj]
IAVSTILVPVV	IV10	SLYINIALAXL	SL10	1	0	[3qbl, 3vvk, 3qbg, 3qbi, 3qbk]
IAVSTILVPVV	IV10	STPMILLXLGL	SL10	1	2	[3qbl, 3vvk, 3qbg, 3qbi, 3qbk]
ISGIAAVAYXV	IV10	LFXLGAIGXLV	LV10	1	0	[1gue, 4gyc, 3qap, 3qdc, 2f93, 2ksy, 2f95, 1jgj, 1h68, 1gu8, 1h2s]
IXWILTTPLXV	IV10	LIVYLDLVTXV	LV10	2	6	[1gue, 3qap, 3qdc, 2f93, 2ksy, 2f95, 1jgj, 1h68, 1gu8, 1h2s]
IILLGINLGLV	IV10	LIVYLDLVTXV	LV10	1	6	[4gyc, 2f93, 2f95, 1h2s]
ISGIAAVAYXV	IV10	LIVYLDLVTXV	LV10	1	6	[1gue, 4gyc, 3qap, 3qdc, 2f93, 2ksy, 2f95, 1jgj, 1h68, 1gu8, 1h2s]
IETLLFMVLDV	IV10	LMGXXXLXFXV	LV10	6	0	[1brr, 1r2n, 1r84, 4hyx, 1pxs, 1pxr, 4hwl, 1ixf, 3vi0, 1qkp, 1s53, 1p8h, 1o0a, 3han, 3hap, 3haq, 4md2, 3har, 3has, 4md1, 3ns0, 1q5j, 1q5i, 1kme, 2ntw, 1py6, 4ov0, 1iw9, 3vhz, 1tn5, 3nsb, 3mbv, 3t45, 3utv, 1tn0, 3utw, 3utx, 1xji, 3uty]
IWGATLMIPLV	IV10	AKYVFAFXLLR	AR10	1	6	[2jaf, 2jag]
IETLLFMVLDV	IV10	VLWSAYXVXWL	VL10	6	5	[1brr, 1r2n, 1r84, 4hyx, 1pxs, 1pxr, 4hwl, 1ixf, 3vi0, 1qkp, 1s54, 1s53, 1p8h, 1o0a, 3han, 1c8r, 3hap, 3haq, 4md2, 3har, 3has, 4md1, 3ns0, 1q5j, 1kgb, 1q5i, 1kme, 2ntw, 1s52, 1s51, 1py6, 4ov0, 1iw9, 3vhz, 2i21, 1tn5, 3nsb, 3mbv, 3t45, 3utv, 1tn0, 3utw, 3utx, 1xji, 3uty]
IETLLFMVLDV	IV10	VXVLXXAYPIL	VL10	6	5	[1uaz]
IWGATLMIPLV	IV10	VXVALAGIAXL	VL10	1	0	[2jaf]
ISGIAAVAYXV	IV10	VXKVGFGFIXL	VL10	1	6	[1gue, 4gyc, 3qap, 3qdc, 2f93, 2ksy, 2f95, 1jgj, 1h68, 1gu8]
IXWILTTPLXV	IV10	VXKVGFGFIXL	VL10	2	6	[1gue, 3qap, 3qdc, 2f93, 2ksy, 2f95, 1jgj, 1h68, 1gu8]
IILLGINLGLV	IV10	VXVALIVYLDL	VL10	1	6	[1h2s]
IILLGINLGLV	IV10	VFIFVGALTVL	VL10	1	0	[4gyc, 1h2s]
IWGATLMIPLV	IV10	VXAKYVFXFXL	VL10	1	6	[2jaf, 2jag]
IAVSTILVPVV	IV10	VAKYIFAXXLL	VL10	1	6	[3qbl, 3vvk, 3qbg, 3qbi, 3qbk]
IXWILTTPLXV	IV10	LXGIXGIAAVA	LA10	2	1	[1gue, 3qap, 3qdc, 2f93, 2ksy, 2f95, 1jgj, 1h68, 1gu8, 1h2s]
IWGATLMIPLV	IV10	LWVNVALXGXA	LA10	1	0	[2jaf]
IXWILTTPLXV	IV10	LVTKVGFXXIA	LA10	2	6	[1gue, 3qap, 3qdc, 2f93, 2ksy, 2f95, 1jgj, 1h68, 1gu8]
IXWILTTPLXV	IV10	LNTVVMLAGXA	LA10	2	3	[1gue, 3qap, 3qdc, 2f93, 2ksy, 2f95, 1jgj, 1h68, 1gu8, 1h2s]
ISGIAAVAYXV	IV10	LVTKVGFXXIA	LA10	1	6	[1gue, 4gyc, 3qap, 3qdc, 2f93, 2ksy, 2f95, 1jgj, 1h68, 1gu8]
IETLLFMVLDV	IV10	LRNVTVVLWXA	LA10	6	5	[1brr, 1r2n, 1r84, 4hyx, 1pxs, 1pxr, 4hwl, 1qkp, 1s54, 1s53, 1p8h, 1o0a, 3han, 3hap, 3haq, 4md2, 3har, 3has, 4md1, 3ns0, 1q5j, 1q5i, 1kme, 2ntw, 1s52, 1s51, 1py6, 4ov0, 1tn5, 3nsb, 3mbv, 3utv, 1tn0, 3utw, 3utx, 1xji, 3uty]
IGFLMSTQIVV	IV10	VTTPLXLLSLS	VS10	3	2	[2m3g]
IETLLFMVLDV	IV10	VLRNVTVVLWS	VS10	6	5	[1r2n, 1r84, 4hyx, 1pxs, 1pxr, 4hwl, 1qkp, 1s54, 1s53, 1o0a, 3han, 3hap, 3haq, 3har, 3has, 1q5i, 1kme, 2ntw, 1s52, 1s51, 1py6, 4ov0, 1tn5, 3utv, 1tn0, 3utw, 3utx, 1xji, 3uty]
IILLGINLGLV	IV10	NXTVXLWAIYP	NP10	1	5	[4gyc, 2f93, 2f95]
IETLLFMVLDV	IV10	NXTVVLWSAYP	NP10	6	5	[1brr, 1r2n, 1r84, 4hyx, 1pxs, 1pxr, 4hwl, 1ixf, 3vi0, 1qkp, 1s54, 1s53, 1p8h, 1o0a, 3han, 3hap, 3haq, 4md2, 3har, 3has, 4md1, 3ns0, 1q5j, 1kme, 2ntw, 1s52, 1s51, 1py6, 4ov0, 1iw9, 1tn5, 3nsb, 3mbv, 3utv, 1tn0, 3utw, 3utx, 1xji, 3uty]
IILLGINLGLV	IV10	RXXTVXXWAIY	RY10	1	5	[4gyc, 2f93, 2f95]
IETLLFMVLDV	IV10	RNXTVVLWSAY	RY10	6	5	[1brr, 1r2n, 1r84, 4hyx, 1pxs, 1pxr, 4hwl, 1ixf, 3vi0, 1qkp, 1s54, 1s53, 1p8h, 1o0a, 3han, 3hap, 3haq, 4md2, 3har, 3has, 4md1, 3ns0, 1q5j, 1q5i, 1kme, 2ntw, 1s52, 1s51, 1py6, 4ov0, 1iw9, 1tn5, 3nsb, 3mbv, 3utv, 1tn0, 3utw, 3utx, 1xji, 3uty]
IXWILTTPLXV	IV10	VMLAGFAGAMV	VV10	2	3	[3qap, 3qdc, 1jgj]
IETLLFMVLDV	IV10	VTVVLWSAYXV	VV10	6	5	[1brr, 1r2n, 1r84, 4hyx, 1pxs, 1pxr, 4hwl, 1ixf, 3vi0, 1qkp, 1s54, 1s53, 1p8h, 1o0a, 3han, 3hap, 3haq, 4md2, 3har, 3has, 4md1, 3ns0, 1q5j, 1q5i, 1kme, 2ntw, 1s52, 1s51, 1py6, 4ov0, 1iw9, 3vhz, 1tn5, 3nsb, 3mbv, 3t45, 3utv, 1tn0, 3utw, 3utx, 1xji, 3uty]
IETLLFMVLDV	IV10	TVVXWSAYXXV	TV10	6	5	[1brr, 1r2n, 1r84, 4hyx, 1pxs, 1pxr, 4hwl, 1ixf, 3vi0, 1qkp, 1s54, 1s53, 1p8h, 1o0a, 3han, 1c8r, 3hap, 3haq, 4md2, 3har, 3has, 4md1, 3ns0, 1q5j, 1kgb, 1q5i, 1kme, 2ntw, 1s52, 1s51, 1py6, 4ov0, 1iw9, 3vhz, 2i21, 1tn5, 3nsb, 3mbv, 3t45, 3utv, 1tn0, 3utw, 3utx, 1xji, 3uty]
IETLLFMVLDV	IV10	TLYFLVKGMXV	TV10	6	0	[1tn5, 1q5i, 1s53, 1tn0]
IXWILTTPLXV	IV10	TLXGISGIAAV	TV10	2	1	[1gue, 3qap, 3qdc, 2f93, 2ksy, 2f95, 1jgj, 1h68, 1gu8, 1h2s]
IAVSTILVPVV	IV10	TAITFDIXMCV	TV10	1	3	[3qbl, 3vvk, 3qbg, 3qbi, 3qbk]
IETLLFMVLDV	IV10	WIWLALGTALM	WM10	6	0	[1brr, 1r2n, 1r84, 4hyx, 1pxs, 1pxr, 4hwl, 1ixf, 3vi0, 1qkp, 1s54, 1s53, 1p8h, 3han, 1c8r, 3hap, 3haq, 4md2, 3har, 3has, 4md1, 3ns0, 1q5j, 1kgb, 1q5i, 1kme, 2ntw, 1s52, 1s51, 1py6, 4ov0, 1iw9, 3vhz, 1tn5, 3nsb, 3mbv, 3t45, 3utv, 1tn0, 3utw, 3utx, 1xji, 3uty]
IILLGINLGLV	IV10	VXXWAIYPFIW	VW10	1	5	[4gyc, 2f93, 2f95, 1h2s]
IILLGINLGLV	IV10	VRLRNXTVXXW	VW10	1	5	[4gyc, 2f93, 2f95]
IETLLFMVLDV	IV10	VXXWSAYXXVW	VW10	6	5	[1brr, 1r2n, 1r84, 4hyx, 1pxs, 1pxr, 4hwl, 1ixf, 3vi0, 1qkp, 1s54, 1s53, 1p8h, 1o0a, 3han, 1c8r, 3hap, 3haq, 4md2, 3har, 3has, 4md1, 3ns0, 1q5j, 1kgb, 1q5i, 1kme, 2ntw, 1s52, 1s51, 1py6, 4ov0, 1iw9, 3vhz, 2i21, 1tn5, 3nsb, 3mbv, 3t45, 3utv, 1tn0, 3utw, 3utx, 1xji, 3uty]
IETLLFMVLDV	IV10	WLXLGTALMGL	WL10	6	0	[1brr, 1r2n, 1r84, 4hyx, 1pxs, 1pxr, 4hwl, 1ixf, 3vi0, 1qkp, 1s54, 1s53, 1p8h, 1o0a, 3han, 1c8r, 3hap, 3haq, 4md2, 3har, 3has, 4md1, 3ns0, 1q5j, 1kgb, 1q5i, 1kme, 2ntw, 1s52, 1s51, 1py6, 4ov0, 1iw9, 3vhz, 2i21, 1tn5, 3nsb, 3mbv, 3t45, 3utv, 1tn0, 3utw, 3utx, 1xji, 3uty]
IETLLFMVLDV	IV10	IWLALGTALMG	IG10	6	0	[1brr, 1r2n, 1r84, 4hyx, 1pxs, 1pxr, 4hwl, 1ixf, 3vi0, 1qkp, 1s54, 1s53, 1p8h, 1o0a, 3han, 1c8r, 3hap, 3haq, 4md2, 3har, 3has, 4md1, 3ns0, 1q5j, 1kgb, 1q5i, 1kme, 2ntw, 1s52, 1s51, 1py6, 4ov0, 1iw9, 3vhz, 2i21, 1tn5, 3nsb, 3mbv, 3t45, 3utv, 1tn0, 3utw, 3utx, 1xji, 3uty]
IILLGINLGLV	IV10	IVYLDLVTKVG	IG10	1	6	[4gyc, 2f93, 2f95, 1h2s]
IAVSTILVPVV	IV10	ITFDIXMXVTG	IG10	1	3	[3qbl, 3vvk, 3qbg, 3qbi, 3qbk]
IILLGINLGLV	IV10	IXVGALTVLFG	IG10	1	0	[4gyc, 2f95, 1h2s]
IXWILTTPLXV	IV10	IVYLDLVTKVG	IG10	2	6	[1gue, 3qap, 3qdc, 2f93, 2ksy, 2f95, 1jgj, 1h68, 1gu8, 1h2s]
IXWILTTPLXV	IV10	ITLNTVVMLAG	IG10	2	3	[1gue, 3qap, 3qdc, 2f93, 2ksy, 2f95, 1jgj, 1h68, 1gu8, 1h2s]
ISGIAAVAYXV	IV10	IVYLDLVTKVG	IG10	1	6	[1gue, 4gyc, 3qap, 3qdc, 2f93, 2ksy, 2f95, 1jgj, 1h68, 1gu8, 1h2s]
IILLGINLGLV	IV10	WAIYPFIWXXG	WG10	1	5	[4gyc, 1h2s]
IETLLFMVLDV	IV10	WXAYPIXWXXG	WG10	6	5	[1uaz]
IETLLFMVLDV	IV10	WXAYXVVWXXG	WG10	6	5	[1brr, 1r2n, 1r84, 4hyx, 1pxs, 1pxr, 4hwl, 1ixf, 3vi0, 1qkp, 1s54, 1s53, 1p8h, 1o0a, 3han, 1c8r, 3hap, 3haq, 4md2, 3har, 3has, 4md1, 3ns0, 1q5j, 1kgb, 1q5i, 1kme, 2ntw, 1s52, 1s51, 1py6, 4ov0, 1iw9, 3vhz, 2i21, 1tn5, 3nsb, 3mbv, 3t45, 3utv, 1tn0, 3utw, 3utx, 1xji, 3uty]
IETLLFMVLDV	IV10	GTXLMLIGTXY	GY10	6	0	[1uaz]
IETLLFMVLDV	IV10	GTXXMXLXXXY	GY10	6	0	[1brr, 1r2n, 1r84, 4hyx, 1pxs, 1pxr, 4hwl, 1ixf, 3vi0, 1qkp, 1s54, 1s53, 1p8h, 1o0a, 3han, 1c8r, 3hap, 3haq, 4md2, 3har, 3has, 4md1, 3ns0, 1q5j, 1kgb, 1q5i, 1kme, 2ntw, 1s52, 1s51, 1py6, 4ov0, 1iw9, 3vhz, 2i21, 1tn5, 3nsb, 3mbv, 3t45, 3utv, 1tn0, 3utw, 3utx, 1xji, 3uty]
IETLLFMVLDV	IV10	LXLGTALXXLG	LG10	6	0	[1brr, 1r2n, 1r84, 4hyx, 1pxs, 1pxr, 4hwl, 1ixf, 3vi0, 1qkp, 1s54, 1s53, 1p8h, 1o0a, 3han, 1c8r, 3hap, 3haq, 4md2, 3har, 3has, 4md1, 3ns0, 1q5j, 1kgb, 1q5i, 1kme, 2ntw, 1s52, 1s51, 1py6, 4ov0, 1iw9, 3vhz, 2i21, 1tn5, 3nsb, 3mbv, 3t45, 3utv, 1tn0, 3utw, 3utx, 1xji, 3uty]
IETLLFMVLDV	IV10	LXXGTLXMLXG	LG10	6	0	[1uaz]
ISGIAAVAYXV	IV10	LXTPLIVXFLG	LG10	1	2	[1gue, 4gyc, 3qap, 3qdc, 2f93, 2ksy, 2f95, 1jgj, 1h68, 1gu8]
ISGIAAVAYXV	IV10	LXGXLAFAWAG	LG10	1	0	[1gue, 4gyc, 3qap, 3qdc, 2f93, 2ksy, 2f95, 1jgj, 1h68, 1gu8]
ISGIAAVAYXV	IV10	LTTLFWLGAIG	LG10	1	0	[1jgj]
IAVSTILVPVV	IV10	LXTPMILLXLG	LG10	1	2	[3qbl, 3vvk, 3qbg, 3qbi, 3qbk]
IETLLFMVLDV	IV10	TXLMLIGTXYF	TF10	6	0	[1uaz]
IETLLFMVLDV	IV10	TXXMXLGXXYF	TF10	6	0	[1brr, 1r2n, 1r84, 4hyx, 1pxs, 1pxr, 4hwl, 1ixf, 3vi0, 1qkp, 1s54, 1s53, 1p8h, 1o0a, 3han, 1c8r, 3hap, 3haq, 4md2, 3har, 3has, 4md1, 3ns0, 1q5j, 1kgb, 1q5i, 1kme, 2ntw, 1s52, 1s51, 1py6, 4ov0, 1iw9, 3vhz, 2i21, 1tn5, 3nsb, 3mbv, 3t45, 3utv, 1tn0, 3utw, 3utx, 1xji, 3uty]
IXWILTTPLXV	IV10	TLNTVVMLAGF	TF10	2	3	[1gue, 3qap, 3qdc, 2f93, 2ksy, 2f95, 1jgj, 1h68, 1gu8, 1h2s]
IAVSTILVPVV	IV10	LFTXITFDIXM	LM10	1	3	[3qbl, 3vvk, 3qbg, 3qbi, 3qbk]
IAVSTILVPVV	IV10	LTWALSTPMIL	LL10	1	2	[3qbl, 3vvk, 3qbg, 3qbi, 3qbk]
IETLLFMVLDV	IV10	LXTAXXGLGXL	LL10	6	0	[1brr, 1r2n, 1r84, 4hyx, 1pxs, 1pxr, 4hwl, 1ixf, 3vi0, 1qkp, 1s54, 1s53, 1p8h, 1o0a, 3han, 1c8r, 3hap, 3haq, 4md2, 3har, 3has, 4md1, 3ns0, 1q5j, 1kgb, 1q5i, 1kme, 2ntw, 1s52, 1s51, 1py6, 4ov0, 1iw9, 3vhz, 2i21, 1tn5, 3nsb, 3mbv, 3t45, 3utv, 1tn0, 3utw, 3utx, 1xji, 3uty]
IILLGINLGLV	IV10	LXXIYPFIWLL	LL10	1	5	[4gyc, 2f93, 2f95, 1h2s]
IETLLFMVLDV	IV10	LWLXXGXLXXL	LL10	6	0	[1uaz]
IGFLMSTQIVV	IV10	LWXICGVCAFL	LL10	3	4	[2m3g]
ISGIAAVAYXV	IV10	LXXIGXLVXXL	LL10	1	0	[1gue, 4gyc, 3qap, 3qdc, 2f93, 2ksy, 2f95, 1jgj, 1h68, 1gu8, 1h2s]
IGFLMSTQIVV	IV10	LIILXXIWNPL	LL10	3	4	[2m3g]
IGFLMSTQIVV	IV10	GVCAFLIILXG	GG10	3	4	[2m3g]
IWGATLMIPLV	IV10	GIAILVFVYMG	GG10	1	0	[2jaf, 2jag]
IAVSTILVPVV	IV10	IAXAGLSILLF	IF10	1	0	[3qbl, 3vvk, 3qbg, 3qbi, 3qbk]
IETLLFMVLDV	IV10	IGTLLMLIGXF	IF10	6	0	[1uaz]
IAVSTILVPVV	IV10	SSLYINXALAG	SG10	1	0	[3qbl, 3vvk]
IAVSTILVPVV	IV10	SILLFVFMTRG	SG10	1	0	[3vvk, 3qbi]
IAVSTILVPVV	IV10	WAXSTPMILLA	WA10	1	2	[3qbl, 3vvk, 3qbg, 3qbi, 3qbk]
IXWILTTPLXV	IV10	AYXVMALGVGW	AW10	2	1	[3qap, 3qdc, 2ksy, 1jgj]
IXWILTTPLXV	IV10	VYLDLVTXVGF	VF10	2	6	[1gue, 3qap, 3qdc, 2f93, 2ksy, 2f95, 1jgj, 1h68, 1gu8, 1h2s]
IILLGINLGLV	IV10	VYLDLVTXVGF	VF10	1	6	[4gyc, 2f93, 2f95, 1h2s]
ISGIAAVAYXV	IV10	VYLDLVTXVGF	VF10	1	6	[1gue, 4gyc, 3qap, 3qdc, 2f93, 2ksy, 2f95, 1jgj, 1h68, 1gu8, 1h2s]
IWGATLMIPLV	IV10	VALAGIAILVF	VF10	1	0	[2jaf, 2jag]
IXWILTTPLXV	IV10	SGIAAVAYXVM	SM10	2	1	[1gue, 3qap, 3qdc, 2f93, 2ksy, 2f95, 1jgj, 1h68, 1gu8, 1h2s]
IGFLMSTQIVV	IV10	TTPLLLLSLSW	TW10	3	2	[2m3g]
IGFLMSTQIVV	IV10	MVTTPLLXLXL	ML10	3	2	[2m3g]
IETLLFMVLDV	IV10	KXLRNVTVVLW	KW10	6	5	[1r2n, 1r84, 4hyx, 1pxs, 1pxr, 4hwl, 1qkp, 1s54, 1s53, 1o0a, 3han, 3hap, 3haq, 3har, 3has, 1q5i, 1kme, 2ntw, 1s52, 1s51, 1py6, 1tn5, 3utv, 1tn0, 3utw, 3utx, 1xji, 3uty]
IETLLFMVLDV	IV10	ALXGLXXLYXL	AL10	6	0	[1brr, 1r2n, 1r84, 4hyx, 1pxs, 1pxr, 4hwl, 1ixf, 3vi0, 1qkp, 1s53, 1p8h, 1o0a, 3han, 1c8r, 3hap, 3haq, 4md2, 3har, 3has, 4md1, 3ns0, 1q5j, 1kgb, 1q5i, 1kme, 2ntw, 1py6, 4ov0, 1iw9, 3vhz, 2i21, 1tn5, 3nsb, 3mbv, 3t45, 3utv, 1tn0, 3utw, 3utx, 1xji, 3uty]
IAVSTILVPVV	IV10	AXSTPXILXAL	AL10	1	2	[3qbl, 3vvk, 3qbg, 3qbi, 3qbk]
IETLLFMVLDV	IV10	AXSXAAXLYXL	AL10	6	4	[1brr, 1r2n, 1r84, 4hyx, 1pxs, 1pxr, 4hwl, 1ixf, 3vi0, 1qkp, 1s54, 1s53, 1p8h, 1o0a, 3han, 1c8r, 3hap, 4md2, 3has, 4md1, 3ns0, 1q5j, 1kgb, 1q5i, 1kme, 2ntw, 1s52, 1s51, 1py6, 4ov0, 1iw9, 3vhz, 2i21, 1tn5, 3nsb, 3mbv, 3t45, 3utv, 1tn0, 3utw, 3utx, 1xji, 3uty]
IXWILTTPLXV	IV10	IAXVAYXVXAL	IL10	2	1	[1gue, 3qap, 3qdc, 2ksy, 1jgj, 1h68, 1gu8, 1h2s]
IILLGINLGLV	IV10	ILWAIYPFIWL	IL10	1	5	[4gyc, 2f93, 2f95, 1h2s]
IXWILTTPLXV	IV10	IVIXLNTVVML	IL10	2	3	[1gue, 3qap, 3qdc, 2f93, 2ksy, 2f95, 1jgj, 1h68, 1gu8, 1h2s]
IGFLMSTQIVV	IV10	IDXXVTTPLLL	IL10	3	2	[2m3g]
IGFLMSTQIVV	IV10	ICGVCAFLXIL	IL10	3	4	[2m3g]
IAVSTILVPVV	IV10	INIALAGLXIL	IL10	1	0	[3qbl, 3vvk, 3qbg, 3qbi, 3qbk]
IAVSTILVPVV	IV10	IVAKYIFAFLL	IL10	1	6	[3qbl, 3vvk, 3qbg, 3qbi, 3qbk]
ISGIAAVAYXV	IV10	ILTTPLIVYFL	IL10	1	2	[1gue, 4gyc, 3qap, 3qdc, 2f93, 2ksy, 2f95, 1jgj, 1h68, 1gu8]
IETLLFMVLDV	IV10	ALXTALMGLGA	AA10	6	0	[1s54]
IAVSTILVPVV	IV10	ALXIVAKYIFA	AA10	1	6	[3qbl, 3vvk, 3qbg, 3qbi, 3qbk]
IAVSTILVPVV	IV10	DIVAKYIFAFL	DL10	1	6	[3qbl, 3vvk, 3qbg, 3qbi, 3qbk]
IGFLMSTQIVV	IV10	DWMVTTXLXXL	DL10	3	2	[2m3g]
IXWILTTPLXV	IV10	DSREFGIVITL	DL10	2	3	[2f93, 2f95]
ISGIAAVAYXV	IV10	MLVGTLAFAWA	MA10	1	0	[1gue, 4gyc, 3qap, 3qdc, 2f93, 2ksy, 2f95, 1jgj, 1h68, 1gu8]
IXWILTTPLXV	IV10	VTLVGISGIAA	VA10	2	1	[1gue, 3qap, 3qdc, 2f93, 2ksy, 2f95, 1jgj, 1h68, 1gu8]
IXWILTTPLXV	IV10	VITLNTVVXXA	VA10	2	3	[1gue, 3qap, 3qdc, 2f93, 2ksy, 2f95, 1jgj, 1h68, 1gu8, 1h2s]
IWGATLMIPLV	IV10	VLDVFAKYVFA	VA10	1	6	[2jaf, 2jag]
IILLGINLGLV	IV10	TVXLWAIYPFI	TI10	1	5	[4gyc, 2f93, 2f95, 1h2s]
IAVSTILVPVV	IV10	TKLFTAITFDI	TI10	1	3	[3qbl, 3vvk, 3qbg, 3qbi, 3qbk]
IXWILTTPLXV	IV10	AAXAYXXMXLG	AG10	2	1	[3qap, 3qdc, 2ksy, 1jgj]
IAVSTILVPVV	IV10	ALXGLSILXFV	AV10	1	0	[3qbl, 3vvk, 3qbg, 3qbi, 3qbk]
IXWILTTPLXV	IV10	AVAYXXMXLXV	AV10	2	1	[3qap, 3qdc, 2ksy, 1jgj]
IETLLFMVLDV	IV10	ALGTALXXXGV	AV10	6	0	[1s52]
IILLGINLGLV	IV10	AVFIFVGALXV	AV10	1	0	[4gyc, 1h2s]
IWGATLMIPLV	IV10	ALAXIAILXFV	AV10	1	0	[2jaf, 2jag]
IETLLFMVLDV	IV10	ALVXVLWTAYP	AP10	6	5	[1uaz]
IGFLMSTQIVV	IV10	ARYXDWMVTTP	AP10	3	2	[2m3g]
ISGIAAVAYXV	IV10	WLXAIGMLVGT	WT10	1	0	[1gue, 4gyc, 3qap, 3qdc, 2f93, 2ksy, 2f95, 1jgj, 1h68, 1gu8, 1h2s]
IAVSTILVPVV	IV10	WXRYLTWALST	WT10	1	2	[3qbl, 3vvk, 3qbg, 3qbi, 3qbk]
IETLLFMVLDV	IV10	AXXLYXLYXXF	AF10	6	4	[1brr, 1r2n, 1r84, 4hyx, 1pxs, 1pxr, 4hwl, 3vi0, 1qkp, 1s54, 1s53, 1p8h, 1o0a, 3han, 3hap, 4md2, 4md1, 3ns0, 1q5j, 1q5i, 1kme, 2ntw, 1s52, 1s51, 1py6, 4ov0, 1iw9, 1tn5, 3nsb, 3mbv, 3utv, 1tn0, 3utw, 3utx, 1xji, 3uty]
ISGIAAVAYXV	IV10	AIGMLVGTLAF	AF10	1	0	[1gue, 4gyc, 3qap, 3qdc, 2f93, 2ksy, 2f95, 1jgj, 1h68, 1gu8, 1h2s]
IGFLMSTQIVV	IV10	YXXWXVTXXLL	YL10	3	2	[2m3g]
IAVSTILVPVV	IV10	YIFAFLLLNYL	YL10	1	6	[3qbl, 3vvk, 3qbg, 3qbi, 3qbk]
IILLGINLGLV	IV10	FVGALTVLFGA	FA10	1	0	[4gyc, 2f95, 1h2s]
IAVSTILVPVV	IV10	FDIAMCVTGLA	FA10	1	3	[3qbl, 3vvk, 3qbg, 3qbi, 3qbk]
IGFLMSTQIVV	IV10	RYXXWXVTXXL	RL10	3	2	[2m3g]
ISGIAAVAYXV	IV10	RYXXWXLTXXL	RL10	1	2	[1gue, 3qap, 3qdc, 2f93, 2ksy, 2f95, 1jgj, 1h68, 1gu8, 1h2s]
IETLLFMVLDV	IV10	STAAMLYXLXV	SV10	6	4	[1brr, 1r2n, 1r84, 4hyx, 1pxs, 1pxr, 4hwl, 1ixf, 3vi0, 1qkp, 1s54, 1s53, 1p8h, 1o0a, 3han, 3hap, 4md2, 3has, 4md1, 3ns0, 1q5j, 1q5i, 1kme, 2ntw, 1s52, 1s51, 1py6, 4ov0, 1iw9, 1tn5, 3nsb, 3mbv, 3utv, 1tn0, 3utw, 3utx, 1xji, 3uty]
IAVSTILVPVV	IV10	KLXTAITFDIA	KA10	1	3	[3qbl, 3vvk, 3qbg, 3qbi, 3qbk]
IETLLFMVLDV	IV10	KFYAIXTLVXA	KA10	6	1	[1q5i, 1kme, 1s54, 2ntw, 1s51, 1py6, 1pxs, 3haq]
ISGIAAVAYXV	IV10	KVGFGFIALDA	KA10	1	6	[4gyc, 3qap, 3qdc, 1jgj]
IXWILTTPLXV	IV10	KVGFGFIALDA	KA10	2	6	[3qap, 3qdc, 1jgj]
IAVSTILVPVV	IV10	FTXITFDIXMC	FC10	1	3	[3qbl, 3vvk, 3qbg, 3qbi, 3qbk]
IWGATLMIPLV	IV10	LAGIAILVFVY	LY10	1	0	[2jaf, 2jag]
IXWILTTPLXV	IV10	FGIVITLXTVV	FV10	2	3	[1gue, 3qap, 3qdc, 2f93, 2ksy, 2f95, 1jgj, 1h68, 1gu8]
ISGIAAVAYXV	IV10	IGMXVGTLAXA	IA10	1	0	[1gue, 4gyc, 3qap, 3qdc, 2f93, 2ksy, 2f95, 1jgj, 1h68, 1gu8, 1h2s]
ISGIAAVAYXV	IV10	VPRYIDWXLTT	VT10	1	2	[2ksy, 1jgj]
IILLGINLGLV	IV10	VALIVYLDLVT	VT10	1	6	[4gyc, 2f93, 2f95, 1h2s]
ISGIAAVAYXV	IV10	LDXVTKVGFXF	LF10	1	6	[1gue, 4gyc, 3qap, 3qdc, 2f93, 2ksy, 2f95, 1jgj, 1h68, 1gu8, 1h2s]
IAVSTILVPVV	IV10	LXGLXILLXVF	LF10	1	0	[3qbl, 3vvk, 3qbg, 3qbi, 3qbk]
IILLGINLGLV	IV10	LXVXLWAIYXF	LF10	1	5	[4gyc, 2f93, 2f95, 1h2s]
IXWILTTPLXV	IV10	LDXVTKVGFXF	LF10	2	6	[1gue, 3qap, 3qdc, 2f93, 2ksy, 2f95, 1jgj, 1h68, 1gu8, 1h2s]
IWGATLMIPLV	IV10	LXVXAKYXXAF	LF10	1	6	[2jaf, 2jag]
IAVSTILVPVV	IV10	LDXVAKYXFAF	LF10	1	6	[3qbl, 3vvk, 3qbg, 3qbi, 3qbk]
IXWILTTPLXV	IV10	YVTLVGISGIA	YA10	2	1	[1gue, 3qap, 3qdc, 2f93, 2ksy, 2f95, 1jgj, 1h68, 1gu8]
IAVSTILVPVV	IV10	IFAFLLLNYLT	IT10	1	6	[3qbl, 3vvk, 3qbg, 3qbi, 3qbk]
IGFLMSTQIVV	IV10	WMVTTPLLXLS	WS10	3	2	[2m3g]
IETLLFMVLDV	IV10	WWAISTAAXLY	WY10	6	4	[1brr, 1r2n, 1r84, 4hyx, 1pxs, 1pxr, 4hwl, 1ixf, 3vi0, 1qkp, 1s54, 1s53, 1p8h, 1o0a, 3han, 1c8r, 3hap, 3haq, 4md2, 3har, 3has, 4md1, 3ns0, 1q5j, 1kgb, 1q5i, 1kme, 2ntw, 1s52, 1s51, 1py6, 4ov0, 1iw9, 3vhz, 2i21, 1tn5, 3nsb, 3mbv, 3t45, 3utv, 1tn0, 3utw, 3utx, 1xji, 3uty]
IETLLFMVLDV	IV10	ALGTALMGLGS	AS10	6	0	[1s51]
IXWILTTPLXV	IV10	VGISGIAAVAY	VY10	2	1	[1gue, 3qap, 3qdc, 2f93, 2ksy, 2f95, 1jgj, 1h68, 1gu8, 1h2s]
IILLGINLGLV	IV10	RLRNLTVXLWA	RA10	1	5	[4gyc, 2f93, 2f95]
IXWILTTPLXV	IV10	GISGXAAVAXV	GV10	2	1	[1gue, 3qap, 3qdc, 2f93, 2f95, 1h68, 1gu8, 1h2s]
IWGATLMIPLV	IV10	AYSXLDVFAKY	AY10	1	6	[2jaf, 2jag]
IAVSTILVPVV	IV10	AYSXLDIVAKY	AY10	1	6	[3qbl, 3vvk, 3qbg, 3qbi, 3qbk]
IAVSTILVPVV	IV10	SXLDIVAKYXF	SF10	1	6	[3qbl, 3vvk, 3qbg, 3qbi, 3qbk]
IWGATLMIPLV	IV10	SXLDVFAKYXF	SF10	1	6	[2jaf, 2jag]
IXWILTTPLXV	IV10	GIVITLNTVVM	GM10	2	3	[1gue, 3qap, 3qdc, 2f93, 2ksy, 2f95, 1jgj, 1h68, 1gu8]
IAVSTILVPVV	IV10	LYINIALAGLS	LS10	1	0	[3qbl, 3vvk, 3qbg, 3qbi, 3qbk]
IAVSTILVPVV	IV10	NIALAGLSILL	NL10	1	0	[3qbl, 3vvk, 3qbg, 3qbi, 3qbk]
IETLLFMVLDV	IV10	VLWTAYPIXXI	VI10	6	5	[1uaz]
IILLGINLGLV	IV10	VXALTVLFGAI	VI10	1	0	[4gyc, 2f93, 1h2s]
IGFLMSTQIVV	IV10	VCAFLIILWXI	VI10	3	4	[2m3g]
IETLLFMVLDV	IV10	NVTVVLWSAYA	NA10	6	5	[1q5i]
IXWILTTPLXV	IV10	RYYVTLVGISG	RG10	2	1	[3qdc, 2f93, 2f95]
IETLLFMVLDV	IV10	SAYXVVWLIGS	SS10	6	5	[1q5i, 1brr, 1s52, 1r2n, 1r84, 1pxr, 4hwl, 3han, 3hap, 3utv, 1tn0, 3har, 3utx, 1xji, 3has, 3uty]
IETLLFMVLDV	IV10	AYXVVWLIGSE	AE10	6	5	[1q5i, 1brr, 1s52, 1r2n, 1r84, 1pxr, 4hwl, 3han, 3hap, 3utv, 1tn0, 3har, 3utx, 1xji, 3has, 3uty]
IWGATLMIPLV	IV10	AXIAXLVFVXM	AM10	1	0	[2jaf, 2jag]
IAVSTILVPVV	IV10	AGLSILLFVXM	AM10	1	0	[3qbl, 3vvk, 3qbg, 3qbi, 3qbk]
ISGIAAVAYXV	IV10	TTLFWLGAIGM	TM10	1	0	[3qap, 3qdc, 2ksy, 1jgj, 1h2s]
IETLLFMVLDV	IV10	TLWLGIGTLLM	TM10	6	0	[1uaz]
IXWILTTPLXV	IV10	YLDLVTKVGFG	YG10	2	6	[1gue, 3qap, 3qdc, 2f93, 2ksy, 2f95, 1jgj, 1h68, 1gu8, 1h2s]
IETLLFMVLDV	IV10	YXVVWLIGSEG	YG10	6	5	[1q5i, 1brr, 1s52, 1r2n, 1r84, 1pxr, 4hwl, 3han, 3hap, 3utv, 1tn0, 3har, 3utx, 1xji, 3has, 3uty]
ISGIAAVAYXV	IV10	YLDLVTKVGFG	YG10	1	6	[1gue, 4gyc, 3qap, 3qdc, 2f93, 2ksy, 2f95, 1jgj, 1h68, 1gu8, 1h2s]
IAVSTILVPVV	IV10	PMILLALGLLA	PA10	1	2	[3vvk, 3qbi]
IETLLFMVLDV	IV10	PEWIWLALGTA	PA10	6	0	[3utv]
IETLLFMVLDV	IV10	PVVWLIGSEGA	PA10	6	5	[1brr]
ISGIAAVAYXV	IV10	PLIVYFLGLLA	PA10	1	2	[3qdc, 1h68, 1gu8]
IWGATLMIPLV	IV10	FAKYVFAFXXL	FL10	1	6	[2jaf, 2jag]
IETLLFMVLDV	IV10	KKFYAIXTLVP	KP10	6	1	[1s54]
IGFLMSTQIVV	IV10	FLIILWGIWNP	FP10	3	4	[2m3g]
IETLLFMVLDV	IV10	GIGTLLMLIGT	GT10	6	0	[1uaz]
IAVSTILVPVV	IV10	GLSILLFVFMT	GT10	1	0	[3qbl, 3vvk, 3qbg, 3qbi, 3qbk]
IAVSTILVPVV	IV10	TFDIAMCVTGL	TL10	1	3	[3qbl, 3vvk, 3qbg, 3qbi, 3qbk]
ISGIAAVAYXV	IV10	TLFXLGAIGML	TL10	1	0	[1gue, 4gyc, 3qap, 3qdc, 2ksy, 1jgj, 1h68, 1gu8, 1h2s]
IAVSTILVPVV	IV10	TPXILXXLXLL	TL10	1	2	[3qbl, 3vvk, 3qbg, 3qbi, 3qbk]
ISGIAAVAYXV	IV10	TXPXIVYXLXL	TL10	1	2	[1gue, 4gyc, 3qap, 3qdc, 2f93, 2ksy, 2f95, 1jgj, 1h68, 1gu8]
IETLLFMVLDV	IV10	TAAMLXXLXXL	TL10	6	4	[1brr, 1r2n, 1r84, 4hyx, 1pxs, 1pxr, 4hwl, 1ixf, 3vi0, 1qkp, 1s54, 1s53, 1p8h, 1o0a, 3han, 3hap, 4md2, 4md1, 3ns0, 1q5j, 1q5i, 1kme, 2ntw, 1s52, 1s51, 1py6, 4ov0, 1iw9, 1tn5, 3nsb, 3mbv, 3utv, 1tn0, 3utw, 3utx, 1xji, 3uty]
IAVSTILVPVV	IV10	LSILLFVFMTR	LR10	1	0	[3qbl, 3vvk, 3qbg, 3qbi, 3qbk]
IAVSTILVPVV	IV10	KYIFAFLLLNY	KY10	1	6	[3qbl, 3vvk, 3qbg, 3qbi, 3qbk]
IILLGINLGLV	IV10	DVALIVYLXLV	DV10	1	6	[4gyc, 2f93, 2f95, 1h2s]
ISGIAAVAYXV	IV10	PRYIXWILTTP	PP10	1	2	[1gue, 3qap, 3qdc, 2f93, 2ksy, 2f95, 1jgj, 1h68, 1gu8, 1h2s]
ISGIAAVAYXV	IV10	DWILTTPLIVY	DY10	1	2	[1gue, 3qap, 3qdc, 2f93, 2ksy, 2f95, 1jgj, 1h68, 1gu8, 1h2s]
IAVSTILVPVV	IV10	GRYLTWALSTP	GP10	1	2	[3qbl, 3vvk, 3qbg, 3qbi, 3qbk]
IAVSTILVPVV	IV10	AKYIFAFLLLN	AN10	1	6	[3qbl, 3vvk, 3qbg, 3qbi, 3qbk]
IGFLMSTQIVV	IV10	AFLIILWGIWN	AN10	3	4	[2m3g]
IAVSTILVPVV	IV10	RYLTWALSTPM	RM10	1	2	[3qbl, 3vvk, 3qbg, 3qbi, 3qbk]
ISGIAAVAYXV	IV10	WILTTPLIVYF	WF10	1	2	[1gue, 4gyc, 3qap, 3qdc, 2f93, 2ksy, 2f95, 1jgj, 1h68, 1gu8]
IXWILTTPLXV	IV10	SREFGIVITLN	SN10	2	3	[2f93, 2f95]
IXWILTTPLXV	IV10	EFGIVITLNTV	EV10	2	3	[1gue, 3qap, 3qdc, 2f93, 2ksy, 2f95, 1jgj, 1h68, 1gu8]
IETLLFMVLDV	IV10	EWIWLALGTAL	EL10	6	0	[4hwl, 1s52, 1r2n, 1r84, 3utv]
IXWILTTPLXV	IV10	NTVVMLAGFAG	NG10	2	3	[1gue, 3qap, 3qdc, 2f93, 2ksy, 2f95, 1jgj, 1h68, 1gu8, 1h2s]
IETLLFMVLDV	IV10	RPEWIWLALGT	RT10	6	0	[3utv]
IXWILTTPLXV	IV10	REFGIVITLNT	RT10	2	3	[1gue, 3qdc, 2f93, 2ksy, 2f95, 1jgj, 1h68, 1gu8]
IWGATLMIPLV	IV10	YSVLDVFAKYV	YV10	1	6	[2jaf, 2jag]
IGFLMSTQIVV	IV10	YLWYICGVCAF	YF10	3	4	[2m3g]
IGFLMSTQIVV	IV10	TPLLLLSLSWT	TT10	3	2	[2m3g]
ISGIAAVAYXV	IV10	TKVGFGFIALD	TD10	1	6	[1gue, 4gyc, 3qap, 3qdc, 2f93, 2ksy, 2f95, 1jgj, 1h68, 1gu8]
IXWILTTPLXV	IV10	TKVGFGFIALD	TD10	2	6	[1gue, 3qap, 3qdc, 2f93, 2ksy, 2f95, 1jgj, 1h68, 1gu8]
IILLGINLGLV	IV10	ALIVYLDLVXK	AK10	1	6	[4gyc, 2f93, 2f95, 1h2s]
IXWILTTPLXV	IV10	ALIVYLDLVXK	AK10	2	6	[1gue, 3qap, 3qdc, 2f93, 2ksy, 2f95, 1jgj, 1h68, 1gu8, 1h2s]
IXWILTTPLXV	IV10	VVMLAGFAGAM	VM10	2	3	[3qap, 3qdc, 2ksy, 1jgj]
IWGATLMIPLV	IV10	NVALAGIAILV	NV10	1	0	[2jaf, 2jag]
ISGIAAVAYXV	IV10	VGTLAFAWAGR	VR10	1	0	[4gyc, 3qap, 3qdc, 2f93, 2ksy, 2f95, 1jgj]
ISGIAAVAYXV	IV10	FXPRYIDWILT	FT10	1	2	[3qap, 3qdc, 2ksy, 1jgj]
IWGATLMIPLV	IV10	IAILVFVYMGR	IR10	1	0	[2jaf, 2jag]
ISGIAAVAYXV	IV10	GMLVGTLAFAW	GW10	1	0	[1gue, 4gyc, 3qap, 3qdc, 2f93, 2ksy, 2f95, 1jgj, 1h68, 1gu8]
IGFLMSTQIVV	IV10	CGVCAFLIILW	CW10	3	4	[2m3g]
IGFLMSTQIVV	IV10	CAFLIILWGIW	CW10	3	4	[2m3g]
YXAXYXDWLFT	YT10	TXLVPAIAFTA	TA10	2	1	[1pxs]
YXAXYXDWLFT	YT10	TXLVPGIASAA	TA10	2	1	[1uaz, 1vgo, 2ei4]
YLSMLLGYGLT	YT10	DVXAKVGXGXI	DI10	1	6	[4hwl, 1at9, 1s52]
YXAXYXDWLFT	YT10	VXXDGIMIXTG	VG10	2	3	[1fbb, 1brr, 1fbk, 1r2n, 1r84, 1pxs, 1pxr, 4hwl, 1ixf, 3vi0, 1qkp, 1p8h, 3han, 3hap, 3har, 3has, 1q5i, 1kme, 1s52, 3vhz, 1iw9, 1tn5, 1x0k, 3utv, 1tn0, 1xji, 3utx, 3uty]
YXXYVXFFGFT	YT10	VXXDGIMIXTG	VG10	4	3	[1s8l, 1at9, 1e0p, 1s8j, 1r84, 1r2n, 4hyx, 1pxs, 1jv7, 1jv6, 1pxr, 4hwl, 1qkp, 1qko, 1s54, 1s53, 1mgy, 3han, 3hao, 3hap, 3haq, 3har, 3has, 1bm1, 1q5i, 1kme, 1s52, 1s51, 1py6, 1vjm, 1tn5, 1x0i, 1x0k, 3utv, 1tn0, 3utw, 1xji, 3utx, 3uty]
YXAXYXDWLFT	YT10	VGXDALMIXXG	VG10	2	3	[1uaz]
YAXYXDWMVTT	YT10	STQIVVITSGL	SL10	2	3	[1xio, 2m3g, 4tl3]
YLSMLLGYGLT	YT10	SAKVGXGLXLL	SL10	1	6	[4hwl, 1at9, 1s52]
YLSMLLGYGLT	YT10	AKVGXGXILLR	AR10	1	6	[4hwl, 1at9]
YLSMLLGYGLT	YT10	LMGXXXLXFXV	LV10	1	0	[4hwl, 1at9, 1s52]
YAXYXDWMVTT	YT10	VITSGLIAXLS	VS10	2	3	[2m3g]
YXAXYXDWLFT	YT10	VPXXASAAXLS	VS10	2	1	[1uaz]
YXAXYXDWLFT	YT10	VXXIAFTXXLS	VS10	2	1	[1fbb, 1brr, 1fbk, 1r2n, 1r84, 1pxs, 1pxr, 4hwl, 1ixf, 3vi0, 1qkp, 1p8h, 3hap, 3har, 3has, 1q5i, 1kme, 1s52, 3vhz, 1iw9, 1tn5, 1x0k, 2brd, 1tn0, 1xji, 3utx, 3uty]
YXXYVXFFGFT	YT10	VLRNVTVVLWS	VS10	4	5	[1s8l, 1at9, 1e0p, 1s8j, 1r84, 1r2n, 4hyx, 1pxs, 1jv7, 1jv6, 1pxr, 4hwl, 1qkp, 1qko, 1s54, 1s53, 1mgy, 3han, 3hao, 3hap, 1bm1, 1q5i, 1kme, 1s52, 1s51, 1py6, 1vjm, 1tn5, 1x0i, 1x0k, 3utv, 1tn0, 3utw, 1xji, 3utx, 3uty]
YAXYXDWMVTT	YT10	VAMFIPIWSGL	VL10	2	1	[1xio, 2m3g, 4tl3]
YLSMLLGYGLT	YT10	VXAKVGXXXXL	VL10	1	6	[4hwl, 1at9, 1s52]
YXXYVXFFGFT	YT10	VLWSAYXVXWL	VL10	4	5	[1s8l, 1at9, 1e0p, 1s8j, 1r84, 1r2n, 4hyx, 1pxs, 1pxr, 4hwl, 1qkp, 1qko, 1s54, 1s53, 3han, 3hao, 3hap, 1bm1, 1kme, 1s52, 1s51, 1py6, 1vjm, 1tn5, 1x0i, 1x0k, 3utv, 1tn0, 3utw, 1xji, 3utx, 3uty]
YAXYXDWMVTT	YT10	VVIXSGLIAXL	VL10	2	3	[1xio, 2m3g]
YXXYVXFFGFT	YT10	LRNVTVVLWXA	LA10	4	5	[1s8l, 1at9, 1e0p, 1s8j, 1r84, 1r2n, 4hyx, 1pxs, 1jv7, 1jv6, 1pxr, 4hwl, 1qkp, 1qko, 1s54, 1s53, 1mgy, 3han, 3hao, 3hap, 1bm1, 1q5i, 1kme, 1s52, 1s51, 1py6, 1vjm, 1tn5, 1x0i, 1x0k, 3utv, 1tn0, 3utw, 1xji, 3utx, 3uty]
YXXYVXFFGFT	YT10	RNXTVVLWSAY	RY10	4	5	[1s8l, 1at9, 1e0p, 1s8j, 1r84, 1r2n, 4hyx, 1pxs, 1jv7, 1jv6, 1pxr, 4hwl, 1qkp, 1qko, 1s54, 1s53, 1mgy, 3han, 3hao, 3hap, 1bm1, 1q5i, 1kme, 1s52, 1s51, 1py6, 1vjm, 1tn5, 1x0i, 1x0k, 3utv, 1tn0, 3utw, 1xji, 3utx, 3uty]
YXXYVXFFGFT	YT10	NXTVVLWSAYP	NP10	4	5	[1s8l, 1at9, 1e0p, 1s8j, 1r84, 1r2n, 4hyx, 1pxs, 1jv7, 1jv6, 1pxr, 4hwl, 1qkp, 1qko, 1s54, 1s53, 1mgy, 3han, 3hao, 3hap, 1bm1, 1kme, 1s52, 1s51, 1py6, 1vjm, 1tn5, 1x0i, 1x0k, 3utv, 1tn0, 3utw, 1xji, 3utx, 3uty]
YXXYVXFFGFT	YT10	VTVVLWSAYXV	VV10	4	5	[1s8l, 1at9, 1e0p, 1s8j, 1r84, 1r2n, 4hyx, 1pxs, 1jv7, 1jv6, 1pxr, 4hwl, 1qkp, 1qko, 1s54, 1s53, 1mgy, 3han, 3hao, 3hap, 1bm1, 1kme, 1s52, 1s51, 1py6, 1vjm, 1tn5, 1x0i, 1x0k, 3utv, 1tn0, 3utw, 1xji, 3utx, 3uty]
YXAXYXDWLFT	YT10	VDXLMIVTGLV	VV10	2	3	[1uaz]
YXXYVXFFGFT	YT10	TVVXWSAYXXV	TV10	4	5	[1s8l, 1at9, 1e0p, 1s8j, 1r84, 1r2n, 4hyx, 1pxs, 1jv7, 1jv6, 1pxr, 4hwl, 1qkp, 1qko, 1s54, 1s53, 1mgy, 3han, 3hao, 3hap, 1bm1, 1kme, 1s52, 1s51, 1py6, 1vjm, 1tn5, 1x0i, 1x0k, 3utv, 1tn0, 3utw, 1xji, 3utx, 3uty]
YXAXYXDWLFT	YT10	TLYFLVKGMXV	TV10	2	0	[1tn5, 1q5i, 1tn0]
YXAXYXDWLFT	YT10	TLXGVDALXIV	TV10	2	3	[1vgo, 1uaz, 2ei4]
YLSMLLGYGLT	YT10	WIWLALGTALM	WM10	1	0	[4hwl, 1s52]
YXXYVXFFGFT	YT10	VXXWSAYXXVW	VW10	4	5	[1s8l, 1at9, 1e0p, 1s8j, 1r84, 1r2n, 4hyx, 1pxs, 1jv7, 1jv6, 1pxr, 4hwl, 1qkp, 1qko, 1s54, 1s53, 1mgy, 3han, 3hao, 3hap, 1bm1, 1kme, 1s52, 1s51, 1py6, 1vjm, 1tn5, 1x0i, 1x0k, 3utv, 1tn0, 3utw, 1xji, 3utx, 3uty]
YLSMLLGYGLT	YT10	WLXLGTALMGL	WL10	1	0	[4hwl, 1at9, 1s52]
YLSMLLGYGLT	YT10	IWLALGTALMG	IG10	1	0	[4hwl, 1at9, 1s52]
YXAXYXDWLFT	YT10	IGXDALMXXXG	IG10	2	3	[3wqj, 1vgo, 2ei4]
YXXYVXFFGFT	YT10	WXAYXVVWXXG	WG10	4	5	[1at9, 1e0p, 1r84, 1r2n, 4hyx, 1pxs, 1pxr, 4hwl, 1qkp, 1qko, 1s54, 1s53, 3han, 3hao, 3hap, 1bm1, 1kme, 1s52, 1s51, 1py6, 1vjm, 1tn5, 1x0k, 3utv, 1tn0, 3utw, 1xji, 3utx, 3uty]
YLSMLLGYGLT	YT10	GTXXMXLXXXY	GY10	1	0	[4hwl, 1at9, 1s52]
YLSMLLGYGLT	YT10	LXLGTALXXLG	LG10	1	0	[4hwl, 1at9, 1s52]
YAXYXDWMVTT	YT10	LVAMFIPIWSG	LG10	2	1	[1xio, 2m3g, 4tl3]
YLSMLLGYGLT	YT10	TXXMXLGXXYF	TF10	1	0	[4hwl, 1at9, 1s52]
YLSMLLGYGLT	YT10	LFXXXXXXXXL	LL10	1	2	[4hwl, 1at9, 1s52]
YLSMLLGYGLT	YT10	LXTAXXGLGXL	LL10	1	0	[4hwl, 1at9, 1s52]
YXAXYXDWLFT	YT10	LXXXIAFTXXL	LL10	2	1	[1fbb, 1brr, 1fbk, 1r2n, 1r84, 1pxs, 1pxr, 4hwl, 1ixf, 3vi0, 1qkp, 1p8h, 3han, 3hap, 3har, 3has, 1q5i, 1kme, 1s52, 3vhz, 1iw9, 1tn5, 1x0k, 2brd, 1tn0, 1xji, 3utx, 3uty]
YLSMLLGYGLT	YT10	LDVSXKVGXGL	LL10	1	6	[4hwl, 1at9, 1s52]
YXAXYXDWLFT	YT10	LFXXXXXXXXL	LL10	2	2	[1q5i, 1kme, 1brr, 1s52, 1r2n, 1r84, 1pxs, 1pxr, 4hwl, 1qkp, 1tn5, 1p8h, 3han, 1x0k, 3hap, 3utv, 1tn0, 3har, 1xji, 3utx, 3has, 3uty]
YXAXYXDWLFT	YT10	LVXXIASAAYL	LL10	2	1	[3wqj, 1uaz, 1vgo, 2ei4]
YXAXYXDWLFT	YT10	LMIXXGLXXXL	LL10	2	3	[1uaz, 3wqj, 1vgo, 2ei4]
YLSMLLGYGLT	YT10	MGLGXLYFLVK	MK10	1	0	[4hwl, 1at9, 1s52]
YLSMLLGYGLT	YT10	LGXLYFLVXGM	LM10	1	0	[1at9]
YAXYXDWMVTT	YT10	FIPIWSGLAYM	FM10	2	1	[1xio, 2m3g, 4tl3]
YXXYVXFFGFT	YT10	GTXLAXVGADG	GG10	4	3	[1s8l, 1e0p, 1s8j, 1r84, 1r2n, 4hyx, 1pxs, 1jv7, 1jv6, 1pxr, 4hwl, 1qkp, 1qko, 1s54, 1s53, 1mgy, 3han, 3hao, 3hap, 3haq, 3har, 3has, 1q5i, 1kme, 1s52, 1s51, 1py6, 1vjm, 1tn5, 1x0i, 1x0k, 3utv, 1tn0, 3utw, 1xji, 3utx, 3uty]
YXAXYXDWLFT	YT10	GTXLAXVGADG	GG10	2	3	[1q5i, 1kme, 1s52, 1r2n, 1r84, 1pxs, 1pxr, 4hwl, 1qkp, 1tn5, 3han, 1x0k, 3utv, 1tn0, 3har, 1xji, 3utx, 3has, 3uty]
YXAXYXDWLFT	YT10	GXXYFLVKGMG	GG10	2	0	[1tn5, 1q5i, 1kme, 1x0k, 1pxs, 1tn0, 1pxr, 3har]
YLSMLLGYGLT	YT10	GLGXXYFLVKG	GG10	1	0	[4hwl, 1at9]
YLSMLLGYGLT	YT10	GXXYFLVKGMG	GG10	1	0	[1at9]
YXAXYXDWLFT	YT10	IAXAAYLXMFF	IF10	2	1	[3wqj, 1vgo, 1uaz, 2ei4]
YXAXYXDWLFT	YT10	MXLSMXLGYGL	ML10	2	1	[1kme, 1brr, 1s52, 1r2n, 1r84, 4hwl, 1qkp, 3han, 3hap, 3har, 1xji, 3utx, 3has, 3uty]
YXXYVXFFGFT	YT10	KXLRNVTVVLW	KW10	4	5	[1s8l, 1e0p, 1s8j, 1r84, 1r2n, 4hyx, 1pxs, 1jv7, 1jv6, 1pxr, 4hwl, 1qkp, 1qko, 1s54, 1s53, 1mgy, 3han, 3hao, 3hap, 1bm1, 1q5i, 1kme, 1s52, 1s51, 1py6, 1vjm, 1tn5, 1x0i, 1x0k, 3utv, 1tn0, 3utw, 1xji, 3utx, 3uty]
YLSMLLGYGLT	YT10	AXWLFTTXLXL	AL10	1	2	[4hwl, 1at9, 1s52]
YXAXYXDWLFT	YT10	AXAFTXXLSML	AL10	2	1	[1fbb, 1brr, 1fbk, 1r2n, 1r84, 1pxs, 1pxr, 4hwl, 1ixf, 3vi0, 1qkp, 1p8h, 3han, 3hap, 3har, 3has, 1q5i, 1kme, 1s52, 3vhz, 1iw9, 1tn5, 1x0k, 2brd, 1xji, 3utx, 3uty]
YLSMLLGYGLT	YT10	ALXGLXXLYXL	AL10	1	0	[4hwl, 1at9, 1s52]
YAXYXDWMVTT	YT10	QIVVITSGLIA	QA10	2	3	[1xio, 2m3g, 4tl3]
YXXYVXFFGFT	YT10	IMIGTGLVXAL	IL10	4	3	[1at9, 1e0p, 1r84, 1r2n, 1pxs, 1pxr, 4hwl, 1qkp, 1qko, 1s54, 1s53, 3han, 3hao, 3hap, 1bm1, 1q5i, 1kme, 1s52, 1s51, 1py6, 1vjm, 1tn5, 1x0k, 3utv, 1tn0, 1xji, 3utx, 3uty]
YXAXYXDWLFT	YT10	IMIGTGLVXAL	IL10	2	3	[1fbb, 1brr, 1fbk, 1r2n, 1r84, 1pxs, 1pxr, 4hwl, 1ixf, 3vi0, 1qkp, 1p8h, 3han, 3hap, 3har, 3has, 1q5i, 1kme, 1s52, 3vhz, 1iw9, 1tn5, 1x0k, 2brd, 3utv, 1tn0, 1xji, 3utx, 3uty]
YXAXYXDWLFT	YT10	IAFTXXLSXLL	IL10	2	1	[1fbb, 1brr, 1fbk, 1r2n, 1r84, 1pxs, 1pxr, 4hwl, 1ixf, 3vi0, 1qkp, 1p8h, 3han, 3hap, 3har, 3has, 1q5i, 1kme, 1s52, 3vhz, 1iw9, 1tn5, 1x0k, 2brd, 1tn0, 1xji, 3utx, 3uty]
YXAXYXDWLFT	YT10	ALXIVTGLXXA	AA10	2	3	[1uaz, 3wqj, 1vgo, 2ei4]
YAXYXDWMVTT	YT10	AMXIPIWSGLA	AA10	2	1	[1xio, 2m3g, 4tl3]
YLSMLLGYGLT	YT10	DWLFTTXLXXL	DL10	1	2	[4hwl, 1at9, 1s52]
YXAXYXDWLFT	YT10	VPGIAXAAYLA	VA10	2	1	[3wqj, 1vgo, 2ei4]
YXAXYXDWLFT	YT10	TILAXVGADGI	TI10	2	3	[1q5i, 1kme, 1s52, 1r2n, 1r84, 1pxs, 1pxr, 4hwl, 1qkp, 1tn5, 1p8h, 3han, 1x0k, 3utv, 1tn0, 3har, 1xji, 3utx, 3has, 3uty]
YXXYVXFFGFT	YT10	TILAXVGADGI	TI10	4	3	[1s8l, 1at9, 1e0p, 1s8j, 1r84, 1r2n, 4hyx, 1pxs, 1jv7, 1jv6, 1pxr, 4hwl, 1qkp, 1qko, 1s54, 1s53, 1mgy, 3han, 3hao, 3hap, 3haq, 3har, 3has, 1bm1, 1q5i, 1kme, 1s52, 1s51, 1py6, 1vjm, 1tn5, 1x0i, 1x0k, 3utv, 1tn0, 3utw, 1xji, 3utx, 3uty]
YAXYXDWMVTT	YT10	TQIVVITXGLI	TI10	2	3	[1xio, 2m3g, 4tl3]
YXXYVXFFGFT	YT10	AXXXADGIMIG	AG10	4	3	[1s8l, 1at9, 1e0p, 1s8j, 1r84, 1r2n, 4hyx, 1pxs, 1jv7, 1jv6, 1pxr, 4hwl, 1qkp, 1qko, 1s54, 1s53, 1mgy, 3han, 3hao, 3hap, 3haq, 3har, 3has, 1bm1, 1q5i, 1kme, 1s52, 1s51, 1py6, 1vjm, 1tn5, 1x0i, 1x0k, 3utv, 1tn0, 3utw, 1xji, 3utx, 3uty]
YXAXYXDWLFT	YT10	AXAAYLSMFFG	AG10	2	1	[1uaz]
YXAXYXDWLFT	YT10	AFTMXLSMXLG	AG10	2	1	[1kme, 1brr, 1s52, 1r2n, 1r84, 4hwl, 1qkp, 3han, 2brd, 3hap, 3har, 1xji, 3utx, 3has, 3uty]
YXAXYXDWLFT	YT10	AXXXADGIMIG	AG10	2	3	[1brr, 1fbk, 1r2n, 1r84, 1pxs, 1pxr, 4hwl, 1ixf, 3vi0, 1qkp, 1p8h, 3han, 3hap, 3har, 3has, 1q5i, 1kme, 1s52, 1iw9, 1tn5, 1x0k, 3utv, 1tn0, 1xji, 3utx, 3uty]
YXAXYXDWLFT	YT10	IXAXVGADGIM	IM10	2	3	[1q5i, 1kme, 1s52, 1fbk, 1r2n, 1r84, 1pxs, 1pxr, 4hwl, 1qkp, 1tn5, 1p8h, 3han, 1x0k, 3utv, 1tn0, 3har, 1xji, 3utx, 3has, 3uty]
YXXYVXFFGFT	YT10	IXAXVGADGIM	IM10	4	3	[1s8l, 1at9, 1e0p, 1s8j, 1r84, 1r2n, 4hyx, 1pxs, 1jv7, 1jv6, 1pxr, 4hwl, 1qkp, 1qko, 1s54, 1s53, 1mgy, 3han, 3hao, 3hap, 3haq, 3har, 3has, 1bm1, 1q5i, 1kme, 1s52, 1s51, 1py6, 1vjm, 1tn5, 1x0i, 1x0k, 3utv, 1tn0, 3utw, 1xji, 3utx, 3uty]
YLSMLLGYGLT	YT10	ALGTALXXXGV	AV10	1	0	[1s52]
YXXYVXFFGFT	YT10	ADGIMIGTGLV	AV10	4	3	[1s8l, 1at9, 1e0p, 1s8j, 1r84, 1r2n, 4hyx, 1pxs, 1pxr, 4hwl, 1qkp, 1qko, 1s54, 1s53, 3han, 3hao, 3hap, 3haq, 3har, 3has, 1bm1, 1q5i, 1kme, 1s52, 1s51, 1py6, 1vjm, 1tn5, 1x0k, 3utv, 1tn0, 3utw, 1xji, 3utx, 3uty]
YXAXYXDWLFT	YT10	ADGIMIGTGLV	AV10	2	3	[1fbb, 1brr, 1fbk, 1r2n, 1r84, 1pxs, 1pxr, 4hwl, 1ixf, 3vi0, 1qkp, 1p8h, 3han, 3hap, 3har, 3has, 1q5i, 1kme, 1s52, 3vhz, 1iw9, 1tn5, 1x0k, 2brd, 3utv, 1tn0, 1xji, 3utx, 3uty]
YXAXYXDWLFT	YT10	DALMIXTGXXG	DG10	2	3	[3wqj, 1vgo, 1uaz, 2ei4]
YXXYVXFFGFT	YT10	DXIMIXTGLXG	DG10	4	3	[1s8l, 1at9, 1e0p, 1s8j, 1r84, 1r2n, 4hyx, 1pxs, 1pxr, 4hwl, 1qkp, 1qko, 1s54, 1s53, 3han, 3hao, 3hap, 3haq, 3har, 3has, 1bm1, 1q5i, 1kme, 1s52, 1s51, 1py6, 1vjm, 1tn5, 1x0k, 3utv, 1tn0, 3utw, 1xji, 3utx, 3uty]
YXAXYXDWLFT	YT10	DXIMIXTGLXG	DG10	2	3	[1fbb, 1brr, 1fbk, 1r2n, 1r84, 1pxs, 1pxr, 4hwl, 1ixf, 3vi0, 1qkp, 1p8h, 3han, 3hap, 3har, 3has, 1q5i, 1kme, 1s52, 3vhz, 1iw9, 1tn5, 1x0k, 2brd, 3utv, 1tn0, 1xji, 3utx, 3uty]
YXXYVXFFGFT	YT10	LVGXDGIMIXT	LT10	4	3	[1s8l, 1at9, 1e0p, 1s8j, 1r84, 1r2n, 4hyx, 1pxs, 1jv7, 1jv6, 1pxr, 4hwl, 1qkp, 1qko, 1s54, 1s53, 1mgy, 3han, 3hao, 3haq, 3har, 3has, 1bm1, 1q5i, 1kme, 1s52, 1s51, 1py6, 1vjm, 1tn5, 1x0i, 1x0k, 3utv, 1tn0, 3utw, 1xji, 3utx, 3uty]
YXAXYXDWLFT	YT10	LVGXDGIMIXT	LT10	2	3	[1brr, 1fbk, 1r2n, 1r84, 1pxs, 1pxr, 4hwl, 1ixf, 3vi0, 1qkp, 1p8h, 3han, 3har, 3has, 1q5i, 1kme, 1s52, 3vhz, 1iw9, 1tn5, 1x0k, 3utv, 1tn0, 1xji, 3utx, 3uty]
YXAXYXDWLFT	YT10	LXXXDALMIXT	LT10	2	3	[1vgo, 1uaz, 2ei4]
YLSMLLGYGLT	YT10	ARYXXWLFTTP	AP10	1	2	[4hwl, 1at9, 1s52]
YLSMLLGYGLT	YT10	WLFTTXLXXXD	WD10	1	2	[4hwl, 1at9, 1s52]
YXAXYXDWLFT	YT10	WLFTTXLXXXD	WD10	2	2	[1q5i, 1kme, 1brr, 1s52, 1r2n, 1r84, 1pxs, 1pxr, 4hwl, 1qkp, 1tn5, 1p8h, 3han, 1x0k, 3hap, 3utv, 1tn0, 3har, 1xji, 3utx, 3has, 3uty]
YLSMLLGYGLT	YT10	WXXYAXWLXTT	WT10	1	2	[4hwl, 1at9, 1s52]
YXAXYXDWLFT	YT10	AIXTLXXXXAF	AF10	2	1	[1q5i, 1kme, 1brr, 1s52, 1fbk, 1r2n, 1r84, 1pxs, 1pxr, 4hwl, 3vi0, 1qkp, 1tn5, 1p8h, 1x0k, 3han, 3hap, 3utv, 1tn0, 3har, 1xji, 3has]
YLSMLLGYGLT	YT10	YAXWLXTXXLL	YL10	1	2	[4hwl, 1at9, 1s52]
YXXYVXFFGFT	YT10	FTTXLLXLXLA	FA10	4	2	[1s8l, 1at9, 1e0p, 1s8j, 1r84, 1r2n, 4hyx, 1pxs, 1jv7, 1jv6, 1pxr, 4hwl, 1qkp, 1qko, 1s54, 1s53, 1mgy, 3han, 3hap, 3haq, 3has, 1bm1, 1q5i, 1kme, 1s52, 1s51, 1py6, 1vjm, 1tn5, 1x0i, 1x0k, 3utv, 1tn0, 3utw, 1xji, 3utx, 3uty]
YLSMLLGYGLT	YT10	FTTXLLXLXLA	FA10	1	2	[4hwl, 1at9, 1s52]
YXAXYXDWLFT	YT10	FTTXLLXLXLA	FA10	2	2	[1q5i, 1kme, 1s52, 1r2n, 1r84, 1pxs, 1pxr, 4hwl, 1qkp, 1tn5, 1p8h, 3han, 1x0k, 3hap, 3utv, 1tn0, 3har, 1xji, 3utx, 3has, 3uty]
YXAXYXDWLFT	YT10	GIASAAYLXMF	GF10	2	1	[3wqj, 1vgo, 1uaz, 2ei4]
YLSMLLGYGLT	YT10	RYAXWLXTXXL	RL10	1	2	[4hwl, 1at9, 1s52]
YAXYXDWMVTT	YT10	MSTQIVVITSG	MG10	2	3	[1xio, 2m3g, 4tl3]
YXAXYXDWLFT	YT10	PXIAFTXXLXM	PM10	2	1	[1fbb, 1brr, 1fbk, 1r2n, 1r84, 1pxs, 4hwl, 1ixf, 3vi0, 1qkp, 1p8h, 3han, 3hap, 3har, 3has, 1q5i, 1kme, 1s52, 3vhz, 1iw9, 1tn5, 1x0k, 2brd, 1tn0, 1xji, 3utx]
YXAXYXDWLFT	YT10	PXIASAAYXXM	PM10	2	1	[1uaz, 3wqj, 1vgo, 2ei4]
YAXYXDWMVTT	YT10	PIWSGLAYXAM	PM10	2	1	[1xio, 2m3g, 4tl3]
YXAXYXDWLFT	YT10	KFYAIXTLVXA	KA10	2	1	[1q5i, 1kme, 1x0k, 1pxs]
YXXYVXFFGFT	YT10	DXGTXLAXVGA	DA10	4	3	[1s8l, 1s8j, 1q5i, 1kme, 1r84, 1r2n, 4hyx, 1jv7, 1jv6, 1qkp, 1s54, 1s53, 1x0i, 1mgy, 3han, 3utv, 1tn0, 3utw, 3haq, 1xji, 3uty, 3has]
YAXYXDWMVTT	YT10	YLVAMFIPIWS	YS10	2	1	[2m3g]
YAXYXDWMVTT	YT10	IWSGLAYXAMA	IA10	2	1	[1xio, 2m3g]
YXAXYXDWLFT	YT10	ITILVPGIASA	IA10	2	1	[1vgo, 2ei4]
YAXYXDWMVTT	YT10	IPIWSGLAYXA	IA10	2	1	[1xio, 2m3g, 4tl3]
YXAXYXDWLFT	YT10	MIXTGLXGALS	MS10	2	3	[3wqj, 1uaz]
YXAXYXDWLFT	YT10	FYAIXTLXXXI	FI10	2	1	[1qkp, 1tn5, 1q5i, 1kme, 1r2n, 1r84, 1x0k, 3hap, 1pxs, 3har, 1xji, 3has]
YXAXYXDWLFT	YT10	YAIXXLXXXIA	YA10	2	1	[1q5i, 1kme, 1s52, 1fbk, 1r2n, 1r84, 1pxs, 4hwl, 1qkp, 1tn5, 1p8h, 3han, 1x0k, 3hap, 3utv, 3har, 1xji, 3has]
YXAXYXDWLFT	YT10	IXTLXXXIAXT	IT10	2	1	[1q5i, 1kme, 1brr, 1s52, 1fbk, 1r2n, 1r84, 1pxs, 1iw9, 1pxr, 4hwl, 1ixf, 3vi0, 1qkp, 1tn5, 1p8h, 1x0k, 3han, 3hap, 3utv, 1tn0, 3har, 1xji, 3has]
YXAXYXDWLFT	YT10	TLXXXIAFTXY	TY10	2	1	[1brr, 1fbk, 1r2n, 1r84, 1pxs, 1pxr, 4hwl, 1ixf, 3vi0, 1qkp, 1p8h, 3han, 3hap, 3har, 3has, 1q5i, 1kme, 1s52, 3vhz, 1iw9, 1tn5, 1x0k, 1tn0, 1xji, 3utx, 3uty]
YXAXYXDWLFT	YT10	APAIAFTMYLS	AS10	2	1	[3han]
YXAXYXDWLFT	YT10	AITILVPGIAS	AS10	2	1	[1vgo]
YXAXYXDWLFT	YT10	FTMXLSMLLGY	FY10	2	1	[1kme, 1brr, 1s52, 1r2n, 1r84, 4hwl, 1qkp, 3han, 2brd, 3hap, 3har, 1xji, 3utx, 3has, 3uty]
YXAXYXDWLFT	YT10	TMXLSMLLGYG	TG10	2	1	[1kme, 1brr, 1s52, 1r2n, 1r84, 4hwl, 1qkp, 3han, 2brd, 3hap, 3har, 1xji, 3utx, 3has, 3uty]
YAXYXDWMVTT	YT10	LMSTQIVVITS	LS10	2	3	[1xio, 2m3g, 4tl3]
YXAXYXDWLFT	YT10	VXALMIVTGLI	VI10	2	3	[3wqj, 1vgo, 2ei4]
YXXYVXFFGFT	YT10	NVTVVLWSAYA	NA10	4	5	[1q5i]
YXXYVXFFGFT	YT10	SAYXVVWLIGS	SS10	4	5	[1at9, 1bm1, 1s52, 1r84, 1r2n, 1pxr, 4hwl, 3han, 3hap, 3utv, 1tn0, 1xji, 3utx, 3uty]
YXXYVXFFGFT	YT10	AYXVVWLIGSE	AE10	4	5	[1at9, 1s52, 1r84, 1r2n, 1pxr, 4hwl, 3han, 3hap, 3utv, 1tn0, 1xji, 3utx, 3uty]
YXAXYXDWLFT	YT10	TTXXXXIAFTM	TM10	2	1	[1q5i, 1kme, 1brr, 1s52, 1fbk, 1r2n, 1r84, 3vhz, 1iw9, 1pxr, 4hwl, 1ixf, 3vi0, 1qkp, 1tn5, 1p8h, 3han, 1x0k, 3hap, 3utv, 1tn0, 3har, 1xji, 3has]
YXXYVXFFGFT	YT10	YXVVWLIGSEG	YG10	4	5	[4hwl, 1s52, 1r84, 1r2n, 3han, 3hap, 3utv, 1tn0, 1pxr, 1xji, 3utx, 3uty]
YXXYVXFFGFT	YT10	IGTGLVGALTK	IK10	4	3	[1at9]
YXAXYXDWLFT	YT10	IGTGLVGALTK	IK10	2	3	[2brd]
YXXYVXFFGFT	YT10	FKVLRNVTVVL	FL10	4	5	[1s8l, 1e0p, 1s8j, 1pxs, 1jv7, 1jv6, 1pxr, 4hwl, 1qkp, 1qko, 1s54, 1s53, 1mgy, 3hao, 1q5i, 1kme, 1s52, 1s51, 1py6, 1vjm, 1tn5, 1x0k, 1tn0, 3utx, 3uty]
YXXYVXFFGFT	YT10	MIGTGLVGALT	MT10	4	3	[4hwl, 1at9, 1bm1, 1q5i, 1s52, 1x0k, 1tn0, 1pxr, 3utx]
YXAXYXDWLFT	YT10	MIGTGLVGALT	MT10	2	3	[1fbb, 1q5i, 1brr, 1s52, 1fbk, 3vhz, 1iw9, 1pxr, 4hwl, 1ixf, 3vi0, 1p8h, 1x0k, 2brd, 1tn0, 3har, 3utx]
YLSMLLGYGLT	YT10	EWIWLALGTAL	EL10	1	0	[4hwl, 1s52]
YXXYVXFFGFT	YT10	TXPLXXXXLXL	TL10	4	2	[1s8l, 1at9, 1e0p, 1s8j, 1r84, 1r2n, 4hyx, 1pxs, 1jv7, 1jv6, 1pxr, 1qkp, 1qko, 1s54, 1s53, 1mgy, 3han, 3hap, 3haq, 3has, 1bm1, 1q5i, 1kme, 1s52, 1s51, 1py6, 1vjm, 1tn5, 1x0i, 1x0k, 3utv, 1tn0, 3utw, 1xji, 3utx, 3uty]
YLSMLLGYGLT	YT10	TXPLXXXXLXL	TL10	1	2	[1at9, 1s52]
YXAXYXDWLFT	YT10	TXPLXXXXLXL	TL10	2	2	[1q5i, 1kme, 1s52, 1r2n, 1r84, 1pxs, 1pxr, 1qkp, 1tn5, 3han, 1x0k, 3hap, 3utv, 1tn0, 3har, 1xji, 3utx, 3has, 3uty]
YLSMLLGYGLT	YT10	KVGFGLILLRS	KS10	1	6	[1at9]
YAXYXDWMVTT	YT10	MFIPIWSGLXY	MY10	2	1	[1xio, 2m3g, 4tl3]
YXAXYXDWLFT	YT10	PIAFTMYLSML	PL10	2	1	[1tn0]
YXXYVXFFGFT	YT10	QGTILAXVGAD	QD10	4	3	[1s8l, 1s8j, 1q5i, 1kme, 1r84, 1r2n, 4hyx, 1jv7, 1jv6, 1qkp, 1s54, 1s53, 1x0i, 1mgy, 3han, 3utv, 3hap, 1tn0, 3utw, 3haq, 1xji, 3uty, 3has]
YAXYXDWMVTT	YT10	IVVITSGLIAD	ID10	2	3	[1xio, 2m3g, 4tl3]
YAXYXDWMVTT	YT10	FLMSTQIVVIT	FT10	2	3	[1xio, 2m3g, 4tl3]
YAXYXDWMVTT	YT10	EYLVAMFIPIW	EW10	2	1	[2m3g]
ETLLFMVLDXS	ES10	VVWLIGSEGAG	VG10	6	5	[2brd]
ETLLFMVLDXS	ES10	LMGXXXLXFXV	LV10	6	0	[1m0k, 1s8l, 1at9, 1e0p, 1s8j, 1r2n, 1r84, 1pxs, 1ap9, 1pxr, 4hwl, 1s53, 1o0a, 3han, 3hao, 1kg9, 1kg8, 3hap, 3haq, 3har, 2wjl, 3has, 1q5j, 2zzl, 1q5i, 1tn5, 3nsb, 2brd, 3utv, 1tn0, 3utw, 3utx, 4fpd, 3uty, 1brx, 1brr, 1p8i, 1fbk, 1ucq, 4hyx, 1ixf, 3vi0, 1qkp, 1qko, 1p8h, 1qm8, 4md2, 2zfe, 4md1, 1iw6, 3ns0, 1c3w, 1kme, 2ntu, 2ntw, 1s52, 1s51, 1py6, 4ov0, 1iw9, 3vhz, 2i20, 1vjm, 1x0s, 3mbv, 1x0i, 3t…
ETLLFMVLDXS	ES10	VLRNVTVVLWS	VS10	6	5	[1brx, 1s8l, 1at9, 1e0p, 1s8j, 1r2n, 1r84, 4hyx, 1pxs, 1pxr, 4hwl, 1qkp, 1qko, 1s54, 1s53, 1o0a, 3han, 3hao, 1kg8, 3hap, 3haq, 3har, 2wjl, 3has, 1c3w, 1q5i, 1kme, 2ntu, 2ntw, 1s52, 1s51, 1py6, 4ov0, 2i20, 1vjm, 1tn5, 1x0i, 1x0k, 3utv, 1tn0, 3utw, 3utx, 1xji, 4fpd, 3uty]
ETLLFMVLDXS	ES10	VLWSAYXVXWL	VL10	6	5	[1m0k, 1s8l, 1at9, 1e0p, 1s8j, 2i1x, 1r2n, 1r84, 1pxs, 1ap9, 1m0m, 1pxr, 4hwl, 1s54, 1s53, 1o0a, 1c8s, 3han, 3hao, 1kg9, 1c8r, 1kg8, 3hap, 3haq, 3har, 2wjl, 3has, 1q5j, 2zzl, 1kgb, 1q5i, 1dze, 1tn5, 3nsb, 2brd, 3utv, 1tn0, 3utw, 3utx, 4fpd, 3uty, 1brx, 1fbb, 1brr, 1p8i, 1fbk, 1ucq, 4hyx, 1p8u, 1ixf, 3vi0, 1qkp, 1qko, 1p8h, 1qm8, 4md2, 2zfe, 4md1, 1iw6, 3ns0, 1c3w, 1kme, 2ntu, 2ntw, 1s52, 1s51, 1p…
ETLLFMVLDXS	ES10	LRNVTVVLWXA	LA10	6	5	[1s8l, 1at9, 1e0p, 1s8j, 1r2n, 1r84, 1pxs, 1ap9, 1pxr, 4hwl, 1s54, 1s53, 1o0a, 3han, 3hao, 1kg9, 1kg8, 3hap, 3haq, 3har, 2wjl, 3has, 1q5j, 1q5i, 1tn5, 3nsb, 3utv, 1tn0, 3utw, 3utx, 4fpd, 3uty, 1brx, 1brr, 1fbk, 1ucq, 4hyx, 1qkp, 1qko, 1p8h, 4md2, 4md1, 3ns0, 1c3w, 1kme, 2ntu, 2ntw, 1s52, 1s51, 1py6, 4ov0, 2i20, 1vjm, 3mbv, 1x0i, 1x0k, 1xji]
ETLLFMVLDXS	ES10	RNXTVVLWSAY	RY10	6	5	[1m0k, 1s8l, 1at9, 1e0p, 1s8j, 1r2n, 1r84, 1pxs, 1ap9, 1pxr, 4hwl, 1s54, 1s53, 1o0a, 3han, 3hao, 1kg9, 1kg8, 3hap, 3haq, 3har, 2wjl, 3has, 1q5j, 2zzl, 1q5i, 1tn5, 3nsb, 3utv, 1tn0, 3utw, 3utx, 4fpd, 3uty, 1brx, 1brr, 1p8i, 1fbk, 1ucq, 4hyx, 1ixf, 3vi0, 1qkp, 1qko, 1p8h, 1qm8, 4md2, 2zfe, 4md1, 1iw6, 3ns0, 1c3w, 1kme, 2ntu, 2ntw, 1s52, 1s51, 1py6, 4ov0, 1iw9, 2i20, 1vjm, 1x0s, 3mbv, 1x0i, 1x0k, 1x…
ETLLFMVLDXS	ES10	NXTVVLWSAYP	NP10	6	5	[1m0k, 1s8l, 1at9, 1e0p, 1s8j, 1r2n, 1r84, 1pxs, 1ap9, 1pxr, 4hwl, 1s54, 1s53, 1o0a, 3han, 3hao, 1kg9, 1kg8, 3hap, 3haq, 3har, 2wjl, 3has, 1q5j, 2zzl, 1tn5, 3nsb, 3utv, 1tn0, 3utw, 3utx, 4fpd, 3uty, 1brx, 1brr, 1p8i, 1fbk, 1ucq, 4hyx, 1ixf, 3vi0, 1qkp, 1qko, 1p8h, 1qm8, 4md2, 2zfe, 4md1, 1iw6, 3ns0, 1c3w, 1kme, 2ntu, 2ntw, 1s52, 1s51, 1py6, 4ov0, 1iw9, 2i20, 1vjm, 1x0s, 3mbv, 1x0i, 1x0k, 1xji]
ETLLFMVLDXS	ES10	VTVVLWSAYXV	VV10	6	5	[1m0k, 1s8l, 1at9, 1e0p, 1s8j, 1r2n, 1r84, 1pxs, 1ap9, 1pxr, 4hwl, 1s54, 1s53, 1o0a, 3han, 3hao, 1kg9, 1kg8, 3hap, 3haq, 3har, 2wjl, 3has, 1q5j, 2zzl, 1q5i, 1tn5, 3nsb, 3utv, 1tn0, 3utw, 3utx, 4fpd, 3uty, 1brx, 1brr, 1p8i, 1fbk, 1ucq, 4hyx, 1ixf, 3vi0, 1qkp, 1qko, 1p8h, 1qm8, 4md2, 2zfe, 4md1, 1iw6, 3ns0, 1c3w, 1kme, 2ntu, 2ntw, 1s52, 1s51, 1py6, 4ov0, 1iw9, 3vhz, 2i20, 1vjm, 1x0s, 3mbv, 1x0i, 3t…
ETLLFMVLDXS	ES10	TLYFLVKGMXV	TV10	6	0	[1vjm, 1tn5, 1q5i, 1s53, 1tn0, 2i20]
ETLLFMVLDXS	ES10	TVVXWSAYXXV	TV10	6	5	[1m0k, 1s8l, 1at9, 1e0p, 1s8j, 2i1x, 1r2n, 1r84, 1pxs, 1ap9, 1m0m, 1pxr, 4hwl, 1s54, 1s53, 1o0a, 1c8s, 3han, 3hao, 1kg9, 1c8r, 1kg8, 3hap, 3haq, 3har, 2wjl, 3has, 1q5j, 2zzl, 1kgb, 1q5i, 1dze, 1tn5, 3nsb, 2brd, 3utv, 1tn0, 3utw, 3utx, 4fpd, 3uty, 1brx, 1fbb, 1brr, 1p8i, 1fbk, 1ucq, 4hyx, 1p8u, 1ixf, 3vi0, 1qkp, 1qko, 1p8h, 1qm8, 4md2, 2zfe, 4md1, 1iw6, 3ns0, 1c3w, 1kme, 2ntu, 2ntw, 1s52, 1s51, 1p…
ETLLFMVLDXS	ES10	WIWLALGTALM	WM10	6	0	[1r2n, 1r84, 1pxs, 1ap9, 1pxr, 4hwl, 1s54, 1s53, 3han, 3hao, 1c8r, 3hap, 3haq, 3har, 3has, 1q5j, 1kgb, 1q5i, 1tn5, 3nsb, 3utv, 1tn0, 3utw, 3utx, 3uty, 1fbb, 1brr, 1fbk, 1ucq, 4hyx, 1ixf, 3vi0, 1qkp, 1qko, 1p8h, 4md2, 4md1, 3ns0, 1kme, 2ntw, 1s52, 1s51, 1py6, 4ov0, 1iw9, 3vhz, 3mbv, 3t45, 1xji]
ETLLFMVLDXS	ES10	VXXWSAYXXVW	VW10	6	5	[1m0k, 1s8l, 1at9, 1e0p, 1s8j, 2i1x, 1r2n, 1r84, 1pxs, 1ap9, 1m0m, 1pxr, 4hwl, 1s54, 1s53, 1o0a, 1c8s, 3han, 3hao, 1kg9, 1c8r, 1kg8, 3hap, 3haq, 3har, 2wjl, 3has, 1q5j, 2zzl, 1kgb, 1q5i, 1dze, 1tn5, 3nsb, 2brd, 3utv, 1tn0, 3utw, 3utx, 4fpd, 3uty, 1brx, 1fbb, 1brr, 1p8i, 1fbk, 1ucq, 4hyx, 1p8u, 1ixf, 3vi0, 1qkp, 1qko, 1p8h, 1qm8, 4md2, 2zfe, 4md1, 1iw6, 3ns0, 1c3w, 1kme, 2ntu, 2ntw, 1s52, 1s51, 1p…
ETLLFMVLDXS	ES10	WLXLGTALMGL	WL10	6	0	[1m0k, 1s8l, 1at9, 1e0p, 1s8j, 2i1x, 1r2n, 1r84, 1pxs, 1ap9, 1m0m, 1pxr, 4hwl, 1s54, 1s53, 1o0a, 1c8s, 3han, 3hao, 1kg9, 1c8r, 1kg8, 3hap, 3haq, 3har, 2wjl, 3has, 1q5j, 2zzl, 1kgb, 1q5i, 1dze, 1tn5, 3nsb, 2brd, 3utv, 1tn0, 3utw, 3utx, 4fpd, 3uty, 1brx, 1fbb, 1brr, 1p8i, 1fbk, 1ucq, 4hyx, 1p8u, 1ixf, 3vi0, 1qkp, 1qko, 1p8h, 1qm8, 4md2, 2zfe, 4md1, 1iw6, 3ns0, 1c3w, 1kme, 2ntu, 2ntw, 1s52, 1s51, 1p…
ETLLFMVLDXS	ES10	WXAYXVVWXXG	WG10	6	5	[1m0k, 1at9, 1e0p, 2i1x, 1r2n, 1r84, 1pxs, 1ap9, 1m0m, 1pxr, 4hwl, 1s54, 1s53, 1o0a, 1c8s, 3han, 3hao, 1kg9, 1c8r, 1kg8, 3hap, 3haq, 3har, 2wjl, 3has, 1q5j, 2zzl, 1kgb, 1q5i, 1dze, 1tn5, 3nsb, 2brd, 3utv, 1tn0, 3utw, 3utx, 4fpd, 3uty, 1brx, 1fbb, 1brr, 1p8i, 1fbk, 1ucq, 4hyx, 1p8u, 1ixf, 3vi0, 1qkp, 1qko, 1p8h, 1qm8, 4md2, 2zfe, 4md1, 1iw6, 3ns0, 1c3w, 1kme, 2ntu, 2ntw, 1s52, 1s51, 1py6, 4ov0, 1i…
ETLLFMVLDXS	ES10	IWLALGTALMG	IG10	6	0	[1s8l, 1at9, 1s8j, 2i1x, 1r2n, 1r84, 1pxs, 1ap9, 1m0m, 1pxr, 4hwl, 1s54, 1s53, 1o0a, 3han, 3hao, 1kg9, 1c8r, 1kg8, 3hap, 3haq, 3har, 2wjl, 3has, 1q5j, 2zzl, 1kgb, 1q5i, 1tn5, 3nsb, 2brd, 3utv, 1tn0, 3utw, 3utx, 4fpd, 3uty, 1brx, 1fbb, 1brr, 1fbk, 1ucq, 4hyx, 1ixf, 3vi0, 1qkp, 1qko, 1p8h, 4md2, 4md1, 3ns0, 1c3w, 1kme, 2ntu, 2ntw, 1s52, 1s51, 1py6, 4ov0, 1iw9, 3vhz, 2i20, 2i21, 1vjm, 3mbv, 3t45, 1x…
ETLLFMVLDXS	ES10	GTXXMXLXXXY	GY10	6	0	[1m0k, 1s8l, 1at9, 1e0p, 1s8j, 2i1x, 1r2n, 1r84, 1pxs, 1ap9, 1m0m, 1pxr, 4hwl, 1s54, 1s53, 1o0a, 1c8s, 3han, 3hao, 1kg9, 1c8r, 1kg8, 3hap, 3haq, 3har, 2wjl, 3has, 1q5j, 2zzl, 1kgb, 1q5i, 1dze, 1tn5, 3nsb, 2brd, 3utv, 1tn0, 3utw, 3utx, 4fpd, 3uty, 1brx, 1fbb, 1brr, 1p8i, 1fbk, 1ucq, 4hyx, 1p8u, 1ixf, 3vi0, 1qkp, 1qko, 1p8h, 1qm8, 4md2, 2zfe, 4md1, 1iw6, 3ns0, 1c3w, 1kme, 2ntu, 2ntw, 1s52, 1s51, 1p…
ETLLFMVLDXS	ES10	TXXMXLGXXYF	TF10	6	0	[1m0k, 1s8l, 1at9, 1e0p, 1s8j, 2i1x, 1r2n, 1r84, 1pxs, 1ap9, 1m0m, 1pxr, 4hwl, 1s54, 1s53, 1o0a, 1c8s, 3han, 3hao, 1kg9, 1c8r, 1kg8, 3hap, 3haq, 3har, 2wjl, 3has, 1q5j, 2zzl, 1kgb, 1q5i, 1dze, 1tn5, 3nsb, 2brd, 3utv, 1tn0, 3utw, 3utx, 4fpd, 3uty, 1brx, 1fbb, 1brr, 1p8i, 1fbk, 1ucq, 4hyx, 1p8u, 1ixf, 3vi0, 1qkp, 1qko, 1p8h, 1qm8, 4md2, 2zfe, 4md1, 1iw6, 3ns0, 1c3w, 1kme, 2ntu, 2ntw, 1s52, 1s51, 1p…
ETLLFMVLDXS	ES10	LXLGTALXXLG	LG10	6	0	[1m0k, 1s8l, 1at9, 1e0p, 1s8j, 2i1x, 1r2n, 1r84, 1pxs, 1ap9, 1m0m, 1pxr, 4hwl, 1s54, 1s53, 1o0a, 1c8s, 3han, 3hao, 1kg9, 1c8r, 1kg8, 3hap, 3haq, 3har, 2wjl, 3has, 1q5j, 2zzl, 1kgb, 1q5i, 1dze, 1tn5, 3nsb, 2brd, 3utv, 1tn0, 3utw, 3utx, 4fpd, 3uty, 1brx, 1fbb, 1brr, 1p8i, 1fbk, 1ucq, 4hyx, 1p8u, 1ixf, 3vi0, 1qkp, 1qko, 1p8h, 1qm8, 4md2, 2zfe, 4md1, 1iw6, 3ns0, 1c3w, 1kme, 2ntu, 2ntw, 1s52, 1s51, 1p…
ETLLFMVLDXS	ES10	LNIXTLLFMVL	LL10	6	6	[1r2n, 1r84, 3utv]
ETLLFMVLDXS	ES10	LXTAXXGLGXL	LL10	6	0	[1m0k, 1s8l, 1at9, 1e0p, 1s8j, 2i1x, 1r2n, 1r84, 1pxs, 1ap9, 1m0m, 1pxr, 4hwl, 1s54, 1s53, 1o0a, 1c8s, 3han, 3hao, 1kg9, 1c8r, 1kg8, 3hap, 3haq, 3har, 2wjl, 3has, 1q5j, 2zzl, 1kgb, 1q5i, 1dze, 1tn5, 3nsb, 2brd, 3utv, 1tn0, 3utw, 3utx, 4fpd, 3uty, 1brx, 1fbb, 1brr, 1p8i, 1fbk, 1ucq, 4hyx, 1p8u, 1ixf, 3vi0, 1qkp, 1qko, 1p8h, 1qm8, 4md2, 2zfe, 4md1, 1iw6, 3ns0, 1c3w, 1kme, 2ntu, 2ntw, 1s52, 1s51, 1p…
ETLLFMVLDXS	ES10	MGLGXLYFLVK	MK10	6	0	[1m0k, 1s8l, 1at9, 1e0p, 1s8j, 1r2n, 1r84, 1pxs, 1ap9, 1pxr, 4hwl, 1s53, 1o0a, 3han, 3hao, 1kg9, 1kg8, 3hap, 3haq, 3har, 2wjl, 3has, 1q5j, 1q5i, 1tn5, 3nsb, 1tn0, 3utw, 3utx, 4fpd, 3uty, 1brx, 1brr, 1p8i, 1fbk, 1ucq, 4hyx, 3vi0, 1qkp, 1qko, 1p8h, 4md2, 4md1, 3ns0, 1c3w, 1kme, 2ntu, 2ntw, 1s52, 1s51, 1py6, 4ov0, 2i20, 1vjm, 3mbv, 1x0i, 1x0k, 1xji]
ETLLFMVLDXS	ES10	GLGXXYFLVKG	GG10	6	0	[1s8l, 1at9, 1e0p, 1s8j, 1r2n, 1r84, 1pxs, 1ap9, 1pxr, 4hwl, 1s53, 1o0a, 3han, 3hao, 1kg9, 1kg8, 3hap, 3haq, 3har, 2wjl, 3has, 1q5j, 1q5i, 1tn5, 3nsb, 1tn0, 3utw, 3utx, 4fpd, 3uty, 1brx, 1fbk, 1ucq, 4hyx, 1qkp, 1qko, 1p8h, 4md2, 4md1, 3ns0, 1c3w, 1kme, 2ntu, 2ntw, 1s51, 1py6, 4ov0, 2i20, 1vjm, 3mbv, 1x0i, 1x0k, 1xji]
ETLLFMVLDXS	ES10	AXSXAAXLYXL	AL10	6	4	[1m0k, 1s8l, 1at9, 1e0p, 1s8j, 2i1x, 1r2n, 1r84, 1pxs, 1ap9, 1m0m, 1pxr, 4hwl, 1s54, 1s53, 1o0a, 1c8s, 3han, 3hao, 1kg9, 1c8r, 1kg8, 3hap, 2wjl, 3has, 1q5j, 2zzl, 1kgb, 1q5i, 1dze, 1tn5, 3nsb, 2brd, 3utv, 1tn0, 3utw, 3utx, 4fpd, 3uty, 1brx, 1fbb, 1brr, 1p8i, 1fbk, 1ucq, 4hyx, 1p8u, 1ixf, 3vi0, 1qkp, 1qko, 1p8h, 1qm8, 4md2, 2zfe, 4md1, 1iw6, 3ns0, 1c3w, 1kme, 2ntu, 2ntw, 1s52, 1s51, 1py6, 4ov0, 1i…
ETLLFMVLDXS	ES10	ALXGLXXLYXL	AL10	6	0	[1m0k, 1s8l, 1at9, 1e0p, 1s8j, 2i1x, 1r2n, 1r84, 1pxs, 1ap9, 1m0m, 1pxr, 4hwl, 1s53, 1o0a, 1c8s, 3han, 3hao, 1kg9, 1c8r, 1kg8, 3hap, 3haq, 3har, 2wjl, 3has, 1q5j, 2zzl, 1kgb, 1q5i, 1dze, 1tn5, 3nsb, 2brd, 3utv, 1tn0, 3utw, 3utx, 4fpd, 3uty, 1brx, 1fbb, 1brr, 1p8i, 1fbk, 1ucq, 4hyx, 1p8u, 1ixf, 3vi0, 1qkp, 1qko, 1p8h, 1qm8, 4md2, 2zfe, 4md1, 1iw6, 3ns0, 1c3w, 1kme, 2ntu, 2ntw, 1s52, 1s51, 1py6, 4o…
ETLLFMVLDXS	ES10	KXLRNVTVVLW	KW10	6	5	[1brx, 1s8l, 1e0p, 1s8j, 1r2n, 1r84, 4hyx, 1pxs, 1pxr, 4hwl, 1qkp, 1qko, 1s54, 1s53, 1o0a, 3han, 3hao, 3hap, 3haq, 3har, 2wjl, 3has, 1c3w, 1q5i, 1kme, 2ntu, 2ntw, 1s52, 1s51, 1py6, 2i20, 1vjm, 1tn5, 1x0i, 1x0k, 3utv, 1tn0, 3utw, 3utx, 1xji, 3uty]
ETLLFMVLDXS	ES10	ALXTALMGLGA	AA10	6	0	[1s54]
ETLLFMVLDXS	ES10	ALGTALXXXGV	AV10	6	0	[1s52]
ETLLFMVLDXS	ES10	AXXLYXLYXXF	AF10	6	4	[1m0k, 1s8l, 1at9, 1e0p, 1s8j, 1r2n, 1r84, 1pxs, 1ap9, 1pxr, 4hwl, 1s54, 1s53, 1o0a, 3han, 3hao, 1kg9, 1kg8, 3hap, 2wjl, 1q5j, 1q5i, 1tn5, 3nsb, 3utv, 1tn0, 3utw, 3utx, 4fpd, 3uty, 1brx, 1brr, 1p8i, 1fbk, 1ucq, 4hyx, 3vi0, 1qkp, 1qko, 1p8h, 4md2, 2zfe, 4md1, 1iw6, 3ns0, 1c3w, 1kme, 2ntu, 2ntw, 1s52, 1s51, 1py6, 4ov0, 1iw9, 2i20, 1vjm, 1x0s, 3mbv, 1x0i, 1x0k, 1xji]
ETLLFMVLDXS	ES10	STAAMLYXLXV	SV10	6	4	[1m0k, 1s8l, 1at9, 1e0p, 1s8j, 1r2n, 1r84, 1pxs, 1ap9, 1pxr, 4hwl, 1s54, 1s53, 1o0a, 3han, 3hao, 1kg9, 1kg8, 3hap, 2wjl, 3has, 1q5j, 2zzl, 1q5i, 1tn5, 3nsb, 2brd, 3utv, 1tn0, 3utw, 3utx, 4fpd, 3uty, 1brx, 1brr, 1p8i, 1fbk, 1ucq, 4hyx, 1ixf, 3vi0, 1qkp, 1qko, 1p8h, 1qm8, 4md2, 2zfe, 4md1, 1iw6, 3ns0, 1c3w, 1kme, 2ntu, 2ntw, 1s52, 1s51, 1py6, 4ov0, 1iw9, 2i20, 1vjm, 1x0s, 3mbv, 1x0i, 1x0k, 1xji]
ETLLFMVLDXS	ES10	KFYAIXTLVXA	KA10	6	1	[1c3w, 1e0p, 1q5i, 1kme, 2ntu, 2ntw, 1s51, 1py6, 1pxs, 2i20, 1vjm, 1qko, 1s54, 1x0i, 1x0k, 3hao, 3haq, 2wjl]
ETLLFMVLDXS	ES10	WWAISTAAXLY	WY10	6	4	[1m0k, 1s8l, 1at9, 1e0p, 1s8j, 2i1x, 1r2n, 1r84, 1pxs, 1ap9, 1m0m, 1pxr, 4hwl, 1s54, 1s53, 1o0a, 1c8s, 3han, 3hao, 1kg9, 1c8r, 1kg8, 3hap, 3haq, 3har, 2wjl, 3has, 1q5j, 2zzl, 1kgb, 1q5i, 1dze, 1tn5, 3nsb, 2brd, 3utv, 1tn0, 3utw, 3utx, 4fpd, 3uty, 1brx, 1fbb, 1brr, 1p8i, 1fbk, 1ucq, 4hyx, 1p8u, 1ixf, 3vi0, 1qkp, 1qko, 1p8h, 1qm8, 4md2, 2zfe, 4md1, 1iw6, 3ns0, 1c3w, 1kme, 2ntu, 2ntw, 1s52, 1s51, 1p…
ETLLFMVLDXS	ES10	ALGTALMGLGS	AS10	6	0	[1s51]
ETLLFMVLDXS	ES10	NVTVVLWSAYA	NA10	6	5	[1q5i]
ETLLFMVLDXS	ES10	SAYXVVWLIGS	SS10	6	5	[1brx, 1at9, 1fbb, 1q5i, 1brr, 1s52, 1r2n, 1r84, 1ap9, 1pxr, 4hwl, 3han, 2brd, 3hap, 3utv, 1tn0, 3har, 3utx, 1xji, 3has, 3uty]
ETLLFMVLDXS	ES10	AYXVVWLIGSE	AE10	6	5	[1at9, 1fbb, 1q5i, 1brr, 1s52, 1r2n, 1r84, 1ap9, 1pxr, 4hwl, 3han, 2brd, 3hap, 3utv, 1tn0, 3har, 3utx, 1xji, 3has, 3uty]
ETLLFMVLDXS	ES10	YXVVWLIGSEG	YG10	6	5	[1fbb, 1q5i, 1brr, 1s52, 1r2n, 1r84, 1ap9, 1pxr, 4hwl, 3han, 2brd, 3hap, 3utv, 1tn0, 3har, 3utx, 1xji, 3has, 3uty]
ETLLFMVLDXS	ES10	PVVWLIGSEGA	PA10	6	5	[1fbb, 1brr, 2brd]
ETLLFMVLDXS	ES10	PEWIWLALGTA	PA10	6	0	[3utv]
ETLLFMVLDXS	ES10	NIETLLFMVLD	ND10	6	6	[1brr, 1s52, 1r2n, 1r84, 4hyx, 4hwl, 1qkp, 3han, 3hap, 3utv, 3haq, 3utw, 3har, 3utx, 1xji, 3has, 3uty]
ETLLFMVLDXS	ES10	KKFYAIXTLVP	KP10	6	1	[2ntu, 1s54]
ETLLFMVLDXS	ES10	FKVLRNVTVVL	FL10	6	5	[1s8l, 1e0p, 1s8j, 1pxs, 1pxr, 4hwl, 1qkp, 1qko, 1s54, 1s53, 3hao, 3haq, 3har, 2wjl, 3has, 1c3w, 1q5i, 1kme, 2ntu, 2ntw, 1s52, 1s51, 1py6, 2i20, 1vjm, 1tn5, 1x0k, 1tn0, 3utx, 3uty]
ETLLFMVLDXS	ES10	TAAMLXXLXXL	TL10	6	4	[1m0k, 1s8l, 1at9, 1e0p, 1s8j, 1r2n, 1r84, 1pxs, 1ap9, 1pxr, 4hwl, 1s54, 1s53, 1o0a, 3han, 3hao, 1kg9, 1kg8, 3hap, 2wjl, 1q5j, 2zzl, 1q5i, 1tn5, 3nsb, 3utv, 1tn0, 3utw, 3utx, 4fpd, 3uty, 1brx, 1brr, 1p8i, 1fbk, 1ucq, 4hyx, 1ixf, 3vi0, 1qkp, 1qko, 1p8h, 1qm8, 4md2, 2zfe, 4md1, 1iw6, 3ns0, 1c3w, 1kme, 2ntu, 2ntw, 1s52, 1s51, 1py6, 4ov0, 1iw9, 2i20, 1vjm, 1x0s, 3mbv, 1x0i, 1x0k, 1xji]
ETLLFMVLDXS	ES10	RPEWIWLALGT	RT10	6	0	[3utv]
ETLLFMVLDXS	ES10	EWIWLALGTAL	EL10	6	0	[4hwl, 1s52, 1r2n, 1r84, 3utv]
ETLLFMVLDXS	ES10	VPLNIETLLFM	VM10	6	6	[1r2n, 1r84]
ETLLFMVLDXS	ES10	PLNIETLLFMV	PV10	6	6	[1r2n, 1r84, 3utv]
TXLVPGIASAA	TA10	MVXDXXXKVGF	MF10	1	6	[2z55, 1vgo, 1uaz, 2ei4]
TXLVPAIAFTA	TA10	MVXDXXXKVGF	MF10	1	6	[1pxs]
TXLVPAIAFTA	TA10	FMVXDXXXKVG	FG10	1	6	[1pxs]
TXLVPGIASAA	TA10	FMVXDXXXKVG	FG10	1	6	[2z55, 1vgo, 1uaz, 2ei4]
TXLVPAIAFTA	TA10	DVXAKVGXGXI	DI10	1	6	[1pxs]
TXLVPAIAFTA	TA10	VXDXXXKVGXG	VG10	1	6	[1pxs]
TXLVPGIASAA	TA10	VXDXXXKVGXG	VG10	1	6	[2z55, 1vgo, 1uaz, 2ei4]
TLXFMVLDXXA	TA10	VVWLIGSEGAG	VG10	6	5	[2brd]
TAAMLYILYVA	TA10	VXXDGIMIXTG	VG10	4	3	[3has]
TXLVPAIAFTA	TA10	SAKVGXGLXLL	SL10	1	6	[1pxs]
TXLVPAIAFTA	TA10	AKVGXGXILLR	AR10	1	6	[1pxs]
TXLVPGIASAA	TA10	AKVGXGFXLLR	AR10	1	6	[2z55, 1vgo]
TXLVPAIAFTA	TA10	LFMVLXXXXKV	LV10	1	6	[1pxs]
TLXFMVLDXXA	TA10	LMGXXXLXFXV	LV10	6	0	[1m0k, 1s8l, 1at9, 1e0p, 1s8j, 1r2n, 1r84, 1pxs, 1ap9, 1pxr, 4hwl, 1s53, 1o0a, 3han, 3hao, 1kg9, 1kg8, 3hap, 3haq, 2wjk, 3har, 2wjl, 3has, 1q5j, 2zzl, 1q5i, 1f50, 1tn5, 3nsb, 2brd, 1cwq, 3utv, 1tn0, 3utw, 3utx, 4fpd, 3uty, 1brx, 1brr, 1p8i, 1fbk, 1ucq, 4hyx, 1f4z, 1ixf, 3vi0, 1qkp, 1qko, 1p8h, 1qm8, 4md2, 2zfe, 4md1, 1iw6, 3ns0, 1c3w, 1bm1, 1kme, 2ntu, 2ntw, 1s52, 1s51, 1py6, 4ov0, 1iw9, 3vhz, 2i…
TLXFMVLDXXA	TA10	LXTAYPILXIV	LV10	6	5	[2z55, 3wqj, 1vgo, 2ei4]
TXLVPGIASAA	TA10	LXLIGTFYFXV	LV10	1	0	[1uaz]
TXLVPGIASAA	TA10	LFMVLXXXXKV	LV10	1	6	[1uaz]
TXLVPAIAFTA	TA10	LMGXXXLXFXV	LV10	1	0	[1pxs]
TLXFMVLDXXA	TA10	VLRNVTVVLWS	VS10	6	5	[1brx, 1s8l, 1at9, 1e0p, 1s8j, 1r2n, 1r84, 4hyx, 1f4z, 1pxs, 1pxr, 4hwl, 1qkp, 1qko, 1s54, 1s53, 1o0a, 3han, 3hao, 1kg8, 3hap, 3haq, 2wjk, 3har, 2wjl, 3has, 1c3w, 1bm1, 1q5i, 1kme, 2ntu, 2ntw, 1s52, 1s51, 1py6, 4ov0, 2i20, 1vjm, 1tn5, 1x0i, 1x0k, 3utv, 1tn0, 3utw, 3utx, 1xji, 4fpd, 3uty]
TAAMLYILYVA	TA10	VLWSAYXVXWL	VL10	4	5	[3has]
TXLVPGIASAA	TA10	VXAKVGFGFXL	VL10	1	6	[2z55, 1vgo]
TXLVPAIAFTA	TA10	VXAKVGXXXXL	VL10	1	6	[1pxs]
TLXFMVLDXXA	TA10	VXVLXXAYPIL	VL10	6	5	[2z55, 1uaz, 3wqj, 1vgo, 2ei4]
TLXFMVLDXXA	TA10	VLWSAYXVXWL	VL10	6	5	[1m0k, 1s8l, 1at9, 1e0p, 1s8j, 2i1x, 1r2n, 1r84, 1pxs, 1ap9, 1m0m, 1pxr, 4hwl, 1s54, 1s53, 1o0a, 1c8s, 3han, 3hao, 1kg9, 1c8r, 1kg8, 3hap, 3haq, 2wjk, 3har, 2wjl, 3has, 1q5j, 2zzl, 1kgb, 1q5i, 1f50, 1dze, 1tn5, 3nsb, 2brd, 1cwq, 3utv, 1tn0, 3utw, 3utx, 4fpd, 3uty, 1brx, 1fbb, 1brr, 1p8i, 1fbk, 1ucq, 4hyx, 1p8u, 1f4z, 1ixf, 3vi0, 1qkp, 1qko, 1p8h, 1qm8, 4md2, 2zfe, 4md1, 1iw6, 3ns0, 1c3w, 1bm1, 1k…
TLXFMVLDXXA	TA10	NXTVVLWSAYP	NP10	6	5	[1m0k, 1s8l, 1at9, 1e0p, 1s8j, 1r2n, 1r84, 1pxs, 1ap9, 1pxr, 4hwl, 1s54, 1s53, 1o0a, 3han, 3hao, 1kg9, 1kg8, 3hap, 3haq, 2wjk, 3har, 2wjl, 3has, 1q5j, 2zzl, 1f50, 1tn5, 3nsb, 1cwq, 3utv, 1tn0, 3utw, 3utx, 4fpd, 3uty, 1brx, 1brr, 1p8i, 1fbk, 1ucq, 4hyx, 1f4z, 1ixf, 3vi0, 1qkp, 1qko, 1p8h, 1qm8, 4md2, 2zfe, 4md1, 1iw6, 3ns0, 1c3w, 1bm1, 1kme, 2ntu, 2ntw, 1s52, 1s51, 1py6, 4ov0, 1iw9, 2i20, 1vjm, 1x…
TLXFMVLDXXA	TA10	RNXTVVLWSAY	RY10	6	5	[1m0k, 1s8l, 1at9, 1e0p, 1s8j, 1r2n, 1r84, 1pxs, 1ap9, 1pxr, 4hwl, 1s54, 1s53, 1o0a, 3han, 3hao, 1kg9, 1kg8, 3hap, 3haq, 2wjk, 3har, 2wjl, 3has, 1q5j, 2zzl, 1q5i, 1f50, 1tn5, 3nsb, 1cwq, 3utv, 1tn0, 3utw, 3utx, 4fpd, 3uty, 1brx, 1brr, 1p8i, 1fbk, 1ucq, 4hyx, 1f4z, 1ixf, 3vi0, 1qkp, 1qko, 1p8h, 1qm8, 4md2, 2zfe, 4md1, 1iw6, 3ns0, 1c3w, 1bm1, 1kme, 2ntu, 2ntw, 1s52, 1s51, 1py6, 4ov0, 1iw9, 2i20, 1v…
TLXFMVLDXXA	TA10	LRNVTVVLWXA	LA10	6	5	[1s8l, 1at9, 1e0p, 1s8j, 1r2n, 1r84, 1pxs, 1ap9, 1pxr, 4hwl, 1s54, 1s53, 1o0a, 3han, 3hao, 1kg9, 1kg8, 3hap, 3haq, 2wjk, 3har, 2wjl, 3has, 1q5j, 1q5i, 1f50, 1tn5, 3nsb, 3utv, 1tn0, 3utw, 3utx, 4fpd, 3uty, 1brx, 1brr, 1fbk, 1ucq, 4hyx, 1f4z, 1qkp, 1qko, 1p8h, 4md2, 4md1, 3ns0, 1c3w, 1bm1, 1kme, 2ntu, 2ntw, 1s52, 1s51, 1py6, 4ov0, 2i20, 1vjm, 3mbv, 1x0i, 1x0k, 1xji]
TXLVPGIASAA	TA10	LXLIGTFXXIA	LA10	1	0	[2z55, 1vgo, 2ei4]
TLXFMVLDXXA	TA10	LTAXVAVLWXA	LA10	6	5	[2z55, 1vgo]
TAAMLYILYVA	TA10	VTVVLWSAYXV	VV10	4	5	[3has]
TLXFMVLDXXA	TA10	VTVVLWSAYXV	VV10	6	5	[1m0k, 1s8l, 1at9, 1e0p, 1s8j, 1r2n, 1r84, 1pxs, 1ap9, 1pxr, 4hwl, 1s54, 1s53, 1o0a, 3han, 3hao, 1kg9, 1kg8, 3hap, 3haq, 2wjk, 3har, 2wjl, 3has, 1q5j, 2zzl, 1q5i, 1f50, 1tn5, 3nsb, 1cwq, 3utv, 1tn0, 3utw, 3utx, 4fpd, 3uty, 1brx, 1brr, 1p8i, 1fbk, 1ucq, 4hyx, 1f4z, 1ixf, 3vi0, 1qkp, 1qko, 1p8h, 1qm8, 4md2, 2zfe, 4md1, 1iw6, 3ns0, 1c3w, 1bm1, 1kme, 2ntu, 2ntw, 1s52, 1s51, 1py6, 4ov0, 1iw9, 3vhz, 2i…
TVVMLAGFAXA	TA10	VAFXXLVYYLV	VV10	3	4	[4gyc, 3qdc, 3qap, 2ksy, 1jgj]
TAAMLYILYVA	TA10	TVVXWSAYXXV	TV10	4	5	[3has]
TLXFMVLDXXA	TA10	TLYFLVKGMXV	TV10	6	0	[1vjm, 1tn5, 1bm1, 1q5i, 1s53, 1tn0, 2i20]
TLXFMVLDXXA	TA10	TVVXWSAYXXV	TV10	6	5	[1m0k, 1s8l, 1at9, 1e0p, 1s8j, 2i1x, 1r2n, 1r84, 1pxs, 1ap9, 1m0m, 1pxr, 4hwl, 1s54, 1s53, 1o0a, 1c8s, 3han, 3hao, 1kg9, 1c8r, 1kg8, 3hap, 3haq, 2wjk, 3har, 2wjl, 3has, 1q5j, 2zzl, 1kgb, 1q5i, 1f50, 1dze, 1tn5, 3nsb, 2brd, 1cwq, 3utv, 1tn0, 3utw, 3utx, 4fpd, 3uty, 1brx, 1fbb, 1brr, 1p8i, 1fbk, 1ucq, 4hyx, 1p8u, 1f4z, 1ixf, 3vi0, 1qkp, 1qko, 1p8h, 1qm8, 4md2, 2zfe, 4md1, 1iw6, 3ns0, 1c3w, 1bm1, 1k…
TLXFMVLDXXA	TA10	WIWLALGTALM	WM10	6	0	[1r2n, 1r84, 1pxs, 1ap9, 1pxr, 4hwl, 1s54, 1s53, 3han, 3hao, 1c8r, 3hap, 3haq, 2wjk, 3har, 3has, 1q5j, 1kgb, 1q5i, 1tn5, 3nsb, 3utv, 1tn0, 3utw, 3utx, 3uty, 1fbb, 1brr, 1fbk, 1ucq, 4hyx, 1ixf, 3vi0, 1qkp, 1qko, 1p8h, 4md2, 4md1, 3ns0, 1kme, 2ntw, 1s52, 1s51, 1py6, 4ov0, 1iw9, 3vhz, 3mbv, 1xji]
TAAMLYILYVA	TA10	VXXWSAYXXVW	VW10	4	5	[3has]
TLXFMVLDXXA	TA10	VXXWSAYXXVW	VW10	6	5	[1m0k, 1s8l, 1at9, 1e0p, 1s8j, 2i1x, 1r2n, 1r84, 1pxs, 1ap9, 1m0m, 1pxr, 4hwl, 1s54, 1s53, 1o0a, 1c8s, 3han, 3hao, 1kg9, 1c8r, 1kg8, 3hap, 3haq, 2wjk, 3har, 2wjl, 3has, 1q5j, 2zzl, 1kgb, 1q5i, 1f50, 1dze, 1tn5, 3nsb, 2brd, 1cwq, 3utv, 1tn0, 3utw, 3utx, 4fpd, 3uty, 1brx, 1fbb, 1brr, 1p8i, 1fbk, 1ucq, 4hyx, 1p8u, 1f4z, 1ixf, 3vi0, 1qkp, 1qko, 1p8h, 1qm8, 4md2, 2zfe, 4md1, 1iw6, 3ns0, 1c3w, 1bm1, 1k…
TXLVPAIAFTA	TA10	WLXLGTALMGL	WL10	1	0	[1pxs]
TLXFMVLDXXA	TA10	WLXLGTALMGL	WL10	6	0	[1m0k, 1s8l, 1at9, 1e0p, 1s8j, 2i1x, 1r2n, 1r84, 1pxs, 1ap9, 1m0m, 1pxr, 4hwl, 1s54, 1s53, 1o0a, 1c8s, 3han, 3hao, 1kg9, 1c8r, 1kg8, 3hap, 3haq, 2wjk, 3har, 2wjl, 3has, 1q5j, 2zzl, 1kgb, 1q5i, 1f50, 1dze, 1tn5, 3nsb, 2brd, 3utv, 1tn0, 3utw, 3utx, 4fpd, 3uty, 1brx, 1fbb, 1brr, 1p8i, 1fbk, 1ucq, 4hyx, 1p8u, 1f4z, 1ixf, 3vi0, 1qkp, 1qko, 1p8h, 1qm8, 4md2, 2zfe, 4md1, 1iw6, 3ns0, 1c3w, 1bm1, 1kme, 2n…
TLXFMVLDXXA	TA10	IWLALGTALMG	IG10	6	0	[1s8l, 1at9, 1s8j, 2i1x, 1r2n, 1r84, 1pxs, 1ap9, 1m0m, 1pxr, 4hwl, 1s54, 1s53, 1o0a, 3han, 3hao, 1kg9, 1c8r, 1kg8, 3hap, 3haq, 2wjk, 3har, 2wjl, 3has, 1q5j, 2zzl, 1kgb, 1q5i, 1f50, 1tn5, 3nsb, 2brd, 3utv, 1tn0, 3utw, 3utx, 4fpd, 3uty, 1brx, 1fbb, 1brr, 1fbk, 1ucq, 4hyx, 1f4z, 1ixf, 3vi0, 1qkp, 1qko, 1p8h, 4md2, 4md1, 3ns0, 1c3w, 1bm1, 1kme, 2ntu, 2ntw, 1s52, 1s51, 1py6, 4ov0, 1iw9, 3vhz, 2i20, 2i…
TXLVPAIAFTA	TA10	IWLALGTALMG	IG10	1	0	[1pxs]
TLXFMVLDXXA	TA10	WXAYPIXWXXG	WG10	6	5	[2z55, 1uaz, 3wqj, 1vgo, 2ei4]
TAAMLYILYVA	TA10	WXAYXVVWXXG	WG10	4	5	[3has]
TLXFMVLDXXA	TA10	WXAYXVVWXXG	WG10	6	5	[1m0k, 1at9, 1e0p, 2i1x, 1r2n, 1r84, 1pxs, 1ap9, 1m0m, 1pxr, 4hwl, 1s54, 1s53, 1o0a, 1c8s, 3han, 3hao, 1kg9, 1c8r, 1kg8, 3hap, 3haq, 2wjk, 3har, 2wjl, 3has, 1q5j, 2zzl, 1kgb, 1q5i, 1f50, 1dze, 1tn5, 3nsb, 2brd, 3utv, 1tn0, 3utw, 3utx, 4fpd, 3uty, 1brx, 1fbb, 1brr, 1p8i, 1fbk, 1ucq, 4hyx, 1p8u, 1f4z, 1ixf, 3vi0, 1qkp, 1qko, 1p8h, 1qm8, 4md2, 2zfe, 4md1, 1iw6, 3ns0, 1c3w, 1bm1, 1kme, 2ntu, 2ntw, 1s…
TLXFMVLDXXA	TA10	GTXXMXLXXXY	GY10	6	0	[1m0k, 1s8l, 1at9, 1e0p, 1s8j, 2i1x, 1r2n, 1r84, 1pxs, 1ap9, 1m0m, 1pxr, 4hwl, 1s54, 1s53, 1o0a, 1c8s, 3han, 3hao, 1kg9, 1c8r, 1kg8, 3hap, 3haq, 2wjk, 3har, 2wjl, 3has, 1q5j, 2zzl, 1kgb, 1q5i, 1f50, 1dze, 1tn5, 3nsb, 2brd, 1cwq, 3utv, 1tn0, 3utw, 3utx, 4fpd, 3uty, 1brx, 1fbb, 1brr, 1p8i, 1fbk, 1ucq, 4hyx, 1p8u, 1f4z, 1ixf, 3vi0, 1qkp, 1qko, 1p8h, 1qm8, 4md2, 2zfe, 4md1, 1iw6, 3ns0, 1c3w, 1bm1, 1k…
TLXFMVLDXXA	TA10	GTXLMLIGTXY	GY10	6	0	[2z55, 1uaz, 3wqj, 1vgo, 2ei4]
TVVMLAGFAXA	TA10	GAVAFXGLVYY	GY10	3	4	[4gyc, 3qdc, 3qap, 2ksy, 1jgj, 1h2s]
TXLVPGIASAA	TA10	GTXLMLIGTXY	GY10	1	0	[2z55, 1vgo, 1uaz, 2ei4]
TXLVPAIAFTA	TA10	GTXXMXLXXXY	GY10	1	0	[1pxs]
TXLVPAIAFTA	TA10	LXTAXXGLGXL	LL10	1	0	[1pxs]
TLXFMVLDXXA	TA10	LWLXXGXLXXL	LL10	6	0	[1uaz, 3wqj, 1vgo, 2ei4]
TXLVPGIASAA	TA10	LWLXXGXLXXL	LL10	1	0	[1vgo, 1uaz, 2ei4]
TLXFMVLDXXA	TA10	LXTAXXGLGXL	LL10	6	0	[1m0k, 1s8l, 1at9, 1e0p, 1s8j, 2i1x, 1r2n, 1r84, 1pxs, 1ap9, 1m0m, 1pxr, 4hwl, 1s54, 1s53, 1o0a, 1c8s, 3han, 3hao, 1kg9, 1c8r, 1kg8, 3hap, 3haq, 2wjk, 3har, 2wjl, 3has, 1q5j, 2zzl, 1kgb, 1q5i, 1f50, 1dze, 1tn5, 3nsb, 2brd, 1cwq, 3utv, 1tn0, 3utw, 3utx, 4fpd, 3uty, 1brx, 1fbb, 1brr, 1p8i, 1fbk, 1ucq, 4hyx, 1p8u, 1f4z, 1ixf, 3vi0, 1qkp, 1qko, 1p8h, 1qm8, 4md2, 2zfe, 4md1, 1iw6, 3ns0, 1c3w, 1bm1, 1k…
TXLVPAIAFTA	TA10	LFXXXXXXXXL	LL10	1	2	[1pxs]
TLXFMVLDXXA	TA10	LNIXTLLFMVL	LL10	6	6	[1r2n, 1r84, 3utv]
TXLVPGIASAA	TA10	LFXXXXXXXXL	LL10	1	2	[2z55, 1vgo]
TXLVPAIAFTA	TA10	LDVSXKVGXGL	LL10	1	6	[1pxs]
TVVMLAGFAXA	TA10	LXTPLIVXFLG	LG10	3	2	[4gyc, 3qdc, 3qap, 2ksy, 1jgj]
TLXFMVLDXXA	TA10	LXXGTLXMLXG	LG10	6	0	[2z55, 1uaz, 3wqj, 1vgo, 2ei4]
TLXFMVLDXXA	TA10	LXLGTALXXLG	LG10	6	0	[1m0k, 1s8l, 1at9, 1e0p, 1s8j, 2i1x, 1r2n, 1r84, 1pxs, 1ap9, 1m0m, 1pxr, 4hwl, 1s54, 1s53, 1o0a, 1c8s, 3han, 3hao, 1kg9, 1c8r, 1kg8, 3hap, 3haq, 2wjk, 3har, 2wjl, 3has, 1q5j, 2zzl, 1kgb, 1q5i, 1f50, 1dze, 1tn5, 3nsb, 2brd, 1cwq, 3utv, 1tn0, 3utw, 3utx, 4fpd, 3uty, 1brx, 1fbb, 1brr, 1p8i, 1fbk, 1ucq, 4hyx, 1p8u, 1f4z, 1ixf, 3vi0, 1qkp, 1qko, 1p8h, 1qm8, 4md2, 2zfe, 4md1, 1iw6, 3ns0, 1c3w, 1bm1, 1k…
TXLVPAIAFTA	TA10	LXLGTALXXLG	LG10	1	0	[1pxs]
TVVMLAGFAXA	TA10	LFGMGAVXFXG	LG10	3	4	[4gyc, 3qdc, 3qap, 2ksy, 1jgj, 1h2s]
TXLVPGIASAA	TA10	LXXGTLXMLXG	LG10	1	0	[2z55, 1vgo, 1uaz, 2ei4]
TXLVPGIASAA	TA10	LXGTFYFIARG	LG10	1	0	[2z55, 1vgo]
TXLVPGIASAA	TA10	TXLMLIGTXYF	TF10	1	0	[2z55, 1vgo, 1uaz, 2ei4]
TLXFMVLDXXA	TA10	TXXMXLGXXYF	TF10	6	0	[1m0k, 1s8l, 1at9, 1e0p, 1s8j, 2i1x, 1r2n, 1r84, 1pxs, 1ap9, 1m0m, 1pxr, 4hwl, 1s54, 1s53, 1o0a, 1c8s, 3han, 3hao, 1kg9, 1c8r, 1kg8, 3hap, 3haq, 2wjk, 3har, 2wjl, 3has, 1q5j, 2zzl, 1kgb, 1q5i, 1f50, 1dze, 1tn5, 3nsb, 2brd, 1cwq, 3utv, 1tn0, 3utw, 3utx, 4fpd, 3uty, 1brx, 1fbb, 1brr, 1p8i, 1fbk, 1ucq, 4hyx, 1p8u, 1f4z, 1ixf, 3vi0, 1qkp, 1qko, 1p8h, 1qm8, 4md2, 2zfe, 4md1, 1iw6, 3ns0, 1c3w, 1bm1, 1k…
TXLVPAIAFTA	TA10	TXXMXLGXXYF	TF10	1	0	[1pxs]
TLXFMVLDXXA	TA10	TXLMLIGTXYF	TF10	6	0	[2z55, 1uaz, 3wqj, 1vgo, 2ei4]
TXLVPAIAFTA	TA10	MGLGXLYFLVK	MK10	1	0	[1pxs]
TLXFMVLDXXA	TA10	MGLGXLYFLVK	MK10	6	0	[1m0k, 1s8l, 1at9, 1e0p, 1s8j, 1r2n, 1r84, 1pxs, 1ap9, 1pxr, 4hwl, 1s53, 1o0a, 3han, 3hao, 1kg9, 1kg8, 3hap, 3haq, 2wjk, 3har, 2wjl, 3has, 1q5j, 1q5i, 1f50, 1tn5, 3nsb, 1cwq, 1tn0, 3utw, 3utx, 4fpd, 3uty, 1brx, 1brr, 1p8i, 1fbk, 1ucq, 4hyx, 1f4z, 3vi0, 1qkp, 1qko, 1p8h, 4md2, 4md1, 3ns0, 1c3w, 1bm1, 1kme, 2ntu, 2ntw, 1s52, 1s51, 1py6, 4ov0, 2i20, 1vjm, 1qhj, 3mbv, 1x0i, 1x0k, 1xji]
TXLVPAIAFTA	TA10	LGXLYFLVXGM	LM10	1	0	[1pxs]
TVVMLAGFAXA	TA10	LGLVYYLVGPM	LM10	3	4	[4gyc, 3qdc, 3qap]
TLXFMVLDXXA	TA10	IGTLLMLIGXF	IF10	6	0	[2z55, 1uaz, 3wqj, 1vgo, 2ei4]
TXLVPGIASAA	TA10	IGTLLMLIGXF	IF10	1	0	[2z55, 1vgo, 1uaz, 2ei4]
TXLVPGIASAA	TA10	GTXYFIARGWG	GG10	1	0	[1vgo]
TXLVPAIAFTA	TA10	GLGXXYFLVKG	GG10	1	0	[1pxs]
TAAMLYILYVA	TA10	GTXLAXVGADG	GG10	4	3	[3has]
TXLVPAIAFTA	TA10	GXXYFLVKGMG	GG10	1	0	[1pxs]
TLXFMVLDXXA	TA10	GLGXXYFLVKG	GG10	6	0	[1s8l, 1at9, 1e0p, 1s8j, 1r2n, 1r84, 1pxs, 1ap9, 1pxr, 4hwl, 1s53, 1o0a, 3han, 3hao, 1kg9, 1kg8, 3hap, 3haq, 2wjk, 3har, 2wjl, 3has, 1q5j, 1q5i, 1f50, 1tn5, 3nsb, 1tn0, 3utw, 3utx, 4fpd, 3uty, 1brx, 1fbk, 1ucq, 4hyx, 1f4z, 1qkp, 1qko, 1p8h, 4md2, 4md1, 3ns0, 1c3w, 1bm1, 1kme, 2ntu, 2ntw, 1s51, 1py6, 4ov0, 2i20, 1vjm, 3mbv, 1x0i, 1x0k, 1xji]
TVVMLAGFAXA	TA10	ALFGMGAVAFI	AI10	3	4	[2ksy, 1jgj]
TLXFMVLDXXA	TA10	AVLWTAYPILW	AW10	6	5	[2z55, 3wqj, 1vgo, 2ei4]
TLXFMVLDXXA	TA10	KXLRNVTVVLW	KW10	6	5	[1brx, 1s8l, 1e0p, 1s8j, 1r2n, 1r84, 4hyx, 1f4z, 1pxs, 1pxr, 4hwl, 1qkp, 1qko, 1s54, 1s53, 1o0a, 3han, 3hao, 3hap, 3haq, 2wjk, 3har, 2wjl, 3has, 1c3w, 1bm1, 1q5i, 1kme, 2ntu, 2ntw, 1s52, 1s51, 1py6, 2i20, 1vjm, 1tn5, 1x0i, 1x0k, 3utv, 1tn0, 3utw, 3utx, 1xji, 3uty]
TVVMLAGFAXA	TA10	ILTTPLIVYFL	IL10	3	2	[4gyc, 3qdc, 3qap, 2ksy, 1jgj]
TAAMLYILYVA	TA10	IMIGTGLVXAL	IL10	4	3	[3has]
TLXFMVLDXXA	TA10	ALXTALMGLGA	AA10	6	0	[1s54]
TXLVPGIASAA	TA10	AXWLFTTXLXL	AL10	1	2	[2z55, 1vgo, 1uaz, 2ei4]
TXLVPAIAFTA	TA10	AXWLFTTXLXL	AL10	1	2	[1pxs]
TLXFMVLDXXA	TA10	AXSXAAXLYXL	AL10	6	4	[1m0k, 1s8l, 1at9, 1e0p, 1s8j, 2i1x, 1r2n, 1r84, 1pxs, 1ap9, 1m0m, 1pxr, 4hwl, 1s54, 1s53, 1o0a, 1c8s, 3han, 3hao, 1kg9, 1c8r, 1kg8, 3hap, 2wjk, 2wjl, 3has, 1q5j, 2zzl, 1kgb, 1q5i, 1f50, 1dze, 1tn5, 3nsb, 2brd, 1cwq, 3utv, 1tn0, 3utw, 3utx, 4fpd, 3uty, 1brx, 1fbb, 1brr, 1p8i, 1fbk, 1ucq, 4hyx, 1p8u, 1f4z, 1ixf, 3vi0, 1qkp, 1qko, 1p8h, 1qm8, 4md2, 2zfe, 4md1, 1iw6, 3ns0, 1c3w, 1bm1, 1kme, 2ntu, 2n…
TVVMLAGFAXA	TA10	AXAFXGLVYYL	AL10	3	4	[4gyc, 3qdc, 3qap, 2ksy, 1jgj]
TLXFMVLDXXA	TA10	ALXGLXXLYXL	AL10	6	0	[1m0k, 1s8l, 1at9, 1e0p, 1s8j, 2i1x, 1r2n, 1r84, 1pxs, 1ap9, 1m0m, 1pxr, 4hwl, 1s53, 1o0a, 1c8s, 3han, 3hao, 1kg9, 1c8r, 1kg8, 3hap, 3haq, 2wjk, 3har, 2wjl, 3has, 1q5j, 2zzl, 1kgb, 1q5i, 1f50, 1dze, 1tn5, 3nsb, 2brd, 1cwq, 3utv, 1tn0, 3utw, 3utx, 4fpd, 3uty, 1brx, 1fbb, 1brr, 1p8i, 1fbk, 1ucq, 4hyx, 1p8u, 1f4z, 1ixf, 3vi0, 1qkp, 1qko, 1p8h, 1qm8, 4md2, 2zfe, 4md1, 1iw6, 3ns0, 1c3w, 1bm1, 1kme, 2n…
TXLVPAIAFTA	TA10	ALXGLXXLYXL	AL10	1	0	[1pxs]
TXLVPGIASAA	TA10	DWLFTTXLXXL	DL10	1	2	[2z55, 1vgo, 2ei4]
TXLVPAIAFTA	TA10	DWLFTTXLXXL	DL10	1	2	[1pxs]
TAAMLYILYVA	TA10	TILAXVGADGI	TI10	4	3	[3has]
TVVMLAGFAXA	TA10	AFXGLVYYLVG	AG10	3	4	[4gyc, 3qdc, 3qap, 2ksy, 1jgj]
TAAMLYILYVA	TA10	AXXXADGIMIG	AG10	4	3	[3has]
TAAMLYILYVA	TA10	IXAXVGADGIM	IM10	4	3	[3has]
TLXFMVLDXXA	TA10	ALGTALXXXGV	AV10	6	0	[1s52]
TAAMLYILYVA	TA10	ADGIMIGTGLV	AV10	4	3	[3has]
TXLVPGIASAA	TA10	AFXVLDVTAKV	AV10	1	6	[2z55, 1vgo, 2ei4]
TAAMLYILYVA	TA10	DXIMIXTGLXG	DG10	4	3	[3has]
TAAMLYILYVA	TA10	LVGXDGIMIXT	LT10	4	3	[3has]
TXLVPGIASAA	TA10	ARYXXWLFTTP	AP10	1	2	[2z55, 1vgo, 1uaz, 2ei4]
TLXFMVLDXXA	TA10	ALVXVLWTAYP	AP10	6	5	[2z55, 1uaz, 1vgo, 2ei4]
TXLVPAIAFTA	TA10	ARYXXWLFTTP	AP10	1	2	[1pxs]
TXLVPAIAFTA	TA10	WLFTTXLXXXD	WD10	1	2	[1pxs]
TXLVPGIASAA	TA10	WLFTTXLXXXD	WD10	1	2	[2z55, 1vgo, 2ei4]
TXLVPGIASAA	TA10	MLIGTFYFIAR	MR10	1	0	[2z55, 1vgo, 2ei4]
TXLVPAIAFTA	TA10	WXXYAXWLXTT	WT10	1	2	[1pxs]
TLXFMVLDXXA	TA10	AXXLYXLYXXF	AF10	6	4	[1m0k, 1s8l, 1at9, 1e0p, 1s8j, 1r2n, 1r84, 1pxs, 1ap9, 1pxr, 4hwl, 1s54, 1s53, 1o0a, 3han, 3hao, 1kg9, 1kg8, 3hap, 2wjk, 2wjl, 1q5j, 1q5i, 1f50, 1tn5, 3nsb, 1cwq, 3utv, 1tn0, 3utw, 3utx, 4fpd, 3uty, 1brx, 1brr, 1p8i, 1fbk, 1ucq, 4hyx, 1f4z, 3vi0, 1qkp, 1qko, 1p8h, 4md2, 2zfe, 4md1, 1iw6, 3ns0, 1c3w, 1bm1, 1kme, 2ntu, 2ntw, 1s52, 1s51, 1py6, 4ov0, 1iw9, 2i20, 1vjm, 1x0s, 3mbv, 1x0i, 1x0k, 1xji]
TXLVPAIAFTA	TA10	YAXWLXTXXLL	YL10	1	2	[1pxs]
TXLVPGIASAA	TA10	YAXWLXTXXLL	YL10	1	2	[2z55, 1vgo, 1uaz, 2ei4]
TXLVPGIASAA	TA10	FTTXLLXLXLA	FA10	1	2	[2z55, 1vgo]
TXLVPAIAFTA	TA10	FTTXLLXLXLA	FA10	1	2	[1pxs]
TXLVPGIASAA	TA10	RYAXWLXTXXL	RL10	1	2	[2z55, 1vgo, 1uaz, 2ei4]
TVVMLAGFAXA	TA10	RYXXWXLTXXL	RL10	3	2	[3qdc, 3qap, 2ksy, 1jgj, 1h2s]
TXLVPAIAFTA	TA10	RYAXWLXTXXL	RL10	1	2	[1pxs]
TLXFMVLDXXA	TA10	STAAMLYXLXV	SV10	6	4	[1m0k, 1s8l, 1at9, 1e0p, 1s8j, 1r2n, 1r84, 1pxs, 1ap9, 1pxr, 4hwl, 1s54, 1s53, 1o0a, 3han, 3hao, 1kg9, 1kg8, 3hap, 2wjk, 2wjl, 3has, 1q5j, 2zzl, 1q5i, 1f50, 1tn5, 3nsb, 2brd, 1cwq, 3utv, 1tn0, 3utw, 3utx, 4fpd, 3uty, 1brx, 1brr, 1p8i, 1fbk, 1ucq, 4hyx, 1f4z, 1ixf, 3vi0, 1qkp, 1qko, 1p8h, 1qm8, 4md2, 2zfe, 4md1, 1iw6, 3ns0, 1c3w, 1bm1, 1kme, 2ntu, 2ntw, 1s52, 1s51, 1py6, 4ov0, 1iw9, 2i20, 1vjm, 1x…
TAAMLYILYVA	TA10	DXGTXLAXVGA	DA10	4	3	[3has]
TVVMLAGFAXA	TA10	VPRYIDWXLTT	VT10	3	2	[2ksy, 1jgj]
TXLVPGIASAA	TA10	LDVXAKVGFXF	LF10	1	6	[2z55, 1vgo, 1uaz, 2ei4]
TLXFMVLDXXA	TA10	TXLVAVLWTAY	TY10	6	5	[2z55, 1vgo, 2ei4]
TLXFMVLDXXA	TA10	WWAISTAAXLY	WY10	6	4	[1m0k, 1s8l, 1at9, 1e0p, 1s8j, 2i1x, 1r2n, 1r84, 1pxs, 1ap9, 1m0m, 1pxr, 4hwl, 1s54, 1s53, 1o0a, 1c8s, 3han, 3hao, 1kg9, 1c8r, 1kg8, 3hap, 3haq, 2wjk, 3har, 2wjl, 3has, 1q5j, 2zzl, 1kgb, 1q5i, 1f50, 1dze, 1tn5, 3nsb, 2brd, 1cwq, 3utv, 1tn0, 3utw, 3utx, 4fpd, 3uty, 1brx, 1fbb, 1brr, 1p8i, 1fbk, 1ucq, 4hyx, 1p8u, 1f4z, 1ixf, 3vi0, 1qkp, 1qko, 1p8h, 1qm8, 4md2, 2zfe, 4md1, 1iw6, 3ns0, 1c3w, 1bm1, 1k…
TVVMLAGFAXA	TA10	RYALFGMGAVA	RA10	3	4	[3qdc, 3qap, 2ksy, 1jgj]
TLXFMVLDXXA	TA10	ALGTALMGLGS	AS10	6	0	[1s51]
TVVMLAGFAXA	TA10	GMXAVAFXGLV	GV10	3	4	[4gyc, 3qdc, 3qap, 2ksy, 1jgj, 1h2s]
TLXFMVLDXXA	TA10	VLWTAYPIXXI	VI10	6	5	[2z55, 1uaz, 3wqj, 1vgo, 2ei4]
TLXFMVLDXXA	TA10	NVTVVLWSAYA	NA10	6	5	[1q5i]
TAAMLYILYVA	TA10	SAYXVVWLIGS	SS10	4	5	[3has]
TLXFMVLDXXA	TA10	SAYXVVWLIGS	SS10	6	5	[1brx, 1at9, 1fbb, 1bm1, 1q5i, 1brr, 1s52, 1r2n, 1r84, 1ap9, 1pxr, 4hwl, 3han, 2brd, 3hap, 3utv, 1tn0, 3har, 3utx, 1xji, 3has, 3uty]
TAAMLYILYVA	TA10	AYXVVWLIGSE	AE10	4	5	[3has]
TLXFMVLDXXA	TA10	AYXVVWLIGSE	AE10	6	5	[1at9, 1fbb, 1q5i, 1brr, 1s52, 1r2n, 1r84, 1ap9, 1pxr, 4hwl, 3han, 2brd, 3hap, 3utv, 1tn0, 3har, 3utx, 1xji, 3has, 3uty]
TXLVPGIASAA	TA10	TLWLGIGTLLM	TM10	1	0	[1uaz]
TLXFMVLDXXA	TA10	TLWLGIGTLLM	TM10	6	0	[1uaz]
TLXFMVLDXXA	TA10	YXVVWLIGSEG	YG10	6	5	[1fbb, 1q5i, 1brr, 1s52, 1r2n, 1r84, 1ap9, 1pxr, 4hwl, 3han, 2brd, 3hap, 3utv, 1tn0, 3har, 3utx, 1xji, 3has, 3uty]
TAAMLYILYVA	TA10	YXVVWLIGSEG	YG10	4	5	[3has]
TLXFMVLDXXA	TA10	NIETLLFMVLD	ND10	6	6	[1brr, 1s52, 1r2n, 1r84, 4hyx, 4hwl, 1qkp, 3han, 3hap, 3utv, 3haq, 3utw, 3har, 3utx, 1xji, 3has, 3uty]
TVVMLAGFAXA	TA10	PLIVYFLGLLA	PA10	3	2	[3qdc]
TLXFMVLDXXA	TA10	PVVWLIGSEGA	PA10	6	5	[1fbb, 1brr, 2brd]
TLXFMVLDXXA	TA10	PEWIWLALGTA	PA10	6	0	[3utv]
TLXFMVLDXXA	TA10	FKVLRNVTVVL	FL10	6	5	[1s8l, 1e0p, 1s8j, 1pxs, 1pxr, 4hwl, 1qkp, 1qko, 1s54, 1s53, 3hao, 3haq, 3har, 2wjl, 3has, 1c3w, 1q5i, 1kme, 2ntu, 2ntw, 1s52, 1s51, 1py6, 2i20, 1vjm, 1tn5, 1x0k, 1tn0, 3utx, 3uty]
TVVMLAGFAXA	TA10	FGMGAVAXXXL	FL10	3	4	[4gyc, 3qdc, 3qap, 2ksy, 1jgj, 1h2s]
TVVMLAGFAXA	TA10	FXGLVYYLVGP	FP10	3	4	[4gyc, 3qdc, 3qap, 2ksy, 1jgj]
TLXFMVLDXXA	TA10	GIGTLLMLIGT	GT10	6	0	[2z55, 1uaz, 3wqj, 1vgo, 2ei4]
TVVMLAGFAXA	TA10	GLVYYLVGPMT	GT10	3	4	[4gyc, 3qdc, 3qap, 2ksy, 1jgj]
TXLVPGIASAA	TA10	GIGTLLMLIGT	GT10	1	0	[2z55, 1vgo, 1uaz, 2ei4]
TXLVPGIASAA	TA10	IGTFYFIARGW	IW10	1	0	[2z55, 1vgo]
TXLVPGIASAA	TA10	DVTAKVGFGFV	DV10	1	6	[2z55, 1vgo, 2ei4]
TVVMLAGFAXA	TA10	PRYIXWILTTP	PP10	3	2	[3qdc, 3qap, 2ksy, 1jgj, 1h2s]
TVVMLAGFAXA	TA10	DWILTTPLIVY	DY10	3	2	[3qdc, 3qap, 2ksy, 1jgj, 1h2s]
TVVMLAGFAXA	TA10	WILTTPLIVYF	WF10	3	2	[4gyc, 3qdc, 3qap, 2ksy, 1jgj]
TXLVPGIASAA	TA10	TAKVGFGFXLL	TL10	1	6	[2z55, 1vgo]
TXLVPAIAFTA	TA10	TXPLXXXXLXL	TL10	1	2	[1pxs]
TXLVPGIASAA	TA10	TXPLXXXXLXL	TL10	1	2	[1vgo]
TVVMLAGFAXA	TA10	TXPXIVYXLXL	TL10	3	2	[4gyc, 3qdc, 3qap, 2ksy, 1jgj]
TLXFMVLDXXA	TA10	TAAMLXXLXXL	TL10	6	4	[1m0k, 1s8l, 1at9, 1e0p, 1s8j, 1r2n, 1r84, 1pxs, 1ap9, 1pxr, 4hwl, 1s54, 1s53, 1o0a, 3han, 3hao, 1kg9, 1kg8, 3hap, 2wjk, 2wjl, 1q5j, 2zzl, 1q5i, 1f50, 1tn5, 3nsb, 1cwq, 3utv, 1tn0, 3utw, 3utx, 4fpd, 3uty, 1brx, 1brr, 1p8i, 1fbk, 1ucq, 4hyx, 1f4z, 1ixf, 3vi0, 1qkp, 1qko, 1p8h, 1qm8, 4md2, 2zfe, 4md1, 1iw6, 3ns0, 1c3w, 1bm1, 1kme, 2ntu, 2ntw, 1s52, 1s51, 1py6, 4ov0, 1iw9, 2i20, 1vjm, 1x0s, 1qhj, 3m…
TLXFMVLDXXA	TA10	EWIWLALGTAL	EL10	6	0	[4hwl, 1s52, 1r2n, 1r84, 3utv]
TLXFMVLDXXA	TA10	RPEWIWLALGT	RT10	6	0	[3utv]
TXLVPGIASAA	TA10	KVGFGFVLLRS	KS10	1	6	[1vgo]
TXLVPAIAFTA	TA10	KVGFGLILLRS	KS10	1	6	[1pxs]
TVVMLAGFAXA	TA10	YALFGMGAVAF	YF10	3	4	[4gyc, 3qdc, 3qap, 2ksy, 1jgj, 1h2s]
TVVMLAGFAXA	TA10	MGAVAFXGLXY	MY10	3	4	[4gyc, 3qdc, 3qap, 2ksy, 1jgj, 1h2s]
TLXFMVLDXXA	TA10	NTLTALVAVLW	NW10	6	5	[1vgo]
TLXFMVLDXXA	TA10	TLTALVAVLWT	TT10	6	5	[2z55, 1vgo]
TLXFMVLDXXA	TA10	VPLNIETLLFM	VM10	6	6	[1r2n, 1r84]
TAAMLYILYVA	TA10	QGTILAXVGAD	QD10	4	3	[3has]
TLXFMVLDXXA	TA10	PLNIETLLFMV	PV10	6	6	[1r2n, 1r84, 3utv]
TVVMLAGFAXA	TA10	FXPRYIDWILT	FT10	3	2	[3qdc, 3qap, 2ksy, 1jgj]
LXFMVLDVXXK	LK10	VVWLIGSEGAG	VG10	6	5	[2brd]
LXFMVLDVXXK	LK10	VLRNVTVVLWS	VS10	6	5	[1s8l, 1at9, 1e0p, 1s8j, 1r2n, 1r84, 1pxs, 1jv7, 1jv6, 1pxr, 4hwl, 1s54, 1s53, 1o0a, 3han, 3hao, 1kg8, 3hap, 3haq, 2wjk, 3har, 2wjl, 3has, 1q5i, 1tn5, 3utv, 1tn0, 3utw, 3utx, 4fpd, 3uty, 1brx, 4hyx, 1f4z, 1qkp, 1qko, 1c3w, 1bm1, 1kme, 2ntu, 2ntw, 1s52, 1s51, 1py6, 4ov0, 2i20, 1vjm, 1x0i, 1x0k, 1xji]
LXFMVLDVXXK	LK10	VXXIAFTXXLS	VS10	6	1	[1m0k, 1s8l, 1at9, 1e0p, 1s8j, 2i1x, 1r2n, 1r84, 1jv7, 1ap9, 1m0m, 1jv6, 1m0l, 4hwl, 1s54, 1s53, 1o0a, 1c8s, 3hao, 1kg9, 1c8r, 1kg8, 3hap, 3haq, 2wjk, 3har, 2wjl, 3has, 1q5j, 2zzl, 1kgb, 1q5i, 1f50, 1dze, 1tn5, 3nsb, 2brd, 1cwq, 3utx, 4fpd, 1brx, 1fbb, 1brr, 1p8i, 1fbk, 1ucq, 4hyx, 1f4z, 1ixf, 3vi0, 1qkp, 1qko, 1p8h, 1qm8, 4md2, 2zfe, 4md1, 1iw6, 3ns0, 1c3w, 1bm1, 1kme, 2ntu, 2ntw, 1s52, 1s51, 1p…
LXFMVLDVXXK	LK10	LMGXXXLXFXV	LV10	6	0	[1m0k, 1s8l, 1at9, 1e0p, 1s8j, 1r2n, 1r84, 1pxs, 1jv7, 1ap9, 1jv6, 1pxr, 1m0l, 4hwl, 1s53, 1o0a, 3han, 3hao, 1kg9, 1kg8, 3hap, 3haq, 2wjk, 3har, 2wjl, 3has, 1q5j, 2zzl, 1q5i, 1f50, 1tn5, 3nsb, 2brd, 1cwq, 3utv, 1tn0, 3utw, 3utx, 4fpd, 3uty, 1brx, 1brr, 1p8i, 1fbk, 1ucq, 4hyx, 1f4z, 1ixf, 3vi0, 1qkp, 1qko, 1p8h, 1qm8, 4md2, 2zfe, 4md1, 1iw6, 3ns0, 1c3w, 1bm1, 1kme, 2ntu, 2ntw, 1s52, 1s51, 1py6, 4o…
LXFMVLDVXXK	LK10	VLWSAYXVXWL	VL10	6	5	[1m0k, 1s8l, 1at9, 1e0p, 1s8j, 2i1x, 1r2n, 1r84, 1pxs, 1ap9, 1m0m, 1pxr, 1m0l, 4hwl, 1s54, 1s53, 1o0a, 1c8s, 3han, 3hao, 1kg9, 1c8r, 1kg8, 3hap, 3haq, 2wjk, 3har, 2wjl, 3has, 1q5j, 2zzl, 1kgb, 1q5i, 1f50, 1dze, 1tn5, 3nsb, 2brd, 1cwq, 3utv, 1tn0, 3utw, 3utx, 4fpd, 3uty, 1brx, 1fbb, 1brr, 1p8i, 1fbk, 1ucq, 4hyx, 1p8u, 1f4z, 1ixf, 3vi0, 1qkp, 1qko, 1p8h, 1qm8, 4md2, 2zfe, 4md1, 1iw6, 3ns0, 1c3w, 1b…
LXFMVLDVXXK	LK10	VXVLXXAYPIL	VL10	6	5	[1uaz]
LXFMVLDVXXK	LK10	LRNVTVVLWXA	LA10	6	5	[1s8l, 1at9, 1e0p, 1s8j, 1r2n, 1r84, 1pxs, 1jv7, 1ap9, 1jv6, 1pxr, 4hwl, 1s54, 1s53, 1o0a, 3han, 3hao, 1kg9, 1kg8, 3hap, 3haq, 2wjk, 3har, 2wjl, 3has, 1q5j, 1q5i, 1f50, 1tn5, 3nsb, 3utv, 1tn0, 3utw, 3utx, 4fpd, 3uty, 1brx, 1brr, 1fbk, 1ucq, 4hyx, 1f4z, 1qkp, 1qko, 1p8h, 4md2, 4md1, 3ns0, 1c3w, 1bm1, 1kme, 2ntu, 2ntw, 1s52, 1s51, 1py6, 4ov0, 2i20, 1vjm, 3mbv, 1x0i, 1x0k, 1xji]
LXFMVLDVXXK	LK10	NXTVVLWSAYP	NP10	6	5	[1m0k, 1s8l, 1at9, 1e0p, 1s8j, 1r2n, 1r84, 1pxs, 1jv7, 1ap9, 1jv6, 1pxr, 1m0l, 4hwl, 1s54, 1s53, 1o0a, 3han, 3hao, 1kg9, 1kg8, 3hap, 3haq, 2wjk, 3har, 2wjl, 3has, 1q5j, 2zzl, 1f50, 1tn5, 3nsb, 1cwq, 3utv, 1tn0, 3utw, 3utx, 4fpd, 3uty, 1brx, 1brr, 1p8i, 1fbk, 1ucq, 4hyx, 1f4z, 1ixf, 3vi0, 1qkp, 1qko, 1p8h, 1qm8, 4md2, 2zfe, 4md1, 1iw6, 3ns0, 1c3w, 1bm1, 1kme, 2ntu, 2ntw, 1s52, 1s51, 1py6, 4ov0, 1i…
LXFMVLDVXXK	LK10	RNXTVVLWSAY	RY10	6	5	[1m0k, 1s8l, 1at9, 1e0p, 1s8j, 1r2n, 1r84, 1pxs, 1jv7, 1ap9, 1jv6, 1pxr, 1m0l, 4hwl, 1s54, 1s53, 1o0a, 3han, 3hao, 1kg9, 1kg8, 3hap, 3haq, 2wjk, 3har, 2wjl, 3has, 1q5j, 2zzl, 1q5i, 1f50, 1tn5, 3nsb, 1cwq, 3utv, 1tn0, 3utw, 3utx, 4fpd, 3uty, 1brx, 1brr, 1p8i, 1fbk, 1ucq, 4hyx, 1f4z, 1ixf, 3vi0, 1qkp, 1qko, 1p8h, 1qm8, 4md2, 2zfe, 4md1, 1iw6, 3ns0, 1c3w, 1bm1, 1kme, 2ntu, 2ntw, 1s52, 1s51, 1py6, 4o…
LXFMVLDVXXK	LK10	TLYFLVKGMXV	TV10	6	0	[1vjm, 1tn5, 1bm1, 1q5i, 1s53, 1tn0, 2i20]
LXFMVLDVXXK	LK10	TVVXWSAYXXV	TV10	6	5	[1m0k, 1s8l, 1at9, 1e0p, 1s8j, 2i1x, 1r2n, 1r84, 1pxs, 1jv7, 1ap9, 1m0m, 1jv6, 1pxr, 1m0l, 4hwl, 1s54, 1s53, 1o0a, 1c8s, 3han, 3hao, 1kg9, 1c8r, 1kg8, 3hap, 3haq, 2wjk, 3har, 2wjl, 3has, 1q5j, 2zzl, 1kgb, 1q5i, 1f50, 1dze, 1tn5, 3nsb, 2brd, 1cwq, 3utv, 1tn0, 3utw, 3utx, 4fpd, 3uty, 1brx, 1fbb, 1brr, 1p8i, 1fbk, 1ucq, 4hyx, 1p8u, 1f4z, 1ixf, 3vi0, 1qkp, 1qko, 1p8h, 1qm8, 4md2, 2zfe, 4md1, 1iw6, 3n…
LXFMVLDVXXK	LK10	VTVVLWSAYXV	VV10	6	5	[1m0k, 1s8l, 1at9, 1e0p, 1s8j, 1r2n, 1r84, 1pxs, 1jv7, 1ap9, 1jv6, 1pxr, 1m0l, 4hwl, 1s54, 1s53, 1o0a, 3han, 3hao, 1kg9, 1kg8, 3hap, 3haq, 2wjk, 3har, 2wjl, 3has, 1q5j, 2zzl, 1q5i, 1f50, 1tn5, 3nsb, 1cwq, 3utv, 1tn0, 3utw, 3utx, 4fpd, 3uty, 1brx, 1brr, 1p8i, 1fbk, 1ucq, 4hyx, 1f4z, 1ixf, 3vi0, 1qkp, 1qko, 1p8h, 1qm8, 4md2, 2zfe, 4md1, 1iw6, 3ns0, 1c3w, 1bm1, 1kme, 2ntu, 2ntw, 1s52, 1s51, 1py6, 4o…
LXFMVLDVXXK	LK10	WIWLALGTALM	WM10	6	0	[1r2n, 1r84, 1pxs, 1ap9, 1pxr, 4hwl, 1s54, 1s53, 3han, 3hao, 1c8r, 3hap, 3haq, 2wjk, 3har, 3has, 1q5j, 1kgb, 1q5i, 1tn5, 3nsb, 3utv, 1tn0, 3utw, 3utx, 3uty, 1fbb, 1brr, 1fbk, 1ucq, 4hyx, 1ixf, 3vi0, 1qkp, 1qko, 1p8h, 4md2, 4md1, 3ns0, 1kme, 2ntw, 1s52, 1s51, 1py6, 4ov0, 1iw9, 3vhz, 3mbv, 1xji]
LXFMVLDVXXK	LK10	VXXWSAYXXVW	VW10	6	5	[1m0k, 1s8l, 1at9, 1e0p, 1s8j, 2i1x, 1r2n, 1r84, 1pxs, 1jv7, 1ap9, 1m0m, 1jv6, 1pxr, 1m0l, 4hwl, 1s54, 1s53, 1o0a, 1c8s, 3han, 3hao, 1kg9, 1c8r, 1kg8, 3hap, 3haq, 2wjk, 3har, 2wjl, 3has, 1q5j, 2zzl, 1kgb, 1q5i, 1f50, 1dze, 1tn5, 3nsb, 2brd, 1cwq, 3utv, 1tn0, 3utw, 3utx, 4fpd, 3uty, 1brx, 1fbb, 1brr, 1p8i, 1fbk, 1ucq, 4hyx, 1p8u, 1f4z, 1ixf, 3vi0, 1qkp, 1qko, 1p8h, 1qm8, 4md2, 2zfe, 4md1, 1iw6, 3n…
LXFMVLDVXXK	LK10	WLXLGTALMGL	WL10	6	0	[1m0k, 1s8l, 1at9, 1e0p, 1s8j, 2i1x, 1r2n, 1r84, 1pxs, 1jv7, 1ap9, 1m0m, 1jv6, 1pxr, 4hwl, 1s54, 1s53, 1o0a, 1c8s, 3han, 3hao, 1kg9, 1c8r, 1kg8, 3hap, 3haq, 2wjk, 3har, 2wjl, 3has, 1q5j, 2zzl, 1kgb, 1q5i, 1f50, 1dze, 1tn5, 3nsb, 2brd, 3utv, 1tn0, 3utw, 3utx, 4fpd, 3uty, 1brx, 1fbb, 1brr, 1p8i, 1fbk, 1ucq, 4hyx, 1p8u, 1f4z, 1ixf, 3vi0, 1qkp, 1qko, 1p8h, 1qm8, 4md2, 2zfe, 4md1, 1iw6, 3ns0, 1c3w, 1b…
LXFMVLDVXXK	LK10	IWLALGTALMG	IG10	6	0	[1s8l, 1at9, 1s8j, 2i1x, 1r2n, 1r84, 1pxs, 1ap9, 1m0m, 1pxr, 4hwl, 1s54, 1s53, 1o0a, 3han, 3hao, 1kg9, 1c8r, 1kg8, 3hap, 3haq, 2wjk, 3har, 2wjl, 3has, 1q5j, 2zzl, 1kgb, 1q5i, 1f50, 1tn5, 3nsb, 2brd, 3utv, 1tn0, 3utw, 3utx, 4fpd, 3uty, 1brx, 1fbb, 1brr, 1fbk, 1ucq, 4hyx, 1f4z, 1ixf, 3vi0, 1qkp, 1qko, 1p8h, 4md2, 4md1, 3ns0, 1c3w, 1bm1, 1kme, 2ntu, 2ntw, 1s52, 1s51, 1py6, 4ov0, 1iw9, 3vhz, 2i20, 2i…
LXFMVLDVXXK	LK10	WXAYXVVWXXG	WG10	6	5	[1m0k, 1at9, 1e0p, 2i1x, 1r2n, 1r84, 1pxs, 1ap9, 1m0m, 1pxr, 4hwl, 1s54, 1s53, 1o0a, 1c8s, 3han, 3hao, 1kg9, 1c8r, 1kg8, 3hap, 3haq, 2wjk, 3har, 2wjl, 3has, 1q5j, 2zzl, 1kgb, 1q5i, 1f50, 1dze, 1tn5, 3nsb, 2brd, 3utv, 1tn0, 3utw, 3utx, 4fpd, 3uty, 1brx, 1fbb, 1brr, 1p8i, 1fbk, 1ucq, 4hyx, 1p8u, 1f4z, 1ixf, 3vi0, 1qkp, 1qko, 1p8h, 1qm8, 4md2, 2zfe, 4md1, 1iw6, 3ns0, 1c3w, 1bm1, 1kme, 2ntu, 2ntw, 1s…
LXFMVLDVXXK	LK10	WXAYPIXWXXG	WG10	6	5	[1uaz]
LXFMVLDVXXK	LK10	GTXXMXLXXXY	GY10	6	0	[1m0k, 1s8l, 1at9, 1e0p, 1s8j, 2i1x, 1r2n, 1r84, 1pxs, 1jv7, 1ap9, 1m0m, 1jv6, 1pxr, 1m0l, 4hwl, 1s54, 1s53, 1o0a, 1c8s, 3han, 3hao, 1kg9, 1c8r, 1kg8, 3hap, 3haq, 2wjk, 3har, 2wjl, 3has, 1q5j, 2zzl, 1kgb, 1q5i, 1f50, 1dze, 1tn5, 3nsb, 2brd, 1cwq, 3utv, 1tn0, 3utw, 3utx, 4fpd, 3uty, 1brx, 1fbb, 1brr, 1p8i, 1fbk, 1ucq, 4hyx, 1p8u, 1f4z, 1ixf, 3vi0, 1qkp, 1qko, 1p8h, 1qm8, 4md2, 2zfe, 4md1, 1iw6, 3n…
LXFMVLDVXXK	LK10	GTXLMLIGTXY	GY10	6	0	[1uaz]
LXFMVLDVXXK	LK10	LXXGTLXMLXG	LG10	6	0	[1uaz]
LXFMVLDVXXK	LK10	LXLGTALXXLG	LG10	6	0	[1m0k, 1s8l, 1at9, 1e0p, 1s8j, 2i1x, 1r2n, 1r84, 1pxs, 1jv7, 1ap9, 1m0m, 1jv6, 1pxr, 1m0l, 4hwl, 1s54, 1s53, 1o0a, 1c8s, 3han, 3hao, 1kg9, 1c8r, 1kg8, 3hap, 3haq, 2wjk, 3har, 2wjl, 3has, 1q5j, 2zzl, 1kgb, 1q5i, 1f50, 1dze, 1tn5, 3nsb, 2brd, 1cwq, 3utv, 1tn0, 3utw, 3utx, 4fpd, 3uty, 1brx, 1fbb, 1brr, 1p8i, 1fbk, 1ucq, 4hyx, 1p8u, 1f4z, 1ixf, 3vi0, 1qkp, 1qko, 1p8h, 1qm8, 4md2, 2zfe, 4md1, 1iw6, 3n…
LXFMVLDVXXK	LK10	MGLGXLYFLVK	MK10	6	0	[1m0k, 1s8l, 1at9, 1e0p, 1s8j, 1r2n, 1r84, 1pxs, 1jv7, 1ap9, 1jv6, 1pxr, 4hwl, 1s53, 1o0a, 3han, 3hao, 1kg9, 1kg8, 3hap, 3haq, 2wjk, 3har, 2wjl, 3has, 1q5j, 1q5i, 1f50, 1tn5, 3nsb, 1cwq, 1tn0, 3utw, 3utx, 4fpd, 3uty, 1brx, 1brr, 1p8i, 1fbk, 1ucq, 4hyx, 1f4z, 3vi0, 1qkp, 1qko, 1p8h, 4md2, 4md1, 3ns0, 1c3w, 1bm1, 1kme, 2ntu, 2ntw, 1s52, 1s51, 1py6, 4ov0, 2at9, 2i20, 1vjm, 1qhj, 3mbv, 1x0i, 1x0k, 1x…
LXFMVLDVXXK	LK10	TXLMLIGTXYF	TF10	6	0	[1uaz]
LXFMVLDVXXK	LK10	TXXMXLGXXYF	TF10	6	0	[1m0k, 1s8l, 1at9, 1e0p, 1s8j, 2i1x, 1r2n, 1r84, 1pxs, 1jv7, 1ap9, 1m0m, 1jv6, 1pxr, 1m0l, 4hwl, 1s54, 1s53, 1o0a, 1c8s, 3han, 3hao, 1kg9, 1c8r, 1kg8, 3hap, 3haq, 2wjk, 3har, 2wjl, 3has, 1q5j, 2zzl, 1kgb, 1q5i, 1f50, 1dze, 1tn5, 3nsb, 2brd, 1cwq, 3utv, 1tn0, 3utw, 3utx, 4fpd, 3uty, 1brx, 1fbb, 1brr, 1p8i, 1fbk, 1ucq, 4hyx, 1p8u, 1f4z, 1ixf, 3vi0, 1qkp, 1qko, 1p8h, 1qm8, 4md2, 2zfe, 4md1, 1iw6, 3n…
LXFMVLDVXXK	LK10	LXXXIAFTXXL	LL10	6	1	[1m0k, 1s8l, 1at9, 1e0p, 1s8j, 2i1x, 1r2n, 1r84, 1jv7, 1ap9, 1m0m, 1jv6, 1m0l, 4hwl, 1s54, 1s53, 1o0a, 1c8s, 3hao, 1kg9, 1c8r, 1kg8, 3hap, 3haq, 2wjk, 3har, 2wjl, 3has, 1q5j, 2zzl, 1kgb, 1q5i, 1f50, 1dze, 1tn5, 3nsb, 2brd, 1cwq, 3utx, 4fpd, 1brx, 1fbb, 1brr, 1p8i, 1fbk, 1ucq, 4hyx, 1f4z, 1ixf, 3vi0, 1qkp, 1qko, 1p8h, 1qm8, 4md2, 2zfe, 4md1, 1iw6, 3ns0, 1c3w, 1bm1, 1kme, 2ntu, 2ntw, 1s52, 1s51, 1p…
LXFMVLDVXXK	LK10	LNIXTLLFMVL	LL10	6	6	[1r2n, 1r84, 3utv]
LXFMVLDVXXK	LK10	LXTAXXGLGXL	LL10	6	0	[1m0k, 1s8l, 1at9, 1e0p, 1s8j, 2i1x, 1r2n, 1r84, 1pxs, 1jv7, 1ap9, 1m0m, 1jv6, 1pxr, 1m0l, 4hwl, 1s54, 1s53, 1o0a, 1c8s, 3han, 3hao, 1kg9, 1c8r, 1kg8, 3hap, 3haq, 2wjk, 3har, 2wjl, 3has, 1q5j, 2zzl, 1kgb, 1q5i, 1f50, 1dze, 1tn5, 3nsb, 2brd, 1cwq, 3utv, 1tn0, 3utw, 3utx, 4fpd, 3uty, 1brx, 1fbb, 1brr, 1p8i, 1fbk, 1ucq, 4hyx, 1p8u, 1f4z, 1ixf, 3vi0, 1qkp, 1qko, 1p8h, 1qm8, 4md2, 2zfe, 4md1, 1iw6, 3n…
LXFMVLDVXXK	LK10	LWLXXGXLXXL	LL10	6	0	[1uaz]
LXFMVLDVXXK	LK10	GLGXXYFLVKG	GG10	6	0	[1s8l, 1at9, 1e0p, 1s8j, 1r2n, 1r84, 1pxs, 1jv7, 1ap9, 1jv6, 1pxr, 4hwl, 1s53, 1o0a, 3han, 3hao, 1kg9, 1kg8, 3hap, 3haq, 2wjk, 3har, 2wjl, 3has, 1q5j, 1q5i, 1f50, 1tn5, 3nsb, 1tn0, 3utw, 3utx, 4fpd, 3uty, 1brx, 1fbk, 1ucq, 4hyx, 1f4z, 1qkp, 1qko, 1p8h, 4md2, 4md1, 3ns0, 1c3w, 1bm1, 1kme, 2ntu, 2ntw, 1s51, 1py6, 4ov0, 2i20, 1vjm, 3mbv, 1x0i, 1x0k, 1xji]
LXFMVLDVXXK	LK10	IGTLLMLIGXF	IF10	6	0	[1uaz]
LXFMVLDVXXK	LK10	KXLRNVTVVLW	KW10	6	5	[1brx, 1s8l, 1e0p, 1s8j, 1r2n, 1r84, 4hyx, 1f4z, 1pxs, 1jv7, 1jv6, 1pxr, 4hwl, 1qkp, 1qko, 1s54, 1s53, 1o0a, 3han, 3hao, 3hap, 3haq, 2wjk, 3har, 2wjl, 3has, 1c3w, 1bm1, 1q5i, 1kme, 2ntu, 2ntw, 1s52, 1s51, 1py6, 2i20, 1vjm, 1tn5, 1x0i, 1x0k, 3utv, 1tn0, 3utw, 3utx, 1xji, 3uty]
LXFMVLDVXXK	LK10	IAFTXXLSXLL	IL10	6	1	[1s8l, 1at9, 1e0p, 1s8j, 2i1x, 1r2n, 1r84, 1ap9, 1m0m, 1pxr, 4hwl, 1s54, 1s53, 1o0a, 1c8s, 3han, 3hao, 1kg9, 1c8r, 1kg8, 3hap, 3haq, 2wjk, 3har, 2wjl, 3has, 1q5j, 2zzl, 1kgb, 1q5i, 1f50, 1tn5, 3nsb, 2brd, 1tn0, 3utx, 4fpd, 3uty, 1brx, 1fbb, 1brr, 1fbk, 1ucq, 4hyx, 1p8u, 1f4z, 1ixf, 3vi0, 1qkp, 1qko, 1p8h, 4md2, 4md1, 3ns0, 1c3w, 1bm1, 1kme, 2ntu, 2ntw, 1s52, 1s51, 1py6, 4ov0, 1iw9, 3vhz, 2i20, 2i…
LXFMVLDVXXK	LK10	AXAFTXXLSML	AL10	6	1	[1m0k, 1s8l, 1at9, 1e0p, 1s8j, 2i1x, 1r2n, 1r84, 1jv7, 1ap9, 1m0m, 1jv6, 1pxr, 4hwl, 1s54, 1s53, 1o0a, 1c8s, 3han, 3hao, 1kg9, 1c8r, 1kg8, 3hap, 3haq, 2wjk, 3har, 2wjl, 3has, 1q5j, 2zzl, 1kgb, 1q5i, 1f50, 1dze, 1tn5, 3nsb, 2brd, 3utx, 4fpd, 3uty, 1brx, 1fbb, 1brr, 1p8i, 1fbk, 1ucq, 4hyx, 1p8u, 1f4z, 1ixf, 3vi0, 1qkp, 1qko, 1p8h, 1qm8, 4md2, 2zfe, 4md1, 1iw6, 3ns0, 1c3w, 1bm1, 1kme, 2ntu, 2ntw, 1s…
LXFMVLDVXXK	LK10	ALXGLXXLYXL	AL10	6	0	[1m0k, 1s8l, 1at9, 1e0p, 1s8j, 2i1x, 1r2n, 1r84, 1pxs, 1jv7, 1ap9, 1m0m, 1jv6, 1pxr, 1m0l, 4hwl, 1s53, 1o0a, 1c8s, 3han, 3hao, 1kg9, 1c8r, 1kg8, 3hap, 3haq, 2wjk, 3har, 2wjl, 3has, 1q5j, 2zzl, 1kgb, 1q5i, 1f50, 1dze, 1tn5, 3nsb, 2brd, 1cwq, 3utv, 1tn0, 3utw, 3utx, 4fpd, 3uty, 1brx, 1fbb, 1brr, 1p8i, 1fbk, 1ucq, 4hyx, 1p8u, 1f4z, 1ixf, 3vi0, 1qkp, 1qko, 1p8h, 1qm8, 4md2, 2zfe, 4md1, 1iw6, 3ns0, 1c…
LXFMVLDVXXK	LK10	AXSXAAXLYXL	AL10	6	4	[1m0k, 1s8l, 1at9, 1e0p, 1s8j, 2i1x, 1r2n, 1r84, 1pxs, 1jv7, 1ap9, 1m0m, 1jv6, 1pxr, 1m0l, 4hwl, 1s54, 1s53, 1o0a, 1c8s, 3han, 3hao, 1kg9, 1c8r, 1kg8, 3hap, 2wjk, 2wjl, 3has, 1q5j, 2zzl, 1kgb, 1q5i, 1f50, 1dze, 1tn5, 3nsb, 2brd, 1cwq, 3utv, 1tn0, 3utw, 3utx, 4fpd, 3uty, 1brx, 1fbb, 1brr, 1p8i, 1fbk, 1ucq, 4hyx, 1p8u, 1f4z, 1ixf, 3vi0, 1qkp, 1qko, 1p8h, 1qm8, 4md2, 2zfe, 4md1, 1iw6, 3ns0, 1c3w, 1b…
LXFMVLDVXXK	LK10	ALXTALMGLGA	AA10	6	0	[1s54]
LXFMVLDVXXK	LK10	AFTMXLSMXLG	AG10	6	1	[1brx, 1at9, 1bm1, 1kme, 1brr, 1s52, 1r2n, 1r84, 4hwl, 1qkp, 3han, 2brd, 3hap, 3har, 3utx, 1xji, 3has, 3uty]
LXFMVLDVXXK	LK10	ALGTALXXXGV	AV10	6	0	[1s52]
LXFMVLDVXXK	LK10	ALVXVLWTAYP	AP10	6	5	[1uaz]
LXFMVLDVXXK	LK10	AIXTLXXXXAF	AF10	6	1	[1m0k, 1s8l, 1at9, 1e0p, 1s8j, 1r2n, 1r84, 1pxs, 1jv7, 1ap9, 1jv6, 4hwl, 1s54, 1o0a, 3hao, 1kg9, 1kg8, 3hap, 3haq, 2wjk, 3har, 2wjl, 3has, 1q5j, 1q5i, 1f50, 1tn5, 3nsb, 1cwq, 3utv, 4fpd, 1brx, 1brr, 1p8i, 1fbk, 1ucq, 4hyx, 1f4z, 3vi0, 1qkp, 1qko, 1p8h, 4md2, 4md1, 3ns0, 1c3w, 1bm1, 1kme, 2ntu, 2ntw, 1s52, 1s51, 1py6, 4ov0, 2i20, 1vjm, 3mbv, 1x0i, 1x0k, 1xji]
LXFMVLDVXXK	LK10	AXXLYXLYXXF	AF10	6	4	[1m0k, 1s8l, 1at9, 1e0p, 1s8j, 1r2n, 1r84, 1pxs, 1jv7, 1ap9, 1jv6, 1pxr, 4hwl, 1s54, 1s53, 1o0a, 3han, 3hao, 1kg9, 1kg8, 3hap, 2wjk, 2wjl, 1q5j, 1q5i, 1f50, 1tn5, 3nsb, 1cwq, 3utv, 1tn0, 3utw, 3utx, 4fpd, 3uty, 1brx, 1brr, 1p8i, 1fbk, 1ucq, 4hyx, 1f4z, 3vi0, 1qkp, 1qko, 1p8h, 4md2, 2zfe, 4md1, 1iw6, 3ns0, 1c3w, 1bm1, 1kme, 2ntu, 2ntw, 1s52, 1s51, 1py6, 4ov0, 1iw9, 2i20, 1vjm, 1x0s, 3mbv, 1x0i, 1x…
LXFMVLDVXXK	LK10	STAAMLYXLXV	SV10	6	4	[1m0k, 1s8l, 1at9, 1e0p, 1s8j, 1r2n, 1r84, 1pxs, 1jv7, 1ap9, 1jv6, 1pxr, 1m0l, 4hwl, 1s54, 1s53, 1o0a, 3han, 3hao, 1kg9, 1kg8, 3hap, 2wjk, 2wjl, 3has, 1q5j, 2zzl, 1q5i, 1f50, 1tn5, 3nsb, 2brd, 1cwq, 3utv, 1tn0, 3utw, 3utx, 4fpd, 3uty, 1brx, 1brr, 1p8i, 1fbk, 1ucq, 4hyx, 1f4z, 1ixf, 3vi0, 1qkp, 1qko, 1p8h, 1qm8, 4md2, 2zfe, 4md1, 1iw6, 3ns0, 1c3w, 1bm1, 1kme, 2ntu, 2ntw, 1s52, 1s51, 1py6, 4ov0, 2a…
LXFMVLDVXXK	LK10	PXIAFTXXLXM	PM10	6	1	[1m0k, 1s8l, 1at9, 1e0p, 1s8j, 2i1x, 1r2n, 1r84, 1jv7, 1ap9, 1m0m, 1jv6, 4hwl, 1s54, 1s53, 1o0a, 1c8s, 3han, 3hao, 1kg9, 1c8r, 1kg8, 3hap, 3haq, 2wjk, 3har, 2wjl, 3has, 1q5j, 2zzl, 1kgb, 1q5i, 1f50, 1dze, 1tn5, 3nsb, 2brd, 1cwq, 3utx, 4fpd, 1brx, 1fbb, 1brr, 1p8i, 1fbk, 1ucq, 4hyx, 1p8u, 1f4z, 1ixf, 3vi0, 1qkp, 1qko, 1p8h, 1qm8, 4md2, 2zfe, 4md1, 1iw6, 3ns0, 1c3w, 1bm1, 1kme, 2ntu, 2ntw, 1s52, 1s…
LXFMVLDVXXK	LK10	KFYAIXTLVXA	KA10	6	1	[1c3w, 1e0p, 1q5i, 1kme, 2ntu, 2ntw, 1s51, 1py6, 1f4z, 1pxs, 2i20, 1vjm, 1qko, 1s54, 1x0i, 1x0k, 3hao, 3haq, 2wjk, 2wjl]
LXFMVLDVXXK	LK10	FYAIXTLXXXI	FI10	6	1	[1brx, 1s8l, 1e0p, 1s8j, 1r2n, 1r84, 4hyx, 1f4z, 1pxs, 1jv7, 1jv6, 1qkp, 1qko, 1s54, 1o0a, 3hao, 1kg8, 3hap, 3haq, 2wjk, 3har, 2wjl, 3has, 1c3w, 1bm1, 1q5i, 1kme, 2ntu, 2ntw, 1s51, 1py6, 4ov0, 2i20, 1vjm, 1tn5, 1x0i, 1x0k, 1xji, 4fpd]
LXFMVLDVXXK	LK10	TLXXXIAFTXY	TY10	6	1	[1m0k, 1s8l, 1at9, 1e0p, 1s8j, 2i1x, 1r2n, 1r84, 1jv7, 1ap9, 1m0m, 1jv6, 1m0l, 4hwl, 1s54, 1s53, 1o0a, 3hao, 1kg9, 1c8r, 1kg8, 3hap, 3haq, 2wjk, 3har, 2wjl, 3has, 1q5j, 2zzl, 1kgb, 1q5i, 1f50, 1dze, 1tn5, 3nsb, 1cwq, 3utx, 4fpd, 1brx, 1brr, 1p8i, 1fbk, 1ucq, 4hyx, 1f4z, 1ixf, 3vi0, 1qkp, 1qko, 1p8h, 1qm8, 4md2, 2zfe, 4md1, 1iw6, 3ns0, 1c3w, 1bm1, 1kme, 2ntu, 2ntw, 1s52, 1s51, 1py6, 4ov0, 2at9, 1i…
LXFMVLDVXXK	LK10	IXTLXXXIAXT	IT10	6	1	[1m0k, 1s8l, 1at9, 1e0p, 1s8j, 1r2n, 1r84, 1pxs, 1jv7, 1ap9, 1jv6, 1m0l, 4hwl, 1s54, 1o0a, 3hao, 1kg9, 1kg8, 3hap, 3haq, 2wjk, 3har, 2wjl, 3has, 1q5j, 2zzl, 1q5i, 1f50, 1tn5, 3nsb, 1cwq, 3utv, 4fpd, 1brx, 1brr, 1p8i, 1fbk, 1ucq, 4hyx, 1f4z, 1ixf, 3vi0, 1qkp, 1qko, 1p8h, 1qm8, 4md2, 2zfe, 4md1, 1iw6, 3ns0, 1c3w, 1bm1, 1kme, 2ntu, 2ntw, 1s52, 1s51, 1py6, 4ov0, 1iw9, 2i20, 1vjm, 1x0s, 1qhj, 3mbv, 1x…
LXFMVLDVXXK	LK10	YAIXXLXXXIA	YA10	6	1	[1s8l, 1at9, 1e0p, 1s8j, 1r2n, 1r84, 1pxs, 1jv7, 1jv6, 4hwl, 1s54, 1o0a, 3hao, 1kg8, 3hap, 3haq, 2wjk, 3har, 2wjl, 3has, 1q5j, 1q5i, 1f50, 1tn5, 3utv, 4fpd, 1brx, 1fbk, 1ucq, 4hyx, 1f4z, 1qkp, 1qko, 1p8h, 4md2, 4md1, 1c3w, 1bm1, 1kme, 2ntu, 2ntw, 1s52, 1s51, 1py6, 4ov0, 2i20, 1vjm, 3mbv, 1x0i, 1x0k, 1xji]
LXFMVLDVXXK	LK10	WWAISTAAXLY	WY10	6	4	[1m0k, 1s8l, 1at9, 1e0p, 1s8j, 2i1x, 1r2n, 1r84, 1pxs, 1ap9, 1m0m, 1pxr, 1m0l, 4hwl, 1s54, 1s53, 1o0a, 1c8s, 3han, 3hao, 1kg9, 1c8r, 1kg8, 3hap, 3haq, 2wjk, 3har, 2wjl, 3has, 1q5j, 2zzl, 1kgb, 1q5i, 1f50, 1dze, 1tn5, 3nsb, 2brd, 1cwq, 3utv, 1tn0, 3utw, 3utx, 4fpd, 3uty, 1brx, 1fbb, 1brr, 1p8i, 1fbk, 1ucq, 4hyx, 1p8u, 1f4z, 1ixf, 3vi0, 1qkp, 1qko, 1p8h, 1qm8, 4md2, 2zfe, 4md1, 1iw6, 3ns0, 1c3w, 1b…
LXFMVLDVXXK	LK10	ALGTALMGLGS	AS10	6	0	[1s51]
LXFMVLDVXXK	LK10	VLWTAYPIXXI	VI10	6	5	[1uaz]
LXFMVLDVXXK	LK10	NVTVVLWSAYA	NA10	6	5	[1q5i]
LXFMVLDVXXK	LK10	SAYXVVWLIGS	SS10	6	5	[1brx, 1at9, 1fbb, 1bm1, 1q5i, 1brr, 1s52, 1r2n, 1r84, 1ap9, 1pxr, 4hwl, 3han, 2brd, 3hap, 3utv, 1tn0, 3har, 3utx, 1xji, 3has, 3uty]
LXFMVLDVXXK	LK10	TTXXXXIAFTM	TM10	6	1	[1m0k, 1s8l, 1at9, 1e0p, 1s8j, 1r2n, 1r84, 1jv7, 1ap9, 1jv6, 1m0l, 4hwl, 1s54, 1o0a, 3hao, 1kg9, 1kg8, 3hap, 3haq, 2wjk, 3har, 2wjl, 3has, 1q5j, 2zzl, 1q5i, 1f50, 1tn5, 3nsb, 1cwq, 3utv, 4fpd, 1brx, 1brr, 1p8i, 1fbk, 1ucq, 4hyx, 1f4z, 1ixf, 3vi0, 1qkp, 1qko, 1p8h, 1qm8, 4md2, 2zfe, 4md1, 1iw6, 3ns0, 1c3w, 1bm1, 1kme, 2ntu, 2ntw, 1s52, 1s51, 1py6, 4ov0, 1iw9, 3vhz, 2i20, 1vjm, 1x0s, 1qhj, 3mbv, 1x…
LXFMVLDVXXK	LK10	TLWLGIGTLLM	TM10	6	0	[1uaz]
LXFMVLDVXXK	LK10	AYXVVWLIGSE	AE10	6	5	[1at9, 1fbb, 1q5i, 1brr, 1s52, 1r2n, 1r84, 1ap9, 1pxr, 4hwl, 3han, 2brd, 3hap, 3utv, 1tn0, 3har, 3utx, 1xji, 3has, 3uty]
LXFMVLDVXXK	LK10	YXVVWLIGSEG	YG10	6	5	[1fbb, 1q5i, 1brr, 1s52, 1r2n, 1r84, 1ap9, 1pxr, 4hwl, 3han, 2brd, 3hap, 3utv, 1tn0, 3har, 3utx, 1xji, 3has, 3uty]
LXFMVLDVXXK	LK10	PEWIWLALGTA	PA10	6	0	[3utv]
LXFMVLDVXXK	LK10	PVVWLIGSEGA	PA10	6	5	[1fbb, 1brr, 2brd]
LXFMVLDVXXK	LK10	NIETLLFMVLD	ND10	6	6	[1brr, 1s52, 1r2n, 1r84, 4hyx, 4hwl, 1qkp, 3han, 3hap, 3utv, 3haq, 3utw, 3har, 3utx, 1xji, 3has, 3uty]
LXFMVLDVXXK	LK10	FKVLRNVTVVL	FL10	6	5	[1s8l, 1e0p, 1s8j, 1pxs, 1jv7, 1jv6, 1pxr, 4hwl, 1qkp, 1qko, 1s54, 1s53, 3hao, 3haq, 3har, 2wjl, 3has, 1c3w, 1q5i, 1kme, 2ntu, 2ntw, 1s52, 1s51, 1py6, 2i20, 1vjm, 1tn5, 1x0k, 1tn0, 3utx, 3uty]
LXFMVLDVXXK	LK10	KKFYAIXTLVP	KP10	6	1	[2ntu, 1s54]
LXFMVLDVXXK	LK10	TAAMLXXLXXL	TL10	6	4	[1m0k, 1s8l, 1at9, 1e0p, 1s8j, 1r2n, 1r84, 1pxs, 1jv7, 1ap9, 1jv6, 1pxr, 1m0l, 4hwl, 1s54, 1s53, 1o0a, 3han, 3hao, 1kg9, 1kg8, 3hap, 2wjk, 2wjl, 1q5j, 2zzl, 1q5i, 1f50, 1tn5, 3nsb, 1cwq, 3utv, 1tn0, 3utw, 3utx, 4fpd, 3uty, 1brx, 1brr, 1p8i, 1fbk, 1ucq, 4hyx, 1f4z, 1ixf, 3vi0, 1qkp, 1qko, 1p8h, 1qm8, 4md2, 2zfe, 4md1, 1iw6, 3ns0, 1c3w, 1bm1, 1kme, 2ntu, 2ntw, 1s52, 1s51, 1py6, 4ov0, 1iw9, 2i20, 1v…
LXFMVLDVXXK	LK10	GIGTLLMLIGT	GT10	6	0	[1uaz]
LXFMVLDVXXK	LK10	RPEWIWLALGT	RT10	6	0	[3utv]
LXFMVLDVXXK	LK10	EWIWLALGTAL	EL10	6	0	[4hwl, 1s52, 1r2n, 1r84, 3utv]
LXFMVLDVXXK	LK10	VPLNIETLLFM	VM10	6	6	[1r2n, 1r84]
LXFMVLDVXXK	LK10	PLNIETLLFMV	PV10	6	6	[1r2n, 1r84, 3utv]
LMGXXXLXFXV	LV10	MVXDXXXKVGF	MF10	0	6	[1m0k, 1s8l, 1at9, 1e0p, 1s8j, 1r2n, 1r84, 1pxs, 1jv7, 1pxr, 1ap9, 1m0l, 4hwl, 1s54, 1s53, 1o0a, 3han, 3hao, 1kg9, 1kg8, 3hap, 3haq, 2wjk, 3har, 2wjl, 3has, 1q5j, 2zzl, 1q5i, 1f50, 3nsb, 1tn5, 2brd, 1cwq, 3utv, 1tn0, 3utw, 3utx, 3uty, 1brx, 1brr, 1ucq, 4hyx, 1f4z, 1ixf, 3vi0, 1qkp, 1qko, 1brd, 1p8h, 1mgy, 1qm8, 4md2, 4md1, 2zfe, 1iw6, 3ns0, 1c3w, 1bm1, 2ntu, 1kme, 2ntw, 1s52, 1s51, 1py6, 2at9, 4o…
LXTAYPILXIV	LV10	MVXDXXXKVGF	MF10	5	6	[2z55, 1vgo, 3wqj, 2ei4]
LXTAYPILXIV	LV10	FMVXDXXXKVG	FG10	5	6	[2z55, 1vgo, 3wqj, 2ei4]
LMGXXXLXFXV	LV10	FMVXDXXXKVG	FG10	0	6	[1m0k, 1s8l, 1at9, 1e0p, 1s8j, 1r2n, 1r84, 1pxs, 1jv7, 1jv6, 1pxr, 1ap9, 1m0l, 4hwl, 1s54, 1s53, 1o0a, 3han, 3hao, 1kg9, 1kg8, 3hap, 3haq, 2wjk, 3har, 2wjl, 3has, 1q5j, 2zzl, 1q5i, 1f50, 3nsb, 1tn5, 2brd, 1cwq, 3utv, 1tn0, 3utw, 3utx, 3uty, 4fpd, 1brx, 1brr, 1p8i, 1fbk, 1ucq, 4hyx, 1f4z, 1ixf, 3vi0, 1qkp, 1qko, 1brd, 1p8h, 1mgy, 1qm8, 4md2, 4md1, 2zfe, 1iw6, 3ns0, 1c3w, 1bm1, 2ntu, 1kme, 2ntw, 1s…
LIVYLDLVTXV	LV10	FWXGAIGMLVG	FG10	6	0	[1gue, 4gyc, 3qap, 3qdc, 2f93, 2ksy, 2f95, 1jgj, 1h68, 1gu8, 1h2s]
LWLGYXXVWXV	LV10	DVXAKYVFXFI	DI10	5	6	[1e12, 2jaf]
LFXLGAIGXLV	LV10	DLVXKVGFXXI	DI10	0	6	[1gue, 4gyc, 3qdc, 3qap, 2f93, 2ksy, 2f95, 1jgj, 1h68, 1gu8]
LMGXXXLXFXV	LV10	DVXAKVGXGXI	DI10	0	6	[1m0k, 1s8l, 1at9, 1e0p, 1s8j, 1r2n, 1r84, 1pxs, 1jv7, 1jv6, 1pxr, 1ap9, 1m0l, 4hwl, 1s54, 1s53, 1o0a, 3han, 3hao, 1kg9, 1kg8, 3hap, 3haq, 2wjk, 3har, 2wjl, 3has, 1q5j, 2zzl, 1q5i, 1f50, 3nsb, 1tn5, 1cwq, 3utv, 1tn0, 3utw, 3utx, 4fpd, 3uty, 1brx, 1brr, 1p8i, 1fbk, 1ucq, 4hyx, 1f4z, 1ixf, 3vi0, 1qkp, 1qko, 1brd, 1p8h, 1mgy, 1qm8, 4md2, 4md1, 2zfe, 1iw6, 3ns0, 1c3w, 1bm1, 2ntu, 1kme, 2ntw, 1s52, 1s…
LXTAYPILXIV	LV10	VXDXXXKVGXG	VG10	5	6	[2z55, 1vgo, 3wqj, 2ei4]
LFMVLXXXXKV	LV10	VVWLIGSEGAG	VG10	6	5	[2brd]
LMGXXXLXFXV	LV10	VXDXXXKVGXG	VG10	0	6	[1m0k, 1s8l, 1at9, 1e0p, 1s8j, 1r2n, 1r84, 1pxs, 1jv7, 1pxr, 1ap9, 1jv6, 1m0l, 4hwl, 1s54, 1s53, 1o0a, 3han, 3hao, 1kg9, 1kg8, 3hap, 3haq, 2wjk, 3har, 2wjl, 3has, 1q5j, 2zzl, 1q5i, 1f50, 3nsb, 1tn5, 2brd, 1cwq, 3utv, 1tn0, 3utw, 3utx, 3uty, 4fpd, 1brx, 1brr, 1p8i, 1fbk, 1ucq, 4hyx, 1f4z, 1ixf, 3vi0, 1qkp, 1qko, 1brd, 1p8h, 1mgy, 1qm8, 4md2, 4md1, 2zfe, 1iw6, 3ns0, 1c3w, 1bm1, 2ntu, 1kme, 2ntw, 1s…
LFXLGAIGXLV	LV10	VAYXVMALGVG	VG10	0	1	[3qdc, 3qap, 2ksy, 1jgj]
LMGXXXLXFXV	LV10	AKVGXGXILLR	AR10	0	6	[1brx, 1s8l, 1at9, 1e0p, 1s8j, 1r2n, 1r84, 1f4z, 1pxs, 1jv7, 1pxr, 4hwl, 1qkp, 1qko, 1brd, 1s54, 1s53, 1o0a, 1mgy, 3han, 3hao, 1kg8, 3hap, 3haq, 2wjk, 3har, 2wjl, 3has, 1c3w, 1bm1, 1q5i, 2ntu, 1kme, 2ntw, 1py6, 4ov0, 2i20, 1vjm, 1tn5, 1x0i, 1x0k, 1tn0, 3utw, 3utx, 1xji, 3uty]
LXTAYPILXIV	LV10	AKVGXGFXLLR	AR10	5	6	[2z55, 1vgo]
LWLGYXXVWXV	LV10	AKYVFAFXLLR	AR10	5	6	[2jaf]
LMGXXXLXFXV	LV10	SAKVGXGLXLL	SL10	0	6	[1s8l, 1at9, 1e0p, 1s8j, 1r2n, 1r84, 1pxs, 1jv7, 1jv6, 1pxr, 4hwl, 1s54, 1s53, 1o0a, 3han, 3hao, 1kg9, 1kg8, 3hap, 3haq, 2wjk, 3har, 2wjl, 3has, 1q5j, 1q5i, 1f50, 3nsb, 1tn5, 3utv, 1tn0, 3utw, 3utx, 4fpd, 3uty, 1brx, 1fbk, 1ucq, 4hyx, 1f4z, 1qkp, 1qko, 1brd, 1p8h, 1mgy, 4md2, 4md1, 3ns0, 1c3w, 1bm1, 2ntu, 1kme, 2ntw, 1s52, 1s51, 1py6, 4ov0, 2i20, 1vjm, 3mbv, 1x0i, 1x0k, 1xji]
LXAVSTXLXXV	LV10	STPMILLXLGL	SL10	1	2	[3qbl, 3vvk, 3qbg, 3qbi, 3qbk]
LFMVLXXXXKV	LV10	SWLFTTPLXXL	SL10	6	2	[1s8l, 1s8j, 1mgy, 1jv7, 1jv6]
LXAVSTXLXXV	LV10	SLYINIALAXL	SL10	1	0	[3qbl, 3vvk, 3qbg, 3qbi, 3qbk]
LIVYLDLVTXV	LV10	LXGIXGIAAVA	LA10	6	1	[1gue, 4gyc, 3qap, 3qdc, 2f93, 2ksy, 2f95, 1jgj, 1h68, 1gu8, 1h2s]
LFXLGAIGXLV	LV10	LXGIXGIAAVA	LA10	0	1	[1gue, 4gyc, 3qdc, 3qap, 2f93, 2ksy, 2f95, 1jgj, 1h68, 1gu8, 1h2s]
LFXLGAIGXLV	LV10	LVTKVGFXXIA	LA10	0	6	[1gue, 4gyc, 3qdc, 3qap, 2f93, 2ksy, 2f95, 1jgj, 1h68, 1gu8]
LIVYLDLVTXV	LV10	LXGINLGLXAA	LA10	6	1	[4gyc, 1h2s]
LFMVLXXXXKV	LV10	LRNVTVVLWXA	LA10	6	5	[1s8l, 1at9, 1e0p, 1s8j, 1r2n, 1r84, 1pxs, 1jv7, 1ap9, 1jv6, 1pxr, 4hwl, 1s54, 1s53, 1o0a, 3han, 3hao, 1kg9, 1kg8, 3hap, 3haq, 2wjk, 3har, 2wjl, 3has, 1q5j, 1q5i, 1f50, 1tn5, 3nsb, 3utv, 1tn0, 3utw, 3utx, 4fpd, 3uty, 1brx, 1brr, 1fbk, 1ucq, 4hyx, 1f4z, 1qkp, 1qko, 1brd, 1p8h, 1mgy, 4md2, 4md1, 3ns0, 1c3w, 1bm1, 1kme, 2ntu, 2ntw, 1s52, 1s51, 1py6, 4ov0, 2i20, 1vjm, 3mbv, 1x0i, 1x0k, 1xji]
LMGXXXLXFXV	LV10	VXXIAFTXXLS	VS10	0	1	[1m0k, 1s8l, 1at9, 1e0p, 1s8j, 1r2n, 1r84, 1pxs, 1jv7, 1pxr, 1jv6, 1ap9, 1m0l, 4hwl, 1s54, 1s53, 1o0a, 3hao, 1kg9, 1bhb, 1kg8, 3hap, 3haq, 1bha, 2wjk, 3har, 2wjl, 3has, 1q5j, 2zzl, 1q5i, 1f50, 3nsb, 1tn5, 2brd, 1cwq, 1tn0, 3utx, 3uty, 4fpd, 1brx, 1brr, 1p8i, 1fbk, 1ucq, 4hyx, 1f4z, 1ixf, 3vi0, 1qkp, 1qko, 1brd, 1p8h, 1mgy, 1qm8, 4md2, 4md1, 2zfe, 1iw6, 3ns0, 1c3w, 1bm1, 2ntu, 1kme, 2ntw, 1s52, 1s…
LFMVLXXXXKV	LV10	VPXXASAAXLS	VS10	6	1	[1uaz]
LXLIGTFYFXV	LV10	VPXXASAAXLS	VS10	0	1	[1uaz]
LXGFLMSTQIV	LV10	VTTPLXLLSLS	VS10	3	2	[2m3g]
LFMVLXXXXKV	LV10	VXXIAFTXXLS	VS10	6	1	[1m0k, 1s8l, 1at9, 1e0p, 1s8j, 2i1x, 1r2n, 1r84, 1pxs, 1jv7, 1pxr, 1ap9, 1m0m, 1jv6, 1m0l, 4hwl, 1s54, 1s53, 1o0a, 1c8s, 3hao, 1kg9, 1c8r, 1kg8, 3hap, 3haq, 2wjk, 3har, 2wjl, 3has, 1q5j, 2zzl, 1kgb, 1q5i, 1f50, 1dze, 1tn5, 3nsb, 2brd, 1cwq, 1tn0, 3utx, 3uty, 4fpd, 1brx, 1fbb, 1brr, 1p8i, 1fbk, 1ucq, 4hyx, 1f4z, 1ixf, 3vi0, 1qkp, 1qko, 1brd, 1p8h, 1mgy, 1qm8, 4md2, 2zfe, 4md1, 1iw6, 3ns0, 1c3w, 1b…
LFMVLXXXXKV	LV10	VLRNVTVVLWS	VS10	6	5	[1s8l, 1at9, 1e0p, 1s8j, 1r2n, 1r84, 1pxs, 1jv7, 1jv6, 1pxr, 4hwl, 1s54, 1s53, 1o0a, 3han, 3hao, 1kg8, 3hap, 3haq, 2wjk, 3har, 2wjl, 3has, 1q5i, 1tn5, 3utv, 1tn0, 3utw, 3utx, 4fpd, 3uty, 1brx, 4hyx, 1f4z, 1qkp, 1qko, 1brd, 1mgy, 1c3w, 1bm1, 1kme, 2ntu, 2ntw, 1s52, 1s51, 1py6, 4ov0, 2i20, 1vjm, 1x0i, 1x0k, 1xji]
LIVYLDLVTXV	LV10	NXTVXLWAIYP	NP10	6	5	[1gue, 4gyc, 3qap, 3qdc, 2f93, 2ksy, 2f95, 1jgj, 1h68, 1gu8]
LFMVLXXXXKV	LV10	NXTVVLWSAYP	NP10	6	5	[1m0k, 1s8l, 1at9, 1e0p, 1s8j, 1r2n, 1r84, 1pxs, 1jv7, 1ap9, 1jv6, 1pxr, 1m0l, 4hwl, 1s54, 1s53, 1o0a, 3han, 3hao, 1kg9, 1kg8, 3hap, 3haq, 2wjk, 3har, 2wjl, 3has, 1q5j, 2zzl, 1f50, 1tn5, 3nsb, 1cwq, 3utv, 1tn0, 3utw, 3utx, 4fpd, 3uty, 1brx, 1brr, 1p8i, 1fbk, 1ucq, 4hyx, 1f4z, 1ixf, 3vi0, 1qkp, 1qko, 1brd, 1p8h, 1mgy, 1qm8, 4md2, 2zfe, 4md1, 1iw6, 3ns0, 1c3w, 1bm1, 1kme, 2ntu, 2ntw, 1s52, 1s51, 1p…
LFXLGAIGXLV	LV10	VXVALIVYLDL	VL10	0	6	[3qdc, 3qap, 2ksy, 1jgj, 1h2s]
LFMVLXXXXKV	LV10	VLWSAYXVXWL	VL10	6	5	[1m0k, 1s8l, 1at9, 1e0p, 1s8j, 2i1x, 1r2n, 1r84, 1pxs, 1ap9, 1m0m, 1pxr, 1m0l, 4hwl, 1s54, 1s53, 1o0a, 1c8s, 3han, 3hao, 1kg9, 1c8r, 1kg8, 3hap, 3haq, 2wjk, 3har, 2wjl, 3has, 1q5j, 2zzl, 1kgb, 1q5i, 1f50, 1dze, 1tn5, 3nsb, 2brd, 1cwq, 3utv, 1tn0, 3utw, 3utx, 4fpd, 3uty, 1brx, 1fbb, 1brr, 1p8i, 1fbk, 1ucq, 4hyx, 1p8u, 1f4z, 1ixf, 3vi0, 1qkp, 1qko, 1brd, 1p8h, 1qm8, 4md2, 2zfe, 4md1, 1iw6, 3ns0, 1c…
LFMVLXXXXKV	LV10	VXVLXXAYPIL	VL10	6	5	[1uaz]
LXTAYPILXIV	LV10	VXAKVGFGFXL	VL10	5	6	[2z55, 1vgo]
LWLGYXXVWXV	LV10	VXAKYVFXFXL	VL10	5	6	[1e12, 2jaf]
LXAVSTXLXXV	LV10	VAKYIFAXXLL	VL10	1	6	[3qbl, 3vvk, 3qbg, 3qbi, 3qbk]
LMGXXXLXFXV	LV10	VXAKVGXXXXL	VL10	0	6	[1s8l, 1at9, 1e0p, 1s8j, 1r2n, 1r84, 1pxs, 1jv7, 1jv6, 1pxr, 1ap9, 4hwl, 1s54, 1s53, 1o0a, 3han, 3hao, 1kg9, 1kg8, 3hap, 3haq, 2wjk, 3har, 2wjl, 3has, 1q5j, 1q5i, 1f50, 3nsb, 1tn5, 1cwq, 3utv, 1tn0, 3utw, 3utx, 4fpd, 3uty, 1brx, 1fbk, 1ucq, 4hyx, 1f4z, 1qkp, 1qko, 1brd, 1p8h, 1mgy, 4md2, 4md1, 3ns0, 1c3w, 1bm1, 2ntu, 1kme, 2ntw, 1s52, 1s51, 1py6, 4ov0, 2i20, 1vjm, 3mbv, 1x0i, 1x0k, 1xji]
LIVYLDLVTXV	LV10	VXWAIYPFIXL	VL10	6	5	[2ksy, 1jgj]
LFXLGAIGXLV	LV10	VXKVGFGFIXL	VL10	0	6	[1gue, 4gyc, 3qdc, 3qap, 2f93, 2ksy, 2f95, 1jgj, 1h68, 1gu8]
LFXLLPFFSKV	LV10	VAMFIPIWSGL	VL10	6	1	[1xio, 2m3g, 4tl3]
LIVYLDLVTXV	LV10	RXXTVXXWAIY	RY10	6	5	[1gue, 4gyc, 3qap, 3qdc, 2f93, 2ksy, 2f95, 1jgj, 1h68, 1gu8]
LFMVLXXXXKV	LV10	RNXTVVLWSAY	RY10	6	5	[1m0k, 1s8l, 1at9, 1e0p, 1s8j, 1r2n, 1r84, 1pxs, 1jv7, 1ap9, 1jv6, 1pxr, 1m0l, 4hwl, 1s54, 1s53, 1o0a, 3han, 3hao, 1kg9, 1kg8, 3hap, 3haq, 2wjk, 3har, 2wjl, 3has, 1q5j, 2zzl, 1q5i, 1f50, 1tn5, 3nsb, 1cwq, 3utv, 1tn0, 3utw, 3utx, 4fpd, 3uty, 1brx, 1brr, 1p8i, 1fbk, 1ucq, 4hyx, 1f4z, 1ixf, 3vi0, 1qkp, 1qko, 1brd, 1p8h, 1mgy, 1qm8, 4md2, 2zfe, 4md1, 1iw6, 3ns0, 1c3w, 1bm1, 1kme, 2ntu, 2ntw, 1s52, 1s…
LFMVLXXXXKV	LV10	VTVVLWSAYXV	VV10	6	5	[1m0k, 1s8l, 1at9, 1e0p, 1s8j, 1r2n, 1r84, 1pxs, 1jv7, 1ap9, 1jv6, 1pxr, 1m0l, 4hwl, 1s54, 1s53, 1o0a, 3han, 3hao, 1kg9, 1kg8, 3hap, 3haq, 2wjk, 3har, 2wjl, 3has, 1q5j, 2zzl, 1q5i, 1f50, 1tn5, 3nsb, 1cwq, 3utv, 1tn0, 3utw, 3utx, 4fpd, 3uty, 1brx, 1brr, 1p8i, 1fbk, 1ucq, 4hyx, 1f4z, 1ixf, 3vi0, 1qkp, 1qko, 1brd, 1p8h, 1mgy, 1qm8, 4md2, 2zfe, 4md1, 1iw6, 3ns0, 1c3w, 1bm1, 1kme, 2ntu, 2ntw, 1s52, 1s…
LFMVLXXXXKV	LV10	TVVXWSAYXXV	TV10	6	5	[1m0k, 1s8l, 1at9, 1e0p, 1s8j, 2i1x, 1r2n, 1r84, 1pxs, 1jv7, 1ap9, 1m0m, 1jv6, 1pxr, 1m0l, 4hwl, 1s54, 1s53, 1o0a, 1c8s, 3han, 3hao, 1kg9, 1c8r, 1kg8, 3hap, 3haq, 2wjk, 3har, 2wjl, 3has, 1q5j, 2zzl, 1kgb, 1q5i, 1f50, 1dze, 1tn5, 3nsb, 2brd, 1cwq, 3utv, 1tn0, 3utw, 3utx, 4fpd, 3uty, 1brx, 1fbb, 1brr, 1p8i, 1fbk, 1ucq, 4hyx, 1p8u, 1f4z, 1ixf, 3vi0, 1qkp, 1qko, 1brd, 1p8h, 1mgy, 1qm8, 4md2, 2zfe, 4m…
LFMVLXXXXKV	LV10	TLYFLVKGMXV	TV10	6	0	[1vjm, 1tn5, 1bm1, 1q5i, 1s53, 1tn0, 2i20]
LXAVSTXLXXV	LV10	TAITFDIXMCV	TV10	1	3	[3qbl, 3vvk, 3qbg, 3qbi, 3qbk]
LIVYLDLVTXV	LV10	TLXGISGIAAV	TV10	6	1	[1gue, 4gyc, 3qap, 3qdc, 2f93, 2ksy, 2f95, 1jgj, 1h68, 1gu8, 1h2s]
LFXLGAIGXLV	LV10	TLXGISGIAAV	TV10	0	1	[1gue, 4gyc, 3qdc, 3qap, 2f93, 2ksy, 2f95, 1jgj, 1h68, 1gu8, 1h2s]
LMGXXXLXFXV	LV10	TLYFLVKGMXV	TV10	0	0	[1vjm, 1tn5, 1bm1, 1q5i, 1s53, 1tn0, 2i20]
LFMVLXXXXKV	LV10	WIWLALGTALM	WM10	6	0	[1r2n, 1r84, 1pxs, 1ap9, 1pxr, 4hwl, 1s54, 1s53, 3han, 3hao, 1c8r, 3hap, 3haq, 2wjk, 3har, 3has, 1q5j, 1kgb, 1q5i, 1tn5, 3nsb, 3utv, 1tn0, 3utw, 3utx, 3uty, 1fbb, 1brr, 1fbk, 1ucq, 4hyx, 1ixf, 3vi0, 1qkp, 1qko, 1p8h, 4md2, 4md1, 3ns0, 1kme, 2ntw, 1s52, 1s51, 1py6, 4ov0, 1iw9, 3vhz, 3mbv, 1xji]
LFMVLXXXXKV	LV10	VXXWSAYXXVW	VW10	6	5	[1m0k, 1s8l, 1at9, 1e0p, 1s8j, 2i1x, 1r2n, 1r84, 1pxs, 1jv7, 1ap9, 1m0m, 1jv6, 1pxr, 1m0l, 4hwl, 1s54, 1s53, 1o0a, 1c8s, 3han, 3hao, 1kg9, 1c8r, 1kg8, 3hap, 3haq, 2wjk, 3har, 2wjl, 3has, 1q5j, 2zzl, 1kgb, 1q5i, 1f50, 1dze, 1tn5, 3nsb, 2brd, 1cwq, 3utv, 1tn0, 3utw, 3utx, 4fpd, 3uty, 1brx, 1fbb, 1brr, 1p8i, 1fbk, 1ucq, 4hyx, 1p8u, 1f4z, 1ixf, 3vi0, 1qkp, 1qko, 1brd, 1p8h, 1mgy, 1qm8, 4md2, 2zfe, 4m…
LIVYLDLVTXV	LV10	VXXWAIYPFIW	VW10	6	5	[1gue, 4gyc, 3qap, 3qdc, 2f93, 2ksy, 2f95, 1jgj, 1h68, 1gu8, 1h2s]
LIVYLDLVTXV	LV10	VRLRNXTVXXW	VW10	6	5	[1gue, 4gyc, 3qap, 3qdc, 2f93, 2ksy, 2f95, 1jgj, 1h68, 1gu8]
LFMVLXXXXKV	LV10	WLXLGTALMGL	WL10	6	0	[1m0k, 1s8l, 1at9, 1e0p, 1s8j, 2i1x, 1r2n, 1r84, 1pxs, 1jv7, 1ap9, 1m0m, 1jv6, 1pxr, 4hwl, 1s54, 1s53, 1o0a, 1c8s, 3han, 3hao, 1kg9, 1c8r, 1kg8, 3hap, 3haq, 2wjk, 3har, 2wjl, 3has, 1q5j, 2zzl, 1kgb, 1q5i, 1f50, 1dze, 1tn5, 3nsb, 2brd, 3utv, 1tn0, 3utw, 3utx, 4fpd, 3uty, 1brx, 1fbb, 1brr, 1p8i, 1fbk, 1ucq, 4hyx, 1p8u, 1f4z, 1ixf, 3vi0, 1qkp, 1qko, 1p8h, 1qm8, 4md2, 2zfe, 4md1, 1iw6, 3ns0, 1c3w, 1b…
LFMVLXXXXKV	LV10	IWLALGTALMG	IG10	6	0	[1s8l, 1at9, 1s8j, 2i1x, 1r2n, 1r84, 1pxs, 1ap9, 1m0m, 1pxr, 4hwl, 1s54, 1s53, 1o0a, 3han, 3hao, 1kg9, 1c8r, 1kg8, 3hap, 3haq, 2wjk, 3har, 2wjl, 3has, 1q5j, 2zzl, 1kgb, 1q5i, 1f50, 1tn5, 3nsb, 2brd, 3utv, 1tn0, 3utw, 3utx, 4fpd, 3uty, 1brx, 1fbb, 1brr, 1fbk, 1ucq, 4hyx, 1f4z, 1ixf, 3vi0, 1qkp, 1qko, 1p8h, 4md2, 4md1, 3ns0, 1c3w, 1bm1, 1kme, 2ntu, 2ntw, 1s52, 1s51, 1py6, 4ov0, 1iw9, 3vhz, 2i20, 2i…
LXAVSTXLXXV	LV10	ITFDIXMXVTG	IG10	1	3	[3qbl, 3vvk, 3qbg, 3qbi, 3qbk]
LFXLGAIGXLV	LV10	IVYLDLVTKVG	IG10	0	6	[1gue, 4gyc, 3qdc, 3qap, 2f93, 2ksy, 2f95, 1jgj, 1h68, 1gu8, 1h2s]
LIVYLDLVTXV	LV10	INLGLVAATLG	IG10	6	1	[4gyc]
LFXLLPFFSKV	LV10	WXGYPIXWXXG	WG10	6	5	[1xio, 2m3g, 4tl3]
LIVYLDLVTXV	LV10	WAIYPFIWXXG	WG10	6	5	[4gyc, 3qap, 3qdc, 2ksy, 1jgj, 1h2s]
LFMVLXXXXKV	LV10	WXAYPIXWXXG	WG10	6	5	[1uaz]
LFMVLXXXXKV	LV10	WXAYXVVWXXG	WG10	6	5	[1m0k, 1at9, 1e0p, 2i1x, 1r2n, 1r84, 1pxs, 1ap9, 1m0m, 1pxr, 4hwl, 1s54, 1s53, 1o0a, 1c8s, 3han, 3hao, 1kg9, 1c8r, 1kg8, 3hap, 3haq, 2wjk, 3har, 2wjl, 3has, 1q5j, 2zzl, 1kgb, 1q5i, 1f50, 1dze, 1tn5, 3nsb, 2brd, 3utv, 1tn0, 3utw, 3utx, 4fpd, 3uty, 1brx, 1fbb, 1brr, 1p8i, 1fbk, 1ucq, 4hyx, 1p8u, 1f4z, 1ixf, 3vi0, 1qkp, 1qko, 1brd, 1p8h, 1qm8, 4md2, 2zfe, 4md1, 1iw6, 3ns0, 1c3w, 1bm1, 1kme, 2ntu, 2n…
LFMVLXXXXKV	LV10	GTXLMLIGTXY	GY10	6	0	[1uaz]
LFMVLXXXXKV	LV10	GTXXMXLXXXY	GY10	6	0	[1m0k, 1s8l, 1at9, 1e0p, 1s8j, 2i1x, 1r2n, 1r84, 1pxs, 1jv7, 1ap9, 1m0m, 1jv6, 1pxr, 1m0l, 4hwl, 1s54, 1s53, 1o0a, 1c8s, 3han, 3hao, 1kg9, 1c8r, 1kg8, 3hap, 3haq, 2wjk, 3har, 2wjl, 3has, 1q5j, 2zzl, 1kgb, 1q5i, 1f50, 1dze, 1tn5, 3nsb, 2brd, 1cwq, 3utv, 1tn0, 3utw, 3utx, 4fpd, 3uty, 1brx, 1fbb, 1brr, 1p8i, 1fbk, 1ucq, 4hyx, 1p8u, 1f4z, 1ixf, 3vi0, 1qkp, 1qko, 1brd, 1p8h, 1mgy, 1qm8, 4md2, 2zfe, 4m…
LFMVLXXXXKV	LV10	LXLGTALXXLG	LG10	6	0	[1m0k, 1s8l, 1at9, 1e0p, 1s8j, 2i1x, 1r2n, 1r84, 1pxs, 1jv7, 1ap9, 1m0m, 1jv6, 1pxr, 1m0l, 4hwl, 1s54, 1s53, 1o0a, 1c8s, 3han, 3hao, 1kg9, 1c8r, 1kg8, 3hap, 3haq, 2wjk, 3har, 2wjl, 3has, 1q5j, 2zzl, 1kgb, 1q5i, 1f50, 1dze, 1tn5, 3nsb, 2brd, 1cwq, 3utv, 1tn0, 3utw, 3utx, 4fpd, 3uty, 1brx, 1fbb, 1brr, 1p8i, 1fbk, 1ucq, 4hyx, 1p8u, 1f4z, 1ixf, 3vi0, 1qkp, 1qko, 1p8h, 1mgy, 1qm8, 4md2, 2zfe, 4md1, 1i…
LIVYLDLVTXV	LV10	LXGXLAFAWAG	LG10	6	0	[1gue, 4gyc, 3qap, 3qdc, 2f93, 2ksy, 2f95, 1jgj, 1h68, 1gu8]
LIVYLDLVTXV	LV10	LXTPLIVXFLG	LG10	6	2	[1gue, 4gyc, 3qap, 3qdc, 2f93, 2ksy, 2f95, 1jgj, 1h68, 1gu8]
LFXLLPFFSKV	LV10	LVTYFTVLXXG	LG10	6	5	[2m3g]
LFMVLXXXXKV	LV10	LXXGTLXMLXG	LG10	6	0	[1uaz]
LIVYLDLVTXV	LV10	LTTLFWLGAIG	LG10	6	0	[1jgj]
LXAVSTXLXXV	LV10	LXTPMILLXLG	LG10	1	2	[3qbl, 3vvk, 3qbg, 3qbi, 3qbk]
LFXLLPFFSKV	LV10	LVAMFIPIWSG	LG10	6	1	[1xio, 2m3g, 4tl3]
LFMVLXXXXKV	LV10	MGLGXLYFLVK	MK10	6	0	[1m0k, 1s8l, 1at9, 1e0p, 1s8j, 1r2n, 1r84, 1pxs, 1jv7, 1ap9, 1jv6, 1pxr, 4hwl, 1s53, 1o0a, 3han, 3hao, 1kg9, 1kg8, 3hap, 3haq, 2wjk, 3har, 2wjl, 3has, 1q5j, 1q5i, 1f50, 1tn5, 3nsb, 1cwq, 1tn0, 3utw, 3utx, 4fpd, 3uty, 1brx, 1brr, 1p8i, 1fbk, 1ucq, 4hyx, 1f4z, 3vi0, 1qkp, 1qko, 1brd, 1p8h, 1mgy, 4md2, 4md1, 3ns0, 1c3w, 1bm1, 1kme, 2ntu, 2ntw, 1s52, 1s51, 1py6, 4ov0, 2at9, 2i20, 1vjm, 1qhj, 3mbv, 1x…
LWLGYXXVWXV	LV10	TSWAYSVLDVF	TF10	5	6	[1e12]
LFMVLXXXXKV	LV10	TXXMXLGXXYF	TF10	6	0	[1m0k, 1s8l, 1at9, 1e0p, 1s8j, 2i1x, 1r2n, 1r84, 1pxs, 1jv7, 1ap9, 1m0m, 1jv6, 1pxr, 1m0l, 4hwl, 1s54, 1s53, 1o0a, 1c8s, 3han, 3hao, 1kg9, 1c8r, 1kg8, 3hap, 3haq, 2wjk, 3har, 2wjl, 3has, 1q5j, 2zzl, 1kgb, 1q5i, 1f50, 1dze, 1tn5, 3nsb, 2brd, 1cwq, 3utv, 1tn0, 3utw, 3utx, 4fpd, 3uty, 1brx, 1fbb, 1brr, 1p8i, 1fbk, 1ucq, 4hyx, 1p8u, 1f4z, 1ixf, 3vi0, 1qkp, 1qko, 1brd, 1p8h, 1mgy, 1qm8, 4md2, 2zfe, 4m…
LFMVLXXXXKV	LV10	TXLMLIGTXYF	TF10	6	0	[1uaz]
LXAVSTXLXXV	LV10	LFTXITFDIXM	LM10	1	3	[3qbl, 3vvk, 3qbg, 3qbi, 3qbk]
LMGXXXLXFXV	LV10	LGXLYFLVXGM	LM10	0	0	[1s8l, 1at9, 1e0p, 1r2n, 1r84, 1pxs, 1jv7, 1jv6, 1pxr, 1s53, 1o0a, 3han, 3hao, 1kg8, 3hap, 3haq, 1bha, 2wjk, 3har, 2wjl, 3has, 1q5j, 1q5i, 1f50, 1tn5, 1tn0, 3utw, 3utx, 3uty, 4fpd, 1brx, 1fbk, 1ucq, 4hyx, 1f4z, 1qko, 1brd, 1p8h, 4md2, 4md1, 1c3w, 1bm1, 2ntu, 1kme, 2ntw, 1py6, 4ov0, 2i20, 1vjm, 3mbv, 1x0i, 1x0k, 1xji]
LFMVLXXXXKV	LV10	LNIXTLLFMVL	LL10	6	6	[1r2n, 1r84, 3utv]
LXGFLMSTQIV	LV10	LWXICGVCAFL	LL10	3	4	[2m3g]
LXLIGTFYFXV	LV10	LVXXIASAAYL	LL10	0	1	[1uaz]
LMGXXXLXFXV	LV10	LDVSXKVGXGL	LL10	0	6	[1m0k, 1s8l, 1at9, 1e0p, 1s8j, 1r2n, 1r84, 1pxs, 1jv7, 1jv6, 1pxr, 1ap9, 1m0l, 4hwl, 1s54, 1s53, 1o0a, 3han, 3hao, 1kg9, 1kg8, 3hap, 3haq, 2wjk, 3har, 2wjl, 3has, 1q5j, 2zzl, 1q5i, 1f50, 3nsb, 1tn5, 2brd, 1cwq, 3utv, 1tn0, 3utw, 3utx, 4fpd, 3uty, 1brx, 1brr, 1p8i, 1fbk, 1ucq, 4hyx, 1f4z, 1ixf, 3vi0, 1qkp, 1qko, 1brd, 1p8h, 1mgy, 1qm8, 4md2, 4md1, 2zfe, 1iw6, 3ns0, 1c3w, 1bm1, 2ntu, 1kme, 2ntw, 1s…
LMGXXXLXFXV	LV10	LXXXIAFTXXL	LL10	0	1	[1m0k, 1s8l, 1at9, 1e0p, 1s8j, 1r2n, 1r84, 1pxs, 1jv7, 1pxr, 1jv6, 1ap9, 1m0l, 4hwl, 1s54, 1s53, 1o0a, 3han, 3hao, 1kg9, 1bhb, 1kg8, 3hap, 3haq, 1bha, 2wjk, 3har, 2wjl, 3has, 1q5j, 2zzl, 1q5i, 1f50, 3nsb, 1tn5, 2brd, 1cwq, 1tn0, 3utx, 3uty, 4fpd, 1brx, 1brr, 1p8i, 1fbk, 1ucq, 4hyx, 1f4z, 1ixf, 3vi0, 1qkp, 1qko, 1brd, 1p8h, 1mgy, 1qm8, 4md2, 4md1, 2zfe, 1iw6, 3ns0, 1c3w, 1bm1, 2ntu, 1kme, 2ntw, 1s…
LFMVLXXXXKV	LV10	LVXXIASAAYL	LL10	6	1	[1uaz]
LXAVSTXLXXV	LV10	LTWALSTPMIL	LL10	1	2	[3qbl, 3vvk, 3qbg, 3qbi, 3qbk]
LXGFLMSTQIV	LV10	LIILXXIWNPL	LL10	3	4	[2m3g]
LFMVLXXXXKV	LV10	LXXXIAFTXXL	LL10	6	1	[1m0k, 1s8l, 1at9, 1e0p, 1s8j, 2i1x, 1r2n, 1r84, 1pxs, 1jv7, 1pxr, 1ap9, 1m0m, 1jv6, 1m0l, 4hwl, 1s54, 1s53, 1o0a, 1c8s, 3han, 3hao, 1kg9, 1c8r, 1kg8, 3hap, 3haq, 2wjk, 3har, 2wjl, 3has, 1q5j, 2zzl, 1kgb, 1q5i, 1f50, 1dze, 1tn5, 3nsb, 2brd, 1cwq, 1tn0, 3utx, 3uty, 4fpd, 1brx, 1fbb, 1brr, 1p8i, 1fbk, 1ucq, 4hyx, 1p8u, 1f4z, 1ixf, 3vi0, 1qkp, 1qko, 1brd, 1p8h, 1mgy, 1qm8, 4md2, 2zfe, 4md1, 1iw6, 3n…
LIVYLDLVTXV	LV10	LGXIXLXGIXL	LL10	6	1	[4gyc, 2f93, 2f95, 1h2s]
LIVYLDLVTXV	LV10	LXXIYPFIWLL	LL10	6	5	[4gyc, 3qap, 3qdc, 2f93, 2ksy, 2f95, 1jgj, 1h2s]
LXGFLSTIPFV	LV10	LXAXLXXLXXL	LL10	4	3	[3ddl]
LFMVLXXXXKV	LV10	LWLXXGXLXXL	LL10	6	0	[1uaz]
LXTAYPILXIV	LV10	LFXTIAFLXVL	LL10	5	4	[2z55, 1vgo, 3wqj, 2ei4]
LFMVLXXXXKV	LV10	LXTAXXGLGXL	LL10	6	0	[1m0k, 1s8l, 1at9, 1e0p, 1s8j, 2i1x, 1r2n, 1r84, 1pxs, 1jv7, 1ap9, 1m0m, 1jv6, 1pxr, 1m0l, 4hwl, 1s54, 1s53, 1o0a, 1c8s, 3han, 3hao, 1kg9, 1c8r, 1kg8, 3hap, 3haq, 2wjk, 3har, 2wjl, 3has, 1q5j, 2zzl, 1kgb, 1q5i, 1f50, 1dze, 1tn5, 3nsb, 2brd, 1cwq, 3utv, 1tn0, 3utw, 3utx, 4fpd, 3uty, 1brx, 1fbb, 1brr, 1p8i, 1fbk, 1ucq, 4hyx, 1p8u, 1f4z, 1ixf, 3vi0, 1qkp, 1qko, 1brd, 1p8h, 1mgy, 1qm8, 4md2, 2zfe, 4m…
LFMVLXXXXKV	LV10	LFXXXXXXXXL	LL10	6	2	[1m0k, 1s8l, 1at9, 1e0p, 1s8j, 1r2n, 1r84, 1pxs, 1jv7, 1ap9, 1jv6, 1pxr, 4hwl, 1s54, 1s53, 1o0a, 3han, 1kg9, 1kg8, 3hap, 3haq, 2wjk, 3har, 2wjl, 3has, 1q5i, 1f50, 1tn5, 3nsb, 1cwq, 3utv, 1tn0, 3utw, 3utx, 3uty, 1brx, 1brr, 1p8i, 1ucq, 4hyx, 1f4z, 1qkp, 1qko, 1brd, 1p8h, 1mgy, 4md2, 4md1, 3ns0, 1c3w, 1bm1, 1kme, 2ntu, 2ntw, 1s52, 1s51, 1py6, 4ov0, 1vjm, 3mbv, 1x0i, 1x0k, 1xji]
LXGFLSTIPFV	LV10	LXXLXXLMIVL	LL10	4	3	[3ddl]
LIVYLDLVTXV	LV10	LXXIGXLVXXL	LL10	6	0	[1gue, 4gyc, 3qap, 3qdc, 2f93, 2ksy, 2f95, 1jgj, 1h68, 1gu8, 1h2s]
LFXLLPFFSKV	LV10	FIPIWSGLAYM	FM10	6	1	[1xio, 2m3g, 4tl3]
LFXLLPFFSKV	LV10	KLVTYFTVLWI	KI10	6	5	[2m3g]
LXGFLMSTQIV	LV10	GVCAFLIILXG	GG10	3	4	[2m3g]
LMGXXXLXFXV	LV10	GLGXXYFLVKG	GG10	0	0	[1s8l, 1at9, 1e0p, 1s8j, 1r2n, 1r84, 1pxs, 1jv7, 1jv6, 1pxr, 1ap9, 4hwl, 1s53, 1o0a, 3han, 3hao, 1kg9, 1bhb, 1kg8, 3hap, 3haq, 1bha, 2wjk, 3har, 2wjl, 3has, 1q5j, 1q5i, 1f50, 3nsb, 1tn5, 1tn0, 3utw, 3utx, 3uty, 4fpd, 1brx, 1fbk, 1ucq, 4hyx, 1f4z, 1qkp, 1qko, 1brd, 1p8h, 1mgy, 4md2, 4md1, 3ns0, 1c3w, 1bm1, 2ntu, 1kme, 2ntw, 1py6, 4ov0, 2i20, 1vjm, 3mbv, 1x0i, 1x0k, 1xji]
LMGXXXLXFXV	LV10	GXXYFLVKGMG	GG10	0	0	[1brx, 1at9, 1e0p, 1pxs, 1pxr, 1qko, 1brd, 1s53, 3hao, 3haq, 1bha, 3har, 2wjl, 1c3w, 1bm1, 1q5i, 2ntu, 1kme, 1py6, 2i20, 1vjm, 1tn5, 1x0k, 1tn0, 3utw]
LXGFLSTIPFV	LV10	GFLAALMIXLG	GG10	4	3	[3ddl]
LIVYLDLVTXV	LV10	GLIIXXGIXLG	GG10	6	1	[4gyc, 2f93, 2f95, 1h2s]
LFMVLXXXXKV	LV10	GLGXXYFLVKG	GG10	6	0	[1s8l, 1at9, 1e0p, 1s8j, 1r2n, 1r84, 1pxs, 1jv7, 1ap9, 1jv6, 1pxr, 4hwl, 1s53, 1o0a, 3han, 3hao, 1kg9, 1kg8, 3hap, 3haq, 2wjk, 3har, 2wjl, 3has, 1q5j, 1q5i, 1f50, 1tn5, 3nsb, 1tn0, 3utw, 3utx, 4fpd, 3uty, 1brx, 1fbk, 1ucq, 4hyx, 1f4z, 1qkp, 1qko, 1brd, 1p8h, 1mgy, 4md2, 4md1, 3ns0, 1c3w, 1bm1, 1kme, 2ntu, 2ntw, 1s51, 1py6, 4ov0, 2i20, 1vjm, 3mbv, 1x0i, 1x0k, 1xji]
LXLIGTFYFXV	LV10	IAXAAYLXMFF	IF10	0	1	[1uaz]
LFMVLXXXXKV	LV10	IGTLLMLIGXF	IF10	6	0	[1uaz]
LFMVLXXXXKV	LV10	IAXAAYLXMFF	IF10	6	1	[1uaz]
LXAVSTXLXXV	LV10	IAXAGLSILLF	IF10	1	0	[3qbl, 3vvk, 3qbg, 3qbi, 3qbk]
LFXLLPFFSKV	LV10	HWIYVAGMTIG	HG10	6	0	[1xio, 2m3g, 4tl3]
LXGFLSTIPFV	LV10	AXLGFLAALMI	AI10	4	3	[3ddl]
LIVYLDLVTXV	LV10	AXLGLIILLGI	AI10	6	1	[1h2s]
LXTAYPILXIV	LV10	ARYTWWLFSTI	AI10	5	4	[3wqj]
LXAVSTXLXXV	LV10	SSLYINXALAG	SG10	1	0	[3qbl, 3vvk]
LXAVSTXLXXV	LV10	SILLFVFMTRG	SG10	1	0	[3vvk, 3qbi]
LFXLLPFFSKV	LV10	YVAGMTIGALH	YH10	6	0	[1xio, 2m3g, 4tl3]
LFXLLPFFSKV	LV10	WIYVAGMTIGA	WA10	6	0	[1xio, 2m3g, 4tl3]
LXAVSTXLXXV	LV10	WAXSTPMILLA	WA10	1	2	[3qbl, 3vvk, 3qbg, 3qbi, 3qbk]
LFXLGAIGXLV	LV10	AYXVMALGVGW	AW10	0	1	[3qdc, 3qap, 2ksy, 1jgj]
LFXLLPFFSKV	LV10	VAXMTIGALHF	VF10	6	0	[1xio, 2m3g, 4tl3]
LFXLGAIGXLV	LV10	VYLDLVTXVGF	VF10	0	6	[1gue, 4gyc, 3qdc, 3qap, 2f93, 2ksy, 2f95, 1jgj, 1h68, 1gu8, 1h2s]
LIVYLDLVTXV	LV10	SGIAAVAYXVM	SM10	6	1	[1gue, 4gyc, 3qap, 3qdc, 2f93, 2ksy, 2f95, 1jgj, 1h68, 1gu8, 1h2s]
LMGXXXLXFXV	LV10	STLVPAIAFTM	SM10	0	1	[1s53]
LFXLGAIGXLV	LV10	SGIAAVAYXVM	SM10	0	1	[1gue, 4gyc, 3qdc, 3qap, 2f93, 2ksy, 2f95, 1jgj, 1h68, 1gu8, 1h2s]
LXGFLMSTQIV	LV10	MVTTPLLXLXL	ML10	3	2	[2m3g]
LMGXXXLXFXV	LV10	MVLDVSAKVGL	ML10	0	6	[1p8i, 1fbk, 1jv6, 4fpd]
LMGXXXLXFXV	LV10	MXLSMXLGYGL	ML10	0	1	[1at9, 1kme, 1brr, 1s52, 1r2n, 1r84, 4hwl, 1qkp, 3han, 3hap, 3har, 3utx, 1xji, 3has, 3uty]
LFXLLPFFSKV	LV10	TVXWIGYPIVW	TW10	6	5	[1xio, 2m3g, 4tl3]
[truncated: 7,692 more rows]
