# Supplementary material for: The observation of evolutionary interaction pattern pairs in membrane proteins
Source: BMC Struct Biol. 2015 Mar 24;15:6. doi: 10.1186/s12900-015-0033-5 (PMC4379700; doi:10.1186/s12900-015-0033-5)
Supplement: Additional file 2 — Similarity results. Includes two text files for each protein family (PF00230, PF01036). Each file shows prediction results in the context of the evolutionary degree of freedom (EDF). For each protein, original and predicted helical range information are given. The end of a file shows the prediction winners. [file 12900_2015_33_MOESM2_ESM.zip]

Archive with 6 entries (4 files):
- Similarity/PF00230/
- Similarity/PF00230/PF00230_EDF0.1_10_01_2015-18_40_38.txt
- Similarity/PF00230/PF00230_EDF1.0_11_01_2015-00_19_47.txt
- Similarity/PF01036/
- Similarity/PF01036/PF01036_EDF0.1_10_01_2015-11_19_08.txt
- Similarity/PF01036/PF01036_EDF1.0_10_01_2015-18_23_16.txt
