# Supplementary material for: The observation of evolutionary interaction pattern pairs in membrane proteins
Source: BMC Struct Biol. 2015 Mar 24;15:6. doi: 10.1186/s12900-015-0033-5 (PMC4379700; doi:10.1186/s12900-015-0033-5)
Supplement: Additional file 2 — Similarity results. Includes two text files for each protein family (PF00230, PF01036). Each file shows prediction results in the context of the evolutionary degree of freedom (EDF). For each protein, original and predicted helical range information are given. The end of a file shows the prediction winners. [file 12900_2015_33_MOESM2_ESM.zip › Similarity/PF00230/PF00230_EDF0.1_10_01_2015-18_40_38.txt]

#HELIX SIMILARITY/PREDICTION RESULTS...

A9MZH5_SALPB/PF00230

Helix:0
Orig IAEFLGTGLLIFFGVGCVAALKV
 FLGTGLLI-[1fx8, 1ldi, 1ldf, 1lda] IFFGVGC-[1fx8, 1ldi, 1ldf, 1lda] GTGLLIFFGV-[1fx8, 1ldi, 1ldf, 1lda] LGTGLLIFFGV-[1fx8, 1ldi, 1ldf, 1lda] IAEFLGTGLLIFFGV-[1fx8, 1ldi, 1ldf, 1lda] LLIFFGVGC-[1fx8, 1ldi, 1ldf, 1lda] AEFLGTGLLI-[1fx8, 1ldi, 1ldf, 1lda] GLLIFF-[1fx8, 1ldi, 1ldf, 1lda] FLGTGLLIFFGVGC-[1fx8, 1ldi, 1ldf, 1lda] EFLGTGLLI-[1fx8, 1ldi, 1ldf, 1lda] LLIFFG-[1fx8, 1ldi, 1ldf, 1lda] IAEFLGTGLLI-[1fx8, 1ldi, 1ldf, 1lda] AEFLGTGLLIFFGVGC-[1fx8, 1ldi, 1ldf, 1lda] FFGVGC-[1fx8, 1ldi, 1ldf, 1lda] AEFLGTGLLIFFGV-[1fx8, 1ldi, 1ldf, 1lda] LIFFGVGC-[1fx8, 1ldi, 1ldf, 1lda] TGLLIFFGVGC-[1fx8, 1ldi, 1ldf, 1lda] LGTGLLIFFGVGC-[1fx8, 1ldi, 1ldf, 1lda] TGLLIFFGV-[1fx8, 1ldi, 1ldf, 1lda] TGLLIF-[1fx8, 1ldi, 1ldf, 1lda] EFLGTG-[1fx8, 1ldi, 1ldf, 1lda] GTGLLIFFGVGC-[1fx8, 1ldi, 1ldf, 1lda] EFLGTGLLIFFGV-[1fx8, 1ldi, 1ldf, 1lda] EFLGTGLLIFFGVGC-[1fx8, 1ldi, 1ldf, 1lda] GLLIFFG-[1fx8, 1ldi, 1ldf, 1lda]
Pred XXXXXXXXXXXXXXXXXVAALKV
accu 0.7391304347826086

1lda 0.7391304347826086  XXXXXXXXXXXXXXXXXVAALKV
1ldf 0.7391304347826086  XXXXXXXXXXXXXXXXXVAALKV
1ldi 0.7391304347826086  XXXXXXXXXXXXXXXXXVAALKV
1fx8 0.7391304347826086  XXXXXXXXXXXXXXXXXVAALKV


Helix:1
Orig ISVIWGLGVAMAIYLTAGVSGAH
 GVAMAI-[1fx8, 1ldi, 1ldf, 1lda] WGLGVAM-[1fx8, 1ldi, 1lda] GVAMAIY-[1fx8, 1ldi, 1ldf, 1lda] LGVAMAIY-[1fx8, 1ldi, 1ldf, 1lda] WGLGVAMAIY-[1fx8, 1ldi, 1lda] WGLGVAMAIYLT-[1fx8, 1ldi, 1lda] WGLGVAMAIYL-[1fx8, 1ldi, 1lda] LGVAMAIYLTA-[1fx8, 1ldi, 1ldf, 1lda] WGLGVAMA-[1fx8, 1ldi, 1lda] MAIYLTA-[1fx8, 1ldi, 1ldf, 1lda] SVIXGLGVAMAIYLTA-[1fx8, 1ldi, 1ldf, 1lda] VIXGLGVAMAIYLT-[1fx8, 1ldi, 1ldf, 1lda] AIYLTA-[1fx8, 1ldi, 1ldf, 1lda] MAIYLT-[1fx8, 1ldi, 1ldf, 1lda] WGLGVA-[1fx8, 1ldi, 1lda] VAMAIY-[1fx8, 1ldi, 1ldf, 1lda] GLGVAM-[1fx8, 1ldi, 1ldf, 1lda] SVIXGLGVAMAIYLT-[1fx8, 1ldi, 1ldf, 1lda] SVIXGLGVAMAIY-[1fx8, 1ldi, 1ldf, 1lda] SVIXGLGVAMAIYL-[1fx8, 1ldi, 1ldf, 1lda]
Pred IXXXXXXXXXXXXXXXXGVSGAH
accu 0.6956521739130435

1lda 0.6956521739130435  IXXXXXXXXXXXXXXXXGVSGAH
1ldf 0.6956521739130435  IXXXXXXXXXXXXXXXXGVSGAH
1ldi 0.6956521739130435  IXXXXXXXXXXXXXXXXGVSGAH
1fx8 0.6956521739130435  IXXXXXXXXXXXXXXXXGVSGAH


Helix:2
Orig VVPFIISQVAGAFCAAALVYGLY
 SQVAGAFCAAAL-[1fx8, 1ldi, 1ldf, 1lda] AFCAAALVYGL-[1lda] SQVAGAFCAAALV-[1fx8, 1ldi, 1ldf, 1lda] AFCAAA-[1fx8, 1ldi, 1ldf, 1lda] FCAAAL-[1fx8, 1ldi, 1ldf, 1lda] CAAALVY-[1lda] CAAALV-[1fx8, 1ldi, 1ldf, 1lda] CAAALVYG-[1lda] ALVYGL-[1lda] FCAAALVYGL-[1lda] GAFCAAALVYG-[1lda] GAFCAAA-[1fx8, 1ldi, 1ldf, 1lda] VAGAFCAAALVYG-[1lda] SQVAGAFCA-[1fx8, 1ldi, 1ldf, 1lda] QVAGAFCAAALVYG-[1lda] AGAFCA-[1fx8, 1ldi, 1ldf, 1lda] SQVAGA-[1fx8, 1ldi, 1ldf, 1lda] AFCAAALVY-[1lda] SQVAGAFCAAALVY-[1lda] SQVAGAFCAAALVYGL-[1lda] SQVAGAFCAAALVYG-[1lda] QVAGAFCAAALV-[1fx8, 1ldi, 1ldf, 1lda] GAFCAA-[1fx8, 1ldi, 1ldf, 1lda] QVAGAFCAAALVYGL-[1lda] SQVAGAFCAA-[1fx8, 1ldi, 1ldf, 1lda] SQVAGAFC-[1fx8, 1ldi, 1ldf, 1lda] VAGAFC-[1fx8, 1ldi, 1ldf, 1lda] FCAAALV-[1fx8, 1ldi, 1ldf, 1lda] VAGAFCAAALV-[1fx8, 1ldi, 1ldf, 1lda] FCAAALVY-[1lda] CAAALVYGL-[1lda] SQVAGAF-[1fx8, 1ldi, 1ldf, 1lda]
Pred VVPFIIXXXXXXXXXXXXXXXXY
accu 0.6956521739130435

1lda 0.6956521739130435  VVPFIIXXXXXXXXXXXXXXXXY
1ldf 0.5652173913043478  VVPFIIXXXXXXXXXXXXXYGLY
1ldi 0.5652173913043478  VVPFIIXXXXXXXXXXXXXYGLY
1fx8 0.5652173913043478  VVPFIIXXXXXXXXXXXXXYGLY


Helix:3
Orig FVQAFAVEMVITAILMGLILALT
 VITAILM-[1fx8, 1ldi, 1ldf, 1lda] ITAILM-[1fx8, 1ldi, 1ldf, 1lda] ITAILMGLILALT-[1fx8, 1ldi] FAVEMVIT-[1fx8, 1ldi, 1lda] MVITAILMGL-[1fx8, 1ldi, 1ldf, 1lda] MVITAILMGLILALT-[1fx8, 1ldi] FAVEMVITAI-[1fx8, 1ldi, 1lda] MVITAILMGLIL-[1fx8, 1ldi, 1ldf, 1lda] EMVITAI-[1fx8, 1ldi, 1ldf, 1lda] EMVITAILMGLIL-[1fx8, 1ldi, 1ldf, 1lda] MVITAILMGLI-[1fx8, 1ldi, 1ldf, 1lda] ITAILMGLILA-[1fx8, 1ldi, 1ldf, 1lda] AVEMVITAIXMGLI-[1fx8, 1ldi, 1ldf, 1lda] VEMVITAILMGLXLA-[1fx8, 1ldi, 1ldf, 1lda] MVITAILMGLILA-[1fx8, 1ldi, 1ldf, 1lda] VEMVITAILMGXILAL-[1fx8, 1ldi, 1ldf, 1lda] AVEMVITAILMGLIL-[1fx8, 1ldi, 1ldf, 1lda] FAVEMVITAILMGL-[1fx8, 1ldi, 1lda] EMVITA-[1fx8, 1ldi, 1ldf, 1lda] ILMGLILA-[1fx8, 1ldi, 1ldf, 1lda] EMVITAILMGLILA-[1fx8, 1ldi, 1ldf, 1lda] EMVITAILMGLILAL-[1fx8, 1ldi, 1ldf, 1lda] MGLILAL-[1fx8, 1ldi, 1ldf, 1lda] AILMGLILALT-[1fx8, 1ldi] AVEMVITAI-[1fx8, 1ldi, 1ldf, 1lda] MVITAIL-[1fx8, 1ldi, 1ldf, 1lda] FAVEMVITAILMG-[1fx8, 1ldi, 1lda] MGLILA-[1fx8, 1ldi, 1ldf, 1lda] VITAILMGLILALT-[1fx8, 1ldi] EMVITAILMG-[1fx8, 1ldi, 1ldf, 1lda] FAVEMVITAILM-[1fx8, 1ldi, 1lda] EMVITAILMGLILAXT-[1fx8, 1ldi] VITAILMGLILA-[1fx8, 1ldi, 1ldf, 1lda] AVEMVITAILMG-[1fx8, 1ldi, 1ldf, 1lda] EMVITAILMGLI-[1fx8, 1ldi, 1ldf, 1lda] VEMVITAILMG-[1fx8, 1ldi, 1ldf, 1lda] VEMVIXAILMGLIL-[1fx8, 1ldi, 1ldf, 1lda] FAVEMVITAILMGLI-[1fx8, 1ldi, 1lda] EMVITAILM-[1fx8, 1ldi, 1ldf, 1lda] AVEMVI-[1fx8, 1ldi, 1ldf, 1lda] MVITAILMGLILAL-[1fx8, 1ldi, 1ldf, 1lda] ILMGLILALT-[1fx8, 1ldi] FAVEMVITAILMGLIL-[1fx8, 1ldi, 1lda] ILMGLI-[1fx8, 1ldi, 1ldf, 1lda] MVITAILM-[1fx8, 1ldi, 1ldf, 1lda] AVEMVITAIL-[1fx8, 1ldi, 1ldf, 1lda] AVEMVITAILMGLILA-[1fx8, 1ldi, 1ldf, 1lda] LILALT-[1fx8, 1ldi] AVEMVIT-[1fx8, 1ldi, 1ldf, 1lda] TAILMGLILA-[1fx8, 1ldi, 1ldf, 1lda] AILMGLILAL-[1fx8, 1ldi, 1ldf, 1lda] VITAILMGLIL-[1fx8, 1ldi, 1ldf, 1lda] VEMVITAILMGL-[1fx8, 1ldi, 1ldf, 1lda] VEMVITAILM-[1fx8, 1ldi, 1ldf, 1lda] FAVEMVI-[1fx8, 1ldi, 1lda] VITAILMGLILAL-[1fx8, 1ldi, 1ldf, 1lda] ITAILMGLI-[1fx8, 1ldi, 1ldf, 1lda] VEMVIT-[1fx8, 1ldi, 1ldf, 1lda] GLILALT-[1fx8, 1ldi] VITAILMGLI-[1fx8, 1ldi, 1ldf, 1lda] TAILMGLILAL-[1fx8, 1ldi, 1ldf, 1lda] MVITAI-[1fx8, 1ldi, 1ldf, 1lda]
Pred FVQAXXXXXXXXXXXXXXXXXXX
accu 0.8260869565217391

1ldi 0.8260869565217391  FVQAXXXXXXXXXXXXXXXXXXX
1fx8 0.8260869565217391  FVQAXXXXXXXXXXXXXXXXXXX


Helix:4
Orig PLLIGLLIAVIGASMGPLTGFAM
 LIGLLIAVIG-[1fx8, 1ldi, 1ldf, 1lda] PLLIGLLIAVIGAS-[1fx8, 1ldi, 1ldf, 1lda] VIGASM-[1fx8, 1ldi, 1ldf, 1lda] AVIGASMG-[1fx8, 1ldi, 1ldf, 1lda] LLIAVI-[1fx8, 1ldi, 1ldf, 1lda] LLIGLLIAVIGA-[1fx8, 1ldi, 1ldf, 1lda] PLLIGLLIAVIGA-[1fx8, 1ldi, 1ldf, 1lda] PLLIGLLI-[1fx8, 1ldi, 1ldf, 1lda] IGLLIAVIGASM-[1fx8, 1ldi, 1ldf, 1lda] GLLIAVIGASM-[1fx8, 1ldi, 1ldf, 1lda] LLIGLLIAVIGASM-[1fx8, 1ldi, 1ldf, 1lda] LIXLLIAVIGASM-[1fx8, 1ldi, 1ldf, 1lda] LXIGLLIAVIGASMG-[1fx8, 1ldi, 1ldf, 1lda] IAVIGA-[1fx8, 1ldi, 1ldf, 1lda] LIAVIGASM-[1fx8, 1ldi, 1ldf, 1lda] GLLIAV-[1fx8, 1ldi, 1ldf, 1lda] IAVIGASM-[1fx8, 1ldi, 1ldf, 1lda] LLIGLLXAVIGAS-[1fx8, 1ldi, 1ldf, 1lda] PLLIGLLIAV-[1fx8, 1ldi, 1ldf, 1lda] VIGASMG-[1fx8, 1ldi, 1ldf, 1lda] LIAVIGASMG-[1fx8, 1ldi, 1ldf, 1lda] LIGLLIAVIGASMG-[1fx8, 1ldi, 1ldf, 1lda] IGASMG-[1fx8, 1ldi, 1ldf, 1lda] AVIGASM-[1fx8, 1ldi, 1ldf, 1lda] PLLIGLLIAVIG-[1fx8, 1ldi, 1ldf, 1lda] PLLIGLLIAVIGASM-[1fx8, 1ldi, 1ldf, 1lda] PLLIGLLIAVIGASMG-[1fx8, 1ldi, 1ldf, 1lda] IAVIGAS-[1fx8, 1ldi, 1ldf, 1lda] IGLLIAVIGASMG-[1fx8, 1ldi, 1ldf, 1lda]
Pred XXXXXXXXXXXXXXXXPLTGFAM
accu 0.6956521739130435

1lda 0.6956521739130435  XXXXXXXXXXXXXXXXPLTGFAM
1ldf 0.6956521739130435  XXXXXXXXXXXXXXXXPLTGFAM
1ldi 0.6956521739130435  XXXXXXXXXXXXXXXXPLTGFAM
1fx8 0.6956521739130435  XXXXXXXXXXXXXXXXPLTGFAM


Helix:5
Orig IPYFLVPLFGPIVGAILGAF
 LVPLFGPI-[1fx8, 1ldi, 1ldf, 1lda] LVPLFG-[1fx8, 1ldi, 1ldf, 1lda] VPLFGP-[1fx8, 1ldi, 1ldf, 1lda] VPLFGPI-[1fx8, 1ldi, 1ldf, 1lda] LVPLFGP-[1fx8, 1ldi, 1ldf, 1lda] FGPIVGAI-[1fx8, 1ldi, 1ldf, 1lda] PLFGPIVGAI-[1fx8, 1ldi, 1ldf, 1lda]
Pred IPYFXXXXXXXXXXXXLGAF
accu 0.6

1lda 0.6  IPYFXXXXXXXXXXXXLGAF
1ldf 0.6  IPYFXXXXXXXXXXXXLGAF
1ldi 0.6  IPYFXXXXXXXXXXXXLGAF
1fx8 0.6  IPYFXXXXXXXXXXXXLGAF


G4R076_CORPS/PF00230

Helix:0
Orig YWEFLGTTILLLMGNGVCALVTL
Pred YWEFLGTTILLLMGNGVCALVTL
accu 0.0


Helix:1
Orig NAGWLTIAFGWGLAVFAGASIAN
Pred NAGWLTIAFGWGLAVFAGASIAN
accu 0.0


Helix:2
Orig VPWYFAGQMLGGIFGAFLCWAAF
Pred VPWYFAGQMLGGIFGAFLCWAAF
accu 0.0


Helix:3
Orig NNFWNAVTEFIATFVLLAFIALG
Pred NNFWNAVTEFIATFVLLAFIALG
accu 0.0


Helix:4
Orig YFAVAFIVVSIGLSLGSPTAYAI
Pred YFAVAFIVVSIGLSLGSPTAYAI
accu 0.0


Helix:5
Orig ANWSYAWVPIVAPMLAAVATGLL
Pred ANWSYAWVPIVAPMLAAVATGLL
accu 0.0


E3XW65_ECOLX/PF00230

Helix:0
Orig IAEFLGTGLLIFFGVGCVAALKV
 FLGTGLLI-[1fx8, 1ldi, 1ldf, 1lda] IFFGVGC-[1fx8, 1ldi, 1ldf, 1lda] GTGLLIFFGV-[1fx8, 1ldi, 1ldf, 1lda] LGTGLLIFFGV-[1fx8, 1ldi, 1ldf, 1lda] IAEFLGTGLLIFFGV-[1fx8, 1ldi, 1ldf, 1lda] LLIFFGVGC-[1fx8, 1ldi, 1ldf, 1lda] AEFLGTGLLI-[1fx8, 1ldi, 1ldf, 1lda] GLLIFF-[1fx8, 1ldi, 1ldf, 1lda] FLGTGLLIFFGVGC-[1fx8, 1ldi, 1ldf, 1lda] IAEFLGTGLLIFFGVGC-[1fx8, 1ldi, 1ldf, 1lda] EFLGTGLLI-[1fx8, 1ldi, 1ldf, 1lda] LLIFFG-[1fx8, 1ldi, 1ldf, 1lda] IAEFLGTGLLI-[1fx8, 1ldi, 1ldf, 1lda] AEFLGTGLLIFFGVGC-[1fx8, 1ldi, 1ldf, 1lda] FFGVGC-[1fx8, 1ldi, 1ldf, 1lda] AEFLGTGLLIFFGV-[1fx8, 1ldi, 1ldf, 1lda] LIFFGVGC-[1fx8, 1ldi, 1ldf, 1lda] TGLLIFFGVGC-[1fx8, 1ldi, 1ldf, 1lda] LGTGLLIFFGVGC-[1fx8, 1ldi, 1ldf, 1lda] TGLLIFFGV-[1fx8, 1ldi, 1ldf, 1lda] TGLLIF-[1fx8, 1ldi, 1ldf, 1lda] EFLGTG-[1fx8, 1ldi, 1ldf, 1lda] GTGLLIFFGVGC-[1fx8, 1ldi, 1ldf, 1lda] EFLGTGLLIFFGV-[1fx8, 1ldi, 1ldf, 1lda] EFLGTGLLIFFGVGC-[1fx8, 1ldi, 1ldf, 1lda] GLLIFFG-[1fx8, 1ldi, 1ldf, 1lda]
Pred XXXXXXXXXXXXXXXXXVAALKV
accu 0.7391304347826086

1lda 0.7391304347826086  XXXXXXXXXXXXXXXXXVAALKV
1ldf 0.7391304347826086  XXXXXXXXXXXXXXXXXVAALKV
1ldi 0.7391304347826086  XXXXXXXXXXXXXXXXXVAALKV
1fx8 0.7391304347826086  XXXXXXXXXXXXXXXXXVAALKV


Helix:1
Orig ISVIWGLGVAMAIYLTAGVSGAH
 GVAMAI-[1fx8, 1ldi, 1ldf, 1lda] WGLGVAM-[1fx8, 1ldi, 1lda] GVAMAIY-[1fx8, 1ldi, 1ldf, 1lda] LGVAMAIY-[1fx8, 1ldi, 1ldf, 1lda] WGLGVAMAIY-[1fx8, 1ldi, 1lda] WGLGVAMAIYLT-[1fx8, 1ldi, 1lda] WGLGVAMAIYL-[1fx8, 1ldi, 1lda] LGVAMAIYLTA-[1fx8, 1ldi, 1ldf, 1lda] WGLGVAMA-[1fx8, 1ldi, 1lda] MAIYLTA-[1fx8, 1ldi, 1ldf, 1lda] SVIXGLGVAMAIYLTA-[1fx8, 1ldi, 1ldf, 1lda] VIXGLGVAMAIYLT-[1fx8, 1ldi, 1ldf, 1lda] AIYLTA-[1fx8, 1ldi, 1ldf, 1lda] MAIYLT-[1fx8, 1ldi, 1ldf, 1lda] WGLGVA-[1fx8, 1ldi, 1lda] VAMAIY-[1fx8, 1ldi, 1ldf, 1lda] GLGVAM-[1fx8, 1ldi, 1ldf, 1lda] SVIXGLGVAMAIYLT-[1fx8, 1ldi, 1ldf, 1lda] SVIXGLGVAMAIY-[1fx8, 1ldi, 1ldf, 1lda] SVIXGLGVAMAIYL-[1fx8, 1ldi, 1ldf, 1lda]
Pred IXXXXXXXXXXXXXXXXGVSGAH
accu 0.6956521739130435

1lda 0.6956521739130435  IXXXXXXXXXXXXXXXXGVSGAH
1ldf 0.6956521739130435  IXXXXXXXXXXXXXXXXGVSGAH
1ldi 0.6956521739130435  IXXXXXXXXXXXXXXXXGVSGAH
1fx8 0.6956521739130435  IXXXXXXXXXXXXXXXXGVSGAH


Helix:2
Orig IPFIVSQVAGAFCAAALVYGLYY
 VSQVAGAFCAAALXY-[1lda] IPFIVSQVAGAF-[1fx8, 1ldi, 1ldf, 1lda] AFCAAALVYGL-[1lda] IPFIVSQV-[1fx8, 1ldi, 1ldf, 1lda] SQVAGAFCAAALV-[1fx8, 1ldi, 1ldf, 1lda] PFIVSQVAGAFC-[1fx8, 1ldi, 1ldf, 1lda] IPFIVSQVAXAFCAAA-[1fx8, 1ldi, 1ldf, 1lda] IPFIVSQVAXAFCA-[1fx8, 1ldi, 1ldf, 1lda] CAAALVY-[1lda] CAAALV-[1fx8, 1ldi, 1ldf, 1lda] CAAALVYG-[1lda] FCAAALVYGL-[1lda] GAFCAAALVYG-[1lda] FIVSQVA-[1fx8, 1ldi, 1ldf, 1lda] GAFCAAA-[1fx8, 1ldi, 1ldf, 1lda] SQVAGAFCA-[1fx8, 1ldi, 1ldf, 1lda] PFIVSQVAXAFCAAA-[1fx8, 1ldi, 1ldf, 1lda] QVAGAFCAAALVYG-[1lda] IPFIVSQVAXAFCAA-[1fx8, 1ldi, 1ldf, 1lda] AGAFCA-[1fx8, 1ldi, 1ldf, 1lda] SQVAGA-[1fx8, 1ldi, 1ldf, 1lda] FIVSQVAGAFCA-[1fx8, 1ldi, 1ldf, 1lda] SQVAGAFCAAALVY-[1lda] IPFIVSQVAGAFC-[1fx8, 1ldi, 1ldf, 1lda] VSQVAXAFCAAALVYG-[1lda] IPFIVSQVAGAFCAAAL-[1fx8, 1ldi, 1ldf, 1lda] SQVAGAFCAAALVYG-[1lda] PFIVSQV-[1fx8, 1ldi, 1ldf, 1lda] QVAGAFCAAALV-[1fx8, 1ldi, 1ldf, 1lda] GAFCAA-[1fx8, 1ldi, 1ldf, 1lda] FIVSQVAGAFCAAALVY-[1lda] SQVAGAFCAA-[1fx8, 1ldi, 1ldf, 1lda] PFIVSQVAGAFCAA-[1fx8, 1ldi, 1ldf, 1lda] VSQVAG-[1fx8, 1ldi, 1ldf, 1lda] VSQVAGAF-[1fx8, 1ldi, 1ldf, 1lda] VAGAFC-[1fx8, 1ldi, 1ldf, 1lda] FCAAALV-[1fx8, 1ldi, 1ldf, 1lda] FIVSQVAXAFCAAA-[1fx8, 1ldi, 1ldf, 1lda] FCAAALVY-[1lda] CAAALVYGL-[1lda] SQVAGAF-[1fx8, 1ldi, 1ldf, 1lda] VSQVAGAFC-[1fx8, 1ldi, 1ldf, 1lda] SQVAGAFCAAAL-[1fx8, 1ldi, 1ldf, 1lda] IVSQVAGAFCAAALVY-[1lda] IVSQVA-[1fx8, 1ldi, 1ldf, 1lda] FIVSQV-[1fx8, 1ldi, 1ldf, 1lda] FIVSQVAGAF-[1fx8, 1ldi, 1ldf, 1lda] PFIVSQVXGAFCA-[1fx8, 1ldi, 1ldf, 1lda] AFCAAA-[1fx8, 1ldi, 1ldf, 1lda] FCAAAL-[1fx8, 1ldi, 1ldf, 1lda] FIVSQVAGAFCAAXL-[1fx8, 1ldi, 1ldf, 1lda] FIVSQVAGAFCAA-[1fx8, 1ldi, 1ldf, 1lda] PXIVSQVAGAFCAAAL-[1fx8, 1ldi, 1ldf, 1lda] ALVYGL-[1lda] FIVSQVAGAFC-[1fx8, 1ldi, 1ldf, 1lda] IVSQVAGAF-[1fx8, 1ldi, 1ldf, 1lda] VAGAFCAAALVYG-[1lda] AFCAAALVY-[1lda] PFIVSQVAGAFCAAALV-[1fx8, 1ldi, 1ldf, 1lda] IVSQVAGAFCAAALV-[1fx8, 1ldi, 1ldf, 1lda] SQVAGAFCAAALVYGL-[1lda] PFIVSQVA-[1fx8, 1ldi, 1ldf, 1lda] QVAGAFCAAALVYGL-[1lda] PFIVSQVAGAF-[1fx8, 1ldi, 1ldf, 1lda] SQVAGAFC-[1fx8, 1ldi, 1ldf, 1lda] IVSQVAGAFC-[1fx8, 1ldi, 1ldf, 1lda] VSQVAGAFCAAXLVYGL-[1lda] VAGAFCAAALV-[1fx8, 1ldi, 1ldf, 1lda] IPFIVSQVAG-[1fx8, 1ldi, 1ldf, 1lda] FIVSQVAGAFCAAALV-[1fx8, 1ldi, 1ldf, 1lda] FIVSQVAG-[1fx8, 1ldi, 1ldf, 1lda] VSQVAGAFCAAALV-[1fx8, 1ldi, 1ldf, 1lda] IVSQVAGAFCAAALVYG-[1lda] IPFIVS-[1fx8, 1ldi, 1ldf, 1lda]
Pred XXXXXXXXXXXXXXXXXXXXXYY
accu 0.9130434782608695

1lda 0.9130434782608695  XXXXXXXXXXXXXXXXXXXXXYY
1ldf 0.782608695652174  XXXXXXXXXXXXXXXXXXYGLYY
1ldi 0.782608695652174  XXXXXXXXXXXXXXXXXXYGLYY
1fx8 0.782608695652174  XXXXXXXXXXXXXXXXXXYGLYY


Helix:3
Orig INFVQAFAVEMVITAILMGLILA
 VITAILM-[1fx8, 1ldi, 1ldf, 1lda] ITAILM-[1fx8, 1ldi, 1ldf, 1lda] FAVEMVIT-[1fx8, 1ldi, 1lda] MVITAILMGL-[1fx8, 1ldi, 1ldf, 1lda] FAVEMVITAI-[1fx8, 1ldi, 1lda] MVITAILMGLIL-[1fx8, 1ldi, 1ldf, 1lda] EMVITAI-[1fx8, 1ldi, 1ldf, 1lda] EMVITAILMGLIL-[1fx8, 1ldi, 1ldf, 1lda] MVITAILMGLI-[1fx8, 1ldi, 1ldf, 1lda] ITAILMGLILA-[1fx8, 1ldi, 1ldf, 1lda] AVEMVITAIXMGLI-[1fx8, 1ldi, 1ldf, 1lda] VEMVITAILMGLXLA-[1fx8, 1ldi, 1ldf, 1lda] MVITAILMGLILA-[1fx8, 1ldi, 1ldf, 1lda] AVEMVITAILMGLIL-[1fx8, 1ldi, 1ldf, 1lda] FAVEMVITAILMGL-[1fx8, 1ldi, 1lda] EMVITA-[1fx8, 1ldi, 1ldf, 1lda] ILMGLILA-[1fx8, 1ldi, 1ldf, 1lda] FAVEMVITAILMGLILA-[1fx8, 1ldi, 1lda] EMVITAILMGLILA-[1fx8, 1ldi, 1ldf, 1lda] AVEMVITAI-[1fx8, 1ldi, 1ldf, 1lda] MVITAIL-[1fx8, 1ldi, 1ldf, 1lda] FAVEMVITAILMG-[1fx8, 1ldi, 1lda] MGLILA-[1fx8, 1ldi, 1ldf, 1lda] EMVITAILMG-[1fx8, 1ldi, 1ldf, 1lda] FAVEMVITAILM-[1fx8, 1ldi, 1lda] VITAILMGLILA-[1fx8, 1ldi, 1ldf, 1lda] AVEMVITAILMG-[1fx8, 1ldi, 1ldf, 1lda] EMVITAILMGLI-[1fx8, 1ldi, 1ldf, 1lda] VEMVITAILMG-[1fx8, 1ldi, 1ldf, 1lda] VEMVIXAILMGLIL-[1fx8, 1ldi, 1ldf, 1lda] FAVEMVITAILMGLI-[1fx8, 1ldi, 1lda] EMVITAILM-[1fx8, 1ldi, 1ldf, 1lda] AVEMVI-[1fx8, 1ldi, 1ldf, 1lda] FAVEMVITAILMGLIL-[1fx8, 1ldi, 1lda] AILMGL-[1fx8, 1ldi, 1ldf, 1lda] ILMGLI-[1fx8, 1ldi, 1ldf, 1lda] MVITAILM-[1fx8, 1ldi, 1ldf, 1lda] AVEMVITAIL-[1fx8, 1ldi, 1ldf, 1lda] AVEMVITAILMGLILA-[1fx8, 1ldi, 1ldf, 1lda] AVEMVIT-[1fx8, 1ldi, 1ldf, 1lda] TAILMGLILA-[1fx8, 1ldi, 1ldf, 1lda] VITAILMGLIL-[1fx8, 1ldi, 1ldf, 1lda] VEMVITAILMGL-[1fx8, 1ldi, 1ldf, 1lda] VEMVITAILM-[1fx8, 1ldi, 1ldf, 1lda] FAVEMVI-[1fx8, 1ldi, 1lda] ITAILMGLI-[1fx8, 1ldi, 1ldf, 1lda] VEMVIT-[1fx8, 1ldi, 1ldf, 1lda] VITAILMGLI-[1fx8, 1ldi, 1ldf, 1lda] MVITAI-[1fx8, 1ldi, 1ldf, 1lda]
Pred INFVQAXXXXXXXXXXXXXXXXX
accu 0.7391304347826086

1lda 0.7391304347826086  INFVQAXXXXXXXXXXXXXXXXX
1ldi 0.7391304347826086  INFVQAXXXXXXXXXXXXXXXXX
1fx8 0.7391304347826086  INFVQAXXXXXXXXXXXXXXXXX


Helix:4
Orig LAPLLIGLLIAVIGASMGPLTGF
 LIGLLIAVIG-[1fx8, 1ldi, 1ldf, 1lda] PLLIGLLIAVIGAS-[1fx8, 1ldi, 1ldf, 1lda] VIGASM-[1fx8, 1ldi, 1ldf, 1lda] AVIGASMG-[1fx8, 1ldi, 1ldf, 1lda] LLIAVI-[1fx8, 1ldi, 1ldf, 1lda] AXLLIGLLIAVIG-[1fx8, 1ldi, 1ldf, 1lda] LLIGLLIAVIGA-[1fx8, 1ldi, 1ldf, 1lda] APLLIGLLIAVXGASMG-[1fx8, 1ldi, 1lda] PLLIGLLIAVIGA-[1fx8, 1ldi, 1ldf, 1lda] APLLIGLLIAVIGASM-[1fx8, 1ldi, 1ldf, 1lda] PLLIGLLI-[1fx8, 1ldi, 1ldf, 1lda] IGLLIAVIGASM-[1fx8, 1ldi, 1ldf, 1lda] GLLIAVIGASM-[1fx8, 1ldi, 1ldf, 1lda] AXLLIGLLIAVIGAS-[1fx8, 1ldi, 1ldf, 1lda] LLIGLLIAVIGASM-[1fx8, 1ldi, 1ldf, 1lda] LIXLLIAVIGASM-[1fx8, 1ldi, 1ldf, 1lda] APLLIGLLIAVIGA-[1fx8, 1ldi, 1ldf, 1lda] LXIGLLIAVIGASMG-[1fx8, 1ldi, 1ldf, 1lda] IAVIGA-[1fx8, 1ldi, 1ldf, 1lda] LIAVIGASM-[1fx8, 1ldi, 1ldf, 1lda] GLLIAV-[1fx8, 1ldi, 1ldf, 1lda] IAVIGASM-[1fx8, 1ldi, 1ldf, 1lda] LLIGLLXAVIGAS-[1fx8, 1ldi, 1ldf, 1lda] PLLIGLLIAV-[1fx8, 1ldi, 1ldf, 1lda] VIGASMG-[1fx8, 1ldi, 1ldf, 1lda] APLLIGLLI-[1fx8, 1ldi, 1ldf, 1lda] LIAVIGASMG-[1fx8, 1ldi, 1ldf, 1lda] LIGLLIAVIGASMG-[1fx8, 1ldi, 1ldf, 1lda] IGASMG-[1fx8, 1ldi, 1ldf, 1lda] AVIGASM-[1fx8, 1ldi, 1ldf, 1lda] PLLIGLLIAVIG-[1fx8, 1ldi, 1ldf, 1lda] PLLIGLLIAVIGASM-[1fx8, 1ldi, 1ldf, 1lda] PLLIGLLIAVIGASMG-[1fx8, 1ldi, 1ldf, 1lda] IAVIGAS-[1fx8, 1ldi, 1ldf, 1lda] IGLLIAVIGASMG-[1fx8, 1ldi, 1ldf, 1lda]
Pred LXXXXXXXXXXXXXXXXXPLTGF
accu 0.7391304347826086

1lda 0.7391304347826086  LXXXXXXXXXXXXXXXXXPLTGF
1ldf 0.7391304347826086  LXXXXXXXXXXXXXXXXXPLTGF
1ldi 0.7391304347826086  LXXXXXXXXXXXXXXXXXPLTGF
1fx8 0.7391304347826086  LXXXXXXXXXXXXXXXXXPLTGF


Helix:5
Orig IPYFLVPLFGPIVGAIVGAF
 PLFGPIVGAIVGAF-[1fx8, 1ldi, 1ldf, 1lda] VPLFGPIVGAIVGAF-[1fx8, 1ldi, 1ldf, 1lda] IVGAIVGAF-[1fx8, 1ldi, 1ldf, 1lda] LVPLFGPI-[1fx8, 1ldi, 1ldf, 1lda] PIVGAIVGAF-[1fx8, 1ldi, 1ldf, 1lda] VPLFGPI-[1fx8, 1ldi, 1ldf, 1lda] LVPLFGPIVGAIVGAF-[1fx8, 1ldi, 1ldf, 1lda] AIVGAF-[1fx8, 1ldi, 1ldf, 1lda] LVPLFGP-[1fx8, 1ldi, 1ldf, 1lda] FGPIVGAI-[1fx8, 1ldi, 1ldf, 1lda] PLFGPIVGAI-[1fx8, 1ldi, 1ldf, 1lda] LFGPIVGAIVXAF-[1fx8, 1ldi, 1ldf, 1lda] LVPLFG-[1fx8, 1ldi, 1ldf, 1lda] VPLFGP-[1fx8, 1ldi, 1ldf, 1lda]
Pred IPYFXXXXXXXXXXXXXXXX
accu 0.8

1lda 0.8  IPYFXXXXXXXXXXXXXXXX
1ldf 0.8  IPYFXXXXXXXXXXXXXXXX
1ldi 0.8  IPYFXXXXXXXXXXXXXXXX
1fx8 0.8  IPYFXXXXXXXXXXXXXXXX


C4L4S1_EXISA/PF01036

Helix:0
Orig FWVGFVGMAAATLYFLVE
Pred FWVGFVGMAAATLYFLVE
accu 0.0


Helix:1
Orig EYRSVATVAALVTFVAAIHYYFM
Pred EYRSVATVAALVTFVAAIHYYFM
accu 0.0


Helix:2
Orig IRYIDWLVTTPLLLIKFPLLLSL
Pred IRYIDWLVTTPLLLIKFPLLLSL
accu 0.0


Helix:3
Orig GLLTKLIIADIIMIVAGYL
Pred GLLTKLIIADIIMIVAGYL
accu 0.0


Helix:4
Orig GLWGYLVGCIAWIYIIYLLFTNV
Pred GLWGYLVGCIAWIYIIYLLFTNV
accu 0.0


Helix:5
Orig LFILIGWAIYPIGYAVTLFATGI
Pred LFILIGWAIYPIGYAVTLFATGI
accu 0.0


B9T759_RICCO/PF00230

Helix:0
Orig AVTELVATGTFLFTLSTTIIACL
Pred AVTELVATGTFLFTLSTTIIACL
accu 0.0


Helix:1
Orig LIPIAVFFIAFLWLMVTVPLSGG
Pred LIPIAVFFIAFLWLMVTVPLSGG
accu 0.0


Helix:2
Orig ALFYSLGQLLGALIAYLILKGVM
Pred ALFYSLGQLLGALIAYLILKGVM
accu 0.0


Helix:3
Orig AGVSVGTALIIEILCTFMVLYVA
Pred AGVSVGTALIIEILCTFMVLYVA
accu 0.0


Helix:4
Orig LGLTTVCVIISGIYAASVFVSIT
Pred LGLTTVCVIISGIYAASVFVSIT
accu 0.0


Helix:5
Orig GALWEGHWVFWVGPFCACMIYYA
Pred GALWEGHWVFWVGPFCACMIYYA
accu 0.0


Q96X48_COCPO/PF01036

Helix:0
Orig VVAILMLVSSLIFYILGARVVVQ
Pred VVAILMLVSSLIFYILGARVVVQ
accu 0.0


Helix:1
Orig LVTTISFLAYFAMATGEGIGYNV
Pred LVTTISFLAYFAMATGEGIGYNV
accu 0.0


Helix:2
Orig VFWVRWLNWGLTFTIILINLALL
Pred VFWVRWLNWGLTFTIILINLALL
accu 0.0


Helix:3
Orig GACLLISVAANITMFVTGLISVF
Pred GACLLISVAANITMFVTGLISVF
accu 0.0


Helix:4
Orig WAWFTISCLSYLTVVYHTGF
Pred WAWFTISCLSYLTVVYHTGF
accu 0.0


Helix:5
Orig AFYSSIAGYFLVLLLIYPIIWAA
Pred AFYSSIAGYFLVLLLIYPIIWAA
accu 0.0


E3XZS5_SHIFL/PF00230

Helix:0
Orig AECFGTFWLVFGGCGSAVLAAGF
 CFGTFWLV-[2abm, 1rc2, 3nka, 3nkc, 3nk5] EXFGTFWLVFGGC-[2abm, 1rc2, 3nka, 3nkc, 3nk5] CFGTFWLVFG-[2abm, 1rc2, 3nka] FGTFWLVFGGXGS-[2o9d, 2o9e, 2abm, 2o9f, 2o9g, 1rc2, 3nka, 3nkc, 3nk5] FWLVFGGC-[2abm, 3llq, 1rc2, 3nka, 3nkc, 3nk5] CFGTFWLVFGGCGSA-[2abm] CFGTFWLVFGGCGS-[2abm, 1rc2, 3nka, 3nkc, 3nk5] CFGTFWLVFGGCG-[2abm, 1rc2, 3nka, 3nkc, 3nk5] WLVFGG-[2o9d, 2o9e, 2abm, 2o9f, 2o9g, 3llq, 1rc2, 3nka, 3nkc, 3nk5] LVFGGC-[2abm, 3llq, 1rc2, 3nka, 3nkc, 3nk5] FGTFWL-[2o9d, 2o9e, 2abm, 2o9f, 2o9g, 3llq, 1rc2, 3nka, 3nkc, 3nk5] CFGTFWL-[2abm, 1rc2, 3nka, 3nkc, 3nk5] CFGTFW-[2abm, 1rc2, 3nka, 3nkc, 3nk5] FGTFWLVFGGC-[2abm] WLVFGGC-[2abm, 3llq, 1rc2, 3nka, 3nkc, 3nk5] GTFWLVFGGC-[2abm, 1rc2, 3nka] GTFWLVFG-[2o9d, 2o9e, 2o9f, 2abm, 2o9g, 3llq, 1rc2, 3nka, 3nkc, 3nk5] TFWLVFG-[2o9d, 2o9e, 2abm, 2o9f, 2o9g, 3llq, 1rc2, 3nka, 3nkc, 3nk5] AEXFGTFWLVFGGC-[2abm, 1rc2, 3nka, 3nkc, 3nk5] FGTFWLVFGGXGSA-[2o9e, 2abm, 2o9f] TFWLVFGGC-[2abm, 3llq, 1rc2, 3nka, 3nkc, 3nk5] FWLVFGGXGSAVLA-[2o9e, 2o9f] CFGTFWLVFGGC-[2abm, 1rc2, 3nka, 3nkc, 3nk5]
Pred XXXXXXXXXXXXXXXXXXXXAGF
accu 0.8695652173913043

2o9f 0.7391304347826086  AECXXXXXXXXXXXXXXXXXAGF
2abm 0.7391304347826086  XXXXXXXXXXXXXXXXXVLAAGF
2o9e 0.7391304347826086  AECXXXXXXXXXXXXXXXXXAGF
2o9d 0.5652173913043478  AECXXXXXXXXXXXXXAVLAAGF


Helix:1
Orig GIGFAGVALAFGLTVLTMAFAVG
 FGLTVL-[2o9d, 2o9e, 2abm, 2o9f, 2o9g, 3llq, 1rc2, 3nka] GLTVLTMA-[2o9d, 2o9e, 2abm, 2o9f, 2o9g, 3llq, 1rc2, 3nka, 3nkc, 3nk5] VLTMAF-[2o9d, 2o9e, 2abm, 2o9f, 2o9g, 1rc2, 3nka, 3nkc, 3nk5] FAGVALAFGLTVXT-[2o9e, 2o9f] AGVALAFGLTVLTM-[2o9e, 2o9f] GVALAXGLTVLTMAFAV-[2o9e, 2o9f] FGLTVLT-[2o9d, 2o9e, 2abm, 2o9f, 2o9g, 3llq, 1rc2, 3nka] ALAXGLTVLTMAF-[2o9d, 2o9e, 2abm, 2o9f, 2o9g, 1rc2, 3nka, 3nkc, 3nk5] TVLTMAF-[2o9d, 2o9e, 2abm, 2o9f, 2o9g, 1rc2, 3nka, 3nkc, 3nk5] GVALAXGLTVLTMAFAVG-[2o9e, 2o9f] LTVLTM-[2o9d, 2o9e, 2abm, 2o9f, 2o9g, 3llq, 1rc2, 3nka, 3nkc, 3nk5] GLTVLT-[2o9d, 2o9e, 2abm, 2o9f, 2o9g, 3llq, 1rc2, 3nka, 3nkc, 3nk5] GLTVLTMAF-[2abm, 1rc2, 3nka, 3nkc, 3nk5] GVALAXGLTVLTMAF-[2o9e, 2abm] FGLTVLTMAF-[2o9d, 2o9e, 2abm, 2o9f, 2o9g, 1rc2, 3nka] GFAGVALAFGLTVLTMA-[2o9e, 2o9f] FGLTVLTM-[2o9d, 2o9e, 2abm, 2o9f, 2o9g, 3llq, 1rc2, 3nka] FAGVALAFGLTVLTMAF-[2o9e, 2o9f] FAGVALAFGLTVLTMAFA-[2o9e, 2o9f] VALAXGLTVLTMAF-[2o9d, 2o9e, 2abm, 2o9f, 2o9g, 1rc2, 3nka, 3nkc, 3nk5] AGVALAXGLTVLT-[2o9e, 2o9f] GVALAXGLTVLTMA-[2o9d, 2o9e, 2abm, 2o9f, 2o9g, 1rc2, 3nka, 3nkc, 3nk5] AGVALAFGLTVLTMAF-[2o9e] TVLTMA-[2o9d, 2o9e, 2abm, 2o9f, 2o9g, 3llq, 1rc2, 3nka, 3nkc, 3nk5] GLTVLTM-[2o9d, 2o9e, 2abm, 2o9f, 2o9g, 3llq, 1rc2, 3nka, 3nkc, 3nk5] GFAGXALAFGLTVL-[2o9e, 2o9f] GFAGVALAFGLTVLTMAF-[2o9e, 2o9f] GVALAXGLTVLTM-[2o9d, 2o9e, 2abm, 2o9f, 2o9g, 1rc2, 3nka, 3nkc, 3nk5] GFAGVALAFGLTVLTM-[2o9e] FAGVALAFGLTVLTM-[2o9e] FAGVALAF-[2o9e, 2o9f] FGLTVLTMA-[2abm, 3llq, 1rc2, 3nka] AGVALAFGLTVLTMAFAV-[2o9e, 2o9f] AGVALAF-[2o9e, 2o9f] AGVALAFG-[2o9e, 2o9f] GVALAXGLTVLTMAFA-[2o9e] FAGXALAFGLTVLTMA-[2o9e] LTVLTMA-[2o9d, 2o9e, 2abm, 2o9f, 2o9g, 3llq, 1rc2, 3nka, 3nkc, 3nk5] FAGVALAFGLTVL-[2o9e, 2o9f]
Pred GIXXXXXXXXXXXXXXXXXXXXX
accu 0.9130434782608695

2o9f 0.9130434782608695  GIXXXXXXXXXXXXXXXXXXXXX
2o9e 0.9130434782608695  GIXXXXXXXXXXXXXXXXXXXXX
2o9d 0.6521739130434783  GIGFAXXXXXXXXXXXXXXXAVG


Helix:2
Orig VVGYVIAQVVGGIVAAALLYLIA
 AQVVGGIVAXALLYL-[2o9e, 2o9f, 2abm] QVVGGIVAAALLYLI-[2o9e, 2o9f] IAQVVGGIVAAALLY-[2o9e, 2o9f, 2abm] GYXIAQVVGGIVA-[2o9d, 2o9e, 2abm, 2o9f, 2o9g, 1rc2, 3nka, 3nkc, 3nk5] VVGYVXAQVVGGIV-[2o9e, 2o9f, 3nka, 3nk5] VVGYVIAQVVGGI-[2o9d, 2o9e, 2o9f, 3nka, 3nk5] YXIAQVVGGIVAAALLYL-[2o9e, 2o9f] GYVIAQVVGGIVAAALLY-[2o9e, 2o9f] QVVGGIVAAALLYXIA-[2o9e, 2o9f] GIVAAALLYL-[2o9e, 2o9f, 2abm] GGIVAAALLYXIA-[2o9e, 2o9f] GYVIAQ-[2o9d, 2o9e, 2abm, 2o9f, 2o9g, 1rc2, 3nka, 3nkc, 3nk5] VGGIVAAALLY-[2o9e, 2o9f, 2abm] VIAQVVGGIVAAALLYLI-[2o9e, 2o9f] IAQVVGGIVAAXL-[2o9d, 2o9e, 2abm, 2o9f, 2o9g, 1rc2, 3nka, 3nkc, 3nk5] IVAAALLY-[2o9e, 2abm, 2o9f] IAQVVGGIVAAALLYXIA-[2o9e, 2o9f] GIVAAALLYLI-[2o9e, 2o9f] GYVIAQVVGGIVAA-[2o9e, 2abm, 2o9f, 1rc2, 3nka, 3nkc, 3nk5] GYVIAQV-[2o9d, 2o9e, 2abm, 2o9f, 2o9g, 1rc2, 3nka, 3nkc, 3nk5] IAQVVGGIVAAALLYLI-[2o9e, 2o9f] GYVIAQVVGGIV-[2abm, 1rc2, 3nka, 3nkc, 3nk5] VGGIVAAALLYLI-[2o9e, 2o9f] QVVGGIVAAALLYL-[2o9e, 2abm, 2o9f] GYVIAQVVGGIVAAA-[2abm]
Pred XXXXXXXXXXXXXXXXXXXXXXX
accu 1.0

2o9f 1.0  XXXXXXXXXXXXXXXXXXXXXXX
2o9e 1.0  XXXXXXXXXXXXXXXXXXXXXXX
2o9d 0.782608695652174  XXXXXXXXXXXXXXXXXXLYLIA


Helix:3
Orig GGYSMLSALVVELVLSAGFLLVI
 LSALVVELVLSAGFLLV-[2o9e, 2o9f] VVELVLSAGF-[2o9e, 2abm, 2o9f] LSALVVELVLSAGFL-[2o9e, 2o9f] VVELXLSAGFLLVI-[2o9d, 2o9e, 2abm, 2o9f, 2o9g, 1rc2, 3nka, 3nkc, 3nk5] SALVVELVLSAGFLL-[2o9e, 2o9f] SALVVELVLSA-[2o9e, 2o9f] SALVVELVLSAG-[2o9e, 2o9f] SALVVELVLS-[2o9e, 2o9f] VLSAGFLLVI-[2o9d, 2o9e, 2abm, 2o9f, 2o9g, 1rc2, 3nka] LSALVVELVLS-[2o9e, 2o9f] ALVVELVLSAGFLXV-[2o9e, 2o9f] LSALVVEL-[2o9e, 2o9f] SALVVELVLSXGF-[2o9e, 2o9f] LSALVVELVLSAGFLLVI-[2o9e, 2o9f] SALVVELV-[2o9e, 2o9f] SALVVE-[2o9e, 2o9f] VVELVLSAGFLLV-[2o9d, 2o9e, 2o9f, 2abm, 2o9g, 1rc2, 3nka, 3nkc, 3nk5] LVVELVLSAGFLXV-[2o9e, 2abm, 2o9f, 2o9g, 1rc2, 3nka, 3nkc, 3nk5] LSALVVELVLSAGF-[2o9e, 2o9f] SALVVELVLSAGFLXVI-[2o9e, 2o9f] VELVLSAG-[2o9e, 2abm, 2o9f] LSALVVELVLSAGFLL-[2o9e, 2o9f] LVLSAG-[2o9d, 2o9e, 2abm, 2o9f, 2o9g, 1rc2, 3nka, 3nkc, 3nk5] LVVELVLS-[2o9e, 2abm, 2o9f] LSALVVELVL-[2o9e, 2o9f] VELVLS-[2o9d, 2o9e, 2abm, 2o9f, 2o9g, 1rc2, 3nka, 3nkc, 3nk5] LSALVVELVLSA-[2o9e, 2o9f] LXALVVELVLSAG-[2o9e, 2o9f] VLSAGF-[2o9d, 2o9e, 2abm, 2o9f, 2o9g, 1rc2, 3nka, 3nkc, 3nk5] VVELVLSA-[2o9e, 2abm, 2o9f] LVVELVLSAGF-[2o9e, 2o9f, 2abm] SALVVELVLSAXFL-[2o9e, 2o9f] SAGFLLVI-[2o9d, 2o9e, 2abm, 2o9f, 2o9g, 1rc2, 3nka, 3nkc, 3nk5] ELVLSA-[2o9d, 2o9e, 2abm, 2o9f, 2o9g, 1rc2, 3nka, 3nkc, 3nk5]
Pred GGYSMXXXXXXXXXXXXXXXXXX
accu 0.782608695652174

2o9f 0.782608695652174  GGYSMXXXXXXXXXXXXXXXXXX
2o9e 0.782608695652174  GGYSMXXXXXXXXXXXXXXXXXX
2o9d 0.6086956521739131  GGYSMLSALXXXXXXXXXXXXXX


Helix:4
Orig FAPAGFAPIAIGLALTLIHLISI
 FAPIAIGLALTLIHL-[2o9e] FAPIAIGLALT-[2o9e] FAPIAIGLALTLIHLI-[2o9e] FAXIAIGLALTLI-[2o9e] FXPIAIGLALTLIHLISI-[2o9e] FAPIAIGLALTLIHLIS-[2o9e] FAPIAIGLALTLIH-[2o9e]
Pred FAPAGXXXXXXXXXXXXXXXXXX
accu 0.782608695652174

2o9e 0.782608695652174  FAPAGXXXXXXXXXXXXXXXXXX


Helix:5
Orig LWFFWVVPIVGGIIGGLI
 WXFWVVPIVGGIIG-[2o9d, 2o9e, 2abm, 2o9f, 2o9g, 1rc2, 3nka, 3nkc, 3nk5] FFWVXPIVGGIIGGL-[2o9e, 2o9f] WXFWVVPIVGGIIGGL-[2o9e, 2o9f] LWFFWVVPIVGXI-[2o9e, 2o9f] LWFFWVVPIVGGXI-[2o9e, 2o9f] LWFFWVVPIVGGIIGGL-[2o9e, 2o9f] FWVXPIVGGIIGGL-[2o9d, 2o9e, 2abm, 2o9f, 2o9g, 1rc2, 3nka, 3nkc, 3nk5] FWVVPIVGGIIG-[2o9e, 2o9f] WVXPIVGGIIGGL-[2o9d, 2o9e, 2abm, 2o9f, 2o9g, 1rc2, 3nka, 3nkc, 3nk5] FFWVVP-[2o9d, 2o9e, 2abm, 2o9f, 2o9g, 1rc2, 3nka, 3nkc, 3nk5]
Pred XXXXXXXXXXXXXXXXXI
accu 0.9444444444444444

2o9f 0.9444444444444444  XXXXXXXXXXXXXXXXXI
2o9e 0.9444444444444444  XXXXXXXXXXXXXXXXXI
2o9d 0.8888888888888888  LXXXXXXXXXXXXXXXXI


G4YLZ0_PHYSP/PF00230

Helix:0
Orig AEFLATFICMLFGLSCMAQVTLS
Pred AEFLATFICMLFGLSCMAQVTLS
accu 0.0


Helix:1
Orig IALAWGFAYFIGISIGGGVSGAH
Pred IALAWGFAYFIGISIGGGVSGAH
accu 0.0


Helix:2
Orig VPFYILIQTVAAYVSALVVYIVY
Pred VPFYILIQTVAAYVSALVVYIVY
accu 0.0


Helix:3
Orig VGNFTCFLTEFLAAALLILGILA
Pred VGNFTCFLTEFLAAALLILGILA
accu 0.0


Helix:4
Orig AVPPAIGVLVSAIAMGFATNTGL
Pred AVPPAIGVLVSAIAMGFATNTGL
accu 0.0


Helix:5
Orig YYFWVPLVAPILGGAAGAFV
Pred YYFWVPLVAPILGGAAGAFV
accu 0.0


H3N2K4_KLEOX/PF00230

Helix:0
Orig AEFLGTGLFLFFGIGCLSAL
 EFLGTG-[1fx8, 1ldi, 1ldf, 1lda]
Pred AXXXXXXLFLFFGIGCLSAL
accu 0.3

1lda 0.3  AXXXXXXLFLFFGIGCLSAL
1ldf 0.3  AXXXXXXLFLFFGIGCLSAL
1ldi 0.3  AXXXXXXLFLFFGIGCLSAL
1fx8 0.3  AXXXXXXLFLFFGIGCLSAL


Helix:1
Orig LGLWEICIIWGLGISLAVYLTSG
Pred LGLWEICIIWGLGISLAVYLTSG
accu 0.0


Helix:2
Orig VFPYIVSQVAGAFGGAVLAYVLY
 VSQVAG-[1fx8, 1ldi, 1ldf, 1lda] IVSQVA-[1fx8, 1ldi, 1ldf, 1lda] SQVAGA-[1fx8, 1ldi, 1ldf, 1lda]
Pred VFPYXXXXXXXXFGGAVLAYVLY
accu 0.34782608695652173

1lda 0.34782608695652173  VFPYXXXXXXXXFGGAVLAYVLY
1ldf 0.34782608695652173  VFPYXXXXXXXXFGGAVLAYVLY
1ldi 0.34782608695652173  VFPYXXXXXXXXFGGAVLAYVLY
1fx8 0.34782608695652173  VFPYXXXXXXXXFGGAVLAYVLY


Helix:3
Orig SIWHAALVEVVITSMLMGMIMAL
Pred SIWHAALVEVVITSMLMGMIMAL
accu 0.0


Helix:4
Orig LLIGLLVAVIGASTGPLTGFAMN
Pred LLIGLLVAVIGASTGPLTGFAMN
accu 0.0


Helix:5
Orig PYFIVPIIAPLIGACLGAAI
Pred PYFIVPIIAPLIGACLGAAI
accu 0.0


E0EIT4_ACTPL/PF00230

Helix:0
Orig FIGTGLIIFFGVGCVAAAQL
Pred FIGTGLIIFFGVGCVAAAQL
accu 0.0


Helix:1
Orig ISIMWGVGVALAVYTTAGVSGAH
Pred ISIMWGVGVALAVYTTAGVSGAH
accu 0.0


Helix:2
Orig VLPYIISQFLGAFAAAALVYFLY
Pred VLPYIISQFLGAFAAAALVYFLY
accu 0.0


Helix:3
Orig SVLQAFCVEAVITMALVALILAL
Pred SVLQAFCVEAVITMALVALILAL
accu 0.0


Helix:4
Orig APLLIGLLIAAIGGAFGPLTGFA
Pred APLLIGLLIAAIGGAFGPLTGFA
accu 0.0


Helix:5
Orig IPYFLVPLIAPIVGGLVGAW
Pred IPYFLVPLIAPIVGGLVGAW
accu 0.0


O65860_PICAB/PF00230

Helix:0
Orig AALAELISTLIFVFAGEGSGMAF
Pred AALAELISTLIFVFAGEGSGMAF
accu 0.0


Helix:1
Orig GLVAVALAHGLGLFVAVAVGANI
Pred GLVAVALAHGLGLFVAVAVGANI
accu 0.0


Helix:2
Orig TLLRGILYWIAQLLGAIVACLLL
Pred TLLRGILYWIAQLLGAIVACLLL
accu 0.0


Helix:3
Orig GEGVVMEIVITFALIYTVYATAA
Pred GEGVVMEIVITFALIYTVYATAA
accu 0.0


Helix:4
Orig IAPIAIGFIVGANILAAGPFSGG
Pred IAPIAIGFIVGANILAAGPFSGG
accu 0.0


Helix:5
Orig NWVYWVGPLIGGGLAGIV
Pred NWVYWVGPLIGGGLAGIV
accu 0.0


F0JX52_ESCFE/PF00230

Helix:0
Orig AECFGTFWLVFGGCGSAVLAAGF
 CFGTFWLV-[2abm, 1rc2, 3nka, 3nkc, 3nk5] EXFGTFWLVFGGC-[2abm, 1rc2, 3nka, 3nkc, 3nk5] CFGTFWLVFG-[2abm, 1rc2, 3nka] FGTFWLVFGGXGS-[2o9d, 2o9e, 2abm, 2o9f, 2o9g, 1rc2, 3nka, 3nkc, 3nk5] FWLVFGGC-[2abm, 3llq, 1rc2, 3nka, 3nkc, 3nk5] CFGTFWLVFGGCGSA-[2abm] CFGTFWLVFGGCGS-[2abm, 1rc2, 3nka, 3nkc, 3nk5] CFGTFWLVFGGCG-[2abm, 1rc2, 3nka, 3nkc, 3nk5] WLVFGG-[2o9d, 2o9e, 2abm, 2o9f, 2o9g, 3llq, 1rc2, 3nka, 3nkc, 3nk5] LVFGGC-[2abm, 3llq, 1rc2, 3nka, 3nkc, 3nk5] FGTFWL-[2o9d, 2o9e, 2abm, 2o9f, 2o9g, 3llq, 1rc2, 3nka, 3nkc, 3nk5] CFGTFWL-[2abm, 1rc2, 3nka, 3nkc, 3nk5] CFGTFW-[2abm, 1rc2, 3nka, 3nkc, 3nk5] FGTFWLVFGGC-[2abm] WLVFGGC-[2abm, 3llq, 1rc2, 3nka, 3nkc, 3nk5] GTFWLVFGGC-[2abm, 1rc2, 3nka] GTFWLVFG-[2o9d, 2o9e, 2o9f, 2abm, 2o9g, 3llq, 1rc2, 3nka, 3nkc, 3nk5] TFWLVFG-[2o9d, 2o9e, 2abm, 2o9f, 2o9g, 3llq, 1rc2, 3nka, 3nkc, 3nk5] AEXFGTFWLVFGGC-[2abm, 1rc2, 3nka, 3nkc, 3nk5] FGTFWLVFGGXGSA-[2o9e, 2abm, 2o9f] TFWLVFGGC-[2abm, 3llq, 1rc2, 3nka, 3nkc, 3nk5] FWLVFGGXGSAVLA-[2o9e, 2o9f] CFGTFWLVFGGC-[2abm, 1rc2, 3nka, 3nkc, 3nk5]
Pred XXXXXXXXXXXXXXXXXXXXAGF
accu 0.8695652173913043

2o9f 0.7391304347826086  AECXXXXXXXXXXXXXXXXXAGF
2abm 0.7391304347826086  XXXXXXXXXXXXXXXXXVLAAGF
2o9e 0.7391304347826086  AECXXXXXXXXXXXXXXXXXAGF
2o9d 0.5652173913043478  AECXXXXXXXXXXXXXAVLAAGF


Helix:1
Orig GIGFAGVALAFGLTVLTMAFAVG
 FGLTVL-[2o9d, 2o9e, 2abm, 2o9f, 2o9g, 3llq, 1rc2, 3nka] GLTVLTMA-[2o9d, 2o9e, 2abm, 2o9f, 2o9g, 3llq, 1rc2, 3nka, 3nkc, 3nk5] VLTMAF-[2o9d, 2o9e, 2abm, 2o9f, 2o9g, 1rc2, 3nka, 3nkc, 3nk5] FAGVALAFGLTVXT-[2o9e, 2o9f] AGVALAFGLTVLTM-[2o9e, 2o9f] GVALAXGLTVLTMAFAV-[2o9e, 2o9f] FGLTVLT-[2o9d, 2o9e, 2abm, 2o9f, 2o9g, 3llq, 1rc2, 3nka] ALAXGLTVLTMAF-[2o9d, 2o9e, 2abm, 2o9f, 2o9g, 1rc2, 3nka, 3nkc, 3nk5] TVLTMAF-[2o9d, 2o9e, 2abm, 2o9f, 2o9g, 1rc2, 3nka, 3nkc, 3nk5] GVALAXGLTVLTMAFAVG-[2o9e, 2o9f] LTVLTM-[2o9d, 2o9e, 2abm, 2o9f, 2o9g, 3llq, 1rc2, 3nka, 3nkc, 3nk5] GLTVLT-[2o9d, 2o9e, 2abm, 2o9f, 2o9g, 3llq, 1rc2, 3nka, 3nkc, 3nk5] GLTVLTMAF-[2abm, 1rc2, 3nka, 3nkc, 3nk5] GVALAXGLTVLTMAF-[2o9e, 2abm] FGLTVLTMAF-[2o9d, 2o9e, 2abm, 2o9f, 2o9g, 1rc2, 3nka] GFAGVALAFGLTVLTMA-[2o9e, 2o9f] FGLTVLTM-[2o9d, 2o9e, 2abm, 2o9f, 2o9g, 3llq, 1rc2, 3nka] FAGVALAFGLTVLTMAF-[2o9e, 2o9f] FAGVALAFGLTVLTMAFA-[2o9e, 2o9f] VALAXGLTVLTMAF-[2o9d, 2o9e, 2abm, 2o9f, 2o9g, 1rc2, 3nka, 3nkc, 3nk5] AGVALAXGLTVLT-[2o9e, 2o9f] GVALAXGLTVLTMA-[2o9d, 2o9e, 2abm, 2o9f, 2o9g, 1rc2, 3nka, 3nkc, 3nk5] AGVALAFGLTVLTMAF-[2o9e] TVLTMA-[2o9d, 2o9e, 2abm, 2o9f, 2o9g, 3llq, 1rc2, 3nka, 3nkc, 3nk5] GLTVLTM-[2o9d, 2o9e, 2abm, 2o9f, 2o9g, 3llq, 1rc2, 3nka, 3nkc, 3nk5] GFAGXALAFGLTVL-[2o9e, 2o9f] GFAGVALAFGLTVLTMAF-[2o9e, 2o9f] GVALAXGLTVLTM-[2o9d, 2o9e, 2abm, 2o9f, 2o9g, 1rc2, 3nka, 3nkc, 3nk5] GFAGVALAFGLTVLTM-[2o9e] FAGVALAFGLTVLTM-[2o9e] FAGVALAF-[2o9e, 2o9f] FGLTVLTMA-[2abm, 3llq, 1rc2, 3nka] AGVALAFGLTVLTMAFAV-[2o9e, 2o9f] AGVALAF-[2o9e, 2o9f] AGVALAFG-[2o9e, 2o9f] GVALAXGLTVLTMAFA-[2o9e] FAGXALAFGLTVLTMA-[2o9e] LTVLTMA-[2o9d, 2o9e, 2abm, 2o9f, 2o9g, 3llq, 1rc2, 3nka, 3nkc, 3nk5] FAGVALAFGLTVL-[2o9e, 2o9f]
Pred GIXXXXXXXXXXXXXXXXXXXXX
accu 0.9130434782608695

2o9f 0.9130434782608695  GIXXXXXXXXXXXXXXXXXXXXX
2o9e 0.9130434782608695  GIXXXXXXXXXXXXXXXXXXXXX
2o9d 0.6521739130434783  GIGFAXXXXXXXXXXXXXXXAVG


Helix:2
Orig VVGYVIAQVVGGIVAAALLYLIA
 AQVVGGIVAXALLYL-[2o9e, 2o9f, 2abm] QVVGGIVAAALLYLI-[2o9e, 2o9f] IAQVVGGIVAAALLY-[2o9e, 2o9f, 2abm] GYXIAQVVGGIVA-[2o9d, 2o9e, 2abm, 2o9f, 2o9g, 1rc2, 3nka, 3nkc, 3nk5] VVGYVXAQVVGGIV-[2o9e, 2o9f, 3nka, 3nk5] VVGYVIAQVVGGI-[2o9d, 2o9e, 2o9f, 3nka, 3nk5] YXIAQVVGGIVAAALLYL-[2o9e, 2o9f] GYVIAQVVGGIVAAALLY-[2o9e, 2o9f] QVVGGIVAAALLYXIA-[2o9e, 2o9f] GIVAAALLYL-[2o9e, 2o9f, 2abm] GGIVAAALLYXIA-[2o9e, 2o9f] GYVIAQ-[2o9d, 2o9e, 2abm, 2o9f, 2o9g, 1rc2, 3nka, 3nkc, 3nk5] VGGIVAAALLY-[2o9e, 2o9f, 2abm] VIAQVVGGIVAAALLYLI-[2o9e, 2o9f] IAQVVGGIVAAXL-[2o9d, 2o9e, 2abm, 2o9f, 2o9g, 1rc2, 3nka, 3nkc, 3nk5] IVAAALLY-[2o9e, 2abm, 2o9f] IAQVVGGIVAAALLYXIA-[2o9e, 2o9f] GIVAAALLYLI-[2o9e, 2o9f] GYVIAQVVGGIVAA-[2o9e, 2abm, 2o9f, 1rc2, 3nka, 3nkc, 3nk5] GYVIAQV-[2o9d, 2o9e, 2abm, 2o9f, 2o9g, 1rc2, 3nka, 3nkc, 3nk5] IAQVVGGIVAAALLYLI-[2o9e, 2o9f] GYVIAQVVGGIV-[2abm, 1rc2, 3nka, 3nkc, 3nk5] VGGIVAAALLYLI-[2o9e, 2o9f] QVVGGIVAAALLYL-[2o9e, 2abm, 2o9f] GYVIAQVVGGIVAAA-[2abm]
Pred XXXXXXXXXXXXXXXXXXXXXXX
accu 1.0

2o9f 1.0  XXXXXXXXXXXXXXXXXXXXXXX
2o9e 1.0  XXXXXXXXXXXXXXXXXXXXXXX
2o9d 0.782608695652174  XXXXXXXXXXXXXXXXXXLYLIA


Helix:3
Orig GGYSMLSALVVELVLSAGFLLVI
 LSALVVELVLSAGFLLV-[2o9e, 2o9f] VVELVLSAGF-[2o9e, 2abm, 2o9f] LSALVVELVLSAGFL-[2o9e, 2o9f] VVELXLSAGFLLVI-[2o9d, 2o9e, 2abm, 2o9f, 2o9g, 1rc2, 3nka, 3nkc, 3nk5] SALVVELVLSAGFLL-[2o9e, 2o9f] SALVVELVLSA-[2o9e, 2o9f] SALVVELVLSAG-[2o9e, 2o9f] SALVVELVLS-[2o9e, 2o9f] VLSAGFLLVI-[2o9d, 2o9e, 2abm, 2o9f, 2o9g, 1rc2, 3nka] LSALVVELVLS-[2o9e, 2o9f] ALVVELVLSAGFLXV-[2o9e, 2o9f] LSALVVEL-[2o9e, 2o9f] SALVVELVLSXGF-[2o9e, 2o9f] LSALVVELVLSAGFLLVI-[2o9e, 2o9f] SALVVELV-[2o9e, 2o9f] SALVVE-[2o9e, 2o9f] VVELVLSAGFLLV-[2o9d, 2o9e, 2o9f, 2abm, 2o9g, 1rc2, 3nka, 3nkc, 3nk5] LVVELVLSAGFLXV-[2o9e, 2abm, 2o9f, 2o9g, 1rc2, 3nka, 3nkc, 3nk5] LSALVVELVLSAGF-[2o9e, 2o9f] SALVVELVLSAGFLXVI-[2o9e, 2o9f] VELVLSAG-[2o9e, 2abm, 2o9f] LSALVVELVLSAGFLL-[2o9e, 2o9f] LVLSAG-[2o9d, 2o9e, 2abm, 2o9f, 2o9g, 1rc2, 3nka, 3nkc, 3nk5] LVVELVLS-[2o9e, 2abm, 2o9f] LSALVVELVL-[2o9e, 2o9f] VELVLS-[2o9d, 2o9e, 2abm, 2o9f, 2o9g, 1rc2, 3nka, 3nkc, 3nk5] LSALVVELVLSA-[2o9e, 2o9f] LXALVVELVLSAG-[2o9e, 2o9f] VLSAGF-[2o9d, 2o9e, 2abm, 2o9f, 2o9g, 1rc2, 3nka, 3nkc, 3nk5] VVELVLSA-[2o9e, 2abm, 2o9f] LVVELVLSAGF-[2o9e, 2o9f, 2abm] SALVVELVLSAXFL-[2o9e, 2o9f] SAGFLLVI-[2o9d, 2o9e, 2abm, 2o9f, 2o9g, 1rc2, 3nka, 3nkc, 3nk5] ELVLSA-[2o9d, 2o9e, 2abm, 2o9f, 2o9g, 1rc2, 3nka, 3nkc, 3nk5]
Pred GGYSMXXXXXXXXXXXXXXXXXX
accu 0.782608695652174

2o9f 0.782608695652174  GGYSMXXXXXXXXXXXXXXXXXX
2o9e 0.782608695652174  GGYSMXXXXXXXXXXXXXXXXXX
2o9d 0.6086956521739131  GGYSMLSALXXXXXXXXXXXXXX


Helix:4
Orig FAPAGFAPIAIGLALTLIHLISI
 FAPIAIGLALTLIHL-[2o9e] FAPIAIGLALT-[2o9e] FAPIAIGLALTLIHLI-[2o9e] FAXIAIGLALTLI-[2o9e] FXPIAIGLALTLIHLISI-[2o9e] FAPIAIGLALTLIHLIS-[2o9e] FAPIAIGLALTLIH-[2o9e]
Pred FAPAGXXXXXXXXXXXXXXXXXX
accu 0.782608695652174

2o9e 0.782608695652174  FAPAGXXXXXXXXXXXXXXXXXX


Helix:5
Orig LWFFWVVPIVGGIIGGLI
 WXFWVVPIVGGIIG-[2o9d, 2o9e, 2abm, 2o9f, 2o9g, 1rc2, 3nka, 3nkc, 3nk5] FFWVXPIVGGIIGGL-[2o9e, 2o9f] WXFWVVPIVGGIIGGL-[2o9e, 2o9f] LWFFWVVPIVGXI-[2o9e, 2o9f] LWFFWVVPIVGGXI-[2o9e, 2o9f] LWFFWVVPIVGGIIGGL-[2o9e, 2o9f] FWVXPIVGGIIGGL-[2o9d, 2o9e, 2abm, 2o9f, 2o9g, 1rc2, 3nka, 3nkc, 3nk5] FWVVPIVGGIIG-[2o9e, 2o9f] WVXPIVGGIIGGL-[2o9d, 2o9e, 2abm, 2o9f, 2o9g, 1rc2, 3nka, 3nkc, 3nk5] FFWVVP-[2o9d, 2o9e, 2abm, 2o9f, 2o9g, 1rc2, 3nka, 3nkc, 3nk5]
Pred XXXXXXXXXXXXXXXXXI
accu 0.9444444444444444

2o9f 0.9444444444444444  XXXXXXXXXXXXXXXXXI
2o9e 0.9444444444444444  XXXXXXXXXXXXXXXXXI
2o9d 0.8888888888888888  LXXXXXXXXXXXXXXXXI


H2IXI3_RAHAC/PF00230

Helix:0
Orig IAEFLGTGLIIFFGAGCVAAMKL
 EFLGTG-[1fx8, 1ldi, 1ldf, 1lda]
Pred IAXXXXXXLIIFFGAGCVAAMKL
accu 0.2608695652173913

1lda 0.2608695652173913  IAXXXXXXLIIFFGAGCVAAMKL
1ldf 0.2608695652173913  IAXXXXXXLIIFFGAGCVAAMKL
1ldi 0.2608695652173913  IAXXXXXXLIIFFGAGCVAAMKL
1fx8 0.2608695652173913  IAXXXXXXLIIFFGAGCVAAMKL


Helix:1
Orig ISIIWGLGVAMAIYLTAAISGAH
 AIYLTA-[1fx8, 1ldi, 1ldf, 1lda] GVAMAI-[1fx8, 1ldi, 1ldf, 1lda] WGLGVAM-[1fx8, 1ldi, 1lda] GVAMAIY-[1fx8, 1ldi, 1ldf, 1lda] LGVAMAIY-[1fx8, 1ldi, 1ldf, 1lda] WGLGVAMAIY-[1fx8, 1ldi, 1lda] WGLGVA-[1fx8, 1ldi, 1lda] VAMAIY-[1fx8, 1ldi, 1ldf, 1lda] MAIYLT-[1fx8, 1ldi, 1ldf, 1lda] GLGVAM-[1fx8, 1ldi, 1ldf, 1lda] WGLGVAMA-[1fx8, 1ldi, 1lda]
Pred ISIIXXXXXXXXXXXXXAISGAH
accu 0.5652173913043478

1lda 0.5652173913043478  ISIIXXXXXXXXXXXXXAISGAH
1ldi 0.5652173913043478  ISIIXXXXXXXXXXXXXAISGAH
1fx8 0.5652173913043478  ISIIXXXXXXXXXXXXXAISGAH


Helix:2
Orig VLPYVIAQVAGAFCAAALVYGLY
 VAGAFC-[1fx8, 1ldi, 1ldf, 1lda] AFCAAA-[1fx8, 1ldi, 1ldf, 1lda] FCAAAL-[1fx8, 1ldi, 1ldf, 1lda] AGAFCA-[1fx8, 1ldi, 1ldf, 1lda] GAFCAA-[1fx8, 1ldi, 1ldf, 1lda]
Pred VLPYVIAQXXXXXXXXXXVYGLY
accu 0.43478260869565216

1lda 0.43478260869565216  VLPYVIAQXXXXXXXXXXVYGLY
1ldf 0.43478260869565216  VLPYVIAQXXXXXXXXXXVYGLY
1ldi 0.43478260869565216  VLPYVIAQXXXXXXXXXXVYGLY
1fx8 0.43478260869565216  VLPYVIAQXXXXXXXXXXVYGLY


Helix:3
Orig ISVLQAFLVETVITAILMALILG
 VITAILM-[1fx8, 1ldi, 1ldf, 1lda] ITAILM-[1fx8, 1ldi, 1ldf, 1lda]
Pred ISVLQAFLVETXXXXXXXALILG
accu 0.30434782608695654

1lda 0.30434782608695654  ISVLQAFLVETXXXXXXXALILG
1ldf 0.30434782608695654  ISVLQAFLVETXXXXXXXALILG
1ldi 0.30434782608695654  ISVLQAFLVETXXXXXXXALILG
1fx8 0.30434782608695654  ISVLQAFLVETXXXXXXXALILG


Helix:4
Orig LAPLLIGILIAVIGASMGPLTGF
 VIGASMG-[1fx8, 1ldi, 1ldf, 1lda] VIGASM-[1fx8, 1ldi, 1ldf, 1lda] AVIGASMG-[1fx8, 1ldi, 1ldf, 1lda] LIAVIGASMG-[1fx8, 1ldi, 1lda] IGASMG-[1fx8, 1ldi, 1ldf, 1lda] AVIGASM-[1fx8, 1ldi, 1ldf, 1lda] IAVIGA-[1fx8, 1ldi, 1ldf, 1lda] IAVIGAS-[1fx8, 1ldi, 1ldf, 1lda] IAVIGASM-[1fx8, 1ldi, 1ldf, 1lda]
Pred LAPLLIGIXXXXXXXXXXPLTGF
accu 0.43478260869565216

1lda 0.43478260869565216  LAPLLIGIXXXXXXXXXXPLTGF
1ldi 0.43478260869565216  LAPLLIGIXXXXXXXXXXPLTGF
1fx8 0.43478260869565216  LAPLLIGIXXXXXXXXXXPLTGF


Helix:5
Orig IPYFLVPIFGPLLGASLGAI
Pred IPYFLVPIFGPLLGASLGAI
accu 0.0


H7QEN8_STRPN/PF00230

Helix:0
Orig LFGEFLGTLILILLGNGVVAGVV
Pred LFGEFLGTLILILLGNGVVAGVV
accu 0.0


Helix:1
Orig GWIVITMGWGIAVAVAVFVSGKL
Pred GWIVITMGWGIAVAVAVFVSGKL
accu 0.0


Helix:2
Orig WASVLPYILAQFAGAMLGQILVW
Pred WASVLPYILAQFAGAMLGQILVW
accu 0.0


Helix:3
Orig VSNLISEILGTFVLVLTIFALGL
Pred VSNLISEILGTFVLVLTIFALGL
accu 0.0


Helix:4
Orig IGTFAVGTLIVGIGLSLGGTTGY
Pred IGTFAVGTLIVGIGLSLGGTTGY
accu 0.0


Helix:5
Orig WSYAWIPVVGPVIGAALAVLV
Pred WSYAWIPVVGPVIGAALAVLV
accu 0.0


F3TXB5_STAEP/PF00230

Helix:0
Orig LAEFLGTAILILFGGGVCANVNL
Pred LAEFLGTAILILFGGGVCANVNL
accu 0.0


Helix:1
Orig IAFGWGLAVTMGVYAVGTFSGAH
Pred IAFGWGLAVTMGVYAVGTFSGAH
accu 0.0


Helix:2
Orig VPGYIVCQMLGGIVGGVFVWLMY
Pred VPGYIVCQMLGGIVGGVFVWLMY
accu 0.0


Helix:3
Orig FANFLSEIIGTMALTLGILFIGV
Pred FANFLSEIIGTMALTLGILFIGV
accu 0.0


Helix:4
Orig IIVGSLIIAIGLSLGGTTGYAIN
Pred IIVGSLIIAIGLSLGGTTGYAIN
accu 0.0


Helix:5
Orig SNWSYAIVPVLGPMAGGMLGAIV
Pred SNWSYAIVPVLGPMAGGMLGAIV
accu 0.0


G5LQE1_SALET/PF00230

Helix:0
Orig VAGASLGLWEICIIWGLGISLAV
Pred VAGASLGLWEICIIWGLGISLAV
accu 0.0


Helix:1
Orig AGISGGHLNPAVTIALWLFA
Pred AGISGGHLNPAVTIALWLFA
accu 0.0


Helix:2
Orig VLPYIIAQFAGAFGGALLAYVLY
Pred VLPYIIAQFAGAFGGALLAYVLY
accu 0.0


Helix:3
Orig VWQAALVEVVITSILMGMIMALT
Pred VWQAALVEVVITSILMGMIMALT
accu 0.0


Helix:4
Orig PLLIGILVAVIGASTGPLTGFAM
Pred PLLIGILVAVIGASTGPLTGFAM
accu 0.0


Helix:5
Orig IPYFIVPIVAPVIGACAGAAI
Pred IPYFIVPIVAPVIGACAGAAI
accu 0.0


F1LBW5_ASCSU/PF00230

Helix:0
Orig IANLIAEFYATAILRFIGTGVIA
Pred IANLIAEFYATAILRFIGTGVIA
accu 0.0


Helix:1
Orig YSAWRTSGGHVNPAVTAALFILG
Pred YSAWRTSGGHVNPAVTAALFILG
accu 0.0


Helix:2
Orig SLLYVVAQMFGAAFGAGLSYIVY
Pred SLLYVVAQMFGAAFGAGLSYIVY
accu 0.0


Helix:3
Orig AFIDQVAGTGLLGLFVAFFC
Pred AFIDQVAGTGLLGLFVAFFC
accu 0.0


Helix:4
Orig PLYLQPALFGVVAAMIGTCYSMN
Pred PLYLQPALFGVVAAMIGTCYSMN
accu 0.0


Helix:5
Orig ILAVFLGYGTLLAPVVGAVLGAY
Pred ILAVFLGYGTLLAPVVGAVLGAY
accu 0.0


D0BEE6_BRUSS/PF00230

Helix:0
Orig AEFFGTFWLVFGGCGSAILAAAF
 EXFGTFWLVFGGC-[2abm, 1rc2, 3nka, 3nkc, 3nk5] FGTFWLVFGGXGS-[2o9d, 2o9e, 2abm, 2o9f, 2o9g, 1rc2, 3nka, 3nkc, 3nk5] WLVFGGC-[2abm, 3llq, 1rc2, 3nka, 3nkc, 3nk5] FWLVFGGC-[2abm, 3llq, 1rc2, 3nka, 3nkc, 3nk5] GTFWLVFG-[2o9d, 2o9e, 2abm, 2o9f, 2o9g, 3llq, 1rc2, 3nka, 3nkc, 3nk5] WLVFGG-[2o9d, 2o9e, 2abm, 2o9f, 2o9g, 3llq, 1rc2, 3nka, 3nkc, 3nk5] LVFGGC-[2abm, 3llq, 1rc2, 3nka, 3nkc, 3nk5] FGTFWL-[2o9d, 2o9e, 2abm, 2o9f, 2o9g, 3llq, 1rc2, 3nka, 3nkc, 3nk5] TFWLVFG-[2o9d, 2o9e, 2abm, 2o9f, 2o9g, 3llq, 1rc2, 3nka, 3nkc, 3nk5] AEXFGTFWLVFGGC-[2abm, 1rc2, 3nka, 3nkc, 3nk5] FGTFWLVFGGXGSA-[2o9e, 2abm, 2o9f] TFWLVFGGC-[2abm, 3llq, 1rc2, 3nka]
Pred XXXXXXXXXXXXXXXXXILAAAF
accu 0.7391304347826086

2abm 0.7391304347826086  XXXXXXXXXXXXXXXXXILAAAF
2o9e 0.6086956521739131  AEFXXXXXXXXXXXXXXILAAAF
2o9d 0.5652173913043478  AEFXXXXXXXXXXXXXAILAAAF


Helix:1
Orig IGFLGVALAFGLTVLTMAYAVGG
 GVALAXGLTVLTM-[2o9d, 2o9e, 2abm, 2o9f, 2o9g, 1rc2, 3nka, 3nkc, 3nk5] FGLTVL-[2o9d, 2o9e, 2abm, 2o9f, 2o9g, 3llq, 1rc2, 3nka] GLTVLTMA-[2o9d, 2o9e, 2abm, 2o9f, 2o9g, 3llq, 1rc2, 3nka, 3nkc, 3nk5] GLTVLT-[2o9d, 2o9e, 2abm, 2o9f, 2o9g, 3llq, 1rc2, 3nka, 3nkc, 3nk5] GVALAXGLTVLTMA-[2o9e, 2abm, 2o9f, 1rc2, 3nka, 3nkc, 3nk5] FGLTVLTMA-[2abm, 3llq, 1rc2, 3nka] FGLTVLT-[2o9d, 2o9e, 2abm, 2o9f, 2o9g, 3llq, 1rc2, 3nka] TVLTMA-[2o9d, 2o9e, 2abm, 2o9f, 2o9g, 3llq, 1rc2, 3nka, 3nkc, 3nk5] LTVLTMA-[2o9d, 2o9e, 2abm, 2o9f, 2o9g, 3llq, 1rc2, 3nka, 3nkc, 3nk5] GLTVLTM-[2o9d, 2o9e, 2abm, 2o9f, 2o9g, 3llq, 1rc2, 3nka, 3nkc, 3nk5] FGLTVLTM-[2o9d, 2o9e, 2abm, 2o9f, 2o9g, 3llq, 1rc2, 3nka] LTVLTM-[2o9d, 2o9e, 2abm, 2o9f, 2o9g, 3llq, 1rc2, 3nka, 3nkc, 3nk5]
Pred IGFLXXXXXXXXXXXXXXYAVGG
accu 0.6086956521739131

3nk5 0.6086956521739131  IGFLXXXXXXXXXXXXXXYAVGG
3nkc 0.6086956521739131  IGFLXXXXXXXXXXXXXXYAVGG
3nka 0.6086956521739131  IGFLXXXXXXXXXXXXXXYAVGG
1rc2 0.6086956521739131  IGFLXXXXXXXXXXXXXXYAVGG
2o9g 0.6086956521739131  IGFLXXXXXXXXXXXXXXYAVGG
2o9f 0.6086956521739131  IGFLXXXXXXXXXXXXXXYAVGG
2abm 0.6086956521739131  IGFLXXXXXXXXXXXXXXYAVGG
2o9e 0.6086956521739131  IGFLXXXXXXXXXXXXXXYAVGG
2o9d 0.6086956521739131  IGFLXXXXXXXXXXXXXXYAVGG


Helix:2
Orig LIPYWVAQVLGAIATAAILYVIA
Pred LIPYWVAQVLGAIATAAILYVIA
accu 0.0


Helix:3
Orig YSMMAGLLIEIILTAFFIIIILG
Pred YSMMAGLLIEIILTAFFIIIILG
accu 0.0


Helix:4
Orig PAGFAPIAIGFGLTLIHLVSIPV
Pred PAGFAPIAIGFGLTLIHLVSIPV
accu 0.0


Helix:5
Orig AALSQLWLFWVAPLVGAVIGAII
Pred AALSQLWLFWVAPLVGAVIGAII
accu 0.0


Q7SGN1_NEUCR/PF00230

Helix:0
Orig LVFGIGEFVGTFMFLFFAFAGTQ
Pred LVFGIGEFVGTFMFLFFAFAGTQ
accu 0.0


Helix:1
Orig TSNLLYIAFAFGFSLMVNVWAFF
Pred TSNLLYIAFAFGFSLMVNVWAFF
accu 0.0


Helix:2
Orig LALVLVGGFPAVRAVIVIVAQIL
Pred LALVLVGGFPAVRAVIVIVAQIL
accu 0.0


Helix:3
Orig AQGFFIELFLTCELVFVILMMAV
Pred AQGFFIELFLTCELVFVILMMAV
accu 0.0


Helix:4
Orig FVAPVAIGLALFLSELVGVYFTG
Pred FVAPVAIGLALFLSELVGVYFTG
accu 0.0


Helix:5
Orig GYHWIYWLGPVLGALLACGF
Pred GYHWIYWLGPVLGALLACGF
accu 0.0


C5MEV9_CANTT/PF01036

Helix:0
Orig AAFSLFALFAVIHVLIYAFT
Pred AAFSLFALFAVIHVLIYAFT
accu 0.0


Helix:1
Orig ALLIIPLFTNAIFAFAYYTYASN
Pred ALLIIPLFTNAIFAFAYYTYASN
accu 0.0


Helix:2
Orig IFYCKFIAWFLGWPLVLAIFQIV
Pred IFYCKFIAWFLGWPLVLAIFQIV
accu 0.0


Helix:3
Orig LFARVLAIEVFVLGLLIGAL
Pred LFARVLAIEVFVLGLLIGAL
accu 0.0


Helix:4
Orig WGYFTFAVVFQLFVMYLVA
Pred WGYFTFAVVFQLFVMYLVA
accu 0.0


Helix:5
Orig LGNLLIIAFFIVWILYPICWGLS
Pred LGNLLIIAFFIVWILYPICWGLS
accu 0.0


H8LHT3_STRPN/PF00230


C7YWI9_NECH7/PF01036

Helix:0
Orig WLWAVTAVYLLSFLVFFALSL
Pred WLWAVTAVYLLSFLVFFALSL
accu 0.0


Helix:1
Orig IALLVGTITYFAIASGLAYSVIP
Pred IALLVGTITYFAIASGLAYSVIP
accu 0.0


Helix:2
Orig IFFAKYINWVVAFPVVILALGLL
Pred IFFAKYINWVVAFPVVILALGLL
accu 0.0


Helix:3
Orig WATIIFNIFLAWIWIISYLCSAY
Pred WATIIFNIFLAWIWIISYLCSAY
accu 0.0


Helix:4
Orig WGFFAFGTAAYILLAFQTLH
Pred WGFFAFGTAAYILLAFQTLH
accu 0.0


Helix:5
Orig YLMLAGWLNLLWLLYPIAFGVA
Pred YLMLAGWLNLLWLLYPIAFGVA
accu 0.0


C7W1R3_ENTFL/PF00230

Helix:0
Orig GEFFGTMILVLLGDGVCAAV
Pred GEFFGTMILVLLGDGVCAAV
accu 0.0


Helix:1
Orig AFASGWVVIALGWGAAVTLAVYM
Pred AFASGWVVIALGWGAAVTLAVYM
accu 0.0


Helix:2
Orig IVAQVLGGFIGGLVVWLAYLPHW
Pred IVAQVLGGFIGGLVVWLAYLPHW
accu 0.0


Helix:3
Orig NYPANVLTEIIGTFVLVFGLLAF
Pred NYPANVLTEIIGTFVLVFGLLAF
accu 0.0


Helix:4
Orig LAAGINPMLVGILVLGLGLSLGG
Pred LAAGINPMLVGILVLGLGLSLGG
accu 0.0


Helix:5
Orig AYSWVPIVGPILGASLAAVI
Pred AYSWVPIVGPILGASLAAVI
accu 0.0


H2S4L0_TAKRU/PF00230

Helix:0
Orig SFHPCLAELLGTTFFVFVGCVSV
Pred SFHPCLAELLGTTFFVFVGCVSV
accu 0.0


Helix:1
Orig LQPALVHGLAVAAMVACMAEISG
Pred LQPALVHGLAVAAMVACMAEISG
accu 0.0


Helix:2
Orig MVFPYLACQLLGGVLGAAMA
Pred MVFPYLACQLLGGVLGAAMA
accu 0.0


Helix:3
Orig ALGGALFGEVAMTCLVTLVVLLG
Pred ALGGALFGEVAMTCLVTLVVLLG
accu 0.0


Helix:4
Orig PFLVGCTVAVLILAGGGVSGTCL
Pred PFLVGCTVAVLILAGGGVSGTCL
accu 0.0


Helix:5
Orig WTYHWVYWVGPIAGGLLAAL
Pred WTYHWVYWVGPIAGGLLAAL
accu 0.0


A1Z8L8_DROME/PF00230

Helix:0
Orig LIGEFLGNLILNFFACGACTQIE
Pred LIGEFLGNLILNFFACGACTQIE
accu 0.0


Helix:1
Orig FKALAFGLAIFMAITIVGHLSGG
Pred FKALAFGLAIFMAITIVGHLSGG
accu 0.0


Helix:2
Orig AFFYVVFQCLGAIAGTAAVKILI
Pred AFFYVVFQCLGAIAGTAAVKILI
accu 0.0


Helix:3
Orig LQGLGIEFFLGLLLVLVVFG
Pred LQGLGIEFFLGLLLVLVVFG
accu 0.0


Helix:4
Orig TAPLAIGMAVTLGHLGTIRYTGA
Pred TAPLAIGMAVTLGHLGTIRYTGA
accu 0.0


Helix:5
Orig HWVYWVGPVLGGVAAALL
Pred HWVYWVGPVLGGVAAALL
accu 0.0


E1LNU9_STRMT/PF00230

Helix:0
Orig LFGEFLGTLILILLGNGVVAGVV
Pred LFGEFLGTLILILLGNGVVAGVV
accu 0.0


Helix:1
Orig GWIVITMGWGIAVAVAVFVSGKL
Pred GWIVITMGWGIAVAVAVFVSGKL
accu 0.0


Helix:2
Orig WASVFPYILAQFAGAMLGQILVW
Pred WASVFPYILAQFAGAMLGQILVW
accu 0.0


Helix:3
Orig VSNLISEILGTFVLVLTIFALGL
Pred VSNLISEILGTFVLVLTIFALGL
accu 0.0


Helix:4
Orig IGTFAVGTLIVGIGLSLGGTTGY
Pred IGTFAVGTLIVGIGLSLGGTTGY
accu 0.0


Helix:5
Orig WSYAWIPVVGPVIGAALAVLV
Pred WSYAWIPVVGPVIGAALAVLV
accu 0.0


A9VZJ2_METEP/PF00230

Helix:0
Orig FFGTFWLTFGGCGAAVLSAA
 FGTFWL-[2o9d, 2o9e, 2abm, 2o9f, 2o9g, 3llq, 1rc2, 3nka, 3nkc, 3nk5]
Pred FXXXXXXTFGGCGAAVLSAA
accu 0.3

3nk5 0.3  FXXXXXXTFGGCGAAVLSAA
3nkc 0.3  FXXXXXXTFGGCGAAVLSAA
3nka 0.3  FXXXXXXTFGGCGAAVLSAA
1rc2 0.3  FXXXXXXTFGGCGAAVLSAA
3llq 0.3  FXXXXXXTFGGCGAAVLSAA
2o9g 0.3  FXXXXXXTFGGCGAAVLSAA
2o9f 0.3  FXXXXXXTFGGCGAAVLSAA
2abm 0.3  FXXXXXXTFGGCGAAVLSAA
2o9e 0.3  FXXXXXXTFGGCGAAVLSAA
2o9d 0.3  FXXXXXXTFGGCGAAVLSAA


Helix:1
Orig GVAFAFGFTVLTMAYAVGHISGG
 TVLTMA-[2o9d, 2o9e, 2abm, 2o9f, 2o9g, 3llq, 1rc2, 3nka, 3nkc, 3nk5]
Pred GVAFAFGFXXXXXXYAVGHISGG
accu 0.2608695652173913

3nk5 0.2608695652173913  GVAFAFGFXXXXXXYAVGHISGG
3nkc 0.2608695652173913  GVAFAFGFXXXXXXYAVGHISGG
3nka 0.2608695652173913  GVAFAFGFXXXXXXYAVGHISGG
1rc2 0.2608695652173913  GVAFAFGFXXXXXXYAVGHISGG
3llq 0.2608695652173913  GVAFAFGFXXXXXXYAVGHISGG
2o9g 0.2608695652173913  GVAFAFGFXXXXXXYAVGHISGG
2o9f 0.2608695652173913  GVAFAFGFXXXXXXYAVGHISGG
2abm 0.2608695652173913  GVAFAFGFXXXXXXYAVGHISGG
2o9e 0.2608695652173913  GVAFAFGFXXXXXXYAVGHISGG
2o9d 0.2608695652173913  GVAFAFGFXXXXXXYAVGHISGG


Helix:2
Orig VLPYVIAQVIGATVAAFALYTIA
Pred VLPYVIAQVIGATVAAFALYTIA
accu 0.0


Helix:3
Orig YGLAACLLTEVLTAFIFLFIIVG
Pred YGLAACLLTEVLTAFIFLFIIVG
accu 0.0


Helix:4
Orig AAGFAGIPIGFALVLIHLISIPV
Pred AAGFAGIPIGFALVLIHLISIPV
accu 0.0


Helix:5
Orig EYIAQLWLFWLAPITGAIAAGVV
Pred EYIAQLWLFWLAPITGAIAAGVV
accu 0.0


C4UIV9_YERRU/PF00230

Helix:0
Orig IAEFLGTALLIFFGVGCVAALKL
 IFFGVGC-[1fx8, 1ldi, 1ldf, 1lda] FFGVGC-[1fx8, 1ldi, 1ldf, 1lda] LLIFFGVGC-[1lda] LIFFGVGC-[1fx8, 1ldi, 1ldf, 1lda] LLIFFG-[1fx8, 1ldi, 1ldf, 1lda]
Pred IAEFLGTAXXXXXXXXXVAALKL
accu 0.391304347826087

1lda 0.391304347826087  IAEFLGTAXXXXXXXXXVAALKL
1ldf 0.391304347826087  IAEFLGTAXXXXXXXXXVAALKL
1ldi 0.391304347826087  IAEFLGTAXXXXXXXXXVAALKL
1fx8 0.391304347826087  IAEFLGTAXXXXXXXXXVAALKL


Helix:1
Orig ISIIWGLGVAMAIYLTAAISGAH
 AIYLTA-[1fx8, 1ldi, 1ldf, 1lda] GVAMAI-[1fx8, 1ldi, 1ldf, 1lda] WGLGVAM-[1fx8, 1ldi, 1lda] GVAMAIY-[1fx8, 1ldi, 1ldf, 1lda] LGVAMAIY-[1fx8, 1ldi, 1ldf, 1lda] WGLGVAMAIY-[1fx8, 1ldi, 1lda] MAIYLT-[1fx8, 1ldi, 1ldf, 1lda] WGLGVA-[1fx8, 1ldi, 1lda] VAMAIY-[1fx8, 1ldi, 1ldf, 1lda] GLGVAM-[1fx8, 1ldi, 1ldf, 1lda] WGLGVAMA-[1fx8, 1ldi, 1lda] MAIYLTA-[1fx8, 1ldi, 1ldf, 1lda]
Pred ISIIXXXXXXXXXXXXXAISGAH
accu 0.5652173913043478

1lda 0.5652173913043478  ISIIXXXXXXXXXXXXXAISGAH
1ldi 0.5652173913043478  ISIIXXXXXXXXXXXXXAISGAH
1fx8 0.5652173913043478  ISIIXXXXXXXXXXXXXAISGAH


Helix:2
Orig LPYIVAQVAGAFCAAALVYGLYY
 AFCAAA-[1fx8, 1ldi, 1ldf, 1lda] FCAAAL-[1fx8, 1ldi, 1ldf, 1lda] GAFCAA-[1fx8, 1ldi, 1ldf, 1lda] CAAALVY-[1lda] CAAALV-[1fx8, 1ldi, 1ldf, 1lda] CAAALVYG-[1lda] ALVYGL-[1lda] VAGAFC-[1fx8, 1ldi, 1ldf, 1lda] GAFCAAA-[1fx8, 1ldi, 1ldf, 1lda] FCAAALV-[1fx8, 1ldi, 1ldf, 1lda] FCAAALVY-[1lda] CAAALVYGL-[1lda] AGAFCA-[1fx8, 1ldi, 1ldf, 1lda] AFCAAALVY-[1lda]
Pred LPYIVAQXXXXXXXXXXXXXXYY
accu 0.6086956521739131

1lda 0.6086956521739131  LPYIVAQXXXXXXXXXXXXXXYY
1ldf 0.4782608695652174  LPYIVAQXXXXXXXXXXXYGLYY
1ldi 0.4782608695652174  LPYIVAQXXXXXXXXXXXYGLYY
1fx8 0.4782608695652174  LPYIVAQXXXXXXXXXXXYGLYY


Helix:3
Orig ITVFQAFLVETVITAILMCLILA
 VITAILM-[1fx8, 1ldi, 1ldf, 1lda] ITAILM-[1fx8, 1ldi, 1ldf, 1lda]
Pred ITVFQAFLVETXXXXXXXCLILA
accu 0.30434782608695654

1lda 0.30434782608695654  ITVFQAFLVETXXXXXXXCLILA
1ldf 0.30434782608695654  ITVFQAFLVETXXXXXXXCLILA
1ldi 0.30434782608695654  ITVFQAFLVETXXXXXXXCLILA
1fx8 0.30434782608695654  ITVFQAFLVETXXXXXXXCLILA


Helix:4
Orig LAPLLIGILIAVIGASMGPLTGF
 VIGASMG-[1fx8, 1ldi, 1ldf, 1lda] VIGASM-[1fx8, 1ldi, 1ldf, 1lda] AVIGASMG-[1fx8, 1ldi, 1ldf, 1lda] LIAVIGASMG-[1fx8, 1ldi, 1lda] IGASMG-[1fx8, 1ldi, 1ldf, 1lda] AVIGASM-[1fx8, 1ldi, 1ldf, 1lda] IAVIGA-[1fx8, 1ldi, 1ldf, 1lda] IAVIGAS-[1fx8, 1ldi, 1ldf, 1lda] IAVIGASM-[1fx8, 1ldi, 1ldf, 1lda]
Pred LAPLLIGIXXXXXXXXXXPLTGF
accu 0.43478260869565216

1lda 0.43478260869565216  LAPLLIGIXXXXXXXXXXPLTGF
1ldi 0.43478260869565216  LAPLLIGIXXXXXXXXXXPLTGF
1fx8 0.43478260869565216  LAPLLIGIXXXXXXXXXXPLTGF


Helix:5
Orig IPYFLVPVFGPIVGALLGAF
Pred IPYFLVPVFGPIVGALLGAF
accu 0.0


G5YA14_ECOLX/PF00230

Helix:0
Orig IAEFLGTGLLIFFGVGCVAALKV
 FLGTGLLI-[1fx8, 1ldi, 1ldf, 1lda] IFFGVGC-[1fx8, 1ldi, 1ldf, 1lda] GTGLLIFFGV-[1fx8, 1ldi, 1ldf, 1lda] LGTGLLIFFGV-[1fx8, 1ldi, 1ldf, 1lda] IAEFLGTGLLIFFGV-[1fx8, 1ldi, 1ldf, 1lda] LLIFFGVGC-[1fx8, 1ldi, 1ldf, 1lda] AEFLGTGLLI-[1fx8, 1ldi, 1ldf, 1lda] GLLIFF-[1fx8, 1ldi, 1ldf, 1lda] FLGTGLLIFFGVGC-[1fx8, 1ldi, 1ldf, 1lda] IAEFLGTGLLIFFGVGC-[1fx8, 1ldi, 1ldf, 1lda] EFLGTGLLI-[1fx8, 1ldi, 1ldf, 1lda] LLIFFG-[1fx8, 1ldi, 1ldf, 1lda] IAEFLGTGLLI-[1fx8, 1ldi, 1ldf, 1lda] AEFLGTGLLIFFGVGC-[1fx8, 1ldi, 1ldf, 1lda] FFGVGC-[1fx8, 1ldi, 1ldf, 1lda] AEFLGTGLLIFFGV-[1fx8, 1ldi, 1ldf, 1lda] LIFFGVGC-[1fx8, 1ldi, 1ldf, 1lda] TGLLIFFGVGC-[1fx8, 1ldi, 1ldf, 1lda] LGTGLLIFFGVGC-[1fx8, 1ldi, 1ldf, 1lda] TGLLIFFGV-[1fx8, 1ldi, 1ldf, 1lda] TGLLIF-[1fx8, 1ldi, 1ldf, 1lda] EFLGTG-[1fx8, 1ldi, 1ldf, 1lda] GTGLLIFFGVGC-[1fx8, 1ldi, 1ldf, 1lda] EFLGTGLLIFFGV-[1fx8, 1ldi, 1ldf, 1lda] EFLGTGLLIFFGVGC-[1fx8, 1ldi, 1ldf, 1lda] GLLIFFG-[1fx8, 1ldi, 1ldf, 1lda]
Pred XXXXXXXXXXXXXXXXXVAALKV
accu 0.7391304347826086

1lda 0.7391304347826086  XXXXXXXXXXXXXXXXXVAALKV
1ldf 0.7391304347826086  XXXXXXXXXXXXXXXXXVAALKV
1ldi 0.7391304347826086  XXXXXXXXXXXXXXXXXVAALKV
1fx8 0.7391304347826086  XXXXXXXXXXXXXXXXXVAALKV


Helix:1
Orig ISVIWGLGVAMAIYLTAGVSGAH
 GVAMAI-[1fx8, 1ldi, 1ldf, 1lda] WGLGVAM-[1fx8, 1ldi, 1lda] GVAMAIY-[1fx8, 1ldi, 1ldf, 1lda] LGVAMAIY-[1fx8, 1ldi, 1ldf, 1lda] WGLGVAMAIY-[1fx8, 1ldi, 1lda] WGLGVAMAIYLT-[1fx8, 1ldi, 1lda] WGLGVAMAIYL-[1fx8, 1ldi, 1lda] LGVAMAIYLTA-[1fx8, 1ldi, 1ldf, 1lda] WGLGVAMA-[1fx8, 1ldi, 1lda] MAIYLTA-[1fx8, 1ldi, 1ldf, 1lda] SVIXGLGVAMAIYLTA-[1fx8, 1ldi, 1ldf, 1lda] VIXGLGVAMAIYLT-[1fx8, 1ldi, 1ldf, 1lda] AIYLTA-[1fx8, 1ldi, 1ldf, 1lda] MAIYLT-[1fx8, 1ldi, 1ldf, 1lda] WGLGVA-[1fx8, 1ldi, 1lda] VAMAIY-[1fx8, 1ldi, 1ldf, 1lda] GLGVAM-[1fx8, 1ldi, 1ldf, 1lda] SVIXGLGVAMAIYLT-[1fx8, 1ldi, 1ldf, 1lda] SVIXGLGVAMAIY-[1fx8, 1ldi, 1ldf, 1lda] SVIXGLGVAMAIYL-[1fx8, 1ldi, 1ldf, 1lda]
Pred IXXXXXXXXXXXXXXXXGVSGAH
accu 0.6956521739130435

1lda 0.6956521739130435  IXXXXXXXXXXXXXXXXGVSGAH
1ldf 0.6956521739130435  IXXXXXXXXXXXXXXXXGVSGAH
1ldi 0.6956521739130435  IXXXXXXXXXXXXXXXXGVSGAH
1fx8 0.6956521739130435  IXXXXXXXXXXXXXXXXGVSGAH


Helix:2
Orig IPFIVSQVAGAFCAAALVYGLYY
 VSQVAGAFCAAALXY-[1lda] IPFIVSQVAGAF-[1fx8, 1ldi, 1ldf, 1lda] AFCAAALVYGL-[1lda] IPFIVSQV-[1fx8, 1ldi, 1ldf, 1lda] SQVAGAFCAAALV-[1fx8, 1ldi, 1ldf, 1lda] PFIVSQVAGAFC-[1fx8, 1ldi, 1ldf, 1lda] IPFIVSQVAXAFCAAA-[1fx8, 1ldi, 1ldf, 1lda] IPFIVSQVAXAFCA-[1fx8, 1ldi, 1ldf, 1lda] CAAALVY-[1lda] CAAALV-[1fx8, 1ldi, 1ldf, 1lda] CAAALVYG-[1lda] FCAAALVYGL-[1lda] GAFCAAALVYG-[1lda] FIVSQVA-[1fx8, 1ldi, 1ldf, 1lda] GAFCAAA-[1fx8, 1ldi, 1ldf, 1lda] SQVAGAFCA-[1fx8, 1ldi, 1ldf, 1lda] PFIVSQVAXAFCAAA-[1fx8, 1ldi, 1ldf, 1lda] QVAGAFCAAALVYG-[1lda] IPFIVSQVAXAFCAA-[1fx8, 1ldi, 1ldf, 1lda] AGAFCA-[1fx8, 1ldi, 1ldf, 1lda] SQVAGA-[1fx8, 1ldi, 1ldf, 1lda] FIVSQVAGAFCA-[1fx8, 1ldi, 1ldf, 1lda] SQVAGAFCAAALVY-[1lda] IPFIVSQVAGAFC-[1fx8, 1ldi, 1ldf, 1lda] VSQVAXAFCAAALVYG-[1lda] IPFIVSQVAGAFCAAAL-[1fx8, 1ldi, 1ldf, 1lda] SQVAGAFCAAALVYG-[1lda] PFIVSQV-[1fx8, 1ldi, 1ldf, 1lda] QVAGAFCAAALV-[1fx8, 1ldi, 1ldf, 1lda] GAFCAA-[1fx8, 1ldi, 1ldf, 1lda] FIVSQVAGAFCAAALVY-[1lda] SQVAGAFCAA-[1fx8, 1ldi, 1ldf, 1lda] PFIVSQVAGAFCAA-[1fx8, 1ldi, 1ldf, 1lda] VSQVAG-[1fx8, 1ldi, 1ldf, 1lda] VSQVAGAF-[1fx8, 1ldi, 1ldf, 1lda] VAGAFC-[1fx8, 1ldi, 1ldf, 1lda] FCAAALV-[1fx8, 1ldi, 1ldf, 1lda] FIVSQVAXAFCAAA-[1fx8, 1ldi, 1ldf, 1lda] FCAAALVY-[1lda] CAAALVYGL-[1lda] SQVAGAF-[1fx8, 1ldi, 1ldf, 1lda] VSQVAGAFC-[1fx8, 1ldi, 1ldf, 1lda] SQVAGAFCAAAL-[1fx8, 1ldi, 1ldf, 1lda] IVSQVAGAFCAAALVY-[1lda] IVSQVA-[1fx8, 1ldi, 1ldf, 1lda] FIVSQV-[1fx8, 1ldi, 1ldf, 1lda] FIVSQVAGAF-[1fx8, 1ldi, 1ldf, 1lda] PFIVSQVXGAFCA-[1fx8, 1ldi, 1ldf, 1lda] AFCAAA-[1fx8, 1ldi, 1ldf, 1lda] FCAAAL-[1fx8, 1ldi, 1ldf, 1lda] FIVSQVAGAFCAAXL-[1fx8, 1ldi, 1ldf, 1lda] FIVSQVAGAFCAA-[1fx8, 1ldi, 1ldf, 1lda] PXIVSQVAGAFCAAAL-[1fx8, 1ldi, 1ldf, 1lda] ALVYGL-[1lda] FIVSQVAGAFC-[1fx8, 1ldi, 1ldf, 1lda] IVSQVAGAF-[1fx8, 1ldi, 1ldf, 1lda] VAGAFCAAALVYG-[1lda] AFCAAALVY-[1lda] PFIVSQVAGAFCAAALV-[1fx8, 1ldi, 1ldf, 1lda] IVSQVAGAFCAAALV-[1fx8, 1ldi, 1ldf, 1lda] SQVAGAFCAAALVYGL-[1lda] PFIVSQVA-[1fx8, 1ldi, 1ldf, 1lda] QVAGAFCAAALVYGL-[1lda] PFIVSQVAGAF-[1fx8, 1ldi, 1ldf, 1lda] SQVAGAFC-[1fx8, 1ldi, 1ldf, 1lda] IVSQVAGAFC-[1fx8, 1ldi, 1ldf, 1lda] VSQVAGAFCAAXLVYGL-[1lda] VAGAFCAAALV-[1fx8, 1ldi, 1ldf, 1lda] IPFIVSQVAG-[1fx8, 1ldi, 1ldf, 1lda] FIVSQVAGAFCAAALV-[1fx8, 1ldi, 1ldf, 1lda] FIVSQVAG-[1fx8, 1ldi, 1ldf, 1lda] VSQVAGAFCAAALV-[1fx8, 1ldi, 1ldf, 1lda] IVSQVAGAFCAAALVYG-[1lda] IPFIVS-[1fx8, 1ldi, 1ldf, 1lda]
Pred XXXXXXXXXXXXXXXXXXXXXYY
accu 0.9130434782608695

1lda 0.9130434782608695  XXXXXXXXXXXXXXXXXXXXXYY
1ldf 0.782608695652174  XXXXXXXXXXXXXXXXXXYGLYY
1ldi 0.782608695652174  XXXXXXXXXXXXXXXXXXYGLYY
1fx8 0.782608695652174  XXXXXXXXXXXXXXXXXXYGLYY


Helix:3
Orig INFVQAFAVEMVITAILMGLILA
 VITAILM-[1fx8, 1ldi, 1ldf, 1lda] ITAILM-[1fx8, 1ldi, 1ldf, 1lda] FAVEMVIT-[1fx8, 1ldi, 1lda] MVITAILMGL-[1fx8, 1ldi, 1ldf, 1lda] FAVEMVITAI-[1fx8, 1ldi, 1lda] MVITAILMGLIL-[1fx8, 1ldi, 1ldf, 1lda] EMVITAI-[1fx8, 1ldi, 1ldf, 1lda] EMVITAILMGLIL-[1fx8, 1ldi, 1ldf, 1lda] MVITAILMGLI-[1fx8, 1ldi, 1ldf, 1lda] ITAILMGLILA-[1fx8, 1ldi, 1ldf, 1lda] AVEMVITAIXMGLI-[1fx8, 1ldi, 1ldf, 1lda] VEMVITAILMGLXLA-[1fx8, 1ldi, 1ldf, 1lda] MVITAILMGLILA-[1fx8, 1ldi, 1ldf, 1lda] AVEMVITAILMGLIL-[1fx8, 1ldi, 1ldf, 1lda] FAVEMVITAILMGL-[1fx8, 1ldi, 1lda] EMVITA-[1fx8, 1ldi, 1ldf, 1lda] ILMGLILA-[1fx8, 1ldi, 1ldf, 1lda] FAVEMVITAILMGLILA-[1fx8, 1ldi, 1lda] EMVITAILMGLILA-[1fx8, 1ldi, 1ldf, 1lda] AVEMVITAI-[1fx8, 1ldi, 1ldf, 1lda] MVITAIL-[1fx8, 1ldi, 1ldf, 1lda] FAVEMVITAILMG-[1fx8, 1ldi, 1lda] MGLILA-[1fx8, 1ldi, 1ldf, 1lda] EMVITAILMG-[1fx8, 1ldi, 1ldf, 1lda] FAVEMVITAILM-[1fx8, 1ldi, 1lda] VITAILMGLILA-[1fx8, 1ldi, 1ldf, 1lda] AVEMVITAILMG-[1fx8, 1ldi, 1ldf, 1lda] EMVITAILMGLI-[1fx8, 1ldi, 1ldf, 1lda] VEMVITAILMG-[1fx8, 1ldi, 1ldf, 1lda] VEMVIXAILMGLIL-[1fx8, 1ldi, 1ldf, 1lda] FAVEMVITAILMGLI-[1fx8, 1ldi, 1lda] EMVITAILM-[1fx8, 1ldi, 1ldf, 1lda] AVEMVI-[1fx8, 1ldi, 1ldf, 1lda] FAVEMVITAILMGLIL-[1fx8, 1ldi, 1lda] AILMGL-[1fx8, 1ldi, 1ldf, 1lda] ILMGLI-[1fx8, 1ldi, 1ldf, 1lda] MVITAILM-[1fx8, 1ldi, 1ldf, 1lda] AVEMVITAIL-[1fx8, 1ldi, 1ldf, 1lda] AVEMVITAILMGLILA-[1fx8, 1ldi, 1ldf, 1lda] AVEMVIT-[1fx8, 1ldi, 1ldf, 1lda] TAILMGLILA-[1fx8, 1ldi, 1ldf, 1lda] VITAILMGLIL-[1fx8, 1ldi, 1ldf, 1lda] VEMVITAILMGL-[1fx8, 1ldi, 1ldf, 1lda] VEMVITAILM-[1fx8, 1ldi, 1ldf, 1lda] FAVEMVI-[1fx8, 1ldi, 1lda] ITAILMGLI-[1fx8, 1ldi, 1ldf, 1lda] VEMVIT-[1fx8, 1ldi, 1ldf, 1lda] VITAILMGLI-[1fx8, 1ldi, 1ldf, 1lda] MVITAI-[1fx8, 1ldi, 1ldf, 1lda]
Pred INFVQAXXXXXXXXXXXXXXXXX
accu 0.7391304347826086

1lda 0.7391304347826086  INFVQAXXXXXXXXXXXXXXXXX
1ldi 0.7391304347826086  INFVQAXXXXXXXXXXXXXXXXX
1fx8 0.7391304347826086  INFVQAXXXXXXXXXXXXXXXXX


Helix:4
Orig LAPLLIGLLIAVIGASMGPLTGF
 LIGLLIAVIG-[1fx8, 1ldi, 1ldf, 1lda] PLLIGLLIAVIGAS-[1fx8, 1ldi, 1ldf, 1lda] VIGASM-[1fx8, 1ldi, 1ldf, 1lda] AVIGASMG-[1fx8, 1ldi, 1ldf, 1lda] LLIAVI-[1fx8, 1ldi, 1ldf, 1lda] AXLLIGLLIAVIG-[1fx8, 1ldi, 1ldf, 1lda] LLIGLLIAVIGA-[1fx8, 1ldi, 1ldf, 1lda] APLLIGLLIAVXGASMG-[1fx8, 1ldi, 1lda] PLLIGLLIAVIGA-[1fx8, 1ldi, 1ldf, 1lda] APLLIGLLIAVIGASM-[1fx8, 1ldi, 1ldf, 1lda] PLLIGLLI-[1fx8, 1ldi, 1ldf, 1lda] IGLLIAVIGASM-[1fx8, 1ldi, 1ldf, 1lda] GLLIAVIGASM-[1fx8, 1ldi, 1ldf, 1lda] AXLLIGLLIAVIGAS-[1fx8, 1ldi, 1ldf, 1lda] LLIGLLIAVIGASM-[1fx8, 1ldi, 1ldf, 1lda] LIXLLIAVIGASM-[1fx8, 1ldi, 1ldf, 1lda] APLLIGLLIAVIGA-[1fx8, 1ldi, 1ldf, 1lda] LXIGLLIAVIGASMG-[1fx8, 1ldi, 1ldf, 1lda] IAVIGA-[1fx8, 1ldi, 1ldf, 1lda] LIAVIGASM-[1fx8, 1ldi, 1ldf, 1lda] GLLIAV-[1fx8, 1ldi, 1ldf, 1lda] IAVIGASM-[1fx8, 1ldi, 1ldf, 1lda] LLIGLLXAVIGAS-[1fx8, 1ldi, 1ldf, 1lda] PLLIGLLIAV-[1fx8, 1ldi, 1ldf, 1lda] VIGASMG-[1fx8, 1ldi, 1ldf, 1lda] APLLIGLLI-[1fx8, 1ldi, 1ldf, 1lda] LIAVIGASMG-[1fx8, 1ldi, 1ldf, 1lda] LIGLLIAVIGASMG-[1fx8, 1ldi, 1ldf, 1lda] IGASMG-[1fx8, 1ldi, 1ldf, 1lda] AVIGASM-[1fx8, 1ldi, 1ldf, 1lda] PLLIGLLIAVIG-[1fx8, 1ldi, 1ldf, 1lda] PLLIGLLIAVIGASM-[1fx8, 1ldi, 1ldf, 1lda] PLLIGLLIAVIGASMG-[1fx8, 1ldi, 1ldf, 1lda] IAVIGAS-[1fx8, 1ldi, 1ldf, 1lda] IGLLIAVIGASMG-[1fx8, 1ldi, 1ldf, 1lda]
Pred LXXXXXXXXXXXXXXXXXPLTGF
accu 0.7391304347826086

1lda 0.7391304347826086  LXXXXXXXXXXXXXXXXXPLTGF
1ldf 0.7391304347826086  LXXXXXXXXXXXXXXXXXPLTGF
1ldi 0.7391304347826086  LXXXXXXXXXXXXXXXXXPLTGF
1fx8 0.7391304347826086  LXXXXXXXXXXXXXXXXXPLTGF


Helix:5
Orig IPYFLVPLFGPIVGAIVGAF
 PLFGPIVGAIVGAF-[1fx8, 1ldi, 1ldf, 1lda] VPLFGPIVGAIVGAF-[1fx8, 1ldi, 1ldf, 1lda] IVGAIVGAF-[1fx8, 1ldi, 1ldf, 1lda] LVPLFGPI-[1fx8, 1ldi, 1ldf, 1lda] PIVGAIVGAF-[1fx8, 1ldi, 1ldf, 1lda] VPLFGPI-[1fx8, 1ldi, 1ldf, 1lda] LVPLFGPIVGAIVGAF-[1fx8, 1ldi, 1ldf, 1lda] AIVGAF-[1fx8, 1ldi, 1ldf, 1lda] LVPLFGP-[1fx8, 1ldi, 1ldf, 1lda] FGPIVGAI-[1fx8, 1ldi, 1ldf, 1lda] PLFGPIVGAI-[1fx8, 1ldi, 1ldf, 1lda] LFGPIVGAIVXAF-[1fx8, 1ldi, 1ldf, 1lda] LVPLFG-[1fx8, 1ldi, 1ldf, 1lda] VPLFGP-[1fx8, 1ldi, 1ldf, 1lda]
Pred IPYFXXXXXXXXXXXXXXXX
accu 0.8

1lda 0.8  IPYFXXXXXXXXXXXXXXXX
1ldf 0.8  IPYFXXXXXXXXXXXXXXXX
1ldi 0.8  IPYFXXXXXXXXXXXXXXXX
1fx8 0.8  IPYFXXXXXXXXXXXXXXXX


B5NK96_SALET/PF00230

Helix:0
Orig AEFLGTGLFLFFGIGCLSAL
Pred AEFLGTGLFLFFGIGCLSAL
accu 0.0


Helix:1
Orig LGLWEICIIWGLGISLAVYLTAG
Pred LGLWEICIIWGLGISLAVYLTAG
accu 0.0


Helix:2
Orig IIAQFAGAFGGALLAYVLYSSLF
Pred IIAQFAGAFGGALLAYVLYSSLF
accu 0.0


Helix:3
Orig ALNVWQAALVEVVITSILMGMIM
Pred ALNVWQAALVEVVITSILMGMIM
accu 0.0


Helix:4
Orig APLLIGILVAVIGASTGPLTGFA
Pred APLLIGILVAVIGASTGPLTGFA
accu 0.0


Helix:5
Orig PYFIVPIVAPVIGACAGAAI
Pred PYFIVPIVAPVIGACAGAAI
accu 0.0


D3RBX6_KLEVT/PF00230

Helix:0
Orig IAEFLGTGLLIFFGVGCVAALKV
 FLGTGLLI-[1fx8, 1ldi, 1ldf, 1lda] IAEFLGTGLLI-[1fx8, 1ldi, 1ldf, 1lda] IFFGVGC-[1fx8, 1ldi, 1ldf, 1lda] FFGVGC-[1fx8, 1ldi, 1ldf, 1lda] LIFFGVGC-[1fx8, 1ldi, 1ldf, 1lda] TGLLIFFGVGC-[1fx8, 1ldi, 1ldf, 1lda] GTGLLIFFGV-[1fx8, 1ldi, 1lda] LGTGLLIFFGV-[1fx8, 1ldi, 1ldf, 1lda] TGLLIFFGV-[1lda] TGLLIF-[1fx8, 1ldi, 1ldf, 1lda] EFLGTG-[1fx8, 1ldi, 1ldf, 1lda] GTGLLIFFGVGC-[1fx8, 1ldi, 1lda] LLIFFGVGC-[1lda] AEFLGTGLLI-[1fx8, 1ldi, 1lda] GLLIFF-[1fx8, 1ldi, 1ldf, 1lda] EFLGTGLLI-[1lda] GLLIFFG-[1fx8, 1ldi, 1ldf, 1lda] LLIFFG-[1fx8, 1ldi, 1ldf, 1lda]
Pred XXXXXXXXXXXXXXXXXVAALKV
accu 0.7391304347826086

1lda 0.7391304347826086  XXXXXXXXXXXXXXXXXVAALKV
1ldf 0.7391304347826086  XXXXXXXXXXXXXXXXXVAALKV
1ldi 0.7391304347826086  XXXXXXXXXXXXXXXXXVAALKV
1fx8 0.7391304347826086  XXXXXXXXXXXXXXXXXVAALKV


Helix:1
Orig ISIIWGLGVAMAIYLTAGVSGAH
 GVAMAI-[1fx8, 1ldi, 1ldf, 1lda] WGLGVAM-[1fx8, 1ldi, 1lda] GVAMAIY-[1fx8, 1ldi, 1ldf, 1lda] LGVAMAIY-[1fx8, 1ldi, 1ldf, 1lda] WGLGVAMAIY-[1fx8, 1ldi, 1lda] WGLGVAMAIYLT-[1fx8, 1ldi, 1lda] WGLGVAMAIYL-[1fx8, 1ldi, 1lda] LGVAMAIYLTA-[1fx8, 1ldi, 1ldf, 1lda] WGLGVAMA-[1fx8, 1ldi, 1lda] MAIYLTA-[1fx8, 1ldi, 1ldf, 1lda] AIYLTA-[1fx8, 1ldi, 1ldf, 1lda] MAIYLT-[1fx8, 1ldi, 1ldf, 1lda] WGLGVA-[1fx8, 1ldi, 1lda] VAMAIY-[1fx8, 1ldi, 1ldf, 1lda] GLGVAM-[1fx8, 1ldi, 1ldf, 1lda]
Pred ISIIXXXXXXXXXXXXXGVSGAH
accu 0.5652173913043478

1lda 0.5652173913043478  ISIIXXXXXXXXXXXXXGVSGAH
1ldi 0.5652173913043478  ISIIXXXXXXXXXXXXXGVSGAH
1fx8 0.5652173913043478  ISIIXXXXXXXXXXXXXGVSGAH


Helix:2
Orig VVPFIISQFAGAFCAAALVYGLY
 AFCAAALVYGL-[1lda] AFCAAA-[1fx8, 1ldi, 1ldf, 1lda] FCAAAL-[1fx8, 1ldi, 1ldf, 1lda] GAFCAA-[1fx8, 1ldi, 1ldf, 1lda] CAAALVY-[1lda] CAAALV-[1fx8, 1ldi, 1ldf, 1lda] CAAALVYG-[1lda] ALVYGL-[1lda] FCAAALVYGL-[1lda] GAFCAAALVYG-[1lda] GAFCAAA-[1fx8, 1ldi, 1ldf, 1lda] FCAAALV-[1fx8, 1ldi, 1ldf, 1lda] FCAAALVY-[1lda] CAAALVYGL-[1lda] AGAFCA-[1fx8, 1ldi, 1ldf, 1lda] AFCAAALVY-[1lda]
Pred VVPFIISQFXXXXXXXXXXXXXY
accu 0.5652173913043478

1lda 0.5652173913043478  VVPFIISQFXXXXXXXXXXXXXY
1ldf 0.43478260869565216  VVPFIISQFXXXXXXXXXXYGLY
1ldi 0.43478260869565216  VVPFIISQFXXXXXXXXXXYGLY
1fx8 0.43478260869565216  VVPFIISQFXXXXXXXXXXYGLY


Helix:3
Orig INFVQAFAVEMVITAILMGVILA
 AVEMVITAIL-[1fx8, 1ldi, 1ldf, 1lda] FAVEMVITAILM-[1fx8, 1ldi, 1lda] VITAILM-[1fx8, 1ldi, 1ldf, 1lda] AVEMVIT-[1fx8, 1ldi, 1ldf, 1lda] ITAILM-[1fx8, 1ldi, 1ldf, 1lda] FAVEMVIT-[1fx8, 1ldi, 1lda] EMVITA-[1fx8, 1ldi, 1ldf, 1lda] VEMVITAILM-[1fx8, 1ldi, 1ldf, 1lda] FAVEMVITAI-[1fx8, 1ldi, 1lda] EMVITAI-[1fx8, 1ldi, 1ldf, 1lda] VEMVIT-[1fx8, 1ldi, 1ldf, 1lda] AVEMVITAILMG-[1fx8, 1ldi, 1ldf, 1lda] VEMVITAILMG-[1fx8, 1ldi, 1ldf, 1lda] EMVITAILM-[1fx8, 1ldi, 1ldf, 1lda] AVEMVITAI-[1fx8, 1ldi, 1ldf, 1lda] MVITAIL-[1fx8, 1ldi, 1ldf, 1lda] FAVEMVITAILMG-[1fx8, 1ldi, 1lda] MVITAI-[1fx8, 1ldi, 1ldf, 1lda] MVITAILM-[1fx8, 1ldi, 1ldf, 1lda] EMVITAILMG-[1fx8, 1ldi, 1ldf, 1lda]
Pred INFVQAXXXXXXXXXXXXXVILA
accu 0.5652173913043478

1lda 0.5652173913043478  INFVQAXXXXXXXXXXXXXVILA
1ldi 0.5652173913043478  INFVQAXXXXXXXXXXXXXVILA
1fx8 0.5652173913043478  INFVQAXXXXXXXXXXXXXVILA


Helix:4
Orig LAPLLIGLLIAVIGASMGPLTGF
 LIGLLIAVIG-[1fx8, 1ldi, 1ldf, 1lda] LIXLLIAVIGASM-[1fx8, 1ldi, 1lda] VIGASM-[1fx8, 1ldi, 1ldf, 1lda] AVIGASMG-[1fx8, 1ldi, 1ldf, 1lda] IAVIGA-[1fx8, 1ldi, 1ldf, 1lda] LIAVIGASM-[1fx8, 1ldi, 1ldf, 1lda] LLIAVI-[1fx8, 1ldi, 1ldf, 1lda] AXLLIGLLIAVIG-[1fx8, 1ldi, 1lda] LLIGLLIAVIGA-[1fx8, 1ldi, 1ldf, 1lda] GLLIAV-[1fx8, 1ldi, 1ldf, 1lda] IAVIGASM-[1fx8, 1ldi, 1ldf, 1lda] LLIGLLXAVIGAS-[1fx8, 1ldi, 1lda] PLLIGLLIAV-[1fx8, 1ldi, 1lda] VIGASMG-[1fx8, 1ldi, 1ldf, 1lda] PLLIGLLIAVIGA-[1fx8, 1ldi, 1lda] LIAVIGASMG-[1fx8, 1ldi, 1ldf, 1lda] IGASMG-[1fx8, 1ldi, 1ldf, 1lda] AVIGASM-[1fx8, 1ldi, 1ldf, 1lda] PLLIGLLIAVIG-[1fx8, 1ldi, 1ldf, 1lda] PLLIGLLI-[1fx8, 1ldi, 1ldf, 1lda] IGLLIAVIGASM-[1fx8, 1ldi, 1ldf, 1lda] GLLIAVIGASM-[1fx8, 1ldi, 1ldf, 1lda] IAVIGAS-[1fx8, 1ldi, 1ldf, 1lda] IGLLIAVIGASMG-[1fx8, 1ldi, 1lda]
Pred LXXXXXXXXXXXXXXXXXPLTGF
accu 0.7391304347826086

1lda 0.7391304347826086  LXXXXXXXXXXXXXXXXXPLTGF
1ldi 0.7391304347826086  LXXXXXXXXXXXXXXXXXPLTGF
1fx8 0.7391304347826086  LXXXXXXXXXXXXXXXXXPLTGF


Helix:5
Orig IPYFLVPLCAPVVGAALGAF
Pred IPYFLVPLCAPVVGAALGAF
accu 0.0


H3NZA0_LACPN/PF00230

Helix:0
Orig LAEFLGTFMLVFLGTATVVI
Pred LAEFLGTFMLVFLGTATVVI
accu 0.0


Helix:1
Orig LAFGLAITVSAYAFGGISGGHFN
Pred LAFGLAITVSAYAFGGISGGHFN
accu 0.0


Helix:2
Orig YIIAQIIGAIVASAAVKSFVSAL
Pred YIIAQIIGAIVASAAVKSFVSAL
accu 0.0


Helix:3
Orig IGSGMAFFVEALVTFLFLMVILN
Pred IGSGMAFFVEALVTFLFLMVILN
accu 0.0


Helix:4
Orig GLTIGVTLAFLIIVALNLTGGSL
Pred GLTIGVTLAFLIIVALNLTGGSL
accu 0.0


Helix:5
Orig SALSHLWVYILAPEVGAILAAFC
Pred SALSHLWVYILAPEVGAILAAFC
accu 0.0


F2CTQ2_HORVD/PF00230

Helix:0
Orig FLWVLCVSTLGASTAAVTAYLSL
Pred FLWVLCVSTLGASTAAVTAYLSL
accu 0.0


Helix:1
Orig IHYALLVTVSILALLLFAFNLLC
Pred IHYALLVTVSILALLLFAFNLLC
accu 0.0


Helix:2
Orig VAAFYAAGLTSPSLFSIALRLPA
Pred VAAFYAAGLTSPSLFSIALRLPA
accu 0.0


Helix:3
Orig HTGAAAEGVLTFVITFAVLCIIV
Pred HTGAAAEGVLTFVITFAVLCIIV
accu 0.0


Helix:4
Orig IVKTAMLSVSTVSLVLTGAAYTG
Pred IVKTAMLSVSTVSLVLTGAAYTG
accu 0.0


Helix:5
Orig LYVYWICPFIGAILAAWT
Pred LYVYWICPFIGAILAAWT
accu 0.0


F5XQ59_MICPN/PF00230

Helix:0
Orig EALGTFWLVFGGCGSAVLAAHVL
 WLVFGGC-[2abm, 3llq, 1rc2, 3nka] WLVFGG-[2o9d, 2o9e, 2abm, 2o9f, 2o9g, 3llq, 1rc2, 3nka, 3nkc, 3nk5] LVFGGC-[2abm, 3llq, 1rc2, 3nka, 3nkc, 3nk5] TFWLVFG-[2o9d, 2o9e, 2abm, 2o9f, 2o9g, 3llq, 1rc2, 3nka]
Pred EALGXXXXXXXXXGSAVLAAHVL
accu 0.391304347826087

3nka 0.391304347826087  EALGXXXXXXXXXGSAVLAAHVL
1rc2 0.391304347826087  EALGXXXXXXXXXGSAVLAAHVL
3llq 0.391304347826087  EALGXXXXXXXXXGSAVLAAHVL
2abm 0.391304347826087  EALGXXXXXXXXXGSAVLAAHVL
2o9e 0.34782608695652173  EALGXXXXXXXXCGSAVLAAHVL
2o9d 0.34782608695652173  EALGXXXXXXXXCGSAVLAAHVL


Helix:1
Orig GIGFVGVALAFGLTVLTGVYAVG
 FGLTVL-[2o9d, 2o9e, 2abm, 2o9f, 2o9g, 3llq, 1rc2, 3nka] GLTVLT-[2o9d, 2o9e, 2abm, 2o9f, 2o9g, 3llq, 1rc2, 3nka, 3nkc, 3nk5] FGLTVLT-[2o9d, 2o9e, 2abm, 2o9f, 2o9g, 3llq, 1rc2, 3nka]
Pred GIGFVGVALAXXXXXXXGVYAVG
accu 0.30434782608695654

3nka 0.30434782608695654  GIGFVGVALAXXXXXXXGVYAVG
1rc2 0.30434782608695654  GIGFVGVALAXXXXXXXGVYAVG
3llq 0.30434782608695654  GIGFVGVALAXXXXXXXGVYAVG
2o9g 0.30434782608695654  GIGFVGVALAXXXXXXXGVYAVG
2o9f 0.30434782608695654  GIGFVGVALAXXXXXXXGVYAVG
2abm 0.30434782608695654  GIGFVGVALAXXXXXXXGVYAVG
2o9e 0.30434782608695654  GIGFVGVALAXXXXXXXGVYAVG
2o9d 0.30434782608695654  GIGFVGVALAXXXXXXXGVYAVG


Helix:2
Orig VLPYWITQVVAATVAGAVLLLVA
Pred VLPYWITQVVAATVAGAVLLLVA
accu 0.0


Helix:3
Orig GYGLLAGLVIEIVLTAVFLYVIL
Pred GYGLLAGLVIEIVLTAVFLYVIL
accu 0.0


Helix:4
Orig GIAIGLTLTLIHLVSIPVTNTSV
Pred GIAIGLTLTLIHLVSIPVTNTSV
accu 0.0


Helix:5
Orig GALSQVWLFIVAPLIGAAIAGAT
Pred GALSQVWLFIVAPLIGAAIAGAT
accu 0.0


C0P516_MAIZE/PF00230

Helix:0
Orig AVIAEFIATLLFLYITVATVIGY
 TLLFLYIT-[1z98, 3cn6, 4jc6, 4ia4, 3cll, 2b5f, 3cn5] ITVATV-[2b5f] LFLYITV-[4jc6, 3cn6, 1z98, 4ia4, 3cll, 2b5f, 3cn5] IATLLFLY-[1z98, 3cn6, 4jc6, 4ia4, 3cll, 2b5f, 3cn5] FLYITVA-[4jc6, 3cn6, 1z98, 4ia4, 3cll, 2b5f, 3cn5] EFIATLLFLYIT-[4jc6, 3cn6, 1z98, 4ia4, 3cll, 2b5f, 3cn5] FIATLLFLYITVATV-[2b5f] IATLLF-[1z98, 3cn6, 4jc6, 4ia4, 3cll, 2b5f, 3cn5] EFIATLLFLYITVA-[4jc6, 3cn6, 1z98, 4ia4, 3cll, 2b5f, 3cn5] LLFLYITVATV-[2b5f] FIATLLFLYIT-[4jc6, 3cn6, 1z98, 4ia4, 3cll, 2b5f, 3cn5] FIATLLFLYITVA-[4jc6, 3cn6, 1z98, 4ia4, 3cll, 2b5f, 3cn5] YITVAT-[4jc6, 3cn6, 1z98, 4ia4, 3cll, 2b5f, 3cn5] AEFIATLLFLYIT-[4jc6, 3cn6, 1z98, 4ia4, 3cll, 2b5f, 3cn5] FLYITV-[4jc6, 3cn6, 1z98, 4ia4, 3cll, 2b5f, 3cn5] YITVATV-[2b5f] TLLFLY-[1z98, 3cn6, 4jc6, 4ia4, 3cll, 2b5f, 3cn5] IAEFIA-[3cn6, 4jc6, 1z98, 4ia4, 3cll, 2b5f, 3cn5] FIATLLFLY-[1z98, 3cn6, 4jc6, 4ia4, 3cll, 2b5f, 3cn5] FLYITVATV-[2b5f] LYITVA-[3cn6, 4jc6, 1z98, 4ia4, 3cll, 2b5f, 3cn5] LFLYITVA-[3cn6, 4jc6, 1z98, 4ia4, 3cll, 2b5f, 3cn5] IATLLFLYITV-[4jc6, 3cn6, 1z98, 4ia4, 3cll, 2b5f, 3cn5] IATLLFLYITVATV-[2b5f] LFLYIT-[4jc6, 3cn6, 1z98, 4ia4, 3cll, 2b5f, 3cn5] IAEFIXTLLFLYIT-[4jc6, 3cn6, 1z98, 4ia4, 3cll, 2b5f, 3cn5] IXTLLFLYITVAT-[4jc6, 3cn6, 1z98, 4ia4, 3cll, 2b5f, 3cn5] ATLLFLY-[1z98, 3cn6, 4jc6, 4ia4, 3cll, 2b5f, 3cn5] IAEFIATLLFLY-[1z98, 3cn6, 4jc6, 4ia4, 3cll, 2b5f, 3cn5] TLLFLYITV-[4jc6, 3cn6, 1z98, 4ia4, 3cll, 2b5f, 3cn5] ATLLFLYIT-[3cn6, 4jc6, 1z98, 4ia4, 3cll, 2b5f, 3cn5] TLLFLYITVATV-[2b5f] EFIATLLFLYITVAT-[4jc6, 3cn6, 1z98, 4ia4, 3cll, 2b5f, 3cn5] AEFXATLLFLYITV-[4jc6, 3cn6, 1z98, 4ia4, 3cll, 2b5f, 3cn5] FIATLLFLYITV-[3cn6, 4jc6, 1z98, 4ia4, 3cll, 2b5f, 3cn5] IAEFIATLLFLYITV-[4jc6, 3cn6, 1z98, 4ia4, 3cll, 2b5f, 3cn5] EFIATLLFLY-[4jc6, 1z98, 3cn6, 4ia4, 3cll, 2b5f, 3cn5] AEFIATLLFLYITVA-[3cn6, 4jc6, 1z98, 4ia4, 3cll, 2b5f, 3cn5] FIATLLFLYITVXT-[4jc6, 3cn6, 1z98, 4ia4, 3cll, 2b5f, 3cn5] EFXATLLFLYITV-[4jc6, 3cn6, 1z98, 4ia4, 3cll, 2b5f, 3cn5] IAEFIAXLLFLYI-[1z98, 3cn6, 4jc6, 4ia4, 3cll, 2b5f, 3cn5] FLYITVAT-[1z98, 3cn6, 4jc6, 4ia4, 3cll, 2b5f, 3cn5] IATLLFLYIT-[4jc6, 1z98, 3cn6, 4ia4, 3cll, 2b5f, 3cn5]
Pred AVXXXXXXXXXXXXXXXXXXIGY
accu 0.782608695652174

2b5f 0.782608695652174  AVXXXXXXXXXXXXXXXXXXIGY
3cll 0.7391304347826086  AVXXXXXXXXXXXXXXXXXVIGY
4ia4 0.7391304347826086  AVXXXXXXXXXXXXXXXXXVIGY
1z98 0.7391304347826086  AVXXXXXXXXXXXXXXXXXVIGY
4jc6 0.7391304347826086  AVXXXXXXXXXXXXXXXXXVIGY
3cn6 0.7391304347826086  AVXXXXXXXXXXXXXXXXXVIGY


Helix:1
Orig AACGGVGILGIAWAFGGMIFILV
 GIAWAFGGM-[4jc6, 3cn6, 1z98, 4ia4, 3cll, 2b5f, 3cn5] AFGGMI-[3cn6, 4jc6, 1z98, 4ia4, 3cll, 2b5f, 3cn5] GIAWAFGGMI-[4jc6, 3cn6, 1z98, 4ia4, 3cll, 2b5f, 3cn5] AWAFGGM-[4jc6, 3cn6, 1z98, 4ia4, 3cll, 2b5f, 3cn5] IAWAFGGMIF-[4jc6, 3cn6, 1z98, 4ia4, 3cll, 2b5f, 3cn5] LGIAWAFGGMIF-[2b5f] WAFGGMIF-[3cn6, 4jc6, 1z98, 4ia4, 3cll, 2b5f, 3cn5] AFGGMIF-[4jc6, 3cn6, 1z98, 4ia4, 3cll, 2b5f, 3cn5] AWAFGGMIF-[4jc6, 3cn6, 1z98, 4ia4, 3cll, 2b5f, 3cn5] FGGMIF-[3cn6, 4jc6, 1z98, 4ia4, 3cll, 2b5f, 3cn5] GIAWAFGGMIF-[4jc6, 3cn6, 1z98, 4ia4, 3cll, 2b5f, 3cn5] WAFGGM-[3cn6, 4jc6, 1z98, 4ia4, 3cll, 2b5f, 3cn5] WAFGGMI-[4jc6, 3cn6, 1z98, 4ia4, 3cll, 2b5f, 3cn5] IAWAFGGM-[3cn6, 4jc6, 1z98, 4ia4, 3cll, 2b5f, 3cn5] IAWAFGG-[4jc6, 3cn6, 1z98, 4ia4, 3cll, 2b5f, 3cn5]
Pred AACGGVGIXXXXXXXXXXXXILV
accu 0.5217391304347826

2b5f 0.5217391304347826  AACGGVGIXXXXXXXXXXXXILV
3cll 0.4782608695652174  AACGGVGILXXXXXXXXXXXILV
4ia4 0.4782608695652174  AACGGVGILXXXXXXXXXXXILV
1z98 0.4782608695652174  AACGGVGILXXXXXXXXXXXILV
4jc6 0.4782608695652174  AACGGVGILXXXXXXXXXXXILV
3cn6 0.4782608695652174  AACGGVGILXXXXXXXXXXXILV


Helix:2
Orig SLVRALLYIIAQCLGAICGVGLV
 IAQCLGAICGVG-[3cn6, 4jc6, 1z98, 4ia4, 3cll, 2b5f, 3cn5] IAQCLGAICGVGL-[4jc6, 1z98, 3cn6, 4ia4, 3cll, 2b5f, 3cn5] ICGVGLV-[3cn6, 4jc6, 1z98, 4ia4, 3cll, 2b5f, 3cn5] AQCLGAIC-[3cn6, 4jc6, 1z98, 4ia4, 3cll, 2b5f, 3cn5] CLGAICGV-[3cn6, 4jc6, 1z98, 4ia4, 3cll, 2b5f, 3cn5] ICGVGL-[3cn6, 4jc6, 1z98, 4ia4, 3cll, 2b5f, 3cn5] AQCLGAICGV-[4jc6, 1z98, 3cn6, 4ia4, 3cll, 2b5f, 3cn5] IAQCLGAICGV-[4jc6, 1z98, 3cn6, 4ia4, 3cll, 2b5f, 3cn5] QCLGAICGV-[3cn6, 4jc6, 1z98, 4ia4, 3cll, 2b5f, 3cn5] IAQCLGAICGVGLV-[4jc6, 1z98, 3cn6, 4ia4, 3cll, 2b5f, 3cn5] CLGAIC-[3cn6, 4jc6, 1z98, 4ia4, 3cll, 2b5f, 3cn5] CGVGLV-[3cn6, 4jc6, 1z98, 4ia4, 3cll, 2b5f, 3cn5] IAQCLGAIC-[3cn6, 4jc6, 1z98, 4ia4, 3cll, 2b5f, 3cn5] GAICGV-[3cn6, 4jc6, 1z98, 4ia4, 3cll, 2b5f, 3cn5] CLGAICGVGLV-[4jc6, 1z98, 3cn6, 4ia4, 3cll, 2b5f, 3cn5]
Pred SLVRALLYIXXXXXXXXXXXXXX
accu 0.6086956521739131

3cn5 0.6086956521739131  SLVRALLYIXXXXXXXXXXXXXX
2b5f 0.6086956521739131  SLVRALLYIXXXXXXXXXXXXXX
3cll 0.6086956521739131  SLVRALLYIXXXXXXXXXXXXXX
4ia4 0.6086956521739131  SLVRALLYIXXXXXXXXXXXXXX
1z98 0.6086956521739131  SLVRALLYIXXXXXXXXXXXXXX
4jc6 0.6086956521739131  SLVRALLYIXXXXXXXXXXXXXX
3cn6 0.6086956521739131  SLVRALLYIXXXXXXXXXXXXXX


Helix:3
Orig GYSKGTGLAAEIIGTFVLVYTVF
 IGTFVLVY-[3cn6, 4jc6, 1z98, 4ia4, 3cll, 2b5f, 3cn5] GTFVLVYTVF-[4jc6, 3cn6, 1z98, 4ia4, 3cll, 2b5f, 3cn5] IIGTFVLV-[3cn6, 4jc6, 1z98, 4ia4, 3cll, 2b5f, 3cn5] TFVLVYTV-[3cn6, 4jc6, 1z98, 4ia4, 3cll, 2b5f, 3cn5] AEIIGTFVLVYT-[3cn6, 4jc6, 1z98, 4ia4, 3cll, 2b5f, 3cn5] VLVYTV-[4jc6, 3cn6, 1z98, 4ia4, 3cll, 2b5f, 3cn5] AEIIGTFVLVYTVF-[4jc6, 3cn6, 1z98, 4ia4, 3cll, 2b5f, 3cn5] IIGTFV-[4jc6, 3cn6, 1z98, 4ia4, 3cll, 2b5f, 3cn5] GTFVLVY-[4jc6, 3cn6, 1z98, 4ia4, 3cll, 2b5f, 3cn5] VLVYTVF-[4jc6, 3cn6, 1z98, 4ia4, 3cll, 2b5f, 3cn5] IIGTFVL-[4jc6, 3cn6, 1z98, 4ia4, 3cll, 2b5f, 3cn5] EIIGTFV-[4jc6, 3cn6, 1z98, 4ia4, 3cll, 2b5f, 3cn5] IGTFVLVYTV-[4jc6, 3cn6, 1z98, 4ia4, 3cll, 2b5f, 3cn5] TFVLVY-[4jc6, 3cn6, 1z98, 4ia4, 3cll, 2b5f, 3cn5] EIIGTFVLVY-[4jc6, 3cn6, 1z98, 4ia4, 3cll, 2b5f, 3cn5] EIIGTFVLVYTVF-[4jc6, 3cn6, 1z98, 4ia4, 3cll, 2b5f, 3cn5] AEIIGTFVLVXTV-[4jc6, 3cn6, 1z98, 4ia4, 3cll, 2b5f, 3cn5] EIIGTFVLVYTV-[3cn6, 4jc6, 1z98, 4ia4, 3cll, 2b5f, 3cn5] IIGTFVLVY-[3cn6, 4jc6, 1z98, 4ia4, 3cll, 2b5f, 3cn5]
Pred GYSKGTGLAXXXXXXXXXXXXXX
accu 0.6086956521739131

3cn5 0.6086956521739131  GYSKGTGLAXXXXXXXXXXXXXX
2b5f 0.6086956521739131  GYSKGTGLAXXXXXXXXXXXXXX
3cll 0.6086956521739131  GYSKGTGLAXXXXXXXXXXXXXX
4ia4 0.6086956521739131  GYSKGTGLAXXXXXXXXXXXXXX
1z98 0.6086956521739131  GYSKGTGLAXXXXXXXXXXXXXX
4jc6 0.6086956521739131  GYSKGTGLAXXXXXXXXXXXXXX
3cn6 0.6086956521739131  GYSKGTGLAXXXXXXXXXXXXXX


Helix:4
Orig LPIGFAVFMVHLATIPITGTGIN
 VHLATI-[3cn6, 4jc6, 1z98, 4ia4, 3cll, 2b5f, 3cn5] FAVFMVHLATI-[1z98, 3cn6, 4jc6, 4ia4, 3cll, 2b5f, 3cn5] FAVFMVH-[3cn6, 4jc6, 1z98, 4ia4, 3cll, 2b5f, 3cn5] IGFAVFMVHLAT-[3cn6, 4jc6, 1z98, 4ia4, 3cll, 2b5f, 3cn5] FMVHLATI-[3cn6, 4jc6, 1z98, 4ia4, 3cll, 2b5f, 3cn5] FMVHLAT-[4jc6, 3cn6, 1z98, 4ia4, 3cll, 2b5f, 3cn5] IGFAVF-[1z98, 3cn6, 4jc6, 4ia4, 3cll, 2b5f, 3cn5] PIGFAVF-[1z98, 3cn6, 4jc6, 4ia4, 3cll, 2b5f, 3cn5] PIGFAVFMVHLA-[3cn6, 4jc6, 1z98, 4ia4, 3cll, 2b5f, 3cn5] LPIGFAVFM-[1z98, 3cn6, 4jc6, 4ia4, 3cll, 2b5f, 3cn5] FAVFMVHLAT-[1z98, 3cn6, 4jc6, 4ia4, 3cll, 2b5f, 3cn5] LPIGFAVFMVHLAT-[4jc6, 3cn6, 1z98, 4ia4, 3cll, 2b5f, 3cn5] LXIGFAVFMVHLA-[4jc6, 3cn6, 1z98, 4ia4, 3cll, 2b5f, 3cn5] PIGFAVFMVHLAT-[1z98, 3cn6, 4jc6, 4ia4, 3cll, 2b5f, 3cn5] PIGFAVFMVH-[1z98, 3cn6, 4jc6, 4ia4, 3cll, 2b5f, 3cn5] VFMVHL-[3cn6, 4jc6, 1z98, 4ia4, 3cll, 2b5f, 3cn5] MVHLAT-[3cn6, 4jc6, 1z98, 4ia4, 3cll, 2b5f, 3cn5] PIGFAV-[1z98, 3cn6, 4jc6, 4ia4, 3cll, 2b5f, 3cn5] AVFMVH-[3cn6, 4jc6, 1z98, 4ia4, 3cll, 2b5f, 3cn5] AVFMVHL-[3cn6, 4jc6, 1z98, 4ia4, 3cll, 2b5f, 3cn5] IGFAVFM-[1z98, 3cn6, 4jc6, 4ia4, 3cll, 2b5f, 3cn5] PIGFAVFMVHL-[4jc6, 3cn6, 1z98, 4ia4, 3cll, 2b5f, 3cn5] AVFMVHLAT-[4jc6, 3cn6, 1z98, 4ia4, 3cll, 2b5f, 3cn5] LXIGFAVFMVHLATI-[3cn6, 4jc6, 1z98, 4ia4, 3cll, 2b5f, 3cn5] PIGFAVFM-[1z98, 3cn6, 4jc6, 4ia4, 3cll, 2b5f, 3cn5] MVHLATI-[3cn6, 4jc6, 1z98, 4ia4, 3cll, 2b5f, 3cn5] GFAVFMVHLA-[4jc6, 3cn6, 1z98, 4ia4, 3cll, 2b5f, 3cn5] FMVHLA-[3cn6, 4jc6, 1z98, 4ia4, 3cll, 2b5f, 3cn5] PIGFAVFMVHLATI-[1z98, 3cn6, 4jc6, 4ia4, 3cll, 2b5f, 3cn5] GFAVFM-[1z98, 3cn6, 4jc6, 4ia4, 3cll, 2b5f, 3cn5]
Pred XXXXXXXXXXXXXXXPITGTGIN
accu 0.6521739130434783

3cn5 0.6521739130434783  XXXXXXXXXXXXXXXPITGTGIN
2b5f 0.6521739130434783  XXXXXXXXXXXXXXXPITGTGIN
3cll 0.6521739130434783  XXXXXXXXXXXXXXXPITGTGIN
4ia4 0.6521739130434783  XXXXXXXXXXXXXXXPITGTGIN
1z98 0.6521739130434783  XXXXXXXXXXXXXXXPITGTGIN
4jc6 0.6521739130434783  XXXXXXXXXXXXXXXPITGTGIN
3cn6 0.6521739130434783  XXXXXXXXXXXXXXXPITGTGIN


Helix:5
Orig QWIFWVGPLIGAAIAAAY
 QWIFWVGP-[2b5f]
Pred XXXXXXXXLIGAAIAAAY
accu 0.4444444444444444

2b5f 0.4444444444444444  XXXXXXXXLIGAAIAAAY


F1NA56_CHICK/PF00230

Helix:0
Orig VLPCLAELLGSAAFVFIGCLSVV
Pred VLPCLAELLGSAAFVFIGCLSVV
accu 0.0


Helix:1
Orig ALVHGLSIVPIVVSLGNISGAHI
Pred ALVHGLSIVPIVVSLGNISGAHI
accu 0.0


Helix:2
Orig LVGGMKLIMLIPYCIAQLCGGIL
Pred LVGGMKLIMLIPYCIAQLCGGIL
accu 0.0


Helix:3
Orig ALGNEIILTTFLLLVVCMTAVNG
Pred ALGNEIILTTFLLLVVCMTAVNG
accu 0.0


Helix:4
Orig PLAPVCIALTVVINIIVGGSISG
Pred PLAPVCIALTVVINIIVGGSISG
accu 0.0


Helix:5
Orig VIANYWLYHWVYWVGPLIGCLIS
Pred VIANYWLYHWVYWVGPLIGCLIS
accu 0.0


G1LVG5_AILME/PF00230

Helix:0
Orig STYLLSFLSFQVLGCGSVAQAIL
Pred STYLLSFLSFQVLGCGSVAQAIL
accu 0.0


Helix:1
Orig TINVGFAMAVVVAIYVTGGVSGG
Pred TINVGFAMAVVVAIYVTGGVSGG
accu 0.0


Helix:2
Orig FPFYVGAQFLGAFVGAATLFGIY
Pred FPFYVGAQFLGAFVGAATLFGIY
accu 0.0


Helix:3
Orig AFADQVVATMFLLMVVFAIF
Pred AFADQVVATMFLLMVVFAIF
accu 0.0


Helix:4
Orig PIAIGLLIIVIASSLGLNSGCAM
Pred PIAIGLLIIVIASSLGLNSGCAM
accu 0.0


Helix:5
Orig FWWIPVVGPMVGAVIGGLI
Pred FWWIPVVGPMVGAVIGGLI
accu 0.0


G8W8U7_KLEOK/PF00230

Helix:0
Orig IAEFLGTGLLIFFGVGCVAALKV
 FLGTGLLI-[1fx8, 1ldi, 1ldf, 1lda] IAEFLGTGLLI-[1fx8, 1ldi, 1ldf, 1lda] IFFGVGC-[1fx8, 1ldi, 1ldf, 1lda] FFGVGC-[1fx8, 1ldi, 1ldf, 1lda] LIFFGVGC-[1fx8, 1ldi, 1ldf, 1lda] TGLLIFFGVGC-[1fx8, 1ldi, 1ldf, 1lda] GTGLLIFFGV-[1fx8, 1ldi, 1lda] LGTGLLIFFGV-[1fx8, 1ldi, 1ldf, 1lda] TGLLIFFGV-[1lda] TGLLIF-[1fx8, 1ldi, 1ldf, 1lda] EFLGTG-[1fx8, 1ldi, 1ldf, 1lda] GTGLLIFFGVGC-[1fx8, 1ldi, 1lda] LLIFFGVGC-[1lda] AEFLGTGLLI-[1fx8, 1ldi, 1lda] GLLIFF-[1fx8, 1ldi, 1ldf, 1lda] EFLGTGLLI-[1lda] GLLIFFG-[1fx8, 1ldi, 1ldf, 1lda] LLIFFG-[1fx8, 1ldi, 1ldf, 1lda]
Pred XXXXXXXXXXXXXXXXXVAALKV
accu 0.7391304347826086

1lda 0.7391304347826086  XXXXXXXXXXXXXXXXXVAALKV
1ldf 0.7391304347826086  XXXXXXXXXXXXXXXXXVAALKV
1ldi 0.7391304347826086  XXXXXXXXXXXXXXXXXVAALKV
1fx8 0.7391304347826086  XXXXXXXXXXXXXXXXXVAALKV


Helix:1
Orig ISIIWGLGVAMAIYLTAGVSGAH
 GVAMAI-[1fx8, 1ldi, 1ldf, 1lda] WGLGVAM-[1fx8, 1ldi, 1lda] GVAMAIY-[1fx8, 1ldi, 1ldf, 1lda] LGVAMAIY-[1fx8, 1ldi, 1ldf, 1lda] WGLGVAMAIY-[1fx8, 1ldi, 1lda] WGLGVAMAIYLT-[1fx8, 1ldi, 1lda] WGLGVAMAIYL-[1fx8, 1ldi, 1lda] LGVAMAIYLTA-[1fx8, 1ldi, 1ldf, 1lda] WGLGVAMA-[1fx8, 1ldi, 1lda] MAIYLTA-[1fx8, 1ldi, 1ldf, 1lda] AIYLTA-[1fx8, 1ldi, 1ldf, 1lda] MAIYLT-[1fx8, 1ldi, 1ldf, 1lda] WGLGVA-[1fx8, 1ldi, 1lda] VAMAIY-[1fx8, 1ldi, 1ldf, 1lda] GLGVAM-[1fx8, 1ldi, 1ldf, 1lda]
Pred ISIIXXXXXXXXXXXXXGVSGAH
accu 0.5652173913043478

1lda 0.5652173913043478  ISIIXXXXXXXXXXXXXGVSGAH
1ldi 0.5652173913043478  ISIIXXXXXXXXXXXXXGVSGAH
1fx8 0.5652173913043478  ISIIXXXXXXXXXXXXXGVSGAH


Helix:2
Orig VPFIVAQFAGAFCAAALVYGLYY
 AFCAAALVYGL-[1lda] AFCAAA-[1fx8, 1ldi, 1ldf, 1lda] FCAAAL-[1fx8, 1ldi, 1ldf, 1lda] GAFCAA-[1fx8, 1ldi, 1ldf, 1lda] CAAALVY-[1lda] CAAALV-[1fx8, 1ldi, 1ldf, 1lda] CAAALVYG-[1lda] ALVYGL-[1lda] FCAAALVYGL-[1lda] GAFCAAALVYG-[1lda] GAFCAAA-[1fx8, 1ldi, 1ldf, 1lda] FCAAALV-[1fx8, 1ldi, 1ldf, 1lda] FCAAALVY-[1lda] CAAALVYGL-[1lda] AGAFCA-[1fx8, 1ldi, 1ldf, 1lda] AFCAAALVY-[1lda]
Pred VPFIVAQFXXXXXXXXXXXXXYY
accu 0.5652173913043478

1lda 0.5652173913043478  VPFIVAQFXXXXXXXXXXXXXYY
1ldf 0.43478260869565216  VPFIVAQFXXXXXXXXXXYGLYY
1ldi 0.43478260869565216  VPFIVAQFXXXXXXXXXXYGLYY
1fx8 0.43478260869565216  VPFIVAQFXXXXXXXXXXYGLYY


Helix:3
Orig INFVQAFAVEMVITAILMGVILA
 AVEMVITAIL-[1fx8, 1ldi, 1ldf, 1lda] FAVEMVITAILM-[1fx8, 1ldi, 1lda] VITAILM-[1fx8, 1ldi, 1ldf, 1lda] AVEMVIT-[1fx8, 1ldi, 1ldf, 1lda] ITAILM-[1fx8, 1ldi, 1ldf, 1lda] FAVEMVIT-[1fx8, 1ldi, 1lda] EMVITA-[1fx8, 1ldi, 1ldf, 1lda] VEMVITAILM-[1fx8, 1ldi, 1ldf, 1lda] FAVEMVITAI-[1fx8, 1ldi, 1lda] EMVITAI-[1fx8, 1ldi, 1ldf, 1lda] VEMVIT-[1fx8, 1ldi, 1ldf, 1lda] AVEMVITAILMG-[1fx8, 1ldi, 1ldf, 1lda] VEMVITAILMG-[1fx8, 1ldi, 1ldf, 1lda] EMVITAILM-[1fx8, 1ldi, 1ldf, 1lda] AVEMVITAI-[1fx8, 1ldi, 1ldf, 1lda] MVITAIL-[1fx8, 1ldi, 1ldf, 1lda] FAVEMVITAILMG-[1fx8, 1ldi, 1lda] MVITAI-[1fx8, 1ldi, 1ldf, 1lda] MVITAILM-[1fx8, 1ldi, 1ldf, 1lda] EMVITAILMG-[1fx8, 1ldi, 1ldf, 1lda]
Pred INFVQAXXXXXXXXXXXXXVILA
accu 0.5652173913043478

1lda 0.5652173913043478  INFVQAXXXXXXXXXXXXXVILA
1ldi 0.5652173913043478  INFVQAXXXXXXXXXXXXXVILA
1fx8 0.5652173913043478  INFVQAXXXXXXXXXXXXXVILA


Helix:4
Orig LAPLLIGLLIAVIGASMGPLTGF
 LIGLLIAVIG-[1fx8, 1ldi, 1ldf, 1lda] LIXLLIAVIGASM-[1fx8, 1ldi, 1lda] VIGASM-[1fx8, 1ldi, 1ldf, 1lda] AVIGASMG-[1fx8, 1ldi, 1ldf, 1lda] IAVIGA-[1fx8, 1ldi, 1ldf, 1lda] LIAVIGASM-[1fx8, 1ldi, 1ldf, 1lda] LLIAVI-[1fx8, 1ldi, 1ldf, 1lda] AXLLIGLLIAVIG-[1fx8, 1ldi, 1lda] LLIGLLIAVIGA-[1fx8, 1ldi, 1ldf, 1lda] GLLIAV-[1fx8, 1ldi, 1ldf, 1lda] IAVIGASM-[1fx8, 1ldi, 1ldf, 1lda] LLIGLLXAVIGAS-[1fx8, 1ldi, 1lda] PLLIGLLIAV-[1fx8, 1ldi, 1lda] VIGASMG-[1fx8, 1ldi, 1ldf, 1lda] PLLIGLLIAVIGA-[1fx8, 1ldi, 1lda] LIAVIGASMG-[1fx8, 1ldi, 1ldf, 1lda] IGASMG-[1fx8, 1ldi, 1ldf, 1lda] AVIGASM-[1fx8, 1ldi, 1ldf, 1lda] PLLIGLLIAVIG-[1fx8, 1ldi, 1ldf, 1lda] PLLIGLLI-[1fx8, 1ldi, 1ldf, 1lda] IGLLIAVIGASM-[1fx8, 1ldi, 1ldf, 1lda] GLLIAVIGASM-[1fx8, 1ldi, 1ldf, 1lda] IAVIGAS-[1fx8, 1ldi, 1ldf, 1lda] IGLLIAVIGASMG-[1fx8, 1ldi, 1lda]
Pred LXXXXXXXXXXXXXXXXXPLTGF
accu 0.7391304347826086

1lda 0.7391304347826086  LXXXXXXXXXXXXXXXXXPLTGF
1ldi 0.7391304347826086  LXXXXXXXXXXXXXXXXXPLTGF
1fx8 0.7391304347826086  LXXXXXXXXXXXXXXXXXPLTGF


Helix:5
Orig IPYFLVPLCAPIVGAALGAF
Pred IPYFLVPLCAPIVGAALGAF
accu 0.0


E3XBP3_ANODA/PF00230

Helix:0
Orig YVFIVCGAAAGAGVGASVSSVLL
Pred YVFIVCGAAAGAGVGASVSSVLL
accu 0.0


Helix:1
Orig MIALTQCFLHISGAHVNPAVSIG
Pred MIALTQCFLHISGAHVNPAVSIG
accu 0.0


Helix:2
Orig ALLYIVAQSGGSIAGAALLYGGP
Pred ALLYIVAQSGGSIAGAALLYGGP
accu 0.0


Helix:3
Orig AAWERFGVEFILTFIVVLAYLIS
Pred AAWERFGVEFILTFIVVLAYLIS
accu 0.0


Helix:4
Orig YFGSSAIAIGAAYSACSFVSMPY
Pred YFGSSAIAIGAAYSACSFVSMPY
accu 0.0


Helix:5
Orig WVYWLGPMVGGAVSGLM
Pred WVYWLGPMVGGAVSGLM
accu 0.0


F8HXT3_LEUS2/PF00230

Helix:0
Orig EFLGTFILVFVGTGSVVYSAATT
Pred EFLGTFILVFVGTGSVVYSAATT
accu 0.0


Helix:1
Orig TIALSFGLALAVAIAAFGHISGG
Pred TIALSFGLALAVAIAAFGHISGG
accu 0.0


Helix:2
Orig FGGYVIAQLLGAIVASAAVFGGV
Pred FGGYVIAQLLGAIVASAAVFGGV
accu 0.0


Helix:3
Orig ALSAFLFEFVLTFLFILVISIVT
Pred ALSAFLFEFVLTFLFILVISIVT
accu 0.0


Helix:4
Orig APIIIGLWLAVLIIVALPITGGA
Pred APIIIGLWLAVLIIVALPITGGA
accu 0.0


Helix:5
Orig HVWVYIAADLLGGVLAAFV
Pred HVWVYIAADLLGGVLAAFV
accu 0.0


Q4RVH6_TETNG/PF00230

Helix:0
Orig WRAVSGEYLATFIFVLLSLGSTI
Pred WRAVSGEYLATFIFVLLSLGSTI
accu 0.0


Helix:1
Orig VLISLCFGLSIATMVQCFGHISG
Pred VLISLCFGLSIATMVQCFGHISG
accu 0.0


Helix:2
Orig KAVFYVLAQCLGAITGAGILYLV
Pred KAVFYVLAQCLGAITGAGILYLV
accu 0.0


Helix:3
Orig VGNGLLVELLITFELVFTIFASC
Pred VGNGLLVELLITFELVFTIFASC
accu 0.0


Helix:4
Orig LGGSASLAIGFAVAIGHFFAINY
Pred LGGSASLAIGFAVAIGHFFAINY
accu 0.0


Helix:5
Orig LITLNFTNHWVYWVGPILGAVLA
Pred LITLNFTNHWVYWVGPILGAVLA
accu 0.0


G6CF53_LACCU/PF00230

Helix:0
Orig LLAEFMGTALMIIFGVGV
Pred LLAEFMGTALMIIFGVGV
accu 0.0


Helix:1
Orig GHLFAITTWGFGITVSLFIFGDV
Pred GHLFAITTWGFGITVSLFIFGDV
accu 0.0


Helix:2
Orig FIPYSVAEVLGGVVGAVIVYIMY
Pred FIPYSVAEVLGGVVGAVIVYIMY
accu 0.0


Helix:3
Orig FFVEFFATFVFISSIIAI
Pred FFVEFFATFVFISSIIAI
accu 0.0


Helix:4
Orig GIAPIAVGLLVWAIGMGMGGPTG
Pred GIAPIAVGLLVWAIGMGMGGPTG
accu 0.0


Helix:5
Orig DWQYGIIVPGIAPFVGGLCAALF
Pred DWQYGIIVPGIAPFVGGLCAALF
accu 0.0


A5V285_SPHWW/PF00230

Helix:0
Orig AELFGTFWLVFGGCGSAVLAAAF
 EXFGTFWLVFGGC-[2abm, 1rc2, 3nka, 3nkc, 3nk5] FGTFWLVFGGXGS-[2o9d, 2o9e, 2o9f, 2abm, 2o9g, 1rc2, 3nka, 3nkc, 3nk5] FWLVFGGC-[2abm, 3llq, 1rc2, 3nka, 3nkc, 3nk5] WLVFGG-[2o9d, 2o9e, 2abm, 2o9f, 2o9g, 3llq, 1rc2, 3nka, 3nkc, 3nk5] LVFGGC-[2abm, 3llq, 1rc2, 3nka, 3nkc, 3nk5] FGTFWL-[2o9d, 2o9e, 2abm, 2o9f, 2o9g, 3llq, 1rc2, 3nka, 3nkc, 3nk5] WLVFGGC-[2abm, 3llq, 1rc2, 3nka, 3nkc, 3nk5] GTFWLVFG-[2o9d, 2o9e, 2o9f, 2abm, 2o9g, 3llq, 1rc2, 3nka, 3nkc, 3nk5] TFWLVFG-[2o9d, 2o9e, 2abm, 2o9f, 2o9g, 3llq, 1rc2, 3nka, 3nkc, 3nk5] AEXFGTFWLVFGGC-[2abm, 1rc2, 3nka, 3nkc, 3nk5] FGTFWLVFGGXGSA-[2o9e, 2abm, 2o9f] TFWLVFGGC-[2abm, 3llq, 1rc2, 3nka] FWLVFGGXGSAVLA-[2o9e, 2o9f]
Pred XXXXXXXXXXXXXXXXXXXXAAF
accu 0.8695652173913043

2abm 0.7391304347826086  XXXXXXXXXXXXXXXXXVLAAAF
2o9f 0.7391304347826086  AELXXXXXXXXXXXXXXXXXAAF
2o9e 0.7391304347826086  AELXXXXXXXXXXXXXXXXXAAF
2o9d 0.5652173913043478  AELXXXXXXXXXXXXXAVLAAAF


Helix:1
Orig IGFAGVALAFGLTVLTMAYAVGG
 FGLTVL-[2o9d, 2o9e, 2abm, 2o9f, 2o9g, 3llq, 1rc2, 3nka] GLTVLTMA-[2o9d, 2o9e, 2abm, 2o9f, 2o9g, 3llq, 1rc2, 3nka, 3nkc, 3nk5] AGVALAXGLTVLT-[2o9e, 2o9f] GVALAXGLTVLTMA-[2o9e, 2abm, 2o9f, 1rc2, 3nka, 3nkc, 3nk5] FAGVALAFGLTVXT-[2o9e, 2o9f] AGVALAFGLTVLTM-[2o9e, 2o9f] FGLTVLT-[2o9d, 2o9e, 2abm, 2o9f, 2o9g, 3llq, 1rc2, 3nka] TVLTMA-[2o9d, 2o9e, 2abm, 2o9f, 2o9g, 3llq, 1rc2, 3nka, 3nkc, 3nk5] GLTVLTM-[2o9d, 2o9e, 2abm, 2o9f, 2o9g, 3llq, 1rc2, 3nka, 3nkc, 3nk5] GFAGXALAFGLTVL-[2o9e, 2o9f] LTVLTM-[2o9d, 2o9e, 2abm, 2o9f, 2o9g, 3llq, 1rc2, 3nka, 3nkc, 3nk5] GVALAXGLTVLTM-[2o9d, 2o9e, 2abm, 2o9f, 2o9g, 1rc2, 3nka, 3nkc, 3nk5] GLTVLT-[2o9d, 2o9e, 2abm, 2o9f, 2o9g, 3llq, 1rc2, 3nka, 3nkc, 3nk5] FAGVALAF-[2o9e, 2o9f] FGLTVLTMA-[2abm, 3llq, 1rc2, 3nka] AGVALAF-[2o9e, 2o9f] AGVALAFG-[2o9e, 2o9f] LTVLTMA-[2o9d, 2o9e, 2abm, 2o9f, 2o9g, 3llq, 1rc2, 3nka, 3nkc, 3nk5] FGLTVLTM-[2o9d, 2o9e, 2abm, 2o9f, 2o9g, 3llq, 1rc2, 3nka] FAGVALAFGLTVL-[2o9e, 2o9f]
Pred IXXXXXXXXXXXXXXXXXYAVGG
accu 0.7391304347826086

2o9f 0.7391304347826086  IXXXXXXXXXXXXXXXXXYAVGG
2o9e 0.7391304347826086  IXXXXXXXXXXXXXXXXXYAVGG
2o9d 0.6086956521739131  IGFAXXXXXXXXXXXXXXYAVGG


Helix:2
Orig LVPYWVAQVVGAIAAAAVLYAIA
Pred LVPYWVAQVVGAIAAAAVLYAIA
accu 0.0


Helix:3
Orig YSLHAALLIEIVLTAGFIIVILG
Pred YSLHAALLIEIVLTAGFIIVILG
accu 0.0


Helix:4
Orig LVPAGFAPIPIGLALTLIHLISI
Pred LVPAGFAPIPIGLALTLIHLISI
accu 0.0


Helix:5
Orig LWLFWAAPLVGAVIGALI
Pred LWLFWAAPLVGAVIGALI
accu 0.0


C7LEM9_BRUMC/PF00230

Helix:0
Orig AEFFGTFWLVFGGCGSAILAAAF
 EXFGTFWLVFGGC-[2abm, 1rc2, 3nka, 3nkc, 3nk5] FGTFWLVFGGXGS-[2o9d, 2o9e, 2abm, 2o9f, 2o9g, 1rc2, 3nka, 3nkc, 3nk5] WLVFGGC-[2abm, 3llq, 1rc2, 3nka, 3nkc, 3nk5] FWLVFGGC-[2abm, 3llq, 1rc2, 3nka, 3nkc, 3nk5] GTFWLVFG-[2o9d, 2o9e, 2abm, 2o9f, 2o9g, 3llq, 1rc2, 3nka, 3nkc, 3nk5] WLVFGG-[2o9d, 2o9e, 2abm, 2o9f, 2o9g, 3llq, 1rc2, 3nka, 3nkc, 3nk5] LVFGGC-[2abm, 3llq, 1rc2, 3nka, 3nkc, 3nk5] FGTFWL-[2o9d, 2o9e, 2abm, 2o9f, 2o9g, 3llq, 1rc2, 3nka, 3nkc, 3nk5] TFWLVFG-[2o9d, 2o9e, 2abm, 2o9f, 2o9g, 3llq, 1rc2, 3nka, 3nkc, 3nk5] AEXFGTFWLVFGGC-[2abm, 1rc2, 3nka, 3nkc, 3nk5] FGTFWLVFGGXGSA-[2o9e, 2abm, 2o9f] TFWLVFGGC-[2abm, 3llq, 1rc2, 3nka]
Pred XXXXXXXXXXXXXXXXXILAAAF
accu 0.7391304347826086

2abm 0.7391304347826086  XXXXXXXXXXXXXXXXXILAAAF
2o9e 0.6086956521739131  AEFXXXXXXXXXXXXXXILAAAF
2o9d 0.5652173913043478  AEFXXXXXXXXXXXXXAILAAAF


Helix:1
Orig IGFLGVALAFGLTVLTMAYAVGG
 GVALAXGLTVLTM-[2o9d, 2o9e, 2abm, 2o9f, 2o9g, 1rc2, 3nka, 3nkc, 3nk5] FGLTVL-[2o9d, 2o9e, 2abm, 2o9f, 2o9g, 3llq, 1rc2, 3nka] GLTVLTMA-[2o9d, 2o9e, 2abm, 2o9f, 2o9g, 3llq, 1rc2, 3nka, 3nkc, 3nk5] GLTVLT-[2o9d, 2o9e, 2abm, 2o9f, 2o9g, 3llq, 1rc2, 3nka, 3nkc, 3nk5] GVALAXGLTVLTMA-[2o9e, 2abm, 2o9f, 1rc2, 3nka, 3nkc, 3nk5] FGLTVLTMA-[2abm, 3llq, 1rc2, 3nka] FGLTVLT-[2o9d, 2o9e, 2abm, 2o9f, 2o9g, 3llq, 1rc2, 3nka] TVLTMA-[2o9d, 2o9e, 2abm, 2o9f, 2o9g, 3llq, 1rc2, 3nka, 3nkc, 3nk5] LTVLTMA-[2o9d, 2o9e, 2abm, 2o9f, 2o9g, 3llq, 1rc2, 3nka, 3nkc, 3nk5] GLTVLTM-[2o9d, 2o9e, 2abm, 2o9f, 2o9g, 3llq, 1rc2, 3nka, 3nkc, 3nk5] FGLTVLTM-[2o9d, 2o9e, 2abm, 2o9f, 2o9g, 3llq, 1rc2, 3nka] LTVLTM-[2o9d, 2o9e, 2abm, 2o9f, 2o9g, 3llq, 1rc2, 3nka, 3nkc, 3nk5]
Pred IGFLXXXXXXXXXXXXXXYAVGG
accu 0.6086956521739131

3nk5 0.6086956521739131  IGFLXXXXXXXXXXXXXXYAVGG
3nkc 0.6086956521739131  IGFLXXXXXXXXXXXXXXYAVGG
3nka 0.6086956521739131  IGFLXXXXXXXXXXXXXXYAVGG
1rc2 0.6086956521739131  IGFLXXXXXXXXXXXXXXYAVGG
2o9g 0.6086956521739131  IGFLXXXXXXXXXXXXXXYAVGG
2o9f 0.6086956521739131  IGFLXXXXXXXXXXXXXXYAVGG
2abm 0.6086956521739131  IGFLXXXXXXXXXXXXXXYAVGG
2o9e 0.6086956521739131  IGFLXXXXXXXXXXXXXXYAVGG
2o9d 0.6086956521739131  IGFLXXXXXXXXXXXXXXYAVGG


Helix:2
Orig LIPYWVAQVLGAIAAAAILYVIA
Pred LIPYWVAQVLGAIAAAAILYVIA
accu 0.0


Helix:3
Orig YSMMAGLLIEIILTAFFIIIILG
Pred YSMMAGLLIEIILTAFFIIIILG
accu 0.0


Helix:4
Orig PAGFAPIAIGFGLTLIHLVSIPV
Pred PAGFAPIAIGFGLTLIHLVSIPV
accu 0.0


Helix:5
Orig AALSQLWLFWVAPLVGAVIGAII
Pred AALSQLWLFWVAPLVGAVIGAII
accu 0.0


C6TL07_SOYBN/PF00230

Helix:0
Orig LVAEVVGTYFLIFAGCASVVVNL
Pred LVAEVVGTYFLIFAGCASVVVNL
accu 0.0


Helix:1
Orig GISIVWGLTVMVLVYSIGHISGA
Pred GISIVWGLTVMVLVYSIGHISGA
accu 0.0


Helix:2
Orig VPAYVIAQVVGATLASGTLRLIF
Pred VPAYVIAQVVGATLASGTLRLIF
accu 0.0


Helix:3
Orig FVVEFIITFYLMFVISGV
Pred FVVEFIITFYLMFVISGV
accu 0.0


Helix:4
Orig IGELAGLAVGSTVLLNVMFAGPI
Pred IGELAGLAVGSTVLLNVMFAGPI
accu 0.0


Helix:5
Orig YRGIWIYLVSPTLGAVAGTW
Pred YRGIWIYLVSPTLGAVAGTW
accu 0.0


G5LAU2_SALET/PF00230

Helix:0
Orig VAGASLGLWEICIIWGLGISLAV
Pred VAGASLGLWEICIIWGLGISLAV
accu 0.0


Helix:1
Orig AGISGGHLNPAVTIALWLFA
Pred AGISGGHLNPAVTIALWLFA
accu 0.0


Helix:2
Orig VLPYIIAQFAGAFGGALLAYVLY
Pred VLPYIIAQFAGAFGGALLAYVLY
accu 0.0


Helix:3
Orig VWQAALVEVVITSILMGMIMALT
Pred VWQAALVEVVITSILMGMIMALT
accu 0.0


Helix:4
Orig PLLIGILVAVIGASTGPLTGFAM
Pred PLLIGILVAVIGASTGPLTGFAM
accu 0.0


Helix:5
Orig IPYFIVPIVAPVIGACAGAAI
Pred IPYFIVPIVAPVIGACAGAAI
accu 0.0


E9FVV8_DAPPU/PF00230

Helix:0
Orig FAEFVGTYVLVVIGNGSVAQAQL
Pred FAEFVGTYVLVVIGNGSVAQAQL
accu 0.0


Helix:1
Orig AINWGWALGCVLGILISANVSGG
Pred AINWGWALGCVLGILISANVSGG
accu 0.0


Helix:2
Orig LPVYWLAQYLGALTASGTVLGVY
Pred LPVYWLAQYLGALTASGTVLGVY
accu 0.0


Helix:3
Orig SSAGLCLVEEILATMIFMLVICV
Pred SSAGLCLVEEILATMIFMLVICV
accu 0.0


Helix:4
Orig IPAFLQPLFIGFALLAIGISYGA
Pred IPAFLQPLFIGFALLAIGISYGA
accu 0.0


Helix:5
Orig WFWIFIVGPHIGAILGVCI
Pred WFWIFIVGPHIGAILGVCI
accu 0.0


E0HHC3_ENTFL/PF00230

Helix:0
Orig GEFFGTMILVLLGDGVCAAV
Pred GEFFGTMILVLLGDGVCAAV
accu 0.0


Helix:1
Orig AFASGWVVIALGWGAAVTLAVYM
Pred AFASGWVVIALGWGAAVTLAVYM
accu 0.0


Helix:2
Orig IVAQVLGGFIGGLVVWLAYLPHW
Pred IVAQVLGGFIGGLVVWLAYLPHW
accu 0.0


Helix:3
Orig NYPANVLTEIIGTFVLVFGLLAF
Pred NYPANVLTEIIGTFVLVFGLLAF
accu 0.0


Helix:4
Orig LAAGINPMLVGILVLGLGLSLGG
Pred LAAGINPMLVGILVLGLGLSLGG
accu 0.0


Helix:5
Orig AYSWVPIVGPILGASLAAVI
Pred AYSWVPIVGPILGASLAAVI
accu 0.0


F3UFI0_STRSA/PF00230

Helix:0
Orig IFGEFLGTLLLLLLGNGVVAGVV
Pred IFGEFLGTLLLLLLGNGVVAGVV
accu 0.0


Helix:1
Orig GWIVITMGWGIAVAIAAFVSGNL
Pred GWIVITMGWGIAVAIAAFVSGNL
accu 0.0


Helix:2
Orig WASVLPYVLAQFAGAMVGQFLVF
Pred WASVLPYVLAQFAGAMVGQFLVF
accu 0.0


Helix:3
Orig FSNLISEILGTFVLVLTIFALGL
Pred FSNLISEILGTFVLVLTIFALGL
accu 0.0


Helix:4
Orig IGTFAVGTLIVGIGLSLGGTTGY
Pred IGTFAVGTLIVGIGLSLGGTTGY
accu 0.0


Helix:5
Orig WSYAWIPVVGPIIGAVLAVL
Pred WSYAWIPVVGPIIGAVLAVL
accu 0.0


H0WQD5_OTOGA/PF00230

Helix:0
Orig FSRAVFAEFLATLLFVFFGLGSA
Pred FSRAVFAEFLATLLFVFFGLGSA
accu 0.0


Helix:1
Orig VLQIAMAFGLGIGTLVQTLGHVS
Pred VLQIAMAFGLGIGTLVQTLGHVS
accu 0.0


Helix:2
Orig FLRAAFYVAAQLLGAVAGAALLH
Pred FLRAAFYVAAQLLGAVAGAALLH
accu 0.0


Helix:3
Orig TTAGQAVTVELFLTLQLVLCIFA
Pred TTAGQAVTVELFLTLQLVLCIFA
accu 0.0


Helix:4
Orig TPALSIGFSVALGHLLGIHYTGC
Pred TPALSIGFSVALGHLLGIHYTGC
accu 0.0


Helix:5
Orig HWVFWIGPLVGAVLGSLL
Pred HWVFWIGPLVGAVLGSLL
accu 0.0


F0LND2_VIBFN/PF00230

Helix:0
Orig FGTFWLVLGGCGSAVLAAGF
 FGTFWL-[2o9d, 2o9e, 2abm, 2o9f, 2o9g, 3llq, 1rc2, 3nka, 3nkc, 3nk5]
Pred XXXXXXVLGGCGSAVLAAGF
accu 0.3

3nk5 0.3  XXXXXXVLGGCGSAVLAAGF
3nkc 0.3  XXXXXXVLGGCGSAVLAAGF
3nka 0.3  XXXXXXVLGGCGSAVLAAGF
1rc2 0.3  XXXXXXVLGGCGSAVLAAGF
3llq 0.3  XXXXXXVLGGCGSAVLAAGF
2o9g 0.3  XXXXXXVLGGCGSAVLAAGF
2o9f 0.3  XXXXXXVLGGCGSAVLAAGF
2abm 0.3  XXXXXXVLGGCGSAVLAAGF
2o9e 0.3  XXXXXXVLGGCGSAVLAAGF
2o9d 0.3  XXXXXXVLGGCGSAVLAAGF


Helix:1
Orig GIGLLGVALAFGLTVLTMAFAIG
 FGLTVL-[2o9e, 2o9f] GLTVLTMA-[2o9e, 2o9f] VLTMAF-[2o9d, 2o9e, 2abm, 2o9f, 2o9g, 1rc2, 3nka, 3nkc, 3nk5] FGLTVLT-[2o9e, 2o9f] TVLTMA-[2o9d, 2o9e, 2abm, 2o9f, 2o9g, 3llq, 1rc2, 3nka, 3nkc, 3nk5] TVLTMAF-[2o9e, 2o9f] GLTVLTM-[2o9e, 2o9f] LTVLTM-[2o9d, 2o9e, 2abm, 2o9f, 2o9g, 3llq, 1rc2, 3nka, 3nkc, 3nk5] GLTVLT-[2o9d, 2o9e, 2abm, 2o9f, 2o9g, 3llq, 1rc2, 3nka, 3nkc, 3nk5] FGLTVLTMA-[2o9e, 2o9f] GLTVLTMAF-[2o9e, 2o9f] FGLTVLTMAF-[2o9e, 2o9f] LTVLTMA-[2o9e, 2o9f] FGLTVLTM-[2o9e, 2o9f]
Pred GIGLLGVALAXXXXXXXXXXAIG
accu 0.43478260869565216

2o9f 0.43478260869565216  GIGLLGVALAXXXXXXXXXXAIG
2o9e 0.43478260869565216  GIGLLGVALAXXXXXXXXXXAIG
2o9d 0.391304347826087  GIGLLGVALAFXXXXXXXXXAIG


Helix:2
Orig IVFQVIGGVIAAAILYVIASGQA
Pred IVFQVIGGVIAAAILYVIASGQA
accu 0.0


Helix:3
Orig GGYSLTAAWVCEVVMTAMFLLVI
Pred GGYSLTAAWVCEVVMTAMFLLVI
accu 0.0


Helix:4
Orig FAPIAIGLCLTLIHLISIPV
 LISIPV-[2o9e, 2o9f] TLIHLISIP-[2o9e, 2o9f] LIHLISIPV-[2o9e, 2o9f] IHLISIPV-[2o9e, 2o9f] LTLIHLISIP-[2o9e] HLISIP-[2o9e, 2o9f] IHLISIP-[2o9e, 2o9f] LIHLISIP-[2o9e, 2o9f] TLIHLISIPV-[2o9e, 2o9f] HLISIPV-[2o9e, 2o9f]
Pred FAPIAIGLCXXXXXXXXXXX
accu 0.55

2o9e 0.55  FAPIAIGLCXXXXXXXXXXX


Helix:5
Orig WAISQLWLFWLAPIVGGALGALI
Pred WAISQLWLFWLAPIVGGALGALI
accu 0.0


D2HJC5_AILME/PF00230

Helix:0
Orig ALFAEFLATGLYVFFGVGSALPW
Pred ALFAEFLATGLYVFFGVGSALPW
accu 0.0


Helix:1
Orig LPTVLQVAITFNLATAVAVQITW
Pred LPTVLQVAITFNLATAVAVQITW
accu 0.0


Helix:2
Orig AYVAAQLAGATVGAALLYGVIPG
Pred AYVAAQLAGATVGAALLYGVIPG
accu 0.0


Helix:3
Orig VSTGQAVAVELVLTLQLVLCIFV
Pred VSTGQAVAVELVLTLQLVLCIFV
accu 0.0


Helix:4
Orig ASGSPATMIGISLALGHLIGVYF
Pred ASGSPATMIGISLALGHLIGVYF
accu 0.0


Helix:5
Orig FEVHWIFWVGPLTGAVLASL
Pred FEVHWIFWVGPLTGAVLASL
accu 0.0


E6ILS2_ENTFL/PF00230

Helix:0
Orig GEFFGTMILVLLGDGVCAAV
Pred GEFFGTMILVLLGDGVCAAV
accu 0.0


Helix:1
Orig AFASGWVVIALGWGAAVTLAVYM
Pred AFASGWVVIALGWGAAVTLAVYM
accu 0.0


Helix:2
Orig IVAQVLGGFIGGLVVWLAYLPHW
Pred IVAQVLGGFIGGLVVWLAYLPHW
accu 0.0


Helix:3
Orig NYPANVLTEIIGTFVLVFGLLAF
Pred NYPANVLTEIIGTFVLVFGLLAF
accu 0.0


Helix:4
Orig LAAGINPMLVGILVLGLGLSLGG
Pred LAAGINPMLVGILVLGLGLSLGG
accu 0.0


Helix:5
Orig AYSWVPIVGPILGASLAAVI
Pred AYSWVPIVGPILGASLAAVI
accu 0.0


C3F5M3_BACTU/PF00230

Helix:0
Orig IAEVFATALLVILGNGVVANVHL
Pred IAEVFATALLVILGNGVVANVHL
accu 0.0


Helix:1
Orig WMVIATGWGFAVGIPAVIFGGIS
Pred WMVIATGWGFAVGIPAVIFGGIS
accu 0.0


Helix:2
Orig VVPYIIAQLIGAFIGAIIVWIMY
Pred VVPYIIAQLIGAFIGAIIVWIMY
accu 0.0


Helix:3
Orig YLNAFLTEFIGTFILVFGALGIV
Pred YLNAFLTEFIGTFILVFGALGIV
accu 0.0


Helix:4
Orig HVVIGFLVWGLVLSVGGPTGPAL
Pred HVVIGFLVWGLVLSVGGPTGPAL
accu 0.0


Helix:5
Orig YAWVPVIAPISASIIAVYV
Pred YAWVPVIAPISASIIAVYV
accu 0.0


G2YRZ3_BOTF4/PF00230

Helix:0
Orig AAEAMGVFFFVYPGIASCASFFL
Pred AAEAMGVFFFVYPGIASCASFFL
accu 0.0


Helix:1
Orig WAFAIGIAFAIITCGSTSGGHFN
Pred WAFAIGIAFAIITCGSTSGGHFN
accu 0.0


Helix:2
Orig YIFAQVFGSFMAAMLLVGQYYPQ
Pred YIFAQVFGSFMAAMLLVGQYYPQ
accu 0.0


Helix:3
Orig YGYLFFIEFFADVFVGIVIWACL
Pred YGYLFFIEFFADVFVGIVIWACL
accu 0.0


Helix:4
Orig PFVSASAVPWVIGLGYATMIWGF
Pred PFVSASAVPWVIGLGYATMIWGF
accu 0.0


Helix:5
Orig ARIVAAIFFGGDAFSLYSLIPVL
Pred ARIVAAIFFGGDAFSLYSLIPVL
accu 0.0


H4PFL5_ECOLX/PF00230

Helix:0
Orig AECFGTFWLVFGGCGSAVLAAGF
 CFGTFWLV-[2abm, 1rc2, 3nka, 3nkc, 3nk5] EXFGTFWLVFGGC-[2abm, 1rc2, 3nka, 3nkc, 3nk5] CFGTFWLVFG-[2abm, 1rc2, 3nka] FGTFWLVFGGXGS-[2o9d, 2o9e, 2abm, 2o9f, 2o9g, 1rc2, 3nka, 3nkc, 3nk5] FWLVFGGC-[2abm, 3llq, 1rc2, 3nka, 3nkc, 3nk5] CFGTFWLVFGGCGSA-[2abm] CFGTFWLVFGGCGS-[2abm, 1rc2, 3nka, 3nkc, 3nk5] CFGTFWLVFGGCG-[2abm, 1rc2, 3nka, 3nkc, 3nk5] WLVFGG-[2o9d, 2o9e, 2abm, 2o9f, 2o9g, 3llq, 1rc2, 3nka, 3nkc, 3nk5] LVFGGC-[2abm, 3llq, 1rc2, 3nka, 3nkc, 3nk5] FGTFWL-[2o9d, 2o9e, 2abm, 2o9f, 2o9g, 3llq, 1rc2, 3nka, 3nkc, 3nk5] CFGTFWL-[2abm, 1rc2, 3nka, 3nkc, 3nk5] CFGTFW-[2abm, 1rc2, 3nka, 3nkc, 3nk5] FGTFWLVFGGC-[2abm] WLVFGGC-[2abm, 3llq, 1rc2, 3nka, 3nkc, 3nk5] GTFWLVFGGC-[2abm, 1rc2, 3nka] GTFWLVFG-[2o9d, 2o9e, 2o9f, 2abm, 2o9g, 3llq, 1rc2, 3nka, 3nkc, 3nk5] TFWLVFG-[2o9d, 2o9e, 2abm, 2o9f, 2o9g, 3llq, 1rc2, 3nka, 3nkc, 3nk5] AEXFGTFWLVFGGC-[2abm, 1rc2, 3nka, 3nkc, 3nk5] FGTFWLVFGGXGSA-[2o9e, 2abm, 2o9f] TFWLVFGGC-[2abm, 3llq, 1rc2, 3nka, 3nkc, 3nk5] FWLVFGGXGSAVLA-[2o9e, 2o9f] CFGTFWLVFGGC-[2abm, 1rc2, 3nka, 3nkc, 3nk5]
Pred XXXXXXXXXXXXXXXXXXXXAGF
accu 0.8695652173913043

2o9f 0.7391304347826086  AECXXXXXXXXXXXXXXXXXAGF
2abm 0.7391304347826086  XXXXXXXXXXXXXXXXXVLAAGF
2o9e 0.7391304347826086  AECXXXXXXXXXXXXXXXXXAGF
2o9d 0.5652173913043478  AECXXXXXXXXXXXXXAVLAAGF


Helix:1
Orig GIGFAGVALAFGLTVLTMAFAVG
 FGLTVL-[2o9d, 2o9e, 2abm, 2o9f, 2o9g, 3llq, 1rc2, 3nka] GLTVLTMA-[2o9d, 2o9e, 2abm, 2o9f, 2o9g, 3llq, 1rc2, 3nka, 3nkc, 3nk5] VLTMAF-[2o9d, 2o9e, 2abm, 2o9f, 2o9g, 1rc2, 3nka, 3nkc, 3nk5] FAGVALAFGLTVXT-[2o9e, 2o9f] AGVALAFGLTVLTM-[2o9e, 2o9f] GVALAXGLTVLTMAFAV-[2o9e, 2o9f] FGLTVLT-[2o9d, 2o9e, 2abm, 2o9f, 2o9g, 3llq, 1rc2, 3nka] ALAXGLTVLTMAF-[2o9d, 2o9e, 2abm, 2o9f, 2o9g, 1rc2, 3nka, 3nkc, 3nk5] TVLTMAF-[2o9d, 2o9e, 2abm, 2o9f, 2o9g, 1rc2, 3nka, 3nkc, 3nk5] GVALAXGLTVLTMAFAVG-[2o9e, 2o9f] LTVLTM-[2o9d, 2o9e, 2abm, 2o9f, 2o9g, 3llq, 1rc2, 3nka, 3nkc, 3nk5] GLTVLT-[2o9d, 2o9e, 2abm, 2o9f, 2o9g, 3llq, 1rc2, 3nka, 3nkc, 3nk5] GLTVLTMAF-[2abm, 1rc2, 3nka, 3nkc, 3nk5] GVALAXGLTVLTMAF-[2o9e, 2abm] FGLTVLTMAF-[2o9d, 2o9e, 2abm, 2o9f, 2o9g, 1rc2, 3nka] GFAGVALAFGLTVLTMA-[2o9e, 2o9f] FGLTVLTM-[2o9d, 2o9e, 2abm, 2o9f, 2o9g, 3llq, 1rc2, 3nka] FAGVALAFGLTVLTMAF-[2o9e, 2o9f] FAGVALAFGLTVLTMAFA-[2o9e, 2o9f] VALAXGLTVLTMAF-[2o9d, 2o9e, 2abm, 2o9f, 2o9g, 1rc2, 3nka, 3nkc, 3nk5] AGVALAXGLTVLT-[2o9e, 2o9f] GVALAXGLTVLTMA-[2o9d, 2o9e, 2abm, 2o9f, 2o9g, 1rc2, 3nka, 3nkc, 3nk5] AGVALAFGLTVLTMAF-[2o9e] TVLTMA-[2o9d, 2o9e, 2abm, 2o9f, 2o9g, 3llq, 1rc2, 3nka, 3nkc, 3nk5] GLTVLTM-[2o9d, 2o9e, 2abm, 2o9f, 2o9g, 3llq, 1rc2, 3nka, 3nkc, 3nk5] GFAGXALAFGLTVL-[2o9e, 2o9f] GFAGVALAFGLTVLTMAF-[2o9e, 2o9f] GVALAXGLTVLTM-[2o9d, 2o9e, 2abm, 2o9f, 2o9g, 1rc2, 3nka, 3nkc, 3nk5] GFAGVALAFGLTVLTM-[2o9e] FAGVALAFGLTVLTM-[2o9e] FAGVALAF-[2o9e, 2o9f] FGLTVLTMA-[2abm, 3llq, 1rc2, 3nka] AGVALAFGLTVLTMAFAV-[2o9e, 2o9f] AGVALAF-[2o9e, 2o9f] AGVALAFG-[2o9e, 2o9f] GVALAXGLTVLTMAFA-[2o9e] FAGXALAFGLTVLTMA-[2o9e] LTVLTMA-[2o9d, 2o9e, 2abm, 2o9f, 2o9g, 3llq, 1rc2, 3nka, 3nkc, 3nk5] FAGVALAFGLTVL-[2o9e, 2o9f]
Pred GIXXXXXXXXXXXXXXXXXXXXX
accu 0.9130434782608695

2o9f 0.9130434782608695  GIXXXXXXXXXXXXXXXXXXXXX
2o9e 0.9130434782608695  GIXXXXXXXXXXXXXXXXXXXXX
2o9d 0.6521739130434783  GIGFAXXXXXXXXXXXXXXXAVG


Helix:2
Orig VVGYVIAQVVGGIVAAALLYLIA
 AQVVGGIVAXALLYL-[2o9e, 2o9f, 2abm] QVVGGIVAAALLYLI-[2o9e, 2o9f] IAQVVGGIVAAALLY-[2o9e, 2o9f, 2abm] GYXIAQVVGGIVA-[2o9d, 2o9e, 2abm, 2o9f, 2o9g, 1rc2, 3nka, 3nkc, 3nk5] VVGYVXAQVVGGIV-[2o9e, 2o9f, 3nka, 3nk5] VVGYVIAQVVGGI-[2o9d, 2o9e, 2o9f, 3nka, 3nk5] YXIAQVVGGIVAAALLYL-[2o9e, 2o9f] GYVIAQVVGGIVAAALLY-[2o9e, 2o9f] QVVGGIVAAALLYXIA-[2o9e, 2o9f] GIVAAALLYL-[2o9e, 2o9f, 2abm] GGIVAAALLYXIA-[2o9e, 2o9f] GYVIAQ-[2o9d, 2o9e, 2abm, 2o9f, 2o9g, 1rc2, 3nka, 3nkc, 3nk5] VGGIVAAALLY-[2o9e, 2o9f, 2abm] VIAQVVGGIVAAALLYLI-[2o9e, 2o9f] IAQVVGGIVAAXL-[2o9d, 2o9e, 2abm, 2o9f, 2o9g, 1rc2, 3nka, 3nkc, 3nk5] IVAAALLY-[2o9e, 2abm, 2o9f] IAQVVGGIVAAALLYXIA-[2o9e, 2o9f] GIVAAALLYLI-[2o9e, 2o9f] GYVIAQVVGGIVAA-[2o9e, 2abm, 2o9f, 1rc2, 3nka, 3nkc, 3nk5] GYVIAQV-[2o9d, 2o9e, 2abm, 2o9f, 2o9g, 1rc2, 3nka, 3nkc, 3nk5] IAQVVGGIVAAALLYLI-[2o9e, 2o9f] GYVIAQVVGGIV-[2abm, 1rc2, 3nka, 3nkc, 3nk5] VGGIVAAALLYLI-[2o9e, 2o9f] QVVGGIVAAALLYL-[2o9e, 2abm, 2o9f] GYVIAQVVGGIVAAA-[2abm]
Pred XXXXXXXXXXXXXXXXXXXXXXX
accu 1.0

2o9f 1.0  XXXXXXXXXXXXXXXXXXXXXXX
2o9e 1.0  XXXXXXXXXXXXXXXXXXXXXXX
2o9d 0.782608695652174  XXXXXXXXXXXXXXXXXXLYLIA


Helix:3
Orig GGYSMLSALVVELVLSAGFLLVI
 LSALVVELVLSAGFLLV-[2o9e, 2o9f] VVELVLSAGF-[2o9e, 2abm, 2o9f] LSALVVELVLSAGFL-[2o9e, 2o9f] VVELXLSAGFLLVI-[2o9d, 2o9e, 2abm, 2o9f, 2o9g, 1rc2, 3nka, 3nkc, 3nk5] SALVVELVLSAGFLL-[2o9e, 2o9f] SALVVELVLSA-[2o9e, 2o9f] SALVVELVLSAG-[2o9e, 2o9f] SALVVELVLS-[2o9e, 2o9f] VLSAGFLLVI-[2o9d, 2o9e, 2abm, 2o9f, 2o9g, 1rc2, 3nka] LSALVVELVLS-[2o9e, 2o9f] ALVVELVLSAGFLXV-[2o9e, 2o9f] LSALVVEL-[2o9e, 2o9f] SALVVELVLSXGF-[2o9e, 2o9f] LSALVVELVLSAGFLLVI-[2o9e, 2o9f] SALVVELV-[2o9e, 2o9f] SALVVE-[2o9e, 2o9f] VVELVLSAGFLLV-[2o9d, 2o9e, 2o9f, 2abm, 2o9g, 1rc2, 3nka, 3nkc, 3nk5] LVVELVLSAGFLXV-[2o9e, 2abm, 2o9f, 2o9g, 1rc2, 3nka, 3nkc, 3nk5] LSALVVELVLSAGF-[2o9e, 2o9f] SALVVELVLSAGFLXVI-[2o9e, 2o9f] VELVLSAG-[2o9e, 2abm, 2o9f] LSALVVELVLSAGFLL-[2o9e, 2o9f] LVLSAG-[2o9d, 2o9e, 2abm, 2o9f, 2o9g, 1rc2, 3nka, 3nkc, 3nk5] LVVELVLS-[2o9e, 2abm, 2o9f] LSALVVELVL-[2o9e, 2o9f] VELVLS-[2o9d, 2o9e, 2abm, 2o9f, 2o9g, 1rc2, 3nka, 3nkc, 3nk5] LSALVVELVLSA-[2o9e, 2o9f] LXALVVELVLSAG-[2o9e, 2o9f] VLSAGF-[2o9d, 2o9e, 2abm, 2o9f, 2o9g, 1rc2, 3nka, 3nkc, 3nk5] VVELVLSA-[2o9e, 2abm, 2o9f] LVVELVLSAGF-[2o9e, 2o9f, 2abm] SALVVELVLSAXFL-[2o9e, 2o9f] SAGFLLVI-[2o9d, 2o9e, 2abm, 2o9f, 2o9g, 1rc2, 3nka, 3nkc, 3nk5] ELVLSA-[2o9d, 2o9e, 2abm, 2o9f, 2o9g, 1rc2, 3nka, 3nkc, 3nk5]
Pred GGYSMXXXXXXXXXXXXXXXXXX
accu 0.782608695652174

2o9f 0.782608695652174  GGYSMXXXXXXXXXXXXXXXXXX
2o9e 0.782608695652174  GGYSMXXXXXXXXXXXXXXXXXX
2o9d 0.6086956521739131  GGYSMLSALXXXXXXXXXXXXXX


Helix:4
Orig FAPAGFAPIAIGLALTLIHLISI
 FAPIAIGLALTLIHL-[2o9e] FAPIAIGLALT-[2o9e] FAPIAIGLALTLIHLI-[2o9e] FAXIAIGLALTLI-[2o9e] FXPIAIGLALTLIHLISI-[2o9e] FAPIAIGLALTLIHLIS-[2o9e] FAPIAIGLALTLIH-[2o9e]
Pred FAPAGXXXXXXXXXXXXXXXXXX
accu 0.782608695652174

2o9e 0.782608695652174  FAPAGXXXXXXXXXXXXXXXXXX


Helix:5
Orig LWFFWVVPIVGGIIGGLI
 WXFWVVPIVGGIIG-[2o9d, 2o9e, 2abm, 2o9f, 2o9g, 1rc2, 3nka, 3nkc, 3nk5] FFWVXPIVGGIIGGL-[2o9e, 2o9f] WXFWVVPIVGGIIGGL-[2o9e, 2o9f] LWFFWVVPIVGXI-[2o9e, 2o9f] LWFFWVVPIVGGXI-[2o9e, 2o9f] LWFFWVVPIVGGIIGGL-[2o9e, 2o9f] FWVXPIVGGIIGGL-[2o9d, 2o9e, 2abm, 2o9f, 2o9g, 1rc2, 3nka, 3nkc, 3nk5] FWVVPIVGGIIG-[2o9e, 2o9f] WVXPIVGGIIGGL-[2o9d, 2o9e, 2abm, 2o9f, 2o9g, 1rc2, 3nka, 3nkc, 3nk5] FFWVVP-[2o9d, 2o9e, 2abm, 2o9f, 2o9g, 1rc2, 3nka, 3nkc, 3nk5]
Pred XXXXXXXXXXXXXXXXXI
accu 0.9444444444444444

2o9f 0.9444444444444444  XXXXXXXXXXXXXXXXXI
2o9e 0.9444444444444444  XXXXXXXXXXXXXXXXXI
2o9d 0.8888888888888888  LXXXXXXXXXXXXXXXXI


G2LPG6_BUCUM/PF00230

Helix:0
Orig IFEFLGTGVIIFFGLSCLAV
Pred IFEFLGTGVIIFFGLSCLAV
accu 0.0


Helix:1
Orig YFTSTTSGSHLNPAITIFFWLFS
Pred YFTSTTSGSHLNPAITIFFWLFS
accu 0.0


Helix:2
Orig VLPYVISQILGSFCFTIIVYYFF
Pred VLPYVISQILGSFCFTIIVYYFF
accu 0.0


Helix:3
Orig VIYDSIIEIISNILFIIILLELN
Pred VIYDSIIEIISNILFIIILLELN
accu 0.0


Helix:4
Orig FLKYKFMIPMLIGCVICIINLVI
Pred FLKYKFMIPMLIGCVICIINLVI
accu 0.0


Helix:5
Orig ILYSFIPNICPIVGVNLGGW
Pred ILYSFIPNICPIVGVNLGGW
accu 0.0


H7JC69_STRPN/PF00230

Helix:0
Orig LFGEFLGTLILILLGNGVVAGVV
Pred LFGEFLGTLILILLGNGVVAGVV
accu 0.0


Helix:1
Orig GWIVITMGWGIAVAVAVFVSGKL
Pred GWIVITMGWGIAVAVAVFVSGKL
accu 0.0


Helix:2
Orig WASVLPYILAQFAGAMLGQILVW
Pred WASVLPYILAQFAGAMLGQILVW
accu 0.0


Helix:3
Orig VSNLISEILGTFVLVLTIFALGL
Pred VSNLISEILGTFVLVLTIFALGL
accu 0.0


Helix:4
Orig IGTFAVGTLIVGIGLSLGGTTGY
Pred IGTFAVGTLIVGIGLSLGGTTGY
accu 0.0


Helix:5
Orig WSYAWIPVVGPVIGAALAVLV
Pred WSYAWIPVVGPVIGAALAVLV
accu 0.0


E6B3H8_ECOLX/PF00230

Helix:0
Orig AEFLGTGLLIFFGVGCVAALKVA
 FLGTGLLI-[1fx8, 1ldi, 1ldf, 1lda] AEFLGTGLLIFFGVGC-[1fx8, 1ldi, 1ldf, 1lda] IFFGVGC-[1fx8, 1ldi, 1ldf, 1lda] FFGVGC-[1fx8, 1ldi, 1ldf, 1lda] AEFLGTGLLIFFGV-[1fx8, 1ldi, 1ldf, 1lda] LIFFGVGC-[1fx8, 1ldi, 1ldf, 1lda] TGLLIFFGVGC-[1fx8, 1ldi, 1ldf, 1lda] GTGLLIFFGV-[1fx8, 1ldi, 1ldf, 1lda] LGTGLLIFFGV-[1fx8, 1ldi, 1ldf, 1lda] LGTGLLIFFGVGC-[1fx8, 1ldi, 1ldf, 1lda] TGLLIFFGV-[1fx8, 1ldi, 1ldf, 1lda] TGLLIF-[1fx8, 1ldi, 1ldf, 1lda] EFLGTG-[1fx8, 1ldi, 1ldf, 1lda] GTGLLIFFGVGC-[1fx8, 1ldi, 1ldf, 1lda] LLIFFGVGC-[1fx8, 1ldi, 1ldf, 1lda] AEFLGTGLLI-[1fx8, 1ldi, 1ldf, 1lda] EFLGTGLLIFFGV-[1fx8, 1ldi, 1ldf, 1lda] GLLIFF-[1fx8, 1ldi, 1ldf, 1lda] FLGTGLLIFFGVGC-[1fx8, 1ldi, 1ldf, 1lda] EFLGTGLLIFFGVGC-[1fx8, 1ldi, 1ldf, 1lda] EFLGTGLLI-[1fx8, 1ldi, 1ldf, 1lda] GLLIFFG-[1fx8, 1ldi, 1ldf, 1lda] LLIFFG-[1fx8, 1ldi, 1ldf, 1lda]
Pred XXXXXXXXXXXXXXXXVAALKVA
accu 0.6956521739130435

1lda 0.6956521739130435  XXXXXXXXXXXXXXXXVAALKVA
1ldf 0.6956521739130435  XXXXXXXXXXXXXXXXVAALKVA
1ldi 0.6956521739130435  XXXXXXXXXXXXXXXXVAALKVA
1fx8 0.6956521739130435  XXXXXXXXXXXXXXXXVAALKVA


Helix:1
Orig SVIWGLGVAMAIYLTAGVSGAHL
 GVAMAI-[1fx8, 1ldi, 1ldf, 1lda] WGLGVAM-[1fx8, 1ldi, 1lda] GVAMAIY-[1fx8, 1ldi, 1ldf, 1lda] LGVAMAIY-[1fx8, 1ldi, 1ldf, 1lda] WGLGVAMAIY-[1fx8, 1ldi, 1lda] WGLGVAMAIYLT-[1fx8, 1ldi, 1lda] WGLGVAMAIYL-[1fx8, 1ldi, 1lda] LGVAMAIYLTA-[1fx8, 1ldi, 1ldf, 1lda] WGLGVAMA-[1fx8, 1ldi, 1lda] MAIYLTA-[1fx8, 1ldi, 1ldf, 1lda] SVIXGLGVAMAIYLTA-[1fx8, 1ldi, 1ldf, 1lda] VIXGLGVAMAIYLT-[1fx8, 1ldi, 1ldf, 1lda] AIYLTA-[1fx8, 1ldi, 1ldf, 1lda] MAIYLT-[1fx8, 1ldi, 1ldf, 1lda] WGLGVA-[1fx8, 1ldi, 1lda] VAMAIY-[1fx8, 1ldi, 1ldf, 1lda] GLGVAM-[1fx8, 1ldi, 1ldf, 1lda] SVIXGLGVAMAIYLT-[1fx8, 1ldi, 1ldf, 1lda] SVIXGLGVAMAIY-[1fx8, 1ldi, 1ldf, 1lda] SVIXGLGVAMAIYL-[1fx8, 1ldi, 1ldf, 1lda]
Pred XXXXXXXXXXXXXXXXGVSGAHL
accu 0.6956521739130435

1lda 0.6956521739130435  XXXXXXXXXXXXXXXXGVSGAHL
1ldf 0.6956521739130435  XXXXXXXXXXXXXXXXGVSGAHL
1ldi 0.6956521739130435  XXXXXXXXXXXXXXXXGVSGAHL
1fx8 0.6956521739130435  XXXXXXXXXXXXXXXXGVSGAHL


Helix:2
Orig IPFIVSQVAGAFCAAALVYGLYY
 VSQVAGAFCAAALXY-[1lda] IPFIVSQVAGAF-[1fx8, 1ldi, 1ldf, 1lda] AFCAAALVYGL-[1lda] IPFIVSQV-[1fx8, 1ldi, 1ldf, 1lda] SQVAGAFCAAALV-[1fx8, 1ldi, 1ldf, 1lda] PFIVSQVAGAFC-[1fx8, 1ldi, 1ldf, 1lda] IPFIVSQVAXAFCAAA-[1fx8, 1ldi, 1ldf, 1lda] IPFIVSQVAXAFCA-[1fx8, 1ldi, 1ldf, 1lda] CAAALVY-[1lda] CAAALV-[1fx8, 1ldi, 1ldf, 1lda] CAAALVYG-[1lda] FCAAALVYGL-[1lda] GAFCAAALVYG-[1lda] FIVSQVA-[1fx8, 1ldi, 1ldf, 1lda] GAFCAAA-[1fx8, 1ldi, 1ldf, 1lda] SQVAGAFCA-[1fx8, 1ldi, 1ldf, 1lda] PFIVSQVAXAFCAAA-[1fx8, 1ldi, 1ldf, 1lda] QVAGAFCAAALVYG-[1lda] IPFIVSQVAXAFCAA-[1fx8, 1ldi, 1ldf, 1lda] AGAFCA-[1fx8, 1ldi, 1ldf, 1lda] SQVAGA-[1fx8, 1ldi, 1ldf, 1lda] FIVSQVAGAFCA-[1fx8, 1ldi, 1ldf, 1lda] SQVAGAFCAAALVY-[1lda] IPFIVSQVAGAFC-[1fx8, 1ldi, 1ldf, 1lda] VSQVAXAFCAAALVYG-[1lda] SQVAGAFCAAALVYG-[1lda] PFIVSQV-[1fx8, 1ldi, 1ldf, 1lda] QVAGAFCAAALV-[1fx8, 1ldi, 1ldf, 1lda] GAFCAA-[1fx8, 1ldi, 1ldf, 1lda] SQVAGAFCAA-[1fx8, 1ldi, 1ldf, 1lda] PFIVSQVAGAFCAA-[1fx8, 1ldi, 1ldf, 1lda] VSQVAG-[1fx8, 1ldi, 1ldf, 1lda] VSQVAGAF-[1fx8, 1ldi, 1ldf, 1lda] VAGAFC-[1fx8, 1ldi, 1ldf, 1lda] FCAAALV-[1fx8, 1ldi, 1ldf, 1lda] FIVSQVAXAFCAAA-[1fx8, 1ldi, 1ldf, 1lda] FCAAALVY-[1lda] CAAALVYGL-[1lda] SQVAGAF-[1fx8, 1ldi, 1ldf, 1lda] VSQVAGAFC-[1fx8, 1ldi, 1ldf, 1lda] SQVAGAFCAAAL-[1fx8, 1ldi, 1ldf, 1lda] IVSQVAGAFCAAALVY-[1lda] IVSQVA-[1fx8, 1ldi, 1ldf, 1lda] FIVSQV-[1fx8, 1ldi, 1ldf, 1lda] FIVSQVAGAF-[1fx8, 1ldi, 1ldf, 1lda] PFIVSQVXGAFCA-[1fx8, 1ldi, 1ldf, 1lda] AFCAAA-[1fx8, 1ldi, 1ldf, 1lda] FCAAAL-[1fx8, 1ldi, 1ldf, 1lda] FIVSQVAGAFCAAXL-[1fx8, 1ldi, 1ldf, 1lda] FIVSQVAGAFCAA-[1fx8, 1ldi, 1ldf, 1lda] PXIVSQVAGAFCAAAL-[1fx8, 1ldi, 1ldf, 1lda] ALVYGL-[1lda] FIVSQVAGAFC-[1fx8, 1ldi, 1ldf, 1lda] IVSQVAGAF-[1fx8, 1ldi, 1ldf, 1lda] VAGAFCAAALVYG-[1lda] AFCAAALVY-[1lda] IVSQVAGAFCAAALV-[1fx8, 1ldi, 1ldf, 1lda] SQVAGAFCAAALVYGL-[1lda] PFIVSQVA-[1fx8, 1ldi, 1ldf, 1lda] QVAGAFCAAALVYGL-[1lda] PFIVSQVAGAF-[1fx8, 1ldi, 1ldf, 1lda] SQVAGAFC-[1fx8, 1ldi, 1ldf, 1lda] IVSQVAGAFC-[1fx8, 1ldi, 1ldf, 1lda] VAGAFCAAALV-[1fx8, 1ldi, 1ldf, 1lda] IPFIVSQVAG-[1fx8, 1ldi, 1ldf, 1lda] FIVSQVAGAFCAAALV-[1fx8, 1ldi, 1ldf, 1lda] FIVSQVAG-[1fx8, 1ldi, 1ldf, 1lda] VSQVAGAFCAAALV-[1fx8, 1ldi, 1ldf, 1lda] IPFIVS-[1fx8, 1ldi, 1ldf, 1lda]
Pred XXXXXXXXXXXXXXXXXXXXXYY
accu 0.9130434782608695

1lda 0.9130434782608695  XXXXXXXXXXXXXXXXXXXXXYY
1ldf 0.782608695652174  XXXXXXXXXXXXXXXXXXYGLYY
1ldi 0.782608695652174  XXXXXXXXXXXXXXXXXXYGLYY
1fx8 0.782608695652174  XXXXXXXXXXXXXXXXXXYGLYY


Helix:3
Orig INFVQAFAVEMVITAILMGLILA
 VITAILM-[1fx8, 1ldi, 1ldf, 1lda] ITAILM-[1fx8, 1ldi, 1ldf, 1lda] FAVEMVIT-[1fx8, 1ldi, 1lda] MVITAILMGL-[1fx8, 1ldi, 1ldf, 1lda] FAVEMVITAI-[1fx8, 1ldi, 1lda] MVITAILMGLIL-[1fx8, 1ldi, 1ldf, 1lda] EMVITAI-[1fx8, 1ldi, 1ldf, 1lda] EMVITAILMGLIL-[1fx8, 1ldi, 1ldf, 1lda] MVITAILMGLI-[1fx8, 1ldi, 1ldf, 1lda] ITAILMGLILA-[1fx8, 1ldi, 1ldf, 1lda] AVEMVITAIXMGLI-[1fx8, 1ldi, 1ldf, 1lda] VEMVITAILMGLXLA-[1fx8, 1ldi, 1ldf, 1lda] MVITAILMGLILA-[1fx8, 1ldi, 1ldf, 1lda] AVEMVITAILMGLIL-[1fx8, 1ldi, 1ldf, 1lda] FAVEMVITAILMGL-[1fx8, 1ldi, 1lda] EMVITA-[1fx8, 1ldi, 1ldf, 1lda] ILMGLILA-[1fx8, 1ldi, 1ldf, 1lda] FAVEMVITAILMGLILA-[1fx8, 1ldi, 1lda] EMVITAILMGLILA-[1fx8, 1ldi, 1ldf, 1lda] AVEMVITAI-[1fx8, 1ldi, 1ldf, 1lda] MVITAIL-[1fx8, 1ldi, 1ldf, 1lda] FAVEMVITAILMG-[1fx8, 1ldi, 1lda] MGLILA-[1fx8, 1ldi, 1ldf, 1lda] EMVITAILMG-[1fx8, 1ldi, 1ldf, 1lda] FAVEMVITAILM-[1fx8, 1ldi, 1lda] VITAILMGLILA-[1fx8, 1ldi, 1ldf, 1lda] AVEMVITAILMG-[1fx8, 1ldi, 1ldf, 1lda] EMVITAILMGLI-[1fx8, 1ldi, 1ldf, 1lda] VEMVITAILMG-[1fx8, 1ldi, 1ldf, 1lda] VEMVIXAILMGLIL-[1fx8, 1ldi, 1ldf, 1lda] FAVEMVITAILMGLI-[1fx8, 1ldi, 1lda] EMVITAILM-[1fx8, 1ldi, 1ldf, 1lda] AVEMVI-[1fx8, 1ldi, 1ldf, 1lda] FAVEMVITAILMGLIL-[1fx8, 1ldi, 1lda] AILMGL-[1fx8, 1ldi, 1ldf, 1lda] ILMGLI-[1fx8, 1ldi, 1ldf, 1lda] MVITAILM-[1fx8, 1ldi, 1ldf, 1lda] AVEMVITAIL-[1fx8, 1ldi, 1ldf, 1lda] AVEMVITAILMGLILA-[1fx8, 1ldi, 1ldf, 1lda] AVEMVIT-[1fx8, 1ldi, 1ldf, 1lda] TAILMGLILA-[1fx8, 1ldi, 1ldf, 1lda] VITAILMGLIL-[1fx8, 1ldi, 1ldf, 1lda] VEMVITAILMGL-[1fx8, 1ldi, 1ldf, 1lda] VEMVITAILM-[1fx8, 1ldi, 1ldf, 1lda] FAVEMVI-[1fx8, 1ldi, 1lda] ITAILMGLI-[1fx8, 1ldi, 1ldf, 1lda] VEMVIT-[1fx8, 1ldi, 1ldf, 1lda] VITAILMGLI-[1fx8, 1ldi, 1ldf, 1lda] MVITAI-[1fx8, 1ldi, 1ldf, 1lda]
Pred INFVQAXXXXXXXXXXXXXXXXX
accu 0.7391304347826086

1lda 0.7391304347826086  INFVQAXXXXXXXXXXXXXXXXX
1ldi 0.7391304347826086  INFVQAXXXXXXXXXXXXXXXXX
1fx8 0.7391304347826086  INFVQAXXXXXXXXXXXXXXXXX


Helix:4
Orig LAPLLIGLLIAVIGASMGPLTGF
 LIGLLIAVIG-[1fx8, 1ldi, 1ldf, 1lda] PLLIGLLIAVIGAS-[1fx8, 1ldi, 1ldf, 1lda] VIGASM-[1fx8, 1ldi, 1ldf, 1lda] AVIGASMG-[1fx8, 1ldi, 1ldf, 1lda] LLIAVI-[1fx8, 1ldi, 1ldf, 1lda] AXLLIGLLIAVIG-[1fx8, 1ldi, 1ldf, 1lda] LLIGLLIAVIGA-[1fx8, 1ldi, 1ldf, 1lda] APLLIGLLIAVXGASMG-[1fx8, 1ldi, 1lda] PLLIGLLIAVIGA-[1fx8, 1ldi, 1ldf, 1lda] APLLIGLLIAVIGASM-[1fx8, 1ldi, 1ldf, 1lda] PLLIGLLI-[1fx8, 1ldi, 1ldf, 1lda] IGLLIAVIGASM-[1fx8, 1ldi, 1ldf, 1lda] GLLIAVIGASM-[1fx8, 1ldi, 1ldf, 1lda] AXLLIGLLIAVIGAS-[1fx8, 1ldi, 1ldf, 1lda] LLIGLLIAVIGASM-[1fx8, 1ldi, 1ldf, 1lda] LIXLLIAVIGASM-[1fx8, 1ldi, 1ldf, 1lda] APLLIGLLIAVIGA-[1fx8, 1ldi, 1ldf, 1lda] LXIGLLIAVIGASMG-[1fx8, 1ldi, 1ldf, 1lda] IAVIGA-[1fx8, 1ldi, 1ldf, 1lda] LIAVIGASM-[1fx8, 1ldi, 1ldf, 1lda] GLLIAV-[1fx8, 1ldi, 1ldf, 1lda] IAVIGASM-[1fx8, 1ldi, 1ldf, 1lda] LLIGLLXAVIGAS-[1fx8, 1ldi, 1ldf, 1lda] PLLIGLLIAV-[1fx8, 1ldi, 1ldf, 1lda] VIGASMG-[1fx8, 1ldi, 1ldf, 1lda] APLLIGLLI-[1fx8, 1ldi, 1ldf, 1lda] LIAVIGASMG-[1fx8, 1ldi, 1ldf, 1lda] LIGLLIAVIGASMG-[1fx8, 1ldi, 1ldf, 1lda] IGASMG-[1fx8, 1ldi, 1ldf, 1lda] AVIGASM-[1fx8, 1ldi, 1ldf, 1lda] PLLIGLLIAVIG-[1fx8, 1ldi, 1ldf, 1lda] PLLIGLLIAVIGASM-[1fx8, 1ldi, 1ldf, 1lda] PLLIGLLIAVIGASMG-[1fx8, 1ldi, 1ldf, 1lda] IAVIGAS-[1fx8, 1ldi, 1ldf, 1lda] IGLLIAVIGASMG-[1fx8, 1ldi, 1ldf, 1lda]
Pred LXXXXXXXXXXXXXXXXXPLTGF
accu 0.7391304347826086

1lda 0.7391304347826086  LXXXXXXXXXXXXXXXXXPLTGF
1ldf 0.7391304347826086  LXXXXXXXXXXXXXXXXXPLTGF
1ldi 0.7391304347826086  LXXXXXXXXXXXXXXXXXPLTGF
1fx8 0.7391304347826086  LXXXXXXXXXXXXXXXXXPLTGF


Helix:5
Orig IPYFLVPLFGPIVGAIVGAF
 PLFGPIVGAIVGAF-[1fx8, 1ldi, 1ldf, 1lda] VPLFGPIVGAIVGAF-[1fx8, 1ldi, 1ldf, 1lda] IVGAIVGAF-[1fx8, 1ldi, 1ldf, 1lda] LVPLFGPI-[1fx8, 1ldi, 1ldf, 1lda] PIVGAIVGAF-[1fx8, 1ldi, 1ldf, 1lda] VPLFGPI-[1fx8, 1ldi, 1ldf, 1lda] LVPLFGPIVGAIVGAF-[1fx8, 1ldi, 1ldf, 1lda] AIVGAF-[1fx8, 1ldi, 1ldf, 1lda] LVPLFGP-[1fx8, 1ldi, 1ldf, 1lda] FGPIVGAI-[1fx8, 1ldi, 1ldf, 1lda] PLFGPIVGAI-[1fx8, 1ldi, 1ldf, 1lda] LFGPIVGAIVXAF-[1fx8, 1ldi, 1ldf, 1lda] LVPLFG-[1fx8, 1ldi, 1ldf, 1lda] VPLFGP-[1fx8, 1ldi, 1ldf, 1lda]
Pred IPYFXXXXXXXXXXXXXXXX
accu 0.8

1lda 0.8  IPYFXXXXXXXXXXXXXXXX
1ldf 0.8  IPYFXXXXXXXXXXXXXXXX
1ldi 0.8  IPYFXXXXXXXXXXXXXXXX
1fx8 0.8  IPYFXXXXXXXXXXXXXXXX


H1MQT5_9PLAN/PF00230

Helix:0
Orig LIGEFFGTLLLILLGNGVVASVQ
Pred LIGEFFGTLLLILLGNGVVASVQ
accu 0.0


Helix:1
Orig VITTGWGLAVTLGVYVSGRLSGG
Pred VITTGWGLAVTLGVYVSGRLSGG
accu 0.0


Helix:2
Orig LLPYWSAQLAGAFCGAALVYADY
Pred LLPYWSAQLAGAFCGAALVYADY
accu 0.0


Helix:3
Orig LAGNFFSEFLGTALLLFGVRAVT
Pred LAGNFFSEFLGTALLLFGVRAVT
accu 0.0


Helix:4
Orig PILVGAVVWAIGLSLGGLTGYAI
Pred PILVGAVVWAIGLSLGGLTGYAI
accu 0.0


Helix:5
Orig YYFWVPIVGPLAGGIVGTAL
Pred YYFWVPIVGPLAGGIVGTAL
accu 0.0


B0HYV6_YERPE/PF00230

Helix:0
Orig IAEFLGTGLLIFFGAGCVAALKL
 FLGTGLLI-[1fx8, 1ldi, 1ldf, 1lda] IAEFLGTGLLI-[1fx8, 1ldi, 1ldf, 1lda] TGLLIF-[1fx8, 1ldi, 1ldf, 1lda] EFLGTG-[1fx8, 1ldi, 1ldf, 1lda] AEFLGTGLLI-[1fx8, 1ldi, 1lda] GLLIFF-[1fx8, 1ldi, 1ldf, 1lda] EFLGTGLLI-[1lda] GLLIFFG-[1fx8, 1ldi, 1ldf, 1lda] LLIFFG-[1fx8, 1ldi, 1ldf, 1lda]
Pred XXXXXXXXXXXXXXAGCVAALKL
accu 0.6086956521739131

1lda 0.6086956521739131  XXXXXXXXXXXXXXAGCVAALKL
1ldf 0.6086956521739131  XXXXXXXXXXXXXXAGCVAALKL
1ldi 0.6086956521739131  XXXXXXXXXXXXXXAGCVAALKL
1fx8 0.6086956521739131  XXXXXXXXXXXXXXAGCVAALKL


Helix:1
Orig ISIIWGLGVAMAIYLTAAISGAH
 GVAMAI-[1fx8, 1ldi, 1ldf, 1lda] WGLGVAM-[1fx8, 1ldi, 1lda] GVAMAIY-[1fx8, 1ldi, 1ldf, 1lda] LGVAMAIY-[1fx8, 1ldi, 1ldf, 1lda] WGLGVAMAIY-[1fx8, 1ldi, 1lda] WGLGVAMAIYL-[1fx8, 1ldi, 1lda] LGVAMAIYLTA-[1fx8, 1ldi, 1ldf, 1lda] WGLGVAMA-[1fx8, 1ldi, 1lda] MAIYLTA-[1fx8, 1ldi, 1ldf, 1lda] AIYLTA-[1fx8, 1ldi, 1ldf, 1lda] MAIYLT-[1fx8, 1ldi, 1ldf, 1lda] WGLGVA-[1fx8, 1ldi, 1lda] VAMAIY-[1fx8, 1ldi, 1ldf, 1lda] GLGVAM-[1fx8, 1ldi, 1ldf, 1lda]
Pred ISIIXXXXXXXXXXXXXAISGAH
accu 0.5652173913043478

1lda 0.5652173913043478  ISIIXXXXXXXXXXXXXAISGAH
1ldi 0.5652173913043478  ISIIXXXXXXXXXXXXXAISGAH
1fx8 0.5652173913043478  ISIIXXXXXXXXXXXXXAISGAH


Helix:2
Orig LPYIVAQVAGAFCAAALVYGLYY
 AFCAAALVYGL-[1lda] AFCAAA-[1fx8, 1ldi, 1ldf, 1lda] FCAAAL-[1fx8, 1ldi, 1ldf, 1lda] GAFCAA-[1fx8, 1ldi, 1ldf, 1lda] CAAALVY-[1lda] CAAALV-[1fx8, 1ldi, 1ldf, 1lda] CAAALVYG-[1lda] ALVYGL-[1lda] FCAAALVYGL-[1lda] GAFCAAALVYG-[1lda] VAGAFC-[1fx8, 1ldi, 1ldf, 1lda] GAFCAAA-[1fx8, 1ldi, 1ldf, 1lda] FCAAALV-[1fx8, 1ldi, 1ldf, 1lda] VAGAFCAAALV-[1fx8, 1ldi, 1ldf, 1lda] FCAAALVY-[1lda] CAAALVYGL-[1lda] AGAFCA-[1fx8, 1ldi, 1ldf, 1lda] AFCAAALVY-[1lda]
Pred LPYIVAQXXXXXXXXXXXXXXYY
accu 0.6086956521739131

1lda 0.6086956521739131  LPYIVAQXXXXXXXXXXXXXXYY
1ldf 0.4782608695652174  LPYIVAQXXXXXXXXXXXYGLYY
1ldi 0.4782608695652174  LPYIVAQXXXXXXXXXXXYGLYY
1fx8 0.4782608695652174  LPYIVAQXXXXXXXXXXXYGLYY


Helix:3
Orig ISVVQAFLVETVITAILMCLILA
 VITAILM-[1fx8, 1ldi, 1ldf, 1lda] ITAILM-[1fx8, 1ldi, 1ldf, 1lda]
Pred ISVVQAFLVETXXXXXXXCLILA
accu 0.30434782608695654

1lda 0.30434782608695654  ISVVQAFLVETXXXXXXXCLILA
1ldf 0.30434782608695654  ISVVQAFLVETXXXXXXXCLILA
1ldi 0.30434782608695654  ISVVQAFLVETXXXXXXXCLILA
1fx8 0.30434782608695654  ISVVQAFLVETXXXXXXXCLILA


Helix:4
Orig LAPLLIGILIAVIGASMGPLTGF
 VIGASMG-[1fx8, 1ldi, 1ldf, 1lda] VIGASM-[1fx8, 1ldi, 1ldf, 1lda] AVIGASMG-[1fx8, 1ldi, 1ldf, 1lda] LIAVIGASMG-[1fx8, 1ldi, 1lda] IGASMG-[1fx8, 1ldi, 1ldf, 1lda] AVIGASM-[1fx8, 1ldi, 1ldf, 1lda] IAVIGA-[1fx8, 1ldi, 1ldf, 1lda] IAVIGAS-[1fx8, 1ldi, 1ldf, 1lda] IAVIGASM-[1fx8, 1ldi, 1ldf, 1lda]
Pred LAPLLIGIXXXXXXXXXXPLTGF
accu 0.43478260869565216

1lda 0.43478260869565216  LAPLLIGIXXXXXXXXXXPLTGF
1ldi 0.43478260869565216  LAPLLIGIXXXXXXXXXXPLTGF
1fx8 0.43478260869565216  LAPLLIGIXXXXXXXXXXPLTGF


Helix:5
Orig IPYFLVPIFGPIVGALLGAF
Pred IPYFLVPIFGPIVGALLGAF
accu 0.0


E1XBV8_STRZO/PF00230


D4VPF0_9BACE/PF00230

Helix:0
Orig VLVLMGCGSAVFAGSVTGTVGAG
Pred VLVLMGCGSAVFAGSVTGTVGAG
accu 0.0


Helix:1
Orig GVALAFGLSVVAMAYAIGGISGC
Pred GVALAFGLSVVAMAYAIGGISGC
accu 0.0


Helix:2
Orig AGMYMIFQVIGAIIGSAILFALV
Pred AGMYMIFQVIGAIIGSAILFALV
accu 0.0


Helix:3
Orig EMLQAFIAEAVFTFIFVLVVLGS
Pred EMLQAFIAEAVFTFIFVLVVLGS
accu 0.0


Helix:4
Orig GLAIGLTLVLVHIVCIPITGTSV
Pred GLAIGLTLVLVHIVCIPITGTSV
accu 0.0


Helix:5
Orig EALSQLWLFIIAPFVGAALSAVV
Pred EALSQLWLFIIAPFVGAALSAVV
accu 0.0


MRH1_YEAST/PF01036

Helix:0
Orig WFWTCFCCYLLFGLILTFLM
Pred WFWTCFCCYLLFGLILTFLM
accu 0.0


Helix:1
Orig IAPNFFMCIAYFTMASNLGWIPV
Pred IAPNFFMCIAYFTMASNLGWIPV
accu 0.0


Helix:2
Orig IFYSRFVGWFLALPWPIIQICML
Pred IFYSRFVGWFLALPWPIIQICML
accu 0.0


Helix:3
Orig FWQMAFNVCITEFFTVCWLIAAC
Pred FWQMAFNVCITEFFTVCWLIAAC
accu 0.0


Helix:4
Orig WGYYTIGLGAAIVVSISVMTTSY
Pred WGYYTIGLGAAIVVSISVMTTSY
accu 0.0


Helix:5
Orig TFLVFFSIIMFLWIIAYPTCFGI
Pred TFLVFFSIIMFLWIIAYPTCFGI
accu 0.0


C7G3K6_NEOFS/PF00230

Helix:0
Orig FWRAVFAEFFATMIFVFFGLGSS
Pred FWRAVFAEFFATMIFVFFGLGSS
accu 0.0


Helix:1
Orig VLQIALAFGLAFATLVQSVGHIS
Pred VLQIALAFGLAFATLVQSVGHIS
accu 0.0


Helix:2
Orig LFRAVFYIAAQLLGAVAGAAILY
Pred LFRAVFYIAAQLLGAVAGAAILY
accu 0.0


Helix:3
Orig VSLGQGTTVEIFLTLQYVLCVFA
Pred VSLGQGTTVEIFLTLQYVLCVFA
accu 0.0


Helix:4
Orig SAALAIGFSITLGHLFGMYYTGA
Pred SAALAIGFSITLGHLFGMYYTGA
accu 0.0


Helix:5
Orig HWVYWVGPIIGATIGGLA
Pred HWVYWVGPIIGATIGGLA
accu 0.0


Q5T5M1_HUMAN/PF00230

Helix:0
Orig LAEFMSTYVMMVFGLGSVAHMVL
Pred LAEFMSTYVMMVFGLGSVAHMVL
accu 0.0


Helix:1
Orig YGSYLGVNLGFGFGVTMGVHVAG
Pred YGSYLGVNLGFGFGVTMGVHVAG
accu 0.0


Helix:2
Orig VLGQFLGSFLAAATIYSLFYTAI
Pred VLGQFLGSFLAAATIYSLFYTAI
accu 0.0


Helix:3
Orig LWRGFLNEAWLTGMLQLCLFAIT
Pred LWRGFLNEAWLTGMLQLCLFAIT
accu 0.0


Helix:4
Orig ALVIGILVVIIGVSLGMNTGYAI
Pred ALVIGILVVIIGVSLGMNTGYAI
accu 0.0


Helix:5
Orig WWWVPVVAPLLGAYLGGII
Pred WWWVPVVAPLLGAYLGGII
accu 0.0


D3HXZ0_9BACT/PF00230

Helix:0
Orig LAEMIGTMVLVLMGCGVAVSLGC
Pred LAEMIGTMVLVLMGCGVAVSLGC
accu 0.0


Helix:1
Orig FGLSVVAMAYTIGGISGCHINPA
Pred FGLSVVAMAYTIGGISGCHINPA
accu 0.0


Helix:2
Orig VFQVIGAVIGSFILFVLTSAAGL
Pred VFQVIGAVIGSFILFVLTSAAGL
accu 0.0


Helix:3
Orig TIPVLGGLLAEIFFTCVFVLVVL
Pred TIPVLGGLLAEIFFTCVFVLVVL
accu 0.0


Helix:4
Orig FAGLAIGLALVLIHLACIRYTGT
Pred FAGLAIGLALVLIHLACIRYTGT
accu 0.0


Helix:5
Orig GGTALANLWIFIVGPFAGGALAA
Pred GGTALANLWIFIVGPFAGGALAA
accu 0.0


C8UL99_ECO1A/PF00230

Helix:0
Orig AECFGTFWLVFGGCGSAVLAAGF
 CFGTFWLV-[2abm, 1rc2, 3nka, 3nkc, 3nk5] EXFGTFWLVFGGC-[2abm, 1rc2, 3nka, 3nkc, 3nk5] CFGTFWLVFG-[2abm, 1rc2, 3nka] FGTFWLVFGGXGS-[2o9d, 2o9e, 2abm, 2o9f, 2o9g, 1rc2, 3nka, 3nkc, 3nk5] FWLVFGGC-[2abm, 3llq, 1rc2, 3nka, 3nkc, 3nk5] CFGTFWLVFGGCGSA-[2abm] CFGTFWLVFGGCGS-[2abm, 1rc2, 3nka, 3nkc, 3nk5] CFGTFWLVFGGCG-[2abm, 1rc2, 3nka, 3nkc, 3nk5] WLVFGG-[2o9d, 2o9e, 2abm, 2o9f, 2o9g, 3llq, 1rc2, 3nka, 3nkc, 3nk5] LVFGGC-[2abm, 3llq, 1rc2, 3nka, 3nkc, 3nk5] FGTFWL-[2o9d, 2o9e, 2abm, 2o9f, 2o9g, 3llq, 1rc2, 3nka, 3nkc, 3nk5] CFGTFWL-[2abm, 1rc2, 3nka, 3nkc, 3nk5] CFGTFW-[2abm, 1rc2, 3nka, 3nkc, 3nk5] FGTFWLVFGGC-[2abm] WLVFGGC-[2abm, 3llq, 1rc2, 3nka, 3nkc, 3nk5] GTFWLVFGGC-[2abm, 1rc2, 3nka] GTFWLVFG-[2o9d, 2o9e, 2o9f, 2abm, 2o9g, 3llq, 1rc2, 3nka, 3nkc, 3nk5] TFWLVFG-[2o9d, 2o9e, 2abm, 2o9f, 2o9g, 3llq, 1rc2, 3nka, 3nkc, 3nk5] AEXFGTFWLVFGGC-[2abm, 1rc2, 3nka, 3nkc, 3nk5] FGTFWLVFGGXGSA-[2o9e, 2abm, 2o9f] TFWLVFGGC-[2abm, 3llq, 1rc2, 3nka, 3nkc, 3nk5] FWLVFGGXGSAVLA-[2o9e, 2o9f] CFGTFWLVFGGC-[2abm, 1rc2, 3nka, 3nkc, 3nk5]
Pred XXXXXXXXXXXXXXXXXXXXAGF
accu 0.8695652173913043

2o9f 0.7391304347826086  AECXXXXXXXXXXXXXXXXXAGF
2abm 0.7391304347826086  XXXXXXXXXXXXXXXXXVLAAGF
2o9e 0.7391304347826086  AECXXXXXXXXXXXXXXXXXAGF
2o9d 0.5652173913043478  AECXXXXXXXXXXXXXAVLAAGF


Helix:1
Orig GIGFAGVALAFGLTVLTMAFAVG
 FGLTVL-[2o9d, 2o9e, 2abm, 2o9f, 2o9g, 3llq, 1rc2, 3nka] GLTVLTMA-[2o9d, 2o9e, 2abm, 2o9f, 2o9g, 3llq, 1rc2, 3nka, 3nkc, 3nk5] VLTMAF-[2o9d, 2o9e, 2abm, 2o9f, 2o9g, 1rc2, 3nka, 3nkc, 3nk5] FAGVALAFGLTVXT-[2o9e, 2o9f] AGVALAFGLTVLTM-[2o9e, 2o9f] GVALAXGLTVLTMAFAV-[2o9e, 2o9f] FGLTVLT-[2o9d, 2o9e, 2abm, 2o9f, 2o9g, 3llq, 1rc2, 3nka] ALAXGLTVLTMAF-[2o9d, 2o9e, 2abm, 2o9f, 2o9g, 1rc2, 3nka, 3nkc, 3nk5] TVLTMAF-[2o9d, 2o9e, 2abm, 2o9f, 2o9g, 1rc2, 3nka, 3nkc, 3nk5] GVALAXGLTVLTMAFAVG-[2o9e, 2o9f] LTVLTM-[2o9d, 2o9e, 2abm, 2o9f, 2o9g, 3llq, 1rc2, 3nka, 3nkc, 3nk5] GLTVLT-[2o9d, 2o9e, 2abm, 2o9f, 2o9g, 3llq, 1rc2, 3nka, 3nkc, 3nk5] GLTVLTMAF-[2abm, 1rc2, 3nka, 3nkc, 3nk5] GVALAXGLTVLTMAF-[2o9e, 2abm] FGLTVLTMAF-[2o9d, 2o9e, 2abm, 2o9f, 2o9g, 1rc2, 3nka] GFAGVALAFGLTVLTMA-[2o9e, 2o9f] FGLTVLTM-[2o9d, 2o9e, 2abm, 2o9f, 2o9g, 3llq, 1rc2, 3nka] FAGVALAFGLTVLTMAF-[2o9e, 2o9f] FAGVALAFGLTVLTMAFA-[2o9e, 2o9f] VALAXGLTVLTMAF-[2o9d, 2o9e, 2abm, 2o9f, 2o9g, 1rc2, 3nka, 3nkc, 3nk5] AGVALAXGLTVLT-[2o9e, 2o9f] GVALAXGLTVLTMA-[2o9d, 2o9e, 2abm, 2o9f, 2o9g, 1rc2, 3nka, 3nkc, 3nk5] AGVALAFGLTVLTMAF-[2o9e] TVLTMA-[2o9d, 2o9e, 2abm, 2o9f, 2o9g, 3llq, 1rc2, 3nka, 3nkc, 3nk5] GLTVLTM-[2o9d, 2o9e, 2abm, 2o9f, 2o9g, 3llq, 1rc2, 3nka, 3nkc, 3nk5] GFAGXALAFGLTVL-[2o9e, 2o9f] GFAGVALAFGLTVLTMAF-[2o9e, 2o9f] GVALAXGLTVLTM-[2o9d, 2o9e, 2abm, 2o9f, 2o9g, 1rc2, 3nka, 3nkc, 3nk5] GFAGVALAFGLTVLTM-[2o9e] FAGVALAFGLTVLTM-[2o9e] FAGVALAF-[2o9e, 2o9f] FGLTVLTMA-[2abm, 3llq, 1rc2, 3nka] AGVALAFGLTVLTMAFAV-[2o9e, 2o9f] AGVALAF-[2o9e, 2o9f] AGVALAFG-[2o9e, 2o9f] GVALAXGLTVLTMAFA-[2o9e] FAGXALAFGLTVLTMA-[2o9e] LTVLTMA-[2o9d, 2o9e, 2abm, 2o9f, 2o9g, 3llq, 1rc2, 3nka, 3nkc, 3nk5] FAGVALAFGLTVL-[2o9e, 2o9f]
Pred GIXXXXXXXXXXXXXXXXXXXXX
accu 0.9130434782608695

2o9f 0.9130434782608695  GIXXXXXXXXXXXXXXXXXXXXX
2o9e 0.9130434782608695  GIXXXXXXXXXXXXXXXXXXXXX
2o9d 0.6521739130434783  GIGFAXXXXXXXXXXXXXXXAVG


Helix:2
Orig VVGYVIAQVVGGIVAAALLYLIA
 AQVVGGIVAXALLYL-[2o9e, 2o9f, 2abm] QVVGGIVAAALLYLI-[2o9e, 2o9f] IAQVVGGIVAAALLY-[2o9e, 2o9f, 2abm] GYXIAQVVGGIVA-[2o9d, 2o9e, 2abm, 2o9f, 2o9g, 1rc2, 3nka, 3nkc, 3nk5] VVGYVXAQVVGGIV-[2o9e, 2o9f, 3nka, 3nk5] VVGYVIAQVVGGI-[2o9d, 2o9e, 2o9f, 3nka, 3nk5] YXIAQVVGGIVAAALLYL-[2o9e, 2o9f] GYVIAQVVGGIVAAALLY-[2o9e, 2o9f] QVVGGIVAAALLYXIA-[2o9e, 2o9f] GIVAAALLYL-[2o9e, 2o9f, 2abm] GGIVAAALLYXIA-[2o9e, 2o9f] GYVIAQ-[2o9d, 2o9e, 2abm, 2o9f, 2o9g, 1rc2, 3nka, 3nkc, 3nk5] VGGIVAAALLY-[2o9e, 2o9f, 2abm] VIAQVVGGIVAAALLYLI-[2o9e, 2o9f] IAQVVGGIVAAXL-[2o9d, 2o9e, 2abm, 2o9f, 2o9g, 1rc2, 3nka, 3nkc, 3nk5] IVAAALLY-[2o9e, 2abm, 2o9f] IAQVVGGIVAAALLYXIA-[2o9e, 2o9f] GIVAAALLYLI-[2o9e, 2o9f] GYVIAQVVGGIVAA-[2o9e, 2abm, 2o9f, 1rc2, 3nka, 3nkc, 3nk5] GYVIAQV-[2o9d, 2o9e, 2abm, 2o9f, 2o9g, 1rc2, 3nka, 3nkc, 3nk5] IAQVVGGIVAAALLYLI-[2o9e, 2o9f] GYVIAQVVGGIV-[2abm, 1rc2, 3nka, 3nkc, 3nk5] VGGIVAAALLYLI-[2o9e, 2o9f] QVVGGIVAAALLYL-[2o9e, 2abm, 2o9f] GYVIAQVVGGIVAAA-[2abm]
Pred XXXXXXXXXXXXXXXXXXXXXXX
accu 1.0

2o9f 1.0  XXXXXXXXXXXXXXXXXXXXXXX
2o9e 1.0  XXXXXXXXXXXXXXXXXXXXXXX
2o9d 0.782608695652174  XXXXXXXXXXXXXXXXXXLYLIA


Helix:3
Orig GGYSMLSALVVELVLSAGFLLVI
 LSALVVELVLSAGFLLV-[2o9e, 2o9f] VVELVLSAGF-[2o9e, 2abm, 2o9f] LSALVVELVLSAGFL-[2o9e, 2o9f] VVELXLSAGFLLVI-[2o9d, 2o9e, 2abm, 2o9f, 2o9g, 1rc2, 3nka, 3nkc, 3nk5] SALVVELVLSAGFLL-[2o9e, 2o9f] SALVVELVLSA-[2o9e, 2o9f] SALVVELVLSAG-[2o9e, 2o9f] SALVVELVLS-[2o9e, 2o9f] VLSAGFLLVI-[2o9d, 2o9e, 2abm, 2o9f, 2o9g, 1rc2, 3nka] LSALVVELVLS-[2o9e, 2o9f] ALVVELVLSAGFLXV-[2o9e, 2o9f] LSALVVEL-[2o9e, 2o9f] SALVVELVLSXGF-[2o9e, 2o9f] LSALVVELVLSAGFLLVI-[2o9e, 2o9f] SALVVELV-[2o9e, 2o9f] SALVVE-[2o9e, 2o9f] VVELVLSAGFLLV-[2o9d, 2o9e, 2o9f, 2abm, 2o9g, 1rc2, 3nka, 3nkc, 3nk5] LVVELVLSAGFLXV-[2o9e, 2abm, 2o9f, 2o9g, 1rc2, 3nka, 3nkc, 3nk5] LSALVVELVLSAGF-[2o9e, 2o9f] SALVVELVLSAGFLXVI-[2o9e, 2o9f] VELVLSAG-[2o9e, 2abm, 2o9f] LSALVVELVLSAGFLL-[2o9e, 2o9f] LVLSAG-[2o9d, 2o9e, 2abm, 2o9f, 2o9g, 1rc2, 3nka, 3nkc, 3nk5] LVVELVLS-[2o9e, 2abm, 2o9f] LSALVVELVL-[2o9e, 2o9f] VELVLS-[2o9d, 2o9e, 2abm, 2o9f, 2o9g, 1rc2, 3nka, 3nkc, 3nk5] LSALVVELVLSA-[2o9e, 2o9f] LXALVVELVLSAG-[2o9e, 2o9f] VLSAGF-[2o9d, 2o9e, 2abm, 2o9f, 2o9g, 1rc2, 3nka, 3nkc, 3nk5] VVELVLSA-[2o9e, 2abm, 2o9f] LVVELVLSAGF-[2o9e, 2o9f, 2abm] SALVVELVLSAXFL-[2o9e, 2o9f] SAGFLLVI-[2o9d, 2o9e, 2abm, 2o9f, 2o9g, 1rc2, 3nka, 3nkc, 3nk5] ELVLSA-[2o9d, 2o9e, 2abm, 2o9f, 2o9g, 1rc2, 3nka, 3nkc, 3nk5]
Pred GGYSMXXXXXXXXXXXXXXXXXX
accu 0.782608695652174

2o9f 0.782608695652174  GGYSMXXXXXXXXXXXXXXXXXX
2o9e 0.782608695652174  GGYSMXXXXXXXXXXXXXXXXXX
2o9d 0.6086956521739131  GGYSMLSALXXXXXXXXXXXXXX


Helix:4
Orig FAPAGFAPIAIGLALTLIHLISI
 FAPIAIGLALTLIHL-[2o9e] FAPIAIGLALT-[2o9e] FAPIAIGLALTLIHLI-[2o9e] FAXIAIGLALTLI-[2o9e] FXPIAIGLALTLIHLISI-[2o9e] FAPIAIGLALTLIHLIS-[2o9e] FAPIAIGLALTLIH-[2o9e]
Pred FAPAGXXXXXXXXXXXXXXXXXX
accu 0.782608695652174

2o9e 0.782608695652174  FAPAGXXXXXXXXXXXXXXXXXX


Helix:5
Orig LWFFWVVPIVGGIIGGLI
 WXFWVVPIVGGIIG-[2o9d, 2o9e, 2abm, 2o9f, 2o9g, 1rc2, 3nka, 3nkc, 3nk5] FFWVXPIVGGIIGGL-[2o9e, 2o9f] WXFWVVPIVGGIIGGL-[2o9e, 2o9f] LWFFWVVPIVGXI-[2o9e, 2o9f] LWFFWVVPIVGGXI-[2o9e, 2o9f] LWFFWVVPIVGGIIGGL-[2o9e, 2o9f] FWVXPIVGGIIGGL-[2o9d, 2o9e, 2abm, 2o9f, 2o9g, 1rc2, 3nka, 3nkc, 3nk5] FWVVPIVGGIIG-[2o9e, 2o9f] WVXPIVGGIIGGL-[2o9d, 2o9e, 2abm, 2o9f, 2o9g, 1rc2, 3nka, 3nkc, 3nk5] FFWVVP-[2o9d, 2o9e, 2abm, 2o9f, 2o9g, 1rc2, 3nka, 3nkc, 3nk5]
Pred XXXXXXXXXXXXXXXXXI
accu 0.9444444444444444

2o9f 0.9444444444444444  XXXXXXXXXXXXXXXXXI
2o9e 0.9444444444444444  XXXXXXXXXXXXXXXXXI
2o9d 0.8888888888888888  LXXXXXXXXXXXXXXXXI


H0KQC3_9FLAO/PF00230

Helix:0
Orig TAEIIGTMLLILLGNGVVANVLL
Pred TAEIIGTMLLILLGNGVVANVLL
accu 0.0


Helix:1
Orig NSGWIVITTAWALAVFVGVTVAG
Pred NSGWIVITTAWALAVFVGVTVAG
accu 0.0


Helix:2
Orig SVPSYIAAQMIGAMAGAFLVWLF
Pred SVPSYIAAQMIGAMAGAFLVWLF
accu 0.0


Helix:3
Orig PVSNIISEIVGTFVLVFVVFYIS
Pred PVSNIISEIVGTFVLVFVVFYIS
accu 0.0


Helix:4
Orig GLGTVGAVPVAFLVWAIGLSLGG
Pred GLGTVGAVPVAFLVWAIGLSLGG
accu 0.0


Helix:5
Orig WSYAWIPILGPVIGAVLAAL
Pred WSYAWIPILGPVIGAVLAAL
accu 0.0


B3XFH8_ECOLX/PF00230

Helix:0
Orig IAEFLGTGLLIFFGVGCVAALKV
 FLGTGLLI-[1fx8, 1ldi, 1ldf, 1lda] IFFGVGC-[1fx8, 1ldi, 1ldf, 1lda] GTGLLIFFGV-[1fx8, 1ldi, 1ldf, 1lda] LGTGLLIFFGV-[1fx8, 1ldi, 1ldf, 1lda] IAEFLGTGLLIFFGV-[1fx8, 1ldi, 1ldf, 1lda] LLIFFGVGC-[1fx8, 1ldi, 1ldf, 1lda] AEFLGTGLLI-[1fx8, 1ldi, 1ldf, 1lda] GLLIFF-[1fx8, 1ldi, 1ldf, 1lda] FLGTGLLIFFGVGC-[1fx8, 1ldi, 1ldf, 1lda] IAEFLGTGLLIFFGVGC-[1fx8, 1ldi, 1ldf, 1lda] EFLGTGLLI-[1fx8, 1ldi, 1ldf, 1lda] LLIFFG-[1fx8, 1ldi, 1ldf, 1lda] IAEFLGTGLLI-[1fx8, 1ldi, 1ldf, 1lda] AEFLGTGLLIFFGVGC-[1fx8, 1ldi, 1ldf, 1lda] FFGVGC-[1fx8, 1ldi, 1ldf, 1lda] AEFLGTGLLIFFGV-[1fx8, 1ldi, 1ldf, 1lda] LIFFGVGC-[1fx8, 1ldi, 1ldf, 1lda] TGLLIFFGVGC-[1fx8, 1ldi, 1ldf, 1lda] LGTGLLIFFGVGC-[1fx8, 1ldi, 1ldf, 1lda] TGLLIFFGV-[1fx8, 1ldi, 1ldf, 1lda] TGLLIF-[1fx8, 1ldi, 1ldf, 1lda] EFLGTG-[1fx8, 1ldi, 1ldf, 1lda] GTGLLIFFGVGC-[1fx8, 1ldi, 1ldf, 1lda] EFLGTGLLIFFGV-[1fx8, 1ldi, 1ldf, 1lda] EFLGTGLLIFFGVGC-[1fx8, 1ldi, 1ldf, 1lda] GLLIFFG-[1fx8, 1ldi, 1ldf, 1lda]
Pred XXXXXXXXXXXXXXXXXVAALKV
accu 0.7391304347826086

1lda 0.7391304347826086  XXXXXXXXXXXXXXXXXVAALKV
1ldf 0.7391304347826086  XXXXXXXXXXXXXXXXXVAALKV
1ldi 0.7391304347826086  XXXXXXXXXXXXXXXXXVAALKV
1fx8 0.7391304347826086  XXXXXXXXXXXXXXXXXVAALKV


Helix:1
Orig ISVIWGLGVAMAIYLTAGVSGAH
 GVAMAI-[1fx8, 1ldi, 1ldf, 1lda] WGLGVAM-[1fx8, 1ldi, 1lda] GVAMAIY-[1fx8, 1ldi, 1ldf, 1lda] LGVAMAIY-[1fx8, 1ldi, 1ldf, 1lda] WGLGVAMAIY-[1fx8, 1ldi, 1lda] WGLGVAMAIYLT-[1fx8, 1ldi, 1lda] WGLGVAMAIYL-[1fx8, 1ldi, 1lda] LGVAMAIYLTA-[1fx8, 1ldi, 1ldf, 1lda] WGLGVAMA-[1fx8, 1ldi, 1lda] MAIYLTA-[1fx8, 1ldi, 1ldf, 1lda] SVIXGLGVAMAIYLTA-[1fx8, 1ldi, 1ldf, 1lda] VIXGLGVAMAIYLT-[1fx8, 1ldi, 1ldf, 1lda] AIYLTA-[1fx8, 1ldi, 1ldf, 1lda] MAIYLT-[1fx8, 1ldi, 1ldf, 1lda] WGLGVA-[1fx8, 1ldi, 1lda] VAMAIY-[1fx8, 1ldi, 1ldf, 1lda] GLGVAM-[1fx8, 1ldi, 1ldf, 1lda] SVIXGLGVAMAIYLT-[1fx8, 1ldi, 1ldf, 1lda] SVIXGLGVAMAIY-[1fx8, 1ldi, 1ldf, 1lda] SVIXGLGVAMAIYL-[1fx8, 1ldi, 1ldf, 1lda]
Pred IXXXXXXXXXXXXXXXXGVSGAH
accu 0.6956521739130435

1lda 0.6956521739130435  IXXXXXXXXXXXXXXXXGVSGAH
1ldf 0.6956521739130435  IXXXXXXXXXXXXXXXXGVSGAH
1ldi 0.6956521739130435  IXXXXXXXXXXXXXXXXGVSGAH
1fx8 0.6956521739130435  IXXXXXXXXXXXXXXXXGVSGAH


Helix:2
Orig IPFIVSQVAGAFCAAALVYGLYY
 VSQVAGAFCAAALXY-[1lda] IPFIVSQVAGAF-[1fx8, 1ldi, 1ldf, 1lda] AFCAAALVYGL-[1lda] IPFIVSQV-[1fx8, 1ldi, 1ldf, 1lda] SQVAGAFCAAALV-[1fx8, 1ldi, 1ldf, 1lda] PFIVSQVAGAFC-[1fx8, 1ldi, 1ldf, 1lda] IPFIVSQVAXAFCAAA-[1fx8, 1ldi, 1ldf, 1lda] IPFIVSQVAXAFCA-[1fx8, 1ldi, 1ldf, 1lda] CAAALVY-[1lda] CAAALV-[1fx8, 1ldi, 1ldf, 1lda] CAAALVYG-[1lda] FCAAALVYGL-[1lda] GAFCAAALVYG-[1lda] FIVSQVA-[1fx8, 1ldi, 1ldf, 1lda] GAFCAAA-[1fx8, 1ldi, 1ldf, 1lda] SQVAGAFCA-[1fx8, 1ldi, 1ldf, 1lda] PFIVSQVAXAFCAAA-[1fx8, 1ldi, 1ldf, 1lda] QVAGAFCAAALVYG-[1lda] IPFIVSQVAXAFCAA-[1fx8, 1ldi, 1ldf, 1lda] AGAFCA-[1fx8, 1ldi, 1ldf, 1lda] SQVAGA-[1fx8, 1ldi, 1ldf, 1lda] FIVSQVAGAFCA-[1fx8, 1ldi, 1ldf, 1lda] SQVAGAFCAAALVY-[1lda] IPFIVSQVAGAFC-[1fx8, 1ldi, 1ldf, 1lda] VSQVAXAFCAAALVYG-[1lda] IPFIVSQVAGAFCAAAL-[1fx8, 1ldi, 1ldf, 1lda] SQVAGAFCAAALVYG-[1lda] PFIVSQV-[1fx8, 1ldi, 1ldf, 1lda] QVAGAFCAAALV-[1fx8, 1ldi, 1ldf, 1lda] GAFCAA-[1fx8, 1ldi, 1ldf, 1lda] FIVSQVAGAFCAAALVY-[1lda] SQVAGAFCAA-[1fx8, 1ldi, 1ldf, 1lda] PFIVSQVAGAFCAA-[1fx8, 1ldi, 1ldf, 1lda] VSQVAG-[1fx8, 1ldi, 1ldf, 1lda] VSQVAGAF-[1fx8, 1ldi, 1ldf, 1lda] VAGAFC-[1fx8, 1ldi, 1ldf, 1lda] FCAAALV-[1fx8, 1ldi, 1ldf, 1lda] FIVSQVAXAFCAAA-[1fx8, 1ldi, 1ldf, 1lda] FCAAALVY-[1lda] CAAALVYGL-[1lda] SQVAGAF-[1fx8, 1ldi, 1ldf, 1lda] VSQVAGAFC-[1fx8, 1ldi, 1ldf, 1lda] SQVAGAFCAAAL-[1fx8, 1ldi, 1ldf, 1lda] IVSQVAGAFCAAALVY-[1lda] IVSQVA-[1fx8, 1ldi, 1ldf, 1lda] FIVSQV-[1fx8, 1ldi, 1ldf, 1lda] FIVSQVAGAF-[1fx8, 1ldi, 1ldf, 1lda] PFIVSQVXGAFCA-[1fx8, 1ldi, 1ldf, 1lda] AFCAAA-[1fx8, 1ldi, 1ldf, 1lda] FCAAAL-[1fx8, 1ldi, 1ldf, 1lda] FIVSQVAGAFCAAXL-[1fx8, 1ldi, 1ldf, 1lda] FIVSQVAGAFCAA-[1fx8, 1ldi, 1ldf, 1lda] PXIVSQVAGAFCAAAL-[1fx8, 1ldi, 1ldf, 1lda] ALVYGL-[1lda] FIVSQVAGAFC-[1fx8, 1ldi, 1ldf, 1lda] IVSQVAGAF-[1fx8, 1ldi, 1ldf, 1lda] VAGAFCAAALVYG-[1lda] AFCAAALVY-[1lda] PFIVSQVAGAFCAAALV-[1fx8, 1ldi, 1ldf, 1lda] IVSQVAGAFCAAALV-[1fx8, 1ldi, 1ldf, 1lda] SQVAGAFCAAALVYGL-[1lda] PFIVSQVA-[1fx8, 1ldi, 1ldf, 1lda] QVAGAFCAAALVYGL-[1lda] PFIVSQVAGAF-[1fx8, 1ldi, 1ldf, 1lda] SQVAGAFC-[1fx8, 1ldi, 1ldf, 1lda] IVSQVAGAFC-[1fx8, 1ldi, 1ldf, 1lda] VSQVAGAFCAAXLVYGL-[1lda] VAGAFCAAALV-[1fx8, 1ldi, 1ldf, 1lda] IPFIVSQVAG-[1fx8, 1ldi, 1ldf, 1lda] FIVSQVAGAFCAAALV-[1fx8, 1ldi, 1ldf, 1lda] FIVSQVAG-[1fx8, 1ldi, 1ldf, 1lda] VSQVAGAFCAAALV-[1fx8, 1ldi, 1ldf, 1lda] IVSQVAGAFCAAALVYG-[1lda] IPFIVS-[1fx8, 1ldi, 1ldf, 1lda]
Pred XXXXXXXXXXXXXXXXXXXXXYY
accu 0.9130434782608695

1lda 0.9130434782608695  XXXXXXXXXXXXXXXXXXXXXYY
1ldf 0.782608695652174  XXXXXXXXXXXXXXXXXXYGLYY
1ldi 0.782608695652174  XXXXXXXXXXXXXXXXXXYGLYY
1fx8 0.782608695652174  XXXXXXXXXXXXXXXXXXYGLYY


Helix:3
Orig INFVQAFAVEMVITAILMGLILA
 VITAILM-[1fx8, 1ldi, 1ldf, 1lda] ITAILM-[1fx8, 1ldi, 1ldf, 1lda] FAVEMVIT-[1fx8, 1ldi, 1lda] MVITAILMGL-[1fx8, 1ldi, 1ldf, 1lda] FAVEMVITAI-[1fx8, 1ldi, 1lda] MVITAILMGLIL-[1fx8, 1ldi, 1ldf, 1lda] EMVITAI-[1fx8, 1ldi, 1ldf, 1lda] EMVITAILMGLIL-[1fx8, 1ldi, 1ldf, 1lda] MVITAILMGLI-[1fx8, 1ldi, 1ldf, 1lda] ITAILMGLILA-[1fx8, 1ldi, 1ldf, 1lda] AVEMVITAIXMGLI-[1fx8, 1ldi, 1ldf, 1lda] VEMVITAILMGLXLA-[1fx8, 1ldi, 1ldf, 1lda] MVITAILMGLILA-[1fx8, 1ldi, 1ldf, 1lda] AVEMVITAILMGLIL-[1fx8, 1ldi, 1ldf, 1lda] FAVEMVITAILMGL-[1fx8, 1ldi, 1lda] EMVITA-[1fx8, 1ldi, 1ldf, 1lda] ILMGLILA-[1fx8, 1ldi, 1ldf, 1lda] FAVEMVITAILMGLILA-[1fx8, 1ldi, 1lda] EMVITAILMGLILA-[1fx8, 1ldi, 1ldf, 1lda] AVEMVITAI-[1fx8, 1ldi, 1ldf, 1lda] MVITAIL-[1fx8, 1ldi, 1ldf, 1lda] FAVEMVITAILMG-[1fx8, 1ldi, 1lda] MGLILA-[1fx8, 1ldi, 1ldf, 1lda] EMVITAILMG-[1fx8, 1ldi, 1ldf, 1lda] FAVEMVITAILM-[1fx8, 1ldi, 1lda] VITAILMGLILA-[1fx8, 1ldi, 1ldf, 1lda] AVEMVITAILMG-[1fx8, 1ldi, 1ldf, 1lda] EMVITAILMGLI-[1fx8, 1ldi, 1ldf, 1lda] VEMVITAILMG-[1fx8, 1ldi, 1ldf, 1lda] VEMVIXAILMGLIL-[1fx8, 1ldi, 1ldf, 1lda] FAVEMVITAILMGLI-[1fx8, 1ldi, 1lda] EMVITAILM-[1fx8, 1ldi, 1ldf, 1lda] AVEMVI-[1fx8, 1ldi, 1ldf, 1lda] FAVEMVITAILMGLIL-[1fx8, 1ldi, 1lda] AILMGL-[1fx8, 1ldi, 1ldf, 1lda] ILMGLI-[1fx8, 1ldi, 1ldf, 1lda] MVITAILM-[1fx8, 1ldi, 1ldf, 1lda] AVEMVITAIL-[1fx8, 1ldi, 1ldf, 1lda] AVEMVITAILMGLILA-[1fx8, 1ldi, 1ldf, 1lda] AVEMVIT-[1fx8, 1ldi, 1ldf, 1lda] TAILMGLILA-[1fx8, 1ldi, 1ldf, 1lda] VITAILMGLIL-[1fx8, 1ldi, 1ldf, 1lda] VEMVITAILMGL-[1fx8, 1ldi, 1ldf, 1lda] VEMVITAILM-[1fx8, 1ldi, 1ldf, 1lda] FAVEMVI-[1fx8, 1ldi, 1lda] ITAILMGLI-[1fx8, 1ldi, 1ldf, 1lda] VEMVIT-[1fx8, 1ldi, 1ldf, 1lda] VITAILMGLI-[1fx8, 1ldi, 1ldf, 1lda] MVITAI-[1fx8, 1ldi, 1ldf, 1lda]
Pred INFVQAXXXXXXXXXXXXXXXXX
accu 0.7391304347826086

1lda 0.7391304347826086  INFVQAXXXXXXXXXXXXXXXXX
1ldi 0.7391304347826086  INFVQAXXXXXXXXXXXXXXXXX
1fx8 0.7391304347826086  INFVQAXXXXXXXXXXXXXXXXX


Helix:4
Orig LAPLLIGLLIAVIGASMGPLTGF
 LIGLLIAVIG-[1fx8, 1ldi, 1ldf, 1lda] PLLIGLLIAVIGAS-[1fx8, 1ldi, 1ldf, 1lda] VIGASM-[1fx8, 1ldi, 1ldf, 1lda] AVIGASMG-[1fx8, 1ldi, 1ldf, 1lda] LLIAVI-[1fx8, 1ldi, 1ldf, 1lda] AXLLIGLLIAVIG-[1fx8, 1ldi, 1ldf, 1lda] LLIGLLIAVIGA-[1fx8, 1ldi, 1ldf, 1lda] APLLIGLLIAVXGASMG-[1fx8, 1ldi, 1lda] PLLIGLLIAVIGA-[1fx8, 1ldi, 1ldf, 1lda] APLLIGLLIAVIGASM-[1fx8, 1ldi, 1ldf, 1lda] PLLIGLLI-[1fx8, 1ldi, 1ldf, 1lda] IGLLIAVIGASM-[1fx8, 1ldi, 1ldf, 1lda] GLLIAVIGASM-[1fx8, 1ldi, 1ldf, 1lda] AXLLIGLLIAVIGAS-[1fx8, 1ldi, 1ldf, 1lda] LLIGLLIAVIGASM-[1fx8, 1ldi, 1ldf, 1lda] LIXLLIAVIGASM-[1fx8, 1ldi, 1ldf, 1lda] APLLIGLLIAVIGA-[1fx8, 1ldi, 1ldf, 1lda] LXIGLLIAVIGASMG-[1fx8, 1ldi, 1ldf, 1lda] IAVIGA-[1fx8, 1ldi, 1ldf, 1lda] LIAVIGASM-[1fx8, 1ldi, 1ldf, 1lda] GLLIAV-[1fx8, 1ldi, 1ldf, 1lda] IAVIGASM-[1fx8, 1ldi, 1ldf, 1lda] LLIGLLXAVIGAS-[1fx8, 1ldi, 1ldf, 1lda] PLLIGLLIAV-[1fx8, 1ldi, 1ldf, 1lda] VIGASMG-[1fx8, 1ldi, 1ldf, 1lda] APLLIGLLI-[1fx8, 1ldi, 1ldf, 1lda] LIAVIGASMG-[1fx8, 1ldi, 1ldf, 1lda] LIGLLIAVIGASMG-[1fx8, 1ldi, 1ldf, 1lda] IGASMG-[1fx8, 1ldi, 1ldf, 1lda] AVIGASM-[1fx8, 1ldi, 1ldf, 1lda] PLLIGLLIAVIG-[1fx8, 1ldi, 1ldf, 1lda] PLLIGLLIAVIGASM-[1fx8, 1ldi, 1ldf, 1lda] PLLIGLLIAVIGASMG-[1fx8, 1ldi, 1ldf, 1lda] IAVIGAS-[1fx8, 1ldi, 1ldf, 1lda] IGLLIAVIGASMG-[1fx8, 1ldi, 1ldf, 1lda]
Pred LXXXXXXXXXXXXXXXXXPLTGF
accu 0.7391304347826086

1lda 0.7391304347826086  LXXXXXXXXXXXXXXXXXPLTGF
1ldf 0.7391304347826086  LXXXXXXXXXXXXXXXXXPLTGF
1ldi 0.7391304347826086  LXXXXXXXXXXXXXXXXXPLTGF
1fx8 0.7391304347826086  LXXXXXXXXXXXXXXXXXPLTGF


Helix:5
Orig IPYFLVPLFGPIVGAIVGAF
 PLFGPIVGAIVGAF-[1fx8, 1ldi, 1ldf, 1lda] VPLFGPIVGAIVGAF-[1fx8, 1ldi, 1ldf, 1lda] IVGAIVGAF-[1fx8, 1ldi, 1ldf, 1lda] LVPLFGPI-[1fx8, 1ldi, 1ldf, 1lda] PIVGAIVGAF-[1fx8, 1ldi, 1ldf, 1lda] VPLFGPI-[1fx8, 1ldi, 1ldf, 1lda] LVPLFGPIVGAIVGAF-[1fx8, 1ldi, 1ldf, 1lda] AIVGAF-[1fx8, 1ldi, 1ldf, 1lda] LVPLFGP-[1fx8, 1ldi, 1ldf, 1lda] FGPIVGAI-[1fx8, 1ldi, 1ldf, 1lda] PLFGPIVGAI-[1fx8, 1ldi, 1ldf, 1lda] LFGPIVGAIVXAF-[1fx8, 1ldi, 1ldf, 1lda] LVPLFG-[1fx8, 1ldi, 1ldf, 1lda] VPLFGP-[1fx8, 1ldi, 1ldf, 1lda]
Pred IPYFXXXXXXXXXXXXXXXX
accu 0.8

1lda 0.8  IPYFXXXXXXXXXXXXXXXX
1ldf 0.8  IPYFXXXXXXXXXXXXXXXX
1ldi 0.8  IPYFXXXXXXXXXXXXXXXX
1fx8 0.8  IPYFXXXXXXXXXXXXXXXX


A2WLT1_ORYSI/PF00230


D0NBJ2_PHYIT/PF00230

Helix:0
Orig LAEFVGTFILVLIGDGSVAQYVL
Pred LAEFVGTFILVLIGDGSVAQYVL
accu 0.0


Helix:1
Orig WGIALLFGIHFAGGVSGGHLNPA
Pred WGIALLFGIHFAGGVSGGHLNPA
accu 0.0


Helix:2
Orig FVAQTAGAFAAAIIVFIVYYPWF
Pred FVAQTAGAFAAAIIVFIVYYPWF
accu 0.0


Helix:3
Orig NWSALANEIIGTALLVSGIFAVG
Pred NWSALANEIIGTALLVSGIFAVG
accu 0.0


Helix:4
Orig ASPYSFPGAVALMLTCIGMAFGL
Pred ASPYSFPGAVALMLTCIGMAFGL
accu 0.0


Helix:5
Orig GYFWIPIVGPFVGGIVGAAT
Pred GYFWIPIVGPFVGGIVGAAT
accu 0.0


E4JC46_ENTFC/PF00230

Helix:0
Orig GEFIGTLILVLLGDGVCAAVNLN
Pred GEFIGTLILVLLGDGVCAAVNLN
accu 0.0


Helix:1
Orig SGWIVIAFGWGLAVTMAVYISGF
Pred SGWIVIAFGWGLAVTMAVYISGF
accu 0.0


Helix:2
Orig LVVPFIIAQVLGAFAGAILVWLS
Pred LVVPFIIAQVLGAFAGAILVWLS
accu 0.0


Helix:3
Orig YPANVITELIGTFVLVLGLLAFG
Pred YPANVITELIGTFVLVLGLLAFG
accu 0.0


Helix:4
Orig VFAVGGLILAIGLSLGGPTGYAI
Pred VFAVGGLILAIGLSLGGPTGYAI
accu 0.0


Helix:5
Orig AYSWVPIAGPMIGAIIAVGV
Pred AYSWVPIAGPMIGAIIAVGV
accu 0.0


D6SWT0_GARVA/PF00230

Helix:0
Orig AAEFIGTAILMIFGNGAVANVEL
Pred AAEFIGTAILMIFGNGAVANVEL
accu 0.0


Helix:1
Orig WLNIAMGYGFGVMFPVLMFGGIS
Pred WLNIAMGYGFGVMFPVLMFGGIS
accu 0.0


Helix:2
Orig WANVVPYIVAQLLGALVGQLIVY
Pred WANVVPYIVAQLLGALVGQLIVY
accu 0.0


Helix:3
Orig FLNEFFGTLVLVLAALCCLTSPW
Pred FLNEFFGTLVLVLAALCCLTSPW
accu 0.0


Helix:4
Orig LAGASIVVGFVVWGLVTSMGGPT
Pred LAGASIVVGFVVWGLVTSMGGPT
accu 0.0


Helix:5
Orig AWIPVIAPIAGAILGVVM
Pred AWIPVIAPIAGAILGVVM
accu 0.0


I0Y1E2_9BURK/PF00230

Helix:0
Orig LGAEIFGTFWLVLGGCGSAVLAA
 FGTFWL-[2o9d, 2o9e, 2abm, 2o9f, 2o9g, 3llq, 1rc2, 3nka, 3nkc, 3nk5]
Pred LGAEIXXXXXXVLGGCGSAVLAA
accu 0.2608695652173913

3nk5 0.2608695652173913  LGAEIXXXXXXVLGGCGSAVLAA
3nkc 0.2608695652173913  LGAEIXXXXXXVLGGCGSAVLAA
3nka 0.2608695652173913  LGAEIXXXXXXVLGGCGSAVLAA
1rc2 0.2608695652173913  LGAEIXXXXXXVLGGCGSAVLAA
3llq 0.2608695652173913  LGAEIXXXXXXVLGGCGSAVLAA
2o9g 0.2608695652173913  LGAEIXXXXXXVLGGCGSAVLAA
2o9f 0.2608695652173913  LGAEIXXXXXXVLGGCGSAVLAA
2abm 0.2608695652173913  LGAEIXXXXXXVLGGCGSAVLAA
2o9e 0.2608695652173913  LGAEIXXXXXXVLGGCGSAVLAA
2o9d 0.2608695652173913  LGAEIXXXXXXVLGGCGSAVLAA


Helix:1
Orig LGIGFAGVSLAFGLTVLTMAYAI
 FGLTVL-[2o9e, 2o9f] GLTVLTMA-[2o9e, 2o9f] GLTVLT-[2o9d, 2o9e, 2abm, 2o9f, 2o9g, 3llq, 1rc2, 3nka, 3nkc, 3nk5] FGLTVLTMA-[2o9e, 2o9f] FGLTVLT-[2o9e, 2o9f] TVLTMA-[2o9d, 2o9e, 2abm, 2o9f, 2o9g, 3llq, 1rc2, 3nka, 3nkc, 3nk5] LTVLTMA-[2o9e, 2o9f] GLTVLTM-[2o9e, 2o9f] FGLTVLTM-[2o9e, 2o9f] LTVLTM-[2o9d, 2o9e, 2abm, 2o9f, 2o9g, 3llq, 1rc2, 3nka, 3nkc, 3nk5]
Pred LGIGFAGVSLAXXXXXXXXXYAI
accu 0.391304347826087

2o9f 0.391304347826087  LGIGFAGVSLAXXXXXXXXXYAI
2o9e 0.391304347826087  LGIGFAGVSLAXXXXXXXXXYAI
2o9d 0.34782608695652173  LGIGFAGVSLAFXXXXXXXXYAI


Helix:2
Orig LVPYIAAQVIGATLGAWVIYLIA
Pred LVPYIAAQVIGATLGAWVIYLIA
accu 0.0


Helix:3
Orig FSMAAALIAEIAMTFFFLFVILG
Pred FSMAAALIAEIAMTFFFLFVILG
accu 0.0


Helix:4
Orig PLAIGLCLTLIHLISIPVTNTSV
 LISIPV-[2o9e, 2o9f] TLIHLISIP-[2o9e, 2o9f] HLISIPVT-[2o9e, 2o9f] LIHLISIPV-[2o9e, 2o9f] ISIPVT-[2o9e, 2o9f] IHLISIPV-[2o9e, 2o9f] HLISIP-[2o9e, 2o9f] IHLISIP-[2o9e, 2o9f] IHLISIPVT-[2o9e, 2o9f] LIHLISIP-[2o9e, 2o9f] HLISIPV-[2o9e, 2o9f]
Pred PLAIGLCLXXXXXXXXXXXNTSV
accu 0.4782608695652174

2o9f 0.4782608695652174  PLAIGLCLXXXXXXXXXXXNTSV
2o9e 0.4782608695652174  PLAIGLCLXXXXXXXXXXXNTSV


Helix:5
Orig WALDQLWLFWIAPIVGAILAGVL
Pred WALDQLWLFWIAPIVGAILAGVL
accu 0.0


B3YUS1_BACCE/PF00230

Helix:0
Orig AIAEFIGTFVLVLFGTGVAVIGG
Pred AIAEFIGTFVLVLFGTGVAVIGG
accu 0.0


Helix:1
Orig IAMAFGLSIVAMAYSIGTISGCH
Pred IAMAFGLSIVAMAYSIGTISGCH
accu 0.0


Helix:2
Orig LCYYVLAQILGGLLGTATLVTIL
Pred LCYYVLAQILGGLLGTATLVTIL
accu 0.0


Helix:3
Orig FGTLGLSGAFLVEFILTFVFILV
Pred FGTLGLSGAFLVEFILTFVFILV
accu 0.0


Helix:4
Orig LAGLVIGFTLVLVHLLGIPLTGT
Pred LAGLVIGFTLVLVHLLGIPLTGT
accu 0.0


Helix:5
Orig SQLWVFIVAPILGGIVAAIV
Pred SQLWVFIVAPILGGIVAAIV
accu 0.0


C6RHS1_9PROT/PF00230

Helix:0
Orig LAEFFGTFWLVFGGCGSAVFAAA
 WLVFGGC-[2abm, 3llq, 1rc2, 3nka, 3nkc, 3nk5] FWLVFGGC-[2abm, 3llq, 1rc2, 3nka, 3nkc, 3nk5] GTFWLVFG-[2o9d, 2o9e, 2abm, 2o9f, 2o9g, 3llq, 1rc2, 3nka, 3nkc, 3nk5] WLVFGG-[2o9d, 2o9e, 2abm, 2o9f, 2o9g, 3llq, 1rc2, 3nka, 3nkc, 3nk5] LVFGGC-[2abm, 3llq, 1rc2, 3nka, 3nkc, 3nk5] FGTFWL-[2o9d, 2o9e, 2abm, 2o9f, 2o9g, 3llq, 1rc2, 3nka, 3nkc, 3nk5] TFWLVFG-[2o9d, 2o9e, 2abm, 2o9f, 2o9g, 3llq, 1rc2, 3nka, 3nkc, 3nk5] TFWLVFGGC-[2abm, 3llq, 1rc2, 3nka]
Pred LAEFXXXXXXXXXXXGSAVFAAA
accu 0.4782608695652174

3nk5 0.4782608695652174  LAEFXXXXXXXXXXXGSAVFAAA
3nkc 0.4782608695652174  LAEFXXXXXXXXXXXGSAVFAAA
3nka 0.4782608695652174  LAEFXXXXXXXXXXXGSAVFAAA
1rc2 0.4782608695652174  LAEFXXXXXXXXXXXGSAVFAAA
3llq 0.4782608695652174  LAEFXXXXXXXXXXXGSAVFAAA
2abm 0.4782608695652174  LAEFXXXXXXXXXXXGSAVFAAA
2o9e 0.43478260869565216  LAEFXXXXXXXXXXCGSAVFAAA
2o9d 0.43478260869565216  LAEFXXXXXXXXXXCGSAVFAAA


Helix:1
Orig LGIGFVGVSLAFGLTVLTMAYAV
 FGLTVL-[2o9d, 2o9e, 2abm, 2o9f, 2o9g, 3llq, 1rc2, 3nka] GLTVLTMA-[2o9d, 2o9e, 2abm, 2o9f, 2o9g, 3llq, 1rc2, 3nka, 3nkc, 3nk5] GLTVLT-[2o9d, 2o9e, 2abm, 2o9f, 2o9g, 3llq, 1rc2, 3nka, 3nkc, 3nk5] FGLTVLTMA-[2o9e, 2abm, 2o9f, 3llq, 1rc2, 3nka] FGLTVLT-[2o9d, 2o9e, 2abm, 2o9f, 2o9g, 3llq, 1rc2, 3nka] TVLTMA-[2o9d, 2o9e, 2abm, 2o9f, 2o9g, 3llq, 1rc2, 3nka, 3nkc, 3nk5] LTVLTMA-[2o9d, 2o9e, 2abm, 2o9f, 2o9g, 3llq, 1rc2, 3nka, 3nkc, 3nk5] GLTVLTM-[2o9d, 2o9e, 2abm, 2o9f, 2o9g, 3llq, 1rc2, 3nka, 3nkc, 3nk5] FGLTVLTM-[2o9d, 2o9e, 2abm, 2o9f, 2o9g, 3llq, 1rc2, 3nka] LTVLTM-[2o9d, 2o9e, 2abm, 2o9f, 2o9g, 3llq, 1rc2, 3nka, 3nkc, 3nk5]
Pred LGIGFVGVSLAXXXXXXXXXYAV
accu 0.391304347826087

3nka 0.391304347826087  LGIGFVGVSLAXXXXXXXXXYAV
1rc2 0.391304347826087  LGIGFVGVSLAXXXXXXXXXYAV
3llq 0.391304347826087  LGIGFVGVSLAXXXXXXXXXYAV
2o9g 0.391304347826087  LGIGFVGVSLAXXXXXXXXXYAV
2o9f 0.391304347826087  LGIGFVGVSLAXXXXXXXXXYAV
2abm 0.391304347826087  LGIGFVGVSLAXXXXXXXXXYAV
2o9e 0.391304347826087  LGIGFVGVSLAXXXXXXXXXYAV
2o9d 0.391304347826087  LGIGFVGVSLAXXXXXXXXXYAV


Helix:2
Orig FVPYVIAQVIGAIAAAAVLYLIA
Pred FVPYVIAQVIGAIAAAAVLYLIA
accu 0.0


Helix:3
Orig GYSLVSALVAEVVLTAFFLIIIL
Pred GYSLVSALVAEVVLTAFFLIIIL
accu 0.0


Helix:4
Orig PIAIGLGLTLIHLISIPITNTSV
 TLIHLISIP-[2o9e, 2o9f] HLISIP-[2o9e, 2o9f] IHLISIP-[2o9e, 2o9f] LIHLISIP-[2o9e, 2o9f]
Pred PIAIGLGLXXXXXXXXXITNTSV
accu 0.391304347826087

2o9f 0.391304347826087  PIAIGLGLXXXXXXXXXITNTSV
2o9e 0.391304347826087  PIAIGLGLXXXXXXXXXITNTSV


Helix:5
Orig WALEQLWLFWVAPIVGAIIGAII
Pred WALEQLWLFWVAPIVGAIIGAII
accu 0.0


E0GVX6_ENTFL/PF00230

Helix:0
Orig GEFFGTMILVLLGDGVCAAV
Pred GEFFGTMILVLLGDGVCAAV
accu 0.0


Helix:1
Orig AFASGWVVIALGWGAAVTLAVYM
Pred AFASGWVVIALGWGAAVTLAVYM
accu 0.0


Helix:2
Orig IVAQVLGGFIGGLVVWLAYLPHW
Pred IVAQVLGGFIGGLVVWLAYLPHW
accu 0.0


Helix:3
Orig NYPANVLTEIIGTFVLVFGLLAF
Pred NYPANVLTEIIGTFVLVFGLLAF
accu 0.0


Helix:4
Orig LAVGINPMLVGILVLGLGLSLGG
Pred LAVGINPMLVGILVLGLGLSLGG
accu 0.0


Helix:5
Orig AYSWVPIVGPILGASLAAVI
Pred AYSWVPIVGPILGASLAAVI
accu 0.0


B9GVE1_POPTR/PF00230

Helix:0
Orig LAEFISTFFYVFAVVGSAMA
Pred LAEFISTFFYVFAVVGSAMA
accu 0.0


Helix:1
Orig AVPSSLVIVAIANAFALSSAVYI
Pred AVPSSLVIVAIANAFALSSAVYI
accu 0.0


Helix:2
Orig LFYWISQMLASVMACIFLKVATV
Pred LFYWISQMLASVMACIFLKVATV
accu 0.0


Helix:3
Orig GFGASLLEGVMAFGLVYTVYAAG
Pred GFGASLLEGVMAFGLVYTVYAAG
accu 0.0


Helix:4
Orig LGAIGPLAVGLTAGANVLAAGPF
Pred LGAIGPLAVGLTAGANVLAAGPF
accu 0.0


Helix:5
Orig QAVYWVGPLIGAAVAGLL
Pred QAVYWVGPLIGAAVAGLL
accu 0.0


E4AVK0_PROAA/PF00230

Helix:0
Orig FGSEFLGTLILILLGCGVVANNL
Pred FGSEFLGTLILILLGCGVVANNL
accu 0.0


Helix:1
Orig QINWGWGFGVMFGVYAAY
Pred QINWGWGFGVMFGVYAAY
accu 0.0


Helix:2
Orig ITIYILAQFAGAFVGAVLCWLAY
Pred ITIYILAQFAGAFVGAVLCWLAY
accu 0.0


Helix:3
Orig LWNTITEAIGTWVLVLWVILSGF
Pred LWNTITEAIGTWVLVLWVILSGF
accu 0.0


Helix:4
Orig GPLAVGLLIVSIGASLGGPTGYA
Pred GPLAVGLLIVSIGASLGGPTGYA
accu 0.0


Helix:5
Orig WGYAWVPVVGPMIGAVLAAL
Pred WGYAWVPVVGPMIGAVLAAL
accu 0.0


H6P779_SALTI/PF00230

Helix:0
Orig IAEFLGTGLLIFFGVGCVAALKV
 FLGTGLLI-[1fx8, 1ldi, 1ldf, 1lda] IFFGVGC-[1fx8, 1ldi, 1ldf, 1lda] GTGLLIFFGV-[1fx8, 1ldi, 1ldf, 1lda] LGTGLLIFFGV-[1fx8, 1ldi, 1ldf, 1lda] IAEFLGTGLLIFFGV-[1fx8, 1ldi, 1ldf, 1lda] LLIFFGVGC-[1fx8, 1ldi, 1ldf, 1lda] AEFLGTGLLI-[1fx8, 1ldi, 1ldf, 1lda] GLLIFF-[1fx8, 1ldi, 1ldf, 1lda] FLGTGLLIFFGVGC-[1fx8, 1ldi, 1ldf, 1lda] EFLGTGLLI-[1fx8, 1ldi, 1ldf, 1lda] LLIFFG-[1fx8, 1ldi, 1ldf, 1lda] IAEFLGTGLLI-[1fx8, 1ldi, 1ldf, 1lda] AEFLGTGLLIFFGVGC-[1fx8, 1ldi, 1ldf, 1lda] FFGVGC-[1fx8, 1ldi, 1ldf, 1lda] AEFLGTGLLIFFGV-[1fx8, 1ldi, 1ldf, 1lda] LIFFGVGC-[1fx8, 1ldi, 1ldf, 1lda] TGLLIFFGVGC-[1fx8, 1ldi, 1ldf, 1lda] LGTGLLIFFGVGC-[1fx8, 1ldi, 1ldf, 1lda] TGLLIFFGV-[1fx8, 1ldi, 1ldf, 1lda] TGLLIF-[1fx8, 1ldi, 1ldf, 1lda] EFLGTG-[1fx8, 1ldi, 1ldf, 1lda] GTGLLIFFGVGC-[1fx8, 1ldi, 1ldf, 1lda] EFLGTGLLIFFGV-[1fx8, 1ldi, 1ldf, 1lda] EFLGTGLLIFFGVGC-[1fx8, 1ldi, 1ldf, 1lda] GLLIFFG-[1fx8, 1ldi, 1ldf, 1lda]
Pred XXXXXXXXXXXXXXXXXVAALKV
accu 0.7391304347826086

1lda 0.7391304347826086  XXXXXXXXXXXXXXXXXVAALKV
1ldf 0.7391304347826086  XXXXXXXXXXXXXXXXXVAALKV
1ldi 0.7391304347826086  XXXXXXXXXXXXXXXXXVAALKV
1fx8 0.7391304347826086  XXXXXXXXXXXXXXXXXVAALKV


Helix:1
Orig ISVIWGLGVAMAIYLTAGVSGAH
 GVAMAI-[1fx8, 1ldi, 1ldf, 1lda] WGLGVAM-[1fx8, 1ldi, 1lda] GVAMAIY-[1fx8, 1ldi, 1ldf, 1lda] LGVAMAIY-[1fx8, 1ldi, 1ldf, 1lda] WGLGVAMAIY-[1fx8, 1ldi, 1lda] WGLGVAMAIYLT-[1fx8, 1ldi, 1lda] WGLGVAMAIYL-[1fx8, 1ldi, 1lda] LGVAMAIYLTA-[1fx8, 1ldi, 1ldf, 1lda] WGLGVAMA-[1fx8, 1ldi, 1lda] MAIYLTA-[1fx8, 1ldi, 1ldf, 1lda] SVIXGLGVAMAIYLTA-[1fx8, 1ldi, 1ldf, 1lda] VIXGLGVAMAIYLT-[1fx8, 1ldi, 1ldf, 1lda] AIYLTA-[1fx8, 1ldi, 1ldf, 1lda] MAIYLT-[1fx8, 1ldi, 1ldf, 1lda] WGLGVA-[1fx8, 1ldi, 1lda] VAMAIY-[1fx8, 1ldi, 1ldf, 1lda] GLGVAM-[1fx8, 1ldi, 1ldf, 1lda] SVIXGLGVAMAIYLT-[1fx8, 1ldi, 1ldf, 1lda] SVIXGLGVAMAIY-[1fx8, 1ldi, 1ldf, 1lda] SVIXGLGVAMAIYL-[1fx8, 1ldi, 1ldf, 1lda]
Pred IXXXXXXXXXXXXXXXXGVSGAH
accu 0.6956521739130435

1lda 0.6956521739130435  IXXXXXXXXXXXXXXXXGVSGAH
1ldf 0.6956521739130435  IXXXXXXXXXXXXXXXXGVSGAH
1ldi 0.6956521739130435  IXXXXXXXXXXXXXXXXGVSGAH
1fx8 0.6956521739130435  IXXXXXXXXXXXXXXXXGVSGAH


Helix:2
Orig VVPFIISQVAGAFCAAALVYGLY
 SQVAGAFCAAAL-[1fx8, 1ldi, 1ldf, 1lda] AFCAAALVYGL-[1lda] SQVAGAFCAAALV-[1fx8, 1ldi, 1ldf, 1lda] AFCAAA-[1fx8, 1ldi, 1ldf, 1lda] FCAAAL-[1fx8, 1ldi, 1ldf, 1lda] CAAALVY-[1lda] CAAALV-[1fx8, 1ldi, 1ldf, 1lda] CAAALVYG-[1lda] ALVYGL-[1lda] FCAAALVYGL-[1lda] GAFCAAALVYG-[1lda] GAFCAAA-[1fx8, 1ldi, 1ldf, 1lda] VAGAFCAAALVYG-[1lda] SQVAGAFCA-[1fx8, 1ldi, 1ldf, 1lda] QVAGAFCAAALVYG-[1lda] AGAFCA-[1fx8, 1ldi, 1ldf, 1lda] SQVAGA-[1fx8, 1ldi, 1ldf, 1lda] AFCAAALVY-[1lda] SQVAGAFCAAALVY-[1lda] SQVAGAFCAAALVYGL-[1lda] SQVAGAFCAAALVYG-[1lda] QVAGAFCAAALV-[1fx8, 1ldi, 1ldf, 1lda] GAFCAA-[1fx8, 1ldi, 1ldf, 1lda] QVAGAFCAAALVYGL-[1lda] SQVAGAFCAA-[1fx8, 1ldi, 1ldf, 1lda] SQVAGAFC-[1fx8, 1ldi, 1ldf, 1lda] VAGAFC-[1fx8, 1ldi, 1ldf, 1lda] FCAAALV-[1fx8, 1ldi, 1ldf, 1lda] VAGAFCAAALV-[1fx8, 1ldi, 1ldf, 1lda] FCAAALVY-[1lda] CAAALVYGL-[1lda] SQVAGAF-[1fx8, 1ldi, 1ldf, 1lda]
Pred VVPFIIXXXXXXXXXXXXXXXXY
accu 0.6956521739130435

1lda 0.6956521739130435  VVPFIIXXXXXXXXXXXXXXXXY
1ldf 0.5652173913043478  VVPFIIXXXXXXXXXXXXXYGLY
1ldi 0.5652173913043478  VVPFIIXXXXXXXXXXXXXYGLY
1fx8 0.5652173913043478  VVPFIIXXXXXXXXXXXXXYGLY


Helix:3
Orig FVQAFAVEMVITAILMGLILALT
 VITAILM-[1fx8, 1ldi, 1ldf, 1lda] ITAILM-[1fx8, 1ldi, 1ldf, 1lda] ITAILMGLILALT-[1fx8, 1ldi] FAVEMVIT-[1fx8, 1ldi, 1lda] MVITAILMGL-[1fx8, 1ldi, 1ldf, 1lda] MVITAILMGLILALT-[1fx8, 1ldi] FAVEMVITAI-[1fx8, 1ldi, 1lda] MVITAILMGLIL-[1fx8, 1ldi, 1ldf, 1lda] EMVITAI-[1fx8, 1ldi, 1ldf, 1lda] EMVITAILMGLIL-[1fx8, 1ldi, 1ldf, 1lda] MVITAILMGLI-[1fx8, 1ldi, 1ldf, 1lda] ITAILMGLILA-[1fx8, 1ldi, 1ldf, 1lda] AVEMVITAIXMGLI-[1fx8, 1ldi, 1ldf, 1lda] VEMVITAILMGLXLA-[1fx8, 1ldi, 1ldf, 1lda] MVITAILMGLILA-[1fx8, 1ldi, 1ldf, 1lda] VEMVITAILMGXILAL-[1fx8, 1ldi, 1ldf, 1lda] AVEMVITAILMGLIL-[1fx8, 1ldi, 1ldf, 1lda] FAVEMVITAILMGL-[1fx8, 1ldi, 1lda] EMVITA-[1fx8, 1ldi, 1ldf, 1lda] ILMGLILA-[1fx8, 1ldi, 1ldf, 1lda] EMVITAILMGLILA-[1fx8, 1ldi, 1ldf, 1lda] EMVITAILMGLILAL-[1fx8, 1ldi, 1ldf, 1lda] MGLILAL-[1fx8, 1ldi, 1ldf, 1lda] AILMGLILALT-[1fx8, 1ldi] AVEMVITAI-[1fx8, 1ldi, 1ldf, 1lda] MVITAIL-[1fx8, 1ldi, 1ldf, 1lda] FAVEMVITAILMG-[1fx8, 1ldi, 1lda] MGLILA-[1fx8, 1ldi, 1ldf, 1lda] VITAILMGLILALT-[1fx8, 1ldi] EMVITAILMG-[1fx8, 1ldi, 1ldf, 1lda] FAVEMVITAILM-[1fx8, 1ldi, 1lda] EMVITAILMGLILAXT-[1fx8, 1ldi] VITAILMGLILA-[1fx8, 1ldi, 1ldf, 1lda] AVEMVITAILMG-[1fx8, 1ldi, 1ldf, 1lda] EMVITAILMGLI-[1fx8, 1ldi, 1ldf, 1lda] VEMVITAILMG-[1fx8, 1ldi, 1ldf, 1lda] VEMVIXAILMGLIL-[1fx8, 1ldi, 1ldf, 1lda] FAVEMVITAILMGLI-[1fx8, 1ldi, 1lda] EMVITAILM-[1fx8, 1ldi, 1ldf, 1lda] AVEMVI-[1fx8, 1ldi, 1ldf, 1lda] MVITAILMGLILAL-[1fx8, 1ldi, 1ldf, 1lda] ILMGLILALT-[1fx8, 1ldi] FAVEMVITAILMGLIL-[1fx8, 1ldi, 1lda] ILMGLI-[1fx8, 1ldi, 1ldf, 1lda] MVITAILM-[1fx8, 1ldi, 1ldf, 1lda] AVEMVITAIL-[1fx8, 1ldi, 1ldf, 1lda] AVEMVITAILMGLILA-[1fx8, 1ldi, 1ldf, 1lda] LILALT-[1fx8, 1ldi] AVEMVIT-[1fx8, 1ldi, 1ldf, 1lda] TAILMGLILA-[1fx8, 1ldi, 1ldf, 1lda] AILMGLILAL-[1fx8, 1ldi, 1ldf, 1lda] VITAILMGLIL-[1fx8, 1ldi, 1ldf, 1lda] VEMVITAILMGL-[1fx8, 1ldi, 1ldf, 1lda] VEMVITAILM-[1fx8, 1ldi, 1ldf, 1lda] FAVEMVI-[1fx8, 1ldi, 1lda] VITAILMGLILAL-[1fx8, 1ldi, 1ldf, 1lda] ITAILMGLI-[1fx8, 1ldi, 1ldf, 1lda] VEMVIT-[1fx8, 1ldi, 1ldf, 1lda] GLILALT-[1fx8, 1ldi] VITAILMGLI-[1fx8, 1ldi, 1ldf, 1lda] TAILMGLILAL-[1fx8, 1ldi, 1ldf, 1lda] MVITAI-[1fx8, 1ldi, 1ldf, 1lda]
Pred FVQAXXXXXXXXXXXXXXXXXXX
accu 0.8260869565217391

1ldi 0.8260869565217391  FVQAXXXXXXXXXXXXXXXXXXX
1fx8 0.8260869565217391  FVQAXXXXXXXXXXXXXXXXXXX


Helix:4
Orig PLLIGLLIAVIGASMGPLTGFAM
 LIGLLIAVIG-[1fx8, 1ldi, 1ldf, 1lda] PLLIGLLIAVIGAS-[1fx8, 1ldi, 1ldf, 1lda] VIGASM-[1fx8, 1ldi, 1ldf, 1lda] AVIGASMG-[1fx8, 1ldi, 1ldf, 1lda] LLIAVI-[1fx8, 1ldi, 1ldf, 1lda] LLIGLLIAVIGA-[1fx8, 1ldi, 1ldf, 1lda] PLLIGLLIAVIGA-[1fx8, 1ldi, 1ldf, 1lda] PLLIGLLI-[1fx8, 1ldi, 1ldf, 1lda] IGLLIAVIGASM-[1fx8, 1ldi, 1ldf, 1lda] GLLIAVIGASM-[1fx8, 1ldi, 1ldf, 1lda] LLIGLLIAVIGASM-[1fx8, 1ldi, 1ldf, 1lda] LIXLLIAVIGASM-[1fx8, 1ldi, 1ldf, 1lda] LXIGLLIAVIGASMG-[1fx8, 1ldi, 1ldf, 1lda] IAVIGA-[1fx8, 1ldi, 1ldf, 1lda] LIAVIGASM-[1fx8, 1ldi, 1ldf, 1lda] GLLIAV-[1fx8, 1ldi, 1ldf, 1lda] IAVIGASM-[1fx8, 1ldi, 1ldf, 1lda] LLIGLLXAVIGAS-[1fx8, 1ldi, 1ldf, 1lda] PLLIGLLIAV-[1fx8, 1ldi, 1ldf, 1lda] VIGASMG-[1fx8, 1ldi, 1ldf, 1lda] LIAVIGASMG-[1fx8, 1ldi, 1ldf, 1lda] LIGLLIAVIGASMG-[1fx8, 1ldi, 1ldf, 1lda] IGASMG-[1fx8, 1ldi, 1ldf, 1lda] AVIGASM-[1fx8, 1ldi, 1ldf, 1lda] PLLIGLLIAVIG-[1fx8, 1ldi, 1ldf, 1lda] PLLIGLLIAVIGASM-[1fx8, 1ldi, 1ldf, 1lda] PLLIGLLIAVIGASMG-[1fx8, 1ldi, 1ldf, 1lda] IAVIGAS-[1fx8, 1ldi, 1ldf, 1lda] IGLLIAVIGASMG-[1fx8, 1ldi, 1ldf, 1lda]
Pred XXXXXXXXXXXXXXXXPLTGFAM
accu 0.6956521739130435

1lda 0.6956521739130435  XXXXXXXXXXXXXXXXPLTGFAM
1ldf 0.6956521739130435  XXXXXXXXXXXXXXXXPLTGFAM
1ldi 0.6956521739130435  XXXXXXXXXXXXXXXXPLTGFAM
1fx8 0.6956521739130435  XXXXXXXXXXXXXXXXPLTGFAM


Helix:5
Orig IPYFLVPLFGPIVGAILGAF
 LVPLFGPI-[1fx8, 1ldi, 1ldf, 1lda] LVPLFG-[1fx8, 1ldi, 1ldf, 1lda] VPLFGP-[1fx8, 1ldi, 1ldf, 1lda] VPLFGPI-[1fx8, 1ldi, 1ldf, 1lda] LVPLFGP-[1fx8, 1ldi, 1ldf, 1lda] FGPIVGAI-[1fx8, 1ldi, 1ldf, 1lda] PLFGPIVGAI-[1fx8, 1ldi, 1ldf, 1lda]
Pred IPYFXXXXXXXXXXXXLGAF
accu 0.6

1lda 0.6  IPYFXXXXXXXXXXXXLGAF
1ldf 0.6  IPYFXXXXXXXXXXXXLGAF
1ldi 0.6  IPYFXXXXXXXXXXXXLGAF
1fx8 0.6  IPYFXXXXXXXXXXXXLGAF


E6SWN5_BACT6/PF00230

Helix:0
Orig LAEMVGTMVLVLMGCGTAVSLSC
Pred LAEMVGTMVLVLMGCGTAVSLSC
accu 0.0


Helix:1
Orig ALAFGLSVVAMAYAIGGISGCHI
Pred ALAFGLSVVAMAYAIGGISGCHI
accu 0.0


Helix:2
Orig GMYMLFQVIGAIIGSAILWVLTS
Pred GMYMLFQVIGAIIGSAILWVLTS
accu 0.0


Helix:3
Orig GVSVLGGLLAEIFFTFVFVLVVL
Pred GVSVLGGLLAEIFFTFVFVLVVL
accu 0.0


Helix:4
Orig FAGLAIGLSLVLVHLVCIRYTGT
Pred FAGLAIGLSLVLVHLVCIRYTGT
accu 0.0


Helix:5
Orig SQLWIFIVGPFVGAVLSALV
Pred SQLWIFIVGPFVGAVLSALV
accu 0.0


A4VUA1_STRSY/PF00230

Helix:0
Orig IGEVLGTTLLVLLGNGVVAGVVL
Pred IGEVLGTTLLVLLGNGVVAGVVL
accu 0.0


Helix:1
Orig WIVITIGWGLAVAMAAFVSGLLG
Pred WIVITIGWGLAVAMAAFVSGLLG
accu 0.0


Helix:2
Orig WASVVPYILAQFIGAFIGSILVY
Pred WASVVPYILAQFIGAFIGSILVY
accu 0.0


Helix:3
Orig LVSNTISEAIGTFVLVLGLLAFG
Pred LVSNTISEAIGTFVLVLGLLAFG
accu 0.0


Helix:4
Orig GIGTLIVGGLIVSLGVSLGGPTG
Pred GIGTLIVGGLIVSLGVSLGGPTG
accu 0.0


Helix:5
Orig WGYAWVPVVGPIIGGLLAAL
Pred WGYAWVPVVGPIIGGLLAAL
accu 0.0


H7HJ26_STRPN/PF00230

Helix:0
Orig YATEFLGTAILIILGNGAV
Pred YATEFLGTAILIILGNGAV
accu 0.0


Helix:1
Orig WIVIAVGYGMGVMIPALMFGNVS
Pred WIVIAVGYGMGVMIPALMFGNVS
accu 0.0


Helix:2
Orig AFTLGLAVSGLFPWAQVVPYIIA
Pred AFTLGLAVSGLFPWAQVVPYIIA
accu 0.0


Helix:3
Orig INEFVGSFVLFFAALGLTKNFFG
Pred INEFVGSFVLFFAALGLTKNFFG
accu 0.0


Helix:4
Orig ASGLSVAHLALGFLVMALVTSLG
Pred ASGLSVAHLALGFLVMALVTSLG
accu 0.0


Helix:5
Orig WYSWVPVVAPIVAAIAAVAV
Pred WYSWVPVVAPIVAAIAAVAV
accu 0.0


G5A5D5_PHYSP/PF00230

Helix:0
Orig AEFVGTFILVLIGDGSVAQFVLS
Pred AEFVGTFILVLIGDGSVAQFVLS
accu 0.0


Helix:1
Orig VNLCWGIALLFGVHFSGGVSGGH
Pred VNLCWGIALLFGVHFSGGVSGGH
accu 0.0


Helix:2
Orig VPGYIIAQTLGAFVAALVLYIVY
Pred VPGYIIAQTLGAFVAALVLYIVY
accu 0.0


Helix:3
Orig NWTAFANEVIGTALLVGGIFALC
Pred NWTAFANEVIGTALLVGGIFALC
accu 0.0


Helix:4
Orig ASPYSFPGAVGLLLTGIGMSFGL
Pred ASPYSFPGAVGLLLTGIGMSFGL
accu 0.0


Helix:5
Orig GGYFWIPILGPFMGAVLGAA
Pred GGYFWIPILGPFMGAVLGAA
accu 0.0


B9Q1S6_TOXGO/PF00230


Q32ZE5_SPAAU/PF00230

Helix:0
Orig FWRAVLAELVGMTLFIFLSISTA
Pred FWRAVLAELVGMTLFIFLSISTA
accu 0.0


Helix:1
Orig AFGLAIATLAQSLGHISGAHLNP
Pred AFGLAIATLAQSLGHISGAHLNP
accu 0.0


Helix:2
Orig SVFKAVMYIVAQMLGSALASGIV
Pred SVFKAVMYIVAQMLGSALASGIV
accu 0.0


Helix:3
Orig TPSQGVGIELLATFQLVLCVIAV
Pred TPSQGVGIELLATFQLVLCVIAV
accu 0.0


Helix:4
Orig PLAIGLSVCLGHLAAISYTGCGI
Pred PLAIGLSVCLGHLAAISYTGCGI
accu 0.0


Helix:5
Orig FTNHWVYWVGPMCGGVAAAL
Pred FTNHWVYWVGPMCGGVAAAL
accu 0.0


A7FX31_CLOB1/PF00230

Helix:0
Orig MAEFLGTMMLIWLGDGVVASVAL
Pred MAEFLGTMMLIWLGDGVVASVAL
accu 0.0


Helix:1
Orig GWIVVTAAWGLAVAIPAYIFGGI
Pred GWIVVTAAWGLAVAIPAYIFGGI
accu 0.0


Helix:2
Orig ITAQMLGGFAGAVLVWLTYLPHW
Pred ITAQMLGGFAGAVLVWLTYLPHW
accu 0.0


Helix:3
Orig FVTEFIVTALLVFGLMGLGQ
Pred FVTEFIVTALLVFGLMGLGQ
accu 0.0


Helix:4
Orig LTAGALIFVLGLSLGGPTGYAIN
Pred LTAGALIFVLGLSLGGPTGYAIN
accu 0.0


Helix:5
Orig YAWIPVLGPILGGILGALL
Pred YAWIPVLGPILGGILGALL
accu 0.0


G6TPP6_STRPN/PF00230

Helix:0
Orig VAELIGTFMLVFVGTGAVVFG
Pred VAELIGTFMLVFVGTGAVVFG
accu 0.0


Helix:1
Orig GIAFAFGLAIVVAAYSIGTVSGA
Pred GIAFAFGLAIVVAAYSIGTVSGA
accu 0.0


Helix:2
Orig LVNYILGQVVGAFIASGAVFFLL
Pred LVNYILGQVVGAFIASGAVFFLL
accu 0.0


Helix:3
Orig TVFGGFLFEVIATFLFVLVIMTV
Pred TVFGGFLFEVIATFLFVLVIMTV
accu 0.0


Helix:4
Orig GLVIGLSLMAMILVGLKITGLSV
Pred GLVIGLSLMAMILVGLKITGLSV
accu 0.0


Helix:5
Orig AALQQVWIFILAPIAGGVLAALV
Pred AALQQVWIFILAPIAGGVLAALV
accu 0.0


A4GHN5_9BACT/PF01036

Helix:0
Orig FWLISMALIAATAFFFIE
Pred FWLISMALIAATAFFFIE
accu 0.0


Helix:1
Orig LTVSGLVTLVAAVHYFYM
Pred LTVSGLVTLVAAVHYFYM
accu 0.0


Helix:2
Orig RYIDWLITVPLLMVEFYLILRAI
Pred RYIDWLITVPLLMVEFYLILRAI
accu 0.0


Helix:3
Orig IFWRLMIGTVVMLVGGYA
Pred IFWRLMIGTVVMLVGGYA
accu 0.0


Helix:4
Orig YISATLGFIIGMLGWAYILYEIF
Pred YISATLGFIIGMLGWAYILYEIF
accu 0.0


Helix:5
Orig FSTMRWIVTIGWAIYPLGYF
Pred FSTMRWIVTIGWAIYPLGYF
accu 0.0


B9MUJ0_POPTR/PF00230

Helix:0
Orig AYLAEFISTFFYVFAVVGSAMAS
Pred AYLAEFISTFFYVFAVVGSAMAS
accu 0.0


Helix:1
Orig SLVIVAIANAFALSSAVYIAANA
Pred SLVIVAIANAFALSSAVYIAANA
accu 0.0


Helix:2
Orig NVPTALFYWISQLLASVMASIFL
Pred NVPTALFYWISQLLASVMASIFL
accu 0.0


Helix:3
Orig GFGASLLEGVMTFGLVYTVYAAG
Pred GFGASLLEGVMTFGLVYTVYAAG
accu 0.0


Helix:4
Orig IGPLAVGLMAGANVLAAGPFSGG
Pred IGPLAVGLMAGANVLAAGPFSGG
accu 0.0


Helix:5
Orig QAVYWVGPLIGASVAGLL
Pred QAVYWVGPLIGASVAGLL
accu 0.0


H7QQE4_STRPN/PF00230

Helix:0
Orig YATEFLGTAILIILGNGAV
Pred YATEFLGTAILIILGNGAV
accu 0.0


Helix:1
Orig WIVIAVGYGMGVMIPALMFGNVS
Pred WIVIAVGYGMGVMIPALMFGNVS
accu 0.0


Helix:2
Orig AFTLGLAVSGLFPWAQVVPYIIA
Pred AFTLGLAVSGLFPWAQVVPYIIA
accu 0.0


Helix:3
Orig INEFVGSFVLFFAALGLTKNFFG
Pred INEFVGSFVLFFAALGLTKNFFG
accu 0.0


Helix:4
Orig ASGLSVAHLALGFLVMALVTSLG
Pred ASGLSVAHLALGFLVMALVTSLG
accu 0.0


Helix:5
Orig WYSWVPVVAPIVAAIAAVAV
Pred WYSWVPVVAPIVAAIAAVAV
accu 0.0


C7D2M8_ENTFL/PF00230

Helix:0
Orig GEFFGTMILVLLGDGVCAAV
Pred GEFFGTMILVLLGDGVCAAV
accu 0.0


Helix:1
Orig AFASGWVVIALGWGAAVTLAVYM
Pred AFASGWVVIALGWGAAVTLAVYM
accu 0.0


Helix:2
Orig IVAQVLGGFIGGLVVWLAYLPHW
Pred IVAQVLGGFIGGLVVWLAYLPHW
accu 0.0


Helix:3
Orig NYPANVLTEIIGTFVLVFGLLAF
Pred NYPANVLTEIIGTFVLVFGLLAF
accu 0.0


Helix:4
Orig LAVGINPMLVGILVLGLGLSLGG
Pred LAVGINPMLVGILVLGLGLSLGG
accu 0.0


Helix:5
Orig AYSWVPIVGPILGASLAAVI
Pred AYSWVPIVGPILGASLAAVI
accu 0.0


E9FI97_9STRE/PF00230

Helix:0
Orig VAELIGTFMLVFIGTGAVVFG
Pred VAELIGTFMLVFIGTGAVVFG
accu 0.0


Helix:1
Orig GIAFAFGLAIVVAAFSIGTVSGA
Pred GIAFAFGLAIVVAAFSIGTVSGA
accu 0.0


Helix:2
Orig LVNYILGQVVGAFLASAAVFFLL
Pred LVNYILGQVVGAFLASAAVFFLL
accu 0.0


Helix:3
Orig TVFGGFLFEVIATFLFVLVIMTV
Pred TVFGGFLFEVIATFLFVLVIMTV
accu 0.0


Helix:4
Orig GLVIGLSLMAMILVGLNITGLSV
Pred GLVIGLSLMAMILVGLNITGLSV
accu 0.0


Helix:5
Orig AALQQVWIFILAPIVGGVLAALV
Pred AALQQVWIFILAPIVGGVLAALV
accu 0.0


G3PIL1_GASAC/PF00230

Helix:0
Orig GEYLATLIFVLLGLGSTINWAAG
Pred GEYLATLIFVLLGLGSTINWAAG
accu 0.0


Helix:1
Orig VLISLCFGLSIATMVQCFGHISG
 ISLCFGLSIATMV-[3gd8, 2d57, 2zz9, 3iyz] ATMVQC-[3gd8, 2d57, 2zz9, 3iyz] GLSIATM-[3gd8, 2d57, 2zz9, 3iyz] CFGLSIA-[3gd8, 2d57, 2zz9, 3iyz] IATMVQC-[3gd8, 2d57, 2zz9, 3iyz] SLXFGLSIATMVQ-[3gd8, 2d57, 2zz9, 3iyz] CFGLSIATMVQCF-[3gd8, 2d57, 2zz9, 3iyz] LCFGLSIATMVQC-[3gd8, 2d57, 2zz9, 3iyz] TMVQCF-[3gd8, 2d57, 2zz9, 3iyz] SIATMVQ-[3gd8, 2d57, 2zz9, 3iyz] CFGLSI-[3gd8, 2d57, 2zz9, 3iyz] FGLXIATMVQCFG-[3gd8, 2d57, 2zz9] SIATMV-[3gd8, 2d57, 2zz9, 3iyz] LIXLCFGLSIATM-[3gd8, 2d57, 2zz9, 3iyz] VLISLXFGLSIAT-[3iyz] MVQCFG-[3gd8, 2d57, 2zz9] LSIATM-[3gd8, 2d57, 2zz9, 3iyz]
Pred XXXXXXXXXXXXXXXXXXXHISG
accu 0.8260869565217391

3iyz 0.782608695652174  XXXXXXXXXXXXXXXXXXGHISG
2zz9 0.782608695652174  VXXXXXXXXXXXXXXXXXXHISG
2d57 0.782608695652174  VXXXXXXXXXXXXXXXXXXHISG
3gd8 0.782608695652174  VXXXXXXXXXXXXXXXXXXHISG


Helix:2
Orig FYVLAQCLGAVTGAAVLYLVTPA
Pred FYVLAQCLGAVTGAAVLYLVTPA
accu 0.0


Helix:3
Orig ISVGHGLLVELLITFQLVFTIFA
 HGLLVEL-[3gd8, 2d57, 2zz9, 3iyz] GHGLLVE-[3iyz] HGLLVE-[3gd8, 2d57, 2zz9, 3iyz] LVELXITFQLVFT-[3gd8, 2d57, 2zz9, 3iyz]
Pred ISVXXXXXXXXXXXXXXXXXIFA
accu 0.7391304347826086

3iyz 0.7391304347826086  ISVXXXXXXXXXXXXXXXXXIFA
2zz9 0.6956521739130435  ISVGXXXXXXXXXXXXXXXXIFA
2d57 0.6956521739130435  ISVGXXXXXXXXXXXXXXXXIFA
3gd8 0.6956521739130435  ISVGXXXXXXXXXXXXXXXXIFA


Helix:4
Orig SASLSIGFAVAIGHLFAIPYTGA
Pred SASLSIGFAVAIGHLFAIPYTGA
accu 0.0


Helix:5
Orig HWVYWVGPVLGGILAAGL
Pred HWVYWVGPVLGGILAAGL
accu 0.0


G6W2A6_STRPN/PF00230

Helix:0
Orig LFGEFLGTLILILLGNGVVAGVV
Pred LFGEFLGTLILILLGNGVVAGVV
accu 0.0


Helix:1
Orig GWIVITMGWGIAVAVAVFVSGKL
Pred GWIVITMGWGIAVAVAVFVSGKL
accu 0.0


Helix:2
Orig WASVLPYILAQFAGAMLGQILVW
Pred WASVLPYILAQFAGAMLGQILVW
accu 0.0


Helix:3
Orig VSNLISEILGTFVLVLTIFALGL
Pred VSNLISEILGTFVLVLTIFALGL
accu 0.0


Helix:4
Orig IGTFAVGTLIVGIGLSLGGTTGY
Pred IGTFAVGTLIVGIGLSLGGTTGY
accu 0.0


Helix:5
Orig WSYAWIPVVGPVIGAALAVLV
Pred WSYAWIPVVGPVIGAALAVLV
accu 0.0


G7BQU1_VIBCL/PF00230

Helix:0
Orig IAEFIGTGLLIFFGVGCVAALVL
 IFFGVGC-[1fx8, 1ldi, 1ldf, 1lda] TGLLIFFGV-[1fx8, 1ldi, 1ldf, 1lda] TGLLIF-[1fx8, 1ldi, 1ldf, 1lda] GTGLLIFFGVGC-[1fx8, 1ldi, 1ldf, 1lda] FFGVGC-[1fx8, 1ldi, 1ldf, 1lda] LLIFFGVGC-[1fx8, 1ldi, 1ldf, 1lda] LIFFGVGC-[1fx8, 1ldi, 1ldf, 1lda] GLLIFF-[1fx8, 1ldi, 1ldf, 1lda] TGLLIFFGVGC-[1fx8, 1ldi, 1ldf, 1lda] GTGLLIFFGV-[1fx8, 1ldi, 1ldf, 1lda] GLLIFFG-[1fx8, 1ldi, 1ldf, 1lda] LLIFFG-[1fx8, 1ldi, 1ldf, 1lda]
Pred IAEFIXXXXXXXXXXXXVAALVL
accu 0.5217391304347826

1lda 0.5217391304347826  IAEFIXXXXXXXXXXXXVAALVL
1ldf 0.5217391304347826  IAEFIXXXXXXXXXXXXVAALVL
1ldi 0.5217391304347826  IAEFIXXXXXXXXXXXXVAALVL
1fx8 0.5217391304347826  IAEFIXXXXXXXXXXXXVAALVL


Helix:1
Orig ISIVWGFGVSIAIYCTAGVSGAH
Pred ISIVWGFGVSIAIYCTAGVSGAH
accu 0.0


Helix:2
Orig VLPYIVSQVAGAFCAAALVYSLY
 SQVAGAFCAAAL-[1fx8, 1ldi, 1ldf, 1lda] IVSQVA-[1fx8, 1ldi, 1ldf, 1lda] AFCAAA-[1fx8, 1ldi, 1ldf, 1lda] FCAAAL-[1fx8, 1ldi, 1ldf, 1lda] CAAALVY-[1lda] CAAALV-[1fx8, 1ldi, 1ldf, 1lda] GAFCAAA-[1fx8, 1ldi, 1ldf, 1lda] IVSQVAGAF-[1fx8, 1ldi, 1ldf, 1lda] SQVAGAFCA-[1fx8, 1ldi, 1ldf, 1lda] AGAFCA-[1fx8, 1ldi, 1ldf, 1lda] SQVAGA-[1fx8, 1ldi, 1ldf, 1lda] AFCAAALVY-[1lda] QVAGAFCAAALV-[1fx8, 1ldi, 1ldf, 1lda] GAFCAA-[1fx8, 1ldi, 1ldf, 1lda] SQVAGAFCAA-[1fx8, 1ldi, 1ldf, 1lda] VSQVAG-[1fx8, 1ldi, 1ldf, 1lda] SQVAGAFC-[1fx8, 1ldi, 1ldf, 1lda] VSQVAGAF-[1fx8, 1ldi, 1ldf, 1lda] IVSQVAGAFC-[1fx8, 1ldi, 1ldf, 1lda] VAGAFC-[1fx8, 1ldi, 1ldf, 1lda] FCAAALV-[1fx8, 1ldi, 1ldf, 1lda] VAGAFCAAALV-[1fx8, 1ldi, 1ldf, 1lda] FCAAALVY-[1lda] SQVAGAF-[1fx8, 1ldi, 1ldf, 1lda] VSQVAGAFC-[1fx8, 1ldi, 1ldf, 1lda]
Pred VLPYXXXXXXXXXXXXXXXXSLY
accu 0.6956521739130435

1lda 0.6956521739130435  VLPYXXXXXXXXXXXXXXXXSLY
1ldf 0.6521739130434783  VLPYXXXXXXXXXXXXXXXYSLY
1ldi 0.6521739130434783  VLPYXXXXXXXXXXXXXXXYSLY
1fx8 0.6521739130434783  VLPYXXXXXXXXXXXXXXXYSLY


Helix:3
Orig FMGAMAVEFTITAVLMFAILALG
Pred FMGAMAVEFTITAVLMFAILALG
accu 0.0


Helix:4
Orig PLLIGILIAVIGGSLGPLTGFAM
Pred PLLIGILIAVIGGSLGPLTGFAM
accu 0.0


Helix:5
Orig IPYFIVPIVAPILGACFGAW
Pred IPYFIVPIVAPILGACFGAW
accu 0.0


C8VHR6_EMENI/PF01036

Helix:0
Orig WVVTVLMALSSLVFYILS
Pred WVVTVLMALSSLVFYILS
accu 0.0


Helix:1
Orig VIHYLVATATTVSFIIYLALATG
Pred VIHYLVATATTVSFIIYLALATG
accu 0.0


Helix:2
Orig VLWLRYVNWFLTGPLILASLTLL
Pred VLWLRYVNWFLTGPLILASLTLL
accu 0.0


Helix:3
Orig SLFAAIVADWVMLGTGLFGTYAP
Pred SLFAAIVADWVMLGTGLFGTYAP
accu 0.0


Helix:4
Orig WIWFALSAIAFITLIYHIGIKGT
Pred WIWFALSAIAFITLIYHIGIKGT
accu 0.0


Helix:5
Orig LFSAIASVALLAKALYPITLAAG
Pred LFSAIASVALLAKALYPITLAAG
accu 0.0


C7PIN5_CHIPD/PF00230

Helix:0
Orig LAEFLGTMLMILLGNGVVANVIL
Pred LAEFLGTMLMILLGNGVVANVIL
accu 0.0


Helix:1
Orig GGGWIVITTGWALAVFIGVVIAG
Pred GGGWIVITTGWALAVFIGVVIAG
accu 0.0


Helix:2
Orig AQFPLFVIAQLLGAMSGAFLVWV
Pred AQFPLFVIAQLLGAMSGAFLVWV
accu 0.0


Helix:3
Orig LISEIIGTFVLLFTIFYI
Pred LISEIIGTFVLLFTIFYI
accu 0.0


Helix:4
Orig AVPVSLLVLAIGLSLGGTTGYAI
Pred AVPVSLLVLAIGLSLGGTTGYAI
accu 0.0


Helix:5
Orig GGNGWDYAWIPIIGPLAGAALAA
Pred GGNGWDYAWIPIIGPLAGAALAA
accu 0.0


E6FL38_ENTFL/PF00230

Helix:0
Orig GEFFGTMILVLLGDGVCAAV
Pred GEFFGTMILVLLGDGVCAAV
accu 0.0


Helix:1
Orig AFASGWVVIALGWGAAVTLAVYM
Pred AFASGWVVIALGWGAAVTLAVYM
accu 0.0


Helix:2
Orig IVAQVLGGFIGGLVVWLAYLPHW
Pred IVAQVLGGFIGGLVVWLAYLPHW
accu 0.0


Helix:3
Orig NYPANVLTEIIGTFVLVFGLLAF
Pred NYPANVLTEIIGTFVLVFGLLAF
accu 0.0


Helix:4
Orig LAAGINPMLVGILVLGLGLSLGG
Pred LAAGINPMLVGILVLGLGLSLGG
accu 0.0


Helix:5
Orig AYSWVPIVGPILGASLAAVI
Pred AYSWVPIVGPILGASLAAVI
accu 0.0


A4P118_HAEIF/PF00230

Helix:0
Orig IGEFLGTALLIFFGVGCVAALKV
Pred IGEFLGTALLIFFGVGCVAALKV
accu 0.0


Helix:1
Orig ISIMWGMGVALAVYATAGLSGAH
Pred ISIMWGMGVALAVYATAGLSGAH
accu 0.0


Helix:2
Orig VIPYIISQILGAFFAAALVYALY
Pred VIPYIISQILGAFFAAALVYALY
accu 0.0


Helix:3
Orig SIGGAFAVEFVITAILMALIMAL
Pred SIGGAFAVEFVITAILMALIMAL
accu 0.0


Helix:4
Orig LAPLLIGILIAVIGGAMGPLTGF
Pred LAPLLIGILIAVIGGAMGPLTGF
accu 0.0


Helix:5
Orig IPYFIVPMVAPVLGALAGAW
Pred IPYFIVPMVAPVLGALAGAW
accu 0.0


D7AR09_THEM3/PF00230

Helix:0
Orig YVAEFFGTMILIWLGDGVVANVV
Pred YVAEFFGTMILIWLGDGVVANVV
accu 0.0


Helix:1
Orig GWIVITAGWGFAVMVAVYVVGWI
Pred GWIVITAGWGFAVMVAVYVVGWI
accu 0.0


Helix:2
Orig WSLVPGYIIAQVLGAFVGAIIVY
Pred WSLVPGYIIAQVLGAFVGAIIVY
accu 0.0


Helix:3
Orig FMTEVFGTAMLLIGILGI
Pred FMTEVFGTAMLLIGILGI
accu 0.0


Helix:4
Orig ALLVGLLVWAIGLSLGGPTGYAI
Pred ALLVGLLVWAIGLSLGGPTGYAI
accu 0.0


Helix:5
Orig DWGYGLIVPIFGPIVGGILGAIV
Pred DWGYGLIVPIFGPIVGGILGAIV
accu 0.0


B9WL94_CANDC/PF00230

Helix:0
Orig HMIAFLGEFFGTFIFLWVAFVIA
Pred HMIAFLGEFFGTFIFLWVAFVIA
accu 0.0


Helix:1
Orig IMISFGFGFGVMMGVFMFFRVSG
Pred IMISFGFGFGVMMGVFMFFRVSG
accu 0.0


Helix:2
Orig GLFMMVAQMIAGMAAAGAASAMT
Pred GLFMMVAQMIAGMAAAGAASAMT
accu 0.0


Helix:3
Orig VFLEAFGTCILCLTVLMMAV
Pred VFLEAFGTCILCLTVLMMAV
accu 0.0


Helix:4
Orig FMAPFVIGISLFLGHLICVYYTG
Pred FMAPFVIGISLFLGHLICVYYTG
accu 0.0


Helix:5
Orig VYHWIYWVGPILGSVIAFAI
Pred VYHWIYWVGPILGSVIAFAI
accu 0.0


PIP26_ORYSJ/PF00230

Helix:0
Orig ALIAEFIATLLFLYITVATVIGY
 TLLFLYIT-[1z98, 3cn6, 4jc6, 4ia4, 3cll, 2b5f, 3cn5] LFLYITV-[4jc6, 3cn6, 1z98, 4ia4, 3cll, 2b5f, 3cn5] EFIATLLFLYITVA-[1z98, 3cn6, 4jc6, 4ia4, 3cll, 2b5f, 3cn5] LLFLYITVATV-[2b5f] FIATLLFLYIT-[4jc6, 3cn6, 1z98, 4ia4, 3cll, 2b5f, 3cn5] FIATLLFLYITVA-[4jc6, 3cn6, 1z98, 4ia4, 3cll, 2b5f, 3cn5] AEFIATLLFLYITVAT-[1z98, 3cn6, 4jc6, 4ia4, 3cll, 2b5f, 3cn5] EFIATLLFLYITVATV-[2b5f] FLYITV-[1z98, 3cn6, 4jc6, 4ia4, 3cll, 2b5f, 3cn5] IAEFIATLLFLYITVATV-[2b5f] LYITVA-[3cn6, 4jc6, 1z98, 4ia4, 3cll, 2b5f, 3cn5] LFLYITVA-[3cn6, 4jc6, 1z98, 4ia4, 3cll, 2b5f, 3cn5] IATLLFLYITVATV-[2b5f] ATLLFLY-[1z98, 3cn6, 4jc6, 4ia4, 3cll, 2b5f, 3cn5] TLLFLYITVATV-[2b5f] EFIATLLFLYITVAT-[1z98, 3cn6, 4jc6, 4ia4, 3cll, 2b5f, 3cn5] IAEFIATLLFLYITV-[1z98, 3cn6, 4jc6, 4ia4, 3cll, 2b5f, 3cn5] AEFIATLLFLYITVA-[1z98, 3cn6, 4jc6, 4ia4, 3cll, 2b5f, 3cn5] FIATLLFLYITVXT-[1z98, 3cn6, 4jc6, 4ia4, 3cll, 2b5f, 3cn5] EFXATLLFLYITV-[4jc6, 3cn6, 1z98, 4ia4, 3cll, 2b5f, 3cn5] IATLLFLYIT-[4jc6, 3cn6, 1z98, 4ia4, 3cll, 2b5f, 3cn5] ITVATV-[2b5f] IATLLFLY-[1z98, 3cn6, 4jc6, 4ia4, 3cll, 2b5f, 3cn5] FLYITVA-[4jc6, 3cn6, 1z98, 4ia4, 3cll, 2b5f, 3cn5] EFIATLLFLYIT-[4jc6, 3cn6, 1z98, 4ia4, 3cll, 2b5f, 3cn5] FIATLLFLYITVATV-[2b5f] IATLLF-[1z98, 3cn6, 4jc6, 4ia4, 3cll, 2b5f, 3cn5] YITVAT-[4jc6, 3cn6, 1z98, 4ia4, 3cll, 2b5f, 3cn5] AEFIATLLFLYIT-[4jc6, 3cn6, 1z98, 4ia4, 3cll, 2b5f, 3cn5] YITVATV-[2b5f] TLLFLY-[1z98, 3cn6, 4jc6, 4ia4, 3cll, 2b5f, 3cn5] FIATLLFLY-[1z98, 3cn6, 4jc6, 4ia4, 3cll, 2b5f, 3cn5] FLYITVATV-[2b5f] IATLLFLYITV-[4jc6, 3cn6, 1z98, 4ia4, 3cll, 2b5f, 3cn5] LFLYIT-[1z98, 3cn6, 4jc6, 4ia4, 3cll, 2b5f, 3cn5] IAEFIXTLLFLYIT-[1z98, 3cn6, 4jc6, 4ia4, 3cll, 2b5f, 3cn5] IXTLLFLYITVAT-[4jc6, 3cn6, 1z98, 4ia4, 3cll, 2b5f, 3cn5] IAEFIATLLFLY-[1z98, 3cn6, 4jc6, 4ia4, 3cll, 2b5f, 3cn5] TLLFLYITV-[4jc6, 3cn6, 1z98, 4ia4, 3cll, 2b5f, 3cn5] ATLLFLYIT-[3cn6, 4jc6, 1z98, 4ia4, 3cll, 2b5f, 3cn5] AEFXATLLFLYITV-[1z98, 3cn6, 4jc6, 4ia4, 3cll, 2b5f, 3cn5] FIATLLFLYITV-[3cn6, 4jc6, 1z98, 4ia4, 3cll, 2b5f, 3cn5] EFIATLLFLY-[1z98, 3cn6, 4jc6, 4ia4, 3cll, 2b5f, 3cn5] AEFIATLLFLYITVATV-[2b5f] IAEFIATLLFLYITVAT-[1z98, 3cn6, 4jc6, 4ia4, 3cll, 2b5f, 3cn5] IAEFIATLLFLYITVA-[3cn6, 4jc6, 1z98, 4ia4, 3cll, 2b5f, 3cn5] IAEFIAXLLFLYI-[1z98, 3cn6, 4jc6, 4ia4, 3cll, 2b5f, 3cn5] FLYITVAT-[1z98, 3cn6, 4jc6, 4ia4, 3cll, 2b5f, 3cn5] AXIAEFIATLLFLYI-[2b5f]
Pred XXXXXXXXXXXXXXXXXXXXIGY
accu 0.8695652173913043

2b5f 0.8695652173913043  XXXXXXXXXXXXXXXXXXXXIGY
3cll 0.7391304347826086  ALXXXXXXXXXXXXXXXXXVIGY
4ia4 0.7391304347826086  ALXXXXXXXXXXXXXXXXXVIGY
1z98 0.7391304347826086  ALXXXXXXXXXXXXXXXXXVIGY
4jc6 0.7391304347826086  ALXXXXXXXXXXXXXXXXXVIGY
3cn6 0.7391304347826086  ALXXXXXXXXXXXXXXXXXVIGY


Helix:1
Orig GTLGIAWAFGGMIFILVYCTAGI
 GIAWAFGGM-[4jc6, 3cn6, 1z98, 4ia4, 3cll, 2b5f, 3cn5] AFGGMI-[3cn6, 4jc6, 1z98, 4ia4, 3cll, 2b5f, 3cn5] GIAWAFGGMI-[4jc6, 3cn6, 1z98, 4ia4, 3cll, 2b5f, 3cn5] AWAFGGM-[4jc6, 3cn6, 1z98, 4ia4, 3cll, 2b5f, 3cn5] IAWAFGGMIF-[4jc6, 3cn6, 1z98, 4ia4, 3cll, 2b5f, 3cn5] LVYCTA-[1z98, 3cn6, 4jc6, 4ia4, 3cll, 2b5f, 3cn5] LGIAWAFGGMIF-[2b5f] WAFGGMIF-[3cn6, 4jc6, 1z98, 4ia4, 3cll, 2b5f, 3cn5] AFGGMIF-[4jc6, 3cn6, 1z98, 4ia4, 3cll, 2b5f, 3cn5] AWAFGGMIF-[4jc6, 3cn6, 1z98, 4ia4, 3cll, 2b5f, 3cn5] FGGMIF-[3cn6, 4jc6, 1z98, 4ia4, 3cll, 2b5f, 3cn5] GIAWAFGGMIF-[4jc6, 3cn6, 1z98, 4ia4, 3cll, 2b5f, 3cn5] WAFGGM-[3cn6, 4jc6, 1z98, 4ia4, 3cll, 2b5f, 3cn5] WAFGGMI-[4jc6, 3cn6, 1z98, 4ia4, 3cll, 2b5f, 3cn5] IAWAFGGM-[3cn6, 4jc6, 1z98, 4ia4, 3cll, 2b5f, 3cn5] IAWAFGG-[4jc6, 3cn6, 1z98, 4ia4, 3cll, 2b5f, 3cn5]
Pred GTXXXXXXXXXXXXIXXXXXXGI
accu 0.782608695652174

2b5f 0.782608695652174  GTXXXXXXXXXXXXIXXXXXXGI
3cll 0.7391304347826086  GTLXXXXXXXXXXXIXXXXXXGI
4ia4 0.7391304347826086  GTLXXXXXXXXXXXIXXXXXXGI
4jc6 0.7391304347826086  GTLXXXXXXXXXXXIXXXXXXGI
3cn6 0.7391304347826086  GTLXXXXXXXXXXXIXXXXXXGI
1z98 0.7391304347826086  GTLXXXXXXXXXXXIXXXXXXGI


Helix:2
Orig SVIRAVMYIVAQCLGGIVGVGIV
Pred SVIRAVMYIVAQCLGGIVGVGIV
accu 0.0


Helix:3
Orig GYSTGTALGAEIIGTFVLVYTVF
 GTFVLVYTVF-[4jc6, 3cn6, 1z98, 4ia4, 3cll, 2b5f, 3cn5] TALGAEIIGTFVLVY-[1z98, 3cn6, 4jc6, 4ia4, 3cll, 2b5f, 3cn5] TFVLVYTV-[3cn6, 4jc6, 1z98, 4ia4, 3cll, 2b5f, 3cn5] TALGAEIIGTF-[4jc6, 3cn6, 1z98, 4ia4, 3cll, 2b5f, 3cn5] GAEIIGTF-[1z98, 3cn6, 4jc6, 4ia4, 3cll, 2b5f, 3cn5] AEIIGTFVLVYTVF-[1z98, 3cn6, 4jc6, 4ia4, 3cll, 2b5f, 3cn5] TALGAEIIGTFVLVYTVF-[2b5f] GTFVLVY-[4jc6, 3cn6, 1z98, 4ia4, 3cll, 2b5f, 3cn5] VLVYTVF-[4jc6, 3cn6, 1z98, 4ia4, 3cll, 2b5f, 3cn5] LGAEIIGTFV-[4jc6, 3cn6, 1z98, 4ia4, 3cll, 2b5f, 3cn5] IIGTFVL-[4jc6, 3cn6, 1z98, 4ia4, 3cll, 2b5f, 3cn5] GAEIIGTFVLVY-[3cn6, 4jc6, 1z98, 4ia4, 3cll, 2b5f, 3cn5] LGXEIIGTFVLVYTV-[1z98, 3cn6, 4jc6, 4ia4, 3cll, 2b5f, 3cn5] TALGAEIIGTFVLVYT-[3cn6, 4jc6, 1z98, 4ia4, 3cll, 2b5f, 3cn5] ALGAEIIGTFVLV-[4jc6, 3cn6, 1z98, 4ia4, 3cll, 2b5f, 3cn5] ALGAEIIGTFVLVYTVF-[1z98, 3cn6, 4jc6, 4ia4, 3cll, 2b5f, 3cn5] IGTFVLVYTV-[4jc6, 3cn6, 1z98, 4ia4, 3cll, 2b5f, 3cn5] GTALGXEIIGTFV-[2b5f] EIIGTFVLVY-[4jc6, 3cn6, 1z98, 4ia4, 3cll, 2b5f, 3cn5] GTALGAEIIGT-[2b5f] AEIIGTFVLVXTV-[4jc6, 3cn6, 1z98, 4ia4, 3cll, 2b5f, 3cn5] EIIGTFVLVYTV-[3cn6, 4jc6, 1z98, 4ia4, 3cll, 2b5f, 3cn5] ALGAEIIGTFVLVYTV-[3cn6, 4jc6, 1z98, 4ia4, 3cll, 2b5f, 3cn5] TALGAEIIGT-[4jc6, 3cn6, 1z98, 4ia4, 3cll, 2b5f, 3cn5] IGTFVLVY-[3cn6, 4jc6, 1z98, 4ia4, 3cll, 2b5f, 3cn5] TALGAEIIGTFVLV-[1z98, 3cn6, 4jc6, 4ia4, 3cll, 2b5f, 3cn5] IIGTFVLV-[3cn6, 4jc6, 1z98, 4ia4, 3cll, 2b5f, 3cn5] AEIIGTFVLVYT-[3cn6, 4jc6, 1z98, 4ia4, 3cll, 2b5f, 3cn5] VLVYTV-[1z98, 3cn6, 4jc6, 4ia4, 3cll, 2b5f, 3cn5] IIGTFV-[4jc6, 3cn6, 1z98, 4ia4, 3cll, 2b5f, 3cn5] LGAEIIGTFVLVY-[4jc6, 3cn6, 1z98, 4ia4, 3cll, 2b5f, 3cn5] GTALGAEIIGTFVLVY-[2b5f] EIIGTFV-[4jc6, 3cn6, 1z98, 4ia4, 3cll, 2b5f, 3cn5] LGAEIIGTFVLVYTVF-[3cn6, 4jc6, 1z98, 4ia4, 3cll, 2b5f, 3cn5] TALGAEIIGTFVLVYTV-[1z98, 3cn6, 4jc6, 4ia4, 3cll, 2b5f, 3cn5] GAEIIGTFVLVYTVF-[1z98, 3cn6, 4jc6, 4ia4, 3cll, 2b5f, 3cn5] GAEIIGTFVLVYT-[4jc6, 3cn6, 1z98, 4ia4, 3cll, 2b5f, 3cn5] ALGAEIIGTFV-[4jc6, 3cn6, 1z98, 4ia4, 3cll, 2b5f, 3cn5] TFVLVY-[4jc6, 3cn6, 1z98, 4ia4, 3cll, 2b5f, 3cn5] TALGAEIIGTFVL-[4jc6, 3cn6, 1z98, 4ia4, 3cll, 2b5f, 3cn5] EIIGTFVLVYTVF-[4jc6, 3cn6, 1z98, 4ia4, 3cll, 2b5f, 3cn5] LGAEIIGTFVLVXT-[1z98, 3cn6, 4jc6, 4ia4, 3cll, 2b5f, 3cn5] ALGAEIIGTFVLVY-[1z98, 3cn6, 4jc6, 4ia4, 3cll, 2b5f, 3cn5] GTALGAE-[2b5f] GTALGAEIIGTFVLVYTV-[2b5f] TALGAEI-[1z98, 3cn6, 4jc6, 4ia4, 3cll, 2b5f, 3cn5] TALGAEIIGTFV-[4jc6, 3cn6, 1z98, 4ia4, 3cll, 2b5f, 3cn5] IIGTFVLVY-[3cn6, 4jc6, 1z98, 4ia4, 3cll, 2b5f, 3cn5]
Pred GYSTXXXXXXXXXXXXXXXXXXX
accu 0.8260869565217391

2b5f 0.8260869565217391  GYSTXXXXXXXXXXXXXXXXXXX
3cll 0.782608695652174  GYSTGXXXXXXXXXXXXXXXXXX
4ia4 0.782608695652174  GYSTGXXXXXXXXXXXXXXXXXX
1z98 0.782608695652174  GYSTGXXXXXXXXXXXXXXXXXX
4jc6 0.782608695652174  GYSTGXXXXXXXXXXXXXXXXXX
3cn6 0.782608695652174  GYSTGXXXXXXXXXXXXXXXXXX


Helix:4
Orig LPIGFAVFMVHLATIPITGTGIN
 VHLATI-[3cn6, 4jc6, 1z98, 4ia4, 3cll, 2b5f, 3cn5] FAVFMVHLATI-[1z98, 3cn6, 4jc6, 4ia4, 3cll, 2b5f, 3cn5] FAVFMVH-[3cn6, 4jc6, 1z98, 4ia4, 3cll, 2b5f, 3cn5] IGFAVFMVHLAT-[3cn6, 4jc6, 1z98, 4ia4, 3cll, 2b5f, 3cn5] FMVHLATI-[3cn6, 4jc6, 1z98, 4ia4, 3cll, 2b5f, 3cn5] FMVHLAT-[4jc6, 3cn6, 1z98, 4ia4, 3cll, 2b5f, 3cn5] IGFAVF-[1z98, 3cn6, 4jc6, 4ia4, 3cll, 2b5f, 3cn5] PIGFAVF-[1z98, 3cn6, 4jc6, 4ia4, 3cll, 2b5f, 3cn5] PIGFAVFMVHLA-[3cn6, 4jc6, 1z98, 4ia4, 3cll, 2b5f, 3cn5] LPIGFAVFM-[1z98, 3cn6, 4jc6, 4ia4, 3cll, 2b5f, 3cn5] FAVFMVHLAT-[1z98, 3cn6, 4jc6, 4ia4, 3cll, 2b5f, 3cn5] LPIGFAVFMVHLAT-[1z98, 3cn6, 4jc6, 4ia4, 3cll, 2b5f, 3cn5] LXIGFAVFMVHLA-[4jc6, 3cn6, 1z98, 4ia4, 3cll, 2b5f, 3cn5] PIGFAVFMVHLAT-[1z98, 3cn6, 4jc6, 4ia4, 3cll, 2b5f, 3cn5] PIGFAVFMVH-[1z98, 3cn6, 4jc6, 4ia4, 3cll, 2b5f, 3cn5] VFMVHL-[3cn6, 4jc6, 1z98, 4ia4, 3cll, 2b5f, 3cn5] MVHLAT-[3cn6, 4jc6, 1z98, 4ia4, 3cll, 2b5f, 3cn5] PIGFAV-[1z98, 3cn6, 4jc6, 4ia4, 3cll, 2b5f, 3cn5] AVFMVH-[1z98, 3cn6, 4jc6, 4ia4, 3cll, 2b5f, 3cn5] AVFMVHL-[3cn6, 4jc6, 1z98, 4ia4, 3cll, 2b5f, 3cn5] IGFAVFM-[1z98, 3cn6, 4jc6, 4ia4, 3cll, 2b5f, 3cn5] PIGFAVFMVHL-[4jc6, 3cn6, 1z98, 4ia4, 3cll, 2b5f, 3cn5] AVFMVHLAT-[4jc6, 3cn6, 1z98, 4ia4, 3cll, 2b5f, 3cn5] LXIGFAVFMVHLATI-[1z98, 3cn6, 4jc6, 4ia4, 3cll, 2b5f, 3cn5] PIGFAVFM-[1z98, 3cn6, 4jc6, 4ia4, 3cll, 2b5f, 3cn5] MVHLATI-[3cn6, 4jc6, 1z98, 4ia4, 3cll, 2b5f, 3cn5] GFAVFMVHLA-[4jc6, 3cn6, 1z98, 4ia4, 3cll, 2b5f, 3cn5] FMVHLA-[3cn6, 4jc6, 1z98, 4ia4, 3cll, 2b5f, 3cn5] PIGFAVFMVHLATI-[1z98, 3cn6, 4jc6, 4ia4, 3cll, 2b5f, 3cn5] GFAVFM-[1z98, 3cn6, 4jc6, 4ia4, 3cll, 2b5f, 3cn5]
Pred XXXXXXXXXXXXXXXPITGTGIN
accu 0.6521739130434783

3cn5 0.6521739130434783  XXXXXXXXXXXXXXXPITGTGIN
2b5f 0.6521739130434783  XXXXXXXXXXXXXXXPITGTGIN
3cll 0.6521739130434783  XXXXXXXXXXXXXXXPITGTGIN
4ia4 0.6521739130434783  XXXXXXXXXXXXXXXPITGTGIN
1z98 0.6521739130434783  XXXXXXXXXXXXXXXPITGTGIN
4jc6 0.6521739130434783  XXXXXXXXXXXXXXXPITGTGIN
3cn6 0.6521739130434783  XXXXXXXXXXXXXXXPITGTGIN


Helix:5
Orig HWIFWAGPFIGALAAAAY
Pred HWIFWAGPFIGALAAAAY
accu 0.0


G0XMT5_HIPHI/PF00230

Helix:0
Orig FWRAILAESLGMIIYVFIGLSSV
Pred FWRAILAESLGMIIYVFIGLSSV
accu 0.0


Helix:1
Orig VAFAFGLAIAAIAQCIGHISGAH
Pred VAFAFGLAIAAIAQCIGHISGAH
accu 0.0


Helix:2
Orig FFYVIAQVLGAVAGSAVVYGIGP
Pred FFYVIAQVLGAVAGSAVVYGIGP
accu 0.0


Helix:3
Orig TPCQGLAIEFLLTLQLVLCVLAV
Pred TPCQGLAIEFLLTLQLVLCVLAV
accu 0.0


Helix:4
Orig VGGFAPLAIGLSVGLGHLAGVRY
Pred VGGFAPLAIGLSVGLGHLAGVRY
accu 0.0


Helix:5
Orig HWVFWVGPMSAGVVAALL
Pred HWVFWVGPMSAGVVAALL
accu 0.0


A7NED1_FRATF/PF00230

Helix:0
Orig ACIAELIGTMLLILLGNGVVAGV
Pred ACIAELIGTMLLILLGNGVVAGV
accu 0.0


Helix:1
Orig WIVITFAWGLAVFIGVLVAGPIS
Pred WIVITFAWGLAVFIGVLVAGPIS
accu 0.0


Helix:2
Orig WAWVLPFIISQIIGAMLGQLLVW
Pred WAWVLPFIISQIIGAMLGQLLVW
accu 0.0


Helix:3
Orig FASEVIGTFVLVLAILTMHGVVL
Pred FASEVIGTFVLVLAILTMHGVVL
accu 0.0


Helix:4
Orig MGALGGIPVAFVVVVIGMSLGGT
Pred MGALGGIPVAFVVVVIGMSLGGT
accu 0.0


Helix:5
Orig WSYAWVPILGPVCGSIIATA
Pred WSYAWVPILGPVCGSIIATA
accu 0.0


E9JTY3_LEIBR/PF00230

Helix:0
Orig EFFGSFFLLSFGIGVTATTTFHA
Pred EFFGSFFLLSFGIGVTATTTFHA
accu 0.0


Helix:1
Orig ITLGWGFGLAIALFITMGVSGGH
Pred ITLGWGFGLAIALFITMGVSGGH
accu 0.0


Helix:2
Orig APGFMLAQLLGAILGAANVYGLF
Pred APGFMLAQLLGAILGAANVYGLF
accu 0.0


Helix:3
Orig FAVWSEIFNTMVLMMGILAI
Pred FAVWSEIFNTMVLMMGILAI
accu 0.0


Helix:4
Orig PVAVGLLLFVIGITTGINSGYAL
Pred PVAVGLLLFVIGITTGINSGYAL
accu 0.0


Helix:5
Orig LHGYYFWIPIVGPIAGALLGMFL
Pred LHGYYFWIPIVGPIAGALLGMFL
accu 0.0


G8RI90_MYCRN/PF00230


E8HD36_ECO57/PF00230

Helix:0
Orig AECFGTFWLVFGGCGSAVLAAGF
 CFGTFWLV-[2abm, 1rc2, 3nka, 3nkc, 3nk5] EXFGTFWLVFGGC-[2abm, 1rc2, 3nka, 3nkc, 3nk5] CFGTFWLVFG-[2abm, 1rc2, 3nka] FGTFWLVFGGXGS-[2o9d, 2o9e, 2abm, 2o9f, 2o9g, 1rc2, 3nka, 3nkc, 3nk5] FWLVFGGC-[2abm, 3llq, 1rc2, 3nka, 3nkc, 3nk5] CFGTFWLVFGGCGSA-[2abm] CFGTFWLVFGGCGS-[2abm, 1rc2, 3nka, 3nkc, 3nk5] CFGTFWLVFGGCG-[2abm, 1rc2, 3nka, 3nkc, 3nk5] WLVFGG-[2o9d, 2o9e, 2abm, 2o9f, 2o9g, 3llq, 1rc2, 3nka, 3nkc, 3nk5] LVFGGC-[2abm, 3llq, 1rc2, 3nka, 3nkc, 3nk5] FGTFWL-[2o9d, 2o9e, 2abm, 2o9f, 2o9g, 3llq, 1rc2, 3nka, 3nkc, 3nk5] CFGTFWL-[2abm, 1rc2, 3nka, 3nkc, 3nk5] CFGTFW-[2abm, 1rc2, 3nka, 3nkc, 3nk5] FGTFWLVFGGC-[2abm] WLVFGGC-[2abm, 3llq, 1rc2, 3nka, 3nkc, 3nk5] GTFWLVFGGC-[2abm, 1rc2, 3nka] GTFWLVFG-[2o9d, 2o9e, 2o9f, 2abm, 2o9g, 3llq, 1rc2, 3nka, 3nkc, 3nk5] TFWLVFG-[2o9d, 2o9e, 2abm, 2o9f, 2o9g, 3llq, 1rc2, 3nka, 3nkc, 3nk5] AEXFGTFWLVFGGC-[2abm, 1rc2, 3nka, 3nkc, 3nk5] FGTFWLVFGGXGSA-[2o9e, 2abm, 2o9f] TFWLVFGGC-[2abm, 3llq, 1rc2, 3nka, 3nkc, 3nk5] FWLVFGGXGSAVLA-[2o9e, 2o9f] CFGTFWLVFGGC-[2abm, 1rc2, 3nka, 3nkc, 3nk5]
Pred XXXXXXXXXXXXXXXXXXXXAGF
accu 0.8695652173913043

2o9f 0.7391304347826086  AECXXXXXXXXXXXXXXXXXAGF
2abm 0.7391304347826086  XXXXXXXXXXXXXXXXXVLAAGF
2o9e 0.7391304347826086  AECXXXXXXXXXXXXXXXXXAGF
2o9d 0.5652173913043478  AECXXXXXXXXXXXXXAVLAAGF


Helix:1
Orig GIGFAGVALAFGLTVLTMAFAVG
 FGLTVL-[2o9d, 2o9e, 2abm, 2o9f, 2o9g, 3llq, 1rc2, 3nka] GLTVLTMA-[2o9d, 2o9e, 2abm, 2o9f, 2o9g, 3llq, 1rc2, 3nka, 3nkc, 3nk5] VLTMAF-[2o9d, 2o9e, 2abm, 2o9f, 2o9g, 1rc2, 3nka, 3nkc, 3nk5] FAGVALAFGLTVXT-[2o9e, 2o9f] AGVALAFGLTVLTM-[2o9e, 2o9f] GVALAXGLTVLTMAFAV-[2o9e, 2o9f] FGLTVLT-[2o9d, 2o9e, 2abm, 2o9f, 2o9g, 3llq, 1rc2, 3nka] ALAXGLTVLTMAF-[2o9d, 2o9e, 2abm, 2o9f, 2o9g, 1rc2, 3nka, 3nkc, 3nk5] TVLTMAF-[2o9d, 2o9e, 2abm, 2o9f, 2o9g, 1rc2, 3nka, 3nkc, 3nk5] GVALAXGLTVLTMAFAVG-[2o9e, 2o9f] LTVLTM-[2o9d, 2o9e, 2abm, 2o9f, 2o9g, 3llq, 1rc2, 3nka, 3nkc, 3nk5] GLTVLT-[2o9d, 2o9e, 2abm, 2o9f, 2o9g, 3llq, 1rc2, 3nka, 3nkc, 3nk5] GLTVLTMAF-[2abm, 1rc2, 3nka, 3nkc, 3nk5] GVALAXGLTVLTMAF-[2o9e, 2abm] FGLTVLTMAF-[2o9d, 2o9e, 2abm, 2o9f, 2o9g, 1rc2, 3nka] GFAGVALAFGLTVLTMA-[2o9e, 2o9f] FGLTVLTM-[2o9d, 2o9e, 2abm, 2o9f, 2o9g, 3llq, 1rc2, 3nka] FAGVALAFGLTVLTMAF-[2o9e, 2o9f] FAGVALAFGLTVLTMAFA-[2o9e, 2o9f] VALAXGLTVLTMAF-[2o9d, 2o9e, 2abm, 2o9f, 2o9g, 1rc2, 3nka, 3nkc, 3nk5] AGVALAXGLTVLT-[2o9e, 2o9f] GVALAXGLTVLTMA-[2o9d, 2o9e, 2abm, 2o9f, 2o9g, 1rc2, 3nka, 3nkc, 3nk5] AGVALAFGLTVLTMAF-[2o9e] TVLTMA-[2o9d, 2o9e, 2abm, 2o9f, 2o9g, 3llq, 1rc2, 3nka, 3nkc, 3nk5] GLTVLTM-[2o9d, 2o9e, 2abm, 2o9f, 2o9g, 3llq, 1rc2, 3nka, 3nkc, 3nk5] GFAGXALAFGLTVL-[2o9e, 2o9f] GFAGVALAFGLTVLTMAF-[2o9e, 2o9f] GVALAXGLTVLTM-[2o9d, 2o9e, 2abm, 2o9f, 2o9g, 1rc2, 3nka, 3nkc, 3nk5] GFAGVALAFGLTVLTM-[2o9e] FAGVALAFGLTVLTM-[2o9e] FAGVALAF-[2o9e, 2o9f] FGLTVLTMA-[2abm, 3llq, 1rc2, 3nka] AGVALAFGLTVLTMAFAV-[2o9e, 2o9f] AGVALAF-[2o9e, 2o9f] AGVALAFG-[2o9e, 2o9f] GVALAXGLTVLTMAFA-[2o9e] FAGXALAFGLTVLTMA-[2o9e] LTVLTMA-[2o9d, 2o9e, 2abm, 2o9f, 2o9g, 3llq, 1rc2, 3nka, 3nkc, 3nk5] FAGVALAFGLTVL-[2o9e, 2o9f]
Pred GIXXXXXXXXXXXXXXXXXXXXX
accu 0.9130434782608695

2o9f 0.9130434782608695  GIXXXXXXXXXXXXXXXXXXXXX
2o9e 0.9130434782608695  GIXXXXXXXXXXXXXXXXXXXXX
2o9d 0.6521739130434783  GIGFAXXXXXXXXXXXXXXXAVG


Helix:2
Orig VVGYVIAQVVGGIVAAALLYLIA
 AQVVGGIVAXALLYL-[2o9e, 2o9f, 2abm] QVVGGIVAAALLYLI-[2o9e, 2o9f] IAQVVGGIVAAALLY-[2o9e, 2o9f, 2abm] GYXIAQVVGGIVA-[2o9d, 2o9e, 2abm, 2o9f, 2o9g, 1rc2, 3nka, 3nkc, 3nk5] VVGYVXAQVVGGIV-[2o9e, 2o9f, 3nka, 3nk5] VVGYVIAQVVGGI-[2o9d, 2o9e, 2o9f, 3nka, 3nk5] YXIAQVVGGIVAAALLYL-[2o9e, 2o9f] GYVIAQVVGGIVAAALLY-[2o9e, 2o9f] QVVGGIVAAALLYXIA-[2o9e, 2o9f] GIVAAALLYL-[2o9e, 2o9f, 2abm] GGIVAAALLYXIA-[2o9e, 2o9f] GYVIAQ-[2o9d, 2o9e, 2abm, 2o9f, 2o9g, 1rc2, 3nka, 3nkc, 3nk5] VGGIVAAALLY-[2o9e, 2o9f, 2abm] VIAQVVGGIVAAALLYLI-[2o9e, 2o9f] IAQVVGGIVAAXL-[2o9d, 2o9e, 2abm, 2o9f, 2o9g, 1rc2, 3nka, 3nkc, 3nk5] IVAAALLY-[2o9e, 2abm, 2o9f] IAQVVGGIVAAALLYXIA-[2o9e, 2o9f] GIVAAALLYLI-[2o9e, 2o9f] GYVIAQVVGGIVAA-[2o9e, 2abm, 2o9f, 1rc2, 3nka, 3nkc, 3nk5] GYVIAQV-[2o9d, 2o9e, 2abm, 2o9f, 2o9g, 1rc2, 3nka, 3nkc, 3nk5] IAQVVGGIVAAALLYLI-[2o9e, 2o9f] GYVIAQVVGGIV-[2abm, 1rc2, 3nka, 3nkc, 3nk5] VGGIVAAALLYLI-[2o9e, 2o9f] QVVGGIVAAALLYL-[2o9e, 2abm, 2o9f] GYVIAQVVGGIVAAA-[2abm]
Pred XXXXXXXXXXXXXXXXXXXXXXX
accu 1.0

2o9f 1.0  XXXXXXXXXXXXXXXXXXXXXXX
2o9e 1.0  XXXXXXXXXXXXXXXXXXXXXXX
2o9d 0.782608695652174  XXXXXXXXXXXXXXXXXXLYLIA


Helix:3
Orig GGYSMLSALVVELVLSAGFLLVI
 LSALVVELVLSAGFLLV-[2o9e, 2o9f] VVELVLSAGF-[2o9e, 2abm, 2o9f] LSALVVELVLSAGFL-[2o9e, 2o9f] VVELXLSAGFLLVI-[2o9d, 2o9e, 2abm, 2o9f, 2o9g, 1rc2, 3nka, 3nkc, 3nk5] SALVVELVLSAGFLL-[2o9e, 2o9f] SALVVELVLSA-[2o9e, 2o9f] SALVVELVLSAG-[2o9e, 2o9f] SALVVELVLS-[2o9e, 2o9f] VLSAGFLLVI-[2o9d, 2o9e, 2abm, 2o9f, 2o9g, 1rc2, 3nka] LSALVVELVLS-[2o9e, 2o9f] ALVVELVLSAGFLXV-[2o9e, 2o9f] LSALVVEL-[2o9e, 2o9f] SALVVELVLSXGF-[2o9e, 2o9f] LSALVVELVLSAGFLLVI-[2o9e, 2o9f] SALVVELV-[2o9e, 2o9f] SALVVE-[2o9e, 2o9f] VVELVLSAGFLLV-[2o9d, 2o9e, 2o9f, 2abm, 2o9g, 1rc2, 3nka, 3nkc, 3nk5] LVVELVLSAGFLXV-[2o9e, 2abm, 2o9f, 2o9g, 1rc2, 3nka, 3nkc, 3nk5] LSALVVELVLSAGF-[2o9e, 2o9f] SALVVELVLSAGFLXVI-[2o9e, 2o9f] VELVLSAG-[2o9e, 2abm, 2o9f] LSALVVELVLSAGFLL-[2o9e, 2o9f] LVLSAG-[2o9d, 2o9e, 2abm, 2o9f, 2o9g, 1rc2, 3nka, 3nkc, 3nk5] LVVELVLS-[2o9e, 2abm, 2o9f] LSALVVELVL-[2o9e, 2o9f] VELVLS-[2o9d, 2o9e, 2abm, 2o9f, 2o9g, 1rc2, 3nka, 3nkc, 3nk5] LSALVVELVLSA-[2o9e, 2o9f] LXALVVELVLSAG-[2o9e, 2o9f] VLSAGF-[2o9d, 2o9e, 2abm, 2o9f, 2o9g, 1rc2, 3nka, 3nkc, 3nk5] VVELVLSA-[2o9e, 2abm, 2o9f] LVVELVLSAGF-[2o9e, 2o9f, 2abm] SALVVELVLSAXFL-[2o9e, 2o9f] SAGFLLVI-[2o9d, 2o9e, 2abm, 2o9f, 2o9g, 1rc2, 3nka, 3nkc, 3nk5] ELVLSA-[2o9d, 2o9e, 2abm, 2o9f, 2o9g, 1rc2, 3nka, 3nkc, 3nk5]
Pred GGYSMXXXXXXXXXXXXXXXXXX
accu 0.782608695652174

2o9f 0.782608695652174  GGYSMXXXXXXXXXXXXXXXXXX
2o9e 0.782608695652174  GGYSMXXXXXXXXXXXXXXXXXX
2o9d 0.6086956521739131  GGYSMLSALXXXXXXXXXXXXXX


Helix:4
Orig FAPAGFAPIAIGLALTLIHLISI
 FAPIAIGLALTLIHL-[2o9e] FAPIAIGLALT-[2o9e] FAPIAIGLALTLIHLI-[2o9e] FAXIAIGLALTLI-[2o9e] FXPIAIGLALTLIHLISI-[2o9e] FAPIAIGLALTLIHLIS-[2o9e] FAPIAIGLALTLIH-[2o9e]
Pred FAPAGXXXXXXXXXXXXXXXXXX
accu 0.782608695652174

2o9e 0.782608695652174  FAPAGXXXXXXXXXXXXXXXXXX


Helix:5
Orig LWFFWVVPIVGGIIGGLI
 WXFWVVPIVGGIIG-[2o9d, 2o9e, 2abm, 2o9f, 2o9g, 1rc2, 3nka, 3nkc, 3nk5] FFWVXPIVGGIIGGL-[2o9e, 2o9f] WXFWVVPIVGGIIGGL-[2o9e, 2o9f] LWFFWVVPIVGXI-[2o9e, 2o9f] LWFFWVVPIVGGXI-[2o9e, 2o9f] LWFFWVVPIVGGIIGGL-[2o9e, 2o9f] FWVXPIVGGIIGGL-[2o9d, 2o9e, 2abm, 2o9f, 2o9g, 1rc2, 3nka, 3nkc, 3nk5] FWVVPIVGGIIG-[2o9e, 2o9f] WVXPIVGGIIGGL-[2o9d, 2o9e, 2abm, 2o9f, 2o9g, 1rc2, 3nka, 3nkc, 3nk5] FFWVVP-[2o9d, 2o9e, 2abm, 2o9f, 2o9g, 1rc2, 3nka, 3nkc, 3nk5]
Pred XXXXXXXXXXXXXXXXXI
accu 0.9444444444444444

2o9f 0.9444444444444444  XXXXXXXXXXXXXXXXXI
2o9e 0.9444444444444444  XXXXXXXXXXXXXXXXXI
2o9d 0.8888888888888888  LXXXXXXXXXXXXXXXXI


B3MFI1_DROAN/PF00230

Helix:0
Orig CAFLGELIGTGILVFLGCMGCIN
Pred CAFLGELIGTGILVFLGCMGCIN
accu 0.0


Helix:1
Orig QIILNFGFAVLIAIQCVGCVSGA
Pred QIILNFGFAVLIAIQCVGCVSGA
accu 0.0


Helix:2
Orig ALVYFVAQLLGAFIGYGLLKLLM
Pred ALVYFVAQLLGAFIGYGLLKLLM
accu 0.0


Helix:3
Orig VTVAQAFGIEFVVTSILILVCCG
Pred VTVAQAFGIEFVVTSILILVCCG
accu 0.0


Helix:4
Orig SVPIRFGLAVAGLACAAGPFTGA
Pred SVPIRFGLAVAGLACAAGPFTGA
accu 0.0


Helix:5
Orig HWIYWVAPLSSAAITAYA
Pred HWIYWVAPLSSAAITAYA
accu 0.0


Q4PJ42_9BACT/PF01036

Helix:0
Orig FWLISMGMAAATVFFFMERGSVA
Pred FWLISMGMAAATVFFFMERGSVA
accu 0.0


Helix:1
Orig ITVAGLVTGVAFVHYMSM
Pred ITVAGLVTGVAFVHYMSM
accu 0.0


Helix:2
Orig RYIDWLITVPLQMIEFYLILAAI
Pred RYIDWLITVPLQMIEFYLILAAI
accu 0.0


Helix:3
Orig IFWRLLIGSVVMLVGGYL
Pred IFWRLLIGSVVMLVGGYL
accu 0.0


Helix:4
Orig YINATLGFVIGMAGWIYILYEVF
Pred YINATLGFVIGMAGWIYILYEVF
accu 0.0


Helix:5
Orig FGAMRMIVTIGWPIYPLGYI
Pred FGAMRMIVTIGWPIYPLGYI
accu 0.0


G0I8W1_STRES/PF00230

Helix:0
Orig LFGEFLGTLILILLGNGVVAGVV
Pred LFGEFLGTLILILLGNGVVAGVV
accu 0.0


Helix:1
Orig GWIVITMGWGIAVAVAVFVSGKL
Pred GWIVITMGWGIAVAVAVFVSGKL
accu 0.0


Helix:2
Orig WASVFPYILAQFAGAMLGQILVW
Pred WASVFPYILAQFAGAMLGQILVW
accu 0.0


Helix:3
Orig VSNLISEILGTFVLVLTIFALGL
Pred VSNLISEILGTFVLVLTIFALGL
accu 0.0


Helix:4
Orig IGTFAVGTLIVGIGLSLGGTTGY
Pred IGTFAVGTLIVGIGLSLGGTTGY
accu 0.0


Helix:5
Orig WSYAWIPVVGPVIGAALAVLV
Pred WSYAWIPVVGPVIGAALAVLV
accu 0.0


G7D8Q3_BRAJP/PF00230

Helix:0
Orig TFWLTFAGCGSAVIAAGFPQVGI
Pred TFWLTFAGCGSAVIAAGFPQVGI
accu 0.0


Helix:1
Orig GVSLAFGLSVVTMAYAIGHISGC
Pred GVSLAFGLSVVTMAYAIGHISGC
accu 0.0


Helix:2
Orig ILPYVIAQVCGAIVAAQLLYIIA
Pred ILPYVIAQVCGAIVAAQLLYIIA
accu 0.0


Helix:3
Orig YSLIACFVTEVVMTMMFLFVIMG
Pred YSLIACFVTEVVMTMMFLFVIMG
accu 0.0


Helix:4
Orig PAGFAPLAIGLALVMIHLVSIPV
Pred PAGFAPLAIGLALVMIHLVSIPV
accu 0.0


Helix:5
Orig WALSQLWMFWVAPLIGGALGGVL
Pred WALSQLWMFWVAPLIGGALGGVL
accu 0.0


Q31U63_SHIBS/PF00230

Helix:0
Orig IAEFLGTGLLIFFGVGCVAALKV
 FLGTGLLI-[1fx8, 1ldi, 1ldf, 1lda] IFFGVGC-[1fx8, 1ldi, 1ldf, 1lda] GTGLLIFFGV-[1fx8, 1ldi, 1ldf, 1lda] LGTGLLIFFGV-[1fx8, 1ldi, 1ldf, 1lda] IAEFLGTGLLIFFGV-[1fx8, 1ldi, 1ldf, 1lda] LLIFFGVGC-[1fx8, 1ldi, 1ldf, 1lda] AEFLGTGLLI-[1fx8, 1ldi, 1ldf, 1lda] GLLIFF-[1fx8, 1ldi, 1ldf, 1lda] FLGTGLLIFFGVGC-[1fx8, 1ldi, 1ldf, 1lda] IAEFLGTGLLIFFGVGC-[1fx8, 1ldi, 1ldf, 1lda] EFLGTGLLI-[1fx8, 1ldi, 1ldf, 1lda] LLIFFG-[1fx8, 1ldi, 1ldf, 1lda] IAEFLGTGLLI-[1fx8, 1ldi, 1ldf, 1lda] AEFLGTGLLIFFGVGC-[1fx8, 1ldi, 1ldf, 1lda] FFGVGC-[1fx8, 1ldi, 1ldf, 1lda] AEFLGTGLLIFFGV-[1fx8, 1ldi, 1ldf, 1lda] LIFFGVGC-[1fx8, 1ldi, 1ldf, 1lda] TGLLIFFGVGC-[1fx8, 1ldi, 1ldf, 1lda] LGTGLLIFFGVGC-[1fx8, 1ldi, 1ldf, 1lda] TGLLIFFGV-[1fx8, 1ldi, 1ldf, 1lda] TGLLIF-[1fx8, 1ldi, 1ldf, 1lda] EFLGTG-[1fx8, 1ldi, 1ldf, 1lda] GTGLLIFFGVGC-[1fx8, 1ldi, 1ldf, 1lda] EFLGTGLLIFFGV-[1fx8, 1ldi, 1ldf, 1lda] EFLGTGLLIFFGVGC-[1fx8, 1ldi, 1ldf, 1lda] GLLIFFG-[1fx8, 1ldi, 1ldf, 1lda]
Pred XXXXXXXXXXXXXXXXXVAALKV
accu 0.7391304347826086

1lda 0.7391304347826086  XXXXXXXXXXXXXXXXXVAALKV
1ldf 0.7391304347826086  XXXXXXXXXXXXXXXXXVAALKV
1ldi 0.7391304347826086  XXXXXXXXXXXXXXXXXVAALKV
1fx8 0.7391304347826086  XXXXXXXXXXXXXXXXXVAALKV


Helix:1
Orig ISVIWGLGVAMAIYLTAGVSGAH
 GVAMAI-[1fx8, 1ldi, 1ldf, 1lda] WGLGVAM-[1fx8, 1ldi, 1lda] GVAMAIY-[1fx8, 1ldi, 1ldf, 1lda] LGVAMAIY-[1fx8, 1ldi, 1ldf, 1lda] WGLGVAMAIY-[1fx8, 1ldi, 1lda] WGLGVAMAIYLT-[1fx8, 1ldi, 1lda] WGLGVAMAIYL-[1fx8, 1ldi, 1lda] LGVAMAIYLTA-[1fx8, 1ldi, 1ldf, 1lda] WGLGVAMA-[1fx8, 1ldi, 1lda] MAIYLTA-[1fx8, 1ldi, 1ldf, 1lda] SVIXGLGVAMAIYLTA-[1fx8, 1ldi, 1ldf, 1lda] VIXGLGVAMAIYLT-[1fx8, 1ldi, 1ldf, 1lda] AIYLTA-[1fx8, 1ldi, 1ldf, 1lda] MAIYLT-[1fx8, 1ldi, 1ldf, 1lda] WGLGVA-[1fx8, 1ldi, 1lda] VAMAIY-[1fx8, 1ldi, 1ldf, 1lda] GLGVAM-[1fx8, 1ldi, 1ldf, 1lda] SVIXGLGVAMAIYLT-[1fx8, 1ldi, 1ldf, 1lda] SVIXGLGVAMAIY-[1fx8, 1ldi, 1ldf, 1lda] SVIXGLGVAMAIYL-[1fx8, 1ldi, 1ldf, 1lda]
Pred IXXXXXXXXXXXXXXXXGVSGAH
accu 0.6956521739130435

1lda 0.6956521739130435  IXXXXXXXXXXXXXXXXGVSGAH
1ldf 0.6956521739130435  IXXXXXXXXXXXXXXXXGVSGAH
1ldi 0.6956521739130435  IXXXXXXXXXXXXXXXXGVSGAH
1fx8 0.6956521739130435  IXXXXXXXXXXXXXXXXGVSGAH


Helix:2
Orig IPFIVSQVAGAFCAAALVYGLYY
 VSQVAGAFCAAALXY-[1lda] IPFIVSQVAGAF-[1fx8, 1ldi, 1ldf, 1lda] AFCAAALVYGL-[1lda] IPFIVSQV-[1fx8, 1ldi, 1ldf, 1lda] SQVAGAFCAAALV-[1fx8, 1ldi, 1ldf, 1lda] PFIVSQVAGAFC-[1fx8, 1ldi, 1ldf, 1lda] IPFIVSQVAXAFCAAA-[1fx8, 1ldi, 1ldf, 1lda] IPFIVSQVAXAFCA-[1fx8, 1ldi, 1ldf, 1lda] CAAALVY-[1lda] CAAALV-[1fx8, 1ldi, 1ldf, 1lda] CAAALVYG-[1lda] FCAAALVYGL-[1lda] GAFCAAALVYG-[1lda] FIVSQVA-[1fx8, 1ldi, 1ldf, 1lda] GAFCAAA-[1fx8, 1ldi, 1ldf, 1lda] SQVAGAFCA-[1fx8, 1ldi, 1ldf, 1lda] PFIVSQVAXAFCAAA-[1fx8, 1ldi, 1ldf, 1lda] QVAGAFCAAALVYG-[1lda] IPFIVSQVAXAFCAA-[1fx8, 1ldi, 1ldf, 1lda] AGAFCA-[1fx8, 1ldi, 1ldf, 1lda] SQVAGA-[1fx8, 1ldi, 1ldf, 1lda] FIVSQVAGAFCA-[1fx8, 1ldi, 1ldf, 1lda] SQVAGAFCAAALVY-[1lda] IPFIVSQVAGAFC-[1fx8, 1ldi, 1ldf, 1lda] VSQVAXAFCAAALVYG-[1lda] IPFIVSQVAGAFCAAAL-[1fx8, 1ldi, 1ldf, 1lda] SQVAGAFCAAALVYG-[1lda] PFIVSQV-[1fx8, 1ldi, 1ldf, 1lda] QVAGAFCAAALV-[1fx8, 1ldi, 1ldf, 1lda] GAFCAA-[1fx8, 1ldi, 1ldf, 1lda] FIVSQVAGAFCAAALVY-[1lda] SQVAGAFCAA-[1fx8, 1ldi, 1ldf, 1lda] PFIVSQVAGAFCAA-[1fx8, 1ldi, 1ldf, 1lda] VSQVAG-[1fx8, 1ldi, 1ldf, 1lda] VSQVAGAF-[1fx8, 1ldi, 1ldf, 1lda] VAGAFC-[1fx8, 1ldi, 1ldf, 1lda] FCAAALV-[1fx8, 1ldi, 1ldf, 1lda] FIVSQVAXAFCAAA-[1fx8, 1ldi, 1ldf, 1lda] FCAAALVY-[1lda] CAAALVYGL-[1lda] SQVAGAF-[1fx8, 1ldi, 1ldf, 1lda] VSQVAGAFC-[1fx8, 1ldi, 1ldf, 1lda] SQVAGAFCAAAL-[1fx8, 1ldi, 1ldf, 1lda] IVSQVAGAFCAAALVY-[1lda] IVSQVA-[1fx8, 1ldi, 1ldf, 1lda] FIVSQV-[1fx8, 1ldi, 1ldf, 1lda] FIVSQVAGAF-[1fx8, 1ldi, 1ldf, 1lda] PFIVSQVXGAFCA-[1fx8, 1ldi, 1ldf, 1lda] AFCAAA-[1fx8, 1ldi, 1ldf, 1lda] FCAAAL-[1fx8, 1ldi, 1ldf, 1lda] FIVSQVAGAFCAAXL-[1fx8, 1ldi, 1ldf, 1lda] FIVSQVAGAFCAA-[1fx8, 1ldi, 1ldf, 1lda] PXIVSQVAGAFCAAAL-[1fx8, 1ldi, 1ldf, 1lda] ALVYGL-[1lda] FIVSQVAGAFC-[1fx8, 1ldi, 1ldf, 1lda] IVSQVAGAF-[1fx8, 1ldi, 1ldf, 1lda] VAGAFCAAALVYG-[1lda] AFCAAALVY-[1lda] PFIVSQVAGAFCAAALV-[1fx8, 1ldi, 1ldf, 1lda] IVSQVAGAFCAAALV-[1fx8, 1ldi, 1ldf, 1lda] SQVAGAFCAAALVYGL-[1lda] PFIVSQVA-[1fx8, 1ldi, 1ldf, 1lda] QVAGAFCAAALVYGL-[1lda] PFIVSQVAGAF-[1fx8, 1ldi, 1ldf, 1lda] SQVAGAFC-[1fx8, 1ldi, 1ldf, 1lda] IVSQVAGAFC-[1fx8, 1ldi, 1ldf, 1lda] VSQVAGAFCAAXLVYGL-[1lda] VAGAFCAAALV-[1fx8, 1ldi, 1ldf, 1lda] IPFIVSQVAG-[1fx8, 1ldi, 1ldf, 1lda] FIVSQVAGAFCAAALV-[1fx8, 1ldi, 1ldf, 1lda] FIVSQVAG-[1fx8, 1ldi, 1ldf, 1lda] VSQVAGAFCAAALV-[1fx8, 1ldi, 1ldf, 1lda] IVSQVAGAFCAAALVYG-[1lda] IPFIVS-[1fx8, 1ldi, 1ldf, 1lda]
Pred XXXXXXXXXXXXXXXXXXXXXYY
accu 0.9130434782608695

1lda 0.9130434782608695  XXXXXXXXXXXXXXXXXXXXXYY
1ldf 0.782608695652174  XXXXXXXXXXXXXXXXXXYGLYY
1ldi 0.782608695652174  XXXXXXXXXXXXXXXXXXYGLYY
1fx8 0.782608695652174  XXXXXXXXXXXXXXXXXXYGLYY


Helix:3
Orig INFVQAFAVEMVITAILMGLILA
 VITAILM-[1fx8, 1ldi, 1ldf, 1lda] ITAILM-[1fx8, 1ldi, 1ldf, 1lda] FAVEMVIT-[1fx8, 1ldi, 1lda] MVITAILMGL-[1fx8, 1ldi, 1ldf, 1lda] FAVEMVITAI-[1fx8, 1ldi, 1lda] MVITAILMGLIL-[1fx8, 1ldi, 1ldf, 1lda] EMVITAI-[1fx8, 1ldi, 1ldf, 1lda] EMVITAILMGLIL-[1fx8, 1ldi, 1ldf, 1lda] MVITAILMGLI-[1fx8, 1ldi, 1ldf, 1lda] ITAILMGLILA-[1fx8, 1ldi, 1ldf, 1lda] AVEMVITAIXMGLI-[1fx8, 1ldi, 1ldf, 1lda] VEMVITAILMGLXLA-[1fx8, 1ldi, 1ldf, 1lda] MVITAILMGLILA-[1fx8, 1ldi, 1ldf, 1lda] AVEMVITAILMGLIL-[1fx8, 1ldi, 1ldf, 1lda] FAVEMVITAILMGL-[1fx8, 1ldi, 1lda] EMVITA-[1fx8, 1ldi, 1ldf, 1lda] ILMGLILA-[1fx8, 1ldi, 1ldf, 1lda] FAVEMVITAILMGLILA-[1fx8, 1ldi, 1lda] EMVITAILMGLILA-[1fx8, 1ldi, 1ldf, 1lda] AVEMVITAI-[1fx8, 1ldi, 1ldf, 1lda] MVITAIL-[1fx8, 1ldi, 1ldf, 1lda] FAVEMVITAILMG-[1fx8, 1ldi, 1lda] MGLILA-[1fx8, 1ldi, 1ldf, 1lda] EMVITAILMG-[1fx8, 1ldi, 1ldf, 1lda] FAVEMVITAILM-[1fx8, 1ldi, 1lda] VITAILMGLILA-[1fx8, 1ldi, 1ldf, 1lda] AVEMVITAILMG-[1fx8, 1ldi, 1ldf, 1lda] EMVITAILMGLI-[1fx8, 1ldi, 1ldf, 1lda] VEMVITAILMG-[1fx8, 1ldi, 1ldf, 1lda] VEMVIXAILMGLIL-[1fx8, 1ldi, 1ldf, 1lda] FAVEMVITAILMGLI-[1fx8, 1ldi, 1lda] EMVITAILM-[1fx8, 1ldi, 1ldf, 1lda] AVEMVI-[1fx8, 1ldi, 1ldf, 1lda] FAVEMVITAILMGLIL-[1fx8, 1ldi, 1lda] AILMGL-[1fx8, 1ldi, 1ldf, 1lda] ILMGLI-[1fx8, 1ldi, 1ldf, 1lda] MVITAILM-[1fx8, 1ldi, 1ldf, 1lda] AVEMVITAIL-[1fx8, 1ldi, 1ldf, 1lda] AVEMVITAILMGLILA-[1fx8, 1ldi, 1ldf, 1lda] AVEMVIT-[1fx8, 1ldi, 1ldf, 1lda] TAILMGLILA-[1fx8, 1ldi, 1ldf, 1lda] VITAILMGLIL-[1fx8, 1ldi, 1ldf, 1lda] VEMVITAILMGL-[1fx8, 1ldi, 1ldf, 1lda] VEMVITAILM-[1fx8, 1ldi, 1ldf, 1lda] FAVEMVI-[1fx8, 1ldi, 1lda] ITAILMGLI-[1fx8, 1ldi, 1ldf, 1lda] VEMVIT-[1fx8, 1ldi, 1ldf, 1lda] VITAILMGLI-[1fx8, 1ldi, 1ldf, 1lda] MVITAI-[1fx8, 1ldi, 1ldf, 1lda]
Pred INFVQAXXXXXXXXXXXXXXXXX
accu 0.7391304347826086

1lda 0.7391304347826086  INFVQAXXXXXXXXXXXXXXXXX
1ldi 0.7391304347826086  INFVQAXXXXXXXXXXXXXXXXX
1fx8 0.7391304347826086  INFVQAXXXXXXXXXXXXXXXXX


Helix:4
Orig LAPLLIGLLIAVIGASMGPLTGF
 LIGLLIAVIG-[1fx8, 1ldi, 1ldf, 1lda] PLLIGLLIAVIGAS-[1fx8, 1ldi, 1ldf, 1lda] VIGASM-[1fx8, 1ldi, 1ldf, 1lda] AVIGASMG-[1fx8, 1ldi, 1ldf, 1lda] LLIAVI-[1fx8, 1ldi, 1ldf, 1lda] AXLLIGLLIAVIG-[1fx8, 1ldi, 1ldf, 1lda] LLIGLLIAVIGA-[1fx8, 1ldi, 1ldf, 1lda] APLLIGLLIAVXGASMG-[1fx8, 1ldi, 1lda] PLLIGLLIAVIGA-[1fx8, 1ldi, 1ldf, 1lda] APLLIGLLIAVIGASM-[1fx8, 1ldi, 1ldf, 1lda] PLLIGLLI-[1fx8, 1ldi, 1ldf, 1lda] IGLLIAVIGASM-[1fx8, 1ldi, 1ldf, 1lda] GLLIAVIGASM-[1fx8, 1ldi, 1ldf, 1lda] AXLLIGLLIAVIGAS-[1fx8, 1ldi, 1ldf, 1lda] LLIGLLIAVIGASM-[1fx8, 1ldi, 1ldf, 1lda] LIXLLIAVIGASM-[1fx8, 1ldi, 1ldf, 1lda] APLLIGLLIAVIGA-[1fx8, 1ldi, 1ldf, 1lda] LXIGLLIAVIGASMG-[1fx8, 1ldi, 1ldf, 1lda] IAVIGA-[1fx8, 1ldi, 1ldf, 1lda] LIAVIGASM-[1fx8, 1ldi, 1ldf, 1lda] GLLIAV-[1fx8, 1ldi, 1ldf, 1lda] IAVIGASM-[1fx8, 1ldi, 1ldf, 1lda] LLIGLLXAVIGAS-[1fx8, 1ldi, 1ldf, 1lda] PLLIGLLIAV-[1fx8, 1ldi, 1ldf, 1lda] VIGASMG-[1fx8, 1ldi, 1ldf, 1lda] APLLIGLLI-[1fx8, 1ldi, 1ldf, 1lda] LIAVIGASMG-[1fx8, 1ldi, 1ldf, 1lda] LIGLLIAVIGASMG-[1fx8, 1ldi, 1ldf, 1lda] IGASMG-[1fx8, 1ldi, 1ldf, 1lda] AVIGASM-[1fx8, 1ldi, 1ldf, 1lda] PLLIGLLIAVIG-[1fx8, 1ldi, 1ldf, 1lda] PLLIGLLIAVIGASM-[1fx8, 1ldi, 1ldf, 1lda] PLLIGLLIAVIGASMG-[1fx8, 1ldi, 1ldf, 1lda] IAVIGAS-[1fx8, 1ldi, 1ldf, 1lda] IGLLIAVIGASMG-[1fx8, 1ldi, 1ldf, 1lda]
Pred LXXXXXXXXXXXXXXXXXPLTGF
accu 0.7391304347826086

1lda 0.7391304347826086  LXXXXXXXXXXXXXXXXXPLTGF
1ldf 0.7391304347826086  LXXXXXXXXXXXXXXXXXPLTGF
1ldi 0.7391304347826086  LXXXXXXXXXXXXXXXXXPLTGF
1fx8 0.7391304347826086  LXXXXXXXXXXXXXXXXXPLTGF


Helix:5
Orig IPYFLVPLFGPIVGAIVGAF
 PLFGPIVGAIVGAF-[1fx8, 1ldi, 1ldf, 1lda] VPLFGPIVGAIVGAF-[1fx8, 1ldi, 1ldf, 1lda] IVGAIVGAF-[1fx8, 1ldi, 1ldf, 1lda] LVPLFGPI-[1fx8, 1ldi, 1ldf, 1lda] PIVGAIVGAF-[1fx8, 1ldi, 1ldf, 1lda] VPLFGPI-[1fx8, 1ldi, 1ldf, 1lda] LVPLFGPIVGAIVGAF-[1fx8, 1ldi, 1ldf, 1lda] AIVGAF-[1fx8, 1ldi, 1ldf, 1lda] LVPLFGP-[1fx8, 1ldi, 1ldf, 1lda] FGPIVGAI-[1fx8, 1ldi, 1ldf, 1lda] PLFGPIVGAI-[1fx8, 1ldi, 1ldf, 1lda] LFGPIVGAIVXAF-[1fx8, 1ldi, 1ldf, 1lda] LVPLFG-[1fx8, 1ldi, 1ldf, 1lda] VPLFGP-[1fx8, 1ldi, 1ldf, 1lda]
Pred IPYFXXXXXXXXXXXXXXXX
accu 0.8

1lda 0.8  IPYFXXXXXXXXXXXXXXXX
1ldf 0.8  IPYFXXXXXXXXXXXXXXXX
1ldi 0.8  IPYFXXXXXXXXXXXXXXXX
1fx8 0.8  IPYFXXXXXXXXXXXXXXXX


B6FS08_9CLOT/PF00230

Helix:0
Orig IAEFLGTMMLILLGDGVVANVTL
Pred IAEFLGTMMLILLGDGVVANVTL
accu 0.0


Helix:1
Orig ITFAWGLAVMIPAYIFGAASGAS
Pred ITFAWGLAVMIPAYIFGAASGAS
accu 0.0


Helix:2
Orig VPGYIIAQFAGAFVGACLVYILF
Pred VPGYIIAQFAGAFVGACLVYILF
accu 0.0


Helix:3
Orig LNILSEAIGTFVLVFAIKGIANV
Pred LNILSEAIGTFVLVFAIKGIANV
accu 0.0


Helix:4
Orig FLVFGIIVSVGMSLGGLTGYAIN
Pred FLVFGIIVSVGMSLGGLTGYAIN
accu 0.0


Helix:5
Orig SSNWGYAIVPLVGPIIGAIVAVL
Pred SSNWGYAIVPLVGPIIGAIVAVL
accu 0.0


F5VDH4_9LACO/PF00230

Helix:0
Orig IGEFLGTMILIVLGVGTGAGINL
Pred IGEFLGTMILIVLGVGTGAGINL
accu 0.0


Helix:1
Orig NAGWLFVTLAWGMAVTFGVYVAG
Pred NAGWLFVTLAWGMAVTFGVYVAG
accu 0.0


Helix:2
Orig VLPYLLGQFLGAFVGAVLVIIQY
Pred VLPYLLGQFLGAFVGAVLVIIQY
accu 0.0


Helix:3
Orig GLYNFLSETIATFVFIFTLLNLG
Pred GLYNFLSETIATFVFIFTLLNLG
accu 0.0


Helix:4
Orig IVGLLIMVVGQALGGTTGFALNP
Pred IVGLLIMVVGQALGGTTGFALNP
accu 0.0


Helix:5
Orig ANWGYAWVPMLGPIVGGILAAGL
Pred ANWGYAWVPMLGPIVGGILAAGL
accu 0.0


A5W0T2_PSEP1/PF00230

Helix:0
Orig LIGTFWLVLGGCGSAVLAA
Pred LIGTFWLVLGGCGSAVLAA
accu 0.0


Helix:1
Orig GVAFAFGLTVLTMAFAIGHISGC
 FGLTVL-[2o9e, 2o9f] GLTVLTMA-[2o9e, 2o9f] GLTVLT-[2o9e, 2o9f] FGLTVLTMA-[2o9e, 2o9f] GLTVLTMAF-[2o9e, 2o9f] FGLTVLTMAF-[2o9e, 2o9f] FGLTVLT-[2o9e, 2o9f] GLTVLTMAFAXGH-[2o9e] LTVLTMA-[2o9e, 2o9f] TVLTMAF-[2o9e, 2o9f] GLTVLTM-[2o9e, 2o9f] FGLTVLTM-[2o9e, 2o9f]
Pred GVAFAXXXXXXXXXXXXXXISGC
accu 0.6086956521739131

2o9e 0.6086956521739131  GVAFAXXXXXXXXXXXXXXISGC


Helix:2
Orig LLPYVIAQVIGAILAAGVIYLIA
Pred LLPYVIAQVIGAILAAGVIYLIA
accu 0.0


Helix:3
Orig YTLGAGFVSEVVMTAMFLVVIMG
Pred YTLGAGFVSEVVMTAMFLVVIMG
accu 0.0


Helix:4
Orig PAGFAPIAIGLALTLIHLISIPV
 LISIPV-[2o9e, 2o9f] TLIHLISIP-[2o9e, 2o9f] LIHLISIPV-[2o9e, 2o9f] FAXIAIGLALTLI-[2o9e] IHLISIPV-[2o9e, 2o9f] LTLIHLISIP-[2o9e] HLISIP-[2o9e, 2o9f] IHLISIP-[2o9e, 2o9f] LIHLISIP-[2o9e, 2o9f] TLIHLISIPV-[2o9e, 2o9f] GLAXTLIHLISIP-[2o9e] HLISIPV-[2o9e, 2o9f]
Pred PAGXXXXXXXXXXXXXXXXXXXX
accu 0.8695652173913043

2o9e 0.8695652173913043  PAGXXXXXXXXXXXXXXXXXXXX


Helix:5
Orig WALQQLWLFWVAPLIGAAIGGAL
Pred WALQQLWLFWVAPLIGAAIGGAL
accu 0.0


Q7Q873_ANOGA/PF00230

Helix:0
Orig YVFIVCGAAAGAGVGASVSSVLL
Pred YVFIVCGAAAGAGVGASVSSVLL
accu 0.0


Helix:1
Orig MIALTQCFLHISGAHVNPAVSIG
Pred MIALTQCFLHISGAHVNPAVSIG
accu 0.0


Helix:2
Orig ALLYIVAQSGGSIAGAALLYGVT
Pred ALLYIVAQSGGSIAGAALLYGVT
accu 0.0


Helix:3
Orig AWERFGVEFILTFIVVLAYLIST
Pred AWERFGVEFILTFIVVLAYLIST
accu 0.0


Helix:4
Orig FGSSAIAIGAAYSACSFVSMPYL
Pred FGSSAIAIGAAYSACSFVSMPYL
accu 0.0


Helix:5
Orig HWVYWVGPMVGGAVSGVL
Pred HWVYWVGPMVGGAVSGVL
accu 0.0


G0E8M3_ENTAK/PF00230

Helix:0
Orig IAEFLGTGLLIFFGVGCVAALKV
 FLGTGLLI-[1fx8, 1ldi, 1ldf, 1lda] IAEFLGTGLLI-[1fx8, 1ldi, 1ldf, 1lda] IFFGVGC-[1fx8, 1ldi, 1ldf, 1lda] FFGVGC-[1fx8, 1ldi, 1ldf, 1lda] LIFFGVGC-[1fx8, 1ldi, 1ldf, 1lda] TGLLIFFGVGC-[1fx8, 1ldi, 1ldf, 1lda] GTGLLIFFGV-[1fx8, 1ldi, 1lda] LGTGLLIFFGV-[1fx8, 1ldi, 1ldf, 1lda] TGLLIFFGV-[1lda] TGLLIF-[1fx8, 1ldi, 1ldf, 1lda] EFLGTG-[1fx8, 1ldi, 1ldf, 1lda] GTGLLIFFGVGC-[1fx8, 1ldi, 1lda] LLIFFGVGC-[1lda] AEFLGTGLLI-[1fx8, 1ldi, 1lda] GLLIFF-[1fx8, 1ldi, 1ldf, 1lda] EFLGTGLLI-[1lda] GLLIFFG-[1fx8, 1ldi, 1ldf, 1lda] LLIFFG-[1fx8, 1ldi, 1ldf, 1lda]
Pred XXXXXXXXXXXXXXXXXVAALKV
accu 0.7391304347826086

1lda 0.7391304347826086  XXXXXXXXXXXXXXXXXVAALKV
1ldf 0.7391304347826086  XXXXXXXXXXXXXXXXXVAALKV
1ldi 0.7391304347826086  XXXXXXXXXXXXXXXXXVAALKV
1fx8 0.7391304347826086  XXXXXXXXXXXXXXXXXVAALKV


Helix:1
Orig ISIIWGLGVAMAIYLTAGVSGAH
 GVAMAI-[1fx8, 1ldi, 1ldf, 1lda] WGLGVAM-[1fx8, 1ldi, 1lda] GVAMAIY-[1fx8, 1ldi, 1ldf, 1lda] LGVAMAIY-[1fx8, 1ldi, 1ldf, 1lda] WGLGVAMAIY-[1fx8, 1ldi, 1lda] WGLGVAMAIYLT-[1fx8, 1ldi, 1lda] WGLGVAMAIYL-[1fx8, 1ldi, 1lda] LGVAMAIYLTA-[1fx8, 1ldi, 1ldf, 1lda] WGLGVAMA-[1fx8, 1ldi, 1lda] MAIYLTA-[1fx8, 1ldi, 1ldf, 1lda] AIYLTA-[1fx8, 1ldi, 1ldf, 1lda] MAIYLT-[1fx8, 1ldi, 1ldf, 1lda] WGLGVA-[1fx8, 1ldi, 1lda] VAMAIY-[1fx8, 1ldi, 1ldf, 1lda] GLGVAM-[1fx8, 1ldi, 1ldf, 1lda]
Pred ISIIXXXXXXXXXXXXXGVSGAH
accu 0.5652173913043478

1lda 0.5652173913043478  ISIIXXXXXXXXXXXXXGVSGAH
1ldi 0.5652173913043478  ISIIXXXXXXXXXXXXXGVSGAH
1fx8 0.5652173913043478  ISIIXXXXXXXXXXXXXGVSGAH


Helix:2
Orig VVPFIISQFAGAFCAAALVYGLY
 AFCAAALVYGL-[1lda] AFCAAA-[1fx8, 1ldi, 1ldf, 1lda] FCAAAL-[1fx8, 1ldi, 1ldf, 1lda] GAFCAA-[1fx8, 1ldi, 1ldf, 1lda] CAAALVY-[1lda] CAAALV-[1fx8, 1ldi, 1ldf, 1lda] CAAALVYG-[1lda] ALVYGL-[1lda] FCAAALVYGL-[1lda] GAFCAAALVYG-[1lda] GAFCAAA-[1fx8, 1ldi, 1ldf, 1lda] FCAAALV-[1fx8, 1ldi, 1ldf, 1lda] FCAAALVY-[1lda] CAAALVYGL-[1lda] AGAFCA-[1fx8, 1ldi, 1ldf, 1lda] AFCAAALVY-[1lda]
Pred VVPFIISQFXXXXXXXXXXXXXY
accu 0.5652173913043478

1lda 0.5652173913043478  VVPFIISQFXXXXXXXXXXXXXY
1ldf 0.43478260869565216  VVPFIISQFXXXXXXXXXXYGLY
1ldi 0.43478260869565216  VVPFIISQFXXXXXXXXXXYGLY
1fx8 0.43478260869565216  VVPFIISQFXXXXXXXXXXYGLY


Helix:3
Orig INFVQAFAVEMVITAILMGVILA
 AVEMVITAIL-[1fx8, 1ldi, 1ldf, 1lda] FAVEMVITAILM-[1fx8, 1ldi, 1lda] VITAILM-[1fx8, 1ldi, 1ldf, 1lda] AVEMVIT-[1fx8, 1ldi, 1ldf, 1lda] ITAILM-[1fx8, 1ldi, 1ldf, 1lda] FAVEMVIT-[1fx8, 1ldi, 1lda] EMVITA-[1fx8, 1ldi, 1ldf, 1lda] VEMVITAILM-[1fx8, 1ldi, 1ldf, 1lda] FAVEMVITAI-[1fx8, 1ldi, 1lda] EMVITAI-[1fx8, 1ldi, 1ldf, 1lda] VEMVIT-[1fx8, 1ldi, 1ldf, 1lda] AVEMVITAILMG-[1fx8, 1ldi, 1ldf, 1lda] VEMVITAILMG-[1fx8, 1ldi, 1ldf, 1lda] EMVITAILM-[1fx8, 1ldi, 1ldf, 1lda] AVEMVITAI-[1fx8, 1ldi, 1ldf, 1lda] MVITAIL-[1fx8, 1ldi, 1ldf, 1lda] FAVEMVITAILMG-[1fx8, 1ldi, 1lda] MVITAI-[1fx8, 1ldi, 1ldf, 1lda] MVITAILM-[1fx8, 1ldi, 1ldf, 1lda] EMVITAILMG-[1fx8, 1ldi, 1ldf, 1lda]
Pred INFVQAXXXXXXXXXXXXXVILA
accu 0.5652173913043478

1lda 0.5652173913043478  INFVQAXXXXXXXXXXXXXVILA
1ldi 0.5652173913043478  INFVQAXXXXXXXXXXXXXVILA
1fx8 0.5652173913043478  INFVQAXXXXXXXXXXXXXVILA


Helix:4
Orig LAPLLIGLLIAVIGASMGPLTGF
 LIGLLIAVIG-[1fx8, 1ldi, 1ldf, 1lda] LIXLLIAVIGASM-[1fx8, 1ldi, 1lda] VIGASM-[1fx8, 1ldi, 1ldf, 1lda] AVIGASMG-[1fx8, 1ldi, 1ldf, 1lda] IAVIGA-[1fx8, 1ldi, 1ldf, 1lda] LIAVIGASM-[1fx8, 1ldi, 1ldf, 1lda] LLIAVI-[1fx8, 1ldi, 1ldf, 1lda] AXLLIGLLIAVIG-[1fx8, 1ldi, 1lda] LLIGLLIAVIGA-[1fx8, 1ldi, 1ldf, 1lda] GLLIAV-[1fx8, 1ldi, 1ldf, 1lda] IAVIGASM-[1fx8, 1ldi, 1ldf, 1lda] LLIGLLXAVIGAS-[1fx8, 1ldi, 1lda] PLLIGLLIAV-[1fx8, 1ldi, 1lda] VIGASMG-[1fx8, 1ldi, 1ldf, 1lda] PLLIGLLIAVIGA-[1fx8, 1ldi, 1lda] LIAVIGASMG-[1fx8, 1ldi, 1ldf, 1lda] IGASMG-[1fx8, 1ldi, 1ldf, 1lda] AVIGASM-[1fx8, 1ldi, 1ldf, 1lda] PLLIGLLIAVIG-[1fx8, 1ldi, 1ldf, 1lda] PLLIGLLI-[1fx8, 1ldi, 1ldf, 1lda] IGLLIAVIGASM-[1fx8, 1ldi, 1ldf, 1lda] GLLIAVIGASM-[1fx8, 1ldi, 1ldf, 1lda] IAVIGAS-[1fx8, 1ldi, 1ldf, 1lda] IGLLIAVIGASMG-[1fx8, 1ldi, 1lda]
Pred LXXXXXXXXXXXXXXXXXPLTGF
accu 0.7391304347826086

1lda 0.7391304347826086  LXXXXXXXXXXXXXXXXXPLTGF
1ldi 0.7391304347826086  LXXXXXXXXXXXXXXXXXPLTGF
1fx8 0.7391304347826086  LXXXXXXXXXXXXXXXXXPLTGF


Helix:5
Orig IPYFLVPLCAPVVGAALGAF
Pred IPYFLVPLCAPVVGAALGAF
accu 0.0


D9RGM5_STAAJ/PF00230

Helix:0
Orig LAEFLGTAILILFGGGVCANVNL
Pred LAEFLGTAILILFGGGVCANVNL
accu 0.0


Helix:1
Orig VITAGWGLAVTMGVYAVGQFSGA
Pred VITAGWGLAVTMGVYAVGQFSGA
accu 0.0


Helix:2
Orig LVPGYIVAQMLGAIVGATIVWLM
Pred LVPGYIVAQMLGAIVGATIVWLM
accu 0.0


Helix:3
Orig FANFLSEIIGTMALTLGILFIGV
Pred FANFLSEIIGTMALTLGILFIGV
accu 0.0


Helix:4
Orig LIVGALIVAIGLSLGGATGYAIN
Pred LIVGALIVAIGLSLGGATGYAIN
accu 0.0


Helix:5
Orig GSNWSYAIVPILGPIAGGLLGAV
Pred GSNWSYAIVPILGPIAGGLLGAV
accu 0.0


E7BLL1_9ROSA/PF00230

Helix:0
Orig VIAEALGTYFLIFAGCGAVVVNL
Pred VIAEALGTYFLIFAGCGAVVVNL
accu 0.0


Helix:1
Orig GIAIVWGLVVMVMIYSVGHISGG
Pred GIAIVWGLVVMVMIYSVGHISGG
accu 0.0


Helix:2
Orig VPPYVVAQVLGSTLASGTLRLIF
Pred VPPYVVAQVLGSTLASGTLRLIF
accu 0.0


Helix:3
Orig TPLQSFVIEFIITFYLMFVVSGV
Pred TPLQSFVIEFIITFYLMFVVSGV
accu 0.0


Helix:4
Orig IGELAGLAVGSTVLLNVMFAGPI
Pred IGELAGLAVGSTVLLNVMFAGPI
accu 0.0


Helix:5
Orig LWIYLVAPTLGAVCGALV
Pred LWIYLVAPTLGAVCGALV
accu 0.0


A5MRC5_STRPN/PF00230

Helix:0
Orig LFGEFLGTLILILLGNGVVAGVV
Pred LFGEFLGTLILILLGNGVVAGVV
accu 0.0


Helix:1
Orig GWIVITMGWGIAVAVAVFVSGKL
Pred GWIVITMGWGIAVAVAVFVSGKL
accu 0.0


Helix:2
Orig WASVLPYILAQFAGAMLGQILVW
Pred WASVLPYILAQFAGAMLGQILVW
accu 0.0


Helix:3
Orig VSNLISEILGTFVLVLTIFALGL
Pred VSNLISEILGTFVLVLTIFALGL
accu 0.0


Helix:4
Orig IGTFAVGTLIVGIGLSLGGTTGY
Pred IGTFAVGTLIVGIGLSLGGTTGY
accu 0.0


Helix:5
Orig WSYAWIPVVGPVIGAALAVLV
Pred WSYAWIPVVGPVIGAALAVLV
accu 0.0


F7EHP2_MACMU/PF00230

Helix:0
Orig LAECLGTLILVMFGCGSVAQVVL
Pred LAECLGTLILVMFGCGSVAQVVL
accu 0.0


Helix:1
Orig TINLAFGFAVTLGILIAGQVSGA
Pred TINLAFGFAVTLGILIAGQVSGA
accu 0.0


Helix:2
Orig LPVYTLAQTLGAFLGAGIVFGLY
Pred LPVYTLAQTLGAFLGAGIVFGLY
accu 0.0


Helix:3
Orig MINGFFDQFIGTASLIVCVLAIV
Pred MINGFFDQFIGTASLIVCVLAIV
accu 0.0


Helix:4
Orig AFTVGLVVLVIGTSMGFNSGYAV
Pred AFTVGLVVLVIGTSMGFNSGYAV
accu 0.0


Helix:5
Orig HWWWVPIVSPLLGSIAGVFV
Pred HWWWVPIVSPLLGSIAGVFV
accu 0.0


B0YF15_ASPFC/PF00230

Helix:0
Orig LAEWLGTTVAMTLGLCAGLQTYT
Pred LAEWLGTTVAMTLGLCAGLQTYT
accu 0.0


Helix:1
Orig SLAPAWGFAFMIAIYMAGGVSGG
Pred SLAPAWGFAFMIAIYMAGGVSGG
accu 0.0


Helix:2
Orig CMVYVAAQIVGSISAGGIAYALY
Pred CMVYVAAQIVGSISAGGIAYALY
accu 0.0


Helix:3
Orig PVTAFFNEFVGTAILVGTIMALG
Pred PVTAFFNEFVGTAILVGTIMALG
accu 0.0


Helix:4
Orig AFILGILISVLVLALGYNSGGCF
Pred AFILGILISVLVLALGYNSGGCF
accu 0.0


Helix:5
Orig VWWIWGPWAADITGGLFGTF
Pred VWWIWGPWAADITGGLFGTF
accu 0.0


E7LBU6_TRYCR/PF00230

Helix:0
Orig ICEGIGSFVFVMTVSLAEMNCGI
Pred ICEGIGSFVFVMTVSLAEMNCGI
accu 0.0


Helix:1
Orig IAEGFMLCVLVFAFGYISGGHFN
Pred IAEGFMLCVLVFAFGYISGGHFN
accu 0.0


Helix:2
Orig YWIAQVIGGVLGALFGIVVNGFP
Pred YWIAQVIGGVLGALFGIVVNGFP
accu 0.0


Helix:3
Orig YIFTGFLAEALFTGFLVTVVLHV
Pred YIFTGFLAEALFTGFLVTVVLHV
accu 0.0


Helix:4
Orig GLAIGMCLLTARYSVGSVSGGAF
Pred GLAIGMCLLTARYSVGSVSGGAF
accu 0.0


Helix:5
Orig IPLMHLWLYWAAPAAGALGASLL
Pred IPLMHLWLYWAAPAAGALGASLL
accu 0.0


G0C7X8_9ENTR/PF00230

Helix:0
Orig IAEFLGTGLLIFFGVGCVAALKL
 FLGTGLLI-[1fx8, 1ldi, 1ldf, 1lda] IAEFLGTGLLI-[1fx8, 1ldi, 1ldf, 1lda] IFFGVGC-[1fx8, 1ldi, 1ldf, 1lda] FFGVGC-[1fx8, 1ldi, 1ldf, 1lda] LIFFGVGC-[1fx8, 1ldi, 1ldf, 1lda] TGLLIFFGVGC-[1fx8, 1ldi, 1ldf, 1lda] GTGLLIFFGV-[1fx8, 1ldi, 1lda] LGTGLLIFFGV-[1fx8, 1ldi, 1ldf, 1lda] TGLLIFFGV-[1lda] TGLLIF-[1fx8, 1ldi, 1ldf, 1lda] EFLGTG-[1fx8, 1ldi, 1ldf, 1lda] GTGLLIFFGVGC-[1fx8, 1ldi, 1lda] LLIFFGVGC-[1lda] AEFLGTGLLI-[1fx8, 1ldi, 1lda] GLLIFF-[1fx8, 1ldi, 1ldf, 1lda] EFLGTGLLI-[1lda] GLLIFFG-[1fx8, 1ldi, 1ldf, 1lda] LLIFFG-[1fx8, 1ldi, 1ldf, 1lda]
Pred XXXXXXXXXXXXXXXXXVAALKL
accu 0.7391304347826086

1lda 0.7391304347826086  XXXXXXXXXXXXXXXXXVAALKL
1ldf 0.7391304347826086  XXXXXXXXXXXXXXXXXVAALKL
1ldi 0.7391304347826086  XXXXXXXXXXXXXXXXXVAALKL
1fx8 0.7391304347826086  XXXXXXXXXXXXXXXXXVAALKL


Helix:1
Orig ISIIWGLGVAMAIYLTAAISGAH
 GVAMAI-[1fx8, 1ldi, 1ldf, 1lda] WGLGVAM-[1fx8, 1ldi, 1lda] GVAMAIY-[1fx8, 1ldi, 1ldf, 1lda] LGVAMAIY-[1fx8, 1ldi, 1ldf, 1lda] WGLGVAMAIY-[1fx8, 1ldi, 1lda] WGLGVAMAIYLT-[1fx8, 1ldi, 1lda] WGLGVAMAIYL-[1fx8, 1ldi, 1lda] LGVAMAIYLTA-[1fx8, 1ldi, 1ldf, 1lda] WGLGVAMA-[1fx8, 1ldi, 1lda] MAIYLTA-[1fx8, 1ldi, 1ldf, 1lda] AIYLTA-[1fx8, 1ldi, 1ldf, 1lda] MAIYLT-[1fx8, 1ldi, 1ldf, 1lda] WGLGVA-[1fx8, 1ldi, 1lda] VAMAIY-[1fx8, 1ldi, 1ldf, 1lda] GLGVAM-[1fx8, 1ldi, 1ldf, 1lda]
Pred ISIIXXXXXXXXXXXXXAISGAH
accu 0.5652173913043478

1lda 0.5652173913043478  ISIIXXXXXXXXXXXXXAISGAH
1ldi 0.5652173913043478  ISIIXXXXXXXXXXXXXAISGAH
1fx8 0.5652173913043478  ISIIXXXXXXXXXXXXXAISGAH


Helix:2
Orig LPYIVAQIAGAFCAAALVYGLYY
 AFCAAALVYGL-[1lda] AFCAAA-[1fx8, 1ldi, 1ldf, 1lda] FCAAAL-[1fx8, 1ldi, 1ldf, 1lda] GAFCAA-[1fx8, 1ldi, 1ldf, 1lda] CAAALVY-[1lda] CAAALV-[1fx8, 1ldi, 1ldf, 1lda] CAAALVYG-[1lda] ALVYGL-[1lda] FCAAALVYGL-[1lda] GAFCAAALVYG-[1lda] GAFCAAA-[1fx8, 1ldi, 1ldf, 1lda] FCAAALV-[1fx8, 1ldi, 1ldf, 1lda] FCAAALVY-[1lda] CAAALVYGL-[1lda] AGAFCA-[1fx8, 1ldi, 1ldf, 1lda] AFCAAALVY-[1lda]
Pred LPYIVAQIXXXXXXXXXXXXXYY
accu 0.5652173913043478

1lda 0.5652173913043478  LPYIVAQIXXXXXXXXXXXXXYY
1ldf 0.43478260869565216  LPYIVAQIXXXXXXXXXXYGLYY
1ldi 0.43478260869565216  LPYIVAQIXXXXXXXXXXYGLYY
1fx8 0.43478260869565216  LPYIVAQIXXXXXXXXXXYGLYY


Helix:3
Orig ISVGQAFLVETVITAILMCLILA
 VITAILM-[1fx8, 1ldi, 1ldf, 1lda] ITAILM-[1fx8, 1ldi, 1ldf, 1lda]
Pred ISVGQAFLVETXXXXXXXCLILA
accu 0.30434782608695654

1lda 0.30434782608695654  ISVGQAFLVETXXXXXXXCLILA
1ldf 0.30434782608695654  ISVGQAFLVETXXXXXXXCLILA
1ldi 0.30434782608695654  ISVGQAFLVETXXXXXXXCLILA
1fx8 0.30434782608695654  ISVGQAFLVETXXXXXXXCLILA


Helix:4
Orig LAPLLIGILIAVIGASMGPLTGF
 VIGASMG-[1fx8, 1ldi, 1ldf, 1lda] VIGASM-[1fx8, 1ldi, 1ldf, 1lda] AVIGASMG-[1fx8, 1ldi, 1ldf, 1lda] LIAVIGASMG-[1fx8, 1ldi, 1lda] IGASMG-[1fx8, 1ldi, 1ldf, 1lda] AVIGASM-[1fx8, 1ldi, 1ldf, 1lda] IAVIGA-[1fx8, 1ldi, 1ldf, 1lda] IAVIGAS-[1fx8, 1ldi, 1ldf, 1lda] IAVIGASM-[1fx8, 1ldi, 1ldf, 1lda]
Pred LAPLLIGIXXXXXXXXXXPLTGF
accu 0.43478260869565216

1lda 0.43478260869565216  LAPLLIGIXXXXXXXXXXPLTGF
1ldi 0.43478260869565216  LAPLLIGIXXXXXXXXXXPLTGF
1fx8 0.43478260869565216  LAPLLIGIXXXXXXXXXXPLTGF


Helix:5
Orig IPYFLVPIFGPILGAGLGAF
Pred IPYFLVPIFGPILGAGLGAF
accu 0.0


B1SA36_9BIFI/PF00230

Helix:0
Orig KLAAEFVGTAVLMVFGNGAVANA
Pred KLAAEFVGTAVLMVFGNGAVANA
accu 0.0


Helix:1
Orig IAMGYGFGVMFPVLMFGGVSGAH
Pred IAMGYGFGVMFPVLMFGGVSGAH
accu 0.0


Helix:2
Orig LPYIIAQLLGAVVGQLIVYITYW
Pred LPYIIAQLLGAVVGQLIVYITYW
accu 0.0


Helix:3
Orig YFVNEFFGTLMLVLGALCCL
Pred YFVNEFFGTLMLVLGALCCL
accu 0.0


Helix:4
Orig AIVVGFIVWGLVTSMGGPTGPGL
Pred AIVVGFIVWGLVTSMGGPTGPGL
accu 0.0


Helix:5
Orig AWIPVVAPIAGAIVGAFL
Pred AWIPVVAPIAGAIVGAFL
accu 0.0


G2YVK8_BOTF4/PF00230

Helix:0
Orig AEFAGTTLFLFFAFSGTQVALLA
Pred AEFAGTTLFLFFAFSGTQVALLA
accu 0.0


Helix:1
Orig PAQLLYVSLCFGFSLAVNAWVFF
Pred PAQLLYVSLCFGFSLAVNAWVFF
accu 0.0


Helix:2
Orig LPYFRGLLLILAQIIGGIAAAAI
Pred LPYFRGLLLILAQIIGGIAAAAI
accu 0.0


Helix:3
Orig SIVQGLFIEMFLTAELVFTIFML
Pred SIVQGLFIEMFLTAELVFTIFML
accu 0.0


Helix:4
Orig GTFIAPIGIGLSLFIAELTGVYF
Pred GTFIAPIGIGLSLFIAELTGVYF
accu 0.0


Helix:5
Orig FTGYHWIYWVGPILGAILASAF
Pred FTGYHWIYWVGPILGAILASAF
accu 0.0


F5M7V6_ECOLX/PF00230

Helix:0
Orig AECFGTFWLVFGGCGSAVLAAGF
 CFGTFWLV-[2abm, 1rc2, 3nka, 3nkc, 3nk5] EXFGTFWLVFGGC-[2abm, 1rc2, 3nka, 3nkc, 3nk5] CFGTFWLVFG-[2abm, 1rc2, 3nka] FGTFWLVFGGXGS-[2o9d, 2o9e, 2abm, 2o9f, 2o9g, 1rc2, 3nka, 3nkc, 3nk5] FWLVFGGC-[2abm, 3llq, 1rc2, 3nka, 3nkc, 3nk5] CFGTFWLVFGGCGSA-[2abm] CFGTFWLVFGGCGS-[2abm, 1rc2, 3nka, 3nkc, 3nk5] CFGTFWLVFGGCG-[2abm, 1rc2, 3nka, 3nkc, 3nk5] WLVFGG-[2o9d, 2o9e, 2abm, 2o9f, 2o9g, 3llq, 1rc2, 3nka, 3nkc, 3nk5] LVFGGC-[2abm, 3llq, 1rc2, 3nka, 3nkc, 3nk5] FGTFWL-[2o9d, 2o9e, 2abm, 2o9f, 2o9g, 3llq, 1rc2, 3nka, 3nkc, 3nk5] CFGTFWL-[2abm, 1rc2, 3nka, 3nkc, 3nk5] CFGTFW-[2abm, 1rc2, 3nka, 3nkc, 3nk5] FGTFWLVFGGC-[2abm] WLVFGGC-[2abm, 3llq, 1rc2, 3nka, 3nkc, 3nk5] GTFWLVFGGC-[2abm, 1rc2, 3nka] GTFWLVFG-[2o9d, 2o9e, 2o9f, 2abm, 2o9g, 3llq, 1rc2, 3nka, 3nkc, 3nk5] TFWLVFG-[2o9d, 2o9e, 2abm, 2o9f, 2o9g, 3llq, 1rc2, 3nka, 3nkc, 3nk5] AEXFGTFWLVFGGC-[2abm, 1rc2, 3nka, 3nkc, 3nk5] FGTFWLVFGGXGSA-[2o9e, 2abm, 2o9f] TFWLVFGGC-[2abm, 3llq, 1rc2, 3nka, 3nkc, 3nk5] FWLVFGGXGSAVLA-[2o9e, 2o9f] CFGTFWLVFGGC-[2abm, 1rc2, 3nka, 3nkc, 3nk5]
Pred XXXXXXXXXXXXXXXXXXXXAGF
accu 0.8695652173913043

2o9f 0.7391304347826086  AECXXXXXXXXXXXXXXXXXAGF
2abm 0.7391304347826086  XXXXXXXXXXXXXXXXXVLAAGF
2o9e 0.7391304347826086  AECXXXXXXXXXXXXXXXXXAGF
2o9d 0.5652173913043478  AECXXXXXXXXXXXXXAVLAAGF


Helix:1
Orig GIGFAGVALAFGLTVLTMAFAVG
 FGLTVL-[2o9d, 2o9e, 2abm, 2o9f, 2o9g, 3llq, 1rc2, 3nka] GLTVLTMA-[2o9d, 2o9e, 2abm, 2o9f, 2o9g, 3llq, 1rc2, 3nka, 3nkc, 3nk5] VLTMAF-[2o9d, 2o9e, 2abm, 2o9f, 2o9g, 1rc2, 3nka, 3nkc, 3nk5] FAGVALAFGLTVXT-[2o9e, 2o9f] AGVALAFGLTVLTM-[2o9e, 2o9f] GVALAXGLTVLTMAFAV-[2o9e, 2o9f] FGLTVLT-[2o9d, 2o9e, 2abm, 2o9f, 2o9g, 3llq, 1rc2, 3nka] ALAXGLTVLTMAF-[2o9d, 2o9e, 2abm, 2o9f, 2o9g, 1rc2, 3nka, 3nkc, 3nk5] TVLTMAF-[2o9d, 2o9e, 2abm, 2o9f, 2o9g, 1rc2, 3nka, 3nkc, 3nk5] GVALAXGLTVLTMAFAVG-[2o9e, 2o9f] LTVLTM-[2o9d, 2o9e, 2abm, 2o9f, 2o9g, 3llq, 1rc2, 3nka, 3nkc, 3nk5] GLTVLT-[2o9d, 2o9e, 2abm, 2o9f, 2o9g, 3llq, 1rc2, 3nka, 3nkc, 3nk5] GLTVLTMAF-[2abm, 1rc2, 3nka, 3nkc, 3nk5] GVALAXGLTVLTMAF-[2o9e, 2abm] FGLTVLTMAF-[2o9d, 2o9e, 2abm, 2o9f, 2o9g, 1rc2, 3nka] GFAGVALAFGLTVLTMA-[2o9e, 2o9f] FGLTVLTM-[2o9d, 2o9e, 2abm, 2o9f, 2o9g, 3llq, 1rc2, 3nka] FAGVALAFGLTVLTMAF-[2o9e, 2o9f] FAGVALAFGLTVLTMAFA-[2o9e, 2o9f] VALAXGLTVLTMAF-[2o9d, 2o9e, 2abm, 2o9f, 2o9g, 1rc2, 3nka, 3nkc, 3nk5] AGVALAXGLTVLT-[2o9e, 2o9f] GVALAXGLTVLTMA-[2o9d, 2o9e, 2abm, 2o9f, 2o9g, 1rc2, 3nka, 3nkc, 3nk5] AGVALAFGLTVLTMAF-[2o9e] TVLTMA-[2o9d, 2o9e, 2abm, 2o9f, 2o9g, 3llq, 1rc2, 3nka, 3nkc, 3nk5] GLTVLTM-[2o9d, 2o9e, 2abm, 2o9f, 2o9g, 3llq, 1rc2, 3nka, 3nkc, 3nk5] GFAGXALAFGLTVL-[2o9e, 2o9f] GFAGVALAFGLTVLTMAF-[2o9e, 2o9f] GVALAXGLTVLTM-[2o9d, 2o9e, 2abm, 2o9f, 2o9g, 1rc2, 3nka, 3nkc, 3nk5] GFAGVALAFGLTVLTM-[2o9e] FAGVALAFGLTVLTM-[2o9e] FAGVALAF-[2o9e, 2o9f] FGLTVLTMA-[2abm, 3llq, 1rc2, 3nka] AGVALAFGLTVLTMAFAV-[2o9e, 2o9f] AGVALAF-[2o9e, 2o9f] AGVALAFG-[2o9e, 2o9f] GVALAXGLTVLTMAFA-[2o9e] FAGXALAFGLTVLTMA-[2o9e] LTVLTMA-[2o9d, 2o9e, 2abm, 2o9f, 2o9g, 3llq, 1rc2, 3nka, 3nkc, 3nk5] FAGVALAFGLTVL-[2o9e, 2o9f]
Pred GIXXXXXXXXXXXXXXXXXXXXX
accu 0.9130434782608695

2o9f 0.9130434782608695  GIXXXXXXXXXXXXXXXXXXXXX
2o9e 0.9130434782608695  GIXXXXXXXXXXXXXXXXXXXXX
2o9d 0.6521739130434783  GIGFAXXXXXXXXXXXXXXXAVG


Helix:2
Orig VVGYVIAQVVGGIVAAALLYLIA
 AQVVGGIVAXALLYL-[2o9e, 2o9f, 2abm] QVVGGIVAAALLYLI-[2o9e, 2o9f] IAQVVGGIVAAALLY-[2o9e, 2o9f, 2abm] GYXIAQVVGGIVA-[2o9d, 2o9e, 2abm, 2o9f, 2o9g, 1rc2, 3nka, 3nkc, 3nk5] VVGYVXAQVVGGIV-[2o9e, 2o9f, 3nka, 3nk5] VVGYVIAQVVGGI-[2o9d, 2o9e, 2o9f, 3nka, 3nk5] YXIAQVVGGIVAAALLYL-[2o9e, 2o9f] GYVIAQVVGGIVAAALLY-[2o9e, 2o9f] QVVGGIVAAALLYXIA-[2o9e, 2o9f] GIVAAALLYL-[2o9e, 2o9f, 2abm] GGIVAAALLYXIA-[2o9e, 2o9f] GYVIAQ-[2o9d, 2o9e, 2abm, 2o9f, 2o9g, 1rc2, 3nka, 3nkc, 3nk5] VGGIVAAALLY-[2o9e, 2o9f, 2abm] VIAQVVGGIVAAALLYLI-[2o9e, 2o9f] IAQVVGGIVAAXL-[2o9d, 2o9e, 2abm, 2o9f, 2o9g, 1rc2, 3nka, 3nkc, 3nk5] IVAAALLY-[2o9e, 2abm, 2o9f] IAQVVGGIVAAALLYXIA-[2o9e, 2o9f] GIVAAALLYLI-[2o9e, 2o9f] GYVIAQVVGGIVAA-[2o9e, 2abm, 2o9f, 1rc2, 3nka, 3nkc, 3nk5] GYVIAQV-[2o9d, 2o9e, 2abm, 2o9f, 2o9g, 1rc2, 3nka, 3nkc, 3nk5] IAQVVGGIVAAALLYLI-[2o9e, 2o9f] GYVIAQVVGGIV-[2abm, 1rc2, 3nka, 3nkc, 3nk5] VGGIVAAALLYLI-[2o9e, 2o9f] QVVGGIVAAALLYL-[2o9e, 2abm, 2o9f] GYVIAQVVGGIVAAA-[2abm]
Pred XXXXXXXXXXXXXXXXXXXXXXX
accu 1.0

2o9f 1.0  XXXXXXXXXXXXXXXXXXXXXXX
2o9e 1.0  XXXXXXXXXXXXXXXXXXXXXXX
2o9d 0.782608695652174  XXXXXXXXXXXXXXXXXXLYLIA


Helix:3
Orig GGYSMLSALVVELVLSAGFLLVI
 LSALVVELVLSAGFLLV-[2o9e, 2o9f] VVELVLSAGF-[2o9e, 2abm, 2o9f] LSALVVELVLSAGFL-[2o9e, 2o9f] VVELXLSAGFLLVI-[2o9d, 2o9e, 2abm, 2o9f, 2o9g, 1rc2, 3nka, 3nkc, 3nk5] SALVVELVLSAGFLL-[2o9e, 2o9f] SALVVELVLSA-[2o9e, 2o9f] SALVVELVLSAG-[2o9e, 2o9f] SALVVELVLS-[2o9e, 2o9f] VLSAGFLLVI-[2o9d, 2o9e, 2abm, 2o9f, 2o9g, 1rc2, 3nka] LSALVVELVLS-[2o9e, 2o9f] ALVVELVLSAGFLXV-[2o9e, 2o9f] LSALVVEL-[2o9e, 2o9f] SALVVELVLSXGF-[2o9e, 2o9f] LSALVVELVLSAGFLLVI-[2o9e, 2o9f] SALVVELV-[2o9e, 2o9f] SALVVE-[2o9e, 2o9f] VVELVLSAGFLLV-[2o9d, 2o9e, 2o9f, 2abm, 2o9g, 1rc2, 3nka, 3nkc, 3nk5] LVVELVLSAGFLXV-[2o9e, 2abm, 2o9f, 2o9g, 1rc2, 3nka, 3nkc, 3nk5] LSALVVELVLSAGF-[2o9e, 2o9f] SALVVELVLSAGFLXVI-[2o9e, 2o9f] VELVLSAG-[2o9e, 2abm, 2o9f] LSALVVELVLSAGFLL-[2o9e, 2o9f] LVLSAG-[2o9d, 2o9e, 2abm, 2o9f, 2o9g, 1rc2, 3nka, 3nkc, 3nk5] LVVELVLS-[2o9e, 2abm, 2o9f] LSALVVELVL-[2o9e, 2o9f] VELVLS-[2o9d, 2o9e, 2abm, 2o9f, 2o9g, 1rc2, 3nka, 3nkc, 3nk5] LSALVVELVLSA-[2o9e, 2o9f] LXALVVELVLSAG-[2o9e, 2o9f] VLSAGF-[2o9d, 2o9e, 2abm, 2o9f, 2o9g, 1rc2, 3nka, 3nkc, 3nk5] VVELVLSA-[2o9e, 2abm, 2o9f] LVVELVLSAGF-[2o9e, 2o9f, 2abm] SALVVELVLSAXFL-[2o9e, 2o9f] SAGFLLVI-[2o9d, 2o9e, 2abm, 2o9f, 2o9g, 1rc2, 3nka, 3nkc, 3nk5] ELVLSA-[2o9d, 2o9e, 2abm, 2o9f, 2o9g, 1rc2, 3nka, 3nkc, 3nk5]
Pred GGYSMXXXXXXXXXXXXXXXXXX
accu 0.782608695652174

2o9f 0.782608695652174  GGYSMXXXXXXXXXXXXXXXXXX
2o9e 0.782608695652174  GGYSMXXXXXXXXXXXXXXXXXX
2o9d 0.6086956521739131  GGYSMLSALXXXXXXXXXXXXXX


Helix:4
Orig FAPAGFAPIAIGLALTLIHLISI
 FAPIAIGLALTLIHL-[2o9e] FAPIAIGLALT-[2o9e] FAPIAIGLALTLIHLI-[2o9e] FAXIAIGLALTLI-[2o9e] FXPIAIGLALTLIHLISI-[2o9e] FAPIAIGLALTLIHLIS-[2o9e] FAPIAIGLALTLIH-[2o9e]
Pred FAPAGXXXXXXXXXXXXXXXXXX
accu 0.782608695652174

2o9e 0.782608695652174  FAPAGXXXXXXXXXXXXXXXXXX


Helix:5
Orig LWFFWVVPIVGGIIGGLI
 WXFWVVPIVGGIIG-[2o9d, 2o9e, 2abm, 2o9f, 2o9g, 1rc2, 3nka, 3nkc, 3nk5] FFWVXPIVGGIIGGL-[2o9e, 2o9f] WXFWVVPIVGGIIGGL-[2o9e, 2o9f] LWFFWVVPIVGXI-[2o9e, 2o9f] LWFFWVVPIVGGXI-[2o9e, 2o9f] LWFFWVVPIVGGIIGGL-[2o9e, 2o9f] FWVXPIVGGIIGGL-[2o9d, 2o9e, 2abm, 2o9f, 2o9g, 1rc2, 3nka, 3nkc, 3nk5] FWVVPIVGGIIG-[2o9e, 2o9f] WVXPIVGGIIGGL-[2o9d, 2o9e, 2abm, 2o9f, 2o9g, 1rc2, 3nka, 3nkc, 3nk5] FFWVVP-[2o9d, 2o9e, 2abm, 2o9f, 2o9g, 1rc2, 3nka, 3nkc, 3nk5]
Pred XXXXXXXXXXXXXXXXXI
accu 0.9444444444444444

2o9f 0.9444444444444444  XXXXXXXXXXXXXXXXXI
2o9e 0.9444444444444444  XXXXXXXXXXXXXXXXXI
2o9d 0.8888888888888888  LXXXXXXXXXXXXXXXXI


Q84C22_9BACT/PF01036

Helix:0
Orig FWLVTAALLASTVFFFVE
Pred FWLVTAALLASTVFFFVE
accu 0.0


Helix:1
Orig LTVSGLVTGIAFWHYLYMRGVWV
Pred LTVSGLVTGIAFWHYLYMRGVWV
accu 0.0


Helix:2
Orig LLTVPLLICEFYLILAAATNVAG
Pred LLTVPLLICEFYLILAAATNVAG
accu 0.0


Helix:3
Orig LVGSLVMLVFGYMGEAGIMA
Pred LVGSLVMLVFGYMGEAGIMA
accu 0.0


Helix:4
Orig AFIIGCLAWIYMIYELWA
Pred AFIIGCLAWIYMIYELWA
accu 0.0


Helix:5
Orig MMYIIIFGWLIYPVGYASGYLMG
Pred MMYIIIFGWLIYPVGYASGYLMG
accu 0.0


E8IJA0_ECOLX/PF00230

Helix:0
Orig AECFGTFWLVFGGCGSAVLAAGF
 CFGTFWLV-[2abm, 1rc2, 3nka, 3nkc, 3nk5] EXFGTFWLVFGGC-[2abm, 1rc2, 3nka, 3nkc, 3nk5] CFGTFWLVFG-[2abm, 1rc2, 3nka] FGTFWLVFGGXGS-[2o9d, 2o9e, 2abm, 2o9f, 2o9g, 1rc2, 3nka, 3nkc, 3nk5] FWLVFGGC-[2abm, 3llq, 1rc2, 3nka, 3nkc, 3nk5] CFGTFWLVFGGCGSA-[2abm] CFGTFWLVFGGCGS-[2abm, 1rc2, 3nka, 3nkc, 3nk5] CFGTFWLVFGGCG-[2abm, 1rc2, 3nka, 3nkc, 3nk5] WLVFGG-[2o9d, 2o9e, 2abm, 2o9f, 2o9g, 3llq, 1rc2, 3nka, 3nkc, 3nk5] LVFGGC-[2abm, 3llq, 1rc2, 3nka, 3nkc, 3nk5] FGTFWL-[2o9d, 2o9e, 2abm, 2o9f, 2o9g, 3llq, 1rc2, 3nka, 3nkc, 3nk5] CFGTFWL-[2abm, 1rc2, 3nka, 3nkc, 3nk5] CFGTFW-[2abm, 1rc2, 3nka, 3nkc, 3nk5] FGTFWLVFGGC-[2abm] WLVFGGC-[2abm, 3llq, 1rc2, 3nka, 3nkc, 3nk5] GTFWLVFGGC-[2abm, 1rc2, 3nka] GTFWLVFG-[2o9d, 2o9e, 2o9f, 2abm, 2o9g, 3llq, 1rc2, 3nka, 3nkc, 3nk5] TFWLVFG-[2o9d, 2o9e, 2abm, 2o9f, 2o9g, 3llq, 1rc2, 3nka, 3nkc, 3nk5] AEXFGTFWLVFGGC-[2abm, 1rc2, 3nka, 3nkc, 3nk5] FGTFWLVFGGXGSA-[2o9e, 2abm, 2o9f] TFWLVFGGC-[2abm, 3llq, 1rc2, 3nka, 3nkc, 3nk5] FWLVFGGXGSAVLA-[2o9e, 2o9f] CFGTFWLVFGGC-[2abm, 1rc2, 3nka, 3nkc, 3nk5]
Pred XXXXXXXXXXXXXXXXXXXXAGF
accu 0.8695652173913043

2o9f 0.7391304347826086  AECXXXXXXXXXXXXXXXXXAGF
2abm 0.7391304347826086  XXXXXXXXXXXXXXXXXVLAAGF
2o9e 0.7391304347826086  AECXXXXXXXXXXXXXXXXXAGF
2o9d 0.5652173913043478  AECXXXXXXXXXXXXXAVLAAGF


Helix:1
Orig GIGFAGVALAFGLTVLTMAFAVG
 FGLTVL-[2o9d, 2o9e, 2abm, 2o9f, 2o9g, 3llq, 1rc2, 3nka] GLTVLTMA-[2o9d, 2o9e, 2abm, 2o9f, 2o9g, 3llq, 1rc2, 3nka, 3nkc, 3nk5] VLTMAF-[2o9d, 2o9e, 2abm, 2o9f, 2o9g, 1rc2, 3nka, 3nkc, 3nk5] FAGVALAFGLTVXT-[2o9e, 2o9f] AGVALAFGLTVLTM-[2o9e, 2o9f] GVALAXGLTVLTMAFAV-[2o9e, 2o9f] FGLTVLT-[2o9d, 2o9e, 2abm, 2o9f, 2o9g, 3llq, 1rc2, 3nka] ALAXGLTVLTMAF-[2o9d, 2o9e, 2abm, 2o9f, 2o9g, 1rc2, 3nka, 3nkc, 3nk5] TVLTMAF-[2o9d, 2o9e, 2abm, 2o9f, 2o9g, 1rc2, 3nka, 3nkc, 3nk5] GVALAXGLTVLTMAFAVG-[2o9e, 2o9f] LTVLTM-[2o9d, 2o9e, 2abm, 2o9f, 2o9g, 3llq, 1rc2, 3nka, 3nkc, 3nk5] GLTVLT-[2o9d, 2o9e, 2abm, 2o9f, 2o9g, 3llq, 1rc2, 3nka, 3nkc, 3nk5] GLTVLTMAF-[2abm, 1rc2, 3nka, 3nkc, 3nk5] GVALAXGLTVLTMAF-[2o9e, 2abm] FGLTVLTMAF-[2o9d, 2o9e, 2abm, 2o9f, 2o9g, 1rc2, 3nka] GFAGVALAFGLTVLTMA-[2o9e, 2o9f] FGLTVLTM-[2o9d, 2o9e, 2abm, 2o9f, 2o9g, 3llq, 1rc2, 3nka] FAGVALAFGLTVLTMAF-[2o9e, 2o9f] FAGVALAFGLTVLTMAFA-[2o9e, 2o9f] VALAXGLTVLTMAF-[2o9d, 2o9e, 2abm, 2o9f, 2o9g, 1rc2, 3nka, 3nkc, 3nk5] AGVALAXGLTVLT-[2o9e, 2o9f] GVALAXGLTVLTMA-[2o9d, 2o9e, 2abm, 2o9f, 2o9g, 1rc2, 3nka, 3nkc, 3nk5] AGVALAFGLTVLTMAF-[2o9e] TVLTMA-[2o9d, 2o9e, 2abm, 2o9f, 2o9g, 3llq, 1rc2, 3nka, 3nkc, 3nk5] GLTVLTM-[2o9d, 2o9e, 2abm, 2o9f, 2o9g, 3llq, 1rc2, 3nka, 3nkc, 3nk5] GFAGXALAFGLTVL-[2o9e, 2o9f] GFAGVALAFGLTVLTMAF-[2o9e, 2o9f] GVALAXGLTVLTM-[2o9d, 2o9e, 2abm, 2o9f, 2o9g, 1rc2, 3nka, 3nkc, 3nk5] GFAGVALAFGLTVLTM-[2o9e] FAGVALAFGLTVLTM-[2o9e] FAGVALAF-[2o9e, 2o9f] FGLTVLTMA-[2abm, 3llq, 1rc2, 3nka] AGVALAFGLTVLTMAFAV-[2o9e, 2o9f] AGVALAF-[2o9e, 2o9f] AGVALAFG-[2o9e, 2o9f] GVALAXGLTVLTMAFA-[2o9e] FAGXALAFGLTVLTMA-[2o9e] LTVLTMA-[2o9d, 2o9e, 2abm, 2o9f, 2o9g, 3llq, 1rc2, 3nka, 3nkc, 3nk5] FAGVALAFGLTVL-[2o9e, 2o9f]
Pred GIXXXXXXXXXXXXXXXXXXXXX
accu 0.9130434782608695

2o9f 0.9130434782608695  GIXXXXXXXXXXXXXXXXXXXXX
2o9e 0.9130434782608695  GIXXXXXXXXXXXXXXXXXXXXX
2o9d 0.6521739130434783  GIGFAXXXXXXXXXXXXXXXAVG


Helix:2
Orig VVGYVIAQVVGGIVAAALLYLIA
 AQVVGGIVAXALLYL-[2o9e, 2o9f, 2abm] QVVGGIVAAALLYLI-[2o9e, 2o9f] IAQVVGGIVAAALLY-[2o9e, 2o9f, 2abm] GYXIAQVVGGIVA-[2o9d, 2o9e, 2abm, 2o9f, 2o9g, 1rc2, 3nka, 3nkc, 3nk5] VVGYVXAQVVGGIV-[2o9e, 2o9f, 3nka, 3nk5] VVGYVIAQVVGGI-[2o9d, 2o9e, 2o9f, 3nka, 3nk5] YXIAQVVGGIVAAALLYL-[2o9e, 2o9f] GYVIAQVVGGIVAAALLY-[2o9e, 2o9f] QVVGGIVAAALLYXIA-[2o9e, 2o9f] GIVAAALLYL-[2o9e, 2o9f, 2abm] GGIVAAALLYXIA-[2o9e, 2o9f] GYVIAQ-[2o9d, 2o9e, 2abm, 2o9f, 2o9g, 1rc2, 3nka, 3nkc, 3nk5] VGGIVAAALLY-[2o9e, 2o9f, 2abm] VIAQVVGGIVAAALLYLI-[2o9e, 2o9f] IAQVVGGIVAAXL-[2o9d, 2o9e, 2abm, 2o9f, 2o9g, 1rc2, 3nka, 3nkc, 3nk5] IVAAALLY-[2o9e, 2abm, 2o9f] IAQVVGGIVAAALLYXIA-[2o9e, 2o9f] GIVAAALLYLI-[2o9e, 2o9f] GYVIAQVVGGIVAA-[2o9e, 2abm, 2o9f, 1rc2, 3nka, 3nkc, 3nk5] GYVIAQV-[2o9d, 2o9e, 2abm, 2o9f, 2o9g, 1rc2, 3nka, 3nkc, 3nk5] IAQVVGGIVAAALLYLI-[2o9e, 2o9f] GYVIAQVVGGIV-[2abm, 1rc2, 3nka, 3nkc, 3nk5] VGGIVAAALLYLI-[2o9e, 2o9f] QVVGGIVAAALLYL-[2o9e, 2abm, 2o9f] GYVIAQVVGGIVAAA-[2abm]
Pred XXXXXXXXXXXXXXXXXXXXXXX
accu 1.0

2o9f 1.0  XXXXXXXXXXXXXXXXXXXXXXX
2o9e 1.0  XXXXXXXXXXXXXXXXXXXXXXX
2o9d 0.782608695652174  XXXXXXXXXXXXXXXXXXLYLIA


Helix:3
Orig GGYSMLSALVVELVLSAGFLLVI
 LSALVVELVLSAGFLLV-[2o9e, 2o9f] VVELVLSAGF-[2o9e, 2abm, 2o9f] LSALVVELVLSAGFL-[2o9e, 2o9f] VVELXLSAGFLLVI-[2o9d, 2o9e, 2abm, 2o9f, 2o9g, 1rc2, 3nka, 3nkc, 3nk5] SALVVELVLSAGFLL-[2o9e, 2o9f] SALVVELVLSA-[2o9e, 2o9f] SALVVELVLSAG-[2o9e, 2o9f] SALVVELVLS-[2o9e, 2o9f] VLSAGFLLVI-[2o9d, 2o9e, 2abm, 2o9f, 2o9g, 1rc2, 3nka] LSALVVELVLS-[2o9e, 2o9f] ALVVELVLSAGFLXV-[2o9e, 2o9f] LSALVVEL-[2o9e, 2o9f] SALVVELVLSXGF-[2o9e, 2o9f] LSALVVELVLSAGFLLVI-[2o9e, 2o9f] SALVVELV-[2o9e, 2o9f] SALVVE-[2o9e, 2o9f] VVELVLSAGFLLV-[2o9d, 2o9e, 2o9f, 2abm, 2o9g, 1rc2, 3nka, 3nkc, 3nk5] LVVELVLSAGFLXV-[2o9e, 2abm, 2o9f, 2o9g, 1rc2, 3nka, 3nkc, 3nk5] LSALVVELVLSAGF-[2o9e, 2o9f] SALVVELVLSAGFLXVI-[2o9e, 2o9f] VELVLSAG-[2o9e, 2abm, 2o9f] LSALVVELVLSAGFLL-[2o9e, 2o9f] LVLSAG-[2o9d, 2o9e, 2abm, 2o9f, 2o9g, 1rc2, 3nka, 3nkc, 3nk5] LVVELVLS-[2o9e, 2abm, 2o9f] LSALVVELVL-[2o9e, 2o9f] VELVLS-[2o9d, 2o9e, 2abm, 2o9f, 2o9g, 1rc2, 3nka, 3nkc, 3nk5] LSALVVELVLSA-[2o9e, 2o9f] LXALVVELVLSAG-[2o9e, 2o9f] VLSAGF-[2o9d, 2o9e, 2abm, 2o9f, 2o9g, 1rc2, 3nka, 3nkc, 3nk5] VVELVLSA-[2o9e, 2abm, 2o9f] LVVELVLSAGF-[2o9e, 2o9f, 2abm] SALVVELVLSAXFL-[2o9e, 2o9f] SAGFLLVI-[2o9d, 2o9e, 2abm, 2o9f, 2o9g, 1rc2, 3nka, 3nkc, 3nk5] ELVLSA-[2o9d, 2o9e, 2abm, 2o9f, 2o9g, 1rc2, 3nka, 3nkc, 3nk5]
Pred GGYSMXXXXXXXXXXXXXXXXXX
accu 0.782608695652174

2o9f 0.782608695652174  GGYSMXXXXXXXXXXXXXXXXXX
2o9e 0.782608695652174  GGYSMXXXXXXXXXXXXXXXXXX
2o9d 0.6086956521739131  GGYSMLSALXXXXXXXXXXXXXX


Helix:4
Orig FAPAGFAPIAIGLALTLIHLISI
 FAPIAIGLALTLIHL-[2o9e] FAPIAIGLALT-[2o9e] FAPIAIGLALTLIHLI-[2o9e] FAXIAIGLALTLI-[2o9e] FXPIAIGLALTLIHLISI-[2o9e] FAPIAIGLALTLIHLIS-[2o9e] FAPIAIGLALTLIH-[2o9e]
Pred FAPAGXXXXXXXXXXXXXXXXXX
accu 0.782608695652174

2o9e 0.782608695652174  FAPAGXXXXXXXXXXXXXXXXXX


Helix:5
Orig LWFFWVVPIVGGIIGGLI
 WXFWVVPIVGGIIG-[2o9d, 2o9e, 2abm, 2o9f, 2o9g, 1rc2, 3nka, 3nkc, 3nk5] FFWVXPIVGGIIGGL-[2o9e, 2o9f] WXFWVVPIVGGIIGGL-[2o9e, 2o9f] LWFFWVVPIVGXI-[2o9e, 2o9f] LWFFWVVPIVGGXI-[2o9e, 2o9f] LWFFWVVPIVGGIIGGL-[2o9e, 2o9f] FWVXPIVGGIIGGL-[2o9d, 2o9e, 2abm, 2o9f, 2o9g, 1rc2, 3nka, 3nkc, 3nk5] FWVVPIVGGIIG-[2o9e, 2o9f] WVXPIVGGIIGGL-[2o9d, 2o9e, 2abm, 2o9f, 2o9g, 1rc2, 3nka, 3nkc, 3nk5] FFWVVP-[2o9d, 2o9e, 2abm, 2o9f, 2o9g, 1rc2, 3nka, 3nkc, 3nk5]
Pred XXXXXXXXXXXXXXXXXI
accu 0.9444444444444444

2o9f 0.9444444444444444  XXXXXXXXXXXXXXXXXI
2o9e 0.9444444444444444  XXXXXXXXXXXXXXXXXI
2o9d 0.8888888888888888  LXXXXXXXXXXXXXXXXI


B4X942_VIGUN/PF00230

Helix:0
Orig VVGTYFLIFAGCGSVVVN
Pred VVGTYFLIFAGCGSVVVN
accu 0.0


Helix:1
Orig IAIVWGLVVTVLVYSVGHISGAH
Pred IAIVWGLVVTVLVYSVGHISGAH
accu 0.0


Helix:2
Orig VPAYVAAQLLGGTLASGTLKLLF
Pred VPAYVAAQLLGGTLASGTLKLLF
accu 0.0


Helix:3
Orig LLCFEFIITFLLMFVISGV
Pred LLCFEFIITFLLMFVISGV
accu 0.0


Helix:4
Orig LAGIAIGSTILLNVMIGGPVTGA
Pred LAGIAIGSTILLNVMIGGPVTGA
accu 0.0


Helix:5
Orig IWIYILAPVLGAVGGAWV
Pred IWIYILAPVLGAVGGAWV
accu 0.0


G9P210_HYPAI/PF00230

Helix:0
Orig SAVVELIATCCQVFVSGQIVATI
Pred SAVVELIATCCQVFVSGQIVATI
accu 0.0


Helix:1
Orig IGISNLVLIATFIYAVAPASGGH
Pred IGISNLVLIATFIYAVAPASGGH
accu 0.0


Helix:2
Orig GLLYLVGQTAGGALGGGILLGIW
Pred GLLYLVGQTAGGALGGGILLGIW
accu 0.0


Helix:3
Orig IYLNETFASFVLLFLAFGVGL
Pred IYLNETFASFVLLFLAFGVGL
accu 0.0


Helix:4
Orig ALVGASLGLVSFSTSGIIPGYAG
Pred ALVGASLGLVSFSTSGIIPGYAG
accu 0.0


Helix:5
Orig QWIYWFGPAVAGIMMGIL
Pred QWIYWFGPAVAGIMMGIL
accu 0.0


Q4UZR7_XANC8/PF00230

Helix:0
Orig LISEAVAMFIIIALGDSVAAMYI
Pred LISEAVAMFIIIALGDSVAAMYI
accu 0.0


Helix:1
Orig AYWGVCIAWGLAVTLAIYVTGSV
Pred AYWGVCIAWGLAVTLAIYVTGSV
accu 0.0


Helix:2
Orig VLPYWGAQVVGAFLGAAIVYQLY
Pred VLPYWGAQVVGAFLGAAIVYQLY
accu 0.0


Helix:3
Orig TPMHALVDQIIITAFLIFGIFAI
Pred TPMHALVDQIIITAFLIFGIFAI
accu 0.0


Helix:4
Orig SGALMIGLLVATLGASMGYLEAW
Pred SGALMIGLLVATLGASMGYLEAW
accu 0.0


Helix:5
Orig YWWIPIVGPLIGGPLGALA
Pred YWWIPIVGPLIGGPLGALA
accu 0.0


E1C9T9_PHYPA/PF00230


Q84BD7_9BACT/PF01036

Helix:0
Orig FWLVTAALLASTVFFFVE
Pred FWLVTAALLASTVFFFVE
accu 0.0


Helix:1
Orig LTVSGLVTGIAFWHYMYMRGVWI
Pred LTVSGLVTGIAFWHYMYMRGVWI
accu 0.0


Helix:2
Orig LLTVPLVICEFYLILAAATNVAG
Pred LLTVPLVICEFYLILAAATNVAG
accu 0.0


Helix:3
Orig LVGSLVMLVFGYMGEAGIMA
Pred LVGSLVMLVFGYMGEAGIMA
accu 0.0


Helix:4
Orig AFIIGCLAWVYMIYELWA
Pred AFIIGCLAWVYMIYELWA
accu 0.0


Helix:5
Orig MMYIIIFGWAIYPVGYFTGYLMG
Pred MMYIIIFGWAIYPVGYFTGYLMG
accu 0.0


E9HPY6_DAPPU/PF00230

Helix:0
Orig AFAEFIGTFILVAIGNGSVA
Pred AFAEFIGTFILVAIGNGSVA
accu 0.0


Helix:1
Orig YFTINWGWCIGCCLGILVSA
Pred YFTINWGWCIGCCLGILVSA
accu 0.0


Helix:2
Orig WFAQYLGALAASGTVLGVYYEAI
Pred WFAQYLGALAASGTVLGVYYEAI
accu 0.0


Helix:3
Orig SVVTGLVEEILCTTIFMLVICVV
Pred SVVTGLVEEILCTTIFMLVICVV
accu 0.0


Helix:4
Orig FYIGFTLLAVGVAYGSNGGYALN
Pred FYIGFTLLAVGVAYGSNGGYALN
accu 0.0


Helix:5
Orig WFWIFLVGPHVGAILGVFI
Pred WFWIFLVGPHVGAILGVFI
accu 0.0


C4VP60_9LACO/PF00230

Helix:0
Orig IGEFVGTMVLLVLGIGIGAGSNL
Pred IGEFVGTMVLLVLGIGIGAGSNL
accu 0.0


Helix:1
Orig GASWHHITMTWGLAITFAVYVAG
Pred GASWHHITMTWGLAITFAVYVAG
accu 0.0


Helix:2
Orig VLPYITAQFLGAFAGAAIIAIHY
Pred VLPYITAQFLGAFAGAAIIAIHY
accu 0.0


Helix:3
Orig NPIFNFLSEVIATFIFVLILLNL
Pred NPIFNFLSEVIATFIFVLILLNL
accu 0.0


Helix:4
Orig LILGLLIMVIGQAFGETTGFALN
Pred LILGLLIMVIGQAFGETTGFALN
accu 0.0


Helix:5
Orig NAHWSYAWVPMFGPLVGAFMATG
Pred NAHWSYAWVPMFGPLVGAFMATG
accu 0.0


Q6WN50_TOXGO/PF00230


A9SPX3_PHYPA/PF00230

Helix:0
Orig IAEFFATLLFLYITIQTVMG
 TLLFLYIT-[1z98, 3cn6, 4jc6, 4ia4, 3cll, 2b5f, 3cn5] ATLLFLYIT-[3cn6, 4jc6, 1z98, 4ia4, 3cll, 2b5f, 3cn5] TLLFLY-[1z98, 3cn6, 4jc6, 4ia4, 3cll, 2b5f, 3cn5] LFLYIT-[1z98, 3cn6, 4jc6, 4ia4, 3cll, 2b5f, 3cn5] ATLLFLY-[1z98, 3cn6, 4jc6, 4ia4, 3cll, 2b5f, 3cn5]
Pred IAEFFXXXXXXXXXIQTVMG
accu 0.45

3cn5 0.45  IAEFFXXXXXXXXXIQTVMG
2b5f 0.45  IAEFFXXXXXXXXXIQTVMG
3cll 0.45  IAEFFXXXXXXXXXIQTVMG
4ia4 0.45  IAEFFXXXXXXXXXIQTVMG
4jc6 0.45  IAEFFXXXXXXXXXIQTVMG
3cn6 0.45  IAEFFXXXXXXXXXIQTVMG
1z98 0.45  IAEFFXXXXXXXXXIQTVMG


Helix:1
Orig GIAWAFGGMIFALVYCTAGISGG
 GIAWAFGGM-[4jc6, 3cn6, 1z98, 4ia4, 3cll, 2b5f, 3cn5] AFGGMI-[1z98, 3cn6, 4jc6, 4ia4, 3cll, 2b5f, 3cn5] GIAWAFGGMI-[4jc6, 3cn6, 1z98, 4ia4, 3cll, 2b5f, 3cn5] AWAFGGM-[4jc6, 3cn6, 1z98, 4ia4, 3cll, 2b5f, 3cn5] IAWAFGGMIF-[4jc6, 3cn6, 1z98, 4ia4, 3cll, 2b5f, 3cn5] LVYCTA-[1z98, 3cn6, 4jc6, 4ia4, 3cll, 2b5f, 3cn5] WAFGGMIF-[3cn6, 4jc6, 1z98, 4ia4, 3cll, 2b5f, 3cn5] AFGGMIF-[3cn6, 4jc6, 1z98, 4ia4, 3cll, 2b5f, 3cn5] AWAFGGMIF-[3cn6, 4jc6, 1z98, 4ia4, 3cll, 2b5f, 3cn5] FGGMIF-[3cn6, 4jc6, 1z98, 4ia4, 3cll, 2b5f, 3cn5] GIAWAFGGMIF-[2b5f] WAFGGM-[4jc6, 3cn6, 1z98, 4ia4, 3cll, 2b5f, 3cn5] WAFGGMI-[3cn6, 4jc6, 1z98, 4ia4, 3cll, 2b5f, 3cn5] IAWAFGG-[1z98, 3cn6, 4jc6, 4ia4, 3cll, 2b5f, 3cn5]
Pred XXXXXXXXXXXAXXXXXXGISGG
accu 0.7391304347826086

3cn5 0.7391304347826086  XXXXXXXXXXXAXXXXXXGISGG
2b5f 0.7391304347826086  XXXXXXXXXXXAXXXXXXGISGG
3cll 0.7391304347826086  XXXXXXXXXXXAXXXXXXGISGG
4ia4 0.7391304347826086  XXXXXXXXXXXAXXXXXXGISGG
4jc6 0.7391304347826086  XXXXXXXXXXXAXXXXXXGISGG
3cn6 0.7391304347826086  XXXXXXXXXXXAXXXXXXGISGG
1z98 0.7391304347826086  XXXXXXXXXXXAXXXXXXGISGG


Helix:2
Orig ALYYMIMQCLGAMAGAGIV
Pred ALYYMIMQCLGAMAGAGIV
accu 0.0


Helix:3
Orig GLGAEIVGTFVLVYTVFS
 GTFVLVYTVF-[4jc6, 3cn6, 1z98, 4ia4, 3cll, 2b5f, 3cn5] TFVLVY-[1z98, 3cn6, 4jc6, 4ia4, 3cll, 2b5f, 3cn5] TFVLVYTV-[1z98, 3cn6, 4jc6, 4ia4, 3cll, 2b5f, 3cn5] VLVYTV-[1z98, 3cn6, 4jc6, 4ia4, 3cll, 2b5f, 3cn5] VLVYTVFS-[1z98, 3cn6, 4jc6, 4ia4, 3cll, 2b5f, 3cn5] GTFVLVY-[1z98, 3cn6, 4jc6, 4ia4, 3cll, 2b5f, 3cn5] VLVYTVF-[3cn6, 4jc6, 1z98, 4ia4, 3cll, 2b5f, 3cn5] LVYTVFS-[3cn6, 4jc6, 1z98, 4ia4, 3cll, 2b5f, 3cn5] TFVLVYTVFS-[4jc6, 3cn6, 1z98, 4ia4, 3cll, 2b5f, 3cn5] GTFVLVYTVFS-[2b5f] VYTVFS-[1z98, 3cn6, 4jc6, 4ia4, 3cll, 2b5f, 3cn5] FVLVYTVFS-[3cn6, 4jc6, 1z98, 4ia4, 3cll, 2b5f, 3cn5]
Pred GLGAEIVXXXXXXXXXXX
accu 0.6111111111111112

3cn5 0.6111111111111112  GLGAEIVXXXXXXXXXXX
2b5f 0.6111111111111112  GLGAEIVXXXXXXXXXXX
3cll 0.6111111111111112  GLGAEIVXXXXXXXXXXX
4ia4 0.6111111111111112  GLGAEIVXXXXXXXXXXX
4jc6 0.6111111111111112  GLGAEIVXXXXXXXXXXX
3cn6 0.6111111111111112  GLGAEIVXXXXXXXXXXX
1z98 0.6111111111111112  GLGAEIVXXXXXXXXXXX


Helix:4
Orig VPVLAPLPIGFAVFLVHLATIPI
 IGFAVF-[1z98, 3cn6, 4jc6, 4ia4, 3cll, 2b5f, 3cn5] LAPLPI-[2b5f] APLPIGFAVF-[4jc6, 3cn6, 1z98, 4ia4, 3cll, 2b5f, 3cn5] PIGFAV-[1z98, 3cn6, 4jc6, 4ia4, 3cll, 2b5f, 3cn5] PIGFAVF-[1z98, 3cn6, 4jc6, 4ia4, 3cll, 2b5f, 3cn5] PLPIGFAVF-[1z98, 3cn6, 4jc6, 4ia4, 3cll, 2b5f, 3cn5] VHLATI-[1z98, 3cn6, 4jc6, 4ia4, 3cll, 2b5f, 3cn5] APLPIGF-[1z98, 3cn6, 4jc6, 4ia4, 3cll, 2b5f, 3cn5] LAPLPIGFAVF-[2b5f]
Pred VPVXXXXXXXXXXXLXXXXXXPI
accu 0.7391304347826086

2b5f 0.7391304347826086  VPVXXXXXXXXXXXLXXXXXXPI
3cll 0.6956521739130435  VPVLXXXXXXXXXXLXXXXXXPI
4ia4 0.6956521739130435  VPVLXXXXXXXXXXLXXXXXXPI
4jc6 0.6956521739130435  VPVLXXXXXXXXXXLXXXXXXPI
3cn6 0.6956521739130435  VPVLXXXXXXXXXXLXXXXXXPI
1z98 0.6956521739130435  VPVLXXXXXXXXXXLXXXXXXPI


Helix:5
Orig HWIFWVGPFIGAALAAAY
 FWVGPFI-[1z98, 3cn6, 4jc6, 4ia4, 3cll, 2b5f, 3cn5] WIFWVGPF-[1z98, 3cn6, 4jc6, 4ia4, 3cll, 2b5f, 3cn5] FWVGPF-[1z98, 3cn6, 4jc6, 4ia4, 3cll, 2b5f, 3cn5] IFWVGPF-[1z98, 3cn6, 4jc6, 4ia4, 3cll, 2b5f, 3cn5]
Pred HXXXXXXXXXGAALAAAY
accu 0.5

3cn5 0.5  HXXXXXXXXXGAALAAAY
2b5f 0.5  HXXXXXXXXXGAALAAAY
3cll 0.5  HXXXXXXXXXGAALAAAY
4ia4 0.5  HXXXXXXXXXGAALAAAY
4jc6 0.5  HXXXXXXXXXGAALAAAY
3cn6 0.5  HXXXXXXXXXGAALAAAY
1z98 0.5  HXXXXXXXXXGAALAAAY


G6QEM8_STRPN/PF00230

Helix:0
Orig LFGEFLGTLILILLGNGVVAGVV
Pred LFGEFLGTLILILLGNGVVAGVV
accu 0.0


Helix:1
Orig GWIVITMGWGIAVAVAVFVSGKL
Pred GWIVITMGWGIAVAVAVFVSGKL
accu 0.0


Helix:2
Orig WASVLPYILAQFAGAMLGQILVW
Pred WASVLPYILAQFAGAMLGQILVW
accu 0.0


Helix:3
Orig VSNLISEILGTFVLVLTIFALGL
Pred VSNLISEILGTFVLVLTIFALGL
accu 0.0


Helix:4
Orig IGTFAVGTLIVGIGLSLGGTTGY
Pred IGTFAVGTLIVGIGLSLGGTTGY
accu 0.0


Helix:5
Orig WSYAWIPVVGPVIGAALAVLV
Pred WSYAWIPVVGPVIGAALAVLV
accu 0.0


G6HBJ0_9ACTO/PF00230

Helix:0
Orig AEGIGTFFLVLGGVGTAVLAGGF
Pred AEGIGTFFLVLGGVGTAVLAGGF
accu 0.0


Helix:1
Orig LGVALAFGLTLLVLVYVIGPVSG
Pred LGVALAFGLTLLVLVYVIGPVSG
accu 0.0


Helix:2
Orig LAGAYIVAQCLGAILAAATVWLI
Pred LAGAYIVAQCLGAILAAATVWLI
accu 0.0


Helix:3
Orig FGLGGAFLAELVLTGLLVFTVLG
Pred FGLGGAFLAELVLTGLLVFTVLG
accu 0.0


Helix:4
Orig PVGFAGIAIGFVLTVGNLVAIPI
Pred PVGFAGIAIGFVLTVGNLVAIPI
accu 0.0


Helix:5
Orig WALGQLWLFIVAPLIGALLAAAI
Pred WALGQLWLFIVAPLIGALLAAAI
accu 0.0


C7HS21_9FIRM/PF00230

Helix:0
Orig FFGTMLLILLGDGVVANVLL
Pred FFGTMLLILLGDGVVANVLL
accu 0.0


Helix:1
Orig ITFAWGLAVMIPACIFGALTGAH
Pred ITFAWGLAVMIPACIFGALTGAH
accu 0.0


Helix:2
Orig VPSYIIGQMLGAFCGAILVYILF
Pred VPSYIIGQMLGAFCGAILVYILF
accu 0.0


Helix:3
Orig LLSEIIGTFVLVFAILGFGNVAG
Pred LLSEIIGTFVLVFAILGFGNVAG
accu 0.0


Helix:4
Orig YVFGLIVSIGMSLGGLTGYAINP
Pred YVFGLIVSIGMSLGGLTGYAINP
accu 0.0


Helix:5
Orig PNWGYSWIPVVGPIIGGILAVPV
Pred PNWGYSWIPVVGPIIGGILAVPV
accu 0.0


B8LVJ4_TALSN/PF00230

Helix:0
Orig LAESLGVFVQLTLGFCGDLAVTL
Pred LAESLGVFVQLTLGFCGDLAVTL
accu 0.0


Helix:1
Orig AIYICGGISGAHLNPAITIMLWF
Pred AIYICGGISGAHLNPAITIMLWF
accu 0.0


Helix:2
Orig FLAQFVGAFCAALVSYGVYYRAI
Pred FLAQFVGAFCAALVSYGVYYRAI
accu 0.0


Helix:3
Orig AATAFFNEFLGMAILSIIILALG
Pred AATAFFNEFLGMAILSIIILALG
accu 0.0


Helix:4
Orig ALIIGLVIVCMDMCFAFQTGAAF
Pred ALIIGLVIVCMDMCFAFQTGAAF
accu 0.0


Helix:5
Orig YWFYGPFAASVTGSFLGAFL
Pred YWFYGPFAASVTGSFLGAFL
accu 0.0


A7IHS0_XANP2/PF00230

Helix:0
Orig VLVLFGCGSAVLTGYGSAPIGML
Pred VLVLFGCGSAVLTGYGSAPIGML
accu 0.0


Helix:1
Orig YGIGHVSGCHINPAVTIGVWAAG
Pred YGIGHVSGCHINPAVTIGVWAAG
accu 0.0


Helix:2
Orig VPMYIVAQVLGGIAGAAILFVIA
Pred VPMYIVAQVLGGIAGAAILFVIA
accu 0.0


Helix:3
Orig GYGLGAAIVAELVGTFVFLVVIL
Pred GYGLGAAIVAELVGTFVFLVVIL
accu 0.0


Helix:4
Orig GLAIGLSLVMIHIVFIPVTGVSV
Pred GLAIGLSLVMIHIVFIPVTGVSV
accu 0.0


Helix:5
Orig LWLFIVVPLVGAYLAGLL
Pred LWLFIVVPLVGAYLAGLL
accu 0.0


Q32A93_SHIDS/PF00230

Helix:0
Orig IAEFLGTGLLIFFGVGCVAALKV
 FLGTGLLI-[1fx8, 1ldi, 1ldf, 1lda] IFFGVGC-[1fx8, 1ldi, 1ldf, 1lda] GTGLLIFFGV-[1fx8, 1ldi, 1ldf, 1lda] LGTGLLIFFGV-[1fx8, 1ldi, 1ldf, 1lda] IAEFLGTGLLIFFGV-[1fx8, 1ldi, 1ldf, 1lda] LLIFFGVGC-[1fx8, 1ldi, 1ldf, 1lda] AEFLGTGLLI-[1fx8, 1ldi, 1ldf, 1lda] GLLIFF-[1fx8, 1ldi, 1ldf, 1lda] FLGTGLLIFFGVGC-[1fx8, 1ldi, 1ldf, 1lda] IAEFLGTGLLIFFGVGC-[1fx8, 1ldi, 1ldf, 1lda] EFLGTGLLI-[1fx8, 1ldi, 1ldf, 1lda] LLIFFG-[1fx8, 1ldi, 1ldf, 1lda] IAEFLGTGLLI-[1fx8, 1ldi, 1ldf, 1lda] AEFLGTGLLIFFGVGC-[1fx8, 1ldi, 1ldf, 1lda] FFGVGC-[1fx8, 1ldi, 1ldf, 1lda] AEFLGTGLLIFFGV-[1fx8, 1ldi, 1ldf, 1lda] LIFFGVGC-[1fx8, 1ldi, 1ldf, 1lda] TGLLIFFGVGC-[1fx8, 1ldi, 1ldf, 1lda] LGTGLLIFFGVGC-[1fx8, 1ldi, 1ldf, 1lda] TGLLIFFGV-[1fx8, 1ldi, 1ldf, 1lda] TGLLIF-[1fx8, 1ldi, 1ldf, 1lda] EFLGTG-[1fx8, 1ldi, 1ldf, 1lda] GTGLLIFFGVGC-[1fx8, 1ldi, 1ldf, 1lda] EFLGTGLLIFFGV-[1fx8, 1ldi, 1ldf, 1lda] EFLGTGLLIFFGVGC-[1fx8, 1ldi, 1ldf, 1lda] GLLIFFG-[1fx8, 1ldi, 1ldf, 1lda]
Pred XXXXXXXXXXXXXXXXXVAALKV
accu 0.7391304347826086

1lda 0.7391304347826086  XXXXXXXXXXXXXXXXXVAALKV
1ldf 0.7391304347826086  XXXXXXXXXXXXXXXXXVAALKV
1ldi 0.7391304347826086  XXXXXXXXXXXXXXXXXVAALKV
1fx8 0.7391304347826086  XXXXXXXXXXXXXXXXXVAALKV


Helix:1
Orig ISVIWGLGVAMAIYLTAGVSGAH
 GVAMAI-[1fx8, 1ldi, 1ldf, 1lda] WGLGVAM-[1fx8, 1ldi, 1lda] GVAMAIY-[1fx8, 1ldi, 1ldf, 1lda] LGVAMAIY-[1fx8, 1ldi, 1ldf, 1lda] WGLGVAMAIY-[1fx8, 1ldi, 1lda] WGLGVAMAIYLT-[1fx8, 1ldi, 1lda] WGLGVAMAIYL-[1fx8, 1ldi, 1lda] LGVAMAIYLTA-[1fx8, 1ldi, 1ldf, 1lda] WGLGVAMA-[1fx8, 1ldi, 1lda] MAIYLTA-[1fx8, 1ldi, 1ldf, 1lda] SVIXGLGVAMAIYLTA-[1fx8, 1ldi, 1ldf, 1lda] VIXGLGVAMAIYLT-[1fx8, 1ldi, 1ldf, 1lda] AIYLTA-[1fx8, 1ldi, 1ldf, 1lda] MAIYLT-[1fx8, 1ldi, 1ldf, 1lda] WGLGVA-[1fx8, 1ldi, 1lda] VAMAIY-[1fx8, 1ldi, 1ldf, 1lda] GLGVAM-[1fx8, 1ldi, 1ldf, 1lda] SVIXGLGVAMAIYLT-[1fx8, 1ldi, 1ldf, 1lda] SVIXGLGVAMAIY-[1fx8, 1ldi, 1ldf, 1lda] SVIXGLGVAMAIYL-[1fx8, 1ldi, 1ldf, 1lda]
Pred IXXXXXXXXXXXXXXXXGVSGAH
accu 0.6956521739130435

1lda 0.6956521739130435  IXXXXXXXXXXXXXXXXGVSGAH
1ldf 0.6956521739130435  IXXXXXXXXXXXXXXXXGVSGAH
1ldi 0.6956521739130435  IXXXXXXXXXXXXXXXXGVSGAH
1fx8 0.6956521739130435  IXXXXXXXXXXXXXXXXGVSGAH


Helix:2
Orig IPFIVSQVAGAFCAAALVYGLYY
 VSQVAGAFCAAALXY-[1lda] IPFIVSQVAGAF-[1fx8, 1ldi, 1ldf, 1lda] AFCAAALVYGL-[1lda] IPFIVSQV-[1fx8, 1ldi, 1ldf, 1lda] SQVAGAFCAAALV-[1fx8, 1ldi, 1ldf, 1lda] PFIVSQVAGAFC-[1fx8, 1ldi, 1ldf, 1lda] IPFIVSQVAXAFCAAA-[1fx8, 1ldi, 1ldf, 1lda] IPFIVSQVAXAFCA-[1fx8, 1ldi, 1ldf, 1lda] CAAALVY-[1lda] CAAALV-[1fx8, 1ldi, 1ldf, 1lda] CAAALVYG-[1lda] FCAAALVYGL-[1lda] GAFCAAALVYG-[1lda] FIVSQVA-[1fx8, 1ldi, 1ldf, 1lda] GAFCAAA-[1fx8, 1ldi, 1ldf, 1lda] SQVAGAFCA-[1fx8, 1ldi, 1ldf, 1lda] PFIVSQVAXAFCAAA-[1fx8, 1ldi, 1ldf, 1lda] QVAGAFCAAALVYG-[1lda] IPFIVSQVAXAFCAA-[1fx8, 1ldi, 1ldf, 1lda] AGAFCA-[1fx8, 1ldi, 1ldf, 1lda] SQVAGA-[1fx8, 1ldi, 1ldf, 1lda] FIVSQVAGAFCA-[1fx8, 1ldi, 1ldf, 1lda] SQVAGAFCAAALVY-[1lda] IPFIVSQVAGAFC-[1fx8, 1ldi, 1ldf, 1lda] VSQVAXAFCAAALVYG-[1lda] IPFIVSQVAGAFCAAAL-[1fx8, 1ldi, 1ldf, 1lda] SQVAGAFCAAALVYG-[1lda] PFIVSQV-[1fx8, 1ldi, 1ldf, 1lda] QVAGAFCAAALV-[1fx8, 1ldi, 1ldf, 1lda] GAFCAA-[1fx8, 1ldi, 1ldf, 1lda] FIVSQVAGAFCAAALVY-[1lda] SQVAGAFCAA-[1fx8, 1ldi, 1ldf, 1lda] PFIVSQVAGAFCAA-[1fx8, 1ldi, 1ldf, 1lda] VSQVAG-[1fx8, 1ldi, 1ldf, 1lda] VSQVAGAF-[1fx8, 1ldi, 1ldf, 1lda] VAGAFC-[1fx8, 1ldi, 1ldf, 1lda] FCAAALV-[1fx8, 1ldi, 1ldf, 1lda] FIVSQVAXAFCAAA-[1fx8, 1ldi, 1ldf, 1lda] FCAAALVY-[1lda] CAAALVYGL-[1lda] SQVAGAF-[1fx8, 1ldi, 1ldf, 1lda] VSQVAGAFC-[1fx8, 1ldi, 1ldf, 1lda] SQVAGAFCAAAL-[1fx8, 1ldi, 1ldf, 1lda] IVSQVAGAFCAAALVY-[1lda] IVSQVA-[1fx8, 1ldi, 1ldf, 1lda] FIVSQV-[1fx8, 1ldi, 1ldf, 1lda] FIVSQVAGAF-[1fx8, 1ldi, 1ldf, 1lda] PFIVSQVXGAFCA-[1fx8, 1ldi, 1ldf, 1lda] AFCAAA-[1fx8, 1ldi, 1ldf, 1lda] FCAAAL-[1fx8, 1ldi, 1ldf, 1lda] FIVSQVAGAFCAAXL-[1fx8, 1ldi, 1ldf, 1lda] FIVSQVAGAFCAA-[1fx8, 1ldi, 1ldf, 1lda] PXIVSQVAGAFCAAAL-[1fx8, 1ldi, 1ldf, 1lda] ALVYGL-[1lda] FIVSQVAGAFC-[1fx8, 1ldi, 1ldf, 1lda] IVSQVAGAF-[1fx8, 1ldi, 1ldf, 1lda] VAGAFCAAALVYG-[1lda] AFCAAALVY-[1lda] PFIVSQVAGAFCAAALV-[1fx8, 1ldi, 1ldf, 1lda] IVSQVAGAFCAAALV-[1fx8, 1ldi, 1ldf, 1lda] SQVAGAFCAAALVYGL-[1lda] PFIVSQVA-[1fx8, 1ldi, 1ldf, 1lda] QVAGAFCAAALVYGL-[1lda] PFIVSQVAGAF-[1fx8, 1ldi, 1ldf, 1lda] SQVAGAFC-[1fx8, 1ldi, 1ldf, 1lda] IVSQVAGAFC-[1fx8, 1ldi, 1ldf, 1lda] VSQVAGAFCAAXLVYGL-[1lda] VAGAFCAAALV-[1fx8, 1ldi, 1ldf, 1lda] IPFIVSQVAG-[1fx8, 1ldi, 1ldf, 1lda] FIVSQVAGAFCAAALV-[1fx8, 1ldi, 1ldf, 1lda] FIVSQVAG-[1fx8, 1ldi, 1ldf, 1lda] VSQVAGAFCAAALV-[1fx8, 1ldi, 1ldf, 1lda] IVSQVAGAFCAAALVYG-[1lda] IPFIVS-[1fx8, 1ldi, 1ldf, 1lda]
Pred XXXXXXXXXXXXXXXXXXXXXYY
accu 0.9130434782608695

1lda 0.9130434782608695  XXXXXXXXXXXXXXXXXXXXXYY
1ldf 0.782608695652174  XXXXXXXXXXXXXXXXXXYGLYY
1ldi 0.782608695652174  XXXXXXXXXXXXXXXXXXYGLYY
1fx8 0.782608695652174  XXXXXXXXXXXXXXXXXXYGLYY


Helix:3
Orig INFMQAFAVEMVITAILMGLILA
 VITAILM-[1fx8, 1ldi, 1ldf, 1lda] ITAILM-[1fx8, 1ldi, 1ldf, 1lda] FAVEMVIT-[1fx8, 1ldi, 1lda] MVITAILMGL-[1fx8, 1ldi, 1ldf, 1lda] FAVEMVITAI-[1fx8, 1ldi, 1lda] MVITAILMGLIL-[1fx8, 1ldi, 1ldf, 1lda] EMVITAI-[1fx8, 1ldi, 1ldf, 1lda] EMVITAILMGLIL-[1fx8, 1ldi, 1ldf, 1lda] MVITAILMGLI-[1fx8, 1ldi, 1ldf, 1lda] ITAILMGLILA-[1fx8, 1ldi, 1ldf, 1lda] AVEMVITAIXMGLI-[1fx8, 1ldi, 1ldf, 1lda] VEMVITAILMGLXLA-[1fx8, 1ldi, 1ldf, 1lda] MVITAILMGLILA-[1fx8, 1ldi, 1ldf, 1lda] AVEMVITAILMGLIL-[1fx8, 1ldi, 1ldf, 1lda] FAVEMVITAILMGL-[1fx8, 1ldi, 1lda] EMVITA-[1fx8, 1ldi, 1ldf, 1lda] ILMGLILA-[1fx8, 1ldi, 1ldf, 1lda] FAVEMVITAILMGLILA-[1fx8, 1ldi, 1lda] EMVITAILMGLILA-[1fx8, 1ldi, 1ldf, 1lda] AVEMVITAI-[1fx8, 1ldi, 1ldf, 1lda] MVITAIL-[1fx8, 1ldi, 1ldf, 1lda] FAVEMVITAILMG-[1fx8, 1ldi, 1lda] MGLILA-[1fx8, 1ldi, 1ldf, 1lda] EMVITAILMG-[1fx8, 1ldi, 1ldf, 1lda] FAVEMVITAILM-[1fx8, 1ldi, 1lda] VITAILMGLILA-[1fx8, 1ldi, 1ldf, 1lda] AVEMVITAILMG-[1fx8, 1ldi, 1ldf, 1lda] EMVITAILMGLI-[1fx8, 1ldi, 1ldf, 1lda] VEMVITAILMG-[1fx8, 1ldi, 1ldf, 1lda] VEMVIXAILMGLIL-[1fx8, 1ldi, 1ldf, 1lda] FAVEMVITAILMGLI-[1fx8, 1ldi, 1lda] EMVITAILM-[1fx8, 1ldi, 1ldf, 1lda] AVEMVI-[1fx8, 1ldi, 1ldf, 1lda] FAVEMVITAILMGLIL-[1fx8, 1ldi, 1lda] AILMGL-[1fx8, 1ldi, 1ldf, 1lda] ILMGLI-[1fx8, 1ldi, 1ldf, 1lda] MVITAILM-[1fx8, 1ldi, 1ldf, 1lda] AVEMVITAIL-[1fx8, 1ldi, 1ldf, 1lda] AVEMVITAILMGLILA-[1fx8, 1ldi, 1ldf, 1lda] AVEMVIT-[1fx8, 1ldi, 1ldf, 1lda] TAILMGLILA-[1fx8, 1ldi, 1ldf, 1lda] VITAILMGLIL-[1fx8, 1ldi, 1ldf, 1lda] VEMVITAILMGL-[1fx8, 1ldi, 1ldf, 1lda] VEMVITAILM-[1fx8, 1ldi, 1ldf, 1lda] FAVEMVI-[1fx8, 1ldi, 1lda] ITAILMGLI-[1fx8, 1ldi, 1ldf, 1lda] VEMVIT-[1fx8, 1ldi, 1ldf, 1lda] VITAILMGLI-[1fx8, 1ldi, 1ldf, 1lda] MVITAI-[1fx8, 1ldi, 1ldf, 1lda]
Pred INFMQAXXXXXXXXXXXXXXXXX
accu 0.7391304347826086

1lda 0.7391304347826086  INFMQAXXXXXXXXXXXXXXXXX
1ldi 0.7391304347826086  INFMQAXXXXXXXXXXXXXXXXX
1fx8 0.7391304347826086  INFMQAXXXXXXXXXXXXXXXXX


Helix:4
Orig LAPLLIGLLIAVIGASMGPLTGF
 LIGLLIAVIG-[1fx8, 1ldi, 1ldf, 1lda] PLLIGLLIAVIGAS-[1fx8, 1ldi, 1ldf, 1lda] VIGASM-[1fx8, 1ldi, 1ldf, 1lda] AVIGASMG-[1fx8, 1ldi, 1ldf, 1lda] LLIAVI-[1fx8, 1ldi, 1ldf, 1lda] AXLLIGLLIAVIG-[1fx8, 1ldi, 1ldf, 1lda] LLIGLLIAVIGA-[1fx8, 1ldi, 1ldf, 1lda] APLLIGLLIAVXGASMG-[1fx8, 1ldi, 1lda] PLLIGLLIAVIGA-[1fx8, 1ldi, 1ldf, 1lda] APLLIGLLIAVIGASM-[1fx8, 1ldi, 1ldf, 1lda] PLLIGLLI-[1fx8, 1ldi, 1ldf, 1lda] IGLLIAVIGASM-[1fx8, 1ldi, 1ldf, 1lda] GLLIAVIGASM-[1fx8, 1ldi, 1ldf, 1lda] AXLLIGLLIAVIGAS-[1fx8, 1ldi, 1ldf, 1lda] LLIGLLIAVIGASM-[1fx8, 1ldi, 1ldf, 1lda] LIXLLIAVIGASM-[1fx8, 1ldi, 1ldf, 1lda] APLLIGLLIAVIGA-[1fx8, 1ldi, 1ldf, 1lda] LXIGLLIAVIGASMG-[1fx8, 1ldi, 1ldf, 1lda] IAVIGA-[1fx8, 1ldi, 1ldf, 1lda] LIAVIGASM-[1fx8, 1ldi, 1ldf, 1lda] GLLIAV-[1fx8, 1ldi, 1ldf, 1lda] IAVIGASM-[1fx8, 1ldi, 1ldf, 1lda] LLIGLLXAVIGAS-[1fx8, 1ldi, 1ldf, 1lda] PLLIGLLIAV-[1fx8, 1ldi, 1ldf, 1lda] VIGASMG-[1fx8, 1ldi, 1ldf, 1lda] APLLIGLLI-[1fx8, 1ldi, 1ldf, 1lda] LIAVIGASMG-[1fx8, 1ldi, 1ldf, 1lda] LIGLLIAVIGASMG-[1fx8, 1ldi, 1ldf, 1lda] IGASMG-[1fx8, 1ldi, 1ldf, 1lda] AVIGASM-[1fx8, 1ldi, 1ldf, 1lda] PLLIGLLIAVIG-[1fx8, 1ldi, 1ldf, 1lda] PLLIGLLIAVIGASM-[1fx8, 1ldi, 1ldf, 1lda] PLLIGLLIAVIGASMG-[1fx8, 1ldi, 1ldf, 1lda] IAVIGAS-[1fx8, 1ldi, 1ldf, 1lda] IGLLIAVIGASMG-[1fx8, 1ldi, 1ldf, 1lda]
Pred LXXXXXXXXXXXXXXXXXPLTGF
accu 0.7391304347826086

1lda 0.7391304347826086  LXXXXXXXXXXXXXXXXXPLTGF
1ldf 0.7391304347826086  LXXXXXXXXXXXXXXXXXPLTGF
1ldi 0.7391304347826086  LXXXXXXXXXXXXXXXXXPLTGF
1fx8 0.7391304347826086  LXXXXXXXXXXXXXXXXXPLTGF


Helix:5
Orig IPYFLVPLFGPIVGAIVGAF
 PLFGPIVGAIVGAF-[1fx8, 1ldi, 1ldf, 1lda] VPLFGPIVGAIVGAF-[1fx8, 1ldi, 1ldf, 1lda] IVGAIVGAF-[1fx8, 1ldi, 1ldf, 1lda] LVPLFGPI-[1fx8, 1ldi, 1ldf, 1lda] PIVGAIVGAF-[1fx8, 1ldi, 1ldf, 1lda] VPLFGPI-[1fx8, 1ldi, 1ldf, 1lda] LVPLFGPIVGAIVGAF-[1fx8, 1ldi, 1ldf, 1lda] AIVGAF-[1fx8, 1ldi, 1ldf, 1lda] LVPLFGP-[1fx8, 1ldi, 1ldf, 1lda] FGPIVGAI-[1fx8, 1ldi, 1ldf, 1lda] PLFGPIVGAI-[1fx8, 1ldi, 1ldf, 1lda] LFGPIVGAIVXAF-[1fx8, 1ldi, 1ldf, 1lda] LVPLFG-[1fx8, 1ldi, 1ldf, 1lda] VPLFGP-[1fx8, 1ldi, 1ldf, 1lda]
Pred IPYFXXXXXXXXXXXXXXXX
accu 0.8

1lda 0.8  IPYFXXXXXXXXXXXXXXXX
1ldf 0.8  IPYFXXXXXXXXXXXXXXXX
1ldi 0.8  IPYFXXXXXXXXXXXXXXXX
1fx8 0.8  IPYFXXXXXXXXXXXXXXXX


YI7H_SCHPO/PF00230

Helix:0
Orig AEFLGTLVLVVFGVGSNLQATVT
Pred AEFLGTLVLVVFGVGSNLQATVT
accu 0.0


Helix:1
Orig LSFAWGFGCMLGVYIAGGISGGH
Pred LSFAWGFGCMLGVYIAGGISGGH
accu 0.0


Helix:2
Orig PIYIFFQIWGAFFGGALAYGYHW
Pred PIYIFFQIWGAFFGGALAYGYHW
accu 0.0


Helix:3
Orig AFFDEFIGTAVLVGCLFAIL
Pred AFFDEFIGTAVLVGCLFAIL
accu 0.0


Helix:4
Orig AFIVGLLIAAIGMALGYQTSFTL
Pred AFIVGLLIAAIGMALGYQTSFTL
accu 0.0


Helix:5
Orig YHWWWTWGAWGGTIGGGIAGGLI
Pred YHWWWTWGAWGGTIGGGIAGGLI
accu 0.0


B7KZ33_METC4/PF00230

Helix:0
Orig FFGTFWLTFGGCGAAVLSAA
 FGTFWL-[2o9d, 2o9e, 2abm, 2o9f, 2o9g, 3llq, 1rc2, 3nka, 3nkc, 3nk5]
Pred FXXXXXXTFGGCGAAVLSAA
accu 0.3

3nk5 0.3  FXXXXXXTFGGCGAAVLSAA
3nkc 0.3  FXXXXXXTFGGCGAAVLSAA
3nka 0.3  FXXXXXXTFGGCGAAVLSAA
1rc2 0.3  FXXXXXXTFGGCGAAVLSAA
3llq 0.3  FXXXXXXTFGGCGAAVLSAA
2o9g 0.3  FXXXXXXTFGGCGAAVLSAA
2o9f 0.3  FXXXXXXTFGGCGAAVLSAA
2abm 0.3  FXXXXXXTFGGCGAAVLSAA
2o9e 0.3  FXXXXXXTFGGCGAAVLSAA
2o9d 0.3  FXXXXXXTFGGCGAAVLSAA


Helix:1
Orig GVAFAFGFTVLTMAYAVGHISGG
 TVLTMA-[2o9d, 2o9e, 2abm, 2o9f, 2o9g, 3llq, 1rc2, 3nka, 3nkc, 3nk5]
Pred GVAFAFGFXXXXXXYAVGHISGG
accu 0.2608695652173913

3nk5 0.2608695652173913  GVAFAFGFXXXXXXYAVGHISGG
3nkc 0.2608695652173913  GVAFAFGFXXXXXXYAVGHISGG
3nka 0.2608695652173913  GVAFAFGFXXXXXXYAVGHISGG
1rc2 0.2608695652173913  GVAFAFGFXXXXXXYAVGHISGG
3llq 0.2608695652173913  GVAFAFGFXXXXXXYAVGHISGG
2o9g 0.2608695652173913  GVAFAFGFXXXXXXYAVGHISGG
2o9f 0.2608695652173913  GVAFAFGFXXXXXXYAVGHISGG
2abm 0.2608695652173913  GVAFAFGFXXXXXXYAVGHISGG
2o9e 0.2608695652173913  GVAFAFGFXXXXXXYAVGHISGG
2o9d 0.2608695652173913  GVAFAFGFXXXXXXYAVGHISGG


Helix:2
Orig VLPYVIAQVIGASVAAFALYTIA
Pred VLPYVIAQVIGASVAAFALYTIA
accu 0.0


Helix:3
Orig YGLAACLITEVLTTFIFLFIIVG
Pred YGLAACLITEVLTTFIFLFIIVG
accu 0.0


Helix:4
Orig AAGFAGIPIGFALVLIHLISIPV
Pred AAGFAGIPIGFALVLIHLISIPV
accu 0.0


Helix:5
Orig EYIAQLWVFWLAPIAGAIAAGVV
Pred EYIAQLWVFWLAPIAGAIAAGVV
accu 0.0


C8KJQ6_STAAU/PF00230

Helix:0
Orig LAEFLGTAILILFGGGVCANVNL
Pred LAEFLGTAILILFGGGVCANVNL
accu 0.0


Helix:1
Orig VITAGWGLAVTMGVFAVGQFSGA
Pred VITAGWGLAVTMGVFAVGQFSGA
accu 0.0


Helix:2
Orig LVPGYIVAQMLGAIVGATIVWLM
Pred LVPGYIVAQMLGAIVGATIVWLM
accu 0.0


Helix:3
Orig FANFLSEIIGTMALTLGILFIGV
Pred FANFLSEIIGTMALTLGILFIGV
accu 0.0


Helix:4
Orig LIVGALIVAIGLSLGGATGYAIN
Pred LIVGALIVAIGLSLGGATGYAIN
accu 0.0


Helix:5
Orig GSNWSYAIVPILGPIAGGLLGAV
Pred GSNWSYAIVPILGPIAGGLLGAV
accu 0.0


C7P2T2_HALMD/PF01036

Helix:0
Orig LWVGTAGMFLGMLYFIARGWSVS
Pred LWVGTAGMFLGMLYFIARGWSVS
accu 0.0


Helix:1
Orig FYIATIMIAAIAFVNYLSMALGF
Pred FYIATIMIAAIAFVNYLSMALGF
accu 0.0


Helix:2
Orig YWARYTDWLFTTPLLLYDLALLA
Pred YWARYTDWLFTTPLLLYDLALLA
accu 0.0


Helix:3
Orig IYSLVGLDVLMIGTGALATLSAG
Pred IYSLVGLDVLMIGTGALATLSAG
accu 0.0


Helix:4
Orig RLVWWGISTGFLLVLLYFLFSNL
Pred RLVWWGISTGFLLVLLYFLFSNL
accu 0.0


Helix:5
Orig NLVLVLWLVYPVLWLVGTEGLGL
Pred NLVLVLWLVYPVLWLVGTEGLGL
accu 0.0


B7FVY0_PHATC/PF00230

Helix:0
Orig AEAFGTFLIVNIGTGAVMSAIFA
Pred AEAFGTFLIVNIGTGAVMSAIFA
accu 0.0


Helix:1
Orig AVVWVIAVTVAISATGSISGAHL
Pred AVVWVIAVTVAISATGSISGAHL
accu 0.0


Helix:2
Orig VLPYILAQVCGSVLGSAANFFLY
Pred VLPYILAQVCGSVLGSAANFFLY
accu 0.0


Helix:3
Orig ITVTQAFFAEALGTALLAGVIFA
Pred ITVTQAFFAEALGTALLAGVIFA
accu 0.0


Helix:4
Orig GGLVPPLIGLTVGALVCVVAPLT
Pred GGLVPPLIGLTVGALVCVVAPLT
accu 0.0


Helix:5
Orig VAFRGSWLYILAPMVGAPVGAAF
Pred VAFRGSWLYILAPMVGAPVGAAF
accu 0.0


G5BDC8_HETGA/PF00230

Helix:0
Orig LAEFLGVFVLLLLTQGAVAQAVT
Pred LAEFLGVFVLLLLTQGAVAQAVT
accu 0.0


Helix:1
Orig TMFLAGSLSVTIAIYVAGNVSGA
Pred TMFLAGSLSVTIAIYVAGNVSGA
accu 0.0


Helix:2
Orig LPIYCLVQLLAAFCASGATYILY
Pred LPIYCLVQLLAAFCASGATYILY
accu 0.0


Helix:3
Orig GFLDQVIGTAMLIVGLLAIL
Pred GFLDQVIGTAMLIVGLLAIL
accu 0.0


Helix:4
Orig VPAGLEPVVVGLLILVLGLSMGV
Pred VPAGLEPVVVGLLILVLGLSMGV
accu 0.0


Helix:5
Orig GWWWVPVVAPLVGATLGTGT
Pred GWWWVPVVAPLVGATLGTGT
accu 0.0


H7I2F1_STRPN/PF00230

Helix:0
Orig YATEFLGTAILIILGNGAV
Pred YATEFLGTAILIILGNGAV
accu 0.0


Helix:1
Orig WIVIAVGYGMGVMIPALMFGNVS
Pred WIVIAVGYGMGVMIPALMFGNVS
accu 0.0


Helix:2
Orig AFTLGLAVSGLFPWAQVVPYIIA
Pred AFTLGLAVSGLFPWAQVVPYIIA
accu 0.0


Helix:3
Orig INEFVGSFVLFFAALGLTKNFFG
Pred INEFVGSFVLFFAALGLTKNFFG
accu 0.0


Helix:4
Orig ASGLSVAHLALGFLVMALVTSLG
Pred ASGLSVAHLALGFLVMALVTSLG
accu 0.0


Helix:5
Orig WYSWVPVVAPIVAAIAAVAV
Pred WYSWVPVVAPIVAAIAAVAV
accu 0.0


F9E6H7_STRSA/PF00230


B2PVN0_PROST/PF00230

Helix:0
Orig ISEFLGTALIVFFGLGCVAAVRI
Pred ISEFLGTALIVFFGLGCVAAVRI
accu 0.0


Helix:1
Orig ISIIWGFGVALAVYLTAGISGAH
Pred ISIIWGFGVALAVYLTAGISGAH
accu 0.0


Helix:2
Orig VAPYIVAQMLGGFFAAALVYAMY
Pred VAPYIVAQMLGGFFAAALVYAMY
accu 0.0


Helix:3
Orig AFFIEVVIAAILLCLILAL
Pred AFFIEVVIAAILLCLILAL
accu 0.0


Helix:4
Orig LAPLLIGILIAVIGGSFGPLTGF
Pred LAPLLIGILIAVIGGSFGPLTGF
accu 0.0


Helix:5
Orig IPYFLVPLIAPIVGALIGAF
Pred IPYFLVPLIAPIVGALIGAF
accu 0.0


E9Y797_ECOLX/PF00230

Helix:0
Orig IAEFLGTGLLIFFGVGCVAALKV
 FLGTGLLI-[1fx8, 1ldi, 1ldf, 1lda] IFFGVGC-[1fx8, 1ldi, 1ldf, 1lda] GTGLLIFFGV-[1fx8, 1ldi, 1ldf, 1lda] LGTGLLIFFGV-[1fx8, 1ldi, 1ldf, 1lda] IAEFLGTGLLIFFGV-[1fx8, 1ldi, 1ldf, 1lda] LLIFFGVGC-[1fx8, 1ldi, 1ldf, 1lda] AEFLGTGLLI-[1fx8, 1ldi, 1ldf, 1lda] GLLIFF-[1fx8, 1ldi, 1ldf, 1lda] FLGTGLLIFFGVGC-[1fx8, 1ldi, 1ldf, 1lda] IAEFLGTGLLIFFGVGC-[1fx8, 1ldi, 1ldf, 1lda] EFLGTGLLI-[1fx8, 1ldi, 1ldf, 1lda] LLIFFG-[1fx8, 1ldi, 1ldf, 1lda] IAEFLGTGLLI-[1fx8, 1ldi, 1ldf, 1lda] AEFLGTGLLIFFGVGC-[1fx8, 1ldi, 1ldf, 1lda] FFGVGC-[1fx8, 1ldi, 1ldf, 1lda] AEFLGTGLLIFFGV-[1fx8, 1ldi, 1ldf, 1lda] LIFFGVGC-[1fx8, 1ldi, 1ldf, 1lda] TGLLIFFGVGC-[1fx8, 1ldi, 1ldf, 1lda] LGTGLLIFFGVGC-[1fx8, 1ldi, 1ldf, 1lda] TGLLIFFGV-[1fx8, 1ldi, 1ldf, 1lda] TGLLIF-[1fx8, 1ldi, 1ldf, 1lda] EFLGTG-[1fx8, 1ldi, 1ldf, 1lda] GTGLLIFFGVGC-[1fx8, 1ldi, 1ldf, 1lda] EFLGTGLLIFFGV-[1fx8, 1ldi, 1ldf, 1lda] EFLGTGLLIFFGVGC-[1fx8, 1ldi, 1ldf, 1lda] GLLIFFG-[1fx8, 1ldi, 1ldf, 1lda]
Pred XXXXXXXXXXXXXXXXXVAALKV
accu 0.7391304347826086

1lda 0.7391304347826086  XXXXXXXXXXXXXXXXXVAALKV
1ldf 0.7391304347826086  XXXXXXXXXXXXXXXXXVAALKV
1ldi 0.7391304347826086  XXXXXXXXXXXXXXXXXVAALKV
1fx8 0.7391304347826086  XXXXXXXXXXXXXXXXXVAALKV


Helix:1
Orig ISVIWGLGVAMAIYLTAGVSGAH
 GVAMAI-[1fx8, 1ldi, 1ldf, 1lda] WGLGVAM-[1fx8, 1ldi, 1lda] GVAMAIY-[1fx8, 1ldi, 1ldf, 1lda] LGVAMAIY-[1fx8, 1ldi, 1ldf, 1lda] WGLGVAMAIY-[1fx8, 1ldi, 1lda] WGLGVAMAIYLT-[1fx8, 1ldi, 1lda] WGLGVAMAIYL-[1fx8, 1ldi, 1lda] LGVAMAIYLTA-[1fx8, 1ldi, 1ldf, 1lda] WGLGVAMA-[1fx8, 1ldi, 1lda] MAIYLTA-[1fx8, 1ldi, 1ldf, 1lda] SVIXGLGVAMAIYLTA-[1fx8, 1ldi, 1ldf, 1lda] VIXGLGVAMAIYLT-[1fx8, 1ldi, 1ldf, 1lda] AIYLTA-[1fx8, 1ldi, 1ldf, 1lda] MAIYLT-[1fx8, 1ldi, 1ldf, 1lda] WGLGVA-[1fx8, 1ldi, 1lda] VAMAIY-[1fx8, 1ldi, 1ldf, 1lda] GLGVAM-[1fx8, 1ldi, 1ldf, 1lda] SVIXGLGVAMAIYLT-[1fx8, 1ldi, 1ldf, 1lda] SVIXGLGVAMAIY-[1fx8, 1ldi, 1ldf, 1lda] SVIXGLGVAMAIYL-[1fx8, 1ldi, 1ldf, 1lda]
Pred IXXXXXXXXXXXXXXXXGVSGAH
accu 0.6956521739130435

1lda 0.6956521739130435  IXXXXXXXXXXXXXXXXGVSGAH
1ldf 0.6956521739130435  IXXXXXXXXXXXXXXXXGVSGAH
1ldi 0.6956521739130435  IXXXXXXXXXXXXXXXXGVSGAH
1fx8 0.6956521739130435  IXXXXXXXXXXXXXXXXGVSGAH


Helix:2
Orig IPFIVSQVAGAFCAAALVYGLYY
 VSQVAGAFCAAALXY-[1lda] IPFIVSQVAGAF-[1fx8, 1ldi, 1ldf, 1lda] AFCAAALVYGL-[1lda] IPFIVSQV-[1fx8, 1ldi, 1ldf, 1lda] SQVAGAFCAAALV-[1fx8, 1ldi, 1ldf, 1lda] PFIVSQVAGAFC-[1fx8, 1ldi, 1ldf, 1lda] IPFIVSQVAXAFCAAA-[1fx8, 1ldi, 1ldf, 1lda] IPFIVSQVAXAFCA-[1fx8, 1ldi, 1ldf, 1lda] CAAALVY-[1lda] CAAALV-[1fx8, 1ldi, 1ldf, 1lda] CAAALVYG-[1lda] FCAAALVYGL-[1lda] GAFCAAALVYG-[1lda] FIVSQVA-[1fx8, 1ldi, 1ldf, 1lda] GAFCAAA-[1fx8, 1ldi, 1ldf, 1lda] SQVAGAFCA-[1fx8, 1ldi, 1ldf, 1lda] PFIVSQVAXAFCAAA-[1fx8, 1ldi, 1ldf, 1lda] QVAGAFCAAALVYG-[1lda] IPFIVSQVAXAFCAA-[1fx8, 1ldi, 1ldf, 1lda] AGAFCA-[1fx8, 1ldi, 1ldf, 1lda] SQVAGA-[1fx8, 1ldi, 1ldf, 1lda] FIVSQVAGAFCA-[1fx8, 1ldi, 1ldf, 1lda] SQVAGAFCAAALVY-[1lda] IPFIVSQVAGAFC-[1fx8, 1ldi, 1ldf, 1lda] VSQVAXAFCAAALVYG-[1lda] IPFIVSQVAGAFCAAAL-[1fx8, 1ldi, 1ldf, 1lda] SQVAGAFCAAALVYG-[1lda] PFIVSQV-[1fx8, 1ldi, 1ldf, 1lda] QVAGAFCAAALV-[1fx8, 1ldi, 1ldf, 1lda] GAFCAA-[1fx8, 1ldi, 1ldf, 1lda] FIVSQVAGAFCAAALVY-[1lda] SQVAGAFCAA-[1fx8, 1ldi, 1ldf, 1lda] PFIVSQVAGAFCAA-[1fx8, 1ldi, 1ldf, 1lda] VSQVAG-[1fx8, 1ldi, 1ldf, 1lda] VSQVAGAF-[1fx8, 1ldi, 1ldf, 1lda] VAGAFC-[1fx8, 1ldi, 1ldf, 1lda] FCAAALV-[1fx8, 1ldi, 1ldf, 1lda] FIVSQVAXAFCAAA-[1fx8, 1ldi, 1ldf, 1lda] FCAAALVY-[1lda] CAAALVYGL-[1lda] SQVAGAF-[1fx8, 1ldi, 1ldf, 1lda] VSQVAGAFC-[1fx8, 1ldi, 1ldf, 1lda] SQVAGAFCAAAL-[1fx8, 1ldi, 1ldf, 1lda] IVSQVAGAFCAAALVY-[1lda] IVSQVA-[1fx8, 1ldi, 1ldf, 1lda] FIVSQV-[1fx8, 1ldi, 1ldf, 1lda] FIVSQVAGAF-[1fx8, 1ldi, 1ldf, 1lda] PFIVSQVXGAFCA-[1fx8, 1ldi, 1ldf, 1lda] AFCAAA-[1fx8, 1ldi, 1ldf, 1lda] FCAAAL-[1fx8, 1ldi, 1ldf, 1lda] FIVSQVAGAFCAAXL-[1fx8, 1ldi, 1ldf, 1lda] FIVSQVAGAFCAA-[1fx8, 1ldi, 1ldf, 1lda] PXIVSQVAGAFCAAAL-[1fx8, 1ldi, 1ldf, 1lda] ALVYGL-[1lda] FIVSQVAGAFC-[1fx8, 1ldi, 1ldf, 1lda] IVSQVAGAF-[1fx8, 1ldi, 1ldf, 1lda] VAGAFCAAALVYG-[1lda] AFCAAALVY-[1lda] PFIVSQVAGAFCAAALV-[1fx8, 1ldi, 1ldf, 1lda] IVSQVAGAFCAAALV-[1fx8, 1ldi, 1ldf, 1lda] SQVAGAFCAAALVYGL-[1lda] PFIVSQVA-[1fx8, 1ldi, 1ldf, 1lda] QVAGAFCAAALVYGL-[1lda] PFIVSQVAGAF-[1fx8, 1ldi, 1ldf, 1lda] SQVAGAFC-[1fx8, 1ldi, 1ldf, 1lda] IVSQVAGAFC-[1fx8, 1ldi, 1ldf, 1lda] VSQVAGAFCAAXLVYGL-[1lda] VAGAFCAAALV-[1fx8, 1ldi, 1ldf, 1lda] IPFIVSQVAG-[1fx8, 1ldi, 1ldf, 1lda] FIVSQVAGAFCAAALV-[1fx8, 1ldi, 1ldf, 1lda] FIVSQVAG-[1fx8, 1ldi, 1ldf, 1lda] VSQVAGAFCAAALV-[1fx8, 1ldi, 1ldf, 1lda] IVSQVAGAFCAAALVYG-[1lda] IPFIVS-[1fx8, 1ldi, 1ldf, 1lda]
Pred XXXXXXXXXXXXXXXXXXXXXYY
accu 0.9130434782608695

1lda 0.9130434782608695  XXXXXXXXXXXXXXXXXXXXXYY
1ldf 0.782608695652174  XXXXXXXXXXXXXXXXXXYGLYY
1ldi 0.782608695652174  XXXXXXXXXXXXXXXXXXYGLYY
1fx8 0.782608695652174  XXXXXXXXXXXXXXXXXXYGLYY


Helix:3
Orig INFVQAFAVEMVITAILMGLILA
 VITAILM-[1fx8, 1ldi, 1ldf, 1lda] ITAILM-[1fx8, 1ldi, 1ldf, 1lda] FAVEMVIT-[1fx8, 1ldi, 1lda] MVITAILMGL-[1fx8, 1ldi, 1ldf, 1lda] FAVEMVITAI-[1fx8, 1ldi, 1lda] MVITAILMGLIL-[1fx8, 1ldi, 1ldf, 1lda] EMVITAI-[1fx8, 1ldi, 1ldf, 1lda] EMVITAILMGLIL-[1fx8, 1ldi, 1ldf, 1lda] MVITAILMGLI-[1fx8, 1ldi, 1ldf, 1lda] ITAILMGLILA-[1fx8, 1ldi, 1ldf, 1lda] AVEMVITAIXMGLI-[1fx8, 1ldi, 1ldf, 1lda] VEMVITAILMGLXLA-[1fx8, 1ldi, 1ldf, 1lda] MVITAILMGLILA-[1fx8, 1ldi, 1ldf, 1lda] AVEMVITAILMGLIL-[1fx8, 1ldi, 1ldf, 1lda] FAVEMVITAILMGL-[1fx8, 1ldi, 1lda] EMVITA-[1fx8, 1ldi, 1ldf, 1lda] ILMGLILA-[1fx8, 1ldi, 1ldf, 1lda] FAVEMVITAILMGLILA-[1fx8, 1ldi, 1lda] EMVITAILMGLILA-[1fx8, 1ldi, 1ldf, 1lda] AVEMVITAI-[1fx8, 1ldi, 1ldf, 1lda] MVITAIL-[1fx8, 1ldi, 1ldf, 1lda] FAVEMVITAILMG-[1fx8, 1ldi, 1lda] MGLILA-[1fx8, 1ldi, 1ldf, 1lda] EMVITAILMG-[1fx8, 1ldi, 1ldf, 1lda] FAVEMVITAILM-[1fx8, 1ldi, 1lda] VITAILMGLILA-[1fx8, 1ldi, 1ldf, 1lda] AVEMVITAILMG-[1fx8, 1ldi, 1ldf, 1lda] EMVITAILMGLI-[1fx8, 1ldi, 1ldf, 1lda] VEMVITAILMG-[1fx8, 1ldi, 1ldf, 1lda] VEMVIXAILMGLIL-[1fx8, 1ldi, 1ldf, 1lda] FAVEMVITAILMGLI-[1fx8, 1ldi, 1lda] EMVITAILM-[1fx8, 1ldi, 1ldf, 1lda] AVEMVI-[1fx8, 1ldi, 1ldf, 1lda] FAVEMVITAILMGLIL-[1fx8, 1ldi, 1lda] AILMGL-[1fx8, 1ldi, 1ldf, 1lda] ILMGLI-[1fx8, 1ldi, 1ldf, 1lda] MVITAILM-[1fx8, 1ldi, 1ldf, 1lda] AVEMVITAIL-[1fx8, 1ldi, 1ldf, 1lda] AVEMVITAILMGLILA-[1fx8, 1ldi, 1ldf, 1lda] AVEMVIT-[1fx8, 1ldi, 1ldf, 1lda] TAILMGLILA-[1fx8, 1ldi, 1ldf, 1lda] VITAILMGLIL-[1fx8, 1ldi, 1ldf, 1lda] VEMVITAILMGL-[1fx8, 1ldi, 1ldf, 1lda] VEMVITAILM-[1fx8, 1ldi, 1ldf, 1lda] FAVEMVI-[1fx8, 1ldi, 1lda] ITAILMGLI-[1fx8, 1ldi, 1ldf, 1lda] VEMVIT-[1fx8, 1ldi, 1ldf, 1lda] VITAILMGLI-[1fx8, 1ldi, 1ldf, 1lda] MVITAI-[1fx8, 1ldi, 1ldf, 1lda]
Pred INFVQAXXXXXXXXXXXXXXXXX
accu 0.7391304347826086

1lda 0.7391304347826086  INFVQAXXXXXXXXXXXXXXXXX
1ldi 0.7391304347826086  INFVQAXXXXXXXXXXXXXXXXX
1fx8 0.7391304347826086  INFVQAXXXXXXXXXXXXXXXXX


Helix:4
Orig LAPLLIGLLIAVIGASMGPLTGF
 LIGLLIAVIG-[1fx8, 1ldi, 1ldf, 1lda] PLLIGLLIAVIGAS-[1fx8, 1ldi, 1ldf, 1lda] VIGASM-[1fx8, 1ldi, 1ldf, 1lda] AVIGASMG-[1fx8, 1ldi, 1ldf, 1lda] LLIAVI-[1fx8, 1ldi, 1ldf, 1lda] AXLLIGLLIAVIG-[1fx8, 1ldi, 1ldf, 1lda] LLIGLLIAVIGA-[1fx8, 1ldi, 1ldf, 1lda] APLLIGLLIAVXGASMG-[1fx8, 1ldi, 1lda] PLLIGLLIAVIGA-[1fx8, 1ldi, 1ldf, 1lda] APLLIGLLIAVIGASM-[1fx8, 1ldi, 1ldf, 1lda] PLLIGLLI-[1fx8, 1ldi, 1ldf, 1lda] IGLLIAVIGASM-[1fx8, 1ldi, 1ldf, 1lda] GLLIAVIGASM-[1fx8, 1ldi, 1ldf, 1lda] AXLLIGLLIAVIGAS-[1fx8, 1ldi, 1ldf, 1lda] LLIGLLIAVIGASM-[1fx8, 1ldi, 1ldf, 1lda] LIXLLIAVIGASM-[1fx8, 1ldi, 1ldf, 1lda] APLLIGLLIAVIGA-[1fx8, 1ldi, 1ldf, 1lda] LXIGLLIAVIGASMG-[1fx8, 1ldi, 1ldf, 1lda] IAVIGA-[1fx8, 1ldi, 1ldf, 1lda] LIAVIGASM-[1fx8, 1ldi, 1ldf, 1lda] GLLIAV-[1fx8, 1ldi, 1ldf, 1lda] IAVIGASM-[1fx8, 1ldi, 1ldf, 1lda] LLIGLLXAVIGAS-[1fx8, 1ldi, 1ldf, 1lda] PLLIGLLIAV-[1fx8, 1ldi, 1ldf, 1lda] VIGASMG-[1fx8, 1ldi, 1ldf, 1lda] APLLIGLLI-[1fx8, 1ldi, 1ldf, 1lda] LIAVIGASMG-[1fx8, 1ldi, 1ldf, 1lda] LIGLLIAVIGASMG-[1fx8, 1ldi, 1ldf, 1lda] IGASMG-[1fx8, 1ldi, 1ldf, 1lda] AVIGASM-[1fx8, 1ldi, 1ldf, 1lda] PLLIGLLIAVIG-[1fx8, 1ldi, 1ldf, 1lda] PLLIGLLIAVIGASM-[1fx8, 1ldi, 1ldf, 1lda] PLLIGLLIAVIGASMG-[1fx8, 1ldi, 1ldf, 1lda] IAVIGAS-[1fx8, 1ldi, 1ldf, 1lda] IGLLIAVIGASMG-[1fx8, 1ldi, 1ldf, 1lda]
Pred LXXXXXXXXXXXXXXXXXPLTGF
accu 0.7391304347826086

1lda 0.7391304347826086  LXXXXXXXXXXXXXXXXXPLTGF
1ldf 0.7391304347826086  LXXXXXXXXXXXXXXXXXPLTGF
1ldi 0.7391304347826086  LXXXXXXXXXXXXXXXXXPLTGF
1fx8 0.7391304347826086  LXXXXXXXXXXXXXXXXXPLTGF


Helix:5
Orig IPYFLVPLFGPIVGAIVGAF
 PLFGPIVGAIVGAF-[1fx8, 1ldi, 1ldf, 1lda] VPLFGPIVGAIVGAF-[1fx8, 1ldi, 1ldf, 1lda] IVGAIVGAF-[1fx8, 1ldi, 1ldf, 1lda] LVPLFGPI-[1fx8, 1ldi, 1ldf, 1lda] PIVGAIVGAF-[1fx8, 1ldi, 1ldf, 1lda] VPLFGPI-[1fx8, 1ldi, 1ldf, 1lda] LVPLFGPIVGAIVGAF-[1fx8, 1ldi, 1ldf, 1lda] AIVGAF-[1fx8, 1ldi, 1ldf, 1lda] LVPLFGP-[1fx8, 1ldi, 1ldf, 1lda] FGPIVGAI-[1fx8, 1ldi, 1ldf, 1lda] PLFGPIVGAI-[1fx8, 1ldi, 1ldf, 1lda] LFGPIVGAIVXAF-[1fx8, 1ldi, 1ldf, 1lda] LVPLFG-[1fx8, 1ldi, 1ldf, 1lda] VPLFGP-[1fx8, 1ldi, 1ldf, 1lda]
Pred IPYFXXXXXXXXXXXXXXXX
accu 0.8

1lda 0.8  IPYFXXXXXXXXXXXXXXXX
1ldf 0.8  IPYFXXXXXXXXXXXXXXXX
1ldi 0.8  IPYFXXXXXXXXXXXXXXXX
1fx8 0.8  IPYFXXXXXXXXXXXXXXXX


E8K0X3_9STRE/PF00230


F5HXG2_ACIBA/PF00230

Helix:0
Orig FAEFLGTFWLVFGGCGSAVLAAA
 WLVFGGC-[2abm, 3llq, 1rc2, 3nka] GTFWLVFG-[2o9e, 2o9f] WLVFGG-[2o9d, 2o9e, 2abm, 2o9f, 2o9g, 3llq, 1rc2, 3nka, 3nkc, 3nk5] LVFGGC-[2abm, 3llq, 1rc2, 3nka, 3nkc, 3nk5] TFWLVFG-[2o9d, 2o9e, 2abm, 2o9f, 2o9g, 3llq, 1rc2, 3nka] FWLVFGGXGSAVLA-[2o9e, 2o9f]
Pred FAEFLXXXXXXXXXXXXXXXXAA
accu 0.6956521739130435

2o9f 0.6956521739130435  FAEFLXXXXXXXXXXXXXXXXAA
2o9e 0.6956521739130435  FAEFLXXXXXXXXXXXXXXXXAA
2o9d 0.34782608695652173  FAEFLGXXXXXXXXCGSAVLAAA


Helix:1
Orig LGIGFAGVALAFGLTVLTGAYAL
 FGLTVL-[2o9d, 2o9e, 2abm, 2o9f, 2o9g, 3llq, 1rc2, 3nka] GLTVLT-[2o9d, 2o9e, 2abm, 2o9f, 2o9g, 3llq, 1rc2, 3nka, 3nkc, 3nk5] FAGVALAF-[2o9e, 2o9f] FAGVALAFGLTVXT-[2o9e, 2o9f] FGLTVLT-[2o9d, 2o9e, 2abm, 2o9f, 2o9g, 3llq, 1rc2, 3nka] AGVALAF-[2o9e, 2o9f] AGVALAFG-[2o9e, 2o9f] GFAGXALAFGLTVL-[2o9e, 2o9f]
Pred LGIXXXXXXXXXXXXXXXGAYAL
accu 0.6521739130434783

2o9f 0.6521739130434783  LGIXXXXXXXXXXXXXXXGAYAL
2o9e 0.6521739130434783  LGIXXXXXXXXXXXXXXXGAYAL
2o9d 0.30434782608695654  LGIGFAGVALAXXXXXXXGAYAL


Helix:2
Orig LIPYIVAQVVGATAAAFVLYIIA
Pred LIPYIVAQVVGATAAAFVLYIIA
accu 0.0


Helix:3
Orig FGLGSAFIIEVVLTAFFLIIILG
Pred FGLGSAFIIEVVLTAFFLIIILG
accu 0.0


Helix:4
Orig PAGFAPIAIGLGLTLIHLISIPV
 LISIPV-[2o9e, 2o9f] IHLISIPV-[2o9e, 2o9f] HLISIP-[2o9e, 2o9f] IHLISIP-[2o9e, 2o9f] LIHLISIP-[2o9e, 2o9f] HLISIPV-[2o9e, 2o9f]
Pred PAGFAPIAIGLGLTXXXXXXXXX
accu 0.391304347826087

2o9f 0.391304347826087  PAGFAPIAIGLGLTXXXXXXXXX
2o9e 0.391304347826087  PAGFAPIAIGLGLTXXXXXXXXX


Helix:5
Orig AALSQLWLFWIAPILGAVIGAII
Pred AALSQLWLFWIAPILGAVIGAII
accu 0.0


Q49X92_STAS1/PF00230

Helix:0
Orig FAEFLGTAILVLFGGGVCANVNL
Pred FAEFLGTAILVLFGGGVCANVNL
accu 0.0


Helix:1
Orig VIALGWGLAVSMGAYAVGNISGA
Pred VIALGWGLAVSMGAYAVGNISGA
accu 0.0


Helix:2
Orig MVLGYIVCQMLGGIFGGVLVWLM
Pred MVLGYIVCQMLGGIFGGVLVWLM
accu 0.0


Helix:3
Orig FANFLSEIIGTATLTLGLLFIGM
Pred FANFLSEIIGTATLTLGLLFIGM
accu 0.0


Helix:4
Orig LIVGGLIVAIGLSLGGPTGYAIN
Pred LIVGGLIVAIGLSLGGPTGYAIN
accu 0.0


Helix:5
Orig SNWSYAIVPVLGPITGGMIGAVI
Pred SNWSYAIVPVLGPITGGMIGAVI
accu 0.0


H4JG19_ECOLX/PF00230

Helix:0
Orig IAEFLGTGLLIFFGVGCVAALKV
 FLGTGLLI-[1fx8, 1ldi, 1ldf, 1lda] IFFGVGC-[1fx8, 1ldi, 1ldf, 1lda] GTGLLIFFGV-[1fx8, 1ldi, 1ldf, 1lda] LGTGLLIFFGV-[1fx8, 1ldi, 1ldf, 1lda] IAEFLGTGLLIFFGV-[1fx8, 1ldi, 1ldf, 1lda] LLIFFGVGC-[1fx8, 1ldi, 1ldf, 1lda] AEFLGTGLLI-[1fx8, 1ldi, 1ldf, 1lda] GLLIFF-[1fx8, 1ldi, 1ldf, 1lda] FLGTGLLIFFGVGC-[1fx8, 1ldi, 1ldf, 1lda] IAEFLGTGLLIFFGVGC-[1fx8, 1ldi, 1ldf, 1lda] EFLGTGLLI-[1fx8, 1ldi, 1ldf, 1lda] LLIFFG-[1fx8, 1ldi, 1ldf, 1lda] IAEFLGTGLLI-[1fx8, 1ldi, 1ldf, 1lda] AEFLGTGLLIFFGVGC-[1fx8, 1ldi, 1ldf, 1lda] FFGVGC-[1fx8, 1ldi, 1ldf, 1lda] AEFLGTGLLIFFGV-[1fx8, 1ldi, 1ldf, 1lda] LIFFGVGC-[1fx8, 1ldi, 1ldf, 1lda] TGLLIFFGVGC-[1fx8, 1ldi, 1ldf, 1lda] LGTGLLIFFGVGC-[1fx8, 1ldi, 1ldf, 1lda] TGLLIFFGV-[1fx8, 1ldi, 1ldf, 1lda] TGLLIF-[1fx8, 1ldi, 1ldf, 1lda] EFLGTG-[1fx8, 1ldi, 1ldf, 1lda] GTGLLIFFGVGC-[1fx8, 1ldi, 1ldf, 1lda] EFLGTGLLIFFGV-[1fx8, 1ldi, 1ldf, 1lda] EFLGTGLLIFFGVGC-[1fx8, 1ldi, 1ldf, 1lda] GLLIFFG-[1fx8, 1ldi, 1ldf, 1lda]
Pred XXXXXXXXXXXXXXXXXVAALKV
accu 0.7391304347826086

1lda 0.7391304347826086  XXXXXXXXXXXXXXXXXVAALKV
1ldf 0.7391304347826086  XXXXXXXXXXXXXXXXXVAALKV
1ldi 0.7391304347826086  XXXXXXXXXXXXXXXXXVAALKV
1fx8 0.7391304347826086  XXXXXXXXXXXXXXXXXVAALKV


Helix:1
Orig ISVIWGLGVAMAIYLTAGVSGAH
 GVAMAI-[1fx8, 1ldi, 1ldf, 1lda] WGLGVAM-[1fx8, 1ldi, 1lda] GVAMAIY-[1fx8, 1ldi, 1ldf, 1lda] LGVAMAIY-[1fx8, 1ldi, 1ldf, 1lda] WGLGVAMAIY-[1fx8, 1ldi, 1lda] WGLGVAMAIYLT-[1fx8, 1ldi, 1lda] WGLGVAMAIYL-[1fx8, 1ldi, 1lda] LGVAMAIYLTA-[1fx8, 1ldi, 1ldf, 1lda] WGLGVAMA-[1fx8, 1ldi, 1lda] MAIYLTA-[1fx8, 1ldi, 1ldf, 1lda] SVIXGLGVAMAIYLTA-[1fx8, 1ldi, 1ldf, 1lda] VIXGLGVAMAIYLT-[1fx8, 1ldi, 1ldf, 1lda] AIYLTA-[1fx8, 1ldi, 1ldf, 1lda] MAIYLT-[1fx8, 1ldi, 1ldf, 1lda] WGLGVA-[1fx8, 1ldi, 1lda] VAMAIY-[1fx8, 1ldi, 1ldf, 1lda] GLGVAM-[1fx8, 1ldi, 1ldf, 1lda] SVIXGLGVAMAIYLT-[1fx8, 1ldi, 1ldf, 1lda] SVIXGLGVAMAIY-[1fx8, 1ldi, 1ldf, 1lda] SVIXGLGVAMAIYL-[1fx8, 1ldi, 1ldf, 1lda]
Pred IXXXXXXXXXXXXXXXXGVSGAH
accu 0.6956521739130435

1lda 0.6956521739130435  IXXXXXXXXXXXXXXXXGVSGAH
1ldf 0.6956521739130435  IXXXXXXXXXXXXXXXXGVSGAH
1ldi 0.6956521739130435  IXXXXXXXXXXXXXXXXGVSGAH
1fx8 0.6956521739130435  IXXXXXXXXXXXXXXXXGVSGAH


Helix:2
Orig IPFIVSQVAGAFCAAALVYGLYY
 VSQVAGAFCAAALXY-[1lda] IPFIVSQVAGAF-[1fx8, 1ldi, 1ldf, 1lda] AFCAAALVYGL-[1lda] IPFIVSQV-[1fx8, 1ldi, 1ldf, 1lda] SQVAGAFCAAALV-[1fx8, 1ldi, 1ldf, 1lda] PFIVSQVAGAFC-[1fx8, 1ldi, 1ldf, 1lda] IPFIVSQVAXAFCAAA-[1fx8, 1ldi, 1ldf, 1lda] IPFIVSQVAXAFCA-[1fx8, 1ldi, 1ldf, 1lda] CAAALVY-[1lda] CAAALV-[1fx8, 1ldi, 1ldf, 1lda] CAAALVYG-[1lda] FCAAALVYGL-[1lda] GAFCAAALVYG-[1lda] FIVSQVA-[1fx8, 1ldi, 1ldf, 1lda] GAFCAAA-[1fx8, 1ldi, 1ldf, 1lda] SQVAGAFCA-[1fx8, 1ldi, 1ldf, 1lda] PFIVSQVAXAFCAAA-[1fx8, 1ldi, 1ldf, 1lda] QVAGAFCAAALVYG-[1lda] IPFIVSQVAXAFCAA-[1fx8, 1ldi, 1ldf, 1lda] AGAFCA-[1fx8, 1ldi, 1ldf, 1lda] SQVAGA-[1fx8, 1ldi, 1ldf, 1lda] FIVSQVAGAFCA-[1fx8, 1ldi, 1ldf, 1lda] SQVAGAFCAAALVY-[1lda] IPFIVSQVAGAFC-[1fx8, 1ldi, 1ldf, 1lda] VSQVAXAFCAAALVYG-[1lda] IPFIVSQVAGAFCAAAL-[1fx8, 1ldi, 1ldf, 1lda] SQVAGAFCAAALVYG-[1lda] PFIVSQV-[1fx8, 1ldi, 1ldf, 1lda] QVAGAFCAAALV-[1fx8, 1ldi, 1ldf, 1lda] GAFCAA-[1fx8, 1ldi, 1ldf, 1lda] FIVSQVAGAFCAAALVY-[1lda] SQVAGAFCAA-[1fx8, 1ldi, 1ldf, 1lda] PFIVSQVAGAFCAA-[1fx8, 1ldi, 1ldf, 1lda] VSQVAG-[1fx8, 1ldi, 1ldf, 1lda] VSQVAGAF-[1fx8, 1ldi, 1ldf, 1lda] VAGAFC-[1fx8, 1ldi, 1ldf, 1lda] FCAAALV-[1fx8, 1ldi, 1ldf, 1lda] FIVSQVAXAFCAAA-[1fx8, 1ldi, 1ldf, 1lda] FCAAALVY-[1lda] CAAALVYGL-[1lda] SQVAGAF-[1fx8, 1ldi, 1ldf, 1lda] VSQVAGAFC-[1fx8, 1ldi, 1ldf, 1lda] SQVAGAFCAAAL-[1fx8, 1ldi, 1ldf, 1lda] IVSQVAGAFCAAALVY-[1lda] IVSQVA-[1fx8, 1ldi, 1ldf, 1lda] FIVSQV-[1fx8, 1ldi, 1ldf, 1lda] FIVSQVAGAF-[1fx8, 1ldi, 1ldf, 1lda] PFIVSQVXGAFCA-[1fx8, 1ldi, 1ldf, 1lda] AFCAAA-[1fx8, 1ldi, 1ldf, 1lda] FCAAAL-[1fx8, 1ldi, 1ldf, 1lda] FIVSQVAGAFCAAXL-[1fx8, 1ldi, 1ldf, 1lda] FIVSQVAGAFCAA-[1fx8, 1ldi, 1ldf, 1lda] PXIVSQVAGAFCAAAL-[1fx8, 1ldi, 1ldf, 1lda] ALVYGL-[1lda] FIVSQVAGAFC-[1fx8, 1ldi, 1ldf, 1lda] IVSQVAGAF-[1fx8, 1ldi, 1ldf, 1lda] VAGAFCAAALVYG-[1lda] AFCAAALVY-[1lda] PFIVSQVAGAFCAAALV-[1fx8, 1ldi, 1ldf, 1lda] IVSQVAGAFCAAALV-[1fx8, 1ldi, 1ldf, 1lda] SQVAGAFCAAALVYGL-[1lda] PFIVSQVA-[1fx8, 1ldi, 1ldf, 1lda] QVAGAFCAAALVYGL-[1lda] PFIVSQVAGAF-[1fx8, 1ldi, 1ldf, 1lda] SQVAGAFC-[1fx8, 1ldi, 1ldf, 1lda] IVSQVAGAFC-[1fx8, 1ldi, 1ldf, 1lda] VSQVAGAFCAAXLVYGL-[1lda] VAGAFCAAALV-[1fx8, 1ldi, 1ldf, 1lda] IPFIVSQVAG-[1fx8, 1ldi, 1ldf, 1lda] FIVSQVAGAFCAAALV-[1fx8, 1ldi, 1ldf, 1lda] FIVSQVAG-[1fx8, 1ldi, 1ldf, 1lda] VSQVAGAFCAAALV-[1fx8, 1ldi, 1ldf, 1lda] IVSQVAGAFCAAALVYG-[1lda] IPFIVS-[1fx8, 1ldi, 1ldf, 1lda]
Pred XXXXXXXXXXXXXXXXXXXXXYY
accu 0.9130434782608695

1lda 0.9130434782608695  XXXXXXXXXXXXXXXXXXXXXYY
1ldf 0.782608695652174  XXXXXXXXXXXXXXXXXXYGLYY
1ldi 0.782608695652174  XXXXXXXXXXXXXXXXXXYGLYY
1fx8 0.782608695652174  XXXXXXXXXXXXXXXXXXYGLYY


Helix:3
Orig INFVQAFAVEMVITAILMGLILA
 VITAILM-[1fx8, 1ldi, 1ldf, 1lda] ITAILM-[1fx8, 1ldi, 1ldf, 1lda] FAVEMVIT-[1fx8, 1ldi, 1lda] MVITAILMGL-[1fx8, 1ldi, 1ldf, 1lda] FAVEMVITAI-[1fx8, 1ldi, 1lda] MVITAILMGLIL-[1fx8, 1ldi, 1ldf, 1lda] EMVITAI-[1fx8, 1ldi, 1ldf, 1lda] EMVITAILMGLIL-[1fx8, 1ldi, 1ldf, 1lda] MVITAILMGLI-[1fx8, 1ldi, 1ldf, 1lda] ITAILMGLILA-[1fx8, 1ldi, 1ldf, 1lda] AVEMVITAIXMGLI-[1fx8, 1ldi, 1ldf, 1lda] VEMVITAILMGLXLA-[1fx8, 1ldi, 1ldf, 1lda] MVITAILMGLILA-[1fx8, 1ldi, 1ldf, 1lda] AVEMVITAILMGLIL-[1fx8, 1ldi, 1ldf, 1lda] FAVEMVITAILMGL-[1fx8, 1ldi, 1lda] EMVITA-[1fx8, 1ldi, 1ldf, 1lda] ILMGLILA-[1fx8, 1ldi, 1ldf, 1lda] FAVEMVITAILMGLILA-[1fx8, 1ldi, 1lda] EMVITAILMGLILA-[1fx8, 1ldi, 1ldf, 1lda] AVEMVITAI-[1fx8, 1ldi, 1ldf, 1lda] MVITAIL-[1fx8, 1ldi, 1ldf, 1lda] FAVEMVITAILMG-[1fx8, 1ldi, 1lda] MGLILA-[1fx8, 1ldi, 1ldf, 1lda] EMVITAILMG-[1fx8, 1ldi, 1ldf, 1lda] FAVEMVITAILM-[1fx8, 1ldi, 1lda] VITAILMGLILA-[1fx8, 1ldi, 1ldf, 1lda] AVEMVITAILMG-[1fx8, 1ldi, 1ldf, 1lda] EMVITAILMGLI-[1fx8, 1ldi, 1ldf, 1lda] VEMVITAILMG-[1fx8, 1ldi, 1ldf, 1lda] VEMVIXAILMGLIL-[1fx8, 1ldi, 1ldf, 1lda] FAVEMVITAILMGLI-[1fx8, 1ldi, 1lda] EMVITAILM-[1fx8, 1ldi, 1ldf, 1lda] AVEMVI-[1fx8, 1ldi, 1ldf, 1lda] FAVEMVITAILMGLIL-[1fx8, 1ldi, 1lda] AILMGL-[1fx8, 1ldi, 1ldf, 1lda] ILMGLI-[1fx8, 1ldi, 1ldf, 1lda] MVITAILM-[1fx8, 1ldi, 1ldf, 1lda] AVEMVITAIL-[1fx8, 1ldi, 1ldf, 1lda] AVEMVITAILMGLILA-[1fx8, 1ldi, 1ldf, 1lda] AVEMVIT-[1fx8, 1ldi, 1ldf, 1lda] TAILMGLILA-[1fx8, 1ldi, 1ldf, 1lda] VITAILMGLIL-[1fx8, 1ldi, 1ldf, 1lda] VEMVITAILMGL-[1fx8, 1ldi, 1ldf, 1lda] VEMVITAILM-[1fx8, 1ldi, 1ldf, 1lda] FAVEMVI-[1fx8, 1ldi, 1lda] ITAILMGLI-[1fx8, 1ldi, 1ldf, 1lda] VEMVIT-[1fx8, 1ldi, 1ldf, 1lda] VITAILMGLI-[1fx8, 1ldi, 1ldf, 1lda] MVITAI-[1fx8, 1ldi, 1ldf, 1lda]
Pred INFVQAXXXXXXXXXXXXXXXXX
accu 0.7391304347826086

1lda 0.7391304347826086  INFVQAXXXXXXXXXXXXXXXXX
1ldi 0.7391304347826086  INFVQAXXXXXXXXXXXXXXXXX
1fx8 0.7391304347826086  INFVQAXXXXXXXXXXXXXXXXX


Helix:4
Orig LAPLLIGLLIAVIGASMGPLTGF
 LIGLLIAVIG-[1fx8, 1ldi, 1ldf, 1lda] PLLIGLLIAVIGAS-[1fx8, 1ldi, 1ldf, 1lda] VIGASM-[1fx8, 1ldi, 1ldf, 1lda] AVIGASMG-[1fx8, 1ldi, 1ldf, 1lda] LLIAVI-[1fx8, 1ldi, 1ldf, 1lda] AXLLIGLLIAVIG-[1fx8, 1ldi, 1ldf, 1lda] LLIGLLIAVIGA-[1fx8, 1ldi, 1ldf, 1lda] APLLIGLLIAVXGASMG-[1fx8, 1ldi, 1lda] PLLIGLLIAVIGA-[1fx8, 1ldi, 1ldf, 1lda] APLLIGLLIAVIGASM-[1fx8, 1ldi, 1ldf, 1lda] PLLIGLLI-[1fx8, 1ldi, 1ldf, 1lda] IGLLIAVIGASM-[1fx8, 1ldi, 1ldf, 1lda] GLLIAVIGASM-[1fx8, 1ldi, 1ldf, 1lda] AXLLIGLLIAVIGAS-[1fx8, 1ldi, 1ldf, 1lda] LLIGLLIAVIGASM-[1fx8, 1ldi, 1ldf, 1lda] LIXLLIAVIGASM-[1fx8, 1ldi, 1ldf, 1lda] APLLIGLLIAVIGA-[1fx8, 1ldi, 1ldf, 1lda] LXIGLLIAVIGASMG-[1fx8, 1ldi, 1ldf, 1lda] IAVIGA-[1fx8, 1ldi, 1ldf, 1lda] LIAVIGASM-[1fx8, 1ldi, 1ldf, 1lda] GLLIAV-[1fx8, 1ldi, 1ldf, 1lda] IAVIGASM-[1fx8, 1ldi, 1ldf, 1lda] LLIGLLXAVIGAS-[1fx8, 1ldi, 1ldf, 1lda] PLLIGLLIAV-[1fx8, 1ldi, 1ldf, 1lda] VIGASMG-[1fx8, 1ldi, 1ldf, 1lda] APLLIGLLI-[1fx8, 1ldi, 1ldf, 1lda] LIAVIGASMG-[1fx8, 1ldi, 1ldf, 1lda] LIGLLIAVIGASMG-[1fx8, 1ldi, 1ldf, 1lda] IGASMG-[1fx8, 1ldi, 1ldf, 1lda] AVIGASM-[1fx8, 1ldi, 1ldf, 1lda] PLLIGLLIAVIG-[1fx8, 1ldi, 1ldf, 1lda] PLLIGLLIAVIGASM-[1fx8, 1ldi, 1ldf, 1lda] PLLIGLLIAVIGASMG-[1fx8, 1ldi, 1ldf, 1lda] IAVIGAS-[1fx8, 1ldi, 1ldf, 1lda] IGLLIAVIGASMG-[1fx8, 1ldi, 1ldf, 1lda]
Pred LXXXXXXXXXXXXXXXXXPLTGF
accu 0.7391304347826086

1lda 0.7391304347826086  LXXXXXXXXXXXXXXXXXPLTGF
1ldf 0.7391304347826086  LXXXXXXXXXXXXXXXXXPLTGF
1ldi 0.7391304347826086  LXXXXXXXXXXXXXXXXXPLTGF
1fx8 0.7391304347826086  LXXXXXXXXXXXXXXXXXPLTGF


Helix:5
Orig IPYFLVPLFGPIVGAIVGAF
 PLFGPIVGAIVGAF-[1fx8, 1ldi, 1ldf, 1lda] VPLFGPIVGAIVGAF-[1fx8, 1ldi, 1ldf, 1lda] IVGAIVGAF-[1fx8, 1ldi, 1ldf, 1lda] LVPLFGPI-[1fx8, 1ldi, 1ldf, 1lda] PIVGAIVGAF-[1fx8, 1ldi, 1ldf, 1lda] VPLFGPI-[1fx8, 1ldi, 1ldf, 1lda] LVPLFGPIVGAIVGAF-[1fx8, 1ldi, 1ldf, 1lda] AIVGAF-[1fx8, 1ldi, 1ldf, 1lda] LVPLFGP-[1fx8, 1ldi, 1ldf, 1lda] FGPIVGAI-[1fx8, 1ldi, 1ldf, 1lda] PLFGPIVGAI-[1fx8, 1ldi, 1ldf, 1lda] LFGPIVGAIVXAF-[1fx8, 1ldi, 1ldf, 1lda] LVPLFG-[1fx8, 1ldi, 1ldf, 1lda] VPLFGP-[1fx8, 1ldi, 1ldf, 1lda]
Pred IPYFXXXXXXXXXXXXXXXX
accu 0.8

1lda 0.8  IPYFXXXXXXXXXXXXXXXX
1ldf 0.8  IPYFXXXXXXXXXXXXXXXX
1ldi 0.8  IPYFXXXXXXXXXXXXXXXX
1fx8 0.8  IPYFXXXXXXXXXXXXXXXX


Q4A810_MYCH7/PF00230

Helix:0
Orig FLSEFLGTAILILLGNGVNYSVN
Pred FLSEFLGTAILILLGNGVNYSVN
accu 0.0


Helix:1
Orig WIVIALGWALGVLLGIIISNGII
Pred WIVIALGWALGVLLGIIISNGII
accu 0.0


Helix:2
Orig IPFQFLGAIFAQVILNFINWSHI
Pred IPFQFLGAIFAQVILNFINWSHI
accu 0.0


Helix:3
Orig TYISNFFYEFIGTTVLLAAIFLL
Pred TYISNFFYEFIGTTVLLAAIFLL
accu 0.0


Helix:4
Orig VIIALIVLSLGLSLGSSTGYAVN
Pred VIIALIVLSLGLSLGSSTGYAVN
accu 0.0


Helix:5
Orig GFSYSLNPIIAPSLAGLILGLII
Pred GFSYSLNPIIAPSLAGLILGLII
accu 0.0


B8NXB2_ASPFN/PF00230

Helix:0
Orig WKFACLECIASMMNVFISAWVTL
Pred WKFACLECIASMMNVFISAWVTL
accu 0.0


Helix:1
Orig TFFSPLFGGLTNLLLTPLLIYTF
Pred TFFSPLFGGLTNLLLTPLLIYTF
accu 0.0


Helix:2
Orig ILYMAGQTLGGALAGFAIHTAYG
Pred ILYMAGQTLGGALAGFAIHTAYG
accu 0.0


Helix:3
Orig LVPVNAALIIEFFACLVLIFLAF
Pred LVPVNAALIIEFFACLVLIFLAF
accu 0.0


Helix:4
Orig FGHAAGPWLVGVVLGVVCWATAF
Pred FGHAAGPWLVGVVLGVVCWATAF
accu 0.0


Helix:5
Orig HWVHWVAPLAAAVAHGLV
Pred HWVHWVAPLAAAVAHGLV
accu 0.0


Q8RI00_FUSNN/PF00230

Helix:0
Orig MSLYIGEFVGTTLLLLLGNGVNM
Pred MSLYIGEFVGTTLLLLLGNGVNM
accu 0.0


Helix:1
Orig IVTTFGWGFAVMIPAYVTGWVSG
Pred IVTTFGWGFAVMIPAYVTGWVSG
accu 0.0


Helix:2
Orig LVFGYIIAQMLGGIFGATLAYLT
Pred LVFGYIIAQMLGGIFGATLAYLT
accu 0.0


Helix:3
Orig APIWNIVTEIIGTALLLIGVLAI
Pred APIWNIVTEIIGTALLLIGVLAI
accu 0.0


Helix:4
Orig AFFVGLLIVIIGMATGGATGYAI
Pred AFFVGLLIVIIGMATGGATGYAI
accu 0.0


Helix:5
Orig YSWIPVVGPIIGGILGAVI
Pred YSWIPVVGPIIGGILGAVI
accu 0.0


H4SQK6_ECOLX/PF00230

Helix:0
Orig AECFGTFWLVFGGCGSAVLAAGF
 CFGTFWLV-[2abm, 1rc2, 3nka, 3nkc, 3nk5] EXFGTFWLVFGGC-[2abm, 1rc2, 3nka, 3nkc, 3nk5] CFGTFWLVFG-[2abm, 1rc2, 3nka] FGTFWLVFGGXGS-[2o9d, 2o9e, 2abm, 2o9f, 2o9g, 1rc2, 3nka, 3nkc, 3nk5] FWLVFGGC-[2abm, 3llq, 1rc2, 3nka, 3nkc, 3nk5] CFGTFWLVFGGCGSA-[2abm] CFGTFWLVFGGCGS-[2abm, 1rc2, 3nka, 3nkc, 3nk5] CFGTFWLVFGGCG-[2abm, 1rc2, 3nka, 3nkc, 3nk5] WLVFGG-[2o9d, 2o9e, 2abm, 2o9f, 2o9g, 3llq, 1rc2, 3nka, 3nkc, 3nk5] LVFGGC-[2abm, 3llq, 1rc2, 3nka, 3nkc, 3nk5] FGTFWL-[2o9d, 2o9e, 2abm, 2o9f, 2o9g, 3llq, 1rc2, 3nka, 3nkc, 3nk5] CFGTFWL-[2abm, 1rc2, 3nka, 3nkc, 3nk5] CFGTFW-[2abm, 1rc2, 3nka, 3nkc, 3nk5] FGTFWLVFGGC-[2abm] WLVFGGC-[2abm, 3llq, 1rc2, 3nka, 3nkc, 3nk5] GTFWLVFGGC-[2abm, 1rc2, 3nka] GTFWLVFG-[2o9d, 2o9e, 2o9f, 2abm, 2o9g, 3llq, 1rc2, 3nka, 3nkc, 3nk5] TFWLVFG-[2o9d, 2o9e, 2abm, 2o9f, 2o9g, 3llq, 1rc2, 3nka, 3nkc, 3nk5] AEXFGTFWLVFGGC-[2abm, 1rc2, 3nka, 3nkc, 3nk5] FGTFWLVFGGXGSA-[2o9e, 2abm, 2o9f] TFWLVFGGC-[2abm, 3llq, 1rc2, 3nka, 3nkc, 3nk5] FWLVFGGXGSAVLA-[2o9e, 2o9f] CFGTFWLVFGGC-[2abm, 1rc2, 3nka, 3nkc, 3nk5]
Pred XXXXXXXXXXXXXXXXXXXXAGF
accu 0.8695652173913043

2o9f 0.7391304347826086  AECXXXXXXXXXXXXXXXXXAGF
2abm 0.7391304347826086  XXXXXXXXXXXXXXXXXVLAAGF
2o9e 0.7391304347826086  AECXXXXXXXXXXXXXXXXXAGF
2o9d 0.5652173913043478  AECXXXXXXXXXXXXXAVLAAGF


Helix:1
Orig GIGFAGVALAFGLTVLTMAFAVG
 FGLTVL-[2o9d, 2o9e, 2abm, 2o9f, 2o9g, 3llq, 1rc2, 3nka] GLTVLTMA-[2o9d, 2o9e, 2abm, 2o9f, 2o9g, 3llq, 1rc2, 3nka, 3nkc, 3nk5] VLTMAF-[2o9d, 2o9e, 2abm, 2o9f, 2o9g, 1rc2, 3nka, 3nkc, 3nk5] FAGVALAFGLTVXT-[2o9e, 2o9f] AGVALAFGLTVLTM-[2o9e, 2o9f] GVALAXGLTVLTMAFAV-[2o9e, 2o9f] FGLTVLT-[2o9d, 2o9e, 2abm, 2o9f, 2o9g, 3llq, 1rc2, 3nka] ALAXGLTVLTMAF-[2o9d, 2o9e, 2abm, 2o9f, 2o9g, 1rc2, 3nka, 3nkc, 3nk5] TVLTMAF-[2o9d, 2o9e, 2abm, 2o9f, 2o9g, 1rc2, 3nka, 3nkc, 3nk5] GVALAXGLTVLTMAFAVG-[2o9e, 2o9f] LTVLTM-[2o9d, 2o9e, 2abm, 2o9f, 2o9g, 3llq, 1rc2, 3nka, 3nkc, 3nk5] GLTVLT-[2o9d, 2o9e, 2abm, 2o9f, 2o9g, 3llq, 1rc2, 3nka, 3nkc, 3nk5] GLTVLTMAF-[2abm, 1rc2, 3nka, 3nkc, 3nk5] GVALAXGLTVLTMAF-[2o9e, 2abm] FGLTVLTMAF-[2o9d, 2o9e, 2abm, 2o9f, 2o9g, 1rc2, 3nka] GFAGVALAFGLTVLTMA-[2o9e, 2o9f] FGLTVLTM-[2o9d, 2o9e, 2abm, 2o9f, 2o9g, 3llq, 1rc2, 3nka] FAGVALAFGLTVLTMAF-[2o9e, 2o9f] FAGVALAFGLTVLTMAFA-[2o9e, 2o9f] VALAXGLTVLTMAF-[2o9d, 2o9e, 2abm, 2o9f, 2o9g, 1rc2, 3nka, 3nkc, 3nk5] AGVALAXGLTVLT-[2o9e, 2o9f] GVALAXGLTVLTMA-[2o9d, 2o9e, 2abm, 2o9f, 2o9g, 1rc2, 3nka, 3nkc, 3nk5] AGVALAFGLTVLTMAF-[2o9e] TVLTMA-[2o9d, 2o9e, 2abm, 2o9f, 2o9g, 3llq, 1rc2, 3nka, 3nkc, 3nk5] GLTVLTM-[2o9d, 2o9e, 2abm, 2o9f, 2o9g, 3llq, 1rc2, 3nka, 3nkc, 3nk5] GFAGXALAFGLTVL-[2o9e, 2o9f] GFAGVALAFGLTVLTMAF-[2o9e, 2o9f] GVALAXGLTVLTM-[2o9d, 2o9e, 2abm, 2o9f, 2o9g, 1rc2, 3nka, 3nkc, 3nk5] GFAGVALAFGLTVLTM-[2o9e] FAGVALAFGLTVLTM-[2o9e] FAGVALAF-[2o9e, 2o9f] FGLTVLTMA-[2abm, 3llq, 1rc2, 3nka] AGVALAFGLTVLTMAFAV-[2o9e, 2o9f] AGVALAF-[2o9e, 2o9f] AGVALAFG-[2o9e, 2o9f] GVALAXGLTVLTMAFA-[2o9e] FAGXALAFGLTVLTMA-[2o9e] LTVLTMA-[2o9d, 2o9e, 2abm, 2o9f, 2o9g, 3llq, 1rc2, 3nka, 3nkc, 3nk5] FAGVALAFGLTVL-[2o9e, 2o9f]
Pred GIXXXXXXXXXXXXXXXXXXXXX
accu 0.9130434782608695

2o9f 0.9130434782608695  GIXXXXXXXXXXXXXXXXXXXXX
2o9e 0.9130434782608695  GIXXXXXXXXXXXXXXXXXXXXX
2o9d 0.6521739130434783  GIGFAXXXXXXXXXXXXXXXAVG


Helix:2
Orig VVGYVIAQVVGGIVAAALLYLIA
 AQVVGGIVAXALLYL-[2o9e, 2o9f, 2abm] QVVGGIVAAALLYLI-[2o9e, 2o9f] IAQVVGGIVAAALLY-[2o9e, 2o9f, 2abm] GYXIAQVVGGIVA-[2o9d, 2o9e, 2abm, 2o9f, 2o9g, 1rc2, 3nka, 3nkc, 3nk5] VVGYVXAQVVGGIV-[2o9e, 2o9f, 3nka, 3nk5] VVGYVIAQVVGGI-[2o9d, 2o9e, 2o9f, 3nka, 3nk5] YXIAQVVGGIVAAALLYL-[2o9e, 2o9f] GYVIAQVVGGIVAAALLY-[2o9e, 2o9f] QVVGGIVAAALLYXIA-[2o9e, 2o9f] GIVAAALLYL-[2o9e, 2o9f, 2abm] GGIVAAALLYXIA-[2o9e, 2o9f] GYVIAQ-[2o9d, 2o9e, 2abm, 2o9f, 2o9g, 1rc2, 3nka, 3nkc, 3nk5] VGGIVAAALLY-[2o9e, 2o9f, 2abm] VIAQVVGGIVAAALLYLI-[2o9e, 2o9f] IAQVVGGIVAAXL-[2o9d, 2o9e, 2abm, 2o9f, 2o9g, 1rc2, 3nka, 3nkc, 3nk5] IVAAALLY-[2o9e, 2abm, 2o9f] IAQVVGGIVAAALLYXIA-[2o9e, 2o9f] GIVAAALLYLI-[2o9e, 2o9f] GYVIAQVVGGIVAA-[2o9e, 2abm, 2o9f, 1rc2, 3nka, 3nkc, 3nk5] GYVIAQV-[2o9d, 2o9e, 2abm, 2o9f, 2o9g, 1rc2, 3nka, 3nkc, 3nk5] IAQVVGGIVAAALLYLI-[2o9e, 2o9f] GYVIAQVVGGIV-[2abm, 1rc2, 3nka, 3nkc, 3nk5] VGGIVAAALLYLI-[2o9e, 2o9f] QVVGGIVAAALLYL-[2o9e, 2abm, 2o9f] GYVIAQVVGGIVAAA-[2abm]
Pred XXXXXXXXXXXXXXXXXXXXXXX
accu 1.0

2o9f 1.0  XXXXXXXXXXXXXXXXXXXXXXX
2o9e 1.0  XXXXXXXXXXXXXXXXXXXXXXX
2o9d 0.782608695652174  XXXXXXXXXXXXXXXXXXLYLIA


Helix:3
Orig GGYSMLSALVVELVLSAGFLLVI
 LSALVVELVLSAGFLLV-[2o9e, 2o9f] VVELVLSAGF-[2o9e, 2abm, 2o9f] LSALVVELVLSAGFL-[2o9e, 2o9f] VVELXLSAGFLLVI-[2o9d, 2o9e, 2abm, 2o9f, 2o9g, 1rc2, 3nka, 3nkc, 3nk5] SALVVELVLSAGFLL-[2o9e, 2o9f] SALVVELVLSA-[2o9e, 2o9f] SALVVELVLSAG-[2o9e, 2o9f] SALVVELVLS-[2o9e, 2o9f] VLSAGFLLVI-[2o9d, 2o9e, 2abm, 2o9f, 2o9g, 1rc2, 3nka] LSALVVELVLS-[2o9e, 2o9f] ALVVELVLSAGFLXV-[2o9e, 2o9f] LSALVVEL-[2o9e, 2o9f] SALVVELVLSXGF-[2o9e, 2o9f] LSALVVELVLSAGFLLVI-[2o9e, 2o9f] SALVVELV-[2o9e, 2o9f] SALVVE-[2o9e, 2o9f] VVELVLSAGFLLV-[2o9d, 2o9e, 2o9f, 2abm, 2o9g, 1rc2, 3nka, 3nkc, 3nk5] LVVELVLSAGFLXV-[2o9e, 2abm, 2o9f, 2o9g, 1rc2, 3nka, 3nkc, 3nk5] LSALVVELVLSAGF-[2o9e, 2o9f] SALVVELVLSAGFLXVI-[2o9e, 2o9f] VELVLSAG-[2o9e, 2abm, 2o9f] LSALVVELVLSAGFLL-[2o9e, 2o9f] LVLSAG-[2o9d, 2o9e, 2abm, 2o9f, 2o9g, 1rc2, 3nka, 3nkc, 3nk5] LVVELVLS-[2o9e, 2abm, 2o9f] LSALVVELVL-[2o9e, 2o9f] VELVLS-[2o9d, 2o9e, 2abm, 2o9f, 2o9g, 1rc2, 3nka, 3nkc, 3nk5] LSALVVELVLSA-[2o9e, 2o9f] LXALVVELVLSAG-[2o9e, 2o9f] VLSAGF-[2o9d, 2o9e, 2abm, 2o9f, 2o9g, 1rc2, 3nka, 3nkc, 3nk5] VVELVLSA-[2o9e, 2abm, 2o9f] LVVELVLSAGF-[2o9e, 2o9f, 2abm] SALVVELVLSAXFL-[2o9e, 2o9f] SAGFLLVI-[2o9d, 2o9e, 2abm, 2o9f, 2o9g, 1rc2, 3nka, 3nkc, 3nk5] ELVLSA-[2o9d, 2o9e, 2abm, 2o9f, 2o9g, 1rc2, 3nka, 3nkc, 3nk5]
Pred GGYSMXXXXXXXXXXXXXXXXXX
accu 0.782608695652174

2o9f 0.782608695652174  GGYSMXXXXXXXXXXXXXXXXXX
2o9e 0.782608695652174  GGYSMXXXXXXXXXXXXXXXXXX
2o9d 0.6086956521739131  GGYSMLSALXXXXXXXXXXXXXX


Helix:4
Orig FAPAGFAPIAIGLALTLIHLISI
 FAPIAIGLALTLIHL-[2o9e] FAPIAIGLALT-[2o9e] FAPIAIGLALTLIHLI-[2o9e] FAXIAIGLALTLI-[2o9e] FXPIAIGLALTLIHLISI-[2o9e] FAPIAIGLALTLIHLIS-[2o9e] FAPIAIGLALTLIH-[2o9e]
Pred FAPAGXXXXXXXXXXXXXXXXXX
accu 0.782608695652174

2o9e 0.782608695652174  FAPAGXXXXXXXXXXXXXXXXXX


Helix:5
Orig LWFFWVVPIVGGIIGGLI
 WXFWVVPIVGGIIG-[2o9d, 2o9e, 2abm, 2o9f, 2o9g, 1rc2, 3nka, 3nkc, 3nk5] FFWVXPIVGGIIGGL-[2o9e, 2o9f] WXFWVVPIVGGIIGGL-[2o9e, 2o9f] LWFFWVVPIVGXI-[2o9e, 2o9f] LWFFWVVPIVGGXI-[2o9e, 2o9f] LWFFWVVPIVGGIIGGL-[2o9e, 2o9f] FWVXPIVGGIIGGL-[2o9d, 2o9e, 2abm, 2o9f, 2o9g, 1rc2, 3nka, 3nkc, 3nk5] FWVVPIVGGIIG-[2o9e, 2o9f] WVXPIVGGIIGGL-[2o9d, 2o9e, 2abm, 2o9f, 2o9g, 1rc2, 3nka, 3nkc, 3nk5] FFWVVP-[2o9d, 2o9e, 2abm, 2o9f, 2o9g, 1rc2, 3nka, 3nkc, 3nk5]
Pred XXXXXXXXXXXXXXXXXI
accu 0.9444444444444444

2o9f 0.9444444444444444  XXXXXXXXXXXXXXXXXI
2o9e 0.9444444444444444  XXXXXXXXXXXXXXXXXI
2o9d 0.8888888888888888  LXXXXXXXXXXXXXXXXI


A5M8Q2_STRPN/PF00230

Helix:0
Orig LFGEFLGTLILILLGNGVVAGVV
Pred LFGEFLGTLILILLGNGVVAGVV
accu 0.0


Helix:1
Orig GWIVITMGWGIAVAVAVFVSGKL
Pred GWIVITMGWGIAVAVAVFVSGKL
accu 0.0


Helix:2
Orig WASVLPYILAQFAGAMLGQILVW
Pred WASVLPYILAQFAGAMLGQILVW
accu 0.0


Helix:3
Orig VSNLISEILGTFVLVLTIFALGL
Pred VSNLISEILGTFVLVLTIFALGL
accu 0.0


Helix:4
Orig IGTFAVGTLIVGIGLSLGGTTGY
Pred IGTFAVGTLIVGIGLSLGGTTGY
accu 0.0


Helix:5
Orig WSYAWIPVVGPVIGAALAVLV
Pred WSYAWIPVVGPVIGAALAVLV
accu 0.0


B3AEY6_ECO57/PF00230

Helix:0
Orig AECFGTFWLVFGGCGSAVLAAGF
 CFGTFWLV-[2abm, 1rc2, 3nka, 3nkc, 3nk5] EXFGTFWLVFGGC-[2abm, 1rc2, 3nka, 3nkc, 3nk5] CFGTFWLVFG-[2abm, 1rc2, 3nka] FGTFWLVFGGXGS-[2o9d, 2o9e, 2abm, 2o9f, 2o9g, 1rc2, 3nka, 3nkc, 3nk5] FWLVFGGC-[2abm, 3llq, 1rc2, 3nka, 3nkc, 3nk5] CFGTFWLVFGGCGSA-[2abm] CFGTFWLVFGGCGS-[2abm, 1rc2, 3nka, 3nkc, 3nk5] CFGTFWLVFGGCG-[2abm, 1rc2, 3nka, 3nkc, 3nk5] WLVFGG-[2o9d, 2o9e, 2abm, 2o9f, 2o9g, 3llq, 1rc2, 3nka, 3nkc, 3nk5] LVFGGC-[2abm, 3llq, 1rc2, 3nka, 3nkc, 3nk5] FGTFWL-[2o9d, 2o9e, 2abm, 2o9f, 2o9g, 3llq, 1rc2, 3nka, 3nkc, 3nk5] CFGTFWL-[2abm, 1rc2, 3nka, 3nkc, 3nk5] CFGTFW-[2abm, 1rc2, 3nka, 3nkc, 3nk5] FGTFWLVFGGC-[2abm] WLVFGGC-[2abm, 3llq, 1rc2, 3nka, 3nkc, 3nk5] GTFWLVFGGC-[2abm, 1rc2, 3nka] GTFWLVFG-[2o9d, 2o9e, 2o9f, 2abm, 2o9g, 3llq, 1rc2, 3nka, 3nkc, 3nk5] TFWLVFG-[2o9d, 2o9e, 2abm, 2o9f, 2o9g, 3llq, 1rc2, 3nka, 3nkc, 3nk5] AEXFGTFWLVFGGC-[2abm, 1rc2, 3nka, 3nkc, 3nk5] FGTFWLVFGGXGSA-[2o9e, 2abm, 2o9f] TFWLVFGGC-[2abm, 3llq, 1rc2, 3nka, 3nkc, 3nk5] FWLVFGGXGSAVLA-[2o9e, 2o9f] CFGTFWLVFGGC-[2abm, 1rc2, 3nka, 3nkc, 3nk5]
Pred XXXXXXXXXXXXXXXXXXXXAGF
accu 0.8695652173913043

2o9f 0.7391304347826086  AECXXXXXXXXXXXXXXXXXAGF
2abm 0.7391304347826086  XXXXXXXXXXXXXXXXXVLAAGF
2o9e 0.7391304347826086  AECXXXXXXXXXXXXXXXXXAGF
2o9d 0.5652173913043478  AECXXXXXXXXXXXXXAVLAAGF


Helix:1
Orig GIGFAGVALAFGLTVLTMAFAVG
 FGLTVL-[2o9d, 2o9e, 2abm, 2o9f, 2o9g, 3llq, 1rc2, 3nka] GLTVLTMA-[2o9d, 2o9e, 2abm, 2o9f, 2o9g, 3llq, 1rc2, 3nka, 3nkc, 3nk5] VLTMAF-[2o9d, 2o9e, 2abm, 2o9f, 2o9g, 1rc2, 3nka, 3nkc, 3nk5] FAGVALAFGLTVXT-[2o9e, 2o9f] AGVALAFGLTVLTM-[2o9e, 2o9f] GVALAXGLTVLTMAFAV-[2o9e, 2o9f] FGLTVLT-[2o9d, 2o9e, 2abm, 2o9f, 2o9g, 3llq, 1rc2, 3nka] ALAXGLTVLTMAF-[2o9d, 2o9e, 2abm, 2o9f, 2o9g, 1rc2, 3nka, 3nkc, 3nk5] TVLTMAF-[2o9d, 2o9e, 2abm, 2o9f, 2o9g, 1rc2, 3nka, 3nkc, 3nk5] GVALAXGLTVLTMAFAVG-[2o9e, 2o9f] LTVLTM-[2o9d, 2o9e, 2abm, 2o9f, 2o9g, 3llq, 1rc2, 3nka, 3nkc, 3nk5] GLTVLT-[2o9d, 2o9e, 2abm, 2o9f, 2o9g, 3llq, 1rc2, 3nka, 3nkc, 3nk5] GLTVLTMAF-[2abm, 1rc2, 3nka, 3nkc, 3nk5] GVALAXGLTVLTMAF-[2o9e, 2abm] FGLTVLTMAF-[2o9d, 2o9e, 2abm, 2o9f, 2o9g, 1rc2, 3nka] GFAGVALAFGLTVLTMA-[2o9e, 2o9f] FGLTVLTM-[2o9d, 2o9e, 2abm, 2o9f, 2o9g, 3llq, 1rc2, 3nka] FAGVALAFGLTVLTMAF-[2o9e, 2o9f] FAGVALAFGLTVLTMAFA-[2o9e, 2o9f] VALAXGLTVLTMAF-[2o9d, 2o9e, 2abm, 2o9f, 2o9g, 1rc2, 3nka, 3nkc, 3nk5] AGVALAXGLTVLT-[2o9e, 2o9f] GVALAXGLTVLTMA-[2o9d, 2o9e, 2abm, 2o9f, 2o9g, 1rc2, 3nka, 3nkc, 3nk5] AGVALAFGLTVLTMAF-[2o9e] TVLTMA-[2o9d, 2o9e, 2abm, 2o9f, 2o9g, 3llq, 1rc2, 3nka, 3nkc, 3nk5] GLTVLTM-[2o9d, 2o9e, 2abm, 2o9f, 2o9g, 3llq, 1rc2, 3nka, 3nkc, 3nk5] GFAGXALAFGLTVL-[2o9e, 2o9f] GFAGVALAFGLTVLTMAF-[2o9e, 2o9f] GVALAXGLTVLTM-[2o9d, 2o9e, 2abm, 2o9f, 2o9g, 1rc2, 3nka, 3nkc, 3nk5] GFAGVALAFGLTVLTM-[2o9e] FAGVALAFGLTVLTM-[2o9e] FAGVALAF-[2o9e, 2o9f] FGLTVLTMA-[2abm, 3llq, 1rc2, 3nka] AGVALAFGLTVLTMAFAV-[2o9e, 2o9f] AGVALAF-[2o9e, 2o9f] AGVALAFG-[2o9e, 2o9f] GVALAXGLTVLTMAFA-[2o9e] FAGXALAFGLTVLTMA-[2o9e] LTVLTMA-[2o9d, 2o9e, 2abm, 2o9f, 2o9g, 3llq, 1rc2, 3nka, 3nkc, 3nk5] FAGVALAFGLTVL-[2o9e, 2o9f]
Pred GIXXXXXXXXXXXXXXXXXXXXX
accu 0.9130434782608695

2o9f 0.9130434782608695  GIXXXXXXXXXXXXXXXXXXXXX
2o9e 0.9130434782608695  GIXXXXXXXXXXXXXXXXXXXXX
2o9d 0.6521739130434783  GIGFAXXXXXXXXXXXXXXXAVG


Helix:2
Orig VVGYVIAQVVGGIVAAALLYLIA
 AQVVGGIVAXALLYL-[2o9e, 2o9f, 2abm] QVVGGIVAAALLYLI-[2o9e, 2o9f] IAQVVGGIVAAALLY-[2o9e, 2o9f, 2abm] GYXIAQVVGGIVA-[2o9d, 2o9e, 2abm, 2o9f, 2o9g, 1rc2, 3nka, 3nkc, 3nk5] VVGYVXAQVVGGIV-[2o9e, 2o9f, 3nka, 3nk5] VVGYVIAQVVGGI-[2o9d, 2o9e, 2o9f, 3nka, 3nk5] YXIAQVVGGIVAAALLYL-[2o9e, 2o9f] GYVIAQVVGGIVAAALLY-[2o9e, 2o9f] QVVGGIVAAALLYXIA-[2o9e, 2o9f] GIVAAALLYL-[2o9e, 2o9f, 2abm] GGIVAAALLYXIA-[2o9e, 2o9f] GYVIAQ-[2o9d, 2o9e, 2abm, 2o9f, 2o9g, 1rc2, 3nka, 3nkc, 3nk5] VGGIVAAALLY-[2o9e, 2o9f, 2abm] VIAQVVGGIVAAALLYLI-[2o9e, 2o9f] IAQVVGGIVAAXL-[2o9d, 2o9e, 2abm, 2o9f, 2o9g, 1rc2, 3nka, 3nkc, 3nk5] IVAAALLY-[2o9e, 2abm, 2o9f] IAQVVGGIVAAALLYXIA-[2o9e, 2o9f] GIVAAALLYLI-[2o9e, 2o9f] GYVIAQVVGGIVAA-[2o9e, 2abm, 2o9f, 1rc2, 3nka, 3nkc, 3nk5] GYVIAQV-[2o9d, 2o9e, 2abm, 2o9f, 2o9g, 1rc2, 3nka, 3nkc, 3nk5] IAQVVGGIVAAALLYLI-[2o9e, 2o9f] GYVIAQVVGGIV-[2abm, 1rc2, 3nka, 3nkc, 3nk5] VGGIVAAALLYLI-[2o9e, 2o9f] QVVGGIVAAALLYL-[2o9e, 2abm, 2o9f] GYVIAQVVGGIVAAA-[2abm]
Pred XXXXXXXXXXXXXXXXXXXXXXX
accu 1.0

2o9f 1.0  XXXXXXXXXXXXXXXXXXXXXXX
2o9e 1.0  XXXXXXXXXXXXXXXXXXXXXXX
2o9d 0.782608695652174  XXXXXXXXXXXXXXXXXXLYLIA


Helix:3
Orig GGYSMLSALVVELVLSAGFLLVI
 LSALVVELVLSAGFLLV-[2o9e, 2o9f] VVELVLSAGF-[2o9e, 2abm, 2o9f] LSALVVELVLSAGFL-[2o9e, 2o9f] VVELXLSAGFLLVI-[2o9d, 2o9e, 2abm, 2o9f, 2o9g, 1rc2, 3nka, 3nkc, 3nk5] SALVVELVLSAGFLL-[2o9e, 2o9f] SALVVELVLSA-[2o9e, 2o9f] SALVVELVLSAG-[2o9e, 2o9f] SALVVELVLS-[2o9e, 2o9f] VLSAGFLLVI-[2o9d, 2o9e, 2abm, 2o9f, 2o9g, 1rc2, 3nka] LSALVVELVLS-[2o9e, 2o9f] ALVVELVLSAGFLXV-[2o9e, 2o9f] LSALVVEL-[2o9e, 2o9f] SALVVELVLSXGF-[2o9e, 2o9f] LSALVVELVLSAGFLLVI-[2o9e, 2o9f] SALVVELV-[2o9e, 2o9f] SALVVE-[2o9e, 2o9f] VVELVLSAGFLLV-[2o9d, 2o9e, 2o9f, 2abm, 2o9g, 1rc2, 3nka, 3nkc, 3nk5] LVVELVLSAGFLXV-[2o9e, 2abm, 2o9f, 2o9g, 1rc2, 3nka, 3nkc, 3nk5] LSALVVELVLSAGF-[2o9e, 2o9f] SALVVELVLSAGFLXVI-[2o9e, 2o9f] VELVLSAG-[2o9e, 2abm, 2o9f] LSALVVELVLSAGFLL-[2o9e, 2o9f] LVLSAG-[2o9d, 2o9e, 2abm, 2o9f, 2o9g, 1rc2, 3nka, 3nkc, 3nk5] LVVELVLS-[2o9e, 2abm, 2o9f] LSALVVELVL-[2o9e, 2o9f] VELVLS-[2o9d, 2o9e, 2abm, 2o9f, 2o9g, 1rc2, 3nka, 3nkc, 3nk5] LSALVVELVLSA-[2o9e, 2o9f] LXALVVELVLSAG-[2o9e, 2o9f] VLSAGF-[2o9d, 2o9e, 2abm, 2o9f, 2o9g, 1rc2, 3nka, 3nkc, 3nk5] VVELVLSA-[2o9e, 2abm, 2o9f] LVVELVLSAGF-[2o9e, 2o9f, 2abm] SALVVELVLSAXFL-[2o9e, 2o9f] SAGFLLVI-[2o9d, 2o9e, 2abm, 2o9f, 2o9g, 1rc2, 3nka, 3nkc, 3nk5] ELVLSA-[2o9d, 2o9e, 2abm, 2o9f, 2o9g, 1rc2, 3nka, 3nkc, 3nk5]
Pred GGYSMXXXXXXXXXXXXXXXXXX
accu 0.782608695652174

2o9f 0.782608695652174  GGYSMXXXXXXXXXXXXXXXXXX
2o9e 0.782608695652174  GGYSMXXXXXXXXXXXXXXXXXX
2o9d 0.6086956521739131  GGYSMLSALXXXXXXXXXXXXXX


Helix:4
Orig FAPAGFAPIAIGLALTLIHLISI
 FAPIAIGLALTLIHL-[2o9e] FAPIAIGLALT-[2o9e] FAPIAIGLALTLIHLI-[2o9e] FAXIAIGLALTLI-[2o9e] FXPIAIGLALTLIHLISI-[2o9e] FAPIAIGLALTLIHLIS-[2o9e] FAPIAIGLALTLIH-[2o9e]
Pred FAPAGXXXXXXXXXXXXXXXXXX
accu 0.782608695652174

2o9e 0.782608695652174  FAPAGXXXXXXXXXXXXXXXXXX


Helix:5
Orig LWFFWVVPIVGGIIGGLI
 WXFWVVPIVGGIIG-[2o9d, 2o9e, 2abm, 2o9f, 2o9g, 1rc2, 3nka, 3nkc, 3nk5] FFWVXPIVGGIIGGL-[2o9e, 2o9f] WXFWVVPIVGGIIGGL-[2o9e, 2o9f] LWFFWVVPIVGXI-[2o9e, 2o9f] LWFFWVVPIVGGXI-[2o9e, 2o9f] LWFFWVVPIVGGIIGGL-[2o9e, 2o9f] FWVXPIVGGIIGGL-[2o9d, 2o9e, 2abm, 2o9f, 2o9g, 1rc2, 3nka, 3nkc, 3nk5] FWVVPIVGGIIG-[2o9e, 2o9f] WVXPIVGGIIGGL-[2o9d, 2o9e, 2abm, 2o9f, 2o9g, 1rc2, 3nka, 3nkc, 3nk5] FFWVVP-[2o9d, 2o9e, 2abm, 2o9f, 2o9g, 1rc2, 3nka, 3nkc, 3nk5]
Pred XXXXXXXXXXXXXXXXXI
accu 0.9444444444444444

2o9f 0.9444444444444444  XXXXXXXXXXXXXXXXXI
2o9e 0.9444444444444444  XXXXXXXXXXXXXXXXXI
2o9d 0.8888888888888888  LXXXXXXXXXXXXXXXXI


A0FLQ1_9POAL/PF00230

Helix:0
Orig WSFYRAGIAEFPATFLFLYISIL
Pred WSFYRAGIAEFPATFLFLYISIL
accu 0.0


Helix:1
Orig VGIQGIAWSFGGMIFVLVYCTAG
 IFVLVY-[1z98, 3cn6, 4jc6, 4ia4, 3cll, 2b5f, 3cn5] MIFVLVYCT-[1z98, 3cn6, 4jc6, 4ia4, 3cll, 2b5f, 3cn5] IFVLVYCT-[1z98, 3cn6, 4jc6, 4ia4, 3cll, 2b5f, 3cn5] GMIFVLVYC-[1z98, 3cn6, 4jc6, 4ia4, 3cll, 2b5f, 3cn5] FGGMIFVLVY-[4jc6, 3cn6, 1z98, 4ia4, 3cll, 2b5f, 3cn5] GGMIFVLVYC-[4jc6, 3cn6, 1z98, 4ia4, 3cll, 2b5f, 3cn5] FGGMIFVL-[1z98, 3cn6, 4jc6, 4ia4, 3cll, 2b5f, 3cn5] FGGMIFVLVYC-[1z98, 3cn6, 4jc6, 4ia4, 3cll, 2b5f, 3cn5] VLVYCT-[1z98, 3cn6, 4jc6, 4ia4, 3cll, 2b5f, 3cn5] FGGMIFVLV-[1z98, 3cn6, 4jc6, 4ia4, 3cll, 2b5f, 3cn5] LVYCTA-[1z98, 3cn6, 4jc6, 4ia4, 3cll, 2b5f, 3cn5] IFVLVYC-[4jc6, 3cn6, 1z98, 4ia4, 3cll, 2b5f, 3cn5] MIFVLVYC-[1z98, 3cn6, 4jc6, 4ia4, 3cll, 2b5f, 3cn5] FVLVYC-[1z98, 3cn6, 4jc6, 4ia4, 3cll, 2b5f, 3cn5] MIFVLVY-[4jc6, 3cn6, 1z98, 4ia4, 3cll, 2b5f, 3cn5] MIFVLVYCTA-[4jc6, 3cn6, 1z98, 4ia4, 3cll, 2b5f, 3cn5] GGMIFV-[1z98, 3cn6, 4jc6, 4ia4, 3cll, 2b5f, 3cn5] GMIFVLV-[1z98, 3cn6, 4jc6, 4ia4, 3cll, 2b5f, 3cn5] GMIFVLVYCT-[1z98, 3cn6, 4jc6, 4ia4, 3cll, 2b5f, 3cn5] FGGMIF-[4jc6, 3cn6, 1z98, 4ia4, 3cll, 2b5f, 3cn5] VLVYCTA-[1z98, 3cn6, 4jc6, 4ia4, 3cll, 2b5f, 3cn5] MIFVLV-[1z98, 3cn6, 4jc6, 4ia4, 3cll, 2b5f, 3cn5] FVLVYCT-[1z98, 3cn6, 4jc6, 4ia4, 3cll, 2b5f, 3cn5] GMIFVLVYCTA-[1z98, 3cn6, 4jc6, 4ia4, 3cll, 2b5f, 3cn5]
Pred VGIQGIAWSXXXXXXXXXXXXXG
accu 0.5652173913043478

3cn5 0.5652173913043478  VGIQGIAWSXXXXXXXXXXXXXG
2b5f 0.5652173913043478  VGIQGIAWSXXXXXXXXXXXXXG
3cll 0.5652173913043478  VGIQGIAWSXXXXXXXXXXXXXG
4ia4 0.5652173913043478  VGIQGIAWSXXXXXXXXXXXXXG
4jc6 0.5652173913043478  VGIQGIAWSXXXXXXXXXXXXXG
3cn6 0.5652173913043478  VGIQGIAWSXXXXXXXXXXXXXG
1z98 0.5652173913043478  VGIQGIAWSXXXXXXXXXXXXXG


Helix:2
Orig SLTRAVFYMVMQCLGAICGAGVV
Pred SLTRAVFYMVMQCLGAICGAGVV
accu 0.0


Helix:3
Orig GLGAEIVGTFVLVYTVFS
 GTFVLVYTVF-[1z98, 3cn6, 4jc6, 4ia4, 3cll, 2b5f, 3cn5] TFVLVYTV-[1z98, 3cn6, 4jc6, 4ia4, 3cll, 2b5f, 3cn5] VLVYTV-[1z98, 3cn6, 4jc6, 4ia4, 3cll, 2b5f, 3cn5] VLVYTVFS-[1z98, 3cn6, 4jc6, 4ia4, 3cll, 2b5f, 3cn5] VLVYTVF-[1z98, 3cn6, 4jc6, 4ia4, 3cll, 2b5f, 3cn5] LVYTVFS-[1z98, 3cn6, 4jc6, 4ia4, 3cll, 2b5f, 3cn5] TFVLVYTVFS-[1z98, 3cn6, 4jc6, 4ia4, 3cll, 2b5f, 3cn5] GTFVLVYTVFS-[1z98, 3cn6, 4jc6, 4ia4, 3cll, 2b5f, 3cn5] VYTVFS-[1z98, 3cn6, 4jc6, 4ia4, 3cll, 2b5f, 3cn5] FVLVYTVFS-[1z98, 3cn6, 4jc6, 4ia4, 3cll, 2b5f, 3cn5]
Pred GLGAEIVXXXXXXXXXXX
accu 0.6111111111111112

3cn5 0.6111111111111112  GLGAEIVXXXXXXXXXXX
2b5f 0.6111111111111112  GLGAEIVXXXXXXXXXXX
3cll 0.6111111111111112  GLGAEIVXXXXXXXXXXX
4ia4 0.6111111111111112  GLGAEIVXXXXXXXXXXX
4jc6 0.6111111111111112  GLGAEIVXXXXXXXXXXX
3cn6 0.6111111111111112  GLGAEIVXXXXXXXXXXX
1z98 0.6111111111111112  GLGAEIVXXXXXXXXXXX


Helix:4
Orig VPILAPLPIGFAVFLVYLATIPI
 IGFAVF-[1z98, 3cn6, 4jc6, 4ia4, 3cll, 2b5f, 3cn5] LAPLPI-[2b5f] APLPIGFAVF-[1z98, 3cn6, 4jc6, 4ia4, 3cll, 2b5f, 3cn5] PIGFAV-[1z98, 3cn6, 4jc6, 4ia4, 3cll, 2b5f, 3cn5] PIGFAVF-[1z98, 3cn6, 4jc6, 4ia4, 3cll, 2b5f, 3cn5] PLPIGFAVF-[1z98, 3cn6, 4jc6, 4ia4, 3cll, 2b5f, 3cn5] APLPIGF-[1z98, 3cn6, 4jc6, 4ia4, 3cll, 2b5f, 3cn5] LAPLPIGFAVF-[2b5f]
Pred VPIXXXXXXXXXXXLVYLATIPI
accu 0.4782608695652174

2b5f 0.4782608695652174  VPIXXXXXXXXXXXLVYLATIPI
3cll 0.43478260869565216  VPILXXXXXXXXXXLVYLATIPI
4ia4 0.43478260869565216  VPILXXXXXXXXXXLVYLATIPI
4jc6 0.43478260869565216  VPILXXXXXXXXXXLVYLATIPI
3cn6 0.43478260869565216  VPILXXXXXXXXXXLVYLATIPI
1z98 0.43478260869565216  VPILXXXXXXXXXXLVYLATIPI


Helix:5
Orig HWIFRVGPFIGAALAAVY
Pred HWIFRVGPFIGAALAAVY
accu 0.0


F3WBY5_STRPN/PF00230

Helix:0
Orig VAELIGTFMLVFVGTGAVVFG
Pred VAELIGTFMLVFVGTGAVVFG
accu 0.0


Helix:1
Orig GIAFAFGLAIVVAAYSIGTVSGA
Pred GIAFAFGLAIVVAAYSIGTVSGA
accu 0.0


Helix:2
Orig LVNYILGQVVGAFIASGAVFFLL
Pred LVNYILGQVVGAFIASGAVFFLL
accu 0.0


Helix:3
Orig TVFGGFLFEVIATFLFVLVIMTV
Pred TVFGGFLFEVIATFLFVLVIMTV
accu 0.0


Helix:4
Orig GLVIGLSLMAMILVGLKITGLSV
Pred GLVIGLSLMAMILVGLKITGLSV
accu 0.0


Helix:5
Orig AALQQVWIFILAPIAGGVLAALV
Pred AALQQVWIFILAPIAGGVLAALV
accu 0.0


A9H2W7_GLUDA/PF00230

Helix:0
Orig LISEALAVLIIIAFGDSVAAMYI
Pred LISEALAVLIIIAFGDSVAAMYI
accu 0.0


Helix:1
Orig AYWGVCISWGLGVTIAIYATASV
Pred AYWGVCISWGLGVTIAIYATASV
accu 0.0


Helix:2
Orig VVPYCIAQIIGAFLGAAIVYALY
Pred VVPYCIAQIIGAFLGAAIVYALY
accu 0.0


Helix:3
Orig TPMHAFSDQIILTAFLLFGIFAI
Pred TPMHAFSDQIILTAFLLFGIFAI
accu 0.0


Helix:4
Orig FGALIIGFLVALIGASMGYLEAW
Pred FGALIIGFLVALIGASMGYLEAW
accu 0.0


Helix:5
Orig YWWVPIAGPLIGGVVGATV
Pred YWWVPIAGPLIGGVVGATV
accu 0.0


C6U0S2_BURPE/PF00230

Helix:0
Orig LAAEVFGTFWLVLGGCGSAVLAA
 FGTFWL-[2o9d, 2o9e, 2abm, 2o9f, 2o9g, 3llq, 1rc2, 3nka, 3nkc, 3nk5]
Pred LAAEVXXXXXXVLGGCGSAVLAA
accu 0.2608695652173913

3nk5 0.2608695652173913  LAAEVXXXXXXVLGGCGSAVLAA
3nkc 0.2608695652173913  LAAEVXXXXXXVLGGCGSAVLAA
3nka 0.2608695652173913  LAAEVXXXXXXVLGGCGSAVLAA
1rc2 0.2608695652173913  LAAEVXXXXXXVLGGCGSAVLAA
3llq 0.2608695652173913  LAAEVXXXXXXVLGGCGSAVLAA
2o9g 0.2608695652173913  LAAEVXXXXXXVLGGCGSAVLAA
2o9f 0.2608695652173913  LAAEVXXXXXXVLGGCGSAVLAA
2abm 0.2608695652173913  LAAEVXXXXXXVLGGCGSAVLAA
2o9e 0.2608695652173913  LAAEVXXXXXXVLGGCGSAVLAA
2o9d 0.2608695652173913  LAAEVXXXXXXVLGGCGSAVLAA


Helix:1
Orig LGIGFAGVALAFGLTVLTMAFAI
 FGLTVL-[2o9e, 2o9f] GLTVLTMA-[2o9e, 2o9f] VLTMAF-[2o9d, 2o9e, 2abm, 2o9f, 2o9g, 1rc2, 3nka, 3nkc, 3nk5] FGLTVLT-[2o9e, 2o9f] TVLTMA-[2o9d, 2o9e, 2abm, 2o9f, 2o9g, 3llq, 1rc2, 3nka, 3nkc, 3nk5] TVLTMAF-[2o9e, 2o9f] GLTVLTM-[2o9e, 2o9f] LTVLTM-[2o9d, 2o9e, 2abm, 2o9f, 2o9g, 3llq, 1rc2, 3nka, 3nkc, 3nk5] GLTVLT-[2o9d, 2o9e, 2abm, 2o9f, 2o9g, 3llq, 1rc2, 3nka, 3nkc, 3nk5] FAGVALAF-[2o9e, 2o9f] FGLTVLTMA-[2o9e, 2o9f] GLTVLTMAF-[2o9e, 2o9f] FGLTVLTMAF-[2o9e, 2o9f] AGVALAF-[2o9e, 2o9f] AGVALAFG-[2o9e, 2o9f] LTVLTMA-[2o9e, 2o9f] FGLTVLTM-[2o9e, 2o9f]
Pred LGIGXXXXXXXXXXXXXXXXXAI
accu 0.7391304347826086

2o9f 0.7391304347826086  LGIGXXXXXXXXXXXXXXXXXAI
2o9e 0.7391304347826086  LGIGXXXXXXXXXXXXXXXXXAI
2o9d 0.391304347826087  LGIGFAGVALAFXXXXXXXXXAI


Helix:2
Orig LVPYVIAQVIGATLGAFVLYLIA
Pred LVPYVIAQVIGATLGAFVLYLIA
accu 0.0


Helix:3
Orig YSLAAAFICEVVLTGFFLFVILG
Pred YSLAAAFICEVVLTGFFLFVILG
accu 0.0


Helix:4
Orig PAGFAPIAIGLCLTLIHLISIPV
 LISIPV-[2o9e, 2o9f] TLIHLISIP-[2o9e, 2o9f] LIHLISIPV-[2o9e, 2o9f] IHLISIPV-[2o9e, 2o9f] LTLIHLISIP-[2o9e] HLISIP-[2o9e, 2o9f] IHLISIP-[2o9e, 2o9f] LIHLISIP-[2o9e, 2o9f] TLIHLISIPV-[2o9e, 2o9f] HLISIPV-[2o9e, 2o9f]
Pred PAGFAPIAIGLCXXXXXXXXXXX
accu 0.4782608695652174

2o9e 0.4782608695652174  PAGFAPIAIGLCXXXXXXXXXXX


Helix:5
Orig EAIGQLWLFWVAPIIGAAIAGVV
Pred EAIGQLWLFWVAPIIGAAIAGVV
accu 0.0


G6K7A4_STRPN/PF00230

Helix:0
Orig VAELIGTFMLVFVGTGAVVFG
Pred VAELIGTFMLVFVGTGAVVFG
accu 0.0


Helix:1
Orig GIAFAFGLAIVVAAYSIGTVSGA
Pred GIAFAFGLAIVVAAYSIGTVSGA
accu 0.0


Helix:2
Orig LVNYILGQVVGAFIASGAVFFLL
Pred LVNYILGQVVGAFIASGAVFFLL
accu 0.0


Helix:3
Orig TVFGGFLFEVIATFLFVLVIMTV
Pred TVFGGFLFEVIATFLFVLVIMTV
accu 0.0


Helix:4
Orig GLVIGLSLMAMILVGLKITGLSV
Pred GLVIGLSLMAMILVGLKITGLSV
accu 0.0


Helix:5
Orig AALQQVWIFILAPIAGGVLAALV
Pred AALQQVWIFILAPIAGGVLAALV
accu 0.0


Q8F0N7_LEPIN/PF00230

Helix:0
Orig FLGTFVLILLGNGVVAGVLL
Pred FLGTFVLILLGNGVVAGVLL
accu 0.0


Helix:1
Orig WIVITAGWAFAVMIGVFVSNAFG
Pred WIVITAGWAFAVMIGVFVSNAFG
accu 0.0


Helix:2
Orig LIFYIPAQIAGAFLGAVFNYLHY
Pred LIFYIPAQIAGAFLGAVFNYLHY
accu 0.0


Helix:3
Orig VYNFFSEFLGTFLLILGIVSIFS
Pred VYNFFSEFLGTFLLILGIVSIFS
accu 0.0


Helix:4
Orig TFLVGVLVWSIGLSMGGTTGYAI
Pred TFLVGVLVWSIGLSMGGTTGYAI
accu 0.0


Helix:5
Orig YAWLPVFAPLSGAACAGIL
Pred YAWLPVFAPLSGAACAGIL
accu 0.0


E7UCT9_ECOLX/PF00230

Helix:0
Orig FLGTGLFLFFGIGCLCALKVAGA
Pred FLGTGLFLFFGIGCLCALKVAGA
accu 0.0


Helix:1
Orig YLTAGISGAHLNPAVTIALWLFA
Pred YLTAGISGAHLNPAVTIALWLFA
accu 0.0


Helix:2
Orig VLPFCVAQLAGAFGGAVLAYSLY
Pred VLPFCVAQLAGAFGGAVLAYSLY
accu 0.0


Helix:3
Orig INVWQAALVEVVITSMLMGLIMA
Pred INVWQAALVEVVITSMLMGLIMA
accu 0.0


Helix:4
Orig LAPLLIGILVAVIGASTGPLTGF
Pred LAPLLIGILVAVIGASTGPLTGF
accu 0.0


Helix:5
Orig RNIPYFIVPIIAPIIGACVGAAI
Pred RNIPYFIVPIIAPIIGACVGAAI
accu 0.0


E8EDS0_SALMO/PF00230

Helix:0
Orig IAEFLGTGLLIFFGVGCVAALKV
 FLGTGLLI-[1fx8, 1ldi, 1ldf, 1lda] IFFGVGC-[1fx8, 1ldi, 1ldf, 1lda] GTGLLIFFGV-[1fx8, 1ldi, 1ldf, 1lda] LGTGLLIFFGV-[1fx8, 1ldi, 1ldf, 1lda] IAEFLGTGLLIFFGV-[1fx8, 1ldi, 1ldf, 1lda] LLIFFGVGC-[1fx8, 1ldi, 1ldf, 1lda] AEFLGTGLLI-[1fx8, 1ldi, 1ldf, 1lda] GLLIFF-[1fx8, 1ldi, 1ldf, 1lda] FLGTGLLIFFGVGC-[1fx8, 1ldi, 1ldf, 1lda] EFLGTGLLI-[1fx8, 1ldi, 1ldf, 1lda] LLIFFG-[1fx8, 1ldi, 1ldf, 1lda] IAEFLGTGLLI-[1fx8, 1ldi, 1ldf, 1lda] AEFLGTGLLIFFGVGC-[1fx8, 1ldi, 1ldf, 1lda] FFGVGC-[1fx8, 1ldi, 1ldf, 1lda] AEFLGTGLLIFFGV-[1fx8, 1ldi, 1ldf, 1lda] LIFFGVGC-[1fx8, 1ldi, 1ldf, 1lda] TGLLIFFGVGC-[1fx8, 1ldi, 1ldf, 1lda] LGTGLLIFFGVGC-[1fx8, 1ldi, 1ldf, 1lda] TGLLIFFGV-[1fx8, 1ldi, 1ldf, 1lda] TGLLIF-[1fx8, 1ldi, 1ldf, 1lda] EFLGTG-[1fx8, 1ldi, 1ldf, 1lda] GTGLLIFFGVGC-[1fx8, 1ldi, 1ldf, 1lda] EFLGTGLLIFFGV-[1fx8, 1ldi, 1ldf, 1lda] EFLGTGLLIFFGVGC-[1fx8, 1ldi, 1ldf, 1lda] GLLIFFG-[1fx8, 1ldi, 1ldf, 1lda]
Pred XXXXXXXXXXXXXXXXXVAALKV
accu 0.7391304347826086

1lda 0.7391304347826086  XXXXXXXXXXXXXXXXXVAALKV
1ldf 0.7391304347826086  XXXXXXXXXXXXXXXXXVAALKV
1ldi 0.7391304347826086  XXXXXXXXXXXXXXXXXVAALKV
1fx8 0.7391304347826086  XXXXXXXXXXXXXXXXXVAALKV


Helix:1
Orig ISVIWGLGVAMAIYLTAGVSGAH
 GVAMAI-[1fx8, 1ldi, 1ldf, 1lda] WGLGVAM-[1fx8, 1ldi, 1lda] GVAMAIY-[1fx8, 1ldi, 1ldf, 1lda] LGVAMAIY-[1fx8, 1ldi, 1ldf, 1lda] WGLGVAMAIY-[1fx8, 1ldi, 1lda] WGLGVAMAIYLT-[1fx8, 1ldi, 1lda] WGLGVAMAIYL-[1fx8, 1ldi, 1lda] LGVAMAIYLTA-[1fx8, 1ldi, 1ldf, 1lda] WGLGVAMA-[1fx8, 1ldi, 1lda] MAIYLTA-[1fx8, 1ldi, 1ldf, 1lda] SVIXGLGVAMAIYLTA-[1fx8, 1ldi, 1ldf, 1lda] VIXGLGVAMAIYLT-[1fx8, 1ldi, 1ldf, 1lda] AIYLTA-[1fx8, 1ldi, 1ldf, 1lda] MAIYLT-[1fx8, 1ldi, 1ldf, 1lda] WGLGVA-[1fx8, 1ldi, 1lda] VAMAIY-[1fx8, 1ldi, 1ldf, 1lda] GLGVAM-[1fx8, 1ldi, 1ldf, 1lda] SVIXGLGVAMAIYLT-[1fx8, 1ldi, 1ldf, 1lda] SVIXGLGVAMAIY-[1fx8, 1ldi, 1ldf, 1lda] SVIXGLGVAMAIYL-[1fx8, 1ldi, 1ldf, 1lda]
Pred IXXXXXXXXXXXXXXXXGVSGAH
accu 0.6956521739130435

1lda 0.6956521739130435  IXXXXXXXXXXXXXXXXGVSGAH
1ldf 0.6956521739130435  IXXXXXXXXXXXXXXXXGVSGAH
1ldi 0.6956521739130435  IXXXXXXXXXXXXXXXXGVSGAH
1fx8 0.6956521739130435  IXXXXXXXXXXXXXXXXGVSGAH


Helix:2
Orig VVPFIISQVAGAFCAAALVYGLY
 SQVAGAFCAAAL-[1fx8, 1ldi, 1ldf, 1lda] AFCAAALVYGL-[1lda] SQVAGAFCAAALV-[1fx8, 1ldi, 1ldf, 1lda] AFCAAA-[1fx8, 1ldi, 1ldf, 1lda] FCAAAL-[1fx8, 1ldi, 1ldf, 1lda] CAAALVY-[1lda] CAAALV-[1fx8, 1ldi, 1ldf, 1lda] CAAALVYG-[1lda] ALVYGL-[1lda] FCAAALVYGL-[1lda] GAFCAAALVYG-[1lda] GAFCAAA-[1fx8, 1ldi, 1ldf, 1lda] VAGAFCAAALVYG-[1lda] SQVAGAFCA-[1fx8, 1ldi, 1ldf, 1lda] QVAGAFCAAALVYG-[1lda] AGAFCA-[1fx8, 1ldi, 1ldf, 1lda] SQVAGA-[1fx8, 1ldi, 1ldf, 1lda] AFCAAALVY-[1lda] SQVAGAFCAAALVY-[1lda] SQVAGAFCAAALVYGL-[1lda] SQVAGAFCAAALVYG-[1lda] QVAGAFCAAALV-[1fx8, 1ldi, 1ldf, 1lda] GAFCAA-[1fx8, 1ldi, 1ldf, 1lda] QVAGAFCAAALVYGL-[1lda] SQVAGAFCAA-[1fx8, 1ldi, 1ldf, 1lda] SQVAGAFC-[1fx8, 1ldi, 1ldf, 1lda] VAGAFC-[1fx8, 1ldi, 1ldf, 1lda] FCAAALV-[1fx8, 1ldi, 1ldf, 1lda] VAGAFCAAALV-[1fx8, 1ldi, 1ldf, 1lda] FCAAALVY-[1lda] CAAALVYGL-[1lda] SQVAGAF-[1fx8, 1ldi, 1ldf, 1lda]
Pred VVPFIIXXXXXXXXXXXXXXXXY
accu 0.6956521739130435

1lda 0.6956521739130435  VVPFIIXXXXXXXXXXXXXXXXY
1ldf 0.5652173913043478  VVPFIIXXXXXXXXXXXXXYGLY
1ldi 0.5652173913043478  VVPFIIXXXXXXXXXXXXXYGLY
1fx8 0.5652173913043478  VVPFIIXXXXXXXXXXXXXYGLY


Helix:3
Orig FVQAFAVEMVITAILMGLILALT
 VITAILM-[1fx8, 1ldi, 1ldf, 1lda] ITAILM-[1fx8, 1ldi, 1ldf, 1lda] ITAILMGLILALT-[1fx8, 1ldi] FAVEMVIT-[1fx8, 1ldi, 1lda] MVITAILMGL-[1fx8, 1ldi, 1ldf, 1lda] MVITAILMGLILALT-[1fx8, 1ldi] FAVEMVITAI-[1fx8, 1ldi, 1lda] MVITAILMGLIL-[1fx8, 1ldi, 1ldf, 1lda] EMVITAI-[1fx8, 1ldi, 1ldf, 1lda] EMVITAILMGLIL-[1fx8, 1ldi, 1ldf, 1lda] MVITAILMGLI-[1fx8, 1ldi, 1ldf, 1lda] ITAILMGLILA-[1fx8, 1ldi, 1ldf, 1lda] AVEMVITAIXMGLI-[1fx8, 1ldi, 1ldf, 1lda] VEMVITAILMGLXLA-[1fx8, 1ldi, 1ldf, 1lda] MVITAILMGLILA-[1fx8, 1ldi, 1ldf, 1lda] VEMVITAILMGXILAL-[1fx8, 1ldi, 1ldf, 1lda] AVEMVITAILMGLIL-[1fx8, 1ldi, 1ldf, 1lda] FAVEMVITAILMGL-[1fx8, 1ldi, 1lda] EMVITA-[1fx8, 1ldi, 1ldf, 1lda] ILMGLILA-[1fx8, 1ldi, 1ldf, 1lda] EMVITAILMGLILA-[1fx8, 1ldi, 1ldf, 1lda] EMVITAILMGLILAL-[1fx8, 1ldi, 1ldf, 1lda] MGLILAL-[1fx8, 1ldi, 1ldf, 1lda] AILMGLILALT-[1fx8, 1ldi] AVEMVITAI-[1fx8, 1ldi, 1ldf, 1lda] MVITAIL-[1fx8, 1ldi, 1ldf, 1lda] FAVEMVITAILMG-[1fx8, 1ldi, 1lda] MGLILA-[1fx8, 1ldi, 1ldf, 1lda] VITAILMGLILALT-[1fx8, 1ldi] EMVITAILMG-[1fx8, 1ldi, 1ldf, 1lda] FAVEMVITAILM-[1fx8, 1ldi, 1lda] EMVITAILMGLILAXT-[1fx8, 1ldi] VITAILMGLILA-[1fx8, 1ldi, 1ldf, 1lda] AVEMVITAILMG-[1fx8, 1ldi, 1ldf, 1lda] EMVITAILMGLI-[1fx8, 1ldi, 1ldf, 1lda] VEMVITAILMG-[1fx8, 1ldi, 1ldf, 1lda] VEMVIXAILMGLIL-[1fx8, 1ldi, 1ldf, 1lda] FAVEMVITAILMGLI-[1fx8, 1ldi, 1lda] EMVITAILM-[1fx8, 1ldi, 1ldf, 1lda] AVEMVI-[1fx8, 1ldi, 1ldf, 1lda] MVITAILMGLILAL-[1fx8, 1ldi, 1ldf, 1lda] ILMGLILALT-[1fx8, 1ldi] FAVEMVITAILMGLIL-[1fx8, 1ldi, 1lda] ILMGLI-[1fx8, 1ldi, 1ldf, 1lda] MVITAILM-[1fx8, 1ldi, 1ldf, 1lda] AVEMVITAIL-[1fx8, 1ldi, 1ldf, 1lda] AVEMVITAILMGLILA-[1fx8, 1ldi, 1ldf, 1lda] LILALT-[1fx8, 1ldi] AVEMVIT-[1fx8, 1ldi, 1ldf, 1lda] TAILMGLILA-[1fx8, 1ldi, 1ldf, 1lda] AILMGLILAL-[1fx8, 1ldi, 1ldf, 1lda] VITAILMGLIL-[1fx8, 1ldi, 1ldf, 1lda] VEMVITAILMGL-[1fx8, 1ldi, 1ldf, 1lda] VEMVITAILM-[1fx8, 1ldi, 1ldf, 1lda] FAVEMVI-[1fx8, 1ldi, 1lda] VITAILMGLILAL-[1fx8, 1ldi, 1ldf, 1lda] ITAILMGLI-[1fx8, 1ldi, 1ldf, 1lda] VEMVIT-[1fx8, 1ldi, 1ldf, 1lda] GLILALT-[1fx8, 1ldi] VITAILMGLI-[1fx8, 1ldi, 1ldf, 1lda] TAILMGLILAL-[1fx8, 1ldi, 1ldf, 1lda] MVITAI-[1fx8, 1ldi, 1ldf, 1lda]
Pred FVQAXXXXXXXXXXXXXXXXXXX
accu 0.8260869565217391

1ldi 0.8260869565217391  FVQAXXXXXXXXXXXXXXXXXXX
1fx8 0.8260869565217391  FVQAXXXXXXXXXXXXXXXXXXX


Helix:4
Orig PLLIGLLIAVIGASMGPLTGFAM
 LIGLLIAVIG-[1fx8, 1ldi, 1ldf, 1lda] PLLIGLLIAVIGAS-[1fx8, 1ldi, 1ldf, 1lda] VIGASM-[1fx8, 1ldi, 1ldf, 1lda] AVIGASMG-[1fx8, 1ldi, 1ldf, 1lda] LLIAVI-[1fx8, 1ldi, 1ldf, 1lda] LLIGLLIAVIGA-[1fx8, 1ldi, 1ldf, 1lda] PLLIGLLIAVIGA-[1fx8, 1ldi, 1ldf, 1lda] PLLIGLLI-[1fx8, 1ldi, 1ldf, 1lda] IGLLIAVIGASM-[1fx8, 1ldi, 1ldf, 1lda] GLLIAVIGASM-[1fx8, 1ldi, 1ldf, 1lda] LLIGLLIAVIGASM-[1fx8, 1ldi, 1ldf, 1lda] LIXLLIAVIGASM-[1fx8, 1ldi, 1ldf, 1lda] LXIGLLIAVIGASMG-[1fx8, 1ldi, 1ldf, 1lda] IAVIGA-[1fx8, 1ldi, 1ldf, 1lda] LIAVIGASM-[1fx8, 1ldi, 1ldf, 1lda] GLLIAV-[1fx8, 1ldi, 1ldf, 1lda] IAVIGASM-[1fx8, 1ldi, 1ldf, 1lda] LLIGLLXAVIGAS-[1fx8, 1ldi, 1ldf, 1lda] PLLIGLLIAV-[1fx8, 1ldi, 1ldf, 1lda] VIGASMG-[1fx8, 1ldi, 1ldf, 1lda] LIAVIGASMG-[1fx8, 1ldi, 1ldf, 1lda] LIGLLIAVIGASMG-[1fx8, 1ldi, 1ldf, 1lda] IGASMG-[1fx8, 1ldi, 1ldf, 1lda] AVIGASM-[1fx8, 1ldi, 1ldf, 1lda] PLLIGLLIAVIG-[1fx8, 1ldi, 1ldf, 1lda] PLLIGLLIAVIGASM-[1fx8, 1ldi, 1ldf, 1lda] PLLIGLLIAVIGASMG-[1fx8, 1ldi, 1ldf, 1lda] IAVIGAS-[1fx8, 1ldi, 1ldf, 1lda] IGLLIAVIGASMG-[1fx8, 1ldi, 1ldf, 1lda]
Pred XXXXXXXXXXXXXXXXPLTGFAM
accu 0.6956521739130435

1lda 0.6956521739130435  XXXXXXXXXXXXXXXXPLTGFAM
1ldf 0.6956521739130435  XXXXXXXXXXXXXXXXPLTGFAM
1ldi 0.6956521739130435  XXXXXXXXXXXXXXXXPLTGFAM
1fx8 0.6956521739130435  XXXXXXXXXXXXXXXXPLTGFAM


Helix:5
Orig IPYFLVPLFGPIVGAILGAF
 LVPLFGPI-[1fx8, 1ldi, 1ldf, 1lda] LVPLFG-[1fx8, 1ldi, 1ldf, 1lda] VPLFGP-[1fx8, 1ldi, 1ldf, 1lda] VPLFGPI-[1fx8, 1ldi, 1ldf, 1lda] LVPLFGP-[1fx8, 1ldi, 1ldf, 1lda] FGPIVGAI-[1fx8, 1ldi, 1ldf, 1lda] PLFGPIVGAI-[1fx8, 1ldi, 1ldf, 1lda]
Pred IPYFXXXXXXXXXXXXLGAF
accu 0.6

1lda 0.6  IPYFXXXXXXXXXXXXLGAF
1ldf 0.6  IPYFXXXXXXXXXXXXLGAF
1ldi 0.6  IPYFXXXXXXXXXXXXLGAF
1fx8 0.6  IPYFXXXXXXXXXXXXLGAF


G6KRP5_STRPN/PF00230


D3GRY3_ECO44/PF00230

Helix:0
Orig IAEFLGTGLLIFFGVGCVAALKV
 FLGTGLLI-[1fx8, 1ldi, 1ldf, 1lda] IFFGVGC-[1fx8, 1ldi, 1ldf, 1lda] GTGLLIFFGV-[1fx8, 1ldi, 1ldf, 1lda] LGTGLLIFFGV-[1fx8, 1ldi, 1ldf, 1lda] IAEFLGTGLLIFFGV-[1fx8, 1ldi, 1ldf, 1lda] LLIFFGVGC-[1fx8, 1ldi, 1ldf, 1lda] AEFLGTGLLI-[1fx8, 1ldi, 1ldf, 1lda] GLLIFF-[1fx8, 1ldi, 1ldf, 1lda] FLGTGLLIFFGVGC-[1fx8, 1ldi, 1ldf, 1lda] IAEFLGTGLLIFFGVGC-[1fx8, 1ldi, 1ldf, 1lda] EFLGTGLLI-[1fx8, 1ldi, 1ldf, 1lda] LLIFFG-[1fx8, 1ldi, 1ldf, 1lda] IAEFLGTGLLI-[1fx8, 1ldi, 1ldf, 1lda] AEFLGTGLLIFFGVGC-[1fx8, 1ldi, 1ldf, 1lda] FFGVGC-[1fx8, 1ldi, 1ldf, 1lda] AEFLGTGLLIFFGV-[1fx8, 1ldi, 1ldf, 1lda] LIFFGVGC-[1fx8, 1ldi, 1ldf, 1lda] TGLLIFFGVGC-[1fx8, 1ldi, 1ldf, 1lda] LGTGLLIFFGVGC-[1fx8, 1ldi, 1ldf, 1lda] TGLLIFFGV-[1fx8, 1ldi, 1ldf, 1lda] TGLLIF-[1fx8, 1ldi, 1ldf, 1lda] EFLGTG-[1fx8, 1ldi, 1ldf, 1lda] GTGLLIFFGVGC-[1fx8, 1ldi, 1ldf, 1lda] EFLGTGLLIFFGV-[1fx8, 1ldi, 1ldf, 1lda] EFLGTGLLIFFGVGC-[1fx8, 1ldi, 1ldf, 1lda] GLLIFFG-[1fx8, 1ldi, 1ldf, 1lda]
Pred XXXXXXXXXXXXXXXXXVAALKV
accu 0.7391304347826086

1lda 0.7391304347826086  XXXXXXXXXXXXXXXXXVAALKV
1ldf 0.7391304347826086  XXXXXXXXXXXXXXXXXVAALKV
1ldi 0.7391304347826086  XXXXXXXXXXXXXXXXXVAALKV
1fx8 0.7391304347826086  XXXXXXXXXXXXXXXXXVAALKV


Helix:1
Orig ISVIWGLGVAMAIYLTAGVSGAH
 GVAMAI-[1fx8, 1ldi, 1ldf, 1lda] WGLGVAM-[1fx8, 1ldi, 1lda] GVAMAIY-[1fx8, 1ldi, 1ldf, 1lda] LGVAMAIY-[1fx8, 1ldi, 1ldf, 1lda] WGLGVAMAIY-[1fx8, 1ldi, 1lda] WGLGVAMAIYLT-[1fx8, 1ldi, 1lda] WGLGVAMAIYL-[1fx8, 1ldi, 1lda] LGVAMAIYLTA-[1fx8, 1ldi, 1ldf, 1lda] WGLGVAMA-[1fx8, 1ldi, 1lda] MAIYLTA-[1fx8, 1ldi, 1ldf, 1lda] SVIXGLGVAMAIYLTA-[1fx8, 1ldi, 1ldf, 1lda] VIXGLGVAMAIYLT-[1fx8, 1ldi, 1ldf, 1lda] AIYLTA-[1fx8, 1ldi, 1ldf, 1lda] MAIYLT-[1fx8, 1ldi, 1ldf, 1lda] WGLGVA-[1fx8, 1ldi, 1lda] VAMAIY-[1fx8, 1ldi, 1ldf, 1lda] GLGVAM-[1fx8, 1ldi, 1ldf, 1lda] SVIXGLGVAMAIYLT-[1fx8, 1ldi, 1ldf, 1lda] SVIXGLGVAMAIY-[1fx8, 1ldi, 1ldf, 1lda] SVIXGLGVAMAIYL-[1fx8, 1ldi, 1ldf, 1lda]
Pred IXXXXXXXXXXXXXXXXGVSGAH
accu 0.6956521739130435

1lda 0.6956521739130435  IXXXXXXXXXXXXXXXXGVSGAH
1ldf 0.6956521739130435  IXXXXXXXXXXXXXXXXGVSGAH
1ldi 0.6956521739130435  IXXXXXXXXXXXXXXXXGVSGAH
1fx8 0.6956521739130435  IXXXXXXXXXXXXXXXXGVSGAH


Helix:2
Orig IPFIVSQVAGAFCAAALVYGLYY
 VSQVAGAFCAAALXY-[1lda] IPFIVSQVAGAF-[1fx8, 1ldi, 1ldf, 1lda] AFCAAALVYGL-[1lda] IPFIVSQV-[1fx8, 1ldi, 1ldf, 1lda] SQVAGAFCAAALV-[1fx8, 1ldi, 1ldf, 1lda] PFIVSQVAGAFC-[1fx8, 1ldi, 1ldf, 1lda] IPFIVSQVAXAFCAAA-[1fx8, 1ldi, 1ldf, 1lda] IPFIVSQVAXAFCA-[1fx8, 1ldi, 1ldf, 1lda] CAAALVY-[1lda] CAAALV-[1fx8, 1ldi, 1ldf, 1lda] CAAALVYG-[1lda] FCAAALVYGL-[1lda] GAFCAAALVYG-[1lda] FIVSQVA-[1fx8, 1ldi, 1ldf, 1lda] GAFCAAA-[1fx8, 1ldi, 1ldf, 1lda] SQVAGAFCA-[1fx8, 1ldi, 1ldf, 1lda] PFIVSQVAXAFCAAA-[1fx8, 1ldi, 1ldf, 1lda] QVAGAFCAAALVYG-[1lda] IPFIVSQVAXAFCAA-[1fx8, 1ldi, 1ldf, 1lda] AGAFCA-[1fx8, 1ldi, 1ldf, 1lda] SQVAGA-[1fx8, 1ldi, 1ldf, 1lda] FIVSQVAGAFCA-[1fx8, 1ldi, 1ldf, 1lda] SQVAGAFCAAALVY-[1lda] IPFIVSQVAGAFC-[1fx8, 1ldi, 1ldf, 1lda] VSQVAXAFCAAALVYG-[1lda] IPFIVSQVAGAFCAAAL-[1fx8, 1ldi, 1ldf, 1lda] SQVAGAFCAAALVYG-[1lda] PFIVSQV-[1fx8, 1ldi, 1ldf, 1lda] QVAGAFCAAALV-[1fx8, 1ldi, 1ldf, 1lda] GAFCAA-[1fx8, 1ldi, 1ldf, 1lda] FIVSQVAGAFCAAALVY-[1lda] SQVAGAFCAA-[1fx8, 1ldi, 1ldf, 1lda] PFIVSQVAGAFCAA-[1fx8, 1ldi, 1ldf, 1lda] VSQVAG-[1fx8, 1ldi, 1ldf, 1lda] VSQVAGAF-[1fx8, 1ldi, 1ldf, 1lda] VAGAFC-[1fx8, 1ldi, 1ldf, 1lda] FCAAALV-[1fx8, 1ldi, 1ldf, 1lda] FIVSQVAXAFCAAA-[1fx8, 1ldi, 1ldf, 1lda] FCAAALVY-[1lda] CAAALVYGL-[1lda] SQVAGAF-[1fx8, 1ldi, 1ldf, 1lda] VSQVAGAFC-[1fx8, 1ldi, 1ldf, 1lda] SQVAGAFCAAAL-[1fx8, 1ldi, 1ldf, 1lda] IVSQVAGAFCAAALVY-[1lda] IVSQVA-[1fx8, 1ldi, 1ldf, 1lda] FIVSQV-[1fx8, 1ldi, 1ldf, 1lda] FIVSQVAGAF-[1fx8, 1ldi, 1ldf, 1lda] PFIVSQVXGAFCA-[1fx8, 1ldi, 1ldf, 1lda] AFCAAA-[1fx8, 1ldi, 1ldf, 1lda] FCAAAL-[1fx8, 1ldi, 1ldf, 1lda] FIVSQVAGAFCAAXL-[1fx8, 1ldi, 1ldf, 1lda] FIVSQVAGAFCAA-[1fx8, 1ldi, 1ldf, 1lda] PXIVSQVAGAFCAAAL-[1fx8, 1ldi, 1ldf, 1lda] ALVYGL-[1lda] FIVSQVAGAFC-[1fx8, 1ldi, 1ldf, 1lda] IVSQVAGAF-[1fx8, 1ldi, 1ldf, 1lda] VAGAFCAAALVYG-[1lda] AFCAAALVY-[1lda] PFIVSQVAGAFCAAALV-[1fx8, 1ldi, 1ldf, 1lda] IVSQVAGAFCAAALV-[1fx8, 1ldi, 1ldf, 1lda] SQVAGAFCAAALVYGL-[1lda] PFIVSQVA-[1fx8, 1ldi, 1ldf, 1lda] QVAGAFCAAALVYGL-[1lda] PFIVSQVAGAF-[1fx8, 1ldi, 1ldf, 1lda] SQVAGAFC-[1fx8, 1ldi, 1ldf, 1lda] IVSQVAGAFC-[1fx8, 1ldi, 1ldf, 1lda] VSQVAGAFCAAXLVYGL-[1lda] VAGAFCAAALV-[1fx8, 1ldi, 1ldf, 1lda] IPFIVSQVAG-[1fx8, 1ldi, 1ldf, 1lda] FIVSQVAGAFCAAALV-[1fx8, 1ldi, 1ldf, 1lda] FIVSQVAG-[1fx8, 1ldi, 1ldf, 1lda] VSQVAGAFCAAALV-[1fx8, 1ldi, 1ldf, 1lda] IVSQVAGAFCAAALVYG-[1lda] IPFIVS-[1fx8, 1ldi, 1ldf, 1lda]
Pred XXXXXXXXXXXXXXXXXXXXXYY
accu 0.9130434782608695

1lda 0.9130434782608695  XXXXXXXXXXXXXXXXXXXXXYY
1ldf 0.782608695652174  XXXXXXXXXXXXXXXXXXYGLYY
1ldi 0.782608695652174  XXXXXXXXXXXXXXXXXXYGLYY
1fx8 0.782608695652174  XXXXXXXXXXXXXXXXXXYGLYY


Helix:3
Orig INFVQAFAVEMVITAILMGLILA
 VITAILM-[1fx8, 1ldi, 1ldf, 1lda] ITAILM-[1fx8, 1ldi, 1ldf, 1lda] FAVEMVIT-[1fx8, 1ldi, 1lda] MVITAILMGL-[1fx8, 1ldi, 1ldf, 1lda] FAVEMVITAI-[1fx8, 1ldi, 1lda] MVITAILMGLIL-[1fx8, 1ldi, 1ldf, 1lda] EMVITAI-[1fx8, 1ldi, 1ldf, 1lda] EMVITAILMGLIL-[1fx8, 1ldi, 1ldf, 1lda] MVITAILMGLI-[1fx8, 1ldi, 1ldf, 1lda] ITAILMGLILA-[1fx8, 1ldi, 1ldf, 1lda] AVEMVITAIXMGLI-[1fx8, 1ldi, 1ldf, 1lda] VEMVITAILMGLXLA-[1fx8, 1ldi, 1ldf, 1lda] MVITAILMGLILA-[1fx8, 1ldi, 1ldf, 1lda] AVEMVITAILMGLIL-[1fx8, 1ldi, 1ldf, 1lda] FAVEMVITAILMGL-[1fx8, 1ldi, 1lda] EMVITA-[1fx8, 1ldi, 1ldf, 1lda] ILMGLILA-[1fx8, 1ldi, 1ldf, 1lda] FAVEMVITAILMGLILA-[1fx8, 1ldi, 1lda] EMVITAILMGLILA-[1fx8, 1ldi, 1ldf, 1lda] AVEMVITAI-[1fx8, 1ldi, 1ldf, 1lda] MVITAIL-[1fx8, 1ldi, 1ldf, 1lda] FAVEMVITAILMG-[1fx8, 1ldi, 1lda] MGLILA-[1fx8, 1ldi, 1ldf, 1lda] EMVITAILMG-[1fx8, 1ldi, 1ldf, 1lda] FAVEMVITAILM-[1fx8, 1ldi, 1lda] VITAILMGLILA-[1fx8, 1ldi, 1ldf, 1lda] AVEMVITAILMG-[1fx8, 1ldi, 1ldf, 1lda] EMVITAILMGLI-[1fx8, 1ldi, 1ldf, 1lda] VEMVITAILMG-[1fx8, 1ldi, 1ldf, 1lda] VEMVIXAILMGLIL-[1fx8, 1ldi, 1ldf, 1lda] FAVEMVITAILMGLI-[1fx8, 1ldi, 1lda] EMVITAILM-[1fx8, 1ldi, 1ldf, 1lda] AVEMVI-[1fx8, 1ldi, 1ldf, 1lda] FAVEMVITAILMGLIL-[1fx8, 1ldi, 1lda] AILMGL-[1fx8, 1ldi, 1ldf, 1lda] ILMGLI-[1fx8, 1ldi, 1ldf, 1lda] MVITAILM-[1fx8, 1ldi, 1ldf, 1lda] AVEMVITAIL-[1fx8, 1ldi, 1ldf, 1lda] AVEMVITAILMGLILA-[1fx8, 1ldi, 1ldf, 1lda] AVEMVIT-[1fx8, 1ldi, 1ldf, 1lda] TAILMGLILA-[1fx8, 1ldi, 1ldf, 1lda] VITAILMGLIL-[1fx8, 1ldi, 1ldf, 1lda] VEMVITAILMGL-[1fx8, 1ldi, 1ldf, 1lda] VEMVITAILM-[1fx8, 1ldi, 1ldf, 1lda] FAVEMVI-[1fx8, 1ldi, 1lda] ITAILMGLI-[1fx8, 1ldi, 1ldf, 1lda] VEMVIT-[1fx8, 1ldi, 1ldf, 1lda] VITAILMGLI-[1fx8, 1ldi, 1ldf, 1lda] MVITAI-[1fx8, 1ldi, 1ldf, 1lda]
Pred INFVQAXXXXXXXXXXXXXXXXX
accu 0.7391304347826086

1lda 0.7391304347826086  INFVQAXXXXXXXXXXXXXXXXX
1ldi 0.7391304347826086  INFVQAXXXXXXXXXXXXXXXXX
1fx8 0.7391304347826086  INFVQAXXXXXXXXXXXXXXXXX


Helix:4
Orig LAPLLIGLLIAVIGASMGPLTGF
 LIGLLIAVIG-[1fx8, 1ldi, 1ldf, 1lda] PLLIGLLIAVIGAS-[1fx8, 1ldi, 1ldf, 1lda] VIGASM-[1fx8, 1ldi, 1ldf, 1lda] AVIGASMG-[1fx8, 1ldi, 1ldf, 1lda] LLIAVI-[1fx8, 1ldi, 1ldf, 1lda] AXLLIGLLIAVIG-[1fx8, 1ldi, 1ldf, 1lda] LLIGLLIAVIGA-[1fx8, 1ldi, 1ldf, 1lda] APLLIGLLIAVXGASMG-[1fx8, 1ldi, 1lda] PLLIGLLIAVIGA-[1fx8, 1ldi, 1ldf, 1lda] APLLIGLLIAVIGASM-[1fx8, 1ldi, 1ldf, 1lda] PLLIGLLI-[1fx8, 1ldi, 1ldf, 1lda] IGLLIAVIGASM-[1fx8, 1ldi, 1ldf, 1lda] GLLIAVIGASM-[1fx8, 1ldi, 1ldf, 1lda] AXLLIGLLIAVIGAS-[1fx8, 1ldi, 1ldf, 1lda] LLIGLLIAVIGASM-[1fx8, 1ldi, 1ldf, 1lda] LIXLLIAVIGASM-[1fx8, 1ldi, 1ldf, 1lda] APLLIGLLIAVIGA-[1fx8, 1ldi, 1ldf, 1lda] LXIGLLIAVIGASMG-[1fx8, 1ldi, 1ldf, 1lda] IAVIGA-[1fx8, 1ldi, 1ldf, 1lda] LIAVIGASM-[1fx8, 1ldi, 1ldf, 1lda] GLLIAV-[1fx8, 1ldi, 1ldf, 1lda] IAVIGASM-[1fx8, 1ldi, 1ldf, 1lda] LLIGLLXAVIGAS-[1fx8, 1ldi, 1ldf, 1lda] PLLIGLLIAV-[1fx8, 1ldi, 1ldf, 1lda] VIGASMG-[1fx8, 1ldi, 1ldf, 1lda] APLLIGLLI-[1fx8, 1ldi, 1ldf, 1lda] LIAVIGASMG-[1fx8, 1ldi, 1ldf, 1lda] LIGLLIAVIGASMG-[1fx8, 1ldi, 1ldf, 1lda] IGASMG-[1fx8, 1ldi, 1ldf, 1lda] AVIGASM-[1fx8, 1ldi, 1ldf, 1lda] PLLIGLLIAVIG-[1fx8, 1ldi, 1ldf, 1lda] PLLIGLLIAVIGASM-[1fx8, 1ldi, 1ldf, 1lda] PLLIGLLIAVIGASMG-[1fx8, 1ldi, 1ldf, 1lda] IAVIGAS-[1fx8, 1ldi, 1ldf, 1lda] IGLLIAVIGASMG-[1fx8, 1ldi, 1ldf, 1lda]
Pred LXXXXXXXXXXXXXXXXXPLTGF
accu 0.7391304347826086

1lda 0.7391304347826086  LXXXXXXXXXXXXXXXXXPLTGF
1ldf 0.7391304347826086  LXXXXXXXXXXXXXXXXXPLTGF
1ldi 0.7391304347826086  LXXXXXXXXXXXXXXXXXPLTGF
1fx8 0.7391304347826086  LXXXXXXXXXXXXXXXXXPLTGF


Helix:5
Orig IPYFLVPLFGPIVGAIVGAF
 PLFGPIVGAIVGAF-[1fx8, 1ldi, 1ldf, 1lda] VPLFGPIVGAIVGAF-[1fx8, 1ldi, 1ldf, 1lda] IVGAIVGAF-[1fx8, 1ldi, 1ldf, 1lda] LVPLFGPI-[1fx8, 1ldi, 1ldf, 1lda] PIVGAIVGAF-[1fx8, 1ldi, 1ldf, 1lda] VPLFGPI-[1fx8, 1ldi, 1ldf, 1lda] LVPLFGPIVGAIVGAF-[1fx8, 1ldi, 1ldf, 1lda] AIVGAF-[1fx8, 1ldi, 1ldf, 1lda] LVPLFGP-[1fx8, 1ldi, 1ldf, 1lda] FGPIVGAI-[1fx8, 1ldi, 1ldf, 1lda] PLFGPIVGAI-[1fx8, 1ldi, 1ldf, 1lda] LFGPIVGAIVXAF-[1fx8, 1ldi, 1ldf, 1lda] LVPLFG-[1fx8, 1ldi, 1ldf, 1lda] VPLFGP-[1fx8, 1ldi, 1ldf, 1lda]
Pred IPYFXXXXXXXXXXXXXXXX
accu 0.8

1lda 0.8  IPYFXXXXXXXXXXXXXXXX
1ldf 0.8  IPYFXXXXXXXXXXXXXXXX
1ldi 0.8  IPYFXXXXXXXXXXXXXXXX
1fx8 0.8  IPYFXXXXXXXXXXXXXXXX


Q84C26_9BACT/PF01036

Helix:0
Orig FWLVTAAPLASTVFFFVE
Pred FWLVTAAPLASTVFFFVE
accu 0.0


Helix:1
Orig LTVSGLVTGIAFWHYMYMRGVWI
Pred LTVSGLVTGIAFWHYMYMRGVWI
accu 0.0


Helix:2
Orig LLTVPLLICEFYLILAAATNVAG
Pred LLTVPLLICEFYLILAAATNVAG
accu 0.0


Helix:3
Orig LVGSLVMLVFGYMGEAGIMA
Pred LVGSLVMLVFGYMGEAGIMA
accu 0.0


Helix:4
Orig AFIIGCLAWVYMIYELWA
Pred AFIIGCLAWVYMIYELWA
accu 0.0


Helix:5
Orig MMYIIIFGWAIYLVGYFTGYLMG
Pred MMYIIIFGWAIYLVGYFTGYLMG
accu 0.0


E3RHY6_PYRTT/PF00230

Helix:0
Orig FVAFVGEFVGTTMFLFFAFSGTQ
Pred FVAFVGEFVGTTMFLFFAFSGTQ
accu 0.0


Helix:1
Orig PIVLLYIAIVFAFSLMVNVWVFF
Pred PIVLLYIAIVFAFSLMVNVWVFF
accu 0.0


Helix:2
Orig FLLLAAQILGSIFASWLVSILFP
Pred FLLLAAQILGSIFASWLVSILFP
accu 0.0


Helix:3
Orig LVQGVFIEAILTAELVFTIFMLA
Pred LVQGVFIEAILTAELVFTIFMLA
accu 0.0


Helix:4
Orig TFIAPVGIGLALFIAELVGVYYT
Pred TFIAPVGIGLALFIAELVGVYYT
accu 0.0


Helix:5
Orig HWIYWIGPGTGAIIAVIF
Pred HWIYWIGPGTGAIIAVIF
accu 0.0


H5PGL3_ECOLX/PF00230

Helix:0
Orig AECFGTFWLVFGGCGSAVLAAGF
 CFGTFWLV-[2abm, 1rc2, 3nka, 3nkc, 3nk5] EXFGTFWLVFGGC-[2abm, 1rc2, 3nka, 3nkc, 3nk5] CFGTFWLVFG-[2abm, 1rc2, 3nka] FGTFWLVFGGXGS-[2o9d, 2o9e, 2abm, 2o9f, 2o9g, 1rc2, 3nka, 3nkc, 3nk5] FWLVFGGC-[2abm, 3llq, 1rc2, 3nka, 3nkc, 3nk5] CFGTFWLVFGGCGSA-[2abm] CFGTFWLVFGGCGS-[2abm, 1rc2, 3nka, 3nkc, 3nk5] CFGTFWLVFGGCG-[2abm, 1rc2, 3nka, 3nkc, 3nk5] WLVFGG-[2o9d, 2o9e, 2abm, 2o9f, 2o9g, 3llq, 1rc2, 3nka, 3nkc, 3nk5] LVFGGC-[2abm, 3llq, 1rc2, 3nka, 3nkc, 3nk5] FGTFWL-[2o9d, 2o9e, 2abm, 2o9f, 2o9g, 3llq, 1rc2, 3nka, 3nkc, 3nk5] CFGTFWL-[2abm, 1rc2, 3nka, 3nkc, 3nk5] CFGTFW-[2abm, 1rc2, 3nka, 3nkc, 3nk5] FGTFWLVFGGC-[2abm] WLVFGGC-[2abm, 3llq, 1rc2, 3nka, 3nkc, 3nk5] GTFWLVFGGC-[2abm, 1rc2, 3nka] GTFWLVFG-[2o9d, 2o9e, 2o9f, 2abm, 2o9g, 3llq, 1rc2, 3nka, 3nkc, 3nk5] TFWLVFG-[2o9d, 2o9e, 2abm, 2o9f, 2o9g, 3llq, 1rc2, 3nka, 3nkc, 3nk5] AEXFGTFWLVFGGC-[2abm, 1rc2, 3nka, 3nkc, 3nk5] FGTFWLVFGGXGSA-[2o9e, 2abm, 2o9f] TFWLVFGGC-[2abm, 3llq, 1rc2, 3nka, 3nkc, 3nk5] FWLVFGGXGSAVLA-[2o9e, 2o9f] CFGTFWLVFGGC-[2abm, 1rc2, 3nka, 3nkc, 3nk5]
Pred XXXXXXXXXXXXXXXXXXXXAGF
accu 0.8695652173913043

2o9f 0.7391304347826086  AECXXXXXXXXXXXXXXXXXAGF
2abm 0.7391304347826086  XXXXXXXXXXXXXXXXXVLAAGF
2o9e 0.7391304347826086  AECXXXXXXXXXXXXXXXXXAGF
2o9d 0.5652173913043478  AECXXXXXXXXXXXXXAVLAAGF


Helix:1
Orig GIGFAGVALAFGLTVLTMAFAVG
 FGLTVL-[2o9d, 2o9e, 2abm, 2o9f, 2o9g, 3llq, 1rc2, 3nka] GLTVLTMA-[2o9d, 2o9e, 2abm, 2o9f, 2o9g, 3llq, 1rc2, 3nka, 3nkc, 3nk5] VLTMAF-[2o9d, 2o9e, 2abm, 2o9f, 2o9g, 1rc2, 3nka, 3nkc, 3nk5] FAGVALAFGLTVXT-[2o9e, 2o9f] AGVALAFGLTVLTM-[2o9e, 2o9f] GVALAXGLTVLTMAFAV-[2o9e, 2o9f] FGLTVLT-[2o9d, 2o9e, 2abm, 2o9f, 2o9g, 3llq, 1rc2, 3nka] ALAXGLTVLTMAF-[2o9d, 2o9e, 2abm, 2o9f, 2o9g, 1rc2, 3nka, 3nkc, 3nk5] TVLTMAF-[2o9d, 2o9e, 2abm, 2o9f, 2o9g, 1rc2, 3nka, 3nkc, 3nk5] GVALAXGLTVLTMAFAVG-[2o9e, 2o9f] LTVLTM-[2o9d, 2o9e, 2abm, 2o9f, 2o9g, 3llq, 1rc2, 3nka, 3nkc, 3nk5] GLTVLT-[2o9d, 2o9e, 2abm, 2o9f, 2o9g, 3llq, 1rc2, 3nka, 3nkc, 3nk5] GLTVLTMAF-[2abm, 1rc2, 3nka, 3nkc, 3nk5] GVALAXGLTVLTMAF-[2o9e, 2abm] FGLTVLTMAF-[2o9d, 2o9e, 2abm, 2o9f, 2o9g, 1rc2, 3nka] GFAGVALAFGLTVLTMA-[2o9e, 2o9f] FGLTVLTM-[2o9d, 2o9e, 2abm, 2o9f, 2o9g, 3llq, 1rc2, 3nka] FAGVALAFGLTVLTMAF-[2o9e, 2o9f] FAGVALAFGLTVLTMAFA-[2o9e, 2o9f] VALAXGLTVLTMAF-[2o9d, 2o9e, 2abm, 2o9f, 2o9g, 1rc2, 3nka, 3nkc, 3nk5] AGVALAXGLTVLT-[2o9e, 2o9f] GVALAXGLTVLTMA-[2o9d, 2o9e, 2abm, 2o9f, 2o9g, 1rc2, 3nka, 3nkc, 3nk5] AGVALAFGLTVLTMAF-[2o9e] TVLTMA-[2o9d, 2o9e, 2abm, 2o9f, 2o9g, 3llq, 1rc2, 3nka, 3nkc, 3nk5] GLTVLTM-[2o9d, 2o9e, 2abm, 2o9f, 2o9g, 3llq, 1rc2, 3nka, 3nkc, 3nk5] GFAGXALAFGLTVL-[2o9e, 2o9f] GFAGVALAFGLTVLTMAF-[2o9e, 2o9f] GVALAXGLTVLTM-[2o9d, 2o9e, 2abm, 2o9f, 2o9g, 1rc2, 3nka, 3nkc, 3nk5] GFAGVALAFGLTVLTM-[2o9e] FAGVALAFGLTVLTM-[2o9e] FAGVALAF-[2o9e, 2o9f] FGLTVLTMA-[2abm, 3llq, 1rc2, 3nka] AGVALAFGLTVLTMAFAV-[2o9e, 2o9f] AGVALAF-[2o9e, 2o9f] AGVALAFG-[2o9e, 2o9f] GVALAXGLTVLTMAFA-[2o9e] FAGXALAFGLTVLTMA-[2o9e] LTVLTMA-[2o9d, 2o9e, 2abm, 2o9f, 2o9g, 3llq, 1rc2, 3nka, 3nkc, 3nk5] FAGVALAFGLTVL-[2o9e, 2o9f]
Pred GIXXXXXXXXXXXXXXXXXXXXX
accu 0.9130434782608695

2o9f 0.9130434782608695  GIXXXXXXXXXXXXXXXXXXXXX
2o9e 0.9130434782608695  GIXXXXXXXXXXXXXXXXXXXXX
2o9d 0.6521739130434783  GIGFAXXXXXXXXXXXXXXXAVG


Helix:2
Orig VVGYVIAQVVGGIVAAALLYLIA
 AQVVGGIVAXALLYL-[2o9e, 2o9f, 2abm] QVVGGIVAAALLYLI-[2o9e, 2o9f] IAQVVGGIVAAALLY-[2o9e, 2o9f, 2abm] GYXIAQVVGGIVA-[2o9d, 2o9e, 2abm, 2o9f, 2o9g, 1rc2, 3nka, 3nkc, 3nk5] VVGYVXAQVVGGIV-[2o9e, 2o9f, 3nka, 3nk5] VVGYVIAQVVGGI-[2o9d, 2o9e, 2o9f, 3nka, 3nk5] YXIAQVVGGIVAAALLYL-[2o9e, 2o9f] GYVIAQVVGGIVAAALLY-[2o9e, 2o9f] QVVGGIVAAALLYXIA-[2o9e, 2o9f] GIVAAALLYL-[2o9e, 2o9f, 2abm] GGIVAAALLYXIA-[2o9e, 2o9f] GYVIAQ-[2o9d, 2o9e, 2abm, 2o9f, 2o9g, 1rc2, 3nka, 3nkc, 3nk5] VGGIVAAALLY-[2o9e, 2o9f, 2abm] VIAQVVGGIVAAALLYLI-[2o9e, 2o9f] IAQVVGGIVAAXL-[2o9d, 2o9e, 2abm, 2o9f, 2o9g, 1rc2, 3nka, 3nkc, 3nk5] IVAAALLY-[2o9e, 2abm, 2o9f] IAQVVGGIVAAALLYXIA-[2o9e, 2o9f] GIVAAALLYLI-[2o9e, 2o9f] GYVIAQVVGGIVAA-[2o9e, 2abm, 2o9f, 1rc2, 3nka, 3nkc, 3nk5] GYVIAQV-[2o9d, 2o9e, 2abm, 2o9f, 2o9g, 1rc2, 3nka, 3nkc, 3nk5] IAQVVGGIVAAALLYLI-[2o9e, 2o9f] GYVIAQVVGGIV-[2abm, 1rc2, 3nka, 3nkc, 3nk5] VGGIVAAALLYLI-[2o9e, 2o9f] QVVGGIVAAALLYL-[2o9e, 2abm, 2o9f] GYVIAQVVGGIVAAA-[2abm]
Pred XXXXXXXXXXXXXXXXXXXXXXX
accu 1.0

2o9f 1.0  XXXXXXXXXXXXXXXXXXXXXXX
2o9e 1.0  XXXXXXXXXXXXXXXXXXXXXXX
2o9d 0.782608695652174  XXXXXXXXXXXXXXXXXXLYLIA


Helix:3
Orig GGYSMLSALVVELVLSAGFLLVI
 LSALVVELVLSAGFLLV-[2o9e, 2o9f] VVELVLSAGF-[2o9e, 2abm, 2o9f] LSALVVELVLSAGFL-[2o9e, 2o9f] VVELXLSAGFLLVI-[2o9d, 2o9e, 2abm, 2o9f, 2o9g, 1rc2, 3nka, 3nkc, 3nk5] SALVVELVLSAGFLL-[2o9e, 2o9f] SALVVELVLSA-[2o9e, 2o9f] SALVVELVLSAG-[2o9e, 2o9f] SALVVELVLS-[2o9e, 2o9f] VLSAGFLLVI-[2o9d, 2o9e, 2abm, 2o9f, 2o9g, 1rc2, 3nka] LSALVVELVLS-[2o9e, 2o9f] ALVVELVLSAGFLXV-[2o9e, 2o9f] LSALVVEL-[2o9e, 2o9f] SALVVELVLSXGF-[2o9e, 2o9f] LSALVVELVLSAGFLLVI-[2o9e, 2o9f] SALVVELV-[2o9e, 2o9f] SALVVE-[2o9e, 2o9f] VVELVLSAGFLLV-[2o9d, 2o9e, 2o9f, 2abm, 2o9g, 1rc2, 3nka, 3nkc, 3nk5] LVVELVLSAGFLXV-[2o9e, 2abm, 2o9f, 2o9g, 1rc2, 3nka, 3nkc, 3nk5] LSALVVELVLSAGF-[2o9e, 2o9f] SALVVELVLSAGFLXVI-[2o9e, 2o9f] VELVLSAG-[2o9e, 2abm, 2o9f] LSALVVELVLSAGFLL-[2o9e, 2o9f] LVLSAG-[2o9d, 2o9e, 2abm, 2o9f, 2o9g, 1rc2, 3nka, 3nkc, 3nk5] LVVELVLS-[2o9e, 2abm, 2o9f] LSALVVELVL-[2o9e, 2o9f] VELVLS-[2o9d, 2o9e, 2abm, 2o9f, 2o9g, 1rc2, 3nka, 3nkc, 3nk5] LSALVVELVLSA-[2o9e, 2o9f] LXALVVELVLSAG-[2o9e, 2o9f] VLSAGF-[2o9d, 2o9e, 2abm, 2o9f, 2o9g, 1rc2, 3nka, 3nkc, 3nk5] VVELVLSA-[2o9e, 2abm, 2o9f] LVVELVLSAGF-[2o9e, 2o9f, 2abm] SALVVELVLSAXFL-[2o9e, 2o9f] SAGFLLVI-[2o9d, 2o9e, 2abm, 2o9f, 2o9g, 1rc2, 3nka, 3nkc, 3nk5] ELVLSA-[2o9d, 2o9e, 2abm, 2o9f, 2o9g, 1rc2, 3nka, 3nkc, 3nk5]
Pred GGYSMXXXXXXXXXXXXXXXXXX
accu 0.782608695652174

2o9f 0.782608695652174  GGYSMXXXXXXXXXXXXXXXXXX
2o9e 0.782608695652174  GGYSMXXXXXXXXXXXXXXXXXX
2o9d 0.6086956521739131  GGYSMLSALXXXXXXXXXXXXXX


Helix:4
Orig FAPAGFAPIAIGLALTLIHLISI
 FAPIAIGLALTLIHL-[2o9e] FAPIAIGLALT-[2o9e] FAPIAIGLALTLIHLI-[2o9e] FAXIAIGLALTLI-[2o9e] FXPIAIGLALTLIHLISI-[2o9e] FAPIAIGLALTLIHLIS-[2o9e] FAPIAIGLALTLIH-[2o9e]
Pred FAPAGXXXXXXXXXXXXXXXXXX
accu 0.782608695652174

2o9e 0.782608695652174  FAPAGXXXXXXXXXXXXXXXXXX


Helix:5
Orig LWFFWVVPIVGGIIGGLI
 WXFWVVPIVGGIIG-[2o9d, 2o9e, 2abm, 2o9f, 2o9g, 1rc2, 3nka, 3nkc, 3nk5] FFWVXPIVGGIIGGL-[2o9e, 2o9f] WXFWVVPIVGGIIGGL-[2o9e, 2o9f] LWFFWVVPIVGXI-[2o9e, 2o9f] LWFFWVVPIVGGXI-[2o9e, 2o9f] LWFFWVVPIVGGIIGGL-[2o9e, 2o9f] FWVXPIVGGIIGGL-[2o9d, 2o9e, 2abm, 2o9f, 2o9g, 1rc2, 3nka, 3nkc, 3nk5] FWVVPIVGGIIG-[2o9e, 2o9f] WVXPIVGGIIGGL-[2o9d, 2o9e, 2abm, 2o9f, 2o9g, 1rc2, 3nka, 3nkc, 3nk5] FFWVVP-[2o9d, 2o9e, 2abm, 2o9f, 2o9g, 1rc2, 3nka, 3nkc, 3nk5]
Pred XXXXXXXXXXXXXXXXXI
accu 0.9444444444444444

2o9f 0.9444444444444444  XXXXXXXXXXXXXXXXXI
2o9e 0.9444444444444444  XXXXXXXXXXXXXXXXXI
2o9d 0.8888888888888888  LXXXXXXXXXXXXXXXXI


A9NU46_PICSI/PF00230

Helix:0
Orig WSFWRAGIAEFMATFLFLYVTIL
Pred WSFWRAGIAEFMATFLFLYVTIL
accu 0.0


Helix:1
Orig IAWSFGGMIFALVYCTAGISGGH
 LVYCTA-[1z98, 3cn6, 4jc6, 4ia4, 3cll, 2b5f, 3cn5] FGGMIF-[4jc6, 3cn6, 1z98, 4ia4, 3cll, 2b5f, 3cn5]
Pred IAWSXXXXXXAXXXXXXGISGGH
accu 0.5217391304347826

3cn5 0.5217391304347826  IAWSXXXXXXAXXXXXXGISGGH
2b5f 0.5217391304347826  IAWSXXXXXXAXXXXXXGISGGH
3cll 0.5217391304347826  IAWSXXXXXXAXXXXXXGISGGH
4ia4 0.5217391304347826  IAWSXXXXXXAXXXXXXGISGGH
4jc6 0.5217391304347826  IAWSXXXXXXAXXXXXXGISGGH
3cn6 0.5217391304347826  IAWSXXXXXXAXXXXXXGISGGH
1z98 0.5217391304347826  IAWSXXXXXXAXXXXXXGISGGH


Helix:2
Orig VFYMICQCLGAMCGAGVV
Pred VFYMICQCLGAMCGAGVV
accu 0.0


Helix:3
Orig GLGAEIVGTFVLVYTVFS
 GTFVLVYTVF-[4jc6, 3cn6, 1z98, 4ia4, 3cll, 2b5f, 3cn5] TFVLVY-[1z98, 3cn6, 4jc6, 4ia4, 3cll, 2b5f, 3cn5] VLVYTV-[1z98, 3cn6, 4jc6, 4ia4, 3cll, 2b5f, 3cn5] VLVYTVF-[4jc6, 3cn6, 1z98, 4ia4, 3cll, 2b5f, 3cn5] LVYTVFS-[4jc6, 3cn6, 1z98, 4ia4, 3cll, 2b5f, 3cn5] TFVLVYTVFS-[4jc6, 3cn6, 1z98, 4ia4, 3cll, 2b5f, 3cn5] GTFVLVYTVFS-[2b5f] VYTVFS-[1z98, 3cn6, 4jc6, 4ia4, 3cll, 2b5f, 3cn5] FVLVYTVFS-[1z98, 3cn6, 4jc6, 4ia4, 3cll, 2b5f, 3cn5]
Pred GLGAEIVXXXXXXXXXXX
accu 0.6111111111111112

3cn5 0.6111111111111112  GLGAEIVXXXXXXXXXXX
2b5f 0.6111111111111112  GLGAEIVXXXXXXXXXXX
3cll 0.6111111111111112  GLGAEIVXXXXXXXXXXX
4ia4 0.6111111111111112  GLGAEIVXXXXXXXXXXX
4jc6 0.6111111111111112  GLGAEIVXXXXXXXXXXX
3cn6 0.6111111111111112  GLGAEIVXXXXXXXXXXX
1z98 0.6111111111111112  GLGAEIVXXXXXXXXXXX


Helix:4
Orig VPVLAPLPIGFAVFLVHLATIPI
 IGFAVF-[1z98, 3cn6, 4jc6, 4ia4, 3cll, 2b5f, 3cn5] LAPLPI-[2b5f] APLPIGFAVF-[4jc6, 3cn6, 1z98, 4ia4, 3cll, 2b5f, 3cn5] PIGFAV-[1z98, 3cn6, 4jc6, 4ia4, 3cll, 2b5f, 3cn5] PIGFAVF-[1z98, 3cn6, 4jc6, 4ia4, 3cll, 2b5f, 3cn5] PLPIGFAVF-[1z98, 3cn6, 4jc6, 4ia4, 3cll, 2b5f, 3cn5] VHLATI-[1z98, 3cn6, 4jc6, 4ia4, 3cll, 2b5f, 3cn5] APLPIGF-[4jc6, 3cn6, 1z98, 4ia4, 3cll, 2b5f, 3cn5] LAPLPIGFAVF-[2b5f]
Pred VPVXXXXXXXXXXXLXXXXXXPI
accu 0.7391304347826086

2b5f 0.7391304347826086  VPVXXXXXXXXXXXLXXXXXXPI
3cll 0.6956521739130435  VPVLXXXXXXXXXXLXXXXXXPI
4ia4 0.6956521739130435  VPVLXXXXXXXXXXLXXXXXXPI
4jc6 0.6956521739130435  VPVLXXXXXXXXXXLXXXXXXPI
3cn6 0.6956521739130435  VPVLXXXXXXXXXXLXXXXXXPI
1z98 0.6956521739130435  VPVLXXXXXXXXXXLXXXXXXPI


Helix:5
Orig QWIFWVGPLVGAALAAIY
Pred QWIFWVGPLVGAALAAIY
accu 0.0


C7RFT4_ANAPD/PF00230

Helix:0
Orig FGTMILILLGDGVVANVLLN
Pred FGTMILILLGDGVVANVLLN
accu 0.0


Helix:1
Orig ITFAWGLAVLVPAFIFGKLSGAS
Pred ITFAWGLAVLVPAFIFGKLSGAS
accu 0.0


Helix:2
Orig LPAYIIAQLAGAFVGAVLVYILF
Pred LPAYIIAQLAGAFVGAVLVYILF
accu 0.0


Helix:3
Orig LLSEIIGTFVLVFAILGL
Pred LLSEIIGTFVLVFAILGL
accu 0.0


Helix:4
Orig LVFGIIVSIGMSLGGLTGYAINP
Pred LVFGIIVSIGMSLGGLTGYAINP
accu 0.0


Helix:5
Orig PNWGYSWIPVVGPILGGLLAVVI
Pred PNWGYSWIPVVGPILGGLLAVVI
accu 0.0


Q95TS2_DROME/PF00230

Helix:0
Orig LIGEFLGNLILNFFACGACTQIE
Pred LIGEFLGNLILNFFACGACTQIE
accu 0.0


Helix:1
Orig FKALAFGLAIFMAITIVGHLSGG
Pred FKALAFGLAIFMAITIVGHLSGG
accu 0.0


Helix:2
Orig AFFYVVFQCLGAIAGTAAVKILI
Pred AFFYVVFQCLGAIAGTAAVKILI
accu 0.0


Helix:3
Orig LQGLGIEFFLGLLLVLVVFG
Pred LQGLGIEFFLGLLLVLVVFG
accu 0.0


Helix:4
Orig TAPLAIGMAVTLGHLGTIRYTGA
Pred TAPLAIGMAVTLGHLGTIRYTGA
accu 0.0


Helix:5
Orig HWVYWVGPVLGGVAAALL
Pred HWVYWVGPVLGGVAAALL
accu 0.0


B1MH03_MYCA9/PF00230

Helix:0
Orig KLLAELFGTFWLVFGGCGSAIFA
 WLVFGG-[2o9e, 2o9f]
Pred KLLAELFGTFXXXXXXCGSAIFA
accu 0.2608695652173913

2o9f 0.2608695652173913  KLLAELFGTFXXXXXXCGSAIFA
2o9e 0.2608695652173913  KLLAELFGTFXXXXXXCGSAIFA


Helix:1
Orig IQLGIGFLGVALAFGLTVVTMAY
Pred IQLGIGFLGVALAFGLTVVTMAY
accu 0.0


Helix:2
Orig LPGYWVAQVLGGLLAGTALWYIA
Pred LPGYWVAQVLGGLLAGTALWYIA
accu 0.0


Helix:3
Orig LAAVLVTEIVLTAVFIMVILGAT
Pred LAAVLVTEIVLTAVFIMVILGAT
accu 0.0


Helix:4
Orig GFGPLAIGLCLTLIHLISIPI
 HLISIP-[2o9e, 2o9f]
Pred GFGPLAIGLCLTLIXXXXXXI
accu 0.2857142857142857

2o9f 0.2857142857142857  GFGPLAIGLCLTLIXXXXXXI
2o9e 0.2857142857142857  GFGPLAIGLCLTLIXXXXXXI


Helix:5
Orig AAPGQLWLFWVAPLIGGLIGGLL
Pred AAPGQLWLFWVAPLIGGLIGGLL
accu 0.0


G6ISE7_PEDAC/PF00230

Helix:0
Orig VGEFVGTFILILLGDGVVAGVTL
Pred VGEFVGTFILILLGDGVVAGVTL
accu 0.0


Helix:1
Orig GAGWIAISLGWGLAVTLGVYTSA
Pred GAGWIAISLGWGLAVTLGVYTSA
accu 0.0


Helix:2
Orig ANVIPYCIAQTLGGILGGVCVWI
Pred ANVIPYCIAQTLGGILGGVCVWI
accu 0.0


Helix:3
Orig YAMNFISEVIGTFVLVFALLAFT
Pred YAMNFISEVIGTFVLVFALLAFT
accu 0.0


Helix:4
Orig PIVVGILITAIGLSLGGTTGYAI
Pred PIVVGILITAIGLSLGGTTGYAI
accu 0.0


Helix:5
Orig WAYSWVPVFGPIIGGALGAL
Pred WAYSWVPVFGPIIGGALGAL
accu 0.0


Q5VLJ9_CHLRE/PF00230

Helix:0
Orig ARCLMAEFFGTLLFQMFGGSAPA
Pred ARCLMAEFFGTLLFQMFGGSAPA
accu 0.0


Helix:1
Orig TAPAANGFALVAVIYAFANISGA
Pred TAPAANGFALVAVIYAFANISGA
accu 0.0


Helix:2
Orig GLLYMIAQILGAIFGALIYAALI
Pred GLLYMIAQILGAIFGALIYAALI
accu 0.0


Helix:3
Orig VFGWEVMMTFLLVMTVYAAAVAK
Pred VFGWEVMMTFLLVMTVYAAAVAK
accu 0.0


Helix:4
Orig APLAIGLSLYAAAISGGPYTGAS
Pred APLAIGLSLYAAAISGGPYTGAS
accu 0.0


Helix:5
Orig AVVFTCNVGVSFLYIFAEFFGAA
Pred AVVFTCNVGVSFLYIFAEFFGAA
accu 0.0


A9PEP4_POPTR/PF00230

Helix:0
Orig AIIAEFIATLLFLYITVLTVIGY
 TLLFLYIT-[1z98, 3cn6, 4jc6, 4ia4, 3cll, 2b5f, 3cn5] LFLYITV-[4jc6, 3cn6, 1z98, 4ia4, 3cll, 2b5f, 3cn5] IATLLFLY-[1z98, 3cn6, 4jc6, 4ia4, 3cll, 2b5f, 3cn5] EFIATLLFLYIT-[1z98, 3cn6, 4jc6, 4ia4, 3cll, 2b5f, 3cn5] IATLLF-[1z98, 3cn6, 4jc6, 4ia4, 3cll, 2b5f, 3cn5] FIATLLFLYIT-[4jc6, 3cn6, 1z98, 4ia4, 3cll, 2b5f, 3cn5] AEFIATLLFLYIT-[4jc6, 3cn6, 1z98, 4ia4, 3cll, 2b5f, 3cn5] FLYITV-[4jc6, 3cn6, 1z98, 4ia4, 3cll, 2b5f, 3cn5] TLLFLY-[1z98, 3cn6, 4jc6, 4ia4, 3cll, 2b5f, 3cn5] IAEFIA-[3cn6, 4jc6, 1z98, 4ia4, 3cll, 2b5f, 3cn5] FIATLLFLY-[1z98, 3cn6, 4jc6, 4ia4, 3cll, 2b5f, 3cn5] IATLLFLYITV-[4jc6, 3cn6, 1z98, 4ia4, 3cll, 2b5f, 3cn5] LFLYIT-[4jc6, 3cn6, 1z98, 4ia4, 3cll, 2b5f, 3cn5] IAEFIXTLLFLYIT-[1z98, 3cn6, 4jc6, 4ia4, 3cll, 2b5f, 3cn5] ATLLFLY-[1z98, 3cn6, 4jc6, 4ia4, 3cll, 2b5f, 3cn5] IAEFIATLLFLY-[1z98, 3cn6, 4jc6, 4ia4, 3cll, 2b5f, 3cn5] TLLFLYITV-[1z98, 3cn6, 4jc6, 4ia4, 3cll, 2b5f, 3cn5] ATLLFLYIT-[1z98, 3cn6, 4jc6, 4ia4, 3cll, 2b5f, 3cn5] AEFXATLLFLYITV-[1z98, 3cn6, 4jc6, 4ia4, 3cll, 2b5f, 3cn5] FIATLLFLYITV-[3cn6, 4jc6, 1z98, 4ia4, 3cll, 2b5f, 3cn5] IAEFIATLLFLYITV-[1z98, 3cn6, 4jc6, 4ia4, 3cll, 2b5f, 3cn5] EFIATLLFLY-[1z98, 3cn6, 4jc6, 4ia4, 3cll, 2b5f, 3cn5] FIATLLFLYITVXT-[1z98, 3cn6, 4jc6, 4ia4, 3cll, 2b5f, 3cn5] EFXATLLFLYITV-[4jc6, 3cn6, 1z98, 4ia4, 3cll, 2b5f, 3cn5] IAEFIAXLLFLYI-[1z98, 3cn6, 4jc6, 4ia4, 3cll, 2b5f, 3cn5] AXIAEFIATLLFLYI-[2b5f] IATLLFLYIT-[4jc6, 3cn6, 1z98, 4ia4, 3cll, 2b5f, 3cn5]
Pred XXXXXXXXXXXXXXXXXXXVIGY
accu 0.8260869565217391

2b5f 0.8260869565217391  XXXXXXXXXXXXXXXXXXXVIGY
3cll 0.7391304347826086  AIXXXXXXXXXXXXXXXXXVIGY
4ia4 0.7391304347826086  AIXXXXXXXXXXXXXXXXXVIGY
1z98 0.7391304347826086  AIXXXXXXXXXXXXXXXXXVIGY
4jc6 0.7391304347826086  AIXXXXXXXXXXXXXXXXXVIGY
3cn6 0.7391304347826086  AIXXXXXXXXXXXXXXXXXVIGY


Helix:1
Orig ACGGVGILGIAWAFGGMIFVLVY
 GIAWAFGGM-[4jc6, 3cn6, 1z98, 4ia4, 3cll, 2b5f, 3cn5] IFVLVY-[4jc6, 3cn6, 1z98, 4ia4, 3cll, 2b5f, 3cn5] GIAWAFGGMIFVLVY-[1z98, 3cn6, 4jc6, 4ia4, 3cll, 2b5f, 3cn5] IAWAFGGMIFV-[4jc6, 3cn6, 1z98, 4ia4, 3cll, 2b5f, 3cn5] AFGGMI-[4jc6, 3cn6, 1z98, 4ia4, 3cll, 2b5f, 3cn5] GIAWAFGGMI-[4jc6, 3cn6, 1z98, 4ia4, 3cll, 2b5f, 3cn5] LGIAWAFGGMIFV-[2b5f] WAFGGMIFVL-[4jc6, 3cn6, 1z98, 4ia4, 3cll, 2b5f, 3cn5] FGGMIFVL-[1z98, 3cn6, 4jc6, 4ia4, 3cll, 2b5f, 3cn5] WAFGGMIFVLVY-[3cn6, 4jc6, 1z98, 4ia4, 3cll, 2b5f, 3cn5] FGGMIFVLV-[1z98, 3cn6, 4jc6, 4ia4, 3cll, 2b5f, 3cn5] IAWAFGGMIFVLVY-[4jc6, 3cn6, 1z98, 4ia4, 3cll, 2b5f, 3cn5] LGIAWAFGGMIFVLV-[2b5f] LGIAWAFGGMIF-[2b5f] AFGGMIFVLVY-[4jc6, 3cn6, 1z98, 4ia4, 3cll, 2b5f, 3cn5] AWAFGGMIF-[4jc6, 3cn6, 1z98, 4ia4, 3cll, 2b5f, 3cn5] GMIFVLV-[4jc6, 3cn6, 1z98, 4ia4, 3cll, 2b5f, 3cn5] AXAFGGMIFVLVY-[4jc6, 3cn6, 1z98, 4ia4, 3cll, 2b5f, 3cn5] GIAWAFGGMIF-[4jc6, 3cn6, 1z98, 4ia4, 3cll, 2b5f, 3cn5] GIAWAFGGXIFVL-[4jc6, 3cn6, 1z98, 4ia4, 3cll, 2b5f, 3cn5] WAFGGM-[4jc6, 3cn6, 1z98, 4ia4, 3cll, 2b5f, 3cn5] WAFGGMI-[4jc6, 3cn6, 1z98, 4ia4, 3cll, 2b5f, 3cn5] IAWAFGGM-[4jc6, 3cn6, 1z98, 4ia4, 3cll, 2b5f, 3cn5] WAFGGMIFV-[4jc6, 3cn6, 1z98, 4ia4, 3cll, 2b5f, 3cn5] LGIAWAFGGMIFVL-[2b5f] LGIAWAFGGMIFVLVY-[2b5f] FGGMIFVLVY-[4jc6, 3cn6, 1z98, 4ia4, 3cll, 2b5f, 3cn5] AWAFGGM-[4jc6, 3cn6, 1z98, 4ia4, 3cll, 2b5f, 3cn5] AFGGMIFVL-[1z98, 3cn6, 4jc6, 4ia4, 3cll, 2b5f, 3cn5] IAWAFGGMIF-[4jc6, 3cn6, 1z98, 4ia4, 3cll, 2b5f, 3cn5] GIAWAFGGMIFV-[3cn6, 4jc6, 1z98, 4ia4, 3cll, 2b5f, 3cn5] IAXAFGGMIFVLV-[4jc6, 3cn6, 1z98, 4ia4, 3cll, 2b5f, 3cn5] WAFGGMIF-[3cn6, 4jc6, 1z98, 4ia4, 3cll, 2b5f, 3cn5] AFGGMIF-[4jc6, 3cn6, 1z98, 4ia4, 3cll, 2b5f, 3cn5] MIFVLVY-[4jc6, 3cn6, 1z98, 4ia4, 3cll, 2b5f, 3cn5] GGMIFV-[4jc6, 3cn6, 1z98, 4ia4, 3cll, 2b5f, 3cn5] FGGMIF-[4jc6, 3cn6, 1z98, 4ia4, 3cll, 2b5f, 3cn5] GIAWAFGGMIFVLV-[4jc6, 3cn6, 1z98, 4ia4, 3cll, 2b5f, 3cn5] MIFVLV-[4jc6, 3cn6, 1z98, 4ia4, 3cll, 2b5f, 3cn5] IAWAFGG-[4jc6, 3cn6, 1z98, 4ia4, 3cll, 2b5f, 3cn5] WAFGGMIFVLV-[4jc6, 3cn6, 1z98, 4ia4, 3cll, 2b5f, 3cn5]
Pred ACGGVGIXXXXXXXXXXXXXXXX
accu 0.6956521739130435

2b5f 0.6956521739130435  ACGGVGIXXXXXXXXXXXXXXXX
3cll 0.6521739130434783  ACGGVGILXXXXXXXXXXXXXXX
4ia4 0.6521739130434783  ACGGVGILXXXXXXXXXXXXXXX
1z98 0.6521739130434783  ACGGVGILXXXXXXXXXXXXXXX
4jc6 0.6521739130434783  ACGGVGILXXXXXXXXXXXXXXX
3cn6 0.6521739130434783  ACGGVGILXXXXXXXXXXXXXXX


Helix:2
Orig SLVRAVLYMVAQCLGAICGCGLV
 AQCLGAIC-[3cn6, 4jc6, 1z98, 4ia4, 3cll, 2b5f, 3cn5] CLGAIC-[3cn6, 4jc6, 1z98, 4ia4, 3cll, 2b5f, 3cn5]
Pred SLVRAVLYMVXXXXXXXXGCGLV
accu 0.34782608695652173

3cn5 0.34782608695652173  SLVRAVLYMVXXXXXXXXGCGLV
2b5f 0.34782608695652173  SLVRAVLYMVXXXXXXXXGCGLV
3cll 0.34782608695652173  SLVRAVLYMVXXXXXXXXGCGLV
4ia4 0.34782608695652173  SLVRAVLYMVXXXXXXXXGCGLV
1z98 0.34782608695652173  SLVRAVLYMVXXXXXXXXGCGLV
4jc6 0.34782608695652173  SLVRAVLYMVXXXXXXXXGCGLV
3cn6 0.34782608695652173  SLVRAVLYMVXXXXXXXXGCGLV


Helix:3
Orig GFSKGTGLGAEIIGTFVLVYTVF
 GTFVLVYTVF-[4jc6, 3cn6, 1z98, 4ia4, 3cll, 2b5f, 3cn5] TFVLVYTV-[1z98, 3cn6, 4jc6, 4ia4, 3cll, 2b5f, 3cn5] GAEIIGTF-[1z98, 3cn6, 4jc6, 4ia4, 3cll, 2b5f, 3cn5] AEIIGTFVLVYTVF-[4jc6, 3cn6, 1z98, 4ia4, 3cll, 2b5f, 3cn5] GTFVLVY-[4jc6, 3cn6, 1z98, 4ia4, 3cll, 2b5f, 3cn5] VLVYTVF-[4jc6, 3cn6, 1z98, 4ia4, 3cll, 2b5f, 3cn5] LGAEIIGTFV-[4jc6, 3cn6, 1z98, 4ia4, 3cll, 2b5f, 3cn5] IIGTFVL-[4jc6, 3cn6, 1z98, 4ia4, 3cll, 2b5f, 3cn5] GAEIIGTFVLVY-[3cn6, 4jc6, 1z98, 4ia4, 3cll, 2b5f, 3cn5] LGXEIIGTFVLVYTV-[1z98, 3cn6, 4jc6, 4ia4, 3cll, 2b5f, 3cn5] IGTFVLVYTV-[4jc6, 3cn6, 1z98, 4ia4, 3cll, 2b5f, 3cn5] EIIGTFVLVY-[4jc6, 3cn6, 1z98, 4ia4, 3cll, 2b5f, 3cn5] AEIIGTFVLVXTV-[4jc6, 3cn6, 1z98, 4ia4, 3cll, 2b5f, 3cn5] EIIGTFVLVYTV-[3cn6, 4jc6, 1z98, 4ia4, 3cll, 2b5f, 3cn5] IGTFVLVY-[1z98, 3cn6, 4jc6, 4ia4, 3cll, 2b5f, 3cn5] IIGTFVLV-[1z98, 3cn6, 4jc6, 4ia4, 3cll, 2b5f, 3cn5] AEIIGTFVLVYT-[3cn6, 4jc6, 1z98, 4ia4, 3cll, 2b5f, 3cn5] VLVYTV-[4jc6, 3cn6, 1z98, 4ia4, 3cll, 2b5f, 3cn5] IIGTFV-[4jc6, 3cn6, 1z98, 4ia4, 3cll, 2b5f, 3cn5] LGAEIIGTFVLVY-[4jc6, 3cn6, 1z98, 4ia4, 3cll, 2b5f, 3cn5] EIIGTFV-[4jc6, 3cn6, 1z98, 4ia4, 3cll, 2b5f, 3cn5] LGAEIIGTFVLVYTVF-[2b5f] GAEIIGTFVLVYTVF-[1z98, 3cn6, 4jc6, 4ia4, 3cll, 2b5f, 3cn5] GAEIIGTFVLVYT-[4jc6, 3cn6, 1z98, 4ia4, 3cll, 2b5f, 3cn5] TFVLVY-[4jc6, 3cn6, 1z98, 4ia4, 3cll, 2b5f, 3cn5] EIIGTFVLVYTVF-[4jc6, 3cn6, 1z98, 4ia4, 3cll, 2b5f, 3cn5] LGAEIIGTFVLVXT-[1z98, 3cn6, 4jc6, 4ia4, 3cll, 2b5f, 3cn5] IIGTFVLVY-[3cn6, 4jc6, 1z98, 4ia4, 3cll, 2b5f, 3cn5]
Pred GFSKGTGXXXXXXXXXXXXXXXX
accu 0.6956521739130435

3cn5 0.6956521739130435  GFSKGTGXXXXXXXXXXXXXXXX
2b5f 0.6956521739130435  GFSKGTGXXXXXXXXXXXXXXXX
3cll 0.6956521739130435  GFSKGTGXXXXXXXXXXXXXXXX
4ia4 0.6956521739130435  GFSKGTGXXXXXXXXXXXXXXXX
1z98 0.6956521739130435  GFSKGTGXXXXXXXXXXXXXXXX
4jc6 0.6956521739130435  GFSKGTGXXXXXXXXXXXXXXXX
3cn6 0.6956521739130435  GFSKGTGXXXXXXXXXXXXXXXX


Helix:4
Orig LPIGFAVFMVHLATIPITGTGIN
 VHLATI-[1z98, 3cn6, 4jc6, 4ia4, 3cll, 2b5f, 3cn5] FAVFMVHLATI-[1z98, 3cn6, 4jc6, 4ia4, 3cll, 2b5f, 3cn5] FAVFMVH-[3cn6, 4jc6, 1z98, 4ia4, 3cll, 2b5f, 3cn5] IGFAVFMVHLAT-[3cn6, 4jc6, 1z98, 4ia4, 3cll, 2b5f, 3cn5] FMVHLATI-[1z98, 3cn6, 4jc6, 4ia4, 3cll, 2b5f, 3cn5] FMVHLAT-[4jc6, 3cn6, 1z98, 4ia4, 3cll, 2b5f, 3cn5] IGFAVF-[1z98, 3cn6, 4jc6, 4ia4, 3cll, 2b5f, 3cn5] PIGFAVF-[1z98, 3cn6, 4jc6, 4ia4, 3cll, 2b5f, 3cn5] PIGFAVFMVHLA-[3cn6, 4jc6, 1z98, 4ia4, 3cll, 2b5f, 3cn5] LPIGFAVFM-[1z98, 3cn6, 4jc6, 4ia4, 3cll, 2b5f, 3cn5] FAVFMVHLAT-[1z98, 3cn6, 4jc6, 4ia4, 3cll, 2b5f, 3cn5] LPIGFAVFMVHLAT-[4jc6, 3cn6, 1z98, 4ia4, 3cll, 2b5f, 3cn5] LXIGFAVFMVHLA-[4jc6, 3cn6, 1z98, 4ia4, 3cll, 2b5f, 3cn5] PIGFAVFMVHLAT-[1z98, 3cn6, 4jc6, 4ia4, 3cll, 2b5f, 3cn5] PIGFAVFMVH-[1z98, 3cn6, 4jc6, 4ia4, 3cll, 2b5f, 3cn5] VFMVHL-[1z98, 3cn6, 4jc6, 4ia4, 3cll, 2b5f, 3cn5] MVHLAT-[1z98, 3cn6, 4jc6, 4ia4, 3cll, 2b5f, 3cn5] PIGFAV-[1z98, 3cn6, 4jc6, 4ia4, 3cll, 2b5f, 3cn5] AVFMVH-[1z98, 3cn6, 4jc6, 4ia4, 3cll, 2b5f, 3cn5] AVFMVHL-[3cn6, 4jc6, 1z98, 4ia4, 3cll, 2b5f, 3cn5] IGFAVFM-[1z98, 3cn6, 4jc6, 4ia4, 3cll, 2b5f, 3cn5] PIGFAVFMVHL-[4jc6, 3cn6, 1z98, 4ia4, 3cll, 2b5f, 3cn5] AVFMVHLAT-[1z98, 3cn6, 4jc6, 4ia4, 3cll, 2b5f, 3cn5] LXIGFAVFMVHLATI-[1z98, 3cn6, 4jc6, 4ia4, 3cll, 2b5f, 3cn5] PIGFAVFM-[1z98, 3cn6, 4jc6, 4ia4, 3cll, 2b5f, 3cn5] MVHLATI-[3cn6, 4jc6, 1z98, 4ia4, 3cll, 2b5f, 3cn5] GFAVFMVHLA-[4jc6, 3cn6, 1z98, 4ia4, 3cll, 2b5f, 3cn5] FMVHLA-[4jc6, 3cn6, 1z98, 4ia4, 3cll, 2b5f, 3cn5] PIGFAVFMVHLATI-[1z98, 3cn6, 4jc6, 4ia4, 3cll, 2b5f, 3cn5] GFAVFM-[1z98, 3cn6, 4jc6, 4ia4, 3cll, 2b5f, 3cn5]
Pred XXXXXXXXXXXXXXXPITGTGIN
accu 0.6521739130434783

3cn5 0.6521739130434783  XXXXXXXXXXXXXXXPITGTGIN
2b5f 0.6521739130434783  XXXXXXXXXXXXXXXPITGTGIN
3cll 0.6521739130434783  XXXXXXXXXXXXXXXPITGTGIN
4ia4 0.6521739130434783  XXXXXXXXXXXXXXXPITGTGIN
1z98 0.6521739130434783  XXXXXXXXXXXXXXXPITGTGIN
4jc6 0.6521739130434783  XXXXXXXXXXXXXXXPITGTGIN
3cn6 0.6521739130434783  XXXXXXXXXXXXXXXPITGTGIN


Helix:5
Orig HWIFWVGPFIGAAIAALY
 FWVGPFI-[1z98, 3cn6, 4jc6, 4ia4, 3cll, 2b5f, 3cn5] WIFWVGPF-[1z98, 3cn6, 4jc6, 4ia4, 3cll, 2b5f, 3cn5] FWVGPF-[1z98, 3cn6, 4jc6, 4ia4, 3cll, 2b5f, 3cn5] IFWVGPF-[1z98, 3cn6, 4jc6, 4ia4, 3cll, 2b5f, 3cn5] FWVGPFIGAAXAA-[1z98, 3cn6, 4jc6, 4ia4, 3cll, 2b5f, 3cn5]
Pred HXXXXXXXXXXXXXXXLY
accu 0.8333333333333334

3cn5 0.8333333333333334  HXXXXXXXXXXXXXXXLY
2b5f 0.8333333333333334  HXXXXXXXXXXXXXXXLY
3cll 0.8333333333333334  HXXXXXXXXXXXXXXXLY
4ia4 0.8333333333333334  HXXXXXXXXXXXXXXXLY
4jc6 0.8333333333333334  HXXXXXXXXXXXXXXXLY
3cn6 0.8333333333333334  HXXXXXXXXXXXXXXXLY
1z98 0.8333333333333334  HXXXXXXXXXXXXXXXLY


E8I292_ECOLX/PF00230

Helix:0
Orig IAEFLGTGLLIFFGVGCVAALKV
 FLGTGLLI-[1fx8, 1ldi, 1ldf, 1lda] IFFGVGC-[1fx8, 1ldi, 1ldf, 1lda] GTGLLIFFGV-[1fx8, 1ldi, 1ldf, 1lda] LGTGLLIFFGV-[1fx8, 1ldi, 1ldf, 1lda] IAEFLGTGLLIFFGV-[1fx8, 1ldi, 1ldf, 1lda] LLIFFGVGC-[1fx8, 1ldi, 1ldf, 1lda] AEFLGTGLLI-[1fx8, 1ldi, 1ldf, 1lda] GLLIFF-[1fx8, 1ldi, 1ldf, 1lda] FLGTGLLIFFGVGC-[1fx8, 1ldi, 1ldf, 1lda] IAEFLGTGLLIFFGVGC-[1fx8, 1ldi, 1ldf, 1lda] EFLGTGLLI-[1fx8, 1ldi, 1ldf, 1lda] LLIFFG-[1fx8, 1ldi, 1ldf, 1lda] IAEFLGTGLLI-[1fx8, 1ldi, 1ldf, 1lda] AEFLGTGLLIFFGVGC-[1fx8, 1ldi, 1ldf, 1lda] FFGVGC-[1fx8, 1ldi, 1ldf, 1lda] AEFLGTGLLIFFGV-[1fx8, 1ldi, 1ldf, 1lda] LIFFGVGC-[1fx8, 1ldi, 1ldf, 1lda] TGLLIFFGVGC-[1fx8, 1ldi, 1ldf, 1lda] LGTGLLIFFGVGC-[1fx8, 1ldi, 1ldf, 1lda] TGLLIFFGV-[1fx8, 1ldi, 1ldf, 1lda] TGLLIF-[1fx8, 1ldi, 1ldf, 1lda] EFLGTG-[1fx8, 1ldi, 1ldf, 1lda] GTGLLIFFGVGC-[1fx8, 1ldi, 1ldf, 1lda] EFLGTGLLIFFGV-[1fx8, 1ldi, 1ldf, 1lda] EFLGTGLLIFFGVGC-[1fx8, 1ldi, 1ldf, 1lda] GLLIFFG-[1fx8, 1ldi, 1ldf, 1lda]
Pred XXXXXXXXXXXXXXXXXVAALKV
accu 0.7391304347826086

1lda 0.7391304347826086  XXXXXXXXXXXXXXXXXVAALKV
1ldf 0.7391304347826086  XXXXXXXXXXXXXXXXXVAALKV
1ldi 0.7391304347826086  XXXXXXXXXXXXXXXXXVAALKV
1fx8 0.7391304347826086  XXXXXXXXXXXXXXXXXVAALKV


Helix:1
Orig ISVIWGLGVAMAIYLTAGVSGAH
 GVAMAI-[1fx8, 1ldi, 1ldf, 1lda] WGLGVAM-[1fx8, 1ldi, 1lda] GVAMAIY-[1fx8, 1ldi, 1ldf, 1lda] LGVAMAIY-[1fx8, 1ldi, 1ldf, 1lda] WGLGVAMAIY-[1fx8, 1ldi, 1lda] WGLGVAMAIYLT-[1fx8, 1ldi, 1lda] WGLGVAMAIYL-[1fx8, 1ldi, 1lda] LGVAMAIYLTA-[1fx8, 1ldi, 1ldf, 1lda] WGLGVAMA-[1fx8, 1ldi, 1lda] MAIYLTA-[1fx8, 1ldi, 1ldf, 1lda] SVIXGLGVAMAIYLTA-[1fx8, 1ldi, 1ldf, 1lda] VIXGLGVAMAIYLT-[1fx8, 1ldi, 1ldf, 1lda] AIYLTA-[1fx8, 1ldi, 1ldf, 1lda] MAIYLT-[1fx8, 1ldi, 1ldf, 1lda] WGLGVA-[1fx8, 1ldi, 1lda] VAMAIY-[1fx8, 1ldi, 1ldf, 1lda] GLGVAM-[1fx8, 1ldi, 1ldf, 1lda] SVIXGLGVAMAIYLT-[1fx8, 1ldi, 1ldf, 1lda] SVIXGLGVAMAIY-[1fx8, 1ldi, 1ldf, 1lda] SVIXGLGVAMAIYL-[1fx8, 1ldi, 1ldf, 1lda]
Pred IXXXXXXXXXXXXXXXXGVSGAH
accu 0.6956521739130435

1lda 0.6956521739130435  IXXXXXXXXXXXXXXXXGVSGAH
1ldf 0.6956521739130435  IXXXXXXXXXXXXXXXXGVSGAH
1ldi 0.6956521739130435  IXXXXXXXXXXXXXXXXGVSGAH
1fx8 0.6956521739130435  IXXXXXXXXXXXXXXXXGVSGAH


Helix:2
Orig IPFIVSQVAGAFCAAALVYGLYY
 VSQVAGAFCAAALXY-[1lda] IPFIVSQVAGAF-[1fx8, 1ldi, 1ldf, 1lda] AFCAAALVYGL-[1lda] IPFIVSQV-[1fx8, 1ldi, 1ldf, 1lda] SQVAGAFCAAALV-[1fx8, 1ldi, 1ldf, 1lda] PFIVSQVAGAFC-[1fx8, 1ldi, 1ldf, 1lda] IPFIVSQVAXAFCAAA-[1fx8, 1ldi, 1ldf, 1lda] IPFIVSQVAXAFCA-[1fx8, 1ldi, 1ldf, 1lda] CAAALVY-[1lda] CAAALV-[1fx8, 1ldi, 1ldf, 1lda] CAAALVYG-[1lda] FCAAALVYGL-[1lda] GAFCAAALVYG-[1lda] FIVSQVA-[1fx8, 1ldi, 1ldf, 1lda] GAFCAAA-[1fx8, 1ldi, 1ldf, 1lda] SQVAGAFCA-[1fx8, 1ldi, 1ldf, 1lda] PFIVSQVAXAFCAAA-[1fx8, 1ldi, 1ldf, 1lda] QVAGAFCAAALVYG-[1lda] IPFIVSQVAXAFCAA-[1fx8, 1ldi, 1ldf, 1lda] AGAFCA-[1fx8, 1ldi, 1ldf, 1lda] SQVAGA-[1fx8, 1ldi, 1ldf, 1lda] FIVSQVAGAFCA-[1fx8, 1ldi, 1ldf, 1lda] SQVAGAFCAAALVY-[1lda] IPFIVSQVAGAFC-[1fx8, 1ldi, 1ldf, 1lda] VSQVAXAFCAAALVYG-[1lda] IPFIVSQVAGAFCAAAL-[1fx8, 1ldi, 1ldf, 1lda] SQVAGAFCAAALVYG-[1lda] PFIVSQV-[1fx8, 1ldi, 1ldf, 1lda] QVAGAFCAAALV-[1fx8, 1ldi, 1ldf, 1lda] GAFCAA-[1fx8, 1ldi, 1ldf, 1lda] FIVSQVAGAFCAAALVY-[1lda] SQVAGAFCAA-[1fx8, 1ldi, 1ldf, 1lda] PFIVSQVAGAFCAA-[1fx8, 1ldi, 1ldf, 1lda] VSQVAG-[1fx8, 1ldi, 1ldf, 1lda] VSQVAGAF-[1fx8, 1ldi, 1ldf, 1lda] VAGAFC-[1fx8, 1ldi, 1ldf, 1lda] FCAAALV-[1fx8, 1ldi, 1ldf, 1lda] FIVSQVAXAFCAAA-[1fx8, 1ldi, 1ldf, 1lda] FCAAALVY-[1lda] CAAALVYGL-[1lda] SQVAGAF-[1fx8, 1ldi, 1ldf, 1lda] VSQVAGAFC-[1fx8, 1ldi, 1ldf, 1lda] SQVAGAFCAAAL-[1fx8, 1ldi, 1ldf, 1lda] IVSQVAGAFCAAALVY-[1lda] IVSQVA-[1fx8, 1ldi, 1ldf, 1lda] FIVSQV-[1fx8, 1ldi, 1ldf, 1lda] FIVSQVAGAF-[1fx8, 1ldi, 1ldf, 1lda] PFIVSQVXGAFCA-[1fx8, 1ldi, 1ldf, 1lda] AFCAAA-[1fx8, 1ldi, 1ldf, 1lda] FCAAAL-[1fx8, 1ldi, 1ldf, 1lda] FIVSQVAGAFCAAXL-[1fx8, 1ldi, 1ldf, 1lda] FIVSQVAGAFCAA-[1fx8, 1ldi, 1ldf, 1lda] PXIVSQVAGAFCAAAL-[1fx8, 1ldi, 1ldf, 1lda] ALVYGL-[1lda] FIVSQVAGAFC-[1fx8, 1ldi, 1ldf, 1lda] IVSQVAGAF-[1fx8, 1ldi, 1ldf, 1lda] VAGAFCAAALVYG-[1lda] AFCAAALVY-[1lda] PFIVSQVAGAFCAAALV-[1fx8, 1ldi, 1ldf, 1lda] IVSQVAGAFCAAALV-[1fx8, 1ldi, 1ldf, 1lda] SQVAGAFCAAALVYGL-[1lda] PFIVSQVA-[1fx8, 1ldi, 1ldf, 1lda] QVAGAFCAAALVYGL-[1lda] PFIVSQVAGAF-[1fx8, 1ldi, 1ldf, 1lda] SQVAGAFC-[1fx8, 1ldi, 1ldf, 1lda] IVSQVAGAFC-[1fx8, 1ldi, 1ldf, 1lda] VSQVAGAFCAAXLVYGL-[1lda] VAGAFCAAALV-[1fx8, 1ldi, 1ldf, 1lda] IPFIVSQVAG-[1fx8, 1ldi, 1ldf, 1lda] FIVSQVAGAFCAAALV-[1fx8, 1ldi, 1ldf, 1lda] FIVSQVAG-[1fx8, 1ldi, 1ldf, 1lda] VSQVAGAFCAAALV-[1fx8, 1ldi, 1ldf, 1lda] IVSQVAGAFCAAALVYG-[1lda] IPFIVS-[1fx8, 1ldi, 1ldf, 1lda]
Pred XXXXXXXXXXXXXXXXXXXXXYY
accu 0.9130434782608695

1lda 0.9130434782608695  XXXXXXXXXXXXXXXXXXXXXYY
1ldf 0.782608695652174  XXXXXXXXXXXXXXXXXXYGLYY
1ldi 0.782608695652174  XXXXXXXXXXXXXXXXXXYGLYY
1fx8 0.782608695652174  XXXXXXXXXXXXXXXXXXYGLYY


Helix:3
Orig INFVQAFAVEMVITAILMGLILA
 VITAILM-[1fx8, 1ldi, 1ldf, 1lda] ITAILM-[1fx8, 1ldi, 1ldf, 1lda] FAVEMVIT-[1fx8, 1ldi, 1lda] MVITAILMGL-[1fx8, 1ldi, 1ldf, 1lda] FAVEMVITAI-[1fx8, 1ldi, 1lda] MVITAILMGLIL-[1fx8, 1ldi, 1ldf, 1lda] EMVITAI-[1fx8, 1ldi, 1ldf, 1lda] EMVITAILMGLIL-[1fx8, 1ldi, 1ldf, 1lda] MVITAILMGLI-[1fx8, 1ldi, 1ldf, 1lda] ITAILMGLILA-[1fx8, 1ldi, 1ldf, 1lda] AVEMVITAIXMGLI-[1fx8, 1ldi, 1ldf, 1lda] VEMVITAILMGLXLA-[1fx8, 1ldi, 1ldf, 1lda] MVITAILMGLILA-[1fx8, 1ldi, 1ldf, 1lda] AVEMVITAILMGLIL-[1fx8, 1ldi, 1ldf, 1lda] FAVEMVITAILMGL-[1fx8, 1ldi, 1lda] EMVITA-[1fx8, 1ldi, 1ldf, 1lda] ILMGLILA-[1fx8, 1ldi, 1ldf, 1lda] FAVEMVITAILMGLILA-[1fx8, 1ldi, 1lda] EMVITAILMGLILA-[1fx8, 1ldi, 1ldf, 1lda] AVEMVITAI-[1fx8, 1ldi, 1ldf, 1lda] MVITAIL-[1fx8, 1ldi, 1ldf, 1lda] FAVEMVITAILMG-[1fx8, 1ldi, 1lda] MGLILA-[1fx8, 1ldi, 1ldf, 1lda] EMVITAILMG-[1fx8, 1ldi, 1ldf, 1lda] FAVEMVITAILM-[1fx8, 1ldi, 1lda] VITAILMGLILA-[1fx8, 1ldi, 1ldf, 1lda] AVEMVITAILMG-[1fx8, 1ldi, 1ldf, 1lda] EMVITAILMGLI-[1fx8, 1ldi, 1ldf, 1lda] VEMVITAILMG-[1fx8, 1ldi, 1ldf, 1lda] VEMVIXAILMGLIL-[1fx8, 1ldi, 1ldf, 1lda] FAVEMVITAILMGLI-[1fx8, 1ldi, 1lda] EMVITAILM-[1fx8, 1ldi, 1ldf, 1lda] AVEMVI-[1fx8, 1ldi, 1ldf, 1lda] FAVEMVITAILMGLIL-[1fx8, 1ldi, 1lda] AILMGL-[1fx8, 1ldi, 1ldf, 1lda] ILMGLI-[1fx8, 1ldi, 1ldf, 1lda] MVITAILM-[1fx8, 1ldi, 1ldf, 1lda] AVEMVITAIL-[1fx8, 1ldi, 1ldf, 1lda] AVEMVITAILMGLILA-[1fx8, 1ldi, 1ldf, 1lda] AVEMVIT-[1fx8, 1ldi, 1ldf, 1lda] TAILMGLILA-[1fx8, 1ldi, 1ldf, 1lda] VITAILMGLIL-[1fx8, 1ldi, 1ldf, 1lda] VEMVITAILMGL-[1fx8, 1ldi, 1ldf, 1lda] VEMVITAILM-[1fx8, 1ldi, 1ldf, 1lda] FAVEMVI-[1fx8, 1ldi, 1lda] ITAILMGLI-[1fx8, 1ldi, 1ldf, 1lda] VEMVIT-[1fx8, 1ldi, 1ldf, 1lda] VITAILMGLI-[1fx8, 1ldi, 1ldf, 1lda] MVITAI-[1fx8, 1ldi, 1ldf, 1lda]
Pred INFVQAXXXXXXXXXXXXXXXXX
accu 0.7391304347826086

1lda 0.7391304347826086  INFVQAXXXXXXXXXXXXXXXXX
1ldi 0.7391304347826086  INFVQAXXXXXXXXXXXXXXXXX
1fx8 0.7391304347826086  INFVQAXXXXXXXXXXXXXXXXX


Helix:4
Orig LAPLLIGLLIAVIGASMGPLTGF
 LIGLLIAVIG-[1fx8, 1ldi, 1ldf, 1lda] PLLIGLLIAVIGAS-[1fx8, 1ldi, 1ldf, 1lda] VIGASM-[1fx8, 1ldi, 1ldf, 1lda] AVIGASMG-[1fx8, 1ldi, 1ldf, 1lda] LLIAVI-[1fx8, 1ldi, 1ldf, 1lda] AXLLIGLLIAVIG-[1fx8, 1ldi, 1ldf, 1lda] LLIGLLIAVIGA-[1fx8, 1ldi, 1ldf, 1lda] APLLIGLLIAVXGASMG-[1fx8, 1ldi, 1lda] PLLIGLLIAVIGA-[1fx8, 1ldi, 1ldf, 1lda] APLLIGLLIAVIGASM-[1fx8, 1ldi, 1ldf, 1lda] PLLIGLLI-[1fx8, 1ldi, 1ldf, 1lda] IGLLIAVIGASM-[1fx8, 1ldi, 1ldf, 1lda] GLLIAVIGASM-[1fx8, 1ldi, 1ldf, 1lda] AXLLIGLLIAVIGAS-[1fx8, 1ldi, 1ldf, 1lda] LLIGLLIAVIGASM-[1fx8, 1ldi, 1ldf, 1lda] LIXLLIAVIGASM-[1fx8, 1ldi, 1ldf, 1lda] APLLIGLLIAVIGA-[1fx8, 1ldi, 1ldf, 1lda] LXIGLLIAVIGASMG-[1fx8, 1ldi, 1ldf, 1lda] IAVIGA-[1fx8, 1ldi, 1ldf, 1lda] LIAVIGASM-[1fx8, 1ldi, 1ldf, 1lda] GLLIAV-[1fx8, 1ldi, 1ldf, 1lda] IAVIGASM-[1fx8, 1ldi, 1ldf, 1lda] LLIGLLXAVIGAS-[1fx8, 1ldi, 1ldf, 1lda] PLLIGLLIAV-[1fx8, 1ldi, 1ldf, 1lda] VIGASMG-[1fx8, 1ldi, 1ldf, 1lda] APLLIGLLI-[1fx8, 1ldi, 1ldf, 1lda] LIAVIGASMG-[1fx8, 1ldi, 1ldf, 1lda] LIGLLIAVIGASMG-[1fx8, 1ldi, 1ldf, 1lda] IGASMG-[1fx8, 1ldi, 1ldf, 1lda] AVIGASM-[1fx8, 1ldi, 1ldf, 1lda] PLLIGLLIAVIG-[1fx8, 1ldi, 1ldf, 1lda] PLLIGLLIAVIGASM-[1fx8, 1ldi, 1ldf, 1lda] PLLIGLLIAVIGASMG-[1fx8, 1ldi, 1ldf, 1lda] IAVIGAS-[1fx8, 1ldi, 1ldf, 1lda] IGLLIAVIGASMG-[1fx8, 1ldi, 1ldf, 1lda]
Pred LXXXXXXXXXXXXXXXXXPLTGF
accu 0.7391304347826086

1lda 0.7391304347826086  LXXXXXXXXXXXXXXXXXPLTGF
1ldf 0.7391304347826086  LXXXXXXXXXXXXXXXXXPLTGF
1ldi 0.7391304347826086  LXXXXXXXXXXXXXXXXXPLTGF
1fx8 0.7391304347826086  LXXXXXXXXXXXXXXXXXPLTGF


Helix:5
Orig IPYFLVPLFGPIVGAIVGAF
 PLFGPIVGAIVGAF-[1fx8, 1ldi, 1ldf, 1lda] VPLFGPIVGAIVGAF-[1fx8, 1ldi, 1ldf, 1lda] IVGAIVGAF-[1fx8, 1ldi, 1ldf, 1lda] LVPLFGPI-[1fx8, 1ldi, 1ldf, 1lda] PIVGAIVGAF-[1fx8, 1ldi, 1ldf, 1lda] VPLFGPI-[1fx8, 1ldi, 1ldf, 1lda] LVPLFGPIVGAIVGAF-[1fx8, 1ldi, 1ldf, 1lda] AIVGAF-[1fx8, 1ldi, 1ldf, 1lda] LVPLFGP-[1fx8, 1ldi, 1ldf, 1lda] FGPIVGAI-[1fx8, 1ldi, 1ldf, 1lda] PLFGPIVGAI-[1fx8, 1ldi, 1ldf, 1lda] LFGPIVGAIVXAF-[1fx8, 1ldi, 1ldf, 1lda] LVPLFG-[1fx8, 1ldi, 1ldf, 1lda] VPLFGP-[1fx8, 1ldi, 1ldf, 1lda]
Pred IPYFXXXXXXXXXXXXXXXX
accu 0.8

1lda 0.8  IPYFXXXXXXXXXXXXXXXX
1ldf 0.8  IPYFXXXXXXXXXXXXXXXX
1ldi 0.8  IPYFXXXXXXXXXXXXXXXX
1fx8 0.8  IPYFXXXXXXXXXXXXXXXX


G1Y746_ECOLX/PF00230

Helix:0
Orig AECFGTFWLVFGGCGSAVLAAGF
 CFGTFWLV-[2abm, 1rc2, 3nka, 3nkc, 3nk5] EXFGTFWLVFGGC-[2abm, 1rc2, 3nka, 3nkc, 3nk5] CFGTFWLVFG-[2abm, 1rc2, 3nka] FGTFWLVFGGXGS-[2o9d, 2o9e, 2abm, 2o9f, 2o9g, 1rc2, 3nka, 3nkc, 3nk5] FWLVFGGC-[2abm, 3llq, 1rc2, 3nka, 3nkc, 3nk5] CFGTFWLVFGGCGSA-[2abm] CFGTFWLVFGGCGS-[2abm, 1rc2, 3nka, 3nkc, 3nk5] CFGTFWLVFGGCG-[2abm, 1rc2, 3nka, 3nkc, 3nk5] WLVFGG-[2o9d, 2o9e, 2abm, 2o9f, 2o9g, 3llq, 1rc2, 3nka, 3nkc, 3nk5] LVFGGC-[2abm, 3llq, 1rc2, 3nka, 3nkc, 3nk5] FGTFWL-[2o9d, 2o9e, 2abm, 2o9f, 2o9g, 3llq, 1rc2, 3nka, 3nkc, 3nk5] CFGTFWL-[2abm, 1rc2, 3nka, 3nkc, 3nk5] CFGTFW-[2abm, 1rc2, 3nka, 3nkc, 3nk5] FGTFWLVFGGC-[2abm] WLVFGGC-[2abm, 3llq, 1rc2, 3nka, 3nkc, 3nk5] GTFWLVFGGC-[2abm, 1rc2, 3nka] GTFWLVFG-[2o9d, 2o9e, 2o9f, 2abm, 2o9g, 3llq, 1rc2, 3nka, 3nkc, 3nk5] TFWLVFG-[2o9d, 2o9e, 2abm, 2o9f, 2o9g, 3llq, 1rc2, 3nka, 3nkc, 3nk5] AEXFGTFWLVFGGC-[2abm, 1rc2, 3nka, 3nkc, 3nk5] FGTFWLVFGGXGSA-[2o9e, 2abm, 2o9f] TFWLVFGGC-[2abm, 3llq, 1rc2, 3nka, 3nkc, 3nk5] FWLVFGGXGSAVLA-[2o9e, 2o9f] CFGTFWLVFGGC-[2abm, 1rc2, 3nka, 3nkc, 3nk5]
Pred XXXXXXXXXXXXXXXXXXXXAGF
accu 0.8695652173913043

2o9f 0.7391304347826086  AECXXXXXXXXXXXXXXXXXAGF
2abm 0.7391304347826086  XXXXXXXXXXXXXXXXXVLAAGF
2o9e 0.7391304347826086  AECXXXXXXXXXXXXXXXXXAGF
2o9d 0.5652173913043478  AECXXXXXXXXXXXXXAVLAAGF


Helix:1
Orig GIGFAGVALAFGLTVLTMAFAVG
 FGLTVL-[2o9d, 2o9e, 2abm, 2o9f, 2o9g, 3llq, 1rc2, 3nka] GLTVLTMA-[2o9d, 2o9e, 2abm, 2o9f, 2o9g, 3llq, 1rc2, 3nka, 3nkc, 3nk5] VLTMAF-[2o9d, 2o9e, 2abm, 2o9f, 2o9g, 1rc2, 3nka, 3nkc, 3nk5] FAGVALAFGLTVXT-[2o9e, 2o9f] AGVALAFGLTVLTM-[2o9e, 2o9f] GVALAXGLTVLTMAFAV-[2o9e, 2o9f] FGLTVLT-[2o9d, 2o9e, 2abm, 2o9f, 2o9g, 3llq, 1rc2, 3nka] ALAXGLTVLTMAF-[2o9d, 2o9e, 2abm, 2o9f, 2o9g, 1rc2, 3nka, 3nkc, 3nk5] TVLTMAF-[2o9d, 2o9e, 2abm, 2o9f, 2o9g, 1rc2, 3nka, 3nkc, 3nk5] GVALAXGLTVLTMAFAVG-[2o9e, 2o9f] LTVLTM-[2o9d, 2o9e, 2abm, 2o9f, 2o9g, 3llq, 1rc2, 3nka, 3nkc, 3nk5] GLTVLT-[2o9d, 2o9e, 2abm, 2o9f, 2o9g, 3llq, 1rc2, 3nka, 3nkc, 3nk5] GLTVLTMAF-[2abm, 1rc2, 3nka, 3nkc, 3nk5] GVALAXGLTVLTMAF-[2o9e, 2abm] FGLTVLTMAF-[2o9d, 2o9e, 2abm, 2o9f, 2o9g, 1rc2, 3nka] GFAGVALAFGLTVLTMA-[2o9e, 2o9f] FGLTVLTM-[2o9d, 2o9e, 2abm, 2o9f, 2o9g, 3llq, 1rc2, 3nka] FAGVALAFGLTVLTMAF-[2o9e, 2o9f] FAGVALAFGLTVLTMAFA-[2o9e, 2o9f] VALAXGLTVLTMAF-[2o9d, 2o9e, 2abm, 2o9f, 2o9g, 1rc2, 3nka, 3nkc, 3nk5] AGVALAXGLTVLT-[2o9e, 2o9f] GVALAXGLTVLTMA-[2o9d, 2o9e, 2abm, 2o9f, 2o9g, 1rc2, 3nka, 3nkc, 3nk5] AGVALAFGLTVLTMAF-[2o9e] TVLTMA-[2o9d, 2o9e, 2abm, 2o9f, 2o9g, 3llq, 1rc2, 3nka, 3nkc, 3nk5] GLTVLTM-[2o9d, 2o9e, 2abm, 2o9f, 2o9g, 3llq, 1rc2, 3nka, 3nkc, 3nk5] GFAGXALAFGLTVL-[2o9e, 2o9f] GFAGVALAFGLTVLTMAF-[2o9e, 2o9f] GVALAXGLTVLTM-[2o9d, 2o9e, 2abm, 2o9f, 2o9g, 1rc2, 3nka, 3nkc, 3nk5] GFAGVALAFGLTVLTM-[2o9e] FAGVALAFGLTVLTM-[2o9e] FAGVALAF-[2o9e, 2o9f] FGLTVLTMA-[2abm, 3llq, 1rc2, 3nka] AGVALAFGLTVLTMAFAV-[2o9e, 2o9f] AGVALAF-[2o9e, 2o9f] AGVALAFG-[2o9e, 2o9f] GVALAXGLTVLTMAFA-[2o9e] FAGXALAFGLTVLTMA-[2o9e] LTVLTMA-[2o9d, 2o9e, 2abm, 2o9f, 2o9g, 3llq, 1rc2, 3nka, 3nkc, 3nk5] FAGVALAFGLTVL-[2o9e, 2o9f]
Pred GIXXXXXXXXXXXXXXXXXXXXX
accu 0.9130434782608695

2o9f 0.9130434782608695  GIXXXXXXXXXXXXXXXXXXXXX
2o9e 0.9130434782608695  GIXXXXXXXXXXXXXXXXXXXXX
2o9d 0.6521739130434783  GIGFAXXXXXXXXXXXXXXXAVG


Helix:2
Orig VVGYVIAQVVGGIVAAALLYLIA
 AQVVGGIVAXALLYL-[2o9e, 2o9f, 2abm] QVVGGIVAAALLYLI-[2o9e, 2o9f] IAQVVGGIVAAALLY-[2o9e, 2o9f, 2abm] GYXIAQVVGGIVA-[2o9d, 2o9e, 2abm, 2o9f, 2o9g, 1rc2, 3nka, 3nkc, 3nk5] VVGYVXAQVVGGIV-[2o9e, 2o9f, 3nka, 3nk5] VVGYVIAQVVGGI-[2o9d, 2o9e, 2o9f, 3nka, 3nk5] YXIAQVVGGIVAAALLYL-[2o9e, 2o9f] GYVIAQVVGGIVAAALLY-[2o9e, 2o9f] QVVGGIVAAALLYXIA-[2o9e, 2o9f] GIVAAALLYL-[2o9e, 2o9f, 2abm] GGIVAAALLYXIA-[2o9e, 2o9f] GYVIAQ-[2o9d, 2o9e, 2abm, 2o9f, 2o9g, 1rc2, 3nka, 3nkc, 3nk5] VGGIVAAALLY-[2o9e, 2o9f, 2abm] VIAQVVGGIVAAALLYLI-[2o9e, 2o9f] IAQVVGGIVAAXL-[2o9d, 2o9e, 2abm, 2o9f, 2o9g, 1rc2, 3nka, 3nkc, 3nk5] IVAAALLY-[2o9e, 2abm, 2o9f] IAQVVGGIVAAALLYXIA-[2o9e, 2o9f] GIVAAALLYLI-[2o9e, 2o9f] GYVIAQVVGGIVAA-[2o9e, 2abm, 2o9f, 1rc2, 3nka, 3nkc, 3nk5] GYVIAQV-[2o9d, 2o9e, 2abm, 2o9f, 2o9g, 1rc2, 3nka, 3nkc, 3nk5] IAQVVGGIVAAALLYLI-[2o9e, 2o9f] GYVIAQVVGGIV-[2abm, 1rc2, 3nka, 3nkc, 3nk5] VGGIVAAALLYLI-[2o9e, 2o9f] QVVGGIVAAALLYL-[2o9e, 2abm, 2o9f] GYVIAQVVGGIVAAA-[2abm]
Pred XXXXXXXXXXXXXXXXXXXXXXX
accu 1.0

2o9f 1.0  XXXXXXXXXXXXXXXXXXXXXXX
2o9e 1.0  XXXXXXXXXXXXXXXXXXXXXXX
2o9d 0.782608695652174  XXXXXXXXXXXXXXXXXXLYLIA


Helix:3
Orig GGYSMLSALVVELVLSAGFLLVI
 LSALVVELVLSAGFLLV-[2o9e, 2o9f] VVELVLSAGF-[2o9e, 2abm, 2o9f] LSALVVELVLSAGFL-[2o9e, 2o9f] VVELXLSAGFLLVI-[2o9d, 2o9e, 2abm, 2o9f, 2o9g, 1rc2, 3nka, 3nkc, 3nk5] SALVVELVLSAGFLL-[2o9e, 2o9f] SALVVELVLSA-[2o9e, 2o9f] SALVVELVLSAG-[2o9e, 2o9f] SALVVELVLS-[2o9e, 2o9f] VLSAGFLLVI-[2o9d, 2o9e, 2abm, 2o9f, 2o9g, 1rc2, 3nka] LSALVVELVLS-[2o9e, 2o9f] ALVVELVLSAGFLXV-[2o9e, 2o9f] LSALVVEL-[2o9e, 2o9f] SALVVELVLSXGF-[2o9e, 2o9f] LSALVVELVLSAGFLLVI-[2o9e, 2o9f] SALVVELV-[2o9e, 2o9f] SALVVE-[2o9e, 2o9f] VVELVLSAGFLLV-[2o9d, 2o9e, 2o9f, 2abm, 2o9g, 1rc2, 3nka, 3nkc, 3nk5] LVVELVLSAGFLXV-[2o9e, 2abm, 2o9f, 2o9g, 1rc2, 3nka, 3nkc, 3nk5] LSALVVELVLSAGF-[2o9e, 2o9f] SALVVELVLSAGFLXVI-[2o9e, 2o9f] VELVLSAG-[2o9e, 2abm, 2o9f] LSALVVELVLSAGFLL-[2o9e, 2o9f] LVLSAG-[2o9d, 2o9e, 2abm, 2o9f, 2o9g, 1rc2, 3nka, 3nkc, 3nk5] LVVELVLS-[2o9e, 2abm, 2o9f] LSALVVELVL-[2o9e, 2o9f] VELVLS-[2o9d, 2o9e, 2abm, 2o9f, 2o9g, 1rc2, 3nka, 3nkc, 3nk5] LSALVVELVLSA-[2o9e, 2o9f] LXALVVELVLSAG-[2o9e, 2o9f] VLSAGF-[2o9d, 2o9e, 2abm, 2o9f, 2o9g, 1rc2, 3nka, 3nkc, 3nk5] VVELVLSA-[2o9e, 2abm, 2o9f] LVVELVLSAGF-[2o9e, 2o9f, 2abm] SALVVELVLSAXFL-[2o9e, 2o9f] SAGFLLVI-[2o9d, 2o9e, 2abm, 2o9f, 2o9g, 1rc2, 3nka, 3nkc, 3nk5] ELVLSA-[2o9d, 2o9e, 2abm, 2o9f, 2o9g, 1rc2, 3nka, 3nkc, 3nk5]
Pred GGYSMXXXXXXXXXXXXXXXXXX
accu 0.782608695652174

2o9f 0.782608695652174  GGYSMXXXXXXXXXXXXXXXXXX
2o9e 0.782608695652174  GGYSMXXXXXXXXXXXXXXXXXX
2o9d 0.6086956521739131  GGYSMLSALXXXXXXXXXXXXXX


Helix:4
Orig FAPAGFAPIAIGLALTLIHLISI
 FAPIAIGLALTLIHL-[2o9e] FAPIAIGLALT-[2o9e] FAPIAIGLALTLIHLI-[2o9e] FAXIAIGLALTLI-[2o9e] FXPIAIGLALTLIHLISI-[2o9e] FAPIAIGLALTLIHLIS-[2o9e] FAPIAIGLALTLIH-[2o9e]
Pred FAPAGXXXXXXXXXXXXXXXXXX
accu 0.782608695652174

2o9e 0.782608695652174  FAPAGXXXXXXXXXXXXXXXXXX


Helix:5
Orig LWFFWVVPIVGGIIGGLI
 WXFWVVPIVGGIIG-[2o9d, 2o9e, 2abm, 2o9f, 2o9g, 1rc2, 3nka, 3nkc, 3nk5] FFWVXPIVGGIIGGL-[2o9e, 2o9f] WXFWVVPIVGGIIGGL-[2o9e, 2o9f] LWFFWVVPIVGXI-[2o9e, 2o9f] LWFFWVVPIVGGXI-[2o9e, 2o9f] LWFFWVVPIVGGIIGGL-[2o9e, 2o9f] FWVXPIVGGIIGGL-[2o9d, 2o9e, 2abm, 2o9f, 2o9g, 1rc2, 3nka, 3nkc, 3nk5] FWVVPIVGGIIG-[2o9e, 2o9f] WVXPIVGGIIGGL-[2o9d, 2o9e, 2abm, 2o9f, 2o9g, 1rc2, 3nka, 3nkc, 3nk5] FFWVVP-[2o9d, 2o9e, 2abm, 2o9f, 2o9g, 1rc2, 3nka, 3nkc, 3nk5]
Pred XXXXXXXXXXXXXXXXXI
accu 0.9444444444444444

2o9f 0.9444444444444444  XXXXXXXXXXXXXXXXXI
2o9e 0.9444444444444444  XXXXXXXXXXXXXXXXXI
2o9d 0.8888888888888888  LXXXXXXXXXXXXXXXXI


C1BXR3_ESOLU/PF00230

Helix:0
Orig FWRAILAEFVGMTMFIFLSISAA
Pred FWRAILAEFVGMTMFIFLSISAA
accu 0.0


Helix:1
Orig VSLTFGLAIATLAQSLGHISGAH
Pred VSLTFGLAIATLAQSLGHISGAH
accu 0.0


Helix:2
Orig GVMYIVAQMLGSALASGIVYGTR
Pred GVMYIVAQMLGSALASGIVYGTR
accu 0.0


Helix:3
Orig ITASQGVGIELLATFQLVLCVIA
Pred ITASQGVGIELLATFQLVLCVIA
accu 0.0


Helix:4
Orig SAPLAIGLSVALGHLAAISYTGC
Pred SAPLAIGLSVALGHLAAISYTGC
accu 0.0


Helix:5
Orig HWVYWVGPMCGGVAAALV
Pred HWVYWVGPMCGGVAAALV
accu 0.0


C5IX23_9ROSI/PF00230

Helix:0
Orig WSFYRALIAEFIATLLFLYITVL
 TLLFLYIT-[1z98, 3cn6, 4jc6, 4ia4, 3cll, 2b5f, 3cn5] LFLYITV-[4jc6, 3cn6, 1z98, 4ia4, 3cll, 2b5f, 3cn5] IATLLFLY-[1z98, 3cn6, 4jc6, 4ia4, 3cll, 2b5f, 3cn5] EFIATLLFLYIT-[4jc6, 3cn6, 1z98, 4ia4, 3cll, 2b5f, 3cn5] IATLLF-[1z98, 3cn6, 4jc6, 4ia4, 3cll, 2b5f, 3cn5] FIATLLFLYIT-[4jc6, 3cn6, 1z98, 4ia4, 3cll, 2b5f, 3cn5] AEFIATLLFLYIT-[4jc6, 3cn6, 1z98, 4ia4, 3cll, 2b5f, 3cn5] FLYITV-[1z98, 3cn6, 4jc6, 4ia4, 3cll, 2b5f, 3cn5] TLLFLY-[1z98, 3cn6, 4jc6, 4ia4, 3cll, 2b5f, 3cn5] IAEFIA-[3cn6, 4jc6, 1z98, 4ia4, 3cll, 2b5f, 3cn5] FIATLLFLY-[1z98, 3cn6, 4jc6, 4ia4, 3cll, 2b5f, 3cn5] IATLLFLYITV-[4jc6, 3cn6, 1z98, 4ia4, 3cll, 2b5f, 3cn5] LFLYIT-[1z98, 3cn6, 4jc6, 4ia4, 3cll, 2b5f, 3cn5] IAEFIXTLLFLYIT-[1z98, 3cn6, 4jc6, 4ia4, 3cll, 2b5f, 3cn5] ATLLFLY-[1z98, 3cn6, 4jc6, 4ia4, 3cll, 2b5f, 3cn5] IAEFIATLLFLY-[1z98, 3cn6, 4jc6, 4ia4, 3cll, 2b5f, 3cn5] TLLFLYITV-[4jc6, 3cn6, 1z98, 4ia4, 3cll, 2b5f, 3cn5] ATLLFLYIT-[3cn6, 4jc6, 1z98, 4ia4, 3cll, 2b5f, 3cn5] AEFXATLLFLYITV-[1z98, 3cn6, 4jc6, 4ia4, 3cll, 2b5f, 3cn5] FIATLLFLYITV-[3cn6, 4jc6, 1z98, 4ia4, 3cll, 2b5f, 3cn5] IAEFIATLLFLYITV-[1z98, 3cn6, 4jc6, 4ia4, 3cll, 2b5f, 3cn5] EFIATLLFLY-[4jc6, 1z98, 3cn6, 4ia4, 3cll, 2b5f, 3cn5] EFXATLLFLYITV-[4jc6, 3cn6, 1z98, 4ia4, 3cll, 2b5f, 3cn5] IAEFIAXLLFLYI-[1z98, 3cn6, 4jc6, 4ia4, 3cll, 2b5f, 3cn5] AXIAEFIATLLFLYI-[2b5f] IATLLFLYIT-[4jc6, 1z98, 3cn6, 4ia4, 3cll, 2b5f, 3cn5]
Pred WSFYRXXXXXXXXXXXXXXXXXL
accu 0.7391304347826086

2b5f 0.7391304347826086  WSFYRXXXXXXXXXXXXXXXXXL
3cll 0.6521739130434783  WSFYRALXXXXXXXXXXXXXXXL
4ia4 0.6521739130434783  WSFYRALXXXXXXXXXXXXXXXL
1z98 0.6521739130434783  WSFYRALXXXXXXXXXXXXXXXL
4jc6 0.6521739130434783  WSFYRALXXXXXXXXXXXXXXXL
3cn6 0.6521739130434783  WSFYRALXXXXXXXXXXXXXXXL


Helix:1
Orig VGILGIAWAFGGMIFILVYCTAG
 GIAWAFGGM-[4jc6, 3cn6, 1z98, 4ia4, 3cll, 2b5f, 3cn5] AFGGMI-[4jc6, 3cn6, 1z98, 4ia4, 3cll, 2b5f, 3cn5] GIAWAFGGMI-[4jc6, 3cn6, 1z98, 4ia4, 3cll, 2b5f, 3cn5] AWAFGGM-[4jc6, 3cn6, 1z98, 4ia4, 3cll, 2b5f, 3cn5] IAWAFGGMIF-[4jc6, 3cn6, 1z98, 4ia4, 3cll, 2b5f, 3cn5] LVYCTA-[1z98, 3cn6, 4jc6, 4ia4, 3cll, 2b5f, 3cn5] LGIAWAFGGMIF-[2b5f] WAFGGMIF-[3cn6, 4jc6, 1z98, 4ia4, 3cll, 2b5f, 3cn5] AFGGMIF-[4jc6, 3cn6, 1z98, 4ia4, 3cll, 2b5f, 3cn5] AWAFGGMIF-[4jc6, 3cn6, 1z98, 4ia4, 3cll, 2b5f, 3cn5] FGGMIF-[4jc6, 3cn6, 1z98, 4ia4, 3cll, 2b5f, 3cn5] GIAWAFGGMIF-[4jc6, 3cn6, 1z98, 4ia4, 3cll, 2b5f, 3cn5] WAFGGM-[4jc6, 3cn6, 1z98, 4ia4, 3cll, 2b5f, 3cn5] WAFGGMI-[4jc6, 3cn6, 1z98, 4ia4, 3cll, 2b5f, 3cn5] IAWAFGGM-[4jc6, 3cn6, 1z98, 4ia4, 3cll, 2b5f, 3cn5] IAWAFGG-[4jc6, 3cn6, 1z98, 4ia4, 3cll, 2b5f, 3cn5]
Pred VGIXXXXXXXXXXXXIXXXXXXG
accu 0.782608695652174

2b5f 0.782608695652174  VGIXXXXXXXXXXXXIXXXXXXG
3cll 0.7391304347826086  VGILXXXXXXXXXXXIXXXXXXG
4ia4 0.7391304347826086  VGILXXXXXXXXXXXIXXXXXXG
4jc6 0.7391304347826086  VGILXXXXXXXXXXXIXXXXXXG
3cn6 0.7391304347826086  VGILXXXXXXXXXXXIXXXXXXG
1z98 0.7391304347826086  VGILXXXXXXXXXXXIXXXXXXG


Helix:2
Orig SLIRAVLYMVAQCLGAICGVGLV
 QCLGAICGV-[3cn6, 4jc6, 1z98, 4ia4, 3cll, 2b5f, 3cn5] ICGVGLV-[3cn6, 4jc6, 1z98, 4ia4, 3cll, 2b5f, 3cn5] AQCLGAIC-[3cn6, 4jc6, 1z98, 4ia4, 3cll, 2b5f, 3cn5] CLGAIC-[3cn6, 4jc6, 1z98, 4ia4, 3cll, 2b5f, 3cn5] CGVGLV-[4jc6, 1z98, 3cn6, 4ia4, 3cll, 2b5f, 3cn5] CLGAICGV-[3cn6, 4jc6, 1z98, 4ia4, 3cll, 2b5f, 3cn5] ICGVGL-[4jc6, 1z98, 3cn6, 4ia4, 3cll, 2b5f, 3cn5] GAICGV-[3cn6, 4jc6, 1z98, 4ia4, 3cll, 2b5f, 3cn5] CLGAICGVGLV-[4jc6, 1z98, 3cn6, 4ia4, 3cll, 2b5f, 3cn5] AQCLGAICGV-[4jc6, 1z98, 3cn6, 4ia4, 3cll, 2b5f, 3cn5]
Pred SLIRAVLYMVXXXXXXXXXXXXX
accu 0.5652173913043478

3cn5 0.5652173913043478  SLIRAVLYMVXXXXXXXXXXXXX
2b5f 0.5652173913043478  SLIRAVLYMVXXXXXXXXXXXXX
3cll 0.5652173913043478  SLIRAVLYMVXXXXXXXXXXXXX
4ia4 0.5652173913043478  SLIRAVLYMVXXXXXXXXXXXXX
3cn6 0.5652173913043478  SLIRAVLYMVXXXXXXXXXXXXX
1z98 0.5652173913043478  SLIRAVLYMVXXXXXXXXXXXXX
4jc6 0.5652173913043478  SLIRAVLYMVXXXXXXXXXXXXX


Helix:3
Orig GVGLGAEIIGTFVLVYTVFS
 GTFVLVYTVF-[4jc6, 3cn6, 1z98, 4ia4, 3cll, 2b5f, 3cn5] TFVLVYTV-[3cn6, 4jc6, 1z98, 4ia4, 3cll, 2b5f, 3cn5] GAEIIGTF-[1z98, 3cn6, 4jc6, 4ia4, 3cll, 2b5f, 3cn5] AEIIGTFVLVYTVF-[4jc6, 3cn6, 1z98, 4ia4, 3cll, 2b5f, 3cn5] VLVYTVFS-[1z98, 3cn6, 4jc6, 4ia4, 3cll, 2b5f, 3cn5] GTFVLVY-[4jc6, 3cn6, 1z98, 4ia4, 3cll, 2b5f, 3cn5] VLVYTVF-[4jc6, 3cn6, 1z98, 4ia4, 3cll, 2b5f, 3cn5] LGAEIIGTFV-[4jc6, 3cn6, 1z98, 4ia4, 3cll, 2b5f, 3cn5] IIGTFVL-[4jc6, 3cn6, 1z98, 4ia4, 3cll, 2b5f, 3cn5] GAEIIGTFVLVY-[3cn6, 4jc6, 1z98, 4ia4, 3cll, 2b5f, 3cn5] LGXEIIGTFVLVYTV-[1z98, 3cn6, 4jc6, 4ia4, 3cll, 2b5f, 3cn5] GTFVLVYTVFS-[4jc6, 3cn6, 1z98, 4ia4, 3cll, 2b5f, 3cn5] LGAEIIGTFVLVYTVFS-[1z98, 3cn6, 4jc6, 4ia4, 3cll, 2b5f, 3cn5] FVLVYTVFS-[3cn6, 4jc6, 1z98, 4ia4, 3cll, 2b5f, 3cn5] IGTFVLVYTV-[4jc6, 3cn6, 1z98, 4ia4, 3cll, 2b5f, 3cn5] EIIGTFVLVY-[4jc6, 3cn6, 1z98, 4ia4, 3cll, 2b5f, 3cn5] AEIIGTFVLVXTV-[4jc6, 3cn6, 1z98, 4ia4, 3cll, 2b5f, 3cn5] GAEIIGTFVLVYTVFS-[1z98, 3cn6, 4jc6, 4ia4, 3cll, 2b5f, 3cn5] EIIGTFVLVYTV-[3cn6, 4jc6, 1z98, 4ia4, 3cll, 2b5f, 3cn5] VYTVFS-[1z98, 3cn6, 4jc6, 4ia4, 3cll, 2b5f, 3cn5] IGTFVLVY-[1z98, 3cn6, 4jc6, 4ia4, 3cll, 2b5f, 3cn5] IIGTFVLV-[1z98, 3cn6, 4jc6, 4ia4, 3cll, 2b5f, 3cn5] AEIIGTFVLVYT-[3cn6, 4jc6, 1z98, 4ia4, 3cll, 2b5f, 3cn5] VLVYTV-[1z98, 3cn6, 4jc6, 4ia4, 3cll, 2b5f, 3cn5] IIGTFV-[4jc6, 3cn6, 1z98, 4ia4, 3cll, 2b5f, 3cn5] LGAEIIGTFVLVY-[4jc6, 3cn6, 1z98, 4ia4, 3cll, 2b5f, 3cn5] TFVLVYTVFS-[4jc6, 3cn6, 1z98, 4ia4, 3cll, 2b5f, 3cn5] EIIGTFV-[4jc6, 3cn6, 1z98, 4ia4, 3cll, 2b5f, 3cn5] IGTFVLVYTVFS-[3cn6, 4jc6, 1z98, 4ia4, 3cll, 2b5f, 3cn5] EIIGTFVLVYTVFS-[4jc6, 3cn6, 1z98, 4ia4, 3cll, 2b5f, 3cn5] LGAEIIGTFVLVYTVF-[1z98, 3cn6, 4jc6, 4ia4, 3cll, 2b5f, 3cn5] GAEIIGTFVLVYTVF-[1z98, 3cn6, 4jc6, 4ia4, 3cll, 2b5f, 3cn5] GAEIIGTFVLVYT-[4jc6, 3cn6, 1z98, 4ia4, 3cll, 2b5f, 3cn5] AEIIGTFVLVYTVFS-[1z98, 3cn6, 4jc6, 4ia4, 3cll, 2b5f, 3cn5] TFVLVY-[4jc6, 3cn6, 1z98, 4ia4, 3cll, 2b5f, 3cn5] EIIGTFVLVYTVF-[4jc6, 3cn6, 1z98, 4ia4, 3cll, 2b5f, 3cn5] LGAEIIGTFVLVXT-[1z98, 3cn6, 4jc6, 4ia4, 3cll, 2b5f, 3cn5] LVYTVFS-[4jc6, 3cn6, 1z98, 4ia4, 3cll, 2b5f, 3cn5] IIGTFVLVY-[3cn6, 4jc6, 1z98, 4ia4, 3cll, 2b5f, 3cn5]
Pred GVGXXXXXXXXXXXXXXXXX
accu 0.85

3cn5 0.85  GVGXXXXXXXXXXXXXXXXX
2b5f 0.85  GVGXXXXXXXXXXXXXXXXX
3cll 0.85  GVGXXXXXXXXXXXXXXXXX
4ia4 0.85  GVGXXXXXXXXXXXXXXXXX
1z98 0.85  GVGXXXXXXXXXXXXXXXXX
4jc6 0.85  GVGXXXXXXXXXXXXXXXXX
3cn6 0.85  GVGXXXXXXXXXXXXXXXXX


Helix:4
Orig VPVLAPLPIGFAVFMVHLATIPI
 LAPLPI-[2b5f] VHLATI-[1z98, 3cn6, 4jc6, 4ia4, 3cll, 2b5f, 3cn5] FAVFMVHLATI-[1z98, 3cn6, 4jc6, 4ia4, 3cll, 2b5f, 3cn5] FAVFMVH-[3cn6, 4jc6, 1z98, 4ia4, 3cll, 2b5f, 3cn5] IGFAVFMVHLAT-[3cn6, 4jc6, 1z98, 4ia4, 3cll, 2b5f, 3cn5] LAPLPIGFAVFMVHLAT-[2b5f] FMVHLAT-[4jc6, 3cn6, 1z98, 4ia4, 3cll, 2b5f, 3cn5] APLPIGFAVF-[4jc6, 3cn6, 1z98, 4ia4, 3cll, 2b5f, 3cn5] PIGFAVF-[1z98, 3cn6, 4jc6, 4ia4, 3cll, 2b5f, 3cn5] PLPIGFAVFMVHLA-[1z98, 3cn6, 4jc6, 4ia4, 3cll, 2b5f, 3cn5] APLPIGFAVFMVHLAT-[1z98, 3cn6, 4jc6, 4ia4, 3cll, 2b5f, 3cn5] FAVFMVHLAT-[1z98, 3cn6, 4jc6, 4ia4, 3cll, 2b5f, 3cn5] LAPLPIGFAVF-[2b5f] LXIGFAVFMVHLA-[4jc6, 3cn6, 1z98, 4ia4, 3cll, 2b5f, 3cn5] PIGFAVFMVH-[1z98, 3cn6, 4jc6, 4ia4, 3cll, 2b5f, 3cn5] VFMVHL-[1z98, 3cn6, 4jc6, 4ia4, 3cll, 2b5f, 3cn5] MVHLAT-[1z98, 3cn6, 4jc6, 4ia4, 3cll, 2b5f, 3cn5] APLXIGFAVFMVH-[1z98, 3cn6, 4jc6, 4ia4, 3cll, 2b5f, 3cn5] AVFMVH-[1z98, 3cn6, 4jc6, 4ia4, 3cll, 2b5f, 3cn5] AVFMVHL-[3cn6, 4jc6, 1z98, 4ia4, 3cll, 2b5f, 3cn5] PIGFAVFMVHL-[4jc6, 3cn6, 1z98, 4ia4, 3cll, 2b5f, 3cn5] LXIGFAVFMVHLATI-[1z98, 3cn6, 4jc6, 4ia4, 3cll, 2b5f, 3cn5] GFAVFMVHLA-[4jc6, 3cn6, 1z98, 4ia4, 3cll, 2b5f, 3cn5] FMVHLA-[4jc6, 3cn6, 1z98, 4ia4, 3cll, 2b5f, 3cn5] GFAVFM-[1z98, 3cn6, 4jc6, 4ia4, 3cll, 2b5f, 3cn5] PLPIGFAVFM-[1z98, 3cn6, 4jc6, 4ia4, 3cll, 2b5f, 3cn5] LAPLPIGFAVFM-[2b5f] APLXIGFAVFMVHL-[1z98, 3cn6, 4jc6, 4ia4, 3cll, 2b5f, 3cn5] LAPLPIGFAVFMVHLA-[2b5f] FMVHLATI-[1z98, 3cn6, 4jc6, 4ia4, 3cll, 2b5f, 3cn5] IGFAVF-[1z98, 3cn6, 4jc6, 4ia4, 3cll, 2b5f, 3cn5] PLXIGFAVFMVHLATI-[1z98, 3cn6, 4jc6, 4ia4, 3cll, 2b5f, 3cn5] PLPIGFAVF-[1z98, 3cn6, 4jc6, 4ia4, 3cll, 2b5f, 3cn5] PIGFAVFMVHLA-[3cn6, 4jc6, 1z98, 4ia4, 3cll, 2b5f, 3cn5] LPIGFAVFM-[1z98, 3cn6, 4jc6, 4ia4, 3cll, 2b5f, 3cn5] APLPIGF-[1z98, 3cn6, 4jc6, 4ia4, 3cll, 2b5f, 3cn5] LAPLPIGFAVFMVH-[2b5f] LPIGFAVFMVHLAT-[4jc6, 3cn6, 1z98, 4ia4, 3cll, 2b5f, 3cn5] PIGFAVFMVHLAT-[1z98, 3cn6, 4jc6, 4ia4, 3cll, 2b5f, 3cn5] PLPIGFAVFMV-[1z98, 3cn6, 4jc6, 4ia4, 3cll, 2b5f, 3cn5] PIGFAV-[1z98, 3cn6, 4jc6, 4ia4, 3cll, 2b5f, 3cn5] IGFAVFM-[1z98, 3cn6, 4jc6, 4ia4, 3cll, 2b5f, 3cn5] PLXIGFAVFMVHL-[1z98, 3cn6, 4jc6, 4ia4, 3cll, 2b5f, 3cn5] AVFMVHLAT-[4jc6, 3cn6, 1z98, 4ia4, 3cll, 2b5f, 3cn5] APLPIGFAVFMVHLA-[1z98, 3cn6, 4jc6, 4ia4, 3cll, 2b5f, 3cn5] PIGFAVFM-[1z98, 3cn6, 4jc6, 4ia4, 3cll, 2b5f, 3cn5] MVHLATI-[3cn6, 4jc6, 1z98, 4ia4, 3cll, 2b5f, 3cn5] APLXIGFAVFMVHLATI-[1z98, 3cn6, 4jc6, 4ia4, 3cll, 2b5f, 3cn5] LAPLPIGFAVFMVHL-[2b5f] PIGFAVFMVHLATI-[1z98, 3cn6, 4jc6, 4ia4, 3cll, 2b5f, 3cn5] PLPIGFAVFMVHLAT-[1z98, 3cn6, 4jc6, 4ia4, 3cll, 2b5f, 3cn5]
Pred VPVXXXXXXXXXXXXXXXXXXPI
accu 0.782608695652174

2b5f 0.782608695652174  VPVXXXXXXXXXXXXXXXXXXPI
3cll 0.7391304347826086  VPVLXXXXXXXXXXXXXXXXXPI
4ia4 0.7391304347826086  VPVLXXXXXXXXXXXXXXXXXPI
1z98 0.7391304347826086  VPVLXXXXXXXXXXXXXXXXXPI
4jc6 0.7391304347826086  VPVLXXXXXXXXXXXXXXXXXPI
3cn6 0.7391304347826086  VPVLXXXXXXXXXXXXXXXXXPI


Helix:5
Orig QWIFWVGPFIGAAIAAFY
 QWIFWVGPF-[2b5f] QWIFWVGPFI-[2b5f] FWVGPFI-[1z98, 3cn6, 4jc6, 4ia4, 3cll, 2b5f, 3cn5] QWIFWVGPFIGAA-[2b5f] WIFWVGPF-[1z98, 3cn6, 4jc6, 4ia4, 3cll, 2b5f, 3cn5] QWIFWVGP-[2b5f] QWIFWVGPFIGA-[2b5f] FWVGPF-[1z98, 3cn6, 4jc6, 4ia4, 3cll, 2b5f, 3cn5] IFWVGPF-[1z98, 3cn6, 4jc6, 4ia4, 3cll, 2b5f, 3cn5] QWIFWVGPFIG-[2b5f] FWVGPFIGAAXAA-[1z98, 3cn6, 4jc6, 4ia4, 3cll, 2b5f, 3cn5]
Pred XXXXXXXXXXXXXXXXFY
accu 0.8888888888888888

2b5f 0.8888888888888888  XXXXXXXXXXXXXXXXFY
3cll 0.8333333333333334  QXXXXXXXXXXXXXXXFY
4ia4 0.8333333333333334  QXXXXXXXXXXXXXXXFY
4jc6 0.8333333333333334  QXXXXXXXXXXXXXXXFY
3cn6 0.8333333333333334  QXXXXXXXXXXXXXXXFY
1z98 0.8333333333333334  QXXXXXXXXXXXXXXXFY


D1YGQ1_9LACO/PF00230

Helix:0
Orig FAEFFGTLILVLFGNGSVANSFL
Pred FAEFFGTLILVLFGNGSVANSFL
accu 0.0


Helix:1
Orig GWILVAFSFGFGVMLPAMLFGSI
Pred GWILVAFSFGFGVMLPAMLFGSI
accu 0.0


Helix:2
Orig VAPYIICQLLGAICGQLLVLAVY
Pred VAPYIICQLLGAICGQLLVLAVY
accu 0.0


Helix:3
Orig FISEVVGTAVLMFVAIGLYKGMF
Pred FISEVVGTAVLMFVAIGLYKGMF
accu 0.0


Helix:4
Orig IANIGVGFLITALVMALGGPTGP
Pred IANIGVGFLITALVMALGGPTGP
accu 0.0


Helix:5
Orig AHWSYGWIPVVAPTLGAIIGIFL
Pred AHWSYGWIPVVAPTLGAIIGIFL
accu 0.0


C2HR17_LACAI/PF00230

Helix:0
Orig FFGTIILVVFGNGAVANSVL
Pred FFGTIILVVFGNGAVANSVL
accu 0.0


Helix:1
Orig GWLLIAFSFGFGVMLPAMMFGSI
Pred GWLLIAFSFGFGVMLPAMMFGSI
accu 0.0


Helix:2
Orig ILVQMLGAIVGQLLLVAVYWPFI
Pred ILVQMLGAIVGQLLLVAVYWPFI
accu 0.0


Helix:3
Orig FITEFVGTAILLFVAVGLYRGMF
Pred FITEFVGTAILLFVAVGLYRGMF
accu 0.0


Helix:4
Orig IANIGVGFLITALVMAVGGPTGP
Pred IANIGVGFLITALVMAVGGPTGP
accu 0.0


Helix:5
Orig YGWIPVVAPIAGGICGALL
Pred YGWIPVVAPIAGGICGALL
accu 0.0


A9AFH1_BURM1/PF00230

Helix:0
Orig IAEFIGTAILVLLGNGAVANVLL
Pred IAEFIGTAILVLLGNGAVANVLL
accu 0.0


Helix:1
Orig IVMGWAMAVFVAVYVTASFSGAH
Pred IVMGWAMAVFVAVYVTASFSGAH
accu 0.0


Helix:2
Orig VGGYVLAQMLGGMAGALLVWLAY
Pred VGGYVLAQMLGGMAGALLVWLAY
accu 0.0


Helix:3
Orig VLTEAICTFVLILGVLYLAS
Pred VLTEAICTFVLILGVLYLAS
accu 0.0


Helix:4
Orig ALPVGLLVLGIGISLGGPTGYAM
Pred ALPVGLLVLGIGISLGGPTGYAM
accu 0.0


Helix:5
Orig YAWVPVIGPLLGGAAAAAL
Pred YAWVPVIGPLLGGAAAAAL
accu 0.0


F2Z6X3_ZIZJJ/PF00230

Helix:0
Orig ALIAEFIATLLFLYVTIATVIGY
 IATLLFLY-[1z98, 3cn6, 4jc6, 4ia4, 3cll, 2b5f, 3cn5] TLLFLY-[1z98, 3cn6, 4jc6, 4ia4, 3cll, 2b5f, 3cn5] IATLLF-[1z98, 3cn6, 4jc6, 4ia4, 3cll, 2b5f, 3cn5] FIATLLFLY-[1z98, 3cn6, 4jc6, 4ia4, 3cll, 2b5f, 3cn5] ATLLFLY-[1z98, 3cn6, 4jc6, 4ia4, 3cll, 2b5f, 3cn5] EFIATLLFLY-[1z98, 3cn6, 4jc6, 4ia4, 3cll, 2b5f, 3cn5] IAEFIATLLFLY-[1z98, 3cn6, 4jc6, 4ia4, 3cll, 2b5f, 3cn5]
Pred ALXXXXXXXXXXXXVTIATVIGY
accu 0.5217391304347826

3cn5 0.5217391304347826  ALXXXXXXXXXXXXVTIATVIGY
2b5f 0.5217391304347826  ALXXXXXXXXXXXXVTIATVIGY
3cll 0.5217391304347826  ALXXXXXXXXXXXXVTIATVIGY
4ia4 0.5217391304347826  ALXXXXXXXXXXXXVTIATVIGY
4jc6 0.5217391304347826  ALXXXXXXXXXXXXVTIATVIGY
3cn6 0.5217391304347826  ALXXXXXXXXXXXXVTIATVIGY
1z98 0.5217391304347826  ALXXXXXXXXXXXXVTIATVIGY


Helix:1
Orig VCGGVGVLGIAWAFGGMIFILVY
 LGIAWAFGGMIF-[2b5f] WAFGGMIF-[3cn6, 4jc6, 1z98, 4ia4, 3cll, 2b5f, 3cn5] AFGGMI-[1z98, 3cn6, 4jc6, 4ia4, 3cll, 2b5f, 3cn5] AFGGMIF-[3cn6, 4jc6, 1z98, 4ia4, 3cll, 2b5f, 3cn5] AWAFGGMIF-[1z98, 3cn6, 4jc6, 4ia4, 3cll, 2b5f, 3cn5] FGGMIF-[3cn6, 4jc6, 1z98, 4ia4, 3cll, 2b5f, 3cn5] GIAWAFGGMI-[3cn6, 4jc6, 1z98, 4ia4, 3cll, 2b5f, 3cn5] WAFGGM-[4jc6, 3cn6, 1z98, 4ia4, 3cll, 2b5f, 3cn5] WAFGGMI-[3cn6, 4jc6, 1z98, 4ia4, 3cll, 2b5f, 3cn5] AWAFGGM-[1z98, 3cn6, 4jc6, 4ia4, 3cll, 2b5f, 3cn5] IAWAFGG-[1z98, 3cn6, 4jc6, 4ia4, 3cll, 2b5f, 3cn5] IAWAFGGMIF-[3cn6, 4jc6, 1z98, 4ia4, 3cll, 2b5f, 3cn5]
Pred VCGGVGVXXXXXXXXXXXXILVY
accu 0.5217391304347826

2b5f 0.5217391304347826  VCGGVGVXXXXXXXXXXXXILVY
3cll 0.4782608695652174  VCGGVGVLXXXXXXXXXXXILVY
4ia4 0.4782608695652174  VCGGVGVLXXXXXXXXXXXILVY
4jc6 0.4782608695652174  VCGGVGVLXXXXXXXXXXXILVY
3cn6 0.4782608695652174  VCGGVGVLXXXXXXXXXXXILVY
1z98 0.4782608695652174  VCGGVGVLXXXXXXXXXXXILVY


Helix:2
Orig SLIRAVLYMVVQSLGAIAGVALV
Pred SLIRAVLYMVVQSLGAIAGVALV
accu 0.0


Helix:3
Orig GYSAGVGLSAEIIGTFVLVYTVF
 IGTFVLVY-[1z98, 3cn6, 4jc6, 4ia4, 3cll, 2b5f, 3cn5] GTFVLVYTVF-[3cn6, 4jc6, 1z98, 4ia4, 3cll, 2b5f, 3cn5] IIGTFVLV-[1z98, 3cn6, 4jc6, 4ia4, 3cll, 2b5f, 3cn5] TFVLVYTV-[3cn6, 4jc6, 1z98, 4ia4, 3cll, 2b5f, 3cn5] AEIIGTFVLVYT-[1z98, 3cn6, 4jc6, 4ia4, 3cll, 2b5f, 3cn5] VLVYTV-[1z98, 3cn6, 4jc6, 4ia4, 3cll, 2b5f, 3cn5] IIGTFV-[1z98, 3cn6, 4jc6, 4ia4, 3cll, 2b5f, 3cn5] GTFVLVY-[1z98, 3cn6, 4jc6, 4ia4, 3cll, 2b5f, 3cn5] VLVYTVF-[3cn6, 4jc6, 1z98, 4ia4, 3cll, 2b5f, 3cn5] IIGTFVL-[1z98, 3cn6, 4jc6, 4ia4, 3cll, 2b5f, 3cn5] EIIGTFV-[1z98, 3cn6, 4jc6, 4ia4, 3cll, 2b5f, 3cn5] IGTFVLVYTV-[1z98, 3cn6, 4jc6, 4ia4, 3cll, 2b5f, 3cn5] TFVLVY-[1z98, 3cn6, 4jc6, 4ia4, 3cll, 2b5f, 3cn5] EIIGTFVLVYTVF-[1z98, 3cn6, 4jc6, 4ia4, 3cll, 2b5f, 3cn5] AEIIGTFVLVXTV-[1z98, 3cn6, 4jc6, 4ia4, 3cll, 2b5f, 3cn5] EIIGTFVLVYTV-[1z98, 3cn6, 4jc6, 4ia4, 3cll, 2b5f, 3cn5] IIGTFVLVY-[1z98, 3cn6, 4jc6, 4ia4, 3cll, 2b5f, 3cn5]
Pred GYSAGVGLSXXXXXXXXXXXXXX
accu 0.6086956521739131

3cn5 0.6086956521739131  GYSAGVGLSXXXXXXXXXXXXXX
2b5f 0.6086956521739131  GYSAGVGLSXXXXXXXXXXXXXX
3cll 0.6086956521739131  GYSAGVGLSXXXXXXXXXXXXXX
4ia4 0.6086956521739131  GYSAGVGLSXXXXXXXXXXXXXX
4jc6 0.6086956521739131  GYSAGVGLSXXXXXXXXXXXXXX
3cn6 0.6086956521739131  GYSAGVGLSXXXXXXXXXXXXXX
1z98 0.6086956521739131  GYSAGVGLSXXXXXXXXXXXXXX


Helix:4
Orig LPIGFAVFIVHLATIPITGTGIN
 IGFAVF-[1z98, 3cn6, 4jc6, 4ia4, 3cll, 2b5f, 3cn5] PIGFAV-[1z98, 3cn6, 4jc6, 4ia4, 3cll, 2b5f, 3cn5] PIGFAVF-[1z98, 3cn6, 4jc6, 4ia4, 3cll, 2b5f, 3cn5] VHLATI-[1z98, 3cn6, 4jc6, 4ia4, 3cll, 2b5f, 3cn5]
Pred LXXXXXXXIXXXXXXPITGTGIN
accu 0.5652173913043478

3cn5 0.5652173913043478  LXXXXXXXIXXXXXXPITGTGIN
2b5f 0.5652173913043478  LXXXXXXXIXXXXXXPITGTGIN
3cll 0.5652173913043478  LXXXXXXXIXXXXXXPITGTGIN
4ia4 0.5652173913043478  LXXXXXXXIXXXXXXPITGTGIN
4jc6 0.5652173913043478  LXXXXXXXIXXXXXXPITGTGIN
3cn6 0.5652173913043478  LXXXXXXXIXXXXXXPITGTGIN
1z98 0.5652173913043478  LXXXXXXXIXXXXXXPITGTGIN


Helix:5
Orig HWIFWVGPFIGAAIAAFY
 FWVGPFI-[1z98, 3cn6, 4jc6, 4ia4, 3cll, 2b5f, 3cn5] WIFWVGPF-[1z98, 3cn6, 4jc6, 4ia4, 3cll, 2b5f, 3cn5] FWVGPF-[1z98, 3cn6, 4jc6, 4ia4, 3cll, 2b5f, 3cn5] IFWVGPF-[1z98, 3cn6, 4jc6, 4ia4, 3cll, 2b5f, 3cn5] FWVGPFIGAAXAA-[1z98, 3cn6, 4jc6, 4ia4, 3cll, 2b5f, 3cn5]
Pred HXXXXXXXXXXXXXXXFY
accu 0.8333333333333334

3cn5 0.8333333333333334  HXXXXXXXXXXXXXXXFY
2b5f 0.8333333333333334  HXXXXXXXXXXXXXXXFY
3cll 0.8333333333333334  HXXXXXXXXXXXXXXXFY
4ia4 0.8333333333333334  HXXXXXXXXXXXXXXXFY
4jc6 0.8333333333333334  HXXXXXXXXXXXXXXXFY
3cn6 0.8333333333333334  HXXXXXXXXXXXXXXXFY
1z98 0.8333333333333334  HXXXXXXXXXXXXXXXFY


D2SCA9_GEOOG/PF01036

Helix:0
Orig AILGAGFALLAYFLYSLT
Pred AILGAGFALLAYFLYSLT
accu 0.0


Helix:1
Orig SYAALCLAAVATVAYLLLYL
Pred SYAALCLAAVATVAYLLLYL
accu 0.0


Helix:2
Orig WSITVPLLTVELLAVCSLTGAAA
Pred WSITVPLLTVELLAVCSLTGAAA
accu 0.0


Helix:3
Orig TMAAAFLMIVTGYLGAQV
Pred TMAAAFLMIVTGYLGAQV
accu 0.0


Helix:4
Orig LVVWGLISTAFFAYLYVALIGAV
Pred LVVWGLISTAFFAYLYVALIGAV
accu 0.0


Helix:5
Orig VSLRNATIVLLSSFGIYPLVYAV
Pred VSLRNATIVLLSSFGIYPLVYAV
accu 0.0


A6ARH1_VIBHA/PF00230

Helix:0
Orig LAEFIGTGLLIFFGVGCVAALVL
Pred LAEFIGTGLLIFFGVGCVAALVL
accu 0.0


Helix:1
Orig ISIVWGFGVAIAIYCTAGVSGAH
Pred ISIVWGFGVAIAIYCTAGVSGAH
accu 0.0


Helix:2
Orig VVPYIIAQMLGAFCSAALVYSLY
Pred VVPYIIAQMLGAFCSAALVYSLY
accu 0.0


Helix:3
Orig FFGAFAVEFVITAVLMFAILALG
Pred FFGAFAVEFVITAVLMFAILALG
accu 0.0


Helix:4
Orig PLLIGILIAVIGGSLGPLTGFAM
Pred PLLIGILIAVIGGSLGPLTGFAM
accu 0.0


Helix:5
Orig IPYFIVPILAPIAGACFGGWL
Pred IPYFIVPILAPIAGACFGGWL
accu 0.0


F0FN99_STRSA/PF00230


E0FL75_ACTPL/PF00230

Helix:0
Orig FIGTGLIIFFGVGCVAAAQL
Pred FIGTGLIIFFGVGCVAAAQL
accu 0.0


Helix:1
Orig ISIMWGVGVALAVYTTAGVSGAH
Pred ISIMWGVGVALAVYTTAGVSGAH
accu 0.0


Helix:2
Orig VLPYIISQFLGAFAAAALVYFLY
Pred VLPYIISQFLGAFAAAALVYFLY
accu 0.0


Helix:3
Orig SVLQAFCVEAVITMALVALILAL
Pred SVLQAFCVEAVITMALVALILAL
accu 0.0


Helix:4
Orig APLLIGLLIAAIGGAFGPLTGFA
Pred APLLIGLLIAAIGGAFGPLTGFA
accu 0.0


Helix:5
Orig IPYFLVPLIAPIVGGLVGAW
Pred IPYFLVPLIAPIVGGLVGAW
accu 0.0


BAC3_HALVA/PF01036

Helix:0
Orig YGITAAGFAVGVAIVGYLYASLE
Pred YGITAAGFAVGVAIVGYLYASLE
accu 0.0


Helix:1
Orig ILAALALIPGFAGISYVAMAFGI
Pred ILAALALIPGFAGISYVAMAFGI
accu 0.0


Helix:2
Orig LVGFRYLDWVVTTPLLVGFVGYA
Pred LVGFRYLDWVVTTPLLVGFVGYA
accu 0.0


Helix:3
Orig AIFGVMVADALMILTGVGAVVAD
Pred AIFGVMVADALMILTGVGAVVAD
accu 0.0


Helix:4
Orig WVLFGVSTVFHVSLFAYLYLVFP
Pred WVLFGVSTVFHVSLFAYLYLVFP
accu 0.0


Helix:5
Orig LFSLLKNHIGLLWIAYPLVWLAG
Pred LFSLLKNHIGLLWIAYPLVWLAG
accu 0.0


B9LQT9_HALLT/PF01036

Helix:0
Orig AWLGVLAMGAGTILPLWAWF
Pred AWLGVLAMGAGTILPLWAWF
accu 0.0


Helix:1
Orig YYLTLAGVTGVAALAYFAMALDV
Pred YYLTLAGVTGVAALAYFAMALDV
accu 0.0


Helix:2
Orig YVDWLVTTPLLILYLGLL
Pred YVDWLVTTPLLILYLGLL
accu 0.0


Helix:3
Orig VLVGLIGVDVVIIAGGIVAAATT
Pred VLVGLIGVDVVIIAGGIVAAATT
accu 0.0


Helix:4
Orig WVAFGVAGVAYLGLVYGLLVSLP
Pred WVAFGVAGVAYLGLVYGLLVSLP
accu 0.0


Helix:5
Orig TVVLWTLYPVVWLLAPTGFGLLT
Pred TVVLWTLYPVVWLLAPTGFGLLT
accu 0.0


A4HBA6_LEIBR/PF00230

Helix:0
Orig LVAEFVGTFLFVLTIILASVGVG
Pred LVAEFVGTFLFVLTIILASVGVG
accu 0.0


Helix:1
Orig PIPIGFMLAAMCFTFGYISGAHF
Pred PIPIGFMLAAMCFTFGYISGAHF
accu 0.0


Helix:2
Orig LYVMMQLGGSFCASLYASAIIGL
Pred LYVMMQLGGSFCASLYASAIIGL
accu 0.0


Helix:3
Orig WQALLCELVYTFALTSVVLHVYF
Pred WQALLCELVYTFALTSVVLHVYF
accu 0.0


Helix:4
Orig YGFAIGMMLMAAGFSVGGFTGGA
Pred YGFAIGMMLMAAGFSVGGFTGGA
accu 0.0


Helix:5
Orig DPLFYVWVYWIAPIGGAVIASIV
Pred DPLFYVWVYWIAPIGGAVIASIV
accu 0.0


B3LGN3_YEAS1/PF01036

Helix:0
Orig WFWTCFCCYLLFGLILTFLM
Pred WFWTCFCCYLLFGLILTFLM
accu 0.0


Helix:1
Orig IAPNFFMCIAYFTMASNLGWIPV
Pred IAPNFFMCIAYFTMASNLGWIPV
accu 0.0


Helix:2
Orig IFYSRFVGWFLALPWPIIQICML
Pred IFYSRFVGWFLALPWPIIQICML
accu 0.0


Helix:3
Orig FWQMAFNVCITEFFTVCWLIAAC
Pred FWQMAFNVCITEFFTVCWLIAAC
accu 0.0


Helix:4
Orig WGYYTIGLGAAIVVSISVMTTSY
Pred WGYYTIGLGAAIVVSISVMTTSY
accu 0.0


Helix:5
Orig TFLVFFSIIMFLWIIAYPTCFGI
Pred TFLVFFSIIMFLWIIAYPTCFGI
accu 0.0


E2L219_BORBG/PF00230

Helix:0
Orig FLGTFILLALGTGSVAMTVLFSS
Pred FLGTFILLALGTGSVAMTVLFSS
accu 0.0


Helix:1
Orig NIVFGWGLGVTFGIYTAARMSGA
Pred NIVFGWGLGVTFGIYTAARMSGA
accu 0.0


Helix:2
Orig LLHYIVAQILGAFTGALMTLVVF
Pred LLHYIVAQILGAFTGALMTLVVF
accu 0.0


Helix:3
Orig FLPGFIDQIFGTFLLMFLISVVG
Pred FLPGFIDQIFGTFLLMFLISVVG
accu 0.0


Helix:4
Orig PFIVGAVVLSIGISFGGMNGYAI
Pred PFIVGAVVLSIGISFGGMNGYAI
accu 0.0


Helix:5
Orig HGFNNLSIVIVPIIGPIIGAILG
Pred HGFNNLSIVIVPIIGPIIGAILG
accu 0.0


C9ME62_HAEIF/PF00230

Helix:0
Orig IGEFLGTALLIFFGVGCVAALKV
Pred IGEFLGTALLIFFGVGCVAALKV
accu 0.0


Helix:1
Orig ISIMWGMGVALAVYATAGLSGAH
Pred ISIMWGMGVALAVYATAGLSGAH
accu 0.0


Helix:2
Orig VIPYIISQILGAFFAAALVYALY
Pred VIPYIISQILGAFFAAALVYALY
accu 0.0


Helix:3
Orig SIGGAFAVEFVITAILMALIMAL
Pred SIGGAFAVEFVITAILMALIMAL
accu 0.0


Helix:4
Orig LAPLLIGILIAVIGGAMGPLTGF
Pred LAPLLIGILIAVIGGAMGPLTGF
accu 0.0


Helix:5
Orig IPYFIVPMVAPVLGALAGAW
Pred IPYFIVPMVAPVLGALAGAW
accu 0.0


D4WI36_BACOV/PF00230

Helix:0
Orig FIAEMVGTMVLVLMGCGAAVLNG
Pred FIAEMVGTMVLVLMGCGAAVLNG
accu 0.0


Helix:1
Orig SVAAVLTIAFAFGLSVVAMAYTI
Pred SVAAVLTIAFAFGLSVVAMAYTI
accu 0.0


Helix:2
Orig GVYIVAQVTGGILGSALLWLITG
Pred GVYIVAQVTGGILGSALLWLITG
accu 0.0


Helix:3
Orig PYLLAAFVAEAVFTFIFVLTVLG
Pred PYLLAAFVAEAVFTFIFVLTVLG
accu 0.0


Helix:4
Orig GLAIGLTLVLVHIVCIPVTGTSV
Pred GLAIGLTLVLVHIVCIPVTGTSV
accu 0.0


Helix:5
Orig EAISQLWLFIVAPIVGAVVAVPV
Pred EAISQLWLFIVAPIVGAVVAVPV
accu 0.0


Q1G7T2_LACDA/PF00230

Helix:0
Orig LLNEFLSTGLMILFGVGV
Pred LLNEFLSTGLMILFGVGV
accu 0.0


Helix:1
Orig GHIFAITTWSFGITACLFIFGGV
Pred GHIFAITTWSFGITACLFIFGGV
accu 0.0


Helix:2
Orig FIPYTLAEFAGAFAGALLAYFMY
Pred FIPYTLAEFAGAFAGALLAYFMY
accu 0.0


Helix:3
Orig WMVEMIATTIFFSGILAIVA
Pred WMVEMIATTIFFSGILAIVA
accu 0.0


Helix:4
Orig FTPLLVGLLVWAIGMGLGGTTGF
Pred FTPLLVGLLVWAIGMGLGGTTGF
accu 0.0


Helix:5
Orig YGLIVPGTAPFAGAVLAAMF
Pred YGLIVPGTAPFAGAVLAAMF
accu 0.0


H7J486_STRPN/PF00230


H3FLZ5_PRIPA/PF00230

Helix:0
Orig LCEFFCTAMLVCVGCCASAVYVT
Pred LCEFFCTAMLVCVGCCASAVYVT
accu 0.0


Helix:1
Orig GMTISWMGALFLAITIGYRSSGS
Pred GMTISWMGALFLAITIGYRSSGS
accu 0.0


Helix:2
Orig FILFVIAQNLGAFVGSSITFVVY
Pred FILFVIAQNLGAFVGSSITFVVY
accu 0.0


Helix:3
Orig STIGACVDQTIATAVLCMGIGTI
Pred STIGACVDQTIATAVLCMGIGTI
accu 0.0


Helix:4
Orig IPVFIQPFFTACHVMLIGMGLAW
Pred IPVFIQPFFTACHVMLIGMGLAW
accu 0.0


Helix:5
Orig WFWVPVLCPMIGALLGAWL
Pred WFWVPVLCPMIGALLGAWL
accu 0.0


G4PI11_BRUML/PF00230

Helix:0
Orig AEFFGTFWLVFGGCGSAILAAAF
 EXFGTFWLVFGGC-[2abm, 1rc2, 3nka, 3nkc, 3nk5] FGTFWLVFGGXGS-[2o9d, 2o9e, 2abm, 2o9f, 2o9g, 1rc2, 3nka, 3nkc, 3nk5] WLVFGGC-[2abm, 3llq, 1rc2, 3nka, 3nkc, 3nk5] FWLVFGGC-[2abm, 3llq, 1rc2, 3nka, 3nkc, 3nk5] GTFWLVFG-[2o9d, 2o9e, 2abm, 2o9f, 2o9g, 3llq, 1rc2, 3nka, 3nkc, 3nk5] WLVFGG-[2o9d, 2o9e, 2abm, 2o9f, 2o9g, 3llq, 1rc2, 3nka, 3nkc, 3nk5] LVFGGC-[2abm, 3llq, 1rc2, 3nka, 3nkc, 3nk5] FGTFWL-[2o9d, 2o9e, 2abm, 2o9f, 2o9g, 3llq, 1rc2, 3nka, 3nkc, 3nk5] TFWLVFG-[2o9d, 2o9e, 2abm, 2o9f, 2o9g, 3llq, 1rc2, 3nka, 3nkc, 3nk5] AEXFGTFWLVFGGC-[2abm, 1rc2, 3nka, 3nkc, 3nk5] FGTFWLVFGGXGSA-[2o9e, 2abm, 2o9f] TFWLVFGGC-[2abm, 3llq, 1rc2, 3nka]
Pred XXXXXXXXXXXXXXXXXILAAAF
accu 0.7391304347826086

2abm 0.7391304347826086  XXXXXXXXXXXXXXXXXILAAAF
2o9e 0.6086956521739131  AEFXXXXXXXXXXXXXXILAAAF
2o9d 0.5652173913043478  AEFXXXXXXXXXXXXXAILAAAF


Helix:1
Orig IGFLGVALAFGLTVLTMAYAVGG
 GVALAXGLTVLTM-[2o9d, 2o9e, 2abm, 2o9f, 2o9g, 1rc2, 3nka, 3nkc, 3nk5] FGLTVL-[2o9d, 2o9e, 2abm, 2o9f, 2o9g, 3llq, 1rc2, 3nka] GLTVLTMA-[2o9d, 2o9e, 2abm, 2o9f, 2o9g, 3llq, 1rc2, 3nka, 3nkc, 3nk5] GLTVLT-[2o9d, 2o9e, 2abm, 2o9f, 2o9g, 3llq, 1rc2, 3nka, 3nkc, 3nk5] GVALAXGLTVLTMA-[2o9e, 2abm, 2o9f, 1rc2, 3nka, 3nkc, 3nk5] FGLTVLTMA-[2abm, 3llq, 1rc2, 3nka] FGLTVLT-[2o9d, 2o9e, 2abm, 2o9f, 2o9g, 3llq, 1rc2, 3nka] TVLTMA-[2o9d, 2o9e, 2abm, 2o9f, 2o9g, 3llq, 1rc2, 3nka, 3nkc, 3nk5] LTVLTMA-[2o9d, 2o9e, 2abm, 2o9f, 2o9g, 3llq, 1rc2, 3nka, 3nkc, 3nk5] GLTVLTM-[2o9d, 2o9e, 2abm, 2o9f, 2o9g, 3llq, 1rc2, 3nka, 3nkc, 3nk5] FGLTVLTM-[2o9d, 2o9e, 2abm, 2o9f, 2o9g, 3llq, 1rc2, 3nka] LTVLTM-[2o9d, 2o9e, 2abm, 2o9f, 2o9g, 3llq, 1rc2, 3nka, 3nkc, 3nk5]
Pred IGFLXXXXXXXXXXXXXXYAVGG
accu 0.6086956521739131

3nk5 0.6086956521739131  IGFLXXXXXXXXXXXXXXYAVGG
3nkc 0.6086956521739131  IGFLXXXXXXXXXXXXXXYAVGG
3nka 0.6086956521739131  IGFLXXXXXXXXXXXXXXYAVGG
1rc2 0.6086956521739131  IGFLXXXXXXXXXXXXXXYAVGG
2o9g 0.6086956521739131  IGFLXXXXXXXXXXXXXXYAVGG
2o9f 0.6086956521739131  IGFLXXXXXXXXXXXXXXYAVGG
2abm 0.6086956521739131  IGFLXXXXXXXXXXXXXXYAVGG
2o9e 0.6086956521739131  IGFLXXXXXXXXXXXXXXYAVGG
2o9d 0.6086956521739131  IGFLXXXXXXXXXXXXXXYAVGG


Helix:2
Orig LIPYWVAQVLGAIAAAAILYVIA
Pred LIPYWVAQVLGAIAAAAILYVIA
accu 0.0


Helix:3
Orig YSMMAGLLIEIILTAFFIIIILG
Pred YSMMAGLLIEIILTAFFIIIILG
accu 0.0


Helix:4
Orig PAGFAPIAIGFGLTLIHLVSIPV
Pred PAGFAPIAIGFGLTLIHLVSIPV
accu 0.0


Helix:5
Orig AALSQLWLFWVAPLVGAVIGAII
Pred AALSQLWLFWVAPLVGAVIGAII
accu 0.0


B7EKX1_ORYSJ/PF00230

Helix:0
Orig LAELVLTFVFVFTGVAATMAAGV
Pred LAELVLTFVFVFTGVAATMAAGV
accu 0.0


Helix:1
Orig GVAIATALAAGVLVTAGFHVSGG
Pred GVAIATALAAGVLVTAGFHVSGG
accu 0.0


Helix:2
Orig SALYVAAQLLASSLACILLRYLT
Pred SALYVAAQLLASSLACILLRYLT
accu 0.0


Helix:3
Orig LVMEIILTFSLLFVVYATIL
Pred LVMEIILTFSLLFVVYATIL
accu 0.0


Helix:4
Orig FGPLLTGLIVGANTIAGGNFSGA
Pred FGPLLTGLIVGANTIAGGNFSGA
accu 0.0


Helix:5
Orig GVWTHHWIYWLGPLIGGPLAGLV
Pred GVWTHHWIYWLGPLIGGPLAGLV
accu 0.0


B1VB61_CITFR/PF00230

Helix:0
Orig AEFLGTGLFLFFGIGCLSAL
Pred AEFLGTGLFLFFGIGCLSAL
accu 0.0


Helix:1
Orig LGLWEICIIWGLGISLAVYLTAG
Pred LGLWEICIIWGLGISLAVYLTAG
accu 0.0


Helix:2
Orig TVAQVAGAFGGALLAYLLYGSLF
Pred TVAQVAGAFGGALLAYLLYGSLF
accu 0.0


Helix:3
Orig ALSVWQAALVEVVITSILMGMIM
Pred ALSVWQAALVEVVITSILMGMIM
accu 0.0


Helix:4
Orig APLLIGILVAVIGASTGPLTGFA
Pred APLLIGILVAVIGASTGPLTGFA
accu 0.0


Helix:5
Orig PYFIVPIVAPIIGACAGAAI
Pred PYFIVPIVAPIIGACAGAAI
accu 0.0


A7N1R0_VIBHB/PF00230

Helix:0
Orig LAEFIGTGLLIFFGVGCVAALVL
Pred LAEFIGTGLLIFFGVGCVAALVL
accu 0.0


Helix:1
Orig ISIVWGFGVAIAIYCTAGVSGAH
Pred ISIVWGFGVAIAIYCTAGVSGAH
accu 0.0


Helix:2
Orig VVPYIIAQMLGAFCSAALVYSLY
Pred VVPYIIAQMLGAFCSAALVYSLY
accu 0.0


Helix:3
Orig FFGAFAVEFVITAVLMFAILALG
Pred FFGAFAVEFVITAVLMFAILALG
accu 0.0


Helix:4
Orig PLLIGILIAVIGSSLGPLTGFAM
Pred PLLIGILIAVIGSSLGPLTGFAM
accu 0.0


Helix:5
Orig IPYFIVPILAPIAGACFGGWL
Pred IPYFIVPILAPIAGACFGGWL
accu 0.0


B1X816_ECODH/PF00230

Helix:0
Orig AECFGTFWLVFGGCGSAVLAAGF
 CFGTFWLV-[2abm, 1rc2, 3nka, 3nkc, 3nk5] EXFGTFWLVFGGC-[2abm, 1rc2, 3nka, 3nkc, 3nk5] CFGTFWLVFG-[2abm, 1rc2, 3nka] FGTFWLVFGGXGS-[2o9d, 2o9e, 2abm, 2o9f, 2o9g, 1rc2, 3nka, 3nkc, 3nk5] FWLVFGGC-[2abm, 3llq, 1rc2, 3nka, 3nkc, 3nk5] CFGTFWLVFGGCGSA-[2abm] CFGTFWLVFGGCGS-[2abm, 1rc2, 3nka, 3nkc, 3nk5] CFGTFWLVFGGCG-[2abm, 1rc2, 3nka, 3nkc, 3nk5] WLVFGG-[2o9d, 2o9e, 2abm, 2o9f, 2o9g, 3llq, 1rc2, 3nka, 3nkc, 3nk5] LVFGGC-[2abm, 3llq, 1rc2, 3nka, 3nkc, 3nk5] FGTFWL-[2o9d, 2o9e, 2abm, 2o9f, 2o9g, 3llq, 1rc2, 3nka, 3nkc, 3nk5] CFGTFWL-[2abm, 1rc2, 3nka, 3nkc, 3nk5] CFGTFW-[2abm, 1rc2, 3nka, 3nkc, 3nk5] FGTFWLVFGGC-[2abm] WLVFGGC-[2abm, 3llq, 1rc2, 3nka, 3nkc, 3nk5] GTFWLVFGGC-[2abm, 1rc2, 3nka] GTFWLVFG-[2o9d, 2o9e, 2o9f, 2abm, 2o9g, 3llq, 1rc2, 3nka, 3nkc, 3nk5] TFWLVFG-[2o9d, 2o9e, 2abm, 2o9f, 2o9g, 3llq, 1rc2, 3nka, 3nkc, 3nk5] AEXFGTFWLVFGGC-[2abm, 1rc2, 3nka, 3nkc, 3nk5] FGTFWLVFGGXGSA-[2o9e, 2abm, 2o9f] TFWLVFGGC-[2abm, 3llq, 1rc2, 3nka, 3nkc, 3nk5] FWLVFGGXGSAVLA-[2o9e, 2o9f] CFGTFWLVFGGC-[2abm, 1rc2, 3nka, 3nkc, 3nk5]
Pred XXXXXXXXXXXXXXXXXXXXAGF
accu 0.8695652173913043

2o9f 0.7391304347826086  AECXXXXXXXXXXXXXXXXXAGF
2abm 0.7391304347826086  XXXXXXXXXXXXXXXXXVLAAGF
2o9e 0.7391304347826086  AECXXXXXXXXXXXXXXXXXAGF
2o9d 0.5652173913043478  AECXXXXXXXXXXXXXAVLAAGF


Helix:1
Orig GIGFAGVALAFGLTVLTMAFAVG
 FGLTVL-[2o9d, 2o9e, 2abm, 2o9f, 2o9g, 3llq, 1rc2, 3nka] GLTVLTMA-[2o9d, 2o9e, 2abm, 2o9f, 2o9g, 3llq, 1rc2, 3nka, 3nkc, 3nk5] VLTMAF-[2o9d, 2o9e, 2abm, 2o9f, 2o9g, 1rc2, 3nka, 3nkc, 3nk5] FAGVALAFGLTVXT-[2o9e, 2o9f] AGVALAFGLTVLTM-[2o9e, 2o9f] GVALAXGLTVLTMAFAV-[2o9e, 2o9f] FGLTVLT-[2o9d, 2o9e, 2abm, 2o9f, 2o9g, 3llq, 1rc2, 3nka] ALAXGLTVLTMAF-[2o9d, 2o9e, 2abm, 2o9f, 2o9g, 1rc2, 3nka, 3nkc, 3nk5] TVLTMAF-[2o9d, 2o9e, 2abm, 2o9f, 2o9g, 1rc2, 3nka, 3nkc, 3nk5] GVALAXGLTVLTMAFAVG-[2o9e, 2o9f] LTVLTM-[2o9d, 2o9e, 2abm, 2o9f, 2o9g, 3llq, 1rc2, 3nka, 3nkc, 3nk5] GLTVLT-[2o9d, 2o9e, 2abm, 2o9f, 2o9g, 3llq, 1rc2, 3nka, 3nkc, 3nk5] GLTVLTMAF-[2abm, 1rc2, 3nka, 3nkc, 3nk5] GVALAXGLTVLTMAF-[2o9e, 2abm] FGLTVLTMAF-[2o9d, 2o9e, 2abm, 2o9f, 2o9g, 1rc2, 3nka] GFAGVALAFGLTVLTMA-[2o9e, 2o9f] FGLTVLTM-[2o9d, 2o9e, 2abm, 2o9f, 2o9g, 3llq, 1rc2, 3nka] FAGVALAFGLTVLTMAF-[2o9e, 2o9f] FAGVALAFGLTVLTMAFA-[2o9e, 2o9f] VALAXGLTVLTMAF-[2o9d, 2o9e, 2abm, 2o9f, 2o9g, 1rc2, 3nka, 3nkc, 3nk5] AGVALAXGLTVLT-[2o9e, 2o9f] GVALAXGLTVLTMA-[2o9d, 2o9e, 2abm, 2o9f, 2o9g, 1rc2, 3nka, 3nkc, 3nk5] AGVALAFGLTVLTMAF-[2o9e] TVLTMA-[2o9d, 2o9e, 2abm, 2o9f, 2o9g, 3llq, 1rc2, 3nka, 3nkc, 3nk5] GLTVLTM-[2o9d, 2o9e, 2abm, 2o9f, 2o9g, 3llq, 1rc2, 3nka, 3nkc, 3nk5] GFAGXALAFGLTVL-[2o9e, 2o9f] GFAGVALAFGLTVLTMAF-[2o9e, 2o9f] GVALAXGLTVLTM-[2o9d, 2o9e, 2abm, 2o9f, 2o9g, 1rc2, 3nka, 3nkc, 3nk5] GFAGVALAFGLTVLTM-[2o9e] FAGVALAFGLTVLTM-[2o9e] FAGVALAF-[2o9e, 2o9f] FGLTVLTMA-[2abm, 3llq, 1rc2, 3nka] AGVALAFGLTVLTMAFAV-[2o9e, 2o9f] AGVALAF-[2o9e, 2o9f] AGVALAFG-[2o9e, 2o9f] GVALAXGLTVLTMAFA-[2o9e] FAGXALAFGLTVLTMA-[2o9e] LTVLTMA-[2o9d, 2o9e, 2abm, 2o9f, 2o9g, 3llq, 1rc2, 3nka, 3nkc, 3nk5] FAGVALAFGLTVL-[2o9e, 2o9f]
Pred GIXXXXXXXXXXXXXXXXXXXXX
accu 0.9130434782608695

2o9f 0.9130434782608695  GIXXXXXXXXXXXXXXXXXXXXX
2o9e 0.9130434782608695  GIXXXXXXXXXXXXXXXXXXXXX
2o9d 0.6521739130434783  GIGFAXXXXXXXXXXXXXXXAVG


Helix:2
Orig VVGYVIAQVVGGIVAAALLYLIA
 AQVVGGIVAXALLYL-[2o9e, 2o9f, 2abm] QVVGGIVAAALLYLI-[2o9e, 2o9f] IAQVVGGIVAAALLY-[2o9e, 2o9f, 2abm] GYXIAQVVGGIVA-[2o9d, 2o9e, 2abm, 2o9f, 2o9g, 1rc2, 3nka, 3nkc, 3nk5] VVGYVXAQVVGGIV-[2o9e, 2o9f, 3nka, 3nk5] VVGYVIAQVVGGI-[2o9d, 2o9e, 2o9f, 3nka, 3nk5] YXIAQVVGGIVAAALLYL-[2o9e, 2o9f] GYVIAQVVGGIVAAALLY-[2o9e, 2o9f] QVVGGIVAAALLYXIA-[2o9e, 2o9f] GIVAAALLYL-[2o9e, 2o9f, 2abm] GGIVAAALLYXIA-[2o9e, 2o9f] GYVIAQ-[2o9d, 2o9e, 2abm, 2o9f, 2o9g, 1rc2, 3nka, 3nkc, 3nk5] VGGIVAAALLY-[2o9e, 2o9f, 2abm] VIAQVVGGIVAAALLYLI-[2o9e, 2o9f] IAQVVGGIVAAXL-[2o9d, 2o9e, 2abm, 2o9f, 2o9g, 1rc2, 3nka, 3nkc, 3nk5] IVAAALLY-[2o9e, 2abm, 2o9f] IAQVVGGIVAAALLYXIA-[2o9e, 2o9f] GIVAAALLYLI-[2o9e, 2o9f] GYVIAQVVGGIVAA-[2o9e, 2abm, 2o9f, 1rc2, 3nka, 3nkc, 3nk5] GYVIAQV-[2o9d, 2o9e, 2abm, 2o9f, 2o9g, 1rc2, 3nka, 3nkc, 3nk5] IAQVVGGIVAAALLYLI-[2o9e, 2o9f] GYVIAQVVGGIV-[2abm, 1rc2, 3nka, 3nkc, 3nk5] VGGIVAAALLYLI-[2o9e, 2o9f] QVVGGIVAAALLYL-[2o9e, 2abm, 2o9f] GYVIAQVVGGIVAAA-[2abm]
Pred XXXXXXXXXXXXXXXXXXXXXXX
accu 1.0

2o9f 1.0  XXXXXXXXXXXXXXXXXXXXXXX
2o9e 1.0  XXXXXXXXXXXXXXXXXXXXXXX
2o9d 0.782608695652174  XXXXXXXXXXXXXXXXXXLYLIA


Helix:3
Orig GGYSMLSALVVELVLSAGFLLVI
 LSALVVELVLSAGFLLV-[2o9e, 2o9f] VVELVLSAGF-[2o9e, 2abm, 2o9f] LSALVVELVLSAGFL-[2o9e, 2o9f] VVELXLSAGFLLVI-[2o9d, 2o9e, 2abm, 2o9f, 2o9g, 1rc2, 3nka, 3nkc, 3nk5] SALVVELVLSAGFLL-[2o9e, 2o9f] SALVVELVLSA-[2o9e, 2o9f] SALVVELVLSAG-[2o9e, 2o9f] SALVVELVLS-[2o9e, 2o9f] VLSAGFLLVI-[2o9d, 2o9e, 2abm, 2o9f, 2o9g, 1rc2, 3nka] LSALVVELVLS-[2o9e, 2o9f] ALVVELVLSAGFLXV-[2o9e, 2o9f] LSALVVEL-[2o9e, 2o9f] SALVVELVLSXGF-[2o9e, 2o9f] LSALVVELVLSAGFLLVI-[2o9e, 2o9f] SALVVELV-[2o9e, 2o9f] SALVVE-[2o9e, 2o9f] VVELVLSAGFLLV-[2o9d, 2o9e, 2o9f, 2abm, 2o9g, 1rc2, 3nka, 3nkc, 3nk5] LVVELVLSAGFLXV-[2o9e, 2abm, 2o9f, 2o9g, 1rc2, 3nka, 3nkc, 3nk5] LSALVVELVLSAGF-[2o9e, 2o9f] SALVVELVLSAGFLXVI-[2o9e, 2o9f] VELVLSAG-[2o9e, 2abm, 2o9f] LSALVVELVLSAGFLL-[2o9e, 2o9f] LVLSAG-[2o9d, 2o9e, 2abm, 2o9f, 2o9g, 1rc2, 3nka, 3nkc, 3nk5] LVVELVLS-[2o9e, 2abm, 2o9f] LSALVVELVL-[2o9e, 2o9f] VELVLS-[2o9d, 2o9e, 2abm, 2o9f, 2o9g, 1rc2, 3nka, 3nkc, 3nk5] LSALVVELVLSA-[2o9e, 2o9f] LXALVVELVLSAG-[2o9e, 2o9f] VLSAGF-[2o9d, 2o9e, 2abm, 2o9f, 2o9g, 1rc2, 3nka, 3nkc, 3nk5] VVELVLSA-[2o9e, 2abm, 2o9f] LVVELVLSAGF-[2o9e, 2o9f, 2abm] SALVVELVLSAXFL-[2o9e, 2o9f] SAGFLLVI-[2o9d, 2o9e, 2abm, 2o9f, 2o9g, 1rc2, 3nka, 3nkc, 3nk5] ELVLSA-[2o9d, 2o9e, 2abm, 2o9f, 2o9g, 1rc2, 3nka, 3nkc, 3nk5]
Pred GGYSMXXXXXXXXXXXXXXXXXX
accu 0.782608695652174

2o9f 0.782608695652174  GGYSMXXXXXXXXXXXXXXXXXX
2o9e 0.782608695652174  GGYSMXXXXXXXXXXXXXXXXXX
2o9d 0.6086956521739131  GGYSMLSALXXXXXXXXXXXXXX


Helix:4
Orig FAPAGFAPIAIGLALTLIHLISI
 FAPIAIGLALTLIHL-[2o9e] FAPIAIGLALT-[2o9e] FAPIAIGLALTLIHLI-[2o9e] FAXIAIGLALTLI-[2o9e] FXPIAIGLALTLIHLISI-[2o9e] FAPIAIGLALTLIHLIS-[2o9e] FAPIAIGLALTLIH-[2o9e]
Pred FAPAGXXXXXXXXXXXXXXXXXX
accu 0.782608695652174

2o9e 0.782608695652174  FAPAGXXXXXXXXXXXXXXXXXX


Helix:5
Orig LWFFWVVPIVGGIIGGLI
 WXFWVVPIVGGIIG-[2o9d, 2o9e, 2abm, 2o9f, 2o9g, 1rc2, 3nka, 3nkc, 3nk5] FFWVXPIVGGIIGGL-[2o9e, 2o9f] WXFWVVPIVGGIIGGL-[2o9e, 2o9f] LWFFWVVPIVGXI-[2o9e, 2o9f] LWFFWVVPIVGGXI-[2o9e, 2o9f] LWFFWVVPIVGGIIGGL-[2o9e, 2o9f] FWVXPIVGGIIGGL-[2o9d, 2o9e, 2abm, 2o9f, 2o9g, 1rc2, 3nka, 3nkc, 3nk5] FWVVPIVGGIIG-[2o9e, 2o9f] WVXPIVGGIIGGL-[2o9d, 2o9e, 2abm, 2o9f, 2o9g, 1rc2, 3nka, 3nkc, 3nk5] FFWVVP-[2o9d, 2o9e, 2abm, 2o9f, 2o9g, 1rc2, 3nka, 3nkc, 3nk5]
Pred XXXXXXXXXXXXXXXXXI
accu 0.9444444444444444

2o9f 0.9444444444444444  XXXXXXXXXXXXXXXXXI
2o9e 0.9444444444444444  XXXXXXXXXXXXXXXXXI
2o9d 0.8888888888888888  LXXXXXXXXXXXXXXXXI


D8JRS8_HYPDA/PF00230

Helix:0
Orig AAEVFGTFMLMASVLGAAFYSFG
Pred AAEVFGTFMLMASVLGAAFYSFG
accu 0.0


Helix:1
Orig AAGILGVALSIGTTVMVMAYAVG
Pred AAGILGVALSIGTTVMVMAYAVG
accu 0.0


Helix:2
Orig AVPYIIAQVVGALAACGVFSLVG
Pred AVPYIIAQVVGALAACGVFSLVG
accu 0.0


Helix:3
Orig SLGEVFILETVLTAFFLIVIMGV
Pred SLGEVFILETVLTAFFLIVIMGV
accu 0.0


Helix:4
Orig ALLAPVAIGLTLTAIHLMAIPIS
Pred ALLAPVAIGLTLTAIHLMAIPIS
accu 0.0


Helix:5
Orig ALSQVWVFWAAPILGGVIGGV
Pred ALSQVWVFWAAPILGGVIGGV
accu 0.0


H1X2A6_LEUCI/PF00230

Helix:0
Orig LLAEFMGTALMIIFGVGV
Pred LLAEFMGTALMIIFGVGV
accu 0.0


Helix:1
Orig GSGHIFAITTWGFGITIVLFVFG
Pred GSGHIFAITTWGFGITIVLFVFG
accu 0.0


Helix:2
Orig ITYFLIVSVVEVLGGIAGSLIVY
Pred ITYFLIVSVVEVLGGIAGSLIVY
accu 0.0


Helix:3
Orig NFFVEAFATFVFLTSILAISARA
Pred NFFVEAFATFVFLTSILAISARA
accu 0.0


Helix:4
Orig AIGFLVWAVGMGMGGTTGFAMNL
Pred AIGFLVWAVGMGMGGTTGFAMNL
accu 0.0


Helix:5
Orig YGVLVPGLAPFVGAIFAALF
Pred YGVLVPGLAPFVGAIFAALF
accu 0.0


E7XHL5_SALMO/PF00230

Helix:0
Orig AEFLGTGLFLFFGIGCLSAL
Pred AEFLGTGLFLFFGIGCLSAL
accu 0.0


Helix:1
Orig LGLWEICIIWGLGISLAVYLTAG
Pred LGLWEICIIWGLGISLAVYLTAG
accu 0.0


Helix:2
Orig IIAQFAGAFGGALLAYVLYSSLF
Pred IIAQFAGAFGGALLAYVLYSSLF
accu 0.0


Helix:3
Orig ALNVWQAALVEVVITSILMGMIM
Pred ALNVWQAALVEVVITSILMGMIM
accu 0.0


Helix:4
Orig APLLIGILVAVIGASTGPLTGFA
Pred APLLIGILVAVIGASTGPLTGFA
accu 0.0


Helix:5
Orig PYFIVPIVAPVIGACAGAAI
Pred PYFIVPIVAPVIGACAGAAI
accu 0.0


D8QU00_SELML/PF00230

Helix:0
Orig CLVECLATGAFVFASILIIVSCS
Pred CLVECLATGAFVFASILIIVSCS
accu 0.0


Helix:1
Orig ISVLHFLVISFLILSVAPSSGGH
Pred ISVLHFLVISFLILSVAPSSGGH
accu 0.0


Helix:2
Orig VVMYTGAQCIGSIFGSLCMKLVL
Pred VVMYTGAQCIGSIFGSLCMKLVL
accu 0.0


Helix:3
Orig GSAFVAETFFTFFLMFIVATLAL
Pred GSAFVAETFFTFFLMFIVATLAL
accu 0.0


Helix:4
Orig VFGAILAPTFIAAAVGVLVFVSG
Pred VFGAILAPTFIAAAVGVLVFVSG
accu 0.0


Helix:5
Orig HWLWWVAPYFATVLVAVV
Pred HWLWWVAPYFATVLVAVV
accu 0.0


B2T7D0_BURPP/PF00230

Helix:0
Orig LVAELFGTFWLVLGGCGSAVLAA
 FGTFWL-[2o9d, 2o9e, 2abm, 2o9f, 2o9g, 3llq, 1rc2, 3nka, 3nkc, 3nk5]
Pred LVAELXXXXXXVLGGCGSAVLAA
accu 0.2608695652173913

3nk5 0.2608695652173913  LVAELXXXXXXVLGGCGSAVLAA
3nkc 0.2608695652173913  LVAELXXXXXXVLGGCGSAVLAA
3nka 0.2608695652173913  LVAELXXXXXXVLGGCGSAVLAA
1rc2 0.2608695652173913  LVAELXXXXXXVLGGCGSAVLAA
3llq 0.2608695652173913  LVAELXXXXXXVLGGCGSAVLAA
2o9g 0.2608695652173913  LVAELXXXXXXVLGGCGSAVLAA
2o9f 0.2608695652173913  LVAELXXXXXXVLGGCGSAVLAA
2abm 0.2608695652173913  LVAELXXXXXXVLGGCGSAVLAA
2o9e 0.2608695652173913  LVAELXXXXXXVLGGCGSAVLAA
2o9d 0.2608695652173913  LVAELXXXXXXVLGGCGSAVLAA


Helix:1
Orig GIGFVGVSLAFGLTVLTMAFAIG
 FGLTVL-[2o9e, 2o9f] GLTVLTMA-[2o9e, 2o9f] VLTMAF-[2o9d, 2o9e, 2abm, 2o9f, 2o9g, 1rc2, 3nka, 3nkc, 3nk5] FGLTVLT-[2o9e, 2o9f] TVLTMA-[2o9d, 2o9e, 2abm, 2o9f, 2o9g, 3llq, 1rc2, 3nka, 3nkc, 3nk5] TVLTMAF-[2o9e, 2o9f] GLTVLTM-[2o9e, 2o9f] LTVLTM-[2o9d, 2o9e, 2abm, 2o9f, 2o9g, 3llq, 1rc2, 3nka, 3nkc, 3nk5] GLTVLT-[2o9d, 2o9e, 2abm, 2o9f, 2o9g, 3llq, 1rc2, 3nka, 3nkc, 3nk5] FGLTVLTMA-[2o9e, 2o9f] GLTVLTMAF-[2o9e, 2o9f] FGLTVLTMAF-[2o9e, 2o9f] LTVLTMA-[2o9e, 2o9f] FGLTVLTM-[2o9e, 2o9f]
Pred GIGFVGVSLAXXXXXXXXXXAIG
accu 0.43478260869565216

2o9f 0.43478260869565216  GIGFVGVSLAXXXXXXXXXXAIG
2o9e 0.43478260869565216  GIGFVGVSLAXXXXXXXXXXAIG
2o9d 0.391304347826087  GIGFVGVSLAFXXXXXXXXXAIG


Helix:2
Orig LLPYIVAQLIGAVLGALVLSLIA
Pred LLPYIVAQLIGAVLGALVLSLIA
accu 0.0


Helix:3
Orig YSLAAAFICEVVMTGFFLFVILG
Pred YSLAAAFICEVVMTGFFLFVILG
accu 0.0


Helix:4
Orig PAGFAPIAIGLCLTLIHLISIPV
 LISIPV-[2o9e, 2o9f] TLIHLISIP-[2o9e, 2o9f] LIHLISIPV-[2o9e, 2o9f] IHLISIPV-[2o9e, 2o9f] LTLIHLISIP-[2o9e] HLISIP-[2o9e, 2o9f] IHLISIP-[2o9e, 2o9f] LIHLISIP-[2o9e, 2o9f] TLIHLISIPV-[2o9e, 2o9f] HLISIPV-[2o9e, 2o9f]
Pred PAGFAPIAIGLCXXXXXXXXXXX
accu 0.4782608695652174

2o9e 0.4782608695652174  PAGFAPIAIGLCXXXXXXXXXXX


Helix:5
Orig AAMDQLWLFWVAPILGAVIAGVL
Pred AAMDQLWLFWVAPILGAVIAGVL
accu 0.0


B0R2U4_HALS3/PF01036

Helix:0
Orig LWVNVALAGIAILVFVYMGRTIR
Pred LWVNVALAGIAILVFVYMGRTIR
accu 0.0


Helix:1
Orig LMIPLVSISSYLGLLSGLTVGMI
Pred LMIPLVSISSYLGLLSGLTVGMI
accu 0.0


Helix:2
Orig YLTWALSTPMILLALGLL
Pred YLTWALSTPMILLALGLL
accu 0.0


Helix:3
Orig LGSLFTVIAADIGMCVTGLAAAM
Pred LGSLFTVIAADIGMCVTGLAAAM
accu 0.0


Helix:4
Orig LLFRWAFYAISCAFFVVVLSALV
Pred LLFRWAFYAISCAFFVVVLSALV
accu 0.0


Helix:5
Orig VLTVVLWLGYPIVWAVGVEGLAL
Pred VLTVVLWLGYPIVWAVGVEGLAL
accu 0.0


F6I0Z8_VITVI/PF00230

Helix:0
Orig WSFYRAVIAEFIATLLFLYITVA
 TLLFLYIT-[1z98, 3cn6, 4jc6, 4ia4, 3cll, 2b5f, 3cn5] LFLYITV-[4jc6, 3cn6, 1z98, 4ia4, 3cll, 2b5f, 3cn5] IATLLFLY-[1z98, 3cn6, 4jc6, 4ia4, 3cll, 2b5f, 3cn5] FLYITVA-[4jc6, 3cn6, 1z98, 4ia4, 3cll, 2b5f, 3cn5] EFIATLLFLYIT-[4jc6, 3cn6, 1z98, 4ia4, 3cll, 2b5f, 3cn5] IATLLF-[1z98, 3cn6, 4jc6, 4ia4, 3cll, 2b5f, 3cn5] EFIATLLFLYITVA-[1z98, 3cn6, 4jc6, 4ia4, 3cll, 2b5f, 3cn5] FIATLLFLYIT-[4jc6, 3cn6, 1z98, 4ia4, 3cll, 2b5f, 3cn5] FIATLLFLYITVA-[4jc6, 3cn6, 1z98, 4ia4, 3cll, 2b5f, 3cn5] AEFIATLLFLYIT-[4jc6, 3cn6, 1z98, 4ia4, 3cll, 2b5f, 3cn5] FLYITV-[1z98, 3cn6, 4jc6, 4ia4, 3cll, 2b5f, 3cn5] TLLFLY-[1z98, 3cn6, 4jc6, 4ia4, 3cll, 2b5f, 3cn5] IAEFIA-[3cn6, 4jc6, 1z98, 4ia4, 3cll, 2b5f, 3cn5] FIATLLFLY-[1z98, 3cn6, 4jc6, 4ia4, 3cll, 2b5f, 3cn5] LYITVA-[3cn6, 4jc6, 1z98, 4ia4, 3cll, 2b5f, 3cn5] LFLYITVA-[3cn6, 4jc6, 1z98, 4ia4, 3cll, 2b5f, 3cn5] IATLLFLYITV-[4jc6, 3cn6, 1z98, 4ia4, 3cll, 2b5f, 3cn5] LFLYIT-[1z98, 3cn6, 4jc6, 4ia4, 3cll, 2b5f, 3cn5] IAEFIXTLLFLYIT-[1z98, 3cn6, 4jc6, 4ia4, 3cll, 2b5f, 3cn5] ATLLFLY-[1z98, 3cn6, 4jc6, 4ia4, 3cll, 2b5f, 3cn5] IAEFIATLLFLY-[1z98, 3cn6, 4jc6, 4ia4, 3cll, 2b5f, 3cn5] TLLFLYITV-[4jc6, 3cn6, 1z98, 4ia4, 3cll, 2b5f, 3cn5] ATLLFLYIT-[3cn6, 4jc6, 1z98, 4ia4, 3cll, 2b5f, 3cn5] AEFXATLLFLYITV-[1z98, 3cn6, 4jc6, 4ia4, 3cll, 2b5f, 3cn5] FIATLLFLYITV-[3cn6, 4jc6, 1z98, 4ia4, 3cll, 2b5f, 3cn5] IAEFIATLLFLYITV-[1z98, 3cn6, 4jc6, 4ia4, 3cll, 2b5f, 3cn5] EFIATLLFLY-[4jc6, 1z98, 3cn6, 4ia4, 3cll, 2b5f, 3cn5] AEFIATLLFLYITVA-[1z98, 3cn6, 4jc6, 4ia4, 3cll, 2b5f, 3cn5] IAEFIATLLFLYITVA-[3cn6, 4jc6, 1z98, 4ia4, 3cll, 2b5f, 3cn5] EFXATLLFLYITV-[4jc6, 3cn6, 1z98, 4ia4, 3cll, 2b5f, 3cn5] IAEFIAXLLFLYI-[1z98, 3cn6, 4jc6, 4ia4, 3cll, 2b5f, 3cn5] AXIAEFIATLLFLYI-[2b5f] IATLLFLYIT-[4jc6, 1z98, 3cn6, 4ia4, 3cll, 2b5f, 3cn5]
Pred WSFYRXXXXXXXXXXXXXXXXXX
accu 0.782608695652174

2b5f 0.782608695652174  WSFYRXXXXXXXXXXXXXXXXXX
3cll 0.6956521739130435  WSFYRAVXXXXXXXXXXXXXXXX
4ia4 0.6956521739130435  WSFYRAVXXXXXXXXXXXXXXXX
1z98 0.6956521739130435  WSFYRAVXXXXXXXXXXXXXXXX
4jc6 0.6956521739130435  WSFYRAVXXXXXXXXXXXXXXXX
3cn6 0.6956521739130435  WSFYRAVXXXXXXXXXXXXXXXX


Helix:1
Orig VGLLGIAWAFGGMIFILVYCTAG
 GIAWAFGGM-[4jc6, 3cn6, 1z98, 4ia4, 3cll, 2b5f, 3cn5] AFGGMI-[3cn6, 4jc6, 1z98, 4ia4, 3cll, 2b5f, 3cn5] GIAWAFGGMI-[4jc6, 3cn6, 1z98, 4ia4, 3cll, 2b5f, 3cn5] AWAFGGM-[4jc6, 3cn6, 1z98, 4ia4, 3cll, 2b5f, 3cn5] IAWAFGGMIF-[4jc6, 3cn6, 1z98, 4ia4, 3cll, 2b5f, 3cn5] LVYCTA-[1z98, 3cn6, 4jc6, 4ia4, 3cll, 2b5f, 3cn5] LGIAWAFGGMIF-[2b5f] WAFGGMIF-[3cn6, 4jc6, 1z98, 4ia4, 3cll, 2b5f, 3cn5] AFGGMIF-[4jc6, 3cn6, 1z98, 4ia4, 3cll, 2b5f, 3cn5] AWAFGGMIF-[4jc6, 3cn6, 1z98, 4ia4, 3cll, 2b5f, 3cn5] FGGMIF-[3cn6, 4jc6, 1z98, 4ia4, 3cll, 2b5f, 3cn5] GIAWAFGGMIF-[4jc6, 3cn6, 1z98, 4ia4, 3cll, 2b5f, 3cn5] WAFGGM-[3cn6, 4jc6, 1z98, 4ia4, 3cll, 2b5f, 3cn5] WAFGGMI-[4jc6, 3cn6, 1z98, 4ia4, 3cll, 2b5f, 3cn5] IAWAFGGM-[3cn6, 4jc6, 1z98, 4ia4, 3cll, 2b5f, 3cn5] IAWAFGG-[4jc6, 3cn6, 1z98, 4ia4, 3cll, 2b5f, 3cn5]
Pred VGLXXXXXXXXXXXXIXXXXXXG
accu 0.782608695652174

2b5f 0.782608695652174  VGLXXXXXXXXXXXXIXXXXXXG
3cll 0.7391304347826086  VGLLXXXXXXXXXXXIXXXXXXG
4ia4 0.7391304347826086  VGLLXXXXXXXXXXXIXXXXXXG
4jc6 0.7391304347826086  VGLLXXXXXXXXXXXIXXXXXXG
3cn6 0.7391304347826086  VGLLXXXXXXXXXXXIXXXXXXG
1z98 0.7391304347826086  VGLLXXXXXXXXXXXIXXXXXXG


Helix:2
Orig SLIRALAYMVAQCLGAICGVGLV
 QCLGAICGV-[3cn6, 4jc6, 1z98, 4ia4, 3cll, 2b5f, 3cn5] ICGVGLV-[3cn6, 4jc6, 1z98, 4ia4, 3cll, 2b5f, 3cn5] AQCLGAIC-[3cn6, 4jc6, 1z98, 4ia4, 3cll, 2b5f, 3cn5] CLGAIC-[3cn6, 4jc6, 1z98, 4ia4, 3cll, 2b5f, 3cn5] CGVGLV-[3cn6, 4jc6, 1z98, 4ia4, 3cll, 2b5f, 3cn5] CLGAICGV-[3cn6, 4jc6, 1z98, 4ia4, 3cll, 2b5f, 3cn5] ICGVGL-[3cn6, 4jc6, 1z98, 4ia4, 3cll, 2b5f, 3cn5] GAICGV-[3cn6, 4jc6, 1z98, 4ia4, 3cll, 2b5f, 3cn5] CLGAICGVGLV-[4jc6, 1z98, 3cn6, 4ia4, 3cll, 2b5f, 3cn5] AQCLGAICGV-[4jc6, 1z98, 3cn6, 4ia4, 3cll, 2b5f, 3cn5]
Pred SLIRALAYMVXXXXXXXXXXXXX
accu 0.5652173913043478

3cn5 0.5652173913043478  SLIRALAYMVXXXXXXXXXXXXX
2b5f 0.5652173913043478  SLIRALAYMVXXXXXXXXXXXXX
3cll 0.5652173913043478  SLIRALAYMVXXXXXXXXXXXXX
4ia4 0.5652173913043478  SLIRALAYMVXXXXXXXXXXXXX
1z98 0.5652173913043478  SLIRALAYMVXXXXXXXXXXXXX
4jc6 0.5652173913043478  SLIRALAYMVXXXXXXXXXXXXX
3cn6 0.5652173913043478  SLIRALAYMVXXXXXXXXXXXXX


Helix:3
Orig GTALGAEIIGTFVLVYTVFS
 GTFVLVYTVF-[4jc6, 3cn6, 1z98, 4ia4, 3cll, 2b5f, 3cn5] VLVYTVFS-[3cn6, 4jc6, 1z98, 4ia4, 3cll, 2b5f, 3cn5] VLVYTVF-[4jc6, 3cn6, 1z98, 4ia4, 3cll, 2b5f, 3cn5] LGAEIIGTFV-[4jc6, 3cn6, 1z98, 4ia4, 3cll, 2b5f, 3cn5] IIGTFVL-[4jc6, 3cn6, 1z98, 4ia4, 3cll, 2b5f, 3cn5] GAEIIGTFVLVY-[3cn6, 4jc6, 1z98, 4ia4, 3cll, 2b5f, 3cn5] LGXEIIGTFVLVYTV-[1z98, 3cn6, 4jc6, 4ia4, 3cll, 2b5f, 3cn5] TALGAEIIG-[1z98, 3cn6, 4jc6, 4ia4, 3cll, 2b5f, 3cn5] FVLVYTVFS-[1z98, 3cn6, 4jc6, 4ia4, 3cll, 2b5f, 3cn5] ALGAEIIGTFVLVYTVF-[1z98, 3cn6, 4jc6, 4ia4, 3cll, 2b5f, 3cn5] IGTFVLVYTV-[4jc6, 3cn6, 1z98, 4ia4, 3cll, 2b5f, 3cn5] GTALGXEIIGTFV-[2b5f] EIIGTFVLVY-[4jc6, 3cn6, 1z98, 4ia4, 3cll, 2b5f, 3cn5] GTALGAEIIGT-[2b5f] EIIGTFVLVYTV-[3cn6, 4jc6, 1z98, 4ia4, 3cll, 2b5f, 3cn5] TALGAEIIGTFVLV-[1z98, 3cn6, 4jc6, 4ia4, 3cll, 2b5f, 3cn5] IIGTFVLV-[3cn6, 4jc6, 1z98, 4ia4, 3cll, 2b5f, 3cn5] VLVYTV-[1z98, 3cn6, 4jc6, 4ia4, 3cll, 2b5f, 3cn5] IIGTFV-[4jc6, 3cn6, 1z98, 4ia4, 3cll, 2b5f, 3cn5] LGAEIIGTFVLVY-[4jc6, 3cn6, 1z98, 4ia4, 3cll, 2b5f, 3cn5] TFVLVYTVFS-[4jc6, 3cn6, 1z98, 4ia4, 3cll, 2b5f, 3cn5] EIIGTFVLVYTVFS-[1z98, 3cn6, 4jc6, 4ia4, 3cll, 2b5f, 3cn5] LGAEIIGTFVLVYTVF-[3cn6, 4jc6, 1z98, 4ia4, 3cll, 2b5f, 3cn5] TALGAEIIGTFVLVYTV-[1z98, 3cn6, 4jc6, 4ia4, 3cll, 2b5f, 3cn5] GAEIIGTFVLVYTVF-[1z98, 3cn6, 4jc6, 4ia4, 3cll, 2b5f, 3cn5] TFVLVY-[4jc6, 3cn6, 1z98, 4ia4, 3cll, 2b5f, 3cn5] TALGAEIIGTFVLVYTVFS-[2b5f] TALGAEIIGTFVL-[4jc6, 3cn6, 1z98, 4ia4, 3cll, 2b5f, 3cn5] EIIGTFVLVYTVF-[4jc6, 3cn6, 1z98, 4ia4, 3cll, 2b5f, 3cn5] GTALGAE-[2b5f] GTALGAEIIGTFVLVYTV-[2b5f] TALGAEI-[1z98, 3cn6, 4jc6, 4ia4, 3cll, 2b5f, 3cn5] IIGTFVLVY-[3cn6, 4jc6, 1z98, 4ia4, 3cll, 2b5f, 3cn5] TALGAEIIGTFVLVY-[1z98, 3cn6, 4jc6, 4ia4, 3cll, 2b5f, 3cn5] TALGAE-[1z98, 3cn6, 4jc6, 4ia4, 3cll, 2b5f, 3cn5] TFVLVYTV-[3cn6, 4jc6, 1z98, 4ia4, 3cll, 2b5f, 3cn5] TALGAEIIGTF-[4jc6, 3cn6, 1z98, 4ia4, 3cll, 2b5f, 3cn5] GAEIIGTF-[1z98, 3cn6, 4jc6, 4ia4, 3cll, 2b5f, 3cn5] AEIIGTFVLVYTVF-[1z98, 3cn6, 4jc6, 4ia4, 3cll, 2b5f, 3cn5] TALGAEIIGTFVLVYTVF-[1z98, 3cn6, 4jc6, 4ia4, 3cll, 2b5f, 3cn5] GTFVLVY-[4jc6, 3cn6, 1z98, 4ia4, 3cll, 2b5f, 3cn5] TALGAEIIGTFVLVYT-[3cn6, 4jc6, 1z98, 4ia4, 3cll, 2b5f, 3cn5] ALGAEIIGTFVLV-[4jc6, 3cn6, 1z98, 4ia4, 3cll, 2b5f, 3cn5] GTFVLVYTVFS-[4jc6, 3cn6, 1z98, 4ia4, 3cll, 2b5f, 3cn5] LGAEIIGTFVLVYTVFS-[1z98, 3cn6, 4jc6, 4ia4, 3cll, 2b5f, 3cn5] AEIIGTFVLVXTV-[4jc6, 3cn6, 1z98, 4ia4, 3cll, 2b5f, 3cn5] GAEIIGTFVLVYTVFS-[3cn6, 4jc6, 1z98, 4ia4, 3cll, 2b5f, 3cn5] ALGAEIIGTFVLVYTV-[3cn6, 4jc6, 1z98, 4ia4, 3cll, 2b5f, 3cn5] VYTVFS-[1z98, 3cn6, 4jc6, 4ia4, 3cll, 2b5f, 3cn5] TALGAEIIGT-[4jc6, 3cn6, 1z98, 4ia4, 3cll, 2b5f, 3cn5] IGTFVLVY-[3cn6, 4jc6, 1z98, 4ia4, 3cll, 2b5f, 3cn5] AEIIGTFVLVYT-[3cn6, 4jc6, 1z98, 4ia4, 3cll, 2b5f, 3cn5] TALGAEII-[1z98, 3cn6, 4jc6, 4ia4, 3cll, 2b5f, 3cn5] GTALGAEIIGTFVLVY-[2b5f] EIIGTFV-[4jc6, 3cn6, 1z98, 4ia4, 3cll, 2b5f, 3cn5] IGTFVLVYTVFS-[3cn6, 4jc6, 1z98, 4ia4, 3cll, 2b5f, 3cn5] GAEIIGTFVLVYT-[4jc6, 3cn6, 1z98, 4ia4, 3cll, 2b5f, 3cn5] AEIIGTFVLVYTVFS-[1z98, 3cn6, 4jc6, 4ia4, 3cll, 2b5f, 3cn5] ALGAEIIGTFV-[4jc6, 3cn6, 1z98, 4ia4, 3cll, 2b5f, 3cn5] LGAEIIGTFVLVXT-[1z98, 3cn6, 4jc6, 4ia4, 3cll, 2b5f, 3cn5] LVYTVFS-[4jc6, 3cn6, 1z98, 4ia4, 3cll, 2b5f, 3cn5] ALGAEIIGTFVLVY-[1z98, 3cn6, 4jc6, 4ia4, 3cll, 2b5f, 3cn5] ALGAEIIGTFVLVYTVFS-[1z98, 3cn6, 4jc6, 4ia4, 3cll, 2b5f, 3cn5] GTALGAEIIGTFVLVYTVF-[2b5f] TALGAEIIGTFV-[4jc6, 3cn6, 1z98, 4ia4, 3cll, 2b5f, 3cn5]
Pred XXXXXXXXXXXXXXXXXXXX
accu 1.0

2b5f 1.0  XXXXXXXXXXXXXXXXXXXX
3cll 0.95  GXXXXXXXXXXXXXXXXXXX
4ia4 0.95  GXXXXXXXXXXXXXXXXXXX
1z98 0.95  GXXXXXXXXXXXXXXXXXXX
4jc6 0.95  GXXXXXXXXXXXXXXXXXXX
3cn6 0.95  GXXXXXXXXXXXXXXXXXXX


Helix:4
Orig VPVLAPLPIGFAVFMVHLATIPI
 LAPLPI-[2b5f] VHLATI-[3cn6, 4jc6, 1z98, 4ia4, 3cll, 2b5f, 3cn5] FAVFMVHLATI-[1z98, 3cn6, 4jc6, 4ia4, 3cll, 2b5f, 3cn5] FAVFMVH-[3cn6, 4jc6, 1z98, 4ia4, 3cll, 2b5f, 3cn5] IGFAVFMVHLAT-[3cn6, 4jc6, 1z98, 4ia4, 3cll, 2b5f, 3cn5] LAPLPIGFAVFMVHLAT-[2b5f] FMVHLAT-[4jc6, 3cn6, 1z98, 4ia4, 3cll, 2b5f, 3cn5] APLPIGFAVF-[4jc6, 3cn6, 1z98, 4ia4, 3cll, 2b5f, 3cn5] PIGFAVF-[1z98, 3cn6, 4jc6, 4ia4, 3cll, 2b5f, 3cn5] PLPIGFAVFMVHLA-[1z98, 3cn6, 4jc6, 4ia4, 3cll, 2b5f, 3cn5] APLPIGFAVFMVHLAT-[3cn6, 4jc6, 1z98, 4ia4, 3cll, 2b5f, 3cn5] FAVFMVHLAT-[1z98, 3cn6, 4jc6, 4ia4, 3cll, 2b5f, 3cn5] LAPLPIGFAVF-[2b5f] LXIGFAVFMVHLA-[4jc6, 3cn6, 1z98, 4ia4, 3cll, 2b5f, 3cn5] PIGFAVFMVH-[1z98, 3cn6, 4jc6, 4ia4, 3cll, 2b5f, 3cn5] VFMVHL-[3cn6, 4jc6, 1z98, 4ia4, 3cll, 2b5f, 3cn5] MVHLAT-[3cn6, 4jc6, 1z98, 4ia4, 3cll, 2b5f, 3cn5] APLXIGFAVFMVH-[1z98, 3cn6, 4jc6, 4ia4, 3cll, 2b5f, 3cn5] AVFMVH-[1z98, 3cn6, 4jc6, 4ia4, 3cll, 2b5f, 3cn5] AVFMVHL-[3cn6, 4jc6, 1z98, 4ia4, 3cll, 2b5f, 3cn5] PIGFAVFMVHL-[4jc6, 3cn6, 1z98, 4ia4, 3cll, 2b5f, 3cn5] LXIGFAVFMVHLATI-[1z98, 3cn6, 4jc6, 4ia4, 3cll, 2b5f, 3cn5] GFAVFMVHLA-[4jc6, 3cn6, 1z98, 4ia4, 3cll, 2b5f, 3cn5] FMVHLA-[3cn6, 4jc6, 1z98, 4ia4, 3cll, 2b5f, 3cn5] GFAVFM-[1z98, 3cn6, 4jc6, 4ia4, 3cll, 2b5f, 3cn5] PLPIGFAVFM-[1z98, 3cn6, 4jc6, 4ia4, 3cll, 2b5f, 3cn5] LAPLPIGFAVFM-[2b5f] APLXIGFAVFMVHL-[1z98, 3cn6, 4jc6, 4ia4, 3cll, 2b5f, 3cn5] LAPLPIGFAVFMVHLA-[2b5f] FMVHLATI-[3cn6, 4jc6, 1z98, 4ia4, 3cll, 2b5f, 3cn5] LAPLPIGFAVFMVHLATI-[2b5f] IGFAVF-[1z98, 3cn6, 4jc6, 4ia4, 3cll, 2b5f, 3cn5] PLXIGFAVFMVHLATI-[3cn6, 4jc6, 1z98, 4ia4, 3cll, 2b5f, 3cn5] PLPIGFAVF-[1z98, 3cn6, 4jc6, 4ia4, 3cll, 2b5f, 3cn5] PIGFAVFMVHLA-[3cn6, 4jc6, 1z98, 4ia4, 3cll, 2b5f, 3cn5] LPIGFAVFM-[1z98, 3cn6, 4jc6, 4ia4, 3cll, 2b5f, 3cn5] APLPIGF-[1z98, 3cn6, 4jc6, 4ia4, 3cll, 2b5f, 3cn5] LAPLPIGFAVFMVH-[2b5f] LPIGFAVFMVHLAT-[1z98, 3cn6, 4jc6, 4ia4, 3cll, 2b5f, 3cn5] PIGFAVFMVHLAT-[1z98, 3cn6, 4jc6, 4ia4, 3cll, 2b5f, 3cn5] PLPIGFAVFMV-[1z98, 3cn6, 4jc6, 4ia4, 3cll, 2b5f, 3cn5] PIGFAV-[1z98, 3cn6, 4jc6, 4ia4, 3cll, 2b5f, 3cn5] IGFAVFM-[1z98, 3cn6, 4jc6, 4ia4, 3cll, 2b5f, 3cn5] PLXIGFAVFMVHL-[1z98, 3cn6, 4jc6, 4ia4, 3cll, 2b5f, 3cn5] AVFMVHLAT-[4jc6, 3cn6, 1z98, 4ia4, 3cll, 2b5f, 3cn5] APLPIGFAVFMVHLA-[1z98, 3cn6, 4jc6, 4ia4, 3cll, 2b5f, 3cn5] PIGFAVFM-[1z98, 3cn6, 4jc6, 4ia4, 3cll, 2b5f, 3cn5] MVHLATI-[3cn6, 4jc6, 1z98, 4ia4, 3cll, 2b5f, 3cn5] APLXIGFAVFMVHLATI-[1z98, 3cn6, 4jc6, 4ia4, 3cll, 2b5f, 3cn5] LAPLPIGFAVFMVHL-[2b5f] PIGFAVFMVHLATI-[1z98, 3cn6, 4jc6, 4ia4, 3cll, 2b5f, 3cn5] PLPIGFAVFMVHLAT-[1z98, 3cn6, 4jc6, 4ia4, 3cll, 2b5f, 3cn5]
Pred VPVXXXXXXXXXXXXXXXXXXPI
accu 0.782608695652174

2b5f 0.782608695652174  VPVXXXXXXXXXXXXXXXXXXPI
3cll 0.7391304347826086  VPVLXXXXXXXXXXXXXXXXXPI
4ia4 0.7391304347826086  VPVLXXXXXXXXXXXXXXXXXPI
1z98 0.7391304347826086  VPVLXXXXXXXXXXXXXXXXXPI
4jc6 0.7391304347826086  VPVLXXXXXXXXXXXXXXXXXPI
3cn6 0.7391304347826086  VPVLXXXXXXXXXXXXXXXXXPI


Helix:5
Orig QWIFWVGPFVGALAAAAY
 QWIFWVG-[2b5f] QWIFWVGPF-[2b5f] QWIFWV-[2b5f] WIFWVGPF-[1z98, 3cn6, 4jc6, 4ia4, 3cll, 2b5f, 3cn5] QWIFWVGP-[2b5f] FWVGPF-[1z98, 3cn6, 4jc6, 4ia4, 3cll, 2b5f, 3cn5] IFWVGPF-[1z98, 3cn6, 4jc6, 4ia4, 3cll, 2b5f, 3cn5]
Pred XXXXXXXXXVGALAAAAY
accu 0.5

2b5f 0.5  XXXXXXXXXVGALAAAAY
3cll 0.4444444444444444  QXXXXXXXXVGALAAAAY
4ia4 0.4444444444444444  QXXXXXXXXVGALAAAAY
4jc6 0.4444444444444444  QXXXXXXXXVGALAAAAY
3cn6 0.4444444444444444  QXXXXXXXXVGALAAAAY
1z98 0.4444444444444444  QXXXXXXXXVGALAAAAY


H1FFW2_ECOLX/PF00230

Helix:0
Orig AECFGTFWLVFGGCGSAVLAAGF
 CFGTFWLV-[2abm, 1rc2, 3nka, 3nkc, 3nk5] EXFGTFWLVFGGC-[2abm, 1rc2, 3nka, 3nkc, 3nk5] CFGTFWLVFG-[2abm, 1rc2, 3nka] FGTFWLVFGGXGS-[2o9d, 2o9e, 2abm, 2o9f, 2o9g, 1rc2, 3nka, 3nkc, 3nk5] FWLVFGGC-[2abm, 3llq, 1rc2, 3nka, 3nkc, 3nk5] CFGTFWLVFGGCGSA-[2abm] CFGTFWLVFGGCGS-[2abm, 1rc2, 3nka, 3nkc, 3nk5] CFGTFWLVFGGCG-[2abm, 1rc2, 3nka, 3nkc, 3nk5] WLVFGG-[2o9d, 2o9e, 2abm, 2o9f, 2o9g, 3llq, 1rc2, 3nka, 3nkc, 3nk5] LVFGGC-[2abm, 3llq, 1rc2, 3nka, 3nkc, 3nk5] FGTFWL-[2o9d, 2o9e, 2abm, 2o9f, 2o9g, 3llq, 1rc2, 3nka, 3nkc, 3nk5] CFGTFWL-[2abm, 1rc2, 3nka, 3nkc, 3nk5] CFGTFW-[2abm, 1rc2, 3nka, 3nkc, 3nk5] FGTFWLVFGGC-[2abm] WLVFGGC-[2abm, 3llq, 1rc2, 3nka, 3nkc, 3nk5] GTFWLVFGGC-[2abm, 1rc2, 3nka] GTFWLVFG-[2o9d, 2o9e, 2o9f, 2abm, 2o9g, 3llq, 1rc2, 3nka, 3nkc, 3nk5] TFWLVFG-[2o9d, 2o9e, 2abm, 2o9f, 2o9g, 3llq, 1rc2, 3nka, 3nkc, 3nk5] AEXFGTFWLVFGGC-[2abm, 1rc2, 3nka, 3nkc, 3nk5] FGTFWLVFGGXGSA-[2o9e, 2abm, 2o9f] TFWLVFGGC-[2abm, 3llq, 1rc2, 3nka, 3nkc, 3nk5] FWLVFGGXGSAVLA-[2o9e, 2o9f] CFGTFWLVFGGC-[2abm, 1rc2, 3nka, 3nkc, 3nk5]
Pred XXXXXXXXXXXXXXXXXXXXAGF
accu 0.8695652173913043

2o9f 0.7391304347826086  AECXXXXXXXXXXXXXXXXXAGF
2abm 0.7391304347826086  XXXXXXXXXXXXXXXXXVLAAGF
2o9e 0.7391304347826086  AECXXXXXXXXXXXXXXXXXAGF
2o9d 0.5652173913043478  AECXXXXXXXXXXXXXAVLAAGF


Helix:1
Orig GIGFAGVALAFGLTVLTMAFAVG
 FGLTVL-[2o9d, 2o9e, 2abm, 2o9f, 2o9g, 3llq, 1rc2, 3nka] GLTVLTMA-[2o9d, 2o9e, 2abm, 2o9f, 2o9g, 3llq, 1rc2, 3nka, 3nkc, 3nk5] VLTMAF-[2o9d, 2o9e, 2abm, 2o9f, 2o9g, 1rc2, 3nka, 3nkc, 3nk5] FAGVALAFGLTVXT-[2o9e, 2o9f] AGVALAFGLTVLTM-[2o9e, 2o9f] GVALAXGLTVLTMAFAV-[2o9e, 2o9f] FGLTVLT-[2o9d, 2o9e, 2abm, 2o9f, 2o9g, 3llq, 1rc2, 3nka] ALAXGLTVLTMAF-[2o9d, 2o9e, 2abm, 2o9f, 2o9g, 1rc2, 3nka, 3nkc, 3nk5] TVLTMAF-[2o9d, 2o9e, 2abm, 2o9f, 2o9g, 1rc2, 3nka, 3nkc, 3nk5] GVALAXGLTVLTMAFAVG-[2o9e, 2o9f] LTVLTM-[2o9d, 2o9e, 2abm, 2o9f, 2o9g, 3llq, 1rc2, 3nka, 3nkc, 3nk5] GLTVLT-[2o9d, 2o9e, 2abm, 2o9f, 2o9g, 3llq, 1rc2, 3nka, 3nkc, 3nk5] GLTVLTMAF-[2abm, 1rc2, 3nka, 3nkc, 3nk5] GVALAXGLTVLTMAF-[2o9e, 2abm] FGLTVLTMAF-[2o9d, 2o9e, 2abm, 2o9f, 2o9g, 1rc2, 3nka] GFAGVALAFGLTVLTMA-[2o9e, 2o9f] FGLTVLTM-[2o9d, 2o9e, 2abm, 2o9f, 2o9g, 3llq, 1rc2, 3nka] FAGVALAFGLTVLTMAF-[2o9e, 2o9f] FAGVALAFGLTVLTMAFA-[2o9e, 2o9f] VALAXGLTVLTMAF-[2o9d, 2o9e, 2abm, 2o9f, 2o9g, 1rc2, 3nka, 3nkc, 3nk5] AGVALAXGLTVLT-[2o9e, 2o9f] GVALAXGLTVLTMA-[2o9d, 2o9e, 2abm, 2o9f, 2o9g, 1rc2, 3nka, 3nkc, 3nk5] AGVALAFGLTVLTMAF-[2o9e] TVLTMA-[2o9d, 2o9e, 2abm, 2o9f, 2o9g, 3llq, 1rc2, 3nka, 3nkc, 3nk5] GLTVLTM-[2o9d, 2o9e, 2abm, 2o9f, 2o9g, 3llq, 1rc2, 3nka, 3nkc, 3nk5] GFAGXALAFGLTVL-[2o9e, 2o9f] GFAGVALAFGLTVLTMAF-[2o9e, 2o9f] GVALAXGLTVLTM-[2o9d, 2o9e, 2abm, 2o9f, 2o9g, 1rc2, 3nka, 3nkc, 3nk5] GFAGVALAFGLTVLTM-[2o9e] FAGVALAFGLTVLTM-[2o9e] FAGVALAF-[2o9e, 2o9f] FGLTVLTMA-[2abm, 3llq, 1rc2, 3nka] AGVALAFGLTVLTMAFAV-[2o9e, 2o9f] AGVALAF-[2o9e, 2o9f] AGVALAFG-[2o9e, 2o9f] GVALAXGLTVLTMAFA-[2o9e] FAGXALAFGLTVLTMA-[2o9e] LTVLTMA-[2o9d, 2o9e, 2abm, 2o9f, 2o9g, 3llq, 1rc2, 3nka, 3nkc, 3nk5] FAGVALAFGLTVL-[2o9e, 2o9f]
Pred GIXXXXXXXXXXXXXXXXXXXXX
accu 0.9130434782608695

2o9f 0.9130434782608695  GIXXXXXXXXXXXXXXXXXXXXX
2o9e 0.9130434782608695  GIXXXXXXXXXXXXXXXXXXXXX
2o9d 0.6521739130434783  GIGFAXXXXXXXXXXXXXXXAVG


Helix:2
Orig VVGYVIAQVVGGIVAAALLYLIA
 AQVVGGIVAXALLYL-[2o9e, 2o9f, 2abm] QVVGGIVAAALLYLI-[2o9e, 2o9f] IAQVVGGIVAAALLY-[2o9e, 2o9f, 2abm] GYXIAQVVGGIVA-[2o9d, 2o9e, 2abm, 2o9f, 2o9g, 1rc2, 3nka, 3nkc, 3nk5] VVGYVXAQVVGGIV-[2o9e, 2o9f, 3nka, 3nk5] VVGYVIAQVVGGI-[2o9d, 2o9e, 2o9f, 3nka, 3nk5] YXIAQVVGGIVAAALLYL-[2o9e, 2o9f] GYVIAQVVGGIVAAALLY-[2o9e, 2o9f] QVVGGIVAAALLYXIA-[2o9e, 2o9f] GIVAAALLYL-[2o9e, 2o9f, 2abm] GGIVAAALLYXIA-[2o9e, 2o9f] GYVIAQ-[2o9d, 2o9e, 2abm, 2o9f, 2o9g, 1rc2, 3nka, 3nkc, 3nk5] VGGIVAAALLY-[2o9e, 2o9f, 2abm] VIAQVVGGIVAAALLYLI-[2o9e, 2o9f] IAQVVGGIVAAXL-[2o9d, 2o9e, 2abm, 2o9f, 2o9g, 1rc2, 3nka, 3nkc, 3nk5] IVAAALLY-[2o9e, 2abm, 2o9f] IAQVVGGIVAAALLYXIA-[2o9e, 2o9f] GIVAAALLYLI-[2o9e, 2o9f] GYVIAQVVGGIVAA-[2o9e, 2abm, 2o9f, 1rc2, 3nka, 3nkc, 3nk5] GYVIAQV-[2o9d, 2o9e, 2abm, 2o9f, 2o9g, 1rc2, 3nka, 3nkc, 3nk5] IAQVVGGIVAAALLYLI-[2o9e, 2o9f] GYVIAQVVGGIV-[2abm, 1rc2, 3nka, 3nkc, 3nk5] VGGIVAAALLYLI-[2o9e, 2o9f] QVVGGIVAAALLYL-[2o9e, 2abm, 2o9f] GYVIAQVVGGIVAAA-[2abm]
Pred XXXXXXXXXXXXXXXXXXXXXXX
accu 1.0

2o9f 1.0  XXXXXXXXXXXXXXXXXXXXXXX
2o9e 1.0  XXXXXXXXXXXXXXXXXXXXXXX
2o9d 0.782608695652174  XXXXXXXXXXXXXXXXXXLYLIA


Helix:3
Orig GGYSMLSALVVELVLSAGFLLVI
 LSALVVELVLSAGFLLV-[2o9e, 2o9f] VVELVLSAGF-[2o9e, 2abm, 2o9f] LSALVVELVLSAGFL-[2o9e, 2o9f] VVELXLSAGFLLVI-[2o9d, 2o9e, 2abm, 2o9f, 2o9g, 1rc2, 3nka, 3nkc, 3nk5] SALVVELVLSAGFLL-[2o9e, 2o9f] SALVVELVLSA-[2o9e, 2o9f] SALVVELVLSAG-[2o9e, 2o9f] SALVVELVLS-[2o9e, 2o9f] VLSAGFLLVI-[2o9d, 2o9e, 2abm, 2o9f, 2o9g, 1rc2, 3nka] LSALVVELVLS-[2o9e, 2o9f] ALVVELVLSAGFLXV-[2o9e, 2o9f] LSALVVEL-[2o9e, 2o9f] SALVVELVLSXGF-[2o9e, 2o9f] LSALVVELVLSAGFLLVI-[2o9e, 2o9f] SALVVELV-[2o9e, 2o9f] SALVVE-[2o9e, 2o9f] VVELVLSAGFLLV-[2o9d, 2o9e, 2o9f, 2abm, 2o9g, 1rc2, 3nka, 3nkc, 3nk5] LVVELVLSAGFLXV-[2o9e, 2abm, 2o9f, 2o9g, 1rc2, 3nka, 3nkc, 3nk5] LSALVVELVLSAGF-[2o9e, 2o9f] SALVVELVLSAGFLXVI-[2o9e, 2o9f] VELVLSAG-[2o9e, 2abm, 2o9f] LSALVVELVLSAGFLL-[2o9e, 2o9f] LVLSAG-[2o9d, 2o9e, 2abm, 2o9f, 2o9g, 1rc2, 3nka, 3nkc, 3nk5] LVVELVLS-[2o9e, 2abm, 2o9f] LSALVVELVL-[2o9e, 2o9f] VELVLS-[2o9d, 2o9e, 2abm, 2o9f, 2o9g, 1rc2, 3nka, 3nkc, 3nk5] LSALVVELVLSA-[2o9e, 2o9f] LXALVVELVLSAG-[2o9e, 2o9f] VLSAGF-[2o9d, 2o9e, 2abm, 2o9f, 2o9g, 1rc2, 3nka, 3nkc, 3nk5] VVELVLSA-[2o9e, 2abm, 2o9f] LVVELVLSAGF-[2o9e, 2o9f, 2abm] SALVVELVLSAXFL-[2o9e, 2o9f] SAGFLLVI-[2o9d, 2o9e, 2abm, 2o9f, 2o9g, 1rc2, 3nka, 3nkc, 3nk5] ELVLSA-[2o9d, 2o9e, 2abm, 2o9f, 2o9g, 1rc2, 3nka, 3nkc, 3nk5]
Pred GGYSMXXXXXXXXXXXXXXXXXX
accu 0.782608695652174

2o9f 0.782608695652174  GGYSMXXXXXXXXXXXXXXXXXX
2o9e 0.782608695652174  GGYSMXXXXXXXXXXXXXXXXXX
2o9d 0.6086956521739131  GGYSMLSALXXXXXXXXXXXXXX


Helix:4
Orig FAPAGFAPIAIGLALTLIHLISI
 FAPIAIGLALTLIHL-[2o9e] FAPIAIGLALT-[2o9e] FAPIAIGLALTLIHLI-[2o9e] FAXIAIGLALTLI-[2o9e] FXPIAIGLALTLIHLISI-[2o9e] FAPIAIGLALTLIHLIS-[2o9e] FAPIAIGLALTLIH-[2o9e]
Pred FAPAGXXXXXXXXXXXXXXXXXX
accu 0.782608695652174

2o9e 0.782608695652174  FAPAGXXXXXXXXXXXXXXXXXX


Helix:5
Orig LWFFWVVPIVGGIIGGLI
 WXFWVVPIVGGIIG-[2o9d, 2o9e, 2abm, 2o9f, 2o9g, 1rc2, 3nka, 3nkc, 3nk5] FFWVXPIVGGIIGGL-[2o9e, 2o9f] WXFWVVPIVGGIIGGL-[2o9e, 2o9f] LWFFWVVPIVGXI-[2o9e, 2o9f] LWFFWVVPIVGGXI-[2o9e, 2o9f] LWFFWVVPIVGGIIGGL-[2o9e, 2o9f] FWVXPIVGGIIGGL-[2o9d, 2o9e, 2abm, 2o9f, 2o9g, 1rc2, 3nka, 3nkc, 3nk5] FWVVPIVGGIIG-[2o9e, 2o9f] WVXPIVGGIIGGL-[2o9d, 2o9e, 2abm, 2o9f, 2o9g, 1rc2, 3nka, 3nkc, 3nk5] FFWVVP-[2o9d, 2o9e, 2abm, 2o9f, 2o9g, 1rc2, 3nka, 3nkc, 3nk5]
Pred XXXXXXXXXXXXXXXXXI
accu 0.9444444444444444

2o9f 0.9444444444444444  XXXXXXXXXXXXXXXXXI
2o9e 0.9444444444444444  XXXXXXXXXXXXXXXXXI
2o9d 0.8888888888888888  LXXXXXXXXXXXXXXXXI


Q5K123_9ROSI/PF00230

Helix:0
Orig IAEFIATLLFLYVTVATVIG
 IATLLFLY-[1z98, 3cn6, 4jc6, 4ia4, 3cll, 2b5f, 3cn5] TLLFLY-[1z98, 3cn6, 4jc6, 4ia4, 3cll, 2b5f, 3cn5] IATLLF-[1z98, 3cn6, 4jc6, 4ia4, 3cll, 2b5f, 3cn5] IAEFIA-[3cn6, 4jc6, 1z98, 4ia4, 3cll, 2b5f, 3cn5] FIATLLFLY-[1z98, 3cn6, 4jc6, 4ia4, 3cll, 2b5f, 3cn5] ATLLFLY-[1z98, 3cn6, 4jc6, 4ia4, 3cll, 2b5f, 3cn5] EFIATLLFLY-[4jc6, 1z98, 3cn6, 4ia4, 3cll, 2b5f, 3cn5] IAEFIATLLFLY-[1z98, 3cn6, 4jc6, 4ia4, 3cll, 2b5f, 3cn5]
Pred XXXXXXXXXXXXVTVATVIG
accu 0.6

3cn5 0.6  XXXXXXXXXXXXVTVATVIG
2b5f 0.6  XXXXXXXXXXXXVTVATVIG
3cll 0.6  XXXXXXXXXXXXVTVATVIG
4ia4 0.6  XXXXXXXXXXXXVTVATVIG
4jc6 0.6  XXXXXXXXXXXXVTVATVIG
3cn6 0.6  XXXXXXXXXXXXVTVATVIG
1z98 0.6  XXXXXXXXXXXXVTVATVIG


Helix:1
Orig GIAWAFGGMIFVLVYCTAGISGG
 AFGGMIFVLVYCTA-[1z98, 3cn6, 4jc6, 4ia4, 3cll, 2b5f, 3cn5] IFVLVY-[4jc6, 3cn6, 1z98, 4ia4, 3cll, 2b5f, 3cn5] GIAWAFGGMIFVLVY-[1z98, 3cn6, 4jc6, 4ia4, 3cll, 2b5f, 3cn5] MIFVLVYCT-[1z98, 3cn6, 4jc6, 4ia4, 3cll, 2b5f, 3cn5] IAWAFGGMIFV-[4jc6, 3cn6, 1z98, 4ia4, 3cll, 2b5f, 3cn5] GIAWAFGGMI-[4jc6, 3cn6, 1z98, 4ia4, 3cll, 2b5f, 3cn5] WAFGGMIFVLVYCTA-[1z98, 3cn6, 4jc6, 4ia4, 3cll, 2b5f, 3cn5] WAFGGMIFVL-[4jc6, 3cn6, 1z98, 4ia4, 3cll, 2b5f, 3cn5] FGGMIFVL-[1z98, 3cn6, 4jc6, 4ia4, 3cll, 2b5f, 3cn5] FGGMIFVLV-[1z98, 3cn6, 4jc6, 4ia4, 3cll, 2b5f, 3cn5] LVYCTA-[1z98, 3cn6, 4jc6, 4ia4, 3cll, 2b5f, 3cn5] IFVLVYC-[4jc6, 3cn6, 1z98, 4ia4, 3cll, 2b5f, 3cn5] AWAFGGMIF-[4jc6, 3cn6, 1z98, 4ia4, 3cll, 2b5f, 3cn5] GMIFVLV-[4jc6, 3cn6, 1z98, 4ia4, 3cll, 2b5f, 3cn5] AXAFGGMIFVLVY-[4jc6, 3cn6, 1z98, 4ia4, 3cll, 2b5f, 3cn5] GIAWAFGGMIF-[4jc6, 3cn6, 1z98, 4ia4, 3cll, 2b5f, 3cn5] WAFGGM-[4jc6, 3cn6, 1z98, 4ia4, 3cll, 2b5f, 3cn5] WAFGGMI-[4jc6, 3cn6, 1z98, 4ia4, 3cll, 2b5f, 3cn5] IAWAFGGM-[4jc6, 3cn6, 1z98, 4ia4, 3cll, 2b5f, 3cn5] IAWAFGGMIFVLVYC-[1z98, 3cn6, 4jc6, 4ia4, 3cll, 2b5f, 3cn5] WAFGGMIFV-[4jc6, 3cn6, 1z98, 4ia4, 3cll, 2b5f, 3cn5] AWAFGGMIFVLVYCTA-[1z98, 3cn6, 4jc6, 4ia4, 3cll, 2b5f, 3cn5] WAFGGMIFVLVYC-[4jc6, 3cn6, 1z98, 4ia4, 3cll, 2b5f, 3cn5] AWAFGGMIFVLVYCT-[1z98, 3cn6, 4jc6, 4ia4, 3cll, 2b5f, 3cn5] AWAFGGM-[4jc6, 3cn6, 1z98, 4ia4, 3cll, 2b5f, 3cn5] FGGMIFVLVYC-[4jc6, 3cn6, 1z98, 4ia4, 3cll, 2b5f, 3cn5] VLVYCT-[1z98, 3cn6, 4jc6, 4ia4, 3cll, 2b5f, 3cn5] MIFVLVYC-[1z98, 3cn6, 4jc6, 4ia4, 3cll, 2b5f, 3cn5] FVLVYC-[1z98, 3cn6, 4jc6, 4ia4, 3cll, 2b5f, 3cn5] AFGGMIF-[4jc6, 3cn6, 1z98, 4ia4, 3cll, 2b5f, 3cn5] FGGMIF-[4jc6, 3cn6, 1z98, 4ia4, 3cll, 2b5f, 3cn5] IAWAFGGMIFVLVYXTA-[1z98, 3cn6, 4jc6, 4ia4, 3cll, 2b5f, 3cn5] VLVYCTA-[1z98, 3cn6, 4jc6, 4ia4, 3cll, 2b5f, 3cn5] GIAWAFGGM-[4jc6, 3cn6, 1z98, 4ia4, 3cll, 2b5f, 3cn5] IFVLVYCT-[1z98, 3cn6, 4jc6, 4ia4, 3cll, 2b5f, 3cn5] AFGGMI-[4jc6, 3cn6, 1z98, 4ia4, 3cll, 2b5f, 3cn5] FGGMIFVLVYXTA-[4jc6, 3cn6, 1z98, 4ia4, 3cll, 2b5f, 3cn5] WAFGGMIFVLVY-[4jc6, 3cn6, 1z98, 4ia4, 3cll, 2b5f, 3cn5] GIAWAFGGMIFVLVYCT-[1z98, 3cn6, 4jc6, 4ia4, 3cll, 2b5f, 3cn5] GIAWAFGGMIFVLVYC-[1z98, 3cn6, 4jc6, 4ia4, 3cll, 2b5f, 3cn5] AFGGMIFVLVYCT-[4jc6, 3cn6, 1z98, 4ia4, 3cll, 2b5f, 3cn5] IAWAFGGMIFVLVY-[4jc6, 3cn6, 1z98, 4ia4, 3cll, 2b5f, 3cn5] AFGGMIFVLVY-[4jc6, 3cn6, 1z98, 4ia4, 3cll, 2b5f, 3cn5] FGGMIFVLVYCT-[4jc6, 3cn6, 1z98, 4ia4, 3cll, 2b5f, 3cn5] GMIFVLVYCT-[4jc6, 3cn6, 1z98, 4ia4, 3cll, 2b5f, 3cn5] GIAWAFGGXIFVL-[4jc6, 3cn6, 1z98, 4ia4, 3cll, 2b5f, 3cn5] WAFGGMIFVLVYCT-[4jc6, 3cn6, 1z98, 4ia4, 3cll, 2b5f, 3cn5] GMIFVLVYC-[1z98, 3cn6, 4jc6, 4ia4, 3cll, 2b5f, 3cn5] FGGMIFVLVY-[4jc6, 3cn6, 1z98, 4ia4, 3cll, 2b5f, 3cn5] GGMIFVLVYC-[4jc6, 3cn6, 1z98, 4ia4, 3cll, 2b5f, 3cn5] AFGGMIFVL-[1z98, 3cn6, 4jc6, 4ia4, 3cll, 2b5f, 3cn5] IAWAFGGMIF-[4jc6, 3cn6, 1z98, 4ia4, 3cll, 2b5f, 3cn5] GIAWAFGGMIFV-[1z98, 3cn6, 4jc6, 4ia4, 3cll, 2b5f, 3cn5] IAXAFGGMIFVLV-[4jc6, 3cn6, 1z98, 4ia4, 3cll, 2b5f, 3cn5] AWAFGGMIFVLVYC-[4jc6, 3cn6, 1z98, 4ia4, 3cll, 2b5f, 3cn5] AFGGMIFVLVYC-[4jc6, 3cn6, 1z98, 4ia4, 3cll, 2b5f, 3cn5] WAFGGMIF-[3cn6, 4jc6, 1z98, 4ia4, 3cll, 2b5f, 3cn5] MIFVLVY-[4jc6, 3cn6, 1z98, 4ia4, 3cll, 2b5f, 3cn5] MIFVLVYCTA-[4jc6, 3cn6, 1z98, 4ia4, 3cll, 2b5f, 3cn5] GGMIFV-[4jc6, 3cn6, 1z98, 4ia4, 3cll, 2b5f, 3cn5] IAWAFGGMIFVLVYCT-[1z98, 3cn6, 4jc6, 4ia4, 3cll, 2b5f, 3cn5] GIAWAFGGMIFVLV-[4jc6, 3cn6, 1z98, 4ia4, 3cll, 2b5f, 3cn5] GIAWAFGGMIFVLVYCTA-[1z98, 3cn6, 4jc6, 4ia4, 3cll, 2b5f, 3cn5] MIFVLV-[4jc6, 3cn6, 1z98, 4ia4, 3cll, 2b5f, 3cn5] FVLVYCT-[1z98, 3cn6, 4jc6, 4ia4, 3cll, 2b5f, 3cn5] GMIFVLVYCTA-[4jc6, 3cn6, 1z98, 4ia4, 3cll, 2b5f, 3cn5] IAWAFGG-[4jc6, 3cn6, 1z98, 4ia4, 3cll, 2b5f, 3cn5] WAFGGMIFVLV-[4jc6, 3cn6, 1z98, 4ia4, 3cll, 2b5f, 3cn5]
Pred XXXXXXXXXXXXXXXXXXGISGG
accu 0.782608695652174

3cn5 0.782608695652174  XXXXXXXXXXXXXXXXXXGISGG
2b5f 0.782608695652174  XXXXXXXXXXXXXXXXXXGISGG
3cll 0.782608695652174  XXXXXXXXXXXXXXXXXXGISGG
4ia4 0.782608695652174  XXXXXXXXXXXXXXXXXXGISGG
4jc6 0.782608695652174  XXXXXXXXXXXXXXXXXXGISGG
3cn6 0.782608695652174  XXXXXXXXXXXXXXXXXXGISGG
1z98 0.782608695652174  XXXXXXXXXXXXXXXXXXGISGG


Helix:2
Orig AVAYMVAQCLGAICGVGLVKAFM
 GLVKAF-[2b5f] VGLVKAF-[2b5f] CGVGLVKAF-[2b5f] CGVGLVKA-[2b5f] ICGVGLV-[3cn6, 4jc6, 1z98, 4ia4, 3cll, 2b5f, 3cn5] GAICGVGLVK-[2b5f] AQCLGAIC-[3cn6, 4jc6, 1z98, 4ia4, 3cll, 2b5f, 3cn5] ICGVGLVKA-[2b5f] CGVGLVK-[2b5f] CLGAICGV-[3cn6, 4jc6, 1z98, 4ia4, 3cll, 2b5f, 3cn5] GVGLVK-[2b5f] ICGVGLVKAF-[2b5f] ICGVGL-[4jc6, 1z98, 3cn6, 4ia4, 3cll, 2b5f, 3cn5] AQCLGAICGV-[4jc6, 1z98, 3cn6, 4ia4, 3cll, 2b5f, 3cn5] QCLGAICGV-[4jc6, 1z98, 3cn6, 4ia4, 3cll, 2b5f, 3cn5] CLGAICGVGLVK-[2b5f] AICGVGLVK-[2b5f] CLGAIC-[3cn6, 4jc6, 1z98, 4ia4, 3cll, 2b5f, 3cn5] CGVGLV-[4jc6, 1z98, 3cn6, 4ia4, 3cll, 2b5f, 3cn5] GAICGV-[3cn6, 4jc6, 1z98, 4ia4, 3cll, 2b5f, 3cn5] GVGLVKA-[2b5f] ICGVGLVK-[2b5f]
Pred AVAYMVXXXXXXXXXXXXXXXXM
accu 0.6956521739130435

2b5f 0.6956521739130435  AVAYMVXXXXXXXXXXXXXXXXM
3cll 0.5652173913043478  AVAYMVXXXXXXXXXXXXXKAFM
4ia4 0.5652173913043478  AVAYMVXXXXXXXXXXXXXKAFM
3cn6 0.5652173913043478  AVAYMVXXXXXXXXXXXXXKAFM
1z98 0.5652173913043478  AVAYMVXXXXXXXXXXXXXKAFM
4jc6 0.5652173913043478  AVAYMVXXXXXXXXXXXXXKAFM


Helix:3
Orig TGTALGAEIIGTFVLVYTVFSAT
[truncated: 11,650,382 more chars]
