# Supplementary material for: The observation of evolutionary interaction pattern pairs in membrane proteins
Source: BMC Struct Biol. 2015 Mar 24;15:6. doi: 10.1186/s12900-015-0033-5 (PMC4379700; doi:10.1186/s12900-015-0033-5)
Supplement: Additional file 2 — Similarity results. Includes two text files for each protein family (PF00230, PF01036). Each file shows prediction results in the context of the evolutionary degree of freedom (EDF). For each protein, original and predicted helical range information are given. The end of a file shows the prediction winners. [file 12900_2015_33_MOESM2_ESM.zip › Similarity/PF00230/PF00230_EDF1.0_11_01_2015-00_19_47.txt]

#HELIX SIMILARITY/PREDICTION RESULTS...

A9MZH5_SALPB/PF00230

Helix:0
Orig IAEFLGTGLLIFFGVGCVAALKV
 FLGTGLLI-[1fx8, 1ldi, 1ldf, 1lda] GXGLLIF-[1fx8, 1ldi, 1ldf, 1lda] TGLLXFF-[1fx8, 1ldi, 1ldf, 1lda] IXEFXGT-[1fx8, 1ldi, 1ldf, 1lda] LGTGLXI-[1fx8, 1ldi, 1ldf, 1lda] IAEFLGTGLLIFFGV-[1fx8, 1ldi, 1ldf, 1lda] LLXFFXV-[1fx8, 1ldi, 1ldf, 1lda] LLIFFGVGC-[1fx8, 1ldi, 1ldf, 1lda] IXFGXG-[1fx8, 1ldi, 1ldf, 1lda] AEFLGTGLLI-[1fx8, 1ldi, 1ldf, 1lda] EFXGTXXL-[1fx8, 1ldi, 1ldf, 1lda] GLLIFF-[1fx8, 1ldi, 1ldf, 1lda] FLGTGLLIFFGVGC-[1fx8, 1ldi, 1ldf, 1lda] IXXFXGTXLL-[1fx8, 1ldi, 1ldf, 1lda] LLIFFG-[1fx8, 1ldi, 1ldf, 1lda] IAEFLGTGLLI-[1fx8, 1ldi, 1ldf, 1lda] AEFLGTGLLIFFGVGC-[1fx8, 1ldi, 1ldf, 1lda] IXEFXGXGLLIFFGXG-[1fx8, 1ldi, 1ldf, 1lda] FFGVGC-[1fx8, 1ldi, 1ldf, 1lda] AEFLGTGLLIFFGV-[1fx8, 1ldi, 1ldf, 1lda] TGLLXFFG-[1fx8, 1ldi, 1ldf, 1lda] EFXXTGLLXFF-[1fx8, 1ldi, 1ldf, 1lda] AEFXXT-[1fx8, 1ldi, 1ldf, 1lda] AEFXGTXLL-[1fx8, 1ldi, 1ldf, 1lda] IAEFXGTGLLXFF-[1fx8, 1ldi, 1ldf, 1lda] AXFLXTXL-[1fx8, 1ldi, 1ldf, 1lda] LGTGLLIFFGVGC-[1fx8, 1ldi, 1ldf, 1lda] TGLLIFFGV-[1fx8, 1ldi, 1ldf, 1lda] LGXGLLXFFGXG-[1fx8, 1ldi, 1ldf, 1lda] EFXXTGLLXFFG-[1fx8, 1ldi, 1ldf, 1lda] FXXTXL-[1fx8, 1ldi, 1ldf, 1lda] IXEFXGTGLXIF-[1fx8, 1ldi, 1ldf, 1lda] IAEFXGTG-[1fx8, 1ldi, 1ldf, 1lda] LGXGLXIF-[1fx8, 1ldi, 1ldf, 1lda] FXXTGLLXFFG-[1fx8, 1ldi, 1ldf, 1lda] LGXGLLIFF-[1fx8, 1ldi, 1ldf, 1lda] AEFXXTGLXIF-[1fx8, 1ldi, 1ldf, 1lda] AEFXXTGLLXFFG-[1fx8, 1ldi, 1ldf, 1lda] TXLLIFFXXG-[1fx8, 1ldi, 1ldf, 1lda] AEXXXT-[2b6o, 1ih5, 3m9i, 3d9s, 1fqy, 1h6i, 1sor] IFFGVGC-[1fx8, 1ldi, 1ldf, 1lda] LGXGLLIFFG-[1fx8, 1ldi, 1ldf, 1lda] EFXXTXL-[1fx8, 1ldi, 1ldf, 1lda] FXGTGLL-[1fx8, 1ldi, 1ldf, 1lda] FXXTGLXIF-[1fx8, 1ldi, 1ldf, 1lda] IAEFLGXGL-[1fx8, 1ldi, 1ldf, 1lda] GTGLLIFFGV-[1fx8, 1ldi, 1ldf, 1lda] EFXXTGLXIF-[1fx8, 1ldi, 1ldf, 1lda] GLXIFFGVGC-[1fx8, 1ldi, 1ldf, 1lda] LGTGLLIFFGV-[1fx8, 1ldi, 1ldf, 1lda] IXEFXGTGLLXFFG-[1fx8, 1ldi, 1ldf, 1lda] GTXLLIFFGXG-[1fx8, 1ldi, 1ldf, 1lda] LXFFGXG-[1fx8, 1ldi, 1ldf, 1lda] GLXIFFGV-[1fx8, 1ldi, 1ldf, 1lda] IAEFLGTGLLIFFGVGC-[1fx8, 1ldi, 1ldf, 1lda] EFLGTGLLI-[1fx8, 1ldi, 1ldf, 1lda] EFXXXGLLIFFGXG-[1fx8, 1ldi, 1ldf, 1lda] GXGLXXFFG-[1fx8, 1ldi, 1ldf, 1lda] LXFFXV-[1fx8, 1ldi, 1ldf, 1lda] LIFFGVGC-[1fx8, 1ldi, 1ldf, 1lda] TGLLIFFGVGC-[1fx8, 1ldi, 1ldf, 1lda] GTGLXI-[1fx8, 1ldi, 1ldf, 1lda] AEFXXTGLLXFF-[1fx8, 1ldi, 1ldf, 1lda] LGXGLL-[1fx8, 1ldi, 1ldf, 1lda] GLXXFFGVG-[1fx8, 1ldi, 1ldf, 1lda] FXXXGLLIFFXXG-[1fx8, 1ldi, 1ldf, 1lda] GXGLLXFF-[1fx8, 1ldi, 1ldf, 1lda] AEFXXTGLLIFFGXG-[1fx8, 1ldi, 1ldf, 1lda] TGLLIF-[1fx8, 1ldi, 1ldf, 1lda] EFLGTG-[1fx8, 1ldi, 1ldf, 1lda] GTGLLIFFGVGC-[1fx8, 1ldi, 1ldf, 1lda] LXIXFXXG-[1fx8, 1ldi, 1ldf, 1lda] IXEFXG-[1fx8, 1ldi, 1ldf, 1lda] EFLGTGLLIFFGV-[1fx8, 1ldi, 1ldf, 1lda] FXXTGLLXFF-[1fx8, 1ldi, 1ldf, 1lda] FLGTGLLIFXGV-[1fx8, 1ldi, 1ldf, 1lda] EFLGTGLLIFFGVGC-[1fx8, 1ldi, 1ldf, 1lda] AEFLGXG-[1fx8, 1ldi, 1ldf, 1lda] GLLIFFG-[1fx8, 1ldi, 1ldf, 1lda]
Pred XXXXXXXXXXXXXXXXXVAALKV
accu 0.7391304347826086

1lda 0.7391304347826086  XXXXXXXXXXXXXXXXXVAALKV
1ldf 0.7391304347826086  XXXXXXXXXXXXXXXXXVAALKV
1ldi 0.7391304347826086  XXXXXXXXXXXXXXXXXVAALKV
1fx8 0.7391304347826086  XXXXXXXXXXXXXXXXXVAALKV
2b6o 0.2608695652173913  IXXXXXXGLLIFFGVGCVAALKV


Helix:1
Orig ISVIWGLGVAMAIYLTAGVSGAH
 VXXGLXV-[1fx8, 1ldi, 1ldf, 1lda] IXVIXG-[1fx8, 1ldi, 1ldf, 1lda] IXGLGVAMAIXXT-[1fx8, 1ldi, 1ldf, 1lda] LGVAMAIY-[1fx8, 1ldi, 1ldf, 1lda] LXXGXS-[3gd8, 1ih5, 1fqy, 1h6i] SVIXGLGVAMAI-[1fx8, 1ldi, 1ldf, 1lda] LGVAMAIYLTA-[1fx8, 1ldi, 1ldf, 1lda] ISVIXGLGVAMAIYXTA-[1fx8, 1ldi, 1ldf, 1lda] GVAXAIYLTA-[1fx8, 1ldi, 1ldf, 1lda] GVAXAIYL-[1fx8, 1ldi, 1ldf, 1lda] SVIXGLGVAM-[1fx8, 1ldi, 1ldf, 1lda] WGLXVAXAIYLTA-[1fx8, 1ldi, 1lda] AMAIXL-[1fx8, 1ldi, 1ldf, 1lda] IXVIXGLGVA-[1fx8, 1ldi, 1ldf, 1lda] LGVAMAIXLT-[1fx8, 1ldi, 1ldf, 1lda] VAMAIY-[1fx8, 1ldi, 1ldf, 1lda] SVIXGLGVAMAIY-[1fx8, 1ldi, 1ldf, 1lda] IXGLGVAXAIYLTA-[1fx8, 1ldi, 1ldf, 1lda] VIXGLXVA-[1fx8, 1ldi, 1ldf, 1lda] AMAIXLT-[1fx8, 1ldi, 1ldf, 1lda] IXXLGVAMAIYL-[1fx8, 1ldi, 1ldf, 1lda] VXXGXG-[1fx8, 4nef, 2c32, 1ldf, 3j41, 1lda, 2b6o, 2b6p, 3m9i, 1ldi, 1ymg, 4oj2, 1sor] VIXGLGVAXAI-[1fx8, 1ldi, 1ldf, 1lda] VIXXLGVAMAIYL-[1fx8, 1ldi, 1ldf, 1lda] GVAMAIY-[1fx8, 1ldi, 1ldf, 1lda] GVAXAIYLT-[1fx8, 1ldi, 1ldf, 1lda] IXVIXGLGVAMAIY-[1fx8, 1ldi, 1ldf, 1lda] IXVIXGLGVAMAIYL-[1fx8, 1ldi, 1ldf, 1lda] MAIYLTA-[1fx8, 1ldi, 1ldf, 1lda] SVIXGLGVAMAIYLTA-[1fx8, 1ldi, 1ldf, 1lda] LXXAXA-[1fx8, 1ldi, 1ldf, 1lda] IXGLXXA-[1fx8, 1ldi, 1ldf, 1lda] AXAIYLXA-[1fx8, 1ldi, 1ldf, 1lda] GLXVAMAIY-[1fx8, 1ldi, 1ldf, 1lda] SVIXGL-[1fx8, 1ldi, 1ldf, 1lda] WGLGVA-[1fx8, 1ldi, 1lda] LXVAXAI-[1fx8, 1ldi, 1ldf, 1lda] GLGVAM-[1fx8, 1ldi, 1ldf, 1lda] GXGVAMAIXXT-[1fx8, 1ldi, 1ldf, 1lda] SVIXGLGVAMAIYL-[1fx8, 1ldi, 1ldf, 1lda] IXGLGVAMAIY-[1fx8, 1ldi, 1ldf, 1lda] GVAMAI-[1fx8, 1ldi, 1ldf, 1lda] ISVXXXXG-[1fx8, 1ldi, 1ldf, 1lda] SVIXGLXVAMA-[1fx8, 1ldi, 1ldf, 1lda] WGLGVAMAIYLT-[1fx8, 1ldi, 1lda] VIXGLXVAXAIYLXA-[1fx8, 1ldi, 1ldf, 1lda] GLGVAXA-[1fx8, 1ldi, 1ldf, 1lda] ISVIXGLGVAM-[1fx8, 1ldi, 1ldf, 1lda] ISVXXXL-[1fx8, 1ldi, 1ldf, 1lda] VIXGLGVAMAIYLT-[1fx8, 1ldi, 1ldf, 1lda] IXXLGXAMA-[1fx8, 1ldi, 1ldf, 1lda] IXGLGVAMAI-[1fx8, 1ldi, 1ldf, 1lda] VAXAIYLTA-[1fx8, 1ldi, 1ldf, 1lda] GXXVAXAI-[1fx8, 1ldi, 1ldf, 1lda] ISVIXGXGV-[1fx8, 1ldi, 1ldf, 1lda] GLXVAMAIYXXA-[1fx8, 1ldi, 1ldf, 1lda] VIXGLGVAM-[1fx8, 1ldi, 1ldf, 1lda] IXVIXGLXVAXA-[1fx8, 1ldi, 1ldf, 1lda] MAIYLT-[1fx8, 1ldi, 1ldf, 1lda] SVIXGLGVAMAIYLT-[1fx8, 1ldi, 1ldf, 1lda] IXGLXV-[1fx8, 1ldi, 1ldf, 1lda] IXVIXGLGVAMAIYLT-[1fx8, 1ldi, 1ldf, 1lda] WGLXVAMAI-[1fx8, 1ldi, 1lda] ISVIXGLGVAXAI-[1fx8, 1ldi, 1ldf, 1lda] SVIXGLXVA-[1fx8, 1ldi, 1ldf, 1lda] WGLGVAM-[1fx8, 1ldi, 1lda] VIXGLXVAXA-[1fx8, 1ldi, 1ldf, 1lda] SVIXGXXV-[1fx8, 1ldi, 1ldf, 1lda] LXVAMAIYL-[1fx8, 1ldi, 1ldf, 1lda] WGLGVAMAIY-[1fx8, 1ldi, 1lda] WGLGVAMAIYL-[1fx8, 1ldi, 1lda] WGLGVAMA-[1fx8, 1ldi, 1lda] VIXGLGVAXAIY-[1fx8, 1ldi, 1ldf, 1lda] AIYLTA-[1fx8, 1ldi, 1ldf, 1lda] VAXAIYL-[1fx8, 1ldi, 1ldf, 1lda] SVIXGXG-[1fx8, 1ldi, 1ldf, 1lda] VAXAIYLT-[1fx8, 1ldi, 1ldf, 1lda] IXGLGVAM-[1fx8, 1ldi, 1ldf, 1lda] GLXVAMAIYL-[1fx8, 1ldi, 1ldf, 1lda]
Pred XXXXXXXXXXXXXXXXXXXXGAH
accu 0.8695652173913043

1ldi 0.7391304347826086  XXXXXXXXXXXXXXXXXGVSGAH
1lda 0.7391304347826086  XXXXXXXXXXXXXXXXXGVSGAH
1ldf 0.7391304347826086  XXXXXXXXXXXXXXXXXGVSGAH
1fx8 0.7391304347826086  XXXXXXXXXXXXXXXXXGVSGAH


Helix:2
Orig VVPFIISQVAGAFCAAALVYGLY
 FCAAALVXG-[1lda] AFCAAALVYGL-[1lda] QVXGAFCAAALXY-[1lda] SQVAGAFCAAALV-[1fx8, 1ldi, 1ldf, 1lda] VAXAFCAA-[1fx8, 1ldi, 1ldf, 1lda] CAAALVY-[1lda] CAAALV-[1fx8, 1ldi, 1ldf, 1lda] CAAALVYG-[1lda] FCAAALVYGL-[1lda] GAFCAAALVYG-[1lda] GAXCAAALV-[1fx8, 1ldi, 1ldf, 1lda] GAFCAAA-[1fx8, 1ldi, 1ldf, 1lda] AFCAAXLVXG-[1lda] SQVAGAFCA-[1fx8, 1ldi, 1ldf, 1lda] QVAGAFCAAALVYG-[1lda] AGAFCA-[1fx8, 1ldi, 1ldf, 1lda] SQVAGA-[1fx8, 1ldi, 1ldf, 1lda] AFCAXXL-[1fx8, 1ldi, 1ldf, 1lda] VAGAFCAAALXY-[1lda] SQVAGAFCAAALVY-[1lda] AXXAXA-[1ih5, 1fqy, 1h6i] SQVAGAFCAAALVYG-[1lda] AAXXXG-[3gd8, 3d9s] QVAGAFCAAALV-[1fx8, 1ldi, 1ldf, 1lda] GAFCAA-[1fx8, 1ldi, 1ldf, 1lda] SQVAGAFCAA-[1fx8, 1ldi, 1ldf, 1lda] AXAFCAAXLV-[1fx8, 1ldi, 1ldf, 1lda] AGAXCAAA-[1fx8, 1ldi, 1ldf, 1lda] VAGAFC-[1fx8, 1ldi, 1ldf, 1lda] FCAAALV-[1fx8, 1ldi, 1ldf, 1lda] AGAFCAXALVY-[1lda] FCAAALVY-[1lda] CAAALVYGL-[1lda] SQVAGAF-[1fx8, 1ldi, 1ldf, 1lda] AAXLXY-[1lda] SQVAGAFCAAAL-[1fx8, 1ldi, 1ldf, 1lda] AGAFCAXXLVYGL-[1lda] AXXLXYGL-[1lda] VAXAFCAAA-[1fx8, 1ldi, 1ldf, 1lda] AFCAAA-[1fx8, 1ldi, 1ldf, 1lda] QVXGAFCAAXL-[1fx8, 1ldi, 1ldf, 1lda] SQVAXAFCAAA-[1fx8, 1ldi, 1ldf, 1lda] FCAAAL-[1fx8, 1ldi, 1ldf, 1lda] GAFCAXXLVYGL-[1lda] QVAGAXC-[1fx8, 1ldi, 1ldf, 1lda] ALVYGL-[1lda] GAXCAXXL-[1fx8, 1ldi, 1ldf, 1lda] AXAFCAA-[1fx8, 1ldi, 1ldf, 1lda] GAFCAAALXY-[1lda] AXALVYG-[1lda] AXLVXG-[1lda] QVXXAFCAA-[1fx8, 1ldi, 1ldf, 1lda] VAGAFCAAALVYG-[1lda] AFCAAALVY-[1lda] QVXGAFCA-[1fx8, 1ldi, 1ldf, 1lda] VXXAFCA-[1fx8, 1ldi, 1ldf, 1lda] QVXXAFCAAA-[1fx8, 1ldi, 1ldf, 1lda] SQVAGAFCAAALVYGL-[1lda] VXXAFCAAXLVYGL-[1lda] AFCAAXLV-[1fx8, 1ldi, 1ldf, 1lda] AXAFCAXXL-[1fx8, 1ldi, 1ldf, 1lda] VXXAFCAAXL-[1fx8, 1ldi, 1ldf, 1lda] QVAGAFCAAALVYGL-[1lda] SQVAGAFC-[1fx8, 1ldi, 1ldf, 1lda] VAGAFCAAALV-[1fx8, 1ldi, 1ldf, 1lda] AGAFCAAXLVXG-[1lda] AXAXXA-[2b6o, 2b6p, 4nef, 3m9i, 2c32, 1ymg, 4oj2, 3j41, 1sor]
Pred VVPFIIXXXXXXXXXXXXXXXXY
accu 0.6956521739130435

1lda 0.6956521739130435  VVPFIIXXXXXXXXXXXXXXXXY
1ldf 0.5652173913043478  VVPFIIXXXXXXXXXXXXXYGLY
1fx8 0.5652173913043478  VVPFIIXXXXXXXXXXXXXYGLY


Helix:3
Orig FVQAFAVEMVITAILMGLILALT
 VEMVITXI-[1fx8, 1ldi, 1ldf, 1lda] GLXLAL-[1fx8, 1ldi, 1ldf, 1lda] ITAILM-[1fx8, 1ldi, 1ldf, 1lda] LXGLILAL-[1fx8, 1ldi, 1ldf, 1lda] FAVXMV-[1fx8, 1ldi, 1lda] MVITAILMGL-[1fx8, 1ldi, 1ldf, 1lda] MVITAILMGLILALT-[1fx8, 1ldi] MVITAILMGLIL-[1fx8, 1ldi, 1ldf, 1lda] EMVITAI-[1fx8, 1ldi, 1ldf, 1lda] MVITAILXG-[1fx8, 1ldi, 1ldf, 1lda] ITAILMGLILA-[1fx8, 1ldi, 1ldf, 1lda] AVEMVITAIXMGLI-[1fx8, 1ldi, 1ldf, 1lda] VEMVITAILMGLXLA-[1fx8, 1ldi, 1ldf, 1lda] VEMVITAILMGXILAL-[1fx8, 1ldi, 1ldf, 1lda] VEMVIXAIL-[1fx8, 1ldi, 1ldf, 1lda] VEXVITXILMGLI-[1fx8, 1ldi, 1ldf, 1lda] AVEMVITAILMGLIL-[1fx8, 1ldi, 1ldf, 1lda] VXXXIL-[1fx8, 1ldi, 1ldf, 1lda] FAVEMVITAILMGL-[1fx8, 1ldi, 1lda] EMVITA-[1fx8, 1ldi, 1ldf, 1lda] LXGLXLA-[1fx8, 1ldi, 1ldf, 1lda] TAILMXL-[1fx8, 1ldi, 1ldf, 1lda] ILMGLILA-[1fx8, 1ldi, 1ldf, 1lda] VXXVIXA-[1fx8, 1ldi, 1ldf, 1lda] TAILXG-[1fx8, 1ldi, 1ldf, 1lda] MGLILAL-[1fx8, 1ldi, 1ldf, 1lda] AILMGLILALT-[1fx8, 1ldi] AVEMVITAI-[1fx8, 1ldi, 1ldf, 1lda] MVITAIL-[1fx8, 1ldi, 1ldf, 1lda] FAVEMVITAILMG-[1fx8, 1ldi, 1lda] MGLILA-[1fx8, 1ldi, 1ldf, 1lda] MGLILXLT-[1fx8, 1ldi] EMVITAILMGLILAXT-[1fx8, 1ldi] ITAILXGL-[1fx8, 1ldi, 1ldf, 1lda] AIXXGLXLA-[1fx8, 1ldi, 1ldf, 1lda] AVEMVITAILMG-[1fx8, 1ldi, 1ldf, 1lda] EMVITAILMGLI-[1fx8, 1ldi, 1ldf, 1lda] TXILMGLI-[1fx8, 1ldi, 1ldf, 1lda] VEMVITAILMG-[1fx8, 1ldi, 1ldf, 1lda] EMVITAILM-[1fx8, 1ldi, 1ldf, 1lda] VXTAILXG-[1fx8, 1ldi, 1ldf, 1lda] MVITAILMGLILAL-[1fx8, 1ldi, 1ldf, 1lda] ILMGLILALT-[1fx8, 1ldi] FAVXMVITA-[1fx8, 1ldi, 1lda] AILMGL-[1fx8, 1ldi, 1ldf, 1lda] AVXMVITA-[1fx8, 1ldi, 1ldf, 1lda] AVEMVXTAILXGL-[1fx8, 1ldi, 1ldf, 1lda] EMVITXIL-[1fx8, 1ldi, 1ldf, 1lda] MVITAILM-[1fx8, 1ldi, 1ldf, 1lda] LILALT-[1fx8, 1ldi] AVEMVIT-[1fx8, 1ldi, 1ldf, 1lda] AILMGLILAL-[1fx8, 1ldi, 1ldf, 1lda] AIXMGLXL-[1fx8, 1ldi, 1ldf, 1lda] VEMVITAILM-[1fx8, 1ldi, 1ldf, 1lda] FAVEMVI-[1fx8, 1ldi, 1lda] ILMGXILXL-[1fx8, 1ldi, 1ldf, 1lda] VEMVIT-[1fx8, 1ldi, 1ldf, 1lda] GLILALT-[1fx8, 1ldi] FAVEMVITXIL-[1fx8, 1ldi, 1lda] EMVITAILMXL-[1fx8, 1ldi, 1ldf, 1lda] ITAILXG-[1fx8, 1ldi, 1ldf, 1lda] VITAILM-[1fx8, 1ldi, 1ldf, 1lda] ITAILMGLILALT-[1fx8, 1ldi] FAVEMVIT-[1fx8, 1ldi, 1lda] FAVEMVITAI-[1fx8, 1ldi, 1lda] AILXGLI-[1fx8, 1ldi, 1ldf, 1lda] EMVITAILMGLIL-[1fx8, 1ldi, 1ldf, 1lda] MVITAILMGLI-[1fx8, 1ldi, 1ldf, 1lda] TAILMGLILAXT-[1fx8, 1ldi] MVITAILMGLILA-[1fx8, 1ldi, 1ldf, 1lda] VEXXXT-[3d9s] AVXMVITAILM-[1fx8, 1ldi, 1ldf, 1lda] ITXILXGLIL-[1fx8, 1ldi, 1ldf, 1lda] EMVITAILMGLILA-[1fx8, 1ldi, 1ldf, 1lda] EMVITAILMGLILAL-[1fx8, 1ldi, 1ldf, 1lda] VITAILMGLILALT-[1fx8, 1ldi] EMVITAILMG-[1fx8, 1ldi, 1ldf, 1lda] FAVEMVITAILM-[1fx8, 1ldi, 1lda] LXGXIL-[1fx8, 1ldi, 1ldf, 1lda] VITAILMGLILA-[1fx8, 1ldi, 1ldf, 1lda] VEMVIXAILMGLIL-[1fx8, 1ldi, 1ldf, 1lda] FAVEMVITAILMGLI-[1fx8, 1ldi, 1lda] AVEMVI-[1fx8, 1ldi, 1ldf, 1lda] FAVEMVITAILMGLIL-[1fx8, 1ldi, 1lda] ILMGLI-[1fx8, 1ldi, 1ldf, 1lda] TXILMGLIL-[1fx8, 1ldi, 1ldf, 1lda] AVEMVITAIL-[1fx8, 1ldi, 1ldf, 1lda] AVEMVITAILMGLILA-[1fx8, 1ldi, 1ldf, 1lda] ITAILXGXILAL-[1fx8, 1ldi, 1ldf, 1lda] TAILMGLILA-[1fx8, 1ldi, 1ldf, 1lda] VITAILMGLIL-[1fx8, 1ldi, 1ldf, 1lda] VEMVITAILMGL-[1fx8, 1ldi, 1ldf, 1lda] LMXLILAXT-[1fx8, 1ldi] VITAILMGLILAL-[1fx8, 1ldi, 1ldf, 1lda] ITAILMGLI-[1fx8, 1ldi, 1ldf, 1lda] VITAILMGLI-[1fx8, 1ldi, 1ldf, 1lda] TAILMGLILAL-[1fx8, 1ldi, 1ldf, 1lda] VIXAILMGL-[1fx8, 1ldi, 1ldf, 1lda] ILXGLXL-[1fx8, 1ldi, 1ldf, 1lda] MVITAI-[1fx8, 1ldi, 1ldf, 1lda]
Pred FVQAXXXXXXXXXXXXXXXXXXX
accu 0.8260869565217391

1ldi 0.8260869565217391  FVQAXXXXXXXXXXXXXXXXXXX
1fx8 0.8260869565217391  FVQAXXXXXXXXXXXXXXXXXXX


Helix:4
Orig PLLIGLLIAVIGASMGPLTGFAM
 VIGASM-[1fx8, 1ldi, 1ldf, 1lda] LXIXLXIAVIG-[1fx8, 1ldi, 1ldf, 1lda] LXIGLXXA-[1fx8, 1ldi, 1ldf, 1lda] IXVIXASMG-[1fx8, 1ldi, 1ldf, 1lda] LLIGLLIAVIGA-[1fx8, 1ldi, 1ldf, 1lda] PLLIGXLIAVI-[1fx8, 1ldi, 1ldf, 1lda] LXIXLXI-[1fx8, 1ldi, 1ldf, 1lda] LIXLXIAVXGA-[1fx8, 1ldi, 1ldf, 1lda] PLLIGLLI-[1fx8, 1ldi, 1ldf, 1lda] PXXIGL-[1fx8, 1ih5, 1ldi, 1ldf, 1fqy, 1h6i, 1lda] GLLIAVIGASM-[1fx8, 1ldi, 1ldf, 1lda] GLXIAVIGAS-[1fx8, 1ldi, 1ldf, 1lda] LLIGLLIAVIGASM-[1fx8, 1ldi, 1ldf, 1lda] LXGLXXA-[1fx8, 1ldi, 1ldf, 1lda] LIGLLIXV-[1fx8, 1ldi, 1ldf, 1lda] IAVIGA-[1fx8, 1ldi, 1ldf, 1lda] IXXLIA-[1fx8, 1ldi, 1ldf, 1lda] LIAVIGASM-[1fx8, 1ldi, 1ldf, 1lda] GLLIAV-[1fx8, 1ldi, 1ldf, 1lda] GXXIAVI-[1fx8, 1ldi, 1ldf, 1lda] LLIGLLXAVIGAS-[1fx8, 1ldi, 1ldf, 1lda] PLLIGLLIAV-[1fx8, 1ldi, 1ldf, 1lda] LIXLLI-[1fx8, 1ldi, 1ldf, 1lda] VIGASMG-[1fx8, 1ldi, 1ldf, 1lda] GLXIAVIG-[1fx8, 1ldi, 1ldf, 1lda] LIAVIGASMG-[1fx8, 1ldi, 1ldf, 1lda] LIGLLIAVIGASMG-[1fx8, 1ldi, 1ldf, 1lda] AVIGASM-[1fx8, 1ldi, 1ldf, 1lda] LXIXLXXAVI-[1fx8, 1ldi, 1ldf, 1lda] IGLLIAVIGASMG-[1fx8, 1ldi, 1ldf, 1lda] LIGLXXAVI-[1fx8, 1ldi, 1ldf, 1lda] LIGLLIAVIG-[1fx8, 1ldi, 1ldf, 1lda] PLLIGLLIAVIGAS-[1fx8, 1ldi, 1ldf, 1lda] AVIGASMG-[1fx8, 1ldi, 1ldf, 1lda] LLIAVI-[1fx8, 1ldi, 1ldf, 1lda] LLXXVXG-[1fx8, 1ldi, 1ldf, 1lda] PLLIGLLIAVIGA-[1fx8, 1ldi, 1ldf, 1lda] LXAXXG-[1fx8, 4nef, 2c32, 1ldf, 3j41, 1lda, 2b6o, 2b6p, 3m9i, 1ldi, 1ymg, 4oj2, 1sor] IGXLIAVI-[1fx8, 1ldi, 1ldf, 1lda] IGLLIAVIGASM-[1fx8, 1ldi, 1ldf, 1lda] LXIAVIGASMG-[1fx8, 1ldi, 1ldf, 1lda] IGXLIAVIGAS-[1fx8, 1ldi, 1ldf, 1lda] AVXGAS-[1fx8, 1ldi, 1ldf, 1lda] LIAVIXAS-[1fx8, 1ldi, 1ldf, 1lda] IGLXIXVIGA-[1fx8, 1ldi, 1ldf, 1lda] LIXLLIAVIGASM-[1fx8, 1ldi, 1ldf, 1lda] PLXIGLL-[1fx8, 1ldi, 1ldf, 1lda] LXIGLLIAVIGASMG-[1fx8, 1ldi, 1ldf, 1lda] PLXIGLLIA-[1fx8, 1ldi, 1ldf, 1lda] LIGLLXAVIXAS-[1fx8, 1ldi, 1ldf, 1lda] IAVIGASM-[1fx8, 1ldi, 1ldf, 1lda] LXIXLLXAV-[1fx8, 1ldi, 1ldf, 1lda] LXIAVIGASM-[1fx8, 1ldi, 1ldf, 1lda] IGASMG-[1fx8, 1ldi, 1ldf, 1lda] PLLIGLLIAVIG-[1fx8, 1ldi, 1ldf, 1lda] LXXAVIGAS-[1fx8, 1ldi, 1ldf, 1lda] LXXAVXGA-[1fx8, 1ldi, 1ldf, 1lda] PLLIGLLIAVIGASM-[1fx8, 1ldi, 1ldf, 1lda] GLXIAVIGASMG-[1fx8, 1ldi, 1ldf, 1lda] PLLIGLLIAVIGASMG-[1fx8, 1ldi, 1ldf, 1lda] IAVIGAS-[1fx8, 1ldi, 1ldf, 1lda] GLXIAVIGA-[1fx8, 1ldi, 1ldf, 1lda] IGXLIXV-[1fx8, 1ldi, 1ldf, 1lda]
Pred XXXXXXXXXXXXXXXXPLTGFAM
accu 0.6956521739130435

1ldi 0.6956521739130435  XXXXXXXXXXXXXXXXPLTGFAM
1lda 0.6956521739130435  XXXXXXXXXXXXXXXXPLTGFAM
1ldf 0.6956521739130435  XXXXXXXXXXXXXXXXPLTGFAM
1fx8 0.6956521739130435  XXXXXXXXXXXXXXXXPLTGFAM


Helix:5
Orig IPYFLVPLFGPIVGAILGAF
 VGXIXG-[1fx8, 3d9s, 1ldi, 1ldf, 1lda] VPLXGXXVG-[1fx8, 1ldi, 1ldf, 1lda] LFGXIXGA-[1fx8, 1ldi, 1ldf, 1lda] LVPLFGPI-[1fx8, 1ldi, 1ldf, 1lda] LFGPIVGXI-[1fx8, 1ldi, 1ldf, 1lda] LVPLFGXIV-[1fx8, 1ldi, 1ldf, 1lda] LVPLFGP-[1fx8, 1ldi, 1ldf, 1lda] FGPIVGAI-[1fx8, 1ldi, 1ldf, 1lda] LVPLFGPIVGXI-[1fx8, 1ldi, 1ldf, 1lda] LVPLFG-[1fx8, 1ldi, 1ldf, 1lda] VPLFGP-[1fx8, 1ldi, 1ldf, 1lda] LVPLFGXIVGA-[1fx8, 1ldi, 1ldf, 1lda] LFGXXVG-[1fx8, 1ldi, 1ldf, 1lda] VPLFGXXV-[1fx8, 1ldi, 1ldf, 1lda] FGXIVG-[1fx8, 1ldi, 1ldf, 1lda] GXIXGXF-[1fx8, 1ldi, 1ldf, 1lda] VPLFGPI-[1fx8, 1ldi, 1ldf, 1lda] PLFGXXV-[1fx8, 1ldi, 1ldf, 1lda] VPLFGXXVGXXXG-[1fx8, 1ldi, 1ldf, 1lda] FGXIVGA-[1fx8, 1ldi, 1ldf, 1lda] PXVGXI-[1fx8, 1ldi, 1ldf, 1lda] GXXVGXI-[1fx8, 1ldi, 1ldf, 1lda] LVPLFGXIVG-[1fx8, 1ldi, 1ldf, 1lda] PLFGPIVGAI-[1fx8, 1ldi, 1ldf, 1lda] PLXGXXVG-[1fx8, 1ldi, 1ldf, 1lda] LFGXIV-[1fx8, 1ldi, 1ldf, 1lda] VPLFGPXVGXI-[1fx8, 1ldi, 1ldf, 1lda] IXGAXL-[3d9s] VPLFGXXVGA-[1fx8, 1ldi, 1ldf, 1lda] LVPLFGXIVGXIXG-[1fx8, 1ldi, 1ldf, 1lda] GXXVGXXXG-[1fx8, 1ldi, 1ldf, 1lda]
Pred IPYFXXXXXXXXXXXXXXXX
accu 0.8

1lda 0.8  IPYFXXXXXXXXXXXXXXXX
1ldf 0.8  IPYFXXXXXXXXXXXXXXXX
1ldi 0.8  IPYFXXXXXXXXXXXXXXXX
1fx8 0.8  IPYFXXXXXXXXXXXXXXXX


G4R076_CORPS/PF00230

Helix:0
Orig YWEFLGTTILLLMGNGVCALVTL
Pred YWEFLGTTILLLMGNGVCALVTL
accu 0.0


Helix:1
Orig NAGWLTIAFGWGLAVFAGASIAN
 GXGXXV-[3c02] GXLXXA-[3d9s] WGLAVF-[3c02] LXXXFG-[3c02]
Pred NAXXXXXXXXXXXXXXAGASIAN
accu 0.6086956521739131

3c02 0.5217391304347826  NAGWXXXXXXXXXXXXAGASIAN
3d9s 0.2608695652173913  NAXXXXXXFGWGLAVFAGASIAN


Helix:2
Orig VPWYFAGQMLGGIFGAFLCWAAF
Pred VPWYFAGQMLGGIFGAFLCWAAF
accu 0.0


Helix:3
Orig NNFWNAVTEFIATFVLLAFIALG
 IXTXXL-[3d9s]
Pred NNFWNAVTEFXXXXXXLAFIALG
accu 0.2608695652173913

3d9s 0.2608695652173913  NNFWNAVTEFXXXXXXLAFIALG


Helix:4
Orig YFAVAFIVVSIGLSLGSPTAYAI
 IXLXXG-[3c02]
Pred YFAVAFIVVSXXXXXXSPTAYAI
accu 0.2608695652173913

3c02 0.2608695652173913  YFAVAFIVVSXXXXXXSPTAYAI


Helix:5
Orig ANWSYAWVPIVAPMLAAVATGLL
Pred ANWSYAWVPIVAPMLAAVATGLL
accu 0.0


E3XW65_ECOLX/PF00230

Helix:0
Orig IAEFLGTGLLIFFGVGCVAALKV
 FLGTGLLI-[1fx8, 1ldi, 1ldf, 1lda] GXGLLIF-[1fx8, 1ldi, 1ldf, 1lda] TGLLXFF-[1fx8, 1ldi, 1ldf, 1lda] IXEFXGT-[1fx8, 1ldi, 1ldf, 1lda] LGTGLXI-[1fx8, 1ldi, 1ldf, 1lda] IAEFLGTGLLIFFGV-[1fx8, 1ldi, 1ldf, 1lda] LLXFFXV-[1fx8, 1ldi, 1ldf, 1lda] LLIFFGVGC-[1fx8, 1ldi, 1ldf, 1lda] IXFGXG-[1fx8, 1ldi, 1ldf, 1lda] AEFLGTGLLI-[1fx8, 1ldi, 1ldf, 1lda] EFXGTXXL-[1fx8, 1ldi, 1ldf, 1lda] GLLIFF-[1fx8, 1ldi, 1ldf, 1lda] FLGTGLLIFFGVGC-[1fx8, 1ldi, 1ldf, 1lda] IXXFXGTXLL-[1fx8, 1ldi, 1ldf, 1lda] LLIFFG-[1fx8, 1ldi, 1ldf, 1lda] IAEFLGTGLLI-[1fx8, 1ldi, 1ldf, 1lda] AEFLGTGLLIFFGVGC-[1fx8, 1ldi, 1ldf, 1lda] IXEFXGXGLLIFFGXG-[1fx8, 1ldi, 1ldf, 1lda] FFGVGC-[1fx8, 1ldi, 1ldf, 1lda] AEFLGTGLLIFFGV-[1fx8, 1ldi, 1ldf, 1lda] TGLLXFFG-[1fx8, 1ldi, 1ldf, 1lda] EFXXTGLLXFF-[1fx8, 1ldi, 1ldf, 1lda] AEFXXT-[1fx8, 1ldi, 1ldf, 1lda] AEFXGTXLL-[1fx8, 1ldi, 1ldf, 1lda] IAEFXGTGLLXFF-[1fx8, 1ldi, 1ldf, 1lda] AXFLXTXL-[1fx8, 1ldi, 1ldf, 1lda] LGTGLLIFFGVGC-[1fx8, 1ldi, 1ldf, 1lda] TGLLIFFGV-[1fx8, 1ldi, 1ldf, 1lda] LGXGLLXFFGXG-[1fx8, 1ldi, 1ldf, 1lda] EFXXTGLLXFFG-[1fx8, 1ldi, 1ldf, 1lda] FXXTXL-[1fx8, 1ldi, 1ldf, 1lda] IXEFXGTGLXIF-[1fx8, 1ldi, 1ldf, 1lda] IAEFXGTG-[1fx8, 1ldi, 1ldf, 1lda] LGXGLXIF-[1fx8, 1ldi, 1ldf, 1lda] FXXTGLLXFFG-[1fx8, 1ldi, 1ldf, 1lda] LGXGLLIFF-[1fx8, 1ldi, 1ldf, 1lda] AEFXXTGLXIF-[1fx8, 1ldi, 1ldf, 1lda] AEFXXTGLLXFFG-[1fx8, 1ldi, 1ldf, 1lda] TXLLIFFXXG-[1fx8, 1ldi, 1ldf, 1lda] AEXXXT-[2b6o, 1ih5, 3m9i, 3d9s, 1fqy, 1h6i, 1sor] IFFGVGC-[1fx8, 1ldi, 1ldf, 1lda] LGXGLLIFFG-[1fx8, 1ldi, 1ldf, 1lda] EFXXTXL-[1fx8, 1ldi, 1ldf, 1lda] FXGTGLL-[1fx8, 1ldi, 1ldf, 1lda] FXXTGLXIF-[1fx8, 1ldi, 1ldf, 1lda] IAEFLGXGL-[1fx8, 1ldi, 1ldf, 1lda] GTGLLIFFGV-[1fx8, 1ldi, 1ldf, 1lda] EFXXTGLXIF-[1fx8, 1ldi, 1ldf, 1lda] GLXIFFGVGC-[1fx8, 1ldi, 1ldf, 1lda] LGTGLLIFFGV-[1fx8, 1ldi, 1ldf, 1lda] IXEFXGTGLLXFFG-[1fx8, 1ldi, 1ldf, 1lda] GTXLLIFFGXG-[1fx8, 1ldi, 1ldf, 1lda] LXFFGXG-[1fx8, 1ldi, 1ldf, 1lda] GLXIFFGV-[1fx8, 1ldi, 1ldf, 1lda] IAEFLGTGLLIFFGVGC-[1fx8, 1ldi, 1ldf, 1lda] EFLGTGLLI-[1fx8, 1ldi, 1ldf, 1lda] EFXXXGLLIFFGXG-[1fx8, 1ldi, 1ldf, 1lda] GXGLXXFFG-[1fx8, 1ldi, 1ldf, 1lda] LXFFXV-[1fx8, 1ldi, 1ldf, 1lda] LIFFGVGC-[1fx8, 1ldi, 1ldf, 1lda] TGLLIFFGVGC-[1fx8, 1ldi, 1ldf, 1lda] GTGLXI-[1fx8, 1ldi, 1ldf, 1lda] AEFXXTGLLXFF-[1fx8, 1ldi, 1ldf, 1lda] LGXGLL-[1fx8, 1ldi, 1ldf, 1lda] GLXXFFGVG-[1fx8, 1ldi, 1ldf, 1lda] FXXXGLLIFFXXG-[1fx8, 1ldi, 1ldf, 1lda] GXGLLXFF-[1fx8, 1ldi, 1ldf, 1lda] AEFXXTGLLIFFGXG-[1fx8, 1ldi, 1ldf, 1lda] TGLLIF-[1fx8, 1ldi, 1ldf, 1lda] EFLGTG-[1fx8, 1ldi, 1ldf, 1lda] GTGLLIFFGVGC-[1fx8, 1ldi, 1ldf, 1lda] LXIXFXXG-[1fx8, 1ldi, 1ldf, 1lda] IXEFXG-[1fx8, 1ldi, 1ldf, 1lda] EFLGTGLLIFFGV-[1fx8, 1ldi, 1ldf, 1lda] FXXTGLLXFF-[1fx8, 1ldi, 1ldf, 1lda] FLGTGLLIFXGV-[1fx8, 1ldi, 1ldf, 1lda] EFLGTGLLIFFGVGC-[1fx8, 1ldi, 1ldf, 1lda] AEFLGXG-[1fx8, 1ldi, 1ldf, 1lda] GLLIFFG-[1fx8, 1ldi, 1ldf, 1lda]
Pred XXXXXXXXXXXXXXXXXVAALKV
accu 0.7391304347826086

1lda 0.7391304347826086  XXXXXXXXXXXXXXXXXVAALKV
1ldf 0.7391304347826086  XXXXXXXXXXXXXXXXXVAALKV
1ldi 0.7391304347826086  XXXXXXXXXXXXXXXXXVAALKV
1fx8 0.7391304347826086  XXXXXXXXXXXXXXXXXVAALKV
2b6o 0.2608695652173913  IXXXXXXGLLIFFGVGCVAALKV


Helix:1
Orig ISVIWGLGVAMAIYLTAGVSGAH
 VXXGLXV-[1fx8, 1ldi, 1ldf, 1lda] IXVIXG-[1fx8, 1ldi, 1ldf, 1lda] IXGLGVAMAIXXT-[1fx8, 1ldi, 1ldf, 1lda] LGVAMAIY-[1fx8, 1ldi, 1ldf, 1lda] LXXGXS-[3gd8, 1ih5, 1fqy, 1h6i] SVIXGLGVAMAI-[1fx8, 1ldi, 1ldf, 1lda] LGVAMAIYLTA-[1fx8, 1ldi, 1ldf, 1lda] ISVIXGLGVAMAIYXTA-[1fx8, 1ldi, 1ldf, 1lda] GVAXAIYLTA-[1fx8, 1ldi, 1ldf, 1lda] GVAXAIYL-[1fx8, 1ldi, 1ldf, 1lda] SVIXGLGVAM-[1fx8, 1ldi, 1ldf, 1lda] WGLXVAXAIYLTA-[1fx8, 1ldi, 1lda] AMAIXL-[1fx8, 1ldi, 1ldf, 1lda] IXVIXGLGVA-[1fx8, 1ldi, 1ldf, 1lda] LGVAMAIXLT-[1fx8, 1ldi, 1ldf, 1lda] VAMAIY-[1fx8, 1ldi, 1ldf, 1lda] SVIXGLGVAMAIY-[1fx8, 1ldi, 1ldf, 1lda] IXGLGVAXAIYLTA-[1fx8, 1ldi, 1ldf, 1lda] VIXGLXVA-[1fx8, 1ldi, 1ldf, 1lda] AMAIXLT-[1fx8, 1ldi, 1ldf, 1lda] IXXLGVAMAIYL-[1fx8, 1ldi, 1ldf, 1lda] VXXGXG-[1fx8, 4nef, 2c32, 1ldf, 3j41, 1lda, 2b6o, 2b6p, 3m9i, 1ldi, 1ymg, 4oj2, 1sor] VIXGLGVAXAI-[1fx8, 1ldi, 1ldf, 1lda] VIXXLGVAMAIYL-[1fx8, 1ldi, 1ldf, 1lda] GVAMAIY-[1fx8, 1ldi, 1ldf, 1lda] GVAXAIYLT-[1fx8, 1ldi, 1ldf, 1lda] IXVIXGLGVAMAIY-[1fx8, 1ldi, 1ldf, 1lda] IXVIXGLGVAMAIYL-[1fx8, 1ldi, 1ldf, 1lda] MAIYLTA-[1fx8, 1ldi, 1ldf, 1lda] SVIXGLGVAMAIYLTA-[1fx8, 1ldi, 1ldf, 1lda] LXXAXA-[1fx8, 1ldi, 1ldf, 1lda] IXGLXXA-[1fx8, 1ldi, 1ldf, 1lda] AXAIYLXA-[1fx8, 1ldi, 1ldf, 1lda] GLXVAMAIY-[1fx8, 1ldi, 1ldf, 1lda] SVIXGL-[1fx8, 1ldi, 1ldf, 1lda] WGLGVA-[1fx8, 1ldi, 1lda] LXVAXAI-[1fx8, 1ldi, 1ldf, 1lda] GLGVAM-[1fx8, 1ldi, 1ldf, 1lda] GXGVAMAIXXT-[1fx8, 1ldi, 1ldf, 1lda] SVIXGLGVAMAIYL-[1fx8, 1ldi, 1ldf, 1lda] IXGLGVAMAIY-[1fx8, 1ldi, 1ldf, 1lda] GVAMAI-[1fx8, 1ldi, 1ldf, 1lda] ISVXXXXG-[1fx8, 1ldi, 1ldf, 1lda] SVIXGLXVAMA-[1fx8, 1ldi, 1ldf, 1lda] WGLGVAMAIYLT-[1fx8, 1ldi, 1lda] VIXGLXVAXAIYLXA-[1fx8, 1ldi, 1ldf, 1lda] GLGVAXA-[1fx8, 1ldi, 1ldf, 1lda] ISVIXGLGVAM-[1fx8, 1ldi, 1ldf, 1lda] ISVXXXL-[1fx8, 1ldi, 1ldf, 1lda] VIXGLGVAMAIYLT-[1fx8, 1ldi, 1ldf, 1lda] IXXLGXAMA-[1fx8, 1ldi, 1ldf, 1lda] IXGLGVAMAI-[1fx8, 1ldi, 1ldf, 1lda] VAXAIYLTA-[1fx8, 1ldi, 1ldf, 1lda] GXXVAXAI-[1fx8, 1ldi, 1ldf, 1lda] ISVIXGXGV-[1fx8, 1ldi, 1ldf, 1lda] GLXVAMAIYXXA-[1fx8, 1ldi, 1ldf, 1lda] VIXGLGVAM-[1fx8, 1ldi, 1ldf, 1lda] IXVIXGLXVAXA-[1fx8, 1ldi, 1ldf, 1lda] MAIYLT-[1fx8, 1ldi, 1ldf, 1lda] SVIXGLGVAMAIYLT-[1fx8, 1ldi, 1ldf, 1lda] IXGLXV-[1fx8, 1ldi, 1ldf, 1lda] IXVIXGLGVAMAIYLT-[1fx8, 1ldi, 1ldf, 1lda] WGLXVAMAI-[1fx8, 1ldi, 1lda] ISVIXGLGVAXAI-[1fx8, 1ldi, 1ldf, 1lda] SVIXGLXVA-[1fx8, 1ldi, 1ldf, 1lda] WGLGVAM-[1fx8, 1ldi, 1lda] VIXGLXVAXA-[1fx8, 1ldi, 1ldf, 1lda] SVIXGXXV-[1fx8, 1ldi, 1ldf, 1lda] LXVAMAIYL-[1fx8, 1ldi, 1ldf, 1lda] WGLGVAMAIY-[1fx8, 1ldi, 1lda] WGLGVAMAIYL-[1fx8, 1ldi, 1lda] WGLGVAMA-[1fx8, 1ldi, 1lda] VIXGLGVAXAIY-[1fx8, 1ldi, 1ldf, 1lda] AIYLTA-[1fx8, 1ldi, 1ldf, 1lda] VAXAIYL-[1fx8, 1ldi, 1ldf, 1lda] SVIXGXG-[1fx8, 1ldi, 1ldf, 1lda] VAXAIYLT-[1fx8, 1ldi, 1ldf, 1lda] IXGLGVAM-[1fx8, 1ldi, 1ldf, 1lda] GLXVAMAIYL-[1fx8, 1ldi, 1ldf, 1lda]
Pred XXXXXXXXXXXXXXXXXXXXGAH
accu 0.8695652173913043

1ldi 0.7391304347826086  XXXXXXXXXXXXXXXXXGVSGAH
1lda 0.7391304347826086  XXXXXXXXXXXXXXXXXGVSGAH
1ldf 0.7391304347826086  XXXXXXXXXXXXXXXXXGVSGAH
1fx8 0.7391304347826086  XXXXXXXXXXXXXXXXXGVSGAH


Helix:2
Orig IPFIVSQVAGAFCAAALVYGLYY
 IPFIVSQV-[1fx8, 1ldi, 1ldf, 1lda] SQVAGAFCAAALV-[1fx8, 1ldi, 1ldf, 1lda] IPFIVSQVAXAFCAAA-[1fx8, 1ldi, 1ldf, 1lda] CAAALV-[1fx8, 1ldi, 1ldf, 1lda] CAAALVYG-[1lda] GAFCAAALVYG-[1lda] GAXCAAALV-[1fx8, 1ldi, 1ldf, 1lda] GAFCAAA-[1fx8, 1ldi, 1ldf, 1lda] AFCAAXLVXG-[1lda] PFIVSQVAXAFCAAA-[1fx8, 1ldi, 1ldf, 1lda] SQVAGA-[1fx8, 1ldi, 1ldf, 1lda] PXIVSQVAG-[1fx8, 1ldi, 1ldf, 1lda] SQVAGAFCAAALVY-[1lda] IPFIVSQVAGAFC-[1fx8, 1ldi, 1ldf, 1lda] VSQVAXAFCAAALVYG-[1lda] FIVSQVAGAFCAAALVY-[1lda] SQVAGAFCAA-[1fx8, 1ldi, 1ldf, 1lda] PFIVSQVAGAFCAA-[1fx8, 1ldi, 1ldf, 1lda] VSQVAG-[1fx8, 1ldi, 1ldf, 1lda] VSQVAGAF-[1fx8, 1ldi, 1ldf, 1lda] IVXQVAG-[1fx8, 1ldi, 1ldf, 1lda] VAGAFC-[1fx8, 1ldi, 1ldf, 1lda] FCAAALV-[1fx8, 1ldi, 1ldf, 1lda] AGAFCAXALVY-[1lda] FIVSQVAXAFCAAA-[1fx8, 1ldi, 1ldf, 1lda] FCAAALVY-[1lda] CAAALVYGL-[1lda] SQVAGAF-[1fx8, 1ldi, 1ldf, 1lda] VSQVAGAFC-[1fx8, 1ldi, 1ldf, 1lda] SQVAGAFCAAAL-[1fx8, 1ldi, 1ldf, 1lda] IVSQVAGAFCAAALVY-[1lda] IVSQVA-[1fx8, 1ldi, 1ldf, 1lda] AXXLXYGL-[1lda] FIVSQV-[1fx8, 1ldi, 1ldf, 1lda] PFIVSQVXGAFCA-[1fx8, 1ldi, 1ldf, 1lda] AFCAAA-[1fx8, 1ldi, 1ldf, 1lda] QVAGAXC-[1fx8, 1ldi, 1ldf, 1lda] IVSQVAXAFCAA-[1fx8, 1ldi, 1ldf, 1lda] PXIVSQVAGAFCAAAL-[1fx8, 1ldi, 1ldf, 1lda] GAFCAAALXY-[1lda] AXALVYG-[1lda] AXLVXG-[1lda] IVSQVAGAF-[1fx8, 1ldi, 1ldf, 1lda] IVXQVAGAFCAAXL-[1fx8, 1ldi, 1ldf, 1lda] AFCAAALVY-[1lda] VXXAFCA-[1fx8, 1ldi, 1ldf, 1lda] IVSQVAGAFCAAALV-[1fx8, 1ldi, 1ldf, 1lda] QVXXAFCAAA-[1fx8, 1ldi, 1ldf, 1lda] SQVAGAFCAAALVYGL-[1lda] FIVSQVAXA-[1fx8, 1ldi, 1ldf, 1lda] PFIVSQVA-[1fx8, 1ldi, 1ldf, 1lda] AXAFCAXXL-[1fx8, 1ldi, 1ldf, 1lda] VXXAFCAAXL-[1fx8, 1ldi, 1ldf, 1lda] IXFIVSQVAXA-[1fx8, 1ldi, 1ldf, 1lda] SQVAGAFC-[1fx8, 1ldi, 1ldf, 1lda] IVSQVAGAFC-[1fx8, 1ldi, 1ldf, 1lda] VSQVAGAFCAAXLVYGL-[1lda] AGAFCAAXLVXG-[1lda] IVSQVAXAFXAAA-[1fx8, 1ldi, 1ldf, 1lda] FIVSQVAGAFCAAALV-[1fx8, 1ldi, 1ldf, 1lda] FIVSQVAG-[1fx8, 1ldi, 1ldf, 1lda] VSQVAGAFCAAALV-[1fx8, 1ldi, 1ldf, 1lda] IVSQVAGAFCAAALVYG-[1lda] IPFIVS-[1fx8, 1ldi, 1ldf, 1lda] VSQVAXAFCAAA-[1fx8, 1ldi, 1ldf, 1lda] VSQVAGAFCAAALXY-[1lda] FCAAALVXG-[1lda] IPFIVSQVAGAF-[1fx8, 1ldi, 1ldf, 1lda] AFCAAALVYGL-[1lda] QVXGAFCAAALXY-[1lda] PFIVSQVAGAFC-[1fx8, 1ldi, 1ldf, 1lda] VAXAFCAA-[1fx8, 1ldi, 1ldf, 1lda] IPFIVSQVAXAFCA-[1fx8, 1ldi, 1ldf, 1lda] CAAALVY-[1lda] PXIVXQ-[1fx8, 1ldi, 1ldf, 1lda] FCAAALVYGL-[1lda] FIVSQVA-[1fx8, 1ldi, 1ldf, 1lda] SQVAGAFCA-[1fx8, 1ldi, 1ldf, 1lda] QVAGAFCAAALVYG-[1lda] IPFIVSQVAXAFCAA-[1fx8, 1ldi, 1ldf, 1lda] AGAFCA-[1fx8, 1ldi, 1ldf, 1lda] IPFIVXQVA-[1fx8, 1ldi, 1ldf, 1lda] AFCAXXL-[1fx8, 1ldi, 1ldf, 1lda] VAGAFCAAALXY-[1lda] FIVSQVAGAFCA-[1fx8, 1ldi, 1ldf, 1lda] IPFIVSQVAGAFCAAAL-[1fx8, 1ldi, 1ldf, 1lda] AXXAXA-[1ih5, 1fqy, 1h6i] SQVAGAFCAAALVYG-[1lda] AAXXXG-[3gd8, 3d9s] PFIVSQV-[1fx8, 1ldi, 1ldf, 1lda] QVAGAFCAAALV-[1fx8, 1ldi, 1ldf, 1lda] GAFCAA-[1fx8, 1ldi, 1ldf, 1lda] IVSQVAXAFCA-[1fx8, 1ldi, 1ldf, 1lda] AXAFCAAXLV-[1fx8, 1ldi, 1ldf, 1lda] AGAXCAAA-[1fx8, 1ldi, 1ldf, 1lda] AAXLXY-[1lda] AGAFCAXXLVYGL-[1lda] VAXAFCAAA-[1fx8, 1ldi, 1ldf, 1lda] FIVSQVAGAF-[1fx8, 1ldi, 1ldf, 1lda] VSQVXXA-[1fx8, 1ldi, 1ldf, 1lda] QVXGAFCAAXL-[1fx8, 1ldi, 1ldf, 1lda] SQVAXAFCAAA-[1fx8, 1ldi, 1ldf, 1lda] FCAAAL-[1fx8, 1ldi, 1ldf, 1lda] FIVSQVAGAFCAAXL-[1fx8, 1ldi, 1ldf, 1lda] GAFCAXXLVYGL-[1lda] FIVSQVAGAFCAA-[1fx8, 1ldi, 1ldf, 1lda] VSQVAGAFCAXXL-[1fx8, 1ldi, 1ldf, 1lda] ALVYGL-[1lda] GAXCAXXL-[1fx8, 1ldi, 1ldf, 1lda] AXAFCAA-[1fx8, 1ldi, 1ldf, 1lda] FIVSQVAGAFC-[1fx8, 1ldi, 1ldf, 1lda] QVXXAFCAA-[1fx8, 1ldi, 1ldf, 1lda] VAGAFCAAALVYG-[1lda] PFIVSQVAGAFCAAALV-[1fx8, 1ldi, 1ldf, 1lda] QVXGAFCA-[1fx8, 1ldi, 1ldf, 1lda] PXIVSQVAXA-[1fx8, 1ldi, 1ldf, 1lda] VSQVAXAFCAA-[1fx8, 1ldi, 1ldf, 1lda] VXXAFCAAXLVYGL-[1lda] AFCAAXLV-[1fx8, 1ldi, 1ldf, 1lda] QVAGAFCAAALVYGL-[1lda] IPFIVSQ-[1fx8, 1ldi, 1ldf, 1lda] PFIVSQVAGAF-[1fx8, 1ldi, 1ldf, 1lda] IVXQVAXA-[1fx8, 1ldi, 1ldf, 1lda] VSQVXXAFCA-[1fx8, 1ldi, 1ldf, 1lda] VAGAFCAAALV-[1fx8, 1ldi, 1ldf, 1lda] AXAXXA-[2b6o, 2b6p, 4nef, 3m9i, 2c32, 1ymg, 4oj2, 3j41, 1sor] IPFIVSQVAG-[1fx8, 1ldi, 1ldf, 1lda]
Pred XXXXXXXXXXXXXXXXXXXXXYY
accu 0.9130434782608695

1lda 0.9130434782608695  XXXXXXXXXXXXXXXXXXXXXYY
1ldf 0.782608695652174  XXXXXXXXXXXXXXXXXXYGLYY
1fx8 0.782608695652174  XXXXXXXXXXXXXXXXXXYGLYY


Helix:3
Orig INFVQAFAVEMVITAILMGLILA
 VITAILM-[1fx8, 1ldi, 1ldf, 1lda] VEMVITXI-[1fx8, 1ldi, 1ldf, 1lda] ITAILM-[1fx8, 1ldi, 1ldf, 1lda] FAVEMVIT-[1fx8, 1ldi, 1lda] FAVXMV-[1fx8, 1ldi, 1lda] MVITAILMGL-[1fx8, 1ldi, 1ldf, 1lda] FAVEMVITAI-[1fx8, 1ldi, 1lda] AILXGLI-[1fx8, 1ldi, 1ldf, 1lda] MVITAILMGLIL-[1fx8, 1ldi, 1ldf, 1lda] EMVITAI-[1fx8, 1ldi, 1ldf, 1lda] EMVITAILMGLIL-[1fx8, 1ldi, 1ldf, 1lda] MVITAILXG-[1fx8, 1ldi, 1ldf, 1lda] MVITAILMGLI-[1fx8, 1ldi, 1ldf, 1lda] ITAILMGLILA-[1fx8, 1ldi, 1ldf, 1lda] AVEMVITAIXMGLI-[1fx8, 1ldi, 1ldf, 1lda] VEMVITAILMGLXLA-[1fx8, 1ldi, 1ldf, 1lda] MVITAILMGLILA-[1fx8, 1ldi, 1ldf, 1lda] VEXXXT-[3d9s] VEMVIXAIL-[1fx8, 1ldi, 1ldf, 1lda] VEXVXXA-[2o9d, 2o9e, 2o9f, 2o9g, 1rc2, 3nka, 3nkc, 3nk5] VEXVITXILMGLI-[1fx8, 1ldi, 1ldf, 1lda] AVEMVITAILMGLIL-[1fx8, 1ldi, 1ldf, 1lda] AVXMVITAILM-[1fx8, 1ldi, 1ldf, 1lda] VXXXIL-[1fx8, 1ldi, 1ldf, 1lda] FAVEMVITAILMGL-[1fx8, 1ldi, 1lda] EMVITA-[1fx8, 1ldi, 1ldf, 1lda] LXGLXLA-[1fx8, 1ldi, 1ldf, 1lda] ITXILXGLIL-[1fx8, 1ldi, 1ldf, 1lda] TAILMXL-[1fx8, 1ldi, 1ldf, 1lda] ILMGLILA-[1fx8, 1ldi, 1ldf, 1lda] VXXVIXA-[1fx8, 1ldi, 1ldf, 1lda] FAVEMVITAILMGLILA-[1fx8, 1ldi, 1lda] TAILXG-[1fx8, 1ldi, 1ldf, 1lda] EMVITAILMGLILA-[1fx8, 1ldi, 1ldf, 1lda] AVEMVITAI-[1fx8, 1ldi, 1ldf, 1lda] MVITAIL-[1fx8, 1ldi, 1ldf, 1lda] FAVEMVITAILMG-[1fx8, 1ldi, 1lda] MGLILA-[1fx8, 1ldi, 1ldf, 1lda] EMVITAILMG-[1fx8, 1ldi, 1ldf, 1lda] FAVEMVITAILM-[1fx8, 1ldi, 1lda] LXGXIL-[1fx8, 1ldi, 1ldf, 1lda] ITAILXGL-[1fx8, 1ldi, 1ldf, 1lda] VITAILMGLILA-[1fx8, 1ldi, 1ldf, 1lda] AIXXGLXLA-[1fx8, 1ldi, 1ldf, 1lda] AVEMVITAILMG-[1fx8, 1ldi, 1ldf, 1lda] EMVITAILMGLI-[1fx8, 1ldi, 1ldf, 1lda] TXILMGLI-[1fx8, 1ldi, 1ldf, 1lda] VEMVITAILMG-[1fx8, 1ldi, 1ldf, 1lda] VEMVIXAILMGLIL-[1fx8, 1ldi, 1ldf, 1lda] FAVEMVITAILMGLI-[1fx8, 1ldi, 1lda] EMVITAILM-[1fx8, 1ldi, 1ldf, 1lda] AVEMVI-[1fx8, 1ldi, 1ldf, 1lda] VXTAILXG-[1fx8, 1ldi, 1ldf, 1lda] FAVEMVITAILMGLIL-[1fx8, 1ldi, 1lda] FAVXMVITA-[1fx8, 1ldi, 1lda] AILMGL-[1fx8, 1ldi, 1ldf, 1lda] ILMGLI-[1fx8, 1ldi, 1ldf, 1lda] AVXMVITA-[1fx8, 1ldi, 1ldf, 1lda] AVEMVXTAILXGL-[1fx8, 1ldi, 1ldf, 1lda] EMVITXIL-[1fx8, 1ldi, 1ldf, 1lda] MVITAILM-[1fx8, 1ldi, 1ldf, 1lda] TXILMGLIL-[1fx8, 1ldi, 1ldf, 1lda] AVEMVITAIL-[1fx8, 1ldi, 1ldf, 1lda] AVEMVITAILMGLILA-[1fx8, 1ldi, 1ldf, 1lda] AVEMVIT-[1fx8, 1ldi, 1ldf, 1lda] TAILMGLILA-[1fx8, 1ldi, 1ldf, 1lda] VITAILMGLIL-[1fx8, 1ldi, 1ldf, 1lda] AIXMGLXL-[1fx8, 1ldi, 1ldf, 1lda] VEMVITAILMGL-[1fx8, 1ldi, 1ldf, 1lda] VEMVITAILM-[1fx8, 1ldi, 1ldf, 1lda] FAVEMVI-[1fx8, 1ldi, 1lda] ITAILMGLI-[1fx8, 1ldi, 1ldf, 1lda] VEMVIT-[1fx8, 1ldi, 1ldf, 1lda] FAVEMVITXIL-[1fx8, 1ldi, 1lda] VITAILMGLI-[1fx8, 1ldi, 1ldf, 1lda] VIXAILMGL-[1fx8, 1ldi, 1ldf, 1lda] EMVITAILMXL-[1fx8, 1ldi, 1ldf, 1lda] ITAILXG-[1fx8, 1ldi, 1ldf, 1lda] ILXGLXL-[1fx8, 1ldi, 1ldf, 1lda] MVITAI-[1fx8, 1ldi, 1ldf, 1lda]
Pred INFVQAXXXXXXXXXXXXXXXXX
accu 0.7391304347826086

1ldi 0.7391304347826086  INFVQAXXXXXXXXXXXXXXXXX
1lda 0.7391304347826086  INFVQAXXXXXXXXXXXXXXXXX
1fx8 0.7391304347826086  INFVQAXXXXXXXXXXXXXXXXX


Helix:4
Orig LAPLLIGLLIAVIGASMGPLTGF
 VIGASM-[1fx8, 1ldi, 1ldf, 1lda] LXIXLXIAVIG-[1fx8, 1ldi, 1ldf, 1lda] LXIGLXXA-[1fx8, 1ldi, 1ldf, 1lda] AXLLIGLLIAVI-[1fx8, 1ldi, 1ldf, 1lda] IXVIXASMG-[1fx8, 1ldi, 1ldf, 1lda] LLIGLLIAVIGA-[1fx8, 1ldi, 1ldf, 1lda] PLLIGXLIAVI-[1fx8, 1ldi, 1ldf, 1lda] APLLIGLLIAVIGASM-[1fx8, 1ldi, 1ldf, 1lda] LXIXLXI-[1fx8, 1ldi, 1ldf, 1lda] LIXLXIAVXGA-[1fx8, 1ldi, 1ldf, 1lda] APXXXGL-[2o9d, 2o9e, 2o9f, 2o9g, 1rc2, 3nka, 3nkc, 3nk5] PLLIGLLI-[1fx8, 1ldi, 1ldf, 1lda] PXXIGL-[1fx8, 1ih5, 1ldi, 1ldf, 1fqy, 1h6i, 1lda] GLLIAVIGASM-[1fx8, 1ldi, 1ldf, 1lda] AXLLIGLLIAVIGAS-[1fx8, 1ldi, 1ldf, 1lda] GLXIAVIGAS-[1fx8, 1ldi, 1ldf, 1lda] LLIGLLIAVIGASM-[1fx8, 1ldi, 1ldf, 1lda] LXGLXXA-[1fx8, 1ldi, 1ldf, 1lda] LIGLLIXV-[1fx8, 1ldi, 1ldf, 1lda] IAVIGA-[1fx8, 1ldi, 1ldf, 1lda] IXXLIA-[1fx8, 1ldi, 1ldf, 1lda] LIAVIGASM-[1fx8, 1ldi, 1ldf, 1lda] GLLIAV-[1fx8, 1ldi, 1ldf, 1lda] GXXIAVI-[1fx8, 1ldi, 1ldf, 1lda] LLIGLLXAVIGAS-[1fx8, 1ldi, 1ldf, 1lda] APLXIG-[1fx8, 1ldi, 1ldf, 1lda] PLLIGLLIAV-[1fx8, 1ldi, 1ldf, 1lda] LIXLLI-[1fx8, 1ldi, 1ldf, 1lda] VIGASMG-[1fx8, 1ldi, 1ldf, 1lda] APLLIGLLXAV-[1fx8, 1ldi, 1ldf, 1lda] GLXIAVIG-[1fx8, 1ldi, 1ldf, 1lda] APLLIGLLI-[1fx8, 1ldi, 1ldf, 1lda] LIAVIGASMG-[1fx8, 1ldi, 1ldf, 1lda] LIGLLIAVIGASMG-[1fx8, 1ldi, 1ldf, 1lda] AVIGASM-[1fx8, 1ldi, 1ldf, 1lda] LXIXLXXAVI-[1fx8, 1ldi, 1ldf, 1lda] AXLXIGLLIA-[1fx8, 1ldi, 1ldf, 1lda] IGLLIAVIGASMG-[1fx8, 1ldi, 1ldf, 1lda] LIGLXXAVI-[1fx8, 1ldi, 1ldf, 1lda] LIGLLIAVIG-[1fx8, 1ldi, 1ldf, 1lda] PLLIGLLIAVIGAS-[1fx8, 1ldi, 1ldf, 1lda] AVIGASMG-[1fx8, 1ldi, 1ldf, 1lda] LLIAVI-[1fx8, 1ldi, 1ldf, 1lda] AXLLIGLLIAVIG-[1fx8, 1ldi, 1ldf, 1lda] APLLIGLLIAVXGASMG-[1fx8, 1ldi, 1ldf, 1lda] LLXXVXG-[1fx8, 1ldi, 1ldf, 1lda] PLLIGLLIAVIGA-[1fx8, 1ldi, 1ldf, 1lda] LXAXXG-[1fx8, 4nef, 2c32, 1ldf, 3j41, 1lda, 2b6o, 2b6p, 3m9i, 1ldi, 1ymg, 4oj2, 1sor] IGXLIAVI-[1fx8, 1ldi, 1ldf, 1lda] IGLLIAVIGASM-[1fx8, 1ldi, 1ldf, 1lda] LXIAVIGASMG-[1fx8, 1ldi, 1ldf, 1lda] IGXLIAVIGAS-[1fx8, 1ldi, 1ldf, 1lda] AVXGAS-[1fx8, 1ldi, 1ldf, 1lda] AXLXIGLL-[1fx8, 1ldi, 1ldf, 1lda] LIAVIXAS-[1fx8, 1ldi, 1ldf, 1lda] IGLXIXVIGA-[1fx8, 1ldi, 1ldf, 1lda] LIXLLIAVIGASM-[1fx8, 1ldi, 1ldf, 1lda] APLLIGLLIAVIGA-[1fx8, 1ldi, 1ldf, 1lda] PLXIGLL-[1fx8, 1ldi, 1ldf, 1lda] LXIGLLIAVIGASMG-[1fx8, 1ldi, 1ldf, 1lda] PLXIGLLIA-[1fx8, 1ldi, 1ldf, 1lda] AXLXIXL-[1fx8, 1ldi, 1ldf, 1lda] LIGLLXAVIXAS-[1fx8, 1ldi, 1ldf, 1lda] IAVIGASM-[1fx8, 1ldi, 1ldf, 1lda] LXIXLLXAV-[1fx8, 1ldi, 1ldf, 1lda] LXIAVIGASM-[1fx8, 1ldi, 1ldf, 1lda] IGASMG-[1fx8, 1ldi, 1ldf, 1lda] PLLIGLLIAVIG-[1fx8, 1ldi, 1ldf, 1lda] LXXAVIGAS-[1fx8, 1ldi, 1ldf, 1lda] LXXAVXGA-[1fx8, 1ldi, 1ldf, 1lda] PLLIGLLIAVIGASM-[1fx8, 1ldi, 1ldf, 1lda] GLXIAVIGASMG-[1fx8, 1ldi, 1ldf, 1lda] PLLIGLLIAVIGASMG-[1fx8, 1ldi, 1ldf, 1lda] IAVIGAS-[1fx8, 1ldi, 1ldf, 1lda] GLXIAVIGA-[1fx8, 1ldi, 1ldf, 1lda] IGXLIXV-[1fx8, 1ldi, 1ldf, 1lda]
Pred LXXXXXXXXXXXXXXXXXPLTGF
accu 0.7391304347826086

1ldi 0.7391304347826086  LXXXXXXXXXXXXXXXXXPLTGF
1lda 0.7391304347826086  LXXXXXXXXXXXXXXXXXPLTGF
1ldf 0.7391304347826086  LXXXXXXXXXXXXXXXXXPLTGF
1fx8 0.7391304347826086  LXXXXXXXXXXXXXXXXXPLTGF


Helix:5
Orig IPYFLVPLFGPIVGAIVGAF
 VPLFGPIVGAIVGAF-[1fx8, 1ldi, 1ldf, 1lda] GXIVGXIVGA-[1fx8, 1ldi, 1ldf, 1lda] LXPLFGXIVGXIV-[1fx8, 1ldi, 1ldf, 1lda] VGXIXG-[1fx8, 3d9s, 1ldi, 1ldf, 1lda] VPLXGXXVG-[1fx8, 1ldi, 1ldf, 1lda] VPLFGXIVGXIVGA-[1fx8, 1ldi, 1ldf, 1lda] LVPLFGPI-[1fx8, 1ldi, 1ldf, 1lda] LFGXIVGXIVG-[1fx8, 1ldi, 1ldf, 1lda] PLFGXIVGXIV-[1fx8, 1ldi, 1ldf, 1lda] GXIVGXXV-[1fx8, 1ldi, 1ldf, 1lda] LFGXIVGXXV-[1fx8, 1ldi, 1ldf, 1lda] FGPIVGAI-[1fx8, 1ldi, 1ldf, 1lda] LVPLFGPIVGXI-[1fx8, 1ldi, 1ldf, 1lda] IVGXIVGA-[1fx8, 1ldi, 1ldf, 1lda] VPLFGXXV-[1fx8, 1ldi, 1ldf, 1lda] FGXIVGXXVG-[1fx8, 1ldi, 1ldf, 1lda] PIVGAIVGAF-[1fx8, 1ldi, 1ldf, 1lda] FGXIVG-[1fx8, 1ldi, 1ldf, 1lda] GXIXGXF-[1fx8, 1ldi, 1ldf, 1lda] AIVGAF-[1fx8, 1ldi, 1ldf, 1lda] PLFGXIVGXIVGA-[1fx8, 1ldi, 1ldf, 1lda] LVPLFGXIVG-[1fx8, 1ldi, 1ldf, 1lda] LFGPIVGAIVXAF-[1fx8, 1ldi, 1ldf, 1lda] VPLFGPXVGXI-[1fx8, 1ldi, 1ldf, 1lda] LFGXIXGXIVGA-[1fx8, 1ldi, 1ldf, 1lda] GXXVGXXXG-[1fx8, 1ldi, 1ldf, 1lda] GXIVGXIVGXF-[1fx8, 1ldi, 1ldf, 1lda] FGXIVGXIVGA-[1fx8, 1ldi, 1ldf, 1lda] LFGXIXGA-[1fx8, 1ldi, 1ldf, 1lda] LFGPIVGXI-[1fx8, 1ldi, 1ldf, 1lda] LVPLFGXIV-[1fx8, 1ldi, 1ldf, 1lda] LVPLFGP-[1fx8, 1ldi, 1ldf, 1lda] LVPLFG-[1fx8, 1ldi, 1ldf, 1lda] VPLFGP-[1fx8, 1ldi, 1ldf, 1lda] PLFGXIVGXIVG-[1fx8, 1ldi, 1ldf, 1lda] LVPLFGXIVGA-[1fx8, 1ldi, 1ldf, 1lda] LFGXXVG-[1fx8, 1ldi, 1ldf, 1lda] PLFGPIVGAIVGAF-[1fx8, 1ldi, 1ldf, 1lda] IVGAIVGAF-[1fx8, 1ldi, 1ldf, 1lda] LVPLFGXIVGXIVGA-[1fx8, 1ldi, 1ldf, 1lda] IVGXIV-[1fx8, 1ldi, 1ldf, 1lda] IVGXIVG-[1fx8, 1ldi, 1ldf, 1lda] VPLFGPI-[1fx8, 1ldi, 1ldf, 1lda] PLFGXXV-[1fx8, 1ldi, 1ldf, 1lda] VPLFGXXVGXXXG-[1fx8, 1ldi, 1ldf, 1lda] LVPLFGPIVGAIVGAF-[1fx8, 1ldi, 1ldf, 1lda] FGXIVGA-[1fx8, 1ldi, 1ldf, 1lda] PXVGXI-[1fx8, 1ldi, 1ldf, 1lda] GXXVGXI-[1fx8, 1ldi, 1ldf, 1lda] FGXIVGXXV-[1fx8, 1ldi, 1ldf, 1lda] PLFGPIVGAI-[1fx8, 1ldi, 1ldf, 1lda] PLXGXXVG-[1fx8, 1ldi, 1ldf, 1lda] VGAIVGXF-[1fx8, 1ldi, 1ldf, 1lda] VPLFGXIVGXXV-[1fx8, 1ldi, 1ldf, 1lda] LFGXIV-[1fx8, 1ldi, 1ldf, 1lda] VPLFGXXVGA-[1fx8, 1ldi, 1ldf, 1lda] LVPLFGXIVGXIXG-[1fx8, 1ldi, 1ldf, 1lda] FGPIVGAIVGXF-[1fx8, 1ldi, 1ldf, 1lda]
Pred IPYFXXXXXXXXXXXXXXXX
accu 0.8

1lda 0.8  IPYFXXXXXXXXXXXXXXXX
1ldf 0.8  IPYFXXXXXXXXXXXXXXXX
1ldi 0.8  IPYFXXXXXXXXXXXXXXXX
1fx8 0.8  IPYFXXXXXXXXXXXXXXXX


C4L4S1_EXISA/PF01036

Helix:0
Orig FWVGFVGMAAATLYFLVE
Pred FWVGFVGMAAATLYFLVE
accu 0.0


Helix:1
Orig EYRSVATVAALVTFVAAIHYYFM
Pred EYRSVATVAALVTFVAAIHYYFM
accu 0.0


Helix:2
Orig IRYIDWLVTTPLLLIKFPLLLSL
Pred IRYIDWLVTTPLLLIKFPLLLSL
accu 0.0


Helix:3
Orig GLLTKLIIADIIMIVAGYL
Pred GLLTKLIIADIIMIVAGYL
accu 0.0


Helix:4
Orig GLWGYLVGCIAWIYIIYLLFTNV
Pred GLWGYLVGCIAWIYIIYLLFTNV
accu 0.0


Helix:5
Orig LFILIGWAIYPIGYAVTLFATGI
Pred LFILIGWAIYPIGYAVTLFATGI
accu 0.0


B9T759_RICCO/PF00230

Helix:0
Orig AVTELVATGTFLFTLSTTIIACL
Pred AVTELVATGTFLFTLSTTIIACL
accu 0.0


Helix:1
Orig LIPIAVFFIAFLWLMVTVPLSGG
Pred LIPIAVFFIAFLWLMVTVPLSGG
accu 0.0


Helix:2
Orig ALFYSLGQLLGALIAYLILKGVM
Pred ALFYSLGQLLGALIAYLILKGVM
accu 0.0


Helix:3
Orig AGVSVGTALIIEILCTFMVLYVA
 IEIXXT-[1ih5, 1j4n, 1fqy, 1h6i] EXXXTF-[3ne2]
Pred AGVSVGTALIXXXXXXXMVLYVA
accu 0.30434782608695654

1h6i 0.2608695652173913  AGVSVGTALIXXXXXXFMVLYVA
1fqy 0.2608695652173913  AGVSVGTALIXXXXXXFMVLYVA
1j4n 0.2608695652173913  AGVSVGTALIXXXXXXFMVLYVA
1ih5 0.2608695652173913  AGVSVGTALIXXXXXXFMVLYVA
3ne2 0.2608695652173913  AGVSVGTALIIXXXXXXMVLYVA


Helix:4
Orig LGLTTVCVIISGIYAASVFVSIT
Pred LGLTTVCVIISGIYAASVFVSIT
accu 0.0


Helix:5
Orig GALWEGHWVFWVGPFCACMIYYA
 VGXXXA-[3ne2] FWVGPF-[1ih5, 1j4n, 1fqy, 1h6i]
Pred GALWEGHWVXXXXXXXXCMIYYA
accu 0.34782608695652173

1h6i 0.2608695652173913  GALWEGHWVXXXXXXCACMIYYA
1fqy 0.2608695652173913  GALWEGHWVXXXXXXCACMIYYA
1j4n 0.2608695652173913  GALWEGHWVXXXXXXCACMIYYA
1ih5 0.2608695652173913  GALWEGHWVXXXXXXCACMIYYA
3ne2 0.2608695652173913  GALWEGHWVFWXXXXXXCMIYYA


Q96X48_COCPO/PF01036

Helix:0
Orig VVAILMLVSSLIFYILGARVVVQ
Pred VVAILMLVSSLIFYILGARVVVQ
accu 0.0


Helix:1
Orig LVTTISFLAYFAMATGEGIGYNV
Pred LVTTISFLAYFAMATGEGIGYNV
accu 0.0


Helix:2
Orig VFWVRWLNWGLTFTIILINLALL
Pred VFWVRWLNWGLTFTIILINLALL
accu 0.0


Helix:3
Orig GACLLISVAANITMFVTGLISVF
Pred GACLLISVAANITMFVTGLISVF
accu 0.0


Helix:4
Orig WAWFTISCLSYLTVVYHTGF
Pred WAWFTISCLSYLTVVYHTGF
accu 0.0


Helix:5
Orig AFYSSIAGYFLVLLLIYPIIWAA
Pred AFYSSIAGYFLVLLLIYPIIWAA
accu 0.0


E3XZS5_SHIFL/PF00230

Helix:0
Orig AECFGTFWLVFGGCGSAVLAAGF
 VFXGXGS-[2o9d, 2o9e, 2o9f, 2abm, 2o9g, 3d9s, 3llq, 1rc2, 3nka, 3nkc, 3nk5] EXFGTFWLVFGGC-[2abm, 1rc2, 3nka, 3nkc, 3nk5] FGTFWLVFGGXGS-[2o9d, 2o9e, 2abm, 2o9f, 2o9g, 3llq, 1rc2, 3nka, 3nkc, 3nk5] EXFGTFWLVFGGXG-[2o9d, 2o9e, 2o9f, 2o9g] CFGTFWLVFGGCGSA-[2abm] GTXXLV-[2o9d, 2o9e, 2abm, 2o9f, 2o9g, 3llq, 1rc2, 3nka, 3nkc, 3nk5] CFGTFWLVFGGCG-[2abm, 1rc2, 3nka, 3nkc, 3nk5] VFXGXG-[2o9d, 2o9e, 2abm, 2o9f, 2o9g, 3llq, 1rc2, 3nka, 3nkc, 3nk5] FWLVFGGXGSA-[2o9e, 2o9f, 2abm] FGTFWL-[2o9d, 2o9e, 2abm, 2o9f, 2o9g, 3llq, 1rc2, 3nka, 3nkc, 3nk5] GTFXLVXXG-[2o9d, 2o9e, 2abm, 2o9f, 2o9g, 3llq, 1rc2, 3nka, 3nkc, 3nk5] AEXFGTFWLVFGGXGSA-[2o9e, 2o9f, 2abm] FGGXGSA-[2o9e, 2o9f, 2abm] FGTFWLVFGGC-[2abm, 3llq, 1rc2, 3nka, 3nkc, 3nk5] GTFWLVFG-[2o9d, 2o9e, 2abm, 2o9f, 2o9g, 3llq, 1rc2, 3nka, 3nkc, 3nk5] TFWLVFG-[2o9d, 2o9e, 2abm, 2o9f, 2o9g, 3llq, 1rc2, 3nka, 3nkc, 3nk5] VXGGXGSA-[2o9e, 2o9f, 2abm] AEXFGTFWLVXG-[2o9d, 2o9e, 2o9f, 2abm, 2o9g, 1rc2, 3nka, 3nkc, 3nk5] AEXFGTFWLVFGGC-[2abm, 1rc2, 3nka, 3nkc, 3nk5] FGTFXXXXG-[2o9d, 2o9e, 2abm, 2o9f, 2o9g, 3llq, 1rc2, 3nka, 3nkc, 3nk5] TFWLVFGGC-[2abm, 3llq, 1rc2, 3nka, 3nkc, 3nk5] FWLVFGGXGSAVLA-[2o9e, 2o9f] FGGXGS-[2o9d, 2o9e, 2abm, 2o9f, 2o9g, 3llq, 1rc2, 3nka, 3nkc, 3nk5] FGTFWXVFGGXG-[2o9d, 2o9e, 2abm, 2o9f, 2o9g, 3llq, 1rc2, 3nka, 3nkc, 3nk5] CFGTFWLVFXG-[2abm, 1rc2, 3nka, 3nkc, 3nk5] FWLVFGGC-[2abm, 3llq, 1rc2, 3nka, 3nkc, 3nk5] GTFXLVF-[2o9d, 2o9e, 2abm, 2o9f, 2o9g, 3llq, 1rc2, 3nka, 3nkc, 3nk5] TFXLVFGGXG-[2o9d, 2o9e, 2o9f, 2abm, 2o9g, 3llq, 1rc2, 3nka, 3nkc, 3nk5] WLVFGG-[2o9d, 2o9e, 2abm, 2o9f, 2o9g, 3llq, 1rc2, 3nka, 3nkc, 3nk5] FXLVFXG-[2o9d, 2o9e, 2abm, 2o9f, 2o9g, 3llq, 1rc2, 3nka, 3nkc, 3nk5] EXFGTFWLVFGGXGSA-[2o9e, 2o9f, 2abm] CFGTFW-[2abm, 1rc2, 3nka, 3nkc, 3nk5] WLVFGGC-[2abm, 3llq, 1rc2, 3nka, 3nkc, 3nk5] GTFXLVFGGXGSA-[2o9e, 2o9f, 2abm] AEXXXTFWLVFXG-[2o9d, 2o9e, 2abm, 2o9f, 2o9g, 1rc2, 3nka, 3nkc, 3nk5] AEXFGTFWLVXGGXG-[2o9d, 2o9e, 2o9f, 2o9g] SAXLAA-[2o9e, 2o9f] EXXXTFWLVFXG-[2o9d, 2o9e, 2abm, 2o9f, 2o9g, 1rc2, 3nka, 3nkc, 3nk5] CFGTFWLVFGGC-[2abm, 1rc2, 3nka, 3nkc, 3nk5] AEXXXT-[3cn6, 2abm, 1rc2, 3cll, 3nka, 1fqy, 3nkc, 3cn5, 2o9d, 4jc6, 1z98, 2o9e, 4ia4, 2b6o, 2o9f, 1ih5, 3m9i, 2o9g, 3d9s, 2b5f, 3nk5, 1h6i, 1sor] GGXGXA-[2o9e, 2abm, 2o9f] AEXXGTFWLVFGGXGS-[2abm, 1rc2, 3nka, 3nkc, 3nk5] EXFGTFW-[2o9d, 2o9e, 2abm, 2o9f, 2o9g, 1rc2, 3nka, 3nkc, 3nk5] EXFGTFWLVFG-[2o9d, 2o9e, 2abm, 2o9f, 2o9g, 1rc2, 3nka, 3nkc, 3nk5] TFXLVFGGXGSA-[2o9e, 2o9f, 2abm] GTFXLVXGGXG-[2o9d, 2o9e, 2abm, 2o9f, 2o9g, 3llq, 1rc2, 3nka, 3nkc, 3nk5] CFGTFWLVFGGCGS-[2abm, 1rc2, 3nka, 3nkc, 3nk5] EXXGTFXL-[2o9d, 2o9e, 2o9f, 2abm, 2o9g, 1rc2, 3nka, 3nkc, 3nk5] WLVFXGXG-[2o9d, 2o9e, 2abm, 2o9f, 2o9g, 3llq, 1rc2, 3nka, 3nkc, 3nk5] CFGTFWL-[2abm, 1rc2, 3nka, 3nkc, 3nk5] WLVFGGXGS-[2o9d, 2o9e, 2abm, 2o9f, 2o9g, 3llq, 1rc2, 3nka, 3nkc, 3nk5] AEXXXXFXXVF-[2o9d, 2o9e, 2o9f, 2abm, 2o9g, 1rc2, 3nka, 3nkc, 3nk5] EXFGTFWLVFGGXGS-[2o9d, 2o9e, 2o9f, 2o9g] FGTFXLVF-[2o9d, 2o9e, 2abm, 2o9f, 2o9g, 3llq, 1rc2, 3nka, 3nkc, 3nk5] EXXXTFWLVFGGXG-[2abm, 1rc2, 3nka, 3nkc, 3nk5] AEXXXTFWLVXGGXG-[2abm, 1rc2, 3nka, 3nkc, 3nk5] EXXGTFWLVFGGXGS-[2abm, 1rc2, 3nka, 3nkc, 3nk5] GTFWLVFGGC-[2abm, 3llq, 1rc2, 3nka, 3nkc, 3nk5] TFXLVFGGXGS-[2o9d, 2o9e, 2abm, 2o9f, 2o9g, 3llq, 1rc2, 3nka, 3nkc, 3nk5] TFXLVFXG-[2o9d, 2o9e, 2abm, 2o9f, 2o9g, 3llq, 1rc2, 3nka, 3nkc, 3nk5] FGTFXXV-[2o9d, 2o9e, 2abm, 2o9f, 2o9g, 3llq, 1rc2, 3nka, 3nkc, 3nk5] LXFXGXG-[2o9d, 2o9e, 2abm, 2o9f, 2o9g, 3llq, 1rc2, 3nka, 3nkc, 3nk5] CFGTFWLV-[2abm, 1rc2, 3nka, 3nkc, 3nk5] AEXXGTF-[3cn6, 2abm, 1rc2, 3cll, 3nka, 3nkc, 3cn5, 2o9d, 1z98, 4jc6, 2o9e, 4ia4, 2o9f, 2o9g, 2b5f, 3nk5] CFGTFWLVFG-[2abm, 1rc2, 3nka, 3nkc, 3nk5] AEXXGTFXL-[2o9d, 2o9e, 2o9f, 2abm, 2o9g, 1rc2, 3nka, 3nkc, 3nk5] LVFXGXGS-[2o9d, 2o9e, 2abm, 2o9f, 2o9g, 3llq, 1rc2, 3nka, 3nkc, 3nk5] AEXFGTFWLVFGGXGS-[2o9d, 2o9e, 2o9f, 2o9g] LVFGGC-[2abm, 3llq, 1rc2, 3nka, 3nkc, 3nk5] CFGTFXLVF-[2abm, 1rc2, 3nka, 3nkc, 3nk5] EXXGTF-[2o9d, 2o9e, 2o9f, 2abm, 2o9g, 1rc2, 3nka, 3nkc, 3nk5] TXXXVF-[1ih5, 3d9s, 1fqy, 1h6i] EXXXTFXXVF-[2o9d, 2o9e, 2o9f, 2abm, 2o9g, 1rc2, 3nka, 3nkc, 3nk5] FGTFWXVFXG-[2o9d, 2o9e, 2o9f, 2abm, 2o9g, 3llq, 1rc2, 3nka, 3nkc, 3nk5] AEXFGTFW-[2o9d, 2o9e, 2o9f, 2abm, 2o9g, 1rc2, 3nka, 3nkc, 3nk5] LXFGGXGSA-[2o9e, 2abm, 2o9f] AEXXXTFXLV-[2o9d, 2o9e, 2o9f, 2abm, 2o9g, 1rc2, 3nka, 3nkc, 3nk5] FXXXXGGXG-[2o9d, 2o9e, 2abm, 2o9f, 2o9g, 3llq, 1rc2, 3nka, 3nkc, 3nk5] FXLVFGGXGS-[2o9d, 2o9e, 2o9f, 2abm, 2o9g, 3llq, 1rc2, 3nka, 3nkc, 3nk5] TFXXVF-[2o9d, 2o9e, 2abm, 2o9f, 2o9g, 3llq, 1rc2, 3nka, 3nkc, 3nk5] EXXXTFXXV-[2o9d, 2o9e, 2abm, 2o9f, 2o9g, 1rc2, 3nka, 3nkc, 3nk5] WLVFGGXGSA-[2o9e, 2o9f, 2abm] FGGXGSAVLAA-[2o9e, 2o9f] LVFGGXGXAVL-[2o9e, 2o9f] FGTFWLVFGGXGSA-[2o9e, 2abm, 2o9f] GTFXLVFGGXGS-[2o9d, 2o9e, 2abm, 2o9f, 2o9g, 3llq, 1rc2, 3nka, 3nkc, 3nk5] FWLXFG-[2o9d, 2o9e, 2abm, 2o9f, 2o9g, 3llq, 1rc2, 3nka, 3nkc, 3nk5]
Pred XXXXXXXXXXXXXXXXXXXXXGF
accu 0.9130434782608695

2o9f 0.9130434782608695  XXXXXXXXXXXXXXXXXXXXXGF
2o9e 0.9130434782608695  XXXXXXXXXXXXXXXXXXXXXGF
2abm 0.7391304347826086  XXXXXXXXXXXXXXXXXVLAAGF
3cn6 0.30434782608695654  XXXXXXXWLVFGGCGSAVLAAGF


Helix:1
Orig GIGFAGVALAFGLTVLTMAFAVG
 FGLTVL-[2o9d, 2o9e, 2abm, 2o9f, 2o9g, 3llq, 1rc2, 3nka] FXGVALAFGLTV-[2o9e, 2o9f] VLTMAF-[2o9d, 2o9e, 2abm, 2o9f, 2o9g, 1rc2, 3nka, 3nkc, 3nk5] LAXGLTVLTMAXAV-[2o9d, 2o9e, 2abm, 2o9f, 2o9g, 1rc2, 3nka, 3nkc, 3nk5] GVAXAF-[2o9d, 2o9e, 2abm, 2o9f, 2o9g, 1rc2, 3nka] LXXGLXVL-[2o9d, 2o9e, 2o9f, 2abm, 2o9g, 3llq, 1rc2, 3nka, 3nkc, 3nk5] TVLTMAXAV-[2o9d, 2o9e, 2o9f, 2abm, 2o9g, 1rc2, 3nka, 3nkc, 3nk5] AXVALAFGLTV-[2o9e, 2o9f] FGLTVLTMAXAV-[2o9d, 2o9e, 2abm, 2o9f, 2o9g, 1rc2, 3nka] VLTMAXA-[2o9d, 2o9e, 2abm, 2o9f, 2o9g, 1rc2, 3nka, 3nkc, 3nk5] LXXGLTVLTMAXAXG-[2o9d, 2o9e, 2o9f, 2o9g, 1rc2, 3nka] TMAXAV-[2o9d, 2o9e, 2abm, 2o9f, 2o9g, 1rc2, 3nka, 3nkc, 3nk5] GFAGVALAFGLTVLTMA-[2o9e, 2o9f] VAXAXGLTV-[2o9d, 2o9e, 2o9f, 2abm, 2o9g, 3llq, 1rc2, 3nka, 3nkc, 3nk5] GFAGXALAFG-[2o9e, 2o9f] GLTVLTMAXAXG-[2o9d, 2o9e, 2o9f, 2o9g, 1rc2, 3nka, 3nkc, 3nk5] ALAXXLT-[2o9d, 2o9e, 2abm, 2o9f, 2o9g, 3llq, 1rc2, 3nka, 3nkc, 3nk5] GFAGXAL-[2o9e, 2o9f] GFAGVALAXGL-[2o9e, 2o9f] AGVALAXGLTVLT-[2o9e, 2o9f] FAGXALAFGL-[2o9e, 2o9f] GFAXXALA-[2o9e, 2o9f] AXGLTVLT-[2o9d, 2o9e, 2o9f, 2abm, 2o9g, 3llq, 1rc2, 3nka, 3nkc, 3nk5] FGLTVLTXAXA-[2o9d, 2o9e, 2o9f, 2abm, 2o9g, 1rc2, 3nka] GVALAXXLTVLT-[2o9d, 2o9e, 2o9f, 2abm, 2o9g, 1rc2, 3nka, 3nkc, 3nk5] GVAXAXGLT-[2o9d, 2o9e, 2o9f, 2abm, 2o9g, 1rc2, 3nka, 3nkc, 3nk5] ALAXGLXV-[3nkc, 3nk5] ALXXGXXV-[2o9d, 2o9e, 2o9f, 2abm, 2o9g, 3llq, 1rc2, 3nka] VXLAXGLTVLTMAXAV-[2o9d, 2o9e, 2o9f, 2abm, 2o9g, 1rc2, 3nka, 3nkc, 3nk5] GXXXAXGL-[2o9d, 2o9e, 2o9f, 2abm, 2o9g, 1rc2, 3nka, 3nkc, 3nk5] AGVALAFGLTVLTMAFAV-[2o9e, 2o9f] AXGLTVLTM-[2o9d, 2o9e, 2o9f, 2abm, 2o9g, 3llq, 1rc2, 3nka, 3nkc, 3nk5] FAGXAL-[2o9e, 2o9f] LAXGLTVLTMAF-[2o9d, 2o9e, 2abm, 2o9f, 2o9g, 1rc2, 3nka, 3nkc, 3nk5] AXXLXV-[2o9d, 2o9e, 2abm, 2o9f, 2o9g, 3llq, 1rc2, 3nka, 3nkc, 3nk5] VLTMAXAVG-[2o9d, 2o9e, 2o9f, 2o9g, 1rc2, 3nka, 3nkc, 3nk5] ALAXGLTVLTMAF-[2o9d, 2o9e, 2o9f, 2abm, 2o9g, 1rc2, 3nka, 3nkc, 3nk5] LTMAXXVG-[2o9d, 2o9e, 2o9f, 2o9g, 1rc2, 3nka, 3nkc, 3nk5] AXGLTVLTMAF-[2o9d, 2o9e, 2abm, 2o9f, 2o9g, 1rc2, 3nka, 3nkc, 3nk5] VXXAXGL-[2abm, 1j4n, 3llq, 1rc2, 3nka, 1fqy, 3nkc, 2o9d, 2o9e, 2o9f, 1ih5, 2o9g, 3nk5, 1h6i] ALAXGLTVLTMAXAV-[2o9d, 2o9e, 2abm, 2o9f, 2o9g, 1rc2, 3nka, 3nkc, 3nk5] GVALAXGLTVLTMAFAVG-[2o9e, 2o9f] LTVLTM-[2o9d, 2o9e, 2abm, 2o9f, 2o9g, 3llq, 1rc2, 3nka, 3nkc, 3nk5] FAGVALXFG-[2o9e, 2o9f] LAXGLTVLTMA-[2o9d, 2o9e, 2o9f, 2abm, 2o9g, 3llq, 1rc2, 3nka, 3nkc, 3nk5] AGXAXAXGL-[2o9e, 2o9f] LTVLTXAXAVG-[2o9d, 2o9e, 2o9f, 2o9g, 1rc2, 3nka, 3nkc, 3nk5] AXGLTVLTXA-[2o9d, 2o9e, 2o9f, 2abm, 2o9g, 3llq, 1rc2, 3nka, 3nkc, 3nk5] GVALAXGLTVLTMA-[2o9d, 2o9e, 2abm, 2o9f, 2o9g, 1rc2, 3nka, 3nkc, 3nk5] AXAXGLTVL-[2o9d, 2o9e, 2abm, 2o9f, 2o9g, 3llq, 1rc2, 3nka, 3nkc, 3nk5] GVALAXGLXVL-[2o9d, 2o9e, 2abm, 2o9f, 2o9g, 1rc2, 3nka, 3nkc, 3nk5] AGVALAFGLTVLTMAF-[2o9e, 2o9f] AXAXGLTVLTMAXA-[2o9d, 2o9e, 2abm, 2o9f, 2o9g, 1rc2, 3nka, 3nkc, 3nk5] VLTMAXAV-[2o9d, 2o9e, 2abm, 2o9f, 2o9g, 1rc2, 3nka, 3nkc, 3nk5] GLTVLTM-[2o9d, 2o9e, 2abm, 2o9f, 2o9g, 3llq, 1rc2, 3nka, 3nkc, 3nk5] GFAGXALAFGLTVL-[2o9e, 2o9f] LTMAXA-[2o9d, 2o9e, 2abm, 2o9f, 2o9g, 1rc2, 3nka, 3nkc, 3nk5] FAGVALAF-[2o9e, 2o9f] AXGLTVLTMAXA-[2o9d, 2o9e, 2abm, 2o9f, 2o9g, 1rc2, 3nka, 3nkc, 3nk5] LTVLTMA-[2o9d, 2o9e, 2abm, 2o9f, 2o9g, 3llq, 1rc2, 3nka, 3nkc, 3nk5] FAXXALA-[2o9e, 2o9f] LXXGLTVLTM-[2o9d, 2o9e, 2o9f, 2abm, 2o9g, 3llq, 1rc2, 3nka, 3nkc, 3nk5] VXLAXGLTVLT-[2o9d, 2o9e, 2o9f, 2abm, 2o9g, 3llq, 1rc2, 3nka, 3nkc, 3nk5] AXGLTVL-[2o9d, 2o9e, 2abm, 2o9f, 2o9g, 3llq, 1rc2, 3nka, 3nkc, 3nk5] VAXAXGLT-[2o9d, 2o9e, 2o9f, 2abm, 2o9g, 3llq, 1rc2, 3nka, 3nkc, 3nk5] GLTVLTMAXAV-[2o9d, 2o9e, 2abm, 2o9f, 2o9g, 1rc2, 3nka, 3nkc, 3nk5] LTVLTMAXAV-[2o9d, 2o9e, 2o9f, 2abm, 2o9g, 1rc2, 3nka, 3nkc, 3nk5] GLTVLT-[2o9d, 2o9e, 2abm, 2o9f, 2o9g, 3llq, 1rc2, 3nka, 3nkc, 3nk5] AGXAXAFGLTVLTMAFA-[2o9e, 2o9f] GVAXAXG-[2o9d, 2o9e, 2abm, 2o9f, 2o9g, 1rc2, 3nka, 3nkc, 3nk5] GLTVLTMAF-[2o9d, 2o9e, 2o9f, 2abm, 2o9g, 1rc2, 3nka, 3nkc, 3nk5] LAXGLXV-[2o9d, 2o9e, 2abm, 2o9f, 2o9g, 3llq, 1rc2, 3nka, 3nkc, 3nk5] AXAXGLTVLTMA-[2o9d, 2o9e, 2abm, 2o9f, 2o9g, 3llq, 1rc2, 3nka, 3nkc, 3nk5] VAXAXGLTVL-[2o9d, 2o9e, 2o9f, 2abm, 2o9g, 3llq, 1rc2, 3nka, 3nkc, 3nk5] AXXXXAXGLTVLTMA-[2o9e, 2o9f] GFAXVA-[2o9e, 2o9f] VALAXGLTVLTMAF-[2o9d, 2o9e, 2abm, 2o9f, 2o9g, 1rc2, 3nka, 3nkc, 3nk5] AXXAXA-[2o9e, 2o9f] ALAXGLTVLTM-[2o9d, 2o9e, 2abm, 2o9f, 2o9g, 3llq, 1rc2, 3nka, 3nkc, 3nk5] TVLTMA-[2o9d, 2o9e, 2abm, 2o9f, 2o9g, 3llq, 1rc2, 3nka, 3nkc, 3nk5] TVLTMAXA-[2o9d, 2o9e, 2abm, 2o9f, 2o9g, 1rc2, 3nka, 3nkc, 3nk5] GFAGXALAFGLXV-[2o9e, 2o9f] LTVLTMAXA-[2o9d, 2o9e, 2o9f, 2abm, 2o9g, 1rc2, 3nka, 3nkc, 3nk5] GFAGVALAFGLTVLTMAF-[2o9e, 2o9f] LXXAXA-[1fx8, 1ldi, 1ldf, 1lda] GFAGVALAFGLTVLTM-[2o9e, 2o9f] GLTVLTMAXA-[2o9d, 2o9e, 2o9f, 2abm, 2o9g, 1rc2, 3nka, 3nkc, 3nk5] VXXAXGLTVLTMA-[2o9d, 2o9e, 2o9f, 2abm, 2o9g, 3llq, 1rc2, 3nka, 3nkc, 3nk5] FGLTVLTMA-[2o9d, 2o9e, 2o9f, 2abm, 2o9g, 3llq, 1rc2, 3nka] LTMAXXV-[2o9d, 2o9e, 2abm, 2o9f, 2o9g, 1rc2, 3nka, 3nkc, 3nk5] AGVALAFG-[2o9e, 2o9f] FAGXALAFGLTVLTMA-[2o9e, 2o9f] GLTVLTMA-[2o9d, 2o9e, 2o9f, 2abm, 2o9g, 3llq, 1rc2, 3nka, 3nkc, 3nk5] LAXGLT-[2o9d, 2o9e, 2abm, 2o9f, 2o9g, 3llq, 1rc2, 3nka, 3nkc, 3nk5] FAGVALAFGLTVXT-[2o9e, 2o9f] AGVALAFGLTVLTM-[2o9e, 2o9f] GVALAXGLTVLTMAFAV-[2o9e, 2o9f, 2abm, 2o9g, 1rc2, 3nkc, 3nk5] FGLTVLT-[2o9d, 2o9e, 2abm, 2o9f, 2o9g, 3llq, 1rc2, 3nka] LXXGLTVLTMAXA-[2o9d, 2o9e, 2o9f, 2abm, 2o9g, 1rc2, 3nka, 3nkc, 3nk5] TVLTMAF-[2o9d, 2o9e, 2abm, 2o9f, 2o9g, 1rc2, 3nka, 3nkc, 3nk5] MAXAVG-[2o9d, 2o9e, 2o9f, 2o9g, 1rc2, 3nka, 3nkc, 3nk5] GFAGXALAFGLXVLT-[2o9e, 2o9f] TVLTMAXXVG-[2o9d, 2o9e, 2o9f, 2o9g, 1rc2, 3nka, 3nkc, 3nk5] AXXLTVLTMAXXXG-[2o9d, 2o9e, 2o9f, 2o9g, 1rc2, 3nka, 3nkc, 3nk5] GVALAXGLTVLTMAF-[2o9d, 2o9e, 2abm, 2o9f, 2o9g, 1rc2, 3nka, 3nkc, 3nk5] FGLTVLTMAF-[2o9d, 2o9e, 2o9f, 2abm, 2o9g, 1rc2, 3nka] GFAGVALAXXLT-[2o9e, 2o9f] AGXXLAXGLTVL-[2o9e, 2o9f] LXXGLTVLTMAXAVG-[3nkc, 3nk5] AXAXGLTVLTMAXAVG-[2o9d, 2o9e, 2o9f, 2o9g, 1rc2, 3nka, 3nkc, 3nk5] FGLTVLTM-[2o9d, 2o9e, 2o9f, 2abm, 2o9g, 3llq, 1rc2, 3nka] FAGVALAFGLTVLTMAF-[2o9e, 2o9f] FAGVALAFGLTVLTMAFA-[2o9e, 2o9f] VALAXGLTVLTM-[2o9d, 2o9e, 2abm, 2o9f, 2o9g, 3llq, 1rc2, 3nka, 3nkc, 3nk5] FGLTVLTMAXXXG-[2o9d, 2o9e, 2o9f, 2o9g, 1rc2, 3nka] GFAGXALAF-[2o9e, 2o9f] VXLAXGLTVLTMAXAVG-[2o9e, 2o9f, 2o9g, 1rc2, 3nkc, 3nk5] AXGLTVLTMAXAV-[2o9d, 2o9e, 2o9f, 2abm, 2o9g, 1rc2, 3nka, 3nkc, 3nk5] VALAXGLTVLTMAXA-[2o9d, 2o9e, 2abm, 2o9f, 2o9g, 1rc2, 3nka, 3nkc, 3nk5] AXAXGLTVLT-[2o9d, 2o9e, 2o9f, 2abm, 2o9g, 3llq, 1rc2, 3nka, 3nkc, 3nk5] TMAXAVG-[2o9d, 2o9e, 2o9f, 2o9g, 1rc2, 3nka, 3nkc, 3nk5] AXVAXAXGLT-[2o9e, 2o9f] GVALAXGLTVLTM-[2o9d, 2o9e, 2o9f, 2abm, 2o9g, 1rc2, 3nka, 3nkc, 3nk5] GVALAXGLXV-[2o9d, 2o9e, 2o9f, 2abm, 2o9g, 1rc2, 3nka, 3nkc, 3nk5] FAGVALAFGLTVLTM-[2o9e, 2o9f] LXXGLTVXT-[2o9d, 2o9e, 2abm, 2o9f, 2o9g, 3llq, 1rc2, 3nka, 3nkc, 3nk5] AGVALAF-[2o9e, 2o9f] GVALAXGLTVLTMAFA-[2o9d, 2o9e, 2o9f, 2abm, 2o9g, 1rc2, 3nka, 3nkc, 3nk5] FAGVALAFGLTVL-[2o9e, 2o9f] FAGVALAFGLT-[2o9e, 2o9f] LXVLTXAF-[2o9d, 2o9e, 2abm, 2o9f, 2o9g, 1rc2, 3nka, 3nkc, 3nk5]
Pred GIXXXXXXXXXXXXXXXXXXXXX
accu 0.9130434782608695

2o9f 0.9130434782608695  GIXXXXXXXXXXXXXXXXXXXXX
2o9e 0.9130434782608695  GIXXXXXXXXXXXXXXXXXXXXX
2o9d 0.782608695652174  GIGFAXXXXXXXXXXXXXXXXXX
3nkc 0.782608695652174  GIGFAXXXXXXXXXXXXXXXXXX
3nka 0.782608695652174  GIGFAXXXXXXXXXXXXXXXXXX
1rc2 0.782608695652174  GIGFAXXXXXXXXXXXXXXXXXX
2abm 0.7391304347826086  GIGFAXXXXXXXXXXXXXXXXXG


Helix:2
Orig VVGYVIAQVVGGIVAAALLYLIA
 AQVVGGIVAXALLYL-[2o9e, 2o9f, 2abm] VAXXLLYXIA-[2o9e, 2o9f] VXYVIAQVVGXIVAXA-[2o9d, 2o9e, 2o9f, 2abm, 2o9g, 1rc2, 3nka, 3nkc, 3nk5] YXIAQV-[2o9d, 2o9e, 2abm, 2o9f, 2o9g, 3llq, 1rc2, 3nka, 3nkc, 3nk5] YXXAQVXGXI-[2o9d, 2o9e, 2o9f, 2abm, 2o9g, 1rc2, 3nka, 3nkc, 3nk5] AQXVGG-[2o9d, 2o9e, 2abm, 2o9f, 2o9g, 1rc2, 3nka, 3nkc, 3nk5] VGXXVA-[2o9d, 2o9e, 2abm, 2o9f, 1ih5, 2o9g, 1rc2, 3nka, 1fqy, 3nkc, 3nk5, 1h6i] VXAXLL-[2o9d, 2o9e, 2b6o, 2abm, 2o9f, 3m9i, 2o9g, 1rc2, 3nka, 3nkc, 3nk5, 1sor] VGXIVAXALLYL-[2o9e, 2abm, 2o9f] VXXVIAQVXG-[2o9d, 2o9e, 2o9f, 2abm, 2o9g, 1rc2, 3nka, 3nkc, 3nk5] VXYXXAQ-[2o9d, 2o9e, 2abm, 2o9f, 2o9g, 1rc2, 3nka, 3nkc, 3nk5] GXVIAQVVXGI-[2o9d, 2o9e, 2o9f, 2abm, 2o9g, 1rc2, 3nka, 3nkc, 3nk5] YXIAQVVGGIVAAALLYL-[2o9e, 2o9f] GXXVXXALLYL-[2o9e, 2o9f, 2abm] VIAQVVGGIVAAXXLYL-[2o9e, 2o9f, 2abm] YXIAQVXGXIVA-[2o9d, 2o9e, 2abm, 2o9f, 2o9g, 1rc2, 3nka, 3nkc, 3nk5] GYVIAQ-[2o9d, 2o9e, 2abm, 2o9f, 2o9g, 1rc2, 3nka, 3nkc, 3nk5] IAQXXG-[3cn6, 2abm, 1rc2, 3cll, 3nka, 1fqy, 3nkc, 3cn5, 2o9d, 4jc6, 1z98, 2o9e, 4ia4, 2o9f, 1ih5, 2o9g, 2b5f, 3nk5, 1h6i] VXAQVXGXIVAAXXL-[2o9d, 2o9e, 2o9f, 2abm, 2o9g, 1rc2, 3nka, 3nkc, 3nk5] AQXXGXIV-[2o9d, 2o9e, 2abm, 2o9f, 2o9g, 1rc2, 3nka, 3nkc, 3nk5] GXXVAAXXL-[2o9d, 2o9e, 2o9f, 2abm, 2o9g, 1rc2, 3nka, 3nkc, 3nk5] GXVIAQVV-[2o9d, 2o9e, 2abm, 2o9f, 2o9g, 1rc2, 3nka, 3nkc, 3nk5] VAAXLLYLI-[2o9e, 2o9f] IAQXXGXXVAXA-[2o9d, 2o9e, 2abm, 2o9f, 2o9g, 1rc2, 3nka, 3nkc, 3nk5] AAXXLYLI-[2o9e, 2o9f] VXAQVXG-[2o9d, 2o9e, 2abm, 2o9f, 2o9g, 1rc2, 3nka, 3nkc, 3nk5] VVGYVIAQXVGG-[2o9d, 2o9e, 2o9f, 3nka, 3nk5] VVXYVIAQVVGGIVAAA-[2o9e, 2o9f] VXAQVXGXIXAA-[2o9d, 2o9e, 2abm, 2o9f, 2o9g, 1rc2, 3nka, 3nkc, 3nk5] IAQVVGGIVAAALLYLI-[2o9e, 2o9f] YXIAQVVGG-[2o9d, 2o9e, 2o9f, 2abm, 2o9g, 1rc2, 3nka, 3nkc, 3nk5] AQVVGGIVAAXXLY-[2o9e, 2abm, 2o9f] IVXAXL-[2o9d, 2o9e, 2abm, 2o9f, 2o9g, 1rc2, 3nka, 3nkc, 3nk5] VXAXLLYL-[2o9e, 2abm, 2o9f] QVXGGIVAAXL-[2o9d, 2o9e, 2o9f, 2abm, 2o9g, 1rc2, 3nka, 3nkc, 3nk5] IAQVVGGIVAXXXLYL-[2o9e, 2o9f, 2abm] GGXVAAAXXY-[2o9e, 2o9f, 2abm] VXAQXV-[2o9d, 2o9e, 2abm, 2o9f, 2o9g, 3d9s, 1rc2, 3nka, 3nkc, 3nk5] QXXGXIVAXA-[2o9d, 2o9e, 2o9f, 2abm, 2o9g, 1rc2, 3nka, 3nkc, 3nk5] YXXAQVXG-[2o9d, 2o9e, 2abm, 2o9f, 2o9g, 1rc2, 3nka, 3nkc, 3nk5] IAQXXXXI-[2o9d, 2o9e, 2abm, 2o9f, 2o9g, 1rc2, 3nka, 3nkc, 3nk5] AXXYXIA-[2o9e, 2o9f] GYVIAQVVGGIVAAALLY-[2o9e, 2o9f] IAQXVGXXVA-[2o9d, 2o9e, 2o9f, 2abm, 2o9g, 1rc2, 3nka, 3nkc, 3nk5] VVXYXIAQVVGXIVA-[2o9d, 2o9e, 2o9f, 3nka, 3nk5] QVVGGIVAAALLYXIA-[2o9e, 2o9f] AAXLYLI-[2o9e, 2o9f] GGIVAAALLXLI-[2o9e, 2o9f] YXXAQVXGGIVAAXXL-[2o9d, 2o9e, 2o9f, 2abm, 2o9g, 1rc2, 3nka, 3nkc, 3nk5] GGIVAAALLYXIA-[2o9e, 2o9f] VGGIVAAALLY-[2o9e, 2o9f, 2abm] IXXXXXLYL-[2o9e, 2o9f, 2abm] IAQVVGGIVAAXL-[2o9d, 2o9e, 2o9f, 2abm, 2o9g, 1rc2, 3nka, 3nkc, 3nk5] IAQVVGGIVAAALLYXIA-[2o9e, 2o9f] AQXXGXIVAXA-[2o9d, 2o9e, 2o9f, 2abm, 2o9g, 1rc2, 3nka, 3nkc, 3nk5] GIVAAALLYLI-[2o9e, 2o9f] VGXVXAQVV-[2o9d, 2o9e, 2o9f, 2abm, 2o9g, 1rc2, 3nka, 3nkc, 3nk5] VXAAXLY-[2o9e, 2abm, 2o9f] GYVIAQV-[2o9d, 2o9e, 2abm, 2o9f, 2o9g, 1rc2, 3nka, 3nkc, 3nk5] GXVIAQVVG-[2o9d, 2o9e, 2o9f, 2abm, 2o9g, 1rc2, 3nka, 3nkc, 3nk5] YXXAQVXGXIVAXA-[2o9d, 2o9e, 2abm, 2o9f, 2o9g, 1rc2, 3nka, 3nkc, 3nk5] VGGIVAAALLYLI-[2o9e, 2o9f] GYVIAQVVGGIVAAA-[2o9d, 2o9e, 2abm, 2o9f, 2o9g, 1rc2, 3nka, 3nkc, 3nk5] QVVGGIVAAALLYLI-[2o9e, 2o9f] AXVVGXIVAAALLYLI-[2o9e, 2o9f] VXXVXAQVXGG-[2o9d, 2o9e, 2o9f, 2abm, 2o9g, 1rc2, 3nka, 3nkc, 3nk5] IAQVVGGIVAAALLY-[2o9e, 2o9f, 2abm] VVXGIVAXXXL-[2o9d, 2o9e, 2o9f, 2abm, 2o9g, 1rc2, 3nka, 3nkc, 3nk5] GYXIAQVVGGIVA-[2o9d, 2o9e, 2abm, 2o9f, 2o9g, 1rc2, 3nka, 3nkc, 3nk5] VVXXXIAQ-[2o9d, 2o9e, 2o9f, 3nka, 3nk5] VVXXIVAAXLLYLI-[2o9e, 2o9f] IVAXXXL-[2o9d, 2o9e, 2abm, 2o9f, 2o9g, 1rc2, 3nka, 3nkc, 3nk5] GXVIAQVVGG-[2o9d, 2o9e, 2o9f, 2abm, 2o9g, 1rc2, 3nka, 3nkc, 3nk5] VVXYVI-[2o9d, 2o9e, 2o9f, 3nka, 3nk5] AQXVGXXVA-[2o9d, 2o9e, 2abm, 2o9f, 2o9g, 1rc2, 3nka, 3nkc, 3nk5] VVGXIVAXALLYXXA-[2o9e, 2o9f] AAXXLYXIA-[2o9e, 2o9f] VVGYVIAQVVGGI-[2o9d, 2o9e, 2o9f, 3nka, 3nk5] QXXGXIVAA-[2o9d, 2o9e, 2abm, 2o9f, 2o9g, 1rc2, 3nka, 3nkc, 3nk5] VXAQVVGGIVAAAXLY-[2o9e, 2o9f, 2abm] VVXXXVAXA-[2o9d, 2o9e, 2o9f, 2abm, 2o9g, 1rc2, 3nka, 3nkc, 3nk5] VGXIVAXXL-[2o9d, 2o9e, 2abm, 2o9f, 2o9g, 1rc2, 3nka, 3nkc, 3nk5] GIVAAALLYL-[2o9e, 2o9f, 2abm] VVGXVXAQV-[2o9d, 2o9e, 2o9f, 3nka, 3nk5] IAQXXGG-[2o9d, 2o9e, 2abm, 2o9f, 2o9g, 1rc2, 3nka, 3nkc, 3nk5] ALXYLI-[2o9e, 2o9f] VVXXXIA-[2o9d, 2o9e, 2o9f, 3nka, 3nk5] VIAQVVGGIVAAALLYLI-[2o9e, 2o9f] VXXVIAQV-[2o9d, 2o9e, 2abm, 2o9f, 2o9g, 1rc2, 3nka, 3nkc, 3nk5] IVAAALLY-[2o9e, 2o9f, 2abm] GYVIAQVVGGIVAA-[2o9d, 2o9e, 2o9f, 2abm, 2o9g, 1rc2, 3nka, 3nkc, 3nk5] VXAQVXGXI-[2o9d, 2o9e, 2o9f, 2abm, 2o9g, 1rc2, 3nka, 3nkc, 3nk5] GYVIAQVVGGIV-[2o9d, 2o9e, 2abm, 2o9f, 2o9g, 1rc2, 3nka, 3nkc, 3nk5] QVXGGIVAAAXXY-[2o9e, 2abm, 2o9f] YXXAQVXGXIVAA-[2o9d, 2o9e, 2o9f, 2abm, 2o9g, 1rc2, 3nka, 3nkc, 3nk5] AAXLXY-[2o9e, 2abm, 2o9f] AXVVGGIVAAXL-[2o9d, 2o9e, 2abm, 2o9f, 2o9g, 1rc2, 3nka, 3nkc, 3nk5] IAQXVGXIV-[2o9d, 2o9e, 2o9f, 2abm, 2o9g, 1rc2, 3nka, 3nkc, 3nk5] GIVAAALLYXXA-[2o9e, 2o9f] AQVXGXIVAA-[2o9d, 2o9e, 2o9f, 2abm, 2o9g, 1rc2, 3nka, 3nkc, 3nk5] IXXXALLYXIA-[2o9e, 2o9f] IVAAALLXLI-[2o9e, 2o9f] VXAQVVGGIVAXXL-[2o9d, 2o9e, 2abm, 2o9f, 2o9g, 1rc2, 3nka, 3nkc, 3nk5] AXLLXL-[2o9e, 2abm, 2o9f] YXXAQVVGGIVAAAXLY-[2o9e, 2o9f, 2abm] VVGYVXAQVVGGIV-[2o9d, 2o9e, 2o9f, 3nka, 3nk5] QXXGGIVAAXXL-[2o9d, 2o9e, 2abm, 2o9f, 2o9g, 1rc2, 3nka, 3nkc, 3nk5] VIAQXVGG-[2o9d, 2o9e, 2abm, 2o9f, 2o9g, 1rc2, 3nka, 3nkc, 3nk5] VVGXIVXXXXLYL-[2o9e, 2abm, 2o9f] VXYVIAQVVXXI-[2o9d, 2o9e, 2abm, 2o9f, 2o9g, 1rc2, 3nka, 3nkc, 3nk5] GXVIAQVVGGIVAAXXL-[2o9e, 2o9f, 2abm] QXVGXXV-[2o9d, 2o9e, 2abm, 2o9f, 2o9g, 1rc2, 3nka, 3nkc, 3nk5] GXXVAXA-[2o9d, 2o9e, 2abm, 2o9f, 2o9g, 1rc2, 3nka, 3nkc, 3nk5] YXIAQVXGXIV-[2o9d, 2o9e, 2o9f, 2abm, 2o9g, 1rc2, 3nka, 3nkc, 3nk5] AXXLYXXA-[2o9e, 2o9f] VGXIVAXA-[2o9d, 2o9e, 2abm, 2o9f, 2o9g, 1rc2, 3nka, 3nkc, 3nk5] VXAQVXGXIVAXA-[2o9d, 2o9e, 2o9f, 2abm, 2o9g, 1rc2, 3nka, 3nkc, 3nk5] QVXGXIVA-[2o9d, 2o9e, 2abm, 2o9f, 2o9g, 1rc2, 3nka, 3nkc, 3nk5] VIAQVXGXIVA-[2o9d, 2o9e, 2o9f, 2abm, 2o9g, 1rc2, 3nka, 3nkc, 3nk5] VXXVIAQVVGGIVAAXXL-[2o9e, 2o9f] GXVIAQVVGXXVAAXL-[2o9d, 2o9e, 2o9f, 2abm, 2o9g, 1rc2, 3nka, 3nkc, 3nk5] YXXAQVVGGIVAXXL-[2o9d, 2o9e, 2abm, 2o9f, 2o9g, 1rc2, 3nka, 3nkc, 3nk5] YXXAQXV-[2o9d, 2o9e, 2abm, 2o9f, 2o9g, 1rc2, 3nka, 3nkc, 3nk5] VVGGIVXXALXY-[2o9e, 2abm, 2o9f] IAQXXGGIXXAXXL-[2o9d, 2o9e, 2abm, 2o9f, 2o9g, 1rc2, 3nka, 3nkc, 3nk5] VXYVIAQVVGXIV-[2o9d, 2o9e, 2o9f, 2abm, 2o9g, 1rc2, 3nka, 3nkc, 3nk5] AXXXGGIVAXXXL-[2o9d, 2o9e, 2abm, 2o9f, 2o9g, 1rc2, 3nka, 3nkc, 3nk5] AXVVGGIVAXAXXYXIA-[2o9e, 2o9f] GIVXXXL-[2o9d, 2o9e, 2abm, 2o9f, 2o9g, 1rc2, 3nka, 3nkc, 3nk5] VVXXVXAQVXG-[2o9d, 2o9e, 2o9f, 3nka, 3nk5] QVVGGIVAAALLYL-[2o9e, 2abm, 2o9f] QXXGXI-[2o9d, 2o9e, 2abm, 2o9f, 2o9g, 3d9s, 1rc2, 3nka, 3nkc, 3nk5] LLYXIA-[2o9e, 2o9f]
Pred XXXXXXXXXXXXXXXXXXXXXXX
accu 1.0

2o9f 1.0  XXXXXXXXXXXXXXXXXXXXXXX
2o9e 1.0  XXXXXXXXXXXXXXXXXXXXXXX
2abm 0.8695652173913043  VXXXXXXXXXXXXXXXXXXXXIA
3cn6 0.2608695652173913  VVGYVXXXXXXGIVAAALLYLIA


Helix:3
Orig GGYSMLSALVVELVLSAGFLLVI
 LSALVVELVLSAGFLLV-[2o9e, 2o9f] VVELXLSAGFLLVI-[2o9d, 2o9e, 2abm, 2o9f, 2o9g, 1rc2, 3nka, 3nkc, 3nk5] AXVVELVLSAGF-[2o9e, 2o9f] SALVVELVLSAGFLL-[2o9e, 2o9f] VVELXL-[2o9d, 2o9e, 2abm, 2o9f, 3d9s, 2o9g, 1rc2, 3nka, 3nkc, 3nk5] SALVVELVLSA-[2o9e, 2o9f] AXXVELXL-[2o9e, 2o9f] SALVVELVLSAG-[2o9e, 2o9f] VVEXXLSAGXLL-[2o9d, 2o9e, 2abm, 2o9f, 2o9g, 1rc2, 3nka, 3nkc, 3nk5] SALVVELVLS-[2o9e, 2o9f] VLSAGFLLVI-[2o9d, 2o9e, 2o9f, 2abm, 2o9g, 1rc2, 3nka, 3nkc, 3nk5] SAGFLLV-[2o9d, 2o9e, 2abm, 2o9f, 2o9g, 1rc2, 3nka, 3nkc, 3nk5] LSALVVELVLS-[2o9e, 2o9f] ALVVELVLSAGFLXV-[2o9e, 2o9f] ALXVELVLSXG-[2o9e, 2o9f] LSALVVEL-[2o9e, 2o9f] VXLXLSAGFLLV-[2o9d, 2o9e, 2abm, 2o9f, 2o9g, 1rc2, 3nka, 3nkc, 3nk5] LSAGFLXXI-[2o9d, 2o9e, 2abm, 2o9f, 2o9g, 1rc2, 3nka, 3nkc, 3nk5] LXVELVLSXGFLXXI-[2o9e, 2o9f, 2abm, 2o9g, 1rc2, 3nka, 3nkc, 3nk5] LSAGFXL-[2o9d, 2o9e, 2abm, 2o9f, 2o9g, 1rc2, 3nka, 3nkc, 3nk5] AXVVELVLSA-[2o9e, 2o9f] VVELVLS-[2o9d, 2o9e, 2o9f, 2abm, 2o9g, 1rc2, 3nka, 3nkc, 3nk5] VVELVLSAGFLLV-[2o9d, 2o9e, 2o9f, 2abm, 2o9g, 1rc2, 3nka, 3nkc, 3nk5] AXFLXV-[2o9d, 2o9e, 2abm, 2o9f, 2o9g, 1rc2, 3nka, 3nkc, 3nk5] SALVVELVLSAGFLXVI-[2o9e, 2o9f] AXVVELVLSAGFLXXI-[2o9e, 2o9f] VEXVXXA-[2o9d, 2o9e, 2o9f, 2abm, 2o9g, 1rc2, 3nka, 3nkc, 3nk5] SAXVVELVLSAGFLXV-[2o9e, 2o9f] LSAXFL-[2o9d, 2o9e, 2abm, 2o9f, 2o9g, 1rc2, 3nka, 3nkc, 3nk5] VELVLSAG-[2o9d, 2o9e, 2abm, 2o9f, 2o9g, 1rc2, 3nka, 3nkc, 3nk5] LVVELVLS-[2o9e, 2abm, 2o9f, 2o9g, 1rc2, 3nka, 3nkc, 3nk5] ELXLSAGFLXV-[2o9d, 2o9e, 2o9f, 2abm, 2o9g, 1rc2, 3nka, 3nkc, 3nk5] LSALVVXLV-[2o9e, 2o9f] LSALVVELVLSA-[2o9e, 2o9f] VEXXLSAGFLLVI-[2o9d, 2o9e, 2abm, 2o9f, 2o9g, 1rc2, 3nka, 3nkc, 3nk5] ELXLSAGFLXVI-[2o9d, 2o9e, 2abm, 2o9f, 2o9g, 1rc2, 3nka, 3nkc, 3nk5] LVVELVLSXG-[2o9e, 2o9f, 2abm, 2o9g, 1rc2, 3nka, 3nkc, 3nk5] SAGFLL-[2o9d, 2o9e, 2abm, 2o9f, 2o9g, 1rc2, 3nka, 3nkc, 3nk5] SALVVELVLSAXFL-[2o9e, 2o9f] ELXLSAGFLL-[2o9d, 2o9e, 2o9f, 2abm, 2o9g, 1rc2, 3nka, 3nkc, 3nk5] ELVLSA-[2o9d, 2o9e, 2abm, 2o9f, 2o9g, 1rc2, 3nka, 3nkc, 3nk5] VVELVLSAGF-[2o9d, 2o9e, 2o9f, 2abm, 2o9g, 1rc2, 3nka, 3nkc, 3nk5] LSALVVELVLSAGFL-[2o9e, 2o9f] SALVVEL-[2o9e, 2o9f] ELXLSAXFL-[2o9d, 2o9e, 2abm, 2o9f, 2o9g, 1rc2, 3nka, 3nkc, 3nk5] VELVLXAXXL-[2o9d, 2o9e, 2o9f, 2abm, 2o9g, 1rc2, 3nka, 3nkc, 3nk5] SALVVELVL-[2o9e, 2o9f] LVVXLVL-[2o9e, 2o9f, 2abm, 2o9g, 1rc2, 3nka, 3nkc, 3nk5] ALVVELVLS-[2o9e, 2o9f] AXXVELVLSAXXL-[2o9e, 2o9f] LSAGFXXV-[2o9d, 2o9e, 2abm, 2o9f, 2o9g, 1rc2, 3nka, 3nkc, 3nk5] LVVELVLSA-[2o9e, 2o9f, 2abm, 2o9g, 1rc2, 3nka, 3nkc, 3nk5] VVELXLSAGFL-[2o9d, 2o9e, 2abm, 2o9f, 2o9g, 1rc2, 3nka, 3nkc, 3nk5] VELXLSAGFLL-[2o9d, 2o9e, 2abm, 2o9f, 2o9g, 1rc2, 3nka, 3nkc, 3nk5] VVXLVLSAG-[2o9d, 2o9e, 2o9f, 2abm, 2o9g, 1rc2, 3nka, 3nkc, 3nk5] SALVVELVLSXGF-[2o9e, 2o9f] LSALVVELVLSAGFLLVI-[2o9e, 2o9f] LVVELVLSXXFL-[2o9e, 2abm, 2o9f, 2o9g, 1rc2, 3nka, 3nkc, 3nk5] AXXLXVI-[2o9d, 2o9e, 2abm, 2o9f, 2o9g, 1rc2, 3nka, 3nkc, 3nk5] SALVVELV-[2o9e, 2o9f] SALVVE-[2o9e, 2o9f] LSAXVV-[2o9e, 2o9f] ALVVXLV-[2o9e, 2o9f] LVLSAGFLLXI-[2o9d, 2o9e, 2abm, 2o9f, 2o9g, 1rc2, 3nka, 3nkc, 3nk5] LVVELVLSAGFLXV-[2o9e, 2o9f, 2abm, 2o9g, 1rc2, 3nka, 3nkc, 3nk5] LVLSAGF-[2o9d, 2o9e, 2abm, 2o9f, 2o9g, 1rc2, 3nka, 3nkc, 3nk5] LSALVVE-[2o9e, 2o9f] LVVELVLSXGXLL-[2o9e, 2abm, 2o9f, 2o9g, 1rc2, 3nka, 3nkc, 3nk5] LSALVVELVLSAGF-[2o9e, 2o9f] ELVLSAG-[2o9d, 2o9e, 2abm, 2o9f, 2o9g, 1rc2, 3nka, 3nkc, 3nk5] VLSAGFLLV-[2o9d, 2o9e, 2abm, 2o9f, 2o9g, 1rc2, 3nka, 3nkc, 3nk5] LSALVVELVLSAGFLL-[2o9e, 2o9f] LVLSAG-[2o9d, 2o9e, 2abm, 2o9f, 2o9g, 1rc2, 3nka, 3nkc, 3nk5] ELVLSAGF-[2o9d, 2o9e, 2abm, 2o9f, 2o9g, 1rc2, 3nka, 3nkc, 3nk5] LVLSAGFL-[2o9d, 2o9e, 2abm, 2o9f, 2o9g, 1rc2, 3nka, 3nkc, 3nk5] LSALVVELVL-[2o9e, 2o9f] VELVLS-[2o9d, 2o9e, 2abm, 2o9f, 2o9g, 1rc2, 3nka, 3nkc, 3nk5] AXVVEXXL-[3d9s] VLSAGFL-[2o9d, 2o9e, 2abm, 2o9f, 2o9g, 1rc2, 3nka, 3nkc, 3nk5] LXALVVELVLSAG-[2o9e, 2o9f] LVLSXGXLL-[2o9d, 2o9e, 2abm, 2o9f, 2o9g, 1rc2, 3nka, 3nkc, 3nk5] AXVVELVLSAXXLL-[2o9e, 2o9f] AXVVEL-[2o9e, 2o9f, 3d9s] VLSAGF-[2o9d, 2o9e, 2abm, 2o9f, 2o9g, 1rc2, 3nka, 3nkc, 3nk5] VLSAGFLL-[2o9d, 2o9e, 2abm, 2o9f, 2o9g, 1rc2, 3nka, 3nkc, 3nk5] VVELVLSA-[2o9d, 2o9e, 2abm, 2o9f, 2o9g, 1rc2, 3nka, 3nkc, 3nk5] VXLVLSAGF-[2o9d, 2o9e, 2o9f, 2abm, 2o9g, 1rc2, 3nka, 3nkc, 3nk5] LVVELVLSAGF-[2o9e, 2abm, 2o9f, 2o9g, 1rc2, 3nka, 3nkc, 3nk5] LVLSAGFLLV-[2o9d, 2o9e, 2o9f, 2abm, 2o9g, 1rc2, 3nka, 3nkc, 3nk5] SAGFLLVI-[2o9d, 2o9e, 2abm, 2o9f, 2o9g, 1rc2, 3nka, 3nkc, 3nk5]
Pred GGYSMXXXXXXXXXXXXXXXXXX
accu 0.782608695652174

2o9f 0.782608695652174  GGYSMXXXXXXXXXXXXXXXXXX
2o9e 0.782608695652174  GGYSMXXXXXXXXXXXXXXXXXX
2o9d 0.6086956521739131  GGYSMLSALXXXXXXXXXXXXXX


Helix:4
Orig FAPAGFAPIAIGLALTLIHLISI
 AXGXAXTLXXL-[2o9d, 2o9e, 2abm, 2o9f, 2o9g, 3llq, 1rc2, 3nka, 3nkc, 3nk5] FAPIAIGLALTLIHL-[2o9e] LTXXXL-[2o9d, 2o9e, 2abm, 3llq, 1rc2, 3nka, 3nkc, 3nk5] TLIXLIS-[2o9d, 2o9e, 2abm, 2o9f, 2o9g, 3llq, 1rc2, 3nka, 3nkc, 3nk5] LXXTLIXLIS-[2o9d, 2o9e, 2o9f, 2abm, 2o9g, 3llq, 1rc2, 3nka, 3nkc, 3nk5] FXPIAIGLALTLIHLISI-[2o9e] AIGLAXTLXH-[2o9d, 2o9e, 2o9f, 2abm, 2o9g, 3llq, 1rc2, 3nk5] AXXXAL-[2o9d, 2o9e, 2abm, 3llq, 1rc2, 3nka, 3nkc, 3nk5] AXIAIGXA-[2o9d, 2o9e, 2o9f, 2o9g, 3llq, 1rc2, 3nka, 3nkc, 3nk5] AXIAIGLAXTLIXLI-[2o9d, 2o9e, 2o9f, 2o9g, 1rc2, 3nka, 3nkc, 3nk5] AIGLAXTLI-[2o9d, 2o9e, 2abm, 2o9f, 2o9g, 3llq, 1rc2, 3nka, 3nkc, 3nk5] GXAXTLIXLI-[2o9d, 2o9e, 2o9f, 2abm, 2o9g, 3llq, 1rc2, 3nka, 3nkc, 3nk5] IXXAXTLIXLI-[2o9d, 2o9e, 2o9f, 2abm, 2o9g, 3llq, 1rc2, 3nka, 3nkc, 3nk5] AIGLAXTLIXLI-[2o9d, 2o9e, 2abm, 2o9f, 2o9g, 3llq, 1rc2, 3nka, 3nkc, 3nk5] LXXTXIXLI-[2o9d, 2o9e, 2abm, 2o9f, 2o9g, 3llq, 1rc2, 3nka, 3nkc, 3nk5] APXXXGL-[2o9d, 2o9e, 2o9f, 2o9g, 3llq, 1rc2, 3nka, 3nkc, 3nk5] IAIGLAXTLIXLISI-[2o9e, 2abm, 2o9f, 2o9g, 1rc2, 3nkc, 3nk5] PXXIGL-[1fx8, 2abm, 3llq, 1rc2, 3nka, 1ldf, 3nkc, 1lda, 2o9d, 2o9e, 2o9f, 2o9g, 1ldi, 3nk5] AXGXXXTL-[2o9d, 2o9e, 2abm, 2o9f, 2o9g, 3llq, 1rc2, 3nka, 3nkc, 3nk5] AXXLIXLI-[2o9d, 2o9e, 2o9f, 2abm, 2o9g, 3llq, 1rc2, 3nka, 3nkc, 3nk5] FAPIAIGLALTLIHLIS-[2o9e] IGXAXTLXH-[2o9d, 2o9e, 2abm, 2o9f, 2o9g, 3llq, 1rc2, 3nk5] PIAIGLAXT-[2o9d, 2o9e, 2o9f, 2abm, 2o9g, 3llq, 1rc2, 3nka, 3nkc, 3nk5] AXXAXGXAXTL-[2o9d, 2o9e, 2o9f, 2o9g, 3llq, 1rc2, 3nka, 3nkc, 3nk5] LXXLISI-[2o9e, 2abm, 2o9f, 2o9g, 3llq, 1rc2, 3nkc, 3nk5] IGLAXTLIXXIS-[2o9d, 2o9e, 2abm, 2o9f, 2o9g, 3llq, 1rc2, 3nka, 3nkc, 3nk5] PXAIGLAXTLIH-[2o9d, 2o9e, 2abm, 2o9f, 2o9g, 3llq, 1rc2, 3nk5] APXAIGLAXTLIH-[2o9d, 2o9e, 2o9f, 2o9g, 3llq, 1rc2, 3nk5] AXTLIH-[2o9d, 2o9e, 2o9f, 2abm, 2o9g, 3llq, 1rc2, 3nk5] FAXIAI-[2o9e, 3llq] LXHLXXI-[1ih5, 3d9s, 1j4n, 1fqy, 1h6i] GXAXTLXXL-[2o9d, 2o9e, 2abm, 2o9f, 2o9g, 3llq, 1rc2, 3nka, 3nkc, 3nk5] PIAIGXAL-[2o9d, 2o9e, 2abm, 3llq, 1rc2, 3nka, 3nkc, 3nk5] LXXTXIXLISI-[2o9e, 2o9f, 2abm, 2o9g, 3llq, 1rc2, 3nkc, 3nk5] AIGLAXTLIXXIS-[2o9d, 2o9e, 2abm, 2o9f, 2o9g, 3llq, 1rc2, 3nka, 3nkc, 3nk5] GLAXTXI-[2o9d, 2o9e, 2abm, 2o9f, 2o9g, 3llq, 1rc2, 3nka, 3nkc, 3nk5] PXAIGLAXTLIXLIXI-[2o9e, 2o9f, 2abm, 2o9g, 1rc2, 3nkc, 3nk5] LAXTLXH-[2o9d, 2o9e, 2abm, 2o9f, 2o9g, 3llq, 1rc2, 3nk5] IAIGLAXT-[2o9d, 2o9e, 2o9f, 2abm, 2o9g, 3llq, 1rc2, 3nka, 3nkc, 3nk5] IAIGXAXTLIXLI-[2o9d, 2o9e, 2o9f, 2abm, 2o9g, 3llq, 1rc2, 3nka, 3nkc, 3nk5] FAPIAIGLALT-[2o9e, 3llq] IGXAXTLIXLIXI-[2o9e, 2abm, 2o9f, 2o9g, 3llq, 1rc2, 3nkc, 3nk5] PIAIGLAXTLI-[2o9d, 2o9e, 2abm, 2o9f, 2o9g, 3llq, 1rc2, 3nka, 3nkc, 3nk5] IAIGLAXTLIH-[2o9d, 2o9e, 2o9f, 2abm, 2o9g, 3llq, 1rc2, 3nk5] FAPIAIGLALTLIHLI-[2o9e] APXXIG-[2o9d, 2o9e, 2o9f, 2o9g, 3llq, 1rc2, 3nka, 3nkc, 3nk5] FAXIAIGLALTLI-[2o9e, 3llq] PIAIGLAXTLIXLIS-[2o9d, 2o9e, 2abm, 2o9f, 2o9g, 1rc2, 3nka, 3nkc, 3nk5] IXIGXA-[2o9d, 2o9e, 2abm, 2o9f, 2o9g, 3llq, 1rc2, 3nka, 3nkc, 3nk5] APXAIGLXXTLXXL-[2o9d, 2o9e, 2o9f, 2o9g, 1rc2, 3nka, 3nkc, 3nk5] AIGLAXT-[2o9d, 2o9e, 2o9f, 2abm, 2o9g, 3llq, 1rc2, 3nka, 3nkc, 3nk5] TLXXLIXI-[2o9e, 2abm, 2o9f, 2o9g, 3llq, 1rc2, 3nkc, 3nk5] APIAXGXAL-[2o9d, 2o9e, 3llq, 1rc2, 3nka, 3nkc, 3nk5] LIXLIS-[2o9d, 2o9e, 2abm, 2o9f, 2o9g, 3llq, 1rc2, 3nka, 3nkc, 3nk5] PXAIGLAXTL-[2o9d, 2o9e, 2abm, 2o9f, 2o9g, 3llq, 1rc2, 3nka, 3nkc, 3nk5] IXIGLAXXXI-[2o9d, 2o9e, 2o9f, 2abm, 2o9g, 3llq, 1rc2, 3nka, 3nkc, 3nk5] PIAIGLAXTLIXLI-[2o9d, 2o9e, 2abm, 2o9f, 2o9g, 1rc2, 3nka, 3nkc, 3nk5] LXXTXI-[2o9d, 2o9e, 2o9f, 2abm, 2o9g, 3llq, 1rc2, 3nka, 3nkc, 3nk5] LTLXXLI-[2o9d, 2o9e, 2abm, 3llq, 1rc2, 3nka, 3nkc, 3nk5] FAPIAIGXA-[2o9e, 3llq] TLIXLI-[2o9d, 2o9e, 2o9f, 2abm, 2o9g, 3llq, 1rc2, 3nka, 3nkc, 3nk5] AXTLIXL-[2o9d, 2o9e, 2abm, 2o9f, 2o9g, 3llq, 1rc2, 3nka, 3nkc, 3nk5] APXAIGLAXTLIXLIXI-[2o9e, 2o9f, 2o9g, 1rc2, 3nkc, 3nk5] AIGXAXTLIXLISI-[2o9e, 2abm, 2o9f, 2o9g, 1rc2, 3nkc, 3nk5] IXLISI-[2o9e, 2abm, 2o9f, 2o9g, 3llq, 1rc2, 3nkc, 3nk5] FAPIAXGLALTL-[2o9e, 3llq] IGLAXT-[2o9d, 2o9e, 2o9f, 2abm, 2o9g, 3llq, 1rc2, 3nka, 3nkc, 3nk5] GXAXTLXH-[2o9d, 2o9e, 2o9f, 2abm, 2o9g, 3llq, 1rc2, 3nk5] FAXIXIG-[2o9e, 3llq] IAXGXAXTL-[2o9d, 2o9e, 2abm, 2o9f, 2o9g, 3llq, 1rc2, 3nka, 3nkc, 3nk5] APIAXGLXXT-[2o9d, 2o9e, 2o9f, 2o9g, 3llq, 1rc2, 3nka, 3nkc, 3nk5] IAIGLAXTLIXLIS-[2o9d, 2o9e, 2o9f, 2abm, 2o9g, 1rc2, 3nka, 3nkc, 3nk5] APIAIGXAXTLIXLXS-[2o9d, 2o9e, 2o9f, 2o9g, 1rc2, 3nka, 3nkc, 3nk5] PIAIGXA-[2o9d, 2o9e, 2abm, 2o9f, 2o9g, 3llq, 1rc2, 3nka, 3nkc, 3nk5] FAPIAXGXAL-[2o9e, 3llq] GLXXTL-[2o9d, 2o9e, 2o9f, 2abm, 2o9g, 3llq, 1rc2, 3nka, 3nkc, 3nk5] FAXIXIGL-[2o9e, 3llq] FAPIAIGLALTLIH-[2o9e] LTLIXLIS-[2o9d, 2o9e, 2abm, 3llq, 1rc2, 3nka, 3nkc, 3nk5] LXXTLXXL-[2o9d, 2o9e, 2o9f, 2abm, 2o9g, 3llq, 1rc2, 3nka, 3nkc, 3nk5] GXAXXLIXLIXI-[2o9e, 2o9f, 2abm, 2o9g, 3llq, 1rc2, 3nkc, 3nk5] AXTLIXLIS-[2o9d, 2o9e, 2o9f, 2abm, 2o9g, 3llq, 1rc2, 3nka, 3nkc, 3nk5] APIAIGLAXTLI-[2o9d, 2o9e, 2o9f, 2o9g, 3llq, 1rc2, 3nka, 3nkc, 3nk5] IGLAXTLI-[2o9d, 2o9e, 2abm, 2o9f, 2o9g, 3llq, 1rc2, 3nka, 3nkc, 3nk5] IXIXXAXTLIXL-[2o9d, 2o9e, 2o9f, 2abm, 2o9g, 3llq, 1rc2, 3nka, 3nkc, 3nk5] PXAIGLAXTLXXL-[2o9d, 2o9e, 2o9f, 2abm, 2o9g, 3llq, 1rc2, 3nka, 3nkc, 3nk5] AXTLIXLIXI-[2o9e, 2abm, 2o9f, 2o9g, 3llq, 1rc2, 3nkc, 3nk5] IGXXXTLXXL-[2o9d, 2o9e, 2o9f, 2abm, 2o9g, 3llq, 1rc2, 3nka, 3nkc, 3nk5] GLAXTLIXLIS-[2o9d, 2o9e, 2o9f, 2abm, 2o9g, 3llq, 1rc2, 3nka, 3nkc, 3nk5]
Pred FAPAGXXXXXXXXXXXXXXXXXX
accu 0.782608695652174

2o9e 0.782608695652174  FAPAGXXXXXXXXXXXXXXXXXX
3llq 0.782608695652174  FAPAGXXXXXXXXXXXXXXXXXX
2abm 0.6956521739130435  FAPAGFAXXXXXXXXXXXXXXXX


Helix:5
Orig LWFFWVVPIVGGIIGGLI
 PIXGGIXGG-[2o9d, 2o9e, 2abm, 2o9f, 2o9g, 1rc2, 3nka, 3nkc, 3nk5] VGXIXG-[3d9s] FFWVXPI-[2o9d, 2o9e, 2abm, 2o9f, 2o9g, 1rc2, 3nka, 3nkc, 3nk5] WXFWVVPIVGXI-[2o9d, 2o9e, 2abm, 2o9f, 2o9g, 1rc2, 3nka, 3nkc, 3nk5] VXPIXGXIXGG-[2o9d, 2o9e, 2abm, 2o9f, 2o9g, 1rc2, 3nka, 3nkc, 3nk5] FFXVVPIXGG-[2o9d, 2o9e, 2o9f, 2abm, 2o9g, 1rc2, 3nka, 3nkc, 3nk5] FFWVXPIVGGIIGGL-[2o9e, 2o9f, 2abm, 2o9g, 1rc2, 3nka, 3nkc, 3nk5] IXGGIXGG-[2o9d, 2o9e, 2abm, 2o9f, 2o9g, 1rc2, 3nka, 3nkc, 3nk5] LWFFWVVPIVGXI-[2o9e, 2o9f] VPIVXGIIGGL-[2o9d, 2o9e, 2abm, 2o9f, 2o9g, 1rc2, 3nka, 3nkc, 3nk5] LWFFWVVPIVGGXI-[2o9e, 2o9f] LWXFWVVPI-[2o9e, 2o9f] PXVGGIIGGL-[2o9d, 2o9e, 2o9f, 2abm, 2o9g, 1rc2, 3nka, 3nkc, 3nk5] WFFWVVPIXGGIXGG-[2o9e, 2o9f, 2abm, 2o9g, 1rc2, 3nka, 3nkc, 3nk5] FFXVVPIVGXXI-[2o9d, 2o9e, 2abm, 2o9f, 2o9g, 1rc2, 3nka, 3nkc, 3nk5] GXXIGGXI-[2o9d, 2o9e, 2abm, 2o9f, 2o9g, 1rc2, 3nka, 3nkc, 3nk5] VXXIIXGL-[2o9d, 2o9e, 2abm, 2o9f, 2o9g, 1rc2, 3nka, 3nkc, 3nk5] LWXFWVVPIXGGIIG-[2o9e, 2o9f] WVVPIVGXI-[2o9d, 2o9e, 2abm, 2o9f, 2o9g, 1rc2, 3nka, 3nkc, 3nk5] WXXPXV-[2o9d, 2o9e, 2o9f, 2abm, 3d9s, 2o9g, 1rc2, 3nka, 3nkc, 3nk5] WXFWVXPXXG-[2o9d, 2o9e, 2o9f, 2abm, 2o9g, 1rc2, 3nka, 3nkc, 3nk5] LWFFWVVPIXGGIXGG-[2o9e, 2o9f] IXGXIIG-[2o9d, 2o9e, 2abm, 2o9f, 2o9g, 1rc2, 3nka, 3nkc, 3nk5] WVXPIXGGIIG-[2o9d, 2o9e, 2abm, 2o9f, 2o9g, 1rc2, 3nka, 3nkc, 3nk5] WXFWVXPIXGG-[2o9d, 2o9e, 2abm, 2o9f, 2o9g, 1rc2, 3nka, 3nkc, 3nk5] VGXXIGGXI-[2o9d, 2o9e, 2abm, 2o9f, 2o9g, 1rc2, 3nka, 3nkc, 3nk5] FWVVPIVGXXI-[2o9d, 2o9e, 2abm, 2o9f, 2o9g, 1rc2, 3nka, 3nkc, 3nk5] PIXGGXIGGXI-[2o9d, 2o9e, 2abm, 2o9f, 2o9g, 1rc2, 3nka, 3nkc, 3nk5] VPXVXXIIG-[2o9d, 2o9e, 2abm, 2o9f, 2o9g, 1rc2, 3nka, 3nkc, 3nk5] PIVGGXI-[2o9d, 2o9e, 2abm, 2o9f, 2o9g, 1rc2, 3nka, 3nkc, 3nk5] VVPIVGXXIGGXI-[2o9d, 2o9e, 2abm, 2o9f, 2o9g, 1rc2, 3nka, 3nkc, 3nk5] VVPXXGXIXG-[2o9d, 2o9e, 2o9f, 2abm, 2o9g, 1rc2, 3nka, 3nkc, 3nk5] WXFWVXPIV-[2o9d, 2o9e, 2abm, 2o9f, 2o9g, 1rc2, 3nka, 3nkc, 3nk5] WXFWVVPIVGGIIG-[2o9d, 2o9e, 2abm, 2o9f, 2o9g, 1rc2, 3nka, 3nkc, 3nk5] FWXXPXVG-[2o9d, 2o9e, 2abm, 2o9f, 2o9g, 3d9s, 1rc2, 3nka, 3nkc, 3nk5] WFFWVXPIVGGXI-[2o9d, 2o9e, 2abm, 2o9f, 2o9g, 1rc2, 3nka, 3nkc, 3nk5] LXFFXVV-[2o9e, 2o9f] FFWVVPIVGXXIGGXI-[2o9e, 2o9f] VPIVGXI-[2o9d, 2o9e, 2abm, 2o9f, 2o9g, 1rc2, 3nka, 3nkc, 3nk5] FWXXPIXGG-[2o9d, 2o9e, 2abm, 2o9f, 2o9g, 1rc2, 3nka, 3nkc, 3nk5] LWXFWVVPIVG-[2o9e, 2o9f] VPXVXXXIGGXI-[2o9d, 2o9e, 2abm, 2o9f, 2o9g, 1rc2, 3nka, 3nkc, 3nk5] VPXXGXIXGG-[2o9d, 2o9e, 2o9f, 2abm, 2o9g, 1rc2, 3nka, 3nkc, 3nk5] LWFFWVVPIVGGIIGGL-[2o9e, 2o9f] FFWXXPIXG-[2o9d, 2o9e, 2abm, 2o9f, 2o9g, 1rc2, 3nka, 3nkc, 3nk5] FFWVVPIXGXIXG-[2o9d, 2o9e, 2abm, 2o9f, 2o9g, 1rc2, 3nka, 3nkc, 3nk5] VPIVXXXI-[2o9d, 2o9e, 2abm, 2o9f, 2o9g, 1rc2, 3nka, 3nkc, 3nk5] VVPIVGXIIGGL-[2o9d, 2o9e, 2abm, 2o9f, 2o9g, 1rc2, 3nka, 3nkc, 3nk5] WVXPIXGGIXGG-[2o9d, 2o9e, 2abm, 2o9f, 2o9g, 1rc2, 3nka, 3nkc, 3nk5] LWXFWVVP-[2o9e, 2o9f] WXXWXXP-[1z98, 3cn6, 4jc6, 4ia4, 3cll, 2b5f, 3cn5] GIIGXXI-[2o9d, 2o9e, 2abm, 2o9f, 2o9g, 1rc2, 3nka, 3nkc, 3nk5] VVPIVGXXI-[2o9d, 2o9e, 2abm, 2o9f, 2o9g, 1rc2, 3nka, 3nkc, 3nk5] FWVVPIXGXIXGG-[2o9d, 2o9e, 2abm, 2o9f, 2o9g, 1rc2, 3nka, 3nkc, 3nk5] PXVGXIIG-[2o9d, 2o9e, 2abm, 2o9f, 2o9g, 1rc2, 3nka, 3nkc, 3nk5] FWVXPIVGGIIGGL-[2o9d, 2o9e, 2abm, 2o9f, 2o9g, 1rc2, 3nka, 3nkc, 3nk5] WXFWVVPIVGGXIGGXI-[2o9e, 2o9f] WVXPIVGGXIGGXI-[2o9d, 2o9e, 2abm, 2o9f, 2o9g, 1rc2, 3nka, 3nkc, 3nk5] IXXXXXXGXI-[2o9d, 2o9e, 2o9f, 2abm, 2o9g, 1rc2, 3nka, 3nkc, 3nk5] LXFFXV-[2o9e, 2o9f] IXGGIXGXL-[2o9d, 2o9e, 2abm, 2o9f, 2o9g, 1rc2, 3nka, 3nkc, 3nk5] WXXPXXG-[2o9d, 2o9e, 2abm, 2o9f, 2o9g, 1rc2, 3nka, 3nkc, 3nk5] FWVVPIVGXI-[2o9d, 2o9e, 2o9f, 2abm, 2o9g, 1rc2, 3nka, 3nkc, 3nk5] PXVGXI-[2o9d, 2o9e, 2o9f, 2abm, 2o9g, 1rc2, 3nka, 3nkc, 3nk5] WVVPIVGGXI-[2o9d, 2o9e, 2o9f, 2abm, 2o9g, 1rc2, 3nka, 3nkc, 3nk5] FFXVVPIXGGIXGG-[2o9d, 2o9e, 2abm, 2o9f, 2o9g, 1rc2, 3nka, 3nkc, 3nk5] FFWVVP-[2o9d, 2o9e, 2o9f, 2abm, 2o9g, 1rc2, 3nka, 3nkc, 3nk5] LWXFWVVPIXGG-[2o9e, 2o9f] WXFWXXXI-[2o9d, 2o9e, 2abm, 2o9f, 2o9g, 1rc2, 3nka, 3nkc, 3nk5] WXFWVVPIVGGIIGGL-[2o9e, 2o9f] FFWXVPIV-[2o9d, 2o9e, 2abm, 2o9f, 2o9g, 1rc2, 3nka, 3nkc, 3nk5] WVXPIXGG-[2o9d, 2o9e, 2abm, 2o9f, 2o9g, 1rc2, 3nka, 3nkc, 3nk5] FXVXXI-[2o9d, 2o9e, 2o9f, 2abm, 3d9s, 2o9g, 1rc2, 3nka, 3nkc, 3nk5] GGXIGXL-[2o9d, 2o9e, 2abm, 2o9f, 2o9g, 1rc2, 3nka, 3nkc, 3nk5] FWXXPXV-[2o9d, 2o9e, 2abm, 2o9f, 2o9g, 1rc2, 3nka, 3nkc, 3nk5] GGXXGG-[2o9d, 2o9e, 2abm, 2o9f, 2o9g, 1rc2, 3nka, 3nkc, 3nk5] LWXFWVVPIV-[2o9e, 2o9f] VVPIXGG-[2o9d, 2o9e, 2abm, 2o9f, 2o9g, 1rc2, 3nka, 3nkc, 3nk5] FWVVPIVGGIIG-[2o9d, 2o9e, 2abm, 2o9f, 2o9g, 1rc2, 3nka, 3nkc, 3nk5] WVXPIVGGIIGGL-[2o9d, 2o9e, 2abm, 2o9f, 2o9g, 1rc2, 3nka, 3nkc, 3nk5] FWVXPIVGXXIGGXI-[2o9e, 2o9f, 2abm, 2o9g, 1rc2, 3nka, 3nkc, 3nk5]
Pred XXXXXXXXXXXXXXXXXX
accu 1.0

2o9f 1.0  XXXXXXXXXXXXXXXXXX
2o9e 1.0  XXXXXXXXXXXXXXXXXX
2o9d 0.9444444444444444  LXXXXXXXXXXXXXXXXX
3nkc 0.9444444444444444  LXXXXXXXXXXXXXXXXX
3nka 0.9444444444444444  LXXXXXXXXXXXXXXXXX
1rc2 0.9444444444444444  LXXXXXXXXXXXXXXXXX
2abm 0.9444444444444444  LXXXXXXXXXXXXXXXXX
3cn6 0.3888888888888889  LXXXXXXXIVGGIIGGLI


G4YLZ0_PHYSP/PF00230

Helix:0
Orig AEFLATFICMLFGLSCMAQVTLS
 AEXXXT-[1ih5, 1fqy, 1h6i]
Pred XXXXXXFICMLFGLSCMAQVTLS
accu 0.2608695652173913

1h6i 0.2608695652173913  XXXXXXFICMLFGLSCMAQVTLS
1fqy 0.2608695652173913  XXXXXXFICMLFGLSCMAQVTLS
1ih5 0.2608695652173913  XXXXXXFICMLFGLSCMAQVTLS


Helix:1
Orig IALAWGFAYFIGISIGGGVSGAH
Pred IALAWGFAYFIGISIGGGVSGAH
accu 0.0


Helix:2
Orig VPFYILIQTVAAYVSALVVYIVY
 VXXXIL-[1ih5, 1fqy, 1h6i]
Pred XXXXXXIQTVAAYVSALVVYIVY
accu 0.2608695652173913

1h6i 0.2608695652173913  XXXXXXIQTVAAYVSALVVYIVY
1fqy 0.2608695652173913  XXXXXXIQTVAAYVSALVVYIVY
1ih5 0.2608695652173913  XXXXXXIQTVAAYVSALVVYIVY


Helix:3
Orig VGNFTCFLTEFLAAALLILGILA
Pred VGNFTCFLTEFLAAALLILGILA
accu 0.0


Helix:4
Orig AVPPAIGVLVSAIAMGFATNTGL
Pred AVPPAIGVLVSAIAMGFATNTGL
accu 0.0


Helix:5
Orig YYFWVPLVAPILGGAAGAFV
Pred YYFWVPLVAPILGGAAGAFV
accu 0.0


H3N2K4_KLEOX/PF00230

Helix:0
Orig AEFLGTGLFLFFGIGCLSAL
 AEXXXT-[2b6o, 3m9i, 1sor] AXFLXTXL-[1fx8, 1ldi, 1ldf, 1lda] EFLGTG-[1fx8, 1ldi, 1ldf, 1lda] EFXXTXL-[1fx8, 1ldi, 1ldf, 1lda] FXXTXL-[1fx8, 1ldi, 1ldf, 1lda] AEFXXT-[1fx8, 1ldi, 1ldf, 1lda] FXXTXXFXF-[3d9s] AEFLGXG-[1fx8, 1ldi, 1ldf, 1lda] FXXXXLFL-[3cn6, 4jc6, 1z98, 4ia4, 3cll, 2b5f, 3cn5] GXGLXXFFG-[1fx8, 1ldi, 1ldf, 1lda]
Pred XXXXXXXXXXXXXIGCLSAL
accu 0.65

1ldi 0.65  XXXXXXXXXXXXXIGCLSAL
1lda 0.65  XXXXXXXXXXXXXIGCLSAL
1ldf 0.65  XXXXXXXXXXXXXIGCLSAL
1fx8 0.65  XXXXXXXXXXXXXIGCLSAL
3cn6 0.4  AEXXXXXXXXFFGIGCLSAL


Helix:1
Orig LGLWEICIIWGLGISLAVYLTSG
 IXXAXXL-[3ne2, 3d9s]
Pred LGLWEICIIWGLGXXXXXXXTSG
accu 0.30434782608695654

3d9s 0.30434782608695654  LGLWEICIIWGLGXXXXXXXTSG
3ne2 0.30434782608695654  LGLWEICIIWGLGXXXXXXXTSG


Helix:2
Orig VFPYIVSQVAGAFGGAVLAYVLY
 PXIVSQVAG-[1fx8, 1ldi, 1ldf, 1lda] IVSQVA-[1fx8, 1ldi, 1ldf, 1lda] VSQVXXA-[1fx8, 1ldi, 1ldf, 1lda] IVXQVAXA-[1fx8, 1ldi, 1ldf, 1lda] VSQVAG-[1fx8, 1ldi, 1ldf, 1lda] PXIVXQ-[1fx8, 1ldi, 1ldf, 1lda] VSQVAGAF-[1fx8, 1ldi, 1ldf, 1lda] IVXQVAG-[1fx8, 1ldi, 1ldf, 1lda] GAXXGXXL-[3cn6, 4jc6, 1z98, 4ia4, 3cll, 2b5f, 3cn5] IVSQVAGAF-[1fx8, 1ldi, 1ldf, 1lda] SQVAGAF-[1fx8, 1ldi, 1ldf, 1lda] SQVAGA-[1fx8, 1ldi, 1ldf, 1lda] QXXGAXXGA-[3d9s]
Pred VFXXXXXXXXXXXXXXXXAYVLY
accu 0.6956521739130435

1lda 0.4782608695652174  VFXXXXXXXXXXXGGAVLAYVLY
1ldf 0.4782608695652174  VFXXXXXXXXXXXGGAVLAYVLY
1ldi 0.4782608695652174  VFXXXXXXXXXXXGGAVLAYVLY
1fx8 0.4782608695652174  VFXXXXXXXXXXXGGAVLAYVLY
4ia4 0.34782608695652173  VFPYIVSQVAXXXXXXXXAYVLY
1z98 0.34782608695652173  VFPYIVSQVAXXXXXXXXAYVLY
4jc6 0.34782608695652173  VFPYIVSQVAXXXXXXXXAYVLY
3cn6 0.34782608695652173  VFPYIVSQVAXXXXXXXXAYVLY


Helix:3
Orig SIWHAALVEVVITSMLMGMIMAL
 IXXXXLV-[1ih5, 1j4n, 1fqy, 1h6i] VEXXXT-[2b6o, 2b6p, 3m9i, 3d9s, 2c32, 1ymg, 3j41, 1sor]
Pred SXXXXXXXXXXXXSMLMGMIMAL
accu 0.5217391304347826

1h6i 0.30434782608695654  SXXXXXXXEVVITSMLMGMIMAL
1fqy 0.30434782608695654  SXXXXXXXEVVITSMLMGMIMAL
1j4n 0.30434782608695654  SXXXXXXXEVVITSMLMGMIMAL
1ih5 0.30434782608695654  SXXXXXXXEVVITSMLMGMIMAL
3m9i 0.2608695652173913  SIWHAALXXXXXXSMLMGMIMAL
2b6p 0.2608695652173913  SIWHAALXXXXXXSMLMGMIMAL
2b6o 0.2608695652173913  SIWHAALXXXXXXSMLMGMIMAL


Helix:4
Orig LLIGLLVAVIGASTGPLTGFAMN
 LXAXXG-[2b6o, 3m9i, 1sor] LXXGXXV-[3d9s] LXIGXXV-[1j4n] LXIGLXV-[3ne2]
Pred XXXXXXXXXXXASTGPLTGFAMN
accu 0.4782608695652174

1j4n 0.30434782608695654  XXXXXXXAVIGASTGPLTGFAMN
3d9s 0.30434782608695654  XXXXXXXAVIGASTGPLTGFAMN
3ne2 0.30434782608695654  XXXXXXXAVIGASTGPLTGFAMN


Helix:5
Orig PYFIVPIIAPLIGACLGAAI
 PXIGXXL-[1ih5, 1j4n, 1fqy, 1h6i] FXVXXI-[3d9s] IGAXLG-[2b6o, 2b6p, 3m9i, 2c32, 1ymg, 3j41, 1sor]
Pred PYXXXXXXAXXXXXXXXAAI
accu 0.7

1h6i 0.35  PYFIVPIIAXXXXXXXGAAI
1fqy 0.35  PYFIVPIIAXXXXXXXGAAI
1j4n 0.35  PYFIVPIIAXXXXXXXGAAI
1ih5 0.35  PYFIVPIIAXXXXXXXGAAI
3m9i 0.3  PYFIVPIIAPLXXXXXXAAI
2b6p 0.3  PYFIVPIIAPLXXXXXXAAI
2b6o 0.3  PYFIVPIIAPLXXXXXXAAI


E0EIT4_ACTPL/PF00230

Helix:0
Orig FIGTGLIIFFGVGCVAAAQL
 FFGVGC-[1lda] IXFGXG-[1lda] FXXTXL-[1lda] GTGLXI-[1lda]
Pred XXXXXXXXXXXXXXVAAAQL
accu 0.7

1lda 0.7  XXXXXXXXXXXXXXVAAAQL


Helix:1
Orig ISIMWGVGVALAVYTTAGVSGAH
Pred ISIMWGVGVALAVYTTAGVSGAH
accu 0.0


Helix:2
Orig VLPYIISQFLGAFAAAALVYFLY
 AAXLXY-[1lda]
Pred VLPYIISQFLGAFAXXXXXXFLY
accu 0.2608695652173913

1lda 0.2608695652173913  VLPYIISQFLGAFAXXXXXXFLY


Helix:3
Orig SVLQAFCVEAVITMALVALILAL
 VEXXXT-[3d9s]
Pred SVLQAFCXXXXXXMALVALILAL
accu 0.2608695652173913

3d9s 0.2608695652173913  SVLQAFCXXXXXXMALVALILAL


Helix:4
Orig APLLIGLLIAAIGGAFGPLTGFA
Pred APLLIGLLIAAIGGAFGPLTGFA
accu 0.0


Helix:5
Orig IPYFLVPLIAPIVGGLVGAW
 FXVXXI-[3d9s]
Pred IPYXXXXXXAPIVGGLVGAW
accu 0.3

3d9s 0.3  IPYXXXXXXAPIVGGLVGAW


O65860_PICAB/PF00230

Helix:0
Orig AALAELISTLIFVFAGEGSGMAF
 AEXXXT-[3cn6, 4nef, 1rc2, 3cll, 3cn5, 1z98, 2o9d, 2o9e, 2o9f, 2o9g, 2b5f, 4oj2, 1h6i, 1sor, 3nk5, 2abm, 3nka, 1fqy, 3nkc, 4jc6, 4ia4, 2b6o, 1ih5, 3m9i, 3d9s] TLXXVFXG-[3d9s] VFXGXGS-[2o9d, 2o9e, 2o9f, 2abm, 2o9g, 3llq, 1rc2, 3nka, 3nkc, 3nk5] VFXGXG-[2abm, 1rc2, 3nka, 3nkc, 3nk5] AAXAEXI-[2b5f] TXXXVF-[1ih5, 3d9s, 1fqy, 1h6i]
Pred XXXXXXXXXXXXXXXXXXXGMAF
accu 0.8260869565217391

3d9s 0.5652173913043478  AALXXXXXXXXXXXXXEGSGMAF
3nkc 0.5652173913043478  AALXXXXXXLIFXXXXXXXGMAF
3nka 0.5652173913043478  AALXXXXXXLIFXXXXXXXGMAF
2abm 0.5652173913043478  AALXXXXXXLIFXXXXXXXGMAF
3nk5 0.5652173913043478  AALXXXXXXLIFXXXXXXXGMAF
2o9g 0.5652173913043478  AALXXXXXXLIFXXXXXXXGMAF
2o9f 0.5652173913043478  AALXXXXXXLIFXXXXXXXGMAF
2o9e 0.5652173913043478  AALXXXXXXLIFXXXXXXXGMAF
2o9d 0.5652173913043478  AALXXXXXXLIFXXXXXXXGMAF
1rc2 0.5652173913043478  AALXXXXXXLIFXXXXXXXGMAF
3llq 0.30434782608695654  AALAELISTLIFXXXXXXXGMAF
4nef 0.2608695652173913  AALXXXXXXLIFVFAGEGSGMAF
3cn6 0.2608695652173913  AALXXXXXXLIFVFAGEGSGMAF


Helix:1
Orig GLVAVALAHGLGLFVAVAVGANI
 VXXAXGL-[2o9d, 2o9e, 2o9f, 2abm, 2o9g, 3llq, 1rc2, 3nka, 3nkc, 3nk5]
Pred GLVAXXXXXXXGLFVAVAVGANI
accu 0.30434782608695654

3nk5 0.30434782608695654  GLVAXXXXXXXGLFVAVAVGANI
3nkc 0.30434782608695654  GLVAXXXXXXXGLFVAVAVGANI
3nka 0.30434782608695654  GLVAXXXXXXXGLFVAVAVGANI
1rc2 0.30434782608695654  GLVAXXXXXXXGLFVAVAVGANI
3llq 0.30434782608695654  GLVAXXXXXXXGLFVAVAVGANI
2o9g 0.30434782608695654  GLVAXXXXXXXGLFVAVAVGANI
2abm 0.30434782608695654  GLVAXXXXXXXGLFVAVAVGANI
2o9f 0.30434782608695654  GLVAXXXXXXXGLFVAVAVGANI
2o9e 0.30434782608695654  GLVAXXXXXXXGLFVAVAVGANI
2o9d 0.30434782608695654  GLVAXXXXXXXGLFVAVAVGANI


Helix:2
Orig TLLRGILYWIAQLLGAIVACLLL
 AQXXGA-[3cn6, 3cll, 1fqy, 3cn5, 4jc6, 1z98, 4ia4, 2b6o, 1ih5, 3m9i, 3d9s, 2b5f, 1h6i, 1sor] IAQXXGA-[2b5f] IAQXXG-[3cn6, 2abm, 1rc2, 3cll, 3nka, 1fqy, 3nkc, 3cn5, 4jc6, 1z98, 2o9d, 4ia4, 2o9e, 1ih5, 2o9f, 2o9g, 2b5f, 1h6i, 3nk5] YXXAQXL-[2b5f] YXXAXL-[2b6o, 3m9i, 4nef, 3d9s, 4oj2, 1sor] IVAXXXL-[2o9d, 2o9e, 2o9f, 2abm, 2o9g, 1rc2, 3nka, 3nkc, 3nk5] QXXGXI-[2o9d, 2o9e, 2abm, 2o9f, 3d9s, 2o9g, 1rc2, 3nka, 3nkc, 3nk5] YXXAQXXG-[3d9s]
Pred TLLRGILXXXXXXXXXXXXXXXX
accu 0.6956521739130435

3nkc 0.6086956521739131  TLLRGILYWXXXXXXXXXXXXXX
3nka 0.6086956521739131  TLLRGILYWXXXXXXXXXXXXXX
2abm 0.6086956521739131  TLLRGILYWXXXXXXXXXXXXXX
3nk5 0.6086956521739131  TLLRGILYWXXXXXXXXXXXXXX
2o9g 0.6086956521739131  TLLRGILYWXXXXXXXXXXXXXX
2o9f 0.6086956521739131  TLLRGILYWXXXXXXXXXXXXXX
2o9e 0.6086956521739131  TLLRGILYWXXXXXXXXXXXXXX
2o9d 0.6086956521739131  TLLRGILYWXXXXXXXXXXXXXX
1rc2 0.6086956521739131  TLLRGILYWXXXXXXXXXXXXXX
3cn6 0.30434782608695654  TLLRGILYWXXXXXXXIVACLLL


Helix:3
Orig GEGVVMEIVITFALIYTVYATAA
Pred GEGVVMEIVITFALIYTVYATAA
accu 0.0


Helix:4
Orig IAPIAIGFIVGANILAAGPFSGG
Pred IAPIAIGFIVGANILAAGPFSGG
accu 0.0


Helix:5
Orig NWVYWVGPLIGGGLAGIV
Pred NWVYWVGPLIGGGLAGIV
accu 0.0


F0JX52_ESCFE/PF00230

Helix:0
Orig AECFGTFWLVFGGCGSAVLAAGF
 VFXGXGS-[2o9d, 2o9e, 2o9f, 2abm, 2o9g, 3d9s, 3llq, 1rc2, 3nka, 3nkc, 3nk5] EXFGTFWLVFGGC-[2abm, 1rc2, 3nka, 3nkc, 3nk5] FGTFWLVFGGXGS-[2o9d, 2o9e, 2abm, 2o9f, 2o9g, 3llq, 1rc2, 3nka, 3nkc, 3nk5] EXFGTFWLVFGGXG-[2o9d, 2o9e, 2o9f, 2o9g] CFGTFWLVFGGCGSA-[2abm] GTXXLV-[2o9d, 2o9e, 2abm, 2o9f, 2o9g, 3llq, 1rc2, 3nka, 3nkc, 3nk5] CFGTFWLVFGGCG-[2abm, 1rc2, 3nka, 3nkc, 3nk5] VFXGXG-[2o9d, 2o9e, 2abm, 2o9f, 2o9g, 3llq, 1rc2, 3nka, 3nkc, 3nk5] FWLVFGGXGSA-[2o9e, 2o9f, 2abm] FGTFWL-[2o9d, 2o9e, 2abm, 2o9f, 2o9g, 3llq, 1rc2, 3nka, 3nkc, 3nk5] GTFXLVXXG-[2o9d, 2o9e, 2abm, 2o9f, 2o9g, 3llq, 1rc2, 3nka, 3nkc, 3nk5] AEXFGTFWLVFGGXGSA-[2o9e, 2o9f, 2abm] FGGXGSA-[2o9e, 2o9f, 2abm] FGTFWLVFGGC-[2abm, 3llq, 1rc2, 3nka, 3nkc, 3nk5] GTFWLVFG-[2o9d, 2o9e, 2abm, 2o9f, 2o9g, 3llq, 1rc2, 3nka, 3nkc, 3nk5] TFWLVFG-[2o9d, 2o9e, 2abm, 2o9f, 2o9g, 3llq, 1rc2, 3nka, 3nkc, 3nk5] VXGGXGSA-[2o9e, 2o9f, 2abm] AEXFGTFWLVXG-[2o9d, 2o9e, 2o9f, 2abm, 2o9g, 1rc2, 3nka, 3nkc, 3nk5] AEXFGTFWLVFGGC-[2abm, 1rc2, 3nka, 3nkc, 3nk5] FGTFXXXXG-[2o9d, 2o9e, 2abm, 2o9f, 2o9g, 3llq, 1rc2, 3nka, 3nkc, 3nk5] TFWLVFGGC-[2abm, 3llq, 1rc2, 3nka, 3nkc, 3nk5] FWLVFGGXGSAVLA-[2o9e, 2o9f] FGGXGS-[2o9d, 2o9e, 2abm, 2o9f, 2o9g, 3llq, 1rc2, 3nka, 3nkc, 3nk5] FGTFWXVFGGXG-[2o9d, 2o9e, 2abm, 2o9f, 2o9g, 3llq, 1rc2, 3nka, 3nkc, 3nk5] CFGTFWLVFXG-[2abm, 1rc2, 3nka, 3nkc, 3nk5] FWLVFGGC-[2abm, 3llq, 1rc2, 3nka, 3nkc, 3nk5] GTFXLVF-[2o9d, 2o9e, 2abm, 2o9f, 2o9g, 3llq, 1rc2, 3nka, 3nkc, 3nk5] TFXLVFGGXG-[2o9d, 2o9e, 2o9f, 2abm, 2o9g, 3llq, 1rc2, 3nka, 3nkc, 3nk5] WLVFGG-[2o9d, 2o9e, 2abm, 2o9f, 2o9g, 3llq, 1rc2, 3nka, 3nkc, 3nk5] FXLVFXG-[2o9d, 2o9e, 2abm, 2o9f, 2o9g, 3llq, 1rc2, 3nka, 3nkc, 3nk5] EXFGTFWLVFGGXGSA-[2o9e, 2o9f, 2abm] CFGTFW-[2abm, 1rc2, 3nka, 3nkc, 3nk5] WLVFGGC-[2abm, 3llq, 1rc2, 3nka, 3nkc, 3nk5] GTFXLVFGGXGSA-[2o9e, 2o9f, 2abm] AEXXXTFWLVFXG-[2o9d, 2o9e, 2abm, 2o9f, 2o9g, 1rc2, 3nka, 3nkc, 3nk5] AEXFGTFWLVXGGXG-[2o9d, 2o9e, 2o9f, 2o9g] SAXLAA-[2o9e, 2o9f] EXXXTFWLVFXG-[2o9d, 2o9e, 2abm, 2o9f, 2o9g, 1rc2, 3nka, 3nkc, 3nk5] CFGTFWLVFGGC-[2abm, 1rc2, 3nka, 3nkc, 3nk5] AEXXXT-[3cn6, 2abm, 1rc2, 3cll, 3nka, 1fqy, 3nkc, 3cn5, 2o9d, 4jc6, 1z98, 2o9e, 4ia4, 2b6o, 2o9f, 1ih5, 3m9i, 2o9g, 3d9s, 2b5f, 3nk5, 1h6i, 1sor] GGXGXA-[2o9e, 2abm, 2o9f] AEXXGTFWLVFGGXGS-[2abm, 1rc2, 3nka, 3nkc, 3nk5] EXFGTFW-[2o9d, 2o9e, 2abm, 2o9f, 2o9g, 1rc2, 3nka, 3nkc, 3nk5] EXFGTFWLVFG-[2o9d, 2o9e, 2abm, 2o9f, 2o9g, 1rc2, 3nka, 3nkc, 3nk5] TFXLVFGGXGSA-[2o9e, 2o9f, 2abm] GTFXLVXGGXG-[2o9d, 2o9e, 2abm, 2o9f, 2o9g, 3llq, 1rc2, 3nka, 3nkc, 3nk5] CFGTFWLVFGGCGS-[2abm, 1rc2, 3nka, 3nkc, 3nk5] EXXGTFXL-[2o9d, 2o9e, 2o9f, 2abm, 2o9g, 1rc2, 3nka, 3nkc, 3nk5] WLVFXGXG-[2o9d, 2o9e, 2abm, 2o9f, 2o9g, 3llq, 1rc2, 3nka, 3nkc, 3nk5] CFGTFWL-[2abm, 1rc2, 3nka, 3nkc, 3nk5] WLVFGGXGS-[2o9d, 2o9e, 2abm, 2o9f, 2o9g, 3llq, 1rc2, 3nka, 3nkc, 3nk5] AEXXXXFXXVF-[2o9d, 2o9e, 2o9f, 2abm, 2o9g, 1rc2, 3nka, 3nkc, 3nk5] EXFGTFWLVFGGXGS-[2o9d, 2o9e, 2o9f, 2o9g] FGTFXLVF-[2o9d, 2o9e, 2abm, 2o9f, 2o9g, 3llq, 1rc2, 3nka, 3nkc, 3nk5] EXXXTFWLVFGGXG-[2abm, 1rc2, 3nka, 3nkc, 3nk5] AEXXXTFWLVXGGXG-[2abm, 1rc2, 3nka, 3nkc, 3nk5] EXXGTFWLVFGGXGS-[2abm, 1rc2, 3nka, 3nkc, 3nk5] GTFWLVFGGC-[2abm, 3llq, 1rc2, 3nka, 3nkc, 3nk5] TFXLVFGGXGS-[2o9d, 2o9e, 2abm, 2o9f, 2o9g, 3llq, 1rc2, 3nka, 3nkc, 3nk5] TFXLVFXG-[2o9d, 2o9e, 2abm, 2o9f, 2o9g, 3llq, 1rc2, 3nka, 3nkc, 3nk5] FGTFXXV-[2o9d, 2o9e, 2abm, 2o9f, 2o9g, 3llq, 1rc2, 3nka, 3nkc, 3nk5] LXFXGXG-[2o9d, 2o9e, 2abm, 2o9f, 2o9g, 3llq, 1rc2, 3nka, 3nkc, 3nk5] CFGTFWLV-[2abm, 1rc2, 3nka, 3nkc, 3nk5] AEXXGTF-[3cn6, 2abm, 1rc2, 3cll, 3nka, 3nkc, 3cn5, 2o9d, 1z98, 4jc6, 2o9e, 4ia4, 2o9f, 2o9g, 2b5f, 3nk5] CFGTFWLVFG-[2abm, 1rc2, 3nka, 3nkc, 3nk5] AEXXGTFXL-[2o9d, 2o9e, 2o9f, 2abm, 2o9g, 1rc2, 3nka, 3nkc, 3nk5] LVFXGXGS-[2o9d, 2o9e, 2abm, 2o9f, 2o9g, 3llq, 1rc2, 3nka, 3nkc, 3nk5] AEXFGTFWLVFGGXGS-[2o9d, 2o9e, 2o9f, 2o9g] LVFGGC-[2abm, 3llq, 1rc2, 3nka, 3nkc, 3nk5] CFGTFXLVF-[2abm, 1rc2, 3nka, 3nkc, 3nk5] EXXGTF-[2o9d, 2o9e, 2o9f, 2abm, 2o9g, 1rc2, 3nka, 3nkc, 3nk5] TXXXVF-[1ih5, 3d9s, 1fqy, 1h6i] EXXXTFXXVF-[2o9d, 2o9e, 2o9f, 2abm, 2o9g, 1rc2, 3nka, 3nkc, 3nk5] FGTFWXVFXG-[2o9d, 2o9e, 2o9f, 2abm, 2o9g, 3llq, 1rc2, 3nka, 3nkc, 3nk5] AEXFGTFW-[2o9d, 2o9e, 2o9f, 2abm, 2o9g, 1rc2, 3nka, 3nkc, 3nk5] LXFGGXGSA-[2o9e, 2abm, 2o9f] AEXXXTFXLV-[2o9d, 2o9e, 2o9f, 2abm, 2o9g, 1rc2, 3nka, 3nkc, 3nk5] FXXXXGGXG-[2o9d, 2o9e, 2abm, 2o9f, 2o9g, 3llq, 1rc2, 3nka, 3nkc, 3nk5] FXLVFGGXGS-[2o9d, 2o9e, 2o9f, 2abm, 2o9g, 3llq, 1rc2, 3nka, 3nkc, 3nk5] TFXXVF-[2o9d, 2o9e, 2abm, 2o9f, 2o9g, 3llq, 1rc2, 3nka, 3nkc, 3nk5] EXXXTFXXV-[2o9d, 2o9e, 2abm, 2o9f, 2o9g, 1rc2, 3nka, 3nkc, 3nk5] WLVFGGXGSA-[2o9e, 2o9f, 2abm] FGGXGSAVLAA-[2o9e, 2o9f] LVFGGXGXAVL-[2o9e, 2o9f] FGTFWLVFGGXGSA-[2o9e, 2abm, 2o9f] GTFXLVFGGXGS-[2o9d, 2o9e, 2abm, 2o9f, 2o9g, 3llq, 1rc2, 3nka, 3nkc, 3nk5] FWLXFG-[2o9d, 2o9e, 2abm, 2o9f, 2o9g, 3llq, 1rc2, 3nka, 3nkc, 3nk5]
Pred XXXXXXXXXXXXXXXXXXXXXGF
accu 0.9130434782608695

2o9f 0.9130434782608695  XXXXXXXXXXXXXXXXXXXXXGF
2o9e 0.9130434782608695  XXXXXXXXXXXXXXXXXXXXXGF
2abm 0.7391304347826086  XXXXXXXXXXXXXXXXXVLAAGF
3cn6 0.30434782608695654  XXXXXXXWLVFGGCGSAVLAAGF


Helix:1
Orig GIGFAGVALAFGLTVLTMAFAVG
 FGLTVL-[2o9d, 2o9e, 2abm, 2o9f, 2o9g, 3llq, 1rc2, 3nka] FXGVALAFGLTV-[2o9e, 2o9f] VLTMAF-[2o9d, 2o9e, 2abm, 2o9f, 2o9g, 1rc2, 3nka, 3nkc, 3nk5] LAXGLTVLTMAXAV-[2o9d, 2o9e, 2abm, 2o9f, 2o9g, 1rc2, 3nka, 3nkc, 3nk5] GVAXAF-[2o9d, 2o9e, 2abm, 2o9f, 2o9g, 1rc2, 3nka] LXXGLXVL-[2o9d, 2o9e, 2o9f, 2abm, 2o9g, 3llq, 1rc2, 3nka, 3nkc, 3nk5] TVLTMAXAV-[2o9d, 2o9e, 2o9f, 2abm, 2o9g, 1rc2, 3nka, 3nkc, 3nk5] AXVALAFGLTV-[2o9e, 2o9f] FGLTVLTMAXAV-[2o9d, 2o9e, 2abm, 2o9f, 2o9g, 1rc2, 3nka] VLTMAXA-[2o9d, 2o9e, 2abm, 2o9f, 2o9g, 1rc2, 3nka, 3nkc, 3nk5] LXXGLTVLTMAXAXG-[2o9d, 2o9e, 2o9f, 2o9g, 1rc2, 3nka] TMAXAV-[2o9d, 2o9e, 2abm, 2o9f, 2o9g, 1rc2, 3nka, 3nkc, 3nk5] GFAGVALAFGLTVLTMA-[2o9e, 2o9f] VAXAXGLTV-[2o9d, 2o9e, 2o9f, 2abm, 2o9g, 3llq, 1rc2, 3nka, 3nkc, 3nk5] GFAGXALAFG-[2o9e, 2o9f] GLTVLTMAXAXG-[2o9d, 2o9e, 2o9f, 2o9g, 1rc2, 3nka, 3nkc, 3nk5] ALAXXLT-[2o9d, 2o9e, 2abm, 2o9f, 2o9g, 3llq, 1rc2, 3nka, 3nkc, 3nk5] GFAGXAL-[2o9e, 2o9f] GFAGVALAXGL-[2o9e, 2o9f] AGVALAXGLTVLT-[2o9e, 2o9f] FAGXALAFGL-[2o9e, 2o9f] GFAXXALA-[2o9e, 2o9f] AXGLTVLT-[2o9d, 2o9e, 2o9f, 2abm, 2o9g, 3llq, 1rc2, 3nka, 3nkc, 3nk5] FGLTVLTXAXA-[2o9d, 2o9e, 2o9f, 2abm, 2o9g, 1rc2, 3nka] GVALAXXLTVLT-[2o9d, 2o9e, 2o9f, 2abm, 2o9g, 1rc2, 3nka, 3nkc, 3nk5] GVAXAXGLT-[2o9d, 2o9e, 2o9f, 2abm, 2o9g, 1rc2, 3nka, 3nkc, 3nk5] ALAXGLXV-[3nkc, 3nk5] ALXXGXXV-[2o9d, 2o9e, 2o9f, 2abm, 2o9g, 3llq, 1rc2, 3nka] VXLAXGLTVLTMAXAV-[2o9d, 2o9e, 2o9f, 2abm, 2o9g, 1rc2, 3nka, 3nkc, 3nk5] GXXXAXGL-[2o9d, 2o9e, 2o9f, 2abm, 2o9g, 1rc2, 3nka, 3nkc, 3nk5] AGVALAFGLTVLTMAFAV-[2o9e, 2o9f] AXGLTVLTM-[2o9d, 2o9e, 2o9f, 2abm, 2o9g, 3llq, 1rc2, 3nka, 3nkc, 3nk5] FAGXAL-[2o9e, 2o9f] LAXGLTVLTMAF-[2o9d, 2o9e, 2abm, 2o9f, 2o9g, 1rc2, 3nka, 3nkc, 3nk5] AXXLXV-[2o9d, 2o9e, 2abm, 2o9f, 2o9g, 3llq, 1rc2, 3nka, 3nkc, 3nk5] VLTMAXAVG-[2o9d, 2o9e, 2o9f, 2o9g, 1rc2, 3nka, 3nkc, 3nk5] ALAXGLTVLTMAF-[2o9d, 2o9e, 2o9f, 2abm, 2o9g, 1rc2, 3nka, 3nkc, 3nk5] LTMAXXVG-[2o9d, 2o9e, 2o9f, 2o9g, 1rc2, 3nka, 3nkc, 3nk5] AXGLTVLTMAF-[2o9d, 2o9e, 2abm, 2o9f, 2o9g, 1rc2, 3nka, 3nkc, 3nk5] VXXAXGL-[2abm, 1j4n, 3llq, 1rc2, 3nka, 1fqy, 3nkc, 2o9d, 2o9e, 2o9f, 1ih5, 2o9g, 3nk5, 1h6i] ALAXGLTVLTMAXAV-[2o9d, 2o9e, 2abm, 2o9f, 2o9g, 1rc2, 3nka, 3nkc, 3nk5] GVALAXGLTVLTMAFAVG-[2o9e, 2o9f] LTVLTM-[2o9d, 2o9e, 2abm, 2o9f, 2o9g, 3llq, 1rc2, 3nka, 3nkc, 3nk5] FAGVALXFG-[2o9e, 2o9f] LAXGLTVLTMA-[2o9d, 2o9e, 2o9f, 2abm, 2o9g, 3llq, 1rc2, 3nka, 3nkc, 3nk5] AGXAXAXGL-[2o9e, 2o9f] LTVLTXAXAVG-[2o9d, 2o9e, 2o9f, 2o9g, 1rc2, 3nka, 3nkc, 3nk5] AXGLTVLTXA-[2o9d, 2o9e, 2o9f, 2abm, 2o9g, 3llq, 1rc2, 3nka, 3nkc, 3nk5] GVALAXGLTVLTMA-[2o9d, 2o9e, 2abm, 2o9f, 2o9g, 1rc2, 3nka, 3nkc, 3nk5] AXAXGLTVL-[2o9d, 2o9e, 2abm, 2o9f, 2o9g, 3llq, 1rc2, 3nka, 3nkc, 3nk5] GVALAXGLXVL-[2o9d, 2o9e, 2abm, 2o9f, 2o9g, 1rc2, 3nka, 3nkc, 3nk5] AGVALAFGLTVLTMAF-[2o9e, 2o9f] AXAXGLTVLTMAXA-[2o9d, 2o9e, 2abm, 2o9f, 2o9g, 1rc2, 3nka, 3nkc, 3nk5] VLTMAXAV-[2o9d, 2o9e, 2abm, 2o9f, 2o9g, 1rc2, 3nka, 3nkc, 3nk5] GLTVLTM-[2o9d, 2o9e, 2abm, 2o9f, 2o9g, 3llq, 1rc2, 3nka, 3nkc, 3nk5] GFAGXALAFGLTVL-[2o9e, 2o9f] LTMAXA-[2o9d, 2o9e, 2abm, 2o9f, 2o9g, 1rc2, 3nka, 3nkc, 3nk5] FAGVALAF-[2o9e, 2o9f] AXGLTVLTMAXA-[2o9d, 2o9e, 2abm, 2o9f, 2o9g, 1rc2, 3nka, 3nkc, 3nk5] LTVLTMA-[2o9d, 2o9e, 2abm, 2o9f, 2o9g, 3llq, 1rc2, 3nka, 3nkc, 3nk5] FAXXALA-[2o9e, 2o9f] LXXGLTVLTM-[2o9d, 2o9e, 2o9f, 2abm, 2o9g, 3llq, 1rc2, 3nka, 3nkc, 3nk5] VXLAXGLTVLT-[2o9d, 2o9e, 2o9f, 2abm, 2o9g, 3llq, 1rc2, 3nka, 3nkc, 3nk5] AXGLTVL-[2o9d, 2o9e, 2abm, 2o9f, 2o9g, 3llq, 1rc2, 3nka, 3nkc, 3nk5] VAXAXGLT-[2o9d, 2o9e, 2o9f, 2abm, 2o9g, 3llq, 1rc2, 3nka, 3nkc, 3nk5] GLTVLTMAXAV-[2o9d, 2o9e, 2abm, 2o9f, 2o9g, 1rc2, 3nka, 3nkc, 3nk5] LTVLTMAXAV-[2o9d, 2o9e, 2o9f, 2abm, 2o9g, 1rc2, 3nka, 3nkc, 3nk5] GLTVLT-[2o9d, 2o9e, 2abm, 2o9f, 2o9g, 3llq, 1rc2, 3nka, 3nkc, 3nk5] AGXAXAFGLTVLTMAFA-[2o9e, 2o9f] GVAXAXG-[2o9d, 2o9e, 2abm, 2o9f, 2o9g, 1rc2, 3nka, 3nkc, 3nk5] GLTVLTMAF-[2o9d, 2o9e, 2o9f, 2abm, 2o9g, 1rc2, 3nka, 3nkc, 3nk5] LAXGLXV-[2o9d, 2o9e, 2abm, 2o9f, 2o9g, 3llq, 1rc2, 3nka, 3nkc, 3nk5] AXAXGLTVLTMA-[2o9d, 2o9e, 2abm, 2o9f, 2o9g, 3llq, 1rc2, 3nka, 3nkc, 3nk5] VAXAXGLTVL-[2o9d, 2o9e, 2o9f, 2abm, 2o9g, 3llq, 1rc2, 3nka, 3nkc, 3nk5] AXXXXAXGLTVLTMA-[2o9e, 2o9f] GFAXVA-[2o9e, 2o9f] VALAXGLTVLTMAF-[2o9d, 2o9e, 2abm, 2o9f, 2o9g, 1rc2, 3nka, 3nkc, 3nk5] AXXAXA-[2o9e, 2o9f] ALAXGLTVLTM-[2o9d, 2o9e, 2abm, 2o9f, 2o9g, 3llq, 1rc2, 3nka, 3nkc, 3nk5] TVLTMA-[2o9d, 2o9e, 2abm, 2o9f, 2o9g, 3llq, 1rc2, 3nka, 3nkc, 3nk5] TVLTMAXA-[2o9d, 2o9e, 2abm, 2o9f, 2o9g, 1rc2, 3nka, 3nkc, 3nk5] GFAGXALAFGLXV-[2o9e, 2o9f] LTVLTMAXA-[2o9d, 2o9e, 2o9f, 2abm, 2o9g, 1rc2, 3nka, 3nkc, 3nk5] GFAGVALAFGLTVLTMAF-[2o9e, 2o9f] LXXAXA-[1fx8, 1ldi, 1ldf, 1lda] GFAGVALAFGLTVLTM-[2o9e, 2o9f] GLTVLTMAXA-[2o9d, 2o9e, 2o9f, 2abm, 2o9g, 1rc2, 3nka, 3nkc, 3nk5] VXXAXGLTVLTMA-[2o9d, 2o9e, 2o9f, 2abm, 2o9g, 3llq, 1rc2, 3nka, 3nkc, 3nk5] FGLTVLTMA-[2o9d, 2o9e, 2o9f, 2abm, 2o9g, 3llq, 1rc2, 3nka] LTMAXXV-[2o9d, 2o9e, 2abm, 2o9f, 2o9g, 1rc2, 3nka, 3nkc, 3nk5] AGVALAFG-[2o9e, 2o9f] FAGXALAFGLTVLTMA-[2o9e, 2o9f] GLTVLTMA-[2o9d, 2o9e, 2o9f, 2abm, 2o9g, 3llq, 1rc2, 3nka, 3nkc, 3nk5] LAXGLT-[2o9d, 2o9e, 2abm, 2o9f, 2o9g, 3llq, 1rc2, 3nka, 3nkc, 3nk5] FAGVALAFGLTVXT-[2o9e, 2o9f] AGVALAFGLTVLTM-[2o9e, 2o9f] GVALAXGLTVLTMAFAV-[2o9e, 2o9f, 2abm, 2o9g, 1rc2, 3nkc, 3nk5] FGLTVLT-[2o9d, 2o9e, 2abm, 2o9f, 2o9g, 3llq, 1rc2, 3nka] LXXGLTVLTMAXA-[2o9d, 2o9e, 2o9f, 2abm, 2o9g, 1rc2, 3nka, 3nkc, 3nk5] TVLTMAF-[2o9d, 2o9e, 2abm, 2o9f, 2o9g, 1rc2, 3nka, 3nkc, 3nk5] MAXAVG-[2o9d, 2o9e, 2o9f, 2o9g, 1rc2, 3nka, 3nkc, 3nk5] GFAGXALAFGLXVLT-[2o9e, 2o9f] TVLTMAXXVG-[2o9d, 2o9e, 2o9f, 2o9g, 1rc2, 3nka, 3nkc, 3nk5] AXXLTVLTMAXXXG-[2o9d, 2o9e, 2o9f, 2o9g, 1rc2, 3nka, 3nkc, 3nk5] GVALAXGLTVLTMAF-[2o9d, 2o9e, 2abm, 2o9f, 2o9g, 1rc2, 3nka, 3nkc, 3nk5] FGLTVLTMAF-[2o9d, 2o9e, 2o9f, 2abm, 2o9g, 1rc2, 3nka] GFAGVALAXXLT-[2o9e, 2o9f] AGXXLAXGLTVL-[2o9e, 2o9f] LXXGLTVLTMAXAVG-[3nkc, 3nk5] AXAXGLTVLTMAXAVG-[2o9d, 2o9e, 2o9f, 2o9g, 1rc2, 3nka, 3nkc, 3nk5] FGLTVLTM-[2o9d, 2o9e, 2o9f, 2abm, 2o9g, 3llq, 1rc2, 3nka] FAGVALAFGLTVLTMAF-[2o9e, 2o9f] FAGVALAFGLTVLTMAFA-[2o9e, 2o9f] VALAXGLTVLTM-[2o9d, 2o9e, 2abm, 2o9f, 2o9g, 3llq, 1rc2, 3nka, 3nkc, 3nk5] FGLTVLTMAXXXG-[2o9d, 2o9e, 2o9f, 2o9g, 1rc2, 3nka] GFAGXALAF-[2o9e, 2o9f] VXLAXGLTVLTMAXAVG-[2o9e, 2o9f, 2o9g, 1rc2, 3nkc, 3nk5] AXGLTVLTMAXAV-[2o9d, 2o9e, 2o9f, 2abm, 2o9g, 1rc2, 3nka, 3nkc, 3nk5] VALAXGLTVLTMAXA-[2o9d, 2o9e, 2abm, 2o9f, 2o9g, 1rc2, 3nka, 3nkc, 3nk5] AXAXGLTVLT-[2o9d, 2o9e, 2o9f, 2abm, 2o9g, 3llq, 1rc2, 3nka, 3nkc, 3nk5] TMAXAVG-[2o9d, 2o9e, 2o9f, 2o9g, 1rc2, 3nka, 3nkc, 3nk5] AXVAXAXGLT-[2o9e, 2o9f] GVALAXGLTVLTM-[2o9d, 2o9e, 2o9f, 2abm, 2o9g, 1rc2, 3nka, 3nkc, 3nk5] GVALAXGLXV-[2o9d, 2o9e, 2o9f, 2abm, 2o9g, 1rc2, 3nka, 3nkc, 3nk5] FAGVALAFGLTVLTM-[2o9e, 2o9f] LXXGLTVXT-[2o9d, 2o9e, 2abm, 2o9f, 2o9g, 3llq, 1rc2, 3nka, 3nkc, 3nk5] AGVALAF-[2o9e, 2o9f] GVALAXGLTVLTMAFA-[2o9d, 2o9e, 2o9f, 2abm, 2o9g, 1rc2, 3nka, 3nkc, 3nk5] FAGVALAFGLTVL-[2o9e, 2o9f] FAGVALAFGLT-[2o9e, 2o9f] LXVLTXAF-[2o9d, 2o9e, 2abm, 2o9f, 2o9g, 1rc2, 3nka, 3nkc, 3nk5]
Pred GIXXXXXXXXXXXXXXXXXXXXX
accu 0.9130434782608695

2o9f 0.9130434782608695  GIXXXXXXXXXXXXXXXXXXXXX
2o9e 0.9130434782608695  GIXXXXXXXXXXXXXXXXXXXXX
2o9d 0.782608695652174  GIGFAXXXXXXXXXXXXXXXXXX
3nkc 0.782608695652174  GIGFAXXXXXXXXXXXXXXXXXX
3nka 0.782608695652174  GIGFAXXXXXXXXXXXXXXXXXX
1rc2 0.782608695652174  GIGFAXXXXXXXXXXXXXXXXXX
2abm 0.7391304347826086  GIGFAXXXXXXXXXXXXXXXXXG


Helix:2
Orig VVGYVIAQVVGGIVAAALLYLIA
 AQVVGGIVAXALLYL-[2o9e, 2o9f, 2abm] VAXXLLYXIA-[2o9e, 2o9f] VXYVIAQVVGXIVAXA-[2o9d, 2o9e, 2o9f, 2abm, 2o9g, 1rc2, 3nka, 3nkc, 3nk5] YXIAQV-[2o9d, 2o9e, 2abm, 2o9f, 2o9g, 3llq, 1rc2, 3nka, 3nkc, 3nk5] YXXAQVXGXI-[2o9d, 2o9e, 2o9f, 2abm, 2o9g, 1rc2, 3nka, 3nkc, 3nk5] AQXVGG-[2o9d, 2o9e, 2abm, 2o9f, 2o9g, 1rc2, 3nka, 3nkc, 3nk5] VGXXVA-[2o9d, 2o9e, 2abm, 2o9f, 1ih5, 2o9g, 1rc2, 3nka, 1fqy, 3nkc, 3nk5, 1h6i] VXAXLL-[2o9d, 2o9e, 2b6o, 2abm, 2o9f, 3m9i, 2o9g, 1rc2, 3nka, 3nkc, 3nk5, 1sor] VGXIVAXALLYL-[2o9e, 2abm, 2o9f] VXXVIAQVXG-[2o9d, 2o9e, 2o9f, 2abm, 2o9g, 1rc2, 3nka, 3nkc, 3nk5] VXYXXAQ-[2o9d, 2o9e, 2abm, 2o9f, 2o9g, 1rc2, 3nka, 3nkc, 3nk5] GXVIAQVVXGI-[2o9d, 2o9e, 2o9f, 2abm, 2o9g, 1rc2, 3nka, 3nkc, 3nk5] YXIAQVVGGIVAAALLYL-[2o9e, 2o9f] GXXVXXALLYL-[2o9e, 2o9f, 2abm] VIAQVVGGIVAAXXLYL-[2o9e, 2o9f, 2abm] YXIAQVXGXIVA-[2o9d, 2o9e, 2abm, 2o9f, 2o9g, 1rc2, 3nka, 3nkc, 3nk5] GYVIAQ-[2o9d, 2o9e, 2abm, 2o9f, 2o9g, 1rc2, 3nka, 3nkc, 3nk5] IAQXXG-[3cn6, 2abm, 1rc2, 3cll, 3nka, 1fqy, 3nkc, 3cn5, 2o9d, 4jc6, 1z98, 2o9e, 4ia4, 2o9f, 1ih5, 2o9g, 2b5f, 3nk5, 1h6i] VXAQVXGXIVAAXXL-[2o9d, 2o9e, 2o9f, 2abm, 2o9g, 1rc2, 3nka, 3nkc, 3nk5] AQXXGXIV-[2o9d, 2o9e, 2abm, 2o9f, 2o9g, 1rc2, 3nka, 3nkc, 3nk5] GXXVAAXXL-[2o9d, 2o9e, 2o9f, 2abm, 2o9g, 1rc2, 3nka, 3nkc, 3nk5] GXVIAQVV-[2o9d, 2o9e, 2abm, 2o9f, 2o9g, 1rc2, 3nka, 3nkc, 3nk5] VAAXLLYLI-[2o9e, 2o9f] IAQXXGXXVAXA-[2o9d, 2o9e, 2abm, 2o9f, 2o9g, 1rc2, 3nka, 3nkc, 3nk5] AAXXLYLI-[2o9e, 2o9f] VXAQVXG-[2o9d, 2o9e, 2abm, 2o9f, 2o9g, 1rc2, 3nka, 3nkc, 3nk5] VVGYVIAQXVGG-[2o9d, 2o9e, 2o9f, 3nka, 3nk5] VVXYVIAQVVGGIVAAA-[2o9e, 2o9f] VXAQVXGXIXAA-[2o9d, 2o9e, 2abm, 2o9f, 2o9g, 1rc2, 3nka, 3nkc, 3nk5] IAQVVGGIVAAALLYLI-[2o9e, 2o9f] YXIAQVVGG-[2o9d, 2o9e, 2o9f, 2abm, 2o9g, 1rc2, 3nka, 3nkc, 3nk5] AQVVGGIVAAXXLY-[2o9e, 2abm, 2o9f] IVXAXL-[2o9d, 2o9e, 2abm, 2o9f, 2o9g, 1rc2, 3nka, 3nkc, 3nk5] VXAXLLYL-[2o9e, 2abm, 2o9f] QVXGGIVAAXL-[2o9d, 2o9e, 2o9f, 2abm, 2o9g, 1rc2, 3nka, 3nkc, 3nk5] IAQVVGGIVAXXXLYL-[2o9e, 2o9f, 2abm] GGXVAAAXXY-[2o9e, 2o9f, 2abm] VXAQXV-[2o9d, 2o9e, 2abm, 2o9f, 2o9g, 3d9s, 1rc2, 3nka, 3nkc, 3nk5] QXXGXIVAXA-[2o9d, 2o9e, 2o9f, 2abm, 2o9g, 1rc2, 3nka, 3nkc, 3nk5] YXXAQVXG-[2o9d, 2o9e, 2abm, 2o9f, 2o9g, 1rc2, 3nka, 3nkc, 3nk5] IAQXXXXI-[2o9d, 2o9e, 2abm, 2o9f, 2o9g, 1rc2, 3nka, 3nkc, 3nk5] AXXYXIA-[2o9e, 2o9f] GYVIAQVVGGIVAAALLY-[2o9e, 2o9f] IAQXVGXXVA-[2o9d, 2o9e, 2o9f, 2abm, 2o9g, 1rc2, 3nka, 3nkc, 3nk5] VVXYXIAQVVGXIVA-[2o9d, 2o9e, 2o9f, 3nka, 3nk5] QVVGGIVAAALLYXIA-[2o9e, 2o9f] AAXLYLI-[2o9e, 2o9f] GGIVAAALLXLI-[2o9e, 2o9f] YXXAQVXGGIVAAXXL-[2o9d, 2o9e, 2o9f, 2abm, 2o9g, 1rc2, 3nka, 3nkc, 3nk5] GGIVAAALLYXIA-[2o9e, 2o9f] VGGIVAAALLY-[2o9e, 2o9f, 2abm] IXXXXXLYL-[2o9e, 2o9f, 2abm] IAQVVGGIVAAXL-[2o9d, 2o9e, 2o9f, 2abm, 2o9g, 1rc2, 3nka, 3nkc, 3nk5] IAQVVGGIVAAALLYXIA-[2o9e, 2o9f] AQXXGXIVAXA-[2o9d, 2o9e, 2o9f, 2abm, 2o9g, 1rc2, 3nka, 3nkc, 3nk5] GIVAAALLYLI-[2o9e, 2o9f] VGXVXAQVV-[2o9d, 2o9e, 2o9f, 2abm, 2o9g, 1rc2, 3nka, 3nkc, 3nk5] VXAAXLY-[2o9e, 2abm, 2o9f] GYVIAQV-[2o9d, 2o9e, 2abm, 2o9f, 2o9g, 1rc2, 3nka, 3nkc, 3nk5] GXVIAQVVG-[2o9d, 2o9e, 2o9f, 2abm, 2o9g, 1rc2, 3nka, 3nkc, 3nk5] YXXAQVXGXIVAXA-[2o9d, 2o9e, 2abm, 2o9f, 2o9g, 1rc2, 3nka, 3nkc, 3nk5] VGGIVAAALLYLI-[2o9e, 2o9f] GYVIAQVVGGIVAAA-[2o9d, 2o9e, 2abm, 2o9f, 2o9g, 1rc2, 3nka, 3nkc, 3nk5] QVVGGIVAAALLYLI-[2o9e, 2o9f] AXVVGXIVAAALLYLI-[2o9e, 2o9f] VXXVXAQVXGG-[2o9d, 2o9e, 2o9f, 2abm, 2o9g, 1rc2, 3nka, 3nkc, 3nk5] IAQVVGGIVAAALLY-[2o9e, 2o9f, 2abm] VVXGIVAXXXL-[2o9d, 2o9e, 2o9f, 2abm, 2o9g, 1rc2, 3nka, 3nkc, 3nk5] GYXIAQVVGGIVA-[2o9d, 2o9e, 2abm, 2o9f, 2o9g, 1rc2, 3nka, 3nkc, 3nk5] VVXXXIAQ-[2o9d, 2o9e, 2o9f, 3nka, 3nk5] VVXXIVAAXLLYLI-[2o9e, 2o9f] IVAXXXL-[2o9d, 2o9e, 2abm, 2o9f, 2o9g, 1rc2, 3nka, 3nkc, 3nk5] GXVIAQVVGG-[2o9d, 2o9e, 2o9f, 2abm, 2o9g, 1rc2, 3nka, 3nkc, 3nk5] VVXYVI-[2o9d, 2o9e, 2o9f, 3nka, 3nk5] AQXVGXXVA-[2o9d, 2o9e, 2abm, 2o9f, 2o9g, 1rc2, 3nka, 3nkc, 3nk5] VVGXIVAXALLYXXA-[2o9e, 2o9f] AAXXLYXIA-[2o9e, 2o9f] VVGYVIAQVVGGI-[2o9d, 2o9e, 2o9f, 3nka, 3nk5] QXXGXIVAA-[2o9d, 2o9e, 2abm, 2o9f, 2o9g, 1rc2, 3nka, 3nkc, 3nk5] VXAQVVGGIVAAAXLY-[2o9e, 2o9f, 2abm] VVXXXVAXA-[2o9d, 2o9e, 2o9f, 2abm, 2o9g, 1rc2, 3nka, 3nkc, 3nk5] VGXIVAXXL-[2o9d, 2o9e, 2abm, 2o9f, 2o9g, 1rc2, 3nka, 3nkc, 3nk5] GIVAAALLYL-[2o9e, 2o9f, 2abm] VVGXVXAQV-[2o9d, 2o9e, 2o9f, 3nka, 3nk5] IAQXXGG-[2o9d, 2o9e, 2abm, 2o9f, 2o9g, 1rc2, 3nka, 3nkc, 3nk5] ALXYLI-[2o9e, 2o9f] VVXXXIA-[2o9d, 2o9e, 2o9f, 3nka, 3nk5] VIAQVVGGIVAAALLYLI-[2o9e, 2o9f] VXXVIAQV-[2o9d, 2o9e, 2abm, 2o9f, 2o9g, 1rc2, 3nka, 3nkc, 3nk5] IVAAALLY-[2o9e, 2o9f, 2abm] GYVIAQVVGGIVAA-[2o9d, 2o9e, 2o9f, 2abm, 2o9g, 1rc2, 3nka, 3nkc, 3nk5] VXAQVXGXI-[2o9d, 2o9e, 2o9f, 2abm, 2o9g, 1rc2, 3nka, 3nkc, 3nk5] GYVIAQVVGGIV-[2o9d, 2o9e, 2abm, 2o9f, 2o9g, 1rc2, 3nka, 3nkc, 3nk5] QVXGGIVAAAXXY-[2o9e, 2abm, 2o9f] YXXAQVXGXIVAA-[2o9d, 2o9e, 2o9f, 2abm, 2o9g, 1rc2, 3nka, 3nkc, 3nk5] AAXLXY-[2o9e, 2abm, 2o9f] AXVVGGIVAAXL-[2o9d, 2o9e, 2abm, 2o9f, 2o9g, 1rc2, 3nka, 3nkc, 3nk5] IAQXVGXIV-[2o9d, 2o9e, 2o9f, 2abm, 2o9g, 1rc2, 3nka, 3nkc, 3nk5] GIVAAALLYXXA-[2o9e, 2o9f] AQVXGXIVAA-[2o9d, 2o9e, 2o9f, 2abm, 2o9g, 1rc2, 3nka, 3nkc, 3nk5] IXXXALLYXIA-[2o9e, 2o9f] IVAAALLXLI-[2o9e, 2o9f] VXAQVVGGIVAXXL-[2o9d, 2o9e, 2abm, 2o9f, 2o9g, 1rc2, 3nka, 3nkc, 3nk5] AXLLXL-[2o9e, 2abm, 2o9f] YXXAQVVGGIVAAAXLY-[2o9e, 2o9f, 2abm] VVGYVXAQVVGGIV-[2o9d, 2o9e, 2o9f, 3nka, 3nk5] QXXGGIVAAXXL-[2o9d, 2o9e, 2abm, 2o9f, 2o9g, 1rc2, 3nka, 3nkc, 3nk5] VIAQXVGG-[2o9d, 2o9e, 2abm, 2o9f, 2o9g, 1rc2, 3nka, 3nkc, 3nk5] VVGXIVXXXXLYL-[2o9e, 2abm, 2o9f] VXYVIAQVVXXI-[2o9d, 2o9e, 2abm, 2o9f, 2o9g, 1rc2, 3nka, 3nkc, 3nk5] GXVIAQVVGGIVAAXXL-[2o9e, 2o9f, 2abm] QXVGXXV-[2o9d, 2o9e, 2abm, 2o9f, 2o9g, 1rc2, 3nka, 3nkc, 3nk5] GXXVAXA-[2o9d, 2o9e, 2abm, 2o9f, 2o9g, 1rc2, 3nka, 3nkc, 3nk5] YXIAQVXGXIV-[2o9d, 2o9e, 2o9f, 2abm, 2o9g, 1rc2, 3nka, 3nkc, 3nk5] AXXLYXXA-[2o9e, 2o9f] VGXIVAXA-[2o9d, 2o9e, 2abm, 2o9f, 2o9g, 1rc2, 3nka, 3nkc, 3nk5] VXAQVXGXIVAXA-[2o9d, 2o9e, 2o9f, 2abm, 2o9g, 1rc2, 3nka, 3nkc, 3nk5] QVXGXIVA-[2o9d, 2o9e, 2abm, 2o9f, 2o9g, 1rc2, 3nka, 3nkc, 3nk5] VIAQVXGXIVA-[2o9d, 2o9e, 2o9f, 2abm, 2o9g, 1rc2, 3nka, 3nkc, 3nk5] VXXVIAQVVGGIVAAXXL-[2o9e, 2o9f] GXVIAQVVGXXVAAXL-[2o9d, 2o9e, 2o9f, 2abm, 2o9g, 1rc2, 3nka, 3nkc, 3nk5] YXXAQVVGGIVAXXL-[2o9d, 2o9e, 2abm, 2o9f, 2o9g, 1rc2, 3nka, 3nkc, 3nk5] YXXAQXV-[2o9d, 2o9e, 2abm, 2o9f, 2o9g, 1rc2, 3nka, 3nkc, 3nk5] VVGGIVXXALXY-[2o9e, 2abm, 2o9f] IAQXXGGIXXAXXL-[2o9d, 2o9e, 2abm, 2o9f, 2o9g, 1rc2, 3nka, 3nkc, 3nk5] VXYVIAQVVGXIV-[2o9d, 2o9e, 2o9f, 2abm, 2o9g, 1rc2, 3nka, 3nkc, 3nk5] AXXXGGIVAXXXL-[2o9d, 2o9e, 2abm, 2o9f, 2o9g, 1rc2, 3nka, 3nkc, 3nk5] AXVVGGIVAXAXXYXIA-[2o9e, 2o9f] GIVXXXL-[2o9d, 2o9e, 2abm, 2o9f, 2o9g, 1rc2, 3nka, 3nkc, 3nk5] VVXXVXAQVXG-[2o9d, 2o9e, 2o9f, 3nka, 3nk5] QVVGGIVAAALLYL-[2o9e, 2abm, 2o9f] QXXGXI-[2o9d, 2o9e, 2abm, 2o9f, 2o9g, 3d9s, 1rc2, 3nka, 3nkc, 3nk5] LLYXIA-[2o9e, 2o9f]
Pred XXXXXXXXXXXXXXXXXXXXXXX
accu 1.0

2o9f 1.0  XXXXXXXXXXXXXXXXXXXXXXX
2o9e 1.0  XXXXXXXXXXXXXXXXXXXXXXX
2abm 0.8695652173913043  VXXXXXXXXXXXXXXXXXXXXIA
3cn6 0.2608695652173913  VVGYVXXXXXXGIVAAALLYLIA


Helix:3
Orig GGYSMLSALVVELVLSAGFLLVI
 LSALVVELVLSAGFLLV-[2o9e, 2o9f] VVELXLSAGFLLVI-[2o9d, 2o9e, 2abm, 2o9f, 2o9g, 1rc2, 3nka, 3nkc, 3nk5] AXVVELVLSAGF-[2o9e, 2o9f] SALVVELVLSAGFLL-[2o9e, 2o9f] VVELXL-[2o9d, 2o9e, 2abm, 2o9f, 3d9s, 2o9g, 1rc2, 3nka, 3nkc, 3nk5] SALVVELVLSA-[2o9e, 2o9f] AXXVELXL-[2o9e, 2o9f] SALVVELVLSAG-[2o9e, 2o9f] VVEXXLSAGXLL-[2o9d, 2o9e, 2abm, 2o9f, 2o9g, 1rc2, 3nka, 3nkc, 3nk5] SALVVELVLS-[2o9e, 2o9f] VLSAGFLLVI-[2o9d, 2o9e, 2o9f, 2abm, 2o9g, 1rc2, 3nka, 3nkc, 3nk5] SAGFLLV-[2o9d, 2o9e, 2abm, 2o9f, 2o9g, 1rc2, 3nka, 3nkc, 3nk5] LSALVVELVLS-[2o9e, 2o9f] ALVVELVLSAGFLXV-[2o9e, 2o9f] ALXVELVLSXG-[2o9e, 2o9f] LSALVVEL-[2o9e, 2o9f] VXLXLSAGFLLV-[2o9d, 2o9e, 2abm, 2o9f, 2o9g, 1rc2, 3nka, 3nkc, 3nk5] LSAGFLXXI-[2o9d, 2o9e, 2abm, 2o9f, 2o9g, 1rc2, 3nka, 3nkc, 3nk5] LXVELVLSXGFLXXI-[2o9e, 2o9f, 2abm, 2o9g, 1rc2, 3nka, 3nkc, 3nk5] LSAGFXL-[2o9d, 2o9e, 2abm, 2o9f, 2o9g, 1rc2, 3nka, 3nkc, 3nk5] AXVVELVLSA-[2o9e, 2o9f] VVELVLS-[2o9d, 2o9e, 2o9f, 2abm, 2o9g, 1rc2, 3nka, 3nkc, 3nk5] VVELVLSAGFLLV-[2o9d, 2o9e, 2o9f, 2abm, 2o9g, 1rc2, 3nka, 3nkc, 3nk5] AXFLXV-[2o9d, 2o9e, 2abm, 2o9f, 2o9g, 1rc2, 3nka, 3nkc, 3nk5] SALVVELVLSAGFLXVI-[2o9e, 2o9f] AXVVELVLSAGFLXXI-[2o9e, 2o9f] VEXVXXA-[2o9d, 2o9e, 2o9f, 2abm, 2o9g, 1rc2, 3nka, 3nkc, 3nk5] SAXVVELVLSAGFLXV-[2o9e, 2o9f] LSAXFL-[2o9d, 2o9e, 2abm, 2o9f, 2o9g, 1rc2, 3nka, 3nkc, 3nk5] VELVLSAG-[2o9d, 2o9e, 2abm, 2o9f, 2o9g, 1rc2, 3nka, 3nkc, 3nk5] LVVELVLS-[2o9e, 2abm, 2o9f, 2o9g, 1rc2, 3nka, 3nkc, 3nk5] ELXLSAGFLXV-[2o9d, 2o9e, 2o9f, 2abm, 2o9g, 1rc2, 3nka, 3nkc, 3nk5] LSALVVXLV-[2o9e, 2o9f] LSALVVELVLSA-[2o9e, 2o9f] VEXXLSAGFLLVI-[2o9d, 2o9e, 2abm, 2o9f, 2o9g, 1rc2, 3nka, 3nkc, 3nk5] ELXLSAGFLXVI-[2o9d, 2o9e, 2abm, 2o9f, 2o9g, 1rc2, 3nka, 3nkc, 3nk5] LVVELVLSXG-[2o9e, 2o9f, 2abm, 2o9g, 1rc2, 3nka, 3nkc, 3nk5] SAGFLL-[2o9d, 2o9e, 2abm, 2o9f, 2o9g, 1rc2, 3nka, 3nkc, 3nk5] SALVVELVLSAXFL-[2o9e, 2o9f] ELXLSAGFLL-[2o9d, 2o9e, 2o9f, 2abm, 2o9g, 1rc2, 3nka, 3nkc, 3nk5] ELVLSA-[2o9d, 2o9e, 2abm, 2o9f, 2o9g, 1rc2, 3nka, 3nkc, 3nk5] VVELVLSAGF-[2o9d, 2o9e, 2o9f, 2abm, 2o9g, 1rc2, 3nka, 3nkc, 3nk5] LSALVVELVLSAGFL-[2o9e, 2o9f] SALVVEL-[2o9e, 2o9f] ELXLSAXFL-[2o9d, 2o9e, 2abm, 2o9f, 2o9g, 1rc2, 3nka, 3nkc, 3nk5] VELVLXAXXL-[2o9d, 2o9e, 2o9f, 2abm, 2o9g, 1rc2, 3nka, 3nkc, 3nk5] SALVVELVL-[2o9e, 2o9f] LVVXLVL-[2o9e, 2o9f, 2abm, 2o9g, 1rc2, 3nka, 3nkc, 3nk5] ALVVELVLS-[2o9e, 2o9f] AXXVELVLSAXXL-[2o9e, 2o9f] LSAGFXXV-[2o9d, 2o9e, 2abm, 2o9f, 2o9g, 1rc2, 3nka, 3nkc, 3nk5] LVVELVLSA-[2o9e, 2o9f, 2abm, 2o9g, 1rc2, 3nka, 3nkc, 3nk5] VVELXLSAGFL-[2o9d, 2o9e, 2abm, 2o9f, 2o9g, 1rc2, 3nka, 3nkc, 3nk5] VELXLSAGFLL-[2o9d, 2o9e, 2abm, 2o9f, 2o9g, 1rc2, 3nka, 3nkc, 3nk5] VVXLVLSAG-[2o9d, 2o9e, 2o9f, 2abm, 2o9g, 1rc2, 3nka, 3nkc, 3nk5] SALVVELVLSXGF-[2o9e, 2o9f] LSALVVELVLSAGFLLVI-[2o9e, 2o9f] LVVELVLSXXFL-[2o9e, 2abm, 2o9f, 2o9g, 1rc2, 3nka, 3nkc, 3nk5] AXXLXVI-[2o9d, 2o9e, 2abm, 2o9f, 2o9g, 1rc2, 3nka, 3nkc, 3nk5] SALVVELV-[2o9e, 2o9f] SALVVE-[2o9e, 2o9f] LSAXVV-[2o9e, 2o9f] ALVVXLV-[2o9e, 2o9f] LVLSAGFLLXI-[2o9d, 2o9e, 2abm, 2o9f, 2o9g, 1rc2, 3nka, 3nkc, 3nk5] LVVELVLSAGFLXV-[2o9e, 2o9f, 2abm, 2o9g, 1rc2, 3nka, 3nkc, 3nk5] LVLSAGF-[2o9d, 2o9e, 2abm, 2o9f, 2o9g, 1rc2, 3nka, 3nkc, 3nk5] LSALVVE-[2o9e, 2o9f] LVVELVLSXGXLL-[2o9e, 2abm, 2o9f, 2o9g, 1rc2, 3nka, 3nkc, 3nk5] LSALVVELVLSAGF-[2o9e, 2o9f] ELVLSAG-[2o9d, 2o9e, 2abm, 2o9f, 2o9g, 1rc2, 3nka, 3nkc, 3nk5] VLSAGFLLV-[2o9d, 2o9e, 2abm, 2o9f, 2o9g, 1rc2, 3nka, 3nkc, 3nk5] LSALVVELVLSAGFLL-[2o9e, 2o9f] LVLSAG-[2o9d, 2o9e, 2abm, 2o9f, 2o9g, 1rc2, 3nka, 3nkc, 3nk5] ELVLSAGF-[2o9d, 2o9e, 2abm, 2o9f, 2o9g, 1rc2, 3nka, 3nkc, 3nk5] LVLSAGFL-[2o9d, 2o9e, 2abm, 2o9f, 2o9g, 1rc2, 3nka, 3nkc, 3nk5] LSALVVELVL-[2o9e, 2o9f] VELVLS-[2o9d, 2o9e, 2abm, 2o9f, 2o9g, 1rc2, 3nka, 3nkc, 3nk5] AXVVEXXL-[3d9s] VLSAGFL-[2o9d, 2o9e, 2abm, 2o9f, 2o9g, 1rc2, 3nka, 3nkc, 3nk5] LXALVVELVLSAG-[2o9e, 2o9f] LVLSXGXLL-[2o9d, 2o9e, 2abm, 2o9f, 2o9g, 1rc2, 3nka, 3nkc, 3nk5] AXVVELVLSAXXLL-[2o9e, 2o9f] AXVVEL-[2o9e, 2o9f, 3d9s] VLSAGF-[2o9d, 2o9e, 2abm, 2o9f, 2o9g, 1rc2, 3nka, 3nkc, 3nk5] VLSAGFLL-[2o9d, 2o9e, 2abm, 2o9f, 2o9g, 1rc2, 3nka, 3nkc, 3nk5] VVELVLSA-[2o9d, 2o9e, 2abm, 2o9f, 2o9g, 1rc2, 3nka, 3nkc, 3nk5] VXLVLSAGF-[2o9d, 2o9e, 2o9f, 2abm, 2o9g, 1rc2, 3nka, 3nkc, 3nk5] LVVELVLSAGF-[2o9e, 2abm, 2o9f, 2o9g, 1rc2, 3nka, 3nkc, 3nk5] LVLSAGFLLV-[2o9d, 2o9e, 2o9f, 2abm, 2o9g, 1rc2, 3nka, 3nkc, 3nk5] SAGFLLVI-[2o9d, 2o9e, 2abm, 2o9f, 2o9g, 1rc2, 3nka, 3nkc, 3nk5]
Pred GGYSMXXXXXXXXXXXXXXXXXX
accu 0.782608695652174

2o9f 0.782608695652174  GGYSMXXXXXXXXXXXXXXXXXX
2o9e 0.782608695652174  GGYSMXXXXXXXXXXXXXXXXXX
2o9d 0.6086956521739131  GGYSMLSALXXXXXXXXXXXXXX


Helix:4
Orig FAPAGFAPIAIGLALTLIHLISI
 AXGXAXTLXXL-[2o9d, 2o9e, 2abm, 2o9f, 2o9g, 3llq, 1rc2, 3nka, 3nkc, 3nk5] FAPIAIGLALTLIHL-[2o9e] LTXXXL-[2o9d, 2o9e, 2abm, 3llq, 1rc2, 3nka, 3nkc, 3nk5] TLIXLIS-[2o9d, 2o9e, 2abm, 2o9f, 2o9g, 3llq, 1rc2, 3nka, 3nkc, 3nk5] LXXTLIXLIS-[2o9d, 2o9e, 2o9f, 2abm, 2o9g, 3llq, 1rc2, 3nka, 3nkc, 3nk5] FXPIAIGLALTLIHLISI-[2o9e] AIGLAXTLXH-[2o9d, 2o9e, 2o9f, 2abm, 2o9g, 3llq, 1rc2, 3nk5] AXXXAL-[2o9d, 2o9e, 2abm, 3llq, 1rc2, 3nka, 3nkc, 3nk5] AXIAIGXA-[2o9d, 2o9e, 2o9f, 2o9g, 3llq, 1rc2, 3nka, 3nkc, 3nk5] AXIAIGLAXTLIXLI-[2o9d, 2o9e, 2o9f, 2o9g, 1rc2, 3nka, 3nkc, 3nk5] AIGLAXTLI-[2o9d, 2o9e, 2abm, 2o9f, 2o9g, 3llq, 1rc2, 3nka, 3nkc, 3nk5] GXAXTLIXLI-[2o9d, 2o9e, 2o9f, 2abm, 2o9g, 3llq, 1rc2, 3nka, 3nkc, 3nk5] IXXAXTLIXLI-[2o9d, 2o9e, 2o9f, 2abm, 2o9g, 3llq, 1rc2, 3nka, 3nkc, 3nk5] AIGLAXTLIXLI-[2o9d, 2o9e, 2abm, 2o9f, 2o9g, 3llq, 1rc2, 3nka, 3nkc, 3nk5] LXXTXIXLI-[2o9d, 2o9e, 2abm, 2o9f, 2o9g, 3llq, 1rc2, 3nka, 3nkc, 3nk5] APXXXGL-[2o9d, 2o9e, 2o9f, 2o9g, 3llq, 1rc2, 3nka, 3nkc, 3nk5] IAIGLAXTLIXLISI-[2o9e, 2abm, 2o9f, 2o9g, 1rc2, 3nkc, 3nk5] PXXIGL-[1fx8, 2abm, 3llq, 1rc2, 3nka, 1ldf, 3nkc, 1lda, 2o9d, 2o9e, 2o9f, 2o9g, 1ldi, 3nk5] AXGXXXTL-[2o9d, 2o9e, 2abm, 2o9f, 2o9g, 3llq, 1rc2, 3nka, 3nkc, 3nk5] AXXLIXLI-[2o9d, 2o9e, 2o9f, 2abm, 2o9g, 3llq, 1rc2, 3nka, 3nkc, 3nk5] FAPIAIGLALTLIHLIS-[2o9e] IGXAXTLXH-[2o9d, 2o9e, 2abm, 2o9f, 2o9g, 3llq, 1rc2, 3nk5] PIAIGLAXT-[2o9d, 2o9e, 2o9f, 2abm, 2o9g, 3llq, 1rc2, 3nka, 3nkc, 3nk5] AXXAXGXAXTL-[2o9d, 2o9e, 2o9f, 2o9g, 3llq, 1rc2, 3nka, 3nkc, 3nk5] LXXLISI-[2o9e, 2abm, 2o9f, 2o9g, 3llq, 1rc2, 3nkc, 3nk5] IGLAXTLIXXIS-[2o9d, 2o9e, 2abm, 2o9f, 2o9g, 3llq, 1rc2, 3nka, 3nkc, 3nk5] PXAIGLAXTLIH-[2o9d, 2o9e, 2abm, 2o9f, 2o9g, 3llq, 1rc2, 3nk5] APXAIGLAXTLIH-[2o9d, 2o9e, 2o9f, 2o9g, 3llq, 1rc2, 3nk5] AXTLIH-[2o9d, 2o9e, 2o9f, 2abm, 2o9g, 3llq, 1rc2, 3nk5] FAXIAI-[2o9e, 3llq] LXHLXXI-[1ih5, 3d9s, 1j4n, 1fqy, 1h6i] GXAXTLXXL-[2o9d, 2o9e, 2abm, 2o9f, 2o9g, 3llq, 1rc2, 3nka, 3nkc, 3nk5] PIAIGXAL-[2o9d, 2o9e, 2abm, 3llq, 1rc2, 3nka, 3nkc, 3nk5] LXXTXIXLISI-[2o9e, 2o9f, 2abm, 2o9g, 3llq, 1rc2, 3nkc, 3nk5] AIGLAXTLIXXIS-[2o9d, 2o9e, 2abm, 2o9f, 2o9g, 3llq, 1rc2, 3nka, 3nkc, 3nk5] GLAXTXI-[2o9d, 2o9e, 2abm, 2o9f, 2o9g, 3llq, 1rc2, 3nka, 3nkc, 3nk5] PXAIGLAXTLIXLIXI-[2o9e, 2o9f, 2abm, 2o9g, 1rc2, 3nkc, 3nk5] LAXTLXH-[2o9d, 2o9e, 2abm, 2o9f, 2o9g, 3llq, 1rc2, 3nk5] IAIGLAXT-[2o9d, 2o9e, 2o9f, 2abm, 2o9g, 3llq, 1rc2, 3nka, 3nkc, 3nk5] IAIGXAXTLIXLI-[2o9d, 2o9e, 2o9f, 2abm, 2o9g, 3llq, 1rc2, 3nka, 3nkc, 3nk5] FAPIAIGLALT-[2o9e, 3llq] IGXAXTLIXLIXI-[2o9e, 2abm, 2o9f, 2o9g, 3llq, 1rc2, 3nkc, 3nk5] PIAIGLAXTLI-[2o9d, 2o9e, 2abm, 2o9f, 2o9g, 3llq, 1rc2, 3nka, 3nkc, 3nk5] IAIGLAXTLIH-[2o9d, 2o9e, 2o9f, 2abm, 2o9g, 3llq, 1rc2, 3nk5] FAPIAIGLALTLIHLI-[2o9e] APXXIG-[2o9d, 2o9e, 2o9f, 2o9g, 3llq, 1rc2, 3nka, 3nkc, 3nk5] FAXIAIGLALTLI-[2o9e, 3llq] PIAIGLAXTLIXLIS-[2o9d, 2o9e, 2abm, 2o9f, 2o9g, 1rc2, 3nka, 3nkc, 3nk5] IXIGXA-[2o9d, 2o9e, 2abm, 2o9f, 2o9g, 3llq, 1rc2, 3nka, 3nkc, 3nk5] APXAIGLXXTLXXL-[2o9d, 2o9e, 2o9f, 2o9g, 1rc2, 3nka, 3nkc, 3nk5] AIGLAXT-[2o9d, 2o9e, 2o9f, 2abm, 2o9g, 3llq, 1rc2, 3nka, 3nkc, 3nk5] TLXXLIXI-[2o9e, 2abm, 2o9f, 2o9g, 3llq, 1rc2, 3nkc, 3nk5] APIAXGXAL-[2o9d, 2o9e, 3llq, 1rc2, 3nka, 3nkc, 3nk5] LIXLIS-[2o9d, 2o9e, 2abm, 2o9f, 2o9g, 3llq, 1rc2, 3nka, 3nkc, 3nk5] PXAIGLAXTL-[2o9d, 2o9e, 2abm, 2o9f, 2o9g, 3llq, 1rc2, 3nka, 3nkc, 3nk5] IXIGLAXXXI-[2o9d, 2o9e, 2o9f, 2abm, 2o9g, 3llq, 1rc2, 3nka, 3nkc, 3nk5] PIAIGLAXTLIXLI-[2o9d, 2o9e, 2abm, 2o9f, 2o9g, 1rc2, 3nka, 3nkc, 3nk5] LXXTXI-[2o9d, 2o9e, 2o9f, 2abm, 2o9g, 3llq, 1rc2, 3nka, 3nkc, 3nk5] LTLXXLI-[2o9d, 2o9e, 2abm, 3llq, 1rc2, 3nka, 3nkc, 3nk5] FAPIAIGXA-[2o9e, 3llq] TLIXLI-[2o9d, 2o9e, 2o9f, 2abm, 2o9g, 3llq, 1rc2, 3nka, 3nkc, 3nk5] AXTLIXL-[2o9d, 2o9e, 2abm, 2o9f, 2o9g, 3llq, 1rc2, 3nka, 3nkc, 3nk5] APXAIGLAXTLIXLIXI-[2o9e, 2o9f, 2o9g, 1rc2, 3nkc, 3nk5] AIGXAXTLIXLISI-[2o9e, 2abm, 2o9f, 2o9g, 1rc2, 3nkc, 3nk5] IXLISI-[2o9e, 2abm, 2o9f, 2o9g, 3llq, 1rc2, 3nkc, 3nk5] FAPIAXGLALTL-[2o9e, 3llq] IGLAXT-[2o9d, 2o9e, 2o9f, 2abm, 2o9g, 3llq, 1rc2, 3nka, 3nkc, 3nk5] GXAXTLXH-[2o9d, 2o9e, 2o9f, 2abm, 2o9g, 3llq, 1rc2, 3nk5] FAXIXIG-[2o9e, 3llq] IAXGXAXTL-[2o9d, 2o9e, 2abm, 2o9f, 2o9g, 3llq, 1rc2, 3nka, 3nkc, 3nk5] APIAXGLXXT-[2o9d, 2o9e, 2o9f, 2o9g, 3llq, 1rc2, 3nka, 3nkc, 3nk5] IAIGLAXTLIXLIS-[2o9d, 2o9e, 2o9f, 2abm, 2o9g, 1rc2, 3nka, 3nkc, 3nk5] APIAIGXAXTLIXLXS-[2o9d, 2o9e, 2o9f, 2o9g, 1rc2, 3nka, 3nkc, 3nk5] PIAIGXA-[2o9d, 2o9e, 2abm, 2o9f, 2o9g, 3llq, 1rc2, 3nka, 3nkc, 3nk5] FAPIAXGXAL-[2o9e, 3llq] GLXXTL-[2o9d, 2o9e, 2o9f, 2abm, 2o9g, 3llq, 1rc2, 3nka, 3nkc, 3nk5] FAXIXIGL-[2o9e, 3llq] FAPIAIGLALTLIH-[2o9e] LTLIXLIS-[2o9d, 2o9e, 2abm, 3llq, 1rc2, 3nka, 3nkc, 3nk5] LXXTLXXL-[2o9d, 2o9e, 2o9f, 2abm, 2o9g, 3llq, 1rc2, 3nka, 3nkc, 3nk5] GXAXXLIXLIXI-[2o9e, 2o9f, 2abm, 2o9g, 3llq, 1rc2, 3nkc, 3nk5] AXTLIXLIS-[2o9d, 2o9e, 2o9f, 2abm, 2o9g, 3llq, 1rc2, 3nka, 3nkc, 3nk5] APIAIGLAXTLI-[2o9d, 2o9e, 2o9f, 2o9g, 3llq, 1rc2, 3nka, 3nkc, 3nk5] IGLAXTLI-[2o9d, 2o9e, 2abm, 2o9f, 2o9g, 3llq, 1rc2, 3nka, 3nkc, 3nk5] IXIXXAXTLIXL-[2o9d, 2o9e, 2o9f, 2abm, 2o9g, 3llq, 1rc2, 3nka, 3nkc, 3nk5] PXAIGLAXTLXXL-[2o9d, 2o9e, 2o9f, 2abm, 2o9g, 3llq, 1rc2, 3nka, 3nkc, 3nk5] AXTLIXLIXI-[2o9e, 2abm, 2o9f, 2o9g, 3llq, 1rc2, 3nkc, 3nk5] IGXXXTLXXL-[2o9d, 2o9e, 2o9f, 2abm, 2o9g, 3llq, 1rc2, 3nka, 3nkc, 3nk5] GLAXTLIXLIS-[2o9d, 2o9e, 2o9f, 2abm, 2o9g, 3llq, 1rc2, 3nka, 3nkc, 3nk5]
Pred FAPAGXXXXXXXXXXXXXXXXXX
accu 0.782608695652174

2o9e 0.782608695652174  FAPAGXXXXXXXXXXXXXXXXXX
3llq 0.782608695652174  FAPAGXXXXXXXXXXXXXXXXXX
2abm 0.6956521739130435  FAPAGFAXXXXXXXXXXXXXXXX


Helix:5
Orig LWFFWVVPIVGGIIGGLI
 PIXGGIXGG-[2o9d, 2o9e, 2abm, 2o9f, 2o9g, 1rc2, 3nka, 3nkc, 3nk5] VGXIXG-[3d9s] FFWVXPI-[2o9d, 2o9e, 2abm, 2o9f, 2o9g, 1rc2, 3nka, 3nkc, 3nk5] WXFWVVPIVGXI-[2o9d, 2o9e, 2abm, 2o9f, 2o9g, 1rc2, 3nka, 3nkc, 3nk5] VXPIXGXIXGG-[2o9d, 2o9e, 2abm, 2o9f, 2o9g, 1rc2, 3nka, 3nkc, 3nk5] FFXVVPIXGG-[2o9d, 2o9e, 2o9f, 2abm, 2o9g, 1rc2, 3nka, 3nkc, 3nk5] FFWVXPIVGGIIGGL-[2o9e, 2o9f, 2abm, 2o9g, 1rc2, 3nka, 3nkc, 3nk5] IXGGIXGG-[2o9d, 2o9e, 2abm, 2o9f, 2o9g, 1rc2, 3nka, 3nkc, 3nk5] LWFFWVVPIVGXI-[2o9e, 2o9f] VPIVXGIIGGL-[2o9d, 2o9e, 2abm, 2o9f, 2o9g, 1rc2, 3nka, 3nkc, 3nk5] LWFFWVVPIVGGXI-[2o9e, 2o9f] LWXFWVVPI-[2o9e, 2o9f] PXVGGIIGGL-[2o9d, 2o9e, 2o9f, 2abm, 2o9g, 1rc2, 3nka, 3nkc, 3nk5] WFFWVVPIXGGIXGG-[2o9e, 2o9f, 2abm, 2o9g, 1rc2, 3nka, 3nkc, 3nk5] FFXVVPIVGXXI-[2o9d, 2o9e, 2abm, 2o9f, 2o9g, 1rc2, 3nka, 3nkc, 3nk5] GXXIGGXI-[2o9d, 2o9e, 2abm, 2o9f, 2o9g, 1rc2, 3nka, 3nkc, 3nk5] VXXIIXGL-[2o9d, 2o9e, 2abm, 2o9f, 2o9g, 1rc2, 3nka, 3nkc, 3nk5] LWXFWVVPIXGGIIG-[2o9e, 2o9f] WVVPIVGXI-[2o9d, 2o9e, 2abm, 2o9f, 2o9g, 1rc2, 3nka, 3nkc, 3nk5] WXXPXV-[2o9d, 2o9e, 2o9f, 2abm, 3d9s, 2o9g, 1rc2, 3nka, 3nkc, 3nk5] WXFWVXPXXG-[2o9d, 2o9e, 2o9f, 2abm, 2o9g, 1rc2, 3nka, 3nkc, 3nk5] LWFFWVVPIXGGIXGG-[2o9e, 2o9f] IXGXIIG-[2o9d, 2o9e, 2abm, 2o9f, 2o9g, 1rc2, 3nka, 3nkc, 3nk5] WVXPIXGGIIG-[2o9d, 2o9e, 2abm, 2o9f, 2o9g, 1rc2, 3nka, 3nkc, 3nk5] WXFWVXPIXGG-[2o9d, 2o9e, 2abm, 2o9f, 2o9g, 1rc2, 3nka, 3nkc, 3nk5] VGXXIGGXI-[2o9d, 2o9e, 2abm, 2o9f, 2o9g, 1rc2, 3nka, 3nkc, 3nk5] FWVVPIVGXXI-[2o9d, 2o9e, 2abm, 2o9f, 2o9g, 1rc2, 3nka, 3nkc, 3nk5] PIXGGXIGGXI-[2o9d, 2o9e, 2abm, 2o9f, 2o9g, 1rc2, 3nka, 3nkc, 3nk5] VPXVXXIIG-[2o9d, 2o9e, 2abm, 2o9f, 2o9g, 1rc2, 3nka, 3nkc, 3nk5] PIVGGXI-[2o9d, 2o9e, 2abm, 2o9f, 2o9g, 1rc2, 3nka, 3nkc, 3nk5] VVPIVGXXIGGXI-[2o9d, 2o9e, 2abm, 2o9f, 2o9g, 1rc2, 3nka, 3nkc, 3nk5] VVPXXGXIXG-[2o9d, 2o9e, 2o9f, 2abm, 2o9g, 1rc2, 3nka, 3nkc, 3nk5] WXFWVXPIV-[2o9d, 2o9e, 2abm, 2o9f, 2o9g, 1rc2, 3nka, 3nkc, 3nk5] WXFWVVPIVGGIIG-[2o9d, 2o9e, 2abm, 2o9f, 2o9g, 1rc2, 3nka, 3nkc, 3nk5] FWXXPXVG-[2o9d, 2o9e, 2abm, 2o9f, 2o9g, 3d9s, 1rc2, 3nka, 3nkc, 3nk5] WFFWVXPIVGGXI-[2o9d, 2o9e, 2abm, 2o9f, 2o9g, 1rc2, 3nka, 3nkc, 3nk5] LXFFXVV-[2o9e, 2o9f] FFWVVPIVGXXIGGXI-[2o9e, 2o9f] VPIVGXI-[2o9d, 2o9e, 2abm, 2o9f, 2o9g, 1rc2, 3nka, 3nkc, 3nk5] FWXXPIXGG-[2o9d, 2o9e, 2abm, 2o9f, 2o9g, 1rc2, 3nka, 3nkc, 3nk5] LWXFWVVPIVG-[2o9e, 2o9f] VPXVXXXIGGXI-[2o9d, 2o9e, 2abm, 2o9f, 2o9g, 1rc2, 3nka, 3nkc, 3nk5] VPXXGXIXGG-[2o9d, 2o9e, 2o9f, 2abm, 2o9g, 1rc2, 3nka, 3nkc, 3nk5] LWFFWVVPIVGGIIGGL-[2o9e, 2o9f] FFWXXPIXG-[2o9d, 2o9e, 2abm, 2o9f, 2o9g, 1rc2, 3nka, 3nkc, 3nk5] FFWVVPIXGXIXG-[2o9d, 2o9e, 2abm, 2o9f, 2o9g, 1rc2, 3nka, 3nkc, 3nk5] VPIVXXXI-[2o9d, 2o9e, 2abm, 2o9f, 2o9g, 1rc2, 3nka, 3nkc, 3nk5] VVPIVGXIIGGL-[2o9d, 2o9e, 2abm, 2o9f, 2o9g, 1rc2, 3nka, 3nkc, 3nk5] WVXPIXGGIXGG-[2o9d, 2o9e, 2abm, 2o9f, 2o9g, 1rc2, 3nka, 3nkc, 3nk5] LWXFWVVP-[2o9e, 2o9f] WXXWXXP-[1z98, 3cn6, 4jc6, 4ia4, 3cll, 2b5f, 3cn5] GIIGXXI-[2o9d, 2o9e, 2abm, 2o9f, 2o9g, 1rc2, 3nka, 3nkc, 3nk5] VVPIVGXXI-[2o9d, 2o9e, 2abm, 2o9f, 2o9g, 1rc2, 3nka, 3nkc, 3nk5] FWVVPIXGXIXGG-[2o9d, 2o9e, 2abm, 2o9f, 2o9g, 1rc2, 3nka, 3nkc, 3nk5] PXVGXIIG-[2o9d, 2o9e, 2abm, 2o9f, 2o9g, 1rc2, 3nka, 3nkc, 3nk5] FWVXPIVGGIIGGL-[2o9d, 2o9e, 2abm, 2o9f, 2o9g, 1rc2, 3nka, 3nkc, 3nk5] WXFWVVPIVGGXIGGXI-[2o9e, 2o9f] WVXPIVGGXIGGXI-[2o9d, 2o9e, 2abm, 2o9f, 2o9g, 1rc2, 3nka, 3nkc, 3nk5] IXXXXXXGXI-[2o9d, 2o9e, 2o9f, 2abm, 2o9g, 1rc2, 3nka, 3nkc, 3nk5] LXFFXV-[2o9e, 2o9f] IXGGIXGXL-[2o9d, 2o9e, 2abm, 2o9f, 2o9g, 1rc2, 3nka, 3nkc, 3nk5] WXXPXXG-[2o9d, 2o9e, 2abm, 2o9f, 2o9g, 1rc2, 3nka, 3nkc, 3nk5] FWVVPIVGXI-[2o9d, 2o9e, 2o9f, 2abm, 2o9g, 1rc2, 3nka, 3nkc, 3nk5] PXVGXI-[2o9d, 2o9e, 2o9f, 2abm, 2o9g, 1rc2, 3nka, 3nkc, 3nk5] WVVPIVGGXI-[2o9d, 2o9e, 2o9f, 2abm, 2o9g, 1rc2, 3nka, 3nkc, 3nk5] FFXVVPIXGGIXGG-[2o9d, 2o9e, 2abm, 2o9f, 2o9g, 1rc2, 3nka, 3nkc, 3nk5] FFWVVP-[2o9d, 2o9e, 2o9f, 2abm, 2o9g, 1rc2, 3nka, 3nkc, 3nk5] LWXFWVVPIXGG-[2o9e, 2o9f] WXFWXXXI-[2o9d, 2o9e, 2abm, 2o9f, 2o9g, 1rc2, 3nka, 3nkc, 3nk5] WXFWVVPIVGGIIGGL-[2o9e, 2o9f] FFWXVPIV-[2o9d, 2o9e, 2abm, 2o9f, 2o9g, 1rc2, 3nka, 3nkc, 3nk5] WVXPIXGG-[2o9d, 2o9e, 2abm, 2o9f, 2o9g, 1rc2, 3nka, 3nkc, 3nk5] FXVXXI-[2o9d, 2o9e, 2o9f, 2abm, 3d9s, 2o9g, 1rc2, 3nka, 3nkc, 3nk5] GGXIGXL-[2o9d, 2o9e, 2abm, 2o9f, 2o9g, 1rc2, 3nka, 3nkc, 3nk5] FWXXPXV-[2o9d, 2o9e, 2abm, 2o9f, 2o9g, 1rc2, 3nka, 3nkc, 3nk5] GGXXGG-[2o9d, 2o9e, 2abm, 2o9f, 2o9g, 1rc2, 3nka, 3nkc, 3nk5] LWXFWVVPIV-[2o9e, 2o9f] VVPIXGG-[2o9d, 2o9e, 2abm, 2o9f, 2o9g, 1rc2, 3nka, 3nkc, 3nk5] FWVVPIVGGIIG-[2o9d, 2o9e, 2abm, 2o9f, 2o9g, 1rc2, 3nka, 3nkc, 3nk5] WVXPIVGGIIGGL-[2o9d, 2o9e, 2abm, 2o9f, 2o9g, 1rc2, 3nka, 3nkc, 3nk5] FWVXPIVGXXIGGXI-[2o9e, 2o9f, 2abm, 2o9g, 1rc2, 3nka, 3nkc, 3nk5]
Pred XXXXXXXXXXXXXXXXXX
accu 1.0

2o9f 1.0  XXXXXXXXXXXXXXXXXX
2o9e 1.0  XXXXXXXXXXXXXXXXXX
2o9d 0.9444444444444444  LXXXXXXXXXXXXXXXXX
3nkc 0.9444444444444444  LXXXXXXXXXXXXXXXXX
3nka 0.9444444444444444  LXXXXXXXXXXXXXXXXX
1rc2 0.9444444444444444  LXXXXXXXXXXXXXXXXX
2abm 0.9444444444444444  LXXXXXXXXXXXXXXXXX
3cn6 0.3888888888888889  LXXXXXXXIVGGIIGGLI


H2IXI3_RAHAC/PF00230

Helix:0
Orig IAEFLGTGLIIFFGAGCVAAMKL
 AEXXXT-[3cn6, 2abm, 1rc2, 3cll, 3nka, 1fqy, 3nkc, 3cn5, 4jc6, 1z98, 2o9d, 2b6o, 4ia4, 2o9e, 1ih5, 3m9i, 2o9f, 3d9s, 2o9g, 2b5f, 1h6i, 1sor, 3nk5] EFXXTXL-[1fx8, 1ldi, 1ldf, 1lda] FXXTGLXIF-[1fx8, 1ldi, 1ldf, 1lda] IAEFLGXGL-[1fx8, 1ldi, 1ldf, 1lda] GTGLXI-[1fx8, 1ldi, 1ldf, 1lda] AEFXXT-[1fx8, 1ldi, 1ldf, 1lda] IXEFXGT-[1fx8, 1ldi, 1ldf, 1lda] EFXXTGLXIF-[1fx8, 1ldi, 1ldf, 1lda] LGTGLXI-[1fx8, 1ldi, 1ldf, 1lda] AXFLXTXL-[1fx8, 1ldi, 1ldf, 1lda] EFLGTG-[1fx8, 1ldi, 1ldf, 1lda] LXIXFXXG-[1fx8, 1ldi, 1ldf, 1lda] IXFGXG-[1fx8, 1ldi, 1ldf, 1lda] IXEFXG-[1fx8, 1ldi, 1ldf, 3c02, 1lda] FXXTXL-[1fx8, 1ldi, 1ldf, 1lda] IXEFXGTGLXIF-[1fx8, 1ldi, 1ldf, 1lda] IAEFXGTG-[1fx8, 1ldi, 1ldf, 1lda] AXFXXXXL-[1ih5, 1fqy, 1h6i] LGXGLXIF-[1fx8, 1ldi, 1ldf, 1lda] AEFXXTGLXIF-[1fx8, 1ldi, 1ldf, 1lda] AEFLGXG-[1fx8, 1ldi, 1ldf, 1lda] GXGLXXFFG-[1fx8, 1ldi, 1ldf, 1lda]
Pred XXXXXXXXXXXXXXXXCVAAMKL
accu 0.6956521739130435

1ldi 0.6956521739130435  XXXXXXXXXXXXXXXXCVAAMKL
1lda 0.6956521739130435  XXXXXXXXXXXXXXXXCVAAMKL
1ldf 0.6956521739130435  XXXXXXXXXXXXXXXXCVAAMKL
1fx8 0.6956521739130435  XXXXXXXXXXXXXXXXCVAAMKL
3cn6 0.2608695652173913  IXXXXXXGLIIFFGAGCVAAMKL


Helix:1
Orig ISIIWGLGVAMAIYLTAAISGAH
 GVAMAI-[1fx8, 1ldi, 1ldf, 1lda] LGVAMAIY-[1fx8, 1ldi, 1ldf, 1lda] WGLGVAMAIYLT-[1fx8, 1ldi, 1lda] LGVAMAIYLTA-[1fx8, 1ldi, 1ldf, 1lda] GVAXAIYLTA-[1fx8, 1ldi, 1ldf, 1lda] GVAXAIYL-[1fx8, 1ldi, 1ldf, 1lda] GLGVAXA-[1fx8, 1ldi, 1ldf, 1lda] AMAIXL-[1fx8, 1ldi, 1ldf, 1lda] LGVAMAIXLT-[1fx8, 1ldi, 1ldf, 1lda] IXXLGXAMA-[1fx8, 1ldi, 1ldf, 1lda] IXGLGVAMAI-[1fx8, 1ldi, 1ldf, 1lda] VAXAIYLTA-[1fx8, 1ldi, 1ldf, 1lda] GXXVAXAI-[1fx8, 1ldi, 1ldf, 1lda] GLXVAMAIYXXA-[1fx8, 1ldi, 1ldf, 1lda] VAMAIY-[1fx8, 1ldi, 1ldf, 1lda] MAIYLT-[1fx8, 1ldi, 1ldf, 1lda] IXGLXV-[1fx8, 1ldi, 1ldf, 1lda] AMAIXLT-[1fx8, 1ldi, 1ldf, 1lda] WGLXVAMAI-[1fx8, 1ldi, 1lda] IXXLGVAMAIYL-[1fx8, 1ldi, 1ldf, 1lda] WGLGVAM-[1fx8, 1ldi, 1lda] GVAMAIY-[1fx8, 1ldi, 1ldf, 1lda] LXVAMAIYL-[1fx8, 1ldi, 1ldf, 1lda] GVAXAIYLT-[1fx8, 1ldi, 1ldf, 1lda] WGLGVAMAIY-[1fx8, 1ldi, 1lda] WGLGVAMAIYL-[1fx8, 1ldi, 1lda] WGLGVAMA-[1fx8, 1ldi, 1lda] MAIYLTA-[1fx8, 1ldi, 1ldf, 1lda] LXXAXA-[1fx8, 1ldi, 1ldf, 1lda] IXGLXXA-[1fx8, 1ldi, 1ldf, 1lda] AIYLTA-[1fx8, 1ldi, 1ldf, 1lda] VAXAIYL-[1fx8, 1ldi, 1ldf, 1lda] AXAIYLXA-[1fx8, 1ldi, 1ldf, 1lda] GLXVAMAIY-[1fx8, 1ldi, 1ldf, 1lda] WGLGVA-[1fx8, 1ldi, 1lda] LXVAXAI-[1fx8, 1ldi, 1ldf, 1lda] VAXAIYLT-[1fx8, 1ldi, 1ldf, 1lda] GLGVAM-[1fx8, 1ldi, 1ldf, 1lda] IXGLGVAM-[1fx8, 1ldi, 1ldf, 1lda] GXGVAMAIXXT-[1fx8, 1ldi, 1ldf, 1lda] GLXVAMAIYL-[1fx8, 1ldi, 1ldf, 1lda] IXGLGVAMAIY-[1fx8, 1ldi, 1ldf, 1lda]
Pred ISIXXXXXXXXXXXXXXAISGAH
accu 0.6086956521739131

1lda 0.6086956521739131  ISIXXXXXXXXXXXXXXAISGAH
1ldf 0.6086956521739131  ISIXXXXXXXXXXXXXXAISGAH
1ldi 0.6086956521739131  ISIXXXXXXXXXXXXXXAISGAH
1fx8 0.6086956521739131  ISIXXXXXXXXXXXXXXAISGAH


Helix:2
Orig VLPYVIAQVAGAFCAAALVYGLY
 FCAAALVXG-[1lda] AFCAAALVYGL-[1lda] AQXXGA-[3cn6, 3cll, 3c02, 1fqy, 3cn5, 4jc6, 1z98, 4ia4, 2b6o, 1ih5, 3m9i, 3d9s, 2b5f, 1h6i, 1sor] YXIAQV-[2o9d, 2o9e, 2abm, 2o9f, 2o9g, 1rc2, 3nka, 3nkc, 3nk5] VAXAFCAA-[1fx8, 1ldi, 1ldf, 1lda] CAAALVY-[1lda] CAAALV-[1fx8, 1ldi, 1ldf, 1lda] CAAALVYG-[1lda] FCAAALVYGL-[1lda] GAFCAAALVYG-[1lda] GAXCAAALV-[1fx8, 1ldi, 1ldf, 1lda] GAFCAAA-[1fx8, 1ldi, 1ldf, 1lda] AFCAAXLVXG-[1lda] AGAFCA-[1fx8, 1ldi, 1ldf, 1lda] AFCAXXL-[1fx8, 1ldi, 1ldf, 1lda] VAGAFCAAALXY-[1lda] AXXAXA-[1ih5, 1fqy, 1h6i] IAQXXG-[3cn6, 2abm, 1rc2, 3cll, 3nka, 1fqy, 3nkc, 3cn5, 4jc6, 1z98, 2o9d, 4ia4, 2o9e, 1ih5, 2o9f, 2o9g, 2b5f, 1h6i, 3nk5] AAXXXG-[3d9s] QVAGAFCAAALV-[1fx8, 1ldi, 1ldf, 1lda] GAFCAA-[1fx8, 1ldi, 1ldf, 1lda] AXAFCAAXLV-[1fx8, 1ldi, 1ldf, 1lda] AGAXCAAA-[1fx8, 1ldi, 1ldf, 1lda] VAGAFC-[1fx8, 1ldi, 1ldf, 1lda] FCAAALV-[1fx8, 1ldi, 1ldf, 1lda] AGAFCAXALVY-[1lda] FCAAALVY-[1lda] CAAALVYGL-[1lda] AAXLXY-[1lda] AXXLXYGL-[1lda] VAXAFCAAA-[1fx8, 1ldi, 1ldf, 1lda] AFCAAA-[1fx8, 1ldi, 1ldf, 1lda] QVXGAFCAAXL-[1fx8, 1ldi, 1ldf, 1lda] FCAAAL-[1fx8, 1ldi, 1ldf, 1lda] GAFCAXXLVYGL-[1lda] QVAGAXC-[1fx8, 1ldi, 1ldf, 1lda] YXXAQXXG-[1ih5, 1fqy, 1h6i] ALVYGL-[1lda] GAXCAXXL-[1fx8, 1ldi, 1ldf, 1lda] AXAFCAA-[1fx8, 1ldi, 1ldf, 1lda] GAFCAAALXY-[1lda] AXALVYG-[1lda] AXLVXG-[1lda] QVXXAFCAA-[1fx8, 1ldi, 1ldf, 1lda] AFCAAALVY-[1lda] QVXGAFCA-[1fx8, 1ldi, 1ldf, 1lda] VXXAFCA-[1fx8, 1ldi, 1ldf, 1lda] QVXXAFCAAA-[1fx8, 1ldi, 1ldf, 1lda] AFCAAXLV-[1fx8, 1ldi, 1ldf, 1lda] AXAFCAXXL-[1fx8, 1ldi, 1ldf, 1lda] VXXAFCAAXL-[1fx8, 1ldi, 1ldf, 1lda] VAGAFCAAALV-[1fx8, 1ldi, 1ldf, 1lda] AGAFCAAXLVXG-[1lda] AXAXXA-[2b6o, 3m9i, 1sor]
Pred VLPXXXXXXXXXXXXXXXXXXXY
accu 0.8260869565217391

1lda 0.6521739130434783  VLPYVIAXXXXXXXXXXXXXXXY
1ldf 0.5217391304347826  VLPYVIAXXXXXXXXXXXXYGLY
1fx8 0.5217391304347826  VLPYVIAXXXXXXXXXXXXYGLY
3cn6 0.30434782608695654  VLPYVXXXXXXXFCAAALVYGLY


Helix:3
Orig ISVLQAFLVETVITAILMALILG
 VXXVIXA-[1fx8, 1ldi, 1ldf, 1lda] VITAILM-[1fx8, 1ldi, 1ldf, 1lda] ITAILM-[1fx8, 1ldi, 1ldf, 1lda] VXXXIL-[1fx8, 1ldi, 1ldf, 1lda] TAILMXL-[1fx8, 1ldi, 1ldf, 1lda]
Pred ISVLQAFLXXXXXXXXXXXXILG
accu 0.5217391304347826

1lda 0.5217391304347826  ISVLQAFLXXXXXXXXXXXXILG
1ldf 0.5217391304347826  ISVLQAFLXXXXXXXXXXXXILG
1ldi 0.5217391304347826  ISVLQAFLXXXXXXXXXXXXILG
1fx8 0.5217391304347826  ISVLQAFLXXXXXXXXXXXXILG


Helix:4
Orig LAPLLIGILIAVIGASMGPLTGF
 VIGASM-[1fx8, 1ldi, 1ldf, 1lda] AVIGASMG-[1fx8, 1ldi, 1ldf, 1lda] IXXLIA-[1fx8, 1ldi, 1ldf, 1lda] IAVIGA-[1fx8, 1ldi, 1ldf, 1lda] IXVIXASMG-[1fx8, 1ldi, 1ldf, 1lda] LIAVIGASM-[1fx8, 1ldi, 1ldf, 1lda] GXXIAVI-[1fx8, 1ldi, 1ldf, 1lda] IAVIGASM-[1fx8, 1ldi, 1ldf, 1lda] APLXIG-[1fx8, 1ldi, 1ldf, 1lda] PLLIGXLIAVI-[1fx8, 1ldi, 1ldf, 1lda] VIGASMG-[1fx8, 1ldi, 1ldf, 1lda] LIAVIGASMG-[1fx8, 1ldi, 1ldf, 1lda] IGASMG-[1fx8, 1ldi, 1ldf, 1lda] AVIGASM-[1fx8, 1ldi, 1ldf, 1lda] LXAXXG-[2b6o, 1fx8, 3m9i, 1ldi, 1ldf, 1sor, 1lda] IGXLIAVI-[1fx8, 1ldi, 1ldf, 1lda] IGXLIAVIGAS-[1fx8, 1ldi, 1ldf, 1lda] AVXGAS-[1fx8, 1ldi, 1ldf, 1lda] LIAVIXAS-[1fx8, 1ldi, 1ldf, 1lda] IAVIGAS-[1fx8, 1ldi, 1ldf, 1lda] IGXLIXV-[1fx8, 1ldi, 1ldf, 1lda]
Pred LXXXXXXXXXXXXXXXXXPLTGF
accu 0.7391304347826086

1lda 0.7391304347826086  LXXXXXXXXXXXXXXXXXPLTGF
1ldf 0.7391304347826086  LXXXXXXXXXXXXXXXXXPLTGF
1ldi 0.7391304347826086  LXXXXXXXXXXXXXXXXXPLTGF
1fx8 0.7391304347826086  LXXXXXXXXXXXXXXXXXPLTGF
2b6o 0.2608695652173913  LAPLLIGIXXXXXXASMGPLTGF


Helix:5
Orig IPYFLVPIFGPLLGASLGAI
Pred IPYFLVPIFGPLLGASLGAI
accu 0.0


H7QEN8_STRPN/PF00230

Helix:0
Orig LFGEFLGTLILILLGNGVVAGVV
 GXFXGT-[3c02] EFXXXL-[4jc6, 1z98, 3cn6, 4ia4, 2b6o, 3m9i, 3d9s, 3cll, 2b5f, 1sor, 3cn5]
Pred LFXXXXXXXILILLGNGVVAGVV
accu 0.30434782608695654

3cn5 0.2608695652173913  LFGXXXXXXILILLGNGVVAGVV
1sor 0.2608695652173913  LFGXXXXXXILILLGNGVVAGVV
3c02 0.2608695652173913  LFXXXXXXLILILLGNGVVAGVV
2b5f 0.2608695652173913  LFGXXXXXXILILLGNGVVAGVV
3cll 0.2608695652173913  LFGXXXXXXILILLGNGVVAGVV
3d9s 0.2608695652173913  LFGXXXXXXILILLGNGVVAGVV
3m9i 0.2608695652173913  LFGXXXXXXILILLGNGVVAGVV
2b6o 0.2608695652173913  LFGXXXXXXILILLGNGVVAGVV
4ia4 0.2608695652173913  LFGXXXXXXILILLGNGVVAGVV
3cn6 0.2608695652173913  LFGXXXXXXILILLGNGVVAGVV
1z98 0.2608695652173913  LFGXXXXXXILILLGNGVVAGVV
4jc6 0.2608695652173913  LFGXXXXXXILILLGNGVVAGVV


Helix:1
Orig GWIVITMGWGIAVAVAVFVSGKL
 GXGXXV-[3c02]
Pred GWIVITMXXXXXXAVAVFVSGKL
accu 0.2608695652173913

3c02 0.2608695652173913  GWIVITMXXXXXXAVAVFVSGKL


Helix:2
Orig WASVLPYILAQFAGAMLGQILVW
 AQXXGA-[4jc6, 1z98, 3cn6, 4ia4, 2b6o, 3m9i, 3d9s, 3cll, 2b5f, 3c02, 1sor, 3cn5]
Pred WASVLPYILXXXXXXMLGQILVW
accu 0.2608695652173913

3cn5 0.2608695652173913  WASVLPYILXXXXXXMLGQILVW
1sor 0.2608695652173913  WASVLPYILXXXXXXMLGQILVW
3c02 0.2608695652173913  WASVLPYILXXXXXXMLGQILVW
2b5f 0.2608695652173913  WASVLPYILXXXXXXMLGQILVW
3cll 0.2608695652173913  WASVLPYILXXXXXXMLGQILVW
3d9s 0.2608695652173913  WASVLPYILXXXXXXMLGQILVW
3m9i 0.2608695652173913  WASVLPYILXXXXXXMLGQILVW
2b6o 0.2608695652173913  WASVLPYILXXXXXXMLGQILVW
4ia4 0.2608695652173913  WASVLPYILXXXXXXMLGQILVW
3cn6 0.2608695652173913  WASVLPYILXXXXXXMLGQILVW
1z98 0.2608695652173913  WASVLPYILXXXXXXMLGQILVW
4jc6 0.2608695652173913  WASVLPYILXXXXXXMLGQILVW


Helix:3
Orig VSNLISEILGTFVLVLTIFALGL
 TXXLXL-[3d9s] GTXXLV-[1z98, 3cn6, 4jc6, 4ia4, 3cll, 2b5f, 3cn5] TFXLVXT-[1z98, 3cn6, 4jc6, 4ia4, 3cll, 2b5f, 3cn5] FXLVXT-[1z98, 3cn6, 4jc6, 4ia4, 3cll, 2b5f, 3cn5] EXXXTF-[3ne2]
Pred VSNLISXXXXXXXXXXXIFALGL
accu 0.4782608695652174

3cn5 0.34782608695652173  VSNLISEILXXXXXXXXIFALGL
2b5f 0.34782608695652173  VSNLISEILXXXXXXXXIFALGL
3cll 0.34782608695652173  VSNLISEILXXXXXXXXIFALGL
4ia4 0.34782608695652173  VSNLISEILXXXXXXXXIFALGL
4jc6 0.34782608695652173  VSNLISEILXXXXXXXXIFALGL
3cn6 0.34782608695652173  VSNLISEILXXXXXXXXIFALGL
1z98 0.34782608695652173  VSNLISEILXXXXXXXXIFALGL


Helix:4
Orig IGTFAVGTLIVGIGLSLGGTTGY
 IXLXXG-[3c02]
Pred IGTFAVGTLIVGXXXXXXGTTGY
accu 0.2608695652173913

3c02 0.2608695652173913  IGTFAVGTLIVGXXXXXXGTTGY


Helix:5
Orig WSYAWIPVVGPVIGAALAVLV
 PXXGXV-[3ne2, 3d9s] VGPXIG-[1z98, 3cn6, 4jc6, 4ia4, 3cll, 2b5f, 3cn5] VGPXIGA-[1z98, 3cn6, 4jc6, 4ia4, 3cll, 2b5f, 3cn5]
Pred WSYAWIXXXXXXXXXALAVLV
accu 0.42857142857142855

3cn5 0.3333333333333333  WSYAWIPVXXXXXXXALAVLV
2b5f 0.3333333333333333  WSYAWIPVXXXXXXXALAVLV
3cll 0.3333333333333333  WSYAWIPVXXXXXXXALAVLV
4ia4 0.3333333333333333  WSYAWIPVXXXXXXXALAVLV
4jc6 0.3333333333333333  WSYAWIPVXXXXXXXALAVLV
3cn6 0.3333333333333333  WSYAWIPVXXXXXXXALAVLV
1z98 0.3333333333333333  WSYAWIPVXXXXXXXALAVLV


F3TXB5_STAEP/PF00230

Helix:0
Orig LAEFLGTAILILFGGGVCANVNL
 AEXXXT-[3cn6, 2abm, 1rc2, 3cll, 3nka, 3nkc, 3cn5, 4jc6, 1z98, 2o9d, 4ia4, 2o9e, 2o9f, 3d9s, 2o9g, 2b5f, 3nk5]
Pred LXXXXXXAILILFGGGVCANVNL
accu 0.2608695652173913

3nk5 0.2608695652173913  LXXXXXXAILILFGGGVCANVNL
2b5f 0.2608695652173913  LXXXXXXAILILFGGGVCANVNL
2o9g 0.2608695652173913  LXXXXXXAILILFGGGVCANVNL
3d9s 0.2608695652173913  LXXXXXXAILILFGGGVCANVNL
2o9f 0.2608695652173913  LXXXXXXAILILFGGGVCANVNL
2o9e 0.2608695652173913  LXXXXXXAILILFGGGVCANVNL
4ia4 0.2608695652173913  LXXXXXXAILILFGGGVCANVNL
2o9d 0.2608695652173913  LXXXXXXAILILFGGGVCANVNL
1z98 0.2608695652173913  LXXXXXXAILILFGGGVCANVNL
4jc6 0.2608695652173913  LXXXXXXAILILFGGGVCANVNL
3cn5 0.2608695652173913  LXXXXXXAILILFGGGVCANVNL
3nkc 0.2608695652173913  LXXXXXXAILILFGGGVCANVNL
3nka 0.2608695652173913  LXXXXXXAILILFGGGVCANVNL
3cll 0.2608695652173913  LXXXXXXAILILFGGGVCANVNL
1rc2 0.2608695652173913  LXXXXXXAILILFGGGVCANVNL
2abm 0.2608695652173913  LXXXXXXAILILFGGGVCANVNL
3cn6 0.2608695652173913  LXXXXXXAILILFGGGVCANVNL


Helix:1
Orig IAFGWGLAVTMGVYAVGTFSGAH
 GXGXXV-[3c02]
Pred IAFXXXXXXTMGVYAVGTFSGAH
accu 0.2608695652173913

3c02 0.2608695652173913  IAFXXXXXXTMGVYAVGTFSGAH


Helix:2
Orig VPGYIVCQMLGGIVGGVFVWLMY
 LGXIXG-[4jc6, 1z98, 3cn6, 4ia4, 3cll, 2b5f, 3cn5] QXXGXI-[2o9d, 2o9e, 2abm, 2o9f, 3d9s, 2o9g, 1rc2, 3nka, 3nkc, 3nk5]
Pred VPGYIVCXXXXXXXXGVFVWLMY
accu 0.34782608695652173

3nk5 0.2608695652173913  VPGYIVCXXXXXXVGGVFVWLMY
2b5f 0.2608695652173913  VPGYIVCQMXXXXXXGVFVWLMY
2o9g 0.2608695652173913  VPGYIVCXXXXXXVGGVFVWLMY
3d9s 0.2608695652173913  VPGYIVCXXXXXXVGGVFVWLMY
2o9f 0.2608695652173913  VPGYIVCXXXXXXVGGVFVWLMY
2o9e 0.2608695652173913  VPGYIVCXXXXXXVGGVFVWLMY
4ia4 0.2608695652173913  VPGYIVCQMXXXXXXGVFVWLMY
2o9d 0.2608695652173913  VPGYIVCXXXXXXVGGVFVWLMY
1z98 0.2608695652173913  VPGYIVCQMXXXXXXGVFVWLMY
4jc6 0.2608695652173913  VPGYIVCQMXXXXXXGVFVWLMY
3cn5 0.2608695652173913  VPGYIVCQMXXXXXXGVFVWLMY
3nkc 0.2608695652173913  VPGYIVCXXXXXXVGGVFVWLMY
3nka 0.2608695652173913  VPGYIVCXXXXXXVGGVFVWLMY
3cll 0.2608695652173913  VPGYIVCQMXXXXXXGVFVWLMY
1rc2 0.2608695652173913  VPGYIVCXXXXXXVGGVFVWLMY
2abm 0.2608695652173913  VPGYIVCXXXXXXVGGVFVWLMY
3cn6 0.2608695652173913  VPGYIVCQMXXXXXXGVFVWLMY


Helix:3
Orig FANFLSEIIGTMALTLGILFIGV
Pred FANFLSEIIGTMALTLGILFIGV
accu 0.0


Helix:4
Orig IIVGSLIIAIGLSLGGTTGYAIN
 IXLXXG-[3c02]
Pred IIVGSLIIAXXXXXXGTTGYAIN
accu 0.2608695652173913

3c02 0.2608695652173913  IIVGSLIIAXXXXXXGTTGYAIN


Helix:5
Orig SNWSYAIVPVLGPMAGGMLGAIV
Pred SNWSYAIVPVLGPMAGGMLGAIV
accu 0.0


G5LQE1_SALET/PF00230

Helix:0
Orig VAGASLGLWEICIIWGLGISLAV
Pred VAGASLGLWEICIIWGLGISLAV
accu 0.0


Helix:1
Orig AGISGGHLNPAVTIALWLFA
Pred AGISGGHLNPAVTIALWLFA
accu 0.0


Helix:2
Orig VLPYIIAQFAGAFGGALLAYVLY
Pred VLPYIIAQFAGAFGGALLAYVLY
accu 0.0


Helix:3
Orig VWQAALVEVVITSILMGMIMALT
 VXXXIL-[1fx8, 1ldi, 1ldf, 1lda]
Pred VWQAALVEVXXXXXXMGMIMALT
accu 0.2608695652173913

1lda 0.2608695652173913  VWQAALVEVXXXXXXMGMIMALT
1ldf 0.2608695652173913  VWQAALVEVXXXXXXMGMIMALT
1ldi 0.2608695652173913  VWQAALVEVXXXXXXMGMIMALT
1fx8 0.2608695652173913  VWQAALVEVXXXXXXMGMIMALT


Helix:4
Orig PLLIGILVAVIGASTGPLTGFAM
 LXAXXG-[1fx8, 1ldi, 1ldf, 1lda] AVXGAS-[1fx8, 1ldi, 1ldf, 1lda]
Pred PLLIGIXXXXXXXXTGPLTGFAM
accu 0.34782608695652173

1lda 0.34782608695652173  PLLIGIXXXXXXXXTGPLTGFAM
1ldf 0.34782608695652173  PLLIGIXXXXXXXXTGPLTGFAM
1ldi 0.34782608695652173  PLLIGIXXXXXXXXTGPLTGFAM
1fx8 0.34782608695652173  PLLIGIXXXXXXXXTGPLTGFAM


Helix:5
Orig IPYFIVPIVAPVIGACAGAAI
Pred IPYFIVPIVAPVIGACAGAAI
accu 0.0


F1LBW5_ASCSU/PF00230

Helix:0
Orig IANLIAEFYATAILRFIGTGVIA
 AEXXXT-[3cn6, 3cll, 1fqy, 3cn5, 4jc6, 1z98, 4ia4, 2b6o, 1ih5, 3m9i, 3d9s, 2b5f, 1h6i, 1sor]
Pred IANLIXXXXXXAILRFIGTGVIA
accu 0.2608695652173913

1sor 0.2608695652173913  IANLIXXXXXXAILRFIGTGVIA
1h6i 0.2608695652173913  IANLIXXXXXXAILRFIGTGVIA
2b5f 0.2608695652173913  IANLIXXXXXXAILRFIGTGVIA
3d9s 0.2608695652173913  IANLIXXXXXXAILRFIGTGVIA
3m9i 0.2608695652173913  IANLIXXXXXXAILRFIGTGVIA
1ih5 0.2608695652173913  IANLIXXXXXXAILRFIGTGVIA
2b6o 0.2608695652173913  IANLIXXXXXXAILRFIGTGVIA
4ia4 0.2608695652173913  IANLIXXXXXXAILRFIGTGVIA
1z98 0.2608695652173913  IANLIXXXXXXAILRFIGTGVIA
4jc6 0.2608695652173913  IANLIXXXXXXAILRFIGTGVIA
3cn5 0.2608695652173913  IANLIXXXXXXAILRFIGTGVIA
1fqy 0.2608695652173913  IANLIXXXXXXAILRFIGTGVIA
3cll 0.2608695652173913  IANLIXXXXXXAILRFIGTGVIA
3cn6 0.2608695652173913  IANLIXXXXXXAILRFIGTGVIA


Helix:1
Orig YSAWRTSGGHVNPAVTAALFILG
Pred YSAWRTSGGHVNPAVTAALFILG
accu 0.0


Helix:2
Orig SLLYVVAQMFGAAFGAGLSYIVY
 AQXXGA-[3cn6, 3cll, 1fqy, 3cn5, 4jc6, 1z98, 4ia4, 2b6o, 1ih5, 3m9i, 3d9s, 2b5f, 1h6i, 1sor] AAXXXG-[3d9s]
Pred SLLYVVXXXXXXXXXXXLSYIVY
accu 0.4782608695652174

3d9s 0.4782608695652174  SLLYVVXXXXXXXXXXXLSYIVY
3m9i 0.2608695652173913  SLLYVVXXXXXXAFGAGLSYIVY
1ih5 0.2608695652173913  SLLYVVXXXXXXAFGAGLSYIVY
2b6o 0.2608695652173913  SLLYVVXXXXXXAFGAGLSYIVY
4ia4 0.2608695652173913  SLLYVVXXXXXXAFGAGLSYIVY
1z98 0.2608695652173913  SLLYVVXXXXXXAFGAGLSYIVY
4jc6 0.2608695652173913  SLLYVVXXXXXXAFGAGLSYIVY
3cn5 0.2608695652173913  SLLYVVXXXXXXAFGAGLSYIVY
1fqy 0.2608695652173913  SLLYVVXXXXXXAFGAGLSYIVY
3cll 0.2608695652173913  SLLYVVXXXXXXAFGAGLSYIVY
3cn6 0.2608695652173913  SLLYVVXXXXXXAFGAGLSYIVY


Helix:3
Orig AFIDQVAGTGLLGLFVAFFC
 TXXLXL-[3d9s]
Pred AFIDQVAGXXXXXXFVAFFC
accu 0.3

3d9s 0.3  AFIDQVAGXXXXXXFVAFFC


Helix:4
Orig PLYLQPALFGVVAAMIGTCYSMN
Pred PLYLQPALFGVVAAMIGTCYSMN
accu 0.0


Helix:5
Orig ILAVFLGYGTLLAPVVGAVLGAY
 PXXGXV-[3d9s]
Pred ILAVFLGYGTLLAXXXXXXLGAY
accu 0.2608695652173913

3d9s 0.2608695652173913  ILAVFLGYGTLLAXXXXXXLGAY


D0BEE6_BRUSS/PF00230

Helix:0
Orig AEFFGTFWLVFGGCGSAILAAAF
 VFXGXGS-[2o9d, 2o9e, 2o9f, 2abm, 2o9g, 3d9s, 3llq, 1rc2, 3nka, 3nkc, 3nk5] EXFGTFWLVFGGC-[2abm, 1rc2, 3nka, 3nkc, 3nk5] FGTFWLVFGGXGS-[2o9d, 2o9e, 2abm, 2o9f, 2o9g, 3llq, 1rc2, 3nka, 3nkc, 3nk5] EXFGTFWLVFGGXG-[2o9d, 2o9e, 2o9f, 2o9g] GTXXLV-[2o9d, 2o9e, 2abm, 2o9f, 2o9g, 3llq, 1rc2, 3nka, 3nkc, 3nk5] VFXGXG-[2o9d, 2o9e, 2abm, 2o9f, 2o9g, 3llq, 1rc2, 3nka, 3nkc, 3nk5] FWLVFGGXGSA-[2o9e, 2o9f, 2abm] FGTFWL-[2o9d, 2o9e, 2abm, 2o9f, 2o9g, 3llq, 1rc2, 3nka, 3nkc, 3nk5] GTFXLVXXG-[2o9d, 2o9e, 2abm, 2o9f, 2o9g, 3llq, 1rc2, 3nka, 3nkc, 3nk5] AEXFGTFWLVFGGXGSA-[2o9e, 2o9f] FGGXGSA-[2o9e, 2o9f, 2abm] FGTFWLVFGGC-[2abm, 3llq, 1rc2, 3nka, 3nkc, 3nk5] GTFWLVFG-[2o9d, 2o9e, 2abm, 2o9f, 2o9g, 3llq, 1rc2, 3nka, 3nkc, 3nk5] TFWLVFG-[2o9d, 2o9e, 2abm, 2o9f, 2o9g, 3llq, 1rc2, 3nka, 3nkc, 3nk5] VXGGXGSA-[2o9e, 2o9f, 2abm] AEXFGTFWLVXG-[2o9d, 2o9e, 2o9f, 2abm, 2o9g, 1rc2, 3nka, 3nkc, 3nk5] AEXFGTFWLVFGGC-[2abm, 1rc2, 3nka, 3nkc, 3nk5] FGTFXXXXG-[2o9d, 2o9e, 2abm, 2o9f, 2o9g, 3llq, 1rc2, 3nka, 3nkc, 3nk5] TFWLVFGGC-[2abm, 3llq, 1rc2, 3nka, 3nkc, 3nk5] FGGXGS-[2o9d, 2o9e, 2abm, 2o9f, 2o9g, 3llq, 1rc2, 3nka, 3nkc, 3nk5] FGTFWXVFGGXG-[2o9d, 2o9e, 2abm, 2o9f, 2o9g, 3llq, 1rc2, 3nka, 3nkc, 3nk5] FWLVFGGC-[2abm, 3llq, 1rc2, 3nka, 3nkc, 3nk5] GTFXLVF-[2o9d, 2o9e, 2abm, 2o9f, 2o9g, 3llq, 1rc2, 3nka, 3nkc, 3nk5] TFXLVFGGXG-[2o9d, 2o9e, 2abm, 2o9f, 2o9g, 3llq, 1rc2, 3nka, 3nkc, 3nk5] WLVFGG-[2o9d, 2o9e, 2abm, 2o9f, 2o9g, 3llq, 1rc2, 3nka, 3nkc, 3nk5] FXLVFXG-[2o9d, 2o9e, 2abm, 2o9f, 2o9g, 3llq, 1rc2, 3nka, 3nkc, 3nk5] EXFGTFWLVFGGXGSA-[2o9e, 2o9f, 2abm] WLVFGGC-[2abm, 3llq, 1rc2, 3nka, 3nkc, 3nk5] GTFXLVFGGXGSA-[2o9e, 2o9f, 2abm] AEXXXTFWLVFXG-[2o9d, 2o9e, 2abm, 2o9f, 2o9g, 1rc2, 3nka, 3nkc, 3nk5] AEXFGTFWLVXGGXG-[2o9d, 2o9e, 2o9f, 2o9g] SAXLAA-[2o9e, 2o9f] EXXXTFWLVFXG-[2o9d, 2o9e, 2abm, 2o9f, 2o9g, 1rc2, 3nka, 3nkc, 3nk5] AEXXXT-[3cn6, 2abm, 1rc2, 3cll, 3nka, 1fqy, 3nkc, 3cn5, 2o9d, 4jc6, 1z98, 2o9e, 2b6o, 4ia4, 2o9f, 3m9i, 1ih5, 2o9g, 3d9s, 2b5f, 3nk5, 1sor, 1h6i] GGXGXA-[2o9e, 2abm, 2o9f] AEXXGTFWLVFGGXGS-[2abm, 1rc2, 3nka, 3nkc, 3nk5] EXFGTFW-[2o9d, 2o9e, 2abm, 2o9f, 2o9g, 1rc2, 3nka, 3nkc, 3nk5] EXFGTFWLVFG-[2o9d, 2o9e, 2abm, 2o9f, 2o9g, 1rc2, 3nka, 3nkc, 3nk5] TFXLVFGGXGSA-[2o9e, 2o9f, 2abm] GTFXLVXGGXG-[2o9d, 2o9e, 2abm, 2o9f, 2o9g, 3llq, 1rc2, 3nka, 3nkc, 3nk5] EXXGTFXL-[2o9d, 2o9e, 2o9f, 2abm, 2o9g, 1rc2, 3nka, 3nkc, 3nk5] WLVFXGXG-[2o9d, 2o9e, 2abm, 2o9f, 2o9g, 3llq, 1rc2, 3nka, 3nkc, 3nk5] WLVFGGXGS-[2o9d, 2o9e, 2abm, 2o9f, 2o9g, 3llq, 1rc2, 3nka, 3nkc, 3nk5] AEXXXXFXXVF-[2o9d, 2o9e, 2o9f, 2abm, 2o9g, 1rc2, 3nka, 3nkc, 3nk5] EXFGTFWLVFGGXGS-[2o9d, 2o9e, 2o9f, 2o9g] FGTFXLVF-[2o9d, 2o9e, 2abm, 2o9f, 2o9g, 3llq, 1rc2, 3nka, 3nkc, 3nk5] EXXXTFWLVFGGXG-[2abm, 1rc2, 3nka, 3nkc, 3nk5] AEXXXTFWLVXGGXG-[2abm, 1rc2, 3nka, 3nkc, 3nk5] EXXGTFWLVFGGXGS-[2abm, 1rc2, 3nka, 3nkc, 3nk5] GTFWLVFGGC-[2abm, 3llq, 1rc2, 3nka, 3nkc, 3nk5] TFXLVFGGXGS-[2o9d, 2o9e, 2abm, 2o9f, 2o9g, 3llq, 1rc2, 3nka, 3nkc, 3nk5] TFXLVFXG-[2o9d, 2o9e, 2abm, 2o9f, 2o9g, 3llq, 1rc2, 3nka, 3nkc, 3nk5] FGTFXXV-[2o9d, 2o9e, 2abm, 2o9f, 2o9g, 3llq, 1rc2, 3nka, 3nkc, 3nk5] LXFXGXG-[2o9d, 2o9e, 2abm, 2o9f, 2o9g, 3llq, 1rc2, 3nka, 3nkc, 3nk5] AEXXGTF-[3cn6, 2abm, 1rc2, 3cll, 3nka, 3nkc, 3cn5, 2o9d, 1z98, 4jc6, 2o9e, 4ia4, 2o9f, 2o9g, 2b5f, 3nk5] AEXXGTFXL-[2o9d, 2o9e, 2o9f, 2abm, 2o9g, 1rc2, 3nka, 3nkc, 3nk5] LVFXGXGS-[2o9d, 2o9e, 2abm, 2o9f, 2o9g, 3llq, 1rc2, 3nka, 3nkc, 3nk5] AEXFGTFWLVFGGXGS-[2o9d, 2o9e, 2o9f, 2o9g] LVFGGC-[2abm, 3llq, 1rc2, 3nka, 3nkc, 3nk5] EXXGTF-[2o9d, 2o9e, 2o9f, 2abm, 2o9g, 1rc2, 3nka, 3c02, 3nkc, 3nk5] TXXXVF-[1ih5, 3d9s, 1fqy, 1h6i] EXXXTFXXVF-[2o9d, 2o9e, 2o9f, 2abm, 2o9g, 1rc2, 3nka, 3nkc, 3nk5] FGTFWXVFXG-[2o9d, 2o9e, 2abm, 2o9f, 2o9g, 3llq, 1rc2, 3nka, 3nkc, 3nk5] AEXFGTFW-[2o9d, 2o9e, 2o9f, 2abm, 2o9g, 1rc2, 3nka, 3nkc, 3nk5] LXFGGXGSA-[2o9e, 2abm, 2o9f] AEXXXTFXLV-[2o9d, 2o9e, 2o9f, 2abm, 2o9g, 1rc2, 3nka, 3nkc, 3nk5] FXXXXGGXG-[2o9d, 2o9e, 2abm, 2o9f, 2o9g, 3llq, 1rc2, 3nka, 3nkc, 3nk5] FXLVFGGXGS-[2o9d, 2o9e, 2abm, 2o9f, 2o9g, 3llq, 1rc2, 3nka, 3nkc, 3nk5] TFXXVF-[2o9d, 2o9e, 2abm, 2o9f, 2o9g, 3llq, 1rc2, 3nka, 3nkc, 3nk5] EXXXTFXXV-[2o9d, 2o9e, 2abm, 2o9f, 2o9g, 1rc2, 3nka, 3nkc, 3nk5] WLVFGGXGSA-[2o9e, 2o9f, 2abm] FGTFWLVFGGXGSA-[2o9e, 2abm, 2o9f] GTFXLVFGGXGS-[2o9d, 2o9e, 2abm, 2o9f, 2o9g, 3llq, 1rc2, 3nka, 3nkc, 3nk5] FWLXFG-[2o9d, 2o9e, 2abm, 2o9f, 2o9g, 3llq, 1rc2, 3nka, 3nkc, 3nk5]
Pred XXXXXXXXXXXXXXXXXXXXXAF
accu 0.9130434782608695

2o9f 0.9130434782608695  XXXXXXXXXXXXXXXXXXXXXAF
2o9e 0.9130434782608695  XXXXXXXXXXXXXXXXXXXXXAF
2o9d 0.6956521739130435  XXXXXXXXXXXXXXXXAILAAAF
1rc2 0.6956521739130435  XXXXXXXXXXXXXXXXAILAAAF
3llq 0.5652173913043478  AEFXXXXXXXXXXXXXAILAAAF
3cn6 0.30434782608695654  XXXXXXXWLVFGGCGSAILAAAF


Helix:1
Orig IGFLGVALAFGLTVLTMAYAVGG
 FGLTVL-[2o9d, 2o9e, 2abm, 2o9f, 2o9g, 3llq, 1rc2, 3nka] FXGVALAFGLTV-[2o9e, 2o9f] VXLAXGLTVLT-[2o9d, 2o9e, 2o9f, 2abm, 2o9g, 3llq, 1rc2, 3nka, 3nkc, 3nk5] AXGLTVL-[2o9d, 2o9e, 2abm, 2o9f, 2o9g, 3llq, 1rc2, 3nka, 3nkc, 3nk5] LAXGLTVLTMAXAV-[2o9d, 2o9e, 2o9f, 2abm, 2o9g, 1rc2, 3nka, 3nkc, 3nk5] GVAXAF-[2o9d, 2o9e, 2abm, 2o9f, 2o9g, 1rc2, 3nka] LXXGLXVL-[2o9d, 2o9e, 2o9f, 2abm, 2o9g, 3llq, 1rc2, 3nka, 3nkc, 3nk5] TVLTMAXAV-[2o9d, 2o9e, 2o9f, 2abm, 2o9g, 1rc2, 3nka, 3nkc, 3nk5] VAXAXGLT-[2o9d, 2o9e, 2o9f, 2abm, 2o9g, 3llq, 1rc2, 3nka, 3nkc, 3nk5] GLTVLTMAXAV-[2o9d, 2o9e, 2o9f, 2abm, 2o9g, 1rc2, 3nka, 3nkc, 3nk5] FGLTVLTMAXAV-[2o9d, 2o9e, 2abm, 2o9f, 2o9g, 1rc2, 3nka] VLTMAXA-[2o9d, 2o9e, 2abm, 2o9f, 2o9g, 1rc2, 3nka, 3nkc, 3nk5] LTVLTMAXAV-[2o9d, 2o9e, 2o9f, 2abm, 2o9g, 1rc2, 3nka, 3nkc, 3nk5] GLTVLT-[2o9d, 2o9e, 2abm, 2o9f, 2o9g, 3llq, 1rc2, 3nka, 3nkc, 3nk5] GVAXAXG-[2o9d, 2o9e, 2abm, 2o9f, 2o9g, 1rc2, 3nka, 3nkc, 3nk5] LXXGLTVLTMAXAXG-[2o9d, 2o9e, 2o9f, 2o9g, 1rc2, 3nka] TMAXAV-[2o9d, 2o9e, 2abm, 2o9f, 2o9g, 1rc2, 3nka, 3nkc, 3nk5] LAXGLXV-[2o9d, 2o9e, 2abm, 2o9f, 2o9g, 3llq, 1rc2, 3nka, 3nkc, 3nk5] AXAXGLTVLTMA-[2o9d, 2o9e, 2abm, 2o9f, 2o9g, 3llq, 1rc2, 3nka, 3nkc, 3nk5] VAXAXGLTV-[2o9d, 2o9e, 2o9f, 2abm, 2o9g, 3llq, 1rc2, 3nka, 3nkc, 3nk5] GLTVLTMAXAXG-[2o9d, 2o9e, 2o9f, 2o9g, 1rc2, 3nka, 3nkc, 3nk5] ALAXXLT-[2o9d, 2o9e, 2abm, 2o9f, 2o9g, 3llq, 1rc2, 3nka, 3nkc, 3nk5] VAXAXGLTVL-[2o9d, 2o9e, 2o9f, 2abm, 2o9g, 3llq, 1rc2, 3nka, 3nkc, 3nk5] ALAXGLTVLTM-[2o9d, 2o9e, 2o9f, 2abm, 2o9g, 3llq, 1rc2, 3nka, 3nkc, 3nk5] TVLTMA-[2o9d, 2o9e, 2abm, 2o9f, 2o9g, 3llq, 1rc2, 3nka, 3nkc, 3nk5] AXGLTVLT-[2o9d, 2o9e, 2o9f, 2abm, 2o9g, 3llq, 1rc2, 3nka, 3nkc, 3nk5] TVLTMAXA-[2o9d, 2o9e, 2abm, 2o9f, 2o9g, 1rc2, 3nka, 3nkc, 3nk5] LTVLTMAXA-[2o9d, 2o9e, 2o9f, 2abm, 2o9g, 1rc2, 3nka, 3nkc, 3nk5] FGLTVLTXAXA-[2o9d, 2o9e, 2abm, 2o9f, 2o9g, 1rc2, 3nka] GVALAXXLTVLT-[2o9d, 2o9e, 2abm, 2o9f, 2o9g, 1rc2, 3nka, 3nkc, 3nk5] GVAXAXGLT-[2o9d, 2o9e, 2o9f, 2abm, 2o9g, 1rc2, 3nka, 3nkc, 3nk5] ALAXGLXV-[3nkc, 3nk5] ALXXGXXV-[2o9d, 2o9e, 2o9f, 2abm, 2o9g, 3llq, 1rc2, 3nka] GLTVLTMAXA-[2o9d, 2o9e, 2o9f, 2abm, 2o9g, 1rc2, 3nka, 3nkc, 3nk5] VXXAXGLTVLTMA-[2o9d, 2o9e, 2o9f, 2abm, 2o9g, 3llq, 1rc2, 3nka, 3nkc, 3nk5] VXLAXGLTVLTMAXAV-[2o9d, 2o9e, 2o9f, 2abm, 2o9g, 1rc2, 3nka, 3nkc, 3nk5] FGLTVLTMA-[2o9d, 2o9e, 2o9f, 2abm, 2o9g, 3llq, 1rc2, 3nka] GXXXAXGL-[2o9d, 2o9e, 2o9f, 2abm, 2o9g, 1rc2, 3nka, 3nkc, 3nk5] LTMAXXV-[2o9d, 2o9e, 2abm, 2o9f, 2o9g, 1rc2, 3nka, 3nkc, 3nk5] AXGLTVLTM-[2o9d, 2o9e, 2o9f, 2abm, 2o9g, 3llq, 1rc2, 3nka, 3nkc, 3nk5] GLTVLTMA-[2o9d, 2o9e, 2o9f, 2abm, 2o9g, 3llq, 1rc2, 3nka, 3nkc, 3nk5] LAXGLT-[2o9d, 2o9e, 2abm, 2o9f, 2o9g, 3llq, 1rc2, 3nka, 3nkc, 3nk5] GXLXXA-[3d9s] AXXLXV-[2o9d, 2o9e, 2abm, 2o9f, 2o9g, 3llq, 1rc2, 3nka, 3nkc, 3nk5] FGLTVLT-[2o9d, 2o9e, 2abm, 2o9f, 2o9g, 3llq, 1rc2, 3nka] VLTMAXAVG-[2o9d, 2o9e, 2o9f, 2o9g, 1rc2, 3nka, 3nkc, 3nk5] LXXGLTVLTMAXA-[2o9d, 2o9e, 2o9f, 2abm, 2o9g, 1rc2, 3nka, 3nkc, 3nk5] LTMAXXVG-[2o9d, 2o9e, 2o9f, 2o9g, 1rc2, 3nka, 3nkc, 3nk5] VXXAXGL-[2abm, 1j4n, 3llq, 1rc2, 3nka, 1fqy, 3nkc, 2o9d, 2o9e, 2o9f, 1ih5, 2o9g, 3nk5, 1h6i] ALAXGLTVLTMAXAV-[2o9d, 2o9e, 2o9f, 2abm, 2o9g, 1rc2, 3nka, 3nkc, 3nk5] MAXAVG-[2o9d, 2o9e, 2o9f, 2o9g, 1rc2, 3nka, 3nkc, 3nk5] LTVLTM-[2o9d, 2o9e, 2abm, 2o9f, 2o9g, 3llq, 1rc2, 3nka, 3nkc, 3nk5] TVLTMAXXVG-[2o9d, 2o9e, 2o9f, 2o9g, 1rc2, 3nka, 3nkc, 3nk5] LAXGLTVLTMA-[2o9d, 2o9e, 2o9f, 2abm, 2o9g, 3llq, 1rc2, 3nka, 3nkc, 3nk5] AXXLTVLTMAXXXG-[2o9d, 2o9e, 2o9f, 2o9g, 1rc2, 3nka, 3nkc, 3nk5] LXXGLTVLTMAXAVG-[3nkc, 3nk5] AXAXGLTVLTMAXAVG-[2o9d, 2o9e, 2o9f, 2o9g, 1rc2, 3nka, 3nkc, 3nk5] FGLTVLTM-[2o9d, 2o9e, 2o9f, 2abm, 2o9g, 3llq, 1rc2, 3nka] LTVLTXAXAVG-[2o9d, 2o9e, 2o9f, 2o9g, 1rc2, 3nka, 3nkc, 3nk5] VALAXGLTVLTM-[2o9d, 2o9e, 2abm, 2o9f, 2o9g, 3llq, 1rc2, 3nka, 3nkc, 3nk5] AXGLTVLTXA-[2o9d, 2o9e, 2o9f, 2abm, 2o9g, 3llq, 1rc2, 3nka, 3nkc, 3nk5] GVALAXGLTVLTMA-[2o9d, 2o9e, 2abm, 2o9f, 2o9g, 1rc2, 3nka, 3nkc, 3nk5] FGLTVLTMAXXXG-[2o9d, 2o9e, 2o9f, 2o9g, 1rc2, 3nka] VXLAXGLTVLTMAXAVG-[2o9e, 2o9f] AXAXGLTVL-[2o9d, 2o9e, 2abm, 2o9f, 2o9g, 3llq, 1rc2, 3nka, 3nkc, 3nk5] AXGLTVLTMAXAV-[2o9d, 2o9e, 2o9f, 2abm, 2o9g, 1rc2, 3nka, 3nkc, 3nk5] VALAXGLTVLTMAXA-[2o9d, 2o9e, 2o9f, 2abm, 2o9g, 1rc2, 3nka, 3nkc, 3nk5] AXAXGLTVLT-[2o9d, 2o9e, 2o9f, 2abm, 2o9g, 3llq, 1rc2, 3nka, 3nkc, 3nk5] GVALAXGLXVL-[2o9d, 2o9e, 2o9f, 2abm, 2o9g, 1rc2, 3nka, 3nkc, 3nk5] AXAXGLTVLTMAXA-[2o9d, 2o9e, 2abm, 2o9f, 2o9g, 1rc2, 3nka, 3nkc, 3nk5] VLTMAXAV-[2o9d, 2o9e, 2abm, 2o9f, 2o9g, 1rc2, 3nka, 3nkc, 3nk5] GLTVLTM-[2o9d, 2o9e, 2abm, 2o9f, 2o9g, 3llq, 1rc2, 3nka, 3nkc, 3nk5] TMAXAVG-[2o9d, 2o9e, 2o9f, 2o9g, 1rc2, 3nka, 3nkc, 3nk5] GVALAXGLTVLTM-[2o9d, 2o9e, 2o9f, 2abm, 2o9g, 1rc2, 3nka, 3nkc, 3nk5] LTMAXA-[2o9d, 2o9e, 2abm, 2o9f, 2o9g, 1rc2, 3nka, 3nkc, 3nk5] GVALAXGLXV-[2o9d, 2o9e, 2o9f, 2abm, 2o9g, 1rc2, 3nka, 3nkc, 3nk5] LXXGLTVXT-[2o9d, 2o9e, 2abm, 2o9f, 2o9g, 3llq, 1rc2, 3nka, 3nkc, 3nk5] AXGLTVLTMAXA-[2o9d, 2o9e, 2abm, 2o9f, 2o9g, 1rc2, 3nka, 3nkc, 3nk5] LTVLTMA-[2o9d, 2o9e, 2abm, 2o9f, 2o9g, 3llq, 1rc2, 3nka, 3nkc, 3nk5] LXXGLTVLTM-[2o9d, 2o9e, 2o9f, 2abm, 2o9g, 3llq, 1rc2, 3nka, 3nkc, 3nk5]
Pred IXXXXXXXXXXXXXXXXXXXXXG
accu 0.9130434782608695

2o9f 0.8695652173913043  IGXXXXXXXXXXXXXXXXXXXXG
2o9e 0.8695652173913043  IGXXXXXXXXXXXXXXXXXXXXG
2o9d 0.782608695652174  IGFLXXXXXXXXXXXXXXXXXXG
3nkc 0.782608695652174  IGFLXXXXXXXXXXXXXXXXXXG
3nka 0.782608695652174  IGFLXXXXXXXXXXXXXXXXXXG
1rc2 0.782608695652174  IGFLXXXXXXXXXXXXXXXXXXG
2abm 0.7391304347826086  IGFLXXXXXXXXXXXXXXXXXGG


Helix:2
Orig LIPYWVAQVLGAIATAAILYVIA
 AXXLYXXA-[2o9e, 2o9f] AQXXGA-[3cn6, 3cll, 1fqy, 3c02, 3cn5, 4jc6, 1z98, 4ia4, 2b6o, 1ih5, 3m9i, 3d9s, 2b5f, 1h6i, 1sor] YXXAQVXGXI-[2o9d, 2o9e, 2o9f, 2abm, 2o9g, 1rc2, 3nka, 3nkc, 3nk5] AXAXXA-[2b6o, 3m9i, 1sor] AXXYXIA-[2o9e, 2o9f] YXXAQVXG-[2o9d, 2o9e, 2abm, 2o9f, 2o9g, 1rc2, 3nka, 3nkc, 3nk5] QXXGXI-[2o9d, 2o9e, 2abm, 2o9f, 2o9g, 3d9s, 1rc2, 3nka, 3nkc, 3nk5]
Pred LIPXXXXXXXXXXXXXXXXXXXX
accu 0.8695652173913043

2o9f 0.782608695652174  LIPXXXXXXXXXXATXXXXXXXX
2o9e 0.782608695652174  LIPXXXXXXXXXXATXXXXXXXX
2b6o 0.4782608695652174  LIPYWVXXXXXXXXXXXILYVIA
2o9d 0.43478260869565216  LIPXXXXXXXXXXATAAILYVIA
3nkc 0.43478260869565216  LIPXXXXXXXXXXATAAILYVIA
3nka 0.43478260869565216  LIPXXXXXXXXXXATAAILYVIA
1rc2 0.43478260869565216  LIPXXXXXXXXXXATAAILYVIA
2abm 0.43478260869565216  LIPXXXXXXXXXXATAAILYVIA
3cn6 0.2608695652173913  LIPYWVXXXXXXIATAAILYVIA


Helix:3
Orig YSMMAGLLIEIILTAFFIIIILG
 IEIXXT-[1j4n] GLXIEII-[1fqy]
Pred YSMMAXXXXXXXXXAFFIIIILG
accu 0.391304347826087

1fqy 0.30434782608695654  YSMMAXXXXXXXLTAFFIIIILG
1j4n 0.2608695652173913  YSMMAGLLXXXXXXAFFIIIILG


Helix:4
Orig PAGFAPIAIGFGLTLIHLVSIPV
 FAXIXIG-[2o9e, 3llq] FAXIAI-[2o9e, 3llq] LTXXXL-[2o9d, 2o9e, 2abm, 3llq, 1rc2, 3nka, 3nk5] APXXIG-[2o9d, 2o9e, 2o9f, 2o9g, 3llq, 1rc2, 3nka, 3nkc, 3nk5] LXHLXXI-[1ih5, 3d9s, 1j4n, 1fqy, 1h6i] AXGXXXTL-[2o9d, 2o9e, 2abm, 2o9f, 2o9g, 3llq, 1rc2, 3nka, 3nkc, 3nk5] IGXXXTLXXL-[2o9d, 2o9e, 2abm, 2o9f, 2o9g, 3llq, 1rc2, 3nka, 3nkc, 3nk5]
Pred PAGXXXXXXXXXXXXXXXXXXPV
accu 0.782608695652174

2o9e 0.6521739130434783  PAGXXXXXXXXXXXXXXXVSIPV
3llq 0.6521739130434783  PAGXXXXXXXXXXXXXXXVSIPV
2abm 0.4782608695652174  PAGFAPIXXXXXXXXXXXVSIPV


Helix:5
Orig AALSQLWLFWVAPLVGAVIGAII
 AXLXXL-[1j4n] WXXWXXP-[1z98, 3cn6, 4jc6, 4ia4, 3cll, 2b5f, 1fqy, 3cn5] LXGAXXG-[3d9s]
Pred XXXXXXXXXXXXXXXXXXXXAII
accu 0.8695652173913043

3cn5 0.30434782608695654  AALSQLXXXXXXXLVGAVIGAII
1fqy 0.30434782608695654  AALSQLXXXXXXXLVGAVIGAII
2b5f 0.30434782608695654  AALSQLXXXXXXXLVGAVIGAII
3cll 0.30434782608695654  AALSQLXXXXXXXLVGAVIGAII
3d9s 0.30434782608695654  AALSQLWLFWVAPXXXXXXXAII
4ia4 0.30434782608695654  AALSQLXXXXXXXLVGAVIGAII
4jc6 0.30434782608695654  AALSQLXXXXXXXLVGAVIGAII
3cn6 0.30434782608695654  AALSQLXXXXXXXLVGAVIGAII
1z98 0.30434782608695654  AALSQLXXXXXXXLVGAVIGAII


Q7SGN1_NEUCR/PF00230

Helix:0
Orig LVFGIGEFVGTFMFLFFAFAGTQ
 IXEFXG-[3c02] GXXXGT-[3c02] EXXXTF-[1z98, 3cn6, 4jc6, 4ia4, 3cll, 2b5f, 3cn5] EXXGTF-[3c02]
Pred LVFGXXXXXXXXMFLFFAFAGTQ
accu 0.34782608695652173

3c02 0.34782608695652173  LVFGXXXXXXXXMFLFFAFAGTQ
2b5f 0.2608695652173913  LVFGIGXXXXXXMFLFFAFAGTQ
3cll 0.2608695652173913  LVFGIGXXXXXXMFLFFAFAGTQ
4ia4 0.2608695652173913  LVFGIGXXXXXXMFLFFAFAGTQ
4jc6 0.2608695652173913  LVFGIGXXXXXXMFLFFAFAGTQ
3cn6 0.2608695652173913  LVFGIGXXXXXXMFLFFAFAGTQ
1z98 0.2608695652173913  LVFGIGXXXXXXMFLFFAFAGTQ


Helix:1
Orig TSNLLYIAFAFGFSLMVNVWAFF
 LXXAXA-[1fx8, 1ldi, 1ldf, 1lda]
Pred TSNLXXXXXXFGFSLMVNVWAFF
accu 0.2608695652173913

1lda 0.2608695652173913  TSNLXXXXXXFGFSLMVNVWAFF
1ldf 0.2608695652173913  TSNLXXXXXXFGFSLMVNVWAFF
1ldi 0.2608695652173913  TSNLXXXXXXFGFSLMVNVWAFF
1fx8 0.2608695652173913  TSNLXXXXXXFGFSLMVNVWAFF


Helix:2
Orig LALVLVGGFPAVRAVIVIVAQIL
Pred LALVLVGGFPAVRAVIVIVAQIL
accu 0.0


Helix:3
Orig AQGFFIELFLTCELVFVILMMAV
 LXXTXXL-[3d9s] EXFLTXXXV-[2b6o, 2b6p, 3m9i, 2c32, 1ymg, 3j41, 1sor]
Pred AQGFFIXXXXXXXXXFVILMMAV
accu 0.391304347826087

1sor 0.391304347826087  AQGFFIXXXXXXXXXFVILMMAV
3j41 0.391304347826087  AQGFFIXXXXXXXXXFVILMMAV
1ymg 0.391304347826087  AQGFFIXXXXXXXXXFVILMMAV
2c32 0.391304347826087  AQGFFIXXXXXXXXXFVILMMAV
3m9i 0.391304347826087  AQGFFIXXXXXXXXXFVILMMAV
2b6p 0.391304347826087  AQGFFIXXXXXXXXXFVILMMAV
2b6o 0.391304347826087  AQGFFIXXXXXXXXXFVILMMAV


Helix:4
Orig FVAPVAIGLALFLSELVGVYFTG
 PXXIGL-[1fx8, 1ldi, 1ldf, 1lda]
Pred FVAXXXXXXALFLSELVGVYFTG
accu 0.2608695652173913

1lda 0.2608695652173913  FVAXXXXXXALFLSELVGVYFTG
1ldf 0.2608695652173913  FVAXXXXXXALFLSELVGVYFTG
1ldi 0.2608695652173913  FVAXXXXXXALFLSELVGVYFTG
1fx8 0.2608695652173913  FVAXXXXXXALFLSELVGVYFTG


Helix:5
Orig GYHWIYWLGPVLGALLACGF
 YWXGPXXGA-[2b6o, 2b6p, 3m9i, 2c32, 1ymg, 3j41, 1sor] WXXPXXG-[3d9s] WXXWXXP-[3d9s] IXWXGP-[1z98, 3cn6, 4jc6, 4ia4, 3cll, 2b5f, 3cn5]
Pred GYHXXXXXXXXXXXLLACGF
accu 0.55

3d9s 0.5  GYHXXXXXXXXXXALLACGF
3m9i 0.45  GYHWIXXXXXXXXXLLACGF
2b6p 0.45  GYHWIXXXXXXXXXLLACGF
2b6o 0.45  GYHWIXXXXXXXXXLLACGF
3j41 0.45  GYHWIXXXXXXXXXLLACGF
2c32 0.45  GYHWIXXXXXXXXXLLACGF
3cll 0.3  GYHWXXXXXXVLGALLACGF
3cn6 0.3  GYHWXXXXXXVLGALLACGF


C5MEV9_CANTT/PF01036

Helix:0
Orig AAFSLFALFAVIHVLIYAFT
Pred AAFSLFALFAVIHVLIYAFT
accu 0.0


Helix:1
Orig ALLIIPLFTNAIFAFAYYTYASN
Pred ALLIIPLFTNAIFAFAYYTYASN
accu 0.0


Helix:2
Orig IFYCKFIAWFLGWPLVLAIFQIV
Pred IFYCKFIAWFLGWPLVLAIFQIV
accu 0.0


Helix:3
Orig LFARVLAIEVFVLGLLIGAL
Pred LFARVLAIEVFVLGLLIGAL
accu 0.0


Helix:4
Orig WGYFTFAVVFQLFVMYLVA
Pred WGYFTFAVVFQLFVMYLVA
accu 0.0


Helix:5
Orig LGNLLIIAFFIVWILYPICWGLS
Pred LGNLLIIAFFIVWILYPICWGLS
accu 0.0


H8LHT3_STRPN/PF00230


C7YWI9_NECH7/PF01036

Helix:0
Orig WLWAVTAVYLLSFLVFFALSL
Pred WLWAVTAVYLLSFLVFFALSL
accu 0.0


Helix:1
Orig IALLVGTITYFAIASGLAYSVIP
Pred IALLVGTITYFAIASGLAYSVIP
accu 0.0


Helix:2
Orig IFFAKYINWVVAFPVVILALGLL
Pred IFFAKYINWVVAFPVVILALGLL
accu 0.0


Helix:3
Orig WATIIFNIFLAWIWIISYLCSAY
Pred WATIIFNIFLAWIWIISYLCSAY
accu 0.0


Helix:4
Orig WGFFAFGTAAYILLAFQTLH
Pred WGFFAFGTAAYILLAFQTLH
accu 0.0


Helix:5
Orig YLMLAGWLNLLWLLYPIAFGVA
Pred YLMLAGWLNLLWLLYPIAFGVA
accu 0.0


C7W1R3_ENTFL/PF00230

Helix:0
Orig GEFFGTMILVLLGDGVCAAV
 GTXXLV-[2o9d, 3ne2, 2o9e, 2abm, 2o9f, 2o9g, 3llq, 1rc2, 3nka, 3nkc, 3nk5]
Pred GEFFXXXXXXLLGDGVCAAV
accu 0.3

3nk5 0.3  GEFFXXXXXXLLGDGVCAAV
3nkc 0.3  GEFFXXXXXXLLGDGVCAAV
3nka 0.3  GEFFXXXXXXLLGDGVCAAV
1rc2 0.3  GEFFXXXXXXLLGDGVCAAV
3llq 0.3  GEFFXXXXXXLLGDGVCAAV
2o9g 0.3  GEFFXXXXXXLLGDGVCAAV
2o9f 0.3  GEFFXXXXXXLLGDGVCAAV
2abm 0.3  GEFFXXXXXXLLGDGVCAAV
2o9e 0.3  GEFFXXXXXXLLGDGVCAAV
3ne2 0.3  GEFFXXXXXXLLGDGVCAAV
2o9d 0.3  GEFFXXXXXXLLGDGVCAAV


Helix:1
Orig AFASGWVVIALGWGAAVTLAVYM
 AXXLXV-[2o9d, 2o9e, 2abm, 2o9f, 2o9g, 3llq, 1rc2, 3nka, 3nkc, 3nk5]
Pred AFASGWVVIALGWGAXXXXXXYM
accu 0.2608695652173913

3nk5 0.2608695652173913  AFASGWVVIALGWGAXXXXXXYM
3nkc 0.2608695652173913  AFASGWVVIALGWGAXXXXXXYM
3nka 0.2608695652173913  AFASGWVVIALGWGAXXXXXXYM
1rc2 0.2608695652173913  AFASGWVVIALGWGAXXXXXXYM
3llq 0.2608695652173913  AFASGWVVIALGWGAXXXXXXYM
2o9g 0.2608695652173913  AFASGWVVIALGWGAXXXXXXYM
2o9f 0.2608695652173913  AFASGWVVIALGWGAXXXXXXYM
2abm 0.2608695652173913  AFASGWVVIALGWGAXXXXXXYM
2o9e 0.2608695652173913  AFASGWVVIALGWGAXXXXXXYM
2o9d 0.2608695652173913  AFASGWVVIALGWGAXXXXXXYM


Helix:2
Orig IVAQVLGGFIGGLVVWLAYLPHW
Pred IVAQVLGGFIGGLVVWLAYLPHW
accu 0.0


Helix:3
Orig NYPANVLTEIIGTFVLVFGLLAF
 EXIGTFXL-[3ne2] IXTFXL-[3ne2] IXTXXL-[3d9s]
Pred NYPANVLTXXXXXXXXVFGLLAF
accu 0.34782608695652173

3ne2 0.34782608695652173  NYPANVLTXXXXXXXXVFGLLAF


Helix:4
Orig LAAGINPMLVGILVLGLGLSLGG
 LXXGXS-[3d9s]
Pred LAAGINPMLVGILVXXXXXXLGG
accu 0.2608695652173913

3d9s 0.2608695652173913  LAAGINPMLVGILVXXXXXXLGG


Helix:5
Orig AYSWVPIVGPILGASLAAVI
 VGXIXG-[3d9s] GXXXXAXL-[3ne2] PIXGAXXA-[3ne2]
Pred AYSWVPIXXXXXXXXXXAVI
accu 0.5

3ne2 0.45  AYSWVPIVXXXXXXXXXAVI


H2S4L0_TAKRU/PF00230

Helix:0
Orig SFHPCLAELLGTTFFVFVGCVSV
Pred SFHPCLAELLGTTFFVFVGCVSV
accu 0.0


Helix:1
Orig LQPALVHGLAVAAMVACMAEISG
Pred LQPALVHGLAVAAMVACMAEISG
accu 0.0


Helix:2
Orig MVFPYLACQLLGGVLGAAMA
Pred MVFPYLACQLLGGVLGAAMA
accu 0.0


Helix:3
Orig ALGGALFGEVAMTCLVTLVVLLG
Pred ALGGALFGEVAMTCLVTLVVLLG
accu 0.0


Helix:4
Orig PFLVGCTVAVLILAGGGVSGTCL
Pred PFLVGCTVAVLILAGGGVSGTCL
accu 0.0


Helix:5
Orig WTYHWVYWVGPIAGGLLAAL
Pred WTYHWVYWVGPIAGGLLAAL
accu 0.0


A1Z8L8_DROME/PF00230

Helix:0
Orig LIGEFLGNLILNFFACGACTQIE
 EFXXXL-[4jc6, 1z98, 3cn6, 2b6o, 4ia4, 3m9i, 3d9s, 3cll, 2b5f, 1sor, 3cn5]
Pred LIGXXXXXXILNFFACGACTQIE
accu 0.2608695652173913

3cn5 0.2608695652173913  LIGXXXXXXILNFFACGACTQIE
1sor 0.2608695652173913  LIGXXXXXXILNFFACGACTQIE
2b5f 0.2608695652173913  LIGXXXXXXILNFFACGACTQIE
3cll 0.2608695652173913  LIGXXXXXXILNFFACGACTQIE
3d9s 0.2608695652173913  LIGXXXXXXILNFFACGACTQIE
3m9i 0.2608695652173913  LIGXXXXXXILNFFACGACTQIE
4ia4 0.2608695652173913  LIGXXXXXXILNFFACGACTQIE
2b6o 0.2608695652173913  LIGXXXXXXILNFFACGACTQIE
3cn6 0.2608695652173913  LIGXXXXXXILNFFACGACTQIE
1z98 0.2608695652173913  LIGXXXXXXILNFFACGACTQIE
4jc6 0.2608695652173913  LIGXXXXXXILNFFACGACTQIE


Helix:1
Orig FKALAFGLAIFMAITIVGHLSGG
 AFXLXI-[1ih5, 3d9s, 1j4n, 1fqy, 1h6i] AXAXXXA-[3d9s] LXXGLXI-[1ih5, 3d9s, 1j4n, 1fqy, 1h6i]
Pred FKXXXXXXXXFMAITIVGHLSGG
accu 0.34782608695652173

3d9s 0.34782608695652173  FKXXXXXXXXFMAITIVGHLSGG
1ih5 0.30434782608695654  FKAXXXXXXXFMAITIVGHLSGG


Helix:2
Orig AFFYVVFQCLGAIAGTAAVKILI
 AXAXXA-[2b6o, 3m9i, 1sor] QCXGAI-[4jc6, 1z98, 3cn6, 4ia4, 3cll, 2b5f, 3cn5] LGXIXG-[4jc6, 1z98, 3cn6, 4ia4, 3cll, 2b5f, 3cn5] QXXGXI-[3d9s]
Pred AFFYVVFXXXXXXXXXXAVKILI
accu 0.43478260869565216

3cn5 0.34782608695652173  AFFYVVFXXXXXXXXTAAVKILI
2b5f 0.34782608695652173  AFFYVVFXXXXXXXXTAAVKILI
3cll 0.34782608695652173  AFFYVVFXXXXXXXXTAAVKILI
4ia4 0.34782608695652173  AFFYVVFXXXXXXXXTAAVKILI
3cn6 0.34782608695652173  AFFYVVFXXXXXXXXTAAVKILI
1z98 0.34782608695652173  AFFYVVFXXXXXXXXTAAVKILI
4jc6 0.34782608695652173  AFFYVVFXXXXXXXXTAAVKILI


Helix:3
Orig LQGLGIEFFLGLLLVLVVFG
Pred LQGLGIEFFLGLLLVLVVFG
accu 0.0


Helix:4
Orig TAPLAIGMAVTLGHLGTIRYTGA
 VXXGHL-[3gd8, 1ih5, 3d9s, 1j4n, 1fqy, 2d57, 1h6i, 2zz9, 3iyz] LXXGXXV-[3d9s] LXIGXXV-[3gd8, 1j4n, 2d57, 2zz9, 3iyz] LXHLXXI-[3d9s] GXLXXI-[1ih5, 3d9s, 1j4n, 1fqy, 1h6i] GXXVXXG-[3gd8, 1ih5, 1j4n, 1fqy, 2d57, 1h6i, 3iyz, 2zz9] IGXXVXXXHL-[3gd8, 2d57, 3iyz, 2zz9]
Pred TAPXXXXXXXXXXXXXXXRYTGA
accu 0.6521739130434783

1j4n 0.6521739130434783  TAPXXXXXXXXXXXXXXXRYTGA
3d9s 0.6521739130434783  TAPXXXXXXXXXXXXXXXRYTGA
1ih5 0.5217391304347826  TAPLAIXXXXXXXXXXXXRYTGA
3gd8 0.5217391304347826  TAPXXXXXXXXXXXXGTIRYTGA


Helix:5
Orig HWVYWVGPVLGGVAAALL
 WXXWXGXXXG-[3gd8, 2d57, 3iyz, 2zz9] WXXWXG-[3gd8, 2d57, 2zz9, 3iyz] WXXWXXP-[3gd8, 2d57, 2zz9, 3iyz]
Pred HXXXXXXXXXXGVAAALL
accu 0.5555555555555556

3iyz 0.5555555555555556  HXXXXXXXXXXGVAAALL
2zz9 0.5555555555555556  HXXXXXXXXXXGVAAALL
2d57 0.5555555555555556  HXXXXXXXXXXGVAAALL
3gd8 0.5555555555555556  HXXXXXXXXXXGVAAALL


E1LNU9_STRMT/PF00230

Helix:0
Orig LFGEFLGTLILILLGNGVVAGVV
 GXFXGT-[3c02] EFXXXL-[4jc6, 1z98, 3cn6, 4ia4, 2b6o, 3m9i, 3d9s, 3cll, 2b5f, 1sor, 3cn5]
Pred LFXXXXXXXILILLGNGVVAGVV
accu 0.30434782608695654

3cn5 0.2608695652173913  LFGXXXXXXILILLGNGVVAGVV
1sor 0.2608695652173913  LFGXXXXXXILILLGNGVVAGVV
3c02 0.2608695652173913  LFXXXXXXLILILLGNGVVAGVV
2b5f 0.2608695652173913  LFGXXXXXXILILLGNGVVAGVV
3cll 0.2608695652173913  LFGXXXXXXILILLGNGVVAGVV
3d9s 0.2608695652173913  LFGXXXXXXILILLGNGVVAGVV
3m9i 0.2608695652173913  LFGXXXXXXILILLGNGVVAGVV
2b6o 0.2608695652173913  LFGXXXXXXILILLGNGVVAGVV
4ia4 0.2608695652173913  LFGXXXXXXILILLGNGVVAGVV
3cn6 0.2608695652173913  LFGXXXXXXILILLGNGVVAGVV
1z98 0.2608695652173913  LFGXXXXXXILILLGNGVVAGVV
4jc6 0.2608695652173913  LFGXXXXXXILILLGNGVVAGVV


Helix:1
Orig GWIVITMGWGIAVAVAVFVSGKL
 GXGXXV-[3c02]
Pred GWIVITMXXXXXXAVAVFVSGKL
accu 0.2608695652173913

3c02 0.2608695652173913  GWIVITMXXXXXXAVAVFVSGKL


Helix:2
Orig WASVFPYILAQFAGAMLGQILVW
 AQXXGA-[4jc6, 1z98, 3cn6, 4ia4, 2b6o, 3m9i, 3d9s, 3cll, 2b5f, 3c02, 1sor, 3cn5]
Pred WASVFPYILXXXXXXMLGQILVW
accu 0.2608695652173913

3cn5 0.2608695652173913  WASVFPYILXXXXXXMLGQILVW
1sor 0.2608695652173913  WASVFPYILXXXXXXMLGQILVW
3c02 0.2608695652173913  WASVFPYILXXXXXXMLGQILVW
2b5f 0.2608695652173913  WASVFPYILXXXXXXMLGQILVW
3cll 0.2608695652173913  WASVFPYILXXXXXXMLGQILVW
3d9s 0.2608695652173913  WASVFPYILXXXXXXMLGQILVW
3m9i 0.2608695652173913  WASVFPYILXXXXXXMLGQILVW
2b6o 0.2608695652173913  WASVFPYILXXXXXXMLGQILVW
4ia4 0.2608695652173913  WASVFPYILXXXXXXMLGQILVW
3cn6 0.2608695652173913  WASVFPYILXXXXXXMLGQILVW
1z98 0.2608695652173913  WASVFPYILXXXXXXMLGQILVW
4jc6 0.2608695652173913  WASVFPYILXXXXXXMLGQILVW


Helix:3
Orig VSNLISEILGTFVLVLTIFALGL
 TXXLXL-[3d9s] GTXXLV-[1z98, 3cn6, 4jc6, 4ia4, 3cll, 2b5f, 3cn5] TFXLVXT-[1z98, 3cn6, 4jc6, 4ia4, 3cll, 2b5f, 3cn5] FXLVXT-[1z98, 3cn6, 4jc6, 4ia4, 3cll, 2b5f, 3cn5] EXXXTF-[3ne2]
Pred VSNLISXXXXXXXXXXXIFALGL
accu 0.4782608695652174

3cn5 0.34782608695652173  VSNLISEILXXXXXXXXIFALGL
2b5f 0.34782608695652173  VSNLISEILXXXXXXXXIFALGL
3cll 0.34782608695652173  VSNLISEILXXXXXXXXIFALGL
4ia4 0.34782608695652173  VSNLISEILXXXXXXXXIFALGL
4jc6 0.34782608695652173  VSNLISEILXXXXXXXXIFALGL
3cn6 0.34782608695652173  VSNLISEILXXXXXXXXIFALGL
1z98 0.34782608695652173  VSNLISEILXXXXXXXXIFALGL


Helix:4
Orig IGTFAVGTLIVGIGLSLGGTTGY
 IXLXXG-[3c02]
Pred IGTFAVGTLIVGXXXXXXGTTGY
accu 0.2608695652173913

3c02 0.2608695652173913  IGTFAVGTLIVGXXXXXXGTTGY


Helix:5
Orig WSYAWIPVVGPVIGAALAVLV
 PXXGXV-[3ne2, 3d9s] VGPXIG-[1z98, 3cn6, 4jc6, 4ia4, 3cll, 2b5f, 3cn5] VGPXIGA-[1z98, 3cn6, 4jc6, 4ia4, 3cll, 2b5f, 3cn5]
Pred WSYAWIXXXXXXXXXALAVLV
accu 0.42857142857142855

3cn5 0.3333333333333333  WSYAWIPVXXXXXXXALAVLV
2b5f 0.3333333333333333  WSYAWIPVXXXXXXXALAVLV
3cll 0.3333333333333333  WSYAWIPVXXXXXXXALAVLV
4ia4 0.3333333333333333  WSYAWIPVXXXXXXXALAVLV
4jc6 0.3333333333333333  WSYAWIPVXXXXXXXALAVLV
3cn6 0.3333333333333333  WSYAWIPVXXXXXXXALAVLV
1z98 0.3333333333333333  WSYAWIPVXXXXXXXALAVLV


A9VZJ2_METEP/PF00230

Helix:0
Orig FFGTFWLTFGGCGAAVLSAA
 GGXGXA-[2o9e, 2abm, 2o9f] FXXXXGGXG-[2o9d, 2o9e, 2o9f, 2abm, 2o9g, 1rc2, 3nka, 3nkc, 3nk5] FGTFWL-[2o9d, 2o9e, 2abm, 2o9f, 2o9g, 3llq, 1rc2, 3nka, 3nkc, 3nk5] FGTFXXXXG-[2o9d, 2o9e, 2o9f, 2abm, 2o9g, 1rc2, 3nka, 3nkc, 3nk5] FWLXFG-[2o9d, 2o9e, 2abm, 2o9f, 2o9g, 3llq, 1rc2, 3nka, 3nkc, 3nk5] LXFXGXG-[2o9d, 2o9e, 2abm, 2o9f, 2o9g, 3llq, 1rc2, 3nka, 3nkc, 3nk5]
Pred FXXXXXXXXXXXXXXVLSAA
accu 0.7

2o9f 0.7  FXXXXXXXXXXXXXXVLSAA
2abm 0.7  FXXXXXXXXXXXXXXVLSAA
2o9e 0.7  FXXXXXXXXXXXXXXVLSAA
2o9d 0.6  FXXXXXXXXXXXXAAVLSAA


Helix:1
Orig GVAFAFGFTVLTMAYAVGHISGG
 AXAVXXI-[2o9e] TVLTMA-[2o9d, 2o9e, 2abm, 2o9f, 2o9g, 3llq, 1rc2, 3nka, 3nkc, 3nk5] VLTMAXAVG-[2o9d, 2o9e, 2o9f, 2o9g, 1rc2, 3nka, 3nkc, 3nk5] GVAXAF-[2o9d, 2o9e, 2abm, 2o9f, 2o9g, 1rc2, 3nka] TVLTMAXA-[2o9d, 2o9e, 2o9f, 2abm, 1rc2, 3nk5] MAXAVGXI-[2o9e] TVLTMAXAV-[2o9d, 2o9e, 2o9f, 2abm, 2o9g, 1rc2, 3nka, 3nkc, 3nk5] VLTMAXAV-[2o9d, 2o9e, 2abm, 1rc2, 3nk5] LTMAXXVG-[2o9d, 2o9e, 1rc2, 3nk5] VLTMAXAVGXIS-[2o9e] MAXAVG-[2o9d, 2o9e, 2o9f, 2o9g, 1rc2, 3nka, 3nkc, 3nk5] AVXXIS-[2o9e] TMAXAVG-[2o9e, 1rc2, 3nka, 3nkc, 3nk5] VLTMAXA-[2o9e, 2abm, 1rc2, 3nka, 3nkc, 3nk5] LTMAXA-[2o9d, 2o9e, 2abm, 2o9f, 2o9g, 1rc2, 3nka, 3nkc, 3nk5] GVAXAXG-[2o9d, 2o9e, 2abm, 2o9f, 2o9g, 1rc2, 3nka, 3nkc, 3nk5] TMAXAV-[2o9d, 2o9e, 2abm, 2o9f, 2o9g, 1rc2, 3nka, 3nkc, 3nk5] LTMAXXV-[2o9e, 2abm, 1rc2, 3nka, 3nkc, 3nk5] TMAXAVGXI-[2o9e] MAXAVGXIS-[2o9e] TVLTMAXAVGXI-[2o9e]
Pred XXXXXXXFXXXXXXXXXXXXXGG
accu 0.8695652173913043

2o9e 0.8695652173913043  XXXXXXXFXXXXXXXXXXXXXGG
2o9d 0.7391304347826086  XXXXXXXFXXXXXXXXXXHISGG


Helix:2
Orig VLPYVIAQVIGATVAAFALYTIA
 YXIAQV-[2o9d, 2o9e, 2abm, 2o9f, 2o9g, 3llq, 1rc2, 3nka, 3nkc, 3nk5] IAQXXG-[2o9d, 2o9e, 2abm, 2o9f, 2o9g, 1rc2, 3nka, 3nkc, 3nk5] AAXXLYXIA-[2o9e, 2o9f] GXXVAAXXL-[2o9d, 2o9e, 2abm, 2o9f, 2o9g, 1rc2, 3nka, 3nkc, 3nk5]
Pred VLPXXXXXXXXXXXXXXXXXXXX
accu 0.8695652173913043

2o9f 0.8695652173913043  VLPXXXXXXXXXXXXXXXXXXXX
2o9e 0.8695652173913043  VLPXXXXXXXXXXXXXXXXXXXX
2o9d 0.6956521739130435  VLPXXXXXXXXXXXXXXXXYTIA


Helix:3
Orig YGLAACLLTEVLTAFIFLFIIVG
Pred YGLAACLLTEVLTAFIFLFIIVG
accu 0.0


Helix:4
Orig AAGFAGIPIGFALVLIHLISIPV
 LXXLISI-[2o9e, 2abm, 2o9f, 2o9g, 3llq, 1rc2, 3nkc, 3nk5] LISIPV-[2o9e, 2o9f] GXAXXLIXLIXI-[2o9e] LIXLIS-[2o9d, 2o9e, 2abm, 2o9f, 2o9g, 3llq, 1rc2, 3nka, 3nk5] LIHLISIPV-[2o9e, 2o9f] IHLISIPV-[2o9e, 2o9f] IHLISIP-[2o9e, 2o9f] IXLISI-[2o9e, 2abm, 2o9f, 2o9g, 3llq, 1rc2, 3nk5] FAXIXIG-[2o9e] IXIGXA-[2o9d, 2o9e, 2abm, 2o9f, 2o9g, 3llq, 1rc2, 3nka, 3nkc, 3nk5] HLISIP-[2o9e, 2o9f] AXXLIXLI-[2o9d, 2o9e, 2abm, 1rc2, 3nk5] LIHLISIP-[2o9e, 2o9f] HLISIPV-[2o9e, 2o9f]
Pred AAGXXXXXXXXXXXXXXXXXXXX
accu 0.8695652173913043

2o9e 0.8695652173913043  AAGXXXXXXXXXXXXXXXXXXXX
2o9d 0.6086956521739131  AAGFAGXXXXXXXXXXXXXXIPV


Helix:5
Orig EYIAQLWLFWLAPITGAIAAGVV
Pred EYIAQLWLFWLAPITGAIAAGVV
accu 0.0


C4UIV9_YERRU/PF00230

Helix:0
Orig IAEFLGTALLIFFGVGCVAALKL
 AEXXXT-[3cn6, 3cll, 1fqy, 3cn5, 4jc6, 1z98, 2b6o, 4ia4, 1ih5, 3m9i, 3d9s, 2b5f, 1h6i, 1sor] IFFGVGC-[1fx8, 1ldi, 1ldf, 1lda] LXFFXV-[1fx8, 1ldi, 1ldf, 1lda] FFGVGC-[1fx8, 1ldi, 1ldf, 1lda] EFXXTXL-[1fx8, 1ldi, 1ldf, 1lda] LIFFGVGC-[1fx8, 1ldi, 1ldf, 1lda] AEFXXT-[1fx8, 1ldi, 1ldf, 1lda] AEFXGTXLL-[1fx8, 1ldi, 1ldf, 1lda] IXEFXGT-[1fx8, 1ldi, 1ldf, 1lda] AXFLXTXL-[1fx8, 1ldi, 1ldf, 1lda] LLXFFXV-[1fx8, 1ldi, 1ldf, 1lda] LXIXFXXG-[1fx8, 1ldi, 1ldf, 1lda] LLIFFGVGC-[1fx8, 1ldi, 1ldf, 1lda] GTXLLIFFGXG-[1fx8, 1ldi, 1ldf, 1lda] IXFGXG-[1fx8, 1ldi, 1ldf, 1lda] IXEFXG-[1fx8, 1ldi, 1ldf, 3c02, 1lda] LXFFGXG-[1fx8, 1ldi, 1ldf, 1lda] FXXTXL-[1fx8, 1ldi, 1ldf, 1lda] EFXGTXXL-[1fx8, 1ldi, 1ldf, 1lda] AXFXXXXL-[1ih5, 1fqy, 1h6i] TXLLIFFXXG-[1fx8, 1ldi, 1ldf, 1lda] IXXFXGTXLL-[1fx8, 1ldi, 1ldf, 1lda] LLIFFG-[1fx8, 1ldi, 1ldf, 1lda]
Pred XXXXXXXXXXXXXXXXXVAALKL
accu 0.7391304347826086

1ldi 0.7391304347826086  XXXXXXXXXXXXXXXXXVAALKL
1lda 0.7391304347826086  XXXXXXXXXXXXXXXXXVAALKL
1ldf 0.7391304347826086  XXXXXXXXXXXXXXXXXVAALKL
1fx8 0.7391304347826086  XXXXXXXXXXXXXXXXXVAALKL
3cn6 0.2608695652173913  IXXXXXXALLIFFGVGCVAALKL


Helix:1
Orig ISIIWGLGVAMAIYLTAAISGAH
 GVAMAI-[1fx8, 1ldi, 1ldf, 1lda] LGVAMAIY-[1fx8, 1ldi, 1ldf, 1lda] LGVAMAIYLTA-[1fx8, 1ldi, 1ldf, 1lda] GVAXAIYLTA-[1fx8, 1ldi, 1ldf, 1lda] GVAXAIYL-[1fx8, 1ldi, 1ldf, 1lda] GLGVAXA-[1fx8, 1ldi, 1ldf, 1lda] AMAIXL-[1fx8, 1ldi, 1ldf, 1lda] LGVAMAIXLT-[1fx8, 1ldi, 1ldf, 1lda] IXXLGXAMA-[1fx8, 1ldi, 1ldf, 1lda] IXGLGVAMAI-[1fx8, 1ldi, 1ldf, 1lda] VAXAIYLTA-[1fx8, 1ldi, 1ldf, 1lda] GXXVAXAI-[1fx8, 1ldi, 1ldf, 1lda] MAIYLT-[1fx8, 1ldi, 1ldf, 1lda] VAMAIY-[1fx8, 1ldi, 1ldf, 1lda] IXGLXV-[1fx8, 1ldi, 1ldf, 1lda] AMAIXLT-[1fx8, 1ldi, 1ldf, 1lda] WGLXVAMAI-[1fx8, 1ldi, 1lda] WGLGVAM-[1fx8, 1ldi, 1lda] GVAMAIY-[1fx8, 1ldi, 1ldf, 1lda] LXVAMAIYL-[1fx8, 1ldi, 1ldf, 1lda] GVAXAIYLT-[1fx8, 1ldi, 1ldf, 1lda] WGLGVAMAIY-[1fx8, 1ldi, 1lda] WGLGVAMAIYL-[1fx8, 1ldi, 1lda] WGLGVAMA-[1fx8, 1ldi, 1lda] MAIYLTA-[1fx8, 1ldi, 1ldf, 1lda] LXXAXA-[1fx8, 1ldi, 1ldf, 1lda] IXGLXXA-[1fx8, 1ldi, 1ldf, 1lda] AIYLTA-[1fx8, 1ldi, 1ldf, 1lda] VAXAIYL-[1fx8, 1ldi, 1ldf, 1lda] AXAIYLXA-[1fx8, 1ldi, 1ldf, 1lda] GLXVAMAIY-[1fx8, 1ldi, 1ldf, 1lda] WGLGVA-[1fx8, 1ldi, 1lda] LXVAXAI-[1fx8, 1ldi, 1ldf, 1lda] VAXAIYLT-[1fx8, 1ldi, 1ldf, 1lda] GLGVAM-[1fx8, 1ldi, 1ldf, 1lda] IXGLGVAM-[1fx8, 1ldi, 1ldf, 1lda] GXGVAMAIXXT-[1fx8, 1ldi, 1ldf, 1lda] GLXVAMAIYL-[1fx8, 1ldi, 1ldf, 1lda] IXGLGVAMAIY-[1fx8, 1ldi, 1ldf, 1lda]
Pred ISIXXXXXXXXXXXXXXAISGAH
accu 0.6086956521739131

1lda 0.6086956521739131  ISIXXXXXXXXXXXXXXAISGAH
1ldf 0.6086956521739131  ISIXXXXXXXXXXXXXXAISGAH
1ldi 0.6086956521739131  ISIXXXXXXXXXXXXXXAISGAH
1fx8 0.6086956521739131  ISIXXXXXXXXXXXXXXAISGAH


Helix:2
Orig LPYIVAQVAGAFCAAALVYGLYY
 FCAAALVXG-[1lda] AFCAAALVYGL-[1lda] AQXXGA-[3cn6, 3cll, 3c02, 1fqy, 3cn5, 4jc6, 1z98, 4ia4, 2b6o, 1ih5, 3m9i, 3d9s, 2b5f, 1h6i, 1sor] VAXAFCAA-[1fx8, 1ldi, 1ldf, 1lda] CAAALVY-[1lda] CAAALV-[1fx8, 1ldi, 1ldf, 1lda] PXIVXQ-[1fx8, 1ldi, 1ldf, 1lda] CAAALVYG-[1lda] FCAAALVYGL-[1lda] GAXCAAALV-[1fx8, 1ldi, 1ldf, 1lda] GAFCAAA-[1fx8, 1ldi, 1ldf, 1lda] AFCAAXLVXG-[1lda] AGAFCA-[1fx8, 1ldi, 1ldf, 1lda] AFCAXXL-[1fx8, 1ldi, 1ldf, 1lda] AXXAXA-[1ih5, 1fqy, 1h6i] AAXXXG-[3d9s] GAFCAA-[1fx8, 1ldi, 1ldf, 1lda] AXAFCAAXLV-[1fx8, 1ldi, 1ldf, 1lda] AGAXCAAA-[1fx8, 1ldi, 1ldf, 1lda] IVXQVAG-[1fx8, 1ldi, 1ldf, 1lda] VAGAFC-[1fx8, 1ldi, 1ldf, 1lda] FCAAALV-[1fx8, 1ldi, 1ldf, 1lda] AGAFCAXALVY-[1lda] FCAAALVY-[1lda] CAAALVYGL-[1lda] AAXLXY-[1lda] AXXLXYGL-[1lda] VAXAFCAAA-[1fx8, 1ldi, 1ldf, 1lda] AFCAAA-[1fx8, 1ldi, 1ldf, 1lda] QVXGAFCAAXL-[1fx8, 1ldi, 1ldf, 1lda] FCAAAL-[1fx8, 1ldi, 1ldf, 1lda] QVAGAXC-[1fx8, 1ldi, 1ldf, 1lda] YXXAQXXG-[1ih5, 1fqy, 1h6i] ALVYGL-[1lda] GAXCAXXL-[1fx8, 1ldi, 1ldf, 1lda] AXAFCAA-[1fx8, 1ldi, 1ldf, 1lda] GAFCAAALXY-[1lda] AXALVYG-[1lda] AXLVXG-[1lda] QVXXAFCAA-[1fx8, 1ldi, 1ldf, 1lda] AFCAAALVY-[1lda] QVXGAFCA-[1fx8, 1ldi, 1ldf, 1lda] VXXAFCA-[1fx8, 1ldi, 1ldf, 1lda] QVXXAFCAAA-[1fx8, 1ldi, 1ldf, 1lda] AFCAAXLV-[1fx8, 1ldi, 1ldf, 1lda] AXAFCAXXL-[1fx8, 1ldi, 1ldf, 1lda] VXXAFCAAXL-[1fx8, 1ldi, 1ldf, 1lda] IVXQVAXA-[1fx8, 1ldi, 1ldf, 1lda] VAGAFCAAALV-[1fx8, 1ldi, 1ldf, 1lda] AXAXXA-[2b6o, 3m9i, 1sor]
Pred LXXXXXXXXXXXXXXXXXXXXYY
accu 0.8695652173913043

1lda 0.8695652173913043  LXXXXXXXXXXXXXXXXXXXXYY
1ldf 0.7391304347826086  LXXXXXXXXXXXXXXXXXYGLYY
1fx8 0.7391304347826086  LXXXXXXXXXXXXXXXXXYGLYY
3cn6 0.2608695652173913  LPYIVXXXXXXFCAAALVYGLYY


Helix:3
Orig ITVFQAFLVETVITAILMCLILA
 VXXVIXA-[1fx8, 1ldi, 1ldf, 1lda] VITAILM-[1fx8, 1ldi, 1ldf, 1lda] ITAILM-[1fx8, 1ldi, 1ldf, 1lda] VXXXIL-[1fx8, 1ldi, 1ldf, 1lda] VEXXXT-[3d9s] TAILMXL-[1fx8, 1ldi, 1ldf, 1lda]
Pred ITVFQAFLXXXXXXXXXXXXILA
accu 0.5217391304347826

1lda 0.5217391304347826  ITVFQAFLXXXXXXXXXXXXILA
1ldf 0.5217391304347826  ITVFQAFLXXXXXXXXXXXXILA
1ldi 0.5217391304347826  ITVFQAFLXXXXXXXXXXXXILA
1fx8 0.5217391304347826  ITVFQAFLXXXXXXXXXXXXILA


Helix:4
Orig LAPLLIGILIAVIGASMGPLTGF
 VIGASM-[1fx8, 1ldi, 1ldf, 1lda] AVIGASMG-[1fx8, 1ldi, 1ldf, 1lda] IXXLIA-[1fx8, 1ldi, 1ldf, 1lda] IAVIGA-[1fx8, 1ldi, 1ldf, 1lda] IXVIXASMG-[1fx8, 1ldi, 1ldf, 1lda] LIAVIGASM-[1fx8, 1ldi, 1ldf, 1lda] GXXIAVI-[1fx8, 1ldi, 1ldf, 1lda] IAVIGASM-[1fx8, 1ldi, 1ldf, 1lda] APLXIG-[1fx8, 1ldi, 1ldf, 1lda] PLLIGXLIAVI-[1fx8, 1ldi, 1ldf, 1lda] VIGASMG-[1fx8, 1ldi, 1ldf, 1lda] LIAVIGASMG-[1fx8, 1ldi, 1ldf, 1lda] IGASMG-[1fx8, 1ldi, 1ldf, 1lda] AVIGASM-[1fx8, 1ldi, 1ldf, 1lda] LXAXXG-[2b6o, 1fx8, 3m9i, 1ldi, 1ldf, 1sor, 1lda] IGXLIAVI-[1fx8, 1ldi, 1ldf, 1lda] IGXLIAVIGAS-[1fx8, 1ldi, 1ldf, 1lda] AVXGAS-[1fx8, 1ldi, 1ldf, 1lda] LIAVIXAS-[1fx8, 1ldi, 1ldf, 1lda] IAVIGAS-[1fx8, 1ldi, 1ldf, 1lda] IGXLIXV-[1fx8, 1ldi, 1ldf, 1lda]
Pred LXXXXXXXXXXXXXXXXXPLTGF
accu 0.7391304347826086

1lda 0.7391304347826086  LXXXXXXXXXXXXXXXXXPLTGF
1ldf 0.7391304347826086  LXXXXXXXXXXXXXXXXXPLTGF
1ldi 0.7391304347826086  LXXXXXXXXXXXXXXXXXPLTGF
1fx8 0.7391304347826086  LXXXXXXXXXXXXXXXXXPLTGF
2b6o 0.2608695652173913  LAPLLIGIXXXXXXASMGPLTGF


Helix:5
Orig IPYFLVPVFGPIVGALLGAF
 IXGAXL-[3d9s] FGXIVG-[1fx8, 1ldi, 1ldf, 1lda] FGXIVGA-[1fx8, 1ldi, 1ldf, 1lda]
Pred IPYFLVPVXXXXXXXXXGAF
accu 0.45

1lda 0.35  IPYFLVPVXXXXXXXLLGAF
1ldf 0.35  IPYFLVPVXXXXXXXLLGAF
1ldi 0.35  IPYFLVPVXXXXXXXLLGAF
1fx8 0.35  IPYFLVPVXXXXXXXLLGAF


G5YA14_ECOLX/PF00230

Helix:0
Orig IAEFLGTGLLIFFGVGCVAALKV
 FLGTGLLI-[1fx8, 1ldi, 1ldf, 1lda] GXGLLIF-[1fx8, 1ldi, 1ldf, 1lda] TGLLXFF-[1fx8, 1ldi, 1ldf, 1lda] IXEFXGT-[1fx8, 1ldi, 1ldf, 1lda] LGTGLXI-[1fx8, 1ldi, 1ldf, 1lda] IAEFLGTGLLIFFGV-[1fx8, 1ldi, 1ldf, 1lda] LLXFFXV-[1fx8, 1ldi, 1ldf, 1lda] LLIFFGVGC-[1fx8, 1ldi, 1ldf, 1lda] IXFGXG-[1fx8, 1ldi, 1ldf, 1lda] AEFLGTGLLI-[1fx8, 1ldi, 1ldf, 1lda] EFXGTXXL-[1fx8, 1ldi, 1ldf, 1lda] GLLIFF-[1fx8, 1ldi, 1ldf, 1lda] FLGTGLLIFFGVGC-[1fx8, 1ldi, 1ldf, 1lda] IXXFXGTXLL-[1fx8, 1ldi, 1ldf, 1lda] LLIFFG-[1fx8, 1ldi, 1ldf, 1lda] IAEFLGTGLLI-[1fx8, 1ldi, 1ldf, 1lda] AEFLGTGLLIFFGVGC-[1fx8, 1ldi, 1ldf, 1lda] IXEFXGXGLLIFFGXG-[1fx8, 1ldi, 1ldf, 1lda] FFGVGC-[1fx8, 1ldi, 1ldf, 1lda] AEFLGTGLLIFFGV-[1fx8, 1ldi, 1ldf, 1lda] TGLLXFFG-[1fx8, 1ldi, 1ldf, 1lda] EFXXTGLLXFF-[1fx8, 1ldi, 1ldf, 1lda] AEFXXT-[1fx8, 1ldi, 1ldf, 1lda] AEFXGTXLL-[1fx8, 1ldi, 1ldf, 1lda] IAEFXGTGLLXFF-[1fx8, 1ldi, 1ldf, 1lda] AXFLXTXL-[1fx8, 1ldi, 1ldf, 1lda] LGTGLLIFFGVGC-[1fx8, 1ldi, 1ldf, 1lda] TGLLIFFGV-[1fx8, 1ldi, 1ldf, 1lda] LGXGLLXFFGXG-[1fx8, 1ldi, 1ldf, 1lda] EFXXTGLLXFFG-[1fx8, 1ldi, 1ldf, 1lda] FXXTXL-[1fx8, 1ldi, 1ldf, 1lda] IXEFXGTGLXIF-[1fx8, 1ldi, 1ldf, 1lda] IAEFXGTG-[1fx8, 1ldi, 1ldf, 1lda] LGXGLXIF-[1fx8, 1ldi, 1ldf, 1lda] FXXTGLLXFFG-[1fx8, 1ldi, 1ldf, 1lda] LGXGLLIFF-[1fx8, 1ldi, 1ldf, 1lda] AEFXXTGLXIF-[1fx8, 1ldi, 1ldf, 1lda] AEFXXTGLLXFFG-[1fx8, 1ldi, 1ldf, 1lda] TXLLIFFXXG-[1fx8, 1ldi, 1ldf, 1lda] AEXXXT-[2b6o, 1ih5, 3m9i, 3d9s, 1fqy, 1h6i, 1sor] IFFGVGC-[1fx8, 1ldi, 1ldf, 1lda] LGXGLLIFFG-[1fx8, 1ldi, 1ldf, 1lda] EFXXTXL-[1fx8, 1ldi, 1ldf, 1lda] FXGTGLL-[1fx8, 1ldi, 1ldf, 1lda] FXXTGLXIF-[1fx8, 1ldi, 1ldf, 1lda] IAEFLGXGL-[1fx8, 1ldi, 1ldf, 1lda] GTGLLIFFGV-[1fx8, 1ldi, 1ldf, 1lda] EFXXTGLXIF-[1fx8, 1ldi, 1ldf, 1lda] GLXIFFGVGC-[1fx8, 1ldi, 1ldf, 1lda] LGTGLLIFFGV-[1fx8, 1ldi, 1ldf, 1lda] IXEFXGTGLLXFFG-[1fx8, 1ldi, 1ldf, 1lda] GTXLLIFFGXG-[1fx8, 1ldi, 1ldf, 1lda] LXFFGXG-[1fx8, 1ldi, 1ldf, 1lda] GLXIFFGV-[1fx8, 1ldi, 1ldf, 1lda] IAEFLGTGLLIFFGVGC-[1fx8, 1ldi, 1ldf, 1lda] EFLGTGLLI-[1fx8, 1ldi, 1ldf, 1lda] EFXXXGLLIFFGXG-[1fx8, 1ldi, 1ldf, 1lda] GXGLXXFFG-[1fx8, 1ldi, 1ldf, 1lda] LXFFXV-[1fx8, 1ldi, 1ldf, 1lda] LIFFGVGC-[1fx8, 1ldi, 1ldf, 1lda] TGLLIFFGVGC-[1fx8, 1ldi, 1ldf, 1lda] GTGLXI-[1fx8, 1ldi, 1ldf, 1lda] AEFXXTGLLXFF-[1fx8, 1ldi, 1ldf, 1lda] LGXGLL-[1fx8, 1ldi, 1ldf, 1lda] GLXXFFGVG-[1fx8, 1ldi, 1ldf, 1lda] FXXXGLLIFFXXG-[1fx8, 1ldi, 1ldf, 1lda] GXGLLXFF-[1fx8, 1ldi, 1ldf, 1lda] AEFXXTGLLIFFGXG-[1fx8, 1ldi, 1ldf, 1lda] TGLLIF-[1fx8, 1ldi, 1ldf, 1lda] EFLGTG-[1fx8, 1ldi, 1ldf, 1lda] GTGLLIFFGVGC-[1fx8, 1ldi, 1ldf, 1lda] LXIXFXXG-[1fx8, 1ldi, 1ldf, 1lda] IXEFXG-[1fx8, 1ldi, 1ldf, 1lda] EFLGTGLLIFFGV-[1fx8, 1ldi, 1ldf, 1lda] FXXTGLLXFF-[1fx8, 1ldi, 1ldf, 1lda] FLGTGLLIFXGV-[1fx8, 1ldi, 1ldf, 1lda] EFLGTGLLIFFGVGC-[1fx8, 1ldi, 1ldf, 1lda] AEFLGXG-[1fx8, 1ldi, 1ldf, 1lda] GLLIFFG-[1fx8, 1ldi, 1ldf, 1lda]
Pred XXXXXXXXXXXXXXXXXVAALKV
accu 0.7391304347826086

1lda 0.7391304347826086  XXXXXXXXXXXXXXXXXVAALKV
1ldf 0.7391304347826086  XXXXXXXXXXXXXXXXXVAALKV
1ldi 0.7391304347826086  XXXXXXXXXXXXXXXXXVAALKV
1fx8 0.7391304347826086  XXXXXXXXXXXXXXXXXVAALKV
2b6o 0.2608695652173913  IXXXXXXGLLIFFGVGCVAALKV


Helix:1
Orig ISVIWGLGVAMAIYLTAGVSGAH
 VXXGLXV-[1fx8, 1ldi, 1ldf, 1lda] IXVIXG-[1fx8, 1ldi, 1ldf, 1lda] IXGLGVAMAIXXT-[1fx8, 1ldi, 1ldf, 1lda] LGVAMAIY-[1fx8, 1ldi, 1ldf, 1lda] LXXGXS-[3gd8, 1ih5, 1fqy, 1h6i] SVIXGLGVAMAI-[1fx8, 1ldi, 1ldf, 1lda] LGVAMAIYLTA-[1fx8, 1ldi, 1ldf, 1lda] ISVIXGLGVAMAIYXTA-[1fx8, 1ldi, 1ldf, 1lda] GVAXAIYLTA-[1fx8, 1ldi, 1ldf, 1lda] GVAXAIYL-[1fx8, 1ldi, 1ldf, 1lda] SVIXGLGVAM-[1fx8, 1ldi, 1ldf, 1lda] WGLXVAXAIYLTA-[1fx8, 1ldi, 1lda] AMAIXL-[1fx8, 1ldi, 1ldf, 1lda] IXVIXGLGVA-[1fx8, 1ldi, 1ldf, 1lda] LGVAMAIXLT-[1fx8, 1ldi, 1ldf, 1lda] VAMAIY-[1fx8, 1ldi, 1ldf, 1lda] SVIXGLGVAMAIY-[1fx8, 1ldi, 1ldf, 1lda] IXGLGVAXAIYLTA-[1fx8, 1ldi, 1ldf, 1lda] VIXGLXVA-[1fx8, 1ldi, 1ldf, 1lda] AMAIXLT-[1fx8, 1ldi, 1ldf, 1lda] IXXLGVAMAIYL-[1fx8, 1ldi, 1ldf, 1lda] VXXGXG-[1fx8, 4nef, 2c32, 1ldf, 3j41, 1lda, 2b6o, 2b6p, 3m9i, 1ldi, 1ymg, 4oj2, 1sor] VIXGLGVAXAI-[1fx8, 1ldi, 1ldf, 1lda] VIXXLGVAMAIYL-[1fx8, 1ldi, 1ldf, 1lda] GVAMAIY-[1fx8, 1ldi, 1ldf, 1lda] GVAXAIYLT-[1fx8, 1ldi, 1ldf, 1lda] IXVIXGLGVAMAIY-[1fx8, 1ldi, 1ldf, 1lda] IXVIXGLGVAMAIYL-[1fx8, 1ldi, 1ldf, 1lda] MAIYLTA-[1fx8, 1ldi, 1ldf, 1lda] SVIXGLGVAMAIYLTA-[1fx8, 1ldi, 1ldf, 1lda] LXXAXA-[1fx8, 1ldi, 1ldf, 1lda] IXGLXXA-[1fx8, 1ldi, 1ldf, 1lda] AXAIYLXA-[1fx8, 1ldi, 1ldf, 1lda] GLXVAMAIY-[1fx8, 1ldi, 1ldf, 1lda] SVIXGL-[1fx8, 1ldi, 1ldf, 1lda] WGLGVA-[1fx8, 1ldi, 1lda] LXVAXAI-[1fx8, 1ldi, 1ldf, 1lda] GLGVAM-[1fx8, 1ldi, 1ldf, 1lda] GXGVAMAIXXT-[1fx8, 1ldi, 1ldf, 1lda] SVIXGLGVAMAIYL-[1fx8, 1ldi, 1ldf, 1lda] IXGLGVAMAIY-[1fx8, 1ldi, 1ldf, 1lda] GVAMAI-[1fx8, 1ldi, 1ldf, 1lda] ISVXXXXG-[1fx8, 1ldi, 1ldf, 1lda] SVIXGLXVAMA-[1fx8, 1ldi, 1ldf, 1lda] WGLGVAMAIYLT-[1fx8, 1ldi, 1lda] VIXGLXVAXAIYLXA-[1fx8, 1ldi, 1ldf, 1lda] GLGVAXA-[1fx8, 1ldi, 1ldf, 1lda] ISVIXGLGVAM-[1fx8, 1ldi, 1ldf, 1lda] ISVXXXL-[1fx8, 1ldi, 1ldf, 1lda] VIXGLGVAMAIYLT-[1fx8, 1ldi, 1ldf, 1lda] IXXLGXAMA-[1fx8, 1ldi, 1ldf, 1lda] IXGLGVAMAI-[1fx8, 1ldi, 1ldf, 1lda] VAXAIYLTA-[1fx8, 1ldi, 1ldf, 1lda] GXXVAXAI-[1fx8, 1ldi, 1ldf, 1lda] ISVIXGXGV-[1fx8, 1ldi, 1ldf, 1lda] GLXVAMAIYXXA-[1fx8, 1ldi, 1ldf, 1lda] VIXGLGVAM-[1fx8, 1ldi, 1ldf, 1lda] IXVIXGLXVAXA-[1fx8, 1ldi, 1ldf, 1lda] MAIYLT-[1fx8, 1ldi, 1ldf, 1lda] SVIXGLGVAMAIYLT-[1fx8, 1ldi, 1ldf, 1lda] IXGLXV-[1fx8, 1ldi, 1ldf, 1lda] IXVIXGLGVAMAIYLT-[1fx8, 1ldi, 1ldf, 1lda] WGLXVAMAI-[1fx8, 1ldi, 1lda] ISVIXGLGVAXAI-[1fx8, 1ldi, 1ldf, 1lda] SVIXGLXVA-[1fx8, 1ldi, 1ldf, 1lda] WGLGVAM-[1fx8, 1ldi, 1lda] VIXGLXVAXA-[1fx8, 1ldi, 1ldf, 1lda] SVIXGXXV-[1fx8, 1ldi, 1ldf, 1lda] LXVAMAIYL-[1fx8, 1ldi, 1ldf, 1lda] WGLGVAMAIY-[1fx8, 1ldi, 1lda] WGLGVAMAIYL-[1fx8, 1ldi, 1lda] WGLGVAMA-[1fx8, 1ldi, 1lda] VIXGLGVAXAIY-[1fx8, 1ldi, 1ldf, 1lda] AIYLTA-[1fx8, 1ldi, 1ldf, 1lda] VAXAIYL-[1fx8, 1ldi, 1ldf, 1lda] SVIXGXG-[1fx8, 1ldi, 1ldf, 1lda] VAXAIYLT-[1fx8, 1ldi, 1ldf, 1lda] IXGLGVAM-[1fx8, 1ldi, 1ldf, 1lda] GLXVAMAIYL-[1fx8, 1ldi, 1ldf, 1lda]
Pred XXXXXXXXXXXXXXXXXXXXGAH
accu 0.8695652173913043

1ldi 0.7391304347826086  XXXXXXXXXXXXXXXXXGVSGAH
1lda 0.7391304347826086  XXXXXXXXXXXXXXXXXGVSGAH
1ldf 0.7391304347826086  XXXXXXXXXXXXXXXXXGVSGAH
1fx8 0.7391304347826086  XXXXXXXXXXXXXXXXXGVSGAH


Helix:2
Orig IPFIVSQVAGAFCAAALVYGLYY
 IPFIVSQV-[1fx8, 1ldi, 1ldf, 1lda] SQVAGAFCAAALV-[1fx8, 1ldi, 1ldf, 1lda] IPFIVSQVAXAFCAAA-[1fx8, 1ldi, 1ldf, 1lda] CAAALV-[1fx8, 1ldi, 1ldf, 1lda] CAAALVYG-[1lda] GAFCAAALVYG-[1lda] GAXCAAALV-[1fx8, 1ldi, 1ldf, 1lda] GAFCAAA-[1fx8, 1ldi, 1ldf, 1lda] AFCAAXLVXG-[1lda] PFIVSQVAXAFCAAA-[1fx8, 1ldi, 1ldf, 1lda] SQVAGA-[1fx8, 1ldi, 1ldf, 1lda] PXIVSQVAG-[1fx8, 1ldi, 1ldf, 1lda] SQVAGAFCAAALVY-[1lda] IPFIVSQVAGAFC-[1fx8, 1ldi, 1ldf, 1lda] VSQVAXAFCAAALVYG-[1lda] FIVSQVAGAFCAAALVY-[1lda] SQVAGAFCAA-[1fx8, 1ldi, 1ldf, 1lda] PFIVSQVAGAFCAA-[1fx8, 1ldi, 1ldf, 1lda] VSQVAG-[1fx8, 1ldi, 1ldf, 1lda] VSQVAGAF-[1fx8, 1ldi, 1ldf, 1lda] IVXQVAG-[1fx8, 1ldi, 1ldf, 1lda] VAGAFC-[1fx8, 1ldi, 1ldf, 1lda] FCAAALV-[1fx8, 1ldi, 1ldf, 1lda] AGAFCAXALVY-[1lda] FIVSQVAXAFCAAA-[1fx8, 1ldi, 1ldf, 1lda] FCAAALVY-[1lda] CAAALVYGL-[1lda] SQVAGAF-[1fx8, 1ldi, 1ldf, 1lda] VSQVAGAFC-[1fx8, 1ldi, 1ldf, 1lda] SQVAGAFCAAAL-[1fx8, 1ldi, 1ldf, 1lda] IVSQVAGAFCAAALVY-[1lda] IVSQVA-[1fx8, 1ldi, 1ldf, 1lda] AXXLXYGL-[1lda] FIVSQV-[1fx8, 1ldi, 1ldf, 1lda] PFIVSQVXGAFCA-[1fx8, 1ldi, 1ldf, 1lda] AFCAAA-[1fx8, 1ldi, 1ldf, 1lda] QVAGAXC-[1fx8, 1ldi, 1ldf, 1lda] IVSQVAXAFCAA-[1fx8, 1ldi, 1ldf, 1lda] PXIVSQVAGAFCAAAL-[1fx8, 1ldi, 1ldf, 1lda] GAFCAAALXY-[1lda] AXALVYG-[1lda] AXLVXG-[1lda] IVSQVAGAF-[1fx8, 1ldi, 1ldf, 1lda] IVXQVAGAFCAAXL-[1fx8, 1ldi, 1ldf, 1lda] AFCAAALVY-[1lda] VXXAFCA-[1fx8, 1ldi, 1ldf, 1lda] IVSQVAGAFCAAALV-[1fx8, 1ldi, 1ldf, 1lda] QVXXAFCAAA-[1fx8, 1ldi, 1ldf, 1lda] SQVAGAFCAAALVYGL-[1lda] FIVSQVAXA-[1fx8, 1ldi, 1ldf, 1lda] PFIVSQVA-[1fx8, 1ldi, 1ldf, 1lda] AXAFCAXXL-[1fx8, 1ldi, 1ldf, 1lda] VXXAFCAAXL-[1fx8, 1ldi, 1ldf, 1lda] IXFIVSQVAXA-[1fx8, 1ldi, 1ldf, 1lda] SQVAGAFC-[1fx8, 1ldi, 1ldf, 1lda] IVSQVAGAFC-[1fx8, 1ldi, 1ldf, 1lda] VSQVAGAFCAAXLVYGL-[1lda] AGAFCAAXLVXG-[1lda] IVSQVAXAFXAAA-[1fx8, 1ldi, 1ldf, 1lda] FIVSQVAGAFCAAALV-[1fx8, 1ldi, 1ldf, 1lda] FIVSQVAG-[1fx8, 1ldi, 1ldf, 1lda] VSQVAGAFCAAALV-[1fx8, 1ldi, 1ldf, 1lda] IVSQVAGAFCAAALVYG-[1lda] IPFIVS-[1fx8, 1ldi, 1ldf, 1lda] VSQVAXAFCAAA-[1fx8, 1ldi, 1ldf, 1lda] VSQVAGAFCAAALXY-[1lda] FCAAALVXG-[1lda] IPFIVSQVAGAF-[1fx8, 1ldi, 1ldf, 1lda] AFCAAALVYGL-[1lda] QVXGAFCAAALXY-[1lda] PFIVSQVAGAFC-[1fx8, 1ldi, 1ldf, 1lda] VAXAFCAA-[1fx8, 1ldi, 1ldf, 1lda] IPFIVSQVAXAFCA-[1fx8, 1ldi, 1ldf, 1lda] CAAALVY-[1lda] PXIVXQ-[1fx8, 1ldi, 1ldf, 1lda] FCAAALVYGL-[1lda] FIVSQVA-[1fx8, 1ldi, 1ldf, 1lda] SQVAGAFCA-[1fx8, 1ldi, 1ldf, 1lda] QVAGAFCAAALVYG-[1lda] IPFIVSQVAXAFCAA-[1fx8, 1ldi, 1ldf, 1lda] AGAFCA-[1fx8, 1ldi, 1ldf, 1lda] IPFIVXQVA-[1fx8, 1ldi, 1ldf, 1lda] AFCAXXL-[1fx8, 1ldi, 1ldf, 1lda] VAGAFCAAALXY-[1lda] FIVSQVAGAFCA-[1fx8, 1ldi, 1ldf, 1lda] IPFIVSQVAGAFCAAAL-[1fx8, 1ldi, 1ldf, 1lda] AXXAXA-[1ih5, 1fqy, 1h6i] SQVAGAFCAAALVYG-[1lda] AAXXXG-[3gd8, 3d9s] PFIVSQV-[1fx8, 1ldi, 1ldf, 1lda] QVAGAFCAAALV-[1fx8, 1ldi, 1ldf, 1lda] GAFCAA-[1fx8, 1ldi, 1ldf, 1lda] IVSQVAXAFCA-[1fx8, 1ldi, 1ldf, 1lda] AXAFCAAXLV-[1fx8, 1ldi, 1ldf, 1lda] AGAXCAAA-[1fx8, 1ldi, 1ldf, 1lda] AAXLXY-[1lda] AGAFCAXXLVYGL-[1lda] VAXAFCAAA-[1fx8, 1ldi, 1ldf, 1lda] FIVSQVAGAF-[1fx8, 1ldi, 1ldf, 1lda] VSQVXXA-[1fx8, 1ldi, 1ldf, 1lda] QVXGAFCAAXL-[1fx8, 1ldi, 1ldf, 1lda] SQVAXAFCAAA-[1fx8, 1ldi, 1ldf, 1lda] FCAAAL-[1fx8, 1ldi, 1ldf, 1lda] FIVSQVAGAFCAAXL-[1fx8, 1ldi, 1ldf, 1lda] GAFCAXXLVYGL-[1lda] FIVSQVAGAFCAA-[1fx8, 1ldi, 1ldf, 1lda] VSQVAGAFCAXXL-[1fx8, 1ldi, 1ldf, 1lda] ALVYGL-[1lda] GAXCAXXL-[1fx8, 1ldi, 1ldf, 1lda] AXAFCAA-[1fx8, 1ldi, 1ldf, 1lda] FIVSQVAGAFC-[1fx8, 1ldi, 1ldf, 1lda] QVXXAFCAA-[1fx8, 1ldi, 1ldf, 1lda] VAGAFCAAALVYG-[1lda] PFIVSQVAGAFCAAALV-[1fx8, 1ldi, 1ldf, 1lda] QVXGAFCA-[1fx8, 1ldi, 1ldf, 1lda] PXIVSQVAXA-[1fx8, 1ldi, 1ldf, 1lda] VSQVAXAFCAA-[1fx8, 1ldi, 1ldf, 1lda] VXXAFCAAXLVYGL-[1lda] AFCAAXLV-[1fx8, 1ldi, 1ldf, 1lda] QVAGAFCAAALVYGL-[1lda] IPFIVSQ-[1fx8, 1ldi, 1ldf, 1lda] PFIVSQVAGAF-[1fx8, 1ldi, 1ldf, 1lda] IVXQVAXA-[1fx8, 1ldi, 1ldf, 1lda] VSQVXXAFCA-[1fx8, 1ldi, 1ldf, 1lda] VAGAFCAAALV-[1fx8, 1ldi, 1ldf, 1lda] AXAXXA-[2b6o, 2b6p, 4nef, 3m9i, 2c32, 1ymg, 4oj2, 3j41, 1sor] IPFIVSQVAG-[1fx8, 1ldi, 1ldf, 1lda]
Pred XXXXXXXXXXXXXXXXXXXXXYY
accu 0.9130434782608695

1lda 0.9130434782608695  XXXXXXXXXXXXXXXXXXXXXYY
1ldf 0.782608695652174  XXXXXXXXXXXXXXXXXXYGLYY
1fx8 0.782608695652174  XXXXXXXXXXXXXXXXXXYGLYY


Helix:3
Orig INFVQAFAVEMVITAILMGLILA
 VITAILM-[1fx8, 1ldi, 1ldf, 1lda] VEMVITXI-[1fx8, 1ldi, 1ldf, 1lda] ITAILM-[1fx8, 1ldi, 1ldf, 1lda] FAVEMVIT-[1fx8, 1ldi, 1lda] FAVXMV-[1fx8, 1ldi, 1lda] MVITAILMGL-[1fx8, 1ldi, 1ldf, 1lda] FAVEMVITAI-[1fx8, 1ldi, 1lda] AILXGLI-[1fx8, 1ldi, 1ldf, 1lda] MVITAILMGLIL-[1fx8, 1ldi, 1ldf, 1lda] EMVITAI-[1fx8, 1ldi, 1ldf, 1lda] EMVITAILMGLIL-[1fx8, 1ldi, 1ldf, 1lda] MVITAILXG-[1fx8, 1ldi, 1ldf, 1lda] MVITAILMGLI-[1fx8, 1ldi, 1ldf, 1lda] ITAILMGLILA-[1fx8, 1ldi, 1ldf, 1lda] AVEMVITAIXMGLI-[1fx8, 1ldi, 1ldf, 1lda] VEMVITAILMGLXLA-[1fx8, 1ldi, 1ldf, 1lda] MVITAILMGLILA-[1fx8, 1ldi, 1ldf, 1lda] VEXXXT-[3d9s] VEMVIXAIL-[1fx8, 1ldi, 1ldf, 1lda] VEXVXXA-[2o9d, 2o9e, 2o9f, 2o9g, 1rc2, 3nka, 3nkc, 3nk5] VEXVITXILMGLI-[1fx8, 1ldi, 1ldf, 1lda] AVEMVITAILMGLIL-[1fx8, 1ldi, 1ldf, 1lda] AVXMVITAILM-[1fx8, 1ldi, 1ldf, 1lda] VXXXIL-[1fx8, 1ldi, 1ldf, 1lda] FAVEMVITAILMGL-[1fx8, 1ldi, 1lda] EMVITA-[1fx8, 1ldi, 1ldf, 1lda] LXGLXLA-[1fx8, 1ldi, 1ldf, 1lda] ITXILXGLIL-[1fx8, 1ldi, 1ldf, 1lda] TAILMXL-[1fx8, 1ldi, 1ldf, 1lda] ILMGLILA-[1fx8, 1ldi, 1ldf, 1lda] VXXVIXA-[1fx8, 1ldi, 1ldf, 1lda] FAVEMVITAILMGLILA-[1fx8, 1ldi, 1lda] TAILXG-[1fx8, 1ldi, 1ldf, 1lda] EMVITAILMGLILA-[1fx8, 1ldi, 1ldf, 1lda] AVEMVITAI-[1fx8, 1ldi, 1ldf, 1lda] MVITAIL-[1fx8, 1ldi, 1ldf, 1lda] FAVEMVITAILMG-[1fx8, 1ldi, 1lda] MGLILA-[1fx8, 1ldi, 1ldf, 1lda] EMVITAILMG-[1fx8, 1ldi, 1ldf, 1lda] FAVEMVITAILM-[1fx8, 1ldi, 1lda] LXGXIL-[1fx8, 1ldi, 1ldf, 1lda] ITAILXGL-[1fx8, 1ldi, 1ldf, 1lda] VITAILMGLILA-[1fx8, 1ldi, 1ldf, 1lda] AIXXGLXLA-[1fx8, 1ldi, 1ldf, 1lda] AVEMVITAILMG-[1fx8, 1ldi, 1ldf, 1lda] EMVITAILMGLI-[1fx8, 1ldi, 1ldf, 1lda] TXILMGLI-[1fx8, 1ldi, 1ldf, 1lda] VEMVITAILMG-[1fx8, 1ldi, 1ldf, 1lda] VEMVIXAILMGLIL-[1fx8, 1ldi, 1ldf, 1lda] FAVEMVITAILMGLI-[1fx8, 1ldi, 1lda] EMVITAILM-[1fx8, 1ldi, 1ldf, 1lda] AVEMVI-[1fx8, 1ldi, 1ldf, 1lda] VXTAILXG-[1fx8, 1ldi, 1ldf, 1lda] FAVEMVITAILMGLIL-[1fx8, 1ldi, 1lda] FAVXMVITA-[1fx8, 1ldi, 1lda] AILMGL-[1fx8, 1ldi, 1ldf, 1lda] ILMGLI-[1fx8, 1ldi, 1ldf, 1lda] AVXMVITA-[1fx8, 1ldi, 1ldf, 1lda] AVEMVXTAILXGL-[1fx8, 1ldi, 1ldf, 1lda] EMVITXIL-[1fx8, 1ldi, 1ldf, 1lda] MVITAILM-[1fx8, 1ldi, 1ldf, 1lda] TXILMGLIL-[1fx8, 1ldi, 1ldf, 1lda] AVEMVITAIL-[1fx8, 1ldi, 1ldf, 1lda] AVEMVITAILMGLILA-[1fx8, 1ldi, 1ldf, 1lda] AVEMVIT-[1fx8, 1ldi, 1ldf, 1lda] TAILMGLILA-[1fx8, 1ldi, 1ldf, 1lda] VITAILMGLIL-[1fx8, 1ldi, 1ldf, 1lda] AIXMGLXL-[1fx8, 1ldi, 1ldf, 1lda] VEMVITAILMGL-[1fx8, 1ldi, 1ldf, 1lda] VEMVITAILM-[1fx8, 1ldi, 1ldf, 1lda] FAVEMVI-[1fx8, 1ldi, 1lda] ITAILMGLI-[1fx8, 1ldi, 1ldf, 1lda] VEMVIT-[1fx8, 1ldi, 1ldf, 1lda] FAVEMVITXIL-[1fx8, 1ldi, 1lda] VITAILMGLI-[1fx8, 1ldi, 1ldf, 1lda] VIXAILMGL-[1fx8, 1ldi, 1ldf, 1lda] EMVITAILMXL-[1fx8, 1ldi, 1ldf, 1lda] ITAILXG-[1fx8, 1ldi, 1ldf, 1lda] ILXGLXL-[1fx8, 1ldi, 1ldf, 1lda] MVITAI-[1fx8, 1ldi, 1ldf, 1lda]
Pred INFVQAXXXXXXXXXXXXXXXXX
accu 0.7391304347826086

1ldi 0.7391304347826086  INFVQAXXXXXXXXXXXXXXXXX
1lda 0.7391304347826086  INFVQAXXXXXXXXXXXXXXXXX
1fx8 0.7391304347826086  INFVQAXXXXXXXXXXXXXXXXX


Helix:4
Orig LAPLLIGLLIAVIGASMGPLTGF
 VIGASM-[1fx8, 1ldi, 1ldf, 1lda] LXIXLXIAVIG-[1fx8, 1ldi, 1ldf, 1lda] LXIGLXXA-[1fx8, 1ldi, 1ldf, 1lda] AXLLIGLLIAVI-[1fx8, 1ldi, 1ldf, 1lda] IXVIXASMG-[1fx8, 1ldi, 1ldf, 1lda] LLIGLLIAVIGA-[1fx8, 1ldi, 1ldf, 1lda] PLLIGXLIAVI-[1fx8, 1ldi, 1ldf, 1lda] APLLIGLLIAVIGASM-[1fx8, 1ldi, 1ldf, 1lda] LXIXLXI-[1fx8, 1ldi, 1ldf, 1lda] LIXLXIAVXGA-[1fx8, 1ldi, 1ldf, 1lda] APXXXGL-[2o9d, 2o9e, 2o9f, 2o9g, 1rc2, 3nka, 3nkc, 3nk5] PLLIGLLI-[1fx8, 1ldi, 1ldf, 1lda] PXXIGL-[1fx8, 1ih5, 1ldi, 1ldf, 1fqy, 1h6i, 1lda] GLLIAVIGASM-[1fx8, 1ldi, 1ldf, 1lda] AXLLIGLLIAVIGAS-[1fx8, 1ldi, 1ldf, 1lda] GLXIAVIGAS-[1fx8, 1ldi, 1ldf, 1lda] LLIGLLIAVIGASM-[1fx8, 1ldi, 1ldf, 1lda] LXGLXXA-[1fx8, 1ldi, 1ldf, 1lda] LIGLLIXV-[1fx8, 1ldi, 1ldf, 1lda] IAVIGA-[1fx8, 1ldi, 1ldf, 1lda] IXXLIA-[1fx8, 1ldi, 1ldf, 1lda] LIAVIGASM-[1fx8, 1ldi, 1ldf, 1lda] GLLIAV-[1fx8, 1ldi, 1ldf, 1lda] GXXIAVI-[1fx8, 1ldi, 1ldf, 1lda] LLIGLLXAVIGAS-[1fx8, 1ldi, 1ldf, 1lda] APLXIG-[1fx8, 1ldi, 1ldf, 1lda] PLLIGLLIAV-[1fx8, 1ldi, 1ldf, 1lda] LIXLLI-[1fx8, 1ldi, 1ldf, 1lda] VIGASMG-[1fx8, 1ldi, 1ldf, 1lda] APLLIGLLXAV-[1fx8, 1ldi, 1ldf, 1lda] GLXIAVIG-[1fx8, 1ldi, 1ldf, 1lda] APLLIGLLI-[1fx8, 1ldi, 1ldf, 1lda] LIAVIGASMG-[1fx8, 1ldi, 1ldf, 1lda] LIGLLIAVIGASMG-[1fx8, 1ldi, 1ldf, 1lda] AVIGASM-[1fx8, 1ldi, 1ldf, 1lda] LXIXLXXAVI-[1fx8, 1ldi, 1ldf, 1lda] AXLXIGLLIA-[1fx8, 1ldi, 1ldf, 1lda] IGLLIAVIGASMG-[1fx8, 1ldi, 1ldf, 1lda] LIGLXXAVI-[1fx8, 1ldi, 1ldf, 1lda] LIGLLIAVIG-[1fx8, 1ldi, 1ldf, 1lda] PLLIGLLIAVIGAS-[1fx8, 1ldi, 1ldf, 1lda] AVIGASMG-[1fx8, 1ldi, 1ldf, 1lda] LLIAVI-[1fx8, 1ldi, 1ldf, 1lda] AXLLIGLLIAVIG-[1fx8, 1ldi, 1ldf, 1lda] APLLIGLLIAVXGASMG-[1fx8, 1ldi, 1ldf, 1lda] LLXXVXG-[1fx8, 1ldi, 1ldf, 1lda] PLLIGLLIAVIGA-[1fx8, 1ldi, 1ldf, 1lda] LXAXXG-[1fx8, 4nef, 2c32, 1ldf, 3j41, 1lda, 2b6o, 2b6p, 3m9i, 1ldi, 1ymg, 4oj2, 1sor] IGXLIAVI-[1fx8, 1ldi, 1ldf, 1lda] IGLLIAVIGASM-[1fx8, 1ldi, 1ldf, 1lda] LXIAVIGASMG-[1fx8, 1ldi, 1ldf, 1lda] IGXLIAVIGAS-[1fx8, 1ldi, 1ldf, 1lda] AVXGAS-[1fx8, 1ldi, 1ldf, 1lda] AXLXIGLL-[1fx8, 1ldi, 1ldf, 1lda] LIAVIXAS-[1fx8, 1ldi, 1ldf, 1lda] IGLXIXVIGA-[1fx8, 1ldi, 1ldf, 1lda] LIXLLIAVIGASM-[1fx8, 1ldi, 1ldf, 1lda] APLLIGLLIAVIGA-[1fx8, 1ldi, 1ldf, 1lda] PLXIGLL-[1fx8, 1ldi, 1ldf, 1lda] LXIGLLIAVIGASMG-[1fx8, 1ldi, 1ldf, 1lda] PLXIGLLIA-[1fx8, 1ldi, 1ldf, 1lda] AXLXIXL-[1fx8, 1ldi, 1ldf, 1lda] LIGLLXAVIXAS-[1fx8, 1ldi, 1ldf, 1lda] IAVIGASM-[1fx8, 1ldi, 1ldf, 1lda] LXIXLLXAV-[1fx8, 1ldi, 1ldf, 1lda] LXIAVIGASM-[1fx8, 1ldi, 1ldf, 1lda] IGASMG-[1fx8, 1ldi, 1ldf, 1lda] PLLIGLLIAVIG-[1fx8, 1ldi, 1ldf, 1lda] LXXAVIGAS-[1fx8, 1ldi, 1ldf, 1lda] LXXAVXGA-[1fx8, 1ldi, 1ldf, 1lda] PLLIGLLIAVIGASM-[1fx8, 1ldi, 1ldf, 1lda] GLXIAVIGASMG-[1fx8, 1ldi, 1ldf, 1lda] PLLIGLLIAVIGASMG-[1fx8, 1ldi, 1ldf, 1lda] IAVIGAS-[1fx8, 1ldi, 1ldf, 1lda] GLXIAVIGA-[1fx8, 1ldi, 1ldf, 1lda] IGXLIXV-[1fx8, 1ldi, 1ldf, 1lda]
Pred LXXXXXXXXXXXXXXXXXPLTGF
accu 0.7391304347826086

1ldi 0.7391304347826086  LXXXXXXXXXXXXXXXXXPLTGF
1lda 0.7391304347826086  LXXXXXXXXXXXXXXXXXPLTGF
1ldf 0.7391304347826086  LXXXXXXXXXXXXXXXXXPLTGF
1fx8 0.7391304347826086  LXXXXXXXXXXXXXXXXXPLTGF


Helix:5
Orig IPYFLVPLFGPIVGAIVGAF
 VPLFGPIVGAIVGAF-[1fx8, 1ldi, 1ldf, 1lda] GXIVGXIVGA-[1fx8, 1ldi, 1ldf, 1lda] LXPLFGXIVGXIV-[1fx8, 1ldi, 1ldf, 1lda] VGXIXG-[1fx8, 3d9s, 1ldi, 1ldf, 1lda] VPLXGXXVG-[1fx8, 1ldi, 1ldf, 1lda] VPLFGXIVGXIVGA-[1fx8, 1ldi, 1ldf, 1lda] LVPLFGPI-[1fx8, 1ldi, 1ldf, 1lda] LFGXIVGXIVG-[1fx8, 1ldi, 1ldf, 1lda] PLFGXIVGXIV-[1fx8, 1ldi, 1ldf, 1lda] GXIVGXXV-[1fx8, 1ldi, 1ldf, 1lda] LFGXIVGXXV-[1fx8, 1ldi, 1ldf, 1lda] FGPIVGAI-[1fx8, 1ldi, 1ldf, 1lda] LVPLFGPIVGXI-[1fx8, 1ldi, 1ldf, 1lda] IVGXIVGA-[1fx8, 1ldi, 1ldf, 1lda] VPLFGXXV-[1fx8, 1ldi, 1ldf, 1lda] FGXIVGXXVG-[1fx8, 1ldi, 1ldf, 1lda] PIVGAIVGAF-[1fx8, 1ldi, 1ldf, 1lda] FGXIVG-[1fx8, 1ldi, 1ldf, 1lda] GXIXGXF-[1fx8, 1ldi, 1ldf, 1lda] AIVGAF-[1fx8, 1ldi, 1ldf, 1lda] PLFGXIVGXIVGA-[1fx8, 1ldi, 1ldf, 1lda] LVPLFGXIVG-[1fx8, 1ldi, 1ldf, 1lda] LFGPIVGAIVXAF-[1fx8, 1ldi, 1ldf, 1lda] VPLFGPXVGXI-[1fx8, 1ldi, 1ldf, 1lda] LFGXIXGXIVGA-[1fx8, 1ldi, 1ldf, 1lda] GXXVGXXXG-[1fx8, 1ldi, 1ldf, 1lda] GXIVGXIVGXF-[1fx8, 1ldi, 1ldf, 1lda] FGXIVGXIVGA-[1fx8, 1ldi, 1ldf, 1lda] LFGXIXGA-[1fx8, 1ldi, 1ldf, 1lda] LFGPIVGXI-[1fx8, 1ldi, 1ldf, 1lda] LVPLFGXIV-[1fx8, 1ldi, 1ldf, 1lda] LVPLFGP-[1fx8, 1ldi, 1ldf, 1lda] LVPLFG-[1fx8, 1ldi, 1ldf, 1lda] VPLFGP-[1fx8, 1ldi, 1ldf, 1lda] PLFGXIVGXIVG-[1fx8, 1ldi, 1ldf, 1lda] LVPLFGXIVGA-[1fx8, 1ldi, 1ldf, 1lda] LFGXXVG-[1fx8, 1ldi, 1ldf, 1lda] PLFGPIVGAIVGAF-[1fx8, 1ldi, 1ldf, 1lda] IVGAIVGAF-[1fx8, 1ldi, 1ldf, 1lda] LVPLFGXIVGXIVGA-[1fx8, 1ldi, 1ldf, 1lda] IVGXIV-[1fx8, 1ldi, 1ldf, 1lda] IVGXIVG-[1fx8, 1ldi, 1ldf, 1lda] VPLFGPI-[1fx8, 1ldi, 1ldf, 1lda] PLFGXXV-[1fx8, 1ldi, 1ldf, 1lda] VPLFGXXVGXXXG-[1fx8, 1ldi, 1ldf, 1lda] LVPLFGPIVGAIVGAF-[1fx8, 1ldi, 1ldf, 1lda] FGXIVGA-[1fx8, 1ldi, 1ldf, 1lda] PXVGXI-[1fx8, 1ldi, 1ldf, 1lda] GXXVGXI-[1fx8, 1ldi, 1ldf, 1lda] FGXIVGXXV-[1fx8, 1ldi, 1ldf, 1lda] PLFGPIVGAI-[1fx8, 1ldi, 1ldf, 1lda] PLXGXXVG-[1fx8, 1ldi, 1ldf, 1lda] VGAIVGXF-[1fx8, 1ldi, 1ldf, 1lda] VPLFGXIVGXXV-[1fx8, 1ldi, 1ldf, 1lda] LFGXIV-[1fx8, 1ldi, 1ldf, 1lda] VPLFGXXVGA-[1fx8, 1ldi, 1ldf, 1lda] LVPLFGXIVGXIXG-[1fx8, 1ldi, 1ldf, 1lda] FGPIVGAIVGXF-[1fx8, 1ldi, 1ldf, 1lda]
Pred IPYFXXXXXXXXXXXXXXXX
accu 0.8

1lda 0.8  IPYFXXXXXXXXXXXXXXXX
1ldf 0.8  IPYFXXXXXXXXXXXXXXXX
1ldi 0.8  IPYFXXXXXXXXXXXXXXXX
1fx8 0.8  IPYFXXXXXXXXXXXXXXXX


B5NK96_SALET/PF00230

Helix:0
Orig AEFLGTGLFLFFGIGCLSAL
 AEXXXT-[3cn6, 2abm, 1rc2, 3cll, 3nka, 1fqy, 3nkc, 3cn5, 4jc6, 1z98, 2o9d, 4ia4, 2b6o, 2o9e, 1ih5, 3m9i, 2o9f, 3d9s, 2o9g, 2b5f, 1h6i, 1sor, 3nk5] EFXXTXXFXF-[3d9s] FXXTXXFXF-[3d9s] FXXXXLFL-[3cn6, 4jc6, 1z98, 4ia4, 3cll, 2b5f, 3cn5]
Pred XXXXXXXXXXXFGIGCLSAL
accu 0.55

3d9s 0.55  XXXXXXXXXXXFGIGCLSAL
4ia4 0.5  XXXXXXXXXXFFGIGCLSAL
1z98 0.5  XXXXXXXXXXFFGIGCLSAL
4jc6 0.5  XXXXXXXXXXFFGIGCLSAL
3cn5 0.5  XXXXXXXXXXFFGIGCLSAL
3cll 0.5  XXXXXXXXXXFFGIGCLSAL
3cn6 0.5  XXXXXXXXXXFFGIGCLSAL


Helix:1
Orig LGLWEICIIWGLGISLAVYLTAG
 IXXAXXL-[3d9s]
Pred LGLWEICIIWGLGXXXXXXXTAG
accu 0.30434782608695654

3d9s 0.30434782608695654  LGLWEICIIWGLGXXXXXXXTAG


Helix:2
Orig IIAQFAGAFGGALLAYVLYSSLF
 AQXXGA-[3cn6, 3cll, 1fqy, 3cn5, 4jc6, 1z98, 4ia4, 2b6o, 1ih5, 3m9i, 3d9s, 2b5f, 1h6i, 1sor] GAXXGXXL-[3cn6, 4jc6, 1z98, 4ia4, 3cll, 2b5f, 3cn5] AQXXXAXXGA-[3d9s] AXXAXA-[1ih5, 1fqy, 1h6i] IAQXXG-[3cn6, 2abm, 1rc2, 3cll, 3nka, 1fqy, 3nkc, 3cn5, 4jc6, 1z98, 2o9d, 4ia4, 2o9e, 1ih5, 2o9f, 2o9g, 2b5f, 1h6i, 3nk5] QXXGAXXGA-[3d9s]
Pred IXXXXXXXXXXXXXAYVLYSSLF
accu 0.5652173913043478

2b5f 0.5652173913043478  IXXXXXXXXXXXXXAYVLYSSLF
4ia4 0.5652173913043478  IXXXXXXXXXXXXXAYVLYSSLF
1z98 0.5652173913043478  IXXXXXXXXXXXXXAYVLYSSLF
4jc6 0.5652173913043478  IXXXXXXXXXXXXXAYVLYSSLF
3cn5 0.5652173913043478  IXXXXXXXXXXXXXAYVLYSSLF
3cll 0.5652173913043478  IXXXXXXXXXXXXXAYVLYSSLF
3cn6 0.5652173913043478  IXXXXXXXXXXXXXAYVLYSSLF


Helix:3
Orig ALNVWQAALVEVVITSILMGMIM
 VXXXIL-[1fx8, 1ldi, 1ldf, 1lda]
Pred ALNVWQAALVEVXXXXXXMGMIM
accu 0.2608695652173913

1lda 0.2608695652173913  ALNVWQAALVEVXXXXXXMGMIM
1ldf 0.2608695652173913  ALNVWQAALVEVXXXXXXMGMIM
1ldi 0.2608695652173913  ALNVWQAALVEVXXXXXXMGMIM
1fx8 0.2608695652173913  ALNVWQAALVEVXXXXXXMGMIM


Helix:4
Orig APLLIGILVAVIGASTGPLTGFA
 LXAXXG-[2b6o, 1fx8, 3m9i, 1ldi, 1ldf, 1sor, 1lda] LXXGXXV-[3d9s] AVXGAS-[1fx8, 1ldi, 1ldf, 1lda]
Pred APXXXXXXXXXXXXXTGPLTGFA
accu 0.5652173913043478

1lda 0.34782608695652173  APLLIGIXXXXXXXXTGPLTGFA
1ldf 0.34782608695652173  APLLIGIXXXXXXXXTGPLTGFA
1ldi 0.34782608695652173  APLLIGIXXXXXXXXTGPLTGFA
1fx8 0.34782608695652173  APLLIGIXXXXXXXXTGPLTGFA
2b6o 0.2608695652173913  APLLIGIXXXXXXASTGPLTGFA


Helix:5
Orig PYFIVPIVAPVIGACAGAAI
Pred PYFIVPIVAPVIGACAGAAI
accu 0.0


D3RBX6_KLEVT/PF00230

Helix:0
Orig IAEFLGTGLLIFFGVGCVAALKV
 FLGTGLLI-[1fx8, 1ldi, 1ldf, 1lda] GXGLLIF-[1fx8, 1ldi, 1ldf, 1lda] TGLLXFF-[1fx8, 1ldi, 1ldf, 1lda] IXEFXGT-[1fx8, 1ldi, 1ldf, 1lda] LGTGLXI-[1fx8, 1ldi, 1ldf, 1lda] LLXFFXV-[1fx8, 1ldi, 1ldf, 1lda] LLIFFGVGC-[1fx8, 1ldi, 1ldf, 1lda] IXFGXG-[1fx8, 1ldi, 1ldf, 1lda] AEFLGTGLLI-[1fx8, 1ldi, 1ldf, 1lda] EFXGTXXL-[1fx8, 1ldi, 1ldf, 1lda] GLLIFF-[1fx8, 1ldi, 1ldf, 1lda] FLGTGLLIFFGVGC-[1fx8, 1ldi, 1ldf, 1lda] IXXFXGTXLL-[1fx8, 1ldi, 1ldf, 1lda] LLIFFG-[1fx8, 1ldi, 1ldf, 1lda] IAEFLGTGLLI-[1fx8, 1ldi, 1ldf, 1lda] FFGVGC-[1fx8, 1ldi, 1ldf, 1lda] AEFLGTGLLIFFGV-[1fx8, 1ldi, 1ldf, 1lda] TGLLXFFG-[1fx8, 1ldi, 1ldf, 1lda] EFXXTGLLXFF-[1fx8, 1ldi, 1ldf, 1lda] AEFXXT-[1fx8, 1ldi, 1ldf, 1lda] AEFXGTXLL-[1fx8, 1ldi, 1ldf, 1lda] IAEFXGTGLLXFF-[1fx8, 1ldi, 1ldf, 1lda] AXFLXTXL-[1fx8, 1ldi, 1ldf, 1lda] LGTGLLIFFGVGC-[1fx8, 1ldi, 1ldf, 1lda] TGLLIFFGV-[1fx8, 1ldi, 1ldf, 1lda] LGXGLLXFFGXG-[1fx8, 1ldi, 1ldf, 1lda] EFXXTGLLXFFG-[1fx8, 1ldi, 1ldf, 1lda] FXXTXL-[1fx8, 1ldi, 1ldf, 1lda] IXEFXGTGLXIF-[1fx8, 1ldi, 1ldf, 1lda] IAEFXGTG-[1fx8, 1ldi, 1ldf, 1lda] LGXGLXIF-[1fx8, 1ldi, 1ldf, 1lda] FXXTGLLXFFG-[1fx8, 1ldi, 1ldf, 1lda] LGXGLLIFF-[1fx8, 1ldi, 1ldf, 1lda] AEFXXTGLXIF-[1fx8, 1ldi, 1ldf, 1lda] AEFXXTGLLXFFG-[1fx8, 1ldi, 1ldf, 1lda] TXLLIFFXXG-[1fx8, 1ldi, 1ldf, 1lda] AEXXXT-[2b6o, 1ih5, 3m9i, 3d9s, 1fqy, 1h6i, 1sor] IFFGVGC-[1fx8, 1ldi, 1ldf, 1lda] LGXGLLIFFG-[1fx8, 1ldi, 1ldf, 1lda] EFXXTXL-[1fx8, 1ldi, 1ldf, 1lda] FXGTGLL-[1fx8, 1ldi, 1ldf, 1lda] FXXTGLXIF-[1fx8, 1ldi, 1ldf, 1lda] IAEFLGXGL-[1fx8, 1ldi, 1ldf, 1lda] GTGLLIFFGV-[1fx8, 1ldi, 1ldf, 1lda] EFXXTGLXIF-[1fx8, 1ldi, 1ldf, 1lda] GLXIFFGVGC-[1fx8, 1ldi, 1ldf, 1lda] LGTGLLIFFGV-[1fx8, 1ldi, 1ldf, 1lda] IXEFXGTGLLXFFG-[1fx8, 1ldi, 1ldf, 1lda] GTXLLIFFGXG-[1fx8, 1ldi, 1ldf, 1lda] LXFFGXG-[1fx8, 1ldi, 1ldf, 1lda] GLXIFFGV-[1fx8, 1ldi, 1ldf, 1lda] EFLGTGLLI-[1fx8, 1ldi, 1ldf, 1lda] EFXXXGLLIFFGXG-[1fx8, 1ldi, 1ldf, 1lda] GXGLXXFFG-[1fx8, 1ldi, 1ldf, 1lda] LXFFXV-[1fx8, 1ldi, 1ldf, 1lda] LIFFGVGC-[1fx8, 1ldi, 1ldf, 1lda] TGLLIFFGVGC-[1fx8, 1ldi, 1ldf, 1lda] GTGLXI-[1fx8, 1ldi, 1ldf, 1lda] AEFXXTGLLXFF-[1fx8, 1ldi, 1ldf, 1lda] LGXGLL-[1fx8, 1ldi, 1ldf, 1lda] GLXXFFGVG-[1fx8, 1ldi, 1ldf, 1lda] FXXXGLLIFFXXG-[1fx8, 1ldi, 1ldf, 1lda] GXGLLXFF-[1fx8, 1ldi, 1ldf, 1lda] TGLLIF-[1fx8, 1ldi, 1ldf, 1lda] EFLGTG-[1fx8, 1ldi, 1ldf, 1lda] GTGLLIFFGVGC-[1fx8, 1ldi, 1ldf, 1lda] LXIXFXXG-[1fx8, 1ldi, 1ldf, 1lda] IXEFXG-[1fx8, 1ldi, 1ldf, 1lda] EFLGTGLLIFFGV-[1fx8, 1ldi, 1ldf, 1lda] FXXTGLLXFF-[1fx8, 1ldi, 1ldf, 1lda] FLGTGLLIFXGV-[1fx8, 1ldi, 1ldf, 1lda] AEFLGXG-[1fx8, 1ldi, 1ldf, 1lda] GLLIFFG-[1fx8, 1ldi, 1ldf, 1lda]
Pred XXXXXXXXXXXXXXXXXVAALKV
accu 0.7391304347826086

1lda 0.7391304347826086  XXXXXXXXXXXXXXXXXVAALKV
1ldf 0.7391304347826086  XXXXXXXXXXXXXXXXXVAALKV
1ldi 0.7391304347826086  XXXXXXXXXXXXXXXXXVAALKV
1fx8 0.7391304347826086  XXXXXXXXXXXXXXXXXVAALKV
2b6o 0.2608695652173913  IXXXXXXGLLIFFGVGCVAALKV


Helix:1
Orig ISIIWGLGVAMAIYLTAGVSGAH
 GVAMAI-[1fx8, 1ldi, 1ldf, 1lda] IXGLGVAMAIXXT-[1fx8, 1ldi, 1ldf, 1lda] LGVAMAIY-[1fx8, 1ldi, 1ldf, 1lda] LXXGXS-[3gd8, 1ih5, 1fqy, 1h6i] WGLGVAMAIYLT-[1fx8, 1ldi, 1lda] LGVAMAIYLTA-[1fx8, 1ldi, 1ldf, 1lda] GVAXAIYLTA-[1fx8, 1ldi, 1ldf, 1lda] GVAXAIYL-[1fx8, 1ldi, 1ldf, 1lda] GLGVAXA-[1fx8, 1ldi, 1ldf, 1lda] WGLXVAXAIYLTA-[1fx8, 1ldi, 1lda] AMAIXL-[1fx8, 1ldi, 1ldf, 1lda] LGVAMAIXLT-[1fx8, 1ldi, 1ldf, 1lda] IXXLGXAMA-[1fx8, 1ldi, 1ldf, 1lda] IXGLGVAMAI-[1fx8, 1ldi, 1ldf, 1lda] VAXAIYLTA-[1fx8, 1ldi, 1ldf, 1lda] GXXVAXAI-[1fx8, 1ldi, 1ldf, 1lda] GLXVAMAIYXXA-[1fx8, 1ldi, 1ldf, 1lda] MAIYLT-[1fx8, 1ldi, 1ldf, 1lda] VAMAIY-[1fx8, 1ldi, 1ldf, 1lda] IXGLXV-[1fx8, 1ldi, 1ldf, 1lda] IXGLGVAXAIYLTA-[1fx8, 1ldi, 1ldf, 1lda] AMAIXLT-[1fx8, 1ldi, 1ldf, 1lda] WGLXVAMAI-[1fx8, 1ldi, 1lda] IXXLGVAMAIYL-[1fx8, 1ldi, 1ldf, 1lda] WGLGVAM-[1fx8, 1ldi, 1lda] GVAMAIY-[1fx8, 1ldi, 1ldf, 1lda] LXVAMAIYL-[1fx8, 1ldi, 1ldf, 1lda] GVAXAIYLT-[1fx8, 1ldi, 1ldf, 1lda] WGLGVAMAIY-[1fx8, 1ldi, 1lda] WGLGVAMAIYL-[1fx8, 1ldi, 1lda] WGLGVAMA-[1fx8, 1ldi, 1lda] MAIYLTA-[1fx8, 1ldi, 1ldf, 1lda] LXXAXA-[1fx8, 1ldi, 1ldf, 1lda] IXGLXXA-[1fx8, 1ldi, 1ldf, 1lda] AIYLTA-[1fx8, 1ldi, 1ldf, 1lda] VAXAIYL-[1fx8, 1ldi, 1ldf, 1lda] AXAIYLXA-[1fx8, 1ldi, 1ldf, 1lda] GLXVAMAIY-[1fx8, 1ldi, 1ldf, 1lda] WGLGVA-[1fx8, 1ldi, 1lda] LXVAXAI-[1fx8, 1ldi, 1ldf, 1lda] VAXAIYLT-[1fx8, 1ldi, 1ldf, 1lda] GLGVAM-[1fx8, 1ldi, 1ldf, 1lda] IXGLGVAM-[1fx8, 1ldi, 1ldf, 1lda] GXGVAMAIXXT-[1fx8, 1ldi, 1ldf, 1lda] GLXVAMAIYL-[1fx8, 1ldi, 1ldf, 1lda] IXGLGVAMAIY-[1fx8, 1ldi, 1ldf, 1lda]
Pred ISIXXXXXXXXXXXXXXXXXGAH
accu 0.7391304347826086

1lda 0.6086956521739131  ISIXXXXXXXXXXXXXXGVSGAH
1ldf 0.6086956521739131  ISIXXXXXXXXXXXXXXGVSGAH
1ldi 0.6086956521739131  ISIXXXXXXXXXXXXXXGVSGAH
1fx8 0.6086956521739131  ISIXXXXXXXXXXXXXXGVSGAH
3gd8 0.2608695652173913  ISIIWGLGVAMAIYXXXXXXGAH


Helix:2
Orig VVPFIISQFAGAFCAAALVYGLY
 AGAFCAXXLVYGL-[1lda] FCAAALVXG-[1lda] AXXLXYGL-[1lda] AFCAAALVYGL-[1lda] AFCAAA-[1fx8, 1ldi, 1ldf, 1lda] FCAAAL-[1fx8, 1ldi, 1ldf, 1lda] GAFCAXXLVYGL-[1lda] CAAALVY-[1lda] CAAALV-[1fx8, 1ldi, 1ldf, 1lda] CAAALVYG-[1lda] ALVYGL-[1lda] GAXCAXXL-[1fx8, 1ldi, 1ldf, 1lda] FCAAALVYGL-[1lda] GAFCAAALVYG-[1lda] AXAFCAA-[1fx8, 1ldi, 1ldf, 1lda] GAFCAAALXY-[1lda] GAXCAAALV-[1fx8, 1ldi, 1ldf, 1lda] GAFCAAA-[1fx8, 1ldi, 1ldf, 1lda] AXALVYG-[1lda] AFCAAXLVXG-[1lda] AXLVXG-[1lda] AGAFCA-[1fx8, 1ldi, 1ldf, 1lda] AFCAAALVY-[1lda] AFCAXXL-[1fx8, 1ldi, 1ldf, 1lda] AXXAXA-[1ih5, 1fqy, 1h6i] AAXXXG-[3gd8, 3d9s] GAFCAA-[1fx8, 1ldi, 1ldf, 1lda] AFCAAXLV-[1fx8, 1ldi, 1ldf, 1lda] AXAFCAXXL-[1fx8, 1ldi, 1ldf, 1lda] AXAFCAAXLV-[1fx8, 1ldi, 1ldf, 1lda] AGAXCAAA-[1fx8, 1ldi, 1ldf, 1lda] FCAAALV-[1fx8, 1ldi, 1ldf, 1lda] AGAFCAAXLVXG-[1lda] AXAXXA-[2b6o, 3m9i, 1sor] AGAFCAXALVY-[1lda] FCAAALVY-[1lda] CAAALVYGL-[1lda] AAXLXY-[1lda]
Pred VVPFIISQFXXXXXXXXXXXXXY
accu 0.5652173913043478

1lda 0.5652173913043478  VVPFIISQFXXXXXXXXXXXXXY
1ldf 0.43478260869565216  VVPFIISQFXXXXXXXXXXYGLY
1ldi 0.43478260869565216  VVPFIISQFXXXXXXXXXXYGLY
1fx8 0.43478260869565216  VVPFIISQFXXXXXXXXXXYGLY
2b6o 0.2608695652173913  VVPFIISQFXXXXXXAALVYGLY
3gd8 0.2608695652173913  VVPFIISQFAGAFCAXXXXXXLY


Helix:3
Orig INFVQAFAVEMVITAILMGVILA
 FAVEMVITAILM-[1fx8, 1ldi, 1lda] VITAILM-[1fx8, 1ldi, 1ldf, 1lda] VEMVITXI-[1fx8, 1ldi, 1ldf, 1lda] ITAILM-[1fx8, 1ldi, 1ldf, 1lda] FAVEMVIT-[1fx8, 1ldi, 1lda] LXGXIL-[1fx8, 1ldi, 1ldf, 1lda] FAVEMVITAI-[1fx8, 1ldi, 1lda] EMVITAI-[1fx8, 1ldi, 1ldf, 1lda] MVITAILXG-[1fx8, 1ldi, 1ldf, 1lda] AVEMVITAILMG-[1fx8, 1ldi, 1ldf, 1lda] VEMVITAILMG-[1fx8, 1ldi, 1ldf, 1lda] EMVITAILM-[1fx8, 1ldi, 1ldf, 1lda] VXTAILXG-[1fx8, 1ldi, 1ldf, 1lda] FAVXMVITA-[1fx8, 1ldi, 1lda] VEXXXT-[2b6o, 2b6p, 3m9i, 2c32, 1ymg, 3j41, 1sor] AVXMVITA-[1fx8, 1ldi, 1ldf, 1lda] EMVITXIL-[1fx8, 1ldi, 1ldf, 1lda] MVITAILM-[1fx8, 1ldi, 1ldf, 1lda] AVEMVITAIL-[1fx8, 1ldi, 1ldf, 1lda] VEMVIXAIL-[1fx8, 1ldi, 1ldf, 1lda] AVEMVIT-[1fx8, 1ldi, 1ldf, 1lda] VEXVXXA-[2o9d, 2o9e, 2o9f, 2o9g, 1rc2, 3nka, 3nkc, 3nk5] AVXMVITAILM-[1fx8, 1ldi, 1ldf, 1lda] VXXXIL-[1fx8, 1ldi, 1ldf, 1lda] EMVITA-[1fx8, 1ldi, 1ldf, 1lda] VEMVITAILM-[1fx8, 1ldi, 1ldf, 1lda] VXXVIXA-[1fx8, 1ldi, 1ldf, 1lda] VEMVIT-[1fx8, 1ldi, 1ldf, 1lda] TAILXG-[1fx8, 1ldi, 1ldf, 1lda] FAVEMVITXIL-[1fx8, 1ldi, 1lda] AVEMVITAI-[1fx8, 1ldi, 1ldf, 1lda] ITAILXG-[1fx8, 1ldi, 1ldf, 1lda] MVITAIL-[1fx8, 1ldi, 1ldf, 1lda] FAVEMVITAILMG-[1fx8, 1ldi, 1lda] MVITAI-[1fx8, 1ldi, 1ldf, 1lda] EMVITAILMG-[1fx8, 1ldi, 1ldf, 1lda]
Pred INFVQAXXXXXXXXXXXXXXXXA
accu 0.6956521739130435

1ldi 0.6956521739130435  INFVQAXXXXXXXXXXXXXXXXA
1lda 0.6956521739130435  INFVQAXXXXXXXXXXXXXXXXA
1fx8 0.6956521739130435  INFVQAXXXXXXXXXXXXXXXXA


Helix:4
Orig LAPLLIGLLIAVIGASMGPLTGF
 VIGASM-[1fx8, 1ldi, 1ldf, 1lda] LXIXLXIAVIG-[1fx8, 1ldi, 1ldf, 1lda] LXIGLXXA-[1fx8, 1ldi, 1ldf, 1lda] AXLLIGLLIAVI-[1fx8, 1ldi, 1ldf, 1lda] IXVIXASMG-[1fx8, 1ldi, 1ldf, 1lda] LLIGLLIAVIGA-[1fx8, 1ldi, 1ldf, 1lda] PLLIGXLIAVI-[1fx8, 1ldi, 1ldf, 1lda] LXIXLXI-[1fx8, 1ldi, 1ldf, 1lda] LIXLXIAVXGA-[1fx8, 1ldi, 1ldf, 1lda] APXXXGL-[2o9d, 2o9e, 2o9f, 2o9g, 1rc2, 3nka, 3nkc, 3nk5] PLLIGLLI-[1fx8, 1ldi, 1ldf, 1lda] PXXIGL-[1fx8, 1ih5, 1ldi, 1ldf, 1fqy, 1h6i, 1lda] GLLIAVIGASM-[1fx8, 1ldi, 1ldf, 1lda] GLXIAVIGAS-[1fx8, 1ldi, 1ldf, 1lda] LLIGLLIAVIGASM-[1fx8, 1ldi, 1ldf, 1lda] LXGLXXA-[1fx8, 1ldi, 1ldf, 1lda] LIGLLIXV-[1fx8, 1ldi, 1ldf, 1lda] IXXLIA-[1fx8, 1ldi, 1ldf, 1lda] IAVIGA-[1fx8, 1ldi, 1ldf, 1lda] LIAVIGASM-[1fx8, 1ldi, 1ldf, 1lda] GLLIAV-[1fx8, 1ldi, 1ldf, 1lda] GXXIAVI-[1fx8, 1ldi, 1ldf, 1lda] LLIGLLXAVIGAS-[1fx8, 1ldi, 1ldf, 1lda] APLXIG-[1fx8, 1ldi, 1ldf, 1lda] PLLIGLLIAV-[1fx8, 1ldi, 1ldf, 1lda] LIXLLI-[1fx8, 1ldi, 1ldf, 1lda] VIGASMG-[1fx8, 1ldi, 1ldf, 1lda] APLLIGLLXAV-[1fx8, 1ldi, 1ldf, 1lda] GLXIAVIG-[1fx8, 1ldi, 1ldf, 1lda] APLLIGLLI-[1fx8, 1ldi, 1ldf, 1lda] LIAVIGASMG-[1fx8, 1ldi, 1ldf, 1lda] LIGLLIAVIGASMG-[1fx8, 1ldi, 1ldf, 1lda] AVIGASM-[1fx8, 1ldi, 1ldf, 1lda] LXIXLXXAVI-[1fx8, 1ldi, 1ldf, 1lda] AXLXIGLLIA-[1fx8, 1ldi, 1ldf, 1lda] IGLLIAVIGASMG-[1fx8, 1ldi, 1ldf, 1lda] LIGLXXAVI-[1fx8, 1ldi, 1ldf, 1lda] LIGLLIAVIG-[1fx8, 1ldi, 1ldf, 1lda] PLLIGLLIAVIGAS-[1fx8, 1ldi, 1ldf, 1lda] AVIGASMG-[1fx8, 1ldi, 1ldf, 1lda] LLIAVI-[1fx8, 1ldi, 1ldf, 1lda] AXLLIGLLIAVIG-[1fx8, 1ldi, 1ldf, 1lda] LLXXVXG-[1fx8, 1ldi, 1ldf, 1lda] PLLIGLLIAVIGA-[1fx8, 1ldi, 1ldf, 1lda] LXAXXG-[2b6o, 1fx8, 3m9i, 1ldi, 1ldf, 1sor, 1lda] IGXLIAVI-[1fx8, 1ldi, 1ldf, 1lda] IGLLIAVIGASM-[1fx8, 1ldi, 1ldf, 1lda] LXIAVIGASMG-[1fx8, 1ldi, 1ldf, 1lda] IGXLIAVIGAS-[1fx8, 1ldi, 1ldf, 1lda] AVXGAS-[1fx8, 1ldi, 1ldf, 1lda] AXLXIGLL-[1fx8, 1ldi, 1ldf, 1lda] LIAVIXAS-[1fx8, 1ldi, 1ldf, 1lda] IGLXIXVIGA-[1fx8, 1ldi, 1ldf, 1lda] LIXLLIAVIGASM-[1fx8, 1ldi, 1ldf, 1lda] APLLIGLLIAVIGA-[1fx8, 1ldi, 1ldf, 1lda] PLXIGLL-[1fx8, 1ldi, 1ldf, 1lda] PLXIGLLIA-[1fx8, 1ldi, 1ldf, 1lda] AXLXIXL-[1fx8, 1ldi, 1ldf, 1lda] LIGLLXAVIXAS-[1fx8, 1ldi, 1ldf, 1lda] IAVIGASM-[1fx8, 1ldi, 1ldf, 1lda] LXIXLLXAV-[1fx8, 1ldi, 1ldf, 1lda] LXIAVIGASM-[1fx8, 1ldi, 1ldf, 1lda] IGASMG-[1fx8, 1ldi, 1ldf, 1lda] PLLIGLLIAVIG-[1fx8, 1ldi, 1ldf, 1lda] LXXAVIGAS-[1fx8, 1ldi, 1ldf, 1lda] LXXAVXGA-[1fx8, 1ldi, 1ldf, 1lda] GLXIAVIGASMG-[1fx8, 1ldi, 1ldf, 1lda] IAVIGAS-[1fx8, 1ldi, 1ldf, 1lda] GLXIAVIGA-[1fx8, 1ldi, 1ldf, 1lda] IGXLIXV-[1fx8, 1ldi, 1ldf, 1lda]
Pred LXXXXXXXXXXXXXXXXXPLTGF
accu 0.7391304347826086

1ldi 0.7391304347826086  LXXXXXXXXXXXXXXXXXPLTGF
1lda 0.7391304347826086  LXXXXXXXXXXXXXXXXXPLTGF
1ldf 0.7391304347826086  LXXXXXXXXXXXXXXXXXPLTGF
1fx8 0.7391304347826086  LXXXXXXXXXXXXXXXXXPLTGF


Helix:5
Orig IPYFLVPLCAPVVGAALGAF
 VXXAXL-[2b6o, 2b6p, 3m9i, 2c32, 1ymg, 3j41, 1sor]
Pred IPYFLVPLCAPXXXXXXGAF
accu 0.3

1sor 0.3  IPYFLVPLCAPXXXXXXGAF
3j41 0.3  IPYFLVPLCAPXXXXXXGAF
1ymg 0.3  IPYFLVPLCAPXXXXXXGAF
2c32 0.3  IPYFLVPLCAPXXXXXXGAF
3m9i 0.3  IPYFLVPLCAPXXXXXXGAF
2b6p 0.3  IPYFLVPLCAPXXXXXXGAF
2b6o 0.3  IPYFLVPLCAPXXXXXXGAF


H3NZA0_LACPN/PF00230

Helix:0
Orig LAEFLGTFMLVFLGTATVVI
 AEXXXT-[3cn6, 2abm, 1rc2, 3cll, 3nka, 1fqy, 3nkc, 3cn5, 4jc6, 1z98, 2o9d, 4ia4, 2b6o, 2o9e, 1ih5, 3m9i, 2o9f, 3d9s, 2o9g, 2b5f, 1h6i, 1sor, 3nk5] AEXXGTF-[2o9d, 2o9e, 2abm, 2o9f, 2o9g, 1rc2, 3nka, 3nkc, 3nk5] GTXXLV-[2o9d, 2o9e, 2abm, 2o9f, 2o9g, 1rc2, 3nka, 3nkc, 3nk5] EXXGTFXL-[2o9d, 2o9e, 2o9f, 2abm, 2o9g, 1rc2, 3nka, 3nkc, 3nk5] GTFXLVF-[2o9d, 2o9e, 2abm, 2o9f, 2o9g, 1rc2, 3nka, 3nkc, 3nk5] EXXGTF-[2o9d, 2o9e, 2o9f, 2abm, 2o9g, 1rc2, 3nka, 3c02, 3nkc, 3nk5] TXXXVF-[1ih5, 3d9s, 1fqy, 1h6i] FXLVFXG-[2o9d, 2o9e, 2abm, 2o9f, 2o9g, 1rc2, 3nka, 3nkc, 3nk5] EXXXTFXXVF-[2o9d, 2o9e, 2o9f, 2abm, 2o9g, 1rc2, 3nka, 3nkc, 3nk5] AEXXXXFXXVF-[2o9d, 2o9e, 2o9f, 2abm, 2o9g, 1rc2, 3nka, 3nkc, 3nk5] AEXXXTFXLV-[2o9d, 2o9e, 2o9f, 2abm, 2o9g, 1rc2, 3nka, 3nkc, 3nk5] TFXXVF-[2o9d, 2o9e, 2abm, 2o9f, 2o9g, 1rc2, 3nka, 3nkc, 3nk5] LAXXXXXF-[1ih5, 3d9s, 1fqy, 1h6i] TFXLVFXG-[2o9d, 2o9e, 2abm, 2o9f, 2o9g, 1rc2, 3nka, 3nkc, 3nk5]
Pred XXXXXXXXXXXXXXTATVVI
accu 0.7

3nk5 0.65  LXXXXXXXXXXXXXTATVVI
2o9g 0.65  LXXXXXXXXXXXXXTATVVI
2o9f 0.65  LXXXXXXXXXXXXXTATVVI
2o9e 0.65  LXXXXXXXXXXXXXTATVVI
2o9d 0.65  LXXXXXXXXXXXXXTATVVI
3nkc 0.65  LXXXXXXXXXXXXXTATVVI
3nka 0.65  LXXXXXXXXXXXXXTATVVI
1rc2 0.65  LXXXXXXXXXXXXXTATVVI
2abm 0.65  LXXXXXXXXXXXXXTATVVI
3cn6 0.3  LXXXXXXFMLVFLGTATVVI


Helix:1
Orig LAFGLAITVSAYAFGGISGGHFN
 AFXLXI-[3ne2, 1ih5, 3d9s, 1fqy, 1h6i] LXXGLXI-[3gd8]
Pred XXXXXXXTVSAYAFGGISGGHFN
accu 0.30434782608695654

3gd8 0.30434782608695654  XXXXXXXTVSAYAFGGISGGHFN
3ne2 0.2608695652173913  LXXXXXXTVSAYAFGGISGGHFN


Helix:2
Orig YIIAQIIGAIVASAAVKSFVSAL
 AQXXGXIVAXA-[2o9d, 2o9e, 2o9f, 2abm, 2o9g, 1rc2, 3nka, 3nkc, 3nk5] AQXXGA-[3cn6, 3cll, 1fqy, 3c02, 3cn5, 4jc6, 1z98, 4ia4, 2b6o, 1ih5, 3m9i, 3d9s, 2b5f, 1h6i, 1sor] IXAQXXG-[3gd8] IAQXXXXI-[2o9d, 2o9e, 2o9f, 2abm, 2o9g, 1rc2, 3nka, 3nkc, 3nk5] AXXAXA-[1ih5, 1fqy, 1h6i] IAQXXG-[3cn6, 2abm, 1rc2, 3cll, 3nka, 1fqy, 3nkc, 3cn5, 4jc6, 1z98, 2o9d, 4ia4, 2o9e, 1ih5, 2o9f, 2o9g, 2b5f, 1h6i, 3nk5] VAXXXV-[2b6o, 3m9i, 1sor] AQXXGXIV-[2o9d, 2o9e, 2o9f, 2abm, 2o9g, 1rc2, 3nka, 3nkc, 3nk5] QXXGXIVAXA-[2o9d, 2o9e, 2o9f, 2abm, 2o9g, 1rc2, 3nka, 3nkc, 3nk5] QXXGXI-[2o9d, 2o9e, 2abm, 2o9f, 3d9s, 2o9g, 1rc2, 3nka, 3nkc, 3nk5] GXXVAXA-[2o9d, 2o9e, 2abm, 2o9f, 2o9g, 1rc2, 3nka, 3nkc, 3nk5] YXXAQXXG-[1ih5, 3d9s, 1fqy, 1h6i]
Pred XXXXXXXXXXXXXXXXKSFVSAL
accu 0.6956521739130435

1ih5 0.6086956521739131  XXXXXXXXXXXXXXAVKSFVSAL
1fqy 0.6086956521739131  XXXXXXXXXXXXXXAVKSFVSAL
1h6i 0.6086956521739131  XXXXXXXXXXXXXXAVKSFVSAL
2o9g 0.5217391304347826  YIXXXXXXXXXXXXAVKSFVSAL
2o9f 0.5217391304347826  YIXXXXXXXXXXXXAVKSFVSAL
2o9e 0.5217391304347826  YIXXXXXXXXXXXXAVKSFVSAL
2o9d 0.5217391304347826  YIXXXXXXXXXXXXAVKSFVSAL
1rc2 0.5217391304347826  YIXXXXXXXXXXXXAVKSFVSAL
3cn6 0.30434782608695654  YIXXXXXXXIVASAAVKSFVSAL


Helix:3
Orig IGSGMAFFVEALVTFLFLMVILN
 EXXXTF-[3ne2] VEXXXT-[2b6o, 2b6p, 3m9i, 3d9s, 2c32, 1ymg, 3j41, 1sor]
Pred IGSGMAFFXXXXXXXLFLMVILN
accu 0.30434782608695654

1sor 0.2608695652173913  IGSGMAFFXXXXXXFLFLMVILN
3j41 0.2608695652173913  IGSGMAFFXXXXXXFLFLMVILN
1ymg 0.2608695652173913  IGSGMAFFXXXXXXFLFLMVILN
2c32 0.2608695652173913  IGSGMAFFXXXXXXFLFLMVILN
3d9s 0.2608695652173913  IGSGMAFFXXXXXXFLFLMVILN
3m9i 0.2608695652173913  IGSGMAFFXXXXXXFLFLMVILN
2b6p 0.2608695652173913  IGSGMAFFXXXXXXFLFLMVILN
2b6o 0.2608695652173913  IGSGMAFFXXXXXXFLFLMVILN
3ne2 0.2608695652173913  IGSGMAFFVXXXXXXLFLMVILN


Helix:4
Orig GLTIGVTLAFLIIVALNLTGGSL
 LTXXXL-[2b6o, 2b6p, 3m9i, 2c32, 1ymg, 3j41, 1sor] LXIXXT-[3ne2]
Pred GXXXXXXLAFLIIVALNXXXXXX
accu 0.5217391304347826

1sor 0.2608695652173913  GLTIGVTLAFLIIVALNXXXXXX
3j41 0.2608695652173913  GLTIGVTLAFLIIVALNXXXXXX
1ymg 0.2608695652173913  GLTIGVTLAFLIIVALNXXXXXX
2c32 0.2608695652173913  GLTIGVTLAFLIIVALNXXXXXX
3m9i 0.2608695652173913  GLTIGVTLAFLIIVALNXXXXXX
2b6p 0.2608695652173913  GLTIGVTLAFLIIVALNXXXXXX
2b6o 0.2608695652173913  GLTIGVTLAFLIIVALNXXXXXX
3ne2 0.2608695652173913  GXXXXXXLAFLIIVALNLTGGSL


Helix:5
Orig SALSHLWVYILAPEVGAILAAFC
 VGXXXA-[3ne2, 3d9s]
Pred SALSHLWVYILAPEXXXXXXAFC
accu 0.2608695652173913

3d9s 0.2608695652173913  SALSHLWVYILAPEXXXXXXAFC
3ne2 0.2608695652173913  SALSHLWVYILAPEXXXXXXAFC


F2CTQ2_HORVD/PF00230

Helix:0
Orig FLWVLCVSTLGASTAAVTAYLSL
Pred FLWVLCVSTLGASTAAVTAYLSL
accu 0.0


Helix:1
Orig IHYALLVTVSILALLLFAFNLLC
Pred IHYALLVTVSILALLLFAFNLLC
accu 0.0


Helix:2
Orig VAAFYAAGLTSPSLFSIALRLPA
Pred VAAFYAAGLTSPSLFSIALRLPA
accu 0.0


Helix:3
Orig HTGAAAEGVLTFVITFAVLCIIV
Pred HTGAAAEGVLTFVITFAVLCIIV
accu 0.0


Helix:4
Orig IVKTAMLSVSTVSLVLTGAAYTG
Pred IVKTAMLSVSTVSLVLTGAAYTG
accu 0.0


Helix:5
Orig LYVYWICPFIGAILAAWT
Pred LYVYWICPFIGAILAAWT
accu 0.0


F5XQ59_MICPN/PF00230

Helix:0
Orig EALGTFWLVFGGCGSAVLAAHVL
 GGXGXA-[2o9e, 2abm, 2o9f] VFXGXGS-[2o9d, 2o9e, 2o9f, 2abm, 2o9g, 3d9s, 3llq, 1rc2, 3nka, 3nkc, 3nk5] TFXLVFGGXGSA-[2o9e, 2o9f, 2abm] GTXXLV-[2o9d, 2o9e, 2abm, 2o9f, 2o9g, 3llq, 1rc2, 3nka, 3nkc, 3nk5] GTFXLVXGGXG-[2o9d, 2o9e, 2abm, 2o9f, 2o9g, 3llq, 1rc2, 3nka, 3nkc, 3nk5] EXXGTFXL-[2o9d, 2o9e, 2o9f, 2abm, 2o9g, 1rc2, 3nka, 3nkc, 3nk5] WLVFXGXG-[2o9d, 2o9e, 2abm, 2o9f, 2o9g, 3llq, 1rc2, 3nka, 3nkc, 3nk5] VFXGXG-[2o9d, 2o9e, 2abm, 2o9f, 2o9g, 3llq, 1rc2, 3nka, 3nkc, 3nk5] FWLVFGGXGSA-[2o9e, 2o9f, 2abm] GTFXLVXXG-[2o9d, 2o9e, 2abm, 2o9f, 2o9g, 3llq, 1rc2, 3nka, 3nkc, 3nk5] FGGXGSA-[2o9e, 2o9f, 2abm] WLVFGGXGS-[2o9d, 2o9e, 2abm, 2o9f, 2o9g, 3llq, 1rc2, 3nka, 3nkc, 3nk5] GTFWLVFGGC-[2abm, 3llq, 1rc2, 3nka, 3nkc, 3nk5] GTFWLVFG-[2o9d, 2o9e, 2abm, 2o9f, 2o9g, 3llq, 1rc2, 3nka, 3nkc, 3nk5] TFXLVFGGXGS-[2o9d, 2o9e, 2abm, 2o9f, 2o9g, 3llq, 1rc2, 3nka, 3nkc, 3nk5] TFWLVFG-[2o9d, 2o9e, 2abm, 2o9f, 2o9g, 3llq, 1rc2, 3nka, 3nkc, 3nk5] VXGGXGSA-[2o9e, 2o9f, 2abm] TFXLVFXG-[2o9d, 2o9e, 2abm, 2o9f, 2o9g, 3llq, 1rc2, 3nka, 3nkc, 3nk5] TFWLVFGGC-[2abm, 3llq, 1rc2, 3nka, 3nkc, 3nk5] LXFXGXG-[2o9d, 2o9e, 2abm, 2o9f, 2o9g, 3llq, 1rc2, 3nka, 3nkc, 3nk5] FGGXGS-[2o9d, 2o9e, 2abm, 2o9f, 2o9g, 3llq, 1rc2, 3nka, 3nkc, 3nk5] FWLVFGGC-[2abm, 3llq, 1rc2, 3nka, 3nkc, 3nk5] LVFXGXGS-[2o9d, 2o9e, 2abm, 2o9f, 2o9g, 3llq, 1rc2, 3nka, 3nkc, 3nk5] GTFXLVF-[2o9d, 3ne2, 2o9e, 2abm, 2o9f, 2o9g, 3llq, 1rc2, 3nka, 3nkc, 3nk5] TFXLVFGGXG-[2o9d, 2o9e, 2abm, 2o9f, 2o9g, 3llq, 1rc2, 3nka, 3nkc, 3nk5] WLVFGG-[2o9d, 2o9e, 2abm, 2o9f, 2o9g, 3llq, 1rc2, 3nka, 3nkc, 3nk5] LVFGGC-[2abm, 3llq, 1rc2, 3nka, 3nkc, 3nk5] EXXGTF-[2o9d, 2o9e, 2o9f, 2abm, 2o9g, 1rc2, 3nka, 3nkc, 3nk5] TXXXVF-[1ih5, 3d9s, 1fqy, 1h6i] FXLVFXG-[2o9d, 3ne2, 2o9e, 2abm, 2o9f, 2o9g, 3llq, 1rc2, 3nka, 3nkc, 3nk5] EXXXTFXXVF-[2o9d, 2o9e, 2o9f, 2abm, 2o9g, 1rc2, 3nka, 3nkc, 3nk5] LXFGGXGSA-[2o9e, 2abm, 2o9f] FXXXXGGXG-[2o9d, 2o9e, 2abm, 2o9f, 2o9g, 3llq, 1rc2, 3nka, 3nkc, 3nk5] FXLVFGGXGS-[2o9d, 2o9e, 2abm, 2o9f, 2o9g, 3llq, 1rc2, 3nka, 3nkc, 3nk5] WLVFGGC-[2abm, 3llq, 1rc2, 3nka, 3nkc, 3nk5] TFXXVF-[2o9d, 2o9e, 2abm, 2o9f, 2o9g, 3llq, 1rc2, 3nka, 3nkc, 3nk5] EXXXTFXXV-[2o9d, 2o9e, 2abm, 2o9f, 2o9g, 1rc2, 3nka, 3nkc, 3nk5] WLVFGGXGSA-[2o9e, 2o9f, 2abm] FGGXGSAVLAA-[2o9e, 2o9f] LVFGGXGXAVL-[2o9e, 2o9f] SAXLAA-[2o9e, 2o9f] EXXXTFWLVFXG-[2o9d, 2o9e, 2o9f, 2abm, 2o9g, 1rc2, 3nka, 3nkc, 3nk5] GTFXLVFGGXGS-[2o9d, 2o9e, 2o9f, 2abm, 2o9g, 1rc2, 3nka, 3nkc, 3nk5] FWLXFG-[2o9d, 2o9e, 2abm, 2o9f, 2o9g, 3llq, 1rc2, 3nka, 3nkc, 3nk5]
Pred XXXXXXXXXXXXXXXXXXXXHVL
accu 0.8695652173913043

2o9f 0.8695652173913043  XXXXXXXXXXXXXXXXXXXXHVL
2o9e 0.8695652173913043  XXXXXXXXXXXXXXXXXXXXHVL
2abm 0.6956521739130435  XXXXXXXXXXXXXXXXVLAAHVL


Helix:1
Orig GIGFVGVALAFGLTVLTGVYAVG
 FGLTVL-[2o9d, 2o9e, 2abm, 2o9f, 2o9g, 3llq, 1rc2, 3nka] FXGVALAFGLTV-[2o9e, 2o9f] LAXGLT-[2o9d, 2o9e, 2abm, 2o9f, 2o9g, 3llq, 1rc2, 3nka, 3nkc, 3nk5] VXLAXGLTVLT-[2o9d, 2o9e, 2o9f, 2abm, 2o9g, 3llq, 1rc2, 3nka, 3nkc, 3nk5] AXXLXV-[2o9d, 2o9e, 2abm, 2o9f, 2o9g, 3llq, 1rc2, 3nka, 3nkc, 3nk5] AXGLTVL-[2o9d, 2o9e, 2abm, 2o9f, 2o9g, 3llq, 1rc2, 3nka, 3nkc, 3nk5] FGLTVLT-[2o9d, 2o9e, 2abm, 2o9f, 2o9g, 3llq, 1rc2, 3nka] GVAXAF-[2o9d, 2o9e, 2abm, 2o9f, 2o9g, 1rc2, 3nka] LXXGLXVL-[2o9d, 2o9e, 2o9f, 2abm, 2o9g, 3llq, 1rc2, 3nka, 3nkc, 3nk5] VAXAXGLT-[2o9d, 2o9e, 2o9f, 2abm, 2o9g, 3llq, 1rc2, 3nka, 3nkc, 3nk5] VXXAXGL-[2abm, 1j4n, 3llq, 1rc2, 3nka, 1fqy, 3nkc, 2o9d, 2o9e, 2o9f, 1ih5, 2o9g, 3nk5, 1h6i] GLTVLT-[2o9d, 2o9e, 2abm, 2o9f, 2o9g, 3llq, 1rc2, 3nka, 3nkc, 3nk5] GVAXAXG-[2o9d, 2o9e, 2abm, 2o9f, 2o9g, 1rc2, 3nka, 3nkc, 3nk5] LAXGLXV-[2o9d, 2o9e, 2abm, 2o9f, 2o9g, 3llq, 1rc2, 3nka, 3nkc, 3nk5] VAXAXGLTV-[2o9d, 2o9e, 2abm, 2o9f, 2o9g, 3llq, 1rc2, 3nka, 3nkc, 3nk5] ALAXXLT-[2o9d, 2o9e, 2abm, 2o9f, 2o9g, 3llq, 1rc2, 3nka, 3nkc, 3nk5] VAXAXGLTVL-[2o9d, 2o9e, 2o9f, 2abm, 2o9g, 3llq, 1rc2, 3nka, 3nkc, 3nk5] AXAXGLTVL-[2o9d, 2o9e, 2abm, 2o9f, 2o9g, 3llq, 1rc2, 3nka, 3nkc, 3nk5] AXAXGLTVLT-[2o9d, 2o9e, 2o9f, 2abm, 2o9g, 3llq, 1rc2, 3nka, 3nkc, 3nk5] GVALAXGLXVL-[2o9d, 2o9e, 2o9f, 2abm, 2o9g, 1rc2, 3nka, 3nkc, 3nk5] AXGLTVLT-[2o9d, 2o9e, 2o9f, 2abm, 2o9g, 3llq, 1rc2, 3nka, 3nkc, 3nk5] GVALAXXLTVLT-[2o9d, 2o9e, 2abm, 2o9f, 2o9g, 1rc2, 3nka, 3nkc, 3nk5] GVAXAXGLT-[2o9d, 2o9e, 2abm, 2o9f, 2o9g, 1rc2, 3nka, 3nkc, 3nk5] ALAXGLXV-[3nkc, 3nk5] ALXXGXXV-[2o9d, 2o9e, 2o9f, 2abm, 2o9g, 3llq, 1rc2, 3nka] GVALAXGLXV-[2o9d, 2o9e, 2o9f, 2abm, 2o9g, 1rc2, 3nka, 3nkc, 3nk5] GXXXAXGL-[2o9d, 2o9e, 2o9f, 2abm, 2o9g, 1rc2, 3nka, 3nkc, 3nk5] LXXGLTVXT-[2o9d, 2o9e, 2abm, 2o9f, 2o9g, 3llq, 1rc2, 3nka, 3nkc, 3nk5]
Pred GIGXXXXXXXXXXXXXXGVYAVG
accu 0.6086956521739131

2o9f 0.6086956521739131  GIGXXXXXXXXXXXXXXGVYAVG
2o9e 0.6086956521739131  GIGXXXXXXXXXXXXXXGVYAVG
2o9d 0.5217391304347826  GIGFVXXXXXXXXXXXXGVYAVG
3nkc 0.5217391304347826  GIGFVXXXXXXXXXXXXGVYAVG
3nka 0.5217391304347826  GIGFVXXXXXXXXXXXXGVYAVG
1rc2 0.5217391304347826  GIGFVXXXXXXXXXXXXGVYAVG
2abm 0.5217391304347826  GIGFVXXXXXXXXXXXXGVYAVG


Helix:2
Orig VLPYWITQVVAATVAGAVLLLVA
 AXXXXLL-[3ne2] AXXAXA-[1ih5, 1fqy, 1h6i] AAXXXG-[3d9s] VVXXXVAXA-[2o9d, 2o9e, 2abm, 2o9f, 2o9g, 1rc2, 3nka, 3nkc, 3nk5]
Pred VLPYWITQXXXXXXXXXXXXXVA
accu 0.5652173913043478

3nk5 0.391304347826087  VLPYWITQXXXXXXXXXVLLLVA
2o9g 0.391304347826087  VLPYWITQXXXXXXXXXVLLLVA
2o9f 0.391304347826087  VLPYWITQXXXXXXXXXVLLLVA
2o9e 0.391304347826087  VLPYWITQXXXXXXXXXVLLLVA
2o9d 0.391304347826087  VLPYWITQXXXXXXXXXVLLLVA
3nkc 0.391304347826087  VLPYWITQXXXXXXXXXVLLLVA
3nka 0.391304347826087  VLPYWITQXXXXXXXXXVLLLVA
1rc2 0.391304347826087  VLPYWITQXXXXXXXXXVLLLVA
2abm 0.391304347826087  VLPYWITQXXXXXXXXXVLLLVA


Helix:3
Orig GYGLLAGLVIEIVLTAVFLYVIL
 AXFLXV-[2o9d, 2o9e, 2o9f, 2abm, 2o9g, 1rc2, 3nka, 3nkc, 3nk5]
Pred GYGLLAGLVIEIVLTXXXXXXIL
accu 0.2608695652173913

3nk5 0.2608695652173913  GYGLLAGLVIEIVLTXXXXXXIL
3nkc 0.2608695652173913  GYGLLAGLVIEIVLTXXXXXXIL
3nka 0.2608695652173913  GYGLLAGLVIEIVLTXXXXXXIL
1rc2 0.2608695652173913  GYGLLAGLVIEIVLTXXXXXXIL
2o9g 0.2608695652173913  GYGLLAGLVIEIVLTXXXXXXIL
2abm 0.2608695652173913  GYGLLAGLVIEIVLTXXXXXXIL
2o9f 0.2608695652173913  GYGLLAGLVIEIVLTXXXXXXIL
2o9e 0.2608695652173913  GYGLLAGLVIEIVLTXXXXXXIL
2o9d 0.2608695652173913  GYGLLAGLVIEIVLTXXXXXXIL


Helix:4
Orig GIAIGLTLTLIHLVSIPVTNTSV
 LXXTLXXL-[2o9d, 2o9e, 2o9f, 2abm, 2o9g, 3llq, 1rc2, 3nka, 3nkc, 3nk5] LTXXXL-[2o9d, 2o9e, 2abm, 3llq, 1rc2, 3nka, 3nk5] LXHLXXI-[1ih5, 3d9s, 1j4n, 1fqy, 1h6i] LXXTXI-[2o9d, 2o9e, 2abm, 2o9f, 2o9g, 3llq, 1rc2, 3nka, 3nkc, 3nk5] AXGXXXTL-[2o9d, 2o9e, 2abm, 2o9f, 2o9g, 3llq, 1rc2, 3nka, 3nkc, 3nk5] GLXXTL-[2o9d, 2o9e, 2o9f, 2abm, 2o9g, 3llq, 1rc2, 3nka, 3nkc, 3nk5] IGXXXTLXXL-[2o9d, 2o9e, 2abm, 2o9f, 2o9g, 3llq, 1rc2, 3nka, 3nkc, 3nk5]
Pred GIXXXXXXXXXXXXXXPVTNTSV
accu 0.6086956521739131

3nk5 0.4782608695652174  GIXXXXXXXXXXXVSIPVTNTSV
2o9g 0.4782608695652174  GIXXXXXXXXXXXVSIPVTNTSV
2o9f 0.4782608695652174  GIXXXXXXXXXXXVSIPVTNTSV
2o9e 0.4782608695652174  GIXXXXXXXXXXXVSIPVTNTSV
2o9d 0.4782608695652174  GIXXXXXXXXXXXVSIPVTNTSV
3nkc 0.4782608695652174  GIXXXXXXXXXXXVSIPVTNTSV
3nka 0.4782608695652174  GIXXXXXXXXXXXVSIPVTNTSV
1rc2 0.4782608695652174  GIXXXXXXXXXXXVSIPVTNTSV
3llq 0.4782608695652174  GIXXXXXXXXXXXVSIPVTNTSV
2abm 0.4782608695652174  GIXXXXXXXXXXXVSIPVTNTSV


Helix:5
Orig GALSQVWLFIVAPLIGAAIAGAT
Pred GALSQVWLFIVAPLIGAAIAGAT
accu 0.0


C0P516_MAIZE/PF00230

Helix:0
Orig AVIAEFIATLLFLYITVATVIGY
 TLLFLYIT-[4jc6, 3cn6, 1z98, 4ia4, 3cll, 2b5f, 3cn5] LFLYITV-[4jc6, 3cn6, 1z98, 4ia4, 3cll, 2b5f, 3cn5] AXXAEFXA-[3m9i, 1ih5, 1j4n, 2b5f, 1fqy] LLFLXITV-[4jc6, 3cn6, 1z98, 4ia4, 3cll, 2b5f, 3cn5] IAEFIXTLLFL-[4jc6, 1z98, 3cn6, 4ia4, 3cll, 2b5f, 3cn5] AXXLFLYI-[4jc6, 1z98, 3cn6, 4ia4, 3cll, 2b5f, 3cn5] EFIATLLFLYITVA-[4jc6, 3cn6, 1z98, 4ia4, 3cll, 2b5f, 3cn5] LLXLYI-[4jc6, 1z98, 3cn6, 4ia4, 3cll, 2b5f, 3cn5] LLFLXITVAT-[1z98, 3cn6, 4jc6, 4ia4, 3cll, 2b5f, 3cn5] LLFLYITVATV-[2b5f] FIATLLFLYIT-[4jc6, 3cn6, 1z98, 4ia4, 3cll, 2b5f, 3cn5] FIATLLFLYITVA-[4jc6, 3cn6, 1z98, 4ia4, 3cll, 2b5f, 3cn5] AXFXAXXL-[3cn6, 4jc6, 1z98, 4ia4, 3cll, 2b5f, 3cn5] IXXLLFLYI-[1z98, 3cn6, 4jc6, 4ia4, 3cll, 2b5f, 3cn5] AEFXAXXLFLYI-[4jc6, 1z98, 3cn6, 4ia4, 3cll, 2b5f, 3cn5] FLYITV-[4jc6, 3cn6, 1z98, 4ia4, 3cll, 2b5f, 3cn5] AEFXAXXXF-[3d9s] AEFXATXXF-[1z98, 3cn6, 4jc6, 4ia4, 1ih5, 3cll, 2b5f, 1fqy, 1h6i, 3cn5] AXLLFLYITVXTV-[2b5f] AEFXAXLXXL-[4jc6, 1z98, 3cn6, 4ia4, 3cll, 2b5f, 3cn5] LYITVA-[3cn6, 4jc6, 1z98, 4ia4, 3cll, 2b5f, 3cn5] TXLFLYI-[4jc6, 1z98, 3cn6, 4ia4, 3cll, 2b5f, 3cn5] LFLYITVA-[3cn6, 4jc6, 1z98, 4ia4, 3cll, 2b5f, 3cn5] IATLLFLYITVATV-[2b5f] ATLLFLY-[4jc6, 1z98, 3cn6, 4ia4, 3cll, 2b5f, 3cn5] IAEFXAXLL-[4jc6, 1z98, 3cn6, 4ia4, 3cll, 2b5f, 3cn5] AEFXXXL-[4jc6, 1z98, 3cn6, 4ia4, 2b6o, 3m9i, 3cll, 2b5f, 1sor, 3cn5] LLFLXITVA-[1z98, 3cn6, 4jc6, 4ia4, 3cll, 2b5f, 3cn5] TLLFLYITVATV-[2b5f] EFIATLLFLYITVAT-[4jc6, 1z98, 3cn6, 4ia4, 3cll, 2b5f, 3cn5] VXAXFXA-[1ih5, 1j4n, 1fqy, 1h6i] IAEFIATLLFLYITV-[4jc6, 1z98, 3cn6, 4ia4, 3cll, 2b5f, 3cn5] AXFXAXL-[2b6p, 2c32, 1ymg, 3j41] AXXAEFXAT-[1ih5, 1fqy] IXXLLXL-[4jc6, 1z98, 3cn6, 4ia4, 3cll, 2b5f, 3cn5] IXTLLFLYITVA-[3cn6, 4jc6, 1z98, 4ia4, 3cll, 2b5f, 3cn5] AXIAXFXXTXL-[2b5f] AEFIATLLFLYITVA-[4jc6, 1z98, 3cn6, 4ia4, 3cll, 2b5f, 3cn5] EFXAXXXF-[3d9s] AXLLFLYITVA-[4jc6, 3cn6, 1z98, 4ia4, 3cll, 2b5f, 3cn5] IAEFIAXLXF-[1z98, 3cn6, 4jc6, 4ia4, 3cll, 2b5f, 3cn5] FIATLLFLYITVXT-[4jc6, 3cn6, 1z98, 4ia4, 3cll, 2b5f, 3cn5] EFXATXXF-[4jc6, 1z98, 3cn6, 4ia4, 1ih5, 3cll, 2b5f, 1fqy, 1h6i, 3cn5] EFXATLLFLYITV-[4jc6, 3cn6, 1z98, 4ia4, 3cll, 2b5f, 3cn5] IATLLFLYIT-[4jc6, 1z98, 3cn6, 4ia4, 3cll, 2b5f, 3cn5] TLXFLYITVAT-[4jc6, 3cn6, 1z98, 4ia4, 3cll, 2b5f, 3cn5] AEXXXT-[3cn6, 2abm, 1rc2, 3cll, 3nka, 1fqy, 3nkc, 3cn5, 4jc6, 1z98, 2o9d, 4ia4, 2b6o, 2o9e, 1ih5, 3m9i, 2o9f, 3d9s, 2o9g, 2b5f, 1h6i, 1sor, 3nk5] ITVATV-[2b5f] LXITVAT-[4jc6, 3cn6, 1z98, 4ia4, 3cll, 2b5f, 3cn5] IATLLFLY-[4jc6, 1z98, 3cn6, 4ia4, 3cll, 2b5f, 3cn5] FLYITVA-[4jc6, 3cn6, 1z98, 4ia4, 3cll, 2b5f, 3cn5] EFIATLLFLYIT-[4jc6, 1z98, 3cn6, 4ia4, 3cll, 2b5f, 3cn5] LFLXITVATV-[2b5f] EFXATXL-[4jc6, 1z98, 3cn6, 4ia4, 1ih5, 3cll, 2b5f, 1fqy, 1h6i, 3cn5] FIATLLFLYITVATV-[2b5f] IATLLF-[4jc6, 1z98, 3cn6, 4ia4, 3cll, 2b5f, 3cn5] FXATLLFLYI-[1z98, 3cn6, 4jc6, 4ia4, 3cll, 2b5f, 3cn5] IXEFIXT-[4jc6, 1z98, 3cn6, 4ia4, 3cll, 2b5f, 3cn5] AXLLXL-[3cn6, 4jc6, 1z98, 4ia4, 3cll, 2b5f, 3cn5] YITVAT-[4jc6, 3cn6, 1z98, 4ia4, 3cll, 2b5f, 3cn5] AEFIATLLFLYIT-[4jc6, 3cn6, 1z98, 4ia4, 3cll, 2b5f, 3cn5] YITVATV-[2b5f] TLLFLY-[4jc6, 1z98, 3cn6, 4ia4, 3cll, 2b5f, 3cn5] IAEFIA-[4jc6, 1z98, 3cn6, 4ia4, 3cll, 2b5f, 3cn5] FXAXXL-[4jc6, 1z98, 3cn6, 4ia4, 1ih5, 3cll, 2b5f, 1fqy, 1h6i, 3cn5] EFXXXL-[4jc6, 1z98, 3cn6, 4ia4, 2b6o, 3m9i, 3d9s, 3cll, 2b5f, 1sor, 3cn5] FIATLLFLY-[1z98, 3cn6, 4jc6, 4ia4, 3cll, 2b5f, 3cn5] EFXATLLFLYI-[4jc6, 1z98, 3cn6, 4ia4, 3cll, 2b5f, 3cn5] FLYITVATV-[2b5f] ATXLFLYITV-[3cn6, 4jc6, 1z98, 4ia4, 3cll, 2b5f, 3cn5] IATLLFLYITV-[4jc6, 3cn6, 1z98, 4ia4, 3cll, 2b5f, 3cn5] LFLYIT-[4jc6, 3cn6, 1z98, 4ia4, 3cll, 2b5f, 3cn5] IAEFIXTLLFLYIT-[4jc6, 3cn6, 1z98, 4ia4, 3cll, 2b5f, 3cn5] IXTLLFLYITVAT-[4jc6, 3cn6, 1z98, 4ia4, 3cll, 2b5f, 3cn5] IAEFIATLLFLY-[4jc6, 1z98, 3cn6, 4ia4, 3cll, 2b5f, 3cn5] TLLFLYITV-[1z98, 3cn6, 4jc6, 4ia4, 3cll, 2b5f, 3cn5] AVXAEFXXTXLF-[1fqy] ATLLFLYIT-[1z98, 3cn6, 4jc6, 4ia4, 3cll, 2b5f, 3cn5] LFLYITVXT-[3cn6, 4jc6, 1z98, 4ia4, 3cll, 2b5f, 3cn5] AEFXATLLFLYITV-[4jc6, 3cn6, 1z98, 4ia4, 3cll, 2b5f, 3cn5] EFIATXLFL-[1z98, 3cn6, 4jc6, 4ia4, 3cll, 2b5f, 3cn5] FIATLLFLYITV-[3cn6, 4jc6, 1z98, 4ia4, 3cll, 2b5f, 3cn5] AXXAEF-[1ih5, 3m9i, 1j4n, 1fqy] FXXXXLFL-[3cn6, 4jc6, 1z98, 4ia4, 3cll, 2b5f, 3cn5] EFIATLLFLY-[4jc6, 1z98, 3cn6, 4ia4, 3cll, 2b5f, 3cn5] LXITVATV-[2b5f] LLFLXIT-[4jc6, 3cn6, 1z98, 4ia4, 3cll, 2b5f, 3cn5] TLXFLYITVA-[1z98, 3cn6, 4jc6, 4ia4, 3cll, 2b5f, 3cn5] IAEFIAXLLFLYI-[1z98, 3cn6, 4jc6, 4ia4, 3cll, 2b5f, 3cn5] AXFXXXXL-[1ih5, 1fqy, 1h6i] AXLLFLXITVAT-[4jc6, 1z98, 3cn6, 4ia4, 3cll, 2b5f, 3cn5] IAEFIXXL-[4jc6, 1z98, 3cn6, 4ia4, 3cll, 2b5f, 3cn5] FXATXXF-[4jc6, 1z98, 3cn6, 4ia4, 1ih5, 3cll, 2b5f, 1fqy, 1h6i, 3cn5] FLYITVAT-[4jc6, 3cn6, 1z98, 4ia4, 3cll, 2b5f, 3cn5] AEXIATLLFLY-[4jc6, 1z98, 3cn6, 4ia4, 3cll, 2b5f, 3cn5] AXIAEFIATLLFLYI-[2b5f]
Pred XXXXXXXXXXXXXXXXXXXXIGY
accu 0.8695652173913043

2b5f 0.8695652173913043  XXXXXXXXXXXXXXXXXXXXIGY
1z98 0.7391304347826086  AVXXXXXXXXXXXXXXXXXVIGY
3cn5 0.7391304347826086  AVXXXXXXXXXXXXXXXXXVIGY
3cll 0.7391304347826086  AVXXXXXXXXXXXXXXXXXVIGY
3cn6 0.7391304347826086  AVXXXXXXXXXXXXXXXXXVIGY


Helix:1
Orig AACGGVGILGIAWAFGGMIFILV
 GIAWAFGGM-[3cn6, 4jc6, 1z98, 4ia4, 3cll, 2b5f, 3cn5] GXLXXA-[3d9s] LGIAWAFGGXI-[2b5f] LGIAWAXGG-[2b5f] AFGGMI-[3cn6, 4jc6, 1z98, 4ia4, 3cll, 2b5f, 3cn5] AFGGMIFXLV-[1z98, 3cn6, 4jc6, 4ia4, 3cll, 2b5f, 3cn5] GIAWAFGGMI-[3cn6, 4jc6, 1z98, 4ia4, 3cll, 2b5f, 3cn5] IAXAFG-[3cn6, 4jc6, 1z98, 4ia4, 3cll, 2b5f, 3cn5] IAXAFGGXI-[3cn6, 4jc6, 1z98, 4ia4, 3cll, 2b5f, 3cn5] LGIAWAFGGMIF-[2b5f] AWAFGGMIF-[3cn6, 4jc6, 1z98, 4ia4, 3cll, 2b5f, 3cn5] GIAWAFGGMIF-[4jc6, 3cn6, 1z98, 4ia4, 3cll, 2b5f, 3cn5] WAFGGM-[3cn6, 4jc6, 1z98, 4ia4, 3cll, 2b5f, 3cn5] WAFGGMI-[4jc6, 3cn6, 1z98, 4ia4, 3cll, 2b5f, 3cn5] IAWAFGGM-[3cn6, 4jc6, 1z98, 4ia4, 3cll, 2b5f, 3cn5] GIAXAFG-[4jc6, 3cn6, 1z98, 4ia4, 3cll, 2b5f, 3cn5] IXXAFXXXI-[3d9s] GIAXAFGG-[3cn6, 4jc6, 1z98, 4ia4, 3cll, 2b5f, 3cn5] AWAFGGM-[4jc6, 3cn6, 1z98, 4ia4, 3cll, 2b5f, 3cn5] LGXAWA-[2b5f] AXAXGG-[3cn6, 4jc6, 1z98, 4ia4, 3cll, 2b5f, 3cn5] LGIAXAF-[2b5f] AXAFGGMI-[3cn6, 4jc6, 1z98, 4ia4, 3cll, 2b5f, 3cn5] IAWAFGGMIF-[3cn6, 4jc6, 1z98, 4ia4, 3cll, 2b5f, 3cn5] IAXAFGGMIFXL-[3cn6, 4jc6, 1z98, 4ia4, 3cll, 2b5f, 3cn5] GIAXAF-[3cn6, 4jc6, 1z98, 4ia4, 3cll, 2b5f, 3cn5] WAFGGMIF-[3cn6, 4jc6, 1z98, 4ia4, 3cll, 2b5f, 3cn5] AFGGMIF-[4jc6, 3cn6, 1z98, 4ia4, 3cll, 2b5f, 3cn5] FGGMIF-[3cn6, 4jc6, 1z98, 4ia4, 3cll, 2b5f, 3cn5] LXIAWAFGGM-[2b5f] IAWAFGG-[4jc6, 3cn6, 1z98, 4ia4, 3cll, 2b5f, 3cn5] LGIAXAFG-[2b5f]
Pred AACGGVXXXXXXXXXXXXXXXXX
accu 0.7391304347826086

2b5f 0.6521739130434783  AACGGVGIXXXXXXXXXXXXXXX
3cll 0.6086956521739131  AACGGVGILXXXXXXXXXXXXXX
4ia4 0.6086956521739131  AACGGVGILXXXXXXXXXXXXXX
1z98 0.6086956521739131  AACGGVGILXXXXXXXXXXXXXX
4jc6 0.6086956521739131  AACGGVGILXXXXXXXXXXXXXX
3cn6 0.6086956521739131  AACGGVGILXXXXXXXXXXXXXX


Helix:2
Orig SLVRALLYIIAQCLGAICGVGLV
 IAQCLGAICGVG-[3cn6, 4jc6, 1z98, 4ia4, 3cll, 2b5f, 3cn5] YXIAQCLGAICGXGL-[4jc6, 1z98, 3cn6, 4ia4, 3cll, 2b5f, 3cn5] AQXXGA-[3cn6, 1j4n, 3cll, 1fqy, 3cn5, 4jc6, 1z98, 4ia4, 2b6o, 1ih5, 3m9i, 3d9s, 2b5f, 1h6i, 1sor] YXXAQXXGA-[3cn6, 4jc6, 1z98, 4ia4, 1ih5, 3d9s, 3cll, 2b5f, 1fqy, 1h6i, 3cn5] LGAIXGVG-[3cn6, 4jc6, 1z98, 4ia4, 3cll, 2b5f, 3cn5] AIXGVG-[3cn6, 4jc6, 1z98, 4ia4, 3cll, 2b5f, 3cn5] QCLGAICGV-[3cn6, 4jc6, 1z98, 4ia4, 3cll, 2b5f, 3cn5] YXXAQXL-[3cn6, 4jc6, 1z98, 4ia4, 3cll, 2b5f, 3cn5] AQXXGAIXXVG-[3cn6, 4jc6, 1z98, 4ia4, 3cll, 2b5f, 3cn5] ALXYXIAQC-[3cn6, 4jc6, 1z98, 4ia4, 3cll, 2b5f, 1fqy, 1h6i, 3cn5] IAQXXGA-[3cn6, 4jc6, 1z98, 4ia4, 1ih5, 1j4n, 3cll, 2b5f, 1fqy, 1h6i, 3cn5] ALXYXXAQ-[3cn6, 4jc6, 1z98, 4ia4, 3cll, 2b5f, 3cn5] IAQXXG-[3cn6, 2abm, 1j4n, 1rc2, 3cll, 3nka, 1fqy, 3nkc, 3cn5, 4jc6, 1z98, 2o9d, 4ia4, 2o9e, 1ih5, 2o9f, 2o9g, 2b5f, 1h6i, 3nk5] CLGAICGXGL-[3cn6, 4jc6, 1z98, 4ia4, 3cll, 2b5f, 3cn5] AQCLGAIC-[3cn6, 4jc6, 1z98, 4ia4, 3cll, 2b5f, 3cn5] QCLGAIXGVG-[3cn6, 4jc6, 1z98, 4ia4, 3cll, 2b5f, 3cn5] YXXAXXL-[2b6o, 3m9i, 2b6p, 2c32, 1ymg, 3j41, 1sor] QXXGAXXG-[3m9i] CLGAICGV-[3cn6, 4jc6, 1z98, 4ia4, 3cll, 2b5f, 3cn5] AQXLGAICXVGLV-[4jc6, 1z98, 3cn6, 4ia4, 3cll, 2b5f, 3cn5] CLGAIXGVG-[3cn6, 4jc6, 1z98, 4ia4, 3cll, 2b5f, 3cn5] QXLGAICGVGL-[3cn6, 4jc6, 1z98, 4ia4, 3cll, 2b5f, 3cn5] IAQCLGAICGVGLV-[4jc6, 1z98, 3cn6, 4ia4, 3cll, 2b5f, 3cn5] QXLGAICGVGLV-[3cn6, 4jc6, 1z98, 4ia4, 3cll, 2b5f, 3cn5] YXXAQC-[3cn6, 4jc6, 1z98, 4ia4, 1ih5, 1j4n, 3cll, 2b5f, 1fqy, 1h6i, 3cn5] CGVGLV-[3cn6, 4jc6, 1z98, 4ia4, 3cll, 2b5f, 3cn5] GAICGV-[3cn6, 4jc6, 1z98, 4ia4, 3cll, 2b5f, 3cn5] IAQCXGAI-[3cn6, 4jc6, 1z98, 4ia4, 1ih5, 1j4n, 3cll, 2b5f, 1fqy, 1h6i, 3cn5] AQXLGAIXG-[3cn6, 4jc6, 1z98, 4ia4, 3cll, 2b5f, 3cn5] QCLGAXC-[3cn6, 4jc6, 1z98, 4ia4, 3cll, 2b5f, 3cn5] IAQCLGAICGVGL-[4jc6, 1z98, 3cn6, 4ia4, 3cll, 2b5f, 3cn5] IXAQXXG-[1ih5, 1j4n, 1fqy, 1h6i] AICGVGXV-[3cn6, 4jc6, 1z98, 4ia4, 3cll, 2b5f, 3cn5] AIXGXGL-[3cn6, 4jc6, 1z98, 4ia4, 3cll, 2b5f, 3cn5] AXXYIIAQCXGA-[1fqy] ICGVGL-[3cn6, 4jc6, 1z98, 4ia4, 3cll, 2b5f, 3cn5] YXXAQXXG-[3cn6, 1j4n, 3cll, 1fqy, 3cn5, 4jc6, 1z98, 4ia4, 1ih5, 3m9i, 3d9s, 2b5f, 1h6i] AQCLGAICGV-[4jc6, 1z98, 3cn6, 4ia4, 3cll, 2b5f, 3cn5] AXXYXIAQ-[1j4n, 1fqy, 1h6i] AXXYXIA-[1j4n, 1fqy, 1h6i] LGXIXG-[3cn6, 4jc6, 1z98, 4ia4, 3cll, 2b5f, 3cn5] YXXAQCLGAIXG-[3cn6, 4jc6, 1z98, 4ia4, 3cll, 2b5f, 3cn5] IXAQCXXAI-[1ih5, 1fqy, 1h6i] CLGAICGVGLV-[3cn6, 4jc6, 1z98, 4ia4, 3cll, 2b5f, 3cn5] GAXCGVXLV-[3cn6, 4jc6, 1z98, 4ia4, 3cll, 2b5f, 3cn5] QXLGAIXG-[3cn6, 4jc6, 1z98, 4ia4, 3cll, 2b5f, 3cn5] LGAICXVGLV-[3cn6, 4jc6, 1z98, 4ia4, 3cll, 2b5f, 3cn5] IAQXXGAIXG-[3cn6, 4jc6, 1z98, 4ia4, 3cll, 2b5f, 3cn5] ICGVGLV-[3cn6, 4jc6, 1z98, 4ia4, 3cll, 2b5f, 3cn5] LGXICGVGL-[3cn6, 4jc6, 1z98, 4ia4, 3cll, 2b5f, 3cn5] YXIAQCXGAI-[3cn6, 4jc6, 1z98, 4ia4, 3cll, 2b5f, 3cn5] AQCXGAI-[3cn6, 4jc6, 1z98, 4ia4, 1ih5, 1j4n, 3cll, 2b5f, 1fqy, 1h6i, 3cn5] CLGAIXG-[3cn6, 4jc6, 1z98, 4ia4, 3cll, 2b5f, 3cn5] IAQCLGAICGV-[3cn6, 4jc6, 1z98, 4ia4, 3cll, 2b5f, 3cn5] ALXYXXA-[4jc6, 1z98, 3cn6, 4ia4, 3cll, 2b5f, 3cn5] GAXXGXXL-[3cn6, 4jc6, 1z98, 4ia4, 3cll, 2b5f, 3cn5] IXAQCXGA-[1ih5, 1j4n, 1fqy, 1h6i] LXAICXV-[4jc6, 1z98, 3cn6, 4ia4, 3m9i, 3cll, 2b5f, 3cn5] QCXGAI-[3cn6, 4jc6, 1z98, 4ia4, 1ih5, 1j4n, 3cll, 2b5f, 1fqy, 1h6i, 3cn5] CLGAIC-[3cn6, 4jc6, 1z98, 4ia4, 3cll, 2b5f, 3cn5] IAQCLGAIC-[3cn6, 4jc6, 1z98, 4ia4, 3cll, 2b5f, 3cn5] GAIXGVG-[3cn6, 4jc6, 1z98, 4ia4, 3cll, 2b5f, 3cn5] QXXGXI-[2o9d, 2o9e, 2abm, 2o9f, 3d9s, 2o9g, 1rc2, 3nka, 3nkc, 3nk5] AQXLGAICGVGL-[3cn6, 4jc6, 1z98, 4ia4, 3cll, 2b5f, 3cn5]
Pred SLVRXXXXXXXXXXXXXXXXXXX
accu 0.8260869565217391

4ia4 0.8260869565217391  SLVRXXXXXXXXXXXXXXXXXXX
4jc6 0.8260869565217391  SLVRXXXXXXXXXXXXXXXXXXX
2b5f 0.8260869565217391  SLVRXXXXXXXXXXXXXXXXXXX
1z98 0.8260869565217391  SLVRXXXXXXXXXXXXXXXXXXX
3cn5 0.8260869565217391  SLVRXXXXXXXXXXXXXXXXXXX
3cll 0.8260869565217391  SLVRXXXXXXXXXXXXXXXXXXX
3cn6 0.8260869565217391  SLVRXXXXXXXXXXXXXXXXXXX


Helix:3
Orig GYSKGTGLAAEIIGTFVLVYTVF
 EXIGTFXL-[3cn6, 4jc6, 1z98, 4ia4, 3cll, 2b5f, 3cn5] GTFVLVYTVF-[1z98, 3cn6, 4jc6, 4ia4, 3cll, 2b5f, 3cn5] IXTFVLVYTVF-[4jc6, 3cn6, 1z98, 4ia4, 3cll, 2b5f, 3cn5] LXXEIIXT-[4jc6, 3cn6, 1z98, 4ia4, 3cll, 2b5f, 1fqy, 1h6i, 3cn5] IXTFXL-[1z98, 3cn6, 4jc6, 4ia4, 3cll, 2b5f, 3cn5] GTXXLV-[1z98, 3cn6, 4jc6, 4ia4, 3cll, 2b5f, 3cn5] VLVYTVF-[4jc6, 3cn6, 1z98, 4ia4, 3cll, 2b5f, 3cn5] IIGTFVL-[4jc6, 3cn6, 1z98, 4ia4, 3cll, 2b5f, 3cn5] IGTFVLVYTV-[1z98, 3cn6, 4jc6, 4ia4, 3cll, 2b5f, 3cn5] EIIGTFVLVY-[1z98, 3cn6, 4jc6, 4ia4, 3cll, 2b5f, 3cn5] EIIGTFVLVYTV-[3cn6, 4jc6, 1z98, 4ia4, 3cll, 2b5f, 3cn5] GXFVLVYTV-[3cn6, 4jc6, 1z98, 4ia4, 3cll, 2b5f, 3cn5] IIGTFVLV-[3cn6, 4jc6, 1z98, 4ia4, 3cll, 2b5f, 3cn5] VLVYTV-[3cn6, 4jc6, 1z98, 4ia4, 3cll, 2b5f, 3cn5] LVXTVF-[3cn6, 4jc6, 1z98, 4ia4, 3cll, 2b5f, 3cn5] IIGTFV-[1z98, 3cn6, 4jc6, 4ia4, 3cll, 2b5f, 3cn5] FXLVYTVF-[3cn6, 4jc6, 1z98, 4ia4, 3cll, 2b5f, 3cn5] IIXTFVLVYT-[1z98, 3cn6, 4jc6, 4ia4, 3cll, 2b5f, 3cn5] GXFXLVYT-[3cn6, 4jc6, 1z98, 4ia4, 3cll, 2b5f, 3cn5] LXXEIIGTFXLV-[3cn6, 4jc6, 1z98, 4ia4, 3cll, 2b5f, 3cn5] TFVLVY-[1z98, 3cn6, 4jc6, 4ia4, 3cll, 2b5f, 3cn5] IIGXFVLVYTVF-[3cn6, 4jc6, 1z98, 4ia4, 3cll, 2b5f, 3cn5] EIIGTFVLVYTVF-[4jc6, 3cn6, 1z98, 4ia4, 3cll, 2b5f, 3cn5] IXTXXL-[1ih5, 3d9s, 1j4n, 1fqy, 1h6i] FXLVXT-[1z98, 3cn6, 4jc6, 4ia4, 3cll, 2b5f, 3cn5] AEIIGXFV-[4jc6, 3cn6, 1z98, 4ia4, 3cll, 2b5f, 3cn5] IIGTFVLVY-[3cn6, 4jc6, 1z98, 4ia4, 3cll, 2b5f, 3cn5] IXXXXLV-[1ih5, 1j4n, 1fqy, 1h6i] TFVLVYTV-[3cn6, 4jc6, 1z98, 4ia4, 3cll, 2b5f, 3cn5] EIIGTFVLVXT-[4jc6, 3cn6, 1z98, 4ia4, 3cll, 2b5f, 3cn5] AEIIGTFVLVYTVF-[4jc6, 3cn6, 1z98, 4ia4, 3cll, 2b5f, 3cn5] GTFVLVY-[4jc6, 3cn6, 1z98, 4ia4, 3cll, 2b5f, 3cn5] FXLVYTV-[4jc6, 3cn6, 1z98, 4ia4, 3cll, 2b5f, 3cn5] IXTFVLVXT-[3cn6, 4jc6, 1z98, 4ia4, 3cll, 2b5f, 3cn5] TFXLVXT-[4jc6, 3cn6, 1z98, 4ia4, 3cll, 2b5f, 3cn5] EXIGTFXLV-[3cn6, 4jc6, 1z98, 4ia4, 3cll, 2b5f, 3cn5] AEIIGTFVLVXTV-[4jc6, 3cn6, 1z98, 4ia4, 3cll, 2b5f, 3cn5] LXXEIIGTFXL-[4jc6, 3cn6, 1z98, 4ia4, 3cll, 2b5f, 3cn5] AEXIGTXXLV-[1z98, 3cn6, 4jc6, 4ia4, 3cll, 2b5f, 3cn5] IGTFVLVY-[3cn6, 4jc6, 1z98, 4ia4, 3cll, 2b5f, 3cn5] AEIIGTFVLVYT-[3cn6, 4jc6, 1z98, 4ia4, 3cll, 2b5f, 3cn5] EIIGTFV-[4jc6, 3cn6, 1z98, 4ia4, 3cll, 2b5f, 3cn5] LXAEIIXTF-[4jc6, 3cn6, 1z98, 4ia4, 3cll, 2b5f, 3cn5] IIGTFXLVYTV-[4jc6, 3cn6, 1z98, 4ia4, 3cll, 2b5f, 3cn5] AEXIGTFXL-[3cn6, 4jc6, 1z98, 4ia4, 3cll, 2b5f, 3cn5] AEXIGTFVLVY-[4jc6, 3cn6, 1z98, 4ia4, 3cll, 2b5f, 3cn5] LXXEIIG-[1z98, 3cn6, 4jc6, 4ia4, 3cll, 2b5f, 1fqy, 1h6i, 3cn5] IXTFXLV-[4jc6, 3cn6, 1z98, 4ia4, 3cll, 2b5f, 3cn5] TFXLVYTVF-[3cn6, 4jc6, 1z98, 4ia4, 3cll, 2b5f, 3cn5]
Pred GYSKGTGXXXXXXXXXXXXXXXX
accu 0.6956521739130435

3cn5 0.6956521739130435  GYSKGTGXXXXXXXXXXXXXXXX
2b5f 0.6956521739130435  GYSKGTGXXXXXXXXXXXXXXXX
3cll 0.6956521739130435  GYSKGTGXXXXXXXXXXXXXXXX
4ia4 0.6956521739130435  GYSKGTGXXXXXXXXXXXXXXXX
1z98 0.6956521739130435  GYSKGTGXXXXXXXXXXXXXXXX
4jc6 0.6956521739130435  GYSKGTGXXXXXXXXXXXXXXXX
3cn6 0.6956521739130435  GYSKGTGXXXXXXXXXXXXXXXX


Helix:4
Orig LPIGFAVFMVHLATIPITGTGIN
 AVXMVHLA-[3cn6, 4jc6, 1z98, 4ia4, 3cll, 2b5f, 3cn5] VHLATI-[3cn6, 4jc6, 1z98, 4ia4, 3cll, 2b5f, 3cn5] FAVFMVHLATI-[3cn6, 4jc6, 1z98, 4ia4, 3cll, 2b5f, 3cn5] FAVFMVH-[3cn6, 4jc6, 1z98, 4ia4, 3cll, 2b5f, 3cn5] FAVXMV-[3cn6, 4jc6, 1z98, 4ia4, 3cll, 2b5f, 3cn5] IGXXVFMVHL-[1z98, 3cn6, 4jc6, 4ia4, 3cll, 2b5f, 3cn5] GFXVFMVHLAT-[3cn6, 4jc6, 1z98, 4ia4, 3cll, 2b5f, 3cn5] IGFAVFMVHLAT-[3cn6, 4jc6, 1z98, 4ia4, 3cll, 2b5f, 3cn5] FMVHLAT-[4jc6, 3cn6, 1z98, 4ia4, 3cll, 2b5f, 3cn5] IGXXVFMVH-[3cn6, 4jc6, 1z98, 4ia4, 3cll, 2b5f, 3cn5] PIGFAVF-[1z98, 3cn6, 4jc6, 4ia4, 3cll, 2b5f, 3cn5] LPIGXAVF-[1z98, 3cn6, 4jc6, 4ia4, 3cll, 2b5f, 3cn5] IGXAVFMV-[3cn6, 4jc6, 1z98, 4ia4, 3cll, 2b5f, 3cn5] FAVFMVHLAT-[1z98, 3cn6, 4jc6, 4ia4, 3cll, 2b5f, 3cn5] LXIGFAVFMVH-[3cn6, 4jc6, 1z98, 4ia4, 3cll, 2b5f, 3cn5] LXIGFAVFMVHLA-[4jc6, 3cn6, 1z98, 4ia4, 3cll, 2b5f, 3cn5] PIGFAVFMVH-[3cn6, 4jc6, 1z98, 4ia4, 3cll, 2b5f, 3cn5] VFMVHL-[3cn6, 4jc6, 1z98, 4ia4, 3cll, 2b5f, 3cn5] MVHLAT-[3cn6, 4jc6, 1z98, 4ia4, 3cll, 2b5f, 3cn5] GXXVFMVHL-[3cn6, 4jc6, 1z98, 4ia4, 3cll, 2b5f, 3cn5] IGXAVFMVHLA-[4jc6, 3cn6, 1z98, 4ia4, 3cll, 2b5f, 3cn5] AVFMVH-[3cn6, 4jc6, 1z98, 4ia4, 3cll, 2b5f, 3cn5] AVFMVHL-[3cn6, 4jc6, 1z98, 4ia4, 3cll, 2b5f, 3cn5] PIGFAVFMVHL-[3cn6, 4jc6, 1z98, 4ia4, 3cll, 2b5f, 3cn5] LXIGFAVFMVHLATI-[3cn6, 4jc6, 1z98, 4ia4, 3cll, 2b5f, 3cn5] FXXXMVHLA-[3cn6, 4jc6, 1z98, 4ia4, 3cll, 2b5f, 3cn5] GFAVFMVHLA-[1z98, 3cn6, 4jc6, 4ia4, 3cll, 2b5f, 3cn5] GFXVFMVHLATI-[3cn6, 4jc6, 1z98, 4ia4, 3cll, 2b5f, 3cn5] FMVHLA-[3cn6, 4jc6, 1z98, 4ia4, 3cll, 2b5f, 3cn5] GFXVFMVH-[3cn6, 4jc6, 1z98, 4ia4, 3cll, 2b5f, 3cn5] GFAVFM-[1z98, 3cn6, 4jc6, 4ia4, 3cll, 2b5f, 3cn5] IGXXVXXXH-[3gd8, 2d57, 3iyz, 2zz9] LPIGXAVFMV-[3cn6, 4jc6, 1z98, 4ia4, 3cll, 2b5f, 3cn5] AVFMVHLAXI-[1z98, 3cn6, 4jc6, 4ia4, 3cll, 2b5f, 3cn5] GXXVXXXHL-[3gd8, 2d57, 2zz9, 3iyz] LXIGXXV-[4jc6, 3cn6, 1z98, 3gd8, 4ia4, 1j4n, 3cll, 2b5f, 2d57, 3cn5, 2zz9, 3iyz] FMVHLATI-[3cn6, 4jc6, 1z98, 4ia4, 3cll, 2b5f, 3cn5] VFMVXLAXI-[3cn6, 4jc6, 1z98, 4ia4, 3cll, 2b5f, 3cn5] LXIGFAVFMVHL-[3cn6, 4jc6, 1z98, 4ia4, 3cll, 2b5f, 3cn5] LXIGFA-[4jc6, 3cn6, 1z98, 4ia4, 3cll, 2b5f, 3cn5] IGFAVF-[1z98, 3cn6, 4jc6, 4ia4, 3cll, 2b5f, 3cn5] PIGFAVFMVHLA-[3cn6, 4jc6, 1z98, 4ia4, 3cll, 2b5f, 3cn5] LPIGFAVFM-[1z98, 3cn6, 4jc6, 4ia4, 3cll, 2b5f, 3cn5] LPIGFAVFMVHLAT-[4jc6, 3cn6, 1z98, 4ia4, 3cll, 2b5f, 3cn5] IGXXVXXXHL-[3gd8, 2d57, 3iyz, 2zz9] GXAVFXV-[3cn6, 4jc6, 1z98, 4ia4, 3cll, 2b5f, 3cn5] PIGFAVFMVHLAT-[1z98, 3cn6, 4jc6, 4ia4, 3cll, 2b5f, 3cn5] VFMVXLAT-[3cn6, 4jc6, 1z98, 4ia4, 3cll, 2b5f, 3cn5] PIGFAV-[1z98, 3cn6, 4jc6, 4ia4, 3cll, 2b5f, 3cn5] IGFAVFM-[1z98, 3cn6, 4jc6, 4ia4, 3cll, 2b5f, 3cn5] AVFMVHLAT-[3cn6, 4jc6, 1z98, 4ia4, 3cll, 2b5f, 3cn5] FXXFMVHL-[3cn6, 4jc6, 1z98, 4ia4, 3cll, 2b5f, 3cn5] PIGFAVFM-[1z98, 3cn6, 4jc6, 4ia4, 3cll, 2b5f, 3cn5] IGXXVFMVHLATI-[1z98, 3cn6, 4jc6, 4ia4, 3cll, 2b5f, 3cn5] MVHLATI-[3cn6, 4jc6, 1z98, 4ia4, 3cll, 2b5f, 3cn5] PIGFAVFMVHLATI-[1z98, 3cn6, 4jc6, 4ia4, 3cll, 2b5f, 3cn5] GXXXXXXHL-[3d9s] VXXVHLA-[3cn6, 4jc6, 1z98, 4ia4, 3cll, 2b5f, 3cn5] PIGFXVFMV-[3cn6, 4jc6, 1z98, 4ia4, 3cll, 2b5f, 3cn5]
Pred XXXXXXXXXXXXXXXPITGTGIN
accu 0.6521739130434783

2b5f 0.6521739130434783  XXXXXXXXXXXXXXXPITGTGIN
4ia4 0.6521739130434783  XXXXXXXXXXXXXXXPITGTGIN
1z98 0.6521739130434783  XXXXXXXXXXXXXXXPITGTGIN
4jc6 0.6521739130434783  XXXXXXXXXXXXXXXPITGTGIN
3cn5 0.6521739130434783  XXXXXXXXXXXXXXXPITGTGIN
3cll 0.6521739130434783  XXXXXXXXXXXXXXXPITGTGIN
3cn6 0.6521739130434783  XXXXXXXXXXXXXXXPITGTGIN


Helix:5
Orig QWIFWVGPLIGAAIAAAY
 IGAAXXA-[1z98, 3cn6, 4jc6, 4ia4, 3cll, 2b5f, 3cn5] WIXWXXPXI-[1z98, 3cn6, 4jc6, 4ia4, 3cll, 2b5f, 3cn5] AAXAAAY-[1z98, 3cn6, 4jc6, 4ia4, 3cll, 2b5f, 3cn5] IGXAXXXA-[1z98, 3cn6, 4jc6, 4ia4, 3cll, 2b5f, 3cn5] WXXWVGPXIG-[1z98, 3cn6, 4jc6, 4ia4, 3cll, 2b5f, 3cn5] IXWVGPXIGA-[1z98, 3cn6, 4jc6, 3gd8, 4ia4, 3cll, 2b5f, 2d57, 3cn5, 3iyz, 2zz9] QWIFWVG-[2b5f] VXPXIXAXXXXA-[1z98, 3cn6, 4jc6, 4ia4, 3cll, 2b5f, 3cn5] VGPXIG-[1z98, 3cn6, 4jc6, 4ia4, 1ih5, 1j4n, 3cll, 2b5f, 1fqy, 1h6i, 3cn5] WXXWXXP-[3cn6, 1j4n, 3cll, 1fqy, 2d57, 3iyz, 3cn5, 3gd8, 1z98, 4jc6, 4ia4, 1ih5, 2b5f, 1h6i, 2zz9] QWIFWVGP-[2b5f] VGPXIGA-[3gd8, 1z98, 3cn6, 4jc6, 4ia4, 1j4n, 3cll, 2b5f, 2d57, 2zz9, 3iyz, 3cn5] WXXPXIG-[3cn6, 1j4n, 3cll, 1fqy, 2d57, 3iyz, 3cn5, 3gd8, 1z98, 4jc6, 4ia4, 1ih5, 2b5f, 1h6i, 2zz9] IXWVGXXI-[1z98, 3cn6, 4jc6, 4ia4, 3cll, 2b5f, 1fqy, 1h6i, 3cn5] GPXIGXAXA-[1z98, 3cn6, 4jc6, 4ia4, 3cll, 2b5f, 3cn5] WXXWXGXXXG-[3gd8, 2d57, 3iyz, 2zz9] VGXXXGAXXA-[3gd8, 2d57, 3iyz, 2zz9] WXGPXIGXAXA-[1z98, 3cn6, 4jc6, 4ia4, 3cll, 2b5f, 3cn5] IXWVGPXIG-[1z98, 3cn6, 4jc6, 3gd8, 4ia4, 3cll, 2b5f, 2d57, 3cn5, 2zz9, 3iyz] VXXXIGXXXA-[1z98, 3cn6, 4jc6, 4ia4, 3cll, 2b5f, 3cn5] PXIGXXXA-[1z98, 3cn6, 4jc6, 4ia4, 3cll, 2b5f, 1fqy, 1h6i, 3cn5] WVGPXI-[1z98, 3cn6, 4jc6, 4ia4, 1ih5, 1j4n, 3cll, 2b5f, 1fqy, 1h6i, 3cn5] IXWXGP-[1z98, 3cn6, 4jc6, 4ia4, 1ih5, 1j4n, 3cll, 2b5f, 1fqy, 1h6i, 3cn5] GXXXGAXXA-[3gd8, 2d57, 2zz9, 3iyz] WXGPXIGA-[1z98, 3cn6, 4jc6, 4ia4, 3cll, 2b5f, 3cn5]
Pred XXXXXXXXXXXXXXXXXX
accu 1.0

2b5f 1.0  XXXXXXXXXXXXXXXXXX
4ia4 0.9444444444444444  QXXXXXXXXXXXXXXXXX
4jc6 0.9444444444444444  QXXXXXXXXXXXXXXXXX
1z98 0.9444444444444444  QXXXXXXXXXXXXXXXXX
3cn5 0.9444444444444444  QXXXXXXXXXXXXXXXXX
3cll 0.9444444444444444  QXXXXXXXXXXXXXXXXX
3cn6 0.9444444444444444  QXXXXXXXXXXXXXXXXX


F1NA56_CHICK/PF00230

Helix:0
Orig VLPCLAELLGSAAFVFIGCLSVV
Pred VLPCLAELLGSAAFVFIGCLSVV
accu 0.0


Helix:1
Orig ALVHGLSIVPIVVSLGNISGAHI
Pred ALVHGLSIVPIVVSLGNISGAHI
accu 0.0


Helix:2
Orig LVGGMKLIMLIPYCIAQLCGGIL
Pred LVGGMKLIMLIPYCIAQLCGGIL
accu 0.0


Helix:3
Orig ALGNEIILTTFLLLVVCMTAVNG
 GXEIIXT-[1z98, 3cn6, 4jc6, 4ia4, 1ih5, 1j4n, 3cll, 2b5f, 1fqy, 1h6i, 3cn5] TXXLXL-[3d9s] IXTXXL-[1ih5, 3d9s, 1j4n, 1fqy, 1h6i] LGXEII-[1z98, 3cn6, 4jc6, 4ia4, 3cll, 2b5f, 1fqy, 1h6i, 3cn5]
Pred AXXXXXXXXXXXXXVVCMTAVNG
accu 0.5652173913043478

1h6i 0.4782608695652174  AXXXXXXXXXXXLLVVCMTAVNG
1fqy 0.4782608695652174  AXXXXXXXXXXXLLVVCMTAVNG
1j4n 0.43478260869565216  ALXXXXXXXXXXLLVVCMTAVNG
1ih5 0.43478260869565216  ALXXXXXXXXXXLLVVCMTAVNG
4ia4 0.34782608695652173  AXXXXXXXXTFLLLVVCMTAVNG
4jc6 0.34782608695652173  AXXXXXXXXTFLLLVVCMTAVNG
3cn6 0.34782608695652173  AXXXXXXXXTFLLLVVCMTAVNG
1z98 0.34782608695652173  AXXXXXXXXTFLLLVVCMTAVNG


Helix:4
Orig PLAPVCIALTVVINIIVGGSISG
Pred PLAPVCIALTVVINIIVGGSISG
accu 0.0


Helix:5
Orig VIANYWLYHWVYWVGPLIGCLIS
 WXXWXG-[1z98, 3cn6, 4jc6, 4ia4, 3cll, 2b5f, 1fqy, 1h6i, 3cn5] VGPXIG-[1z98, 3cn6, 4jc6, 4ia4, 1ih5, 1j4n, 3cll, 2b5f, 1fqy, 1h6i, 3cn5] WXXWXXP-[1z98, 3cn6, 4jc6, 4ia4, 1ih5, 1j4n, 3cll, 2b5f, 1fqy, 1h6i, 3cn5] WVGPXI-[1z98, 3cn6, 4jc6, 4ia4, 1ih5, 1j4n, 3cll, 2b5f, 1fqy, 1h6i, 3cn5] WXXPXIG-[1z98, 3cn6, 4jc6, 4ia4, 1ih5, 1j4n, 3cll, 2b5f, 1fqy, 1h6i, 3cn5] VXWXGP-[3d9s]
Pred VIANYWLYHXXXXXXXXXXCLIS
accu 0.43478260869565216

3cn5 0.43478260869565216  VIANYWLYHXXXXXXXXXXCLIS
1h6i 0.43478260869565216  VIANYWLYHXXXXXXXXXXCLIS
1fqy 0.43478260869565216  VIANYWLYHXXXXXXXXXXCLIS
2b5f 0.43478260869565216  VIANYWLYHXXXXXXXXXXCLIS
3cll 0.43478260869565216  VIANYWLYHXXXXXXXXXXCLIS
1j4n 0.43478260869565216  VIANYWLYHXXXXXXXXXXCLIS
1ih5 0.43478260869565216  VIANYWLYHXXXXXXXXXXCLIS
4ia4 0.43478260869565216  VIANYWLYHXXXXXXXXXXCLIS
4jc6 0.43478260869565216  VIANYWLYHXXXXXXXXXXCLIS
3cn6 0.43478260869565216  VIANYWLYHXXXXXXXXXXCLIS
1z98 0.43478260869565216  VIANYWLYHXXXXXXXXXXCLIS


G1LVG5_AILME/PF00230

Helix:0
Orig STYLLSFLSFQVLGCGSVAQAIL
 LXXFXS-[1ih5, 1fqy, 1h6i]
Pred STYXXXXXXFQVLGCGSVAQAIL
accu 0.2608695652173913

1h6i 0.2608695652173913  STYXXXXXXFQVLGCGSVAQAIL
1fqy 0.2608695652173913  STYXXXXXXFQVLGCGSVAQAIL
1ih5 0.2608695652173913  STYXXXXXXFQVLGCGSVAQAIL


Helix:1
Orig TINVGFAMAVVVAIYVTGGVSGG
Pred TINVGFAMAVVVAIYVTGGVSGG
accu 0.0


Helix:2
Orig FPFYVGAQFLGAFVGAATLFGIY
 AQXXGA-[1ih5, 1fqy, 1h6i]
Pred FPFYVGXXXXXXFVGAATLFGIY
accu 0.2608695652173913

1h6i 0.2608695652173913  FPFYVGXXXXXXFVGAATLFGIY
1fqy 0.2608695652173913  FPFYVGXXXXXXFVGAATLFGIY
1ih5 0.2608695652173913  FPFYVGXXXXXXFVGAATLFGIY


Helix:3
Orig AFADQVVATMFLLMVVFAIF
Pred AFADQVVATMFLLMVVFAIF
accu 0.0


Helix:4
Orig PIAIGLLIIVIASSLGLNSGCAM
Pred PIAIGLLIIVIASSLGLNSGCAM
accu 0.0


Helix:5
Orig FWWIPVVGPMVGAVIGGLI
Pred FWWIPVVGPMVGAVIGGLI
accu 0.0


G8W8U7_KLEOK/PF00230

Helix:0
Orig IAEFLGTGLLIFFGVGCVAALKV
 FLGTGLLI-[1fx8, 1ldi, 1ldf, 1lda] GXGLLIF-[1fx8, 1ldi, 1ldf, 1lda] TGLLXFF-[1fx8, 1ldi, 1ldf, 1lda] IXEFXGT-[1fx8, 1ldi, 1ldf, 1lda] LGTGLXI-[1fx8, 1ldi, 1ldf, 1lda] LLXFFXV-[1fx8, 1ldi, 1ldf, 1lda] LLIFFGVGC-[1fx8, 1ldi, 1ldf, 1lda] IXFGXG-[1fx8, 1ldi, 1ldf, 1lda] AEFLGTGLLI-[1fx8, 1ldi, 1ldf, 1lda] EFXGTXXL-[1fx8, 1ldi, 1ldf, 1lda] GLLIFF-[1fx8, 1ldi, 1ldf, 1lda] FLGTGLLIFFGVGC-[1fx8, 1ldi, 1ldf, 1lda] IXXFXGTXLL-[1fx8, 1ldi, 1ldf, 1lda] LLIFFG-[1fx8, 1ldi, 1ldf, 1lda] IAEFLGTGLLI-[1fx8, 1ldi, 1ldf, 1lda] FFGVGC-[1fx8, 1ldi, 1ldf, 1lda] AEFLGTGLLIFFGV-[1fx8, 1ldi, 1ldf, 1lda] TGLLXFFG-[1fx8, 1ldi, 1ldf, 1lda] EFXXTGLLXFF-[1fx8, 1ldi, 1ldf, 1lda] AEFXXT-[1fx8, 1ldi, 1ldf, 1lda] AEFXGTXLL-[1fx8, 1ldi, 1ldf, 1lda] IAEFXGTGLLXFF-[1fx8, 1ldi, 1ldf, 1lda] AXFLXTXL-[1fx8, 1ldi, 1ldf, 1lda] LGTGLLIFFGVGC-[1fx8, 1ldi, 1ldf, 1lda] TGLLIFFGV-[1fx8, 1ldi, 1ldf, 1lda] LGXGLLXFFGXG-[1fx8, 1ldi, 1ldf, 1lda] EFXXTGLLXFFG-[1fx8, 1ldi, 1ldf, 1lda] FXXTXL-[1fx8, 1ldi, 1ldf, 1lda] IXEFXGTGLXIF-[1fx8, 1ldi, 1ldf, 1lda] IAEFXGTG-[1fx8, 1ldi, 1ldf, 1lda] LGXGLXIF-[1fx8, 1ldi, 1ldf, 1lda] FXXTGLLXFFG-[1fx8, 1ldi, 1ldf, 1lda] LGXGLLIFF-[1fx8, 1ldi, 1ldf, 1lda] AEFXXTGLXIF-[1fx8, 1ldi, 1ldf, 1lda] AEFXXTGLLXFFG-[1fx8, 1ldi, 1ldf, 1lda] TXLLIFFXXG-[1fx8, 1ldi, 1ldf, 1lda] AEXXXT-[3cn6, 3cll, 1fqy, 3cn5, 4jc6, 1z98, 2b6o, 4ia4, 1ih5, 3m9i, 3d9s, 2b5f, 1h6i, 1sor] IFFGVGC-[1fx8, 1ldi, 1ldf, 1lda] LGXGLLIFFG-[1fx8, 1ldi, 1ldf, 1lda] EFXXTXL-[1fx8, 1ldi, 1ldf, 1lda] FXGTGLL-[1fx8, 1ldi, 1ldf, 1lda] FXXTGLXIF-[1fx8, 1ldi, 1ldf, 1lda] IAEFLGXGL-[1fx8, 1ldi, 1ldf, 1lda] GTGLLIFFGV-[1fx8, 1ldi, 1ldf, 1lda] EFXXTGLXIF-[1fx8, 1ldi, 1ldf, 1lda] GLXIFFGVGC-[1fx8, 1ldi, 1ldf, 1lda] LGTGLLIFFGV-[1fx8, 1ldi, 1ldf, 1lda] IXEFXGTGLLXFFG-[1fx8, 1ldi, 1ldf, 1lda] GTXLLIFFGXG-[1fx8, 1ldi, 1ldf, 1lda] LXFFGXG-[1fx8, 1ldi, 1ldf, 1lda] GLXIFFGV-[1fx8, 1ldi, 1ldf, 1lda] EFLGTGLLI-[1fx8, 1ldi, 1ldf, 1lda] EFXXXGLLIFFGXG-[1fx8, 1ldi, 1ldf, 1lda] GXGLXXFFG-[1fx8, 1ldi, 1ldf, 1lda] LXFFXV-[1fx8, 1ldi, 1ldf, 1lda] LIFFGVGC-[1fx8, 1ldi, 1ldf, 1lda] TGLLIFFGVGC-[1fx8, 1ldi, 1ldf, 1lda] GTGLXI-[1fx8, 1ldi, 1ldf, 1lda] AEFXXTGLLXFF-[1fx8, 1ldi, 1ldf, 1lda] LGXGLL-[1fx8, 1ldi, 1ldf, 1lda] GLXXFFGVG-[1fx8, 1ldi, 1ldf, 1lda] FXXXGLLIFFXXG-[1fx8, 1ldi, 1ldf, 1lda] GXGLLXFF-[1fx8, 1ldi, 1ldf, 1lda] TGLLIF-[1fx8, 1ldi, 1ldf, 1lda] EFLGTG-[1fx8, 1ldi, 1ldf, 1lda] GTGLLIFFGVGC-[1fx8, 1ldi, 1ldf, 1lda] LXIXFXXG-[1fx8, 1ldi, 1ldf, 1lda] IXEFXG-[1fx8, 1ldi, 1ldf, 3c02, 1lda] EFLGTGLLIFFGV-[1fx8, 1ldi, 1ldf, 1lda] FXXTGLLXFF-[1fx8, 1ldi, 1ldf, 1lda] FLGTGLLIFXGV-[1fx8, 1ldi, 1ldf, 1lda] AEFLGXG-[1fx8, 1ldi, 1ldf, 1lda] GLLIFFG-[1fx8, 1ldi, 1ldf, 1lda]
Pred XXXXXXXXXXXXXXXXXVAALKV
accu 0.7391304347826086

1ldi 0.7391304347826086  XXXXXXXXXXXXXXXXXVAALKV
1lda 0.7391304347826086  XXXXXXXXXXXXXXXXXVAALKV
1ldf 0.7391304347826086  XXXXXXXXXXXXXXXXXVAALKV
1fx8 0.7391304347826086  XXXXXXXXXXXXXXXXXVAALKV
3cn6 0.2608695652173913  IXXXXXXGLLIFFGVGCVAALKV


Helix:1
Orig ISIIWGLGVAMAIYLTAGVSGAH
 GVAMAI-[1fx8, 1ldi, 1ldf, 1lda] IXGLGVAMAIXXT-[1fx8, 1ldi, 1ldf, 1lda] LGVAMAIY-[1fx8, 1ldi, 1ldf, 1lda] LXXGXS-[3gd8, 1ih5, 1fqy, 1h6i] WGLGVAMAIYLT-[1fx8, 1ldi, 1lda] LGVAMAIYLTA-[1fx8, 1ldi, 1ldf, 1lda] GVAXAIYLTA-[1fx8, 1ldi, 1ldf, 1lda] GVAXAIYL-[1fx8, 1ldi, 1ldf, 1lda] GLGVAXA-[1fx8, 1ldi, 1ldf, 1lda] WGLXVAXAIYLTA-[1fx8, 1ldi, 1lda] AMAIXL-[1fx8, 1ldi, 1ldf, 1lda] LGVAMAIXLT-[1fx8, 1ldi, 1ldf, 1lda] IXXLGXAMA-[1fx8, 1ldi, 1ldf, 1lda] IXGLGVAMAI-[1fx8, 1ldi, 1ldf, 1lda] VAXAIYLTA-[1fx8, 1ldi, 1ldf, 1lda] GXXVAXAI-[1fx8, 1ldi, 1ldf, 1lda] GLXVAMAIYXXA-[1fx8, 1ldi, 1ldf, 1lda] MAIYLT-[1fx8, 1ldi, 1ldf, 1lda] VAMAIY-[1fx8, 1ldi, 1ldf, 1lda] IXGLXV-[1fx8, 1ldi, 1ldf, 1lda] IXGLGVAXAIYLTA-[1fx8, 1ldi, 1ldf, 1lda] AMAIXLT-[1fx8, 1ldi, 1ldf, 1lda] WGLXVAMAI-[1fx8, 1ldi, 1lda] IXXLGVAMAIYL-[1fx8, 1ldi, 1ldf, 1lda] WGLGVAM-[1fx8, 1ldi, 1lda] GVAMAIY-[1fx8, 1ldi, 1ldf, 1lda] LXVAMAIYL-[1fx8, 1ldi, 1ldf, 1lda] GVAXAIYLT-[1fx8, 1ldi, 1ldf, 1lda] WGLGVAMAIY-[1fx8, 1ldi, 1lda] WGLGVAMAIYL-[1fx8, 1ldi, 1lda] WGLGVAMA-[1fx8, 1ldi, 1lda] MAIYLTA-[1fx8, 1ldi, 1ldf, 1lda] LXXAXA-[1fx8, 1ldi, 1ldf, 1lda] IXGLXXA-[1fx8, 1ldi, 1ldf, 1lda] AIYLTA-[1fx8, 1ldi, 1ldf, 1lda] VAXAIYL-[1fx8, 1ldi, 1ldf, 1lda] AXAIYLXA-[1fx8, 1ldi, 1ldf, 1lda] GLXVAMAIY-[1fx8, 1ldi, 1ldf, 1lda] WGLGVA-[1fx8, 1ldi, 1lda] LXVAXAI-[1fx8, 1ldi, 1ldf, 1lda] VAXAIYLT-[1fx8, 1ldi, 1ldf, 1lda] GLGVAM-[1fx8, 1ldi, 1ldf, 1lda] IXGLGVAM-[1fx8, 1ldi, 1ldf, 1lda] GXGVAMAIXXT-[1fx8, 1ldi, 1ldf, 1lda] GLXVAMAIYL-[1fx8, 1ldi, 1ldf, 1lda] IXGLGVAMAIY-[1fx8, 1ldi, 1ldf, 1lda]
Pred ISIXXXXXXXXXXXXXXXXXGAH
accu 0.7391304347826086

1lda 0.6086956521739131  ISIXXXXXXXXXXXXXXGVSGAH
1ldf 0.6086956521739131  ISIXXXXXXXXXXXXXXGVSGAH
1ldi 0.6086956521739131  ISIXXXXXXXXXXXXXXGVSGAH
1fx8 0.6086956521739131  ISIXXXXXXXXXXXXXXGVSGAH
3gd8 0.2608695652173913  ISIIWGLGVAMAIYXXXXXXGAH


Helix:2
Orig VPFIVAQFAGAFCAAALVYGLYY
 AGAFCAXXLVYGL-[1lda] FCAAALVXG-[1lda] AXXLXYGL-[1lda] AFCAAALVYGL-[1lda] AQXXGA-[3cn6, 3cll, 3c02, 1fqy, 3cn5, 4jc6, 1z98, 4ia4, 2b6o, 1ih5, 3m9i, 3d9s, 2b5f, 1h6i, 1sor] AFCAAA-[1fx8, 1ldi, 1ldf, 1lda] FCAAAL-[1fx8, 1ldi, 1ldf, 1lda] GAFCAXXLVYGL-[1lda] CAAALVY-[1lda] CAAALV-[1fx8, 1ldi, 1ldf, 1lda] PXIVXQ-[1fx8, 1ldi, 1ldf, 1lda] CAAALVYG-[1lda] ALVYGL-[1lda] GAXCAXXL-[1fx8, 1ldi, 1ldf, 1lda] FCAAALVYGL-[1lda] GAFCAAALVYG-[1lda] AXAFCAA-[1fx8, 1ldi, 1ldf, 1lda] GAFCAAALXY-[1lda] GAXCAAALV-[1fx8, 1ldi, 1ldf, 1lda] GAFCAAA-[1fx8, 1ldi, 1ldf, 1lda] AXALVYG-[1lda] AFCAAXLVXG-[1lda] AXLVXG-[1lda] AGAFCA-[1fx8, 1ldi, 1ldf, 1lda] VXXIXA-[3gd8] AFCAAALVY-[1lda] AFCAXXL-[1fx8, 1ldi, 1ldf, 1lda] AXXAXA-[1ih5, 1fqy, 1h6i] AAXXXG-[3gd8, 3d9s] GAFCAA-[1fx8, 1ldi, 1ldf, 1lda] AFCAAXLV-[1fx8, 1ldi, 1ldf, 1lda] AXAFCAXXL-[1fx8, 1ldi, 1ldf, 1lda] AXAFCAAXLV-[1fx8, 1ldi, 1ldf, 1lda] AGAXCAAA-[1fx8, 1ldi, 1ldf, 1lda] FCAAALV-[1fx8, 1ldi, 1ldf, 1lda] AGAFCAAXLVXG-[1lda] AXAXXA-[2b6o, 3m9i, 1sor] AGAFCAXALVY-[1lda] FCAAALVY-[1lda] CAAALVYGL-[1lda] AAXLXY-[1lda]
Pred XXXXXXXXXXXXXXXXXXXXXYY
accu 0.9130434782608695

1lda 0.8260869565217391  VXXXXXXFXXXXXXXXXXXXXYY
1ldf 0.6956521739130435  VXXXXXXFXXXXXXXXXXYGLYY
1fx8 0.6956521739130435  VXXXXXXFXXXXXXXXXXYGLYY
3cn6 0.2608695652173913  VPFIVXXXXXXFCAAALVYGLYY


Helix:3
Orig INFVQAFAVEMVITAILMGVILA
 FAVEMVITAILM-[1fx8, 1ldi, 1lda] VITAILM-[1fx8, 1ldi, 1ldf, 1lda] VEMVITXI-[1fx8, 1ldi, 1ldf, 1lda] ITAILM-[1fx8, 1ldi, 1ldf, 1lda] FAVEMVIT-[1fx8, 1ldi, 1lda] LXGXIL-[1fx8, 1ldi, 1ldf, 1lda] FAVEMVITAI-[1fx8, 1ldi, 1lda] EMVITAI-[1fx8, 1ldi, 1ldf, 1lda] MVITAILXG-[1fx8, 1ldi, 1ldf, 1lda] AVEMVITAILMG-[1fx8, 1ldi, 1ldf, 1lda] VEMVITAILMG-[1fx8, 1ldi, 1ldf, 1lda] EMVITAILM-[1fx8, 1ldi, 1ldf, 1lda] VXTAILXG-[1fx8, 1ldi, 1ldf, 1lda] FAVXMVITA-[1fx8, 1ldi, 1lda] VEXXXT-[3d9s] AVXMVITA-[1fx8, 1ldi, 1ldf, 1lda] EMVITXIL-[1fx8, 1ldi, 1ldf, 1lda] MVITAILM-[1fx8, 1ldi, 1ldf, 1lda] AVEMVITAIL-[1fx8, 1ldi, 1ldf, 1lda] VEMVIXAIL-[1fx8, 1ldi, 1ldf, 1lda] AVEMVIT-[1fx8, 1ldi, 1ldf, 1lda] VEXVXXA-[2o9d, 2o9e, 2o9f, 2o9g, 1rc2, 3nka, 3nkc, 3nk5] AVXMVITAILM-[1fx8, 1ldi, 1ldf, 1lda] VXXXIL-[1fx8, 1ldi, 1ldf, 1lda] EMVITA-[1fx8, 1ldi, 1ldf, 1lda] VEMVITAILM-[1fx8, 1ldi, 1ldf, 1lda] VXXVIXA-[1fx8, 1ldi, 1ldf, 1lda] VEMVIT-[1fx8, 1ldi, 1ldf, 1lda] TAILXG-[1fx8, 1ldi, 1ldf, 1lda] FAVEMVITXIL-[1fx8, 1ldi, 1lda] AVEMVITAI-[1fx8, 1ldi, 1ldf, 1lda] ITAILXG-[1fx8, 1ldi, 1ldf, 1lda] MVITAIL-[1fx8, 1ldi, 1ldf, 1lda] FAVEMVITAILMG-[1fx8, 1ldi, 1lda] MVITAI-[1fx8, 1ldi, 1ldf, 1lda] EMVITAILMG-[1fx8, 1ldi, 1ldf, 1lda]
Pred INFVQAXXXXXXXXXXXXXXXXA
accu 0.6956521739130435

1ldi 0.6956521739130435  INFVQAXXXXXXXXXXXXXXXXA
1lda 0.6956521739130435  INFVQAXXXXXXXXXXXXXXXXA
1fx8 0.6956521739130435  INFVQAXXXXXXXXXXXXXXXXA


Helix:4
Orig LAPLLIGLLIAVIGASMGPLTGF
 VIGASM-[1fx8, 1ldi, 1ldf, 1lda] LXIXLXIAVIG-[1fx8, 1ldi, 1ldf, 1lda] LXIGLXXA-[1fx8, 1ldi, 1ldf, 1lda] AXLLIGLLIAVI-[1fx8, 1ldi, 1ldf, 1lda] IXVIXASMG-[1fx8, 1ldi, 1ldf, 1lda] LLIGLLIAVIGA-[1fx8, 1ldi, 1ldf, 1lda] PLLIGXLIAVI-[1fx8, 1ldi, 1ldf, 1lda] LXIXLXI-[1fx8, 1ldi, 1ldf, 1lda] LIXLXIAVXGA-[1fx8, 1ldi, 1ldf, 1lda] APXXXGL-[2o9d, 2o9e, 2o9f, 2o9g, 1rc2, 3nka, 3nkc, 3nk5] PLLIGLLI-[1fx8, 1ldi, 1ldf, 1lda] PXXIGL-[1fx8, 1ih5, 1ldi, 1ldf, 1fqy, 1h6i, 1lda] GLLIAVIGASM-[1fx8, 1ldi, 1ldf, 1lda] GLXIAVIGAS-[1fx8, 1ldi, 1ldf, 1lda] LLIGLLIAVIGASM-[1fx8, 1ldi, 1ldf, 1lda] LXGLXXA-[1fx8, 1ldi, 1ldf, 1lda] LIGLLIXV-[1fx8, 1ldi, 1ldf, 1lda] IXXLIA-[1fx8, 1ldi, 1ldf, 1lda] IAVIGA-[1fx8, 1ldi, 1ldf, 1lda] LIAVIGASM-[1fx8, 1ldi, 1ldf, 1lda] GLLIAV-[1fx8, 1ldi, 1ldf, 1lda] GXXIAVI-[1fx8, 1ldi, 1ldf, 1lda] LLIGLLXAVIGAS-[1fx8, 1ldi, 1ldf, 1lda] APLXIG-[1fx8, 1ldi, 1ldf, 1lda] PLLIGLLIAV-[1fx8, 1ldi, 1ldf, 1lda] LIXLLI-[1fx8, 1ldi, 1ldf, 1lda] VIGASMG-[1fx8, 1ldi, 1ldf, 1lda] APLLIGLLXAV-[1fx8, 1ldi, 1ldf, 1lda] GLXIAVIG-[1fx8, 1ldi, 1ldf, 1lda] APLLIGLLI-[1fx8, 1ldi, 1ldf, 1lda] LIAVIGASMG-[1fx8, 1ldi, 1ldf, 1lda] LIGLLIAVIGASMG-[1fx8, 1ldi, 1ldf, 1lda] AVIGASM-[1fx8, 1ldi, 1ldf, 1lda] LXIXLXXAVI-[1fx8, 1ldi, 1ldf, 1lda] AXLXIGLLIA-[1fx8, 1ldi, 1ldf, 1lda] IGLLIAVIGASMG-[1fx8, 1ldi, 1ldf, 1lda] LIGLXXAVI-[1fx8, 1ldi, 1ldf, 1lda] LIGLLIAVIG-[1fx8, 1ldi, 1ldf, 1lda] PLLIGLLIAVIGAS-[1fx8, 1ldi, 1ldf, 1lda] AVIGASMG-[1fx8, 1ldi, 1ldf, 1lda] LLIAVI-[1fx8, 1ldi, 1ldf, 1lda] AXLLIGLLIAVIG-[1fx8, 1ldi, 1ldf, 1lda] LLXXVXG-[1fx8, 1ldi, 1ldf, 1lda] PLLIGLLIAVIGA-[1fx8, 1ldi, 1ldf, 1lda] LXAXXG-[2b6o, 1fx8, 3m9i, 1ldi, 1ldf, 1sor, 1lda] IGXLIAVI-[1fx8, 1ldi, 1ldf, 1lda] IGLLIAVIGASM-[1fx8, 1ldi, 1ldf, 1lda] LXIAVIGASMG-[1fx8, 1ldi, 1ldf, 1lda] IGXLIAVIGAS-[1fx8, 1ldi, 1ldf, 1lda] AVXGAS-[1fx8, 1ldi, 1ldf, 1lda] AXLXIGLL-[1fx8, 1ldi, 1ldf, 1lda] LIAVIXAS-[1fx8, 1ldi, 1ldf, 1lda] IGLXIXVIGA-[1fx8, 1ldi, 1ldf, 1lda] LIXLLIAVIGASM-[1fx8, 1ldi, 1ldf, 1lda] APLLIGLLIAVIGA-[1fx8, 1ldi, 1ldf, 1lda] PLXIGLL-[1fx8, 1ldi, 1ldf, 1lda] PLXIGLLIA-[1fx8, 1ldi, 1ldf, 1lda] AXLXIXL-[1fx8, 1ldi, 1ldf, 1lda] LIGLLXAVIXAS-[1fx8, 1ldi, 1ldf, 1lda] IAVIGASM-[1fx8, 1ldi, 1ldf, 1lda] LXIXLLXAV-[1fx8, 1ldi, 1ldf, 1lda] LXIAVIGASM-[1fx8, 1ldi, 1ldf, 1lda] IGASMG-[1fx8, 1ldi, 1ldf, 1lda] PLLIGLLIAVIG-[1fx8, 1ldi, 1ldf, 1lda] LXXAVIGAS-[1fx8, 1ldi, 1ldf, 1lda] LXXAVXGA-[1fx8, 1ldi, 1ldf, 1lda] GLXIAVIGASMG-[1fx8, 1ldi, 1ldf, 1lda] IAVIGAS-[1fx8, 1ldi, 1ldf, 1lda] GLXIAVIGA-[1fx8, 1ldi, 1ldf, 1lda] IGXLIXV-[1fx8, 1ldi, 1ldf, 1lda]
Pred LXXXXXXXXXXXXXXXXXPLTGF
accu 0.7391304347826086

1ldi 0.7391304347826086  LXXXXXXXXXXXXXXXXXPLTGF
1lda 0.7391304347826086  LXXXXXXXXXXXXXXXXXPLTGF
1ldf 0.7391304347826086  LXXXXXXXXXXXXXXXXXPLTGF
1fx8 0.7391304347826086  LXXXXXXXXXXXXXXXXXPLTGF


Helix:5
Orig IPYFLVPLCAPIVGAALGAF
 IXGAXL-[3d9s]
Pred IPYFLVPLCAPXXXXXXGAF
accu 0.3

3d9s 0.3  IPYFLVPLCAPXXXXXXGAF


E3XBP3_ANODA/PF00230

Helix:0
Orig YVFIVCGAAAGAGVGASVSSVLL
Pred YVFIVCGAAAGAGVGASVSSVLL
accu 0.0


Helix:1
Orig MIALTQCFLHISGAHVNPAVSIG
Pred MIALTQCFLHISGAHVNPAVSIG
accu 0.0


Helix:2
Orig ALLYIVAQSGGSIAGAALLYGGP
Pred ALLYIVAQSGGSIAGAALLYGGP
accu 0.0


Helix:3
Orig AAWERFGVEFILTFIVVLAYLIS
 VEXXXT-[2b6o, 2b6p, 3m9i, 3d9s, 2c32, 1ymg, 3j41, 1sor]
Pred AAWERFGXXXXXXFIVVLAYLIS
accu 0.2608695652173913

1sor 0.2608695652173913  AAWERFGXXXXXXFIVVLAYLIS
3j41 0.2608695652173913  AAWERFGXXXXXXFIVVLAYLIS
1ymg 0.2608695652173913  AAWERFGXXXXXXFIVVLAYLIS
2c32 0.2608695652173913  AAWERFGXXXXXXFIVVLAYLIS
3d9s 0.2608695652173913  AAWERFGXXXXXXFIVVLAYLIS
3m9i 0.2608695652173913  AAWERFGXXXXXXFIVVLAYLIS
2b6p 0.2608695652173913  AAWERFGXXXXXXFIVVLAYLIS
2b6o 0.2608695652173913  AAWERFGXXXXXXFIVVLAYLIS


Helix:4
Orig YFGSSAIAIGAAYSACSFVSMPY
Pred YFGSSAIAIGAAYSACSFVSMPY
accu 0.0


Helix:5
Orig WVYWLGPMVGGAVSGLM
 WXXPXV-[3d9s] WXXWXG-[2b6o, 2b6p, 3m9i, 3d9s, 2c32, 1ymg, 3j41, 1sor] VXWXGP-[2b6o, 2b6p, 3m9i, 3d9s, 2c32, 1ymg, 3j41, 1sor]
Pred XXXXXXXXXGGAVSGLM
accu 0.5294117647058824

3d9s 0.5294117647058824  XXXXXXXXXGGAVSGLM
3m9i 0.4117647058823529  XXXXXXXMVGGAVSGLM
2b6p 0.4117647058823529  XXXXXXXMVGGAVSGLM
2b6o 0.4117647058823529  XXXXXXXMVGGAVSGLM


F8HXT3_LEUS2/PF00230

Helix:0
Orig EFLGTFILVFVGTGSVVYSAATT
 VFXGXGS-[2o9d, 2o9e, 2o9f, 2abm, 3d9s, 2o9g, 1rc2, 3nka, 3nkc, 3nk5] GTXXLV-[2o9d, 2o9e, 2abm, 2o9f, 2o9g, 1rc2, 3nka, 3nkc, 3nk5] EXXGTFXL-[2o9d, 2o9e, 2o9f, 2abm, 2o9g, 1rc2, 3nka, 3nkc, 3nk5] LVFXGXGS-[2o9d, 2o9e, 2abm, 2o9f, 2o9g, 1rc2, 3nka, 3nkc, 3nk5] GTFXLVF-[2o9d, 2o9e, 2abm, 2o9f, 2o9g, 1rc2, 3nka, 3nkc, 3nk5] VFXGXG-[2o9d, 2o9e, 2abm, 2o9f, 2o9g, 1rc2, 3nka, 3nkc, 3nk5] EXXGTF-[2o9d, 2o9e, 2o9f, 2abm, 2o9g, 1rc2, 3nka, 3c02, 3nkc, 3nk5] TXXXVF-[1ih5, 3d9s, 1fqy, 1h6i] FXLVFXG-[2o9d, 2o9e, 2abm, 2o9f, 2o9g, 1rc2, 3nka, 3nkc, 3nk5] EXXXTFXXVF-[2o9d, 2o9e, 2o9f, 2abm, 2o9g, 1rc2, 3nka, 3nkc, 3nk5] TFXXVF-[2o9d, 2o9e, 2abm, 2o9f, 2o9g, 1rc2, 3nka, 3nkc, 3nk5] TFXLVFXG-[2o9d, 2o9e, 2abm, 2o9f, 2o9g, 1rc2, 3nka, 3nkc, 3nk5] LXFXGXG-[2o9d, 2o9e, 2abm, 2o9f, 2o9g, 1rc2, 3nka, 3nkc, 3nk5]
Pred XXXXXXXXXXXXXXXVVYSAATT
accu 0.6521739130434783

3nk5 0.6521739130434783  XXXXXXXXXXXXXXXVVYSAATT
2o9g 0.6521739130434783  XXXXXXXXXXXXXXXVVYSAATT
2o9f 0.6521739130434783  XXXXXXXXXXXXXXXVVYSAATT
2o9e 0.6521739130434783  XXXXXXXXXXXXXXXVVYSAATT
2o9d 0.6521739130434783  XXXXXXXXXXXXXXXVVYSAATT
3nkc 0.6521739130434783  XXXXXXXXXXXXXXXVVYSAATT
3nka 0.6521739130434783  XXXXXXXXXXXXXXXVVYSAATT
1rc2 0.6521739130434783  XXXXXXXXXXXXXXXVVYSAATT
2abm 0.6521739130434783  XXXXXXXXXXXXXXXVVYSAATT


Helix:1
Orig TIALSFGLALAVAIAAFGHISGG
 LXXAXA-[1fx8, 1ldi, 1ldf, 1lda] AXAXXXA-[3d9s]
Pred TIALSFGXXXXXXXXAFGHISGG
accu 0.34782608695652173

1lda 0.34782608695652173  TIALSFGXXXXXXXXAFGHISGG
1ldf 0.34782608695652173  TIALSFGXXXXXXXXAFGHISGG
1ldi 0.34782608695652173  TIALSFGXXXXXXXXAFGHISGG
1fx8 0.34782608695652173  TIALSFGXXXXXXXXAFGHISGG


Helix:2
Orig FGGYVIAQLLGAIVASAAVFGGV
 AQXXGA-[1ih5, 3d9s, 3c02, 1fqy, 1h6i] GYVIAQ-[2o9d, 2o9e, 2o9f, 2abm, 2o9g, 1rc2, 3nka, 3nkc, 3nk5] AXXAXA-[1ih5, 1fqy, 1h6i] IAQXXG-[2o9d, 2o9e, 2o9f, 2abm, 1ih5, 2o9g, 1rc2, 3nka, 1fqy, 3nkc, 3nk5, 1h6i] AAXXXG-[3d9s] AQXXGXIV-[2o9d, 2o9e, 2o9f, 2abm, 2o9g, 1rc2, 3nka, 3nkc, 3nk5] QXXGXIVAXA-[2o9d, 2o9e, 2o9f, 2abm, 2o9g, 1rc2, 3nka, 3nkc, 3nk5] VXAXLL-[2o9d, 2o9e, 2abm, 2o9f, 2o9g, 1rc2, 3nka, 3nkc, 3nk5] IAQXXXXI-[2o9d, 2o9e, 2o9f, 2abm, 2o9g, 1rc2, 3nka, 3nkc, 3nk5] LLGAXV-[3c02] YXXAXL-[3d9s] QXXGXI-[2o9d, 2o9e, 2abm, 2o9f, 2o9g, 3d9s, 1rc2, 3nka, 3nkc, 3nk5] GXXVAXA-[2o9d, 2o9e, 2o9f, 2abm, 2o9g, 1rc2, 3nka, 3nkc, 3nk5]
Pred FGXXXXXXXXXXXXXXXXXXXXV
accu 0.8695652173913043

3d9s 0.6956521739130435  FGGXXXXXXXXXXVASXXXXXXV
2o9g 0.6521739130434783  FGXXXXXXXXXXXXXXXAVFGGV
2o9f 0.6521739130434783  FGXXXXXXXXXXXXXXXAVFGGV
2o9e 0.6521739130434783  FGXXXXXXXXXXXXXXXAVFGGV
2o9d 0.6521739130434783  FGXXXXXXXXXXXXXXXAVFGGV
3nkc 0.6521739130434783  FGXXXXXXXXXXXXXXXAVFGGV
3nka 0.6521739130434783  FGXXXXXXXXXXXXXXXAVFGGV
1rc2 0.6521739130434783  FGXXXXXXXXXXXXXXXAVFGGV
2abm 0.6521739130434783  FGXXXXXXXXXXXXXXXAVFGGV


Helix:3
Orig ALSAFLFEFVLTFLFILVISIVT
Pred ALSAFLFEFVLTFLFILVISIVT
accu 0.0


Helix:4
Orig APIIIGLWLAVLIIVALPITGGA
 PXXIGL-[1fx8, 1ldi, 1ldf, 1lda]
Pred AXXXXXXWLAVLIIVALPITGGA
accu 0.2608695652173913

1lda 0.2608695652173913  AXXXXXXWLAVLIIVALPITGGA
1ldf 0.2608695652173913  AXXXXXXWLAVLIIVALPITGGA
1ldi 0.2608695652173913  AXXXXXXWLAVLIIVALPITGGA
1fx8 0.2608695652173913  AXXXXXXWLAVLIIVALPITGGA


Helix:5
Orig HVWVYIAADLLGGVLAAFV
Pred HVWVYIAADLLGGVLAAFV
accu 0.0


Q4RVH6_TETNG/PF00230

Helix:0
Orig WRAVSGEYLATFIFVLLSLGSTI
 IXXLLXL-[4jc6, 1z98, 3cn6, 4ia4, 3cll, 2b5f, 3cn5] LAXXXXV-[1ih5, 3d9s, 1fqy, 1h6i] AXFXXXXL-[1ih5, 1fqy, 1h6i] EXXXTFXXV-[2o9e, 2abm, 2o9f] LAXXXF-[1ih5, 3d9s, 1fqy, 1h6i]
Pred WRAVSGXXXXXXXXXXXXXGSTI
accu 0.5652173913043478

1h6i 0.391304347826087  WRAVSGEYXXXXXXXXXSLGSTI
2o9f 0.391304347826087  WRAVSGXXXXXXXXXLLSLGSTI
1ih5 0.391304347826087  WRAVSGEYXXXXXXXXXSLGSTI
2o9e 0.391304347826087  WRAVSGXXXXXXXXXLLSLGSTI
1fqy 0.391304347826087  WRAVSGEYXXXXXXXXXSLGSTI
2abm 0.391304347826087  WRAVSGXXXXXXXXXLLSLGSTI
3cn6 0.30434782608695654  WRAVSGEYLATFXXXXXXXGSTI


Helix:1
Orig VLISLCFGLSIATMVQCFGHISG
 ATXVQCFG-[3gd8, 2d57, 2zz9] ATMVQC-[3gd8, 2d57, 2zz9, 3iyz] LXXGLXXA-[3gd8, 2d57, 2zz9, 3iyz] VLISLC-[3iyz] LXXGXS-[3gd8, 1ih5, 1j4n, 1fqy, 2d57, 1h6i, 2zz9, 3iyz] IATMVQCF-[3gd8, 2d57, 2zz9, 3iyz] GLXIAT-[3gd8, 1ih5, 1j4n, 1fqy, 2d57, 1h6i, 2zz9, 3iyz] FGLSIATM-[3gd8, 2d57, 2zz9, 3iyz] LXXGLXIAT-[1ih5, 1j4n, 1fqy, 1h6i] LSIATXV-[3gd8, 2d57, 2zz9, 3iyz] CFGLSI-[3gd8, 2d57, 2zz9, 3iyz] LIXLXXG-[3gd8, 2d57, 2zz9, 3iyz] SIATMVQC-[3gd8, 2d57, 2zz9, 3iyz] LXXLXFGL-[3iyz] ISLXFGL-[3gd8, 2d57, 2zz9, 3iyz] LSIATXVQ-[3gd8, 2d57, 2zz9, 3iyz] SLXFGL-[3gd8, 1ih5, 1j4n, 1fqy, 2d57, 1h6i, 2zz9, 3iyz] FGLXIA-[3gd8, 1ih5, 1j4n, 1fqy, 2d57, 1h6i, 2zz9, 3iyz] IATXVQ-[3gd8, 2d57, 2zz9, 3iyz] SLXFGLXI-[1ih5, 1j4n, 1fqy, 1h6i, 3iyz] GLXIATXV-[3gd8, 2d57, 2zz9, 3iyz] LXXGLXI-[3gd8, 1ih5, 3d9s, 1j4n, 1fqy, 2d57, 1h6i, 2zz9, 3iyz] GLSIATM-[3gd8, 2d57, 2zz9, 3iyz] CFGLSIA-[3gd8, 2d57, 2zz9, 3iyz] IATMVQC-[3gd8, 2d57, 2zz9, 3iyz] VLISLXFG-[3iyz] SLXFGLS-[3gd8, 1ih5, 1j4n, 1fqy, 2d57, 1h6i, 2zz9, 3iyz] TMVQCF-[3gd8, 2d57, 2zz9, 3iyz] SIATMVQ-[3gd8, 2d57, 2zz9, 3iyz] ATXVQCF-[3gd8, 2d57, 2zz9, 3iyz] CFGLSIAT-[3gd8, 2d57, 2zz9, 3iyz] TXVQCFG-[3gd8, 2d57, 2zz9] ISLCFGLS-[3iyz] SIATMV-[3gd8, 2d57, 2zz9, 3iyz] MVQCFG-[3gd8, 2d57, 2zz9] FGLXIAT-[3gd8, 1ih5, 1j4n, 1fqy, 2d57, 1h6i, 2zz9, 3iyz] LSIATM-[3gd8, 2d57, 2zz9, 3iyz] LXSLXF-[3gd8, 3iyz] IXTXXQ-[1ih5, 3d9s, 1j4n, 1fqy, 1h6i] SLXFGLSXA-[1ih5, 1j4n, 1fqy, 1h6i]
Pred XXXXXXXXXXXXXXXXXXXHISG
accu 0.8260869565217391

3iyz 0.782608695652174  XXXXXXXXXXXXXXXXXXGHISG
2zz9 0.782608695652174  VXXXXXXXXXXXXXXXXXXHISG
2d57 0.782608695652174  VXXXXXXXXXXXXXXXXXXHISG
3gd8 0.782608695652174  VXXXXXXXXXXXXXXXXXXHISG


Helix:2
Orig KAVFYVLAQCLGAITGAGILYLV
 FYXXAQ-[3gd8, 3d9s] AQXXGA-[1ih5, 3d9s, 1fqy, 1h6i] AIXGAG-[3d9s] IXXXXXLYL-[2o9e, 2abm, 2o9f] AQCXGAI-[4jc6, 1z98, 3cn6, 4ia4, 1ih5, 3cll, 2b5f, 1fqy, 1h6i, 3cn5] CLGAIXG-[3cn6, 4jc6, 1z98, 4ia4, 3cll, 2b5f, 3cn5] YXXAQXXG-[1ih5, 1fqy, 1h6i] IXGAXI-[3d9s] GAXXGAG-[3d9s] VXYXXAQ-[3gd8] YXXAQXL-[3cn6, 4jc6, 1z98, 4ia4, 3cll, 2b5f, 3cn5] QCXGAI-[1ih5, 1fqy, 1h6i] YXXAQC-[3gd8, 1ih5, 1fqy, 1h6i] IXXAGIL-[3d9s] AIXGAXI-[3d9s] QXXGXI-[3d9s]
Pred KAXXXXXXXXXXXXXXXXXXXXV
accu 0.8695652173913043

3d9s 0.7391304347826086  KAVXXXXXXXXXXXXXXXXXYLV
4ia4 0.5217391304347826  KAVFXXXXXXXXXXXXAGILYLV
1z98 0.5217391304347826  KAVFXXXXXXXXXXXXAGILYLV
4jc6 0.5217391304347826  KAVFXXXXXXXXXXXXAGILYLV
3cn5 0.5217391304347826  KAVFXXXXXXXXXXXXAGILYLV
3cll 0.5217391304347826  KAVFXXXXXXXXXXXXAGILYLV
3cn6 0.5217391304347826  KAVFXXXXXXXXXXXXAGILYLV


Helix:3
Orig VGNGLLVELLITFELVFTIFASC
 GXGXXV-[3iyz] TFXLVXT-[3cn6, 4jc6, 1z98, 4ia4, 3cll, 2b5f, 3cn5] VELXXT-[3gd8, 2d57, 2zz9, 3iyz] LXXTXXL-[3gd8, 3d9s, 2d57, 2zz9, 3iyz] LVELXIT-[3gd8, 2d57, 2zz9, 3iyz] LXITXXLV-[3gd8, 2d57, 2zz9, 3iyz] EXXXTF-[3ne2] GXGXLVXL-[3iyz] ELXXTXXL-[3gd8, 2d57, 2zz9, 3iyz] VEXXXT-[2b6o, 2b6p, 3m9i, 3d9s, 2c32, 1ymg, 3j41, 1sor] GXXVEL-[3gd8, 2d57, 2zz9, 3iyz]
Pred VXXXXXXXXXXXXXXXXXIFASC
accu 0.7391304347826086

3iyz 0.6521739130434783  VXXXXXXXXXXXXXXXFTIFASC
2d57 0.5652173913043478  VGNXXXXXXXXXXXXXFTIFASC
3cll 0.30434782608695654  VGNGLLVELLIXXXXXXXIFASC
3cn6 0.30434782608695654  VGNGLLVELLIXXXXXXXIFASC


Helix:4
Orig LGGSASLAIGFAVAIGHFFAINY
 IGXXVXXXH-[3gd8, 1ih5, 1j4n, 1fqy, 2d57, 1h6i, 3iyz, 2zz9] SXXLXXG-[3gd8] LXXGXXV-[3d9s] LXIGXXV-[3gd8, 1j4n, 2d57, 2zz9, 3iyz] AXGXXXA-[3gd8, 1ih5, 1j4n, 1fqy, 2d57, 1h6i, 2zz9, 3iyz] SXXLAIGXXV-[3gd8] LXXGXXVA-[3gd8, 1ih5, 1j4n, 1fqy, 2d57, 1h6i, 2zz9, 3iyz] GXSXXL-[1ih5, 3d9s, 1j4n, 1fqy, 1h6i] GXXVXXG-[3gd8, 1ih5, 1j4n, 1fqy, 2d57, 1h6i, 3iyz, 2zz9]
Pred LXXXXXXXXXXXXXXXXXXXINY
accu 0.8260869565217391

1h6i 0.8260869565217391  LXXXXXXXXXXXXXXXXXXXINY
1fqy 0.8260869565217391  LXXXXXXXXXXXXXXXXXXXINY
1j4n 0.8260869565217391  LXXXXXXXXXXXXXXXXXXXINY
1ih5 0.8260869565217391  LXXXXXXXXXXXXXXXXXXXINY
3gd8 0.7391304347826086  LGGXXXXXXXXXXXXXXXXXINY


Helix:5
Orig LITLNFTNHWVYWVGPILGAVLA
 IXGAXXA-[3d9s] VGXIXG-[3d9s] WXXWXGXXXG-[3gd8] VGXXXGAXXA-[3gd8] WXXPXXG-[3d9s] VXWXGP-[2b6o, 2b6p, 3m9i, 3d9s, 2c32, 1ymg, 3j41, 1sor] GXXXGAXXA-[3gd8, 2d57, 3iyz, 2zz9] GPIXGAV-[3gd8, 3d9s, 2d57, 2zz9, 3iyz] YWXGPXXGA-[3gd8, 2d57, 3iyz, 2zz9] PXXGXV-[3ne2, 3d9s] VGXXXXA-[3d9s] VGXIXGAV-[3gd8, 2d57, 2zz9, 3iyz] IXGAXL-[3d9s] WVGPIXGAV-[3gd8, 2d57, 3iyz, 2zz9] YWVGPIXGAV-[3gd8] WXXWXG-[2b6o, 2b6p, 3m9i, 3d9s, 2c32, 1ymg, 3j41, 1sor] WXXWXXP-[3gd8, 3d9s, 2d57, 2zz9, 3iyz] YWXGPXXG-[3gd8, 2d57, 2zz9, 3iyz] WXGPXXGAXL-[3gd8]
Pred LITLNFTNHXXXXXXXXXXXXXX
accu 0.6086956521739131

2zz9 0.6086956521739131  LITLNFTNHXXXXXXXXXXXXXX
3d9s 0.6086956521739131  LITLNFTNHXXXXXXXXXXXXXX
3gd8 0.6086956521739131  LITLNFTNHXXXXXXXXXXXXXX
3iyz 0.6086956521739131  LITLNFTNHXXXXXXXXXXXXXX
2d57 0.6086956521739131  LITLNFTNHXXXXXXXXXXXXXX
3j41 0.30434782608695654  LITLNFTNHXXXXXXXILGAVLA
2c32 0.30434782608695654  LITLNFTNHXXXXXXXILGAVLA


G6CF53_LACCU/PF00230

Helix:0
Orig LLAEFMGTALMIIFGVGV
Pred LLAEFMGTALMIIFGVGV
accu 0.0


Helix:1
Orig GHLFAITTWGFGITVSLFIFGDV
Pred GHLFAITTWGFGITVSLFIFGDV
accu 0.0


Helix:2
Orig FIPYSVAEVLGGVVGAVIVYIMY
Pred FIPYSVAEVLGGVVGAVIVYIMY
accu 0.0


Helix:3
Orig FFVEFFATFVFISSIIAI
 EXXXTF-[3ne2] VEXXXT-[3d9s]
Pred FFXXXXXXXVFISSIIAI
accu 0.3888888888888889

3d9s 0.3333333333333333  FFXXXXXXFVFISSIIAI
3ne2 0.3333333333333333  FFVXXXXXXVFISSIIAI


Helix:4
Orig GIAPIAVGLLVWAIGMGMGGPTG
Pred GIAPIAVGLLVWAIGMGMGGPTG
accu 0.0


Helix:5
Orig DWQYGIIVPGIAPFVGGLCAALF
 VGXXXA-[3ne2, 3d9s]
Pred DWQYGIIVPGIAPFXXXXXXALF
accu 0.2608695652173913

3d9s 0.2608695652173913  DWQYGIIVPGIAPFXXXXXXALF
3ne2 0.2608695652173913  DWQYGIIVPGIAPFXXXXXXALF


A5V285_SPHWW/PF00230

Helix:0
Orig AELFGTFWLVFGGCGSAVLAAAF
 VFXGXGS-[2o9d, 2o9e, 2o9f, 2abm, 2o9g, 3d9s, 3llq, 1rc2, 3nka, 3nkc, 3nk5] EXFGTFWLVFGGC-[2abm, 1rc2, 3nka, 3nkc, 3nk5] FGTFWLVFGGXGS-[2o9d, 2o9e, 2abm, 2o9f, 2o9g, 3llq, 1rc2, 3nka, 3nkc, 3nk5] EXFGTFWLVFGGXG-[2o9d, 2o9e, 2o9f, 2o9g] GTXXLV-[2o9d, 2o9e, 2abm, 2o9f, 2o9g, 3llq, 1rc2, 3nka, 3nkc, 3nk5] VFXGXG-[2o9d, 2o9e, 2abm, 2o9f, 2o9g, 3llq, 1rc2, 3nka, 3nkc, 3nk5] FWLVFGGXGSA-[2o9e, 2o9f, 2abm] FGTFWL-[2o9d, 2o9e, 2abm, 2o9f, 2o9g, 3llq, 1rc2, 3nka, 3nkc, 3nk5] GTFXLVXXG-[2o9d, 2o9e, 2o9f, 2abm, 2o9g, 3llq, 1rc2, 3nka, 3nkc, 3nk5] AEXFGTFWLVFGGXGSA-[2o9e, 2o9f] FGGXGSA-[2o9e, 2o9f, 2abm] FGTFWLVFGGC-[2abm, 3llq, 1rc2, 3nka, 3nkc, 3nk5] GTFWLVFG-[2o9d, 2o9e, 2abm, 2o9f, 2o9g, 3llq, 1rc2, 3nka, 3nkc, 3nk5] TFWLVFG-[2o9d, 2o9e, 2abm, 2o9f, 2o9g, 3llq, 1rc2, 3nka, 3nkc, 3nk5] VXGGXGSA-[2o9e, 2o9f, 2abm] AEXFGTFWLVXG-[2o9d, 2o9e, 2o9f, 2abm, 2o9g, 1rc2, 3nka, 3nkc, 3nk5] AEXFGTFWLVFGGC-[2abm, 1rc2, 3nka, 3nkc, 3nk5] FGTFXXXXG-[2o9d, 2o9e, 2o9f, 2abm, 2o9g, 3llq, 1rc2, 3nka, 3nkc, 3nk5] TFWLVFGGC-[2abm, 3llq, 1rc2, 3nka, 3nkc, 3nk5] FWLVFGGXGSAVLA-[2o9e, 2o9f] FGGXGS-[2o9d, 2o9e, 2abm, 2o9f, 2o9g, 3llq, 1rc2, 3nka, 3nkc, 3nk5] FGTFWXVFGGXG-[2o9d, 2o9e, 2abm, 2o9f, 2o9g, 3llq, 1rc2, 3nka, 3nkc, 3nk5] FWLVFGGC-[2abm, 3llq, 1rc2, 3nka, 3nkc, 3nk5] GTFXLVF-[2o9d, 2o9e, 2abm, 2o9f, 2o9g, 3llq, 1rc2, 3nka, 3nkc, 3nk5] TFXLVFGGXG-[2o9d, 2o9e, 2abm, 2o9f, 2o9g, 3llq, 1rc2, 3nka, 3nkc, 3nk5] WLVFGG-[2o9d, 2o9e, 2abm, 2o9f, 2o9g, 3llq, 1rc2, 3nka, 3nkc, 3nk5] FXLVFXG-[2o9d, 2o9e, 2abm, 2o9f, 2o9g, 3llq, 1rc2, 3nka, 3nkc, 3nk5] EXFGTFWLVFGGXGSA-[2o9e, 2o9f, 2abm] WLVFGGC-[2abm, 3llq, 1rc2, 3nka, 3nkc, 3nk5] GTFXLVFGGXGSA-[2o9e, 2o9f, 2abm] AEXXXTFWLVFXG-[2o9d, 2o9e, 2abm, 2o9f, 2o9g, 1rc2, 3nka, 3nkc, 3nk5] AEXFGTFWLVXGGXG-[2o9d, 2o9e, 2o9f, 2o9g] SAXLAA-[2o9e, 2o9f] EXXXTFWLVFXG-[2o9d, 2o9e, 2abm, 2o9f, 2o9g, 1rc2, 3nka, 3nkc, 3nk5] AEXXXT-[3cn6, 2abm, 1rc2, 3cll, 3nka, 1fqy, 3nkc, 3cn5, 2o9d, 4jc6, 1z98, 2o9e, 2b6o, 4ia4, 2o9f, 1ih5, 3m9i, 2o9g, 3d9s, 2b5f, 3nk5, 1h6i, 1sor] GGXGXA-[2o9e, 2abm, 2o9f] AEXXGTFWLVFGGXGS-[2abm, 1rc2, 3nka, 3nkc, 3nk5] EXFGTFW-[2o9d, 2o9e, 2abm, 2o9f, 2o9g, 1rc2, 3nka, 3nkc, 3nk5] EXFGTFWLVFG-[2o9d, 2o9e, 2abm, 2o9f, 2o9g, 1rc2, 3nka, 3nkc, 3nk5] TFXLVFGGXGSA-[2o9e, 2o9f, 2abm] GTFXLVXGGXG-[2o9d, 2o9e, 2abm, 2o9f, 2o9g, 3llq, 1rc2, 3nka, 3nkc, 3nk5] EXXGTFXL-[2o9d, 2o9e, 2o9f, 2abm, 2o9g, 1rc2, 3nka, 3nkc, 3nk5] WLVFXGXG-[2o9d, 2o9e, 2abm, 2o9f, 2o9g, 3llq, 1rc2, 3nka, 3nkc, 3nk5] WLVFGGXGS-[2o9d, 2o9e, 2o9f, 2abm, 2o9g, 3llq, 1rc2, 3nka, 3nkc, 3nk5] AEXXXXFXXVF-[2o9d, 2o9e, 2o9f, 2abm, 2o9g, 1rc2, 3nka, 3nkc, 3nk5] EXFGTFWLVFGGXGS-[2o9d, 2o9e, 2o9f, 2o9g] FGTFXLVF-[2o9d, 2o9e, 2abm, 2o9f, 2o9g, 3llq, 1rc2, 3nka, 3nkc, 3nk5] EXXXTFWLVFGGXG-[2abm, 1rc2, 3nka, 3nkc, 3nk5] AEXXXTFWLVXGGXG-[2abm, 1rc2, 3nka, 3nkc, 3nk5] EXXGTFWLVFGGXGS-[2abm, 1rc2, 3nka, 3nkc, 3nk5] GTFWLVFGGC-[2abm, 3llq, 1rc2, 3nka, 3nkc, 3nk5] TFXLVFGGXGS-[2o9d, 2o9e, 2abm, 2o9f, 2o9g, 3llq, 1rc2, 3nka, 3nkc, 3nk5] TFXLVFXG-[2o9d, 2o9e, 2abm, 2o9f, 2o9g, 3llq, 1rc2, 3nka, 3nkc, 3nk5] FGTFXXV-[2o9d, 2o9e, 2abm, 2o9f, 2o9g, 3llq, 1rc2, 3nka, 3nkc, 3nk5] LXFXGXG-[2o9d, 2o9e, 2abm, 2o9f, 2o9g, 3llq, 1rc2, 3nka, 3nkc, 3nk5] AEXXGTF-[3cn6, 2abm, 1rc2, 3cll, 3nka, 3nkc, 3cn5, 2o9d, 1z98, 4jc6, 2o9e, 4ia4, 2o9f, 2o9g, 2b5f, 3nk5] AEXXGTFXL-[2o9d, 2o9e, 2o9f, 2abm, 2o9g, 1rc2, 3nka, 3nkc, 3nk5] LVFXGXGS-[2o9d, 2o9e, 2abm, 2o9f, 2o9g, 3llq, 1rc2, 3nka, 3nkc, 3nk5] AEXFGTFWLVFGGXGS-[2o9d, 2o9e, 2o9f, 2o9g] LVFGGC-[2abm, 3llq, 1rc2, 3nka, 3nkc, 3nk5] EXXGTF-[2o9d, 2o9e, 2o9f, 2abm, 2o9g, 1rc2, 3nka, 3c02, 3nkc, 3nk5] TXXXVF-[1ih5, 3d9s, 1fqy, 1h6i] EXXXTFXXVF-[2o9d, 2o9e, 2o9f, 2abm, 2o9g, 1rc2, 3nka, 3nkc, 3nk5] FGTFWXVFXG-[2o9d, 2o9e, 2abm, 2o9f, 2o9g, 3llq, 1rc2, 3nka, 3nkc, 3nk5] AEXFGTFW-[2o9d, 2o9e, 2o9f, 2abm, 2o9g, 1rc2, 3nka, 3nkc, 3nk5] LXFGGXGSA-[2o9e, 2o9f, 2abm] AEXXXTFXLV-[2o9d, 2o9e, 2o9f, 2abm, 2o9g, 1rc2, 3nka, 3nkc, 3nk5] FXXXXGGXG-[2o9d, 2o9e, 2o9f, 2abm, 2o9g, 3llq, 1rc2, 3nka, 3nkc, 3nk5] FXLVFGGXGS-[2o9d, 2o9e, 2abm, 2o9f, 2o9g, 3llq, 1rc2, 3nka, 3nkc, 3nk5] TFXXVF-[2o9d, 2o9e, 2abm, 2o9f, 2o9g, 3llq, 1rc2, 3nka, 3nkc, 3nk5] EXXXTFXXV-[2o9d, 2o9e, 2abm, 2o9f, 2o9g, 1rc2, 3nka, 3nkc, 3nk5] WLVFGGXGSA-[2o9e, 2o9f, 2abm] FGGXGSAVLAA-[2o9e, 2o9f] LVFGGXGXAVL-[2o9e, 2o9f] FGTFWLVFGGXGSA-[2o9e, 2abm, 2o9f] GTFXLVFGGXGS-[2o9d, 2o9e, 2abm, 2o9f, 2o9g, 3llq, 1rc2, 3nka, 3nkc, 3nk5] FWLXFG-[2o9d, 2o9e, 2abm, 2o9f, 2o9g, 3llq, 1rc2, 3nka, 3nkc, 3nk5]
Pred XXXXXXXXXXXXXXXXXXXXXAF
accu 0.9130434782608695

2o9f 0.9130434782608695  XXXXXXXXXXXXXXXXXXXXXAF
2o9e 0.9130434782608695  XXXXXXXXXXXXXXXXXXXXXAF
2o9d 0.6956521739130435  XXXXXXXXXXXXXXXXAVLAAAF
1rc2 0.6956521739130435  XXXXXXXXXXXXXXXXAVLAAAF
3llq 0.5652173913043478  AELXXXXXXXXXXXXXAVLAAAF
3cn6 0.30434782608695654  XXXXXXXWLVFGGCGSAVLAAAF


Helix:1
Orig IGFAGVALAFGLTVLTMAYAVGG
 FGLTVL-[2o9d, 2o9e, 2abm, 2o9f, 2o9g, 3llq, 1rc2, 3nka] FXGVALAFGLTV-[2o9e, 2o9f] LAXGLTVLTMAXAV-[2o9d, 2o9e, 2o9f, 2abm, 2o9g, 1rc2, 3nka, 3nkc, 3nk5] GVAXAF-[2o9d, 2o9e, 2abm, 2o9f, 2o9g, 1rc2, 3nka] LXXGLXVL-[2o9d, 2o9e, 2o9f, 2abm, 2o9g, 3llq, 1rc2, 3nka, 3nkc, 3nk5] TVLTMAXAV-[2o9d, 2o9e, 2o9f, 2abm, 2o9g, 1rc2, 3nka, 3nkc, 3nk5] AXVALAFGLTV-[2o9e, 2o9f] FGLTVLTMAXAV-[2o9d, 2o9e, 2abm, 2o9f, 2o9g, 1rc2, 3nka] VLTMAXA-[2o9d, 2o9e, 2abm, 2o9f, 2o9g, 1rc2, 3nka, 3nkc, 3nk5] LXXGLTVLTMAXAXG-[2o9d, 2o9e, 2o9f, 2o9g, 1rc2, 3nka] TMAXAV-[2o9d, 2o9e, 2abm, 2o9f, 2o9g, 1rc2, 3nka, 3nkc, 3nk5] GFAGVALAFGLTVLTMA-[2o9e, 2o9f] VAXAXGLTV-[2o9d, 2o9e, 2o9f, 2abm, 2o9g, 3llq, 1rc2, 3nka, 3nkc, 3nk5] GFAGXALAFG-[2o9e, 2o9f] GLTVLTMAXAXG-[2o9d, 2o9e, 2o9f, 2o9g, 1rc2, 3nka, 3nkc, 3nk5] ALAXXLT-[2o9d, 2o9e, 2abm, 2o9f, 2o9g, 3llq, 1rc2, 3nka, 3nkc, 3nk5] GFAGXAL-[2o9e, 2o9f] GFAGVALAXGL-[2o9e, 2o9f] AGVALAXGLTVLT-[2o9e, 2o9f] FAGXALAFGL-[2o9e, 2o9f] GFAXXALA-[2o9e, 2o9f] AXGLTVLT-[2o9d, 2o9e, 2o9f, 2abm, 2o9g, 3llq, 1rc2, 3nka, 3nkc, 3nk5] FGLTVLTXAXA-[2o9d, 2o9e, 2o9f, 2abm, 2o9g, 1rc2, 3nka] GVALAXXLTVLT-[2o9d, 2o9e, 2abm, 2o9f, 2o9g, 1rc2, 3nka, 3nkc, 3nk5] GVAXAXGLT-[2o9d, 2o9e, 2o9f, 2abm, 2o9g, 1rc2, 3nka, 3nkc, 3nk5] ALAXGLXV-[3nkc, 3nk5] ALXXGXXV-[2o9d, 2o9e, 2o9f, 2abm, 2o9g, 3llq, 1rc2, 3nka] VXLAXGLTVLTMAXAV-[2o9d, 2o9e, 2o9f, 2abm, 2o9g, 1rc2, 3nka, 3nkc, 3nk5] GXXXAXGL-[2o9d, 2o9e, 2o9f, 2abm, 2o9g, 1rc2, 3nka, 3nkc, 3nk5] AXGLTVLTM-[2o9d, 2o9e, 2o9f, 2abm, 2o9g, 3llq, 1rc2, 3nka, 3nkc, 3nk5] FAGXAL-[2o9e, 2o9f] AXXLXV-[2o9d, 2o9e, 2abm, 2o9f, 2o9g, 3llq, 1rc2, 3nka, 3nkc, 3nk5] VLTMAXAVG-[2o9d, 2o9e, 2o9f, 2o9g, 1rc2, 3nka, 3nkc, 3nk5] LTMAXXVG-[2o9d, 2o9e, 2o9f, 2o9g, 1rc2, 3nka, 3nkc, 3nk5] VXXAXGL-[2abm, 1j4n, 3llq, 1rc2, 3nka, 1fqy, 3nkc, 2o9d, 2o9e, 2o9f, 1ih5, 2o9g, 3nk5, 1h6i] ALAXGLTVLTMAXAV-[2o9d, 2o9e, 2o9f, 2abm, 2o9g, 1rc2, 3nka, 3nkc, 3nk5] LTVLTM-[2o9d, 2o9e, 2abm, 2o9f, 2o9g, 3llq, 1rc2, 3nka, 3nkc, 3nk5] FAGVALXFG-[2o9e, 2o9f] LAXGLTVLTMA-[2o9d, 2o9e, 2o9f, 2abm, 2o9g, 3llq, 1rc2, 3nka, 3nkc, 3nk5] AGXAXAXGL-[2o9e, 2o9f] LTVLTXAXAVG-[2o9d, 2o9e, 2o9f, 2o9g, 1rc2, 3nka, 3nkc, 3nk5] AXGLTVLTXA-[2o9d, 2o9e, 2o9f, 2abm, 2o9g, 3llq, 1rc2, 3nka, 3nkc, 3nk5] GVALAXGLTVLTMA-[2o9d, 2o9e, 2abm, 2o9f, 2o9g, 1rc2, 3nka, 3nkc, 3nk5] AXAXGLTVL-[2o9d, 2o9e, 2abm, 2o9f, 2o9g, 3llq, 1rc2, 3nka, 3nkc, 3nk5] GVALAXGLXVL-[2o9d, 2o9e, 2o9f, 2abm, 2o9g, 1rc2, 3nka, 3nkc, 3nk5] AXAXGLTVLTMAXA-[2o9d, 2o9e, 2abm, 2o9f, 2o9g, 1rc2, 3nka, 3nkc, 3nk5] VLTMAXAV-[2o9d, 2o9e, 2abm, 2o9f, 2o9g, 1rc2, 3nka, 3nkc, 3nk5] GLTVLTM-[2o9d, 2o9e, 2abm, 2o9f, 2o9g, 3llq, 1rc2, 3nka, 3nkc, 3nk5] GFAGXALAFGLTVL-[2o9e, 2o9f] LTMAXA-[2o9d, 2o9e, 2abm, 2o9f, 2o9g, 1rc2, 3nka, 3nkc, 3nk5] FAGVALAF-[2o9e, 2o9f] AXGLTVLTMAXA-[2o9d, 2o9e, 2abm, 2o9f, 2o9g, 1rc2, 3nka, 3nkc, 3nk5] LTVLTMA-[2o9d, 2o9e, 2abm, 2o9f, 2o9g, 3llq, 1rc2, 3nka, 3nkc, 3nk5] FAXXALA-[2o9e, 2o9f] LXXGLTVLTM-[2o9d, 2o9e, 2o9f, 2abm, 2o9g, 3llq, 1rc2, 3nka, 3nkc, 3nk5] VXLAXGLTVLT-[2o9d, 2o9e, 2o9f, 2abm, 2o9g, 3llq, 1rc2, 3nka, 3nkc, 3nk5] AXGLTVL-[2o9d, 2o9e, 2abm, 2o9f, 2o9g, 3llq, 1rc2, 3nka, 3nkc, 3nk5] VAXAXGLT-[2o9d, 2o9e, 2o9f, 2abm, 2o9g, 3llq, 1rc2, 3nka, 3nkc, 3nk5] GLTVLTMAXAV-[2o9d, 2o9e, 2o9f, 2abm, 2o9g, 1rc2, 3nka, 3nkc, 3nk5] LTVLTMAXAV-[2o9d, 2o9e, 2o9f, 2abm, 2o9g, 1rc2, 3nka, 3nkc, 3nk5] GLTVLT-[2o9d, 2o9e, 2abm, 2o9f, 2o9g, 3llq, 1rc2, 3nka, 3nkc, 3nk5] GVAXAXG-[2o9d, 2o9e, 2abm, 2o9f, 2o9g, 1rc2, 3nka, 3nkc, 3nk5] LAXGLXV-[2o9d, 2o9e, 2abm, 2o9f, 2o9g, 3llq, 1rc2, 3nka, 3nkc, 3nk5] AXAXGLTVLTMA-[2o9d, 2o9e, 2abm, 2o9f, 2o9g, 3llq, 1rc2, 3nka, 3nkc, 3nk5] VAXAXGLTVL-[2o9d, 2o9e, 2o9f, 2abm, 2o9g, 3llq, 1rc2, 3nka, 3nkc, 3nk5] AXXXXAXGLTVLTMA-[2o9e, 2o9f] GFAXVA-[2o9e, 2o9f] AXXAXA-[2o9e, 2o9f] ALAXGLTVLTM-[2o9d, 2o9e, 2o9f, 2abm, 2o9g, 3llq, 1rc2, 3nka, 3nkc, 3nk5] TVLTMA-[2o9d, 2o9e, 2abm, 2o9f, 2o9g, 3llq, 1rc2, 3nka, 3nkc, 3nk5] TVLTMAXA-[2o9d, 2o9e, 2abm, 2o9f, 2o9g, 1rc2, 3nka, 3nkc, 3nk5] GFAGXALAFGLXV-[2o9e, 2o9f] LTVLTMAXA-[2o9d, 2o9e, 2o9f, 2abm, 2o9g, 1rc2, 3nka, 3nkc, 3nk5] LXXAXA-[1fx8, 1ldi, 1ldf, 1lda] GFAGVALAFGLTVLTM-[2o9e, 2o9f] GLTVLTMAXA-[2o9d, 2o9e, 2o9f, 2abm, 2o9g, 1rc2, 3nka, 3nkc, 3nk5] VXXAXGLTVLTMA-[2o9d, 2o9e, 2o9f, 2abm, 2o9g, 3llq, 1rc2, 3nka, 3nkc, 3nk5] FGLTVLTMA-[2o9d, 2o9e, 2o9f, 2abm, 2o9g, 3llq, 1rc2, 3nka] LTMAXXV-[2o9d, 2o9e, 2abm, 2o9f, 2o9g, 1rc2, 3nka, 3nkc, 3nk5] AGVALAFG-[2o9e, 2o9f] FAGXALAFGLTVLTMA-[2o9e, 2o9f] GLTVLTMA-[2o9d, 2o9e, 2o9f, 2abm, 2o9g, 3llq, 1rc2, 3nka, 3nkc, 3nk5] LAXGLT-[2o9d, 2o9e, 2abm, 2o9f, 2o9g, 3llq, 1rc2, 3nka, 3nkc, 3nk5] FAGVALAFGLTVXT-[2o9e, 2o9f] AGVALAFGLTVLTM-[2o9e, 2o9f] FGLTVLT-[2o9d, 2o9e, 2abm, 2o9f, 2o9g, 3llq, 1rc2, 3nka] LXXGLTVLTMAXA-[2o9d, 2o9e, 2o9f, 2abm, 2o9g, 1rc2, 3nka, 3nkc, 3nk5] MAXAVG-[2o9d, 2o9e, 2o9f, 2o9g, 1rc2, 3nka, 3nkc, 3nk5] GFAGXALAFGLXVLT-[2o9e, 2o9f] TVLTMAXXVG-[2o9d, 2o9e, 2o9f, 2o9g, 1rc2, 3nka, 3nkc, 3nk5] AXXLTVLTMAXXXG-[2o9d, 2o9e, 2o9f, 2o9g, 1rc2, 3nka, 3nkc, 3nk5] GFAGVALAXXLT-[2o9e, 2o9f] AGXXLAXGLTVL-[2o9e, 2o9f] LXXGLTVLTMAXAVG-[3nkc, 3nk5] AXAXGLTVLTMAXAVG-[2o9d, 2o9e, 2o9f, 2o9g, 1rc2, 3nka, 3nkc, 3nk5] FGLTVLTM-[2o9d, 2o9e, 2o9f, 2abm, 2o9g, 3llq, 1rc2, 3nka] VALAXGLTVLTM-[2o9d, 2o9e, 2abm, 2o9f, 2o9g, 3llq, 1rc2, 3nka, 3nkc, 3nk5] FGLTVLTMAXXXG-[2o9d, 2o9e, 2o9f, 2o9g, 1rc2, 3nka] GFAGXALAF-[2o9e, 2o9f] VXLAXGLTVLTMAXAVG-[2o9e, 2o9f] AXGLTVLTMAXAV-[2o9d, 2o9e, 2o9f, 2abm, 2o9g, 1rc2, 3nka, 3nkc, 3nk5] VALAXGLTVLTMAXA-[2o9d, 2o9e, 2o9f, 2abm, 2o9g, 1rc2, 3nka, 3nkc, 3nk5] AXAXGLTVLT-[2o9d, 2o9e, 2o9f, 2abm, 2o9g, 3llq, 1rc2, 3nka, 3nkc, 3nk5] TMAXAVG-[2o9d, 2o9e, 2o9f, 2o9g, 1rc2, 3nka, 3nkc, 3nk5] AXVAXAXGLT-[2o9e, 2o9f] GVALAXGLTVLTM-[2o9d, 2o9e, 2o9f, 2abm, 2o9g, 1rc2, 3nka, 3nkc, 3nk5] GVALAXGLXV-[2o9d, 2o9e, 2o9f, 2abm, 2o9g, 1rc2, 3nka, 3nkc, 3nk5] FAGVALAFGLTVLTM-[2o9e, 2o9f] LXXGLTVXT-[2o9d, 2o9e, 2abm, 2o9f, 2o9g, 3llq, 1rc2, 3nka, 3nkc, 3nk5] AGVALAF-[2o9e, 2o9f] FAGVALAFGLTVL-[2o9e, 2o9f] FAGVALAFGLT-[2o9e, 2o9f]
Pred IXXXXXXXXXXXXXXXXXXXXXG
accu 0.9130434782608695

2o9f 0.9130434782608695  IXXXXXXXXXXXXXXXXXXXXXG
2o9e 0.9130434782608695  IXXXXXXXXXXXXXXXXXXXXXG
2o9d 0.782608695652174  IGFAXXXXXXXXXXXXXXXXXXG
3nkc 0.782608695652174  IGFAXXXXXXXXXXXXXXXXXXG
3nka 0.782608695652174  IGFAXXXXXXXXXXXXXXXXXXG
1rc2 0.782608695652174  IGFAXXXXXXXXXXXXXXXXXXG
2abm 0.7391304347826086  IGFAXXXXXXXXXXXXXXXXXGG


Helix:2
Orig LVPYWVAQVVGAIAAAAVLYAIA
 AXXLYXXA-[2o9e, 2o9f] AQXXGA-[3cn6, 3cll, 1fqy, 3c02, 3cn5, 4jc6, 1z98, 4ia4, 2b6o, 1ih5, 3m9i, 3d9s, 2b5f, 1h6i, 1sor] AXXAXA-[1ih5, 1fqy, 1h6i] YXXAQVXGXI-[2o9d, 2o9e, 2o9f, 2abm, 2o9g, 1rc2, 3nka, 3nkc, 3nk5] AXAXXA-[2b6o, 3m9i, 1sor] VXYXXAQ-[2o9d, 2o9e, 2abm, 2o9f, 2o9g, 1rc2, 3nka, 3nkc, 3nk5] AAXXLYXIA-[2o9e, 2o9f] AXXYXIA-[2o9e, 2o9f] YXXAQXV-[2o9d, 2o9e, 2abm, 2o9f, 2o9g, 1rc2, 3nka, 3nkc, 3nk5] YXXAQVXG-[2o9d, 2o9e, 2abm, 2o9f, 2o9g, 1rc2, 3nka, 3nkc, 3nk5] QXXGXI-[2o9d, 2o9e, 2abm, 2o9f, 2o9g, 3d9s, 1rc2, 3nka, 3nkc, 3nk5]
Pred LXXXXXXXXXXXXXXXXXXXXXX
accu 0.9565217391304348

2o9f 0.9130434782608695  LXXXXXXXXXXXXAXXXXXXXXX
2o9e 0.9130434782608695  LXXXXXXXXXXXXAXXXXXXXXX
2o9d 0.5217391304347826  LXXXXXXXXXXXXAAAAVLYAIA
3nkc 0.5217391304347826  LXXXXXXXXXXXXAAAAVLYAIA
3nka 0.5217391304347826  LXXXXXXXXXXXXAAAAVLYAIA
1rc2 0.5217391304347826  LXXXXXXXXXXXXAAAAVLYAIA
2abm 0.5217391304347826  LXXXXXXXXXXXXAAAAVLYAIA
3cn6 0.2608695652173913  LVPYWVXXXXXXIAAAAVLYAIA


Helix:3
Orig YSLHAALLIEIVLTAGFIIVILG
Pred YSLHAALLIEIVLTAGFIIVILG
accu 0.0


Helix:4
Orig LVPAGFAPIPIGLALTLIHLISI
 TLXXLIXI-[2o9e, 2abm, 2o9f, 2o9g, 3llq, 1rc2, 3nkc, 3nk5] LIXLIS-[2o9d, 2o9e, 2abm, 2o9f, 2o9g, 3llq, 1rc2, 3nka, 3nk5] LTXXXL-[2o9d, 2o9e, 2abm, 3llq, 1rc2, 3nka, 3nk5] TLIXLIS-[2o9d, 2o9e, 2abm, 2o9f, 2o9g, 3llq, 1rc2, 3nka, 3nkc, 3nk5] IXIGLAXXXI-[2o9d, 2o9e, 2o9f, 2abm, 2o9g, 3llq, 1rc2, 3nka, 3nkc, 3nk5] LXXTLIXLIS-[2o9d, 2o9e, 2o9f, 2abm, 2o9g, 3llq, 1rc2, 3nka, 3nkc, 3nk5] LXXTXI-[2o9d, 2o9e, 2abm, 2o9f, 2o9g, 3llq, 1rc2, 3nka, 3nkc, 3nk5] LTLXXLI-[2o9d, 2o9e, 2abm, 3llq, 1rc2, 3nka, 3nkc, 3nk5] TLIXLI-[2o9d, 2o9e, 2abm, 2o9f, 2o9g, 3llq, 1rc2, 3nka, 3nk5] AXTLIXL-[2o9d, 2o9e, 2abm, 2o9f, 2o9g, 3llq, 1rc2, 3nka, 3nkc, 3nk5] IXLISI-[2o9e, 2abm, 2o9f, 2o9g, 3llq, 1rc2, 3nk5] GXAXTLIXLI-[2o9d, 2o9e, 2o9f, 2abm, 2o9g, 3llq, 1rc2, 3nka, 3nkc, 3nk5] IXXAXTLIXLI-[2o9d, 2o9e, 2o9f, 2abm, 2o9g, 3llq, 1rc2, 3nka, 3nkc, 3nk5] IGLAXT-[2o9d, 2o9e, 2abm, 2o9f, 2o9g, 3llq, 1rc2, 3nka, 3nkc, 3nk5] GXAXTLXH-[2o9d, 2o9e, 2o9f, 2abm, 2o9g, 3llq, 1rc2, 3nk5] LXXTXIXLI-[2o9d, 2o9e, 2abm, 2o9f, 2o9g, 3llq, 1rc2, 3nka, 3nkc, 3nk5] FAXIXIG-[2o9e, 3llq] APXXXGL-[2o9d, 2o9e, 2o9f, 2o9g, 3llq, 1rc2, 3nka, 3nkc, 3nk5] PXXIGL-[1fx8, 2abm, 3llq, 1rc2, 3nka, 1ldf, 3nkc, 1lda, 2o9d, 2o9e, 2o9f, 2o9g, 1ldi, 3nk5] AXXLIXLI-[2o9d, 2o9e, 2abm, 2o9f, 2o9g, 3llq, 1rc2, 3nka, 3nkc, 3nk5] IGXAXTLXH-[2o9d, 2o9e, 2abm, 2o9f, 2o9g, 3llq, 1rc2, 3nk5] GLXXTL-[2o9d, 2o9e, 2abm, 2o9f, 2o9g, 3llq, 1rc2, 3nka, 3nkc, 3nk5] FAXIXIGL-[2o9e, 3llq] LXXLISI-[2o9e, 2abm, 2o9f, 2o9g, 3llq, 1rc2, 3nkc, 3nk5] LTLIXLIS-[2o9d, 2o9e, 2abm, 3llq, 1rc2, 3nka, 3nkc, 3nk5] IGLAXTLIXXIS-[2o9d, 2o9e, 2abm, 2o9f, 2o9g, 3llq, 1rc2, 3nka, 3nkc, 3nk5] LXXTLXXL-[2o9d, 2o9e, 2o9f, 2abm, 2o9g, 3llq, 1rc2, 3nka, 3nkc, 3nk5] AXTLIH-[2o9d, 2o9e, 2abm, 2o9f, 2o9g, 3llq, 1rc2, 3nk5] GXAXXLIXLIXI-[2o9e, 2o9f, 2abm, 2o9g, 3llq, 1rc2, 3nkc, 3nk5] LXHLXXI-[1ih5, 3d9s, 1j4n, 1fqy, 1h6i] GXAXTLXXL-[2o9d, 2o9e, 2abm, 2o9f, 2o9g, 3llq, 1rc2, 3nka, 3nkc, 3nk5] AXTLIXLIS-[2o9d, 2o9e, 2o9f, 2abm, 2o9g, 3llq, 1rc2, 3nka, 3nkc, 3nk5] LXXTXIXLISI-[2o9e, 2o9f, 2abm, 2o9g, 3llq, 1rc2, 3nkc, 3nk5] GLAXTXI-[2o9d, 2o9e, 2abm, 2o9f, 2o9g, 3llq, 1rc2, 3nka, 3nkc, 3nk5] LAXTLXH-[2o9d, 2o9e, 2abm, 2o9f, 2o9g, 3llq, 1rc2, 3nk5] IGLAXTLI-[2o9d, 2o9e, 2abm, 2o9f, 2o9g, 3llq, 1rc2, 3nka, 3nkc, 3nk5] IGXAXTLIXLIXI-[2o9e, 2abm, 2o9f, 2o9g, 3llq, 1rc2, 3nkc, 3nk5] IXIXXAXTLIXL-[2o9d, 2o9e, 2o9f, 2abm, 2o9g, 3llq, 1rc2, 3nka, 3nkc, 3nk5] APXXIG-[2o9d, 2o9e, 2o9f, 2o9g, 3llq, 1rc2, 3nka, 3nkc, 3nk5] AXTLIXLIXI-[2o9e, 2abm, 2o9f, 2o9g, 3llq, 1rc2, 3nkc, 3nk5] IXIGXA-[2o9d, 2o9e, 2abm, 2o9f, 2o9g, 3llq, 1rc2, 3nka, 3nkc, 3nk5] IGXXXTLXXL-[2o9d, 2o9e, 2o9f, 2abm, 2o9g, 3llq, 1rc2, 3nka, 3nkc, 3nk5] GLAXTLIXLIS-[2o9d, 2o9e, 2o9f, 2abm, 2o9g, 3llq, 1rc2, 3nka, 3nkc, 3nk5]
Pred LVPAGXXXXXXXXXXXXXXXXXX
accu 0.782608695652174

2o9e 0.782608695652174  LVPAGXXXXXXXXXXXXXXXXXX
3llq 0.782608695652174  LVPAGXXXXXXXXXXXXXXXXXX
2abm 0.6956521739130435  LVPAGFAXXXXXXXXXXXXXXXX


Helix:5
Orig LWLFWAAPLVGAVIGALI
 WXXWXXP-[1z98, 3cn6, 4jc6, 4ia4, 3cll, 2b5f, 3cn5] LXGAXXG-[3d9s]
Pred LXXXXXXXXXXXXXXALI
accu 0.7777777777777778

3cn5 0.3888888888888889  LXXXXXXXLVGAVIGALI
2b5f 0.3888888888888889  LXXXXXXXLVGAVIGALI
3cll 0.3888888888888889  LXXXXXXXLVGAVIGALI
3d9s 0.3888888888888889  LWLFWAAPXXXXXXXALI
4ia4 0.3888888888888889  LXXXXXXXLVGAVIGALI
4jc6 0.3888888888888889  LXXXXXXXLVGAVIGALI
3cn6 0.3888888888888889  LXXXXXXXLVGAVIGALI
1z98 0.3888888888888889  LXXXXXXXLVGAVIGALI


C7LEM9_BRUMC/PF00230

Helix:0
Orig AEFFGTFWLVFGGCGSAILAAAF
 VFXGXGS-[2o9d, 2o9e, 2o9f, 2abm, 2o9g, 3d9s, 3llq, 1rc2, 3nka, 3nkc, 3nk5] EXFGTFWLVFGGC-[2abm, 1rc2, 3nka, 3nkc, 3nk5] FGTFWLVFGGXGS-[2o9d, 2o9e, 2abm, 2o9f, 2o9g, 3llq, 1rc2, 3nka, 3nkc, 3nk5] EXFGTFWLVFGGXG-[2o9d, 2o9e, 2o9f, 2o9g] GTXXLV-[2o9d, 2o9e, 2abm, 2o9f, 2o9g, 3llq, 1rc2, 3nka, 3nkc, 3nk5] VFXGXG-[2o9d, 2o9e, 2abm, 2o9f, 2o9g, 3llq, 1rc2, 3nka, 3nkc, 3nk5] FWLVFGGXGSA-[2o9e, 2o9f, 2abm] FGTFWL-[2o9d, 2o9e, 2abm, 2o9f, 2o9g, 3llq, 1rc2, 3nka, 3nkc, 3nk5] GTFXLVXXG-[2o9d, 2o9e, 2o9f, 2abm, 2o9g, 3llq, 1rc2, 3nka, 3nkc, 3nk5] AEXFGTFWLVFGGXGSA-[2o9e, 2o9f] FGGXGSA-[2o9e, 2o9f, 2abm] FGTFWLVFGGC-[2abm, 3llq, 1rc2, 3nka, 3nkc, 3nk5] GTFWLVFG-[2o9d, 2o9e, 2abm, 2o9f, 2o9g, 3llq, 1rc2, 3nka, 3nkc, 3nk5] TFWLVFG-[2o9d, 2o9e, 2abm, 2o9f, 2o9g, 3llq, 1rc2, 3nka, 3nkc, 3nk5] VXGGXGSA-[2o9e, 2o9f, 2abm] AEXFGTFWLVXG-[2o9d, 2o9e, 2o9f, 2abm, 2o9g, 1rc2, 3nka, 3nkc, 3nk5] AEXFGTFWLVFGGC-[2abm, 1rc2, 3nka, 3nkc, 3nk5] FGTFXXXXG-[2o9d, 2o9e, 2o9f, 2abm, 2o9g, 3llq, 1rc2, 3nka, 3nkc, 3nk5] TFWLVFGGC-[2abm, 3llq, 1rc2, 3nka, 3nkc, 3nk5] FGGXGS-[2o9d, 2o9e, 2abm, 2o9f, 2o9g, 3llq, 1rc2, 3nka, 3nkc, 3nk5] FGTFWXVFGGXG-[2o9d, 2o9e, 2abm, 2o9f, 2o9g, 3llq, 1rc2, 3nka, 3nkc, 3nk5] FWLVFGGC-[2abm, 3llq, 1rc2, 3nka, 3nkc, 3nk5] GTFXLVF-[2o9d, 2o9e, 2abm, 2o9f, 2o9g, 3llq, 1rc2, 3nka, 3nkc, 3nk5] TFXLVFGGXG-[2o9d, 2o9e, 2abm, 2o9f, 2o9g, 3llq, 1rc2, 3nka, 3nkc, 3nk5] WLVFGG-[2o9d, 2o9e, 2abm, 2o9f, 2o9g, 3llq, 1rc2, 3nka, 3nkc, 3nk5] FXLVFXG-[2o9d, 2o9e, 2abm, 2o9f, 2o9g, 3llq, 1rc2, 3nka, 3nkc, 3nk5] EXFGTFWLVFGGXGSA-[2o9e, 2o9f, 2abm] WLVFGGC-[2abm, 3llq, 1rc2, 3nka, 3nkc, 3nk5] GTFXLVFGGXGSA-[2o9e, 2o9f, 2abm] AEXXXTFWLVFXG-[2o9d, 2o9e, 2abm, 2o9f, 2o9g, 1rc2, 3nka, 3nkc, 3nk5] AEXFGTFWLVXGGXG-[2o9d, 2o9e, 2o9f, 2o9g] SAXLAA-[2o9e, 2o9f] EXXXTFWLVFXG-[2o9d, 2o9e, 2abm, 2o9f, 2o9g, 1rc2, 3nka, 3nkc, 3nk5] AEXXXT-[3cn6, 2abm, 1rc2, 3cll, 3nka, 1fqy, 3nkc, 3cn5, 2o9d, 4jc6, 1z98, 2o9e, 2b6o, 4ia4, 2o9f, 1ih5, 3m9i, 2o9g, 3d9s, 2b5f, 3nk5, 1h6i, 1sor] GGXGXA-[2o9e, 2abm, 2o9f] AEXXGTFWLVFGGXGS-[2abm, 1rc2, 3nka, 3nkc, 3nk5] EXFGTFW-[2o9d, 2o9e, 2abm, 2o9f, 2o9g, 1rc2, 3nka, 3nkc, 3nk5] EXFGTFWLVFG-[2o9d, 2o9e, 2abm, 2o9f, 2o9g, 1rc2, 3nka, 3nkc, 3nk5] TFXLVFGGXGSA-[2o9e, 2o9f, 2abm] GTFXLVXGGXG-[2o9d, 2o9e, 2abm, 2o9f, 2o9g, 3llq, 1rc2, 3nka, 3nkc, 3nk5] EXXGTFXL-[2o9d, 2o9e, 2o9f, 2abm, 2o9g, 1rc2, 3nka, 3nkc, 3nk5] WLVFXGXG-[2o9d, 2o9e, 2abm, 2o9f, 2o9g, 3llq, 1rc2, 3nka, 3nkc, 3nk5] WLVFGGXGS-[2o9d, 2o9e, 2o9f, 2abm, 2o9g, 3llq, 1rc2, 3nka, 3nkc, 3nk5] AEXXXXFXXVF-[2o9d, 2o9e, 2o9f, 2abm, 2o9g, 1rc2, 3nka, 3nkc, 3nk5] EXFGTFWLVFGGXGS-[2o9d, 2o9e, 2o9f, 2o9g] FGTFXLVF-[2o9d, 2o9e, 2abm, 2o9f, 2o9g, 3llq, 1rc2, 3nka, 3nkc, 3nk5] EXXXTFWLVFGGXG-[2abm, 1rc2, 3nka, 3nkc, 3nk5] AEXXXTFWLVXGGXG-[2abm, 1rc2, 3nka, 3nkc, 3nk5] EXXGTFWLVFGGXGS-[2abm, 1rc2, 3nka, 3nkc, 3nk5] GTFWLVFGGC-[2abm, 3llq, 1rc2, 3nka, 3nkc, 3nk5] TFXLVFGGXGS-[2o9d, 2o9e, 2abm, 2o9f, 2o9g, 3llq, 1rc2, 3nka, 3nkc, 3nk5] TFXLVFXG-[2o9d, 2o9e, 2abm, 2o9f, 2o9g, 3llq, 1rc2, 3nka, 3nkc, 3nk5] FGTFXXV-[2o9d, 2o9e, 2abm, 2o9f, 2o9g, 3llq, 1rc2, 3nka, 3nkc, 3nk5] LXFXGXG-[2o9d, 2o9e, 2abm, 2o9f, 2o9g, 3llq, 1rc2, 3nka, 3nkc, 3nk5] AEXXGTF-[3cn6, 2abm, 1rc2, 3cll, 3nka, 3nkc, 3cn5, 2o9d, 1z98, 4jc6, 2o9e, 4ia4, 2o9f, 2o9g, 2b5f, 3nk5] AEXXGTFXL-[2o9d, 2o9e, 2o9f, 2abm, 2o9g, 1rc2, 3nka, 3nkc, 3nk5] LVFXGXGS-[2o9d, 2o9e, 2abm, 2o9f, 2o9g, 3llq, 1rc2, 3nka, 3nkc, 3nk5] AEXFGTFWLVFGGXGS-[2o9d, 2o9e, 2o9f, 2o9g] LVFGGC-[2abm, 3llq, 1rc2, 3nka, 3nkc, 3nk5] EXXGTF-[2o9d, 2o9e, 2o9f, 2abm, 2o9g, 1rc2, 3nka, 3c02, 3nkc, 3nk5] TXXXVF-[1ih5, 3d9s, 1fqy, 1h6i] EXXXTFXXVF-[2o9d, 2o9e, 2o9f, 2abm, 2o9g, 1rc2, 3nka, 3nkc, 3nk5] FGTFWXVFXG-[2o9d, 2o9e, 2abm, 2o9f, 2o9g, 3llq, 1rc2, 3nka, 3nkc, 3nk5] AEXFGTFW-[2o9d, 2o9e, 2o9f, 2abm, 2o9g, 1rc2, 3nka, 3nkc, 3nk5] LXFGGXGSA-[2o9e, 2o9f, 2abm] AEXXXTFXLV-[2o9d, 2o9e, 2o9f, 2abm, 2o9g, 1rc2, 3nka, 3nkc, 3nk5] FXXXXGGXG-[2o9d, 2o9e, 2o9f, 2abm, 2o9g, 3llq, 1rc2, 3nka, 3nkc, 3nk5] FXLVFGGXGS-[2o9d, 2o9e, 2abm, 2o9f, 2o9g, 3llq, 1rc2, 3nka, 3nkc, 3nk5] TFXXVF-[2o9d, 2o9e, 2abm, 2o9f, 2o9g, 3llq, 1rc2, 3nka, 3nkc, 3nk5] EXXXTFXXV-[2o9d, 2o9e, 2abm, 2o9f, 2o9g, 1rc2, 3nka, 3nkc, 3nk5] WLVFGGXGSA-[2o9e, 2o9f, 2abm] FGTFWLVFGGXGSA-[2o9e, 2abm, 2o9f] GTFXLVFGGXGS-[2o9d, 2o9e, 2abm, 2o9f, 2o9g, 3llq, 1rc2, 3nka, 3nkc, 3nk5] FWLXFG-[2o9d, 2o9e, 2abm, 2o9f, 2o9g, 3llq, 1rc2, 3nka, 3nkc, 3nk5]
Pred XXXXXXXXXXXXXXXXXXXXXAF
accu 0.9130434782608695

2o9f 0.9130434782608695  XXXXXXXXXXXXXXXXXXXXXAF
2o9e 0.9130434782608695  XXXXXXXXXXXXXXXXXXXXXAF
2o9d 0.6956521739130435  XXXXXXXXXXXXXXXXAILAAAF
1rc2 0.6956521739130435  XXXXXXXXXXXXXXXXAILAAAF
3llq 0.5652173913043478  AEFXXXXXXXXXXXXXAILAAAF
3cn6 0.30434782608695654  XXXXXXXWLVFGGCGSAILAAAF


Helix:1
Orig IGFLGVALAFGLTVLTMAYAVGG
 FGLTVL-[2o9d, 2o9e, 2abm, 2o9f, 2o9g, 3llq, 1rc2, 3nka] FXGVALAFGLTV-[2o9e, 2o9f] VXLAXGLTVLT-[2o9d, 2o9e, 2o9f, 2abm, 2o9g, 3llq, 1rc2, 3nka, 3nkc, 3nk5] AXGLTVL-[2o9d, 2o9e, 2abm, 2o9f, 2o9g, 3llq, 1rc2, 3nka, 3nkc, 3nk5] LAXGLTVLTMAXAV-[2o9d, 2o9e, 2o9f, 2abm, 2o9g, 1rc2, 3nka, 3nkc, 3nk5] GVAXAF-[2o9d, 2o9e, 2abm, 2o9f, 2o9g, 1rc2, 3nka] LXXGLXVL-[2o9d, 2o9e, 2o9f, 2abm, 2o9g, 3llq, 1rc2, 3nka, 3nkc, 3nk5] TVLTMAXAV-[2o9d, 2o9e, 2o9f, 2abm, 2o9g, 1rc2, 3nka, 3nkc, 3nk5] VAXAXGLT-[2o9d, 2o9e, 2o9f, 2abm, 2o9g, 3llq, 1rc2, 3nka, 3nkc, 3nk5] GLTVLTMAXAV-[2o9d, 2o9e, 2o9f, 2abm, 2o9g, 1rc2, 3nka, 3nkc, 3nk5] FGLTVLTMAXAV-[2o9d, 2o9e, 2abm, 2o9f, 2o9g, 1rc2, 3nka] VLTMAXA-[2o9d, 2o9e, 2abm, 2o9f, 2o9g, 1rc2, 3nka, 3nkc, 3nk5] LTVLTMAXAV-[2o9d, 2o9e, 2o9f, 2abm, 2o9g, 1rc2, 3nka, 3nkc, 3nk5] GLTVLT-[2o9d, 2o9e, 2abm, 2o9f, 2o9g, 3llq, 1rc2, 3nka, 3nkc, 3nk5] GVAXAXG-[2o9d, 2o9e, 2abm, 2o9f, 2o9g, 1rc2, 3nka, 3nkc, 3nk5] LXXGLTVLTMAXAXG-[2o9d, 2o9e, 2o9f, 2o9g, 1rc2, 3nka] TMAXAV-[2o9d, 2o9e, 2abm, 2o9f, 2o9g, 1rc2, 3nka, 3nkc, 3nk5] LAXGLXV-[2o9d, 2o9e, 2abm, 2o9f, 2o9g, 3llq, 1rc2, 3nka, 3nkc, 3nk5] AXAXGLTVLTMA-[2o9d, 2o9e, 2abm, 2o9f, 2o9g, 3llq, 1rc2, 3nka, 3nkc, 3nk5] VAXAXGLTV-[2o9d, 2o9e, 2o9f, 2abm, 2o9g, 3llq, 1rc2, 3nka, 3nkc, 3nk5] GLTVLTMAXAXG-[2o9d, 2o9e, 2o9f, 2o9g, 1rc2, 3nka, 3nkc, 3nk5] ALAXXLT-[2o9d, 2o9e, 2abm, 2o9f, 2o9g, 3llq, 1rc2, 3nka, 3nkc, 3nk5] VAXAXGLTVL-[2o9d, 2o9e, 2o9f, 2abm, 2o9g, 3llq, 1rc2, 3nka, 3nkc, 3nk5] ALAXGLTVLTM-[2o9d, 2o9e, 2o9f, 2abm, 2o9g, 3llq, 1rc2, 3nka, 3nkc, 3nk5] TVLTMA-[2o9d, 2o9e, 2abm, 2o9f, 2o9g, 3llq, 1rc2, 3nka, 3nkc, 3nk5] AXGLTVLT-[2o9d, 2o9e, 2o9f, 2abm, 2o9g, 3llq, 1rc2, 3nka, 3nkc, 3nk5] TVLTMAXA-[2o9d, 2o9e, 2abm, 2o9f, 2o9g, 1rc2, 3nka, 3nkc, 3nk5] LTVLTMAXA-[2o9d, 2o9e, 2o9f, 2abm, 2o9g, 1rc2, 3nka, 3nkc, 3nk5] FGLTVLTXAXA-[2o9d, 2o9e, 2abm, 2o9f, 2o9g, 1rc2, 3nka] GVALAXXLTVLT-[2o9d, 2o9e, 2abm, 2o9f, 2o9g, 1rc2, 3nka, 3nkc, 3nk5] GVAXAXGLT-[2o9d, 2o9e, 2o9f, 2abm, 2o9g, 1rc2, 3nka, 3nkc, 3nk5] ALAXGLXV-[3nkc, 3nk5] ALXXGXXV-[2o9d, 2o9e, 2o9f, 2abm, 2o9g, 3llq, 1rc2, 3nka] GLTVLTMAXA-[2o9d, 2o9e, 2o9f, 2abm, 2o9g, 1rc2, 3nka, 3nkc, 3nk5] VXXAXGLTVLTMA-[2o9d, 2o9e, 2o9f, 2abm, 2o9g, 3llq, 1rc2, 3nka, 3nkc, 3nk5] VXLAXGLTVLTMAXAV-[2o9d, 2o9e, 2o9f, 2abm, 2o9g, 1rc2, 3nka, 3nkc, 3nk5] FGLTVLTMA-[2o9d, 2o9e, 2o9f, 2abm, 2o9g, 3llq, 1rc2, 3nka] GXXXAXGL-[2o9d, 2o9e, 2o9f, 2abm, 2o9g, 1rc2, 3nka, 3nkc, 3nk5] LTMAXXV-[2o9d, 2o9e, 2abm, 2o9f, 2o9g, 1rc2, 3nka, 3nkc, 3nk5] AXGLTVLTM-[2o9d, 2o9e, 2o9f, 2abm, 2o9g, 3llq, 1rc2, 3nka, 3nkc, 3nk5] GLTVLTMA-[2o9d, 2o9e, 2o9f, 2abm, 2o9g, 3llq, 1rc2, 3nka, 3nkc, 3nk5] LAXGLT-[2o9d, 2o9e, 2abm, 2o9f, 2o9g, 3llq, 1rc2, 3nka, 3nkc, 3nk5] GXLXXA-[3d9s] AXXLXV-[2o9d, 2o9e, 2abm, 2o9f, 2o9g, 3llq, 1rc2, 3nka, 3nkc, 3nk5] FGLTVLT-[2o9d, 2o9e, 2abm, 2o9f, 2o9g, 3llq, 1rc2, 3nka] VLTMAXAVG-[2o9d, 2o9e, 2o9f, 2o9g, 1rc2, 3nka, 3nkc, 3nk5] LXXGLTVLTMAXA-[2o9d, 2o9e, 2o9f, 2abm, 2o9g, 1rc2, 3nka, 3nkc, 3nk5] LTMAXXVG-[2o9d, 2o9e, 2o9f, 2o9g, 1rc2, 3nka, 3nkc, 3nk5] VXXAXGL-[2abm, 1j4n, 3llq, 1rc2, 3nka, 1fqy, 3nkc, 2o9d, 2o9e, 2o9f, 1ih5, 2o9g, 3nk5, 1h6i] ALAXGLTVLTMAXAV-[2o9d, 2o9e, 2o9f, 2abm, 2o9g, 1rc2, 3nka, 3nkc, 3nk5] MAXAVG-[2o9d, 2o9e, 2o9f, 2o9g, 1rc2, 3nka, 3nkc, 3nk5] LTVLTM-[2o9d, 2o9e, 2abm, 2o9f, 2o9g, 3llq, 1rc2, 3nka, 3nkc, 3nk5] TVLTMAXXVG-[2o9d, 2o9e, 2o9f, 2o9g, 1rc2, 3nka, 3nkc, 3nk5] LAXGLTVLTMA-[2o9d, 2o9e, 2o9f, 2abm, 2o9g, 3llq, 1rc2, 3nka, 3nkc, 3nk5] AXXLTVLTMAXXXG-[2o9d, 2o9e, 2o9f, 2o9g, 1rc2, 3nka, 3nkc, 3nk5] LXXGLTVLTMAXAVG-[3nkc, 3nk5] AXAXGLTVLTMAXAVG-[2o9d, 2o9e, 2o9f, 2o9g, 1rc2, 3nka, 3nkc, 3nk5] FGLTVLTM-[2o9d, 2o9e, 2o9f, 2abm, 2o9g, 3llq, 1rc2, 3nka] LTVLTXAXAVG-[2o9d, 2o9e, 2o9f, 2o9g, 1rc2, 3nka, 3nkc, 3nk5] VALAXGLTVLTM-[2o9d, 2o9e, 2abm, 2o9f, 2o9g, 3llq, 1rc2, 3nka, 3nkc, 3nk5] AXGLTVLTXA-[2o9d, 2o9e, 2o9f, 2abm, 2o9g, 3llq, 1rc2, 3nka, 3nkc, 3nk5] GVALAXGLTVLTMA-[2o9d, 2o9e, 2abm, 2o9f, 2o9g, 1rc2, 3nka, 3nkc, 3nk5] FGLTVLTMAXXXG-[2o9d, 2o9e, 2o9f, 2o9g, 1rc2, 3nka] VXLAXGLTVLTMAXAVG-[2o9e, 2o9f] AXAXGLTVL-[2o9d, 2o9e, 2abm, 2o9f, 2o9g, 3llq, 1rc2, 3nka, 3nkc, 3nk5] AXGLTVLTMAXAV-[2o9d, 2o9e, 2o9f, 2abm, 2o9g, 1rc2, 3nka, 3nkc, 3nk5] VALAXGLTVLTMAXA-[2o9d, 2o9e, 2o9f, 2abm, 2o9g, 1rc2, 3nka, 3nkc, 3nk5] AXAXGLTVLT-[2o9d, 2o9e, 2o9f, 2abm, 2o9g, 3llq, 1rc2, 3nka, 3nkc, 3nk5] GVALAXGLXVL-[2o9d, 2o9e, 2o9f, 2abm, 2o9g, 1rc2, 3nka, 3nkc, 3nk5] AXAXGLTVLTMAXA-[2o9d, 2o9e, 2abm, 2o9f, 2o9g, 1rc2, 3nka, 3nkc, 3nk5] VLTMAXAV-[2o9d, 2o9e, 2abm, 2o9f, 2o9g, 1rc2, 3nka, 3nkc, 3nk5] GLTVLTM-[2o9d, 2o9e, 2abm, 2o9f, 2o9g, 3llq, 1rc2, 3nka, 3nkc, 3nk5] TMAXAVG-[2o9d, 2o9e, 2o9f, 2o9g, 1rc2, 3nka, 3nkc, 3nk5] GVALAXGLTVLTM-[2o9d, 2o9e, 2o9f, 2abm, 2o9g, 1rc2, 3nka, 3nkc, 3nk5] LTMAXA-[2o9d, 2o9e, 2abm, 2o9f, 2o9g, 1rc2, 3nka, 3nkc, 3nk5] GVALAXGLXV-[2o9d, 2o9e, 2o9f, 2abm, 2o9g, 1rc2, 3nka, 3nkc, 3nk5] LXXGLTVXT-[2o9d, 2o9e, 2abm, 2o9f, 2o9g, 3llq, 1rc2, 3nka, 3nkc, 3nk5] AXGLTVLTMAXA-[2o9d, 2o9e, 2abm, 2o9f, 2o9g, 1rc2, 3nka, 3nkc, 3nk5] LTVLTMA-[2o9d, 2o9e, 2abm, 2o9f, 2o9g, 3llq, 1rc2, 3nka, 3nkc, 3nk5] LXXGLTVLTM-[2o9d, 2o9e, 2o9f, 2abm, 2o9g, 3llq, 1rc2, 3nka, 3nkc, 3nk5]
Pred IXXXXXXXXXXXXXXXXXXXXXG
accu 0.9130434782608695

2o9f 0.8695652173913043  IGXXXXXXXXXXXXXXXXXXXXG
2o9e 0.8695652173913043  IGXXXXXXXXXXXXXXXXXXXXG
2o9d 0.782608695652174  IGFLXXXXXXXXXXXXXXXXXXG
3nkc 0.782608695652174  IGFLXXXXXXXXXXXXXXXXXXG
3nka 0.782608695652174  IGFLXXXXXXXXXXXXXXXXXXG
1rc2 0.782608695652174  IGFLXXXXXXXXXXXXXXXXXXG
2abm 0.7391304347826086  IGFLXXXXXXXXXXXXXXXXXGG


Helix:2
Orig LIPYWVAQVLGAIAAAAILYVIA
 AXXLYXXA-[2o9e, 2o9f] AQXXGA-[3cn6, 3cll, 1fqy, 3c02, 3cn5, 4jc6, 1z98, 4ia4, 2b6o, 1ih5, 3m9i, 3d9s, 2b5f, 1h6i, 1sor] AXXAXA-[1ih5, 1fqy, 1h6i] YXXAQVXGXI-[2o9d, 2o9e, 2o9f, 2abm, 2o9g, 1rc2, 3nka, 3nkc, 3nk5] AXAXXA-[2b6o, 3m9i, 1sor] AAXXLYXIA-[2o9e, 2o9f] AXXYXIA-[2o9e, 2o9f] YXXAQVXG-[2o9d, 2o9e, 2abm, 2o9f, 2o9g, 1rc2, 3nka, 3nkc, 3nk5] QXXGXI-[2o9d, 2o9e, 2abm, 2o9f, 2o9g, 3d9s, 1rc2, 3nka, 3nkc, 3nk5]
Pred LIPXXXXXXXXXXXXXXXXXXXX
accu 0.8695652173913043

2o9f 0.8260869565217391  LIPXXXXXXXXXXAXXXXXXXXX
2o9e 0.8260869565217391  LIPXXXXXXXXXXAXXXXXXXXX
2b6o 0.4782608695652174  LIPYWVXXXXXXXXXXXILYVIA
1fqy 0.4782608695652174  LIPYWVXXXXXXXXXXXILYVIA
3nka 0.43478260869565216  LIPXXXXXXXXXXAAAAILYVIA
1rc2 0.43478260869565216  LIPXXXXXXXXXXAAAAILYVIA
2abm 0.43478260869565216  LIPXXXXXXXXXXAAAAILYVIA
3cn6 0.2608695652173913  LIPYWVXXXXXXIAAAAILYVIA


Helix:3
Orig YSMMAGLLIEIILTAFFIIIILG
 IEIXXT-[1j4n] GLXIEII-[1fqy]
Pred YSMMAXXXXXXXXXAFFIIIILG
accu 0.391304347826087

1fqy 0.30434782608695654  YSMMAXXXXXXXLTAFFIIIILG
1j4n 0.2608695652173913  YSMMAGLLXXXXXXAFFIIIILG


Helix:4
Orig PAGFAPIAIGFGLTLIHLVSIPV
 FAXIXIG-[2o9e, 3llq] FAXIAI-[2o9e, 3llq] LTXXXL-[2o9d, 2o9e, 2abm, 3llq, 1rc2, 3nka, 3nk5] APXXIG-[2o9d, 2o9e, 2o9f, 2o9g, 3llq, 1rc2, 3nka, 3nkc, 3nk5] LXHLXXI-[1ih5, 3d9s, 1j4n, 1fqy, 1h6i] AXGXXXTL-[2o9d, 2o9e, 2abm, 2o9f, 2o9g, 3llq, 1rc2, 3nka, 3nkc, 3nk5] IGXXXTLXXL-[2o9d, 2o9e, 2abm, 2o9f, 2o9g, 3llq, 1rc2, 3nka, 3nkc, 3nk5]
Pred PAGXXXXXXXXXXXXXXXXXXPV
accu 0.782608695652174

2o9e 0.6521739130434783  PAGXXXXXXXXXXXXXXXVSIPV
3llq 0.6521739130434783  PAGXXXXXXXXXXXXXXXVSIPV
2abm 0.4782608695652174  PAGFAPIXXXXXXXXXXXVSIPV


Helix:5
Orig AALSQLWLFWVAPLVGAVIGAII
 AXLXXL-[1j4n] WXXWXXP-[1z98, 3cn6, 4jc6, 4ia4, 3cll, 2b5f, 1fqy, 3cn5] LXGAXXG-[3d9s]
Pred XXXXXXXXXXXXXXXXXXXXAII
accu 0.8695652173913043

3cn5 0.30434782608695654  AALSQLXXXXXXXLVGAVIGAII
1fqy 0.30434782608695654  AALSQLXXXXXXXLVGAVIGAII
2b5f 0.30434782608695654  AALSQLXXXXXXXLVGAVIGAII
3cll 0.30434782608695654  AALSQLXXXXXXXLVGAVIGAII
3d9s 0.30434782608695654  AALSQLWLFWVAPXXXXXXXAII
4ia4 0.30434782608695654  AALSQLXXXXXXXLVGAVIGAII
4jc6 0.30434782608695654  AALSQLXXXXXXXLVGAVIGAII
3cn6 0.30434782608695654  AALSQLXXXXXXXLVGAVIGAII
1z98 0.30434782608695654  AALSQLXXXXXXXLVGAVIGAII


C6TL07_SOYBN/PF00230

Helix:0
Orig LVAEVVGTYFLIFAGCASVVVNL
 AEXXXT-[3cn6, 2abm, 1rc2, 3cll, 3nka, 1fqy, 3nkc, 3cn5, 4jc6, 1z98, 2o9d, 4ia4, 2b6o, 2o9e, 1ih5, 3m9i, 2o9f, 3d9s, 2o9g, 2b5f, 1h6i, 1sor, 3nk5] VGTXXL-[3ne2]
Pred LVXXXXXXXXXIFAGCASVVVNL
accu 0.391304347826087

3nk5 0.2608695652173913  LVXXXXXXYFLIFAGCASVVVNL
1sor 0.2608695652173913  LVXXXXXXYFLIFAGCASVVVNL
1h6i 0.2608695652173913  LVXXXXXXYFLIFAGCASVVVNL
2b5f 0.2608695652173913  LVXXXXXXYFLIFAGCASVVVNL
2o9g 0.2608695652173913  LVXXXXXXYFLIFAGCASVVVNL
3d9s 0.2608695652173913  LVXXXXXXYFLIFAGCASVVVNL
2o9f 0.2608695652173913  LVXXXXXXYFLIFAGCASVVVNL
3m9i 0.2608695652173913  LVXXXXXXYFLIFAGCASVVVNL
1ih5 0.2608695652173913  LVXXXXXXYFLIFAGCASVVVNL
2o9e 0.2608695652173913  LVXXXXXXYFLIFAGCASVVVNL
2b6o 0.2608695652173913  LVXXXXXXYFLIFAGCASVVVNL
4ia4 0.2608695652173913  LVXXXXXXYFLIFAGCASVVVNL
3ne2 0.2608695652173913  LVAEVXXXXXXIFAGCASVVVNL
2o9d 0.2608695652173913  LVXXXXXXYFLIFAGCASVVVNL
1z98 0.2608695652173913  LVXXXXXXYFLIFAGCASVVVNL
4jc6 0.2608695652173913  LVXXXXXXYFLIFAGCASVVVNL
3cn5 0.2608695652173913  LVXXXXXXYFLIFAGCASVVVNL
3nkc 0.2608695652173913  LVXXXXXXYFLIFAGCASVVVNL
1fqy 0.2608695652173913  LVXXXXXXYFLIFAGCASVVVNL
3nka 0.2608695652173913  LVXXXXXXYFLIFAGCASVVVNL
3cll 0.2608695652173913  LVXXXXXXYFLIFAGCASVVVNL
1rc2 0.2608695652173913  LVXXXXXXYFLIFAGCASVVVNL
2abm 0.2608695652173913  LVXXXXXXYFLIFAGCASVVVNL
3cn6 0.2608695652173913  LVXXXXXXYFLIFAGCASVVVNL


Helix:1
Orig GISIVWGLTVMVLVYSIGHISGA
Pred GISIVWGLTVMVLVYSIGHISGA
accu 0.0


Helix:2
Orig VPAYVIAQVVGATLASGTLRLIF
 AQXXGA-[3cn6, 3cll, 1fqy, 3cn5, 4jc6, 1z98, 4ia4, 2b6o, 1ih5, 3m9i, 3d9s, 2b5f, 1h6i, 1sor] YXIAQV-[2o9d, 2o9e, 2abm, 2o9f, 2o9g, 1rc2, 3nka, 3nkc, 3nk5] IAQXXG-[3cn6, 2abm, 1rc2, 3cll, 3nka, 1fqy, 3nkc, 3cn5, 4jc6, 1z98, 2o9d, 4ia4, 2o9e, 1ih5, 2o9f, 2o9g, 2b5f, 1h6i, 3nk5] VXAQXV-[2o9d, 2o9e, 2abm, 2o9f, 3d9s, 2o9g, 1rc2, 3nka, 3nkc, 3nk5]
Pred VPAXXXXXXXXXTLASGTLRLIF
accu 0.391304347826087

3nk5 0.34782608695652173  VPAXXXXXXXXATLASGTLRLIF
2o9g 0.34782608695652173  VPAXXXXXXXXATLASGTLRLIF
3d9s 0.34782608695652173  VPAYXXXXXXXXTLASGTLRLIF
2o9f 0.34782608695652173  VPAXXXXXXXXATLASGTLRLIF
2o9e 0.34782608695652173  VPAXXXXXXXXATLASGTLRLIF
2o9d 0.34782608695652173  VPAXXXXXXXXATLASGTLRLIF
3nkc 0.34782608695652173  VPAXXXXXXXXATLASGTLRLIF
3nka 0.34782608695652173  VPAXXXXXXXXATLASGTLRLIF
1rc2 0.34782608695652173  VPAXXXXXXXXATLASGTLRLIF
2abm 0.34782608695652173  VPAXXXXXXXXATLASGTLRLIF
3cn6 0.30434782608695654  VPAYVXXXXXXXTLASGTLRLIF


Helix:3
Orig FVVEFIITFYLMFVISGV
 IXTFXL-[3ne2] IXTXXL-[3d9s] EXXXTF-[3ne2] VEXXXT-[3d9s]
Pred FVXXXXXXXXXMFVISGV
accu 0.5

3d9s 0.5  FVXXXXXXXXXMFVISGV
3ne2 0.4444444444444444  FVVXXXXXXXXMFVISGV


Helix:4
Orig IGELAGLAVGSTVLLNVMFAGPI
Pred IGELAGLAVGSTVLLNVMFAGPI
accu 0.0


Helix:5
Orig YRGIWIYLVSPTLGAVAGTW
 PXXGXV-[3ne2, 3d9s]
Pred YRGIWIYLVSXXXXXXAGTW
accu 0.3

3d9s 0.3  YRGIWIYLVSXXXXXXAGTW
3ne2 0.3  YRGIWIYLVSXXXXXXAGTW


G5LAU2_SALET/PF00230

Helix:0
Orig VAGASLGLWEICIIWGLGISLAV
Pred VAGASLGLWEICIIWGLGISLAV
accu 0.0


Helix:1
Orig AGISGGHLNPAVTIALWLFA
Pred AGISGGHLNPAVTIALWLFA
accu 0.0


Helix:2
Orig VLPYIIAQFAGAFGGALLAYVLY
Pred VLPYIIAQFAGAFGGALLAYVLY
accu 0.0


Helix:3
Orig VWQAALVEVVITSILMGMIMALT
 VXXXIL-[1fx8, 1ldi, 1ldf, 1lda]
Pred VWQAALVEVXXXXXXMGMIMALT
accu 0.2608695652173913

1lda 0.2608695652173913  VWQAALVEVXXXXXXMGMIMALT
1ldf 0.2608695652173913  VWQAALVEVXXXXXXMGMIMALT
1ldi 0.2608695652173913  VWQAALVEVXXXXXXMGMIMALT
1fx8 0.2608695652173913  VWQAALVEVXXXXXXMGMIMALT


Helix:4
Orig PLLIGILVAVIGASTGPLTGFAM
 LXAXXG-[1fx8, 1ldi, 1ldf, 1lda] AVXGAS-[1fx8, 1ldi, 1ldf, 1lda]
Pred PLLIGIXXXXXXXXTGPLTGFAM
accu 0.34782608695652173

1lda 0.34782608695652173  PLLIGIXXXXXXXXTGPLTGFAM
1ldf 0.34782608695652173  PLLIGIXXXXXXXXTGPLTGFAM
1ldi 0.34782608695652173  PLLIGIXXXXXXXXTGPLTGFAM
1fx8 0.34782608695652173  PLLIGIXXXXXXXXTGPLTGFAM


Helix:5
Orig IPYFIVPIVAPVIGACAGAAI
Pred IPYFIVPIVAPVIGACAGAAI
accu 0.0


E9FVV8_DAPPU/PF00230

Helix:0
Orig FAEFVGTYVLVVIGNGSVAQAQL
 AEXXXT-[3cn6, 3cll, 1fqy, 3cn5, 4jc6, 1z98, 4ia4, 2b6o, 1ih5, 3m9i, 3d9s, 2b5f, 1h6i, 1sor]
Pred FXXXXXXYVLVVIGNGSVAQAQL
accu 0.2608695652173913

1sor 0.2608695652173913  FXXXXXXYVLVVIGNGSVAQAQL
1h6i 0.2608695652173913  FXXXXXXYVLVVIGNGSVAQAQL
2b5f 0.2608695652173913  FXXXXXXYVLVVIGNGSVAQAQL
3d9s 0.2608695652173913  FXXXXXXYVLVVIGNGSVAQAQL
3m9i 0.2608695652173913  FXXXXXXYVLVVIGNGSVAQAQL
1ih5 0.2608695652173913  FXXXXXXYVLVVIGNGSVAQAQL
2b6o 0.2608695652173913  FXXXXXXYVLVVIGNGSVAQAQL
4ia4 0.2608695652173913  FXXXXXXYVLVVIGNGSVAQAQL
1z98 0.2608695652173913  FXXXXXXYVLVVIGNGSVAQAQL
4jc6 0.2608695652173913  FXXXXXXYVLVVIGNGSVAQAQL
3cn5 0.2608695652173913  FXXXXXXYVLVVIGNGSVAQAQL
1fqy 0.2608695652173913  FXXXXXXYVLVVIGNGSVAQAQL
3cll 0.2608695652173913  FXXXXXXYVLVVIGNGSVAQAQL
3cn6 0.2608695652173913  FXXXXXXYVLVVIGNGSVAQAQL


Helix:1
Orig AINWGWALGCVLGILISANVSGG
 GXLXXA-[3d9s]
Pred AINWGWALGCVLXXXXXXNVSGG
accu 0.2608695652173913

3d9s 0.2608695652173913  AINWGWALGCVLXXXXXXNVSGG


Helix:2
Orig LPVYWLAQYLGALTASGTVLGVY
 AQXXGA-[3cn6, 3cll, 1fqy, 3cn5, 4jc6, 1z98, 4ia4, 2b6o, 1ih5, 3m9i, 3d9s, 2b5f, 1h6i, 1sor]
Pred LPVYWLXXXXXXLTASGTVLGVY
accu 0.2608695652173913

1sor 0.2608695652173913  LPVYWLXXXXXXLTASGTVLGVY
1h6i 0.2608695652173913  LPVYWLXXXXXXLTASGTVLGVY
2b5f 0.2608695652173913  LPVYWLXXXXXXLTASGTVLGVY
3d9s 0.2608695652173913  LPVYWLXXXXXXLTASGTVLGVY
3m9i 0.2608695652173913  LPVYWLXXXXXXLTASGTVLGVY
1ih5 0.2608695652173913  LPVYWLXXXXXXLTASGTVLGVY
2b6o 0.2608695652173913  LPVYWLXXXXXXLTASGTVLGVY
4ia4 0.2608695652173913  LPVYWLXXXXXXLTASGTVLGVY
1z98 0.2608695652173913  LPVYWLXXXXXXLTASGTVLGVY
4jc6 0.2608695652173913  LPVYWLXXXXXXLTASGTVLGVY
3cn5 0.2608695652173913  LPVYWLXXXXXXLTASGTVLGVY
1fqy 0.2608695652173913  LPVYWLXXXXXXLTASGTVLGVY
3cll 0.2608695652173913  LPVYWLXXXXXXLTASGTVLGVY
3cn6 0.2608695652173913  LPVYWLXXXXXXLTASGTVLGVY


Helix:3
Orig SSAGLCLVEEILATMIFMLVICV
Pred SSAGLCLVEEILATMIFMLVICV
accu 0.0


Helix:4
Orig IPAFLQPLFIGFALLAIGISYGA
 LXXGXS-[3gd8, 3d9s, 2d57, 3iyz, 2zz9]
Pred IPAFLQPLFIGFALXXXXXXYGA
accu 0.2608695652173913

2zz9 0.2608695652173913  IPAFLQPLFIGFALXXXXXXYGA
3iyz 0.2608695652173913  IPAFLQPLFIGFALXXXXXXYGA
2d57 0.2608695652173913  IPAFLQPLFIGFALXXXXXXYGA
3d9s 0.2608695652173913  IPAFLQPLFIGFALXXXXXXYGA
3gd8 0.2608695652173913  IPAFLQPLFIGFALXXXXXXYGA


Helix:5
Orig WFWIFIVGPHIGAILGVCI
 VGPXIG-[3gd8, 2d57, 3iyz, 2zz9]
Pred WFWIFIXXXXXXAILGVCI
accu 0.3157894736842105

2zz9 0.3157894736842105  WFWIFIXXXXXXAILGVCI
3iyz 0.3157894736842105  WFWIFIXXXXXXAILGVCI
2d57 0.3157894736842105  WFWIFIXXXXXXAILGVCI
3gd8 0.3157894736842105  WFWIFIXXXXXXAILGVCI


E0HHC3_ENTFL/PF00230

Helix:0
Orig GEFFGTMILVLLGDGVCAAV
 GTXXLV-[2o9d, 3ne2, 2o9e, 2abm, 2o9f, 2o9g, 3llq, 1rc2, 3nka, 3nkc, 3nk5]
Pred GEFFXXXXXXLLGDGVCAAV
accu 0.3

3nk5 0.3  GEFFXXXXXXLLGDGVCAAV
3nkc 0.3  GEFFXXXXXXLLGDGVCAAV
3nka 0.3  GEFFXXXXXXLLGDGVCAAV
1rc2 0.3  GEFFXXXXXXLLGDGVCAAV
3llq 0.3  GEFFXXXXXXLLGDGVCAAV
2o9g 0.3  GEFFXXXXXXLLGDGVCAAV
2o9f 0.3  GEFFXXXXXXLLGDGVCAAV
2abm 0.3  GEFFXXXXXXLLGDGVCAAV
2o9e 0.3  GEFFXXXXXXLLGDGVCAAV
3ne2 0.3  GEFFXXXXXXLLGDGVCAAV
2o9d 0.3  GEFFXXXXXXLLGDGVCAAV


Helix:1
Orig AFASGWVVIALGWGAAVTLAVYM
 AXXLXV-[2o9d, 2o9e, 2abm, 2o9f, 2o9g, 3llq, 1rc2, 3nka, 3nkc, 3nk5]
Pred AFASGWVVIALGWGAXXXXXXYM
accu 0.2608695652173913

3nk5 0.2608695652173913  AFASGWVVIALGWGAXXXXXXYM
3nkc 0.2608695652173913  AFASGWVVIALGWGAXXXXXXYM
3nka 0.2608695652173913  AFASGWVVIALGWGAXXXXXXYM
1rc2 0.2608695652173913  AFASGWVVIALGWGAXXXXXXYM
3llq 0.2608695652173913  AFASGWVVIALGWGAXXXXXXYM
2o9g 0.2608695652173913  AFASGWVVIALGWGAXXXXXXYM
2o9f 0.2608695652173913  AFASGWVVIALGWGAXXXXXXYM
2abm 0.2608695652173913  AFASGWVVIALGWGAXXXXXXYM
2o9e 0.2608695652173913  AFASGWVVIALGWGAXXXXXXYM
2o9d 0.2608695652173913  AFASGWVVIALGWGAXXXXXXYM


Helix:2
Orig IVAQVLGGFIGGLVVWLAYLPHW
Pred IVAQVLGGFIGGLVVWLAYLPHW
accu 0.0


Helix:3
Orig NYPANVLTEIIGTFVLVFGLLAF
 EXIGTFXL-[3ne2] IXTFXL-[3ne2] IXTXXL-[3d9s]
Pred NYPANVLTXXXXXXXXVFGLLAF
accu 0.34782608695652173

3ne2 0.34782608695652173  NYPANVLTXXXXXXXXVFGLLAF


Helix:4
Orig LAAGINPMLVGILVLGLGLSLGG
 LXXGXS-[3d9s]
Pred LAAGINPMLVGILVXXXXXXLGG
accu 0.2608695652173913

3d9s 0.2608695652173913  LAAGINPMLVGILVXXXXXXLGG


Helix:5
Orig AYSWVPIVGPILGASLAAVI
 VGXIXG-[3d9s] GXXXXAXL-[3ne2] PIXGAXXA-[3ne2]
Pred AYSWVPIXXXXXXXXXXAVI
accu 0.5

3ne2 0.45  AYSWVPIVXXXXXXXXXAVI


F3UFI0_STRSA/PF00230

Helix:0
Orig IFGEFLGTLLLLLLGNGVVAGVV
 GXFXGT-[3c02] EFXXXL-[4jc6, 1z98, 3cn6, 4ia4, 2b6o, 3m9i, 3d9s, 3cll, 2b5f, 1sor, 3cn5]
Pred IFXXXXXXXLLLLLGNGVVAGVV
accu 0.30434782608695654

3cn5 0.2608695652173913  IFGXXXXXXLLLLLGNGVVAGVV
1sor 0.2608695652173913  IFGXXXXXXLLLLLGNGVVAGVV
3c02 0.2608695652173913  IFXXXXXXLLLLLLGNGVVAGVV
2b5f 0.2608695652173913  IFGXXXXXXLLLLLGNGVVAGVV
3cll 0.2608695652173913  IFGXXXXXXLLLLLGNGVVAGVV
3d9s 0.2608695652173913  IFGXXXXXXLLLLLGNGVVAGVV
3m9i 0.2608695652173913  IFGXXXXXXLLLLLGNGVVAGVV
2b6o 0.2608695652173913  IFGXXXXXXLLLLLGNGVVAGVV
4ia4 0.2608695652173913  IFGXXXXXXLLLLLGNGVVAGVV
3cn6 0.2608695652173913  IFGXXXXXXLLLLLGNGVVAGVV
1z98 0.2608695652173913  IFGXXXXXXLLLLLGNGVVAGVV
4jc6 0.2608695652173913  IFGXXXXXXLLLLLGNGVVAGVV


Helix:1
Orig GWIVITMGWGIAVAIAAFVSGNL
 GXGXXV-[3c02]
Pred GWIVITMXXXXXXAIAAFVSGNL
accu 0.2608695652173913

3c02 0.2608695652173913  GWIVITMXXXXXXAIAAFVSGNL


Helix:2
Orig WASVLPYVLAQFAGAMVGQFLVF
 AQXXGA-[4jc6, 1z98, 3cn6, 4ia4, 2b6o, 3m9i, 3d9s, 3cll, 2b5f, 3c02, 1sor, 3cn5]
Pred WASVLPYVLXXXXXXMVGQFLVF
accu 0.2608695652173913

3cn5 0.2608695652173913  WASVLPYVLXXXXXXMVGQFLVF
1sor 0.2608695652173913  WASVLPYVLXXXXXXMVGQFLVF
3c02 0.2608695652173913  WASVLPYVLXXXXXXMVGQFLVF
2b5f 0.2608695652173913  WASVLPYVLXXXXXXMVGQFLVF
3cll 0.2608695652173913  WASVLPYVLXXXXXXMVGQFLVF
3d9s 0.2608695652173913  WASVLPYVLXXXXXXMVGQFLVF
3m9i 0.2608695652173913  WASVLPYVLXXXXXXMVGQFLVF
2b6o 0.2608695652173913  WASVLPYVLXXXXXXMVGQFLVF
4ia4 0.2608695652173913  WASVLPYVLXXXXXXMVGQFLVF
3cn6 0.2608695652173913  WASVLPYVLXXXXXXMVGQFLVF
1z98 0.2608695652173913  WASVLPYVLXXXXXXMVGQFLVF
4jc6 0.2608695652173913  WASVLPYVLXXXXXXMVGQFLVF


Helix:3
Orig FSNLISEILGTFVLVLTIFALGL
 TXXLXL-[3d9s] GTXXLV-[1z98, 3cn6, 4jc6, 4ia4, 3cll, 2b5f, 3cn5] TFXLVXT-[1z98, 3cn6, 4jc6, 4ia4, 3cll, 2b5f, 3cn5] FXLVXT-[1z98, 3cn6, 4jc6, 4ia4, 3cll, 2b5f, 3cn5] EXXXTF-[3ne2]
Pred FSNLISXXXXXXXXXXXIFALGL
accu 0.4782608695652174

3cn5 0.34782608695652173  FSNLISEILXXXXXXXXIFALGL
2b5f 0.34782608695652173  FSNLISEILXXXXXXXXIFALGL
3cll 0.34782608695652173  FSNLISEILXXXXXXXXIFALGL
4ia4 0.34782608695652173  FSNLISEILXXXXXXXXIFALGL
4jc6 0.34782608695652173  FSNLISEILXXXXXXXXIFALGL
3cn6 0.34782608695652173  FSNLISEILXXXXXXXXIFALGL
1z98 0.34782608695652173  FSNLISEILXXXXXXXXIFALGL


Helix:4
Orig IGTFAVGTLIVGIGLSLGGTTGY
 IXLXXG-[3c02]
Pred IGTFAVGTLIVGXXXXXXGTTGY
accu 0.2608695652173913

3c02 0.2608695652173913  IGTFAVGTLIVGXXXXXXGTTGY


Helix:5
Orig WSYAWIPVVGPIIGAVLAVL
 PXXGXV-[3ne2, 3d9s] VGXIXG-[3d9s] IXGAXL-[3d9s] VGPXIG-[1z98, 3cn6, 4jc6, 4ia4, 3cll, 2b5f, 3cn5] VGPXIGA-[1z98, 3cn6, 4jc6, 4ia4, 3cll, 2b5f, 3cn5]
Pred WSYAWIPVXXXXXXXXXAVL
accu 0.45

3d9s 0.45  WSYAWIPVXXXXXXXXXAVL
4ia4 0.35  WSYAWIPVXXXXXXXVLAVL
4jc6 0.35  WSYAWIPVXXXXXXXVLAVL
3cn6 0.35  WSYAWIPVXXXXXXXVLAVL
1z98 0.35  WSYAWIPVXXXXXXXVLAVL


H0WQD5_OTOGA/PF00230

Helix:0
Orig FSRAVFAEFLATLLFVFFGLGSA
 FAEFXATLXFVFFG-[3d9s] VFXGXGS-[3d9s] VXAEFLATXXF-[3d9s] AXXAEFXA-[3m9i, 1ih5, 1j4n, 2b5f, 1fqy] AXFAEFXAXL-[3m9i] EFXXXXXFVFFGXG-[3d9s] FXXXXXFVFFGXG-[3d9s] VFXGXG-[2o9d, 2o9e, 2abm, 2o9f, 2o9g, 1rc2, 3nka, 3nkc, 3nk5] FLAXXXFVFFGXGS-[3d9s] LAXXXXVFFGXG-[3d9s] LAXXXF-[1ih5, 3d9s, 1fqy, 1h6i] AXFXAXXL-[3cn6, 4jc6, 1z98, 4ia4, 3cll, 2b5f, 3cn5] AEFXAXXXXV-[1ih5, 3d9s, 1fqy, 1h6i] RAXXAEFXAT-[1ih5, 1fqy] AEFXAXXXF-[3d9s] AEFXATXXF-[4jc6, 1z98, 3cn6, 4ia4, 1ih5, 3cll, 2b5f, 1fqy, 1h6i, 3cn5] TLXFVFFGL-[3d9s] FVFXGLG-[3d9s] VXAEFL-[1ih5, 4nef, 3d9s, 1j4n, 1fqy, 4oj2, 1h6i] VFAEFLATLXFVFFG-[3d9s] FXAXLXFVFFGL-[3d9s] VXXGXG-[3ne2] AEFXXXL-[3cn6, 4nef, 3cll, 3cn5, 4jc6, 1z98, 2b6o, 4ia4, 3m9i, 3d9s, 2b5f, 4oj2, 1sor] FAEFXA-[2b6o, 3m9i, 4nef, 3d9s, 4oj2, 1sor] FAEFXAT-[2b6o, 3m9i, 4nef, 3d9s, 4oj2, 1sor] TLXXVFF-[3d9s] FXAXXXXV-[1ih5, 3d9s, 1fqy, 1h6i] FVFFGL-[3d9s] VXAXFLATXL-[1ih5, 1fqy, 1h6i] FXXTLXXVFF-[3d9s] TXXFVFFGXGS-[3d9s] VXAXFXA-[4nef, 3d9s, 4oj2] AEFXXT-[1fx8, 1ldi, 1ldf, 1lda] LXXVFFGL-[3d9s] LXFVFFG-[3d9s] AXFXAXL-[2b6p, 2c32, 1ymg, 3j41] AXXAEFXAT-[1ih5, 1fqy] FFGXGS-[3d9s] LATLXXVFF-[3d9s] AEFXXXXXFXF-[1ih5, 3d9s, 1fqy, 1h6i] EFXXTLXFVFF-[3d9s] EFXAXLXFVFFGL-[3d9s] EFXAXXXF-[3d9s] FXXTXL-[1fx8, 1ldi, 1ldf, 1lda] EFXATXXF-[4jc6, 1z98, 3cn6, 4ia4, 1ih5, 3cll, 2b5f, 1fqy, 1h6i, 3cn5] FXXTXXFXF-[1ih5, 3d9s, 1fqy, 1h6i] FAEFXAXLXFVFFGL-[3d9s] FAXFXATL-[2b6o, 3m9i, 3d9s, 1sor] AEXXXT-[3cn6, 4nef, 3cll, 1fqy, 3cn5, 4jc6, 1z98, 2b6o, 4ia4, 3m9i, 1ih5, 3d9s, 2b5f, 4oj2, 1sor, 1h6i] AEFXXXLXFVFXG-[3d9s] AXLXFVFFGL-[3d9s] TXXXVFFGXG-[3d9s] FXAXXXF-[3d9s] EFXATXL-[4jc6, 1z98, 3cn6, 4ia4, 3cll, 2b5f, 3cn5] LAXXXXV-[1ih5, 3d9s, 1fqy, 1h6i] LATLXXVFFG-[3d9s] AXXXFVFFGLGS-[3d9s] FAEFXATLXFV-[3d9s] RXXXAEFXA-[1ih5, 1j4n, 1fqy] EFXXXL-[3cn6, 4nef, 3cll, 3cn5, 4jc6, 1z98, 2b6o, 4ia4, 3m9i, 3d9s, 2b5f, 4oj2, 1sor] FXAXXL-[4jc6, 1z98, 3cn6, 4ia4, 1ih5, 3cll, 2b5f, 1fqy, 1h6i, 3cn5] RAVXAEFL-[1ih5, 1j4n, 1fqy] LAXXXFVFFGLGS-[3d9s] EFXAXXXXV-[1ih5, 3d9s, 1fqy, 1h6i] LAXXXXXF-[1ih5, 3d9s, 1fqy, 1h6i] AXLXFVFFG-[3d9s] LAXLXFVFFGL-[3d9s] VXAEFLATXXXV-[3d9s] VXAEFLAXL-[3d9s] LXXVFFGLG-[3d9s] EFXXTXXFXF-[1ih5, 3d9s, 1fqy, 1h6i] AEFXAXLXFVFFGL-[3d9s] LXXVFFGLXS-[3d9s] FAEFXATLXFVF-[3d9s] AXLXFVFF-[3d9s] EFLAXXXFVFFGXGS-[3d9s] AEFXXXXXFVFFGXG-[3d9s] TXXXVF-[1ih5, 3d9s, 1fqy, 1h6i] AXXAEF-[3m9i, 1ih5, 1j4n, 1fqy, 4oj2] FAEFXATLXXVFF-[3d9s] TLXXVFXG-[3d9s] RAXFAEFXATL-[3m9i] AEFXXTXXFVFF-[3d9s] VFAEFLATLXFVFF-[3d9s] AXXXFVFFGLG-[3d9s] RAXXAEF-[3m9i] FVFFGLGS-[3d9s] AXFXXXXL-[1ih5, 1fqy, 1h6i] RAXXAE-[1ih5, 1j4n, 1fqy] VXAEFLATXXFXF-[3d9s] FXATXXF-[4jc6, 1z98, 3cn6, 4ia4, 3cll, 2b5f, 3cn5] FXXTLXFVFXG-[3d9s] AXXXFXF-[1ih5, 3d9s, 1fqy, 1h6i] EFXXTLXFVFXG-[3d9s] VXAEFLAT-[1ih5, 3d9s, 1fqy, 1h6i]
Pred FSXXXXXXXXXXXXXXXXXXXXA
accu 0.8695652173913043

3d9s 0.782608695652174  FSRAXXXXXXXXXXXXXXXXXXA
1ih5 0.6521739130434783  FSXXXXXXXXXXXXXXXFGLGSA
1fqy 0.6521739130434783  FSXXXXXXXXXXXXXXXFGLGSA
1h6i 0.5652173913043478  FSRAXXXXXXXXXXXXXFGLGSA
2b5f 0.5217391304347826  FSRXXXXXXXXXXXXVFFGLGSA
1z98 0.391304347826087  FSRAVFXXXXXXXXXVFFGLGSA
3cn5 0.391304347826087  FSRAVFXXXXXXXXXVFFGLGSA
3cll 0.391304347826087  FSRAVFXXXXXXXXXVFFGLGSA
1j4n 0.391304347826087  FSXXXXXXXXXTLLFVFFGLGSA
4nef 0.391304347826087  FSRAXXXXXXXXXLFVFFGLGSA
3cn6 0.391304347826087  FSRAVFXXXXXXXXXVFFGLGSA


Helix:1
Orig VLQIAMAFGLGIGTLVQTLGHVS
 AXGLXXG-[3d9s] IAXAFGLXIXXL-[3d9s] GXGXXV-[3c02] IAXAFGLXIG-[3d9s] AFGLXIXTLXQ-[1ih5, 3d9s, 1j4n, 1fqy, 1h6i] AFGLXIXTL-[1ih5, 3d9s, 1j4n, 1fqy, 1h6i] GLXIGT-[3d9s] LXIGXXV-[1ih5, 1fqy, 1h6i] AXAXXLXXG-[3d9s] IAXAFG-[3d9s] AXXXXIGXLXXXL-[3d9s] QIAXAFGLXIGT-[3d9s] QIAXAFGLXIGTL-[3d9s] QXAXAXG-[3d9s] AXAFGLXIGTLXQ-[3d9s] AXAFGLXIGT-[3d9s] FGXXIG-[3d9s] IXXAFXXXI-[3d9s] AFXLXI-[3ne2, 1ih5, 3d9s, 1j4n, 1fqy, 1h6i] FGLXIXXL-[1ih5, 3d9s, 1j4n, 1fqy, 1h6i] FGLXIXTXXQ-[3d9s] QIAXAF-[3d9s] AXGLXIGT-[3d9s] QXAXAF-[2b6o, 2b6p, 3m9i, 1fx8, 1ldi, 2c32, 1ymg, 1ldf, 3j41, 1sor, 1lda] QXAXAFGL-[3d9s] AXAXXLXI-[3d9s] QIAXAFGLXI-[3d9s] GLXIXXL-[3d9s] FGLXIXTLXQ-[1ih5, 1j4n, 1fqy, 1h6i] IAXAFGLXIXT-[3d9s] GLXIXTXXQ-[3d9s] LXXXTLXXXL-[3d9s] LXIXTXXQ-[3d9s] QIAXAFGLXIG-[3d9s] GLXIXTLXQ-[1ih5, 1j4n, 1fqy, 1h6i] IXXAXXL-[3d9s] IXTXXQ-[1ih5, 3d9s, 1j4n, 1fqy, 1h6i] FGLXIGT-[3d9s] AXAXXLXIXXL-[3d9s] GLXIXTL-[1ih5, 1j4n, 1fqy, 1h6i]
Pred VLXXXXXXXXXXXXXXXXXGHVS
accu 0.7391304347826086

3d9s 0.7391304347826086  VLXXXXXXXXXXXXXXXXXGHVS
1ih5 0.4782608695652174  VLQIAMXXXXXXXXXXXTLGHVS
1fqy 0.4782608695652174  VLQIAMXXXXXXXXXXXTLGHVS
1j4n 0.4782608695652174  VLQIAMXXXXXXXXXXXTLGHVS
1fx8 0.2608695652173913  VLXXXXXXGLGIGTLVQTLGHVS


Helix:2
Orig FLRAAFYVAAQLLGAVAGAALLH
 QLLGAV-[2b6o, 3m9i, 1sor] FYXXAQ-[4nef, 3d9s, 4oj2] AQXXGA-[3cn6, 1j4n, 3cll, 1fqy, 3cn5, 4jc6, 1z98, 2b6o, 4ia4, 3m9i, 1ih5, 3d9s, 2b5f, 1sor, 1h6i] YXXAQXXGA-[4jc6, 1z98, 3cn6, 4ia4, 1ih5, 3d9s, 1j4n, 3cll, 2b5f, 1fqy, 1h6i, 3cn5] VXAXLL-[2o9d, 2o9e, 2b6o, 2abm, 2o9f, 3m9i, 2o9g, 1rc2, 3nka, 3nkc, 3nk5, 1sor] VXAQLXGA-[2b6o, 3m9i, 3d9s, 1sor] FXXAAQXXXA-[3d9s] YXXAQXL-[3cn6, 4jc6, 1z98, 4ia4, 3cll, 2b5f, 3cn5] AAXXXXAXA-[3d9s] AXLLGAV-[2b6o, 3m9i, 2b6p, 2c32, 1ymg, 3j41, 1sor] VXAXLXXXXA-[3d9s] VXAQLXGAXAG-[3m9i] QXXGAXXGA-[3d9s] AXAXXXXL-[2b6o, 3m9i, 1sor] YXXAQLXGAXXGA-[3d9s] GAXAXXA-[2b6o, 3m9i, 2b6p, 2c32, 1ymg, 3j41, 1sor] QLLGAVAXAA-[3m9i] YXXAQLLGAV-[3m9i] AAXXXG-[3d9s] YXXAXXL-[2b6o, 3m9i, 2b6p, 2c32, 1ymg, 3j41, 1sor] QXXGAXXG-[2b6o, 3m9i, 1sor] VXAQXXGXXAG-[3d9s] LXXAXXGA-[2b6o, 3m9i, 3d9s, 1sor] YXXAQLXGAXXG-[3d9s] AQXXXAXXGA-[3d9s] VXAQLXG-[2b6o, 3m9i, 3d9s, 1sor] AAXXXGAXXG-[3d9s] YVXAQLXGAXA-[3d9s] AXLXGAXA-[2b6o, 3m9i, 1sor] AXXXXAXAGA-[3m9i] AXXXGAXAXXA-[3m9i] VAXXXXL-[2b6o, 3m9i, 2b6p, 2c32, 1ymg, 3j41, 1sor] LXXAXXG-[2b6o, 3m9i, 2b6p, 2c32, 1ymg, 3j41, 1sor] VXAQLXGXXAGA-[3d9s] FYXAAQXXGAXXG-[3d9s] YXXAQXXG-[3cn6, 1j4n, 3cll, 1fqy, 3cn5, 4jc6, 1z98, 4ia4, 2b6o, 1ih5, 3m9i, 3d9s, 2b5f, 1h6i, 1sor] FYXAAQXXG-[3d9s] LXGAVAGXXXL-[3m9i] FYVAAXL-[4nef, 3d9s, 4oj2] VXAXXXGAXA-[3m9i] YXXAXL-[2b6o, 3m9i, 4nef, 3d9s, 4oj2, 1sor] QLXGAXA-[2b6o, 3m9i, 2b6p, 3d9s, 2c32, 1ymg, 3j41, 1sor] AGXXXL-[2b6o, 3m9i, 1sor] LXGAXA-[2b6o, 3m9i, 3d9s, 1sor] FYXAAQLXGAXXGA-[3d9s] FYVAAQLXGAXA-[3d9s] YXXAQLXGAXA-[3m9i] GAXXGXXL-[3cn6, 4jc6, 1z98, 4ia4, 3cll, 2b5f, 3cn5] AXAXXA-[2b6o, 3m9i, 1sor] AQLXXAXA-[3d9s]
Pred FLRAAXXXXXXXXXXXXXXXXXH
accu 0.7391304347826086

2b6p 0.6956521739130435  FLRAAFXXXXXXXXXXXXXXXXH
3m9i 0.6956521739130435  FLRAAFXXXXXXXXXXXXXXXXH
2b6o 0.6956521739130435  FLRAAFXXXXXXXXXXXXXXXXH
1sor 0.6956521739130435  FLRAAFXXXXXXXXXXXXXXXXH
1ymg 0.6956521739130435  FLRAAFXXXXXXXXXXXXXXXXH
3j41 0.6956521739130435  FLRAAFXXXXXXXXXXXXXXXXH
2c32 0.6956521739130435  FLRAAFXXXXXXXXXXXXXXXXH
3cll 0.6521739130434783  FLRAAFXXXXXXXXXXXXXXXLH
3cn6 0.6521739130434783  FLRAAFXXXXXXXXXXXXXXXLH


Helix:3
Orig TTAGQAVTVELFLTLQLVLCIFA
 EXXXTXQ-[2b6o, 2b6p, 3m9i, 2c32, 1ymg, 3j41, 1sor] LXXTXQLXLCI-[3d9s] LXXTXQLXLCIFA-[3d9s] LTXQXXL-[2b6o, 2b6p, 3m9i, 2c32, 1ymg, 3j41, 1sor] TXQXXLCI-[2b6o, 2b6p, 3m9i, 2c32, 1ymg, 3j41, 1sor] LXXTXXL-[3d9s] AXXVELXL-[2o9e, 2o9f] TXQXXL-[4nef, 1j4n, 2c32, 1fqy, 3j41, 2b6o, 1ih5, 2b6p, 3m9i, 4oj2, 1ymg, 1h6i, 1sor] EXFXTL-[2b6o, 2b6p, 3m9i, 2c32, 1ymg, 3j41, 1sor] LXLCIF-[3d9s] VEXFLXL-[2b6o, 2b6p, 3m9i, 2c32, 1ymg, 3j41, 1sor] TXQXXLC-[4nef, 1j4n, 2c32, 1fqy, 3j41, 2b6o, 1ih5, 2b6p, 3m9i, 4oj2, 1ymg, 1h6i, 1sor] LQXVLXIF-[2b6o, 2b6p, 3m9i, 2c32, 1ymg, 3j41, 1sor] VELXXTXQ-[3d9s] FXXLQXVL-[2b6o, 2b6p, 3m9i, 2c32, 1ymg, 3j41, 1sor] LTXQXXLC-[2b6o, 2b6p, 3m9i, 2c32, 1ymg, 3j41, 1sor] LXXTXQLXLCIF-[3d9s] VLCIFA-[2b6o, 2b6p, 3m9i, 2c32, 1ymg, 3j41] TXXLXLCIF-[3d9s] QXXLCIF-[2b6o, 2b6p, 3m9i, 3d9s, 2c32, 1ymg, 3j41, 1sor] TXXLXLCI-[3d9s] VEXXXT-[2b6o, 2b6p, 3m9i, 3d9s, 2c32, 1ymg, 3j41, 1sor] LQXVLCI-[2b6o, 2b6p, 3m9i, 2c32, 1ymg, 3j41, 1sor] QXXLCIFA-[2b6o, 2b6p, 3m9i, 3d9s, 2c32, 1ymg, 3j41] FLTLQXVLCIF-[2b6o, 2b6p, 3m9i, 2c32, 1ymg, 3j41, 1sor] FXTLQXV-[2b6o, 2b6p, 3m9i, 2c32, 1ymg, 3j41, 1sor] LXLTXQLXLC-[3d9s] LTXQXXLCIFA-[2b6o, 2b6p, 3m9i, 2c32, 1ymg, 3j41] VELXXTXQL-[3d9s] LXXTXQ-[3d9s] ELXLTXQL-[3d9s] LXLCIFA-[3d9s] TXXLXL-[3d9s] LXLTXQLXL-[3d9s] LQXVLC-[4nef, 1j4n, 2c32, 1fqy, 3j41, 2b6o, 2b6p, 3m9i, 1ih5, 1ymg, 4oj2, 1sor, 1h6i] QXXLCI-[2b6o, 2b6p, 3m9i, 3d9s, 2c32, 1ymg, 3j41, 1sor] LTLQXV-[2b6o, 2b6p, 3m9i, 2c32, 1ymg, 3j41, 1sor] ELXXTXQ-[3d9s] VEXXXTXQ-[2b6o, 2b6p, 3m9i, 2c32, 1ymg, 3j41, 1sor]
Pred TTAGQXXXXXXXXXXXXXXXXXX
accu 0.782608695652174

3d9s 0.6956521739130435  TTAGQAVXXXXXXXXXXXXXXXX
3m9i 0.6521739130434783  TTAGQAVTXXXXXXXXXXXXXXX
2b6p 0.6521739130434783  TTAGQAVTXXXXXXXXXXXXXXX
2b6o 0.6521739130434783  TTAGQAVTXXXXXXXXXXXXXXX
3j41 0.6521739130434783  TTAGQAVTXXXXXXXXXXXXXXX
2c32 0.6521739130434783  TTAGQAVTXXXXXXXXXXXXXXX
1j4n 0.30434782608695654  TTAGQAVTVELFLXXXXXXXIFA
4nef 0.30434782608695654  TTAGQAVTVELFLXXXXXXXIFA


Helix:4
Orig TPALSIGFSVALGHLLGIHYTGC
 LXIGXSXXL-[3d9s] LXXGXXV-[3d9s] LXXGXSVAXGH-[3gd8, 2d57, 3iyz, 2zz9] LXXGXS-[3gd8, 1ih5, 3d9s, 1j4n, 1fqy, 2d57, 1h6i, 3iyz, 2zz9] LXXGXSVXXGH-[1ih5, 1j4n, 1fqy, 1h6i] PALSIGXSVXLG-[3d9s] GXSVALGXLL-[1ih5, 1j4n, 1fqy, 1h6i] FSVAXG-[3gd8, 4nef, 1j4n, 4oj2, 2d57, 3iyz, 2zz9] FSVALGXLL-[1j4n] ALXXGXS-[3gd8, 3d9s, 2d57, 3iyz, 2zz9] PALSIGXSV-[3d9s] SXXXGHL-[3gd8, 1ih5, 4nef, 3d9s, 1j4n, 1fqy, 4oj2, 2d57, 1h6i, 3iyz, 2zz9] SXXLGHLL-[1ih5, 1j4n, 1fqy, 1h6i] LXXGXXVA-[1ih5, 1j4n, 1fqy, 1h6i] IGXSVXXGH-[3d9s] LXXGXSVXXG-[1ih5, 1j4n, 1fqy, 1h6i] PALSIGXSVXLGH-[3d9s] SIGXSV-[3d9s] IGXSVXXXHL-[3d9s] IGXSVA-[3gd8, 1ih5, 4nef, 1j4n, 1fqy, 4oj2, 2d57, 1h6i, 3iyz, 2zz9] LXHLXXI-[1ih5, 3d9s, 1j4n, 1fqy, 1h6i] ALXXGFSVAXGHL-[3gd8, 2d57, 2zz9, 3iyz] GXSXXL-[1ih5, 4nef, 3d9s, 1j4n, 1fqy, 4oj2, 1h6i] SIGXSXXL-[3d9s] ALXXGXXV-[3d9s] ALXXGFSVAXG-[3gd8, 2d57, 3iyz, 2zz9] VALGHLL-[1ih5, 4nef, 1j4n, 1fqy, 4oj2, 1h6i] VXXGHL-[3gd8, 1ih5, 4nef, 3d9s, 1j4n, 1fqy, 4oj2, 2d57, 1h6i, 2zz9, 3iyz] PALSIGXSVXLGHL-[3d9s] ALXIGXSXXLGH-[3d9s] GXXVXXG-[3gd8, 1ih5, 4nef, 1j4n, 1fqy, 4oj2, 2d57, 1h6i, 3iyz, 2zz9] IGXSVXXG-[1ih5, 3d9s, 1j4n, 1fqy, 1h6i] ALXXGXSXXLG-[3d9s] IGXSVXLGHLXG-[3d9s] SIGXSXXLG-[3d9s] IGXXVXXXH-[1ih5, 1j4n, 1fqy, 1h6i] GXXVXXXHL-[1ih5, 1j4n, 1fqy, 1h6i] LXIGXXV-[3gd8, 1j4n, 2d57, 2zz9, 3iyz] AXGHLXXI-[1ih5, 1j4n, 1fqy, 1h6i] ALXXGF-[3gd8, 2b6o, 2b6p, 3m9i, 2c32, 1ymg, 3j41, 2d57, 3iyz, 2zz9] GXLXXI-[1ih5, 3d9s, 1j4n, 1fqy, 1h6i] LXXGXSXXLG-[3d9s] LXIGXSXXLGH-[3d9s] ALSIGXSXXL-[3d9s] SIGXSXXLGH-[3d9s] ALXXGFSXXLG-[2b6o, 2b6p, 3m9i, 2c32, 1ymg, 3j41, 1sor] LGHLXG-[2b6o, 2b6p, 3m9i, 3d9s, 2c32, 1ymg, 3j41, 1sor] LXXGXSXXL-[1ih5, 1j4n, 1fqy, 1h6i] FXVAXGHLLXI-[1j4n] IGXSVALGHLL-[1ih5, 1j4n, 1fqy, 1h6i] ALXIGXSXXLGHL-[3d9s] LXIGXSXXLGHL-[3d9s] SIXXSXXLGHLXG-[3d9s] LXIXXT-[3ne2, 3c02] IGXSXXL-[1ih5, 4nef, 3d9s, 1j4n, 1fqy, 4oj2, 1h6i] IGXXVXXXHL-[3gd8, 1ih5, 1j4n, 1fqy, 2d57, 1h6i, 3iyz, 2zz9] LXIGXSVXLGHLXGI-[3d9s] SXXXGH-[3gd8, 1ih5, 4nef, 3d9s, 1j4n, 1fqy, 4oj2, 2d57, 1h6i, 3iyz, 2zz9] PALSIGXSXXL-[3d9s] PALSIGXS-[3d9s] ALGXLL-[1ih5, 4nef, 1j4n, 1fqy, 4oj2, 1h6i] SXXXGHLXXI-[1ih5, 1j4n, 1fqy, 1h6i] LXXGXSVAXG-[3gd8, 2d57, 3iyz, 2zz9] GXSVXXGH-[3d9s] PALSIG-[3d9s] SIGXSXXLGHL-[3d9s] FSVAXGH-[3gd8, 4nef, 1j4n, 4oj2, 2d57, 3iyz, 2zz9] GXXXXXXHL-[3d9s] VXXGHLXXI-[1ih5, 1j4n, 1fqy, 1h6i]
Pred TXXXXXXXXXXXXXXXXXXXXGC
accu 0.8695652173913043

3d9s 0.7391304347826086  TXXXXXXXXXXXXXXXXXHYTGC
1ih5 0.6521739130434783  TPAXXXXXXXXXXXXXXXHYTGC
3m9i 0.6521739130434783  TPXXXXXXXXXXXXXXXIHYTGC
2b6p 0.6521739130434783  TPXXXXXXXXXXXXXXXIHYTGC
2b6o 0.6521739130434783  TPXXXXXXXXXXXXXXXIHYTGC
3j41 0.6521739130434783  TPXXXXXXXXXXXXXXXIHYTGC
1fqy 0.6521739130434783  TPAXXXXXXXXXXXXXXXHYTGC
2c32 0.6521739130434783  TPXXXXXXXXXXXXXXXIHYTGC
1j4n 0.6521739130434783  TPAXXXXXXXXXXXXXXXHYTGC
4nef 0.4782608695652174  TPALSXXXXXXXXXXXGIHYTGC


Helix:5
Orig HWVFWIGPLVGAVLGSLL
 GAXXGSL-[2b6o, 2b6p, 3m9i, 2c32, 1ymg, 3j41, 1sor] WXGPXXGA-[3d9s] WXXWXGP-[2b6o, 2b6p, 3m9i, 2c32, 1ymg, 3j41, 1sor] PXVGXXL-[3d9s] VFWXGPXXG-[3d9s] VXWXGP-[2b6o, 2b6p, 3m9i, 3d9s, 2c32, 1ymg, 3j41, 1sor] WXXWXXPXXGAXL-[3gd8, 2d57, 2zz9, 3iyz] AXLXXL-[1j4n] WXXWXXP-[3gd8, 3d9s, 2d57, 2zz9, 3iyz] GXXXGXLL-[2b6o, 2b6p, 3m9i, 2c32, 1ymg, 3j41, 1sor] WXXWXGPXXGA-[3gd8, 2d57, 3iyz, 2zz9] WXGPXXGAXL-[3gd8, 3d9s, 2d57, 3iyz, 2zz9] WXXPXV-[3d9s] AXXXXLL-[2b6o, 2b6p, 3m9i, 2c32, 1ymg, 3j41, 1sor] GAXXGS-[2b6o, 2b6p, 3m9i, 2c32, 1ymg, 3j41, 1sor] WXXWXGXXXG-[3gd8, 2d57, 3iyz, 2zz9] VFWXGPXXXA-[3d9s] WXXPXXG-[3d9s] LXGAXXG-[3d9s] VFWXGPXV-[3d9s] PXXGXV-[3d9s] FWXGPXVGA-[3d9s] FWXXPXVG-[2o9e, 2o9f, 3d9s] AXXGXL-[2b6o, 2b6p, 3m9i, 2c32, 1ymg, 3j41, 1sor] FWXXPXV-[3d9s] WXXWXG-[3gd8, 2b6o, 2b6p, 3m9i, 3d9s, 2c32, 1ymg, 2d57, 3j41, 1sor, 2zz9, 3iyz]
Pred HXXXXXXXXXXXXXXXXX
accu 0.9444444444444444

1sor 0.8333333333333334  HXXXXXXXLVXXXXXXXX
1ymg 0.8333333333333334  HXXXXXXXLVXXXXXXXX
3m9i 0.8333333333333334  HXXXXXXXLVXXXXXXXX
2b6p 0.8333333333333334  HXXXXXXXLVXXXXXXXX
2b6o 0.8333333333333334  HXXXXXXXLVXXXXXXXX
3j41 0.8333333333333334  HXXXXXXXLVXXXXXXXX
2c32 0.8333333333333334  HXXXXXXXLVXXXXXXXX
1j4n 0.3333333333333333  HWVFWIGPLVGXXXXXXL


F0LND2_VIBFN/PF00230

Helix:0
Orig FGTFWLVLGGCGSAVLAAGF
 GGXGXA-[2o9e, 2abm, 2o9f] FXXXXGGXG-[2o9d, 2o9e, 2o9f, 2abm, 2o9g, 3llq, 1rc2, 3nka, 3nkc, 3nk5] GTXXLV-[2o9d, 2o9e, 2abm, 2o9f, 2o9g, 3llq, 1rc2, 3nka, 3nkc, 3nk5] GTFXLVXGGXG-[2o9d, 2o9e, 2abm, 2o9f, 2o9g, 3llq, 1rc2, 3nka, 3nkc, 3nk5] FGTFWL-[2o9d, 2o9e, 2abm, 2o9f, 2o9g, 3llq, 1rc2, 3nka, 3nkc, 3nk5] VXGGXGSA-[2o9e, 2o9f, 2abm] SAXLAA-[2o9e, 2o9f] GTFXLVXXG-[2o9d, 2o9e, 2o9f, 2abm, 2o9g, 3llq, 1rc2, 3nka, 3nkc, 3nk5] FGTFXXXXG-[2o9d, 2o9e, 2o9f, 2abm, 2o9g, 3llq, 1rc2, 3nka, 3nkc, 3nk5] FGTFXXV-[2o9d, 2o9e, 2abm, 2o9f, 2o9g, 3llq, 1rc2, 3nka, 3nkc, 3nk5]
Pred XXXXXXXXXXXXXXXXXXGF
accu 0.9

2o9f 0.9  XXXXXXXXXXXXXXXXXXGF
2o9e 0.9  XXXXXXXXXXXXXXXXXXGF
2o9d 0.6  XXXXXXXXXXXXSAVLAAGF


Helix:1
Orig GIGLLGVALAFGLTVLTMAFAIG
 FGLTVL-[2o9d, 2o9e, 2abm, 2o9f, 2o9g, 3llq, 1rc2, 3nka] VLTMAF-[2o9d, 2o9e, 2abm, 2o9f, 2o9g, 1rc2, 3nka, 3nkc, 3nk5] VXLAXGLTVLT-[2o9d, 2o9e, 2o9f, 2abm, 2o9g, 3llq, 1rc2, 3nka, 3nkc, 3nk5] AXGLTVL-[2o9d, 2o9e, 2abm, 2o9f, 2o9g, 3llq, 1rc2, 3nka, 3nkc, 3nk5] GVAXAF-[2o9d, 2o9e, 2abm, 2o9f, 2o9g, 1rc2, 3nka] LXXGLXVL-[2o9d, 2o9e, 2o9f, 2abm, 2o9g, 3llq, 1rc2, 3nka, 3nkc, 3nk5] VAXAXGLT-[2o9d, 2o9e, 2o9f, 2abm, 2o9g, 3llq, 1rc2, 3nka, 3nkc, 3nk5] VLTMAXA-[2o9d, 2o9e, 2abm, 2o9f, 2o9g, 1rc2, 3nka, 3nkc, 3nk5] GLTVLT-[2o9d, 2o9e, 2abm, 2o9f, 2o9g, 3llq, 1rc2, 3nka, 3nkc, 3nk5] GVAXAXG-[2o9d, 2o9e, 2o9f, 2abm, 2o9g, 1rc2, 3nka, 3nkc, 3nk5] GLTVLTMAF-[2o9d, 2o9e, 2abm, 2o9f, 2o9g, 1rc2, 3nka, 3nkc, 3nk5] LAXGLXV-[2o9d, 2o9e, 2o9f, 2abm, 2o9g, 3llq, 1rc2, 3nka, 3nkc, 3nk5] VAXAXGLTV-[2o9d, 2o9e, 2abm, 2o9f, 2o9g, 3llq, 1rc2, 3nka, 3nkc, 3nk5] ALAXXLT-[2o9d, 2o9e, 2o9f, 2abm, 2o9g, 3llq, 1rc2, 3nka, 3nkc, 3nk5] VAXAXGLTVL-[2o9d, 2o9e, 2o9f, 2abm, 2o9g, 3llq, 1rc2, 3nka, 3nkc, 3nk5] VALAXGLTVLTMAF-[2o9d, 2o9e, 2o9f, 2o9g, 1rc2, 3nka, 3nkc, 3nk5] ALAXGLTVLTM-[2o9d, 2o9e, 2o9f, 2abm, 2o9g, 3llq, 1rc2, 3nka, 3nkc, 3nk5] TVLTMA-[2o9d, 2o9e, 2abm, 2o9f, 2o9g, 3llq, 1rc2, 3nka, 3nkc, 3nk5] AXGLTVLT-[2o9d, 2o9e, 2o9f, 2abm, 2o9g, 3llq, 1rc2, 3nka, 3nkc, 3nk5] TVLTMAXA-[2o9d, 2o9e, 2abm, 2o9f, 2o9g, 1rc2, 3nka, 3nkc, 3nk5] LTVLTMAXA-[2o9d, 2o9e, 2abm, 2o9f, 2o9g, 1rc2, 3nka, 3nkc, 3nk5] FGLTVLTXAXA-[2o9d, 2o9e, 2o9f, 2abm, 2o9g, 1rc2, 3nka] GVAXAXGLT-[2o9d, 2o9e, 2abm, 2o9f, 2o9g, 1rc2, 3nka, 3nkc, 3nk5] LXXAXA-[1fx8, 1ldi, 1ldf, 1lda] ALAXGLXV-[3nkc, 3nk5] ALXXGXXV-[2o9d, 2o9e, 2o9f, 2abm, 2o9g, 3llq, 1rc2, 3nka] GLTVLTMAXA-[2o9d, 2o9e, 2o9f, 2abm, 2o9g, 1rc2, 3nka, 3nkc, 3nk5] VXXAXGLTVLTMA-[2o9e, 2o9f] FGLTVLTMA-[2o9d, 2o9e, 2abm, 2o9f, 2o9g, 3llq, 1rc2, 3nka] GXXXAXGL-[2o9d, 2o9e, 2o9f, 2abm, 2o9g, 1rc2, 3nka, 3nkc, 3nk5] AXGLTVLTM-[2o9d, 2o9e, 2abm, 2o9f, 2o9g, 3llq, 1rc2, 3nka, 3nkc, 3nk5] GLTVLTMA-[2o9d, 2o9e, 2o9f, 2abm, 2o9g, 3llq, 1rc2, 3nka, 3nkc, 3nk5] LAXGLT-[2o9d, 2o9e, 2abm, 2o9f, 2o9g, 3llq, 1rc2, 3nka, 3nkc, 3nk5] AXXLXV-[2o9d, 2o9e, 2abm, 2o9f, 2o9g, 3llq, 1rc2, 3nka, 3nkc, 3nk5] FGLTVLT-[2o9d, 2o9e, 2o9f, 2abm, 2o9g, 3llq, 1rc2, 3nka] ALAXGLTVLTMAF-[2o9e, 2o9f] LXXGLTVLTMAXA-[2o9e, 2o9f] TVLTMAF-[2o9d, 2o9e, 2abm, 2o9f, 2o9g, 1rc2, 3nka, 3nkc, 3nk5] AXGLTVLTMAF-[2o9d, 2o9e, 2o9f, 2abm, 2o9g, 1rc2, 3nka, 3nkc, 3nk5] VXXAXGL-[2abm, 1j4n, 3llq, 1rc2, 3nka, 1fqy, 3nkc, 2o9d, 2o9e, 2o9f, 1ih5, 2o9g, 3nk5, 1h6i] LTVLTM-[2o9d, 2o9e, 2abm, 2o9f, 2o9g, 3llq, 1rc2, 3nka, 3nkc, 3nk5] LAXGLTVLTMA-[2o9d, 2o9e, 2o9f, 2abm, 2o9g, 3llq, 1rc2, 3nka, 3nkc, 3nk5] AXXLTVLTMAXXXG-[2o9d, 2o9e, 2o9f, 2o9g, 1rc2, 3nka, 3nkc, 3nk5] FGLTVLTMAF-[2o9d, 2o9e, 2o9f, 2abm, 2o9g, 1rc2, 3nka] FGLTVLTM-[2o9d, 2o9e, 2o9f, 2abm, 2o9g, 3llq, 1rc2, 3nka] AXGLTVLTXA-[2o9d, 2o9e, 2o9f, 2abm, 2o9g, 3llq, 1rc2, 3nka, 3nkc, 3nk5] GVALAXGLTVLTMA-[2o9d, 2o9e, 2o9f, 2o9g, 1rc2, 3nka, 3nkc, 3nk5] FGLTVLTMAXXXG-[2o9e, 2o9f] AXAXGLTVL-[2o9d, 2o9e, 2abm, 2o9f, 2o9g, 3llq, 1rc2, 3nka, 3nkc, 3nk5] AXAXGLTVLT-[2o9d, 2o9e, 2abm, 2o9f, 2o9g, 3llq, 1rc2, 3nka, 3nkc, 3nk5] GVALAXGLXVL-[2o9d, 2o9e, 2o9f, 2abm, 2o9g, 1rc2, 3nka, 3nkc, 3nk5] AXAXGLTVLTMAXA-[2o9d, 2o9e, 2o9f, 2o9g, 1rc2, 3nka, 3nkc, 3nk5] GLTVLTM-[2o9d, 2o9e, 2abm, 2o9f, 2o9g, 3llq, 1rc2, 3nka, 3nkc, 3nk5] GVALAXGLTVLTM-[2o9e, 2o9f] LTMAXA-[2o9d, 2o9e, 2abm, 2o9f, 2o9g, 1rc2, 3nka, 3nkc, 3nk5] GVALAXGLXV-[2o9d, 2o9e, 2o9f, 2abm, 2o9g, 1rc2, 3nka, 3nkc, 3nk5] LXXGLTVXT-[2o9d, 2o9e, 2abm, 2o9f, 2o9g, 3llq, 1rc2, 3nka, 3nkc, 3nk5] LTVLTMA-[2o9d, 2o9e, 2abm, 2o9f, 2o9g, 3llq, 1rc2, 3nka, 3nkc, 3nk5] LXVLTXAF-[2o9d, 2o9e, 2abm, 2o9f, 2o9g, 1rc2, 3nka, 3nkc, 3nk5] LXXGLTVLTM-[2o9d, 2o9e, 2o9f, 2abm, 2o9g, 3llq, 1rc2, 3nka, 3nkc, 3nk5]
Pred GIGLXXXXXXXXXXXXXXXXXXX
accu 0.8260869565217391

3nk5 0.782608695652174  GIGLLXXXXXXXXXXXXXXXXXX
2o9g 0.782608695652174  GIGLLXXXXXXXXXXXXXXXXXX
2o9f 0.782608695652174  GIGLLXXXXXXXXXXXXXXXXXX
2o9e 0.782608695652174  GIGLLXXXXXXXXXXXXXXXXXX
2o9d 0.782608695652174  GIGLLXXXXXXXXXXXXXXXXXX
3nkc 0.782608695652174  GIGLLXXXXXXXXXXXXXXXXXX
3nka 0.782608695652174  GIGLLXXXXXXXXXXXXXXXXXX
1rc2 0.782608695652174  GIGLLXXXXXXXXXXXXXXXXXX
2abm 0.6956521739130435  GIGLLXXXXXXXXXXXXXXXXIG


Helix:2
Orig IVFQVIGGVIAAAILYVIASGQA
 AXXLYXXA-[2o9e, 2o9f] AAXXLYXIA-[2o9e, 2o9f]
Pred IVFQVIGGVIXXXXXXXXXSGQA
accu 0.391304347826087

2o9f 0.391304347826087  IVFQVIGGVIXXXXXXXXXSGQA
2o9e 0.391304347826087  IVFQVIGGVIXXXXXXXXXSGQA


Helix:3
Orig GGYSLTAAWVCEVVMTAMFLLVI
 AXXLXVI-[2o9d, 2o9e, 2abm, 2o9f, 2o9g, 1rc2, 3nka, 3nkc, 3nk5] AXFLXV-[2o9d, 2o9e, 2o9f, 2abm, 2o9g, 1rc2, 3nka, 3nkc, 3nk5]
Pred GGYSLTAAWVCEVVMTXXXXXXX
accu 0.30434782608695654

3nk5 0.30434782608695654  GGYSLTAAWVCEVVMTXXXXXXX
3nkc 0.30434782608695654  GGYSLTAAWVCEVVMTXXXXXXX
3nka 0.30434782608695654  GGYSLTAAWVCEVVMTXXXXXXX
1rc2 0.30434782608695654  GGYSLTAAWVCEVVMTXXXXXXX
2o9g 0.30434782608695654  GGYSLTAAWVCEVVMTXXXXXXX
2abm 0.30434782608695654  GGYSLTAAWVCEVVMTXXXXXXX
2o9f 0.30434782608695654  GGYSLTAAWVCEVVMTXXXXXXX
2o9e 0.30434782608695654  GGYSLTAAWVCEVVMTXXXXXXX
2o9d 0.30434782608695654  GGYSLTAAWVCEVVMTXXXXXXX


Helix:4
Orig FAPIAIGLCLTLIHLISIPV
 APXAIGLXXTLXXL-[2o9d, 2o9e, 2o9f, 2o9g, 1rc2, 3nka, 3nkc, 3nk5] LISIPV-[2o9e, 2o9f] TLXXLIXI-[2o9e, 2abm, 2o9f, 2o9g, 3llq, 1rc2, 3nkc, 3nk5] TLIHLISIP-[2o9e, 2o9f] LXXTLIHLIXIPV-[2o9e, 2o9f] LTXXXL-[2o9d, 2o9e, 2abm, 3llq, 1rc2, 3nka, 3nk5] LIXLIS-[2o9d, 2o9e, 2abm, 2o9f, 2o9g, 3llq, 1rc2, 3nka, 3nk5] TLIXLIS-[2o9d, 2o9e, 2abm, 2o9f, 2o9g, 3llq, 1rc2, 3nka, 3nkc, 3nk5] LXXTLIXLIS-[2o9d, 2o9e, 2abm, 2o9f, 2o9g, 3llq, 1rc2, 3nka, 3nkc, 3nk5] LXXTXI-[2o9d, 2o9e, 2abm, 2o9f, 2o9g, 3llq, 1rc2, 3nka, 3nkc, 3nk5] LTLXXLI-[2o9d, 2o9e, 2abm, 3llq, 1rc2, 3nka, 3nkc, 3nk5] IHLISIP-[2o9e, 2o9f] TLIXLI-[2o9d, 2o9e, 2abm, 2o9f, 2o9g, 3llq, 1rc2, 3nka, 3nk5] TLIHLISIPV-[2o9e, 2o9f] IXLISI-[2o9e, 2abm, 2o9f, 2o9g, 3llq, 1rc2, 3nk5] LXXTXIXLI-[2o9d, 2o9e, 2abm, 2o9f, 2o9g, 3llq, 1rc2, 3nka, 3nkc, 3nk5] FAXIXIG-[2o9e, 3llq] APXXXGL-[2o9d, 2o9e, 2o9f, 2o9g, 3llq, 1rc2, 3nka, 3nkc, 3nk5] APIAXGLXXT-[2o9d, 2o9e, 2o9f, 2o9g, 3llq, 1rc2, 3nka, 3nkc, 3nk5] PXXIGL-[1fx8, 2abm, 3llq, 1rc2, 3nka, 1ldf, 3nkc, 1lda, 2o9d, 2o9e, 2o9f, 2o9g, 1ldi, 3nk5] AXGXXXTL-[2o9d, 2o9e, 2abm, 2o9f, 2o9g, 3llq, 1rc2, 3nka, 3nkc, 3nk5] GLXXTL-[2o9d, 2o9e, 2abm, 2o9f, 2o9g, 3llq, 1rc2, 3nka, 3nkc, 3nk5] FAXIXIGL-[2o9e, 3llq] LTXIHLISIPV-[2o9e] LXXLISI-[2o9e, 2abm, 2o9f, 2o9g, 3llq, 1rc2, 3nkc, 3nk5] LTLIXLIS-[2o9d, 2o9e, 2abm, 3llq, 1rc2, 3nka, 3nkc, 3nk5] LXXTLXXL-[2o9d, 2o9e, 2o9f, 2abm, 2o9g, 3llq, 1rc2, 3nka, 3nkc, 3nk5] FAXIAI-[2o9e, 3llq] LXHLXXI-[1ih5, 1j4n, 1fqy, 1h6i] LIHLISIPV-[2o9e, 2o9f] IHLISIPV-[2o9e, 2o9f] LTLIHLISIP-[2o9e] LXXTXIXLISI-[2o9e, 2o9f, 2abm, 2o9g, 3llq, 1rc2, 3nkc, 3nk5] APXXIG-[2o9d, 2o9e, 2o9f, 2o9g, 3llq, 1rc2, 3nka, 3nkc, 3nk5] HLISIP-[2o9e, 2o9f] LIHLISIP-[2o9e, 2o9f] HLISIPV-[2o9e, 2o9f] IGXXXTLXXL-[2o9d, 2o9e, 2abm, 2o9f, 2o9g, 3llq, 1rc2, 3nka, 3nkc, 3nk5]
Pred XXXXXXXXXXXXXXXXXXXX
accu 1.0

2o9e 1.0  XXXXXXXXXXXXXXXXXXXX
3llq 0.9  XXXXXXXXXXXXXXXXXXPV
2abm 0.8  FAXXXXXXXXXXXXXXXXPV


Helix:5
Orig WAISQLWLFWLAPIVGGALGALI
 WXXPXV-[2o9d, 2o9e, 2abm, 2o9f, 2o9g, 1rc2, 3nka, 3nkc, 3nk5] FWXXPXV-[2o9d, 2o9e, 2abm, 2o9f, 2o9g, 1rc2, 3nka, 3nkc, 3nk5] WXXPXXG-[2o9d, 2o9e, 2abm, 2o9f, 2o9g, 1rc2, 3nka, 3nkc, 3nk5]
Pred WAISQLWLXXXXXXXXGALGALI
accu 0.34782608695652173

3nk5 0.34782608695652173  WAISQLWLXXXXXXXXGALGALI
3nkc 0.34782608695652173  WAISQLWLXXXXXXXXGALGALI
3nka 0.34782608695652173  WAISQLWLXXXXXXXXGALGALI
1rc2 0.34782608695652173  WAISQLWLXXXXXXXXGALGALI
2o9g 0.34782608695652173  WAISQLWLXXXXXXXXGALGALI
2o9f 0.34782608695652173  WAISQLWLXXXXXXXXGALGALI
2abm 0.34782608695652173  WAISQLWLXXXXXXXXGALGALI
2o9e 0.34782608695652173  WAISQLWLXXXXXXXXGALGALI
2o9d 0.34782608695652173  WAISQLWLXXXXXXXXGALGALI


D2HJC5_AILME/PF00230

Helix:0
Orig ALFAEFLATGLYVFFGVGSALPW
 AEXXXT-[3cn6, 4nef, 3cll, 1fqy, 3cn5, 4jc6, 1z98, 4ia4, 2b6o, 1ih5, 3m9i, 3d9s, 2b5f, 4oj2, 1h6i, 1sor] VFXGXGS-[2o9e, 2o9f, 2abm, 3d9s] FAEFXA-[2b6o, 3m9i, 4nef, 3d9s, 4oj2, 1sor] FAEFXAT-[2b6o, 3m9i, 3d9s, 1sor] TXXXVFFGXG-[3d9s] FXAXXXXV-[1ih5, 3d9s, 1fqy, 1h6i] AXXAEFXA-[3m9i, 1ih5, 1j4n, 2b5f, 1fqy] LAXXXXV-[3d9s] VFXGXG-[2o9d, 2o9e, 2abm, 2o9f, 2o9g, 1rc2, 3nka, 3nkc, 3nk5] TXXXVF-[1ih5, 3d9s, 1fqy, 1h6i] AXXAEF-[1ih5, 3m9i, 1j4n, 1fqy, 4oj2] LAXXXXVFFGXG-[3d9s] AXFXAXXL-[3cn6, 4jc6, 1z98, 4ia4, 3cll, 2b5f, 3cn5] AXXAEFXAT-[1ih5, 1fqy] AEFXAXXXXV-[3d9s] FFGXGS-[3d9s] FXAXXL-[4jc6, 1z98, 3cn6, 4ia4, 1ih5, 3cll, 2b5f, 1fqy, 1h6i, 3cn5] AXFXXXXL-[1ih5, 1fqy, 1h6i] EFXAXXXXV-[1ih5, 3d9s, 1fqy, 1h6i] LAXXXXXF-[1ih5, 3d9s, 1fqy, 1h6i]
Pred XXXXXXXXXXXXXXXXXXXALPW
accu 0.8260869565217391

3d9s 0.7391304347826086  ALXXXXXXXXXXXXXXXXXALPW
1ih5 0.6086956521739131  XXXXXXXXXXXXXXFGVGSALPW
1fqy 0.6086956521739131  XXXXXXXXXXXXXXFGVGSALPW
1h6i 0.4782608695652174  ALFXXXXXXXXXXXFGVGSALPW
2b5f 0.4782608695652174  XXXXXXXXXXXYVFFGVGSALPW
1z98 0.34782608695652173  ALFXXXXXXXXYVFFGVGSALPW
3cn5 0.34782608695652173  ALFXXXXXXXXYVFFGVGSALPW
3cll 0.34782608695652173  ALFXXXXXXXXYVFFGVGSALPW
1j4n 0.34782608695652173  XXXXXXXXTGLYVFFGVGSALPW
3cn6 0.34782608695652173  ALFXXXXXXXXYVFFGVGSALPW


Helix:1
Orig LPTVLQVAITFNLATAVAVQITW
 FXXAXA-[2b6o, 2b6p, 3m9i, 2c32, 1ymg, 3j41, 1sor]
Pred LPTVLQVAITXXXXXXVAVQITW
accu 0.2608695652173913

1sor 0.2608695652173913  LPTVLQVAITXXXXXXVAVQITW
3j41 0.2608695652173913  LPTVLQVAITXXXXXXVAVQITW
1ymg 0.2608695652173913  LPTVLQVAITXXXXXXVAVQITW
2c32 0.2608695652173913  LPTVLQVAITXXXXXXVAVQITW
3m9i 0.2608695652173913  LPTVLQVAITXXXXXXVAVQITW
2b6p 0.2608695652173913  LPTVLQVAITXXXXXXVAVQITW
2b6o 0.2608695652173913  LPTVLQVAITXXXXXXVAVQITW


Helix:2
Orig AYVAAQLAGATVGAALLYGVIPG
 AQXXGA-[3cn6, 1j4n, 3cll, 1fqy, 3cn5, 4jc6, 1z98, 2b6o, 4ia4, 3m9i, 1ih5, 3d9s, 2b5f, 1sor, 1h6i] YXXAQXXGA-[1ih5, 3d9s, 1fqy, 1h6i] AXXAXA-[1ih5, 1fqy, 1h6i] AAXXXG-[3d9s] LXXAXXG-[2b6o, 3m9i, 1sor] QXXGAXXG-[3m9i] LXXAXXGA-[3m9i, 3d9s] VXAXLL-[2o9d, 2o9e, 2b6o, 2abm, 2o9f, 3m9i, 2o9g, 1rc2, 3nka, 3nkc, 3nk5, 1sor] YXXAQXXG-[3cn6, 1j4n, 3cll, 1fqy, 3cn5, 4jc6, 1z98, 4ia4, 1ih5, 3m9i, 3d9s, 2b5f, 1h6i] YXXAQLXGAXXG-[3d9s] GAXXGXXL-[3cn6, 4jc6, 1z98, 4ia4, 3cll, 2b5f, 3cn5] AQXXXAXXGA-[3d9s] VXAQLXG-[2b6o, 3m9i, 3d9s, 1sor] VXAQLXGA-[3m9i, 3d9s] VXAAXLY-[2o9e, 2o9f, 2abm] AAXXXGAXXG-[3d9s] YXXAXL-[2b6o, 3m9i, 4nef, 3d9s, 4oj2, 1sor] QXXGAXXGA-[3d9s]
Pred AXXXXXXXXXXXXXXXXXXVIPG
accu 0.782608695652174

3d9s 0.782608695652174  AXXXXXXXXXXXXXXXXXXVIPG
3m9i 0.6956521739130435  AXXXXXXXXXXXXXXXXYGVIPG
2b6o 0.6956521739130435  AXXXXXXXXXXXXXXXXYGVIPG
1sor 0.6956521739130435  AXXXXXXXXXXXXXXXXYGVIPG
2b5f 0.6521739130434783  AXXXXXXXXXXXXXXXLYGVIPG
1z98 0.6521739130434783  AXXXXXXXXXXXXXXXLYGVIPG
3cn5 0.6521739130434783  AXXXXXXXXXXXXXXXLYGVIPG
3cll 0.6521739130434783  AXXXXXXXXXXXXXXXLYGVIPG
3cn6 0.6521739130434783  AXXXXXXXXXXXXXXXLYGVIPG


Helix:3
Orig VSTGQAVAVELVLTLQLVLCIFV
 EXXXTXQ-[2b6o, 2b6p, 3m9i, 2c32, 1ymg, 3j41, 1sor] LXXTXQLXLCI-[3d9s] LXXTXXL-[3d9s] TXQXXL-[4nef, 1j4n, 2c32, 1fqy, 3j41, 2b6o, 2b6p, 3m9i, 1ih5, 1ymg, 4oj2, 1sor, 1h6i] LXLCIF-[3d9s] LXLTXQLXLC-[3d9s] VELXXTXQL-[3d9s] LXXTXQ-[3d9s] TXQXXLC-[1ih5, 4nef, 1j4n, 1fqy, 4oj2, 1h6i] ELXLTXQL-[3d9s] TXXLXL-[3d9s] VELXXTXQ-[3d9s] LXLTXQLXL-[3d9s] LQXVLC-[4nef, 1ih5, 1j4n, 4oj2, 1fqy, 1h6i] LTLQXV-[2b6o, 2b6p, 3m9i, 2c32, 1ymg, 3j41, 1sor] QXXLCI-[3d9s] TXXLXLCIF-[3d9s] ELXXTXQ-[3d9s] QXXLCIF-[3d9s] TXXLXLCI-[3d9s] VEXXXT-[2b6o, 2b6p, 3m9i, 3d9s, 2c32, 1ymg, 3j41, 1sor]
Pred VSTGQAVAXXXXXXXXXXXXXXV
accu 0.6086956521739131

3d9s 0.6086956521739131  VSTGQAVAXXXXXXXXXXXXXXV
3m9i 0.4782608695652174  VSTGQAVAXXXXXXXXXXXCIFV
2b6p 0.4782608695652174  VSTGQAVAXXXXXXXXXXXCIFV
2b6o 0.4782608695652174  VSTGQAVAXXXXXXXXXXXCIFV
3j41 0.4782608695652174  VSTGQAVAXXXXXXXXXXXCIFV
2c32 0.4782608695652174  VSTGQAVAXXXXXXXXXXXCIFV
1j4n 0.30434782608695654  VSTGQAVAVELVLXXXXXXXIFV
4nef 0.30434782608695654  VSTGQAVAVELVLXXXXXXXIFV


Helix:4
Orig ASGSPATMIGISLALGHLIGVYF
 LGHLXG-[2b6o, 2b6p, 3m9i, 3d9s, 2c32, 1ymg, 3j41, 1sor] SXXXGH-[3gd8, 1ih5, 4nef, 3d9s, 1j4n, 4oj2, 1fqy, 2d57, 1h6i, 3iyz, 2zz9] SXXXGHL-[3gd8, 4nef, 1ih5, 3d9s, 1j4n, 4oj2, 1fqy, 2d57, 1h6i, 3iyz, 2zz9] GXXXXXXHL-[3d9s] GXSXXL-[4nef, 1ih5, 3d9s, 1j4n, 4oj2, 1fqy, 1h6i] IGXSXXL-[4nef, 1ih5, 3d9s, 1j4n, 4oj2, 1fqy, 1h6i]
Pred ASGSPATMXXXXXXXXXXXXVYF
accu 0.5217391304347826

3d9s 0.5217391304347826  ASGSPATMXXXXXXXXXXXXVYF
1ih5 0.43478260869565216  ASGSPATMXXXXXXXXXXIGVYF
1fqy 0.43478260869565216  ASGSPATMXXXXXXXXXXIGVYF
1j4n 0.43478260869565216  ASGSPATMXXXXXXXXXXIGVYF
4nef 0.43478260869565216  ASGSPATMXXXXXXXXXXIGVYF


Helix:5
Orig FEVHWIFWVGPLTGAVLASL
 PXXGAXXA-[3d9s] VGXXXGAXXA-[3d9s] WXGPXXGA-[3d9s] WXXPXXG-[3d9s] WXXWXGP-[2b6o, 2b6p, 3m9i, 2c32, 1ymg, 3j41, 1sor] IXWXGP-[3gd8, 2d57, 3iyz, 2zz9] HWIXWVG-[3iyz] GXXXGAXXA-[3d9s] GXXLAXL-[1ih5, 1j4n, 1fqy, 1h6i] AXLXXL-[1j4n] PXXGXV-[3d9s] VGXXXXA-[3d9s] FXVXXI-[3d9s] WXXWXG-[3gd8, 2b6o, 2b6p, 3m9i, 3d9s, 2c32, 1ymg, 3j41, 2d57, 1sor, 3iyz, 2zz9] WXXWXXP-[3gd8, 3d9s, 2d57, 3iyz, 2zz9] WXGPXXGAXXA-[3d9s] WXGPXXGAXL-[3d9s]
Pred XXXXXXXXXXXXXXXXXXXX
accu 1.0

3d9s 0.9  XXXXXXXXXXXXXXXXXXSL
3iyz 0.4  FEVXXXXXXXXLTGAVLASL
2d57 0.35  FEVHXXXXXXXLTGAVLASL
3j41 0.35  FEVHXXXXXXXLTGAVLASL
1fqy 0.35  FEVHWIFWVGPLTXXXXXXX
2c32 0.35  FEVHXXXXXXXLTGAVLASL
1j4n 0.35  FEVHWIFWVGPLTXXXXXXX


E6ILS2_ENTFL/PF00230

Helix:0
Orig GEFFGTMILVLLGDGVCAAV
 GTXXLV-[2o9d, 3ne2, 2o9e, 2abm, 2o9f, 2o9g, 3llq, 1rc2, 3nka, 3nkc, 3nk5]
Pred GEFFXXXXXXLLGDGVCAAV
accu 0.3

3nk5 0.3  GEFFXXXXXXLLGDGVCAAV
3nkc 0.3  GEFFXXXXXXLLGDGVCAAV
3nka 0.3  GEFFXXXXXXLLGDGVCAAV
1rc2 0.3  GEFFXXXXXXLLGDGVCAAV
3llq 0.3  GEFFXXXXXXLLGDGVCAAV
2o9g 0.3  GEFFXXXXXXLLGDGVCAAV
2o9f 0.3  GEFFXXXXXXLLGDGVCAAV
2abm 0.3  GEFFXXXXXXLLGDGVCAAV
2o9e 0.3  GEFFXXXXXXLLGDGVCAAV
3ne2 0.3  GEFFXXXXXXLLGDGVCAAV
2o9d 0.3  GEFFXXXXXXLLGDGVCAAV


Helix:1
Orig AFASGWVVIALGWGAAVTLAVYM
 AXXLXV-[2o9d, 2o9e, 2abm, 2o9f, 2o9g, 3llq, 1rc2, 3nka, 3nkc, 3nk5]
Pred AFASGWVVIALGWGAXXXXXXYM
accu 0.2608695652173913

3nk5 0.2608695652173913  AFASGWVVIALGWGAXXXXXXYM
3nkc 0.2608695652173913  AFASGWVVIALGWGAXXXXXXYM
3nka 0.2608695652173913  AFASGWVVIALGWGAXXXXXXYM
1rc2 0.2608695652173913  AFASGWVVIALGWGAXXXXXXYM
3llq 0.2608695652173913  AFASGWVVIALGWGAXXXXXXYM
2o9g 0.2608695652173913  AFASGWVVIALGWGAXXXXXXYM
2o9f 0.2608695652173913  AFASGWVVIALGWGAXXXXXXYM
2abm 0.2608695652173913  AFASGWVVIALGWGAXXXXXXYM
2o9e 0.2608695652173913  AFASGWVVIALGWGAXXXXXXYM
2o9d 0.2608695652173913  AFASGWVVIALGWGAXXXXXXYM


Helix:2
Orig IVAQVLGGFIGGLVVWLAYLPHW
Pred IVAQVLGGFIGGLVVWLAYLPHW
accu 0.0


Helix:3
Orig NYPANVLTEIIGTFVLVFGLLAF
 EXIGTFXL-[3ne2] IXTFXL-[3ne2] IXTXXL-[3d9s]
Pred NYPANVLTXXXXXXXXVFGLLAF
accu 0.34782608695652173

3ne2 0.34782608695652173  NYPANVLTXXXXXXXXVFGLLAF


Helix:4
Orig LAAGINPMLVGILVLGLGLSLGG
 LXXGXS-[3d9s]
Pred LAAGINPMLVGILVXXXXXXLGG
accu 0.2608695652173913

3d9s 0.2608695652173913  LAAGINPMLVGILVXXXXXXLGG


Helix:5
Orig AYSWVPIVGPILGASLAAVI
 VGXIXG-[3d9s] GXXXXAXL-[3ne2] PIXGAXXA-[3ne2]
Pred AYSWVPIXXXXXXXXXXAVI
accu 0.5

3ne2 0.45  AYSWVPIVXXXXXXXXXAVI


C3F5M3_BACTU/PF00230

Helix:0
Orig IAEVFATALLVILGNGVVANVHL
 AEXXXT-[3cn6, 4nef, 1rc2, 3cll, 3cn5, 1z98, 2o9d, 2o9e, 2o9f, 2o9g, 2b5f, 4oj2, 1h6i, 1sor, 3nk5, 2abm, 3nka, 1fqy, 3nkc, 4jc6, 4ia4, 2b6o, 1ih5, 3m9i, 3d9s]
Pred IXXXXXXALLVILGNGVVANVHL
accu 0.2608695652173913

3d9s 0.2608695652173913  IXXXXXXALLVILGNGVVANVHL
3m9i 0.2608695652173913  IXXXXXXALLVILGNGVVANVHL
1ih5 0.2608695652173913  IXXXXXXALLVILGNGVVANVHL
2b6o 0.2608695652173913  IXXXXXXALLVILGNGVVANVHL
4ia4 0.2608695652173913  IXXXXXXALLVILGNGVVANVHL
4jc6 0.2608695652173913  IXXXXXXALLVILGNGVVANVHL
3nkc 0.2608695652173913  IXXXXXXALLVILGNGVVANVHL
1fqy 0.2608695652173913  IXXXXXXALLVILGNGVVANVHL
3nka 0.2608695652173913  IXXXXXXALLVILGNGVVANVHL
2abm 0.2608695652173913  IXXXXXXALLVILGNGVVANVHL
3nk5 0.2608695652173913  IXXXXXXALLVILGNGVVANVHL
1sor 0.2608695652173913  IXXXXXXALLVILGNGVVANVHL
1h6i 0.2608695652173913  IXXXXXXALLVILGNGVVANVHL
4oj2 0.2608695652173913  IXXXXXXALLVILGNGVVANVHL
2b5f 0.2608695652173913  IXXXXXXALLVILGNGVVANVHL
2o9g 0.2608695652173913  IXXXXXXALLVILGNGVVANVHL
2o9f 0.2608695652173913  IXXXXXXALLVILGNGVVANVHL
2o9e 0.2608695652173913  IXXXXXXALLVILGNGVVANVHL
2o9d 0.2608695652173913  IXXXXXXALLVILGNGVVANVHL
1z98 0.2608695652173913  IXXXXXXALLVILGNGVVANVHL
3cn5 0.2608695652173913  IXXXXXXALLVILGNGVVANVHL
3cll 0.2608695652173913  IXXXXXXALLVILGNGVVANVHL
1rc2 0.2608695652173913  IXXXXXXALLVILGNGVVANVHL
4nef 0.2608695652173913  IXXXXXXALLVILGNGVVANVHL
3cn6 0.2608695652173913  IXXXXXXALLVILGNGVVANVHL


Helix:1
Orig WMVIATGWGFAVGIPAVIFGGIS
Pred WMVIATGWGFAVGIPAVIFGGIS
accu 0.0


Helix:2
Orig VVPYIIAQLIGAFIGAIIVWIMY
 AQXXGA-[3cn6, 3cll, 1fqy, 3cn5, 4jc6, 1z98, 4ia4, 2b6o, 1ih5, 3m9i, 3d9s, 2b5f, 1h6i, 1sor] IAQXXG-[3cn6, 2abm, 1rc2, 3cll, 3nka, 1fqy, 3nkc, 3cn5, 4jc6, 1z98, 2o9d, 4ia4, 2o9e, 1ih5, 2o9f, 2o9g, 2b5f, 1h6i, 3nk5] YXXAXL-[2b6o, 3m9i, 4nef, 3d9s, 4oj2, 1sor]
Pred VVPXXXXXXXXXFIGAIIVWIMY
accu 0.391304347826087

3d9s 0.391304347826087  VVPXXXXXXXXXFIGAIIVWIMY
3m9i 0.391304347826087  VVPXXXXXXXXXFIGAIIVWIMY
2b6o 0.391304347826087  VVPXXXXXXXXXFIGAIIVWIMY
1sor 0.391304347826087  VVPXXXXXXXXXFIGAIIVWIMY
1h6i 0.30434782608695654  VVPYIXXXXXXXFIGAIIVWIMY
2b5f 0.30434782608695654  VVPYIXXXXXXXFIGAIIVWIMY
1z98 0.30434782608695654  VVPYIXXXXXXXFIGAIIVWIMY
3cn5 0.30434782608695654  VVPYIXXXXXXXFIGAIIVWIMY
3cll 0.30434782608695654  VVPYIXXXXXXXFIGAIIVWIMY
3cn6 0.30434782608695654  VVPYIXXXXXXXFIGAIIVWIMY


Helix:3
Orig YLNAFLTEFIGTFILVFGALGIV
Pred YLNAFLTEFIGTFILVFGALGIV
accu 0.0


Helix:4
Orig HVVIGFLVWGLVLSVGGPTGPAL
Pred HVVIGFLVWGLVLSVGGPTGPAL
accu 0.0


Helix:5
Orig YAWVPVIAPISASIIAVYV
Pred YAWVPVIAPISASIIAVYV
accu 0.0


G2YRZ3_BOTF4/PF00230

Helix:0
Orig AAEAMGVFFFVYPGIASCASFFL
 AXXXFXF-[1ih5, 3d9s, 1fqy, 1h6i]
Pred AAEXXXXXXXVYPGIASCASFFL
accu 0.30434782608695654

1h6i 0.30434782608695654  AAEXXXXXXXVYPGIASCASFFL
1fqy 0.30434782608695654  AAEXXXXXXXVYPGIASCASFFL
3d9s 0.30434782608695654  AAEXXXXXXXVYPGIASCASFFL
1ih5 0.30434782608695654  AAEXXXXXXXVYPGIASCASFFL


Helix:1
Orig WAFAIGIAFAIITCGSTSGGHFN
 IGXAFA-[3ne2] FXIGXA-[3ne2] AIGXAF-[3ne2] AXAXXXA-[3d9s]
Pred WXXXXXXXXXIITCGSTSGGHFN
accu 0.391304347826087

3ne2 0.34782608695652173  WAXXXXXXXXIITCGSTSGGHFN


Helix:2
Orig YIFAQVFGSFMAAMLLVGQYYPQ
 IXAQXXG-[1ih5, 1fqy, 1h6i]
Pred YXXXXXXXSFMAAMLLVGQYYPQ
accu 0.30434782608695654

1h6i 0.30434782608695654  YXXXXXXXSFMAAMLLVGQYYPQ
1fqy 0.30434782608695654  YXXXXXXXSFMAAMLLVGQYYPQ
1ih5 0.30434782608695654  YXXXXXXXSFMAAMLLVGQYYPQ


Helix:3
Orig YGYLFFIEFFADVFVGIVIWACL
Pred YGYLFFIEFFADVFVGIVIWACL
accu 0.0


Helix:4
Orig PFVSASAVPWVIGLGYATMIWGF
Pred PFVSASAVPWVIGLGYATMIWGF
accu 0.0


Helix:5
Orig ARIVAAIFFGGDAFSLYSLIPVL
Pred ARIVAAIFFGGDAFSLYSLIPVL
accu 0.0


H4PFL5_ECOLX/PF00230

Helix:0
Orig AECFGTFWLVFGGCGSAVLAAGF
 VFXGXGS-[2o9d, 2o9e, 2o9f, 2abm, 2o9g, 3d9s, 3llq, 1rc2, 3nka, 3nkc, 3nk5] EXFGTFWLVFGGC-[2abm, 1rc2, 3nka, 3nkc, 3nk5] FGTFWLVFGGXGS-[2o9d, 2o9e, 2abm, 2o9f, 2o9g, 3llq, 1rc2, 3nka, 3nkc, 3nk5] EXFGTFWLVFGGXG-[2o9d, 2o9e, 2o9f, 2o9g] CFGTFWLVFGGCGSA-[2abm] GTXXLV-[2o9d, 2o9e, 2abm, 2o9f, 2o9g, 3llq, 1rc2, 3nka, 3nkc, 3nk5] CFGTFWLVFGGCG-[2abm, 1rc2, 3nka, 3nkc, 3nk5] VFXGXG-[2o9d, 2o9e, 2abm, 2o9f, 2o9g, 3llq, 1rc2, 3nka, 3nkc, 3nk5] FWLVFGGXGSA-[2o9e, 2o9f, 2abm] FGTFWL-[2o9d, 2o9e, 2abm, 2o9f, 2o9g, 3llq, 1rc2, 3nka, 3nkc, 3nk5] GTFXLVXXG-[2o9d, 2o9e, 2abm, 2o9f, 2o9g, 3llq, 1rc2, 3nka, 3nkc, 3nk5] AEXFGTFWLVFGGXGSA-[2o9e, 2o9f, 2abm] FGGXGSA-[2o9e, 2o9f, 2abm] FGTFWLVFGGC-[2abm, 3llq, 1rc2, 3nka, 3nkc, 3nk5] GTFWLVFG-[2o9d, 2o9e, 2abm, 2o9f, 2o9g, 3llq, 1rc2, 3nka, 3nkc, 3nk5] TFWLVFG-[2o9d, 2o9e, 2abm, 2o9f, 2o9g, 3llq, 1rc2, 3nka, 3nkc, 3nk5] VXGGXGSA-[2o9e, 2o9f, 2abm] AEXFGTFWLVXG-[2o9d, 2o9e, 2o9f, 2abm, 2o9g, 1rc2, 3nka, 3nkc, 3nk5] AEXFGTFWLVFGGC-[2abm, 1rc2, 3nka, 3nkc, 3nk5] FGTFXXXXG-[2o9d, 2o9e, 2abm, 2o9f, 2o9g, 3llq, 1rc2, 3nka, 3nkc, 3nk5] TFWLVFGGC-[2abm, 3llq, 1rc2, 3nka, 3nkc, 3nk5] FWLVFGGXGSAVLA-[2o9e, 2o9f] FGGXGS-[2o9d, 2o9e, 2abm, 2o9f, 2o9g, 3llq, 1rc2, 3nka, 3nkc, 3nk5] FGTFWXVFGGXG-[2o9d, 2o9e, 2abm, 2o9f, 2o9g, 3llq, 1rc2, 3nka, 3nkc, 3nk5] CFGTFWLVFXG-[2abm, 1rc2, 3nka, 3nkc, 3nk5] FWLVFGGC-[2abm, 3llq, 1rc2, 3nka, 3nkc, 3nk5] GTFXLVF-[2o9d, 2o9e, 2abm, 2o9f, 2o9g, 3llq, 1rc2, 3nka, 3nkc, 3nk5] TFXLVFGGXG-[2o9d, 2o9e, 2o9f, 2abm, 2o9g, 3llq, 1rc2, 3nka, 3nkc, 3nk5] WLVFGG-[2o9d, 2o9e, 2abm, 2o9f, 2o9g, 3llq, 1rc2, 3nka, 3nkc, 3nk5] FXLVFXG-[2o9d, 2o9e, 2abm, 2o9f, 2o9g, 3llq, 1rc2, 3nka, 3nkc, 3nk5] EXFGTFWLVFGGXGSA-[2o9e, 2o9f, 2abm] CFGTFW-[2abm, 1rc2, 3nka, 3nkc, 3nk5] WLVFGGC-[2abm, 3llq, 1rc2, 3nka, 3nkc, 3nk5] GTFXLVFGGXGSA-[2o9e, 2o9f, 2abm] AEXXXTFWLVFXG-[2o9d, 2o9e, 2abm, 2o9f, 2o9g, 1rc2, 3nka, 3nkc, 3nk5] AEXFGTFWLVXGGXG-[2o9d, 2o9e, 2o9f, 2o9g] SAXLAA-[2o9e, 2o9f] EXXXTFWLVFXG-[2o9d, 2o9e, 2abm, 2o9f, 2o9g, 1rc2, 3nka, 3nkc, 3nk5] CFGTFWLVFGGC-[2abm, 1rc2, 3nka, 3nkc, 3nk5] AEXXXT-[3cn6, 2abm, 1rc2, 3cll, 3nka, 1fqy, 3nkc, 3cn5, 2o9d, 4jc6, 1z98, 2o9e, 4ia4, 2b6o, 2o9f, 1ih5, 3m9i, 2o9g, 3d9s, 2b5f, 3nk5, 1h6i, 1sor] GGXGXA-[2o9e, 2abm, 2o9f] AEXXGTFWLVFGGXGS-[2abm, 1rc2, 3nka, 3nkc, 3nk5] EXFGTFW-[2o9d, 2o9e, 2abm, 2o9f, 2o9g, 1rc2, 3nka, 3nkc, 3nk5] EXFGTFWLVFG-[2o9d, 2o9e, 2abm, 2o9f, 2o9g, 1rc2, 3nka, 3nkc, 3nk5] TFXLVFGGXGSA-[2o9e, 2o9f, 2abm] GTFXLVXGGXG-[2o9d, 2o9e, 2abm, 2o9f, 2o9g, 3llq, 1rc2, 3nka, 3nkc, 3nk5] CFGTFWLVFGGCGS-[2abm, 1rc2, 3nka, 3nkc, 3nk5] EXXGTFXL-[2o9d, 2o9e, 2o9f, 2abm, 2o9g, 1rc2, 3nka, 3nkc, 3nk5] WLVFXGXG-[2o9d, 2o9e, 2abm, 2o9f, 2o9g, 3llq, 1rc2, 3nka, 3nkc, 3nk5] CFGTFWL-[2abm, 1rc2, 3nka, 3nkc, 3nk5] WLVFGGXGS-[2o9d, 2o9e, 2abm, 2o9f, 2o9g, 3llq, 1rc2, 3nka, 3nkc, 3nk5] AEXXXXFXXVF-[2o9d, 2o9e, 2o9f, 2abm, 2o9g, 1rc2, 3nka, 3nkc, 3nk5] EXFGTFWLVFGGXGS-[2o9d, 2o9e, 2o9f, 2o9g] FGTFXLVF-[2o9d, 2o9e, 2abm, 2o9f, 2o9g, 3llq, 1rc2, 3nka, 3nkc, 3nk5] EXXXTFWLVFGGXG-[2abm, 1rc2, 3nka, 3nkc, 3nk5] AEXXXTFWLVXGGXG-[2abm, 1rc2, 3nka, 3nkc, 3nk5] EXXGTFWLVFGGXGS-[2abm, 1rc2, 3nka, 3nkc, 3nk5] GTFWLVFGGC-[2abm, 3llq, 1rc2, 3nka, 3nkc, 3nk5] TFXLVFGGXGS-[2o9d, 2o9e, 2abm, 2o9f, 2o9g, 3llq, 1rc2, 3nka, 3nkc, 3nk5] TFXLVFXG-[2o9d, 2o9e, 2abm, 2o9f, 2o9g, 3llq, 1rc2, 3nka, 3nkc, 3nk5] FGTFXXV-[2o9d, 2o9e, 2abm, 2o9f, 2o9g, 3llq, 1rc2, 3nka, 3nkc, 3nk5] LXFXGXG-[2o9d, 2o9e, 2abm, 2o9f, 2o9g, 3llq, 1rc2, 3nka, 3nkc, 3nk5] CFGTFWLV-[2abm, 1rc2, 3nka, 3nkc, 3nk5] AEXXGTF-[3cn6, 2abm, 1rc2, 3cll, 3nka, 3nkc, 3cn5, 2o9d, 1z98, 4jc6, 2o9e, 4ia4, 2o9f, 2o9g, 2b5f, 3nk5] CFGTFWLVFG-[2abm, 1rc2, 3nka, 3nkc, 3nk5] AEXXGTFXL-[2o9d, 2o9e, 2o9f, 2abm, 2o9g, 1rc2, 3nka, 3nkc, 3nk5] LVFXGXGS-[2o9d, 2o9e, 2abm, 2o9f, 2o9g, 3llq, 1rc2, 3nka, 3nkc, 3nk5] AEXFGTFWLVFGGXGS-[2o9d, 2o9e, 2o9f, 2o9g] LVFGGC-[2abm, 3llq, 1rc2, 3nka, 3nkc, 3nk5] CFGTFXLVF-[2abm, 1rc2, 3nka, 3nkc, 3nk5] EXXGTF-[2o9d, 2o9e, 2o9f, 2abm, 2o9g, 1rc2, 3nka, 3nkc, 3nk5] TXXXVF-[1ih5, 3d9s, 1fqy, 1h6i] EXXXTFXXVF-[2o9d, 2o9e, 2o9f, 2abm, 2o9g, 1rc2, 3nka, 3nkc, 3nk5] FGTFWXVFXG-[2o9d, 2o9e, 2o9f, 2abm, 2o9g, 3llq, 1rc2, 3nka, 3nkc, 3nk5] AEXFGTFW-[2o9d, 2o9e, 2o9f, 2abm, 2o9g, 1rc2, 3nka, 3nkc, 3nk5] LXFGGXGSA-[2o9e, 2abm, 2o9f] AEXXXTFXLV-[2o9d, 2o9e, 2o9f, 2abm, 2o9g, 1rc2, 3nka, 3nkc, 3nk5] FXXXXGGXG-[2o9d, 2o9e, 2abm, 2o9f, 2o9g, 3llq, 1rc2, 3nka, 3nkc, 3nk5] FXLVFGGXGS-[2o9d, 2o9e, 2o9f, 2abm, 2o9g, 3llq, 1rc2, 3nka, 3nkc, 3nk5] TFXXVF-[2o9d, 2o9e, 2abm, 2o9f, 2o9g, 3llq, 1rc2, 3nka, 3nkc, 3nk5] EXXXTFXXV-[2o9d, 2o9e, 2abm, 2o9f, 2o9g, 1rc2, 3nka, 3nkc, 3nk5] WLVFGGXGSA-[2o9e, 2o9f, 2abm] FGGXGSAVLAA-[2o9e, 2o9f] LVFGGXGXAVL-[2o9e, 2o9f] FGTFWLVFGGXGSA-[2o9e, 2abm, 2o9f] GTFXLVFGGXGS-[2o9d, 2o9e, 2abm, 2o9f, 2o9g, 3llq, 1rc2, 3nka, 3nkc, 3nk5] FWLXFG-[2o9d, 2o9e, 2abm, 2o9f, 2o9g, 3llq, 1rc2, 3nka, 3nkc, 3nk5]
Pred XXXXXXXXXXXXXXXXXXXXXGF
accu 0.9130434782608695

2o9f 0.9130434782608695  XXXXXXXXXXXXXXXXXXXXXGF
2o9e 0.9130434782608695  XXXXXXXXXXXXXXXXXXXXXGF
2abm 0.7391304347826086  XXXXXXXXXXXXXXXXXVLAAGF
3cn6 0.30434782608695654  XXXXXXXWLVFGGCGSAVLAAGF


Helix:1
Orig GIGFAGVALAFGLTVLTMAFAVG
 FGLTVL-[2o9d, 2o9e, 2abm, 2o9f, 2o9g, 3llq, 1rc2, 3nka] FXGVALAFGLTV-[2o9e, 2o9f] VLTMAF-[2o9d, 2o9e, 2abm, 2o9f, 2o9g, 1rc2, 3nka, 3nkc, 3nk5] LAXGLTVLTMAXAV-[2o9d, 2o9e, 2abm, 2o9f, 2o9g, 1rc2, 3nka, 3nkc, 3nk5] GVAXAF-[2o9d, 2o9e, 2abm, 2o9f, 2o9g, 1rc2, 3nka] LXXGLXVL-[2o9d, 2o9e, 2o9f, 2abm, 2o9g, 3llq, 1rc2, 3nka, 3nkc, 3nk5] TVLTMAXAV-[2o9d, 2o9e, 2o9f, 2abm, 2o9g, 1rc2, 3nka, 3nkc, 3nk5] AXVALAFGLTV-[2o9e, 2o9f] FGLTVLTMAXAV-[2o9d, 2o9e, 2abm, 2o9f, 2o9g, 1rc2, 3nka] VLTMAXA-[2o9d, 2o9e, 2abm, 2o9f, 2o9g, 1rc2, 3nka, 3nkc, 3nk5] LXXGLTVLTMAXAXG-[2o9d, 2o9e, 2o9f, 2o9g, 1rc2, 3nka] TMAXAV-[2o9d, 2o9e, 2abm, 2o9f, 2o9g, 1rc2, 3nka, 3nkc, 3nk5] GFAGVALAFGLTVLTMA-[2o9e, 2o9f] VAXAXGLTV-[2o9d, 2o9e, 2o9f, 2abm, 2o9g, 3llq, 1rc2, 3nka, 3nkc, 3nk5] GFAGXALAFG-[2o9e, 2o9f] GLTVLTMAXAXG-[2o9d, 2o9e, 2o9f, 2o9g, 1rc2, 3nka, 3nkc, 3nk5] ALAXXLT-[2o9d, 2o9e, 2abm, 2o9f, 2o9g, 3llq, 1rc2, 3nka, 3nkc, 3nk5] GFAGXAL-[2o9e, 2o9f] GFAGVALAXGL-[2o9e, 2o9f] AGVALAXGLTVLT-[2o9e, 2o9f] FAGXALAFGL-[2o9e, 2o9f] GFAXXALA-[2o9e, 2o9f] AXGLTVLT-[2o9d, 2o9e, 2o9f, 2abm, 2o9g, 3llq, 1rc2, 3nka, 3nkc, 3nk5] FGLTVLTXAXA-[2o9d, 2o9e, 2o9f, 2abm, 2o9g, 1rc2, 3nka] GVALAXXLTVLT-[2o9d, 2o9e, 2o9f, 2abm, 2o9g, 1rc2, 3nka, 3nkc, 3nk5] GVAXAXGLT-[2o9d, 2o9e, 2o9f, 2abm, 2o9g, 1rc2, 3nka, 3nkc, 3nk5] ALAXGLXV-[3nkc, 3nk5] ALXXGXXV-[2o9d, 2o9e, 2o9f, 2abm, 2o9g, 3llq, 1rc2, 3nka] VXLAXGLTVLTMAXAV-[2o9d, 2o9e, 2o9f, 2abm, 2o9g, 1rc2, 3nka, 3nkc, 3nk5] GXXXAXGL-[2o9d, 2o9e, 2o9f, 2abm, 2o9g, 1rc2, 3nka, 3nkc, 3nk5] AGVALAFGLTVLTMAFAV-[2o9e, 2o9f] AXGLTVLTM-[2o9d, 2o9e, 2o9f, 2abm, 2o9g, 3llq, 1rc2, 3nka, 3nkc, 3nk5] FAGXAL-[2o9e, 2o9f] LAXGLTVLTMAF-[2o9d, 2o9e, 2abm, 2o9f, 2o9g, 1rc2, 3nka, 3nkc, 3nk5] AXXLXV-[2o9d, 2o9e, 2abm, 2o9f, 2o9g, 3llq, 1rc2, 3nka, 3nkc, 3nk5] VLTMAXAVG-[2o9d, 2o9e, 2o9f, 2o9g, 1rc2, 3nka, 3nkc, 3nk5] ALAXGLTVLTMAF-[2o9d, 2o9e, 2o9f, 2abm, 2o9g, 1rc2, 3nka, 3nkc, 3nk5] LTMAXXVG-[2o9d, 2o9e, 2o9f, 2o9g, 1rc2, 3nka, 3nkc, 3nk5] AXGLTVLTMAF-[2o9d, 2o9e, 2abm, 2o9f, 2o9g, 1rc2, 3nka, 3nkc, 3nk5] VXXAXGL-[2abm, 1j4n, 3llq, 1rc2, 3nka, 1fqy, 3nkc, 2o9d, 2o9e, 2o9f, 1ih5, 2o9g, 3nk5, 1h6i] ALAXGLTVLTMAXAV-[2o9d, 2o9e, 2abm, 2o9f, 2o9g, 1rc2, 3nka, 3nkc, 3nk5] GVALAXGLTVLTMAFAVG-[2o9e, 2o9f] LTVLTM-[2o9d, 2o9e, 2abm, 2o9f, 2o9g, 3llq, 1rc2, 3nka, 3nkc, 3nk5] FAGVALXFG-[2o9e, 2o9f] LAXGLTVLTMA-[2o9d, 2o9e, 2o9f, 2abm, 2o9g, 3llq, 1rc2, 3nka, 3nkc, 3nk5] AGXAXAXGL-[2o9e, 2o9f] LTVLTXAXAVG-[2o9d, 2o9e, 2o9f, 2o9g, 1rc2, 3nka, 3nkc, 3nk5] AXGLTVLTXA-[2o9d, 2o9e, 2o9f, 2abm, 2o9g, 3llq, 1rc2, 3nka, 3nkc, 3nk5] GVALAXGLTVLTMA-[2o9d, 2o9e, 2abm, 2o9f, 2o9g, 1rc2, 3nka, 3nkc, 3nk5] AXAXGLTVL-[2o9d, 2o9e, 2abm, 2o9f, 2o9g, 3llq, 1rc2, 3nka, 3nkc, 3nk5] GVALAXGLXVL-[2o9d, 2o9e, 2abm, 2o9f, 2o9g, 1rc2, 3nka, 3nkc, 3nk5] AGVALAFGLTVLTMAF-[2o9e, 2o9f] AXAXGLTVLTMAXA-[2o9d, 2o9e, 2abm, 2o9f, 2o9g, 1rc2, 3nka, 3nkc, 3nk5] VLTMAXAV-[2o9d, 2o9e, 2abm, 2o9f, 2o9g, 1rc2, 3nka, 3nkc, 3nk5] GLTVLTM-[2o9d, 2o9e, 2abm, 2o9f, 2o9g, 3llq, 1rc2, 3nka, 3nkc, 3nk5] GFAGXALAFGLTVL-[2o9e, 2o9f] LTMAXA-[2o9d, 2o9e, 2abm, 2o9f, 2o9g, 1rc2, 3nka, 3nkc, 3nk5] FAGVALAF-[2o9e, 2o9f] AXGLTVLTMAXA-[2o9d, 2o9e, 2abm, 2o9f, 2o9g, 1rc2, 3nka, 3nkc, 3nk5] LTVLTMA-[2o9d, 2o9e, 2abm, 2o9f, 2o9g, 3llq, 1rc2, 3nka, 3nkc, 3nk5] FAXXALA-[2o9e, 2o9f] LXXGLTVLTM-[2o9d, 2o9e, 2o9f, 2abm, 2o9g, 3llq, 1rc2, 3nka, 3nkc, 3nk5] VXLAXGLTVLT-[2o9d, 2o9e, 2o9f, 2abm, 2o9g, 3llq, 1rc2, 3nka, 3nkc, 3nk5] AXGLTVL-[2o9d, 2o9e, 2abm, 2o9f, 2o9g, 3llq, 1rc2, 3nka, 3nkc, 3nk5] VAXAXGLT-[2o9d, 2o9e, 2o9f, 2abm, 2o9g, 3llq, 1rc2, 3nka, 3nkc, 3nk5] GLTVLTMAXAV-[2o9d, 2o9e, 2abm, 2o9f, 2o9g, 1rc2, 3nka, 3nkc, 3nk5] LTVLTMAXAV-[2o9d, 2o9e, 2o9f, 2abm, 2o9g, 1rc2, 3nka, 3nkc, 3nk5] GLTVLT-[2o9d, 2o9e, 2abm, 2o9f, 2o9g, 3llq, 1rc2, 3nka, 3nkc, 3nk5] AGXAXAFGLTVLTMAFA-[2o9e, 2o9f] GVAXAXG-[2o9d, 2o9e, 2abm, 2o9f, 2o9g, 1rc2, 3nka, 3nkc, 3nk5] GLTVLTMAF-[2o9d, 2o9e, 2o9f, 2abm, 2o9g, 1rc2, 3nka, 3nkc, 3nk5] LAXGLXV-[2o9d, 2o9e, 2abm, 2o9f, 2o9g, 3llq, 1rc2, 3nka, 3nkc, 3nk5] AXAXGLTVLTMA-[2o9d, 2o9e, 2abm, 2o9f, 2o9g, 3llq, 1rc2, 3nka, 3nkc, 3nk5] VAXAXGLTVL-[2o9d, 2o9e, 2o9f, 2abm, 2o9g, 3llq, 1rc2, 3nka, 3nkc, 3nk5] AXXXXAXGLTVLTMA-[2o9e, 2o9f] GFAXVA-[2o9e, 2o9f] VALAXGLTVLTMAF-[2o9d, 2o9e, 2abm, 2o9f, 2o9g, 1rc2, 3nka, 3nkc, 3nk5] AXXAXA-[2o9e, 2o9f] ALAXGLTVLTM-[2o9d, 2o9e, 2abm, 2o9f, 2o9g, 3llq, 1rc2, 3nka, 3nkc, 3nk5] TVLTMA-[2o9d, 2o9e, 2abm, 2o9f, 2o9g, 3llq, 1rc2, 3nka, 3nkc, 3nk5] TVLTMAXA-[2o9d, 2o9e, 2abm, 2o9f, 2o9g, 1rc2, 3nka, 3nkc, 3nk5] GFAGXALAFGLXV-[2o9e, 2o9f] LTVLTMAXA-[2o9d, 2o9e, 2o9f, 2abm, 2o9g, 1rc2, 3nka, 3nkc, 3nk5] GFAGVALAFGLTVLTMAF-[2o9e, 2o9f] LXXAXA-[1fx8, 1ldi, 1ldf, 1lda] GFAGVALAFGLTVLTM-[2o9e, 2o9f] GLTVLTMAXA-[2o9d, 2o9e, 2o9f, 2abm, 2o9g, 1rc2, 3nka, 3nkc, 3nk5] VXXAXGLTVLTMA-[2o9d, 2o9e, 2o9f, 2abm, 2o9g, 3llq, 1rc2, 3nka, 3nkc, 3nk5] FGLTVLTMA-[2o9d, 2o9e, 2o9f, 2abm, 2o9g, 3llq, 1rc2, 3nka] LTMAXXV-[2o9d, 2o9e, 2abm, 2o9f, 2o9g, 1rc2, 3nka, 3nkc, 3nk5] AGVALAFG-[2o9e, 2o9f] FAGXALAFGLTVLTMA-[2o9e, 2o9f] GLTVLTMA-[2o9d, 2o9e, 2o9f, 2abm, 2o9g, 3llq, 1rc2, 3nka, 3nkc, 3nk5] LAXGLT-[2o9d, 2o9e, 2abm, 2o9f, 2o9g, 3llq, 1rc2, 3nka, 3nkc, 3nk5] FAGVALAFGLTVXT-[2o9e, 2o9f] AGVALAFGLTVLTM-[2o9e, 2o9f] GVALAXGLTVLTMAFAV-[2o9e, 2o9f, 2abm, 2o9g, 1rc2, 3nkc, 3nk5] FGLTVLT-[2o9d, 2o9e, 2abm, 2o9f, 2o9g, 3llq, 1rc2, 3nka] LXXGLTVLTMAXA-[2o9d, 2o9e, 2o9f, 2abm, 2o9g, 1rc2, 3nka, 3nkc, 3nk5] TVLTMAF-[2o9d, 2o9e, 2abm, 2o9f, 2o9g, 1rc2, 3nka, 3nkc, 3nk5] MAXAVG-[2o9d, 2o9e, 2o9f, 2o9g, 1rc2, 3nka, 3nkc, 3nk5] GFAGXALAFGLXVLT-[2o9e, 2o9f] TVLTMAXXVG-[2o9d, 2o9e, 2o9f, 2o9g, 1rc2, 3nka, 3nkc, 3nk5] AXXLTVLTMAXXXG-[2o9d, 2o9e, 2o9f, 2o9g, 1rc2, 3nka, 3nkc, 3nk5] GVALAXGLTVLTMAF-[2o9d, 2o9e, 2abm, 2o9f, 2o9g, 1rc2, 3nka, 3nkc, 3nk5] FGLTVLTMAF-[2o9d, 2o9e, 2o9f, 2abm, 2o9g, 1rc2, 3nka] GFAGVALAXXLT-[2o9e, 2o9f] AGXXLAXGLTVL-[2o9e, 2o9f] LXXGLTVLTMAXAVG-[3nkc, 3nk5] AXAXGLTVLTMAXAVG-[2o9d, 2o9e, 2o9f, 2o9g, 1rc2, 3nka, 3nkc, 3nk5] FGLTVLTM-[2o9d, 2o9e, 2o9f, 2abm, 2o9g, 3llq, 1rc2, 3nka] FAGVALAFGLTVLTMAF-[2o9e, 2o9f] FAGVALAFGLTVLTMAFA-[2o9e, 2o9f] VALAXGLTVLTM-[2o9d, 2o9e, 2abm, 2o9f, 2o9g, 3llq, 1rc2, 3nka, 3nkc, 3nk5] FGLTVLTMAXXXG-[2o9d, 2o9e, 2o9f, 2o9g, 1rc2, 3nka] GFAGXALAF-[2o9e, 2o9f] VXLAXGLTVLTMAXAVG-[2o9e, 2o9f, 2o9g, 1rc2, 3nkc, 3nk5] AXGLTVLTMAXAV-[2o9d, 2o9e, 2o9f, 2abm, 2o9g, 1rc2, 3nka, 3nkc, 3nk5] VALAXGLTVLTMAXA-[2o9d, 2o9e, 2abm, 2o9f, 2o9g, 1rc2, 3nka, 3nkc, 3nk5] AXAXGLTVLT-[2o9d, 2o9e, 2o9f, 2abm, 2o9g, 3llq, 1rc2, 3nka, 3nkc, 3nk5] TMAXAVG-[2o9d, 2o9e, 2o9f, 2o9g, 1rc2, 3nka, 3nkc, 3nk5] AXVAXAXGLT-[2o9e, 2o9f] GVALAXGLTVLTM-[2o9d, 2o9e, 2o9f, 2abm, 2o9g, 1rc2, 3nka, 3nkc, 3nk5] GVALAXGLXV-[2o9d, 2o9e, 2o9f, 2abm, 2o9g, 1rc2, 3nka, 3nkc, 3nk5] FAGVALAFGLTVLTM-[2o9e, 2o9f] LXXGLTVXT-[2o9d, 2o9e, 2abm, 2o9f, 2o9g, 3llq, 1rc2, 3nka, 3nkc, 3nk5] AGVALAF-[2o9e, 2o9f] GVALAXGLTVLTMAFA-[2o9d, 2o9e, 2o9f, 2abm, 2o9g, 1rc2, 3nka, 3nkc, 3nk5] FAGVALAFGLTVL-[2o9e, 2o9f] FAGVALAFGLT-[2o9e, 2o9f] LXVLTXAF-[2o9d, 2o9e, 2abm, 2o9f, 2o9g, 1rc2, 3nka, 3nkc, 3nk5]
Pred GIXXXXXXXXXXXXXXXXXXXXX
accu 0.9130434782608695

2o9f 0.9130434782608695  GIXXXXXXXXXXXXXXXXXXXXX
2o9e 0.9130434782608695  GIXXXXXXXXXXXXXXXXXXXXX
2o9d 0.782608695652174  GIGFAXXXXXXXXXXXXXXXXXX
3nkc 0.782608695652174  GIGFAXXXXXXXXXXXXXXXXXX
3nka 0.782608695652174  GIGFAXXXXXXXXXXXXXXXXXX
1rc2 0.782608695652174  GIGFAXXXXXXXXXXXXXXXXXX
2abm 0.7391304347826086  GIGFAXXXXXXXXXXXXXXXXXG


Helix:2
Orig VVGYVIAQVVGGIVAAALLYLIA
 AQVVGGIVAXALLYL-[2o9e, 2o9f, 2abm] VAXXLLYXIA-[2o9e, 2o9f] VXYVIAQVVGXIVAXA-[2o9d, 2o9e, 2o9f, 2abm, 2o9g, 1rc2, 3nka, 3nkc, 3nk5] YXIAQV-[2o9d, 2o9e, 2abm, 2o9f, 2o9g, 3llq, 1rc2, 3nka, 3nkc, 3nk5] YXXAQVXGXI-[2o9d, 2o9e, 2o9f, 2abm, 2o9g, 1rc2, 3nka, 3nkc, 3nk5] AQXVGG-[2o9d, 2o9e, 2abm, 2o9f, 2o9g, 1rc2, 3nka, 3nkc, 3nk5] VGXXVA-[2o9d, 2o9e, 2abm, 2o9f, 1ih5, 2o9g, 1rc2, 3nka, 1fqy, 3nkc, 3nk5, 1h6i] VXAXLL-[2o9d, 2o9e, 2b6o, 2abm, 2o9f, 3m9i, 2o9g, 1rc2, 3nka, 3nkc, 3nk5, 1sor] VGXIVAXALLYL-[2o9e, 2abm, 2o9f] VXXVIAQVXG-[2o9d, 2o9e, 2o9f, 2abm, 2o9g, 1rc2, 3nka, 3nkc, 3nk5] VXYXXAQ-[2o9d, 2o9e, 2abm, 2o9f, 2o9g, 1rc2, 3nka, 3nkc, 3nk5] GXVIAQVVXGI-[2o9d, 2o9e, 2o9f, 2abm, 2o9g, 1rc2, 3nka, 3nkc, 3nk5] YXIAQVVGGIVAAALLYL-[2o9e, 2o9f] GXXVXXALLYL-[2o9e, 2o9f, 2abm] VIAQVVGGIVAAXXLYL-[2o9e, 2o9f, 2abm] YXIAQVXGXIVA-[2o9d, 2o9e, 2abm, 2o9f, 2o9g, 1rc2, 3nka, 3nkc, 3nk5] GYVIAQ-[2o9d, 2o9e, 2abm, 2o9f, 2o9g, 1rc2, 3nka, 3nkc, 3nk5] IAQXXG-[3cn6, 2abm, 1rc2, 3cll, 3nka, 1fqy, 3nkc, 3cn5, 2o9d, 4jc6, 1z98, 2o9e, 4ia4, 2o9f, 1ih5, 2o9g, 2b5f, 3nk5, 1h6i] VXAQVXGXIVAAXXL-[2o9d, 2o9e, 2o9f, 2abm, 2o9g, 1rc2, 3nka, 3nkc, 3nk5] AQXXGXIV-[2o9d, 2o9e, 2abm, 2o9f, 2o9g, 1rc2, 3nka, 3nkc, 3nk5] GXXVAAXXL-[2o9d, 2o9e, 2o9f, 2abm, 2o9g, 1rc2, 3nka, 3nkc, 3nk5] GXVIAQVV-[2o9d, 2o9e, 2abm, 2o9f, 2o9g, 1rc2, 3nka, 3nkc, 3nk5] VAAXLLYLI-[2o9e, 2o9f] IAQXXGXXVAXA-[2o9d, 2o9e, 2abm, 2o9f, 2o9g, 1rc2, 3nka, 3nkc, 3nk5] AAXXLYLI-[2o9e, 2o9f] VXAQVXG-[2o9d, 2o9e, 2abm, 2o9f, 2o9g, 1rc2, 3nka, 3nkc, 3nk5] VVGYVIAQXVGG-[2o9d, 2o9e, 2o9f, 3nka, 3nk5] VVXYVIAQVVGGIVAAA-[2o9e, 2o9f] VXAQVXGXIXAA-[2o9d, 2o9e, 2abm, 2o9f, 2o9g, 1rc2, 3nka, 3nkc, 3nk5] IAQVVGGIVAAALLYLI-[2o9e, 2o9f] YXIAQVVGG-[2o9d, 2o9e, 2o9f, 2abm, 2o9g, 1rc2, 3nka, 3nkc, 3nk5] AQVVGGIVAAXXLY-[2o9e, 2abm, 2o9f] IVXAXL-[2o9d, 2o9e, 2abm, 2o9f, 2o9g, 1rc2, 3nka, 3nkc, 3nk5] VXAXLLYL-[2o9e, 2abm, 2o9f] QVXGGIVAAXL-[2o9d, 2o9e, 2o9f, 2abm, 2o9g, 1rc2, 3nka, 3nkc, 3nk5] IAQVVGGIVAXXXLYL-[2o9e, 2o9f, 2abm] GGXVAAAXXY-[2o9e, 2o9f, 2abm] VXAQXV-[2o9d, 2o9e, 2abm, 2o9f, 2o9g, 3d9s, 1rc2, 3nka, 3nkc, 3nk5] QXXGXIVAXA-[2o9d, 2o9e, 2o9f, 2abm, 2o9g, 1rc2, 3nka, 3nkc, 3nk5] YXXAQVXG-[2o9d, 2o9e, 2abm, 2o9f, 2o9g, 1rc2, 3nka, 3nkc, 3nk5] IAQXXXXI-[2o9d, 2o9e, 2abm, 2o9f, 2o9g, 1rc2, 3nka, 3nkc, 3nk5] AXXYXIA-[2o9e, 2o9f] GYVIAQVVGGIVAAALLY-[2o9e, 2o9f] IAQXVGXXVA-[2o9d, 2o9e, 2o9f, 2abm, 2o9g, 1rc2, 3nka, 3nkc, 3nk5] VVXYXIAQVVGXIVA-[2o9d, 2o9e, 2o9f, 3nka, 3nk5] QVVGGIVAAALLYXIA-[2o9e, 2o9f] AAXLYLI-[2o9e, 2o9f] GGIVAAALLXLI-[2o9e, 2o9f] YXXAQVXGGIVAAXXL-[2o9d, 2o9e, 2o9f, 2abm, 2o9g, 1rc2, 3nka, 3nkc, 3nk5] GGIVAAALLYXIA-[2o9e, 2o9f] VGGIVAAALLY-[2o9e, 2o9f, 2abm] IXXXXXLYL-[2o9e, 2o9f, 2abm] IAQVVGGIVAAXL-[2o9d, 2o9e, 2o9f, 2abm, 2o9g, 1rc2, 3nka, 3nkc, 3nk5] IAQVVGGIVAAALLYXIA-[2o9e, 2o9f] AQXXGXIVAXA-[2o9d, 2o9e, 2o9f, 2abm, 2o9g, 1rc2, 3nka, 3nkc, 3nk5] GIVAAALLYLI-[2o9e, 2o9f] VGXVXAQVV-[2o9d, 2o9e, 2o9f, 2abm, 2o9g, 1rc2, 3nka, 3nkc, 3nk5] VXAAXLY-[2o9e, 2abm, 2o9f] GYVIAQV-[2o9d, 2o9e, 2abm, 2o9f, 2o9g, 1rc2, 3nka, 3nkc, 3nk5] GXVIAQVVG-[2o9d, 2o9e, 2o9f, 2abm, 2o9g, 1rc2, 3nka, 3nkc, 3nk5] YXXAQVXGXIVAXA-[2o9d, 2o9e, 2abm, 2o9f, 2o9g, 1rc2, 3nka, 3nkc, 3nk5] VGGIVAAALLYLI-[2o9e, 2o9f] GYVIAQVVGGIVAAA-[2o9d, 2o9e, 2abm, 2o9f, 2o9g, 1rc2, 3nka, 3nkc, 3nk5] QVVGGIVAAALLYLI-[2o9e, 2o9f] AXVVGXIVAAALLYLI-[2o9e, 2o9f] VXXVXAQVXGG-[2o9d, 2o9e, 2o9f, 2abm, 2o9g, 1rc2, 3nka, 3nkc, 3nk5] IAQVVGGIVAAALLY-[2o9e, 2o9f, 2abm] VVXGIVAXXXL-[2o9d, 2o9e, 2o9f, 2abm, 2o9g, 1rc2, 3nka, 3nkc, 3nk5] GYXIAQVVGGIVA-[2o9d, 2o9e, 2abm, 2o9f, 2o9g, 1rc2, 3nka, 3nkc, 3nk5] VVXXXIAQ-[2o9d, 2o9e, 2o9f, 3nka, 3nk5] VVXXIVAAXLLYLI-[2o9e, 2o9f] IVAXXXL-[2o9d, 2o9e, 2abm, 2o9f, 2o9g, 1rc2, 3nka, 3nkc, 3nk5] GXVIAQVVGG-[2o9d, 2o9e, 2o9f, 2abm, 2o9g, 1rc2, 3nka, 3nkc, 3nk5] VVXYVI-[2o9d, 2o9e, 2o9f, 3nka, 3nk5] AQXVGXXVA-[2o9d, 2o9e, 2abm, 2o9f, 2o9g, 1rc2, 3nka, 3nkc, 3nk5] VVGXIVAXALLYXXA-[2o9e, 2o9f] AAXXLYXIA-[2o9e, 2o9f] VVGYVIAQVVGGI-[2o9d, 2o9e, 2o9f, 3nka, 3nk5] QXXGXIVAA-[2o9d, 2o9e, 2abm, 2o9f, 2o9g, 1rc2, 3nka, 3nkc, 3nk5] VXAQVVGGIVAAAXLY-[2o9e, 2o9f, 2abm] VVXXXVAXA-[2o9d, 2o9e, 2o9f, 2abm, 2o9g, 1rc2, 3nka, 3nkc, 3nk5] VGXIVAXXL-[2o9d, 2o9e, 2abm, 2o9f, 2o9g, 1rc2, 3nka, 3nkc, 3nk5] GIVAAALLYL-[2o9e, 2o9f, 2abm] VVGXVXAQV-[2o9d, 2o9e, 2o9f, 3nka, 3nk5] IAQXXGG-[2o9d, 2o9e, 2abm, 2o9f, 2o9g, 1rc2, 3nka, 3nkc, 3nk5] ALXYLI-[2o9e, 2o9f] VVXXXIA-[2o9d, 2o9e, 2o9f, 3nka, 3nk5] VIAQVVGGIVAAALLYLI-[2o9e, 2o9f] VXXVIAQV-[2o9d, 2o9e, 2abm, 2o9f, 2o9g, 1rc2, 3nka, 3nkc, 3nk5] IVAAALLY-[2o9e, 2o9f, 2abm] GYVIAQVVGGIVAA-[2o9d, 2o9e, 2o9f, 2abm, 2o9g, 1rc2, 3nka, 3nkc, 3nk5] VXAQVXGXI-[2o9d, 2o9e, 2o9f, 2abm, 2o9g, 1rc2, 3nka, 3nkc, 3nk5] GYVIAQVVGGIV-[2o9d, 2o9e, 2abm, 2o9f, 2o9g, 1rc2, 3nka, 3nkc, 3nk5] QVXGGIVAAAXXY-[2o9e, 2abm, 2o9f] YXXAQVXGXIVAA-[2o9d, 2o9e, 2o9f, 2abm, 2o9g, 1rc2, 3nka, 3nkc, 3nk5] AAXLXY-[2o9e, 2abm, 2o9f] AXVVGGIVAAXL-[2o9d, 2o9e, 2abm, 2o9f, 2o9g, 1rc2, 3nka, 3nkc, 3nk5] IAQXVGXIV-[2o9d, 2o9e, 2o9f, 2abm, 2o9g, 1rc2, 3nka, 3nkc, 3nk5] GIVAAALLYXXA-[2o9e, 2o9f] AQVXGXIVAA-[2o9d, 2o9e, 2o9f, 2abm, 2o9g, 1rc2, 3nka, 3nkc, 3nk5] IXXXALLYXIA-[2o9e, 2o9f] IVAAALLXLI-[2o9e, 2o9f] VXAQVVGGIVAXXL-[2o9d, 2o9e, 2abm, 2o9f, 2o9g, 1rc2, 3nka, 3nkc, 3nk5] AXLLXL-[2o9e, 2abm, 2o9f] YXXAQVVGGIVAAAXLY-[2o9e, 2o9f, 2abm] VVGYVXAQVVGGIV-[2o9d, 2o9e, 2o9f, 3nka, 3nk5] QXXGGIVAAXXL-[2o9d, 2o9e, 2abm, 2o9f, 2o9g, 1rc2, 3nka, 3nkc, 3nk5] VIAQXVGG-[2o9d, 2o9e, 2abm, 2o9f, 2o9g, 1rc2, 3nka, 3nkc, 3nk5] VVGXIVXXXXLYL-[2o9e, 2abm, 2o9f] VXYVIAQVVXXI-[2o9d, 2o9e, 2abm, 2o9f, 2o9g, 1rc2, 3nka, 3nkc, 3nk5] GXVIAQVVGGIVAAXXL-[2o9e, 2o9f, 2abm] QXVGXXV-[2o9d, 2o9e, 2abm, 2o9f, 2o9g, 1rc2, 3nka, 3nkc, 3nk5] GXXVAXA-[2o9d, 2o9e, 2abm, 2o9f, 2o9g, 1rc2, 3nka, 3nkc, 3nk5] YXIAQVXGXIV-[2o9d, 2o9e, 2o9f, 2abm, 2o9g, 1rc2, 3nka, 3nkc, 3nk5] AXXLYXXA-[2o9e, 2o9f] VGXIVAXA-[2o9d, 2o9e, 2abm, 2o9f, 2o9g, 1rc2, 3nka, 3nkc, 3nk5] VXAQVXGXIVAXA-[2o9d, 2o9e, 2o9f, 2abm, 2o9g, 1rc2, 3nka, 3nkc, 3nk5] QVXGXIVA-[2o9d, 2o9e, 2abm, 2o9f, 2o9g, 1rc2, 3nka, 3nkc, 3nk5] VIAQVXGXIVA-[2o9d, 2o9e, 2o9f, 2abm, 2o9g, 1rc2, 3nka, 3nkc, 3nk5] VXXVIAQVVGGIVAAXXL-[2o9e, 2o9f] GXVIAQVVGXXVAAXL-[2o9d, 2o9e, 2o9f, 2abm, 2o9g, 1rc2, 3nka, 3nkc, 3nk5] YXXAQVVGGIVAXXL-[2o9d, 2o9e, 2abm, 2o9f, 2o9g, 1rc2, 3nka, 3nkc, 3nk5] YXXAQXV-[2o9d, 2o9e, 2abm, 2o9f, 2o9g, 1rc2, 3nka, 3nkc, 3nk5] VVGGIVXXALXY-[2o9e, 2abm, 2o9f] IAQXXGGIXXAXXL-[2o9d, 2o9e, 2abm, 2o9f, 2o9g, 1rc2, 3nka, 3nkc, 3nk5] VXYVIAQVVGXIV-[2o9d, 2o9e, 2o9f, 2abm, 2o9g, 1rc2, 3nka, 3nkc, 3nk5] AXXXGGIVAXXXL-[2o9d, 2o9e, 2abm, 2o9f, 2o9g, 1rc2, 3nka, 3nkc, 3nk5] AXVVGGIVAXAXXYXIA-[2o9e, 2o9f] GIVXXXL-[2o9d, 2o9e, 2abm, 2o9f, 2o9g, 1rc2, 3nka, 3nkc, 3nk5] VVXXVXAQVXG-[2o9d, 2o9e, 2o9f, 3nka, 3nk5] QVVGGIVAAALLYL-[2o9e, 2abm, 2o9f] QXXGXI-[2o9d, 2o9e, 2abm, 2o9f, 2o9g, 3d9s, 1rc2, 3nka, 3nkc, 3nk5] LLYXIA-[2o9e, 2o9f]
Pred XXXXXXXXXXXXXXXXXXXXXXX
accu 1.0

2o9f 1.0  XXXXXXXXXXXXXXXXXXXXXXX
2o9e 1.0  XXXXXXXXXXXXXXXXXXXXXXX
2abm 0.8695652173913043  VXXXXXXXXXXXXXXXXXXXXIA
3cn6 0.2608695652173913  VVGYVXXXXXXGIVAAALLYLIA


Helix:3
Orig GGYSMLSALVVELVLSAGFLLVI
 LSALVVELVLSAGFLLV-[2o9e, 2o9f] VVELXLSAGFLLVI-[2o9d, 2o9e, 2abm, 2o9f, 2o9g, 1rc2, 3nka, 3nkc, 3nk5] AXVVELVLSAGF-[2o9e, 2o9f] SALVVELVLSAGFLL-[2o9e, 2o9f] VVELXL-[2o9d, 2o9e, 2abm, 2o9f, 3d9s, 2o9g, 1rc2, 3nka, 3nkc, 3nk5] SALVVELVLSA-[2o9e, 2o9f] AXXVELXL-[2o9e, 2o9f] SALVVELVLSAG-[2o9e, 2o9f] VVEXXLSAGXLL-[2o9d, 2o9e, 2abm, 2o9f, 2o9g, 1rc2, 3nka, 3nkc, 3nk5] SALVVELVLS-[2o9e, 2o9f] VLSAGFLLVI-[2o9d, 2o9e, 2o9f, 2abm, 2o9g, 1rc2, 3nka, 3nkc, 3nk5] SAGFLLV-[2o9d, 2o9e, 2abm, 2o9f, 2o9g, 1rc2, 3nka, 3nkc, 3nk5] LSALVVELVLS-[2o9e, 2o9f] ALVVELVLSAGFLXV-[2o9e, 2o9f] ALXVELVLSXG-[2o9e, 2o9f] LSALVVEL-[2o9e, 2o9f] VXLXLSAGFLLV-[2o9d, 2o9e, 2abm, 2o9f, 2o9g, 1rc2, 3nka, 3nkc, 3nk5] LSAGFLXXI-[2o9d, 2o9e, 2abm, 2o9f, 2o9g, 1rc2, 3nka, 3nkc, 3nk5] LXVELVLSXGFLXXI-[2o9e, 2o9f, 2abm, 2o9g, 1rc2, 3nka, 3nkc, 3nk5] LSAGFXL-[2o9d, 2o9e, 2abm, 2o9f, 2o9g, 1rc2, 3nka, 3nkc, 3nk5] AXVVELVLSA-[2o9e, 2o9f] VVELVLS-[2o9d, 2o9e, 2o9f, 2abm, 2o9g, 1rc2, 3nka, 3nkc, 3nk5] VVELVLSAGFLLV-[2o9d, 2o9e, 2o9f, 2abm, 2o9g, 1rc2, 3nka, 3nkc, 3nk5] AXFLXV-[2o9d, 2o9e, 2abm, 2o9f, 2o9g, 1rc2, 3nka, 3nkc, 3nk5] SALVVELVLSAGFLXVI-[2o9e, 2o9f] AXVVELVLSAGFLXXI-[2o9e, 2o9f] VEXVXXA-[2o9d, 2o9e, 2o9f, 2abm, 2o9g, 1rc2, 3nka, 3nkc, 3nk5] SAXVVELVLSAGFLXV-[2o9e, 2o9f] LSAXFL-[2o9d, 2o9e, 2abm, 2o9f, 2o9g, 1rc2, 3nka, 3nkc, 3nk5] VELVLSAG-[2o9d, 2o9e, 2abm, 2o9f, 2o9g, 1rc2, 3nka, 3nkc, 3nk5] LVVELVLS-[2o9e, 2abm, 2o9f, 2o9g, 1rc2, 3nka, 3nkc, 3nk5] ELXLSAGFLXV-[2o9d, 2o9e, 2o9f, 2abm, 2o9g, 1rc2, 3nka, 3nkc, 3nk5] LSALVVXLV-[2o9e, 2o9f] LSALVVELVLSA-[2o9e, 2o9f] VEXXLSAGFLLVI-[2o9d, 2o9e, 2abm, 2o9f, 2o9g, 1rc2, 3nka, 3nkc, 3nk5] ELXLSAGFLXVI-[2o9d, 2o9e, 2abm, 2o9f, 2o9g, 1rc2, 3nka, 3nkc, 3nk5] LVVELVLSXG-[2o9e, 2o9f, 2abm, 2o9g, 1rc2, 3nka, 3nkc, 3nk5] SAGFLL-[2o9d, 2o9e, 2abm, 2o9f, 2o9g, 1rc2, 3nka, 3nkc, 3nk5] SALVVELVLSAXFL-[2o9e, 2o9f] ELXLSAGFLL-[2o9d, 2o9e, 2o9f, 2abm, 2o9g, 1rc2, 3nka, 3nkc, 3nk5] ELVLSA-[2o9d, 2o9e, 2abm, 2o9f, 2o9g, 1rc2, 3nka, 3nkc, 3nk5] VVELVLSAGF-[2o9d, 2o9e, 2o9f, 2abm, 2o9g, 1rc2, 3nka, 3nkc, 3nk5] LSALVVELVLSAGFL-[2o9e, 2o9f] SALVVEL-[2o9e, 2o9f] ELXLSAXFL-[2o9d, 2o9e, 2abm, 2o9f, 2o9g, 1rc2, 3nka, 3nkc, 3nk5] VELVLXAXXL-[2o9d, 2o9e, 2o9f, 2abm, 2o9g, 1rc2, 3nka, 3nkc, 3nk5] SALVVELVL-[2o9e, 2o9f] LVVXLVL-[2o9e, 2o9f, 2abm, 2o9g, 1rc2, 3nka, 3nkc, 3nk5] ALVVELVLS-[2o9e, 2o9f] AXXVELVLSAXXL-[2o9e, 2o9f] LSAGFXXV-[2o9d, 2o9e, 2abm, 2o9f, 2o9g, 1rc2, 3nka, 3nkc, 3nk5] LVVELVLSA-[2o9e, 2o9f, 2abm, 2o9g, 1rc2, 3nka, 3nkc, 3nk5] VVELXLSAGFL-[2o9d, 2o9e, 2abm, 2o9f, 2o9g, 1rc2, 3nka, 3nkc, 3nk5] VELXLSAGFLL-[2o9d, 2o9e, 2abm, 2o9f, 2o9g, 1rc2, 3nka, 3nkc, 3nk5] VVXLVLSAG-[2o9d, 2o9e, 2o9f, 2abm, 2o9g, 1rc2, 3nka, 3nkc, 3nk5] SALVVELVLSXGF-[2o9e, 2o9f] LSALVVELVLSAGFLLVI-[2o9e, 2o9f] LVVELVLSXXFL-[2o9e, 2abm, 2o9f, 2o9g, 1rc2, 3nka, 3nkc, 3nk5] AXXLXVI-[2o9d, 2o9e, 2abm, 2o9f, 2o9g, 1rc2, 3nka, 3nkc, 3nk5] SALVVELV-[2o9e, 2o9f] SALVVE-[2o9e, 2o9f] LSAXVV-[2o9e, 2o9f] ALVVXLV-[2o9e, 2o9f] LVLSAGFLLXI-[2o9d, 2o9e, 2abm, 2o9f, 2o9g, 1rc2, 3nka, 3nkc, 3nk5] LVVELVLSAGFLXV-[2o9e, 2o9f, 2abm, 2o9g, 1rc2, 3nka, 3nkc, 3nk5] LVLSAGF-[2o9d, 2o9e, 2abm, 2o9f, 2o9g, 1rc2, 3nka, 3nkc, 3nk5] LSALVVE-[2o9e, 2o9f] LVVELVLSXGXLL-[2o9e, 2abm, 2o9f, 2o9g, 1rc2, 3nka, 3nkc, 3nk5] LSALVVELVLSAGF-[2o9e, 2o9f] ELVLSAG-[2o9d, 2o9e, 2abm, 2o9f, 2o9g, 1rc2, 3nka, 3nkc, 3nk5] VLSAGFLLV-[2o9d, 2o9e, 2abm, 2o9f, 2o9g, 1rc2, 3nka, 3nkc, 3nk5] LSALVVELVLSAGFLL-[2o9e, 2o9f] LVLSAG-[2o9d, 2o9e, 2abm, 2o9f, 2o9g, 1rc2, 3nka, 3nkc, 3nk5] ELVLSAGF-[2o9d, 2o9e, 2abm, 2o9f, 2o9g, 1rc2, 3nka, 3nkc, 3nk5] LVLSAGFL-[2o9d, 2o9e, 2abm, 2o9f, 2o9g, 1rc2, 3nka, 3nkc, 3nk5] LSALVVELVL-[2o9e, 2o9f] VELVLS-[2o9d, 2o9e, 2abm, 2o9f, 2o9g, 1rc2, 3nka, 3nkc, 3nk5] AXVVEXXL-[3d9s] VLSAGFL-[2o9d, 2o9e, 2abm, 2o9f, 2o9g, 1rc2, 3nka, 3nkc, 3nk5] LXALVVELVLSAG-[2o9e, 2o9f] LVLSXGXLL-[2o9d, 2o9e, 2abm, 2o9f, 2o9g, 1rc2, 3nka, 3nkc, 3nk5] AXVVELVLSAXXLL-[2o9e, 2o9f] AXVVEL-[2o9e, 2o9f, 3d9s] VLSAGF-[2o9d, 2o9e, 2abm, 2o9f, 2o9g, 1rc2, 3nka, 3nkc, 3nk5] VLSAGFLL-[2o9d, 2o9e, 2abm, 2o9f, 2o9g, 1rc2, 3nka, 3nkc, 3nk5] VVELVLSA-[2o9d, 2o9e, 2abm, 2o9f, 2o9g, 1rc2, 3nka, 3nkc, 3nk5] VXLVLSAGF-[2o9d, 2o9e, 2o9f, 2abm, 2o9g, 1rc2, 3nka, 3nkc, 3nk5] LVVELVLSAGF-[2o9e, 2abm, 2o9f, 2o9g, 1rc2, 3nka, 3nkc, 3nk5] LVLSAGFLLV-[2o9d, 2o9e, 2o9f, 2abm, 2o9g, 1rc2, 3nka, 3nkc, 3nk5] SAGFLLVI-[2o9d, 2o9e, 2abm, 2o9f, 2o9g, 1rc2, 3nka, 3nkc, 3nk5]
Pred GGYSMXXXXXXXXXXXXXXXXXX
accu 0.782608695652174

2o9f 0.782608695652174  GGYSMXXXXXXXXXXXXXXXXXX
2o9e 0.782608695652174  GGYSMXXXXXXXXXXXXXXXXXX
2o9d 0.6086956521739131  GGYSMLSALXXXXXXXXXXXXXX


Helix:4
Orig FAPAGFAPIAIGLALTLIHLISI
 AXGXAXTLXXL-[2o9d, 2o9e, 2abm, 2o9f, 2o9g, 3llq, 1rc2, 3nka, 3nkc, 3nk5] FAPIAIGLALTLIHL-[2o9e] LTXXXL-[2o9d, 2o9e, 2abm, 3llq, 1rc2, 3nka, 3nkc, 3nk5] TLIXLIS-[2o9d, 2o9e, 2abm, 2o9f, 2o9g, 3llq, 1rc2, 3nka, 3nkc, 3nk5] LXXTLIXLIS-[2o9d, 2o9e, 2o9f, 2abm, 2o9g, 3llq, 1rc2, 3nka, 3nkc, 3nk5] FXPIAIGLALTLIHLISI-[2o9e] AIGLAXTLXH-[2o9d, 2o9e, 2o9f, 2abm, 2o9g, 3llq, 1rc2, 3nk5] AXXXAL-[2o9d, 2o9e, 2abm, 3llq, 1rc2, 3nka, 3nkc, 3nk5] AXIAIGXA-[2o9d, 2o9e, 2o9f, 2o9g, 3llq, 1rc2, 3nka, 3nkc, 3nk5] AXIAIGLAXTLIXLI-[2o9d, 2o9e, 2o9f, 2o9g, 1rc2, 3nka, 3nkc, 3nk5] AIGLAXTLI-[2o9d, 2o9e, 2abm, 2o9f, 2o9g, 3llq, 1rc2, 3nka, 3nkc, 3nk5] GXAXTLIXLI-[2o9d, 2o9e, 2o9f, 2abm, 2o9g, 3llq, 1rc2, 3nka, 3nkc, 3nk5] IXXAXTLIXLI-[2o9d, 2o9e, 2o9f, 2abm, 2o9g, 3llq, 1rc2, 3nka, 3nkc, 3nk5] AIGLAXTLIXLI-[2o9d, 2o9e, 2abm, 2o9f, 2o9g, 3llq, 1rc2, 3nka, 3nkc, 3nk5] LXXTXIXLI-[2o9d, 2o9e, 2abm, 2o9f, 2o9g, 3llq, 1rc2, 3nka, 3nkc, 3nk5] APXXXGL-[2o9d, 2o9e, 2o9f, 2o9g, 3llq, 1rc2, 3nka, 3nkc, 3nk5] IAIGLAXTLIXLISI-[2o9e, 2abm, 2o9f, 2o9g, 1rc2, 3nkc, 3nk5] PXXIGL-[1fx8, 2abm, 3llq, 1rc2, 3nka, 1ldf, 3nkc, 1lda, 2o9d, 2o9e, 2o9f, 2o9g, 1ldi, 3nk5] AXGXXXTL-[2o9d, 2o9e, 2abm, 2o9f, 2o9g, 3llq, 1rc2, 3nka, 3nkc, 3nk5] AXXLIXLI-[2o9d, 2o9e, 2o9f, 2abm, 2o9g, 3llq, 1rc2, 3nka, 3nkc, 3nk5] FAPIAIGLALTLIHLIS-[2o9e] IGXAXTLXH-[2o9d, 2o9e, 2abm, 2o9f, 2o9g, 3llq, 1rc2, 3nk5] PIAIGLAXT-[2o9d, 2o9e, 2o9f, 2abm, 2o9g, 3llq, 1rc2, 3nka, 3nkc, 3nk5] AXXAXGXAXTL-[2o9d, 2o9e, 2o9f, 2o9g, 3llq, 1rc2, 3nka, 3nkc, 3nk5] LXXLISI-[2o9e, 2abm, 2o9f, 2o9g, 3llq, 1rc2, 3nkc, 3nk5] IGLAXTLIXXIS-[2o9d, 2o9e, 2abm, 2o9f, 2o9g, 3llq, 1rc2, 3nka, 3nkc, 3nk5] PXAIGLAXTLIH-[2o9d, 2o9e, 2abm, 2o9f, 2o9g, 3llq, 1rc2, 3nk5] APXAIGLAXTLIH-[2o9d, 2o9e, 2o9f, 2o9g, 3llq, 1rc2, 3nk5] AXTLIH-[2o9d, 2o9e, 2o9f, 2abm, 2o9g, 3llq, 1rc2, 3nk5] FAXIAI-[2o9e, 3llq] LXHLXXI-[1ih5, 3d9s, 1j4n, 1fqy, 1h6i] GXAXTLXXL-[2o9d, 2o9e, 2abm, 2o9f, 2o9g, 3llq, 1rc2, 3nka, 3nkc, 3nk5] PIAIGXAL-[2o9d, 2o9e, 2abm, 3llq, 1rc2, 3nka, 3nkc, 3nk5] LXXTXIXLISI-[2o9e, 2o9f, 2abm, 2o9g, 3llq, 1rc2, 3nkc, 3nk5] AIGLAXTLIXXIS-[2o9d, 2o9e, 2abm, 2o9f, 2o9g, 3llq, 1rc2, 3nka, 3nkc, 3nk5] GLAXTXI-[2o9d, 2o9e, 2abm, 2o9f, 2o9g, 3llq, 1rc2, 3nka, 3nkc, 3nk5] PXAIGLAXTLIXLIXI-[2o9e, 2o9f, 2abm, 2o9g, 1rc2, 3nkc, 3nk5] LAXTLXH-[2o9d, 2o9e, 2abm, 2o9f, 2o9g, 3llq, 1rc2, 3nk5] IAIGLAXT-[2o9d, 2o9e, 2o9f, 2abm, 2o9g, 3llq, 1rc2, 3nka, 3nkc, 3nk5] IAIGXAXTLIXLI-[2o9d, 2o9e, 2o9f, 2abm, 2o9g, 3llq, 1rc2, 3nka, 3nkc, 3nk5] FAPIAIGLALT-[2o9e, 3llq] IGXAXTLIXLIXI-[2o9e, 2abm, 2o9f, 2o9g, 3llq, 1rc2, 3nkc, 3nk5] PIAIGLAXTLI-[2o9d, 2o9e, 2abm, 2o9f, 2o9g, 3llq, 1rc2, 3nka, 3nkc, 3nk5] IAIGLAXTLIH-[2o9d, 2o9e, 2o9f, 2abm, 2o9g, 3llq, 1rc2, 3nk5] FAPIAIGLALTLIHLI-[2o9e] APXXIG-[2o9d, 2o9e, 2o9f, 2o9g, 3llq, 1rc2, 3nka, 3nkc, 3nk5] FAXIAIGLALTLI-[2o9e, 3llq] PIAIGLAXTLIXLIS-[2o9d, 2o9e, 2abm, 2o9f, 2o9g, 1rc2, 3nka, 3nkc, 3nk5] IXIGXA-[2o9d, 2o9e, 2abm, 2o9f, 2o9g, 3llq, 1rc2, 3nka, 3nkc, 3nk5] APXAIGLXXTLXXL-[2o9d, 2o9e, 2o9f, 2o9g, 1rc2, 3nka, 3nkc, 3nk5] AIGLAXT-[2o9d, 2o9e, 2o9f, 2abm, 2o9g, 3llq, 1rc2, 3nka, 3nkc, 3nk5] TLXXLIXI-[2o9e, 2abm, 2o9f, 2o9g, 3llq, 1rc2, 3nkc, 3nk5] APIAXGXAL-[2o9d, 2o9e, 3llq, 1rc2, 3nka, 3nkc, 3nk5] LIXLIS-[2o9d, 2o9e, 2abm, 2o9f, 2o9g, 3llq, 1rc2, 3nka, 3nkc, 3nk5] PXAIGLAXTL-[2o9d, 2o9e, 2abm, 2o9f, 2o9g, 3llq, 1rc2, 3nka, 3nkc, 3nk5] IXIGLAXXXI-[2o9d, 2o9e, 2o9f, 2abm, 2o9g, 3llq, 1rc2, 3nka, 3nkc, 3nk5] PIAIGLAXTLIXLI-[2o9d, 2o9e, 2abm, 2o9f, 2o9g, 1rc2, 3nka, 3nkc, 3nk5] LXXTXI-[2o9d, 2o9e, 2o9f, 2abm, 2o9g, 3llq, 1rc2, 3nka, 3nkc, 3nk5] LTLXXLI-[2o9d, 2o9e, 2abm, 3llq, 1rc2, 3nka, 3nkc, 3nk5] FAPIAIGXA-[2o9e, 3llq] TLIXLI-[2o9d, 2o9e, 2o9f, 2abm, 2o9g, 3llq, 1rc2, 3nka, 3nkc, 3nk5] AXTLIXL-[2o9d, 2o9e, 2abm, 2o9f, 2o9g, 3llq, 1rc2, 3nka, 3nkc, 3nk5] APXAIGLAXTLIXLIXI-[2o9e, 2o9f, 2o9g, 1rc2, 3nkc, 3nk5] AIGXAXTLIXLISI-[2o9e, 2abm, 2o9f, 2o9g, 1rc2, 3nkc, 3nk5] IXLISI-[2o9e, 2abm, 2o9f, 2o9g, 3llq, 1rc2, 3nkc, 3nk5] FAPIAXGLALTL-[2o9e, 3llq] IGLAXT-[2o9d, 2o9e, 2o9f, 2abm, 2o9g, 3llq, 1rc2, 3nka, 3nkc, 3nk5] GXAXTLXH-[2o9d, 2o9e, 2o9f, 2abm, 2o9g, 3llq, 1rc2, 3nk5] FAXIXIG-[2o9e, 3llq] IAXGXAXTL-[2o9d, 2o9e, 2abm, 2o9f, 2o9g, 3llq, 1rc2, 3nka, 3nkc, 3nk5] APIAXGLXXT-[2o9d, 2o9e, 2o9f, 2o9g, 3llq, 1rc2, 3nka, 3nkc, 3nk5] IAIGLAXTLIXLIS-[2o9d, 2o9e, 2o9f, 2abm, 2o9g, 1rc2, 3nka, 3nkc, 3nk5] APIAIGXAXTLIXLXS-[2o9d, 2o9e, 2o9f, 2o9g, 1rc2, 3nka, 3nkc, 3nk5] PIAIGXA-[2o9d, 2o9e, 2abm, 2o9f, 2o9g, 3llq, 1rc2, 3nka, 3nkc, 3nk5] FAPIAXGXAL-[2o9e, 3llq] GLXXTL-[2o9d, 2o9e, 2o9f, 2abm, 2o9g, 3llq, 1rc2, 3nka, 3nkc, 3nk5] FAXIXIGL-[2o9e, 3llq] FAPIAIGLALTLIH-[2o9e] LTLIXLIS-[2o9d, 2o9e, 2abm, 3llq, 1rc2, 3nka, 3nkc, 3nk5] LXXTLXXL-[2o9d, 2o9e, 2o9f, 2abm, 2o9g, 3llq, 1rc2, 3nka, 3nkc, 3nk5] GXAXXLIXLIXI-[2o9e, 2o9f, 2abm, 2o9g, 3llq, 1rc2, 3nkc, 3nk5] AXTLIXLIS-[2o9d, 2o9e, 2o9f, 2abm, 2o9g, 3llq, 1rc2, 3nka, 3nkc, 3nk5] APIAIGLAXTLI-[2o9d, 2o9e, 2o9f, 2o9g, 3llq, 1rc2, 3nka, 3nkc, 3nk5] IGLAXTLI-[2o9d, 2o9e, 2abm, 2o9f, 2o9g, 3llq, 1rc2, 3nka, 3nkc, 3nk5] IXIXXAXTLIXL-[2o9d, 2o9e, 2o9f, 2abm, 2o9g, 3llq, 1rc2, 3nka, 3nkc, 3nk5] PXAIGLAXTLXXL-[2o9d, 2o9e, 2o9f, 2abm, 2o9g, 3llq, 1rc2, 3nka, 3nkc, 3nk5] AXTLIXLIXI-[2o9e, 2abm, 2o9f, 2o9g, 3llq, 1rc2, 3nkc, 3nk5] IGXXXTLXXL-[2o9d, 2o9e, 2o9f, 2abm, 2o9g, 3llq, 1rc2, 3nka, 3nkc, 3nk5] GLAXTLIXLIS-[2o9d, 2o9e, 2o9f, 2abm, 2o9g, 3llq, 1rc2, 3nka, 3nkc, 3nk5]
Pred FAPAGXXXXXXXXXXXXXXXXXX
accu 0.782608695652174

2o9e 0.782608695652174  FAPAGXXXXXXXXXXXXXXXXXX
3llq 0.782608695652174  FAPAGXXXXXXXXXXXXXXXXXX
2abm 0.6956521739130435  FAPAGFAXXXXXXXXXXXXXXXX


Helix:5
Orig LWFFWVVPIVGGIIGGLI
 PIXGGIXGG-[2o9d, 2o9e, 2abm, 2o9f, 2o9g, 1rc2, 3nka, 3nkc, 3nk5] VGXIXG-[3d9s] FFWVXPI-[2o9d, 2o9e, 2abm, 2o9f, 2o9g, 1rc2, 3nka, 3nkc, 3nk5] WXFWVVPIVGXI-[2o9d, 2o9e, 2abm, 2o9f, 2o9g, 1rc2, 3nka, 3nkc, 3nk5] VXPIXGXIXGG-[2o9d, 2o9e, 2abm, 2o9f, 2o9g, 1rc2, 3nka, 3nkc, 3nk5] FFXVVPIXGG-[2o9d, 2o9e, 2o9f, 2abm, 2o9g, 1rc2, 3nka, 3nkc, 3nk5] FFWVXPIVGGIIGGL-[2o9e, 2o9f, 2abm, 2o9g, 1rc2, 3nka, 3nkc, 3nk5] IXGGIXGG-[2o9d, 2o9e, 2abm, 2o9f, 2o9g, 1rc2, 3nka, 3nkc, 3nk5] LWFFWVVPIVGXI-[2o9e, 2o9f] VPIVXGIIGGL-[2o9d, 2o9e, 2abm, 2o9f, 2o9g, 1rc2, 3nka, 3nkc, 3nk5] LWFFWVVPIVGGXI-[2o9e, 2o9f] LWXFWVVPI-[2o9e, 2o9f] PXVGGIIGGL-[2o9d, 2o9e, 2o9f, 2abm, 2o9g, 1rc2, 3nka, 3nkc, 3nk5] WFFWVVPIXGGIXGG-[2o9e, 2o9f, 2abm, 2o9g, 1rc2, 3nka, 3nkc, 3nk5] FFXVVPIVGXXI-[2o9d, 2o9e, 2abm, 2o9f, 2o9g, 1rc2, 3nka, 3nkc, 3nk5] GXXIGGXI-[2o9d, 2o9e, 2abm, 2o9f, 2o9g, 1rc2, 3nka, 3nkc, 3nk5] VXXIIXGL-[2o9d, 2o9e, 2abm, 2o9f, 2o9g, 1rc2, 3nka, 3nkc, 3nk5] LWXFWVVPIXGGIIG-[2o9e, 2o9f] WVVPIVGXI-[2o9d, 2o9e, 2abm, 2o9f, 2o9g, 1rc2, 3nka, 3nkc, 3nk5] WXXPXV-[2o9d, 2o9e, 2o9f, 2abm, 3d9s, 2o9g, 1rc2, 3nka, 3nkc, 3nk5] WXFWVXPXXG-[2o9d, 2o9e, 2o9f, 2abm, 2o9g, 1rc2, 3nka, 3nkc, 3nk5] LWFFWVVPIXGGIXGG-[2o9e, 2o9f] IXGXIIG-[2o9d, 2o9e, 2abm, 2o9f, 2o9g, 1rc2, 3nka, 3nkc, 3nk5] WVXPIXGGIIG-[2o9d, 2o9e, 2abm, 2o9f, 2o9g, 1rc2, 3nka, 3nkc, 3nk5] WXFWVXPIXGG-[2o9d, 2o9e, 2abm, 2o9f, 2o9g, 1rc2, 3nka, 3nkc, 3nk5] VGXXIGGXI-[2o9d, 2o9e, 2abm, 2o9f, 2o9g, 1rc2, 3nka, 3nkc, 3nk5] FWVVPIVGXXI-[2o9d, 2o9e, 2abm, 2o9f, 2o9g, 1rc2, 3nka, 3nkc, 3nk5] PIXGGXIGGXI-[2o9d, 2o9e, 2abm, 2o9f, 2o9g, 1rc2, 3nka, 3nkc, 3nk5] VPXVXXIIG-[2o9d, 2o9e, 2abm, 2o9f, 2o9g, 1rc2, 3nka, 3nkc, 3nk5] PIVGGXI-[2o9d, 2o9e, 2abm, 2o9f, 2o9g, 1rc2, 3nka, 3nkc, 3nk5] VVPIVGXXIGGXI-[2o9d, 2o9e, 2abm, 2o9f, 2o9g, 1rc2, 3nka, 3nkc, 3nk5] VVPXXGXIXG-[2o9d, 2o9e, 2o9f, 2abm, 2o9g, 1rc2, 3nka, 3nkc, 3nk5] WXFWVXPIV-[2o9d, 2o9e, 2abm, 2o9f, 2o9g, 1rc2, 3nka, 3nkc, 3nk5] WXFWVVPIVGGIIG-[2o9d, 2o9e, 2abm, 2o9f, 2o9g, 1rc2, 3nka, 3nkc, 3nk5] FWXXPXVG-[2o9d, 2o9e, 2abm, 2o9f, 2o9g, 3d9s, 1rc2, 3nka, 3nkc, 3nk5] WFFWVXPIVGGXI-[2o9d, 2o9e, 2abm, 2o9f, 2o9g, 1rc2, 3nka, 3nkc, 3nk5] LXFFXVV-[2o9e, 2o9f] FFWVVPIVGXXIGGXI-[2o9e, 2o9f] VPIVGXI-[2o9d, 2o9e, 2abm, 2o9f, 2o9g, 1rc2, 3nka, 3nkc, 3nk5] FWXXPIXGG-[2o9d, 2o9e, 2abm, 2o9f, 2o9g, 1rc2, 3nka, 3nkc, 3nk5] LWXFWVVPIVG-[2o9e, 2o9f] VPXVXXXIGGXI-[2o9d, 2o9e, 2abm, 2o9f, 2o9g, 1rc2, 3nka, 3nkc, 3nk5] VPXXGXIXGG-[2o9d, 2o9e, 2o9f, 2abm, 2o9g, 1rc2, 3nka, 3nkc, 3nk5] LWFFWVVPIVGGIIGGL-[2o9e, 2o9f] FFWXXPIXG-[2o9d, 2o9e, 2abm, 2o9f, 2o9g, 1rc2, 3nka, 3nkc, 3nk5] FFWVVPIXGXIXG-[2o9d, 2o9e, 2abm, 2o9f, 2o9g, 1rc2, 3nka, 3nkc, 3nk5] VPIVXXXI-[2o9d, 2o9e, 2abm, 2o9f, 2o9g, 1rc2, 3nka, 3nkc, 3nk5] VVPIVGXIIGGL-[2o9d, 2o9e, 2abm, 2o9f, 2o9g, 1rc2, 3nka, 3nkc, 3nk5] WVXPIXGGIXGG-[2o9d, 2o9e, 2abm, 2o9f, 2o9g, 1rc2, 3nka, 3nkc, 3nk5] LWXFWVVP-[2o9e, 2o9f] WXXWXXP-[1z98, 3cn6, 4jc6, 4ia4, 3cll, 2b5f, 3cn5] GIIGXXI-[2o9d, 2o9e, 2abm, 2o9f, 2o9g, 1rc2, 3nka, 3nkc, 3nk5] VVPIVGXXI-[2o9d, 2o9e, 2abm, 2o9f, 2o9g, 1rc2, 3nka, 3nkc, 3nk5] FWVVPIXGXIXGG-[2o9d, 2o9e, 2abm, 2o9f, 2o9g, 1rc2, 3nka, 3nkc, 3nk5] PXVGXIIG-[2o9d, 2o9e, 2abm, 2o9f, 2o9g, 1rc2, 3nka, 3nkc, 3nk5] FWVXPIVGGIIGGL-[2o9d, 2o9e, 2abm, 2o9f, 2o9g, 1rc2, 3nka, 3nkc, 3nk5] WXFWVVPIVGGXIGGXI-[2o9e, 2o9f] WVXPIVGGXIGGXI-[2o9d, 2o9e, 2abm, 2o9f, 2o9g, 1rc2, 3nka, 3nkc, 3nk5] IXXXXXXGXI-[2o9d, 2o9e, 2o9f, 2abm, 2o9g, 1rc2, 3nka, 3nkc, 3nk5] LXFFXV-[2o9e, 2o9f] IXGGIXGXL-[2o9d, 2o9e, 2abm, 2o9f, 2o9g, 1rc2, 3nka, 3nkc, 3nk5] WXXPXXG-[2o9d, 2o9e, 2abm, 2o9f, 2o9g, 1rc2, 3nka, 3nkc, 3nk5] FWVVPIVGXI-[2o9d, 2o9e, 2o9f, 2abm, 2o9g, 1rc2, 3nka, 3nkc, 3nk5] PXVGXI-[2o9d, 2o9e, 2o9f, 2abm, 2o9g, 1rc2, 3nka, 3nkc, 3nk5] WVVPIVGGXI-[2o9d, 2o9e, 2o9f, 2abm, 2o9g, 1rc2, 3nka, 3nkc, 3nk5] FFXVVPIXGGIXGG-[2o9d, 2o9e, 2abm, 2o9f, 2o9g, 1rc2, 3nka, 3nkc, 3nk5] FFWVVP-[2o9d, 2o9e, 2o9f, 2abm, 2o9g, 1rc2, 3nka, 3nkc, 3nk5] LWXFWVVPIXGG-[2o9e, 2o9f] WXFWXXXI-[2o9d, 2o9e, 2abm, 2o9f, 2o9g, 1rc2, 3nka, 3nkc, 3nk5] WXFWVVPIVGGIIGGL-[2o9e, 2o9f] FFWXVPIV-[2o9d, 2o9e, 2abm, 2o9f, 2o9g, 1rc2, 3nka, 3nkc, 3nk5] WVXPIXGG-[2o9d, 2o9e, 2abm, 2o9f, 2o9g, 1rc2, 3nka, 3nkc, 3nk5] FXVXXI-[2o9d, 2o9e, 2o9f, 2abm, 3d9s, 2o9g, 1rc2, 3nka, 3nkc, 3nk5] GGXIGXL-[2o9d, 2o9e, 2abm, 2o9f, 2o9g, 1rc2, 3nka, 3nkc, 3nk5] FWXXPXV-[2o9d, 2o9e, 2abm, 2o9f, 2o9g, 1rc2, 3nka, 3nkc, 3nk5] GGXXGG-[2o9d, 2o9e, 2abm, 2o9f, 2o9g, 1rc2, 3nka, 3nkc, 3nk5] LWXFWVVPIV-[2o9e, 2o9f] VVPIXGG-[2o9d, 2o9e, 2abm, 2o9f, 2o9g, 1rc2, 3nka, 3nkc, 3nk5] FWVVPIVGGIIG-[2o9d, 2o9e, 2abm, 2o9f, 2o9g, 1rc2, 3nka, 3nkc, 3nk5] WVXPIVGGIIGGL-[2o9d, 2o9e, 2abm, 2o9f, 2o9g, 1rc2, 3nka, 3nkc, 3nk5] FWVXPIVGXXIGGXI-[2o9e, 2o9f, 2abm, 2o9g, 1rc2, 3nka, 3nkc, 3nk5]
Pred XXXXXXXXXXXXXXXXXX
accu 1.0

2o9f 1.0  XXXXXXXXXXXXXXXXXX
2o9e 1.0  XXXXXXXXXXXXXXXXXX
2o9d 0.9444444444444444  LXXXXXXXXXXXXXXXXX
3nkc 0.9444444444444444  LXXXXXXXXXXXXXXXXX
3nka 0.9444444444444444  LXXXXXXXXXXXXXXXXX
1rc2 0.9444444444444444  LXXXXXXXXXXXXXXXXX
2abm 0.9444444444444444  LXXXXXXXXXXXXXXXXX
3cn6 0.3888888888888889  LXXXXXXXIVGGIIGGLI


G2LPG6_BUCUM/PF00230

Helix:0
Orig IFEFLGTGVIIFFGLSCLAV
Pred IFEFLGTGVIIFFGLSCLAV
accu 0.0


Helix:1
Orig YFTSTTSGSHLNPAITIFFWLFS
Pred YFTSTTSGSHLNPAITIFFWLFS
accu 0.0


Helix:2
Orig VLPYVISQILGSFCFTIIVYYFF
Pred VLPYVISQILGSFCFTIIVYYFF
accu 0.0


Helix:3
Orig VIYDSIIEIISNILFIIILLELN
Pred VIYDSIIEIISNILFIIILLELN
accu 0.0


Helix:4
Orig FLKYKFMIPMLIGCVICIINLVI
Pred FLKYKFMIPMLIGCVICIINLVI
accu 0.0


Helix:5
Orig ILYSFIPNICPIVGVNLGGW
Pred ILYSFIPNICPIVGVNLGGW
accu 0.0


H7JC69_STRPN/PF00230

Helix:0
Orig LFGEFLGTLILILLGNGVVAGVV
 GXFXGT-[3c02] EFXXXL-[4jc6, 1z98, 3cn6, 4ia4, 2b6o, 3m9i, 3d9s, 3cll, 2b5f, 1sor, 3cn5]
Pred LFXXXXXXXILILLGNGVVAGVV
accu 0.30434782608695654

3cn5 0.2608695652173913  LFGXXXXXXILILLGNGVVAGVV
1sor 0.2608695652173913  LFGXXXXXXILILLGNGVVAGVV
3c02 0.2608695652173913  LFXXXXXXLILILLGNGVVAGVV
2b5f 0.2608695652173913  LFGXXXXXXILILLGNGVVAGVV
3cll 0.2608695652173913  LFGXXXXXXILILLGNGVVAGVV
3d9s 0.2608695652173913  LFGXXXXXXILILLGNGVVAGVV
3m9i 0.2608695652173913  LFGXXXXXXILILLGNGVVAGVV
2b6o 0.2608695652173913  LFGXXXXXXILILLGNGVVAGVV
4ia4 0.2608695652173913  LFGXXXXXXILILLGNGVVAGVV
3cn6 0.2608695652173913  LFGXXXXXXILILLGNGVVAGVV
1z98 0.2608695652173913  LFGXXXXXXILILLGNGVVAGVV
4jc6 0.2608695652173913  LFGXXXXXXILILLGNGVVAGVV


Helix:1
Orig GWIVITMGWGIAVAVAVFVSGKL
 GXGXXV-[3c02]
Pred GWIVITMXXXXXXAVAVFVSGKL
accu 0.2608695652173913

3c02 0.2608695652173913  GWIVITMXXXXXXAVAVFVSGKL


Helix:2
Orig WASVLPYILAQFAGAMLGQILVW
 AQXXGA-[4jc6, 1z98, 3cn6, 4ia4, 2b6o, 3m9i, 3d9s, 3cll, 2b5f, 3c02, 1sor, 3cn5]
Pred WASVLPYILXXXXXXMLGQILVW
accu 0.2608695652173913

3cn5 0.2608695652173913  WASVLPYILXXXXXXMLGQILVW
1sor 0.2608695652173913  WASVLPYILXXXXXXMLGQILVW
3c02 0.2608695652173913  WASVLPYILXXXXXXMLGQILVW
2b5f 0.2608695652173913  WASVLPYILXXXXXXMLGQILVW
3cll 0.2608695652173913  WASVLPYILXXXXXXMLGQILVW
3d9s 0.2608695652173913  WASVLPYILXXXXXXMLGQILVW
3m9i 0.2608695652173913  WASVLPYILXXXXXXMLGQILVW
2b6o 0.2608695652173913  WASVLPYILXXXXXXMLGQILVW
4ia4 0.2608695652173913  WASVLPYILXXXXXXMLGQILVW
3cn6 0.2608695652173913  WASVLPYILXXXXXXMLGQILVW
1z98 0.2608695652173913  WASVLPYILXXXXXXMLGQILVW
4jc6 0.2608695652173913  WASVLPYILXXXXXXMLGQILVW


Helix:3
Orig VSNLISEILGTFVLVLTIFALGL
 TXXLXL-[3d9s] GTXXLV-[1z98, 3cn6, 4jc6, 4ia4, 3cll, 2b5f, 3cn5] TFXLVXT-[1z98, 3cn6, 4jc6, 4ia4, 3cll, 2b5f, 3cn5] FXLVXT-[1z98, 3cn6, 4jc6, 4ia4, 3cll, 2b5f, 3cn5] EXXXTF-[3ne2]
Pred VSNLISXXXXXXXXXXXIFALGL
accu 0.4782608695652174

3cn5 0.34782608695652173  VSNLISEILXXXXXXXXIFALGL
2b5f 0.34782608695652173  VSNLISEILXXXXXXXXIFALGL
3cll 0.34782608695652173  VSNLISEILXXXXXXXXIFALGL
4ia4 0.34782608695652173  VSNLISEILXXXXXXXXIFALGL
4jc6 0.34782608695652173  VSNLISEILXXXXXXXXIFALGL
3cn6 0.34782608695652173  VSNLISEILXXXXXXXXIFALGL
1z98 0.34782608695652173  VSNLISEILXXXXXXXXIFALGL


Helix:4
Orig IGTFAVGTLIVGIGLSLGGTTGY
 IXLXXG-[3c02]
Pred IGTFAVGTLIVGXXXXXXGTTGY
accu 0.2608695652173913

3c02 0.2608695652173913  IGTFAVGTLIVGXXXXXXGTTGY


Helix:5
Orig WSYAWIPVVGPVIGAALAVLV
 PXXGXV-[3ne2, 3d9s] VGPXIG-[1z98, 3cn6, 4jc6, 4ia4, 3cll, 2b5f, 3cn5] VGPXIGA-[1z98, 3cn6, 4jc6, 4ia4, 3cll, 2b5f, 3cn5]
Pred WSYAWIXXXXXXXXXALAVLV
accu 0.42857142857142855

3cn5 0.3333333333333333  WSYAWIPVXXXXXXXALAVLV
2b5f 0.3333333333333333  WSYAWIPVXXXXXXXALAVLV
3cll 0.3333333333333333  WSYAWIPVXXXXXXXALAVLV
4ia4 0.3333333333333333  WSYAWIPVXXXXXXXALAVLV
4jc6 0.3333333333333333  WSYAWIPVXXXXXXXALAVLV
3cn6 0.3333333333333333  WSYAWIPVXXXXXXXALAVLV
1z98 0.3333333333333333  WSYAWIPVXXXXXXXALAVLV


E6B3H8_ECOLX/PF00230

Helix:0
Orig AEFLGTGLLIFFGVGCVAALKVA
 FLGTGLLI-[1fx8, 1ldi, 1ldf, 1lda] GXGLLIF-[1fx8, 1ldi, 1ldf, 1lda] TGLLXFF-[1fx8, 1ldi, 1ldf, 1lda] LGTGLXI-[1fx8, 1ldi, 1ldf, 1lda] LLXFFXV-[1fx8, 1ldi, 1ldf, 1lda] LLIFFGVGC-[1fx8, 1ldi, 1ldf, 1lda] IXFGXG-[1fx8, 1ldi, 1ldf, 1lda] AEFLGTGLLI-[1fx8, 1ldi, 1ldf, 1lda] EFXGTXXL-[1fx8, 1ldi, 1ldf, 1lda] GLLIFF-[1fx8, 1ldi, 1ldf, 1lda] FLGTGLLIFFGVGC-[1fx8, 1ldi, 1ldf, 1lda] LLIFFG-[1fx8, 1ldi, 1ldf, 1lda] AEFLGTGLLIFFGVGC-[1fx8, 1ldi, 1ldf, 1lda] FFGVGC-[1fx8, 1ldi, 1ldf, 1lda] AEFLGTGLLIFFGV-[1fx8, 1ldi, 1ldf, 1lda] TGLLXFFG-[1fx8, 1ldi, 1ldf, 1lda] EFXXTGLLXFF-[1fx8, 1ldi, 1ldf, 1lda] AEFXXT-[1fx8, 1ldi, 1ldf, 1lda] AEFXGTXLL-[1fx8, 1ldi, 1ldf, 1lda] AXFLXTXL-[1fx8, 1ldi, 1ldf, 1lda] LGTGLLIFFGVGC-[1fx8, 1ldi, 1ldf, 1lda] TGLLIFFGV-[1fx8, 1ldi, 1ldf, 1lda] LGXGLLXFFGXG-[1fx8, 1ldi, 1ldf, 1lda] EFXXTGLLXFFG-[1fx8, 1ldi, 1ldf, 1lda] FXXTXL-[1fx8, 1ldi, 1ldf, 1lda] LGXGLXIF-[1fx8, 1ldi, 1ldf, 1lda] FXXTGLLXFFG-[1fx8, 1ldi, 1ldf, 1lda] LGXGLLIFF-[1fx8, 1ldi, 1ldf, 1lda] AEFXXTGLXIF-[1fx8, 1ldi, 1ldf, 1lda] AEFXXTGLLXFFG-[1fx8, 1ldi, 1ldf, 1lda] TXLLIFFXXG-[1fx8, 1ldi, 1ldf, 1lda] AEXXXT-[2b6o, 1ih5, 3m9i, 3d9s, 1fqy, 1h6i, 1sor] IFFGVGC-[1fx8, 1ldi, 1ldf, 1lda] LGXGLLIFFG-[1fx8, 1ldi, 1ldf, 1lda] EFXXTXL-[1fx8, 1ldi, 1ldf, 1lda] FXGTGLL-[1fx8, 1ldi, 1ldf, 1lda] FXXTGLXIF-[1fx8, 1ldi, 1ldf, 1lda] GTGLLIFFGV-[1fx8, 1ldi, 1ldf, 1lda] EFXXTGLXIF-[1fx8, 1ldi, 1ldf, 1lda] GLXIFFGVGC-[1fx8, 1ldi, 1ldf, 1lda] LGTGLLIFFGV-[1fx8, 1ldi, 1ldf, 1lda] GTXLLIFFGXG-[1fx8, 1ldi, 1ldf, 1lda] LXFFGXG-[1fx8, 1ldi, 1ldf, 1lda] GLXIFFGV-[1fx8, 1ldi, 1ldf, 1lda] EFLGTGLLI-[1fx8, 1ldi, 1ldf, 1lda] EFXXXGLLIFFGXG-[1fx8, 1ldi, 1ldf, 1lda] GXGLXXFFG-[1fx8, 1ldi, 1ldf, 1lda] LXFFXV-[1fx8, 1ldi, 1ldf, 1lda] LIFFGVGC-[1fx8, 1ldi, 1ldf, 1lda] TGLLIFFGVGC-[1fx8, 1ldi, 1ldf, 1lda] GTGLXI-[1fx8, 1ldi, 1ldf, 1lda] AEFXXTGLLXFF-[1fx8, 1ldi, 1ldf, 1lda] LGXGLL-[1fx8, 1ldi, 1ldf, 1lda] GLXXFFGVG-[1fx8, 1ldi, 1ldf, 1lda] FXXXGLLIFFXXG-[1fx8, 1ldi, 1ldf, 1lda] GXGLLXFF-[1fx8, 1ldi, 1ldf, 1lda] AEFXXTGLLIFFGXG-[1fx8, 1ldi, 1ldf, 1lda] TGLLIF-[1fx8, 1ldi, 1ldf, 1lda] EFLGTG-[1fx8, 1ldi, 1ldf, 1lda] GTGLLIFFGVGC-[1fx8, 1ldi, 1ldf, 1lda] LXIXFXXG-[1fx8, 1ldi, 1ldf, 1lda] EFLGTGLLIFFGV-[1fx8, 1ldi, 1ldf, 1lda] FXXTGLLXFF-[1fx8, 1ldi, 1ldf, 1lda] FLGTGLLIFXGV-[1fx8, 1ldi, 1ldf, 1lda] EFLGTGLLIFFGVGC-[1fx8, 1ldi, 1ldf, 1lda] AEFLGXG-[1fx8, 1ldi, 1ldf, 1lda] GLLIFFG-[1fx8, 1ldi, 1ldf, 1lda]
Pred XXXXXXXXXXXXXXXXVAALKVA
accu 0.6956521739130435

1lda 0.6956521739130435  XXXXXXXXXXXXXXXXVAALKVA
1ldf 0.6956521739130435  XXXXXXXXXXXXXXXXVAALKVA
1ldi 0.6956521739130435  XXXXXXXXXXXXXXXXVAALKVA
1fx8 0.6956521739130435  XXXXXXXXXXXXXXXXVAALKVA
2b6o 0.2608695652173913  XXXXXXGLLIFFGVGCVAALKVA


Helix:1
Orig SVIWGLGVAMAIYLTAGVSGAHL
 VXXGLXV-[1fx8, 1ldi, 1ldf, 1lda] IXGLGVAMAIXXT-[1fx8, 1ldi, 1ldf, 1lda] LGVAMAIY-[1fx8, 1ldi, 1ldf, 1lda] LXXGXS-[3gd8, 1ih5, 1fqy, 1h6i] SVIXGLGVAMAI-[1fx8, 1ldi, 1ldf, 1lda] LGVAMAIYLTA-[1fx8, 1ldi, 1ldf, 1lda] GVAXAIYLTA-[1fx8, 1ldi, 1ldf, 1lda] GVAXAIYL-[1fx8, 1ldi, 1ldf, 1lda] SVIXGLGVAM-[1fx8, 1ldi, 1ldf, 1lda] WGLXVAXAIYLTA-[1fx8, 1ldi, 1lda] AMAIXL-[1fx8, 1ldi, 1ldf, 1lda] LGVAMAIXLT-[1fx8, 1ldi, 1ldf, 1lda] VAMAIY-[1fx8, 1ldi, 1ldf, 1lda] SVIXGLGVAMAIY-[1fx8, 1ldi, 1ldf, 1lda] IXGLGVAXAIYLTA-[1fx8, 1ldi, 1ldf, 1lda] VIXGLXVA-[1fx8, 1ldi, 1ldf, 1lda] AMAIXLT-[1fx8, 1ldi, 1ldf, 1lda] IXXLGVAMAIYL-[1fx8, 1ldi, 1ldf, 1lda] VXXGXG-[1fx8, 4nef, 2c32, 1ldf, 3j41, 1lda, 2b6o, 2b6p, 3m9i, 1ldi, 1ymg, 4oj2, 1sor] VIXGLGVAXAI-[1fx8, 1ldi, 1ldf, 1lda] VIXXLGVAMAIYL-[1fx8, 1ldi, 1ldf, 1lda] GVAMAIY-[1fx8, 1ldi, 1ldf, 1lda] GVAXAIYLT-[1fx8, 1ldi, 1ldf, 1lda] MAIYLTA-[1fx8, 1ldi, 1ldf, 1lda] SVIXGLGVAMAIYLTA-[1fx8, 1ldi, 1ldf, 1lda] LXXAXA-[1fx8, 1ldi, 1ldf, 1lda] IXGLXXA-[1fx8, 1ldi, 1ldf, 1lda] AXAIYLXA-[1fx8, 1ldi, 1ldf, 1lda] GLXVAMAIY-[1fx8, 1ldi, 1ldf, 1lda] SVIXGL-[1fx8, 1ldi, 1ldf, 1lda] WGLGVA-[1fx8, 1ldi, 1lda] LXVAXAI-[1fx8, 1ldi, 1ldf, 1lda] GLGVAM-[1fx8, 1ldi, 1ldf, 1lda] GXGVAMAIXXT-[1fx8, 1ldi, 1ldf, 1lda] SVIXGLGVAMAIYL-[1fx8, 1ldi, 1ldf, 1lda] IXGLGVAMAIY-[1fx8, 1ldi, 1ldf, 1lda] GVAMAI-[1fx8, 1ldi, 1ldf, 1lda] SVIXGLXVAMA-[1fx8, 1ldi, 1ldf, 1lda] WGLGVAMAIYLT-[1fx8, 1ldi, 1lda] VIXGLXVAXAIYLXA-[1fx8, 1ldi, 1ldf, 1lda] GLGVAXA-[1fx8, 1ldi, 1ldf, 1lda] VIXGLGVAMAIYLT-[1fx8, 1ldi, 1ldf, 1lda] IXXLGXAMA-[1fx8, 1ldi, 1ldf, 1lda] IXGLGVAMAI-[1fx8, 1ldi, 1ldf, 1lda] VAXAIYLTA-[1fx8, 1ldi, 1ldf, 1lda] GXXVAXAI-[1fx8, 1ldi, 1ldf, 1lda] GLXVAMAIYXXA-[1fx8, 1ldi, 1ldf, 1lda] VIXGLGVAM-[1fx8, 1ldi, 1ldf, 1lda] MAIYLT-[1fx8, 1ldi, 1ldf, 1lda] SVIXGLGVAMAIYLT-[1fx8, 1ldi, 1ldf, 1lda] IXGLXV-[1fx8, 1ldi, 1ldf, 1lda] WGLXVAMAI-[1fx8, 1ldi, 1lda] SVIXGLXVA-[1fx8, 1ldi, 1ldf, 1lda] WGLGVAM-[1fx8, 1ldi, 1lda] VIXGLXVAXA-[1fx8, 1ldi, 1ldf, 1lda] SVIXGXXV-[1fx8, 1ldi, 1ldf, 1lda] LXVAMAIYL-[1fx8, 1ldi, 1ldf, 1lda] WGLGVAMAIY-[1fx8, 1ldi, 1lda] WGLGVAMAIYL-[1fx8, 1ldi, 1lda] WGLGVAMA-[1fx8, 1ldi, 1lda] VIXGLGVAXAIY-[1fx8, 1ldi, 1ldf, 1lda] AIYLTA-[1fx8, 1ldi, 1ldf, 1lda] VAXAIYL-[1fx8, 1ldi, 1ldf, 1lda] SVIXGXG-[1fx8, 1ldi, 1ldf, 1lda] VAXAIYLT-[1fx8, 1ldi, 1ldf, 1lda] IXGLGVAM-[1fx8, 1ldi, 1ldf, 1lda] GLXVAMAIYL-[1fx8, 1ldi, 1ldf, 1lda]
Pred XXXXXXXXXXXXXXXXXXXGAHL
accu 0.8260869565217391

1ldi 0.6956521739130435  XXXXXXXXXXXXXXXXGVSGAHL
1lda 0.6956521739130435  XXXXXXXXXXXXXXXXGVSGAHL
1ldf 0.6956521739130435  XXXXXXXXXXXXXXXXGVSGAHL
1fx8 0.6956521739130435  XXXXXXXXXXXXXXXXGVSGAHL


Helix:2
Orig IPFIVSQVAGAFCAAALVYGLYY
 IPFIVSQV-[1fx8, 1ldi, 1ldf, 1lda] SQVAGAFCAAALV-[1fx8, 1ldi, 1ldf, 1lda] IPFIVSQVAXAFCAAA-[1fx8, 1ldi, 1ldf, 1lda] CAAALV-[1fx8, 1ldi, 1ldf, 1lda] CAAALVYG-[1lda] GAFCAAALVYG-[1lda] GAXCAAALV-[1fx8, 1ldi, 1ldf, 1lda] GAFCAAA-[1fx8, 1ldi, 1ldf, 1lda] AFCAAXLVXG-[1lda] PFIVSQVAXAFCAAA-[1fx8, 1ldi, 1ldf, 1lda] SQVAGA-[1fx8, 1ldi, 1ldf, 1lda] PXIVSQVAG-[1fx8, 1ldi, 1ldf, 1lda] SQVAGAFCAAALVY-[1lda] IPFIVSQVAGAFC-[1fx8, 1ldi, 1ldf, 1lda] VSQVAXAFCAAALVYG-[1lda] SQVAGAFCAA-[1fx8, 1ldi, 1ldf, 1lda] PFIVSQVAGAFCAA-[1fx8, 1ldi, 1ldf, 1lda] VSQVAG-[1fx8, 1ldi, 1ldf, 1lda] VSQVAGAF-[1fx8, 1ldi, 1ldf, 1lda] IVXQVAG-[1fx8, 1ldi, 1ldf, 1lda] VAGAFC-[1fx8, 1ldi, 1ldf, 1lda] FCAAALV-[1fx8, 1ldi, 1ldf, 1lda] AGAFCAXALVY-[1lda] FIVSQVAXAFCAAA-[1fx8, 1ldi, 1ldf, 1lda] FCAAALVY-[1lda] CAAALVYGL-[1lda] SQVAGAF-[1fx8, 1ldi, 1ldf, 1lda] VSQVAGAFC-[1fx8, 1ldi, 1ldf, 1lda] SQVAGAFCAAAL-[1fx8, 1ldi, 1ldf, 1lda] IVSQVAGAFCAAALVY-[1lda] IVSQVA-[1fx8, 1ldi, 1ldf, 1lda] AXXLXYGL-[1lda] FIVSQV-[1fx8, 1ldi, 1ldf, 1lda] PFIVSQVXGAFCA-[1fx8, 1ldi, 1ldf, 1lda] AFCAAA-[1fx8, 1ldi, 1ldf, 1lda] QVAGAXC-[1fx8, 1ldi, 1ldf, 1lda] IVSQVAXAFCAA-[1fx8, 1ldi, 1ldf, 1lda] PXIVSQVAGAFCAAAL-[1fx8, 1ldi, 1ldf, 1lda] GAFCAAALXY-[1lda] AXALVYG-[1lda] AXLVXG-[1lda] IVSQVAGAF-[1fx8, 1ldi, 1ldf, 1lda] IVXQVAGAFCAAXL-[1fx8, 1ldi, 1ldf, 1lda] AFCAAALVY-[1lda] VXXAFCA-[1fx8, 1ldi, 1ldf, 1lda] IVSQVAGAFCAAALV-[1fx8, 1ldi, 1ldf, 1lda] QVXXAFCAAA-[1fx8, 1ldi, 1ldf, 1lda] SQVAGAFCAAALVYGL-[1lda] FIVSQVAXA-[1fx8, 1ldi, 1ldf, 1lda] PFIVSQVA-[1fx8, 1ldi, 1ldf, 1lda] AXAFCAXXL-[1fx8, 1ldi, 1ldf, 1lda] VXXAFCAAXL-[1fx8, 1ldi, 1ldf, 1lda] IXFIVSQVAXA-[1fx8, 1ldi, 1ldf, 1lda] SQVAGAFC-[1fx8, 1ldi, 1ldf, 1lda] IVSQVAGAFC-[1fx8, 1ldi, 1ldf, 1lda] AGAFCAAXLVXG-[1lda] IVSQVAXAFXAAA-[1fx8, 1ldi, 1ldf, 1lda] FIVSQVAGAFCAAALV-[1fx8, 1ldi, 1ldf, 1lda] FIVSQVAG-[1fx8, 1ldi, 1ldf, 1lda] VSQVAGAFCAAALV-[1fx8, 1ldi, 1ldf, 1lda] IPFIVS-[1fx8, 1ldi, 1ldf, 1lda] VSQVAXAFCAAA-[1fx8, 1ldi, 1ldf, 1lda] VSQVAGAFCAAALXY-[1lda] FCAAALVXG-[1lda] IPFIVSQVAGAF-[1fx8, 1ldi, 1ldf, 1lda] AFCAAALVYGL-[1lda] QVXGAFCAAALXY-[1lda] PFIVSQVAGAFC-[1fx8, 1ldi, 1ldf, 1lda] VAXAFCAA-[1fx8, 1ldi, 1ldf, 1lda] IPFIVSQVAXAFCA-[1fx8, 1ldi, 1ldf, 1lda] CAAALVY-[1lda] PXIVXQ-[1fx8, 1ldi, 1ldf, 1lda] FCAAALVYGL-[1lda] FIVSQVA-[1fx8, 1ldi, 1ldf, 1lda] SQVAGAFCA-[1fx8, 1ldi, 1ldf, 1lda] QVAGAFCAAALVYG-[1lda] IPFIVSQVAXAFCAA-[1fx8, 1ldi, 1ldf, 1lda] AGAFCA-[1fx8, 1ldi, 1ldf, 1lda] IPFIVXQVA-[1fx8, 1ldi, 1ldf, 1lda] AFCAXXL-[1fx8, 1ldi, 1ldf, 1lda] VAGAFCAAALXY-[1lda] FIVSQVAGAFCA-[1fx8, 1ldi, 1ldf, 1lda] AXXAXA-[1ih5, 1fqy, 1h6i] SQVAGAFCAAALVYG-[1lda] AAXXXG-[3gd8, 3d9s] PFIVSQV-[1fx8, 1ldi, 1ldf, 1lda] QVAGAFCAAALV-[1fx8, 1ldi, 1ldf, 1lda] GAFCAA-[1fx8, 1ldi, 1ldf, 1lda] IVSQVAXAFCA-[1fx8, 1ldi, 1ldf, 1lda] AXAFCAAXLV-[1fx8, 1ldi, 1ldf, 1lda] AGAXCAAA-[1fx8, 1ldi, 1ldf, 1lda] AAXLXY-[1lda] AGAFCAXXLVYGL-[1lda] VAXAFCAAA-[1fx8, 1ldi, 1ldf, 1lda] FIVSQVAGAF-[1fx8, 1ldi, 1ldf, 1lda] VSQVXXA-[1fx8, 1ldi, 1ldf, 1lda] QVXGAFCAAXL-[1fx8, 1ldi, 1ldf, 1lda] SQVAXAFCAAA-[1fx8, 1ldi, 1ldf, 1lda] FCAAAL-[1fx8, 1ldi, 1ldf, 1lda] FIVSQVAGAFCAAXL-[1fx8, 1ldi, 1ldf, 1lda] GAFCAXXLVYGL-[1lda] FIVSQVAGAFCAA-[1fx8, 1ldi, 1ldf, 1lda] VSQVAGAFCAXXL-[1fx8, 1ldi, 1ldf, 1lda] ALVYGL-[1lda] GAXCAXXL-[1fx8, 1ldi, 1ldf, 1lda] AXAFCAA-[1fx8, 1ldi, 1ldf, 1lda] FIVSQVAGAFC-[1fx8, 1ldi, 1ldf, 1lda] QVXXAFCAA-[1fx8, 1ldi, 1ldf, 1lda] VAGAFCAAALVYG-[1lda] QVXGAFCA-[1fx8, 1ldi, 1ldf, 1lda] PXIVSQVAXA-[1fx8, 1ldi, 1ldf, 1lda] VSQVAXAFCAA-[1fx8, 1ldi, 1ldf, 1lda] VXXAFCAAXLVYGL-[1lda] AFCAAXLV-[1fx8, 1ldi, 1ldf, 1lda] QVAGAFCAAALVYGL-[1lda] IPFIVSQ-[1fx8, 1ldi, 1ldf, 1lda] PFIVSQVAGAF-[1fx8, 1ldi, 1ldf, 1lda] IVXQVAXA-[1fx8, 1ldi, 1ldf, 1lda] VSQVXXAFCA-[1fx8, 1ldi, 1ldf, 1lda] VAGAFCAAALV-[1fx8, 1ldi, 1ldf, 1lda] AXAXXA-[2b6o, 2b6p, 4nef, 3m9i, 2c32, 1ymg, 4oj2, 3j41, 1sor] IPFIVSQVAG-[1fx8, 1ldi, 1ldf, 1lda]
Pred XXXXXXXXXXXXXXXXXXXXXYY
accu 0.9130434782608695

1lda 0.9130434782608695  XXXXXXXXXXXXXXXXXXXXXYY
1ldf 0.782608695652174  XXXXXXXXXXXXXXXXXXYGLYY
1fx8 0.782608695652174  XXXXXXXXXXXXXXXXXXYGLYY


Helix:3
Orig INFVQAFAVEMVITAILMGLILA
 VITAILM-[1fx8, 1ldi, 1ldf, 1lda] VEMVITXI-[1fx8, 1ldi, 1ldf, 1lda] ITAILM-[1fx8, 1ldi, 1ldf, 1lda] FAVEMVIT-[1fx8, 1ldi, 1lda] FAVXMV-[1fx8, 1ldi, 1lda] MVITAILMGL-[1fx8, 1ldi, 1ldf, 1lda] FAVEMVITAI-[1fx8, 1ldi, 1lda] AILXGLI-[1fx8, 1ldi, 1ldf, 1lda] MVITAILMGLIL-[1fx8, 1ldi, 1ldf, 1lda] EMVITAI-[1fx8, 1ldi, 1ldf, 1lda] EMVITAILMGLIL-[1fx8, 1ldi, 1ldf, 1lda] MVITAILXG-[1fx8, 1ldi, 1ldf, 1lda] MVITAILMGLI-[1fx8, 1ldi, 1ldf, 1lda] ITAILMGLILA-[1fx8, 1ldi, 1ldf, 1lda] AVEMVITAIXMGLI-[1fx8, 1ldi, 1ldf, 1lda] VEMVITAILMGLXLA-[1fx8, 1ldi, 1ldf, 1lda] MVITAILMGLILA-[1fx8, 1ldi, 1ldf, 1lda] VEXXXT-[3d9s] VEMVIXAIL-[1fx8, 1ldi, 1ldf, 1lda] VEXVXXA-[2o9d, 2o9e, 2o9f, 2o9g, 1rc2, 3nka, 3nkc, 3nk5] VEXVITXILMGLI-[1fx8, 1ldi, 1ldf, 1lda] AVEMVITAILMGLIL-[1fx8, 1ldi, 1ldf, 1lda] AVXMVITAILM-[1fx8, 1ldi, 1ldf, 1lda] VXXXIL-[1fx8, 1ldi, 1ldf, 1lda] FAVEMVITAILMGL-[1fx8, 1ldi, 1lda] EMVITA-[1fx8, 1ldi, 1ldf, 1lda] LXGLXLA-[1fx8, 1ldi, 1ldf, 1lda] ITXILXGLIL-[1fx8, 1ldi, 1ldf, 1lda] TAILMXL-[1fx8, 1ldi, 1ldf, 1lda] ILMGLILA-[1fx8, 1ldi, 1ldf, 1lda] VXXVIXA-[1fx8, 1ldi, 1ldf, 1lda] FAVEMVITAILMGLILA-[1fx8, 1ldi, 1lda] TAILXG-[1fx8, 1ldi, 1ldf, 1lda] EMVITAILMGLILA-[1fx8, 1ldi, 1ldf, 1lda] AVEMVITAI-[1fx8, 1ldi, 1ldf, 1lda] MVITAIL-[1fx8, 1ldi, 1ldf, 1lda] FAVEMVITAILMG-[1fx8, 1ldi, 1lda] MGLILA-[1fx8, 1ldi, 1ldf, 1lda] EMVITAILMG-[1fx8, 1ldi, 1ldf, 1lda] FAVEMVITAILM-[1fx8, 1ldi, 1lda] LXGXIL-[1fx8, 1ldi, 1ldf, 1lda] ITAILXGL-[1fx8, 1ldi, 1ldf, 1lda] VITAILMGLILA-[1fx8, 1ldi, 1ldf, 1lda] AIXXGLXLA-[1fx8, 1ldi, 1ldf, 1lda] AVEMVITAILMG-[1fx8, 1ldi, 1ldf, 1lda] EMVITAILMGLI-[1fx8, 1ldi, 1ldf, 1lda] TXILMGLI-[1fx8, 1ldi, 1ldf, 1lda] VEMVITAILMG-[1fx8, 1ldi, 1ldf, 1lda] VEMVIXAILMGLIL-[1fx8, 1ldi, 1ldf, 1lda] FAVEMVITAILMGLI-[1fx8, 1ldi, 1lda] EMVITAILM-[1fx8, 1ldi, 1ldf, 1lda] AVEMVI-[1fx8, 1ldi, 1ldf, 1lda] VXTAILXG-[1fx8, 1ldi, 1ldf, 1lda] FAVEMVITAILMGLIL-[1fx8, 1ldi, 1lda] FAVXMVITA-[1fx8, 1ldi, 1lda] AILMGL-[1fx8, 1ldi, 1ldf, 1lda] ILMGLI-[1fx8, 1ldi, 1ldf, 1lda] AVXMVITA-[1fx8, 1ldi, 1ldf, 1lda] AVEMVXTAILXGL-[1fx8, 1ldi, 1ldf, 1lda] EMVITXIL-[1fx8, 1ldi, 1ldf, 1lda] MVITAILM-[1fx8, 1ldi, 1ldf, 1lda] TXILMGLIL-[1fx8, 1ldi, 1ldf, 1lda] AVEMVITAIL-[1fx8, 1ldi, 1ldf, 1lda] AVEMVITAILMGLILA-[1fx8, 1ldi, 1ldf, 1lda] AVEMVIT-[1fx8, 1ldi, 1ldf, 1lda] TAILMGLILA-[1fx8, 1ldi, 1ldf, 1lda] VITAILMGLIL-[1fx8, 1ldi, 1ldf, 1lda] AIXMGLXL-[1fx8, 1ldi, 1ldf, 1lda] VEMVITAILMGL-[1fx8, 1ldi, 1ldf, 1lda] VEMVITAILM-[1fx8, 1ldi, 1ldf, 1lda] FAVEMVI-[1fx8, 1ldi, 1lda] ITAILMGLI-[1fx8, 1ldi, 1ldf, 1lda] VEMVIT-[1fx8, 1ldi, 1ldf, 1lda] FAVEMVITXIL-[1fx8, 1ldi, 1lda] VITAILMGLI-[1fx8, 1ldi, 1ldf, 1lda] VIXAILMGL-[1fx8, 1ldi, 1ldf, 1lda] EMVITAILMXL-[1fx8, 1ldi, 1ldf, 1lda] ITAILXG-[1fx8, 1ldi, 1ldf, 1lda] ILXGLXL-[1fx8, 1ldi, 1ldf, 1lda] MVITAI-[1fx8, 1ldi, 1ldf, 1lda]
Pred INFVQAXXXXXXXXXXXXXXXXX
accu 0.7391304347826086

1ldi 0.7391304347826086  INFVQAXXXXXXXXXXXXXXXXX
1lda 0.7391304347826086  INFVQAXXXXXXXXXXXXXXXXX
1fx8 0.7391304347826086  INFVQAXXXXXXXXXXXXXXXXX


Helix:4
Orig LAPLLIGLLIAVIGASMGPLTGF
 VIGASM-[1fx8, 1ldi, 1ldf, 1lda] LXIXLXIAVIG-[1fx8, 1ldi, 1ldf, 1lda] LXIGLXXA-[1fx8, 1ldi, 1ldf, 1lda] AXLLIGLLIAVI-[1fx8, 1ldi, 1ldf, 1lda] IXVIXASMG-[1fx8, 1ldi, 1ldf, 1lda] LLIGLLIAVIGA-[1fx8, 1ldi, 1ldf, 1lda] PLLIGXLIAVI-[1fx8, 1ldi, 1ldf, 1lda] APLLIGLLIAVIGASM-[1fx8, 1ldi, 1ldf, 1lda] LXIXLXI-[1fx8, 1ldi, 1ldf, 1lda] LIXLXIAVXGA-[1fx8, 1ldi, 1ldf, 1lda] APXXXGL-[2o9d, 2o9e, 2o9f, 2o9g, 1rc2, 3nka, 3nkc, 3nk5] PLLIGLLI-[1fx8, 1ldi, 1ldf, 1lda] PXXIGL-[1fx8, 1ih5, 1ldi, 1ldf, 1fqy, 1h6i, 1lda] GLLIAVIGASM-[1fx8, 1ldi, 1ldf, 1lda] AXLLIGLLIAVIGAS-[1fx8, 1ldi, 1ldf, 1lda] GLXIAVIGAS-[1fx8, 1ldi, 1ldf, 1lda] LLIGLLIAVIGASM-[1fx8, 1ldi, 1ldf, 1lda] LXGLXXA-[1fx8, 1ldi, 1ldf, 1lda] LIGLLIXV-[1fx8, 1ldi, 1ldf, 1lda] IAVIGA-[1fx8, 1ldi, 1ldf, 1lda] IXXLIA-[1fx8, 1ldi, 1ldf, 1lda] LIAVIGASM-[1fx8, 1ldi, 1ldf, 1lda] GLLIAV-[1fx8, 1ldi, 1ldf, 1lda] GXXIAVI-[1fx8, 1ldi, 1ldf, 1lda] LLIGLLXAVIGAS-[1fx8, 1ldi, 1ldf, 1lda] APLXIG-[1fx8, 1ldi, 1ldf, 1lda] PLLIGLLIAV-[1fx8, 1ldi, 1ldf, 1lda] LIXLLI-[1fx8, 1ldi, 1ldf, 1lda] VIGASMG-[1fx8, 1ldi, 1ldf, 1lda] APLLIGLLXAV-[1fx8, 1ldi, 1ldf, 1lda] GLXIAVIG-[1fx8, 1ldi, 1ldf, 1lda] APLLIGLLI-[1fx8, 1ldi, 1ldf, 1lda] LIAVIGASMG-[1fx8, 1ldi, 1ldf, 1lda] LIGLLIAVIGASMG-[1fx8, 1ldi, 1ldf, 1lda] AVIGASM-[1fx8, 1ldi, 1ldf, 1lda] LXIXLXXAVI-[1fx8, 1ldi, 1ldf, 1lda] AXLXIGLLIA-[1fx8, 1ldi, 1ldf, 1lda] IGLLIAVIGASMG-[1fx8, 1ldi, 1ldf, 1lda] LIGLXXAVI-[1fx8, 1ldi, 1ldf, 1lda] LIGLLIAVIG-[1fx8, 1ldi, 1ldf, 1lda] PLLIGLLIAVIGAS-[1fx8, 1ldi, 1ldf, 1lda] AVIGASMG-[1fx8, 1ldi, 1ldf, 1lda] LLIAVI-[1fx8, 1ldi, 1ldf, 1lda] AXLLIGLLIAVIG-[1fx8, 1ldi, 1ldf, 1lda] APLLIGLLIAVXGASMG-[1fx8, 1ldi, 1lda] LLXXVXG-[1fx8, 1ldi, 1ldf, 1lda] PLLIGLLIAVIGA-[1fx8, 1ldi, 1ldf, 1lda] LXAXXG-[1fx8, 4nef, 2c32, 1ldf, 3j41, 1lda, 2b6o, 2b6p, 3m9i, 1ldi, 1ymg, 4oj2, 1sor] IGXLIAVI-[1fx8, 1ldi, 1ldf, 1lda] IGLLIAVIGASM-[1fx8, 1ldi, 1ldf, 1lda] LXIAVIGASMG-[1fx8, 1ldi, 1ldf, 1lda] IGXLIAVIGAS-[1fx8, 1ldi, 1ldf, 1lda] AVXGAS-[1fx8, 1ldi, 1ldf, 1lda] AXLXIGLL-[1fx8, 1ldi, 1ldf, 1lda] LIAVIXAS-[1fx8, 1ldi, 1ldf, 1lda] IGLXIXVIGA-[1fx8, 1ldi, 1ldf, 1lda] LIXLLIAVIGASM-[1fx8, 1ldi, 1ldf, 1lda] APLLIGLLIAVIGA-[1fx8, 1ldi, 1ldf, 1lda] PLXIGLL-[1fx8, 1ldi, 1ldf, 1lda] LXIGLLIAVIGASMG-[1fx8, 1ldi, 1ldf, 1lda] PLXIGLLIA-[1fx8, 1ldi, 1ldf, 1lda] AXLXIXL-[1fx8, 1ldi, 1ldf, 1lda] LIGLLXAVIXAS-[1fx8, 1ldi, 1ldf, 1lda] IAVIGASM-[1fx8, 1ldi, 1ldf, 1lda] LXIXLLXAV-[1fx8, 1ldi, 1ldf, 1lda] LXIAVIGASM-[1fx8, 1ldi, 1ldf, 1lda] IGASMG-[1fx8, 1ldi, 1ldf, 1lda] PLLIGLLIAVIG-[1fx8, 1ldi, 1ldf, 1lda] LXXAVIGAS-[1fx8, 1ldi, 1ldf, 1lda] LXXAVXGA-[1fx8, 1ldi, 1ldf, 1lda] PLLIGLLIAVIGASM-[1fx8, 1ldi, 1ldf, 1lda] GLXIAVIGASMG-[1fx8, 1ldi, 1ldf, 1lda] PLLIGLLIAVIGASMG-[1fx8, 1ldi, 1ldf, 1lda] IAVIGAS-[1fx8, 1ldi, 1ldf, 1lda] GLXIAVIGA-[1fx8, 1ldi, 1ldf, 1lda] IGXLIXV-[1fx8, 1ldi, 1ldf, 1lda]
Pred LXXXXXXXXXXXXXXXXXPLTGF
accu 0.7391304347826086

1ldi 0.7391304347826086  LXXXXXXXXXXXXXXXXXPLTGF
1lda 0.7391304347826086  LXXXXXXXXXXXXXXXXXPLTGF
1ldf 0.7391304347826086  LXXXXXXXXXXXXXXXXXPLTGF
1fx8 0.7391304347826086  LXXXXXXXXXXXXXXXXXPLTGF


Helix:5
Orig IPYFLVPLFGPIVGAIVGAF
 VPLFGPIVGAIVGAF-[1fx8, 1ldi, 1ldf, 1lda] GXIVGXIVGA-[1fx8, 1ldi, 1ldf, 1lda] LXPLFGXIVGXIV-[1fx8, 1ldi, 1ldf, 1lda] VGXIXG-[1fx8, 3d9s, 1ldi, 1ldf, 1lda] VPLXGXXVG-[1fx8, 1ldi, 1ldf, 1lda] VPLFGXIVGXIVGA-[1fx8, 1ldi, 1ldf, 1lda] LVPLFGPI-[1fx8, 1ldi, 1ldf, 1lda] LFGXIVGXIVG-[1fx8, 1ldi, 1ldf, 1lda] PLFGXIVGXIV-[1fx8, 1ldi, 1ldf, 1lda] GXIVGXXV-[1fx8, 1ldi, 1ldf, 1lda] LFGXIVGXXV-[1fx8, 1ldi, 1ldf, 1lda] FGPIVGAI-[1fx8, 1ldi, 1ldf, 1lda] LVPLFGPIVGXI-[1fx8, 1ldi, 1ldf, 1lda] IVGXIVGA-[1fx8, 1ldi, 1ldf, 1lda] VPLFGXXV-[1fx8, 1ldi, 1ldf, 1lda] FGXIVGXXVG-[1fx8, 1ldi, 1ldf, 1lda] PIVGAIVGAF-[1fx8, 1ldi, 1ldf, 1lda] FGXIVG-[1fx8, 1ldi, 1ldf, 1lda] GXIXGXF-[1fx8, 1ldi, 1ldf, 1lda] AIVGAF-[1fx8, 1ldi, 1ldf, 1lda] PLFGXIVGXIVGA-[1fx8, 1ldi, 1ldf, 1lda] LVPLFGXIVG-[1fx8, 1ldi, 1ldf, 1lda] LFGPIVGAIVXAF-[1fx8, 1ldi, 1ldf, 1lda] VPLFGPXVGXI-[1fx8, 1ldi, 1ldf, 1lda] LFGXIXGXIVGA-[1fx8, 1ldi, 1ldf, 1lda] GXXVGXXXG-[1fx8, 1ldi, 1ldf, 1lda] GXIVGXIVGXF-[1fx8, 1ldi, 1ldf, 1lda] FGXIVGXIVGA-[1fx8, 1ldi, 1ldf, 1lda] LFGXIXGA-[1fx8, 1ldi, 1ldf, 1lda] LFGPIVGXI-[1fx8, 1ldi, 1ldf, 1lda] LVPLFGXIV-[1fx8, 1ldi, 1ldf, 1lda] LVPLFGP-[1fx8, 1ldi, 1ldf, 1lda] LVPLFG-[1fx8, 1ldi, 1ldf, 1lda] VPLFGP-[1fx8, 1ldi, 1ldf, 1lda] PLFGXIVGXIVG-[1fx8, 1ldi, 1ldf, 1lda] LVPLFGXIVGA-[1fx8, 1ldi, 1ldf, 1lda] LFGXXVG-[1fx8, 1ldi, 1ldf, 1lda] PLFGPIVGAIVGAF-[1fx8, 1ldi, 1ldf, 1lda] IVGAIVGAF-[1fx8, 1ldi, 1ldf, 1lda] LVPLFGXIVGXIVGA-[1fx8, 1ldi, 1ldf, 1lda] IVGXIV-[1fx8, 1ldi, 1ldf, 1lda] IVGXIVG-[1fx8, 1ldi, 1ldf, 1lda] VPLFGPI-[1fx8, 1ldi, 1ldf, 1lda] PLFGXXV-[1fx8, 1ldi, 1ldf, 1lda] VPLFGXXVGXXXG-[1fx8, 1ldi, 1ldf, 1lda] LVPLFGPIVGAIVGAF-[1fx8, 1ldi, 1ldf, 1lda] FGXIVGA-[1fx8, 1ldi, 1ldf, 1lda] PXVGXI-[1fx8, 1ldi, 1ldf, 1lda] GXXVGXI-[1fx8, 1ldi, 1ldf, 1lda] FGXIVGXXV-[1fx8, 1ldi, 1ldf, 1lda] PLFGPIVGAI-[1fx8, 1ldi, 1ldf, 1lda] PLXGXXVG-[1fx8, 1ldi, 1ldf, 1lda] VGAIVGXF-[1fx8, 1ldi, 1ldf, 1lda] VPLFGXIVGXXV-[1fx8, 1ldi, 1ldf, 1lda] LFGXIV-[1fx8, 1ldi, 1ldf, 1lda] VPLFGXXVGA-[1fx8, 1ldi, 1ldf, 1lda] LVPLFGXIVGXIXG-[1fx8, 1ldi, 1ldf, 1lda] FGPIVGAIVGXF-[1fx8, 1ldi, 1ldf, 1lda]
Pred IPYFXXXXXXXXXXXXXXXX
accu 0.8

1lda 0.8  IPYFXXXXXXXXXXXXXXXX
1ldf 0.8  IPYFXXXXXXXXXXXXXXXX
1ldi 0.8  IPYFXXXXXXXXXXXXXXXX
1fx8 0.8  IPYFXXXXXXXXXXXXXXXX


H1MQT5_9PLAN/PF00230

Helix:0
Orig LIGEFFGTLLLILLGNGVVASVQ
 GXFXGT-[3c02] IXEFXG-[3c02] GXXXGT-[3c02] EFXXXL-[3cn6, 4nef, 3cll, 3cn5, 4jc6, 1z98, 4ia4, 2b6o, 3m9i, 3d9s, 2b5f, 4oj2, 1sor]
Pred LXXXXXXXXLLILLGNGVVASVQ
accu 0.34782608695652173

3c02 0.30434782608695654  LXXXXXXXLLLILLGNGVVASVQ
3cll 0.2608695652173913  LIGXXXXXXLLILLGNGVVASVQ
4nef 0.2608695652173913  LIGXXXXXXLLILLGNGVVASVQ
3cn6 0.2608695652173913  LIGXXXXXXLLILLGNGVVASVQ


Helix:1
Orig VITTGWGLAVTLGVYVSGRLSGG
 GXGXXV-[3c02]
Pred VITTXXXXXXTLGVYVSGRLSGG
accu 0.2608695652173913

3c02 0.2608695652173913  VITTXXXXXXTLGVYVSGRLSGG


Helix:2
Orig LLPYWSAQLAGAFCGAALVYADY
 AQXXGA-[4jc6, 1z98, 3cn6, 4ia4, 2b6o, 3m9i, 3d9s, 3cll, 2b5f, 3c02, 1sor, 3cn5] YXXAXL-[2b6o, 3m9i, 4nef, 3d9s, 4oj2, 1sor]
Pred LLPXXXXXXXXXFCGAALVYADY
accu 0.391304347826087

1sor 0.391304347826087  LLPXXXXXXXXXFCGAALVYADY
3d9s 0.391304347826087  LLPXXXXXXXXXFCGAALVYADY
3m9i 0.391304347826087  LLPXXXXXXXXXFCGAALVYADY
2b6o 0.391304347826087  LLPXXXXXXXXXFCGAALVYADY
4ia4 0.2608695652173913  LLPYWSXXXXXXFCGAALVYADY
1z98 0.2608695652173913  LLPYWSXXXXXXFCGAALVYADY
4jc6 0.2608695652173913  LLPYWSXXXXXXFCGAALVYADY
3cn5 0.2608695652173913  LLPYWSXXXXXXFCGAALVYADY
3c02 0.2608695652173913  LLPYWSXXXXXXFCGAALVYADY
3cll 0.2608695652173913  LLPYWSXXXXXXFCGAALVYADY
4nef 0.2608695652173913  LLPXXXXXXAGAFCGAALVYADY
3cn6 0.2608695652173913  LLPYWSXXXXXXFCGAALVYADY


Helix:3
Orig LAGNFFSEFLGTALLLFGVRAVT
Pred LAGNFFSEFLGTALLLFGVRAVT
accu 0.0


Helix:4
Orig PILVGAVVWAIGLSLGGLTGYAI
 IXLXXG-[3c02]
Pred PILVGAVVWAXXXXXXGLTGYAI
accu 0.2608695652173913

3c02 0.2608695652173913  PILVGAVVWAXXXXXXGLTGYAI


Helix:5
Orig YYFWVPIVGPLAGGIVGTAL
Pred YYFWVPIVGPLAGGIVGTAL
accu 0.0


B0HYV6_YERPE/PF00230

Helix:0
Orig IAEFLGTGLLIFFGAGCVAALKL
 FLGTGLLI-[1fx8, 1ldi, 1ldf, 1lda] GXGLLIF-[1fx8, 1ldi, 1ldf, 1lda] TGLLXFF-[1fx8, 1ldi, 1ldf, 1lda] IXEFXGT-[1fx8, 1ldi, 1ldf, 1lda] LGTGLXI-[1fx8, 1ldi, 1ldf, 1lda] IXFGXG-[1fx8, 1ldi, 1ldf, 1lda] AEFLGTGLLI-[1fx8, 1ldi, 1ldf, 1lda] EFXGTXXL-[1fx8, 1ldi, 1ldf, 1lda] GLLIFF-[1fx8, 1ldi, 1ldf, 1lda] IXXFXGTXLL-[1fx8, 1ldi, 1ldf, 1lda] LLIFFG-[1fx8, 1ldi, 1ldf, 1lda] IAEFLGTGLLI-[1fx8, 1ldi, 1ldf, 1lda] TGLLXFFG-[1fx8, 1ldi, 1ldf, 1lda] EFXXTGLLXFF-[1fx8, 1ldi, 1ldf, 1lda] AEFXXT-[1fx8, 1ldi, 1ldf, 1lda] AEFXGTXLL-[1fx8, 1ldi, 1ldf, 1lda] IAEFXGTGLLXFF-[1fx8, 1ldi, 1ldf, 1lda] AXFLXTXL-[1fx8, 1ldi, 1ldf, 1lda] LGXGLLXFFGXG-[1fx8, 1ldi, 1ldf, 1lda] EFXXTGLLXFFG-[1fx8, 1ldi, 1ldf, 1lda] FXXTXL-[1fx8, 1ldi, 1ldf, 1lda] IXEFXGTGLXIF-[1fx8, 1ldi, 1ldf, 1lda] IAEFXGTG-[1fx8, 1ldi, 1ldf, 1lda] LGXGLXIF-[1fx8, 1ldi, 1ldf, 1lda] FXXTGLLXFFG-[1fx8, 1ldi, 1ldf, 1lda] LGXGLLIFF-[1fx8, 1ldi, 1ldf, 1lda] AEFXXTGLXIF-[1fx8, 1ldi, 1ldf, 1lda] AEFXXTGLLXFFG-[1fx8, 1ldi, 1ldf, 1lda] TXLLIFFXXG-[1fx8, 1ldi, 1ldf, 1lda] AEXXXT-[3cn6, 3cll, 1fqy, 3cn5, 4jc6, 1z98, 2b6o, 4ia4, 1ih5, 3m9i, 3d9s, 2b5f, 1h6i, 1sor] LGXGLLIFFG-[1fx8, 1ldi, 1ldf, 1lda] EFXXTXL-[1fx8, 1ldi, 1ldf, 1lda] FXGTGLL-[1fx8, 1ldi, 1ldf, 1lda] FXXTGLXIF-[1fx8, 1ldi, 1ldf, 1lda] IAEFLGXGL-[1fx8, 1ldi, 1ldf, 1lda] EFXXTGLXIF-[1fx8, 1ldi, 1ldf, 1lda] IXEFXGTGLLXFFG-[1fx8, 1ldi, 1ldf, 1lda] GTXLLIFFGXG-[1fx8, 1ldi, 1ldf, 1lda] LXFFGXG-[1fx8, 1ldi, 1ldf, 1lda] EFLGTGLLI-[1fx8, 1ldi, 1ldf, 1lda] EFXXXGLLIFFGXG-[1fx8, 1ldi, 1ldf, 1lda] GXGLXXFFG-[1fx8, 1ldi, 1ldf, 1lda] GTGLXI-[1fx8, 1ldi, 1ldf, 1lda] AEFXXTGLLXFF-[1fx8, 1ldi, 1ldf, 1lda] LGXGLL-[1fx8, 1ldi, 1ldf, 1lda] FXXXGLLIFFXXG-[1fx8, 1ldi, 1ldf, 1lda] GXGLLXFF-[1fx8, 1ldi, 1ldf, 1lda] AEFXXTGLLIFFGXG-[1lda] TGLLIF-[1fx8, 1ldi, 1ldf, 1lda] EFLGTG-[1fx8, 1ldi, 1ldf, 1lda] LXIXFXXG-[1fx8, 1ldi, 1ldf, 1lda] IXEFXG-[1fx8, 1ldi, 1ldf, 3c02, 1lda] FXXTGLLXFF-[1fx8, 1ldi, 1ldf, 1lda] AXFXXXXL-[1ih5, 1fqy, 1h6i] AEFLGXG-[1fx8, 1ldi, 1ldf, 1lda] GLLIFFG-[1fx8, 1ldi, 1ldf, 1lda]
Pred XXXXXXXXXXXXXXXXCVAALKL
accu 0.6956521739130435

1ldi 0.6956521739130435  XXXXXXXXXXXXXXXXCVAALKL
1lda 0.6956521739130435  XXXXXXXXXXXXXXXXCVAALKL
1ldf 0.6956521739130435  XXXXXXXXXXXXXXXXCVAALKL
1fx8 0.6956521739130435  XXXXXXXXXXXXXXXXCVAALKL
3cn6 0.2608695652173913  IXXXXXXGLLIFFGAGCVAALKL


Helix:1
Orig ISIIWGLGVAMAIYLTAAISGAH
 GVAMAI-[1fx8, 1ldi, 1ldf, 1lda] IXGLGVAMAIXXT-[1fx8, 1ldi, 1ldf, 1lda] LGVAMAIY-[1fx8, 1ldi, 1ldf, 1lda] WGLGVAMAIYLT-[1fx8, 1ldi, 1lda] LGVAMAIYLTA-[1fx8, 1ldi, 1ldf, 1lda] GVAXAIYLTA-[1fx8, 1ldi, 1ldf, 1lda] GVAXAIYL-[1fx8, 1ldi, 1ldf, 1lda] GLGVAXA-[1fx8, 1ldi, 1ldf, 1lda] WGLXVAXAIYLTA-[1fx8, 1ldi, 1lda] AMAIXL-[1fx8, 1ldi, 1ldf, 1lda] LGVAMAIXLT-[1fx8, 1ldi, 1ldf, 1lda] IXXLGXAMA-[1fx8, 1ldi, 1ldf, 1lda] IXGLGVAMAI-[1fx8, 1ldi, 1ldf, 1lda] VAXAIYLTA-[1fx8, 1ldi, 1ldf, 1lda] GXXVAXAI-[1fx8, 1ldi, 1ldf, 1lda] GLXVAMAIYXXA-[1fx8, 1ldi, 1ldf, 1lda] MAIYLT-[1fx8, 1ldi, 1ldf, 1lda] VAMAIY-[1fx8, 1ldi, 1ldf, 1lda] IXGLXV-[1fx8, 1ldi, 1ldf, 1lda] IXGLGVAXAIYLTA-[1fx8, 1ldi, 1ldf, 1lda] AMAIXLT-[1fx8, 1ldi, 1ldf, 1lda] WGLXVAMAI-[1fx8, 1ldi, 1lda] IXXLGVAMAIYL-[1fx8, 1ldi, 1ldf, 1lda] WGLGVAM-[1fx8, 1ldi, 1lda] GVAMAIY-[1fx8, 1ldi, 1ldf, 1lda] LXVAMAIYL-[1fx8, 1ldi, 1ldf, 1lda] GVAXAIYLT-[1fx8, 1ldi, 1ldf, 1lda] WGLGVAMAIY-[1fx8, 1ldi, 1lda] WGLGVAMAIYL-[1fx8, 1ldi, 1lda] WGLGVAMA-[1fx8, 1ldi, 1lda] MAIYLTA-[1fx8, 1ldi, 1ldf, 1lda] LXXAXA-[1fx8, 1ldi, 1ldf, 1lda] IXGLXXA-[1fx8, 1ldi, 1ldf, 1lda] AIYLTA-[1fx8, 1ldi, 1ldf, 1lda] VAXAIYL-[1fx8, 1ldi, 1ldf, 1lda] AXAIYLXA-[1fx8, 1ldi, 1ldf, 1lda] GLXVAMAIY-[1fx8, 1ldi, 1ldf, 1lda] WGLGVA-[1fx8, 1ldi, 1lda] LXVAXAI-[1fx8, 1ldi, 1ldf, 1lda] VAXAIYLT-[1fx8, 1ldi, 1ldf, 1lda] GLGVAM-[1fx8, 1ldi, 1ldf, 1lda] IXGLGVAM-[1fx8, 1ldi, 1ldf, 1lda] GXGVAMAIXXT-[1fx8, 1ldi, 1ldf, 1lda] GLXVAMAIYL-[1fx8, 1ldi, 1ldf, 1lda] IXGLGVAMAIY-[1fx8, 1ldi, 1ldf, 1lda]
Pred ISIXXXXXXXXXXXXXXAISGAH
accu 0.6086956521739131

1lda 0.6086956521739131  ISIXXXXXXXXXXXXXXAISGAH
1ldf 0.6086956521739131  ISIXXXXXXXXXXXXXXAISGAH
1ldi 0.6086956521739131  ISIXXXXXXXXXXXXXXAISGAH
1fx8 0.6086956521739131  ISIXXXXXXXXXXXXXXAISGAH


Helix:2
Orig LPYIVAQVAGAFCAAALVYGLYY
 FCAAALVXG-[1lda] AFCAAALVYGL-[1lda] AQXXGA-[3cn6, 3cll, 3c02, 1fqy, 3cn5, 4jc6, 1z98, 4ia4, 2b6o, 1ih5, 3m9i, 3d9s, 2b5f, 1h6i, 1sor] QVXGAFCAAALXY-[1lda] VAXAFCAA-[1fx8, 1ldi, 1ldf, 1lda] CAAALVY-[1lda] CAAALV-[1fx8, 1ldi, 1ldf, 1lda] PXIVXQ-[1fx8, 1ldi, 1ldf, 1lda] CAAALVYG-[1lda] FCAAALVYGL-[1lda] GAFCAAALVYG-[1lda] GAXCAAALV-[1fx8, 1ldi, 1ldf, 1lda] GAFCAAA-[1fx8, 1ldi, 1ldf, 1lda] AFCAAXLVXG-[1lda] QVAGAFCAAALVYG-[1lda] AGAFCA-[1fx8, 1ldi, 1ldf, 1lda] AFCAXXL-[1fx8, 1ldi, 1ldf, 1lda] VAGAFCAAALXY-[1lda] AXXAXA-[1ih5, 1fqy, 1h6i] AAXXXG-[3d9s] QVAGAFCAAALV-[1fx8, 1ldi, 1ldf, 1lda] GAFCAA-[1fx8, 1ldi, 1ldf, 1lda] AXAFCAAXLV-[1fx8, 1ldi, 1ldf, 1lda] AGAXCAAA-[1fx8, 1ldi, 1ldf, 1lda] IVXQVAG-[1fx8, 1ldi, 1ldf, 1lda] VAGAFC-[1fx8, 1ldi, 1ldf, 1lda] FCAAALV-[1fx8, 1ldi, 1ldf, 1lda] AGAFCAXALVY-[1lda] FCAAALVY-[1lda] CAAALVYGL-[1lda] AAXLXY-[1lda] AGAFCAXXLVYGL-[1lda] AXXLXYGL-[1lda] VAXAFCAAA-[1fx8, 1ldi, 1ldf, 1lda] AFCAAA-[1fx8, 1ldi, 1ldf, 1lda] QVXGAFCAAXL-[1fx8, 1ldi, 1ldf, 1lda] FCAAAL-[1fx8, 1ldi, 1ldf, 1lda] GAFCAXXLVYGL-[1lda] QVAGAXC-[1fx8, 1ldi, 1ldf, 1lda] YXXAQXXG-[1ih5, 1fqy, 1h6i] ALVYGL-[1lda] GAXCAXXL-[1fx8, 1ldi, 1ldf, 1lda] AXAFCAA-[1fx8, 1ldi, 1ldf, 1lda] GAFCAAALXY-[1lda] AXALVYG-[1lda] AXLVXG-[1lda] QVXXAFCAA-[1fx8, 1ldi, 1ldf, 1lda] VAGAFCAAALVYG-[1lda] IVXQVAGAFCAAXL-[1fx8, 1ldi, 1ldf, 1lda] AFCAAALVY-[1lda] QVXGAFCA-[1fx8, 1ldi, 1ldf, 1lda] VXXAFCA-[1fx8, 1ldi, 1ldf, 1lda] QVXXAFCAAA-[1fx8, 1ldi, 1ldf, 1lda] VXXAFCAAXLVYGL-[1lda] AFCAAXLV-[1fx8, 1ldi, 1ldf, 1lda] AXAFCAXXL-[1fx8, 1ldi, 1ldf, 1lda] VXXAFCAAXL-[1fx8, 1ldi, 1ldf, 1lda] QVAGAFCAAALVYGL-[1lda] IVXQVAXA-[1fx8, 1ldi, 1ldf, 1lda] VAGAFCAAALV-[1fx8, 1ldi, 1ldf, 1lda] AGAFCAAXLVXG-[1lda] AXAXXA-[2b6o, 3m9i, 1sor]
Pred LXXXXXXXXXXXXXXXXXXXXYY
accu 0.8695652173913043

1lda 0.8695652173913043  LXXXXXXXXXXXXXXXXXXXXYY
1ldf 0.7391304347826086  LXXXXXXXXXXXXXXXXXYGLYY
1fx8 0.7391304347826086  LXXXXXXXXXXXXXXXXXYGLYY
3cn6 0.2608695652173913  LPYIVXXXXXXFCAAALVYGLYY


Helix:3
Orig ISVVQAFLVETVITAILMCLILA
 VXXVIXA-[1fx8, 1ldi, 1ldf, 1lda] VITAILM-[1fx8, 1ldi, 1ldf, 1lda] ITAILM-[1fx8, 1ldi, 1ldf, 1lda] VXXXIL-[1fx8, 1ldi, 1ldf, 1lda] VEXXXT-[3d9s] TAILMXL-[1fx8, 1ldi, 1ldf, 1lda]
Pred ISVVQAFLXXXXXXXXXXXXILA
accu 0.5217391304347826

1lda 0.5217391304347826  ISVVQAFLXXXXXXXXXXXXILA
1ldf 0.5217391304347826  ISVVQAFLXXXXXXXXXXXXILA
1ldi 0.5217391304347826  ISVVQAFLXXXXXXXXXXXXILA
1fx8 0.5217391304347826  ISVVQAFLXXXXXXXXXXXXILA


Helix:4
Orig LAPLLIGILIAVIGASMGPLTGF
 VIGASM-[1fx8, 1ldi, 1ldf, 1lda] AVIGASMG-[1fx8, 1ldi, 1ldf, 1lda] IXXLIA-[1fx8, 1ldi, 1ldf, 1lda] IAVIGA-[1fx8, 1ldi, 1ldf, 1lda] IXVIXASMG-[1fx8, 1ldi, 1ldf, 1lda] LIAVIGASM-[1fx8, 1ldi, 1ldf, 1lda] GXXIAVI-[1fx8, 1ldi, 1ldf, 1lda] IAVIGASM-[1fx8, 1ldi, 1ldf, 1lda] APLXIG-[1fx8, 1ldi, 1ldf, 1lda] PLLIGXLIAVI-[1fx8, 1ldi, 1ldf, 1lda] VIGASMG-[1fx8, 1ldi, 1ldf, 1lda] LIAVIGASMG-[1fx8, 1ldi, 1ldf, 1lda] IGASMG-[1fx8, 1ldi, 1ldf, 1lda] AVIGASM-[1fx8, 1ldi, 1ldf, 1lda] LXAXXG-[2b6o, 1fx8, 3m9i, 1ldi, 1ldf, 1sor, 1lda] IGXLIAVI-[1fx8, 1ldi, 1ldf, 1lda] IGXLIAVIGAS-[1fx8, 1ldi, 1ldf, 1lda] AVXGAS-[1fx8, 1ldi, 1ldf, 1lda] LIAVIXAS-[1fx8, 1ldi, 1ldf, 1lda] IAVIGAS-[1fx8, 1ldi, 1ldf, 1lda] IGXLIXV-[1fx8, 1ldi, 1ldf, 1lda]
Pred LXXXXXXXXXXXXXXXXXPLTGF
accu 0.7391304347826086

1lda 0.7391304347826086  LXXXXXXXXXXXXXXXXXPLTGF
1ldf 0.7391304347826086  LXXXXXXXXXXXXXXXXXPLTGF
1ldi 0.7391304347826086  LXXXXXXXXXXXXXXXXXPLTGF
1fx8 0.7391304347826086  LXXXXXXXXXXXXXXXXXPLTGF
2b6o 0.2608695652173913  LAPLLIGIXXXXXXASMGPLTGF


Helix:5
Orig IPYFLVPIFGPIVGALLGAF
 IXGAXL-[3d9s] FGXIVG-[1fx8, 1ldi, 1ldf, 1lda] FGXIVGA-[1fx8, 1ldi, 1ldf, 1lda]
Pred IPYFLVPIXXXXXXXXXGAF
accu 0.45

1lda 0.35  IPYFLVPIXXXXXXXLLGAF
1ldf 0.35  IPYFLVPIXXXXXXXLLGAF
1ldi 0.35  IPYFLVPIXXXXXXXLLGAF
1fx8 0.35  IPYFLVPIXXXXXXXLLGAF


E1XBV8_STRZO/PF00230


D4VPF0_9BACE/PF00230

Helix:0
Orig VLVLMGCGSAVFAGSVTGTVGAG
 VXXGXG-[3ne2]
Pred VLXXXXXXSAVFAGSVTGTVGAG
accu 0.2608695652173913

3ne2 0.2608695652173913  VLXXXXXXSAVFAGSVTGTVGAG


Helix:1
Orig GVALAFGLSVVAMAYAIGGISGC
Pred GVALAFGLSVVAMAYAIGGISGC
accu 0.0


Helix:2
Orig AGMYMIFQVIGAIIGSAILFALV
 GAXXGS-[3ne2]
Pred AGMYMIFQVIXXXXXXAILFALV
accu 0.2608695652173913

3ne2 0.2608695652173913  AGMYMIFQVIXXXXXXAILFALV


Helix:3
Orig EMLQAFIAEAVFTFIFVLVVLGS
Pred EMLQAFIAEAVFTFIFVLVVLGS
accu 0.0


Helix:4
Orig GLAIGLTLVLVHIVCIPITGTSV
Pred GLAIGLTLVLVHIVCIPITGTSV
accu 0.0


Helix:5
Orig EALSQLWLFIIAPFVGAALSAVV
Pred EALSQLWLFIIAPFVGAALSAVV
accu 0.0


MRH1_YEAST/PF01036

Helix:0
Orig WFWTCFCCYLLFGLILTFLM
Pred WFWTCFCCYLLFGLILTFLM
accu 0.0


Helix:1
Orig IAPNFFMCIAYFTMASNLGWIPV
Pred IAPNFFMCIAYFTMASNLGWIPV
accu 0.0


Helix:2
Orig IFYSRFVGWFLALPWPIIQICML
Pred IFYSRFVGWFLALPWPIIQICML
accu 0.0


Helix:3
Orig FWQMAFNVCITEFFTVCWLIAAC
Pred FWQMAFNVCITEFFTVCWLIAAC
accu 0.0


Helix:4
Orig WGYYTIGLGAAIVVSISVMTTSY
Pred WGYYTIGLGAAIVVSISVMTTSY
accu 0.0


Helix:5
Orig TFLVFFSIIMFLWIIAYPTCFGI
Pred TFLVFFSIIMFLWIIAYPTCFGI
accu 0.0


C7G3K6_NEOFS/PF00230

Helix:0
Orig FWRAVFAEFFATMIFVFFGLGSS
 AEXXXT-[3cn6, 4nef, 3cll, 1fqy, 3cn5, 4jc6, 1z98, 2b6o, 4ia4, 3m9i, 1ih5, 3d9s, 2b5f, 4oj2, 1sor, 1h6i] VFXGXGS-[3d9s] TXXXVFFGXG-[3d9s] AXXAEFXA-[3m9i, 1ih5, 1j4n, 2b5f, 1fqy] FXAXXXF-[3d9s] EFXXXXXFVFFGXG-[3d9s] FXXXXXFVFFGXG-[3d9s] AXXXFVFFGLGS-[3d9s] AEFXAXXXXV-[3d9s] IFVXFGL-[3d9s] RXXXAEFXA-[1ih5, 1j4n, 1fqy] AEFXAXXXF-[3d9s] IXVFFGXGS-[3d9s] AEFXATXXF-[4jc6, 1z98, 3cn6, 4ia4, 1ih5, 3cll, 2b5f, 1fqy, 1h6i, 3cn5] FVFXGLG-[3d9s] EFXAXXXXV-[1ih5, 3d9s, 1fqy, 1h6i] IXVFFGXG-[3d9s] IXVXFG-[3d9s] FAEFXA-[2b6o, 3m9i, 4nef, 3d9s, 4oj2, 1sor] FAEFXAT-[2b6o, 3m9i, 3d9s, 1sor] FXAXXXXV-[1ih5, 3d9s, 1fqy, 1h6i] EFXXTXXFXF-[3d9s] FVFFGL-[3d9s] TXXFVFFGXGS-[3d9s] VXAXFXA-[1ih5, 3d9s, 1j4n, 1fqy, 1h6i] AEFXXT-[1fx8, 1ldi, 1ldf, 1lda] TXXXVF-[1ih5, 3d9s, 1fqy, 1h6i] AXXAEF-[3m9i, 1ih5, 1j4n, 1fqy, 4oj2] AXXAEFXAT-[1ih5, 1fqy] AEFXXTXXFVFF-[3d9s] FFGXGS-[3d9s] AEFXXXXXFXF-[3d9s] EFXAXXXF-[3d9s] AXXXFVFFGLG-[3d9s] EFXATXXF-[4jc6, 1z98, 3cn6, 4ia4, 1ih5, 3cll, 2b5f, 1fqy, 1h6i, 3cn5] RAXXAEF-[3m9i, 1ih5, 1j4n, 1fqy] FVFFGLGS-[3d9s] RAXXAE-[1ih5, 1j4n, 1fqy] FXATXXF-[4jc6, 1z98, 3cn6, 4ia4, 1ih5, 3cll, 2b5f, 1fqy, 1h6i, 3cn5] FXXTXXFXF-[1ih5, 3d9s, 1fqy, 1h6i] AXXXFXF-[1ih5, 3d9s, 1fqy, 1h6i]
Pred FWXXXXXXXXXXXXXXXXXXXXS
accu 0.8695652173913043

3d9s 0.782608695652174  FWRAXXXXXXXXXXXXXXXXXXS
1ih5 0.6521739130434783  FWXXXXXXXXXXXXXXXFGLGSS
1fqy 0.6521739130434783  FWXXXXXXXXXXXXXXXFGLGSS
3cll 0.391304347826087  FWRAVFXXXXXXXXXVFFGLGSS
1j4n 0.391304347826087  FWXXXXXXXXXTMIFVFFGLGSS
3cn6 0.391304347826087  FWRAVFXXXXXXXXXVFFGLGSS


Helix:1
Orig VLQIALAFGLAFATLVQSVGHIS
 TLXQXVG-[1j4n, 1fqy, 1h6i] LXXGLXXA-[3gd8, 1ih5, 1fqy, 1h6i] LXXALAXGL-[2b6o, 3m9i] QIAXAF-[3d9s] QXAXAFXLA-[2b6o, 2b6p, 3m9i, 3d9s, 2c32, 1ymg, 3j41, 1sor] QXAXAF-[2b6o, 2b6p, 3m9i, 1fx8, 1ldi, 2c32, 1ymg, 1ldf, 3j41, 1sor, 1lda] IAXAFG-[3d9s] QXAXAFGL-[2b6o, 2b6p, 3m9i, 3d9s, 2c32, 1ymg, 3j41, 1sor] LAXATLVQXXG-[2b6o, 2b6p, 3m9i, 2c32, 1ymg, 3j41, 1sor] AXAXXXA-[2b6o, 2b6p, 3m9i, 3d9s, 2c32, 1ymg, 3j41, 1sor] FXXAXA-[2b6o, 2b6p, 3m9i, 2c32, 1ymg, 3j41, 1sor] ATLXQSV-[1j4n, 1fqy, 1h6i] ATLXQXVG-[2b6o, 3m9i, 2b6p, 1j4n, 2c32, 1fqy, 1ymg, 3j41, 1h6i, 1sor] QXAXAXG-[2b6o, 2b6p, 3m9i, 3d9s, 2c32, 1ymg, 3j41, 1sor] AXXXAXA-[2b6o, 2b6p, 3m9i, 2c32, 1ymg, 3j41, 1sor] LAFGLXXXTL-[3d9s] LXFGLXXXTLXQ-[3d9s] TLXQSV-[1j4n, 1fqy, 1h6i] IXXAXXL-[3d9s] LAXGXAXAXL-[2b6o, 2b6p, 3m9i, 2c32, 1ymg, 3j41, 1sor]
Pred VXXXXXXXXXXXXXXXXXXXHIS
accu 0.8260869565217391

3m9i 0.8260869565217391  VXXXXXXXXXXXXXXXXXXXHIS
2b6o 0.8260869565217391  VXXXXXXXXXXXXXXXXXXXHIS
3j41 0.782608695652174  VLXXXXXXXXXXXXXXXXXXHIS
2c32 0.782608695652174  VLXXXXXXXXXXXXXXXXXXHIS
1j4n 0.34782608695652173  VLQIALAFGLAFXXXXXXXXHIS
1fx8 0.2608695652173913  VLXXXXXXGLAFATLVQSVGHIS


Helix:2
Orig LFRAVFYIAAQLLGAVAGAAILY
 QLLGAV-[2b6o, 3m9i, 1sor] FYXXAQ-[4nef, 3d9s, 4oj2] AQXXGA-[3cn6, 1j4n, 3cll, 1fqy, 3cn5, 4jc6, 1z98, 2b6o, 4ia4, 3m9i, 1ih5, 3d9s, 2b5f, 1sor, 1h6i] IXAQXXG-[1ih5, 1j4n, 1fqy, 1h6i] FYIXAQXL-[3gd8] YXXAQXXGA-[4jc6, 1z98, 3cn6, 4ia4, 1ih5, 3d9s, 1j4n, 3cll, 2b5f, 1fqy, 1h6i, 3cn5] VAXXXXL-[2b6o, 3m9i, 1sor] GXXXGAXI-[3d9s] LXXAXXG-[2b6o, 3m9i, 1sor] YXXAQXXG-[3cn6, 1j4n, 3cll, 1fqy, 3cn5, 4jc6, 1z98, 4ia4, 3m9i, 1ih5, 3d9s, 2b5f, 1h6i] FYXAAQXXG-[3d9s] FXXAAQXXXA-[3d9s] YXXAQXL-[4jc6, 1z98, 3cn6, 4ia4, 3cll, 2b5f, 3cn5] AAXXXXAXA-[3d9s] AXLLGAV-[2b6o, 3m9i, 1sor] YIXAQXXG-[3gd8] QXXGAXXGAXI-[3d9s] YXXAXL-[2b6o, 3m9i, 4nef, 3d9s, 4oj2, 1sor] QXXGAXXGA-[3d9s] AXAXXXXL-[3m9i] YXXAQLXGAXXGA-[3d9s] GAXAXXA-[2b6o, 3m9i, 1sor] QLXGAXA-[2b6o, 3m9i, 3d9s, 1sor] AGXXXL-[2b6o, 3m9i, 1sor] LXGAXA-[2b6o, 3m9i, 3d9s, 1sor] AAXXXG-[3d9s] FYXAAQLXGAXXGA-[3d9s] YXXAXXL-[2b6o, 3m9i, 1sor] GXXXGAXIL-[3d9s] QXXGAXXG-[3m9i] LXXAXXGA-[3m9i, 3d9s] YXXAQLXGAXXG-[3d9s] AQXXXAXXGA-[3d9s] AXAXXA-[2b6o, 3m9i, 1sor] AAXXXGAXXG-[3d9s] AQLXXAXA-[3d9s]
Pred LFRAVXXXXXXXXXXXXXXXXXY
accu 0.7391304347826086

3d9s 0.7391304347826086  LFRAVXXXXXXXXXXXXXXXXXY
3m9i 0.6956521739130435  LFRAVFXXXXXXXXXXXXXXXXY
2b6o 0.6956521739130435  LFRAVFXXXXXXXXXXXXXXXXY
3gd8 0.391304347826087  LFRAVXXXXXXXXXAVAGAAILY
1z98 0.391304347826087  LFRAVFXXXXXXXXXVAGAAILY
4jc6 0.391304347826087  LFRAVFXXXXXXXXXVAGAAILY
3cn5 0.391304347826087  LFRAVFXXXXXXXXXVAGAAILY
1fqy 0.391304347826087  LFRAVFXXXXXXXXXVAGAAILY
3cll 0.391304347826087  LFRAVFXXXXXXXXXVAGAAILY
1j4n 0.391304347826087  LFRAVFXXXXXXXXXVAGAAILY
3cn6 0.391304347826087  LFRAVFXXXXXXXXXVAGAAILY


Helix:3
Orig VSLGQGTTVEIFLTLQYVLCVFA
 FLTLQXVLC-[2b6o, 2b6p, 3m9i, 2c32, 1ymg, 3j41, 1sor] EXXXTXQ-[2b6o, 2b6p, 3m9i, 2c32, 1ymg, 3j41, 1sor] LTXQXXL-[2b6o, 2b6p, 3m9i, 2c32, 1ymg, 3j41, 1sor] FXTLQXV-[2b6o, 2b6p, 3m9i, 2c32, 1ymg, 3j41, 1sor] TXQXXL-[4nef, 1j4n, 2c32, 1fqy, 3j41, 2b6o, 1ih5, 2b6p, 3m9i, 1ymg, 4oj2, 1h6i, 1sor] EXFXTL-[2b6o, 2b6p, 3m9i, 2c32, 1ymg, 3j41, 1sor] IFXTLQ-[2b6o, 2b6p, 3m9i, 2c32, 1ymg, 3j41, 1sor] IFXTLQXV-[2b6o, 2b6p, 3m9i, 2c32, 1ymg, 3j41, 1sor] VEXFLXL-[2b6o, 2b6p, 3m9i, 2c32, 1ymg, 3j41, 1sor] VEXFLTXQXV-[2b6o, 2b6p, 3m9i, 2c32, 1ymg, 3j41, 1sor] TXQXXLC-[4nef, 1j4n, 2c32, 1fqy, 3j41, 2b6o, 2b6p, 3m9i, 1ih5, 1ymg, 4oj2, 1sor, 1h6i] LQXVLC-[4nef, 1j4n, 2c32, 1fqy, 3j41, 2b6o, 1ih5, 2b6p, 3m9i, 1ymg, 4oj2, 1h6i, 1sor] FXXLQXVL-[2b6o, 2b6p, 3m9i, 2c32, 1ymg, 3j41, 1sor] LTXQXXLC-[2b6o, 2b6p, 3m9i, 2c32, 1ymg, 3j41, 1sor] IFXTLQXVL-[2b6o, 2b6p, 3m9i, 2c32, 1ymg, 3j41, 1sor] LTLQXV-[2b6o, 2b6p, 3m9i, 2c32, 1ymg, 3j41, 1sor] VEXXXTXQ-[2b6o, 2b6p, 3m9i, 2c32, 1ymg, 3j41, 1sor] IFXTLQXVLC-[2b6o, 2b6p, 3m9i, 2c32, 1ymg, 3j41, 1sor] VEXXXT-[2b6o, 2b6p, 3m9i, 3d9s, 2c32, 1ymg, 3j41, 1sor] EXFLTXXXV-[2b6o, 2b6p, 3m9i, 2c32, 1ymg, 3j41, 1sor]
Pred VSLGQGTTXXXXXXXXXXXXVFA
accu 0.5217391304347826

1sor 0.5217391304347826  VSLGQGTTXXXXXXXXXXXXVFA
1ymg 0.5217391304347826  VSLGQGTTXXXXXXXXXXXXVFA
3m9i 0.5217391304347826  VSLGQGTTXXXXXXXXXXXXVFA
2b6p 0.5217391304347826  VSLGQGTTXXXXXXXXXXXXVFA
2b6o 0.5217391304347826  VSLGQGTTXXXXXXXXXXXXVFA
3j41 0.5217391304347826  VSLGQGTTXXXXXXXXXXXXVFA
2c32 0.5217391304347826  VSLGQGTTXXXXXXXXXXXXVFA
1j4n 0.30434782608695654  VSLGQGTTVEIFLXXXXXXXVFA
4nef 0.30434782608695654  VSLGQGTTVEIFLXXXXXXXVFA


Helix:4
Orig SAALAIGFSITLGHLFGMYYTGA
 GFSXTLXHL-[2b6o, 2b6p, 3m9i, 2c32, 1ymg, 3j41, 1sor] LXIGXSXXL-[3d9s] GHLFGM-[2b6o, 2b6p, 3m9i, 2c32, 1ymg, 1sor] GFSXTLG-[2b6o, 2b6p, 3m9i, 2c32, 1ymg, 3j41, 1sor] TLGHLXG-[2b6o, 2b6p, 3m9i, 3d9s, 2c32, 1ymg, 3j41, 1sor] SXXLXXG-[3gd8] SXALXIXXS-[3d9s] LXXGXS-[3gd8, 3d9s, 1j4n, 1fqy, 2d57, 1h6i, 3iyz, 2zz9] TLGHLFGM-[2b6o, 2b6p, 3m9i, 2c32, 1ymg, 1sor] ALXXGF-[3gd8, 2b6o, 2b6p, 3m9i, 2c32, 1ymg, 2d57, 3j41, 1sor, 3iyz, 2zz9] LXXGXSXXLG-[3d9s] ALAXGFS-[2b6o, 2b6p, 3m9i, 2c32, 1ymg, 3j41, 1sor] ALXXGXS-[3gd8, 3d9s, 2d57, 3iyz, 2zz9] ALXXGFSXXLG-[2b6o, 2b6p, 3m9i, 2c32, 1ymg, 3j41, 1sor] LGHLXG-[2b6o, 2b6p, 3m9i, 3d9s, 2c32, 1ymg, 3j41, 1sor] GFSXTL-[2b6o, 2b6p, 3m9i, 2c32, 1ymg, 3j41, 1sor] SXXXGHL-[3gd8, 4nef, 1ih5, 3d9s, 1j4n, 1fqy, 4oj2, 2d57, 1h6i, 3iyz, 2zz9] LGHLFGM-[2b6o, 2b6p, 3m9i, 2c32, 1ymg, 1sor] LAXGFXXTL-[2b6o, 2b6p, 3m9i, 2c32, 1ymg, 3j41, 1sor] SXXLAXGXS-[3gd8] LAXGFS-[2b6o, 2b6p, 3m9i, 2c32, 1ymg, 3j41, 1sor] LXIGXSXXLGHL-[3d9s] IGXSXXL-[4nef, 1ih5, 3d9s, 1j4n, 1fqy, 4oj2, 1h6i] SXTLGHL-[2b6o, 2b6p, 3m9i, 2c32, 1ymg, 3j41, 1sor] SXTLGH-[2b6o, 2b6p, 3m9i, 2c32, 1ymg, 3j41, 1sor] SXTLGHLXG-[2b6o, 2b6p, 3m9i, 3d9s, 2c32, 1ymg, 3j41, 1sor] SXALXIG-[3d9s] SXXXGH-[3gd8, 1ih5, 4nef, 3d9s, 1j4n, 4oj2, 1fqy, 2d57, 1h6i, 3iyz, 2zz9] GFSXTLXH-[2b6o, 2b6p, 3m9i, 2c32, 1ymg, 3j41, 1sor] SXALXIGXSXXL-[3d9s] GXSXXL-[4nef, 1ih5, 3d9s, 1j4n, 1fqy, 4oj2, 1h6i] SXXLAXGFS-[2b6o, 2b6p, 3m9i, 2c32, 1ymg, 3j41] LAXGFSXXLG-[2b6o, 2b6p, 3m9i, 2c32, 1ymg, 3j41, 1sor] TLGHLF-[2b6o, 2b6p, 3m9i, 2c32, 1ymg, 3j41, 1sor] SXALAXGF-[3gd8, 2b6o, 2b6p, 3m9i, 2c32, 1ymg, 3j41] GXXXXXXHL-[3d9s] ALXIGXSXXLGH-[3d9s] LAXGFSXTLGH-[2b6o, 2b6p, 3m9i, 2c32, 1ymg, 3j41, 1sor]
Pred XXXXXXXXXXXXXXXXXXYYTGA
accu 0.782608695652174

1ymg 0.782608695652174  XXXXXXXXXXXXXXXXXXYYTGA
3m9i 0.782608695652174  XXXXXXXXXXXXXXXXXXYYTGA
2b6p 0.782608695652174  XXXXXXXXXXXXXXXXXXYYTGA
2b6o 0.782608695652174  XXXXXXXXXXXXXXXXXXYYTGA
2c32 0.782608695652174  XXXXXXXXXXXXXXXXXXYYTGA
1j4n 0.5217391304347826  SAAXXXXXXXXXXXXFGMYYTGA
4nef 0.43478260869565216  SAALAXXXXXXXXXXFGMYYTGA


Helix:5
Orig HWVYWVGPIIGATIGGLA
 VGXIXG-[3d9s] WXXWXGP-[2b6o, 2b6p, 3m9i, 2c32, 1ymg, 3j41, 1sor] WXYWXXPXI-[3gd8, 2b6o, 2b6p, 3m9i, 2c32, 1ymg, 3j41, 1sor] WVGPXI-[1j4n, 2c32, 1fqy, 3j41, 2d57, 3iyz, 3gd8, 2b6o, 2b6p, 3m9i, 1ih5, 1ymg, 1sor, 1h6i, 2zz9] VXWXGP-[2b6o, 2b6p, 3m9i, 3d9s, 2c32, 1ymg, 3j41, 1sor] YWVGPXI-[3gd8, 2b6o, 2b6p, 3m9i, 2c32, 1ymg, 3j41, 2d57, 1sor, 3iyz, 2zz9] YWXGPXXGA-[3gd8, 2b6o, 2b6p, 3m9i, 2c32, 1ymg, 3j41, 1sor] VXWVGXXXGA-[2b6o, 2b6p, 3m9i, 2c32, 1ymg, 3j41, 1sor] AXXGXL-[2b6o, 2b6p, 3m9i, 2c32, 1ymg, 3j41, 1sor] WXGPXIGA-[3gd8, 2b6o, 2b6p, 3m9i, 2c32, 1ymg, 3j41, 1sor] WXXWXG-[3gd8, 2b6o, 2b6p, 3m9i, 3d9s, 2c32, 1ymg, 3j41, 2d57, 1sor, 3iyz, 2zz9] VGPXIG-[1j4n, 2c32, 1fqy, 3j41, 2d57, 3iyz, 3gd8, 2b6o, 2b6p, 3m9i, 1ih5, 1ymg, 1sor, 1h6i, 2zz9] WXXWXXP-[3gd8, 2d57, 3iyz, 2zz9] VGPXIGA-[3gd8, 2b6o, 2b6p, 3m9i, 1j4n, 2c32, 1ymg, 3j41, 2d57, 1sor, 3iyz, 2zz9] WXXPXIG-[1j4n, 2c32, 1fqy, 3j41, 2d57, 3iyz, 3gd8, 2b6o, 2b6p, 3m9i, 1ih5, 1ymg, 1sor, 1h6i, 2zz9] YWXGPXXG-[3gd8, 2b6o, 2b6p, 3m9i, 2c32, 1ymg, 3j41, 1sor] YXXGXI-[3gd8, 2d57, 2zz9, 3iyz]
Pred HXXXXXXXXXXXXXXXXA
accu 0.8888888888888888

1sor 0.8888888888888888  HXXXXXXXXXXXXXXXXA
1ymg 0.8888888888888888  HXXXXXXXXXXXXXXXXA
3m9i 0.8888888888888888  HXXXXXXXXXXXXXXXXA
2b6p 0.8888888888888888  HXXXXXXXXXXXXXXXXA
2b6o 0.8888888888888888  HXXXXXXXXXXXXXXXXA
3j41 0.8888888888888888  HXXXXXXXXXXXXXXXXA
2c32 0.8888888888888888  HXXXXXXXXXXXXXXXXA
1j4n 0.4444444444444444  HWVYXXXXXXXXTIGGLA


Q5T5M1_HUMAN/PF00230

Helix:0
Orig LAEFMSTYVMMVFGLGSVAHMVL
Pred LAEFMSTYVMMVFGLGSVAHMVL
accu 0.0


Helix:1
Orig YGSYLGVNLGFGFGVTMGVHVAG
 VXXGXG-[3d9s]
Pred YGSYLGXXXXXXFGVTMGVHVAG
accu 0.2608695652173913

3d9s 0.2608695652173913  YGSYLGXXXXXXFGVTMGVHVAG


Helix:2
Orig VLGQFLGSFLAAATIYSLFYTAI
Pred VLGQFLGSFLAAATIYSLFYTAI
accu 0.0


Helix:3
Orig LWRGFLNEAWLTGMLQLCLFAIT
 TXXLXL-[3d9s]
Pred LWRGFLNEAWLXXXXXXCLFAIT
accu 0.2608695652173913

3d9s 0.2608695652173913  LWRGFLNEAWLXXXXXXCLFAIT


Helix:4
Orig ALVIGILVVIIGVSLGMNTGYAI
 GXLXXI-[3d9s]
Pred ALVIXXXXXXIGVSLGMNTGYAI
accu 0.2608695652173913

3d9s 0.2608695652173913  ALVIXXXXXXIGVSLGMNTGYAI


Helix:5
Orig WWWVPVVAPLLGAYLGGII
 WXXPXV-[3d9s] VXAXXL-[3d9s]
Pred WXXXXXXXXXXGAYLGGII
accu 0.5263157894736842

3d9s 0.5263157894736842  WXXXXXXXXXXGAYLGGII


D3HXZ0_9BACT/PF00230

Helix:0
Orig LAEMIGTMVLVLMGCGVAVSLGC
 VXXGXG-[3ne2] GTXXLV-[3ne2]
Pred LAEMIXXXXXXXXXXXVAVSLGC
accu 0.4782608695652174

3ne2 0.4782608695652174  LAEMIXXXXXXXXXXXVAVSLGC


Helix:1
Orig FGLSVVAMAYTIGGISGCHINPA
Pred FGLSVVAMAYTIGGISGCHINPA
accu 0.0


Helix:2
Orig VFQVIGAVIGSFILFVLTSAAGL
 GAXXGS-[3ne2]
Pred VFQVIXXXXXXFILFVLTSAAGL
accu 0.2608695652173913

3ne2 0.2608695652173913  VFQVIXXXXXXFILFVLTSAAGL


Helix:3
Orig TIPVLGGLLAEIFFTCVFVLVVL
Pred TIPVLGGLLAEIFFTCVFVLVVL
accu 0.0


Helix:4
Orig FAGLAIGLALVLIHLACIRYTGT
Pred FAGLAIGLALVLIHLACIRYTGT
accu 0.0


Helix:5
[truncated: 39,521,316 more chars]
