# Supplementary material for: The observation of evolutionary interaction pattern pairs in membrane proteins
Source: BMC Struct Biol. 2015 Mar 24;15:6. doi: 10.1186/s12900-015-0033-5 (PMC4379700; doi:10.1186/s12900-015-0033-5)
Supplement: Additional file 2 — Similarity results. Includes two text files for each protein family (PF00230, PF01036). Each file shows prediction results in the context of the evolutionary degree of freedom (EDF). For each protein, original and predicted helical range information are given. The end of a file shows the prediction winners. [file 12900_2015_33_MOESM2_ESM.zip › Similarity/PF01036/PF01036_EDF0.1_10_01_2015-11_19_08.txt]

#HELIX SIMILARITY/PREDICTION RESULTS...

A9MZH5_SALPB/PF00230

Helix:0
Orig IAEFLGTGLLIFFGVGCVAALKV
Pred IAEFLGTGLLIFFGVGCVAALKV
accu 0.0


Helix:1
Orig ISVIWGLGVAMAIYLTAGVSGAH
Pred ISVIWGLGVAMAIYLTAGVSGAH
accu 0.0


Helix:2
Orig VVPFIISQVAGAFCAAALVYGLY
Pred VVPFIISQVAGAFCAAALVYGLY
accu 0.0


Helix:3
Orig FVQAFAVEMVITAILMGLILALT
Pred FVQAFAVEMVITAILMGLILALT
accu 0.0


Helix:4
Orig PLLIGLLIAVIGASMGPLTGFAM
Pred PLLIGLLIAVIGASMGPLTGFAM
accu 0.0


Helix:5
Orig IPYFLVPLFGPIVGAILGAF
Pred IPYFLVPLFGPIVGAILGAF
accu 0.0


G4R076_CORPS/PF00230

Helix:0
Orig YWEFLGTTILLLMGNGVCALVTL
Pred YWEFLGTTILLLMGNGVCALVTL
accu 0.0


Helix:1
Orig NAGWLTIAFGWGLAVFAGASIAN
Pred NAGWLTIAFGWGLAVFAGASIAN
accu 0.0


Helix:2
Orig VPWYFAGQMLGGIFGAFLCWAAF
Pred VPWYFAGQMLGGIFGAFLCWAAF
accu 0.0


Helix:3
Orig NNFWNAVTEFIATFVLLAFIALG
Pred NNFWNAVTEFIATFVLLAFIALG
accu 0.0


Helix:4
Orig YFAVAFIVVSIGLSLGSPTAYAI
Pred YFAVAFIVVSIGLSLGSPTAYAI
accu 0.0


Helix:5
Orig ANWSYAWVPIVAPMLAAVATGLL
Pred ANWSYAWVPIVAPMLAAVATGLL
accu 0.0


E3XW65_ECOLX/PF00230

Helix:0
Orig IAEFLGTGLLIFFGVGCVAALKV
Pred IAEFLGTGLLIFFGVGCVAALKV
accu 0.0


Helix:1
Orig ISVIWGLGVAMAIYLTAGVSGAH
Pred ISVIWGLGVAMAIYLTAGVSGAH
accu 0.0


Helix:2
Orig IPFIVSQVAGAFCAAALVYGLYY
Pred IPFIVSQVAGAFCAAALVYGLYY
accu 0.0


Helix:3
Orig INFVQAFAVEMVITAILMGLILA
Pred INFVQAFAVEMVITAILMGLILA
accu 0.0


Helix:4
Orig LAPLLIGLLIAVIGASMGPLTGF
Pred LAPLLIGLLIAVIGASMGPLTGF
accu 0.0


Helix:5
Orig IPYFLVPLFGPIVGAIVGAF
Pred IPYFLVPLFGPIVGAIVGAF
accu 0.0


C4L4S1_EXISA/PF01036

Helix:0
Orig FWVGFVGMAAATLYFLVE
Pred FWVGFVGMAAATLYFLVE
accu 0.0


Helix:1
Orig EYRSVATVAALVTFVAAIHYYFM
Pred EYRSVATVAALVTFVAAIHYYFM
accu 0.0


Helix:2
Orig IRYIDWLVTTPLLLIKFPLLLSL
Pred IRYIDWLVTTPLLLIKFPLLLSL
accu 0.0


Helix:3
Orig GLLTKLIIADIIMIVAGYL
Pred GLLTKLIIADIIMIVAGYL
accu 0.0


Helix:4
Orig GLWGYLVGCIAWIYIIYLLFTNV
Pred GLWGYLVGCIAWIYIIYLLFTNV
accu 0.0


Helix:5
Orig LFILIGWAIYPIGYAVTLFATGI
Pred LFILIGWAIYPIGYAVTLFATGI
accu 0.0


Helix:6
Orig YNVADLINKVGFGLIAFFAV
Pred YNVADLINKVGFGLIAFFAV
accu 0.0


B9T759_RICCO/PF00230

Helix:0
Orig AVTELVATGTFLFTLSTTIIACL
Pred AVTELVATGTFLFTLSTTIIACL
accu 0.0


Helix:1
Orig LIPIAVFFIAFLWLMVTVPLSGG
Pred LIPIAVFFIAFLWLMVTVPLSGG
accu 0.0


Helix:2
Orig ALFYSLGQLLGALIAYLILKGVM
Pred ALFYSLGQLLGALIAYLILKGVM
accu 0.0


Helix:3
Orig AGVSVGTALIIEILCTFMVLYVA
Pred AGVSVGTALIIEILCTFMVLYVA
accu 0.0


Helix:4
Orig LGLTTVCVIISGIYAASVFVSIT
Pred LGLTTVCVIISGIYAASVFVSIT
accu 0.0


Helix:5
Orig GALWEGHWVFWVGPFCACMIYYA
Pred GALWEGHWVFWVGPFCACMIYYA
accu 0.0


Q96X48_COCPO/PF01036

Helix:0
Orig VVAILMLVSSLIFYILGARVVVQ
Pred VVAILMLVSSLIFYILGARVVVQ
accu 0.0


Helix:1
Orig LVTTISFLAYFAMATGEGIGYNV
Pred LVTTISFLAYFAMATGEGIGYNV
accu 0.0


Helix:2
Orig VFWVRWLNWGLTFTIILINLALL
Pred VFWVRWLNWGLTFTIILINLALL
accu 0.0


Helix:3
Orig GACLLISVAANITMFVTGLISVF
Pred GACLLISVAANITMFVTGLISVF
accu 0.0


Helix:4
Orig WAWFTISCLSYLTVVYHTGF
Pred WAWFTISCLSYLTVVYHTGF
accu 0.0


Helix:5
Orig AFYSSIAGYFLVLLLIYPIIWAA
Pred AFYSSIAGYFLVLLLIYPIIWAA
accu 0.0


Helix:6
Orig IIIYAILDILSQGVFGYWLL
Pred IIIYAILDILSQGVFGYWLL
accu 0.0


E3XZS5_SHIFL/PF00230

Helix:0
Orig AECFGTFWLVFGGCGSAVLAAGF
Pred AECFGTFWLVFGGCGSAVLAAGF
accu 0.0


Helix:1
Orig GIGFAGVALAFGLTVLTMAFAVG
Pred GIGFAGVALAFGLTVLTMAFAVG
accu 0.0


Helix:2
Orig VVGYVIAQVVGGIVAAALLYLIA
Pred VVGYVIAQVVGGIVAAALLYLIA
accu 0.0


Helix:3
Orig GGYSMLSALVVELVLSAGFLLVI
Pred GGYSMLSALVVELVLSAGFLLVI
accu 0.0


Helix:4
Orig FAPAGFAPIAIGLALTLIHLISI
Pred FAPAGFAPIAIGLALTLIHLISI
accu 0.0


Helix:5
Orig LWFFWVVPIVGGIIGGLI
Pred LWFFWVVPIVGGIIGGLI
accu 0.0


G4YLZ0_PHYSP/PF00230

Helix:0
Orig AEFLATFICMLFGLSCMAQVTLS
Pred AEFLATFICMLFGLSCMAQVTLS
accu 0.0


Helix:1
Orig IALAWGFAYFIGISIGGGVSGAH
Pred IALAWGFAYFIGISIGGGVSGAH
accu 0.0


Helix:2
Orig VPFYILIQTVAAYVSALVVYIVY
Pred VPFYILIQTVAAYVSALVVYIVY
accu 0.0


Helix:3
Orig VGNFTCFLTEFLAAALLILGILA
Pred VGNFTCFLTEFLAAALLILGILA
accu 0.0


Helix:4
Orig AVPPAIGVLVSAIAMGFATNTGL
Pred AVPPAIGVLVSAIAMGFATNTGL
accu 0.0


Helix:5
Orig YYFWVPLVAPILGGAAGAFV
Pred YYFWVPLVAPILGGAAGAFV
accu 0.0


H3N2K4_KLEOX/PF00230

Helix:0
Orig AEFLGTGLFLFFGIGCLSAL
Pred AEFLGTGLFLFFGIGCLSAL
accu 0.0


Helix:1
Orig LGLWEICIIWGLGISLAVYLTSG
Pred LGLWEICIIWGLGISLAVYLTSG
accu 0.0


Helix:2
Orig VFPYIVSQVAGAFGGAVLAYVLY
Pred VFPYIVSQVAGAFGGAVLAYVLY
accu 0.0


Helix:3
Orig SIWHAALVEVVITSMLMGMIMAL
Pred SIWHAALVEVVITSMLMGMIMAL
accu 0.0


Helix:4
Orig LLIGLLVAVIGASTGPLTGFAMN
Pred LLIGLLVAVIGASTGPLTGFAMN
accu 0.0


Helix:5
Orig PYFIVPIIAPLIGACLGAAI
Pred PYFIVPIIAPLIGACLGAAI
accu 0.0


E0EIT4_ACTPL/PF00230

Helix:0
Orig FIGTGLIIFFGVGCVAAAQL
Pred FIGTGLIIFFGVGCVAAAQL
accu 0.0


Helix:1
Orig ISIMWGVGVALAVYTTAGVSGAH
Pred ISIMWGVGVALAVYTTAGVSGAH
accu 0.0


Helix:2
Orig VLPYIISQFLGAFAAAALVYFLY
Pred VLPYIISQFLGAFAAAALVYFLY
accu 0.0


Helix:3
Orig SVLQAFCVEAVITMALVALILAL
Pred SVLQAFCVEAVITMALVALILAL
accu 0.0


Helix:4
Orig APLLIGLLIAAIGGAFGPLTGFA
Pred APLLIGLLIAAIGGAFGPLTGFA
accu 0.0


Helix:5
Orig IPYFLVPLIAPIVGGLVGAW
Pred IPYFLVPLIAPIVGGLVGAW
accu 0.0


O65860_PICAB/PF00230

Helix:0
Orig AALAELISTLIFVFAGEGSGMAF
Pred AALAELISTLIFVFAGEGSGMAF
accu 0.0


Helix:1
Orig GLVAVALAHGLGLFVAVAVGANI
Pred GLVAVALAHGLGLFVAVAVGANI
accu 0.0


Helix:2
Orig TLLRGILYWIAQLLGAIVACLLL
Pred TLLRGILYWIAQLLGAIVACLLL
accu 0.0


Helix:3
Orig GEGVVMEIVITFALIYTVYATAA
Pred GEGVVMEIVITFALIYTVYATAA
accu 0.0


Helix:4
Orig IAPIAIGFIVGANILAAGPFSGG
Pred IAPIAIGFIVGANILAAGPFSGG
accu 0.0


Helix:5
Orig NWVYWVGPLIGGGLAGIV
Pred NWVYWVGPLIGGGLAGIV
accu 0.0


F0JX52_ESCFE/PF00230

Helix:0
Orig AECFGTFWLVFGGCGSAVLAAGF
Pred AECFGTFWLVFGGCGSAVLAAGF
accu 0.0


Helix:1
Orig GIGFAGVALAFGLTVLTMAFAVG
Pred GIGFAGVALAFGLTVLTMAFAVG
accu 0.0


Helix:2
Orig VVGYVIAQVVGGIVAAALLYLIA
Pred VVGYVIAQVVGGIVAAALLYLIA
accu 0.0


Helix:3
Orig GGYSMLSALVVELVLSAGFLLVI
Pred GGYSMLSALVVELVLSAGFLLVI
accu 0.0


Helix:4
Orig FAPAGFAPIAIGLALTLIHLISI
Pred FAPAGFAPIAIGLALTLIHLISI
accu 0.0


Helix:5
Orig LWFFWVVPIVGGIIGGLI
Pred LWFFWVVPIVGGIIGGLI
accu 0.0


H2IXI3_RAHAC/PF00230

Helix:0
Orig IAEFLGTGLIIFFGAGCVAAMKL
Pred IAEFLGTGLIIFFGAGCVAAMKL
accu 0.0


Helix:1
Orig ISIIWGLGVAMAIYLTAAISGAH
Pred ISIIWGLGVAMAIYLTAAISGAH
accu 0.0


Helix:2
Orig VLPYVIAQVAGAFCAAALVYGLY
Pred VLPYVIAQVAGAFCAAALVYGLY
accu 0.0


Helix:3
Orig ISVLQAFLVETVITAILMALILG
Pred ISVLQAFLVETVITAILMALILG
accu 0.0


Helix:4
Orig LAPLLIGILIAVIGASMGPLTGF
Pred LAPLLIGILIAVIGASMGPLTGF
accu 0.0


Helix:5
Orig IPYFLVPIFGPLLGASLGAI
Pred IPYFLVPIFGPLLGASLGAI
accu 0.0


H7QEN8_STRPN/PF00230

Helix:0
Orig LFGEFLGTLILILLGNGVVAGVV
Pred LFGEFLGTLILILLGNGVVAGVV
accu 0.0


Helix:1
Orig GWIVITMGWGIAVAVAVFVSGKL
Pred GWIVITMGWGIAVAVAVFVSGKL
accu 0.0


Helix:2
Orig WASVLPYILAQFAGAMLGQILVW
Pred WASVLPYILAQFAGAMLGQILVW
accu 0.0


Helix:3
Orig VSNLISEILGTFVLVLTIFALGL
Pred VSNLISEILGTFVLVLTIFALGL
accu 0.0


Helix:4
Orig IGTFAVGTLIVGIGLSLGGTTGY
Pred IGTFAVGTLIVGIGLSLGGTTGY
accu 0.0


Helix:5
Orig WSYAWIPVVGPVIGAALAVLV
Pred WSYAWIPVVGPVIGAALAVLV
accu 0.0


F3TXB5_STAEP/PF00230

Helix:0
Orig LAEFLGTAILILFGGGVCANVNL
Pred LAEFLGTAILILFGGGVCANVNL
accu 0.0


Helix:1
Orig IAFGWGLAVTMGVYAVGTFSGAH
Pred IAFGWGLAVTMGVYAVGTFSGAH
accu 0.0


Helix:2
Orig VPGYIVCQMLGGIVGGVFVWLMY
Pred VPGYIVCQMLGGIVGGVFVWLMY
accu 0.0


Helix:3
Orig FANFLSEIIGTMALTLGILFIGV
Pred FANFLSEIIGTMALTLGILFIGV
accu 0.0


Helix:4
Orig IIVGSLIIAIGLSLGGTTGYAIN
Pred IIVGSLIIAIGLSLGGTTGYAIN
accu 0.0


Helix:5
Orig SNWSYAIVPVLGPMAGGMLGAIV
Pred SNWSYAIVPVLGPMAGGMLGAIV
accu 0.0


G5LQE1_SALET/PF00230

Helix:0
Orig VAGASLGLWEICIIWGLGISLAV
Pred VAGASLGLWEICIIWGLGISLAV
accu 0.0


Helix:1
Orig AGISGGHLNPAVTIALWLFA
Pred AGISGGHLNPAVTIALWLFA
accu 0.0


Helix:2
Orig VLPYIIAQFAGAFGGALLAYVLY
Pred VLPYIIAQFAGAFGGALLAYVLY
accu 0.0


Helix:3
Orig VWQAALVEVVITSILMGMIMALT
Pred VWQAALVEVVITSILMGMIMALT
accu 0.0


Helix:4
Orig PLLIGILVAVIGASTGPLTGFAM
Pred PLLIGILVAVIGASTGPLTGFAM
accu 0.0


Helix:5
Orig IPYFIVPIVAPVIGACAGAAI
Pred IPYFIVPIVAPVIGACAGAAI
accu 0.0


F1LBW5_ASCSU/PF00230

Helix:0
Orig IANLIAEFYATAILRFIGTGVIA
Pred IANLIAEFYATAILRFIGTGVIA
accu 0.0


Helix:1
Orig YSAWRTSGGHVNPAVTAALFILG
Pred YSAWRTSGGHVNPAVTAALFILG
accu 0.0


Helix:2
Orig SLLYVVAQMFGAAFGAGLSYIVY
Pred SLLYVVAQMFGAAFGAGLSYIVY
accu 0.0


Helix:3
Orig AFIDQVAGTGLLGLFVAFFC
Pred AFIDQVAGTGLLGLFVAFFC
accu 0.0


Helix:4
Orig PLYLQPALFGVVAAMIGTCYSMN
Pred PLYLQPALFGVVAAMIGTCYSMN
accu 0.0


Helix:5
Orig ILAVFLGYGTLLAPVVGAVLGAY
Pred ILAVFLGYGTLLAPVVGAVLGAY
accu 0.0


D0BEE6_BRUSS/PF00230

Helix:0
Orig AEFFGTFWLVFGGCGSAILAAAF
Pred AEFFGTFWLVFGGCGSAILAAAF
accu 0.0


Helix:1
Orig IGFLGVALAFGLTVLTMAYAVGG
Pred IGFLGVALAFGLTVLTMAYAVGG
accu 0.0


Helix:2
Orig LIPYWVAQVLGAIATAAILYVIA
Pred LIPYWVAQVLGAIATAAILYVIA
accu 0.0


Helix:3
Orig YSMMAGLLIEIILTAFFIIIILG
Pred YSMMAGLLIEIILTAFFIIIILG
accu 0.0


Helix:4
Orig PAGFAPIAIGFGLTLIHLVSIPV
Pred PAGFAPIAIGFGLTLIHLVSIPV
accu 0.0


Helix:5
Orig AALSQLWLFWVAPLVGAVIGAII
Pred AALSQLWLFWVAPLVGAVIGAII
accu 0.0


Q7SGN1_NEUCR/PF00230

Helix:0
Orig LVFGIGEFVGTFMFLFFAFAGTQ
Pred LVFGIGEFVGTFMFLFFAFAGTQ
accu 0.0


Helix:1
Orig TSNLLYIAFAFGFSLMVNVWAFF
Pred TSNLLYIAFAFGFSLMVNVWAFF
accu 0.0


Helix:2
Orig LALVLVGGFPAVRAVIVIVAQIL
Pred LALVLVGGFPAVRAVIVIVAQIL
accu 0.0


Helix:3
Orig AQGFFIELFLTCELVFVILMMAV
Pred AQGFFIELFLTCELVFVILMMAV
accu 0.0


Helix:4
Orig FVAPVAIGLALFLSELVGVYFTG
Pred FVAPVAIGLALFLSELVGVYFTG
accu 0.0


Helix:5
Orig GYHWIYWLGPVLGALLACGF
Pred GYHWIYWLGPVLGALLACGF
accu 0.0


C5MEV9_CANTT/PF01036

Helix:0
Orig AAFSLFALFAVIHVLIYAFT
Pred AAFSLFALFAVIHVLIYAFT
accu 0.0


Helix:1
Orig ALLIIPLFTNAIFAFAYYTYASN
Pred ALLIIPLFTNAIFAFAYYTYASN
accu 0.0


Helix:2
Orig IFYCKFIAWFLGWPLVLAIFQIV
Pred IFYCKFIAWFLGWPLVLAIFQIV
accu 0.0


Helix:3
Orig LFARVLAIEVFVLGLLIGAL
Pred LFARVLAIEVFVLGLLIGAL
accu 0.0


Helix:4
Orig WGYFTFAVVFQLFVMYLVA
Pred WGYFTFAVVFQLFVMYLVA
accu 0.0


Helix:5
Orig LGNLLIIAFFIVWILYPICWGLS
Pred LGNLLIIAFFIVWILYPICWGLS
accu 0.0


Helix:6
Orig VFYGILDLITFGIIPIILTWLAI
Pred VFYGILDLITFGIIPIILTWLAI
accu 0.0


H8LHT3_STRPN/PF00230


C7YWI9_NECH7/PF01036

Helix:0
Orig WLWAVTAVYLLSFLVFFALSL
Pred WLWAVTAVYLLSFLVFFALSL
accu 0.0


Helix:1
Orig IALLVGTITYFAIASGLAYSVIP
Pred IALLVGTITYFAIASGLAYSVIP
accu 0.0


Helix:2
Orig IFFAKYINWVVAFPVVILALGLL
Pred IFFAKYINWVVAFPVVILALGLL
accu 0.0


Helix:3
Orig WATIIFNIFLAWIWIISYLCSAY
Pred WATIIFNIFLAWIWIISYLCSAY
accu 0.0


Helix:4
Orig WGFFAFGTAAYILLAFQTLH
Pred WGFFAFGTAAYILLAFQTLH
accu 0.0


Helix:5
Orig YLMLAGWLNLLWLLYPIAFGVA
Pred YLMLAGWLNLLWLLYPIAFGVA
accu 0.0


Helix:6
Orig LIFFGILDLLMIPGLAFAFLFLS
Pred LIFFGILDLLMIPGLAFAFLFLS
accu 0.0


C7W1R3_ENTFL/PF00230

Helix:0
Orig GEFFGTMILVLLGDGVCAAV
Pred GEFFGTMILVLLGDGVCAAV
accu 0.0


Helix:1
Orig AFASGWVVIALGWGAAVTLAVYM
Pred AFASGWVVIALGWGAAVTLAVYM
accu 0.0


Helix:2
Orig IVAQVLGGFIGGLVVWLAYLPHW
Pred IVAQVLGGFIGGLVVWLAYLPHW
accu 0.0


Helix:3
Orig NYPANVLTEIIGTFVLVFGLLAF
Pred NYPANVLTEIIGTFVLVFGLLAF
accu 0.0


Helix:4
Orig LAAGINPMLVGILVLGLGLSLGG
Pred LAAGINPMLVGILVLGLGLSLGG
accu 0.0


Helix:5
Orig AYSWVPIVGPILGASLAAVI
Pred AYSWVPIVGPILGASLAAVI
accu 0.0


H2S4L0_TAKRU/PF00230

Helix:0
Orig SFHPCLAELLGTTFFVFVGCVSV
Pred SFHPCLAELLGTTFFVFVGCVSV
accu 0.0


Helix:1
Orig LQPALVHGLAVAAMVACMAEISG
Pred LQPALVHGLAVAAMVACMAEISG
accu 0.0


Helix:2
Orig MVFPYLACQLLGGVLGAAMA
Pred MVFPYLACQLLGGVLGAAMA
accu 0.0


Helix:3
Orig ALGGALFGEVAMTCLVTLVVLLG
Pred ALGGALFGEVAMTCLVTLVVLLG
accu 0.0


Helix:4
Orig PFLVGCTVAVLILAGGGVSGTCL
Pred PFLVGCTVAVLILAGGGVSGTCL
accu 0.0


Helix:5
Orig WTYHWVYWVGPIAGGLLAAL
Pred WTYHWVYWVGPIAGGLLAAL
accu 0.0


A1Z8L8_DROME/PF00230

Helix:0
Orig LIGEFLGNLILNFFACGACTQIE
Pred LIGEFLGNLILNFFACGACTQIE
accu 0.0


Helix:1
Orig FKALAFGLAIFMAITIVGHLSGG
Pred FKALAFGLAIFMAITIVGHLSGG
accu 0.0


Helix:2
Orig AFFYVVFQCLGAIAGTAAVKILI
Pred AFFYVVFQCLGAIAGTAAVKILI
accu 0.0


Helix:3
Orig LQGLGIEFFLGLLLVLVVFG
Pred LQGLGIEFFLGLLLVLVVFG
accu 0.0


Helix:4
Orig TAPLAIGMAVTLGHLGTIRYTGA
Pred TAPLAIGMAVTLGHLGTIRYTGA
accu 0.0


Helix:5
Orig HWVYWVGPVLGGVAAALL
Pred HWVYWVGPVLGGVAAALL
accu 0.0


E1LNU9_STRMT/PF00230

Helix:0
Orig LFGEFLGTLILILLGNGVVAGVV
Pred LFGEFLGTLILILLGNGVVAGVV
accu 0.0


Helix:1
Orig GWIVITMGWGIAVAVAVFVSGKL
Pred GWIVITMGWGIAVAVAVFVSGKL
accu 0.0


Helix:2
Orig WASVFPYILAQFAGAMLGQILVW
Pred WASVFPYILAQFAGAMLGQILVW
accu 0.0


Helix:3
Orig VSNLISEILGTFVLVLTIFALGL
Pred VSNLISEILGTFVLVLTIFALGL
accu 0.0


Helix:4
Orig IGTFAVGTLIVGIGLSLGGTTGY
Pred IGTFAVGTLIVGIGLSLGGTTGY
accu 0.0


Helix:5
Orig WSYAWIPVVGPVIGAALAVLV
Pred WSYAWIPVVGPVIGAALAVLV
accu 0.0


A9VZJ2_METEP/PF00230

Helix:0
Orig FFGTFWLTFGGCGAAVLSAA
Pred FFGTFWLTFGGCGAAVLSAA
accu 0.0


Helix:1
Orig GVAFAFGFTVLTMAYAVGHISGG
Pred GVAFAFGFTVLTMAYAVGHISGG
accu 0.0


Helix:2
Orig VLPYVIAQVIGATVAAFALYTIA
Pred VLPYVIAQVIGATVAAFALYTIA
accu 0.0


Helix:3
Orig YGLAACLLTEVLTAFIFLFIIVG
Pred YGLAACLLTEVLTAFIFLFIIVG
accu 0.0


Helix:4
Orig AAGFAGIPIGFALVLIHLISIPV
Pred AAGFAGIPIGFALVLIHLISIPV
accu 0.0


Helix:5
Orig EYIAQLWLFWLAPITGAIAAGVV
Pred EYIAQLWLFWLAPITGAIAAGVV
accu 0.0


C4UIV9_YERRU/PF00230

Helix:0
Orig IAEFLGTALLIFFGVGCVAALKL
Pred IAEFLGTALLIFFGVGCVAALKL
accu 0.0


Helix:1
Orig ISIIWGLGVAMAIYLTAAISGAH
Pred ISIIWGLGVAMAIYLTAAISGAH
accu 0.0


Helix:2
Orig LPYIVAQVAGAFCAAALVYGLYY
Pred LPYIVAQVAGAFCAAALVYGLYY
accu 0.0


Helix:3
Orig ITVFQAFLVETVITAILMCLILA
Pred ITVFQAFLVETVITAILMCLILA
accu 0.0


Helix:4
Orig LAPLLIGILIAVIGASMGPLTGF
Pred LAPLLIGILIAVIGASMGPLTGF
accu 0.0


Helix:5
Orig IPYFLVPVFGPIVGALLGAF
Pred IPYFLVPVFGPIVGALLGAF
accu 0.0


G5YA14_ECOLX/PF00230

Helix:0
Orig IAEFLGTGLLIFFGVGCVAALKV
Pred IAEFLGTGLLIFFGVGCVAALKV
accu 0.0


Helix:1
Orig ISVIWGLGVAMAIYLTAGVSGAH
Pred ISVIWGLGVAMAIYLTAGVSGAH
accu 0.0


Helix:2
Orig IPFIVSQVAGAFCAAALVYGLYY
Pred IPFIVSQVAGAFCAAALVYGLYY
accu 0.0


Helix:3
Orig INFVQAFAVEMVITAILMGLILA
Pred INFVQAFAVEMVITAILMGLILA
accu 0.0


Helix:4
Orig LAPLLIGLLIAVIGASMGPLTGF
Pred LAPLLIGLLIAVIGASMGPLTGF
accu 0.0


Helix:5
Orig IPYFLVPLFGPIVGAIVGAF
Pred IPYFLVPLFGPIVGAIVGAF
accu 0.0


B5NK96_SALET/PF00230

Helix:0
Orig AEFLGTGLFLFFGIGCLSAL
Pred AEFLGTGLFLFFGIGCLSAL
accu 0.0


Helix:1
Orig LGLWEICIIWGLGISLAVYLTAG
Pred LGLWEICIIWGLGISLAVYLTAG
accu 0.0


Helix:2
Orig IIAQFAGAFGGALLAYVLYSSLF
Pred IIAQFAGAFGGALLAYVLYSSLF
accu 0.0


Helix:3
Orig ALNVWQAALVEVVITSILMGMIM
Pred ALNVWQAALVEVVITSILMGMIM
accu 0.0


Helix:4
Orig APLLIGILVAVIGASTGPLTGFA
Pred APLLIGILVAVIGASTGPLTGFA
accu 0.0


Helix:5
Orig PYFIVPIVAPVIGACAGAAI
Pred PYFIVPIVAPVIGACAGAAI
accu 0.0


D3RBX6_KLEVT/PF00230

Helix:0
Orig IAEFLGTGLLIFFGVGCVAALKV
Pred IAEFLGTGLLIFFGVGCVAALKV
accu 0.0


Helix:1
Orig ISIIWGLGVAMAIYLTAGVSGAH
Pred ISIIWGLGVAMAIYLTAGVSGAH
accu 0.0


Helix:2
Orig VVPFIISQFAGAFCAAALVYGLY
Pred VVPFIISQFAGAFCAAALVYGLY
accu 0.0


Helix:3
Orig INFVQAFAVEMVITAILMGVILA
Pred INFVQAFAVEMVITAILMGVILA
accu 0.0


Helix:4
Orig LAPLLIGLLIAVIGASMGPLTGF
Pred LAPLLIGLLIAVIGASMGPLTGF
accu 0.0


Helix:5
Orig IPYFLVPLCAPVVGAALGAF
Pred IPYFLVPLCAPVVGAALGAF
accu 0.0


H3NZA0_LACPN/PF00230

Helix:0
Orig LAEFLGTFMLVFLGTATVVI
Pred LAEFLGTFMLVFLGTATVVI
accu 0.0


Helix:1
Orig LAFGLAITVSAYAFGGISGGHFN
Pred LAFGLAITVSAYAFGGISGGHFN
accu 0.0


Helix:2
Orig YIIAQIIGAIVASAAVKSFVSAL
Pred YIIAQIIGAIVASAAVKSFVSAL
accu 0.0


Helix:3
Orig IGSGMAFFVEALVTFLFLMVILN
Pred IGSGMAFFVEALVTFLFLMVILN
accu 0.0


Helix:4
Orig GLTIGVTLAFLIIVALNLTGGSL
Pred GLTIGVTLAFLIIVALNLTGGSL
accu 0.0


Helix:5
Orig SALSHLWVYILAPEVGAILAAFC
Pred SALSHLWVYILAPEVGAILAAFC
accu 0.0


F2CTQ2_HORVD/PF00230

Helix:0
Orig FLWVLCVSTLGASTAAVTAYLSL
Pred FLWVLCVSTLGASTAAVTAYLSL
accu 0.0


Helix:1
Orig IHYALLVTVSILALLLFAFNLLC
Pred IHYALLVTVSILALLLFAFNLLC
accu 0.0


Helix:2
Orig VAAFYAAGLTSPSLFSIALRLPA
Pred VAAFYAAGLTSPSLFSIALRLPA
accu 0.0


Helix:3
Orig HTGAAAEGVLTFVITFAVLCIIV
Pred HTGAAAEGVLTFVITFAVLCIIV
accu 0.0


Helix:4
Orig IVKTAMLSVSTVSLVLTGAAYTG
Pred IVKTAMLSVSTVSLVLTGAAYTG
accu 0.0


Helix:5
Orig LYVYWICPFIGAILAAWT
Pred LYVYWICPFIGAILAAWT
accu 0.0


F5XQ59_MICPN/PF00230

Helix:0
Orig EALGTFWLVFGGCGSAVLAAHVL
Pred EALGTFWLVFGGCGSAVLAAHVL
accu 0.0


Helix:1
Orig GIGFVGVALAFGLTVLTGVYAVG
Pred GIGFVGVALAFGLTVLTGVYAVG
accu 0.0


Helix:2
Orig VLPYWITQVVAATVAGAVLLLVA
Pred VLPYWITQVVAATVAGAVLLLVA
accu 0.0


Helix:3
Orig GYGLLAGLVIEIVLTAVFLYVIL
Pred GYGLLAGLVIEIVLTAVFLYVIL
accu 0.0


Helix:4
Orig GIAIGLTLTLIHLVSIPVTNTSV
Pred GIAIGLTLTLIHLVSIPVTNTSV
accu 0.0


Helix:5
Orig GALSQVWLFIVAPLIGAAIAGAT
Pred GALSQVWLFIVAPLIGAAIAGAT
accu 0.0


C0P516_MAIZE/PF00230

Helix:0
Orig AVIAEFIATLLFLYITVATVIGY
Pred AVIAEFIATLLFLYITVATVIGY
accu 0.0


Helix:1
Orig AACGGVGILGIAWAFGGMIFILV
Pred AACGGVGILGIAWAFGGMIFILV
accu 0.0


Helix:2
Orig SLVRALLYIIAQCLGAICGVGLV
Pred SLVRALLYIIAQCLGAICGVGLV
accu 0.0


Helix:3
Orig GYSKGTGLAAEIIGTFVLVYTVF
Pred GYSKGTGLAAEIIGTFVLVYTVF
accu 0.0


Helix:4
Orig LPIGFAVFMVHLATIPITGTGIN
Pred LPIGFAVFMVHLATIPITGTGIN
accu 0.0


Helix:5
Orig QWIFWVGPLIGAAIAAAY
Pred QWIFWVGPLIGAAIAAAY
accu 0.0


F1NA56_CHICK/PF00230

Helix:0
Orig VLPCLAELLGSAAFVFIGCLSVV
Pred VLPCLAELLGSAAFVFIGCLSVV
accu 0.0


Helix:1
Orig ALVHGLSIVPIVVSLGNISGAHI
Pred ALVHGLSIVPIVVSLGNISGAHI
accu 0.0


Helix:2
Orig LVGGMKLIMLIPYCIAQLCGGIL
Pred LVGGMKLIMLIPYCIAQLCGGIL
accu 0.0


Helix:3
Orig ALGNEIILTTFLLLVVCMTAVNG
Pred ALGNEIILTTFLLLVVCMTAVNG
accu 0.0


Helix:4
Orig PLAPVCIALTVVINIIVGGSISG
Pred PLAPVCIALTVVINIIVGGSISG
accu 0.0


Helix:5
Orig VIANYWLYHWVYWVGPLIGCLIS
Pred VIANYWLYHWVYWVGPLIGCLIS
accu 0.0


G1LVG5_AILME/PF00230

Helix:0
Orig STYLLSFLSFQVLGCGSVAQAIL
Pred STYLLSFLSFQVLGCGSVAQAIL
accu 0.0


Helix:1
Orig TINVGFAMAVVVAIYVTGGVSGG
Pred TINVGFAMAVVVAIYVTGGVSGG
accu 0.0


Helix:2
Orig FPFYVGAQFLGAFVGAATLFGIY
Pred FPFYVGAQFLGAFVGAATLFGIY
accu 0.0


Helix:3
Orig AFADQVVATMFLLMVVFAIF
Pred AFADQVVATMFLLMVVFAIF
accu 0.0


Helix:4
Orig PIAIGLLIIVIASSLGLNSGCAM
Pred PIAIGLLIIVIASSLGLNSGCAM
accu 0.0


Helix:5
Orig FWWIPVVGPMVGAVIGGLI
Pred FWWIPVVGPMVGAVIGGLI
accu 0.0


G8W8U7_KLEOK/PF00230

Helix:0
Orig IAEFLGTGLLIFFGVGCVAALKV
Pred IAEFLGTGLLIFFGVGCVAALKV
accu 0.0


Helix:1
Orig ISIIWGLGVAMAIYLTAGVSGAH
Pred ISIIWGLGVAMAIYLTAGVSGAH
accu 0.0


Helix:2
Orig VPFIVAQFAGAFCAAALVYGLYY
Pred VPFIVAQFAGAFCAAALVYGLYY
accu 0.0


Helix:3
Orig INFVQAFAVEMVITAILMGVILA
Pred INFVQAFAVEMVITAILMGVILA
accu 0.0


Helix:4
Orig LAPLLIGLLIAVIGASMGPLTGF
Pred LAPLLIGLLIAVIGASMGPLTGF
accu 0.0


Helix:5
Orig IPYFLVPLCAPIVGAALGAF
Pred IPYFLVPLCAPIVGAALGAF
accu 0.0


E3XBP3_ANODA/PF00230

Helix:0
Orig YVFIVCGAAAGAGVGASVSSVLL
Pred YVFIVCGAAAGAGVGASVSSVLL
accu 0.0


Helix:1
Orig MIALTQCFLHISGAHVNPAVSIG
Pred MIALTQCFLHISGAHVNPAVSIG
accu 0.0


Helix:2
Orig ALLYIVAQSGGSIAGAALLYGGP
Pred ALLYIVAQSGGSIAGAALLYGGP
accu 0.0


Helix:3
Orig AAWERFGVEFILTFIVVLAYLIS
Pred AAWERFGVEFILTFIVVLAYLIS
accu 0.0


Helix:4
Orig YFGSSAIAIGAAYSACSFVSMPY
Pred YFGSSAIAIGAAYSACSFVSMPY
accu 0.0


Helix:5
Orig WVYWLGPMVGGAVSGLM
Pred WVYWLGPMVGGAVSGLM
accu 0.0


F8HXT3_LEUS2/PF00230

Helix:0
Orig EFLGTFILVFVGTGSVVYSAATT
Pred EFLGTFILVFVGTGSVVYSAATT
accu 0.0


Helix:1
Orig TIALSFGLALAVAIAAFGHISGG
Pred TIALSFGLALAVAIAAFGHISGG
accu 0.0


Helix:2
Orig FGGYVIAQLLGAIVASAAVFGGV
Pred FGGYVIAQLLGAIVASAAVFGGV
accu 0.0


Helix:3
Orig ALSAFLFEFVLTFLFILVISIVT
Pred ALSAFLFEFVLTFLFILVISIVT
accu 0.0


Helix:4
Orig APIIIGLWLAVLIIVALPITGGA
Pred APIIIGLWLAVLIIVALPITGGA
accu 0.0


Helix:5
Orig HVWVYIAADLLGGVLAAFV
Pred HVWVYIAADLLGGVLAAFV
accu 0.0


Q4RVH6_TETNG/PF00230

Helix:0
Orig WRAVSGEYLATFIFVLLSLGSTI
Pred WRAVSGEYLATFIFVLLSLGSTI
accu 0.0


Helix:1
Orig VLISLCFGLSIATMVQCFGHISG
Pred VLISLCFGLSIATMVQCFGHISG
accu 0.0


Helix:2
Orig KAVFYVLAQCLGAITGAGILYLV
Pred KAVFYVLAQCLGAITGAGILYLV
accu 0.0


Helix:3
Orig VGNGLLVELLITFELVFTIFASC
Pred VGNGLLVELLITFELVFTIFASC
accu 0.0


Helix:4
Orig LGGSASLAIGFAVAIGHFFAINY
Pred LGGSASLAIGFAVAIGHFFAINY
accu 0.0


Helix:5
Orig LITLNFTNHWVYWVGPILGAVLA
Pred LITLNFTNHWVYWVGPILGAVLA
accu 0.0


G6CF53_LACCU/PF00230

Helix:0
Orig LLAEFMGTALMIIFGVGV
Pred LLAEFMGTALMIIFGVGV
accu 0.0


Helix:1
Orig GHLFAITTWGFGITVSLFIFGDV
Pred GHLFAITTWGFGITVSLFIFGDV
accu 0.0


Helix:2
Orig FIPYSVAEVLGGVVGAVIVYIMY
Pred FIPYSVAEVLGGVVGAVIVYIMY
accu 0.0


Helix:3
Orig FFVEFFATFVFISSIIAI
Pred FFVEFFATFVFISSIIAI
accu 0.0


Helix:4
Orig GIAPIAVGLLVWAIGMGMGGPTG
Pred GIAPIAVGLLVWAIGMGMGGPTG
accu 0.0


Helix:5
Orig DWQYGIIVPGIAPFVGGLCAALF
Pred DWQYGIIVPGIAPFVGGLCAALF
accu 0.0


A5V285_SPHWW/PF00230

Helix:0
Orig AELFGTFWLVFGGCGSAVLAAAF
Pred AELFGTFWLVFGGCGSAVLAAAF
accu 0.0


Helix:1
Orig IGFAGVALAFGLTVLTMAYAVGG
Pred IGFAGVALAFGLTVLTMAYAVGG
accu 0.0


Helix:2
Orig LVPYWVAQVVGAIAAAAVLYAIA
Pred LVPYWVAQVVGAIAAAAVLYAIA
accu 0.0


Helix:3
Orig YSLHAALLIEIVLTAGFIIVILG
Pred YSLHAALLIEIVLTAGFIIVILG
accu 0.0


Helix:4
Orig LVPAGFAPIPIGLALTLIHLISI
Pred LVPAGFAPIPIGLALTLIHLISI
accu 0.0


Helix:5
Orig LWLFWAAPLVGAVIGALI
Pred LWLFWAAPLVGAVIGALI
accu 0.0


C7LEM9_BRUMC/PF00230

Helix:0
Orig AEFFGTFWLVFGGCGSAILAAAF
Pred AEFFGTFWLVFGGCGSAILAAAF
accu 0.0


Helix:1
Orig IGFLGVALAFGLTVLTMAYAVGG
Pred IGFLGVALAFGLTVLTMAYAVGG
accu 0.0


Helix:2
Orig LIPYWVAQVLGAIAAAAILYVIA
Pred LIPYWVAQVLGAIAAAAILYVIA
accu 0.0


Helix:3
Orig YSMMAGLLIEIILTAFFIIIILG
Pred YSMMAGLLIEIILTAFFIIIILG
accu 0.0


Helix:4
Orig PAGFAPIAIGFGLTLIHLVSIPV
Pred PAGFAPIAIGFGLTLIHLVSIPV
accu 0.0


Helix:5
Orig AALSQLWLFWVAPLVGAVIGAII
Pred AALSQLWLFWVAPLVGAVIGAII
accu 0.0


C6TL07_SOYBN/PF00230

Helix:0
Orig LVAEVVGTYFLIFAGCASVVVNL
Pred LVAEVVGTYFLIFAGCASVVVNL
accu 0.0


Helix:1
Orig GISIVWGLTVMVLVYSIGHISGA
Pred GISIVWGLTVMVLVYSIGHISGA
accu 0.0


Helix:2
Orig VPAYVIAQVVGATLASGTLRLIF
Pred VPAYVIAQVVGATLASGTLRLIF
accu 0.0


Helix:3
Orig FVVEFIITFYLMFVISGV
Pred FVVEFIITFYLMFVISGV
accu 0.0


Helix:4
Orig IGELAGLAVGSTVLLNVMFAGPI
Pred IGELAGLAVGSTVLLNVMFAGPI
accu 0.0


Helix:5
Orig YRGIWIYLVSPTLGAVAGTW
Pred YRGIWIYLVSPTLGAVAGTW
accu 0.0


G5LAU2_SALET/PF00230

Helix:0
Orig VAGASLGLWEICIIWGLGISLAV
Pred VAGASLGLWEICIIWGLGISLAV
accu 0.0


Helix:1
Orig AGISGGHLNPAVTIALWLFA
Pred AGISGGHLNPAVTIALWLFA
accu 0.0


Helix:2
Orig VLPYIIAQFAGAFGGALLAYVLY
Pred VLPYIIAQFAGAFGGALLAYVLY
accu 0.0


Helix:3
Orig VWQAALVEVVITSILMGMIMALT
Pred VWQAALVEVVITSILMGMIMALT
accu 0.0


Helix:4
Orig PLLIGILVAVIGASTGPLTGFAM
Pred PLLIGILVAVIGASTGPLTGFAM
accu 0.0


Helix:5
Orig IPYFIVPIVAPVIGACAGAAI
Pred IPYFIVPIVAPVIGACAGAAI
accu 0.0


E9FVV8_DAPPU/PF00230

Helix:0
Orig FAEFVGTYVLVVIGNGSVAQAQL
Pred FAEFVGTYVLVVIGNGSVAQAQL
accu 0.0


Helix:1
Orig AINWGWALGCVLGILISANVSGG
Pred AINWGWALGCVLGILISANVSGG
accu 0.0


Helix:2
Orig LPVYWLAQYLGALTASGTVLGVY
Pred LPVYWLAQYLGALTASGTVLGVY
accu 0.0


Helix:3
Orig SSAGLCLVEEILATMIFMLVICV
Pred SSAGLCLVEEILATMIFMLVICV
accu 0.0


Helix:4
Orig IPAFLQPLFIGFALLAIGISYGA
Pred IPAFLQPLFIGFALLAIGISYGA
accu 0.0


Helix:5
Orig WFWIFIVGPHIGAILGVCI
Pred WFWIFIVGPHIGAILGVCI
accu 0.0


E0HHC3_ENTFL/PF00230

Helix:0
Orig GEFFGTMILVLLGDGVCAAV
Pred GEFFGTMILVLLGDGVCAAV
accu 0.0


Helix:1
Orig AFASGWVVIALGWGAAVTLAVYM
Pred AFASGWVVIALGWGAAVTLAVYM
accu 0.0


Helix:2
Orig IVAQVLGGFIGGLVVWLAYLPHW
Pred IVAQVLGGFIGGLVVWLAYLPHW
accu 0.0


Helix:3
Orig NYPANVLTEIIGTFVLVFGLLAF
Pred NYPANVLTEIIGTFVLVFGLLAF
accu 0.0


Helix:4
Orig LAAGINPMLVGILVLGLGLSLGG
Pred LAAGINPMLVGILVLGLGLSLGG
accu 0.0


Helix:5
Orig AYSWVPIVGPILGASLAAVI
Pred AYSWVPIVGPILGASLAAVI
accu 0.0


F3UFI0_STRSA/PF00230

Helix:0
Orig IFGEFLGTLLLLLLGNGVVAGVV
Pred IFGEFLGTLLLLLLGNGVVAGVV
accu 0.0


Helix:1
Orig GWIVITMGWGIAVAIAAFVSGNL
Pred GWIVITMGWGIAVAIAAFVSGNL
accu 0.0


Helix:2
Orig WASVLPYVLAQFAGAMVGQFLVF
Pred WASVLPYVLAQFAGAMVGQFLVF
accu 0.0


Helix:3
Orig FSNLISEILGTFVLVLTIFALGL
Pred FSNLISEILGTFVLVLTIFALGL
accu 0.0


Helix:4
Orig IGTFAVGTLIVGIGLSLGGTTGY
Pred IGTFAVGTLIVGIGLSLGGTTGY
accu 0.0


Helix:5
Orig WSYAWIPVVGPIIGAVLAVL
Pred WSYAWIPVVGPIIGAVLAVL
accu 0.0


H0WQD5_OTOGA/PF00230

Helix:0
Orig FSRAVFAEFLATLLFVFFGLGSA
Pred FSRAVFAEFLATLLFVFFGLGSA
accu 0.0


Helix:1
Orig VLQIAMAFGLGIGTLVQTLGHVS
Pred VLQIAMAFGLGIGTLVQTLGHVS
accu 0.0


Helix:2
Orig FLRAAFYVAAQLLGAVAGAALLH
Pred FLRAAFYVAAQLLGAVAGAALLH
accu 0.0


Helix:3
Orig TTAGQAVTVELFLTLQLVLCIFA
Pred TTAGQAVTVELFLTLQLVLCIFA
accu 0.0


Helix:4
Orig TPALSIGFSVALGHLLGIHYTGC
Pred TPALSIGFSVALGHLLGIHYTGC
accu 0.0


Helix:5
Orig HWVFWIGPLVGAVLGSLL
Pred HWVFWIGPLVGAVLGSLL
accu 0.0


F0LND2_VIBFN/PF00230

Helix:0
Orig FGTFWLVLGGCGSAVLAAGF
Pred FGTFWLVLGGCGSAVLAAGF
accu 0.0


Helix:1
Orig GIGLLGVALAFGLTVLTMAFAIG
Pred GIGLLGVALAFGLTVLTMAFAIG
accu 0.0


Helix:2
Orig IVFQVIGGVIAAAILYVIASGQA
Pred IVFQVIGGVIAAAILYVIASGQA
accu 0.0


Helix:3
Orig GGYSLTAAWVCEVVMTAMFLLVI
Pred GGYSLTAAWVCEVVMTAMFLLVI
accu 0.0


Helix:4
Orig FAPIAIGLCLTLIHLISIPV
Pred FAPIAIGLCLTLIHLISIPV
accu 0.0


Helix:5
Orig WAISQLWLFWLAPIVGGALGALI
Pred WAISQLWLFWLAPIVGGALGALI
accu 0.0


D2HJC5_AILME/PF00230

Helix:0
Orig ALFAEFLATGLYVFFGVGSALPW
Pred ALFAEFLATGLYVFFGVGSALPW
accu 0.0


Helix:1
Orig LPTVLQVAITFNLATAVAVQITW
Pred LPTVLQVAITFNLATAVAVQITW
accu 0.0


Helix:2
Orig AYVAAQLAGATVGAALLYGVIPG
Pred AYVAAQLAGATVGAALLYGVIPG
accu 0.0


Helix:3
Orig VSTGQAVAVELVLTLQLVLCIFV
Pred VSTGQAVAVELVLTLQLVLCIFV
accu 0.0


Helix:4
Orig ASGSPATMIGISLALGHLIGVYF
Pred ASGSPATMIGISLALGHLIGVYF
accu 0.0


Helix:5
Orig FEVHWIFWVGPLTGAVLASL
Pred FEVHWIFWVGPLTGAVLASL
accu 0.0


E6ILS2_ENTFL/PF00230

Helix:0
Orig GEFFGTMILVLLGDGVCAAV
Pred GEFFGTMILVLLGDGVCAAV
accu 0.0


Helix:1
Orig AFASGWVVIALGWGAAVTLAVYM
Pred AFASGWVVIALGWGAAVTLAVYM
accu 0.0


Helix:2
Orig IVAQVLGGFIGGLVVWLAYLPHW
Pred IVAQVLGGFIGGLVVWLAYLPHW
accu 0.0


Helix:3
Orig NYPANVLTEIIGTFVLVFGLLAF
Pred NYPANVLTEIIGTFVLVFGLLAF
accu 0.0


Helix:4
Orig LAAGINPMLVGILVLGLGLSLGG
Pred LAAGINPMLVGILVLGLGLSLGG
accu 0.0


Helix:5
Orig AYSWVPIVGPILGASLAAVI
Pred AYSWVPIVGPILGASLAAVI
accu 0.0


C3F5M3_BACTU/PF00230

Helix:0
Orig IAEVFATALLVILGNGVVANVHL
Pred IAEVFATALLVILGNGVVANVHL
accu 0.0


Helix:1
Orig WMVIATGWGFAVGIPAVIFGGIS
Pred WMVIATGWGFAVGIPAVIFGGIS
accu 0.0


Helix:2
Orig VVPYIIAQLIGAFIGAIIVWIMY
Pred VVPYIIAQLIGAFIGAIIVWIMY
accu 0.0


Helix:3
Orig YLNAFLTEFIGTFILVFGALGIV
Pred YLNAFLTEFIGTFILVFGALGIV
accu 0.0


Helix:4
Orig HVVIGFLVWGLVLSVGGPTGPAL
Pred HVVIGFLVWGLVLSVGGPTGPAL
accu 0.0


Helix:5
Orig YAWVPVIAPISASIIAVYV
Pred YAWVPVIAPISASIIAVYV
accu 0.0


G2YRZ3_BOTF4/PF00230

Helix:0
Orig AAEAMGVFFFVYPGIASCASFFL
Pred AAEAMGVFFFVYPGIASCASFFL
accu 0.0


Helix:1
Orig WAFAIGIAFAIITCGSTSGGHFN
Pred WAFAIGIAFAIITCGSTSGGHFN
accu 0.0


Helix:2
Orig YIFAQVFGSFMAAMLLVGQYYPQ
Pred YIFAQVFGSFMAAMLLVGQYYPQ
accu 0.0


Helix:3
Orig YGYLFFIEFFADVFVGIVIWACL
Pred YGYLFFIEFFADVFVGIVIWACL
accu 0.0


Helix:4
Orig PFVSASAVPWVIGLGYATMIWGF
Pred PFVSASAVPWVIGLGYATMIWGF
accu 0.0


Helix:5
Orig ARIVAAIFFGGDAFSLYSLIPVL
Pred ARIVAAIFFGGDAFSLYSLIPVL
accu 0.0


H4PFL5_ECOLX/PF00230

Helix:0
Orig AECFGTFWLVFGGCGSAVLAAGF
Pred AECFGTFWLVFGGCGSAVLAAGF
accu 0.0


Helix:1
Orig GIGFAGVALAFGLTVLTMAFAVG
Pred GIGFAGVALAFGLTVLTMAFAVG
accu 0.0


Helix:2
Orig VVGYVIAQVVGGIVAAALLYLIA
Pred VVGYVIAQVVGGIVAAALLYLIA
accu 0.0


Helix:3
Orig GGYSMLSALVVELVLSAGFLLVI
Pred GGYSMLSALVVELVLSAGFLLVI
accu 0.0


Helix:4
Orig FAPAGFAPIAIGLALTLIHLISI
Pred FAPAGFAPIAIGLALTLIHLISI
accu 0.0


Helix:5
Orig LWFFWVVPIVGGIIGGLI
Pred LWFFWVVPIVGGIIGGLI
accu 0.0


G2LPG6_BUCUM/PF00230

Helix:0
Orig IFEFLGTGVIIFFGLSCLAV
Pred IFEFLGTGVIIFFGLSCLAV
accu 0.0


Helix:1
Orig YFTSTTSGSHLNPAITIFFWLFS
Pred YFTSTTSGSHLNPAITIFFWLFS
accu 0.0


Helix:2
Orig VLPYVISQILGSFCFTIIVYYFF
Pred VLPYVISQILGSFCFTIIVYYFF
accu 0.0


Helix:3
Orig VIYDSIIEIISNILFIIILLELN
Pred VIYDSIIEIISNILFIIILLELN
accu 0.0


Helix:4
Orig FLKYKFMIPMLIGCVICIINLVI
Pred FLKYKFMIPMLIGCVICIINLVI
accu 0.0


Helix:5
Orig ILYSFIPNICPIVGVNLGGW
Pred ILYSFIPNICPIVGVNLGGW
accu 0.0


H7JC69_STRPN/PF00230

Helix:0
Orig LFGEFLGTLILILLGNGVVAGVV
Pred LFGEFLGTLILILLGNGVVAGVV
accu 0.0


Helix:1
Orig GWIVITMGWGIAVAVAVFVSGKL
Pred GWIVITMGWGIAVAVAVFVSGKL
accu 0.0


Helix:2
Orig WASVLPYILAQFAGAMLGQILVW
Pred WASVLPYILAQFAGAMLGQILVW
accu 0.0


Helix:3
Orig VSNLISEILGTFVLVLTIFALGL
Pred VSNLISEILGTFVLVLTIFALGL
accu 0.0


Helix:4
Orig IGTFAVGTLIVGIGLSLGGTTGY
Pred IGTFAVGTLIVGIGLSLGGTTGY
accu 0.0


Helix:5
Orig WSYAWIPVVGPVIGAALAVLV
Pred WSYAWIPVVGPVIGAALAVLV
accu 0.0


E6B3H8_ECOLX/PF00230

Helix:0
Orig AEFLGTGLLIFFGVGCVAALKVA
Pred AEFLGTGLLIFFGVGCVAALKVA
accu 0.0


Helix:1
Orig SVIWGLGVAMAIYLTAGVSGAHL
Pred SVIWGLGVAMAIYLTAGVSGAHL
accu 0.0


Helix:2
Orig IPFIVSQVAGAFCAAALVYGLYY
Pred IPFIVSQVAGAFCAAALVYGLYY
accu 0.0


Helix:3
Orig INFVQAFAVEMVITAILMGLILA
Pred INFVQAFAVEMVITAILMGLILA
accu 0.0


Helix:4
Orig LAPLLIGLLIAVIGASMGPLTGF
Pred LAPLLIGLLIAVIGASMGPLTGF
accu 0.0


Helix:5
Orig IPYFLVPLFGPIVGAIVGAF
Pred IPYFLVPLFGPIVGAIVGAF
accu 0.0


H1MQT5_9PLAN/PF00230

Helix:0
Orig LIGEFFGTLLLILLGNGVVASVQ
Pred LIGEFFGTLLLILLGNGVVASVQ
accu 0.0


Helix:1
Orig VITTGWGLAVTLGVYVSGRLSGG
Pred VITTGWGLAVTLGVYVSGRLSGG
accu 0.0


Helix:2
Orig LLPYWSAQLAGAFCGAALVYADY
Pred LLPYWSAQLAGAFCGAALVYADY
accu 0.0


Helix:3
Orig LAGNFFSEFLGTALLLFGVRAVT
Pred LAGNFFSEFLGTALLLFGVRAVT
accu 0.0


Helix:4
Orig PILVGAVVWAIGLSLGGLTGYAI
Pred PILVGAVVWAIGLSLGGLTGYAI
accu 0.0


Helix:5
Orig YYFWVPIVGPLAGGIVGTAL
Pred YYFWVPIVGPLAGGIVGTAL
accu 0.0


B0HYV6_YERPE/PF00230

Helix:0
Orig IAEFLGTGLLIFFGAGCVAALKL
Pred IAEFLGTGLLIFFGAGCVAALKL
accu 0.0


Helix:1
Orig ISIIWGLGVAMAIYLTAAISGAH
Pred ISIIWGLGVAMAIYLTAAISGAH
accu 0.0


Helix:2
Orig LPYIVAQVAGAFCAAALVYGLYY
Pred LPYIVAQVAGAFCAAALVYGLYY
accu 0.0


Helix:3
Orig ISVVQAFLVETVITAILMCLILA
Pred ISVVQAFLVETVITAILMCLILA
accu 0.0


Helix:4
Orig LAPLLIGILIAVIGASMGPLTGF
Pred LAPLLIGILIAVIGASMGPLTGF
accu 0.0


Helix:5
Orig IPYFLVPIFGPIVGALLGAF
Pred IPYFLVPIFGPIVGALLGAF
accu 0.0


E1XBV8_STRZO/PF00230


D4VPF0_9BACE/PF00230

Helix:0
Orig VLVLMGCGSAVFAGSVTGTVGAG
Pred VLVLMGCGSAVFAGSVTGTVGAG
accu 0.0


Helix:1
Orig GVALAFGLSVVAMAYAIGGISGC
Pred GVALAFGLSVVAMAYAIGGISGC
accu 0.0


Helix:2
Orig AGMYMIFQVIGAIIGSAILFALV
Pred AGMYMIFQVIGAIIGSAILFALV
accu 0.0


Helix:3
Orig EMLQAFIAEAVFTFIFVLVVLGS
Pred EMLQAFIAEAVFTFIFVLVVLGS
accu 0.0


Helix:4
Orig GLAIGLTLVLVHIVCIPITGTSV
Pred GLAIGLTLVLVHIVCIPITGTSV
accu 0.0


Helix:5
Orig EALSQLWLFIIAPFVGAALSAVV
Pred EALSQLWLFIIAPFVGAALSAVV
accu 0.0


MRH1_YEAST/PF01036

Helix:0
Orig WFWTCFCCYLLFGLILTFLM
Pred WFWTCFCCYLLFGLILTFLM
accu 0.0


Helix:1
Orig IAPNFFMCIAYFTMASNLGWIPV
Pred IAPNFFMCIAYFTMASNLGWIPV
accu 0.0


Helix:2
Orig IFYSRFVGWFLALPWPIIQICML
Pred IFYSRFVGWFLALPWPIIQICML
accu 0.0


Helix:3
Orig FWQMAFNVCITEFFTVCWLIAAC
Pred FWQMAFNVCITEFFTVCWLIAAC
accu 0.0


Helix:4
Orig WGYYTIGLGAAIVVSISVMTTSY
Pred WGYYTIGLGAAIVVSISVMTTSY
accu 0.0


Helix:5
Orig TFLVFFSIIMFLWIIAYPTCFGI
Pred TFLVFFSIIMFLWIIAYPTCFGI
accu 0.0


Helix:6
Orig GIFYGIIDLILMCFIPTLLVPIA
Pred GIFYGIIDLILMCFIPTLLVPIA
accu 0.0


C7G3K6_NEOFS/PF00230

Helix:0
Orig FWRAVFAEFFATMIFVFFGLGSS
Pred FWRAVFAEFFATMIFVFFGLGSS
accu 0.0


Helix:1
Orig VLQIALAFGLAFATLVQSVGHIS
Pred VLQIALAFGLAFATLVQSVGHIS
accu 0.0


Helix:2
Orig LFRAVFYIAAQLLGAVAGAAILY
Pred LFRAVFYIAAQLLGAVAGAAILY
accu 0.0


Helix:3
Orig VSLGQGTTVEIFLTLQYVLCVFA
Pred VSLGQGTTVEIFLTLQYVLCVFA
accu 0.0


Helix:4
Orig SAALAIGFSITLGHLFGMYYTGA
Pred SAALAIGFSITLGHLFGMYYTGA
accu 0.0


Helix:5
Orig HWVYWVGPIIGATIGGLA
Pred HWVYWVGPIIGATIGGLA
accu 0.0


Q5T5M1_HUMAN/PF00230

Helix:0
Orig LAEFMSTYVMMVFGLGSVAHMVL
Pred LAEFMSTYVMMVFGLGSVAHMVL
accu 0.0


Helix:1
Orig YGSYLGVNLGFGFGVTMGVHVAG
Pred YGSYLGVNLGFGFGVTMGVHVAG
accu 0.0


Helix:2
Orig VLGQFLGSFLAAATIYSLFYTAI
Pred VLGQFLGSFLAAATIYSLFYTAI
accu 0.0


Helix:3
Orig LWRGFLNEAWLTGMLQLCLFAIT
Pred LWRGFLNEAWLTGMLQLCLFAIT
accu 0.0


Helix:4
Orig ALVIGILVVIIGVSLGMNTGYAI
Pred ALVIGILVVIIGVSLGMNTGYAI
accu 0.0


Helix:5
Orig WWWVPVVAPLLGAYLGGII
Pred WWWVPVVAPLLGAYLGGII
accu 0.0


D3HXZ0_9BACT/PF00230

Helix:0
Orig LAEMIGTMVLVLMGCGVAVSLGC
Pred LAEMIGTMVLVLMGCGVAVSLGC
accu 0.0


Helix:1
Orig FGLSVVAMAYTIGGISGCHINPA
Pred FGLSVVAMAYTIGGISGCHINPA
accu 0.0


Helix:2
Orig VFQVIGAVIGSFILFVLTSAAGL
Pred VFQVIGAVIGSFILFVLTSAAGL
accu 0.0


Helix:3
Orig TIPVLGGLLAEIFFTCVFVLVVL
Pred TIPVLGGLLAEIFFTCVFVLVVL
accu 0.0


Helix:4
Orig FAGLAIGLALVLIHLACIRYTGT
Pred FAGLAIGLALVLIHLACIRYTGT
accu 0.0


Helix:5
Orig GGTALANLWIFIVGPFAGGALAA
Pred GGTALANLWIFIVGPFAGGALAA
accu 0.0


C8UL99_ECO1A/PF00230

Helix:0
Orig AECFGTFWLVFGGCGSAVLAAGF
Pred AECFGTFWLVFGGCGSAVLAAGF
accu 0.0


Helix:1
Orig GIGFAGVALAFGLTVLTMAFAVG
Pred GIGFAGVALAFGLTVLTMAFAVG
accu 0.0


Helix:2
Orig VVGYVIAQVVGGIVAAALLYLIA
Pred VVGYVIAQVVGGIVAAALLYLIA
accu 0.0


Helix:3
Orig GGYSMLSALVVELVLSAGFLLVI
Pred GGYSMLSALVVELVLSAGFLLVI
accu 0.0


Helix:4
Orig FAPAGFAPIAIGLALTLIHLISI
Pred FAPAGFAPIAIGLALTLIHLISI
accu 0.0


Helix:5
Orig LWFFWVVPIVGGIIGGLI
Pred LWFFWVVPIVGGIIGGLI
accu 0.0


H0KQC3_9FLAO/PF00230

Helix:0
Orig TAEIIGTMLLILLGNGVVANVLL
Pred TAEIIGTMLLILLGNGVVANVLL
accu 0.0


Helix:1
Orig NSGWIVITTAWALAVFVGVTVAG
Pred NSGWIVITTAWALAVFVGVTVAG
accu 0.0


Helix:2
Orig SVPSYIAAQMIGAMAGAFLVWLF
Pred SVPSYIAAQMIGAMAGAFLVWLF
accu 0.0


Helix:3
Orig PVSNIISEIVGTFVLVFVVFYIS
Pred PVSNIISEIVGTFVLVFVVFYIS
accu 0.0


Helix:4
Orig GLGTVGAVPVAFLVWAIGLSLGG
Pred GLGTVGAVPVAFLVWAIGLSLGG
accu 0.0


Helix:5
Orig WSYAWIPILGPVIGAVLAAL
Pred WSYAWIPILGPVIGAVLAAL
accu 0.0


B3XFH8_ECOLX/PF00230

Helix:0
Orig IAEFLGTGLLIFFGVGCVAALKV
Pred IAEFLGTGLLIFFGVGCVAALKV
accu 0.0


Helix:1
Orig ISVIWGLGVAMAIYLTAGVSGAH
Pred ISVIWGLGVAMAIYLTAGVSGAH
accu 0.0


Helix:2
Orig IPFIVSQVAGAFCAAALVYGLYY
Pred IPFIVSQVAGAFCAAALVYGLYY
accu 0.0


Helix:3
Orig INFVQAFAVEMVITAILMGLILA
Pred INFVQAFAVEMVITAILMGLILA
accu 0.0


Helix:4
Orig LAPLLIGLLIAVIGASMGPLTGF
Pred LAPLLIGLLIAVIGASMGPLTGF
accu 0.0


Helix:5
Orig IPYFLVPLFGPIVGAIVGAF
Pred IPYFLVPLFGPIVGAIVGAF
accu 0.0


A2WLT1_ORYSI/PF00230


D0NBJ2_PHYIT/PF00230

Helix:0
Orig LAEFVGTFILVLIGDGSVAQYVL
Pred LAEFVGTFILVLIGDGSVAQYVL
accu 0.0


Helix:1
Orig WGIALLFGIHFAGGVSGGHLNPA
Pred WGIALLFGIHFAGGVSGGHLNPA
accu 0.0


Helix:2
Orig FVAQTAGAFAAAIIVFIVYYPWF
Pred FVAQTAGAFAAAIIVFIVYYPWF
accu 0.0


Helix:3
Orig NWSALANEIIGTALLVSGIFAVG
Pred NWSALANEIIGTALLVSGIFAVG
accu 0.0


Helix:4
Orig ASPYSFPGAVALMLTCIGMAFGL
Pred ASPYSFPGAVALMLTCIGMAFGL
accu 0.0


Helix:5
Orig GYFWIPIVGPFVGGIVGAAT
Pred GYFWIPIVGPFVGGIVGAAT
accu 0.0


E4JC46_ENTFC/PF00230

Helix:0
Orig GEFIGTLILVLLGDGVCAAVNLN
Pred GEFIGTLILVLLGDGVCAAVNLN
accu 0.0


Helix:1
Orig SGWIVIAFGWGLAVTMAVYISGF
Pred SGWIVIAFGWGLAVTMAVYISGF
accu 0.0


Helix:2
Orig LVVPFIIAQVLGAFAGAILVWLS
Pred LVVPFIIAQVLGAFAGAILVWLS
accu 0.0


Helix:3
Orig YPANVITELIGTFVLVLGLLAFG
Pred YPANVITELIGTFVLVLGLLAFG
accu 0.0


Helix:4
Orig VFAVGGLILAIGLSLGGPTGYAI
Pred VFAVGGLILAIGLSLGGPTGYAI
accu 0.0


Helix:5
Orig AYSWVPIAGPMIGAIIAVGV
Pred AYSWVPIAGPMIGAIIAVGV
accu 0.0


D6SWT0_GARVA/PF00230

Helix:0
Orig AAEFIGTAILMIFGNGAVANVEL
Pred AAEFIGTAILMIFGNGAVANVEL
accu 0.0


Helix:1
Orig WLNIAMGYGFGVMFPVLMFGGIS
Pred WLNIAMGYGFGVMFPVLMFGGIS
accu 0.0


Helix:2
Orig WANVVPYIVAQLLGALVGQLIVY
Pred WANVVPYIVAQLLGALVGQLIVY
accu 0.0


Helix:3
Orig FLNEFFGTLVLVLAALCCLTSPW
Pred FLNEFFGTLVLVLAALCCLTSPW
accu 0.0


Helix:4
Orig LAGASIVVGFVVWGLVTSMGGPT
Pred LAGASIVVGFVVWGLVTSMGGPT
accu 0.0


Helix:5
Orig AWIPVIAPIAGAILGVVM
Pred AWIPVIAPIAGAILGVVM
accu 0.0


I0Y1E2_9BURK/PF00230

Helix:0
Orig LGAEIFGTFWLVLGGCGSAVLAA
Pred LGAEIFGTFWLVLGGCGSAVLAA
accu 0.0


Helix:1
Orig LGIGFAGVSLAFGLTVLTMAYAI
Pred LGIGFAGVSLAFGLTVLTMAYAI
accu 0.0


Helix:2
Orig LVPYIAAQVIGATLGAWVIYLIA
Pred LVPYIAAQVIGATLGAWVIYLIA
accu 0.0


Helix:3
Orig FSMAAALIAEIAMTFFFLFVILG
Pred FSMAAALIAEIAMTFFFLFVILG
accu 0.0


Helix:4
Orig PLAIGLCLTLIHLISIPVTNTSV
Pred PLAIGLCLTLIHLISIPVTNTSV
accu 0.0


Helix:5
Orig WALDQLWLFWIAPIVGAILAGVL
Pred WALDQLWLFWIAPIVGAILAGVL
accu 0.0


B3YUS1_BACCE/PF00230

Helix:0
Orig AIAEFIGTFVLVLFGTGVAVIGG
Pred AIAEFIGTFVLVLFGTGVAVIGG
accu 0.0


Helix:1
Orig IAMAFGLSIVAMAYSIGTISGCH
Pred IAMAFGLSIVAMAYSIGTISGCH
accu 0.0


Helix:2
Orig LCYYVLAQILGGLLGTATLVTIL
Pred LCYYVLAQILGGLLGTATLVTIL
accu 0.0


Helix:3
Orig FGTLGLSGAFLVEFILTFVFILV
Pred FGTLGLSGAFLVEFILTFVFILV
accu 0.0


Helix:4
Orig LAGLVIGFTLVLVHLLGIPLTGT
Pred LAGLVIGFTLVLVHLLGIPLTGT
accu 0.0


Helix:5
Orig SQLWVFIVAPILGGIVAAIV
Pred SQLWVFIVAPILGGIVAAIV
accu 0.0


C6RHS1_9PROT/PF00230

Helix:0
Orig LAEFFGTFWLVFGGCGSAVFAAA
Pred LAEFFGTFWLVFGGCGSAVFAAA
accu 0.0


Helix:1
Orig LGIGFVGVSLAFGLTVLTMAYAV
Pred LGIGFVGVSLAFGLTVLTMAYAV
accu 0.0


Helix:2
Orig FVPYVIAQVIGAIAAAAVLYLIA
Pred FVPYVIAQVIGAIAAAAVLYLIA
accu 0.0


Helix:3
Orig GYSLVSALVAEVVLTAFFLIIIL
Pred GYSLVSALVAEVVLTAFFLIIIL
accu 0.0


Helix:4
Orig PIAIGLGLTLIHLISIPITNTSV
Pred PIAIGLGLTLIHLISIPITNTSV
accu 0.0


Helix:5
Orig WALEQLWLFWVAPIVGAIIGAII
Pred WALEQLWLFWVAPIVGAIIGAII
accu 0.0


E0GVX6_ENTFL/PF00230

Helix:0
Orig GEFFGTMILVLLGDGVCAAV
Pred GEFFGTMILVLLGDGVCAAV
accu 0.0


Helix:1
Orig AFASGWVVIALGWGAAVTLAVYM
Pred AFASGWVVIALGWGAAVTLAVYM
accu 0.0


Helix:2
Orig IVAQVLGGFIGGLVVWLAYLPHW
Pred IVAQVLGGFIGGLVVWLAYLPHW
accu 0.0


Helix:3
Orig NYPANVLTEIIGTFVLVFGLLAF
Pred NYPANVLTEIIGTFVLVFGLLAF
accu 0.0


Helix:4
Orig LAVGINPMLVGILVLGLGLSLGG
Pred LAVGINPMLVGILVLGLGLSLGG
accu 0.0


Helix:5
Orig AYSWVPIVGPILGASLAAVI
Pred AYSWVPIVGPILGASLAAVI
accu 0.0


B9GVE1_POPTR/PF00230

Helix:0
Orig LAEFISTFFYVFAVVGSAMA
Pred LAEFISTFFYVFAVVGSAMA
accu 0.0


Helix:1
Orig AVPSSLVIVAIANAFALSSAVYI
Pred AVPSSLVIVAIANAFALSSAVYI
accu 0.0


Helix:2
Orig LFYWISQMLASVMACIFLKVATV
Pred LFYWISQMLASVMACIFLKVATV
accu 0.0


Helix:3
Orig GFGASLLEGVMAFGLVYTVYAAG
Pred GFGASLLEGVMAFGLVYTVYAAG
accu 0.0


Helix:4
Orig LGAIGPLAVGLTAGANVLAAGPF
Pred LGAIGPLAVGLTAGANVLAAGPF
accu 0.0


Helix:5
Orig QAVYWVGPLIGAAVAGLL
Pred QAVYWVGPLIGAAVAGLL
accu 0.0


E4AVK0_PROAA/PF00230

Helix:0
Orig FGSEFLGTLILILLGCGVVANNL
Pred FGSEFLGTLILILLGCGVVANNL
accu 0.0


Helix:1
Orig QINWGWGFGVMFGVYAAY
Pred QINWGWGFGVMFGVYAAY
accu 0.0


Helix:2
Orig ITIYILAQFAGAFVGAVLCWLAY
Pred ITIYILAQFAGAFVGAVLCWLAY
accu 0.0


Helix:3
Orig LWNTITEAIGTWVLVLWVILSGF
Pred LWNTITEAIGTWVLVLWVILSGF
accu 0.0


Helix:4
Orig GPLAVGLLIVSIGASLGGPTGYA
Pred GPLAVGLLIVSIGASLGGPTGYA
accu 0.0


Helix:5
Orig WGYAWVPVVGPMIGAVLAAL
Pred WGYAWVPVVGPMIGAVLAAL
accu 0.0


H6P779_SALTI/PF00230

Helix:0
Orig IAEFLGTGLLIFFGVGCVAALKV
Pred IAEFLGTGLLIFFGVGCVAALKV
accu 0.0


Helix:1
Orig ISVIWGLGVAMAIYLTAGVSGAH
Pred ISVIWGLGVAMAIYLTAGVSGAH
accu 0.0


Helix:2
Orig VVPFIISQVAGAFCAAALVYGLY
Pred VVPFIISQVAGAFCAAALVYGLY
accu 0.0


Helix:3
Orig FVQAFAVEMVITAILMGLILALT
Pred FVQAFAVEMVITAILMGLILALT
accu 0.0


Helix:4
Orig PLLIGLLIAVIGASMGPLTGFAM
Pred PLLIGLLIAVIGASMGPLTGFAM
accu 0.0


Helix:5
Orig IPYFLVPLFGPIVGAILGAF
Pred IPYFLVPLFGPIVGAILGAF
accu 0.0


E6SWN5_BACT6/PF00230

Helix:0
Orig LAEMVGTMVLVLMGCGTAVSLSC
Pred LAEMVGTMVLVLMGCGTAVSLSC
accu 0.0


Helix:1
Orig ALAFGLSVVAMAYAIGGISGCHI
Pred ALAFGLSVVAMAYAIGGISGCHI
accu 0.0


Helix:2
Orig GMYMLFQVIGAIIGSAILWVLTS
Pred GMYMLFQVIGAIIGSAILWVLTS
accu 0.0


Helix:3
Orig GVSVLGGLLAEIFFTFVFVLVVL
Pred GVSVLGGLLAEIFFTFVFVLVVL
accu 0.0


Helix:4
Orig FAGLAIGLSLVLVHLVCIRYTGT
Pred FAGLAIGLSLVLVHLVCIRYTGT
accu 0.0


Helix:5
Orig SQLWIFIVGPFVGAVLSALV
Pred SQLWIFIVGPFVGAVLSALV
accu 0.0


A4VUA1_STRSY/PF00230

Helix:0
Orig IGEVLGTTLLVLLGNGVVAGVVL
Pred IGEVLGTTLLVLLGNGVVAGVVL
accu 0.0


Helix:1
Orig WIVITIGWGLAVAMAAFVSGLLG
Pred WIVITIGWGLAVAMAAFVSGLLG
accu 0.0


Helix:2
Orig WASVVPYILAQFIGAFIGSILVY
Pred WASVVPYILAQFIGAFIGSILVY
accu 0.0


Helix:3
Orig LVSNTISEAIGTFVLVLGLLAFG
Pred LVSNTISEAIGTFVLVLGLLAFG
accu 0.0


Helix:4
Orig GIGTLIVGGLIVSLGVSLGGPTG
Pred GIGTLIVGGLIVSLGVSLGGPTG
accu 0.0


Helix:5
Orig WGYAWVPVVGPIIGGLLAAL
Pred WGYAWVPVVGPIIGGLLAAL
accu 0.0


H7HJ26_STRPN/PF00230

Helix:0
Orig YATEFLGTAILIILGNGAV
Pred YATEFLGTAILIILGNGAV
accu 0.0


Helix:1
Orig WIVIAVGYGMGVMIPALMFGNVS
Pred WIVIAVGYGMGVMIPALMFGNVS
accu 0.0


Helix:2
Orig AFTLGLAVSGLFPWAQVVPYIIA
Pred AFTLGLAVSGLFPWAQVVPYIIA
accu 0.0


Helix:3
Orig INEFVGSFVLFFAALGLTKNFFG
Pred INEFVGSFVLFFAALGLTKNFFG
accu 0.0


Helix:4
Orig ASGLSVAHLALGFLVMALVTSLG
Pred ASGLSVAHLALGFLVMALVTSLG
accu 0.0


Helix:5
Orig WYSWVPVVAPIVAAIAAVAV
Pred WYSWVPVVAPIVAAIAAVAV
accu 0.0


G5A5D5_PHYSP/PF00230

Helix:0
Orig AEFVGTFILVLIGDGSVAQFVLS
Pred AEFVGTFILVLIGDGSVAQFVLS
accu 0.0


Helix:1
Orig VNLCWGIALLFGVHFSGGVSGGH
Pred VNLCWGIALLFGVHFSGGVSGGH
accu 0.0


Helix:2
Orig VPGYIIAQTLGAFVAALVLYIVY
Pred VPGYIIAQTLGAFVAALVLYIVY
accu 0.0


Helix:3
Orig NWTAFANEVIGTALLVGGIFALC
Pred NWTAFANEVIGTALLVGGIFALC
accu 0.0


Helix:4
Orig ASPYSFPGAVGLLLTGIGMSFGL
Pred ASPYSFPGAVGLLLTGIGMSFGL
accu 0.0


Helix:5
Orig GGYFWIPILGPFMGAVLGAA
Pred GGYFWIPILGPFMGAVLGAA
accu 0.0


B9Q1S6_TOXGO/PF00230


Q32ZE5_SPAAU/PF00230

Helix:0
Orig FWRAVLAELVGMTLFIFLSISTA
Pred FWRAVLAELVGMTLFIFLSISTA
accu 0.0


Helix:1
Orig AFGLAIATLAQSLGHISGAHLNP
Pred AFGLAIATLAQSLGHISGAHLNP
accu 0.0


Helix:2
Orig SVFKAVMYIVAQMLGSALASGIV
Pred SVFKAVMYIVAQMLGSALASGIV
accu 0.0


Helix:3
Orig TPSQGVGIELLATFQLVLCVIAV
Pred TPSQGVGIELLATFQLVLCVIAV
accu 0.0


Helix:4
Orig PLAIGLSVCLGHLAAISYTGCGI
Pred PLAIGLSVCLGHLAAISYTGCGI
accu 0.0


Helix:5
Orig FTNHWVYWVGPMCGGVAAAL
Pred FTNHWVYWVGPMCGGVAAAL
accu 0.0


A7FX31_CLOB1/PF00230

Helix:0
Orig MAEFLGTMMLIWLGDGVVASVAL
Pred MAEFLGTMMLIWLGDGVVASVAL
accu 0.0


Helix:1
Orig GWIVVTAAWGLAVAIPAYIFGGI
Pred GWIVVTAAWGLAVAIPAYIFGGI
accu 0.0


Helix:2
Orig ITAQMLGGFAGAVLVWLTYLPHW
Pred ITAQMLGGFAGAVLVWLTYLPHW
accu 0.0


Helix:3
Orig FVTEFIVTALLVFGLMGLGQ
Pred FVTEFIVTALLVFGLMGLGQ
accu 0.0


Helix:4
Orig LTAGALIFVLGLSLGGPTGYAIN
Pred LTAGALIFVLGLSLGGPTGYAIN
accu 0.0


Helix:5
Orig YAWIPVLGPILGGILGALL
Pred YAWIPVLGPILGGILGALL
accu 0.0


G6TPP6_STRPN/PF00230

Helix:0
Orig VAELIGTFMLVFVGTGAVVFG
Pred VAELIGTFMLVFVGTGAVVFG
accu 0.0


Helix:1
Orig GIAFAFGLAIVVAAYSIGTVSGA
Pred GIAFAFGLAIVVAAYSIGTVSGA
accu 0.0


Helix:2
Orig LVNYILGQVVGAFIASGAVFFLL
Pred LVNYILGQVVGAFIASGAVFFLL
accu 0.0


Helix:3
Orig TVFGGFLFEVIATFLFVLVIMTV
Pred TVFGGFLFEVIATFLFVLVIMTV
accu 0.0


Helix:4
Orig GLVIGLSLMAMILVGLKITGLSV
Pred GLVIGLSLMAMILVGLKITGLSV
accu 0.0


Helix:5
Orig AALQQVWIFILAPIAGGVLAALV
Pred AALQQVWIFILAPIAGGVLAALV
accu 0.0


A4GHN5_9BACT/PF01036

Helix:0
Orig FWLISMALIAATAFFFIE
Pred FWLISMALIAATAFFFIE
accu 0.0


Helix:1
Orig LTVSGLVTLVAAVHYFYM
Pred LTVSGLVTLVAAVHYFYM
accu 0.0


Helix:2
Orig RYIDWLITVPLLMVEFYLILRAI
Pred RYIDWLITVPLLMVEFYLILRAI
accu 0.0


Helix:3
Orig IFWRLMIGTVVMLVGGYA
Pred IFWRLMIGTVVMLVGGYA
accu 0.0


Helix:4
Orig YISATLGFIIGMLGWAYILYEIF
Pred YISATLGFIIGMLGWAYILYEIF
accu 0.0


Helix:5
Orig FSTMRWIVTIGWAIYPLGYF
Pred FSTMRWIVTIGWAIYPLGYF
accu 0.0


Helix:6
Orig IIYNFADVWNKIAFGVIIWNVAV
Pred IIYNFADVWNKIAFGVIIWNVAV
accu 0.0


B9MUJ0_POPTR/PF00230

Helix:0
Orig AYLAEFISTFFYVFAVVGSAMAS
Pred AYLAEFISTFFYVFAVVGSAMAS
accu 0.0


Helix:1
Orig SLVIVAIANAFALSSAVYIAANA
Pred SLVIVAIANAFALSSAVYIAANA
accu 0.0


Helix:2
Orig NVPTALFYWISQLLASVMASIFL
Pred NVPTALFYWISQLLASVMASIFL
accu 0.0


Helix:3
Orig GFGASLLEGVMTFGLVYTVYAAG
Pred GFGASLLEGVMTFGLVYTVYAAG
accu 0.0


Helix:4
Orig IGPLAVGLMAGANVLAAGPFSGG
Pred IGPLAVGLMAGANVLAAGPFSGG
accu 0.0


Helix:5
Orig QAVYWVGPLIGASVAGLL
Pred QAVYWVGPLIGASVAGLL
accu 0.0


H7QQE4_STRPN/PF00230

Helix:0
Orig YATEFLGTAILIILGNGAV
Pred YATEFLGTAILIILGNGAV
accu 0.0


Helix:1
Orig WIVIAVGYGMGVMIPALMFGNVS
Pred WIVIAVGYGMGVMIPALMFGNVS
accu 0.0


Helix:2
Orig AFTLGLAVSGLFPWAQVVPYIIA
Pred AFTLGLAVSGLFPWAQVVPYIIA
accu 0.0


Helix:3
Orig INEFVGSFVLFFAALGLTKNFFG
Pred INEFVGSFVLFFAALGLTKNFFG
accu 0.0


Helix:4
Orig ASGLSVAHLALGFLVMALVTSLG
Pred ASGLSVAHLALGFLVMALVTSLG
accu 0.0


Helix:5
Orig WYSWVPVVAPIVAAIAAVAV
Pred WYSWVPVVAPIVAAIAAVAV
accu 0.0


C7D2M8_ENTFL/PF00230

Helix:0
Orig GEFFGTMILVLLGDGVCAAV
Pred GEFFGTMILVLLGDGVCAAV
accu 0.0


Helix:1
Orig AFASGWVVIALGWGAAVTLAVYM
Pred AFASGWVVIALGWGAAVTLAVYM
accu 0.0


Helix:2
Orig IVAQVLGGFIGGLVVWLAYLPHW
Pred IVAQVLGGFIGGLVVWLAYLPHW
accu 0.0


Helix:3
Orig NYPANVLTEIIGTFVLVFGLLAF
Pred NYPANVLTEIIGTFVLVFGLLAF
accu 0.0


Helix:4
Orig LAVGINPMLVGILVLGLGLSLGG
Pred LAVGINPMLVGILVLGLGLSLGG
accu 0.0


Helix:5
Orig AYSWVPIVGPILGASLAAVI
Pred AYSWVPIVGPILGASLAAVI
accu 0.0


E9FI97_9STRE/PF00230

Helix:0
Orig VAELIGTFMLVFIGTGAVVFG
Pred VAELIGTFMLVFIGTGAVVFG
accu 0.0


Helix:1
Orig GIAFAFGLAIVVAAFSIGTVSGA
Pred GIAFAFGLAIVVAAFSIGTVSGA
accu 0.0


Helix:2
Orig LVNYILGQVVGAFLASAAVFFLL
Pred LVNYILGQVVGAFLASAAVFFLL
accu 0.0


Helix:3
Orig TVFGGFLFEVIATFLFVLVIMTV
Pred TVFGGFLFEVIATFLFVLVIMTV
accu 0.0


Helix:4
Orig GLVIGLSLMAMILVGLNITGLSV
Pred GLVIGLSLMAMILVGLNITGLSV
accu 0.0


Helix:5
Orig AALQQVWIFILAPIVGGVLAALV
Pred AALQQVWIFILAPIVGGVLAALV
accu 0.0


G3PIL1_GASAC/PF00230

Helix:0
Orig GEYLATLIFVLLGLGSTINWAAG
Pred GEYLATLIFVLLGLGSTINWAAG
accu 0.0


Helix:1
Orig VLISLCFGLSIATMVQCFGHISG
Pred VLISLCFGLSIATMVQCFGHISG
accu 0.0


Helix:2
Orig FYVLAQCLGAVTGAAVLYLVTPA
Pred FYVLAQCLGAVTGAAVLYLVTPA
accu 0.0


Helix:3
Orig ISVGHGLLVELLITFQLVFTIFA
Pred ISVGHGLLVELLITFQLVFTIFA
accu 0.0


Helix:4
Orig SASLSIGFAVAIGHLFAIPYTGA
Pred SASLSIGFAVAIGHLFAIPYTGA
accu 0.0


Helix:5
Orig HWVYWVGPVLGGILAAGL
Pred HWVYWVGPVLGGILAAGL
accu 0.0


G6W2A6_STRPN/PF00230

Helix:0
Orig LFGEFLGTLILILLGNGVVAGVV
Pred LFGEFLGTLILILLGNGVVAGVV
accu 0.0


Helix:1
Orig GWIVITMGWGIAVAVAVFVSGKL
Pred GWIVITMGWGIAVAVAVFVSGKL
accu 0.0


Helix:2
Orig WASVLPYILAQFAGAMLGQILVW
Pred WASVLPYILAQFAGAMLGQILVW
accu 0.0


Helix:3
Orig VSNLISEILGTFVLVLTIFALGL
Pred VSNLISEILGTFVLVLTIFALGL
accu 0.0


Helix:4
Orig IGTFAVGTLIVGIGLSLGGTTGY
Pred IGTFAVGTLIVGIGLSLGGTTGY
accu 0.0


Helix:5
Orig WSYAWIPVVGPVIGAALAVLV
Pred WSYAWIPVVGPVIGAALAVLV
accu 0.0


G7BQU1_VIBCL/PF00230

Helix:0
Orig IAEFIGTGLLIFFGVGCVAALVL
Pred IAEFIGTGLLIFFGVGCVAALVL
accu 0.0


Helix:1
Orig ISIVWGFGVSIAIYCTAGVSGAH
Pred ISIVWGFGVSIAIYCTAGVSGAH
accu 0.0


Helix:2
Orig VLPYIVSQVAGAFCAAALVYSLY
Pred VLPYIVSQVAGAFCAAALVYSLY
accu 0.0


Helix:3
Orig FMGAMAVEFTITAVLMFAILALG
Pred FMGAMAVEFTITAVLMFAILALG
accu 0.0


Helix:4
Orig PLLIGILIAVIGGSLGPLTGFAM
Pred PLLIGILIAVIGGSLGPLTGFAM
accu 0.0


Helix:5
Orig IPYFIVPIVAPILGACFGAW
Pred IPYFIVPIVAPILGACFGAW
accu 0.0


C8VHR6_EMENI/PF01036

Helix:0
Orig WVVTVLMALSSLVFYILS
Pred WVVTVLMALSSLVFYILS
accu 0.0


Helix:1
Orig VIHYLVATATTVSFIIYLALATG
Pred VIHYLVATATTVSFIIYLALATG
accu 0.0


Helix:2
Orig VLWLRYVNWFLTGPLILASLTLL
Pred VLWLRYVNWFLTGPLILASLTLL
accu 0.0


Helix:3
Orig SLFAAIVADWVMLGTGLFGTYAP
Pred SLFAAIVADWVMLGTGLFGTYAP
accu 0.0


Helix:4
Orig WIWFALSAIAFITLIYHIGIKGT
Pred WIWFALSAIAFITLIYHIGIKGT
accu 0.0


Helix:5
Orig LFSAIASVALLAKALYPITLAAG
Pred LFSAIASVALLAKALYPITLAAG
accu 0.0


Helix:6
Orig GETILFAIHDIVIQGILGYWLVI
Pred GETILFAIHDIVIQGILGYWLVI
accu 0.0


C7PIN5_CHIPD/PF00230

Helix:0
Orig LAEFLGTMLMILLGNGVVANVIL
Pred LAEFLGTMLMILLGNGVVANVIL
accu 0.0


Helix:1
Orig GGGWIVITTGWALAVFIGVVIAG
Pred GGGWIVITTGWALAVFIGVVIAG
accu 0.0


Helix:2
Orig AQFPLFVIAQLLGAMSGAFLVWV
Pred AQFPLFVIAQLLGAMSGAFLVWV
accu 0.0


Helix:3
Orig LISEIIGTFVLLFTIFYI
Pred LISEIIGTFVLLFTIFYI
accu 0.0


Helix:4
Orig AVPVSLLVLAIGLSLGGTTGYAI
Pred AVPVSLLVLAIGLSLGGTTGYAI
accu 0.0


Helix:5
Orig GGNGWDYAWIPIIGPLAGAALAA
Pred GGNGWDYAWIPIIGPLAGAALAA
accu 0.0


E6FL38_ENTFL/PF00230

Helix:0
Orig GEFFGTMILVLLGDGVCAAV
Pred GEFFGTMILVLLGDGVCAAV
accu 0.0


Helix:1
Orig AFASGWVVIALGWGAAVTLAVYM
Pred AFASGWVVIALGWGAAVTLAVYM
accu 0.0


Helix:2
Orig IVAQVLGGFIGGLVVWLAYLPHW
Pred IVAQVLGGFIGGLVVWLAYLPHW
accu 0.0


Helix:3
Orig NYPANVLTEIIGTFVLVFGLLAF
Pred NYPANVLTEIIGTFVLVFGLLAF
accu 0.0


Helix:4
Orig LAAGINPMLVGILVLGLGLSLGG
Pred LAAGINPMLVGILVLGLGLSLGG
accu 0.0


Helix:5
Orig AYSWVPIVGPILGASLAAVI
Pred AYSWVPIVGPILGASLAAVI
accu 0.0


A4P118_HAEIF/PF00230

Helix:0
Orig IGEFLGTALLIFFGVGCVAALKV
Pred IGEFLGTALLIFFGVGCVAALKV
accu 0.0


Helix:1
Orig ISIMWGMGVALAVYATAGLSGAH
Pred ISIMWGMGVALAVYATAGLSGAH
accu 0.0


Helix:2
Orig VIPYIISQILGAFFAAALVYALY
Pred VIPYIISQILGAFFAAALVYALY
accu 0.0


Helix:3
Orig SIGGAFAVEFVITAILMALIMAL
Pred SIGGAFAVEFVITAILMALIMAL
accu 0.0


Helix:4
Orig LAPLLIGILIAVIGGAMGPLTGF
Pred LAPLLIGILIAVIGGAMGPLTGF
accu 0.0


Helix:5
Orig IPYFIVPMVAPVLGALAGAW
Pred IPYFIVPMVAPVLGALAGAW
accu 0.0


D7AR09_THEM3/PF00230

Helix:0
Orig YVAEFFGTMILIWLGDGVVANVV
Pred YVAEFFGTMILIWLGDGVVANVV
accu 0.0


Helix:1
Orig GWIVITAGWGFAVMVAVYVVGWI
Pred GWIVITAGWGFAVMVAVYVVGWI
accu 0.0


Helix:2
Orig WSLVPGYIIAQVLGAFVGAIIVY
Pred WSLVPGYIIAQVLGAFVGAIIVY
accu 0.0


Helix:3
Orig FMTEVFGTAMLLIGILGI
Pred FMTEVFGTAMLLIGILGI
accu 0.0


Helix:4
Orig ALLVGLLVWAIGLSLGGPTGYAI
Pred ALLVGLLVWAIGLSLGGPTGYAI
accu 0.0


Helix:5
Orig DWGYGLIVPIFGPIVGGILGAIV
Pred DWGYGLIVPIFGPIVGGILGAIV
accu 0.0


B9WL94_CANDC/PF00230

Helix:0
Orig HMIAFLGEFFGTFIFLWVAFVIA
Pred HMIAFLGEFFGTFIFLWVAFVIA
accu 0.0


Helix:1
Orig IMISFGFGFGVMMGVFMFFRVSG
Pred IMISFGFGFGVMMGVFMFFRVSG
accu 0.0


Helix:2
Orig GLFMMVAQMIAGMAAAGAASAMT
Pred GLFMMVAQMIAGMAAAGAASAMT
accu 0.0


Helix:3
Orig VFLEAFGTCILCLTVLMMAV
Pred VFLEAFGTCILCLTVLMMAV
accu 0.0


Helix:4
Orig FMAPFVIGISLFLGHLICVYYTG
Pred FMAPFVIGISLFLGHLICVYYTG
accu 0.0


Helix:5
Orig VYHWIYWVGPILGSVIAFAI
Pred VYHWIYWVGPILGSVIAFAI
accu 0.0


PIP26_ORYSJ/PF00230

Helix:0
Orig ALIAEFIATLLFLYITVATVIGY
Pred ALIAEFIATLLFLYITVATVIGY
accu 0.0


Helix:1
Orig GTLGIAWAFGGMIFILVYCTAGI
Pred GTLGIAWAFGGMIFILVYCTAGI
accu 0.0


Helix:2
Orig SVIRAVMYIVAQCLGGIVGVGIV
Pred SVIRAVMYIVAQCLGGIVGVGIV
accu 0.0


Helix:3
Orig GYSTGTALGAEIIGTFVLVYTVF
Pred GYSTGTALGAEIIGTFVLVYTVF
accu 0.0


Helix:4
Orig LPIGFAVFMVHLATIPITGTGIN
Pred LPIGFAVFMVHLATIPITGTGIN
accu 0.0


Helix:5
Orig HWIFWAGPFIGALAAAAY
Pred HWIFWAGPFIGALAAAAY
accu 0.0


G0XMT5_HIPHI/PF00230

Helix:0
Orig FWRAILAESLGMIIYVFIGLSSV
Pred FWRAILAESLGMIIYVFIGLSSV
accu 0.0


Helix:1
Orig VAFAFGLAIAAIAQCIGHISGAH
Pred VAFAFGLAIAAIAQCIGHISGAH
accu 0.0


Helix:2
Orig FFYVIAQVLGAVAGSAVVYGIGP
Pred FFYVIAQVLGAVAGSAVVYGIGP
accu 0.0


Helix:3
Orig TPCQGLAIEFLLTLQLVLCVLAV
Pred TPCQGLAIEFLLTLQLVLCVLAV
accu 0.0


Helix:4
Orig VGGFAPLAIGLSVGLGHLAGVRY
Pred VGGFAPLAIGLSVGLGHLAGVRY
accu 0.0


Helix:5
Orig HWVFWVGPMSAGVVAALL
Pred HWVFWVGPMSAGVVAALL
accu 0.0


A7NED1_FRATF/PF00230

Helix:0
Orig ACIAELIGTMLLILLGNGVVAGV
Pred ACIAELIGTMLLILLGNGVVAGV
accu 0.0


Helix:1
Orig WIVITFAWGLAVFIGVLVAGPIS
Pred WIVITFAWGLAVFIGVLVAGPIS
accu 0.0


Helix:2
Orig WAWVLPFIISQIIGAMLGQLLVW
Pred WAWVLPFIISQIIGAMLGQLLVW
accu 0.0


Helix:3
Orig FASEVIGTFVLVLAILTMHGVVL
Pred FASEVIGTFVLVLAILTMHGVVL
accu 0.0


Helix:4
Orig MGALGGIPVAFVVVVIGMSLGGT
Pred MGALGGIPVAFVVVVIGMSLGGT
accu 0.0


Helix:5
Orig WSYAWVPILGPVCGSIIATA
Pred WSYAWVPILGPVCGSIIATA
accu 0.0


E9JTY3_LEIBR/PF00230

Helix:0
Orig EFFGSFFLLSFGIGVTATTTFHA
Pred EFFGSFFLLSFGIGVTATTTFHA
accu 0.0


Helix:1
Orig ITLGWGFGLAIALFITMGVSGGH
Pred ITLGWGFGLAIALFITMGVSGGH
accu 0.0


Helix:2
Orig APGFMLAQLLGAILGAANVYGLF
Pred APGFMLAQLLGAILGAANVYGLF
accu 0.0


Helix:3
Orig FAVWSEIFNTMVLMMGILAI
Pred FAVWSEIFNTMVLMMGILAI
accu 0.0


Helix:4
Orig PVAVGLLLFVIGITTGINSGYAL
Pred PVAVGLLLFVIGITTGINSGYAL
accu 0.0


Helix:5
Orig LHGYYFWIPIVGPIAGALLGMFL
Pred LHGYYFWIPIVGPIAGALLGMFL
accu 0.0


G8RI90_MYCRN/PF00230


E8HD36_ECO57/PF00230

Helix:0
Orig AECFGTFWLVFGGCGSAVLAAGF
Pred AECFGTFWLVFGGCGSAVLAAGF
accu 0.0


Helix:1
Orig GIGFAGVALAFGLTVLTMAFAVG
Pred GIGFAGVALAFGLTVLTMAFAVG
accu 0.0


Helix:2
Orig VVGYVIAQVVGGIVAAALLYLIA
Pred VVGYVIAQVVGGIVAAALLYLIA
accu 0.0


Helix:3
Orig GGYSMLSALVVELVLSAGFLLVI
Pred GGYSMLSALVVELVLSAGFLLVI
accu 0.0


Helix:4
Orig FAPAGFAPIAIGLALTLIHLISI
Pred FAPAGFAPIAIGLALTLIHLISI
accu 0.0


Helix:5
Orig LWFFWVVPIVGGIIGGLI
Pred LWFFWVVPIVGGIIGGLI
accu 0.0


B3MFI1_DROAN/PF00230

Helix:0
Orig CAFLGELIGTGILVFLGCMGCIN
Pred CAFLGELIGTGILVFLGCMGCIN
accu 0.0


Helix:1
Orig QIILNFGFAVLIAIQCVGCVSGA
Pred QIILNFGFAVLIAIQCVGCVSGA
accu 0.0


Helix:2
Orig ALVYFVAQLLGAFIGYGLLKLLM
Pred ALVYFVAQLLGAFIGYGLLKLLM
accu 0.0


Helix:3
Orig VTVAQAFGIEFVVTSILILVCCG
Pred VTVAQAFGIEFVVTSILILVCCG
accu 0.0


Helix:4
Orig SVPIRFGLAVAGLACAAGPFTGA
Pred SVPIRFGLAVAGLACAAGPFTGA
accu 0.0


Helix:5
Orig HWIYWVAPLSSAAITAYA
Pred HWIYWVAPLSSAAITAYA
accu 0.0


Q4PJ42_9BACT/PF01036

Helix:0
Orig FWLISMGMAAATVFFFMERGSVA
Pred FWLISMGMAAATVFFFMERGSVA
accu 0.0


Helix:1
Orig ITVAGLVTGVAFVHYMSM
Pred ITVAGLVTGVAFVHYMSM
accu 0.0


Helix:2
Orig RYIDWLITVPLQMIEFYLILAAI
Pred RYIDWLITVPLQMIEFYLILAAI
accu 0.0


Helix:3
Orig IFWRLLIGSVVMLVGGYL
Pred IFWRLLIGSVVMLVGGYL
accu 0.0


Helix:4
Orig YINATLGFVIGMAGWIYILYEVF
Pred YINATLGFVIGMAGWIYILYEVF
accu 0.0


Helix:5
Orig FGAMRMIVTIGWPIYPLGYI
Pred FGAMRMIVTIGWPIYPLGYI
accu 0.0


Helix:6
Orig IIYNLADFINKIAFGLVIWAAAV
Pred IIYNLADFINKIAFGLVIWAAAV
accu 0.0


G0I8W1_STRES/PF00230

Helix:0
Orig LFGEFLGTLILILLGNGVVAGVV
Pred LFGEFLGTLILILLGNGVVAGVV
accu 0.0


Helix:1
Orig GWIVITMGWGIAVAVAVFVSGKL
Pred GWIVITMGWGIAVAVAVFVSGKL
accu 0.0


Helix:2
Orig WASVFPYILAQFAGAMLGQILVW
Pred WASVFPYILAQFAGAMLGQILVW
accu 0.0


Helix:3
Orig VSNLISEILGTFVLVLTIFALGL
Pred VSNLISEILGTFVLVLTIFALGL
accu 0.0


Helix:4
Orig IGTFAVGTLIVGIGLSLGGTTGY
Pred IGTFAVGTLIVGIGLSLGGTTGY
accu 0.0


Helix:5
Orig WSYAWIPVVGPVIGAALAVLV
Pred WSYAWIPVVGPVIGAALAVLV
accu 0.0


G7D8Q3_BRAJP/PF00230

Helix:0
Orig TFWLTFAGCGSAVIAAGFPQVGI
Pred TFWLTFAGCGSAVIAAGFPQVGI
accu 0.0


Helix:1
Orig GVSLAFGLSVVTMAYAIGHISGC
Pred GVSLAFGLSVVTMAYAIGHISGC
accu 0.0


Helix:2
Orig ILPYVIAQVCGAIVAAQLLYIIA
Pred ILPYVIAQVCGAIVAAQLLYIIA
accu 0.0


Helix:3
Orig YSLIACFVTEVVMTMMFLFVIMG
Pred YSLIACFVTEVVMTMMFLFVIMG
accu 0.0


Helix:4
Orig PAGFAPLAIGLALVMIHLVSIPV
Pred PAGFAPLAIGLALVMIHLVSIPV
accu 0.0


Helix:5
Orig WALSQLWMFWVAPLIGGALGGVL
Pred WALSQLWMFWVAPLIGGALGGVL
accu 0.0


Q31U63_SHIBS/PF00230

Helix:0
Orig IAEFLGTGLLIFFGVGCVAALKV
Pred IAEFLGTGLLIFFGVGCVAALKV
accu 0.0


Helix:1
Orig ISVIWGLGVAMAIYLTAGVSGAH
Pred ISVIWGLGVAMAIYLTAGVSGAH
accu 0.0


Helix:2
Orig IPFIVSQVAGAFCAAALVYGLYY
Pred IPFIVSQVAGAFCAAALVYGLYY
accu 0.0


Helix:3
Orig INFVQAFAVEMVITAILMGLILA
Pred INFVQAFAVEMVITAILMGLILA
accu 0.0


Helix:4
Orig LAPLLIGLLIAVIGASMGPLTGF
Pred LAPLLIGLLIAVIGASMGPLTGF
accu 0.0


Helix:5
Orig IPYFLVPLFGPIVGAIVGAF
Pred IPYFLVPLFGPIVGAIVGAF
accu 0.0


B6FS08_9CLOT/PF00230

Helix:0
Orig IAEFLGTMMLILLGDGVVANVTL
Pred IAEFLGTMMLILLGDGVVANVTL
accu 0.0


Helix:1
Orig ITFAWGLAVMIPAYIFGAASGAS
Pred ITFAWGLAVMIPAYIFGAASGAS
accu 0.0


Helix:2
Orig VPGYIIAQFAGAFVGACLVYILF
Pred VPGYIIAQFAGAFVGACLVYILF
accu 0.0


Helix:3
Orig LNILSEAIGTFVLVFAIKGIANV
Pred LNILSEAIGTFVLVFAIKGIANV
accu 0.0


Helix:4
Orig FLVFGIIVSVGMSLGGLTGYAIN
Pred FLVFGIIVSVGMSLGGLTGYAIN
accu 0.0


Helix:5
Orig SSNWGYAIVPLVGPIIGAIVAVL
Pred SSNWGYAIVPLVGPIIGAIVAVL
accu 0.0


F5VDH4_9LACO/PF00230

Helix:0
Orig IGEFLGTMILIVLGVGTGAGINL
Pred IGEFLGTMILIVLGVGTGAGINL
accu 0.0


Helix:1
Orig NAGWLFVTLAWGMAVTFGVYVAG
Pred NAGWLFVTLAWGMAVTFGVYVAG
accu 0.0


Helix:2
Orig VLPYLLGQFLGAFVGAVLVIIQY
Pred VLPYLLGQFLGAFVGAVLVIIQY
accu 0.0


Helix:3
Orig GLYNFLSETIATFVFIFTLLNLG
Pred GLYNFLSETIATFVFIFTLLNLG
accu 0.0


Helix:4
Orig IVGLLIMVVGQALGGTTGFALNP
Pred IVGLLIMVVGQALGGTTGFALNP
accu 0.0


Helix:5
Orig ANWGYAWVPMLGPIVGGILAAGL
Pred ANWGYAWVPMLGPIVGGILAAGL
accu 0.0


A5W0T2_PSEP1/PF00230

Helix:0
Orig LIGTFWLVLGGCGSAVLAA
Pred LIGTFWLVLGGCGSAVLAA
accu 0.0


Helix:1
Orig GVAFAFGLTVLTMAFAIGHISGC
Pred GVAFAFGLTVLTMAFAIGHISGC
accu 0.0


Helix:2
Orig LLPYVIAQVIGAILAAGVIYLIA
Pred LLPYVIAQVIGAILAAGVIYLIA
accu 0.0


Helix:3
Orig YTLGAGFVSEVVMTAMFLVVIMG
Pred YTLGAGFVSEVVMTAMFLVVIMG
accu 0.0


Helix:4
Orig PAGFAPIAIGLALTLIHLISIPV
Pred PAGFAPIAIGLALTLIHLISIPV
accu 0.0


Helix:5
Orig WALQQLWLFWVAPLIGAAIGGAL
Pred WALQQLWLFWVAPLIGAAIGGAL
accu 0.0


Q7Q873_ANOGA/PF00230

Helix:0
Orig YVFIVCGAAAGAGVGASVSSVLL
Pred YVFIVCGAAAGAGVGASVSSVLL
accu 0.0


Helix:1
Orig MIALTQCFLHISGAHVNPAVSIG
Pred MIALTQCFLHISGAHVNPAVSIG
accu 0.0


Helix:2
Orig ALLYIVAQSGGSIAGAALLYGVT
Pred ALLYIVAQSGGSIAGAALLYGVT
accu 0.0


Helix:3
Orig AWERFGVEFILTFIVVLAYLIST
Pred AWERFGVEFILTFIVVLAYLIST
accu 0.0


Helix:4
Orig FGSSAIAIGAAYSACSFVSMPYL
Pred FGSSAIAIGAAYSACSFVSMPYL
accu 0.0


Helix:5
Orig HWVYWVGPMVGGAVSGVL
Pred HWVYWVGPMVGGAVSGVL
accu 0.0


G0E8M3_ENTAK/PF00230

Helix:0
Orig IAEFLGTGLLIFFGVGCVAALKV
Pred IAEFLGTGLLIFFGVGCVAALKV
accu 0.0


Helix:1
Orig ISIIWGLGVAMAIYLTAGVSGAH
Pred ISIIWGLGVAMAIYLTAGVSGAH
accu 0.0


Helix:2
Orig VVPFIISQFAGAFCAAALVYGLY
Pred VVPFIISQFAGAFCAAALVYGLY
accu 0.0


Helix:3
Orig INFVQAFAVEMVITAILMGVILA
Pred INFVQAFAVEMVITAILMGVILA
accu 0.0


Helix:4
Orig LAPLLIGLLIAVIGASMGPLTGF
Pred LAPLLIGLLIAVIGASMGPLTGF
accu 0.0


Helix:5
Orig IPYFLVPLCAPVVGAALGAF
Pred IPYFLVPLCAPVVGAALGAF
accu 0.0


D9RGM5_STAAJ/PF00230

Helix:0
Orig LAEFLGTAILILFGGGVCANVNL
Pred LAEFLGTAILILFGGGVCANVNL
accu 0.0


Helix:1
Orig VITAGWGLAVTMGVYAVGQFSGA
Pred VITAGWGLAVTMGVYAVGQFSGA
accu 0.0


Helix:2
Orig LVPGYIVAQMLGAIVGATIVWLM
Pred LVPGYIVAQMLGAIVGATIVWLM
accu 0.0


Helix:3
Orig FANFLSEIIGTMALTLGILFIGV
Pred FANFLSEIIGTMALTLGILFIGV
accu 0.0


Helix:4
Orig LIVGALIVAIGLSLGGATGYAIN
Pred LIVGALIVAIGLSLGGATGYAIN
accu 0.0


Helix:5
Orig GSNWSYAIVPILGPIAGGLLGAV
Pred GSNWSYAIVPILGPIAGGLLGAV
accu 0.0


E7BLL1_9ROSA/PF00230

Helix:0
Orig VIAEALGTYFLIFAGCGAVVVNL
Pred VIAEALGTYFLIFAGCGAVVVNL
accu 0.0


Helix:1
Orig GIAIVWGLVVMVMIYSVGHISGG
Pred GIAIVWGLVVMVMIYSVGHISGG
accu 0.0


Helix:2
Orig VPPYVVAQVLGSTLASGTLRLIF
Pred VPPYVVAQVLGSTLASGTLRLIF
accu 0.0


Helix:3
Orig TPLQSFVIEFIITFYLMFVVSGV
Pred TPLQSFVIEFIITFYLMFVVSGV
accu 0.0


Helix:4
Orig IGELAGLAVGSTVLLNVMFAGPI
Pred IGELAGLAVGSTVLLNVMFAGPI
accu 0.0


Helix:5
Orig LWIYLVAPTLGAVCGALV
Pred LWIYLVAPTLGAVCGALV
accu 0.0


A5MRC5_STRPN/PF00230

Helix:0
Orig LFGEFLGTLILILLGNGVVAGVV
Pred LFGEFLGTLILILLGNGVVAGVV
accu 0.0


Helix:1
Orig GWIVITMGWGIAVAVAVFVSGKL
Pred GWIVITMGWGIAVAVAVFVSGKL
accu 0.0


Helix:2
Orig WASVLPYILAQFAGAMLGQILVW
Pred WASVLPYILAQFAGAMLGQILVW
accu 0.0


Helix:3
Orig VSNLISEILGTFVLVLTIFALGL
Pred VSNLISEILGTFVLVLTIFALGL
accu 0.0


Helix:4
Orig IGTFAVGTLIVGIGLSLGGTTGY
Pred IGTFAVGTLIVGIGLSLGGTTGY
accu 0.0


Helix:5
Orig WSYAWIPVVGPVIGAALAVLV
Pred WSYAWIPVVGPVIGAALAVLV
accu 0.0


F7EHP2_MACMU/PF00230

Helix:0
Orig LAECLGTLILVMFGCGSVAQVVL
Pred LAECLGTLILVMFGCGSVAQVVL
accu 0.0


Helix:1
Orig TINLAFGFAVTLGILIAGQVSGA
Pred TINLAFGFAVTLGILIAGQVSGA
accu 0.0


Helix:2
Orig LPVYTLAQTLGAFLGAGIVFGLY
Pred LPVYTLAQTLGAFLGAGIVFGLY
accu 0.0


Helix:3
Orig MINGFFDQFIGTASLIVCVLAIV
Pred MINGFFDQFIGTASLIVCVLAIV
accu 0.0


Helix:4
Orig AFTVGLVVLVIGTSMGFNSGYAV
Pred AFTVGLVVLVIGTSMGFNSGYAV
accu 0.0


Helix:5
Orig HWWWVPIVSPLLGSIAGVFV
Pred HWWWVPIVSPLLGSIAGVFV
accu 0.0


B0YF15_ASPFC/PF00230

Helix:0
Orig LAEWLGTTVAMTLGLCAGLQTYT
Pred LAEWLGTTVAMTLGLCAGLQTYT
accu 0.0


Helix:1
Orig SLAPAWGFAFMIAIYMAGGVSGG
Pred SLAPAWGFAFMIAIYMAGGVSGG
accu 0.0


Helix:2
Orig CMVYVAAQIVGSISAGGIAYALY
Pred CMVYVAAQIVGSISAGGIAYALY
accu 0.0


Helix:3
Orig PVTAFFNEFVGTAILVGTIMALG
Pred PVTAFFNEFVGTAILVGTIMALG
accu 0.0


Helix:4
Orig AFILGILISVLVLALGYNSGGCF
Pred AFILGILISVLVLALGYNSGGCF
accu 0.0


Helix:5
Orig VWWIWGPWAADITGGLFGTF
Pred VWWIWGPWAADITGGLFGTF
accu 0.0


E7LBU6_TRYCR/PF00230

Helix:0
Orig ICEGIGSFVFVMTVSLAEMNCGI
Pred ICEGIGSFVFVMTVSLAEMNCGI
accu 0.0


Helix:1
Orig IAEGFMLCVLVFAFGYISGGHFN
Pred IAEGFMLCVLVFAFGYISGGHFN
accu 0.0


Helix:2
Orig YWIAQVIGGVLGALFGIVVNGFP
Pred YWIAQVIGGVLGALFGIVVNGFP
accu 0.0


Helix:3
Orig YIFTGFLAEALFTGFLVTVVLHV
Pred YIFTGFLAEALFTGFLVTVVLHV
accu 0.0


Helix:4
Orig GLAIGMCLLTARYSVGSVSGGAF
Pred GLAIGMCLLTARYSVGSVSGGAF
accu 0.0


Helix:5
Orig IPLMHLWLYWAAPAAGALGASLL
Pred IPLMHLWLYWAAPAAGALGASLL
accu 0.0


G0C7X8_9ENTR/PF00230

Helix:0
Orig IAEFLGTGLLIFFGVGCVAALKL
Pred IAEFLGTGLLIFFGVGCVAALKL
accu 0.0


Helix:1
Orig ISIIWGLGVAMAIYLTAAISGAH
Pred ISIIWGLGVAMAIYLTAAISGAH
accu 0.0


Helix:2
Orig LPYIVAQIAGAFCAAALVYGLYY
Pred LPYIVAQIAGAFCAAALVYGLYY
accu 0.0


Helix:3
Orig ISVGQAFLVETVITAILMCLILA
Pred ISVGQAFLVETVITAILMCLILA
accu 0.0


Helix:4
Orig LAPLLIGILIAVIGASMGPLTGF
Pred LAPLLIGILIAVIGASMGPLTGF
accu 0.0


Helix:5
Orig IPYFLVPIFGPILGAGLGAF
Pred IPYFLVPIFGPILGAGLGAF
accu 0.0


B1SA36_9BIFI/PF00230

Helix:0
Orig KLAAEFVGTAVLMVFGNGAVANA
Pred KLAAEFVGTAVLMVFGNGAVANA
accu 0.0


Helix:1
Orig IAMGYGFGVMFPVLMFGGVSGAH
Pred IAMGYGFGVMFPVLMFGGVSGAH
accu 0.0


Helix:2
Orig LPYIIAQLLGAVVGQLIVYITYW
Pred LPYIIAQLLGAVVGQLIVYITYW
accu 0.0


Helix:3
Orig YFVNEFFGTLMLVLGALCCL
Pred YFVNEFFGTLMLVLGALCCL
accu 0.0


Helix:4
Orig AIVVGFIVWGLVTSMGGPTGPGL
Pred AIVVGFIVWGLVTSMGGPTGPGL
accu 0.0


Helix:5
Orig AWIPVVAPIAGAIVGAFL
Pred AWIPVVAPIAGAIVGAFL
accu 0.0


G2YVK8_BOTF4/PF00230

Helix:0
Orig AEFAGTTLFLFFAFSGTQVALLA
Pred AEFAGTTLFLFFAFSGTQVALLA
accu 0.0


Helix:1
Orig PAQLLYVSLCFGFSLAVNAWVFF
Pred PAQLLYVSLCFGFSLAVNAWVFF
accu 0.0


Helix:2
Orig LPYFRGLLLILAQIIGGIAAAAI
Pred LPYFRGLLLILAQIIGGIAAAAI
accu 0.0


Helix:3
Orig SIVQGLFIEMFLTAELVFTIFML
Pred SIVQGLFIEMFLTAELVFTIFML
accu 0.0


Helix:4
Orig GTFIAPIGIGLSLFIAELTGVYF
Pred GTFIAPIGIGLSLFIAELTGVYF
accu 0.0


Helix:5
Orig FTGYHWIYWVGPILGAILASAF
Pred FTGYHWIYWVGPILGAILASAF
accu 0.0


F5M7V6_ECOLX/PF00230

Helix:0
Orig AECFGTFWLVFGGCGSAVLAAGF
Pred AECFGTFWLVFGGCGSAVLAAGF
accu 0.0


Helix:1
Orig GIGFAGVALAFGLTVLTMAFAVG
Pred GIGFAGVALAFGLTVLTMAFAVG
accu 0.0


Helix:2
Orig VVGYVIAQVVGGIVAAALLYLIA
Pred VVGYVIAQVVGGIVAAALLYLIA
accu 0.0


Helix:3
Orig GGYSMLSALVVELVLSAGFLLVI
Pred GGYSMLSALVVELVLSAGFLLVI
accu 0.0


Helix:4
Orig FAPAGFAPIAIGLALTLIHLISI
Pred FAPAGFAPIAIGLALTLIHLISI
accu 0.0


Helix:5
Orig LWFFWVVPIVGGIIGGLI
Pred LWFFWVVPIVGGIIGGLI
accu 0.0


Q84C22_9BACT/PF01036

Helix:0
Orig FWLVTAALLASTVFFFVE
Pred FWLVTAALLASTVFFFVE
accu 0.0


Helix:1
Orig LTVSGLVTGIAFWHYLYMRGVWV
Pred LTVSGLVTGIAFWHYLYMRGVWV
accu 0.0


Helix:2
Orig LLTVPLLICEFYLILAAATNVAG
Pred LLTVPLLICEFYLILAAATNVAG
accu 0.0


Helix:3
Orig LVGSLVMLVFGYMGEAGIMA
Pred LVGSLVMLVFGYMGEAGIMA
accu 0.0


Helix:4
Orig AFIIGCLAWIYMIYELWA
Pred AFIIGCLAWIYMIYELWA
accu 0.0


Helix:5
Orig MMYIIIFGWLIYPVGYASGYLMG
Pred MMYIIIFGWLIYPVGYASGYLMG
accu 0.0


Helix:6
Orig LIYNLADFVNKILFGLIIWNVAV
Pred LIYNLADFVNKILFGLIIWNVAV
accu 0.0


E8IJA0_ECOLX/PF00230

Helix:0
Orig AECFGTFWLVFGGCGSAVLAAGF
Pred AECFGTFWLVFGGCGSAVLAAGF
accu 0.0


Helix:1
Orig GIGFAGVALAFGLTVLTMAFAVG
Pred GIGFAGVALAFGLTVLTMAFAVG
accu 0.0


Helix:2
Orig VVGYVIAQVVGGIVAAALLYLIA
Pred VVGYVIAQVVGGIVAAALLYLIA
accu 0.0


Helix:3
Orig GGYSMLSALVVELVLSAGFLLVI
Pred GGYSMLSALVVELVLSAGFLLVI
accu 0.0


Helix:4
Orig FAPAGFAPIAIGLALTLIHLISI
Pred FAPAGFAPIAIGLALTLIHLISI
accu 0.0


Helix:5
Orig LWFFWVVPIVGGIIGGLI
Pred LWFFWVVPIVGGIIGGLI
accu 0.0


B4X942_VIGUN/PF00230

Helix:0
Orig VVGTYFLIFAGCGSVVVN
Pred VVGTYFLIFAGCGSVVVN
accu 0.0


Helix:1
Orig IAIVWGLVVTVLVYSVGHISGAH
Pred IAIVWGLVVTVLVYSVGHISGAH
accu 0.0


Helix:2
Orig VPAYVAAQLLGGTLASGTLKLLF
Pred VPAYVAAQLLGGTLASGTLKLLF
accu 0.0


Helix:3
Orig LLCFEFIITFLLMFVISGV
Pred LLCFEFIITFLLMFVISGV
accu 0.0


Helix:4
Orig LAGIAIGSTILLNVMIGGPVTGA
Pred LAGIAIGSTILLNVMIGGPVTGA
accu 0.0


Helix:5
Orig IWIYILAPVLGAVGGAWV
Pred IWIYILAPVLGAVGGAWV
accu 0.0


G9P210_HYPAI/PF00230

Helix:0
Orig SAVVELIATCCQVFVSGQIVATI
Pred SAVVELIATCCQVFVSGQIVATI
accu 0.0


Helix:1
Orig IGISNLVLIATFIYAVAPASGGH
Pred IGISNLVLIATFIYAVAPASGGH
accu 0.0


Helix:2
Orig GLLYLVGQTAGGALGGGILLGIW
Pred GLLYLVGQTAGGALGGGILLGIW
accu 0.0


Helix:3
Orig IYLNETFASFVLLFLAFGVGL
Pred IYLNETFASFVLLFLAFGVGL
accu 0.0


Helix:4
Orig ALVGASLGLVSFSTSGIIPGYAG
Pred ALVGASLGLVSFSTSGIIPGYAG
accu 0.0


Helix:5
Orig QWIYWFGPAVAGIMMGIL
Pred QWIYWFGPAVAGIMMGIL
accu 0.0


Q4UZR7_XANC8/PF00230

Helix:0
Orig LISEAVAMFIIIALGDSVAAMYI
Pred LISEAVAMFIIIALGDSVAAMYI
accu 0.0


Helix:1
Orig AYWGVCIAWGLAVTLAIYVTGSV
Pred AYWGVCIAWGLAVTLAIYVTGSV
accu 0.0


Helix:2
Orig VLPYWGAQVVGAFLGAAIVYQLY
Pred VLPYWGAQVVGAFLGAAIVYQLY
accu 0.0


Helix:3
Orig TPMHALVDQIIITAFLIFGIFAI
Pred TPMHALVDQIIITAFLIFGIFAI
accu 0.0


Helix:4
Orig SGALMIGLLVATLGASMGYLEAW
Pred SGALMIGLLVATLGASMGYLEAW
accu 0.0


Helix:5
Orig YWWIPIVGPLIGGPLGALA
Pred YWWIPIVGPLIGGPLGALA
accu 0.0


E1C9T9_PHYPA/PF00230


Q84BD7_9BACT/PF01036

Helix:0
Orig FWLVTAALLASTVFFFVE
Pred FWLVTAALLASTVFFFVE
accu 0.0


Helix:1
Orig LTVSGLVTGIAFWHYMYMRGVWI
Pred LTVSGLVTGIAFWHYMYMRGVWI
accu 0.0


Helix:2
Orig LLTVPLVICEFYLILAAATNVAG
Pred LLTVPLVICEFYLILAAATNVAG
accu 0.0


Helix:3
Orig LVGSLVMLVFGYMGEAGIMA
Pred LVGSLVMLVFGYMGEAGIMA
accu 0.0


Helix:4
Orig AFIIGCLAWVYMIYELWA
Pred AFIIGCLAWVYMIYELWA
accu 0.0


Helix:5
Orig MMYIIIFGWAIYPVGYFTGYLMG
Pred MMYIIIFGWAIYPVGYFTGYLMG
accu 0.0


Helix:6
Orig LIYNLADFVNKILFGLIIWNVAV
Pred LIYNLADFVNKILFGLIIWNVAV
accu 0.0


E9HPY6_DAPPU/PF00230

Helix:0
Orig AFAEFIGTFILVAIGNGSVA
Pred AFAEFIGTFILVAIGNGSVA
accu 0.0


Helix:1
Orig YFTINWGWCIGCCLGILVSA
Pred YFTINWGWCIGCCLGILVSA
accu 0.0


Helix:2
Orig WFAQYLGALAASGTVLGVYYEAI
Pred WFAQYLGALAASGTVLGVYYEAI
accu 0.0


Helix:3
Orig SVVTGLVEEILCTTIFMLVICVV
Pred SVVTGLVEEILCTTIFMLVICVV
accu 0.0


Helix:4
Orig FYIGFTLLAVGVAYGSNGGYALN
Pred FYIGFTLLAVGVAYGSNGGYALN
accu 0.0


Helix:5
Orig WFWIFLVGPHVGAILGVFI
Pred WFWIFLVGPHVGAILGVFI
accu 0.0


C4VP60_9LACO/PF00230

Helix:0
Orig IGEFVGTMVLLVLGIGIGAGSNL
Pred IGEFVGTMVLLVLGIGIGAGSNL
accu 0.0


Helix:1
Orig GASWHHITMTWGLAITFAVYVAG
Pred GASWHHITMTWGLAITFAVYVAG
accu 0.0


Helix:2
Orig VLPYITAQFLGAFAGAAIIAIHY
Pred VLPYITAQFLGAFAGAAIIAIHY
accu 0.0


Helix:3
Orig NPIFNFLSEVIATFIFVLILLNL
Pred NPIFNFLSEVIATFIFVLILLNL
accu 0.0


Helix:4
Orig LILGLLIMVIGQAFGETTGFALN
Pred LILGLLIMVIGQAFGETTGFALN
accu 0.0


Helix:5
Orig NAHWSYAWVPMFGPLVGAFMATG
Pred NAHWSYAWVPMFGPLVGAFMATG
accu 0.0


Q6WN50_TOXGO/PF00230


A9SPX3_PHYPA/PF00230

Helix:0
Orig IAEFFATLLFLYITIQTVMG
Pred IAEFFATLLFLYITIQTVMG
accu 0.0


Helix:1
Orig GIAWAFGGMIFALVYCTAGISGG
Pred GIAWAFGGMIFALVYCTAGISGG
accu 0.0


Helix:2
Orig ALYYMIMQCLGAMAGAGIV
Pred ALYYMIMQCLGAMAGAGIV
accu 0.0


Helix:3
Orig GLGAEIVGTFVLVYTVFS
Pred GLGAEIVGTFVLVYTVFS
accu 0.0


Helix:4
Orig VPVLAPLPIGFAVFLVHLATIPI
Pred VPVLAPLPIGFAVFLVHLATIPI
accu 0.0


Helix:5
Orig HWIFWVGPFIGAALAAAY
Pred HWIFWVGPFIGAALAAAY
accu 0.0


G6QEM8_STRPN/PF00230

Helix:0
Orig LFGEFLGTLILILLGNGVVAGVV
Pred LFGEFLGTLILILLGNGVVAGVV
accu 0.0


Helix:1
Orig GWIVITMGWGIAVAVAVFVSGKL
Pred GWIVITMGWGIAVAVAVFVSGKL
accu 0.0


Helix:2
Orig WASVLPYILAQFAGAMLGQILVW
Pred WASVLPYILAQFAGAMLGQILVW
accu 0.0


Helix:3
Orig VSNLISEILGTFVLVLTIFALGL
Pred VSNLISEILGTFVLVLTIFALGL
accu 0.0


Helix:4
Orig IGTFAVGTLIVGIGLSLGGTTGY
Pred IGTFAVGTLIVGIGLSLGGTTGY
accu 0.0


Helix:5
Orig WSYAWIPVVGPVIGAALAVLV
Pred WSYAWIPVVGPVIGAALAVLV
accu 0.0


G6HBJ0_9ACTO/PF00230

Helix:0
Orig AEGIGTFFLVLGGVGTAVLAGGF
Pred AEGIGTFFLVLGGVGTAVLAGGF
accu 0.0


Helix:1
Orig LGVALAFGLTLLVLVYVIGPVSG
Pred LGVALAFGLTLLVLVYVIGPVSG
accu 0.0


Helix:2
Orig LAGAYIVAQCLGAILAAATVWLI
Pred LAGAYIVAQCLGAILAAATVWLI
accu 0.0


Helix:3
Orig FGLGGAFLAELVLTGLLVFTVLG
Pred FGLGGAFLAELVLTGLLVFTVLG
accu 0.0


Helix:4
Orig PVGFAGIAIGFVLTVGNLVAIPI
Pred PVGFAGIAIGFVLTVGNLVAIPI
accu 0.0


Helix:5
Orig WALGQLWLFIVAPLIGALLAAAI
Pred WALGQLWLFIVAPLIGALLAAAI
accu 0.0


C7HS21_9FIRM/PF00230

Helix:0
Orig FFGTMLLILLGDGVVANVLL
Pred FFGTMLLILLGDGVVANVLL
accu 0.0


Helix:1
Orig ITFAWGLAVMIPACIFGALTGAH
Pred ITFAWGLAVMIPACIFGALTGAH
accu 0.0


Helix:2
Orig VPSYIIGQMLGAFCGAILVYILF
Pred VPSYIIGQMLGAFCGAILVYILF
accu 0.0


Helix:3
Orig LLSEIIGTFVLVFAILGFGNVAG
Pred LLSEIIGTFVLVFAILGFGNVAG
accu 0.0


Helix:4
Orig YVFGLIVSIGMSLGGLTGYAINP
Pred YVFGLIVSIGMSLGGLTGYAINP
accu 0.0


Helix:5
Orig PNWGYSWIPVVGPIIGGILAVPV
Pred PNWGYSWIPVVGPIIGGILAVPV
accu 0.0


B8LVJ4_TALSN/PF00230

Helix:0
Orig LAESLGVFVQLTLGFCGDLAVTL
Pred LAESLGVFVQLTLGFCGDLAVTL
accu 0.0


Helix:1
Orig AIYICGGISGAHLNPAITIMLWF
Pred AIYICGGISGAHLNPAITIMLWF
accu 0.0


Helix:2
Orig FLAQFVGAFCAALVSYGVYYRAI
Pred FLAQFVGAFCAALVSYGVYYRAI
accu 0.0


Helix:3
Orig AATAFFNEFLGMAILSIIILALG
Pred AATAFFNEFLGMAILSIIILALG
accu 0.0


Helix:4
Orig ALIIGLVIVCMDMCFAFQTGAAF
Pred ALIIGLVIVCMDMCFAFQTGAAF
accu 0.0


Helix:5
Orig YWFYGPFAASVTGSFLGAFL
Pred YWFYGPFAASVTGSFLGAFL
accu 0.0


A7IHS0_XANP2/PF00230

Helix:0
Orig VLVLFGCGSAVLTGYGSAPIGML
Pred VLVLFGCGSAVLTGYGSAPIGML
accu 0.0


Helix:1
Orig YGIGHVSGCHINPAVTIGVWAAG
Pred YGIGHVSGCHINPAVTIGVWAAG
accu 0.0


Helix:2
Orig VPMYIVAQVLGGIAGAAILFVIA
Pred VPMYIVAQVLGGIAGAAILFVIA
accu 0.0


Helix:3
Orig GYGLGAAIVAELVGTFVFLVVIL
Pred GYGLGAAIVAELVGTFVFLVVIL
accu 0.0


Helix:4
Orig GLAIGLSLVMIHIVFIPVTGVSV
Pred GLAIGLSLVMIHIVFIPVTGVSV
accu 0.0


Helix:5
Orig LWLFIVVPLVGAYLAGLL
Pred LWLFIVVPLVGAYLAGLL
accu 0.0


Q32A93_SHIDS/PF00230

Helix:0
Orig IAEFLGTGLLIFFGVGCVAALKV
Pred IAEFLGTGLLIFFGVGCVAALKV
accu 0.0


Helix:1
Orig ISVIWGLGVAMAIYLTAGVSGAH
Pred ISVIWGLGVAMAIYLTAGVSGAH
accu 0.0


Helix:2
Orig IPFIVSQVAGAFCAAALVYGLYY
Pred IPFIVSQVAGAFCAAALVYGLYY
accu 0.0


Helix:3
Orig INFMQAFAVEMVITAILMGLILA
Pred INFMQAFAVEMVITAILMGLILA
accu 0.0


Helix:4
Orig LAPLLIGLLIAVIGASMGPLTGF
Pred LAPLLIGLLIAVIGASMGPLTGF
accu 0.0


Helix:5
Orig IPYFLVPLFGPIVGAIVGAF
Pred IPYFLVPLFGPIVGAIVGAF
accu 0.0


YI7H_SCHPO/PF00230

Helix:0
Orig AEFLGTLVLVVFGVGSNLQATVT
Pred AEFLGTLVLVVFGVGSNLQATVT
accu 0.0


Helix:1
Orig LSFAWGFGCMLGVYIAGGISGGH
Pred LSFAWGFGCMLGVYIAGGISGGH
accu 0.0


Helix:2
Orig PIYIFFQIWGAFFGGALAYGYHW
Pred PIYIFFQIWGAFFGGALAYGYHW
accu 0.0


Helix:3
Orig AFFDEFIGTAVLVGCLFAIL
Pred AFFDEFIGTAVLVGCLFAIL
accu 0.0


Helix:4
Orig AFIVGLLIAAIGMALGYQTSFTL
Pred AFIVGLLIAAIGMALGYQTSFTL
accu 0.0


Helix:5
Orig YHWWWTWGAWGGTIGGGIAGGLI
Pred YHWWWTWGAWGGTIGGGIAGGLI
accu 0.0


B7KZ33_METC4/PF00230

Helix:0
Orig FFGTFWLTFGGCGAAVLSAA
Pred FFGTFWLTFGGCGAAVLSAA
accu 0.0


Helix:1
Orig GVAFAFGFTVLTMAYAVGHISGG
Pred GVAFAFGFTVLTMAYAVGHISGG
accu 0.0


Helix:2
Orig VLPYVIAQVIGASVAAFALYTIA
Pred VLPYVIAQVIGASVAAFALYTIA
accu 0.0


Helix:3
Orig YGLAACLITEVLTTFIFLFIIVG
Pred YGLAACLITEVLTTFIFLFIIVG
accu 0.0


Helix:4
Orig AAGFAGIPIGFALVLIHLISIPV
Pred AAGFAGIPIGFALVLIHLISIPV
accu 0.0


Helix:5
Orig EYIAQLWVFWLAPIAGAIAAGVV
Pred EYIAQLWVFWLAPIAGAIAAGVV
accu 0.0


C8KJQ6_STAAU/PF00230

Helix:0
Orig LAEFLGTAILILFGGGVCANVNL
Pred LAEFLGTAILILFGGGVCANVNL
accu 0.0


Helix:1
Orig VITAGWGLAVTMGVFAVGQFSGA
Pred VITAGWGLAVTMGVFAVGQFSGA
accu 0.0


Helix:2
Orig LVPGYIVAQMLGAIVGATIVWLM
Pred LVPGYIVAQMLGAIVGATIVWLM
accu 0.0


Helix:3
Orig FANFLSEIIGTMALTLGILFIGV
Pred FANFLSEIIGTMALTLGILFIGV
accu 0.0


Helix:4
Orig LIVGALIVAIGLSLGGATGYAIN
Pred LIVGALIVAIGLSLGGATGYAIN
accu 0.0


Helix:5
Orig GSNWSYAIVPILGPIAGGLLGAV
Pred GSNWSYAIVPILGPIAGGLLGAV
accu 0.0


C7P2T2_HALMD/PF01036

Helix:0
Orig LWVGTAGMFLGMLYFIARGWSVS
Pred LWVGTAGMFLGMLYFIARGWSVS
accu 0.0


Helix:1
Orig FYIATIMIAAIAFVNYLSMALGF
Pred FYIATIMIAAIAFVNYLSMALGF
accu 0.0


Helix:2
Orig YWARYTDWLFTTPLLLYDLALLA
Pred YWARYTDWLFTTPLLLYDLALLA
accu 0.0


Helix:3
Orig IYSLVGLDVLMIGTGALATLSAG
Pred IYSLVGLDVLMIGTGALATLSAG
accu 0.0


Helix:4
Orig RLVWWGISTGFLLVLLYFLFSNL
Pred RLVWWGISTGFLLVLLYFLFSNL
accu 0.0


Helix:5
Orig NLVLVLWLVYPVLWLVGTEGLGL
Pred NLVLVLWLVYPVLWLVGTEGLGL
accu 0.0


Helix:6
Orig FMVLDLTAKIGFGIILLQSHAVL
Pred FMVLDLTAKIGFGIILLQSHAVL
accu 0.0


B7FVY0_PHATC/PF00230

Helix:0
Orig AEAFGTFLIVNIGTGAVMSAIFA
Pred AEAFGTFLIVNIGTGAVMSAIFA
accu 0.0


Helix:1
Orig AVVWVIAVTVAISATGSISGAHL
Pred AVVWVIAVTVAISATGSISGAHL
accu 0.0


Helix:2
Orig VLPYILAQVCGSVLGSAANFFLY
Pred VLPYILAQVCGSVLGSAANFFLY
accu 0.0


Helix:3
Orig ITVTQAFFAEALGTALLAGVIFA
Pred ITVTQAFFAEALGTALLAGVIFA
accu 0.0


Helix:4
Orig GGLVPPLIGLTVGALVCVVAPLT
Pred GGLVPPLIGLTVGALVCVVAPLT
accu 0.0


Helix:5
Orig VAFRGSWLYILAPMVGAPVGAAF
Pred VAFRGSWLYILAPMVGAPVGAAF
accu 0.0


G5BDC8_HETGA/PF00230

Helix:0
Orig LAEFLGVFVLLLLTQGAVAQAVT
Pred LAEFLGVFVLLLLTQGAVAQAVT
accu 0.0


Helix:1
Orig TMFLAGSLSVTIAIYVAGNVSGA
Pred TMFLAGSLSVTIAIYVAGNVSGA
accu 0.0


Helix:2
Orig LPIYCLVQLLAAFCASGATYILY
Pred LPIYCLVQLLAAFCASGATYILY
accu 0.0


Helix:3
Orig GFLDQVIGTAMLIVGLLAIL
Pred GFLDQVIGTAMLIVGLLAIL
accu 0.0


Helix:4
Orig VPAGLEPVVVGLLILVLGLSMGV
Pred VPAGLEPVVVGLLILVLGLSMGV
accu 0.0


Helix:5
Orig GWWWVPVVAPLVGATLGTGT
Pred GWWWVPVVAPLVGATLGTGT
accu 0.0


H7I2F1_STRPN/PF00230

Helix:0
Orig YATEFLGTAILIILGNGAV
Pred YATEFLGTAILIILGNGAV
accu 0.0


Helix:1
Orig WIVIAVGYGMGVMIPALMFGNVS
Pred WIVIAVGYGMGVMIPALMFGNVS
accu 0.0


Helix:2
Orig AFTLGLAVSGLFPWAQVVPYIIA
Pred AFTLGLAVSGLFPWAQVVPYIIA
accu 0.0


Helix:3
Orig INEFVGSFVLFFAALGLTKNFFG
Pred INEFVGSFVLFFAALGLTKNFFG
accu 0.0


Helix:4
Orig ASGLSVAHLALGFLVMALVTSLG
Pred ASGLSVAHLALGFLVMALVTSLG
accu 0.0


Helix:5
Orig WYSWVPVVAPIVAAIAAVAV
Pred WYSWVPVVAPIVAAIAAVAV
accu 0.0


F9E6H7_STRSA/PF00230


B2PVN0_PROST/PF00230

Helix:0
Orig ISEFLGTALIVFFGLGCVAAVRI
Pred ISEFLGTALIVFFGLGCVAAVRI
accu 0.0


Helix:1
Orig ISIIWGFGVALAVYLTAGISGAH
Pred ISIIWGFGVALAVYLTAGISGAH
accu 0.0


Helix:2
Orig VAPYIVAQMLGGFFAAALVYAMY
Pred VAPYIVAQMLGGFFAAALVYAMY
accu 0.0


Helix:3
Orig AFFIEVVIAAILLCLILAL
Pred AFFIEVVIAAILLCLILAL
accu 0.0


Helix:4
Orig LAPLLIGILIAVIGGSFGPLTGF
Pred LAPLLIGILIAVIGGSFGPLTGF
accu 0.0


Helix:5
Orig IPYFLVPLIAPIVGALIGAF
Pred IPYFLVPLIAPIVGALIGAF
accu 0.0


E9Y797_ECOLX/PF00230

Helix:0
Orig IAEFLGTGLLIFFGVGCVAALKV
Pred IAEFLGTGLLIFFGVGCVAALKV
accu 0.0


Helix:1
Orig ISVIWGLGVAMAIYLTAGVSGAH
Pred ISVIWGLGVAMAIYLTAGVSGAH
accu 0.0


Helix:2
Orig IPFIVSQVAGAFCAAALVYGLYY
Pred IPFIVSQVAGAFCAAALVYGLYY
accu 0.0


Helix:3
Orig INFVQAFAVEMVITAILMGLILA
Pred INFVQAFAVEMVITAILMGLILA
accu 0.0


Helix:4
Orig LAPLLIGLLIAVIGASMGPLTGF
Pred LAPLLIGLLIAVIGASMGPLTGF
accu 0.0


Helix:5
Orig IPYFLVPLFGPIVGAIVGAF
Pred IPYFLVPLFGPIVGAIVGAF
accu 0.0


E8K0X3_9STRE/PF00230


F5HXG2_ACIBA/PF00230

Helix:0
Orig FAEFLGTFWLVFGGCGSAVLAAA
Pred FAEFLGTFWLVFGGCGSAVLAAA
accu 0.0


Helix:1
Orig LGIGFAGVALAFGLTVLTGAYAL
Pred LGIGFAGVALAFGLTVLTGAYAL
accu 0.0


Helix:2
Orig LIPYIVAQVVGATAAAFVLYIIA
Pred LIPYIVAQVVGATAAAFVLYIIA
accu 0.0


Helix:3
Orig FGLGSAFIIEVVLTAFFLIIILG
Pred FGLGSAFIIEVVLTAFFLIIILG
accu 0.0


Helix:4
Orig PAGFAPIAIGLGLTLIHLISIPV
Pred PAGFAPIAIGLGLTLIHLISIPV
accu 0.0


Helix:5
Orig AALSQLWLFWIAPILGAVIGAII
Pred AALSQLWLFWIAPILGAVIGAII
accu 0.0


Q49X92_STAS1/PF00230

Helix:0
Orig FAEFLGTAILVLFGGGVCANVNL
Pred FAEFLGTAILVLFGGGVCANVNL
accu 0.0


Helix:1
Orig VIALGWGLAVSMGAYAVGNISGA
Pred VIALGWGLAVSMGAYAVGNISGA
accu 0.0


Helix:2
Orig MVLGYIVCQMLGGIFGGVLVWLM
Pred MVLGYIVCQMLGGIFGGVLVWLM
accu 0.0


Helix:3
Orig FANFLSEIIGTATLTLGLLFIGM
Pred FANFLSEIIGTATLTLGLLFIGM
accu 0.0


Helix:4
Orig LIVGGLIVAIGLSLGGPTGYAIN
Pred LIVGGLIVAIGLSLGGPTGYAIN
accu 0.0


Helix:5
Orig SNWSYAIVPVLGPITGGMIGAVI
Pred SNWSYAIVPVLGPITGGMIGAVI
accu 0.0


H4JG19_ECOLX/PF00230

Helix:0
Orig IAEFLGTGLLIFFGVGCVAALKV
Pred IAEFLGTGLLIFFGVGCVAALKV
accu 0.0


Helix:1
Orig ISVIWGLGVAMAIYLTAGVSGAH
Pred ISVIWGLGVAMAIYLTAGVSGAH
accu 0.0


Helix:2
Orig IPFIVSQVAGAFCAAALVYGLYY
Pred IPFIVSQVAGAFCAAALVYGLYY
accu 0.0


Helix:3
Orig INFVQAFAVEMVITAILMGLILA
Pred INFVQAFAVEMVITAILMGLILA
accu 0.0


Helix:4
Orig LAPLLIGLLIAVIGASMGPLTGF
Pred LAPLLIGLLIAVIGASMGPLTGF
accu 0.0


Helix:5
Orig IPYFLVPLFGPIVGAIVGAF
Pred IPYFLVPLFGPIVGAIVGAF
accu 0.0


Q4A810_MYCH7/PF00230

Helix:0
Orig FLSEFLGTAILILLGNGVNYSVN
Pred FLSEFLGTAILILLGNGVNYSVN
accu 0.0


Helix:1
Orig WIVIALGWALGVLLGIIISNGII
Pred WIVIALGWALGVLLGIIISNGII
accu 0.0


Helix:2
Orig IPFQFLGAIFAQVILNFINWSHI
Pred IPFQFLGAIFAQVILNFINWSHI
accu 0.0


Helix:3
Orig TYISNFFYEFIGTTVLLAAIFLL
Pred TYISNFFYEFIGTTVLLAAIFLL
accu 0.0


Helix:4
Orig VIIALIVLSLGLSLGSSTGYAVN
Pred VIIALIVLSLGLSLGSSTGYAVN
accu 0.0


Helix:5
Orig GFSYSLNPIIAPSLAGLILGLII
Pred GFSYSLNPIIAPSLAGLILGLII
accu 0.0


B8NXB2_ASPFN/PF00230

Helix:0
Orig WKFACLECIASMMNVFISAWVTL
Pred WKFACLECIASMMNVFISAWVTL
accu 0.0


Helix:1
Orig TFFSPLFGGLTNLLLTPLLIYTF
Pred TFFSPLFGGLTNLLLTPLLIYTF
accu 0.0


Helix:2
Orig ILYMAGQTLGGALAGFAIHTAYG
Pred ILYMAGQTLGGALAGFAIHTAYG
accu 0.0


Helix:3
Orig LVPVNAALIIEFFACLVLIFLAF
Pred LVPVNAALIIEFFACLVLIFLAF
accu 0.0


Helix:4
Orig FGHAAGPWLVGVVLGVVCWATAF
Pred FGHAAGPWLVGVVLGVVCWATAF
accu 0.0


Helix:5
Orig HWVHWVAPLAAAVAHGLV
Pred HWVHWVAPLAAAVAHGLV
accu 0.0


Q8RI00_FUSNN/PF00230

Helix:0
Orig MSLYIGEFVGTTLLLLLGNGVNM
Pred MSLYIGEFVGTTLLLLLGNGVNM
accu 0.0


Helix:1
Orig IVTTFGWGFAVMIPAYVTGWVSG
Pred IVTTFGWGFAVMIPAYVTGWVSG
accu 0.0


Helix:2
Orig LVFGYIIAQMLGGIFGATLAYLT
Pred LVFGYIIAQMLGGIFGATLAYLT
accu 0.0


Helix:3
Orig APIWNIVTEIIGTALLLIGVLAI
Pred APIWNIVTEIIGTALLLIGVLAI
accu 0.0


Helix:4
Orig AFFVGLLIVIIGMATGGATGYAI
Pred AFFVGLLIVIIGMATGGATGYAI
accu 0.0


Helix:5
Orig YSWIPVVGPIIGGILGAVI
Pred YSWIPVVGPIIGGILGAVI
accu 0.0


H4SQK6_ECOLX/PF00230

Helix:0
Orig AECFGTFWLVFGGCGSAVLAAGF
Pred AECFGTFWLVFGGCGSAVLAAGF
accu 0.0


Helix:1
Orig GIGFAGVALAFGLTVLTMAFAVG
Pred GIGFAGVALAFGLTVLTMAFAVG
accu 0.0


Helix:2
Orig VVGYVIAQVVGGIVAAALLYLIA
Pred VVGYVIAQVVGGIVAAALLYLIA
accu 0.0


Helix:3
Orig GGYSMLSALVVELVLSAGFLLVI
Pred GGYSMLSALVVELVLSAGFLLVI
accu 0.0


Helix:4
Orig FAPAGFAPIAIGLALTLIHLISI
Pred FAPAGFAPIAIGLALTLIHLISI
accu 0.0


Helix:5
Orig LWFFWVVPIVGGIIGGLI
Pred LWFFWVVPIVGGIIGGLI
accu 0.0


A5M8Q2_STRPN/PF00230

Helix:0
Orig LFGEFLGTLILILLGNGVVAGVV
Pred LFGEFLGTLILILLGNGVVAGVV
accu 0.0


Helix:1
Orig GWIVITMGWGIAVAVAVFVSGKL
Pred GWIVITMGWGIAVAVAVFVSGKL
accu 0.0


Helix:2
Orig WASVLPYILAQFAGAMLGQILVW
Pred WASVLPYILAQFAGAMLGQILVW
accu 0.0


Helix:3
Orig VSNLISEILGTFVLVLTIFALGL
Pred VSNLISEILGTFVLVLTIFALGL
accu 0.0


Helix:4
Orig IGTFAVGTLIVGIGLSLGGTTGY
Pred IGTFAVGTLIVGIGLSLGGTTGY
accu 0.0


Helix:5
Orig WSYAWIPVVGPVIGAALAVLV
Pred WSYAWIPVVGPVIGAALAVLV
accu 0.0


B3AEY6_ECO57/PF00230

Helix:0
Orig AECFGTFWLVFGGCGSAVLAAGF
Pred AECFGTFWLVFGGCGSAVLAAGF
accu 0.0


Helix:1
Orig GIGFAGVALAFGLTVLTMAFAVG
Pred GIGFAGVALAFGLTVLTMAFAVG
accu 0.0


Helix:2
Orig VVGYVIAQVVGGIVAAALLYLIA
Pred VVGYVIAQVVGGIVAAALLYLIA
accu 0.0


Helix:3
Orig GGYSMLSALVVELVLSAGFLLVI
Pred GGYSMLSALVVELVLSAGFLLVI
accu 0.0


Helix:4
Orig FAPAGFAPIAIGLALTLIHLISI
Pred FAPAGFAPIAIGLALTLIHLISI
accu 0.0


Helix:5
Orig LWFFWVVPIVGGIIGGLI
Pred LWFFWVVPIVGGIIGGLI
accu 0.0


A0FLQ1_9POAL/PF00230

Helix:0
Orig WSFYRAGIAEFPATFLFLYISIL
Pred WSFYRAGIAEFPATFLFLYISIL
accu 0.0


Helix:1
Orig VGIQGIAWSFGGMIFVLVYCTAG
Pred VGIQGIAWSFGGMIFVLVYCTAG
accu 0.0


Helix:2
Orig SLTRAVFYMVMQCLGAICGAGVV
Pred SLTRAVFYMVMQCLGAICGAGVV
accu 0.0


Helix:3
Orig GLGAEIVGTFVLVYTVFS
Pred GLGAEIVGTFVLVYTVFS
accu 0.0


Helix:4
Orig VPILAPLPIGFAVFLVYLATIPI
Pred VPILAPLPIGFAVFLVYLATIPI
accu 0.0


Helix:5
Orig HWIFRVGPFIGAALAAVY
Pred HWIFRVGPFIGAALAAVY
accu 0.0


F3WBY5_STRPN/PF00230

Helix:0
Orig VAELIGTFMLVFVGTGAVVFG
Pred VAELIGTFMLVFVGTGAVVFG
accu 0.0


Helix:1
Orig GIAFAFGLAIVVAAYSIGTVSGA
Pred GIAFAFGLAIVVAAYSIGTVSGA
accu 0.0


Helix:2
Orig LVNYILGQVVGAFIASGAVFFLL
Pred LVNYILGQVVGAFIASGAVFFLL
accu 0.0


Helix:3
Orig TVFGGFLFEVIATFLFVLVIMTV
Pred TVFGGFLFEVIATFLFVLVIMTV
accu 0.0


Helix:4
Orig GLVIGLSLMAMILVGLKITGLSV
Pred GLVIGLSLMAMILVGLKITGLSV
accu 0.0


Helix:5
Orig AALQQVWIFILAPIAGGVLAALV
Pred AALQQVWIFILAPIAGGVLAALV
accu 0.0


A9H2W7_GLUDA/PF00230

Helix:0
Orig LISEALAVLIIIAFGDSVAAMYI
Pred LISEALAVLIIIAFGDSVAAMYI
accu 0.0


Helix:1
Orig AYWGVCISWGLGVTIAIYATASV
Pred AYWGVCISWGLGVTIAIYATASV
accu 0.0


Helix:2
Orig VVPYCIAQIIGAFLGAAIVYALY
Pred VVPYCIAQIIGAFLGAAIVYALY
accu 0.0


Helix:3
Orig TPMHAFSDQIILTAFLLFGIFAI
Pred TPMHAFSDQIILTAFLLFGIFAI
accu 0.0


Helix:4
Orig FGALIIGFLVALIGASMGYLEAW
Pred FGALIIGFLVALIGASMGYLEAW
accu 0.0


Helix:5
Orig YWWVPIAGPLIGGVVGATV
Pred YWWVPIAGPLIGGVVGATV
accu 0.0


C6U0S2_BURPE/PF00230

Helix:0
Orig LAAEVFGTFWLVLGGCGSAVLAA
Pred LAAEVFGTFWLVLGGCGSAVLAA
accu 0.0


Helix:1
Orig LGIGFAGVALAFGLTVLTMAFAI
Pred LGIGFAGVALAFGLTVLTMAFAI
accu 0.0


Helix:2
Orig LVPYVIAQVIGATLGAFVLYLIA
Pred LVPYVIAQVIGATLGAFVLYLIA
accu 0.0


Helix:3
Orig YSLAAAFICEVVLTGFFLFVILG
Pred YSLAAAFICEVVLTGFFLFVILG
accu 0.0


Helix:4
Orig PAGFAPIAIGLCLTLIHLISIPV
Pred PAGFAPIAIGLCLTLIHLISIPV
accu 0.0


Helix:5
Orig EAIGQLWLFWVAPIIGAAIAGVV
Pred EAIGQLWLFWVAPIIGAAIAGVV
accu 0.0


G6K7A4_STRPN/PF00230

Helix:0
Orig VAELIGTFMLVFVGTGAVVFG
Pred VAELIGTFMLVFVGTGAVVFG
accu 0.0


Helix:1
Orig GIAFAFGLAIVVAAYSIGTVSGA
Pred GIAFAFGLAIVVAAYSIGTVSGA
accu 0.0


Helix:2
Orig LVNYILGQVVGAFIASGAVFFLL
Pred LVNYILGQVVGAFIASGAVFFLL
accu 0.0


Helix:3
Orig TVFGGFLFEVIATFLFVLVIMTV
Pred TVFGGFLFEVIATFLFVLVIMTV
accu 0.0


Helix:4
Orig GLVIGLSLMAMILVGLKITGLSV
Pred GLVIGLSLMAMILVGLKITGLSV
accu 0.0


Helix:5
Orig AALQQVWIFILAPIAGGVLAALV
Pred AALQQVWIFILAPIAGGVLAALV
accu 0.0


Q8F0N7_LEPIN/PF00230

Helix:0
Orig FLGTFVLILLGNGVVAGVLL
Pred FLGTFVLILLGNGVVAGVLL
accu 0.0


Helix:1
Orig WIVITAGWAFAVMIGVFVSNAFG
Pred WIVITAGWAFAVMIGVFVSNAFG
accu 0.0


Helix:2
Orig LIFYIPAQIAGAFLGAVFNYLHY
Pred LIFYIPAQIAGAFLGAVFNYLHY
accu 0.0


Helix:3
Orig VYNFFSEFLGTFLLILGIVSIFS
Pred VYNFFSEFLGTFLLILGIVSIFS
accu 0.0


Helix:4
Orig TFLVGVLVWSIGLSMGGTTGYAI
Pred TFLVGVLVWSIGLSMGGTTGYAI
accu 0.0


Helix:5
Orig YAWLPVFAPLSGAACAGIL
Pred YAWLPVFAPLSGAACAGIL
accu 0.0


E7UCT9_ECOLX/PF00230

Helix:0
Orig FLGTGLFLFFGIGCLCALKVAGA
Pred FLGTGLFLFFGIGCLCALKVAGA
accu 0.0


Helix:1
Orig YLTAGISGAHLNPAVTIALWLFA
Pred YLTAGISGAHLNPAVTIALWLFA
accu 0.0


Helix:2
Orig VLPFCVAQLAGAFGGAVLAYSLY
Pred VLPFCVAQLAGAFGGAVLAYSLY
accu 0.0


Helix:3
Orig INVWQAALVEVVITSMLMGLIMA
Pred INVWQAALVEVVITSMLMGLIMA
accu 0.0


Helix:4
Orig LAPLLIGILVAVIGASTGPLTGF
Pred LAPLLIGILVAVIGASTGPLTGF
accu 0.0


Helix:5
Orig RNIPYFIVPIIAPIIGACVGAAI
Pred RNIPYFIVPIIAPIIGACVGAAI
accu 0.0


E8EDS0_SALMO/PF00230

Helix:0
Orig IAEFLGTGLLIFFGVGCVAALKV
Pred IAEFLGTGLLIFFGVGCVAALKV
accu 0.0


Helix:1
Orig ISVIWGLGVAMAIYLTAGVSGAH
Pred ISVIWGLGVAMAIYLTAGVSGAH
accu 0.0


Helix:2
Orig VVPFIISQVAGAFCAAALVYGLY
Pred VVPFIISQVAGAFCAAALVYGLY
accu 0.0


Helix:3
Orig FVQAFAVEMVITAILMGLILALT
Pred FVQAFAVEMVITAILMGLILALT
accu 0.0


Helix:4
Orig PLLIGLLIAVIGASMGPLTGFAM
Pred PLLIGLLIAVIGASMGPLTGFAM
accu 0.0


Helix:5
Orig IPYFLVPLFGPIVGAILGAF
Pred IPYFLVPLFGPIVGAILGAF
accu 0.0


G6KRP5_STRPN/PF00230


D3GRY3_ECO44/PF00230

Helix:0
Orig IAEFLGTGLLIFFGVGCVAALKV
Pred IAEFLGTGLLIFFGVGCVAALKV
accu 0.0


Helix:1
Orig ISVIWGLGVAMAIYLTAGVSGAH
Pred ISVIWGLGVAMAIYLTAGVSGAH
accu 0.0


Helix:2
Orig IPFIVSQVAGAFCAAALVYGLYY
Pred IPFIVSQVAGAFCAAALVYGLYY
accu 0.0


Helix:3
Orig INFVQAFAVEMVITAILMGLILA
Pred INFVQAFAVEMVITAILMGLILA
accu 0.0


Helix:4
Orig LAPLLIGLLIAVIGASMGPLTGF
Pred LAPLLIGLLIAVIGASMGPLTGF
accu 0.0


Helix:5
Orig IPYFLVPLFGPIVGAIVGAF
Pred IPYFLVPLFGPIVGAIVGAF
accu 0.0


Q84C26_9BACT/PF01036

Helix:0
Orig FWLVTAAPLASTVFFFVE
Pred FWLVTAAPLASTVFFFVE
accu 0.0


Helix:1
Orig LTVSGLVTGIAFWHYMYMRGVWI
Pred LTVSGLVTGIAFWHYMYMRGVWI
accu 0.0


Helix:2
Orig LLTVPLLICEFYLILAAATNVAG
Pred LLTVPLLICEFYLILAAATNVAG
accu 0.0


Helix:3
Orig LVGSLVMLVFGYMGEAGIMA
Pred LVGSLVMLVFGYMGEAGIMA
accu 0.0


Helix:4
Orig AFIIGCLAWVYMIYELWA
Pred AFIIGCLAWVYMIYELWA
accu 0.0


Helix:5
Orig MMYIIIFGWAIYLVGYFTGYLMG
Pred MMYIIIFGWAIYLVGYFTGYLMG
accu 0.0


Helix:6
Orig LIYNLADFVNKILFGLIIRNVAV
Pred LIYNLADFVNKILFGLIIRNVAV
accu 0.0


E3RHY6_PYRTT/PF00230

Helix:0
Orig FVAFVGEFVGTTMFLFFAFSGTQ
Pred FVAFVGEFVGTTMFLFFAFSGTQ
accu 0.0


Helix:1
Orig PIVLLYIAIVFAFSLMVNVWVFF
Pred PIVLLYIAIVFAFSLMVNVWVFF
accu 0.0


Helix:2
Orig FLLLAAQILGSIFASWLVSILFP
Pred FLLLAAQILGSIFASWLVSILFP
accu 0.0


Helix:3
Orig LVQGVFIEAILTAELVFTIFMLA
Pred LVQGVFIEAILTAELVFTIFMLA
accu 0.0


Helix:4
Orig TFIAPVGIGLALFIAELVGVYYT
Pred TFIAPVGIGLALFIAELVGVYYT
accu 0.0


Helix:5
Orig HWIYWIGPGTGAIIAVIF
Pred HWIYWIGPGTGAIIAVIF
accu 0.0


H5PGL3_ECOLX/PF00230

Helix:0
Orig AECFGTFWLVFGGCGSAVLAAGF
Pred AECFGTFWLVFGGCGSAVLAAGF
accu 0.0


Helix:1
Orig GIGFAGVALAFGLTVLTMAFAVG
Pred GIGFAGVALAFGLTVLTMAFAVG
accu 0.0


Helix:2
Orig VVGYVIAQVVGGIVAAALLYLIA
Pred VVGYVIAQVVGGIVAAALLYLIA
accu 0.0


Helix:3
Orig GGYSMLSALVVELVLSAGFLLVI
Pred GGYSMLSALVVELVLSAGFLLVI
accu 0.0


Helix:4
Orig FAPAGFAPIAIGLALTLIHLISI
Pred FAPAGFAPIAIGLALTLIHLISI
accu 0.0


Helix:5
Orig LWFFWVVPIVGGIIGGLI
Pred LWFFWVVPIVGGIIGGLI
accu 0.0


A9NU46_PICSI/PF00230

Helix:0
Orig WSFWRAGIAEFMATFLFLYVTIL
Pred WSFWRAGIAEFMATFLFLYVTIL
accu 0.0


Helix:1
Orig IAWSFGGMIFALVYCTAGISGGH
Pred IAWSFGGMIFALVYCTAGISGGH
accu 0.0


Helix:2
Orig VFYMICQCLGAMCGAGVV
Pred VFYMICQCLGAMCGAGVV
accu 0.0


Helix:3
Orig GLGAEIVGTFVLVYTVFS
Pred GLGAEIVGTFVLVYTVFS
accu 0.0


Helix:4
Orig VPVLAPLPIGFAVFLVHLATIPI
Pred VPVLAPLPIGFAVFLVHLATIPI
accu 0.0


Helix:5
Orig QWIFWVGPLVGAALAAIY
Pred QWIFWVGPLVGAALAAIY
accu 0.0


C7RFT4_ANAPD/PF00230

Helix:0
Orig FGTMILILLGDGVVANVLLN
Pred FGTMILILLGDGVVANVLLN
accu 0.0


Helix:1
Orig ITFAWGLAVLVPAFIFGKLSGAS
Pred ITFAWGLAVLVPAFIFGKLSGAS
accu 0.0


Helix:2
Orig LPAYIIAQLAGAFVGAVLVYILF
Pred LPAYIIAQLAGAFVGAVLVYILF
accu 0.0


Helix:3
Orig LLSEIIGTFVLVFAILGL
Pred LLSEIIGTFVLVFAILGL
accu 0.0


Helix:4
Orig LVFGIIVSIGMSLGGLTGYAINP
Pred LVFGIIVSIGMSLGGLTGYAINP
accu 0.0


Helix:5
Orig PNWGYSWIPVVGPILGGLLAVVI
Pred PNWGYSWIPVVGPILGGLLAVVI
accu 0.0


Q95TS2_DROME/PF00230

Helix:0
Orig LIGEFLGNLILNFFACGACTQIE
Pred LIGEFLGNLILNFFACGACTQIE
accu 0.0


Helix:1
Orig FKALAFGLAIFMAITIVGHLSGG
Pred FKALAFGLAIFMAITIVGHLSGG
accu 0.0


Helix:2
Orig AFFYVVFQCLGAIAGTAAVKILI
Pred AFFYVVFQCLGAIAGTAAVKILI
accu 0.0


Helix:3
Orig LQGLGIEFFLGLLLVLVVFG
Pred LQGLGIEFFLGLLLVLVVFG
accu 0.0


Helix:4
Orig TAPLAIGMAVTLGHLGTIRYTGA
Pred TAPLAIGMAVTLGHLGTIRYTGA
accu 0.0


Helix:5
Orig HWVYWVGPVLGGVAAALL
Pred HWVYWVGPVLGGVAAALL
accu 0.0


B1MH03_MYCA9/PF00230

Helix:0
Orig KLLAELFGTFWLVFGGCGSAIFA
Pred KLLAELFGTFWLVFGGCGSAIFA
accu 0.0


Helix:1
Orig IQLGIGFLGVALAFGLTVVTMAY
Pred IQLGIGFLGVALAFGLTVVTMAY
accu 0.0


Helix:2
Orig LPGYWVAQVLGGLLAGTALWYIA
Pred LPGYWVAQVLGGLLAGTALWYIA
accu 0.0


Helix:3
Orig LAAVLVTEIVLTAVFIMVILGAT
Pred LAAVLVTEIVLTAVFIMVILGAT
accu 0.0


Helix:4
Orig GFGPLAIGLCLTLIHLISIPI
Pred GFGPLAIGLCLTLIHLISIPI
accu 0.0


Helix:5
Orig AAPGQLWLFWVAPLIGGLIGGLL
Pred AAPGQLWLFWVAPLIGGLIGGLL
accu 0.0


G6ISE7_PEDAC/PF00230

Helix:0
Orig VGEFVGTFILILLGDGVVAGVTL
Pred VGEFVGTFILILLGDGVVAGVTL
accu 0.0


Helix:1
Orig GAGWIAISLGWGLAVTLGVYTSA
Pred GAGWIAISLGWGLAVTLGVYTSA
accu 0.0


Helix:2
Orig ANVIPYCIAQTLGGILGGVCVWI
Pred ANVIPYCIAQTLGGILGGVCVWI
accu 0.0


Helix:3
Orig YAMNFISEVIGTFVLVFALLAFT
Pred YAMNFISEVIGTFVLVFALLAFT
accu 0.0


Helix:4
Orig PIVVGILITAIGLSLGGTTGYAI
Pred PIVVGILITAIGLSLGGTTGYAI
accu 0.0


Helix:5
Orig WAYSWVPVFGPIIGGALGAL
Pred WAYSWVPVFGPIIGGALGAL
accu 0.0


Q5VLJ9_CHLRE/PF00230

Helix:0
Orig ARCLMAEFFGTLLFQMFGGSAPA
Pred ARCLMAEFFGTLLFQMFGGSAPA
accu 0.0


Helix:1
Orig TAPAANGFALVAVIYAFANISGA
Pred TAPAANGFALVAVIYAFANISGA
accu 0.0


Helix:2
Orig GLLYMIAQILGAIFGALIYAALI
Pred GLLYMIAQILGAIFGALIYAALI
accu 0.0


Helix:3
Orig VFGWEVMMTFLLVMTVYAAAVAK
Pred VFGWEVMMTFLLVMTVYAAAVAK
accu 0.0


Helix:4
Orig APLAIGLSLYAAAISGGPYTGAS
Pred APLAIGLSLYAAAISGGPYTGAS
accu 0.0


Helix:5
Orig AVVFTCNVGVSFLYIFAEFFGAA
Pred AVVFTCNVGVSFLYIFAEFFGAA
accu 0.0


A9PEP4_POPTR/PF00230

Helix:0
Orig AIIAEFIATLLFLYITVLTVIGY
Pred AIIAEFIATLLFLYITVLTVIGY
accu 0.0


Helix:1
Orig ACGGVGILGIAWAFGGMIFVLVY
Pred ACGGVGILGIAWAFGGMIFVLVY
accu 0.0


Helix:2
Orig SLVRAVLYMVAQCLGAICGCGLV
Pred SLVRAVLYMVAQCLGAICGCGLV
accu 0.0


Helix:3
Orig GFSKGTGLGAEIIGTFVLVYTVF
Pred GFSKGTGLGAEIIGTFVLVYTVF
accu 0.0


Helix:4
Orig LPIGFAVFMVHLATIPITGTGIN
Pred LPIGFAVFMVHLATIPITGTGIN
accu 0.0


Helix:5
Orig HWIFWVGPFIGAAIAALY
Pred HWIFWVGPFIGAAIAALY
accu 0.0


E8I292_ECOLX/PF00230

Helix:0
Orig IAEFLGTGLLIFFGVGCVAALKV
Pred IAEFLGTGLLIFFGVGCVAALKV
accu 0.0


Helix:1
Orig ISVIWGLGVAMAIYLTAGVSGAH
Pred ISVIWGLGVAMAIYLTAGVSGAH
accu 0.0


Helix:2
Orig IPFIVSQVAGAFCAAALVYGLYY
Pred IPFIVSQVAGAFCAAALVYGLYY
accu 0.0


Helix:3
Orig INFVQAFAVEMVITAILMGLILA
Pred INFVQAFAVEMVITAILMGLILA
accu 0.0


Helix:4
Orig LAPLLIGLLIAVIGASMGPLTGF
Pred LAPLLIGLLIAVIGASMGPLTGF
accu 0.0


Helix:5
Orig IPYFLVPLFGPIVGAIVGAF
Pred IPYFLVPLFGPIVGAIVGAF
accu 0.0


G1Y746_ECOLX/PF00230

Helix:0
Orig AECFGTFWLVFGGCGSAVLAAGF
Pred AECFGTFWLVFGGCGSAVLAAGF
accu 0.0


Helix:1
Orig GIGFAGVALAFGLTVLTMAFAVG
Pred GIGFAGVALAFGLTVLTMAFAVG
accu 0.0


Helix:2
Orig VVGYVIAQVVGGIVAAALLYLIA
Pred VVGYVIAQVVGGIVAAALLYLIA
accu 0.0


Helix:3
Orig GGYSMLSALVVELVLSAGFLLVI
Pred GGYSMLSALVVELVLSAGFLLVI
accu 0.0


Helix:4
Orig FAPAGFAPIAIGLALTLIHLISI
Pred FAPAGFAPIAIGLALTLIHLISI
accu 0.0


Helix:5
Orig LWFFWVVPIVGGIIGGLI
Pred LWFFWVVPIVGGIIGGLI
accu 0.0


C1BXR3_ESOLU/PF00230

Helix:0
Orig FWRAILAEFVGMTMFIFLSISAA
Pred FWRAILAEFVGMTMFIFLSISAA
accu 0.0


Helix:1
Orig VSLTFGLAIATLAQSLGHISGAH
Pred VSLTFGLAIATLAQSLGHISGAH
accu 0.0


Helix:2
Orig GVMYIVAQMLGSALASGIVYGTR
Pred GVMYIVAQMLGSALASGIVYGTR
accu 0.0


Helix:3
Orig ITASQGVGIELLATFQLVLCVIA
Pred ITASQGVGIELLATFQLVLCVIA
accu 0.0


Helix:4
Orig SAPLAIGLSVALGHLAAISYTGC
Pred SAPLAIGLSVALGHLAAISYTGC
accu 0.0


Helix:5
Orig HWVYWVGPMCGGVAAALV
Pred HWVYWVGPMCGGVAAALV
accu 0.0


C5IX23_9ROSI/PF00230

Helix:0
Orig WSFYRALIAEFIATLLFLYITVL
Pred WSFYRALIAEFIATLLFLYITVL
accu 0.0


Helix:1
Orig VGILGIAWAFGGMIFILVYCTAG
Pred VGILGIAWAFGGMIFILVYCTAG
accu 0.0


Helix:2
Orig SLIRAVLYMVAQCLGAICGVGLV
Pred SLIRAVLYMVAQCLGAICGVGLV
accu 0.0


Helix:3
Orig GVGLGAEIIGTFVLVYTVFS
Pred GVGLGAEIIGTFVLVYTVFS
accu 0.0


Helix:4
Orig VPVLAPLPIGFAVFMVHLATIPI
Pred VPVLAPLPIGFAVFMVHLATIPI
accu 0.0


Helix:5
Orig QWIFWVGPFIGAAIAAFY
Pred QWIFWVGPFIGAAIAAFY
accu 0.0


D1YGQ1_9LACO/PF00230

Helix:0
Orig FAEFFGTLILVLFGNGSVANSFL
Pred FAEFFGTLILVLFGNGSVANSFL
accu 0.0


Helix:1
Orig GWILVAFSFGFGVMLPAMLFGSI
Pred GWILVAFSFGFGVMLPAMLFGSI
accu 0.0


Helix:2
Orig VAPYIICQLLGAICGQLLVLAVY
Pred VAPYIICQLLGAICGQLLVLAVY
accu 0.0


Helix:3
Orig FISEVVGTAVLMFVAIGLYKGMF
Pred FISEVVGTAVLMFVAIGLYKGMF
accu 0.0


Helix:4
Orig IANIGVGFLITALVMALGGPTGP
Pred IANIGVGFLITALVMALGGPTGP
accu 0.0


Helix:5
Orig AHWSYGWIPVVAPTLGAIIGIFL
Pred AHWSYGWIPVVAPTLGAIIGIFL
accu 0.0


C2HR17_LACAI/PF00230

Helix:0
Orig FFGTIILVVFGNGAVANSVL
Pred FFGTIILVVFGNGAVANSVL
accu 0.0


Helix:1
Orig GWLLIAFSFGFGVMLPAMMFGSI
Pred GWLLIAFSFGFGVMLPAMMFGSI
accu 0.0


Helix:2
Orig ILVQMLGAIVGQLLLVAVYWPFI
Pred ILVQMLGAIVGQLLLVAVYWPFI
accu 0.0


Helix:3
Orig FITEFVGTAILLFVAVGLYRGMF
Pred FITEFVGTAILLFVAVGLYRGMF
accu 0.0


Helix:4
Orig IANIGVGFLITALVMAVGGPTGP
Pred IANIGVGFLITALVMAVGGPTGP
accu 0.0


Helix:5
Orig YGWIPVVAPIAGGICGALL
Pred YGWIPVVAPIAGGICGALL
accu 0.0


A9AFH1_BURM1/PF00230

Helix:0
Orig IAEFIGTAILVLLGNGAVANVLL
Pred IAEFIGTAILVLLGNGAVANVLL
accu 0.0


Helix:1
Orig IVMGWAMAVFVAVYVTASFSGAH
Pred IVMGWAMAVFVAVYVTASFSGAH
accu 0.0


Helix:2
Orig VGGYVLAQMLGGMAGALLVWLAY
Pred VGGYVLAQMLGGMAGALLVWLAY
accu 0.0


Helix:3
Orig VLTEAICTFVLILGVLYLAS
Pred VLTEAICTFVLILGVLYLAS
accu 0.0


Helix:4
Orig ALPVGLLVLGIGISLGGPTGYAM
Pred ALPVGLLVLGIGISLGGPTGYAM
accu 0.0


Helix:5
Orig YAWVPVIGPLLGGAAAAAL
Pred YAWVPVIGPLLGGAAAAAL
accu 0.0


F2Z6X3_ZIZJJ/PF00230

Helix:0
Orig ALIAEFIATLLFLYVTIATVIGY
Pred ALIAEFIATLLFLYVTIATVIGY
accu 0.0


Helix:1
Orig VCGGVGVLGIAWAFGGMIFILVY
Pred VCGGVGVLGIAWAFGGMIFILVY
accu 0.0


Helix:2
Orig SLIRAVLYMVVQSLGAIAGVALV
Pred SLIRAVLYMVVQSLGAIAGVALV
accu 0.0


Helix:3
Orig GYSAGVGLSAEIIGTFVLVYTVF
Pred GYSAGVGLSAEIIGTFVLVYTVF
accu 0.0


Helix:4
Orig LPIGFAVFIVHLATIPITGTGIN
Pred LPIGFAVFIVHLATIPITGTGIN
accu 0.0


Helix:5
Orig HWIFWVGPFIGAAIAAFY
Pred HWIFWVGPFIGAAIAAFY
accu 0.0


D2SCA9_GEOOG/PF01036

Helix:0
Orig AILGAGFALLAYFLYSLT
Pred AILGAGFALLAYFLYSLT
accu 0.0


Helix:1
Orig SYAALCLAAVATVAYLLLYL
Pred SYAALCLAAVATVAYLLLYL
accu 0.0


Helix:2
Orig WSITVPLLTVELLAVCSLTGAAA
Pred WSITVPLLTVELLAVCSLTGAAA
accu 0.0


Helix:3
Orig TMAAAFLMIVTGYLGAQV
Pred TMAAAFLMIVTGYLGAQV
accu 0.0


Helix:4
Orig LVVWGLISTAFFAYLYVALIGAV
Pred LVVWGLISTAFFAYLYVALIGAV
accu 0.0


Helix:5
Orig VSLRNATIVLLSSFGIYPLVYAV
Pred VSLRNATIVLLSSFGIYPLVYAV
accu 0.0


Helix:6
Orig WFTAMQVGYSAADVVAKIGFGVL
Pred WFTAMQVGYSAADVVAKIGFGVL
accu 0.0


A6ARH1_VIBHA/PF00230

Helix:0
Orig LAEFIGTGLLIFFGVGCVAALVL
Pred LAEFIGTGLLIFFGVGCVAALVL
accu 0.0


Helix:1
Orig ISIVWGFGVAIAIYCTAGVSGAH
Pred ISIVWGFGVAIAIYCTAGVSGAH
accu 0.0


Helix:2
Orig VVPYIIAQMLGAFCSAALVYSLY
Pred VVPYIIAQMLGAFCSAALVYSLY
accu 0.0


Helix:3
Orig FFGAFAVEFVITAVLMFAILALG
Pred FFGAFAVEFVITAVLMFAILALG
accu 0.0


Helix:4
Orig PLLIGILIAVIGGSLGPLTGFAM
Pred PLLIGILIAVIGGSLGPLTGFAM
accu 0.0


Helix:5
Orig IPYFIVPILAPIAGACFGGWL
Pred IPYFIVPILAPIAGACFGGWL
accu 0.0


F0FN99_STRSA/PF00230


E0FL75_ACTPL/PF00230

Helix:0
Orig FIGTGLIIFFGVGCVAAAQL
Pred FIGTGLIIFFGVGCVAAAQL
accu 0.0


Helix:1
Orig ISIMWGVGVALAVYTTAGVSGAH
Pred ISIMWGVGVALAVYTTAGVSGAH
accu 0.0


Helix:2
Orig VLPYIISQFLGAFAAAALVYFLY
Pred VLPYIISQFLGAFAAAALVYFLY
accu 0.0


Helix:3
Orig SVLQAFCVEAVITMALVALILAL
Pred SVLQAFCVEAVITMALVALILAL
accu 0.0


Helix:4
Orig APLLIGLLIAAIGGAFGPLTGFA
Pred APLLIGLLIAAIGGAFGPLTGFA
accu 0.0


Helix:5
Orig IPYFLVPLIAPIVGGLVGAW
Pred IPYFLVPLIAPIVGGLVGAW
accu 0.0


BAC3_HALVA/PF01036

Helix:0
Orig YGITAAGFAVGVAIVGYLYASLE
Pred YGITAAGFAVGVAIVGYLYASLE
accu 0.0


Helix:1
Orig ILAALALIPGFAGISYVAMAFGI
Pred ILAALALIPGFAGISYVAMAFGI
accu 0.0


Helix:2
Orig LVGFRYLDWVVTTPLLVGFVGYA
Pred LVGFRYLDWVVTTPLLVGFVGYA
accu 0.0


Helix:3
Orig AIFGVMVADALMILTGVGAVVAD
Pred AIFGVMVADALMILTGVGAVVAD
accu 0.0


Helix:4
Orig WVLFGVSTVFHVSLFAYLYLVFP
Pred WVLFGVSTVFHVSLFAYLYLVFP
accu 0.0


Helix:5
Orig LFSLLKNHIGLLWIAYPLVWLAG
Pred LFSLLKNHIGLLWIAYPLVWLAG
accu 0.0


Helix:6
Orig VGVSITYAFLDLLAKVPYVYFFY
Pred VGVSITYAFLDLLAKVPYVYFFY
accu 0.0


B9LQT9_HALLT/PF01036

Helix:0
Orig AWLGVLAMGAGTILPLWAWF
Pred AWLGVLAMGAGTILPLWAWF
accu 0.0


Helix:1
Orig YYLTLAGVTGVAALAYFAMALDV
Pred YYLTLAGVTGVAALAYFAMALDV
accu 0.0


Helix:2
Orig YVDWLVTTPLLILYLGLL
Pred YVDWLVTTPLLILYLGLL
accu 0.0


Helix:3
Orig VLVGLIGVDVVIIAGGIVAAATT
Pred VLVGLIGVDVVIIAGGIVAAATT
accu 0.0


Helix:4
Orig WVAFGVAGVAYLGLVYGLLVSLP
Pred WVAFGVAGVAYLGLVYGLLVSLP
accu 0.0


Helix:5
Orig TVVLWTLYPVVWLLAPTGFGLLT
Pred TVVLWTLYPVVWLLAPTGFGLLT
accu 0.0


Helix:6
Orig MLVFVYLDIVSKVGFVVVAVMGA
Pred MLVFVYLDIVSKVGFVVVAVMGA
accu 0.0


A4HBA6_LEIBR/PF00230

Helix:0
Orig LVAEFVGTFLFVLTIILASVGVG
Pred LVAEFVGTFLFVLTIILASVGVG
accu 0.0


Helix:1
Orig PIPIGFMLAAMCFTFGYISGAHF
Pred PIPIGFMLAAMCFTFGYISGAHF
accu 0.0


Helix:2
Orig LYVMMQLGGSFCASLYASAIIGL
Pred LYVMMQLGGSFCASLYASAIIGL
accu 0.0


Helix:3
Orig WQALLCELVYTFALTSVVLHVYF
Pred WQALLCELVYTFALTSVVLHVYF
accu 0.0


Helix:4
Orig YGFAIGMMLMAAGFSVGGFTGGA
Pred YGFAIGMMLMAAGFSVGGFTGGA
accu 0.0


Helix:5
Orig DPLFYVWVYWIAPIGGAVIASIV
Pred DPLFYVWVYWIAPIGGAVIASIV
accu 0.0


B3LGN3_YEAS1/PF01036

Helix:0
Orig WFWTCFCCYLLFGLILTFLM
Pred WFWTCFCCYLLFGLILTFLM
accu 0.0


Helix:1
Orig IAPNFFMCIAYFTMASNLGWIPV
Pred IAPNFFMCIAYFTMASNLGWIPV
accu 0.0


Helix:2
Orig IFYSRFVGWFLALPWPIIQICML
Pred IFYSRFVGWFLALPWPIIQICML
accu 0.0


Helix:3
Orig FWQMAFNVCITEFFTVCWLIAAC
Pred FWQMAFNVCITEFFTVCWLIAAC
accu 0.0


Helix:4
Orig WGYYTIGLGAAIVVSISVMTTSY
Pred WGYYTIGLGAAIVVSISVMTTSY
accu 0.0


Helix:5
Orig TFLVFFSIIMFLWIIAYPTCFGI
Pred TFLVFFSIIMFLWIIAYPTCFGI
accu 0.0


Helix:6
Orig GIFYGIIDLILMCFIPTLLVPIA
Pred GIFYGIIDLILMCFIPTLLVPIA
accu 0.0


E2L219_BORBG/PF00230

Helix:0
Orig FLGTFILLALGTGSVAMTVLFSS
Pred FLGTFILLALGTGSVAMTVLFSS
accu 0.0


Helix:1
Orig NIVFGWGLGVTFGIYTAARMSGA
Pred NIVFGWGLGVTFGIYTAARMSGA
accu 0.0


Helix:2
Orig LLHYIVAQILGAFTGALMTLVVF
Pred LLHYIVAQILGAFTGALMTLVVF
accu 0.0


Helix:3
Orig FLPGFIDQIFGTFLLMFLISVVG
Pred FLPGFIDQIFGTFLLMFLISVVG
accu 0.0


Helix:4
Orig PFIVGAVVLSIGISFGGMNGYAI
Pred PFIVGAVVLSIGISFGGMNGYAI
accu 0.0


Helix:5
Orig HGFNNLSIVIVPIIGPIIGAILG
Pred HGFNNLSIVIVPIIGPIIGAILG
accu 0.0


C9ME62_HAEIF/PF00230

Helix:0
Orig IGEFLGTALLIFFGVGCVAALKV
Pred IGEFLGTALLIFFGVGCVAALKV
accu 0.0


Helix:1
Orig ISIMWGMGVALAVYATAGLSGAH
Pred ISIMWGMGVALAVYATAGLSGAH
accu 0.0


Helix:2
Orig VIPYIISQILGAFFAAALVYALY
Pred VIPYIISQILGAFFAAALVYALY
accu 0.0


Helix:3
Orig SIGGAFAVEFVITAILMALIMAL
Pred SIGGAFAVEFVITAILMALIMAL
accu 0.0


Helix:4
Orig LAPLLIGILIAVIGGAMGPLTGF
Pred LAPLLIGILIAVIGGAMGPLTGF
accu 0.0


Helix:5
Orig IPYFIVPMVAPVLGALAGAW
Pred IPYFIVPMVAPVLGALAGAW
accu 0.0


D4WI36_BACOV/PF00230

Helix:0
Orig FIAEMVGTMVLVLMGCGAAVLNG
Pred FIAEMVGTMVLVLMGCGAAVLNG
accu 0.0


Helix:1
Orig SVAAVLTIAFAFGLSVVAMAYTI
Pred SVAAVLTIAFAFGLSVVAMAYTI
accu 0.0


Helix:2
Orig GVYIVAQVTGGILGSALLWLITG
Pred GVYIVAQVTGGILGSALLWLITG
accu 0.0


Helix:3
Orig PYLLAAFVAEAVFTFIFVLTVLG
Pred PYLLAAFVAEAVFTFIFVLTVLG
accu 0.0


Helix:4
Orig GLAIGLTLVLVHIVCIPVTGTSV
Pred GLAIGLTLVLVHIVCIPVTGTSV
accu 0.0


Helix:5
Orig EAISQLWLFIVAPIVGAVVAVPV
Pred EAISQLWLFIVAPIVGAVVAVPV
accu 0.0


Q1G7T2_LACDA/PF00230

Helix:0
Orig LLNEFLSTGLMILFGVGV
Pred LLNEFLSTGLMILFGVGV
accu 0.0


Helix:1
Orig GHIFAITTWSFGITACLFIFGGV
Pred GHIFAITTWSFGITACLFIFGGV
accu 0.0


Helix:2
Orig FIPYTLAEFAGAFAGALLAYFMY
Pred FIPYTLAEFAGAFAGALLAYFMY
accu 0.0


Helix:3
Orig WMVEMIATTIFFSGILAIVA
Pred WMVEMIATTIFFSGILAIVA
accu 0.0


Helix:4
Orig FTPLLVGLLVWAIGMGLGGTTGF
Pred FTPLLVGLLVWAIGMGLGGTTGF
accu 0.0


Helix:5
Orig YGLIVPGTAPFAGAVLAAMF
Pred YGLIVPGTAPFAGAVLAAMF
accu 0.0


H7J486_STRPN/PF00230


H3FLZ5_PRIPA/PF00230

Helix:0
Orig LCEFFCTAMLVCVGCCASAVYVT
Pred LCEFFCTAMLVCVGCCASAVYVT
accu 0.0


Helix:1
Orig GMTISWMGALFLAITIGYRSSGS
Pred GMTISWMGALFLAITIGYRSSGS
accu 0.0


Helix:2
Orig FILFVIAQNLGAFVGSSITFVVY
Pred FILFVIAQNLGAFVGSSITFVVY
accu 0.0


Helix:3
Orig STIGACVDQTIATAVLCMGIGTI
Pred STIGACVDQTIATAVLCMGIGTI
accu 0.0


Helix:4
Orig IPVFIQPFFTACHVMLIGMGLAW
Pred IPVFIQPFFTACHVMLIGMGLAW
accu 0.0


Helix:5
Orig WFWVPVLCPMIGALLGAWL
Pred WFWVPVLCPMIGALLGAWL
accu 0.0


G4PI11_BRUML/PF00230

Helix:0
Orig AEFFGTFWLVFGGCGSAILAAAF
Pred AEFFGTFWLVFGGCGSAILAAAF
accu 0.0


Helix:1
Orig IGFLGVALAFGLTVLTMAYAVGG
Pred IGFLGVALAFGLTVLTMAYAVGG
accu 0.0


Helix:2
Orig LIPYWVAQVLGAIAAAAILYVIA
Pred LIPYWVAQVLGAIAAAAILYVIA
accu 0.0


Helix:3
Orig YSMMAGLLIEIILTAFFIIIILG
Pred YSMMAGLLIEIILTAFFIIIILG
accu 0.0


Helix:4
Orig PAGFAPIAIGFGLTLIHLVSIPV
Pred PAGFAPIAIGFGLTLIHLVSIPV
accu 0.0


Helix:5
Orig AALSQLWLFWVAPLVGAVIGAII
Pred AALSQLWLFWVAPLVGAVIGAII
accu 0.0


B7EKX1_ORYSJ/PF00230

Helix:0
Orig LAELVLTFVFVFTGVAATMAAGV
Pred LAELVLTFVFVFTGVAATMAAGV
accu 0.0


Helix:1
Orig GVAIATALAAGVLVTAGFHVSGG
Pred GVAIATALAAGVLVTAGFHVSGG
accu 0.0


Helix:2
Orig SALYVAAQLLASSLACILLRYLT
Pred SALYVAAQLLASSLACILLRYLT
accu 0.0


Helix:3
Orig LVMEIILTFSLLFVVYATIL
Pred LVMEIILTFSLLFVVYATIL
accu 0.0


Helix:4
Orig FGPLLTGLIVGANTIAGGNFSGA
Pred FGPLLTGLIVGANTIAGGNFSGA
accu 0.0


Helix:5
Orig GVWTHHWIYWLGPLIGGPLAGLV
Pred GVWTHHWIYWLGPLIGGPLAGLV
accu 0.0


B1VB61_CITFR/PF00230

Helix:0
Orig AEFLGTGLFLFFGIGCLSAL
Pred AEFLGTGLFLFFGIGCLSAL
accu 0.0


Helix:1
Orig LGLWEICIIWGLGISLAVYLTAG
Pred LGLWEICIIWGLGISLAVYLTAG
accu 0.0


Helix:2
Orig TVAQVAGAFGGALLAYLLYGSLF
Pred TVAQVAGAFGGALLAYLLYGSLF
accu 0.0


Helix:3
Orig ALSVWQAALVEVVITSILMGMIM
Pred ALSVWQAALVEVVITSILMGMIM
accu 0.0


Helix:4
Orig APLLIGILVAVIGASTGPLTGFA
Pred APLLIGILVAVIGASTGPLTGFA
accu 0.0


Helix:5
Orig PYFIVPIVAPIIGACAGAAI
Pred PYFIVPIVAPIIGACAGAAI
accu 0.0


A7N1R0_VIBHB/PF00230

Helix:0
Orig LAEFIGTGLLIFFGVGCVAALVL
Pred LAEFIGTGLLIFFGVGCVAALVL
accu 0.0


Helix:1
Orig ISIVWGFGVAIAIYCTAGVSGAH
Pred ISIVWGFGVAIAIYCTAGVSGAH
accu 0.0


Helix:2
Orig VVPYIIAQMLGAFCSAALVYSLY
Pred VVPYIIAQMLGAFCSAALVYSLY
accu 0.0


Helix:3
Orig FFGAFAVEFVITAVLMFAILALG
Pred FFGAFAVEFVITAVLMFAILALG
accu 0.0


Helix:4
Orig PLLIGILIAVIGSSLGPLTGFAM
Pred PLLIGILIAVIGSSLGPLTGFAM
accu 0.0


Helix:5
Orig IPYFIVPILAPIAGACFGGWL
Pred IPYFIVPILAPIAGACFGGWL
accu 0.0


B1X816_ECODH/PF00230

Helix:0
Orig AECFGTFWLVFGGCGSAVLAAGF
Pred AECFGTFWLVFGGCGSAVLAAGF
accu 0.0


Helix:1
Orig GIGFAGVALAFGLTVLTMAFAVG
Pred GIGFAGVALAFGLTVLTMAFAVG
accu 0.0


Helix:2
Orig VVGYVIAQVVGGIVAAALLYLIA
Pred VVGYVIAQVVGGIVAAALLYLIA
accu 0.0


Helix:3
Orig GGYSMLSALVVELVLSAGFLLVI
Pred GGYSMLSALVVELVLSAGFLLVI
accu 0.0


Helix:4
Orig FAPAGFAPIAIGLALTLIHLISI
Pred FAPAGFAPIAIGLALTLIHLISI
accu 0.0


Helix:5
Orig LWFFWVVPIVGGIIGGLI
Pred LWFFWVVPIVGGIIGGLI
accu 0.0


D8JRS8_HYPDA/PF00230

Helix:0
Orig AAEVFGTFMLMASVLGAAFYSFG
Pred AAEVFGTFMLMASVLGAAFYSFG
accu 0.0


Helix:1
Orig AAGILGVALSIGTTVMVMAYAVG
Pred AAGILGVALSIGTTVMVMAYAVG
accu 0.0


Helix:2
Orig AVPYIIAQVVGALAACGVFSLVG
Pred AVPYIIAQVVGALAACGVFSLVG
accu 0.0


Helix:3
Orig SLGEVFILETVLTAFFLIVIMGV
Pred SLGEVFILETVLTAFFLIVIMGV
accu 0.0


Helix:4
Orig ALLAPVAIGLTLTAIHLMAIPIS
Pred ALLAPVAIGLTLTAIHLMAIPIS
accu 0.0


Helix:5
Orig ALSQVWVFWAAPILGGVIGGV
Pred ALSQVWVFWAAPILGGVIGGV
accu 0.0


H1X2A6_LEUCI/PF00230

Helix:0
Orig LLAEFMGTALMIIFGVGV
Pred LLAEFMGTALMIIFGVGV
accu 0.0


Helix:1
Orig GSGHIFAITTWGFGITIVLFVFG
Pred GSGHIFAITTWGFGITIVLFVFG
accu 0.0


Helix:2
Orig ITYFLIVSVVEVLGGIAGSLIVY
Pred ITYFLIVSVVEVLGGIAGSLIVY
accu 0.0


Helix:3
Orig NFFVEAFATFVFLTSILAISARA
Pred NFFVEAFATFVFLTSILAISARA
accu 0.0


Helix:4
Orig AIGFLVWAVGMGMGGTTGFAMNL
Pred AIGFLVWAVGMGMGGTTGFAMNL
accu 0.0


Helix:5
Orig YGVLVPGLAPFVGAIFAALF
Pred YGVLVPGLAPFVGAIFAALF
accu 0.0


E7XHL5_SALMO/PF00230

Helix:0
Orig AEFLGTGLFLFFGIGCLSAL
Pred AEFLGTGLFLFFGIGCLSAL
accu 0.0


Helix:1
Orig LGLWEICIIWGLGISLAVYLTAG
Pred LGLWEICIIWGLGISLAVYLTAG
accu 0.0


Helix:2
Orig IIAQFAGAFGGALLAYVLYSSLF
Pred IIAQFAGAFGGALLAYVLYSSLF
accu 0.0


Helix:3
Orig ALNVWQAALVEVVITSILMGMIM
Pred ALNVWQAALVEVVITSILMGMIM
accu 0.0


Helix:4
Orig APLLIGILVAVIGASTGPLTGFA
Pred APLLIGILVAVIGASTGPLTGFA
accu 0.0


Helix:5
Orig PYFIVPIVAPVIGACAGAAI
Pred PYFIVPIVAPVIGACAGAAI
accu 0.0


D8QU00_SELML/PF00230

Helix:0
Orig CLVECLATGAFVFASILIIVSCS
Pred CLVECLATGAFVFASILIIVSCS
accu 0.0


Helix:1
Orig ISVLHFLVISFLILSVAPSSGGH
Pred ISVLHFLVISFLILSVAPSSGGH
accu 0.0


Helix:2
Orig VVMYTGAQCIGSIFGSLCMKLVL
Pred VVMYTGAQCIGSIFGSLCMKLVL
accu 0.0


Helix:3
Orig GSAFVAETFFTFFLMFIVATLAL
Pred GSAFVAETFFTFFLMFIVATLAL
accu 0.0


Helix:4
Orig VFGAILAPTFIAAAVGVLVFVSG
Pred VFGAILAPTFIAAAVGVLVFVSG
accu 0.0


Helix:5
Orig HWLWWVAPYFATVLVAVV
Pred HWLWWVAPYFATVLVAVV
accu 0.0


B2T7D0_BURPP/PF00230

Helix:0
Orig LVAELFGTFWLVLGGCGSAVLAA
Pred LVAELFGTFWLVLGGCGSAVLAA
accu 0.0


Helix:1
Orig GIGFVGVSLAFGLTVLTMAFAIG
Pred GIGFVGVSLAFGLTVLTMAFAIG
accu 0.0


Helix:2
Orig LLPYIVAQLIGAVLGALVLSLIA
Pred LLPYIVAQLIGAVLGALVLSLIA
accu 0.0


Helix:3
Orig YSLAAAFICEVVMTGFFLFVILG
Pred YSLAAAFICEVVMTGFFLFVILG
accu 0.0


Helix:4
Orig PAGFAPIAIGLCLTLIHLISIPV
Pred PAGFAPIAIGLCLTLIHLISIPV
accu 0.0


Helix:5
Orig AAMDQLWLFWVAPILGAVIAGVL
Pred AAMDQLWLFWVAPILGAVIAGVL
accu 0.0


B0R2U4_HALS3/PF01036

Helix:0
Orig LWVNVALAGIAILVFVYMGRTIR
 WVNVAL-[1e12, 2jaf] WVNVALAGIAI-[1e12, 2jaf] WVNVALAGIAILV-[1e12, 2jaf] WVNVALAGIAILVFVYM-[2jaf] NVALAGI-[1e12, 2jaf, 2jag] WVNVALAGIA-[1e12, 2jaf] VALAGIAILVFVYM-[1e12, 2jaf, 2jag] LAGIAILVFVYMGR-[2jaf, 2jag] AGIAIL-[1e12, 2jaf, 2jag] VFVYMGR-[2jaf, 2jag] NVALAGIAILV-[1e12, 2jaf, 2jag] NVALAGIA-[1e12, 2jaf, 2jag] LWVNVALXGIAILV-[1e12, 2jaf] WVNVAXAGIAILVFVYMG-[2jaf] VNVALAGIAILVXV-[1e12, 2jaf] VNVALAGIAILVFVYM-[1e12, 2jaf] VNVALAGIAI-[1e12, 2jaf] LAGIAILVFVYMG-[2jaf, 2jag] NXALAGIAILVFVYMGR-[2jaf, 2jag] WVNVALAG-[1e12, 2jaf] VNVALAGIAILVFVYMG-[2jaf] VNVALA-[1e12, 2jaf] VALAGIAILVFVY-[1e12, 2jaf, 2jag] LWVNVALAGIAILXFV-[1e12, 2jaf] IAILVFV-[1e12, 2jaf, 2jag] WVNVALAGIAILVFVY-[1e12, 2jaf] AILVFVYMGR-[2jaf, 2jag] VNVALAGI-[1e12, 2jaf] LAGIAILVFVY-[1e12, 2jaf, 2jag] IAILVFVYM-[1e12, 2jaf, 2jag] WVNVALAGIAILVF-[1e12, 2jaf] VNVALAGIAILVFVYMGR-[2jaf] WVNVALAGIAIL-[1e12, 2jaf] WVNVALAGIAILVFVYMGR-[2jaf] VALAGIAILVFVYMGR-[2jaf, 2jag] AILVFVY-[1e12, 2jaf, 2jag] VALAGIAILVF-[1e12, 2jaf, 2jag] GIAILVFVYMGR-[2jaf, 2jag] NVALAGIAILVFVY-[1e12, 2jaf, 2jag] LWVNVA-[1e12, 2jaf] WVNVALAGI-[1e12, 2jaf] AGIAILVFVYMGR-[2jaf, 2jag] LWVNVALAGI-[1e12, 2jaf] ALAGIAILVFVYMGR-[2jaf, 2jag] VALAGIAIL-[1e12, 2jaf, 2jag] VNVALAGIAILVFVY-[1e12, 2jaf] WVNVALA-[1e12, 2jaf] GIAILVFVYMG-[2jaf, 2jag] GIAILV-[1e12, 2jaf, 2jag] AGIAILVFVY-[1e12, 2jaf, 2jag] IAILVFVYMGR-[2jaf, 2jag] VNVALAG-[1e12, 2jaf] ILVFVYMG-[2jaf, 2jag] NVALAGIAILVFVYMG-[2jaf, 2jag] LWVNVALAGIAILXF-[1e12, 2jaf] AILVFVYM-[1e12, 2jaf, 2jag] VALAGIAILVFVYMG-[2jaf, 2jag] LWVNVALXGIAIL-[1e12, 2jaf] VXVALAGIAILVF-[1e12, 2jaf] ILVFVY-[1e12, 2jaf, 2jag]
Pred XXXXXXXXXXXXXXXXXXXXTIR
accu 0.8695652173913043

2jaf 0.8695652173913043  XXXXXXXXXXXXXXXXXXXXTIR
1e12 0.782608695652174  XXXXXXXXXXXXXXXXXXGRTIR


Helix:1
Orig LMIPLVSISSYLGLLSGLTVGMI
 PLVSISSYL-[1e12, 2jaf, 2jag] MIPLVSIS-[1e12, 2jaf, 2jag] SISSYL-[1e12, 2jaf, 2jag] LMIPLVSIS-[1e12, 2jaf, 2jag] LMIPLVSISSYLG-[1e12, 2jaf] MIPLVSI-[1e12, 2jaf, 2jag] LMIPLVS-[1e12, 2jaf, 2jag] SSYLGLLS-[1e12] LMIPLVSISSYLGL-[1e12] LVSISSY-[1e12, 2jaf, 2jag] MIPLVSISSYLGLLS-[1e12] MIPLVS-[1e12, 2jaf, 2jag] MIPLVSISSYL-[1e12, 2jaf, 2jag] LMIPLVSIXSYLGLLS-[1e12] IPLVSISS-[1e12, 2jaf, 2jag] IPLVSISSYLG-[1e12, 2jaf] LMIPLVSISSY-[1e12, 2jaf, 2jag] MIPLVSISSYLG-[1e12, 2jaf] IPLVSISSY-[1e12, 2jaf, 2jag] MIPLVSISSY-[1e12, 2jaf, 2jag] MIPLVSISS-[1e12, 2jaf, 2jag] SSYLGLL-[1e12] LVSISSYLGL-[1e12] LVSISSYL-[1e12, 2jaf, 2jag] IPLVSISSYLGL-[1e12] IPLVSISSYLGLXS-[1e12] LVSISSYLG-[1e12, 2jaf] MIPLVSISSYLGL-[1e12] LMIPLVSISS-[1e12, 2jaf, 2jag] PLVSIS-[1e12, 2jaf, 2jag] MIPLVSISSYLGLL-[1e12] LMIPLVSI-[1e12, 2jaf, 2jag]
Pred XXXXXXXXXXXXXXXXGLTVGMI
accu 0.6956521739130435

1e12 0.6956521739130435  XXXXXXXXXXXXXXXXGLTVGMI


Helix:2
Orig YLTWALSTPMILLALGLL
 LTWALST-[3qbl, 3vvk, 1e12, 2jaf, 2jag, 3a7k, 3qbg, 3abw, 3qbi, 3qbk] YLTWALST-[3qbl, 3vvk, 1e12, 2jaf, 2jag, 3a7k, 3qbg, 3abw, 3qbi, 3qbk] LSTPMILLA-[1e12, 2jaf, 2jag] MILLALG-[2jaf, 2jag] TPMILLA-[1e12, 2jaf, 2jag] LTWALSTP-[3qbl, 3vvk, 1e12, 2jaf, 2jag, 3a7k, 3qbg, 3abw, 3qbi, 3qbk] ALSTPM-[3qbl, 3vvk, 1e12, 2jaf, 2jag, 3a7k, 3qbg, 3abw, 3qbi, 3qbk] TWALSTXMILLALG-[2jaf, 2jag] PMILLALG-[2jaf, 2jag] LTWALSTPMIL-[1e12, 2jaf, 2jag] LTWALSTPMI-[1e12, 2jaf, 2jag] TWALSTP-[3qbl, 3vvk, 1e12, 2jaf, 2jag, 3a7k, 3qbg, 3abw, 3qbi, 3qbk] ALSTPMILLALG-[2jaf, 2jag] YLTWALSTPMILLA-[1e12, 2jaf, 2jag] YLTWALSTPMILLALG-[2jaf, 2jag] WALSTPM-[3qbl, 3vvk, 1e12, 2jaf, 2jag, 3a7k, 3qbg, 3abw, 3qbi, 3qbk] WALSTPMILL-[1e12, 2jaf, 2jag] LTWALS-[3qbl, 3vvk, 1e12, 2jaf, 2jag, 3a7k, 3qbg, 3abw, 3qbi, 3qbk] LTWALSTPMILXALG-[2jaf, 2jag] YLTWALSTPM-[1e12, 2jaf, 2jag] STPMIL-[1e12, 2jaf, 2jag] LTWALSTPM-[1e12, 2jaf, 2jag] STPMILL-[1e12, 2jaf, 2jag] TWALSTPM-[3qbl, 3vvk, 1e12, 2jaf, 2jag, 3a7k, 3qbg, 3abw, 3qbi, 3qbk] TWALSTXMILLAL-[1e12, 2jaf, 2jag] TWALST-[3qbl, 3vvk, 1e12, 2jaf, 2jag, 3a7k, 3qbg, 3abw, 3qbi, 3qbk] YLTWALS-[3qbl, 3vvk, 1e12, 2jaf, 2jag, 3a7k, 3qbg, 3abw, 3qbi, 3qbk] YLTWAL-[3qbl, 3vvk, 1e12, 2jaf, 2jag, 3a7k, 3qbg, 3abw, 3qbi, 3qbk] PMILLA-[1e12, 2jaf, 2jag] STPMILLALG-[2jaf, 2jag] YLTXALSTPMILL-[1e12, 2jaf, 2jag] WALSTPMILLALG-[2jaf, 2jag] ALSTPMI-[3qbl, 3vvk, 1e12, 2jaf, 2jag, 3a7k, 3qbg, 3abw, 3qbi, 3qbk] LTWALSTPMILLA-[1e12, 2jaf, 2jag]
Pred XXXXXXXXXXXXXXXXLL
accu 0.8888888888888888

2jag 0.8888888888888888  XXXXXXXXXXXXXXXXLL
2jaf 0.8888888888888888  XXXXXXXXXXXXXXXXLL
1e12 0.8333333333333334  XXXXXXXXXXXXXXXGLL
3vvk 0.6111111111111112  XXXXXXXXXXXLLALGLL
3qbl 0.6111111111111112  XXXXXXXXXXXLLALGLL


Helix:3
Orig LGSLFTVIAADIGMCVTGLAAAM
 SLFTVIAADIG-[2jaf, 2jag] VTGLAA-[3qbl, 3vvk, 1e12, 2jaf, 3a7k, 3qbg, 3abw, 3qbi, 3qbk] TGLAAAM-[1e12] ADIGMCVTGLA-[1e12, 2jaf] GMCVTG-[1e12, 2jaf, 2jag] TVIAAD-[1e12, 2jaf, 2jag] FTVIAADIGMCVTGLAAAM-[1e12] TVIAADIXMCVTGLA-[1e12, 2jaf] SLFTVIAADIGMCVTGLA-[2jaf] LFTVIAADIG-[2jaf, 2jag] IGMCVTGLAAAM-[1e12] AADIGMC-[1e12, 2jaf, 2jag] VIXADIGMCVTGLAAA-[1e12] ADIGMC-[1e12, 2jaf, 2jag] IAADIGMCVTGLAXAM-[1e12] ADIGMCVTGLAAAM-[1e12] TVIAADIXMCVTGLAA-[1e12, 2jaf] VIAADIGMCVTGLA-[1e12, 2jaf] MCVTGLAAAM-[1e12] ADIGMCVT-[1e12, 2jaf, 2jag] SLFTVI-[2jaf, 2jag] AADIXMCVTGLAAA-[1e12] CVTGLA-[3qbl, 3vvk, 1e12, 2jaf, 3a7k, 3qbg, 3abw, 3qbi, 3qbk] VIAADIGMCVTGLAXAM-[1e12] SLFTVIAADIGMCV-[2jaf, 2jag] VIAADIGMCVTGL-[1e12, 2jaf, 2jag] VIAADIGMC-[1e12, 2jaf, 2jag] SLFTVIAAD-[2jaf, 2jag] LFTVIAA-[2jaf, 2jag] SLFTVIAADIGMCVTG-[2jaf, 2jag] CVTGLAAAM-[1e12] TVIAADI-[1e12, 2jaf, 2jag] CVTGLAA-[3qbl, 3vvk, 1e12, 2jaf, 3a7k, 3qbg, 3abw, 3qbi, 3qbk] AADIGMCVTGLAAAM-[1e12] VTGLAAAM-[1e12] SLFTVIAADIGMCVT-[2jaf, 2jag] CVTGLAAA-[3qbl, 3vvk, 1e12, 3a7k, 3qbg, 3abw, 3qbi, 3qbk] SLFTVIAADIGM-[2jaf, 2jag] FTVIAADIG-[1e12, 2jaf, 2jag] VIAADIGMCVT-[1e12, 2jaf, 2jag] AADIGM-[1e12, 2jaf, 2jag] ADIGMCVTGL-[1e12, 2jaf, 2jag] MCVTGLA-[3qbl, 3vvk, 1e12, 2jaf, 3a7k, 3qbg, 3abw, 3qbi, 3qbk] SLFTVIAADIGMCVTGL-[2jaf, 2jag] TVIAADIG-[1e12, 2jaf, 2jag] DIGMCVTGLAAAM-[1e12] SLFTVIA-[2jaf, 2jag] AADIGMCVTG-[1e12, 2jaf, 2jag] SLFTVIAADIGMC-[2jaf, 2jag] VIAADIG-[1e12, 2jaf, 2jag] VIAADIGMCVTGLAA-[1e12, 2jaf] TVIAADIGMCVTGLAAAM-[1e12]
Pred LGXXXXXXXXXXXXXXXXXXXXX
accu 0.9130434782608695

2jaf 0.8260869565217391  LGXXXXXXXXXXXXXXXXXXXAM
1e12 0.8260869565217391  LGSLXXXXXXXXXXXXXXXXXXX
3vvk 0.391304347826087  LGSLFTVIAADIGXXXXXXXXXM
3qbl 0.391304347826087  LGSLFTVIAADIGXXXXXXXXXM


Helix:4
Orig LLFRWAFYAISCAFFVVVLSALV
 FRWAFYAISCAFFVV-[1e12] CAFFVVVLSALV-[1e12, 2jaf, 2jag] FRWAFYAISCAFFVVVLSA-[1e12] FYAISCAFFVVVLSAL-[1e12, 2jaf, 2jag] FYAISCAF-[1e12, 2jaf, 2jag] AISCAFXVVVLSALV-[1e12, 2jaf, 2jag] RWAFYAISCAFFVVVLS-[1e12] YAISCA-[3qbl, 3vvk, 1e12, 2jaf, 2jag, 3a7k, 3qbg, 3abw, 3qbi, 3qbk] FRWAFYAISCA-[1e12] YAISCAFFV-[1e12, 2jaf, 2jag] YAISCAFFVVVLSALV-[1e12, 2jaf, 2jag] VVLSALV-[1e12, 2jaf, 2jag] AISCAF-[1e12, 2jaf, 2jag] RWAFYAISCAFFV-[1e12] FRWAFYAISCAFF-[1e12] RWAFYAIS-[1e12] FRWAFYAISC-[1e12] FRWAFYAISCAFFVVVLS-[1e12] YAISCAF-[1e12, 2jaf, 2jag] VLSALV-[1e12, 2jaf, 2jag] FRWAFYAISCAFFVVVL-[1e12] ISCAFFV-[1e12, 2jaf, 2jag] FRWAFYAISCAF-[1e12] AISCAFFVVVLSA-[1e12, 2jaf, 2jag] ISCAFFVVVLSA-[1e12, 2jaf, 2jag] SCAFFVVVLSA-[1e12, 2jaf, 2jag] FYAISCAFF-[1e12, 2jaf, 2jag] AFYAISC-[1e12, 2jaf] FRWAFYAIS-[1e12] WAFYAISCAFFVVVLSALV-[1e12] AFYAISCAFFVVVLS-[1e12, 2jaf] CAFFVVVLSA-[1e12, 2jaf, 2jag] FRWAFYAISCAFFV-[1e12] FYAISCAFFVVVLSA-[1e12, 2jaf, 2jag] FRWAFYA-[1e12] ISCAFFVVVLS-[1e12, 2jaf, 2jag] FYAISC-[1e12, 2jaf, 2jag] WAFYAISCAFFVV-[1e12] AFYAISCAFXVVVLSALV-[1e12, 2jaf] RWAFYAISCAFFVV-[1e12] AFYAIS-[1e12, 2jaf] RWAFYAISC-[1e12] ISCAFFVVVLSALV-[1e12, 2jaf, 2jag] RWAFYAI-[1e12] WAXYAISCAFFVVVLSA-[1e12] WAFYAIS-[1e12] RWAFYAISCAFFVVVLSA-[1e12] SCAFFVVVLSALV-[1e12, 2jaf, 2jag] YAISCAFFVVVLS-[1e12, 2jaf, 2jag] WAFYAISCAFFV-[1e12] CAFFVVVLS-[1e12, 2jaf, 2jag] FYAISCA-[1e12, 2jaf, 2jag] VVVLSA-[1e12, 2jaf, 2jag] FRWAFYAISCAFFVVV-[1e12] AFYAISCAF-[1e12, 2jaf] YAISCAFFVVVLSA-[1e12, 2jaf, 2jag] WAFYAISC-[1e12] RWAFYA-[1e12] FYAISCAFFVVXL-[1e12, 2jaf, 2jag] RWAFYAISCAFFVVVLXAL-[1e12] FYAISCAFFXVVLSALV-[1e12, 2jaf, 2jag] WAFYAISCAFFVVVLS-[1e12] AXYAISCAFFVVVLSA-[1e12, 2jaf] FYAISCAFFVVVLS-[1e12, 2jaf, 2jag] SCAFFV-[1e12, 2jaf, 2jag] AISCAFFVVVLS-[1e12, 2jaf, 2jag]
Pred LLXXXXXXXXXXXXXXXXXXXXX
accu 0.9130434782608695

1e12 0.9130434782608695  LLXXXXXXXXXXXXXXXXXXXXX
3vvk 0.2608695652173913  LLFRWAFXXXXXXFFVVVLSALV
3qbl 0.2608695652173913  LLFRWAFXXXXXXFFVVVLSALV


Helix:5
Orig VLTVVLWLGYPIVWAVGVEGLAL
 GYPIVWA-[1e12, 2jaf, 2jag] VVLWLGYPXVWAV-[1e12, 2jaf] GYPIVW-[1e12, 2jaf, 2jag] GYPIVWAV-[1e12, 2jaf]
Pred VLTXXXXXXXXXXXXXGVEGLAL
accu 0.5652173913043478

2jaf 0.5652173913043478  VLTXXXXXXXXXXXXXGVEGLAL
1e12 0.5652173913043478  VLTXXXXXXXXXXXXXGVEGLAL


Helix:6
Orig AYSVLDVFAKYVFAFILLRWVAN
 AYSVLDVFAKYVFAFXLLR-[2jaf] VFAFIL-[1e12, 2jaf, 2jag] VFAKYV-[1e12, 2jaf, 2jag] VLDVXAKYVFAFIL-[1e12, 2jaf, 2jag] FAKYVFAFILLR-[2jaf, 2jag] VFAFILL-[1e12, 2jaf, 2jag] VLDVFAKY-[1e12, 2jaf, 2jag] SVLDVFAKYV-[1e12, 2jaf, 2jag] YSVLDVFAKYVFAFILLR-[2jaf] FAKYVFAFI-[1e12, 2jaf, 2jag] DVFAKYV-[1e12, 2jaf, 2jag] VLDVXAKYVFAFI-[1e12, 2jaf, 2jag] SVLDVFAKYVFAFILLR-[2jaf, 2jag] YVFAFILLR-[2jaf, 2jag] DVFAKY-[1e12, 2jaf, 2jag] AKYVFAFI-[1e12, 2jaf, 2jag] VLDVFAKYVFA-[1e12, 2jaf, 2jag] YSVLDVFAKYXFAFI-[1e12, 2jaf, 2jag] FAKYVFA-[1e12, 2jaf, 2jag] YSVLDVFAKYV-[1e12, 2jaf, 2jag] YVFAFI-[1e12, 2jaf, 2jag] AFILLR-[2jaf, 2jag] AYSVLDVFAKYVFAFI-[1e12, 2jaf, 2jag] FAKYVF-[1e12, 2jaf, 2jag] SVLDVFAKYVFAFI-[1e12, 2jaf, 2jag] LDVFAKY-[1e12, 2jaf, 2jag] YSVLDV-[1e12, 2jaf, 2jag] AYSVLDVF-[1e12, 2jaf, 2jag] VFAFILLR-[2jaf, 2jag]
Pred XXXXXXXXXXXXXXXXXXXWVAN
accu 0.8260869565217391

2jag 0.8260869565217391  XXXXXXXXXXXXXXXXXXXWVAN
2jaf 0.8260869565217391  XXXXXXXXXXXXXXXXXXXWVAN
1e12 0.782608695652174  XXXXXXXXXXXXXXXXXXRWVAN


F6I0Z8_VITVI/PF00230

Helix:0
Orig WSFYRAVIAEFIATLLFLYITVA
Pred WSFYRAVIAEFIATLLFLYITVA
accu 0.0


Helix:1
Orig VGLLGIAWAFGGMIFILVYCTAG
Pred VGLLGIAWAFGGMIFILVYCTAG
accu 0.0


Helix:2
Orig SLIRALAYMVAQCLGAICGVGLV
Pred SLIRALAYMVAQCLGAICGVGLV
accu 0.0


Helix:3
Orig GTALGAEIIGTFVLVYTVFS
Pred GTALGAEIIGTFVLVYTVFS
accu 0.0


Helix:4
Orig VPVLAPLPIGFAVFMVHLATIPI
Pred VPVLAPLPIGFAVFMVHLATIPI
accu 0.0


Helix:5
Orig QWIFWVGPFVGALAAAAY
Pred QWIFWVGPFVGALAAAAY
accu 0.0


H1FFW2_ECOLX/PF00230

Helix:0
Orig AECFGTFWLVFGGCGSAVLAAGF
Pred AECFGTFWLVFGGCGSAVLAAGF
accu 0.0


Helix:1
Orig GIGFAGVALAFGLTVLTMAFAVG
Pred GIGFAGVALAFGLTVLTMAFAVG
accu 0.0


Helix:2
Orig VVGYVIAQVVGGIVAAALLYLIA
Pred VVGYVIAQVVGGIVAAALLYLIA
accu 0.0


Helix:3
Orig GGYSMLSALVVELVLSAGFLLVI
Pred GGYSMLSALVVELVLSAGFLLVI
accu 0.0


Helix:4
Orig FAPAGFAPIAIGLALTLIHLISI
Pred FAPAGFAPIAIGLALTLIHLISI
accu 0.0


Helix:5
Orig LWFFWVVPIVGGIIGGLI
Pred LWFFWVVPIVGGIIGGLI
accu 0.0


Q5K123_9ROSI/PF00230

Helix:0
Orig IAEFIATLLFLYVTVATVIG
Pred IAEFIATLLFLYVTVATVIG
accu 0.0


Helix:1
Orig GIAWAFGGMIFVLVYCTAGISGG
Pred GIAWAFGGMIFVLVYCTAGISGG
accu 0.0


Helix:2
Orig AVAYMVAQCLGAICGVGLVKAFM
Pred AVAYMVAQCLGAICGVGLVKAFM
accu 0.0


Helix:3
Orig TGTALGAEIIGTFVLVYTVFSAT
Pred TGTALGAEIIGTFVLVYTVFSAT
accu 0.0


Helix:4
Orig VLAPLPIGFAVFMVHLATIPITG
Pred VLAPLPIGFAVFMVHLATIPITG
accu 0.0


Helix:5
Orig HWIFWVGPFVGALAAAAY
Pred HWIFWVGPFVGALAAAAY
accu 0.0


B4VLG7_9CYAN/PF00230

Helix:0
Orig ALIAEFIGTFALIFIGVGAIATN
Pred ALIAEFIGTFALIFIGVGAIATN
accu 0.0


Helix:1
Orig ALAHGLTIAVMVSATAAISGGHL
Pred ALAHGLTIAVMVSATAAISGGHL
accu 0.0


Helix:2
Orig GYIIVQCLGAIFAASLIKLAIPL
Pred GYIIVQCLGAIFAASLIKLAIPL
accu 0.0


Helix:3
Orig IMGLVLEFILTFFLVFVVFGTAM
Pred IMGLVLEFILTFFLVFVVFGTAM
accu 0.0


Helix:4
Orig VGGLFIGLTVTLDILAGGPISGA
Pred VGGLFIGLTVTLDILAGGPISGA
accu 0.0


Helix:5
Orig GGLQYIWLYWLGPLAGGGAAALV
Pred GGLQYIWLYWLGPLAGGGAAALV
accu 0.0


F3UEW8_STRSA/PF00230


G6LGW6_STRPN/PF00230

Helix:0
Orig YATEFLGTAILIILGNGAV
Pred YATEFLGTAILIILGNGAV
accu 0.0


Helix:1
Orig WIVIAVGYGMGVMIPALMFGNVS
Pred WIVIAVGYGMGVMIPALMFGNVS
accu 0.0


Helix:2
Orig AFTLGLAVSGLFPWAQVVPYIIA
Pred AFTLGLAVSGLFPWAQVVPYIIA
accu 0.0


Helix:3
Orig INEFVGSFVLFFAALGLTKNFFG
Pred INEFVGSFVLFFAALGLTKNFFG
accu 0.0


Helix:4
Orig ASGLSVAHLALGFLVMALVTSLG
Pred ASGLSVAHLALGFLVMALVTSLG
accu 0.0


Helix:5
Orig WYSWVPVVAPIAAAIAAVAV
Pred WYSWVPVVAPIAAAIAAVAV
accu 0.0


B8LPH5_PICSI/PF00230

Helix:0
Orig VVAEIIGTFFLIFIGCGSIV
Pred VVAEIIGTFFLIFIGCGSIV
accu 0.0


Helix:1
Orig LGVAIVWGLAAMIIIYSIGHISG
Pred LGVAIVWGLAAMIIIYSIGHISG
accu 0.0


Helix:2
Orig THVPAYIGAQVFAAISAGFVLRL
Pred THVPAYIGAQVFAAISAGFVLRL
accu 0.0


Helix:3
Orig FFLEIFVTFLLMFVISAVAT
Pred FFLEIFVTFLLMFVISAVAT
accu 0.0


Helix:4
Orig IGELAGMAIGATIGMNVAISGPI
Pred IGELAGMAIGATIGMNVAISGPI
accu 0.0


Helix:5
Orig YTSIWIYMVAPVLGAIIGAI
Pred YTSIWIYMVAPVLGAIIGAI
accu 0.0


E1XS44_STRZI/PF00230


G4BZS7_SALIN/PF00230

Helix:0
Orig LGTGLFLFFGIGCLSALKVAGAS
Pred LGTGLFLFFGIGCLSALKVAGAS
accu 0.0


Helix:1
Orig CIIWGLGISLAVYLTAGISGGHL
Pred CIIWGLGISLAVYLTAGISGGHL
accu 0.0


Helix:2
Orig IIAQFAGAFGGALLAYVLYSSLF
Pred IIAQFAGAFGGALLAYVLYSSLF
accu 0.0


Helix:3
Orig ALNVWQAALVEVVITSILMGMIM
Pred ALNVWQAALVEVVITSILMGMIM
accu 0.0


Helix:4
Orig APLLIGILVAVIGASTGPLTGFA
Pred APLLIGILVAVIGASTGPLTGFA
accu 0.0


Helix:5
Orig PYFIVPIVAPVIGACAGAAI
Pred PYFIVPIVAPVIGACAGAAI
accu 0.0


E5BX68_9FUSO/PF00230

Helix:0
Orig LAEFIGTASLLLLGNGINMTLSL
Pred LAEFIGTASLLLLGNGINMTLSL
accu 0.0


Helix:1
Orig FGWGLAVSMSAYLTGWVSGAHLN
Pred FGWGLAVSMSAYLTGWVSGAHLN
accu 0.0


Helix:2
Orig LALNLLPGYIIAQLLGAMAGATL
Pred LALNLLPGYIIAQLLGAMAGATL
accu 0.0


Helix:3
Orig LVTEIVGTTILVVGILAIGYGSN
Pred LVTEIVGTTILVVGILAIGYGSN
accu 0.0


Helix:4
Orig GPFLVGMLICVIGMATGGATGFA
Pred GPFLVGMLICVIGMATGGATGFA
accu 0.0


Helix:5
Orig WQYAWVPIIGPIIGAVLGVLF
Pred WQYAWVPIIGPIIGAVLGVLF
accu 0.0


G7CWB8_AERSA/PF00230

Helix:0
Orig WLVLGGCGSAVLAAAFPNVGIGL
Pred WLVLGGCGSAVLAAAFPNVGIGL
accu 0.0


Helix:1
Orig AYAVGHISGCHLNPAVTLGLWAG
Pred AYAVGHISGCHLNPAVTLGLWAG
accu 0.0


Helix:2
Orig GVLSYIVAQVLGGIAAAAVLYVI
Pred GVLSYIVAQVLGGIAAAAVLYVI
accu 0.0


Helix:3
Orig YSLLAALVCEVVMTGFFLFVIMG
Pred YSLLAALVCEVVMTGFFLFVIMG
accu 0.0


Helix:4
Orig PAGFAPIAIGLCLTLIHLISIPV
Pred PAGFAPIAIGLCLTLIHLISIPV
accu 0.0


Helix:5
Orig WAVSQLWLFWVAPIVGAILGALA
Pred WAVSQLWLFWVAPIVGAILGALA
accu 0.0


F1Z2V3_9STRE/PF00230

Helix:0
Orig FLGTALLILLGNGVVAGVVL
Pred FLGTALLILLGNGVVAGVVL
accu 0.0


Helix:1
Orig WIVITIGWGIAVAVAAFISGRIA
Pred WIVITIGWGIAVAVAAFISGRIA
accu 0.0


Helix:2
Orig WGTAMVYTLAQILGAIVGQLFVY
Pred WGTAMVYTLAQILGAIVGQLFVY
accu 0.0


Helix:3
Orig LLSEIFGTFVLMLGILSIGT
Pred LLSEIFGTFVLMLGILSIGT
accu 0.0


Helix:4
Orig LGTLSVGILIVGIGVSLGGTTGY
Pred LGTLSVGILIVGIGVSLGGTTGY
accu 0.0


Helix:5
Orig WSYSWVPIVGPVIGAVLAVLL
Pred WSYSWVPIVGPVIGAVLAVLL
accu 0.0


H5KSP3_ECOLX/PF00230

Helix:0
Orig AECFGTFWLVFGGCGSAVLAAGF
Pred AECFGTFWLVFGGCGSAVLAAGF
accu 0.0


Helix:1
Orig GIGFAGVALAFGLTVLTMAFAVG
Pred GIGFAGVALAFGLTVLTMAFAVG
accu 0.0


Helix:2
Orig VVGYVIAQVVGGIVAAALLYLIA
Pred VVGYVIAQVVGGIVAAALLYLIA
accu 0.0


Helix:3
Orig GGYSMLSALVVELVLSAGFLLVI
Pred GGYSMLSALVVELVLSAGFLLVI
accu 0.0


Helix:4
Orig FAPAGFAPIAIGLALTLIHLISI
Pred FAPAGFAPIAIGLALTLIHLISI
accu 0.0


Helix:5
Orig LWFFWVVPIVGGIIGGLI
Pred LWFFWVVPIVGGIIGGLI
accu 0.0


E6C400_PROAA/PF00230

Helix:0
Orig FGSEFLGTLILILLGCGVVANNL
Pred FGSEFLGTLILILLGCGVVANNL
accu 0.0


Helix:1
Orig QINWGWGFGVMFGVYAAY
Pred QINWGWGFGVMFGVYAAY
accu 0.0


Helix:2
Orig ITIYILAQFAGAFVGAVLCWLAY
Pred ITIYILAQFAGAFVGAVLCWLAY
accu 0.0


Helix:3
Orig LWNTITEAIGTWVLVLWVILSGF
Pred LWNTITEAIGTWVLVLWVILSGF
accu 0.0


Helix:4
Orig GPLAVGLLIVSIGASLGGPTGYA
Pred GPLAVGLLIVSIGASLGGPTGYA
accu 0.0


Helix:5
Orig WGYAWVPVVGPMIGAVLAAL
Pred WGYAWVPVVGPMIGAVLAAL
accu 0.0


E2PR89_9RHIZ/PF00230

Helix:0
Orig AEFFGTFWLVFGGCGSAILAAAF
Pred AEFFGTFWLVFGGCGSAILAAAF
accu 0.0


Helix:1
Orig IGFLGVALAFGLTVLTMAYAVGG
Pred IGFLGVALAFGLTVLTMAYAVGG
accu 0.0


Helix:2
Orig LIPYWVAQVLGAIAAAAILYVIA
Pred LIPYWVAQVLGAIAAAAILYVIA
accu 0.0


Helix:3
Orig YSMMAGLLIEIILTAFFIIIILG
Pred YSMMAGLLIEIILTAFFIIIILG
accu 0.0


Helix:4
Orig PAGFAPIAIGFGLTLIHLISIPV
Pred PAGFAPIAIGFGLTLIHLISIPV
accu 0.0


Helix:5
Orig AALSQLWLFWVAPLVGAVIGAII
Pred AALSQLWLFWVAPLVGAVIGAII
accu 0.0


H5UUQ3_9MICO/PF00230

Helix:0
Orig LGTAILILLGAGVVAGVSL
Pred LGTAILILLGAGVVAGVSL
accu 0.0


Helix:1
Orig NGGWIVITFGWGLAVFAGVYAAY
Pred NGGWIVITFGWGLAVFAGVYAAY
accu 0.0


Helix:2
Orig TLVYLAAQMVGAFIGAVAAYLVY
Pred TLVYLAAQMVGAFIGAVAAYLVY
accu 0.0


Helix:3
Orig SYGWNVVTETLATFVLVYVVLRF
Pred SYGWNVVTETLATFVLVYVVLRF
accu 0.0


Helix:4
Orig LAVALLVVGIGLSLGGPTGYAIN
Pred LAVALLVVGIGLSLGGPTGYAIN
accu 0.0


Helix:5
Orig AYAWVPVVGPLLGGLLAGLL
Pred AYAWVPVVGPLLGGLLAGLL
accu 0.0


A9UED4_WHEAT/PF00230

Helix:0
Orig FISTLIFVFAGVGSAIAY
Pred FISTLIFVFAGVGSAIAY
accu 0.0


Helix:1
Orig IAVAICHGFGLFVAVAIGANISG
Pred IAVAICHGFGLFVAVAIGANISG
accu 0.0


Helix:2
Orig VTFGLALGGQITILTGIFYWVAQ
Pred VTFGLALGGQITILTGIFYWVAQ
accu 0.0


Helix:3
Orig VGAFEGVVMEIIVTFGLVYTVYA
Pred VGAFEGVVMEIIVTFGLVYTVYA
accu 0.0


Helix:4
Orig IAPIAIGFIVGANILVAGPFSGG
Pred IAPIAIGFIVGANILVAGPFSGG
accu 0.0


Helix:5
Orig IWIYWAGPLIGGGLAGVV
Pred IWIYWAGPLIGGGLAGVV
accu 0.0


G2Y2A4_BOTF4/PF00230

Helix:0
Orig LAELLAVTCQLTLGFCADLVVVT
Pred LAELLAVTCQLTLGFCADLVVVT
accu 0.0


Helix:1
Orig DWAWGLASMLGIYIAGGISGAHL
Pred DWAWGLASMLGIYIAGGISGAHL
accu 0.0


Helix:2
Orig MYVLAQILGAFIAALISFGLYQT
Pred MYVLAQILGAFIAALISFGLYQT
accu 0.0


Helix:3
Orig ASTSFFTEFVGTAILAVAVLALG
Pred ASTSFFTEFVGTAILAVAVLALG
accu 0.0


Helix:4
Orig AFILGLVITVLSMAFGYNTGAAL
Pred AFILGLVITVLSMAFGYNTGAAL
accu 0.0


Helix:5
Orig YWIWGNWCAPILGAIFGAFL
Pred YWIWGNWCAPILGAIFGAFL
accu 0.0


H5VMS6_SALSE/PF00230

Helix:0
Orig IAEFLGTGLLIFFGVGCVAALKV
Pred IAEFLGTGLLIFFGVGCVAALKV
accu 0.0


Helix:1
Orig ISVIWGLGVAMAIYLTAGVSGAH
Pred ISVIWGLGVAMAIYLTAGVSGAH
accu 0.0


Helix:2
Orig VVPFIISQVAGAFCAAALVYGLY
Pred VVPFIISQVAGAFCAAALVYGLY
accu 0.0


Helix:3
Orig FVQAFAVEMVITAILMGLILALT
Pred FVQAFAVEMVITAILMGLILALT
accu 0.0


Helix:4
Orig PLLIGLLIAVIGASMGPLTGFAM
Pred PLLIGLLIAVIGASMGPLTGFAM
accu 0.0


Helix:5
Orig IPYFLVPLFGPIVGAILGAF
Pred IPYFLVPLFGPIVGAILGAF
accu 0.0


Q0MX15_VITVI/PF00230

Helix:0
Orig WSFWRAGIAEFMATFLFLYITVL
Pred WSFWRAGIAEFMATFLFLYITVL
accu 0.0


Helix:1
Orig IAWAFGGMIFALVYCTAGISGGH
Pred IAWAFGGMIFALVYCTAGISGGH
accu 0.0


Helix:2
Orig VFYMIMQCLGAICGAGVVKGFQG
Pred VFYMIMQCLGAICGAGVVKGFQG
accu 0.0


Helix:3
Orig GVGLGAEIVGTFVLVYTVFF
Pred GVGLGAEIVGTFVLVYTVFF
accu 0.0


Helix:4
Orig VPILAPLPIGFAVFLVHLATIPI
Pred VPILAPLPIGFAVFLVHLATIPI
accu 0.0


Helix:5
Orig MWIFWVGPFIGAALAAMY
Pred MWIFWVGPFIGAALAAMY
accu 0.0


Q5E4S2_VIBF1/PF00230

Helix:0
Orig IGTFWLVLGGCGSAVLAAAF
Pred IGTFWLVLGGCGSAVLAAAF
accu 0.0


Helix:1
Orig GIGFVGVSLAFGLTVLTMAFAIG
Pred GIGFVGVSLAFGLTVLTMAFAIG
accu 0.0


Helix:2
Orig LVPYIVSQVLGGIAAGGILYLIA
Pred LVPYIVSQVLGGIAAGGILYLIA
accu 0.0


Helix:3
Orig YTMTAALITEVVLTAMFLIVIMG
Pred YTMTAALITEVVLTAMFLIVIMG
accu 0.0


Helix:4
Orig PAGFAPIAIGLCLTLIHLISIPV
Pred PAGFAPIAIGLCLTLIHLISIPV
accu 0.0


Helix:5
Orig WATSQLWLFWVAPIVGAVIGALI
Pred WATSQLWLFWVAPIVGAVIGALI
accu 0.0


H2AQK5_KAZAF/PF01036

Helix:0
Orig FSVFGVLLVIYTILFFVAEL
Pred FSVFGVLLVIYTILFFVAEL
accu 0.0


Helix:1
Orig TRYALAAPFIITLFEFFGYFIYA
Pred TRYALAAPFIITLFEFFGYFIYA
accu 0.0


Helix:2
Orig IAWFLSWPSLLYLIELVGISTTS
Pred IAWFLSWPSLLYLIELVGISTTS
accu 0.0


Helix:3
Orig SLLVQIIGTEFWIVSLLIGALMH
Pred SLLVQIIGTEFWIVSLLIGALMH
accu 0.0


Helix:4
Orig WGPFVFGVVTMLIMQFLFI
Pred WGPFVFGVVTMLIMQFLFI
accu 0.0


Helix:5
Orig TACMYITANIVVWLYFICWGLAD
Pred TACMYITANIVVWLYFICWGLAD
accu 0.0


Helix:6
Orig EAVFYGVLDICLFVVLPAYLLFI
Pred EAVFYGVLDICLFVVLPAYLLFI
accu 0.0


A2RFX6_STRPG/PF00230

Helix:0
Orig TGELLGTFILVLLGDGVVSACIL
Pred TGELLGTFILVLLGDGVVSACIL
accu 0.0


Helix:1
Orig IVLGWGIAVTVAVYISGFMSGAH
Pred IVLGWGIAVTVAVYISGFMSGAH
accu 0.0


Helix:2
Orig VVTYLVAQFLGAMLGALVLYLHY
Pred VVTYLVAQFLGAMLGALVLYLHY
accu 0.0


Helix:3
Orig WSNLFGEALGTAVLVITVMAIGP
Pred WSNLFGEALGTAVLVITVMAIGP
accu 0.0


Helix:4
Orig IIVGFVVMAVGSSLGATTGYAIN
Pred IIVGFVVMAVGSSLGATTGYAIN
accu 0.0


Helix:5
Orig SYAWIPVLGPILGGVVGALI
Pred SYAWIPVLGPILGGVVGALI
accu 0.0


NIP41_ORYSJ/PF00230

Helix:0
Orig GLASFLVVFWSCVAALMQ
Pred GLASFLVVFWSCVAALMQ
accu 0.0


Helix:1
Orig TLTFPMVCLVVAMTVAFVLSWLG
Pred TLTFPMVCLVVAMTVAFVLSWLG
accu 0.0


Helix:2
Orig LPLYVAAQLAGSLLACLSVNAVM
Pred LPLYVAAQLAGSLLACLSVNAVM
accu 0.0


Helix:3
Orig VHGTRLPFLMEFLASAVLMIVIA
Pred VHGTRLPFLMEFLASAVLMIVIA
accu 0.0


Helix:4
Orig VGGIAIGAAVGGLGLVIGPVSGG
Pred VGGIAIGAAVGGLGLVIGPVSGG
accu 0.0


Helix:5
Orig VWIYVVAPVAGMLVGALC
Pred VWIYVVAPVAGMLVGALC
accu 0.0


C2TR40_BACCE/PF00230

Helix:0
Orig LAEFIGTFTLVFAGTGAIIV
Pred LAEFIGTFTLVFAGTGAIIV
accu 0.0


Helix:1
Orig IGVAITFGLVVLALIYSFGHISG
Pred IGVAITFGLVVLALIYSFGHISG
accu 0.0


Helix:2
Orig AILYILIQMIGASFASLFLLSIF
Pred AILYILIQMIGASFASLFLLSIF
accu 0.0


Helix:3
Orig WTQSFILEFVLTFILMMVIFASA
Pred WTQSFILEFVLTFILMMVIFASA
accu 0.0


Helix:4
Orig FAGVAIGSTVALEAMFGGPISGA
Pred FAGVAIGSTVALEAMFGGPISGA
accu 0.0


Helix:5
Orig GTFEYLWIYLVATTLGALLAAIV
Pred GTFEYLWIYLVATTLGALLAAIV
accu 0.0


H4AKT3_STAAU/PF00230

Helix:0
Orig LAEFLGTAILILFGGGVCANVNL
Pred LAEFLGTAILILFGGGVCANVNL
accu 0.0


Helix:1
Orig VITAGWGLAVTMGVFAVGQFSGA
Pred VITAGWGLAVTMGVFAVGQFSGA
accu 0.0


Helix:2
Orig LVPGYIVAQMLGAIVGATIVWLM
Pred LVPGYIVAQMLGAIVGATIVWLM
accu 0.0


Helix:3
Orig FANFLSEIIGTMALTLGILFIGV
Pred FANFLSEIIGTMALTLGILFIGV
accu 0.0


Helix:4
Orig LIVGALIVAIGLSLGGATGYAIN
Pred LIVGALIVAIGLSLGGATGYAIN
accu 0.0


Helix:5
Orig GSNWSYAIVPILGPIAGGLLGAV
Pred GSNWSYAIVPILGPIAGGLLGAV
accu 0.0


G9N8C6_HYPVG/PF00230

Helix:0
Orig IAEATGVFMYVLPGIGAIASFTV
Pred IAEATGVFMYVLPGIGAIASFTV
accu 0.0


Helix:1
Orig AFGSLFSIGFAFALGIAFAIITC
Pred AFGSLFSIGFAFALGIAFAIITC
accu 0.0


Helix:2
Orig VPHYILSQLFGGFIAALVLMGIY
Pred VPHYILSQLFGGFIAALVLMGIY
accu 0.0


Helix:3
Orig MGYVFMTEFFCDCFVGLIIWACL
Pred MGYVFMTEFFCDCFVGLIIWACL
accu 0.0


Helix:4
Orig VSPSLAPLLIGLAYGAMAWAFGA
Pred VSPSLAPLLIGLAYGAMAWAFGA
accu 0.0


Helix:5
Orig VVAAIFYGREAFSYMNYAAIGIF
Pred VVAAIFYGREAFSYMNYAAIGIF
accu 0.0


C5JV96_AJEDS/PF00230

Helix:0
Orig SEFVGVFMIVLFGDGSVAQVILS
Pred SEFVGVFMIVLFGDGSVAQVILS
accu 0.0


Helix:1
Orig ISWGWGLGVMLGVYCSGISGAHL
Pred ISWGWGLGVMLGVYCSGISGAHL
accu 0.0


Helix:2
Orig PIYVLAQTLGGFVASGVVYANYM
Pred PIYVLAQTLGGFVASGVVYANYM
accu 0.0


Helix:3
Orig QVFSEVIASAILMFCIFALL
Pred QVFSEVIASAILMFCIFALL
accu 0.0


Helix:4
Orig LGLFFVIFGIGACFGWETGY
Pred LGLFFVIFGIGACFGWETGY
accu 0.0


Helix:5
Orig YIVGYGHEVPMVAPFIGCTLGGF
Pred YIVGYGHEVPMVAPFIGCTLGGF
accu 0.0


Q66G95_YERPS/PF00230

Helix:0
Orig IAEFLGTGLLIFFGAGCVAALKL
Pred IAEFLGTGLLIFFGAGCVAALKL
accu 0.0


Helix:1
Orig ISIIWGLGVAMAIYLTAAISGAH
Pred ISIIWGLGVAMAIYLTAAISGAH
accu 0.0


Helix:2
Orig LPYIVAQVAGAFCAAALVYGLYY
Pred LPYIVAQVAGAFCAAALVYGLYY
accu 0.0


Helix:3
Orig ISVVQAFLVETVITAILMCLILA
Pred ISVVQAFLVETVITAILMCLILA
accu 0.0


Helix:4
Orig LAPLLIGILIAVIGASMGPLTGF
Pred LAPLLIGILIAVIGASMGPLTGF
accu 0.0


Helix:5
Orig IPYFLVPIFGPIVGALLGAF
Pred IPYFLVPIFGPIVGALLGAF
accu 0.0


F2M8A9_LACCC/PF00230

Helix:0
Orig LAAEFIGTAIMVLLGNGSV
Pred LAAEFIGTAIMVLLGNGSV
accu 0.0


Helix:1
Orig WLLIAVGYGAGVMIPAMMFGAIS
Pred WLLIAVGYGAGVMIPAMMFGAIS
accu 0.0


Helix:2
Orig AFTLGLAASGMFPWSEVLPYIAV
Pred AFTLGLAASGMFPWSEVLPYIAV
accu 0.0


Helix:3
Orig FIGSYILFIGALGITKAPFF
Pred FIGSYILFIGALGITKAPFF
accu 0.0


Helix:4
Orig AHMGLGFLVATLVASLGGPTGPA
Pred AHMGLGFLVATLVASLGGPTGPA
accu 0.0


Helix:5
Orig WGYSWVPVVAPILAAILAVF
Pred WGYSWVPVVAPILAAILAVF
accu 0.0


E1V6I8_HALED/PF00230

Helix:0
Orig IAEFIGTFWLVLGGCGSAVLSAS
Pred IAEFIGTFWLVLGGCGSAVLSAS
accu 0.0


Helix:1
Orig GVSLAFGLTVLTMAFAIGHISGC
Pred GVSLAFGLTVLTMAFAIGHISGC
accu 0.0


Helix:2
Orig LPWYIVAQVIGALIGAGVLYLIA
Pred LPWYIVAQVIGALIGAGVLYLIA
accu 0.0


Helix:3
Orig MISALLVEIVMTMMFLFVILGAT
Pred MISALLVEIVMTMMFLFVILGAT
accu 0.0


Helix:4
Orig GFAPLAIGLSLTLIHLVSIPV
Pred GFAPLAIGLSLTLIHLVSIPV
accu 0.0


Helix:5
Orig WAVAQLWLFWVAPILGSLLGAIF
Pred WAVAQLWLFWVAPILGSLLGAIF
accu 0.0


H2Q5W3_PANTR/PF00230

Helix:0
Orig ALFAEFLATGLYVFFGVGSV
Pred ALFAEFLATGLYVFFGVGSV
accu 0.0


Helix:1
Orig LPSVLQIAIAFNLVTAMAVQVTW
Pred LPSVLQIAIAFNLVTAMAVQVTW
accu 0.0


Helix:2
Orig VAYVAAQLVGATVGAALLYGVMP
Pred VAYVAAQLVGATVGAALLYGVMP
accu 0.0


Helix:3
Orig AVAVELLLTLQLVLCVFAST
Pred AVAVELLLTLQLVLCVFAST
accu 0.0


Helix:4
Orig ATMIGISVALGHLIGIHFTG
Pred ATMIGISVALGHLIGIHFTG
accu 0.0


Helix:5
Orig IIIGKFTVHWVFWVGPLMGALLA
Pred IIIGKFTVHWVFWVGPLMGALLA
accu 0.0


D5H9B4_SALRM/PF01036

Helix:0
Orig FSFTVATMTASFVFFVLARNNVA
 MTASFVFFVLARN-[3ddl] TVATMTASFVFFVL-[3ddl] FTVATMTASFVFFVLAR-[3ddl] FTVATM-[3ddl] FVFFVLA-[3ddl] TMTASFVFFVLARNNV-[3ddl] VLARNNV-[3ddl] VATMTASFVFFV-[3ddl] ATMTASFVFFVLARNNV-[3ddl] FVLARN-[3ddl] TASFVFFVLARNNV-[3ddl] VFFVLARN-[3ddl] TASFVFFVLARNN-[3ddl] ASFVFFVLAR-[3ddl] TASFVF-[3ddl] FTVATMTASFVFFVLARNN-[3ddl] TVATMTAXFVFFV-[3ddl] FSFTVATMTASFVFXVL-[3ddl] TMTASFVFF-[3ddl] TVATMTAS-[3ddl] FSFTVATMTASF-[3ddl] FSFTVATMT-[3ddl] TVATMTASFVFFVLA-[3ddl] VATMTASFVFFVLAR-[3ddl] FSFTVATMTASFVFFVLA-[3ddl] VATMTASFV-[3ddl] FSFTVATMTASFVFFV-[3ddl] VATMTASFVFXVL-[3ddl] FVLARNN-[3ddl] VFFVLAR-[3ddl] VATMTASF-[3ddl] FSFTVATMTA-[3ddl] MTASFVFFVL-[3ddl] SFVFFVLARN-[3ddl] FTVATMTASFVFXVLA-[3ddl] FSFTVATMTASFVFFVLAR-[3ddl] FTVATMTASFVF-[3ddl] TASFVFFVLAR-[3ddl] ATMTASFVFFVLAR-[3ddl] FSFTVATMTASXVF-[3ddl] TASFVFF-[3ddl] SFTVATMTASFVFFVL-[3ddl] ASFVFFVLARNN-[3ddl] FFVLARN-[3ddl] TVATMTASFVFF-[3ddl] TVATXTASFVFFVLARNNV-[3ddl] FTVATMT-[3ddl] SFVFFVLARNN-[3ddl] FTVATMTASFVFF-[3ddl] MTASFVFFVLARNN-[3ddl] FSFTVATM-[3ddl] SFTVATMTAS-[3ddl] FVFFVLARNN-[3ddl] FFVLAR-[3ddl] TMTASFV-[3ddl] TVATMTASFVFFVLAR-[3ddl] FSFTVAT-[3ddl] SFTVATMTASFVFFVLAR-[3ddl] ATMTASFVFFVLARN-[3ddl] TVATMTASFVFFVLARN-[3ddl] TASFVFFVLA-[3ddl] FSFTVA-[3ddl] MTASFVFFVLARNNV-[3ddl] VATMTASFVFFVLARN-[3ddl] ATMTASFVFFVLARNN-[3ddl] VLARNN-[3ddl] TVATMTASF-[3ddl] SFTVATMTASFVFFV-[3ddl] MTASFVFFVLA-[3ddl] FSFTVATMTASXVFF-[3ddl] SFTVATMTASFVFFVLA-[3ddl] FTVATMTA-[3ddl] SFTVATMT-[3ddl] FTVATMTAS-[3ddl] LARNNV-[3ddl] FVFFVLARN-[3ddl] TMTASFVFFVLARN-[3ddl] FVFFVLAR-[3ddl] FTVATMTASFV-[3ddl] SFTVATMTASFV-[3ddl] TVATMTASFVF-[3ddl] VATMTAS-[3ddl] SFTVATM-[3ddl] SFTVATMTASFVFFVLARN-[3ddl] SFTVAT-[3ddl] SFVFFVL-[3ddl] VATMTASFVFFVLARNN-[3ddl] VATMTA-[3ddl] TVATMT-[3ddl] FFVLARNN-[3ddl] SXTVATMTASFVF-[3ddl] SFVFFVLA-[3ddl] SFTVATMTA-[3ddl] TASFVFFVLARN-[3ddl] TMTASFVFFVLARNN-[3ddl] MTASFVFFVLAR-[3ddl] VATMTASFVFFVLARNNV-[3ddl] ATMTASFVFFVL-[3ddl] SFTVATMTASF-[3ddl] FSFTVATMTASXV-[3ddl] TMTASF-[3ddl] FTVATMTASFVFFVL-[3ddl] ASFVFFVLARN-[3ddl] TMTASFVFFVLAR-[3ddl] ATMTASF-[3ddl] VFFVLARNNV-[3ddl] ASFVFFVLARNNV-[3ddl] SFVFFVLARNNV-[3ddl] VATMTASFVF-[3ddl] TVATMTASFVFFVLARNN-[3ddl] FTVATMTAXFVFFV-[3ddl] SFVFFVLAR-[3ddl] VATMTASFVFFVLA-[3ddl] MTASFVFFV-[3ddl] TMTASFVF-[3ddl] SFTVATMTASFVFF-[3ddl] ATMTASFVFFVLA-[3ddl] FTVATMTASF-[3ddl] VFFVLARNN-[3ddl] FTVATMTASFVFFVLARN-[3ddl] SFVFFV-[3ddl] TASFVFFV-[3ddl]
Pred XXXXXXXXXXXXXXXXXXXXXXA
accu 0.9565217391304348

3ddl 0.9565217391304348  XXXXXXXXXXXXXXXXXXXXXXA


Helix:1
Orig ISMMVSALVVFIAGYHYFRI
 MMVSALVVFIAGY-[3ddl] SMMVSALVVFIAGYHYFR-[3ddl] MMVSALVVFIAG-[3ddl] MVSALVVFIAGYHYFR-[3ddl] SMMVSALVVFIAGYH-[3ddl] SALVVFIAGY-[3ddl] ISMMVSALVVFIAGYH-[3ddl] SMMVSA-[3ddl] MVSALVVFIAGY-[3ddl] VVFIAGYHYF-[3ddl] VSALVVFIAGY-[3ddl] ISMMVSALVVFIAGY-[3ddl] MVSALVVF-[3ddl] VFIAGYH-[3ddl] MVSALVVFIAGYHYF-[3ddl] SMMVSALVVFIA-[3ddl] ISMMVSALVVFIAGYHY-[3ddl] IAGYHYF-[3ddl] ISMMVSALVVFIAG-[3ddl] LVVFIAGY-[3ddl] VFIAGYHY-[3ddl] VVFIAGYH-[3ddl] SMMVSALVVFIAGYHYF-[3ddl] LVVFIAGYHYFR-[3ddl] ISMMVSA-[3ddl] ALVVFIAGYHYFR-[3ddl] VSALVVFIAGYHYF-[3ddl] ISMMVSALVVFIA-[3ddl] FIAGYHYF-[3ddl] AGYHYFR-[3ddl] MMVSALVVFIAGYHYF-[3ddl] SMMVSALVVFIAG-[3ddl] VVFIAGYHYFR-[3ddl] ISMMVSALVV-[3ddl] GYHYFR-[3ddl] MMVSALVVF-[3ddl] MMVSALVVFIA-[3ddl] ISMMVS-[3ddl] MVSALVVFIAGYHY-[3ddl] MVSALV-[3ddl] SALVVFIAGYH-[3ddl] ALVVFIAGY-[3ddl] MMVSALVVFIAGYHYFR-[3ddl] ISMMVSALVVFIAGYHYF-[3ddl] MVSALVVFIA-[3ddl] MMVSALVVFIAGYHY-[3ddl] ISMMVSAL-[3ddl] MVSALVVFIAG-[3ddl] SALVVFIAGYHYF-[3ddl] FIAGYHY-[3ddl] MVSALVVFI-[3ddl] IAGYHY-[3ddl] ISMMVSALVVF-[3ddl] MMVSALVV-[3ddl] SMMVSALVVFIAGY-[3ddl] VFIAGYHYF-[3ddl] VFIAGYHYFR-[3ddl] MVSALVVFIAGYH-[3ddl] SAXVVFIAGYHYFR-[3ddl] ALVVFI-[3ddl] FIAGYH-[3ddl] ISMMVSALVVFIAGYHYFR-[3ddl] MMVSALVVFI-[3ddl] SALVVFIAG-[3ddl] MMVSALVVFIAGYH-[3ddl] VSAXVVFIAGYHYFR-[3ddl] IAGYHYFR-[3ddl] FIAGYHYFR-[3ddl] SMMVSALVVFIAGYHY-[3ddl] AGYHYF-[3ddl]
Pred XXXXXXXXXXXXXXXXXXXI
accu 0.95

3ddl 0.95  XXXXXXXXXXXXXXXXXXXI


Helix:2
Orig WLLTVPLLTVELVLVMGL
 LTVPLLT-[3ddl] PLLTVEL-[3ddl] PLLTVELVLVM-[3ddl] ELVLVM-[3ddl] LTVELVLVM-[3ddl] VPLLTVELVLVM-[3ddl] TVELVLVM-[3ddl] VELVLVM-[3ddl] LLTVPLLTVELVLVM-[3ddl] WLLTVPLLTVELVLVM-[3ddl] LLTVPLLT-[3ddl] WLLTVPLLT-[3ddl] PLLTVELV-[3ddl] LLTVPLLTVEL-[3ddl] WLLTVPLLTVELVXV-[3ddl] TVPLLTVELVLVM-[3ddl] WLLTVPLLTVELV-[3ddl] LTVELV-[3ddl] VPLLTVEL-[3ddl] PLLTVELVLV-[3ddl] LLTXPLLTVELVL-[3ddl] TVPLLT-[3ddl] VPLLTVELV-[3ddl]
Pred XXXXXXXXXXXXXXXXGL
accu 0.8888888888888888

3ddl 0.8888888888888888  XXXXXXXXXXXXXXXXGL


Helix:3
Orig PLAAKLGFLAALMIVLGY
 KLGFLAA-[3ddl] AAKLGF-[3ddl] KLGFLAALMIVXGY-[3ddl] ALMIVL-[3ddl] AALMIVLGY-[3ddl] KLGFLAALMIV-[3ddl] PLAAKLGFLAALMIVL-[3ddl] GFLAALMI-[3ddl] GFLAALMIV-[3ddl] AXLGFLAALMIVLGY-[3ddl] FLAALMI-[3ddl] FLAALMIVLG-[3ddl] PLAAKLGFLAALMI-[3ddl] LAAKLGFLAALMI-[3ddl] FLAALMIV-[3ddl] LAAKLGFLA-[3ddl] PLAAKLGFLA-[3ddl] PLAAKLGFLAALMIV-[3ddl] AAXLGFLAALMIVLGY-[3ddl] LAALMIVLGY-[3ddl] KLGFLAALMIVL-[3ddl] PLAAKLGFLAALMIVXG-[3ddl] KLGFLAALMI-[3ddl] FLAALMIVLGY-[3ddl] LAAKLXFLAALMIV-[3ddl] FLAALM-[3ddl] AKLGFLAALM-[3ddl] AALMIV-[3ddl] KLGFLAALM-[3ddl] KLGFLAALMIVXG-[3ddl] GFLAALM-[3ddl] AAKLGFLAALM-[3ddl] PLAAKLGFLAALM-[3ddl] AALMIVLG-[3ddl] PLAAKLGFLAALMIVXGY-[3ddl] LAAKLGFLAALMIVXGY-[3ddl] LGFLAALMI-[3ddl] KLGFLA-[3ddl] PLAAKLG-[3ddl]
Pred XXXXXXXXXXXXXXXXXX
accu 1.0

3ddl 1.0  XXXXXXXXXXXXXXXXXX


Helix:4
Orig GLWGFLSTIPFVWILYILFTQLG
 FLSTIPFVWILY-[3ddl] GFLSTIPF-[3ddl] TIPFVWILYI-[3ddl] GLWGFLSTIPFVW-[3ddl] VWILYILFT-[3ddl] STIPFVWILYXLF-[3ddl] WGFLST-[3ddl] FLSTIPFVWIL-[3ddl] WGFLSTIPFVWILYILFT-[3ddl] FLSTIPFV-[3ddl] FLSTIPFVW-[3ddl] GFLSTIPFVWILYI-[3ddl] GLXGFLSTIPFVWIL-[3ddl] GFLSTIPFVWILYILFT-[3ddl] GLWGFLSTI-[3ddl] IPFVWILY-[3ddl] TIXFVWILYILFT-[3ddl] GLWGFLSTIPFVWILYILF-[3ddl] VWILYI-[3ddl] WILYILFTQ-[3ddl] GLWGFLSTIP-[3ddl] LWGFLST-[3ddl] LWXFLSTIPFVWILYILF-[3ddl] TIPFVWILYILFTQ-[3ddl] GLWGFLSTIPFVWILYILFTQ-[3ddl] WGFLSTIPFVW-[3ddl] GFLSTIPFVWIL-[3ddl] PFVWILYILFTQ-[3ddl] TIPFVWI-[3ddl] GFLSTIPFVWILYILF-[3ddl] LWGFLSTIPFVWILYILFT-[3ddl] GFLSTIPFVW-[3ddl] LSTIPFVWILXILF-[3ddl] STIPFVWI-[3ddl] GFLSTIPFVWI-[3ddl] LWGFLSTIPFVWILY-[3ddl] GLWGFLSTIPFVWILYILFT-[3ddl] LWGFLSTIP-[3ddl] PFVWILYILF-[3ddl] FLSTIPFVWILXIL-[3ddl] WGFLSTIPFVWI-[3ddl] LXGFLSTIPFVWI-[3ddl] LSTIPF-[3ddl] LSTIPFVWILXILFT-[3ddl] FLSTIPFVWILYILF-[3ddl] WILYILF-[3ddl] WILYILFT-[3ddl] STIPFV-[3ddl] STIPFVWILYILFTQ-[3ddl] YILFTQ-[3ddl] IPFVWILYILF-[3ddl] IPFVWILYILFTQ-[3ddl] GLWGFLSTIPFVWILYI-[3ddl] LWGFLSTIPFVWILYILFTQ-[3ddl] PFVWILYIL-[3ddl] LSTIPFVW-[3ddl] GLWGFLSTIPFVWILYIL-[3ddl] STIXFVWILYILFT-[3ddl] GFLSTIPFVWILY-[3ddl] FVWILYILFT-[3ddl] LWGFLSTIPFVWILYI-[3ddl] FLSTIPF-[3ddl] WGFLSTIPFVWILYILFTQ-[3ddl] GLWGFLSTIPFVWI-[3ddl] TIPFVW-[3ddl] WGFLSTIPFVWIL-[3ddl] GLWGFLSTIPF-[3ddl] VWILYILFTQ-[3ddl] GFLSTIPFVWILYILFTQ-[3ddl] LYILFTQ-[3ddl] PFVWILY-[3ddl] GFLSTIP-[3ddl] GLWGFLSTIPFVWILY-[3ddl] FLSTIPFVWILYILFTQ-[3ddl] GFLSTI-[3ddl] FLSTIPFVWI-[3ddl] PFVWILYILFT-[3ddl] GFLSTIPFVWILYIL-[3ddl] FLSTIP-[3ddl] LSTIPFVWI-[3ddl] GLWGFLST-[3ddl] PFVWILYI-[3ddl] WGFLSTI-[3ddl] LSTIPFV-[3ddl] WGFLSTIPFVWILXI-[3ddl] LWGFLSTI-[3ddl] WGFLSTIPFVWILYXLF-[3ddl] WILYIL-[3ddl] IPFVWILYILFT-[3ddl] VWILYILF-[3ddl] FLSTIPFVWILYILFT-[3ddl] LSTIPFVWILY-[3ddl] LWGFLSTIPFVWXL-[3ddl] STIPFVWILYI-[3ddl] IPFVWILYI-[3ddl] WGFLSTIP-[3ddl] FVWILYILF-[3ddl] LSTIPFVWILYILFTQ-[3ddl] FVWILY-[3ddl] FVWILYILFTQ-[3ddl] ILYILFTQ-[3ddl] WGFLSTIPFVWILY-[3ddl]
Pred XXXXXXXXXXXXXXXXXXXXXLG
accu 0.9130434782608695

3ddl 0.9130434782608695  XXXXXXXXXXXXXXXXXXXXXLG


Helix:5
Orig LLGNARLLLLATWGFYPIAYMIP
 ARLLLLA-[3ddl] LGNARLLLLATW-[3ddl] NARLLLLATWGFYP-[3ddl] LGNARLLLLATWGFY-[3ddl] LLGNARLLLLATWGFYP-[3ddl] ATWGFYP-[3ddl] GFYPIAY-[3ddl] ARLLLLATWGFYPIAY-[3ddl] LLLATWGFY-[3ddl] GFYPIAYMI-[3ddl] ARLLLLATWGFYPIAYM-[3ddl] RLLLLATWGF-[3ddl] ARLLLLATWGFY-[3ddl] ARLLLLATWGFYP-[3ddl] LLLATWGFYPIAYM-[3ddl] LLLLATWGFYP-[3ddl] NARLLLLATWGFYPIAYM-[3ddl] LLLLAT-[3ddl] NARLLLLATWG-[3ddl] LLLLATWGFYXIAYMI-[3ddl] LLLLATWGFYPI-[3ddl] LLLATW-[3ddl] FYPIAY-[3ddl] NARLLLLAT-[3ddl] TWGFYPIAY-[3ddl] TWGFYPIAYMI-[3ddl] LLLLATWGFYPIAYM-[3ddl] LLATWG-[3ddl] RLLLLATWGFYPIXY-[3ddl] LLLLATWGFYPIXY-[3ddl] GNARLL-[3ddl] ARLLLLAT-[3ddl] RLLLLATWGFYPIA-[3ddl] GNARLLLLATWGFYP-[3ddl] LATWGFYPIAYMI-[3ddl] LLLLATWGFYPIA-[3ddl] LLLLATWGFY-[3ddl] RLLLLATWGFYP-[3ddl] NARLLLLATWGFYPI-[3ddl] LGNARLXLLATWGFYPIA-[3ddl] YPIAYMI-[3ddl] TWGFYPIA-[3ddl] GNARLLLLATWGFY-[3ddl] NARLLLLATWGFYPIAY-[3ddl] RLLLLATWGFY-[3ddl] LLGNARLLLLATWGFY-[3ddl] RLLLLA-[3ddl] LLGNARLLLLATWGF-[3ddl] LLLLATWG-[3ddl] TWGFYP-[3ddl] GNARLLLLATWGFYPIAY-[3ddl] LATWGFYP-[3ddl] WGFYPIAYMI-[3ddl] NARLLLLATWGFYPIA-[3ddl] RLLLLATWGFYPIAYMI-[3ddl] GNARLLLLATW-[3ddl] RLLLLATWG-[3ddl] RLLLLATW-[3ddl] LGNARLLLLATWGFYPI-[3ddl] WGFYPIA-[3ddl] LLLATWGFYPIAY-[3ddl] LATWGFYPI-[3ddl] LGNARL-[3ddl] LLGNARLLLLA-[3ddl] NARLLLLATW-[3ddl] LLGNARLLLLATWGFYPIAY-[3ddl] LGNARLLLLATXG-[3ddl] GNARLLLLA-[3ddl] GNARLLLLATWGFYPI-[3ddl] ARLLLLATWGFYPIAYMI-[3ddl] GNARLLLLATWGFYPIA-[3ddl] YPIAYM-[3ddl] WGFYPIAYM-[3ddl] GNARLLLLAT-[3ddl] LATWGFY-[3ddl] GFYPIAYM-[3ddl] GNARLLLLATWGFYPIAYMI-[3ddl] ARLLLLATWG-[3ddl] LLGNARLLLLATWGFYXIA-[3ddl] LGNARLLLLATWGFYPIAYM-[3ddl] LLATWGFYPIAYM-[3ddl] NARLLL-[3ddl] ATWGFYPIAY-[3ddl] ARLLLLATWGFYPI-[3ddl] RLLLLATWGFYPIAYM-[3ddl] LLLATWGFYP-[3ddl] LLGNARLLLLAT-[3ddl] LGNARLLLLATWGFYPIXY-[3ddl] NARLLLLATWGFYPIAYMI-[3ddl] RLLLLAT-[3ddl] NARLLLL-[3ddl] TWGFYPIAYM-[3ddl] LLGNARLLLLATWGFYPIAYM-[3ddl] LLGNARLLLLATWGFYXI-[3ddl] LLLATWGFYPIAYMI-[3ddl] FYPIAYM-[3ddl] RXLLLATWGFYPI-[3ddl] NARLLLLATWGFY-[3ddl] LLLLATW-[3ddl] GNARLLL-[3ddl] ATWGFYPIAYM-[3ddl] LGNARLLLLAT-[3ddl] LLGNARLLLLATW-[3ddl] GFYPIA-[3ddl] NARLLLLATWGF-[3ddl] LATWGFYPIAYM-[3ddl] ATWGFY-[3ddl] GNARLLLLATWGFYPIAYM-[3ddl] LGNARLLLLATWGF-[3ddl] LGNARLLLLATWGFYP-[3ddl] LLATWGFYPIAYXI-[3ddl] ARLLLLATW-[3ddl] NARLLLLA-[3ddl] GNARLLLLATWGF-[3ddl] LGNARLLLLATWGFYPIAYMI-[3ddl] ATWGFYPI-[3ddl] LATWGF-[3ddl] LATWGFYPIA-[3ddl]
Pred XXXXXXXXXXXXXXXXXXXXXXP
accu 0.9565217391304348

3ddl 0.9565217391304348  XXXXXXXXXXXXXXXXXXXXXXP


Helix:6
Orig IVALQVGYTIADVLAKAGYGVLI
 DVLAKAGY-[3ddl] KAGYGVL-[3ddl] IADVLAKAGY-[3ddl] AKAGYGVLI-[3ddl] YTIADXLAKAGYGVL-[3ddl] ADVLAKAG-[3ddl] ADVLAKAGYG-[3ddl] GYTIADVLAKAGY-[3ddl] LAKAGYGVL-[3ddl] YTIADVLAKAGYG-[3ddl] TIADVLAKAGY-[3ddl] ADVLAK-[3ddl] YTIAXVLAKAGYGV-[3ddl] GYTIADVLAKAGYGV-[3ddl] VLAKAGYGVL-[3ddl] GYTIADVLAKAGYGXLI-[3ddl] IADVLAKAG-[3ddl] GYTIADVLA-[3ddl] IADVLAKAGYGVXI-[3ddl] GXTIADVLAKAGYG-[3ddl] AGYGVL-[3ddl] DVLAKAGYGVL-[3ddl] LAKAGY-[3ddl] TIADVLAKAGYGV-[3ddl] TIADVLAKAG-[3ddl] TIADVLA-[3ddl] ADVLAKAGYGVXI-[3ddl] YTIADVL-[3ddl] LAKAGYGVLI-[3ddl] YTIADV-[3ddl] TIXDVLAKAGYGVL-[3ddl] IADVLAKAGYGVL-[3ddl] YTIADVLAKAGYGVLI-[3ddl] KAGYGVLI-[3ddl] GXTIADVLAKAGYGVL-[3ddl] VLAKAGY-[3ddl] YTIADVLAKAGY-[3ddl] DVLAKAGYGVLI-[3ddl] DVLAKA-[3ddl] YTIADVLAKAG-[3ddl] TIADVLAKAGYGVLI-[3ddl] GYTIADV-[3ddl] AGYGVLI-[3ddl] VLAKAGYGV-[3ddl] ADVLAKAGY-[3ddl]
Pred IVALQVXXXXXXXXXXXXXXXXX
accu 0.7391304347826086

3ddl 0.7391304347826086  IVALQVXXXXXXXXXXXXXXXXX


E6PIT5_9ZZZZ/PF00230

Helix:0
Orig RIFAETWGTFLLVLVAAGAAVGA
Pred RIFAETWGTFLLVLVAAGAAVGA
accu 0.0


Helix:1
Orig MQVAAPGLMVMAIIYFMGAVSGA
Pred MQVAAPGLMVMAIIYFMGAVSGA
accu 0.0


Helix:2
Orig VPGYLGAQCIGSIAAVAFLRLMF
Pred VPGYLGAQCIGSIAAVAFLRLMF
accu 0.0


Helix:3
Orig ATIVEIVLTAGLVSTILGTASGA
Pred ATIVEIVLTAGLVSTILGTASGA
accu 0.0


Helix:4
Orig CALAVGGYIVLAGFWAASL
Pred CALAVGGYIVLAGFWAASL
accu 0.0


Helix:5
Orig LSTTGVYVAGPIIGALIAVA
Pred LSTTGVYVAGPIIGALIAVA
accu 0.0


E4AJX5_PROAA/PF00230

Helix:0
Orig FGSEFLGTLILILLGCGVVANNL
Pred FGSEFLGTLILILLGCGVVANNL
accu 0.0


Helix:1
Orig QINWGWGFGVMFGVYAAY
Pred QINWGWGFGVMFGVYAAY
accu 0.0


Helix:2
Orig ITIYILAQFAGAFVGAVLCWLAY
Pred ITIYILAQFAGAFVGAVLCWLAY
accu 0.0


Helix:3
Orig LWNTITEAIGTWVLVLWVILSGF
Pred LWNTITEAIGTWVLVLWVILSGF
accu 0.0


Helix:4
Orig GPLAVGLLIVSIGASLGGPTGYA
Pred GPLAVGLLIVSIGASLGGPTGYA
accu 0.0


Helix:5
Orig WGYAWVPVVGPMIGAVLAAL
Pred WGYAWVPVVGPMIGAVLAAL
accu 0.0


Q5U7L0_9FABA/PF00230

Helix:0
Orig WSFYRAGIAEFVATFLFLYITIL
Pred WSFYRAGIAEFVATFLFLYITIL
accu 0.0


Helix:1
Orig VGIQGIAWAFGGMIFALVYCTAG
Pred VGIQGIAWAFGGMIFALVYCTAG
accu 0.0


Helix:2
Orig SLTRAVFYMVMQCLGAICGAGVV
Pred SLTRAVFYMVMQCLGAICGAGVV
accu 0.0


Helix:3
Orig GLGAEIVGTFVLVYTVFS
Pred GLGAEIVGTFVLVYTVFS
accu 0.0


Helix:4
Orig VPILAPLPIGFAVFLVRLATIPI
Pred VPILAPLPIGFAVFLVRLATIPI
accu 0.0


Helix:5
Orig HWIFWVGPFIGAGLAALY
Pred HWIFWVGPFIGAGLAALY
accu 0.0


E3RRW9_PYRTT/PF00230

Helix:0
Orig ISFLGEYVGTFLFLFFAFAA
Pred ISFLGEYVGTFLFLFFAFAA
accu 0.0


Helix:1
Orig IGTLLYISLAFGCSLAITVWVFF
Pred IGTLLYISLAFGCSLAITVWVFF
accu 0.0


Helix:2
Orig VGWIKALLLMVAQILGAITAAAL
Pred VGWIKALLLMVAQILGAITAAAL
accu 0.0


Helix:3
Orig LFIEMFLTFMLLLTIFMLAA
Pred LFIEMFLTFMLLLTIFMLAA
accu 0.0


Helix:4
Orig FIAPLGIGLALFIAELAGVYFTG
Pred FIAPLGIGLALFIAELAGVYFTG
accu 0.0


Helix:5
Orig GHHWIYWLGPLLGAVMATAF
Pred GHHWIYWLGPLLGAVMATAF
accu 0.0


F8VPL3_HUMAN/PF00230


H7IXV5_STRPN/PF00230


A6B4W9_VIBPA/PF00230

Helix:0
Orig LAEAFGTFWLVLGGCGSAVLAAG
Pred LAEAFGTFWLVLGGCGSAVLAAG
accu 0.0


Helix:1
Orig VGIGLLGVALAFGLTVLTMAFAI
Pred VGIGLLGVALAFGLTVLTMAFAI
accu 0.0


Helix:2
Orig IIAQVIGGLIAGGILYVIATGQA
Pred IIAQVIGGLIAGGILYVIATGQA
accu 0.0


Helix:3
Orig GQYSMLAALVSEIVMTMMFLIVI
Pred GQYSMLAALVSEIVMTMMFLIVI
accu 0.0


Helix:4
Orig FAPIAIGLCLTLIHLISIPV
Pred FAPIAIGLCLTLIHLISIPV
accu 0.0


Helix:5
Orig WAVSQLWLFWVAPIVGGVLGAVI
Pred WAVSQLWLFWVAPIVGGVLGAVI
accu 0.0


H5G919_ECOLX/PF00230

Helix:0
Orig AECFGTFWLVFGGCGSAVLAAGF
Pred AECFGTFWLVFGGCGSAVLAAGF
accu 0.0


Helix:1
Orig GIGFAGVALAFGLTVLTMAFAVG
Pred GIGFAGVALAFGLTVLTMAFAVG
accu 0.0


Helix:2
Orig VVGYVIAQVVGGIVAAALLYLIA
Pred VVGYVIAQVVGGIVAAALLYLIA
accu 0.0


Helix:3
Orig GGYSMLSALVVELVLSAGFLLVI
Pred GGYSMLSALVVELVLSAGFLLVI
accu 0.0


Helix:4
Orig FAPAGFAPIAIGLALTLIHLISI
Pred FAPAGFAPIAIGLALTLIHLISI
accu 0.0


Helix:5
Orig LWFFWVVPIVGGIIGGLI
Pred LWFFWVVPIVGGIIGGLI
accu 0.0


A4Y1V9_SHEPC/PF00230

Helix:0
Orig LFLFLGISCLAAMKLAAASFGLW
Pred LFLFLGISCLAAMKLAAASFGLW
accu 0.0


Helix:1
Orig YLTAGISGGHLNPAVTIALWLFG
Pred YLTAGISGGHLNPAVTIALWLFG
accu 0.0


Helix:2
Orig VLPYILCQIMGAFGGAMVVYLLY
Pred VLPYILCQIMGAFGGAMVVYLLY
accu 0.0


Helix:3
Orig LLQAFASETIGTLTLMCLIMALT
Pred LLQAFASETIGTLTLMCLIMALT
accu 0.0


Helix:4
Orig PLLIGISVALIGVAIGALTGFAL
Pred PLLIGISVALIGVAIGALTGFAL
accu 0.0


Helix:5
Orig RAFPYFIIPLVAPIFGACLGAAL
Pred RAFPYFIIPLVAPIFGACLGAAL
accu 0.0


Q8Y7V2_LISMO/PF00230

Helix:0
Orig LAEFIGTMVLIMFGNGLLAGLTL
Pred LAEFIGTMVLIMFGNGLLAGLTL
accu 0.0


Helix:1
Orig GANWVVVTFGWGFAVMIGIYVAG
Pred GANWVVVTFGWGFAVMIGIYVAG
accu 0.0


Helix:2
Orig VVPYIIAQIAGAFVGASIVILHY
Pred VVPYIIAQIAGAFVGASIVILHY
accu 0.0


Helix:3
Orig PFNLISEIIATFAFIFGLLMIGA
Pred PFNLISEIIATFAFIFGLLMIGA
accu 0.0


Helix:4
Orig LILGFLVVAIGMSFGPTTGYAIN
Pred LILGFLVVAIGMSFGPTTGYAIN
accu 0.0


Helix:5
Orig YAWIPIVGPIIGGLLAIGL
Pred YAWIPIVGPIIGGLLAIGL
accu 0.0


D3W7A1_YEASX/PF00230

Helix:0
Orig FIAAVGEFCGTFMFLWCAYVICN
Pred FIAAVGEFCGTFMFLWCAYVICN
accu 0.0


Helix:1
Orig LIMIAIGFGFSVMFSIWCFAGVS
Pred LIMIAIGFGFSVMFSIWCFAGVS
accu 0.0


Helix:2
Orig CVVMWVSQIVAGMAAGGAASAMT
Pred CVVMWVSQIVAGMAAGGAASAMT
accu 0.0


Helix:3
Orig LFLEMFGTAILCLTVLMTAV
Pred LFLEMFGTAILCLTVLMTAV
accu 0.0


Helix:4
Orig FMAALPIGISLFIAHVALTAYTG
Pred FMAALPIGISLFIAHVALTAYTG
accu 0.0


Helix:5
Orig HYHWIYWIGPLLGSILAWSV
Pred HYHWIYWIGPLLGSILAWSV
accu 0.0


E1I3T8_ECOLX/PF00230

Helix:0
Orig IAEFLGTGLLIFFGVGCVAALKV
Pred IAEFLGTGLLIFFGVGCVAALKV
accu 0.0


Helix:1
Orig ISVIWGLGVAMAIYLTAGVSGAH
Pred ISVIWGLGVAMAIYLTAGVSGAH
accu 0.0


Helix:2
Orig IPFIVSQVAGAFCAAALVYGLYY
Pred IPFIVSQVAGAFCAAALVYGLYY
accu 0.0


Helix:3
Orig INFVQAFAVEMVITAILMGLILA
Pred INFVQAFAVEMVITAILMGLILA
accu 0.0


Helix:4
Orig LAPLLIGLLIAVIGASMGPLTGF
Pred LAPLLIGLLIAVIGASMGPLTGF
accu 0.0


Helix:5
Orig IPYFLVPLFGPIVGAIVGAF
Pred IPYFLVPLFGPIVGAIVGAF
accu 0.0


H1XGW0_9XANT/PF00230

Helix:0
Orig ISEAVAMFIIIALGDSVAAMYIL
Pred ISEAVAMFIIIALGDSVAAMYIL
accu 0.0


Helix:1
Orig IAWGLAVTLAIYVTGSVSGT
Pred IAWGLAVTLAIYVTGSVSGT
accu 0.0


Helix:2
Orig VLPYWVAQVIGAFLGAAIVYQLY
Pred VLPYWVAQVIGAFLGAAIVYQLY
accu 0.0


Helix:3
Orig TPMHALVDQIIITAFLIFGIFAI
Pred TPMHALVDQIIITAFLIFGIFAI
accu 0.0


Helix:4
Orig SGALMIGLLVATLGASMGYLEAW
Pred SGALMIGLLVATLGASMGYLEAW
accu 0.0


Helix:5
Orig YWWIPIVGPLIGGPIGALA
Pred YWWIPIVGPLIGGPIGALA
accu 0.0


Q9M7B1_9ROSI/PF00230

Helix:0
Orig WSFYRAGIAEFMATFLFLYITIL
Pred WSFYRAGIAEFMATFLFLYITIL
accu 0.0


Helix:1
Orig VGIQGIAWAFGGMIFALVYCTAG
Pred VGIQGIAWAFGGMIFALVYCTAG
accu 0.0


Helix:2
Orig SLTRAIFYIIMQCLGAICGAGVV
Pred SLTRAIFYIIMQCLGAICGAGVV
accu 0.0


Helix:3
Orig GLGAEIVGTFVLVYTVFS
Pred GLGAEIVGTFVLVYTVFS
accu 0.0


Helix:4
Orig VPILAPLPIGFAVFLVHLATIPI
Pred VPILAPLPIGFAVFLVHLATIPI
accu 0.0


Helix:5
Orig MWIFWVGPFIGAALAAMY
Pred MWIFWVGPFIGAALAAMY
accu 0.0


F5X3E0_STRPX/PF00230

Helix:0
Orig TVKYITEFIGTALLIILGNGAVA
Pred TVKYITEFIGTALLIILGNGAVA
accu 0.0


Helix:1
Orig GWVIIALGYGFGVMIPALMFGNV
Pred GWVIIALGYGFGVMIPALMFGNV
accu 0.0


Helix:2
Orig YITAQLLGAMFGQLLVVM
Pred YITAQLLGAMFGQLLVVM
accu 0.0


Helix:3
Orig WINGFLNEFLGSFVLFFGAMALT
Pred WINGFLNEFLGSFVLFFGAMALT
accu 0.0


Helix:4
Orig GSLAVAHLGLGFLVMTLVASLGG
Pred GSLAVAHLGLGFLVMTLVASLGG
accu 0.0


Helix:5
Orig WYSWVPVIAPILAGIAAVAL
Pred WYSWVPVIAPILAGIAAVAL
accu 0.0


H3ZZF6_STAAU/PF00230

Helix:0
Orig LAEFLGTAILILFGGGVCANVNL
Pred LAEFLGTAILILFGGGVCANVNL
accu 0.0


Helix:1
Orig VITAGWGLAVTMGVFAVGQFSGA
Pred VITAGWGLAVTMGVFAVGQFSGA
accu 0.0


Helix:2
Orig LVPGYIVAQMLGAIVGATIVWLM
Pred LVPGYIVAQMLGAIVGATIVWLM
accu 0.0


Helix:3
Orig FANFLSEIIGTMALTLGILFIGV
Pred FANFLSEIIGTMALTLGILFIGV
accu 0.0


Helix:4
Orig LIVGALIVAIGLSLGGATGYAIN
Pred LIVGALIVAIGLSLGGATGYAIN
accu 0.0


Helix:5
Orig GSNWSYAIVPILGPIAGGLLGAV
Pred GSNWSYAIVPILGPIAGGLLGAV
accu 0.0


G5TF11_ECOLX/PF00230

Helix:0
Orig AECFGTFWLVFGGCGSAVLAAGF
Pred AECFGTFWLVFGGCGSAVLAAGF
accu 0.0


Helix:1
Orig GIGFAGVALAFGLTVLTMAFAVG
Pred GIGFAGVALAFGLTVLTMAFAVG
accu 0.0


Helix:2
Orig VVGYVIAQVVGGIVAAALLYLIA
Pred VVGYVIAQVVGGIVAAALLYLIA
accu 0.0


Helix:3
Orig GGYSMLSALVVELVLSAGFLLVI
Pred GGYSMLSALVVELVLSAGFLLVI
accu 0.0


Helix:4
Orig FAPAGFAPIAIGLALTLIHLISI
Pred FAPAGFAPIAIGLALTLIHLISI
accu 0.0


Helix:5
Orig LWFFWVVPIVGGIIGGLI
Pred LWFFWVVPIVGGIIGGLI
accu 0.0


B4AAZ6_SALNE/PF00230

Helix:0
Orig IAEFLGTGLLIFFGVGCVAALKV
Pred IAEFLGTGLLIFFGVGCVAALKV
accu 0.0


Helix:1
Orig ISVIWGLGVAMAIYLTAGVSGAH
Pred ISVIWGLGVAMAIYLTAGVSGAH
accu 0.0


Helix:2
Orig VVPFIISQVAGAFCAAALVYGLY
Pred VVPFIISQVAGAFCAAALVYGLY
accu 0.0


Helix:3
Orig FVQAFAVEMVITAILMGLILALT
Pred FVQAFAVEMVITAILMGLILALT
accu 0.0


Helix:4
Orig PLLIGLLIAVIGASMGPLTGFAM
Pred PLLIGLLIAVIGASMGPLTGFAM
accu 0.0


Helix:5
Orig IPYFLVPLFGPIVGAILGAF
Pred IPYFLVPLFGPIVGAILGAF
accu 0.0


G2SM24_LACRR/PF00230

Helix:0
Orig TGEFLGTMVLIILGVGCCAGVNL
Pred TGEFLGTMVLIILGVGCCAGVNL
accu 0.0


Helix:1
Orig VCLAWGMAVTFGVYVAGNFGSQG
Pred VCLAWGMAVTFGVYVAGNFGSQG
accu 0.0


Helix:2
Orig SVLPYLLGQFLGAFVGAAIVIIH
Pred SVLPYLLGQFLGAFVGAAIVIIH
accu 0.0


Helix:3
Orig PLYNFLSEMIATFTFVFCLLNLG
Pred PLYNFLSEMIATFTFVFCLLNLG
accu 0.0


Helix:4
Orig IVGLLIMVIGQALGGTTGFALNP
Pred IVGLLIMVIGQALGGTTGFALNP
accu 0.0


Helix:5
Orig ANWEYAWVPVFGPISGGIAAAFL
Pred ANWEYAWVPVFGPISGGIAAAFL
accu 0.0


H5SZB7_LACLL/PF00230

Helix:0
Orig GEFLGTFILILLGNGVVSGVVLN
Pred GEFLGTFILILLGNGVVSGVVLN
accu 0.0


Helix:1
Orig AGWVAITLGWGFAVMMGVYISGF
Pred AGWVAITLGWGFAVMMGVYISGF
accu 0.0


Helix:2
Orig LVLPYIIAQMLGAMVASIILYLM
Pred LVLPYIIAQMLGAMVASIILYLM
accu 0.0


Helix:3
Orig LISEIVGTAVLTTGILAFGQYAI
Pred LISEIVGTAVLTTGILAFGQYAI
accu 0.0


Helix:4
Orig LVGAIITAIGLSLGATTGYSLNP
Pred LVGAIITAIGLSLGATTGYSLNP
accu 0.0


Helix:5
Orig SDWSYAWIPVLGPIIGGSLGALL
Pred SDWSYAWIPVLGPIIGGSLGALL
accu 0.0


E0M3Y7_9ENTR/PF00230

Helix:0
Orig IAEFLGTGLIIFFGAGCVAALKL
Pred IAEFLGTGLIIFFGAGCVAALKL
accu 0.0


Helix:1
Orig ICIIWGLAVSMAVYLTAGVSGAH
Pred ICIIWGLAVSMAVYLTAGVSGAH
accu 0.0


Helix:2
Orig VPYILAQIAGAFCAAALVYGLYY
Pred VPYILAQIAGAFCAAALVYGLYY
accu 0.0


Helix:3
Orig VGQAFLVEMVITAVLMAVIMALT
Pred VGQAFLVEMVITAVLMAVIMALT
accu 0.0


Helix:4
Orig PLLIGLLVAVIGGSMGPLTGFAL
Pred PLLIGLLVAVIGGSMGPLTGFAL
accu 0.0


Helix:5
Orig IPYFLVPIFGPLVGACLGAV
Pred IPYFLVPIFGPLVGACLGAV
accu 0.0


G7SH58_STRSU/PF00230

Helix:0
Orig LIGEVLGTALLVLLGNGVVAGVV
Pred LIGEVLGTALLVLLGNGVVAGVV
accu 0.0


Helix:1
Orig GWIVITIGWGLAVAMAAFVSGLL
Pred GWIVITIGWGLAVAMAAFVSGLL
accu 0.0


Helix:2
Orig WGSVVPYILAQFIGAFIGSILVY
Pred WGSVVPYILAQFIGAFIGSILVY
accu 0.0


Helix:3
Orig LVSNTISEAIGTFVLVLGLLAFG
Pred LVSNTISEAIGTFVLVLGLLAFG
accu 0.0


Helix:4
Orig GLGTLIVGGLIVSLGVSLGGPTG
Pred GLGTLIVGGLIVSLGVSLGGPTG
accu 0.0


Helix:5
Orig WSYAWVPVVGPIIGGLLAAL
Pred WSYAWVPVVGPIIGGLLAAL
accu 0.0


C1ITJ6_FUNHE/PF00230

Helix:0
Orig FWRAVLAELVGMTLFIFLSISTA
Pred FWRAVLAELVGMTLFIFLSISTA
accu 0.0


Helix:1
Orig VSLAFGLAIATLAQSLGHISGAH
Pred VSLAFGLAIATLAQSLGHISGAH
accu 0.0


Helix:2
Orig AVMYIVAQMLGSALASGIVYGTR
Pred AVMYIVAQMLGSALASGIVYGTR
accu 0.0


Helix:3
Orig GVGIELLATFQLVLCVIAVT
Pred GVGIELLATFQLVLCVIAVT
accu 0.0


Helix:4
Orig VTGSAPLAIGLSVCLGHLAAISY
Pred VTGSAPLAIGLSVCLGHLAAISY
accu 0.0


Helix:5
Orig HWVYWVGPMCGGVAAAFI
Pred HWVYWVGPMCGGVAAAFI
accu 0.0


C7E661_9ROSI/PF00230

Helix:0
Orig AIIAEFIATLLFLYITVLTVIGY
Pred AIIAEFIATLLFLYITVLTVIGY
accu 0.0


Helix:1
Orig ACGGVGILGIAWAFGGMIFVLVY
Pred ACGGVGILGIAWAFGGMIFVLVY
accu 0.0


Helix:2
Orig SLVRAVLYMVAQCLGAICGCGLV
Pred SLVRAVLYMVAQCLGAICGCGLV
accu 0.0


Helix:3
Orig GFSKGTGLGAEIIGTFVLVYTVF
Pred GFSKGTGLGAEIIGTFVLVYTVF
accu 0.0


Helix:4
Orig LPIGFAVFMVHLATIPITGTGIN
Pred LPIGFAVFMVHLATIPITGTGIN
accu 0.0


Helix:5
Orig HWIFWVGPFIGAAIAALY
Pred HWIFWVGPFIGAAIAALY
accu 0.0


C7UIL9_ENTFL/PF00230

Helix:0
Orig IAECLGTFILVFFGTGTAVLG
Pred IAECLGTFILVFFGTGTAVLG
accu 0.0


Helix:1
Orig GIALAFGLTIVAAAYSIGTISGA
Pred GIALAFGLTIVAAAYSIGTISGA
accu 0.0


Helix:2
Orig LIYYVVGQIVGGLIASFALLSIL
Pred LIYYVVGQIVGGLIASFALLSIL
accu 0.0


Helix:3
Orig VAGALTVEIILTFIFVLVVMTVT
Pred VAGALTVEIILTFIFVLVVMTVT
accu 0.0


Helix:4
Orig ASLAGIVIGLTLTMIHLVGIPLT
Pred ASLAGIVIGLTLTMIHLVGIPLT
accu 0.0


Helix:5
Orig LWIFIVAPLIGGLLAALV
Pred LWIFIVAPLIGGLLAALV
accu 0.0


NIP31_ORYSJ/PF00230

Helix:0
Orig AEFVGTFILIFFATAAPI
Pred AEFVGTFILIFFATAAPI
accu 0.0


Helix:1
Orig AACAGLAVTTIILSTGHISGAHL
Pred AACAGLAVTTIILSTGHISGAHL
accu 0.0


Helix:2
Orig AYVAVQVLGSICAGFALKGVFHP
Pred AYVAVQVLGSICAGFALKGVFHP
accu 0.0


Helix:3
Orig TAQAFFTEFIITFNLLFVVTAVA
Pred TAQAFFTEFIITFNLLFVVTAVA
accu 0.0


Helix:4
Orig LAGIAVGAAVTLNILIAGPTTGG
Pred LAGIAVGAAVTLNILIAGPTTGG
accu 0.0


Helix:5
Orig LWIYLIAPTLGAVAGAGV
Pred LWIYLIAPTLGAVAGAGV
accu 0.0


F8GF66_NITSI/PF00230

Helix:0
Orig LGELIGTFILVLLGNGVVANVVL
Pred LGELIGTFILVLLGNGVVANVVL
accu 0.0


Helix:1
Orig NAGWLTIAAGWGIALFVAIYAVA
Pred NAGWLTIAAGWGIALFVAIYAVA
accu 0.0


Helix:2
Orig LVPIYALGQMLGAMLGALIVWIT
Pred LVPIYALGQMLGAMLGALIVWIT
accu 0.0


Helix:3
Orig FNNIITEAVGTFMLVFGVMMMAA
Pred FNNIITEAVGTFMLVFGVMMMAA
accu 0.0


Helix:4
Orig ALPAALLLFGIGLSLGGPTGFAV
Pred ALPAALLLFGIGLSLGGPTGFAV
accu 0.0


Helix:5
Orig GYAYVPVVGGIIGGLIAAVV
Pred GYAYVPVVGGIIGGLIAAVV
accu 0.0


Q3EXS8_BACTI/PF00230

Helix:0
Orig FMGELIGTLVLILLGNGVVAGTL
Pred FMGELIGTLVLILLGNGVVAGTL
accu 0.0


Helix:1
Orig QNSGWVAITLGWGLAVTFAIYIV
Pred QNSGWVAITLGWGLAVTFAIYIV
accu 0.0


Helix:2
Orig IGAQLIGAFLGSIFVWLQYFPHW
Pred IGAQLIGAFLGSIFVWLQYFPHW
accu 0.0


Helix:3
Orig SWPSNLLSEIIGTAVFVFSILAM
Pred SWPSNLLSEIIGTAVFVFSILAM
accu 0.0


Helix:4
Orig LPIIIGALIVSIGLSLGGTTGFA
Pred LPIIIGALIVSIGLSLGGTTGFA
accu 0.0


Helix:5
Orig WGYAWVPLIGSTIGGIIGAI
Pred WGYAWVPLIGSTIGGIIGAI
accu 0.0


Q6R5N7_9EURY/PF01036

Helix:0
Orig LGIGTLLMLIGTFYFIVKGWGVT
 IGTFYFIV-[1uaz] TLLMLIGTFYFI-[1uaz] GIGTLLM-[2z55, 3wqj, 1vgo, 1uaz, 2ei4] GIGTLLMLIGTFYFIV-[1uaz] IGTLLMLIGTFYFI-[2z55, 1uaz, 3wqj, 1vgo, 2ei4] GIGTLLMLIGTFYF-[2z55, 1uaz, 3wqj, 1vgo, 2ei4] GIGTLLMLIG-[2z55, 1uaz, 1vgo, 2ei4] LIGTFYFIV-[1uaz] GTFYFI-[2z55, 1vgo, 3wqj, 1uaz, 2ei4] LIGTFY-[2z55, 3wqj, 1vgo, 1uaz, 2ei4] IXTLLMLIGTFYFIV-[1uaz] GIGTLLMLIGT-[2z55, 3wqj, 1vgo, 1uaz, 2ei4] GIGTLLMLI-[2z55, 1uaz, 1vgo, 2ei4] GTLLMLIGTFYFI-[2z55, 1uaz, 1vgo, 3wqj, 2ei4] MLIGTFYFI-[2z55, 1uaz, 1vgo, 2ei4] GIGTLLMLIGTFYFI-[1uaz] IGTLLM-[2z55, 1uaz, 1vgo, 3wqj, 2ei4] GTLLMLI-[2z55, 1vgo, 3wqj, 1uaz, 2ei4] LMLIGT-[2z55, 1vgo, 3wqj, 1uaz, 2ei4] IGTFYF-[2z55, 1vgo, 3wqj, 1uaz, 2ei4] GIGTLLMLIGTFY-[2z55, 1uaz, 3wqj, 1vgo, 2ei4] TLLMLIGTF-[2z55, 1uaz, 1vgo, 2ei4] LGIGTLLMLIGTFYFXV-[1uaz] TLLMLI-[2z55, 1uaz, 1vgo, 3wqj, 2ei4]
Pred XXXXXXXXXXXXXXXXXKGWGVT
accu 0.7391304347826086

1uaz 0.7391304347826086  XXXXXXXXXXXXXXXXXKGWGVT
2z55 0.6521739130434783  LXXXXXXXXXXXXXXXVKGWGVT


Helix:1
Orig YYSITILVPGIASAAYLSMFFGI
 TILVPGIASAAYLXMF-[2z55, 1uaz, 1vgo, 2ei4] ILVPGIASAAYLXMFF-[2z55, 1uaz, 3wqj, 1vgo, 2ei4] GIASAAY-[2z55, 1vgo, 3wqj, 1uaz, 2ei4] LSMFFG-[1uaz] ASAAYLS-[1uaz] AYLSMFFG-[1uaz] VPGIAS-[2z55, 1vgo, 3wqj, 1uaz, 2ei4] VPXIASAAYLSMFFG-[1uaz] TILVPGIAS-[2z55, 1vgo, 1uaz, 2ei4] TILVPG-[2z55, 1vgo, 1uaz, 2ei4] YLSMFFG-[1uaz] LVPGIASAAYLXMF-[2z55, 1uaz, 3wqj, 1vgo, 2ei4] PGIASAAYLXMFF-[2z55, 1vgo, 3wqj, 1uaz, 2ei4] PGIASA-[2z55, 1vgo, 3wqj, 1uaz, 2ei4] ILVPGI-[2z55, 1vgo, 3wqj, 1uaz, 2ei4] PXIASAAYLSMFFG-[1uaz] SAAYLS-[1uaz] ITILVPG-[2z55, 1vgo, 2ei4] ILVPGIA-[2z55, 1vgo, 3wqj, 1uaz, 2ei4] IASAAYLS-[1uaz] GIASAAYLSMFFG-[1uaz] ITILVPGIAS-[2z55, 1vgo, 2ei4] TXLVPGIASAAYLS-[1uaz] AAYLSMFFG-[1uaz] VPGIASAAYLXMFF-[2z55, 1uaz, 3wqj, 1vgo, 2ei4] ILVPGIAS-[2z55, 1uaz, 3wqj, 1vgo, 2ei4] ILVPGIAXAAYLSMFFG-[1uaz] SAAYLSMFFG-[1uaz] ILVPGIASAAY-[2z55, 3wqj, 1vgo, 1uaz, 2ei4] ILVPGIASAAXLS-[1uaz] GIASAAYL-[2z55, 1uaz, 3wqj, 1vgo, 2ei4] TXLVPGIASAAYLSMFFG-[1uaz] ITILVPGIASA-[2z55, 1vgo, 2ei4] ITXLVPGIASAAY-[2z55, 1vgo, 2ei4] IASAAYLSMFFG-[1uaz] LVPGIAS-[2z55, 1vgo, 3wqj, 1uaz, 2ei4] TILVPGIASAAYLXMFF-[2z55, 1uaz, 1vgo, 2ei4] ASAAYL-[2z55, 1vgo, 3wqj, 1uaz, 2ei4] GIASAA-[2z55, 1vgo, 3wqj, 1uaz, 2ei4]
Pred YYSXXXXXXXXXXXXXXXXXXXI
accu 0.8260869565217391

2ei4 0.782608695652174  YYSXXXXXXXXXXXXXXXXXXGI
1vgo 0.782608695652174  YYSXXXXXXXXXXXXXXXXXXGI
1uaz 0.782608695652174  YYSIXXXXXXXXXXXXXXXXXXI
2z55 0.782608695652174  YYSXXXXXXXXXXXXXXXXXXGI


Helix:2
Orig YYARYADWLFTTPLLLLDLALLA
 YXARYADWLFTTP-[1uaz, 3wqj, 1vgo, 2ei4] YARYADWLF-[2z55, 1uaz, 1vgo, 2ei4] YARYADWL-[2z55, 1uaz, 3wqj, 1vgo, 2ei4] YARYXDWLFTTPLLLLD-[2z55, 1vgo, 2ei4]
Pred XXXXXXXXXXXXXXXXXXLALLA
accu 0.782608695652174

2ei4 0.782608695652174  XXXXXXXXXXXXXXXXXXLALLA
1vgo 0.782608695652174  XXXXXXXXXXXXXXXXXXLALLA
2z55 0.7391304347826086  YXXXXXXXXXXXXXXXXXLALLA


Helix:3
Orig IGTLVGVDALMIVTGLIGALSHT
 GVDALMIV-[2z55, 1uaz, 1vgo, 3wqj, 2ei4] DALMIV-[2z55, 1uaz, 1vgo, 3wqj, 2ei4] VGVDAL-[1uaz] ALMIVT-[2z55, 1uaz, 1vgo, 3wqj, 2ei4] GVDALMIVTGLXGALS-[1uaz] GVDALM-[1uaz] ALMIVTGLXGALS-[1uaz, 3wqj]
Pred IGTLXXXXXXXXXXXXXXXXXHT
accu 0.7391304347826086

1uaz 0.7391304347826086  IGTLXXXXXXXXXXXXXXXXXHT
2z55 0.391304347826087  IGTLVXXXXXXXXXGLIGALSHT


Helix:4
Orig YTWWLFSTICMIVVLYFLATSLR
 FSTICM-[1uaz] LFSTICMI-[1uaz] YTWWLFSTI-[2z55, 1vgo, 3wqj, 2ei4] YTWWLFSTICMIV-[1uaz] WWLFSTIC-[1uaz] LFSTIC-[1uaz] TWWLFSTICMIVV-[1uaz] ICMIVVLY-[1uaz] WLFSTICM-[1uaz] TWWLFSTICMIVVLY-[1uaz] FSTICMIV-[1uaz] WLFSTICMIVXLY-[1uaz] WWLFSTICXIVVL-[1uaz] ICMIVV-[1uaz] WLFSTI-[2z55, 1vgo, 1uaz, 3wqj, 2ei4] STICMI-[1uaz] YTWWLFSTICMIVVLY-[1uaz] TICMIV-[1uaz] WWLFST-[2z55, 1vgo, 1uaz, 3wqj, 2ei4] MIVVLY-[1uaz] TWWLFSTI-[2z55, 1vgo, 3wqj, 1uaz, 2ei4] FSTICMIVVLY-[1uaz] TICMIVVL-[1uaz]
Pred XXXXXXXXXXXXXXXXFLATSLR
accu 0.6956521739130435

1uaz 0.6956521739130435  XXXXXXXXXXXXXXXXFLATSLR
2z55 0.391304347826087  XXXXXXXXXCMIVVLYFLATSLR


Helix:5
Orig TFNTLTALVLVLWTAYPILWIVG
 VXVLWTAYPILWI-[2z55, 1uaz, 1vgo, 3wqj, 2ei4] LVLWTAY-[1uaz] AYPILW-[2z55, 1uaz, 1vgo, 3wqj, 2ei4] TAYPILWIV-[2z55, 1vgo, 3wqj, 2ei4] ALVXVLWTAYPILWI-[1uaz] LVLWTAYP-[1uaz] WTAYPIL-[2z55, 1vgo, 1uaz, 3wqj, 2ei4] NTLTALV-[1vgo] LVLWTAYPILW-[1uaz] TAYPILW-[2z55, 1uaz, 1vgo, 3wqj, 2ei4] TAYPIL-[2z55, 1uaz, 1vgo, 3wqj, 2ei4] AYPILWI-[2z55, 1uaz, 1vgo, 3wqj, 2ei4] VXVLWTAYPILWIV-[2z55, 1vgo, 3wqj, 2ei4] VLWTAYPI-[2z55, 1uaz, 1vgo, 3wqj, 2ei4] LWTAYPI-[2z55, 1vgo, 1uaz, 3wqj, 2ei4] TAYPILWI-[1uaz] WTAYPI-[2z55, 1uaz, 1vgo, 3wqj, 2ei4]
Pred TFXXXXXXXXXXXXXXXXXXXXG
accu 0.8695652173913043

1vgo 0.8695652173913043  TFXXXXXXXXXXXXXXXXXXXXG
1uaz 0.6521739130434783  TFNTLTXXXXXXXXXXXXXXXVG
2z55 0.6086956521739131  TFNTLTALXXXXXXXXXXXXXXG


Helix:6
Orig GIETLLFMVLDVTAKVGFGFILL
 MVLDVTAKVGFGF-[2z55, 1vgo, 3wqj, 1uaz, 2ei4] FMVLDVTAKVGFXF-[2z55, 1uaz, 3wqj, 1vgo, 2ei4] IETLLFMVLDVT-[1uaz] IETLLFMVLDV-[1uaz] TAKVGFGF-[2z55, 3wqj, 1vgo, 1uaz, 2ei4] AKVGFGF-[2z55, 3wqj, 1vgo, 1uaz, 2ei4] IETLLF-[1uaz] LFMVLDVT-[1uaz] LFMVLDVTAKVGFXF-[1uaz] LFMVLD-[1uaz] FMVLDV-[2z55, 1vgo, 1uaz, 3wqj, 2ei4] IETLLFM-[1uaz] IETLLFMVLDVXA-[1uaz] ETLXFMVLDVTAKVGFGF-[1uaz] IETLLFMV-[1uaz] LXFMVLDVTAKVGFGF-[2z55, 1uaz, 3wqj, 1vgo, 2ei4] MVLDVT-[2z55, 1vgo, 1uaz, 3wqj, 2ei4] FMVLDVT-[2z55, 1vgo, 3wqj, 1uaz, 2ei4]
Pred GXXXXXXXXXXXXXXXXXXXILL
accu 0.8260869565217391

1uaz 0.8260869565217391  GXXXXXXXXXXXXXXXXXXXILL
2z55 0.6956521739130435  GIETXXXXXXXXXXXXXXXXILL


E1RJA4_METP4/PF00230

Helix:0
Orig LIGTLLLVYFGAGAAAMTLMLVE
Pred LIGTLLLVYFGAGAAAMTLMLVE
accu 0.0


Helix:1
Orig IGIGLLGGLGDWLAIGLAFGITV
Pred IGIGLLGGLGDWLAIGLAFGITV
accu 0.0


Helix:2
Orig VAYVVAQFIGALAGSILFALSVG
Pred VAYVVAQFIGALAGSILFALSVG
accu 0.0


Helix:3
Orig FTGITVWEALLAEIIGTFLLMTI
Pred FTGITVWEALLAEIIGTFLLMTI
accu 0.0


Helix:4
Orig GFAGLAIGLTVAGIITTIGNISG
Pred GFAGLAIGLTVAGIITTIGNISG
accu 0.0


Helix:5
Orig NVVGVYWIYVAGPIIGAVLAVFL
Pred NVVGVYWIYVAGPIIGAVLAVFL
accu 0.0


H0P4Y9_9SYNC/PF00230

Helix:0
Orig EFIGTFWLVLGGCGSAVFAAFIA
Pred EFIGTFWLVLGGCGSAVFAAFIA
accu 0.0


Helix:1
Orig FGLGYLGVALAFGLTVFTGAYAL
Pred FGLGYLGVALAFGLTVFTGAYAL
accu 0.0


Helix:2
Orig LAPYIGAQVLGAIVASLFIFIVA
Pred LAPYIGAQVLGAIVASLFIFIVA
accu 0.0


Helix:3
Orig GFLAALLIEFVLTFIFLIVILGV
Pred GFLAALLIEFVLTFIFLIVILGV
accu 0.0


Helix:4
Orig AGFAPAAIGLALTLIHLISIPIT
Pred AGFAPAAIGLALTLIHLISIPIT
accu 0.0


Helix:5
Orig ALIGQLWLFWLAPIAGALLAGFV
Pred ALIGQLWLFWLAPIAGALLAGFV
accu 0.0


Q0SNS1_BORAP/PF00230

Helix:0
Orig FLGTFILLALGTGSVAMTVLFPS
Pred FLGTFILLALGTGSVAMTVLFPS
accu 0.0


Helix:1
Orig NIVFGWGLGVTFGIYTSARISGA
Pred NIVFGWGLGVTFGIYTSARISGA
accu 0.0


Helix:2
Orig LLHYIVAQILGAFTGALMTLVVF
Pred LLHYIVAQILGAFTGALMTLVVF
accu 0.0


Helix:3
Orig FLPGFIDQVFGTFLLMFLISVVG
Pred FLPGFIDQVFGTFLLMFLISVVG
accu 0.0


Helix:4
Orig PFIIGAVVLAIGISFGGMNGYAI
Pred PFIIGAVVLAIGISFGGMNGYAI
accu 0.0


Helix:5
Orig HGFNNLSVFIVPIIGPIIGAILG
Pred HGFNNLSVFIVPIIGPIIGAILG
accu 0.0


G6MTV1_STRPN/PF00230

Helix:0
Orig LFGEFLGTLILILLGNGVVAGVV
Pred LFGEFLGTLILILLGNGVVAGVV
accu 0.0


Helix:1
Orig GWIVITMGWGIAVAVAVFVSGKL
Pred GWIVITMGWGIAVAVAVFVSGKL
accu 0.0


Helix:2
Orig WASVLPYILAQFAGAMLGQILVW
Pred WASVLPYILAQFAGAMLGQILVW
accu 0.0


Helix:3
Orig VSNLISEILGTFVLVLTIFALGL
Pred VSNLISEILGTFVLVLTIFALGL
accu 0.0


Helix:4
Orig IGTFAVGTLIVGIGLSLGGTTGY
Pred IGTFAVGTLIVGIGLSLGGTTGY
accu 0.0


Helix:5
Orig WSYAWIPVVGPVIGAALAVLV
Pred WSYAWIPVVGPVIGAALAVLV
accu 0.0


B2DM84_STRPN/PF00230

Helix:0
Orig VAELIGTFMLVFVGTGAVVFG
Pred VAELIGTFMLVFVGTGAVVFG
accu 0.0


Helix:1
Orig GIAFAFGLAIVVAAYSIGTVSGA
Pred GIAFAFGLAIVVAAYSIGTVSGA
accu 0.0


Helix:2
Orig LVNYILGQVVGAFIASGAVFFLL
Pred LVNYILGQVVGAFIASGAVFFLL
accu 0.0


Helix:3
Orig TVFGGFLFEVIATFLFVLVIMTV
Pred TVFGGFLFEVIATFLFVLVIMTV
accu 0.0


Helix:4
Orig GLVIGLSLMAMILVGLKITGLSV
Pred GLVIGLSLMAMILVGLKITGLSV
accu 0.0


Helix:5
Orig AALQQVWIFILAPIAGGVLAALV
Pred AALQQVWIFILAPIAGGVLAALV
accu 0.0


I0NL19_SALET/PF00230

Helix:0
Orig AEFLGTGLFLFFGIGCLSAL
Pred AEFLGTGLFLFFGIGCLSAL
accu 0.0


Helix:1
Orig LGLWEICIIWGLGISLAVYLTAG
Pred LGLWEICIIWGLGISLAVYLTAG
accu 0.0


Helix:2
Orig IIAQFAGAFGGALLAYVLYSSLF
Pred IIAQFAGAFGGALLAYVLYSSLF
accu 0.0


Helix:3
Orig ALNVWQAALVEVVITSILMGMIM
Pred ALNVWQAALVEVVITSILMGMIM
accu 0.0


Helix:4
Orig APLLIGILVAVIGASTGPLTGFA
Pred APLLIGILVAVIGASTGPLTGFA
accu 0.0


Helix:5
Orig PYFIVPIVAPVIGACAGAAI
Pred PYFIVPIVAPVIGACAGAAI
accu 0.0


H7K885_STRPN/PF00230

Helix:0
Orig VAELIGTFMLVFVGTGAVVFG
Pred VAELIGTFMLVFVGTGAVVFG
accu 0.0


Helix:1
Orig GIAFAFGLAIVVAAYSIGTVSGA
Pred GIAFAFGLAIVVAAYSIGTVSGA
accu 0.0


Helix:2
Orig LVNYILGQVVGAFIASGAVFFLL
Pred LVNYILGQVVGAFIASGAVFFLL
accu 0.0


Helix:3
Orig TVFGGFLFEVIATFLFVLVIMTV
Pred TVFGGFLFEVIATFLFVLVIMTV
accu 0.0


Helix:4
Orig GLVIGLSLMAMILVGLKITGLSV
Pred GLVIGLSLMAMILVGLKITGLSV
accu 0.0


Helix:5
Orig AALQQVWIFILAPIAGGVLAALV
Pred AALQQVWIFILAPIAGGVLAALV
accu 0.0


E9WMZ0_ECOLX/PF00230

Helix:0
Orig IAEFLGTGLLIFFGVGCVAALKV
Pred IAEFLGTGLLIFFGVGCVAALKV
accu 0.0


Helix:1
Orig ISVIWGLGVAMAIYLTAGVSGAH
Pred ISVIWGLGVAMAIYLTAGVSGAH
accu 0.0


Helix:2
Orig IPFIVSQVAGAFCAAALVYGLYY
Pred IPFIVSQVAGAFCAAALVYGLYY
accu 0.0


Helix:3
Orig INFVQAFAVEMVITAILMGLILA
Pred INFVQAFAVEMVITAILMGLILA
accu 0.0


Helix:4
Orig LAPLLIGLLIAVIGASMGPLTGF
Pred LAPLLIGLLIAVIGASMGPLTGF
accu 0.0


Helix:5
Orig IPYFLVPLFGPIVGAIVGAF
Pred IPYFLVPLFGPIVGAIVGAF
accu 0.0


Q8W1B0_PETHY/PF00230

Helix:0
Orig IAEFMATFLFLYITILTVMG
Pred IAEFMATFLFLYITILTVMG
accu 0.0


Helix:1
Orig GIAWAFGGMIFALVYCTAGISGG
Pred GIAWAFGGMIFALVYCTAGISGG
accu 0.0


Helix:2
Orig ALFYIVMQCLGAICGAGVVKGYM
Pred ALFYIVMQCLGAICGAGVVKGYM
accu 0.0


Helix:3
Orig GLGAEIVGTFVLVYTVFS
Pred GLGAEIVGTFVLVYTVFS
accu 0.0


Helix:4
Orig VPILAPLPIGFAVFLVHLATIPI
Pred VPILAPLPIGFAVFLVHLATIPI
accu 0.0


Helix:5
Orig HWIFWVGPFIGAALAAVY
Pred HWIFWVGPFIGAALAAVY
accu 0.0


Q0PCW5_XENLA/PF00230

Helix:0
Orig LAFVRAVFAEFLATMIFVFLGLG
Pred LAFVRAVFAEFLATMIFVFLGLG
accu 0.0


Helix:1
Orig ISLAFGLAISTLVQAFGHVSGAH
Pred ISLAFGLAISTLVQAFGHVSGAH
accu 0.0


Helix:2
Orig LFYIIAQLVGAIAGAAIVRAVAP
Pred LFYIIAQLVGAIAGAAIVRAVAP
accu 0.0


Helix:3
Orig GSPGQACAVELFLTFQLVLCVFA
Pred GSPGQACAVELFLTFQLVLCVFA
accu 0.0


Helix:4
Orig SPALSIGLSVTVGHLLGIYLTGC
Pred SPALSIGLSVTVGHLLGIYLTGC
accu 0.0


Helix:5
Orig HWVFWIGPLVGGIMASLF
Pred HWVFWIGPLVGGIMASLF
accu 0.0


E0J777_ECOLW/PF00230

Helix:0
Orig IAEFLGTGLLIFFGVGCVAALKV
Pred IAEFLGTGLLIFFGVGCVAALKV
accu 0.0


Helix:1
Orig ISVIWGLGVAMAIYLTAGVSGAH
Pred ISVIWGLGVAMAIYLTAGVSGAH
accu 0.0


Helix:2
Orig IPFIVSQVAGAFCAAALVYGLYY
Pred IPFIVSQVAGAFCAAALVYGLYY
accu 0.0


Helix:3
Orig INFVQAFAVEMVITAILMGLILA
Pred INFVQAFAVEMVITAILMGLILA
accu 0.0


Helix:4
Orig LAPLLIGLLIAVIGASMGPLTGF
Pred LAPLLIGLLIAVIGASMGPLTGF
accu 0.0


Helix:5
Orig IPYFLVPLFGPIVGAIVGAF
Pred IPYFLVPLFGPIVGAIVGAF
accu 0.0


E4C2K6_PROAA/PF00230

Helix:0
Orig FGSEFLGTLILILLGCGVVANNL
Pred FGSEFLGTLILILLGCGVVANNL
accu 0.0


Helix:1
Orig QINWGWGFGVMFGVYAAY
Pred QINWGWGFGVMFGVYAAY
accu 0.0


Helix:2
Orig ITIYILAQFAGAFVGAVLCWLAY
Pred ITIYILAQFAGAFVGAVLCWLAY
accu 0.0


Helix:3
Orig LWNTITEAIGTWVLVLWVILSGF
Pred LWNTITEAIGTWVLVLWVILSGF
accu 0.0


Helix:4
Orig GPLAVGLLIVSIGASLGGPTGYA
Pred GPLAVGLLIVSIGASLGGPTGYA
accu 0.0


Helix:5
Orig WGYAWVPVVGPMIGAVLAAL
Pred WGYAWVPVVGPMIGAVLAAL
accu 0.0


G7N7D2_MACMU/PF00230

Helix:0
Orig FWRAIFAEFFATLFYVFFGLGSS
Pred FWRAIFAEFFATLFYVFFGLGSS
accu 0.0


Helix:1
Orig VLQVAMAFGLALATLVQSVGHIS
Pred VLQVAMAFGLALATLVQSVGHIS
accu 0.0


Helix:2
Orig LLRAFCYMAAQLLGAVAGAAVLY
Pred LLRAFCYMAAQLLGAVAGAAVLY
accu 0.0


Helix:3
Orig VSVAQATTVEIFLTLQFVLCIFA
Pred VSVAQATTVEIFLTLQFVLCIFA
accu 0.0


Helix:4
Orig SVALAVGFSLALGHLFGMYYTGA
Pred SVALAVGFSLALGHLFGMYYTGA
accu 0.0


Helix:5
Orig HWVYWVGPIIGGGLGSLL
Pred HWVYWVGPIIGGGLGSLL
accu 0.0


D4R7I9_ENTFC/PF00230

Helix:0
Orig RLAAEMIGTALLIVLGNGAV
Pred RLAAEMIGTALLIVLGNGAV
accu 0.0


Helix:1
Orig WMLIAVGYGFGVMMPAMIFGGIS
Pred WMLIAVGYGFGVMMPAMIFGGIS
accu 0.0


Helix:2
Orig WAEVVPYIIAQLIGAAIGQLIVV
Pred WAEVVPYIIAQLIGAAIGQLIVV
accu 0.0


Helix:3
Orig FFGSFVLFFGALGITKAPFF
Pred FFGSFVLFFGALGITKAPFF
accu 0.0


Helix:4
Orig AHLALGFLVWTLVASLGGPTGPG
Pred AHLALGFLVWTLVASLGGPTGPG
accu 0.0


Helix:5
Orig SQWGYAWVPVVAPICAGVVAVFL
Pred SQWGYAWVPVVAPICAGVVAVFL
accu 0.0


D3QYC5_ECOCB/PF00230

Helix:0
Orig IAEFLGTGLLIFFGVGCVAALKV
Pred IAEFLGTGLLIFFGVGCVAALKV
accu 0.0


Helix:1
Orig ISVIWGLGVAMAIYLTAGVSGAH
Pred ISVIWGLGVAMAIYLTAGVSGAH
accu 0.0


Helix:2
Orig IPFIVSQVAGAFCAAALVYGLYY
Pred IPFIVSQVAGAFCAAALVYGLYY
accu 0.0


Helix:3
Orig INFVQAFAVEMVITAILMGLILA
Pred INFVQAFAVEMVITAILMGLILA
accu 0.0


Helix:4
Orig LAPLLIGLLIAVIGASMGPLTGF
Pred LAPLLIGLLIAVIGASMGPLTGF
accu 0.0


Helix:5
Orig IPYFLVPLFGPIVGAIVGAF
Pred IPYFLVPLFGPIVGAIVGAF
accu 0.0


A2X7Z6_ORYSI/PF00230

Helix:0
Orig AYVAEFIATLLFVFAGVGSAIAY
Pred AYVAEFIATLLFVFAGVGSAIAY
accu 0.0


Helix:1
Orig GLVAIAIAHALALFVGVSVAANI
Pred GLVAIAIAHALALFVGVSVAANI
accu 0.0


Helix:2
Orig TILTGLFYWIAQLLGASIACLLL
Pred TILTGLFYWIAQLLGASIACLLL
accu 0.0


Helix:3
Orig LEGVVMEIVITFALVYTVYATAA
Pred LEGVVMEIVITFALVYTVYATAA
accu 0.0


Helix:4
Orig IAPIAIGFIVGANILAAGPFSGG
Pred IAPIAIGFIVGANILAAGPFSGG
accu 0.0


Helix:5
Orig VAAGNFAGNWVYWVGPLIGGGLA
Pred VAAGNFAGNWVYWVGPLIGGGLA
accu 0.0


D8QIP9_SCHCM/PF00230

Helix:0
Orig LFAFYYISAAFGISLTATATIFY
Pred LFAFYYISAAFGISLTATATIFY
accu 0.0


Helix:1
Orig NVALALCLVGAIKPLRFILV
Pred NVALALCLVGAIKPLRFILV
accu 0.0


Helix:2
Orig GAIVAAAILDGLTPGPLAAGVTL
Pred GAIVAAAILDGLTPGPLAAGVTL
accu 0.0


Helix:3
Orig LFIEMFCTAALVLNILMLAA
Pred LFIEMFCTAALVLNILMLAA
accu 0.0


Helix:4
Orig FGFTLFSVMLFSVQFTGGAINTA
Pred FGFTLFSVMLFSVQFTGGAINTA
accu 0.0


Helix:5
Orig HWIYWLGPTLGSLLATAV
Pred HWIYWLGPTLGSLLATAV
accu 0.0


E8AWV8_SALMO/PF00230

Helix:0
Orig AEFLGTGLFLFFGIGCLSAL
Pred AEFLGTGLFLFFGIGCLSAL
accu 0.0


Helix:1
Orig LGLWEICIIWGLGISLAVYLTAG
Pred LGLWEICIIWGLGISLAVYLTAG
accu 0.0


Helix:2
Orig IIAQFAGAFGGALLAYVLYSSLF
Pred IIAQFAGAFGGALLAYVLYSSLF
accu 0.0


Helix:3
Orig ALNVWQAALVEVVITSILMGMIM
Pred ALNVWQAALVEVVITSILMGMIM
accu 0.0


Helix:4
Orig APLLIGILVAVIGASTGPLTGFA
Pred APLLIGILVAVIGASTGPLTGFA
accu 0.0


Helix:5
Orig PYFIVPIVAPVIGACAGAAI
Pred PYFIVPIVAPVIGACAGAAI
accu 0.0


Q9AFF3_9BACT/PF01036

Helix:0
Orig FWLVTAALLASTVFFFVE
Pred FWLVTAALLASTVFFFVE
accu 0.0


Helix:1
Orig LTVSGLVTGIAFWHYMYMRGVWI
Pred LTVSGLVTGIAFWHYMYMRGVWI
accu 0.0


Helix:2
Orig RYIDWLLTVPLLICEFYLILAAA
Pred RYIDWLLTVPLLICEFYLILAAA
accu 0.0


Helix:3
Orig LFKKLLVGSLVMLVFGYMG
Pred LFKKLLVGSLVMLVFGYMG
accu 0.0


Helix:4
Orig MAAWPAFIIGCLAWVYMIYELYA
Pred MAAWPAFIIGCLAWVYMIYELYA
accu 0.0


Helix:5
Orig MMAIIVFGWAIYPVGYFTGYLMG
Pred MMAIIVFGWAIYPVGYFTGYLMG
accu 0.0


Helix:6
Orig LIYNLADFVNKILLGLIIWNVAV
Pred LIYNLADFVNKILLGLIIWNVAV
accu 0.0


Q1GWL3_SPHAL/PF00230

Helix:0
Orig GLAEFIGTFWLVFGGCGSAVLAA
Pred GLAEFIGTFWLVFGGCGSAVLAA
accu 0.0


Helix:1
Orig VGIGLLGVSLAFGLTVITMAYAI
Pred VGIGLLGVSLAFGLTVITMAYAI
accu 0.0


Helix:2
Orig IPLYVVAQLLGAIVAAFLLFYIA
Pred IPLYVVAQLLGAIVAAFLLFYIA
accu 0.0


Helix:3
Orig YDIWSALLIEIVLTAFFLWIIMG
Pred YDIWSALLIEIVLTAFFLWIIMG
accu 0.0


Helix:4
Orig PAGFAPIAIGLALTLIHLISIPV
Pred PAGFAPIAIGLALTLIHLISIPV
accu 0.0


Helix:5
Orig LAIQQLWLFWVAPIVGGIIGGVL
Pred LAIQQLWLFWVAPIVGGIIGGVL
accu 0.0


H7QDJ0_STRPN/PF00230

Helix:0
Orig VAELIGTFMLVFVGTGAVVFG
Pred VAELIGTFMLVFVGTGAVVFG
accu 0.0


Helix:1
Orig GIAFAFGLAIVVAAYSIGTVSGA
Pred GIAFAFGLAIVVAAYSIGTVSGA
accu 0.0


Helix:2
Orig LVNYILGQVVGAFIASGAVFFLL
Pred LVNYILGQVVGAFIASGAVFFLL
accu 0.0


Helix:3
Orig TVFGGFLFEVIATFLFVLVIMTV
Pred TVFGGFLFEVIATFLFVLVIMTV
accu 0.0


Helix:4
Orig GLVIGLSLMAMILVGLKITGLSV
Pred GLVIGLSLMAMILVGLKITGLSV
accu 0.0


Helix:5
Orig AALQQVWIFILAPIAGGVLAALV
Pred AALQQVWIFILAPIAGGVLAALV
accu 0.0


G2CW57_ECOLX/PF00230

Helix:0
Orig AECFGTFWLVFGGCGSAVLAAGF
Pred AECFGTFWLVFGGCGSAVLAAGF
accu 0.0


Helix:1
Orig GIGFAGVALAFGLTVLTMAFAVG
Pred GIGFAGVALAFGLTVLTMAFAVG
accu 0.0


Helix:2
Orig VVGYVIAQVVGGIVAAALLYLIA
Pred VVGYVIAQVVGGIVAAALLYLIA
accu 0.0


Helix:3
Orig GGYSMLSALVVELVLSAGFLLVI
Pred GGYSMLSALVVELVLSAGFLLVI
accu 0.0


Helix:4
Orig FAPAGFAPIAIGLALTLIHLISI
Pred FAPAGFAPIAIGLALTLIHLISI
accu 0.0


Helix:5
Orig LWFFWVVPIVGGIIGGLI
Pred LWFFWVVPIVGGIIGGLI
accu 0.0


E1M7A1_9STRE/PF00230

Helix:0
Orig VAELIGTFMLVFIGTGAVVFG
Pred VAELIGTFMLVFIGTGAVVFG
accu 0.0


Helix:1
Orig GIALAFGLAIVVAAFSIGTVSGA
Pred GIALAFGLAIVVAAFSIGTVSGA
accu 0.0


Helix:2
Orig LVNYILGQVVGAFLASGSVLCLL
Pred LVNYILGQVVGAFLASGSVLCLL
accu 0.0


Helix:3
Orig TVFGGFLFETIATFLFVLVIMTV
Pred TVFGGFLFETIATFLFVLVIMTV
accu 0.0


Helix:4
Orig GLVIGLSLTALILAGLNITGLSV
Pred GLVIGLSLTALILAGLNITGLSV
accu 0.0


Helix:5
Orig VALQQVWIFILAPIVGGVLAALV
Pred VALQQVWIFILAPIVGGVLAALV
accu 0.0


E4CX86_PROAA/PF00230

Helix:0
Orig FGSEFLGTLILILLGCGVVANNL
Pred FGSEFLGTLILILLGCGVVANNL
accu 0.0


Helix:1
Orig QINWGWGFGVMFGVYAAY
Pred QINWGWGFGVMFGVYAAY
accu 0.0


Helix:2
Orig ITIYILAQFAGAFVGAVLCWLAY
Pred ITIYILAQFAGAFVGAVLCWLAY
accu 0.0


Helix:3
Orig LWNTITEAIGTWVLVLWVILSGF
Pred LWNTITEAIGTWVLVLWVILSGF
accu 0.0


Helix:4
Orig GPLAVGLLIVSIGASLGGPTGYA
Pred GPLAVGLLIVSIGASLGGPTGYA
accu 0.0


Helix:5
Orig WGYAWVPVVGPMIGAVLAAL
Pred WGYAWVPVVGPMIGAVLAAL
accu 0.0


F7L2M1_9FUSO/PF00230

Helix:0
Orig YIGEFVGTTLLLLLGNGVNM
Pred YIGEFVGTTLLLLLGNGVNM
accu 0.0


Helix:1
Orig IVTTFGWGFAVMIPAYVTGWVSG
Pred IVTTFGWGFAVMIPAYVTGWVSG
accu 0.0


Helix:2
Orig LVFGYIVAQMLGGILGATLAYLT
Pred LVFGYIVAQMLGGILGATLAYLT
accu 0.0


Helix:3
Orig APIWNVVTEIIGTALLLIGVLAF
Pred APIWNVVTEIIGTALLLIGVLAF
accu 0.0


Helix:4
Orig AFFVGLLIVIIGMATGGATGYAI
Pred AFFVGLLIVIIGMATGGATGYAI
accu 0.0


Helix:5
Orig YAWVPVVGPIIGGILGAVI
Pred YAWVPVVGPIIGGILGAVI
accu 0.0


F4S423_MELLP/PF01036

Helix:0
Orig WVFAMMITSALGLTAYSLTL
Pred WVFAMMITSALGLTAYSLTL
accu 0.0


Helix:1
Orig FHFLGVAILFTASIAYFSMA
Pred FHFLGVAILFTASIAYFSMA
accu 0.0


Helix:2
Orig IWYVRYIDWVITTPLLLLTLLLS
Pred IWYVRYIDWVITTPLLLLTLLLS
accu 0.0


Helix:3
Orig GIFATIFFDIIMIVTGLVGALVH
Pred GIFATIFFDIIMIVTGLVGALVH
accu 0.0


Helix:4
Orig WGYFAFGCLAMLYVFWTLIGPAR
Pred WGYFAFGCLAMLYVFWTLIGPAR
accu 0.0


Helix:5
Orig AYIKGALSLSFLWMLYPIAW
Pred AYIKGALSLSFLWMLYPIAW
accu 0.0


Helix:6
Orig MIFYGILDVLAKPGFIFLHLYSI
Pred MIFYGILDVLAKPGFIFLHLYSI
accu 0.0


F4TS98_ECOLX/PF00230

Helix:0
Orig LAAECFGTFWLVFGGCGSAVLAA
Pred LAAECFGTFWLVFGGCGSAVLAA
accu 0.0


Helix:1
Orig LGIGFAGVALAFGLTVLTMAFAV
Pred LGIGFAGVALAFGLTVLTMAFAV
accu 0.0


Helix:2
Orig VVGYVIAQVVGGIVAAALLYLIA
Pred VVGYVIAQVVGGIVAAALLYLIA
accu 0.0


Helix:3
Orig GGYSMLSALVVELVLSAGFLLVI
Pred GGYSMLSALVVELVLSAGFLLVI
accu 0.0


Helix:4
Orig FAPAGFAPIAIGLALTLIHLISI
Pred FAPAGFAPIAIGLALTLIHLISI
accu 0.0


Helix:5
Orig LWFFWVVPIVGGIIGGLI
Pred LWFFWVVPIVGGIIGGLI
accu 0.0


G3VI04_SARHA/PF00230

Helix:0
Orig FWRAIFAEFFATLFYVFFGLGAS
Pred FWRAIFAEFFATLFYVFFGLGAS
accu 0.0


Helix:1
Orig VLQVAVAFGLALATLVQAVGHVS
Pred VLQVAVAFGLALATLVQAVGHVS
accu 0.0


Helix:2
Orig LLRALCYIVAQLLGAVAGAAVLY
Pred LLRALCYIVAQLLGAVAGAAVLY
accu 0.0


Helix:3
Orig VSVGQATIVEIFLTLQFVLCIFA
Pred VSVGQATIVEIFLTLQFVLCIFA
accu 0.0


Helix:4
Orig SVALAIGVSLTLGHLFGMYYTGA
Pred SVALAIGVSLTLGHLFGMYYTGA
accu 0.0


Helix:5
Orig HWVYWVGPIIGGSLGGLL
Pred HWVYWVGPIIGGSLGGLL
accu 0.0


G3SXM7_LOXAF/PF00230

Helix:0
Orig AFWKAVTAEFLAMLIFVLLSLGS
Pred AFWKAVTAEFLAMLIFVLLSLGS
accu 0.0


Helix:1
Orig MVLISLCFGLSIATMVQCFGHIS
Pred MVLISLCFGLSIATMVQCFGHIS
accu 0.0


Helix:2
Orig IAKSVFYIAAQCLGAIIGAGILY
Pred IAKSVFYIAAQCLGAIIGAGILY
accu 0.0


Helix:3
Orig LTAGHGLLVELIITFQLVFTIFA
Pred LTAGHGLLVELIITFQLVFTIFA
accu 0.0


Helix:4
Orig SIALAIGFSVAIGHLFAINYTGA
Pred SIALAIGFSVAIGHLFAINYTGA
accu 0.0


Helix:5
Orig HWIYWVGPIIGAVLAAGL
Pred HWIYWVGPIIGAVLAAGL
accu 0.0


E2NY30_PASHA/PF00230

Helix:0
Orig FIGTGFILFFGAGCVAAAQVAGA
Pred FIGTGFILFFGAGCVAAAQVAGA
accu 0.0


Helix:1
Orig YISAGISGAHLNPAVTIALAAFY
Pred YISAGISGAHLNPAVTIALAAFY
accu 0.0


Helix:2
Orig ILPYVIAQVAGAFCSVALIYFMY
Pred ILPYVIAQVAGAFCSVALIYFMY
accu 0.0


Helix:3
Orig ITLLTAFIVEFAITAVLMSTILA
Pred ITLLTAFIVEFAITAVLMSTILA
accu 0.0


Helix:4
Orig LAALLIGLLIAVIGGATGPLTGF
Pred LAALLIGLLIAVIGGATGPLTGF
accu 0.0


Helix:5
Orig IPYFIIPIVAPICGALFGAW
Pred IPYFIIPIVAPICGALFGAW
accu 0.0


E6SAA1_INTC7/PF00230

Helix:0
Orig LVGTALLVLFGAGSVVATLTVGK
Pred LVGTALLVLFGAGSVVATLTVGK
accu 0.0


Helix:1
Orig FISLAFAIVVALVIYVFGPVSGA
Pred FISLAFAIVVALVIYVFGPVSGA
accu 0.0


Helix:2
Orig VVPYVVAQLAGAVIGGLLVVATF
Pred VVPYVVAQLAGAVIGGLLVVATF
accu 0.0


Helix:3
Orig YWQGMVAEALGTFLLLLAVMGLA
Pred YWQGMVAEALGTFLLLLAVMGLA
accu 0.0


Helix:4
Orig LGWAGLMIGLAVALEILLIGPQT
Pred LGWAGLMIGLAVALEILLIGPQT
accu 0.0


Helix:5
Orig VAWSQFGVYVVGPLVGGIVAVLL
Pred VAWSQFGVYVVGPLVGGIVAVLL
accu 0.0


BACH_HALSS/PF01036

Helix:0
Orig LWINIALAGLSILLFVYM
Pred LWINIALAGLSILLFVYM
accu 0.0


Helix:1
Orig FVATLMVPLVSISSYTGLVSGLT
 LVSISSY-[1e12, 2jaf, 2jag] PLVSIS-[1e12, 2jaf, 2jag]
Pred FVATLMVXXXXXXXXTGLVSGLT
accu 0.34782608695652173

2jag 0.34782608695652173  FVATLMVXXXXXXXXTGLVSGLT
2jaf 0.34782608695652173  FVATLMVXXXXXXXXTGLVSGLT
1e12 0.34782608695652173  FVATLMVXXXXXXXXTGLVSGLT


Helix:2
Orig PWGRYLTWALSTPMILIAVGLLA
 LTWALST-[3qbl, 3vvk, 1e12, 2jaf, 2jag, 3a7k, 3qbg, 3abw, 3qbi, 3qbk] YLTWALST-[3qbl, 3vvk, 1e12, 2jaf, 2jag, 3a7k, 3qbg, 3abw, 3qbi, 3qbk] GRYLTWAL-[3qbl, 3vvk, 1e12, 2jaf, 3a7k, 3qbg, 3abw, 3qbi, 3qbk] LTWALSTP-[3qbl, 3vvk, 1e12, 2jaf, 2jag, 3a7k, 3qbg, 3abw, 3qbi, 3qbk] ALSTPM-[3qbl, 3vvk, 1e12, 2jaf, 2jag, 3a7k, 3qbg, 3abw, 3qbi, 3qbk] RYLTWALSTPM-[1e12, 2jaf] GRYLTW-[3qbl, 3vvk, 1e12, 2jaf, 3a7k, 3qbg, 3abw, 3qbi, 3qbk] LTWALSTPMIL-[1e12, 2jaf] LTWALSTPMI-[1e12, 2jaf, 2jag] TWALSTP-[3qbl, 3vvk, 1e12, 2jaf, 2jag, 3a7k, 3qbg, 3abw, 3qbi, 3qbk] WGRYLT-[3qbl, 3vvk, 1e12, 3a7k, 3qbg, 3abw, 3qbi, 3qbk] WALSTPM-[3qbl, 3vvk, 1e12, 2jaf, 2jag, 3a7k, 3qbg, 3abw, 3qbi, 3qbk] LTWALS-[3qbl, 3vvk, 1e12, 2jaf, 2jag, 3a7k, 3qbg, 3abw, 3qbi, 3qbk] WGRYLTWALS-[1e12] YLTWALSTPM-[1e12, 2jaf, 2jag] STPMIL-[1e12, 2jaf, 2jag] GRYLTWALST-[1e12, 2jaf] LTWALSTPM-[3qbl, 3vvk, 3a7k, 3qbg, 3abw, 3qbi, 3qbk] TWALSTPM-[3qbl, 3vvk, 1e12, 2jaf, 2jag, 3a7k, 3qbg, 3abw, 3qbi, 3qbk] RYLTWA-[3qbl, 3vvk, 1e12, 2jaf, 3a7k, 3qbg, 3abw, 3qbi, 3qbk] TWALST-[3qbl, 3vvk, 1e12, 2jaf, 2jag, 3a7k, 3qbg, 3abw, 3qbi, 3qbk] GRYLTWA-[3qbl, 3vvk, 1e12, 2jaf, 3a7k, 3qbg, 3abw, 3qbi, 3qbk] YLTWALS-[3qbl, 3vvk, 1e12, 2jaf, 2jag, 3a7k, 3qbg, 3abw, 3qbi, 3qbk] WGRYLTWA-[3qbl, 3vvk, 1e12, 3a7k, 3qbg, 3abw, 3qbi, 3qbk] GRYLTWALSTP-[1e12, 2jaf] YLTWAL-[3qbl, 3vvk, 1e12, 2jaf, 2jag, 3a7k, 3qbg, 3abw, 3qbi, 3qbk] ALSTPMI-[3qbl, 3vvk, 1e12, 2jaf, 2jag, 3a7k, 3qbg, 3abw, 3qbi, 3qbk]
Pred PXXXXXXXXXXXXXXXIAVGLLA
accu 0.6521739130434783

1e12 0.6521739130434783  PXXXXXXXXXXXXXXXIAVGLLA
3vvk 0.6086956521739131  PXXXXXXXXXXXXXXLIAVGLLA
3qbl 0.6086956521739131  PXXXXXXXXXXXXXXLIAVGLLA


Helix:3
Orig LFTAVVADIGMCVTGLAAAL
 VTGLAA-[3qbl, 3vvk, 1e12, 2jaf, 3a7k, 3qbg, 3abw, 3qbi, 3qbk] CVTGLAAA-[3qbl, 3vvk, 1e12, 3a7k, 3qbg, 3abw, 3qbi, 3qbk] CVTGLAA-[3qbl, 3vvk, 1e12, 2jaf, 3a7k, 3qbg, 3abw, 3qbi, 3qbk] ADIGMCVTGLA-[1e12, 2jaf] ADIGMCVT-[1e12, 2jaf, 2jag] GMCVTG-[1e12, 2jaf, 2jag] ADIGMCVTGL-[1e12, 2jaf, 2jag] CVTGLA-[3qbl, 3vvk, 1e12, 2jaf, 3a7k, 3qbg, 3abw, 3qbi, 3qbk] ADIGMC-[1e12, 2jaf, 2jag] CVTGLAAAL-[3qbl, 3vvk, 3a7k, 3qbg, 3abw, 3qbi, 3qbk] MCVTGLA-[3qbl, 3vvk, 1e12, 2jaf, 3a7k, 3qbg, 3abw, 3qbi, 3qbk]
Pred LFTAVVXXXXXXXXXXXXXX
accu 0.7

1e12 0.65  LFTAVVXXXXXXXXXXXXXL
3vvk 0.5  LFTAVVADIGXXXXXXXXXX
3qbl 0.5  LFTAVVADIGXXXXXXXXXX


Helix:4
Orig YLLRWVWYAISCAFFVVVLYILL
 WYAISC-[3qbl, 3vvk, 3a7k, 3qbg, 3abw, 3qbi, 3qbk] SCAFFV-[1e12, 2jaf, 2jag] YAISCA-[3qbl, 3vvk, 1e12, 2jaf, 2jag, 3a7k, 3qbg, 3abw, 3qbi, 3qbk] YAISCAF-[1e12, 2jaf] ISCAFFV-[1e12, 2jaf] AISCAF-[1e12, 2jaf, 2jag]
Pred YLLRWVXXXXXXXXXXVVLYILL
accu 0.43478260869565216

2jag 0.391304347826087  YLLRWVWXXXXXXXXXVVLYILL
2jaf 0.391304347826087  YLLRWVWXXXXXXXXXVVLYILL
1e12 0.391304347826087  YLLRWVWXXXXXXXXXVVLYILL
3vvk 0.30434782608695654  YLLRWVXXXXXXXFFVVVLYILL
3qbl 0.30434782608695654  YLLRWVXXXXXXXFFVVVLYILL


Helix:5
Orig VLTVVLWLGYPIFWALGAEGLAV
Pred VLTVVLWLGYPIFWALGAEGLAV
accu 0.0


Helix:6
Orig AITSWAYSGMDIVAKYLFAFLLL
 TSWAYS-[3qbl, 3vvk, 1e12, 3a7k, 3qbg, 3abw, 3qbi, 3qbk]
Pred AIXXXXXXGMDIVAKYLFAFLLL
accu 0.2608695652173913

3qbk 0.2608695652173913  AIXXXXXXGMDIVAKYLFAFLLL
3qbi 0.2608695652173913  AIXXXXXXGMDIVAKYLFAFLLL
3abw 0.2608695652173913  AIXXXXXXGMDIVAKYLFAFLLL
3qbg 0.2608695652173913  AIXXXXXXGMDIVAKYLFAFLLL
3a7k 0.2608695652173913  AIXXXXXXGMDIVAKYLFAFLLL
1e12 0.2608695652173913  AIXXXXXXGMDIVAKYLFAFLLL
3vvk 0.2608695652173913  AIXXXXXXGMDIVAKYLFAFLLL
3qbl 0.2608695652173913  AIXXXXXXGMDIVAKYLFAFLLL


E0PUS5_STRPY/PF00230

Helix:0
Orig FLGTALLVLLGNGVVAGVVF
Pred FLGTALLVLLGNGVVAGVVF
accu 0.0


Helix:1
Orig WIVIATGWGIAVAVAVFISGKVA
Pred WIVIATGWGIAVAVAVFISGKVA
accu 0.0


Helix:2
Orig AVSLAFAMSGTIAWSTAIAYSLA
Pred AVSLAFAMSGTIAWSTAIAYSLA
accu 0.0


Helix:3
Orig LLSEIFGTFVLMLGILAFGL
Pred LLSEIFGTFVLMLGILAFGL
accu 0.0


Helix:4
Orig LGTLCVGTLVIGIGLSLGGTTGY
Pred LGTLCVGTLVIGIGLSLGGTTGY
accu 0.0


Helix:5
Orig WSYAWIPVVGPIIGAALAVLL
Pred WSYAWIPVVGPIIGAALAVLL
accu 0.0


Q84BE7_9BACT/PF01036

Helix:0
Orig FWLVTAALLASTVFFFVE
Pred FWLVTAALLASTVFFFVE
accu 0.0


Helix:1
Orig LTVSGLVTGIAFWHYMYMRGVWI
Pred LTVSGLVTGIAFWHYMYMRGVWI
accu 0.0


Helix:2
Orig LLTVPLLICEFYLILAAATNVAG
Pred LLTVPLLICEFYLILAAATNVAG
accu 0.0


Helix:3
Orig LVGSLVMLVFGYMGEAGIMA
Pred LVGSLVMLVFGYMGEAGIMA
accu 0.0


Helix:4
Orig AFIIGCLAWVYMIYELWA
Pred AFIIGCLAWVYMIYELWA
accu 0.0


Helix:5
Orig MMYIIIAGWAIYPVGYFTGYLMG
Pred MMYIIIAGWAIYPVGYFTGYLMG
accu 0.0


Helix:6
Orig LNYNLADFVNKILFGLIIWNVAV
Pred LNYNLADFVNKILFGLIIWNVAV
accu 0.0


E3JHV8_BUCAF/PF00230

Helix:0
Orig FMEFFGTGLVMFFGIGCLAASKL
Pred FMEFFGTGLVMFFGIGCLAASKL
accu 0.0


Helix:1
Orig ISCIWGFGVSIAIYFSSSISGAH
Pred ISCIWGFGVSIAIYFSSSISGAH
accu 0.0


Helix:2
Orig VLPYIISQTLGSFFFTMLTYYLY
Pred VLPYIISQTLGSFFFTMLTYYLY
accu 0.0


Helix:3
Orig FIYDFIIEIFSTALFILIVLEFN
Pred FIYDFIIEIFSTALFILIVLEFN
accu 0.0


Helix:4
Orig FLYNRSVAPILTGFLVCMINLVI
Pred FLYNRSVAPILTGFLVCMINLVI
accu 0.0


Helix:5
Orig ILYCFIPIMGPILGANLGGW
Pred ILYCFIPIMGPILGANLGGW
accu 0.0


F8ED46_RUNSL/PF01036

Helix:0
Orig FFTGYMSMLAASIFFIVERGTVA
Pred FFTGYMSMLAASIFFIVERGTVA
accu 0.0


Helix:1
Orig LLVSALITFIAAVHYFYMRGVWL
Pred LLVSALITFIAAVHYFYMRGVWL
accu 0.0


Helix:2
Orig RYIDWTLTVPLMCIEYYLIL
Pred RYIDWTLTVPLMCIEYYLIL
accu 0.0


Helix:3
Orig SGMLVRLLLGSIVMLVAGYI
Pred SGMLVRLLLGSIVMLVAGYI
accu 0.0


Helix:4
Orig VLWGIISTLGWAAIIYEIYM
Pred VLWGIISTLGWAAIIYEIYM
accu 0.0


Helix:5
Orig VLRWFTFVGWAIYPIGYMLL
Pred VLRWFTFVGWAIYPIGYMLL
accu 0.0


Helix:6
Orig VDLAYNIADAVNKIGFGLVVYSI
Pred VDLAYNIADAVNKIGFGLVVYSI
accu 0.0


E2C5P1_HARSA/PF00230

Helix:0
Orig FCGLAELIGTALLVFLGCMGCVG
Pred FCGLAELIGTALLVFLGCMGCVG
accu 0.0


Helix:1
Orig QIALTFGLVVMVVIQSIGHISQA
Pred QIALTFGLVVMVVIQSIGHISQA
accu 0.0


Helix:2
Orig ALIYIVSQVIGGIVGYGILKVVT
Pred ALIYIVSQVIGGIVGYGILKVVT
accu 0.0


Helix:3
Orig AIQGFLLEAIATGVLMLVVCSVW
Pred AIQGFLLEAIATGVLMLVVCSVW
accu 0.0


Helix:4
Orig IKFGFTVAVLATTVGPYTGC
Pred IKFGFTVAVLATTVGPYTGC
accu 0.0


Helix:5
Orig HWIYWFGPIAGGLLSAFM
Pred HWIYWFGPIAGGLLSAFM
accu 0.0


F0JQ23_ESCFE/PF00230

Helix:0
Orig LFLFFGIGCVCAAKLAGASLGLW
Pred LFLFFGIGCVCAAKLAGASLGLW
accu 0.0


Helix:1
Orig YLTAGISGAHLNPAVTIALWLFA
Pred YLTAGISGAHLNPAVTIALWLFA
accu 0.0


Helix:2
Orig VLPYSLAQFAGAFSGAVLAWFLY
Pred VLPYSLAQFAGAFSGAVLAWFLY
accu 0.0


Helix:3
Orig SIWQALLVEIVITSILMGLIMAL
Pred SIWQALLVEIVITSILMGLIMAL
accu 0.0


Helix:4
Orig LAPLLIGILVAVIGASMGPLTGF
Pred LAPLLIGILVAVIGASMGPLTGF
accu 0.0


Helix:5
Orig IPYFIVPIIAPVIGACGGAAI
Pred IPYFIVPIIAPVIGACGGAAI
accu 0.0


E8KRR3_STRSA/PF00230


D6EL57_STRLI/PF00230

Helix:0
Orig LGTFVLILFGVGSVAVAVAGLPG
Pred LGTFVLILFGVGSVAVAVAGLPG
accu 0.0


Helix:1
Orig IISWGWGLAVVFGVYVAGGISGA
Pred IISWGWGLAVVFGVYVAGGISGA
accu 0.0


Helix:2
Orig VLPYWLAQVVGAFVAAALVYACY
Pred VLPYWLAQVVGAFVAAALVYACY
accu 0.0


Helix:3
Orig WWGPLLDQIVGTGILLLLICALI
Pred WWGPLLDQIVGTGILLLLICALI
accu 0.0


Helix:4
Orig PYLIGLVVVAIGLTFGTNAGYAI
Pred PYLIGLVVVAIGLTFGTNAGYAI
accu 0.0


Helix:5
Orig WFSGYWWIPIVGPLIGGVVGVLV
Pred WFSGYWWIPIVGPLIGGVVGVLV
accu 0.0


E8NAD0_MICTS/PF00230

Helix:0
Orig GLYFLSEVVGTAMLILLGCGVVA
Pred GLYFLSEVVGTAMLILLGCGVVA
accu 0.0


Helix:1
Orig LMVNWGWGLAVFAGVIVSAYSGA
Pred LMVNWGWGLAVFAGVIVSAYSGA
accu 0.0


Helix:2
Orig FLVAIAAQMVGAIIGAVLTWASY
Pred FLVAIAAQMVGAIIGAVLTWASY
accu 0.0


Helix:3
Orig YGFNFLTEVIATFVLVFVIFGFA
Pred YGFNFLTEVIATFVLVFVIFGFA
accu 0.0


Helix:4
Orig IGVPGGIGGLAAVPVALLVVGIG
Pred IGVPGGIGGLAAVPVALLVVGIG
accu 0.0


Helix:5
Orig WSYAWVPVAGPLVGGLLAGL
Pred WSYAWVPVAGPLVGGLLAGL
accu 0.0


G6J514_STRPN/PF00230

Helix:0
Orig YATEFLGTAILIILGNGAV
Pred YATEFLGTAILIILGNGAV
accu 0.0


Helix:1
Orig WIVIAVGYGMGVMIPALMFGNVS
Pred WIVIAVGYGMGVMIPALMFGNVS
accu 0.0


Helix:2
Orig AFTLGLAVSGLFPWAQVVPYIIA
Pred AFTLGLAVSGLFPWAQVVPYIIA
accu 0.0


Helix:3
Orig INEFVGSFVLFFAALGLTKNFFG
Pred INEFVGSFVLFFAALGLTKNFFG
accu 0.0


Helix:4
Orig ASGLSVAHLALGFLVMALVTSLG
Pred ASGLSVAHLALGFLVMALVTSLG
accu 0.0


Helix:5
Orig WYSWVPVVAPIVAAIAAVAV
Pred WYSWVPVVAPIVAAIAAVAV
accu 0.0


G6THI3_STRPN/PF00230

Helix:0
Orig YATEFLGTAILIILGNGAV
Pred YATEFLGTAILIILGNGAV
accu 0.0


Helix:1
Orig WIVIAVGYGMGVMIPALMFGNVS
Pred WIVIAVGYGMGVMIPALMFGNVS
accu 0.0


Helix:2
Orig AFTLGLAVSGLFPWAQVVPYIIA
Pred AFTLGLAVSGLFPWAQVVPYIIA
accu 0.0


Helix:3
Orig INEFVGSFVLFFAALGLTKNFFG
Pred INEFVGSFVLFFAALGLTKNFFG
accu 0.0


Helix:4
Orig ASGLSVAHLALGFLVMALVTSLG
Pred ASGLSVAHLALGFLVMALVTSLG
accu 0.0


Helix:5
Orig WYSWVPVVAPIAAAIAAVAV
Pred WYSWVPVVAPIAAAIAAVAV
accu 0.0


F2GTR4_BRUM5/PF00230

Helix:0
Orig AEFFGTFWLVFGGCGSAILAAAF
Pred AEFFGTFWLVFGGCGSAILAAAF
accu 0.0


Helix:1
Orig IGFLGVALAFGLTVLTMAYAVGG
Pred IGFLGVALAFGLTVLTMAYAVGG
accu 0.0


Helix:2
Orig LIPYWVAQVLGAIAAAAILYVIA
Pred LIPYWVAQVLGAIAAAAILYVIA
accu 0.0


Helix:3
Orig YSMMAGLLIEIILTAFFIIIILG
Pred YSMMAGLLIEIILTAFFIIIILG
accu 0.0


Helix:4
Orig PAGFAPIAIGFGLTLIHLVSIPV
Pred PAGFAPIAIGFGLTLIHLVSIPV
accu 0.0


Helix:5
Orig AALSQLWLFWVAPLVGAVIGAII
Pred AALSQLWLFWVAPLVGAVIGAII
accu 0.0


O61913_TOXCA/PF00230

Helix:0
Orig VVNCLSELYGTCLLLFIGIGIVC
Pred VVNCLSELYGTCLLLFIGIGIVC
accu 0.0


Helix:1
Orig INVGWGFAITFCVYTISKTSGGH
Pred INVGWGFAITFCVYTISKTSGGH
accu 0.0


Helix:2
Orig VLYYSIAQTVGAFIGTALAYTLY
Pred VLYYSIAQTVGAFIGTALAYTLY
accu 0.0


Helix:3
Orig NVIAFYDQFVGTGFLALFVAVIV
Pred NVIAFYDQFVGTGFLALFVAVIV
accu 0.0


Helix:4
Orig LLVGFVIAMIGMAFGMNVGYPIN
Pred LLVGFVIAMIGMAFGMNVGYPIN
accu 0.0


Helix:5
Orig YYFWIPIIAPFFGAVFAAWS
Pred YYFWIPIIAPFFGAVFAAWS
accu 0.0


H3CVB4_TETNG/PF00230

Helix:0
Orig FLGIFVLILFGCGSVAQTVL
Pred FLGIFVLILFGCGSVAQTVL
accu 0.0


Helix:1
Orig TIHVGFTLGVMMAVYMAGGVSGA
Pred TIHVGFTLGVMMAVYMAGGVSGA
accu 0.0


Helix:2
Orig FPVYVLAQFLGAFAGSCAVYGLY
Pred FPVYVLAQFLGAFAGSCAVYGLY
accu 0.0


Helix:3
Orig VLNGFVDQVIGTGALILCILAIT
Pred VLNGFVDQVIGTGALILCILAIT
accu 0.0


Helix:4
Orig PLCIGLAIMAIAVSMGLNCGYPI
Pred PLCIGLAIMAIAVSMGLNCGYPI
accu 0.0


Helix:5
Orig CWWWIPVAGPMVGGAFGAGV
Pred CWWWIPVAGPMVGGAFGAGV
accu 0.0


G0D9T0_ECOLX/PF00230

Helix:0
Orig IAEFLGTGLLIFFGVGCVAALKV
Pred IAEFLGTGLLIFFGVGCVAALKV
accu 0.0


Helix:1
Orig ISVIWGLGVAMAIYLTAGVSGAH
Pred ISVIWGLGVAMAIYLTAGVSGAH
accu 0.0


Helix:2
Orig IPFIVSQVAGAFCAAALVYGLYY
Pred IPFIVSQVAGAFCAAALVYGLYY
accu 0.0


Helix:3
Orig INFVQAFAVEMVITAILMGLILA
Pred INFVQAFAVEMVITAILMGLILA
accu 0.0


Helix:4
Orig LAPLLIGLLIAVIGASMGPLTGF
Pred LAPLLIGLLIAVIGASMGPLTGF
accu 0.0


Helix:5
Orig IPYFLVPLFGPIVGAIVGAF
Pred IPYFLVPLFGPIVGAIVGAF
accu 0.0


Q9W1M3_DROME/PF00230

Helix:0
Orig SITTVLAEMIATAMLMFLGCMGS
Pred SITTVLAEMIATAMLMFLGCMGS
accu 0.0


Helix:1
Orig LNFGFVVLICIQCFGCVCGAHLN
Pred LNFGFVVLICIQCFGCVCGAHLN
accu 0.0


Helix:2
Orig ISLPMALAYFVAQMVGAFIGYGL
Pred ISLPMALAYFVAQMVGAFIGYGL
accu 0.0


Helix:3
Orig PWQGLAVEFLITCVLISVCCGVW
Pred PWQGLAVEFLITCVLISVCCGVW
accu 0.0


Helix:4
Orig VRFGLAIACLSLTAGQLTGA
Pred VRFGLAIACLSLTAGQLTGA
accu 0.0


Helix:5
Orig HWIYWVGPMAAALITSVI
Pred HWIYWVGPMAAALITSVI
accu 0.0


H1VBZ3_COLHI/PF00230

Helix:0
Orig NIVAVLGEFVGTFLFLFFSFAGT
Pred NIVAVLGEFVGTFLFLFFSFAGT
accu 0.0


Helix:1
Orig NLPSIIFIALAFGVSLTANVWAF
Pred NLPSIIFIALAFGVSLTANVWAF
accu 0.0


Helix:2
Orig GLLIMPTQIIAGLCAAGVASALF
Pred GLLIMPTQIIAGLCAAGVASALF
accu 0.0


Helix:3
Orig FFIEVFLTTQLVFVILMLAV
Pred FFIEVFLTTQLVFVILMLAV
accu 0.0


Helix:4
Orig FLAPVGIGLSFFLAELTGVYFTG
Pred FLAPVGIGLSFFLAELTGVYFTG
accu 0.0


Helix:5
Orig NYHWIYWLAPTFGSMVACGF
Pred NYHWIYWLAPTFGSMVACGF
accu 0.0


A6QGJ7_STAAE/PF00230

Helix:0
Orig LAEFLGTAILILFGGGVCANVNL
Pred LAEFLGTAILILFGGGVCANVNL
accu 0.0


Helix:1
Orig VITAGWGLAVTMGVFAVGQFSGA
Pred VITAGWGLAVTMGVFAVGQFSGA
accu 0.0


Helix:2
Orig LVPGYIVAQMLGAIVGATIVWLM
Pred LVPGYIVAQMLGAIVGATIVWLM
accu 0.0


Helix:3
Orig FANFLSEIIGTMALTLGILFIGV
Pred FANFLSEIIGTMALTLGILFIGV
accu 0.0


Helix:4
Orig LIVGALIVAIGLSLGGATGYAIN
Pred LIVGALIVAIGLSLGGATGYAIN
accu 0.0


Helix:5
Orig GSNWSYAIVPILGPIAGGLLGAV
Pred GSNWSYAIVPILGPIAGGLLGAV
accu 0.0


D2KZ39_HORVD/PF00230

Helix:0
Orig AYVAEFIATLLFVFAGVGSAIAY
Pred AYVAEFIATLLFVFAGVGSAIAY
accu 0.0


Helix:1
Orig GLVAIAIAHAFALFVGVAIAANI
Pred GLVAIAIAHAFALFVGVAIAANI
accu 0.0


Helix:2
Orig TILTGIFYWVAQLLGSAAACFLL
Pred TILTGIFYWVAQLLGSAAACFLL
accu 0.0


Helix:3
Orig FEGVVMEIVITFALVYTVYATAA
Pred FEGVVMEIVITFALVYTVYATAA
accu 0.0


Helix:4
Orig IAPIAIGFIVGANILAAGPFSGG
Pred IAPIAIGFIVGANILAAGPFSGG
accu 0.0


Helix:5
Orig VAAGNFAGNWVYWVGPLIGGGLA
Pred VAAGNFAGNWVYWVGPLIGGGLA
accu 0.0


I1GDF1_AMPQE/PF00230

Helix:0
Orig GEFFGTWLLTLGICTSVAAAAIA
Pred GEFFGTWLLTLGICTSVAAAAIA
accu 0.0


Helix:1
Orig AIWHVAFPGGLGVAISICISAHF
Pred AIWHVAFPGGLGVAISICISAHF
accu 0.0


Helix:2
Orig LGPYILAQFLGSLFAGLTVFIAY
Pred LGPYILAQFLGSLFAGLTVFIAY
accu 0.0


Helix:3
Orig SVFEAFLIETWGTFILVFVIFSV
Pred SVFEAFLIETWGTFILVFVIFSV
accu 0.0


Helix:4
Orig GLIPFVIGLTVAILISVYGPLTM
Pred GLIPFVIGLTVAILISVYGPLTM
accu 0.0


Helix:5
Orig GFWLYIVGPFIGGVLGGG
Pred GFWLYIVGPFIGGVLGGG
accu 0.0


C7UUF2_ENTFL/PF00230

Helix:0
Orig IAECLGTFILVFFGTGTAVLG
Pred IAECLGTFILVFFGTGTAVLG
accu 0.0


Helix:1
Orig GIALAFGLTIVAAAYSIGTISGA
Pred GIALAFGLTIVAAAYSIGTISGA
accu 0.0


Helix:2
Orig LIYYVVGQIVGGLIASFALLSIL
Pred LIYYVVGQIVGGLIASFALLSIL
accu 0.0


Helix:3
Orig VAGALTVEIILTFIFVLVVMTVT
Pred VAGALTVEIILTFIFVLVVMTVT
accu 0.0


Helix:4
Orig ASLAGIVIGLTLTMIHLVGIPLT
Pred ASLAGIVIGLTLTMIHLVGIPLT
accu 0.0


Helix:5
Orig LWIFIVAPLIGGLLAALV
Pred LWIFIVAPLIGGLLAALV
accu 0.0


E4EC84_PROAA/PF00230

Helix:0
Orig FGSEFLGTLILILLGCGVVANNL
Pred FGSEFLGTLILILLGCGVVANNL
accu 0.0


Helix:1
Orig QINWGWGFGVMFGVYAAY
Pred QINWGWGFGVMFGVYAAY
accu 0.0


Helix:2
Orig ITIYILAQFAGAFVGAVLCWLAY
Pred ITIYILAQFAGAFVGAVLCWLAY
accu 0.0


Helix:3
Orig LWNTITEAIGTWVLVLWVILSGF
Pred LWNTITEAIGTWVLVLWVILSGF
accu 0.0


Helix:4
Orig GPLAVGLLIVSIGASLGGPTGYA
Pred GPLAVGLLIVSIGASLGGPTGYA
accu 0.0


Helix:5
Orig WGYAWVPVVGPMIGAVLAAL
Pred WGYAWVPVVGPMIGAVLAAL
accu 0.0


B5HAV7_STRPR/PF00230

Helix:0
Orig SAEFAGTMILILIGCGVVAQVVA
Pred SAEFAGTMILILIGCGVVAQVVA
accu 0.0


Helix:1
Orig IAWAWGLGVVLGVYVAARISGA
Pred IAWAWGLGVVLGVYVAARISGA
accu 0.0


Helix:2
Orig VLPYALAQTAGAFVAALLVRWNY
Pred VLPYALAQTAGAFVAALLVRWNY
accu 0.0


Helix:3
Orig AFRDQIIGTALLVLLVFAVT
Pred AFRDQIIGTALLVLLVFAVT
accu 0.0


Helix:4
Orig PGANLAPFIIGLIVVAIGMAWGT
Pred PGANLAPFIIGLIVVAIGMAWGT
accu 0.0


Helix:5
Orig LYFWVPIAGPLIGGLVGALL
Pred LYFWVPIAGPLIGGLVGALL
accu 0.0


B4I8Q7_DROSE/PF00230

Helix:0
Orig AIACFFGELVATAVFVFIACMGC
Pred AIACFFGELVATAVFVFIACMGC
accu 0.0


Helix:1
Orig LTFGLAILIAIQCFGSVSGA
Pred LTFGLAILIAIQCFGSVSGA
accu 0.0


Helix:2
Orig AIAYFVAQAAGALIGYGLLVAVL
Pred AIAYFVAQAAGALIGYGLLVAVL
accu 0.0


Helix:3
Orig VLRGVFIEFLITCCLVMVACSVW
Pred VLRGVFIEFLITCCLVMVACSVW
accu 0.0


Helix:4
Orig VRFGLTVSCLILTAVGISGLFTG
Pred VRFGLTVSCLILTAVGISGLFTG
accu 0.0


Helix:5
Orig HHWIYWVGPLVAGAVTSLI
Pred HHWIYWVGPLVAGAVTSLI
accu 0.0


F6C6W7_BIFBA/PF00230

Helix:0
Orig KLAAEFFGTAILMIFGNGSVANV
Pred KLAAEFFGTAILMIFGNGSVANV
accu 0.0


Helix:1
Orig IAMGYGFGVMFPVLMFGGVSGAH
Pred IAMGYGFGVMFPVLMFGGVSGAH
accu 0.0


Helix:2
Orig LPYIVAQLLGALLGQFIVYLTYY
Pred LPYIVAQLLGALLGQFIVYLTYY
accu 0.0


Helix:3
Orig FLNEMFGTLVLVFGALCCLSLAW
Pred FLNEMFGTLVLVFGALCCLSLAW
accu 0.0


Helix:4
Orig YAAASIVVGFIVWGLVTSMGGPT
Pred YAAASIVVGFIVWGLVTSMGGPT
accu 0.0


Helix:5
Orig AWIPVVAPIVGAIIGAWL
Pred AWIPVVAPIVGAIIGAWL
accu 0.0


Q137P2_RHOPS/PF00230

Helix:0
Orig VAELIGTFWLTFAGCGSAVIAAG
Pred VAELIGTFWLTFAGCGSAVIAAG
accu 0.0


Helix:1
Orig VGIGLVGVSLAFGLSVVTMAYAI
Pred VGIGLVGVSLAFGLSVVTMAYAI
accu 0.0


Helix:2
Orig IAPYIIAQVLGAIAASALLYLIA
Pred IAPYIIAQVLGAIAASALLYLIA
accu 0.0


Helix:3
Orig YNLVACFVMEVVMTMMFLIVIMG
Pred YNLVACFVMEVVMTMMFLIVIMG
accu 0.0


Helix:4
Orig PAGFAPLAIGLALVMIHLVSIPV
Pred PAGFAPLAIGLALVMIHLVSIPV
accu 0.0


Helix:5
Orig WAIGQLWLFWVAPLIGGVLGGVI
Pred WAIGQLWLFWVAPLIGGVLGGVI
accu 0.0


H4FUV2_STAAU/PF00230

Helix:0
Orig LAEFLGTAILILFGGGVCANVNL
Pred LAEFLGTAILILFGGGVCANVNL
accu 0.0


Helix:1
Orig VITAGWGLAVTMGVFAVGQFSGA
Pred VITAGWGLAVTMGVFAVGQFSGA
accu 0.0


Helix:2
Orig LVPGYIVAQMLGAIVGATIVWLM
Pred LVPGYIVAQMLGAIVGATIVWLM
accu 0.0


Helix:3
Orig FANFLSEIIGTMALTLGILFIGV
Pred FANFLSEIIGTMALTLGILFIGV
accu 0.0


Helix:4
Orig LIVGALIVAIGLSLGGATGYAIN
Pred LIVGALIVAIGLSLGGATGYAIN
accu 0.0


Helix:5
Orig GSNWSYAIVPILGPIAGGLLGAV
Pred GSNWSYAIVPILGPIAGGLLGAV
accu 0.0


E4A5F6_PROAA/PF00230

Helix:0
Orig FGSEFLGTLILILLGCGVVANNL
Pred FGSEFLGTLILILLGCGVVANNL
accu 0.0


Helix:1
Orig QINWGWGFGVMFGVYAAY
Pred QINWGWGFGVMFGVYAAY
accu 0.0


Helix:2
Orig ITIYILAQFAGAFVGAVLCWLAY
Pred ITIYILAQFAGAFVGAVLCWLAY
accu 0.0


Helix:3
Orig LWNTITEAIGTWVLVLWVILSGF
Pred LWNTITEAIGTWVLVLWVILSGF
accu 0.0


Helix:4
Orig GPLAVGLLIVSIGASLGGPTGYA
Pred GPLAVGLLIVSIGASLGGPTGYA
accu 0.0


Helix:5
Orig WGYAWVPVVGPMIGAVLAAL
Pred WGYAWVPVVGPMIGAVLAAL
accu 0.0


E9B1F0_LEIMU/PF00230

Helix:0
Orig EFFGTFFLVTFGTGVIATTVFHA
Pred EFFGTFFLVTFGTGVIATTVFHA
accu 0.0


Helix:1
Orig ITLGWGFGLTIGLFLSMAVSGGH
Pred ITLGWGFGLTIGLFLSMAVSGGH
accu 0.0


Helix:2
Orig LPGYFLAQFLGALAGAANTYLLF
Pred LPGYFLAQFLGALAGAANTYLLF
accu 0.0


Helix:3
Orig YAAWSEVFNTMALMMGILAI
Pred YAAWSEVFNTMALMMGILAI
accu 0.0


Helix:4
Orig PVAIGLLLFVIGITSGINSAYGL
Pred PVAIGLLLFVIGITSGINSAYGL
accu 0.0


Helix:5
Orig MHGFYFWIPLIAPFIGALLGMFF
Pred MHGFYFWIPLIAPFIGALLGMFF
accu 0.0


F9DYI4_STRSA/PF00230

Helix:0
Orig IFGEFLGTLLLLLLGNGVVAGVV
Pred IFGEFLGTLLLLLLGNGVVAGVV
accu 0.0


Helix:1
Orig GWIVITMGWGIAVAIAAFVSGNL
Pred GWIVITMGWGIAVAIAAFVSGNL
accu 0.0


Helix:2
Orig WASVLPYVLAQFAGAMVGQFLVF
Pred WASVLPYVLAQFAGAMVGQFLVF
accu 0.0


Helix:3
Orig FSNLISEILGTFVLVLTIFALGL
Pred FSNLISEILGTFVLVLTIFALGL
accu 0.0


Helix:4
Orig IGTFAVGTLIVGIGLSLGGTTGY
Pred IGTFAVGTLIVGIGLSLGGTTGY
accu 0.0


Helix:5
Orig WSYAWIPVVGPIIGAVLAVL
Pred WSYAWIPVVGPIIGAVLAVL
accu 0.0


Q49UD3_STAS1/PF00230

Helix:0
Orig IAEFLGTFILVFFGTGTAVFMSL
Pred IAEFLGTFILVFFGTGTAVFMSL
accu 0.0


Helix:1
Orig SVGTLGVAIAFGLTIIAAAYAIG
Pred SVGTLGVAIAFGLTIIAAAYAIG
accu 0.0


Helix:2
Orig NLFIYTISQTMGAIFATFLIWSI
Pred NLFIYTISQTMGAIFATFLIWSI
accu 0.0


Helix:3
Orig SLSGAFLVEVILTFVFVFIVLSV
Pred SLSGAFLVEVILTFVFVFIVLSV
accu 0.0


Helix:4
Orig FIAPNLAVLVIGFTLTMVHLIGI
Pred FIAPNLAVLVIGFTLTMVHLIGI
accu 0.0


Helix:5
Orig LSTLWIFILAPLLGAVIAAL
Pred LSTLWIFILAPLLGAVIAAL
accu 0.0


B9SHK2_RICCO/PF00230

Helix:0
Orig LTFMWVFCSSLFGFFTTLIATAL
Pred LTFMWVFCSSLFGFFTTLIATAL
accu 0.0


Helix:1
Orig HVWATLFITTVLVFVFVFLFGLI
Pred HVWATLFITTVLVFVFVFLFGLI
accu 0.0


Helix:2
Orig LRFPAQAAGAVGGALAILEVMPL
Pred LRFPAQAAGAVGGALAILEVMPL
accu 0.0


Helix:3
Orig LHTGAIAEGVLTFFISFAVLVII
Pred LHTGAIAEGVLTFFISFAVLVII
accu 0.0


Helix:4
Orig LFVQNWLIAVVTVALVVTGS
Pred LFVQNWLIAVVTVALVVTGS
accu 0.0


Helix:5
Orig FYVYWISPFIGATLAAWI
Pred FYVYWISPFIGATLAAWI
accu 0.0


E7JBB2_ECOLX/PF00230

Helix:0
Orig IAEFLGTGLLIFFGVGCVAALKV
Pred IAEFLGTGLLIFFGVGCVAALKV
accu 0.0


Helix:1
Orig ISVIWGLGVAMAIYLTAGVSGAH
Pred ISVIWGLGVAMAIYLTAGVSGAH
accu 0.0


Helix:2
Orig IPFIVSQVAGAFCAAALVYGLYY
Pred IPFIVSQVAGAFCAAALVYGLYY
accu 0.0


Helix:3
Orig INFVQAFAVEMVITAILMGLILA
Pred INFVQAFAVEMVITAILMGLILA
accu 0.0


Helix:4
Orig LAPLLIGLLIAVIGASMGPLTGF
Pred LAPLLIGLLIAVIGASMGPLTGF
accu 0.0


Helix:5
Orig IPYFLVPLFGPIVGAIVGAF
Pred IPYFLVPLFGPIVGAIVGAF
accu 0.0


I0S7E4_STRCV/PF00230

Helix:0
Orig LGEFLGTFILVLLGDGVVAGNVL
Pred LGEFLGTFILVLLGDGVVAGNVL
accu 0.0


Helix:1
Orig IVLGWGIACTVAVYVSGFFSPAH
Pred IVLGWGIACTVAVYVSGFFSPAH
accu 0.0


Helix:2
Orig VFPFIIAQMLGAMVAAFVLWLHY
Pred VFPFIIAQMLGAMVAAFVLWLHY
accu 0.0


Helix:3
Orig ASNFLGEALGTAVLVITIMAIGP
Pred ASNFLGEALGTAVLVITIMAIGP
accu 0.0


Helix:4
Orig IIVGMVIFAVGFSLGPTTGYAIN
Pred IIVGMVIFAVGFSLGPTTGYAIN
accu 0.0


Helix:5
Orig WSYAWIPVLGPIVGGVVGAL
Pred WSYAWIPVLGPIVGGVVGAL
accu 0.0


D6JBN5_ECOLX/PF00230

Helix:0
Orig FLGTGLFLFFGIGCLCALKVAGA
Pred FLGTGLFLFFGIGCLCALKVAGA
accu 0.0


Helix:1
Orig YLTAGISGAHLNPAVTIALWLFA
Pred YLTAGISGAHLNPAVTIALWLFA
accu 0.0


Helix:2
Orig VLPFCVAQLAGAFGGAILAYSLY
Pred VLPFCVAQLAGAFGGAILAYSLY
accu 0.0


Helix:3
Orig INVWQAALVEVVITSMLMGLIMA
Pred INVWQAALVEVVITSMLMGLIMA
accu 0.0


Helix:4
Orig LAPLLIGILVAVIGASTGPLTGF
Pred LAPLLIGILVAVIGASTGPLTGF
accu 0.0


Helix:5
Orig RNIPYFIVPIIAPIIGACVGAAI
Pred RNIPYFIVPIIAPIIGACVGAAI
accu 0.0


Q0EEM0_CRYJA/PF00230

Helix:0
Orig WSFYRALIAEFIATLLFLYITVA
Pred WSFYRALIAEFIATLLFLYITVA
accu 0.0


Helix:1
Orig VGILGIAWAFGGMIFVLVYCTAG
Pred VGILGIAWAFGGMIFVLVYCTAG
accu 0.0


Helix:2
Orig SLPRAVLYMVAQCLGAICGVGLV
Pred SLPRAVLYMVAQCLGAICGVGLV
accu 0.0


Helix:3
Orig GTGLGAEIIGTFVLVYTVFS
Pred GTGLGAEIIGTFVLVYTVFS
accu 0.0


Helix:4
Orig VPVLAPLPIGFAVFMVHLATIPI
Pred VPVLAPLPIGFAVFMVHLATIPI
accu 0.0


Helix:5
Orig QWIFWVGPFLGAFAAAFY
Pred QWIFWVGPFLGAFAAAFY
accu 0.0


D6T163_GARVA/PF00230

Helix:0
Orig LAAEFIGTAILMIFGNGAVA
Pred LAAEFIGTAILMIFGNGAVA
accu 0.0


Helix:1
Orig GWLNIAMGYGFGVMFPVLMFGGI
Pred GWLNIAMGYGFGVMFPVLMFGGI
accu 0.0


Helix:2
Orig VAPYIVAQLLGALVGQLIVYVTY
Pred VAPYIVAQLLGALVGQLIVYVTY
accu 0.0


Helix:3
Orig FLNEFFGTLVLVLAALCCLTSPW
Pred FLNEFFGTLVLVLAALCCLTSPW
accu 0.0


Helix:4
Orig IVVGFVVWGLVTSMGGPTGPALN
Pred IVVGFVVWGLVTSMGGPTGPALN
accu 0.0


Helix:5
Orig AWIPVIAPIAGAILGVVM
Pred AWIPVIAPIAGAILGVVM
accu 0.0


C4U0A1_YERKR/PF00230

Helix:0
Orig IAEFLGTALLIFFGVGCVAALKL
Pred IAEFLGTALLIFFGVGCVAALKL
accu 0.0


Helix:1
Orig ISIIWGLGVAMAIYLTAAISGAH
Pred ISIIWGLGVAMAIYLTAAISGAH
accu 0.0


Helix:2
Orig IPYILAQIAGAFCAAALVFGLYY
Pred IPYILAQIAGAFCAAALVFGLYY
accu 0.0


Helix:3
Orig ISVFQAFLVETVITAILMCLILA
Pred ISVFQAFLVETVITAILMCLILA
accu 0.0


Helix:4
Orig LAPLLIGILIAVIGGSMGPLTGF
Pred LAPLLIGILIAVIGGSMGPLTGF
accu 0.0


Helix:5
Orig IPYFLVPIFGPIVGALVGAF
Pred IPYFLVPIFGPIVGALVGAF
accu 0.0


C4TYD1_YERKR/PF00230

Helix:0
Orig IGTFWLVLGGCGSTVLAAMY
Pred IGTFWLVLGGCGSTVLAAMY
accu 0.0


Helix:1
Orig GIGFLGVALAFGLTVVTMSYALG
Pred GIGFLGVALAFGLTVVTMSYALG
accu 0.0


Helix:2
Orig LLPYILSQVLGGLAGAAVLYLIA
Pred LLPYILSQVLGGLAGAAVLYLIA
accu 0.0


Helix:3
Orig YNLPSVLLTEVVLTMGFVMVIMG
Pred YNLPSVLLTEVVLTMGFVMVIMG
accu 0.0


Helix:4
Orig PAVVAPLVIGLCYTLIHLISIPV
Pred PAVVAPLVIGLCYTLIHLISIPV
accu 0.0


Helix:5
Orig IALQQLWVFWLAPLVGGALGGAI
Pred IALQQLWVFWLAPLVGGALGGAI
accu 0.0


C4SRR3_YERFR/PF00230

Helix:0
Orig FLGTGLFLFFGISCLAAMKVAGA
Pred FLGTGLFLFFGISCLAAMKVAGA
accu 0.0


Helix:1
Orig YLTAGISGAHLNPAITVALWLFA
Pred YLTAGISGAHLNPAITVALWLFA
accu 0.0


Helix:2
Orig VIPYSIAQVAGAFGGAALSYMLY
Pred VIPYSIAQVAGAFGGAALSYMLY
accu 0.0


Helix:3
Orig ISVWQAAFVEIIITSILMGLIMA
Pred ISVWQAAFVEIIITSILMGLIMA
accu 0.0


Helix:4
Orig LGPLLIGILVAVIGASTGPLTGF
Pred LGPLLIGILVAVIGASTGPLTGF
accu 0.0


Helix:5
Orig IPYFIIPIVAPIIGACLGAAV
Pred IPYFIIPIVAPIIGACLGAAV
accu 0.0


F1Y5U1_ECO57/PF00230

Helix:0
Orig IAEFLGTGLLIFFGVGCVAALKV
Pred IAEFLGTGLLIFFGVGCVAALKV
accu 0.0


Helix:1
Orig ISVIWGLGVAMAIYLTAGVSGAH
Pred ISVIWGLGVAMAIYLTAGVSGAH
accu 0.0


Helix:2
Orig IPFIVSQVAGAFCAAALVYGLYY
Pred IPFIVSQVAGAFCAAALVYGLYY
accu 0.0


Helix:3
Orig INFVQAFAVEMVITAILMGLILA
Pred INFVQAFAVEMVITAILMGLILA
accu 0.0


Helix:4
Orig LAPLLIGLLIAVIGASMGPLTGF
Pred LAPLLIGLLIAVIGASMGPLTGF
accu 0.0


Helix:5
Orig IPYFLVPLFGPIVGAIVGAF
Pred IPYFLVPLFGPIVGAIVGAF
accu 0.0


D8S414_SELML/PF00230

Helix:0
Orig FLGSVVLLLGGAGSAIIN
Pred FLGSVVLLLGGAGSAIIN
accu 0.0


Helix:1
Orig LGIHGLAGGSAIAVAIVIMSTGH
Pred LGIHGLAGGSAIAVAIVIMSTGH
accu 0.0


Helix:2
Orig FSWIQVPLYIVAQLAGSLACAFL
Pred FSWIQVPLYIVAQLAGSLACAFL
accu 0.0


Helix:3
Orig STLQSLLFEIVLTAVLMFVITSV
Pred STLQSLLFEIVLTAVLMFVITSV
accu 0.0


Helix:4
Orig LAGIAVGLAVYLDILLGGYISGA
Pred LAGIAVGLAVYLDILLGGYISGA
accu 0.0


Helix:5
Orig LWIYFVGPVVGAQIGGGL
Pred LWIYFVGPVVGAQIGGGL
accu 0.0


BACR1_HALSS/PF01036

Helix:0
Orig LGIGTLLMLIGTFYFIVKGWGVT
 IGTFYFIV-[1uaz] TLLMLIGTFYFI-[1uaz] GIGTLLM-[2z55, 3wqj, 1vgo, 1uaz, 2ei4] GIGTLLMLIGTFYFIV-[1uaz] IGTLLMLIGTFYFI-[2z55, 1uaz, 3wqj, 1vgo, 2ei4] GIGTLLMLIGTFYF-[2z55, 1uaz, 3wqj, 1vgo, 2ei4] GIGTLLMLIG-[2z55, 1uaz, 1vgo, 2ei4] LIGTFYFIV-[1uaz] GTFYFI-[2z55, 1vgo, 3wqj, 1uaz, 2ei4] LIGTFY-[2z55, 3wqj, 1vgo, 1uaz, 2ei4] IXTLLMLIGTFYFIV-[1uaz] GIGTLLMLIGT-[2z55, 3wqj, 1vgo, 1uaz, 2ei4] GIGTLLMLI-[2z55, 1uaz, 1vgo, 2ei4] GTLLMLIGTFYFI-[2z55, 1uaz, 1vgo, 3wqj, 2ei4] MLIGTFYFI-[2z55, 1uaz, 1vgo, 2ei4] GIGTLLMLIGTFYFI-[1uaz] IGTLLM-[2z55, 1uaz, 1vgo, 3wqj, 2ei4] GTLLMLI-[2z55, 1vgo, 3wqj, 1uaz, 2ei4] LMLIGT-[2z55, 1vgo, 3wqj, 1uaz, 2ei4] IGTFYF-[2z55, 1vgo, 3wqj, 1uaz, 2ei4] GIGTLLMLIGTFY-[2z55, 1uaz, 3wqj, 1vgo, 2ei4] TLLMLIGTF-[2z55, 1uaz, 1vgo, 2ei4] LGIGTLLMLIGTFYFXV-[1uaz] TLLMLI-[2z55, 1uaz, 1vgo, 3wqj, 2ei4]
Pred XXXXXXXXXXXXXXXXXKGWGVT
accu 0.7391304347826086

1uaz 0.7391304347826086  XXXXXXXXXXXXXXXXXKGWGVT
2z55 0.6521739130434783  LXXXXXXXXXXXXXXXVKGWGVT


Helix:1
Orig YYSITILVPGIASAAYLSMFFGI
 TILVPGIASAAYLXMF-[2z55, 1uaz, 1vgo, 2ei4] ILVPGIASAAYLXMFF-[2z55, 1uaz, 3wqj, 1vgo, 2ei4] GIASAAY-[2z55, 1vgo, 3wqj, 1uaz, 2ei4] LSMFFG-[1uaz] ASAAYLS-[1uaz] AYLSMFFG-[1uaz] VPGIAS-[2z55, 1vgo, 3wqj, 1uaz, 2ei4] VPXIASAAYLSMFFG-[1uaz] TILVPGIAS-[2z55, 1vgo, 1uaz, 2ei4] TILVPG-[2z55, 1vgo, 1uaz, 2ei4] YLSMFFG-[1uaz] LVPGIASAAYLXMF-[2z55, 1uaz, 3wqj, 1vgo, 2ei4] PGIASAAYLXMFF-[2z55, 1vgo, 3wqj, 1uaz, 2ei4] PGIASA-[2z55, 1vgo, 3wqj, 1uaz, 2ei4] ILVPGI-[2z55, 1vgo, 3wqj, 1uaz, 2ei4] PXIASAAYLSMFFG-[1uaz] SAAYLS-[1uaz] ITILVPG-[2z55, 1vgo, 2ei4] ILVPGIA-[2z55, 1vgo, 3wqj, 1uaz, 2ei4] IASAAYLS-[1uaz] GIASAAYLSMFFG-[1uaz] ITILVPGIAS-[2z55, 1vgo, 2ei4] TXLVPGIASAAYLS-[1uaz] AAYLSMFFG-[1uaz] VPGIASAAYLXMFF-[2z55, 1uaz, 3wqj, 1vgo, 2ei4] ILVPGIAS-[2z55, 1uaz, 3wqj, 1vgo, 2ei4] ILVPGIAXAAYLSMFFG-[1uaz] SAAYLSMFFG-[1uaz] ILVPGIASAAY-[2z55, 3wqj, 1vgo, 1uaz, 2ei4] ILVPGIASAAXLS-[1uaz] GIASAAYL-[2z55, 1uaz, 3wqj, 1vgo, 2ei4] TXLVPGIASAAYLSMFFG-[1uaz] ITILVPGIASA-[2z55, 1vgo, 2ei4] ITXLVPGIASAAY-[2z55, 1vgo, 2ei4] IASAAYLSMFFG-[1uaz] LVPGIAS-[2z55, 1vgo, 3wqj, 1uaz, 2ei4] TILVPGIASAAYLXMFF-[2z55, 1uaz, 1vgo, 2ei4] ASAAYL-[2z55, 1vgo, 3wqj, 1uaz, 2ei4] GIASAA-[2z55, 1vgo, 3wqj, 1uaz, 2ei4]
Pred YYSXXXXXXXXXXXXXXXXXXXI
accu 0.8260869565217391

2ei4 0.782608695652174  YYSXXXXXXXXXXXXXXXXXXGI
1vgo 0.782608695652174  YYSXXXXXXXXXXXXXXXXXXGI
1uaz 0.782608695652174  YYSIXXXXXXXXXXXXXXXXXXI
2z55 0.782608695652174  YYSXXXXXXXXXXXXXXXXXXGI


Helix:2
Orig YYARYADWLFTTPLLLLDLALLA
 YXARYADWLFTTP-[1uaz, 3wqj, 1vgo, 2ei4] YARYADWLF-[2z55, 1uaz, 1vgo, 2ei4] YARYADWL-[2z55, 1uaz, 3wqj, 1vgo, 2ei4] YARYXDWLFTTPLLLLD-[2z55, 1vgo, 2ei4]
Pred XXXXXXXXXXXXXXXXXXLALLA
accu 0.782608695652174

2ei4 0.782608695652174  XXXXXXXXXXXXXXXXXXLALLA
1vgo 0.782608695652174  XXXXXXXXXXXXXXXXXXLALLA
2z55 0.7391304347826086  YXXXXXXXXXXXXXXXXXLALLA


Helix:3
Orig IGTLVGVDALMIVTGLVGAL
 ALMIVTGLV-[1uaz] GVDALMIV-[2z55, 1uaz, 1vgo, 3wqj, 2ei4] DALMIV-[2z55, 1uaz, 1vgo, 3wqj, 2ei4] VGVDAL-[1uaz] ALMIVT-[2z55, 1uaz, 1vgo, 3wqj, 2ei4] GVDALM-[1uaz]
Pred IGTLXXXXXXXXXXXXXGAL
accu 0.65

1uaz 0.65  IGTLXXXXXXXXXXXXXGAL
2z55 0.45  IGTLVXXXXXXXXXGLVGAL


Helix:4
Orig WWLFSTICMIVVLYFLATSL
 FSTICM-[1uaz] LFSTICMI-[1uaz] WWLFSTIC-[1uaz] LFSTIC-[1uaz] ICMIVVLY-[1uaz] WLFSTICM-[1uaz] FSTICMIV-[1uaz] WLFSTICMIVXLY-[1uaz] ICMIVV-[1uaz] WLFSTI-[2z55, 1vgo, 1uaz, 3wqj, 2ei4] STICMI-[1uaz] FSTICMIVV-[1uaz] TICMIV-[1uaz] WWLFST-[2z55, 1vgo, 1uaz, 3wqj, 2ei4] MIVVLY-[1uaz] WLFSTICMI-[1uaz] FSTICMIVVLY-[1uaz] TICMIVVL-[1uaz]
Pred XXXXXXXXXXXXXXFLATSL
accu 0.7

1uaz 0.7  XXXXXXXXXXXXXXFLATSL
2z55 0.35  XXXXXXXCMIVVLYFLATSL


Helix:5
Orig STFNTLTALVLVLWTAYPILWII
 VXVLWTAYPILWI-[2z55, 1uaz, 1vgo, 3wqj, 2ei4] VLVLWTAYPILXII-[1uaz] LVLWTAY-[1uaz] AYPILW-[2z55, 1uaz, 1vgo, 3wqj, 2ei4] ALVXVLWTAYPILWI-[1uaz] LVLWTAYP-[1uaz] WTAYPIL-[2z55, 1vgo, 1uaz, 3wqj, 2ei4] NTLTALV-[1vgo] LVLWTAYPILW-[1uaz] TAYPILW-[2z55, 1uaz, 1vgo, 3wqj, 2ei4] TAYPIL-[2z55, 1uaz, 1vgo, 3wqj, 2ei4] AYPILWI-[2z55, 1uaz, 1vgo, 3wqj, 2ei4] VLWTAYPI-[2z55, 1uaz, 1vgo, 3wqj, 2ei4] LWTAYPI-[2z55, 1vgo, 1uaz, 3wqj, 2ei4] TAYPILWI-[1uaz] WTAYPI-[2z55, 1uaz, 1vgo, 3wqj, 2ei4]
Pred STFXXXXXXXXXXXXXXXXXXXX
accu 0.8695652173913043

1vgo 0.8260869565217391  STFXXXXXXXXXXXXXXXXXXXI
1uaz 0.6956521739130435  STFNTLTXXXXXXXXXXXXXXXX
2z55 0.5652173913043478  STFNTLTALXXXXXXXXXXXXXI


Helix:6
Orig LGIETLLFMVLDVTAKVGFGFIL
 MVLDVTAKVGFGF-[2z55, 1vgo, 3wqj, 1uaz, 2ei4] FMVLDVTAKVGFXF-[2z55, 1uaz, 3wqj, 1vgo, 2ei4] IETLLFMVLDVT-[1uaz] IETLLFMVLDV-[1uaz] TAKVGFGF-[2z55, 3wqj, 1vgo, 1uaz, 2ei4] AKVGFGF-[2z55, 3wqj, 1vgo, 1uaz, 2ei4] IETLLF-[1uaz] LFMVLDVT-[1uaz] LFMVLDVTAKVGFXF-[1uaz] LFMVLD-[1uaz] FMVLDV-[2z55, 1vgo, 1uaz, 3wqj, 2ei4] IETLLFM-[1uaz] IETLLFMVLDVXA-[1uaz] ETLXFMVLDVTAKVGFGF-[1uaz] IETLLFMV-[1uaz] LXFMVLDVTAKVGFGF-[2z55, 1uaz, 3wqj, 1vgo, 2ei4] MVLDVT-[2z55, 1vgo, 1uaz, 3wqj, 2ei4] FMVLDVT-[2z55, 1vgo, 3wqj, 1uaz, 2ei4]
Pred LGXXXXXXXXXXXXXXXXXXXIL
accu 0.8260869565217391

1uaz 0.8260869565217391  LGXXXXXXXXXXXXXXXXXXXIL
2z55 0.6956521739130435  LGIETXXXXXXXXXXXXXXXXIL


Q39647_9ROSI/PF00230

Helix:0
Orig ATLAEFLSTFIFVFAGEGSVLAL
Pred ATLAEFLSTFIFVFAGEGSVLAL
accu 0.0


Helix:1
Orig DLVVIAIAHAFALFSAVAASINV
Pred DLVVIAIAHAFALFSAVAASINV
accu 0.0


Helix:2
Orig SLIRAFFYWVAQILGAIVASLIL
Pred SLIRAFFYWVAQILGAIVASLIL
accu 0.0


Helix:3
Orig LHGFLLEILLTFALVYVVYATAV
Pred LHGFLLEILLTFALVYVVYATAV
accu 0.0


Helix:4
Orig IAPLAIGLIVGANILVGGVFDGA
Pred IAPLAIGLIVGANILVGGVFDGA
accu 0.0


Helix:5
Orig HWIYWIGPLLGGGLAALV
Pred HWIYWIGPLLGGGLAALV
accu 0.0


A5UHH6_HAEIG/PF00230

Helix:0
Orig IGEFLGTALLIFFGVGCVAALKV
Pred IGEFLGTALLIFFGVGCVAALKV
accu 0.0


Helix:1
Orig ISIMWGMGVALAVYATAGLSGAH
Pred ISIMWGMGVALAVYATAGLSGAH
accu 0.0


Helix:2
Orig VIPYIISQMLGAFFAAALVYALY
Pred VIPYIISQMLGAFFAAALVYALY
accu 0.0


Helix:3
Orig SIGGAFAVEFVITAILMALIMAL
Pred SIGGAFAVEFVITAILMALIMAL
accu 0.0


Helix:4
Orig LAPLLIGILIAVIGGAMGPLTGF
Pred LAPLLIGILIAVIGGAMGPLTGF
accu 0.0


Helix:5
Orig YFIVPMVAPVLGALAGAWL
Pred YFIVPMVAPVLGALAGAWL
accu 0.0


C7N5Q0_SLAHD/PF00230

Helix:0
Orig VSECIGTFVLVFLGCGTAMLVGT
Pred VSECIGTFVLVFLGCGTAMLVGT
accu 0.0


Helix:1
Orig GYLLTALAFGLAIVAMAYSIGNV
Pred GYLLTALAFGLAIVAMAYSIGNV
accu 0.0


Helix:2
Orig LAGYIIAQVIGAFLGACLLWLLF
Pred LAGYIIAQVIGAFLGACLLWLLF
accu 0.0


Helix:3
Orig VGGRASVGLAVEIVLTFVFVMAV
Pred VGGRASVGLAVEIVLTFVFVMAV
accu 0.0


Helix:4
Orig VAGLVIGLSLVLVHILGIGLTGT
Pred VAGLVIGLSLVLVHILGIGLTGT
accu 0.0


Helix:5
Orig AEPLSSVWVFIVAPLIGGLCAAL
Pred AEPLSSVWVFIVAPLIGGLCAAL
accu 0.0


F8K9X4_SUBDO/PF00230

Helix:0
Orig LAEFLGTALFVFIAVSSASSVNI
Pred LAEFLGTALFVFIAVSSASSVNI
accu 0.0


Helix:1
Orig ATVVALATGFAYAALMAANGHVS
Pred ATVVALATGFAYAALMAANGHVS
accu 0.0


Helix:2
Orig AVTVGVFIAGGINVVAAAVYILV
Pred AVTVGVFIAGGINVVAAAVYILV
accu 0.0


Helix:3
Orig GVTPLQGIAVETVLTLMVVMVYT
Pred GVTPLQGIAVETVLTLMVVMVYT
accu 0.0


Helix:4
Orig LATGFAMAAGIMSSYFITGGSFN
Pred LATGFAMAAGIMSSYFITGGSFN
accu 0.0


Helix:5
Orig HYVYWIGPTLGAMLAGVF
Pred HYVYWIGPTLGAMLAGVF
accu 0.0


G9Z1R2_9ENTR/PF00230

Helix:0
Orig IAEFLGTGLLIFFGVGCVAALKV
Pred IAEFLGTGLLIFFGVGCVAALKV
accu 0.0


Helix:1
Orig ISIIWGLGVAMAIYLTAGVSGAH
Pred ISIIWGLGVAMAIYLTAGVSGAH
accu 0.0


Helix:2
Orig VVPFIISQVAGAFCAAALVYGLY
Pred VVPFIISQVAGAFCAAALVYGLY
accu 0.0


Helix:3
Orig FVQAFAVEMVITAILMGLILALT
Pred FVQAFAVEMVITAILMGLILALT
accu 0.0


Helix:4
Orig PLLIGLLIAVIGASMGPLTGFAM
Pred PLLIGLLIAVIGASMGPLTGFAM
accu 0.0


Helix:5
Orig IPYFLVPVFAPIVGAALGAF
Pred IPYFLVPVFAPIVGAALGAF
accu 0.0


H9I9M2_ATTCE/PF00230

Helix:0
Orig IVGLAELIGTAMLVFLGCMGCIA
Pred IVGLAELIGTAMLVFLGCMGCIA
accu 0.0


Helix:1
Orig QITVTFGLTVMIVIQCIGHLSQA
Pred QITVTFGLTVMIVIQCIGHLSQA
accu 0.0


Helix:2
Orig ALVYFVSQMIGAILGYGMLKVVT
Pred ALVYFVSQMIGAILGYGMLKVVT
accu 0.0


Helix:3
Orig TIQGLIVEGIATAILMMVVCSVW
Pred TIQGLIVEGIATAILMMVVCSVW
accu 0.0


Helix:4
Orig IRFGFTVIVLATATGPYTGC
Pred IRFGFTVIVLATATGPYTGC
accu 0.0


Helix:5
Orig QWVYWFGPIGGALISSYM
Pred QWVYWFGPIGGALISSYM
accu 0.0


Q5B7W9_EMENI/PF01036

Helix:0
Orig WVVTVLMALSSLVFYILS
Pred WVVTVLMALSSLVFYILS
accu 0.0


Helix:1
Orig VIHYLVATATTVSFIIYLALATG
Pred VIHYLVATATTVSFIIYLALATG
accu 0.0


Helix:2
Orig VLWLRYVNWFLTGPLILASLTLL
Pred VLWLRYVNWFLTGPLILASLTLL
accu 0.0


Helix:3
Orig SLFAAIVADWVMLGTGLFGTYAP
Pred SLFAAIVADWVMLGTGLFGTYAP
accu 0.0


Helix:4
Orig WIWFALSAIAFITLIYHIGIKGT
Pred WIWFALSAIAFITLIYHIGIKGT
accu 0.0


Helix:5
Orig LFSAIASVALLAKALYPITLAAG
Pred LFSAIASVALLAKALYPITLAAG
accu 0.0


Helix:6
Orig GETILFAIHDIVIQGILGYWLVI
Pred GETILFAIHDIVIQGILGYWLVI
accu 0.0


AQP_NOSCE/PF00230

Helix:0
Orig IGEFFASFIFGFAVYTSIIGSAQ
Pred IGEFFASFIFGFAVYTSIIGSAQ
accu 0.0


Helix:1
Orig SAGPIIVALTIALSGVAIIYSFC
Pred SAGPIIVALTIALSGVAIIYSFC
accu 0.0


Helix:2
Orig LPFFGGIFIIIFQVAGFIIAGLA
Pred LPFFGGIFIIIFQVAGFIIAGLA
accu 0.0


Helix:3
Orig GRIFGTEFFLTAILVYVAFAVGV
Pred GRIFGTEFFLTAILVYVAFAVGV
accu 0.0


Helix:4
Orig PLAIGFTLGFCALLGIASSGGAF
Pred PLAIGFTLGFCALLGIASSGGAF
accu 0.0


Helix:5
Orig WDFWWVYLLGQFSGGLLGGG
Pred WDFWWVYLLGQFSGGLLGGG
accu 0.0


F2MNJ8_ENTFO/PF00230

Helix:0
Orig ILSEFMGTALMIVFGVGVHC
Pred ILSEFMGTALMIVFGVGVHC
accu 0.0


Helix:1
Orig WAFGISVVLFVFGGVCINPAMAL
Pred WAFGISVVLFVFGGVCINPAMAL
accu 0.0


Helix:2
Orig WSYFIPYVIAEMLGGICGAVIVY
Pred WSYFIPYVIAEMLGGICGAVIVY
accu 0.0


Helix:3
Orig NYFVETFATFIFLTSILAIAHSY
Pred NYFVETFATFIFLTSILAIAHSY
accu 0.0


Helix:4
Orig LPIAVGLLVWAIGMGLGGTTGFA
Pred LPIAVGLLVWAIGMGLGGTTGFA
accu 0.0


Helix:5
Orig YGLIVPGTAPFLGAIFATLF
Pred YGLIVPGTAPFLGAIFATLF
accu 0.0


E8I5Z7_ECOLX/PF00230

Helix:0
Orig AECFGTFWLVFGGCGSAVLAAGF
Pred AECFGTFWLVFGGCGSAVLAAGF
accu 0.0


Helix:1
Orig GIGFAGVALAFGLTVLTMAFAVG
Pred GIGFAGVALAFGLTVLTMAFAVG
accu 0.0


Helix:2
Orig VVGYVIAQVVGGIVAAALLYLIA
Pred VVGYVIAQVVGGIVAAALLYLIA
accu 0.0


Helix:3
Orig GGYSMLSALVVELVLSAGFLLVI
Pred GGYSMLSALVVELVLSAGFLLVI
accu 0.0


Helix:4
Orig FAPAGFAPIAIGLALTLIHLISI
Pred FAPAGFAPIAIGLALTLIHLISI
accu 0.0


Helix:5
Orig LWFFWVVPIVGGIIGGLI
Pred LWFFWVVPIVGGIIGGLI
accu 0.0


E7S2K9_STRAG/PF00230

Helix:0
Orig WTVKYITEFIATAFLIILGNGAV
Pred WTVKYITEFIATAFLIILGNGAV
accu 0.0


Helix:1
Orig WIIIAIGYGLGVMMPALMFGNVS
Pred WIIIAIGYGLGVMMPALMFGNVS
accu 0.0


Helix:2
Orig AFTLGLAFSGLFPWAHVGQYILA
Pred AFTLGLAFSGLFPWAHVGQYILA
accu 0.0


Helix:3
Orig VGSFVLFFGALALTKNYFGVELV
Pred VGSFVLFFGALALTKNYFGVELV
accu 0.0


Helix:4
Orig VTGSLAVAHLGIGFLVMTLVASL
Pred VTGSLAVAHLGIGFLVMTLVASL
accu 0.0


Helix:5
Orig WYAWVPVLAPIVASILAVAL
Pred WYAWVPVLAPIVASILAVAL
accu 0.0


G5A6Y9_PHYSP/PF00230

Helix:0
Orig FAEFLGTFVMIVFGMGVNNQVTN
Pred FAEFLGTFVMIVFGMGVNNQVTN
accu 0.0


Helix:1
Orig WGIGVLIGVYCSEGISGANL
Pred WGIGVLIGVYCSEGISGANL
accu 0.0


Helix:2
Orig GYMISQLLGAFIGAFVIYVM
Pred GYMISQLLGAFIGAFVIYVM
accu 0.0


Helix:3
Orig TAFYTEFVGTAMLVLSIYAI
Pred TAFYTEFVGTAMLVLSIYAI
accu 0.0


Helix:4
Orig AAGPVGAAFAFCLMIMALGMAFG
Pred AAGPVGAAFAFCLMIMALGMAFG
accu 0.0


Helix:5
Orig YYFWIPIVADLMGGVAGAGL
Pred YYFWIPIVADLMGGVAGAGL
accu 0.0


C0PA04_MAIZE/PF00230


E4J234_ENTFC/PF00230

Helix:0
Orig GEFIGTLILVLLGDGVCAAVNLN
Pred GEFIGTLILVLLGDGVCAAVNLN
accu 0.0


Helix:1
Orig SGWIVIAFGWGLAVTMAVYISGF
Pred SGWIVIAFGWGLAVTMAVYISGF
accu 0.0


Helix:2
Orig LVVPFIIAQVLGAFAGAILVWLS
Pred LVVPFIIAQVLGAFAGAILVWLS
accu 0.0


Helix:3
Orig YPANVITELIGTFVLVLGLLAFG
Pred YPANVITELIGTFVLVLGLLAFG
accu 0.0


Helix:4
Orig VFAVGGLILAIGLSLGGPTGYAI
Pred VFAVGGLILAIGLSLGGPTGYAI
accu 0.0


Helix:5
Orig AYSWVPIAGPMIGAIIAVGV
Pred AYSWVPIAGPMIGAIIAVGV
accu 0.0


B9NKE5_POPTR/PF00230

Helix:0
Orig FTAEWLGTFWLVFGGCGAAVFAA
Pred FTAEWLGTFWLVFGGCGAAVFAA
accu 0.0


Helix:1
Orig VGIGLLGVSLAFGLTVVTMAYAI
Pred VGIGLLGVSLAFGLTVVTMAYAI
accu 0.0


Helix:2
Orig LYILAQLLGAICAAGTLLYLASA
Pred LYILAQLLGAICAAGTLLYLASA
accu 0.0


Helix:3
Orig AVVTTETLMTAFFLIIIIGATSY
Pred AVVTTETLMTAFFLIIIIGATSY
accu 0.0


Helix:4
Orig APVAIGLALTLIHLISIPISNTS
Pred APVAIGLALTLIHLISIPISNTS
accu 0.0


Helix:5
Orig GVAIQQLWVFWVAPICGAILAGL
Pred GVAIQQLWVFWVAPICGAILAGL
accu 0.0


H4G1F6_STAAU/PF00230

Helix:0
Orig LAEFLGTAILILFGGGVCANVNL
Pred LAEFLGTAILILFGGGVCANVNL
accu 0.0


Helix:1
Orig VITAGWGLAVTMGVYAVGQFSGA
Pred VITAGWGLAVTMGVYAVGQFSGA
accu 0.0


Helix:2
Orig LVPGYIVAQMLGAIVGATIVWLM
Pred LVPGYIVAQMLGAIVGATIVWLM
accu 0.0


Helix:3
Orig FANFLSEIIGTMALTLGILFIGV
Pred FANFLSEIIGTMALTLGILFIGV
accu 0.0


Helix:4
Orig LIVGALIVAIGLSLGGATGYAIN
Pred LIVGALIVAIGLSLGGATGYAIN
accu 0.0


Helix:5
Orig GSNWSYAIVPILGPIAGGLLGAV
Pred GSNWSYAIVPILGPIAGGLLGAV
accu 0.0


A7F459_SCLS1/PF00230

Helix:0
Orig LLVSMIGEFVGTFLFLFFAFGAA
Pred LLVSMIGEFVGTFLFLFFAFGAA
accu 0.0


Helix:1
Orig LLFIALAFSASLAANVWIFF
Pred LLFIALAFSASLAANVWIFF
accu 0.0


Helix:2
Orig LALVIIRAVSPLKALVLIPAQLA
Pred LALVIIRAVSPLKALVLIPAQLA
accu 0.0


Helix:3
Orig VQGLFIELLLTFMLVITILMLVA
Pred VQGLFIELLLTFMLVITILMLVA
accu 0.0


Helix:4
Orig FLAPIGIGFSLFIGHLVGIFWTG
Pred FLAPIGIGFSLFIGHLVGIFWTG
accu 0.0


Helix:5
Orig GYHWIYWLGPALGSCLAAAV
Pred GYHWIYWLGPALGSCLAAAV
accu 0.0


D6EAH8_9ACTN/PF00230

Helix:0
Orig EAFGTFVLTLFGCGSAAVAGATL
Pred EAFGTFVLTLFGCGSAAVAGATL
accu 0.0


Helix:1
Orig GIAMAFGLSIVAMAFVIGNVSGC
Pred GIAMAFGLSIVAMAFVIGNVSGC
accu 0.0


Helix:2
Orig LAGYWVAQFVGGIVAAAVLALVI
Pred LAGYWVAQFVGGIVAAAVLALVI
accu 0.0


Helix:3
Orig VGISLVGALIVEVILTCIFVLSV
Pred VGISLVGALIVEVILTCIFVLSV
accu 0.0


Helix:4
Orig AGIIIGLTLAFVHIMGIPLTGTS
Pred AGIIIGLTLAFVHIMGIPLTGTS
accu 0.0


Helix:5
Orig TALSQVWVFIAAPLAGAALAALI
Pred TALSQVWVFIAAPLAGAALAALI
accu 0.0


E5XYV3_9BIFI/PF00230

Helix:0
Orig KLAAEFFGTAILMIFGNGSVANV
Pred KLAAEFFGTAILMIFGNGSVANV
accu 0.0


Helix:1
Orig IAMGYGFGVMFPVLMFGSVSGAH
Pred IAMGYGFGVMFPVLMFGSVSGAH
accu 0.0


Helix:2
Orig VLPYIVAQLLGALLGQLIVYITY
Pred VLPYIVAQLLGALLGQLIVYITY
accu 0.0


Helix:3
Orig FLNEMFGTLVLVFGALCCLSLAW
Pred FLNEMFGTLVLVFGALCCLSLAW
accu 0.0


Helix:4
Orig YAAASIVVGFIVWGLVTSMGGPT
Pred YAAASIVVGFIVWGLVTSMGGPT
accu 0.0


Helix:5
Orig AWIPVVAPIVGAIIGAWL
Pred AWIPVVAPIVGAIIGAWL
accu 0.0


C2YG54_BACCE/PF00230

Helix:0
Orig AIAEFIGTFVLVLFGTGVAVTGG
Pred AIAEFIGTFVLVLFGTGVAVTGG
accu 0.0


Helix:1
Orig IAMAFGLSIVAMAYSIGTISGCH
Pred IAMAFGLSIVAMAYSIGTISGCH
accu 0.0


Helix:2
Orig LCYYVLAQILGGLLGTATLVTIL
Pred LCYYVLAQILGGLLGTATLVTIL
accu 0.0


Helix:3
Orig FGTLGLSGAFLVEFILTFVFILV
Pred FGTLGLSGAFLVEFILTFVFILV
accu 0.0


Helix:4
Orig LAGLVIGFTLVLIHLLGIPLTGT
Pred LAGLVIGFTLVLIHLLGIPLTGT
accu 0.0


Helix:5
Orig SQLWVFIIAPILGGIFAAIV
Pred SQLWVFIIAPILGGIFAAIV
accu 0.0


F4BSA3_CARS1/PF00230

Helix:0
Orig FLGTMMLVLLGDGVCAAVNL
Pred FLGTMMLVLLGDGVCAAVNL
accu 0.0


Helix:1
Orig ASGWVVIALGWGAAVTIAVYVAG
Pred ASGWVVIALGWGAAVTIAVYVAG
accu 0.0


Helix:2
Orig ALVLPFIIAQVLGGILGAVLVWL
Pred ALVLPFIIAQVLGGILGAVLVWL
accu 0.0


Helix:3
Orig TVGNIMSETIGTFVLVFALMMFG
Pred TVGNIMSETIGTFVLVFALMMFG
accu 0.0


Helix:4
Orig PLVVGVLILSIGLSLGGSTGYAI
Pred PLVVGVLILSIGLSLGGSTGYAI
accu 0.0


Helix:5
Orig WGYSWIPVVAPMLGGAIAAF
Pred WGYSWIPVVAPMLGGAIAAF
accu 0.0


F0PZ41_BACT0/PF00230

Helix:0
Orig AIAEFIGTFVLVLFGTGVAVIGG
Pred AIAEFIGTFVLVLFGTGVAVIGG
accu 0.0


Helix:1
Orig IAMAFGLSIVAMAYSIGTISGCH
Pred IAMAFGLSIVAMAYSIGTISGCH
accu 0.0


Helix:2
Orig LCYYVLAQILGGLLGTATLVTIL
Pred LCYYVLAQILGGLLGTATLVTIL
accu 0.0


Helix:3
Orig FGTLGLSGAFLVEFILTFVFILV
Pred FGTLGLSGAFLVEFILTFVFILV
accu 0.0


Helix:4
Orig LAGLVIGFTLVLVHLLGIPLTGT
Pred LAGLVIGFTLVLVHLLGIPLTGT
accu 0.0


Helix:5
Orig SQLWVFIVAPILGGIVAAIV
Pred SQLWVFIVAPILGGIVAAIV
accu 0.0


F9JL21_STAAU/PF00230

Helix:0
Orig LAEFLGTAILILFGGGVCANVNL
Pred LAEFLGTAILILFGGGVCANVNL
accu 0.0


Helix:1
Orig VITAGWGLAVTMGVYAVGQFSGA
Pred VITAGWGLAVTMGVYAVGQFSGA
accu 0.0


Helix:2
Orig LVPGYIVAQMLGAIVGATIVWLM
Pred LVPGYIVAQMLGAIVGATIVWLM
accu 0.0


Helix:3
Orig FANFLSEIIGTMALTLGILFIGV
Pred FANFLSEIIGTMALTLGILFIGV
accu 0.0


Helix:4
Orig LIVGALIVAIGLSLGGATGYAIN
Pred LIVGALIVAIGLSLGGATGYAIN
accu 0.0


Helix:5
Orig GSNWSYAIVPILGPIAGGLLGAV
Pred GSNWSYAIVPILGPIAGGLLGAV
accu 0.0


H4I3Z9_ECOLX/PF00230

Helix:0
Orig IAEFLGTGLLIFFGVGCVAALKV
Pred IAEFLGTGLLIFFGVGCVAALKV
accu 0.0


Helix:1
Orig ISVIWGLGVAMAIYLTAGVSGAH
Pred ISVIWGLGVAMAIYLTAGVSGAH
accu 0.0


Helix:2
Orig IPFIVSQVAGAFCAAALVYGLYY
Pred IPFIVSQVAGAFCAAALVYGLYY
accu 0.0


Helix:3
Orig INFVQAFAVEMVITAILMGLILA
Pred INFVQAFAVEMVITAILMGLILA
accu 0.0


Helix:4
Orig LAPLLIGLLIAVIGASMGPLTGF
Pred LAPLLIGLLIAVIGASMGPLTGF
accu 0.0


Helix:5
Orig IPYFLVPLFGPIVGAIVGAF
Pred IPYFLVPLFGPIVGAIVGAF
accu 0.0


H0LKI8_SALMO/PF00230

Helix:0
Orig IAEFLGTGLLIFFGVGCVAALKV
Pred IAEFLGTGLLIFFGVGCVAALKV
accu 0.0


Helix:1
Orig ISVIWGLGVAMAIYLTAGVSGAH
Pred ISVIWGLGVAMAIYLTAGVSGAH
accu 0.0


Helix:2
Orig VVPFIISQVAGAFCAAALVYGLY
Pred VVPFIISQVAGAFCAAALVYGLY
accu 0.0


Helix:3
Orig FVQAFAVEMVITAILMGLILALT
Pred FVQAFAVEMVITAILMGLILALT
accu 0.0


Helix:4
Orig PLLIGLLIAVIGASMGPLTGFAM
Pred PLLIGLLIAVIGASMGPLTGFAM
accu 0.0


Helix:5
Orig IPYFLVPLFGPIVGAILGAF
Pred IPYFLVPLFGPIVGAILGAF
accu 0.0


F9AG50_VIBCL/PF00230

Helix:0
Orig IAEFIGTGLLIFFGVGCVAALVL
Pred IAEFIGTGLLIFFGVGCVAALVL
accu 0.0


Helix:1
Orig ISIVWGFGVSIAIYCTAGVSGAH
Pred ISIVWGFGVSIAIYCTAGVSGAH
accu 0.0


Helix:2
Orig VLPYIVSQVAGAFCAAALVYSLY
Pred VLPYIVSQVAGAFCAAALVYSLY
accu 0.0


Helix:3
Orig FMGAIAVEFTITAVLMFAILALG
Pred FMGAIAVEFTITAVLMFAILALG
accu 0.0


Helix:4
Orig PLLIGILIAVIGGSLGPLTGFAM
Pred PLLIGILIAVIGGSLGPLTGFAM
accu 0.0


Helix:5
Orig IPYFIVPIVAPILGACFGAW
Pred IPYFIVPIVAPILGACFGAW
accu 0.0


G6MZ48_STRPN/PF00230


F2HL69_LACLV/PF00230


F3T5P8_STAAU/PF00230

Helix:0
Orig LAEFLGTAILILFGGGVCANVNL
Pred LAEFLGTAILILFGGGVCANVNL
accu 0.0


Helix:1
Orig VITAGWGLAVTMGVFAVGQFSGA
Pred VITAGWGLAVTMGVFAVGQFSGA
accu 0.0


Helix:2
Orig LVPGYIVAQMLGAIVGATIVWLM
Pred LVPGYIVAQMLGAIVGATIVWLM
accu 0.0


Helix:3
Orig FANFLSEIIGTMALTLGILFIGV
Pred FANFLSEIIGTMALTLGILFIGV
accu 0.0


Helix:4
Orig LIVGALIVAIGLSLGGATGYAIN
Pred LIVGALIVAIGLSLGGATGYAIN
accu 0.0


Helix:5
Orig GSNWSYAIVPILGPIAGGLLGAV
Pred GSNWSYAIVPILGPIAGGLLGAV
accu 0.0


A8EGZ5_BURPE/PF00230

Helix:0
Orig LAAEVFGTFWLVLGGCGSAVLAA
Pred LAAEVFGTFWLVLGGCGSAVLAA
accu 0.0


Helix:1
Orig LGIGFAGVALAFGLTVLTMAFAI
Pred LGIGFAGVALAFGLTVLTMAFAI
accu 0.0


Helix:2
Orig LVPYVIAQVIGATLGAFVLYLIA
Pred LVPYVIAQVIGATLGAFVLYLIA
accu 0.0


Helix:3
Orig YSLAAAFICEVVLTGFFLFVILG
Pred YSLAAAFICEVVLTGFFLFVILG
accu 0.0


Helix:4
Orig PAGFAPIAIGLCLTLIHLISIPV
Pred PAGFAPIAIGLCLTLIHLISIPV
accu 0.0


Helix:5
Orig EAIGQLWLFWVAPIIGAAIAGVV
Pred EAIGQLWLFWVAPIIGAAIAGVV
accu 0.0


H2NW35_PONAB/PF00230

Helix:0
Orig AEFLAMLIFVLLSLGSTINWGGM
Pred AEFLAMLIFVLLSLGSTINWGGM
accu 0.0


Helix:1
Orig LISLCFGLSIATMVQCFGHISGG
Pred LISLCFGLSIATMVQCFGHISGG
accu 0.0


Helix:2
Orig SVFYIAAQCLGAIIGAGILYLVT
Pred SVFYIAAQCLGAIIGAGILYLVT
accu 0.0


Helix:3
Orig GHGLLVELIITFQLVFTIFA
Pred GHGLLVELIITFQLVFTIFA
accu 0.0


Helix:4
Orig SIALAIGFSVAIGHLFAINYTGA
Pred SIALAIGFSVAIGHLFAINYTGA
accu 0.0


Helix:5
Orig HWIYWVGPIIGAVLAGGL
Pred HWIYWVGPIIGAVLAGGL
accu 0.0


E5S537_TRISP/PF00230


Q63PQ9_BURPS/PF00230

Helix:0
Orig LAAEVFGTFWLVLGGCGSAVLAA
Pred LAAEVFGTFWLVLGGCGSAVLAA
accu 0.0


Helix:1
Orig LGIGFAGVALAFGLTVLTMAFAI
Pred LGIGFAGVALAFGLTVLTMAFAI
accu 0.0


Helix:2
Orig LVPYVIAQVIGATLGAFVLYLIA
Pred LVPYVIAQVIGATLGAFVLYLIA
accu 0.0


Helix:3
Orig YSLAAAFICEVVLTGFFLFVILG
Pred YSLAAAFICEVVLTGFFLFVILG
accu 0.0


Helix:4
Orig PAGFAPIAIGLCLTLIHLISIPV
Pred PAGFAPIAIGLCLTLIHLISIPV
accu 0.0


Helix:5
Orig EAIGQLWLFWVAPIIGAAIAGVV
Pred EAIGQLWLFWVAPIIGAAIAGVV
accu 0.0


G8TIV1_NIAKG/PF00230

Helix:0
Orig LTEFIGTFFFVLVIGMTVAG
Pred LTEFIGTFFFVLVIGMTVAG
accu 0.0


Helix:1
Orig FAPLAIGTALMVMVFAGGHISGG
Pred FAPLAIGTALMVMVFAGGHISGG
accu 0.0


Helix:2
Orig AIQYMIVQIIGGIVAALAVQAFL
Pred AIQYMIVQIIGGIVAALAVQAFL
accu 0.0


Helix:3
Orig VMASASKGLLAEFLGTFALAYVV
Pred VMASASKGLLAEFLGTFALAYVV
accu 0.0


Helix:4
Orig SFYGLAIGFTVLCMAYALGPISG
Pred SFYGLAIGFTVLCMAYALGPISG
accu 0.0


Helix:5
Orig FWVFMVGCFGGGAAAALI
Pred FWVFMVGCFGGGAAAALI
accu 0.0


B1PRK2_BRANA/PF00230

Helix:0
Orig WSFWRAGIAEFIATFLFLYITVL
Pred WSFWRAGIAEFIATFLFLYITVL
accu 0.0


Helix:1
Orig IAWAFGGMIFALVYCTAGISGGH
Pred IAWAFGGMIFALVYCTAGISGGH
accu 0.0


Helix:2
Orig VYYIVMQCLGAICGAGVVKGFQP
Pred VYYIVMQCLGAICGAGVVKGFQP
accu 0.0


Helix:3
Orig GSGLGAEIIGTFVLVYTVFS
Pred GSGLGAEIIGTFVLVYTVFS
accu 0.0


Helix:4
Orig VPILAPLPIGFAVFLVHLATIPI
Pred VPILAPLPIGFAVFLVHLATIPI
accu 0.0


Helix:5
Orig HWVFWVGPFIGAALAALY
Pred HWVFWVGPFIGAALAALY
accu 0.0


E5WXW7_9BACE/PF00230

Helix:0
Orig IAEMFGTMVLVLMGCGTAISLSC
Pred IAEMFGTMVLVLMGCGTAISLSC
accu 0.0


Helix:1
Orig ALAFGLSVVAMAYTIGGISGCHI
Pred ALAFGLSVVAMAYTIGGISGCHI
accu 0.0


Helix:2
Orig GMYMLFQVIGAILGSVILWGLTS
Pred GMYMLFQVIGAILGSVILWGLTS
accu 0.0


Helix:3
Orig GVSIMGGLLAEVVFTFVFVLVVL
Pred GVSIMGGLLAEVVFTFVFVLVVL
accu 0.0


Helix:4
Orig FAGLAIGLSLVLVHLACIRYTGT
Pred FAGLAIGLSLVLVHLACIRYTGT
accu 0.0


Helix:5
Orig SQLWIFIIGPFIGAALSAGV
Pred SQLWIFIIGPFIGAALSAGV
accu 0.0


G8XV55_GOSHI/PF00230

Helix:0
Orig WSFYRALLAEFVATLLFLYILVA
Pred WSFYRALLAEFVATLLFLYILVA
accu 0.0


Helix:1
Orig VGPLGIAWAVGGMIFVLVYCTAG
Pred VGPLGIAWAVGGMIFVLVYCTAG
accu 0.0


Helix:2
Orig SLFRAVAYMVAQCLGAICGAGLA
Pred SLFRAVAYMVAQCLGAICGAGLA
accu 0.0


Helix:3
Orig GTALGAEIIGTFVLVYTVFS
Pred GTALGAEIIGTFVLVYTVFS
accu 0.0


Helix:4
Orig VPVLAPLPIGFAVFVVHLATIPI
Pred VPVLAPLPIGFAVFVVHLATIPI
accu 0.0


Helix:5
Orig QWIFWVGPFIGAIAAAAY
Pred QWIFWVGPFIGAIAAAAY
accu 0.0


AQPZ_VIBPA/PF00230

Helix:0
Orig LAEAFGTFWLVLGGCGSAVLAAG
Pred LAEAFGTFWLVLGGCGSAVLAAG
accu 0.0


Helix:1
Orig VGIGLLGVALAFGLTVLTMAFAI
Pred VGIGLLGVALAFGLTVLTMAFAI
accu 0.0


Helix:2
Orig IIAQVIGGLIAGGILYVIATGQA
Pred IIAQVIGGLIAGGILYVIATGQA
accu 0.0


Helix:3
Orig GQYSMLAALVSEIVMTMMFLIVI
Pred GQYSMLAALVSEIVMTMMFLIVI
accu 0.0


Helix:4
Orig FAPIAIGLCLTLIHLISIPV
Pred FAPIAIGLCLTLIHLISIPV
accu 0.0


Helix:5
Orig WAVSQLWLFWVAPIVGGVLGAVI
Pred WAVSQLWLFWVAPIVGGVLGAVI
accu 0.0


C5C1C3_BEUC1/PF00230


C1M6C4_9ENTR/PF00230

Helix:0
Orig LAAEFFGTFWLVFGGCGSAVLAA
Pred LAAEFFGTFWLVFGGCGSAVLAA
accu 0.0


Helix:1
Orig LGIGFAGVALAFGLTVLTMAFAV
Pred LGIGFAGVALAFGLTVLTMAFAV
accu 0.0


Helix:2
Orig VIGYVIAQVVGGIVAAAALYLIA
Pred VIGYVIAQVVGGIVAAAALYLIA
accu 0.0


Helix:3
Orig YSMLSAVVIEIILTAGFLLVIHG
Pred YSMLSAVVIEIILTAGFLLVIHG
accu 0.0


Helix:4
Orig PAGFAPIAIGLALTLIHLISIPV
Pred PAGFAPIAIGLALTLIHLISIPV
accu 0.0


Helix:5
Orig WALQQLWFFWVMPIIGGVLGGLI
Pred WALQQLWFFWVMPIIGGVLGGLI
accu 0.0


F1VCP3_PROAA/PF00230

Helix:0
Orig FGSEFLGTLILILLGCGVVANNL
Pred FGSEFLGTLILILLGCGVVANNL
accu 0.0


Helix:1
Orig QINWGWGFGVMFGVYAAY
Pred QINWGWGFGVMFGVYAAY
accu 0.0


Helix:2
Orig ITIYILAQFAGAFVGAVLCWLAY
Pred ITIYILAQFAGAFVGAVLCWLAY
accu 0.0


Helix:3
Orig LWNTITEAIGTWVLVLWVILSGF
Pred LWNTITEAIGTWVLVLWVILSGF
accu 0.0


Helix:4
Orig GPLAVGLLIVSIGASLGGPTGYA
Pred GPLAVGLLIVSIGASLGGPTGYA
accu 0.0


Helix:5
Orig WGYAWVPVVGPMIGAVLAAL
Pred WGYAWVPVVGPMIGAVLAAL
accu 0.0


F3A2Y4_9BACL/PF00230

Helix:0
Orig GEVIGSFILVLFGTGSVAAAVLY
Pred GEVIGSFILVLFGTGSVAAAVLY
accu 0.0


Helix:1
Orig SLFQIGMLWAFAVTFGIY
Pred SLFQIGMLWAFAVTFGIY
accu 0.0


Helix:2
Orig LPTYIAGQFIGALLGSLVMYGIY
Pred LPTYIAGQFIGALLGSLVMYGIY
accu 0.0


Helix:3
Orig SMPVAFAAEALGTFLLVLIIFLF
Pred SMPVAFAAEALGTFLLVLIIFLF
accu 0.0


Helix:4
Orig MAPVQIGLTVGSLLCLLATITQA
Pred MAPVQIGLTVGSLLCLLATITQA
accu 0.0


Helix:5
Orig ASGGFFWVYILGPIVGGVLAGYL
Pred ASGGFFWVYILGPIVGGVLAGYL
accu 0.0


AQPZ_BRUA2/PF00230

Helix:0
Orig AEFFGTFWLVFGGCGSAILAAAF
Pred AEFFGTFWLVFGGCGSAILAAAF
accu 0.0


Helix:1
Orig IGFLGVALAFGLTVLTMAYAVGG
Pred IGFLGVALAFGLTVLTMAYAVGG
accu 0.0


Helix:2
Orig LIPYWVAQVLGAIAAAAILYVIA
Pred LIPYWVAQVLGAIAAAAILYVIA
accu 0.0


Helix:3
Orig YSMMAGLLIEIILTAFFIIIILG
Pred YSMMAGLLIEIILTAFFIIIILG
accu 0.0


Helix:4
Orig PAGFAPIAIGFGLTLIHLVSIPV
Pred PAGFAPIAIGFGLTLIHLVSIPV
accu 0.0


Helix:5
Orig AALSQLWLFWVAPLVGAVIGAII
Pred AALSQLWLFWVAPLVGAVIGAII
accu 0.0


C0WPZ9_LACBU/PF00230

Helix:0
Orig LGELFGTFVLIVLGAGTGAGVNL
Pred LGELFGTFVLIVLGAGTGAGVNL
accu 0.0


Helix:1
Orig ISLAWGMAVTMGVYVAASFGSLG
Pred ISLAWGMAVTMGVYVAASFGSLG
accu 0.0


Helix:2
Orig QVLPYLLGQFCGAFLGAAVIIVM
Pred QVLPYLLGQFCGAFLGAAVIIVM
accu 0.0


Helix:3
Orig PLANFISEVVATFVFVFALLNLG
Pred PLANFISEVVATFVFVFALLNLG
accu 0.0


Helix:4
Orig VVGLLIMVVGMGLGTTTGFALNP
Pred VVGLLIMVVGMGLGTTTGFALNP
accu 0.0


Helix:5
Orig AEWRYSWVPMFGPLVGGIIAAFI
Pred AEWRYSWVPMFGPLVGGIIAAFI
accu 0.0


H2NNC8_PONAB/PF00230

Helix:0
Orig LSEFLGTFIMIVLGCGTVAQAIL
Pred LSEFLGTFIMIVLGCGTVAQAIL
accu 0.0


Helix:1
Orig TINVGFSMAVAMAIYVAGGVSGG
Pred TINVGFSMAVAMAIYVAGGVSGG
accu 0.0


Helix:2
Orig LPFYVGAQFLGAFLGAATLFGIY
Pred LPFYVGAQFLGAFLGAATLFGIY
accu 0.0


Helix:3
Orig AFADQVVATTILLIIVFAIF
Pred AFADQVVATTILLIIVFAIF
accu 0.0


Helix:4
Orig PIVIGLLIIVIASSLGLNSGCAM
Pred PIVIGLLIIVIASSLGLNSGCAM
accu 0.0


Helix:5
Orig FWWIPVVGPMVGAVIGGLI
Pred FWWIPVVGPMVGAVIGGLI
accu 0.0


H5LIV7_ECOLX/PF00230

Helix:0
Orig AECFGTFWLVFGGCGSAVLAAGF
Pred AECFGTFWLVFGGCGSAVLAAGF
accu 0.0


Helix:1
Orig GIGFAGVALAFGLTVLTMAFAVG
Pred GIGFAGVALAFGLTVLTMAFAVG
accu 0.0


Helix:2
Orig VVGYVIAQVVGGIVAAALLYLIA
Pred VVGYVIAQVVGGIVAAALLYLIA
accu 0.0


Helix:3
Orig GGYSMLSALVVELVLSAGFLLVI
Pred GGYSMLSALVVELVLSAGFLLVI
accu 0.0


Helix:4
Orig FAPAGFAPIAIGLALTLIHLISI
Pred FAPAGFAPIAIGLALTLIHLISI
accu 0.0


Helix:5
Orig LWFFWVVPIVGGIIGGLI
Pred LWFFWVVPIVGGIIGGLI
accu 0.0


D6L8U9_9FUSO/PF00230

Helix:0
Orig YIGEFVGTTLLLLLGNGVNM
Pred YIGEFVGTTLLLLLGNGVNM
accu 0.0


Helix:1
Orig IVTSFGWGFSVMTAAYVSGWVSG
Pred IVTSFGWGFSVMTAAYVSGWVSG
accu 0.0


Helix:2
Orig LVFGYIVAQMLGGILGATLAYLT
Pred LVFGYIVAQMLGGILGATLAYLT
accu 0.0


Helix:3
Orig APIWNVVTEIIGTFILVLGILAF
Pred APIWNVVTEIIGTFILVLGILAF
accu 0.0


Helix:4
Orig AFFVGLLVVIIGMATGGATGYAI
Pred AFFVGLLVVIIGMATGGATGYAI
accu 0.0


Helix:5
Orig YAWVPVVGPIIGGILGAVI
Pred YAWVPVVGPIIGGILGAVI
accu 0.0


B8HAV8_ARTCA/PF00230

Helix:0
Orig AFGSLFIAVAGLGVPLFSIP
Pred AFGSLFIAVAGLGVPLFSIP
accu 0.0


Helix:1
Orig LPAALAAGLAVTAAMLAVGHVSG
Pred LPAALAAGLAVTAAMLAVGHVSG
accu 0.0


Helix:2
Orig VAAAYAVAQVAGAVVGALVLFAV
Pred VAAAYAVAQVAGAVVGALVLFAV
accu 0.0


Helix:3
Orig PVAAVLLLEVLGAAIVVAVFLGA
Pred PVAAVLLLEVLGAAIVVAVFLGA
accu 0.0


Helix:4
Orig GAVIAPFAVGLTFAALLQLGQAM
Pred GAVIAPFAVGLTFAALLQLGQAM
accu 0.0


Helix:5
Orig WAVEQLWVFLVAPLAGAAVAGLL
Pred WAVEQLWVFLVAPLAGAAVAGLL
accu 0.0


B9MTB7_POPTR/PF00230

Helix:0
Orig AIIAEFIATLLFLYITVLTVIGY
Pred AIIAEFIATLLFLYITVLTVIGY
accu 0.0


Helix:1
Orig ACGGVGILGIAWAFGGMIFVLVY
Pred ACGGVGILGIAWAFGGMIFVLVY
accu 0.0


Helix:2
Orig SLVRAVLYMVAQCLGAICGCGLV
Pred SLVRAVLYMVAQCLGAICGCGLV
accu 0.0


Helix:3
Orig GFSKGTGLGAEIIGTFVLVYTVF
Pred GFSKGTGLGAEIIGTFVLVYTVF
accu 0.0


Helix:4
Orig LPIGFAVFMVHLATIPITGTGIN
Pred LPIGFAVFMVHLATIPITGTGIN
accu 0.0


Helix:5
Orig HWIFWVGPFIGAAIAALY
Pred HWIFWVGPFIGAAIAALY
accu 0.0


A6E202_9RHOB/PF00230

Helix:0
Orig LAEFIGTFTLVLFGCGAAVLAGG
Pred LAEFIGTFTLVLFGCGAAVLAGG
accu 0.0


Helix:1
Orig AGISFAFGFALIGMAYGIGPVSG
Pred AGISFAFGFALIGMAYGIGPVSG
accu 0.0


Helix:2
Orig TAAGYIVAQILGAVAGAFVLMTI
Pred TAAGYIVAQILGAVAGAFVLMTI
accu 0.0


Helix:3
Orig YTMTAAFLFEVVASFLFMVVILG
Pred YTMTAAFLFEVVASFLFMVVILG
accu 0.0


Helix:4
Orig GLAIGIALVVIHLVGINVTGVSV
Pred GLAIGIALVVIHLVGINVTGVSV
accu 0.0


Helix:5
Orig TALAQLWLFIVAPVIGTVAAGLL
Pred TALAQLWLFIVAPVIGTVAAGLL
accu 0.0


E4M2C9_9FIRM/PF00230

Helix:0
Orig LGEVLGTAILILLGDGVVANVLL
Pred LGEVLGTAILILLGDGVVANVLL
accu 0.0


Helix:1
Orig NSGWIVITTGWALAVTVAVYVVG
Pred NSGWIVITTGWALAVTVAVYVVG
accu 0.0


Helix:2
Orig IIAQLIGAFLGAVLVYVTYLPHW
Pred IIAQLIGAFLGAVLVYVTYLPHW
accu 0.0


Helix:3
Orig SPAANLVTEIIGTAALVLGILGI
Pred SPAANLVTEIIGTAALVLGILGI
accu 0.0


Helix:4
Orig LVGFLVWAIGLSLGGPTGYAINP
Pred LVGFLVWAIGLSLGGPTGYAINP
accu 0.0


Helix:5
Orig SDWGYAWIPVVGPVIGGIVGAVL
Pred SDWGYAWIPVVGPVIGGIVGAVL
accu 0.0


G1N1L8_MELGA/PF00230

Helix:0
Orig LSEFLGTFILIALGCGCVGQAVL
Pred LSEFLGTFILIALGCGCVGQAVL
accu 0.0


Helix:1
Orig TISVGFAMAVTIAVYVSGGISGG
Pred TISVGFAMAVTIAVYVSGGISGG
accu 0.0


Helix:2
Orig LPIYILAQLLGAFVGAAAVFGIY
Pred LPIYILAQLLGAFVGAAAVFGIY
accu 0.0


Helix:3
Orig LINGFADQVMSTAVLLLVIFAIF
Pred LINGFADQVMSTAVLLLVIFAIF
accu 0.0


Helix:4
Orig PVVVGLLIIVLTCSLGMNSGCAM
Pred PVVVGLLIIVLTCSLGMNSGCAM
accu 0.0


Helix:5
Orig WWWVPIVAPMLGGVLGAL
Pred WWWVPIVAPMLGGVLGAL
accu 0.0


D9RTS0_PREMB/PF00230

Helix:0
Orig LAEMIGTMVLVLMGCGAAVSLGC
Pred LAEMIGTMVLVLMGCGAAVSLGC
accu 0.0


Helix:1
Orig VGTAMAFGLSVVAMAYAIGGISG
Pred VGTAMAFGLSVVAMAYAIGGISG
accu 0.0


Helix:2
Orig YMLFQFIGGLIGAALLFLLVTNA
Pred YMLFQFIGGLIGAALLFLLVTNA
accu 0.0


Helix:3
Orig ISVASGLLAEIIFTCVFVLVVLG
Pred ISVASGLLAEIIFTCVFVLVVLG
accu 0.0


Helix:4
Orig FAGLAIGLSLILVHLVCIRYTGT
Pred FAGLAIGLSLILVHLVCIRYTGT
accu 0.0


Helix:5
Orig TALSNLWIFIVGPFAGGALASVI
Pred TALSNLWIFIVGPFAGGALASVI
accu 0.0


H6M8V2_ECOLX/PF00230

Helix:0
Orig AECFGTFWLVFGGCGSAVLAAGF
Pred AECFGTFWLVFGGCGSAVLAAGF
accu 0.0


Helix:1
Orig GIGFAGVALAFGLTVLTMAFAVG
Pred GIGFAGVALAFGLTVLTMAFAVG
accu 0.0


Helix:2
Orig VVGYVIAQVVGGIVAAALLYLIA
Pred VVGYVIAQVVGGIVAAALLYLIA
accu 0.0


Helix:3
Orig GGYSMLSALVVELVLSAGFLLVI
Pred GGYSMLSALVVELVLSAGFLLVI
accu 0.0


Helix:4
Orig FAPAGFAPIAIGLALTLIHLISI
Pred FAPAGFAPIAIGLALTLIHLISI
accu 0.0


Helix:5
Orig LWFFWVVPIVGGIIGGLI
Pred LWFFWVVPIVGGIIGGLI
accu 0.0


I1I511_BRADI/PF00230

Helix:0
Orig TIRAAISEFLATAIFVFAAEGSI
Pred TIRAAISEFLATAIFVFAAEGSI
accu 0.0


Helix:1
Orig GLVAVALAHALALAVAVSVAVNI
Pred GLVAVALAHALALAVAVSVAVNI
accu 0.0


Helix:2
Orig LVRALFYWVAQLLGAIVASLLLR
Pred LVRALFYWVAQLLGAIVASLLLR
accu 0.0


Helix:3
Orig WHAVLLEAVMTFGLMYAYYATVM
Pred WHAVLLEAVMTFGLMYAYYATVM
accu 0.0


Helix:4
Orig VGTIGPLAVGFLLGANMLAGGPF
Pred VGTIGPLAVGFLLGANMLAGGPF
accu 0.0


Helix:5
Orig WGHHWVYWVGPFLGAGIAGLL
Pred WGHHWVYWVGPFLGAGIAGLL
accu 0.0


H7JWS3_STRPN/PF00230

Helix:0
Orig LFGEFLGTLILILLGNGVVAGVV
Pred LFGEFLGTLILILLGNGVVAGVV
accu 0.0


Helix:1
Orig GWIVITMGWGIAVAVAVFVSGKL
Pred GWIVITMGWGIAVAVAVFVSGKL
accu 0.0


Helix:2
Orig WASVLPYILAQFAGAMLGQILVW
Pred WASVLPYILAQFAGAMLGQILVW
accu 0.0


Helix:3
Orig VSNLISEILGTFVLVLTIFALGL
Pred VSNLISEILGTFVLVLTIFALGL
accu 0.0


Helix:4
Orig IGTFAVGTLIVGIGLSLGGTTGY
Pred IGTFAVGTLIVGIGLSLGGTTGY
accu 0.0


Helix:5
Orig WSYAWIPVVGPVIGAALAVLV
Pred WSYAWIPVVGPVIGAALAVLV
accu 0.0


A7MKU3_CROS8/PF00230

Helix:0
Orig AEFFGTFWLVFGGCGSAVLAAAY
Pred AEFFGTFWLVFGGCGSAVLAAAY
accu 0.0


Helix:1
Orig GIGFTGVALAFGLTVLTMAYAVG
Pred GIGFTGVALAFGLTVLTMAYAVG
accu 0.0


Helix:2
Orig VIPYIISQVIGGIAAAGVLYAIA
Pred VIPYIISQVIGGIAAAGVLYAIA
accu 0.0


Helix:3
Orig GYSLSAAILTELVLTAFFLLIIH
Pred GYSLSAAILTELVLTAFFLLIIH
accu 0.0


Helix:4
Orig PLAIGLALTLIHLISIPVTNTSV
Pred PLAIGLALTLIHLISIPVTNTSV
accu 0.0


Helix:5
Orig WALQQLWVFWLVPIVGGVVGGLM
Pred WALQQLWVFWLVPIVGGVVGGLM
accu 0.0


E2CEE0_9RHOB/PF00230

Helix:0
Orig FTLVLFGCGAAVIAGMGTGATSI
Pred FTLVLFGCGAAVIAGMGTGATSI
accu 0.0


Helix:1
Orig GISFAFGLSIVAMAYGIGKISGC
Pred GISFAFGLSIVAMAYGIGKISGC
accu 0.0


Helix:2
Orig LITYVIAQVLGALAGAAVLYLIL
Pred LITYVIAQVLGALAGAAVLYLIL
accu 0.0


Helix:3
Orig TAALVFEVVATFLFLVCILGVTQ
Pred TAALVFEVVATFLFLVCILGVTQ
accu 0.0


Helix:4
Orig LAGLAIGLTLVVIHIVGINVTGV
Pred LAGLAIGLTLVVIHIVGINVTGV
accu 0.0


Helix:5
Orig GALAQVWLFIVAPVIGAAFAGVL
Pred GALAQVWLFIVAPVIGAAFAGVL
accu 0.0


H5AAI7_ECOLX/PF00230

Helix:0
Orig AECFGTFWLVFGGCGSAVLAAGF
Pred AECFGTFWLVFGGCGSAVLAAGF
accu 0.0


Helix:1
Orig GIGFAGVALAFGLTVLTMAFAVG
Pred GIGFAGVALAFGLTVLTMAFAVG
accu 0.0


Helix:2
Orig VVGYVIAQVVGGIVAAALLYLIA
Pred VVGYVIAQVVGGIVAAALLYLIA
accu 0.0


Helix:3
Orig GGYSMLSALVVELVLSAGFLLVI
Pred GGYSMLSALVVELVLSAGFLLVI
accu 0.0


Helix:4
Orig FAPAGFAPIAIGLALTLIHLISI
Pred FAPAGFAPIAIGLALTLIHLISI
accu 0.0


Helix:5
Orig LWFFWVVPIVGGIIGGLI
Pred LWFFWVVPIVGGIIGGLI
accu 0.0


H7NS89_STRPN/PF00230

Helix:0
Orig VAELIGTFMLVFVGTGAVVFG
Pred VAELIGTFMLVFVGTGAVVFG
accu 0.0


Helix:1
Orig GIAFAFGLAIVVAAYSIGTVSGA
Pred GIAFAFGLAIVVAAYSIGTVSGA
accu 0.0


Helix:2
Orig LVNYILGQVVGAFIASGAVFFLL
Pred LVNYILGQVVGAFIASGAVFFLL
accu 0.0


Helix:3
Orig TVFGGFLFEVIATFLFVLVIMTV
Pred TVFGGFLFEVIATFLFVLVIMTV
accu 0.0


Helix:4
Orig GLVIGLSLMAMILVGLKITGLSV
Pred GLVIGLSLMAMILVGLKITGLSV
accu 0.0


Helix:5
Orig AALQQVWIFILAPIAGGVLAALV
Pred AALQQVWIFILAPIAGGVLAALV
accu 0.0


C9VCB0_BRUNE/PF00230

Helix:0
Orig AEFFGTFWLVFGGCGSAILAAAF
Pred AEFFGTFWLVFGGCGSAILAAAF
accu 0.0


Helix:1
Orig IGFLGVALAFGLTVLTMAYAVGG
Pred IGFLGVALAFGLTVLTMAYAVGG
accu 0.0


Helix:2
Orig LIPYWVAQVLGAIAAAAILYVIA
Pred LIPYWVAQVLGAIAAAAILYVIA
accu 0.0


Helix:3
Orig YSMMAGLLIEIILTAFFIIIILG
Pred YSMMAGLLIEIILTAFFIIIILG
accu 0.0


Helix:4
Orig PAGFAPIAIGFGLTLIHLVSIPV
Pred PAGFAPIAIGFGLTLIHLVSIPV
accu 0.0


Helix:5
Orig AALSQLWLFWVAPLVGAVIGAII
Pred AALSQLWLFWVAPLVGAVIGAII
accu 0.0


A7Z2U2_BACA2/PF00230

Helix:0
Orig AFWGEVIGTMLLVIFGGGVCAGV
Pred AFWGEVIGTMLLVIFGGGVCAGV
accu 0.0


Helix:1
Orig WIVIVFGWGLGVAMAAYAVGSIS
Pred WIVIVFGWGLGVAMAAYAVGSIS
accu 0.0


Helix:2
Orig PVYIAGQMIGAMIGAVVVFLHYL
Pred PVYIAGQMIGAMIGAVVVFLHYL
accu 0.0


Helix:3
Orig FGNMISEVIGTFVLVLGILAIGA
Pred FGNMISEVIGTFVLVLGILAIGA
accu 0.0


Helix:4
Orig LIVGFLIVAIGISLGGTTGYAIN
Pred LIVGFLIVAIGISLGGTTGYAIN
accu 0.0


Helix:5
Orig YAWIPVVGPIMGGAFGGVF
Pred YAWIPVVGPIMGGAFGGVF
accu 0.0


G9RKZ1_9ENTR/PF00230

Helix:0
Orig VAEFLGTGLLIFFGAGCVAALRV
Pred VAEFLGTGLLIFFGAGCVAALRV
accu 0.0


Helix:1
Orig ISIIWGLGVAMAIYLTAGVSGAH
Pred ISIIWGLGVAMAIYLTAGVSGAH
accu 0.0


Helix:2
Orig VLPFIVAQTAGAFCAAALVYGLY
Pred VLPFIVAQTAGAFCAAALVYGLY
accu 0.0


Helix:3
Orig ITFIQAFAVETTITAILMAMIMA
Pred ITFIQAFAVETTITAILMAMIMA
accu 0.0


Helix:4
Orig LAPLLIGLLIAVIGASMGPLTGF
Pred LAPLLIGLLIAVIGASMGPLTGF
accu 0.0


Helix:5
Orig LAIPYFLVPLLAPVVGAIIGAFL
Pred LAIPYFLVPLLAPVVGAIIGAFL
accu 0.0


A5LB04_STRPN/PF00230

Helix:0
Orig VAELIGTFMLVFVGTGAVVFG
Pred VAELIGTFMLVFVGTGAVVFG
accu 0.0


Helix:1
Orig GIAFAFGLAIVVAAYSIGTVSGA
Pred GIAFAFGLAIVVAAYSIGTVSGA
accu 0.0


Helix:2
Orig LVNYILGQVVGAFIASGAVFFLL
Pred LVNYILGQVVGAFIASGAVFFLL
accu 0.0


Helix:3
Orig TVFGGFLFEVIATFLFVLVIMTV
Pred TVFGGFLFEVIATFLFVLVIMTV
accu 0.0


Helix:4
Orig GLVIGLSLMAMILVGLKITGLSV
Pred GLVIGLSLMAMILVGLKITGLSV
accu 0.0


Helix:5
Orig AALQQVWIFILAPIAGGVLAALV
Pred AALQQVWIFILAPIAGGVLAALV
accu 0.0


A6YQL5_PELUQ/PF01036

Helix:0
Orig FWLVSMALLASTAFFFIE
Pred FWLVSMALLASTAFFFIE
accu 0.0


Helix:1
Orig GWRVSITVAGLVTGIAFIHYMYM
Pred GWRVSITVAGLVTGIAFIHYMYM
accu 0.0


Helix:2
Orig RYIDWLITVPLLMLEFYFVLAAV
Pred RYIDWLITVPLLMLEFYFVLAAV
accu 0.0


Helix:3
Orig IFWRLMIGTLVMLIGGYL
Pred IFWRLMIGTLVMLIGGYL
accu 0.0


Helix:4
Orig YINTTLGFVIGMAGWFYILYEVF
Pred YINTTLGFVIGMAGWFYILYEVF
accu 0.0


Helix:5
Orig FGAMRMIVTVGWAIYPLGYVFGY
Pred FGAMRMIVTVGWAIYPLGYVFGY
accu 0.0


Helix:6
Orig LNVIYNAADFLNKIAFGLIIWAA
Pred LNVIYNAADFLNKIAFGLIIWAA
accu 0.0


E5XTM7_9ACTO/PF00230

Helix:0
Orig LAEFLGTAALLLIGCAAVANAVL
Pred LAEFLGTAALLLIGCAAVANAVL
accu 0.0


Helix:1
Orig GMAVFAGAGVGFHSGAYLNPALV
Pred GMAVFAGAGVGFHSGAYLNPALV
accu 0.0


Helix:2
Orig VAGYVLAEFLGAFVGSALAWLAF
Pred VAGYVLAEFLGAFVGSALAWLAF
accu 0.0


Helix:3
Orig LWNLVTEAVATFLLVVVIFHFAV
Pred LWNLVTEAVATFLLVVVIFHFAV
accu 0.0


Helix:4
Orig PLYAGLLVLGIAVGLGGPTGYAI
Pred PLYAGLLVLGIAVGLGGPTGYAI
accu 0.0


Helix:5
Orig WGYSWIPVLGPLLGGGLGGLV
Pred WGYSWIPVLGPLLGGGLGGLV
accu 0.0


I1JSD5_SOYBN/PF00230

Helix:0
Orig WSFYRALIAEFIATLLFLYVTVA
Pred WSFYRALIAEFIATLLFLYVTVA
accu 0.0


Helix:1
Orig VGLLGIAWAFGGMIFVLVYCTAG
Pred VGLLGIAWAFGGMIFVLVYCTAG
accu 0.0


Helix:2
Orig SLIRALFYMVAQCLGAICGVGLV
Pred SLIRALFYMVAQCLGAICGVGLV
accu 0.0


Helix:3
Orig ALGAEIIGTFVLVYTVFS
Pred ALGAEIIGTFVLVYTVFS
accu 0.0


Helix:4
Orig IPVLAPLPIGFAVFMVHLATIPI
Pred IPVLAPLPIGFAVFMVHLATIPI
accu 0.0


Helix:5
Orig HWIFWVGPFVGALAAAAY
Pred HWIFWVGPFVGALAAAAY
accu 0.0


E4IQI9_ENTFC/PF00230

Helix:0
Orig RLAAEMIGTALLIVLGNGAV
Pred RLAAEMIGTALLIVLGNGAV
accu 0.0


Helix:1
Orig WMLIAVGYGFGVMMPAMIFGGIS
Pred WMLIAVGYGFGVMMPAMIFGGIS
accu 0.0


Helix:2
Orig WAEVVPYIIAQLIGAAIGQLIVV
Pred WAEVVPYIIAQLIGAAIGQLIVV
accu 0.0


Helix:3
Orig FFGSFVLFFGALGITKAPFF
Pred FFGSFVLFFGALGITKAPFF
accu 0.0


Helix:4
Orig AHLALGFLVWTLVASLGGPTGPG
Pred AHLALGFLVWTLVASLGGPTGPG
accu 0.0


Helix:5
Orig SQWGYAWVPVVAPICAGVVAVFL
Pred SQWGYAWVPVVAPICAGVVAVFL
accu 0.0


F5HA56_CRYNB/PF01036

Helix:0
Orig VWVFTALFIAGLVVALVL
Pred VWVFTALFIAGLVVALVL
accu 0.0


Helix:1
Orig GISAVILTVSALTYMSLATHIGS
Pred GISAVILTVSALTYMSLATHIGS
accu 0.0


Helix:2
Orig IRYIDAAITGPLTILALSRLAGV
Pred IRYIDAAITGPLTILALSRLAGV
accu 0.0


Helix:3
Orig LVVVYSAWAASVGGGWPWG
Pred LVVVYSAWAASVGGGWPWG
accu 0.0


Helix:4
Orig WAWFAVADLAFLAVWTVLLAKGR
Pred WAWFAVADLAFLAVWTVLLAKGR
accu 0.0


Helix:5
Orig LFYLLSSMIILIHIGQGVIWILT
Pred LFYLLSSMIILIHIGQGVIWILT
accu 0.0


Helix:6
Orig AEIISYGIMDVAAKIGFTHLLLL
Pred AEIISYGIMDVAAKIGFTHLLLL
accu 0.0


E4YSX2_OIKDI/PF00230

Helix:0
Orig LSELFGSFLLAVIGIAGSHQGIY
Pred LSELFGSFLLAVIGIAGSHQGIY
accu 0.0


Helix:1
Orig IYASLGGSGGHVNPAVTIYAVLA
Pred IYASLGGSGGHVNPAVTIYAVLA
accu 0.0


Helix:2
Orig GFLVYVSAQIIGMFLGAAVVYGV
Pred GFLVYVSAQIIGMFLGAAVVYGV
accu 0.0


Helix:3
Orig MFFDQIVGTLILLIFIEAII
Pred MFFDQIVGTLILLIFIEAII
accu 0.0


Helix:4
Orig LLIGLCATAVGLAFGNHGGGAIN
Pred LLIGLCATAVGLAFGNHGGGAIN
accu 0.0


Helix:5
Orig YFFWIPLLAPMIGGALGGCS
Pred YFFWIPLLAPMIGGALGGCS
accu 0.0


PIP24_MAIZE/PF00230

Helix:0
Orig AVIAEFIATLLFLYITVATVIGY
Pred AVIAEFIATLLFLYITVATVIGY
accu 0.0


Helix:1
Orig AACGGVGILGIAWAFGGMIFILV
Pred AACGGVGILGIAWAFGGMIFILV
accu 0.0


Helix:2
Orig SLVRALLYIIAQCLGAICGVGLV
Pred SLVRALLYIIAQCLGAICGVGLV
accu 0.0


Helix:3
Orig GYSKGTGLAAEIIGTFVLVYTVF
Pred GYSKGTGLAAEIIGTFVLVYTVF
accu 0.0


Helix:4
Orig LPIGFAVFMVHLATIPITGTGIN
Pred LPIGFAVFMVHLATIPITGTGIN
accu 0.0


Helix:5
Orig QWIFWVGPLIGAAIAAAY
Pred QWIFWVGPLIGAAIAAAY
accu 0.0


B3YJV0_SALET/PF00230

Helix:0
Orig AEFLGTGLFLFFGIGCLSAL
Pred AEFLGTGLFLFFGIGCLSAL
accu 0.0


Helix:1
Orig LGLWEICIIWGLGISLAVYLTAG
Pred LGLWEICIIWGLGISLAVYLTAG
accu 0.0


Helix:2
Orig IIAQFAGAFGGALLAYVLYSSLF
Pred IIAQFAGAFGGALLAYVLYSSLF
accu 0.0


Helix:3
Orig ALNVWQAALVEVVITSILMGMIM
Pred ALNVWQAALVEVVITSILMGMIM
accu 0.0


Helix:4
Orig APLLIGILVAVIGASTGPLTGFA
Pred APLLIGILVAVIGASTGPLTGFA
accu 0.0


Helix:5
Orig PYFIVPIVAPVIGACAGAAI
Pred PYFIVPIVAPVIGACAGAAI
accu 0.0


Q1VVC4_9FLAO/PF01036

Helix:0
Orig FFVGSMAMLAASAFFFLS
Pred FFVGSMAMLAASAFFFLS
accu 0.0


Helix:1
Orig VLVSGLITFIAAVHYFYM
Pred VLVSGLITFIAAVHYFYM
accu 0.0


Helix:2
Orig RYVDWVLTVPLMCVEFFLIL
Pred RYVDWVLTVPLMCVEFFLIL
accu 0.0


Helix:3
Orig LIFWSVVMLVTGYFGEAV
Pred LIFWSVVMLVTGYFGEAV
accu 0.0


Helix:4
Orig FSWQWGLASGIAYFVIVYIVWFG
Pred FSWQWGLASGIAYFVIVYIVWFG
accu 0.0


Helix:5
Orig LCWFVLVGWAIYPLGYILGTPGG
Pred LCWFVLVGWAIYPLGYILGTPGG
accu 0.0


Helix:6
Orig VVYNIGDAVNKIGFGLVIFALAT
Pred VVYNIGDAVNKIGFGLVIFALAT
accu 0.0


E1SHV8_PANVC/PF01036

Helix:0
Orig TAFMIGFSVMAIASLIIYAT
Pred TAFMIGFSVMAIASLIIYAT
accu 0.0


Helix:1
Orig ASVPFIAATAYLAMAFGLGNLTL
Pred ASVPFIAATAYLAMAFGLGNLTL
accu 0.0


Helix:2
Orig ADWSVTTPLLLAGLVMLAFH
Pred ADWSVTTPLLLAGLVMLAFH
accu 0.0


Helix:3
Orig GFLTAIIVLDVMMIITGLVSSLA
Pred GFLTAIIVLDVMMIITGLVSSLA
accu 0.0


Helix:4
Orig WVWYLWSCAAFLGVVYLLWG
Pred WVWYLWSCAAFLGVVYLLWG
accu 0.0


Helix:5
Orig NVALLTIVWFIYPIVFLVGPEGL
Pred NVALLTIVWFIYPIVFLVGPEGL
accu 0.0


Helix:6
Orig TSVWAFLILDIIAKVIYAFYAAA
Pred TSVWAFLILDIIAKVIYAFYAAA
accu 0.0


B9IAG3_POPTR/PF00230

Helix:0
Orig CMWVFSVPLLGVFSSIIATYVGV
Pred CMWVFSVPLLGVFSSIIATYVGV
accu 0.0


Helix:1
Orig AALFMLTFSLIGAACGGASFNPA
Pred AALFMLTFSLIGAACGGASFNPA
accu 0.0


Helix:2
Orig ALRFPVQAAGGVAGAMAITEVMP
Pred ALRFPVQAAGGVAGAMAITEVMP
accu 0.0


Helix:3
Orig GAIAEGVLTFLICLALHFVL
Pred GAIAEGVLTFLICLALHFVL
accu 0.0


Helix:4
Orig FVLKVWLLAVATVGLVMAGGKYT
Pred FVLKVWLLAVATVGLVMAGGKYT
accu 0.0


Helix:5
Orig TTWDFFYVYWICPFIGATLAALI
Pred TTWDFFYVYWICPFIGATLAALI
accu 0.0


C9U6A5_BRUAO/PF00230

Helix:0
Orig AEFFGTFWLVFGGCGSAILAAAF
Pred AEFFGTFWLVFGGCGSAILAAAF
accu 0.0


Helix:1
Orig IGFLGVALAFGLTVLTMAYAVGG
Pred IGFLGVALAFGLTVLTMAYAVGG
accu 0.0


Helix:2
Orig LIPYWVAQVLGAIAAAAILYVIA
Pred LIPYWVAQVLGAIAAAAILYVIA
accu 0.0


Helix:3
Orig YSMMAGLLIEIILTAFFIIIILG
Pred YSMMAGLLIEIILTAFFIIIILG
accu 0.0


Helix:4
Orig PAGFAPIAIGFGLTLIHLVSIPV
Pred PAGFAPIAIGFGLTLIHLVSIPV
accu 0.0


Helix:5
Orig AALSQLWLFWVAPLVGAVIGAII
Pred AALSQLWLFWVAPLVGAVIGAII
accu 0.0


C2Q1I2_BACCE/PF00230

Helix:0
Orig AIAEFIGTFVLVLFGTGVAVIGG
Pred AIAEFIGTFVLVLFGTGVAVIGG
accu 0.0


Helix:1
Orig IAMAFGLSIVAMAYSIGTISGCH
Pred IAMAFGLSIVAMAYSIGTISGCH
accu 0.0


Helix:2
Orig LSYYLLAQILGGLLGTATLVTIL
Pred LSYYLLAQILGGLLGTATLVTIL
accu 0.0


Helix:3
Orig LSGAFLVEFILTFVFVLVIVAVT
Pred LSGAFLVEFILTFVFVLVIVAVT
accu 0.0


Helix:4
Orig SLAGLVIGFTLVLIHLLGIPLTG
Pred SLAGLVIGFTLVLIHLLGIPLTG
accu 0.0


Helix:5
Orig ISQLWVFIVAPILGGIVAAV
Pred ISQLWVFIVAPILGGIVAAV
accu 0.0


E7J6Z2_ECOLX/PF00230

Helix:0
Orig FLGTGLFLFFGIGCLCALKLAGA
Pred FLGTGLFLFFGIGCLCALKLAGA
accu 0.0


Helix:1
Orig YLTAGISGAHLNPAVTIALWLFA
Pred YLTAGISGAHLNPAVTIALWLFA
accu 0.0


Helix:2
Orig VLPFCVAQLAGAFGGAVLAYSLY
Pred VLPFCVAQLAGAFGGAVLAYSLY
accu 0.0


Helix:3
Orig INVWQAALVEVVITSMLMGVIMA
Pred INVWQAALVEVVITSMLMGVIMA
accu 0.0


Helix:4
Orig LAPLLIGILVAVIGASTGPLTGF
Pred LAPLLIGILVAVIGASTGPLTGF
accu 0.0


Helix:5
Orig RNIPYFIVPIIAPIIGACVGAAI
Pred RNIPYFIVPIIAPIIGACVGAAI
accu 0.0


F8ZFW8_VIBCL/PF00230

Helix:0
Orig IAEFIGTGLLIFFGVGCVAALVL
Pred IAEFIGTGLLIFFGVGCVAALVL
accu 0.0


Helix:1
Orig ISIVWGFGVSIAIYCTAGVSGAH
Pred ISIVWGFGVSIAIYCTAGVSGAH
accu 0.0


Helix:2
Orig VLPYIVSQVAGAFCAAALVYSLY
Pred VLPYIVSQVAGAFCAAALVYSLY
accu 0.0


Helix:3
Orig FMGAMAVEFTITAVLMFAILALG
Pred FMGAMAVEFTITAVLMFAILALG
accu 0.0


Helix:4
Orig PLLIGILIAVIGGSLGPLTGFAM
Pred PLLIGILIAVIGGSLGPLTGFAM
accu 0.0


Helix:5
Orig IPYFIVPIVAPILGACFGAW
Pred IPYFIVPIVAPILGACFGAW
accu 0.0


F3XEX8_STRPN/PF00230

Helix:0
Orig VAELIGTFMLVFVGTGAVVFG
Pred VAELIGTFMLVFVGTGAVVFG
accu 0.0


Helix:1
Orig GIAFAFGLAIVVAAYSIGTVSGA
Pred GIAFAFGLAIVVAAYSIGTVSGA
accu 0.0


Helix:2
Orig LVNYILGQVVGAFIASGAVFFLL
Pred LVNYILGQVVGAFIASGAVFFLL
accu 0.0


Helix:3
Orig TVFGGFLFEVIATFLFVLVIMTV
Pred TVFGGFLFEVIATFLFVLVIMTV
accu 0.0


Helix:4
Orig GLVIGLSLMAMILVGLKITGLSV
Pred GLVIGLSLMAMILVGLKITGLSV
accu 0.0


Helix:5
Orig AALQQVWIFILAPIAGGVLAALV
Pred AALQQVWIFILAPIAGGVLAALV
accu 0.0


E3KBV0_PUCGT/PF00230

Helix:0
Orig IFEGLGSMCFVWVVGASSTSLGA
Pred IFEGLGSMCFVWVVGASSTSLGA
accu 0.0


Helix:1
Orig LGIIYALTTSLSMYALGPLSGGH
Pred LGIIYALTTSLSMYALGPLSGGH
accu 0.0


Helix:2
Orig AAYVVSHILGSMAGGALVAAALG
Pred AAYVVSHILGSMAGGALVAAALG
accu 0.0


Helix:3
Orig FALEFMATLMLMLLLHGTGL
Pred FALEFMATLMLMLLLHGTGL
accu 0.0


Helix:4
Orig LAPMLFGLSVGLIAYATSGFANT
Pred LAPMLFGLSVGLIAYATSGFANT
accu 0.0


Helix:5
Orig HWVFWVPGFVAVGLFGLA
Pred HWVFWVPGFVAVGLFGLA
accu 0.0


C2KLW7_LEUMC/PF00230

Helix:0
Orig IAEFLGTFMLVFFGTGSVVYSAA
Pred IAEFLGTFMLVFFGTGSVVYSAA
accu 0.0


Helix:1
Orig AITVGLAFGLSLAVAIYAFGHIS
Pred AITVGLAFGLSLAVAIYAFGHIS
accu 0.0


Helix:2
Orig WVTFIGYVIAQLLGAIVASAAVY
Pred WVTFIGYVIAQLLGAIVASAAVY
accu 0.0


Helix:3
Orig GWYAFAFELVLTFLFVLVIAIVT
Pred GWYAFAFELVLTFLFVLVIAIVT
accu 0.0


Helix:4
Orig APFIIGIWLAVLIVVVLPITGGA
Pred APFIIGIWLAVLIVVVLPITGGA
accu 0.0


Helix:5
Orig HVWVYLVADLLGGALAAFA
Pred HVWVYLVADLLGGALAAFA
accu 0.0


C8T0X0_KLEPR/PF00230

Helix:0
Orig AECFGTFWLVFGGCGSAVLAAAF
Pred AECFGTFWLVFGGCGSAVLAAAF
accu 0.0


Helix:1
Orig GIGFAGVALAFGLTVLTMAFAVG
Pred GIGFAGVALAFGLTVLTMAFAVG
accu 0.0


Helix:2
Orig VIGYIIAQVVGGIIAAAVLYVVA
Pred VIGYIIAQVVGGIIAAAVLYVVA
accu 0.0


Helix:3
Orig FSMLSAIVIEIVLTCGFLLVIHG
Pred FSMLSAIVIEIVLTCGFLLVIHG
accu 0.0


Helix:4
Orig PAGFAPIAIGLALTLIHLISIPV
Pred PAGFAPIAIGLALTLIHLISIPV
accu 0.0


Helix:5
Orig WALQQLWLFWVMPIVGGILGGVL
Pred WALQQLWLFWVMPIVGGILGGVL
accu 0.0


C9QVE0_ECOD1/PF00230

Helix:0
Orig IAEFLGTGLLIFFGVGCVAALKV
Pred IAEFLGTGLLIFFGVGCVAALKV
accu 0.0


Helix:1
Orig ISVIWGLGVAMAIYLTAGVSGAH
Pred ISVIWGLGVAMAIYLTAGVSGAH
accu 0.0


Helix:2
Orig IPFIVSQVAGAFCAAALVYGLYY
Pred IPFIVSQVAGAFCAAALVYGLYY
accu 0.0


Helix:3
Orig INFVQAFAVEMVITAILMGLILA
Pred INFVQAFAVEMVITAILMGLILA
accu 0.0


Helix:4
Orig LAPLLIGLLIAVIGASMGPLTGF
Pred LAPLLIGLLIAVIGASMGPLTGF
accu 0.0


Helix:5
Orig IPYFLVPLFGPIVGAIVGAF
Pred IPYFLVPLFGPIVGAIVGAF
accu 0.0


B5GEB1_9ACTO/PF00230

Helix:0
Orig IFYGETIGTAVLILLGGGVVAAI
Pred IFYGETIGTAVLILLGGGVVAAI
accu 0.0


Helix:1
Orig AFDAGWVAIAFGWGFAVLTGAYI
Pred AFDAGWVAIAFGWGFAVLTGAYI
accu 0.0


Helix:2
Orig VPLYMGSQLLGAMIGAVLVWCAY
Pred VPLYMGSQLLGAMIGAVLVWCAY
accu 0.0


Helix:3
Orig VVQNVATEIIATFVLVFAIL
Pred VVQNVATEIIATFVLVFAIL
accu 0.0


Helix:4
Orig GLGALGVLITAFVVTAIGLSLGG
Pred GLGALGVLITAFVVTAIGLSLGG
accu 0.0


Helix:5
Orig WGYAWIPVVAPLIGAAAAGG
Pred WGYAWIPVVAPLIGAAAAGG
accu 0.0


E8E9B1_SALMO/PF00230

Helix:0
Orig AEFLGTGLFLFFGIGCLSAL
Pred AEFLGTGLFLFFGIGCLSAL
accu 0.0


Helix:1
Orig LGLWEICIIWGLGISLAVYLTAG
Pred LGLWEICIIWGLGISLAVYLTAG
accu 0.0


Helix:2
Orig IIAQFAGAFGGALLAYVLYSSLF
Pred IIAQFAGAFGGALLAYVLYSSLF
accu 0.0


Helix:3
Orig ALNVWQAALVEVVITSILMGMIM
Pred ALNVWQAALVEVVITSILMGMIM
accu 0.0


Helix:4
Orig APLLIGILVAVIGASTGPLTGFA
Pred APLLIGILVAVIGASTGPLTGFA
accu 0.0


Helix:5
Orig PYFIVPIVAPVIGACAGAAI
Pred PYFIVPIVAPVIGACAGAAI
accu 0.0


G9NEG5_HYPAI/PF00230

Helix:0
Orig VVVFGEFYGTFMFLLMSYIGTQA
Pred VVVFGEFYGTFMFLLMSYIGTQA
accu 0.0


Helix:1
Orig FPFSLMYIAASFGTALAVNVWVF
Pred FPFSLMYIAASFGTALAVNVWVF
accu 0.0


Helix:2
Orig GLLVFPTQIVAGIAAAAVTDALL
Pred GLLVFPTQIVAGIAAAAVTDALL
accu 0.0


Helix:3
Orig LFIEMFLTAQLVITVYFLAV
Pred LFIEMFLTAQLVITVYFLAV
accu 0.0


Helix:4
Orig FLAPLGIGLAVFIAHICGTNFTG
Pred FLAPLGIGLAVFIAHICGTNFTG
accu 0.0


Helix:5
Orig YQWIYWAGPFMGALLAFAV
Pred YQWIYWAGPFMGALLAFAV
accu 0.0


B7NFM4_ECOLU/PF00230

Helix:0
Orig IAEFLGTGLLIFFGVGCVAALKV
Pred IAEFLGTGLLIFFGVGCVAALKV
accu 0.0


Helix:1
Orig ISVIWGLGVAMAIYLTAGVSGAH
Pred ISVIWGLGVAMAIYLTAGVSGAH
accu 0.0


Helix:2
Orig IPFIVSQVAGAFCAAALVYGLYY
Pred IPFIVSQVAGAFCAAALVYGLYY
accu 0.0


Helix:3
Orig INFVQAFAVEMVITAILMGLILA
Pred INFVQAFAVEMVITAILMGLILA
accu 0.0


Helix:4
Orig LAPLLIGLLIAVIGASMGPLTGF
Pred LAPLLIGLLIAVIGASMGPLTGF
accu 0.0


Helix:5
Orig IPYFLVPLFGPIVGAIVGAF
Pred IPYFLVPLFGPIVGAIVGAF
accu 0.0


F4SC19_MELLP/PF00230

Helix:0
Orig IFECVGVFIYVTCAETIKIAYLL
Pred IFECVGVFIYVTCAETIKIAYLL
accu 0.0


Helix:1
Orig LAIIYFCPLVFAFISATRIP
Pred LAIIYFCPLVFAFISATRIP
accu 0.0


Helix:2
Orig LPFVFSQLLGATFGALCVHAGYR
Pred LPFVFSQLLGATFGALCVHAGYR
accu 0.0


Helix:3
Orig TIFVTVASLWPVSSMGGVVPVVS
Pred TIFVTVASLWPVSSMGGVVPVVS
accu 0.0


Helix:4
Orig YLLSLVFGWICAMLLGLTLL
Pred YLLSLVFGWICAMLLGLTLL
accu 0.0


Helix:5
Orig AHVVWVVLLYLLSVLVFLETGLV
Pred AHVVWVVLLYLLSVLVFLETGLV
accu 0.0


E6G9G3_ENTFL/PF00230

Helix:0
Orig GEFFGTMILVLLGDGVCAAV
Pred GEFFGTMILVLLGDGVCAAV
accu 0.0


Helix:1
Orig AFASGWVVIALGWGAAVTLAVYM
Pred AFASGWVVIALGWGAAVTLAVYM
accu 0.0


Helix:2
Orig IVAQVLGGFIGGLVVWLAYLPHW
Pred IVAQVLGGFIGGLVVWLAYLPHW
accu 0.0


Helix:3
Orig NYPANVLTEIIGTFVLVFGLLAF
Pred NYPANVLTEIIGTFVLVFGLLAF
accu 0.0


Helix:4
Orig LAAGINPMLVGILVLGLGLSLGG
Pred LAAGINPMLVGILVLGLGLSLGG
accu 0.0


Helix:5
Orig AYSWVPIVGPILGASLAAVI
Pred AYSWVPIVGPILGASLAAVI
accu 0.0


E0EZR9_ACTPL/PF00230

Helix:0
Orig FAEFFGTFWLVFGGCGSAVLAAG
Pred FAEFFGTFWLVFGGCGSAVLAAG
accu 0.0


Helix:1
Orig GVSLAFGLTVLTMAYAVGHISGG
Pred GVSLAFGLTVLTMAYAVGHISGG
accu 0.0


Helix:2
Orig LVPYIVAQVIGAIAAAAVLYTIA
Pred LVPYIVAQVIGAIAAAAVLYTIA
accu 0.0


Helix:3
Orig YSMAAALVIEVVLTAFFLIIIMG
Pred YSMAAALVIEVVLTAFFLIIIMG
accu 0.0


Helix:4
Orig PAGFAPIAIGLALTLIHLISIPV
Pred PAGFAPIAIGLALTLIHLISIPV
accu 0.0


Helix:5
Orig WAIEQLWLFWVAPILGAIIGALA
Pred WAIEQLWLFWVAPILGAIIGALA
accu 0.0


B4FQW8_MAIZE/PF00230

Helix:0
Orig WSFYRAGIAEFVATFLFLYITIL
Pred WSFYRAGIAEFVATFLFLYITIL
accu 0.0


Helix:1
Orig VGIQGIAWSFGGMIFALVYCTAG
Pred VGIQGIAWSFGGMIFALVYCTAG
accu 0.0


Helix:2
Orig SLTRALFYIIMQCLGAICGAGVV
Pred SLTRALFYIIMQCLGAICGAGVV
accu 0.0


Helix:3
Orig GLGAEIVGTFILVYTVFS
Pred GLGAEIVGTFILVYTVFS
accu 0.0


Helix:4
Orig VPILAPLPIGFAVFLVHLATIPI
Pred VPILAPLPIGFAVFLVHLATIPI
accu 0.0


Helix:5
Orig HWIFWVGPFIGAALAAIY
Pred HWIFWVGPFIGAALAAIY
accu 0.0


G6TD93_STRPN/PF00230

Helix:0
Orig LFGEFLGTLILILLGNGVVAGVV
Pred LFGEFLGTLILILLGNGVVAGVV
accu 0.0


Helix:1
Orig GWIVITMGWGIAVAVAVFVSGKL
Pred GWIVITMGWGIAVAVAVFVSGKL
accu 0.0


Helix:2
Orig WASVLPYILAQFAGAMLGQILVW
Pred WASVLPYILAQFAGAMLGQILVW
accu 0.0


Helix:3
Orig VSNLISEILGTFVLVLTIFALGL
Pred VSNLISEILGTFVLVLTIFALGL
accu 0.0


Helix:4
Orig IGTFAVGTLIVGIGLSLGGTTGY
Pred IGTFAVGTLIVGIGLSLGGTTGY
accu 0.0


Helix:5
Orig WSYAWIPVVGPVIGAALAVLV
Pred WSYAWIPVVGPVIGAALAVLV
accu 0.0


E7VN46_SALMO/PF00230

Helix:0
Orig IAEFLGTGLLIFFGVGCVAALKV
Pred IAEFLGTGLLIFFGVGCVAALKV
accu 0.0


Helix:1
Orig ISVIWGLGVAMAIYLTAGVSGAH
Pred ISVIWGLGVAMAIYLTAGVSGAH
accu 0.0


Helix:2
Orig VVPFIISQVAGAFCAAALVYGLY
Pred VVPFIISQVAGAFCAAALVYGLY
accu 0.0


Helix:3
Orig FVQAFAVEMVITAILMGLILALT
Pred FVQAFAVEMVITAILMGLILALT
accu 0.0


Helix:4
Orig PLLIGLLIAVIGASMGPLTGFAM
Pred PLLIGLLIAVIGASMGPLTGFAM
accu 0.0


Helix:5
Orig IPYFLVPLFGPIVGAILGAF
Pred IPYFLVPLFGPIVGAILGAF
accu 0.0


Q2Z067_9GAMM/PF00230

Helix:0
Orig AEFIGTFWLVLGGCGSAVLAAAF
Pred AEFIGTFWLVLGGCGSAVLAAAF
accu 0.0


Helix:1
Orig GIGLLGVSLAFGLTVLTMAFAIG
Pred GIGLLGVSLAFGLTVLTMAFAIG
accu 0.0


Helix:2
Orig LLPYVTAQVLGGIAGAAVLYVIA
Pred LLPYVTAQVLGGIAGAAVLYVIA
accu 0.0


Helix:3
Orig YSLTAALVTEVVMTFMFLIIILG
Pred YSLTAALVTEVVMTFMFLIIILG
accu 0.0


Helix:4
Orig PAGLAPIAIGLGLTLIHLISIPV
Pred PAGLAPIAIGLGLTLIHLISIPV
accu 0.0


Helix:5
Orig WAISQLWLFWVAPIVGAALAGLV
Pred WAISQLWLFWVAPIVGAALAGLV
accu 0.0


F9HT97_ECOLX/PF00230

Helix:0
Orig AECFGTFWLVFGGCGSAVLAAGF
Pred AECFGTFWLVFGGCGSAVLAAGF
accu 0.0


Helix:1
Orig GIGFAGVALAFGLTVLTMAFAVG
Pred GIGFAGVALAFGLTVLTMAFAVG
accu 0.0


Helix:2
Orig VVGYVIAQVVGGIVAAALLYLIA
Pred VVGYVIAQVVGGIVAAALLYLIA
accu 0.0


Helix:3
Orig GGYSMLSALVVELVLSAGFLLVI
Pred GGYSMLSALVVELVLSAGFLLVI
accu 0.0


Helix:4
Orig FAPAGFAPIAIGLALTLIHLISI
Pred FAPAGFAPIAIGLALTLIHLISI
accu 0.0


Helix:5
Orig LWFFWVVPIVGGIIGGLI
Pred LWFFWVVPIVGGIIGGLI
accu 0.0


E8F0Y0_SALMO/PF00230

Helix:0
Orig IAEFLGTGLLIFFGVGCVAALKV
Pred IAEFLGTGLLIFFGVGCVAALKV
accu 0.0


Helix:1
Orig ISVIWGLGVAMAIYLTAGVSGAH
Pred ISVIWGLGVAMAIYLTAGVSGAH
accu 0.0


Helix:2
Orig VVPFIISQVAGAFCAAALVYGLY
Pred VVPFIISQVAGAFCAAALVYGLY
accu 0.0


Helix:3
Orig FVQAFAVEMVITAILMGLILALT
Pred FVQAFAVEMVITAILMGLILALT
accu 0.0


Helix:4
Orig PLLIGLLIAVIGASMGPLTGFAM
Pred PLLIGLLIAVIGASMGPLTGFAM
accu 0.0


Helix:5
Orig IPYFLVPLFGPIVGAILGAF
Pred IPYFLVPLFGPIVGAILGAF
accu 0.0


B8Q9D4_GOSHI/PF00230

Helix:0
Orig ALIAEFIATLLFLYVTVATVIGH
Pred ALIAEFIATLLFLYVTVATVIGH
accu 0.0


Helix:1
Orig LLGIAWAFGGMIFILVYCTAGIS
Pred LLGIAWAFGGMIFILVYCTAGIS
accu 0.0


Helix:2
Orig LIRAVAYMVSQCLGAICGVGLV
Pred LIRAVAYMVSQCLGAICGVGLV
accu 0.0


Helix:3
Orig GYNNGTALGAEIIGTFVLVYTVF
Pred GYNNGTALGAEIIGTFVLVYTVF
accu 0.0


Helix:4
Orig LPIGFAVFMVHLATIPITGTGIN
Pred LPIGFAVFMVHLATIPITGTGIN
accu 0.0


Helix:5
Orig HWIFWVGPFVGALAAAIY
Pred HWIFWVGPFVGALAAAIY
accu 0.0


H8F801_STRPY/PF00230

Helix:0
Orig FLGTALLVLLGNGVVAGVVL
Pred FLGTALLVLLGNGVVAGVVL
accu 0.0


Helix:1
Orig WIVIATGWGIAVAVAVFISGKVA
Pred WIVIATGWGIAVAVAVFISGKVA
accu 0.0


Helix:2
Orig AVSLAFAMSGTIAWSTAIAYSLA
Pred AVSLAFAMSGTIAWSTAIAYSLA
accu 0.0


Helix:3
Orig LLSEIFGTFVLMLGILAFGL
Pred LLSEIFGTFVLMLGILAFGL
accu 0.0


Helix:4
Orig LGTLCVGTLVIGIGLSLGGTTGY
Pred LGTLCVGTLVIGIGLSLGGTTGY
accu 0.0


Helix:5
Orig WSYAWIPVVGPIIGAVLAVLL
Pred WSYAWIPVVGPIIGAVLAVLL
accu 0.0


B8IED8_METNO/PF00230

Helix:0
Orig VAEAIGTFWLTFAGCGSAVIAAA
Pred VAEAIGTFWLTFAGCGSAVIAAA
accu 0.0


Helix:1
Orig VGIGLLGVSFAFGLSVLTMAYAI
Pred VGIGLLGVSFAFGLSVLTMAYAI
accu 0.0


Helix:2
Orig YVGAQVVGAVVAAVVLYAIASGA
Pred YVGAQVVGAVVAAVVLYAIASGA
accu 0.0


Helix:3
Orig GGYGLVSAFLTELVLTMMFLFII
Pred GGYGLVSAFLTELVLTMMFLFII
accu 0.0


Helix:4
Orig PVGFAPIAIGLGLTLIHLVGIPV
Pred PVGFAPIAIGLGLTLIHLVGIPV
accu 0.0


Helix:5
Orig WALGQLWLFWVAPLIGGVLGGVL
Pred WALGQLWLFWVAPLIGGVLGGVL
accu 0.0


C4UTS5_YERRO/PF00230

Helix:0
Orig IAEFLGTALLIFFGVGCVAALKL
Pred IAEFLGTALLIFFGVGCVAALKL
accu 0.0


Helix:1
Orig ISIIWGLGVAMAIYLTAAISGAH
Pred ISIIWGLGVAMAIYLTAAISGAH
accu 0.0


Helix:2
Orig LPYILAQIAGAFCSAALVYCLYY
Pred LPYILAQIAGAFCSAALVYCLYY
accu 0.0


Helix:3
Orig ISVYQAFLVETVITAILMCLILA
Pred ISVYQAFLVETVITAILMCLILA
accu 0.0


Helix:4
Orig LAPLLIGILIAVIGGSMGPLTGF
Pred LAPLLIGILIAVIGGSMGPLTGF
accu 0.0


Helix:5
Orig IPYFLVPILGPIVGALLGAF
Pred IPYFLVPILGPIVGALLGAF
accu 0.0


G3AI68_SPAPN/PF00230

Helix:0
Orig HLIAFLGEFFGTFIFLWVAFVIA
Pred HLIAFLGEFFGTFIFLWVAFVIA
accu 0.0


Helix:1
Orig QLIMISFGFGFGVMMSVFIFFRI
Pred QLIMISFGFGFGVMMSVFIFFRI
accu 0.0


Helix:2
Orig LVLGGAVPPLRAAIMFVAQMIGG
Pred LVLGGAVPPLRAAIMFVAQMIGG
accu 0.0


Helix:3
Orig LFLEAFGTGILCLTVLFLAV
Pred LFLEAFGTGILCLTVLFLAV
accu 0.0


Helix:4
Orig FMAPFVIGIALFLGHMICIYYTG
Pred FMAPFVIGIALFLGHMICIYYTG
accu 0.0


Helix:5
Orig NYHWIYWVGPFIGAVVAAAI
Pred NYHWIYWVGPFIGAVVAAAI
accu 0.0


B2E5G6_STRPN/PF00230

Helix:0
Orig LFGEFLGTLILILLGNGVVAGVV
Pred LFGEFLGTLILILLGNGVVAGVV
accu 0.0


Helix:1
Orig GWIVITMGWGIAVAVAVFVSGKL
Pred GWIVITMGWGIAVAVAVFVSGKL
accu 0.0


Helix:2
Orig WASVLPYILAQFAGAMLGQILVW
Pred WASVLPYILAQFAGAMLGQILVW
accu 0.0


Helix:3
Orig VSNLISEILGTFVLVLTIFALGL
Pred VSNLISEILGTFVLVLTIFALGL
accu 0.0


Helix:4
Orig IGTFAVGTLIVGIGLSLGGTTGY
Pred IGTFAVGTLIVGIGLSLGGTTGY
accu 0.0


Helix:5
Orig WSYAWIPVVGPVIGAALAVLV
Pred WSYAWIPVVGPVIGAALAVLV
accu 0.0


C0AS81_9ENTR/PF00230

Helix:0
Orig ISEFIGTALLVFFGLGCVAAVRI
Pred ISEFIGTALLVFFGLGCVAAVRI
accu 0.0


Helix:1
Orig ISIIWGLGVALAVYLTAGTSGAH
Pred ISIIWGLGVALAVYLTAGTSGAH
accu 0.0


Helix:2
Orig VIPYIIAQMLGGFFAAAIVYFMY
Pred VIPYIIAQMLGGFFAAAIVYFMY
accu 0.0


Helix:3
Orig ISVIHAFFVEVIIAVILVGLILA
Pred ISVIHAFFVEVIIAVILVGLILA
accu 0.0


Helix:4
Orig LAPLLIGILIAVIGGAFGPLTGF
Pred LAPLLIGILIAVIGGAFGPLTGF
accu 0.0


Helix:5
Orig IPYFLVPIIAPFIGGILGAL
Pred IPYFLVPIIAPFIGGILGAL
accu 0.0


A6VPR0_ACTSZ/PF00230

Helix:0
Orig LAEFLGTALLVLMGNGVVANVCL
Pred LAEFLGTALLVLMGNGVVANVCL
accu 0.0


Helix:1
Orig SSGWIVITTAWAFAVYVAVVATG
Pred SSGWIVITTAWAFAVYVAVVATG
accu 0.0


Helix:2
Orig VPGYIAAQVAGGVLGGFVVYLFY
Pred VPGYIAAQVAGGVLGGFVVYLFY
accu 0.0


Helix:3
Orig YANNLFCEIIGTIVLVSIIFFIS
Pred YANNLFCEIIGTIVLVSIIFFIS
accu 0.0


Helix:4
Orig IGLGSIGALPVAILVWAIGLSLG
Pred IGLGSIGALPVAILVWAIGLSLG
accu 0.0


Helix:5
Orig WGYAWVPVVGPMLGGVIAAV
Pred WGYAWVPVVGPMLGGVIAAV
accu 0.0


B1JTH0_BURCC/PF00230

Helix:0
Orig LAAEVFGTFWLVLGGCGSAVLAA
Pred LAAEVFGTFWLVLGGCGSAVLAA
accu 0.0


Helix:1
Orig LGIGFAGVALAFGLTVLTMAFAI
Pred LGIGFAGVALAFGLTVLTMAFAI
accu 0.0


Helix:2
Orig LAPYIVAQVVGATLGAFVLYLIA
Pred LAPYIVAQVVGATLGAFVLYLIA
accu 0.0


Helix:3
Orig HYSLAASFICEVVMTGFFLFVIL
Pred HYSLAASFICEVVMTGFFLFVIL
accu 0.0


Helix:4
Orig GVPAGFAPIAIGLCLTLIHLISI
Pred GVPAGFAPIAIGLCLTLIHLISI
accu 0.0


Helix:5
Orig LWLFWVAPLIGAVLAGII
Pred LWLFWVAPLIGAVLAGII
accu 0.0


G6JK42_STRPN/PF00230

Helix:0
Orig LFGEFLGTLILILLGNGVVAGVV
Pred LFGEFLGTLILILLGNGVVAGVV
accu 0.0


Helix:1
Orig GWIVITMGWGIAVAVAVFVSGKL
Pred GWIVITMGWGIAVAVAVFVSGKL
accu 0.0


Helix:2
Orig WASVLPYILAQFAGAMLGQILVW
Pred WASVLPYILAQFAGAMLGQILVW
accu 0.0


Helix:3
Orig VSNLISEILGTFVLVLTIFALGL
Pred VSNLISEILGTFVLVLTIFALGL
accu 0.0


Helix:4
Orig IGTFAVGTLIVGIGLSLGGTTGY
Pred IGTFAVGTLIVGIGLSLGGTTGY
accu 0.0


Helix:5
Orig WSYAWIPVVGPVIGAALAVLV
Pred WSYAWIPVVGPVIGAALAVLV
accu 0.0


B5CFK3_SALET/PF00230

Helix:0
Orig IAEFLGTGLLIFFGVGCVAALKV
Pred IAEFLGTGLLIFFGVGCVAALKV
accu 0.0


Helix:1
Orig ISVIWGLGVAMAIYLTAGVSGAH
Pred ISVIWGLGVAMAIYLTAGVSGAH
accu 0.0


Helix:2
Orig VVPFIISQVAGAFCAAALVYGLY
Pred VVPFIISQVAGAFCAAALVYGLY
accu 0.0


Helix:3
Orig FVQAFAVEMVITAILMGLILALT
Pred FVQAFAVEMVITAILMGLILALT
accu 0.0


Helix:4
Orig PLLIGLLIAVIGASMGPLTGFAM
Pred PLLIGLLIAVIGASMGPLTGFAM
accu 0.0


Helix:5
Orig IPYFLVPLFGPIVGAILGAF
Pred IPYFLVPLFGPIVGAILGAF
accu 0.0


D6LQL4_9RHIZ/PF00230

Helix:0
Orig AEFFGTFWLVFGGCGSAILAAAF
Pred AEFFGTFWLVFGGCGSAILAAAF
accu 0.0


Helix:1
Orig IGFLGVALAFGLTVLTMAYAVGG
Pred IGFLGVALAFGLTVLTMAYAVGG
accu 0.0


Helix:2
Orig LIPYWVAQVLGAIAAAAILYVIA
Pred LIPYWVAQVLGAIAAAAILYVIA
accu 0.0


Helix:3
Orig SMMAGLLIEIILTAFFIIIIILG
Pred SMMAGLLIEIILTAFFIIIIILG
accu 0.0


Helix:4
Orig PAGFAPIAIGFGLTLIHLVSIPV
Pred PAGFAPIAIGFGLTLIHLVSIPV
accu 0.0


Helix:5
Orig AALSQLWLFWVAPLVGAVIGAII
Pred AALSQLWLFWVAPLVGAVIGAII
accu 0.0


G9HRQ4_9ROSI/PF00230

Helix:0
Orig AALAEFISMLIFVFAGEGSGMAF
Pred AALAEFISMLIFVFAGEGSGMAF
accu 0.0


Helix:1
Orig VAASLAHAFALFVAVSVGANISG
Pred VAASLAHAFALFVAVSVGANISG
accu 0.0


Helix:2
Orig VTFGAFIGGHITFIRSLLYWIAQ
Pred VTFGAFIGGHITFIRSLLYWIAQ
accu 0.0


Helix:3
Orig WNAVVFEIVMTFGLVYTVYATAV
Pred WNAVVFEIVMTFGLVYTVYATAV
accu 0.0


Helix:4
Orig IGIIAPIAIGFIVGANILAGGAF
Pred IGIIAPIAIGFIVGANILAGGAF
accu 0.0


Helix:5
Orig HWVYWLGPFVGSAIAAIV
Pred HWVYWLGPFVGSAIAAIV
accu 0.0


C4LFC6_TOLAT/PF00230

Helix:0
Orig LFIFFGASCLSAVKLAGASFGLW
Pred LFIFFGASCLSAVKLAGASFGLW
accu 0.0


Helix:1
Orig IVWGLGIALAVYLTAAISGAHLN
Pred IVWGLGIALAVYLTAAISGAHLN
accu 0.0


Helix:2
Orig YIISQVAGAFGGALVCYVLYYNL
Pred YIISQVAGAFGGALVCYVLYYNL
accu 0.0


Helix:3
Orig ISLIQASLVEIIITSILMCLIMA
Pred ISLIQASLVEIIITSILMCLIMA
accu 0.0


Helix:4
Orig LAPLLIGILVAVIGAATAPLTGF
Pred LAPLLIGILVAVIGAATAPLTGF
accu 0.0


Helix:5
Orig IPYFIVPIVAPIIGACGGAA
Pred IPYFIVPIVAPIIGACGGAA
accu 0.0


F8GAM4_FRAST/PF00230

Helix:0
Orig CIAEFIGTMILILLGNGVVAGVV
Pred CIAEFIGTMILILLGNGVVAGVV
accu 0.0


Helix:1
Orig GWIVITFAWGLAVFLGVLVAGPI
Pred GWIVITFAWGLAVFLGVLVAGPI
accu 0.0


Helix:2
Orig WGWVVPFVISQILGAMVGQLLVW
Pred WGWVVPFVISQILGAMVGQLLVW
accu 0.0


Helix:3
Orig FASEVIATFVLIFAILTMHGVVA
Pred FASEVIATFVLIFAILTMHGVVA
accu 0.0


Helix:4
Orig GIPVAFVVIAIGLSLGGTTGYAI
Pred GIPVAFVVIAIGLSLGGTTGYAI
accu 0.0


Helix:5
Orig WSYAWVPIVGPVLGSVIATGL
Pred WSYAWVPIVGPVLGSVIATGL
accu 0.0


B9R9T6_RICCO/PF00230

Helix:0
Orig LAEFISTFFFVFAVVGSSMA
Pred LAEFISTFFFVFAVVGSSMA
accu 0.0


Helix:1
Orig IVALANAFALSSAVYIAANISGG
Pred IVALANAFALSSAVYIAANISGG
accu 0.0


Helix:2
Orig ALFYWVSQLVASVMACLLLRVAA
Pred ALFYWVSQLVASVMACLLLRVAA
accu 0.0


Helix:3
Orig TGFGASIVEGVLTFGLVYTVYAA
Pred TGFGASIVEGVLTFGLVYTVYAA
accu 0.0


Helix:4
Orig LLGATGPLVIGLMAGANVLAAGP
Pred LLGATGPLVIGLMAGANVLAAGP
accu 0.0


Helix:5
Orig QAVYWVGPLLGATVAGLL
Pred QAVYWVGPLLGATVAGLL
accu 0.0


D2KZ45_HORVD/PF00230

Helix:0
Orig TIRAAISEFLATAIFVFAAEGSI
Pred TIRAAISEFLATAIFVFAAEGSI
accu 0.0


Helix:1
Orig GLVAVALAHALALAVAVSVAVNI
Pred GLVAVALAHALALAVAVSVAVNI
accu 0.0


Helix:2
Orig LVRALFYWIAQLLGAIVASLLLR
Pred LVRALFYWIAQLLGAIVASLLLR
accu 0.0


Helix:3
Orig WHAVLLEAVMTFGLMYAYYATLI
Pred WHAVLLEAVMTFGLMYAYYATLI
accu 0.0


Helix:4
Orig VGTIGPLAVGFLLGANILAGGPF
Pred VGTIGPLAVGFLLGANILAGGPF
accu 0.0


Helix:5
Orig HWVYWLGPFLGSGIAGLL
Pred HWVYWLGPFLGSGIAGLL
accu 0.0


D7LDA8_ARALL/PF00230

Helix:0
Orig WSFWRAGIAEFIATFLFLYITVL
Pred WSFWRAGIAEFIATFLFLYITVL
accu 0.0


Helix:1
Orig IAWAFGGMIFALVYCTAGISGGH
Pred IAWAFGGMIFALVYCTAGISGGH
accu 0.0


Helix:2
Orig VYYIVMQCLGAICGAGVVKGFQP
Pred VYYIVMQCLGAICGAGVVKGFQP
accu 0.0


Helix:3
Orig GSGLGAEIIGTFVLVYTVFS
Pred GSGLGAEIIGTFVLVYTVFS
accu 0.0


Helix:4
Orig VPILAPLPIGFAVFLVHLATIPI
Pred VPILAPLPIGFAVFLVHLATIPI
accu 0.0


Helix:5
Orig HWVFWVGPFIGAALAALY
Pred HWVFWVGPFIGAALAALY
accu 0.0


Q3D4P2_STRAG/PF00230

Helix:0
Orig FGEFLGTALLVLLGNGVVAGVVL
Pred FGEFLGTALLVLLGNGVVAGVVL
accu 0.0


Helix:1
Orig GWIVITFGWGLAVAIAALVSGNI
Pred GWIVITFGWGLAVAIAALVSGNI
accu 0.0


Helix:2
Orig AWGTAILYMIAQIIGAMLGSLLV
Pred AWGTAILYMIAQIIGAMLGSLLV
accu 0.0


Helix:3
Orig NFSNFLSEVLGTLVLVLTIFAIG
Pred NFSNFLSEVLGTLVLVLTIFAIG
accu 0.0


Helix:4
Orig TMSVGMLVVGIGLSLGGTTGYAI
Pred TMSVGMLVVGIGLSLGGTTGYAI
accu 0.0


Helix:5
Orig TYSWIPIVGPMVGAILAALI
Pred TYSWIPIVGPMVGAILAALI
accu 0.0


A3FA69_VITVI/PF00230

Helix:0
Orig FYRALIAEFIATLLFLYITVLTV
Pred FYRALIAEFIATLLFLYITVLTV
accu 0.0


Helix:1
Orig GVGILGIAWSFGGMIFILVYCTA
Pred GVGILGIAWSFGGMIFILVYCTA
accu 0.0


Helix:2
Orig VSLIRAILYMVAQCLGAICGVGL
Pred VSLIRAILYMVAQCLGAICGVGL
accu 0.0


Helix:3
Orig GTGLGAEIIGTFVLVYTVFS
Pred GTGLGAEIIGTFVLVYTVFS
accu 0.0


Helix:4
Orig VPVLAPLPIGFAVFMVHLATIPI
Pred VPVLAPLPIGFAVFMVHLATIPI
accu 0.0


Helix:5
Orig QWIFWVGPFIGAAIAAFY
Pred QWIFWVGPFIGAAIAAFY
accu 0.0


C7VUV4_ENTFL/PF00230

Helix:0
Orig GEFFGTMILVLLGDGVCAAV
Pred GEFFGTMILVLLGDGVCAAV
accu 0.0


Helix:1
Orig AFASGWVVIALGWGAAVTLAVYM
Pred AFASGWVVIALGWGAAVTLAVYM
accu 0.0


Helix:2
Orig IVAQVLGGFIGGLVVWLAYLPHW
Pred IVAQVLGGFIGGLVVWLAYLPHW
accu 0.0


Helix:3
Orig NYPANVLTEIIGTFVLVFGLLAF
Pred NYPANVLTEIIGTFVLVFGLLAF
accu 0.0


Helix:4
Orig LAAGINPMLVGILVLGLGLSLGG
Pred LAAGINPMLVGILVLGLGLSLGG
accu 0.0


Helix:5
Orig AYSWVPIVGPILGASLAAVI
Pred AYSWVPIVGPILGASLAAVI
accu 0.0


H8DTK3_9ENTR/PF01036

Helix:0
Orig TAFLIGFSVMAIASLVIYAT
Pred TAFLIGFSVMAIASLVIYAT
accu 0.0


Helix:1
Orig ASVPFIAATAYLAMAFGFGNLTL
Pred ASVPFIAATAYLAMAFGFGNLTL
accu 0.0


Helix:2
Orig ADWSITTPILLAGLVMLAFH
Pred ADWSITTPILLAGLVMLAFH
accu 0.0


Helix:3
Orig GFLTAIIVLDVMMIITGLVSSLA
Pred GFLTAIIVLDVMMIITGLVSSLA
accu 0.0


Helix:4
Orig WVWYLWSCAAFLGVVYLLWG
Pred WVWYLWSCAAFLGVVYLLWG
accu 0.0


Helix:5
Orig NVALLTVVWFIYPIVFLVGPEGL
Pred NVALLTVVWFIYPIVFLVGPEGL
accu 0.0


Helix:6
Orig SSVWAFLVLDIIAKVFYAFYAAA
Pred SSVWAFLVLDIIAKVFYAFYAAA
accu 0.0


Q84BE3_9BACT/PF01036

Helix:0
Orig FWLVTAALLASTVFFFVE
Pred FWLVTAALLASTVFFFVE
accu 0.0


Helix:1
Orig LTVSGLITGIAFWHYMYMRGVWI
Pred LTVSGLITGIAFWHYMYMRGVWI
accu 0.0


Helix:2
Orig LLTVPLLICEFYLILAAATNVAG
Pred LLTVPLLICEFYLILAAATNVAG
accu 0.0


Helix:3
Orig LVGSLVMLVFGYMGEAGIMA
Pred LVGSLVMLVFGYMGEAGIMA
accu 0.0


Helix:4
Orig AFIIGCLAWVYMIYELWA
Pred AFIIGCLAWVYMIYELWA
accu 0.0


Helix:5
Orig MMYIIIFGWAIYPVGYFTGYLMG
Pred MMYIIIFGWAIYPVGYFTGYLMG
accu 0.0


Helix:6
Orig LIYNLADFVNKILFGSIIWNVAV
Pred LIYNLADFVNKILFGSIIWNVAV
accu 0.0


D2GFR2_STAAU/PF00230

Helix:0
Orig LAEFLGTAILILFGGGVCANVNL
Pred LAEFLGTAILILFGGGVCANVNL
accu 0.0


Helix:1
Orig VITAGWGLAVTMGVYAVGQFSGA
Pred VITAGWGLAVTMGVYAVGQFSGA
accu 0.0


Helix:2
Orig LVPGYIVAQMLGAIVGATIVWLM
Pred LVPGYIVAQMLGAIVGATIVWLM
accu 0.0


Helix:3
Orig FANFLSEIIGTMALTLGILFIGV
Pred FANFLSEIIGTMALTLGILFIGV
accu 0.0


Helix:4
Orig LIVGALIVAIGLSLGGATGYAIN
Pred LIVGALIVAIGLSLGGATGYAIN
accu 0.0


Helix:5
Orig GSNWSYAIVPILGPIAGGLLGAV
Pred GSNWSYAIVPILGPIAGGLLGAV
accu 0.0


F8NZT4_SERL9/PF00230

Helix:0
Orig AEFFGIMFLIIFGVGGDLQVVLS
Pred AEFFGIMFLIIFGVGGDLQVVLS
accu 0.0


Helix:1
Orig SLNFGWAVGVALGVYVSGGISGG
Pred SLNFGWAVGVALGVYVSGGISGG
accu 0.0


Helix:2
Orig VPIYMAAQLMGALCGAGIVYANY
Pred VPIYMAAQLMGALCGAGIVYANY
accu 0.0


Helix:3
Orig YMTPVSCFFSEFLASAALMMVIL
Pred YMTPVSCFFSEFLASAALMMVIL
accu 0.0


Helix:4
Orig GLVPVALFITILGIGASLGM
Pred GLVPVALFITILGIGASLGM
accu 0.0


Helix:5
Orig YWLWCPILAPFLGMQFGALF
Pred YWLWCPILAPFLGMQFGALF
accu 0.0


H4TFQ7_ECOLX/PF00230

Helix:0
Orig IAEFLGTGLLIFFGVGCVAALKV
Pred IAEFLGTGLLIFFGVGCVAALKV
accu 0.0


Helix:1
Orig ISVIWGLGVAMAIYLTAGVSGAH
Pred ISVIWGLGVAMAIYLTAGVSGAH
accu 0.0


Helix:2
Orig IPFIVSQVAGAFCAAALVYGLYY
Pred IPFIVSQVAGAFCAAALVYGLYY
accu 0.0


Helix:3
Orig INFVQAFAVEMVITAILMGLILA
Pred INFVQAFAVEMVITAILMGLILA
accu 0.0


Helix:4
Orig LAPLLIGLLIAVIGASMGPLTGF
Pred LAPLLIGLLIAVIGASMGPLTGF
accu 0.0


Helix:5
Orig IPYFLVPLFGPIVGAIVGAF
Pred IPYFLVPLFGPIVGAIVGAF
accu 0.0


D2BR12_LACLK/PF00230

Helix:0
Orig GEFLGTFILILLGNGVVSGVVLN
Pred GEFLGTFILILLGNGVVSGVVLN
accu 0.0


Helix:1
Orig AGWVAITLGWGFAVMMGVYISGF
Pred AGWVAITLGWGFAVMMGVYISGF
accu 0.0


Helix:2
Orig LVLPYIIAQMLGAMVASIILYLM
Pred LVLPYIIAQMLGAMVASIILYLM
accu 0.0


Helix:3
Orig LISEIVGTAVLTTGILAFGQYTI
Pred LISEIVGTAVLTTGILAFGQYTI
accu 0.0


Helix:4
Orig LVGAIITAIGLSLGATTGYSLNP
Pred LVGAIITAIGLSLGATTGYSLNP
accu 0.0


Helix:5
Orig SDWSYAWIPVLGPIIGGSLGALL
Pred SDWSYAWIPVLGPIIGGSLGALL
accu 0.0


F9E4B7_STRSA/PF00230


C9A596_ENTCA/PF00230

Helix:0
Orig IFSEFLGTAILVLLGDGVCAAVN
Pred IFSEFLGTAILVLLGDGVCAAVN
accu 0.0


Helix:1
Orig GWIVIAMGWSTAVTIAVYVSGYM
Pred GWIVIAMGWSTAVTIAVYVSGYM
accu 0.0


Helix:2
Orig WSLAVPFMLAQIAGAIVGAILVW
Pred WSLAVPFMLAQIAGAIVGAILVW
accu 0.0


Helix:3
Orig TITEVIGTFVLVFGLLAFGANTF
Pred TITEVIGTFVLVFGLLAFGANTF
accu 0.0


Helix:4
Orig IVVGILILAIGLSLGGPTGYAIN
Pred IVVGILILAIGLSLGGPTGYAIN
accu 0.0


Helix:5
Orig WGYALVPIIGPMIGAAIAAGL
Pred WGYALVPIIGPMIGAAIAAGL
accu 0.0


H8FZ59_PEDPE/PF00230

Helix:0
Orig GEFIGTFVLVLLGDGVVAGVSLR
Pred GEFIGTFVLVLLGDGVVAGVSLR
accu 0.0


Helix:1
Orig SGWIAITLGWGLAVTLGVYASSF
Pred SGWIAITLGWGLAVTLGVYASSF
accu 0.0


Helix:2
Orig VIPYSIAQILGGLVGGIVVWIHY
Pred VIPYSIAQILGGLVGGIVVWIHY
accu 0.0


Helix:3
Orig YSMNFISEVVGTAVLIFGLLAFT
Pred YSMNFISEVVGTAVLIFGLLAFT
accu 0.0


Helix:4
Orig PIAVGVLITAIGLSLGGTTGYAI
Pred PIAVGVLITAIGLSLGGTTGYAI
accu 0.0


Helix:5
Orig WAYSWVPILGPVVGAILGAI
Pred WAYSWVPILGPVVGAILGAI
accu 0.0


H7M7A0_STRPN/PF00230


H5RRE3_9NOCA/PF00230

Helix:0
Orig IFLSEALGTGMLVLLGVGVVANV
Pred IFLSEALGTGMLVLLGVGVVANV
accu 0.0


Helix:1
Orig WLLINFGWGLGVLAGVYVAY
Pred WLLINFGWGLGVLAGVYVAY
accu 0.0


Helix:2
Orig ITVATTLAYILGQLAGAFVGANL
Pred ITVATTLAYILGQLAGAFVGANL
accu 0.0


Helix:3
Orig GLSWNFATEVIATFALVLVLLAM
Pred GLSWNFATEVIATFALVLVLLAM
accu 0.0


Helix:4
Orig LAAALLVVGIGASLGGPTGYAIN
Pred LAAALLVVGIGASLGGPTGYAIN
accu 0.0


Helix:5
Orig WGYAWVPVVGPLLGGVLAGL
Pred WGYAWVPVVGPLLGGVLAGL
accu 0.0


D5W6I1_BURSC/PF00230

Helix:0
Orig LVAELFGTFWLVLGGCGSAVLAA
Pred LVAELFGTFWLVLGGCGSAVLAA
accu 0.0


Helix:1
Orig GIGFVGVSLAFGLTVLTMAFAIG
Pred GIGFVGVSLAFGLTVLTMAFAIG
accu 0.0


Helix:2
Orig LLPYIAAQVVGAVLGAFVLSLIA
Pred LLPYIAAQVVGAVLGAFVLSLIA
accu 0.0


Helix:3
Orig YALAAAFVCEVVMTGFFLFVILG
Pred YALAAAFVCEVVMTGFFLFVILG
accu 0.0


Helix:4
Orig PAGFAPIAIGLCLTLIHLISIPV
Pred PAGFAPIAIGLCLTLIHLISIPV
accu 0.0


Helix:5
Orig AAIDQLWLFWAAPIIGAVIAGVV
Pred AAIDQLWLFWAAPIIGAVIAGVV
accu 0.0


D0HVW0_VIBCL/PF00230

Helix:0
Orig IAEFIGTGLLIFFGVGCVAALVL
Pred IAEFIGTGLLIFFGVGCVAALVL
accu 0.0


Helix:1
Orig ISIVWGFGVSIAIYCTAGVSGAH
Pred ISIVWGFGVSIAIYCTAGVSGAH
accu 0.0


Helix:2
Orig VLPYIVSQVAGAFCAAALVYSLY
Pred VLPYIVSQVAGAFCAAALVYSLY
accu 0.0


Helix:3
Orig FMGAMAVEFTITAVLMFAILALG
Pred FMGAMAVEFTITAVLMFAILALG
accu 0.0


Helix:4
Orig PLLIGILIAVIGGSLGPLTGFAM
Pred PLLIGILIAVIGGSLGPLTGFAM
accu 0.0


Helix:5
Orig IPYFIVPIVAPILGACFGAW
Pred IPYFIVPIVAPILGACFGAW
accu 0.0


H7M1A1_STRPN/PF00230


C9X8H1_SALTD/PF00230

Helix:0
Orig AEFLGTGLFLFFGIGCLSAL
Pred AEFLGTGLFLFFGIGCLSAL
accu 0.0


Helix:1
Orig LGLWEICIIWGLGISLAVYLTAG
Pred LGLWEICIIWGLGISLAVYLTAG
accu 0.0


Helix:2
Orig IIAQFAGAFGGALLAYVLYSSLF
Pred IIAQFAGAFGGALLAYVLYSSLF
accu 0.0


Helix:3
Orig ALNVWQAALVEVVITSILMGMIM
Pred ALNVWQAALVEVVITSILMGMIM
accu 0.0


Helix:4
Orig APLLIGILVAVIGASTGPLTGFA
Pred APLLIGILVAVIGASTGPLTGFA
accu 0.0


Helix:5
Orig PYFIVPIVAPVIGACAGAAI
Pred PYFIVPIVAPVIGACAGAAI
accu 0.0


C7TAN6_LACRG/PF00230

Helix:0
Orig LAAEFIGTAVMVLLGNGSVA
Pred LAAEFIGTAVMVLLGNGSVA
accu 0.0


Helix:1
Orig LLIAVGYGAGVMIPAMMFGAISG
Pred LLIAVGYGAGVMIPAMMFGAISG
accu 0.0


Helix:2
Orig VLPYIAVQMAGAMVGQLLVVAAY
Pred VLPYIAVQMAGAMVGQLLVVAAY
accu 0.0


Helix:3
Orig FIGSYILFIGALGITKAPFF
Pred FIGSYILFIGALGITKAPFF
accu 0.0


Helix:4
Orig AHMGLGFLVATLVASLGGPTGPA
Pred AHMGLGFLVATLVASLGGPTGPA
accu 0.0


Helix:5
Orig WGYAWVPVVAPIAAAILAVL
Pred WGYAWVPVVAPIAAAILAVL
accu 0.0


F1L8E1_ASCSU/PF00230

Helix:0
Orig IVNCLSELYATCLLLFIGIGIV
Pred IVNCLSELYATCLLLFIGIGIV
accu 0.0


Helix:1
Orig LNTWIQINIGWGFAITFCVYTIS
Pred LNTWIQINIGWGFAITFCVYTIS
accu 0.0


Helix:2
Orig LPLLHVLYYSIAQTVGAFIGTAL
Pred LPLLHVLYYSIAQTVGAFIGTAL
accu 0.0


Helix:3
Orig NVIAFYDQFVGTGFLALFVAVIV
Pred NVIAFYDQFVGTGFLALFVAVIV
accu 0.0


Helix:4
Orig LLVGFVIAMIGMAFGMNVGYPIN
Pred LLVGFVIAMIGMAFGMNVGYPIN
accu 0.0


Helix:5
Orig YYFWIPVVAPFFGTVFAAWS
Pred YYFWIPVVAPFFGTVFAAWS
accu 0.0


Q0V6M3_PHANO/PF01036

Helix:0
Orig YFAICAAMTVSGFVFIGLGM
Pred YFAICAAMTVSGFVFIGLGM
accu 0.0


Helix:1
Orig YLTAAVVFVAAIAYFTMGSNLGF
Pred YLTAAVVFVAAIAYFTMGSNLGF
accu 0.0


Helix:2
Orig IYYVRYIDWVITTPLLLTDLMLT
Pred IYYVRYIDWVITTPLLLTDLMLT
accu 0.0


Helix:3
Orig WPSILWTIIVDEIMIITGLVGAL
Pred WPSILWTIIVDEIMIITGLVGAL
accu 0.0


Helix:4
Orig WGYFAFGNLALVYIIYQLVW
Pred WGYFAFGNLALVYIIYQLVW
accu 0.0


Helix:5
Orig RTFLMCGSLTAFLWILYPVAWGV
Pred RTFLMCGSLTAFLWILYPVAWGV
accu 0.0


Helix:6
Orig AIFYSILDFLAKPVFGALLIWGH
Pred AIFYSILDFLAKPVFGALLIWGH
accu 0.0


E4GZ95_PROAA/PF00230

Helix:0
Orig FGSEFLGTLILILLGCGVVANNL
Pred FGSEFLGTLILILLGCGVVANNL
accu 0.0


Helix:1
Orig QINWGWGFGVMFGVYAAY
Pred QINWGWGFGVMFGVYAAY
accu 0.0


Helix:2
Orig ITIYILAQFAGAFVGAVLCWLAY
Pred ITIYILAQFAGAFVGAVLCWLAY
accu 0.0


Helix:3
Orig LWNTITEAIGTWVLVLWVILSGF
Pred LWNTITEAIGTWVLVLWVILSGF
accu 0.0


Helix:4
Orig GPLAVGLLIVSIGASLGGPTGYA
Pred GPLAVGLLIVSIGASLGGPTGYA
accu 0.0


Helix:5
Orig WGYAWVPVVGPMIGAVLAAL
Pred WGYAWVPVVGPMIGAVLAAL
accu 0.0


G0F8S5_ECOLX/PF00230

Helix:0
Orig IAEFLGTGLLIFFGVGCVAALKV
Pred IAEFLGTGLLIFFGVGCVAALKV
accu 0.0


Helix:1
Orig ISVIWGLGVAMAIYLTAGVSGAH
Pred ISVIWGLGVAMAIYLTAGVSGAH
accu 0.0


Helix:2
Orig IPFIVSQVAGAFCAAALVYGLYY
Pred IPFIVSQVAGAFCAAALVYGLYY
accu 0.0


Helix:3
Orig INFVQAFAVEMVITAILMGLILA
Pred INFVQAFAVEMVITAILMGLILA
accu 0.0


Helix:4
Orig LAPLLIGLLIAVIGASMGPLTGF
Pred LAPLLIGLLIAVIGASMGPLTGF
accu 0.0


Helix:5
Orig IPYFLVPLFGPIVGAIVGAF
Pred IPYFLVPLFGPIVGAIVGAF
accu 0.0


E8BEZ6_SALMO/PF00230

Helix:0
Orig IAEFLGTGLLIFFGVGCVAALKV
Pred IAEFLGTGLLIFFGVGCVAALKV
accu 0.0


Helix:1
Orig ISVIWGLGVAMAIYLTAGVSGAH
Pred ISVIWGLGVAMAIYLTAGVSGAH
accu 0.0


Helix:2
Orig VVPFIISQVAGAFCAAALVYGLY
Pred VVPFIISQVAGAFCAAALVYGLY
accu 0.0


Helix:3
Orig FVQAFAVEMVITAILMGLILALT
Pred FVQAFAVEMVITAILMGLILALT
accu 0.0


Helix:4
Orig PLLIGLLIAVIGASMGPLTGFAM
Pred PLLIGLLIAVIGASMGPLTGFAM
accu 0.0


Helix:5
Orig IPYFLVPLFGPIVGAILGAF
Pred IPYFLVPLFGPIVGAILGAF
accu 0.0


G6KGA3_STRPN/PF00230

Helix:0
Orig LFGEFLGTLILILLGNGVVAGVV
Pred LFGEFLGTLILILLGNGVVAGVV
accu 0.0


Helix:1
Orig GWIVITMGWGIAVAVAVFVSGKL
Pred GWIVITMGWGIAVAVAVFVSGKL
accu 0.0


Helix:2
Orig WASVLPYILAQFAGAMLGQILVW
Pred WASVLPYILAQFAGAMLGQILVW
accu 0.0


Helix:3
Orig VSNLISEILGTFVLVLTIFALGL
Pred VSNLISEILGTFVLVLTIFALGL
accu 0.0


Helix:4
Orig IGTFAVGTLIVGIGLSLGGTTGY
Pred IGTFAVGTLIVGIGLSLGGTTGY
accu 0.0


Helix:5
Orig WSYAWIPVVGPVIGAALAVLV
Pred WSYAWIPVVGPVIGAALAVLV
accu 0.0


Q70AP4_RICCO/PF00230

Helix:0
Orig WSFYRAGIAEFIATFLFLYISVL
Pred WSFYRAGIAEFIATFLFLYISVL
accu 0.0


Helix:1
Orig VGIQGIAWAFGGMIFALVYCTAG
Pred VGIQGIAWAFGGMIFALVYCTAG
accu 0.0


Helix:2
Orig SLTRALFYMVMQCLGAICGAGVV
Pred SLTRALFYMVMQCLGAICGAGVV
accu 0.0


Helix:3
Orig GLGAEIVGTFVLVYTVFS
Pred GLGAEIVGTFVLVYTVFS
accu 0.0


Helix:4
Orig VPILAPLPIGFAVFLVHLATIPI
Pred VPILAPLPIGFAVFLVHLATIPI
accu 0.0


Helix:5
Orig HWIFWVGPFIGAALAALY
Pred HWIFWVGPFIGAALAALY
accu 0.0


E8UGT7_MYCFM/PF00230

Helix:0
Orig HLFSELIGTIWISLGLAGLSIII
Pred HLFSELIGTIWISLGLAGLSIII
accu 0.0


Helix:1
Orig VIVGFFAGFVVVGSCLIFFGRWS
Pred VIVGFFAGFVVVGSCLIFFGRWS
accu 0.0


Helix:2
Orig GYVMAKLAMQIVGGILAGLIIYG
Pred GYVMAKLAMQIVGGILAGLIIYG
accu 0.0


Helix:3
Orig WSGGVWIFFGEMVLGAILLFPIF
Pred WSGGVWIFFGEMVLGAILLFPIF
accu 0.0


Helix:4
Orig FIISFDVWMGILLGSAAINPVRG
Pred FIISFDVWMGILLGSAAINPVRG
accu 0.0


Helix:5
Orig YDIHMGTWAMVLGNLMSPVFHAF
Pred YDIHMGTWAMVLGNLMSPVFHAF
accu 0.0


C8RZ08_9RHOB/PF00230

Helix:0
Orig LIAEALGTLILVLFGCGAAVLMG
Pred LIAEALGTLILVLFGCGAAVLMG
accu 0.0


Helix:1
Orig GIALAFGVSIVAAAYGLGAISGA
Pred GIALAFGVSIVAAAYGLGAISGA
accu 0.0


Helix:2
Orig FVGYAVAQCLGAVIAAGLLLVIA
Pred FVGYAVAQCLGAVIAAGLLLVIA
accu 0.0


Helix:3
Orig ALLFEAVMTFLFVTVILGATGAG
Pred ALLFEAVMTFLFVTVILGATGAG
accu 0.0


Helix:4
Orig GLAIGLTLAGIHLVGINVTGVSV
Pred GLAIGLTLAGIHLVGINVTGVSV
accu 0.0


Helix:5
Orig LWVFILAPLAGGALAGLL
Pred LWVFILAPLAGGALAGLL
accu 0.0


B6H130_PENCW/PF00230

Helix:0
Orig LLCLMGEFVGTFLFLFFSFAGTQ
Pred LLCLMGEFVGTFLFLFFSFAGTQ
accu 0.0


Helix:1
Orig WAFFRVTGGLFNPAVTLALCLTG
Pred WAFFRVTGGLFNPAVTLALCLTG
accu 0.0


Helix:2
Orig GLFVFPAQLVAGIAAAGVVSALF
Pred GLFVFPAQLVAGIAAAGVVSALF
accu 0.0


Helix:3
Orig LFIEMFLTAQLVFVIIMLAV
Pred LFIEMFLTAQLVFVIIMLAV
accu 0.0


Helix:4
Orig YLAPVGIGLAFFVAELIGDYYTG
Pred YLAPVGIGLAFFVAELIGDYYTG
accu 0.0


Helix:5
Orig GYHWIYWVGPLLGSLLASAF
Pred GYHWIYWVGPLLGSLLASAF
accu 0.0


H7DU55_9FIRM/PF00230

Helix:0
Orig FLAEMIGTMIILIFGSGVVANVV
Pred FLAEMIGTMIILIFGSGVVANVV
accu 0.0


Helix:1
Orig TLGWAVGVLLAIYATGPISGAHL
Pred TLGWAVGVLLAIYATGPISGAHL
accu 0.0


Helix:2
Orig PIYIAAQFIGAFLGAVIVYLAYL
Pred PIYIAAQFIGAFLGAVIVYLAYL
accu 0.0


Helix:3
Orig GANVLTEIIGTFTLVFVGLAIGI
Pred GANVLTEIIGTFTLVFVGLAIGI
accu 0.0


Helix:4
Orig LLWGFLIWGLGVSLGGPTGYAIN
Pred LLWGFLIWGLGVSLGGPTGYAIN
accu 0.0


Helix:5
Orig WAYSWVPVVGPIIGGILGAFL
Pred WAYSWVPVVGPIIGGILGAFL
accu 0.0


F8KYT8_PARAV/PF00230

Helix:0
Orig FIGTFFLVLTVGMTALEP
Pred FIGTFFLVLTVGMTALEP
accu 0.0


Helix:1
Orig LAPLAVGAALAVMVYAGGHISGG
Pred LAPLAVGAALAVMVYAGGHISGG
accu 0.0


Helix:2
Orig LWLYWVAQFLGGALAALLTAYFK
Pred LWLYWVAQFLGGALAALLTAYFK
accu 0.0


Helix:3
Orig ALIAEFLFTFALCYVVLN
Pred ALIAEFLFTFALCYVVLN
accu 0.0


Helix:4
Orig YGWAIGFTVLVGAYAVGTLSGAA
Pred YGWAIGFTVLVGAYAVGTLSGAA
accu 0.0


Helix:5
Orig SAWTNFWIFLVANFLGGAAAAYV
Pred SAWTNFWIFLVANFLGGAAAAYV
accu 0.0


E6SZL8_SHEB6/PF00230

Helix:0
Orig LGTLWLVLGGCGSAVLAAAF
Pred LGTLWLVLGGCGSAVLAAAF
accu 0.0


Helix:1
Orig GIGLLGVALAFGLTVLTMAFAIG
Pred GIGLLGVALAFGLTVLTMAFAIG
accu 0.0


Helix:2
Orig LLPYIIAQVAGGIAGAGILYLIA
Pred LLPYIIAQVAGGIAGAGILYLIA
accu 0.0


Helix:3
Orig MLSVMICEIVMTLFFLIIILGAT
Pred MLSVMICEIVMTLFFLIIILGAT
accu 0.0


Helix:4
Orig GFAPIAIGLGLTLIHLISIPV
Pred GFAPIAIGLGLTLIHLISIPV
accu 0.0


Helix:5
Orig WAVSQLWLFWVAPIAGAILAGFI
Pred WAVSQLWLFWVAPIAGAILAGFI
accu 0.0


D7T6R9_VITVI/PF00230

Helix:0
Orig MILAEMVGTFILVFCVYGIEAVT
Pred MILAEMVGTFILVFCVYGIEAVT
accu 0.0


Helix:1
Orig AVTGGLTVVVLVFSIGSISGAHV
Pred AVTGGLTVVVLVFSIGSISGAHV
accu 0.0


Helix:2
Orig PYYISAQIVGSVLATYVGRSIYG
Pred PYYISAQIVGSVLATYVGRSIYG
accu 0.0


Helix:3
Orig GCSSAFWVEFIATFIIMFLAVSL
Pred GCSSAFWVEFIATFIIMFLAVSL
accu 0.0


Helix:4
Orig LSGFVVGIAIGLAVLITGPVSGG
Pred LSGFVVGIAIGLAVLITGPVSGG
accu 0.0


Helix:5
Orig IWIYTIAPTLGAVAGGHL
Pred IWIYTIAPTLGAVAGGHL
accu 0.0


Q6FGT0_HUMAN/PF00230

Helix:0
Orig LSEFLGTFILIVLGCGCVAQAIL
Pred LSEFLGTFILIVLGCGCVAQAIL
accu 0.0


Helix:1
Orig TINVGFSMAVAMAIYVAGGVSGG
Pred TINVGFSMAVAMAIYVAGGVSGG
accu 0.0


Helix:2
Orig LPFYVGAQFLGAFVGAATVFGIY
Pred LPFYVGAQFLGAFVGAATVFGIY
accu 0.0


Helix:3
Orig AFADQVVATMILLIIVFAIF
Pred AFADQVVATMILLIIVFAIF
accu 0.0


Helix:4
Orig PIAIGLLIIVIASSLGLNSGCAM
Pred PIAIGLLIIVIASSLGLNSGCAM
accu 0.0


Helix:5
Orig FWWIPVVGPLVGAVIGGLI
Pred FWWIPVVGPLVGAVIGGLI
accu 0.0


C3FR65_BACTB/PF00230

Helix:0
Orig AIAEFIGTFVLVLFGTGVAVTGG
Pred AIAEFIGTFVLVLFGTGVAVTGG
accu 0.0


Helix:1
Orig IAMAFGLSIVAMAYSIGTISGCH
Pred IAMAFGLSIVAMAYSIGTISGCH
accu 0.0


Helix:2
Orig LCYYVLAQILGGLLGTATLVTIL
Pred LCYYVLAQILGGLLGTATLVTIL
accu 0.0


Helix:3
Orig FGTLGLSGAFLVEFILTFVFILV
Pred FGTLGLSGAFLVEFILTFVFILV
accu 0.0


Helix:4
Orig LAGLVIGFTLVLIHLLGIPLTGT
Pred LAGLVIGFTLVLIHLLGIPLTGT
accu 0.0


Helix:5
Orig SQLWVFIVAPILGGIFAAIV
Pred SQLWVFIVAPILGGIFAAIV
accu 0.0


Q84C32_9BACT/PF01036

Helix:0
Orig FWLVTAALLASTVFFFVE
Pred FWLVTAALLASTVFFFVE
accu 0.0


Helix:1
Orig LTVPGLITDIAFWHYMYMRGVWI
Pred LTVPGLITDIAFWHYMYMRGVWI
accu 0.0


Helix:2
Orig LLTVPLQICEFYLILAAATNVAG
Pred LLTVPLQICEFYLILAAATNVAG
accu 0.0


Helix:3
Orig LVGSLVMLVFGYMGEAGIMA
Pred LVGSLVMLVFGYMGEAGIMA
accu 0.0


Helix:4
Orig AFIIGCLAWVYMIYELWA
Pred AFIIGCLAWVYMIYELWA
accu 0.0


Helix:5
Orig MMYIIIFGWAIYPVGYFTGYLMG
Pred MMYIIIFGWAIYPVGYFTGYLMG
accu 0.0


Helix:6
Orig LIYNLADFVNKILFGLIIWNVAV
Pred LIYNLADFVNKILFGLIIWNVAV
accu 0.0


H3XF12_STAAU/PF00230

Helix:0
Orig LAEFLGTAILILFGGGVCANVNL
Pred LAEFLGTAILILFGGGVCANVNL
accu 0.0


Helix:1
Orig VITAGWGLAVTMGVFAVGQFSGA
Pred VITAGWGLAVTMGVFAVGQFSGA
accu 0.0


Helix:2
Orig LVPGYIVAQMLGAIVGATIVWLM
Pred LVPGYIVAQMLGAIVGATIVWLM
accu 0.0


Helix:3
Orig FANFLSEIIGTMALTLGILFIGV
Pred FANFLSEIIGTMALTLGILFIGV
accu 0.0


Helix:4
Orig LIVGALIVAIGLSLGGATGYAIN
Pred LIVGALIVAIGLSLGGATGYAIN
accu 0.0


Helix:5
Orig GSNWSYAIVPILGPIAGGLLGAV
Pred GSNWSYAIVPILGPIAGGLLGAV
accu 0.0


G6XQF1_RHIRD/PF00230

Helix:0
Orig SEFLGTFWLVFGGCGSAVFAAAF
Pred SEFLGTFWLVFGGCGSAVFAAAF
accu 0.0


Helix:1
Orig IGFLGVAFAFGLTVLTMAYAVGG
Pred IGFLGVAFAFGLTVLTMAYAVGG
accu 0.0


Helix:2
Orig LVPYIVAQVLGAIVAAAALYVIL
Pred LVPYIVAQVLGAIVAAAALYVIL
accu 0.0


Helix:3
Orig YSLVSALLIEVILTAFFLIVILG
Pred YSLVSALLIEVILTAFFLIVILG
accu 0.0


Helix:4
Orig PAGFAPIAIGLALTLIHLISIPV
Pred PAGFAPIAIGLALTLIHLISIPV
accu 0.0


Helix:5
Orig WALQQLWLFWLAPILGGAIGAVI
Pred WALQQLWLFWLAPILGGAIGAVI
accu 0.0


A7M621_BACOV/PF00230

Helix:0
Orig EMIGTMVLVLMGCGSAVFAGGLA
Pred EMIGTMVLVLMGCGSAVFAGGLA
accu 0.0


Helix:1
Orig IGVALAFGLSVVAMAYAIGGISG
Pred IGVALAFGLSVVAMAYAIGGISG
accu 0.0


Helix:2
Orig MIFQVIGAIIGSAILFALVSTGA
Pred MIFQVIGAIIGSAILFALVSTGA
accu 0.0


Helix:3
Orig GEMLQAFIAEAVFTFIFVLVVLG
Pred GEMLQAFIAEAVFTFIFVLVVLG
accu 0.0


Helix:4
Orig GLAIGLTLVLVHIVCIPITGTSV
Pred GLAIGLTLVLVHIVCIPITGTSV
accu 0.0


Helix:5
Orig EALSQLWLFIIAPFVGAALSAVV
Pred EALSQLWLFIIAPFVGAALSAVV
accu 0.0


D2R7U4_PIRSD/PF00230

Helix:0
Orig CLAEAIGTYALVFSGTGAIVINT
Pred CLAEAIGTYALVFSGTGAIVINT
accu 0.0


Helix:1
Orig AITHVGIALTFGLIVMAMIYAFG
Pred AITHVGIALTFGLIVMAMIYAFG
accu 0.0


Helix:2
Orig FPLSKLVPYIASQAVGAVLASLT
Pred FPLSKLVPYIASQAVGAVLASLT
accu 0.0


Helix:3
Orig LQSFVLEFILTFLLMYVVLCVST
Pred LQSFVLEFILTFLLMYVVLCVST
accu 0.0


Helix:4
Orig IGAVVALEAMFAGPICGASMNPI
Pred IGAVVALEAMFAGPICGASMNPI
accu 0.0


Helix:5
Orig LWVYLTAPTLGAIVAVFV
Pred LWVYLTAPTLGAIVAVFV
accu 0.0


G6WHA0_STRPN/PF00230

Helix:0
Orig LFGEFLGTLILILLGNGVVAGVV
Pred LFGEFLGTLILILLGNGVVAGVV
accu 0.0


Helix:1
Orig GWIVITMGWGIAVAVAVFVSGKL
Pred GWIVITMGWGIAVAVAVFVSGKL
accu 0.0


Helix:2
Orig WASVLPYILAQFAGAMLGQILVW
Pred WASVLPYILAQFAGAMLGQILVW
accu 0.0


Helix:3
Orig VSNLISEILGTFVLVLTIFALGL
Pred VSNLISEILGTFVLVLTIFALGL
accu 0.0


Helix:4
Orig IGTFAVGTLIVGIGLSLGGTTGY
Pred IGTFAVGTLIVGIGLSLGGTTGY
accu 0.0


Helix:5
Orig WSYAWIPVVGPVIGAALAVLV
Pred WSYAWIPVVGPVIGAALAVLV
accu 0.0


G5CTG7_9BILA/PF00230

Helix:0
Orig LAEFLGSFILIVFGNGVVAQVVL
Pred LAEFLGSFILIVFGNGVVAQVVL
accu 0.0


Helix:1
Orig SINIGYGLAVAFGVYIAGGISGG
Pred SINIGYGLAVAFGVYIAGGISGG
accu 0.0


Helix:2
Orig LPVYMFAQYAGCICASAIVHAIY
Pred LPVYMFAQYAGCICASAIVHAIY
accu 0.0


Helix:3
Orig YWQTGLADQIFATSFLMIGILAL
Pred YWQTGLADQIFATSFLMIGILAL
accu 0.0


Helix:4
Orig GPPGGVVPILVGCLVMAIGLAYG
Pred GPPGGVVPILVGCLVMAIGLAYG
accu 0.0


Helix:5
Orig RIPYWFWIPVVGPHLGALLGAAI
Pred RIPYWFWIPVVGPHLGALLGAAI
accu 0.0


D7CSN4_TRURR/PF00230

Helix:0
Orig SLTAELVGTCLLLLAALFA
Pred SLTAELVGTCLLLLAALFA
accu 0.0


Helix:1
Orig LTFVGVGLALMVLVAAIGKISGS
Pred LTFVGVGLALMVLVAAIGKISGS
accu 0.0


Helix:2
Orig GLFYMVAQTLGAILAVAVARGLG
Pred GLFYMVAQTLGAILAVAVARGLG
accu 0.0


Helix:3
Orig GAVFWFELLGTFVLAFVVAQVVV
Pred GAVFWFELLGTFVLAFVVAQVVV
accu 0.0


Helix:4
Orig GSALSIGGALALGVLIAGGASG
Pred GSALSIGGALALGVLIAGGASG
accu 0.0


Helix:5
Orig AFAAYLIAPLLAGVLGGALAAFL
Pred AFAAYLIAPLLAGVLGGALAAFL
accu 0.0


G3WD78_SARHA/PF00230

Helix:0
Orig AVLSRGVAGGIVTINVGFAVAVA
Pred AVLSRGVAGGIVTINVGFAVAVA
accu 0.0


Helix:1
Orig YVSGGVSGGHINPAVTFAMCLYG
Pred YVSGGVSGGHINPAVTFAMCLYG
accu 0.0


Helix:2
Orig FPFYIGAQFLGAFIGAATLFGIY
Pred FPFYIGAQFLGAFIGAATLFGIY
accu 0.0


Helix:3
Orig YTDTEVVSSSFLLLVVFAIF
Pred YTDTEVVSSSFLLLVVFAIF
accu 0.0


Helix:4
Orig PVVIGLLILVLSCSLGMNTGCAM
Pred PVVIGLLILVLSCSLGMNTGCAM
accu 0.0


Helix:5
Orig HFWWIPVVGPFLGGAIGGFI
Pred HFWWIPVVGPFLGGAIGGFI
accu 0.0


C3SAE4_BRADI/PF00230

Helix:0
Orig MAEFLGTFMLIFILLSAVVTNAV
Pred MAEFLGTFMLIFILLSAVVTNAV
accu 0.0


Helix:1
Orig VLGLLGVAATAGLAIVVIVSALF
Pred VLGLLGVAATAGLAIVVIVSALF
accu 0.0


Helix:2
Orig AHLNPAVSIAMAVFGYLPRAHLA
Pred AHLNPAVSIAMAVFGYLPRAHLA
accu 0.0


Helix:3
Orig AFFIEFITTFILLFVIIAVA
Pred AFFIEFITTFILLFVIIAVA
accu 0.0


Helix:4
Orig LVAVAAGAAVMMNALVSAESTGG
Pred LVAVAAGAAVMMNALVSAESTGG
accu 0.0


Helix:5
Orig VWIYMLAPPLGAISGTGA
Pred VWIYMLAPPLGAISGTGA
accu 0.0


Q1H4Y7_METFK/PF00230

Helix:0
Orig GAEFLGTFWLVLGGCGSAVLAAA
Pred GAEFLGTFWLVLGGCGSAVLAAA
accu 0.0


Helix:1
Orig GVSLAFGLTVLTMAFAIGHISGC
Pred GVSLAFGLTVLTMAFAIGHISGC
accu 0.0


Helix:2
Orig LLPYIVAQVLGAIAAGGVLYLIA
Pred LLPYIVAQVLGAIAAGGVLYLIA
accu 0.0


Helix:3
Orig YTMTAALVAEVVLTAFFLFIIMG
Pred YTMTAALVAEVVLTAFFLFIIMG
accu 0.0


Helix:4
Orig PAGFAPIAIGLTLTLIHLISIPV
Pred PAGFAPIAIGLTLTLIHLISIPV
accu 0.0


Helix:5
Orig WAVDQLWLFWIAPIVGGVIGAWV
Pred WAVDQLWLFWIAPIVGGVIGAWV
accu 0.0


D3FJA5_MYCGF/PF00230

Helix:0
Orig NILLGELIGIMVLIILGNGVCAS
Pred NILLGELIGIMVLIILGNGVCAS
accu 0.0


Helix:1
Orig WLLIAFGWGFAVFCGVVISIQVL
Pred WLLIAFGWGFAVFCGVVISIQVL
accu 0.0


Helix:2
Orig ANIGLLFAMIAMQLLGAMIAQII
Pred ANIGLLFAMIAMQLLGAMIAQII
accu 0.0


Helix:3
Orig AWFRNISYEMLGTMILLAGVMAG
Pred AWFRNISYEMLGTMILLAGVMAG
accu 0.0


Helix:4
Orig GVFFVMAIVMTLGSVTGCAINPA
Pred GVFFVMAIVMTLGSVTGCAINPA
accu 0.0


Helix:5
Orig ADFRYGLVPLLAPIAAGLIMGGF
Pred ADFRYGLVPLLAPIAAGLIMGGF
accu 0.0


F2SNN7_TRIRC/PF00230

Helix:0
Orig ATFGEFVGTFMFLFLSYTGCQIA
Pred ATFGEFVGTFMFLFLSYTGCQIA
accu 0.0


Helix:1
Orig PTVLLYISLSFATALAINVWVFY
Pred PTVLLYISLSFATALAINVWVFY
accu 0.0


Helix:2
Orig AVMVSIAQVVAGIAAAGVVSALF
Pred AVMVSIAQVVAGIAAAGVVSALF
accu 0.0


Helix:3
Orig TTTQGLFIEMFLTAELIITILML
Pred TTTQGLFIEMFLTAELIITILML
accu 0.0


Helix:4
Orig ATFLAPLGIGLALFIAQLSGVYF
Pred ATFLAPLGIGLALFIAQLSGVYF
accu 0.0


Helix:5
Orig VIVGGFPGYHWIYWVGPLLGSLL
Pred VIVGGFPGYHWIYWVGPLLGSLL
accu 0.0


Q9XW36_CAEEL/PF00230

Helix:0
Orig AFLAELFCTGFLVFGGECVNAQY
Pred AFLAELFCTGFLVFGGECVNAQY
accu 0.0


Helix:1
Orig WIGISVGWGLVLMLAVLMGSKIS
Pred WIGISVGWGLVLMLAVLMGSKIS
accu 0.0


Helix:2
Orig LIRFLVYAVAQNIGAFLGAFGVF
Pred LIRFLVYAVAQNIGAFLGAFGVF
accu 0.0


Helix:3
Orig GTFNAIVDQIAGTLVLCLGVAAI
Pred GTFNAIVDQIAGTLVLCLGVAAI
accu 0.0


Helix:4
Orig PAWIGALLAFLGMSLALNAGYAI
Pred PAWIGALLAFLGMSLALNAGYAI
accu 0.0


Helix:5
Orig WFWIPIICPMIGGVLGAWL
Pred WFWIPIICPMIGGVLGAWL
accu 0.0


F2CJ05_STRSA/PF00230


E1PS51_MYCFJ/PF00230

Helix:0
Orig HLFSELIGTIWISLGLAGLSIII
Pred HLFSELIGTIWISLGLAGLSIII
accu 0.0


Helix:1
Orig VIVGFFAGFVVVGSCLIFFGRWS
Pred VIVGFFAGFVVVGSCLIFFGRWS
accu 0.0


Helix:2
Orig GYVMAKLAMQIVGGILAGLIIYG
Pred GYVMAKLAMQIVGGILAGLIIYG
accu 0.0


Helix:3
Orig WSGGVWIFFGEMVLGAILLFPIF
Pred WSGGVWIFFGEMVLGAILLFPIF
accu 0.0


Helix:4
Orig FIISFDVWMGILLGSAAINPVRG
Pred FIISFDVWMGILLGSAAINPVRG
accu 0.0


Helix:5
Orig YDIHMGTWAMVLGNLMSPVFHAF
Pred YDIHMGTWAMVLGNLMSPVFHAF
accu 0.0


Q4LDT4_HORVU/PF00230

Helix:0
Orig AVIAEFVATLLFLYITVATVIGY
Pred AVIAEFVATLLFLYITVATVIGY
accu 0.0


Helix:1
Orig GILGIAWAFGGMIFVLVYCTAGV
Pred GILGIAWAFGGMIFVLVYCTAGV
accu 0.0


Helix:2
Orig SLVRAVLYIIAQCLGAICGVGLV
Pred SLVRAVLYIIAQCLGAICGVGLV
accu 0.0


Helix:3
Orig GYSKGTGLAAEIIGTFVLVYTVF
Pred GYSKGTGLAAEIIGTFVLVYTVF
accu 0.0


Helix:4
Orig LPIGFAVFMVHLATIPITGTGIN
Pred LPIGFAVFMVHLATIPITGTGIN
accu 0.0


Helix:5
Orig HWMFWVGPFIGAAIAALY
Pred HWMFWVGPFIGAAIAALY
accu 0.0


I1I244_BRADI/PF00230

Helix:0
Orig LYRAVIAEFTATLLFVYVTVATV
Pred LYRAVIAEFTATLLFVYVTVATV
accu 0.0


Helix:1
Orig LGIAWAFGGSIAVLVYCTAGISG
Pred LGIAWAFGGSIAVLVYCTAGISG
accu 0.0


Helix:2
Orig RAGLYMLAQCLGAICGAGLVRTV
Pred RAGLYMLAQCLGAICGAGLVRTV
accu 0.0


Helix:3
Orig YSNAAGFVAEVVGTFVLVYTVFS
Pred YSNAAGFVAEVVGTFVLVYTVFS
accu 0.0


Helix:4
Orig ISVLAPLLIGFSVFVVHLATIPV
Pred ISVLAPLLIGFSVFVVHLATIPV
accu 0.0


Helix:5
Orig LWIFWVGPFTGAAVAMVY
Pred LWIFWVGPFTGAAVAMVY
accu 0.0


E3CD10_STRPA/PF00230

Helix:0
Orig FAEVIGTFMLVFIGTGAVVFG
Pred FAEVIGTFMLVFIGTGAVVFG
accu 0.0


Helix:1
Orig GIALAFGLSIVAAAYSIGTVSGA
Pred GIALAFGLSIVAAAYSIGTVSGA
accu 0.0


Helix:2
Orig LINYIAAQVVGAVLASATVLFLL
Pred LINYIAAQVVGAVLASATVLFLL
accu 0.0


Helix:3
Orig TPFGGFLFEVIASFIFILVIMTV
Pred TPFGGFLFEVIASFIFILVIMTV
accu 0.0


Helix:4
Orig GLVIGLSLTLIILIGLNITGLSV
Pred GLVIGLSLTLIILIGLNITGLSV
accu 0.0


Helix:5
Orig AALQQIWIFILAPIVGGVLAAIV
Pred AALQQIWIFILAPIVGGVLAAIV
accu 0.0


H3HCB8_PHYRM/PF00230

Helix:0
Orig LAEFLGTFVMICFGMGVN
Pred LAEFLGTFVMICFGMGVN
accu 0.0


Helix:1
Orig SINIAWGIGVLMGVYCSEGVSGA
Pred SINIAWGIGVLMGVYCSEGVSGA
accu 0.0


Helix:2
Orig LPGYWVSQLAGAFVGAAAIYLLN
Pred LPGYWVSQLAGAFVGAAAIYLLN
accu 0.0


Helix:3
Orig NITAFYTEALAAGMLLLCIYAIT
Pred NITAFYTEALAAGMLLLCIYAIT
accu 0.0


Helix:4
Orig PFAFALMIMALGMSFGMNTGYAM
Pred PFAFALMIMALGMSFGMNTGYAM
accu 0.0


Helix:5
Orig YYFWIPICGPLVGGVIGAGI
Pred YYFWIPICGPLVGGVIGAGI
accu 0.0


G9HRU1_9ROSI/PF00230

Helix:0
Orig ALAEFISTLIFVFAGEGSGMAFA
Pred ALAEFISTLIFVFAGEGSGMAFA
accu 0.0


Helix:1
Orig PAGLIAAAIAHAFALFVAVSVGA
Pred PAGLIAAAIAHAFALFVAVSVGA
accu 0.0


Helix:2
Orig VNPAVTFGAFIGGNITLLRGILY
Pred VNPAVTFGAFIGGNITLLRGILY
accu 0.0


Helix:3
Orig WNAFVLEIVMTFGLVYTVYATAV
Pred WNAFVLEIVMTFGLVYTVYATAV
accu 0.0


Helix:4
Orig LGIIAPIAIGFIVGANILAGGAF
Pred LGIIAPIAIGFIVGANILAGGAF
accu 0.0


Helix:5
Orig WTNHWVYWAGPLVGGGLAGL
Pred WTNHWVYWAGPLVGGGLAGL
accu 0.0


E1NQY4_9LACO/PF00230

Helix:0
Orig LGEFFGTMVMVALGVGTGAAVNL
Pred LGEFFGTMVMVALGVGTGAAVNL
accu 0.0


Helix:1
Orig NANWFYIIFAWGLAVTFGVYVAA
Pred NANWFYIIFAWGLAVTFGVYVAA
accu 0.0


Helix:2
Orig VFTYIVAQFIGAFFGGLIPYIHY
Pred VFTYIVAQFIGAFFGGLIPYIHY
accu 0.0


Helix:3
Orig PIFNFIDETIDTFIFVFVLIHLG
Pred PIFNFIDETIDTFIFVFVLIHLG
accu 0.0


Helix:4
Orig IAGFLVIVIGLALGPTTGLAMNP
Pred IAGFLVIVIGLALGPTTGLAMNP
accu 0.0


Helix:5
Orig ANWSYAWVPMCGPLLGGILAALL
Pred ANWSYAWVPMCGPLLGGILAALL
accu 0.0


Q9HH34_HALSI/PF01036

Helix:0
Orig LGIGTLLMIIGTFYFIAQGWGVT
 GIGTLLM-[2z55, 3wqj, 1vgo, 1uaz, 2ei4] IGTLLM-[2z55, 1vgo, 1uaz, 3wqj, 2ei4] GTFYFI-[2z55, 1vgo, 3wqj, 1uaz, 2ei4] GTFYFIA-[2z55, 1vgo, 2ei4] IGTFYF-[2z55, 1vgo, 3wqj, 1uaz, 2ei4] TFYFIA-[2z55, 1vgo, 2ei4] IGTFYFIA-[2z55, 1vgo, 2ei4]
Pred LXXXXXXXIXXXXXXXXQGWGVT
accu 0.6521739130434783

2ei4 0.6521739130434783  LXXXXXXXIXXXXXXXXQGWGVT
1vgo 0.6521739130434783  LXXXXXXXIXXXXXXXXQGWGVT
2z55 0.6521739130434783  LXXXXXXXIXXXXXXXXQGWGVT


Helix:1
Orig YYAITILVPGIASAAYLAMFFGI
 ILVPGIASAAYLXMFF-[2z55, 1uaz, 3wqj, 1vgo, 2ei4] GIASAAY-[2z55, 1vgo, 3wqj, 1uaz, 2ei4] VPGIAS-[2z55, 1vgo, 3wqj, 1uaz, 2ei4] YAITXLVPGIASAAY-[2z55, 1vgo] TILVPG-[2z55, 1vgo, 1uaz, 2ei4] AITXLVPGIASAAYL-[2z55, 1vgo] AITILVPGIASAAYLA-[2z55, 1vgo] YAITILVPGIASAAYLAMF-[2z55, 1vgo] LVPGIASAAYLXMF-[2z55, 1uaz, 3wqj, 1vgo, 2ei4] YYAITIL-[1vgo] PGIASAAYLXMFF-[2z55, 3wqj, 1vgo, 1uaz, 2ei4] AITILVPGIASAAYLAMFF-[2z55, 1vgo] YYAITILVPGIASAAY-[1vgo] YYAITILVPGIAS-[1vgo] AITILVPGIASA-[2z55, 1vgo] YAITILVPGIASAAYLAMFF-[1vgo] ITILVPGIASAAYXA-[2z55, 1vgo, 2ei4] YAITILVPGIASAAYXA-[2z55, 1vgo] ITXLVPGIASAAY-[2z55, 1vgo, 2ei4] LVPGIAS-[2z55, 1vgo, 3wqj, 1uaz, 2ei4] TILVPGIASAAYLXMFF-[2z55, 1vgo, 2ei4] TILVPGIASAAYLXMF-[2z55, 1vgo, 1uaz, 2ei4] ITILVPGIASAAYLAMF-[2z55, 1vgo, 2ei4] TILVPGIAS-[2z55, 1vgo, 1uaz, 2ei4] YAITXLVPGIASAAYL-[2z55, 1vgo] YYAITILVPGIASAAYLAM-[1vgo] YAITXLVPGIASAA-[2z55, 1vgo] YYAITILVPGIASAAYLA-[1vgo] PGIASA-[2z55, 1vgo, 3wqj, 1uaz, 2ei4] ILVPGI-[2z55, 1vgo, 3wqj, 1uaz, 2ei4] YYAITILVPGIASAAYLAMF-[1vgo] ITILVPG-[2z55, 1vgo, 2ei4] ILVPGIA-[2z55, 1vgo, 3wqj, 1uaz, 2ei4] ITILVPGIASAAYLAMFF-[2z55, 1vgo, 2ei4] YYAITILVPGIA-[1vgo] YYAITILVPGIASAA-[1vgo] YAITILVPGIASA-[2z55, 1vgo] VPGIASAAYLXMFF-[2z55, 1uaz, 3wqj, 1vgo, 2ei4] ILVPGIAS-[2z55, 1vgo, 3wqj, 1uaz, 2ei4] TILVPGIASAAXLA-[2z55, 1vgo, 2ei4] YYAITXLVPGIASA-[1vgo] YYAITILV-[1vgo] AITXLVPGIASAAY-[2z55, 1vgo] GIASAAYL-[2z55, 1vgo, 3wqj, 1uaz, 2ei4] YAITILVPGIAS-[2z55, 1vgo] YYAITILVPGIASAAYL-[1vgo] AITILVPGIASAAYLAMF-[2z55, 1vgo] ASAAYL-[2z55, 1vgo, 3wqj, 1uaz, 2ei4] GIASAA-[2z55, 1vgo, 3wqj, 1uaz, 2ei4]
Pred XXXXXXXXXXXXXXXXXXXXXGI
accu 0.9130434782608695

1vgo 0.9130434782608695  XXXXXXXXXXXXXXXXXXXXXGI
2z55 0.8695652173913043  YXXXXXXXXXXXXXXXXXXXXGI


Helix:2
Orig IYYARYADWLFTTPLLLLDLALL
 YXARYADWLFTTP-[1vgo, 3wqj, 1uaz, 2ei4] YARYADWLFTTPLLLLDLAL-[1vgo] YARYADWLF-[2z55, 1vgo, 1uaz, 2ei4] YARYADWL-[2z55, 3wqj, 1vgo, 1uaz, 2ei4] YARYXDWLFTTPLLLLD-[2z55, 1vgo, 2ei4] YARYXDWLFTTPLLLLDLA-[2z55, 1vgo]
Pred IXXXXXXXXXXXXXXXXXXXXXL
accu 0.9130434782608695

1vgo 0.9130434782608695  IXXXXXXXXXXXXXXXXXXXXXL
2z55 0.8260869565217391  IYXXXXXXXXXXXXXXXXXXXLL


Helix:3
Orig RVSIGTLIGVDALMIVTGLIGAL
 GTLIGVDALMIVTGLIGA-[2z55, 1vgo] GTLIGVDALM-[2z55, 1vgo] GTLIGVDALMIVTGLI-[1vgo] TLIGVDALXIVTGLI-[2z55, 1vgo, 2ei4] GTLIGVDALMIV-[2z55, 1vgo] GTLIGVD-[2z55, 1vgo] GXLIGVDALMIVTG-[2z55, 1vgo] DALMIV-[2z55, 1vgo, 3wqj, 1uaz, 2ei4] IGXLIGVDALMIV-[2z55, 1vgo] GTLIGVDALMIVT-[2z55, 1vgo] IGXDALMIVTGLIG-[2z55, 1vgo] IGXLIGVDALMIVTGLI-[2z55, 1vgo] GVDALM-[2z55, 1vgo, 3wqj, 2ei4] GTLIGVXALMIVTGL-[2z55, 1vgo] GTLIGVDALMIXTGLIG-[2z55, 1vgo] GTLIGVDALMIVTGLIGXL-[2z55, 1vgo] GVDALMIV-[2z55, 1vgo, 3wqj, 1uaz, 2ei4] GTLIGVDALMI-[2z55, 1vgo] ALMIVT-[2z55, 1vgo, 3wqj, 1uaz, 2ei4]
Pred RVSXXXXXXXXXXXXXXXXXXXX
accu 0.8695652173913043

1vgo 0.8695652173913043  RVSXXXXXXXXXXXXXXXXXXXX
2z55 0.8695652173913043  RVSXXXXXXXXXXXXXXXXXXXX


Helix:4
Orig WWLFSTIAFLFVLYYLLTSL
 LFSTIA-[2z55, 1vgo, 3wqj, 2ei4] WWLFSTIAFLFVLYYLLTS-[1vgo] VLYYLLTSL-[1vgo] IAFLFVLYYLL-[2z55, 1vgo] FVLYYLLTS-[1vgo] WWLFSTIAFLFV-[2z55, 1vgo, 3wqj, 2ei4] WWLFSTIAFLXVLYY-[2z55, 1vgo, 2ei4] FSTIAF-[2z55, 1vgo, 3wqj, 2ei4] FSTIAFLFVLYYLLTS-[1vgo] WLFSTIAFLF-[2z55, 1vgo, 3wqj, 2ei4] TIAFLFV-[2z55, 1vgo] FSTIAFLF-[2z55, 1vgo, 3wqj, 2ei4] FSTIAFLFVLYYLLT-[2z55, 1vgo] WLFSTI-[2z55, 1vgo, 1uaz, 3wqj, 2ei4] FVLYYLLT-[2z55, 1vgo] IAFLFVLYYLLXS-[1vgo] STIAXLFVLYYLLTSL-[1vgo] WWLFSTIAFLXVL-[2z55, 1vgo, 3wqj, 2ei4] WWLFST-[2z55, 1vgo, 1uaz, 3wqj, 2ei4] FSTIAFLFVLY-[2z55, 1vgo] WWLFSTIAFLFVLYYLLT-[2z55, 1vgo] TIAFLFVLYYLLTS-[1vgo] WLFSTIAFLXVLY-[2z55, 1vgo, 3wqj, 2ei4] FSTIAFLFVLYY-[2z55, 1vgo] LFSTIAFLFV-[2z55, 1vgo, 3wqj, 2ei4] AFLFVLYYLLT-[2z55, 1vgo] IAFLFVLYYLLT-[2z55, 1vgo] FLFVLY-[2z55, 1vgo, 3wqj, 2ei4] TIAFLFVLYYLLTSL-[1vgo] LFSTIAFLFVLYYLLTS-[1vgo] IAFLFV-[2z55, 1vgo, 3wqj, 2ei4] AFLFVLXYLLTSL-[1vgo] VLYYLLT-[2z55, 1vgo] STIAFLFVLYYLLTS-[1vgo] LFSTIAFLFVLXY-[2z55, 1vgo, 2ei4] STIAFLFVLYY-[2z55, 1vgo] TIAFLF-[2z55, 1vgo, 3wqj, 2ei4] FLFVLYYLLT-[2z55, 1vgo] LFSTIAFLF-[2z55, 1vgo, 3wqj, 2ei4] WLFSTIAFLFVLYYLLTS-[1vgo] YYLLTSL-[1vgo] STIXFLFVLYYLLT-[2z55, 1vgo] YYLLTS-[1vgo] WLFSTIAF-[2z55, 1vgo, 3wqj, 2ei4] STIAFLF-[2z55, 1vgo] WWLFSTIAFLFVLYYLLTSL-[1vgo] WWLFSTIAFLF-[2z55, 1vgo] WLFSTIAFLFVLYYLLT-[2z55, 1vgo]
Pred XXXXXXXXXXXXXXXXXXXX
accu 1.0

1vgo 1.0  XXXXXXXXXXXXXXXXXXXX
2z55 0.9  XXXXXXXXXXXXXXXXXXSL


Helix:5
Orig STFNTLTALVAVLWTAYPILWIV
 ALVAVLWTAYPILWIV-[2z55, 1vgo, 2ei4] AVLWTAY-[2z55, 1vgo, 3wqj, 2ei4] LTALVAVLWTAYPILWIV-[2z55, 1vgo] NTLTALVAVLW-[1vgo] NTLTALVAVLWT-[1vgo] NTLTALVAVLWTAYPIL-[1vgo] AYPILW-[2z55, 1vgo, 1uaz, 3wqj, 2ei4] TLTALVAVLWTAYP-[2z55, 1vgo] FXTLTALVAVLWTAYPI-[1vgo] TLTALVAVLWTAY-[2z55, 1vgo] FNTLXALVAVLWTAYPIL-[1vgo] TALVAVLWTAYPI-[2z55, 1vgo, 2ei4] NTLTALVAVLWTAYP-[1vgo] AYPILWI-[2z55, 1vgo, 1uaz, 3wqj, 2ei4] VXVLWTAYPILWIV-[2z55, 1vgo, 3wqj, 2ei4] FNTLTALVAVLWXA-[1vgo] AVLWTAYPILXIV-[2z55, 1vgo, 3wqj, 2ei4] NTLTAL-[1vgo] TLTALVAVLWTAYPI-[2z55, 1vgo] TALVAVLWTAYPILWIV-[2z55, 1vgo] NTLTALVAVLWTAYXILWI-[1vgo] TAYPILWIV-[2z55, 1vgo, 3wqj, 2ei4] WTAYPIL-[2z55, 1vgo, 1uaz, 3wqj, 2ei4] NTLTALVAVLWTAYPI-[1vgo] NTLTALV-[1vgo] TALVAVLWTAYPIL-[2z55, 1vgo, 2ei4] TLTALVAVLWTAYPIXW-[2z55, 1vgo] NTLTALVAVLWTAYPILWIV-[1vgo] TALVAVLWTAYP-[2z55, 1vgo, 2ei4] TAYPILWI-[2z55, 3wqj, 1vgo, 2ei4] NTLTALVAVLWTA-[1vgo] WTAYPI-[2z55, 1vgo, 1uaz, 3wqj, 2ei4] TALVAVLWTAYPILW-[2z55, 1vgo, 2ei4] NTLTALVAVLWTAYPILW-[1vgo] FNTLTA-[1vgo] TLTALVAVLWT-[2z55, 1vgo] ALVXVLWTAYPILWI-[2z55, 1vgo, 2ei4] WTAYPILWIV-[2z55, 1vgo, 3wqj, 2ei4] TLTALVAVLWTAYPILWI-[2z55, 1vgo] TAYPILW-[2z55, 1vgo, 1uaz, 3wqj, 2ei4] FNTLTALVAVLWTAYPILWI-[1vgo] TALVAVLW-[2z55, 1vgo, 2ei4] LWTAYPI-[2z55, 1vgo, 1uaz, 3wqj, 2ei4] NTLTALVAV-[1vgo] VXVLWTAYPILWI-[2z55, 1vgo, 3wqj, 1uaz, 2ei4] AVLWTAYP-[2z55, 3wqj, 1vgo, 2ei4] NTLTALVAVL-[1vgo] VLWTAYPILWIV-[2z55, 1vgo, 3wqj, 2ei4] TXLVAVLWTAYPILWI-[2z55, 1vgo, 2ei4] TLTALVAVLW-[2z55, 1vgo] FNTLTALVAVL-[1vgo] TLTALVAVLWTAYPILWIV-[1vgo] NTLTALVAVLWTAY-[1vgo] NTLTALVA-[1vgo] TAYPIL-[2z55, 1vgo, 1uaz, 3wqj, 2ei4] LTALVAVLWT-[2z55, 1vgo] VLWTAYPI-[2z55, 1vgo, 3wqj, 1uaz, 2ei4] LTALVAVLWXAYP-[2z55, 1vgo] FNTLTALVAVLWT-[1vgo]
Pred STXXXXXXXXXXXXXXXXXXXXX
accu 0.9130434782608695

1vgo 0.9130434782608695  STXXXXXXXXXXXXXXXXXXXXX
2z55 0.8260869565217391  STFNXXXXXXXXXXXXXXXXXXX


Helix:6
Orig LGVETLAFMVLDVTAKVGFGFAL
 MVLDVTAKVGFGF-[2z55, 1vgo, 3wqj, 1uaz, 2ei4] AFMVLDVTAKVGFGF-[2z55, 1vgo, 2ei4] AFMVLDVT-[2z55, 1vgo, 3wqj, 2ei4] FMVLDVTAKVGFXF-[2z55, 1uaz, 3wqj, 1vgo, 2ei4] TAKVGFGF-[2z55, 3wqj, 1vgo, 1uaz, 2ei4] AFMVLDVTAKVG-[2z55, 1vgo, 3wqj, 2ei4] AKVGFGF-[2z55, 3wqj, 1vgo, 1uaz, 2ei4] AFMVLD-[2z55, 1vgo, 3wqj, 2ei4] AFMVLDVTAKVGF-[2z55, 1vgo, 3wqj, 2ei4] FMVLDV-[2z55, 1vgo, 1uaz, 3wqj, 2ei4] ETLXFMVLDVTAKVGFGF-[2z55, 1vgo, 2ei4] LXFMVLDVTAKVGFGF-[2z55, 1vgo, 1uaz, 3wqj, 2ei4] MVLDVT-[2z55, 1vgo, 1uaz, 3wqj, 2ei4] FMVLDVT-[2z55, 1vgo, 3wqj, 1uaz, 2ei4]
Pred LGVXXXXXXXXXXXXXXXXXXAL
accu 0.782608695652174

2ei4 0.782608695652174  LGVXXXXXXXXXXXXXXXXXXAL
1vgo 0.782608695652174  LGVXXXXXXXXXXXXXXXXXXAL
2z55 0.782608695652174  LGVXXXXXXXXXXXXXXXXXXAL


Q6J538_9BACT/PF01036

Helix:0
Orig FWLGAMAMMAASVFFFLS
Pred FWLGAMAMMAASVFFFLS
accu 0.0


Helix:1
Orig LLVSGLITFIAAVHYMYM
Pred LLVSGLITFIAAVHYMYM
accu 0.0


Helix:2
Orig YVDWILTVPLMCVEFYLILKVAG
Pred YVDWILTVPLMCVEFYLILKVAG
accu 0.0


Helix:3
Orig WRLIGASTVMLVTGFFGE
Pred WRLIGASTVMLVTGFFGE
accu 0.0


Helix:4
Orig AAMWGLLSGLAYFWIAYEVWFGG
Pred AAMWGLLSGLAYFWIAYEVWFGG
accu 0.0


Helix:5
Orig VLEAHKMLCWFLLVGWAIYPLGY
Pred VLEAHKMLCWFLLVGWAIYPLGY
accu 0.0


Helix:6
Orig VIYNIGDAVNKIGFGLVVYSLAV
Pred VIYNIGDAVNKIGFGLVVYSLAV
accu 0.0


H8GZK5_DEIGI/PF00230

Helix:0
Orig LIGTMVLILFGCGVVAMVVL
Pred LIGTMVLILFGCGVVAMVVL
accu 0.0


Helix:1
Orig ITLGWGFAVLMGILISGGISGAH
Pred ITLGWGFAVLMGILISGGISGAH
accu 0.0


Helix:2
Orig VAHYVAGQMIGAFLGAAIVFAVY
Pred VAHYVAGQMIGAFLGAAIVFAVY
accu 0.0


Helix:3
Orig FWPGMVDQIVGTALLVALILAIG
Pred FWPGMVDQIVGTALLVALILAIG
accu 0.0


Helix:4
Orig VAASWGPLAVAFVVMAIGMSFGA
Pred VAASWGPLAVAFVVMAIGMSFGA
accu 0.0


Helix:5
Orig GVWIVPVVGPLVGGVVGALI
Pred GVWIVPVVGPLVGGVVGALI
accu 0.0


Q48RI9_STRPM/PF00230


A8WPB6_CAEBR/PF00230

Helix:0
Orig VRAALAEFTGTFLLCLIGLSVVA
Pred VRAALAEFTGTFLLCLIGLSVVA
accu 0.0


Helix:1
Orig VNVGFGIAIVFGVAVSAKLSGGH
Pred VNVGFGIAIVFGVAVSAKLSGGH
accu 0.0


Helix:2
Orig FIAYFFAQFLGAFFGAAVVYAVY
Pred FIAYFFAQFLGAFFGAAVVYAVY
accu 0.0


Helix:3
Orig LLNGFVDQFVATAVFVFLIAHIV
Pred LLNGFVDQFVATAVFVFLIAHIV
accu 0.0


Helix:4
Orig PILVGTGFVAIGAAFGYNCGYPV
Pred PILVGTGFVAIGAAFGYNCGYPV
accu 0.0


Helix:5
Orig VFTKWFWVPIVGPFVGAVVGIWF
Pred VFTKWFWVPIVGPFVGAVVGIWF
accu 0.0


F9K0H0_STAAU/PF00230

Helix:0
Orig LAEFLGTAILILFGGGVCANVNL
Pred LAEFLGTAILILFGGGVCANVNL
accu 0.0


Helix:1
Orig VITAGWGLAVTMGVFAVGQFSGA
Pred VITAGWGLAVTMGVFAVGQFSGA
accu 0.0


Helix:2
Orig LVPGYIVAQMLGAIVGATIVWLM
Pred LVPGYIVAQMLGAIVGATIVWLM
accu 0.0


Helix:3
Orig FANFLSEIIGTMALTLGILFIGV
Pred FANFLSEIIGTMALTLGILFIGV
accu 0.0


Helix:4
Orig LIVGALIVAIGLSLGGATGYAIN
Pred LIVGALIVAIGLSLGGATGYAIN
accu 0.0


Helix:5
Orig GSNWSYAIVPILGPIAGGLLGAV
Pred GSNWSYAIVPILGPIAGGLLGAV
accu 0.0


H4JV08_ECOLX/PF00230

Helix:0
Orig IAEFLGTGLLIFFGVGCVAALKV
Pred IAEFLGTGLLIFFGVGCVAALKV
accu 0.0


Helix:1
Orig ISVIWGLGVAMAIYLTAGVSGAH
Pred ISVIWGLGVAMAIYLTAGVSGAH
accu 0.0


Helix:2
Orig IPFIVSQVAGAFCAAALVYGLYY
Pred IPFIVSQVAGAFCAAALVYGLYY
accu 0.0


Helix:3
Orig INFVQAFAVEMVITAILMGLILA
Pred INFVQAFAVEMVITAILMGLILA
accu 0.0


Helix:4
Orig LAPLLIGLLIAVIGASMGPLTGF
Pred LAPLLIGLLIAVIGASMGPLTGF
accu 0.0


Helix:5
Orig IPYFLVPLFGPIVGAIVGAF
Pred IPYFLVPLFGPIVGAIVGAF
accu 0.0


B3LPR3_YEAS1/PF00230

Helix:0
Orig AEFLGTLVLVIFGVGGNLQATVT
Pred AEFLGTLVLVIFGVGGNLQATVT
accu 0.0


Helix:1
Orig LSFAWGFGCMLGVYVAGGISGGH
Pred LSFAWGFGCMLGVYVAGGISGGH
accu 0.0


Helix:2
Orig PVYIVAQIIGAYFGGAMAYGYFW
Pred PVYIVAQIIGAYFGGAMAYGYFW
accu 0.0


Helix:3
Orig AFFDEFIGASILVGCLMALL
Pred AFFDEFIGASILVGCLMALL
accu 0.0


Helix:4
Orig ALIIGFLVAAIGMALGYQTSFTI
Pred ALIIGFLVAAIGMALGYQTSFTI
accu 0.0


Helix:5
Orig THWWWTWGAWGGPIAGGIAGALI
Pred THWWWTWGAWGGPIAGGIAGALI
accu 0.0


F5LVW2_GARVA/PF00230

Helix:0
Orig FIASAFAMFTIYMFSSIVTAMYG
Pred FIASAFAMFTIYMFSSIVTAMYG
accu 0.0


Helix:1
Orig MIAVGTGIAYAAAIGIASKFSGG
Pred MIAVGTGIAYAAAIGIASKFSGG
accu 0.0


Helix:2
Orig GILYIIAQVLGAIAAAGVTVFVL
Pred GILYIIAQVLGAIAAAGVTVFVL
accu 0.0


Helix:3
Orig ASFGVITALVVEIIAVLVIVATA
Pred ASFGVITALVVEIIAVLVIVATA
accu 0.0


Helix:4
Orig GYSTHMGIAYAAGAFITYQITGA
Pred GYSTHMGIAYAAGAFITYQITGA
accu 0.0


Helix:5
Orig LWVFWIAPVFAAALVGFV
Pred LWVFWIAPVFAAALVGFV
accu 0.0


H2G2C2_CORDP/PF00230

Helix:0
Orig QAFGWEFLGTALLLLLGNGVCAV
Pred QAFGWEFLGTALLLLLGNGVCAV
accu 0.0


Helix:1
Orig GWVLIAFGWGMAVFVGASVA
Pred GWVLIAFGWGMAVFVGASVA
accu 0.0


Helix:2
Orig LVGGYVLGQFLGAMFGAILCWLT
Pred LVGGYVLGQFLGAMFGAILCWLT
accu 0.0


Helix:3
Orig GWNMVTEFIGTCVLLLFIFFGPT
Pred GWNMVTEFIGTCVLLLFIFFGPT
accu 0.0


Helix:4
Orig FAVAFVIVAIGLSLGTPTGYAIN
Pred FAVAFVIVAIGLSLGTPTGYAIN
accu 0.0


Helix:5
Orig GSANWGYAWVPIVGPMIAAVFCG
Pred GSANWGYAWVPIVGPMIAAVFCG
accu 0.0


E8U659_DEIML/PF00230

Helix:0
Orig LAESLGTALLTLGGVGAGALVRA
Pred LAESLGTALLTLGGVGAGALVRA
accu 0.0


Helix:1
Orig TLPPALIVLGVIYTFGDVSGAHI
Pred TLPPALIVLGVIYTFGDVSGAHI
accu 0.0


Helix:2
Orig LPYWAAQLLGAVLAALTLRAVWT
Pred LPYWAAQLLGAVLAALTLRAVWT
accu 0.0


Helix:3
Orig PVGALLLDGGAALWLALVIVGTA
Pred PVGALLLDGGAALWLALVIVGTA
accu 0.0


Helix:4
Orig NVGIPVACTVGLCHFLTNAVSAV
Pred NVGIPVACTVGLCHFLTNAVSAV
accu 0.0


Helix:5
Orig AWPHVLGPLLGMLVGVAL
Pred AWPHVLGPLLGMLVGVAL
accu 0.0


E9TEV3_ECOLX/PF00230

Helix:0
Orig AECFGTFWLVFGGCGSAVLAAGF
Pred AECFGTFWLVFGGCGSAVLAAGF
accu 0.0


Helix:1
Orig GIGFAGVALAFGLTVLTMAFAVG
Pred GIGFAGVALAFGLTVLTMAFAVG
accu 0.0


Helix:2
Orig VVGYVIAQVVGGIVAAALLYLIA
Pred VVGYVIAQVVGGIVAAALLYLIA
accu 0.0


Helix:3
Orig GGYSMLSALVVELVLSAGFLLVI
Pred GGYSMLSALVVELVLSAGFLLVI
accu 0.0


Helix:4
Orig FAPAGFAPIAIGLALTLIHLISI
Pred FAPAGFAPIAIGLALTLIHLISI
accu 0.0


Helix:5
Orig LWFFWVVPIVGGIIGGLI
Pred LWFFWVVPIVGGIIGGLI
accu 0.0


H0QC46_ECOLI/PF00230

Helix:0
Orig AECFGTFWLVFGGCGSAVLAAGF
Pred AECFGTFWLVFGGCGSAVLAAGF
accu 0.0


Helix:1
Orig GIGFAGVALAFGLTVLTMAFAVG
Pred GIGFAGVALAFGLTVLTMAFAVG
accu 0.0


Helix:2
Orig VVGYVIAQVVGGIVAAALLYLIA
Pred VVGYVIAQVVGGIVAAALLYLIA
accu 0.0


Helix:3
Orig GGYSMLSALVVELVLSAGFLLVI
Pred GGYSMLSALVVELVLSAGFLLVI
accu 0.0


Helix:4
Orig FAPAGFAPIAIGLALTLIHLISI
Pred FAPAGFAPIAIGLALTLIHLISI
accu 0.0


Helix:5
Orig LWFFWVVPIVGGIIGGLI
Pred LWFFWVVPIVGGIIGGLI
accu 0.0


H7L4B1_STRPN/PF00230


I0Q871_STROR/PF00230

Helix:0
Orig VAELIGTFMLVFIGTGAVVFG
Pred VAELIGTFMLVFIGTGAVVFG
accu 0.0


Helix:1
Orig GIAFAFGLAIVVAAFSIGTVSGA
Pred GIAFAFGLAIVVAAFSIGTVSGA
accu 0.0


Helix:2
Orig LVNYILGQVVGAFLASAAVFFLL
Pred LVNYILGQVVGAFLASAAVFFLL
accu 0.0


Helix:3
Orig TVFGGFLFEVIATFLFVLVIMTV
Pred TVFGGFLFEVIATFLFVLVIMTV
accu 0.0


Helix:4
Orig GLVIGLSLTALILVGLNITGLSV
Pred GLVIGLSLTALILVGLNITGLSV
accu 0.0


Helix:5
Orig AALQQVWIFILAPIVGGVLAALV
Pred AALQQVWIFILAPIVGGVLAALV
accu 0.0


A5LQY5_STRPN/PF00230

Helix:0
Orig LFGEFLGTLILILLGNGVVAGVV
Pred LFGEFLGTLILILLGNGVVAGVV
accu 0.0


Helix:1
Orig GWIVITMGWGIAVAVAVFVSGKL
Pred GWIVITMGWGIAVAVAVFVSGKL
accu 0.0


Helix:2
Orig WASVLPYILAQFAGAMLGQILVW
Pred WASVLPYILAQFAGAMLGQILVW
accu 0.0


Helix:3
Orig VSNLISEILGTFVLVLTIFALGL
Pred VSNLISEILGTFVLVLTIFALGL
accu 0.0


Helix:4
Orig IGTFAVGTLIVGIGLSLGGTTGY
Pred IGTFAVGTLIVGIGLSLGGTTGY
accu 0.0


Helix:5
Orig WSYAWIPVVGPVIGAALAVLV
Pred WSYAWIPVVGPVIGAALAVLV
accu 0.0


E3XPV2_ECOLX/PF00230

Helix:0
Orig FLGTGLFLFFGIGCLCALKVAGA
Pred FLGTGLFLFFGIGCLCALKVAGA
accu 0.0


Helix:1
Orig YLTAGISGAHLNPAVTIALWLFA
Pred YLTAGISGAHLNPAVTIALWLFA
accu 0.0


Helix:2
Orig VLPFCVAQLAGAFGGAALAYSLY
Pred VLPFCVAQLAGAFGGAALAYSLY
accu 0.0


Helix:3
Orig INVWQAALVEVVITSMLMGLIMA
Pred INVWQAALVEVVITSMLMGLIMA
accu 0.0


Helix:4
Orig LAPLLIGILVAVIGASTGPLTGF
Pred LAPLLIGILVAVIGASTGPLTGF
accu 0.0


Helix:5
Orig RNIPYFIVPIIAPIIGACVGAAI
Pred RNIPYFIVPIIAPIIGACVGAAI
accu 0.0


H3YDU6_STAAU/PF00230

Helix:0
Orig LAEFLGTAILILFGGGVCANVNL
Pred LAEFLGTAILILFGGGVCANVNL
accu 0.0


Helix:1
Orig VITAGWGLAVTMGVFAVGQFSGA
Pred VITAGWGLAVTMGVFAVGQFSGA
accu 0.0


Helix:2
Orig LVPGYIVAQMLGAIVGATIVWLM
Pred LVPGYIVAQMLGAIVGATIVWLM
accu 0.0


Helix:3
Orig FANFLSEIIGTMALTLGILFIGV
Pred FANFLSEIIGTMALTLGILFIGV
accu 0.0


Helix:4
Orig LIVGALIVAIGLSLGGATGYAIN
Pred LIVGALIVAIGLSLGGATGYAIN
accu 0.0


Helix:5
Orig GSNWSYAIVPILGPIAGGLLGAV
Pred GSNWSYAIVPILGPIAGGLLGAV
accu 0.0


H0PMC3_9SYNC/PF00230

Helix:0
Orig EFIGTFWLVLGGCGSAVFAAFIA
Pred EFIGTFWLVLGGCGSAVFAAFIA
accu 0.0


Helix:1
Orig FGLGYLGVALAFGLTVFTGAYAL
Pred FGLGYLGVALAFGLTVFTGAYAL
accu 0.0


Helix:2
Orig LAPYIGAQVLGAIVASLFIFIVA
Pred LAPYIGAQVLGAIVASLFIFIVA
accu 0.0


Helix:3
Orig GFLAALLIEFVLTFIFLIVILGV
Pred GFLAALLIEFVLTFIFLIVILGV
accu 0.0


Helix:4
Orig AGFAPAAIGLALTLIHLISIPIT
Pred AGFAPAAIGLALTLIHLISIPIT
accu 0.0


Helix:5
Orig ALIGQLWLFWLAPIAGALLAGFV
Pred ALIGQLWLFWLAPIAGALLAGFV
accu 0.0


A8TU99_9PROT/PF01036

Helix:0
Orig SFTIATFAAATLFFWFGR
Pred SFTIATFAAATLFFWFGR
accu 0.0


Helix:1
Orig YRTAVTITGLVTFIALYHYW
Pred YRTAVTITGLVTFIALYHYW
accu 0.0


Helix:2
Orig YVDWLLTVPLLLIELILV
 VDWLLTVP-[3ddl] VDWLLT-[3ddl]
Pred YXXXXXXXXLLLIELILV
accu 0.4444444444444444

3ddl 0.4444444444444444  YXXXXXXXXLLLIELILV


Helix:3
Orig SIKLGGAAALMIVLGYPG
 ALMIVL-[3ddl] AALMIVLG-[3ddl] LMIVLGYP-[3ddl] AALMIV-[3ddl]
Pred SIKLGGAXXXXXXXXXXG
accu 0.5555555555555556

3ddl 0.5555555555555556  SIKLGGAXXXXXXXXXXG


Helix:4
Orig RLIWGALSMIPFLYIVMTLYSGL
Pred RLIWGALSMIPFLYIVMTLYSGL
accu 0.0


Helix:5
Orig SLVVVSWFFYPIVYFLPFVIPMD
Pred SLVVVSWFFYPIVYFLPFVIPMD
accu 0.0


Helix:6
Orig VGYTIADITAKAVFGLLIYMIAV
Pred VGYTIADITAKAVFGLLIYMIAV
accu 0.0


F7F1Y4_ORNAN/PF00230

Helix:0
Orig CLAEAVGSALFVFIGCLSVIENA
Pred CLAEAVGSALFVFIGCLSVIENA
accu 0.0


Helix:1
Orig LAHGLSLGLIIAILGNIRIS
Pred LAHGLSLGLIIAILGNIRIS
accu 0.0


Helix:2
Orig PAVSLAAMLIGGLNFMMLFPYWI
Pred PAVSLAAMLIGGLNFMMLFPYWI
accu 0.0


Helix:3
Orig GALLAETIMTLFLILAVCMGAIN
Pred GALLAETIMTLFLILAVCMGAIN
accu 0.0


Helix:4
Orig LAPFCIGFTVGADILAGGAISGA
Pred LAPFCIGFTVGADILAGGAISGA
accu 0.0


Helix:5
Orig HWVYWVGPLMASLIAAVL
Pred HWVYWVGPLMASLIAAVL
accu 0.0


Q9M7B5_9ROSI/PF00230

Helix:0
Orig FYRALIAEFIATLLFLYITVLTV
Pred FYRALIAEFIATLLFLYITVLTV
accu 0.0


Helix:1
Orig GVGILGIAWSFGGMIFILVYCTA
Pred GVGILGIAWSFGGMIFILVYCTA
accu 0.0


Helix:2
Orig VSLIRAILYMVAQCLGAICGVGL
Pred VSLIRAILYMVAQCLGAICGVGL
accu 0.0


Helix:3
Orig GTGLGAEIIGTFVLVYTVFS
Pred GTGLGAEIIGTFVLVYTVFS
accu 0.0


Helix:4
Orig VPVLAPLPIGFAVFMVHLATIPI
Pred VPVLAPLPIGFAVFMVHLATIPI
accu 0.0


Helix:5
Orig QWIFWVGPFIGAAIAAFY
Pred QWIFWVGPFIGAAIAAFY
accu 0.0


F2FQS4_SALGL/PF00230

Helix:0
Orig IAEFLGTGLLIFFGVGCVAALKV
Pred IAEFLGTGLLIFFGVGCVAALKV
accu 0.0


Helix:1
Orig ISVIWGLGVAMAIYLTAGVSGAH
Pred ISVIWGLGVAMAIYLTAGVSGAH
accu 0.0


Helix:2
Orig VVPFIISQVAGAFCAAALVYGLY
Pred VVPFIISQVAGAFCAAALVYGLY
accu 0.0


Helix:3
Orig FVQAFAVEMVITAILMGLILALT
Pred FVQAFAVEMVITAILMGLILALT
accu 0.0


Helix:4
Orig PLLIGLLIAVIGASMGPLTGFAM
Pred PLLIGLLIAVIGASMGPLTGFAM
accu 0.0


Helix:5
Orig IPYFLVPLFGPIVGAILGAF
Pred IPYFLVPLFGPIVGAILGAF
accu 0.0


C2RTT5_BACCE/PF00230

Helix:0
Orig AIAEFIGTFVLVLFGTGVAVTGG
Pred AIAEFIGTFVLVLFGTGVAVTGG
accu 0.0


Helix:1
Orig IAMAFGLSIVAMAYSIGTISGCH
Pred IAMAFGLSIVAMAYSIGTISGCH
accu 0.0


Helix:2
Orig LCYYVLAQILGGLLGTATLVTIL
Pred LCYYVLAQILGGLLGTATLVTIL
accu 0.0


Helix:3
Orig FGTLGLSGAFLVEFILTFVFILV
Pred FGTLGLSGAFLVEFILTFVFILV
accu 0.0


Helix:4
Orig LAGLVIGFTLVLIHLLGIPLTGT
Pred LAGLVIGFTLVLIHLLGIPLTGT
accu 0.0


Helix:5
Orig SQLWVFIVAPILGGIFAAIV
Pred SQLWVFIVAPILGGIFAAIV
accu 0.0


G5QB26_SALMO/PF00230

Helix:0
Orig IAEFLCTGLLIFFGVGCVAALKV
Pred IAEFLCTGLLIFFGVGCVAALKV
accu 0.0


Helix:1
Orig ISVIWGLGVAMAIYLTAGVSGAH
Pred ISVIWGLGVAMAIYLTAGVSGAH
accu 0.0


Helix:2
Orig VVPFIISQVAGAFCAAALVYGLY
Pred VVPFIISQVAGAFCAAALVYGLY
accu 0.0


Helix:3
Orig FVQAFAVEMVITAILMGLILALT
Pred FVQAFAVEMVITAILMGLILALT
accu 0.0


Helix:4
Orig PLLIGLLIAVIGASMGPLTGFAM
Pred PLLIGLLIAVIGASMGPLTGFAM
accu 0.0


Helix:5
Orig IPYFLVPLFGPIVGAILGAF
Pred IPYFLVPLFGPIVGAILGAF
accu 0.0


G3HRN6_CRIGR/PF00230

Helix:0
Orig FWRAIFAEFFATLFYVFFGLGAS
Pred FWRAIFAEFFATLFYVFFGLGAS
accu 0.0


Helix:1
Orig VLQVALAFGLAFATLVQTVGHIS
Pred VLQVALAFGLAFATLVQTVGHIS
accu 0.0


Helix:2
Orig LLRAFCYMAAQLLGAVAGAAVLY
Pred LLRAFCYMAAQLLGAVAGAAVLY
accu 0.0


Helix:3
Orig VSVGQATTVEIFLTLQFVLCIFA
Pred VSVGQATTVEIFLTLQFVLCIFA
accu 0.0


Helix:4
Orig SVALAVGFSLTLGHLFGMYYTGA
Pred SVALAVGFSLTLGHLFGMYYTGA
accu 0.0


Helix:5
Orig HWVYWVGPIIGGGLGSLL
Pred HWVYWVGPIIGGGLGSLL
accu 0.0


A2XPH9_ORYSI/PF00230

Helix:0
Orig ALIAEFIATLLFLYITVATVIGY
Pred ALIAEFIATLLFLYITVATVIGY
accu 0.0


Helix:1
Orig GTLGIAWAFGGMIFILVYCTAGI
Pred GTLGIAWAFGGMIFILVYCTAGI
accu 0.0


Helix:2
Orig SVIRAVMYIVAQCLGGIVGVGIV
Pred SVIRAVMYIVAQCLGGIVGVGIV
accu 0.0


Helix:3
Orig GYSTGTALGAEIIGTFVLVYTVF
Pred GYSTGTALGAEIIGTFVLVYTVF
accu 0.0


Helix:4
Orig LPIGFAVFMVHLATIPITGTGIN
Pred LPIGFAVFMVHLATIPITGTGIN
accu 0.0


Helix:5
Orig HWIFWAGPFIGALAAAAY
Pred HWIFWAGPFIGALAAAAY
accu 0.0


C1GMV7_PARBD/PF01036

Helix:0
Orig WVVTILMLLSSLIFYLLAARVPV
Pred WVVTILMLLSSLIFYLLAARVPV
accu 0.0


Helix:1
Orig FHVLVSLIATISFITYFAMSTGG
Pred FHVLVSLIATISFITYFAMSTGG
accu 0.0


Helix:2
Orig FWVRYVNWGLTFPLVLVILVLLS
Pred FWVRYVNWGLTFPLVLVILVLLS
accu 0.0


Helix:3
Orig LLVSVTAHFVMVVAGTISAYGGP
Pred LLVSVTAHFVMVVAGTISAYGGP
accu 0.0


Helix:4
Orig WAWHMIACLAYLTIAYQVGFNGR
Pred WAWHMIACLAYLTIAYQVGFNGR
accu 0.0


Helix:5
Orig LFSSLSVFALVVLLVYPVIWASS
Pred LFSSLSVFALVVLLVYPVIWASS
accu 0.0


Helix:6
Orig AETIAYAVLDILLQGLFGYWLLI
Pred AETIAYAVLDILLQGLFGYWLLI
accu 0.0


F5WAE4_STAAU/PF00230

Helix:0
Orig LAEFLGTAILILFGGGVCANVNL
Pred LAEFLGTAILILFGGGVCANVNL
accu 0.0


Helix:1
Orig VITAGWGLAVTMGVFAVGQFSGA
Pred VITAGWGLAVTMGVFAVGQFSGA
accu 0.0


Helix:2
Orig LVPGYIVAQMLGAIVGATIVWLM
Pred LVPGYIVAQMLGAIVGATIVWLM
accu 0.0


Helix:3
Orig FANFLSEIIGTMALTLGILFIGV
Pred FANFLSEIIGTMALTLGILFIGV
accu 0.0


Helix:4
Orig LIVGALIVAIGLSLGGATGYAIN
Pred LIVGALIVAIGLSLGGATGYAIN
accu 0.0


Helix:5
Orig GSNWSYAIVPILGPIAGGLLGAV
Pred GSNWSYAIVPILGPIAGGLLGAV
accu 0.0


D0Z1G7_LISDA/PF00230

Helix:0
Orig IAEFIGTGLLIFFGVGCVAALKL
Pred IAEFIGTGLLIFFGVGCVAALKL
accu 0.0


Helix:1
Orig VSVMWGLGVALAIYCTAGVSGAH
Pred VSVMWGLGVALAIYCTAGVSGAH
accu 0.0


Helix:2
Orig IAPFIIAQLLGAFCSAALIYGLY
Pred IAPFIIAQLLGAFCSAALIYGLY
accu 0.0


Helix:3
Orig FFGAFAVEFTITAVLMFAILAIG
Pred FFGAFAVEFTITAVLMFAILAIG
accu 0.0


Helix:4
Orig PILIGVLIAVIGGSLGPLTGFAM
Pred PILIGVLIAVIGGSLGPLTGFAM
accu 0.0


Helix:5
Orig IPYFIVPILAPICGALFGGW
Pred IPYFIVPILAPICGALFGGW
accu 0.0


A0R728_MYCS2/PF00230

Helix:0
Orig VGELCAEFAGILILFGVGVVAQV
Pred VGELCAEFAGILILFGVGVVAQV
accu 0.0


Helix:1
Orig WGWGLGVILGVYTAARISGA
Pred WGWGLGVILGVYTAARISGA
accu 0.0


Helix:2
Orig VLPFSVAQLLGAFAAALIVRVTY
Pred VLPFSVAQLLGAFAAALIVRVTY
accu 0.0


Helix:3
Orig ALLDQIVGTAILLFLVMALT
Pred ALLDQIVGTAILLFLVMALT
accu 0.0


Helix:4
Orig PVIIGLVVVGIGMAWGTNAGYAI
Pred PVIIGLVVVGIGMAWGTNAGYAI
accu 0.0


Helix:5
Orig TGLLYFWVPIVGPLIGALVGAAA
Pred TGLLYFWVPIVGPLIGALVGAAA
accu 0.0


G6SSG3_STRPN/PF00230


H3C014_TETNG/PF00230

Helix:0
Orig LAEFLGTFVLVLFGCGAVAQTVL
Pred LAEFLGTFVLVLFGCGAVAQTVL
accu 0.0


Helix:1
Orig TVHIGFSVGLMMAAYVAGGVSGG
Pred TVHIGFSVGLMMAAYVAGGVSGG
accu 0.0


Helix:2
Orig FPFYVLAQFLGAFAGAAAVFGLY
Pred FPFYVLAQFLGAFAGAAAVFGLY
accu 0.0


Helix:3
Orig QVVGTGMLVLCILAIIDGGNIGA
Pred QVVGTGMLVLCILAIIDGGNIGA
accu 0.0


Helix:4
Orig LAIGLIIMAIGVSMGLNCGYPLN
Pred LAIGLIIMAIGVSMGLNCGYPLN
accu 0.0


Helix:5
Orig TAGYWWWIPVAGPMVGGVVAAVL
Pred TAGYWWWIPVAGPMVGGVVAAVL
accu 0.0


NIP21_ORYSJ/PF00230

Helix:0
Orig VVSEVVATFLLVFMTCGAAGISG
Pred VVSEVVATFLLVFMTCGAAGISG
accu 0.0


Helix:1
Orig SIAGGLIVTVMIYAVGHISGAHM
Pred SIAGGLIVTVMIYAVGHISGAHM
accu 0.0


Helix:2
Orig PWIQVPFYWAAQFTGAICASFVL
Pred PWIQVPFYWAAQFTGAICASFVL
accu 0.0


Helix:3
Orig HSLVVEVIVTFNMMFVTLAV
Pred HSLVVEVIVTFNMMFVTLAV
accu 0.0


Helix:4
Orig LAGLAVGSAVCITSIFAGAISGG
Pred LAGLAVGSAVCITSIFAGAISGG
accu 0.0


Helix:5
Orig LWIYFLGPVMGTLSGAWT
Pred LWIYFLGPVMGTLSGAWT
accu 0.0


E4IKU9_ENTFC/PF00230

Helix:0
Orig RLAAEMIGTALLIVLGNGAV
Pred RLAAEMIGTALLIVLGNGAV
accu 0.0


Helix:1
Orig WMLIAVGYGFGVMMPAMIFGGIS
Pred WMLIAVGYGFGVMMPAMIFGGIS
accu 0.0


Helix:2
Orig WAEVVPYIIAQLIGAAIGQLIVV
Pred WAEVVPYIIAQLIGAAIGQLIVV
accu 0.0


Helix:3
Orig FFGSFVLFFGALGITKAPFF
Pred FFGSFVLFFGALGITKAPFF
accu 0.0


Helix:4
Orig AHLALGFLVWTLVASLGGPTGPG
Pred AHLALGFLVWTLVASLGGPTGPG
accu 0.0


Helix:5
Orig SQWGYAWVPVVAPICAGVVAVFL
Pred SQWGYAWVPVVAPICAGVVAVFL
accu 0.0


AQPZ_VIBVU/PF00230

Helix:0
Orig LAELFGTFWLVLGGCGSAVLAAA
Pred LAELFGTFWLVLGGCGSAVLAAA
accu 0.0


Helix:1
Orig GVSLAFGLTVLTMAFAIGHISGC
Pred GVSLAFGLTVLTMAFAIGHISGC
accu 0.0


Helix:2
Orig IVPYILAQVIGGVIAGGVLYTIA
Pred IVPYILAQVIGGVIAGGVLYTIA
accu 0.0


Helix:3
Orig YSLTSALVTEVVMTMMFLLVILG
Pred YSLTSALVTEVVMTMMFLLVILG
accu 0.0


Helix:4
Orig PQGFAPIAIGLCLTLIHLISIPV
Pred PQGFAPIAIGLCLTLIHLISIPV
accu 0.0


Helix:5
Orig WATAQLWLFWVAPILGALLGAVA
Pred WATAQLWLFWVAPILGALLGAVA
accu 0.0


D4IZB4_BUTFI/PF00230

Helix:0
Orig LGEFIGTILLVLLGDGVCCNVSL
Pred LGEFIGTILLVLLGDGVCCNVSL
accu 0.0


Helix:1
Orig GGGAVHILIGWGMAVMVPAFAMS
Pred GGGAVHILIGWGMAVMVPAFAMS
accu 0.0


Helix:2
Orig IVAQMLGGFVGAAILIFLYG
Pred IVAQMLGGFVGAAILIFLYG
accu 0.0


Helix:3
Orig FASEFCATFVLVFTLALIPA
Pred FASEFCATFVLVFTLALIPA
accu 0.0


Helix:4
Orig VYGVIVACGASFGGLTGYAMNAA
Pred VYGVIVACGASFGGLTGYAMNAA
accu 0.0


Helix:5
Orig GNWSYGWIPAVAPICGGVVASLL
Pred GNWSYGWIPAVAPICGGVVASLL
accu 0.0


Q8W1A8_PETHY/PF00230

Helix:0
Orig ALIAEFIATLLFLYVTVATVIGH
Pred ALIAEFIATLLFLYVTVATVIGH
accu 0.0


Helix:1
Orig GILGIAWAFGGMIFVLVYCTAGI
Pred GILGIAWAFGGMIFVLVYCTAGI
accu 0.0


Helix:2
Orig SLTRAIAYIISQSLGAICGVGLV
Pred SLTRAIAYIISQSLGAICGVGLV
accu 0.0


Helix:3
Orig GYSNGTALGAEIIGTFVLVYTVF
Pred GYSNGTALGAEIIGTFVLVYTVF
accu 0.0


Helix:4
Orig LPIGFAVFMVHLATIPITGTGIN
Pred LPIGFAVFMVHLATIPITGTGIN
accu 0.0


Helix:5
Orig HWIFWVGPFVGALAAAAY
Pred HWIFWVGPFVGALAAAAY
accu 0.0


F9SH97_VIBSP/PF00230

Helix:0
Orig LVLGGCGSAVLAAAFPDVGIGLL
Pred LVLGGCGSAVLAAAFPDVGIGLL
accu 0.0


Helix:1
Orig FAIGHISGCHLNPAVTIGLWTGG
Pred FAIGHISGCHLNPAVTIGLWTGG
accu 0.0


Helix:2
Orig VVPYIIAQVLGGIIAGGVLFVIA
Pred VVPYIIAQVLGGIIAGGVLFVIA
accu 0.0


Helix:3
Orig YSLTAALVCEVVMTIVFLFVIMG
Pred YSLTAALVCEVVMTIVFLFVIMG
accu 0.0


Helix:4
Orig PAGFAPIAIGLCLTLIHLISIPV
Pred PAGFAPIAIGLCLTLIHLISIPV
accu 0.0


Helix:5
Orig WAVSQLWLFWVAPIIGAVIGAVI
Pred WAVSQLWLFWVAPIIGAVIGAVI
accu 0.0


H3HS51_STRPU/PF00230

Helix:0
Orig MRVFLSELFGTFMLVFITDGAVA
Pred MRVFLSELFGTFMLVFITDGAVA
accu 0.0


Helix:1
Orig LNIGASLAVTVCIYMTGGVSGGH
Pred LNIGASLAVTVCIYMTGGVSGGH
accu 0.0


Helix:2
Orig PVYWFAQFIGAFLGAAVVYGIYL
Pred PVYWFAQFIGAFLGAAVVYGIYL
accu 0.0


Helix:3
Orig GVMDQLVGSALLVGGIFAIF
Pred GVMDQLVGSALLVGGIFAIF
accu 0.0


Helix:4
Orig PIAVGLLLLVVNIAYGYNAGAAV
Pred PIAVGLLLLVVNIAYGYNAGAAV
accu 0.0


Helix:5
Orig HFWWIPLFVPLVGGPIGGWV
Pred HFWWIPLFVPLVGGPIGGWV
accu 0.0


F1SHA4_PIG/PF00230

Helix:0
Orig LAFLKAVFAEFLATLIFVFFGLA
Pred LAFLKAVFAEFLATLIFVFFGLA
accu 0.0


Helix:1
Orig IALAFGLAIGTLAQALGPVSGGH
Pred IALAFGLAIGTLAQALGPVSGGH
accu 0.0


Helix:2
Orig AVFYVVAQLVGAIAGAGILYGLA
Pred AVFYVVAQLVGAIAGAGILYGLA
accu 0.0


Helix:3
Orig GQAVVVEMILTFQLALCIFS
Pred GQAVVVEMILTFQLALCIFS
accu 0.0


Helix:4
Orig PALSIGLSVTLGHLVGIYFTGCS
Pred PALSIGLSVTLGHLVGIYFTGCS
accu 0.0


Helix:5
Orig HWVFWVGPIVGAAVAAIL
Pred HWVFWVGPIVGAAVAAIL
accu 0.0


H7CJ03_LISMN/PF00230

Helix:0
Orig LAEFIGTMVLIMFGNGLLAGLTL
Pred LAEFIGTMVLIMFGNGLLAGLTL
accu 0.0


Helix:1
Orig GANWVVVTFGWGFAVMIGIYVAG
Pred GANWVVVTFGWGFAVMIGIYVAG
accu 0.0


Helix:2
Orig VVPYIIAQIAGAFVGASIVILHY
Pred VVPYIIAQIAGAFVGASIVILHY
accu 0.0


Helix:3
Orig PFNLISEIIATFAFIFGLLMIGA
Pred PFNLISEIIATFAFIFGLLMIGA
accu 0.0


Helix:4
Orig LILGFLVVAIGMSFGPTTGYAIN
Pred LILGFLVVAIGMSFGPTTGYAIN
accu 0.0


Helix:5
Orig YAWIPIVGPIIGGLLAIGL
Pred YAWIPIVGPIIGGLLAIGL
accu 0.0


D7H0A6_BRUAO/PF00230

Helix:0
Orig AEFFGTFWLVFGGCGSAILAAAF
Pred AEFFGTFWLVFGGCGSAILAAAF
accu 0.0


Helix:1
Orig IGFLGVALAFGLTVLTMAYAVGG
Pred IGFLGVALAFGLTVLTMAYAVGG
accu 0.0


Helix:2
Orig LIPYWVAQVLGAIAAAAILYVIA
Pred LIPYWVAQVLGAIAAAAILYVIA
accu 0.0


Helix:3
Orig YSMMAGLLIEIILTAFFIIIILG
Pred YSMMAGLLIEIILTAFFIIIILG
accu 0.0


Helix:4
Orig PAGFAPIAIGFGLTLIHLVSIPV
Pred PAGFAPIAIGFGLTLIHLVSIPV
accu 0.0


Helix:5
Orig AALSQLWLFWVAPLVGAVIGAII
Pred AALSQLWLFWVAPLVGAVIGAII
accu 0.0


C6VJB4_LACPJ/PF00230

Helix:0
Orig LGEFLGTMVLIVFGVGSGAA
Pred LGEFLGTMVLIVFGVGSGAA
accu 0.0


Helix:1
Orig WTFICLAWGLAVTFGVYVAGQFG
Pred WTFICLAWGLAVTFGVYVAGQFG
accu 0.0


Helix:2
Orig ANVWPYLLGQFLGAFIGAVIVII
Pred ANVWPYLLGQFLGAFIGAVIVII
accu 0.0


Helix:3
Orig NPVFNFLSETIATFFFIFVLLNL
Pred NPVFNFLSETIATFFFIFVLLNL
accu 0.0


Helix:4
Orig LMVGLLIVVVGQTLGGTTGFAIN
Pred LMVGLLIVVVGQTLGGTTGFAIN
accu 0.0


Helix:5
Orig LANWGYAWVPMFGPLLGGILAAG
Pred LANWGYAWVPMFGPLLGGILAAG
accu 0.0


A4ATY3_MARSH/PF00230

Helix:0
Orig VAEFIGTLWLVLGGCGSAMLAAG
Pred VAEFIGTLWLVLGGCGSAMLAAG
accu 0.0


Helix:1
Orig LGIGFVGVSLAFGLTVVTMAYAI
Pred LGIGFVGVSLAFGLTVVTMAYAI
accu 0.0


Helix:2
Orig LVPYIIAQVMGGIAGAGILYLIV
Pred LVPYIIAQVMGGIAGAGILYLIV
accu 0.0


Helix:3
Orig GYGMTAALVTEVVMTFMFLFVIL
Pred GYGMTAALVTEVVMTFMFLFVIL
accu 0.0


Helix:4
Orig GLAIGLCLTLIHLISIPVTNTSV
Pred GLAIGLCLTLIHLISIPVTNTSV
accu 0.0


Helix:5
Orig WALDQLWLFWVAPIIGALLAGLI
Pred WALDQLWLFWVAPIIGALLAGLI
accu 0.0


F8AQA1_BIFLN/PF00230

Helix:0
Orig LALCVCAELAGSFLLCFAIYAFS
Pred LALCVCAELAGSFLLCFAIYAFS
accu 0.0


Helix:1
Orig NIVFFALATGLAYAAVTAIFSRV
Pred NIVFFALATGLAYAAVTAIFSRV
accu 0.0


Helix:2
Orig ILDGILYVIAQVIGAIAAGFAVV
Pred ILDGILYVIAQVIGAIAAGFAVV
accu 0.0


Helix:3
Orig YGITFSITLAIVVEVVASLIVVA
Pred YGITFSITLAIVVEVVASLIVVA
accu 0.0


Helix:4
Orig VIAMGLAYGLATAISYPVTGAGL
Pred VIAMGLAYGLATAISYPVTGAGL
accu 0.0


Helix:5
Orig LWVFWISPVLAAAVVALV
Pred LWVFWISPVLAAAVVALV
accu 0.0


C4S1B8_YERBE/PF00230

Helix:0
Orig FLGTGLFLFFGISCLAALKVAGA
Pred FLGTGLFLFFGISCLAALKVAGA
accu 0.0


Helix:1
Orig YLTAGISGAHLNPAITIALWLFA
Pred YLTAGISGAHLNPAITIALWLFA
accu 0.0


Helix:2
Orig VIPYSIAQIAGAFGGAALSYMLY
Pred VIPYSIAQIAGAFGGAALSYMLY
accu 0.0


Helix:3
Orig ISVWQAAFVEIIITSILMGLIMA
Pred ISVWQAAFVEIIITSILMGLIMA
accu 0.0


Helix:4
Orig LGPLLIGILVAVIGASTGPLTGF
Pred LGPLLIGILVAVIGASTGPLTGF
accu 0.0


Helix:5
Orig IPYFIIPIVAPIIGACLGAAV
Pred IPYFIIPIVAPIIGACLGAAV
accu 0.0


G4NBN6_MAGO7/PF00230

Helix:0
Orig LVAALGEFVGTFLFLFFGYA
Pred LVAALGEFVGTFLFLFFGYA
accu 0.0


Helix:1
Orig YSAQATVFIALAYAMAILVTVWA
Pred YSAQATVFIALAYAMAILVTVWA
accu 0.0


Helix:2
Orig GLFNPAITLGLGLAGQLPWIRIA
Pred GLFNPAITLGLGLAGQLPWIRIA
accu 0.0


Helix:3
Orig TQGVFLEMFFTAYLLFVVLMVAA
Pred TQGVFLEMFFTAYLLFVVLMVAA
accu 0.0


Helix:4
Orig YIAPVAIGLAAFVALIPGAYYTG
Pred YIAPVAIGLAAFVALIPGAYYTG
accu 0.0


Helix:5
Orig HWIYWVGPFLGSALGAGF
Pred HWIYWVGPFLGSALGAGF
accu 0.0


H3WVS8_STALU/PF00230

Helix:0
Orig VAEFLGTAILILFGGGVCANVNL
Pred VAEFLGTAILILFGGGVCANVNL
accu 0.0


Helix:1
Orig ISFGWGLAVTMGVYAVGNISGAH
Pred ISFGWGLAVTMGVYAVGNISGAH
accu 0.0


Helix:2
Orig LPGYILAQMLGGIVGGVLVWLMY
Pred LPGYILAQMLGGIVGGVLVWLMY
accu 0.0


Helix:3
Orig MANFISEIIGTTILTMGILFIGI
Pred MANFISEIIGTTILTMGILFIGI
accu 0.0


Helix:4
Orig IIIGSLIIAIGLSLGGTTGYAIN
Pred IIIGSLIIAIGLSLGGTTGYAIN
accu 0.0


Helix:5
Orig ASNWAYAIVPVLGPIAGGMLGAA
Pred ASNWAYAIVPVLGPIAGGMLGAA
accu 0.0


E7HZJ4_ECOLX/PF00230

Helix:0
Orig AECFGTFWLVFGGCGSAVLAAGF
Pred AECFGTFWLVFGGCGSAVLAAGF
accu 0.0


Helix:1
Orig GIGFAGVALAFGLTVLTMAFAVG
Pred GIGFAGVALAFGLTVLTMAFAVG
accu 0.0


Helix:2
Orig VVGYVIAQVVGGIVAAALLYLIA
Pred VVGYVIAQVVGGIVAAALLYLIA
accu 0.0


Helix:3
Orig GGYSMLSALVVELVLSAGFLLVI
Pred GGYSMLSALVVELVLSAGFLLVI
accu 0.0


Helix:4
Orig FAPAGFAPIAIGLALTLIHLISI
Pred FAPAGFAPIAIGLALTLIHLISI
accu 0.0


Helix:5
Orig LWFFWVVPIVGGIIGGLI
Pred LWFFWVVPIVGGIIGGLI
accu 0.0


H4KIE2_ECOLX/PF00230

Helix:0
Orig FLGTGLFLFFGIGCLCALKVAGA
Pred FLGTGLFLFFGIGCLCALKVAGA
accu 0.0


Helix:1
Orig YLTAGISGAHLNPAVTIALWLFA
Pred YLTAGISGAHLNPAVTIALWLFA
accu 0.0


Helix:2
Orig VLPFCVAQLAGAFGGAALAYSLY
Pred VLPFCVAQLAGAFGGAALAYSLY
accu 0.0


Helix:3
Orig INVWQAALVEVVITSMLMGLIMA
Pred INVWQAALVEVVITSMLMGLIMA
accu 0.0


Helix:4
Orig LAPLLIGILVAVIGASTGPLTGF
Pred LAPLLIGILVAVIGASTGPLTGF
accu 0.0


Helix:5
Orig RNIPYFIVPIIAPIIGACVGAAI
Pred RNIPYFIVPIIAPIIGACVGAAI
accu 0.0


F0HZ56_STRSA/PF00230


G8VM85_PROAA/PF00230

Helix:0
Orig FGSEFLGTLILILLGCGVVANNL
Pred FGSEFLGTLILILLGCGVVANNL
accu 0.0


Helix:1
Orig QINWGWGFGVMFGVYAAY
Pred QINWGWGFGVMFGVYAAY
accu 0.0


Helix:2
Orig ITIYILAQFAGAFVGAVLCWLAY
Pred ITIYILAQFAGAFVGAVLCWLAY
accu 0.0


Helix:3
Orig LWNTITEAIGTWVLVLWVILSGF
Pred LWNTITEAIGTWVLVLWVILSGF
accu 0.0


Helix:4
Orig GPLAVGLLIVSIGASLGGPTGYA
Pred GPLAVGLLIVSIGASLGGPTGYA
accu 0.0


Helix:5
Orig WGYAWVPVVGPMIGAVLAAL
Pred WGYAWVPVVGPMIGAVLAAL
accu 0.0


Q5QGI5_LACSK/PF00230

Helix:0
Orig GELVGTFILVLLGDGVVAGVSLA
Pred GELVGTFILVLLGDGVVAGVSLA
accu 0.0


Helix:1
Orig AGWIAITLGWGFAVTLGVYASAF
Pred AGWIAITLGWGFAVTLGVYASAF
accu 0.0


Helix:2
Orig SVVLPFIIAQMIGAFLGAVVVWI
Pred SVVLPFIIAQMIGAFLGAVVVWI
accu 0.0


Helix:3
Orig PFANLMSEIIGTFVLVFALLALT
Pred PFANLMSEIIGTFVLVFALLALT
accu 0.0


Helix:4
Orig PLVVGVIITAIGLSLGGTTGYAI
Pred PLVVGVIITAIGLSLGGTTGYAI
accu 0.0


Helix:5
Orig YSWIPVIGPFVGGILGALL
Pred YSWIPVIGPFVGGILGALL
accu 0.0


C2VHK2_BACCE/PF00230

Helix:0
Orig AITEFIGTFVLVLFGTGVAVTGG
Pred AITEFIGTFVLVLFGTGVAVTGG
accu 0.0


Helix:1
Orig IAMAFGLSIVAMAYSIGTISGCH
Pred IAMAFGLSIVAMAYSIGTISGCH
accu 0.0


Helix:2
Orig LCYYVLAQILGGLLGTATLVTIL
Pred LCYYVLAQILGGLLGTATLVTIL
accu 0.0


Helix:3
Orig FGTLGLSGAFLVEFVLTFVFILV
Pred FGTLGLSGAFLVEFVLTFVFILV
accu 0.0


Helix:4
Orig LAGLVIGFTLVLIHLLGIPLTGT
Pred LAGLVIGFTLVLIHLLGIPLTGT
accu 0.0


Helix:5
Orig SQLWVFIVAPILGGIVAAIV
Pred SQLWVFIVAPILGGIVAAIV
accu 0.0


C5ECR6_BIFLI/PF00230

Helix:0
Orig LALRVCAELAGSFLLCFAIYAFS
Pred LALRVCAELAGSFLLCFAIYAFS
accu 0.0


Helix:1
Orig NIVFFALATGLAYAAVTAIFSRV
Pred NIVFFALATGLAYAAVTAIFSRV
accu 0.0


Helix:2
Orig ILDGILYVTAQVIGAIAAGFAVV
Pred ILDGILYVTAQVIGAIAAGFAVV
accu 0.0


Helix:3
Orig YGITFSITLAIVVEVVASLIVVA
Pred YGITFSITLAIVVEVVASLIVVA
accu 0.0


Helix:4
Orig VIAMGLAYGLATAISYPVTGAGL
Pred VIAMGLAYGLATAISYPVTGAGL
accu 0.0


Helix:5
Orig LWVFWISPVLAAAVVALV
Pred LWVFWISPVLAAAVVALV
accu 0.0


Q9M4T0_ALLCE/PF00230

Helix:0
Orig AVIAEFVATLLFLYITVATVIGY
Pred AVIAEFVATLLFLYITVATVIGY
accu 0.0


Helix:1
Orig GVLGIAWAFGGMIFVLVYCTAGI
Pred GVLGIAWAFGGMIFVLVYCTAGI
accu 0.0


Helix:2
Orig SLIRALLYMIAQCLGAICGVGFV
Pred SLIRALLYMIAQCLGAICGVGFV
accu 0.0


Helix:3
Orig GYSKGTGLAAEIIGTFVLVYTVF
Pred GYSKGTGLAAEIIGTFVLVYTVF
accu 0.0


Helix:4
Orig LPIGFAVFMVHLATIPITGTGIN
Pred LPIGFAVFMVHLATIPITGTGIN
accu 0.0


Helix:5
Orig QWIFWVGPFIGAAIAAAY
Pred QWIFWVGPFIGAAIAAAY
accu 0.0


H4KZB7_ECOLX/PF00230

Helix:0
Orig FLGTGLFLFFGIGCLCALKVAGA
Pred FLGTGLFLFFGIGCLCALKVAGA
accu 0.0


Helix:1
Orig YLTAGISGAHLNPAVTIALWLFA
Pred YLTAGISGAHLNPAVTIALWLFA
accu 0.0


Helix:2
Orig VLPFCVAQLAGAFGGAALAYSLY
Pred VLPFCVAQLAGAFGGAALAYSLY
accu 0.0


Helix:3
Orig INVWQAALVEVVITSMLMGLIMA
Pred INVWQAALVEVVITSMLMGLIMA
accu 0.0


Helix:4
Orig LAPLLIGILVAVIGASTGPLTGF
Pred LAPLLIGILVAVIGASTGPLTGF
accu 0.0


Helix:5
Orig RNIPYFIVPIIAPIIGACVGAAI
Pred RNIPYFIVPIIAPIIGACVGAAI
accu 0.0


G5N5D4_SALET/PF00230

Helix:0
Orig IAEFLGTGLLIFFGVGCVAALKV
Pred IAEFLGTGLLIFFGVGCVAALKV
accu 0.0


Helix:1
Orig ISVIWGLGVAMAIYLTAGVSGAH
Pred ISVIWGLGVAMAIYLTAGVSGAH
accu 0.0


Helix:2
Orig VVPFIISQVAGAFCAAALVYGLY
Pred VVPFIISQVAGAFCAAALVYGLY
accu 0.0


Helix:3
Orig FVQAFAVEMVITAILMGLILALT
Pred FVQAFAVEMVITAILMGLILALT
accu 0.0


Helix:4
Orig PLLIGLLIAVIGASMGPLTGFAM
Pred PLLIGLLIAVIGASMGPLTGFAM
accu 0.0


Helix:5
Orig IPYFLVPLFGPIVGAILGAF
Pred IPYFLVPLFGPIVGAILGAF
accu 0.0


C5NC61_BURML/PF00230

Helix:0
Orig LAAEVFGTFWLVLGGCGSAVLAA
Pred LAAEVFGTFWLVLGGCGSAVLAA
accu 0.0


Helix:1
Orig LGIGFAGVALAFGLTVLTMAFAI
Pred LGIGFAGVALAFGLTVLTMAFAI
accu 0.0


Helix:2
Orig LVPYVIAQVIGATLGAFVLYLIA
Pred LVPYVIAQVIGATLGAFVLYLIA
accu 0.0


Helix:3
Orig YSLAAAFICEVVLTGFFLFVILG
Pred YSLAAAFICEVVLTGFFLFVILG
accu 0.0


Helix:4
Orig PAGFAPIAIGLCLTLIHLISIPV
Pred PAGFAPIAIGLCLTLIHLISIPV
accu 0.0


Helix:5
Orig EAIGQLWLFWVAPIIGAAIAGVV
Pred EAIGQLWLFWVAPIIGAAIAGVV
accu 0.0


I1ISC0_BRADI/PF00230

Helix:0
Orig AVIAEFMATLIFLYISIATVIGY
Pred AVIAEFMATLIFLYISIATVIGY
accu 0.0


Helix:1
Orig GYLGVAWSFGATIFVLVHCTGGL
Pred GYLGVAWSFGATIFVLVHCTGGL
accu 0.0


Helix:2
Orig SLVRASMYIAAQCLGAICGAAIV
Pred SLVRASMYIAAQCLGAICGAAIV
accu 0.0


Helix:3
Orig GFTVGGAIGAEIVGTFVLVYTVF
Pred GFTVGGAIGAEIVGTFVLVYTVF
accu 0.0


Helix:4
Orig LPIGFAVFVVHLATIPVTGTGIN
Pred LPIGFAVFVVHLATIPVTGTGIN
accu 0.0


Helix:5
Orig HWIFWVGPFVGATVAALY
Pred HWIFWVGPFVGATVAALY
accu 0.0


Q1IE15_PSEE4/PF00230

Helix:0
Orig LAEFLGTALLIFFGTGCVAALKV
Pred LAEFLGTALLIFFGTGCVAALKV
accu 0.0


Helix:1
Orig ISIIWGVGVSMAIYLTAGVSGAH
Pred ISIIWGVGVSMAIYLTAGVSGAH
accu 0.0


Helix:2
Orig LPFYILAQVCGAFCGAALVYTLY
Pred LPFYILAQVCGAFCGAALVYTLY
accu 0.0


Helix:3
Orig IGQAFLVEVIITAILMAVIMALT
Pred IGQAFLVEVIITAILMAVIMALT
accu 0.0


Helix:4
Orig PLLIGLLIAVIGSAMGPLTGFAM
Pred PLLIGLLIAVIGSAMGPLTGFAM
accu 0.0


Helix:5
Orig IPYFLVPVFAPILGASLGAA
Pred IPYFLVPVFAPILGASLGAA
accu 0.0


A7U0U1_9EURY/PF01036

Helix:0
Orig LALGTILMLLGMGYFMQQGWGVT
Pred LALGTILMLLGMGYFMQQGWGVT
accu 0.0


Helix:1
Orig FYIITILIPGIAAASYLSMFFGF
Pred FYIITILIPGIAAASYLSMFFGF
accu 0.0


Helix:2
Orig YADWLFTTPLLLLDIALLA
Pred YADWLFTTPLLLLDIALLA
accu 0.0


Helix:3
Orig IGALVGLDAFMIVTGLGATLMKI
Pred IGALVGLDAFMIVTGLGATLMKI
accu 0.0


Helix:4
Orig FAFWTISTVAMLFLLYFLVATVG
Pred FAFWTISTVAMLFLLYFLVATVG
accu 0.0


Helix:5
Orig TFRVLQWIIVISWSVYPVAWLVG
Pred TFRVLQWIIVISWSVYPVAWLVG
accu 0.0


Helix:6
Orig YGETLLFMILDVLAKVGFGFVLL
Pred YGETLLFMILDVLAKVGFGFVLL
accu 0.0


H4RN39_ECOLX/PF00230

Helix:0
Orig IAEFLGTGLLIFFGVGCVAALKV
Pred IAEFLGTGLLIFFGVGCVAALKV
accu 0.0


Helix:1
Orig ISVIWGLGVAMAIYLTAGVSGAH
Pred ISVIWGLGVAMAIYLTAGVSGAH
accu 0.0


Helix:2
Orig IPFIVSQVAGAFCAAALVYGLYY
Pred IPFIVSQVAGAFCAAALVYGLYY
accu 0.0


Helix:3
Orig INFVQAFAVEMVITAILMGLILA
Pred INFVQAFAVEMVITAILMGLILA
accu 0.0


Helix:4
Orig LAPLLIGLLIAVIGASMGPLTGF
Pred LAPLLIGLLIAVIGASMGPLTGF
accu 0.0


Helix:5
Orig IPYFLVPLFGPIVGAIVGAF
Pred IPYFLVPLFGPIVGAIVGAF
accu 0.0


A9NZT5_PICSI/PF00230

Helix:0
Orig SYLAEFISTLLFVFAGVGSAMAY
Pred SYLAEFISTLLFVFAGVGSAMAY
accu 0.0


Helix:1
Orig GLVGVAICHGFALFVAVAIAANI
Pred GLVGVAICHGFALFVAVAIAANI
accu 0.0


Helix:2
Orig TILKGIFYWIAQLVGAIVACLLL
Pred TILKGIFYWIAQLVGAIVACLLL
accu 0.0


Helix:3
Orig IEGVVMEIVITFALVYTVYATAA
Pred IEGVVMEIVITFALVYTVYATAA
accu 0.0


Helix:4
Orig IAPIAIGFIVGANILAAGPFSGG
Pred IAPIAIGFIVGANILAAGPFSGG
accu 0.0


Helix:5
Orig NWVYWFGPLVGGGLAGAV
Pred NWVYWFGPLVGGGLAGAV
accu 0.0


H7MVE7_STRPN/PF00230

Helix:0
Orig VAELIGTFMLVFVGTGAVVFG
Pred VAELIGTFMLVFVGTGAVVFG
accu 0.0


Helix:1
Orig GIAFAFGLAIVVAAYSIGTVSGA
Pred GIAFAFGLAIVVAAYSIGTVSGA
accu 0.0


Helix:2
Orig LVNYILGQVVGAFIASGAVFFLL
Pred LVNYILGQVVGAFIASGAVFFLL
accu 0.0


Helix:3
Orig TVFGGFLFEVIATFLFVLVIMTV
Pred TVFGGFLFEVIATFLFVLVIMTV
accu 0.0


Helix:4
Orig GLVIGLSLMAMILVGLKITGLSV
Pred GLVIGLSLMAMILVGLKITGLSV
accu 0.0


Helix:5
Orig AALQQVWIFILAPIAGGVLAALV
Pred AALQQVWIFILAPIAGGVLAALV
accu 0.0


E1IQU7_ECOLX/PF00230

Helix:0
Orig AECFGTFWLVFGGCGSAVLAAGF
Pred AECFGTFWLVFGGCGSAVLAAGF
accu 0.0


Helix:1
Orig GIGFAGVALAFGLTVLTMAFAVG
Pred GIGFAGVALAFGLTVLTMAFAVG
accu 0.0


Helix:2
Orig VVGYVIAQVVGGIVAAALLYLIA
Pred VVGYVIAQVVGGIVAAALLYLIA
accu 0.0


Helix:3
Orig GGYSMLSALVVELVLSAGFLLVI
Pred GGYSMLSALVVELVLSAGFLLVI
accu 0.0


Helix:4
Orig FAPAGFAPIAIGLALTLIHLISI
Pred FAPAGFAPIAIGLALTLIHLISI
accu 0.0


Helix:5
Orig LWFFWVVPIVGGIIGGLI
Pred LWFFWVVPIVGGIIGGLI
accu 0.0


A4GIJ7_9BACT/PF01036

Helix:0
Orig ISFWTISMAMMAAAIFFLME
Pred ISFWTISMAMMAAAIFFLME
accu 0.0


Helix:1
Orig TAMTIGALVQIVAAVHYFY
Pred TAMTIGALVQIVAAVHYFY
accu 0.0


Helix:2
Orig WLITVPLQMVEFYFILAAVAVVS
Pred WLITVPLQMVEFYFILAAVAVVS
accu 0.0


Helix:3
Orig FWRLMIGSLVMLVAGYLG
Pred FWRLMIGSLVMLVAGYLG
accu 0.0


Helix:4
Orig VNAWLGFVVGMAGWAYILYEIFA
Pred VNAWLGFVVGMAGWAYILYEIFA
accu 0.0


Helix:5
Orig MIVTVGWAIYPLGYFLGYLNGAA
Pred MIVTVGWAIYPLGYFLGYLNGAA
accu 0.0


Helix:6
Orig VIYNVADVVNKIAFVGVIWAAAN
Pred VIYNVADVVNKIAFVGVIWAAAN
accu 0.0


B6XTE7_9BIFI/PF00230

Helix:0
Orig LVGSFIICFAIYAICSLGSAVYG
Pred LVGSFIICFAIYAICSLGSAVYG
accu 0.0


Helix:1
Orig ALLTGIVYAAATVIFGSISGAQF
Pred ALLTGIVYAAATVIFGSISGAQF
accu 0.0


Helix:2
Orig ILYIIAQVLGGIGAGAAIRFLLP
Pred ILYIIAQVLGGIGAGAAIRFLLP
accu 0.0


Helix:3
Orig VTFSITLAIAVEVIAGIVIVATA
Pred VTFSITLAIAVEVIAGIVIVATA
accu 0.0


Helix:4
Orig AFAMGLAYGIGTAIAYPVTGAAL
Pred AFAMGLAYGIGTAIAYPVTGAAL
accu 0.0


Helix:5
Orig LWVFWICPVLAAAVVALI
Pred LWVFWICPVLAAAVVALI
accu 0.0


C5YDH5_SORBI/PF00230

Helix:0
Orig SYVAEFIATLLFVFAGVGSAIAY
Pred SYVAEFIATLLFVFAGVGSAIAY
accu 0.0


Helix:1
Orig GLVAIAIAHAFALFVGVSMAANV
Pred GLVAIAIAHAFALFVGVSMAANV
accu 0.0


Helix:2
Orig TILTGIFYWVAQVLGASVACLLL
Pred TILTGIFYWVAQVLGASVACLLL
accu 0.0


Helix:3
Orig IEGVVMEIVITFALVYTVYATAA
Pred IEGVVMEIVITFALVYTVYATAA
accu 0.0


Helix:4
Orig IAPIAIGFIVGANILAAGPFSGG
Pred IAPIAIGFIVGANILAAGPFSGG
accu 0.0


Helix:5
Orig VAAGNFAGNWVYWVGPLIGGGLA
Pred VAAGNFAGNWVYWVGPLIGGGLA
accu 0.0


F1L4B4_ASCSU/PF00230

Helix:0
Orig SEFFSTALLMFGGCCVSAQFVLS
Pred SEFFSTALLMFGGCCVSAQFVLS
accu 0.0


Helix:1
Orig VNIGWGLVLTFAVYAGFYISGSH
Pred VNIGWGLVLTFAVYAGFYISGSH
accu 0.0


Helix:2
Orig VVYSIAQTVGAFVGAAFTFLTYY
Pred VVYSIAQTVGAFVGAAFTFLTYY
accu 0.0


Helix:3
Orig TVIGGLVDQIIGTAFLCICVSLI
Pred TVIGGLVDQIIGTAFLCICVSLI
accu 0.0


Helix:4
Orig PLLIGLLVALIGMTVGMNSGYAI
Pred PLLIGLLVALIGMTVGMNSGYAI
accu 0.0


Helix:5
Orig TWFWIPLLGPMIGAVVGAWI
Pred TWFWIPLLGPMIGAVVGAWI
accu 0.0


O49921_PICAB/PF00230

Helix:0
Orig ALIAEFVATLLFLYITIATVIGH
Pred ALIAEFVATLLFLYITIATVIGH
accu 0.0


Helix:1
Orig LGIAWSFGGMIFVLVYCTAGISG
Pred LGIAWSFGGMIFVLVYCTAGISG
accu 0.0


Helix:2
Orig YMIAQCLGAICGTGLAICGTGLV
Pred YMIAQCLGAICGTGLAICGTGLV
accu 0.0


Helix:3
Orig GYTKGVGLAAEIIGTFVLVYTVF
Pred GYTKGVGLAAEIIGTFVLVYTVF
accu 0.0


Helix:4
Orig LPIGFAVFMVHLATIPITGTGIN
Pred LPIGFAVFMVHLATIPITGTGIN
accu 0.0


Helix:5
Orig HWIFWVGPFAGAALAAAY
Pred HWIFWVGPFAGAALAAAY
accu 0.0


E2WVB0_ECOLX/PF00230

Helix:0
Orig IAEFLGTGLLIFFGVGCVAALKV
Pred IAEFLGTGLLIFFGVGCVAALKV
accu 0.0


Helix:1
Orig ISVIWGLGVAMAIYLTAGVSGAH
Pred ISVIWGLGVAMAIYLTAGVSGAH
accu 0.0


Helix:2
Orig IPFIVSQVAGAFCAAALVYGLYY
Pred IPFIVSQVAGAFCAAALVYGLYY
accu 0.0


Helix:3
Orig INFVQAFAVEMVITAILMGLILA
Pred INFVQAFAVEMVITAILMGLILA
accu 0.0


Helix:4
Orig LAPLLIGLLIAVIGASMGPLTGF
Pred LAPLLIGLLIAVIGASMGPLTGF
accu 0.0


Helix:5
Orig IPYFLVPLFGPIVGAIVGAF
Pred IPYFLVPLFGPIVGAIVGAF
accu 0.0


G6S397_STRPN/PF00230

Helix:0
Orig LFGEFLGTLILILLGNGVVAGVV
Pred LFGEFLGTLILILLGNGVVAGVV
accu 0.0


Helix:1
Orig GWIVITMGWGIAVAVAVFVSGKL
Pred GWIVITMGWGIAVAVAVFVSGKL
accu 0.0


Helix:2
Orig WASVLPYILAQFAGAMLGQILVW
Pred WASVLPYILAQFAGAMLGQILVW
accu 0.0


Helix:3
Orig VSNLISEILGTFVLVLTIFALGL
Pred VSNLISEILGTFVLVLTIFALGL
accu 0.0


Helix:4
Orig IGTFAVGTLIVGIGLSLGGTTGY
Pred IGTFAVGTLIVGIGLSLGGTTGY
accu 0.0


Helix:5
Orig WSYAWIPVVGPVIGAALAVLV
Pred WSYAWIPVVGPVIGAALAVLV
accu 0.0


G0QG75_9EURY/PF01036

Helix:0
Orig AYIITAMISGLLFLYLPRKL
Pred AYIITAMISGLLFLYLPRKL
accu 0.0


Helix:1
Orig GIIHFFIVVWSGLMYTNF
Pred GIIHFFIVVWSGLMYTNF
accu 0.0


Helix:2
Orig WMVSTPLILLALGLTAFHGA
Pred WMVSTPLILLALGLTAFHGA
accu 0.0


Helix:3
Orig LLGALLGAEFTLVITGLLAQ
Pred LLGALLGAEFTLVITGLLAQ
accu 0.0


Helix:4
Orig ITPYYVGVLLLLGVVYLL
Pred ITPYYVGVLLLLGVVYLL
accu 0.0


Helix:5
Orig ILAGYIGIFFLSYPTVWYISGID
Pred ILAGYIGIFFLSYPTVWYISGID
accu 0.0


Helix:6
Orig SIALVVLPFFCKQVYGFLDMYLI
Pred SIALVVLPFFCKQVYGFLDMYLI
accu 0.0


D0IG12_9VIBR/PF00230

Helix:0
Orig LAESFGTFWLVLGGCGSAVLAAG
Pred LAESFGTFWLVLGGCGSAVLAAG
accu 0.0


Helix:1
Orig GVSLAFGLTVLTMAFAIGHISGC
Pred GVSLAFGLTVLTMAFAIGHISGC
accu 0.0


Helix:2
Orig VLPYIIAQVIGGLIAGGVLYIIA
Pred VLPYIIAQVIGGLIAGGVLYIIA
accu 0.0


Helix:3
Orig YSMTAALVSEVVMTMVFLFVIMG
Pred YSMTAALVSEVVMTMVFLFVIMG
accu 0.0


Helix:4
Orig PQGFAPIAIGLCLTLIHLISIPV
Pred PQGFAPIAIGLCLTLIHLISIPV
accu 0.0


Helix:5
Orig WATSQLWLFWVAPIVGAILGAII
Pred WATSQLWLFWVAPIVGAILGAII
accu 0.0


Q0T8L1_SHIF8/PF00230

Helix:0
Orig AECFGTFWLVFGGCGSAVLAAGF
Pred AECFGTFWLVFGGCGSAVLAAGF
accu 0.0


Helix:1
Orig GIGFAGVALAFGLTVLTMAFAVG
Pred GIGFAGVALAFGLTVLTMAFAVG
accu 0.0


Helix:2
Orig VVGYVIAQVVGGIVAAALLYLIA
Pred VVGYVIAQVVGGIVAAALLYLIA
accu 0.0


Helix:3
Orig GGYSMLSALVVELVLSAGFLLVI
Pred GGYSMLSALVVELVLSAGFLLVI
accu 0.0


Helix:4
Orig FAPAGFAPIAIGLALTLIHLISI
Pred FAPAGFAPIAIGLALTLIHLISI
accu 0.0


Helix:5
Orig LWFFWVVPIVGGIIGGLI
Pred LWFFWVVPIVGGIIGGLI
accu 0.0


E8IXD5_ECOLX/PF00230

Helix:0
Orig AECFGTFWLVFGGCGSAVLAAGF
Pred AECFGTFWLVFGGCGSAVLAAGF
accu 0.0


Helix:1
Orig GIGFAGVALAFGLTVLTMAFAVG
Pred GIGFAGVALAFGLTVLTMAFAVG
accu 0.0


Helix:2
Orig VVGYVIAQVVGGIVAAALLYLIA
Pred VVGYVIAQVVGGIVAAALLYLIA
accu 0.0


Helix:3
Orig GGYSMLSALVVELVLSAGFLLVI
Pred GGYSMLSALVVELVLSAGFLLVI
accu 0.0


Helix:4
Orig FAPAGFAPIAIGLALTLIHLISI
Pred FAPAGFAPIAIGLALTLIHLISI
accu 0.0


Helix:5
Orig LWFFWVVPIVGGIIGGLI
Pred LWFFWVVPIVGGIIGGLI
accu 0.0


G8T1X2_BRUAO/PF00230

Helix:0
Orig AEFFGTFWLVFGGCGSAILAAAF
Pred AEFFGTFWLVFGGCGSAILAAAF
accu 0.0


Helix:1
Orig IGFLGVALAFGLTVLTMAYAVGG
Pred IGFLGVALAFGLTVLTMAYAVGG
accu 0.0


Helix:2
Orig LIPYWVAQVLGAIAAAAILYVIA
Pred LIPYWVAQVLGAIAAAAILYVIA
accu 0.0


Helix:3
Orig YSMMAGLLIEIILTAFFIIIILG
Pred YSMMAGLLIEIILTAFFIIIILG
accu 0.0


Helix:4
Orig PAGFAPIAIGFGLTLIHLVSIPV
Pred PAGFAPIAIGFGLTLIHLVSIPV
accu 0.0


Helix:5
Orig AALSQLWLFWVAPLVGAVIGAII
Pred AALSQLWLFWVAPLVGAVIGAII
accu 0.0


C0STV4_CYDMO/PF00230

Helix:0
Orig WRAVLTELVATALLVLLGIASLV
Pred WRAVLTELVATALLVLLGIASLV
accu 0.0


Helix:1
Orig AHPAMAFGFLVLCLAQAFGEVSG
Pred AHPAMAFGFLVLCLAQAFGEVSG
accu 0.0


Helix:2
Orig LAVAYAIAQTLGAILGYAALYAL
Pred LAVAYAIAQTLGAILGYAALYAL
accu 0.0


Helix:3
Orig PMVATAVEALITGLLTLLACALW
Pred PMVATAVEALITGLLTLLACALW
accu 0.0


Helix:4
Orig FGLVVAGLVYVGGEMTGASLNPA
Pred FGLVVAGLVYVGGEMTGASLNPA
accu 0.0


Helix:5
Orig HWVYWVGPLAGATLFALL
Pred HWVYWVGPLAGATLFALL
accu 0.0


C4PYI6_SCHMA/PF00230

Helix:0
Orig FMGSIILMIFGSGVLAQVIL
Pred FMGSIILMIFGSGVLAQVIL
accu 0.0


Helix:1
Orig AHGTFISVSLGWGFAVYMAVMFS
Pred AHGTFISVSLGWGFAVYMAVMFS
accu 0.0


Helix:2
Orig IPFYTFFQILGAFLGSLVVFALY
Pred IPFYTFFQILGAFLGSLVVFALY
accu 0.0


Helix:3
Orig LTCFLDQVMGTALLTAGAFAITD
Pred LTCFLDQVMGTALLTAGAFAITD
accu 0.0


Helix:4
Orig LAFLVYAIVGCFALNAGAALNPA
Pred LAFLVYAIVGCFALNAGAALNPA
accu 0.0


Helix:5
Orig GANYFFWIPIVGPYIGAVIGGIL
Pred GANYFFWIPIVGPYIGAVIGGIL
accu 0.0


H3WG20_STAEP/PF00230

Helix:0
Orig LAEFLGTAILILFGGGVCANVNL
Pred LAEFLGTAILILFGGGVCANVNL
accu 0.0


Helix:1
Orig IAFGWGLAVTMGVYAVGTFSGAH
Pred IAFGWGLAVTMGVYAVGTFSGAH
accu 0.0


Helix:2
Orig VPGYIVCQMLGGIVGGALVWLMY
Pred VPGYIVCQMLGGIVGGALVWLMY
accu 0.0


Helix:3
Orig FANFLSEIIGTMALTLGILFIGV
Pred FANFLSEIIGTMALTLGILFIGV
accu 0.0


Helix:4
Orig IIVGSLIIAIGLSLGGTTGYAIN
Pred IIVGSLIIAIGLSLGGTTGYAIN
accu 0.0


Helix:5
Orig SNWSYAIVPVLGPMAGGMLGAIV
Pred SNWSYAIVPVLGPMAGGMLGAIV
accu 0.0


E7R268_PICAD/PF00230

Helix:0
Orig HLVAASGEFIGTFIFLWVAYMIA
Pred HLVAASGEFIGTFIFLWVAYMIA
accu 0.0


Helix:1
Orig IMISFGFGFGVMVAIFLTCRVSG
Pred IMISFGFGFGVMVAIFLTCRVSG
accu 0.0


Helix:2
Orig IRGLIMMVSQIVAGMAAAGAASA
Pred IRGLIMMVSQIVAGMAAAGAASA
accu 0.0


Helix:3
Orig RGLFIEMFGTTLLCITVLMTAVE
Pred RGLFIEMFGTTLLCITVLMTAVE
accu 0.0


Helix:4
Orig YAPVCIGLSLFLGHLICVYYTGA
Pred YAPVCIGLSLFLGHLICVYYTGA
accu 0.0


Helix:5
Orig YHWIYWVGPILGSLLAFSI
Pred YHWIYWVGPILGSLLAFSI
accu 0.0


H0X7S4_OTOGA/PF00230

Helix:0
Orig FWRAIFAEFFATLFYVFFGLGSS
Pred FWRAIFAEFFATLFYVFFGLGSS
accu 0.0


Helix:1
Orig VLQVALAFGLALATLVQAVGHIS
Pred VLQVALAFGLALATLVQAVGHIS
accu 0.0


Helix:2
Orig LLRAFCYMAAQLLGAVAGAAVLY
Pred LLRAFCYMAAQLLGAVAGAAVLY
accu 0.0


Helix:3
Orig VSVGQATMVEIFLTLQFVLCIFA
Pred VSVGQATMVEIFLTLQFVLCIFA
accu 0.0


Helix:4
Orig SVALAVGFSLTLGHLFGMYYTGA
Pred SVALAVGFSLTLGHLFGMYYTGA
accu 0.0


Helix:5
Orig HWVYWVGPIIGGGLGSLL
Pred HWVYWVGPIIGGGLGSLL
accu 0.0


C6UEL1_ECOBR/PF00230

Helix:0
Orig AECFGTFWLVFGGCGSAVLAAGF
Pred AECFGTFWLVFGGCGSAVLAAGF
accu 0.0


Helix:1
Orig GIGFAGVALAFGLTVLTMAFAVG
Pred GIGFAGVALAFGLTVLTMAFAVG
accu 0.0


Helix:2
Orig VVGYVIAQVVGGIVAAALLYLIA
Pred VVGYVIAQVVGGIVAAALLYLIA
accu 0.0


Helix:3
Orig GGYSMLSALVVELVLSAGFLLVI
Pred GGYSMLSALVVELVLSAGFLLVI
accu 0.0


Helix:4
Orig FAPAGFAPIAIGLALTLIHLISI
Pred FAPAGFAPIAIGLALTLIHLISI
accu 0.0


Helix:5
Orig LWFFWVVPIVGGIIGGLI
Pred LWFFWVVPIVGGIIGGLI
accu 0.0


E8DM80_SALMO/PF00230

Helix:0
Orig AEFLGTGLFLFFGIGCLSAL
Pred AEFLGTGLFLFFGIGCLSAL
accu 0.0


Helix:1
Orig LGLWEICIIWGLGISLAVYLTAG
Pred LGLWEICIIWGLGISLAVYLTAG
accu 0.0


Helix:2
Orig IIAQFAGAFGGALLAYVLYSSLF
Pred IIAQFAGAFGGALLAYVLYSSLF
accu 0.0


Helix:3
Orig ALNVWQAALVEVVITSILMGMIM
Pred ALNVWQAALVEVVITSILMGMIM
accu 0.0


Helix:4
Orig APLLIGILVAVIGASTGPLTGFA
Pred APLLIGILVAVIGASTGPLTGFA
accu 0.0


Helix:5
Orig PYFIVPIVAPVIGACAGAAI
Pred PYFIVPIVAPVIGACAGAAI
accu 0.0


D7C224_STRBB/PF00230

Helix:0
Orig FVGTMVLILFGCGVVAQVVAGGL
Pred FVGTMVLILFGCGVVAQVVAGGL
accu 0.0


Helix:1
Orig AWAWGLGVTFGVYVAARLSGGHL
Pred AWAWGLGVTFGVYVAARLSGGHL
accu 0.0


Helix:2
Orig LPYAIAQTAGAFVAALLV
Pred LPYAIAQTAGAFVAALLV
accu 0.0


Helix:3
Orig VIGTAILMLLVFAVTDLL
Pred VIGTAILMLLVFAVTDLL
accu 0.0


Helix:4
Orig AVVIGLIVVAIGMAWGTDAGYAI
Pred AVVIGLIVVAIGMAWGTDAGYAI
accu 0.0


Helix:5
Orig YGNFYFWVPIVGPLVGGLVGAAL
Pred YGNFYFWVPIVGPLVGGLVGAAL
accu 0.0


G0GHZ2_KLEPN/PF00230

Helix:0
Orig VAEFLGTGLLIFFGAGCVAALRV
Pred VAEFLGTGLLIFFGAGCVAALRV
accu 0.0


Helix:1
Orig ISIIWGLGVAMAIYLTAGVSGAH
Pred ISIIWGLGVAMAIYLTAGVSGAH
accu 0.0


Helix:2
Orig VLPFIVAQTAGAFCAAALVYGLY
Pred VLPFIVAQTAGAFCAAALVYGLY
accu 0.0


Helix:3
Orig ITFIQAFAVETTITAILMAMIMA
Pred ITFIQAFAVETTITAILMAMIMA
accu 0.0


Helix:4
Orig LAPLLIGLLIAVIGASMGPLTGF
Pred LAPLLIGLLIAVIGASMGPLTGF
accu 0.0


Helix:5
Orig LAIPYFLVPLLAPVVGAIIGAFL
Pred LAIPYFLVPLLAPVVGAIIGAFL
accu 0.0


H6BV01_EXODN/PF00230

Helix:0
Orig AEYLGTLVLMIIGLCGSIVH
Pred AEYLGTLVLMIIGLCGSIVH
accu 0.0


Helix:1
Orig AYLSWGFGVMIGIYIAGGISGAH
Pred AYLSWGFGVMIGIYIAGGISGAH
accu 0.0


Helix:2
Orig CWQYIVAQMMGAITASGIVYGLY
Pred CWQYIVAQMMGAITASGIVYGLY
accu 0.0


Helix:3
Orig NASAFFTEFAATGILAGSVLALG
Pred NASAFFTEFAATGILAGSVLALG
accu 0.0


Helix:4
Orig GMHAFIIGLLITALCMAFSYNTG
Pred GMHAFIIGLLITALCMAFSYNTG
accu 0.0


Helix:5
Orig LITWAAGFGTEVFTLHNWWWIWG
Pred LITWAAGFGTEVFTLHNWWWIWG
accu 0.0


A4VSZ8_STRSY/PF00230

Helix:0
Orig WTVKYITEFLATALLIIIGNGTV
Pred WTVKYITEFLATALLIIIGNGTV
accu 0.0


Helix:1
Orig WILIAIGYGLAVMMPALMFGNVS
Pred WILIAIGYGLAVMMPALMFGNVS
accu 0.0


Helix:2
Orig AFTLGLAVSGLFPWAHVAQYIVA
Pred AFTLGLAVSGLFPWAHVAQYIVA
accu 0.0


Helix:3
Orig FVGSFVLFFGALALTKHFFGSEL
Pred FVGSFVLFFGALALTKHFFGSEL
accu 0.0


Helix:4
Orig YTSGSIAVAHLGIGFLVMALVAA
Pred YTSGSIAVAHLGIGFLVMALVAA
accu 0.0


Helix:5
Orig WYAWVGVCAPIIASIAAVAL
Pred WYAWVGVCAPIIASIAAVAL
accu 0.0


E7ZLQ7_SALMO/PF00230

Helix:0
Orig AEFLGTGLFLFFGIGCLSAL
Pred AEFLGTGLFLFFGIGCLSAL
accu 0.0


Helix:1
Orig LGLWEICIIWGLGISLAVYLTAG
Pred LGLWEICIIWGLGISLAVYLTAG
accu 0.0


Helix:2
Orig IIAQFAGAFGGALLAYVLYSSLF
Pred IIAQFAGAFGGALLAYVLYSSLF
accu 0.0


Helix:3
Orig ALNVWQAALVEVVITSILMGMIM
Pred ALNVWQAALVEVVITSILMGMIM
accu 0.0


Helix:4
Orig APLLIGILVAVIGASTGPLTGFA
Pred APLLIGILVAVIGASTGPLTGFA
accu 0.0


Helix:5
Orig PYFIVPIVAPVIGACAGAAI
Pred PYFIVPIVAPVIGACAGAAI
accu 0.0


D8U7U1_VOLCA/PF01036

Helix:0
Orig VSFSVAIAGFGVLMFLLSAYLLC
Pred VSFSVAIAGFGVLMFLLSAYLLC
accu 0.0


Helix:1
Orig NCYTWPMVAFSTAFGLNFITLLF
Pred NCYTWPMVAFSTAFGLNFITLLF
accu 0.0


Helix:2
Orig LALLACYINFLAGFNDYLSW
Pred LALLACYINFLAGFNDYLSW
accu 0.0


Helix:3
Orig FQLLRTVMWLLTTPAMVYLLSII
Pred FQLLRTVMWLLTTPAMVYLLSII
accu 0.0


Helix:4
Orig KVYSVMLADVLMISFGILAFLAF
Pred KVYSVMLADVLMISFGILAFLAF
accu 0.0


Helix:5
Orig LVAWVFFSYVVYSMWTMFHASIA
Pred LVAWVFFSYVVYSMWTMFHASIA
accu 0.0


Helix:6
Orig VLRLFAVGLWFTFPGIWIIV
Pred VLRLFAVGLWFTFPGIWIIV
accu 0.0


C6UNE2_ECO5T/PF00230

Helix:0
Orig AECFGTFWLVFGGCGSAVLAAGF
Pred AECFGTFWLVFGGCGSAVLAAGF
accu 0.0


Helix:1
Orig GIGFAGVALAFGLTVLTMAFAVG
Pred GIGFAGVALAFGLTVLTMAFAVG
accu 0.0


Helix:2
Orig VVGYVIAQVVGGIVAAALLYLIA
Pred VVGYVIAQVVGGIVAAALLYLIA
accu 0.0


Helix:3
Orig GGYSMLSALVVELVLSAGFLLVI
Pred GGYSMLSALVVELVLSAGFLLVI
accu 0.0


Helix:4
Orig FAPAGFAPIAIGLALTLIHLISI
Pred FAPAGFAPIAIGLALTLIHLISI
accu 0.0


Helix:5
Orig LWFFWVVPIVGGIIGGLI
Pred LWFFWVVPIVGGIIGGLI
accu 0.0


F7EEJ2_CALJA/PF00230

Helix:0
Orig FWRAIFAEFFATLFYVFFGLGSS
Pred FWRAIFAEFFATLFYVFFGLGSS
accu 0.0


Helix:1
Orig VLQVAMAFGLALATLVQSVGHIS
Pred VLQVAMAFGLALATLVQSVGHIS
accu 0.0


Helix:2
Orig LLRAFCYMAAQLLGAVAGAAVLY
Pred LLRAFCYMAAQLLGAVAGAAVLY
accu 0.0


Helix:3
Orig VSVGQATTVEIFLTLQFVLCIFA
Pred VSVGQATTVEIFLTLQFVLCIFA
accu 0.0


Helix:4
Orig SVALAVGFSLALGHLFGMYYTGA
Pred SVALAVGFSLALGHLFGMYYTGA
accu 0.0


Helix:5
Orig HWVYWVGPIIGGGLGSLL
Pred HWVYWVGPIIGGGLGSLL
accu 0.0


B5E021_DROPS/PF00230

Helix:0
Orig IWRMLLGELLGTFFLIAIGV
Pred IWRMLLGELLGTFFLIAIGV
accu 0.0


Helix:1
Orig QIAFTFGLTVATLAQGLGHLSGC
Pred QIAFTFGLTVATLAQGLGHLSGC
accu 0.0


Helix:2
Orig AAFYIIVQLVGAIAGAAIIKVAL
Pred AAFYIIVQLVGAIAGAAIIKVAL
accu 0.0


Helix:3
Orig TSLSVGQAVLIEALITFILVFVV
Pred TSLSVGQAVLIEALITFILVFVV
accu 0.0


Helix:4
Orig GSAPLAVGLSIAAGHLCAV
Pred GSAPLAVGLSIAAGHLCAV
accu 0.0


Helix:5
Orig GLWTDHWVYWVGPIAGGLVAALI
Pred GLWTDHWVYWVGPIAGGLVAALI
accu 0.0


B5RF84_SALG2/PF00230

Helix:0
Orig IAEFLGTGLLIFFGVGCVAALKV
Pred IAEFLGTGLLIFFGVGCVAALKV
accu 0.0


Helix:1
Orig ISVIWGLGVAMAIYLTAGVSGAH
Pred ISVIWGLGVAMAIYLTAGVSGAH
accu 0.0


Helix:2
Orig VVPFIISQVAGAFCAAALVYGLY
Pred VVPFIISQVAGAFCAAALVYGLY
accu 0.0


Helix:3
Orig FVQAFAVEMVITAILMGLILALT
Pred FVQAFAVEMVITAILMGLILALT
accu 0.0


Helix:4
Orig PLLIGLLIAVIGASMGPLTGFAM
Pred PLLIGLLIAVIGASMGPLTGFAM
accu 0.0


Helix:5
Orig IPYFLVPLFGPIVGAILGAF
Pred IPYFLVPLFGPIVGAILGAF
accu 0.0


C5Z6X2_SORBI/PF00230

Helix:0
Orig IAEFVATFLFLYVTVLTVMG
Pred IAEFVATFLFLYVTVLTVMG
accu 0.0


Helix:1
Orig GIAWAFGGMIFALVYCTAGVSGG
Pred GIAWAFGGMIFALVYCTAGVSGG
accu 0.0


Helix:2
Orig AVYYVVMQCLGAVCGAGVVKALV
Pred AVYYVVMQCLGAVCGAGVVKALV
accu 0.0


Helix:3
Orig GLGAEIVGTFVLVYTVFS
Pred GLGAEIVGTFVLVYTVFS
accu 0.0


Helix:4
Orig VPVLAPLPIGFAVFLVHLATIPI
Pred VPVLAPLPIGFAVFLVHLATIPI
accu 0.0


Helix:5
Orig HWIFWVGPFAGAALAAVY
Pred HWIFWVGPFAGAALAAVY
accu 0.0


G0LB93_ZOBGA/PF00230

Helix:0
Orig VAEFIGTLWLVLGGCGSAVLAAG
Pred VAEFIGTLWLVLGGCGSAVLAAG
accu 0.0


Helix:1
Orig LGIGFVGVALAFGLTVVTMAYAI
Pred LGIGFVGVALAFGLTVVTMAYAI
accu 0.0


Helix:2
Orig LVPYIVAQVLGGIAGAGILYVIA
Pred LVPYIVAQVLGGIAGAGILYVIA
accu 0.0


Helix:3
Orig YSMMAALVCEVVMTFIFLFVILG
Pred YSMMAALVCEVVMTFIFLFVILG
accu 0.0


Helix:4
Orig PRGFAGLAIGLCLTLIHLISIPV
Pred PRGFAGLAIGLCLTLIHLISIPV
accu 0.0


Helix:5
Orig WALGELWLFWVAPIVGAALAGLV
Pred WALGELWLFWVAPIVGAALAGLV
accu 0.0


I0SIL0_STRAP/PF00230

Helix:0
Orig WIVKYITEFLGTAILIILGNGAV
Pred WIVKYITEFLGTAILIILGNGAV
accu 0.0


Helix:1
Orig WLVIAVGYGMGVMIPALMFGNVS
Pred WLVIAVGYGMGVMIPALMFGNVS
accu 0.0


Helix:2
Orig AFTLGLAISGYFPWAQVAPYIIA
Pred AFTLGLAISGYFPWAQVAPYIIA
accu 0.0


Helix:3
Orig HAASMINGFVNEFIGSFILFFAA
Pred HAASMINGFVNEFIGSFILFFAA
accu 0.0


Helix:4
Orig INAGLAVAHLALGFLVMALVTSL
Pred INAGLAVAHLALGFLVMALVTSL
accu 0.0


Helix:5
Orig WYAWVPVVSPILAGIAAVAL
Pred WYAWVPVVSPILAGIAAVAL
accu 0.0


E7XCN2_SALMO/PF00230

Helix:0
Orig AEFLGTGLFLFFGIGCLSAL
Pred AEFLGTGLFLFFGIGCLSAL
accu 0.0


Helix:1
Orig LGLWEICIIWGLGISLAVYLTAG
Pred LGLWEICIIWGLGISLAVYLTAG
accu 0.0


Helix:2
Orig IIAQFAGAFGGALLAYVLYSSLF
Pred IIAQFAGAFGGALLAYVLYSSLF
accu 0.0


Helix:3
Orig ALNVWQAALVEVVITSILMGMIM
Pred ALNVWQAALVEVVITSILMGMIM
accu 0.0


Helix:4
Orig APLLIGILVAVIGASTGPLTGFA
Pred APLLIGILVAVIGASTGPLTGFA
accu 0.0


Helix:5
Orig PYFIVPIVAPVIGACAGAAI
Pred PYFIVPIVAPVIGACAGAAI
accu 0.0


H7EEX8_SALHO/PF00230

Helix:0
Orig IAEFLGTGLLIFFGVGCVAALKV
Pred IAEFLGTGLLIFFGVGCVAALKV
accu 0.0


Helix:1
Orig ISVIWGLGVAMAIYLTAGVSGAH
Pred ISVIWGLGVAMAIYLTAGVSGAH
accu 0.0


Helix:2
Orig VVPFIISQVAGAFCAAALVYGLY
Pred VVPFIISQVAGAFCAAALVYGLY
accu 0.0


Helix:3
Orig FVQAFAVEMVITAILMGLILALT
Pred FVQAFAVEMVITAILMGLILALT
accu 0.0


Helix:4
Orig PLLIGLLIAVIGASMGPLTGFAM
Pred PLLIGLLIAVIGASMGPLTGFAM
accu 0.0


Helix:5
Orig IPYFLVPLFGPIVGAILGAF
Pred IPYFLVPLFGPIVGAILGAF
accu 0.0


E8BC23_SALMO/PF00230

Helix:0
Orig AEFLGTGLFLFFGIGCLSAL
Pred AEFLGTGLFLFFGIGCLSAL
accu 0.0


Helix:1
Orig LGLWEICIIWGLGISLAVYLTAG
Pred LGLWEICIIWGLGISLAVYLTAG
accu 0.0


Helix:2
Orig IIAQFAGAFGGALLAYVLYSSLF
Pred IIAQFAGAFGGALLAYVLYSSLF
accu 0.0


Helix:3
Orig ALNVWQAALVEVVITSILMGMIM
Pred ALNVWQAALVEVVITSILMGMIM
accu 0.0


Helix:4
Orig APLLIGILVAVIGASTGPLTGFA
Pred APLLIGILVAVIGASTGPLTGFA
accu 0.0


Helix:5
Orig PYFIVPIVAPVIGACAGAAI
Pred PYFIVPIVAPVIGACAGAAI
accu 0.0


G7PI95_MACFA/PF00230

Helix:0
Orig FSRAVFAEFLATLLFVFFGLGSA
Pred FSRAVFAEFLATLLFVFFGLGSA
accu 0.0


Helix:1
Orig VLQIAMAFGLGIGTLVQALGHIS
Pred VLQIAMAFGLGIGTLVQALGHIS
accu 0.0


Helix:2
Orig FLRATFYVAAQLLGAVAGAALLH
Pred FLRATFYVAAQLLGAVAGAALLH
accu 0.0


Helix:3
Orig TTAGQAVTVELFLTLQLVLCIFA
Pred TTAGQAVTVELFLTLQLVLCIFA
accu 0.0


Helix:4
Orig TPALSIGFSVALGHLLGIHYTGC
Pred TPALSIGFSVALGHLLGIHYTGC
accu 0.0


Helix:5
Orig HWVFWIGPLVGAILGSLL
Pred HWVFWIGPLVGAILGSLL
accu 0.0


D6WL10_TRICA/PF00230

Helix:0
Orig ASEICATAILVFLGCAGCINFGI
Pred ASEICATAILVFLGCAGCINFGI
accu 0.0


Helix:1
Orig HLQICLTFGLAVMVSVQCFGHIS
Pred HLQICLTFGLAVMVSVQCFGHIS
accu 0.0


Helix:2
Orig LVTVAAATLGNIPLIQVPIYFVG
Pred LVTVAAATLGNIPLIQVPIYFVG
accu 0.0


Helix:3
Orig VTPFQGLLIEFLISLMLTLVCCG
Pred VTPFQGLLIEFLISLMLTLVCCG
accu 0.0


Helix:4
Orig SVPLRFGLAIAVLALSGGPYTGG
Pred SVPLRFGLAIAVLALSGGPYTGG
accu 0.0


Helix:5
Orig HWIYWVGPLSASFIGALF
Pred HWIYWVGPLSASFIGALF
accu 0.0


H5NM40_ECOLX/PF00230

Helix:0
Orig AECFGTFWLVFGGCGSAVLAAGF
Pred AECFGTFWLVFGGCGSAVLAAGF
accu 0.0


Helix:1
Orig GIGFAGVALAFGLTVLTMAFAVG
Pred GIGFAGVALAFGLTVLTMAFAVG
accu 0.0


Helix:2
Orig VVGYVIAQVVGGIVAAALLYLIA
Pred VVGYVIAQVVGGIVAAALLYLIA
accu 0.0


Helix:3
Orig GGYSMLSALVVELVLSAGFLLVI
Pred GGYSMLSALVVELVLSAGFLLVI
accu 0.0


Helix:4
Orig FAPAGFAPIAIGLALTLIHLISI
Pred FAPAGFAPIAIGLALTLIHLISI
accu 0.0


Helix:5
Orig LWFFWVVPIVGGIIGGLI
Pred LWFFWVVPIVGGIIGGLI
accu 0.0


A3FA65_VITVI/PF00230

Helix:0
Orig WSFYRAGIAEFMATFLFLYITIL
Pred WSFYRAGIAEFMATFLFLYITIL
accu 0.0


Helix:1
Orig VGIQGIAWAFGGMIFALVYCTAG
Pred VGIQGIAWAFGGMIFALVYCTAG
accu 0.0


Helix:2
Orig SLTRAIFYIIMQCLGAICGAGVV
Pred SLTRAIFYIIMQCLGAICGAGVV
accu 0.0


Helix:3
Orig GLGAEIVGTFVLVYTVFS
Pred GLGAEIVGTFVLVYTVFS
accu 0.0


Helix:4
Orig VPILAPLPIGFAVFLVHLATIPI
Pred VPILAPLPIGFAVFLVHLATIPI
accu 0.0


Helix:5
Orig MWIFWVGPFIGAALAAMY
Pred MWIFWVGPFIGAALAAMY
accu 0.0


B7C8I9_9FIRM/PF00230

Helix:0
Orig LIAEFLSTGLMILFGVGV
Pred LIAEFLSTGLMILFGVGV
accu 0.0


Helix:1
Orig GHIFAITTWAFGISVCLYIFGGV
Pred GHIFAITTWAFGISVCLYIFGGV
accu 0.0


Helix:2
Orig FIPYVIAEFLGALVGALICYVMY
Pred FIPYVIAEFLGALVGALICYVMY
accu 0.0


Helix:3
Orig FFVETIATTVFLSAILAVA
Pred FFVETIATTVFLSAILAVA
accu 0.0


Helix:4
Orig LPIGVGLIVWAVGMGLGGTTGFA
Pred LPIGVGLIVWAVGMGLGGTTGFA
accu 0.0


Helix:5
Orig DWQYGLLVPGIAPFVGALLAALF
Pred DWQYGLLVPGIAPFVGALLAALF
accu 0.0


Q5ZF77_PLAMJ/PF00230

Helix:0
Orig IAEFVATFLFLYITVLTVMG
Pred IAEFVATFLFLYITVLTVMG
accu 0.0


Helix:1
Orig GIAWAFGGMIFALVYCTAGISGG
Pred GIAWAFGGMIFALVYCTAGISGG
accu 0.0


Helix:2
Orig AVFYMIMQCLGAICGAGVVKGFG
Pred AVFYMIMQCLGAICGAGVVKGFG
accu 0.0


Helix:3
Orig GLGAEIIGTFVLVYTVFS
Pred GLGAEIIGTFVLVYTVFS
accu 0.0


Helix:4
Orig VPILAPLPIGFAVFLVHLATIPI
Pred VPILAPLPIGFAVFLVHLATIPI
accu 0.0


Helix:5
Orig HWIFWVGPFIGAALAALY
Pred HWIFWVGPFIGAALAALY
accu 0.0


B4V6Y1_9ACTO/PF00230

Helix:0
Orig FAGTMILIIFGCGVVAQVVAGGA
Pred FAGTMILIIFGCGVVAQVVAGGA
accu 0.0


Helix:1
Orig SIAWAWGLGVTLGVYVAARLSGA
Pred SIAWAWGLGVTLGVYVAARLSGA
accu 0.0


Helix:2
Orig RVAPYMAAQVAGAFVAALII
Pred RVAPYMAAQVAGAFVAALII
accu 0.0


Helix:3
Orig IIGTAILLLLIMAVTDLL
Pred IIGTAILLLLIMAVTDLL
accu 0.0


Helix:4
Orig PFIVGLIVVAIGMAMGTNAGYAI
Pred PFIVGLIVVAIGMAMGTNAGYAI
accu 0.0


Helix:5
Orig YGNFYFWVPIIGPFIGGVLGAAL
Pred YGNFYFWVPIIGPFIGGVLGAAL
accu 0.0


E8MIZ1_BIFL2/PF00230

Helix:0
Orig LALRVCAELAGSFLLCFAIYAFS
Pred LALRVCAELAGSFLLCFAIYAFS
accu 0.0


Helix:1
Orig NIVFFALATGLAYAAVTAIFSRV
Pred NIVFFALATGLAYAAVTAIFSRV
accu 0.0


Helix:2
Orig ILDGILYVIAQVIGAIAAGFAVV
Pred ILDGILYVIAQVIGAIAAGFAVV
accu 0.0


Helix:3
Orig YGITFSITLAIVVEVVASLIVVA
Pred YGITFSITLAIVVEVVASLIVVA
accu 0.0


Helix:4
Orig VIAMGLAYGLATAISYPVTGAGL
Pred VIAMGLAYGLATAISYPVTGAGL
accu 0.0


Helix:5
Orig LWVFWISPVLAAAVVALV
Pred LWVFWISPVLAAAVVALV
accu 0.0


C3L255_CLOB6/PF00230

Helix:0
Orig MAEFLGTMMLIWLGDGVVASVAL
Pred MAEFLGTMMLIWLGDGVVASVAL
accu 0.0


Helix:1
Orig WIVVTAAWGLAVAIPAYIFGGIS
Pred WIVVTAAWGLAVAIPAYIFGGIS
accu 0.0


Helix:2
Orig WANVAGYITAQMLGGFVGAVLVW
Pred WANVAGYITAQMLGGFVGAVLVW
accu 0.0


Helix:3
Orig FITEFLVTALLVFGLMGLG
Pred FITEFLVTALLVFGLMGLG
accu 0.0


Helix:4
Orig GFGALTAGALIFVLGLSLGGPTG
Pred GFGALTAGALIFVLGLSLGGPTG
accu 0.0


Helix:5
Orig YAWIPVLGPILGGILGALL
Pred YAWIPVLGPILGGILGALL
accu 0.0


E4V3D3_ARTGP/PF01036

Helix:0
Orig CLWVVAIGMLLSSLVFYVLAGRV
Pred CLWVVAIGMLLSSLVFYVLAGRV
accu 0.0


Helix:1
Orig LVSLITTISFLSYFAMAMGYGVS
Pred LVSLITTISFLSYFAMAMGYGVS
accu 0.0


Helix:2
Orig YWIRYVNWMLTVPMILTCLSFLS
Pred YWIRYVNWMLTVPMILTCLSFLS
accu 0.0


Helix:3
Orig GASLLVSISASLVMFVAALSSSF
Pred GASLLVSISASLVMFVAALSSSF
accu 0.0


Helix:4
Orig WAWFIISCLGYLTIVYQTGY
Pred WAWFIISCLGYLTIVYQTGY
accu 0.0


Helix:5
Orig TFYTSIAIFALGVLLVYPIIWGI
Pred TFYTSIAIFALGVLLVYPIIWGI
accu 0.0


Helix:6
Orig IIVFAVLDILLQAVFGYWLIASY
Pred IIVFAVLDILLQAVFGYWLIASY
accu 0.0


Q8GZE7_PYRLU/PF01036

Helix:0
Orig LSFGIAGMGCATIFFWLQL
Pred LSFGIAGMGCATIFFWLQL
accu 0.0


Helix:1
Orig YRTALTITGLVTAIATYHYVRIF
Pred YRTALTITGLVTAIATYHYVRIF
accu 0.0


Helix:2
Orig YVDWLLTVPLLLIELILV
Pred YVDWLLTVPLLLIELILV
accu 0.0


Helix:3
Orig SWNLGVASAVMVALGYPG
Pred SWNLGVASAVMVALGYPG
accu 0.0


Helix:4
Orig WFWWAMAMIPFYYVVVTLVNGLS
Pred WFWWAMAMIPFYYVVVTLVNGLS
accu 0.0


Helix:5
Orig SLVVTARYLTVISWLTYPGVYII
Pred SLVVTARYLTVISWLTYPGVYII
accu 0.0


Helix:6
Orig QVGYSVADVVAKAVFGVLIWAIA
Pred QVGYSVADVVAKAVFGVLIWAIA
accu 0.0


C3ZG01_BRAFL/PF00230

Helix:0
Orig LYVFVVCGAHVIVAVYNGVTTYA
Pred LYVFVVCGAHVIVAVYNGVTTYA
accu 0.0


Helix:1
Orig IIGLASGLAYATMVQMFGLNSGG
Pred IIGLASGLAYATMVQMFGLNSGG
accu 0.0


Helix:2
Orig AFLYLCAQVVGGIAGAAIMYGLS
Pred AFLYLCAQVVGGIAGAAIMYGLS
accu 0.0


Helix:3
Orig SAQALGVEIMFTFILVFTIFATV
Pred SAQALGVEIMFTFILVFTIFATV
accu 0.0


Helix:4
Orig LGSASLSIGLPIAIASFAGLFHS
Pred LGSASLSIGLPIAIASFAGLFHS
accu 0.0


Helix:5
Orig HWVYWVGPILGGGVAALL
Pred HWVYWVGPILGGGVAALL
accu 0.0


B0KPY1_PSEPG/PF00230

Helix:0
Orig LIGTFWLVLGGCGSAVLAA
Pred LIGTFWLVLGGCGSAVLAA
accu 0.0


Helix:1
Orig GVAFAFGLTVLTMAFAIGHISGC
Pred GVAFAFGLTVLTMAFAIGHISGC
accu 0.0


Helix:2
Orig LLPYVIAQVIGAILAAGVIYLIA
Pred LLPYVIAQVIGAILAAGVIYLIA
accu 0.0


Helix:3
Orig YTLGAGFVSEVVMTAMFLVVIMG
Pred YTLGAGFVSEVVMTAMFLVVIMG
accu 0.0


Helix:4
Orig PAGFAPIAIGLALTLIHLISIPV
Pred PAGFAPIAIGLALTLIHLISIPV
accu 0.0


Helix:5
Orig WALQQLWLFWVAPLIGAAIGGAL
Pred WALQQLWLFWVAPLIGAAIGGAL
accu 0.0


B1MXZ3_LEUCK/PF00230

Helix:0
Orig LLAEFMGTALMIIFGVGV
Pred LLAEFMGTALMIIFGVGV
accu 0.0


Helix:1
Orig GSGHIFAITTWGFGITIVLFVFG
Pred GSGHIFAITTWGFGITIVLFVFG
accu 0.0


Helix:2
Orig ITYFLIVSVVEVLGGIAGSLIVY
Pred ITYFLIVSVVEVLGGIAGSLIVY
accu 0.0


Helix:3
Orig NFFVEAFATFVFLTSILAISARA
Pred NFFVEAFATFVFLTSILAISARA
accu 0.0


Helix:4
Orig AIGFLVWAVGMGMGGTTGFAMNL
Pred AIGFLVWAVGMGMGGTTGFAMNL
accu 0.0


Helix:5
Orig YGVLVPGLAPFVGAIFAALF
Pred YGVLVPGLAPFVGAIFAALF
accu 0.0


A1YMX9_BRACM/PF00230

Helix:0
Orig AVIAEFIATLLFLYVTVLTVIGF
Pred AVIAEFIATLLFLYVTVLTVIGF
accu 0.0


Helix:1
Orig ACASVGLLGISWAFGGMIFILVY
Pred ACASVGLLGISWAFGGMIFILVY
accu 0.0


Helix:2
Orig SLVRAISYIVAQCLGATCGVGLV
Pred SLVRAISYIVAQCLGATCGVGLV
accu 0.0


Helix:3
Orig GYNVGVGVGAEIIGTFVLVYTVF
Pred GYNVGVGVGAEIIGTFVLVYTVF
accu 0.0


Helix:4
Orig LPIGFSVFMVHLATIPITGTGIN
Pred LPIGFSVFMVHLATIPITGTGIN
accu 0.0


Helix:5
Orig QWIFWVGPFVGAAIAALY
Pred QWIFWVGPFVGAAIAALY
accu 0.0


I1HBB8_BRADI/PF00230

Helix:0
Orig VMEGVATFVVIFWSCTAALLQGT
Pred VMEGVATFVVIFWSCTAALLQGT
accu 0.0


Helix:1
Orig SFPMVCLVVALTVALVLGWIGPA
Pred SFPMVCLVVALTVALVLGWIGPA
accu 0.0


Helix:2
Orig LPLYVMVQLAASVLACLAVNALM
Pred LPLYVMVQLAASVLACLAVNALM
accu 0.0


Helix:3
Orig LPFVFEFLGSAVLMIVIATA
Pred LPFVFEFLGSAVLMIVIATA
accu 0.0


Helix:4
Orig VVGGVAIGAAVGTLGLVIGPVSG
Pred VVGGVAIGAAVGTLGLVIGPVSG
accu 0.0


Helix:5
Orig SVWIYLVAPVSGMLLGAL
Pred SVWIYLVAPVSGMLLGAL
accu 0.0


D4XWJ0_9MOLU/PF00230

Helix:0
Orig LGEFFGTAILILLGNGVCTAVGY
Pred LGEFFGTAILILLGNGVCTAVGY
accu 0.0


Helix:1
Orig IALGWGMAVLLGVLVGNAFGSGA
Pred IALGWGMAVLLGVLVGNAFGSGA
accu 0.0


Helix:2
Orig AIAVYIVSQFIGAMFGQVILNLI
Pred AIAVYIVSQFIGAMFGQVILNLI
accu 0.0


Helix:3
Orig IAQNIGMEFVGTVVLIGTIMALG
Pred IAQNIGMEFVGTVVLIGTIMALG
accu 0.0


Helix:4
Orig LGAAGPLVVMIIVMSIGFSLGST
Pred LGAAGPLVVMIIVMSIGFSLGST
accu 0.0


Helix:5
Orig ANWQYGWIPVVAPTVAGAVLGLI
Pred ANWQYGWIPVVAPTVAGAVLGLI
accu 0.0


H0P8C1_9SYNC/PF00230

Helix:0
Orig EFIGTFWLVLGGCGSAVFAAFIA
Pred EFIGTFWLVLGGCGSAVFAAFIA
accu 0.0


Helix:1
Orig FGLGYLGVALAFGLTVFTGAYAL
Pred FGLGYLGVALAFGLTVFTGAYAL
accu 0.0


Helix:2
Orig LAPYIGAQVLGAIVASLFIFIVA
Pred LAPYIGAQVLGAIVASLFIFIVA
accu 0.0


Helix:3
Orig GFLAALLIEFVLTFIFLIVILGV
Pred GFLAALLIEFVLTFIFLIVILGV
accu 0.0


Helix:4
Orig AGFAPAAIGLALTLIHLISIPIT
Pred AGFAPAAIGLALTLIHLISIPIT
accu 0.0


Helix:5
Orig ALIGQLWLFWLAPIAGALLAGFV
Pred ALIGQLWLFWLAPIAGALLAGFV
accu 0.0


I0JCM5_STAAU/PF00230

Helix:0
Orig LAEFLGTAILILFGGGVCANVNL
Pred LAEFLGTAILILFGGGVCANVNL
accu 0.0


Helix:1
Orig VITAGWGLAVTMGVFAVGQFSGA
Pred VITAGWGLAVTMGVFAVGQFSGA
accu 0.0


Helix:2
Orig LVPGYIVAQMLGAIVGATIVWLM
Pred LVPGYIVAQMLGAIVGATIVWLM
accu 0.0


Helix:3
Orig FANFLSEIIGTMALTLGILFIGV
Pred FANFLSEIIGTMALTLGILFIGV
accu 0.0


Helix:4
Orig LIVGALIVAIGLSLGGATGYAIN
Pred LIVGALIVAIGLSLGGATGYAIN
accu 0.0


Helix:5
Orig GSNWSYAIVPILGPIAGGLLGAV
Pred GSNWSYAIVPILGPIAGGLLGAV
accu 0.0


Q1JF54_STRPD/PF00230

Helix:0
Orig WTVKYITEFIATAFLIILGNGAV
Pred WTVKYITEFIATAFLIILGNGAV
accu 0.0


Helix:1
Orig WLVIAFGYGLGVMMPALMFGNVS
Pred WLVIAFGYGLGVMMPALMFGNVS
accu 0.0


Helix:2
Orig WAHVLQYVVAQLLGAIFGQLVVV
Pred WAHVLQYVVAQLLGAIFGQLVVV
accu 0.0


Helix:3
Orig FVGSFVLFFGALALTKNYFG
Pred FVGSFVLFFGALALTKNYFG
accu 0.0


Helix:4
Orig ISPYVTGSLAVAHVGIGFLVMVL
Pred ISPYVTGSLAVAHVGIGFLVMVL
accu 0.0


Helix:5
Orig WWYAWVPVVAPILAAIVAVAAFK
Pred WWYAWVPVVAPILAAIVAVAAFK
accu 0.0


E6FF52_ENTFL/PF00230

Helix:0
Orig GEFFGTMILVLLGDGVCAAV
Pred GEFFGTMILVLLGDGVCAAV
accu 0.0


Helix:1
Orig AFASGWVVIALGWGAAVTLAVYM
Pred AFASGWVVIALGWGAAVTLAVYM
accu 0.0


Helix:2
Orig IVAQVLGGFIGGLVVWLAYLPHW
Pred IVAQVLGGFIGGLVVWLAYLPHW
accu 0.0


Helix:3
Orig NYPANVLTEIIGTFVLVFGLLAF
Pred NYPANVLTEIIGTFVLVFGLLAF
accu 0.0


Helix:4
Orig LAAGINPMLVGILVLGLGLSLGG
Pred LAAGINPMLVGILVLGLGLSLGG
accu 0.0


Helix:5
Orig AYSWVPIVGPILGASLAAVI
Pred AYSWVPIVGPILGASLAAVI
accu 0.0


AQPZ_RHOPA/PF00230

Helix:0
Orig LAEMIGTFWLTFAGCGSAVIAAG
Pred LAEMIGTFWLTFAGCGSAVIAAG
accu 0.0


Helix:1
Orig VGIGLVGVSLAFGLSVVTMAYAI
Pred VGIGLVGVSLAFGLSVVTMAYAI
accu 0.0


Helix:2
Orig IAPYIIAQVLGAIAAAALLYLIA
Pred IAPYIIAQVLGAIAAAALLYLIA
accu 0.0


Helix:3
Orig YNLVACFVMEVVMTMMFLFVIMG
Pred YNLVACFVMEVVMTMMFLFVIMG
accu 0.0


Helix:4
Orig PAGFAPLAIGLALVMIHLVSIPV
Pred PAGFAPLAIGLALVMIHLVSIPV
accu 0.0


Helix:5
Orig WAIGQLWLFWVAPLLGGVLGGVI
Pred WAIGQLWLFWVAPLLGGVLGGVI
accu 0.0


G9NAY0_HYPVG/PF00230

Helix:0
Orig ALVVGLGEFCGTFMFLLLSFMGA
Pred ALVVGLGEFCGTFMFLLLSFMGA
accu 0.0


Helix:1
Orig ASTLLYIASSFGTALAVNVWVFY
Pred ASTLLYIASSFGTALAVNVWVFY
accu 0.0


Helix:2
Orig ALIIVPMQIAAGIAAAATVSGLL
Pred ALIIVPMQIAAGIAAAATVSGLL
accu 0.0


Helix:3
Orig LFIEMFLTAQLVLTVYFLAV
Pred LFIEMFLTAQLVLTVYFLAV
accu 0.0


Helix:4
Orig FLAPVGIGVSVFIAHMAGTNFTG
Pred FLAPVGIGVSVFIAHMAGTNFTG
accu 0.0


Helix:5
Orig GYHWIYWLGPCLGALLSFSV
Pred GYHWIYWLGPCLGALLSFSV
accu 0.0


I1LTH9_SOYBN/PF00230

Helix:0
Orig LYRAAIAEFIATLLFLYITVLTI
Pred LYRAAIAEFIATLLFLYITVLTI
accu 0.0


Helix:1
Orig VGILGIAWAFGGMIFILVYCTAG
Pred VGILGIAWAFGGMIFILVYCTAG
accu 0.0


Helix:2
Orig SLVRALLYMIAQCAGAICGAGLA
Pred SLVRALLYMIAQCAGAICGAGLA
accu 0.0


Helix:3
Orig GTALGAEIIGTFVLVYTVFS
Pred GTALGAEIIGTFVLVYTVFS
accu 0.0


Helix:4
Orig VPVLAPLPIGFAVFMVHLATIPV
Pred VPVLAPLPIGFAVFMVHLATIPV
accu 0.0


Helix:5
Orig QWIYWVGPFVGAAVAAFY
Pred QWIYWVGPFVGAAVAAFY
accu 0.0


G9VKI1_SALMO/PF00230

Helix:0
Orig IAEFLGTGLLIFFGVGCVAALKV
Pred IAEFLGTGLLIFFGVGCVAALKV
accu 0.0


Helix:1
Orig ISVIWGLGVAMAIYLTAGVSGAH
Pred ISVIWGLGVAMAIYLTAGVSGAH
accu 0.0


Helix:2
Orig VVPFIISQVAGAFCAAALVYGLY
Pred VVPFIISQVAGAFCAAALVYGLY
accu 0.0


Helix:3
Orig FVQAFAVEMVITAILMGLILALT
Pred FVQAFAVEMVITAILMGLILALT
accu 0.0


Helix:4
Orig PLLIGLLIAVIGASMGPLTGFAM
Pred PLLIGLLIAVIGASMGPLTGFAM
accu 0.0


Helix:5
Orig IPYFLVPLFGPIVGAILGAF
Pred IPYFLVPLFGPIVGAILGAF
accu 0.0


I1MNW4_SOYBN/PF00230

Helix:0
Orig ALIAEFIATMLFLYITVLTVIGY
Pred ALIAEFIATMLFLYITVLTVIGY
accu 0.0


Helix:1
Orig VCGGVGILGIAWAFGGMIFILVY
Pred VCGGVGILGIAWAFGGMIFILVY
accu 0.0


Helix:2
Orig SLIRAIMYMVAQCLGAICGVGLV
Pred SLIRAIMYMVAQCLGAICGVGLV
accu 0.0


Helix:3
Orig GYSTGVGLGAEIIGTFVLVYTVF
Pred GYSTGVGLGAEIIGTFVLVYTVF
accu 0.0


Helix:4
Orig LPIGFAVFMVHLATIPVTGTGIN
Pred LPIGFAVFMVHLATIPVTGTGIN
accu 0.0


Helix:5
Orig HWIFWVGPFIGAAIAAFY
Pred HWIFWVGPFIGAAIAAFY
accu 0.0


E4IZD4_ENTFC/PF00230

Helix:0
Orig RLAAEMIGTALLIVLGNGAV
Pred RLAAEMIGTALLIVLGNGAV
accu 0.0


Helix:1
Orig WMLIAVGYGFGVMMPAMIFGGIS
Pred WMLIAVGYGFGVMMPAMIFGGIS
accu 0.0


Helix:2
Orig WAEVVPYIIAQLIGAAIGQLIVV
Pred WAEVVPYIIAQLIGAAIGQLIVV
accu 0.0


Helix:3
Orig FFGSFVLFFGALGITKAPFF
Pred FFGSFVLFFGALGITKAPFF
accu 0.0


Helix:4
Orig AHLALGFLVWTLVASLGGPTGPG
Pred AHLALGFLVWTLVASLGGPTGPG
accu 0.0


Helix:5
Orig SQWGYAWVPVVAPICAGVVAVFL
Pred SQWGYAWVPVVAPICAGVVAVFL
accu 0.0


F0IKQ0_STRSA/PF00230

Helix:0
Orig IFGEFLGTLLLLLLGNGVVAGVV
Pred IFGEFLGTLLLLLLGNGVVAGVV
accu 0.0


Helix:1
Orig GWIVITMGWGIAVAIAAFVSGNL
Pred GWIVITMGWGIAVAIAAFVSGNL
accu 0.0


Helix:2
Orig WASVLPYILAQFAGAMVGQFLVF
Pred WASVLPYILAQFAGAMVGQFLVF
accu 0.0


Helix:3
Orig FSNLISEILGTFVLVLTIFALGL
Pred FSNLISEILGTFVLVLTIFALGL
accu 0.0


Helix:4
Orig IGTFAVGTLIVGIGLSLGGTTGY
Pred IGTFAVGTLIVGIGLSLGGTTGY
accu 0.0


Helix:5
Orig WSYAWIPVVGPIIGAVLAVL
Pred WSYAWIPVVGPIIGAVLAVL
accu 0.0


D8BIY2_ECOLX/PF00230

Helix:0
Orig IAEFLGTGLLIFFGVGCVAALKV
Pred IAEFLGTGLLIFFGVGCVAALKV
accu 0.0


Helix:1
Orig ISVIWGLGVAMAIYLTAGVSGAH
Pred ISVIWGLGVAMAIYLTAGVSGAH
accu 0.0


Helix:2
Orig IPFIVSQVAGAFCAAALVYGLYY
Pred IPFIVSQVAGAFCAAALVYGLYY
accu 0.0


Helix:3
Orig INFVQAFAVEMVITAILMGLILA
Pred INFVQAFAVEMVITAILMGLILA
accu 0.0


Helix:4
Orig LAPLLIGLLIAVIGASMGPLTGF
Pred LAPLLIGLLIAVIGASMGPLTGF
accu 0.0


Helix:5
Orig IPYFLVPLFGPIVGAIVGAF
Pred IPYFLVPLFGPIVGAIVGAF
accu 0.0


B7XW01_BORGR/PF00230

Helix:0
Orig FLGTFILLALGTGSVAMTVLFPS
Pred FLGTFILLALGTGSVAMTVLFPS
accu 0.0


Helix:1
Orig NIVFGWGLGVTFGIYTSARISGA
Pred NIVFGWGLGVTFGIYTSARISGA
accu 0.0


Helix:2
Orig LLHYIVAQILGAFTGALMTLVVF
Pred LLHYIVAQILGAFTGALMTLVVF
accu 0.0


Helix:3
Orig FLPGFIDQVFGTFLLMFLISVVG
Pred FLPGFIDQVFGTFLLMFLISVVG
accu 0.0


Helix:4
Orig PFIIGAVVLAIGISFGGMNGYAI
Pred PFIIGAVVLAIGISFGGMNGYAI
accu 0.0


Helix:5
Orig HGFNNLSIFIVPIIGPIIGAILG
Pred HGFNNLSIFIVPIIGPIIGAILG
accu 0.0


G7UGK7_PANAN/PF01036

Helix:0
Orig FLIGFSVMALASLVIYASG
Pred FLIGFSVMALASLVIYASG
accu 0.0


Helix:1
Orig HASVPFIAATAYLAMAFGFGNLA
Pred HASVPFIAATAYLAMAFGFGNLA
accu 0.0


Helix:2
Orig WSVTTPVLLAGLVMVAFH
Pred WSVTTPVLLAGLVMVAFH
accu 0.0


Helix:3
Orig GGFLTAIIILDVMMIITGLVSAL
Pred GGFLTAIIILDVMMIITGLVSAL
accu 0.0


Helix:4
Orig WYLWSCAAFLGVVYLLWGPL
Pred WYLWSCAAFLGVVYLLWGPL
accu 0.0


Helix:5
Orig AVAYNKNVALLTVVWFIYPIVFL
Pred AVAYNKNVALLTVVWFIYPIVFL
accu 0.0


Helix:6
Orig VWAFLVLDIIAKVFYAFYAASSL
Pred VWAFLVLDIIAKVFYAFYAASSL
accu 0.0


Q4LDW9_HORVU/PF00230

Helix:0
Orig AVIAEFVATLLFLYITVATVIGY
Pred AVIAEFVATLLFLYITVATVIGY
accu 0.0


Helix:1
Orig AACSGVGILGIAWAFGGMIFVLV
Pred AACSGVGILGIAWAFGGMIFVLV
accu 0.0


Helix:2
Orig SLIRALLYIIAQCLGAICGVGLV
Pred SLIRALLYIIAQCLGAICGVGLV
accu 0.0


Helix:3
Orig GYSKGTGLAAEIIGTFVLVYTVF
Pred GYSKGTGLAAEIIGTFVLVYTVF
accu 0.0


Helix:4
Orig LPIGFAVFMVHLATIPITGTGIN
Pred LPIGFAVFMVHLATIPITGTGIN
accu 0.0


Helix:5
Orig QWIFWVGPLIGAAIAAAY
Pred QWIFWVGPLIGAAIAAAY
accu 0.0


G8VUD8_KLEPN/PF00230

Helix:0
Orig IAEFLGTGLLIFFGVGCVAALKV
Pred IAEFLGTGLLIFFGVGCVAALKV
accu 0.0


Helix:1
Orig ISIIWGLGVAMAIYLTAGVSGAH
Pred ISIIWGLGVAMAIYLTAGVSGAH
accu 0.0


Helix:2
Orig VVPFIISQFAGAFCAAALVYGLY
Pred VVPFIISQFAGAFCAAALVYGLY
accu 0.0


Helix:3
Orig INFVQAFAVEMVITAILMGVILA
Pred INFVQAFAVEMVITAILMGVILA
accu 0.0


Helix:4
Orig LAPLLIGLLIAVIGASMGPLTGF
Pred LAPLLIGLLIAVIGASMGPLTGF
accu 0.0


Helix:5
Orig IPYFLVPLCAPVVGAALGAF
Pred IPYFLVPLCAPVVGAALGAF
accu 0.0


D7ZFN7_ECOLX/PF00230

Helix:0
Orig IAEFLGTGLLIFFGVGCVAALKV
Pred IAEFLGTGLLIFFGVGCVAALKV
accu 0.0


Helix:1
Orig ISVIWGLGVAMAIYLTAGVSGAH
Pred ISVIWGLGVAMAIYLTAGVSGAH
accu 0.0


Helix:2
Orig IPFIVSQVAGAFCAAALVYGLYY
Pred IPFIVSQVAGAFCAAALVYGLYY
accu 0.0


Helix:3
Orig INFVQAFAVEMVITAILMGLILA
Pred INFVQAFAVEMVITAILMGLILA
accu 0.0


Helix:4
Orig LAPLLIGLLIAVIGASMGPLTGF
Pred LAPLLIGLLIAVIGASMGPLTGF
accu 0.0


Helix:5
Orig IPYFLVPLFGPIVGAIVGAF
Pred IPYFLVPLFGPIVGAIVGAF
accu 0.0


D5BGF9_ZUNPS/PF00230

Helix:0
Orig FIAEILGTALLILLGGGVVANV
Pred FIAEILGTALLILLGGGVVANV
accu 0.0


Helix:1
Orig WIVITTAWGLAVFAGVVVAGPYS
Pred WIVITTAWGLAVFAGVVVAGPYS
accu 0.0


Helix:2
Orig WADVPIYIAGEFIGAMIGSFLVY
Pred WADVPIYIAGEFIGAMIGSFLVY
accu 0.0


Helix:3
Orig NLISEILGTFVLIIAVFYFA
Pred NLISEILGTFVLIIAVFYFA
accu 0.0


Helix:4
Orig GLGAIGAIPVSFIVWGIGLSLGG
Pred GLGAIGAIPVSFIVWGIGLSLGG
accu 0.0


Helix:5
Orig NGWGYAWIPVVGPIIGAAIAAVL
Pred NGWGYAWIPVVGPIIGAAIAAVL
accu 0.0


H1M0G6_9BACT/PF00230

Helix:0
Orig LAEFLGTAILILFGGGVCANVNL
Pred LAEFLGTAILILFGGGVCANVNL
accu 0.0


Helix:1
Orig NADWIVIATGWGLAVAMGAFAVG
Pred NADWIVIATGWGLAVAMGAFAVG
accu 0.0


Helix:2
Orig PGYIVCQMLGGIVGGALVWLMYL
Pred PGYIVCQMLGGIVGGALVWLMYL
accu 0.0


Helix:3
Orig FANFLSEIIGTTALTLGILFIGV
Pred FANFLSEIIGTTALTLGILFIGV
accu 0.0


Helix:4
Orig LIVGALIIAIGLSLGGTTGYAIN
Pred LIVGALIIAIGLSLGGTTGYAIN
accu 0.0


Helix:5
Orig GSNWSYAIVPVLGPIAGGMLGAV
Pred GSNWSYAIVPVLGPIAGGMLGAV
accu 0.0


H2WG17_CAEJA/PF00230

Helix:0
Orig AECIGTFFLLLIGNAANIQAAAA
Pred AECIGTFFLLLIGNAANIQAAAA
accu 0.0


Helix:1
Orig IAWGIGFMFAVYLAASVSGG
Pred IAWGIGFMFAVYLAASVSGG
accu 0.0


Helix:2
Orig IIPYAIAQVVGAFLGAAVAYFGH
Pred IIPYAIAQVVGAFLGAAVAYFGH
accu 0.0


Helix:3
Orig SVWGSLLDQIIGTAMLSGLVCLI
Pred SVWGSLLDQIIGTAMLSGLVCLI
accu 0.0


Helix:4
Orig IPTGVVPVLAGSIMSMVAMTFGA
Pred IPTGVVPVLAGSIMSMVAMTFGA
accu 0.0


Helix:5
Orig YYFWIPIIGSLIGAVIGAWI
Pred YYFWIPIIGSLIGAVIGAWI
accu 0.0


C1A1I6_RHOE4/PF00230

Helix:0
Orig AAEAVGTFVLVFSAVGTAVFAGA
Pred AAEAVGTFVLVFSAVGTAVFAGA
accu 0.0


Helix:1
Orig LGVAFAFGLTLLFLVYAIGPISG
Pred LGVAFAFGLTLLFLVYAIGPISG
accu 0.0


Helix:2
Orig NAAIYVVAQVIGGLVAGVVIYTV
Pred NAAIYVVAQVIGGLVAGVVIYTV
accu 0.0


Helix:3
Orig GYGIGAAMIIEILLTALLVFVVL
Pred GYGIGAAMIIEILLTALLVFVVL
accu 0.0


Helix:4
Orig SDVPLAGVSIGFTLAVIHLISIP
Pred SDVPLAGVSIGFTLAVIHLISIP
accu 0.0


Helix:5
Orig GALGQVWLFIVFPLIGGALGALI
Pred GALGQVWLFIVFPLIGGALGALI
accu 0.0


G8TBJ4_NIAKG/PF00230

Helix:0
Orig SAEVIGTMFLILLGAGVVANVIL
Pred SAEVIGTMFLILLGAGVVANVIL
accu 0.0


Helix:1
Orig SGGWMVITTGWALAVFVGVVIAG
Pred SGGWMVITTGWALAVFVGVVIAG
accu 0.0


Helix:2
Orig VPAYIGAQLLGSMLGAFLAWLIY
Pred VPAYIGAQLLGSMLGAFLAWLIY
accu 0.0


Helix:3
Orig FNLLSEIIGTFVLIFVVFYFTDA
Pred FNLLSEIIGTFVLIFVVFYFTDA
accu 0.0


Helix:4
Orig GLGSLGALPVAFLVWAIGLSLGG
Pred GLGSLGALPVAFLVWAIGLSLGG
accu 0.0


Helix:5
Orig YAWIPVIGPIIGAVIAALL
Pred YAWIPVIGPIIGAVIAALL
accu 0.0


G4FXX9_9GAMM/PF00230

Helix:0
Orig FGTFWLVLGGCGSAVLAAGF
Pred FGTFWLVLGGCGSAVLAAGF
accu 0.0


Helix:1
Orig GIGFAGVALAFGLTLLTMCYAIG
Pred GIGFAGVALAFGLTLLTMCYAIG
accu 0.0


Helix:2
Orig VLPYIVAQVVGGLVAGAVLYAIA
Pred VLPYIVAQVVGGLVAGAVLYAIA
accu 0.0


Helix:3
Orig GGYAMGAAMVCEIVMTGFFLFII
Pred GGYAMGAAMVCEIVMTGFFLFII
accu 0.0


Helix:4
Orig SAPVGFAGIAIGLALTLIHLISI
Pred SAPVGFAGIAIGLALTLIHLISI
accu 0.0


Helix:5
Orig LWFFWVMPIVGGILGGLI
Pred LWFFWVMPIVGGILGGLI
accu 0.0


F9UST3_LACPL/PF00230

Helix:0
Orig LIAEFMGTALMIIFGVGVHCSSV
Pred LIAEFMGTALMIIFGVGVHCSSV
accu 0.0


Helix:1
Orig GHIFAITTWGFGISVALFIFGNV
Pred GHIFAITTWGFGISVALFIFGNV
accu 0.0


Helix:2
Orig LFIPYSVAEVLGGVVGSVIVWIM
Pred LFIPYSVAEVLGGVVGSVIVWIM
accu 0.0


Helix:3
Orig FFVELFDTFIFISGILAIS
Pred FFVELFDTFIFISGILAIS
accu 0.0


Helix:4
Orig IVPIGVGLLVWAIGMGLGGPTGF
Pred IVPIGVGLLVWAIGMGLGGPTGF
accu 0.0


Helix:5
Orig YGIIVPGIAPFVGAAIAAWF
Pred YGIIVPGIAPFVGAAIAAWF
accu 0.0


A3LFC7_PSEAI/PF00230

Helix:0
Orig GAEFFGTFWLVLGGCGSAVLAAG
Pred GAEFFGTFWLVLGGCGSAVLAAG
accu 0.0


Helix:1
Orig GVALAFGLSVLTMAYAIGPISGA
Pred GVALAFGLSVLTMAYAIGPISGA
accu 0.0


Helix:2
Orig LLPYVVAQVLGGLAAGGVLYLIA
Pred LLPYVVAQVLGGLAAGGVLYLIA
accu 0.0


Helix:3
Orig YSLQAALVSEVVLTGMFLLIILG
Pred YSLQAALVSEVVLTGMFLLIILG
accu 0.0


Helix:4
Orig PQGFAPIAIGLTLTLIHLISIPV
Pred PQGFAPIAIGLTLTLIHLISIPV
accu 0.0


Helix:5
Orig WAVSQLWLFWVAPILGAVLGALA
Pred WAVSQLWLFWVAPILGAVLGALA
accu 0.0


A9PH02_POPTR/PF00230

Helix:0
Orig ALIAEFIATMLFLYITVLTVIGY
Pred ALIAEFIATMLFLYITVLTVIGY
accu 0.0


Helix:1
Orig GVGILGIAWAFGGMIFVLVYCTA
Pred GVGILGIAWAFGGMIFVLVYCTA
accu 0.0


Helix:2
Orig SLIRAVMYMVAQCAGAICGVGLV
Pred SLIRAVMYMVAQCAGAICGVGLV
accu 0.0


Helix:3
Orig GYSTGTGLGAEIIGTFVLVYTVF
Pred GYSTGTGLGAEIIGTFVLVYTVF
accu 0.0


Helix:4
Orig LPIGFAVFMVHLATIPITGTGIN
Pred LPIGFAVFMVHLATIPITGTGIN
accu 0.0


Helix:5
Orig QWIFWAGPFIGAAIAAFY
Pred QWIFWAGPFIGAAIAAFY
accu 0.0


F3YDC9_DROME/PF00230

Helix:0
Orig IWRMLLGELVGTFFLIFVGV
Pred IWRMLLGELVGTFFLIFVGV
accu 0.0


Helix:1
Orig QIAFTFGLTVATIAQGLGHLSGC
Pred QIAFTFGLTVATIAQGLGHLSGC
accu 0.0


Helix:2
Orig AAFYIIVQCVGAIAGAAVIKVAL
Pred AAFYIIVQCVGAIAGAAVIKVAL
accu 0.0


Helix:3
Orig AQAVLIEALITFILVFVV
Pred AQAVLIEALITFILVFVV
accu 0.0


Helix:4
Orig GSAPLAVGLAIAAGHLCAI
Pred GSAPLAVGLAIAAGHLCAI
accu 0.0


Helix:5
Orig GVWTYHWVYWVGPIAGGLLAGII
Pred GVWTYHWVYWVGPIAGGLLAGII
accu 0.0


PIP22_ORYSJ/PF00230

Helix:0
Orig AVIAEFIATLLFLYITVATVIGY
Pred AVIAEFIATLLFLYITVATVIGY
accu 0.0


Helix:1
Orig AACSGVGILGIAWAFGGMIFILV
Pred AACSGVGILGIAWAFGGMIFILV
accu 0.0


Helix:2
Orig SLIRAVLYIIAQCLGAICGVGLV
Pred SLIRAVLYIIAQCLGAICGVGLV
accu 0.0


Helix:3
Orig GYSKGTGLGAEIIGTFVLVYTVF
Pred GYSKGTGLGAEIIGTFVLVYTVF
accu 0.0


Helix:4
Orig LPIGFAVFMVHLATIPITGTGIN
Pred LPIGFAVFMVHLATIPITGTGIN
accu 0.0


Helix:5
Orig QWIFWVGPLIGAAIAAAY
Pred QWIFWVGPLIGAAIAAAY
accu 0.0


B6TIZ3_MAIZE/PF00230

Helix:0
Orig VTFLWVLCVSTLGASTTAVTSYL
Pred VTFLWVLCVSTLGASTTAVTSYL
accu 0.0


Helix:1
Orig VHFALLVTVSLLSVLLFVFNILC
Pred VHFALLVTVSLLSVLLFVFNILC
accu 0.0


Helix:2
Orig VAAFYAAGVTSPSLFSIALRLPA
Pred VAAFYAAGVTSPSLFSIALRLPA
accu 0.0


Helix:3
Orig HTGAGAELVLTFVITLAVLLIIV
Pred HTGAGAELVLTFVITLAVLLIIV
accu 0.0


Helix:4
Orig IIKTWMISICTLCLVLSGAAYTG
Pred IIKTWMISICTLCLVLSGAAYTG
accu 0.0


Helix:5
Orig FYVYWICPFIGAILAAWI
Pred FYVYWICPFIGAILAAWI
accu 0.0


G6RR52_STRPN/PF00230

Helix:0
Orig LFGEFLGTLILILLGNGVVAGVV
Pred LFGEFLGTLILILLGNGVVAGVV
accu 0.0


Helix:1
Orig GWIVITMGWGIAVAVAVFVSGKL
Pred GWIVITMGWGIAVAVAVFVSGKL
accu 0.0


Helix:2
Orig WASVLPYILAQFAGAMLGQILVW
Pred WASVLPYILAQFAGAMLGQILVW
accu 0.0


Helix:3
Orig VSNLISEILGTFVLVLTIFALGL
Pred VSNLISEILGTFVLVLTIFALGL
accu 0.0


Helix:4
Orig IGTFAVGTLIVGIGLSLGGTTGY
Pred IGTFAVGTLIVGIGLSLGGTTGY
accu 0.0


Helix:5
Orig WSYAWIPVVGPVIGAALAVLV
Pred WSYAWIPVVGPVIGAALAVLV
accu 0.0


H5IBE6_ECOLX/PF00230

Helix:0
Orig IAEFLGTGLLIFFGVGCVAALKV
Pred IAEFLGTGLLIFFGVGCVAALKV
accu 0.0


Helix:1
Orig ISVIWGLGVAMAIYLTAGVSGAH
Pred ISVIWGLGVAMAIYLTAGVSGAH
accu 0.0


Helix:2
Orig IPFIVSQVAGAFCAAALVYGLYY
Pred IPFIVSQVAGAFCAAALVYGLYY
accu 0.0


Helix:3
Orig INFVQAFAVEMVITAILMGLILA
Pred INFVQAFAVEMVITAILMGLILA
accu 0.0


Helix:4
Orig LAPLLIGLLIAVIGASMGPLTGF
Pred LAPLLIGLLIAVIGASMGPLTGF
accu 0.0


Helix:5
Orig IPYFLVPLFGPIVGAIVGAF
Pred IPYFLVPLFGPIVGAIVGAF
accu 0.0


Q5DVT3_MIMPU/PF00230

Helix:0
Orig AALAEFISMLIFVFAGEGSGMAY
Pred AALAEFISMLIFVFAGEGSGMAY
accu 0.0


Helix:1
Orig GLVSASIAHALALFVAVAVGANI
Pred GLVSASIAHALALFVAVAVGANI
accu 0.0


Helix:2
Orig ILYWIAQLLGCVVACLLLKFATG
Pred ILYWIAQLLGCVVACLLLKFATG
accu 0.0


Helix:3
Orig VGAWNAVVFEIVMTFGLVYTVYA
Pred VGAWNAVVFEIVMTFGLVYTVYA
accu 0.0


Helix:4
Orig IGIIAPIAIGFIVGANILAGGAF
Pred IGIIAPIAIGFIVGANILAGGAF
accu 0.0


Helix:5
Orig ANHWVYWLGPFVGAGIAALV
Pred ANHWVYWLGPFVGAGIAALV
accu 0.0


F9XQI4_MYCGM/PF01036

Helix:0
Orig WAVCAIMTVATFAFVGLSIT
Pred WAVCAIMTVATFAFVGLSIT
accu 0.0


Helix:1
Orig IFHYITASVTMVAAIAYFSMAAH
Pred IFHYITASVTMVAAIAYFSMAAH
accu 0.0


Helix:2
Orig IFYVRYIDWFITTPLLLIDLMLT
Pred IFYVRYIDWFITTPLLLIDLMLT
accu 0.0


Helix:3
Orig TTLFVVLVDEVMIITGLVGALVS
Pred TTLFVVLVDEVMIITGLVGALVS
accu 0.0


Helix:4
Orig WGYFTFGCVALVYIVYVLVW
Pred WGYFTFGCVALVYIVYVLVW
accu 0.0


Helix:5
Orig AGKAFLYCGTLTAFLWTLYPIAW
Pred AGKAFLYCGTLTAFLWTLYPIAW
accu 0.0


Helix:6
Orig AVFYGILDVLAKPVFGALLIWGH
Pred AVFYGILDVLAKPVFGALLIWGH
accu 0.0


E3M7K7_CAERE/PF00230

Helix:0
Orig FLVVGFFFSLFFLLLFLLFCCFQ
Pred FLVVGFFFSLFFLLLFLLFCCFQ
accu 0.0


Helix:1
Orig WIGISVGWGLVLMMAVLMGSRIS
Pred WIGISVGWGLVLMMAVLMGSRIS
accu 0.0


Helix:2
Orig WIRFLVYVVAQNIGAFLGAFGVF
Pred WIRFLVYVVAQNIGAFLGAFGVF
accu 0.0


Helix:3
Orig GTFNAIIDQIAGTLVLCLGVAAI
Pred GTFNAIIDQIAGTLVLCLGVAAI
accu 0.0


Helix:4
Orig PAWIGALLAFLGMSMALNAGYAI
Pred PAWIGALLAFLGMSMALNAGYAI
accu 0.0


Helix:5
Orig WFWIPIICPMIGGVLGAWI
Pred WFWIPIICPMIGGVLGAWI
accu 0.0


Q316D6_DESDG/PF00230

Helix:0
Orig EFMGTLVLILFGTGTVAMTVLFG
Pred EFMGTLVLILFGTGTVAMTVLFG
accu 0.0


Helix:1
Orig ITLGWGLAVLLGVMAGLPSGAHI
Pred ITLGWGLAVLLGVMAGLPSGAHI
accu 0.0


Helix:2
Orig VPFTLAQTAGAFVGAALVFI
Pred VPFTLAQTAGAFVGAALVFI
accu 0.0


Helix:3
Orig FMPGFIDQIIGTAILLFGILAAG
Pred FMPGFIDQIIGTAILLFGILAAG
accu 0.0


Helix:4
Orig NAGWSVPFIVALLVTVIGMALGA
Pred NAGWSVPFIVALLVTVIGMALGA
accu 0.0


Helix:5
Orig MDISIVLTPIIGPFIGGAVGAVV
Pred MDISIVLTPIIGPFIGGAVGAVV
accu 0.0


D6GIK4_9ENTR/PF00230

Helix:0
Orig LFLFFGICCLSALKLAGASLGLW
Pred LFLFFGICCLSALKLAGASLGLW
accu 0.0


Helix:1
Orig YLTAGISGGHLNPAVTVALWLFA
Pred YLTAGISGGHLNPAVTVALWLFA
accu 0.0


Helix:2
Orig VLPYIVAQVAGAFGGAVLAWILY
Pred VLPYIVAQVAGAFGGAVLAWILY
accu 0.0


Helix:3
Orig IWHAALVEVVITSMLMGMIMALT
Pred IWHAALVEVVITSMLMGMIMALT
accu 0.0


Helix:4
Orig PLLIGILVAVIGASTGPLTGFAM
Pred PLLIGILVAVIGASTGPLTGFAM
accu 0.0


Helix:5
Orig IPYFIVPIIAPLLGACLGAAI
Pred IPYFIVPIIAPLLGACLGAAI
accu 0.0


B7E6W2_ORYSJ/PF00230

Helix:0
Orig AVIAEFIATLLFLYITVATVIGY
Pred AVIAEFIATLLFLYITVATVIGY
accu 0.0


Helix:1
Orig AACSGVGILGIAWAFGGMIFILV
Pred AACSGVGILGIAWAFGGMIFILV
accu 0.0


Helix:2
Orig SLIRAVLYIIAQCLGAICGVGLV
Pred SLIRAVLYIIAQCLGAICGVGLV
accu 0.0


Helix:3
Orig GYSKGTGLGAEIIGTFVLVYTVF
Pred GYSKGTGLGAEIIGTFVLVYTVF
accu 0.0


Helix:4
Orig LPIGFAVFMVHLATIPITGTGIN
Pred LPIGFAVFMVHLATIPITGTGIN
accu 0.0


Helix:5
Orig QWIFWVGPLIGAAIAAAY
Pred QWIFWVGPLIGAAIAAAY
accu 0.0


D3FBK5_CONWI/PF00230

Helix:0
Orig IAEALGTFVLVFGGVGAAVI
Pred IAEALGTFVLVFGGVGAAVI
accu 0.0


Helix:1
Orig VAFAFGLSLLAMAYAVGPVSGCH
Pred VAFAFGLSLLAMAYAVGPVSGCH
accu 0.0


Helix:2
Orig AVRYWVAQIVGAIVAAGVLLVIV
Pred AVRYWVAQIVGAIVAAGVLLVIV
accu 0.0


Helix:3
Orig YPWGAAFAAEVVLTAFLVFTVLA
Pred YPWGAAFAAEVVLTAFLVFTVLA
accu 0.0


Helix:4
Orig AVAFAGIPIGLVLVLIHLVGIPI
Pred AVAFAGIPIGLVLVLIHLVGIPI
accu 0.0


Helix:5
Orig WALEQLWLFIVAPLVGALLAAGL
Pred WALEQLWLFIVAPLVGALLAAGL
accu 0.0


E8Y3Q0_ECOKO/PF00230

Helix:0
Orig AECFGTFWLVFGGCGSAVLAAGF
Pred AECFGTFWLVFGGCGSAVLAAGF
accu 0.0


Helix:1
Orig GIGFAGVALAFGLTVLTMAFAVG
Pred GIGFAGVALAFGLTVLTMAFAVG
accu 0.0


Helix:2
Orig VVGYVIAQVVGGIVAAALLYLIA
Pred VVGYVIAQVVGGIVAAALLYLIA
accu 0.0


Helix:3
Orig GGYSMLSALVVELVLSAGFLLVI
Pred GGYSMLSALVVELVLSAGFLLVI
accu 0.0


Helix:4
Orig FAPAGFAPIAIGLALTLIHLISI
Pred FAPAGFAPIAIGLALTLIHLISI
accu 0.0


Helix:5
Orig LWFFWVVPIVGGIIGGLI
Pred LWFFWVVPIVGGIIGGLI
accu 0.0


G7ZN46_STAAU/PF00230

Helix:0
Orig LAEFLGTAILILFGGGVCANVNL
Pred LAEFLGTAILILFGGGVCANVNL
accu 0.0


Helix:1
Orig VITAGWGLAVTMGVYAVGQFSGA
Pred VITAGWGLAVTMGVYAVGQFSGA
accu 0.0


Helix:2
Orig LVPGYIVAQMLGAIVGATIVWLM
Pred LVPGYIVAQMLGAIVGATIVWLM
accu 0.0


Helix:3
Orig FANFLSEIIGTMALTLGILFIGV
Pred FANFLSEIIGTMALTLGILFIGV
accu 0.0


Helix:4
Orig LIVGALIVAIGLSLGGATGYAIN
Pred LIVGALIVAIGLSLGGATGYAIN
accu 0.0


Helix:5
Orig GSNWSYAIVPILGPIAGGLLGAV
Pred GSNWSYAIVPILGPIAGGLLGAV
accu 0.0


Q2YXR7_STAAB/PF00230

Helix:0
Orig LAEFLGTAILILFGGGVCANVNL
Pred LAEFLGTAILILFGGGVCANVNL
accu 0.0


Helix:1
Orig VITAGWGLAVTMGVYAVGQFSGA
Pred VITAGWGLAVTMGVYAVGQFSGA
accu 0.0


Helix:2
Orig LVPGYIVAQMLGAIVGATIVWLM
Pred LVPGYIVAQMLGAIVGATIVWLM
accu 0.0


Helix:3
Orig FANFLSEIIGTMALTLGILFIGV
Pred FANFLSEIIGTMALTLGILFIGV
accu 0.0


Helix:4
Orig LIVGALIVAIGLSLGGATGYAIN
Pred LIVGALIVAIGLSLGGATGYAIN
accu 0.0


Helix:5
Orig GSNWSYAIVPILGPIAGGLLGAV
Pred GSNWSYAIVPILGPIAGGLLGAV
accu 0.0


H3H298_PHYRM/PF00230

Helix:0
Orig AEFLGTLILVLFGDGAVAQVTLS
Pred AEFLGTLILVLFGDGAVAQVTLS
accu 0.0


Helix:1
Orig LCLGWGVGILFGIHVSGGVSGAH
Pred LCLGWGVGILFGIHVSGGVSGAH
accu 0.0


Helix:2
Orig VVPYIVAQTLGAFVAAFLIWAVY
Pred VVPYIVAQTLGAFVAAFLIWAVY
accu 0.0


Helix:3
Orig VGTCFLTEVVGTALLLCGLFAIG
Pred VGTCFLTEVVGTALLLCGLFAIG
accu 0.0


Helix:4
Orig PSAVALLVVGVGMAFGMNTGFAL
Pred PSAVALLVVGVGMAFGMNTGFAL
accu 0.0


Helix:5
Orig AYFWVPIAAPLLGGAIGAGV
Pred AYFWVPIAAPLLGGAIGAGV
accu 0.0


H4ZAG2_ECOLX/PF00230

Helix:0
Orig AECFGTFWLVFGGCGSAVLAAGF
Pred AECFGTFWLVFGGCGSAVLAAGF
accu 0.0


Helix:1
Orig GIGFAGVALAFGLTVLTMAFAVG
Pred GIGFAGVALAFGLTVLTMAFAVG
accu 0.0


Helix:2
Orig VVGYVIAQVVGGIVAAALLYLIA
Pred VVGYVIAQVVGGIVAAALLYLIA
accu 0.0


Helix:3
Orig GGYSMLSALVVELVLSAGFLLVI
Pred GGYSMLSALVVELVLSAGFLLVI
accu 0.0


Helix:4
Orig FAPAGFAPIAIGLALTLIHLISI
Pred FAPAGFAPIAIGLALTLIHLISI
accu 0.0


Helix:5
Orig LWFFWVVPIVGGIIGGLI
Pred LWFFWVVPIVGGIIGGLI
accu 0.0


D0J8Y8_BLASP/PF00230

Helix:0
Orig ISAEIIGTMILVFLGNGVVANVL
Pred ISAEIIGTMILVFLGNGVVANVL
accu 0.0


Helix:1
Orig WVTITMGWALAVFMGILVSAPYS
Pred WVTITMGWALAVFMGILVSAPYS
accu 0.0


Helix:2
Orig LVPVYIFSQFIGAMLGSLLVWIL
Pred LVPVYIFSQFIGAMLGSLLVWIL
accu 0.0


Helix:3
Orig LYSNLLSEILATFIFMFVTFYLT
Pred LYSNLLSEILATFIFMFVTFYLT
accu 0.0


Helix:4
Orig GLGDFGAFSSALIILGIGLSLGG
Pred GLGDFGAFSSALIILGIGLSLGG
accu 0.0


Helix:5
Orig YAFIPVLGPILGSVMAAAL
Pred YAFIPVLGPILGSVMAAAL
accu 0.0


F1N3R5_BOVIN/PF00230

Helix:0
Orig FLAEFISTYVMMVFGLGAVAHMV
Pred FLAEFISTYVMMVFGLGAVAHMV
accu 0.0


Helix:1
Orig AVNLGFGFGVTIGVHMAGNISGA
Pred AVNLGFGFGVTIGVHMAGNISGA
accu 0.0


Helix:2
Orig FPVYVLGQFLGSFVAAATIYGLF
Pred FPVYVLGQFLGSFVAAATIYGLF
accu 0.0


Helix:3
Orig LWRGFLDEVVVTGMLQLCLLAIA
Pred LWRGFLDEVVVTGMLQLCLLAIA
accu 0.0


Helix:4
Orig AIVTGILVVIIGISLGMNSGYAI
Pred AIVTGILVVIIGISLGMNSGYAI
accu 0.0


Helix:5
Orig WWWVPVVAPPLGAYCGAII
Pred WWWVPVVAPPLGAYCGAII
accu 0.0


D0IAQ6_VIBHO/PF00230

Helix:0
Orig IAEFIGTGLLIFFGIGCVAALVL
Pred IAEFIGTGLLIFFGIGCVAALVL
accu 0.0


Helix:1
Orig ISIVWGLGVALAIYCTAGVSGAH
Pred ISIVWGLGVALAIYCTAGVSGAH
accu 0.0


Helix:2
Orig VAPYILSQCLGAFSAASLVYFLY
Pred VAPYILSQCLGAFSAASLVYFLY
accu 0.0


Helix:3
Orig FFGATMVEFAITAVLMFGILALG
Pred FFGATMVEFAITAVLMFGILALG
accu 0.0


Helix:4
Orig PLLIGILIAVIGGSLGPLTGFAM
Pred PLLIGILIAVIGGSLGPLTGFAM
accu 0.0


Helix:5
Orig IPYFIVPILGPIAGGCFGAWL
Pred IPYFIVPILGPIAGGCFGAWL
accu 0.0


E9C4E8_CAPO3/PF00230


PIP1_SOLLC/PF00230

Helix:0
Orig WSFYRAGIAEFMATFLFLYITIL
Pred WSFYRAGIAEFMATFLFLYITIL
accu 0.0


Helix:1
Orig VAWAFGGMIFALVYCTAGISGGH
Pred VAWAFGGMIFALVYCTAGISGGH
accu 0.0


Helix:2
Orig VFYMVMQCLGAICGAGVVKGFMV
Pred VFYMVMQCLGAICGAGVVKGFMV
accu 0.0


Helix:3
Orig GLGAEIIGTFVLVYTVFS
Pred GLGAEIIGTFVLVYTVFS
accu 0.0


Helix:4
Orig VPILAPLPIGFAVFLVHLATIPI
Pred VPILAPLPIGFAVFLVHLATIPI
accu 0.0


Helix:5
Orig HWIFWVGPMIGAALAAIY
Pred HWIFWVGPMIGAALAAIY
accu 0.0


C0PR90_PICSI/PF00230

Helix:0
Orig WSFYRALIAEFIATLLFLYITIA
Pred WSFYRALIAEFIATLLFLYITIA
accu 0.0


Helix:1
Orig VGVLGIAWSFGGMIFVLVYCTAG
Pred VGVLGIAWSFGGMIFVLVYCTAG
accu 0.0


Helix:2
Orig SLPRAILYMIAQCLGAICGTGLV
Pred SLPRAILYMIAQCLGAICGTGLV
accu 0.0


Helix:3
Orig GVGLAAEIIGTFVLVYTVFS
Pred GVGLAAEIIGTFVLVYTVFS
accu 0.0


Helix:4
Orig VPVLAPLPIGFAVFMVHLATIPI
Pred VPVLAPLPIGFAVFMVHLATIPI
accu 0.0


Helix:5
Orig HWIFWVGPFIGAALAAAY
Pred HWIFWVGPFIGAALAAAY
accu 0.0


B9N872_POPTR/PF00230

Helix:0
Orig FKAALAEFISTLIFVFAGQGSTM
Pred FKAALAEFISTLIFVFAGQGSTM
accu 0.0


Helix:1
Orig GLIAVALAHAFGLFVGVAVSANI
Pred GLIAVALAHAFGLFVGVAVSANI
accu 0.0


Helix:2
Orig PAVTFGAFIGGNISLLRGILYWI
Pred PAVTFGAFIGGNISLLRGILYWI
accu 0.0


Helix:3
Orig WNAFVFEIVMTFALVYTVYATAI
Pred WNAFVFEIVMTFALVYTVYATAI
accu 0.0


Helix:4
Orig VGVIAPLAIGFVLGANILVGGAF
Pred VGVIAPLAIGFVLGANILVGGAF
accu 0.0


Helix:5
Orig WYHHWVYWAGPLIGGGLAGIV
Pred WYHHWVYWAGPLIGGGLAGIV
accu 0.0


C5JCW9_AJEDS/PF00230

Helix:0
Orig FVGTFLFLFYPFASGIIANEVVL
Pred FVGTFLFLFYPFASGIIANEVVL
accu 0.0


Helix:1
Orig WLFFRVTGGMLNPAVTLALYLLG
Pred WLFFRVTGGMLNPAVTLALYLLG
accu 0.0


Helix:2
Orig AVFVIVAQLIGGIAAAGLASAMF
Pred AVFVIVAQLIGGIAAAGLASAMF
accu 0.0


Helix:3
Orig LFIEVFLTALLVLAIIMLAV
Pred LFIEVFLTALLVLAIIMLAV
accu 0.0


Helix:4
Orig FIAPLGIGLAFFLAELVGIPFTG
Pred FIAPLGIGLAFFLAELVGIPFTG
accu 0.0


Helix:5
Orig GYHWIYWLGPVLGALLAVGW
Pred GYHWIYWLGPVLGALLAVGW
accu 0.0


G3B5P5_CANTC/PF01036

Helix:0
Orig FSVFATLALVHTGLFAAT
Pred FSVFATLALVHTGLFAAT
accu 0.0


Helix:1
Orig LVPLFTNAIFAYTYFTYASNLGW
Pred LVPLFTNAIFAYTYFTYASNLGW
accu 0.0


Helix:2
Orig QIFYVKFIGWFLGWPFVLLATEV
Pred QIFYVKFIGWFLGWPFVLLATEV
accu 0.0


Helix:3
Orig FNIFSSLVAKVLTIEVFVLGLLI
Pred FNIFSSLVAKVLTIEVFVLGLLI
accu 0.0


Helix:4
Orig WGYFTFAVSAELFAISLIVNSIV
Pred WGYFTFAVSAELFAISLIVNSIV
accu 0.0


Helix:5
Orig IAIVVFQLVIMVLYPICWGL
Pred IAIVVFQLVIMVLYPICWGL
accu 0.0


Helix:6
Orig FYGILDVINFGILPSALTFINTI
Pred FYGILDVINFGILPSALTFINTI
accu 0.0


E1UFF2_LISML/PF00230

Helix:0
Orig LAEFIGTMVLIMFGNGLLAGLTL
Pred LAEFIGTMVLIMFGNGLLAGLTL
accu 0.0


Helix:1
Orig GANWVVVTFGWGFAVMIGIYVAG
Pred GANWVVVTFGWGFAVMIGIYVAG
accu 0.0


Helix:2
Orig VVPYIIAQIAGAFVGASIVILHY
Pred VVPYIIAQIAGAFVGASIVILHY
accu 0.0


Helix:3
Orig PFNLISEIIATFAFIFGLLMIGA
Pred PFNLISEIIATFAFIFGLLMIGA
accu 0.0


Helix:4
Orig LILGFLVVAIGMSFGPTTGYAIN
Pred LILGFLVVAIGMSFGPTTGYAIN
accu 0.0


Helix:5
Orig YAWIPIVGPIIGGLLAIGL
Pred YAWIPIVGPIIGGLLAIGL
accu 0.0


H7KIB1_STRPN/PF00230

Helix:0
Orig VAELIGTFMLVFVGTGAVVFG
Pred VAELIGTFMLVFVGTGAVVFG
accu 0.0


Helix:1
Orig GIAFAFGLAIVVAAYSIGTVSGA
Pred GIAFAFGLAIVVAAYSIGTVSGA
accu 0.0


Helix:2
Orig LVNYILGQVVGAFIASGAVFFLL
Pred LVNYILGQVVGAFIASGAVFFLL
accu 0.0


Helix:3
Orig TVFGGFLFEVIATFLFVLVIMTV
Pred TVFGGFLFEVIATFLFVLVIMTV
accu 0.0


Helix:4
Orig GLVIGLSLMAMILVGLKITGLSV
Pred GLVIGLSLMAMILVGLKITGLSV
accu 0.0


Helix:5
Orig AALQQVWIFILAPIAGGVLAALV
Pred AALQQVWIFILAPIAGGVLAALV
accu 0.0


F6TNF8_MACMU/PF00230

Helix:0
Orig AFWKAVTAEFLAMLIFVLLSLGS
Pred AFWKAVTAEFLAMLIFVLLSLGS
accu 0.0


Helix:1
Orig MVLISLCFGLSIATMVQCFGHIS
Pred MVLISLCFGLSIATMVQCFGHIS
accu 0.0


Helix:2
Orig IAKSVFYIAAQCLGAIIGAGILY
Pred IAKSVFYIAAQCLGAIIGAGILY
accu 0.0


Helix:3
Orig LTAGHGLLVELIITFQLVFTIFA
Pred LTAGHGLLVELIITFQLVFTIFA
accu 0.0


Helix:4
Orig SIALAIGFSVAIGHLFAINYTGA
Pred SIALAIGFSVAIGHLFAINYTGA
accu 0.0


Helix:5
Orig HWIYWVGPIIGAVLAGGL
Pred HWIYWVGPIIGAVLAGGL
accu 0.0


G0JS74_9GAMM/PF00230

Helix:0
Orig FIGTFGLIFFGGGAAAMG
Pred FIGTFGLIFFGGGAAAMG
accu 0.0


Helix:1
Orig MIAAYVFGDMSGGIVNPAVTLGG
Pred MIAAYVFGDMSGGIVNPAVTLGG
accu 0.0


Helix:2
Orig MYMIAQILGGIVAGFALLAVLHG
Pred MYMIAQILGGIVAGFALLAVLHG
accu 0.0


Helix:3
Orig GFMLEALGTFFLTTTALYTAM
Pred GFMLEALGTFFLTTTALYTAM
accu 0.0


Helix:4
Orig AAPLAIGFTLVMIVTFMGPLTGA
Pred AAPLAIGFTLVMIVTFMGPLTGA
accu 0.0


Helix:5
Orig IWVYLIATPLGGLVAGFL
Pred IWVYLIATPLGGLVAGFL
accu 0.0


E3YPC1_9LIST/PF00230

Helix:0
Orig LAEFIGTMVLIMFGNGLLAGLTL
Pred LAEFIGTMVLIMFGNGLLAGLTL
accu 0.0


Helix:1
Orig GANWVVVTFGWGFAVMIGIYVAG
Pred GANWVVVTFGWGFAVMIGIYVAG
accu 0.0


Helix:2
Orig VVPYIIAQIAGAFVGASIVILHY
Pred VVPYIIAQIAGAFVGASIVILHY
accu 0.0


Helix:3
Orig PFNLISEIIATFAFIFGLLMIGA
Pred PFNLISEIIATFAFIFGLLMIGA
accu 0.0


Helix:4
Orig LILGFLVVAIGMSFGPTTGYAIN
Pred LILGFLVVAIGMSFGPTTGYAIN
accu 0.0


Helix:5
Orig YAWIPIVGPIIGGLLAIGL
Pred YAWIPIVGPIIGGLLAIGL
accu 0.0


H9JFD9_BOMMO/PF00230

Helix:0
Orig MLSEFLGTFLYLSLILLTGT
Pred MLSEFLGTFLYLSLILLTGT
accu 0.0


Helix:1
Orig ALANGLLISSIIQFTGHISGGHL
Pred ALANGLLISSIIQFTGHISGGHL
accu 0.0


Helix:2
Orig ACYIAAQILGSIVGSSVAYAVTV
Pred ACYIAAQILGSIVGSSVAYAVTV
accu 0.0


Helix:3
Orig QIFAIEFLITFILVAVVLSV
Pred QIFAIEFLITFILVAVVLSV
accu 0.0


Helix:4
Orig FAGIGSGAFAIGLSITGCQCSCL
Pred FAGIGSGAFAIGLSITGCQCSCL
accu 0.0


Helix:5
Orig HWVYWVGPISGGVAAGLV
Pred HWVYWVGPISGGVAAGLV
accu 0.0


Q6FM12_CANGA/PF01036

Helix:0
Orig AWAVFCVMFFCAIVMVLLM
Pred AWAVFCVMFFCAIVMVLLM
accu 0.0


Helix:1
Orig IAPCVFMGIAYFTIASNLGWIPV
Pred IAPCVFMGIAYFTIASNLGWIPV
accu 0.0


Helix:2
Orig IFYARYVGWFMALPWPVI
Pred IFYARYVGWFMALPWPVI
accu 0.0


Helix:3
Orig IWQIAFNIAMTEVFTVCFLIAAC
Pred IWQIAFNIAMTEVFTVCFLIAAC
accu 0.0


Helix:4
Orig WGYMTIGCGGAIVAMISVMTTT
Pred WGYMTIGCGGAIVAMISVMTTT
accu 0.0


Helix:5
Orig GFNIYFGLVMFFWAIYPICFGIT
Pred GFNIYFGLVMFFWAIYPICFGIT
accu 0.0


Helix:6
Orig LIFYGILDIILYAFLPCLWVPIA
Pred LIFYGILDIILYAFLPCLWVPIA
accu 0.0


F0I5C3_STRSA/PF00230

Helix:0
Orig IFGEFLGTLLLLLLGNGVVAGVV
Pred IFGEFLGTLLLLLLGNGVVAGVV
accu 0.0


Helix:1
Orig GWIVITMGWGIAVAIAAFVSGNL
Pred GWIVITMGWGIAVAIAAFVSGNL
accu 0.0


Helix:2
Orig WASVLPYVLAQFAGAMVGQFLVF
Pred WASVLPYVLAQFAGAMVGQFLVF
accu 0.0


Helix:3
Orig FSNLISEILGTFVLVLTIFALGL
Pred FSNLISEILGTFVLVLTIFALGL
accu 0.0


Helix:4
Orig IGTFAVGTLIVGIGLSLGGTTGY
Pred IGTFAVGTLIVGIGLSLGGTTGY
accu 0.0


Helix:5
Orig WSYAWIPVVGPIIGAVLAVL
Pred WSYAWIPVVGPIIGAVLAVL
accu 0.0


G6QCN6_STRPN/PF00230


F5ZLJ2_STRPW/PF00230

Helix:0
Orig AVKYITEFLATALLLILGNGSVA
Pred AVKYITEFLATALLLILGNGSVA
accu 0.0


Helix:1
Orig GWIIIAFGYGFGVMMPALMFGNV
Pred GWIIIAFGYGFGVMMPALMFGNV
accu 0.0


Helix:2
Orig INPAFTIALAVSGFFPWAHV
Pred INPAFTIALAVSGFFPWAHV
accu 0.0


Helix:3
Orig IIAQLLGAIFGQLVVVGVYGPYF
Pred IIAQLLGAIFGQLVVVGVYGPYF
accu 0.0


Helix:4
Orig LAVAHMGIGFLVMTLVASLGGPT
Pred LAVAHMGIGFLVMTLVASLGGPT
accu 0.0


Helix:5
Orig WYAWVPVLSPILAGIVAVAL
Pred WYAWVPVLSPILAGIVAVAL
accu 0.0


I0QCK0_STROR/PF00230

Helix:0
Orig LFGEFLGTLILILLGNGVVAGVV
Pred LFGEFLGTLILILLGNGVVAGVV
accu 0.0


Helix:1
Orig GWIVITMGWGIAVAVAAFVSGTL
Pred GWIVITMGWGIAVAVAAFVSGTL
accu 0.0


Helix:2
Orig WASVFPYILAQFAGAMVAQILVW
Pred WASVFPYILAQFAGAMVAQILVW
accu 0.0


Helix:3
Orig VSNLVSEILGTFVLLLTIFALGL
Pred VSNLVSEILGTFVLLLTIFALGL
accu 0.0


Helix:4
Orig LGTFAVGTLIVGIGLSLGGTTGY
Pred LGTFAVGTLIVGIGLSLGGTTGY
accu 0.0


Helix:5
Orig WSYAWIPVVGPILGAALAVLV
Pred WSYAWIPVVGPILGAALAVLV
accu 0.0


Q9AVB3_PYRCO/PF00230

Helix:0
Orig ALIAEFVATLLFLYVTVLTVIGY
Pred ALIAEFVATLLFLYVTVLTVIGY
accu 0.0


Helix:1
Orig ACGGVGILGIAWAFGGMIFVLVY
Pred ACGGVGILGIAWAFGGMIFVLVY
accu 0.0


Helix:2
Orig SLVRAVLYMVAQSLGAIAGVALV
Pred SLVRAVLYMVAQSLGAIAGVALV
accu 0.0


Helix:3
Orig GYSTGVGLAAEIIGTFVLVYTVF
Pred GYSTGVGLAAEIIGTFVLVYTVF
accu 0.0


Helix:4
Orig LPIGFAVFIVHLATIPITGTGIN
Pred LPIGFAVFIVHLATIPITGTGIN
accu 0.0


Helix:5
Orig QWIFWVGPFIGAAIAAFY
Pred QWIFWVGPFIGAAIAAFY
accu 0.0


C7GZH2_9FIRM/PF00230

Helix:0
Orig IVEAIGTFFLAVFGCGMGALLSV
Pred IVEAIGTFFLAVFGCGMGALLSV
accu 0.0


Helix:1
Orig IVALTYGITYIILYYAVSGISGC
Pred IVALTYGITYIILYYAVSGISGC
accu 0.0


Helix:2
Orig LLSYIIAEIIGAAAGISFVS
Pred LLSYIIAEIIGAAAGISFVS
accu 0.0


Helix:3
Orig YSIGAVKTICLEAILVFILVLSF
Pred YSIGAVKTICLEAILVFILVLSF
accu 0.0


Helix:4
Orig ISGFSTGLAMMLVTLFGAPFTGT
Pred ISGFSTGLAMMLVTLFGAPFTGT
accu 0.0


Helix:5
Orig YQLWVFVLGAILGVLFAVIG
Pred YQLWVFVLGAILGVLFAVIG
accu 0.0


H3TVJ2_STAAU/PF00230

Helix:0
Orig LAEFLGTAILILFGGGVCANVNL
Pred LAEFLGTAILILFGGGVCANVNL
accu 0.0


Helix:1
Orig VITAGWGLAVTMGVYAVGQFSGA
Pred VITAGWGLAVTMGVYAVGQFSGA
accu 0.0


Helix:2
Orig LVPGYIVAQMLGAIVGATIVWLM
Pred LVPGYIVAQMLGAIVGATIVWLM
accu 0.0


Helix:3
Orig FANFLSEIIGTMALTLGILFIGV
Pred FANFLSEIIGTMALTLGILFIGV
accu 0.0


Helix:4
Orig LIVGALIVAIGLSLGGATGYAIN
Pred LIVGALIVAIGLSLGGATGYAIN
accu 0.0


Helix:5
Orig GSNWSYAIVPILGPIAGGLLGAV
Pred GSNWSYAIVPILGPIAGGLLGAV
accu 0.0


E3MHC7_CAERE/PF00230

Helix:0
Orig YSLLTKCVAEFLGDLTFVYVGTM
Pred YSLLTKCVAEFLGDLTFVYVGTM
accu 0.0


Helix:1
Orig AFAHGLTIFILVTAFGHISGGHF
Pred AFAHGLTIFILVTAFGHISGGHF
accu 0.0


Helix:2
Orig FYVASQLFGGFCGAMLTASILTQ
Pred FYVASQLFGGFCGAMLTASILTQ
accu 0.0


Helix:3
Orig WQGLIAETVVTFFLVHTILISAA
Pred WQGLIAETVVTFFLVHTILISAA
accu 0.0


Helix:4
Orig LAPLAIGLTLSIDILSTGSITGA
Pred LAPLAIGLTLSIDILSTGSITGA
accu 0.0


Helix:5
Orig YYWTYHYIYWAGPLLGSTIALCI
Pred YYWTYHYIYWAGPLLGSTIALCI
accu 0.0


F1W350_9BURK/PF00230

Helix:0
Orig FAEFTGTALLVLLGDGVVANVLL
Pred FAEFTGTALLVLLGDGVVANVLL
accu 0.0


Helix:1
Orig VIALGWGMAVFVGVLCTAAASGG
Pred VIALGWGMAVFVGVLCTAAASGG
accu 0.0


Helix:2
Orig LVPGYIAAQMAGGMAGALLVWVI
Pred LVPGYIAAQMAGGMAGALLVWVI
accu 0.0


Helix:3
Orig ANLLSEIIASFVLVFAVLSMAAP
Pred ANLLSEIIASFVLVFAVLSMAAP
accu 0.0


Helix:4
Orig LPVGLLVVGIGVSLGGTTGYAIN
Pred LPVGLLVVGIGVSLGGTTGYAIN
accu 0.0


Helix:5
Orig WGYAWVPVIGPLIGAALAAW
Pred WGYAWVPVIGPLIGAALAAW
accu 0.0


PIP12_ORYSJ/PF00230

Helix:0
Orig WSFYRAGIAEFMATFLFLYITVL
Pred WSFYRAGIAEFMATFLFLYITVL
accu 0.0


Helix:1
Orig VGIQGIAWSFGGMIFALVYCTAG
Pred VGIQGIAWSFGGMIFALVYCTAG
accu 0.0


Helix:2
Orig SLTRALFYMVMQCLGAICGAGVV
Pred SLTRALFYMVMQCLGAICGAGVV
accu 0.0


Helix:3
Orig GLGAEIVGTFILVYTVFS
Pred GLGAEIVGTFILVYTVFS
accu 0.0


Helix:4
Orig VPILAPLPIGFAVFLVHLATIPI
Pred VPILAPLPIGFAVFLVHLATIPI
accu 0.0


Helix:5
Orig HWIFWVGPFIGAALAAIY
Pred HWIFWVGPFIGAALAAIY
accu 0.0


G6KMG3_STRPN/PF00230

Helix:0
Orig LFGEFLGTLILILLGNGVVAGVV
Pred LFGEFLGTLILILLGNGVVAGVV
accu 0.0


Helix:1
Orig GWIVITMGWGIAVAVAVFVSGKL
Pred GWIVITMGWGIAVAVAVFVSGKL
accu 0.0


Helix:2
Orig WASVLPYILAQFAGAMLGQILVW
Pred WASVLPYILAQFAGAMLGQILVW
accu 0.0


Helix:3
Orig VSNLISEILGTFVLVLTIFALGL
Pred VSNLISEILGTFVLVLTIFALGL
accu 0.0


Helix:4
Orig IGTFAVGTLIVGIGLSLGGTTGY
Pred IGTFAVGTLIVGIGLSLGGTTGY
accu 0.0


Helix:5
Orig WSYAWIPVVGPVIGAALAVLV
Pred WSYAWIPVVGPVIGAALAVLV
accu 0.0


F5VIZ5_ENTSA/PF00230

Helix:0
Orig IAEFLGTGLLIFFGVGCVAALKV
Pred IAEFLGTGLLIFFGVGCVAALKV
accu 0.0


Helix:1
Orig ISIIWGLGVAMAIYLTAGVSGAH
Pred ISIIWGLGVAMAIYLTAGVSGAH
accu 0.0


Helix:2
Orig VVPFIISQFAGAFCAAALVYGLY
Pred VVPFIISQFAGAFCAAALVYGLY
accu 0.0


Helix:3
Orig INLVQAFAVEMIITAILMGVILA
Pred INLVQAFAVEMIITAILMGVILA
accu 0.0


Helix:4
Orig LAPLLIGLLIAVIGASMGPLTGF
Pred LAPLLIGLLIAVIGASMGPLTGF
accu 0.0


Helix:5
Orig IPYFLVPALGPVVGAALGAF
Pred IPYFLVPALGPVVGAALGAF
accu 0.0


H5D9S6_ECOLX/PF00230

Helix:0
Orig IAEFLGTGLLIFFGVGCVAALKV
Pred IAEFLGTGLLIFFGVGCVAALKV
accu 0.0


Helix:1
Orig ISVIWGLGVAMAIYLTAGVSGAH
Pred ISVIWGLGVAMAIYLTAGVSGAH
accu 0.0


Helix:2
Orig IPFIVSQVAGAFCAAALVYGLYY
Pred IPFIVSQVAGAFCAAALVYGLYY
accu 0.0


Helix:3
Orig INFVQAFAVEMVITAILMGLILA
Pred INFVQAFAVEMVITAILMGLILA
accu 0.0


Helix:4
Orig LAPLLIGLLIAVIGASMGPLTGF
Pred LAPLLIGLLIAVIGASMGPLTGF
accu 0.0


Helix:5
Orig IPYFLVPLFGPIVGAIVGAF
Pred IPYFLVPLFGPIVGAIVGAF
accu 0.0


F4MVD9_YEREN/PF00230

Helix:0
Orig FWLVLGGCGSAVLAAMFPVAGIGFLGVALAFGLTV
Pred FWLVLGGCGSAVLAAMFPVAGIGFLGVALAFGLTV
accu 0.0


Helix:1
Orig YALGHVSGAHFNPAVSLGLWVGG
Pred YALGHVSGAHFNPAVSLGLWVGG
accu 0.0


Helix:2
Orig LIPYIIAQVLGGLAGAAILYLIA
Pred LIPYIIAQVLGGLAGAAILYLIA
accu 0.0


Helix:3
Orig YSLQAVLVAEVILTMGFVMVIMG
Pred YSLQAVLVAEVILTMGFVMVIMG
accu 0.0


Helix:4
Orig PAVAAPLAIGLCLTLIHLISIPV
Pred PAVAAPLAIGLCLTLIHLISIPV
accu 0.0


Helix:5
Orig IALQQLWVFWLAPLVGGALGGAI
Pred IALQQLWVFWLAPLVGGALGGAI
accu 0.0


G3GRM0_CRIGR/PF00230

Helix:0
Orig VSEFLGTFIMIVLGCGSVAQAVL
Pred VSEFLGTFIMIVLGCGSVAQAVL
accu 0.0


Helix:1
Orig TINIGFASAVVMAIYVTGGVSGG
Pred TINIGFASAVVMAIYVTGGVSGG
accu 0.0


Helix:2
Orig FPFYVGAQFLGAFVGAATVFGVY
Pred FPFYVGAQFLGAFVGAATVFGVY
accu 0.0


Helix:3
Orig AFVDQVLSTMFLLLIVFAIF
Pred AFVDQVLSTMFLLLIVFAIF
accu 0.0


Helix:4
Orig PVVIGLLIIALSCSLGLNTGCAM
Pred PVVIGLLIIALSCSLGLNTGCAM
accu 0.0


Helix:5
Orig FWWIPVVGPMVGAFFGGLF
Pred FWWIPVVGPMVGAFFGGLF
accu 0.0


G1SXY1_RABIT/PF00230

Helix:0
Orig LSEFLGTFIMIVLGCGSVAQAVL
Pred LSEFLGTFIMIVLGCGSVAQAVL
accu 0.0


Helix:1
Orig TLNVGFAMSVAMAIYVTGGVSGG
Pred TLNVGFAMSVAMAIYVTGGVSGG
accu 0.0


Helix:2
Orig FPFYVGAQFLGAFVGAATLFGIY
Pred FPFYVGAQFLGAFVGAATLFGIY
accu 0.0


Helix:3
Orig AFADQVMSTMFLLILVFAIF
Pred AFADQVMSTMFLLILVFAIF
accu 0.0


Helix:4
Orig PIVIGLLIIVLSGSLGLNSGCAM
Pred PIVIGLLIIVLSGSLGLNSGCAM
accu 0.0


Helix:5
Orig FWWIPVVGPLVGAVIGGLV
Pred FWWIPVVGPLVGAVIGGLV
accu 0.0


D1FGK5_9RHIZ/PF00230

Helix:0
Orig AEFFGTFWLVFGGCGSAILAAAF
Pred AEFFGTFWLVFGGCGSAILAAAF
accu 0.0


Helix:1
Orig IGFLGVALAFGLTVLTMAYAVGG
Pred IGFLGVALAFGLTVLTMAYAVGG
accu 0.0


Helix:2
Orig LIPYWVAQVLGAIAAAAILYVIA
Pred LIPYWVAQVLGAIAAAAILYVIA
accu 0.0


Helix:3
Orig YSMMAGLLIEIILTAFFIIIILG
Pred YSMMAGLLIEIILTAFFIIIILG
accu 0.0


Helix:4
Orig PAGFAPIAIGFGLTLIHLVSIPV
Pred PAGFAPIAIGFGLTLIHLVSIPV
accu 0.0


Helix:5
Orig AALSQLWLFWVAPLVGAVIGAII
Pred AALSQLWLFWVAPLVGAVIGAII
accu 0.0


E3BWR1_9LACO/PF00230

Helix:0
Orig FFGTCLLVLLGDGIVANNCLA
Pred FFGTCLLVLLGDGIVANNCLA
accu 0.0


Helix:1
Orig AGWLAITLGWGLAVMVGSYASGI
Pred AGWLAITLGWGLAVMVGSYASGI
accu 0.0


Helix:2
Orig VLPYILAQLAGGFIGAILVWLAY
Pred VLPYILAQLAGGFIGAILVWLAY
accu 0.0


Helix:3
Orig YLHNFITEAIGTFVLVFAVMTFA
Pred YLHNFITEAIGTFVLVFAVMTFA
accu 0.0


Helix:4
Orig PLIVSGLIVSIGLSIGGPTGYAI
Pred PLIVSGLIVSIGLSIGGPTGYAI
accu 0.0


Helix:5
Orig WAYAWVPIFGPIVGAILASL
Pred WAYAWVPIFGPIVGAILASL
accu 0.0


F7DT15_ORNAN/PF00230

Helix:0
Orig FWRAISAEFLASLVYVFFGLGAS
Pred FWRAISAEFLASLVYVFFGLGAS
accu 0.0


Helix:1
Orig VLQVSLAFGLALATLVQTLGHVS
Pred VLQVSLAFGLALATLVQTLGHVS
accu 0.0


Helix:2
Orig LLRAVCYVAAQLLGAVAGAAVLY
Pred LLRAVCYVAAQLLGAVAGAAVLY
accu 0.0


Helix:3
Orig VSTSQATVVEIIVTLQFVLCVFA
Pred VSTSQATVVEIIVTLQFVLCVFA
accu 0.0


Helix:4
Orig SVALAVGFSLTLGHLFGMYCTGA
Pred SVALAVGFSLTLGHLFGMYCTGA
accu 0.0


Helix:5
Orig HWVYWVGPIIGGALAVFL
Pred HWVYWVGPIIGGALAVFL
accu 0.0


O48517_HORVU/PF00230

Helix:0
Orig AVIAEFVATLLFLYITVATVIGY
Pred AVIAEFVATLLFLYITVATVIGY
accu 0.0


Helix:1
Orig AACSGVGTLGIAWAFGGMIFVLV
Pred AACSGVGTLGIAWAFGGMIFVLV
accu 0.0


Helix:2
Orig SLIRALLYIIAQCLGAICGVGLV
Pred SLIRALLYIIAQCLGAICGVGLV
accu 0.0


Helix:3
Orig GYSKGTGLAAEIIGTFVLVYTVF
Pred GYSKGTGLAAEIIGTFVLVYTVF
accu 0.0


Helix:4
Orig LPIGFAVFMVHLATIPITGTGIN
Pred LPIGFAVFMVHLATIPITGTGIN
accu 0.0


Helix:5
Orig QWIFWVGPLIGAAIAAAY
Pred QWIFWVGPLIGAAIAAAY
accu 0.0


H5EWB4_ECOLX/PF00230

Helix:0
Orig AECFGTFWLVFGGCGSAVLAAGF
Pred AECFGTFWLVFGGCGSAVLAAGF
accu 0.0


Helix:1
Orig GIGFAGVALAFGLTVLTMAFAVG
Pred GIGFAGVALAFGLTVLTMAFAVG
accu 0.0


Helix:2
Orig VVGYVIAQVVGGIVAAALLYLIA
Pred VVGYVIAQVVGGIVAAALLYLIA
accu 0.0


Helix:3
Orig GGYSMLSALVVELVLSAGFLLVI
Pred GGYSMLSALVVELVLSAGFLLVI
accu 0.0


Helix:4
Orig FAPAGFAPIAIGLALTLIHLISI
Pred FAPAGFAPIAIGLALTLIHLISI
accu 0.0


Helix:5
Orig LWFFWVVPIVGGIIGGLI
Pred LWFFWVVPIVGGIIGGLI
accu 0.0


C7NS28_HALUD/PF01036

Helix:0
Orig FTLGTLGMALGSVGLAYGFVTLS
Pred FTLGTLGMALGSVGLAYGFVTLS
accu 0.0


Helix:1
Orig YADVVVVTLIATVAYGLMALGIG
Pred YADVVVVTLIATVAYGLMALGIG
accu 0.0


Helix:2
Orig YVDWLLTTPLHVVFIALIAGAG
Pred YVDWLLTTPLHVVFIALIAGAG
accu 0.0


Helix:3
Orig AAALQAATIVLGFLGAVFAT
Pred AAALQAATIVLGFLGAVFAT
accu 0.0


Helix:4
Orig LFFIAGSLAFVGVVYLLVV
Pred LFFIAGSLAFVGVVYLLVV
accu 0.0


Helix:5
Orig LRNFVIVLWLVYPVIWLLAPTGY
Pred LRNFVIVLWLVYPVIWLLAPTGY
accu 0.0


Helix:6
Orig LVITYIDVVAKVGFGLIALNGLQ
Pred LVITYIDVVAKVGFGLIALNGLQ
accu 0.0


A4AIN2_9ACTN/PF00230

Helix:0
Orig AEFLGTAFLVFVGVGSVPATFIL
Pred AEFLGTAFLVFVGVGSVPATFIL
accu 0.0


Helix:1
Orig SLGIISFAFGLIVVVTVYVFGYI
Pred SLGIISFAFGLIVVVTVYVFGYI
accu 0.0


Helix:2
Orig LVAQLLGATAGAFAIVGVLGQAA
Pred LVAQLLGATAGAFAIVGVLGQAA
accu 0.0


Helix:3
Orig AFFAEFIGTFILVFTVFGVI
Pred AFFAEFIGTFILVFTVFGVI
accu 0.0


Helix:4
Orig GFAGLAIGFVVFAAIIPVGPITG
Pred GFAGLAIGFVVFAAIIPVGPITG
accu 0.0


Helix:5
Orig VAWEQLWVYLAAELLAGVLAALA
Pred VAWEQLWVYLAAELLAGVLAALA
accu 0.0


C5XEU9_SORBI/PF00230

Helix:0
Orig LMVECVASFLLVFWSAVAAL
Pred LMVECVASFLLVFWSAVAAL
accu 0.0


Helix:1
Orig VCLVVALTVGFVLCWLGPAH
Pred VCLVVALTVGFVLCWLGPAH
accu 0.0


Helix:2
Orig LPLYVVAQLAGSLLACVAANGVM
Pred LPLYVVAQLAGSLLACVAANGVM
accu 0.0


Helix:3
Orig LPFLLELVASAVLMIVIAIAARG
Pred LPFLLELVASAVLMIVIAIAARG
accu 0.0


Helix:4
Orig AGGLAIGAAVGTLGLVIGPVSGG
Pred AGGLAIGAAVGTLGLVIGPVSGG
accu 0.0


Helix:5
Orig VLGRYTSVWIYLVAPVAGMLIGA
Pred VLGRYTSVWIYLVAPVAGMLIGA
accu 0.0


E7TIX7_SHIFL/PF00230

Helix:0
Orig AECFGTFWLVFGGCGSAVLAAGF
Pred AECFGTFWLVFGGCGSAVLAAGF
accu 0.0


Helix:1
Orig GIGFAGVALAFGLTVLTMAFAVG
Pred GIGFAGVALAFGLTVLTMAFAVG
accu 0.0


Helix:2
Orig VVGYVIAQVVGGIVAAALLYLIA
Pred VVGYVIAQVVGGIVAAALLYLIA
accu 0.0


Helix:3
Orig GGYSMLSALVVELVLSAGFLLVI
Pred GGYSMLSALVVELVLSAGFLLVI
accu 0.0


Helix:4
Orig FAPAGFAPIAIGLALTLIHLISI
Pred FAPAGFAPIAIGLALTLIHLISI
accu 0.0


Helix:5
Orig LWFFWVVPIVGGIIGGLI
Pred LWFFWVVPIVGGIIGGLI
accu 0.0


E3ZPG3_LISSE/PF00230

Helix:0
Orig LAEFIGTMVLIMFGNGLLAGLNL
Pred LAEFIGTMVLIMFGNGLLAGLNL
accu 0.0


Helix:1
Orig GANWVVVTFGWGFAVMIGVYVAG
Pred GANWVVVTFGWGFAVMIGVYVAG
accu 0.0


Helix:2
Orig VVPYIIAQVAGAFVGASIVILHY
Pred VVPYIIAQVAGAFVGASIVILHY
accu 0.0


Helix:3
Orig PFNLISEIIATFAFIFGLLMIGA
Pred PFNLISEIIATFAFIFGLLMIGA
accu 0.0


Helix:4
Orig LILGFLVVAIGMSFGPTTGYAIN
Pred LILGFLVVAIGMSFGPTTGYAIN
accu 0.0


Helix:5
Orig YAWIPIVGPIIGGLLAIGL
Pred YAWIPIVGPIIGGLLAIGL
accu 0.0


A5M1T1_STRPN/PF00230

Helix:0
Orig LFGEFLGTLILILLGNGVVAGVV
Pred LFGEFLGTLILILLGNGVVAGVV
accu 0.0


Helix:1
Orig GWIVITMGWGIAVAVAVFVSGKL
Pred GWIVITMGWGIAVAVAVFVSGKL
accu 0.0


Helix:2
Orig WASVLPYILAQFAGAMLGQILVW
Pred WASVLPYILAQFAGAMLGQILVW
accu 0.0


Helix:3
Orig VSNLISEILGTFVLVLTIFALGL
Pred VSNLISEILGTFVLVLTIFALGL
accu 0.0


Helix:4
Orig IGTFAVGTLIVGIGLSLGGTTGY
Pred IGTFAVGTLIVGIGLSLGGTTGY
accu 0.0


Helix:5
Orig WSYAWIPVVGPVIGAALAVLV
Pred WSYAWIPVVGPVIGAALAVLV
accu 0.0


E9JU15_LEIGU/PF00230

Helix:0
Orig EFFGSFFLLSFGIGVTATTTFHA
Pred EFFGSFFLLSFGIGVTATTTFHA
accu 0.0


Helix:1
Orig ITLGWGFGLAIALFITMGVSGGH
Pred ITLGWGFGLAIALFITMGVSGGH
accu 0.0


Helix:2
Orig APGFMLAQLLGAILGAANVYGLF
Pred APGFMLAQLLGAILGAANVYGLF
accu 0.0


Helix:3
Orig FAVWSEIFNTMVLMMGILAI
Pred FAVWSEIFNTMVLMMGILAI
accu 0.0


Helix:4
Orig PVAVGLLLFVIGITTGINSGYAL
Pred PVAVGLLLFVIGITTGINSGYAL
accu 0.0


Helix:5
Orig PFILHGYYFWIPIVGPIAGALLG
Pred PFILHGYYFWIPIVGPIAGALLG
accu 0.0


D4FUE2_STROR/PF00230

Helix:0
Orig VAELIGTFMLVFIGTGAVVFG
Pred VAELIGTFMLVFIGTGAVVFG
accu 0.0


Helix:1
Orig GIAFAFGLAIVVAAYSIGTVSGA
Pred GIAFAFGLAIVVAAYSIGTVSGA
accu 0.0


Helix:2
Orig LVNYILGQVVGAFLASAAVFFLL
Pred LVNYILGQVVGAFLASAAVFFLL
accu 0.0


Helix:3
Orig TVFGGFLFEVIATFLFVLVIMTV
Pred TVFGGFLFEVIATFLFVLVIMTV
accu 0.0


Helix:4
Orig GLVIGLSLMAMILVGLNITGLSV
Pred GLVIGLSLMAMILVGLNITGLSV
accu 0.0


Helix:5
Orig AALQQVWIFILAPIVGGVLAALV
Pred AALQQVWIFILAPIVGGVLAALV
accu 0.0


C5YXN5_SORBI/PF00230

Helix:0
Orig AVVTFLWVLCVSTLGASTAA
Pred AVVTFLWVLCVSTLGASTAA
accu 0.0


Helix:1
Orig VHYALLVTVSLLSVLLFTFNILC
Pred VHYALLVTVSLLSVLLFTFNILC
accu 0.0


Helix:2
Orig IAAFYAAGVTSPSLFSVALRLPA
Pred IAAFYAAGVTSPSLFSVALRLPA
accu 0.0


Helix:3
Orig HTGAIAELVLTFVITLAVLLIIV
Pred HTGAIAELVLTFVITLAVLLIIV
accu 0.0


Helix:4
Orig IIKTWMISICTLCLVLSGAAYTG
Pred IIKTWMISICTLCLVLSGAAYTG
accu 0.0


Helix:5
Orig FYVYWICPFIGAILAAWI
Pred FYVYWICPFIGAILAAWI
accu 0.0


E4R359_BIFLM/PF00230

Helix:0
Orig LALRVCAELAGSFLLCFAIYAFS
Pred LALRVCAELAGSFLLCFAIYAFS
accu 0.0


Helix:1
Orig NIVFFALATGLAYAAVTAIFSRV
Pred NIVFFALATGLAYAAVTAIFSRV
accu 0.0


Helix:2
Orig ILDGILYVIAQVIGAIAAGFAVV
Pred ILDGILYVIAQVIGAIAAGFAVV
accu 0.0


Helix:3
Orig YGITFSITLAIVVEVVASLIVVA
Pred YGITFSITLAIVVEVVASLIVVA
accu 0.0


Helix:4
Orig AIAMGLAYGLATAISYPVTGAGL
Pred AIAMGLAYGLATAISYPVTGAGL
accu 0.0


Helix:5
Orig LWVFWISPVLAAAVVALV
Pred LWVFWISPVLAAAVVALV
accu 0.0


E8DQA3_SALMO/PF00230

Helix:0
Orig IAEFLGTGLLIFFGVGCVAALKV
Pred IAEFLGTGLLIFFGVGCVAALKV
accu 0.0


Helix:1
Orig ISVIWGLGVAMAIYLTAGVSGAH
Pred ISVIWGLGVAMAIYLTAGVSGAH
accu 0.0


Helix:2
Orig VVPFIISQVAGAFCAAALVYGLY
Pred VVPFIISQVAGAFCAAALVYGLY
accu 0.0


Helix:3
Orig FVQAFAVEMVITAILMGLILALT
Pred FVQAFAVEMVITAILMGLILALT
accu 0.0


Helix:4
Orig PLLIGLLIAVIGASMGPLTGFAM
Pred PLLIGLLIAVIGASMGPLTGFAM
accu 0.0


Helix:5
Orig IPYFLVPLFGPIVGAILGAF
Pred IPYFLVPLFGPIVGAILGAF
accu 0.0


D0NBH2_PHYIT/PF00230

Helix:0
Orig AEFLGTMVMIMFGDGVVAQVVLS
Pred AEFLGTMVMIMFGDGVVAQVVLS
accu 0.0


Helix:1
Orig INLCWGLGVLFGIHVSGGVSGAH
Pred INLCWGLGVLFGIHVSGGVSGAH
accu 0.0


Helix:2
Orig PYYVVSQILGAFVAAFVVWVVYF
Pred PYYVVSQILGAFVAAFVVWVVYF
accu 0.0


Helix:3
Orig VGTCFLTEVVGTALLMGCIFAIG
Pred VGTCFLTEVVGTALLMGCIFAIG
accu 0.0


Helix:4
Orig PGAVALLVVAIGMAFGMNSGYAI
Pred PGAVALLVVAIGMAFGMNSGYAI
accu 0.0


Helix:5
Orig SYFWVPIVGPLLGGPIGAGI
Pred SYFWVPIVGPLLGGPIGAGI
accu 0.0


H2AFS4_BACAM/PF00230

Helix:0
Orig AFWGEVIGTMLLVIFGGGVCAGV
Pred AFWGEVIGTMLLVIFGGGVCAGV
accu 0.0


Helix:1
Orig WIVIVFGWGLGVAMAAYAVGSIS
Pred WIVIVFGWGLGVAMAAYAVGSIS
accu 0.0


Helix:2
Orig PVYIAGQMIGAMIGAVVVYLHYL
Pred PVYIAGQMIGAMIGAVVVYLHYL
accu 0.0


Helix:3
Orig FGNMISEVIGTFVLVLGILAIGA
Pred FGNMISEVIGTFVLVLGILAIGA
accu 0.0


Helix:4
Orig LIVGFLIVAIGISLGGTTGYAIN
Pred LIVGFLIVAIGISLGGTTGYAIN
accu 0.0


Helix:5
Orig YAWIPVIGPIMGGAFGGVF
Pred YAWIPVIGPIMGGAFGGVF
accu 0.0


D4BEI6_9ENTR/PF00230

Helix:0
Orig IAEFLGTGLLIFFGVGCVAALKV
Pred IAEFLGTGLLIFFGVGCVAALKV
accu 0.0


Helix:1
Orig ISIIWGLGVAMAIYLTAGVSGAH
Pred ISIIWGLGVAMAIYLTAGVSGAH
accu 0.0


Helix:2
Orig VVPFIISQVAGAFCAAALVYGLY
Pred VVPFIISQVAGAFCAAALVYGLY
accu 0.0


Helix:3
Orig INFVQAFAVEMVITAILMGLILA
Pred INFVQAFAVEMVITAILMGLILA
accu 0.0


Helix:4
Orig LAPLLIGLLIAVIGASMGPLTGF
Pred LAPLLIGLLIAVIGASMGPLTGF
accu 0.0


Helix:5
Orig IPYFLVPVFGPITGAILGAW
Pred IPYFLVPVFGPITGAILGAW
accu 0.0


F9E721_STRSA/PF00230

Helix:0
Orig IFGEFLGTLLLLLLGNGVVAGVV
Pred IFGEFLGTLLLLLLGNGVVAGVV
accu 0.0


Helix:1
Orig GWIVITMGWGIAVAIAAFVSGNL
Pred GWIVITMGWGIAVAIAAFVSGNL
accu 0.0


Helix:2
Orig WASVLPYVLAQFAGAMVGQFLVF
Pred WASVLPYVLAQFAGAMVGQFLVF
accu 0.0


Helix:3
Orig FSNLISEILGTFVLVLTIFALGL
Pred FSNLISEILGTFVLVLTIFALGL
accu 0.0


Helix:4
Orig IGTFAVGTLIVGIGLSLGGTTGY
Pred IGTFAVGTLIVGIGLSLGGTTGY
accu 0.0


Helix:5
Orig WSYAWIPVVGPIIGAVLAVL
Pred WSYAWIPVVGPIIGAVLAVL
accu 0.0


F6RG83_MACMU/PF00230

Helix:0
Orig FWRAIFAEFFATLFYVFFGLGSS
Pred FWRAIFAEFFATLFYVFFGLGSS
accu 0.0


Helix:1
Orig VLQVAMAFGLALATLVQSVGHIS
Pred VLQVAMAFGLALATLVQSVGHIS
accu 0.0


Helix:2
Orig LLRAFCYMAAQLLGAVAGAAVLY
Pred LLRAFCYMAAQLLGAVAGAAVLY
accu 0.0


Helix:3
Orig VSVAQATTVEIFLTLQFVLCIFA
Pred VSVAQATTVEIFLTLQFVLCIFA
accu 0.0


Helix:4
Orig SVALAVGFSLALGHLFGMYYTGA
Pred SVALAVGFSLALGHLFGMYYTGA
accu 0.0


Helix:5
Orig HWVYWVGPIIGGGLGSLL
Pred HWVYWVGPIIGGGLGSLL
accu 0.0


G9VF04_SALMO/PF00230

Helix:0
Orig AEFLGTGLFLFFGIGCLSAL
Pred AEFLGTGLFLFFGIGCLSAL
accu 0.0


Helix:1
Orig LGLWEICIIWGLGISLAVYLTAG
Pred LGLWEICIIWGLGISLAVYLTAG
accu 0.0


Helix:2
Orig IIAQFAGAFGGALLAYVLYSSLF
Pred IIAQFAGAFGGALLAYVLYSSLF
accu 0.0


Helix:3
Orig ALNVWQAALVEVVITSILMGMIM
Pred ALNVWQAALVEVVITSILMGMIM
accu 0.0


Helix:4
Orig APLLIGILVAVIGASTGPLTGFA
Pred APLLIGILVAVIGASTGPLTGFA
accu 0.0


Helix:5
Orig PYFIVPIVAPVIGACAGAAI
Pred PYFIVPIVAPVIGACAGAAI
accu 0.0


F8K2Q2_STREN/PF00230

Helix:0
Orig EFLGTLLLVFVAVGAAVLAGEYI
Pred EFLGTLLLVFVAVGAAVLAGEYI
accu 0.0


Helix:1
Orig GIALAFGLTLLALGYVVGPVSGC
Pred GIALAFGLTLLALGYVVGPVSGC
accu 0.0


Helix:2
Orig AAGYWGAQLLGAVTGAALLYLVV
Pred AAGYWGAQLLGAVTGAALLYLVV
accu 0.0


Helix:3
Orig GIGAGGAFLAELVLTFLLVYVVL
Pred GIGAGGAFLAELVLTFLLVYVVL
accu 0.0


Helix:4
Orig VLPYAAALAAVHLVGAPLTGTSV
Pred VLPYAAALAAVHLVGAPLTGTSV
accu 0.0


Helix:5
Orig AALTQLWLFVVAPLAGAALAALA
Pred AALTQLWLFVVAPLAGAALAALA
accu 0.0


C5QWR5_STAEP/PF00230

Helix:0
Orig LAEFLGTAILILFGGGVCANVNL
Pred LAEFLGTAILILFGGGVCANVNL
accu 0.0


Helix:1
Orig IAFGWGLAVTMGVYAVGTFSGAH
Pred IAFGWGLAVTMGVYAVGTFSGAH
accu 0.0


Helix:2
Orig VPGYIVCQMLGGIVGGALVWLMY
Pred VPGYIVCQMLGGIVGGALVWLMY
accu 0.0


Helix:3
Orig FANFLSEIIGTMALTLGILFIGV
Pred FANFLSEIIGTMALTLGILFIGV
accu 0.0


Helix:4
Orig IIVGSLIIAIGLSLGGTTGYAIN
Pred IIVGSLIIAIGLSLGGTTGYAIN
accu 0.0


Helix:5
Orig SNWSYAIVPVLGPMAGGMLGAIV
Pred SNWSYAIVPVLGPMAGGMLGAIV
accu 0.0


B7NMA3_ECO7I/PF00230

Helix:0
Orig AECFGTFWLVFGGCGSAVLAAGF
Pred AECFGTFWLVFGGCGSAVLAAGF
accu 0.0


Helix:1
Orig GIGFAGVALAFGLTVLTMAFAVG
Pred GIGFAGVALAFGLTVLTMAFAVG
accu 0.0


Helix:2
Orig VVGYVIAQVVGGIVAAALLYLIA
Pred VVGYVIAQVVGGIVAAALLYLIA
accu 0.0


Helix:3
Orig GGYSMLSALVVELVLSAGFLLVI
Pred GGYSMLSALVVELVLSAGFLLVI
accu 0.0


Helix:4
Orig FAPAGFAPIAIGLALTLIHLISI
Pred FAPAGFAPIAIGLALTLIHLISI
accu 0.0


Helix:5
Orig LWFFWVVPIVGGIIGGLI
Pred LWFFWVVPIVGGIIGGLI
accu 0.0


Q5NIE2_FRATT/PF00230

Helix:0
Orig AFIAELIGTMLLILLGNGVVAGV
Pred AFIAELIGTMLLILLGNGVVAGV
accu 0.0


Helix:1
Orig WIVITFAWGLAVFISVLVAGPIS
Pred WIVITFAWGLAVFISVLVAGPIS
accu 0.0


Helix:2
Orig WAWVLPFIISQIIGAMLGQLLVW
Pred WAWVLPFIISQIIGAMLGQLLVW
accu 0.0


Helix:3
Orig FASEVIGTFVLVLAILTMHGVVL
Pred FASEVIGTFVLVLAILTMHGVVL
accu 0.0


Helix:4
Orig MGALGGIPVAFVVVVIGMSLGGT
Pred MGALGGIPVAFVVVVIGMSLGGT
accu 0.0


Helix:5
Orig WSYAWVPILGPVCGSIIATA
Pred WSYAWVPILGPVCGSIIATA
accu 0.0


I1J0C7_BRADI/PF00230

Helix:0
Orig SYVAEFIATLLFVFAGVGSAIAY
Pred SYVAEFIATLLFVFAGVGSAIAY
accu 0.0


Helix:1
Orig GLVAIAIAHAFALFVGVAMAANI
Pred GLVAIAIAHAFALFVGVAMAANI
accu 0.0


Helix:2
Orig TILTGIFYWVAQLLGASVACLLL
Pred TILTGIFYWVAQLLGASVACLLL
accu 0.0


Helix:3
Orig MEGVVMEIVITFALVYTVYATAA
Pred MEGVVMEIVITFALVYTVYATAA
accu 0.0


Helix:4
Orig IAPIAIGFIVGANILAAGPFSGG
Pred IAPIAIGFIVGANILAAGPFSGG
accu 0.0


Helix:5
Orig HWVYWVGPLIGGGLAGLV
Pred HWVYWVGPLIGGGLAGLV
accu 0.0


C8VD55_EMENI/PF00230

Helix:0
Orig LIAMTGEFVGTFLFLFFSFAGTQ
Pred LIAMTGEFVGTFLFLFFSFAGTQ
accu 0.0


Helix:1
Orig WAFYRVTGLLFNPAVTLALCLVG
Pred WAFYRVTGLLFNPAVTLALCLVG
accu 0.0


Helix:2
Orig GLFVFAAQIVGGIAAAGVVSALF
Pred GLFVFAAQIVGGIAAAGVVSALF
accu 0.0


Helix:3
Orig SISQGLFIEMFLTAQLVFVIIML
Pred SISQGLFIEMFLTAQLVFVIIML
accu 0.0


Helix:4
Orig GTFLAPVAIGIAFFVTEMIGDYY
Pred GTFLAPVAIGIAFFVTEMIGDYY
accu 0.0


Helix:5
Orig FPGYHWIYWVGPLLGSLLACGFY
Pred FPGYHWIYWVGPLLGSLLACGFY
accu 0.0


D0MSG5_PHYIT/PF00230

Helix:0
Orig AEFFATFIMVSFGLGATAQITLS
Pred AEFFATFIMVSFGLGATAQITLS
accu 0.0


Helix:1
Orig VALTWGIAYFLGITVAGGVSGGH
Pred VALTWGIAYFLGITVAGGVSGGH
accu 0.0


Helix:2
Orig VPFYLLAQLLASYIAALVVYILY
Pred VPFYLLAQLLASYIAALVVYILY
accu 0.0


Helix:3
Orig VGNFTCFLTEFFAAAVLVVGFLA
Pred VGNFTCFLTEFFAAAVLVVGFLA
accu 0.0


Helix:4
Orig AVPAAIGVLVSAIAMAFGMNTGL
Pred AVPAAIGVLVSAIAMAFGMNTGL
accu 0.0


Helix:5
Orig YYFWIPLVAPILGGAVGGIA
Pred YYFWIPLVAPILGGAVGGIA
accu 0.0


E9TWZ5_ECOLX/PF00230

Helix:0
Orig AECFGTFWLVFGGCGSAVLAAGF
Pred AECFGTFWLVFGGCGSAVLAAGF
accu 0.0


Helix:1
Orig GIGFAGVALAFGLTVLTMAFAVG
Pred GIGFAGVALAFGLTVLTMAFAVG
accu 0.0


Helix:2
Orig VVGYVIAQVVGGIVAAALLYLIA
Pred VVGYVIAQVVGGIVAAALLYLIA
accu 0.0


Helix:3
Orig GGYSMLSALVVELVLSAGFLLVI
Pred GGYSMLSALVVELVLSAGFLLVI
accu 0.0


Helix:4
Orig FAPAGFAPIAIGLALTLIHLISI
Pred FAPAGFAPIAIGLALTLIHLISI
accu 0.0


Helix:5
Orig LWFFWVVPIVGGIIGGLI
Pred LWFFWVVPIVGGIIGGLI
accu 0.0


A5LLP3_STRPN/PF00230

Helix:0
Orig LFGEFLGTLILILLGNGVVAGVV
Pred LFGEFLGTLILILLGNGVVAGVV
accu 0.0


Helix:1
Orig GWIVITMGWGIAVAVAVFVSGKL
Pred GWIVITMGWGIAVAVAVFVSGKL
accu 0.0


Helix:2
Orig WASVLPYILAQFAGAMLGQILVW
Pred WASVLPYILAQFAGAMLGQILVW
accu 0.0


Helix:3
Orig VSNLISEILGTFVLVLTIFALGL
Pred VSNLISEILGTFVLVLTIFALGL
accu 0.0


Helix:4
Orig IGTFAVGTLIVGIGLSLGGTTGY
Pred IGTFAVGTLIVGIGLSLGGTTGY
accu 0.0


Helix:5
Orig WSYAWIPVVGPVIGAALAVFV
Pred WSYAWIPVVGPVIGAALAVFV
accu 0.0


D1S0I4_SEROD/PF00230

Helix:0
Orig IAEFLGTGLLIFFGVGCVAALKL
Pred IAEFLGTGLLIFFGVGCVAALKL
accu 0.0


Helix:1
Orig ISIIWGLGVAMAIYLTAAISGAH
Pred ISIIWGLGVAMAIYLTAAISGAH
accu 0.0


Helix:2
Orig LPYIVAQIAGAFCAAALVYGLYY
Pred LPYIVAQIAGAFCAAALVYGLYY
accu 0.0


Helix:3
Orig ISVGQAFLVETVITAILMCLILA
Pred ISVGQAFLVETVITAILMCLILA
accu 0.0


Helix:4
Orig LAPLLIGILIAVIGASMGPLTGF
Pred LAPLLIGILIAVIGASMGPLTGF
accu 0.0


Helix:5
Orig IPYFLVPIFGPILGAGLGAF
Pred IPYFLVPIFGPILGAGLGAF
accu 0.0


F9XPC2_MYCGM/PF00230

Helix:0
Orig IVAVVGEAVGTFCFLFFAFTGTQ
Pred IVAVVGEAVGTFCFLFFAFTGTQ
accu 0.0


Helix:1
Orig YISLAFGFSLAVNAWVYFRISGG
Pred YISLAFGFSLAVNAWVYFRISGG
accu 0.0


Helix:2
Orig AALLFIAQMVGAIVAAYVVQALF
Pred AALLFIAQMVGAIVAAYVVQALF
accu 0.0


Helix:3
Orig TVAQGVIIEMLLTMQLVFTIFML
Pred TVAQGVIIEMLLTMQLVFTIFML
accu 0.0


Helix:4
Orig GNFIAPVGIGLSLFIAELTGVFW
Pred GNFIAPVGIGLSLFIAELTGVFW
accu 0.0


Helix:5
Orig QWVYWVGPFAGSILAVLL
Pred QWVYWVGPFAGSILAVLL
accu 0.0


C7E4R5_9ROSI/PF00230

Helix:0
Orig GIAEFMATFLFLYITVLTVMGVV
Pred GIAEFMATFLFLYITVLTVMGVV
accu 0.0


Helix:1
Orig AWAFGGMIFALVYCTAGISGGHI
Pred AWAFGGMIFALVYCTAGISGGHI
accu 0.0


Helix:2
Orig VFYMVMQCLGAICGAGVVKGFYG
Pred VFYMVMQCLGAICGAGVVKGFYG
accu 0.0


Helix:3
Orig GLGAEIVGTFILVYTVFS
Pred GLGAEIVGTFILVYTVFS
accu 0.0


Helix:4
Orig VPILAPLPIGFAVFLVHLATIPI
Pred VPILAPLPIGFAVFLVHLATIPI
accu 0.0


Helix:5
Orig HWIFWVGPFIGAALAALY
Pred HWIFWVGPFIGAALAALY
accu 0.0


C9ZQF9_TRYB9/PF00230

Helix:0
Orig EFLGTFVLLFMGNGVVATTI
Pred EFLGTFVLLFMGNGVVATTI
accu 0.0


Helix:1
Orig IAFGWGIAVTMGLYISLGISCGH
Pred IAFGWGIAVTMGLYISLGISCGH
accu 0.0


Helix:2
Orig VPGYIAAQMLGAFVGAACAYGVY
Pred VPGYIAAQMLGAFVGAACAYGVY
accu 0.0


Helix:3
Orig LFYCIFSEFICTAILLFCVGGIF
Pred LFYCIFSEFICTAILLFCVGGIF
accu 0.0


Helix:4
Orig LAVGALVFAIGNNIGYASGYAIN
Pred LAVGALVFAIGNNIGYASGYAIN
accu 0.0


Helix:5
Orig YYFWVPLFIPFLGGIFGLFL
Pred YYFWVPLFIPFLGGIFGLFL
accu 0.0


Q84C09_9BACT/PF01036

Helix:0
Orig FWIISMAMVASTVFFIVE
Pred FWIISMAMVASTVFFIVE
accu 0.0


Helix:1
Orig LTVSALVTLIAAVHYFYM
Pred LTVSALVTLIAAVHYFYM
accu 0.0


Helix:2
Orig RYIDWLLTVPLLMIEFYFILAAV
Pred RYIDWLLTVPLLMIEFYFILAAV
accu 0.0


Helix:3
Orig IFWRLLVGTVIMLVGGYLG
Pred IFWRLLVGTVIMLVGGYLG
accu 0.0


Helix:4
Orig ISVMTGFIIGMIGWLYILYEIFA
Pred ISVMTGFIIGMIGWLYILYEIFA
accu 0.0


Helix:5
Orig ALRLIVTIGWAIYPLGYFLGYLG
Pred ALRLIVTIGWAIYPLGYFLGYLG
accu 0.0


Helix:6
Orig IVYNLADFVNKIAFGLIIWAAAV
Pred IVYNLADFVNKIAFGLIIWAAAV
accu 0.0


E6K248_PARDN/PF00230

Helix:0
Orig LAECIGTAMLVLFGCGSIAAANL
Pred LAECIGTAMLVLFGCGSIAAANL
accu 0.0


Helix:1
Orig LGFGVAIGLPVMIFGGVSGA
Pred LGFGVAIGLPVMIFGGVSGA
accu 0.0


Helix:2
Orig VLPYILGQLVGAFIGAAVVYFMY
Pred VLPYILGQLVGAFIGAAVVYFMY
accu 0.0


Helix:3
Orig YFVSEFFATMMLVLGIFGSLNMA
Pred YFVSEFFATMMLVLGIFGSLNMA
accu 0.0


Helix:4
Orig AGFIMIVALVAALIAAMGGPTGA
Pred AGFIMIVALVAALIAAMGGPTGA
accu 0.0


Helix:5
Orig AWIPVIAPICGAICGYGI
Pred AWIPVIAPICGAICGYGI
accu 0.0


H5B2E5_ECOLX/PF00230

Helix:0
Orig IAEFLGTGLLIFFGVGCVAALKV
Pred IAEFLGTGLLIFFGVGCVAALKV
accu 0.0


Helix:1
Orig ISVIWGLGVAMAIYLTAGVSGAH
Pred ISVIWGLGVAMAIYLTAGVSGAH
accu 0.0


Helix:2
Orig IPFIVSQVAGAFCAAALVYGLYY
Pred IPFIVSQVAGAFCAAALVYGLYY
accu 0.0


Helix:3
Orig INFVQAFAVEMVITAILMGLILA
Pred INFVQAFAVEMVITAILMGLILA
accu 0.0


Helix:4
Orig LAPLLIGLLIAVIGASMGPLTGF
Pred LAPLLIGLLIAVIGASMGPLTGF
accu 0.0


Helix:5
Orig IPYFLVPLFGPIVGAIVGAF
Pred IPYFLVPLFGPIVGAIVGAF
accu 0.0


H5MSJ2_ECOLX/PF00230

Helix:0
Orig AECFGTFWLVFGGCGSAVLAAGF
Pred AECFGTFWLVFGGCGSAVLAAGF
accu 0.0


Helix:1
Orig GIGFAGVALAFGLTVLTMAFAVG
Pred GIGFAGVALAFGLTVLTMAFAVG
accu 0.0


Helix:2
Orig VVGYVIAQVVGGIVAAALLYLIA
Pred VVGYVIAQVVGGIVAAALLYLIA
accu 0.0


Helix:3
Orig GGYSMLSALVVELVLSAGFLLVI
Pred GGYSMLSALVVELVLSAGFLLVI
accu 0.0


Helix:4
Orig FAPAGFAPIAIGLALTLIHLISI
Pred FAPAGFAPIAIGLALTLIHLISI
accu 0.0


Helix:5
Orig LWFFWVVPIVGGIIGGLI
Pred LWFFWVVPIVGGIIGGLI
accu 0.0


G0NPN0_CAEBE/PF00230

Helix:0
Orig YTLLTKCIAEFLGDLTFVYVGTM
Pred YTLLTKCIAEFLGDLTFVYVGTM
accu 0.0


Helix:1
Orig AFAHGFTIFILVTAFGHISGGHF
Pred AFAHGFTIFILVTAFGHISGGHF
accu 0.0


Helix:2
Orig FYVASQLLGGFCGALLTASILTQ
Pred FYVASQLLGGFCGALLTASILTQ
accu 0.0


Helix:3
Orig LQGLIAETVVTFFLVHTILISAA
Pred LQGLIAETVVTFFLVHTILISAA
accu 0.0


Helix:4
Orig LAPLAIGLTLSIDILSTGSITGA
Pred LAPLAIGLTLSIDILSTGSITGA
accu 0.0


Helix:5
Orig FYWNYHYIYWAGPLLGSTIALCI
Pred FYWNYHYIYWAGPLLGSTIALCI
accu 0.0


Q1YWM1_PHOPR/PF00230

Helix:0
Orig VAEFIGTFWLVLGGCGSAVLAAA
Pred VAEFIGTFWLVLGGCGSAVLAAA
accu 0.0


Helix:1
Orig VGIGLLGVALAFGLTVVTMAYAI
Pred VGIGLLGVALAFGLTVVTMAYAI
accu 0.0


Helix:2
Orig IVFQVLGAIAGAFVLYIIASGQA
Pred IVFQVLGAIAGAFVLYIIASGQA
accu 0.0


Helix:3
Orig GYTMLSGFVTEFVMTFMFLFIIL
Pred GYTMLSGFVTEFVMTFMFLFIIL
accu 0.0


Helix:4
Orig GLAIGLALTLIHLISIPVTNTSV
Pred GLAIGLALTLIHLISIPVTNTSV
accu 0.0


Helix:5
Orig WAMSQLWLFWVAPILGAIVAGII
Pred WAMSQLWLFWVAPILGAIVAGII
accu 0.0


AQP4_MOUSE/PF00230

Helix:0
Orig WKAVSAEFLATLIFVLLGVGSTI
Pred WKAVSAEFLATLIFVLLGVGSTI
accu 0.0


Helix:1
Orig LISLCFGLSIATMVQCFGHISGG
Pred LISLCFGLSIATMVQCFGHISGG
accu 0.0


Helix:2
Orig SVFYIIAQCLGAIIGAGILYLVT
Pred SVFYIIAQCLGAIIGAGILYLVT
accu 0.0


Helix:3
Orig GHGLLVELIITFQLVFTIFA
Pred GHGLLVELIITFQLVFTIFA
accu 0.0


Helix:4
Orig SIALAIGFSVAIGHLFAINYTGA
Pred SIALAIGFSVAIGHLFAINYTGA
accu 0.0


Helix:5
Orig HWIYWVGPIMGAVLAGAL
Pred HWIYWVGPIMGAVLAGAL
accu 0.0


O04671_BRACM/PF00230

Helix:0
Orig WSFWRAGIAEFIATFLFLYITVL
Pred WSFWRAGIAEFIATFLFLYITVL
accu 0.0


Helix:1
Orig IAWAFGGMIFALVYCTAGISGGH
Pred IAWAFGGMIFALVYCTAGISGGH
accu 0.0


Helix:2
Orig VYYIVMQCLGAICGAGVVKGFQP
Pred VYYIVMQCLGAICGAGVVKGFQP
accu 0.0


Helix:3
Orig GSGLGAEIIGTFVLVYTVFS
Pred GSGLGAEIIGTFVLVYTVFS
accu 0.0


Helix:4
Orig VPILAPLPIGFAVFLVHLATIPI
Pred VPILAPLPIGFAVFLVHLATIPI
accu 0.0


Helix:5
Orig HWVFWVGPFIGAALAALY
Pred HWVFWVGPFIGAALAALY
accu 0.0


H2URE9_TAKRU/PF00230

Helix:0
Orig LAETLCTYIMMAFGLGSVAQVVT
Pred LAETLCTYIMMAFGLGSVAQVVT
accu 0.0


Helix:1
Orig SINLGFGLGVAMGIHVGGKVSGA
Pred SINLGFGLGVAMGIHVGGKVSGA
accu 0.0


Helix:2
Orig LPLYVFAQFLGSFLAAGTIYAVY
Pred LPLYVFAQFLGSFLAAGTIYAVY
accu 0.0


Helix:3
Orig LLGGFIDQVFGTAMLLLCIMALS
Pred LLGGFIDQVFGTAMLLLCIMALS
accu 0.0


Helix:4
Orig PVAVGLLVLLIGISLGSNSGYAI
Pred PVAVGLLVLLIGISLGSNSGYAI
accu 0.0


Helix:5
Orig GWWWVPITAPFIGGLLGAGL
Pred GWWWVPITAPFIGGLLGAGL
accu 0.0


AQP_ANOGA/PF00230

Helix:0
Orig IWRMLVAEFLGTFFLVAIGIGST
Pred IWRMLVAEFLGTFFLVAIGIGST
accu 0.0


Helix:1
Orig LTQIAFTFGLVVATLAQAFGHVS
Pred LTQIAFTFGLVVATLAQAFGHVS
accu 0.0


Helix:2
Orig SILKGAFYIVSQCIGAIAGAAVI
Pred SILKGAFYIVSQCIGAIAGAAVI
accu 0.0


Helix:3
Orig GLSTGQGVLIEALITFMLVFVVH
Pred GLSTGQGVLIEALITFMLVFVVH
accu 0.0


Helix:4
Orig SAPLAIGLSITAGHLAAIKYTGA
Pred SAPLAIGLSITAGHLAAIKYTGA
accu 0.0


Helix:5
Orig LWVYWVGPIVGGIVAGAV
Pred LWVYWVGPIVGGIVAGAV
accu 0.0


D0P9K0_BRUSS/PF00230

Helix:0
Orig AEFFGTFWLVFGGCGSAILAAAF
Pred AEFFGTFWLVFGGCGSAILAAAF
accu 0.0


Helix:1
Orig IGFLGVALAFGLTVLTMAYAVGG
Pred IGFLGVALAFGLTVLTMAYAVGG
accu 0.0


Helix:2
Orig LIPYWVAQVLGAIAAAAILYVIA
Pred LIPYWVAQVLGAIAAAAILYVIA
accu 0.0


Helix:3
Orig YSMMAGLLIEIILTAFFIIIILG
Pred YSMMAGLLIEIILTAFFIIIILG
accu 0.0


Helix:4
Orig PAGFAPIAIGFGLTLIHLVSIPV
Pred PAGFAPIAIGFGLTLIHLVSIPV
accu 0.0


Helix:5
Orig AALSQLWLFWVAPLVGAVIGAII
Pred AALSQLWLFWVAPLVGAVIGAII
accu 0.0


H7KY04_STRPN/PF00230

Helix:0
Orig VAELIGTFMLVFVGTGAVVFG
Pred VAELIGTFMLVFVGTGAVVFG
accu 0.0


Helix:1
Orig GIAFAFGLAIVVAAYSIGTVSGA
Pred GIAFAFGLAIVVAAYSIGTVSGA
accu 0.0


Helix:2
Orig LVNYILGQVVGAFIASGAVFFLL
Pred LVNYILGQVVGAFIASGAVFFLL
accu 0.0


Helix:3
Orig TVFGGFLFEVIATFLFVLVIMTV
Pred TVFGGFLFEVIATFLFVLVIMTV
accu 0.0


Helix:4
Orig GLVIGLSLMAMILVGLKITGLSV
Pred GLVIGLSLMAMILVGLKITGLSV
accu 0.0


Helix:5
Orig AALQQVWIFILAPIAGGVLAALV
Pred AALQQVWIFILAPIAGGVLAALV
accu 0.0


Q164N2_ROSDO/PF00230

Helix:0
Orig FWLVFGGCGSAVLAAGVADVGIG
Pred FWLVFGGCGSAVLAAGVADVGIG
accu 0.0


Helix:1
Orig MAYTVGHISGGHFNPAVSLGLLI
Pred MAYTVGHISGGHFNPAVSLGLLI
accu 0.0


Helix:2
Orig LLPYWAAQVAGAALAAAVLFMIV
Pred LLPYWAAQVAGAALAAAVLFMIV
accu 0.0


Helix:3
Orig YSLISVLVVEIVLTAFFLIIILG
Pred YSLISVLVVEIVLTAFFLIIILG
accu 0.0


Helix:4
Orig PAGFAPIAIGLGLTLIHLISIPV
Pred PAGFAPIAIGLGLTLIHLISIPV
accu 0.0


Helix:5
Orig PAVTQLWLFWVAPLIGAAIGAAI
Pred PAVTQLWLFWVAPLIGAAIGAAI
accu 0.0


F6BHF1_THEXL/PF00230

Helix:0
Orig FAEFLGTMILILFGDGVVANVVL
Pred FAEFLGTMILILFGDGVVANVVL
accu 0.0


Helix:1
Orig NGGWIVITTGWAVGVGIPAFIFG
Pred NGGWIVITTGWAVGVGIPAFIFG
accu 0.0


Helix:2
Orig IVSQLLGGIAGGVLVWLLYFPHW
Pred IVSQLLGGIAGGVLVWLLYFPHW
accu 0.0


Helix:3
Orig NIPANILTEVIATFILVFAVLGI
Pred NIPANILTEVIATFILVFAVLGI
accu 0.0


Helix:4
Orig AVNGISPGVIFALIWGLGLSFGG
Pred AVNGISPGVIFALIWGLGLSFGG
accu 0.0


Helix:5
Orig YGLIVPIFGPIIGGLLGALV
Pred YGLIVPIFGPIIGGLLGALV
accu 0.0


G8LLQ3_ENTCL/PF00230

Helix:0
Orig IAEFLGTGLLIFFGVGCVAALKV
Pred IAEFLGTGLLIFFGVGCVAALKV
accu 0.0


Helix:1
Orig ISIIWGLGVAMAIYLTAGVSGAH
Pred ISIIWGLGVAMAIYLTAGVSGAH
accu 0.0


Helix:2
Orig VPFILSQFAGAFCAAALVYGLYY
Pred VPFILSQFAGAFCAAALVYGLYY
accu 0.0


Helix:3
Orig INFVQAFAVEMVITAILMGVILA
Pred INFVQAFAVEMVITAILMGVILA
accu 0.0


Helix:4
Orig LAPLLIGLLIAVIGASMGPLTGF
Pred LAPLLIGLLIAVIGASMGPLTGF
accu 0.0


Helix:5
Orig IPYFLVPLFAPVVGAALGAF
Pred IPYFLVPLFAPVVGAALGAF
accu 0.0


A9T8N7_PHYPA/PF00230

Helix:0
Orig GAFAEFLALFLFVFIGVGSVMSY
Pred GAFAEFLALFLFVFIGVGSVMSY
accu 0.0


Helix:1
Orig GLLVIAIAHGLAIAVLVSATANI
Pred GLLVIAIAHGLAIAVLVSATANI
accu 0.0


Helix:2
Orig TVIRLVLYWIAQLLGAAAGAWVL
Pred TVIRLVLYWIAQLLGAAAGAWVL
accu 0.0


Helix:3
Orig WSAVLMEAVLTFTLVFVVFATAV
Pred WSAVLMEAVLTFTLVFVVFATAV
accu 0.0


Helix:4
Orig IAPLAIGFTVLAQIFVGAPFSGA
Pred IAPLAIGFTVLAQIFVGAPFSGA
accu 0.0


Helix:5
Orig HWVYWVGPFIGAALAALI
Pred HWVYWVGPFIGAALAALI
accu 0.0


H8KWN6_SOLCM/PF00230

Helix:0
Orig ISEFIGTAVLILLGGGVVANVVL
Pred ISEFIGTAVLILLGGGVVANVVL
accu 0.0


Helix:1
Orig SSGWIVITAGWAFAVFCGVIVSM
Pred SSGWIVITAGWAFAVFCGVIVSM
accu 0.0


Helix:2
Orig MATYITAQLFGAMTGAFLVWLTY
Pred MATYITAQLFGAMTGAFLVWLTY
accu 0.0


Helix:3
Orig ILNLISEVIGTFVLTFVILWFGT
Pred ILNLISEVIGTFVLTFVILWFGT
accu 0.0


Helix:4
Orig VSILVWAIGLSLGGTTGYAINPA
Pred VSILVWAIGLSLGGTTGYAINPA
accu 0.0


Helix:5
Orig SDWQYALIPVAGPLIGGALAAII
Pred SDWQYALIPVAGPLIGGALAAII
accu 0.0


E9JU25_LEIGU/PF00230

Helix:0
Orig EFFGSFFLLSFGIGVTATTTFHA
Pred EFFGSFFLLSFGIGVTATTTFHA
accu 0.0


Helix:1
Orig ITLGWGFGLAIALFITMGVSGGH
Pred ITLGWGFGLAIALFITMGVSGGH
accu 0.0


Helix:2
Orig APGFMLAQLPGAILGAANVYGLF
Pred APGFMLAQLPGAILGAANVYGLF
accu 0.0


Helix:3
Orig FAVWSEIFNTMVLMMGILAI
Pred FAVWSEIFNTMVLMMGILAI
accu 0.0


Helix:4
Orig PVAVGLLLFVIGITTGINSGYAL
Pred PVAVGLLLFVIGITTGINSGYAL
accu 0.0


Helix:5
Orig PFILHGYYFWIPIVGPIAGALLG
Pred PFILHGYYFWIPIVGPIAGALLG
accu 0.0


D6BEG9_9FUSO/PF00230

Helix:0
Orig YIGEFVGTTLLLLLGNGVNM
Pred YIGEFVGTTLLLLLGNGVNM
accu 0.0


Helix:1
Orig IVTTFGWGFAVMIPAYVTGWVSG
Pred IVTTFGWGFAVMIPAYVTGWVSG
accu 0.0


Helix:2
Orig LVFGYIVAQMLGGILGATLAYLT
Pred LVFGYIVAQMLGGILGATLAYLT
accu 0.0


Helix:3
Orig VPIWNVVTEIIGTALLLIGVLAF
Pred VPIWNVVTEIIGTALLLIGVLAF
accu 0.0


Helix:4
Orig AFFVGLLIVIIGMATGGATGYAI
Pred AFFVGLLIVIIGMATGGATGYAI
accu 0.0


Helix:5
Orig YAWVPVVGPIIGGILGAVI
Pred YAWVPVVGPIIGGILGAVI
accu 0.0


Q6J534_9BACT/PF01036

Helix:0
Orig FWLGAMAMMAASVFFFLS
Pred FWLGAMAMMAASVFFFLS
accu 0.0


Helix:1
Orig LLVSGLITFIAAVHYMYM
Pred LLVSGLITFIAAVHYMYM
accu 0.0


Helix:2
Orig YVDWILTVPLMCVEFYLILKVAG
Pred YVDWILTVPLMCVEFYLILKVAG
accu 0.0


Helix:3
Orig WRLIGASTLMLVTGFFGE
Pred WRLIGASTLMLVTGFFGE
accu 0.0


Helix:4
Orig PALWGALSGAAYFWIAYEVWLGG
Pred PALWGALSGAAYFWIAYEVWLGG
accu 0.0


Helix:5
Orig CWFLLVGWAIYPVGYMAGTAGWY
Pred CWFLLVGWAIYPVGYMAGTAGWY
accu 0.0


Helix:6
Orig VIYNIGDAVNKIGFGLVVYSLAV
Pred VIYNIGDAVNKIGFGLVVYSLAV
accu 0.0


F9QEB2_9MOLU/PF00230

Helix:0
Orig ISEFIGTIFISMGLAGLSIY
Pred ISEFIGTIFISMGLAGLSIY
accu 0.0


Helix:1
Orig TIVGFFAGFIVVGLCLFIFLRWS
Pred TIVGFFAGFIVVGLCLFIFLRWS
accu 0.0


Helix:2
Orig YALMKFAMQVLGMFAAAGIIYLI
Pred YALMKFAMQVLGMFAAAGIIYLI
accu 0.0


Helix:3
Orig TWIFFTELVMTAILLFPIFSPNI
Pred TWIFFTELVMTAILLFPIFSPNI
accu 0.0


Helix:4
Orig LMIMFIISLSVWMGILGGSAAIN
Pred LMIMFIISLSVWMGILGGSAAIN
accu 0.0


Helix:5
Orig SFIGGTIAMTLGSSLAPIFYLFI
Pred SFIGGTIAMTLGSSLAPIFYLFI
accu 0.0


G3SPT4_LOXAF/PF00230

Helix:0
Orig PCLVELLGSALFIFIGCLSVIQN
Pred PCLVELLGSALFIFIGCLSVIQN
accu 0.0


Helix:1
Orig AVAQGLALSLLVAILGNI
Pred AVAQGLALSLLVAILGNI
accu 0.0


Helix:2
Orig PAVSLVAMLIGGLNLIMLFPYWI
Pred PAVSLVAMLIGGLNLIMLFPYWI
accu 0.0


Helix:3
Orig LGAVVAEVVLTILLALVVCIGVI
Pred LGAVVAEVVLTILLALVVCIGVI
accu 0.0


Helix:4
Orig ALAPFFVGFSVIVAVLAGGAVSG
Pred ALAPFFVGFSVIVAVLAGGAVSG
accu 0.0


Helix:5
Orig FHWIYWLGPLLGSLFVGVL
Pred FHWIYWLGPLLGSLFVGVL
accu 0.0


E8FLY9_SALMO/PF00230

Helix:0
Orig IAEFLGTGLLIFFGVGCVAALKV
Pred IAEFLGTGLLIFFGVGCVAALKV
accu 0.0


Helix:1
Orig ISVIWGLGVAMAIYLTAGVSGAH
Pred ISVIWGLGVAMAIYLTAGVSGAH
accu 0.0


Helix:2
Orig VVPFIISQVAGAFCAAALVYGLY
Pred VVPFIISQVAGAFCAAALVYGLY
accu 0.0


Helix:3
Orig FVQAFAVEMVITAILMGLILALT
Pred FVQAFAVEMVITAILMGLILALT
accu 0.0


Helix:4
Orig PLLIGLLIAVIGASMGPLTGFAM
Pred PLLIGLLIAVIGASMGPLTGFAM
accu 0.0


Helix:5
Orig IPYFLVPLFGPIVGAILGAF
Pred IPYFLVPLFGPIVGAILGAF
accu 0.0


G6J722_STRPN/PF00230

Helix:0
Orig LFGEFLGTLILILLGNGVVAGVV
Pred LFGEFLGTLILILLGNGVVAGVV
accu 0.0


Helix:1
[truncated: 2,828,192 more chars]
