# Supplementary material for: The observation of evolutionary interaction pattern pairs in membrane proteins
Source: BMC Struct Biol. 2015 Mar 24;15:6. doi: 10.1186/s12900-015-0033-5 (PMC4379700; doi:10.1186/s12900-015-0033-5)
Supplement: Additional file 2 — Similarity results. Includes two text files for each protein family (PF00230, PF01036). Each file shows prediction results in the context of the evolutionary degree of freedom (EDF). For each protein, original and predicted helical range information are given. The end of a file shows the prediction winners. [file 12900_2015_33_MOESM2_ESM.zip › Similarity/PF01036/PF01036_EDF1.0_10_01_2015-18_23_16.txt]

#HELIX SIMILARITY/PREDICTION RESULTS...

A9MZH5_SALPB/PF00230

Helix:0
Orig IAEFLGTGLLIFFGVGCVAALKV
Pred IAEFLGTGLLIFFGVGCVAALKV
accu 0.0


Helix:1
Orig ISVIWGLGVAMAIYLTAGVSGAH
Pred ISVIWGLGVAMAIYLTAGVSGAH
accu 0.0


Helix:2
Orig VVPFIISQVAGAFCAAALVYGLY
Pred VVPFIISQVAGAFCAAALVYGLY
accu 0.0


Helix:3
Orig FVQAFAVEMVITAILMGLILALT
Pred FVQAFAVEMVITAILMGLILALT
accu 0.0


Helix:4
Orig PLLIGLLIAVIGASMGPLTGFAM
Pred PLLIGLLIAVIGASMGPLTGFAM
accu 0.0


Helix:5
Orig IPYFLVPLFGPIVGAILGAF
Pred IPYFLVPLFGPIVGAILGAF
accu 0.0


G4R076_CORPS/PF00230

Helix:0
Orig YWEFLGTTILLLMGNGVCALVTL
Pred YWEFLGTTILLLMGNGVCALVTL
accu 0.0


Helix:1
Orig NAGWLTIAFGWGLAVFAGASIAN
Pred NAGWLTIAFGWGLAVFAGASIAN
accu 0.0


Helix:2
Orig VPWYFAGQMLGGIFGAFLCWAAF
Pred VPWYFAGQMLGGIFGAFLCWAAF
accu 0.0


Helix:3
Orig NNFWNAVTEFIATFVLLAFIALG
Pred NNFWNAVTEFIATFVLLAFIALG
accu 0.0


Helix:4
Orig YFAVAFIVVSIGLSLGSPTAYAI
Pred YFAVAFIVVSIGLSLGSPTAYAI
accu 0.0


Helix:5
Orig ANWSYAWVPIVAPMLAAVATGLL
Pred ANWSYAWVPIVAPMLAAVATGLL
accu 0.0


E3XW65_ECOLX/PF00230

Helix:0
Orig IAEFLGTGLLIFFGVGCVAALKV
Pred IAEFLGTGLLIFFGVGCVAALKV
accu 0.0


Helix:1
Orig ISVIWGLGVAMAIYLTAGVSGAH
Pred ISVIWGLGVAMAIYLTAGVSGAH
accu 0.0


Helix:2
Orig IPFIVSQVAGAFCAAALVYGLYY
Pred IPFIVSQVAGAFCAAALVYGLYY
accu 0.0


Helix:3
Orig INFVQAFAVEMVITAILMGLILA
Pred INFVQAFAVEMVITAILMGLILA
accu 0.0


Helix:4
Orig LAPLLIGLLIAVIGASMGPLTGF
Pred LAPLLIGLLIAVIGASMGPLTGF
accu 0.0


Helix:5
Orig IPYFLVPLFGPIVGAIVGAF
Pred IPYFLVPLFGPIVGAIVGAF
accu 0.0


C4L4S1_EXISA/PF01036

Helix:0
Orig FWVGFVGMAAATLYFLVE
 TXXFXV-[1m0k, 1s8l, 1at9, 1e0p, 1s8j, 1r2n, 1r84, 1pxs, 1jv7, 1pxr, 1ap9, 1m0l, 4hwl, 1s53, 1o0a, 3han, 3hao, 1kg9, 1kg8, 3hap, 3haq, 2wjk, 3har, 2wjl, 3has, 1q5j, 2zzl, 1q5i, 1f50, 3nsb, 1tn5, 2brd, 1cwq, 3utv, 1tn0, 3utw, 3utx, 3uty, 1brx, 1brr, 1ucq, 4hyx, 1f4z, 1ixf, 3vi0, 1qkp, 1qko, 1brd, 1p8h, 1mgy, 1qm8, 4hyj, 4md2, 4md1, 2zfe, 1iw6, 3ns0, 1c3w, 1bm1, 2ntu, 1kme, 2ntw, 1py6, 2at9, 4ov0, 3vhz, 2i20, 1iw9, 1vjm, 1x0s, 1qhj, 3mbv, 1x0i, 3t45, 1x0k, 1xji]
Pred FWVGFVGMAAAXXXXXXE
accu 0.3333333333333333

1xji 0.3333333333333333  FWVGFVGMAAAXXXXXXE
1x0k 0.3333333333333333  FWVGFVGMAAAXXXXXXE
3t45 0.3333333333333333  FWVGFVGMAAAXXXXXXE
1x0i 0.3333333333333333  FWVGFVGMAAAXXXXXXE
3mbv 0.3333333333333333  FWVGFVGMAAAXXXXXXE
1qhj 0.3333333333333333  FWVGFVGMAAAXXXXXXE
1x0s 0.3333333333333333  FWVGFVGMAAAXXXXXXE
1vjm 0.3333333333333333  FWVGFVGMAAAXXXXXXE
1iw9 0.3333333333333333  FWVGFVGMAAAXXXXXXE
2i20 0.3333333333333333  FWVGFVGMAAAXXXXXXE
3vhz 0.3333333333333333  FWVGFVGMAAAXXXXXXE
4ov0 0.3333333333333333  FWVGFVGMAAAXXXXXXE
2at9 0.3333333333333333  FWVGFVGMAAAXXXXXXE
1py6 0.3333333333333333  FWVGFVGMAAAXXXXXXE
2ntw 0.3333333333333333  FWVGFVGMAAAXXXXXXE
1kme 0.3333333333333333  FWVGFVGMAAAXXXXXXE
2ntu 0.3333333333333333  FWVGFVGMAAAXXXXXXE
1bm1 0.3333333333333333  FWVGFVGMAAAXXXXXXE
1c3w 0.3333333333333333  FWVGFVGMAAAXXXXXXE
3ns0 0.3333333333333333  FWVGFVGMAAAXXXXXXE
1iw6 0.3333333333333333  FWVGFVGMAAAXXXXXXE
2zfe 0.3333333333333333  FWVGFVGMAAAXXXXXXE
4md1 0.3333333333333333  FWVGFVGMAAAXXXXXXE
4md2 0.3333333333333333  FWVGFVGMAAAXXXXXXE
4hyj 0.3333333333333333  FWVGFVGMAAAXXXXXXE
1qm8 0.3333333333333333  FWVGFVGMAAAXXXXXXE
1mgy 0.3333333333333333  FWVGFVGMAAAXXXXXXE
1p8h 0.3333333333333333  FWVGFVGMAAAXXXXXXE
1brd 0.3333333333333333  FWVGFVGMAAAXXXXXXE
1qko 0.3333333333333333  FWVGFVGMAAAXXXXXXE
1qkp 0.3333333333333333  FWVGFVGMAAAXXXXXXE
3vi0 0.3333333333333333  FWVGFVGMAAAXXXXXXE
1ixf 0.3333333333333333  FWVGFVGMAAAXXXXXXE
1f4z 0.3333333333333333  FWVGFVGMAAAXXXXXXE
4hyx 0.3333333333333333  FWVGFVGMAAAXXXXXXE
1ucq 0.3333333333333333  FWVGFVGMAAAXXXXXXE
1brr 0.3333333333333333  FWVGFVGMAAAXXXXXXE
1brx 0.3333333333333333  FWVGFVGMAAAXXXXXXE
3uty 0.3333333333333333  FWVGFVGMAAAXXXXXXE
3utx 0.3333333333333333  FWVGFVGMAAAXXXXXXE
3utw 0.3333333333333333  FWVGFVGMAAAXXXXXXE
1tn0 0.3333333333333333  FWVGFVGMAAAXXXXXXE
3utv 0.3333333333333333  FWVGFVGMAAAXXXXXXE
1cwq 0.3333333333333333  FWVGFVGMAAAXXXXXXE
2brd 0.3333333333333333  FWVGFVGMAAAXXXXXXE
1tn5 0.3333333333333333  FWVGFVGMAAAXXXXXXE
3nsb 0.3333333333333333  FWVGFVGMAAAXXXXXXE
1f50 0.3333333333333333  FWVGFVGMAAAXXXXXXE
1q5i 0.3333333333333333  FWVGFVGMAAAXXXXXXE
2zzl 0.3333333333333333  FWVGFVGMAAAXXXXXXE
1q5j 0.3333333333333333  FWVGFVGMAAAXXXXXXE
3has 0.3333333333333333  FWVGFVGMAAAXXXXXXE
2wjl 0.3333333333333333  FWVGFVGMAAAXXXXXXE
3har 0.3333333333333333  FWVGFVGMAAAXXXXXXE
2wjk 0.3333333333333333  FWVGFVGMAAAXXXXXXE
3haq 0.3333333333333333  FWVGFVGMAAAXXXXXXE
3hap 0.3333333333333333  FWVGFVGMAAAXXXXXXE
1kg8 0.3333333333333333  FWVGFVGMAAAXXXXXXE
1kg9 0.3333333333333333  FWVGFVGMAAAXXXXXXE
3hao 0.3333333333333333  FWVGFVGMAAAXXXXXXE
3han 0.3333333333333333  FWVGFVGMAAAXXXXXXE
1o0a 0.3333333333333333  FWVGFVGMAAAXXXXXXE
1s53 0.3333333333333333  FWVGFVGMAAAXXXXXXE
4hwl 0.3333333333333333  FWVGFVGMAAAXXXXXXE
1m0l 0.3333333333333333  FWVGFVGMAAAXXXXXXE
1ap9 0.3333333333333333  FWVGFVGMAAAXXXXXXE
1pxr 0.3333333333333333  FWVGFVGMAAAXXXXXXE
1jv7 0.3333333333333333  FWVGFVGMAAAXXXXXXE
1pxs 0.3333333333333333  FWVGFVGMAAAXXXXXXE
1r84 0.3333333333333333  FWVGFVGMAAAXXXXXXE
1r2n 0.3333333333333333  FWVGFVGMAAAXXXXXXE
1s8j 0.3333333333333333  FWVGFVGMAAAXXXXXXE
1e0p 0.3333333333333333  FWVGFVGMAAAXXXXXXE
1at9 0.3333333333333333  FWVGFVGMAAAXXXXXXE
1s8l 0.3333333333333333  FWVGFVGMAAAXXXXXXE
1m0k 0.3333333333333333  FWVGFVGMAAAXXXXXXE


Helix:1
Orig EYRSVATVAALVTFVAAIHYYFM
 VXAXVXF-[3ddl]
Pred EYRSVATXXXXXXXVAAIHYYFM
accu 0.30434782608695654

3ddl 0.30434782608695654  EYRSVATXXXXXXXVAAIHYYFM


Helix:2
Orig IRYIDWLVTTPLLLIKFPLLLSL
 RYXXWL-[1m0k, 1at9, 1e0p, 1uaz, 2i1x, 1r2n, 1r84, 1pxs, 1m0m, 1ap9, 1pxr, 1m0l, 4hwl, 1s54, 1s53, 1o0a, 1c8s, 3han, 3hao, 1kg9, 1c8r, 1kg8, 3hap, 3haq, 2wjk, 3har, 2wjl, 3has, 2zzl, 1q5j, 1kgb, 1q5i, 1f50, 1dze, 3nsb, 1tn5, 2brd, 1cwq, 3utv, 1tn0, 3utw, 3utx, 4fpd, 3uty, 1brx, 3ddl, 1fbb, 1brr, 1p8i, 1fbk, 1ucq, 4hyx, 1p8u, 1f4z, 1ixf, 3vi0, 1qkp, 1qko, 1brd, 1p8h, 1qm8, 4md2, 2zfe, 4md1, 1iw6, 3ns0, 1c3w, 1bm1, 2ntu, 1kme, 2ntw, 1s52, 1s51, 1py6, 4ov0, 2at9, 2i20, 3vhz, 1iw9, 2i21, 1vjm, 1x0s, 1qhj, 3mbv, 1x0i, 3t45, 1x0k, 1xji] WLXTXXLL-[1m0k, 1s8l, 1at9, 1e0p, 1s8j, 2i1x, 1r2n, 1r84, 1pxs, 1jv7, 1m0m, 1jv6, 1ap9, 1pxr, 1m0l, 4hwl, 1s54, 1s53, 1o0a, 3han, 1c8s, 1c8r, 3hao, 1kg9, 1kg8, 3hap, 3haq, 3har, 2wjk, 2wjl, 3has, 1kgb, 2zzl, 1q5i, 1f50, 1dze, 1tn5, 3nsb, 2brd, 1cwq, 3utv, 3utw, 1tn0, 3utx, 4fpd, 3uty, 1brx, 1fbb, 1brr, 1p8i, 1fbk, 1ucq, 4hyx, 1p8u, 1f4z, 1ixf, 1qkp, 1qko, 1brd, 1p8h, 1mgy, 1qm8, 4md2, 2zfe, 4md1, 3ns0, 1iw6, 1c3w, 1bm1, 2ntu, 1kme, 2ntw, 1s52, 1s51, 1py6, 4ov0, 2at9, 1iw9, 2i20, 2i21, 1vjm, 1x0s, 1qhj, 3mbv, 1x0i, 1x0k, 1xji] WLXTXXL-[1m0k, 1s8l, 1at9, 1s8j, 1e0p, 2i1x, 1r84, 1r2n, 1pxs, 1jv7, 1ap9, 1m0m, 1jv6, 1pxr, 1m0l, 4hwl, 1s54, 1s53, 1o0a, 1c8s, 3han, 1c8r, 3hao, 1kg9, 1kg8, 3hap, 3haq, 3har, 2wjk, 2wjl, 3has, 1kgb, 2zzl, 1q5i, 1f50, 1dze, 1tn5, 3nsb, 2brd, 1cwq, 3utv, 1tn0, 3utw, 3utx, 4fpd, 3uty, 1brx, 3ddl, 1fbb, 1brr, 1p8i, 1fbk, 1ucq, 4hyx, 1p8u, 1f4z, 1ixf, 3vi0, 1qkp, 1qko, 1brd, 1p8h, 1mgy, 1qm8, 4md2, 2zfe, 4md1, 3ns0, 1iw6, 1c3w, 1bm1, 1kme, 2ntu, 2ntw, 1s52, 1s51, 1py6, 4ov0, 2at9, 3vhz, 1iw9, 2i20, 2i21, 1vjm, 1x0s, 1qhj, 3mbv, 1x0i, 1x0k, 1xji] LXTXXLL-[1m0k, 1s8l, 1at9, 1e0p, 1s8j, 2i1x, 1r2n, 1r84, 1pxs, 1jv7, 1ap9, 1m0m, 1jv6, 1pxr, 1m0l, 4hwl, 1s54, 1s53, 1o0a, 1c8s, 3han, 3hao, 1kg9, 1c8r, 1kg8, 3hap, 3haq, 2wjk, 3har, 2wjl, 3has, 2zzl, 1kgb, 1q5i, 1f50, 1dze, 1tn5, 3nsb, 2brd, 1cwq, 3utv, 1tn0, 3utw, 3utx, 4fpd, 3uty, 1brx, 1fbb, 1brr, 1p8i, 1fbk, 1ucq, 4hyx, 1p8u, 1f4z, 1ixf, 1qkp, 1qko, 1brd, 1p8h, 1mgy, 1qm8, 4md2, 2zfe, 4md1, 1iw6, 3ns0, 1c3w, 1bm1, 1kme, 2ntu, 2ntw, 1s52, 1s51, 1py6, 4ov0, 2at9, 1iw9, 2i20, 2i21, 1vjm, 1x0s, 1qhj, 3mbv, 1x0i, 1x0k, 1xji] WLXXTXLXL-[1m0k, 1s8l, 1at9, 1e0p, 1s8j, 2i1x, 1r2n, 1r84, 1pxs, 1jv7, 1ap9, 1m0m, 1jv6, 1pxr, 1m0l, 4hwl, 1s54, 1s53, 1o0a, 3han, 1kg9, 1c8r, 1kg8, 3hap, 3haq, 2wjk, 3har, 2wjl, 3has, 2zzl, 1kgb, 1q5i, 1f50, 1dze, 1tn5, 3nsb, 2brd, 1cwq, 3utv, 1tn0, 3utw, 3utx, 4fpd, 3uty, 1brx, 1fbb, 1brr, 1p8i, 1fbk, 1ucq, 4hyx, 1p8u, 1f4z, 1ixf, 1qkp, 1qko, 1brd, 1p8h, 1mgy, 1qm8, 4md2, 2zfe, 4md1, 1iw6, 3ns0, 1c3w, 1bm1, 1kme, 2ntu, 2ntw, 1s52, 1s51, 1py6, 4ov0, 2at9, 1iw9, 2i20, 2i21, 1vjm, 1x0s, 1qhj, 3mbv, 1x0i, 1x0k, 1xji] LXXXXLL-[3ddl] LXTXXL-[1m0k, 1s8l, 1at9, 1e0p, 1s8j, 1uaz, 2i1x, 1r2n, 1r84, 1pxs, 1jv7, 1jv6, 1m0m, 1ap9, 1pxr, 1m0l, 4hwl, 1s54, 1s53, 1o0a, 1c8s, 3han, 3hao, 1kg9, 1c8r, 1kg8, 3hap, 3haq, 2wjk, 3har, 2wjl, 3has, 2zzl, 1kgb, 1q5j, 1q5i, 1f50, 1dze, 3nsb, 1tn5, 2brd, 1cwq, 3utv, 1tn0, 3utw, 3utx, 4fpd, 3uty, 1brx, 3ddl, 1fbb, 1brr, 1p8i, 1fbk, 1ucq, 4hyx, 1p8u, 1f4z, 1ixf, 3vi0, 1qkp, 1qko, 1brd, 1p8h, 1mgy, 1qm8, 4md2, 2zfe, 4md1, 1iw6, 3ns0, 1c3w, 1bm1, 2ntu, 1kme, 2ntw, 1s52, 1s51, 1py6, 4ov0, 2at9, 2i20, 3vhz, 1iw9, 2i21, 1vjm, 1x0s, 1qhj, 3mbv, 1x0i, 3t45, 1x0k, 1xji] DWXXTT-[1m0k, 1at9, 1e0p, 1uaz, 2i1x, 1r2n, 1r84, 1pxs, 1m0m, 1ap9, 1pxr, 1m0l, 4hwl, 1s54, 1s53, 1o0a, 1c8s, 3han, 3hao, 1kg9, 1c8r, 1kg8, 3hap, 3haq, 2wjk, 3har, 2wjl, 3has, 2zzl, 1q5j, 1kgb, 1q5i, 1f50, 1dze, 3nsb, 1tn5, 2brd, 1cwq, 3utv, 1tn0, 3utw, 3utx, 4fpd, 3uty, 1brx, 1fbb, 1brr, 1p8i, 1fbk, 1ucq, 4hyx, 1p8u, 1f4z, 1ixf, 3vi0, 1qkp, 1qko, 1brd, 1p8h, 1qm8, 4md2, 2zfe, 4md1, 1iw6, 3ns0, 1c3w, 1bm1, 2ntu, 1kme, 2ntw, 1s52, 1s51, 1py6, 4ov0, 2at9, 2i20, 3vhz, 1iw9, 2i21, 1vjm, 1x0s, 1qhj, 3mbv, 1x0i, 3t45, 1x0k, 1xji] WXXTTP-[1m0k, 1s8l, 1at9, 1e0p, 1s8j, 1uaz, 2i1x, 1r2n, 1r84, 1pxs, 1jv7, 1jv6, 1m0m, 1ap9, 1pxr, 1m0l, 4hwl, 1s54, 1s53, 1o0a, 1c8s, 3han, 3hao, 1kg9, 1c8r, 1kg8, 3hap, 3haq, 2wjk, 3har, 2wjl, 3has, 2zzl, 1kgb, 1q5i, 1f50, 1dze, 3nsb, 1tn5, 2brd, 1cwq, 3utv, 1tn0, 3utw, 3utx, 4fpd, 3uty, 1brx, 1fbb, 1brr, 1p8i, 1fbk, 1ucq, 4hyx, 1p8u, 1f4z, 1ixf, 3vi0, 1qkp, 1qko, 1brd, 1p8h, 1mgy, 1qm8, 4md2, 2zfe, 4md1, 1iw6, 3ns0, 1c3w, 1bm1, 2ntu, 1kme, 2ntw, 1s52, 1s51, 1py6, 4ov0, 2at9, 2i20, 3vhz, 1iw9, 2i21, 1vjm, 1x0s, 1qhj, 3mbv, 1x0i, 3t45, 1x0k, 1xji]
Pred IXXXXXXXXXXXXXXXXXXXLSL
accu 0.8260869565217391

3ddl 0.8260869565217391  IXXXXXXXXXXXXXXXXXXXLSL
1brx 0.5652173913043478  IXXXXXXXXXXXXXIKFPLLLSL
3uty 0.5652173913043478  IXXXXXXXXXXXXXIKFPLLLSL
4fpd 0.5652173913043478  IXXXXXXXXXXXXXIKFPLLLSL
3utx 0.5652173913043478  IXXXXXXXXXXXXXIKFPLLLSL
3utw 0.5652173913043478  IXXXXXXXXXXXXXIKFPLLLSL
1tn0 0.5652173913043478  IXXXXXXXXXXXXXIKFPLLLSL
3utv 0.5652173913043478  IXXXXXXXXXXXXXIKFPLLLSL
1cwq 0.5652173913043478  IXXXXXXXXXXXXXIKFPLLLSL
2brd 0.5652173913043478  IXXXXXXXXXXXXXIKFPLLLSL
1tn5 0.5652173913043478  IXXXXXXXXXXXXXIKFPLLLSL
3nsb 0.5652173913043478  IXXXXXXXXXXXXXIKFPLLLSL
1dze 0.5652173913043478  IXXXXXXXXXXXXXIKFPLLLSL
1f50 0.5652173913043478  IXXXXXXXXXXXXXIKFPLLLSL
1q5i 0.5652173913043478  IXXXXXXXXXXXXXIKFPLLLSL
1kgb 0.5652173913043478  IXXXXXXXXXXXXXIKFPLLLSL
2zzl 0.5652173913043478  IXXXXXXXXXXXXXIKFPLLLSL
3has 0.5652173913043478  IXXXXXXXXXXXXXIKFPLLLSL
2wjl 0.5652173913043478  IXXXXXXXXXXXXXIKFPLLLSL
3har 0.5652173913043478  IXXXXXXXXXXXXXIKFPLLLSL
2wjk 0.5652173913043478  IXXXXXXXXXXXXXIKFPLLLSL
3haq 0.5652173913043478  IXXXXXXXXXXXXXIKFPLLLSL
3hap 0.5652173913043478  IXXXXXXXXXXXXXIKFPLLLSL
1kg8 0.5652173913043478  IXXXXXXXXXXXXXIKFPLLLSL
1c8r 0.5652173913043478  IXXXXXXXXXXXXXIKFPLLLSL
1kg9 0.5652173913043478  IXXXXXXXXXXXXXIKFPLLLSL
3han 0.5652173913043478  IXXXXXXXXXXXXXIKFPLLLSL
1o0a 0.5652173913043478  IXXXXXXXXXXXXXIKFPLLLSL
1s53 0.5652173913043478  IXXXXXXXXXXXXXIKFPLLLSL
1s54 0.5652173913043478  IXXXXXXXXXXXXXIKFPLLLSL
4hwl 0.5652173913043478  IXXXXXXXXXXXXXIKFPLLLSL
1m0l 0.5652173913043478  IXXXXXXXXXXXXXIKFPLLLSL
1pxr 0.5652173913043478  IXXXXXXXXXXXXXIKFPLLLSL
1ap9 0.5652173913043478  IXXXXXXXXXXXXXIKFPLLLSL
1m0m 0.5652173913043478  IXXXXXXXXXXXXXIKFPLLLSL
1pxs 0.5652173913043478  IXXXXXXXXXXXXXIKFPLLLSL
1r84 0.5652173913043478  IXXXXXXXXXXXXXIKFPLLLSL
1r2n 0.5652173913043478  IXXXXXXXXXXXXXIKFPLLLSL
2i1x 0.5652173913043478  IXXXXXXXXXXXXXIKFPLLLSL
1e0p 0.5652173913043478  IXXXXXXXXXXXXXIKFPLLLSL
1at9 0.5652173913043478  IXXXXXXXXXXXXXIKFPLLLSL
1m0k 0.5652173913043478  IXXXXXXXXXXXXXIKFPLLLSL


Helix:3
Orig GLLTKLIIADIIMIVAGYL
 MIVXGY-[3ddl] TXLXXA-[1m0k, 1at9, 1e0p, 1uaz, 2i1x, 1r84, 1r2n, 1pxs, 1ap9, 1m0m, 1pxr, 4hwl, 1s54, 1s53, 1o0a, 1c8s, 3han, 1c8r, 3hao, 1kg9, 1kg8, 3hap, 3haq, 3har, 2wjk, 2wjl, 3has, 1kgb, 2zzl, 1q5j, 1q5i, 1f50, 1dze, 1tn5, 3nsb, 2brd, 3utv, 1tn0, 3utw, 3utx, 4fpd, 3uty, 1brx, 1fbb, 1brr, 1p8i, 1fbk, 1ucq, 4hyx, 1p8u, 1f4z, 1ixf, 3vi0, 1qkp, 1qko, 1p8h, 1qm8, 4md2, 2zfe, 4md1, 3ns0, 1iw6, 1c3w, 1bm1, 1kme, 2ntu, 2ntw, 1s52, 1s51, 1py6, 4ov0, 2at9, 3vhz, 1iw9, 2i20, 2i21, 1vjm, 1x0s, 3mbv, 3t45, 1x0k, 1xji] ADXXMI-[1m0k, 1s8l, 1at9, 1e0p, 1s8j, 2i1x, 1r2n, 1r84, 1pxs, 1jv7, 1jv6, 1m0m, 1ap9, 1pxr, 1m0l, 4hwl, 1s54, 1s53, 1o0a, 1c8s, 3han, 3hao, 1kg9, 1c8r, 1kg8, 3hap, 3haq, 2wjk, 3har, 2wjl, 3has, 2zzl, 1kgb, 1q5j, 1q5i, 1f50, 1dze, 3nsb, 1tn5, 2brd, 1cwq, 3utv, 1tn0, 3utw, 3utx, 4fpd, 3uty, 1brx, 1fbb, 1brr, 1p8i, 1fbk, 1ucq, 4hyx, 1p8u, 1f4z, 1ixf, 3vi0, 1qkp, 1qko, 1brd, 1p8h, 1mgy, 1qm8, 4md2, 2zfe, 4md1, 1iw6, 3ns0, 1c3w, 1bm1, 2ntu, 1kme, 2ntw, 1s52, 1s51, 1py6, 4ov0, 2at9, 2i20, 3vhz, 1iw9, 2i21, 1vjm, 1x0s, 1qhj, 3mbv, 1x0i, 3t45, 1x0k, 1xji]
Pred GLLXXXXXXXXXXXXXXXL
accu 0.7894736842105263

1xji 0.5789473684210527  GLLXXXXXXXXXXXVAGYL
1x0k 0.5789473684210527  GLLXXXXXXXXXXXVAGYL
3t45 0.5789473684210527  GLLXXXXXXXXXXXVAGYL
3mbv 0.5789473684210527  GLLXXXXXXXXXXXVAGYL
1x0s 0.5789473684210527  GLLXXXXXXXXXXXVAGYL
1vjm 0.5789473684210527  GLLXXXXXXXXXXXVAGYL
2i21 0.5789473684210527  GLLXXXXXXXXXXXVAGYL
1iw9 0.5789473684210527  GLLXXXXXXXXXXXVAGYL
3vhz 0.5789473684210527  GLLXXXXXXXXXXXVAGYL
2i20 0.5789473684210527  GLLXXXXXXXXXXXVAGYL
2at9 0.5789473684210527  GLLXXXXXXXXXXXVAGYL
4ov0 0.5789473684210527  GLLXXXXXXXXXXXVAGYL
1py6 0.5789473684210527  GLLXXXXXXXXXXXVAGYL
1s51 0.5789473684210527  GLLXXXXXXXXXXXVAGYL
1s52 0.5789473684210527  GLLXXXXXXXXXXXVAGYL
2ntw 0.5789473684210527  GLLXXXXXXXXXXXVAGYL
1kme 0.5789473684210527  GLLXXXXXXXXXXXVAGYL
2ntu 0.5789473684210527  GLLXXXXXXXXXXXVAGYL
1bm1 0.5789473684210527  GLLXXXXXXXXXXXVAGYL
1c3w 0.5789473684210527  GLLXXXXXXXXXXXVAGYL
3ns0 0.5789473684210527  GLLXXXXXXXXXXXVAGYL
1iw6 0.5789473684210527  GLLXXXXXXXXXXXVAGYL
4md1 0.5789473684210527  GLLXXXXXXXXXXXVAGYL
2zfe 0.5789473684210527  GLLXXXXXXXXXXXVAGYL
4md2 0.5789473684210527  GLLXXXXXXXXXXXVAGYL
1qm8 0.5789473684210527  GLLXXXXXXXXXXXVAGYL
1p8h 0.5789473684210527  GLLXXXXXXXXXXXVAGYL
1qko 0.5789473684210527  GLLXXXXXXXXXXXVAGYL
1qkp 0.5789473684210527  GLLXXXXXXXXXXXVAGYL
3vi0 0.5789473684210527  GLLXXXXXXXXXXXVAGYL
1ixf 0.5789473684210527  GLLXXXXXXXXXXXVAGYL
1f4z 0.5789473684210527  GLLXXXXXXXXXXXVAGYL
1p8u 0.5789473684210527  GLLXXXXXXXXXXXVAGYL
4hyx 0.5789473684210527  GLLXXXXXXXXXXXVAGYL
1ucq 0.5789473684210527  GLLXXXXXXXXXXXVAGYL
1fbk 0.5789473684210527  GLLXXXXXXXXXXXVAGYL
1p8i 0.5789473684210527  GLLXXXXXXXXXXXVAGYL
1brr 0.5789473684210527  GLLXXXXXXXXXXXVAGYL
1fbb 0.5789473684210527  GLLXXXXXXXXXXXVAGYL
1brx 0.5789473684210527  GLLXXXXXXXXXXXVAGYL
3uty 0.5789473684210527  GLLXXXXXXXXXXXVAGYL
4fpd 0.5789473684210527  GLLXXXXXXXXXXXVAGYL
3utx 0.5789473684210527  GLLXXXXXXXXXXXVAGYL
3utw 0.5789473684210527  GLLXXXXXXXXXXXVAGYL
1tn0 0.5789473684210527  GLLXXXXXXXXXXXVAGYL
3utv 0.5789473684210527  GLLXXXXXXXXXXXVAGYL
2brd 0.5789473684210527  GLLXXXXXXXXXXXVAGYL
1tn5 0.5789473684210527  GLLXXXXXXXXXXXVAGYL
3nsb 0.5789473684210527  GLLXXXXXXXXXXXVAGYL
1dze 0.5789473684210527  GLLXXXXXXXXXXXVAGYL
1f50 0.5789473684210527  GLLXXXXXXXXXXXVAGYL
1q5i 0.5789473684210527  GLLXXXXXXXXXXXVAGYL
1q5j 0.5789473684210527  GLLXXXXXXXXXXXVAGYL
1kgb 0.5789473684210527  GLLXXXXXXXXXXXVAGYL
2zzl 0.5789473684210527  GLLXXXXXXXXXXXVAGYL
3has 0.5789473684210527  GLLXXXXXXXXXXXVAGYL
2wjl 0.5789473684210527  GLLXXXXXXXXXXXVAGYL
3har 0.5789473684210527  GLLXXXXXXXXXXXVAGYL
2wjk 0.5789473684210527  GLLXXXXXXXXXXXVAGYL
3haq 0.5789473684210527  GLLXXXXXXXXXXXVAGYL
3hap 0.5789473684210527  GLLXXXXXXXXXXXVAGYL
1kg8 0.5789473684210527  GLLXXXXXXXXXXXVAGYL
1c8r 0.5789473684210527  GLLXXXXXXXXXXXVAGYL
1kg9 0.5789473684210527  GLLXXXXXXXXXXXVAGYL
3hao 0.5789473684210527  GLLXXXXXXXXXXXVAGYL
3han 0.5789473684210527  GLLXXXXXXXXXXXVAGYL
1c8s 0.5789473684210527  GLLXXXXXXXXXXXVAGYL
1o0a 0.5789473684210527  GLLXXXXXXXXXXXVAGYL
1s53 0.5789473684210527  GLLXXXXXXXXXXXVAGYL
1s54 0.5789473684210527  GLLXXXXXXXXXXXVAGYL
4hwl 0.5789473684210527  GLLXXXXXXXXXXXVAGYL
1pxr 0.5789473684210527  GLLXXXXXXXXXXXVAGYL
1ap9 0.5789473684210527  GLLXXXXXXXXXXXVAGYL
1m0m 0.5789473684210527  GLLXXXXXXXXXXXVAGYL
1pxs 0.5789473684210527  GLLXXXXXXXXXXXVAGYL
1r84 0.5789473684210527  GLLXXXXXXXXXXXVAGYL
1r2n 0.5789473684210527  GLLXXXXXXXXXXXVAGYL
2i1x 0.5789473684210527  GLLXXXXXXXXXXXVAGYL
1e0p 0.5789473684210527  GLLXXXXXXXXXXXVAGYL
1at9 0.5789473684210527  GLLXXXXXXXXXXXVAGYL
1m0k 0.5789473684210527  GLLXXXXXXXXXXXVAGYL


Helix:4
Orig GLWGYLVGCIAWIYIIYLLFTNV
 YXXYXXF-[1m0k, 1s8l, 1at9, 1e0p, 1s8j, 1r84, 1r2n, 1pxs, 1jv7, 1jv6, 1ap9, 1pxr, 4hwl, 1s54, 1s53, 1o0a, 3han, 1kg9, 3hao, 3hap, 1kg8, 2wjk, 2wjl, 1q5j, 1q5i, 1f50, 1tn5, 3nsb, 1cwq, 3utv, 1tn0, 3utw, 3utx, 3uty, 4fpd, 1brx, 1brr, 1p8i, 1fbk, 1ucq, 4hyx, 1f4z, 3vi0, 1qkp, 1qko, 1brd, 1p8h, 1mgy, 4md2, 2zfe, 4md1, 1iw6, 3ns0, 1c3w, 1bm1, 2ntu, 1kme, 2ntw, 1s52, 1s51, 1py6, 4ov0, 1iw9, 2i20, 1vjm, 1x0s, 3mbv, 1x0i, 1x0k, 1xji]
Pred GLWGYLVGCIAWIXXXXXXXTNV
accu 0.30434782608695654

1xji 0.30434782608695654  GLWGYLVGCIAWIXXXXXXXTNV
1x0k 0.30434782608695654  GLWGYLVGCIAWIXXXXXXXTNV
1x0i 0.30434782608695654  GLWGYLVGCIAWIXXXXXXXTNV
3mbv 0.30434782608695654  GLWGYLVGCIAWIXXXXXXXTNV
1x0s 0.30434782608695654  GLWGYLVGCIAWIXXXXXXXTNV
1vjm 0.30434782608695654  GLWGYLVGCIAWIXXXXXXXTNV
2i20 0.30434782608695654  GLWGYLVGCIAWIXXXXXXXTNV
1iw9 0.30434782608695654  GLWGYLVGCIAWIXXXXXXXTNV
4ov0 0.30434782608695654  GLWGYLVGCIAWIXXXXXXXTNV
1py6 0.30434782608695654  GLWGYLVGCIAWIXXXXXXXTNV
1s51 0.30434782608695654  GLWGYLVGCIAWIXXXXXXXTNV
1s52 0.30434782608695654  GLWGYLVGCIAWIXXXXXXXTNV
2ntw 0.30434782608695654  GLWGYLVGCIAWIXXXXXXXTNV
1kme 0.30434782608695654  GLWGYLVGCIAWIXXXXXXXTNV
2ntu 0.30434782608695654  GLWGYLVGCIAWIXXXXXXXTNV
1bm1 0.30434782608695654  GLWGYLVGCIAWIXXXXXXXTNV
1c3w 0.30434782608695654  GLWGYLVGCIAWIXXXXXXXTNV
3ns0 0.30434782608695654  GLWGYLVGCIAWIXXXXXXXTNV
1iw6 0.30434782608695654  GLWGYLVGCIAWIXXXXXXXTNV
4md1 0.30434782608695654  GLWGYLVGCIAWIXXXXXXXTNV
2zfe 0.30434782608695654  GLWGYLVGCIAWIXXXXXXXTNV
4md2 0.30434782608695654  GLWGYLVGCIAWIXXXXXXXTNV
1mgy 0.30434782608695654  GLWGYLVGCIAWIXXXXXXXTNV
1p8h 0.30434782608695654  GLWGYLVGCIAWIXXXXXXXTNV
1brd 0.30434782608695654  GLWGYLVGCIAWIXXXXXXXTNV
1qko 0.30434782608695654  GLWGYLVGCIAWIXXXXXXXTNV
1qkp 0.30434782608695654  GLWGYLVGCIAWIXXXXXXXTNV
3vi0 0.30434782608695654  GLWGYLVGCIAWIXXXXXXXTNV
1f4z 0.30434782608695654  GLWGYLVGCIAWIXXXXXXXTNV
4hyx 0.30434782608695654  GLWGYLVGCIAWIXXXXXXXTNV
1ucq 0.30434782608695654  GLWGYLVGCIAWIXXXXXXXTNV
1fbk 0.30434782608695654  GLWGYLVGCIAWIXXXXXXXTNV
1p8i 0.30434782608695654  GLWGYLVGCIAWIXXXXXXXTNV
1brr 0.30434782608695654  GLWGYLVGCIAWIXXXXXXXTNV
1brx 0.30434782608695654  GLWGYLVGCIAWIXXXXXXXTNV
4fpd 0.30434782608695654  GLWGYLVGCIAWIXXXXXXXTNV
3uty 0.30434782608695654  GLWGYLVGCIAWIXXXXXXXTNV
3utx 0.30434782608695654  GLWGYLVGCIAWIXXXXXXXTNV
3utw 0.30434782608695654  GLWGYLVGCIAWIXXXXXXXTNV
1tn0 0.30434782608695654  GLWGYLVGCIAWIXXXXXXXTNV
3utv 0.30434782608695654  GLWGYLVGCIAWIXXXXXXXTNV
1cwq 0.30434782608695654  GLWGYLVGCIAWIXXXXXXXTNV
3nsb 0.30434782608695654  GLWGYLVGCIAWIXXXXXXXTNV
1tn5 0.30434782608695654  GLWGYLVGCIAWIXXXXXXXTNV
1f50 0.30434782608695654  GLWGYLVGCIAWIXXXXXXXTNV
1q5i 0.30434782608695654  GLWGYLVGCIAWIXXXXXXXTNV
1q5j 0.30434782608695654  GLWGYLVGCIAWIXXXXXXXTNV
2wjl 0.30434782608695654  GLWGYLVGCIAWIXXXXXXXTNV
2wjk 0.30434782608695654  GLWGYLVGCIAWIXXXXXXXTNV
1kg8 0.30434782608695654  GLWGYLVGCIAWIXXXXXXXTNV
3hap 0.30434782608695654  GLWGYLVGCIAWIXXXXXXXTNV
3hao 0.30434782608695654  GLWGYLVGCIAWIXXXXXXXTNV
1kg9 0.30434782608695654  GLWGYLVGCIAWIXXXXXXXTNV
3han 0.30434782608695654  GLWGYLVGCIAWIXXXXXXXTNV
1o0a 0.30434782608695654  GLWGYLVGCIAWIXXXXXXXTNV
1s53 0.30434782608695654  GLWGYLVGCIAWIXXXXXXXTNV
1s54 0.30434782608695654  GLWGYLVGCIAWIXXXXXXXTNV
4hwl 0.30434782608695654  GLWGYLVGCIAWIXXXXXXXTNV
1pxr 0.30434782608695654  GLWGYLVGCIAWIXXXXXXXTNV
1ap9 0.30434782608695654  GLWGYLVGCIAWIXXXXXXXTNV
1jv6 0.30434782608695654  GLWGYLVGCIAWIXXXXXXXTNV
1jv7 0.30434782608695654  GLWGYLVGCIAWIXXXXXXXTNV
1pxs 0.30434782608695654  GLWGYLVGCIAWIXXXXXXXTNV
1r2n 0.30434782608695654  GLWGYLVGCIAWIXXXXXXXTNV
1r84 0.30434782608695654  GLWGYLVGCIAWIXXXXXXXTNV
1s8j 0.30434782608695654  GLWGYLVGCIAWIXXXXXXXTNV
1e0p 0.30434782608695654  GLWGYLVGCIAWIXXXXXXXTNV
1at9 0.30434782608695654  GLWGYLVGCIAWIXXXXXXXTNV
1s8l 0.30434782608695654  GLWGYLVGCIAWIXXXXXXXTNV
1m0k 0.30434782608695654  GLWGYLVGCIAWIXXXXXXXTNV


Helix:5
Orig LFILIGWAIYPIGYAVTLFATGI
 IXWAIY-[1gue, 4gyc, 3qap, 3qdc, 2f93, 2f95, 1h68, 1gu8, 1h2s] IXWAIYP-[1gue, 4gyc, 3qap, 3qdc, 2f93, 2f95, 1h68, 1gu8, 1h2s]
Pred LFILXXXXXXXIGYAVTLFATGI
accu 0.30434782608695654

1h2s 0.30434782608695654  LFILXXXXXXXIGYAVTLFATGI
1gu8 0.30434782608695654  LFILXXXXXXXIGYAVTLFATGI
1h68 0.30434782608695654  LFILXXXXXXXIGYAVTLFATGI
2f95 0.30434782608695654  LFILXXXXXXXIGYAVTLFATGI
2f93 0.30434782608695654  LFILXXXXXXXIGYAVTLFATGI
3qdc 0.30434782608695654  LFILXXXXXXXIGYAVTLFATGI
3qap 0.30434782608695654  LFILXXXXXXXIGYAVTLFATGI
4gyc 0.30434782608695654  LFILXXXXXXXIGYAVTLFATGI
1gue 0.30434782608695654  LFILXXXXXXXIGYAVTLFATGI


Helix:6
Orig YNVADLINKVGFGLIAFFAV
 VXDXXXXV-[1m0k, 1s8l, 1at9, 1e0p, 1s8j, 2i1x, 1r2n, 1r84, 1pxs, 1jv7, 1m0m, 1jv6, 1ap9, 1pxr, 1m0l, 4hwl, 1s54, 1s53, 1o0a, 3han, 1c8s, 1c8r, 3hao, 1kg9, 1kg8, 3hap, 3haq, 3har, 2wjk, 2wjl, 3has, 1kgb, 2zzl, 1q5i, 1f50, 1dze, 1tn5, 3nsb, 2brd, 1cwq, 3utv, 3utw, 1tn0, 3utx, 4fpd, 3uty, 1brx, 1fbb, 1brr, 1p8i, 1fbk, 1ucq, 4hyx, 1p8u, 1f4z, 1ixf, 1qkp, 1qko, 1brd, 1p8h, 1mgy, 1qm8, 4md2, 2zfe, 4md1, 3ns0, 1iw6, 1c3w, 1bm1, 2ntu, 1kme, 2ntw, 1s52, 1s51, 1py6, 4ov0, 2at9, 1iw9, 2i20, 2i21, 1vjm, 1x0s, 1qhj, 3mbv, 1x0i, 1x0k, 1xji] DLXXKV-[1gue, 4gyc, 3qap, 3qdc, 2f93, 2f95, 1h68, 1gu8, 1h2s] VXXGXI-[1m0k, 1s8l, 1at9, 1e0p, 1s8j, 3qdc, 2f95, 1r2n, 1r84, 1pxs, 1jv7, 1pxr, 1ap9, 1jv6, 1m0l, 4hwl, 2f93, 1s53, 1o0a, 3han, 3hao, 1kg9, 1kg8, 3hap, 3haq, 2wjk, 3har, 2wjl, 3has, 1q5j, 2zzl, 1q5i, 1f50, 1gu8, 3nsb, 1tn5, 1cwq, 3utv, 1tn0, 3utw, 3utx, 3uty, 4fpd, 1brx, 1brr, 1p8i, 1fbk, 1ucq, 4hyx, 1f4z, 1h68, 1ixf, 3vi0, 1qkp, 1qko, 1brd, 3qap, 1p8h, 1mgy, 1qm8, 4hyj, 4md2, 4md1, 2zfe, 1iw6, 3ns0, 1c3w, 1bm1, 4gyc, 2ntu, 1kme, 2ntw, 1py6, 2at9, 4ov0, 2i20, 1iw9, 1vjm, 1gue, 1x0s, 1qhj, 3mbv, 1x0i, 1x0k, 1xji] DXXXKV-[1m0k, 1s8l, 1at9, 1s8j, 1e0p, 2i1x, 1r84, 1r2n, 1pxs, 1jv7, 1ap9, 1m0m, 1jv6, 1pxr, 1m0l, 4hwl, 1s54, 1s53, 1o0a, 1c8s, 3han, 1c8r, 3hao, 1kg9, 1kg8, 3hap, 3haq, 3har, 2wjk, 2wjl, 3has, 1kgb, 2zzl, 1q5i, 1f50, 1dze, 1tn5, 3nsb, 2brd, 1cwq, 3utv, 1tn0, 3utw, 3utx, 4fpd, 3uty, 1brx, 1fbb, 1brr, 1p8i, 1fbk, 1ucq, 4hyx, 1p8u, 1f4z, 1ixf, 3vi0, 1qkp, 1qko, 1brd, 1p8h, 1mgy, 1qm8, 4md2, 2zfe, 4md1, 3ns0, 1iw6, 1c3w, 1bm1, 1kme, 2ntu, 2ntw, 1s52, 1s51, 1py6, 4ov0, 2at9, 3vhz, 1iw9, 2i20, 2i21, 1vjm, 1x0s, 1qhj, 3mbv, 1x0i, 1x0k, 1xji] DXXXKXG-[1m0k, 1s8l, 1at9, 1s8j, 1e0p, 2i1x, 1r84, 1r2n, 1pxs, 1jv7, 1ap9, 1m0m, 1jv6, 1pxr, 1m0l, 4hwl, 1s54, 1s53, 1o0a, 1c8s, 3han, 1c8r, 3hao, 1kg9, 1kg8, 3hap, 3haq, 3har, 2wjk, 2wjl, 3has, 1kgb, 2zzl, 1q5j, 1q5i, 1f50, 1dze, 1tn5, 3nsb, 2brd, 1cwq, 3utv, 1tn0, 3utw, 3utx, 4fpd, 3uty, 1brx, 1fbb, 1brr, 1p8i, 1fbk, 1ucq, 4hyx, 1p8u, 1f4z, 1ixf, 3vi0, 1qkp, 1qko, 1brd, 1p8h, 1mgy, 1qm8, 4md2, 2zfe, 4md1, 3ns0, 1iw6, 1c3w, 1bm1, 1kme, 2ntu, 2ntw, 1s52, 1s51, 1py6, 4ov0, 2at9, 3vhz, 1iw9, 2i20, 2i21, 1vjm, 1x0s, 1qhj, 3mbv, 1x0i, 1x0k, 1xji] LXXKXGF-[1gue, 4gyc, 3qap, 3qdc, 2f93, 2f95, 1h68, 1gu8, 1h2s] KVGXXL-[1m0k, 1s8l, 1at9, 1e0p, 1s8j, 1r2n, 1r84, 1pxs, 1jv7, 1pxr, 1ap9, 1jv6, 1m0l, 4hwl, 1s53, 1o0a, 3han, 3hao, 1kg9, 1kg8, 3hap, 3haq, 2wjk, 3har, 2wjl, 3has, 1q5j, 2zzl, 1q5i, 1f50, 3nsb, 1tn5, 2brd, 1cwq, 3utv, 1tn0, 3utw, 3utx, 3uty, 4fpd, 1brx, 1brr, 1p8i, 1fbk, 1ucq, 4hyx, 1f4z, 1ixf, 3vi0, 1qkp, 1qko, 1brd, 1p8h, 1mgy, 1qm8, 4hyj, 4md2, 4md1, 2zfe, 1iw6, 3ns0, 1c3w, 1bm1, 2ntu, 1kme, 2ntw, 1py6, 2at9, 4ov0, 3vhz, 2i20, 1iw9, 1vjm, 1x0s, 1qhj, 3mbv, 1x0i, 3t45, 1x0k, 1xji] DXXXKXGXG-[1p8i, 1fbk, 1jv6, 4fpd] KVGXGXI-[1gue, 4gyc, 3qap, 3qdc, 2f93, 1p8i, 2f95, 1fbk, 1jv6, 1h68, 1gu8, 4fpd] DLXXKXG-[1gue, 4gyc, 3qap, 3qdc, 2f93, 2f95, 1h68, 1gu8, 1h2s] VXDXXXK-[1m0k, 1s8l, 1at9, 1e0p, 1s8j, 1r84, 1r2n, 1pxs, 1jv7, 1jv6, 1ap9, 1pxr, 4hwl, 1s54, 1s53, 1o0a, 3han, 1kg9, 3hao, 3hap, 1kg8, 2wjk, 2wjl, 1q5j, 1q5i, 1f50, 1tn5, 3nsb, 1cwq, 3utv, 1tn0, 3utw, 3utx, 3uty, 4fpd, 1brx, 1brr, 1p8i, 1fbk, 1ucq, 4hyx, 1f4z, 3vi0, 1qkp, 1qko, 1brd, 1p8h, 1mgy, 4md2, 2zfe, 4md1, 1iw6, 3ns0, 1c3w, 1bm1, 2ntu, 1kme, 2ntw, 1s52, 1s51, 1py6, 4ov0, 1iw9, 2i20, 1vjm, 1x0s, 3mbv, 1x0i, 1x0k, 1xji] VXXXXXKVG-[1m0k, 1s8l, 1at9, 1e0p, 1s8j, 2i1x, 1r2n, 1r84, 1pxs, 1jv7, 1ap9, 1m0m, 1jv6, 1pxr, 1m0l, 4hwl, 1s54, 1s53, 1o0a, 3han, 1kg9, 1c8r, 1kg8, 3hap, 3haq, 2wjk, 3har, 2wjl, 3has, 2zzl, 1kgb, 1q5i, 1f50, 1dze, 1tn5, 3nsb, 2brd, 1cwq, 3utv, 1tn0, 3utw, 3utx, 4fpd, 3uty, 1brx, 1fbb, 1brr, 1p8i, 1fbk, 1ucq, 4hyx, 1p8u, 1f4z, 1ixf, 1qkp, 1qko, 1brd, 1p8h, 1mgy, 1qm8, 4md2, 2zfe, 4md1, 1iw6, 3ns0, 1c3w, 1bm1, 1kme, 2ntu, 2ntw, 1s52, 1s51, 1py6, 4ov0, 2at9, 1iw9, 2i20, 2i21, 1vjm, 1x0s, 1qhj, 3mbv, 1x0i, 1x0k, 1xji]
Pred YNXXXXXXXXXXXXXAFFAV
accu 0.65

1xji 0.65  YNXXXXXXXXXXXXXAFFAV
1x0k 0.65  YNXXXXXXXXXXXXXAFFAV
1x0i 0.65  YNXXXXXXXXXXXXXAFFAV
1x0s 0.65  YNXXXXXXXXXXXXXAFFAV
1iw9 0.65  YNXXXXXXXXXXXXXAFFAV
2i20 0.65  YNXXXXXXXXXXXXXAFFAV
2at9 0.65  YNXXXXXXXXXXXXXAFFAV
2ntw 0.65  YNXXXXXXXXXXXXXAFFAV
2ntu 0.65  YNXXXXXXXXXXXXXAFFAV
3ns0 0.65  YNXXXXXXXXXXXXXAFFAV
1iw6 0.65  YNXXXXXXXXXXXXXAFFAV
4md1 0.65  YNXXXXXXXXXXXXXAFFAV
4md2 0.65  YNXXXXXXXXXXXXXAFFAV
1qm8 0.65  YNXXXXXXXXXXXXXAFFAV
1p8h 0.65  YNXXXXXXXXXXXXXAFFAV
1qko 0.65  YNXXXXXXXXXXXXXAFFAV
1qkp 0.65  YNXXXXXXXXXXXXXAFFAV
3vi0 0.65  YNXXXXXXXXXXXXXAFFAV
1f4z 0.65  YNXXXXXXXXXXXXXAFFAV
4hyx 0.65  YNXXXXXXXXXXXXXAFFAV
1ucq 0.65  YNXXXXXXXXXXXXXAFFAV
1p8i 0.65  YNXXXXXXXXXXXXXAFFAV
3uty 0.65  YNXXXXXXXXXXXXXAFFAV
3utx 0.65  YNXXXXXXXXXXXXXAFFAV
3utw 0.65  YNXXXXXXXXXXXXXAFFAV
3utv 0.65  YNXXXXXXXXXXXXXAFFAV
1cwq 0.65  YNXXXXXXXXXXXXXAFFAV
1f50 0.65  YNXXXXXXXXXXXXXAFFAV
2zzl 0.65  YNXXXXXXXXXXXXXAFFAV
3has 0.65  YNXXXXXXXXXXXXXAFFAV
2wjl 0.65  YNXXXXXXXXXXXXXAFFAV
3har 0.65  YNXXXXXXXXXXXXXAFFAV
2wjk 0.65  YNXXXXXXXXXXXXXAFFAV
3haq 0.65  YNXXXXXXXXXXXXXAFFAV
3hap 0.65  YNXXXXXXXXXXXXXAFFAV
1kg8 0.65  YNXXXXXXXXXXXXXAFFAV
1kg9 0.65  YNXXXXXXXXXXXXXAFFAV
3hao 0.65  YNXXXXXXXXXXXXXAFFAV
3han 0.65  YNXXXXXXXXXXXXXAFFAV
1s53 0.65  YNXXXXXXXXXXXXXAFFAV
4hwl 0.65  YNXXXXXXXXXXXXXAFFAV
1m0l 0.65  YNXXXXXXXXXXXXXAFFAV
1jv6 0.65  YNXXXXXXXXXXXXXAFFAV
1pxr 0.65  YNXXXXXXXXXXXXXAFFAV
1jv7 0.65  YNXXXXXXXXXXXXXAFFAV
1pxs 0.65  YNXXXXXXXXXXXXXAFFAV
1r2n 0.65  YNXXXXXXXXXXXXXAFFAV
1e0p 0.65  YNXXXXXXXXXXXXXAFFAV
1at9 0.65  YNXXXXXXXXXXXXXAFFAV
1m0k 0.65  YNXXXXXXXXXXXXXAFFAV
3mbv 0.65  YNXXXXXXXXXXXXXAFFAV
1qhj 0.65  YNXXXXXXXXXXXXXAFFAV
1vjm 0.65  YNXXXXXXXXXXXXXAFFAV
4ov0 0.65  YNXXXXXXXXXXXXXAFFAV
1py6 0.65  YNXXXXXXXXXXXXXAFFAV
1kme 0.65  YNXXXXXXXXXXXXXAFFAV
1bm1 0.65  YNXXXXXXXXXXXXXAFFAV
1c3w 0.65  YNXXXXXXXXXXXXXAFFAV
2zfe 0.65  YNXXXXXXXXXXXXXAFFAV
1mgy 0.65  YNXXXXXXXXXXXXXAFFAV
1brd 0.65  YNXXXXXXXXXXXXXAFFAV
1ixf 0.65  YNXXXXXXXXXXXXXAFFAV
1fbk 0.65  YNXXXXXXXXXXXXXAFFAV
1brr 0.65  YNXXXXXXXXXXXXXAFFAV
1brx 0.65  YNXXXXXXXXXXXXXAFFAV
4fpd 0.65  YNXXXXXXXXXXXXXAFFAV
1tn0 0.65  YNXXXXXXXXXXXXXAFFAV
1tn5 0.65  YNXXXXXXXXXXXXXAFFAV
3nsb 0.65  YNXXXXXXXXXXXXXAFFAV
1q5i 0.65  YNXXXXXXXXXXXXXAFFAV
1q5j 0.65  YNXXXXXXXXXXXXXAFFAV
1o0a 0.65  YNXXXXXXXXXXXXXAFFAV
1ap9 0.65  YNXXXXXXXXXXXXXAFFAV
1r84 0.65  YNXXXXXXXXXXXXXAFFAV
1s8j 0.65  YNXXXXXXXXXXXXXAFFAV
1s8l 0.65  YNXXXXXXXXXXXXXAFFAV


B9T759_RICCO/PF00230

Helix:0
Orig AVTELVATGTFLFTLSTTIIACL
Pred AVTELVATGTFLFTLSTTIIACL
accu 0.0


Helix:1
Orig LIPIAVFFIAFLWLMVTVPLSGG
Pred LIPIAVFFIAFLWLMVTVPLSGG
accu 0.0


Helix:2
Orig ALFYSLGQLLGALIAYLILKGVM
Pred ALFYSLGQLLGALIAYLILKGVM
accu 0.0


Helix:3
Orig AGVSVGTALIIEILCTFMVLYVA
Pred AGVSVGTALIIEILCTFMVLYVA
accu 0.0


Helix:4
Orig LGLTTVCVIISGIYAASVFVSIT
Pred LGLTTVCVIISGIYAASVFVSIT
accu 0.0


Helix:5
Orig GALWEGHWVFWVGPFCACMIYYA
Pred GALWEGHWVFWVGPFCACMIYYA
accu 0.0


Q96X48_COCPO/PF01036

Helix:0
Orig VVAILMLVSSLIFYILGARVVVQ
Pred VVAILMLVSSLIFYILGARVVVQ
accu 0.0


Helix:1
Orig LVTTISFLAYFAMATGEGIGYNV
Pred LVTTISFLAYFAMATGEGIGYNV
accu 0.0


Helix:2
Orig VFWVRWLNWGLTFTIILINLALL
Pred VFWVRWLNWGLTFTIILINLALL
accu 0.0


Helix:3
Orig GACLLISVAANITMFVTGLISVF
 MXXTXL-[1m0k, 1s8l, 1at9, 1e0p, 1s8j, 1r84, 1r2n, 1pxs, 1jv7, 1jv6, 1ap9, 1pxr, 1m0l, 4hwl, 1s54, 1s53, 1o0a, 3han, 1kg9, 3hao, 3hap, 1kg8, 3haq, 2wjk, 3har, 3has, 2wjl, 1q5j, 2zzl, 1q5i, 1f50, 1tn5, 3nsb, 2brd, 1cwq, 3utv, 1tn0, 3utw, 3utx, 3uty, 4fpd, 1brx, 1brr, 1p8i, 1fbk, 1ucq, 4hyx, 1f4z, 1ixf, 3vi0, 1qkp, 1qko, 1brd, 1p8h, 1mgy, 1qm8, 4md2, 2zfe, 4md1, 1iw6, 3ns0, 1c3w, 1bm1, 2ntu, 1kme, 2ntw, 1s52, 1s51, 1py6, 2at9, 4ov0, 1iw9, 2i20, 1vjm, 1x0s, 1qhj, 3mbv, 1x0i, 1x0k, 1xji]
Pred GACLLISVAANITXXXXXXISVF
accu 0.2608695652173913

1xji 0.2608695652173913  GACLLISVAANITXXXXXXISVF
1x0k 0.2608695652173913  GACLLISVAANITXXXXXXISVF
1x0i 0.2608695652173913  GACLLISVAANITXXXXXXISVF
3mbv 0.2608695652173913  GACLLISVAANITXXXXXXISVF
1qhj 0.2608695652173913  GACLLISVAANITXXXXXXISVF
1x0s 0.2608695652173913  GACLLISVAANITXXXXXXISVF
1vjm 0.2608695652173913  GACLLISVAANITXXXXXXISVF
2i20 0.2608695652173913  GACLLISVAANITXXXXXXISVF
1iw9 0.2608695652173913  GACLLISVAANITXXXXXXISVF
4ov0 0.2608695652173913  GACLLISVAANITXXXXXXISVF
2at9 0.2608695652173913  GACLLISVAANITXXXXXXISVF
1py6 0.2608695652173913  GACLLISVAANITXXXXXXISVF
1s51 0.2608695652173913  GACLLISVAANITXXXXXXISVF
1s52 0.2608695652173913  GACLLISVAANITXXXXXXISVF
2ntw 0.2608695652173913  GACLLISVAANITXXXXXXISVF
1kme 0.2608695652173913  GACLLISVAANITXXXXXXISVF
2ntu 0.2608695652173913  GACLLISVAANITXXXXXXISVF
1bm1 0.2608695652173913  GACLLISVAANITXXXXXXISVF
1c3w 0.2608695652173913  GACLLISVAANITXXXXXXISVF
3ns0 0.2608695652173913  GACLLISVAANITXXXXXXISVF
1iw6 0.2608695652173913  GACLLISVAANITXXXXXXISVF
4md1 0.2608695652173913  GACLLISVAANITXXXXXXISVF
2zfe 0.2608695652173913  GACLLISVAANITXXXXXXISVF
4md2 0.2608695652173913  GACLLISVAANITXXXXXXISVF
1qm8 0.2608695652173913  GACLLISVAANITXXXXXXISVF
1mgy 0.2608695652173913  GACLLISVAANITXXXXXXISVF
1p8h 0.2608695652173913  GACLLISVAANITXXXXXXISVF
1brd 0.2608695652173913  GACLLISVAANITXXXXXXISVF
1qko 0.2608695652173913  GACLLISVAANITXXXXXXISVF
1qkp 0.2608695652173913  GACLLISVAANITXXXXXXISVF
3vi0 0.2608695652173913  GACLLISVAANITXXXXXXISVF
1ixf 0.2608695652173913  GACLLISVAANITXXXXXXISVF
1f4z 0.2608695652173913  GACLLISVAANITXXXXXXISVF
4hyx 0.2608695652173913  GACLLISVAANITXXXXXXISVF
1ucq 0.2608695652173913  GACLLISVAANITXXXXXXISVF
1fbk 0.2608695652173913  GACLLISVAANITXXXXXXISVF
1p8i 0.2608695652173913  GACLLISVAANITXXXXXXISVF
1brr 0.2608695652173913  GACLLISVAANITXXXXXXISVF
1brx 0.2608695652173913  GACLLISVAANITXXXXXXISVF
4fpd 0.2608695652173913  GACLLISVAANITXXXXXXISVF
3uty 0.2608695652173913  GACLLISVAANITXXXXXXISVF
3utx 0.2608695652173913  GACLLISVAANITXXXXXXISVF
3utw 0.2608695652173913  GACLLISVAANITXXXXXXISVF
1tn0 0.2608695652173913  GACLLISVAANITXXXXXXISVF
3utv 0.2608695652173913  GACLLISVAANITXXXXXXISVF
1cwq 0.2608695652173913  GACLLISVAANITXXXXXXISVF
2brd 0.2608695652173913  GACLLISVAANITXXXXXXISVF
3nsb 0.2608695652173913  GACLLISVAANITXXXXXXISVF
1tn5 0.2608695652173913  GACLLISVAANITXXXXXXISVF
1f50 0.2608695652173913  GACLLISVAANITXXXXXXISVF
1q5i 0.2608695652173913  GACLLISVAANITXXXXXXISVF
2zzl 0.2608695652173913  GACLLISVAANITXXXXXXISVF
1q5j 0.2608695652173913  GACLLISVAANITXXXXXXISVF
2wjl 0.2608695652173913  GACLLISVAANITXXXXXXISVF
3has 0.2608695652173913  GACLLISVAANITXXXXXXISVF
3har 0.2608695652173913  GACLLISVAANITXXXXXXISVF
2wjk 0.2608695652173913  GACLLISVAANITXXXXXXISVF
3haq 0.2608695652173913  GACLLISVAANITXXXXXXISVF
1kg8 0.2608695652173913  GACLLISVAANITXXXXXXISVF
3hap 0.2608695652173913  GACLLISVAANITXXXXXXISVF
3hao 0.2608695652173913  GACLLISVAANITXXXXXXISVF
1kg9 0.2608695652173913  GACLLISVAANITXXXXXXISVF
3han 0.2608695652173913  GACLLISVAANITXXXXXXISVF
1o0a 0.2608695652173913  GACLLISVAANITXXXXXXISVF
1s53 0.2608695652173913  GACLLISVAANITXXXXXXISVF
1s54 0.2608695652173913  GACLLISVAANITXXXXXXISVF
4hwl 0.2608695652173913  GACLLISVAANITXXXXXXISVF
1m0l 0.2608695652173913  GACLLISVAANITXXXXXXISVF
1pxr 0.2608695652173913  GACLLISVAANITXXXXXXISVF
1ap9 0.2608695652173913  GACLLISVAANITXXXXXXISVF
1jv6 0.2608695652173913  GACLLISVAANITXXXXXXISVF
1jv7 0.2608695652173913  GACLLISVAANITXXXXXXISVF
1pxs 0.2608695652173913  GACLLISVAANITXXXXXXISVF
1r2n 0.2608695652173913  GACLLISVAANITXXXXXXISVF
1r84 0.2608695652173913  GACLLISVAANITXXXXXXISVF
1s8j 0.2608695652173913  GACLLISVAANITXXXXXXISVF
1e0p 0.2608695652173913  GACLLISVAANITXXXXXXISVF
1at9 0.2608695652173913  GACLLISVAANITXXXXXXISVF
1s8l 0.2608695652173913  GACLLISVAANITXXXXXXISVF
1m0k 0.2608695652173913  GACLLISVAANITXXXXXXISVF


Helix:4
Orig WAWFTISCLSYLTVVYHTGF
 LXXLXV-[1m0k, 1s8l, 1at9, 1e0p, 1s8j, 1r84, 1r2n, 1pxs, 1jv7, 1jv6, 1ap9, 1pxr, 1m0l, 4hwl, 1s54, 1s53, 1o0a, 3han, 1kg9, 3hao, 3hap, 1kg8, 3haq, 2wjk, 3har, 3has, 2wjl, 1q5j, 2zzl, 1q5i, 1f50, 1tn5, 3nsb, 2brd, 1cwq, 3utv, 1tn0, 3utw, 3utx, 3uty, 4fpd, 1brx, 1brr, 1p8i, 1fbk, 1ucq, 4hyx, 1f4z, 1ixf, 3vi0, 1qkp, 1qko, 1brd, 1p8h, 1mgy, 1qm8, 4md2, 2zfe, 4md1, 1iw6, 3ns0, 1c3w, 1bm1, 2ntu, 1kme, 2ntw, 1s52, 1s51, 1py6, 2at9, 4ov0, 1iw9, 2i20, 1vjm, 1x0s, 1qhj, 3mbv, 1x0i, 1x0k, 1xji]
Pred WAWFTISCXXXXXXVYHTGF
accu 0.3

1xji 0.3  WAWFTISCXXXXXXVYHTGF
1x0k 0.3  WAWFTISCXXXXXXVYHTGF
1x0i 0.3  WAWFTISCXXXXXXVYHTGF
3mbv 0.3  WAWFTISCXXXXXXVYHTGF
1qhj 0.3  WAWFTISCXXXXXXVYHTGF
1x0s 0.3  WAWFTISCXXXXXXVYHTGF
1vjm 0.3  WAWFTISCXXXXXXVYHTGF
2i20 0.3  WAWFTISCXXXXXXVYHTGF
1iw9 0.3  WAWFTISCXXXXXXVYHTGF
4ov0 0.3  WAWFTISCXXXXXXVYHTGF
2at9 0.3  WAWFTISCXXXXXXVYHTGF
1py6 0.3  WAWFTISCXXXXXXVYHTGF
1s51 0.3  WAWFTISCXXXXXXVYHTGF
1s52 0.3  WAWFTISCXXXXXXVYHTGF
2ntw 0.3  WAWFTISCXXXXXXVYHTGF
1kme 0.3  WAWFTISCXXXXXXVYHTGF
2ntu 0.3  WAWFTISCXXXXXXVYHTGF
1bm1 0.3  WAWFTISCXXXXXXVYHTGF
1c3w 0.3  WAWFTISCXXXXXXVYHTGF
3ns0 0.3  WAWFTISCXXXXXXVYHTGF
1iw6 0.3  WAWFTISCXXXXXXVYHTGF
4md1 0.3  WAWFTISCXXXXXXVYHTGF
2zfe 0.3  WAWFTISCXXXXXXVYHTGF
4md2 0.3  WAWFTISCXXXXXXVYHTGF
1qm8 0.3  WAWFTISCXXXXXXVYHTGF
1mgy 0.3  WAWFTISCXXXXXXVYHTGF
1p8h 0.3  WAWFTISCXXXXXXVYHTGF
1brd 0.3  WAWFTISCXXXXXXVYHTGF
1qko 0.3  WAWFTISCXXXXXXVYHTGF
1qkp 0.3  WAWFTISCXXXXXXVYHTGF
3vi0 0.3  WAWFTISCXXXXXXVYHTGF
1ixf 0.3  WAWFTISCXXXXXXVYHTGF
1f4z 0.3  WAWFTISCXXXXXXVYHTGF
4hyx 0.3  WAWFTISCXXXXXXVYHTGF
1ucq 0.3  WAWFTISCXXXXXXVYHTGF
1fbk 0.3  WAWFTISCXXXXXXVYHTGF
1p8i 0.3  WAWFTISCXXXXXXVYHTGF
1brr 0.3  WAWFTISCXXXXXXVYHTGF
1brx 0.3  WAWFTISCXXXXXXVYHTGF
4fpd 0.3  WAWFTISCXXXXXXVYHTGF
3uty 0.3  WAWFTISCXXXXXXVYHTGF
3utx 0.3  WAWFTISCXXXXXXVYHTGF
3utw 0.3  WAWFTISCXXXXXXVYHTGF
1tn0 0.3  WAWFTISCXXXXXXVYHTGF
3utv 0.3  WAWFTISCXXXXXXVYHTGF
1cwq 0.3  WAWFTISCXXXXXXVYHTGF
2brd 0.3  WAWFTISCXXXXXXVYHTGF
3nsb 0.3  WAWFTISCXXXXXXVYHTGF
1tn5 0.3  WAWFTISCXXXXXXVYHTGF
1f50 0.3  WAWFTISCXXXXXXVYHTGF
1q5i 0.3  WAWFTISCXXXXXXVYHTGF
2zzl 0.3  WAWFTISCXXXXXXVYHTGF
1q5j 0.3  WAWFTISCXXXXXXVYHTGF
2wjl 0.3  WAWFTISCXXXXXXVYHTGF
3has 0.3  WAWFTISCXXXXXXVYHTGF
3har 0.3  WAWFTISCXXXXXXVYHTGF
2wjk 0.3  WAWFTISCXXXXXXVYHTGF
3haq 0.3  WAWFTISCXXXXXXVYHTGF
1kg8 0.3  WAWFTISCXXXXXXVYHTGF
3hap 0.3  WAWFTISCXXXXXXVYHTGF
3hao 0.3  WAWFTISCXXXXXXVYHTGF
1kg9 0.3  WAWFTISCXXXXXXVYHTGF
3han 0.3  WAWFTISCXXXXXXVYHTGF
1o0a 0.3  WAWFTISCXXXXXXVYHTGF
1s53 0.3  WAWFTISCXXXXXXVYHTGF
1s54 0.3  WAWFTISCXXXXXXVYHTGF
4hwl 0.3  WAWFTISCXXXXXXVYHTGF
1m0l 0.3  WAWFTISCXXXXXXVYHTGF
1pxr 0.3  WAWFTISCXXXXXXVYHTGF
1ap9 0.3  WAWFTISCXXXXXXVYHTGF
1jv6 0.3  WAWFTISCXXXXXXVYHTGF
1jv7 0.3  WAWFTISCXXXXXXVYHTGF
1pxs 0.3  WAWFTISCXXXXXXVYHTGF
1r2n 0.3  WAWFTISCXXXXXXVYHTGF
1r84 0.3  WAWFTISCXXXXXXVYHTGF
1s8j 0.3  WAWFTISCXXXXXXVYHTGF
1e0p 0.3  WAWFTISCXXXXXXVYHTGF
1at9 0.3  WAWFTISCXXXXXXVYHTGF
1s8l 0.3  WAWFTISCXXXXXXVYHTGF
1m0k 0.3  WAWFTISCXXXXXXVYHTGF


Helix:5
Orig AFYSSIAGYFLVLLLIYPIIWAA
Pred AFYSSIAGYFLVLLLIYPIIWAA
accu 0.0


Helix:6
Orig IIIYAILDILSQGVFGYWLL
Pred IIIYAILDILSQGVFGYWLL
accu 0.0


E3XZS5_SHIFL/PF00230

Helix:0
Orig AECFGTFWLVFGGCGSAVLAAGF
Pred AECFGTFWLVFGGCGSAVLAAGF
accu 0.0


Helix:1
Orig GIGFAGVALAFGLTVLTMAFAVG
Pred GIGFAGVALAFGLTVLTMAFAVG
accu 0.0


Helix:2
Orig VVGYVIAQVVGGIVAAALLYLIA
Pred VVGYVIAQVVGGIVAAALLYLIA
accu 0.0


Helix:3
Orig GGYSMLSALVVELVLSAGFLLVI
Pred GGYSMLSALVVELVLSAGFLLVI
accu 0.0


Helix:4
Orig FAPAGFAPIAIGLALTLIHLISI
Pred FAPAGFAPIAIGLALTLIHLISI
accu 0.0


Helix:5
Orig LWFFWVVPIVGGIIGGLI
Pred LWFFWVVPIVGGIIGGLI
accu 0.0


G4YLZ0_PHYSP/PF00230

Helix:0
Orig AEFLATFICMLFGLSCMAQVTLS
Pred AEFLATFICMLFGLSCMAQVTLS
accu 0.0


Helix:1
Orig IALAWGFAYFIGISIGGGVSGAH
Pred IALAWGFAYFIGISIGGGVSGAH
accu 0.0


Helix:2
Orig VPFYILIQTVAAYVSALVVYIVY
Pred VPFYILIQTVAAYVSALVVYIVY
accu 0.0


Helix:3
Orig VGNFTCFLTEFLAAALLILGILA
Pred VGNFTCFLTEFLAAALLILGILA
accu 0.0


Helix:4
Orig AVPPAIGVLVSAIAMGFATNTGL
Pred AVPPAIGVLVSAIAMGFATNTGL
accu 0.0


Helix:5
Orig YYFWVPLVAPILGGAAGAFV
Pred YYFWVPLVAPILGGAAGAFV
accu 0.0


H3N2K4_KLEOX/PF00230

Helix:0
Orig AEFLGTGLFLFFGIGCLSAL
Pred AEFLGTGLFLFFGIGCLSAL
accu 0.0


Helix:1
Orig LGLWEICIIWGLGISLAVYLTSG
Pred LGLWEICIIWGLGISLAVYLTSG
accu 0.0


Helix:2
Orig VFPYIVSQVAGAFGGAVLAYVLY
Pred VFPYIVSQVAGAFGGAVLAYVLY
accu 0.0


Helix:3
Orig SIWHAALVEVVITSMLMGMIMAL
Pred SIWHAALVEVVITSMLMGMIMAL
accu 0.0


Helix:4
Orig LLIGLLVAVIGASTGPLTGFAMN
Pred LLIGLLVAVIGASTGPLTGFAMN
accu 0.0


Helix:5
Orig PYFIVPIIAPLIGACLGAAI
Pred PYFIVPIIAPLIGACLGAAI
accu 0.0


E0EIT4_ACTPL/PF00230

Helix:0
Orig FIGTGLIIFFGVGCVAAAQL
Pred FIGTGLIIFFGVGCVAAAQL
accu 0.0


Helix:1
Orig ISIMWGVGVALAVYTTAGVSGAH
Pred ISIMWGVGVALAVYTTAGVSGAH
accu 0.0


Helix:2
Orig VLPYIISQFLGAFAAAALVYFLY
Pred VLPYIISQFLGAFAAAALVYFLY
accu 0.0


Helix:3
Orig SVLQAFCVEAVITMALVALILAL
Pred SVLQAFCVEAVITMALVALILAL
accu 0.0


Helix:4
Orig APLLIGLLIAAIGGAFGPLTGFA
Pred APLLIGLLIAAIGGAFGPLTGFA
accu 0.0


Helix:5
Orig IPYFLVPLIAPIVGGLVGAW
Pred IPYFLVPLIAPIVGGLVGAW
accu 0.0


O65860_PICAB/PF00230

Helix:0
Orig AALAELISTLIFVFAGEGSGMAF
Pred AALAELISTLIFVFAGEGSGMAF
accu 0.0


Helix:1
Orig GLVAVALAHGLGLFVAVAVGANI
Pred GLVAVALAHGLGLFVAVAVGANI
accu 0.0


Helix:2
Orig TLLRGILYWIAQLLGAIVACLLL
Pred TLLRGILYWIAQLLGAIVACLLL
accu 0.0


Helix:3
Orig GEGVVMEIVITFALIYTVYATAA
Pred GEGVVMEIVITFALIYTVYATAA
accu 0.0


Helix:4
Orig IAPIAIGFIVGANILAAGPFSGG
Pred IAPIAIGFIVGANILAAGPFSGG
accu 0.0


Helix:5
Orig NWVYWVGPLIGGGLAGIV
Pred NWVYWVGPLIGGGLAGIV
accu 0.0


F0JX52_ESCFE/PF00230

Helix:0
Orig AECFGTFWLVFGGCGSAVLAAGF
Pred AECFGTFWLVFGGCGSAVLAAGF
accu 0.0


Helix:1
Orig GIGFAGVALAFGLTVLTMAFAVG
Pred GIGFAGVALAFGLTVLTMAFAVG
accu 0.0


Helix:2
Orig VVGYVIAQVVGGIVAAALLYLIA
Pred VVGYVIAQVVGGIVAAALLYLIA
accu 0.0


Helix:3
Orig GGYSMLSALVVELVLSAGFLLVI
Pred GGYSMLSALVVELVLSAGFLLVI
accu 0.0


Helix:4
Orig FAPAGFAPIAIGLALTLIHLISI
Pred FAPAGFAPIAIGLALTLIHLISI
accu 0.0


Helix:5
Orig LWFFWVVPIVGGIIGGLI
Pred LWFFWVVPIVGGIIGGLI
accu 0.0


H2IXI3_RAHAC/PF00230

Helix:0
Orig IAEFLGTGLIIFFGAGCVAAMKL
Pred IAEFLGTGLIIFFGAGCVAAMKL
accu 0.0


Helix:1
Orig ISIIWGLGVAMAIYLTAAISGAH
Pred ISIIWGLGVAMAIYLTAAISGAH
accu 0.0


Helix:2
Orig VLPYVIAQVAGAFCAAALVYGLY
Pred VLPYVIAQVAGAFCAAALVYGLY
accu 0.0


Helix:3
Orig ISVLQAFLVETVITAILMALILG
Pred ISVLQAFLVETVITAILMALILG
accu 0.0


Helix:4
Orig LAPLLIGILIAVIGASMGPLTGF
Pred LAPLLIGILIAVIGASMGPLTGF
accu 0.0


Helix:5
Orig IPYFLVPIFGPLLGASLGAI
Pred IPYFLVPIFGPLLGASLGAI
accu 0.0


H7QEN8_STRPN/PF00230

Helix:0
Orig LFGEFLGTLILILLGNGVVAGVV
Pred LFGEFLGTLILILLGNGVVAGVV
accu 0.0


Helix:1
Orig GWIVITMGWGIAVAVAVFVSGKL
Pred GWIVITMGWGIAVAVAVFVSGKL
accu 0.0


Helix:2
Orig WASVLPYILAQFAGAMLGQILVW
Pred WASVLPYILAQFAGAMLGQILVW
accu 0.0


Helix:3
Orig VSNLISEILGTFVLVLTIFALGL
Pred VSNLISEILGTFVLVLTIFALGL
accu 0.0


Helix:4
Orig IGTFAVGTLIVGIGLSLGGTTGY
Pred IGTFAVGTLIVGIGLSLGGTTGY
accu 0.0


Helix:5
Orig WSYAWIPVVGPVIGAALAVLV
Pred WSYAWIPVVGPVIGAALAVLV
accu 0.0


F3TXB5_STAEP/PF00230

Helix:0
Orig LAEFLGTAILILFGGGVCANVNL
Pred LAEFLGTAILILFGGGVCANVNL
accu 0.0


Helix:1
Orig IAFGWGLAVTMGVYAVGTFSGAH
Pred IAFGWGLAVTMGVYAVGTFSGAH
accu 0.0


Helix:2
Orig VPGYIVCQMLGGIVGGVFVWLMY
Pred VPGYIVCQMLGGIVGGVFVWLMY
accu 0.0


Helix:3
Orig FANFLSEIIGTMALTLGILFIGV
Pred FANFLSEIIGTMALTLGILFIGV
accu 0.0


Helix:4
Orig IIVGSLIIAIGLSLGGTTGYAIN
Pred IIVGSLIIAIGLSLGGTTGYAIN
accu 0.0


Helix:5
Orig SNWSYAIVPVLGPMAGGMLGAIV
Pred SNWSYAIVPVLGPMAGGMLGAIV
accu 0.0


G5LQE1_SALET/PF00230

Helix:0
Orig VAGASLGLWEICIIWGLGISLAV
Pred VAGASLGLWEICIIWGLGISLAV
accu 0.0


Helix:1
Orig AGISGGHLNPAVTIALWLFA
Pred AGISGGHLNPAVTIALWLFA
accu 0.0


Helix:2
Orig VLPYIIAQFAGAFGGALLAYVLY
Pred VLPYIIAQFAGAFGGALLAYVLY
accu 0.0


Helix:3
Orig VWQAALVEVVITSILMGMIMALT
Pred VWQAALVEVVITSILMGMIMALT
accu 0.0


Helix:4
Orig PLLIGILVAVIGASTGPLTGFAM
Pred PLLIGILVAVIGASTGPLTGFAM
accu 0.0


Helix:5
Orig IPYFIVPIVAPVIGACAGAAI
Pred IPYFIVPIVAPVIGACAGAAI
accu 0.0


F1LBW5_ASCSU/PF00230

Helix:0
Orig IANLIAEFYATAILRFIGTGVIA
Pred IANLIAEFYATAILRFIGTGVIA
accu 0.0


Helix:1
Orig YSAWRTSGGHVNPAVTAALFILG
Pred YSAWRTSGGHVNPAVTAALFILG
accu 0.0


Helix:2
Orig SLLYVVAQMFGAAFGAGLSYIVY
Pred SLLYVVAQMFGAAFGAGLSYIVY
accu 0.0


Helix:3
Orig AFIDQVAGTGLLGLFVAFFC
Pred AFIDQVAGTGLLGLFVAFFC
accu 0.0


Helix:4
Orig PLYLQPALFGVVAAMIGTCYSMN
Pred PLYLQPALFGVVAAMIGTCYSMN
accu 0.0


Helix:5
Orig ILAVFLGYGTLLAPVVGAVLGAY
Pred ILAVFLGYGTLLAPVVGAVLGAY
accu 0.0


D0BEE6_BRUSS/PF00230

Helix:0
Orig AEFFGTFWLVFGGCGSAILAAAF
Pred AEFFGTFWLVFGGCGSAILAAAF
accu 0.0


Helix:1
Orig IGFLGVALAFGLTVLTMAYAVGG
Pred IGFLGVALAFGLTVLTMAYAVGG
accu 0.0


Helix:2
Orig LIPYWVAQVLGAIATAAILYVIA
Pred LIPYWVAQVLGAIATAAILYVIA
accu 0.0


Helix:3
Orig YSMMAGLLIEIILTAFFIIIILG
Pred YSMMAGLLIEIILTAFFIIIILG
accu 0.0


Helix:4
Orig PAGFAPIAIGFGLTLIHLVSIPV
Pred PAGFAPIAIGFGLTLIHLVSIPV
accu 0.0


Helix:5
Orig AALSQLWLFWVAPLVGAVIGAII
Pred AALSQLWLFWVAPLVGAVIGAII
accu 0.0


Q7SGN1_NEUCR/PF00230

Helix:0
Orig LVFGIGEFVGTFMFLFFAFAGTQ
Pred LVFGIGEFVGTFMFLFFAFAGTQ
accu 0.0


Helix:1
Orig TSNLLYIAFAFGFSLMVNVWAFF
Pred TSNLLYIAFAFGFSLMVNVWAFF
accu 0.0


Helix:2
Orig LALVLVGGFPAVRAVIVIVAQIL
Pred LALVLVGGFPAVRAVIVIVAQIL
accu 0.0


Helix:3
Orig AQGFFIELFLTCELVFVILMMAV
Pred AQGFFIELFLTCELVFVILMMAV
accu 0.0


Helix:4
Orig FVAPVAIGLALFLSELVGVYFTG
Pred FVAPVAIGLALFLSELVGVYFTG
accu 0.0


Helix:5
Orig GYHWIYWLGPVLGALLACGF
Pred GYHWIYWLGPVLGALLACGF
accu 0.0


C5MEV9_CANTT/PF01036

Helix:0
Orig AAFSLFALFAVIHVLIYAFT
Pred AAFSLFALFAVIHVLIYAFT
accu 0.0


Helix:1
Orig ALLIIPLFTNAIFAFAYYTYASN
Pred ALLIIPLFTNAIFAFAYYTYASN
accu 0.0


Helix:2
Orig IFYCKFIAWFLGWPLVLAIFQIV
Pred IFYCKFIAWFLGWPLVLAIFQIV
accu 0.0


Helix:3
Orig LFARVLAIEVFVLGLLIGAL
Pred LFARVLAIEVFVLGLLIGAL
accu 0.0


Helix:4
Orig WGYFTFAVVFQLFVMYLVA
Pred WGYFTFAVVFQLFVMYLVA
accu 0.0


Helix:5
Orig LGNLLIIAFFIVWILYPICWGLS
Pred LGNLLIIAFFIVWILYPICWGLS
accu 0.0


Helix:6
Orig VFYGILDLITFGIIPIILTWLAI
Pred VFYGILDLITFGIIPIILTWLAI
accu 0.0


H8LHT3_STRPN/PF00230


C7YWI9_NECH7/PF01036

Helix:0
Orig WLWAVTAVYLLSFLVFFALSL
Pred WLWAVTAVYLLSFLVFFALSL
accu 0.0


Helix:1
Orig IALLVGTITYFAIASGLAYSVIP
Pred IALLVGTITYFAIASGLAYSVIP
accu 0.0


Helix:2
Orig IFFAKYINWVVAFPVVILALGLL
Pred IFFAKYINWVVAFPVVILALGLL
accu 0.0


Helix:3
Orig WATIIFNIFLAWIWIISYLCSAY
Pred WATIIFNIFLAWIWIISYLCSAY
accu 0.0


Helix:4
Orig WGFFAFGTAAYILLAFQTLH
Pred WGFFAFGTAAYILLAFQTLH
accu 0.0


Helix:5
Orig YLMLAGWLNLLWLLYPIAFGVA
Pred YLMLAGWLNLLWLLYPIAFGVA
accu 0.0


Helix:6
Orig LIFFGILDLLMIPGLAFAFLFLS
Pred LIFFGILDLLMIPGLAFAFLFLS
accu 0.0


C7W1R3_ENTFL/PF00230

Helix:0
Orig GEFFGTMILVLLGDGVCAAV
Pred GEFFGTMILVLLGDGVCAAV
accu 0.0


Helix:1
Orig AFASGWVVIALGWGAAVTLAVYM
Pred AFASGWVVIALGWGAAVTLAVYM
accu 0.0


Helix:2
Orig IVAQVLGGFIGGLVVWLAYLPHW
Pred IVAQVLGGFIGGLVVWLAYLPHW
accu 0.0


Helix:3
Orig NYPANVLTEIIGTFVLVFGLLAF
Pred NYPANVLTEIIGTFVLVFGLLAF
accu 0.0


Helix:4
Orig LAAGINPMLVGILVLGLGLSLGG
Pred LAAGINPMLVGILVLGLGLSLGG
accu 0.0


Helix:5
Orig AYSWVPIVGPILGASLAAVI
Pred AYSWVPIVGPILGASLAAVI
accu 0.0


H2S4L0_TAKRU/PF00230

Helix:0
Orig SFHPCLAELLGTTFFVFVGCVSV
Pred SFHPCLAELLGTTFFVFVGCVSV
accu 0.0


Helix:1
Orig LQPALVHGLAVAAMVACMAEISG
Pred LQPALVHGLAVAAMVACMAEISG
accu 0.0


Helix:2
Orig MVFPYLACQLLGGVLGAAMA
Pred MVFPYLACQLLGGVLGAAMA
accu 0.0


Helix:3
Orig ALGGALFGEVAMTCLVTLVVLLG
Pred ALGGALFGEVAMTCLVTLVVLLG
accu 0.0


Helix:4
Orig PFLVGCTVAVLILAGGGVSGTCL
Pred PFLVGCTVAVLILAGGGVSGTCL
accu 0.0


Helix:5
Orig WTYHWVYWVGPIAGGLLAAL
Pred WTYHWVYWVGPIAGGLLAAL
accu 0.0


A1Z8L8_DROME/PF00230

Helix:0
Orig LIGEFLGNLILNFFACGACTQIE
Pred LIGEFLGNLILNFFACGACTQIE
accu 0.0


Helix:1
Orig FKALAFGLAIFMAITIVGHLSGG
Pred FKALAFGLAIFMAITIVGHLSGG
accu 0.0


Helix:2
Orig AFFYVVFQCLGAIAGTAAVKILI
Pred AFFYVVFQCLGAIAGTAAVKILI
accu 0.0


Helix:3
Orig LQGLGIEFFLGLLLVLVVFG
Pred LQGLGIEFFLGLLLVLVVFG
accu 0.0


Helix:4
Orig TAPLAIGMAVTLGHLGTIRYTGA
Pred TAPLAIGMAVTLGHLGTIRYTGA
accu 0.0


Helix:5
Orig HWVYWVGPVLGGVAAALL
Pred HWVYWVGPVLGGVAAALL
accu 0.0


E1LNU9_STRMT/PF00230

Helix:0
Orig LFGEFLGTLILILLGNGVVAGVV
Pred LFGEFLGTLILILLGNGVVAGVV
accu 0.0


Helix:1
Orig GWIVITMGWGIAVAVAVFVSGKL
Pred GWIVITMGWGIAVAVAVFVSGKL
accu 0.0


Helix:2
Orig WASVFPYILAQFAGAMLGQILVW
Pred WASVFPYILAQFAGAMLGQILVW
accu 0.0


Helix:3
Orig VSNLISEILGTFVLVLTIFALGL
Pred VSNLISEILGTFVLVLTIFALGL
accu 0.0


Helix:4
Orig IGTFAVGTLIVGIGLSLGGTTGY
Pred IGTFAVGTLIVGIGLSLGGTTGY
accu 0.0


Helix:5
Orig WSYAWIPVVGPVIGAALAVLV
Pred WSYAWIPVVGPVIGAALAVLV
accu 0.0


A9VZJ2_METEP/PF00230

Helix:0
Orig FFGTFWLTFGGCGAAVLSAA
Pred FFGTFWLTFGGCGAAVLSAA
accu 0.0


Helix:1
Orig GVAFAFGFTVLTMAYAVGHISGG
Pred GVAFAFGFTVLTMAYAVGHISGG
accu 0.0


Helix:2
Orig VLPYVIAQVIGATVAAFALYTIA
Pred VLPYVIAQVIGATVAAFALYTIA
accu 0.0


Helix:3
Orig YGLAACLLTEVLTAFIFLFIIVG
Pred YGLAACLLTEVLTAFIFLFIIVG
accu 0.0


Helix:4
Orig AAGFAGIPIGFALVLIHLISIPV
Pred AAGFAGIPIGFALVLIHLISIPV
accu 0.0


Helix:5
Orig EYIAQLWLFWLAPITGAIAAGVV
Pred EYIAQLWLFWLAPITGAIAAGVV
accu 0.0


C4UIV9_YERRU/PF00230

Helix:0
Orig IAEFLGTALLIFFGVGCVAALKL
Pred IAEFLGTALLIFFGVGCVAALKL
accu 0.0


Helix:1
Orig ISIIWGLGVAMAIYLTAAISGAH
Pred ISIIWGLGVAMAIYLTAAISGAH
accu 0.0


Helix:2
Orig LPYIVAQVAGAFCAAALVYGLYY
Pred LPYIVAQVAGAFCAAALVYGLYY
accu 0.0


Helix:3
Orig ITVFQAFLVETVITAILMCLILA
Pred ITVFQAFLVETVITAILMCLILA
accu 0.0


Helix:4
Orig LAPLLIGILIAVIGASMGPLTGF
Pred LAPLLIGILIAVIGASMGPLTGF
accu 0.0


Helix:5
Orig IPYFLVPVFGPIVGALLGAF
Pred IPYFLVPVFGPIVGALLGAF
accu 0.0


G5YA14_ECOLX/PF00230

Helix:0
Orig IAEFLGTGLLIFFGVGCVAALKV
Pred IAEFLGTGLLIFFGVGCVAALKV
accu 0.0


Helix:1
Orig ISVIWGLGVAMAIYLTAGVSGAH
Pred ISVIWGLGVAMAIYLTAGVSGAH
accu 0.0


Helix:2
Orig IPFIVSQVAGAFCAAALVYGLYY
Pred IPFIVSQVAGAFCAAALVYGLYY
accu 0.0


Helix:3
Orig INFVQAFAVEMVITAILMGLILA
Pred INFVQAFAVEMVITAILMGLILA
accu 0.0


Helix:4
Orig LAPLLIGLLIAVIGASMGPLTGF
Pred LAPLLIGLLIAVIGASMGPLTGF
accu 0.0


Helix:5
Orig IPYFLVPLFGPIVGAIVGAF
Pred IPYFLVPLFGPIVGAIVGAF
accu 0.0


B5NK96_SALET/PF00230

Helix:0
Orig AEFLGTGLFLFFGIGCLSAL
Pred AEFLGTGLFLFFGIGCLSAL
accu 0.0


Helix:1
Orig LGLWEICIIWGLGISLAVYLTAG
Pred LGLWEICIIWGLGISLAVYLTAG
accu 0.0


Helix:2
Orig IIAQFAGAFGGALLAYVLYSSLF
Pred IIAQFAGAFGGALLAYVLYSSLF
accu 0.0


Helix:3
Orig ALNVWQAALVEVVITSILMGMIM
Pred ALNVWQAALVEVVITSILMGMIM
accu 0.0


Helix:4
Orig APLLIGILVAVIGASTGPLTGFA
Pred APLLIGILVAVIGASTGPLTGFA
accu 0.0


Helix:5
Orig PYFIVPIVAPVIGACAGAAI
Pred PYFIVPIVAPVIGACAGAAI
accu 0.0


D3RBX6_KLEVT/PF00230

Helix:0
Orig IAEFLGTGLLIFFGVGCVAALKV
Pred IAEFLGTGLLIFFGVGCVAALKV
accu 0.0


Helix:1
Orig ISIIWGLGVAMAIYLTAGVSGAH
Pred ISIIWGLGVAMAIYLTAGVSGAH
accu 0.0


Helix:2
Orig VVPFIISQFAGAFCAAALVYGLY
Pred VVPFIISQFAGAFCAAALVYGLY
accu 0.0


Helix:3
Orig INFVQAFAVEMVITAILMGVILA
Pred INFVQAFAVEMVITAILMGVILA
accu 0.0


Helix:4
Orig LAPLLIGLLIAVIGASMGPLTGF
Pred LAPLLIGLLIAVIGASMGPLTGF
accu 0.0


Helix:5
Orig IPYFLVPLCAPVVGAALGAF
Pred IPYFLVPLCAPVVGAALGAF
accu 0.0


H3NZA0_LACPN/PF00230

Helix:0
Orig LAEFLGTFMLVFLGTATVVI
Pred LAEFLGTFMLVFLGTATVVI
accu 0.0


Helix:1
Orig LAFGLAITVSAYAFGGISGGHFN
Pred LAFGLAITVSAYAFGGISGGHFN
accu 0.0


Helix:2
Orig YIIAQIIGAIVASAAVKSFVSAL
Pred YIIAQIIGAIVASAAVKSFVSAL
accu 0.0


Helix:3
Orig IGSGMAFFVEALVTFLFLMVILN
Pred IGSGMAFFVEALVTFLFLMVILN
accu 0.0


Helix:4
Orig GLTIGVTLAFLIIVALNLTGGSL
Pred GLTIGVTLAFLIIVALNLTGGSL
accu 0.0


Helix:5
Orig SALSHLWVYILAPEVGAILAAFC
Pred SALSHLWVYILAPEVGAILAAFC
accu 0.0


F2CTQ2_HORVD/PF00230

Helix:0
Orig FLWVLCVSTLGASTAAVTAYLSL
Pred FLWVLCVSTLGASTAAVTAYLSL
accu 0.0


Helix:1
Orig IHYALLVTVSILALLLFAFNLLC
Pred IHYALLVTVSILALLLFAFNLLC
accu 0.0


Helix:2
Orig VAAFYAAGLTSPSLFSIALRLPA
Pred VAAFYAAGLTSPSLFSIALRLPA
accu 0.0


Helix:3
Orig HTGAAAEGVLTFVITFAVLCIIV
Pred HTGAAAEGVLTFVITFAVLCIIV
accu 0.0


Helix:4
Orig IVKTAMLSVSTVSLVLTGAAYTG
Pred IVKTAMLSVSTVSLVLTGAAYTG
accu 0.0


Helix:5
Orig LYVYWICPFIGAILAAWT
Pred LYVYWICPFIGAILAAWT
accu 0.0


F5XQ59_MICPN/PF00230

Helix:0
Orig EALGTFWLVFGGCGSAVLAAHVL
Pred EALGTFWLVFGGCGSAVLAAHVL
accu 0.0


Helix:1
Orig GIGFVGVALAFGLTVLTGVYAVG
Pred GIGFVGVALAFGLTVLTGVYAVG
accu 0.0


Helix:2
Orig VLPYWITQVVAATVAGAVLLLVA
Pred VLPYWITQVVAATVAGAVLLLVA
accu 0.0


Helix:3
Orig GYGLLAGLVIEIVLTAVFLYVIL
Pred GYGLLAGLVIEIVLTAVFLYVIL
accu 0.0


Helix:4
Orig GIAIGLTLTLIHLVSIPVTNTSV
Pred GIAIGLTLTLIHLVSIPVTNTSV
accu 0.0


Helix:5
Orig GALSQVWLFIVAPLIGAAIAGAT
Pred GALSQVWLFIVAPLIGAAIAGAT
accu 0.0


C0P516_MAIZE/PF00230

Helix:0
Orig AVIAEFIATLLFLYITVATVIGY
Pred AVIAEFIATLLFLYITVATVIGY
accu 0.0


Helix:1
Orig AACGGVGILGIAWAFGGMIFILV
Pred AACGGVGILGIAWAFGGMIFILV
accu 0.0


Helix:2
Orig SLVRALLYIIAQCLGAICGVGLV
Pred SLVRALLYIIAQCLGAICGVGLV
accu 0.0


Helix:3
Orig GYSKGTGLAAEIIGTFVLVYTVF
Pred GYSKGTGLAAEIIGTFVLVYTVF
accu 0.0


Helix:4
Orig LPIGFAVFMVHLATIPITGTGIN
Pred LPIGFAVFMVHLATIPITGTGIN
accu 0.0


Helix:5
Orig QWIFWVGPLIGAAIAAAY
Pred QWIFWVGPLIGAAIAAAY
accu 0.0


F1NA56_CHICK/PF00230

Helix:0
Orig VLPCLAELLGSAAFVFIGCLSVV
Pred VLPCLAELLGSAAFVFIGCLSVV
accu 0.0


Helix:1
Orig ALVHGLSIVPIVVSLGNISGAHI
Pred ALVHGLSIVPIVVSLGNISGAHI
accu 0.0


Helix:2
Orig LVGGMKLIMLIPYCIAQLCGGIL
Pred LVGGMKLIMLIPYCIAQLCGGIL
accu 0.0


Helix:3
Orig ALGNEIILTTFLLLVVCMTAVNG
Pred ALGNEIILTTFLLLVVCMTAVNG
accu 0.0


Helix:4
Orig PLAPVCIALTVVINIIVGGSISG
Pred PLAPVCIALTVVINIIVGGSISG
accu 0.0


Helix:5
Orig VIANYWLYHWVYWVGPLIGCLIS
Pred VIANYWLYHWVYWVGPLIGCLIS
accu 0.0


G1LVG5_AILME/PF00230

Helix:0
Orig STYLLSFLSFQVLGCGSVAQAIL
Pred STYLLSFLSFQVLGCGSVAQAIL
accu 0.0


Helix:1
Orig TINVGFAMAVVVAIYVTGGVSGG
Pred TINVGFAMAVVVAIYVTGGVSGG
accu 0.0


Helix:2
Orig FPFYVGAQFLGAFVGAATLFGIY
Pred FPFYVGAQFLGAFVGAATLFGIY
accu 0.0


Helix:3
Orig AFADQVVATMFLLMVVFAIF
Pred AFADQVVATMFLLMVVFAIF
accu 0.0


Helix:4
Orig PIAIGLLIIVIASSLGLNSGCAM
Pred PIAIGLLIIVIASSLGLNSGCAM
accu 0.0


Helix:5
Orig FWWIPVVGPMVGAVIGGLI
Pred FWWIPVVGPMVGAVIGGLI
accu 0.0


G8W8U7_KLEOK/PF00230

Helix:0
Orig IAEFLGTGLLIFFGVGCVAALKV
Pred IAEFLGTGLLIFFGVGCVAALKV
accu 0.0


Helix:1
Orig ISIIWGLGVAMAIYLTAGVSGAH
Pred ISIIWGLGVAMAIYLTAGVSGAH
accu 0.0


Helix:2
Orig VPFIVAQFAGAFCAAALVYGLYY
Pred VPFIVAQFAGAFCAAALVYGLYY
accu 0.0


Helix:3
Orig INFVQAFAVEMVITAILMGVILA
Pred INFVQAFAVEMVITAILMGVILA
accu 0.0


Helix:4
Orig LAPLLIGLLIAVIGASMGPLTGF
Pred LAPLLIGLLIAVIGASMGPLTGF
accu 0.0


Helix:5
Orig IPYFLVPLCAPIVGAALGAF
Pred IPYFLVPLCAPIVGAALGAF
accu 0.0


E3XBP3_ANODA/PF00230

Helix:0
Orig YVFIVCGAAAGAGVGASVSSVLL
Pred YVFIVCGAAAGAGVGASVSSVLL
accu 0.0


Helix:1
Orig MIALTQCFLHISGAHVNPAVSIG
Pred MIALTQCFLHISGAHVNPAVSIG
accu 0.0


Helix:2
Orig ALLYIVAQSGGSIAGAALLYGGP
Pred ALLYIVAQSGGSIAGAALLYGGP
accu 0.0


Helix:3
Orig AAWERFGVEFILTFIVVLAYLIS
Pred AAWERFGVEFILTFIVVLAYLIS
accu 0.0


Helix:4
Orig YFGSSAIAIGAAYSACSFVSMPY
Pred YFGSSAIAIGAAYSACSFVSMPY
accu 0.0


Helix:5
Orig WVYWLGPMVGGAVSGLM
Pred WVYWLGPMVGGAVSGLM
accu 0.0


F8HXT3_LEUS2/PF00230

Helix:0
Orig EFLGTFILVFVGTGSVVYSAATT
Pred EFLGTFILVFVGTGSVVYSAATT
accu 0.0


Helix:1
Orig TIALSFGLALAVAIAAFGHISGG
Pred TIALSFGLALAVAIAAFGHISGG
accu 0.0


Helix:2
Orig FGGYVIAQLLGAIVASAAVFGGV
Pred FGGYVIAQLLGAIVASAAVFGGV
accu 0.0


Helix:3
Orig ALSAFLFEFVLTFLFILVISIVT
Pred ALSAFLFEFVLTFLFILVISIVT
accu 0.0


Helix:4
Orig APIIIGLWLAVLIIVALPITGGA
Pred APIIIGLWLAVLIIVALPITGGA
accu 0.0


Helix:5
Orig HVWVYIAADLLGGVLAAFV
Pred HVWVYIAADLLGGVLAAFV
accu 0.0


Q4RVH6_TETNG/PF00230

Helix:0
Orig WRAVSGEYLATFIFVLLSLGSTI
Pred WRAVSGEYLATFIFVLLSLGSTI
accu 0.0


Helix:1
Orig VLISLCFGLSIATMVQCFGHISG
Pred VLISLCFGLSIATMVQCFGHISG
accu 0.0


Helix:2
Orig KAVFYVLAQCLGAITGAGILYLV
Pred KAVFYVLAQCLGAITGAGILYLV
accu 0.0


Helix:3
Orig VGNGLLVELLITFELVFTIFASC
Pred VGNGLLVELLITFELVFTIFASC
accu 0.0


Helix:4
Orig LGGSASLAIGFAVAIGHFFAINY
Pred LGGSASLAIGFAVAIGHFFAINY
accu 0.0


Helix:5
Orig LITLNFTNHWVYWVGPILGAVLA
Pred LITLNFTNHWVYWVGPILGAVLA
accu 0.0


G6CF53_LACCU/PF00230

Helix:0
Orig LLAEFMGTALMIIFGVGV
Pred LLAEFMGTALMIIFGVGV
accu 0.0


Helix:1
Orig GHLFAITTWGFGITVSLFIFGDV
Pred GHLFAITTWGFGITVSLFIFGDV
accu 0.0


Helix:2
Orig FIPYSVAEVLGGVVGAVIVYIMY
Pred FIPYSVAEVLGGVVGAVIVYIMY
accu 0.0


Helix:3
Orig FFVEFFATFVFISSIIAI
Pred FFVEFFATFVFISSIIAI
accu 0.0


Helix:4
Orig GIAPIAVGLLVWAIGMGMGGPTG
Pred GIAPIAVGLLVWAIGMGMGGPTG
accu 0.0


Helix:5
Orig DWQYGIIVPGIAPFVGGLCAALF
Pred DWQYGIIVPGIAPFVGGLCAALF
accu 0.0


A5V285_SPHWW/PF00230

Helix:0
Orig AELFGTFWLVFGGCGSAVLAAAF
Pred AELFGTFWLVFGGCGSAVLAAAF
accu 0.0


Helix:1
Orig IGFAGVALAFGLTVLTMAYAVGG
Pred IGFAGVALAFGLTVLTMAYAVGG
accu 0.0


Helix:2
Orig LVPYWVAQVVGAIAAAAVLYAIA
Pred LVPYWVAQVVGAIAAAAVLYAIA
accu 0.0


Helix:3
Orig YSLHAALLIEIVLTAGFIIVILG
Pred YSLHAALLIEIVLTAGFIIVILG
accu 0.0


Helix:4
Orig LVPAGFAPIPIGLALTLIHLISI
Pred LVPAGFAPIPIGLALTLIHLISI
accu 0.0


Helix:5
Orig LWLFWAAPLVGAVIGALI
Pred LWLFWAAPLVGAVIGALI
accu 0.0


C7LEM9_BRUMC/PF00230

Helix:0
Orig AEFFGTFWLVFGGCGSAILAAAF
Pred AEFFGTFWLVFGGCGSAILAAAF
accu 0.0


Helix:1
Orig IGFLGVALAFGLTVLTMAYAVGG
Pred IGFLGVALAFGLTVLTMAYAVGG
accu 0.0


Helix:2
Orig LIPYWVAQVLGAIAAAAILYVIA
Pred LIPYWVAQVLGAIAAAAILYVIA
accu 0.0


Helix:3
Orig YSMMAGLLIEIILTAFFIIIILG
Pred YSMMAGLLIEIILTAFFIIIILG
accu 0.0


Helix:4
Orig PAGFAPIAIGFGLTLIHLVSIPV
Pred PAGFAPIAIGFGLTLIHLVSIPV
accu 0.0


Helix:5
Orig AALSQLWLFWVAPLVGAVIGAII
Pred AALSQLWLFWVAPLVGAVIGAII
accu 0.0


C6TL07_SOYBN/PF00230

Helix:0
Orig LVAEVVGTYFLIFAGCASVVVNL
Pred LVAEVVGTYFLIFAGCASVVVNL
accu 0.0


Helix:1
Orig GISIVWGLTVMVLVYSIGHISGA
Pred GISIVWGLTVMVLVYSIGHISGA
accu 0.0


Helix:2
Orig VPAYVIAQVVGATLASGTLRLIF
Pred VPAYVIAQVVGATLASGTLRLIF
accu 0.0


Helix:3
Orig FVVEFIITFYLMFVISGV
Pred FVVEFIITFYLMFVISGV
accu 0.0


Helix:4
Orig IGELAGLAVGSTVLLNVMFAGPI
Pred IGELAGLAVGSTVLLNVMFAGPI
accu 0.0


Helix:5
Orig YRGIWIYLVSPTLGAVAGTW
Pred YRGIWIYLVSPTLGAVAGTW
accu 0.0


G5LAU2_SALET/PF00230

Helix:0
Orig VAGASLGLWEICIIWGLGISLAV
Pred VAGASLGLWEICIIWGLGISLAV
accu 0.0


Helix:1
Orig AGISGGHLNPAVTIALWLFA
Pred AGISGGHLNPAVTIALWLFA
accu 0.0


Helix:2
Orig VLPYIIAQFAGAFGGALLAYVLY
Pred VLPYIIAQFAGAFGGALLAYVLY
accu 0.0


Helix:3
Orig VWQAALVEVVITSILMGMIMALT
Pred VWQAALVEVVITSILMGMIMALT
accu 0.0


Helix:4
Orig PLLIGILVAVIGASTGPLTGFAM
Pred PLLIGILVAVIGASTGPLTGFAM
accu 0.0


Helix:5
Orig IPYFIVPIVAPVIGACAGAAI
Pred IPYFIVPIVAPVIGACAGAAI
accu 0.0


E9FVV8_DAPPU/PF00230

Helix:0
Orig FAEFVGTYVLVVIGNGSVAQAQL
Pred FAEFVGTYVLVVIGNGSVAQAQL
accu 0.0


Helix:1
Orig AINWGWALGCVLGILISANVSGG
Pred AINWGWALGCVLGILISANVSGG
accu 0.0


Helix:2
Orig LPVYWLAQYLGALTASGTVLGVY
Pred LPVYWLAQYLGALTASGTVLGVY
accu 0.0


Helix:3
Orig SSAGLCLVEEILATMIFMLVICV
Pred SSAGLCLVEEILATMIFMLVICV
accu 0.0


Helix:4
Orig IPAFLQPLFIGFALLAIGISYGA
Pred IPAFLQPLFIGFALLAIGISYGA
accu 0.0


Helix:5
Orig WFWIFIVGPHIGAILGVCI
Pred WFWIFIVGPHIGAILGVCI
accu 0.0


E0HHC3_ENTFL/PF00230

Helix:0
Orig GEFFGTMILVLLGDGVCAAV
Pred GEFFGTMILVLLGDGVCAAV
accu 0.0


Helix:1
Orig AFASGWVVIALGWGAAVTLAVYM
Pred AFASGWVVIALGWGAAVTLAVYM
accu 0.0


Helix:2
Orig IVAQVLGGFIGGLVVWLAYLPHW
Pred IVAQVLGGFIGGLVVWLAYLPHW
accu 0.0


Helix:3
Orig NYPANVLTEIIGTFVLVFGLLAF
Pred NYPANVLTEIIGTFVLVFGLLAF
accu 0.0


Helix:4
Orig LAAGINPMLVGILVLGLGLSLGG
Pred LAAGINPMLVGILVLGLGLSLGG
accu 0.0


Helix:5
Orig AYSWVPIVGPILGASLAAVI
Pred AYSWVPIVGPILGASLAAVI
accu 0.0


F3UFI0_STRSA/PF00230

Helix:0
Orig IFGEFLGTLLLLLLGNGVVAGVV
Pred IFGEFLGTLLLLLLGNGVVAGVV
accu 0.0


Helix:1
Orig GWIVITMGWGIAVAIAAFVSGNL
Pred GWIVITMGWGIAVAIAAFVSGNL
accu 0.0


Helix:2
Orig WASVLPYVLAQFAGAMVGQFLVF
Pred WASVLPYVLAQFAGAMVGQFLVF
accu 0.0


Helix:3
Orig FSNLISEILGTFVLVLTIFALGL
Pred FSNLISEILGTFVLVLTIFALGL
accu 0.0


Helix:4
Orig IGTFAVGTLIVGIGLSLGGTTGY
Pred IGTFAVGTLIVGIGLSLGGTTGY
accu 0.0


Helix:5
Orig WSYAWIPVVGPIIGAVLAVL
Pred WSYAWIPVVGPIIGAVLAVL
accu 0.0


H0WQD5_OTOGA/PF00230

Helix:0
Orig FSRAVFAEFLATLLFVFFGLGSA
Pred FSRAVFAEFLATLLFVFFGLGSA
accu 0.0


Helix:1
Orig VLQIAMAFGLGIGTLVQTLGHVS
Pred VLQIAMAFGLGIGTLVQTLGHVS
accu 0.0


Helix:2
Orig FLRAAFYVAAQLLGAVAGAALLH
Pred FLRAAFYVAAQLLGAVAGAALLH
accu 0.0


Helix:3
Orig TTAGQAVTVELFLTLQLVLCIFA
Pred TTAGQAVTVELFLTLQLVLCIFA
accu 0.0


Helix:4
Orig TPALSIGFSVALGHLLGIHYTGC
Pred TPALSIGFSVALGHLLGIHYTGC
accu 0.0


Helix:5
Orig HWVFWIGPLVGAVLGSLL
Pred HWVFWIGPLVGAVLGSLL
accu 0.0


F0LND2_VIBFN/PF00230

Helix:0
Orig FGTFWLVLGGCGSAVLAAGF
Pred FGTFWLVLGGCGSAVLAAGF
accu 0.0


Helix:1
Orig GIGLLGVALAFGLTVLTMAFAIG
Pred GIGLLGVALAFGLTVLTMAFAIG
accu 0.0


Helix:2
Orig IVFQVIGGVIAAAILYVIASGQA
Pred IVFQVIGGVIAAAILYVIASGQA
accu 0.0


Helix:3
Orig GGYSLTAAWVCEVVMTAMFLLVI
Pred GGYSLTAAWVCEVVMTAMFLLVI
accu 0.0


Helix:4
Orig FAPIAIGLCLTLIHLISIPV
Pred FAPIAIGLCLTLIHLISIPV
accu 0.0


Helix:5
Orig WAISQLWLFWLAPIVGGALGALI
Pred WAISQLWLFWLAPIVGGALGALI
accu 0.0


D2HJC5_AILME/PF00230

Helix:0
Orig ALFAEFLATGLYVFFGVGSALPW
Pred ALFAEFLATGLYVFFGVGSALPW
accu 0.0


Helix:1
Orig LPTVLQVAITFNLATAVAVQITW
Pred LPTVLQVAITFNLATAVAVQITW
accu 0.0


Helix:2
Orig AYVAAQLAGATVGAALLYGVIPG
Pred AYVAAQLAGATVGAALLYGVIPG
accu 0.0


Helix:3
Orig VSTGQAVAVELVLTLQLVLCIFV
Pred VSTGQAVAVELVLTLQLVLCIFV
accu 0.0


Helix:4
Orig ASGSPATMIGISLALGHLIGVYF
Pred ASGSPATMIGISLALGHLIGVYF
accu 0.0


Helix:5
Orig FEVHWIFWVGPLTGAVLASL
Pred FEVHWIFWVGPLTGAVLASL
accu 0.0


E6ILS2_ENTFL/PF00230

Helix:0
Orig GEFFGTMILVLLGDGVCAAV
Pred GEFFGTMILVLLGDGVCAAV
accu 0.0


Helix:1
Orig AFASGWVVIALGWGAAVTLAVYM
Pred AFASGWVVIALGWGAAVTLAVYM
accu 0.0


Helix:2
Orig IVAQVLGGFIGGLVVWLAYLPHW
Pred IVAQVLGGFIGGLVVWLAYLPHW
accu 0.0


Helix:3
Orig NYPANVLTEIIGTFVLVFGLLAF
Pred NYPANVLTEIIGTFVLVFGLLAF
accu 0.0


Helix:4
Orig LAAGINPMLVGILVLGLGLSLGG
Pred LAAGINPMLVGILVLGLGLSLGG
accu 0.0


Helix:5
Orig AYSWVPIVGPILGASLAAVI
Pred AYSWVPIVGPILGASLAAVI
accu 0.0


C3F5M3_BACTU/PF00230

Helix:0
Orig IAEVFATALLVILGNGVVANVHL
Pred IAEVFATALLVILGNGVVANVHL
accu 0.0


Helix:1
Orig WMVIATGWGFAVGIPAVIFGGIS
Pred WMVIATGWGFAVGIPAVIFGGIS
accu 0.0


Helix:2
Orig VVPYIIAQLIGAFIGAIIVWIMY
Pred VVPYIIAQLIGAFIGAIIVWIMY
accu 0.0


Helix:3
Orig YLNAFLTEFIGTFILVFGALGIV
Pred YLNAFLTEFIGTFILVFGALGIV
accu 0.0


Helix:4
Orig HVVIGFLVWGLVLSVGGPTGPAL
Pred HVVIGFLVWGLVLSVGGPTGPAL
accu 0.0


Helix:5
Orig YAWVPVIAPISASIIAVYV
Pred YAWVPVIAPISASIIAVYV
accu 0.0


G2YRZ3_BOTF4/PF00230

Helix:0
Orig AAEAMGVFFFVYPGIASCASFFL
Pred AAEAMGVFFFVYPGIASCASFFL
accu 0.0


Helix:1
Orig WAFAIGIAFAIITCGSTSGGHFN
Pred WAFAIGIAFAIITCGSTSGGHFN
accu 0.0


Helix:2
Orig YIFAQVFGSFMAAMLLVGQYYPQ
Pred YIFAQVFGSFMAAMLLVGQYYPQ
accu 0.0


Helix:3
Orig YGYLFFIEFFADVFVGIVIWACL
Pred YGYLFFIEFFADVFVGIVIWACL
accu 0.0


Helix:4
Orig PFVSASAVPWVIGLGYATMIWGF
Pred PFVSASAVPWVIGLGYATMIWGF
accu 0.0


Helix:5
Orig ARIVAAIFFGGDAFSLYSLIPVL
Pred ARIVAAIFFGGDAFSLYSLIPVL
accu 0.0


H4PFL5_ECOLX/PF00230

Helix:0
Orig AECFGTFWLVFGGCGSAVLAAGF
Pred AECFGTFWLVFGGCGSAVLAAGF
accu 0.0


Helix:1
Orig GIGFAGVALAFGLTVLTMAFAVG
Pred GIGFAGVALAFGLTVLTMAFAVG
accu 0.0


Helix:2
Orig VVGYVIAQVVGGIVAAALLYLIA
Pred VVGYVIAQVVGGIVAAALLYLIA
accu 0.0


Helix:3
Orig GGYSMLSALVVELVLSAGFLLVI
Pred GGYSMLSALVVELVLSAGFLLVI
accu 0.0


Helix:4
Orig FAPAGFAPIAIGLALTLIHLISI
Pred FAPAGFAPIAIGLALTLIHLISI
accu 0.0


Helix:5
Orig LWFFWVVPIVGGIIGGLI
Pred LWFFWVVPIVGGIIGGLI
accu 0.0


G2LPG6_BUCUM/PF00230

Helix:0
Orig IFEFLGTGVIIFFGLSCLAV
Pred IFEFLGTGVIIFFGLSCLAV
accu 0.0


Helix:1
Orig YFTSTTSGSHLNPAITIFFWLFS
Pred YFTSTTSGSHLNPAITIFFWLFS
accu 0.0


Helix:2
Orig VLPYVISQILGSFCFTIIVYYFF
Pred VLPYVISQILGSFCFTIIVYYFF
accu 0.0


Helix:3
Orig VIYDSIIEIISNILFIIILLELN
Pred VIYDSIIEIISNILFIIILLELN
accu 0.0


Helix:4
Orig FLKYKFMIPMLIGCVICIINLVI
Pred FLKYKFMIPMLIGCVICIINLVI
accu 0.0


Helix:5
Orig ILYSFIPNICPIVGVNLGGW
Pred ILYSFIPNICPIVGVNLGGW
accu 0.0


H7JC69_STRPN/PF00230

Helix:0
Orig LFGEFLGTLILILLGNGVVAGVV
Pred LFGEFLGTLILILLGNGVVAGVV
accu 0.0


Helix:1
Orig GWIVITMGWGIAVAVAVFVSGKL
Pred GWIVITMGWGIAVAVAVFVSGKL
accu 0.0


Helix:2
Orig WASVLPYILAQFAGAMLGQILVW
Pred WASVLPYILAQFAGAMLGQILVW
accu 0.0


Helix:3
Orig VSNLISEILGTFVLVLTIFALGL
Pred VSNLISEILGTFVLVLTIFALGL
accu 0.0


Helix:4
Orig IGTFAVGTLIVGIGLSLGGTTGY
Pred IGTFAVGTLIVGIGLSLGGTTGY
accu 0.0


Helix:5
Orig WSYAWIPVVGPVIGAALAVLV
Pred WSYAWIPVVGPVIGAALAVLV
accu 0.0


E6B3H8_ECOLX/PF00230

Helix:0
Orig AEFLGTGLLIFFGVGCVAALKVA
Pred AEFLGTGLLIFFGVGCVAALKVA
accu 0.0


Helix:1
Orig SVIWGLGVAMAIYLTAGVSGAHL
Pred SVIWGLGVAMAIYLTAGVSGAHL
accu 0.0


Helix:2
Orig IPFIVSQVAGAFCAAALVYGLYY
Pred IPFIVSQVAGAFCAAALVYGLYY
accu 0.0


Helix:3
Orig INFVQAFAVEMVITAILMGLILA
Pred INFVQAFAVEMVITAILMGLILA
accu 0.0


Helix:4
Orig LAPLLIGLLIAVIGASMGPLTGF
Pred LAPLLIGLLIAVIGASMGPLTGF
accu 0.0


Helix:5
Orig IPYFLVPLFGPIVGAIVGAF
Pred IPYFLVPLFGPIVGAIVGAF
accu 0.0


H1MQT5_9PLAN/PF00230

Helix:0
Orig LIGEFFGTLLLILLGNGVVASVQ
Pred LIGEFFGTLLLILLGNGVVASVQ
accu 0.0


Helix:1
Orig VITTGWGLAVTLGVYVSGRLSGG
Pred VITTGWGLAVTLGVYVSGRLSGG
accu 0.0


Helix:2
Orig LLPYWSAQLAGAFCGAALVYADY
Pred LLPYWSAQLAGAFCGAALVYADY
accu 0.0


Helix:3
Orig LAGNFFSEFLGTALLLFGVRAVT
Pred LAGNFFSEFLGTALLLFGVRAVT
accu 0.0


Helix:4
Orig PILVGAVVWAIGLSLGGLTGYAI
Pred PILVGAVVWAIGLSLGGLTGYAI
accu 0.0


Helix:5
Orig YYFWVPIVGPLAGGIVGTAL
Pred YYFWVPIVGPLAGGIVGTAL
accu 0.0


B0HYV6_YERPE/PF00230

Helix:0
Orig IAEFLGTGLLIFFGAGCVAALKL
Pred IAEFLGTGLLIFFGAGCVAALKL
accu 0.0


Helix:1
Orig ISIIWGLGVAMAIYLTAAISGAH
Pred ISIIWGLGVAMAIYLTAAISGAH
accu 0.0


Helix:2
Orig LPYIVAQVAGAFCAAALVYGLYY
Pred LPYIVAQVAGAFCAAALVYGLYY
accu 0.0


Helix:3
Orig ISVVQAFLVETVITAILMCLILA
Pred ISVVQAFLVETVITAILMCLILA
accu 0.0


Helix:4
Orig LAPLLIGILIAVIGASMGPLTGF
Pred LAPLLIGILIAVIGASMGPLTGF
accu 0.0


Helix:5
Orig IPYFLVPIFGPIVGALLGAF
Pred IPYFLVPIFGPIVGALLGAF
accu 0.0


E1XBV8_STRZO/PF00230


D4VPF0_9BACE/PF00230

Helix:0
Orig VLVLMGCGSAVFAGSVTGTVGAG
Pred VLVLMGCGSAVFAGSVTGTVGAG
accu 0.0


Helix:1
Orig GVALAFGLSVVAMAYAIGGISGC
Pred GVALAFGLSVVAMAYAIGGISGC
accu 0.0


Helix:2
Orig AGMYMIFQVIGAIIGSAILFALV
Pred AGMYMIFQVIGAIIGSAILFALV
accu 0.0


Helix:3
Orig EMLQAFIAEAVFTFIFVLVVLGS
Pred EMLQAFIAEAVFTFIFVLVVLGS
accu 0.0


Helix:4
Orig GLAIGLTLVLVHIVCIPITGTSV
Pred GLAIGLTLVLVHIVCIPITGTSV
accu 0.0


Helix:5
Orig EALSQLWLFIIAPFVGAALSAVV
Pred EALSQLWLFIIAPFVGAALSAVV
accu 0.0


MRH1_YEAST/PF01036

Helix:0
Orig WFWTCFCCYLLFGLILTFLM
Pred WFWTCFCCYLLFGLILTFLM
accu 0.0


Helix:1
Orig IAPNFFMCIAYFTMASNLGWIPV
 AYXXMA-[1gue, 4gyc, 3qap, 3qdc, 2f93, 2ksy, 2f95, 1jgj, 1h68, 1gu8, 1h2s]
Pred IAPNFFMCIXXXXXXSNLGWIPV
accu 0.2608695652173913

1h2s 0.2608695652173913  IAPNFFMCIXXXXXXSNLGWIPV
1gu8 0.2608695652173913  IAPNFFMCIXXXXXXSNLGWIPV
1h68 0.2608695652173913  IAPNFFMCIXXXXXXSNLGWIPV
1jgj 0.2608695652173913  IAPNFFMCIXXXXXXSNLGWIPV
2f95 0.2608695652173913  IAPNFFMCIXXXXXXSNLGWIPV
2ksy 0.2608695652173913  IAPNFFMCIXXXXXXSNLGWIPV
2f93 0.2608695652173913  IAPNFFMCIXXXXXXSNLGWIPV
3qdc 0.2608695652173913  IAPNFFMCIXXXXXXSNLGWIPV
3qap 0.2608695652173913  IAPNFFMCIXXXXXXSNLGWIPV
4gyc 0.2608695652173913  IAPNFFMCIXXXXXXSNLGWIPV
1gue 0.2608695652173913  IAPNFFMCIXXXXXXSNLGWIPV


Helix:2
Orig IFYSRFVGWFLALPWPIIQICML
 WXLXXP-[1gue, 4gyc, 3qap, 3qdc, 2f93, 2ksy, 2f95, 1jgj, 1h68, 1gu8, 1h2s]
Pred IFYSRFVGXXXXXXWPIIQICML
accu 0.2608695652173913

1h2s 0.2608695652173913  IFYSRFVGXXXXXXWPIIQICML
1gu8 0.2608695652173913  IFYSRFVGXXXXXXWPIIQICML
1h68 0.2608695652173913  IFYSRFVGXXXXXXWPIIQICML
1jgj 0.2608695652173913  IFYSRFVGXXXXXXWPIIQICML
2f95 0.2608695652173913  IFYSRFVGXXXXXXWPIIQICML
2ksy 0.2608695652173913  IFYSRFVGXXXXXXWPIIQICML
2f93 0.2608695652173913  IFYSRFVGXXXXXXWPIIQICML
3qdc 0.2608695652173913  IFYSRFVGXXXXXXWPIIQICML
3qap 0.2608695652173913  IFYSRFVGXXXXXXWPIIQICML
4gyc 0.2608695652173913  IFYSRFVGXXXXXXWPIIQICML
1gue 0.2608695652173913  IFYSRFVGXXXXXXWPIIQICML


Helix:3
Orig FWQMAFNVCITEFFTVCWLIAAC
Pred FWQMAFNVCITEFFTVCWLIAAC
accu 0.0


Helix:4
Orig WGYYTIGLGAAIVVSISVMTTSY
Pred WGYYTIGLGAAIVVSISVMTTSY
accu 0.0


Helix:5
Orig TFLVFFSIIMFLWIIAYPTCFGI
Pred TFLVFFSIIMFLWIIAYPTCFGI
accu 0.0


Helix:6
Orig GIFYGIIDLILMCFIPTLLVPIA
Pred GIFYGIIDLILMCFIPTLLVPIA
accu 0.0


C7G3K6_NEOFS/PF00230

Helix:0
Orig FWRAVFAEFFATMIFVFFGLGSS
Pred FWRAVFAEFFATMIFVFFGLGSS
accu 0.0


Helix:1
Orig VLQIALAFGLAFATLVQSVGHIS
Pred VLQIALAFGLAFATLVQSVGHIS
accu 0.0


Helix:2
Orig LFRAVFYIAAQLLGAVAGAAILY
Pred LFRAVFYIAAQLLGAVAGAAILY
accu 0.0


Helix:3
Orig VSLGQGTTVEIFLTLQYVLCVFA
Pred VSLGQGTTVEIFLTLQYVLCVFA
accu 0.0


Helix:4
Orig SAALAIGFSITLGHLFGMYYTGA
Pred SAALAIGFSITLGHLFGMYYTGA
accu 0.0


Helix:5
Orig HWVYWVGPIIGATIGGLA
Pred HWVYWVGPIIGATIGGLA
accu 0.0


Q5T5M1_HUMAN/PF00230

Helix:0
Orig LAEFMSTYVMMVFGLGSVAHMVL
Pred LAEFMSTYVMMVFGLGSVAHMVL
accu 0.0


Helix:1
Orig YGSYLGVNLGFGFGVTMGVHVAG
Pred YGSYLGVNLGFGFGVTMGVHVAG
accu 0.0


Helix:2
Orig VLGQFLGSFLAAATIYSLFYTAI
Pred VLGQFLGSFLAAATIYSLFYTAI
accu 0.0


Helix:3
Orig LWRGFLNEAWLTGMLQLCLFAIT
Pred LWRGFLNEAWLTGMLQLCLFAIT
accu 0.0


Helix:4
Orig ALVIGILVVIIGVSLGMNTGYAI
Pred ALVIGILVVIIGVSLGMNTGYAI
accu 0.0


Helix:5
Orig WWWVPVVAPLLGAYLGGII
Pred WWWVPVVAPLLGAYLGGII
accu 0.0


D3HXZ0_9BACT/PF00230

Helix:0
Orig LAEMIGTMVLVLMGCGVAVSLGC
Pred LAEMIGTMVLVLMGCGVAVSLGC
accu 0.0


Helix:1
Orig FGLSVVAMAYTIGGISGCHINPA
Pred FGLSVVAMAYTIGGISGCHINPA
accu 0.0


Helix:2
Orig VFQVIGAVIGSFILFVLTSAAGL
Pred VFQVIGAVIGSFILFVLTSAAGL
accu 0.0


Helix:3
Orig TIPVLGGLLAEIFFTCVFVLVVL
Pred TIPVLGGLLAEIFFTCVFVLVVL
accu 0.0


Helix:4
Orig FAGLAIGLALVLIHLACIRYTGT
Pred FAGLAIGLALVLIHLACIRYTGT
accu 0.0


Helix:5
Orig GGTALANLWIFIVGPFAGGALAA
Pred GGTALANLWIFIVGPFAGGALAA
accu 0.0


C8UL99_ECO1A/PF00230

Helix:0
Orig AECFGTFWLVFGGCGSAVLAAGF
Pred AECFGTFWLVFGGCGSAVLAAGF
accu 0.0


Helix:1
Orig GIGFAGVALAFGLTVLTMAFAVG
Pred GIGFAGVALAFGLTVLTMAFAVG
accu 0.0


Helix:2
Orig VVGYVIAQVVGGIVAAALLYLIA
Pred VVGYVIAQVVGGIVAAALLYLIA
accu 0.0


Helix:3
Orig GGYSMLSALVVELVLSAGFLLVI
Pred GGYSMLSALVVELVLSAGFLLVI
accu 0.0


Helix:4
Orig FAPAGFAPIAIGLALTLIHLISI
Pred FAPAGFAPIAIGLALTLIHLISI
accu 0.0


Helix:5
Orig LWFFWVVPIVGGIIGGLI
Pred LWFFWVVPIVGGIIGGLI
accu 0.0


H0KQC3_9FLAO/PF00230

Helix:0
Orig TAEIIGTMLLILLGNGVVANVLL
Pred TAEIIGTMLLILLGNGVVANVLL
accu 0.0


Helix:1
Orig NSGWIVITTAWALAVFVGVTVAG
Pred NSGWIVITTAWALAVFVGVTVAG
accu 0.0


Helix:2
Orig SVPSYIAAQMIGAMAGAFLVWLF
Pred SVPSYIAAQMIGAMAGAFLVWLF
accu 0.0


Helix:3
Orig PVSNIISEIVGTFVLVFVVFYIS
Pred PVSNIISEIVGTFVLVFVVFYIS
accu 0.0


Helix:4
Orig GLGTVGAVPVAFLVWAIGLSLGG
Pred GLGTVGAVPVAFLVWAIGLSLGG
accu 0.0


Helix:5
Orig WSYAWIPILGPVIGAVLAAL
Pred WSYAWIPILGPVIGAVLAAL
accu 0.0


B3XFH8_ECOLX/PF00230

Helix:0
Orig IAEFLGTGLLIFFGVGCVAALKV
Pred IAEFLGTGLLIFFGVGCVAALKV
accu 0.0


Helix:1
Orig ISVIWGLGVAMAIYLTAGVSGAH
Pred ISVIWGLGVAMAIYLTAGVSGAH
accu 0.0


Helix:2
Orig IPFIVSQVAGAFCAAALVYGLYY
Pred IPFIVSQVAGAFCAAALVYGLYY
accu 0.0


Helix:3
Orig INFVQAFAVEMVITAILMGLILA
Pred INFVQAFAVEMVITAILMGLILA
accu 0.0


Helix:4
Orig LAPLLIGLLIAVIGASMGPLTGF
Pred LAPLLIGLLIAVIGASMGPLTGF
accu 0.0


Helix:5
Orig IPYFLVPLFGPIVGAIVGAF
Pred IPYFLVPLFGPIVGAIVGAF
accu 0.0


A2WLT1_ORYSI/PF00230


D0NBJ2_PHYIT/PF00230

Helix:0
Orig LAEFVGTFILVLIGDGSVAQYVL
Pred LAEFVGTFILVLIGDGSVAQYVL
accu 0.0


Helix:1
Orig WGIALLFGIHFAGGVSGGHLNPA
Pred WGIALLFGIHFAGGVSGGHLNPA
accu 0.0


Helix:2
Orig FVAQTAGAFAAAIIVFIVYYPWF
Pred FVAQTAGAFAAAIIVFIVYYPWF
accu 0.0


Helix:3
Orig NWSALANEIIGTALLVSGIFAVG
Pred NWSALANEIIGTALLVSGIFAVG
accu 0.0


Helix:4
Orig ASPYSFPGAVALMLTCIGMAFGL
Pred ASPYSFPGAVALMLTCIGMAFGL
accu 0.0


Helix:5
Orig GYFWIPIVGPFVGGIVGAAT
Pred GYFWIPIVGPFVGGIVGAAT
accu 0.0


E4JC46_ENTFC/PF00230

Helix:0
Orig GEFIGTLILVLLGDGVCAAVNLN
Pred GEFIGTLILVLLGDGVCAAVNLN
accu 0.0


Helix:1
Orig SGWIVIAFGWGLAVTMAVYISGF
Pred SGWIVIAFGWGLAVTMAVYISGF
accu 0.0


Helix:2
Orig LVVPFIIAQVLGAFAGAILVWLS
Pred LVVPFIIAQVLGAFAGAILVWLS
accu 0.0


Helix:3
Orig YPANVITELIGTFVLVLGLLAFG
Pred YPANVITELIGTFVLVLGLLAFG
accu 0.0


Helix:4
Orig VFAVGGLILAIGLSLGGPTGYAI
Pred VFAVGGLILAIGLSLGGPTGYAI
accu 0.0


Helix:5
Orig AYSWVPIAGPMIGAIIAVGV
Pred AYSWVPIAGPMIGAIIAVGV
accu 0.0


D6SWT0_GARVA/PF00230

Helix:0
Orig AAEFIGTAILMIFGNGAVANVEL
Pred AAEFIGTAILMIFGNGAVANVEL
accu 0.0


Helix:1
Orig WLNIAMGYGFGVMFPVLMFGGIS
Pred WLNIAMGYGFGVMFPVLMFGGIS
accu 0.0


Helix:2
Orig WANVVPYIVAQLLGALVGQLIVY
Pred WANVVPYIVAQLLGALVGQLIVY
accu 0.0


Helix:3
Orig FLNEFFGTLVLVLAALCCLTSPW
Pred FLNEFFGTLVLVLAALCCLTSPW
accu 0.0


Helix:4
Orig LAGASIVVGFVVWGLVTSMGGPT
Pred LAGASIVVGFVVWGLVTSMGGPT
accu 0.0


Helix:5
Orig AWIPVIAPIAGAILGVVM
Pred AWIPVIAPIAGAILGVVM
accu 0.0


I0Y1E2_9BURK/PF00230

Helix:0
Orig LGAEIFGTFWLVLGGCGSAVLAA
Pred LGAEIFGTFWLVLGGCGSAVLAA
accu 0.0


Helix:1
Orig LGIGFAGVSLAFGLTVLTMAYAI
Pred LGIGFAGVSLAFGLTVLTMAYAI
accu 0.0


Helix:2
Orig LVPYIAAQVIGATLGAWVIYLIA
Pred LVPYIAAQVIGATLGAWVIYLIA
accu 0.0


Helix:3
Orig FSMAAALIAEIAMTFFFLFVILG
Pred FSMAAALIAEIAMTFFFLFVILG
accu 0.0


Helix:4
Orig PLAIGLCLTLIHLISIPVTNTSV
Pred PLAIGLCLTLIHLISIPVTNTSV
accu 0.0


Helix:5
Orig WALDQLWLFWIAPIVGAILAGVL
Pred WALDQLWLFWIAPIVGAILAGVL
accu 0.0


B3YUS1_BACCE/PF00230

Helix:0
Orig AIAEFIGTFVLVLFGTGVAVIGG
Pred AIAEFIGTFVLVLFGTGVAVIGG
accu 0.0


Helix:1
Orig IAMAFGLSIVAMAYSIGTISGCH
Pred IAMAFGLSIVAMAYSIGTISGCH
accu 0.0


Helix:2
Orig LCYYVLAQILGGLLGTATLVTIL
Pred LCYYVLAQILGGLLGTATLVTIL
accu 0.0


Helix:3
Orig FGTLGLSGAFLVEFILTFVFILV
Pred FGTLGLSGAFLVEFILTFVFILV
accu 0.0


Helix:4
Orig LAGLVIGFTLVLVHLLGIPLTGT
Pred LAGLVIGFTLVLVHLLGIPLTGT
accu 0.0


Helix:5
Orig SQLWVFIVAPILGGIVAAIV
Pred SQLWVFIVAPILGGIVAAIV
accu 0.0


C6RHS1_9PROT/PF00230

Helix:0
Orig LAEFFGTFWLVFGGCGSAVFAAA
Pred LAEFFGTFWLVFGGCGSAVFAAA
accu 0.0


Helix:1
Orig LGIGFVGVSLAFGLTVLTMAYAV
Pred LGIGFVGVSLAFGLTVLTMAYAV
accu 0.0


Helix:2
Orig FVPYVIAQVIGAIAAAAVLYLIA
Pred FVPYVIAQVIGAIAAAAVLYLIA
accu 0.0


Helix:3
Orig GYSLVSALVAEVVLTAFFLIIIL
Pred GYSLVSALVAEVVLTAFFLIIIL
accu 0.0


Helix:4
Orig PIAIGLGLTLIHLISIPITNTSV
Pred PIAIGLGLTLIHLISIPITNTSV
accu 0.0


Helix:5
Orig WALEQLWLFWVAPIVGAIIGAII
Pred WALEQLWLFWVAPIVGAIIGAII
accu 0.0


E0GVX6_ENTFL/PF00230

Helix:0
Orig GEFFGTMILVLLGDGVCAAV
Pred GEFFGTMILVLLGDGVCAAV
accu 0.0


Helix:1
Orig AFASGWVVIALGWGAAVTLAVYM
Pred AFASGWVVIALGWGAAVTLAVYM
accu 0.0


Helix:2
Orig IVAQVLGGFIGGLVVWLAYLPHW
Pred IVAQVLGGFIGGLVVWLAYLPHW
accu 0.0


Helix:3
Orig NYPANVLTEIIGTFVLVFGLLAF
Pred NYPANVLTEIIGTFVLVFGLLAF
accu 0.0


Helix:4
Orig LAVGINPMLVGILVLGLGLSLGG
Pred LAVGINPMLVGILVLGLGLSLGG
accu 0.0


Helix:5
Orig AYSWVPIVGPILGASLAAVI
Pred AYSWVPIVGPILGASLAAVI
accu 0.0


B9GVE1_POPTR/PF00230

Helix:0
Orig LAEFISTFFYVFAVVGSAMA
Pred LAEFISTFFYVFAVVGSAMA
accu 0.0


Helix:1
Orig AVPSSLVIVAIANAFALSSAVYI
Pred AVPSSLVIVAIANAFALSSAVYI
accu 0.0


Helix:2
Orig LFYWISQMLASVMACIFLKVATV
Pred LFYWISQMLASVMACIFLKVATV
accu 0.0


Helix:3
Orig GFGASLLEGVMAFGLVYTVYAAG
Pred GFGASLLEGVMAFGLVYTVYAAG
accu 0.0


Helix:4
Orig LGAIGPLAVGLTAGANVLAAGPF
Pred LGAIGPLAVGLTAGANVLAAGPF
accu 0.0


Helix:5
Orig QAVYWVGPLIGAAVAGLL
Pred QAVYWVGPLIGAAVAGLL
accu 0.0


E4AVK0_PROAA/PF00230

Helix:0
Orig FGSEFLGTLILILLGCGVVANNL
Pred FGSEFLGTLILILLGCGVVANNL
accu 0.0


Helix:1
Orig QINWGWGFGVMFGVYAAY
Pred QINWGWGFGVMFGVYAAY
accu 0.0


Helix:2
Orig ITIYILAQFAGAFVGAVLCWLAY
Pred ITIYILAQFAGAFVGAVLCWLAY
accu 0.0


Helix:3
Orig LWNTITEAIGTWVLVLWVILSGF
Pred LWNTITEAIGTWVLVLWVILSGF
accu 0.0


Helix:4
Orig GPLAVGLLIVSIGASLGGPTGYA
Pred GPLAVGLLIVSIGASLGGPTGYA
accu 0.0


Helix:5
Orig WGYAWVPVVGPMIGAVLAAL
Pred WGYAWVPVVGPMIGAVLAAL
accu 0.0


H6P779_SALTI/PF00230

Helix:0
Orig IAEFLGTGLLIFFGVGCVAALKV
Pred IAEFLGTGLLIFFGVGCVAALKV
accu 0.0


Helix:1
Orig ISVIWGLGVAMAIYLTAGVSGAH
Pred ISVIWGLGVAMAIYLTAGVSGAH
accu 0.0


Helix:2
Orig VVPFIISQVAGAFCAAALVYGLY
Pred VVPFIISQVAGAFCAAALVYGLY
accu 0.0


Helix:3
Orig FVQAFAVEMVITAILMGLILALT
Pred FVQAFAVEMVITAILMGLILALT
accu 0.0


Helix:4
Orig PLLIGLLIAVIGASMGPLTGFAM
Pred PLLIGLLIAVIGASMGPLTGFAM
accu 0.0


Helix:5
Orig IPYFLVPLFGPIVGAILGAF
Pred IPYFLVPLFGPIVGAILGAF
accu 0.0


E6SWN5_BACT6/PF00230

Helix:0
Orig LAEMVGTMVLVLMGCGTAVSLSC
 VXMXXG-[1gue, 3qap, 3qdc, 2f93, 2ksy, 2f95, 1jgj, 1h68, 1gu8, 1h2s]
Pred LAEMVGTMVLXXXXXXTAVSLSC
accu 0.2608695652173913

1h2s 0.2608695652173913  LAEMVGTMVLXXXXXXTAVSLSC
1gu8 0.2608695652173913  LAEMVGTMVLXXXXXXTAVSLSC
1h68 0.2608695652173913  LAEMVGTMVLXXXXXXTAVSLSC
1jgj 0.2608695652173913  LAEMVGTMVLXXXXXXTAVSLSC
2f95 0.2608695652173913  LAEMVGTMVLXXXXXXTAVSLSC
2ksy 0.2608695652173913  LAEMVGTMVLXXXXXXTAVSLSC
2f93 0.2608695652173913  LAEMVGTMVLXXXXXXTAVSLSC
3qdc 0.2608695652173913  LAEMVGTMVLXXXXXXTAVSLSC
3qap 0.2608695652173913  LAEMVGTMVLXXXXXXTAVSLSC
1gue 0.2608695652173913  LAEMVGTMVLXXXXXXTAVSLSC


Helix:1
Orig ALAFGLSVVAMAYAIGGISGCHI
Pred ALAFGLSVVAMAYAIGGISGCHI
accu 0.0


Helix:2
Orig GMYMLFQVIGAIIGSAILWVLTS
 IXWXXT-[1gue, 3qap, 3qdc, 2f93, 2ksy, 2f95, 1jgj, 1h68, 1gu8, 1h2s]
Pred GMYMLFQVIGAIIGSAXXXXXXS
accu 0.2608695652173913

1h2s 0.2608695652173913  GMYMLFQVIGAIIGSAXXXXXXS
1gu8 0.2608695652173913  GMYMLFQVIGAIIGSAXXXXXXS
1h68 0.2608695652173913  GMYMLFQVIGAIIGSAXXXXXXS
1jgj 0.2608695652173913  GMYMLFQVIGAIIGSAXXXXXXS
2f95 0.2608695652173913  GMYMLFQVIGAIIGSAXXXXXXS
2ksy 0.2608695652173913  GMYMLFQVIGAIIGSAXXXXXXS
2f93 0.2608695652173913  GMYMLFQVIGAIIGSAXXXXXXS
3qdc 0.2608695652173913  GMYMLFQVIGAIIGSAXXXXXXS
3qap 0.2608695652173913  GMYMLFQVIGAIIGSAXXXXXXS
1gue 0.2608695652173913  GMYMLFQVIGAIIGSAXXXXXXS


Helix:3
Orig GVSVLGGLLAEIFFTFVFVLVVL
Pred GVSVLGGLLAEIFFTFVFVLVVL
accu 0.0


Helix:4
Orig FAGLAIGLSLVLVHLVCIRYTGT
Pred FAGLAIGLSLVLVHLVCIRYTGT
accu 0.0


Helix:5
Orig SQLWIFIVGPFVGAVLSALV
Pred SQLWIFIVGPFVGAVLSALV
accu 0.0


A4VUA1_STRSY/PF00230

Helix:0
Orig IGEVLGTTLLVLLGNGVVAGVVL
Pred IGEVLGTTLLVLLGNGVVAGVVL
accu 0.0


Helix:1
Orig WIVITIGWGLAVAMAAFVSGLLG
Pred WIVITIGWGLAVAMAAFVSGLLG
accu 0.0


Helix:2
Orig WASVVPYILAQFIGAFIGSILVY
Pred WASVVPYILAQFIGAFIGSILVY
accu 0.0


Helix:3
Orig LVSNTISEAIGTFVLVLGLLAFG
Pred LVSNTISEAIGTFVLVLGLLAFG
accu 0.0


Helix:4
Orig GIGTLIVGGLIVSLGVSLGGPTG
Pred GIGTLIVGGLIVSLGVSLGGPTG
accu 0.0


Helix:5
Orig WGYAWVPVVGPIIGGLLAAL
Pred WGYAWVPVVGPIIGGLLAAL
accu 0.0


H7HJ26_STRPN/PF00230

Helix:0
Orig YATEFLGTAILIILGNGAV
Pred YATEFLGTAILIILGNGAV
accu 0.0


Helix:1
Orig WIVIAVGYGMGVMIPALMFGNVS
Pred WIVIAVGYGMGVMIPALMFGNVS
accu 0.0


Helix:2
Orig AFTLGLAVSGLFPWAQVVPYIIA
Pred AFTLGLAVSGLFPWAQVVPYIIA
accu 0.0


Helix:3
Orig INEFVGSFVLFFAALGLTKNFFG
Pred INEFVGSFVLFFAALGLTKNFFG
accu 0.0


Helix:4
Orig ASGLSVAHLALGFLVMALVTSLG
Pred ASGLSVAHLALGFLVMALVTSLG
accu 0.0


Helix:5
Orig WYSWVPVVAPIVAAIAAVAV
Pred WYSWVPVVAPIVAAIAAVAV
accu 0.0


G5A5D5_PHYSP/PF00230

Helix:0
Orig AEFVGTFILVLIGDGSVAQFVLS
Pred AEFVGTFILVLIGDGSVAQFVLS
accu 0.0


Helix:1
Orig VNLCWGIALLFGVHFSGGVSGGH
Pred VNLCWGIALLFGVHFSGGVSGGH
accu 0.0


Helix:2
Orig VPGYIIAQTLGAFVAALVLYIVY
Pred VPGYIIAQTLGAFVAALVLYIVY
accu 0.0


Helix:3
Orig NWTAFANEVIGTALLVGGIFALC
Pred NWTAFANEVIGTALLVGGIFALC
accu 0.0


Helix:4
Orig ASPYSFPGAVGLLLTGIGMSFGL
Pred ASPYSFPGAVGLLLTGIGMSFGL
accu 0.0


Helix:5
Orig GGYFWIPILGPFMGAVLGAA
Pred GGYFWIPILGPFMGAVLGAA
accu 0.0


B9Q1S6_TOXGO/PF00230


Q32ZE5_SPAAU/PF00230

Helix:0
Orig FWRAVLAELVGMTLFIFLSISTA
Pred FWRAVLAELVGMTLFIFLSISTA
accu 0.0


Helix:1
Orig AFGLAIATLAQSLGHISGAHLNP
Pred AFGLAIATLAQSLGHISGAHLNP
accu 0.0


Helix:2
Orig SVFKAVMYIVAQMLGSALASGIV
Pred SVFKAVMYIVAQMLGSALASGIV
accu 0.0


Helix:3
Orig TPSQGVGIELLATFQLVLCVIAV
Pred TPSQGVGIELLATFQLVLCVIAV
accu 0.0


Helix:4
Orig PLAIGLSVCLGHLAAISYTGCGI
Pred PLAIGLSVCLGHLAAISYTGCGI
accu 0.0


Helix:5
Orig FTNHWVYWVGPMCGGVAAAL
Pred FTNHWVYWVGPMCGGVAAAL
accu 0.0


A7FX31_CLOB1/PF00230

Helix:0
Orig MAEFLGTMMLIWLGDGVVASVAL
Pred MAEFLGTMMLIWLGDGVVASVAL
accu 0.0


Helix:1
Orig GWIVVTAAWGLAVAIPAYIFGGI
Pred GWIVVTAAWGLAVAIPAYIFGGI
accu 0.0


Helix:2
Orig ITAQMLGGFAGAVLVWLTYLPHW
Pred ITAQMLGGFAGAVLVWLTYLPHW
accu 0.0


Helix:3
Orig FVTEFIVTALLVFGLMGLGQ
Pred FVTEFIVTALLVFGLMGLGQ
accu 0.0


Helix:4
Orig LTAGALIFVLGLSLGGPTGYAIN
Pred LTAGALIFVLGLSLGGPTGYAIN
accu 0.0


Helix:5
Orig YAWIPVLGPILGGILGALL
Pred YAWIPVLGPILGGILGALL
accu 0.0


G6TPP6_STRPN/PF00230

Helix:0
Orig VAELIGTFMLVFVGTGAVVFG
Pred VAELIGTFMLVFVGTGAVVFG
accu 0.0


Helix:1
Orig GIAFAFGLAIVVAAYSIGTVSGA
Pred GIAFAFGLAIVVAAYSIGTVSGA
accu 0.0


Helix:2
Orig LVNYILGQVVGAFIASGAVFFLL
Pred LVNYILGQVVGAFIASGAVFFLL
accu 0.0


Helix:3
Orig TVFGGFLFEVIATFLFVLVIMTV
Pred TVFGGFLFEVIATFLFVLVIMTV
accu 0.0


Helix:4
Orig GLVIGLSLMAMILVGLKITGLSV
Pred GLVIGLSLMAMILVGLKITGLSV
accu 0.0


Helix:5
Orig AALQQVWIFILAPIAGGVLAALV
Pred AALQQVWIFILAPIAGGVLAALV
accu 0.0


A4GHN5_9BACT/PF01036

Helix:0
Orig FWLISMALIAATAFFFIE
Pred FWLISMALIAATAFFFIE
accu 0.0


Helix:1
Orig LTVSGLVTLVAAVHYFYM
Pred LTVSGLVTLVAAVHYFYM
accu 0.0


Helix:2
Orig RYIDWLITVPLLMVEFYLILRAI
 YXXWXXT-[1gue, 3qdc, 3qap, 2f93, 2ksy, 2f95, 1jgj, 1gu8, 1h68, 1h2s]
Pred RXXXXXXXVPLLMVEFYLILRAI
accu 0.30434782608695654

1h2s 0.30434782608695654  RXXXXXXXVPLLMVEFYLILRAI
1h68 0.30434782608695654  RXXXXXXXVPLLMVEFYLILRAI
1gu8 0.30434782608695654  RXXXXXXXVPLLMVEFYLILRAI
1jgj 0.30434782608695654  RXXXXXXXVPLLMVEFYLILRAI
2f95 0.30434782608695654  RXXXXXXXVPLLMVEFYLILRAI
2ksy 0.30434782608695654  RXXXXXXXVPLLMVEFYLILRAI
2f93 0.30434782608695654  RXXXXXXXVPLLMVEFYLILRAI
3qap 0.30434782608695654  RXXXXXXXVPLLMVEFYLILRAI
3qdc 0.30434782608695654  RXXXXXXXVPLLMVEFYLILRAI
1gue 0.30434782608695654  RXXXXXXXVPLLMVEFYLILRAI


Helix:3
Orig IFWRLMIGTVVMLVGGYA
 TVVMLXG-[1gue, 3qdc, 3qap, 2f93, 2ksy, 2f95, 1jgj, 1gu8, 1h68, 1h2s]
Pred IFWRLMIGXXXXXXXGYA
accu 0.3888888888888889

1h2s 0.3888888888888889  IFWRLMIGXXXXXXXGYA
1h68 0.3888888888888889  IFWRLMIGXXXXXXXGYA
1gu8 0.3888888888888889  IFWRLMIGXXXXXXXGYA
1jgj 0.3888888888888889  IFWRLMIGXXXXXXXGYA
2f95 0.3888888888888889  IFWRLMIGXXXXXXXGYA
2ksy 0.3888888888888889  IFWRLMIGXXXXXXXGYA
2f93 0.3888888888888889  IFWRLMIGXXXXXXXGYA
3qap 0.3888888888888889  IFWRLMIGXXXXXXXGYA
3qdc 0.3888888888888889  IFWRLMIGXXXXXXXGYA
1gue 0.3888888888888889  IFWRLMIGXXXXXXXGYA


Helix:4
Orig YISATLGFIIGMLGWAYILYEIF
Pred YISATLGFIIGMLGWAYILYEIF
accu 0.0


Helix:5
Orig FSTMRWIVTIGWAIYPLGYF
Pred FSTMRWIVTIGWAIYPLGYF
accu 0.0


Helix:6
Orig IIYNFADVWNKIAFGVIIWNVAV
Pred IIYNFADVWNKIAFGVIIWNVAV
accu 0.0


B9MUJ0_POPTR/PF00230

Helix:0
Orig AYLAEFISTFFYVFAVVGSAMAS
Pred AYLAEFISTFFYVFAVVGSAMAS
accu 0.0


Helix:1
Orig SLVIVAIANAFALSSAVYIAANA
Pred SLVIVAIANAFALSSAVYIAANA
accu 0.0


Helix:2
Orig NVPTALFYWISQLLASVMASIFL
Pred NVPTALFYWISQLLASVMASIFL
accu 0.0


Helix:3
Orig GFGASLLEGVMTFGLVYTVYAAG
Pred GFGASLLEGVMTFGLVYTVYAAG
accu 0.0


Helix:4
Orig IGPLAVGLMAGANVLAAGPFSGG
Pred IGPLAVGLMAGANVLAAGPFSGG
accu 0.0


Helix:5
Orig QAVYWVGPLIGASVAGLL
Pred QAVYWVGPLIGASVAGLL
accu 0.0


H7QQE4_STRPN/PF00230

Helix:0
Orig YATEFLGTAILIILGNGAV
Pred YATEFLGTAILIILGNGAV
accu 0.0


Helix:1
Orig WIVIAVGYGMGVMIPALMFGNVS
Pred WIVIAVGYGMGVMIPALMFGNVS
accu 0.0


Helix:2
Orig AFTLGLAVSGLFPWAQVVPYIIA
Pred AFTLGLAVSGLFPWAQVVPYIIA
accu 0.0


Helix:3
Orig INEFVGSFVLFFAALGLTKNFFG
Pred INEFVGSFVLFFAALGLTKNFFG
accu 0.0


Helix:4
Orig ASGLSVAHLALGFLVMALVTSLG
Pred ASGLSVAHLALGFLVMALVTSLG
accu 0.0


Helix:5
Orig WYSWVPVVAPIVAAIAAVAV
Pred WYSWVPVVAPIVAAIAAVAV
accu 0.0


C7D2M8_ENTFL/PF00230

Helix:0
Orig GEFFGTMILVLLGDGVCAAV
Pred GEFFGTMILVLLGDGVCAAV
accu 0.0


Helix:1
Orig AFASGWVVIALGWGAAVTLAVYM
Pred AFASGWVVIALGWGAAVTLAVYM
accu 0.0


Helix:2
Orig IVAQVLGGFIGGLVVWLAYLPHW
Pred IVAQVLGGFIGGLVVWLAYLPHW
accu 0.0


Helix:3
Orig NYPANVLTEIIGTFVLVFGLLAF
Pred NYPANVLTEIIGTFVLVFGLLAF
accu 0.0


Helix:4
Orig LAVGINPMLVGILVLGLGLSLGG
Pred LAVGINPMLVGILVLGLGLSLGG
accu 0.0


Helix:5
Orig AYSWVPIVGPILGASLAAVI
Pred AYSWVPIVGPILGASLAAVI
accu 0.0


E9FI97_9STRE/PF00230

Helix:0
Orig VAELIGTFMLVFIGTGAVVFG
Pred VAELIGTFMLVFIGTGAVVFG
accu 0.0


Helix:1
Orig GIAFAFGLAIVVAAFSIGTVSGA
Pred GIAFAFGLAIVVAAFSIGTVSGA
accu 0.0


Helix:2
Orig LVNYILGQVVGAFLASAAVFFLL
Pred LVNYILGQVVGAFLASAAVFFLL
accu 0.0


Helix:3
Orig TVFGGFLFEVIATFLFVLVIMTV
Pred TVFGGFLFEVIATFLFVLVIMTV
accu 0.0


Helix:4
Orig GLVIGLSLMAMILVGLNITGLSV
Pred GLVIGLSLMAMILVGLNITGLSV
accu 0.0


Helix:5
Orig AALQQVWIFILAPIVGGVLAALV
Pred AALQQVWIFILAPIVGGVLAALV
accu 0.0


G3PIL1_GASAC/PF00230

Helix:0
Orig GEYLATLIFVLLGLGSTINWAAG
Pred GEYLATLIFVLLGLGSTINWAAG
accu 0.0


Helix:1
Orig VLISLCFGLSIATMVQCFGHISG
Pred VLISLCFGLSIATMVQCFGHISG
accu 0.0


Helix:2
Orig FYVLAQCLGAVTGAAVLYLVTPA
Pred FYVLAQCLGAVTGAAVLYLVTPA
accu 0.0


Helix:3
Orig ISVGHGLLVELLITFQLVFTIFA
Pred ISVGHGLLVELLITFQLVFTIFA
accu 0.0


Helix:4
Orig SASLSIGFAVAIGHLFAIPYTGA
Pred SASLSIGFAVAIGHLFAIPYTGA
accu 0.0


Helix:5
Orig HWVYWVGPVLGGILAAGL
Pred HWVYWVGPVLGGILAAGL
accu 0.0


G6W2A6_STRPN/PF00230

Helix:0
Orig LFGEFLGTLILILLGNGVVAGVV
Pred LFGEFLGTLILILLGNGVVAGVV
accu 0.0


Helix:1
Orig GWIVITMGWGIAVAVAVFVSGKL
Pred GWIVITMGWGIAVAVAVFVSGKL
accu 0.0


Helix:2
Orig WASVLPYILAQFAGAMLGQILVW
Pred WASVLPYILAQFAGAMLGQILVW
accu 0.0


Helix:3
Orig VSNLISEILGTFVLVLTIFALGL
Pred VSNLISEILGTFVLVLTIFALGL
accu 0.0


Helix:4
Orig IGTFAVGTLIVGIGLSLGGTTGY
Pred IGTFAVGTLIVGIGLSLGGTTGY
accu 0.0


Helix:5
Orig WSYAWIPVVGPVIGAALAVLV
Pred WSYAWIPVVGPVIGAALAVLV
accu 0.0


G7BQU1_VIBCL/PF00230

Helix:0
Orig IAEFIGTGLLIFFGVGCVAALVL
Pred IAEFIGTGLLIFFGVGCVAALVL
accu 0.0


Helix:1
Orig ISIVWGFGVSIAIYCTAGVSGAH
Pred ISIVWGFGVSIAIYCTAGVSGAH
accu 0.0


Helix:2
Orig VLPYIVSQVAGAFCAAALVYSLY
Pred VLPYIVSQVAGAFCAAALVYSLY
accu 0.0


Helix:3
Orig FMGAMAVEFTITAVLMFAILALG
Pred FMGAMAVEFTITAVLMFAILALG
accu 0.0


Helix:4
Orig PLLIGILIAVIGGSLGPLTGFAM
Pred PLLIGILIAVIGGSLGPLTGFAM
accu 0.0


Helix:5
Orig IPYFIVPIVAPILGACFGAW
Pred IPYFIVPIVAPILGACFGAW
accu 0.0


C8VHR6_EMENI/PF01036

Helix:0
Orig WVVTVLMALSSLVFYILS
Pred WVVTVLMALSSLVFYILS
accu 0.0


Helix:1
Orig VIHYLVATATTVSFIIYLALATG
Pred VIHYLVATATTVSFIIYLALATG
accu 0.0


Helix:2
Orig VLWLRYVNWFLTGPLILASLTLL
Pred VLWLRYVNWFLTGPLILASLTLL
accu 0.0


Helix:3
Orig SLFAAIVADWVMLGTGLFGTYAP
Pred SLFAAIVADWVMLGTGLFGTYAP
accu 0.0


Helix:4
Orig WIWFALSAIAFITLIYHIGIKGT
Pred WIWFALSAIAFITLIYHIGIKGT
accu 0.0


Helix:5
Orig LFSAIASVALLAKALYPITLAAG
Pred LFSAIASVALLAKALYPITLAAG
accu 0.0


Helix:6
Orig GETILFAIHDIVIQGILGYWLVI
Pred GETILFAIHDIVIQGILGYWLVI
accu 0.0


C7PIN5_CHIPD/PF00230

Helix:0
Orig LAEFLGTMLMILLGNGVVANVIL
Pred LAEFLGTMLMILLGNGVVANVIL
accu 0.0


Helix:1
Orig GGGWIVITTGWALAVFIGVVIAG
Pred GGGWIVITTGWALAVFIGVVIAG
accu 0.0


Helix:2
Orig AQFPLFVIAQLLGAMSGAFLVWV
Pred AQFPLFVIAQLLGAMSGAFLVWV
accu 0.0


Helix:3
Orig LISEIIGTFVLLFTIFYI
Pred LISEIIGTFVLLFTIFYI
accu 0.0


Helix:4
Orig AVPVSLLVLAIGLSLGGTTGYAI
Pred AVPVSLLVLAIGLSLGGTTGYAI
accu 0.0


Helix:5
Orig GGNGWDYAWIPIIGPLAGAALAA
Pred GGNGWDYAWIPIIGPLAGAALAA
accu 0.0


E6FL38_ENTFL/PF00230

Helix:0
Orig GEFFGTMILVLLGDGVCAAV
Pred GEFFGTMILVLLGDGVCAAV
accu 0.0


Helix:1
Orig AFASGWVVIALGWGAAVTLAVYM
Pred AFASGWVVIALGWGAAVTLAVYM
accu 0.0


Helix:2
Orig IVAQVLGGFIGGLVVWLAYLPHW
Pred IVAQVLGGFIGGLVVWLAYLPHW
accu 0.0


Helix:3
Orig NYPANVLTEIIGTFVLVFGLLAF
Pred NYPANVLTEIIGTFVLVFGLLAF
accu 0.0


Helix:4
Orig LAAGINPMLVGILVLGLGLSLGG
Pred LAAGINPMLVGILVLGLGLSLGG
accu 0.0


Helix:5
Orig AYSWVPIVGPILGASLAAVI
Pred AYSWVPIVGPILGASLAAVI
accu 0.0


A4P118_HAEIF/PF00230

Helix:0
Orig IGEFLGTALLIFFGVGCVAALKV
Pred IGEFLGTALLIFFGVGCVAALKV
accu 0.0


Helix:1
Orig ISIMWGMGVALAVYATAGLSGAH
Pred ISIMWGMGVALAVYATAGLSGAH
accu 0.0


Helix:2
Orig VIPYIISQILGAFFAAALVYALY
Pred VIPYIISQILGAFFAAALVYALY
accu 0.0


Helix:3
Orig SIGGAFAVEFVITAILMALIMAL
Pred SIGGAFAVEFVITAILMALIMAL
accu 0.0


Helix:4
Orig LAPLLIGILIAVIGGAMGPLTGF
Pred LAPLLIGILIAVIGGAMGPLTGF
accu 0.0


Helix:5
Orig IPYFIVPMVAPVLGALAGAW
Pred IPYFIVPMVAPVLGALAGAW
accu 0.0


D7AR09_THEM3/PF00230

Helix:0
Orig YVAEFFGTMILIWLGDGVVANVV
Pred YVAEFFGTMILIWLGDGVVANVV
accu 0.0


Helix:1
Orig GWIVITAGWGFAVMVAVYVVGWI
Pred GWIVITAGWGFAVMVAVYVVGWI
accu 0.0


Helix:2
Orig WSLVPGYIIAQVLGAFVGAIIVY
Pred WSLVPGYIIAQVLGAFVGAIIVY
accu 0.0


Helix:3
Orig FMTEVFGTAMLLIGILGI
Pred FMTEVFGTAMLLIGILGI
accu 0.0


Helix:4
Orig ALLVGLLVWAIGLSLGGPTGYAI
Pred ALLVGLLVWAIGLSLGGPTGYAI
accu 0.0


Helix:5
Orig DWGYGLIVPIFGPIVGGILGAIV
Pred DWGYGLIVPIFGPIVGGILGAIV
accu 0.0


B9WL94_CANDC/PF00230

Helix:0
Orig HMIAFLGEFFGTFIFLWVAFVIA
Pred HMIAFLGEFFGTFIFLWVAFVIA
accu 0.0


Helix:1
Orig IMISFGFGFGVMMGVFMFFRVSG
Pred IMISFGFGFGVMMGVFMFFRVSG
accu 0.0


Helix:2
Orig GLFMMVAQMIAGMAAAGAASAMT
Pred GLFMMVAQMIAGMAAAGAASAMT
accu 0.0


Helix:3
Orig VFLEAFGTCILCLTVLMMAV
Pred VFLEAFGTCILCLTVLMMAV
accu 0.0


Helix:4
Orig FMAPFVIGISLFLGHLICVYYTG
Pred FMAPFVIGISLFLGHLICVYYTG
accu 0.0


Helix:5
Orig VYHWIYWVGPILGSVIAFAI
Pred VYHWIYWVGPILGSVIAFAI
accu 0.0


PIP26_ORYSJ/PF00230

Helix:0
Orig ALIAEFIATLLFLYITVATVIGY
Pred ALIAEFIATLLFLYITVATVIGY
accu 0.0


Helix:1
Orig GTLGIAWAFGGMIFILVYCTAGI
Pred GTLGIAWAFGGMIFILVYCTAGI
accu 0.0


Helix:2
Orig SVIRAVMYIVAQCLGGIVGVGIV
Pred SVIRAVMYIVAQCLGGIVGVGIV
accu 0.0


Helix:3
Orig GYSTGTALGAEIIGTFVLVYTVF
Pred GYSTGTALGAEIIGTFVLVYTVF
accu 0.0


Helix:4
Orig LPIGFAVFMVHLATIPITGTGIN
Pred LPIGFAVFMVHLATIPITGTGIN
accu 0.0


Helix:5
Orig HWIFWAGPFIGALAAAAY
Pred HWIFWAGPFIGALAAAAY
accu 0.0


G0XMT5_HIPHI/PF00230

Helix:0
Orig FWRAILAESLGMIIYVFIGLSSV
Pred FWRAILAESLGMIIYVFIGLSSV
accu 0.0


Helix:1
Orig VAFAFGLAIAAIAQCIGHISGAH
Pred VAFAFGLAIAAIAQCIGHISGAH
accu 0.0


Helix:2
Orig FFYVIAQVLGAVAGSAVVYGIGP
Pred FFYVIAQVLGAVAGSAVVYGIGP
accu 0.0


Helix:3
Orig TPCQGLAIEFLLTLQLVLCVLAV
Pred TPCQGLAIEFLLTLQLVLCVLAV
accu 0.0


Helix:4
Orig VGGFAPLAIGLSVGLGHLAGVRY
Pred VGGFAPLAIGLSVGLGHLAGVRY
accu 0.0


Helix:5
Orig HWVFWVGPMSAGVVAALL
Pred HWVFWVGPMSAGVVAALL
accu 0.0


A7NED1_FRATF/PF00230

Helix:0
Orig ACIAELIGTMLLILLGNGVVAGV
Pred ACIAELIGTMLLILLGNGVVAGV
accu 0.0


Helix:1
Orig WIVITFAWGLAVFIGVLVAGPIS
Pred WIVITFAWGLAVFIGVLVAGPIS
accu 0.0


Helix:2
Orig WAWVLPFIISQIIGAMLGQLLVW
Pred WAWVLPFIISQIIGAMLGQLLVW
accu 0.0


Helix:3
Orig FASEVIGTFVLVLAILTMHGVVL
Pred FASEVIGTFVLVLAILTMHGVVL
accu 0.0


Helix:4
Orig MGALGGIPVAFVVVVIGMSLGGT
Pred MGALGGIPVAFVVVVIGMSLGGT
accu 0.0


Helix:5
Orig WSYAWVPILGPVCGSIIATA
Pred WSYAWVPILGPVCGSIIATA
accu 0.0


E9JTY3_LEIBR/PF00230

Helix:0
Orig EFFGSFFLLSFGIGVTATTTFHA
Pred EFFGSFFLLSFGIGVTATTTFHA
accu 0.0


Helix:1
Orig ITLGWGFGLAIALFITMGVSGGH
Pred ITLGWGFGLAIALFITMGVSGGH
accu 0.0


Helix:2
Orig APGFMLAQLLGAILGAANVYGLF
Pred APGFMLAQLLGAILGAANVYGLF
accu 0.0


Helix:3
Orig FAVWSEIFNTMVLMMGILAI
Pred FAVWSEIFNTMVLMMGILAI
accu 0.0


Helix:4
Orig PVAVGLLLFVIGITTGINSGYAL
Pred PVAVGLLLFVIGITTGINSGYAL
accu 0.0


Helix:5
Orig LHGYYFWIPIVGPIAGALLGMFL
Pred LHGYYFWIPIVGPIAGALLGMFL
accu 0.0


G8RI90_MYCRN/PF00230


E8HD36_ECO57/PF00230

Helix:0
Orig AECFGTFWLVFGGCGSAVLAAGF
Pred AECFGTFWLVFGGCGSAVLAAGF
accu 0.0


Helix:1
Orig GIGFAGVALAFGLTVLTMAFAVG
Pred GIGFAGVALAFGLTVLTMAFAVG
accu 0.0


Helix:2
Orig VVGYVIAQVVGGIVAAALLYLIA
Pred VVGYVIAQVVGGIVAAALLYLIA
accu 0.0


Helix:3
Orig GGYSMLSALVVELVLSAGFLLVI
Pred GGYSMLSALVVELVLSAGFLLVI
accu 0.0


Helix:4
Orig FAPAGFAPIAIGLALTLIHLISI
Pred FAPAGFAPIAIGLALTLIHLISI
accu 0.0


Helix:5
Orig LWFFWVVPIVGGIIGGLI
Pred LWFFWVVPIVGGIIGGLI
accu 0.0


B3MFI1_DROAN/PF00230

Helix:0
Orig CAFLGELIGTGILVFLGCMGCIN
Pred CAFLGELIGTGILVFLGCMGCIN
accu 0.0


Helix:1
Orig QIILNFGFAVLIAIQCVGCVSGA
Pred QIILNFGFAVLIAIQCVGCVSGA
accu 0.0


Helix:2
Orig ALVYFVAQLLGAFIGYGLLKLLM
Pred ALVYFVAQLLGAFIGYGLLKLLM
accu 0.0


Helix:3
Orig VTVAQAFGIEFVVTSILILVCCG
Pred VTVAQAFGIEFVVTSILILVCCG
accu 0.0


Helix:4
Orig SVPIRFGLAVAGLACAAGPFTGA
Pred SVPIRFGLAVAGLACAAGPFTGA
accu 0.0


Helix:5
Orig HWIYWVAPLSSAAITAYA
Pred HWIYWVAPLSSAAITAYA
accu 0.0


Q4PJ42_9BACT/PF01036

Helix:0
Orig FWLISMGMAAATVFFFMERGSVA
Pred FWLISMGMAAATVFFFMERGSVA
accu 0.0


Helix:1
Orig ITVAGLVTGVAFVHYMSM
Pred ITVAGLVTGVAFVHYMSM
accu 0.0


Helix:2
Orig RYIDWLITVPLQMIEFYLILAAI
Pred RYIDWLITVPLQMIEFYLILAAI
accu 0.0


Helix:3
Orig IFWRLLIGSVVMLVGGYL
Pred IFWRLLIGSVVMLVGGYL
accu 0.0


Helix:4
Orig YINATLGFVIGMAGWIYILYEVF
Pred YINATLGFVIGMAGWIYILYEVF
accu 0.0


Helix:5
Orig FGAMRMIVTIGWPIYPLGYI
Pred FGAMRMIVTIGWPIYPLGYI
accu 0.0


Helix:6
Orig IIYNLADFINKIAFGLVIWAAAV
Pred IIYNLADFINKIAFGLVIWAAAV
accu 0.0


G0I8W1_STRES/PF00230

Helix:0
Orig LFGEFLGTLILILLGNGVVAGVV
Pred LFGEFLGTLILILLGNGVVAGVV
accu 0.0


Helix:1
Orig GWIVITMGWGIAVAVAVFVSGKL
Pred GWIVITMGWGIAVAVAVFVSGKL
accu 0.0


Helix:2
Orig WASVFPYILAQFAGAMLGQILVW
Pred WASVFPYILAQFAGAMLGQILVW
accu 0.0


Helix:3
Orig VSNLISEILGTFVLVLTIFALGL
Pred VSNLISEILGTFVLVLTIFALGL
accu 0.0


Helix:4
Orig IGTFAVGTLIVGIGLSLGGTTGY
Pred IGTFAVGTLIVGIGLSLGGTTGY
accu 0.0


Helix:5
Orig WSYAWIPVVGPVIGAALAVLV
Pred WSYAWIPVVGPVIGAALAVLV
accu 0.0


G7D8Q3_BRAJP/PF00230

Helix:0
Orig TFWLTFAGCGSAVIAAGFPQVGI
Pred TFWLTFAGCGSAVIAAGFPQVGI
accu 0.0


Helix:1
Orig GVSLAFGLSVVTMAYAIGHISGC
Pred GVSLAFGLSVVTMAYAIGHISGC
accu 0.0


Helix:2
Orig ILPYVIAQVCGAIVAAQLLYIIA
Pred ILPYVIAQVCGAIVAAQLLYIIA
accu 0.0


Helix:3
Orig YSLIACFVTEVVMTMMFLFVIMG
Pred YSLIACFVTEVVMTMMFLFVIMG
accu 0.0


Helix:4
Orig PAGFAPLAIGLALVMIHLVSIPV
Pred PAGFAPLAIGLALVMIHLVSIPV
accu 0.0


Helix:5
Orig WALSQLWMFWVAPLIGGALGGVL
Pred WALSQLWMFWVAPLIGGALGGVL
accu 0.0


Q31U63_SHIBS/PF00230

Helix:0
Orig IAEFLGTGLLIFFGVGCVAALKV
Pred IAEFLGTGLLIFFGVGCVAALKV
accu 0.0


Helix:1
Orig ISVIWGLGVAMAIYLTAGVSGAH
Pred ISVIWGLGVAMAIYLTAGVSGAH
accu 0.0


Helix:2
Orig IPFIVSQVAGAFCAAALVYGLYY
Pred IPFIVSQVAGAFCAAALVYGLYY
accu 0.0


Helix:3
Orig INFVQAFAVEMVITAILMGLILA
Pred INFVQAFAVEMVITAILMGLILA
accu 0.0


Helix:4
Orig LAPLLIGLLIAVIGASMGPLTGF
Pred LAPLLIGLLIAVIGASMGPLTGF
accu 0.0


Helix:5
Orig IPYFLVPLFGPIVGAIVGAF
Pred IPYFLVPLFGPIVGAIVGAF
accu 0.0


B6FS08_9CLOT/PF00230

Helix:0
Orig IAEFLGTMMLILLGDGVVANVTL
Pred IAEFLGTMMLILLGDGVVANVTL
accu 0.0


Helix:1
Orig ITFAWGLAVMIPAYIFGAASGAS
Pred ITFAWGLAVMIPAYIFGAASGAS
accu 0.0


Helix:2
Orig VPGYIIAQFAGAFVGACLVYILF
Pred VPGYIIAQFAGAFVGACLVYILF
accu 0.0


Helix:3
Orig LNILSEAIGTFVLVFAIKGIANV
Pred LNILSEAIGTFVLVFAIKGIANV
accu 0.0


Helix:4
Orig FLVFGIIVSVGMSLGGLTGYAIN
Pred FLVFGIIVSVGMSLGGLTGYAIN
accu 0.0


Helix:5
Orig SSNWGYAIVPLVGPIIGAIVAVL
Pred SSNWGYAIVPLVGPIIGAIVAVL
accu 0.0


F5VDH4_9LACO/PF00230

Helix:0
Orig IGEFLGTMILIVLGVGTGAGINL
Pred IGEFLGTMILIVLGVGTGAGINL
accu 0.0


Helix:1
Orig NAGWLFVTLAWGMAVTFGVYVAG
Pred NAGWLFVTLAWGMAVTFGVYVAG
accu 0.0


Helix:2
Orig VLPYLLGQFLGAFVGAVLVIIQY
Pred VLPYLLGQFLGAFVGAVLVIIQY
accu 0.0


Helix:3
Orig GLYNFLSETIATFVFIFTLLNLG
Pred GLYNFLSETIATFVFIFTLLNLG
accu 0.0


Helix:4
Orig IVGLLIMVVGQALGGTTGFALNP
Pred IVGLLIMVVGQALGGTTGFALNP
accu 0.0


Helix:5
Orig ANWGYAWVPMLGPIVGGILAAGL
Pred ANWGYAWVPMLGPIVGGILAAGL
accu 0.0


A5W0T2_PSEP1/PF00230

Helix:0
Orig LIGTFWLVLGGCGSAVLAA
Pred LIGTFWLVLGGCGSAVLAA
accu 0.0


Helix:1
Orig GVAFAFGLTVLTMAFAIGHISGC
Pred GVAFAFGLTVLTMAFAIGHISGC
accu 0.0


Helix:2
Orig LLPYVIAQVIGAILAAGVIYLIA
Pred LLPYVIAQVIGAILAAGVIYLIA
accu 0.0


Helix:3
Orig YTLGAGFVSEVVMTAMFLVVIMG
Pred YTLGAGFVSEVVMTAMFLVVIMG
accu 0.0


Helix:4
Orig PAGFAPIAIGLALTLIHLISIPV
Pred PAGFAPIAIGLALTLIHLISIPV
accu 0.0


Helix:5
Orig WALQQLWLFWVAPLIGAAIGGAL
Pred WALQQLWLFWVAPLIGAAIGGAL
accu 0.0


Q7Q873_ANOGA/PF00230

Helix:0
Orig YVFIVCGAAAGAGVGASVSSVLL
Pred YVFIVCGAAAGAGVGASVSSVLL
accu 0.0


Helix:1
Orig MIALTQCFLHISGAHVNPAVSIG
Pred MIALTQCFLHISGAHVNPAVSIG
accu 0.0


Helix:2
Orig ALLYIVAQSGGSIAGAALLYGVT
Pred ALLYIVAQSGGSIAGAALLYGVT
accu 0.0


Helix:3
Orig AWERFGVEFILTFIVVLAYLIST
Pred AWERFGVEFILTFIVVLAYLIST
accu 0.0


Helix:4
Orig FGSSAIAIGAAYSACSFVSMPYL
Pred FGSSAIAIGAAYSACSFVSMPYL
accu 0.0


Helix:5
Orig HWVYWVGPMVGGAVSGVL
Pred HWVYWVGPMVGGAVSGVL
accu 0.0


G0E8M3_ENTAK/PF00230

Helix:0
Orig IAEFLGTGLLIFFGVGCVAALKV
Pred IAEFLGTGLLIFFGVGCVAALKV
accu 0.0


Helix:1
Orig ISIIWGLGVAMAIYLTAGVSGAH
Pred ISIIWGLGVAMAIYLTAGVSGAH
accu 0.0


Helix:2
Orig VVPFIISQFAGAFCAAALVYGLY
Pred VVPFIISQFAGAFCAAALVYGLY
accu 0.0


Helix:3
Orig INFVQAFAVEMVITAILMGVILA
Pred INFVQAFAVEMVITAILMGVILA
accu 0.0


Helix:4
Orig LAPLLIGLLIAVIGASMGPLTGF
Pred LAPLLIGLLIAVIGASMGPLTGF
accu 0.0


Helix:5
Orig IPYFLVPLCAPVVGAALGAF
Pred IPYFLVPLCAPVVGAALGAF
accu 0.0


D9RGM5_STAAJ/PF00230

Helix:0
Orig LAEFLGTAILILFGGGVCANVNL
Pred LAEFLGTAILILFGGGVCANVNL
accu 0.0


Helix:1
Orig VITAGWGLAVTMGVYAVGQFSGA
Pred VITAGWGLAVTMGVYAVGQFSGA
accu 0.0


Helix:2
Orig LVPGYIVAQMLGAIVGATIVWLM
Pred LVPGYIVAQMLGAIVGATIVWLM
accu 0.0


Helix:3
Orig FANFLSEIIGTMALTLGILFIGV
Pred FANFLSEIIGTMALTLGILFIGV
accu 0.0


Helix:4
Orig LIVGALIVAIGLSLGGATGYAIN
Pred LIVGALIVAIGLSLGGATGYAIN
accu 0.0


Helix:5
Orig GSNWSYAIVPILGPIAGGLLGAV
Pred GSNWSYAIVPILGPIAGGLLGAV
accu 0.0


E7BLL1_9ROSA/PF00230

Helix:0
Orig VIAEALGTYFLIFAGCGAVVVNL
Pred VIAEALGTYFLIFAGCGAVVVNL
accu 0.0


Helix:1
Orig GIAIVWGLVVMVMIYSVGHISGG
Pred GIAIVWGLVVMVMIYSVGHISGG
accu 0.0


Helix:2
Orig VPPYVVAQVLGSTLASGTLRLIF
Pred VPPYVVAQVLGSTLASGTLRLIF
accu 0.0


Helix:3
Orig TPLQSFVIEFIITFYLMFVVSGV
Pred TPLQSFVIEFIITFYLMFVVSGV
accu 0.0


Helix:4
Orig IGELAGLAVGSTVLLNVMFAGPI
Pred IGELAGLAVGSTVLLNVMFAGPI
accu 0.0


Helix:5
Orig LWIYLVAPTLGAVCGALV
Pred LWIYLVAPTLGAVCGALV
accu 0.0


A5MRC5_STRPN/PF00230

Helix:0
Orig LFGEFLGTLILILLGNGVVAGVV
Pred LFGEFLGTLILILLGNGVVAGVV
accu 0.0


Helix:1
Orig GWIVITMGWGIAVAVAVFVSGKL
Pred GWIVITMGWGIAVAVAVFVSGKL
accu 0.0


Helix:2
Orig WASVLPYILAQFAGAMLGQILVW
Pred WASVLPYILAQFAGAMLGQILVW
accu 0.0


Helix:3
Orig VSNLISEILGTFVLVLTIFALGL
Pred VSNLISEILGTFVLVLTIFALGL
accu 0.0


Helix:4
Orig IGTFAVGTLIVGIGLSLGGTTGY
Pred IGTFAVGTLIVGIGLSLGGTTGY
accu 0.0


Helix:5
Orig WSYAWIPVVGPVIGAALAVLV
Pred WSYAWIPVVGPVIGAALAVLV
accu 0.0


F7EHP2_MACMU/PF00230

Helix:0
Orig LAECLGTLILVMFGCGSVAQVVL
Pred LAECLGTLILVMFGCGSVAQVVL
accu 0.0


Helix:1
Orig TINLAFGFAVTLGILIAGQVSGA
Pred TINLAFGFAVTLGILIAGQVSGA
accu 0.0


Helix:2
Orig LPVYTLAQTLGAFLGAGIVFGLY
Pred LPVYTLAQTLGAFLGAGIVFGLY
accu 0.0


Helix:3
Orig MINGFFDQFIGTASLIVCVLAIV
Pred MINGFFDQFIGTASLIVCVLAIV
accu 0.0


Helix:4
Orig AFTVGLVVLVIGTSMGFNSGYAV
Pred AFTVGLVVLVIGTSMGFNSGYAV
accu 0.0


Helix:5
Orig HWWWVPIVSPLLGSIAGVFV
Pred HWWWVPIVSPLLGSIAGVFV
accu 0.0


B0YF15_ASPFC/PF00230

Helix:0
Orig LAEWLGTTVAMTLGLCAGLQTYT
Pred LAEWLGTTVAMTLGLCAGLQTYT
accu 0.0


Helix:1
Orig SLAPAWGFAFMIAIYMAGGVSGG
Pred SLAPAWGFAFMIAIYMAGGVSGG
accu 0.0


Helix:2
Orig CMVYVAAQIVGSISAGGIAYALY
Pred CMVYVAAQIVGSISAGGIAYALY
accu 0.0


Helix:3
Orig PVTAFFNEFVGTAILVGTIMALG
Pred PVTAFFNEFVGTAILVGTIMALG
accu 0.0


Helix:4
Orig AFILGILISVLVLALGYNSGGCF
Pred AFILGILISVLVLALGYNSGGCF
accu 0.0


Helix:5
Orig VWWIWGPWAADITGGLFGTF
Pred VWWIWGPWAADITGGLFGTF
accu 0.0


E7LBU6_TRYCR/PF00230

Helix:0
Orig ICEGIGSFVFVMTVSLAEMNCGI
Pred ICEGIGSFVFVMTVSLAEMNCGI
accu 0.0


Helix:1
Orig IAEGFMLCVLVFAFGYISGGHFN
Pred IAEGFMLCVLVFAFGYISGGHFN
accu 0.0


Helix:2
Orig YWIAQVIGGVLGALFGIVVNGFP
Pred YWIAQVIGGVLGALFGIVVNGFP
accu 0.0


Helix:3
Orig YIFTGFLAEALFTGFLVTVVLHV
Pred YIFTGFLAEALFTGFLVTVVLHV
accu 0.0


Helix:4
Orig GLAIGMCLLTARYSVGSVSGGAF
Pred GLAIGMCLLTARYSVGSVSGGAF
accu 0.0


Helix:5
Orig IPLMHLWLYWAAPAAGALGASLL
Pred IPLMHLWLYWAAPAAGALGASLL
accu 0.0


G0C7X8_9ENTR/PF00230

Helix:0
Orig IAEFLGTGLLIFFGVGCVAALKL
Pred IAEFLGTGLLIFFGVGCVAALKL
accu 0.0


Helix:1
Orig ISIIWGLGVAMAIYLTAAISGAH
Pred ISIIWGLGVAMAIYLTAAISGAH
accu 0.0


Helix:2
Orig LPYIVAQIAGAFCAAALVYGLYY
Pred LPYIVAQIAGAFCAAALVYGLYY
accu 0.0


Helix:3
Orig ISVGQAFLVETVITAILMCLILA
Pred ISVGQAFLVETVITAILMCLILA
accu 0.0


Helix:4
Orig LAPLLIGILIAVIGASMGPLTGF
Pred LAPLLIGILIAVIGASMGPLTGF
accu 0.0


Helix:5
Orig IPYFLVPIFGPILGAGLGAF
Pred IPYFLVPIFGPILGAGLGAF
accu 0.0


B1SA36_9BIFI/PF00230

Helix:0
Orig KLAAEFVGTAVLMVFGNGAVANA
Pred KLAAEFVGTAVLMVFGNGAVANA
accu 0.0


Helix:1
Orig IAMGYGFGVMFPVLMFGGVSGAH
Pred IAMGYGFGVMFPVLMFGGVSGAH
accu 0.0


Helix:2
Orig LPYIIAQLLGAVVGQLIVYITYW
Pred LPYIIAQLLGAVVGQLIVYITYW
accu 0.0


Helix:3
Orig YFVNEFFGTLMLVLGALCCL
Pred YFVNEFFGTLMLVLGALCCL
accu 0.0


Helix:4
Orig AIVVGFIVWGLVTSMGGPTGPGL
Pred AIVVGFIVWGLVTSMGGPTGPGL
accu 0.0


Helix:5
Orig AWIPVVAPIAGAIVGAFL
Pred AWIPVVAPIAGAIVGAFL
accu 0.0


G2YVK8_BOTF4/PF00230

Helix:0
Orig AEFAGTTLFLFFAFSGTQVALLA
Pred AEFAGTTLFLFFAFSGTQVALLA
accu 0.0


Helix:1
Orig PAQLLYVSLCFGFSLAVNAWVFF
Pred PAQLLYVSLCFGFSLAVNAWVFF
accu 0.0


Helix:2
Orig LPYFRGLLLILAQIIGGIAAAAI
Pred LPYFRGLLLILAQIIGGIAAAAI
accu 0.0


Helix:3
Orig SIVQGLFIEMFLTAELVFTIFML
Pred SIVQGLFIEMFLTAELVFTIFML
accu 0.0


Helix:4
Orig GTFIAPIGIGLSLFIAELTGVYF
Pred GTFIAPIGIGLSLFIAELTGVYF
accu 0.0


Helix:5
Orig FTGYHWIYWVGPILGAILASAF
Pred FTGYHWIYWVGPILGAILASAF
accu 0.0


F5M7V6_ECOLX/PF00230

Helix:0
Orig AECFGTFWLVFGGCGSAVLAAGF
Pred AECFGTFWLVFGGCGSAVLAAGF
accu 0.0


Helix:1
Orig GIGFAGVALAFGLTVLTMAFAVG
Pred GIGFAGVALAFGLTVLTMAFAVG
accu 0.0


Helix:2
Orig VVGYVIAQVVGGIVAAALLYLIA
Pred VVGYVIAQVVGGIVAAALLYLIA
accu 0.0


Helix:3
Orig GGYSMLSALVVELVLSAGFLLVI
Pred GGYSMLSALVVELVLSAGFLLVI
accu 0.0


Helix:4
Orig FAPAGFAPIAIGLALTLIHLISI
Pred FAPAGFAPIAIGLALTLIHLISI
accu 0.0


Helix:5
Orig LWFFWVVPIVGGIIGGLI
Pred LWFFWVVPIVGGIIGGLI
accu 0.0


Q84C22_9BACT/PF01036

Helix:0
Orig FWLVTAALLASTVFFFVE
 TXXFXV-[1m0k, 1s8l, 1at9, 1s8j, 1e0p, 1r84, 1r2n, 1pxs, 1jv7, 1ap9, 1jv6, 1pxr, 1m0l, 4hwl, 1s53, 1o0a, 3han, 1kg9, 3hao, 1kg8, 3hap, 1bhb, 1bha, 3haq, 2wjk, 3har, 2wjl, 3has, 1q5j, 2zzl, 1q5i, 1f50, 3nsb, 1tn5, 2brd, 1cwq, 3utv, 3utw, 1tn0, 3utx, 4fpd, 3uty, 1brx, 1brr, 1p8i, 1fbk, 1ucq, 4hyx, 1f4z, 1ixf, 3vi0, 1qkp, 1qko, 1brd, 1p8h, 1mgy, 1qm8, 4md2, 4md1, 2zfe, 1iw6, 3ns0, 1c3w, 1bm1, 2ntu, 1kme, 2ntw, 1py6, 2at9, 4ov0, 3vhz, 1iw9, 2i20, 1vjm, 1x0s, 1qhj, 3mbv, 1x0i, 1x0k, 3t45, 1xji]
Pred FWLVTAALLASXXXXXXE
accu 0.3333333333333333

1xji 0.3333333333333333  FWLVTAALLASXXXXXXE
3t45 0.3333333333333333  FWLVTAALLASXXXXXXE
1x0k 0.3333333333333333  FWLVTAALLASXXXXXXE
1x0i 0.3333333333333333  FWLVTAALLASXXXXXXE
3mbv 0.3333333333333333  FWLVTAALLASXXXXXXE
1qhj 0.3333333333333333  FWLVTAALLASXXXXXXE
1x0s 0.3333333333333333  FWLVTAALLASXXXXXXE
1vjm 0.3333333333333333  FWLVTAALLASXXXXXXE
2i20 0.3333333333333333  FWLVTAALLASXXXXXXE
1iw9 0.3333333333333333  FWLVTAALLASXXXXXXE
3vhz 0.3333333333333333  FWLVTAALLASXXXXXXE
4ov0 0.3333333333333333  FWLVTAALLASXXXXXXE
2at9 0.3333333333333333  FWLVTAALLASXXXXXXE
1py6 0.3333333333333333  FWLVTAALLASXXXXXXE
2ntw 0.3333333333333333  FWLVTAALLASXXXXXXE
1kme 0.3333333333333333  FWLVTAALLASXXXXXXE
2ntu 0.3333333333333333  FWLVTAALLASXXXXXXE
1bm1 0.3333333333333333  FWLVTAALLASXXXXXXE
1c3w 0.3333333333333333  FWLVTAALLASXXXXXXE
3ns0 0.3333333333333333  FWLVTAALLASXXXXXXE
1iw6 0.3333333333333333  FWLVTAALLASXXXXXXE
2zfe 0.3333333333333333  FWLVTAALLASXXXXXXE
4md1 0.3333333333333333  FWLVTAALLASXXXXXXE
4md2 0.3333333333333333  FWLVTAALLASXXXXXXE
1qm8 0.3333333333333333  FWLVTAALLASXXXXXXE
1mgy 0.3333333333333333  FWLVTAALLASXXXXXXE
1p8h 0.3333333333333333  FWLVTAALLASXXXXXXE
1brd 0.3333333333333333  FWLVTAALLASXXXXXXE
1qko 0.3333333333333333  FWLVTAALLASXXXXXXE
1qkp 0.3333333333333333  FWLVTAALLASXXXXXXE
3vi0 0.3333333333333333  FWLVTAALLASXXXXXXE
1ixf 0.3333333333333333  FWLVTAALLASXXXXXXE
1f4z 0.3333333333333333  FWLVTAALLASXXXXXXE
4hyx 0.3333333333333333  FWLVTAALLASXXXXXXE
1ucq 0.3333333333333333  FWLVTAALLASXXXXXXE
1fbk 0.3333333333333333  FWLVTAALLASXXXXXXE
1p8i 0.3333333333333333  FWLVTAALLASXXXXXXE
1brr 0.3333333333333333  FWLVTAALLASXXXXXXE
1brx 0.3333333333333333  FWLVTAALLASXXXXXXE
3uty 0.3333333333333333  FWLVTAALLASXXXXXXE
4fpd 0.3333333333333333  FWLVTAALLASXXXXXXE
3utx 0.3333333333333333  FWLVTAALLASXXXXXXE
1tn0 0.3333333333333333  FWLVTAALLASXXXXXXE
3utw 0.3333333333333333  FWLVTAALLASXXXXXXE
3utv 0.3333333333333333  FWLVTAALLASXXXXXXE
1cwq 0.3333333333333333  FWLVTAALLASXXXXXXE
2brd 0.3333333333333333  FWLVTAALLASXXXXXXE
1tn5 0.3333333333333333  FWLVTAALLASXXXXXXE
3nsb 0.3333333333333333  FWLVTAALLASXXXXXXE
1f50 0.3333333333333333  FWLVTAALLASXXXXXXE
1q5i 0.3333333333333333  FWLVTAALLASXXXXXXE
2zzl 0.3333333333333333  FWLVTAALLASXXXXXXE
1q5j 0.3333333333333333  FWLVTAALLASXXXXXXE
3has 0.3333333333333333  FWLVTAALLASXXXXXXE
2wjl 0.3333333333333333  FWLVTAALLASXXXXXXE
3har 0.3333333333333333  FWLVTAALLASXXXXXXE
2wjk 0.3333333333333333  FWLVTAALLASXXXXXXE
3haq 0.3333333333333333  FWLVTAALLASXXXXXXE
1bha 0.3333333333333333  FWLVTAALLASXXXXXXE
1bhb 0.3333333333333333  FWLVTAALLASXXXXXXE
3hap 0.3333333333333333  FWLVTAALLASXXXXXXE
1kg8 0.3333333333333333  FWLVTAALLASXXXXXXE
3hao 0.3333333333333333  FWLVTAALLASXXXXXXE
1kg9 0.3333333333333333  FWLVTAALLASXXXXXXE
3han 0.3333333333333333  FWLVTAALLASXXXXXXE
1o0a 0.3333333333333333  FWLVTAALLASXXXXXXE
1s53 0.3333333333333333  FWLVTAALLASXXXXXXE
4hwl 0.3333333333333333  FWLVTAALLASXXXXXXE
1m0l 0.3333333333333333  FWLVTAALLASXXXXXXE
1pxr 0.3333333333333333  FWLVTAALLASXXXXXXE
1jv6 0.3333333333333333  FWLVTAALLASXXXXXXE
1ap9 0.3333333333333333  FWLVTAALLASXXXXXXE
1jv7 0.3333333333333333  FWLVTAALLASXXXXXXE
1pxs 0.3333333333333333  FWLVTAALLASXXXXXXE
1r2n 0.3333333333333333  FWLVTAALLASXXXXXXE
1r84 0.3333333333333333  FWLVTAALLASXXXXXXE
1e0p 0.3333333333333333  FWLVTAALLASXXXXXXE
1s8j 0.3333333333333333  FWLVTAALLASXXXXXXE
1at9 0.3333333333333333  FWLVTAALLASXXXXXXE
1s8l 0.3333333333333333  FWLVTAALLASXXXXXXE
1m0k 0.3333333333333333  FWLVTAALLASXXXXXXE


Helix:1
Orig LTVSGLVTGIAFWHYLYMRGVWV
 LXXXIA-[1s8l, 1s8j, 2i1x, 1r84, 1ap9, 1vgo, 1o0a, 1c8s, 1c8r, 1bhb, 1bha, 1q5j, 1q5i, 2z55, 3nsb, 1tn5, 1tn0, 4fpd, 1brx, 1fbb, 1brr, 1fbk, 1ixf, 1brd, 1mgy, 2zfe, 1c3w, 1bm1, 1kme, 1s52, 1s51, 1py6, 4ov0, 1vjm, 1qhj, 3mbv, 1m0k, 1at9, 1e0p, 1uaz, 2ei4, 1r2n, 1pxs, 1jv7, 1jv6, 1pxr, 1m0m, 1m0l, 4hwl, 1s54, 1s53, 3han, 1kg9, 3hao, 1kg8, 3hap, 3haq, 2wjk, 3har, 2wjl, 3has, 2zzl, 1kgb, 3wqj, 1f50, 1dze, 2brd, 1cwq, 3utv, 3utw, 3utx, 3uty, 1p8i, 1ucq, 4hyx, 1p8u, 1f4z, 3vi0, 1qkp, 1qko, 1p8h, 1qm8, 4md2, 4md1, 1iw6, 3ns0, 2ntu, 2ntw, 2at9, 3vhz, 1iw9, 2i20, 2i21, 1x0s, 1x0i, 1x0k, 3t45, 1xji] VXXIAF-[1m0k, 1s8l, 1at9, 1e0p, 1s8j, 2i1x, 1r2n, 1r84, 1pxs, 1jv7, 1jv6, 1ap9, 1pxr, 1m0m, 1m0l, 4hwl, 1s54, 1s53, 1o0a, 1c8s, 3hao, 1kg9, 1c8r, 1bhb, 1kg8, 3hap, 3haq, 1bha, 2wjk, 3har, 2wjl, 3has, 1q5j, 2zzl, 1kgb, 1q5i, 1f50, 1dze, 3nsb, 1tn5, 2brd, 1cwq, 3utv, 1tn0, 3utw, 3utx, 4fpd, 3uty, 1brx, 1fbb, 1brr, 1p8i, 1fbk, 1ucq, 4hyx, 1f4z, 1ixf, 3vi0, 1qkp, 1qko, 1brd, 1p8h, 1mgy, 1qm8, 4md2, 4md1, 2zfe, 1iw6, 3ns0, 1c3w, 1bm1, 2ntu, 1kme, 2ntw, 1s52, 1s51, 1py6, 2at9, 4ov0, 3vhz, 2i20, 1iw9, 2i21, 1vjm, 1x0s, 1qhj, 3mbv, 1x0i, 3t45, 1x0k, 1xji] LXXXIXF-[1m0k, 1s8l, 1at9, 1e0p, 1s8j, 2i1x, 1r2n, 1r84, 1pxs, 1jv7, 1m0m, 1jv6, 1ap9, 1pxr, 1m0l, 4hwl, 1s54, 1s53, 1o0a, 3han, 1c8s, 1c8r, 3hao, 1kg9, 1kg8, 3hap, 3haq, 3har, 2wjk, 2wjl, 3has, 1q5j, 1kgb, 2zzl, 1q5i, 1f50, 1dze, 1tn5, 3nsb, 2brd, 1cwq, 3utv, 1tn0, 3utw, 3utx, 4fpd, 3uty, 1brx, 1fbb, 1brr, 1p8i, 1fbk, 1ucq, 4hyx, 1p8u, 1f4z, 1ixf, 1qkp, 1qko, 1brd, 1p8h, 1mgy, 1qm8, 4md2, 2zfe, 4md1, 3ns0, 1iw6, 1c3w, 1bm1, 2ntu, 1kme, 2ntw, 1s52, 1s51, 1py6, 4ov0, 2at9, 1iw9, 2i20, 2i21, 1vjm, 1x0s, 1qhj, 3mbv, 1x0i, 3t45, 1x0k, 1xji]
Pred LTVSGXXXXXXXWHYLYMRGVWV
accu 0.30434782608695654

1xji 0.30434782608695654  LTVSGXXXXXXXWHYLYMRGVWV
3t45 0.30434782608695654  LTVSGXXXXXXXWHYLYMRGVWV
1x0k 0.30434782608695654  LTVSGXXXXXXXWHYLYMRGVWV
1x0i 0.30434782608695654  LTVSGXXXXXXXWHYLYMRGVWV
1x0s 0.30434782608695654  LTVSGXXXXXXXWHYLYMRGVWV
2i21 0.30434782608695654  LTVSGXXXXXXXWHYLYMRGVWV
2i20 0.30434782608695654  LTVSGXXXXXXXWHYLYMRGVWV
1iw9 0.30434782608695654  LTVSGXXXXXXXWHYLYMRGVWV
3vhz 0.30434782608695654  LTVSGXXXXXXXWHYLYMRGVWV
2at9 0.30434782608695654  LTVSGXXXXXXXWHYLYMRGVWV
2ntw 0.30434782608695654  LTVSGXXXXXXXWHYLYMRGVWV
2ntu 0.30434782608695654  LTVSGXXXXXXXWHYLYMRGVWV
3ns0 0.30434782608695654  LTVSGXXXXXXXWHYLYMRGVWV
1iw6 0.30434782608695654  LTVSGXXXXXXXWHYLYMRGVWV
4md1 0.30434782608695654  LTVSGXXXXXXXWHYLYMRGVWV
4md2 0.30434782608695654  LTVSGXXXXXXXWHYLYMRGVWV
1qm8 0.30434782608695654  LTVSGXXXXXXXWHYLYMRGVWV
1p8h 0.30434782608695654  LTVSGXXXXXXXWHYLYMRGVWV
1qko 0.30434782608695654  LTVSGXXXXXXXWHYLYMRGVWV
1qkp 0.30434782608695654  LTVSGXXXXXXXWHYLYMRGVWV
3vi0 0.30434782608695654  LTVSGXXXXXXXWHYLYMRGVWV
1f4z 0.30434782608695654  LTVSGXXXXXXXWHYLYMRGVWV
1p8u 0.30434782608695654  LTVSGXXXXXXXWHYLYMRGVWV
4hyx 0.30434782608695654  LTVSGXXXXXXXWHYLYMRGVWV
1ucq 0.30434782608695654  LTVSGXXXXXXXWHYLYMRGVWV
1p8i 0.30434782608695654  LTVSGXXXXXXXWHYLYMRGVWV
3uty 0.30434782608695654  LTVSGXXXXXXXWHYLYMRGVWV
3utx 0.30434782608695654  LTVSGXXXXXXXWHYLYMRGVWV
3utw 0.30434782608695654  LTVSGXXXXXXXWHYLYMRGVWV
3utv 0.30434782608695654  LTVSGXXXXXXXWHYLYMRGVWV
1cwq 0.30434782608695654  LTVSGXXXXXXXWHYLYMRGVWV
2brd 0.30434782608695654  LTVSGXXXXXXXWHYLYMRGVWV
1dze 0.30434782608695654  LTVSGXXXXXXXWHYLYMRGVWV
1f50 0.30434782608695654  LTVSGXXXXXXXWHYLYMRGVWV
1kgb 0.30434782608695654  LTVSGXXXXXXXWHYLYMRGVWV
2zzl 0.30434782608695654  LTVSGXXXXXXXWHYLYMRGVWV
3has 0.30434782608695654  LTVSGXXXXXXXWHYLYMRGVWV
2wjl 0.30434782608695654  LTVSGXXXXXXXWHYLYMRGVWV
3har 0.30434782608695654  LTVSGXXXXXXXWHYLYMRGVWV
2wjk 0.30434782608695654  LTVSGXXXXXXXWHYLYMRGVWV
3haq 0.30434782608695654  LTVSGXXXXXXXWHYLYMRGVWV
3hap 0.30434782608695654  LTVSGXXXXXXXWHYLYMRGVWV
1kg8 0.30434782608695654  LTVSGXXXXXXXWHYLYMRGVWV
3hao 0.30434782608695654  LTVSGXXXXXXXWHYLYMRGVWV
1kg9 0.30434782608695654  LTVSGXXXXXXXWHYLYMRGVWV
3han 0.30434782608695654  LTVSGXXXXXXXWHYLYMRGVWV
1s53 0.30434782608695654  LTVSGXXXXXXXWHYLYMRGVWV
1s54 0.30434782608695654  LTVSGXXXXXXXWHYLYMRGVWV
4hwl 0.30434782608695654  LTVSGXXXXXXXWHYLYMRGVWV
1m0l 0.30434782608695654  LTVSGXXXXXXXWHYLYMRGVWV
1m0m 0.30434782608695654  LTVSGXXXXXXXWHYLYMRGVWV
1pxr 0.30434782608695654  LTVSGXXXXXXXWHYLYMRGVWV
1jv6 0.30434782608695654  LTVSGXXXXXXXWHYLYMRGVWV
1jv7 0.30434782608695654  LTVSGXXXXXXXWHYLYMRGVWV
1pxs 0.30434782608695654  LTVSGXXXXXXXWHYLYMRGVWV
1r2n 0.30434782608695654  LTVSGXXXXXXXWHYLYMRGVWV
1e0p 0.30434782608695654  LTVSGXXXXXXXWHYLYMRGVWV
1at9 0.30434782608695654  LTVSGXXXXXXXWHYLYMRGVWV
1m0k 0.30434782608695654  LTVSGXXXXXXXWHYLYMRGVWV
3mbv 0.30434782608695654  LTVSGXXXXXXXWHYLYMRGVWV
1qhj 0.30434782608695654  LTVSGXXXXXXXWHYLYMRGVWV
1vjm 0.30434782608695654  LTVSGXXXXXXXWHYLYMRGVWV
4ov0 0.30434782608695654  LTVSGXXXXXXXWHYLYMRGVWV
1py6 0.30434782608695654  LTVSGXXXXXXXWHYLYMRGVWV
1s51 0.30434782608695654  LTVSGXXXXXXXWHYLYMRGVWV
1s52 0.30434782608695654  LTVSGXXXXXXXWHYLYMRGVWV
1kme 0.30434782608695654  LTVSGXXXXXXXWHYLYMRGVWV
1bm1 0.30434782608695654  LTVSGXXXXXXXWHYLYMRGVWV
1c3w 0.30434782608695654  LTVSGXXXXXXXWHYLYMRGVWV
2zfe 0.30434782608695654  LTVSGXXXXXXXWHYLYMRGVWV
1mgy 0.30434782608695654  LTVSGXXXXXXXWHYLYMRGVWV
1brd 0.30434782608695654  LTVSGXXXXXXXWHYLYMRGVWV
1ixf 0.30434782608695654  LTVSGXXXXXXXWHYLYMRGVWV
1fbk 0.30434782608695654  LTVSGXXXXXXXWHYLYMRGVWV
1brr 0.30434782608695654  LTVSGXXXXXXXWHYLYMRGVWV
1fbb 0.30434782608695654  LTVSGXXXXXXXWHYLYMRGVWV
1brx 0.30434782608695654  LTVSGXXXXXXXWHYLYMRGVWV
4fpd 0.30434782608695654  LTVSGXXXXXXXWHYLYMRGVWV
1tn0 0.30434782608695654  LTVSGXXXXXXXWHYLYMRGVWV
1tn5 0.30434782608695654  LTVSGXXXXXXXWHYLYMRGVWV
3nsb 0.30434782608695654  LTVSGXXXXXXXWHYLYMRGVWV
1q5i 0.30434782608695654  LTVSGXXXXXXXWHYLYMRGVWV
1q5j 0.30434782608695654  LTVSGXXXXXXXWHYLYMRGVWV
1bha 0.30434782608695654  LTVSGXXXXXXXWHYLYMRGVWV
1bhb 0.30434782608695654  LTVSGXXXXXXXWHYLYMRGVWV
1c8r 0.30434782608695654  LTVSGXXXXXXXWHYLYMRGVWV
1c8s 0.30434782608695654  LTVSGXXXXXXXWHYLYMRGVWV
1o0a 0.30434782608695654  LTVSGXXXXXXXWHYLYMRGVWV
1ap9 0.30434782608695654  LTVSGXXXXXXXWHYLYMRGVWV
1r84 0.30434782608695654  LTVSGXXXXXXXWHYLYMRGVWV
2i1x 0.30434782608695654  LTVSGXXXXXXXWHYLYMRGVWV
1s8j 0.30434782608695654  LTVSGXXXXXXXWHYLYMRGVWV
1s8l 0.30434782608695654  LTVSGXXXXXXXWHYLYMRGVWV


Helix:2
Orig LLTVPLLICEFYLILAAATNVAG
 LXTXXLL-[1m0k, 1s8l, 1at9, 1e0p, 1s8j, 2i1x, 1r2n, 1r84, 1pxs, 1jv7, 1m0m, 1jv6, 1ap9, 1pxr, 1m0l, 4hwl, 1s54, 1s53, 1o0a, 3han, 1c8s, 1c8r, 3hao, 1kg9, 1kg8, 3hap, 3haq, 3har, 2wjk, 2wjl, 3has, 1q5j, 1kgb, 2zzl, 1q5i, 1f50, 1dze, 1tn5, 3nsb, 2brd, 1cwq, 3utv, 1tn0, 3utw, 3utx, 4fpd, 3uty, 1brx, 1fbb, 1brr, 1p8i, 1fbk, 1ucq, 4hyx, 1p8u, 1f4z, 1ixf, 1qkp, 1qko, 1brd, 1p8h, 1mgy, 1qm8, 4md2, 2zfe, 4md1, 3ns0, 1iw6, 1c3w, 1bm1, 2ntu, 1kme, 2ntw, 1s52, 1s51, 1py6, 4ov0, 2at9, 1iw9, 2i20, 2i21, 1vjm, 1x0s, 1qhj, 3mbv, 1x0i, 3t45, 1x0k, 1xji] LXXXXLL-[3ddl] LXTXXL-[1s8l, 1s8j, 2i1x, 1r84, 1ap9, 1vgo, 1o0a, 1c8s, 1c8r, 1q5j, 1q5i, 2z55, 3nsb, 1tn5, 1tn0, 4fpd, 1brx, 1fbb, 1brr, 1fbk, 1ixf, 1brd, 1mgy, 2zfe, 1c3w, 1bm1, 1kme, 1s52, 1s51, 1py6, 4ov0, 1vjm, 1qhj, 3mbv, 1m0k, 1at9, 1e0p, 1uaz, 2ei4, 1r2n, 1pxs, 1jv7, 1m0m, 1jv6, 1pxr, 1m0l, 4hwl, 1s54, 1s53, 3han, 1kg9, 3hao, 1kg8, 3hap, 3haq, 2wjk, 3har, 2wjl, 3has, 2zzl, 1kgb, 3wqj, 1f50, 1dze, 2brd, 1cwq, 3utv, 3utw, 3utx, 3uty, 3ddl, 1p8i, 1ucq, 4hyx, 1p8u, 1f4z, 3vi0, 1qkp, 1qko, 1p8h, 1qm8, 4md2, 4md1, 1iw6, 3ns0, 2ntu, 2ntw, 2at9, 3vhz, 1iw9, 2i20, 2i21, 1x0s, 1x0i, 1x0k, 3t45, 1xji]
Pred XXXXXXXICEFYLILAAATNVAG
accu 0.30434782608695654

1xji 0.30434782608695654  XXXXXXXICEFYLILAAATNVAG
3t45 0.30434782608695654  XXXXXXXICEFYLILAAATNVAG
1x0k 0.30434782608695654  XXXXXXXICEFYLILAAATNVAG
1x0i 0.30434782608695654  XXXXXXXICEFYLILAAATNVAG
1x0s 0.30434782608695654  XXXXXXXICEFYLILAAATNVAG
2i21 0.30434782608695654  XXXXXXXICEFYLILAAATNVAG
2i20 0.30434782608695654  XXXXXXXICEFYLILAAATNVAG
1iw9 0.30434782608695654  XXXXXXXICEFYLILAAATNVAG
2at9 0.30434782608695654  XXXXXXXICEFYLILAAATNVAG
2ntw 0.30434782608695654  XXXXXXXICEFYLILAAATNVAG
2ntu 0.30434782608695654  XXXXXXXICEFYLILAAATNVAG
3ns0 0.30434782608695654  XXXXXXXICEFYLILAAATNVAG
1iw6 0.30434782608695654  XXXXXXXICEFYLILAAATNVAG
4md1 0.30434782608695654  XXXXXXXICEFYLILAAATNVAG
4md2 0.30434782608695654  XXXXXXXICEFYLILAAATNVAG
1qm8 0.30434782608695654  XXXXXXXICEFYLILAAATNVAG
1p8h 0.30434782608695654  XXXXXXXICEFYLILAAATNVAG
1qko 0.30434782608695654  XXXXXXXICEFYLILAAATNVAG
1qkp 0.30434782608695654  XXXXXXXICEFYLILAAATNVAG
1f4z 0.30434782608695654  XXXXXXXICEFYLILAAATNVAG
1p8u 0.30434782608695654  XXXXXXXICEFYLILAAATNVAG
4hyx 0.30434782608695654  XXXXXXXICEFYLILAAATNVAG
1ucq 0.30434782608695654  XXXXXXXICEFYLILAAATNVAG
1p8i 0.30434782608695654  XXXXXXXICEFYLILAAATNVAG
3ddl 0.30434782608695654  XXXXXXXICEFYLILAAATNVAG
3uty 0.30434782608695654  XXXXXXXICEFYLILAAATNVAG
3utx 0.30434782608695654  XXXXXXXICEFYLILAAATNVAG
3utw 0.30434782608695654  XXXXXXXICEFYLILAAATNVAG
3utv 0.30434782608695654  XXXXXXXICEFYLILAAATNVAG
1cwq 0.30434782608695654  XXXXXXXICEFYLILAAATNVAG
2brd 0.30434782608695654  XXXXXXXICEFYLILAAATNVAG
1dze 0.30434782608695654  XXXXXXXICEFYLILAAATNVAG
1f50 0.30434782608695654  XXXXXXXICEFYLILAAATNVAG
1kgb 0.30434782608695654  XXXXXXXICEFYLILAAATNVAG
2zzl 0.30434782608695654  XXXXXXXICEFYLILAAATNVAG
3has 0.30434782608695654  XXXXXXXICEFYLILAAATNVAG
2wjl 0.30434782608695654  XXXXXXXICEFYLILAAATNVAG
3har 0.30434782608695654  XXXXXXXICEFYLILAAATNVAG
2wjk 0.30434782608695654  XXXXXXXICEFYLILAAATNVAG
3haq 0.30434782608695654  XXXXXXXICEFYLILAAATNVAG
3hap 0.30434782608695654  XXXXXXXICEFYLILAAATNVAG
1kg8 0.30434782608695654  XXXXXXXICEFYLILAAATNVAG
3hao 0.30434782608695654  XXXXXXXICEFYLILAAATNVAG
1kg9 0.30434782608695654  XXXXXXXICEFYLILAAATNVAG
3han 0.30434782608695654  XXXXXXXICEFYLILAAATNVAG
1s53 0.30434782608695654  XXXXXXXICEFYLILAAATNVAG
1s54 0.30434782608695654  XXXXXXXICEFYLILAAATNVAG
4hwl 0.30434782608695654  XXXXXXXICEFYLILAAATNVAG
1m0l 0.30434782608695654  XXXXXXXICEFYLILAAATNVAG
1pxr 0.30434782608695654  XXXXXXXICEFYLILAAATNVAG
1jv6 0.30434782608695654  XXXXXXXICEFYLILAAATNVAG
1m0m 0.30434782608695654  XXXXXXXICEFYLILAAATNVAG
1jv7 0.30434782608695654  XXXXXXXICEFYLILAAATNVAG
1pxs 0.30434782608695654  XXXXXXXICEFYLILAAATNVAG
1r2n 0.30434782608695654  XXXXXXXICEFYLILAAATNVAG
1e0p 0.30434782608695654  XXXXXXXICEFYLILAAATNVAG
1at9 0.30434782608695654  XXXXXXXICEFYLILAAATNVAG
1m0k 0.30434782608695654  XXXXXXXICEFYLILAAATNVAG
3mbv 0.30434782608695654  XXXXXXXICEFYLILAAATNVAG
1qhj 0.30434782608695654  XXXXXXXICEFYLILAAATNVAG
1vjm 0.30434782608695654  XXXXXXXICEFYLILAAATNVAG
4ov0 0.30434782608695654  XXXXXXXICEFYLILAAATNVAG
1py6 0.30434782608695654  XXXXXXXICEFYLILAAATNVAG
1s51 0.30434782608695654  XXXXXXXICEFYLILAAATNVAG
1s52 0.30434782608695654  XXXXXXXICEFYLILAAATNVAG
1kme 0.30434782608695654  XXXXXXXICEFYLILAAATNVAG
1bm1 0.30434782608695654  XXXXXXXICEFYLILAAATNVAG
1c3w 0.30434782608695654  XXXXXXXICEFYLILAAATNVAG
2zfe 0.30434782608695654  XXXXXXXICEFYLILAAATNVAG
1mgy 0.30434782608695654  XXXXXXXICEFYLILAAATNVAG
1brd 0.30434782608695654  XXXXXXXICEFYLILAAATNVAG
1ixf 0.30434782608695654  XXXXXXXICEFYLILAAATNVAG
1fbk 0.30434782608695654  XXXXXXXICEFYLILAAATNVAG
1brr 0.30434782608695654  XXXXXXXICEFYLILAAATNVAG
1fbb 0.30434782608695654  XXXXXXXICEFYLILAAATNVAG
1brx 0.30434782608695654  XXXXXXXICEFYLILAAATNVAG
4fpd 0.30434782608695654  XXXXXXXICEFYLILAAATNVAG
1tn0 0.30434782608695654  XXXXXXXICEFYLILAAATNVAG
1tn5 0.30434782608695654  XXXXXXXICEFYLILAAATNVAG
3nsb 0.30434782608695654  XXXXXXXICEFYLILAAATNVAG
1q5i 0.30434782608695654  XXXXXXXICEFYLILAAATNVAG
1q5j 0.30434782608695654  XXXXXXXICEFYLILAAATNVAG
1c8r 0.30434782608695654  XXXXXXXICEFYLILAAATNVAG
1c8s 0.30434782608695654  XXXXXXXICEFYLILAAATNVAG
1o0a 0.30434782608695654  XXXXXXXICEFYLILAAATNVAG
1ap9 0.30434782608695654  XXXXXXXICEFYLILAAATNVAG
1r84 0.30434782608695654  XXXXXXXICEFYLILAAATNVAG
2i1x 0.30434782608695654  XXXXXXXICEFYLILAAATNVAG
1s8j 0.30434782608695654  XXXXXXXICEFYLILAAATNVAG
1s8l 0.30434782608695654  XXXXXXXICEFYLILAAATNVAG


Helix:3
Orig LVGSLVMLVFGYMGEAGIMA
 VXGYXGE-[3ddl] VXGYXG-[3ddl]
Pred LVGSLVMLXXXXXXXAGIMA
accu 0.35

3ddl 0.35  LVGSLVMLXXXXXXXAGIMA


Helix:4
Orig AFIIGCLAWIYMIYELWA
Pred AFIIGCLAWIYMIYELWA
accu 0.0


Helix:5
Orig MMYIIIFGWLIYPVGYASGYLMG
Pred MMYIIIFGWLIYPVGYASGYLMG
accu 0.0


Helix:6
Orig LIYNLADFVNKILFGLIIWNVAV
Pred LIYNLADFVNKILFGLIIWNVAV
accu 0.0


E8IJA0_ECOLX/PF00230

Helix:0
Orig AECFGTFWLVFGGCGSAVLAAGF
Pred AECFGTFWLVFGGCGSAVLAAGF
accu 0.0


Helix:1
Orig GIGFAGVALAFGLTVLTMAFAVG
Pred GIGFAGVALAFGLTVLTMAFAVG
accu 0.0


Helix:2
Orig VVGYVIAQVVGGIVAAALLYLIA
Pred VVGYVIAQVVGGIVAAALLYLIA
accu 0.0


Helix:3
Orig GGYSMLSALVVELVLSAGFLLVI
Pred GGYSMLSALVVELVLSAGFLLVI
accu 0.0


Helix:4
Orig FAPAGFAPIAIGLALTLIHLISI
Pred FAPAGFAPIAIGLALTLIHLISI
accu 0.0


Helix:5
Orig LWFFWVVPIVGGIIGGLI
Pred LWFFWVVPIVGGIIGGLI
accu 0.0


B4X942_VIGUN/PF00230

Helix:0
Orig VVGTYFLIFAGCGSVVVN
Pred VVGTYFLIFAGCGSVVVN
accu 0.0


Helix:1
Orig IAIVWGLVVTVLVYSVGHISGAH
Pred IAIVWGLVVTVLVYSVGHISGAH
accu 0.0


Helix:2
Orig VPAYVAAQLLGGTLASGTLKLLF
Pred VPAYVAAQLLGGTLASGTLKLLF
accu 0.0


Helix:3
Orig LLCFEFIITFLLMFVISGV
Pred LLCFEFIITFLLMFVISGV
accu 0.0


Helix:4
Orig LAGIAIGSTILLNVMIGGPVTGA
Pred LAGIAIGSTILLNVMIGGPVTGA
accu 0.0


Helix:5
Orig IWIYILAPVLGAVGGAWV
Pred IWIYILAPVLGAVGGAWV
accu 0.0


G9P210_HYPAI/PF00230

Helix:0
Orig SAVVELIATCCQVFVSGQIVATI
Pred SAVVELIATCCQVFVSGQIVATI
accu 0.0


Helix:1
Orig IGISNLVLIATFIYAVAPASGGH
Pred IGISNLVLIATFIYAVAPASGGH
accu 0.0


Helix:2
Orig GLLYLVGQTAGGALGGGILLGIW
Pred GLLYLVGQTAGGALGGGILLGIW
accu 0.0


Helix:3
Orig IYLNETFASFVLLFLAFGVGL
Pred IYLNETFASFVLLFLAFGVGL
accu 0.0


Helix:4
Orig ALVGASLGLVSFSTSGIIPGYAG
Pred ALVGASLGLVSFSTSGIIPGYAG
accu 0.0


Helix:5
Orig QWIYWFGPAVAGIMMGIL
Pred QWIYWFGPAVAGIMMGIL
accu 0.0


Q4UZR7_XANC8/PF00230

Helix:0
Orig LISEAVAMFIIIALGDSVAAMYI
Pred LISEAVAMFIIIALGDSVAAMYI
accu 0.0


Helix:1
Orig AYWGVCIAWGLAVTLAIYVTGSV
Pred AYWGVCIAWGLAVTLAIYVTGSV
accu 0.0


Helix:2
Orig VLPYWGAQVVGAFLGAAIVYQLY
Pred VLPYWGAQVVGAFLGAAIVYQLY
accu 0.0


Helix:3
Orig TPMHALVDQIIITAFLIFGIFAI
Pred TPMHALVDQIIITAFLIFGIFAI
accu 0.0


Helix:4
Orig SGALMIGLLVATLGASMGYLEAW
Pred SGALMIGLLVATLGASMGYLEAW
accu 0.0


Helix:5
Orig YWWIPIVGPLIGGPLGALA
Pred YWWIPIVGPLIGGPLGALA
accu 0.0


E1C9T9_PHYPA/PF00230


Q84BD7_9BACT/PF01036

Helix:0
Orig FWLVTAALLASTVFFFVE
 TXXFXV-[1m0k, 1s8l, 1at9, 1s8j, 1e0p, 1r84, 1r2n, 1pxs, 1jv7, 1ap9, 1jv6, 1pxr, 1m0l, 4hwl, 1s53, 1o0a, 3han, 1kg9, 3hao, 1kg8, 3hap, 1bhb, 1bha, 3haq, 2wjk, 3har, 2wjl, 3has, 1q5j, 2zzl, 1q5i, 1f50, 3nsb, 1tn5, 2brd, 1cwq, 3utv, 3utw, 1tn0, 3utx, 4fpd, 3uty, 1brx, 1brr, 1p8i, 1fbk, 1ucq, 4hyx, 1f4z, 1ixf, 3vi0, 1qkp, 1qko, 1brd, 1p8h, 1mgy, 1qm8, 4md2, 4md1, 2zfe, 1iw6, 3ns0, 1c3w, 1bm1, 2ntu, 1kme, 2ntw, 1py6, 2at9, 4ov0, 3vhz, 1iw9, 2i20, 1vjm, 1x0s, 1qhj, 3mbv, 1x0i, 1x0k, 3t45, 1xji]
Pred FWLVTAALLASXXXXXXE
accu 0.3333333333333333

1xji 0.3333333333333333  FWLVTAALLASXXXXXXE
3t45 0.3333333333333333  FWLVTAALLASXXXXXXE
1x0k 0.3333333333333333  FWLVTAALLASXXXXXXE
1x0i 0.3333333333333333  FWLVTAALLASXXXXXXE
3mbv 0.3333333333333333  FWLVTAALLASXXXXXXE
1qhj 0.3333333333333333  FWLVTAALLASXXXXXXE
1x0s 0.3333333333333333  FWLVTAALLASXXXXXXE
1vjm 0.3333333333333333  FWLVTAALLASXXXXXXE
2i20 0.3333333333333333  FWLVTAALLASXXXXXXE
1iw9 0.3333333333333333  FWLVTAALLASXXXXXXE
3vhz 0.3333333333333333  FWLVTAALLASXXXXXXE
4ov0 0.3333333333333333  FWLVTAALLASXXXXXXE
2at9 0.3333333333333333  FWLVTAALLASXXXXXXE
1py6 0.3333333333333333  FWLVTAALLASXXXXXXE
2ntw 0.3333333333333333  FWLVTAALLASXXXXXXE
1kme 0.3333333333333333  FWLVTAALLASXXXXXXE
2ntu 0.3333333333333333  FWLVTAALLASXXXXXXE
1bm1 0.3333333333333333  FWLVTAALLASXXXXXXE
1c3w 0.3333333333333333  FWLVTAALLASXXXXXXE
3ns0 0.3333333333333333  FWLVTAALLASXXXXXXE
1iw6 0.3333333333333333  FWLVTAALLASXXXXXXE
2zfe 0.3333333333333333  FWLVTAALLASXXXXXXE
4md1 0.3333333333333333  FWLVTAALLASXXXXXXE
4md2 0.3333333333333333  FWLVTAALLASXXXXXXE
1qm8 0.3333333333333333  FWLVTAALLASXXXXXXE
1mgy 0.3333333333333333  FWLVTAALLASXXXXXXE
1p8h 0.3333333333333333  FWLVTAALLASXXXXXXE
1brd 0.3333333333333333  FWLVTAALLASXXXXXXE
1qko 0.3333333333333333  FWLVTAALLASXXXXXXE
1qkp 0.3333333333333333  FWLVTAALLASXXXXXXE
3vi0 0.3333333333333333  FWLVTAALLASXXXXXXE
1ixf 0.3333333333333333  FWLVTAALLASXXXXXXE
1f4z 0.3333333333333333  FWLVTAALLASXXXXXXE
4hyx 0.3333333333333333  FWLVTAALLASXXXXXXE
1ucq 0.3333333333333333  FWLVTAALLASXXXXXXE
1fbk 0.3333333333333333  FWLVTAALLASXXXXXXE
1p8i 0.3333333333333333  FWLVTAALLASXXXXXXE
1brr 0.3333333333333333  FWLVTAALLASXXXXXXE
1brx 0.3333333333333333  FWLVTAALLASXXXXXXE
3uty 0.3333333333333333  FWLVTAALLASXXXXXXE
4fpd 0.3333333333333333  FWLVTAALLASXXXXXXE
3utx 0.3333333333333333  FWLVTAALLASXXXXXXE
1tn0 0.3333333333333333  FWLVTAALLASXXXXXXE
3utw 0.3333333333333333  FWLVTAALLASXXXXXXE
3utv 0.3333333333333333  FWLVTAALLASXXXXXXE
1cwq 0.3333333333333333  FWLVTAALLASXXXXXXE
2brd 0.3333333333333333  FWLVTAALLASXXXXXXE
1tn5 0.3333333333333333  FWLVTAALLASXXXXXXE
3nsb 0.3333333333333333  FWLVTAALLASXXXXXXE
1f50 0.3333333333333333  FWLVTAALLASXXXXXXE
1q5i 0.3333333333333333  FWLVTAALLASXXXXXXE
2zzl 0.3333333333333333  FWLVTAALLASXXXXXXE
1q5j 0.3333333333333333  FWLVTAALLASXXXXXXE
3has 0.3333333333333333  FWLVTAALLASXXXXXXE
2wjl 0.3333333333333333  FWLVTAALLASXXXXXXE
3har 0.3333333333333333  FWLVTAALLASXXXXXXE
2wjk 0.3333333333333333  FWLVTAALLASXXXXXXE
3haq 0.3333333333333333  FWLVTAALLASXXXXXXE
1bha 0.3333333333333333  FWLVTAALLASXXXXXXE
1bhb 0.3333333333333333  FWLVTAALLASXXXXXXE
3hap 0.3333333333333333  FWLVTAALLASXXXXXXE
1kg8 0.3333333333333333  FWLVTAALLASXXXXXXE
3hao 0.3333333333333333  FWLVTAALLASXXXXXXE
1kg9 0.3333333333333333  FWLVTAALLASXXXXXXE
3han 0.3333333333333333  FWLVTAALLASXXXXXXE
1o0a 0.3333333333333333  FWLVTAALLASXXXXXXE
1s53 0.3333333333333333  FWLVTAALLASXXXXXXE
4hwl 0.3333333333333333  FWLVTAALLASXXXXXXE
1m0l 0.3333333333333333  FWLVTAALLASXXXXXXE
1pxr 0.3333333333333333  FWLVTAALLASXXXXXXE
1jv6 0.3333333333333333  FWLVTAALLASXXXXXXE
1ap9 0.3333333333333333  FWLVTAALLASXXXXXXE
1jv7 0.3333333333333333  FWLVTAALLASXXXXXXE
1pxs 0.3333333333333333  FWLVTAALLASXXXXXXE
1r2n 0.3333333333333333  FWLVTAALLASXXXXXXE
1r84 0.3333333333333333  FWLVTAALLASXXXXXXE
1e0p 0.3333333333333333  FWLVTAALLASXXXXXXE
1s8j 0.3333333333333333  FWLVTAALLASXXXXXXE
1at9 0.3333333333333333  FWLVTAALLASXXXXXXE
1s8l 0.3333333333333333  FWLVTAALLASXXXXXXE
1m0k 0.3333333333333333  FWLVTAALLASXXXXXXE


Helix:1
Orig LTVSGLVTGIAFWHYMYMRGVWI
 LXXXIA-[1s8l, 1s8j, 2i1x, 1r84, 1ap9, 1vgo, 1o0a, 1c8s, 1c8r, 1bhb, 1bha, 1q5j, 1q5i, 2z55, 3nsb, 1tn5, 1tn0, 4fpd, 1brx, 1fbb, 1brr, 1fbk, 1ixf, 1brd, 1mgy, 2zfe, 1c3w, 1bm1, 1kme, 1s52, 1s51, 1py6, 4ov0, 1vjm, 1qhj, 3mbv, 1m0k, 1at9, 1e0p, 1uaz, 2ei4, 1r2n, 1pxs, 1jv7, 1jv6, 1pxr, 1m0m, 1m0l, 4hwl, 1s54, 1s53, 3han, 1kg9, 3hao, 1kg8, 3hap, 3haq, 2wjk, 3har, 2wjl, 3has, 2zzl, 1kgb, 3wqj, 1f50, 1dze, 2brd, 1cwq, 3utv, 3utw, 3utx, 3uty, 1p8i, 1ucq, 4hyx, 1p8u, 1f4z, 3vi0, 1qkp, 1qko, 1p8h, 1qm8, 4md2, 4md1, 1iw6, 3ns0, 2ntu, 2ntw, 2at9, 3vhz, 1iw9, 2i20, 2i21, 1x0s, 1x0i, 1x0k, 3t45, 1xji] VXXIAF-[1m0k, 1s8l, 1at9, 1e0p, 1s8j, 2i1x, 1r2n, 1r84, 1pxs, 1jv7, 1jv6, 1ap9, 1pxr, 1m0m, 1m0l, 4hwl, 1s54, 1s53, 1o0a, 1c8s, 3hao, 1kg9, 1c8r, 1bhb, 1kg8, 3hap, 3haq, 1bha, 2wjk, 3har, 2wjl, 3has, 1q5j, 2zzl, 1kgb, 1q5i, 1f50, 1dze, 3nsb, 1tn5, 2brd, 1cwq, 3utv, 1tn0, 3utw, 3utx, 4fpd, 3uty, 1brx, 1fbb, 1brr, 1p8i, 1fbk, 1ucq, 4hyx, 1f4z, 1ixf, 3vi0, 1qkp, 1qko, 1brd, 1p8h, 1mgy, 1qm8, 4md2, 4md1, 2zfe, 1iw6, 3ns0, 1c3w, 1bm1, 2ntu, 1kme, 2ntw, 1s52, 1s51, 1py6, 2at9, 4ov0, 3vhz, 2i20, 1iw9, 2i21, 1vjm, 1x0s, 1qhj, 3mbv, 1x0i, 3t45, 1x0k, 1xji]
Pred LTVSGXXXXXXXWHYMYMRGVWI
accu 0.30434782608695654

1xji 0.30434782608695654  LTVSGXXXXXXXWHYMYMRGVWI
3t45 0.30434782608695654  LTVSGXXXXXXXWHYMYMRGVWI
1x0k 0.30434782608695654  LTVSGXXXXXXXWHYMYMRGVWI
1x0i 0.30434782608695654  LTVSGXXXXXXXWHYMYMRGVWI
1x0s 0.30434782608695654  LTVSGXXXXXXXWHYMYMRGVWI
2i21 0.30434782608695654  LTVSGXXXXXXXWHYMYMRGVWI
2i20 0.30434782608695654  LTVSGXXXXXXXWHYMYMRGVWI
1iw9 0.30434782608695654  LTVSGXXXXXXXWHYMYMRGVWI
3vhz 0.30434782608695654  LTVSGXXXXXXXWHYMYMRGVWI
2at9 0.30434782608695654  LTVSGXXXXXXXWHYMYMRGVWI
2ntw 0.30434782608695654  LTVSGXXXXXXXWHYMYMRGVWI
2ntu 0.30434782608695654  LTVSGXXXXXXXWHYMYMRGVWI
3ns0 0.30434782608695654  LTVSGXXXXXXXWHYMYMRGVWI
1iw6 0.30434782608695654  LTVSGXXXXXXXWHYMYMRGVWI
4md1 0.30434782608695654  LTVSGXXXXXXXWHYMYMRGVWI
4md2 0.30434782608695654  LTVSGXXXXXXXWHYMYMRGVWI
1qm8 0.30434782608695654  LTVSGXXXXXXXWHYMYMRGVWI
1p8h 0.30434782608695654  LTVSGXXXXXXXWHYMYMRGVWI
1qko 0.30434782608695654  LTVSGXXXXXXXWHYMYMRGVWI
1qkp 0.30434782608695654  LTVSGXXXXXXXWHYMYMRGVWI
3vi0 0.30434782608695654  LTVSGXXXXXXXWHYMYMRGVWI
1f4z 0.30434782608695654  LTVSGXXXXXXXWHYMYMRGVWI
4hyx 0.30434782608695654  LTVSGXXXXXXXWHYMYMRGVWI
1ucq 0.30434782608695654  LTVSGXXXXXXXWHYMYMRGVWI
1p8i 0.30434782608695654  LTVSGXXXXXXXWHYMYMRGVWI
3uty 0.30434782608695654  LTVSGXXXXXXXWHYMYMRGVWI
3utx 0.30434782608695654  LTVSGXXXXXXXWHYMYMRGVWI
3utw 0.30434782608695654  LTVSGXXXXXXXWHYMYMRGVWI
3utv 0.30434782608695654  LTVSGXXXXXXXWHYMYMRGVWI
1cwq 0.30434782608695654  LTVSGXXXXXXXWHYMYMRGVWI
2brd 0.30434782608695654  LTVSGXXXXXXXWHYMYMRGVWI
1dze 0.30434782608695654  LTVSGXXXXXXXWHYMYMRGVWI
1f50 0.30434782608695654  LTVSGXXXXXXXWHYMYMRGVWI
1kgb 0.30434782608695654  LTVSGXXXXXXXWHYMYMRGVWI
2zzl 0.30434782608695654  LTVSGXXXXXXXWHYMYMRGVWI
3has 0.30434782608695654  LTVSGXXXXXXXWHYMYMRGVWI
2wjl 0.30434782608695654  LTVSGXXXXXXXWHYMYMRGVWI
3har 0.30434782608695654  LTVSGXXXXXXXWHYMYMRGVWI
2wjk 0.30434782608695654  LTVSGXXXXXXXWHYMYMRGVWI
3haq 0.30434782608695654  LTVSGXXXXXXXWHYMYMRGVWI
3hap 0.30434782608695654  LTVSGXXXXXXXWHYMYMRGVWI
1kg8 0.30434782608695654  LTVSGXXXXXXXWHYMYMRGVWI
3hao 0.30434782608695654  LTVSGXXXXXXXWHYMYMRGVWI
1kg9 0.30434782608695654  LTVSGXXXXXXXWHYMYMRGVWI
1s53 0.30434782608695654  LTVSGXXXXXXXWHYMYMRGVWI
1s54 0.30434782608695654  LTVSGXXXXXXXWHYMYMRGVWI
4hwl 0.30434782608695654  LTVSGXXXXXXXWHYMYMRGVWI
1m0l 0.30434782608695654  LTVSGXXXXXXXWHYMYMRGVWI
1m0m 0.30434782608695654  LTVSGXXXXXXXWHYMYMRGVWI
1pxr 0.30434782608695654  LTVSGXXXXXXXWHYMYMRGVWI
1jv6 0.30434782608695654  LTVSGXXXXXXXWHYMYMRGVWI
1jv7 0.30434782608695654  LTVSGXXXXXXXWHYMYMRGVWI
1pxs 0.30434782608695654  LTVSGXXXXXXXWHYMYMRGVWI
1r2n 0.30434782608695654  LTVSGXXXXXXXWHYMYMRGVWI
1e0p 0.30434782608695654  LTVSGXXXXXXXWHYMYMRGVWI
1at9 0.30434782608695654  LTVSGXXXXXXXWHYMYMRGVWI
1m0k 0.30434782608695654  LTVSGXXXXXXXWHYMYMRGVWI
3mbv 0.30434782608695654  LTVSGXXXXXXXWHYMYMRGVWI
1qhj 0.30434782608695654  LTVSGXXXXXXXWHYMYMRGVWI
1vjm 0.30434782608695654  LTVSGXXXXXXXWHYMYMRGVWI
4ov0 0.30434782608695654  LTVSGXXXXXXXWHYMYMRGVWI
1py6 0.30434782608695654  LTVSGXXXXXXXWHYMYMRGVWI
1s51 0.30434782608695654  LTVSGXXXXXXXWHYMYMRGVWI
1s52 0.30434782608695654  LTVSGXXXXXXXWHYMYMRGVWI
1kme 0.30434782608695654  LTVSGXXXXXXXWHYMYMRGVWI
1bm1 0.30434782608695654  LTVSGXXXXXXXWHYMYMRGVWI
1c3w 0.30434782608695654  LTVSGXXXXXXXWHYMYMRGVWI
2zfe 0.30434782608695654  LTVSGXXXXXXXWHYMYMRGVWI
1mgy 0.30434782608695654  LTVSGXXXXXXXWHYMYMRGVWI
1brd 0.30434782608695654  LTVSGXXXXXXXWHYMYMRGVWI
1ixf 0.30434782608695654  LTVSGXXXXXXXWHYMYMRGVWI
1fbk 0.30434782608695654  LTVSGXXXXXXXWHYMYMRGVWI
1brr 0.30434782608695654  LTVSGXXXXXXXWHYMYMRGVWI
1fbb 0.30434782608695654  LTVSGXXXXXXXWHYMYMRGVWI
1brx 0.30434782608695654  LTVSGXXXXXXXWHYMYMRGVWI
4fpd 0.30434782608695654  LTVSGXXXXXXXWHYMYMRGVWI
1tn0 0.30434782608695654  LTVSGXXXXXXXWHYMYMRGVWI
1tn5 0.30434782608695654  LTVSGXXXXXXXWHYMYMRGVWI
3nsb 0.30434782608695654  LTVSGXXXXXXXWHYMYMRGVWI
1q5i 0.30434782608695654  LTVSGXXXXXXXWHYMYMRGVWI
1q5j 0.30434782608695654  LTVSGXXXXXXXWHYMYMRGVWI
1bha 0.30434782608695654  LTVSGXXXXXXXWHYMYMRGVWI
1bhb 0.30434782608695654  LTVSGXXXXXXXWHYMYMRGVWI
1c8r 0.30434782608695654  LTVSGXXXXXXXWHYMYMRGVWI
1c8s 0.30434782608695654  LTVSGXXXXXXXWHYMYMRGVWI
1o0a 0.30434782608695654  LTVSGXXXXXXXWHYMYMRGVWI
1ap9 0.30434782608695654  LTVSGXXXXXXXWHYMYMRGVWI
1r84 0.30434782608695654  LTVSGXXXXXXXWHYMYMRGVWI
2i1x 0.30434782608695654  LTVSGXXXXXXXWHYMYMRGVWI
1s8j 0.30434782608695654  LTVSGXXXXXXXWHYMYMRGVWI
1s8l 0.30434782608695654  LTVSGXXXXXXXWHYMYMRGVWI


Helix:2
Orig LLTVPLVICEFYLILAAATNVAG
 LXTXXL-[1s8l, 1s8j, 2i1x, 1r84, 1ap9, 1vgo, 1o0a, 1c8s, 1c8r, 1q5j, 1q5i, 2z55, 3nsb, 1tn5, 1tn0, 4fpd, 1brx, 1fbb, 1brr, 1fbk, 1ixf, 1brd, 1mgy, 2zfe, 1c3w, 1bm1, 1kme, 1s52, 1s51, 1py6, 4ov0, 1vjm, 1qhj, 3mbv, 1m0k, 1at9, 1e0p, 1uaz, 2ei4, 1r2n, 1pxs, 1jv7, 1m0m, 1jv6, 1pxr, 1m0l, 4hwl, 1s54, 1s53, 3han, 1kg9, 3hao, 1kg8, 3hap, 3haq, 2wjk, 3har, 2wjl, 3has, 2zzl, 1kgb, 3wqj, 1f50, 1dze, 2brd, 1cwq, 3utv, 3utw, 3utx, 3uty, 3ddl, 1p8i, 1ucq, 4hyx, 1p8u, 1f4z, 3vi0, 1qkp, 1qko, 1p8h, 1qm8, 4md2, 4md1, 1iw6, 3ns0, 2ntu, 2ntw, 2at9, 3vhz, 1iw9, 2i20, 2i21, 1x0s, 1x0i, 1x0k, 3t45, 1xji]
Pred XXXXXXVICEFYLILAAATNVAG
accu 0.2608695652173913

1xji 0.2608695652173913  XXXXXXVICEFYLILAAATNVAG
3t45 0.2608695652173913  XXXXXXVICEFYLILAAATNVAG
1x0k 0.2608695652173913  XXXXXXVICEFYLILAAATNVAG
1x0i 0.2608695652173913  XXXXXXVICEFYLILAAATNVAG
1x0s 0.2608695652173913  XXXXXXVICEFYLILAAATNVAG
2i21 0.2608695652173913  XXXXXXVICEFYLILAAATNVAG
2i20 0.2608695652173913  XXXXXXVICEFYLILAAATNVAG
1iw9 0.2608695652173913  XXXXXXVICEFYLILAAATNVAG
3vhz 0.2608695652173913  XXXXXXVICEFYLILAAATNVAG
2at9 0.2608695652173913  XXXXXXVICEFYLILAAATNVAG
2ntw 0.2608695652173913  XXXXXXVICEFYLILAAATNVAG
2ntu 0.2608695652173913  XXXXXXVICEFYLILAAATNVAG
3ns0 0.2608695652173913  XXXXXXVICEFYLILAAATNVAG
1iw6 0.2608695652173913  XXXXXXVICEFYLILAAATNVAG
4md1 0.2608695652173913  XXXXXXVICEFYLILAAATNVAG
4md2 0.2608695652173913  XXXXXXVICEFYLILAAATNVAG
1qm8 0.2608695652173913  XXXXXXVICEFYLILAAATNVAG
1p8h 0.2608695652173913  XXXXXXVICEFYLILAAATNVAG
1qko 0.2608695652173913  XXXXXXVICEFYLILAAATNVAG
1qkp 0.2608695652173913  XXXXXXVICEFYLILAAATNVAG
3vi0 0.2608695652173913  XXXXXXVICEFYLILAAATNVAG
1f4z 0.2608695652173913  XXXXXXVICEFYLILAAATNVAG
1p8u 0.2608695652173913  XXXXXXVICEFYLILAAATNVAG
4hyx 0.2608695652173913  XXXXXXVICEFYLILAAATNVAG
1ucq 0.2608695652173913  XXXXXXVICEFYLILAAATNVAG
1p8i 0.2608695652173913  XXXXXXVICEFYLILAAATNVAG
3ddl 0.2608695652173913  XXXXXXVICEFYLILAAATNVAG
3uty 0.2608695652173913  XXXXXXVICEFYLILAAATNVAG
3utx 0.2608695652173913  XXXXXXVICEFYLILAAATNVAG
3utw 0.2608695652173913  XXXXXXVICEFYLILAAATNVAG
3utv 0.2608695652173913  XXXXXXVICEFYLILAAATNVAG
1cwq 0.2608695652173913  XXXXXXVICEFYLILAAATNVAG
2brd 0.2608695652173913  XXXXXXVICEFYLILAAATNVAG
1dze 0.2608695652173913  XXXXXXVICEFYLILAAATNVAG
1f50 0.2608695652173913  XXXXXXVICEFYLILAAATNVAG
3wqj 0.2608695652173913  XXXXXXVICEFYLILAAATNVAG
1kgb 0.2608695652173913  XXXXXXVICEFYLILAAATNVAG
2zzl 0.2608695652173913  XXXXXXVICEFYLILAAATNVAG
3has 0.2608695652173913  XXXXXXVICEFYLILAAATNVAG
2wjl 0.2608695652173913  XXXXXXVICEFYLILAAATNVAG
3har 0.2608695652173913  XXXXXXVICEFYLILAAATNVAG
2wjk 0.2608695652173913  XXXXXXVICEFYLILAAATNVAG
3haq 0.2608695652173913  XXXXXXVICEFYLILAAATNVAG
3hap 0.2608695652173913  XXXXXXVICEFYLILAAATNVAG
1kg8 0.2608695652173913  XXXXXXVICEFYLILAAATNVAG
3hao 0.2608695652173913  XXXXXXVICEFYLILAAATNVAG
1kg9 0.2608695652173913  XXXXXXVICEFYLILAAATNVAG
3han 0.2608695652173913  XXXXXXVICEFYLILAAATNVAG
1s53 0.2608695652173913  XXXXXXVICEFYLILAAATNVAG
1s54 0.2608695652173913  XXXXXXVICEFYLILAAATNVAG
4hwl 0.2608695652173913  XXXXXXVICEFYLILAAATNVAG
1m0l 0.2608695652173913  XXXXXXVICEFYLILAAATNVAG
1pxr 0.2608695652173913  XXXXXXVICEFYLILAAATNVAG
1jv6 0.2608695652173913  XXXXXXVICEFYLILAAATNVAG
1m0m 0.2608695652173913  XXXXXXVICEFYLILAAATNVAG
1jv7 0.2608695652173913  XXXXXXVICEFYLILAAATNVAG
1pxs 0.2608695652173913  XXXXXXVICEFYLILAAATNVAG
1r2n 0.2608695652173913  XXXXXXVICEFYLILAAATNVAG
2ei4 0.2608695652173913  XXXXXXVICEFYLILAAATNVAG
1uaz 0.2608695652173913  XXXXXXVICEFYLILAAATNVAG
1e0p 0.2608695652173913  XXXXXXVICEFYLILAAATNVAG
1at9 0.2608695652173913  XXXXXXVICEFYLILAAATNVAG
1m0k 0.2608695652173913  XXXXXXVICEFYLILAAATNVAG
3mbv 0.2608695652173913  XXXXXXVICEFYLILAAATNVAG
1qhj 0.2608695652173913  XXXXXXVICEFYLILAAATNVAG
1vjm 0.2608695652173913  XXXXXXVICEFYLILAAATNVAG
4ov0 0.2608695652173913  XXXXXXVICEFYLILAAATNVAG
1py6 0.2608695652173913  XXXXXXVICEFYLILAAATNVAG
1s51 0.2608695652173913  XXXXXXVICEFYLILAAATNVAG
1s52 0.2608695652173913  XXXXXXVICEFYLILAAATNVAG
1kme 0.2608695652173913  XXXXXXVICEFYLILAAATNVAG
1bm1 0.2608695652173913  XXXXXXVICEFYLILAAATNVAG
1c3w 0.2608695652173913  XXXXXXVICEFYLILAAATNVAG
2zfe 0.2608695652173913  XXXXXXVICEFYLILAAATNVAG
1mgy 0.2608695652173913  XXXXXXVICEFYLILAAATNVAG
1brd 0.2608695652173913  XXXXXXVICEFYLILAAATNVAG
1ixf 0.2608695652173913  XXXXXXVICEFYLILAAATNVAG
1fbk 0.2608695652173913  XXXXXXVICEFYLILAAATNVAG
1brr 0.2608695652173913  XXXXXXVICEFYLILAAATNVAG
1fbb 0.2608695652173913  XXXXXXVICEFYLILAAATNVAG
1brx 0.2608695652173913  XXXXXXVICEFYLILAAATNVAG
4fpd 0.2608695652173913  XXXXXXVICEFYLILAAATNVAG
1tn0 0.2608695652173913  XXXXXXVICEFYLILAAATNVAG
1tn5 0.2608695652173913  XXXXXXVICEFYLILAAATNVAG
3nsb 0.2608695652173913  XXXXXXVICEFYLILAAATNVAG
2z55 0.2608695652173913  XXXXXXVICEFYLILAAATNVAG
1q5i 0.2608695652173913  XXXXXXVICEFYLILAAATNVAG
1q5j 0.2608695652173913  XXXXXXVICEFYLILAAATNVAG
1c8r 0.2608695652173913  XXXXXXVICEFYLILAAATNVAG
1c8s 0.2608695652173913  XXXXXXVICEFYLILAAATNVAG
1o0a 0.2608695652173913  XXXXXXVICEFYLILAAATNVAG
1vgo 0.2608695652173913  XXXXXXVICEFYLILAAATNVAG
1ap9 0.2608695652173913  XXXXXXVICEFYLILAAATNVAG
1r84 0.2608695652173913  XXXXXXVICEFYLILAAATNVAG
2i1x 0.2608695652173913  XXXXXXVICEFYLILAAATNVAG
1s8j 0.2608695652173913  XXXXXXVICEFYLILAAATNVAG
1s8l 0.2608695652173913  XXXXXXVICEFYLILAAATNVAG


Helix:3
Orig LVGSLVMLVFGYMGEAGIMA
 VXGYXG-[3ddl]
Pred LVGSLVMLXXXXXXEAGIMA
accu 0.3

3ddl 0.3  LVGSLVMLXXXXXXEAGIMA


Helix:4
Orig AFIIGCLAWVYMIYELWA
Pred AFIIGCLAWVYMIYELWA
accu 0.0


Helix:5
Orig MMYIIIFGWAIYPVGYFTGYLMG
Pred MMYIIIFGWAIYPVGYFTGYLMG
accu 0.0


Helix:6
Orig LIYNLADFVNKILFGLIIWNVAV
Pred LIYNLADFVNKILFGLIIWNVAV
accu 0.0


E9HPY6_DAPPU/PF00230

Helix:0
Orig AFAEFIGTFILVAIGNGSVA
Pred AFAEFIGTFILVAIGNGSVA
accu 0.0


Helix:1
Orig YFTINWGWCIGCCLGILVSA
Pred YFTINWGWCIGCCLGILVSA
accu 0.0


Helix:2
Orig WFAQYLGALAASGTVLGVYYEAI
Pred WFAQYLGALAASGTVLGVYYEAI
accu 0.0


Helix:3
Orig SVVTGLVEEILCTTIFMLVICVV
Pred SVVTGLVEEILCTTIFMLVICVV
accu 0.0


Helix:4
Orig FYIGFTLLAVGVAYGSNGGYALN
Pred FYIGFTLLAVGVAYGSNGGYALN
accu 0.0


Helix:5
Orig WFWIFLVGPHVGAILGVFI
Pred WFWIFLVGPHVGAILGVFI
accu 0.0


C4VP60_9LACO/PF00230

Helix:0
Orig IGEFVGTMVLLVLGIGIGAGSNL
Pred IGEFVGTMVLLVLGIGIGAGSNL
accu 0.0


Helix:1
Orig GASWHHITMTWGLAITFAVYVAG
Pred GASWHHITMTWGLAITFAVYVAG
accu 0.0


Helix:2
Orig VLPYITAQFLGAFAGAAIIAIHY
Pred VLPYITAQFLGAFAGAAIIAIHY
accu 0.0


Helix:3
Orig NPIFNFLSEVIATFIFVLILLNL
Pred NPIFNFLSEVIATFIFVLILLNL
accu 0.0


Helix:4
Orig LILGLLIMVIGQAFGETTGFALN
Pred LILGLLIMVIGQAFGETTGFALN
accu 0.0


Helix:5
Orig NAHWSYAWVPMFGPLVGAFMATG
Pred NAHWSYAWVPMFGPLVGAFMATG
accu 0.0


Q6WN50_TOXGO/PF00230


A9SPX3_PHYPA/PF00230

Helix:0
Orig IAEFFATLLFLYITIQTVMG
Pred IAEFFATLLFLYITIQTVMG
accu 0.0


Helix:1
Orig GIAWAFGGMIFALVYCTAGISGG
Pred GIAWAFGGMIFALVYCTAGISGG
accu 0.0


Helix:2
Orig ALYYMIMQCLGAMAGAGIV
Pred ALYYMIMQCLGAMAGAGIV
accu 0.0


Helix:3
Orig GLGAEIVGTFVLVYTVFS
Pred GLGAEIVGTFVLVYTVFS
accu 0.0


Helix:4
Orig VPVLAPLPIGFAVFLVHLATIPI
Pred VPVLAPLPIGFAVFLVHLATIPI
accu 0.0


Helix:5
Orig HWIFWVGPFIGAALAAAY
Pred HWIFWVGPFIGAALAAAY
accu 0.0


G6QEM8_STRPN/PF00230

Helix:0
Orig LFGEFLGTLILILLGNGVVAGVV
Pred LFGEFLGTLILILLGNGVVAGVV
accu 0.0


Helix:1
Orig GWIVITMGWGIAVAVAVFVSGKL
Pred GWIVITMGWGIAVAVAVFVSGKL
accu 0.0


Helix:2
Orig WASVLPYILAQFAGAMLGQILVW
Pred WASVLPYILAQFAGAMLGQILVW
accu 0.0


Helix:3
Orig VSNLISEILGTFVLVLTIFALGL
Pred VSNLISEILGTFVLVLTIFALGL
accu 0.0


Helix:4
Orig IGTFAVGTLIVGIGLSLGGTTGY
Pred IGTFAVGTLIVGIGLSLGGTTGY
accu 0.0


Helix:5
Orig WSYAWIPVVGPVIGAALAVLV
Pred WSYAWIPVVGPVIGAALAVLV
accu 0.0


G6HBJ0_9ACTO/PF00230

Helix:0
Orig AEGIGTFFLVLGGVGTAVLAGGF
Pred AEGIGTFFLVLGGVGTAVLAGGF
accu 0.0


Helix:1
Orig LGVALAFGLTLLVLVYVIGPVSG
Pred LGVALAFGLTLLVLVYVIGPVSG
accu 0.0


Helix:2
Orig LAGAYIVAQCLGAILAAATVWLI
Pred LAGAYIVAQCLGAILAAATVWLI
accu 0.0


Helix:3
Orig FGLGGAFLAELVLTGLLVFTVLG
Pred FGLGGAFLAELVLTGLLVFTVLG
accu 0.0


Helix:4
Orig PVGFAGIAIGFVLTVGNLVAIPI
Pred PVGFAGIAIGFVLTVGNLVAIPI
accu 0.0


Helix:5
Orig WALGQLWLFIVAPLIGALLAAAI
Pred WALGQLWLFIVAPLIGALLAAAI
accu 0.0


C7HS21_9FIRM/PF00230

Helix:0
Orig FFGTMLLILLGDGVVANVLL
Pred FFGTMLLILLGDGVVANVLL
accu 0.0


Helix:1
Orig ITFAWGLAVMIPACIFGALTGAH
Pred ITFAWGLAVMIPACIFGALTGAH
accu 0.0


Helix:2
Orig VPSYIIGQMLGAFCGAILVYILF
Pred VPSYIIGQMLGAFCGAILVYILF
accu 0.0


Helix:3
Orig LLSEIIGTFVLVFAILGFGNVAG
Pred LLSEIIGTFVLVFAILGFGNVAG
accu 0.0


Helix:4
Orig YVFGLIVSIGMSLGGLTGYAINP
Pred YVFGLIVSIGMSLGGLTGYAINP
accu 0.0


Helix:5
Orig PNWGYSWIPVVGPIIGGILAVPV
Pred PNWGYSWIPVVGPIIGGILAVPV
accu 0.0


B8LVJ4_TALSN/PF00230

Helix:0
Orig LAESLGVFVQLTLGFCGDLAVTL
Pred LAESLGVFVQLTLGFCGDLAVTL
accu 0.0


Helix:1
Orig AIYICGGISGAHLNPAITIMLWF
Pred AIYICGGISGAHLNPAITIMLWF
accu 0.0


Helix:2
Orig FLAQFVGAFCAALVSYGVYYRAI
Pred FLAQFVGAFCAALVSYGVYYRAI
accu 0.0


Helix:3
Orig AATAFFNEFLGMAILSIIILALG
Pred AATAFFNEFLGMAILSIIILALG
accu 0.0


Helix:4
Orig ALIIGLVIVCMDMCFAFQTGAAF
Pred ALIIGLVIVCMDMCFAFQTGAAF
accu 0.0


Helix:5
Orig YWFYGPFAASVTGSFLGAFL
Pred YWFYGPFAASVTGSFLGAFL
accu 0.0


A7IHS0_XANP2/PF00230

Helix:0
Orig VLVLFGCGSAVLTGYGSAPIGML
Pred VLVLFGCGSAVLTGYGSAPIGML
accu 0.0


Helix:1
Orig YGIGHVSGCHINPAVTIGVWAAG
Pred YGIGHVSGCHINPAVTIGVWAAG
accu 0.0


Helix:2
Orig VPMYIVAQVLGGIAGAAILFVIA
Pred VPMYIVAQVLGGIAGAAILFVIA
accu 0.0


Helix:3
Orig GYGLGAAIVAELVGTFVFLVVIL
Pred GYGLGAAIVAELVGTFVFLVVIL
accu 0.0


Helix:4
Orig GLAIGLSLVMIHIVFIPVTGVSV
Pred GLAIGLSLVMIHIVFIPVTGVSV
accu 0.0


Helix:5
Orig LWLFIVVPLVGAYLAGLL
Pred LWLFIVVPLVGAYLAGLL
accu 0.0


Q32A93_SHIDS/PF00230

Helix:0
Orig IAEFLGTGLLIFFGVGCVAALKV
Pred IAEFLGTGLLIFFGVGCVAALKV
accu 0.0


Helix:1
Orig ISVIWGLGVAMAIYLTAGVSGAH
Pred ISVIWGLGVAMAIYLTAGVSGAH
accu 0.0


Helix:2
Orig IPFIVSQVAGAFCAAALVYGLYY
Pred IPFIVSQVAGAFCAAALVYGLYY
accu 0.0


Helix:3
Orig INFMQAFAVEMVITAILMGLILA
Pred INFMQAFAVEMVITAILMGLILA
accu 0.0


Helix:4
Orig LAPLLIGLLIAVIGASMGPLTGF
Pred LAPLLIGLLIAVIGASMGPLTGF
accu 0.0


Helix:5
Orig IPYFLVPLFGPIVGAIVGAF
Pred IPYFLVPLFGPIVGAIVGAF
accu 0.0


YI7H_SCHPO/PF00230

Helix:0
Orig AEFLGTLVLVVFGVGSNLQATVT
Pred AEFLGTLVLVVFGVGSNLQATVT
accu 0.0


Helix:1
Orig LSFAWGFGCMLGVYIAGGISGGH
Pred LSFAWGFGCMLGVYIAGGISGGH
accu 0.0


Helix:2
Orig PIYIFFQIWGAFFGGALAYGYHW
Pred PIYIFFQIWGAFFGGALAYGYHW
accu 0.0


Helix:3
Orig AFFDEFIGTAVLVGCLFAIL
Pred AFFDEFIGTAVLVGCLFAIL
accu 0.0


Helix:4
Orig AFIVGLLIAAIGMALGYQTSFTL
Pred AFIVGLLIAAIGMALGYQTSFTL
accu 0.0


Helix:5
Orig YHWWWTWGAWGGTIGGGIAGGLI
Pred YHWWWTWGAWGGTIGGGIAGGLI
accu 0.0


B7KZ33_METC4/PF00230

Helix:0
Orig FFGTFWLTFGGCGAAVLSAA
Pred FFGTFWLTFGGCGAAVLSAA
accu 0.0


Helix:1
Orig GVAFAFGFTVLTMAYAVGHISGG
Pred GVAFAFGFTVLTMAYAVGHISGG
accu 0.0


Helix:2
Orig VLPYVIAQVIGASVAAFALYTIA
Pred VLPYVIAQVIGASVAAFALYTIA
accu 0.0


Helix:3
Orig YGLAACLITEVLTTFIFLFIIVG
Pred YGLAACLITEVLTTFIFLFIIVG
accu 0.0


Helix:4
Orig AAGFAGIPIGFALVLIHLISIPV
Pred AAGFAGIPIGFALVLIHLISIPV
accu 0.0


Helix:5
Orig EYIAQLWVFWLAPIAGAIAAGVV
Pred EYIAQLWVFWLAPIAGAIAAGVV
accu 0.0


C8KJQ6_STAAU/PF00230

Helix:0
Orig LAEFLGTAILILFGGGVCANVNL
Pred LAEFLGTAILILFGGGVCANVNL
accu 0.0


Helix:1
Orig VITAGWGLAVTMGVFAVGQFSGA
Pred VITAGWGLAVTMGVFAVGQFSGA
accu 0.0


Helix:2
Orig LVPGYIVAQMLGAIVGATIVWLM
Pred LVPGYIVAQMLGAIVGATIVWLM
accu 0.0


Helix:3
Orig FANFLSEIIGTMALTLGILFIGV
Pred FANFLSEIIGTMALTLGILFIGV
accu 0.0


Helix:4
Orig LIVGALIVAIGLSLGGATGYAIN
Pred LIVGALIVAIGLSLGGATGYAIN
accu 0.0


Helix:5
Orig GSNWSYAIVPILGPIAGGLLGAV
Pred GSNWSYAIVPILGPIAGGLLGAV
accu 0.0


C7P2T2_HALMD/PF01036

Helix:0
Orig LWVGTAGMFLGMLYFIARGWSVS
 GTXXXXLG-[1m0k, 1s8l, 1at9, 1e0p, 1s8j, 2i1x, 1r2n, 1r84, 1pxs, 1jv7, 1jv6, 1pxr, 1ap9, 1m0m, 1m0l, 4hwl, 1s54, 1s53, 1o0a, 1c8s, 3han, 3hao, 1c8r, 1kg9, 1kg8, 3hap, 3haq, 2wjk, 3har, 2wjl, 3has, 1q5j, 1kgb, 2zzl, 1q5i, 1f50, 1dze, 3nsb, 1tn5, 2brd, 1cwq, 3utv, 1tn0, 3utw, 3utx, 3uty, 4fpd, 1brx, 1fbb, 1brr, 1p8i, 1fbk, 1ucq, 4hyx, 1p8u, 1f4z, 1ixf, 3vi0, 1qkp, 1qko, 1brd, 1p8h, 1mgy, 1qm8, 4md2, 4md1, 2zfe, 1iw6, 3ns0, 1c3w, 1bm1, 2ntu, 1kme, 2ntw, 1s52, 1s51, 1py6, 2at9, 4ov0, 3vhz, 2i20, 1iw9, 2i21, 1vjm, 1x0s, 1qhj, 3mbv, 1x0i, 1x0k, 1xji] MXLGXXXF-[1m0k, 1s8l, 1at9, 1e0p, 1s8j, 2i1x, 1r2n, 1r84, 1pxs, 1jv7, 1ap9, 1m0m, 1jv6, 1pxr, 1m0l, 4hwl, 1s54, 1s53, 1o0a, 1c8s, 3han, 3hao, 1kg9, 1c8r, 1kg8, 3hap, 3haq, 2wjk, 3har, 2wjl, 3has, 1q5j, 2zzl, 1kgb, 1q5i, 1f50, 1dze, 1tn5, 3nsb, 2brd, 1cwq, 3utv, 1tn0, 3utw, 3utx, 4fpd, 3uty, 1brx, 1fbb, 1brr, 1p8i, 1fbk, 1ucq, 4hyx, 1p8u, 1f4z, 1ixf, 3vi0, 1qkp, 1qko, 1brd, 1p8h, 1mgy, 1qm8, 4md2, 2zfe, 4md1, 1iw6, 3ns0, 1c3w, 1bm1, 1kme, 2ntu, 2ntw, 1s52, 1s51, 1py6, 4ov0, 2at9, 1iw9, 3vhz, 2i20, 2i21, 1vjm, 1x0s, 1qhj, 3mbv, 1x0i, 1x0k, 1xji] TXXXXLG-[1m0k, 1s8l, 1at9, 1e0p, 1s8j, 2i1x, 1r2n, 1r84, 1pxs, 1jv7, 1ap9, 1m0m, 1jv6, 1pxr, 1m0l, 4hwl, 1s54, 1s53, 1o0a, 1c8s, 3han, 3hao, 1kg9, 1c8r, 1kg8, 3hap, 1bhb, 3haq, 2wjk, 3har, 2wjl, 3has, 1q5j, 2zzl, 1kgb, 1q5i, 1f50, 1dze, 1tn5, 3nsb, 2brd, 1cwq, 3utv, 1tn0, 3utw, 3utx, 4fpd, 3uty, 1brx, 1fbb, 1brr, 1p8i, 1fbk, 1ucq, 4hyx, 1p8u, 1f4z, 1ixf, 3vi0, 1qkp, 1qko, 1brd, 1p8h, 1mgy, 1qm8, 4md2, 2zfe, 4md1, 1iw6, 3ns0, 1c3w, 1bm1, 1kme, 2ntu, 2ntw, 1s52, 1s51, 1py6, 4ov0, 2at9, 1iw9, 3vhz, 2i20, 2i21, 1vjm, 1x0s, 1qhj, 3mbv, 1x0i, 1x0k, 1xji] MXLGXXY-[1m0k, 1s8l, 1at9, 1e0p, 1s8j, 2i1x, 1r2n, 1r84, 1pxs, 1jv7, 1ap9, 1m0m, 1jv6, 1pxr, 1m0l, 4hwl, 1s54, 1s53, 1o0a, 1c8s, 3han, 3hao, 1kg9, 1c8r, 1kg8, 3hap, 1bhb, 3haq, 2wjk, 3har, 2wjl, 3has, 1q5j, 2zzl, 1kgb, 1q5i, 1f50, 1dze, 1tn5, 3nsb, 2brd, 1cwq, 3utv, 1tn0, 3utw, 3utx, 4fpd, 3uty, 1brx, 1fbb, 1brr, 1p8i, 1fbk, 1ucq, 4hyx, 1p8u, 1f4z, 1ixf, 3vi0, 1qkp, 1qko, 1brd, 1p8h, 1mgy, 1qm8, 4md2, 2zfe, 4md1, 1iw6, 3ns0, 1c3w, 1bm1, 1kme, 2ntu, 2ntw, 1s52, 1s51, 1py6, 4ov0, 2at9, 1iw9, 3vhz, 2i20, 2i21, 1vjm, 1x0s, 1qhj, 3mbv, 1x0i, 1x0k, 1xji] MXLGXL-[1m0k, 1s8l, 1at9, 1e0p, 1s8j, 2i1x, 1r2n, 1r84, 1pxs, 1jv7, 1ap9, 1m0m, 1jv6, 1pxr, 1m0l, 4hwl, 1s54, 1s53, 1o0a, 1c8s, 3han, 3hao, 1kg9, 1c8r, 1kg8, 3hap, 3haq, 2wjk, 3har, 2wjl, 3has, 1q5j, 2zzl, 1kgb, 1q5i, 1f50, 1dze, 1tn5, 3nsb, 2brd, 1cwq, 3utv, 1tn0, 3utw, 3utx, 4fpd, 3uty, 1brx, 1fbb, 1brr, 1p8i, 1fbk, 1ucq, 4hyx, 1p8u, 1f4z, 1ixf, 3vi0, 1qkp, 1qko, 1brd, 1p8h, 1mgy, 1qm8, 4md2, 2zfe, 4md1, 1iw6, 3ns0, 1c3w, 1bm1, 1kme, 2ntu, 2ntw, 1s52, 1s51, 1py6, 4ov0, 2at9, 1iw9, 3vhz, 2i20, 2i21, 1vjm, 1x0s, 1qhj, 3mbv, 1x0i, 1x0k, 1xji] LGXLYF-[1m0k, 1s8l, 1at9, 1e0p, 1s8j, 2i1x, 1r2n, 1r84, 1pxs, 1jv7, 1ap9, 1m0m, 1pxr, 1m0l, 4hwl, 4fbz, 1s54, 1s53, 1o0a, 1c8s, 3han, 3hao, 1kg9, 1c8r, 1kg8, 3hap, 3haq, 2wjk, 3har, 2wjl, 3has, 1q5j, 2zzl, 1kgb, 1q5i, 1f50, 1dze, 1tn5, 3nsb, 2brd, 1cwq, 3utv, 1tn0, 3utw, 3utx, 3uty, 1brx, 1fbb, 1brr, 1ucq, 4hyx, 1p8u, 1f4z, 1ixf, 3vi0, 1qkp, 1qko, 1brd, 1p8h, 1mgy, 1qm8, 4md2, 2zfe, 4md1, 1iw6, 3ns0, 1c3w, 1bm1, 1kme, 2ntu, 2ntw, 1s52, 1py6, 4ov0, 2at9, 1iw9, 3vhz, 2i20, 2i21, 1vjm, 1x0s, 1qhj, 3mbv, 1x0i, 1x0k, 1xji] TAXXXXXXL-[1m0k, 1s8l, 1at9, 1e0p, 1s8j, 2i1x, 1r2n, 1r84, 1pxs, 1jv7, 1ap9, 1pxr, 1m0m, 1jv6, 1m0l, 4hwl, 1s54, 1s53, 1o0a, 3han, 1c8s, 3hao, 1kg9, 1c8r, 1kg8, 3hap, 3haq, 2wjk, 3har, 2wjl, 3has, 1q5j, 2zzl, 1kgb, 1q5i, 1f50, 1dze, 1tn5, 3nsb, 2brd, 1cwq, 3utv, 1tn0, 3utw, 3utx, 3uty, 4fpd, 1brx, 1fbb, 1brr, 1p8i, 1fbk, 1ucq, 4hyx, 1p8u, 1f4z, 1ixf, 1qkp, 3vi0, 1qko, 1brd, 1p8h, 1mgy, 1qm8, 4md2, 4md1, 2zfe, 3ns0, 1iw6, 1c3w, 1bm1, 1kme, 2ntu, 2ntw, 1s52, 1s51, 1py6, 4ov0, 2at9, 2i20, 1iw9, 3vhz, 2i21, 1vjm, 1x0s, 1qhj, 3mbv, 1x0i, 1x0k, 1xji]
Pred LWVXXXXXXXXXXXXIARGWSVS
accu 0.5217391304347826

1xji 0.5217391304347826  LWVXXXXXXXXXXXXIARGWSVS
1x0k 0.5217391304347826  LWVXXXXXXXXXXXXIARGWSVS
1x0i 0.5217391304347826  LWVXXXXXXXXXXXXIARGWSVS
3mbv 0.5217391304347826  LWVXXXXXXXXXXXXIARGWSVS
1qhj 0.5217391304347826  LWVXXXXXXXXXXXXIARGWSVS
1x0s 0.5217391304347826  LWVXXXXXXXXXXXXIARGWSVS
1vjm 0.5217391304347826  LWVXXXXXXXXXXXXIARGWSVS
2i21 0.5217391304347826  LWVXXXXXXXXXXXXIARGWSVS
2i20 0.5217391304347826  LWVXXXXXXXXXXXXIARGWSVS
3vhz 0.5217391304347826  LWVXXXXXXXXXXXXIARGWSVS
1iw9 0.5217391304347826  LWVXXXXXXXXXXXXIARGWSVS
2at9 0.5217391304347826  LWVXXXXXXXXXXXXIARGWSVS
4ov0 0.5217391304347826  LWVXXXXXXXXXXXXIARGWSVS
1py6 0.5217391304347826  LWVXXXXXXXXXXXXIARGWSVS
1s51 0.5217391304347826  LWVXXXXXXXXXXXXIARGWSVS
1s52 0.5217391304347826  LWVXXXXXXXXXXXXIARGWSVS
2ntw 0.5217391304347826  LWVXXXXXXXXXXXXIARGWSVS
2ntu 0.5217391304347826  LWVXXXXXXXXXXXXIARGWSVS
1kme 0.5217391304347826  LWVXXXXXXXXXXXXIARGWSVS
1bm1 0.5217391304347826  LWVXXXXXXXXXXXXIARGWSVS
1c3w 0.5217391304347826  LWVXXXXXXXXXXXXIARGWSVS
3ns0 0.5217391304347826  LWVXXXXXXXXXXXXIARGWSVS
1iw6 0.5217391304347826  LWVXXXXXXXXXXXXIARGWSVS
4md1 0.5217391304347826  LWVXXXXXXXXXXXXIARGWSVS
2zfe 0.5217391304347826  LWVXXXXXXXXXXXXIARGWSVS
4md2 0.5217391304347826  LWVXXXXXXXXXXXXIARGWSVS
1qm8 0.5217391304347826  LWVXXXXXXXXXXXXIARGWSVS
1mgy 0.5217391304347826  LWVXXXXXXXXXXXXIARGWSVS
1p8h 0.5217391304347826  LWVXXXXXXXXXXXXIARGWSVS
1brd 0.5217391304347826  LWVXXXXXXXXXXXXIARGWSVS
1qko 0.5217391304347826  LWVXXXXXXXXXXXXIARGWSVS
1qkp 0.5217391304347826  LWVXXXXXXXXXXXXIARGWSVS
3vi0 0.5217391304347826  LWVXXXXXXXXXXXXIARGWSVS
1ixf 0.5217391304347826  LWVXXXXXXXXXXXXIARGWSVS
1f4z 0.5217391304347826  LWVXXXXXXXXXXXXIARGWSVS
1p8u 0.5217391304347826  LWVXXXXXXXXXXXXIARGWSVS
4hyx 0.5217391304347826  LWVXXXXXXXXXXXXIARGWSVS
1ucq 0.5217391304347826  LWVXXXXXXXXXXXXIARGWSVS
1fbk 0.5217391304347826  LWVXXXXXXXXXXXXIARGWSVS
1p8i 0.5217391304347826  LWVXXXXXXXXXXXXIARGWSVS
1brr 0.5217391304347826  LWVXXXXXXXXXXXXIARGWSVS
1fbb 0.5217391304347826  LWVXXXXXXXXXXXXIARGWSVS
1brx 0.5217391304347826  LWVXXXXXXXXXXXXIARGWSVS
3uty 0.5217391304347826  LWVXXXXXXXXXXXXIARGWSVS
4fpd 0.5217391304347826  LWVXXXXXXXXXXXXIARGWSVS
3utx 0.5217391304347826  LWVXXXXXXXXXXXXIARGWSVS
3utw 0.5217391304347826  LWVXXXXXXXXXXXXIARGWSVS
1tn0 0.5217391304347826  LWVXXXXXXXXXXXXIARGWSVS
3utv 0.5217391304347826  LWVXXXXXXXXXXXXIARGWSVS
1cwq 0.5217391304347826  LWVXXXXXXXXXXXXIARGWSVS
2brd 0.5217391304347826  LWVXXXXXXXXXXXXIARGWSVS
3nsb 0.5217391304347826  LWVXXXXXXXXXXXXIARGWSVS
1tn5 0.5217391304347826  LWVXXXXXXXXXXXXIARGWSVS
1dze 0.5217391304347826  LWVXXXXXXXXXXXXIARGWSVS
1f50 0.5217391304347826  LWVXXXXXXXXXXXXIARGWSVS
1q5i 0.5217391304347826  LWVXXXXXXXXXXXXIARGWSVS
1kgb 0.5217391304347826  LWVXXXXXXXXXXXXIARGWSVS
2zzl 0.5217391304347826  LWVXXXXXXXXXXXXIARGWSVS
1q5j 0.5217391304347826  LWVXXXXXXXXXXXXIARGWSVS
3has 0.5217391304347826  LWVXXXXXXXXXXXXIARGWSVS
2wjl 0.5217391304347826  LWVXXXXXXXXXXXXIARGWSVS
3har 0.5217391304347826  LWVXXXXXXXXXXXXIARGWSVS
2wjk 0.5217391304347826  LWVXXXXXXXXXXXXIARGWSVS
3haq 0.5217391304347826  LWVXXXXXXXXXXXXIARGWSVS
3hap 0.5217391304347826  LWVXXXXXXXXXXXXIARGWSVS
1kg8 0.5217391304347826  LWVXXXXXXXXXXXXIARGWSVS
1c8r 0.5217391304347826  LWVXXXXXXXXXXXXIARGWSVS
1kg9 0.5217391304347826  LWVXXXXXXXXXXXXIARGWSVS
3hao 0.5217391304347826  LWVXXXXXXXXXXXXIARGWSVS
3han 0.5217391304347826  LWVXXXXXXXXXXXXIARGWSVS
1c8s 0.5217391304347826  LWVXXXXXXXXXXXXIARGWSVS
1o0a 0.5217391304347826  LWVXXXXXXXXXXXXIARGWSVS
1s53 0.5217391304347826  LWVXXXXXXXXXXXXIARGWSVS
1s54 0.5217391304347826  LWVXXXXXXXXXXXXIARGWSVS
4hwl 0.5217391304347826  LWVXXXXXXXXXXXXIARGWSVS
1m0l 0.5217391304347826  LWVXXXXXXXXXXXXIARGWSVS
1pxr 0.5217391304347826  LWVXXXXXXXXXXXXIARGWSVS
1jv6 0.5217391304347826  LWVXXXXXXXXXXXXIARGWSVS
1m0m 0.5217391304347826  LWVXXXXXXXXXXXXIARGWSVS
1ap9 0.5217391304347826  LWVXXXXXXXXXXXXIARGWSVS
1jv7 0.5217391304347826  LWVXXXXXXXXXXXXIARGWSVS
1pxs 0.5217391304347826  LWVXXXXXXXXXXXXIARGWSVS
1r84 0.5217391304347826  LWVXXXXXXXXXXXXIARGWSVS
1r2n 0.5217391304347826  LWVXXXXXXXXXXXXIARGWSVS
2i1x 0.5217391304347826  LWVXXXXXXXXXXXXIARGWSVS
1s8j 0.5217391304347826  LWVXXXXXXXXXXXXIARGWSVS
1e0p 0.5217391304347826  LWVXXXXXXXXXXXXIARGWSVS
1at9 0.5217391304347826  LWVXXXXXXXXXXXXIARGWSVS
1s8l 0.5217391304347826  LWVXXXXXXXXXXXXIARGWSVS
1m0k 0.5217391304347826  LWVXXXXXXXXXXXXIARGWSVS


Helix:1
Orig FYIATIMIAAIAFVNYLSMALGF
 YLSMXLG-[1brx, 1bm1, 1at9, 1kme, 1brr, 1s52, 1r84, 1r2n, 4hwl, 1qkp, 3han, 2brd, 3hap, 1bhb, 3har, 3utx, 1xji, 3has, 3uty]
Pred FYIATIMIAAIAFVNXXXXXXXF
accu 0.30434782608695654

3uty 0.30434782608695654  FYIATIMIAAIAFVNXXXXXXXF
3has 0.30434782608695654  FYIATIMIAAIAFVNXXXXXXXF
1xji 0.30434782608695654  FYIATIMIAAIAFVNXXXXXXXF
3utx 0.30434782608695654  FYIATIMIAAIAFVNXXXXXXXF
3har 0.30434782608695654  FYIATIMIAAIAFVNXXXXXXXF
1bhb 0.30434782608695654  FYIATIMIAAIAFVNXXXXXXXF
3hap 0.30434782608695654  FYIATIMIAAIAFVNXXXXXXXF
2brd 0.30434782608695654  FYIATIMIAAIAFVNXXXXXXXF
3han 0.30434782608695654  FYIATIMIAAIAFVNXXXXXXXF
1qkp 0.30434782608695654  FYIATIMIAAIAFVNXXXXXXXF
4hwl 0.30434782608695654  FYIATIMIAAIAFVNXXXXXXXF
1r2n 0.30434782608695654  FYIATIMIAAIAFVNXXXXXXXF
1r84 0.30434782608695654  FYIATIMIAAIAFVNXXXXXXXF
1s52 0.30434782608695654  FYIATIMIAAIAFVNXXXXXXXF
1brr 0.30434782608695654  FYIATIMIAAIAFVNXXXXXXXF
1kme 0.30434782608695654  FYIATIMIAAIAFVNXXXXXXXF
1at9 0.30434782608695654  FYIATIMIAAIAFVNXXXXXXXF
1bm1 0.30434782608695654  FYIATIMIAAIAFVNXXXXXXXF
1brx 0.30434782608695654  FYIATIMIAAIAFVNXXXXXXXF


Helix:2
Orig YWARYTDWLFTTPLLLYDLALLA
 FTTXLXXXD-[1m0k, 1s8l, 1at9, 1e0p, 1s8j, 2ei4, 1r2n, 1r84, 1pxs, 1jv7, 1jv6, 1ap9, 1pxr, 1m0l, 4hwl, 1vgo, 1s54, 1s53, 1o0a, 3han, 1kg9, 1kg8, 3hap, 3haq, 3har, 2wjk, 2wjl, 3has, 1q5i, 1f50, 2z55, 1tn5, 3nsb, 1cwq, 3utv, 3utw, 1tn0, 3utx, 3uty, 1brx, 1brr, 1p8i, 1ucq, 4hyx, 1f4z, 1qkp, 1qko, 1brd, 1p8h, 1mgy, 4md2, 4md1, 3ns0, 1c3w, 1bm1, 2ntu, 1kme, 2ntw, 1s52, 1s51, 1py6, 4ov0, 1vjm, 1qhj, 3mbv, 1x0i, 1x0k, 1xji] DWXXTTP-[1m0k, 1at9, 1e0p, 1uaz, 2i1x, 2ei4, 1r2n, 1r84, 1pxs, 1m0m, 1ap9, 1pxr, 1m0l, 4hwl, 1vgo, 1s54, 1s53, 1o0a, 1c8s, 3han, 3hao, 1kg9, 1c8r, 1kg8, 3hap, 3haq, 2wjk, 3har, 2wjl, 3has, 2zzl, 1kgb, 1q5i, 1f50, 1dze, 2z55, 3nsb, 1tn5, 2brd, 1cwq, 3utv, 1tn0, 3utw, 3utx, 4fpd, 3uty, 1brx, 1fbb, 1brr, 1p8i, 1fbk, 1ucq, 4hyx, 1p8u, 1f4z, 1ixf, 3vi0, 1qkp, 1qko, 1brd, 1p8h, 1qm8, 4md2, 2zfe, 4md1, 1iw6, 3ns0, 1c3w, 1bm1, 2ntu, 1kme, 2ntw, 1s52, 1s51, 1py6, 4ov0, 2at9, 2i20, 3vhz, 1iw9, 2i21, 1vjm, 1x0s, 1qhj, 3mbv, 1x0i, 3t45, 1x0k, 1xji] LXTXXLL-[1m0k, 1s8l, 1at9, 1e0p, 1s8j, 1uaz, 2i1x, 1r2n, 1r84, 1pxs, 1jv7, 1ap9, 1m0m, 1jv6, 1pxr, 1m0l, 4hwl, 1s54, 1s53, 1o0a, 1c8s, 3han, 3hao, 1kg9, 1c8r, 1kg8, 3hap, 3haq, 2wjk, 3har, 2wjl, 3has, 2zzl, 1kgb, 1q5j, 1q5i, 1f50, 1dze, 1tn5, 3nsb, 2brd, 1cwq, 3utv, 1tn0, 3utw, 3utx, 4fpd, 3uty, 1brx, 1fbb, 1brr, 1p8i, 1fbk, 1ucq, 4hyx, 1p8u, 1f4z, 1ixf, 1qkp, 1qko, 1brd, 1p8h, 1mgy, 1qm8, 4md2, 2zfe, 4md1, 1iw6, 3ns0, 1c3w, 1bm1, 1kme, 2ntu, 2ntw, 1s52, 1s51, 1py6, 4ov0, 2at9, 1iw9, 2i20, 2i21, 1vjm, 1x0s, 1qhj, 3mbv, 1x0i, 1x0k, 3t45, 1xji] ARYXXWLF-[1m0k, 1at9, 1e0p, 2ei4, 2i1x, 1r2n, 1r84, 1pxs, 1ap9, 1pxr, 1m0m, 4hwl, 1vgo, 1s54, 1s53, 1o0a, 3han, 1c8s, 1kg9, 3hao, 1c8r, 1kg8, 3hap, 3haq, 3har, 2wjk, 2wjl, 3has, 2zzl, 1q5j, 1kgb, 1q5i, 1f50, 1dze, 2z55, 1tn5, 3nsb, 1cwq, 3utv, 3utw, 1tn0, 3utx, 3uty, 4fpd, 1brx, 1fbb, 1brr, 1p8i, 1fbk, 1ucq, 4hyx, 1p8u, 1f4z, 1ixf, 1qkp, 3vi0, 1qko, 1p8h, 1qm8, 4md2, 4md1, 2zfe, 3ns0, 1iw6, 1c3w, 1bm1, 2ntu, 1kme, 2ntw, 1s52, 1s51, 1py6, 4ov0, 2i20, 3vhz, 1iw9, 2i21, 1vjm, 1x0s, 1qhj, 3mbv, 1x0i, 1x0k, 3t45, 1xji] TTXLXXXD-[1m0k, 1s8l, 1at9, 1e0p, 1s8j, 2ei4, 1r2n, 1r84, 1pxs, 1jv7, 1jv6, 1ap9, 1pxr, 1m0l, 4hwl, 1vgo, 1s54, 1s53, 1o0a, 3han, 1kg9, 3hao, 1kg8, 3hap, 3haq, 3har, 2wjk, 2wjl, 3has, 1q5j, 1q5i, 1f50, 2z55, 1tn5, 3nsb, 1cwq, 3utv, 3utw, 1tn0, 3utx, 3uty, 1brx, 1brr, 1p8i, 1ucq, 4hyx, 1f4z, 1qkp, 1qko, 1brd, 1p8h, 1mgy, 4md2, 4md1, 3ns0, 1c3w, 1bm1, 2ntu, 1kme, 2ntw, 1s52, 1s51, 1py6, 4ov0, 1vjm, 1qhj, 3mbv, 1x0i, 1x0k, 1xji] FTTXLXXXXL-[1m0k, 1at9, 1e0p, 1r2n, 1r84, 1pxs, 1ap9, 1pxr, 4hwl, 1vgo, 1s54, 1s53, 1o0a, 3han, 1kg9, 1kg8, 3hap, 3haq, 3har, 2wjk, 2wjl, 3has, 1q5i, 1f50, 2z55, 1tn5, 3nsb, 1cwq, 3utv, 3utw, 1tn0, 3utx, 3uty, 1brx, 1brr, 1p8i, 1ucq, 4hyx, 1f4z, 1qkp, 1qko, 1brd, 1p8h, 4md2, 4md1, 3ns0, 1c3w, 1bm1, 2ntu, 1kme, 2ntw, 1s52, 1s51, 1py6, 4ov0, 1vjm, 3mbv, 1x0i, 1x0k, 1xji] TXPLXXXXLXL-[1brx, 1s8l, 1at9, 1e0p, 1s8j, 1r2n, 1r84, 4hyx, 1f4z, 1pxs, 1jv7, 1pxr, 1jv6, 1qkp, 1qko, 1brd, 1vgo, 1s54, 1s53, 1mgy, 3han, 3hap, 3haq, 3har, 2wjk, 3has, 2wjl, 1c3w, 1bm1, 1q5i, 1kme, 2ntu, 2ntw, 1s52, 1s51, 1py6, 1vjm, 1tn5, 1x0i, 1x0k, 3utv, 1tn0, 3utw, 1xji, 3utx, 3uty] ARYXXW-[1m0k, 1at9, 1e0p, 1uaz, 2ei4, 1r2n, 1r84, 1pxs, 1ap9, 1pxr, 4hwl, 1vgo, 1s54, 1s53, 1o0a, 3han, 1kg9, 1kg8, 3hap, 3haq, 3har, 2wjk, 2wjl, 3has, 1q5i, 3wqj, 1f50, 2z55, 1tn5, 3nsb, 1cwq, 3utv, 3utw, 1tn0, 3utx, 3uty, 1brx, 1brr, 1p8i, 1ucq, 4hyx, 1f4z, 1qkp, 1qko, 1xio, 2m3g, 1p8h, 4md2, 4md1, 3ns0, 1c3w, 1bm1, 2ntu, 1kme, 2ntw, 1s52, 1s51, 1py6, 4ov0, 1vjm, 1qhj, 3mbv, 1x0i, 1x0k, 1xji] ARYXXWLFT-[1m0k, 1at9, 1e0p, 2ei4, 1r2n, 1r84, 1pxs, 1ap9, 1pxr, 4hwl, 1vgo, 1s54, 1s53, 1o0a, 3han, 1kg9, 1kg8, 3hap, 3haq, 3har, 2wjk, 2wjl, 3has, 1q5i, 1f50, 2z55, 1tn5, 3nsb, 1cwq, 3utv, 3utw, 1tn0, 3utx, 3uty, 1brx, 1brr, 1p8i, 1ucq, 4hyx, 1f4z, 1qkp, 1qko, 1p8h, 4md2, 4md1, 3ns0, 1c3w, 1bm1, 2ntu, 1kme, 2ntw, 1s52, 1s51, 1py6, 4ov0, 1vjm, 1qhj, 3mbv, 1x0i, 1x0k, 1xji] LXTTPLXXXXLXL-[1brx, 1at9, 1e0p, 1r2n, 1r84, 4hyx, 1f4z, 1pxs, 1pxr, 1qkp, 1qko, 1brd, 1vgo, 1s54, 1s53, 3han, 3hap, 3haq, 3har, 2wjk, 2wjl, 3has, 1c3w, 1bm1, 1q5i, 2ntu, 1kme, 2ntw, 1s52, 1s51, 1py6, 1vjm, 1tn5, 1x0i, 1x0k, 3utv, 3utw, 1tn0, 1xji, 3utx, 3uty] LFXXXXXXXXL-[1m0k, 1s8l, 1at9, 1e0p, 1s8j, 1r2n, 1r84, 1pxs, 1jv7, 1pxr, 1ap9, 1jv6, 4hwl, 1vgo, 1s54, 1s53, 1o0a, 3han, 1kg9, 3hap, 1kg8, 3haq, 3har, 2wjk, 3has, 2wjl, 1q5i, 1f50, 2z55, 1tn5, 3nsb, 1cwq, 3utv, 1tn0, 3utw, 3utx, 3uty, 1brx, 1brr, 1p8i, 1ucq, 4hyx, 1f4z, 1qkp, 1qko, 1brd, 1p8h, 1mgy, 4md2, 4md1, 3ns0, 1c3w, 1bm1, 1kme, 2ntu, 2ntw, 1s52, 1s51, 1py6, 4ov0, 1vjm, 3mbv, 1x0i, 1x0k, 1xji] YXARYXDWLFTTPL-[1q5i, 1kme, 1s52, 1r2n, 1r84, 1pxs, 1pxr, 1qkp, 1tn5, 1x0k, 3han, 3hap, 3utv, 1tn0, 3har, 1xji, 3utx, 3has, 3uty] YXARYXDWLFTT-[1q5i, 1kme, 1brr, 1s52, 1r2n, 1r84, 1pxs, 1pxr, 4hwl, 1qkp, 1tn5, 1p8h, 1x0k, 3han, 3hap, 3utv, 1tn0, 3har, 1xji, 3utx, 3has, 3uty] YXARYXDWL-[1q5i, 1kme, 1brr, 1s52, 1r2n, 1r84, 1pxs, 1pxr, 4hwl, 1tn5, 1qkp, 1p8h, 3han, 1x0k, 3hap, 3utv, 1tn0, 3har, 3utx, 1xji, 3has, 3uty] LXTXXL-[2z55, 3ddl, 1vgo, 1uaz, 3wqj, 2ei4, 1p8i, 1fbk, 1jv6, 4fpd] LFTTXLXXXD-[1m0k, 1at9, 1e0p, 2ei4, 1r2n, 1r84, 1pxs, 1ap9, 1pxr, 1m0l, 4hwl, 1vgo, 1s54, 1s53, 1o0a, 3han, 1kg9, 1kg8, 3hap, 3haq, 3har, 2wjk, 2wjl, 3has, 1q5i, 1f50, 2z55, 1tn5, 3nsb, 1cwq, 3utv, 3utw, 1tn0, 3utx, 3uty, 1brx, 1brr, 1p8i, 1ucq, 4hyx, 1f4z, 1qkp, 1qko, 1brd, 1p8h, 4md2, 4md1, 3ns0, 1c3w, 1bm1, 2ntu, 1kme, 2ntw, 1s52, 1s51, 1py6, 4ov0, 1vjm, 1qhj, 3mbv, 1x0i, 1x0k, 1xji] WXXTTP-[1m0k, 1s8l, 1at9, 1s8j, 1e0p, 1uaz, 2ei4, 1r84, 1r2n, 1pxs, 1jv7, 1jv6, 1ap9, 1pxr, 1m0l, 4hwl, 1vgo, 1s54, 1s53, 1o0a, 3han, 1kg9, 1kg8, 3hap, 3haq, 3har, 2wjk, 2wjl, 3has, 1q5i, 3wqj, 1f50, 2z55, 1tn5, 3nsb, 1cwq, 3utv, 1tn0, 3utw, 3utx, 4fpd, 3uty, 1brx, 1brr, 1p8i, 1fbk, 1ucq, 4hyx, 1f4z, 1qkp, 1qko, 1brd, 1p8h, 1mgy, 4md2, 4md1, 3ns0, 1c3w, 1bm1, 1kme, 2ntu, 2ntw, 1s52, 1s51, 1py6, 4ov0, 1vjm, 1qhj, 3mbv, 1x0i, 1x0k, 1xji] FTXPLLXXXLXL-[1brx, 1s8l, 1at9, 1e0p, 1s8j, 1r2n, 1r84, 4hyx, 1f4z, 1pxs, 1jv7, 1pxr, 1jv6, 1qkp, 1qko, 1brd, 1vgo, 1s54, 1s53, 1mgy, 3han, 3hap, 3haq, 3har, 2wjk, 2wjl, 3has, 1c3w, 1bm1, 1q5i, 2ntu, 1kme, 2ntw, 1s52, 1s51, 1py6, 1vjm, 1tn5, 1x0i, 1x0k, 3utv, 3utw, 1tn0, 1xji, 3utx, 3uty] PLXXXD-[1m0k, 1s8l, 1at9, 1e0p, 1s8j, 2ei4, 1r2n, 1r84, 1pxs, 1jv7, 1ap9, 1pxr, 1jv6, 1m0l, 4hwl, 1vgo, 1s54, 1s53, 1o0a, 3han, 1kg9, 1kg8, 3hap, 3haq, 3har, 2wjk, 2wjl, 3has, 1q5i, 1f50, 2z55, 1tn5, 3nsb, 1cwq, 3utv, 3utw, 1tn0, 3utx, 3uty, 1brx, 1brr, 1p8i, 1ucq, 4hyx, 1f4z, 1qkp, 1qko, 1brd, 1p8h, 1mgy, 4md2, 4md1, 3ns0, 1c3w, 1bm1, 2ntu, 1kme, 2ntw, 1s52, 1s51, 1py6, 4ov0, 1vjm, 1qhj, 3mbv, 1x0i, 1x0k, 1xji] RYXXWLF-[1m0k, 1at9, 1e0p, 2i1x, 2ei4, 1r2n, 1r84, 1pxs, 1m0m, 1ap9, 1pxr, 1m0l, 4hwl, 1vgo, 1s54, 1s53, 1o0a, 1c8s, 3han, 3hao, 1kg9, 1c8r, 1kg8, 3hap, 3haq, 2wjk, 3har, 2wjl, 3has, 2zzl, 1q5j, 1kgb, 1q5i, 1f50, 1dze, 2z55, 3nsb, 1tn5, 2brd, 1cwq, 3utv, 1tn0, 3utw, 3utx, 4fpd, 3uty, 1brx, 1fbb, 1brr, 1p8i, 1fbk, 1ucq, 4hyx, 1p8u, 1f4z, 1ixf, 3vi0, 1qkp, 1qko, 1brd, 1p8h, 1qm8, 4md2, 2zfe, 4md1, 1iw6, 3ns0, 1c3w, 1bm1, 2ntu, 1kme, 2ntw, 1s52, 1s51, 1py6, 4ov0, 2at9, 2i20, 3vhz, 1iw9, 2i21, 1vjm, 1x0s, 1qhj, 3mbv, 1x0i, 3t45, 1x0k, 1xji] YXAXYXDWLFT-[1q5i, 1kme, 1brr, 1s52, 1r2n, 1r84, 1pxs, 1pxr, 4hwl, 1qkp, 1tn5, 1p8h, 3han, 1x0k, 3hap, 3utv, 1tn0, 3har, 1xji, 3utx, 3has, 3uty] YXXWLF-[1m0k, 1at9, 1e0p, 1uaz, 2ei4, 1r2n, 1r84, 1pxs, 1ap9, 1pxr, 1m0l, 4hwl, 1vgo, 1s54, 1s53, 1o0a, 3han, 1kg9, 1kg8, 3hap, 3haq, 3har, 2wjk, 2wjl, 3has, 1q5i, 3wqj, 1f50, 2z55, 1tn5, 3nsb, 1cwq, 3utv, 3utw, 1tn0, 3utx, 3uty, 1brx, 1brr, 1p8i, 1ucq, 4hyx, 1f4z, 1qkp, 1qko, 1brd, 1p8h, 4md2, 4md1, 3ns0, 1c3w, 1bm1, 2ntu, 1kme, 2ntw, 1s52, 1s51, 1py6, 4ov0, 1vjm, 1qhj, 3mbv, 1x0i, 1x0k, 1xji] TXLXXXD-[1m0k, 1s8l, 1at9, 1s8j, 1e0p, 2ei4, 1r84, 1r2n, 1pxs, 1jv7, 1ap9, 1jv6, 1pxr, 1m0l, 4hwl, 1vgo, 1s54, 1s53, 1o0a, 3han, 1kg9, 3hao, 1kg8, 3hap, 3haq, 3har, 2wjk, 2wjl, 3has, 1q5j, 1q5i, 1f50, 2z55, 1tn5, 3nsb, 1cwq, 3utv, 1tn0, 3utw, 3utx, 3uty, 1brx, 1brr, 1p8i, 1ucq, 4hyx, 1f4z, 1qkp, 1qko, 1brd, 1p8h, 1mgy, 4md2, 4md1, 3ns0, 1c3w, 1bm1, 1kme, 2ntu, 2ntw, 1s52, 1s51, 1py6, 4ov0, 1vjm, 1qhj, 3mbv, 1x0i, 1x0k, 1xji] FTTXLXL-[1m0k, 1s8l, 1at9, 1e0p, 1s8j, 1uaz, 2i1x, 1r2n, 1r84, 1pxs, 1jv7, 1ap9, 1m0m, 1jv6, 1pxr, 1m0l, 4hwl, 1s54, 1s53, 1o0a, 3han, 1kg9, 1c8r, 1kg8, 3hap, 3haq, 2wjk, 3har, 2wjl, 3has, 2zzl, 1kgb, 1q5j, 1q5i, 1f50, 1dze, 1tn5, 3nsb, 2brd, 1cwq, 3utv, 1tn0, 3utw, 3utx, 4fpd, 3uty, 1brx, 1fbb, 1brr, 1p8i, 1fbk, 1ucq, 4hyx, 1p8u, 1f4z, 1ixf, 1qkp, 1qko, 1brd, 1p8h, 1mgy, 1qm8, 4md2, 2zfe, 4md1, 1iw6, 3ns0, 1c3w, 1bm1, 1kme, 2ntu, 2ntw, 1s52, 1s51, 1py6, 4ov0, 2at9, 1iw9, 2i20, 2i21, 1vjm, 1x0s, 1qhj, 3mbv, 1x0i, 1x0k, 3t45, 1xji] DWLXTXXLLLXDL-[1brx, 1at9, 1e0p, 1r2n, 1r84, 4hyx, 1f4z, 1pxs, 1pxr, 1qkp, 1qko, 1brd, 1vgo, 1s54, 1s53, 3han, 3hap, 3haq, 3har, 2wjk, 2wjl, 3has, 1c3w, 1bm1, 1q5i, 2ntu, 1kme, 2ntw, 1s52, 1s51, 1py6, 1vjm, 1tn5, 1x0i, 1x0k, 3utv, 3utw, 1tn0, 1xji, 3utx, 3uty] TPLLXXXLXL-[1brx, 1at9, 1e0p, 1r2n, 1r84, 4hyx, 1f4z, 1pxs, 1pxr, 1qkp, 1qko, 1brd, 1vgo, 1s54, 1s53, 3han, 3hap, 3haq, 3har, 2wjk, 2wjl, 3has, 1c3w, 1bm1, 1q5i, 2ntu, 1kme, 2ntw, 1s52, 1s51, 1py6, 1vjm, 1tn5, 1x0i, 1x0k, 3utv, 3utw, 1tn0, 3utx, 1xji, 3uty] WLXTXXLL-[1m0k, 1s8l, 1at9, 1e0p, 1s8j, 1uaz, 2ei4, 2i1x, 1r2n, 1r84, 1pxs, 1jv7, 1jv6, 1ap9, 1pxr, 1m0m, 1m0l, 4hwl, 1vgo, 1s54, 1s53, 1o0a, 3han, 1c8s, 1kg9, 1c8r, 3hao, 1kg8, 3hap, 3haq, 3har, 2wjk, 2wjl, 3has, 1kgb, 2zzl, 1q5j, 1q5i, 1f50, 1dze, 2z55, 1tn5, 3nsb, 1cwq, 3utv, 3utw, 1tn0, 3utx, 3uty, 4fpd, 1brx, 1fbb, 1brr, 1p8i, 1fbk, 1ucq, 4hyx, 1p8u, 1f4z, 1ixf, 1qkp, 1qko, 1brd, 1p8h, 1mgy, 1qm8, 4md2, 4md1, 2zfe, 3ns0, 1iw6, 1c3w, 1bm1, 2ntu, 1kme, 2ntw, 1s52, 1s51, 1py6, 4ov0, 2at9, 1iw9, 2i20, 2i21, 1vjm, 1x0s, 1qhj, 3mbv, 1x0i, 1x0k, 3t45, 1xji] TTPLXXXXLXLL-[1brx, 1s8l, 1e0p, 1pxs, 1jv7, 1pxr, 1jv6, 1qkp, 1qko, 1brd, 1vgo, 1s54, 1s53, 1mgy, 2wjl, 3has, 1c3w, 1bm1, 1q5i, 2ntu, 1kme, 1vjm, 1tn5, 1x0k, 1tn0] PLXXXXLXL-[1brx, 1s8l, 1at9, 1e0p, 1s8j, 1r2n, 1r84, 4hyx, 1f4z, 1pxs, 1jv7, 1jv6, 1pxr, 1qkp, 1qko, 1brd, 1vgo, 1s54, 1s53, 1mgy, 3han, 3hap, 3haq, 3har, 2wjk, 2wjl, 3has, 1c3w, 1bm1, 1q5i, 2ntu, 1kme, 2ntw, 1s52, 1s51, 1py6, 1vjm, 1tn5, 1x0i, 1x0k, 3utv, 3utw, 1tn0, 3utx, 1xji, 3uty] WLXXTXLXXXXLXLL-[1brx, 1c3w, 1bm1, 1e0p, 1q5i, 2ntu, 1kme, 1pxs, 1pxr, 1vjm, 1qkp, 1tn5, 1qko, 1brd, 1vgo, 1s54, 1s53, 1x0k, 1tn0, 2wjl, 3has] WLXXXXLXXXXL-[1m0k, 1s8l, 1at9, 1e0p, 1s8j, 1r2n, 1r84, 1pxs, 1jv7, 1jv6, 1pxr, 1ap9, 4hwl, 1vgo, 1s54, 1s53, 1o0a, 3han, 1kg9, 3hap, 1kg8, 3haq, 3har, 2wjk, 2wjl, 3has, 1q5i, 1f50, 2z55, 1tn5, 3nsb, 1cwq, 3utv, 1tn0, 3utw, 3utx, 3uty, 1brx, 1brr, 1p8i, 4hyx, 1ucq, 1f4z, 1qkp, 1qko, 1brd, 1p8h, 1mgy, 4md2, 4md1, 3ns0, 1c3w, 1bm1, 2ntu, 1kme, 2ntw, 1s52, 1s51, 1py6, 4ov0, 1vjm, 3mbv, 1x0i, 1x0k, 1xji] ARYXXWLFTTP-[1m0k, 1at9, 1e0p, 2ei4, 1r2n, 1r84, 1pxs, 1ap9, 1pxr, 4hwl, 1vgo, 1s54, 1s53, 1o0a, 3han, 1kg9, 1kg8, 3hap, 3haq, 3har, 2wjk, 2wjl, 3has, 1q5i, 1f50, 2z55, 1tn5, 3nsb, 1cwq, 3utv, 3utw, 1tn0, 3utx, 3uty, 1brx, 1brr, 1p8i, 1ucq, 4hyx, 1f4z, 1qkp, 1qko, 1p8h, 4md2, 4md1, 3ns0, 1c3w, 1bm1, 2ntu, 1kme, 2ntw, 1s52, 1s51, 1py6, 4ov0, 1vjm, 1qhj, 3mbv, 1x0i, 1x0k, 1xji] DWLXTXXLL-[1m0k, 1at9, 1e0p, 1uaz, 2ei4, 1r2n, 1r84, 1pxs, 1ap9, 1pxr, 1m0l, 4hwl, 1vgo, 1s54, 1s53, 1o0a, 3han, 1kg9, 1kg8, 3hap, 3haq, 3har, 2wjk, 2wjl, 3has, 1q5i, 1f50, 2z55, 1tn5, 3nsb, 1cwq, 3utv, 3utw, 1tn0, 3utx, 3uty, 1brx, 1brr, 1p8i, 1ucq, 4hyx, 1f4z, 1qkp, 1qko, 1brd, 1p8h, 4md2, 4md1, 3ns0, 1c3w, 1bm1, 2ntu, 1kme, 2ntw, 1s52, 1s51, 1py6, 4ov0, 1vjm, 1qhj, 3mbv, 1x0i, 1x0k, 1xji] LXXXXLXLL-[1brx, 1s8l, 1e0p, 1pxs, 1jv7, 1jv6, 1pxr, 1qkp, 1qko, 1brd, 1vgo, 1s54, 1s53, 1mgy, 2wjl, 3has, 1c3w, 1bm1, 1q5i, 2ntu, 1kme, 1vjm, 1tn5, 1x0k, 1tn0] WLFTTXLXXXD-[1m0k, 1s8l, 1at9, 1e0p, 1s8j, 2ei4, 1r2n, 1r84, 1pxs, 1jv7, 1pxr, 1jv6, 1ap9, 4hwl, 1vgo, 1s54, 1s53, 1o0a, 3han, 1kg9, 3hap, 1kg8, 3haq, 3har, 2wjk, 3has, 2wjl, 1q5i, 1f50, 2z55, 1tn5, 3nsb, 1cwq, 3utv, 1tn0, 3utw, 3utx, 3uty, 1brx, 1brr, 1p8i, 1ucq, 4hyx, 1f4z, 1qkp, 1qko, 1brd, 1p8h, 1mgy, 4md2, 4md1, 3ns0, 1c3w, 1bm1, 1kme, 2ntu, 2ntw, 1s52, 1s51, 1py6, 4ov0, 1vjm, 1qhj, 3mbv, 1x0i, 1x0k, 1xji] FTXPLXXXXLXLL-[1brx, 1c3w, 1bm1, 1e0p, 1q5i, 2ntu, 1kme, 1pxs, 1pxr, 1vjm, 1tn5, 1qkp, 1qko, 1brd, 1vgo, 1s54, 1s53, 1x0k, 1tn0, 2wjl, 3has] RYXXWL-[1m0k, 1at9, 1e0p, 1uaz, 2ei4, 1r2n, 1r84, 1pxs, 1ap9, 1pxr, 1m0l, 4hwl, 1vgo, 1s54, 1s53, 1o0a, 3han, 1kg9, 1kg8, 3hap, 3haq, 3har, 2wjk, 2wjl, 3has, 1q5i, 3wqj, 1f50, 2z55, 1tn5, 3nsb, 1cwq, 3utv, 3utw, 1tn0, 3utx, 3uty, 1brx, 3ddl, 1brr, 1p8i, 1ucq, 4hyx, 1f4z, 1qkp, 1qko, 1brd, 1p8h, 4md2, 4md1, 3ns0, 1c3w, 1bm1, 2ntu, 1kme, 2ntw, 1s52, 1s51, 1py6, 4ov0, 1vjm, 1qhj, 3mbv, 1x0i, 1x0k, 1xji] WLXTTXLLXXXLXL-[1brx, 1s8l, 1e0p, 1r2n, 1r84, 1pxs, 1jv7, 1pxr, 1jv6, 1qkp, 1qko, 1brd, 1vgo, 1s54, 1s53, 1mgy, 3han, 3hap, 3har, 3has, 2wjl, 1c3w, 1bm1, 1q5i, 1kme, 2ntu, 1s52, 1vjm, 1tn5, 1x0k, 3utv, 1tn0, 1xji, 3utx, 3uty] LXXTPLXXXXLXLL-[1brx, 1s8l, 1e0p, 1pxs, 1jv7, 1pxr, 1jv6, 1qkp, 1qko, 1brd, 1vgo, 1s54, 1s53, 1mgy, 3has, 2wjl, 1c3w, 1bm1, 1q5i, 1kme, 2ntu, 1vjm, 1tn5, 1x0k, 1tn0] TXXLXXXXL-[1m0k, 1s8l, 1at9, 1e0p, 1s8j, 1r2n, 1r84, 1pxs, 1jv7, 1jv6, 1ap9, 1pxr, 4hwl, 1vgo, 1s54, 1s53, 1o0a, 3han, 1kg9, 1kg8, 3hap, 3haq, 3har, 2wjk, 2wjl, 3has, 1q5i, 1f50, 2z55, 1tn5, 3nsb, 1cwq, 3utv, 3utw, 1tn0, 3utx, 3uty, 1brx, 1brr, 1p8i, 1ucq, 4hyx, 1f4z, 1qkp, 1qko, 1brd, 1p8h, 1mgy, 4md2, 4md1, 3ns0, 1c3w, 1bm1, 2ntu, 1kme, 2ntw, 1s52, 1s51, 1py6, 4ov0, 1vjm, 3mbv, 1x0i, 1x0k, 1xji] DWLXTTXLXL-[1m0k, 1at9, 1e0p, 2ei4, 1r2n, 1r84, 1pxs, 1ap9, 1pxr, 1m0l, 4hwl, 1vgo, 1s54, 1s53, 1o0a, 3han, 1kg9, 1kg8, 3hap, 3haq, 3har, 2wjk, 2wjl, 3has, 1q5i, 1f50, 2z55, 1tn5, 3nsb, 1cwq, 3utv, 3utw, 1tn0, 3utx, 3uty, 1brx, 1brr, 1p8i, 1ucq, 4hyx, 1f4z, 1qkp, 1qko, 1brd, 1p8h, 4md2, 4md1, 3ns0, 1c3w, 1bm1, 2ntu, 1kme, 2ntw, 1s52, 1s51, 1py6, 4ov0, 1vjm, 1qhj, 3mbv, 1x0i, 1x0k, 1xji] RYXXWXXTXXLL-[3ddl] FTTXLL-[2z55, 1uaz, 1vgo, 3wqj, 2ei4, 1p8i, 1fbk, 1jv6, 4fpd] DWLXTXXL-[1m0k, 1at9, 1e0p, 1uaz, 2ei4, 2i1x, 1r2n, 1r84, 1pxs, 1ap9, 1pxr, 1m0m, 1m0l, 4hwl, 1vgo, 1s54, 1s53, 1o0a, 3han, 1c8s, 1kg9, 3hao, 1c8r, 1kg8, 3hap, 3haq, 3har, 2wjk, 2wjl, 3has, 1q5j, 2zzl, 1kgb, 1q5i, 1f50, 1dze, 2z55, 1tn5, 3nsb, 1cwq, 3utv, 3utw, 1tn0, 3utx, 3uty, 4fpd, 1brx, 1fbb, 1brr, 1p8i, 1fbk, 1ucq, 4hyx, 1p8u, 1f4z, 1ixf, 1qkp, 3vi0, 1qko, 1brd, 1p8h, 1qm8, 4md2, 4md1, 2zfe, 3ns0, 1iw6, 1c3w, 1bm1, 2ntu, 1kme, 2ntw, 1s52, 1s51, 1py6, 4ov0, 2at9, 2i20, 3vhz, 1iw9, 2i21, 1vjm, 1x0s, 1qhj, 3mbv, 1x0i, 1x0k, 3t45, 1xji] ARYXXWL-[1m0k, 1at9, 1e0p, 2ei4, 1r2n, 1r84, 1pxs, 1ap9, 1pxr, 4hwl, 1vgo, 1s54, 1s53, 1o0a, 3han, 1kg9, 1kg8, 3hap, 3haq, 3har, 2wjk, 2wjl, 3has, 1q5i, 1f50, 2z55, 1tn5, 3nsb, 2brd, 1cwq, 3utv, 3utw, 1tn0, 3utx, 3uty, 1brx, 1brr, 1p8i, 1ucq, 4hyx, 1f4z, 1qkp, 1qko, 1p8h, 4md2, 4md1, 3ns0, 1c3w, 1bm1, 2ntu, 1kme, 2ntw, 1s52, 1s51, 1py6, 4ov0, 1vjm, 1qhj, 3mbv, 1x0i, 1x0k, 1xji] DWXXTT-[1m0k, 1at9, 1e0p, 1uaz, 2ei4, 1r2n, 1r84, 1pxs, 1ap9, 1pxr, 1m0l, 4hwl, 1vgo, 1s54, 1s53, 1o0a, 3han, 1kg9, 1kg8, 3hap, 3haq, 3har, 2wjk, 2wjl, 3has, 1q5i, 3wqj, 1f50, 2z55, 1tn5, 3nsb, 1cwq, 3utv, 3utw, 1tn0, 3utx, 3uty, 1brx, 1brr, 1p8i, 1ucq, 4hyx, 1f4z, 1qkp, 1qko, 1brd, 1p8h, 4md2, 4md1, 3ns0, 1c3w, 1bm1, 2ntu, 1kme, 2ntw, 1s52, 1s51, 1py6, 4ov0, 1vjm, 1qhj, 3mbv, 1x0i, 1x0k, 1xji] DWLFTTXLXXXD-[1m0k, 1at9, 1e0p, 1r2n, 1r84, 1pxs, 1pxr, 1ap9, 4hwl, 1vgo, 1s54, 1s53, 1o0a, 3han, 1kg9, 3hap, 1kg8, 3haq, 3har, 2wjk, 2wjl, 3has, 1q5i, 1f50, 2z55, 1tn5, 3nsb, 1cwq, 3utv, 1tn0, 3utw, 3utx, 3uty, 1brx, 1brr, 1p8i, 4hyx, 1ucq, 1f4z, 1qkp, 1qko, 1brd, 1p8h, 4md2, 4md1, 3ns0, 1c3w, 1bm1, 2ntu, 1kme, 2ntw, 1s52, 1s51, 1py6, 4ov0, 1vjm, 3mbv, 1x0i, 1x0k, 1xji] PLXXXXL-[1m0k, 1s8l, 1at9, 1s8j, 1e0p, 1r84, 1r2n, 1pxs, 1jv7, 1ap9, 1jv6, 1pxr, 4hwl, 1vgo, 1s54, 1s53, 1o0a, 3han, 1kg9, 3hao, 1kg8, 3hap, 3haq, 3har, 2wjk, 2wjl, 3has, 1q5i, 1f50, 2z55, 1tn5, 3nsb, 1cwq, 3utv, 1tn0, 3utw, 3utx, 3uty, 4fpd, 1brx, 1brr, 1p8i, 1fbk, 1ucq, 4hyx, 1f4z, 1qkp, 1qko, 1brd, 1p8h, 1mgy, 4md2, 4md1, 3ns0, 1c3w, 1bm1, 1kme, 2ntu, 2ntw, 1s52, 1s51, 1py6, 4ov0, 2i20, 1vjm, 3mbv, 1x0i, 1x0k, 1xji] WLXTXXL-[1m0k, 1s8l, 1at9, 1s8j, 1e0p, 1uaz, 2i1x, 2ei4, 1r84, 1r2n, 1pxs, 1jv7, 1ap9, 1m0m, 1jv6, 1pxr, 1m0l, 4hwl, 1vgo, 1s54, 1s53, 1o0a, 1c8s, 3han, 1c8r, 3hao, 1kg9, 1kg8, 3hap, 3haq, 3har, 2wjk, 2wjl, 3has, 1kgb, 2zzl, 1q5j, 1q5i, 1f50, 1dze, 2z55, 1tn5, 3nsb, 2brd, 1cwq, 3utv, 1tn0, 3utw, 3utx, 4fpd, 3uty, 1brx, 3ddl, 1fbb, 1brr, 1p8i, 1fbk, 1ucq, 4hyx, 1p8u, 1f4z, 1ixf, 3vi0, 1qkp, 1qko, 1brd, 1p8h, 1mgy, 1qm8, 4md2, 2zfe, 4md1, 3ns0, 1iw6, 1c3w, 1bm1, 1kme, 2ntu, 2ntw, 1s52, 1s51, 1py6, 4ov0, 2at9, 3vhz, 1iw9, 2i20, 2i21, 1vjm, 1x0s, 1qhj, 3mbv, 1x0i, 1x0k, 3t45, 1xji] WLXXTXLXL-[1m0k, 1s8l, 1at9, 1e0p, 1s8j, 1uaz, 2ei4, 1r2n, 1r84, 1pxs, 1jv7, 1jv6, 1ap9, 1pxr, 1m0l, 4hwl, 1vgo, 1s54, 1s53, 1o0a, 3han, 1kg9, 1kg8, 3hap, 3haq, 3har, 2wjk, 2wjl, 3has, 1q5i, 1f50, 2z55, 1tn5, 3nsb, 1cwq, 3utv, 3utw, 1tn0, 3utx, 4fpd, 3uty, 1brx, 1brr, 1p8i, 1fbk, 1ucq, 4hyx, 1f4z, 1qkp, 1qko, 1brd, 1p8h, 1mgy, 4md2, 4md1, 3ns0, 1c3w, 1bm1, 2ntu, 1kme, 2ntw, 1s52, 1s51, 1py6, 4ov0, 1vjm, 1qhj, 3mbv, 1x0i, 1x0k, 1xji] DWLXTTPLLXXXLXL-[1brx, 1c3w, 1bm1, 1e0p, 1q5i, 2ntu, 1kme, 1pxs, 1pxr, 1vjm, 1qkp, 1tn5, 1qko, 1brd, 1vgo, 1s54, 1s53, 1x0k, 1tn0, 2wjl, 3has] PLXXXXLXLL-[1brx, 1c3w, 1bm1, 1e0p, 1q5i, 2ntu, 1kme, 1pxs, 1pxr, 1vjm, 1tn5, 1qkp, 1qko, 1brd, 1vgo, 1s54, 1s53, 1x0k, 1tn0, 2wjl, 3has]
Pred XXXXXXXXXXXXXXXXXXXXXXA
accu 0.9565217391304348

1x0k 0.9565217391304348  XXXXXXXXXXXXXXXXXXXXXXA
1qkp 0.9565217391304348  XXXXXXXXXXXXXXXXXXXXXXA
3has 0.9565217391304348  XXXXXXXXXXXXXXXXXXXXXXA
1pxr 0.9565217391304348  XXXXXXXXXXXXXXXXXXXXXXA
1pxs 0.9565217391304348  XXXXXXXXXXXXXXXXXXXXXXA
1kme 0.9565217391304348  XXXXXXXXXXXXXXXXXXXXXXA
1tn0 0.9565217391304348  XXXXXXXXXXXXXXXXXXXXXXA
1tn5 0.9565217391304348  XXXXXXXXXXXXXXXXXXXXXXA
1q5i 0.9565217391304348  XXXXXXXXXXXXXXXXXXXXXXA
1r84 0.9130434782608695  XXXXXXXXXXXXXXXXXXXXXLA
1s8l 0.7391304347826086  YWARYXXXXXXXXXXXXXXXXXA


Helix:3
Orig IYSLVGLDVLMIGTGALATLSAG
 LMIXXG-[3ddl] LXIXTG-[2z55, 1uaz, 1vgo, 3wqj, 2ei4] VGXDXLM-[1uaz] VXXDXXXI-[1m0k, 1s8l, 1at9, 1e0p, 1s8j, 2i1x, 1r2n, 1r84, 1pxs, 1jv7, 1m0m, 1jv6, 1ap9, 1pxr, 1m0l, 4hwl, 1s54, 1s53, 1o0a, 3han, 1c8s, 1c8r, 3hao, 1kg9, 1kg8, 3hap, 3haq, 3har, 2wjk, 2wjl, 3has, 1kgb, 2zzl, 1q5j, 1q5i, 1f50, 1dze, 1tn5, 3nsb, 1cwq, 3utv, 3utw, 1tn0, 3utx, 4fpd, 3uty, 1brx, 1fbb, 1brr, 1p8i, 1fbk, 1ucq, 4hyx, 1p8u, 1f4z, 1ixf, 1qkp, 3vi0, 1qko, 1brd, 1p8h, 1mgy, 1qm8, 4md2, 2zfe, 4md1, 3ns0, 1iw6, 1c3w, 1bm1, 2ntu, 1kme, 2ntw, 1s52, 1s51, 1py6, 4ov0, 2at9, 1iw9, 2i20, 3vhz, 2i21, 1vjm, 1x0s, 1qhj, 3mbv, 1x0i, 3t45, 1x0k, 1xji] VXXDXXM-[1m0k, 1s8l, 1at9, 1s8j, 1e0p, 2i1x, 1r84, 1r2n, 1pxs, 1jv7, 1ap9, 1m0m, 1jv6, 1pxr, 1m0l, 4hwl, 1s54, 1s53, 1o0a, 1c8s, 3han, 1c8r, 3hao, 1kg9, 1kg8, 3hap, 3haq, 3har, 2wjk, 2wjl, 3has, 1q5j, 1kgb, 2zzl, 1q5i, 1f50, 1dze, 1tn5, 3nsb, 1cwq, 3utv, 1tn0, 3utw, 3utx, 4fpd, 3uty, 1brx, 1fbb, 1brr, 1p8i, 1fbk, 1ucq, 4hyx, 1p8u, 1f4z, 1ixf, 3vi0, 1qkp, 1qko, 1brd, 1p8h, 1mgy, 1qm8, 4md2, 2zfe, 4md1, 3ns0, 1iw6, 1c3w, 1bm1, 1kme, 2ntu, 2ntw, 1s52, 1s51, 1py6, 4ov0, 2at9, 3vhz, 1iw9, 2i20, 2i21, 1vjm, 1x0s, 1qhj, 3mbv, 1x0i, 3t45, 1x0k, 1xji] LXXXDXLMI-[2z55, 1vgo, 1uaz, 2ei4] GXXAXL-[1xio, 2m3g] LXXLXXLMIXXG-[3ddl] VGXXXLMI-[1uaz] LXXLXXL-[3ddl] LXGXDXLM-[2z55, 1uaz, 1vgo, 2ei4]
Pred IYSXXXXXXXXXXXXXXXXXSAG
accu 0.7391304347826086

3ddl 0.5217391304347826  IYSXXXXXXXXXXXXALATLSAG
2ei4 0.5217391304347826  IYSXXXXXXXXXXXXALATLSAG
1uaz 0.5217391304347826  IYSXXXXXXXXXXXXALATLSAG
2z55 0.5217391304347826  IYSXXXXXXXXXXXXALATLSAG
1vgo 0.5217391304347826  IYSXXXXXXXXXXXXALATLSAG
1ap9 0.34782608695652173  IYSLXXXXXXXXGTGALATLSAG
1r84 0.34782608695652173  IYSLXXXXXXXXGTGALATLSAG
2i1x 0.34782608695652173  IYSLXXXXXXXXGTGALATLSAG
1s8j 0.34782608695652173  IYSLXXXXXXXXGTGALATLSAG
1s8l 0.34782608695652173  IYSLXXXXXXXXGTGALATLSAG


Helix:4
Orig RLVWWGISTGFLLVLLYFLFSNL
 RXVWWXXST-[1e0p, 1r84, 1r2n, 1f4z, 1pxs, 1pxr, 1qko, 1s54, 1s53, 2wjk, 3har, 2wjl, 1c3w, 1q5i, 2ntu, 1kme, 2ntw, 1s52, 1s51, 1py6, 1vjm, 1tn5, 1x0k, 1tn0, 3utx, 3uty] VWWXXST-[1m0k, 1at9, 1e0p, 2i1x, 1r84, 1r2n, 1pxs, 1m0m, 1pxr, 1ap9, 4hwl, 1s54, 1s53, 1o0a, 3han, 1c8s, 1c8r, 3hao, 1kg9, 1kg8, 3hap, 3haq, 2wjk, 3har, 2wjl, 3has, 1kgb, 1q5j, 2zzl, 1q5i, 1f50, 1dze, 3nsb, 1tn5, 2brd, 1cwq, 3utv, 1tn0, 3utw, 3utx, 3uty, 4fpd, 1brx, 1fbb, 1brr, 1p8i, 1fbk, 1ucq, 4hyx, 1p8u, 1f4z, 1ixf, 1qkp, 3vi0, 1qko, 1p8h, 1qm8, 4md2, 2zfe, 4md1, 1iw6, 3ns0, 1c3w, 1bm1, 2ntu, 1kme, 2ntw, 1s52, 1s51, 1py6, 4ov0, 1iw9, 3vhz, 2i20, 2i21, 1vjm, 1x0s, 1qhj, 3mbv, 3t45, 1x0k, 1xji] WXXIXT-[1m0k, 1s8l, 1at9, 1e0p, 1s8j, 2i1x, 1r84, 1r2n, 1pxs, 1m0m, 1pxr, 1ap9, 1m0l, 4hwl, 1s54, 1s53, 1o0a, 3han, 1c8s, 1c8r, 3hao, 1kg9, 1kg8, 3hap, 3haq, 2wjk, 3har, 2wjl, 3has, 1kgb, 1q5j, 2zzl, 1q5i, 1f50, 1dze, 3nsb, 1tn5, 2brd, 1cwq, 3utv, 1tn0, 3utw, 3utx, 3uty, 4fpd, 1brx, 1fbb, 1brr, 1p8i, 1fbk, 1ucq, 4hyx, 1p8u, 1f4z, 1ixf, 1qkp, 3vi0, 1qko, 1p8h, 1qm8, 4md2, 2zfe, 4md1, 1iw6, 3ns0, 1c3w, 1bm1, 2ntu, 1kme, 2ntw, 1s52, 1s51, 1py6, 4ov0, 2at9, 1iw9, 3vhz, 2i20, 2i21, 1vjm, 1x0s, 1qhj, 3mbv, 1x0i, 3t45, 1x0k, 1xji] RXVWXXXS-[1e0p, 2i1x, 1r84, 1r2n, 1pxs, 1m0m, 1pxr, 1ap9, 4hwl, 1s54, 1s53, 1o0a, 1c8s, 1c8r, 3hao, 1kg9, 1kg8, 2wjk, 3har, 2wjl, 1kgb, 1q5j, 2zzl, 1q5i, 1f50, 3nsb, 1tn5, 1tn0, 3utx, 3uty, 4fpd, 1fbb, 1brr, 1fbk, 1ucq, 1p8u, 1f4z, 1ixf, 3vi0, 1qko, 1p8h, 4md2, 4md1, 3ns0, 1c3w, 2ntu, 1kme, 2ntw, 1s52, 1s51, 1py6, 4ov0, 1iw9, 3vhz, 2i20, 2i21, 1vjm, 3mbv, 3t45, 1x0k] LXXLXXL-[1m0k, 1s8l, 1at9, 1e0p, 1s8j, 1r2n, 1r84, 1pxs, 1jv7, 1ap9, 1jv6, 1pxr, 1m0l, 4hwl, 1s54, 1s53, 1o0a, 3han, 3hao, 1kg9, 1kg8, 3hap, 3haq, 2wjk, 3har, 2wjl, 1q5j, 2zzl, 1q5i, 1f50, 1tn5, 3nsb, 1cwq, 3utv, 1tn0, 3utw, 3utx, 4fpd, 3uty, 1brx, 1brr, 1p8i, 1fbk, 1ucq, 4hyx, 1f4z, 1ixf, 3vi0, 1qkp, 1qko, 1brd, 1p8h, 1mgy, 1qm8, 4md2, 2zfe, 4md1, 1iw6, 3ns0, 1c3w, 1bm1, 1kme, 2ntu, 2ntw, 1s52, 1s51, 1py6, 4ov0, 1iw9, 2i20, 1vjm, 1x0s, 1qhj, 3mbv, 1x0i, 1x0k, 1xji] RXVWXXI-[1e0p, 2i1x, 1r84, 1r2n, 1pxs, 1m0m, 1pxr, 1ap9, 4hwl, 1s54, 1s53, 1o0a, 1c8s, 1c8r, 3hao, 1kg9, 1kg8, 2wjk, 3har, 2wjl, 1kgb, 1q5j, 2zzl, 1f50, 3nsb, 1tn5, 1tn0, 3utx, 3uty, 4fpd, 1fbb, 1brr, 1fbk, 1ucq, 1p8u, 1f4z, 1ixf, 3vi0, 1qko, 1p8h, 4md2, 4md1, 3ns0, 1c3w, 2ntu, 1kme, 2ntw, 1s52, 1s51, 1py6, 4ov0, 1iw9, 3vhz, 2i20, 2i21, 1vjm, 3mbv, 3t45, 1x0k] LXXLXXXF-[1m0k, 1s8l, 1at9, 1e0p, 1s8j, 1r2n, 1r84, 1pxs, 1jv7, 1ap9, 1jv6, 1pxr, 4hwl, 1s54, 1s53, 1o0a, 3han, 3hao, 1kg9, 1kg8, 3hap, 3haq, 2wjk, 3har, 2wjl, 3has, 1q5j, 1q5i, 1f50, 1tn5, 3nsb, 1cwq, 3utv, 1tn0, 3utw, 3utx, 4fpd, 3uty, 1brx, 1brr, 1p8i, 1fbk, 1ucq, 4hyx, 1f4z, 3vi0, 1qkp, 1qko, 1brd, 1p8h, 1mgy, 4md2, 2zfe, 4md1, 1iw6, 3ns0, 1c3w, 1bm1, 1kme, 2ntu, 2ntw, 1s52, 1s51, 1py6, 4ov0, 1iw9, 2i20, 1vjm, 1x0s, 3mbv, 1x0i, 1x0k, 1xji] VWWXIS-[1m0k, 1at9, 1e0p, 2i1x, 1r84, 1r2n, 1pxs, 1m0m, 1pxr, 1ap9, 4hwl, 1s54, 1s53, 1o0a, 3han, 1c8s, 1c8r, 3hao, 1kg9, 1kg8, 3hap, 3haq, 2wjk, 3har, 2wjl, 3has, 1kgb, 1q5j, 2zzl, 1q5i, 1f50, 1dze, 3nsb, 1tn5, 2brd, 1cwq, 3utv, 1tn0, 3utw, 3utx, 3uty, 4fpd, 1brx, 1fbb, 1brr, 1p8i, 1fbk, 1ucq, 4hyx, 1p8u, 1f4z, 1ixf, 1qkp, 3vi0, 1qko, 1p8h, 1qm8, 4md2, 2zfe, 4md1, 1iw6, 3ns0, 1c3w, 1bm1, 2ntu, 1kme, 2ntw, 1s52, 1s51, 1py6, 4ov0, 1iw9, 3vhz, 2i20, 2i21, 1vjm, 1x0s, 1qhj, 3mbv, 3t45, 1x0k, 1xji]
Pred XXXXXXXXXGFLXXXXXXXXSNL
accu 0.7391304347826086

1x0k 0.7391304347826086  XXXXXXXXXGFLXXXXXXXXSNL
3mbv 0.7391304347826086  XXXXXXXXXGFLXXXXXXXXSNL
1vjm 0.7391304347826086  XXXXXXXXXGFLXXXXXXXXSNL
2i20 0.7391304347826086  XXXXXXXXXGFLXXXXXXXXSNL
1iw9 0.7391304347826086  XXXXXXXXXGFLXXXXXXXXSNL
4ov0 0.7391304347826086  XXXXXXXXXGFLXXXXXXXXSNL
1py6 0.7391304347826086  XXXXXXXXXGFLXXXXXXXXSNL
1s51 0.7391304347826086  XXXXXXXXXGFLXXXXXXXXSNL
1s52 0.7391304347826086  XXXXXXXXXGFLXXXXXXXXSNL
2ntw 0.7391304347826086  XXXXXXXXXGFLXXXXXXXXSNL
1kme 0.7391304347826086  XXXXXXXXXGFLXXXXXXXXSNL
2ntu 0.7391304347826086  XXXXXXXXXGFLXXXXXXXXSNL
1c3w 0.7391304347826086  XXXXXXXXXGFLXXXXXXXXSNL
3ns0 0.7391304347826086  XXXXXXXXXGFLXXXXXXXXSNL
4md1 0.7391304347826086  XXXXXXXXXGFLXXXXXXXXSNL
4md2 0.7391304347826086  XXXXXXXXXGFLXXXXXXXXSNL
1p8h 0.7391304347826086  XXXXXXXXXGFLXXXXXXXXSNL
1qko 0.7391304347826086  XXXXXXXXXGFLXXXXXXXXSNL
3vi0 0.7391304347826086  XXXXXXXXXGFLXXXXXXXXSNL
1f4z 0.7391304347826086  XXXXXXXXXGFLXXXXXXXXSNL
1ucq 0.7391304347826086  XXXXXXXXXGFLXXXXXXXXSNL
1fbk 0.7391304347826086  XXXXXXXXXGFLXXXXXXXXSNL
1brr 0.7391304347826086  XXXXXXXXXGFLXXXXXXXXSNL
4fpd 0.7391304347826086  XXXXXXXXXGFLXXXXXXXXSNL
3uty 0.7391304347826086  XXXXXXXXXGFLXXXXXXXXSNL
3utx 0.7391304347826086  XXXXXXXXXGFLXXXXXXXXSNL
1tn0 0.7391304347826086  XXXXXXXXXGFLXXXXXXXXSNL
1tn5 0.7391304347826086  XXXXXXXXXGFLXXXXXXXXSNL
3nsb 0.7391304347826086  XXXXXXXXXGFLXXXXXXXXSNL
1f50 0.7391304347826086  XXXXXXXXXGFLXXXXXXXXSNL
1q5i 0.7391304347826086  XXXXXXXXXGFLXXXXXXXXSNL
1q5j 0.7391304347826086  XXXXXXXXXGFLXXXXXXXXSNL
2wjl 0.7391304347826086  XXXXXXXXXGFLXXXXXXXXSNL
3har 0.7391304347826086  XXXXXXXXXGFLXXXXXXXXSNL
2wjk 0.7391304347826086  XXXXXXXXXGFLXXXXXXXXSNL
1kg8 0.7391304347826086  XXXXXXXXXGFLXXXXXXXXSNL
1kg9 0.7391304347826086  XXXXXXXXXGFLXXXXXXXXSNL
3hao 0.7391304347826086  XXXXXXXXXGFLXXXXXXXXSNL
1o0a 0.7391304347826086  XXXXXXXXXGFLXXXXXXXXSNL
1s53 0.7391304347826086  XXXXXXXXXGFLXXXXXXXXSNL
1s54 0.7391304347826086  XXXXXXXXXGFLXXXXXXXXSNL
4hwl 0.7391304347826086  XXXXXXXXXGFLXXXXXXXXSNL
1ap9 0.7391304347826086  XXXXXXXXXGFLXXXXXXXXSNL
1pxr 0.7391304347826086  XXXXXXXXXGFLXXXXXXXXSNL
1pxs 0.7391304347826086  XXXXXXXXXGFLXXXXXXXXSNL
1r2n 0.7391304347826086  XXXXXXXXXGFLXXXXXXXXSNL
1r84 0.7391304347826086  XXXXXXXXXGFLXXXXXXXXSNL
1e0p 0.7391304347826086  XXXXXXXXXGFLXXXXXXXXSNL
1at9 0.6521739130434783  RLXXXXXXXGFLXXXXXXXXSNL
1m0k 0.6521739130434783  RLXXXXXXXGFLXXXXXXXXSNL


Helix:5
Orig NLVLVLWLVYPVLWLVGTEGLGL
 VXWXXG-[1m0k, 1at9, 1e0p, 2i1x, 1r2n, 1r84, 1pxs, 1ap9, 1m0m, 1pxr, 4hwl, 1s54, 1s53, 1o0a, 1c8s, 3han, 3hao, 1kg9, 1c8r, 1kg8, 3hap, 3haq, 2wjk, 3har, 2wjl, 3has, 1q5j, 2zzl, 1kgb, 1q5i, 1f50, 1dze, 1tn5, 3nsb, 2brd, 3utv, 1tn0, 3utw, 3utx, 4fpd, 3uty, 1brx, 1fbb, 1brr, 1p8i, 1fbk, 1ucq, 4hyx, 1p8u, 1f4z, 1ixf, 3vi0, 1qkp, 1qko, 1brd, 1p8h, 1qm8, 4md2, 2zfe, 4md1, 1iw6, 3ns0, 1c3w, 1bm1, 1kme, 2ntu, 2ntw, 1s52, 1s51, 1py6, 4ov0, 1iw9, 3vhz, 2i20, 2i21, 1vjm, 1x0s, 3mbv, 1x0k, 3t45, 1xji] YPVXWXXG-[1m0k, 1at9, 1e0p, 2i1x, 1r2n, 1r84, 1pxs, 1ap9, 1m0m, 1pxr, 4hwl, 1s54, 1s53, 1o0a, 1c8s, 3han, 3hao, 1kg9, 1c8r, 1kg8, 3hap, 3haq, 2wjk, 3har, 2wjl, 3has, 1q5j, 2zzl, 1kgb, 1f50, 1dze, 1tn5, 3nsb, 2brd, 3utv, 1tn0, 3utw, 3utx, 4fpd, 3uty, 1brx, 1fbb, 1brr, 1p8i, 1fbk, 1ucq, 4hyx, 1p8u, 1f4z, 1ixf, 3vi0, 1qkp, 1qko, 1brd, 1p8h, 1qm8, 4md2, 2zfe, 4md1, 1iw6, 3ns0, 1c3w, 1bm1, 1kme, 2ntu, 2ntw, 1s52, 1s51, 1py6, 4ov0, 1iw9, 3vhz, 2i20, 2i21, 1vjm, 1x0s, 3mbv, 1x0k, 3t45, 1xji] PVXWXXG-[1m0k, 1at9, 1e0p, 2i1x, 1r2n, 1r84, 1pxs, 1ap9, 1m0m, 1pxr, 4hwl, 1s54, 1s53, 1o0a, 1c8s, 3han, 3hao, 1kg9, 1c8r, 1kg8, 3hap, 3haq, 2wjk, 3har, 2wjl, 3has, 1q5j, 2zzl, 1kgb, 1f50, 1dze, 1tn5, 3nsb, 2brd, 3utv, 1tn0, 3utw, 3utx, 4fpd, 3uty, 1brx, 1fbb, 1brr, 1p8i, 1fbk, 1ucq, 4hyx, 1p8u, 1f4z, 1ixf, 3vi0, 1qkp, 1qko, 1brd, 1p8h, 1qm8, 4md2, 2zfe, 4md1, 1iw6, 3ns0, 1c3w, 1bm1, 1kme, 2ntu, 2ntw, 1s52, 1s51, 1py6, 4ov0, 1iw9, 3vhz, 2i20, 2i21, 1vjm, 1x0s, 3mbv, 1x0k, 3t45, 1xji] YXXXWXXG-[1q5i] YXVXWL-[1m0k, 1s8l, 1at9, 1e0p, 1s8j, 2i1x, 1r84, 1r2n, 1pxs, 1m0m, 1pxr, 1ap9, 1m0l, 4hwl, 1s54, 1s53, 1o0a, 3han, 1c8s, 1c8r, 3hao, 1kg9, 1kg8, 3hap, 3haq, 2wjk, 3har, 2wjl, 3has, 1kgb, 1q5j, 2zzl, 1q5i, 1f50, 1dze, 3nsb, 1tn5, 2brd, 1cwq, 3utv, 1tn0, 3utw, 3utx, 3uty, 4fpd, 1brx, 1fbb, 1brr, 1p8i, 1fbk, 1ucq, 4hyx, 1p8u, 1f4z, 1ixf, 1qkp, 3vi0, 1qko, 1brd, 1p8h, 1qm8, 4md2, 2zfe, 4md1, 1iw6, 3ns0, 1c3w, 1bm1, 2ntu, 1kme, 2ntw, 1s52, 1s51, 1py6, 4ov0, 2at9, 1iw9, 3vhz, 2i20, 2i21, 1vjm, 1x0s, 1qhj, 3mbv, 1x0i, 1x0k, 3t45, 1xji]
Pred NLVLVLWLVXXXXXXXXTEGLGL
accu 0.34782608695652173

1xji 0.34782608695652173  NLVLVLWLVXXXXXXXXTEGLGL
3t45 0.34782608695652173  NLVLVLWLVXXXXXXXXTEGLGL
1x0k 0.34782608695652173  NLVLVLWLVXXXXXXXXTEGLGL
3mbv 0.34782608695652173  NLVLVLWLVXXXXXXXXTEGLGL
1x0s 0.34782608695652173  NLVLVLWLVXXXXXXXXTEGLGL
1vjm 0.34782608695652173  NLVLVLWLVXXXXXXXXTEGLGL
2i21 0.34782608695652173  NLVLVLWLVXXXXXXXXTEGLGL
2i20 0.34782608695652173  NLVLVLWLVXXXXXXXXTEGLGL
3vhz 0.34782608695652173  NLVLVLWLVXXXXXXXXTEGLGL
1iw9 0.34782608695652173  NLVLVLWLVXXXXXXXXTEGLGL
4ov0 0.34782608695652173  NLVLVLWLVXXXXXXXXTEGLGL
1py6 0.34782608695652173  NLVLVLWLVXXXXXXXXTEGLGL
1s51 0.34782608695652173  NLVLVLWLVXXXXXXXXTEGLGL
1s52 0.34782608695652173  NLVLVLWLVXXXXXXXXTEGLGL
2ntw 0.34782608695652173  NLVLVLWLVXXXXXXXXTEGLGL
1kme 0.34782608695652173  NLVLVLWLVXXXXXXXXTEGLGL
2ntu 0.34782608695652173  NLVLVLWLVXXXXXXXXTEGLGL
1bm1 0.34782608695652173  NLVLVLWLVXXXXXXXXTEGLGL
1c3w 0.34782608695652173  NLVLVLWLVXXXXXXXXTEGLGL
3ns0 0.34782608695652173  NLVLVLWLVXXXXXXXXTEGLGL
1iw6 0.34782608695652173  NLVLVLWLVXXXXXXXXTEGLGL
4md1 0.34782608695652173  NLVLVLWLVXXXXXXXXTEGLGL
2zfe 0.34782608695652173  NLVLVLWLVXXXXXXXXTEGLGL
4md2 0.34782608695652173  NLVLVLWLVXXXXXXXXTEGLGL
1qm8 0.34782608695652173  NLVLVLWLVXXXXXXXXTEGLGL
1p8h 0.34782608695652173  NLVLVLWLVXXXXXXXXTEGLGL
1brd 0.34782608695652173  NLVLVLWLVXXXXXXXXTEGLGL
1qko 0.34782608695652173  NLVLVLWLVXXXXXXXXTEGLGL
3vi0 0.34782608695652173  NLVLVLWLVXXXXXXXXTEGLGL
1qkp 0.34782608695652173  NLVLVLWLVXXXXXXXXTEGLGL
1ixf 0.34782608695652173  NLVLVLWLVXXXXXXXXTEGLGL
1f4z 0.34782608695652173  NLVLVLWLVXXXXXXXXTEGLGL
1p8u 0.34782608695652173  NLVLVLWLVXXXXXXXXTEGLGL
4hyx 0.34782608695652173  NLVLVLWLVXXXXXXXXTEGLGL
1ucq 0.34782608695652173  NLVLVLWLVXXXXXXXXTEGLGL
1fbk 0.34782608695652173  NLVLVLWLVXXXXXXXXTEGLGL
1p8i 0.34782608695652173  NLVLVLWLVXXXXXXXXTEGLGL
1brr 0.34782608695652173  NLVLVLWLVXXXXXXXXTEGLGL
1fbb 0.34782608695652173  NLVLVLWLVXXXXXXXXTEGLGL
1brx 0.34782608695652173  NLVLVLWLVXXXXXXXXTEGLGL
4fpd 0.34782608695652173  NLVLVLWLVXXXXXXXXTEGLGL
3uty 0.34782608695652173  NLVLVLWLVXXXXXXXXTEGLGL
3utx 0.34782608695652173  NLVLVLWLVXXXXXXXXTEGLGL
3utw 0.34782608695652173  NLVLVLWLVXXXXXXXXTEGLGL
1tn0 0.34782608695652173  NLVLVLWLVXXXXXXXXTEGLGL
3utv 0.34782608695652173  NLVLVLWLVXXXXXXXXTEGLGL
2brd 0.34782608695652173  NLVLVLWLVXXXXXXXXTEGLGL
1tn5 0.34782608695652173  NLVLVLWLVXXXXXXXXTEGLGL
3nsb 0.34782608695652173  NLVLVLWLVXXXXXXXXTEGLGL
1dze 0.34782608695652173  NLVLVLWLVXXXXXXXXTEGLGL
1f50 0.34782608695652173  NLVLVLWLVXXXXXXXXTEGLGL
1q5i 0.34782608695652173  NLVLVLWLVXXXXXXXXTEGLGL
2zzl 0.34782608695652173  NLVLVLWLVXXXXXXXXTEGLGL
1q5j 0.34782608695652173  NLVLVLWLVXXXXXXXXTEGLGL
1kgb 0.34782608695652173  NLVLVLWLVXXXXXXXXTEGLGL
3has 0.34782608695652173  NLVLVLWLVXXXXXXXXTEGLGL
2wjl 0.34782608695652173  NLVLVLWLVXXXXXXXXTEGLGL
3har 0.34782608695652173  NLVLVLWLVXXXXXXXXTEGLGL
2wjk 0.34782608695652173  NLVLVLWLVXXXXXXXXTEGLGL
3haq 0.34782608695652173  NLVLVLWLVXXXXXXXXTEGLGL
3hap 0.34782608695652173  NLVLVLWLVXXXXXXXXTEGLGL
1kg8 0.34782608695652173  NLVLVLWLVXXXXXXXXTEGLGL
1kg9 0.34782608695652173  NLVLVLWLVXXXXXXXXTEGLGL
3hao 0.34782608695652173  NLVLVLWLVXXXXXXXXTEGLGL
1c8r 0.34782608695652173  NLVLVLWLVXXXXXXXXTEGLGL
1c8s 0.34782608695652173  NLVLVLWLVXXXXXXXXTEGLGL
3han 0.34782608695652173  NLVLVLWLVXXXXXXXXTEGLGL
1o0a 0.34782608695652173  NLVLVLWLVXXXXXXXXTEGLGL
1s53 0.34782608695652173  NLVLVLWLVXXXXXXXXTEGLGL
1s54 0.34782608695652173  NLVLVLWLVXXXXXXXXTEGLGL
4hwl 0.34782608695652173  NLVLVLWLVXXXXXXXXTEGLGL
1ap9 0.34782608695652173  NLVLVLWLVXXXXXXXXTEGLGL
1pxr 0.34782608695652173  NLVLVLWLVXXXXXXXXTEGLGL
1m0m 0.34782608695652173  NLVLVLWLVXXXXXXXXTEGLGL
1pxs 0.34782608695652173  NLVLVLWLVXXXXXXXXTEGLGL
1r2n 0.34782608695652173  NLVLVLWLVXXXXXXXXTEGLGL
1r84 0.34782608695652173  NLVLVLWLVXXXXXXXXTEGLGL
2i1x 0.34782608695652173  NLVLVLWLVXXXXXXXXTEGLGL
1e0p 0.34782608695652173  NLVLVLWLVXXXXXXXXTEGLGL
1at9 0.34782608695652173  NLVLVLWLVXXXXXXXXTEGLGL
1m0k 0.34782608695652173  NLVLVLWLVXXXXXXXXTEGLGL


Helix:6
Orig FMVLDLTAKIGFGIILLQSHAVL
 FGXXLL-[1s8l, 1at9, 1e0p, 1s8j, 1r84, 1r2n, 1pxs, 1jv7, 1pxr, 4hwl, 1s54, 1s53, 1o0a, 3han, 3hao, 1kg9, 1kg8, 3hap, 3haq, 2wjk, 3har, 2wjl, 3has, 1q5j, 1q5i, 1f50, 3nsb, 1tn5, 3utv, 1tn0, 3utw, 3utx, 3uty, 1brx, 1ucq, 4hyx, 1f4z, 1qkp, 1qko, 1brd, 1p8h, 1mgy, 4md2, 4md1, 3ns0, 1c3w, 1bm1, 2ntu, 1kme, 2ntw, 1s52, 1s51, 1py6, 4ov0, 2i20, 1vjm, 3mbv, 1x0i, 1x0k, 1xji] VXDXXA-[1m0k, 1s8l, 1at9, 1e0p, 1s8j, 2i1x, 1r84, 1r2n, 1pxs, 1jv7, 1m0m, 1pxr, 1ap9, 1jv6, 1m0l, 4hwl, 1s54, 1s53, 1o0a, 3han, 1c8s, 1c8r, 3hao, 1kg9, 1kg8, 3hap, 3haq, 2wjk, 3har, 2wjl, 3has, 1kgb, 1q5j, 2zzl, 1q5i, 1f50, 1dze, 3nsb, 1tn5, 2brd, 1cwq, 3utv, 1tn0, 3utw, 3utx, 3uty, 4fpd, 1brx, 1fbb, 1brr, 1p8i, 1fbk, 1ucq, 4hyx, 1p8u, 1f4z, 1ixf, 1qkp, 3vi0, 1qko, 1brd, 1p8h, 1mgy, 1qm8, 4md2, 2zfe, 4md1, 1iw6, 3ns0, 1c3w, 1bm1, 2ntu, 1kme, 2ntw, 1s52, 1s51, 1py6, 4ov0, 2at9, 1iw9, 3vhz, 2i20, 2i21, 1vjm, 1x0s, 1qhj, 3mbv, 1x0i, 1x0k, 1xji] MVXDXXXK-[1m0k, 1s8l, 1at9, 1e0p, 1s8j, 2i1x, 1r2n, 1r84, 1pxs, 1jv7, 1jv6, 1pxr, 1ap9, 1m0m, 1m0l, 4hwl, 1s54, 1s53, 1o0a, 1c8s, 3han, 3hao, 1c8r, 1kg9, 1kg8, 3hap, 3haq, 2wjk, 3har, 2wjl, 3has, 1q5j, 1kgb, 2zzl, 1q5i, 1f50, 1dze, 3nsb, 1tn5, 2brd, 1cwq, 3utv, 1tn0, 3utw, 3utx, 3uty, 4fpd, 1brx, 1fbb, 1brr, 1p8i, 1fbk, 1ucq, 4hyx, 1p8u, 1f4z, 1ixf, 3vi0, 1qkp, 1qko, 1brd, 1p8h, 1mgy, 1qm8, 4md2, 4md1, 2zfe, 1iw6, 3ns0, 1c3w, 1bm1, 2ntu, 1kme, 2ntw, 1s52, 1s51, 1py6, 2at9, 4ov0, 3vhz, 2i20, 1iw9, 2i21, 1vjm, 1x0s, 1qhj, 3mbv, 1x0i, 1x0k, 1xji] FMVXDXXA-[1m0k, 1s8l, 1at9, 1e0p, 1s8j, 2i1x, 1r2n, 1r84, 1pxs, 1jv7, 1jv6, 1pxr, 1ap9, 1m0m, 1m0l, 4hwl, 1s54, 1s53, 1o0a, 1c8s, 3han, 3hao, 1c8r, 1kg9, 1kg8, 3hap, 3haq, 2wjk, 3har, 2wjl, 3has, 1q5j, 1kgb, 2zzl, 1q5i, 1f50, 1dze, 3nsb, 1tn5, 2brd, 1cwq, 3utv, 1tn0, 3utw, 3utx, 3uty, 4fpd, 1brx, 1fbb, 1brr, 1p8i, 1fbk, 1ucq, 4hyx, 1p8u, 1f4z, 1ixf, 3vi0, 1qkp, 1qko, 1brd, 1p8h, 1mgy, 1qm8, 4md2, 4md1, 2zfe, 1iw6, 3ns0, 1c3w, 1bm1, 2ntu, 1kme, 2ntw, 1s52, 1s51, 1py6, 2at9, 4ov0, 3vhz, 2i20, 1iw9, 2i21, 1vjm, 1x0s, 1qhj, 3mbv, 1x0i, 1x0k, 1xji] MVXDXXA-[1m0k, 1s8l, 1at9, 1e0p, 1s8j, 2i1x, 1r2n, 1r84, 1pxs, 1jv7, 1ap9, 1m0m, 1pxr, 1jv6, 1m0l, 4hwl, 1s54, 1s53, 1o0a, 1c8s, 3han, 3hao, 1kg9, 1c8r, 1kg8, 3hap, 3haq, 2wjk, 3har, 2wjl, 3has, 1q5j, 2zzl, 1kgb, 1q5i, 1f50, 1dze, 1tn5, 3nsb, 2brd, 1cwq, 3utv, 1tn0, 3utw, 3utx, 4fpd, 3uty, 1brx, 1fbb, 1brr, 1p8i, 1fbk, 1ucq, 4hyx, 1p8u, 1f4z, 1ixf, 3vi0, 1qkp, 1qko, 1brd, 1p8h, 1mgy, 1qm8, 4md2, 2zfe, 4md1, 1iw6, 3ns0, 1c3w, 1bm1, 1kme, 2ntu, 2ntw, 1s52, 1s51, 1py6, 4ov0, 2at9, 1iw9, 3vhz, 2i20, 2i21, 1vjm, 1x0s, 1qhj, 3mbv, 1x0i, 1x0k, 1xji] KXGXXXXL-[1s8l, 1at9, 1e0p, 1s8j, 1r2n, 1r84, 1pxs, 1jv7, 1pxr, 1ap9, 1jv6, 4hwl, 1s54, 1s53, 1o0a, 3han, 3hao, 1kg9, 1kg8, 3hap, 3haq, 2wjk, 3har, 2wjl, 3has, 1q5j, 1q5i, 1f50, 3nsb, 1tn5, 1cwq, 3utv, 1tn0, 3utw, 3utx, 3uty, 4fpd, 1brx, 1fbk, 1ucq, 4hyx, 1f4z, 1qkp, 1qko, 1brd, 1p8h, 1mgy, 4md2, 4md1, 3ns0, 1c3w, 1bm1, 2ntu, 1kme, 2ntw, 1s52, 1s51, 1py6, 4ov0, 2i20, 1vjm, 3mbv, 1x0i, 1x0k, 1xji] FMVXDXXXK-[1m0k, 1s8l, 1at9, 1e0p, 1s8j, 2i1x, 1r2n, 1r84, 1pxs, 1jv7, 1ap9, 1m0m, 1jv6, 1pxr, 1m0l, 4hwl, 1s54, 1s53, 1o0a, 1c8s, 3han, 3hao, 1kg9, 1c8r, 1kg8, 3hap, 3haq, 2wjk, 3har, 2wjl, 3has, 1q5j, 2zzl, 1kgb, 1q5i, 1f50, 1dze, 1tn5, 3nsb, 2brd, 1cwq, 3utv, 1tn0, 3utw, 3utx, 4fpd, 3uty, 1brx, 1fbb, 1brr, 1p8i, 1fbk, 1ucq, 4hyx, 1p8u, 1f4z, 1ixf, 3vi0, 1qkp, 1qko, 1brd, 1p8h, 1mgy, 1qm8, 4md2, 2zfe, 4md1, 1iw6, 3ns0, 1c3w, 1bm1, 1kme, 2ntu, 2ntw, 1s52, 1s51, 1py6, 4ov0, 2at9, 1iw9, 3vhz, 2i20, 2i21, 1vjm, 1x0s, 1qhj, 3mbv, 1x0i, 1x0k, 1xji] DXXXKXG-[1m0k, 1s8l, 1at9, 1s8j, 1e0p, 2i1x, 1r84, 1r2n, 1pxs, 1jv7, 1ap9, 1m0m, 1jv6, 1pxr, 1m0l, 4hwl, 1s54, 1s53, 1o0a, 1c8s, 3han, 1c8r, 3hao, 1kg9, 1kg8, 3hap, 3haq, 3har, 2wjk, 2wjl, 3has, 1kgb, 2zzl, 1q5j, 1q5i, 1f50, 1dze, 1tn5, 3nsb, 2brd, 1cwq, 3utv, 1tn0, 3utw, 3utx, 4fpd, 3uty, 1brx, 1fbb, 1brr, 1p8i, 1fbk, 1ucq, 4hyx, 1p8u, 1f4z, 1ixf, 3vi0, 1qkp, 1qko, 1brd, 1p8h, 1mgy, 1qm8, 4md2, 2zfe, 4md1, 3ns0, 1iw6, 1c3w, 1bm1, 1kme, 2ntu, 2ntw, 1s52, 1s51, 1py6, 4ov0, 2at9, 3vhz, 1iw9, 2i20, 2i21, 1vjm, 1x0s, 1qhj, 3mbv, 1x0i, 1x0k, 1xji] AKXGXXXXL-[1s8l, 1at9, 1e0p, 1s8j, 1r2n, 1r84, 1pxs, 1jv7, 1jv6, 1ap9, 1pxr, 4hwl, 1s54, 1s53, 1o0a, 3han, 3hao, 1kg9, 1kg8, 3hap, 3haq, 2wjk, 3har, 2wjl, 3has, 1q5j, 1q5i, 1f50, 1tn5, 3nsb, 1cwq, 3utv, 1tn0, 3utw, 3utx, 4fpd, 3uty, 1brx, 1fbk, 1ucq, 4hyx, 1f4z, 1qkp, 1qko, 1brd, 1p8h, 1mgy, 4md2, 4md1, 3ns0, 1c3w, 1bm1, 1kme, 2ntu, 2ntw, 1s52, 1py6, 4ov0, 2i20, 1vjm, 3mbv, 1x0i, 1x0k, 1xji] DXXXKXGXG-[1m0k, 1s8l, 1at9, 1e0p, 1s8j, 2i1x, 1r2n, 1r84, 1pxs, 1jv7, 1jv6, 1ap9, 1m0m, 1pxr, 1m0l, 4hwl, 1s54, 1s53, 1o0a, 1c8s, 3han, 3hao, 1kg9, 1c8r, 1kg8, 3hap, 3haq, 2wjk, 3har, 2wjl, 3has, 1q5j, 2zzl, 1kgb, 1q5i, 1f50, 1dze, 1tn5, 3nsb, 2brd, 1cwq, 3utv, 1tn0, 3utw, 3utx, 4fpd, 3uty, 1brx, 1fbb, 1brr, 1p8i, 1fbk, 1ucq, 4hyx, 1p8u, 1f4z, 1ixf, 3vi0, 1qkp, 1qko, 1brd, 1p8h, 1mgy, 1qm8, 4md2, 2zfe, 4md1, 1iw6, 3ns0, 1c3w, 1bm1, 1kme, 2ntu, 2ntw, 1s52, 1s51, 1py6, 4ov0, 2at9, 1iw9, 3vhz, 2i20, 2i21, 1vjm, 1x0s, 1qhj, 3mbv, 1x0i, 1x0k, 1xji] LDXXXK-[1m0k, 1s8l, 1at9, 1e0p, 1s8j, 2i1x, 1r84, 1r2n, 1pxs, 1jv7, 1m0m, 1pxr, 1ap9, 1jv6, 1m0l, 4hwl, 1s54, 1s53, 1o0a, 3han, 1c8s, 1c8r, 3hao, 1kg9, 1kg8, 3hap, 3haq, 2wjk, 3har, 2wjl, 3has, 1kgb, 1q5j, 2zzl, 1q5i, 1f50, 1dze, 3nsb, 1tn5, 2brd, 1cwq, 3utv, 1tn0, 3utw, 3utx, 3uty, 4fpd, 1brx, 1fbb, 1brr, 1p8i, 1fbk, 1ucq, 4hyx, 1p8u, 1f4z, 1ixf, 1qkp, 3vi0, 1qko, 1brd, 1p8h, 1mgy, 1qm8, 4md2, 2zfe, 4md1, 1iw6, 3ns0, 1c3w, 1bm1, 2ntu, 1kme, 2ntw, 1s52, 1s51, 1py6, 4ov0, 2at9, 1iw9, 3vhz, 2i20, 2i21, 1vjm, 1x0s, 1qhj, 3mbv, 1x0i, 1x0k, 1xji] AKXGXG-[1m0k, 1s8l, 1at9, 1e0p, 1s8j, 2i1x, 1r84, 1r2n, 1pxs, 1jv7, 1m0m, 1pxr, 1ap9, 1jv6, 1m0l, 4hwl, 4fbz, 1s54, 1s53, 1o0a, 3han, 1c8s, 1c8r, 3hao, 1kg9, 1kg8, 3hap, 3haq, 2wjk, 3har, 2wjl, 3has, 1kgb, 1q5j, 2zzl, 1q5i, 1f50, 1dze, 3nsb, 1tn5, 2brd, 1cwq, 3utv, 1tn0, 3utw, 3utx, 3uty, 4fpd, 1brx, 1fbb, 1brr, 1p8i, 1fbk, 1ucq, 4hyx, 1p8u, 1f4z, 1ixf, 1qkp, 3vi0, 1qko, 1brd, 1p8h, 1mgy, 1qm8, 4md2, 2zfe, 4md1, 1iw6, 3ns0, 1c3w, 1bm1, 2ntu, 1kme, 2ntw, 1s52, 1s51, 1py6, 4ov0, 2at9, 1iw9, 3vhz, 2i20, 2i21, 1vjm, 1x0s, 1qhj, 3mbv, 1x0i, 1x0k, 1xji] VXDXXXK-[1m0k, 1s8l, 1at9, 1e0p, 1s8j, 2i1x, 1r2n, 1r84, 1pxs, 1jv7, 1ap9, 1m0m, 1pxr, 1jv6, 1m0l, 4hwl, 1s54, 1s53, 1o0a, 1c8s, 3han, 3hao, 1kg9, 1c8r, 1kg8, 3hap, 3haq, 2wjk, 3har, 2wjl, 3has, 1q5j, 2zzl, 1kgb, 1q5i, 1f50, 1dze, 1tn5, 3nsb, 2brd, 1cwq, 3utv, 1tn0, 3utw, 3utx, 4fpd, 3uty, 1brx, 1fbb, 1brr, 1p8i, 1fbk, 1ucq, 4hyx, 1p8u, 1f4z, 1ixf, 3vi0, 1qkp, 1qko, 1brd, 1p8h, 1mgy, 1qm8, 4md2, 2zfe, 4md1, 1iw6, 3ns0, 1c3w, 1bm1, 1kme, 2ntu, 2ntw, 1s52, 1s51, 1py6, 4ov0, 2at9, 1iw9, 3vhz, 2i20, 2i21, 1vjm, 1x0s, 1qhj, 3mbv, 1x0i, 1x0k, 1xji] GXGXXXL-[1s8l, 1at9, 1e0p, 1s8j, 1r2n, 1r84, 1pxs, 1jv7, 1pxr, 4hwl, 1s54, 1s53, 1o0a, 3han, 3hao, 1kg9, 1kg8, 3hap, 3haq, 2wjk, 3har, 2wjl, 3has, 1q5j, 1q5i, 1f50, 1tn5, 3nsb, 3utv, 1tn0, 3utw, 3utx, 3uty, 1brx, 1ucq, 4hyx, 1f4z, 1qkp, 1qko, 1brd, 1p8h, 1mgy, 4md2, 4md1, 3ns0, 1c3w, 1bm1, 1kme, 2ntu, 2ntw, 1s52, 1s51, 1py6, 4ov0, 2i20, 1vjm, 3mbv, 1x0i, 1x0k, 1xji]
Pred XXXXXXXXXXXXXXXXXQSHAVL
accu 0.7391304347826086

1xji 0.7391304347826086  XXXXXXXXXXXXXXXXXQSHAVL
1x0k 0.7391304347826086  XXXXXXXXXXXXXXXXXQSHAVL
1x0i 0.7391304347826086  XXXXXXXXXXXXXXXXXQSHAVL
3mbv 0.7391304347826086  XXXXXXXXXXXXXXXXXQSHAVL
1vjm 0.7391304347826086  XXXXXXXXXXXXXXXXXQSHAVL
2i20 0.7391304347826086  XXXXXXXXXXXXXXXXXQSHAVL
4ov0 0.7391304347826086  XXXXXXXXXXXXXXXXXQSHAVL
1py6 0.7391304347826086  XXXXXXXXXXXXXXXXXQSHAVL
1s51 0.7391304347826086  XXXXXXXXXXXXXXXXXQSHAVL
1s52 0.7391304347826086  XXXXXXXXXXXXXXXXXQSHAVL
2ntw 0.7391304347826086  XXXXXXXXXXXXXXXXXQSHAVL
1kme 0.7391304347826086  XXXXXXXXXXXXXXXXXQSHAVL
2ntu 0.7391304347826086  XXXXXXXXXXXXXXXXXQSHAVL
1bm1 0.7391304347826086  XXXXXXXXXXXXXXXXXQSHAVL
1c3w 0.7391304347826086  XXXXXXXXXXXXXXXXXQSHAVL
3ns0 0.7391304347826086  XXXXXXXXXXXXXXXXXQSHAVL
4md1 0.7391304347826086  XXXXXXXXXXXXXXXXXQSHAVL
4md2 0.7391304347826086  XXXXXXXXXXXXXXXXXQSHAVL
1mgy 0.7391304347826086  XXXXXXXXXXXXXXXXXQSHAVL
1p8h 0.7391304347826086  XXXXXXXXXXXXXXXXXQSHAVL
1brd 0.7391304347826086  XXXXXXXXXXXXXXXXXQSHAVL
1qko 0.7391304347826086  XXXXXXXXXXXXXXXXXQSHAVL
1qkp 0.7391304347826086  XXXXXXXXXXXXXXXXXQSHAVL
1f4z 0.7391304347826086  XXXXXXXXXXXXXXXXXQSHAVL
4hyx 0.7391304347826086  XXXXXXXXXXXXXXXXXQSHAVL
1ucq 0.7391304347826086  XXXXXXXXXXXXXXXXXQSHAVL
1brx 0.7391304347826086  XXXXXXXXXXXXXXXXXQSHAVL
3uty 0.7391304347826086  XXXXXXXXXXXXXXXXXQSHAVL
3utx 0.7391304347826086  XXXXXXXXXXXXXXXXXQSHAVL
3utw 0.7391304347826086  XXXXXXXXXXXXXXXXXQSHAVL
1tn0 0.7391304347826086  XXXXXXXXXXXXXXXXXQSHAVL
3utv 0.7391304347826086  XXXXXXXXXXXXXXXXXQSHAVL
1tn5 0.7391304347826086  XXXXXXXXXXXXXXXXXQSHAVL
3nsb 0.7391304347826086  XXXXXXXXXXXXXXXXXQSHAVL
1f50 0.7391304347826086  XXXXXXXXXXXXXXXXXQSHAVL
1q5i 0.7391304347826086  XXXXXXXXXXXXXXXXXQSHAVL
1q5j 0.7391304347826086  XXXXXXXXXXXXXXXXXQSHAVL
3has 0.7391304347826086  XXXXXXXXXXXXXXXXXQSHAVL
2wjl 0.7391304347826086  XXXXXXXXXXXXXXXXXQSHAVL
3har 0.7391304347826086  XXXXXXXXXXXXXXXXXQSHAVL
2wjk 0.7391304347826086  XXXXXXXXXXXXXXXXXQSHAVL
3haq 0.7391304347826086  XXXXXXXXXXXXXXXXXQSHAVL
3hap 0.7391304347826086  XXXXXXXXXXXXXXXXXQSHAVL
1kg8 0.7391304347826086  XXXXXXXXXXXXXXXXXQSHAVL
1kg9 0.7391304347826086  XXXXXXXXXXXXXXXXXQSHAVL
3hao 0.7391304347826086  XXXXXXXXXXXXXXXXXQSHAVL
3han 0.7391304347826086  XXXXXXXXXXXXXXXXXQSHAVL
1o0a 0.7391304347826086  XXXXXXXXXXXXXXXXXQSHAVL
1s53 0.7391304347826086  XXXXXXXXXXXXXXXXXQSHAVL
1s54 0.7391304347826086  XXXXXXXXXXXXXXXXXQSHAVL
4hwl 0.7391304347826086  XXXXXXXXXXXXXXXXXQSHAVL
1pxr 0.7391304347826086  XXXXXXXXXXXXXXXXXQSHAVL
1jv7 0.7391304347826086  XXXXXXXXXXXXXXXXXQSHAVL
1pxs 0.7391304347826086  XXXXXXXXXXXXXXXXXQSHAVL
1r2n 0.7391304347826086  XXXXXXXXXXXXXXXXXQSHAVL
1r84 0.7391304347826086  XXXXXXXXXXXXXXXXXQSHAVL
1s8j 0.7391304347826086  XXXXXXXXXXXXXXXXXQSHAVL
1e0p 0.7391304347826086  XXXXXXXXXXXXXXXXXQSHAVL
1at9 0.7391304347826086  XXXXXXXXXXXXXXXXXQSHAVL
1s8l 0.7391304347826086  XXXXXXXXXXXXXXXXXQSHAVL
1m0k 0.5652173913043478  XXXXXXXXXXXXXIILLQSHAVL


B7FVY0_PHATC/PF00230

Helix:0
Orig AEAFGTFLIVNIGTGAVMSAIFA
Pred AEAFGTFLIVNIGTGAVMSAIFA
accu 0.0


Helix:1
Orig AVVWVIAVTVAISATGSISGAHL
Pred AVVWVIAVTVAISATGSISGAHL
accu 0.0


Helix:2
Orig VLPYILAQVCGSVLGSAANFFLY
Pred VLPYILAQVCGSVLGSAANFFLY
accu 0.0


Helix:3
Orig ITVTQAFFAEALGTALLAGVIFA
Pred ITVTQAFFAEALGTALLAGVIFA
accu 0.0


Helix:4
Orig GGLVPPLIGLTVGALVCVVAPLT
Pred GGLVPPLIGLTVGALVCVVAPLT
accu 0.0


Helix:5
Orig VAFRGSWLYILAPMVGAPVGAAF
Pred VAFRGSWLYILAPMVGAPVGAAF
accu 0.0


G5BDC8_HETGA/PF00230

Helix:0
Orig LAEFLGVFVLLLLTQGAVAQAVT
Pred LAEFLGVFVLLLLTQGAVAQAVT
accu 0.0


Helix:1
Orig TMFLAGSLSVTIAIYVAGNVSGA
Pred TMFLAGSLSVTIAIYVAGNVSGA
accu 0.0


Helix:2
Orig LPIYCLVQLLAAFCASGATYILY
Pred LPIYCLVQLLAAFCASGATYILY
accu 0.0


Helix:3
Orig GFLDQVIGTAMLIVGLLAIL
Pred GFLDQVIGTAMLIVGLLAIL
accu 0.0


Helix:4
Orig VPAGLEPVVVGLLILVLGLSMGV
Pred VPAGLEPVVVGLLILVLGLSMGV
accu 0.0


Helix:5
Orig GWWWVPVVAPLVGATLGTGT
Pred GWWWVPVVAPLVGATLGTGT
accu 0.0


H7I2F1_STRPN/PF00230

Helix:0
Orig YATEFLGTAILIILGNGAV
Pred YATEFLGTAILIILGNGAV
accu 0.0


Helix:1
Orig WIVIAVGYGMGVMIPALMFGNVS
Pred WIVIAVGYGMGVMIPALMFGNVS
accu 0.0


Helix:2
Orig AFTLGLAVSGLFPWAQVVPYIIA
Pred AFTLGLAVSGLFPWAQVVPYIIA
accu 0.0


Helix:3
Orig INEFVGSFVLFFAALGLTKNFFG
Pred INEFVGSFVLFFAALGLTKNFFG
accu 0.0


Helix:4
Orig ASGLSVAHLALGFLVMALVTSLG
Pred ASGLSVAHLALGFLVMALVTSLG
accu 0.0


Helix:5
Orig WYSWVPVVAPIVAAIAAVAV
Pred WYSWVPVVAPIVAAIAAVAV
accu 0.0


F9E6H7_STRSA/PF00230


B2PVN0_PROST/PF00230

Helix:0
Orig ISEFLGTALIVFFGLGCVAAVRI
Pred ISEFLGTALIVFFGLGCVAAVRI
accu 0.0


Helix:1
Orig ISIIWGFGVALAVYLTAGISGAH
Pred ISIIWGFGVALAVYLTAGISGAH
accu 0.0


Helix:2
Orig VAPYIVAQMLGGFFAAALVYAMY
Pred VAPYIVAQMLGGFFAAALVYAMY
accu 0.0


Helix:3
Orig AFFIEVVIAAILLCLILAL
Pred AFFIEVVIAAILLCLILAL
accu 0.0


Helix:4
Orig LAPLLIGILIAVIGGSFGPLTGF
Pred LAPLLIGILIAVIGGSFGPLTGF
accu 0.0


Helix:5
Orig IPYFLVPLIAPIVGALIGAF
Pred IPYFLVPLIAPIVGALIGAF
accu 0.0


E9Y797_ECOLX/PF00230

Helix:0
Orig IAEFLGTGLLIFFGVGCVAALKV
Pred IAEFLGTGLLIFFGVGCVAALKV
accu 0.0


Helix:1
Orig ISVIWGLGVAMAIYLTAGVSGAH
Pred ISVIWGLGVAMAIYLTAGVSGAH
accu 0.0


Helix:2
Orig IPFIVSQVAGAFCAAALVYGLYY
Pred IPFIVSQVAGAFCAAALVYGLYY
accu 0.0


Helix:3
Orig INFVQAFAVEMVITAILMGLILA
Pred INFVQAFAVEMVITAILMGLILA
accu 0.0


Helix:4
Orig LAPLLIGLLIAVIGASMGPLTGF
Pred LAPLLIGLLIAVIGASMGPLTGF
accu 0.0


Helix:5
Orig IPYFLVPLFGPIVGAIVGAF
Pred IPYFLVPLFGPIVGAIVGAF
accu 0.0


E8K0X3_9STRE/PF00230


F5HXG2_ACIBA/PF00230

Helix:0
Orig FAEFLGTFWLVFGGCGSAVLAAA
Pred FAEFLGTFWLVFGGCGSAVLAAA
accu 0.0


Helix:1
Orig LGIGFAGVALAFGLTVLTGAYAL
Pred LGIGFAGVALAFGLTVLTGAYAL
accu 0.0


Helix:2
Orig LIPYIVAQVVGATAAAFVLYIIA
Pred LIPYIVAQVVGATAAAFVLYIIA
accu 0.0


Helix:3
Orig FGLGSAFIIEVVLTAFFLIIILG
Pred FGLGSAFIIEVVLTAFFLIIILG
accu 0.0


Helix:4
Orig PAGFAPIAIGLGLTLIHLISIPV
Pred PAGFAPIAIGLGLTLIHLISIPV
accu 0.0


Helix:5
Orig AALSQLWLFWIAPILGAVIGAII
Pred AALSQLWLFWIAPILGAVIGAII
accu 0.0


Q49X92_STAS1/PF00230

Helix:0
Orig FAEFLGTAILVLFGGGVCANVNL
Pred FAEFLGTAILVLFGGGVCANVNL
accu 0.0


Helix:1
Orig VIALGWGLAVSMGAYAVGNISGA
Pred VIALGWGLAVSMGAYAVGNISGA
accu 0.0


Helix:2
Orig MVLGYIVCQMLGGIFGGVLVWLM
Pred MVLGYIVCQMLGGIFGGVLVWLM
accu 0.0


Helix:3
Orig FANFLSEIIGTATLTLGLLFIGM
Pred FANFLSEIIGTATLTLGLLFIGM
accu 0.0


Helix:4
Orig LIVGGLIVAIGLSLGGPTGYAIN
Pred LIVGGLIVAIGLSLGGPTGYAIN
accu 0.0


Helix:5
Orig SNWSYAIVPVLGPITGGMIGAVI
Pred SNWSYAIVPVLGPITGGMIGAVI
accu 0.0


H4JG19_ECOLX/PF00230

Helix:0
Orig IAEFLGTGLLIFFGVGCVAALKV
Pred IAEFLGTGLLIFFGVGCVAALKV
accu 0.0


Helix:1
Orig ISVIWGLGVAMAIYLTAGVSGAH
Pred ISVIWGLGVAMAIYLTAGVSGAH
accu 0.0


Helix:2
Orig IPFIVSQVAGAFCAAALVYGLYY
Pred IPFIVSQVAGAFCAAALVYGLYY
accu 0.0


Helix:3
Orig INFVQAFAVEMVITAILMGLILA
Pred INFVQAFAVEMVITAILMGLILA
accu 0.0


Helix:4
Orig LAPLLIGLLIAVIGASMGPLTGF
Pred LAPLLIGLLIAVIGASMGPLTGF
accu 0.0


Helix:5
Orig IPYFLVPLFGPIVGAIVGAF
Pred IPYFLVPLFGPIVGAIVGAF
accu 0.0


Q4A810_MYCH7/PF00230

Helix:0
Orig FLSEFLGTAILILLGNGVNYSVN
Pred FLSEFLGTAILILLGNGVNYSVN
accu 0.0


Helix:1
Orig WIVIALGWALGVLLGIIISNGII
Pred WIVIALGWALGVLLGIIISNGII
accu 0.0


Helix:2
Orig IPFQFLGAIFAQVILNFINWSHI
Pred IPFQFLGAIFAQVILNFINWSHI
accu 0.0


Helix:3
Orig TYISNFFYEFIGTTVLLAAIFLL
Pred TYISNFFYEFIGTTVLLAAIFLL
accu 0.0


Helix:4
Orig VIIALIVLSLGLSLGSSTGYAVN
Pred VIIALIVLSLGLSLGSSTGYAVN
accu 0.0


Helix:5
Orig GFSYSLNPIIAPSLAGLILGLII
Pred GFSYSLNPIIAPSLAGLILGLII
accu 0.0


B8NXB2_ASPFN/PF00230

Helix:0
Orig WKFACLECIASMMNVFISAWVTL
Pred WKFACLECIASMMNVFISAWVTL
accu 0.0


Helix:1
Orig TFFSPLFGGLTNLLLTPLLIYTF
Pred TFFSPLFGGLTNLLLTPLLIYTF
accu 0.0


Helix:2
Orig ILYMAGQTLGGALAGFAIHTAYG
Pred ILYMAGQTLGGALAGFAIHTAYG
accu 0.0


Helix:3
Orig LVPVNAALIIEFFACLVLIFLAF
Pred LVPVNAALIIEFFACLVLIFLAF
accu 0.0


Helix:4
Orig FGHAAGPWLVGVVLGVVCWATAF
Pred FGHAAGPWLVGVVLGVVCWATAF
accu 0.0


Helix:5
Orig HWVHWVAPLAAAVAHGLV
Pred HWVHWVAPLAAAVAHGLV
accu 0.0


Q8RI00_FUSNN/PF00230

Helix:0
Orig MSLYIGEFVGTTLLLLLGNGVNM
Pred MSLYIGEFVGTTLLLLLGNGVNM
accu 0.0


Helix:1
Orig IVTTFGWGFAVMIPAYVTGWVSG
Pred IVTTFGWGFAVMIPAYVTGWVSG
accu 0.0


Helix:2
Orig LVFGYIIAQMLGGIFGATLAYLT
Pred LVFGYIIAQMLGGIFGATLAYLT
accu 0.0


Helix:3
Orig APIWNIVTEIIGTALLLIGVLAI
Pred APIWNIVTEIIGTALLLIGVLAI
accu 0.0


Helix:4
Orig AFFVGLLIVIIGMATGGATGYAI
Pred AFFVGLLIVIIGMATGGATGYAI
accu 0.0


Helix:5
Orig YSWIPVVGPIIGGILGAVI
Pred YSWIPVVGPIIGGILGAVI
accu 0.0


H4SQK6_ECOLX/PF00230

Helix:0
Orig AECFGTFWLVFGGCGSAVLAAGF
Pred AECFGTFWLVFGGCGSAVLAAGF
accu 0.0


Helix:1
Orig GIGFAGVALAFGLTVLTMAFAVG
Pred GIGFAGVALAFGLTVLTMAFAVG
accu 0.0


Helix:2
Orig VVGYVIAQVVGGIVAAALLYLIA
Pred VVGYVIAQVVGGIVAAALLYLIA
accu 0.0


Helix:3
Orig GGYSMLSALVVELVLSAGFLLVI
Pred GGYSMLSALVVELVLSAGFLLVI
accu 0.0


Helix:4
Orig FAPAGFAPIAIGLALTLIHLISI
Pred FAPAGFAPIAIGLALTLIHLISI
accu 0.0


Helix:5
Orig LWFFWVVPIVGGIIGGLI
Pred LWFFWVVPIVGGIIGGLI
accu 0.0


A5M8Q2_STRPN/PF00230

Helix:0
Orig LFGEFLGTLILILLGNGVVAGVV
Pred LFGEFLGTLILILLGNGVVAGVV
accu 0.0


Helix:1
Orig GWIVITMGWGIAVAVAVFVSGKL
Pred GWIVITMGWGIAVAVAVFVSGKL
accu 0.0


Helix:2
Orig WASVLPYILAQFAGAMLGQILVW
Pred WASVLPYILAQFAGAMLGQILVW
accu 0.0


Helix:3
Orig VSNLISEILGTFVLVLTIFALGL
Pred VSNLISEILGTFVLVLTIFALGL
accu 0.0


Helix:4
Orig IGTFAVGTLIVGIGLSLGGTTGY
Pred IGTFAVGTLIVGIGLSLGGTTGY
accu 0.0


Helix:5
Orig WSYAWIPVVGPVIGAALAVLV
Pred WSYAWIPVVGPVIGAALAVLV
accu 0.0


B3AEY6_ECO57/PF00230

Helix:0
Orig AECFGTFWLVFGGCGSAVLAAGF
Pred AECFGTFWLVFGGCGSAVLAAGF
accu 0.0


Helix:1
Orig GIGFAGVALAFGLTVLTMAFAVG
Pred GIGFAGVALAFGLTVLTMAFAVG
accu 0.0


Helix:2
Orig VVGYVIAQVVGGIVAAALLYLIA
Pred VVGYVIAQVVGGIVAAALLYLIA
accu 0.0


Helix:3
Orig GGYSMLSALVVELVLSAGFLLVI
Pred GGYSMLSALVVELVLSAGFLLVI
accu 0.0


Helix:4
Orig FAPAGFAPIAIGLALTLIHLISI
Pred FAPAGFAPIAIGLALTLIHLISI
accu 0.0


Helix:5
Orig LWFFWVVPIVGGIIGGLI
Pred LWFFWVVPIVGGIIGGLI
accu 0.0


A0FLQ1_9POAL/PF00230

Helix:0
Orig WSFYRAGIAEFPATFLFLYISIL
Pred WSFYRAGIAEFPATFLFLYISIL
accu 0.0


Helix:1
Orig VGIQGIAWSFGGMIFVLVYCTAG
Pred VGIQGIAWSFGGMIFVLVYCTAG
accu 0.0


Helix:2
Orig SLTRAVFYMVMQCLGAICGAGVV
Pred SLTRAVFYMVMQCLGAICGAGVV
accu 0.0


Helix:3
Orig GLGAEIVGTFVLVYTVFS
Pred GLGAEIVGTFVLVYTVFS
accu 0.0


Helix:4
Orig VPILAPLPIGFAVFLVYLATIPI
Pred VPILAPLPIGFAVFLVYLATIPI
accu 0.0


Helix:5
Orig HWIFRVGPFIGAALAAVY
Pred HWIFRVGPFIGAALAAVY
accu 0.0


F3WBY5_STRPN/PF00230

Helix:0
Orig VAELIGTFMLVFVGTGAVVFG
Pred VAELIGTFMLVFVGTGAVVFG
accu 0.0


Helix:1
Orig GIAFAFGLAIVVAAYSIGTVSGA
Pred GIAFAFGLAIVVAAYSIGTVSGA
accu 0.0


Helix:2
Orig LVNYILGQVVGAFIASGAVFFLL
Pred LVNYILGQVVGAFIASGAVFFLL
accu 0.0


Helix:3
Orig TVFGGFLFEVIATFLFVLVIMTV
Pred TVFGGFLFEVIATFLFVLVIMTV
accu 0.0


Helix:4
Orig GLVIGLSLMAMILVGLKITGLSV
Pred GLVIGLSLMAMILVGLKITGLSV
accu 0.0


Helix:5
Orig AALQQVWIFILAPIAGGVLAALV
Pred AALQQVWIFILAPIAGGVLAALV
accu 0.0


A9H2W7_GLUDA/PF00230

Helix:0
Orig LISEALAVLIIIAFGDSVAAMYI
 LXXLXI-[3qbl, 3vvk, 3a7k, 3abw, 3qbg, 3qbi, 3qbk]
Pred LISEAXXXXXXIAFGDSVAAMYI
accu 0.2608695652173913

3qbk 0.2608695652173913  LISEAXXXXXXIAFGDSVAAMYI
3qbi 0.2608695652173913  LISEAXXXXXXIAFGDSVAAMYI
3qbg 0.2608695652173913  LISEAXXXXXXIAFGDSVAAMYI
3abw 0.2608695652173913  LISEAXXXXXXIAFGDSVAAMYI
3a7k 0.2608695652173913  LISEAXXXXXXIAFGDSVAAMYI
3vvk 0.2608695652173913  LISEAXXXXXXIAFGDSVAAMYI
3qbl 0.2608695652173913  LISEAXXXXXXIAFGDSVAAMYI


Helix:1
Orig AYWGVCISWGLGVTIAIYATASV
 VXIXXY-[3qbl, 3vvk, 3a7k, 3abw, 3qbg, 3qbi, 3qbk]
Pred AYWGVCISWGLGXXXXXXATASV
accu 0.2608695652173913

3qbk 0.2608695652173913  AYWGVCISWGLGXXXXXXATASV
3qbi 0.2608695652173913  AYWGVCISWGLGXXXXXXATASV
3qbg 0.2608695652173913  AYWGVCISWGLGXXXXXXATASV
3abw 0.2608695652173913  AYWGVCISWGLGXXXXXXATASV
3a7k 0.2608695652173913  AYWGVCISWGLGXXXXXXATASV
3vvk 0.2608695652173913  AYWGVCISWGLGXXXXXXATASV
3qbl 0.2608695652173913  AYWGVCISWGLGXXXXXXATASV


Helix:2
Orig VVPYCIAQIIGAFLGAAIVYALY
Pred VVPYCIAQIIGAFLGAAIVYALY
accu 0.0


Helix:3
Orig TPMHAFSDQIILTAFLLFGIFAI
Pred TPMHAFSDQIILTAFLLFGIFAI
accu 0.0


Helix:4
Orig FGALIIGFLVALIGASMGYLEAW
Pred FGALIIGFLVALIGASMGYLEAW
accu 0.0


Helix:5
Orig YWWVPIAGPLIGGVVGATV
Pred YWWVPIAGPLIGGVVGATV
accu 0.0


C6U0S2_BURPE/PF00230

Helix:0
Orig LAAEVFGTFWLVLGGCGSAVLAA
Pred LAAEVFGTFWLVLGGCGSAVLAA
accu 0.0


Helix:1
Orig LGIGFAGVALAFGLTVLTMAFAI
Pred LGIGFAGVALAFGLTVLTMAFAI
accu 0.0


Helix:2
Orig LVPYVIAQVIGATLGAFVLYLIA
Pred LVPYVIAQVIGATLGAFVLYLIA
accu 0.0


Helix:3
Orig YSLAAAFICEVVLTGFFLFVILG
Pred YSLAAAFICEVVLTGFFLFVILG
accu 0.0


Helix:4
Orig PAGFAPIAIGLCLTLIHLISIPV
Pred PAGFAPIAIGLCLTLIHLISIPV
accu 0.0


Helix:5
Orig EAIGQLWLFWVAPIIGAAIAGVV
Pred EAIGQLWLFWVAPIIGAAIAGVV
accu 0.0


G6K7A4_STRPN/PF00230

Helix:0
Orig VAELIGTFMLVFVGTGAVVFG
Pred VAELIGTFMLVFVGTGAVVFG
accu 0.0


Helix:1
Orig GIAFAFGLAIVVAAYSIGTVSGA
Pred GIAFAFGLAIVVAAYSIGTVSGA
accu 0.0


Helix:2
Orig LVNYILGQVVGAFIASGAVFFLL
Pred LVNYILGQVVGAFIASGAVFFLL
accu 0.0


Helix:3
Orig TVFGGFLFEVIATFLFVLVIMTV
Pred TVFGGFLFEVIATFLFVLVIMTV
accu 0.0


Helix:4
Orig GLVIGLSLMAMILVGLKITGLSV
Pred GLVIGLSLMAMILVGLKITGLSV
accu 0.0


Helix:5
Orig AALQQVWIFILAPIAGGVLAALV
Pred AALQQVWIFILAPIAGGVLAALV
accu 0.0


Q8F0N7_LEPIN/PF00230

Helix:0
Orig FLGTFVLILLGNGVVAGVLL
Pred FLGTFVLILLGNGVVAGVLL
accu 0.0


Helix:1
Orig WIVITAGWAFAVMIGVFVSNAFG
Pred WIVITAGWAFAVMIGVFVSNAFG
accu 0.0


Helix:2
Orig LIFYIPAQIAGAFLGAVFNYLHY
Pred LIFYIPAQIAGAFLGAVFNYLHY
accu 0.0


Helix:3
Orig VYNFFSEFLGTFLLILGIVSIFS
Pred VYNFFSEFLGTFLLILGIVSIFS
accu 0.0


Helix:4
Orig TFLVGVLVWSIGLSMGGTTGYAI
Pred TFLVGVLVWSIGLSMGGTTGYAI
accu 0.0


Helix:5
Orig YAWLPVFAPLSGAACAGIL
Pred YAWLPVFAPLSGAACAGIL
accu 0.0


E7UCT9_ECOLX/PF00230

Helix:0
Orig FLGTGLFLFFGIGCLCALKVAGA
Pred FLGTGLFLFFGIGCLCALKVAGA
accu 0.0


Helix:1
Orig YLTAGISGAHLNPAVTIALWLFA
Pred YLTAGISGAHLNPAVTIALWLFA
accu 0.0


Helix:2
Orig VLPFCVAQLAGAFGGAVLAYSLY
Pred VLPFCVAQLAGAFGGAVLAYSLY
accu 0.0


Helix:3
Orig INVWQAALVEVVITSMLMGLIMA
Pred INVWQAALVEVVITSMLMGLIMA
accu 0.0


Helix:4
Orig LAPLLIGILVAVIGASTGPLTGF
Pred LAPLLIGILVAVIGASTGPLTGF
accu 0.0


Helix:5
Orig RNIPYFIVPIIAPIIGACVGAAI
Pred RNIPYFIVPIIAPIIGACVGAAI
accu 0.0


E8EDS0_SALMO/PF00230

Helix:0
Orig IAEFLGTGLLIFFGVGCVAALKV
Pred IAEFLGTGLLIFFGVGCVAALKV
accu 0.0


Helix:1
Orig ISVIWGLGVAMAIYLTAGVSGAH
Pred ISVIWGLGVAMAIYLTAGVSGAH
accu 0.0


Helix:2
Orig VVPFIISQVAGAFCAAALVYGLY
Pred VVPFIISQVAGAFCAAALVYGLY
accu 0.0


Helix:3
Orig FVQAFAVEMVITAILMGLILALT
Pred FVQAFAVEMVITAILMGLILALT
accu 0.0


Helix:4
Orig PLLIGLLIAVIGASMGPLTGFAM
Pred PLLIGLLIAVIGASMGPLTGFAM
accu 0.0


Helix:5
Orig IPYFLVPLFGPIVGAILGAF
Pred IPYFLVPLFGPIVGAILGAF
accu 0.0


G6KRP5_STRPN/PF00230


D3GRY3_ECO44/PF00230

Helix:0
Orig IAEFLGTGLLIFFGVGCVAALKV
Pred IAEFLGTGLLIFFGVGCVAALKV
accu 0.0


Helix:1
Orig ISVIWGLGVAMAIYLTAGVSGAH
Pred ISVIWGLGVAMAIYLTAGVSGAH
accu 0.0


Helix:2
Orig IPFIVSQVAGAFCAAALVYGLYY
Pred IPFIVSQVAGAFCAAALVYGLYY
accu 0.0


Helix:3
Orig INFVQAFAVEMVITAILMGLILA
Pred INFVQAFAVEMVITAILMGLILA
accu 0.0


Helix:4
Orig LAPLLIGLLIAVIGASMGPLTGF
Pred LAPLLIGLLIAVIGASMGPLTGF
accu 0.0


Helix:5
Orig IPYFLVPLFGPIVGAIVGAF
Pred IPYFLVPLFGPIVGAIVGAF
accu 0.0


Q84C26_9BACT/PF01036

Helix:0
Orig FWLVTAAPLASTVFFFVE
 TXXFXV-[1m0k, 1s8l, 1at9, 1s8j, 1e0p, 1r84, 1r2n, 1pxs, 1jv7, 1ap9, 1jv6, 1pxr, 1m0l, 4hwl, 1s53, 1o0a, 3han, 1kg9, 3hao, 1kg8, 3hap, 1bhb, 1bha, 3haq, 2wjk, 3har, 2wjl, 3has, 1q5j, 2zzl, 1q5i, 1f50, 3nsb, 1tn5, 2brd, 1cwq, 3utv, 3utw, 1tn0, 3utx, 4fpd, 3uty, 1brx, 1brr, 1p8i, 1fbk, 1ucq, 4hyx, 1f4z, 1ixf, 3vi0, 1qkp, 1qko, 1brd, 1p8h, 1mgy, 1qm8, 4md2, 4md1, 2zfe, 1iw6, 3ns0, 1c3w, 1bm1, 2ntu, 1kme, 2ntw, 1py6, 2at9, 4ov0, 3vhz, 1iw9, 2i20, 1vjm, 1x0s, 1qhj, 3mbv, 1x0i, 1x0k, 3t45, 1xji]
Pred FWLVTAAPLASXXXXXXE
accu 0.3333333333333333

1xji 0.3333333333333333  FWLVTAAPLASXXXXXXE
3t45 0.3333333333333333  FWLVTAAPLASXXXXXXE
1x0k 0.3333333333333333  FWLVTAAPLASXXXXXXE
1x0i 0.3333333333333333  FWLVTAAPLASXXXXXXE
3mbv 0.3333333333333333  FWLVTAAPLASXXXXXXE
1qhj 0.3333333333333333  FWLVTAAPLASXXXXXXE
1x0s 0.3333333333333333  FWLVTAAPLASXXXXXXE
1vjm 0.3333333333333333  FWLVTAAPLASXXXXXXE
2i20 0.3333333333333333  FWLVTAAPLASXXXXXXE
1iw9 0.3333333333333333  FWLVTAAPLASXXXXXXE
3vhz 0.3333333333333333  FWLVTAAPLASXXXXXXE
4ov0 0.3333333333333333  FWLVTAAPLASXXXXXXE
2at9 0.3333333333333333  FWLVTAAPLASXXXXXXE
1py6 0.3333333333333333  FWLVTAAPLASXXXXXXE
2ntw 0.3333333333333333  FWLVTAAPLASXXXXXXE
1kme 0.3333333333333333  FWLVTAAPLASXXXXXXE
2ntu 0.3333333333333333  FWLVTAAPLASXXXXXXE
1bm1 0.3333333333333333  FWLVTAAPLASXXXXXXE
1c3w 0.3333333333333333  FWLVTAAPLASXXXXXXE
3ns0 0.3333333333333333  FWLVTAAPLASXXXXXXE
1iw6 0.3333333333333333  FWLVTAAPLASXXXXXXE
2zfe 0.3333333333333333  FWLVTAAPLASXXXXXXE
4md1 0.3333333333333333  FWLVTAAPLASXXXXXXE
4md2 0.3333333333333333  FWLVTAAPLASXXXXXXE
1qm8 0.3333333333333333  FWLVTAAPLASXXXXXXE
1mgy 0.3333333333333333  FWLVTAAPLASXXXXXXE
1p8h 0.3333333333333333  FWLVTAAPLASXXXXXXE
1brd 0.3333333333333333  FWLVTAAPLASXXXXXXE
1qko 0.3333333333333333  FWLVTAAPLASXXXXXXE
1qkp 0.3333333333333333  FWLVTAAPLASXXXXXXE
3vi0 0.3333333333333333  FWLVTAAPLASXXXXXXE
1ixf 0.3333333333333333  FWLVTAAPLASXXXXXXE
1f4z 0.3333333333333333  FWLVTAAPLASXXXXXXE
4hyx 0.3333333333333333  FWLVTAAPLASXXXXXXE
1ucq 0.3333333333333333  FWLVTAAPLASXXXXXXE
1fbk 0.3333333333333333  FWLVTAAPLASXXXXXXE
1p8i 0.3333333333333333  FWLVTAAPLASXXXXXXE
1brr 0.3333333333333333  FWLVTAAPLASXXXXXXE
1brx 0.3333333333333333  FWLVTAAPLASXXXXXXE
3uty 0.3333333333333333  FWLVTAAPLASXXXXXXE
4fpd 0.3333333333333333  FWLVTAAPLASXXXXXXE
3utx 0.3333333333333333  FWLVTAAPLASXXXXXXE
1tn0 0.3333333333333333  FWLVTAAPLASXXXXXXE
3utw 0.3333333333333333  FWLVTAAPLASXXXXXXE
3utv 0.3333333333333333  FWLVTAAPLASXXXXXXE
1cwq 0.3333333333333333  FWLVTAAPLASXXXXXXE
2brd 0.3333333333333333  FWLVTAAPLASXXXXXXE
1tn5 0.3333333333333333  FWLVTAAPLASXXXXXXE
3nsb 0.3333333333333333  FWLVTAAPLASXXXXXXE
1f50 0.3333333333333333  FWLVTAAPLASXXXXXXE
1q5i 0.3333333333333333  FWLVTAAPLASXXXXXXE
2zzl 0.3333333333333333  FWLVTAAPLASXXXXXXE
1q5j 0.3333333333333333  FWLVTAAPLASXXXXXXE
3has 0.3333333333333333  FWLVTAAPLASXXXXXXE
2wjl 0.3333333333333333  FWLVTAAPLASXXXXXXE
3har 0.3333333333333333  FWLVTAAPLASXXXXXXE
2wjk 0.3333333333333333  FWLVTAAPLASXXXXXXE
3haq 0.3333333333333333  FWLVTAAPLASXXXXXXE
1bha 0.3333333333333333  FWLVTAAPLASXXXXXXE
1bhb 0.3333333333333333  FWLVTAAPLASXXXXXXE
3hap 0.3333333333333333  FWLVTAAPLASXXXXXXE
1kg8 0.3333333333333333  FWLVTAAPLASXXXXXXE
3hao 0.3333333333333333  FWLVTAAPLASXXXXXXE
1kg9 0.3333333333333333  FWLVTAAPLASXXXXXXE
3han 0.3333333333333333  FWLVTAAPLASXXXXXXE
1o0a 0.3333333333333333  FWLVTAAPLASXXXXXXE
1s53 0.3333333333333333  FWLVTAAPLASXXXXXXE
4hwl 0.3333333333333333  FWLVTAAPLASXXXXXXE
1m0l 0.3333333333333333  FWLVTAAPLASXXXXXXE
1pxr 0.3333333333333333  FWLVTAAPLASXXXXXXE
1jv6 0.3333333333333333  FWLVTAAPLASXXXXXXE
1ap9 0.3333333333333333  FWLVTAAPLASXXXXXXE
1jv7 0.3333333333333333  FWLVTAAPLASXXXXXXE
1pxs 0.3333333333333333  FWLVTAAPLASXXXXXXE
1r2n 0.3333333333333333  FWLVTAAPLASXXXXXXE
1r84 0.3333333333333333  FWLVTAAPLASXXXXXXE
1e0p 0.3333333333333333  FWLVTAAPLASXXXXXXE
1s8j 0.3333333333333333  FWLVTAAPLASXXXXXXE
1at9 0.3333333333333333  FWLVTAAPLASXXXXXXE
1s8l 0.3333333333333333  FWLVTAAPLASXXXXXXE
1m0k 0.3333333333333333  FWLVTAAPLASXXXXXXE


Helix:1
Orig LTVSGLVTGIAFWHYMYMRGVWI
 LXXXIA-[1s8l, 1s8j, 2i1x, 1r84, 1ap9, 1vgo, 1o0a, 1c8s, 1c8r, 1bhb, 1bha, 1q5j, 1q5i, 2z55, 3nsb, 1tn5, 1tn0, 4fpd, 1brx, 1fbb, 1brr, 1fbk, 1ixf, 1brd, 1mgy, 2zfe, 1c3w, 1bm1, 1kme, 1s52, 1s51, 1py6, 4ov0, 1vjm, 1qhj, 3mbv, 1m0k, 1at9, 1e0p, 1uaz, 2ei4, 1r2n, 1pxs, 1jv7, 1jv6, 1pxr, 1m0m, 1m0l, 4hwl, 1s54, 1s53, 3han, 1kg9, 3hao, 1kg8, 3hap, 3haq, 2wjk, 3har, 2wjl, 3has, 2zzl, 1kgb, 3wqj, 1f50, 1dze, 2brd, 1cwq, 3utv, 3utw, 3utx, 3uty, 1p8i, 1ucq, 4hyx, 1p8u, 1f4z, 3vi0, 1qkp, 1qko, 1p8h, 1qm8, 4md2, 4md1, 1iw6, 3ns0, 2ntu, 2ntw, 2at9, 3vhz, 1iw9, 2i20, 2i21, 1x0s, 1x0i, 1x0k, 3t45, 1xji] VXXIAF-[1m0k, 1s8l, 1at9, 1e0p, 1s8j, 2i1x, 1r2n, 1r84, 1pxs, 1jv7, 1jv6, 1ap9, 1pxr, 1m0m, 1m0l, 4hwl, 1s54, 1s53, 1o0a, 1c8s, 3hao, 1kg9, 1c8r, 1bhb, 1kg8, 3hap, 3haq, 1bha, 2wjk, 3har, 2wjl, 3has, 1q5j, 2zzl, 1kgb, 1q5i, 1f50, 1dze, 3nsb, 1tn5, 2brd, 1cwq, 3utv, 1tn0, 3utw, 3utx, 4fpd, 3uty, 1brx, 1fbb, 1brr, 1p8i, 1fbk, 1ucq, 4hyx, 1f4z, 1ixf, 3vi0, 1qkp, 1qko, 1brd, 1p8h, 1mgy, 1qm8, 4md2, 4md1, 2zfe, 1iw6, 3ns0, 1c3w, 1bm1, 2ntu, 1kme, 2ntw, 1s52, 1s51, 1py6, 2at9, 4ov0, 3vhz, 2i20, 1iw9, 2i21, 1vjm, 1x0s, 1qhj, 3mbv, 1x0i, 3t45, 1x0k, 1xji] LXXXIXF-[1m0k, 1s8l, 1at9, 1e0p, 1s8j, 2i1x, 1r2n, 1r84, 1pxs, 1jv7, 1m0m, 1jv6, 1ap9, 1pxr, 1m0l, 4hwl, 1s54, 1s53, 1o0a, 3han, 1c8s, 1c8r, 3hao, 1kg9, 1kg8, 3hap, 3haq, 3har, 2wjk, 2wjl, 3has, 1q5j, 1kgb, 2zzl, 1q5i, 1f50, 1dze, 1tn5, 3nsb, 2brd, 1cwq, 3utv, 1tn0, 3utw, 3utx, 4fpd, 3uty, 1brx, 1fbb, 1brr, 1p8i, 1fbk, 1ucq, 4hyx, 1p8u, 1f4z, 1ixf, 1qkp, 1qko, 1brd, 1p8h, 1mgy, 1qm8, 4md2, 2zfe, 4md1, 3ns0, 1iw6, 1c3w, 1bm1, 2ntu, 1kme, 2ntw, 1s52, 1s51, 1py6, 4ov0, 2at9, 1iw9, 2i20, 2i21, 1vjm, 1x0s, 1qhj, 3mbv, 1x0i, 3t45, 1x0k, 1xji]
Pred LTVSGXXXXXXXWHYMYMRGVWI
accu 0.30434782608695654

1xji 0.30434782608695654  LTVSGXXXXXXXWHYMYMRGVWI
3t45 0.30434782608695654  LTVSGXXXXXXXWHYMYMRGVWI
1x0k 0.30434782608695654  LTVSGXXXXXXXWHYMYMRGVWI
1x0i 0.30434782608695654  LTVSGXXXXXXXWHYMYMRGVWI
1x0s 0.30434782608695654  LTVSGXXXXXXXWHYMYMRGVWI
2i21 0.30434782608695654  LTVSGXXXXXXXWHYMYMRGVWI
2i20 0.30434782608695654  LTVSGXXXXXXXWHYMYMRGVWI
1iw9 0.30434782608695654  LTVSGXXXXXXXWHYMYMRGVWI
3vhz 0.30434782608695654  LTVSGXXXXXXXWHYMYMRGVWI
2at9 0.30434782608695654  LTVSGXXXXXXXWHYMYMRGVWI
2ntw 0.30434782608695654  LTVSGXXXXXXXWHYMYMRGVWI
2ntu 0.30434782608695654  LTVSGXXXXXXXWHYMYMRGVWI
3ns0 0.30434782608695654  LTVSGXXXXXXXWHYMYMRGVWI
1iw6 0.30434782608695654  LTVSGXXXXXXXWHYMYMRGVWI
4md1 0.30434782608695654  LTVSGXXXXXXXWHYMYMRGVWI
4md2 0.30434782608695654  LTVSGXXXXXXXWHYMYMRGVWI
1qm8 0.30434782608695654  LTVSGXXXXXXXWHYMYMRGVWI
1p8h 0.30434782608695654  LTVSGXXXXXXXWHYMYMRGVWI
1qko 0.30434782608695654  LTVSGXXXXXXXWHYMYMRGVWI
1qkp 0.30434782608695654  LTVSGXXXXXXXWHYMYMRGVWI
3vi0 0.30434782608695654  LTVSGXXXXXXXWHYMYMRGVWI
1f4z 0.30434782608695654  LTVSGXXXXXXXWHYMYMRGVWI
1p8u 0.30434782608695654  LTVSGXXXXXXXWHYMYMRGVWI
4hyx 0.30434782608695654  LTVSGXXXXXXXWHYMYMRGVWI
1ucq 0.30434782608695654  LTVSGXXXXXXXWHYMYMRGVWI
1p8i 0.30434782608695654  LTVSGXXXXXXXWHYMYMRGVWI
3uty 0.30434782608695654  LTVSGXXXXXXXWHYMYMRGVWI
3utx 0.30434782608695654  LTVSGXXXXXXXWHYMYMRGVWI
3utw 0.30434782608695654  LTVSGXXXXXXXWHYMYMRGVWI
3utv 0.30434782608695654  LTVSGXXXXXXXWHYMYMRGVWI
1cwq 0.30434782608695654  LTVSGXXXXXXXWHYMYMRGVWI
2brd 0.30434782608695654  LTVSGXXXXXXXWHYMYMRGVWI
1dze 0.30434782608695654  LTVSGXXXXXXXWHYMYMRGVWI
1f50 0.30434782608695654  LTVSGXXXXXXXWHYMYMRGVWI
1kgb 0.30434782608695654  LTVSGXXXXXXXWHYMYMRGVWI
2zzl 0.30434782608695654  LTVSGXXXXXXXWHYMYMRGVWI
3has 0.30434782608695654  LTVSGXXXXXXXWHYMYMRGVWI
2wjl 0.30434782608695654  LTVSGXXXXXXXWHYMYMRGVWI
3har 0.30434782608695654  LTVSGXXXXXXXWHYMYMRGVWI
2wjk 0.30434782608695654  LTVSGXXXXXXXWHYMYMRGVWI
3haq 0.30434782608695654  LTVSGXXXXXXXWHYMYMRGVWI
3hap 0.30434782608695654  LTVSGXXXXXXXWHYMYMRGVWI
1kg8 0.30434782608695654  LTVSGXXXXXXXWHYMYMRGVWI
3hao 0.30434782608695654  LTVSGXXXXXXXWHYMYMRGVWI
1kg9 0.30434782608695654  LTVSGXXXXXXXWHYMYMRGVWI
3han 0.30434782608695654  LTVSGXXXXXXXWHYMYMRGVWI
1s53 0.30434782608695654  LTVSGXXXXXXXWHYMYMRGVWI
1s54 0.30434782608695654  LTVSGXXXXXXXWHYMYMRGVWI
4hwl 0.30434782608695654  LTVSGXXXXXXXWHYMYMRGVWI
1m0l 0.30434782608695654  LTVSGXXXXXXXWHYMYMRGVWI
1m0m 0.30434782608695654  LTVSGXXXXXXXWHYMYMRGVWI
1pxr 0.30434782608695654  LTVSGXXXXXXXWHYMYMRGVWI
1jv6 0.30434782608695654  LTVSGXXXXXXXWHYMYMRGVWI
1jv7 0.30434782608695654  LTVSGXXXXXXXWHYMYMRGVWI
1pxs 0.30434782608695654  LTVSGXXXXXXXWHYMYMRGVWI
1r2n 0.30434782608695654  LTVSGXXXXXXXWHYMYMRGVWI
1e0p 0.30434782608695654  LTVSGXXXXXXXWHYMYMRGVWI
1at9 0.30434782608695654  LTVSGXXXXXXXWHYMYMRGVWI
1m0k 0.30434782608695654  LTVSGXXXXXXXWHYMYMRGVWI
3mbv 0.30434782608695654  LTVSGXXXXXXXWHYMYMRGVWI
1qhj 0.30434782608695654  LTVSGXXXXXXXWHYMYMRGVWI
1vjm 0.30434782608695654  LTVSGXXXXXXXWHYMYMRGVWI
4ov0 0.30434782608695654  LTVSGXXXXXXXWHYMYMRGVWI
1py6 0.30434782608695654  LTVSGXXXXXXXWHYMYMRGVWI
1s51 0.30434782608695654  LTVSGXXXXXXXWHYMYMRGVWI
1s52 0.30434782608695654  LTVSGXXXXXXXWHYMYMRGVWI
1kme 0.30434782608695654  LTVSGXXXXXXXWHYMYMRGVWI
1bm1 0.30434782608695654  LTVSGXXXXXXXWHYMYMRGVWI
1c3w 0.30434782608695654  LTVSGXXXXXXXWHYMYMRGVWI
2zfe 0.30434782608695654  LTVSGXXXXXXXWHYMYMRGVWI
1mgy 0.30434782608695654  LTVSGXXXXXXXWHYMYMRGVWI
1brd 0.30434782608695654  LTVSGXXXXXXXWHYMYMRGVWI
1ixf 0.30434782608695654  LTVSGXXXXXXXWHYMYMRGVWI
1fbk 0.30434782608695654  LTVSGXXXXXXXWHYMYMRGVWI
1brr 0.30434782608695654  LTVSGXXXXXXXWHYMYMRGVWI
1fbb 0.30434782608695654  LTVSGXXXXXXXWHYMYMRGVWI
1brx 0.30434782608695654  LTVSGXXXXXXXWHYMYMRGVWI
4fpd 0.30434782608695654  LTVSGXXXXXXXWHYMYMRGVWI
1tn0 0.30434782608695654  LTVSGXXXXXXXWHYMYMRGVWI
1tn5 0.30434782608695654  LTVSGXXXXXXXWHYMYMRGVWI
3nsb 0.30434782608695654  LTVSGXXXXXXXWHYMYMRGVWI
1q5i 0.30434782608695654  LTVSGXXXXXXXWHYMYMRGVWI
1q5j 0.30434782608695654  LTVSGXXXXXXXWHYMYMRGVWI
1bha 0.30434782608695654  LTVSGXXXXXXXWHYMYMRGVWI
1bhb 0.30434782608695654  LTVSGXXXXXXXWHYMYMRGVWI
1c8r 0.30434782608695654  LTVSGXXXXXXXWHYMYMRGVWI
1c8s 0.30434782608695654  LTVSGXXXXXXXWHYMYMRGVWI
1o0a 0.30434782608695654  LTVSGXXXXXXXWHYMYMRGVWI
1ap9 0.30434782608695654  LTVSGXXXXXXXWHYMYMRGVWI
1r84 0.30434782608695654  LTVSGXXXXXXXWHYMYMRGVWI
2i1x 0.30434782608695654  LTVSGXXXXXXXWHYMYMRGVWI
1s8j 0.30434782608695654  LTVSGXXXXXXXWHYMYMRGVWI
1s8l 0.30434782608695654  LTVSGXXXXXXXWHYMYMRGVWI


Helix:2
Orig LLTVPLLICEFYLILAAATNVAG
 LXTXXLL-[1m0k, 1s8l, 1at9, 1e0p, 1s8j, 2i1x, 1r2n, 1r84, 1pxs, 1jv7, 1m0m, 1jv6, 1ap9, 1pxr, 1m0l, 4hwl, 1s54, 1s53, 1o0a, 3han, 1c8s, 1c8r, 3hao, 1kg9, 1kg8, 3hap, 3haq, 3har, 2wjk, 2wjl, 3has, 1q5j, 1kgb, 2zzl, 1q5i, 1f50, 1dze, 1tn5, 3nsb, 2brd, 1cwq, 3utv, 1tn0, 3utw, 3utx, 4fpd, 3uty, 1brx, 1fbb, 1brr, 1p8i, 1fbk, 1ucq, 4hyx, 1p8u, 1f4z, 1ixf, 1qkp, 1qko, 1brd, 1p8h, 1mgy, 1qm8, 4md2, 2zfe, 4md1, 3ns0, 1iw6, 1c3w, 1bm1, 2ntu, 1kme, 2ntw, 1s52, 1s51, 1py6, 4ov0, 2at9, 1iw9, 2i20, 2i21, 1vjm, 1x0s, 1qhj, 3mbv, 1x0i, 3t45, 1x0k, 1xji] LXXXXLL-[3ddl] LXTXXL-[1s8l, 1s8j, 2i1x, 1r84, 1ap9, 1vgo, 1o0a, 1c8s, 1c8r, 1q5j, 1q5i, 2z55, 3nsb, 1tn5, 1tn0, 4fpd, 1brx, 1fbb, 1brr, 1fbk, 1ixf, 1brd, 1mgy, 2zfe, 1c3w, 1bm1, 1kme, 1s52, 1s51, 1py6, 4ov0, 1vjm, 1qhj, 3mbv, 1m0k, 1at9, 1e0p, 1uaz, 2ei4, 1r2n, 1pxs, 1jv7, 1m0m, 1jv6, 1pxr, 1m0l, 4hwl, 1s54, 1s53, 3han, 1kg9, 3hao, 1kg8, 3hap, 3haq, 2wjk, 3har, 2wjl, 3has, 2zzl, 1kgb, 3wqj, 1f50, 1dze, 2brd, 1cwq, 3utv, 3utw, 3utx, 3uty, 3ddl, 1p8i, 1ucq, 4hyx, 1p8u, 1f4z, 3vi0, 1qkp, 1qko, 1p8h, 1qm8, 4md2, 4md1, 1iw6, 3ns0, 2ntu, 2ntw, 2at9, 3vhz, 1iw9, 2i20, 2i21, 1x0s, 1x0i, 1x0k, 3t45, 1xji]
Pred XXXXXXXICEFYLILAAATNVAG
accu 0.30434782608695654

1xji 0.30434782608695654  XXXXXXXICEFYLILAAATNVAG
3t45 0.30434782608695654  XXXXXXXICEFYLILAAATNVAG
1x0k 0.30434782608695654  XXXXXXXICEFYLILAAATNVAG
1x0i 0.30434782608695654  XXXXXXXICEFYLILAAATNVAG
1x0s 0.30434782608695654  XXXXXXXICEFYLILAAATNVAG
2i21 0.30434782608695654  XXXXXXXICEFYLILAAATNVAG
2i20 0.30434782608695654  XXXXXXXICEFYLILAAATNVAG
1iw9 0.30434782608695654  XXXXXXXICEFYLILAAATNVAG
2at9 0.30434782608695654  XXXXXXXICEFYLILAAATNVAG
2ntw 0.30434782608695654  XXXXXXXICEFYLILAAATNVAG
2ntu 0.30434782608695654  XXXXXXXICEFYLILAAATNVAG
3ns0 0.30434782608695654  XXXXXXXICEFYLILAAATNVAG
1iw6 0.30434782608695654  XXXXXXXICEFYLILAAATNVAG
4md1 0.30434782608695654  XXXXXXXICEFYLILAAATNVAG
4md2 0.30434782608695654  XXXXXXXICEFYLILAAATNVAG
1qm8 0.30434782608695654  XXXXXXXICEFYLILAAATNVAG
1p8h 0.30434782608695654  XXXXXXXICEFYLILAAATNVAG
1qko 0.30434782608695654  XXXXXXXICEFYLILAAATNVAG
1qkp 0.30434782608695654  XXXXXXXICEFYLILAAATNVAG
1f4z 0.30434782608695654  XXXXXXXICEFYLILAAATNVAG
1p8u 0.30434782608695654  XXXXXXXICEFYLILAAATNVAG
4hyx 0.30434782608695654  XXXXXXXICEFYLILAAATNVAG
1ucq 0.30434782608695654  XXXXXXXICEFYLILAAATNVAG
1p8i 0.30434782608695654  XXXXXXXICEFYLILAAATNVAG
3ddl 0.30434782608695654  XXXXXXXICEFYLILAAATNVAG
3uty 0.30434782608695654  XXXXXXXICEFYLILAAATNVAG
3utx 0.30434782608695654  XXXXXXXICEFYLILAAATNVAG
3utw 0.30434782608695654  XXXXXXXICEFYLILAAATNVAG
3utv 0.30434782608695654  XXXXXXXICEFYLILAAATNVAG
1cwq 0.30434782608695654  XXXXXXXICEFYLILAAATNVAG
2brd 0.30434782608695654  XXXXXXXICEFYLILAAATNVAG
1dze 0.30434782608695654  XXXXXXXICEFYLILAAATNVAG
1f50 0.30434782608695654  XXXXXXXICEFYLILAAATNVAG
1kgb 0.30434782608695654  XXXXXXXICEFYLILAAATNVAG
2zzl 0.30434782608695654  XXXXXXXICEFYLILAAATNVAG
3has 0.30434782608695654  XXXXXXXICEFYLILAAATNVAG
2wjl 0.30434782608695654  XXXXXXXICEFYLILAAATNVAG
3har 0.30434782608695654  XXXXXXXICEFYLILAAATNVAG
2wjk 0.30434782608695654  XXXXXXXICEFYLILAAATNVAG
3haq 0.30434782608695654  XXXXXXXICEFYLILAAATNVAG
3hap 0.30434782608695654  XXXXXXXICEFYLILAAATNVAG
1kg8 0.30434782608695654  XXXXXXXICEFYLILAAATNVAG
3hao 0.30434782608695654  XXXXXXXICEFYLILAAATNVAG
1kg9 0.30434782608695654  XXXXXXXICEFYLILAAATNVAG
3han 0.30434782608695654  XXXXXXXICEFYLILAAATNVAG
1s53 0.30434782608695654  XXXXXXXICEFYLILAAATNVAG
1s54 0.30434782608695654  XXXXXXXICEFYLILAAATNVAG
4hwl 0.30434782608695654  XXXXXXXICEFYLILAAATNVAG
1m0l 0.30434782608695654  XXXXXXXICEFYLILAAATNVAG
1pxr 0.30434782608695654  XXXXXXXICEFYLILAAATNVAG
1jv6 0.30434782608695654  XXXXXXXICEFYLILAAATNVAG
1m0m 0.30434782608695654  XXXXXXXICEFYLILAAATNVAG
1jv7 0.30434782608695654  XXXXXXXICEFYLILAAATNVAG
1pxs 0.30434782608695654  XXXXXXXICEFYLILAAATNVAG
1r2n 0.30434782608695654  XXXXXXXICEFYLILAAATNVAG
1e0p 0.30434782608695654  XXXXXXXICEFYLILAAATNVAG
1at9 0.30434782608695654  XXXXXXXICEFYLILAAATNVAG
1m0k 0.30434782608695654  XXXXXXXICEFYLILAAATNVAG
3mbv 0.30434782608695654  XXXXXXXICEFYLILAAATNVAG
1qhj 0.30434782608695654  XXXXXXXICEFYLILAAATNVAG
1vjm 0.30434782608695654  XXXXXXXICEFYLILAAATNVAG
4ov0 0.30434782608695654  XXXXXXXICEFYLILAAATNVAG
1py6 0.30434782608695654  XXXXXXXICEFYLILAAATNVAG
1s51 0.30434782608695654  XXXXXXXICEFYLILAAATNVAG
1s52 0.30434782608695654  XXXXXXXICEFYLILAAATNVAG
1kme 0.30434782608695654  XXXXXXXICEFYLILAAATNVAG
1bm1 0.30434782608695654  XXXXXXXICEFYLILAAATNVAG
1c3w 0.30434782608695654  XXXXXXXICEFYLILAAATNVAG
2zfe 0.30434782608695654  XXXXXXXICEFYLILAAATNVAG
1mgy 0.30434782608695654  XXXXXXXICEFYLILAAATNVAG
1brd 0.30434782608695654  XXXXXXXICEFYLILAAATNVAG
1ixf 0.30434782608695654  XXXXXXXICEFYLILAAATNVAG
1fbk 0.30434782608695654  XXXXXXXICEFYLILAAATNVAG
1brr 0.30434782608695654  XXXXXXXICEFYLILAAATNVAG
1fbb 0.30434782608695654  XXXXXXXICEFYLILAAATNVAG
1brx 0.30434782608695654  XXXXXXXICEFYLILAAATNVAG
4fpd 0.30434782608695654  XXXXXXXICEFYLILAAATNVAG
1tn0 0.30434782608695654  XXXXXXXICEFYLILAAATNVAG
1tn5 0.30434782608695654  XXXXXXXICEFYLILAAATNVAG
3nsb 0.30434782608695654  XXXXXXXICEFYLILAAATNVAG
1q5i 0.30434782608695654  XXXXXXXICEFYLILAAATNVAG
1q5j 0.30434782608695654  XXXXXXXICEFYLILAAATNVAG
1c8r 0.30434782608695654  XXXXXXXICEFYLILAAATNVAG
1c8s 0.30434782608695654  XXXXXXXICEFYLILAAATNVAG
1o0a 0.30434782608695654  XXXXXXXICEFYLILAAATNVAG
1ap9 0.30434782608695654  XXXXXXXICEFYLILAAATNVAG
1r84 0.30434782608695654  XXXXXXXICEFYLILAAATNVAG
2i1x 0.30434782608695654  XXXXXXXICEFYLILAAATNVAG
1s8j 0.30434782608695654  XXXXXXXICEFYLILAAATNVAG
1s8l 0.30434782608695654  XXXXXXXICEFYLILAAATNVAG


Helix:3
Orig LVGSLVMLVFGYMGEAGIMA
 VXGYXGE-[3ddl] VXGYXG-[3ddl]
Pred LVGSLVMLXXXXXXXAGIMA
accu 0.35

3ddl 0.35  LVGSLVMLXXXXXXXAGIMA


Helix:4
Orig AFIIGCLAWVYMIYELWA
Pred AFIIGCLAWVYMIYELWA
accu 0.0


Helix:5
Orig MMYIIIFGWAIYLVGYFTGYLMG
Pred MMYIIIFGWAIYLVGYFTGYLMG
accu 0.0


Helix:6
Orig LIYNLADFVNKILFGLIIRNVAV
Pred LIYNLADFVNKILFGLIIRNVAV
accu 0.0


E3RHY6_PYRTT/PF00230

Helix:0
Orig FVAFVGEFVGTTMFLFFAFSGTQ
Pred FVAFVGEFVGTTMFLFFAFSGTQ
accu 0.0


Helix:1
Orig PIVLLYIAIVFAFSLMVNVWVFF
Pred PIVLLYIAIVFAFSLMVNVWVFF
accu 0.0


Helix:2
Orig FLLLAAQILGSIFASWLVSILFP
Pred FLLLAAQILGSIFASWLVSILFP
accu 0.0


Helix:3
Orig LVQGVFIEAILTAELVFTIFMLA
Pred LVQGVFIEAILTAELVFTIFMLA
accu 0.0


Helix:4
Orig TFIAPVGIGLALFIAELVGVYYT
Pred TFIAPVGIGLALFIAELVGVYYT
accu 0.0


Helix:5
Orig HWIYWIGPGTGAIIAVIF
Pred HWIYWIGPGTGAIIAVIF
accu 0.0


H5PGL3_ECOLX/PF00230

Helix:0
Orig AECFGTFWLVFGGCGSAVLAAGF
Pred AECFGTFWLVFGGCGSAVLAAGF
accu 0.0


Helix:1
Orig GIGFAGVALAFGLTVLTMAFAVG
Pred GIGFAGVALAFGLTVLTMAFAVG
accu 0.0


Helix:2
Orig VVGYVIAQVVGGIVAAALLYLIA
Pred VVGYVIAQVVGGIVAAALLYLIA
accu 0.0


Helix:3
Orig GGYSMLSALVVELVLSAGFLLVI
Pred GGYSMLSALVVELVLSAGFLLVI
accu 0.0


Helix:4
Orig FAPAGFAPIAIGLALTLIHLISI
Pred FAPAGFAPIAIGLALTLIHLISI
accu 0.0


Helix:5
Orig LWFFWVVPIVGGIIGGLI
Pred LWFFWVVPIVGGIIGGLI
accu 0.0


A9NU46_PICSI/PF00230

Helix:0
Orig WSFWRAGIAEFMATFLFLYVTIL
Pred WSFWRAGIAEFMATFLFLYVTIL
accu 0.0


Helix:1
Orig IAWSFGGMIFALVYCTAGISGGH
Pred IAWSFGGMIFALVYCTAGISGGH
accu 0.0


Helix:2
Orig VFYMICQCLGAMCGAGVV
Pred VFYMICQCLGAMCGAGVV
accu 0.0


Helix:3
Orig GLGAEIVGTFVLVYTVFS
Pred GLGAEIVGTFVLVYTVFS
accu 0.0


Helix:4
Orig VPVLAPLPIGFAVFLVHLATIPI
Pred VPVLAPLPIGFAVFLVHLATIPI
accu 0.0


Helix:5
Orig QWIFWVGPLVGAALAAIY
Pred QWIFWVGPLVGAALAAIY
accu 0.0


C7RFT4_ANAPD/PF00230

Helix:0
Orig FGTMILILLGDGVVANVLLN
Pred FGTMILILLGDGVVANVLLN
accu 0.0


Helix:1
Orig ITFAWGLAVLVPAFIFGKLSGAS
Pred ITFAWGLAVLVPAFIFGKLSGAS
accu 0.0


Helix:2
Orig LPAYIIAQLAGAFVGAVLVYILF
Pred LPAYIIAQLAGAFVGAVLVYILF
accu 0.0


Helix:3
Orig LLSEIIGTFVLVFAILGL
Pred LLSEIIGTFVLVFAILGL
accu 0.0


Helix:4
Orig LVFGIIVSIGMSLGGLTGYAINP
Pred LVFGIIVSIGMSLGGLTGYAINP
accu 0.0


Helix:5
Orig PNWGYSWIPVVGPILGGLLAVVI
Pred PNWGYSWIPVVGPILGGLLAVVI
accu 0.0


Q95TS2_DROME/PF00230

Helix:0
Orig LIGEFLGNLILNFFACGACTQIE
Pred LIGEFLGNLILNFFACGACTQIE
accu 0.0


Helix:1
Orig FKALAFGLAIFMAITIVGHLSGG
Pred FKALAFGLAIFMAITIVGHLSGG
accu 0.0


Helix:2
Orig AFFYVVFQCLGAIAGTAAVKILI
Pred AFFYVVFQCLGAIAGTAAVKILI
accu 0.0


Helix:3
Orig LQGLGIEFFLGLLLVLVVFG
Pred LQGLGIEFFLGLLLVLVVFG
accu 0.0


Helix:4
Orig TAPLAIGMAVTLGHLGTIRYTGA
Pred TAPLAIGMAVTLGHLGTIRYTGA
accu 0.0


Helix:5
Orig HWVYWVGPVLGGVAAALL
Pred HWVYWVGPVLGGVAAALL
accu 0.0


B1MH03_MYCA9/PF00230

Helix:0
Orig KLLAELFGTFWLVFGGCGSAIFA
Pred KLLAELFGTFWLVFGGCGSAIFA
accu 0.0


Helix:1
Orig IQLGIGFLGVALAFGLTVVTMAY
Pred IQLGIGFLGVALAFGLTVVTMAY
accu 0.0


Helix:2
Orig LPGYWVAQVLGGLLAGTALWYIA
Pred LPGYWVAQVLGGLLAGTALWYIA
accu 0.0


Helix:3
Orig LAAVLVTEIVLTAVFIMVILGAT
Pred LAAVLVTEIVLTAVFIMVILGAT
accu 0.0


Helix:4
Orig GFGPLAIGLCLTLIHLISIPI
Pred GFGPLAIGLCLTLIHLISIPI
accu 0.0


Helix:5
Orig AAPGQLWLFWVAPLIGGLIGGLL
Pred AAPGQLWLFWVAPLIGGLIGGLL
accu 0.0


G6ISE7_PEDAC/PF00230

Helix:0
Orig VGEFVGTFILILLGDGVVAGVTL
Pred VGEFVGTFILILLGDGVVAGVTL
accu 0.0


Helix:1
Orig GAGWIAISLGWGLAVTLGVYTSA
Pred GAGWIAISLGWGLAVTLGVYTSA
accu 0.0


Helix:2
Orig ANVIPYCIAQTLGGILGGVCVWI
Pred ANVIPYCIAQTLGGILGGVCVWI
accu 0.0


Helix:3
Orig YAMNFISEVIGTFVLVFALLAFT
Pred YAMNFISEVIGTFVLVFALLAFT
accu 0.0


Helix:4
Orig PIVVGILITAIGLSLGGTTGYAI
Pred PIVVGILITAIGLSLGGTTGYAI
accu 0.0


Helix:5
Orig WAYSWVPVFGPIIGGALGAL
Pred WAYSWVPVFGPIIGGALGAL
accu 0.0


Q5VLJ9_CHLRE/PF00230

Helix:0
Orig ARCLMAEFFGTLLFQMFGGSAPA
Pred ARCLMAEFFGTLLFQMFGGSAPA
accu 0.0


Helix:1
Orig TAPAANGFALVAVIYAFANISGA
Pred TAPAANGFALVAVIYAFANISGA
accu 0.0


Helix:2
Orig GLLYMIAQILGAIFGALIYAALI
Pred GLLYMIAQILGAIFGALIYAALI
accu 0.0


Helix:3
Orig VFGWEVMMTFLLVMTVYAAAVAK
Pred VFGWEVMMTFLLVMTVYAAAVAK
accu 0.0


Helix:4
Orig APLAIGLSLYAAAISGGPYTGAS
Pred APLAIGLSLYAAAISGGPYTGAS
accu 0.0


Helix:5
Orig AVVFTCNVGVSFLYIFAEFFGAA
Pred AVVFTCNVGVSFLYIFAEFFGAA
accu 0.0


A9PEP4_POPTR/PF00230

Helix:0
Orig AIIAEFIATLLFLYITVLTVIGY
Pred AIIAEFIATLLFLYITVLTVIGY
accu 0.0


Helix:1
Orig ACGGVGILGIAWAFGGMIFVLVY
Pred ACGGVGILGIAWAFGGMIFVLVY
accu 0.0


Helix:2
Orig SLVRAVLYMVAQCLGAICGCGLV
Pred SLVRAVLYMVAQCLGAICGCGLV
accu 0.0


Helix:3
Orig GFSKGTGLGAEIIGTFVLVYTVF
Pred GFSKGTGLGAEIIGTFVLVYTVF
accu 0.0


Helix:4
Orig LPIGFAVFMVHLATIPITGTGIN
Pred LPIGFAVFMVHLATIPITGTGIN
accu 0.0


Helix:5
Orig HWIFWVGPFIGAAIAALY
Pred HWIFWVGPFIGAAIAALY
accu 0.0


E8I292_ECOLX/PF00230

Helix:0
Orig IAEFLGTGLLIFFGVGCVAALKV
Pred IAEFLGTGLLIFFGVGCVAALKV
accu 0.0


Helix:1
Orig ISVIWGLGVAMAIYLTAGVSGAH
Pred ISVIWGLGVAMAIYLTAGVSGAH
accu 0.0


Helix:2
Orig IPFIVSQVAGAFCAAALVYGLYY
Pred IPFIVSQVAGAFCAAALVYGLYY
accu 0.0


Helix:3
Orig INFVQAFAVEMVITAILMGLILA
Pred INFVQAFAVEMVITAILMGLILA
accu 0.0


Helix:4
Orig LAPLLIGLLIAVIGASMGPLTGF
Pred LAPLLIGLLIAVIGASMGPLTGF
accu 0.0


Helix:5
Orig IPYFLVPLFGPIVGAIVGAF
Pred IPYFLVPLFGPIVGAIVGAF
accu 0.0


G1Y746_ECOLX/PF00230

Helix:0
Orig AECFGTFWLVFGGCGSAVLAAGF
Pred AECFGTFWLVFGGCGSAVLAAGF
accu 0.0


Helix:1
Orig GIGFAGVALAFGLTVLTMAFAVG
Pred GIGFAGVALAFGLTVLTMAFAVG
accu 0.0


Helix:2
Orig VVGYVIAQVVGGIVAAALLYLIA
Pred VVGYVIAQVVGGIVAAALLYLIA
accu 0.0


Helix:3
Orig GGYSMLSALVVELVLSAGFLLVI
Pred GGYSMLSALVVELVLSAGFLLVI
accu 0.0


Helix:4
Orig FAPAGFAPIAIGLALTLIHLISI
Pred FAPAGFAPIAIGLALTLIHLISI
accu 0.0


Helix:5
Orig LWFFWVVPIVGGIIGGLI
Pred LWFFWVVPIVGGIIGGLI
accu 0.0


C1BXR3_ESOLU/PF00230

Helix:0
Orig FWRAILAEFVGMTMFIFLSISAA
Pred FWRAILAEFVGMTMFIFLSISAA
accu 0.0


Helix:1
Orig VSLTFGLAIATLAQSLGHISGAH
Pred VSLTFGLAIATLAQSLGHISGAH
accu 0.0


Helix:2
Orig GVMYIVAQMLGSALASGIVYGTR
Pred GVMYIVAQMLGSALASGIVYGTR
accu 0.0


Helix:3
Orig ITASQGVGIELLATFQLVLCVIA
Pred ITASQGVGIELLATFQLVLCVIA
accu 0.0


Helix:4
Orig SAPLAIGLSVALGHLAAISYTGC
Pred SAPLAIGLSVALGHLAAISYTGC
accu 0.0


Helix:5
Orig HWVYWVGPMCGGVAAALV
Pred HWVYWVGPMCGGVAAALV
accu 0.0


C5IX23_9ROSI/PF00230

Helix:0
Orig WSFYRALIAEFIATLLFLYITVL
Pred WSFYRALIAEFIATLLFLYITVL
accu 0.0


Helix:1
Orig VGILGIAWAFGGMIFILVYCTAG
Pred VGILGIAWAFGGMIFILVYCTAG
accu 0.0


Helix:2
Orig SLIRAVLYMVAQCLGAICGVGLV
Pred SLIRAVLYMVAQCLGAICGVGLV
accu 0.0


Helix:3
Orig GVGLGAEIIGTFVLVYTVFS
Pred GVGLGAEIIGTFVLVYTVFS
accu 0.0


Helix:4
Orig VPVLAPLPIGFAVFMVHLATIPI
Pred VPVLAPLPIGFAVFMVHLATIPI
accu 0.0


Helix:5
Orig QWIFWVGPFIGAAIAAFY
Pred QWIFWVGPFIGAAIAAFY
accu 0.0


D1YGQ1_9LACO/PF00230

Helix:0
Orig FAEFFGTLILVLFGNGSVANSFL
Pred FAEFFGTLILVLFGNGSVANSFL
accu 0.0


Helix:1
Orig GWILVAFSFGFGVMLPAMLFGSI
Pred GWILVAFSFGFGVMLPAMLFGSI
accu 0.0


Helix:2
Orig VAPYIICQLLGAICGQLLVLAVY
Pred VAPYIICQLLGAICGQLLVLAVY
accu 0.0


Helix:3
Orig FISEVVGTAVLMFVAIGLYKGMF
Pred FISEVVGTAVLMFVAIGLYKGMF
accu 0.0


Helix:4
Orig IANIGVGFLITALVMALGGPTGP
Pred IANIGVGFLITALVMALGGPTGP
accu 0.0


Helix:5
Orig AHWSYGWIPVVAPTLGAIIGIFL
Pred AHWSYGWIPVVAPTLGAIIGIFL
accu 0.0


C2HR17_LACAI/PF00230

Helix:0
Orig FFGTIILVVFGNGAVANSVL
Pred FFGTIILVVFGNGAVANSVL
accu 0.0


Helix:1
Orig GWLLIAFSFGFGVMLPAMMFGSI
Pred GWLLIAFSFGFGVMLPAMMFGSI
accu 0.0


Helix:2
Orig ILVQMLGAIVGQLLLVAVYWPFI
Pred ILVQMLGAIVGQLLLVAVYWPFI
accu 0.0


Helix:3
Orig FITEFVGTAILLFVAVGLYRGMF
Pred FITEFVGTAILLFVAVGLYRGMF
accu 0.0


Helix:4
Orig IANIGVGFLITALVMAVGGPTGP
Pred IANIGVGFLITALVMAVGGPTGP
accu 0.0


Helix:5
Orig YGWIPVVAPIAGGICGALL
Pred YGWIPVVAPIAGGICGALL
accu 0.0


A9AFH1_BURM1/PF00230

Helix:0
Orig IAEFIGTAILVLLGNGAVANVLL
Pred IAEFIGTAILVLLGNGAVANVLL
accu 0.0


Helix:1
Orig IVMGWAMAVFVAVYVTASFSGAH
Pred IVMGWAMAVFVAVYVTASFSGAH
accu 0.0


Helix:2
Orig VGGYVLAQMLGGMAGALLVWLAY
Pred VGGYVLAQMLGGMAGALLVWLAY
accu 0.0


Helix:3
Orig VLTEAICTFVLILGVLYLAS
Pred VLTEAICTFVLILGVLYLAS
accu 0.0


Helix:4
Orig ALPVGLLVLGIGISLGGPTGYAM
Pred ALPVGLLVLGIGISLGGPTGYAM
accu 0.0


Helix:5
Orig YAWVPVIGPLLGGAAAAAL
Pred YAWVPVIGPLLGGAAAAAL
accu 0.0


F2Z6X3_ZIZJJ/PF00230

Helix:0
Orig ALIAEFIATLLFLYVTIATVIGY
Pred ALIAEFIATLLFLYVTIATVIGY
accu 0.0


Helix:1
Orig VCGGVGVLGIAWAFGGMIFILVY
Pred VCGGVGVLGIAWAFGGMIFILVY
accu 0.0


Helix:2
Orig SLIRAVLYMVVQSLGAIAGVALV
Pred SLIRAVLYMVVQSLGAIAGVALV
accu 0.0


Helix:3
Orig GYSAGVGLSAEIIGTFVLVYTVF
Pred GYSAGVGLSAEIIGTFVLVYTVF
accu 0.0


Helix:4
Orig LPIGFAVFIVHLATIPITGTGIN
Pred LPIGFAVFIVHLATIPITGTGIN
accu 0.0


Helix:5
Orig HWIFWVGPFIGAAIAAFY
Pred HWIFWVGPFIGAAIAAFY
accu 0.0


D2SCA9_GEOOG/PF01036

Helix:0
Orig AILGAGFALLAYFLYSLT
Pred AILGAGFALLAYFLYSLT
accu 0.0


Helix:1
Orig SYAALCLAAVATVAYLLLYL
Pred SYAALCLAAVATVAYLLLYL
accu 0.0


Helix:2
Orig WSITVPLLTVELLAVCSLTGAAA
 PLLXVE-[3ddl] PLXXXXL-[1s8l, 1at9, 1e0p, 1s8j, 1r84, 1r2n, 1pxs, 1jv7, 1pxr, 1ap9, 1jv6, 4hwl, 1s54, 1s53, 1o0a, 3han, 1kg9, 1kg8, 3hap, 3haq, 2wjk, 3har, 2wjl, 3has, 1q5i, 1f50, 3nsb, 1tn5, 3utv, 1tn0, 3utw, 3utx, 3uty, 1brx, 1brr, 1ucq, 4hyx, 1f4z, 1qkp, 1qko, 1brd, 1p8h, 1mgy, 4md2, 4md1, 3ns0, 1c3w, 1bm1, 2ntu, 1kme, 2ntw, 1s52, 1s51, 1py6, 4ov0, 1vjm, 3mbv, 1x0i, 1x0k, 1xji] LXTXXLL-[1m0k, 1s8l, 1at9, 1e0p, 1s8j, 2i1x, 1r2n, 1r84, 1pxs, 1jv7, 1ap9, 1m0m, 1jv6, 1pxr, 1m0l, 4hwl, 1s54, 1s53, 1o0a, 1c8s, 3han, 3hao, 1kg9, 1c8r, 1kg8, 3hap, 3haq, 2wjk, 3har, 2wjl, 3has, 2zzl, 1kgb, 1q5i, 1f50, 1dze, 1tn5, 3nsb, 2brd, 1cwq, 3utv, 1tn0, 3utw, 3utx, 4fpd, 3uty, 1brx, 1fbb, 1brr, 1p8i, 1fbk, 1ucq, 4hyx, 1p8u, 1f4z, 1ixf, 1qkp, 1qko, 1brd, 1p8h, 1mgy, 1qm8, 4md2, 2zfe, 4md1, 1iw6, 3ns0, 1c3w, 1bm1, 1kme, 2ntu, 2ntw, 1s52, 1s51, 1py6, 4ov0, 2at9, 1iw9, 2i20, 2i21, 1vjm, 1x0s, 1qhj, 3mbv, 1x0i, 1x0k, 1xji] TXXLXXXXL-[1p8i, 1jv6] LXXXXLL-[3ddl] LXTXXL-[1m0k, 1s8l, 1at9, 1s8j, 1e0p, 1uaz, 2i1x, 2ei4, 1r84, 1r2n, 1pxs, 1jv7, 1jv6, 1ap9, 1m0m, 1pxr, 1m0l, 4hwl, 1vgo, 1s54, 1s53, 1o0a, 1c8s, 3han, 1c8r, 3hao, 1kg9, 1kg8, 3hap, 3haq, 3har, 2wjk, 2wjl, 3has, 1kgb, 2zzl, 1q5i, 3wqj, 1f50, 1dze, 2z55, 1tn5, 3nsb, 2brd, 1cwq, 3utv, 1tn0, 3utw, 3utx, 4fpd, 3uty, 1brx, 3ddl, 1fbb, 1brr, 1p8i, 1fbk, 1ucq, 4hyx, 1p8u, 1f4z, 1ixf, 3vi0, 1qkp, 1qko, 1brd, 1p8h, 1mgy, 1qm8, 4md2, 2zfe, 4md1, 3ns0, 1iw6, 1c3w, 1bm1, 1kme, 2ntu, 2ntw, 1s52, 1s51, 1py6, 4ov0, 2at9, 3vhz, 1iw9, 2i20, 2i21, 1vjm, 1x0s, 1qhj, 3mbv, 1x0i, 1x0k, 1xji] VXLLXV-[3ddl] TVPLLT-[3ddl]
Pred WSIXXXXXXXXXXXXCSLTGAAA
accu 0.5217391304347826

3ddl 0.5217391304347826  WSIXXXXXXXXXXXXCSLTGAAA
1jv6 0.43478260869565216  WSIXXXXXXXXXXAVCSLTGAAA
1jv7 0.34782608695652173  WSITVXXXXXXXXAVCSLTGAAA
1pxs 0.34782608695652173  WSITVXXXXXXXXAVCSLTGAAA
1r2n 0.34782608695652173  WSITVXXXXXXXXAVCSLTGAAA
1r84 0.34782608695652173  WSITVXXXXXXXXAVCSLTGAAA
1e0p 0.34782608695652173  WSITVXXXXXXXXAVCSLTGAAA
1s8j 0.34782608695652173  WSITVXXXXXXXXAVCSLTGAAA
1at9 0.34782608695652173  WSITVXXXXXXXXAVCSLTGAAA
1s8l 0.34782608695652173  WSITVXXXXXXXXAVCSLTGAAA
1m0k 0.30434782608695654  WSITVPXXXXXXXAVCSLTGAAA


Helix:3
Orig TMAAAFLMIVTGYLGAQV
 LMIXXG-[3ddl] MIVXGY-[3ddl] LXIXTG-[2z55, 1vgo, 1uaz, 3wqj, 2ei4] VXGYXG-[3ddl] VTGXXG-[2z55, 1vgo, 3wqj, 1uaz, 2ei4] IVXGYXG-[3ddl]
Pred TMAAAFXXXXXXXXXAQV
accu 0.5

2ei4 0.5  TMAAAFXXXXXXXXXAQV
1uaz 0.5  TMAAAFXXXXXXXXXAQV
3wqj 0.5  TMAAAFXXXXXXXXXAQV
1vgo 0.5  TMAAAFXXXXXXXXXAQV
3ddl 0.5  TMAAAFXXXXXXXXXAQV
2z55 0.5  TMAAAFXXXXXXXXXAQV


Helix:4
Orig LVVWGLISTAFFAYLYVALIGAV
Pred LVVWGLISTAFFAYLYVALIGAV
accu 0.0


Helix:5
Orig VSLRNATIVLLSSFGIYPLVYAV
 LRNXTXV-[1s8l, 1at9, 1e0p, 1s8j, 1r84, 1r2n, 1pxs, 1jv7, 1pxr, 1ap9, 1jv6, 4hwl, 1s54, 1s53, 1o0a, 3han, 1kg9, 1kg8, 3hap, 3haq, 2wjk, 3har, 2wjl, 3has, 1q5i, 1f50, 3nsb, 1tn5, 3utv, 1tn0, 3utw, 3utx, 3uty, 1brx, 1brr, 1ucq, 4hyx, 1f4z, 1qkp, 1qko, 1brd, 1p8h, 1mgy, 4md2, 4md1, 3ns0, 1c3w, 1bm1, 2ntu, 1kme, 2ntw, 1s52, 1s51, 1py6, 4ov0, 1vjm, 3mbv, 1x0i, 1x0k, 1xji]
Pred VSXXXXXXXLLSSFGIYPLVYAV
accu 0.30434782608695654

1xji 0.30434782608695654  VSXXXXXXXLLSSFGIYPLVYAV
1x0k 0.30434782608695654  VSXXXXXXXLLSSFGIYPLVYAV
1x0i 0.30434782608695654  VSXXXXXXXLLSSFGIYPLVYAV
3mbv 0.30434782608695654  VSXXXXXXXLLSSFGIYPLVYAV
1vjm 0.30434782608695654  VSXXXXXXXLLSSFGIYPLVYAV
4ov0 0.30434782608695654  VSXXXXXXXLLSSFGIYPLVYAV
1py6 0.30434782608695654  VSXXXXXXXLLSSFGIYPLVYAV
1s51 0.30434782608695654  VSXXXXXXXLLSSFGIYPLVYAV
1s52 0.30434782608695654  VSXXXXXXXLLSSFGIYPLVYAV
2ntw 0.30434782608695654  VSXXXXXXXLLSSFGIYPLVYAV
1kme 0.30434782608695654  VSXXXXXXXLLSSFGIYPLVYAV
2ntu 0.30434782608695654  VSXXXXXXXLLSSFGIYPLVYAV
1bm1 0.30434782608695654  VSXXXXXXXLLSSFGIYPLVYAV
1c3w 0.30434782608695654  VSXXXXXXXLLSSFGIYPLVYAV
3ns0 0.30434782608695654  VSXXXXXXXLLSSFGIYPLVYAV
4md1 0.30434782608695654  VSXXXXXXXLLSSFGIYPLVYAV
4md2 0.30434782608695654  VSXXXXXXXLLSSFGIYPLVYAV
1mgy 0.30434782608695654  VSXXXXXXXLLSSFGIYPLVYAV
1p8h 0.30434782608695654  VSXXXXXXXLLSSFGIYPLVYAV
1brd 0.30434782608695654  VSXXXXXXXLLSSFGIYPLVYAV
1qko 0.30434782608695654  VSXXXXXXXLLSSFGIYPLVYAV
1qkp 0.30434782608695654  VSXXXXXXXLLSSFGIYPLVYAV
1f4z 0.30434782608695654  VSXXXXXXXLLSSFGIYPLVYAV
4hyx 0.30434782608695654  VSXXXXXXXLLSSFGIYPLVYAV
1ucq 0.30434782608695654  VSXXXXXXXLLSSFGIYPLVYAV
1brr 0.30434782608695654  VSXXXXXXXLLSSFGIYPLVYAV
1brx 0.30434782608695654  VSXXXXXXXLLSSFGIYPLVYAV
3uty 0.30434782608695654  VSXXXXXXXLLSSFGIYPLVYAV
3utx 0.30434782608695654  VSXXXXXXXLLSSFGIYPLVYAV
3utw 0.30434782608695654  VSXXXXXXXLLSSFGIYPLVYAV
1tn0 0.30434782608695654  VSXXXXXXXLLSSFGIYPLVYAV
3utv 0.30434782608695654  VSXXXXXXXLLSSFGIYPLVYAV
1tn5 0.30434782608695654  VSXXXXXXXLLSSFGIYPLVYAV
3nsb 0.30434782608695654  VSXXXXXXXLLSSFGIYPLVYAV
1f50 0.30434782608695654  VSXXXXXXXLLSSFGIYPLVYAV
1q5i 0.30434782608695654  VSXXXXXXXLLSSFGIYPLVYAV
3has 0.30434782608695654  VSXXXXXXXLLSSFGIYPLVYAV
2wjl 0.30434782608695654  VSXXXXXXXLLSSFGIYPLVYAV
3har 0.30434782608695654  VSXXXXXXXLLSSFGIYPLVYAV
2wjk 0.30434782608695654  VSXXXXXXXLLSSFGIYPLVYAV
3haq 0.30434782608695654  VSXXXXXXXLLSSFGIYPLVYAV
3hap 0.30434782608695654  VSXXXXXXXLLSSFGIYPLVYAV
1kg8 0.30434782608695654  VSXXXXXXXLLSSFGIYPLVYAV
1kg9 0.30434782608695654  VSXXXXXXXLLSSFGIYPLVYAV
3han 0.30434782608695654  VSXXXXXXXLLSSFGIYPLVYAV
1o0a 0.30434782608695654  VSXXXXXXXLLSSFGIYPLVYAV
1s53 0.30434782608695654  VSXXXXXXXLLSSFGIYPLVYAV
1s54 0.30434782608695654  VSXXXXXXXLLSSFGIYPLVYAV
4hwl 0.30434782608695654  VSXXXXXXXLLSSFGIYPLVYAV
1jv6 0.30434782608695654  VSXXXXXXXLLSSFGIYPLVYAV
1ap9 0.30434782608695654  VSXXXXXXXLLSSFGIYPLVYAV
1pxr 0.30434782608695654  VSXXXXXXXLLSSFGIYPLVYAV
1jv7 0.30434782608695654  VSXXXXXXXLLSSFGIYPLVYAV
1pxs 0.30434782608695654  VSXXXXXXXLLSSFGIYPLVYAV
1r2n 0.30434782608695654  VSXXXXXXXLLSSFGIYPLVYAV
1r84 0.30434782608695654  VSXXXXXXXLLSSFGIYPLVYAV
1s8j 0.30434782608695654  VSXXXXXXXLLSSFGIYPLVYAV
1e0p 0.30434782608695654  VSXXXXXXXLLSSFGIYPLVYAV
1at9 0.30434782608695654  VSXXXXXXXLLSSFGIYPLVYAV
1s8l 0.30434782608695654  VSXXXXXXXLLSSFGIYPLVYAV


Helix:6
Orig WFTAMQVGYSAADVVAKIGFGVL
 VXXKXG-[1m0k, 1s8l, 1at9, 1s8j, 1e0p, 2i1x, 1r84, 1r2n, 1pxs, 1jv7, 1ap9, 1m0m, 1jv6, 1pxr, 1m0l, 4hwl, 1s54, 1s53, 1o0a, 1c8s, 3han, 1c8r, 3hao, 1kg9, 1kg8, 3hap, 3haq, 3har, 2wjk, 2wjl, 3has, 1kgb, 2zzl, 1q5i, 1f50, 1dze, 1tn5, 3nsb, 2brd, 1cwq, 3utv, 1tn0, 3utw, 3utx, 4fpd, 3uty, 1brx, 1fbb, 1brr, 1p8i, 1fbk, 1ucq, 4hyx, 1p8u, 1f4z, 1ixf, 3vi0, 1qkp, 1qko, 1brd, 1p8h, 1mgy, 1qm8, 4md2, 2zfe, 4md1, 3ns0, 1iw6, 1c3w, 1bm1, 1kme, 2ntu, 2ntw, 1s52, 1s51, 1py6, 4ov0, 2at9, 3vhz, 1iw9, 2i20, 2i21, 1vjm, 1x0s, 1qhj, 3mbv, 1x0i, 1x0k, 1xji] DXXXKXG-[1m0k, 1s8l, 1at9, 1e0p, 1s8j, 2i1x, 1r2n, 1r84, 1pxs, 1jv7, 1ap9, 1m0m, 1jv6, 1pxr, 1m0l, 4hwl, 1s54, 1s53, 1o0a, 1c8s, 3han, 3hao, 1kg9, 1c8r, 1kg8, 3hap, 3haq, 2wjk, 3har, 2wjl, 3has, 2zzl, 1kgb, 1q5i, 1f50, 1dze, 1tn5, 3nsb, 2brd, 1cwq, 3utv, 1tn0, 3utw, 3utx, 4fpd, 3uty, 1brx, 1fbb, 1brr, 1p8i, 1fbk, 1ucq, 4hyx, 1p8u, 1f4z, 1ixf, 1qkp, 1qko, 1brd, 1p8h, 1mgy, 1qm8, 4md2, 2zfe, 4md1, 1iw6, 3ns0, 1c3w, 1bm1, 1kme, 2ntu, 2ntw, 1s52, 1s51, 1py6, 4ov0, 2at9, 1iw9, 2i20, 2i21, 1vjm, 1x0s, 1qhj, 3mbv, 1x0i, 1x0k, 1xji] DXXXKXGXG-[1p8i, 1jv6] AKXGXG-[1p8i, 1fbk, 1jv6, 4fpd]
Pred WFTAMQVGYSAAXXXXXXXXXVL
accu 0.391304347826087

1fbk 0.391304347826087  WFTAMQVGYSAAXXXXXXXXXVL
1p8i 0.391304347826087  WFTAMQVGYSAAXXXXXXXXXVL
4fpd 0.391304347826087  WFTAMQVGYSAAXXXXXXXXXVL
1jv6 0.391304347826087  WFTAMQVGYSAAXXXXXXXXXVL
1jv7 0.30434782608695654  WFTAMQVGYSAAXXXXXXXFGVL
1pxs 0.30434782608695654  WFTAMQVGYSAAXXXXXXXFGVL
1r2n 0.30434782608695654  WFTAMQVGYSAAXXXXXXXFGVL
1r84 0.30434782608695654  WFTAMQVGYSAAXXXXXXXFGVL
2i1x 0.30434782608695654  WFTAMQVGYSAAXXXXXXXFGVL
1e0p 0.30434782608695654  WFTAMQVGYSAAXXXXXXXFGVL
1s8j 0.30434782608695654  WFTAMQVGYSAAXXXXXXXFGVL
1at9 0.30434782608695654  WFTAMQVGYSAAXXXXXXXFGVL
1s8l 0.30434782608695654  WFTAMQVGYSAAXXXXXXXFGVL
1m0k 0.30434782608695654  WFTAMQVGYSAAXXXXXXXFGVL


A6ARH1_VIBHA/PF00230

Helix:0
Orig LAEFIGTGLLIFFGVGCVAALVL
Pred LAEFIGTGLLIFFGVGCVAALVL
accu 0.0


Helix:1
Orig ISIVWGFGVAIAIYCTAGVSGAH
Pred ISIVWGFGVAIAIYCTAGVSGAH
accu 0.0


Helix:2
Orig VVPYIIAQMLGAFCSAALVYSLY
Pred VVPYIIAQMLGAFCSAALVYSLY
accu 0.0


Helix:3
Orig FFGAFAVEFVITAVLMFAILALG
Pred FFGAFAVEFVITAVLMFAILALG
accu 0.0


Helix:4
Orig PLLIGILIAVIGGSLGPLTGFAM
Pred PLLIGILIAVIGGSLGPLTGFAM
accu 0.0


Helix:5
Orig IPYFIVPILAPIAGACFGGWL
Pred IPYFIVPILAPIAGACFGGWL
accu 0.0


F0FN99_STRSA/PF00230


E0FL75_ACTPL/PF00230

Helix:0
Orig FIGTGLIIFFGVGCVAAAQL
Pred FIGTGLIIFFGVGCVAAAQL
accu 0.0


Helix:1
Orig ISIMWGVGVALAVYTTAGVSGAH
Pred ISIMWGVGVALAVYTTAGVSGAH
accu 0.0


Helix:2
Orig VLPYIISQFLGAFAAAALVYFLY
Pred VLPYIISQFLGAFAAAALVYFLY
accu 0.0


Helix:3
Orig SVLQAFCVEAVITMALVALILAL
Pred SVLQAFCVEAVITMALVALILAL
accu 0.0


Helix:4
Orig APLLIGLLIAAIGGAFGPLTGFA
Pred APLLIGLLIAAIGGAFGPLTGFA
accu 0.0


Helix:5
Orig IPYFLVPLIAPIVGGLVGAW
Pred IPYFLVPLIAPIVGGLVGAW
accu 0.0


BAC3_HALVA/PF01036

Helix:0
Orig YGITAAGFAVGVAIVGYLYASLE
Pred YGITAAGFAVGVAIVGYLYASLE
accu 0.0


Helix:1
Orig ILAALALIPGFAGISYVAMAFGI
Pred ILAALALIPGFAGISYVAMAFGI
accu 0.0


Helix:2
Orig LVGFRYLDWVVTTPLLVGFVGYA
 YXXWXXT-[3ddl] DWXXTTP-[2z55, 1vgo, 1uaz, 3wqj, 2ei4] TXPLXV-[1gue, 4gyc, 3qap, 3qdc, 2f93, 2ksy, 2f95, 1jgj, 1h68, 1gu8, 1h2s] DWXXTT-[1m0k, 1at9, 1e0p, 1uaz, 2i1x, 2ei4, 1r2n, 1r84, 1pxs, 1m0m, 1ap9, 1pxr, 1m0l, 4hwl, 1vgo, 1s54, 1s53, 1o0a, 1c8s, 3han, 3hao, 1kg9, 1c8r, 1kg8, 3hap, 3haq, 2wjk, 3har, 2wjl, 3has, 2zzl, 1q5j, 1kgb, 1q5i, 3wqj, 1f50, 1dze, 2z55, 3nsb, 1tn5, 2brd, 1cwq, 3utv, 1tn0, 3utw, 3utx, 4fpd, 3uty, 1brx, 1fbb, 1brr, 1p8i, 1fbk, 1ucq, 4hyx, 1p8u, 1f4z, 1ixf, 3vi0, 1qkp, 1qko, 1brd, 1p8h, 1qm8, 4md2, 2zfe, 4md1, 1iw6, 3ns0, 1c3w, 1bm1, 2ntu, 1kme, 2ntw, 1s52, 1s51, 1py6, 4ov0, 2at9, 2i20, 3vhz, 1iw9, 2i21, 1vjm, 1x0s, 1qhj, 3mbv, 1x0i, 3t45, 1x0k, 1xji] WXXTTP-[1m0k, 1s8l, 1at9, 1e0p, 1s8j, 1uaz, 2i1x, 2ei4, 1r2n, 1r84, 1pxs, 1jv7, 1jv6, 1m0m, 1ap9, 1pxr, 1m0l, 4hwl, 1vgo, 1s54, 1s53, 1o0a, 1c8s, 3han, 3hao, 1kg9, 1c8r, 1kg8, 3hap, 3haq, 2wjk, 3har, 2wjl, 3has, 2zzl, 1kgb, 1q5i, 3wqj, 1f50, 1dze, 2z55, 3nsb, 1tn5, 2brd, 1cwq, 3utv, 1tn0, 3utw, 3utx, 4fpd, 3uty, 1brx, 1fbb, 1brr, 1p8i, 1fbk, 1ucq, 4hyx, 1p8u, 1f4z, 1ixf, 3vi0, 1qkp, 1qko, 1brd, 1p8h, 1mgy, 1qm8, 4md2, 2zfe, 4md1, 1iw6, 3ns0, 1c3w, 1bm1, 2ntu, 1kme, 2ntw, 1s52, 1s51, 1py6, 4ov0, 2at9, 2i20, 3vhz, 1iw9, 2i21, 1vjm, 1x0s, 1qhj, 3mbv, 1x0i, 3t45, 1x0k, 1xji]
Pred LVGFRXXXXXXXXXXXXGFVGYA
accu 0.5217391304347826

1xji 0.30434782608695654  LVGFRYLXXXXXXXLLVGFVGYA
1x0k 0.30434782608695654  LVGFRYLXXXXXXXLLVGFVGYA
3t45 0.30434782608695654  LVGFRYLXXXXXXXLLVGFVGYA
1x0i 0.30434782608695654  LVGFRYLXXXXXXXLLVGFVGYA
1x0s 0.30434782608695654  LVGFRYLXXXXXXXLLVGFVGYA
2i21 0.30434782608695654  LVGFRYLXXXXXXXLLVGFVGYA
1iw9 0.30434782608695654  LVGFRYLXXXXXXXLLVGFVGYA
3vhz 0.30434782608695654  LVGFRYLXXXXXXXLLVGFVGYA
2i20 0.30434782608695654  LVGFRYLXXXXXXXLLVGFVGYA
2at9 0.30434782608695654  LVGFRYLXXXXXXXLLVGFVGYA
2ntw 0.30434782608695654  LVGFRYLXXXXXXXLLVGFVGYA
2ntu 0.30434782608695654  LVGFRYLXXXXXXXLLVGFVGYA
3ns0 0.30434782608695654  LVGFRYLXXXXXXXLLVGFVGYA
1iw6 0.30434782608695654  LVGFRYLXXXXXXXLLVGFVGYA
4md1 0.30434782608695654  LVGFRYLXXXXXXXLLVGFVGYA
4md2 0.30434782608695654  LVGFRYLXXXXXXXLLVGFVGYA
1qm8 0.30434782608695654  LVGFRYLXXXXXXXLLVGFVGYA
1p8h 0.30434782608695654  LVGFRYLXXXXXXXLLVGFVGYA
1qko 0.30434782608695654  LVGFRYLXXXXXXXLLVGFVGYA
1qkp 0.30434782608695654  LVGFRYLXXXXXXXLLVGFVGYA
3vi0 0.30434782608695654  LVGFRYLXXXXXXXLLVGFVGYA
1f4z 0.30434782608695654  LVGFRYLXXXXXXXLLVGFVGYA
1p8u 0.30434782608695654  LVGFRYLXXXXXXXLLVGFVGYA
4hyx 0.30434782608695654  LVGFRYLXXXXXXXLLVGFVGYA
1ucq 0.30434782608695654  LVGFRYLXXXXXXXLLVGFVGYA
1p8i 0.30434782608695654  LVGFRYLXXXXXXXLLVGFVGYA
3ddl 0.30434782608695654  LVGFRXXXXXXXTPLLVGFVGYA
3uty 0.30434782608695654  LVGFRYLXXXXXXXLLVGFVGYA
3utx 0.30434782608695654  LVGFRYLXXXXXXXLLVGFVGYA
3utw 0.30434782608695654  LVGFRYLXXXXXXXLLVGFVGYA
3utv 0.30434782608695654  LVGFRYLXXXXXXXLLVGFVGYA
1cwq 0.30434782608695654  LVGFRYLXXXXXXXLLVGFVGYA
2brd 0.30434782608695654  LVGFRYLXXXXXXXLLVGFVGYA
1dze 0.30434782608695654  LVGFRYLXXXXXXXLLVGFVGYA
1f50 0.30434782608695654  LVGFRYLXXXXXXXLLVGFVGYA
3wqj 0.30434782608695654  LVGFRYLXXXXXXXLLVGFVGYA
1kgb 0.30434782608695654  LVGFRYLXXXXXXXLLVGFVGYA
2zzl 0.30434782608695654  LVGFRYLXXXXXXXLLVGFVGYA
3has 0.30434782608695654  LVGFRYLXXXXXXXLLVGFVGYA
2wjl 0.30434782608695654  LVGFRYLXXXXXXXLLVGFVGYA
3har 0.30434782608695654  LVGFRYLXXXXXXXLLVGFVGYA
2wjk 0.30434782608695654  LVGFRYLXXXXXXXLLVGFVGYA
3haq 0.30434782608695654  LVGFRYLXXXXXXXLLVGFVGYA
3hap 0.30434782608695654  LVGFRYLXXXXXXXLLVGFVGYA
1kg8 0.30434782608695654  LVGFRYLXXXXXXXLLVGFVGYA
1kg9 0.30434782608695654  LVGFRYLXXXXXXXLLVGFVGYA
3hao 0.30434782608695654  LVGFRYLXXXXXXXLLVGFVGYA
3han 0.30434782608695654  LVGFRYLXXXXXXXLLVGFVGYA
1s53 0.30434782608695654  LVGFRYLXXXXXXXLLVGFVGYA
1s54 0.30434782608695654  LVGFRYLXXXXXXXLLVGFVGYA
4hwl 0.30434782608695654  LVGFRYLXXXXXXXLLVGFVGYA
1m0l 0.30434782608695654  LVGFRYLXXXXXXXLLVGFVGYA
1pxr 0.30434782608695654  LVGFRYLXXXXXXXLLVGFVGYA
1m0m 0.30434782608695654  LVGFRYLXXXXXXXLLVGFVGYA
1pxs 0.30434782608695654  LVGFRYLXXXXXXXLLVGFVGYA
1r2n 0.30434782608695654  LVGFRYLXXXXXXXLLVGFVGYA
2ei4 0.30434782608695654  LVGFRYLXXXXXXXLLVGFVGYA
1uaz 0.30434782608695654  LVGFRYLXXXXXXXLLVGFVGYA
1e0p 0.30434782608695654  LVGFRYLXXXXXXXLLVGFVGYA
1at9 0.30434782608695654  LVGFRYLXXXXXXXLLVGFVGYA
1m0k 0.30434782608695654  LVGFRYLXXXXXXXLLVGFVGYA
3mbv 0.30434782608695654  LVGFRYLXXXXXXXLLVGFVGYA
1qhj 0.30434782608695654  LVGFRYLXXXXXXXLLVGFVGYA
1vjm 0.30434782608695654  LVGFRYLXXXXXXXLLVGFVGYA
4ov0 0.30434782608695654  LVGFRYLXXXXXXXLLVGFVGYA
1py6 0.30434782608695654  LVGFRYLXXXXXXXLLVGFVGYA
1s51 0.30434782608695654  LVGFRYLXXXXXXXLLVGFVGYA
1s52 0.30434782608695654  LVGFRYLXXXXXXXLLVGFVGYA
1kme 0.30434782608695654  LVGFRYLXXXXXXXLLVGFVGYA
1bm1 0.30434782608695654  LVGFRYLXXXXXXXLLVGFVGYA
1c3w 0.30434782608695654  LVGFRYLXXXXXXXLLVGFVGYA
2zfe 0.30434782608695654  LVGFRYLXXXXXXXLLVGFVGYA
1brd 0.30434782608695654  LVGFRYLXXXXXXXLLVGFVGYA
1ixf 0.30434782608695654  LVGFRYLXXXXXXXLLVGFVGYA
1fbk 0.30434782608695654  LVGFRYLXXXXXXXLLVGFVGYA
1brr 0.30434782608695654  LVGFRYLXXXXXXXLLVGFVGYA
1fbb 0.30434782608695654  LVGFRYLXXXXXXXLLVGFVGYA
1brx 0.30434782608695654  LVGFRYLXXXXXXXLLVGFVGYA
4fpd 0.30434782608695654  LVGFRYLXXXXXXXLLVGFVGYA
1tn0 0.30434782608695654  LVGFRYLXXXXXXXLLVGFVGYA
1tn5 0.30434782608695654  LVGFRYLXXXXXXXLLVGFVGYA
3nsb 0.30434782608695654  LVGFRYLXXXXXXXLLVGFVGYA
2z55 0.30434782608695654  LVGFRYLXXXXXXXLLVGFVGYA
1q5i 0.30434782608695654  LVGFRYLXXXXXXXLLVGFVGYA
1c8r 0.30434782608695654  LVGFRYLXXXXXXXLLVGFVGYA
1c8s 0.30434782608695654  LVGFRYLXXXXXXXLLVGFVGYA
1o0a 0.30434782608695654  LVGFRYLXXXXXXXLLVGFVGYA
1vgo 0.30434782608695654  LVGFRYLXXXXXXXLLVGFVGYA
1ap9 0.30434782608695654  LVGFRYLXXXXXXXLLVGFVGYA
1r84 0.30434782608695654  LVGFRYLXXXXXXXLLVGFVGYA
2i1x 0.30434782608695654  LVGFRYLXXXXXXXLLVGFVGYA
1s8j 0.2608695652173913  LVGFRYLDXXXXXXLLVGFVGYA
1s8l 0.2608695652173913  LVGFRYLDXXXXXXLLVGFVGYA


Helix:3
Orig AIFGVMVADALMILTGVGAVVAD
 LXIXTG-[2z55, 1vgo, 1uaz, 3wqj, 2ei4] ALMIXXG-[2z55, 3ddl, 1vgo, 1uaz, 3wqj, 2ei4] ADXXMI-[1m0k, 1s8l, 1at9, 1e0p, 1s8j, 2i1x, 1r2n, 1r84, 1pxs, 1jv7, 1m0m, 1ap9, 1pxr, 1jv6, 1m0l, 4hwl, 1s54, 1s53, 1o0a, 1c8s, 3han, 3hao, 1kg9, 1c8r, 1kg8, 3hap, 3haq, 2wjk, 3har, 2wjl, 3has, 2zzl, 1q5j, 1kgb, 1q5i, 1f50, 1dze, 3nsb, 1tn5, 2brd, 1cwq, 3utv, 1tn0, 3utw, 3utx, 4fpd, 3uty, 1brx, 1fbb, 1brr, 1p8i, 1fbk, 1ucq, 4hyx, 1p8u, 1f4z, 1ixf, 3vi0, 1qkp, 1qko, 1brd, 1p8h, 1mgy, 1qm8, 4md2, 2zfe, 4md1, 1iw6, 3ns0, 1c3w, 1bm1, 2ntu, 1kme, 2ntw, 1s52, 1s51, 1py6, 4ov0, 2at9, 2i20, 3vhz, 1iw9, 2i21, 1vjm, 1x0s, 1qhj, 3mbv, 1x0i, 3t45, 1x0k, 1xji]
Pred AIFGVMVXXXXXXXXXVGAVVAD
accu 0.391304347826087

3ddl 0.30434782608695654  AIFGVMVADXXXXXXXVGAVVAD
3wqj 0.30434782608695654  AIFGVMVADXXXXXXXVGAVVAD
2ei4 0.30434782608695654  AIFGVMVADXXXXXXXVGAVVAD
1uaz 0.30434782608695654  AIFGVMVADXXXXXXXVGAVVAD
2z55 0.30434782608695654  AIFGVMVADXXXXXXXVGAVVAD
1vgo 0.30434782608695654  AIFGVMVADXXXXXXXVGAVVAD
1ap9 0.2608695652173913  AIFGVMVXXXXXXLTGVGAVVAD
1r84 0.2608695652173913  AIFGVMVXXXXXXLTGVGAVVAD
2i1x 0.2608695652173913  AIFGVMVXXXXXXLTGVGAVVAD
1s8j 0.2608695652173913  AIFGVMVXXXXXXLTGVGAVVAD
1s8l 0.2608695652173913  AIFGVMVXXXXXXLTGVGAVVAD


Helix:4
Orig WVLFGVSTVFHVSLFAYLYLVFP
Pred WVLFGVSTVFHVSLFAYLYLVFP
accu 0.0


Helix:5
Orig LFSLLKNHIGLLWIAYPLVWLAG
 LWXAYP-[1m0k, 1s8l, 1at9, 1e0p, 1s8j, 1uaz, 2ei4, 2i1x, 1r2n, 1r84, 1pxs, 1jv7, 1ap9, 1m0m, 1jv6, 1pxr, 1m0l, 4hwl, 1vgo, 1s54, 1s53, 1o0a, 1c8s, 3han, 3hao, 1kg9, 1c8r, 1kg8, 3hap, 3haq, 2wjk, 3har, 2wjl, 3has, 1q5j, 2zzl, 1kgb, 3wqj, 1f50, 1dze, 2z55, 1tn5, 3nsb, 2brd, 1cwq, 3utv, 1tn0, 3utw, 3utx, 4fpd, 3uty, 1brx, 1fbb, 1brr, 1p8i, 1fbk, 1ucq, 4hyx, 1p8u, 1f4z, 1ixf, 3vi0, 1qkp, 1qko, 1brd, 1p8h, 1mgy, 1qm8, 4md2, 2zfe, 4md1, 1iw6, 3ns0, 1c3w, 1bm1, 1kme, 2ntu, 2ntw, 1s52, 1s51, 1py6, 4ov0, 2at9, 1iw9, 3vhz, 2i20, 2i21, 1vjm, 1x0s, 1qhj, 3mbv, 1x0i, 1x0k, 1xji]
Pred LFSLLKNHIGLXXXXXXLVWLAG
accu 0.2608695652173913

1xji 0.2608695652173913  LFSLLKNHIGLXXXXXXLVWLAG
1x0k 0.2608695652173913  LFSLLKNHIGLXXXXXXLVWLAG
1x0i 0.2608695652173913  LFSLLKNHIGLXXXXXXLVWLAG
3mbv 0.2608695652173913  LFSLLKNHIGLXXXXXXLVWLAG
1qhj 0.2608695652173913  LFSLLKNHIGLXXXXXXLVWLAG
1x0s 0.2608695652173913  LFSLLKNHIGLXXXXXXLVWLAG
1vjm 0.2608695652173913  LFSLLKNHIGLXXXXXXLVWLAG
2i21 0.2608695652173913  LFSLLKNHIGLXXXXXXLVWLAG
2i20 0.2608695652173913  LFSLLKNHIGLXXXXXXLVWLAG
3vhz 0.2608695652173913  LFSLLKNHIGLXXXXXXLVWLAG
1iw9 0.2608695652173913  LFSLLKNHIGLXXXXXXLVWLAG
2at9 0.2608695652173913  LFSLLKNHIGLXXXXXXLVWLAG
4ov0 0.2608695652173913  LFSLLKNHIGLXXXXXXLVWLAG
1py6 0.2608695652173913  LFSLLKNHIGLXXXXXXLVWLAG
1s51 0.2608695652173913  LFSLLKNHIGLXXXXXXLVWLAG
1s52 0.2608695652173913  LFSLLKNHIGLXXXXXXLVWLAG
2ntw 0.2608695652173913  LFSLLKNHIGLXXXXXXLVWLAG
2ntu 0.2608695652173913  LFSLLKNHIGLXXXXXXLVWLAG
1kme 0.2608695652173913  LFSLLKNHIGLXXXXXXLVWLAG
1bm1 0.2608695652173913  LFSLLKNHIGLXXXXXXLVWLAG
1c3w 0.2608695652173913  LFSLLKNHIGLXXXXXXLVWLAG
3ns0 0.2608695652173913  LFSLLKNHIGLXXXXXXLVWLAG
1iw6 0.2608695652173913  LFSLLKNHIGLXXXXXXLVWLAG
4md1 0.2608695652173913  LFSLLKNHIGLXXXXXXLVWLAG
2zfe 0.2608695652173913  LFSLLKNHIGLXXXXXXLVWLAG
4md2 0.2608695652173913  LFSLLKNHIGLXXXXXXLVWLAG
1qm8 0.2608695652173913  LFSLLKNHIGLXXXXXXLVWLAG
1mgy 0.2608695652173913  LFSLLKNHIGLXXXXXXLVWLAG
1p8h 0.2608695652173913  LFSLLKNHIGLXXXXXXLVWLAG
1brd 0.2608695652173913  LFSLLKNHIGLXXXXXXLVWLAG
1qko 0.2608695652173913  LFSLLKNHIGLXXXXXXLVWLAG
1qkp 0.2608695652173913  LFSLLKNHIGLXXXXXXLVWLAG
3vi0 0.2608695652173913  LFSLLKNHIGLXXXXXXLVWLAG
1ixf 0.2608695652173913  LFSLLKNHIGLXXXXXXLVWLAG
1f4z 0.2608695652173913  LFSLLKNHIGLXXXXXXLVWLAG
1p8u 0.2608695652173913  LFSLLKNHIGLXXXXXXLVWLAG
4hyx 0.2608695652173913  LFSLLKNHIGLXXXXXXLVWLAG
1ucq 0.2608695652173913  LFSLLKNHIGLXXXXXXLVWLAG
1fbk 0.2608695652173913  LFSLLKNHIGLXXXXXXLVWLAG
1p8i 0.2608695652173913  LFSLLKNHIGLXXXXXXLVWLAG
1brr 0.2608695652173913  LFSLLKNHIGLXXXXXXLVWLAG
1fbb 0.2608695652173913  LFSLLKNHIGLXXXXXXLVWLAG
1brx 0.2608695652173913  LFSLLKNHIGLXXXXXXLVWLAG
3uty 0.2608695652173913  LFSLLKNHIGLXXXXXXLVWLAG
4fpd 0.2608695652173913  LFSLLKNHIGLXXXXXXLVWLAG
3utx 0.2608695652173913  LFSLLKNHIGLXXXXXXLVWLAG
3utw 0.2608695652173913  LFSLLKNHIGLXXXXXXLVWLAG
1tn0 0.2608695652173913  LFSLLKNHIGLXXXXXXLVWLAG
3utv 0.2608695652173913  LFSLLKNHIGLXXXXXXLVWLAG
1cwq 0.2608695652173913  LFSLLKNHIGLXXXXXXLVWLAG
2brd 0.2608695652173913  LFSLLKNHIGLXXXXXXLVWLAG
3nsb 0.2608695652173913  LFSLLKNHIGLXXXXXXLVWLAG
1tn5 0.2608695652173913  LFSLLKNHIGLXXXXXXLVWLAG
2z55 0.2608695652173913  LFSLLKNHIGLXXXXXXLVWLAG
1dze 0.2608695652173913  LFSLLKNHIGLXXXXXXLVWLAG
1f50 0.2608695652173913  LFSLLKNHIGLXXXXXXLVWLAG
3wqj 0.2608695652173913  LFSLLKNHIGLXXXXXXLVWLAG
1kgb 0.2608695652173913  LFSLLKNHIGLXXXXXXLVWLAG
2zzl 0.2608695652173913  LFSLLKNHIGLXXXXXXLVWLAG
1q5j 0.2608695652173913  LFSLLKNHIGLXXXXXXLVWLAG
3has 0.2608695652173913  LFSLLKNHIGLXXXXXXLVWLAG
2wjl 0.2608695652173913  LFSLLKNHIGLXXXXXXLVWLAG
3har 0.2608695652173913  LFSLLKNHIGLXXXXXXLVWLAG
2wjk 0.2608695652173913  LFSLLKNHIGLXXXXXXLVWLAG
3haq 0.2608695652173913  LFSLLKNHIGLXXXXXXLVWLAG
3hap 0.2608695652173913  LFSLLKNHIGLXXXXXXLVWLAG
1kg8 0.2608695652173913  LFSLLKNHIGLXXXXXXLVWLAG
1c8r 0.2608695652173913  LFSLLKNHIGLXXXXXXLVWLAG
1kg9 0.2608695652173913  LFSLLKNHIGLXXXXXXLVWLAG
3hao 0.2608695652173913  LFSLLKNHIGLXXXXXXLVWLAG
3han 0.2608695652173913  LFSLLKNHIGLXXXXXXLVWLAG
1c8s 0.2608695652173913  LFSLLKNHIGLXXXXXXLVWLAG
1o0a 0.2608695652173913  LFSLLKNHIGLXXXXXXLVWLAG
1s53 0.2608695652173913  LFSLLKNHIGLXXXXXXLVWLAG
1s54 0.2608695652173913  LFSLLKNHIGLXXXXXXLVWLAG
1vgo 0.2608695652173913  LFSLLKNHIGLXXXXXXLVWLAG
4hwl 0.2608695652173913  LFSLLKNHIGLXXXXXXLVWLAG
1m0l 0.2608695652173913  LFSLLKNHIGLXXXXXXLVWLAG
1pxr 0.2608695652173913  LFSLLKNHIGLXXXXXXLVWLAG
1jv6 0.2608695652173913  LFSLLKNHIGLXXXXXXLVWLAG
1m0m 0.2608695652173913  LFSLLKNHIGLXXXXXXLVWLAG
1ap9 0.2608695652173913  LFSLLKNHIGLXXXXXXLVWLAG
1jv7 0.2608695652173913  LFSLLKNHIGLXXXXXXLVWLAG
1pxs 0.2608695652173913  LFSLLKNHIGLXXXXXXLVWLAG
1r84 0.2608695652173913  LFSLLKNHIGLXXXXXXLVWLAG
1r2n 0.2608695652173913  LFSLLKNHIGLXXXXXXLVWLAG
2i1x 0.2608695652173913  LFSLLKNHIGLXXXXXXLVWLAG
2ei4 0.2608695652173913  LFSLLKNHIGLXXXXXXLVWLAG
1uaz 0.2608695652173913  LFSLLKNHIGLXXXXXXLVWLAG
1s8j 0.2608695652173913  LFSLLKNHIGLXXXXXXLVWLAG
1e0p 0.2608695652173913  LFSLLKNHIGLXXXXXXLVWLAG
1at9 0.2608695652173913  LFSLLKNHIGLXXXXXXLVWLAG
1s8l 0.2608695652173913  LFSLLKNHIGLXXXXXXLVWLAG
1m0k 0.2608695652173913  LFSLLKNHIGLXXXXXXLVWLAG


Helix:6
Orig VGVSITYAFLDLLAKVPYVYFFY
 DLXXKV-[1gue, 4gyc, 3qap, 3qdc, 2f93, 2ksy, 2f95, 1jgj, 1h68, 1gu8, 1h2s] DXXXKV-[1m0k, 1s8l, 1at9, 1e0p, 1s8j, 1uaz, 2ei4, 2i1x, 1r2n, 1r84, 1pxs, 1jv7, 1ap9, 1m0m, 1jv6, 1pxr, 1m0l, 4hwl, 1vgo, 1s54, 1s53, 1o0a, 1c8s, 3han, 3hao, 1kg9, 1c8r, 1kg8, 3hap, 3haq, 2wjk, 3har, 2wjl, 3has, 1q5j, 2zzl, 1kgb, 1q5i, 3wqj, 1f50, 1dze, 2z55, 1tn5, 3nsb, 2brd, 1cwq, 3utv, 1tn0, 3utw, 3utx, 4fpd, 3uty, 1brx, 1fbb, 1brr, 1p8i, 1fbk, 1ucq, 4hyx, 1p8u, 1f4z, 1ixf, 3vi0, 1qkp, 1qko, 1brd, 1p8h, 1mgy, 1qm8, 4md2, 2zfe, 4md1, 1iw6, 3ns0, 1c3w, 1bm1, 1kme, 2ntu, 2ntw, 1s52, 1s51, 1py6, 4ov0, 2at9, 1iw9, 3vhz, 2i20, 2i21, 1vjm, 1x0s, 1qhj, 3mbv, 1x0i, 1x0k, 1xji] LDXXXK-[1m0k, 1s8l, 1at9, 1e0p, 1s8j, 1uaz, 2ei4, 2i1x, 1r2n, 1r84, 1pxs, 1jv7, 1ap9, 1m0m, 1jv6, 1pxr, 1m0l, 4hwl, 1vgo, 1s54, 1s53, 1o0a, 1c8s, 3han, 3hao, 1kg9, 1c8r, 1kg8, 3hap, 3haq, 2wjk, 3har, 2wjl, 3has, 1q5j, 2zzl, 1kgb, 3wqj, 1f50, 1dze, 2z55, 1tn5, 3nsb, 2brd, 1cwq, 3utv, 1tn0, 3utw, 3utx, 4fpd, 3uty, 1brx, 1fbb, 1brr, 1p8i, 1fbk, 1ucq, 4hyx, 1p8u, 1f4z, 1ixf, 3vi0, 1qkp, 1qko, 1brd, 1p8h, 1mgy, 1qm8, 4md2, 2zfe, 4md1, 1iw6, 3ns0, 1c3w, 1bm1, 1kme, 2ntu, 2ntw, 1s52, 1s51, 1py6, 4ov0, 2at9, 1iw9, 3vhz, 2i20, 2i21, 1vjm, 1x0s, 1qhj, 3mbv, 1x0i, 1x0k, 1xji]
Pred VGVSITYAFXXXXXXXPYVYFFY
accu 0.30434782608695654

1xji 0.30434782608695654  VGVSITYAFXXXXXXXPYVYFFY
1x0k 0.30434782608695654  VGVSITYAFXXXXXXXPYVYFFY
1x0i 0.30434782608695654  VGVSITYAFXXXXXXXPYVYFFY
1x0s 0.30434782608695654  VGVSITYAFXXXXXXXPYVYFFY
2i21 0.30434782608695654  VGVSITYAFXXXXXXXPYVYFFY
2i20 0.30434782608695654  VGVSITYAFXXXXXXXPYVYFFY
3vhz 0.30434782608695654  VGVSITYAFXXXXXXXPYVYFFY
1iw9 0.30434782608695654  VGVSITYAFXXXXXXXPYVYFFY
2at9 0.30434782608695654  VGVSITYAFXXXXXXXPYVYFFY
2ntw 0.30434782608695654  VGVSITYAFXXXXXXXPYVYFFY
2ntu 0.30434782608695654  VGVSITYAFXXXXXXXPYVYFFY
3ns0 0.30434782608695654  VGVSITYAFXXXXXXXPYVYFFY
1iw6 0.30434782608695654  VGVSITYAFXXXXXXXPYVYFFY
4md1 0.30434782608695654  VGVSITYAFXXXXXXXPYVYFFY
4md2 0.30434782608695654  VGVSITYAFXXXXXXXPYVYFFY
1qm8 0.30434782608695654  VGVSITYAFXXXXXXXPYVYFFY
1p8h 0.30434782608695654  VGVSITYAFXXXXXXXPYVYFFY
1qko 0.30434782608695654  VGVSITYAFXXXXXXXPYVYFFY
1qkp 0.30434782608695654  VGVSITYAFXXXXXXXPYVYFFY
3vi0 0.30434782608695654  VGVSITYAFXXXXXXXPYVYFFY
1f4z 0.30434782608695654  VGVSITYAFXXXXXXXPYVYFFY
1p8u 0.30434782608695654  VGVSITYAFXXXXXXXPYVYFFY
4hyx 0.30434782608695654  VGVSITYAFXXXXXXXPYVYFFY
1ucq 0.30434782608695654  VGVSITYAFXXXXXXXPYVYFFY
1p8i 0.30434782608695654  VGVSITYAFXXXXXXXPYVYFFY
3uty 0.30434782608695654  VGVSITYAFXXXXXXXPYVYFFY
3utx 0.30434782608695654  VGVSITYAFXXXXXXXPYVYFFY
3utw 0.30434782608695654  VGVSITYAFXXXXXXXPYVYFFY
3utv 0.30434782608695654  VGVSITYAFXXXXXXXPYVYFFY
1cwq 0.30434782608695654  VGVSITYAFXXXXXXXPYVYFFY
2brd 0.30434782608695654  VGVSITYAFXXXXXXXPYVYFFY
1dze 0.30434782608695654  VGVSITYAFXXXXXXXPYVYFFY
1f50 0.30434782608695654  VGVSITYAFXXXXXXXPYVYFFY
3wqj 0.30434782608695654  VGVSITYAFXXXXXXXPYVYFFY
1kgb 0.30434782608695654  VGVSITYAFXXXXXXXPYVYFFY
2zzl 0.30434782608695654  VGVSITYAFXXXXXXXPYVYFFY
3has 0.30434782608695654  VGVSITYAFXXXXXXXPYVYFFY
2wjl 0.30434782608695654  VGVSITYAFXXXXXXXPYVYFFY
3har 0.30434782608695654  VGVSITYAFXXXXXXXPYVYFFY
2wjk 0.30434782608695654  VGVSITYAFXXXXXXXPYVYFFY
3haq 0.30434782608695654  VGVSITYAFXXXXXXXPYVYFFY
3hap 0.30434782608695654  VGVSITYAFXXXXXXXPYVYFFY
1kg8 0.30434782608695654  VGVSITYAFXXXXXXXPYVYFFY
1kg9 0.30434782608695654  VGVSITYAFXXXXXXXPYVYFFY
3hao 0.30434782608695654  VGVSITYAFXXXXXXXPYVYFFY
3han 0.30434782608695654  VGVSITYAFXXXXXXXPYVYFFY
1s53 0.30434782608695654  VGVSITYAFXXXXXXXPYVYFFY
1s54 0.30434782608695654  VGVSITYAFXXXXXXXPYVYFFY
4hwl 0.30434782608695654  VGVSITYAFXXXXXXXPYVYFFY
1m0l 0.30434782608695654  VGVSITYAFXXXXXXXPYVYFFY
1pxr 0.30434782608695654  VGVSITYAFXXXXXXXPYVYFFY
1jv6 0.30434782608695654  VGVSITYAFXXXXXXXPYVYFFY
1m0m 0.30434782608695654  VGVSITYAFXXXXXXXPYVYFFY
1jv7 0.30434782608695654  VGVSITYAFXXXXXXXPYVYFFY
1pxs 0.30434782608695654  VGVSITYAFXXXXXXXPYVYFFY
1r2n 0.30434782608695654  VGVSITYAFXXXXXXXPYVYFFY
2ei4 0.30434782608695654  VGVSITYAFXXXXXXXPYVYFFY
1uaz 0.30434782608695654  VGVSITYAFXXXXXXXPYVYFFY
1e0p 0.30434782608695654  VGVSITYAFXXXXXXXPYVYFFY
1at9 0.30434782608695654  VGVSITYAFXXXXXXXPYVYFFY
1m0k 0.30434782608695654  VGVSITYAFXXXXXXXPYVYFFY
3mbv 0.30434782608695654  VGVSITYAFXXXXXXXPYVYFFY
1qhj 0.30434782608695654  VGVSITYAFXXXXXXXPYVYFFY
1vjm 0.30434782608695654  VGVSITYAFXXXXXXXPYVYFFY
4ov0 0.30434782608695654  VGVSITYAFXXXXXXXPYVYFFY
1py6 0.30434782608695654  VGVSITYAFXXXXXXXPYVYFFY
1s51 0.30434782608695654  VGVSITYAFXXXXXXXPYVYFFY
1s52 0.30434782608695654  VGVSITYAFXXXXXXXPYVYFFY
1kme 0.30434782608695654  VGVSITYAFXXXXXXXPYVYFFY
1bm1 0.30434782608695654  VGVSITYAFXXXXXXXPYVYFFY
1c3w 0.30434782608695654  VGVSITYAFXXXXXXXPYVYFFY
2zfe 0.30434782608695654  VGVSITYAFXXXXXXXPYVYFFY
1mgy 0.30434782608695654  VGVSITYAFXXXXXXXPYVYFFY
1brd 0.30434782608695654  VGVSITYAFXXXXXXXPYVYFFY
1ixf 0.30434782608695654  VGVSITYAFXXXXXXXPYVYFFY
1fbk 0.30434782608695654  VGVSITYAFXXXXXXXPYVYFFY
1brr 0.30434782608695654  VGVSITYAFXXXXXXXPYVYFFY
1fbb 0.30434782608695654  VGVSITYAFXXXXXXXPYVYFFY
1brx 0.30434782608695654  VGVSITYAFXXXXXXXPYVYFFY
4fpd 0.30434782608695654  VGVSITYAFXXXXXXXPYVYFFY
1tn0 0.30434782608695654  VGVSITYAFXXXXXXXPYVYFFY
3nsb 0.30434782608695654  VGVSITYAFXXXXXXXPYVYFFY
1tn5 0.30434782608695654  VGVSITYAFXXXXXXXPYVYFFY
2z55 0.30434782608695654  VGVSITYAFXXXXXXXPYVYFFY
1q5j 0.30434782608695654  VGVSITYAFXXXXXXXPYVYFFY
1c8r 0.30434782608695654  VGVSITYAFXXXXXXXPYVYFFY
1c8s 0.30434782608695654  VGVSITYAFXXXXXXXPYVYFFY
1o0a 0.30434782608695654  VGVSITYAFXXXXXXXPYVYFFY
1vgo 0.30434782608695654  VGVSITYAFXXXXXXXPYVYFFY
1ap9 0.30434782608695654  VGVSITYAFXXXXXXXPYVYFFY
1r84 0.30434782608695654  VGVSITYAFXXXXXXXPYVYFFY
2i1x 0.30434782608695654  VGVSITYAFXXXXXXXPYVYFFY
1s8j 0.30434782608695654  VGVSITYAFXXXXXXXPYVYFFY
1s8l 0.30434782608695654  VGVSITYAFXXXXXXXPYVYFFY


B9LQT9_HALLT/PF01036

Helix:0
Orig AWLGVLAMGAGTILPLWAWF
Pred AWLGVLAMGAGTILPLWAWF
accu 0.0


Helix:1
Orig YYLTLAGVTGVAALAYFAMALDV
 AXXAXA-[1xio, 2m3g] AXAYXXMA-[1gue, 4gyc, 3qap, 3qdc, 2f93, 2ksy, 2f95, 1jgj, 1h68, 1gu8, 1h2s]
Pred YYLTLAGVTGVAXXXXXXXXLDV
accu 0.34782608695652173

2f93 0.34782608695652173  YYLTLAGVTGVAXXXXXXXXLDV
3qap 0.34782608695652173  YYLTLAGVTGVAXXXXXXXXLDV
1gue 0.34782608695652173  YYLTLAGVTGVAXXXXXXXXLDV
1h2s 0.34782608695652173  YYLTLAGVTGVAXXXXXXXXLDV
1gu8 0.34782608695652173  YYLTLAGVTGVAXXXXXXXXLDV
1h68 0.34782608695652173  YYLTLAGVTGVAXXXXXXXXLDV
1jgj 0.34782608695652173  YYLTLAGVTGVAXXXXXXXXLDV
2f95 0.34782608695652173  YYLTLAGVTGVAXXXXXXXXLDV
2ksy 0.34782608695652173  YYLTLAGVTGVAXXXXXXXXLDV
3qdc 0.34782608695652173  YYLTLAGVTGVAXXXXXXXXLDV
4gyc 0.34782608695652173  YYLTLAGVTGVAXXXXXXXXLDV


Helix:2
Orig YVDWLVTTPLLILYLGLL
 WLXTXXLL-[1m0k, 1s8l, 1at9, 1e0p, 1s8j, 2i1x, 1r2n, 1r84, 1pxs, 1jv7, 1m0m, 1jv6, 1ap9, 1pxr, 1m0l, 4hwl, 1s54, 1s53, 1o0a, 3han, 1c8s, 1c8r, 3hao, 1kg9, 1kg8, 3hap, 3haq, 3har, 2wjk, 2wjl, 3has, 1kgb, 2zzl, 1q5i, 1f50, 1dze, 1tn5, 3nsb, 2brd, 1cwq, 3utv, 3utw, 1tn0, 3utx, 4fpd, 3uty, 1brx, 1fbb, 1brr, 1p8i, 1fbk, 1ucq, 4hyx, 1p8u, 1f4z, 1ixf, 1qkp, 1qko, 1brd, 1p8h, 1mgy, 1qm8, 4md2, 2zfe, 4md1, 3ns0, 1iw6, 1c3w, 1bm1, 2ntu, 1kme, 2ntw, 1s52, 1s51, 1py6, 4ov0, 2at9, 1iw9, 2i20, 2i21, 1vjm, 1x0s, 1qhj, 3mbv, 1x0i, 1x0k, 1xji] TTPLXXXXLXLL-[1brx, 1s8l, 1e0p, 1pxs, 1jv7, 1jv6, 1pxr, 1qkp, 1qko, 1brd, 1vgo, 1s54, 1s53, 1mgy, 2wjl, 3has, 1c3w, 1bm1, 1q5i, 2ntu, 1kme, 1vjm, 1tn5, 1x0k, 1tn0] WLXTTXLLXXXLXL-[1brx, 1s8l, 1e0p, 1pxs, 1jv7, 1jv6, 1pxr, 1qkp, 1qko, 1brd, 1vgo, 1s54, 1s53, 1mgy, 2wjl, 3has, 1c3w, 1bm1, 1q5i, 2ntu, 1kme, 1vjm, 1tn5, 1x0k, 1tn0] DWXXTTP-[1m0k, 1at9, 1e0p, 1r2n, 1r84, 1pxs, 1ap9, 1pxr, 4hwl, 1vgo, 1s54, 1s53, 1o0a, 3han, 1kg9, 1kg8, 3hap, 3haq, 3har, 2wjk, 2wjl, 3has, 1q5i, 1f50, 2z55, 1tn5, 3nsb, 1cwq, 3utv, 3utw, 1tn0, 3utx, 3uty, 1brx, 1brr, 1p8i, 1ucq, 4hyx, 1f4z, 1qkp, 1qko, 1brd, 1p8h, 4md2, 4md1, 3ns0, 1c3w, 1bm1, 2ntu, 1kme, 2ntw, 1s52, 1s51, 1py6, 4ov0, 1vjm, 3mbv, 1x0i, 1x0k, 1xji] LXXTPLXXXXLXLL-[1brx, 1s8l, 1e0p, 1pxs, 1jv7, 1jv6, 1pxr, 1qkp, 1qko, 1brd, 1vgo, 1s54, 1s53, 1mgy, 2wjl, 3has, 1c3w, 1bm1, 1q5i, 2ntu, 1kme, 1vjm, 1tn5, 1x0k, 1tn0] LXTXXLL-[1m0k, 1s8l, 1at9, 1e0p, 1s8j, 2i1x, 1r2n, 1r84, 1pxs, 1jv7, 1ap9, 1m0m, 1jv6, 1pxr, 1m0l, 4hwl, 1s54, 1s53, 1o0a, 1c8s, 3han, 3hao, 1kg9, 1c8r, 1kg8, 3hap, 3haq, 2wjk, 3har, 2wjl, 3has, 2zzl, 1kgb, 1q5i, 1f50, 1dze, 1tn5, 3nsb, 2brd, 1cwq, 3utv, 1tn0, 3utw, 3utx, 4fpd, 3uty, 1brx, 1fbb, 1brr, 1p8i, 1fbk, 1ucq, 4hyx, 1p8u, 1f4z, 1ixf, 1qkp, 1qko, 1brd, 1p8h, 1mgy, 1qm8, 4md2, 2zfe, 4md1, 1iw6, 3ns0, 1c3w, 1bm1, 1kme, 2ntu, 2ntw, 1s52, 1s51, 1py6, 4ov0, 2at9, 1iw9, 2i20, 2i21, 1vjm, 1x0s, 1qhj, 3mbv, 1x0i, 1x0k, 1xji] TXXLXXXXL-[1m0k, 1at9, 1e0p, 1r2n, 1r84, 1pxs, 1ap9, 1pxr, 4hwl, 1vgo, 1s54, 1s53, 1o0a, 3han, 1kg9, 1kg8, 3hap, 3haq, 3har, 2wjk, 2wjl, 3has, 1q5i, 1f50, 2z55, 1tn5, 3nsb, 1cwq, 3utv, 3utw, 1tn0, 3utx, 3uty, 1brx, 1brr, 1p8i, 1ucq, 4hyx, 1f4z, 1qkp, 1qko, 1brd, 1p8h, 4md2, 4md1, 3ns0, 1c3w, 1bm1, 2ntu, 1kme, 2ntw, 1s52, 1s51, 1py6, 4ov0, 1vjm, 3mbv, 1x0i, 1x0k, 1xji] PLXXXXLXL-[1brx, 1at9, 1e0p, 1r2n, 1r84, 4hyx, 1f4z, 1pxs, 1pxr, 1qkp, 1qko, 1brd, 1vgo, 1s54, 1s53, 3han, 3hap, 3haq, 3har, 2wjk, 2wjl, 3has, 1c3w, 1bm1, 1q5i, 2ntu, 1kme, 2ntw, 1s52, 1s51, 1py6, 1vjm, 1tn5, 1x0i, 1x0k, 3utv, 3utw, 1tn0, 3utx, 1xji, 3uty] LXTXXL-[1m0k, 1s8l, 1at9, 1s8j, 1e0p, 2i1x, 1r84, 1r2n, 1pxs, 1jv7, 1ap9, 1m0m, 1jv6, 1pxr, 1m0l, 4hwl, 1s54, 1s53, 1o0a, 1c8s, 3han, 1c8r, 3hao, 1kg9, 1kg8, 3hap, 3haq, 3har, 2wjk, 2wjl, 3has, 1kgb, 2zzl, 1q5i, 1f50, 1dze, 1tn5, 3nsb, 2brd, 1cwq, 3utv, 1tn0, 3utw, 3utx, 4fpd, 3uty, 1brx, 1fbb, 1brr, 1p8i, 1fbk, 1ucq, 4hyx, 1p8u, 1f4z, 1ixf, 3vi0, 1qkp, 1qko, 1brd, 1p8h, 1mgy, 1qm8, 4md2, 2zfe, 4md1, 3ns0, 1iw6, 1c3w, 1bm1, 1kme, 2ntu, 2ntw, 1s52, 1s51, 1py6, 4ov0, 2at9, 3vhz, 1iw9, 2i20, 2i21, 1vjm, 1x0s, 1qhj, 3mbv, 1x0i, 1x0k, 1xji] WLXXTXLXXXXLXLL-[1brx, 1c3w, 1bm1, 1e0p, 1q5i, 2ntu, 1kme, 1pxs, 1pxr, 1vjm, 1qkp, 1tn5, 1qko, 1brd, 1vgo, 1s54, 1s53, 1x0k, 1tn0, 2wjl, 3has] WXXTTP-[1m0k, 1s8l, 1at9, 1e0p, 1s8j, 2i1x, 1r2n, 1r84, 1pxs, 1jv7, 1ap9, 1m0m, 1jv6, 1pxr, 1m0l, 4hwl, 1s54, 1s53, 1o0a, 1c8s, 3han, 3hao, 1kg9, 1c8r, 1kg8, 3hap, 3haq, 2wjk, 3har, 2wjl, 3has, 2zzl, 1kgb, 1q5i, 1f50, 1dze, 1tn5, 3nsb, 2brd, 1cwq, 3utv, 1tn0, 3utw, 3utx, 4fpd, 3uty, 1brx, 1fbb, 1brr, 1p8i, 1fbk, 1ucq, 4hyx, 1p8u, 1f4z, 1ixf, 3vi0, 1qkp, 1qko, 1brd, 1xio, 2m3g, 1p8h, 1mgy, 1qm8, 4md2, 2zfe, 4md1, 1iw6, 3ns0, 1c3w, 1bm1, 1kme, 2ntu, 2ntw, 1s52, 1s51, 1py6, 4ov0, 2at9, 1iw9, 3vhz, 2i20, 2i21, 1vjm, 1x0s, 1qhj, 3mbv, 1x0i, 1x0k, 1xji] DWXXTT-[1xio, 2m3g] WLXXXXLXXXXL-[1brx, 1s8l, 1e0p, 1pxs, 1jv7, 1jv6, 1pxr, 1qkp, 1qko, 1brd, 1vgo, 1s54, 1s53, 1mgy, 2wjl, 3has, 1c3w, 1bm1, 1q5i, 2ntu, 1kme, 1vjm, 1tn5, 1x0k, 1tn0] PLXXXXL-[1m0k, 1s8l, 1at9, 1s8j, 1e0p, 1r84, 1r2n, 1pxs, 1jv7, 1ap9, 1jv6, 1pxr, 4hwl, 1vgo, 1s54, 1s53, 1o0a, 3han, 1kg9, 1kg8, 3hap, 3haq, 3har, 2wjk, 2wjl, 3has, 1q5i, 1f50, 2z55, 1tn5, 3nsb, 1cwq, 3utv, 1tn0, 3utw, 3utx, 3uty, 1brx, 1brr, 1p8i, 1ucq, 4hyx, 1f4z, 1qkp, 1qko, 1brd, 1p8h, 1mgy, 4md2, 4md1, 3ns0, 1c3w, 1bm1, 1kme, 2ntu, 2ntw, 1s52, 1s51, 1py6, 4ov0, 1vjm, 3mbv, 1x0i, 1x0k, 1xji] WLXTXXL-[1m0k, 1s8l, 1at9, 1s8j, 1e0p, 2i1x, 1r84, 1r2n, 1pxs, 1jv7, 1ap9, 1m0m, 1jv6, 1pxr, 1m0l, 4hwl, 1vgo, 1s54, 1s53, 1o0a, 1c8s, 3han, 1c8r, 3hao, 1kg9, 1kg8, 3hap, 3haq, 3har, 2wjk, 2wjl, 3has, 1kgb, 2zzl, 1q5i, 1f50, 1dze, 2z55, 1tn5, 3nsb, 2brd, 1cwq, 3utv, 1tn0, 3utw, 3utx, 4fpd, 3uty, 1brx, 1fbb, 1brr, 1p8i, 1fbk, 1ucq, 4hyx, 1p8u, 1f4z, 1ixf, 3vi0, 1qkp, 1qko, 1brd, 1p8h, 1mgy, 1qm8, 4md2, 2zfe, 4md1, 3ns0, 1iw6, 1c3w, 1bm1, 1kme, 2ntu, 2ntw, 1s52, 1s51, 1py6, 4ov0, 2at9, 3vhz, 1iw9, 2i20, 2i21, 1vjm, 1x0s, 1qhj, 3mbv, 1x0i, 1x0k, 1xji] DWLXTXXLL-[1m0k, 1at9, 1e0p, 1r2n, 1r84, 1pxs, 1ap9, 1pxr, 4hwl, 1vgo, 1s54, 1s53, 1o0a, 3han, 1kg9, 1kg8, 3hap, 3haq, 3har, 2wjk, 2wjl, 3has, 1q5i, 1f50, 2z55, 1tn5, 3nsb, 1cwq, 3utv, 3utw, 1tn0, 3utx, 3uty, 1brx, 1brr, 1p8i, 1ucq, 4hyx, 1f4z, 1qkp, 1qko, 1brd, 1p8h, 4md2, 4md1, 3ns0, 1c3w, 1bm1, 2ntu, 1kme, 2ntw, 1s52, 1s51, 1py6, 4ov0, 1vjm, 3mbv, 1x0i, 1x0k, 1xji] DWLXTTPLLXXXLXL-[1brx, 1c3w, 1bm1, 1e0p, 1q5i, 2ntu, 1kme, 1pxs, 1pxr, 1vjm, 1qkp, 1tn5, 1qko, 1brd, 1vgo, 1s54, 1s53, 1x0k, 1tn0, 2wjl, 3has] LXXXXLXLL-[1brx, 1c3w, 1bm1, 1e0p, 1q5i, 2ntu, 1kme, 1pxs, 1pxr, 1vjm, 1qkp, 1tn5, 1qko, 1brd, 1vgo, 1s54, 1s53, 1x0k, 1tn0, 2wjl, 3has]
Pred YVXXXXXXXXXXXXXXXX
accu 0.8888888888888888

1x0k 0.8888888888888888  YVXXXXXXXXXXXXXXXX
1vjm 0.8888888888888888  YVXXXXXXXXXXXXXXXX
1kme 0.8888888888888888  YVXXXXXXXXXXXXXXXX
2ntu 0.8888888888888888  YVXXXXXXXXXXXXXXXX
1bm1 0.8888888888888888  YVXXXXXXXXXXXXXXXX
1c3w 0.8888888888888888  YVXXXXXXXXXXXXXXXX
1brd 0.8888888888888888  YVXXXXXXXXXXXXXXXX
1qko 0.8888888888888888  YVXXXXXXXXXXXXXXXX
1qkp 0.8888888888888888  YVXXXXXXXXXXXXXXXX
1brx 0.8888888888888888  YVXXXXXXXXXXXXXXXX
1tn0 0.8888888888888888  YVXXXXXXXXXXXXXXXX
1tn5 0.8888888888888888  YVXXXXXXXXXXXXXXXX
1q5i 0.8888888888888888  YVXXXXXXXXXXXXXXXX
3has 0.8888888888888888  YVXXXXXXXXXXXXXXXX
2wjl 0.8888888888888888  YVXXXXXXXXXXXXXXXX
1s53 0.8888888888888888  YVXXXXXXXXXXXXXXXX
1s54 0.8888888888888888  YVXXXXXXXXXXXXXXXX
1vgo 0.8888888888888888  YVXXXXXXXXXXXXXXXX
1pxr 0.8888888888888888  YVXXXXXXXXXXXXXXXX
1pxs 0.8888888888888888  YVXXXXXXXXXXXXXXXX
1e0p 0.8888888888888888  YVXXXXXXXXXXXXXXXX
1at9 0.8333333333333334  YVXXXXXXXXXXXXXXXL
1s8l 0.8333333333333334  YVDXXXXXXXXXXXXXXX
1m0k 0.7222222222222222  YVXXXXXXXXXXXXXGLL


Helix:3
Orig VLVGLIGVDVVIIAGGIVAAATT
Pred VLVGLIGVDVVIIAGGIVAAATT
accu 0.0


Helix:4
Orig WVAFGVAGVAYLGLVYGLLVSLP
Pred WVAFGVAGVAYLGLVYGLLVSLP
accu 0.0


Helix:5
Orig TVVLWTLYPVVWLLAPTGFGLLT
 YXVXWL-[1m0k, 1s8l, 1at9, 1e0p, 1s8j, 2i1x, 1r84, 1r2n, 1pxs, 1m0m, 1pxr, 1ap9, 1m0l, 4hwl, 1s54, 1s53, 1o0a, 3han, 1c8s, 1c8r, 3hao, 1kg9, 1kg8, 3hap, 3haq, 2wjk, 3har, 2wjl, 3has, 1kgb, 1q5j, 2zzl, 1q5i, 1f50, 1dze, 3nsb, 1tn5, 2brd, 1cwq, 3utv, 1tn0, 3utw, 3utx, 3uty, 4fpd, 1brx, 1fbb, 1brr, 1p8i, 1fbk, 1ucq, 4hyx, 1p8u, 1f4z, 1ixf, 1qkp, 3vi0, 1qko, 1brd, 1p8h, 1qm8, 4md2, 2zfe, 4md1, 1iw6, 3ns0, 1c3w, 1bm1, 2ntu, 1kme, 2ntw, 1s52, 1s51, 1py6, 4ov0, 2at9, 1iw9, 3vhz, 2i20, 2i21, 1vjm, 1x0s, 1qhj, 3mbv, 1x0i, 1x0k, 1xji]
Pred TVVLWTLXXXXXXLAPTGFGLLT
accu 0.2608695652173913

1xji 0.2608695652173913  TVVLWTLXXXXXXLAPTGFGLLT
1x0k 0.2608695652173913  TVVLWTLXXXXXXLAPTGFGLLT
1x0i 0.2608695652173913  TVVLWTLXXXXXXLAPTGFGLLT
3mbv 0.2608695652173913  TVVLWTLXXXXXXLAPTGFGLLT
1qhj 0.2608695652173913  TVVLWTLXXXXXXLAPTGFGLLT
1x0s 0.2608695652173913  TVVLWTLXXXXXXLAPTGFGLLT
1vjm 0.2608695652173913  TVVLWTLXXXXXXLAPTGFGLLT
2i21 0.2608695652173913  TVVLWTLXXXXXXLAPTGFGLLT
2i20 0.2608695652173913  TVVLWTLXXXXXXLAPTGFGLLT
3vhz 0.2608695652173913  TVVLWTLXXXXXXLAPTGFGLLT
1iw9 0.2608695652173913  TVVLWTLXXXXXXLAPTGFGLLT
2at9 0.2608695652173913  TVVLWTLXXXXXXLAPTGFGLLT
4ov0 0.2608695652173913  TVVLWTLXXXXXXLAPTGFGLLT
1py6 0.2608695652173913  TVVLWTLXXXXXXLAPTGFGLLT
1s51 0.2608695652173913  TVVLWTLXXXXXXLAPTGFGLLT
1s52 0.2608695652173913  TVVLWTLXXXXXXLAPTGFGLLT
2ntw 0.2608695652173913  TVVLWTLXXXXXXLAPTGFGLLT
1kme 0.2608695652173913  TVVLWTLXXXXXXLAPTGFGLLT
2ntu 0.2608695652173913  TVVLWTLXXXXXXLAPTGFGLLT
1bm1 0.2608695652173913  TVVLWTLXXXXXXLAPTGFGLLT
1c3w 0.2608695652173913  TVVLWTLXXXXXXLAPTGFGLLT
3ns0 0.2608695652173913  TVVLWTLXXXXXXLAPTGFGLLT
1iw6 0.2608695652173913  TVVLWTLXXXXXXLAPTGFGLLT
4md1 0.2608695652173913  TVVLWTLXXXXXXLAPTGFGLLT
2zfe 0.2608695652173913  TVVLWTLXXXXXXLAPTGFGLLT
4md2 0.2608695652173913  TVVLWTLXXXXXXLAPTGFGLLT
1qm8 0.2608695652173913  TVVLWTLXXXXXXLAPTGFGLLT
1p8h 0.2608695652173913  TVVLWTLXXXXXXLAPTGFGLLT
1brd 0.2608695652173913  TVVLWTLXXXXXXLAPTGFGLLT
1qko 0.2608695652173913  TVVLWTLXXXXXXLAPTGFGLLT
3vi0 0.2608695652173913  TVVLWTLXXXXXXLAPTGFGLLT
1qkp 0.2608695652173913  TVVLWTLXXXXXXLAPTGFGLLT
1ixf 0.2608695652173913  TVVLWTLXXXXXXLAPTGFGLLT
1f4z 0.2608695652173913  TVVLWTLXXXXXXLAPTGFGLLT
1p8u 0.2608695652173913  TVVLWTLXXXXXXLAPTGFGLLT
4hyx 0.2608695652173913  TVVLWTLXXXXXXLAPTGFGLLT
1ucq 0.2608695652173913  TVVLWTLXXXXXXLAPTGFGLLT
1fbk 0.2608695652173913  TVVLWTLXXXXXXLAPTGFGLLT
1p8i 0.2608695652173913  TVVLWTLXXXXXXLAPTGFGLLT
1brr 0.2608695652173913  TVVLWTLXXXXXXLAPTGFGLLT
1fbb 0.2608695652173913  TVVLWTLXXXXXXLAPTGFGLLT
1brx 0.2608695652173913  TVVLWTLXXXXXXLAPTGFGLLT
4fpd 0.2608695652173913  TVVLWTLXXXXXXLAPTGFGLLT
3uty 0.2608695652173913  TVVLWTLXXXXXXLAPTGFGLLT
3utx 0.2608695652173913  TVVLWTLXXXXXXLAPTGFGLLT
3utw 0.2608695652173913  TVVLWTLXXXXXXLAPTGFGLLT
1tn0 0.2608695652173913  TVVLWTLXXXXXXLAPTGFGLLT
3utv 0.2608695652173913  TVVLWTLXXXXXXLAPTGFGLLT
1cwq 0.2608695652173913  TVVLWTLXXXXXXLAPTGFGLLT
2brd 0.2608695652173913  TVVLWTLXXXXXXLAPTGFGLLT
1tn5 0.2608695652173913  TVVLWTLXXXXXXLAPTGFGLLT
3nsb 0.2608695652173913  TVVLWTLXXXXXXLAPTGFGLLT
1dze 0.2608695652173913  TVVLWTLXXXXXXLAPTGFGLLT
1f50 0.2608695652173913  TVVLWTLXXXXXXLAPTGFGLLT
1q5i 0.2608695652173913  TVVLWTLXXXXXXLAPTGFGLLT
2zzl 0.2608695652173913  TVVLWTLXXXXXXLAPTGFGLLT
1q5j 0.2608695652173913  TVVLWTLXXXXXXLAPTGFGLLT
1kgb 0.2608695652173913  TVVLWTLXXXXXXLAPTGFGLLT
3has 0.2608695652173913  TVVLWTLXXXXXXLAPTGFGLLT
2wjl 0.2608695652173913  TVVLWTLXXXXXXLAPTGFGLLT
3har 0.2608695652173913  TVVLWTLXXXXXXLAPTGFGLLT
2wjk 0.2608695652173913  TVVLWTLXXXXXXLAPTGFGLLT
3haq 0.2608695652173913  TVVLWTLXXXXXXLAPTGFGLLT
3hap 0.2608695652173913  TVVLWTLXXXXXXLAPTGFGLLT
1kg8 0.2608695652173913  TVVLWTLXXXXXXLAPTGFGLLT
1kg9 0.2608695652173913  TVVLWTLXXXXXXLAPTGFGLLT
3hao 0.2608695652173913  TVVLWTLXXXXXXLAPTGFGLLT
1c8r 0.2608695652173913  TVVLWTLXXXXXXLAPTGFGLLT
1c8s 0.2608695652173913  TVVLWTLXXXXXXLAPTGFGLLT
3han 0.2608695652173913  TVVLWTLXXXXXXLAPTGFGLLT
1o0a 0.2608695652173913  TVVLWTLXXXXXXLAPTGFGLLT
1s53 0.2608695652173913  TVVLWTLXXXXXXLAPTGFGLLT
1s54 0.2608695652173913  TVVLWTLXXXXXXLAPTGFGLLT
4hwl 0.2608695652173913  TVVLWTLXXXXXXLAPTGFGLLT
1m0l 0.2608695652173913  TVVLWTLXXXXXXLAPTGFGLLT
1ap9 0.2608695652173913  TVVLWTLXXXXXXLAPTGFGLLT
1pxr 0.2608695652173913  TVVLWTLXXXXXXLAPTGFGLLT
1m0m 0.2608695652173913  TVVLWTLXXXXXXLAPTGFGLLT
1pxs 0.2608695652173913  TVVLWTLXXXXXXLAPTGFGLLT
1r2n 0.2608695652173913  TVVLWTLXXXXXXLAPTGFGLLT
1r84 0.2608695652173913  TVVLWTLXXXXXXLAPTGFGLLT
2i1x 0.2608695652173913  TVVLWTLXXXXXXLAPTGFGLLT
1s8j 0.2608695652173913  TVVLWTLXXXXXXLAPTGFGLLT
1e0p 0.2608695652173913  TVVLWTLXXXXXXLAPTGFGLLT
1at9 0.2608695652173913  TVVLWTLXXXXXXLAPTGFGLLT
1s8l 0.2608695652173913  TVVLWTLXXXXXXLAPTGFGLLT
1m0k 0.2608695652173913  TVVLWTLXXXXXXLAPTGFGLLT


Helix:6
Orig MLVFVYLDIVSKVGFVVVAVMGA
 LDXXXKVG-[1s8l, 1s8j, 2i1x, 1r84, 1ap9, 1h2s, 1o0a, 1c8s, 1c8r, 1q5i, 1gu8, 1tn5, 3nsb, 1tn0, 4fpd, 1brx, 1fbb, 1brr, 1fbk, 1h68, 1ixf, 1brd, 3qap, 1mgy, 2zfe, 1c3w, 1bm1, 1kme, 1s52, 1s51, 1py6, 4ov0, 1vjm, 1gue, 1qhj, 3mbv, 1m0k, 1at9, 1e0p, 3qdc, 2ksy, 2f95, 1r2n, 1pxs, 1jv7, 1m0m, 1jv6, 1pxr, 1m0l, 4hwl, 1s54, 2f93, 1s53, 3han, 3hao, 1kg9, 1kg8, 3hap, 3haq, 3har, 2wjk, 2wjl, 3has, 1kgb, 2zzl, 1f50, 1dze, 2brd, 1cwq, 3utv, 3utw, 3utx, 3uty, 1p8i, 1ucq, 4hyx, 1p8u, 1f4z, 1qkp, 1qko, 1p8h, 1qm8, 4md2, 4md1, 3ns0, 1iw6, 4gyc, 2ntu, 2ntw, 1jgj, 2at9, 1iw9, 2i20, 2i21, 1x0s, 1x0i, 1x0k, 1xji] DXXXKVGF-[1gue, 4gyc, 3qap, 3qdc, 2f93, 2ksy, 2f95, 1jgj, 1h68, 1gu8, 1h2s] DXXXKV-[1m0k, 1s8l, 1at9, 1e0p, 1s8j, 2i1x, 1r84, 1r2n, 1pxs, 1jv7, 1m0m, 1pxr, 1ap9, 1jv6, 1m0l, 4hwl, 1s54, 1s53, 1o0a, 3han, 1c8s, 1c8r, 3hao, 1kg9, 1kg8, 3hap, 3haq, 2wjk, 3har, 2wjl, 3has, 1kgb, 1q5j, 2zzl, 1q5i, 1f50, 1dze, 3nsb, 1tn5, 2brd, 1cwq, 3utv, 1tn0, 3utw, 3utx, 3uty, 4fpd, 1brx, 1fbb, 1brr, 1p8i, 1fbk, 1ucq, 4hyx, 1p8u, 1f4z, 1ixf, 1qkp, 3vi0, 1qko, 1brd, 1p8h, 1mgy, 1qm8, 4md2, 2zfe, 4md1, 1iw6, 3ns0, 1c3w, 1bm1, 2ntu, 1kme, 2ntw, 1s52, 1s51, 1py6, 4ov0, 2at9, 1iw9, 3vhz, 2i20, 2i21, 1vjm, 1x0s, 1qhj, 3mbv, 1x0i, 1x0k, 1xji] DXXXKXG-[1m0k, 1s8l, 1at9, 1s8j, 1e0p, 2i1x, 1r84, 1r2n, 1pxs, 1jv7, 1ap9, 1m0m, 1jv6, 1pxr, 1m0l, 4hwl, 1s54, 1s53, 1o0a, 1c8s, 3han, 1c8r, 3hao, 1kg9, 1kg8, 3hap, 3haq, 3har, 2wjk, 2wjl, 3has, 1kgb, 2zzl, 1q5i, 1f50, 1dze, 1tn5, 3nsb, 2brd, 1cwq, 3utv, 1tn0, 3utw, 3utx, 4fpd, 3uty, 1brx, 1fbb, 1brr, 1p8i, 1fbk, 1ucq, 4hyx, 1p8u, 1f4z, 1ixf, 3vi0, 1qkp, 1qko, 1brd, 1p8h, 1mgy, 1qm8, 4md2, 2zfe, 4md1, 3ns0, 1iw6, 1c3w, 1bm1, 1kme, 2ntu, 2ntw, 1s52, 1s51, 1py6, 4ov0, 2at9, 3vhz, 1iw9, 2i20, 2i21, 1vjm, 1x0s, 1qhj, 3mbv, 1x0i, 1x0k, 1xji] LDXXXK-[1m0k, 1s8l, 1at9, 1e0p, 1s8j, 2i1x, 1r84, 1r2n, 1pxs, 1m0m, 1pxr, 1ap9, 1m0l, 4hwl, 1s54, 1s53, 1o0a, 3han, 1c8s, 1c8r, 3hao, 1kg9, 1kg8, 3hap, 3haq, 2wjk, 3har, 2wjl, 3has, 1kgb, 1q5j, 2zzl, 1q5i, 1f50, 1dze, 3nsb, 1tn5, 2brd, 1cwq, 3utv, 1tn0, 3utw, 3utx, 3uty, 4fpd, 1brx, 1fbb, 1brr, 1p8i, 1fbk, 1ucq, 4hyx, 1p8u, 1f4z, 1ixf, 1qkp, 3vi0, 1qko, 1brd, 1p8h, 1qm8, 4md2, 2zfe, 4md1, 1iw6, 3ns0, 1c3w, 1bm1, 2ntu, 1kme, 2ntw, 1s52, 1s51, 1py6, 4ov0, 2at9, 1iw9, 3vhz, 2i20, 2i21, 1vjm, 1x0s, 1qhj, 3mbv, 1x0i, 1x0k, 1xji] LDXXXKV-[1m0k, 1s8l, 1at9, 1s8j, 1e0p, 2i1x, 1r84, 1r2n, 1pxs, 1jv7, 1ap9, 1m0m, 1jv6, 1pxr, 1m0l, 4hwl, 1s54, 1s53, 1o0a, 1c8s, 3han, 1c8r, 3hao, 1kg9, 1kg8, 3hap, 3haq, 3har, 2wjk, 2wjl, 3has, 1kgb, 2zzl, 1q5i, 1f50, 1dze, 1tn5, 3nsb, 2brd, 1cwq, 3utv, 1tn0, 3utw, 3utx, 4fpd, 3uty, 1brx, 1fbb, 1brr, 1p8i, 1fbk, 1ucq, 4hyx, 1p8u, 1f4z, 1ixf, 3vi0, 1qkp, 1qko, 1brd, 1p8h, 1mgy, 1qm8, 4md2, 2zfe, 4md1, 3ns0, 1iw6, 1c3w, 1bm1, 1kme, 2ntu, 2ntw, 1s52, 1s51, 1py6, 4ov0, 2at9, 3vhz, 1iw9, 2i20, 2i21, 1vjm, 1x0s, 1qhj, 3mbv, 1x0i, 1x0k, 1xji]
Pred MLVFVYXXXXXXXXXVVVAVMGA
accu 0.391304347826087

1jgj 0.391304347826087  MLVFVYXXXXXXXXXVVVAVMGA
4gyc 0.391304347826087  MLVFVYXXXXXXXXXVVVAVMGA
2f93 0.391304347826087  MLVFVYXXXXXXXXXVVVAVMGA
2f95 0.391304347826087  MLVFVYXXXXXXXXXVVVAVMGA
2ksy 0.391304347826087  MLVFVYXXXXXXXXXVVVAVMGA
3qdc 0.391304347826087  MLVFVYXXXXXXXXXVVVAVMGA
1gue 0.391304347826087  MLVFVYXXXXXXXXXVVVAVMGA
3qap 0.391304347826087  MLVFVYXXXXXXXXXVVVAVMGA
1h68 0.391304347826087  MLVFVYXXXXXXXXXVVVAVMGA
1gu8 0.391304347826087  MLVFVYXXXXXXXXXVVVAVMGA
1h2s 0.391304347826087  MLVFVYXXXXXXXXXVVVAVMGA
1ap9 0.34782608695652173  MLVFVYXXXXXXXXFVVVAVMGA
1r84 0.34782608695652173  MLVFVYXXXXXXXXFVVVAVMGA
2i1x 0.34782608695652173  MLVFVYXXXXXXXXFVVVAVMGA
1s8j 0.34782608695652173  MLVFVYXXXXXXXXFVVVAVMGA
1s8l 0.34782608695652173  MLVFVYXXXXXXXXFVVVAVMGA


A4HBA6_LEIBR/PF00230

Helix:0
Orig LVAEFVGTFLFVLTIILASVGVG
Pred LVAEFVGTFLFVLTIILASVGVG
accu 0.0


Helix:1
Orig PIPIGFMLAAMCFTFGYISGAHF
Pred PIPIGFMLAAMCFTFGYISGAHF
accu 0.0


Helix:2
Orig LYVMMQLGGSFCASLYASAIIGL
Pred LYVMMQLGGSFCASLYASAIIGL
accu 0.0


Helix:3
Orig WQALLCELVYTFALTSVVLHVYF
Pred WQALLCELVYTFALTSVVLHVYF
accu 0.0


Helix:4
Orig YGFAIGMMLMAAGFSVGGFTGGA
Pred YGFAIGMMLMAAGFSVGGFTGGA
accu 0.0


Helix:5
Orig DPLFYVWVYWIAPIGGAVIASIV
Pred DPLFYVWVYWIAPIGGAVIASIV
accu 0.0


B3LGN3_YEAS1/PF01036

Helix:0
Orig WFWTCFCCYLLFGLILTFLM
Pred WFWTCFCCYLLFGLILTFLM
accu 0.0


Helix:1
Orig IAPNFFMCIAYFTMASNLGWIPV
 AYXXMA-[1gue, 4gyc, 3qap, 3qdc, 2f93, 2ksy, 2f95, 1jgj, 1h68, 1gu8, 1h2s]
Pred IAPNFFMCIXXXXXXSNLGWIPV
accu 0.2608695652173913

1h2s 0.2608695652173913  IAPNFFMCIXXXXXXSNLGWIPV
1gu8 0.2608695652173913  IAPNFFMCIXXXXXXSNLGWIPV
1h68 0.2608695652173913  IAPNFFMCIXXXXXXSNLGWIPV
1jgj 0.2608695652173913  IAPNFFMCIXXXXXXSNLGWIPV
2f95 0.2608695652173913  IAPNFFMCIXXXXXXSNLGWIPV
2ksy 0.2608695652173913  IAPNFFMCIXXXXXXSNLGWIPV
2f93 0.2608695652173913  IAPNFFMCIXXXXXXSNLGWIPV
3qdc 0.2608695652173913  IAPNFFMCIXXXXXXSNLGWIPV
3qap 0.2608695652173913  IAPNFFMCIXXXXXXSNLGWIPV
4gyc 0.2608695652173913  IAPNFFMCIXXXXXXSNLGWIPV
1gue 0.2608695652173913  IAPNFFMCIXXXXXXSNLGWIPV


Helix:2
Orig IFYSRFVGWFLALPWPIIQICML
 WXLXXP-[1gue, 4gyc, 3qap, 3qdc, 2f93, 2ksy, 2f95, 1jgj, 1h68, 1gu8, 1h2s]
Pred IFYSRFVGXXXXXXWPIIQICML
accu 0.2608695652173913

1h2s 0.2608695652173913  IFYSRFVGXXXXXXWPIIQICML
1gu8 0.2608695652173913  IFYSRFVGXXXXXXWPIIQICML
1h68 0.2608695652173913  IFYSRFVGXXXXXXWPIIQICML
1jgj 0.2608695652173913  IFYSRFVGXXXXXXWPIIQICML
2f95 0.2608695652173913  IFYSRFVGXXXXXXWPIIQICML
2ksy 0.2608695652173913  IFYSRFVGXXXXXXWPIIQICML
2f93 0.2608695652173913  IFYSRFVGXXXXXXWPIIQICML
3qdc 0.2608695652173913  IFYSRFVGXXXXXXWPIIQICML
3qap 0.2608695652173913  IFYSRFVGXXXXXXWPIIQICML
4gyc 0.2608695652173913  IFYSRFVGXXXXXXWPIIQICML
1gue 0.2608695652173913  IFYSRFVGXXXXXXWPIIQICML


Helix:3
Orig FWQMAFNVCITEFFTVCWLIAAC
Pred FWQMAFNVCITEFFTVCWLIAAC
accu 0.0


Helix:4
Orig WGYYTIGLGAAIVVSISVMTTSY
Pred WGYYTIGLGAAIVVSISVMTTSY
accu 0.0


Helix:5
Orig TFLVFFSIIMFLWIIAYPTCFGI
Pred TFLVFFSIIMFLWIIAYPTCFGI
accu 0.0


Helix:6
Orig GIFYGIIDLILMCFIPTLLVPIA
Pred GIFYGIIDLILMCFIPTLLVPIA
accu 0.0


E2L219_BORBG/PF00230

Helix:0
Orig FLGTFILLALGTGSVAMTVLFSS
Pred FLGTFILLALGTGSVAMTVLFSS
accu 0.0


Helix:1
Orig NIVFGWGLGVTFGIYTAARMSGA
Pred NIVFGWGLGVTFGIYTAARMSGA
accu 0.0


Helix:2
Orig LLHYIVAQILGAFTGALMTLVVF
Pred LLHYIVAQILGAFTGALMTLVVF
accu 0.0


Helix:3
Orig FLPGFIDQIFGTFLLMFLISVVG
Pred FLPGFIDQIFGTFLLMFLISVVG
accu 0.0


Helix:4
Orig PFIVGAVVLSIGISFGGMNGYAI
Pred PFIVGAVVLSIGISFGGMNGYAI
accu 0.0


Helix:5
Orig HGFNNLSIVIVPIIGPIIGAILG
Pred HGFNNLSIVIVPIIGPIIGAILG
accu 0.0


C9ME62_HAEIF/PF00230

Helix:0
Orig IGEFLGTALLIFFGVGCVAALKV
Pred IGEFLGTALLIFFGVGCVAALKV
accu 0.0


Helix:1
Orig ISIMWGMGVALAVYATAGLSGAH
Pred ISIMWGMGVALAVYATAGLSGAH
accu 0.0


Helix:2
Orig VIPYIISQILGAFFAAALVYALY
Pred VIPYIISQILGAFFAAALVYALY
accu 0.0


Helix:3
Orig SIGGAFAVEFVITAILMALIMAL
Pred SIGGAFAVEFVITAILMALIMAL
accu 0.0


Helix:4
Orig LAPLLIGILIAVIGGAMGPLTGF
Pred LAPLLIGILIAVIGGAMGPLTGF
accu 0.0


Helix:5
Orig IPYFIVPMVAPVLGALAGAW
Pred IPYFIVPMVAPVLGALAGAW
accu 0.0


D4WI36_BACOV/PF00230

Helix:0
Orig FIAEMVGTMVLVLMGCGAAVLNG
Pred FIAEMVGTMVLVLMGCGAAVLNG
accu 0.0


Helix:1
Orig SVAAVLTIAFAFGLSVVAMAYTI
Pred SVAAVLTIAFAFGLSVVAMAYTI
accu 0.0


Helix:2
Orig GVYIVAQVTGGILGSALLWLITG
Pred GVYIVAQVTGGILGSALLWLITG
accu 0.0


Helix:3
Orig PYLLAAFVAEAVFTFIFVLTVLG
Pred PYLLAAFVAEAVFTFIFVLTVLG
accu 0.0


Helix:4
Orig GLAIGLTLVLVHIVCIPVTGTSV
Pred GLAIGLTLVLVHIVCIPVTGTSV
accu 0.0


Helix:5
Orig EAISQLWLFIVAPIVGAVVAVPV
Pred EAISQLWLFIVAPIVGAVVAVPV
accu 0.0


Q1G7T2_LACDA/PF00230

Helix:0
Orig LLNEFLSTGLMILFGVGV
Pred LLNEFLSTGLMILFGVGV
accu 0.0


Helix:1
Orig GHIFAITTWSFGITACLFIFGGV
Pred GHIFAITTWSFGITACLFIFGGV
accu 0.0


Helix:2
Orig FIPYTLAEFAGAFAGALLAYFMY
Pred FIPYTLAEFAGAFAGALLAYFMY
accu 0.0


Helix:3
Orig WMVEMIATTIFFSGILAIVA
Pred WMVEMIATTIFFSGILAIVA
accu 0.0


Helix:4
Orig FTPLLVGLLVWAIGMGLGGTTGF
Pred FTPLLVGLLVWAIGMGLGGTTGF
accu 0.0


Helix:5
Orig YGLIVPGTAPFAGAVLAAMF
Pred YGLIVPGTAPFAGAVLAAMF
accu 0.0


H7J486_STRPN/PF00230


H3FLZ5_PRIPA/PF00230

Helix:0
Orig LCEFFCTAMLVCVGCCASAVYVT
Pred LCEFFCTAMLVCVGCCASAVYVT
accu 0.0


Helix:1
Orig GMTISWMGALFLAITIGYRSSGS
Pred GMTISWMGALFLAITIGYRSSGS
accu 0.0


Helix:2
Orig FILFVIAQNLGAFVGSSITFVVY
Pred FILFVIAQNLGAFVGSSITFVVY
accu 0.0


Helix:3
Orig STIGACVDQTIATAVLCMGIGTI
Pred STIGACVDQTIATAVLCMGIGTI
accu 0.0


Helix:4
Orig IPVFIQPFFTACHVMLIGMGLAW
Pred IPVFIQPFFTACHVMLIGMGLAW
accu 0.0


Helix:5
Orig WFWVPVLCPMIGALLGAWL
Pred WFWVPVLCPMIGALLGAWL
accu 0.0


G4PI11_BRUML/PF00230

Helix:0
Orig AEFFGTFWLVFGGCGSAILAAAF
Pred AEFFGTFWLVFGGCGSAILAAAF
accu 0.0


Helix:1
Orig IGFLGVALAFGLTVLTMAYAVGG
Pred IGFLGVALAFGLTVLTMAYAVGG
accu 0.0


Helix:2
Orig LIPYWVAQVLGAIAAAAILYVIA
Pred LIPYWVAQVLGAIAAAAILYVIA
accu 0.0


Helix:3
Orig YSMMAGLLIEIILTAFFIIIILG
Pred YSMMAGLLIEIILTAFFIIIILG
accu 0.0


Helix:4
Orig PAGFAPIAIGFGLTLIHLVSIPV
Pred PAGFAPIAIGFGLTLIHLVSIPV
accu 0.0


Helix:5
Orig AALSQLWLFWVAPLVGAVIGAII
Pred AALSQLWLFWVAPLVGAVIGAII
accu 0.0


B7EKX1_ORYSJ/PF00230

Helix:0
Orig LAELVLTFVFVFTGVAATMAAGV
Pred LAELVLTFVFVFTGVAATMAAGV
accu 0.0


Helix:1
Orig GVAIATALAAGVLVTAGFHVSGG
Pred GVAIATALAAGVLVTAGFHVSGG
accu 0.0


Helix:2
Orig SALYVAAQLLASSLACILLRYLT
Pred SALYVAAQLLASSLACILLRYLT
accu 0.0


Helix:3
Orig LVMEIILTFSLLFVVYATIL
Pred LVMEIILTFSLLFVVYATIL
accu 0.0


Helix:4
Orig FGPLLTGLIVGANTIAGGNFSGA
Pred FGPLLTGLIVGANTIAGGNFSGA
accu 0.0


Helix:5
Orig GVWTHHWIYWLGPLIGGPLAGLV
Pred GVWTHHWIYWLGPLIGGPLAGLV
accu 0.0


B1VB61_CITFR/PF00230

Helix:0
Orig AEFLGTGLFLFFGIGCLSAL
Pred AEFLGTGLFLFFGIGCLSAL
accu 0.0


Helix:1
Orig LGLWEICIIWGLGISLAVYLTAG
Pred LGLWEICIIWGLGISLAVYLTAG
accu 0.0


Helix:2
Orig TVAQVAGAFGGALLAYLLYGSLF
Pred TVAQVAGAFGGALLAYLLYGSLF
accu 0.0


Helix:3
Orig ALSVWQAALVEVVITSILMGMIM
Pred ALSVWQAALVEVVITSILMGMIM
accu 0.0


Helix:4
Orig APLLIGILVAVIGASTGPLTGFA
Pred APLLIGILVAVIGASTGPLTGFA
accu 0.0


Helix:5
Orig PYFIVPIVAPIIGACAGAAI
Pred PYFIVPIVAPIIGACAGAAI
accu 0.0


A7N1R0_VIBHB/PF00230

Helix:0
Orig LAEFIGTGLLIFFGVGCVAALVL
Pred LAEFIGTGLLIFFGVGCVAALVL
accu 0.0


Helix:1
Orig ISIVWGFGVAIAIYCTAGVSGAH
Pred ISIVWGFGVAIAIYCTAGVSGAH
accu 0.0


Helix:2
Orig VVPYIIAQMLGAFCSAALVYSLY
Pred VVPYIIAQMLGAFCSAALVYSLY
accu 0.0


Helix:3
Orig FFGAFAVEFVITAVLMFAILALG
Pred FFGAFAVEFVITAVLMFAILALG
accu 0.0


Helix:4
Orig PLLIGILIAVIGSSLGPLTGFAM
Pred PLLIGILIAVIGSSLGPLTGFAM
accu 0.0


Helix:5
Orig IPYFIVPILAPIAGACFGGWL
Pred IPYFIVPILAPIAGACFGGWL
accu 0.0


B1X816_ECODH/PF00230

Helix:0
Orig AECFGTFWLVFGGCGSAVLAAGF
Pred AECFGTFWLVFGGCGSAVLAAGF
accu 0.0


Helix:1
Orig GIGFAGVALAFGLTVLTMAFAVG
Pred GIGFAGVALAFGLTVLTMAFAVG
accu 0.0


Helix:2
Orig VVGYVIAQVVGGIVAAALLYLIA
Pred VVGYVIAQVVGGIVAAALLYLIA
accu 0.0


Helix:3
Orig GGYSMLSALVVELVLSAGFLLVI
Pred GGYSMLSALVVELVLSAGFLLVI
accu 0.0


Helix:4
Orig FAPAGFAPIAIGLALTLIHLISI
Pred FAPAGFAPIAIGLALTLIHLISI
accu 0.0


Helix:5
Orig LWFFWVVPIVGGIIGGLI
Pred LWFFWVVPIVGGIIGGLI
accu 0.0


D8JRS8_HYPDA/PF00230

Helix:0
Orig AAEVFGTFMLMASVLGAAFYSFG
Pred AAEVFGTFMLMASVLGAAFYSFG
accu 0.0


Helix:1
Orig AAGILGVALSIGTTVMVMAYAVG
Pred AAGILGVALSIGTTVMVMAYAVG
accu 0.0


Helix:2
Orig AVPYIIAQVVGALAACGVFSLVG
Pred AVPYIIAQVVGALAACGVFSLVG
accu 0.0


Helix:3
Orig SLGEVFILETVLTAFFLIVIMGV
Pred SLGEVFILETVLTAFFLIVIMGV
accu 0.0


Helix:4
Orig ALLAPVAIGLTLTAIHLMAIPIS
Pred ALLAPVAIGLTLTAIHLMAIPIS
accu 0.0


Helix:5
Orig ALSQVWVFWAAPILGGVIGGV
Pred ALSQVWVFWAAPILGGVIGGV
accu 0.0


H1X2A6_LEUCI/PF00230

Helix:0
Orig LLAEFMGTALMIIFGVGV
Pred LLAEFMGTALMIIFGVGV
accu 0.0


Helix:1
Orig GSGHIFAITTWGFGITIVLFVFG
Pred GSGHIFAITTWGFGITIVLFVFG
accu 0.0


Helix:2
Orig ITYFLIVSVVEVLGGIAGSLIVY
Pred ITYFLIVSVVEVLGGIAGSLIVY
accu 0.0


Helix:3
Orig NFFVEAFATFVFLTSILAISARA
Pred NFFVEAFATFVFLTSILAISARA
accu 0.0


Helix:4
Orig AIGFLVWAVGMGMGGTTGFAMNL
Pred AIGFLVWAVGMGMGGTTGFAMNL
accu 0.0


Helix:5
Orig YGVLVPGLAPFVGAIFAALF
Pred YGVLVPGLAPFVGAIFAALF
accu 0.0


E7XHL5_SALMO/PF00230

Helix:0
Orig AEFLGTGLFLFFGIGCLSAL
Pred AEFLGTGLFLFFGIGCLSAL
accu 0.0


Helix:1
Orig LGLWEICIIWGLGISLAVYLTAG
Pred LGLWEICIIWGLGISLAVYLTAG
accu 0.0


Helix:2
Orig IIAQFAGAFGGALLAYVLYSSLF
Pred IIAQFAGAFGGALLAYVLYSSLF
accu 0.0


Helix:3
Orig ALNVWQAALVEVVITSILMGMIM
Pred ALNVWQAALVEVVITSILMGMIM
accu 0.0


Helix:4
Orig APLLIGILVAVIGASTGPLTGFA
Pred APLLIGILVAVIGASTGPLTGFA
accu 0.0


Helix:5
Orig PYFIVPIVAPVIGACAGAAI
Pred PYFIVPIVAPVIGACAGAAI
accu 0.0


D8QU00_SELML/PF00230

Helix:0
Orig CLVECLATGAFVFASILIIVSCS
Pred CLVECLATGAFVFASILIIVSCS
accu 0.0


Helix:1
Orig ISVLHFLVISFLILSVAPSSGGH
Pred ISVLHFLVISFLILSVAPSSGGH
accu 0.0


Helix:2
Orig VVMYTGAQCIGSIFGSLCMKLVL
Pred VVMYTGAQCIGSIFGSLCMKLVL
accu 0.0


Helix:3
Orig GSAFVAETFFTFFLMFIVATLAL
Pred GSAFVAETFFTFFLMFIVATLAL
accu 0.0


Helix:4
Orig VFGAILAPTFIAAAVGVLVFVSG
Pred VFGAILAPTFIAAAVGVLVFVSG
accu 0.0


Helix:5
Orig HWLWWVAPYFATVLVAVV
Pred HWLWWVAPYFATVLVAVV
accu 0.0


B2T7D0_BURPP/PF00230

Helix:0
Orig LVAELFGTFWLVLGGCGSAVLAA
Pred LVAELFGTFWLVLGGCGSAVLAA
accu 0.0


Helix:1
Orig GIGFVGVSLAFGLTVLTMAFAIG
Pred GIGFVGVSLAFGLTVLTMAFAIG
accu 0.0


Helix:2
Orig LLPYIVAQLIGAVLGALVLSLIA
Pred LLPYIVAQLIGAVLGALVLSLIA
accu 0.0


Helix:3
Orig YSLAAAFICEVVMTGFFLFVILG
Pred YSLAAAFICEVVMTGFFLFVILG
accu 0.0


Helix:4
Orig PAGFAPIAIGLCLTLIHLISIPV
Pred PAGFAPIAIGLCLTLIHLISIPV
accu 0.0


Helix:5
Orig AAMDQLWLFWVAPILGAVIAGVL
Pred AAMDQLWLFWVAPILGAVIAGVL
accu 0.0


B0R2U4_HALS3/PF01036

Helix:0
Orig LWVNVALAGIAILVFVYMGRTIR
 LAGIAXLV-[1e12, 2jaf, 2jag] WVNVAL-[1e12, 2jaf] WVNVALAGIAILV-[1e12, 2jaf] LXFVYMGR-[2jaf, 2jag] WVNVALAGIA-[1e12, 2jaf] VALAGIAILVFVYM-[1e12, 2jaf, 2jag] LXFXYMG-[2jaf, 2jag] LAGIAILVFVYMGR-[2jaf, 2jag] VFVYMGR-[2jaf, 2jag] GIAILVFVXM-[1e12, 2jaf, 2jag] NVALAGIA-[1e12, 2jaf, 2jag] WVNVAXAGIAILVFVYMG-[2jaf] AXAGIAI-[1e12, 2jaf, 2jag] IAILXF-[1e12, 2jaf, 2jag] VNVALAGIAILVXV-[1e12, 2jaf] VNVALAGIAILVFVYM-[1e12, 2jaf] AXXGIAIL-[1e12, 2jaf, 2jag] LAGIAILVFVYMG-[2jaf, 2jag] NXALAGIAILVFVYMGR-[2jaf, 2jag] FVXMGR-[2jaf, 2jag] WVNVALAG-[1e12, 2jaf] VNVALAGIAILVFVYMG-[2jaf] VNVALA-[1e12, 2jaf] VALAGIAILVFVY-[1e12, 2jaf, 2jag] LWVNVALAGIAILXFV-[1e12, 2jaf] AXIAXLV-[1e12, 2jaf, 2jag] IAILVFV-[1e12, 2jaf, 2jag] WVNVALAGIAILVFVY-[1e12, 2jaf] ALAXXA-[1e12, 2jaf, 2jag] LWVNXXLA-[1e12, 2jaf] GIAILXXV-[1e12, 2jaf, 2jag] NXALAGIAILXFV-[1e12, 2jaf, 2jag] IAILVFVYM-[1e12, 2jaf, 2jag] WVNVALAGIAIL-[1e12, 2jaf] GXAILVFVY-[1e12, 2jaf, 2jag] ALXGIAILVFVXM-[1e12, 2jaf, 2jag] ALAXIAILXFV-[1e12, 2jaf, 2jag] NXALAG-[3qbl, 3vvk, 1e12, 2jaf, 2jag, 3a7k, 3qbg, 3abw, 3qbi, 3qbk] GIAILVFVYMGR-[2jaf, 2jag] NVALAGIAILVFVY-[1e12, 2jaf, 2jag] LXXVXM-[3qbl, 3vvk, 3qbg, 3abw, 3qbi, 3qbk] GIAILXF-[1e12, 2jaf, 2jag] IAXLVFVY-[1e12, 2jaf, 2jag] AGIAILVFVYMGR-[2jaf, 2jag] WVNVALAGIAILXXV-[1e12, 2jaf] VAXAGIAILV-[1e12, 2jaf, 2jag] LWVNVALXGIAILVXXYMG-[2jaf] WVNVALA-[1e12, 2jaf] AGIAILVFVY-[1e12, 2jaf, 2jag] LWVXXAL-[1e12, 2jaf] VNVALAG-[1e12, 2jaf] ILVFVYMG-[2jaf, 2jag] AXLVFVYMG-[2jaf, 2jag] LWVNVALAGIAILXF-[1e12, 2jaf] NXALAGIAIL-[1e12, 2jaf, 2jag] VALAGIAILVFVYMG-[2jaf, 2jag] LXGIAIL-[1e12, 2jaf, 2jag] LXFXXM-[1e12, 2jaf, 2jag] LXGIAXLXXV-[1e12, 2jaf, 2jag] VXVALAGIAXL-[1e12, 2jaf] ALXXIAILVFVYMG-[2jaf, 2jag] ILXFVYMGR-[2jaf, 2jag] NXALAGIAILXF-[1e12, 2jaf, 2jag] WVNVALAGIAI-[1e12, 2jaf] ILXFVXM-[3qbl, 3vvk, 1e12, 2jaf, 2jag, 3abw, 3qbg, 3qbi, 3qbk] AXIAXLVFVXM-[1e12, 2jaf, 2jag] WVNVALAGIAILVFVYM-[1e12, 2jaf] NVALAGI-[1e12, 2jaf, 2jag] AGIAIL-[1e12, 2jaf, 2jag] VXLAGXA-[1e12, 2jaf, 2jag] NVALAGIAILV-[1e12, 2jaf, 2jag] LWVNVALXGIAILV-[1e12, 2jaf] LAGIAILVFVXM-[1e12, 2jaf, 2jag] AGIAXLVFVYMG-[2jaf, 2jag] AXIAILXXV-[1e12, 2jaf, 2jag] VNVALAGIAI-[1e12, 2jaf] NXALAGIAILVFVXM-[1e12, 2jaf, 2jag] IAXLXFVYMG-[2jaf, 2jag] LAGXAI-[1e12, 2jaf, 2jag] AILVFVYMGR-[2jaf, 2jag] LWVNVALXGXA-[1e12, 2jaf] VNVALAGI-[1e12, 2jaf] LAGIAILVFVY-[1e12, 2jaf, 2jag] LWVNVALXGIAI-[1e12, 2jaf] WVNVALAGIAILVF-[1e12, 2jaf] VNVALAGIAILVFVYMGR-[2jaf] WVNVALAGIAILVFVYMGR-[2jaf] LWVNVALAGIAILVXXY-[1e12, 2jaf] VALAGIAILVFVYMGR-[2jaf, 2jag] LWVNVALAGIAILVFXXM-[1e12, 2jaf] LAGIAILXF-[1e12, 2jaf, 2jag] VXVALAGIAILV-[1e12, 2jaf] VNVXLAXIA-[1e12, 2jaf] AILVFVY-[1e12, 2jaf, 2jag] VALAGIAILVF-[1e12, 2jaf, 2jag] LWVNVA-[1e12, 2jaf] VALAGIXI-[1e12, 2jaf, 2jag] VFXYMG-[2jaf, 2jag] LWVNXXLXG-[1e12, 2jaf] WVNVALAGI-[1e12, 2jaf] LWVNVALAGI-[1e12, 2jaf] ALAGIAILVFVYMGR-[2jaf, 2jag] VALAGIAIL-[1e12, 2jaf, 2jag] VNVALAGIAILVFVY-[1e12, 2jaf] ALAGIAXLVFVY-[1e12, 2jaf, 2jag] GIAILVFVYMG-[2jaf, 2jag] GIAILV-[1e12, 2jaf, 2jag] IAILVFVYMGR-[2jaf, 2jag] VALXGI-[1e12, 2jaf, 2jag] VALAGIAILVXV-[1e12, 2jaf, 2jag] NVALAGIAILVFVYMG-[2jaf, 2jag] NXALAGIAI-[1e12, 2jaf, 2jag] ALXXIAXLXF-[1e12, 2jaf, 2jag] AXLXFV-[1e12, 2jaf, 2jag] AILVFVYM-[1e12, 2jaf, 2jag] AXIAILXF-[1e12, 2jaf, 2jag] LWVNVALXGIAIL-[1e12, 2jaf] VXVALAGIAILVF-[1e12, 2jaf] ILVFVY-[1e12, 2jaf, 2jag]
Pred XXXXXXXXXXXXXXXXXXXXTIR
accu 0.8695652173913043

2jaf 0.8695652173913043  XXXXXXXXXXXXXXXXXXXXTIR
1e12 0.782608695652174  XXXXXXXXXXXXXXXXXXGRTIR
3vvk 0.5652173913043478  LWVXXXXXXIAXXXXXXXGRTIR
3qbl 0.5652173913043478  LWVXXXXXXIAXXXXXXXGRTIR


Helix:1
Orig LMIPLVSISSYLGLLSGLTVGMI
 VSIXSYLXLXS-[1e12] MIPLVSIS-[1e12, 2jaf, 2jag] SISSYL-[1e12, 2jaf, 2jag] LMIPLVSIS-[1e12, 2jaf, 2jag] LMIPLVSISSYLG-[1e12, 2jaf] VXIXXY-[3qbl, 3vvk, 1e12, 2jaf, 2jag, 3a7k, 3qbg, 3abw, 3qbi, 3qbk] PXVSISSYXG-[1e12, 2jaf] IPXVSISSYL-[1e12, 2jaf, 2jag] IPXVSIS-[1e12, 2jaf, 2jag] IXSYXG-[3qbl, 3vvk, 1e12, 2jaf, 3a7k, 3qbg, 3abw, 3qbi, 3qbk] VXISSYL-[1e12, 2jaf, 2jag] SIXSYXGL-[3qbl, 3vvk, 1e12, 3a7k, 3qbg, 3abw, 3qbi, 3qbk] MIPLVSISSYL-[1e12, 2jaf, 2jag] IPLVSISS-[1e12, 2jaf, 2jag] IPLVSISSYLG-[1e12, 2jaf] LMIPLVSISSY-[1e12, 2jaf, 2jag] IXLVSISSYLXLL-[1e12] SIXSYXG-[3qbl, 3vvk, 1e12, 2jaf, 3a7k, 3qbg, 3abw, 3qbi, 3qbk] IPLVSISSY-[1e12, 2jaf, 2jag] MIPLVSISSY-[1e12, 2jaf, 2jag] MIPLVSISS-[1e12, 2jaf, 2jag] VSISSYXXLL-[1e12] LVSISSYLGL-[1e12] SYXGLXS-[3qbl, 3vvk, 1e12, 3a7k, 3qbg, 3abw, 3qbi, 3qbk] LVSISSYL-[1e12, 2jaf, 2jag] IPLVSISSYLGL-[1e12] LVSISSYLG-[1e12, 2jaf] PLVSISSYLGXL-[1e12] LMIPLVSISS-[1e12, 2jaf, 2jag] PXVSISSYLGLXS-[1e12] ISSYLGXL-[1e12] LMIXLVSISSYLXLL-[1e12] LMIXLVSISSYL-[1e12, 2jaf, 2jag] PLVSISSYL-[1e12, 2jaf, 2jag] LVSISSYLGXXS-[1e12] IXSYXGL-[3qbl, 3vvk, 1e12, 3a7k, 3qbg, 3abw, 3qbi, 3qbk] LVSIXS-[1e12, 2jaf, 2jag] MIPLVSI-[1e12, 2jaf, 2jag] LMIPLVS-[1e12, 2jaf, 2jag] SSYLGLLS-[1e12] SIXSYLGLXS-[1e12] LMIPLVSISSYLGL-[1e12] LVSISSYLXXL-[1e12] LVSISSY-[1e12, 2jaf, 2jag] SISSYLXLL-[1e12] MIPLVSISSYLGLLS-[1e12] IPXVSI-[1e12, 2jaf, 2jag] MIPLVS-[1e12, 2jaf, 2jag] VSIXSYXG-[3qbl, 3vvk, 1e12, 2jaf, 3a7k, 3qbg, 3abw, 3qbi, 3qbk] LMIPLVSIXSYLGLLS-[1e12] MIPLVSISSYLG-[1e12, 2jaf] SYLXLL-[1e12] PXVSIXS-[3qbl, 3vvk, 1e12, 2jaf, 2jag, 3a7k, 3qbg, 3abw, 3qbi, 3qbk] SSYLGLL-[1e12] YXGLXS-[3qbl, 3vvk, 1e12, 3a7k, 3qbg, 3abw, 3qbi, 3qbk] PXVSIXSY-[3qbl, 3vvk, 1e12, 2jaf, 2jag, 3a7k, 3qbg, 3abw, 3qbi, 3qbk] IPLVSISSYLGLXS-[1e12] VSIXSYXXL-[3qbl, 3vvk, 1e12, 3a7k, 3qbg, 3abw, 3qbi, 3qbk] PXVSISSYXGL-[1e12] MIPLVSISSYLGL-[1e12] LMIXLV-[1e12, 2jaf, 2jag] IXSYLGLXS-[1e12] PLVSIS-[1e12, 2jaf, 2jag] SSYLXL-[1e12] MIPLVSISSYLGLL-[1e12] LMIPLVSI-[1e12, 2jaf, 2jag]
Pred XXXXXXXXXXXXXXXXGLTVGMI
accu 0.6956521739130435

1e12 0.6956521739130435  XXXXXXXXXXXXXXXXGLTVGMI
3vvk 0.5652173913043478  LMIXXXXXXXXXXXXXGLTVGMI
3qbl 0.5652173913043478  LMIXXXXXXXXXXXXXGLTVGMI


Helix:2
Orig YLTWALSTPMILLALGLL
 AXSTPMIL-[3qbl, 3vvk, 1e12, 2jaf, 2jag, 3a7k, 3qbg, 3abw, 3qbi, 3qbk] LTWALST-[3qbl, 3vvk, 1e12, 2jaf, 2jag, 3a7k, 3qbg, 3abw, 3qbi, 3qbk] LSTPMILLA-[3qbl, 3vvk, 1e12, 2jaf, 2jag, 3qbg, 3abw, 3qbi, 3qbk] TPXILLALXL-[3qbl, 3vvk, 3qbg, 3qbi, 3qbk] LTWALSTP-[3qbl, 3vvk, 1e12, 2jaf, 2jag, 3a7k, 3qbg, 3abw, 3qbi, 3qbk] AXSTPXILXAL-[3qbl, 3vvk, 1e12, 2jaf, 2jag, 3qbg, 3abw, 3qbi, 3qbk] ALSTPM-[3qbl, 3vvk, 1e12, 2jaf, 2jag, 3a7k, 3qbg, 3abw, 3qbi, 3qbk] LTWALXTPMILL-[3qbl, 3vvk, 1e12, 2jaf, 2jag, 3a7k, 3qbg, 3abw, 3qbi, 3qbk] STPMILLXLGL-[3qbl, 3vvk, 3qbg, 3qbi, 3qbk] WAXSTPMILLA-[3qbl, 3vvk, 1e12, 2jaf, 2jag, 3qbg, 3abw, 3qbi, 3qbk] PMILLALG-[3qbl, 3vvk, 2jaf, 2jag, 3qbg, 3qbi, 3qbk] LXTPMILXXL-[3qbl, 3vvk, 1e12, 2jaf, 2jag, 3qbg, 3abw, 3qbi, 3qbk] WXLXXP-[3qap, 3qdc] ALSTPMILLALG-[3qbl, 3vvk, 2jaf, 2jag, 3qbg, 3qbi, 3qbk] TWALSTXMI-[3qbl, 3vvk, 1e12, 2jaf, 2jag, 3a7k, 3qbg, 3abw, 3qbi, 3qbk] YLTWALSTPMILLA-[1e12, 2jaf, 2jag] WAXSTPMILXXL-[3qbl, 3vvk, 1e12, 2jaf, 2jag, 3qbg, 3abw, 3qbi, 3qbk] WALSTPM-[3qbl, 3vvk, 1e12, 2jaf, 2jag, 3a7k, 3qbg, 3abw, 3qbi, 3qbk] WALSTPMILL-[3qbl, 3vvk, 1e12, 2jaf, 2jag, 3a7k, 3qbg, 3abw, 3qbi, 3qbk] LTWALS-[3qbl, 3vvk, 1e12, 2jaf, 2jag, 3a7k, 3qbg, 3abw, 3qbi, 3qbk] LTWALSTPMILXALG-[2jaf, 2jag] YLTWALSTPM-[3qbl, 3vvk, 1e12, 2jaf, 2jag, 3a7k, 3qbg, 3abw, 3qbi, 3qbk] ALXTPMILL-[3qbl, 3vvk, 1e12, 2jaf, 2jag, 3a7k, 3qbg, 3abw, 3qbi, 3qbk] STPMIL-[3qbl, 3vvk, 1e12, 2jaf, 2jag, 3a7k, 3qbg, 3abw, 3qbi, 3qbk] LTWALSTPXILXXL-[1e12, 2jaf, 2jag] STPMILL-[3qbl, 3vvk, 1e12, 2jaf, 2jag, 3a7k, 3qbg, 3abw, 3qbi, 3qbk] YXXWXL-[3qap, 3qdc] YLTWAL-[3qbl, 3vvk, 1e12, 2jaf, 2jag, 3a7k, 3qbg, 3abw, 3qbi, 3qbk] LXTPMILLXLG-[3qbl, 3vvk, 2jaf, 2jag, 3qbg, 3qbi, 3qbk] PMILLA-[3qbl, 3vvk, 1e12, 2jaf, 2jag, 3qbg, 3abw, 3qbi, 3qbk] AXSTPMILLA-[3qbl, 3vvk, 1e12, 2jaf, 2jag, 3qbg, 3abw, 3qbi, 3qbk] STPMILLALG-[3qbl, 3vvk, 2jaf, 2jag, 3qbg, 3qbi, 3qbk] IXXXLG-[3vvk, 1s8l, 1at9, 1s8j, 2jaf, 2jag, 2i1x, 1r2n, 1r84, 1pxs, 1ap9, 1m0m, 1pxr, 4hwl, 1s54, 1s53, 1o0a, 3han, 3hao, 1kg9, 1c8r, 1kg8, 3hap, 3haq, 2wjk, 3har, 2wjl, 3has, 1q5j, 2zzl, 1kgb, 1q5i, 1f50, 1tn5, 3nsb, 2brd, 3utv, 1tn0, 3utw, 3utx, 4fpd, 3uty, 1brx, 1fbb, 1brr, 1fbk, 1ucq, 4hyx, 1f4z, 1ixf, 3vi0, 1qkp, 1qko, 1p8h, 4md2, 4md1, 3ns0, 1c3w, 1bm1, 1kme, 2ntu, 2ntw, 1s52, 1s51, 1py6, 4ov0, 1iw9, 3vhz, 2i20, 2i21, 3qbl, 1vjm, 3mbv, 1x0k, 3qbg, 3qbi, 1xji, 3qbk] LXTPXIL-[3qbl, 3vvk, 1e12, 2jaf, 2jag, 3a7k, 3qbg, 3abw, 3qbi, 3qbk] IXXAXGXL-[3qbl, 3vvk, 3qbg, 3qbi, 3qbk] PMILXALXL-[3qbl, 3vvk, 3qbg, 3qbi, 3qbk] PMILLXLXLL-[3qbl, 3vvk, 3qbg, 3qbi, 3qbk] YLTWALSTPXIL-[3qbl, 3vvk, 1e12, 2jaf, 2jag, 3a7k, 3qbg, 3abw, 3qbi, 3qbk] YLTWALST-[3qbl, 3vvk, 1e12, 2jaf, 2jag, 3a7k, 3qbg, 3abw, 3qbi, 3qbk] MILLALG-[3qbl, 3vvk, 2jaf, 2jag, 3qbg, 3qbi, 3qbk] LXXLXL-[3qbl, 3vvk, 3qbg, 3qbi, 3qbk] TPXILXXL-[3qbl, 3vvk, 1e12, 2jaf, 2jag, 3qbg, 3abw, 3qbi, 3qbk] TPMILLA-[3qbl, 3vvk, 1e12, 2jaf, 2jag, 3qbg, 3abw, 3qbi, 3qbk] LXTPXIXL-[3qbl, 3vvk, 1e12, 2jaf, 2jag, 3a7k, 3qbg, 3abw, 3qbi, 3qbk] LXTPMILLXXGL-[3qbl, 3vvk, 3qbg, 3qbi, 3qbk] TWALSTXMILLALG-[2jaf, 2jag] LXXLXXL-[3qbl, 3vvk, 3qbg, 3qbi, 3qbk] ILLXLGL-[3qbl, 3vvk, 3qbg, 3qbi, 3qbk] LTWALSTPMIL-[3qbl, 3vvk, 1e12, 2jaf, 2jag, 3a7k, 3qbg, 3abw, 3qbi, 3qbk] LTWALSTPMI-[3qbl, 3vvk, 1e12, 2jaf, 2jag, 3a7k, 3qbg, 3abw, 3qbi, 3qbk] TWALSTP-[3qbl, 3vvk, 1e12, 2jaf, 2jag, 3a7k, 3qbg, 3abw, 3qbi, 3qbk] MILXAL-[3qbl, 3vvk, 1e12, 2jaf, 2jag, 3qbg, 3abw, 3qbi, 3qbk] YLTWALSTPMILLALG-[2jaf, 2jag] PMILLXL-[3qbl, 3vvk, 1e12, 2jaf, 2jag, 3qbg, 3abw, 3qbi, 3qbk] YLTWALSTPMILXXL-[1e12, 2jaf, 2jag] LTWALSTPM-[3qbl, 3vvk, 1e12, 2jaf, 2jag, 3a7k, 3qbg, 3abw, 3qbi, 3qbk] TWALSTPXILLA-[3qbl, 3vvk, 1e12, 2jaf, 2jag, 3qbg, 3abw, 3qbi, 3qbk] STPMILXXLXLL-[3qbl, 3vvk, 3qbg, 3qbi, 3qbk] WAXSTPXI-[3qbl, 3vvk, 1e12, 2jaf, 2jag, 3a7k, 3qbg, 3abw, 3qbi, 3qbk] TWALSTPM-[3qbl, 3vvk, 1e12, 2jaf, 2jag, 3a7k, 3qbg, 3abw, 3qbi, 3qbk] YLTWALXTP-[3qbl, 3vvk, 1e12, 2jaf, 2jag, 3a7k, 3qbg, 3abw, 3qbi, 3qbk] TWALSTXMILLAL-[1e12, 2jaf, 2jag] TWALST-[3qbl, 3vvk, 1e12, 2jaf, 2jag, 3a7k, 3qbg, 3abw, 3qbi, 3qbk] MILXALGL-[3qbl, 3vvk, 3qbg, 3qbi, 3qbk] TXXIXL-[3qbl, 3vvk, 1e12, 2jaf, 2jag, 3a7k, 3qbg, 3abw, 3qbi, 3qbk] YLTWALS-[3qbl, 3vvk, 1e12, 2jaf, 2jag, 3a7k, 3qbg, 3abw, 3qbi, 3qbk] STPMIXLA-[3qbl, 3vvk, 1e12, 2jaf, 2jag, 3qbg, 3abw, 3qbi, 3qbk] TPXILXXLXLL-[3qbl, 3vvk, 3qbg, 3qbi, 3qbk] TPXILLALG-[3qbl, 3vvk, 2jaf, 2jag, 3qbg, 3qbi, 3qbk] TXALSTPXIL-[3qbl, 3vvk, 1e12, 2jaf, 2jag, 3a7k, 3qbg, 3abw, 3qbi, 3qbk] YLTWALSTPXI-[3qbl, 3vvk, 1e12, 2jaf, 2jag, 3a7k, 3qbg, 3abw, 3qbi, 3qbk] STPMILXXL-[3qbl, 3vvk, 1e12, 2jaf, 2jag, 3qbg, 3abw, 3qbi, 3qbk] MILXXLXXL-[3qbl, 3vvk, 3qbg, 3qbi, 3qbk] YLTXALSTPMILL-[1e12, 2jaf, 2jag] WALSTPMILLALG-[2jaf, 2jag] ALSTPMI-[3qbl, 3vvk, 1e12, 2jaf, 2jag, 3a7k, 3qbg, 3abw, 3qbi, 3qbk] LTWALSTPMILLA-[1e12, 2jaf, 2jag] WALXTP-[3qbl, 3vvk, 1e12, 2jaf, 2jag, 3a7k, 3qbg, 3abw, 3qbi, 3qbk]
Pred XXXXXXXXXXXXXXXXXX
accu 1.0

3qbk 1.0  XXXXXXXXXXXXXXXXXX
3qbi 1.0  XXXXXXXXXXXXXXXXXX
3qbg 1.0  XXXXXXXXXXXXXXXXXX
3qbl 1.0  XXXXXXXXXXXXXXXXXX
3vvk 1.0  XXXXXXXXXXXXXXXXXX


Helix:3
Orig LGSLFTVIAADIGMCVTGLAAAM
 VTGLAA-[3qbl, 3vvk, 1e12, 2jaf, 3a7k, 3qbg, 3abw, 3qbi, 3qbk] ADIXMCV-[1e12, 2jaf, 2jag] TXIAADIXMXVTG-[1e12, 2jaf, 2jag] FTXIAADIXMCVTGLAA-[1e12, 2jaf] FTXIAADIXMCVTGLAAA-[1e12] TGLAAAM-[1e12] ADIGMCVTGLA-[1e12, 2jaf] IXADIXMCV-[1e12, 2jaf, 2jag] IXMCVTG-[3qbl, 3vvk, 1e12, 2jaf, 2jag, 3a7k, 3qbg, 3abw, 3qbi, 3qbk] FTXIAXD-[1e12, 2jaf, 2jag] AXIGMCVTGLAA-[1e12, 2jaf] IXMCVT-[3qbl, 3vvk, 1e12, 2jaf, 2jag, 3a7k, 3qbg, 3abw, 3qbi, 3qbk] FTXIAADI-[1e12, 2jaf, 2jag] FTXIAADIXMCVTG-[1e12, 2jaf, 2jag] SLFTXXAA-[2jaf, 2jag] GMXVTGL-[1e12, 2jaf, 2jag] LFTVIAADIG-[2jaf, 2jag] AADIGMC-[1e12, 2jaf, 2jag] DIXMCV-[3qbl, 3vvk, 1e12, 2jaf, 2jag, 3a7k, 3qbg, 3abw, 3qbi, 3qbk] ADIGMC-[1e12, 2jaf, 2jag] IAADIGMCVTGLAXAM-[1e12] ADIGMCVTGLAAAM-[1e12] MCVTGLXA-[3qbl, 3vvk, 1e12, 2jaf, 3a7k, 3qbg, 3abw, 3qbi, 3qbk] MCVTGLAAAM-[1e12] ADIGMCVT-[1e12, 2jaf, 2jag] SLFTVI-[2jaf, 2jag] DIXMXVT-[3qbl, 3vvk, 1e12, 2jaf, 2jag, 3a7k, 3qbg, 3abw, 3qbi, 3qbk] MXVTGL-[3qbl, 3vvk, 1e12, 2jaf, 2jag, 3a7k, 3qbg, 3abw, 3qbi, 3qbk] CVTGLA-[3qbl, 3vvk, 1e12, 2jaf, 3a7k, 3qbg, 3abw, 3qbi, 3qbk] DIXMXVTG-[3qbl, 3vvk, 1e12, 2jaf, 2jag, 3a7k, 3qbg, 3abw, 3qbi, 3qbk] IXMCVTGLXXA-[3qbl, 3vvk, 1e12, 3a7k, 3qbg, 3abw, 3qbi, 3qbk] DIXMCVTGLXXA-[3qbl, 3vvk, 1e12, 3a7k, 3qbg, 3abw, 3qbi, 3qbk] DIXMCVTGLA-[3qbl, 3vvk, 1e12, 2jaf, 3a7k, 3qbg, 3abw, 3qbi, 3qbk] IAADIXMXVTGL-[1e12, 2jaf, 2jag] VIAADIGMCVTGL-[1e12, 2jaf, 2jag] VIAADIGMC-[1e12, 2jaf, 2jag] FTXIAADIXMCVTGLA-[1e12, 2jaf] SLFTVIAAD-[2jaf, 2jag] TVIAADIXMCVTGLXAA-[1e12] VIXADIXM-[1e12, 2jaf, 2jag] IXMCVTGL-[3qbl, 3vvk, 1e12, 2jaf, 2jag, 3a7k, 3qbg, 3abw, 3qbi, 3qbk] TVIAADI-[1e12, 2jaf, 2jag] CVTGLAA-[3qbl, 3vvk, 1e12, 2jaf, 3a7k, 3qbg, 3abw, 3qbi, 3qbk] AAXIGMCVTGLA-[1e12, 2jaf] VTGLAAAM-[1e12] IAADIXMCVTGXXA-[1e12, 2jaf] GMXVTGLA-[1e12, 2jaf] SLFTVIAADIGMCVT-[2jaf, 2jag] SLFTVIAADIGM-[2jaf, 2jag] LFTXIAADIXMCVTGLXA-[2jaf] LFTXXA-[2jaf, 2jag] LFTXIAADIXMCVTG-[2jaf, 2jag] ADIGMCVTGL-[1e12, 2jaf, 2jag] LXTXIAADIXMCVTGL-[2jaf, 2jag] IAADIXMXVT-[1e12, 2jaf, 2jag] DIXMCVTGLXA-[3qbl, 3vvk, 1e12, 2jaf, 3a7k, 3qbg, 3abw, 3qbi, 3qbk] GMXVTGLAXA-[1e12] LFTXIAADIXMC-[2jaf, 2jag] SLFTVIAADIGMCVTGL-[2jaf, 2jag] AAXIGMCVT-[1e12, 2jaf, 2jag] AXIXMCVTXLXXA-[1e12] MXVTGLAXA-[3qbl, 3vvk, 1e12, 3a7k, 3qbg, 3abw, 3qbi, 3qbk] DIXMXVTGL-[3qbl, 3vvk, 1e12, 2jaf, 2jag, 3a7k, 3qbg, 3abw, 3qbi, 3qbk] FTXIAADIXM-[1e12, 2jaf, 2jag] SLFTVIAADIGMC-[2jaf, 2jag] VIAADIGMCVTGLAA-[1e12, 2jaf] TVIAADIGMCVTGLAAAM-[1e12] GLAXAM-[1e12] SLFTVIAADIG-[2jaf, 2jag] IXXCVTGLXA-[3qbl, 3vvk, 1e12, 2jaf, 3a7k, 3qbg, 3abw, 3qbi, 3qbk] VTGLXXA-[3qbl, 3vvk, 1e12, 3a7k, 3qbg, 3abw, 3qbi, 3qbk] GMCVTG-[1e12, 2jaf, 2jag] TVIAAD-[1e12, 2jaf, 2jag] IAADIXMXVTGLA-[1e12, 2jaf] FTVIAADIGMCVTGLAAAM-[1e12] LXTXIAADIXMXV-[2jaf, 2jag] VIXADI-[1e12, 2jaf, 2jag] TVIAADIXMCVTGLA-[1e12, 2jaf] FTXIAADIXMC-[1e12, 2jaf, 2jag] SLFTVIAADIGMCVTGLA-[2jaf] IGMCVTGLAAAM-[1e12] AAXIGMCV-[1e12, 2jaf, 2jag] VIXADIGMCVTGLAAA-[1e12] TVIAADIXMCVTGLAA-[1e12, 2jaf] VIAADIGMCVTGLA-[1e12, 2jaf] FTXIAA-[1e12, 2jaf, 2jag] FTXIAADIXMCVT-[1e12, 2jaf, 2jag] LFTXIAAD-[2jaf, 2jag] IXADIXM-[1e12, 2jaf, 2jag] AADIXMCVTGLAAA-[1e12] AADIXMCVTGL-[1e12, 2jaf, 2jag] VIAADIGMCVTGLAXAM-[1e12] SLFTVIAADIGMCV-[2jaf, 2jag] FTXIAADIXMCV-[1e12, 2jaf, 2jag] IAADIXMC-[1e12, 2jaf, 2jag] IXADIG-[1e12, 2jaf, 2jag] LFTVIAA-[2jaf, 2jag] LFTXIAADIXMCVT-[2jaf, 2jag] SLFTVIAADIGMCVTG-[2jaf, 2jag] CVTGLAAAM-[1e12] LFTXIAADIXM-[2jaf, 2jag] IXADIXMXVTG-[1e12, 2jaf, 2jag] IXADIXMCVTGXXXA-[1e12] GMCVTGLAAXM-[1e12] AADIGMCVTGLAAAM-[1e12] TXIAADIXMXVT-[1e12, 2jaf, 2jag] TVIAADIXMXV-[1e12, 2jaf, 2jag] LXTXIAADI-[2jaf, 2jag] TVIAADIXMC-[1e12, 2jaf, 2jag] GMCVTGLXA-[1e12, 2jaf] VIXADIGMCVTG-[1e12, 2jaf, 2jag] CVTGLAAA-[3qbl, 3vvk, 1e12, 3a7k, 3qbg, 3abw, 3qbi, 3qbk] FTVIAADIG-[1e12, 2jaf, 2jag] VIAADIGMCVT-[1e12, 2jaf, 2jag] AADIGM-[1e12, 2jaf, 2jag] FTXIAADIXMCVTGL-[1e12, 2jaf, 2jag] MCVTGLA-[3qbl, 3vvk, 1e12, 2jaf, 3a7k, 3qbg, 3abw, 3qbi, 3qbk] TVIAADIG-[1e12, 2jaf, 2jag] TVIAADIXMXVTGL-[1e12, 2jaf, 2jag] DIGMCVTGLAAAM-[1e12] SLFTVIA-[2jaf, 2jag] AADIGMCVTG-[1e12, 2jaf, 2jag] VIAADIG-[1e12, 2jaf, 2jag] SLFTVIAXDI-[2jaf, 2jag] VXXADIGMCV-[1e12, 2jaf, 2jag] LFTXIAADIXMCVTGLA-[2jaf] IXMCVTGLA-[3qbl, 3vvk, 1e12, 2jaf, 3a7k, 3qbg, 3abw, 3qbi, 3qbk] TXIAADIXM-[1e12, 2jaf, 2jag] ADIXMCVTG-[1e12, 2jaf, 2jag]
Pred LGXXXXXXXXXXXXXXXXXXXXX
accu 0.9130434782608695

2jaf 0.8260869565217391  LGXXXXXXXXXXXXXXXXXXXAM
1e12 0.8260869565217391  LGSLXXXXXXXXXXXXXXXXXXX
3vvk 0.5217391304347826  LGSLFTVIAAXXXXXXXXXXXXM
3qbl 0.5217391304347826  LGSLFTVIAAXXXXXXXXXXXXM


Helix:4
Orig LLFRWAFYAISCAFFVVVLSALV
 FRWAFYAISCAFFVV-[1e12] CAFFVVVLSALV-[1e12, 2jaf, 2jag] WXXYAISCA-[1e12] YAISCAXXVV-[1e12, 2jaf, 2jag] YAISCAFFVVVLSALV-[1e12, 2jaf, 2jag] CAXXVV-[1e12, 2jaf, 2jag] RWAFYAISCAFFV-[1e12] ISXAXXVV-[1e12, 2jaf, 2jag] FXXVVLSA-[1e12, 2jaf, 2jag] RWAFYAIS-[1e12] FXXVVLS-[1e12, 2jaf, 2jag] AXXVVVLSA-[1e12, 2jaf, 2jag] FRWAFYAISCAFFVVVLS-[1e12] YAISCAF-[1e12, 2jaf, 2jag] VLSALV-[1e12, 2jaf, 2jag] ISXAXFVXVLXAL-[1e12, 2jaf, 2jag] FRWAFYAISCAFFVVVL-[1e12] FXXVVLSAL-[1e12, 2jaf, 2jag] AFYAISCAFXV-[1e12, 2jaf] FRWAFYAISCAF-[1e12] AISCAFFVVVLSA-[1e12, 2jaf, 2jag] SCAFFVVVLSA-[1e12, 2jaf, 2jag] FRWAFYAISCAFFV-[1e12] FYAISCAFFVVVLSA-[1e12, 2jaf, 2jag] AFXXVXL-[1e12, 2jaf, 2jag] AXYAISXAXFVVVL-[1e12, 2jaf] AFYAISCAFXXV-[1e12, 2jaf] AFYAISCAFXVVVLSALV-[1e12, 2jaf] RWAFYAISCAFFVV-[1e12] AFYAIS-[1e12, 2jaf] RWAFYAISC-[1e12] ISXAXFXVV-[3vvk, 3qbl, 3a7k, 3abw, 3qbg, 3qbi, 3qbk] RWAFYAISXA-[1e12] RWAFYAI-[1e12] WXFYAISCAF-[1e12] WAXYAISCAFFVVVLSA-[1e12] AISCAXXVV-[1e12, 2jaf, 2jag] FXVVLSA-[1e12, 2jaf, 2jag] VXXLSAXV-[1e12, 2jaf, 2jag] AISXAXFXVVL-[3vvk, 3qbl, 1e12, 2jaf, 2jag, 3a7k, 3abw, 3qbg, 3qbi, 3qbk] AISXAXFVVVLXAL-[1e12, 2jaf, 2jag] RWAFYAISCAFFXVXL-[1e12] FXVVLSALV-[1e12, 2jaf, 2jag] ISXAXFXVVL-[3vvk, 3qbl, 1e12, 2jaf, 2jag, 3a7k, 3abw, 3qbg, 3qbi, 3qbk] FYAISCA-[1e12, 2jaf, 2jag] FRWAFYAISCAFFVVV-[1e12] AFYAISCAF-[1e12, 2jaf] WXXYXI-[1e12] WAFYAISC-[1e12] RWAFYA-[1e12] FYAISCAFFVVXL-[1e12, 2jaf, 2jag] WAXYAISCAFFXVVL-[1e12] RWAFYAISCAFFVVVLXAL-[1e12] FXVVLS-[1e12, 2jaf, 2jag] FYAISCAFFXVVLSALV-[1e12, 2jaf, 2jag] AXYAISCAFFVVVLSA-[1e12, 2jaf] WAFYAISCAFFVVVLS-[1e12] FXWAXY-[1e12] FXXVVL-[1e12, 2jaf, 2jag] SCAFFV-[1e12, 2jaf, 2jag] AISCAFFVVVLS-[1e12, 2jaf, 2jag] AXYAISCAFXVVVLXAL-[1e12, 2jaf] SCAFFVVXLS-[1e12, 2jaf, 2jag] AISXAXXXVV-[1e12, 2jaf, 2jag] SXAXFVVVLXXL-[1e12, 2jaf, 2jag] FRWAFYAISCAFFVVVLSA-[1e12] FYAISCAFFVVVLSAL-[1e12, 2jaf, 2jag] FYAISCAF-[1e12, 2jaf, 2jag] AISCAFXVVVLSALV-[1e12, 2jaf, 2jag] RWAFYAISCAFFVVVLS-[1e12] YAISCA-[3qbl, 3vvk, 1e12, 2jaf, 2jag, 3a7k, 3qbg, 3abw, 3qbi, 3qbk] AFXVVVLS-[1e12, 2jaf, 2jag] FRWAFYAISCA-[1e12] YAISCAFFV-[1e12, 2jaf, 2jag] YAISCAXFXVV-[3qbl, 3vvk, 1e12, 2jaf, 2jag, 3a7k, 3qbg, 3abw, 3qbi, 3qbk] VVLSALV-[1e12, 2jaf, 2jag] AFFVVVLXAL-[1e12, 2jaf, 2jag] AISCAF-[1e12, 2jaf, 2jag] AFXXVV-[1e12, 2jaf, 2jag] AFYAISXAXXXVV-[1e12, 2jaf] FRWAFYAISCAFF-[1e12] YAISCAXFVVVLXAL-[1e12, 2jaf, 2jag] CAXFXVVL-[3qbl, 3vvk, 1e12, 2jaf, 2jag, 3a7k, 3qbg, 3abw, 3qbi, 3qbk] FRWAFYAISC-[1e12] ISCAFFV-[1e12, 2jaf, 2jag] ISCAFFVVVLSA-[1e12, 2jaf, 2jag] FYAISCAFF-[1e12, 2jaf, 2jag] AFYAISC-[1e12, 2jaf] FRWAFYAIS-[1e12] WAFYAISCAFFVVVLSALV-[1e12] FRWAFXXI-[1e12] FXXVVLSAXV-[1e12, 2jaf, 2jag] AFYAISCAFFVVVLS-[1e12, 2jaf] FXAISCAFXXVV-[1e12, 2jaf, 2jag] SXAXFXVVL-[1e12, 2jaf, 2jag] AISXAXFXVV-[3qbl, 3vvk, 3a7k, 3qbg, 3abw, 3qbi, 3qbk] AFYAISXAFF-[1e12, 2jaf] CAFFVVVLSA-[1e12, 2jaf, 2jag] AFXVVVLSAXV-[1e12, 2jaf, 2jag] CAXFVVVLSAL-[1e12, 2jaf, 2jag] WAFYAISCAFXXVV-[1e12] WAFYAISCAXF-[1e12] FRWAFYA-[1e12] ISCAFFVVVLS-[1e12, 2jaf, 2jag] FYAISC-[1e12, 2jaf, 2jag] WAFYAISCAFFVV-[1e12] ISCAXF-[3vvk, 3qbl, 1e12, 2jaf, 2jag, 3a7k, 3abw, 3qbg, 3qbi, 3qbk] YAISCAXFXVVL-[3qbl, 3vvk, 1e12, 2jaf, 2jag, 3a7k, 3qbg, 3abw, 3qbi, 3qbk] ISCAFFVVVLSALV-[1e12, 2jaf, 2jag] AISCAXF-[3qbl, 3vvk, 1e12, 2jaf, 2jag, 3a7k, 3qbg, 3abw, 3qbi, 3qbk] VXLSXL-[1e12, 2jaf, 2jag] WAFYAIS-[1e12] FXVVLXXL-[1e12, 2jaf, 2jag] WAXYAISCAFFVVVLXAL-[1e12] FYAISCAXXVV-[1e12, 2jaf, 2jag] RWAFYAISCAFXXVV-[1e12] RWAFYAISCAFFVVVLSA-[1e12] RWAFYAISCAXF-[1e12] SCAFFVVVLSALV-[1e12, 2jaf, 2jag] SCAXXXVVL-[3qbl, 3vvk, 3a7k, 3qbg, 3abw, 3qbi, 3qbk] YAISCAFFVVVLS-[1e12, 2jaf, 2jag] WAFYAISCAFFV-[1e12] CAFFVVVLS-[1e12, 2jaf, 2jag] VVVLSA-[1e12, 2jaf, 2jag] AXYAISCA-[1e12, 2jaf] YAISCAFFVVVLSA-[1e12, 2jaf, 2jag] SCAXXXVV-[3qbl, 3vvk, 1e12, 2jaf, 2jag, 3a7k, 3qbg, 3abw, 3qbi, 3qbk] CAXFXVV-[3qbl, 3vvk, 1e12, 2jaf, 2jag, 3a7k, 3qbg, 3abw, 3qbi, 3qbk] RWAFYAISXAF-[1e12] AISXAXXV-[1e12, 2jaf, 2jag] VXXLSXL-[1e12, 2jaf, 2jag] ISXAXXXVV-[1e12, 2jaf, 2jag] FYAISCAFFVVVLS-[1e12, 2jaf, 2jag] SXAXXXV-[1e12, 2jaf, 2jag] YAISCAXF-[3qbl, 3vvk, 1e12, 2jaf, 2jag, 3a7k, 3qbg, 3abw, 3qbi, 3qbk]
Pred LLXXXXXXXXXXXXXXXXXXXXX
accu 0.9130434782608695

1e12 0.9130434782608695  LLXXXXXXXXXXXXXXXXXXXXX
3vvk 0.5217391304347826  LLFRWAFXXXXXXXXXXXXSALV
3qbl 0.5217391304347826  LLFRWAFXXXXXXXXXXXXSALV


Helix:5
Orig VLTVVLWLGYPIVWAVGVEGLAL
 YPXXWXXG-[1e12] WXXYPIVWXXG-[1e12] VLXVXXWL-[2jaf, 2jag] LXVVXWLXYP-[3vvk, 3qbl, 2jaf, 2jag, 3abw, 3qbg, 3qbi, 3qbk] LXVVXWL-[3qbl, 3vvk, 2jaf, 2jag, 3a7k, 3qbg, 3abw, 3qbi, 3qbk] VLXVVLWXGYPI-[2jaf, 2jag] LXVVXWLGYPXXW-[2jaf, 2jag] VXXWLGYPXVW-[1e12, 2jaf, 2jag] VLXVVLWLGYPXVWA-[2jaf, 2jag] YPXXWA-[3vvk, 3qbl, 1e12, 2jaf, 2jag, 3a7k, 3abw, 3qbg, 3qbi, 3qbk] LXVVXWLGYXXV-[2jaf, 2jag] GYPIVWAV-[1e12, 2jaf] VLXXGYPXV-[1e12, 2jaf, 2jag] LWLGYPXXWA-[1e12, 2jaf, 2jag] GYPIVWA-[1e12, 2jaf, 2jag] LGYPIXWA-[1e12, 2jaf, 2jag] LXYPXVW-[1e12, 2jaf, 2jag] VXWXXYP-[3qbl, 3vvk, 3a7k, 3qbg, 3abw, 3qbi, 3qbk] VVXXLG-[3qbl, 3vvk, 1e12, 3qap, 3qdc, 2jaf, 2jag, 3a7k, 3qbg, 3abw, 3qbi, 3qbk] VXXXXYPXV-[3vvk, 3qbl, 3abw, 3qbg, 3qbi, 3qbk] WXGYPXV-[3qbl, 3vvk, 1e12, 2jaf, 2jag, 3a7k, 3qbg, 3abw, 3qbi, 3qbk] TVVXWLGYPI-[3vvk, 3qbl, 3abw, 3qbg, 3qbi, 3qbk] WXGYPI-[3qbl, 3vvk, 1e12, 2jaf, 2jag, 3a7k, 3qbg, 3abw, 3qbi, 3qbk] VXWXXY-[3qbl, 3vvk, 3a7k, 3qbg, 3abw, 3qbi, 3qbk] VLXVVLW-[2jaf, 2jag] LXVVXWLG-[3qbl, 3vvk, 2jaf, 2jag, 3qbg, 3abw, 3qbi, 3qbk] LXYPIVWXXG-[1e12] VLXVVLWLGY-[2jaf, 2jag] VVXXLGYPIXWA-[1e12, 2jaf, 2jag] GYPIVWAXG-[1e12] LXXVXWXGYPXVWAV-[2jaf] WLXYPIVWAV-[1e12, 2jaf] LTVXLW-[1gue, 4gyc, 3qap, 3qdc, 2f93, 2f95, 1h68, 1gu8] LXYXIVWAV-[1e12, 2jaf] VLXVVLWLGYPXVWAV-[2jaf] TVXXWLGYP-[3vvk, 3qbl, 3abw, 3qbg, 3qbi, 3qbk] LWXXYPIVWXXG-[1e12] VXWXGYPI-[3vvk, 3qbl, 3abw, 3qbg, 3qbi, 3qbk] VVXXLGYPI-[3vvk, 3qbl, 1e12, 2jaf, 2jag, 3abw, 3qbg, 3qbi, 3qbk] YPIXWAV-[1e12, 2jaf] VXXLGYPXVWAV-[1e12, 2jaf] VLXVVXXLG-[2jaf, 2jag] VLXVVLWLGYP-[2jaf, 2jag] TVVXXLG-[3qbl, 3vvk, 3a7k, 3qbg, 3abw, 3qbi, 3qbk] VXXXGYPI-[1e12, 2jaf, 2jag] WXGYPXXW-[3vvk, 3qbl, 1e12, 2jaf, 2jag, 3abw, 3qbg, 3qbi, 3qbk] LWLGYXXVWXV-[1e12, 2jaf] VVXWLGYPIVWXXG-[1e12] IVWXXG-[3qbl, 3vvk, 1e12, 3a7k, 3qbg, 3abw, 3qbi, 3qbk] VXWXGYPXXW-[1e12, 2jaf, 2jag] VVLWLGYPXVWAV-[1e12, 2jaf] LWXGYPI-[1e12, 2jaf, 2jag] VLWXGY-[1e12, 2jaf, 2jag] LXYPXV-[3qbl, 3vvk, 1e12, 2jaf, 2jag, 3a7k, 3qbg, 3abw, 3qbi, 3qbk] LXVVXWLGYPIVWA-[2jaf, 2jag] VLXVVLWLGYPXV-[2jaf, 2jag] PIXWAV-[1e12, 2jaf] VLWXGYP-[1e12, 2jaf, 2jag] VXXWLGY-[3qbl, 3vvk, 1e12, 2jaf, 2jag, 3a7k, 3qbg, 3abw, 3qbi, 3qbk] VVXWLGYPXV-[3vvk, 3qbl, 1e12, 2jaf, 2jag, 3abw, 3qbg, 3qbi, 3qbk] GYPIVW-[3vvk, 3qbl, 1e12, 2jaf, 2jag, 3a7k, 3qbg, 3abw, 3qbi, 3qbk] VXWLGYPIVWXXG-[1e12] VLXVVLWLGYPXVW-[2jaf, 2jag] LXXGYPXV-[1e12, 2jaf, 2jag] VXXLGYPIVWA-[1e12, 2jaf, 2jag] TVXXWL-[3vvk, 3qbl, 3a7k, 3abw, 3qbg, 3qbi, 3qbk] TVXXWLGY-[3vvk, 3qbl, 3abw, 3qbg, 3qbi, 3qbk] LWXGYP-[1e12, 2jaf, 2jag] VXXWLGYP-[3vvk, 3qbl, 1e12, 2jaf, 2jag, 3abw, 3qbg, 3qbi, 3qbk] VLXVVL-[2jaf, 2jag] LXVVXWLXY-[3qbl, 3vvk, 2jaf, 2jag, 3qbg, 3abw, 3qbi, 3qbk] WLGYPXXXA-[3qbl, 3vvk, 1e12, 2jaf, 2jag, 3qbg, 3abw, 3qbi, 3qbk] VXWXXYPXXW-[3vvk, 3qbl, 3abw, 3qbg, 3qbi, 3qbk] LXVVXW-[3vvk, 3qbl, 3a7k, 3abw, 3qbg, 3qbi, 3qbk] LXVVXWLGYPI-[2jaf, 2jag] PXXWXXG-[1e12]
Pred XXXXXXXXXXXXXXXXXVEGLAL
accu 0.7391304347826086

3qbk 0.6956521739130435  VXXXXXXXXXXXXXXXXVEGLAL
3qbi 0.6956521739130435  VXXXXXXXXXXXXXXXXVEGLAL
3abw 0.6956521739130435  VXXXXXXXXXXXXXXXXVEGLAL
3qbg 0.6956521739130435  VXXXXXXXXXXXXXXXXVEGLAL
3a7k 0.6956521739130435  VXXXXXXXXXXXXXXXXVEGLAL
3qbl 0.6956521739130435  VXXXXXXXXXXXXXXXXVEGLAL
2jaf 0.6956521739130435  XXXXXXXXXXXXXXXXGVEGLAL
3vvk 0.6956521739130435  VXXXXXXXXXXXXXXXXVEGLAL


Helix:6
Orig AYSVLDVFAKYVFAFILLRWVAN
 VFAFIL-[1e12, 2jaf, 2jag] FXXIXL-[1gue, 4gyc, 3qap, 3qdc, 2f93, 2f95, 1h68, 1gu8] VLDVXAKYVFXF-[1e12, 2jaf, 2jag] FAFXLLR-[2jaf, 2jag] KYXFAFXXL-[3qbl, 3vvk, 1e12, 2jaf, 2jag, 3qbg, 3abw, 3qbi, 3qbk] KYXFAF-[3qbl, 3vvk, 1e12, 2jaf, 2jag, 3a7k, 3qbg, 3abw, 3qbi, 3qbk] AYSXLDVXA-[1e12, 2jaf, 2jag] AKYXFAXXL-[3qbl, 3vvk, 1e12, 2jaf, 2jag, 3qbg, 3abw, 3qbi, 3qbk] LXVXAKYXXAF-[1e12, 2jaf, 2jag] AYSXLDVFAKYXFA-[1e12, 2jaf, 2jag] VFAFILL-[1e12, 2jaf, 2jag] LDVXAKYVFAXXL-[1e12, 2jaf, 2jag] DVXAKYVFAFXXL-[1e12, 2jaf, 2jag] DVFAKY-[1e12, 2jaf, 2jag] YSVLDVFAKYXFAFI-[1e12, 2jaf, 2jag] DVXAKYVFAFXL-[1e12, 2jaf, 2jag] AYSXLD-[3qbl, 3vvk, 1e12, 2jaf, 2jag, 3a7k, 3qbg, 3abw, 3qbi, 3qbk] DVXAKYVFXFI-[1e12, 2jaf, 2jag] AYSVLDVFAKYVFAFI-[1e12, 2jaf, 2jag] AYSXLDVFAKYXFAXXLL-[1e12, 2jaf] YSVLXVF-[1e12, 2jaf, 2jag] SVLDVFAKYVFAFI-[1e12, 2jaf, 2jag] SXLDVFAKYVFAFXL-[1e12, 2jaf, 2jag] AYSXLDVFAKYVFAFXL-[1e12, 2jaf, 2jag] LXVXAKYXFA-[1e12, 2jaf, 2jag] FAKYVXAF-[1e12, 2jaf, 2jag] VXAKYVFAFI-[1e12, 2jaf, 2jag] SXLDVFAK-[1e12, 2jaf, 2jag] AYSXLDVFAKYXFAF-[1e12, 2jaf, 2jag] YXFAFXL-[3qbl, 3vvk, 1e12, 2jaf, 2jag, 3qbg, 3abw, 3qbi, 3qbk] YSXLXVFAKYXFAF-[1e12, 2jaf, 2jag] YSXLDVFAKY-[1e12, 2jaf, 2jag] FAKYVFAFI-[1e12, 2jaf, 2jag] DVFAKYV-[1e12, 2jaf, 2jag] SVLDVFAKYVFAFILLR-[2jaf, 2jag] DVXAKYXF-[1e12, 2jaf, 2jag] AKYVFAFI-[1e12, 2jaf, 2jag] VLDVFAKYVFA-[1e12, 2jaf, 2jag] KYXFAXXL-[3qbl, 3vvk, 1e12, 2jaf, 2jag, 3qbg, 3abw, 3qbi, 3qbk] YSVLDVFAKYV-[1e12, 2jaf, 2jag] SXLDVFAKYXXAF-[1e12, 2jaf, 2jag] YSXLDVXAK-[1e12, 2jaf, 2jag] AFILLR-[2jaf, 2jag] SXLDVFAKYVFAFXLL-[1e12, 2jaf, 2jag] AKYXFA-[3qbl, 3vvk, 1e12, 2jaf, 2jag, 3a7k, 3qbg, 3abw, 3qbi, 3qbk] FXFXXL-[3vvk, 3qbl, 1e12, 2jaf, 2jag, 3abw, 3qbg, 3qbi, 3qbk] AYSXLDVFAKYXF-[1e12, 2jaf, 2jag] LDVFAKY-[1e12, 2jaf, 2jag] YXFAFXLL-[3qbl, 3vvk, 1e12, 2jaf, 2jag, 3qbg, 3abw, 3qbi, 3qbk] AYSXLDVFAKY-[1e12, 2jaf, 2jag] YSVLDV-[1e12, 2jaf, 2jag] YSXLDVFAKYXF-[1e12, 2jaf, 2jag] AYSVLDVFAKYVFAFXLLR-[2jaf] VXAKYVFXFXL-[1e12, 2jaf, 2jag] VXDXXA-[1s8l, 1at9, 1s8j, 2jaf, 2jag, 2i1x, 1r2n, 1r84, 1pxs, 1ap9, 1m0m, 1pxr, 4hwl, 1s54, 1s53, 1o0a, 3han, 3hao, 1kg9, 1c8r, 1kg8, 3hap, 3haq, 2wjk, 3har, 2wjl, 3has, 1q5j, 2zzl, 1kgb, 1q5i, 1f50, 1tn5, 3nsb, 2brd, 3utv, 1tn0, 3utw, 3utx, 4fpd, 3uty, 1brx, 1fbb, 1brr, 1fbk, 1ucq, 4hyx, 1f4z, 1ixf, 3vi0, 1qkp, 1qko, 1p8h, 4md2, 4md1, 3ns0, 1c3w, 1e12, 1bm1, 1kme, 2ntu, 2ntw, 1s52, 1s51, 1py6, 4ov0, 1iw9, 3vhz, 2i20, 2i21, 1vjm, 3mbv, 1x0k, 1xji] VLDVXAKYVXAFXLL-[1e12, 2jaf, 2jag] AKYXFAXXLL-[3vvk, 3qbl, 1e12, 2jaf, 2jag, 3abw, 3qbg, 3qbi, 3qbk] VXAKYVFAFXXL-[1e12, 2jaf, 2jag] VLDVXAKYVFAFIL-[1e12, 2jaf, 2jag] SXLDVFAKYXFA-[1e12, 2jaf, 2jag] KYVFXFI-[1e12, 2jaf, 2jag] SXLDVFAKY-[1e12, 2jaf, 2jag] VLDVXAKYVFAFI-[1e12, 2jaf, 2jag] SVLXVF-[1e12, 2jaf, 2jag] DVXAKYVFAFXLLR-[2jaf, 2jag] FAKYVFA-[1e12, 2jaf, 2jag] VLDVXAKYVFAFXLLR-[2jaf, 2jag] YSXLDVFAKYVFAFXLL-[1e12, 2jaf, 2jag] LDVXAKYVFAFXXL-[1e12, 2jaf, 2jag] AYXVLDVFAKYV-[1e12, 2jaf, 2jag] LXVFAKYV-[1e12, 2jaf, 2jag] VFXKYVFA-[1e12, 2jaf, 2jag] VXAKYVXAF-[1e12, 2jaf, 2jag] SXLDVFAKYXF-[1e12, 2jaf, 2jag] AYXVLDV-[1e12, 2jaf, 2jag] VFAFILLR-[2jaf, 2jag] VXAKYVFAFXLLR-[2jaf, 2jag] FAKYVFAXIL-[1e12, 2jaf, 2jag] DVFAKYXFA-[1e12, 2jaf, 2jag] VLDVXAKYVF-[1e12, 2jaf, 2jag] SXLDVFA-[1e12, 2jaf, 2jag] FAKYVFAFXXL-[1e12, 2jaf, 2jag] LDVXAKYVFXXI-[1e12, 2jaf, 2jag] LDVXAKYVFAFXLLR-[2jaf, 2jag] VFAKYV-[1e12, 2jaf, 2jag] FAKYVFAFILLR-[2jaf, 2jag] VLDVFAKY-[1e12, 2jaf, 2jag] SVLDVFAKYV-[1e12, 2jaf, 2jag] YSVLDVFAKYVFAFILLR-[2jaf] AKYVFAFXLLR-[2jaf, 2jag] DVXAKYXFAF-[1e12, 2jaf, 2jag] VXDXXXK-[1e12, 2jaf, 2jag] YVFAFILLR-[2jaf, 2jag] YSXLDVFAKYVFAFXL-[1e12, 2jaf, 2jag] VLDVXAKYV-[1e12, 2jaf, 2jag] VXAKYVF-[1e12, 2jaf, 2jag] YSXLDVFAKYXFA-[1e12, 2jaf, 2jag] YVFAFI-[1e12, 2jaf, 2jag] KYVFAFXLLR-[2jaf, 2jag] AYSXLDVXAK-[1e12, 2jaf, 2jag] YSXLDVXA-[1e12, 2jaf, 2jag] FAKYVF-[1e12, 2jaf, 2jag] LDVXAKYXF-[1e12, 2jaf, 2jag] AYSVLDVF-[1e12, 2jaf, 2jag] LDXXXK-[1s8l, 1at9, 1s8j, 2jaf, 2jag, 2i1x, 1r2n, 1r84, 1pxs, 1ap9, 1m0m, 1pxr, 4hwl, 1s54, 1s53, 1o0a, 3han, 3hao, 1kg9, 1c8r, 1kg8, 3hap, 3haq, 2wjk, 3har, 2wjl, 3has, 1q5j, 2zzl, 1kgb, 1q5i, 1f50, 1tn5, 3nsb, 2brd, 3utv, 1tn0, 3utw, 3utx, 4fpd, 3uty, 1brx, 1fbb, 1brr, 1fbk, 1ucq, 4hyx, 1f4z, 1ixf, 3vi0, 1qkp, 1qko, 1p8h, 4md2, 4md1, 3ns0, 1c3w, 1e12, 1bm1, 1kme, 2ntu, 2ntw, 1s52, 1s51, 1py6, 4ov0, 1iw9, 3vhz, 2i20, 2i21, 1vjm, 3mbv, 1x0k, 1xji] AKYXFAF-[3qbl, 3vvk, 1e12, 2jaf, 2jag, 3a7k, 3qbg, 3abw, 3qbi, 3qbk]
Pred XXXXXXXXXXXXXXXXXXXWVAN
accu 0.8260869565217391

2jag 0.8260869565217391  XXXXXXXXXXXXXXXXXXXWVAN
2jaf 0.8260869565217391  XXXXXXXXXXXXXXXXXXXWVAN
3vvk 0.6956521739130435  XXXXXXVFXXXXXXXXXXRWVAN


F6I0Z8_VITVI/PF00230

Helix:0
Orig WSFYRAVIAEFIATLLFLYITVA
Pred WSFYRAVIAEFIATLLFLYITVA
accu 0.0


Helix:1
Orig VGLLGIAWAFGGMIFILVYCTAG
Pred VGLLGIAWAFGGMIFILVYCTAG
accu 0.0


Helix:2
Orig SLIRALAYMVAQCLGAICGVGLV
Pred SLIRALAYMVAQCLGAICGVGLV
accu 0.0


Helix:3
Orig GTALGAEIIGTFVLVYTVFS
Pred GTALGAEIIGTFVLVYTVFS
accu 0.0


Helix:4
Orig VPVLAPLPIGFAVFMVHLATIPI
Pred VPVLAPLPIGFAVFMVHLATIPI
accu 0.0


Helix:5
Orig QWIFWVGPFVGALAAAAY
Pred QWIFWVGPFVGALAAAAY
accu 0.0


H1FFW2_ECOLX/PF00230

Helix:0
Orig AECFGTFWLVFGGCGSAVLAAGF
Pred AECFGTFWLVFGGCGSAVLAAGF
accu 0.0


Helix:1
Orig GIGFAGVALAFGLTVLTMAFAVG
Pred GIGFAGVALAFGLTVLTMAFAVG
accu 0.0


Helix:2
Orig VVGYVIAQVVGGIVAAALLYLIA
Pred VVGYVIAQVVGGIVAAALLYLIA
accu 0.0


Helix:3
Orig GGYSMLSALVVELVLSAGFLLVI
Pred GGYSMLSALVVELVLSAGFLLVI
accu 0.0


Helix:4
Orig FAPAGFAPIAIGLALTLIHLISI
Pred FAPAGFAPIAIGLALTLIHLISI
accu 0.0


Helix:5
Orig LWFFWVVPIVGGIIGGLI
Pred LWFFWVVPIVGGIIGGLI
accu 0.0


Q5K123_9ROSI/PF00230

Helix:0
Orig IAEFIATLLFLYVTVATVIG
Pred IAEFIATLLFLYVTVATVIG
accu 0.0


Helix:1
Orig GIAWAFGGMIFVLVYCTAGISGG
Pred GIAWAFGGMIFVLVYCTAGISGG
accu 0.0


Helix:2
Orig AVAYMVAQCLGAICGVGLVKAFM
Pred AVAYMVAQCLGAICGVGLVKAFM
accu 0.0


Helix:3
Orig TGTALGAEIIGTFVLVYTVFSAT
Pred TGTALGAEIIGTFVLVYTVFSAT
accu 0.0


Helix:4
Orig VLAPLPIGFAVFMVHLATIPITG
Pred VLAPLPIGFAVFMVHLATIPITG
accu 0.0


Helix:5
Orig HWIFWVGPFVGALAAAAY
Pred HWIFWVGPFVGALAAAAY
accu 0.0


B4VLG7_9CYAN/PF00230

Helix:0
Orig ALIAEFIGTFALIFIGVGAIATN
Pred ALIAEFIGTFALIFIGVGAIATN
accu 0.0


Helix:1
Orig ALAHGLTIAVMVSATAAISGGHL
Pred ALAHGLTIAVMVSATAAISGGHL
accu 0.0


Helix:2
Orig GYIIVQCLGAIFAASLIKLAIPL
Pred GYIIVQCLGAIFAASLIKLAIPL
accu 0.0


Helix:3
Orig IMGLVLEFILTFFLVFVVFGTAM
Pred IMGLVLEFILTFFLVFVVFGTAM
accu 0.0


Helix:4
Orig VGGLFIGLTVTLDILAGGPISGA
Pred VGGLFIGLTVTLDILAGGPISGA
accu 0.0


Helix:5
Orig GGLQYIWLYWLGPLAGGGAAALV
Pred GGLQYIWLYWLGPLAGGGAAALV
accu 0.0


F3UEW8_STRSA/PF00230


G6LGW6_STRPN/PF00230

Helix:0
Orig YATEFLGTAILIILGNGAV
Pred YATEFLGTAILIILGNGAV
accu 0.0


Helix:1
Orig WIVIAVGYGMGVMIPALMFGNVS
Pred WIVIAVGYGMGVMIPALMFGNVS
accu 0.0


Helix:2
Orig AFTLGLAVSGLFPWAQVVPYIIA
Pred AFTLGLAVSGLFPWAQVVPYIIA
accu 0.0


Helix:3
Orig INEFVGSFVLFFAALGLTKNFFG
Pred INEFVGSFVLFFAALGLTKNFFG
accu 0.0


Helix:4
Orig ASGLSVAHLALGFLVMALVTSLG
Pred ASGLSVAHLALGFLVMALVTSLG
accu 0.0


Helix:5
Orig WYSWVPVVAPIAAAIAAVAV
Pred WYSWVPVVAPIAAAIAAVAV
accu 0.0


B8LPH5_PICSI/PF00230

Helix:0
Orig VVAEIIGTFFLIFIGCGSIV
Pred VVAEIIGTFFLIFIGCGSIV
accu 0.0


Helix:1
Orig LGVAIVWGLAAMIIIYSIGHISG
Pred LGVAIVWGLAAMIIIYSIGHISG
accu 0.0


Helix:2
Orig THVPAYIGAQVFAAISAGFVLRL
Pred THVPAYIGAQVFAAISAGFVLRL
accu 0.0


Helix:3
Orig FFLEIFVTFLLMFVISAVAT
Pred FFLEIFVTFLLMFVISAVAT
accu 0.0


Helix:4
Orig IGELAGMAIGATIGMNVAISGPI
Pred IGELAGMAIGATIGMNVAISGPI
accu 0.0


Helix:5
Orig YTSIWIYMVAPVLGAIIGAI
Pred YTSIWIYMVAPVLGAIIGAI
accu 0.0


E1XS44_STRZI/PF00230


G4BZS7_SALIN/PF00230

Helix:0
Orig LGTGLFLFFGIGCLSALKVAGAS
Pred LGTGLFLFFGIGCLSALKVAGAS
accu 0.0


Helix:1
Orig CIIWGLGISLAVYLTAGISGGHL
Pred CIIWGLGISLAVYLTAGISGGHL
accu 0.0


Helix:2
Orig IIAQFAGAFGGALLAYVLYSSLF
Pred IIAQFAGAFGGALLAYVLYSSLF
accu 0.0


Helix:3
Orig ALNVWQAALVEVVITSILMGMIM
Pred ALNVWQAALVEVVITSILMGMIM
accu 0.0


Helix:4
Orig APLLIGILVAVIGASTGPLTGFA
Pred APLLIGILVAVIGASTGPLTGFA
accu 0.0


Helix:5
Orig PYFIVPIVAPVIGACAGAAI
Pred PYFIVPIVAPVIGACAGAAI
accu 0.0


E5BX68_9FUSO/PF00230

Helix:0
Orig LAEFIGTASLLLLGNGINMTLSL
Pred LAEFIGTASLLLLGNGINMTLSL
accu 0.0


Helix:1
Orig FGWGLAVSMSAYLTGWVSGAHLN
Pred FGWGLAVSMSAYLTGWVSGAHLN
accu 0.0


Helix:2
Orig LALNLLPGYIIAQLLGAMAGATL
Pred LALNLLPGYIIAQLLGAMAGATL
accu 0.0


Helix:3
Orig LVTEIVGTTILVVGILAIGYGSN
Pred LVTEIVGTTILVVGILAIGYGSN
accu 0.0


Helix:4
Orig GPFLVGMLICVIGMATGGATGFA
Pred GPFLVGMLICVIGMATGGATGFA
accu 0.0


Helix:5
Orig WQYAWVPIIGPIIGAVLGVLF
Pred WQYAWVPIIGPIIGAVLGVLF
accu 0.0


G7CWB8_AERSA/PF00230

Helix:0
Orig WLVLGGCGSAVLAAAFPNVGIGL
Pred WLVLGGCGSAVLAAAFPNVGIGL
accu 0.0


Helix:1
Orig AYAVGHISGCHLNPAVTLGLWAG
Pred AYAVGHISGCHLNPAVTLGLWAG
accu 0.0


Helix:2
Orig GVLSYIVAQVLGGIAAAAVLYVI
Pred GVLSYIVAQVLGGIAAAAVLYVI
accu 0.0


Helix:3
Orig YSLLAALVCEVVMTGFFLFVIMG
Pred YSLLAALVCEVVMTGFFLFVIMG
accu 0.0


Helix:4
Orig PAGFAPIAIGLCLTLIHLISIPV
Pred PAGFAPIAIGLCLTLIHLISIPV
accu 0.0


Helix:5
Orig WAVSQLWLFWVAPIVGAILGALA
Pred WAVSQLWLFWVAPIVGAILGALA
accu 0.0


F1Z2V3_9STRE/PF00230

Helix:0
Orig FLGTALLILLGNGVVAGVVL
Pred FLGTALLILLGNGVVAGVVL
accu 0.0


Helix:1
Orig WIVITIGWGIAVAVAAFISGRIA
Pred WIVITIGWGIAVAVAAFISGRIA
accu 0.0


Helix:2
Orig WGTAMVYTLAQILGAIVGQLFVY
Pred WGTAMVYTLAQILGAIVGQLFVY
accu 0.0


Helix:3
Orig LLSEIFGTFVLMLGILSIGT
Pred LLSEIFGTFVLMLGILSIGT
accu 0.0


Helix:4
Orig LGTLSVGILIVGIGVSLGGTTGY
Pred LGTLSVGILIVGIGVSLGGTTGY
accu 0.0


Helix:5
Orig WSYSWVPIVGPVIGAVLAVLL
Pred WSYSWVPIVGPVIGAVLAVLL
accu 0.0


H5KSP3_ECOLX/PF00230

Helix:0
Orig AECFGTFWLVFGGCGSAVLAAGF
Pred AECFGTFWLVFGGCGSAVLAAGF
accu 0.0


Helix:1
Orig GIGFAGVALAFGLTVLTMAFAVG
Pred GIGFAGVALAFGLTVLTMAFAVG
accu 0.0


Helix:2
Orig VVGYVIAQVVGGIVAAALLYLIA
Pred VVGYVIAQVVGGIVAAALLYLIA
accu 0.0


Helix:3
Orig GGYSMLSALVVELVLSAGFLLVI
Pred GGYSMLSALVVELVLSAGFLLVI
accu 0.0


Helix:4
Orig FAPAGFAPIAIGLALTLIHLISI
Pred FAPAGFAPIAIGLALTLIHLISI
accu 0.0


Helix:5
Orig LWFFWVVPIVGGIIGGLI
Pred LWFFWVVPIVGGIIGGLI
accu 0.0


E6C400_PROAA/PF00230

Helix:0
Orig FGSEFLGTLILILLGCGVVANNL
Pred FGSEFLGTLILILLGCGVVANNL
accu 0.0


Helix:1
Orig QINWGWGFGVMFGVYAAY
Pred QINWGWGFGVMFGVYAAY
accu 0.0


Helix:2
Orig ITIYILAQFAGAFVGAVLCWLAY
Pred ITIYILAQFAGAFVGAVLCWLAY
accu 0.0


Helix:3
Orig LWNTITEAIGTWVLVLWVILSGF
Pred LWNTITEAIGTWVLVLWVILSGF
accu 0.0


Helix:4
Orig GPLAVGLLIVSIGASLGGPTGYA
Pred GPLAVGLLIVSIGASLGGPTGYA
accu 0.0


Helix:5
Orig WGYAWVPVVGPMIGAVLAAL
Pred WGYAWVPVVGPMIGAVLAAL
accu 0.0


E2PR89_9RHIZ/PF00230

Helix:0
Orig AEFFGTFWLVFGGCGSAILAAAF
Pred AEFFGTFWLVFGGCGSAILAAAF
accu 0.0


Helix:1
Orig IGFLGVALAFGLTVLTMAYAVGG
Pred IGFLGVALAFGLTVLTMAYAVGG
accu 0.0


Helix:2
Orig LIPYWVAQVLGAIAAAAILYVIA
Pred LIPYWVAQVLGAIAAAAILYVIA
accu 0.0


Helix:3
Orig YSMMAGLLIEIILTAFFIIIILG
Pred YSMMAGLLIEIILTAFFIIIILG
accu 0.0


Helix:4
Orig PAGFAPIAIGFGLTLIHLISIPV
Pred PAGFAPIAIGFGLTLIHLISIPV
accu 0.0


Helix:5
Orig AALSQLWLFWVAPLVGAVIGAII
Pred AALSQLWLFWVAPLVGAVIGAII
accu 0.0


H5UUQ3_9MICO/PF00230

Helix:0
Orig LGTAILILLGAGVVAGVSL
Pred LGTAILILLGAGVVAGVSL
accu 0.0


Helix:1
Orig NGGWIVITFGWGLAVFAGVYAAY
Pred NGGWIVITFGWGLAVFAGVYAAY
accu 0.0


Helix:2
Orig TLVYLAAQMVGAFIGAVAAYLVY
Pred TLVYLAAQMVGAFIGAVAAYLVY
accu 0.0


Helix:3
Orig SYGWNVVTETLATFVLVYVVLRF
Pred SYGWNVVTETLATFVLVYVVLRF
accu 0.0


Helix:4
Orig LAVALLVVGIGLSLGGPTGYAIN
Pred LAVALLVVGIGLSLGGPTGYAIN
accu 0.0


Helix:5
Orig AYAWVPVVGPLLGGLLAGLL
Pred AYAWVPVVGPLLGGLLAGLL
accu 0.0


A9UED4_WHEAT/PF00230

Helix:0
Orig FISTLIFVFAGVGSAIAY
Pred FISTLIFVFAGVGSAIAY
accu 0.0


Helix:1
Orig IAVAICHGFGLFVAVAIGANISG
Pred IAVAICHGFGLFVAVAIGANISG
accu 0.0


Helix:2
Orig VTFGLALGGQITILTGIFYWVAQ
Pred VTFGLALGGQITILTGIFYWVAQ
accu 0.0


Helix:3
Orig VGAFEGVVMEIIVTFGLVYTVYA
Pred VGAFEGVVMEIIVTFGLVYTVYA
accu 0.0


Helix:4
Orig IAPIAIGFIVGANILVAGPFSGG
Pred IAPIAIGFIVGANILVAGPFSGG
accu 0.0


Helix:5
Orig IWIYWAGPLIGGGLAGVV
Pred IWIYWAGPLIGGGLAGVV
accu 0.0


G2Y2A4_BOTF4/PF00230

Helix:0
Orig LAELLAVTCQLTLGFCADLVVVT
Pred LAELLAVTCQLTLGFCADLVVVT
accu 0.0


Helix:1
Orig DWAWGLASMLGIYIAGGISGAHL
Pred DWAWGLASMLGIYIAGGISGAHL
accu 0.0


Helix:2
Orig MYVLAQILGAFIAALISFGLYQT
Pred MYVLAQILGAFIAALISFGLYQT
accu 0.0


Helix:3
Orig ASTSFFTEFVGTAILAVAVLALG
Pred ASTSFFTEFVGTAILAVAVLALG
accu 0.0


Helix:4
Orig AFILGLVITVLSMAFGYNTGAAL
Pred AFILGLVITVLSMAFGYNTGAAL
accu 0.0


Helix:5
Orig YWIWGNWCAPILGAIFGAFL
Pred YWIWGNWCAPILGAIFGAFL
accu 0.0


H5VMS6_SALSE/PF00230

Helix:0
Orig IAEFLGTGLLIFFGVGCVAALKV
Pred IAEFLGTGLLIFFGVGCVAALKV
accu 0.0


Helix:1
Orig ISVIWGLGVAMAIYLTAGVSGAH
Pred ISVIWGLGVAMAIYLTAGVSGAH
accu 0.0


Helix:2
Orig VVPFIISQVAGAFCAAALVYGLY
Pred VVPFIISQVAGAFCAAALVYGLY
accu 0.0


Helix:3
Orig FVQAFAVEMVITAILMGLILALT
Pred FVQAFAVEMVITAILMGLILALT
accu 0.0


Helix:4
Orig PLLIGLLIAVIGASMGPLTGFAM
Pred PLLIGLLIAVIGASMGPLTGFAM
accu 0.0


Helix:5
Orig IPYFLVPLFGPIVGAILGAF
Pred IPYFLVPLFGPIVGAILGAF
accu 0.0


Q0MX15_VITVI/PF00230

Helix:0
Orig WSFWRAGIAEFMATFLFLYITVL
Pred WSFWRAGIAEFMATFLFLYITVL
accu 0.0


Helix:1
Orig IAWAFGGMIFALVYCTAGISGGH
Pred IAWAFGGMIFALVYCTAGISGGH
accu 0.0


Helix:2
Orig VFYMIMQCLGAICGAGVVKGFQG
Pred VFYMIMQCLGAICGAGVVKGFQG
accu 0.0


Helix:3
Orig GVGLGAEIVGTFVLVYTVFF
Pred GVGLGAEIVGTFVLVYTVFF
accu 0.0


Helix:4
Orig VPILAPLPIGFAVFLVHLATIPI
Pred VPILAPLPIGFAVFLVHLATIPI
accu 0.0


Helix:5
Orig MWIFWVGPFIGAALAAMY
Pred MWIFWVGPFIGAALAAMY
accu 0.0


Q5E4S2_VIBF1/PF00230

Helix:0
Orig IGTFWLVLGGCGSAVLAAAF
Pred IGTFWLVLGGCGSAVLAAAF
accu 0.0


Helix:1
Orig GIGFVGVSLAFGLTVLTMAFAIG
Pred GIGFVGVSLAFGLTVLTMAFAIG
accu 0.0


Helix:2
Orig LVPYIVSQVLGGIAAGGILYLIA
Pred LVPYIVSQVLGGIAAGGILYLIA
accu 0.0


Helix:3
Orig YTMTAALITEVVLTAMFLIVIMG
Pred YTMTAALITEVVLTAMFLIVIMG
accu 0.0


Helix:4
Orig PAGFAPIAIGLCLTLIHLISIPV
Pred PAGFAPIAIGLCLTLIHLISIPV
accu 0.0


Helix:5
Orig WATSQLWLFWVAPIVGAVIGALI
Pred WATSQLWLFWVAPIVGAVIGALI
accu 0.0


H2AQK5_KAZAF/PF01036

Helix:0
Orig FSVFGVLLVIYTILFFVAEL
Pred FSVFGVLLVIYTILFFVAEL
accu 0.0


Helix:1
Orig TRYALAAPFIITLFEFFGYFIYA
Pred TRYALAAPFIITLFEFFGYFIYA
accu 0.0


Helix:2
Orig IAWFLSWPSLLYLIELVGISTTS
Pred IAWFLSWPSLLYLIELVGISTTS
accu 0.0


Helix:3
Orig SLLVQIIGTEFWIVSLLIGALMH
Pred SLLVQIIGTEFWIVSLLIGALMH
accu 0.0


Helix:4
Orig WGPFVFGVVTMLIMQFLFI
Pred WGPFVFGVVTMLIMQFLFI
accu 0.0


Helix:5
Orig TACMYITANIVVWLYFICWGLAD
Pred TACMYITANIVVWLYFICWGLAD
accu 0.0


Helix:6
Orig EAVFYGVLDICLFVVLPAYLLFI
Pred EAVFYGVLDICLFVVLPAYLLFI
accu 0.0


A2RFX6_STRPG/PF00230

Helix:0
Orig TGELLGTFILVLLGDGVVSACIL
Pred TGELLGTFILVLLGDGVVSACIL
accu 0.0


Helix:1
Orig IVLGWGIAVTVAVYISGFMSGAH
Pred IVLGWGIAVTVAVYISGFMSGAH
accu 0.0


Helix:2
Orig VVTYLVAQFLGAMLGALVLYLHY
Pred VVTYLVAQFLGAMLGALVLYLHY
accu 0.0


Helix:3
Orig WSNLFGEALGTAVLVITVMAIGP
Pred WSNLFGEALGTAVLVITVMAIGP
accu 0.0


Helix:4
Orig IIVGFVVMAVGSSLGATTGYAIN
Pred IIVGFVVMAVGSSLGATTGYAIN
accu 0.0


Helix:5
Orig SYAWIPVLGPILGGVVGALI
Pred SYAWIPVLGPILGGVVGALI
accu 0.0


NIP41_ORYSJ/PF00230

Helix:0
Orig GLASFLVVFWSCVAALMQ
Pred GLASFLVVFWSCVAALMQ
accu 0.0


Helix:1
Orig TLTFPMVCLVVAMTVAFVLSWLG
Pred TLTFPMVCLVVAMTVAFVLSWLG
accu 0.0


Helix:2
Orig LPLYVAAQLAGSLLACLSVNAVM
Pred LPLYVAAQLAGSLLACLSVNAVM
accu 0.0


Helix:3
Orig VHGTRLPFLMEFLASAVLMIVIA
Pred VHGTRLPFLMEFLASAVLMIVIA
accu 0.0


Helix:4
Orig VGGIAIGAAVGGLGLVIGPVSGG
Pred VGGIAIGAAVGGLGLVIGPVSGG
accu 0.0


Helix:5
Orig VWIYVVAPVAGMLVGALC
Pred VWIYVVAPVAGMLVGALC
accu 0.0


C2TR40_BACCE/PF00230

Helix:0
Orig LAEFIGTFTLVFAGTGAIIV
Pred LAEFIGTFTLVFAGTGAIIV
accu 0.0


Helix:1
Orig IGVAITFGLVVLALIYSFGHISG
Pred IGVAITFGLVVLALIYSFGHISG
accu 0.0


Helix:2
Orig AILYILIQMIGASFASLFLLSIF
Pred AILYILIQMIGASFASLFLLSIF
accu 0.0


Helix:3
Orig WTQSFILEFVLTFILMMVIFASA
Pred WTQSFILEFVLTFILMMVIFASA
accu 0.0


Helix:4
Orig FAGVAIGSTVALEAMFGGPISGA
Pred FAGVAIGSTVALEAMFGGPISGA
accu 0.0


Helix:5
Orig GTFEYLWIYLVATTLGALLAAIV
Pred GTFEYLWIYLVATTLGALLAAIV
accu 0.0


H4AKT3_STAAU/PF00230

Helix:0
Orig LAEFLGTAILILFGGGVCANVNL
Pred LAEFLGTAILILFGGGVCANVNL
accu 0.0


Helix:1
Orig VITAGWGLAVTMGVFAVGQFSGA
Pred VITAGWGLAVTMGVFAVGQFSGA
accu 0.0


Helix:2
Orig LVPGYIVAQMLGAIVGATIVWLM
Pred LVPGYIVAQMLGAIVGATIVWLM
accu 0.0


Helix:3
Orig FANFLSEIIGTMALTLGILFIGV
Pred FANFLSEIIGTMALTLGILFIGV
accu 0.0


Helix:4
Orig LIVGALIVAIGLSLGGATGYAIN
Pred LIVGALIVAIGLSLGGATGYAIN
accu 0.0


Helix:5
Orig GSNWSYAIVPILGPIAGGLLGAV
Pred GSNWSYAIVPILGPIAGGLLGAV
accu 0.0


G9N8C6_HYPVG/PF00230

Helix:0
Orig IAEATGVFMYVLPGIGAIASFTV
Pred IAEATGVFMYVLPGIGAIASFTV
accu 0.0


Helix:1
Orig AFGSLFSIGFAFALGIAFAIITC
Pred AFGSLFSIGFAFALGIAFAIITC
accu 0.0


Helix:2
Orig VPHYILSQLFGGFIAALVLMGIY
Pred VPHYILSQLFGGFIAALVLMGIY
accu 0.0


Helix:3
Orig MGYVFMTEFFCDCFVGLIIWACL
Pred MGYVFMTEFFCDCFVGLIIWACL
accu 0.0


Helix:4
Orig VSPSLAPLLIGLAYGAMAWAFGA
Pred VSPSLAPLLIGLAYGAMAWAFGA
accu 0.0


Helix:5
Orig VVAAIFYGREAFSYMNYAAIGIF
Pred VVAAIFYGREAFSYMNYAAIGIF
accu 0.0


C5JV96_AJEDS/PF00230

Helix:0
Orig SEFVGVFMIVLFGDGSVAQVILS
Pred SEFVGVFMIVLFGDGSVAQVILS
accu 0.0


Helix:1
Orig ISWGWGLGVMLGVYCSGISGAHL
Pred ISWGWGLGVMLGVYCSGISGAHL
accu 0.0


Helix:2
Orig PIYVLAQTLGGFVASGVVYANYM
Pred PIYVLAQTLGGFVASGVVYANYM
accu 0.0


Helix:3
Orig QVFSEVIASAILMFCIFALL
Pred QVFSEVIASAILMFCIFALL
accu 0.0


Helix:4
Orig LGLFFVIFGIGACFGWETGY
Pred LGLFFVIFGIGACFGWETGY
accu 0.0


Helix:5
Orig YIVGYGHEVPMVAPFIGCTLGGF
Pred YIVGYGHEVPMVAPFIGCTLGGF
accu 0.0


Q66G95_YERPS/PF00230

Helix:0
Orig IAEFLGTGLLIFFGAGCVAALKL
Pred IAEFLGTGLLIFFGAGCVAALKL
accu 0.0


Helix:1
Orig ISIIWGLGVAMAIYLTAAISGAH
Pred ISIIWGLGVAMAIYLTAAISGAH
accu 0.0


Helix:2
Orig LPYIVAQVAGAFCAAALVYGLYY
Pred LPYIVAQVAGAFCAAALVYGLYY
accu 0.0


Helix:3
Orig ISVVQAFLVETVITAILMCLILA
Pred ISVVQAFLVETVITAILMCLILA
accu 0.0


Helix:4
Orig LAPLLIGILIAVIGASMGPLTGF
Pred LAPLLIGILIAVIGASMGPLTGF
accu 0.0


Helix:5
Orig IPYFLVPIFGPIVGALLGAF
Pred IPYFLVPIFGPIVGALLGAF
accu 0.0


F2M8A9_LACCC/PF00230

Helix:0
Orig LAAEFIGTAIMVLLGNGSV
Pred LAAEFIGTAIMVLLGNGSV
accu 0.0


Helix:1
Orig WLLIAVGYGAGVMIPAMMFGAIS
Pred WLLIAVGYGAGVMIPAMMFGAIS
accu 0.0


Helix:2
Orig AFTLGLAASGMFPWSEVLPYIAV
Pred AFTLGLAASGMFPWSEVLPYIAV
accu 0.0


Helix:3
Orig FIGSYILFIGALGITKAPFF
Pred FIGSYILFIGALGITKAPFF
accu 0.0


Helix:4
Orig AHMGLGFLVATLVASLGGPTGPA
Pred AHMGLGFLVATLVASLGGPTGPA
accu 0.0


Helix:5
Orig WGYSWVPVVAPILAAILAVF
Pred WGYSWVPVVAPILAAILAVF
accu 0.0


E1V6I8_HALED/PF00230

Helix:0
Orig IAEFIGTFWLVLGGCGSAVLSAS
Pred IAEFIGTFWLVLGGCGSAVLSAS
accu 0.0


Helix:1
Orig GVSLAFGLTVLTMAFAIGHISGC
Pred GVSLAFGLTVLTMAFAIGHISGC
accu 0.0


Helix:2
Orig LPWYIVAQVIGALIGAGVLYLIA
Pred LPWYIVAQVIGALIGAGVLYLIA
accu 0.0


Helix:3
Orig MISALLVEIVMTMMFLFVILGAT
Pred MISALLVEIVMTMMFLFVILGAT
accu 0.0


Helix:4
Orig GFAPLAIGLSLTLIHLVSIPV
Pred GFAPLAIGLSLTLIHLVSIPV
accu 0.0


Helix:5
Orig WAVAQLWLFWVAPILGSLLGAIF
Pred WAVAQLWLFWVAPILGSLLGAIF
accu 0.0


H2Q5W3_PANTR/PF00230

Helix:0
Orig ALFAEFLATGLYVFFGVGSV
Pred ALFAEFLATGLYVFFGVGSV
accu 0.0


Helix:1
Orig LPSVLQIAIAFNLVTAMAVQVTW
Pred LPSVLQIAIAFNLVTAMAVQVTW
accu 0.0


Helix:2
Orig VAYVAAQLVGATVGAALLYGVMP
Pred VAYVAAQLVGATVGAALLYGVMP
accu 0.0


Helix:3
Orig AVAVELLLTLQLVLCVFAST
Pred AVAVELLLTLQLVLCVFAST
accu 0.0


Helix:4
Orig ATMIGISVALGHLIGIHFTG
Pred ATMIGISVALGHLIGIHFTG
accu 0.0


Helix:5
Orig IIIGKFTVHWVFWVGPLMGALLA
Pred IIIGKFTVHWVFWVGPLMGALLA
accu 0.0


D5H9B4_SALRM/PF01036

Helix:0
Orig FSFTVATMTASFVFFVLARNNVA
 ATMTAXXVF-[3ddl] MTASFVFFVLARN-[3ddl] TVATMTASFVFFVL-[3ddl] FTVATMTASFVFFVLAR-[3ddl] FTVATM-[3ddl] FVFFVLA-[3ddl] TMTASFVFFVLARNNV-[3ddl] VLARNNV-[3ddl] VATMTASFVFFV-[3ddl] VAXMTASXVFF-[3ddl] TVATMTAXFV-[3ddl] ATMTASFVFFVLARNNV-[3ddl] FVLARN-[3ddl] FSFTVATMXAS-[3ddl] TMTAXFVXFV-[3ddl] AXMTASXVFF-[3ddl] TASFVFFVLARNNV-[3ddl] VFFVLARN-[3ddl] TASFVFFVLARNN-[3ddl] ASFVFFVLAR-[3ddl] TASFVF-[3ddl] FTVATMTASFVFFVLARNN-[3ddl] TVATMTAXFVFFV-[3ddl] FSFTVATMTASFVFXVL-[3ddl] TMTASFVFF-[3ddl] TVATMTAS-[3ddl] FSFTVATMTASF-[3ddl] FSFTVATMT-[3ddl] TVATMTASFVFFVLA-[3ddl] VATMTASFVFFVLAR-[3ddl] FSFTVATMTASFVFFVLA-[3ddl] VATMTASFV-[3ddl] FSFTVATMTASFVFFV-[3ddl] VATMTASFVFXVL-[3ddl] FVLARNN-[3ddl] VFFVLAR-[3ddl] VATMTASF-[3ddl] FSFTVATMTA-[3ddl] MTASFVFFVL-[3ddl] TMTASFVFXVL-[3ddl] SFVFFVLARN-[3ddl] FTVATMTASFVFXVLA-[3ddl] FSFTVATMTASFVFFVLAR-[3ddl] FTVATMTASFVF-[3ddl] TASFVFFVLAR-[3ddl] ATMTASFVFFVLAR-[3ddl] FSFTVATMTASXVF-[3ddl] TASFVFF-[3ddl] SFTVATMTASFVFFVL-[3ddl] ASFVFFVLARNN-[3ddl] FFVLARN-[3ddl] TVATMTASFVFF-[3ddl] TVATXTASFVFFVLARNNV-[3ddl] FTVATMT-[3ddl] SFVFFVLARNN-[3ddl] FTVATMTASFVFF-[3ddl] MTASFVFFVLARNN-[3ddl] FSFTVATM-[3ddl] SFTVATMTAS-[3ddl] FVFFVLARNN-[3ddl] FFVLAR-[3ddl] TMTASFV-[3ddl] ATMTAXXV-[3ddl] TVATMTASFVFFVLAR-[3ddl] FSFTVAT-[3ddl] SFTVATMTASFVFFVLAR-[3ddl] ATMTASFVFFVLARN-[3ddl] TVATMTASFVFFVLARN-[3ddl] FXVLARNNV-[3ddl] TASFVFFVLA-[3ddl] AXFVFFVXA-[3ddl] FSFTVA-[3ddl] MTASFVFFVLARNNV-[3ddl] VATMTASFVFFVLARN-[3ddl] ATMTASFVFFVLARNN-[3ddl] VLARNN-[3ddl] ASXVXFV-[3ddl] TVATMTASF-[3ddl] SFTVATMTASFVFFV-[3ddl] TVATXTA-[3ddl] MTASFVFFVLA-[3ddl] FSFTVATMTASXVFF-[3ddl] ATMXAS-[3ddl] SFTVATMTASFVFFVLA-[3ddl] TAXFVFFVL-[3ddl] FTVATMTA-[3ddl] FVFXVL-[3ddl] SFTVATMT-[3ddl] FTVATMTAS-[3ddl] LARNNV-[3ddl] FVFFVLARN-[3ddl] TMTASFVFFVLARN-[3ddl] FVFFVLAR-[3ddl] AXFVFFVL-[3ddl] FTVATMTASFV-[3ddl] SFTVATMTASFV-[3ddl] TVATMTASFVF-[3ddl] VATMTAS-[3ddl] SFTVATM-[3ddl] SFTVATMTASFVFFVLARN-[3ddl] FVLARNXV-[3ddl] SFTVAT-[3ddl] SFVFFVL-[3ddl] VATMTASFVFFVLARNN-[3ddl] VATMTA-[3ddl] TVATMT-[3ddl] FFVLARNN-[3ddl] SXTVATMTASFVF-[3ddl] SFVFFVLA-[3ddl] SFTVATMTA-[3ddl] TASFVFFVLARN-[3ddl] TMTASFVFFVLARNN-[3ddl] MTASFVFFVLAR-[3ddl] VATMTASFVFFVLARNNV-[3ddl] ATMTASFVFFVL-[3ddl] SFTVATMTASF-[3ddl] FSFTVATMTASXV-[3ddl] VXFVXA-[3ddl] TMTASF-[3ddl] FTVATMTASFVFFVL-[3ddl] ASFVFFVLARN-[3ddl] TMTASFVFFVLAR-[3ddl] ATMTASF-[3ddl] TAXXXXXXL-[1m0k, 1s8l, 1at9, 1e0p, 1s8j, 2i1x, 1r2n, 1r84, 1pxs, 1jv7, 1ap9, 1m0m, 1pxr, 1jv6, 1m0l, 4hwl, 1s54, 1s53, 1o0a, 1c8s, 3han, 3hao, 1kg9, 1c8r, 1kg8, 3hap, 3haq, 2wjk, 3har, 2wjl, 3has, 1q5j, 2zzl, 1kgb, 1q5i, 1f50, 1dze, 1tn5, 3nsb, 2brd, 1cwq, 3utv, 1tn0, 3utw, 3utx, 3uty, 4fpd, 1brx, 1fbb, 1brr, 1p8i, 1fbk, 1ucq, 4hyx, 1p8u, 1f4z, 1ixf, 3vi0, 1qkp, 1qko, 1brd, 1p8h, 1mgy, 1qm8, 4md2, 2zfe, 4md1, 1iw6, 3ns0, 1c3w, 1bm1, 1kme, 2ntu, 2ntw, 1s52, 1s51, 1py6, 4ov0, 2at9, 1iw9, 3vhz, 2i20, 2i21, 1vjm, 1x0s, 1qhj, 3mbv, 1x0i, 1x0k, 1xji] VFFVLARNNV-[3ddl] AXXVXF-[3ddl] ASFVFFVLARNNV-[3ddl] ATMTAXFVFFV-[3ddl] SFVFFVLARNNV-[3ddl] VATMTASFVF-[3ddl] TVATMTASFVFFVLARNN-[3ddl] FTVATMTAXFVFFV-[3ddl] SFVFFVLAR-[3ddl] VATMTASFVFFVLA-[3ddl] MTASFVFFV-[3ddl] TMTASFVF-[3ddl] SFTVATMTASFVFF-[3ddl] TXTASFVFFVLA-[3ddl] ATMTASFVFFVLA-[3ddl] FTVATMTASF-[3ddl] VFFVLARNN-[3ddl] FTVATMTASFVFFVLARN-[3ddl] SFVFFV-[3ddl] FVFXVLARNNV-[3ddl] TASFVFFV-[3ddl]
Pred XXXXXXXXXXXXXXXXXXXXXXA
accu 0.9565217391304348

3ddl 0.9565217391304348  XXXXXXXXXXXXXXXXXXXXXXA
1brx 0.391304347826087  FSFTVATMXXXXXXXXXARNNVA
4fpd 0.391304347826087  FSFTVATMXXXXXXXXXARNNVA
3uty 0.391304347826087  FSFTVATMXXXXXXXXXARNNVA
3utx 0.391304347826087  FSFTVATMXXXXXXXXXARNNVA
3utw 0.391304347826087  FSFTVATMXXXXXXXXXARNNVA
1tn0 0.391304347826087  FSFTVATMXXXXXXXXXARNNVA
3utv 0.391304347826087  FSFTVATMXXXXXXXXXARNNVA
1cwq 0.391304347826087  FSFTVATMXXXXXXXXXARNNVA
2brd 0.391304347826087  FSFTVATMXXXXXXXXXARNNVA
3nsb 0.391304347826087  FSFTVATMXXXXXXXXXARNNVA
1tn5 0.391304347826087  FSFTVATMXXXXXXXXXARNNVA
1dze 0.391304347826087  FSFTVATMXXXXXXXXXARNNVA
1f50 0.391304347826087  FSFTVATMXXXXXXXXXARNNVA
1q5i 0.391304347826087  FSFTVATMXXXXXXXXXARNNVA
1kgb 0.391304347826087  FSFTVATMXXXXXXXXXARNNVA
2zzl 0.391304347826087  FSFTVATMXXXXXXXXXARNNVA
1q5j 0.391304347826087  FSFTVATMXXXXXXXXXARNNVA
3has 0.391304347826087  FSFTVATMXXXXXXXXXARNNVA
2wjl 0.391304347826087  FSFTVATMXXXXXXXXXARNNVA
3har 0.391304347826087  FSFTVATMXXXXXXXXXARNNVA
2wjk 0.391304347826087  FSFTVATMXXXXXXXXXARNNVA
3haq 0.391304347826087  FSFTVATMXXXXXXXXXARNNVA
3hap 0.391304347826087  FSFTVATMXXXXXXXXXARNNVA
1kg8 0.391304347826087  FSFTVATMXXXXXXXXXARNNVA
1c8r 0.391304347826087  FSFTVATMXXXXXXXXXARNNVA
1kg9 0.391304347826087  FSFTVATMXXXXXXXXXARNNVA
3hao 0.391304347826087  FSFTVATMXXXXXXXXXARNNVA
3han 0.391304347826087  FSFTVATMXXXXXXXXXARNNVA
1c8s 0.391304347826087  FSFTVATMXXXXXXXXXARNNVA
1o0a 0.391304347826087  FSFTVATMXXXXXXXXXARNNVA
1s53 0.391304347826087  FSFTVATMXXXXXXXXXARNNVA
1s54 0.391304347826087  FSFTVATMXXXXXXXXXARNNVA
4hwl 0.391304347826087  FSFTVATMXXXXXXXXXARNNVA
1m0l 0.391304347826087  FSFTVATMXXXXXXXXXARNNVA
1jv6 0.391304347826087  FSFTVATMXXXXXXXXXARNNVA
1pxr 0.391304347826087  FSFTVATMXXXXXXXXXARNNVA
1m0m 0.391304347826087  FSFTVATMXXXXXXXXXARNNVA
1ap9 0.391304347826087  FSFTVATMXXXXXXXXXARNNVA
1jv7 0.391304347826087  FSFTVATMXXXXXXXXXARNNVA
1pxs 0.391304347826087  FSFTVATMXXXXXXXXXARNNVA
1r84 0.391304347826087  FSFTVATMXXXXXXXXXARNNVA
1r2n 0.391304347826087  FSFTVATMXXXXXXXXXARNNVA
2i1x 0.391304347826087  FSFTVATMXXXXXXXXXARNNVA
1s8j 0.391304347826087  FSFTVATMXXXXXXXXXARNNVA
1e0p 0.391304347826087  FSFTVATMXXXXXXXXXARNNVA
1at9 0.391304347826087  FSFTVATMXXXXXXXXXARNNVA
1s8l 0.391304347826087  FSFTVATMXXXXXXXXXARNNVA
1m0k 0.391304347826087  FSFTVATMXXXXXXXXXARNNVA


Helix:1
Orig ISMMVSALVVFIAGYHYFRI
 SMMVSALVVFIAGYHYFR-[3ddl] MMVSALVVFIAG-[3ddl] MVSALVVFIAGYHYFR-[3ddl] VXFIAXYHY-[3ddl] SALVVFIAGY-[3ddl] SMMVSA-[3ddl] LXVFIAG-[3ddl] LXXXIA-[1m0k, 1s8l, 1at9, 1s8j, 1e0p, 1uaz, 2i1x, 2ei4, 1r84, 1r2n, 1pxs, 1jv7, 1jv6, 1ap9, 1m0m, 1pxr, 1m0l, 4hwl, 1vgo, 1s54, 1s53, 1o0a, 1c8s, 3han, 1kg9, 1c8r, 3hao, 1kg8, 3hap, 3haq, 2wjk, 3har, 2wjl, 3has, 1q5j, 2zzl, 1kgb, 1q5i, 3wqj, 1f50, 1dze, 2z55, 3nsb, 1tn5, 2brd, 1cwq, 3utv, 3utw, 1tn0, 3utx, 4fpd, 3uty, 1brx, 1fbb, 1brr, 1p8i, 1fbk, 1ucq, 4hyx, 1p8u, 1f4z, 1ixf, 3vi0, 1qkp, 1qko, 1brd, 1p8h, 1mgy, 1qm8, 4md2, 4md1, 2zfe, 1iw6, 3ns0, 1c3w, 1bm1, 2ntu, 1kme, 2ntw, 1s52, 1s51, 1py6, 2at9, 4ov0, 3vhz, 1iw9, 2i20, 2i21, 1vjm, 1x0s, 1qhj, 3mbv, 1x0i, 1x0k, 3t45, 1xji] MVSALVVFIAGY-[3ddl] VVFIAGYHYF-[3ddl] VSALVVFIAGY-[3ddl] SXLVVFIAGYHY-[3ddl] ALXVFIAGYHYF-[3ddl] SMMVSALXVF-[3ddl] ISMMVSALVVFIAGY-[3ddl] VFIAGYH-[3ddl] MVSALVVFIAGYHYF-[3ddl] SMMVSALVVFIA-[3ddl] ISMMVSALVVFIAGYHY-[3ddl] LVVFIAGY-[3ddl] VVFIAGYH-[3ddl] ISMMVSA-[3ddl] ALVVFIAGYHYFR-[3ddl] FIAGYHYF-[3ddl] ALVXFIAGYH-[3ddl] LVXFIAGYH-[3ddl] SMMVSXLVVFI-[3ddl] VVFIAGYHYFR-[3ddl] MMVSALVVF-[3ddl] MMVSALVVFIA-[3ddl] SMMVSXLVV-[3ddl] SMMVSXL-[3ddl] ALVVFIAGY-[3ddl] MMVSALVVFIAGYHYFR-[3ddl] SXLVVFIA-[3ddl] ISMMVSALVVFIAGYHYF-[3ddl] MMVSALVVFIAGYHY-[3ddl] ISMMVSAL-[3ddl] MVSALVVFIAG-[3ddl] VXXIAG-[3ddl] SALVVFIAGYHYF-[3ddl] FIAGYHY-[3ddl] MVSALVVFI-[3ddl] ISMMVSALVVF-[3ddl] MMVSALVV-[3ddl] SMMVSALVVFIAGY-[3ddl] VFIAGYHYF-[3ddl] VFIAGYHYFR-[3ddl] SAXVVFIAGYHYFR-[3ddl] ALVVFI-[3ddl] FIAGYH-[3ddl] ISMMVSALVVFIAGYHYFR-[3ddl] SALVVFIAG-[3ddl] VXXLVVFIAGYHY-[3ddl] MMVSALVVFIAGYH-[3ddl] IAGYHYFR-[3ddl] FIAGYHYFR-[3ddl] AGYHYF-[3ddl] VXXLVVFIAGYH-[3ddl] MMVSALVVFIAGY-[3ddl] MVSALXV-[3ddl] LVXFIA-[3ddl] SMMVSALVVFIAGYH-[3ddl] ISMMVSALVVFIAGYH-[3ddl] VXAXVXF-[3ddl] LVXFIAXYHY-[3ddl] ALVXFIA-[3ddl] MVSALVVF-[3ddl] VSXLVVFIAG-[3ddl] SAXXVF-[3ddl] VVXIAXY-[3ddl] ISMMVSALVVXI-[3ddl] IAGYHYF-[3ddl] ISMMVSALVVFIAG-[3ddl] VFIAGYHY-[3ddl] SXLVVFI-[3ddl] SMMVSALVVFIAGYHYF-[3ddl] LVVFIAGYHYFR-[3ddl] SMMVSXXV-[3ddl] VSALVVFIAGYHYF-[3ddl] LXXFIAGYHYF-[3ddl] ISMMVSALVVFIA-[3ddl] AGYHYFR-[3ddl] VXXLVVFIA-[3ddl] MMVSALVVFIAGYHYF-[3ddl] SMMVSALVVFIAG-[3ddl] ISMMVSALVV-[3ddl] GYHYFR-[3ddl] AXXVFIXG-[3ddl] ISMMVS-[3ddl] MVSALVVFIAGYHY-[3ddl] MVSALV-[3ddl] SALVVFIAGYH-[3ddl] MMVXAL-[3ddl] MVSALVVFIA-[3ddl] IAGYHY-[3ddl] MVSALVVFIAGYH-[3ddl] ALVXFIAGYHY-[3ddl] VXXLVVFI-[3ddl] MMVSALVVFI-[3ddl] ISMMVSXLV-[3ddl] VSAXVVFIAGYHYFR-[3ddl] SMMVSALVVFIAGYHY-[3ddl]
Pred XXXXXXXXXXXXXXXXXXXI
accu 0.95

3ddl 0.95  XXXXXXXXXXXXXXXXXXXI
3uty 0.3  ISMMVSAXXXXXXGYHYFRI
3utx 0.3  ISMMVSAXXXXXXGYHYFRI
3utw 0.3  ISMMVSAXXXXXXGYHYFRI
3utv 0.3  ISMMVSAXXXXXXGYHYFRI
1cwq 0.3  ISMMVSAXXXXXXGYHYFRI
2brd 0.3  ISMMVSAXXXXXXGYHYFRI
1dze 0.3  ISMMVSAXXXXXXGYHYFRI
1f50 0.3  ISMMVSAXXXXXXGYHYFRI
3wqj 0.3  ISMMVSAXXXXXXGYHYFRI
1kgb 0.3  ISMMVSAXXXXXXGYHYFRI
2zzl 0.3  ISMMVSAXXXXXXGYHYFRI
3has 0.3  ISMMVSAXXXXXXGYHYFRI
2wjl 0.3  ISMMVSAXXXXXXGYHYFRI
3har 0.3  ISMMVSAXXXXXXGYHYFRI
2wjk 0.3  ISMMVSAXXXXXXGYHYFRI
3haq 0.3  ISMMVSAXXXXXXGYHYFRI
3hap 0.3  ISMMVSAXXXXXXGYHYFRI
1kg8 0.3  ISMMVSAXXXXXXGYHYFRI
3hao 0.3  ISMMVSAXXXXXXGYHYFRI
1kg9 0.3  ISMMVSAXXXXXXGYHYFRI
3han 0.3  ISMMVSAXXXXXXGYHYFRI
1s53 0.3  ISMMVSAXXXXXXGYHYFRI
1s54 0.3  ISMMVSAXXXXXXGYHYFRI
4hwl 0.3  ISMMVSAXXXXXXGYHYFRI
1m0l 0.3  ISMMVSAXXXXXXGYHYFRI
1pxr 0.3  ISMMVSAXXXXXXGYHYFRI
1m0m 0.3  ISMMVSAXXXXXXGYHYFRI
1jv6 0.3  ISMMVSAXXXXXXGYHYFRI
1jv7 0.3  ISMMVSAXXXXXXGYHYFRI
1pxs 0.3  ISMMVSAXXXXXXGYHYFRI
1r2n 0.3  ISMMVSAXXXXXXGYHYFRI
2ei4 0.3  ISMMVSAXXXXXXGYHYFRI
1uaz 0.3  ISMMVSAXXXXXXGYHYFRI
1e0p 0.3  ISMMVSAXXXXXXGYHYFRI
1at9 0.3  ISMMVSAXXXXXXGYHYFRI
1m0k 0.3  ISMMVSAXXXXXXGYHYFRI
3mbv 0.3  ISMMVSAXXXXXXGYHYFRI
1qhj 0.3  ISMMVSAXXXXXXGYHYFRI
1vjm 0.3  ISMMVSAXXXXXXGYHYFRI
4ov0 0.3  ISMMVSAXXXXXXGYHYFRI
1py6 0.3  ISMMVSAXXXXXXGYHYFRI
1s51 0.3  ISMMVSAXXXXXXGYHYFRI
1s52 0.3  ISMMVSAXXXXXXGYHYFRI
1kme 0.3  ISMMVSAXXXXXXGYHYFRI
1bm1 0.3  ISMMVSAXXXXXXGYHYFRI
1c3w 0.3  ISMMVSAXXXXXXGYHYFRI
2zfe 0.3  ISMMVSAXXXXXXGYHYFRI
1mgy 0.3  ISMMVSAXXXXXXGYHYFRI
1brd 0.3  ISMMVSAXXXXXXGYHYFRI
1ixf 0.3  ISMMVSAXXXXXXGYHYFRI
1fbk 0.3  ISMMVSAXXXXXXGYHYFRI
1brr 0.3  ISMMVSAXXXXXXGYHYFRI
1fbb 0.3  ISMMVSAXXXXXXGYHYFRI
1brx 0.3  ISMMVSAXXXXXXGYHYFRI
4fpd 0.3  ISMMVSAXXXXXXGYHYFRI
1tn0 0.3  ISMMVSAXXXXXXGYHYFRI
1tn5 0.3  ISMMVSAXXXXXXGYHYFRI
3nsb 0.3  ISMMVSAXXXXXXGYHYFRI
2z55 0.3  ISMMVSAXXXXXXGYHYFRI
1q5i 0.3  ISMMVSAXXXXXXGYHYFRI
1q5j 0.3  ISMMVSAXXXXXXGYHYFRI
1c8r 0.3  ISMMVSAXXXXXXGYHYFRI
1c8s 0.3  ISMMVSAXXXXXXGYHYFRI
1o0a 0.3  ISMMVSAXXXXXXGYHYFRI
1vgo 0.3  ISMMVSAXXXXXXGYHYFRI
1ap9 0.3  ISMMVSAXXXXXXGYHYFRI
1r84 0.3  ISMMVSAXXXXXXGYHYFRI
2i1x 0.3  ISMMVSAXXXXXXGYHYFRI
1s8j 0.3  ISMMVSAXXXXXXGYHYFRI
1s8l 0.3  ISMMVSAXXXXXXGYHYFRI


Helix:2
Orig WLLTVPLLTVELVLVMGL
 PLLTVEL-[3ddl] PLLTVELVLVM-[3ddl] ELVLVM-[3ddl] LXTXXLL-[1m0k, 1s8l, 1at9, 1e0p, 1s8j, 1uaz, 2i1x, 2ei4, 1r2n, 1r84, 1pxs, 1jv7, 1ap9, 1m0m, 1jv6, 1pxr, 1m0l, 4hwl, 1vgo, 1s54, 1s53, 1o0a, 1c8s, 3han, 3hao, 1kg9, 1c8r, 1kg8, 3hap, 3haq, 2wjk, 3har, 2wjl, 3has, 2zzl, 1kgb, 1q5i, 3wqj, 1f50, 1dze, 2z55, 1tn5, 3nsb, 2brd, 1cwq, 3utv, 1tn0, 3utw, 3utx, 4fpd, 3uty, 1brx, 1fbb, 1brr, 1p8i, 1fbk, 1ucq, 4hyx, 1p8u, 1f4z, 1ixf, 1qkp, 1qko, 1brd, 1p8h, 1mgy, 1qm8, 4md2, 2zfe, 4md1, 1iw6, 3ns0, 1c3w, 1bm1, 1kme, 2ntu, 2ntw, 1s52, 1s51, 1py6, 4ov0, 2at9, 1iw9, 2i20, 2i21, 1vjm, 1x0s, 1qhj, 3mbv, 1x0i, 1x0k, 1xji] TVXLLXVE-[3ddl] VELVLVM-[3ddl] VPLLTVXLVLV-[3ddl] WXLTXXLL-[3ddl] LTXPLLTVEL-[3ddl] TVXLVL-[3ddl] TXPLLTVXLVLV-[3ddl] LLTVPLLTVXLXXV-[3ddl] WLLTVPLLTVELVXV-[3ddl] LLXVXLLXV-[3ddl] WLXXVPLLXV-[3ddl] TXXLLTVXLV-[3ddl] PLLTVELVLV-[3ddl] TXPLLTVEL-[3ddl] VPLLXVE-[3ddl] LLTVPLLTVELVLVM-[3ddl] LXTXXL-[1s8l, 1s8j, 2i1x, 1r84, 1ap9, 1vgo, 1o0a, 1c8s, 1c8r, 1q5j, 1q5i, 2z55, 3nsb, 1tn5, 1tn0, 4fpd, 1brx, 1fbb, 1brr, 1fbk, 1ixf, 1brd, 1mgy, 2zfe, 1c3w, 1bm1, 1kme, 1s52, 1s51, 1py6, 4ov0, 1vjm, 1qhj, 3mbv, 1m0k, 1at9, 1e0p, 1uaz, 2ei4, 1r2n, 1pxs, 1jv7, 1m0m, 1jv6, 1pxr, 1m0l, 4hwl, 1s54, 1s53, 3han, 1kg9, 3hao, 1kg8, 3hap, 3haq, 2wjk, 3har, 2wjl, 3has, 2zzl, 1kgb, 3wqj, 1f50, 1dze, 2brd, 1cwq, 3utv, 3utw, 3utx, 3uty, 3ddl, 1p8i, 1ucq, 4hyx, 1p8u, 1f4z, 3vi0, 1qkp, 1qko, 1p8h, 1qm8, 4md2, 4md1, 1iw6, 3ns0, 2ntu, 2ntw, 2at9, 3vhz, 1iw9, 2i20, 2i21, 1x0s, 1x0i, 1x0k, 3t45, 1xji] WXXTXPLLTVEL-[3ddl] LLXVXLXXV-[3ddl] LLTXXLLTVXLV-[3ddl] TVPLLTVELVLVM-[3ddl] LXTVXLLXVE-[3ddl] WLLTVPLLTVELV-[3ddl] LLTVELXLVM-[3ddl] TVPLLT-[3ddl] LTVPLLT-[3ddl] WLXTVPLLXVE-[3ddl] WLXTXXLL-[1p8i, 1fbk, 1jv6, 4fpd] LLTVXLVL-[3ddl] LTVELVLVM-[3ddl] VPLLTVELVLVM-[3ddl] WLXTVP-[3ddl] TVELVLVM-[3ddl] LXXXXLL-[3ddl] WLLTVPLLTVELVLVM-[3ddl] VXLLTVXLVL-[3ddl] LTXPLLTVELVL-[3ddl] PLLTVELV-[3ddl] LLTXPLLTVELVL-[3ddl] PLLXVE-[3ddl] LXVXLXXV-[3ddl] TXXLXXXXL-[1p8i, 1jv6] LTVXLVL-[3ddl] LLTVPLLT-[3ddl] TXXLXXV-[3ddl] WLLTVPLLT-[3ddl] LLTVXLV-[3ddl] LLTVPLLTVEL-[3ddl] PLXXXXL-[1m0k, 1s8l, 1at9, 1s8j, 1e0p, 1r84, 1r2n, 1pxs, 1jv7, 1ap9, 1jv6, 1pxr, 4hwl, 1vgo, 1s54, 1s53, 1o0a, 3han, 1kg9, 1kg8, 3hap, 3haq, 3har, 2wjk, 2wjl, 3has, 1q5i, 1f50, 2z55, 1tn5, 3nsb, 1cwq, 3utv, 1tn0, 3utw, 3utx, 3uty, 1brx, 1brr, 1p8i, 1ucq, 4hyx, 1f4z, 1qkp, 1qko, 1brd, 1p8h, 1mgy, 4md2, 4md1, 3ns0, 1c3w, 1bm1, 1kme, 2ntu, 2ntw, 1s52, 1s51, 1py6, 4ov0, 1vjm, 3mbv, 1x0i, 1x0k, 1xji] VELXLV-[3ddl] WLXTXXL-[1m0k, 1s8l, 1at9, 1s8j, 1e0p, 1uaz, 2i1x, 2ei4, 1r84, 1r2n, 1pxs, 1jv7, 1ap9, 1m0m, 1jv6, 1pxr, 1m0l, 4hwl, 1vgo, 1s54, 1s53, 1o0a, 1c8s, 3han, 1c8r, 3hao, 1kg9, 1kg8, 3hap, 3haq, 3har, 2wjk, 2wjl, 3has, 1kgb, 2zzl, 1q5i, 3wqj, 1f50, 1dze, 2z55, 1tn5, 3nsb, 2brd, 1cwq, 3utv, 1tn0, 3utw, 3utx, 4fpd, 3uty, 1brx, 3ddl, 1fbb, 1brr, 1p8i, 1fbk, 1ucq, 4hyx, 1p8u, 1f4z, 1ixf, 3vi0, 1qkp, 1qko, 1brd, 1p8h, 1mgy, 1qm8, 4md2, 2zfe, 4md1, 3ns0, 1iw6, 1c3w, 1bm1, 1kme, 2ntu, 2ntw, 1s52, 1s51, 1py6, 4ov0, 2at9, 3vhz, 1iw9, 2i20, 2i21, 1vjm, 1x0s, 1qhj, 3mbv, 1x0i, 1x0k, 1xji] LTVXLLXVE-[3ddl] PLLXVELVL-[3ddl] WXXTXPLLTVELVL-[3ddl] LTVELV-[3ddl] TXPLLTVELVL-[3ddl] VXLLXV-[3ddl] VPLLTVEL-[3ddl] VPLLTVELV-[3ddl]
Pred XXXXXXXXXXXXXXXXGL
accu 0.8888888888888888

3ddl 0.8888888888888888  XXXXXXXXXXXXXXXXGL
3uty 0.6666666666666666  XXXXXXXXXXXXVLVMGL
3utx 0.6666666666666666  XXXXXXXXXXXXVLVMGL
3utw 0.6666666666666666  XXXXXXXXXXXXVLVMGL
3utv 0.6666666666666666  XXXXXXXXXXXXVLVMGL
1cwq 0.6666666666666666  XXXXXXXXXXXXVLVMGL
2brd 0.6666666666666666  XXXXXXXXXXXXVLVMGL
1dze 0.6666666666666666  XXXXXXXXXXXXVLVMGL
1f50 0.6666666666666666  XXXXXXXXXXXXVLVMGL
3wqj 0.6666666666666666  XXXXXXXXXXXXVLVMGL
1kgb 0.6666666666666666  XXXXXXXXXXXXVLVMGL
2zzl 0.6666666666666666  XXXXXXXXXXXXVLVMGL
3has 0.6666666666666666  XXXXXXXXXXXXVLVMGL
2wjl 0.6666666666666666  XXXXXXXXXXXXVLVMGL
3har 0.6666666666666666  XXXXXXXXXXXXVLVMGL
2wjk 0.6666666666666666  XXXXXXXXXXXXVLVMGL
3haq 0.6666666666666666  XXXXXXXXXXXXVLVMGL
3hap 0.6666666666666666  XXXXXXXXXXXXVLVMGL
1kg8 0.6666666666666666  XXXXXXXXXXXXVLVMGL
3hao 0.6666666666666666  XXXXXXXXXXXXVLVMGL
1kg9 0.6666666666666666  XXXXXXXXXXXXVLVMGL
3han 0.6666666666666666  XXXXXXXXXXXXVLVMGL
1s53 0.6666666666666666  XXXXXXXXXXXXVLVMGL
1s54 0.6666666666666666  XXXXXXXXXXXXVLVMGL
4hwl 0.6666666666666666  XXXXXXXXXXXXVLVMGL
1m0l 0.6666666666666666  XXXXXXXXXXXXVLVMGL
1pxr 0.6666666666666666  XXXXXXXXXXXXVLVMGL
1jv6 0.6666666666666666  XXXXXXXXXXXXVLVMGL
1m0m 0.6666666666666666  XXXXXXXXXXXXVLVMGL
1jv7 0.6666666666666666  XXXXXXXXXXXXVLVMGL
1pxs 0.6666666666666666  XXXXXXXXXXXXVLVMGL
1r2n 0.6666666666666666  XXXXXXXXXXXXVLVMGL
2ei4 0.6666666666666666  XXXXXXXXXXXXVLVMGL
1uaz 0.6666666666666666  XXXXXXXXXXXXVLVMGL
1e0p 0.6666666666666666  XXXXXXXXXXXXVLVMGL
1at9 0.6666666666666666  XXXXXXXXXXXXVLVMGL
1m0k 0.6666666666666666  XXXXXXXXXXXXVLVMGL
3mbv 0.6666666666666666  XXXXXXXXXXXXVLVMGL
1qhj 0.6666666666666666  XXXXXXXXXXXXVLVMGL
1vjm 0.6666666666666666  XXXXXXXXXXXXVLVMGL
4ov0 0.6666666666666666  XXXXXXXXXXXXVLVMGL
1py6 0.6666666666666666  XXXXXXXXXXXXVLVMGL
1s51 0.6666666666666666  XXXXXXXXXXXXVLVMGL
1s52 0.6666666666666666  XXXXXXXXXXXXVLVMGL
1kme 0.6666666666666666  XXXXXXXXXXXXVLVMGL
1bm1 0.6666666666666666  XXXXXXXXXXXXVLVMGL
1c3w 0.6666666666666666  XXXXXXXXXXXXVLVMGL
2zfe 0.6666666666666666  XXXXXXXXXXXXVLVMGL
1mgy 0.6666666666666666  XXXXXXXXXXXXVLVMGL
1brd 0.6666666666666666  XXXXXXXXXXXXVLVMGL
1ixf 0.6666666666666666  XXXXXXXXXXXXVLVMGL
1fbk 0.6666666666666666  XXXXXXXXXXXXVLVMGL
1brr 0.6666666666666666  XXXXXXXXXXXXVLVMGL
1fbb 0.6666666666666666  XXXXXXXXXXXXVLVMGL
1brx 0.6666666666666666  XXXXXXXXXXXXVLVMGL
4fpd 0.6666666666666666  XXXXXXXXXXXXVLVMGL
1tn0 0.6666666666666666  XXXXXXXXXXXXVLVMGL
1tn5 0.6666666666666666  XXXXXXXXXXXXVLVMGL
3nsb 0.6666666666666666  XXXXXXXXXXXXVLVMGL
2z55 0.6666666666666666  XXXXXXXXXXXXVLVMGL
1q5i 0.6666666666666666  XXXXXXXXXXXXVLVMGL
1c8r 0.6666666666666666  XXXXXXXXXXXXVLVMGL
1c8s 0.6666666666666666  XXXXXXXXXXXXVLVMGL
1o0a 0.6666666666666666  XXXXXXXXXXXXVLVMGL
1vgo 0.6666666666666666  XXXXXXXXXXXXVLVMGL
1ap9 0.6666666666666666  XXXXXXXXXXXXVLVMGL
1r84 0.6666666666666666  XXXXXXXXXXXXVLVMGL
2i1x 0.6666666666666666  XXXXXXXXXXXXVLVMGL
1s8j 0.6666666666666666  XXXXXXXXXXXXVLVMGL
1s8l 0.6666666666666666  XXXXXXXXXXXXVLVMGL


Helix:3
Orig PLAAKLGFLAALMIVLGY
 LXAKXG-[3ddl] AAKLGF-[3ddl] LXXLXIV-[3ddl] LXALXIVXG-[3ddl] AALMIVLGY-[3ddl] KLGFLAALMIV-[3ddl] PLAAKLGFLAALMIVL-[3ddl] LXXLAA-[3ddl] GFLAALMIV-[3ddl] FLAALMI-[3ddl] PLAAKLGFLAALMI-[3ddl] AKLGFLAAXMIV-[3ddl] AAXXXFL-[3ddl] PLAAKLGFLA-[3ddl] PLAAKLGFLAALMIV-[3ddl] AAXLGFLAALMIVLGY-[3ddl] LAAKLGXLAA-[3ddl] KLGFLAALMIVL-[3ddl] PLAAKLGFLAALMIVXG-[3ddl] AKLGXXAA-[3ddl] FLAALMIVLGY-[3ddl] LXXLXIXL-[3ddl] FLAALM-[3ddl] LXXLXALM-[3ddl] AALMIV-[3ddl] LAAKLGFLAXLM-[3ddl] KXGFLAAL-[3ddl] AXLGFLXXLXIVL-[3ddl] PLAAKLGFLAALM-[3ddl] AALMIVLG-[3ddl] LXXLXXLMIVL-[3ddl] LAAKLGFLAALMIVXGY-[3ddl] AAKLGFLAALXI-[3ddl] FLXALMIVL-[3ddl] KLGFLA-[3ddl] GFLXXLMIVL-[3ddl] PLAAKLG-[3ddl] GFLAALMIVLXY-[3ddl] KLGFLAA-[3ddl] MIVXGY-[3ddl] LXAXLXXLXXL-[3ddl] KLGFLAALMIVXGY-[3ddl] ALMIVL-[3ddl] AAKLGFLAAXXIV-[3ddl] LAAKLXXLXALXIXL-[3ddl] LXXLXXL-[3ddl] ALXIVLXY-[3ddl] AAXLGFXAA-[3ddl] LMIXXG-[3ddl] GFLAALMI-[3ddl] LGFLAALMIVXXY-[3ddl] AKLXFL-[3ddl] PLXAXLGFL-[3ddl] AAKLGFLAXXMIVLG-[3ddl] AXLGFLAALMIVLGY-[3ddl] LXIVLGY-[3ddl] LXXLXXLMIV-[3ddl] FLAALMIVLG-[3ddl] LXXLXXLMIXXG-[3ddl] LAAXLXXL-[3ddl] LAAKLGFLAALMI-[3ddl] FLAALMIV-[3ddl] GFLAALMIXLG-[3ddl] AXLGFLAALMIXLG-[3ddl] LAAKLGFLA-[3ddl] LAALMIVLGY-[3ddl] KLGFLAALMI-[3ddl] ALMIXXG-[2z55, 3ddl, 1vgo, 1uaz, 3wqj, 2ei4] LAAKLXFLAALMIV-[3ddl] AXLGFLA-[3ddl] LAXLMI-[3ddl] PLAAKLGXLAAL-[3ddl] AXXXXLXAL-[3ddl] AKLGFLAALM-[3ddl] KLGFLAALM-[3ddl] KLGFLAALMIVXG-[3ddl] PLAAKXGF-[3ddl] AAKLGXLXXLXIVL-[3ddl] GFLAALM-[3ddl] AAKLGFLAALM-[3ddl] AAKLGXXA-[3ddl] AXLMIXL-[3ddl] GFLXXL-[3ddl] PLAAKLGXLAA-[3ddl] LXAKXGF-[3ddl] LAAKLGFLAALXIVXG-[3ddl] PLAAKLGFLAALMIVXGY-[3ddl] AXLGFLAALMI-[3ddl] LGFLAALMI-[3ddl] AAXXXFLXAL-[3ddl]
Pred XXXXXXXXXXXXXXXXXX
accu 1.0

3ddl 1.0  XXXXXXXXXXXXXXXXXX
2z55 0.3888888888888889  PLAAKLGFLAXXXXXXXY


Helix:4
Orig GLWGFLSTIPFVWILYILFTQLG
 FLSTIPFVWILY-[3ddl] GFLSTIPF-[3ddl] TIPFVWILYI-[3ddl] GLWGFLSTIPFVW-[3ddl] VWILYILFT-[3ddl] STIPFVWILYXLF-[3ddl] WGFLST-[3ddl] IPXVWILYXL-[3ddl] STIXFVWILY-[3ddl] FLSTIPFVWIL-[3ddl] WGFLSTIPFVWILYILFT-[3ddl] FLSTIPFV-[3ddl] FLSTIPFVW-[3ddl] GFLSTIPFVWILYI-[3ddl] GLXGFLSTIPFVWIL-[3ddl] GFLSTIPFVWILYILFT-[3ddl] GLWGFLSTI-[3ddl] IPFVWILY-[3ddl] TIXFVWILYILFT-[3ddl] GLWGFLSTIPFVWILYILF-[3ddl] VWILYI-[3ddl] WILYILFTQ-[3ddl] ILYXXF-[3ddl] GLWGFLSTIP-[3ddl] LWGFLST-[3ddl] WGFLSTIPXV-[3ddl] LWXFLSTIPFVWILYILF-[3ddl] TIPFVWILYILFTQ-[3ddl] GLWGFLSTIPFVWILYILFTQ-[3ddl] WGFLSTIPFVW-[3ddl] LWGFLSTIPXVW-[3ddl] TIXFVWXLYXL-[3ddl] GFLSTIPFVWIL-[3ddl] VWXLXIL-[3ddl] PFVWILYILFTQ-[3ddl] WGFLSTIXF-[3ddl] LXXFLSTIPF-[3ddl] TIPFVWI-[3ddl] GFLSTIPFVWILYILF-[3ddl] LWGFLSTIPFVWILYILFT-[3ddl] GLXGFLSTIPFV-[3ddl] GFLSTIPFVW-[3ddl] LSTIPFVWILXILF-[3ddl] STIPFVWI-[3ddl] GFLSTIPFVWI-[3ddl] LWGFLSTIPFVWILY-[3ddl] GLWGFLSTIPFVWILYILFT-[3ddl] GLXGXLS-[3ddl] TIPFVWILYXLF-[3ddl] LWGFLSTIP-[3ddl] PFVWILYILF-[3ddl] FLSTIPFVWILXIL-[3ddl] WGFLSTIPFVWI-[3ddl] LXGFLSTIPFVWI-[3ddl] LSTIPF-[3ddl] LSTIPFVWILXILFT-[3ddl] FVWILYXL-[3ddl] FLSTIPFVWILYILF-[3ddl] WILYILF-[3ddl] LSTIPFXWILXI-[3ddl] LYXLFT-[3ddl] WILYILFT-[3ddl] STIXFVWXLXXL-[3ddl] WGFLSTIPFVWILXXL-[3ddl] STIPFV-[3ddl] STIXFVWIL-[3ddl] STIPFVWILYILFTQ-[3ddl] YILFTQ-[3ddl] IPFVWILYILF-[3ddl] IPFVWILYILFTQ-[3ddl] GLWGFLSTIPFVWILYI-[3ddl] LWGFLSTIPFVWILYILFTQ-[3ddl] PFVWILYIL-[3ddl] LSTIPFVW-[3ddl] GLWGFLSTIPFVWILYIL-[3ddl] STIXFVWILYILFT-[3ddl] GFLSTIPFVWILY-[3ddl] FVWILYILFT-[3ddl] GFLSTIPXV-[3ddl] FLSTIPXVWILXI-[3ddl] LXXXLS-[3ddl] LWGFLSTIPFVWILYI-[3ddl] FLSTIPF-[3ddl] WGFLSTIPFVWILYILFTQ-[3ddl] GLWGFLSTIPFVWI-[3ddl] LSTIPFVWXL-[3ddl] TIPFVW-[3ddl] WGFLSTIPFVWIL-[3ddl] GLWGFLSTIPF-[3ddl] VWILYILFTQ-[3ddl] GFLSTIPFVWILYILFTQ-[3ddl] LYILFTQ-[3ddl] FXWILYI-[3ddl] PFVWILY-[3ddl] GFLSTIP-[3ddl] GLWGFLSTIPFVWILY-[3ddl] FLSTIPFVWILYILFTQ-[3ddl] GFLSTI-[3ddl] FLSTIPFVWI-[3ddl] PFVWILYILFT-[3ddl] GFLSTIPFVWILYIL-[3ddl] FLSTIP-[3ddl] LSTIPFVWI-[3ddl] IXFVWIL-[3ddl] GLWGFLST-[3ddl] LSTIPFVWILXXL-[3ddl] TIXFVWILY-[3ddl] IPXVWI-[3ddl] PFVWILYI-[3ddl] WGFLSTI-[3ddl] LSTIPFV-[3ddl] GLXGFL-[3ddl] WGFLSTIPFVWILXI-[3ddl] LWGFLSTI-[3ddl] WGFLSTIPFVWILYXLF-[3ddl] WILYIL-[3ddl] IPFVWILYILFT-[3ddl] LXGFLSTIPFVWXLYIL-[3ddl] ILYXLXT-[3ddl] VWILYILF-[3ddl] FLSTIPFVWILYILFT-[3ddl] LSTIPFVWILY-[3ddl] LWGFLSTIPFVWXL-[3ddl] STIPFVWILYI-[3ddl] TIXFVWIL-[3ddl] IPFVWILYI-[3ddl] STIPXVW-[3ddl] WGFLSTIP-[3ddl] FVWILYILF-[3ddl] LXGFLSTIPFV-[3ddl] LSTIPFVWILYILFTQ-[3ddl] FVWILY-[3ddl] PXVWXL-[3ddl] FVWILYILFTQ-[3ddl] ILYILFTQ-[3ddl] WGFLSTIPFVWILY-[3ddl]
Pred XXXXXXXXXXXXXXXXXXXXXLG
accu 0.9130434782608695

3ddl 0.9130434782608695  XXXXXXXXXXXXXXXXXXXXXLG


Helix:5
Orig LLGNARLLLLATWGFYPIAYMIP
 WGFYPIXY-[3ddl] ARLLLLA-[3ddl] LGNARLLLLATW-[3ddl] NARLLLLATWGFYP-[3ddl] LGNARLLLLATWGFY-[3ddl] LLGNARLLLLATWGFYP-[3ddl] ATWGFYP-[3ddl] GNARLLLLATXG-[3ddl] GFYPIAY-[3ddl] LLATWGFYXI-[3ddl] LLGNARLXXL-[3ddl] ARLLLLATWGFYPIAY-[3ddl] LLLATWGFY-[3ddl] GFYPIAYMI-[3ddl] ARLLLLATWGFYPIAYM-[3ddl] ATWGFYPIAYXI-[3ddl] RLLLLATWGF-[3ddl] ARLLLLATWGFY-[3ddl] ARLLLLATWGFYP-[3ddl] LLLATWGFYPIAYM-[3ddl] LLLLATWGFYP-[3ddl] NARLLLLATWGFYPIAYM-[3ddl] LLLLAT-[3ddl] FYXIAYMI-[3ddl] NARLLLLATWG-[3ddl] AXLLLLATWGF-[3ddl] LLLLATWGFYXIAYMI-[3ddl] LLLLATWGFYPI-[3ddl] LLGNAXL-[3ddl] LLLATW-[3ddl] FYPIAY-[3ddl] NARLLLLAT-[3ddl] TWGFYPIAY-[3ddl] TWGFYPIAYMI-[3ddl] LLLLATWGFYPIAYM-[3ddl] LLATWG-[3ddl] LGNAXLL-[3ddl] LLATWXFY-[3ddl] LLGNARLLXLATXG-[3ddl] RLLLLATWGFYPIXY-[3ddl] LLLLATWGFYPIXY-[3ddl] GNARLL-[3ddl] ARLLLLAT-[3ddl] RLLLLATWGFYPIA-[3ddl] GNARLLLLATWGFYP-[3ddl] LATWGFYPIAYMI-[3ddl] LLLLATWGFYPIA-[3ddl] GNAXLLXL-[3ddl] LLLLATWGFY-[3ddl] RLLLLATWGFYP-[3ddl] NARLLLLATWGFYPI-[3ddl] LGNARLXLLATWGFYPIA-[3ddl] YPIAYMI-[3ddl] TWGFYPIA-[3ddl] LLATWXFYP-[3ddl] GNARLLLLATWGFY-[3ddl] LXATWGF-[3ddl] NARLLLLATWGFYPIAY-[3ddl] RLLLLATWGFY-[3ddl] LLGNARLLLLATWGFY-[3ddl] RLLLLA-[3ddl] TXGFYPI-[3ddl] LLGNARLLLLATWGF-[3ddl] LLLLATWG-[3ddl] LLLATXG-[3ddl] TWGFYP-[3ddl] GNARLLLLATWGFYPIAY-[3ddl] LATWGFYP-[3ddl] LGXAXLLL-[3ddl] WGFYPIAYMI-[3ddl] LLATWGFYXIA-[3ddl] LATWXFYPIXY-[3ddl] NARLLLLATWGFYPIA-[3ddl] RLLLLATWGFYPIAYMI-[3ddl] GNARLLLLATW-[3ddl] RLLLLATWG-[3ddl] RLLLLATW-[3ddl] LGNARLLLLATWGFYPI-[3ddl] WGFYPIA-[3ddl] LLLATWGFYPIAY-[3ddl] LLXATWGF-[3ddl] LATWGFYPI-[3ddl] LGNARL-[3ddl] LLGNARLLLLA-[3ddl] NARLLLLATW-[3ddl] LLGNARLLLLATWGFYPIAY-[3ddl] LGNARLLLLATXG-[3ddl] GNARLLLLA-[3ddl] GNARLLLLATWGFYPI-[3ddl] ARLLLLATWGFYPIAYMI-[3ddl] LLLATWGFYXI-[3ddl] GNARLLLLATWGFYPIA-[3ddl] YPIAYM-[3ddl] LXXLATWGF-[3ddl] WGFYPIAYM-[3ddl] GNARLLLLAT-[3ddl] LATWGFY-[3ddl] GFYPIAYM-[3ddl] GNARLLLLATWGFYPIAYMI-[3ddl] ARLLLLATWG-[3ddl] LLGNARLLLLATWGFYXIA-[3ddl] LGNARLLLLATWGFYPIAYM-[3ddl] LLATWGFYPIAYM-[3ddl] NARLLL-[3ddl] LLGXAXLL-[3ddl] LGXARLXXLA-[3ddl] ATWGFYPIAY-[3ddl] ARLLLLATWGFYPI-[3ddl] RLLLLATWGFYPIAYM-[3ddl] LLLATWGFYP-[3ddl] LLGNARLLLLAT-[3ddl] LGNARLLLLATWGFYPIXY-[3ddl] NARLLLLATWGFYPIAYMI-[3ddl] RLLLLAT-[3ddl] NARLLLL-[3ddl] TWGFYPIAYM-[3ddl] LXLATWGFYXIA-[3ddl] LLGNARLLLLATWGFYPIAYM-[3ddl] AXLXXL-[3ddl] LLGNARLLLLATWGFYXI-[3ddl] LLLATWGFYPIAYMI-[3ddl] FYPIAYM-[3ddl] RXLLLATWGFYPI-[3ddl] NARLLLLATWGFY-[3ddl] LLGNAR-[3ddl] LLLLATW-[3ddl] GNARLLL-[3ddl] ATWGFYPIAYM-[3ddl] LGNARLLLLAT-[3ddl] LLGNARLLLLATW-[3ddl] GFYPIA-[3ddl] NARLLLLATWGF-[3ddl] LATWGFYPIAYM-[3ddl] ATWGFY-[3ddl] GNARLLLLATWGFYPIAYM-[3ddl] LGNARLLLLATWGF-[3ddl] LGNARLLLLATWGFYP-[3ddl] LLATWGFYPIAYXI-[3ddl] ARLLLLATW-[3ddl] NARLLLLA-[3ddl] GNARLLLLATWGF-[3ddl] LGNARLLLLATWGFYPIAYMI-[3ddl] ATWGFYPI-[3ddl] AXLXXLATWGFYPIA-[3ddl] LGNAXLXXL-[3ddl] LATWGF-[3ddl] LATWGFYPIA-[3ddl] LLATWXFYPIAY-[3ddl] AXWGFYPIA-[3ddl]
Pred XXXXXXXXXXXXXXXXXXXXXXP
accu 0.9565217391304348

3ddl 0.9565217391304348  XXXXXXXXXXXXXXXXXXXXXXP


Helix:6
Orig IVALQVGYTIADVLAKAGYGVLI
 IAXVLAXA-[3ddl] KAGYGVL-[3ddl] IADVLAKAGY-[3ddl] ADXLAKAGXGVL-[3ddl] YTIADXLAKAGYGVL-[3ddl] ADVLAKAG-[3ddl] LAXAGYG-[3ddl] GYTIADVLAKAGY-[3ddl] LAKAGYGVL-[3ddl] GYGXLI-[3ddl] YTIAXVLAKAGYGV-[3ddl] GYTIADVLAKAGYGV-[3ddl] GYTIADVLAKAGYGXLI-[3ddl] TIADVLAXA-[3ddl] GXTIADVLAK-[3ddl] AGYGVL-[3ddl] AXXGYG-[3ddl] TIXDVLAK-[3ddl] TIADVLAKAG-[3ddl] TIADVLA-[3ddl] TIXDVLAKAGYG-[3ddl] ADVLAKAGYGVXI-[3ddl] YTIADVL-[3ddl] LAKAGYGVLI-[3ddl] VXXKXG-[1m0k, 1s8l, 1at9, 1s8j, 1e0p, 1uaz, 2i1x, 2ei4, 1r84, 1r2n, 1pxs, 1jv7, 1ap9, 1m0m, 1jv6, 1pxr, 1m0l, 4hwl, 1vgo, 1s54, 1s53, 1o0a, 1c8s, 3han, 1kg9, 1c8r, 3hao, 1kg8, 3hap, 3haq, 2wjk, 3har, 2wjl, 3has, 1q5j, 2zzl, 1kgb, 1q5i, 3wqj, 1f50, 1dze, 2z55, 3nsb, 1tn5, 2brd, 1cwq, 3utv, 3utw, 1tn0, 3utx, 4fpd, 3uty, 1brx, 1fbb, 1brr, 1p8i, 1fbk, 1ucq, 4hyx, 1p8u, 1f4z, 1ixf, 3vi0, 1qkp, 1qko, 1brd, 1p8h, 1mgy, 1qm8, 4md2, 4md1, 2zfe, 1iw6, 3ns0, 1c3w, 1bm1, 2ntu, 1kme, 2ntw, 1s52, 1s51, 1py6, 2at9, 4ov0, 3vhz, 1iw9, 2i20, 2i21, 1vjm, 1x0s, 1qhj, 3mbv, 1x0i, 1x0k, 1xji] TIXDVLAKAGYGVL-[3ddl] IADVLAKAGYGVL-[3ddl] GXTIADVLAKAGYGVL-[3ddl] VLAKAGY-[3ddl] VLAKAGYGVXI-[3ddl] DVLAKAGYGVLI-[3ddl] GXTIXD-[3ddl] DXXXKXG-[1m0k, 1s8l, 1at9, 1s8j, 1e0p, 2i1x, 1r84, 1r2n, 1pxs, 1jv7, 1ap9, 1m0m, 1jv6, 1pxr, 1m0l, 4hwl, 1s54, 1s53, 1o0a, 1c8s, 3han, 1c8r, 3hao, 1kg9, 1kg8, 3hap, 3haq, 3har, 2wjk, 2wjl, 3has, 1kgb, 2zzl, 1q5i, 1f50, 1dze, 1tn5, 3nsb, 2brd, 1cwq, 3utv, 1tn0, 3utw, 3utx, 4fpd, 3uty, 1brx, 1fbb, 1brr, 1p8i, 1fbk, 1ucq, 4hyx, 1p8u, 1f4z, 1ixf, 3vi0, 1qkp, 1qko, 1brd, 1p8h, 1mgy, 1qm8, 4md2, 2zfe, 4md1, 3ns0, 1iw6, 1c3w, 1bm1, 1kme, 2ntu, 2ntw, 1s52, 1s51, 1py6, 4ov0, 2at9, 3vhz, 1iw9, 2i20, 2i21, 1vjm, 1x0s, 1qhj, 3mbv, 1x0i, 1x0k, 1xji] TIADXL-[3ddl] TIADVLAKAGYGVLI-[3ddl] GYTIADV-[3ddl] GYXIADVL-[3ddl] YTIADVXAK-[3ddl] AGYGVLI-[3ddl] IXDVLA-[3ddl] VLAKAGYGV-[3ddl] DVLAKAGY-[3ddl] YXIADVXA-[3ddl] DVLAKAGXGV-[3ddl] DVXAKAGYG-[3ddl] IXDVLAKAGYG-[3ddl] KAGXGV-[3ddl] AKAGYGVLI-[3ddl] ADVLAKAGYG-[3ddl] YTIADVLAKAGYG-[3ddl] AXAGXGVL-[3ddl] TIADVLAKAGY-[3ddl] LAXAGYGV-[3ddl] ADVLAK-[3ddl] VXAKAGYG-[3ddl] VLAKAGYGVL-[3ddl] IADVLAKAG-[3ddl] GYXIADVLAKA-[3ddl] GYTIADVLA-[3ddl] IADVLAKAGYGVXI-[3ddl] GXTIADVLAKAGYG-[3ddl] DVLAKAGYGVL-[3ddl] LAKAGY-[3ddl] TIADVLAKAGYGV-[3ddl] GYTIADVLAKXG-[3ddl] IXDVLAK-[3ddl] IAXVLAKAGYXV-[3ddl] YTIADV-[3ddl] AKXGXGV-[3ddl] YTIADVLAKAGYGVLI-[3ddl] KAGYGVLI-[3ddl] VXXKXGXG-[1p8i, 1fbk, 1jv6, 4fpd] ADVLAXAGXGV-[3ddl] YTIADVLAKAGY-[3ddl] ADVLAXA-[3ddl] DVLAKA-[3ddl] YXIADVLAKA-[3ddl] YTIADVLAKAG-[3ddl] DXXXKXGXG-[1m0k, 1s8l, 1at9, 1e0p, 1s8j, 2i1x, 1r2n, 1r84, 1pxs, 1jv7, 1jv6, 1ap9, 1m0m, 1pxr, 1m0l, 4hwl, 1s54, 1s53, 1o0a, 1c8s, 3han, 3hao, 1kg9, 1c8r, 1kg8, 3hap, 3haq, 2wjk, 3har, 2wjl, 3has, 1q5j, 2zzl, 1kgb, 1q5i, 1f50, 1dze, 1tn5, 3nsb, 2brd, 1cwq, 3utv, 1tn0, 3utw, 3utx, 3uty, 4fpd, 1brx, 1fbb, 1brr, 1p8i, 1fbk, 1ucq, 4hyx, 1p8u, 1f4z, 1ixf, 3vi0, 1qkp, 1qko, 1brd, 1p8h, 1mgy, 1qm8, 4md2, 2zfe, 4md1, 1iw6, 3ns0, 1c3w, 1bm1, 1kme, 2ntu, 2ntw, 1s52, 1s51, 1py6, 4ov0, 2at9, 1iw9, 3vhz, 2i20, 2i21, 1vjm, 1x0s, 1qhj, 3mbv, 1x0i, 1x0k, 1xji] AKXGXG-[1m0k, 1s8l, 1at9, 1s8j, 1e0p, 1uaz, 2i1x, 2ei4, 1r84, 1r2n, 1pxs, 1jv7, 1jv6, 1ap9, 1m0m, 1pxr, 1m0l, 4hwl, 1vgo, 1s54, 1s53, 1o0a, 1c8s, 3han, 1kg9, 1c8r, 3hao, 1kg8, 3hap, 3haq, 2wjk, 3har, 2wjl, 3has, 1q5j, 2zzl, 1kgb, 1q5i, 3wqj, 1f50, 1dze, 2z55, 3nsb, 1tn5, 2brd, 1cwq, 3utv, 3utw, 1tn0, 3utx, 4fpd, 3uty, 1brx, 1fbb, 1brr, 1p8i, 1fbk, 1ucq, 4hyx, 1p8u, 1f4z, 1ixf, 3vi0, 1qkp, 1qko, 1brd, 1p8h, 1mgy, 1qm8, 4md2, 4md1, 2zfe, 1iw6, 3ns0, 1c3w, 1bm1, 2ntu, 1kme, 2ntw, 1s52, 1s51, 1py6, 2at9, 4ov0, 3vhz, 1iw9, 2i20, 2i21, 1vjm, 1x0s, 1qhj, 3mbv, 1x0i, 1x0k, 1xji] ADVLAKAGY-[3ddl]
Pred IVALQVXXXXXXXXXXXXXXXXX
accu 0.7391304347826086

3ddl 0.7391304347826086  IVALQVXXXXXXXXXXXXXXXXX
1brx 0.391304347826087  IVALQVGYTIAXXXXXXXXXVLI
3uty 0.391304347826087  IVALQVGYTIAXXXXXXXXXVLI
4fpd 0.391304347826087  IVALQVGYTIAXXXXXXXXXVLI
3utx 0.391304347826087  IVALQVGYTIAXXXXXXXXXVLI
1tn0 0.391304347826087  IVALQVGYTIAXXXXXXXXXVLI
3utw 0.391304347826087  IVALQVGYTIAXXXXXXXXXVLI
3utv 0.391304347826087  IVALQVGYTIAXXXXXXXXXVLI
1cwq 0.391304347826087  IVALQVGYTIAXXXXXXXXXVLI
2brd 0.391304347826087  IVALQVGYTIAXXXXXXXXXVLI
1tn5 0.391304347826087  IVALQVGYTIAXXXXXXXXXVLI
3nsb 0.391304347826087  IVALQVGYTIAXXXXXXXXXVLI
1dze 0.391304347826087  IVALQVGYTIAXXXXXXXXXVLI
1f50 0.391304347826087  IVALQVGYTIAXXXXXXXXXVLI
1q5i 0.391304347826087  IVALQVGYTIAXXXXXXXXXVLI
1kgb 0.391304347826087  IVALQVGYTIAXXXXXXXXXVLI
2zzl 0.391304347826087  IVALQVGYTIAXXXXXXXXXVLI
1q5j 0.391304347826087  IVALQVGYTIAXXXXXXXXXVLI
3has 0.391304347826087  IVALQVGYTIAXXXXXXXXXVLI
2wjl 0.391304347826087  IVALQVGYTIAXXXXXXXXXVLI
3har 0.391304347826087  IVALQVGYTIAXXXXXXXXXVLI
2wjk 0.391304347826087  IVALQVGYTIAXXXXXXXXXVLI
3haq 0.391304347826087  IVALQVGYTIAXXXXXXXXXVLI
3hap 0.391304347826087  IVALQVGYTIAXXXXXXXXXVLI
1kg8 0.391304347826087  IVALQVGYTIAXXXXXXXXXVLI
3hao 0.391304347826087  IVALQVGYTIAXXXXXXXXXVLI
1c8r 0.391304347826087  IVALQVGYTIAXXXXXXXXXVLI
1kg9 0.391304347826087  IVALQVGYTIAXXXXXXXXXVLI
3han 0.391304347826087  IVALQVGYTIAXXXXXXXXXVLI
1c8s 0.391304347826087  IVALQVGYTIAXXXXXXXXXVLI
1o0a 0.391304347826087  IVALQVGYTIAXXXXXXXXXVLI
1s53 0.391304347826087  IVALQVGYTIAXXXXXXXXXVLI
1s54 0.391304347826087  IVALQVGYTIAXXXXXXXXXVLI
4hwl 0.391304347826087  IVALQVGYTIAXXXXXXXXXVLI
1m0l 0.391304347826087  IVALQVGYTIAXXXXXXXXXVLI
1pxr 0.391304347826087  IVALQVGYTIAXXXXXXXXXVLI
1m0m 0.391304347826087  IVALQVGYTIAXXXXXXXXXVLI
1ap9 0.391304347826087  IVALQVGYTIAXXXXXXXXXVLI
1jv6 0.391304347826087  IVALQVGYTIAXXXXXXXXXVLI
1jv7 0.391304347826087  IVALQVGYTIAXXXXXXXXXVLI
1pxs 0.391304347826087  IVALQVGYTIAXXXXXXXXXVLI
1r2n 0.391304347826087  IVALQVGYTIAXXXXXXXXXVLI
1r84 0.391304347826087  IVALQVGYTIAXXXXXXXXXVLI
2i1x 0.391304347826087  IVALQVGYTIAXXXXXXXXXVLI
1e0p 0.391304347826087  IVALQVGYTIAXXXXXXXXXVLI
1s8j 0.391304347826087  IVALQVGYTIAXXXXXXXXXVLI
1at9 0.391304347826087  IVALQVGYTIAXXXXXXXXXVLI
1s8l 0.391304347826087  IVALQVGYTIAXXXXXXXXXVLI
1m0k 0.391304347826087  IVALQVGYTIAXXXXXXXXXVLI


E6PIT5_9ZZZZ/PF00230

Helix:0
Orig RIFAETWGTFLLVLVAAGAAVGA
Pred RIFAETWGTFLLVLVAAGAAVGA
accu 0.0


Helix:1
Orig MQVAAPGLMVMAIIYFMGAVSGA
Pred MQVAAPGLMVMAIIYFMGAVSGA
accu 0.0


Helix:2
Orig VPGYLGAQCIGSIAAVAFLRLMF
Pred VPGYLGAQCIGSIAAVAFLRLMF
accu 0.0


Helix:3
Orig ATIVEIVLTAGLVSTILGTASGA
Pred ATIVEIVLTAGLVSTILGTASGA
accu 0.0


Helix:4
Orig CALAVGGYIVLAGFWAASL
Pred CALAVGGYIVLAGFWAASL
accu 0.0


Helix:5
Orig LSTTGVYVAGPIIGALIAVA
Pred LSTTGVYVAGPIIGALIAVA
accu 0.0


E4AJX5_PROAA/PF00230

Helix:0
Orig FGSEFLGTLILILLGCGVVANNL
Pred FGSEFLGTLILILLGCGVVANNL
accu 0.0


Helix:1
Orig QINWGWGFGVMFGVYAAY
Pred QINWGWGFGVMFGVYAAY
accu 0.0


Helix:2
Orig ITIYILAQFAGAFVGAVLCWLAY
Pred ITIYILAQFAGAFVGAVLCWLAY
accu 0.0


Helix:3
Orig LWNTITEAIGTWVLVLWVILSGF
Pred LWNTITEAIGTWVLVLWVILSGF
accu 0.0


Helix:4
Orig GPLAVGLLIVSIGASLGGPTGYA
Pred GPLAVGLLIVSIGASLGGPTGYA
accu 0.0


Helix:5
Orig WGYAWVPVVGPMIGAVLAAL
Pred WGYAWVPVVGPMIGAVLAAL
accu 0.0


Q5U7L0_9FABA/PF00230

Helix:0
Orig WSFYRAGIAEFVATFLFLYITIL
Pred WSFYRAGIAEFVATFLFLYITIL
accu 0.0


Helix:1
Orig VGIQGIAWAFGGMIFALVYCTAG
Pred VGIQGIAWAFGGMIFALVYCTAG
accu 0.0


Helix:2
Orig SLTRAVFYMVMQCLGAICGAGVV
Pred SLTRAVFYMVMQCLGAICGAGVV
accu 0.0


Helix:3
Orig GLGAEIVGTFVLVYTVFS
Pred GLGAEIVGTFVLVYTVFS
accu 0.0


Helix:4
Orig VPILAPLPIGFAVFLVRLATIPI
Pred VPILAPLPIGFAVFLVRLATIPI
accu 0.0


Helix:5
Orig HWIFWVGPFIGAGLAALY
Pred HWIFWVGPFIGAGLAALY
accu 0.0


E3RRW9_PYRTT/PF00230

Helix:0
Orig ISFLGEYVGTFLFLFFAFAA
Pred ISFLGEYVGTFLFLFFAFAA
accu 0.0


Helix:1
Orig IGTLLYISLAFGCSLAITVWVFF
Pred IGTLLYISLAFGCSLAITVWVFF
accu 0.0


Helix:2
Orig VGWIKALLLMVAQILGAITAAAL
Pred VGWIKALLLMVAQILGAITAAAL
accu 0.0


Helix:3
Orig LFIEMFLTFMLLLTIFMLAA
Pred LFIEMFLTFMLLLTIFMLAA
accu 0.0


Helix:4
Orig FIAPLGIGLALFIAELAGVYFTG
Pred FIAPLGIGLALFIAELAGVYFTG
accu 0.0


Helix:5
Orig GHHWIYWLGPLLGAVMATAF
Pred GHHWIYWLGPLLGAVMATAF
accu 0.0


F8VPL3_HUMAN/PF00230


H7IXV5_STRPN/PF00230


A6B4W9_VIBPA/PF00230

Helix:0
Orig LAEAFGTFWLVLGGCGSAVLAAG
Pred LAEAFGTFWLVLGGCGSAVLAAG
accu 0.0


Helix:1
Orig VGIGLLGVALAFGLTVLTMAFAI
Pred VGIGLLGVALAFGLTVLTMAFAI
accu 0.0


Helix:2
Orig IIAQVIGGLIAGGILYVIATGQA
Pred IIAQVIGGLIAGGILYVIATGQA
accu 0.0


Helix:3
Orig GQYSMLAALVSEIVMTMMFLIVI
Pred GQYSMLAALVSEIVMTMMFLIVI
accu 0.0


Helix:4
Orig FAPIAIGLCLTLIHLISIPV
Pred FAPIAIGLCLTLIHLISIPV
accu 0.0


Helix:5
Orig WAVSQLWLFWVAPIVGGVLGAVI
Pred WAVSQLWLFWVAPIVGGVLGAVI
accu 0.0


H5G919_ECOLX/PF00230

Helix:0
Orig AECFGTFWLVFGGCGSAVLAAGF
Pred AECFGTFWLVFGGCGSAVLAAGF
accu 0.0


Helix:1
Orig GIGFAGVALAFGLTVLTMAFAVG
Pred GIGFAGVALAFGLTVLTMAFAVG
accu 0.0


Helix:2
Orig VVGYVIAQVVGGIVAAALLYLIA
Pred VVGYVIAQVVGGIVAAALLYLIA
accu 0.0


Helix:3
Orig GGYSMLSALVVELVLSAGFLLVI
Pred GGYSMLSALVVELVLSAGFLLVI
accu 0.0


Helix:4
Orig FAPAGFAPIAIGLALTLIHLISI
Pred FAPAGFAPIAIGLALTLIHLISI
accu 0.0


Helix:5
Orig LWFFWVVPIVGGIIGGLI
Pred LWFFWVVPIVGGIIGGLI
accu 0.0


A4Y1V9_SHEPC/PF00230

Helix:0
Orig LFLFLGISCLAAMKLAAASFGLW
Pred LFLFLGISCLAAMKLAAASFGLW
accu 0.0


Helix:1
Orig YLTAGISGGHLNPAVTIALWLFG
Pred YLTAGISGGHLNPAVTIALWLFG
accu 0.0


Helix:2
Orig VLPYILCQIMGAFGGAMVVYLLY
Pred VLPYILCQIMGAFGGAMVVYLLY
accu 0.0


Helix:3
Orig LLQAFASETIGTLTLMCLIMALT
Pred LLQAFASETIGTLTLMCLIMALT
accu 0.0


Helix:4
Orig PLLIGISVALIGVAIGALTGFAL
Pred PLLIGISVALIGVAIGALTGFAL
accu 0.0


Helix:5
Orig RAFPYFIIPLVAPIFGACLGAAL
Pred RAFPYFIIPLVAPIFGACLGAAL
accu 0.0


Q8Y7V2_LISMO/PF00230

Helix:0
Orig LAEFIGTMVLIMFGNGLLAGLTL
Pred LAEFIGTMVLIMFGNGLLAGLTL
accu 0.0


Helix:1
Orig GANWVVVTFGWGFAVMIGIYVAG
Pred GANWVVVTFGWGFAVMIGIYVAG
accu 0.0


Helix:2
Orig VVPYIIAQIAGAFVGASIVILHY
Pred VVPYIIAQIAGAFVGASIVILHY
accu 0.0


Helix:3
Orig PFNLISEIIATFAFIFGLLMIGA
Pred PFNLISEIIATFAFIFGLLMIGA
accu 0.0


Helix:4
Orig LILGFLVVAIGMSFGPTTGYAIN
Pred LILGFLVVAIGMSFGPTTGYAIN
accu 0.0


Helix:5
Orig YAWIPIVGPIIGGLLAIGL
Pred YAWIPIVGPIIGGLLAIGL
accu 0.0


D3W7A1_YEASX/PF00230

Helix:0
Orig FIAAVGEFCGTFMFLWCAYVICN
Pred FIAAVGEFCGTFMFLWCAYVICN
accu 0.0


Helix:1
Orig LIMIAIGFGFSVMFSIWCFAGVS
Pred LIMIAIGFGFSVMFSIWCFAGVS
accu 0.0


Helix:2
Orig CVVMWVSQIVAGMAAGGAASAMT
Pred CVVMWVSQIVAGMAAGGAASAMT
accu 0.0


Helix:3
Orig LFLEMFGTAILCLTVLMTAV
Pred LFLEMFGTAILCLTVLMTAV
accu 0.0


Helix:4
Orig FMAALPIGISLFIAHVALTAYTG
Pred FMAALPIGISLFIAHVALTAYTG
accu 0.0


Helix:5
Orig HYHWIYWIGPLLGSILAWSV
Pred HYHWIYWIGPLLGSILAWSV
accu 0.0


E1I3T8_ECOLX/PF00230

Helix:0
Orig IAEFLGTGLLIFFGVGCVAALKV
Pred IAEFLGTGLLIFFGVGCVAALKV
accu 0.0


Helix:1
Orig ISVIWGLGVAMAIYLTAGVSGAH
Pred ISVIWGLGVAMAIYLTAGVSGAH
accu 0.0


Helix:2
Orig IPFIVSQVAGAFCAAALVYGLYY
Pred IPFIVSQVAGAFCAAALVYGLYY
accu 0.0


Helix:3
Orig INFVQAFAVEMVITAILMGLILA
Pred INFVQAFAVEMVITAILMGLILA
accu 0.0


Helix:4
Orig LAPLLIGLLIAVIGASMGPLTGF
Pred LAPLLIGLLIAVIGASMGPLTGF
accu 0.0


Helix:5
Orig IPYFLVPLFGPIVGAIVGAF
Pred IPYFLVPLFGPIVGAIVGAF
accu 0.0


H1XGW0_9XANT/PF00230

Helix:0
Orig ISEAVAMFIIIALGDSVAAMYIL
Pred ISEAVAMFIIIALGDSVAAMYIL
accu 0.0


Helix:1
Orig IAWGLAVTLAIYVTGSVSGT
Pred IAWGLAVTLAIYVTGSVSGT
accu 0.0


Helix:2
Orig VLPYWVAQVIGAFLGAAIVYQLY
Pred VLPYWVAQVIGAFLGAAIVYQLY
accu 0.0


Helix:3
Orig TPMHALVDQIIITAFLIFGIFAI
Pred TPMHALVDQIIITAFLIFGIFAI
accu 0.0


Helix:4
Orig SGALMIGLLVATLGASMGYLEAW
Pred SGALMIGLLVATLGASMGYLEAW
accu 0.0


Helix:5
Orig YWWIPIVGPLIGGPIGALA
Pred YWWIPIVGPLIGGPIGALA
accu 0.0


Q9M7B1_9ROSI/PF00230

Helix:0
Orig WSFYRAGIAEFMATFLFLYITIL
Pred WSFYRAGIAEFMATFLFLYITIL
accu 0.0


Helix:1
Orig VGIQGIAWAFGGMIFALVYCTAG
Pred VGIQGIAWAFGGMIFALVYCTAG
accu 0.0


Helix:2
Orig SLTRAIFYIIMQCLGAICGAGVV
Pred SLTRAIFYIIMQCLGAICGAGVV
accu 0.0


Helix:3
Orig GLGAEIVGTFVLVYTVFS
Pred GLGAEIVGTFVLVYTVFS
accu 0.0


Helix:4
Orig VPILAPLPIGFAVFLVHLATIPI
Pred VPILAPLPIGFAVFLVHLATIPI
accu 0.0


Helix:5
Orig MWIFWVGPFIGAALAAMY
Pred MWIFWVGPFIGAALAAMY
accu 0.0


F5X3E0_STRPX/PF00230

Helix:0
Orig TVKYITEFIGTALLIILGNGAVA
Pred TVKYITEFIGTALLIILGNGAVA
accu 0.0


Helix:1
Orig GWVIIALGYGFGVMIPALMFGNV
Pred GWVIIALGYGFGVMIPALMFGNV
accu 0.0


Helix:2
Orig YITAQLLGAMFGQLLVVM
Pred YITAQLLGAMFGQLLVVM
accu 0.0


Helix:3
Orig WINGFLNEFLGSFVLFFGAMALT
Pred WINGFLNEFLGSFVLFFGAMALT
accu 0.0


Helix:4
Orig GSLAVAHLGLGFLVMTLVASLGG
Pred GSLAVAHLGLGFLVMTLVASLGG
accu 0.0


Helix:5
Orig WYSWVPVIAPILAGIAAVAL
Pred WYSWVPVIAPILAGIAAVAL
accu 0.0


H3ZZF6_STAAU/PF00230

Helix:0
Orig LAEFLGTAILILFGGGVCANVNL
Pred LAEFLGTAILILFGGGVCANVNL
accu 0.0


Helix:1
Orig VITAGWGLAVTMGVFAVGQFSGA
Pred VITAGWGLAVTMGVFAVGQFSGA
accu 0.0


Helix:2
Orig LVPGYIVAQMLGAIVGATIVWLM
Pred LVPGYIVAQMLGAIVGATIVWLM
accu 0.0


Helix:3
Orig FANFLSEIIGTMALTLGILFIGV
Pred FANFLSEIIGTMALTLGILFIGV
accu 0.0


Helix:4
Orig LIVGALIVAIGLSLGGATGYAIN
Pred LIVGALIVAIGLSLGGATGYAIN
accu 0.0


Helix:5
Orig GSNWSYAIVPILGPIAGGLLGAV
Pred GSNWSYAIVPILGPIAGGLLGAV
accu 0.0


G5TF11_ECOLX/PF00230

Helix:0
Orig AECFGTFWLVFGGCGSAVLAAGF
Pred AECFGTFWLVFGGCGSAVLAAGF
accu 0.0


Helix:1
Orig GIGFAGVALAFGLTVLTMAFAVG
Pred GIGFAGVALAFGLTVLTMAFAVG
accu 0.0


Helix:2
Orig VVGYVIAQVVGGIVAAALLYLIA
Pred VVGYVIAQVVGGIVAAALLYLIA
accu 0.0


Helix:3
Orig GGYSMLSALVVELVLSAGFLLVI
Pred GGYSMLSALVVELVLSAGFLLVI
accu 0.0


Helix:4
Orig FAPAGFAPIAIGLALTLIHLISI
Pred FAPAGFAPIAIGLALTLIHLISI
accu 0.0


Helix:5
Orig LWFFWVVPIVGGIIGGLI
Pred LWFFWVVPIVGGIIGGLI
accu 0.0


B4AAZ6_SALNE/PF00230

Helix:0
Orig IAEFLGTGLLIFFGVGCVAALKV
Pred IAEFLGTGLLIFFGVGCVAALKV
accu 0.0


Helix:1
Orig ISVIWGLGVAMAIYLTAGVSGAH
Pred ISVIWGLGVAMAIYLTAGVSGAH
accu 0.0


Helix:2
Orig VVPFIISQVAGAFCAAALVYGLY
Pred VVPFIISQVAGAFCAAALVYGLY
accu 0.0


Helix:3
Orig FVQAFAVEMVITAILMGLILALT
Pred FVQAFAVEMVITAILMGLILALT
accu 0.0


Helix:4
Orig PLLIGLLIAVIGASMGPLTGFAM
Pred PLLIGLLIAVIGASMGPLTGFAM
accu 0.0


Helix:5
Orig IPYFLVPLFGPIVGAILGAF
Pred IPYFLVPLFGPIVGAILGAF
accu 0.0


G2SM24_LACRR/PF00230

Helix:0
Orig TGEFLGTMVLIILGVGCCAGVNL
Pred TGEFLGTMVLIILGVGCCAGVNL
accu 0.0


Helix:1
Orig VCLAWGMAVTFGVYVAGNFGSQG
Pred VCLAWGMAVTFGVYVAGNFGSQG
accu 0.0


Helix:2
Orig SVLPYLLGQFLGAFVGAAIVIIH
Pred SVLPYLLGQFLGAFVGAAIVIIH
accu 0.0


Helix:3
Orig PLYNFLSEMIATFTFVFCLLNLG
Pred PLYNFLSEMIATFTFVFCLLNLG
accu 0.0


Helix:4
Orig IVGLLIMVIGQALGGTTGFALNP
Pred IVGLLIMVIGQALGGTTGFALNP
accu 0.0


Helix:5
Orig ANWEYAWVPVFGPISGGIAAAFL
Pred ANWEYAWVPVFGPISGGIAAAFL
accu 0.0


H5SZB7_LACLL/PF00230

Helix:0
Orig GEFLGTFILILLGNGVVSGVVLN
Pred GEFLGTFILILLGNGVVSGVVLN
accu 0.0


Helix:1
Orig AGWVAITLGWGFAVMMGVYISGF
Pred AGWVAITLGWGFAVMMGVYISGF
accu 0.0


Helix:2
Orig LVLPYIIAQMLGAMVASIILYLM
Pred LVLPYIIAQMLGAMVASIILYLM
accu 0.0


Helix:3
Orig LISEIVGTAVLTTGILAFGQYAI
Pred LISEIVGTAVLTTGILAFGQYAI
accu 0.0


Helix:4
Orig LVGAIITAIGLSLGATTGYSLNP
Pred LVGAIITAIGLSLGATTGYSLNP
accu 0.0


Helix:5
Orig SDWSYAWIPVLGPIIGGSLGALL
Pred SDWSYAWIPVLGPIIGGSLGALL
accu 0.0


E0M3Y7_9ENTR/PF00230

Helix:0
Orig IAEFLGTGLIIFFGAGCVAALKL
Pred IAEFLGTGLIIFFGAGCVAALKL
accu 0.0


Helix:1
Orig ICIIWGLAVSMAVYLTAGVSGAH
Pred ICIIWGLAVSMAVYLTAGVSGAH
accu 0.0


Helix:2
Orig VPYILAQIAGAFCAAALVYGLYY
Pred VPYILAQIAGAFCAAALVYGLYY
accu 0.0


Helix:3
Orig VGQAFLVEMVITAVLMAVIMALT
Pred VGQAFLVEMVITAVLMAVIMALT
accu 0.0


Helix:4
Orig PLLIGLLVAVIGGSMGPLTGFAL
Pred PLLIGLLVAVIGGSMGPLTGFAL
accu 0.0


Helix:5
Orig IPYFLVPIFGPLVGACLGAV
Pred IPYFLVPIFGPLVGACLGAV
accu 0.0


G7SH58_STRSU/PF00230

Helix:0
Orig LIGEVLGTALLVLLGNGVVAGVV
Pred LIGEVLGTALLVLLGNGVVAGVV
accu 0.0


Helix:1
Orig GWIVITIGWGLAVAMAAFVSGLL
Pred GWIVITIGWGLAVAMAAFVSGLL
accu 0.0


Helix:2
Orig WGSVVPYILAQFIGAFIGSILVY
Pred WGSVVPYILAQFIGAFIGSILVY
accu 0.0


Helix:3
Orig LVSNTISEAIGTFVLVLGLLAFG
Pred LVSNTISEAIGTFVLVLGLLAFG
accu 0.0


Helix:4
Orig GLGTLIVGGLIVSLGVSLGGPTG
Pred GLGTLIVGGLIVSLGVSLGGPTG
accu 0.0


Helix:5
Orig WSYAWVPVVGPIIGGLLAAL
Pred WSYAWVPVVGPIIGGLLAAL
accu 0.0


C1ITJ6_FUNHE/PF00230

Helix:0
Orig FWRAVLAELVGMTLFIFLSISTA
Pred FWRAVLAELVGMTLFIFLSISTA
accu 0.0


Helix:1
Orig VSLAFGLAIATLAQSLGHISGAH
Pred VSLAFGLAIATLAQSLGHISGAH
accu 0.0


Helix:2
Orig AVMYIVAQMLGSALASGIVYGTR
Pred AVMYIVAQMLGSALASGIVYGTR
accu 0.0


Helix:3
Orig GVGIELLATFQLVLCVIAVT
Pred GVGIELLATFQLVLCVIAVT
accu 0.0


Helix:4
Orig VTGSAPLAIGLSVCLGHLAAISY
Pred VTGSAPLAIGLSVCLGHLAAISY
accu 0.0


Helix:5
Orig HWVYWVGPMCGGVAAAFI
Pred HWVYWVGPMCGGVAAAFI
accu 0.0


C7E661_9ROSI/PF00230

Helix:0
Orig AIIAEFIATLLFLYITVLTVIGY
Pred AIIAEFIATLLFLYITVLTVIGY
accu 0.0


Helix:1
Orig ACGGVGILGIAWAFGGMIFVLVY
Pred ACGGVGILGIAWAFGGMIFVLVY
accu 0.0


Helix:2
Orig SLVRAVLYMVAQCLGAICGCGLV
Pred SLVRAVLYMVAQCLGAICGCGLV
accu 0.0


Helix:3
Orig GFSKGTGLGAEIIGTFVLVYTVF
Pred GFSKGTGLGAEIIGTFVLVYTVF
accu 0.0


Helix:4
Orig LPIGFAVFMVHLATIPITGTGIN
Pred LPIGFAVFMVHLATIPITGTGIN
accu 0.0


Helix:5
Orig HWIFWVGPFIGAAIAALY
Pred HWIFWVGPFIGAAIAALY
accu 0.0


C7UIL9_ENTFL/PF00230

Helix:0
Orig IAECLGTFILVFFGTGTAVLG
Pred IAECLGTFILVFFGTGTAVLG
accu 0.0


Helix:1
Orig GIALAFGLTIVAAAYSIGTISGA
Pred GIALAFGLTIVAAAYSIGTISGA
accu 0.0


Helix:2
Orig LIYYVVGQIVGGLIASFALLSIL
Pred LIYYVVGQIVGGLIASFALLSIL
accu 0.0


Helix:3
Orig VAGALTVEIILTFIFVLVVMTVT
Pred VAGALTVEIILTFIFVLVVMTVT
accu 0.0


Helix:4
Orig ASLAGIVIGLTLTMIHLVGIPLT
Pred ASLAGIVIGLTLTMIHLVGIPLT
accu 0.0


Helix:5
Orig LWIFIVAPLIGGLLAALV
Pred LWIFIVAPLIGGLLAALV
accu 0.0


NIP31_ORYSJ/PF00230

Helix:0
Orig AEFVGTFILIFFATAAPI
Pred AEFVGTFILIFFATAAPI
accu 0.0


Helix:1
Orig AACAGLAVTTIILSTGHISGAHL
Pred AACAGLAVTTIILSTGHISGAHL
accu 0.0


Helix:2
Orig AYVAVQVLGSICAGFALKGVFHP
Pred AYVAVQVLGSICAGFALKGVFHP
accu 0.0


Helix:3
Orig TAQAFFTEFIITFNLLFVVTAVA
Pred TAQAFFTEFIITFNLLFVVTAVA
accu 0.0


Helix:4
Orig LAGIAVGAAVTLNILIAGPTTGG
Pred LAGIAVGAAVTLNILIAGPTTGG
accu 0.0


Helix:5
Orig LWIYLIAPTLGAVAGAGV
Pred LWIYLIAPTLGAVAGAGV
accu 0.0


F8GF66_NITSI/PF00230

Helix:0
Orig LGELIGTFILVLLGNGVVANVVL
Pred LGELIGTFILVLLGNGVVANVVL
accu 0.0


Helix:1
Orig NAGWLTIAAGWGIALFVAIYAVA
Pred NAGWLTIAAGWGIALFVAIYAVA
accu 0.0


Helix:2
Orig LVPIYALGQMLGAMLGALIVWIT
Pred LVPIYALGQMLGAMLGALIVWIT
accu 0.0


Helix:3
Orig FNNIITEAVGTFMLVFGVMMMAA
Pred FNNIITEAVGTFMLVFGVMMMAA
accu 0.0


Helix:4
Orig ALPAALLLFGIGLSLGGPTGFAV
Pred ALPAALLLFGIGLSLGGPTGFAV
accu 0.0


Helix:5
Orig GYAYVPVVGGIIGGLIAAVV
Pred GYAYVPVVGGIIGGLIAAVV
accu 0.0


Q3EXS8_BACTI/PF00230

Helix:0
Orig FMGELIGTLVLILLGNGVVAGTL
Pred FMGELIGTLVLILLGNGVVAGTL
accu 0.0


Helix:1
Orig QNSGWVAITLGWGLAVTFAIYIV
Pred QNSGWVAITLGWGLAVTFAIYIV
accu 0.0


Helix:2
Orig IGAQLIGAFLGSIFVWLQYFPHW
Pred IGAQLIGAFLGSIFVWLQYFPHW
accu 0.0


Helix:3
Orig SWPSNLLSEIIGTAVFVFSILAM
Pred SWPSNLLSEIIGTAVFVFSILAM
accu 0.0


Helix:4
Orig LPIIIGALIVSIGLSLGGTTGFA
Pred LPIIIGALIVSIGLSLGGTTGFA
accu 0.0


Helix:5
Orig WGYAWVPLIGSTIGGIIGAI
Pred WGYAWVPLIGSTIGGIIGAI
accu 0.0


Q6R5N7_9EURY/PF01036

Helix:0
Orig LGIGTLLMLIGTFYFIVKGWGVT
 TLLMLIGTFYFI-[2z55, 3wqj, 1vgo, 1uaz, 2ei4] LMLIGTXY-[2z55, 3wqj, 1vgo, 1uaz, 2ei4] GIGTLLMLIGTFYFIV-[1uaz] LXXGTLXMLXG-[2z55, 3wqj, 1vgo, 1uaz, 2ei4] TXLMLIGTXYF-[2z55, 3wqj, 1vgo, 1uaz, 2ei4] IGTLLMLIGTFYFI-[2z55, 1uaz, 3wqj, 1vgo, 2ei4] LLXLIGT-[2z55, 3wqj, 1vgo, 1uaz, 2ei4] GIGTLLMLIGTFYF-[2z55, 1uaz, 3wqj, 1vgo, 2ei4] GTXLMLIGTXY-[2z55, 3wqj, 1vgo, 1uaz, 2ei4] LGXGTLLMXIGXF-[2z55, 1uaz, 3wqj, 1vgo, 2ei4] MLXGTFYFXV-[1uaz] IXTLXMLI-[2z55, 1uaz, 3wqj, 1vgo, 2ei4] LLXLIGTFYF-[2z55, 1uaz, 3wqj, 1vgo, 2ei4] GTXLMLIGTFYFXV-[1uaz] GTLLMLIGTFYFI-[2z55, 1uaz, 1vgo, 3wqj, 2ei4] GTXLMLXG-[2z55, 1uaz, 1vgo, 3wqj, 2ei4] IGXFYFI-[2z55, 1vgo, 3wqj, 1uaz, 2ei4] LMLXGTF-[2z55, 3wqj, 1vgo, 1uaz, 2ei4] MLIGXF-[2z55, 1uaz, 3wqj, 1vgo, 2ei4] IXTLLMLIGTXYF-[2z55, 1uaz, 3wqj, 1vgo, 2ei4] TLLMLI-[2z55, 3wqj, 1vgo, 1uaz, 2ei4] TXLMLXG-[2z55, 3wqj, 1vgo, 1uaz, 2ei4] LXXLIXXF-[2z55, 3wqj, 1vgo, 1uaz, 2ei4] IGTLXMXIG-[2z55, 1uaz, 3wqj, 1vgo, 2ei4] GTLLMLIGXF-[2z55, 1uaz, 1vgo, 3wqj, 2ei4] LIGXFYFI-[2z55, 1vgo, 3wqj, 1uaz, 2ei4] TXXFXV-[1m0k, 1s8l, 1at9, 1s8j, 1e0p, 1r84, 1r2n, 1pxs, 1jv7, 1ap9, 1jv6, 1pxr, 1m0l, 4hwl, 1s53, 1o0a, 3han, 1kg9, 3hao, 1kg8, 3hap, 1bhb, 1bha, 3haq, 2wjk, 3har, 2wjl, 3has, 1q5j, 2zzl, 1q5i, 1f50, 3nsb, 1tn5, 2brd, 1cwq, 3utv, 3utw, 1tn0, 3utx, 4fpd, 3uty, 1brx, 1brr, 1p8i, 1fbk, 1ucq, 4hyx, 1f4z, 1ixf, 3vi0, 1qkp, 1qko, 1brd, 1p8h, 1mgy, 1qm8, 4hyj, 4md2, 4md1, 2zfe, 1iw6, 3ns0, 1c3w, 1bm1, 2ntu, 1kme, 2ntw, 1py6, 2at9, 4ov0, 3vhz, 1iw9, 2i20, 1vjm, 1x0s, 1qhj, 3mbv, 1x0i, 1x0k, 3t45, 1xji] LXGTFYF-[2z55, 3wqj, 1vgo, 1uaz, 2ei4] LIGTFY-[2z55, 1uaz, 3wqj, 1vgo, 2ei4] GTFYFI-[2z55, 3wqj, 1vgo, 1uaz, 2ei4] MLIGTXY-[2z55, 3wqj, 1vgo, 1uaz, 2ei4] GIGTLLMLI-[2z55, 1vgo, 3wqj, 1uaz, 2ei4] LGXXTL-[2z55, 3wqj, 1vgo, 1uaz, 2ei4] TXLMLIGTFXXXV-[1uaz] MLIGTFYFI-[2z55, 3wqj, 1vgo, 1uaz, 2ei4] LGIGTLLXLIGTFXFI-[2z55, 1uaz, 3wqj, 1vgo, 2ei4] IGTLLM-[2z55, 3wqj, 1vgo, 1uaz, 2ei4] TXLMLIGT-[2z55, 1uaz, 3wqj, 1vgo, 2ei4] LXXGTXLM-[2z55, 1uaz, 3wqj, 1vgo, 2ei4] GTLLMLI-[2z55, 1vgo, 3wqj, 1uaz, 2ei4] GTXLMLIGTXYF-[2z55, 3wqj, 1vgo, 1uaz, 2ei4] LMLIGT-[2z55, 1uaz, 3wqj, 1vgo, 2ei4] IGTFYF-[2z55, 3wqj, 1vgo, 1uaz, 2ei4] LGXGTLXXL-[2z55, 1uaz, 3wqj, 1vgo, 2ei4] LXIGTLXMLI-[2z55, 1uaz, 3wqj, 1vgo, 2ei4] IGXXXML-[2z55, 3wqj, 1vgo, 1uaz, 2ei4] IGTXLMLIGT-[2z55, 1uaz, 3wqj, 1vgo, 2ei4] LLMLIGTFYXIV-[1uaz] LLMLIGXFY-[2z55, 1vgo, 3wqj, 1uaz, 2ei4] LLXLIGXFYXI-[2z55, 1vgo, 3wqj, 1uaz, 2ei4] IGTLLMLIGXF-[2z55, 3wqj, 1vgo, 1uaz, 2ei4] LXXGTLLXLIGT-[2z55, 3wqj, 1vgo, 1uaz, 2ei4] GTXLMLXGT-[2z55, 1uaz, 3wqj, 1vgo, 2ei4] GTXXMXXGXXXF-[1m0k, 1s8l, 1at9, 1e0p, 1s8j, 2i1x, 1r2n, 1r84, 1pxs, 1jv7, 1ap9, 1pxr, 1jv6, 1m0m, 1m0l, 4hwl, 1s54, 1s53, 1o0a, 3han, 1c8s, 3hao, 1kg9, 1c8r, 1kg8, 3hap, 3haq, 2wjk, 3har, 2wjl, 3has, 1q5j, 2zzl, 1kgb, 1q5i, 1f50, 1dze, 1tn5, 3nsb, 2brd, 1cwq, 3utv, 1tn0, 3utw, 3utx, 3uty, 4fpd, 1brx, 1fbb, 1brr, 1p8i, 1fbk, 1ucq, 4hyx, 1p8u, 1f4z, 1ixf, 3vi0, 1qkp, 1qko, 1brd, 1p8h, 1mgy, 1qm8, 4md2, 2zfe, 4md1, 1iw6, 3ns0, 1c3w, 1bm1, 1kme, 2ntu, 2ntw, 1s52, 1s51, 1py6, 4ov0, 2at9, 1iw9, 2i20, 3vhz, 2i21, 1vjm, 1x0s, 1qhj, 3mbv, 1x0i, 1x0k, 1xji] GXXXXLXL-[2z55, 1uaz, 3wqj, 1vgo, 2ei4] GIGTLLMLIGTFY-[2z55, 1uaz, 3wqj, 1vgo, 2ei4] LMLIGXXYF-[2z55, 1vgo, 3wqj, 1uaz, 2ei4] TLLMLIGTF-[2z55, 1uaz, 3wqj, 1vgo, 2ei4] IGTFYFIV-[1uaz] GIGTLLM-[2z55, 3wqj, 1vgo, 1uaz, 2ei4] GXXYXXV-[1m0k, 1s8l, 1at9, 1e0p, 1s8j, 1r2n, 1r84, 1pxs, 1jv7, 1ap9, 1jv6, 1pxr, 1m0l, 4hwl, 1s54, 1s53, 1o0a, 3han, 3hao, 1kg9, 1kg8, 3hap, 1bhb, 3haq, 1bha, 2wjk, 3har, 2wjl, 3has, 1q5j, 2zzl, 1q5i, 1f50, 1tn5, 3nsb, 2brd, 1cwq, 3utv, 1tn0, 3utw, 3utx, 4fpd, 3uty, 1brx, 1brr, 1p8i, 1fbk, 1ucq, 4hyx, 1f4z, 1ixf, 3vi0, 1qkp, 1qko, 1brd, 1p8h, 1mgy, 1qm8, 4hyj, 4md2, 2zfe, 4md1, 1iw6, 3ns0, 1c3w, 1bm1, 1kme, 2ntu, 2ntw, 1s52, 1s51, 1py6, 4ov0, 2at9, 1iw9, 3vhz, 2i20, 1vjm, 1x0s, 1qhj, 3mbv, 1x0i, 1x0k, 3t45, 1xji] GIGTLLMLIG-[2z55, 1uaz, 3wqj, 1vgo, 2ei4] LIGTFYFIV-[1uaz] IXTLLMLIGTFYFIV-[1uaz] IGTLLMLIGTXY-[2z55, 3wqj, 1vgo, 1uaz, 2ei4] GIGTLLMLIGT-[2z55, 3wqj, 1vgo, 1uaz, 2ei4] LXIGTLLXLIGTXY-[2z55, 1uaz, 3wqj, 1vgo, 2ei4] TXXMXXGT-[1m0k, 1s8l, 1at9, 1e0p, 1s8j, 2i1x, 1r2n, 1r84, 1pxs, 1jv7, 1pxr, 1ap9, 1m0m, 1jv6, 1m0l, 4hwl, 1s53, 1o0a, 3han, 1c8s, 1c8r, 3hao, 1kg9, 3hap, 1kg8, 1bhb, 3haq, 1bha, 3har, 2wjk, 3has, 2wjl, 1q5j, 1kgb, 2zzl, 1q5i, 1f50, 1dze, 1tn5, 3nsb, 2brd, 1cwq, 3utv, 1tn0, 3utw, 3utx, 3uty, 4fpd, 1brx, 1fbb, 1brr, 1p8i, 1fbk, 4hyx, 1ucq, 1p8u, 1f4z, 1ixf, 3vi0, 1qkp, 1qko, 1brd, 1p8h, 1mgy, 1qm8, 4md2, 4md1, 2zfe, 3ns0, 1iw6, 1c3w, 1bm1, 1kme, 2ntu, 2ntw, 1py6, 4ov0, 2at9, 1iw9, 3vhz, 2i20, 2i21, 1vjm, 1x0s, 1qhj, 3mbv, 1x0i, 3t45, 1x0k, 1xji] MXXGTXYF-[2z55, 3wqj, 1vgo, 1uaz, 2ei4] GIGTLLMLIGTFYFI-[2z55, 1uaz, 1vgo, 3wqj, 2ei4] LXLIGTFYFXV-[1uaz] TXLMLIGTXY-[2z55, 1uaz, 3wqj, 1vgo, 2ei4] LGIGTLLMLIGTFYFXV-[1uaz]
Pred XXXXXXXXXXXXXXXXXKGWGVT
accu 0.7391304347826086

1uaz 0.7391304347826086  XXXXXXXXXXXXXXXXXKGWGVT
2z55 0.6956521739130435  XXXXXXXXXXXXXXXXVKGWGVT
1vgo 0.6956521739130435  XXXXXXXXXXXXXXXXVKGWGVT
1ap9 0.6086956521739131  LGIXXXXXXXXXXXXXXKGWGVT
1r84 0.6086956521739131  LGIXXXXXXXXXXXXXXKGWGVT
1s8j 0.6086956521739131  LGIXXXXXXXXXXXXXXKGWGVT
1s8l 0.6086956521739131  LGIXXXXXXXXXXXXXXKGWGVT


Helix:1
Orig YYSITILVPGIASAAYLSMFFGI
 ILVPGIASAAYLXMFF-[2z55, 1uaz, 3wqj, 1vgo, 2ei4] GIASAAY-[2z55, 1vgo, 3wqj, 1uaz, 2ei4] VPGIAS-[2z55, 1uaz, 1vgo, 3wqj, 2ei4] VPXIASAAYLSMFFG-[1uaz] IXXLXP-[1m0k, 1s8l, 1at9, 1e0p, 1s8j, 2ei4, 1r2n, 1r84, 1pxs, 1jv7, 1jv6, 1ap9, 1m0l, 4hwl, 1vgo, 1s54, 1o0a, 3han, 3hao, 1kg9, 1bhb, 1kg8, 3hap, 3haq, 1bha, 2wjk, 3har, 2wjl, 3has, 1q5j, 2zzl, 1q5i, 1f50, 2z55, 3nsb, 1tn5, 1cwq, 3utv, 1tn0, 4fpd, 1brx, 1brr, 1p8i, 1fbk, 1ucq, 4hyx, 1f4z, 1ixf, 3vi0, 1qkp, 1qko, 1brd, 1p8h, 1mgy, 1qm8, 4md2, 4md1, 2zfe, 1iw6, 3ns0, 1c3w, 1bm1, 2ntu, 1kme, 2ntw, 1s52, 1s51, 1py6, 4ov0, 2i20, 1iw9, 1vjm, 1x0s, 1qhj, 3mbv, 1x0i, 1x0k, 1xji] IXXLXXXI-[1m0k, 1s8l, 1at9, 1e0p, 1s8j, 1r2n, 1r84, 1pxs, 1jv7, 1jv6, 1ap9, 1pxr, 1m0l, 4hwl, 1s54, 1s53, 1o0a, 3han, 3hao, 1kg9, 1kg8, 3hap, 1bhb, 3haq, 1bha, 3har, 2wjk, 2wjl, 3has, 2zzl, 1q5j, 1q5i, 1f50, 1tn5, 3nsb, 1cwq, 3utv, 1tn0, 3utw, 4fpd, 1brx, 1brr, 1p8i, 1fbk, 1ucq, 4hyx, 1f4z, 1ixf, 1qkp, 3vi0, 1qko, 1brd, 1p8h, 1mgy, 1qm8, 4md2, 2zfe, 4md1, 3ns0, 1iw6, 1c3w, 1bm1, 2ntu, 1kme, 2ntw, 1s52, 1s51, 1py6, 4ov0, 1iw9, 2i20, 1vjm, 1x0s, 1qhj, 3mbv, 1x0i, 1x0k, 1xji] LVXXIASAAY-[2z55, 1vgo, 3wqj, 1uaz, 2ei4] AXAAYLSMFFG-[1uaz] ILVPGIAXAAYXXM-[2z55, 3wqj, 1vgo, 1uaz, 2ei4] PGIASAAYLXMFF-[2z55, 1vgo, 3wqj, 1uaz, 2ei4] TXLVPGIASAAXL-[2z55, 1vgo, 1uaz, 2ei4] LVXGIASAAYLXMFF-[2z55, 1uaz, 1vgo, 3wqj, 2ei4] LXXXIA-[1s8l, 1s8j, 2i1x, 1r84, 1ap9, 1vgo, 1o0a, 1c8s, 1c8r, 1bhb, 1bha, 1q5j, 1q5i, 2z55, 1tn5, 3nsb, 1tn0, 4fpd, 1brx, 1fbb, 1brr, 1fbk, 1ixf, 1brd, 1mgy, 2zfe, 1c3w, 1bm1, 1kme, 1s52, 1s51, 1py6, 4ov0, 1vjm, 1qhj, 3mbv, 1m0k, 1at9, 1e0p, 1uaz, 2ei4, 1r2n, 1pxs, 1jv7, 1m0m, 1jv6, 1pxr, 1m0l, 4hwl, 1s54, 1s53, 3han, 3hao, 1kg9, 1kg8, 3hap, 3haq, 3har, 2wjk, 2wjl, 3has, 1kgb, 2zzl, 3wqj, 1f50, 1dze, 2brd, 1cwq, 3utv, 3utw, 3utx, 3uty, 1p8i, 1ucq, 4hyx, 1p8u, 1f4z, 3vi0, 1qkp, 1qko, 1p8h, 1qm8, 4md2, 4md1, 3ns0, 1iw6, 2ntu, 2ntw, 2at9, 3vhz, 1iw9, 2i20, 2i21, 1x0s, 1x0i, 3t45, 1x0k, 1xji] PXIASAAYLSMFFG-[1uaz] LVXXIASAAYLSMFFG-[1uaz] IAXXAY-[1gue, 4gyc, 3qap, 3qdc, 2f93, 2ksy, 2f95, 1jgj, 1h68, 1gu8, 1h2s] AYLXMFF-[2z55, 1vgo, 3wqj, 1uaz, 2ei4] VXGIASA-[2z55, 1vgo, 3wqj, 1uaz, 2ei4] TXLVPGIASAAYXXM-[2z55, 1vgo, 1uaz, 2ei4] ILVPGIAXAAYLSMFFG-[1uaz] IXXLXXXIA-[1m0k, 1s8l, 1at9, 1e0p, 1s8j, 1r2n, 1r84, 1pxs, 1jv7, 1pxr, 1ap9, 1jv6, 1m0l, 4hwl, 1s54, 1s53, 1o0a, 3han, 3hao, 1kg9, 1kg8, 3hap, 3haq, 2wjk, 3har, 2wjl, 3has, 1q5j, 2zzl, 1q5i, 1f50, 1tn5, 3nsb, 1cwq, 3utv, 1tn0, 3utw, 4fpd, 1brx, 1brr, 1p8i, 1fbk, 1ucq, 4hyx, 1f4z, 1ixf, 3vi0, 1qkp, 1qko, 1brd, 1p8h, 1mgy, 1qm8, 4md2, 2zfe, 4md1, 1iw6, 3ns0, 1c3w, 1bm1, 1kme, 2ntu, 2ntw, 1s52, 1s51, 1py6, 4ov0, 1iw9, 2i20, 1vjm, 1x0s, 1qhj, 3mbv, 1x0i, 1x0k, 1xji] VPXXASAAXLS-[1uaz] SAAYLXM-[2z55, 1uaz, 1vgo, 3wqj, 2ei4] ITXLVPGIAXAA-[2z55, 1vgo, 2ei4] TXLXXXI-[1m0k, 1s8l, 1at9, 1s8j, 1e0p, 1r84, 1r2n, 1pxs, 1jv7, 1pxr, 1ap9, 1jv6, 1m0l, 4hwl, 1s54, 1o0a, 3han, 3hao, 1kg9, 1kg8, 3hap, 1bhb, 3haq, 1bha, 3har, 2wjk, 2wjl, 3has, 1q5j, 2zzl, 1q5i, 1f50, 1tn5, 3nsb, 1cwq, 3utv, 1tn0, 3utw, 4fpd, 1brx, 1brr, 1p8i, 1fbk, 1ucq, 4hyx, 1f4z, 1ixf, 3vi0, 1qkp, 1qko, 1brd, 1p8h, 1mgy, 1qm8, 4md2, 2zfe, 4md1, 3ns0, 1iw6, 1c3w, 1bm1, 1kme, 2ntu, 2ntw, 1s52, 1s51, 1py6, 4ov0, 3vhz, 1iw9, 2i20, 1vjm, 1x0s, 1qhj, 3mbv, 1x0i, 3t45, 1x0k, 1xji] LVXXIASAAXLS-[1uaz] ITXLVPGIASAAY-[2z55, 1vgo, 2ei4] IASAAYLSMFFG-[1uaz] LVPGIAS-[2z55, 1vgo, 3wqj, 1uaz, 2ei4] LVPGIAXA-[2z55, 1vgo, 3wqj, 1uaz, 2ei4] SAAYLXMF-[2z55, 1uaz, 1vgo, 3wqj, 2ei4] TILVPGIASAAYLXMF-[2z55, 1uaz, 1vgo, 2ei4] LSMFFG-[1uaz] ASAAYLS-[1uaz] TXLVPGIASAA-[2z55, 1vgo, 1uaz, 2ei4] GIASAAXLS-[1uaz] PGIASA-[2z55, 1uaz, 1vgo, 3wqj, 2ei4] IAXAAYLXMFF-[2z55, 1vgo, 3wqj, 1uaz, 2ei4] PXIASAAYLS-[1uaz] ILVPGI-[2z55, 1vgo, 3wqj, 1uaz, 2ei4] ASAAXLXMF-[2z55, 1uaz, 1vgo, 3wqj, 2ei4] SAAYLS-[1uaz] TXLVPGIAXA-[2z55, 1vgo, 1uaz, 2ei4] ITILVPG-[2z55, 1vgo, 2ei4] ILVPGIA-[2z55, 1vgo, 3wqj, 1uaz, 2ei4] GIASAAYLSMFFG-[1uaz] ASAAYXXM-[2z55, 1uaz, 1vgo, 3wqj, 2ei4] ITILVPGIAS-[2z55, 1vgo, 2ei4] YLXXFF-[2z55, 1uaz, 3wqj, 1vgo, 2ei4] LVXXIASAAYL-[2z55, 1vgo, 3wqj, 1uaz, 2ei4] AAYLSMFFG-[1uaz] ILVPGIAXAAYLXMF-[2z55, 1uaz, 1vgo, 3wqj, 2ei4] SAAYLSMFFG-[1uaz] GIASAAYL-[2z55, 1vgo, 3wqj, 1uaz, 2ei4] SAAYLXMFF-[2z55, 1uaz, 1vgo, 3wqj, 2ei4] TILVPG-[2z55, 1vgo, 1uaz, 2ei4] IASAAXL-[2z55, 1vgo, 3wqj, 1uaz, 2ei4] LVPGIASAAYLXMF-[2z55, 1uaz, 3wqj, 1vgo, 2ei4] AXAAXLXMFF-[2z55, 1uaz, 1vgo, 3wqj, 2ei4] GIASAAYLXMFF-[2z55, 1uaz, 3wqj, 1vgo, 2ei4] VPGIASAAYLXXF-[2z55, 1uaz, 1vgo, 3wqj, 2ei4] VPXIASAA-[2z55, 1vgo, 3wqj, 1uaz, 2ei4] GIASAAYLXM-[2z55, 1uaz, 1vgo, 3wqj, 2ei4] VXXIASAAY-[2z55, 3wqj, 1vgo, 1uaz, 2ei4] AYLXMF-[2z55, 1vgo, 3wqj, 1uaz, 2ei4] AAXLXMFF-[2z55, 1vgo, 3wqj, 1uaz, 2ei4] AAYLXMF-[2z55, 1uaz, 1vgo, 3wqj, 2ei4] TXLVPGIASAAYLSMFFG-[1uaz] IAXAAY-[2z55, 1uaz, 1vgo, 3wqj, 2ei4] TILVPGIASAAYLXMFF-[2z55, 1uaz, 1vgo, 2ei4] AYLSMFFG-[1uaz] TILVPGIAS-[2z55, 1vgo, 1uaz, 2ei4] IAXAAYXXM-[2z55, 1uaz, 1vgo, 3wqj, 2ei4] VXXIASAAYLXM-[2z55, 1uaz, 3wqj, 1vgo, 2ei4] YLSMFFG-[1uaz] PXIASAA-[2z55, 1vgo, 3wqj, 1uaz, 2ei4] PXIASAAYXXM-[2z55, 1uaz, 1vgo, 3wqj, 2ei4] PGIASAAYLXMF-[2z55, 1uaz, 3wqj, 1vgo, 2ei4] TXLVPGIASAAY-[2z55, 1uaz, 1vgo, 2ei4] IASAAYLS-[1uaz] AAYXXM-[2z55, 1uaz, 1vgo, 3wqj, 2ei4] ILVPGIAXAAXL-[2z55, 3wqj, 1vgo, 1uaz, 2ei4] ITXLVPGIAXAAYXXM-[2z55, 1vgo, 2ei4] GIASAAYLXMF-[2z55, 1vgo, 3wqj, 1uaz, 2ei4] TXLVPGIASAAYLS-[1uaz] VPGIASAAYLXMFF-[2z55, 1uaz, 3wqj, 1vgo, 2ei4] PXIASAAY-[2z55, 1vgo, 3wqj, 1uaz, 2ei4] VPXIASAAYL-[2z55, 1vgo, 3wqj, 1uaz, 2ei4] ILVPGIAS-[2z55, 1vgo, 3wqj, 1uaz, 2ei4] PXIASAAYL-[2z55, 3wqj, 1vgo, 1uaz, 2ei4] ILVPGIASAAY-[2z55, 1vgo, 3wqj, 1uaz, 2ei4] ILVPGIASAAXLS-[1uaz] ITXXVXXI-[2z55, 1vgo, 2ei4] ILVPGIAXAA-[2z55, 1vgo, 3wqj, 1uaz, 2ei4] LVXXIASAAYLXM-[2z55, 1uaz, 1vgo, 3wqj, 2ei4] ITILVPGIASA-[2z55, 1vgo, 2ei4] ITXLVPGIASAAXL-[2z55, 1vgo, 2ei4] ASAAYL-[2z55, 1uaz, 1vgo, 3wqj, 2ei4] IASAAYLXMF-[2z55, 1vgo, 3wqj, 1uaz, 2ei4] GIASAA-[2z55, 1uaz, 1vgo, 3wqj, 2ei4] LVPXIASAA-[2z55, 3wqj, 1vgo, 1uaz, 2ei4]
Pred YYSXXXXXXXXXXXXXXXXXXXI
accu 0.8260869565217391

2ei4 0.782608695652174  YYSXXXXXXXXXXXXXXXXXXGI
1uaz 0.782608695652174  YYSIXXXXXXXXXXXXXXXXXXI
2z55 0.782608695652174  YYSXXXXXXXXXXXXXXXXXXGI
1vgo 0.782608695652174  YYSXXXXXXXXXXXXXXXXXXGI
1ap9 0.391304347826087  YYSXXXXXXXXXSAAYLSMFFGI
1r84 0.391304347826087  YYSXXXXXXXXXSAAYLSMFFGI
1s8j 0.391304347826087  YYSXXXXXXXXXSAAYLSMFFGI
1s8l 0.391304347826087  YYSXXXXXXXXXSAAYLSMFFGI


Helix:2
Orig YYARYADWLFTTPLLLLDLALLA
[truncated: 8,188,575 more chars]
